# Supplementary material for: Dataset from dynamic shake-table testing of five full-scale single leaf and cavity URM walls subjected to out-of-plane two-way bending
Source: Data Brief. 2019 Mar 20;24:103854. doi: 10.1016/j.dib.2019.103854 (PMC6480314; doi:10.1016/j.dib.2019.103854)
Supplement: Multimedia component 2 [file mmc2.zip › DATA/CS-010-RR/Test17.txt]

0 -0.007751 0.0046539 -0.0053347 -0.0024718 0.0019727 -0.023652 -0.0067397 0.0069162 0.0057337 -0.0022775 0.0039841 -1.3598 -0.0001775 0.0013555 -0.00033402 0.0010488 -0.0044251 0.0025236 -0.0076558 -0.0032986 0.0015184 0 -0.029337 0 0.0017388 0 0.00078538 0 -0.039572
0.003906 -0.0058001 0.00014682 -0.0080882 -0.0066702 -0.002235 -0.012156 -0.00717 -0.006487 -0.0025905 0.0020009 0.0033271 -1.3589 0.0021306 0.0026378 -0.0011438 0.00086322 -0.0042038 0.0070195 -0.0094771 -0.00057493 -0.0022152 0 -0.029005 0 0.0018748 0 0.0010575 0 0.034074
0.007813 -0.0016797 -0.0058324 -0.0065757 -0.011823 -0.005949 -5.9961e-05 -0.005415 -0.019731 -0.012139 0.0037295 -0.00074937 -1.3793 0.0050781 0.0028169 -0.0010688 0.0030373 -0.0035969 0.0072369 -0.0080522 0.0018971 -0.0058068 0 -0.029349 0 0.0021935 0 0.0011322 0 0.12264
0.011719 0.0016147 -0.0099574 -0.0013374 -0.015154 -0.0058338 0.0048053 -0.0025802 -0.025399 -0.018517 0.00049532 -0.0061723 -1.4046 0.0066795 0.0020916 -2.3816e-05 0.005045 -0.002929 0.0023491 -0.0056625 0.00315 -0.0058865 0 -0.029989 0 0.0024374 0 0.00098188 0 0.17725
0.015625 0.0018995 -0.010269 0.0045798 -0.014056 -0.001693 0.00091346 -0.00061229 -0.020225 -0.017848 -0.0067849 -0.0097258 -1.4163 0.0058544 0.00079987 0.0014293 0.004541 -0.0026922 -0.0043689 -0.0044204 0.0020618 -0.0022173 0 -0.030436 0 0.0024264 0 0.00077094 0 0.16966
0.019531 -0.00080954 -0.007142 0.0071307 -0.008136 0.0026576 -0.0069639 -0.00082434 -0.0069609 -0.0094181 -0.013888 -0.0089151 -1.4075 0.0032371 -0.00065479 0.0022344 0.0016114 -0.0030511 -0.008219 -0.0046757 -0.0012792 0.0020299 0 -0.030454 0 0.0021945 0 0.00069161 0 0.10942
0.023438 -0.0046764 -0.0027146 0.0037606 2.7443e-06 0.0023796 -0.012245 -0.0029829 0.0071196 0.0025205 -0.016103 -0.0038424 -1.3875 0.00056603 -0.0017912 0.0014654 -0.0013642 -0.0036118 -0.0069461 -0.0051667 -0.0049109 0.0032615 0 -0.030166 0 0.0019259 0 0.00079456 0 0.037629
0.027344 -0.0075193 0.00052434 -0.0046519 0.0061488 -0.0039547 -0.01124 -0.0056825 0.014256 0.010293 -0.011815 0.0023826 -1.3739 -0.00082097 -0.0022433 -0.00093889 -0.0021352 -0.0037427 -0.0024001 -0.0044966 -0.006071 0.0007776 0 -0.029888 0 0.0017775 0 0.00098286 0 0.0015745
0.03125 -0.0080024 0.0010334 -0.013844 0.0072761 -0.012573 -0.0045139 -0.0074374 0.010582 0.0077562 -0.0038337 0.005403 -1.3795 -0.0010379 -0.0021474 -0.0038905 -0.00091236 -0.0031704 0.0013588 -0.0024708 -0.0033624 -0.0027565 0 -0.029879 0 0.0017759 0 0.0011529 0 0.025286
0.035156 -0.005871 -0.0011454 -0.018452 0.0037274 -0.01718 0.0049731 -0.0073819 -0.0015458 -0.004652 0.0027903 0.0026597 -1.4033 -0.0012955 -0.0022807 -0.0056599 -0.00025266 -0.0022705 0.0016338 -0.00016106 0.0018836 -0.0040142 0 -0.030179 0 0.0018757 0 0.0013096 0 0.093042
0.039063 -0.0016758 -0.0044552 -0.015227 -0.00093241 -0.013862 0.014164 -0.0051782 -0.014655 -0.019051 0.0046658 -0.0043604 -1.4325 -0.0025026 -0.0035553 -0.0049705 -0.0025149 -0.0017671 -0.00092054 0.0011852 0.0064274 -0.0021545 0 -0.03063 0 0.0020805 0 0.0015261 0 0.15537
0.042969 0.003334 -0.0065047 -0.0051544 -0.0024046 -0.0040324 0.020552 -0.00076017 -0.020247 -0.024773 0.0024294 -0.010502 -1.4529 -0.0042191 -0.0061204 -0.0019698 -0.0073227 -0.0021392 -0.0034692 0.0012799 0.0075894 0.0005998 0 -0.031005 0 0.0024616 0 0.0018084 0 0.15556
0.046875 0.0072231 -0.0052523 0.0069366 0.0012807 0.0068599 0.021784 0.0053967 -0.01374 -0.015468 -0.00024269 -0.01007 -1.4592 -0.005048 -0.0089058 0.0016756 -0.011548 -0.0033001 -0.0038727 0.0009562 0.0052813 0.0013319 0 -0.031148 0 0.0030384 0 0.0020396 0 0.063643
0.050781 0.0079758 -0.00031578 0.015077 0.0083207 0.013369 0.016176 0.011732 0.0025406 0.0064401 0.00015027 -0.00083998 -1.4574 -0.0041215 -0.010227 0.0037698 -0.011936 -0.004789 -0.0024081 0.0012996 0.0018315 -0.00071799 0 -0.031053 0 0.003656 0 0.0020842 0 -0.10043
0.054688 0.0048717 0.0063892 0.015555 0.014284 0.01338 0.0045577 0.015766 0.020216 0.030947 0.0043023 0.013764 -1.4576 -0.0021525 -0.0091092 0.0030504 -0.007962 -0.0061757 -0.00093187 0.002605 -0.00019595 -0.0035755 0 -0.030836 0 0.0040308 0 0.0019416 0 -0.26992
0.058594 -0.00038891 0.011424 0.0089832 0.01497 0.0085434 -0.0085519 0.015429 0.029352 0.04614 0.0099321 0.026022 -1.4649 -0.00085782 -0.0061867 6.7754e-05 -0.0022771 -0.0072143 -0.00074672 0.0041 -0.00018173 -0.0046086 0 -0.030644 0 0.0039639 0 0.001768 0 -0.36271
0.0625 -0.0042256 0.011885 -0.00014815 0.0090579 0.0024406 -0.01668 0.010631 0.024181 0.044457 0.013637 0.028262 -1.475 -0.0011968 -0.0032823 -0.0032262 0.0015949 -0.0076555 -0.0015435 0.0046462 0.00033692 -0.0030748 0 -0.030576 0 0.0035336 0 0.0017261 0 -0.32645
0.066406 -0.0035737 0.0074697 -0.0061167 -0.0010448 -0.0015393 -0.015593 0.0035793 0.0067037 0.026135 0.012958 0.017659 -1.4793 -0.0022051 -0.0019474 -0.0049015 0.0020996 -0.0070976 -0.0023207 0.0037794 -0.00046791 -0.00068339 0 -0.030659 0 0.003061 0 0.0018203 0 -0.17145
0.070313 0.0015619 0.00093081 -0.0052806 -0.010491 -0.0014082 -0.0066326 -0.0026399 -0.014079 -0.0011474 0.0073923 -0.001492 -1.4746 -0.0017767 -0.0022479 -0.0043801 0.00047798 -0.0052435 -0.002883 0.0021823 -0.0026085 0.00018214 0 -0.030873 0 0.0028477 0 0.0019002 0 0.030117
0.074219 0.0076949 -0.0036423 0.0018244 -0.014563 0.0028684 0.0039684 -0.005993 -0.027031 -0.025591 -0.0015194 -0.019623 -1.4682 0.0011751 -0.0028964 -0.0026287 -0.00090347 -0.0024264 -0.0039501 0.0011858 -0.0039908 -0.001305 0 -0.031187 0 0.0029094 0 0.0018316 0 0.18062
0.078125 0.010298 -0.0035841 0.010794 -0.011159 0.0090785 0.0095809 -0.0062223 -0.025096 -0.036193 -0.010493 -0.026968 -1.4723 0.0052886 -0.00257 -0.0011395 -0.00083511 0.00018753 -0.0056805 0.001707 -0.002291 -0.0038512 0 -0.031534 0 0.0029577 0 0.0016463 0 0.20887
0.082031 0.0073003 0.00059571 0.015926 -0.0019737 0.013264 0.0078335 -0.0039751 -0.0092635 -0.027846 -0.015265 -0.019068 -1.4928 0.0076497 -0.0011322 -0.00066226 5.7016e-05 0.0011388 -0.0065049 0.0034872 0.0026846 -0.0054634 0 -0.03179 0 0.0026674 0 0.0015013 0 0.1072
0.085938 0.0007479 0.0057604 0.013627 0.0082711 0.011761 0.001697 0.00029217 0.012002 -0.0045833 -0.012384 0.00049136 -1.5216 0.0063716 0.00039469 -0.00080692 0.00058251 -0.00032382 -0.0041019 0.0052508 0.0083348 -0.0052772 0 -0.03181 0 0.0020015 0 0.0014919 0 -0.066911
0.089844 -0.004769 0.0084691 0.0046692 0.014313 0.0040663 -0.003462 0.0061287 0.0275 0.02141 -0.0016804 0.021767 -1.5416 0.0024317 0.0010007 -0.00075642 0.00053464 -0.0036062 0.0020099 0.0056674 0.010992 -0.0040486 0 -0.031552 0 0.0012973 0 0.0015352 0 -0.22341
0.09375 -0.0055966 0.0072371 -0.0061164 0.013363 -0.0058418 -0.0039185 0.01189 0.029489 0.035817 0.01239 0.033755 -1.5403 -0.0011026 0.00075759 -0.00025656 0.00075322 -0.0071026 0.0089463 0.0043604 0.0086587 -0.0030709 0 -0.031169 0 0.0010222 0 0.0014665 0 -0.28656
0.097656 -0.0015272 0.003159 -0.012643 0.0068499 -0.011652 0.00055369 0.014458 0.017846 0.03062 0.022411 0.030396 -1.521 -0.0018308 0.00067615 0.00015875 0.0017564 -0.0092797 0.012087 0.002171 0.0025196 -0.0027964 0 -0.030935 0 0.0013933 0 0.0012468 0 -0.23134
0.10156 0.0045131 -0.0012194 -0.011247 -0.00041703 -0.0093494 0.0076542 0.011228 -7.8783e-05 0.0095537 0.022463 0.013925 -1.5023 -0.00013073 0.0015119 -0.00010739 0.0026772 -0.0096216 0.0088812 0.00048639 -0.0039245 -0.0025247 0 -0.031005 0 0.0021823 0 0.0010381 0 -0.092982
0.10547 0.0089579 -0.0036108 -0.0029496 -0.0034136 -0.00060154 0.014438 0.0030634 -0.013772 -0.013822 0.012375 -0.0064021 -1.5029 0.001437 0.0027989 -0.00088575 0.001936 -0.0086989 0.0013522 0.00019382 -0.007315 -0.001287 0 -0.031211 0 0.0028698 0 0.0010406 0 0.052353
0.10938 0.0099938 -0.0030314 0.0072036 -0.0003314 0.0083475 0.018226 -0.0049331 -0.015608 -0.024869 -0.0017233 -0.01956 -1.5264 0.00082238 0.0031973 -0.0012725 -0.00089219 -0.0074337 -0.0053209 0.0011051 -0.006549 0.0010968 0 -0.031142 0 0.0030278 0 0.0012561 0 0.12628
0.11328 0.0081158 0.00014943 0.013362 0.0062279 0.011665 0.016726 -0.0066565 -0.0052122 -0.017579 -0.011438 -0.019035 -1.5574 -0.0014457 0.001894 -0.00054839 -0.0040582 -0.0063211 -0.0071083 0.0022622 -0.003105 0.0037965 0 -0.030509 0 0.0026249 0 0.0014541 0 0.089212
0.11719 0.0049875 0.0046592 0.012572 0.011281 0.00853 0.0088039 -0.00020853 0.010395 0.0017109 -0.011805 -0.0064732 -1.5735 -0.0029162 -0.00034757 0.000992 -0.0048247 -0.0052863 -0.0043596 0.0027684 0.00034839 0.0056327 0 -0.029509 0 0.0020249 0 0.00141 0 -0.036134
0.12109 0.0020546 0.0087545 0.006494 0.01119 0.0032294 -0.0037912 0.0095877 0.021052 0.01919 -0.0042735 0.0095041 -1.563 -0.0019053 -0.0016516 0.0022436 -0.0019614 -0.0041513 -0.00088281 0.002372 0.0018046 0.0058722 0 -0.028798 0 0.0016991 0 0.0011785 0 -0.17368
0.125 3.408e-05 0.010652 2.2804e-05 0.0061709 0.00078723 -0.015655 0.014368 0.019674 0.023271 0.0051382 0.018688 -1.5344 0.00059886 -0.00071342 0.0023844 0.0028602 -0.0030954 0.00018091 0.0013391 0.00093597 0.0045051 0 -0.028994 0 0.0018848 0 0.0010889 0 -0.23577
0.12891 -0.0008265 0.0092129 -0.0021783 -0.00031999 0.0023407 -0.019988 0.0090978 0.0066865 0.012032 0.0106 0.015606 -1.5083 0.0018702 0.0018541 0.0017199 0.0062855 -0.0025933 -0.00048023 -0.00010545 -0.0011436 0.0020322 0 -0.030106 0 0.0024436 0 0.0014214 0 -0.17721
0.13281 -0.0005198 0.004736 0.0012177 -0.0045731 0.0046249 -0.013315 -0.0031851 -0.010175 -0.0064347 0.010148 0.0028242 -1.5013 0.00033582 0.0038618 0.0013489 0.0061139 -0.0029339 0.00058979 -0.0020682 -0.0028866 -0.00080765 0 -0.031411 0 0.0030005 0 0.0020759 0 -0.02781
0.13672 0.00056607 -0.00080898 0.0075543 -0.0052928 0.0038276 0.00096911 -0.01325 -0.02068 -0.020131 0.0057786 -0.010893 -1.5145 -0.0025514 0.0033873 0.0019631 0.0031309 -0.0038761 0.00535 -0.0046335 -0.0032934 -0.0031629 0 -0.031977 0 0.003229 0 0.0025898 0 0.12184
0.14063 0.0015413 -0.0046553 0.012262 -0.0037703 -0.00020473 0.013909 -0.01304 -0.018538 -0.020893 0.0008165 -0.016404 -1.5358 -0.0034922 0.00049418 0.0030662 0.00023077 -0.0048223 0.011225 -0.0072656 -0.0023399 -0.0042545 0 -0.031419 0 0.0030607 0 0.0025315 0 0.17718
0.14453 0.0014671 -0.0048944 0.011985 -0.0018342 -0.0036633 0.017014 -0.0023904 -0.0052875 -0.0087773 -0.0025783 -0.010157 -1.5515 -0.00051961 -0.002756 0.0034885 -0.0002887 -0.0053156 0.012726 -0.0087557 -0.00077207 -0.0038033 0 -0.03023 0 0.0026763 0 0.0019038 0 0.10287
0.14844 0.00014637 -0.0017678 0.0065429 0.00011232 -0.002662 0.0085886 0.0107 0.01085 0.0087938 -0.0039001 0.0036241 -1.5567 0.0049473 -0.0040573 0.0026713 0.0013328 -0.0053327 0.0065605 -0.0080289 0.00049383 -0.0024229 0 -0.029356 0 0.0023195 0 0.0011578 0 -0.0519
0.15234 -0.0015668 0.0024463 -0.0013923 0.0029785 0.0025818 -0.004798 0.016499 0.020303 0.021708 -0.0033406 0.015925 -1.5548 0.009221 -0.0028321 0.0013038 0.0028858 -0.0051051 -0.0046229 -0.0051783 0.00098466 -0.001429 0 -0.02938 0 0.0021075 0 0.0007915 0 -0.18531
0.15625 -0.0024086 0.0049438 -0.008262 0.007096 0.0074323 -0.013073 0.011209 0.018033 0.022701 -0.0011577 0.018921 -1.5498 0.0095355 -0.00066501 0.00055787 0.0025204 -0.0047363 -0.013714 -0.0016704 0.00092195 -0.0019183 0 -0.030046 0 0.0019976 0 0.00092194 0 -0.2103
0.16016 -0.0017899 0.0041965 -0.011601 0.01078 0.0067657 -0.0099387 -0.00045355 0.0061858 0.011123 0.0019034 0.01086 -1.5414 0.0062138 0.00017738 0.00073243 0.00045455 -0.0041007 -0.01483 0.00069411 0.00093607 -0.0037528 0 -0.030559 0 0.0019232 0 0.0012448 0 -0.11032
0.16406 -0.00029093 0.00076985 -0.010837 0.011163 -0.0004854 0.0028881 -0.0095026 -0.0078801 -0.0066811 0.0041507 -0.0032926 -1.5282 0.0018823 -0.0012027 0.00087208 -0.0015256 -0.0031566 -0.0081314 0.0012644 0.0014471 -0.0054116 0 -0.030362 0 0.0019513 0 0.0013981 0 0.054057
0.16797 0.00090226 -0.0032762 -0.0069327 0.0067759 -0.010229 0.017314 -0.0097763 -0.016429 -0.020665 0.0037184 -0.015468 -1.5143 -0.001171 -0.0035512 -7.6777e-05 -0.0020505 -0.0022877 0.00059834 0.0010915 0.0022371 -0.005065 0 -0.029659 0 0.0022784 0 0.0013335 0 0.18803
0.17188 0.0010299 -0.005775 -0.001652 -0.00061447 -0.016298 0.024525 -0.0020598 -0.01572 -0.02273 0.00029342 -0.019554 -1.5104 -0.0026821 -0.0046372 -0.0017849 -0.001487 -0.0021882 0.0051074 0.0019152 0.00265 -0.0021408 0 -0.029181 0 0.0030261 0 0.0013062 0 0.22194
0.17578 0.00024816 -0.0056153 0.0029577 -0.0068692 -0.014852 0.020294 0.0074355 -0.0074271 -0.011704 -0.0039885 -0.014514 -1.525 -0.0036422 -0.0033251 -0.0025224 -0.0012895 -0.0032757 0.0037515 0.0044268 0.0023091 0.0019052 0 -0.029452 0 0.0040043 0 0.0015106 0 0.14755
0.17969 -0.00078252 -0.0030961 0.0050265 -0.0085399 -0.0065908 0.0067201 0.012113 0.0031131 0.0056333 -0.0058269 -0.0040412 -1.5535 -0.0043738 -0.0006858 -0.00094856 -0.0022112 -0.0051633 7.9252e-06 0.0074385 0.0016751 0.0043638 0 -0.03029 0 0.0046938 0 0.0017814 0 0.01356
0.18359 -0.0016068 0.00044016 0.0036274 -0.0054958 0.0043048 -0.009666 0.0092455 0.01017 0.018654 -0.0034437 0.0062651 -1.5769 -0.0039219 0.00086573 0.0020269 -0.0033611 -0.006766 -0.0015601 0.0088303 0.0017918 0.0031154 0 -0.031012 0 0.0045532 0 0.0017198 0 -0.1081
0.1875 -0.0021799 0.0032982 -0.00037639 -0.00084453 0.012905 -0.021478 0.00080799 0.010415 0.019709 0.0017097 0.011925 -1.5749 -0.0015278 -0.00030447 0.0034769 -0.0031184 -0.0070531 0.00031435 0.0074679 0.0032947 -0.0018014 0 -0.031151 0 0.0034615 0 0.0011425 0 -0.16048
0.19141 -0.0024947 0.0041566 -0.0043018 0.0016783 0.015784 -0.023756 -0.0085749 0.0041297 0.0089617 0.0059078 0.011177 -1.5441 0.0016685 -0.0034806 0.0010075 -0.0009104 -0.005837 0.0029888 0.0042975 0.0055628 -0.0080497 0 -0.030919 0 0.0019282 0 0.00037365 0 -0.12494
0.19531 -0.0022981 0.0026702 -0.0050749 0.00050264 0.01203 -0.016009 -0.014352 -0.00525 -0.0062377 0.0060361 0.0050198 -1.5034 0.0030388 -0.0059594 -0.0046543 0.0020392 -0.0039205 0.0031698 0.0015517 0.0069402 -0.012387 0 -0.030957 0 0.00082875 0 2.2322e-05 0 -0.024611
0.19922 -0.0014127 -0.0002797 -0.0014945 -0.0030545 0.0034535 -0.0025388 -0.013911 -0.012824 -0.016771 0.0019179 -0.0035641 -1.4813 0.00098965 -0.0051195 -0.0097283 0.0037727 -0.002479 0.00039152 0.0008035 0.0060446 -0.012629 0 -0.031603 0 0.00080188 0 0.00040974 0 0.088422
0.20313 -0.00030857 -0.0029659 0.0044243 -0.0063207 -0.0058002 0.0094075 -0.0074132 -0.014556 -0.017723 -0.0037883 -0.010654 -1.493 -0.0030408 -0.00056068 -0.010413 0.0033559 -0.0022088 -0.0027801 0.0017304 0.003098 -0.0089074 0 -0.032434 0 0.0017639 0 0.0012059 0 0.15662
0.20703 -6.3627e-05 -0.0038116 0.0084574 -0.0073322 -0.010753 0.013443 0.002187 -0.0093994 -0.010594 -0.0077291 -0.012753 -1.5282 -0.0055988 0.0053915 -0.0062242 0.0015541 -0.0029277 -0.0036802 0.0027538 2.424e-05 -0.003451 0 -0.032582 0 0.0029523 0 0.0016717 0 0.14435
0.21094 -0.0014324 -0.002443 0.0071323 -0.0057163 -0.0083479 0.008005 0.010212 -0.00011686 -0.00087043 -0.008018 -0.0084232 -1.5597 -0.0046304 0.0092323 -0.00044688 -0.00014034 -0.0038735 -0.0022748 0.0028377 -0.00093229 0.00089657 0 -0.031554 0 0.0034998 0 0.0013192 0 0.05786
0.21484 -0.0038497 1.109e-05 0.0004302 -0.0022331 1.7683e-05 -0.0023403 0.012618 0.0080294 0.0063114 -0.0048586 0.00052731 -1.5665 -0.0018479 0.0087038 0.0028342 -0.00096789 -0.0043547 -0.00081924 0.0025536 0.001026 0.0024607 0 -0.029784 0 0.0030875 0 0.00037327 0 -0.055133
0.21875 -0.0055333 0.0017219 -0.0080236 0.0019395 0.008553 -0.0097842 0.0086312 0.010327 0.0088398 0.00019414 0.0094369 -1.55 -0.0012646 0.0042952 0.0023497 -0.0012967 -0.0042022 -0.0010303 0.0032687 0.0046063 0.0016679 0 -0.028349 0 0.0021457 0 -0.00041518 0 -0.1307
0.22266 -0.0048723 0.0015225 -0.01354 0.005402 0.010621 -0.0087441 0.0016201 0.005623 0.0073792 0.0051229 0.013129 -1.5312 -0.0049804 -0.0012169 0.00044535 -0.0017001 -0.0037475 -0.0020354 0.0052865 0.007463 0.00049923 0 -0.028104 0 0.0014465 0 -0.00044173 0 -0.1263
0.22656 -0.0019039 -0.00024133 -0.013637 0.0066217 0.0036339 0.00013997 -0.0030677 -0.0028665 0.0036573 0.0078503 0.0090445 -1.5297 -0.010445 -0.0047321 0.00036626 -0.0019634 -0.0034722 -0.0014421 0.0069661 0.0080091 0.00081609 0 -0.02901 0 0.0014513 0 0.00022388 0 -0.04669
0.23047 0.001588 -0.0020506 -0.009361 0.0047066 -0.0085771 0.010679 -0.002094 -0.0097226 -0.00064973 0.0066637 -0.00094565 -1.547 -0.012368 -0.004801 0.0028176 -0.0012823 -0.0036594 0.0016167 0.0059627 0.0064611 0.0027682 0 -0.030269 0 0.0019785 0 0.00094334 0 0.060215
0.23438 0.003566 -0.0024157 -0.0038028 0.00061405 -0.018142 0.015928 0.0032333 -0.011033 -0.0039338 0.0012613 -0.01147 -1.5657 -0.0078623 -0.002268 0.0052963 0.00055193 -0.0042551 0.0048941 0.0015625 0.0043424 0.0045682 0 -0.03108 0 0.0024528 0 0.0011291 0 0.13437
0.23828 0.0034531 -0.00092066 0.00059315 -0.0026461 -0.018658 0.013154 0.0080822 -0.0068978 -0.004631 -0.0061529 -0.016827 -1.5676 0.00016674 0.00065333 0.0048516 0.0024585 -0.0049393 0.0049131 -0.0041947 0.0030565 0.0039618 0 -0.031289 0 0.0024694 0 0.00077668 0 0.1391
0.24219 0.0024372 0.0016783 0.0034603 -0.0018554 -0.0095383 0.0050763 0.0082154 -0.00088843 -0.001988 -0.011221 -0.01427 -1.5495 0.0050778 0.0020013 0.0014002 0.0029153 -0.0053196 0.00062725 -0.0079129 0.0028544 0.00031548 0 -0.03135 0 0.0021406 0 0.00041754 0 0.077055
0.24609 0.0021261 0.0041849 0.0056966 0.0035247 0.0040448 -0.003069 0.0035997 0.0029823 0.0030132 -0.0099066 -0.0052831 -1.5257 0.0024687 0.0011979 -0.001889 0.0016413 -0.0051649 -0.0049587 -0.0076487 0.0029686 -0.0044606 0 -0.031702 0 0.0019262 0 0.00056964 0 -0.019909
0.25 0.0029477 0.005744 0.0076803 0.010068 0.015135 -0.0076028 -0.0016547 0.0032494 0.0079122 -0.0016579 0.0056848 -1.5136 -0.0055244 -0.00091507 -0.0016501 0.00025838 -0.0045917 -0.0072024 -0.0045482 0.0025311 -0.0071534 0 -0.032241 0 0.0021489 0 0.0012348 0 -0.11354
0.25391 0.0038792 0.0060472 0.0085728 0.012496 0.019402 -0.0081344 -0.0029367 0.0016235 0.010462 0.0094254 0.013864 -1.519 -0.011911 -0.0028888 0.0022302 0.0009346 -0.0040642 -0.0042077 -0.001736 0.0012935 -0.005827 0 -0.032432 0 0.0026802 0 0.0019125 0 -0.1762
0.25781 0.0036631 0.00506 0.0073734 0.0079543 0.016783 -0.0062578 0.00089769 0.0010291 0.010307 0.016897 0.01642 -1.5329 -0.011178 -0.0036306 0.0062989 0.0041366 -0.0041228 0.0010943 -0.0014658 -0.00040536 -0.0015846 0 -0.031915 0 0.0030939 0 0.0020845 0 -0.19453
0.26172 0.0021304 0.0028314 0.0043649 -0.0012255 0.01003 -0.0034176 0.0066585 0.0029486 0.0089448 0.016313 0.013293 -1.5433 -0.0043631 -0.0029579 0.0067684 0.0077761 -0.0049603 0.0034261 -0.0032181 -0.0021145 0.0021556 0 -0.030978 0 0.0031112 0 0.0016832 0 -0.16624
0.26563 0.00023864 -0.00029997 0.0011307 -0.009055 0.0022779 -0.0003427 0.0095902 0.0062926 0.007886 0.0082705 0.0066847 -1.5465 0.0019528 -0.0015921 0.003132 0.0088553 -0.0061673 8.0936e-05 -0.0045133 -0.0035463 0.0024453 0 -0.030386 0 0.0028819 0 0.0011158 0 -0.099157
0.26953 -0.0010961 -0.0034156 -0.0010668 -0.010755 -0.0042352 0.0019385 0.0071463 0.0084527 0.0068599 -0.0022784 -0.00023024 -1.5484 0.0018076 -0.0007183 -0.0013992 0.0062266 -0.006914 -0.0063482 -0.0035674 -0.0044552 -0.00068614 0 -0.030707 0 0.0028201 0 0.00086361 0 -0.012596
0.27344 -0.0019689 -0.0052035 -0.0027953 -0.0067191 -0.0080995 0.0015706 0.00056507 0.0073227 0.0039118 -0.0097569 -0.0048176 -1.5545 -0.0046709 -0.0012961 -0.0030228 0.0018115 -0.0064921 -0.010129 -0.0011282 -0.0045238 -0.0042511 0 -0.031764 0 0.0031628 0 0.0010682 0 0.066492
0.27734 -0.0031254 -0.0047324 -0.0059737 -0.0018971 -0.0085436 -0.0026897 -0.0066724 0.0025797 -0.0026198 -0.011649 -0.0062665 -1.5617 -0.01158 -0.003371 -0.0009003 -0.0010238 -0.0048014 -0.007569 0.00032616 -0.0036399 -0.0049226 0 -0.032738 0 0.0036966 0 0.0014773 0 0.11636
0.28125 -0.0046999 -0.0022366 -0.011549 -0.0010269 -0.0058979 -0.0092084 -0.011652 -0.0044226 -0.012128 -0.0093685 -0.0060073 -1.5603 -0.01285 -0.0057745 0.0023066 -0.00048183 -0.002397 -0.00046886 -0.00079727 -0.0023405 -0.0019592 0 -0.032841 0 0.0039294 0 0.001744 0 0.13408
0.28516 -0.0055847 0.00084168 -0.017598 -0.0041161 -0.0020591 -0.013174 -0.013541 -0.011473 -0.021552 -0.0061361 -0.0066844 -1.5454 -0.0076822 -0.0066119 0.003255 0.002129 -0.00011349 0.00534 -0.0034259 -0.0017666 0.0021956 0 -0.031949 0 0.0035495 0 0.0017485 0 0.13593
0.28906 -0.0043373 0.00273 -0.020067 -0.0064689 0.00019554 -0.0096458 -0.012942 -0.016132 -0.026967 -0.0040851 -0.0099077 -1.5241 -0.00078083 -0.0045172 0.0011241 0.0038068 0.0013399 0.0050385 -0.0047079 -0.0028529 0.0041846 0 -0.030673 0 0.0027338 0 0.0016485 0 0.14014
0.29297 -0.00080761 0.0024989 -0.015925 -0.0033512 -0.00092536 0.0020183 -0.010343 -0.016108 -0.025441 -0.0029749 -0.014241 -1.5109 0.0024538 5.6399e-05 -0.0019337 0.0028182 0.0014699 -0.0011049 -0.0027476 -0.0053609 0.0027817 0 -0.029842 0 0.0020187 0 0.001666 0 0.14515
0.29688 0.0032695 0.00063492 -0.0060245 0.0050501 -0.0046323 0.016261 -0.0055409 -0.010021 -0.015979 -0.0011063 -0.015331 -1.5149 0.00084814 0.0046066 -0.0032505 0.00031398 -0.00012527 -0.0081739 0.0014799 -0.0077725 -9.5441e-05 0 -0.029881 0 0.0018581 0 0.0018663 0 0.12457
0.30078 0.0055246 -0.0013812 0.0050322 0.013128 -0.0077998 0.024249 0.0014585 0.0012901 0.00022436 0.0028121 -0.0088358 -1.5315 -0.0021656 0.0059695 -0.0022422 -0.00092498 -0.003678 -0.010937 0.0049173 -0.0083991 -0.0013028 0 -0.030591 0 0.0022754 0 0.0021368 0 0.048177
0.30469 0.0049545 -0.0021059 0.012109 0.014468 -0.0071143 0.019911 0.0091812 0.01392 0.01947 0.0084435 0.005574 -1.5475 -0.0026288 0.0026047 -0.00050428 0.00071487 -0.0087727 -0.0080651 0.0051582 -0.0068601 0.00053323 0 -0.031415 0 0.002896 0 0.0023366 0 -0.084999
0.30859 0.0027248 -0.0010065 0.013103 0.0074572 -0.0015307 0.0045684 0.014595 0.021936 0.035444 0.013868 0.022317 -1.5538 -0.00017575 -0.0039207 0.00038059 0.0041306 -0.013876 -0.0026518 0.0025034 -0.0045586 0.0037701 0 -0.031892 0 0.0032863 0 0.0024219 0 -0.22975
0.3125 0.00097562 0.0013298 0.0098652 -0.0031918 0.0068052 -0.013477 0.014636 0.020505 0.040756 0.016498 0.03229 -1.5531 0.0019282 -0.009624 0.00068221 0.0066466 -0.016603 0.00099985 -0.00055778 -0.0035735 0.0053839 0 -0.0319 0 0.0032648 0 0.0024249 0 -0.31247
0.31641 0.00082249 0.0036225 0.0059594 -0.010347 0.013739 -0.024181 0.0083341 0.0092522 0.030772 0.014259 0.028527 -1.5553 0.00059256 -0.010737 0.0019384 0.0065653 -0.014967 0.0010627 -0.0017825 -0.0048383 0.0038731 0 -0.031607 0 0.0029363 0 0.0023528 0 -0.27588
0.32031 0.0015211 0.004597 0.0036014 -0.01023 0.015469 -0.022052 -0.0020287 -0.006811 0.0077376 0.0067024 0.011294 -1.5642 -0.0035515 -0.0063931 0.0047044 0.004527 -0.0089243 -0.00091557 -0.0010705 -0.0072176 0.00066251 0 -0.031258 0 0.0024988 0 0.002155 0 -0.12012
0.32422 0.0015307 0.0036094 0.0025501 -0.0050027 0.010633 -0.0092272 -0.011698 -0.019967 -0.0185 -0.0042649 -0.011278 -1.5713 -0.0065287 0.00073259 0.0073141 0.0024593 -0.00092085 -0.0022433 -6.4047e-05 -0.0083522 -0.0012724 0 -0.031035 0 0.0020678 0 0.0018074 0 0.089759
0.32813 0.00026875 0.00099839 0.0015265 -0.00017565 0.0011336 0.006388 -0.015886 -0.024432 -0.035225 -0.014627 -0.027821 -1.5632 -0.0048996 0.0063657 0.0072305 0.0014465 0.0052652 -0.0018799 -0.00010056 -0.0065896 -0.00018588 0 -0.03102 0 0.0016805 0 0.0014043 0 0.2572
0.33203 -0.0012758 -0.0019663 0.00021427 0.00046044 -0.0085908 0.016224 -0.012533 -0.019611 -0.034638 -0.019872 -0.030545 -1.5358 0.00077544 0.0076426 0.0036638 0.00087546 0.0067969 -0.0010427 -0.00078611 -0.0023715 0.0028926 0 -0.031199 0 0.0014089 0 0.0011293 0 0.3074
0.33594 -0.0016178 -0.0036151 -0.00040408 -0.0021941 -0.01363 0.016003 -0.0037371 -0.0096538 -0.019004 -0.017431 -0.019567 -1.5016 0.006289 0.0048357 -0.0013567 -0.00031921 0.003545 -0.0013345 -0.00066461 0.0020427 0.0052168 0 -0.031448 0 0.0013914 0 0.0011088 0 0.22668
0.33984 -0.00029605 -0.0027498 0.0004499 -0.0039636 -0.011275 0.0077512 0.0052827 4.4438e-05 0.001128 -0.0083327 -0.0020084 -1.4814 0.0075429 0.00059467 -0.0046841 -0.0018788 -0.0019974 -0.0026196 0.00084779 0.0041966 0.0048654 0 -0.031555 0 0.001708 0 0.0012938 0 0.064729
0.34375 0.0017992 0.00060689 0.0019717 -0.0014262 -0.0028975 -0.0018518 0.009396 0.0064082 0.014545 0.0033304 0.013081 -1.4882 0.0040715 -0.0024079 -0.0047979 -0.0021224 -0.0065905 -0.0030022 0.0024728 0.0030525 0.0023497 0 -0.03135 0 0.0022307 0 0.0014946 0 -0.099134
0.34766 0.0035738 0.0051411 0.0023767 0.0052232 0.006518 -0.0055418 0.0071094 0.0096609 0.016902 0.012992 0.020145 -1.5169 -0.0008687 -0.0033557 -0.0027678 0.00012536 -0.0084546 -0.00098078 0.0022284 -0.00054804 -8.7584e-05 0 -0.030861 0 0.0026367 0 0.0015408 0 -0.20271
0.35156 0.0050321 0.0090356 0.0011 0.01271 0.011538 0.00036218 0.0019243 0.011571 0.012377 0.018336 0.019392 -1.5495 -0.0034352 -0.003288 -0.00059478 0.0036271 -0.0081533 0.0024845 -0.0003982 -0.0046565 -0.00061389 0 -0.03035 0 0.0026193 0 0.0014147 0 -0.23215
0.35547 0.0072766 0.011138 0.00022107 0.01763 0.010293 0.013901 0.00010741 0.013162 0.0087701 0.020069 0.015086 -1.5693 -0.0024424 -0.0036029 0.0010292 0.0051791 -0.0076413 0.0043057 -0.0035935 -0.0074294 0.00070978 0 -0.030134 0 0.0021216 0 0.0012381 0 -0.22097
0.35938 0.011176 0.011663 0.0032103 0.018986 0.006187 0.028622 0.0060344 0.014118 0.010762 0.02032 0.011843 -1.5723 0.00015584 -0.0046533 0.0029299 0.0024353 -0.0084405 0.0019955 -0.0047547 -0.0079573 0.0023517 0 -0.030328 0 0.0013894 0 0.0011444 0 -0.22074
0.36328 0.016107 0.011891 0.011693 0.01839 0.0053919 0.037282 0.01844 0.014063 0.017022 0.020368 0.011786 -1.5656 0.0015776 -0.0056501 0.0054506 -0.0034937 -0.010476 -0.0036774 -0.0030181 -0.0064529 0.0029572 0 -0.03073 0 0.00079923 0 0.0011724 0 -0.26412
0.36719 0.020088 0.013099 0.023112 0.018248 0.01167 0.035934 0.030691 0.013888 0.022827 0.019806 0.014106 -1.558 0.00086039 -0.005678 0.0068086 -0.0084116 -0.01238 -0.0087525 -0.0002349 -0.0039824 0.0024876 0 -0.030983 0 0.00061762 0 0.0012744 0 -0.34413
0.37109 0.021221 0.015536 0.031696 0.019714 0.022702 0.025925 0.0353 0.015313 0.024851 0.017717 0.016601 -1.5518 -0.00053838 -0.0046383 0.0042456 -0.0084206 -0.012797 -0.0091303 0.00071087 -0.0019424 0.0018591 0 -0.030885 0 0.0008778 0 0.0014018 0 -0.42134
0.375 0.019073 0.018203 0.032338 0.021843 0.031332 0.012652 0.029445 0.018907 0.023474 0.014376 0.017548 -1.5433 -0.00039147 -0.0032253 -0.0027155 -0.003359 -0.011496 -0.0040782 -0.0012922 -0.0013741 0.0017123 0 -0.030549 0 0.001425 0 0.0015608 0 -0.45205
0.37891 0.014836 0.019492 0.024388 0.022232 0.031096 0.0020933 0.017195 0.022612 0.021053 0.01155 0.016585 -1.5281 0.0021717 -0.0021519 -0.010384 0.0029438 -0.0094448 0.0029491 -0.0043831 -0.0023369 0.0017366 0 -0.030287 0 0.0020375 0 0.0017847 0 -0.41691
0.38281 0.010379 0.018186 0.012343 0.018548 0.021547 -0.0024459 0.0065567 0.022649 0.018648 0.010963 0.014373 -1.5056 0.0059174 -0.0015391 -0.01306 0.0059678 -0.0079549 0.0070634 -0.0053628 -0.0037905 0.0012232 0 -0.030313 0 0.0025161 0 0.0020689 0 -0.33075
0.38672 0.0071811 0.014166 0.0029056 0.010245 0.0088132 -0.0013869 0.0036162 0.016506 0.014858 0.012439 0.011729 -1.4786 0.0085111 -0.0010389 -0.0079115 0.0043976 -0.0077091 0.0059923 -0.0026521 -0.0042918 0.00012449 0 -0.030573 0 0.0027298 0 0.0023497 0 -0.22933
0.39063 0.0059167 0.0085098 0.00066433 -0.00032428 0.0008594 0.0024734 0.0083269 0.0055878 0.0078108 0.013656 0.0090884 -1.4501 0.0082196 -0.00038483 0.001926 0.0010641 -0.0083995 0.0019111 0.0022212 -0.0031478 -0.00064328 0 -0.030835 0 0.0026579 0 0.0025394 0 -0.14559
0.39453 0.006499 0.0030654 0.0054255 -0.0082909 0.0014139 0.0062464 0.01512 -0.0048909 -0.0019357 0.011911 0.0066177 -1.423 0.0050233 0.00033108 0.0093854 0.00013426 -0.0091102 -0.00058575 0.005962 -0.0010808 -8.3195e-05 0 -0.030931 0 0.0024231 0 0.0025657 0 -0.093665
0.39844 0.008096 -0.00029149 0.012752 -0.0086494 0.0075583 0.0084724 0.017571 -0.0090724 -0.010646 0.0064423 0.0046498 -1.3999 0.00057388 0.00089662 0.0092575 0.0032206 -0.0090137 0.0013646 0.0063336 0.00031786 0.0016795 0 -0.030888 0 0.0022433 0 0.0023723 0 -0.069808
0.40234 0.0091518 -0.00047414 0.016951 0.00024409 0.012629 0.0092487 0.013274 -0.0044417 -0.013698 -0.00069775 0.0038187 -1.3829 -0.0027849 0.001298 0.0025847 0.0079956 -0.0078593 0.0062617 0.0038159 1.3895e-05 0.0031443 0 -0.030829 0 0.0022708 0 0.0019146 0 -0.064313
0.40625 0.0079882 0.0022037 0.014448 0.01446 0.011605 0.0094977 0.005229 0.0062849 -0.0089832 -0.0059247 0.0045697 -1.3697 -0.0033563 0.0016211 -0.0044273 0.01045 -0.00602 0.0094805 0.00073811 -0.001429 0.0025142 0 -0.030783 0 0.0024315 0 0.0012079 0 -0.070704
0.41016 0.0041061 0.0060013 0.0057026 0.025916 0.0045101 0.010182 -0.00088795 0.016719 0.0012827 -0.0065 0.0063723 -1.3523 -0.0011318 0.0016594 -0.0059996 0.0085467 -0.0041981 0.0073418 -0.00097686 -0.0022512 -0.00078821 0 -0.030643 0 0.0024485 0 0.00041298 0 -0.084596
0.41406 -0.00079995 0.0085475 -0.0051285 0.027345 -0.004359 0.011785 -0.0011028 0.020683 0.011599 -0.0022383 0.0074615 -1.3219 0.0021011 0.00085913 -0.001689 0.0038722 -0.0030392 0.00048312 -0.0011542 -0.0010807 -0.0054842 0 -0.030334 0 0.0020993 0 -0.00014676 0 -0.097276
0.41797 -0.003463 0.008199 -0.012449 0.017572 -0.0099204 0.013957 0.0041843 0.015847 0.016215 0.0044979 0.0057383 -1.2783 0.0038803 -0.0010838 0.0038151 -4.2156e-05 -0.0028553 -0.0064134 -0.00071603 0.0017628 -0.0092209 0 -0.030002 0 0.0015066 0 -0.00013065 0 -0.0954
0.42188 -0.0014156 0.0051528 -0.012293 0.0028273 -0.0093904 0.015396 0.010843 0.0049696 0.01235 0.010269 0.00054737 -1.2336 0.0028906 -0.0035196 0.0054896 -0.00094209 -0.0035532 -0.008314 -0.00014445 0.0045304 -0.010115 0 -0.029973 0 0.0011512 0 0.00056893 0 -0.071401
0.42578 0.0046404 0.0014542 -0.0046331 -0.0074554 -0.0031585 0.014297 0.014062 -0.0057532 0.0020492 0.01246 -0.0059738 -1.205 0.00014585 -0.0049634 0.0025773 0.00042897 -0.0047589 -0.0038077 0.0010282 0.0056632 -0.0078709 0 -0.03045 0 0.0015084 0 0.0016726 0 -0.036031
0.42969 0.010739 -0.00027937 0.0064636 -0.0074303 0.0060753 0.0094874 0.01151 -0.01014 -0.0082799 0.010607 -0.0094247 -1.1986 -0.0016526 -0.0042581 -0.0012998 0.0014831 -0.0060414 0.0039267 0.0031543 0.0051836 -0.0037693 0 -0.031235 0 0.00258 0 0.002631 0 -0.018353
0.43359 0.012371 0.0013575 0.015139 0.0010768 0.014555 0.0016257 0.0046361 -0.0054447 -0.0109 0.0065402 -0.0058347 -1.2012 -0.00037292 -0.0018087 -0.0022039 0.00042572 -0.0070902 0.0097804 0.0052498 0.0044471 0.00025552 0 -0.031784 0 0.0037701 0 0.0029737 0 -0.047111
0.4375 0.0079695 0.0054987 0.017211 0.010424 0.01861 -0.0066165 -0.0024414 0.0059383 -0.0014894 0.0032393 0.0050176 -1.1887 0.0034738 0.00044318 0.00018849 -0.0022125 -0.0077451 0.010576 0.005376 0.004492 0.0026897 0 -0.031631 0 0.0042969 0 0.0026296 0 -0.12437
0.44141 0.00018795 0.0094362 0.012496 0.013252 0.016048 -0.011879 -0.0056312 0.017405 0.016881 0.0028582 0.018199 -1.1471 0.0068081 0.00057527 0.0026292 -0.0044157 -0.0079096 0.0069439 0.0026205 0.0047089 0.0030267 0 -0.030816 0 0.0038403 0 0.0019543 0 -0.21266
0.44531 -0.0062039 0.01026 0.0044041 0.0077118 0.0076755 -0.012194 -0.0035389 0.021504 0.03375 0.0050211 0.025742 -1.0862 0.0064237 -0.0015312 0.0019361 -0.0048051 -0.0074879 0.0020311 -0.0013264 0.00332 0.0017068 0 -0.029926 0 0.0028517 0 0.0014314 0 -0.25025
0.44922 -0.0079847 0.0066268 -0.0027551 -0.0021934 -0.0023237 -0.0083006 0.0015234 0.014212 0.036739 0.0067059 0.021446 -1.0323 0.0017913 -0.0039321 -0.0016932 -0.0038844 -0.0064464 -0.0013636 -0.0029896 -0.00066964 -0.00037048 0 -0.029653 0 0.0022053 0 0.0012967 0 -0.18882
0.45313 -0.0055983 -0.00042809 -0.0065436 -0.010681 -0.0083689 -0.0031769 0.0049639 -0.0022461 0.019983 0.0042241 0.0052863 -1.0043 -0.0043162 -0.004324 -0.0049952 -0.0033239 -0.0049349 -0.0025882 -4.0627e-05 -0.0059983 -0.0024116 0 -0.030219 0 0.0024582 0 0.0013981 0 -0.02953
0.45703 -0.0021692 -0.0080303 -0.0072243 -0.014603 -0.0072032 -0.0001633 0.0030672 -0.019996 -0.010275 -0.0038056 -0.01575 -0.99571 -0.0080541 -0.0022191 -0.0050028 -0.004166 -0.0032959 -0.0026469 0.0062548 -0.0098052 -0.004053 0 -0.031189 0 0.0033657 0 0.0013997 0 0.16875
0.46094 -0.00071481 -0.012978 -0.0065169 -0.014527 -0.00067261 -0.001037 -0.0041814 -0.029678 -0.037954 -0.014744 -0.031341 -0.98074 -0.0076355 0.00050996 -0.0018545 -0.0057571 -0.0018918 -0.0024651 0.011587 -0.010026 -0.0052583 0 -0.031824 0 0.0041005 0 0.0011369 0 0.31842
0.46484 -0.0021942 -0.013416 -0.0059391 -0.01252 0.0050242 -0.0052282 -0.012757 -0.025969 -0.046962 -0.023148 -0.033829 -0.93932 -0.0045483 0.0013575 0.0017103 -0.0063536 -0.00089467 -0.001886 0.012008 -0.0073202 -0.0058757 0 -0.031695 0 0.0039896 0 0.00080358 0 0.35382
0.46875 -0.0057322 -0.0098662 -0.0063195 -0.0096728 0.0035828 -0.010349 -0.017276 -0.011081 -0.032223 -0.024363 -0.022748 -0.87795 -0.0018527 -0.00039439 0.0033464 -0.0047271 -0.00026787 -0.00026832 0.0072894 -0.0045921 -0.0052878 0 -0.031018 0 0.0031087 0 0.00080698 0 0.27233
0.47266 -0.010021 -0.0050811 -0.0083641 -0.0060125 -0.0066719 -0.013421 -0.014882 0.0061386 -0.0038158 -0.017876 -0.0050665 -0.8249 -0.0013082 -0.0029189 0.0033026 -0.0012829 2.8672e-05 0.0022446 0.0011772 -0.004398 -0.0026604 0 -0.030433 0 0.0021989 0 0.0014131 0 0.13859
0.47656 -0.014039 -0.0026407 -0.012815 -0.0022641 -0.021156 -0.012184 -0.0074006 0.015166 0.019255 -0.0077952 0.008881 -0.80338 -0.0020926 -0.0035809 0.0036438 0.0021871 -0.00013565 0.0043416 -0.0017583 -0.0065792 0.0021545 0 -0.030438 0 0.0019934 0 0.0024805 0 0.046703
0.48047 -0.016597 -0.0048298 -0.019351 -0.00072433 -0.031737 -0.0061973 -1.3044e-05 0.0099006 0.021561 -3.799e-05 0.011165 -0.80836 -0.0021691 -0.001559 0.0056078 0.0037621 -0.00092058 0.0045388 0.00010644 -0.0083612 0.0077451 0 -0.030995 0 0.0025763 0 0.0035011 0 0.062235
0.48438 -0.015983 -0.010952 -0.025322 -0.003566 -0.031778 0.0024919 0.002521 -0.0076768 0.0013334 0.0015597 0.00043901 -0.81009 -0.00069389 0.001207 0.0080936 0.0025974 -0.0021183 0.0025399 0.0043825 -0.0068994 0.011298 0 -0.031624 0 0.0033479 0 0.0039216 0 0.17973
0.48828 -0.011023 -0.017301 -0.026364 -0.010066 -0.020125 0.0096953 -0.00085801 -0.02837 -0.02867 -0.0026694 -0.017549 -0.78216 0.0010898 0.0017531 0.0088664 -0.0006932 -0.0029576 -0.00042629 0.0070949 -0.0019729 0.010137 0 -0.031866 0 0.0035937 0 0.0035089 0 0.32367
0.49219 -0.0029346 -0.019187 -0.019432 -0.015958 -0.0017529 0.010885 -0.007161 -0.040604 -0.049566 -0.0091272 -0.033055 -0.72729 0.0013425 -0.0010714 0.0070357 -0.0045033 -0.0025263 -0.0026052 0.0062258 0.0036277 0.0037538 0 -0.031656 0 0.003107 0 0.0025036 0 0.3939
0.49609 0.0042472 -0.014002 -0.0060568 -0.016334 0.014847 0.0039479 -0.011862 -0.036626 -0.04796 -0.013608 -0.037289 -0.67585 -0.00015434 -0.0053704 0.0040394 -0.0070877 -0.0006522 -0.0030634 0.003155 0.0063616 -0.0053104 0 -0.031293 0 0.0023034 0 0.0014673 0 0.32776
0.5 0.0060303 -0.0032893 0.0074662 -0.0098617 0.021963 -0.0087976 -0.012011 -0.016896 -0.023375 -0.013517 -0.026827 -0.6578 -0.0014752 -0.0077851 0.0020937 -0.0073498 0.001532 -0.0021743 0.00094102 0.0048133 -0.012715 0 -0.031072 0 0.0017728 0 0.00093525 0 0.13976
0.50391 0.0011942 0.0077809 0.014005 -0.00040382 0.016644 -0.021122 -0.0076308 0.0096399 0.012226 -0.0085005 -0.0054875 -0.67467 -0.00038408 -0.0064231 0.0018544 -0.0052965 0.0020765 -0.0010067 0.0013477 0.00068807 -0.015001 0 -0.030974 0 0.0017387 0 0.0011042 0 -0.086493
0.50781 -0.006464 0.013467 0.010919 0.0057805 0.0026648 -0.026173 -0.00091382 0.0298 0.041467 6.7454e-08 0.017309 -0.69809 0.0032641 -0.0023922 0.0018404 -0.0019964 -0.00034574 -0.00040681 0.003469 -0.0027838 -0.011728 0 -0.03072 0 0.0019317 0 0.0017419 0 -0.24815
0.51172 -0.010476 0.011083 0.0022991 0.0050119 -0.010839 -0.02061 0.0054939 0.03315 0.050621 0.0092875 0.031109 -0.69572 0.0069816 0.0014303 0.00018492 0.0010104 -0.0051232 -0.00060626 0.0049967 -0.0034628 -0.0054371 0 -0.030119 0 0.0019438 0 0.0023597 0 -0.2825
0.51563 -0.0066536 0.0027519 -0.004095 -0.00094602 -0.014189 -0.0067679 0.0096618 0.01818 0.036221 0.015889 0.029866 -0.65942 0.0075997 0.0031033 -0.0032518 0.002612 -0.0097381 -0.0014073 0.004572 -0.0016681 0.000413 0 -0.029347 0 0.0016618 0 0.0025231 0 -0.1991
0.51953 0.0034434 -0.0058847 -0.0028668 -0.0065081 -0.0033832 0.008705 0.010672 -0.0060663 0.0065177 0.016641 0.015355 -0.60953 0.0039548 0.0031618 -0.006691 0.002751 -0.011387 -0.0024086 0.0028262 0.00061617 0.003761 0 -0.028869 0 0.0013458 0 0.0020961 0 -0.067558
0.52344 0.013574 -0.0090853 0.0049735 -0.0067346 0.016239 0.01879 0.00866 -0.024603 -0.022641 0.010554 -0.0035743 -0.57298 -0.0020952 0.0035909 -0.0082737 0.0022552 -0.009059 -0.0029933 0.0013015 0.0016437 0.0046969 0 -0.029057 0 0.0013165 0 0.0012748 0 0.026956
0.52734 0.017616 -0.004321 0.013213 -0.00072946 0.032295 0.02001 0.0049622 -0.025302 -0.035787 0.00030473 -0.015866 -0.55812 -0.0071011 0.0053991 -0.0078291 0.0019568 -0.0044048 -0.0024162 0.00066137 0.0011152 0.0044072 0 -0.029859 0 0.0016128 0 0.00041848 0 0.031142
0.53125 0.014102 0.0064674 0.015619 0.0085395 0.033226 0.01402 0.0019251 -0.0066671 -0.026077 -0.0083529 -0.014585 -0.55041 -0.0084926 0.0073087 -0.0066536 0.0018773 -0.00061601 -0.00035558 0.00016917 -0.00014221 0.0036627 0 -0.030831 0 0.0019819 0 -0.00017397 0 -0.052795
0.53516 0.0069178 0.018135 0.010633 0.017092 0.016717 0.0063244 0.001844 0.020735 0.00065001 -0.0096232 -0.00088526 -0.53105 -0.0060128 0.0069205 -0.0057045 0.0012882 -0.00014325 0.0024283 -0.001121 -0.001323 0.0023591 0 -0.031491 0 0.0021866 0 -0.00037791 0 -0.17625
0.53906 0.0019796 0.02514 0.0019955 0.022529 -0.0076885 0.0031918 0.0054692 0.040702 0.028903 -0.0013679 0.016942 -0.49761 -0.0012869 0.0032315 -0.0044182 -0.00035003 -0.0030602 0.0042289 -0.0029266 -0.0023135 0.00030338 0 -0.031662 0 0.0022719 0 -0.00020132 0 -0.27643
0.54297 0.0029715 0.024349 -0.004517 0.024459 -0.024367 0.0083576 0.011383 0.041805 0.04264 0.013278 0.028833 -0.46551 0.003617 -0.0019796 -0.0016181 -0.0025057 -0.007325 0.0036645 -0.0037627 -0.0033337 -0.0019153 0 -0.031516 0 0.0024874 0 0.00031037 0 -0.3126
0.54688 0.0093953 0.016589 -0.0050201 0.023398 -0.021983 0.020826 0.017056 0.024846 0.035197 0.027701 0.02929 -0.44985 0.0072724 -0.0053204 0.0025135 -0.0037571 -0.01059 0.0011068 -0.0025034 -0.00417 -0.003119 0 -0.031306 0 0.0029476 0 0.0010909 0 -0.28807
0.55078 0.01772 0.0063319 0.00079636 0.019988 -0.00097876 0.034722 0.020768 0.002193 0.013574 0.035721 0.020578 -0.4477 0.0090971 -0.0045128 0.0058238 -0.0030449 -0.01196 -0.0013018 0.00019027 -0.004002 -0.0026591 0 -0.031107 0 0.0034124 0 0.0019758 0 -0.24711
0.55469 0.023895 -0.00043056 0.010508 0.015316 0.027091 0.041723 0.022566 -0.010571 -0.0061344 0.034828 0.010734 -0.43934 0.0091191 -0.000253 0.0059787 -0.00084669 -0.012256 -0.0014863 0.0022112 -0.0021143 -0.001194 0 -0.030814 0 0.0034605 0 0.0026577 0 -0.24669
0.55859 0.025176 0.00064354 0.020564 0.011256 0.047321 0.035569 0.023275 -0.0049474 -0.00945 0.026766 0.0077895 -0.40711 0.0078303 0.0043894 0.002951 0.00097858 -0.012755 0.00040834 0.0019293 0.0011954 -0.00014223 0 -0.030375 0 0.0029128 0 0.002805 0 -0.31632
0.5625 0.020744 0.0095298 0.027306 0.0095672 0.050343 0.016506 0.022656 0.015105 0.0066774 0.015735 0.014097 -0.35211 0.0060571 0.0063949 -0.00056026 0.00073067 -0.013679 0.001828 -0.00021111 0.0044717 -0.00025517 0 -0.029979 0 0.0020724 0 0.0023058 0 -0.42924
0.56641 0.011832 0.021285 0.027712 0.010152 0.036493 -0.0074344 0.018926 0.035952 0.031555 0.0059625 0.024572 -0.29221 0.0045206 0.0049075 -0.0015577 -0.0015557 -0.013875 0.00021173 -0.0021135 0.0059934 -0.000788 0 -0.029951 0 0.0015043 0 0.0014242 0 -0.50775
0.57031 0.001759 0.0285 0.020758 0.010424 0.013902 -0.02418 0.01057 0.04297 0.047503 0.0001205 0.030027 -0.24413 0.0032544 0.0014141 0.00026596 -0.0040357 -0.011926 -0.0040942 -0.0021627 0.0050311 -0.00023519 0 -0.030428 0 0.001534 0 0.00067355 0 -0.46733
0.57422 -0.0048229 0.025739 0.0089303 0.0071392 -0.0066435 -0.024834 -0.0011171 0.029432 0.041273 -0.0011938 0.023463 -0.20839 0.0015718 -0.0018037 0.0021218 -0.0046803 -0.0076653 -0.0074646 -0.00095768 0.0024542 0.0020003 0 -0.031141 0 0.0019501 0 0.000452 0 -0.27718
0.57813 -0.0041362 0.013298 -0.0019648 -0.00042743 -0.016427 -0.0097072 -0.011511 0.00049636 0.012833 0.00063025 0.0052148 -0.17173 -0.0010676 -0.0033678 0.00095921 -0.0031551 -0.0026843 -0.0060818 -0.00080457 0.00018702 0.0046738 0 -0.031568 0 0.0022198 0 0.00073415 0 0.0035524
0.58203 0.003924 -0.0024048 -0.0058654 -0.0088401 -0.011635 0.011429 -0.015303 -0.029477 -0.023922 0.0028018 -0.01642 -0.12272 -0.0040085 -0.0033122 -0.0031893 -0.0011668 0.00063291 0.00010785 -0.0033001 -9.8936e-05 0.0055348 0 -0.031349 0 0.0020273 0 0.0011082 0 0.2449
0.58594 0.014721 -0.012486 -0.00080166 -0.012353 0.0053331 0.0256 -0.010388 -0.044393 -0.048884 0.0025387 -0.029621 -0.063452 -0.0054229 -0.0023855 -0.0068331 -0.00088413 0.00075974 0.0065224 -0.0073044 0.0018808 0.0032482 0 -0.03062 0 0.0016123 0 0.0011523 0 0.31686
0.58984 0.021198 -0.011138 0.0090406 -0.0071547 0.026062 0.025175 0.00034824 -0.034856 -0.047255 -0.000917 -0.025947 -0.0055403 -0.0037962 -0.0011553 -0.0062513 -0.0028739 -0.0019846 0.0075793 -0.0094094 0.0048403 -0.001356 0 -0.029925 0 0.0015593 0 0.00081702 0 0.16989
0.59375 0.018558 0.00057834 0.015892 0.0053682 0.038892 0.012609 0.011025 -0.0036088 -0.01823 -0.0050502 -0.0055544 0.043754 0.00034461 0.00023876 -0.0012801 -0.005514 -0.0058358 0.0019065 -0.0067395 0.0067987 -0.0058264 0 -0.029782 0 0.0022171 0 0.00045164 0 -0.12762
0.59766 0.007899 0.015278 0.0141 0.019081 0.034641 -0.0019211 0.016856 0.034781 0.024088 -0.005199 0.022375 0.089151 0.0043024 0.0017397 0.0041298 -0.0064777 -0.0089368 -0.0057729 0.00031598 0.0064125 -0.0078619 0 -0.030269 0 0.003302 0 0.00043492 0 -0.42222
0.60156 -0.0042189 0.023822 0.0044697 0.026941 0.012788 -0.0079179 0.016886 0.060515 0.058063 0.0019422 0.044252 0.14048 0.0052155 0.0030841 0.0053283 -0.0049155 -0.010495 -0.0083103 0.007933 0.0038774 -0.0067185 0 -0.031005 0 0.0040866 0 0.00076267 0 -0.55986
0.60547 -0.010194 0.020927 -0.0063848 0.025309 -0.016465 -0.0014488 0.01338 0.058932 0.066167 0.014795 0.049126 0.19952 0.0025849 0.0039541 0.0011984 -0.0022623 -0.010889 -0.0024475 0.011555 0.00079096 -0.0032207 0 -0.031509 0 0.0040266 0 0.0010089 0 -0.47044
0.60938 -0.006513 0.0082617 -0.011121 0.015764 -0.037079 0.013074 0.0090234 0.029409 0.044484 0.026504 0.034271 0.25592 -0.0010972 0.0043039 -0.0048052 -0.0008746 -0.010822 0.0079011 0.0092869 -0.00093038 0.0012021 0 -0.031597 0 0.0032576 0 0.00073213 0 -0.20334
0.61328 0.0041718 -0.0067189 -0.0069597 0.0036916 -0.036842 0.026589 0.004879 -0.01286 0.0047925 0.028834 0.0064577 0.29771 -0.0024463 0.0043647 -0.0077843 -0.001762 -0.010413 0.014626 0.0032036 -0.00032956 0.0052858 0 -0.03146 0 0.0024982 0 -4.5781e-05 0 0.10314
0.61719 0.015227 -0.015272 0.0029343 -0.0048613 -0.015348 0.031179 0.00077694 -0.04452 -0.031913 0.01805 -0.0215 0.32545 -0.00023665 0.0042685 -0.0057079 -0.0035675 -0.0090778 0.012256 -0.0023922 0.0020222 0.0079636 0 -0.031392 0 0.0024395 0 -0.00076589 0 0.29655
0.62109 0.020483 -0.012378 0.012502 -0.0060785 0.015505 0.024067 -0.0029224 -0.047579 -0.046822 -0.0015515 -0.03697 0.35466 0.0034347 0.0037656 -0.00090683 -0.00381 -0.0063039 0.0026552 -0.004228 0.004543 0.008237 0 -0.031474 0 0.0031656 0 -0.00078151 0 0.28701
0.625 0.017677 0.00054212 0.017204 7.5978e-05 0.038923 0.0081796 -0.004587 -0.020659 -0.033254 -0.019417 -0.033384 0.40278 0.0050436 0.0024789 0.0024348 -0.0012936 -0.002593 -0.0065848 -0.0021866 0.0057818 0.0056627 0 -0.031517 0 0.0041133 0 5.1568e-05 0 0.088446
0.62891 0.0090278 0.016526 0.016297 0.009825 0.043326 -0.0098401 -0.0026301 0.019651 0.00021544 -0.024986 -0.013114 0.47341 0.0028801 0.00052774 0.0021879 0.0025346 0.00035738 -0.0085316 0.0011894 0.0052526 0.0012357 0 -0.031314 0 0.0045785 0 0.0011886 0 -0.19253
0.63281 -0.00062121 0.026919 0.012054 0.017097 0.028478 -0.0225 0.0025405 0.048843 0.034913 -0.014306 0.013823 0.55334 -0.0013848 -0.0011635 -0.00011737 0.0045857 0.00058213 -0.002405 0.0030804 0.003373 -0.0025232 0 -0.030899 0 0.0042904 0 0.0018105 0 -0.41219
0.63672 -0.0064571 0.026054 0.00762 0.016523 0.004434 -0.024275 0.008232 0.049772 0.052374 0.0073315 0.0346 0.62508 -0.0042498 -0.0013669 -0.0012363 0.0026957 -0.0026965 0.0064513 0.0025486 0.00077732 -0.0030524 0 -0.030538 0 0.0035496 0 0.0014932 0 -0.46333
0.64063 -0.0058274 0.014304 0.0054746 0.0068976 -0.014929 -0.013998 0.011458 0.023228 0.044156 0.02834 0.039783 0.68196 -0.0035423 0.00041574 0.00047016 -0.0024363 -0.0082048 0.011585 0.00085224 -0.0021647 7.2211e-05 0 -0.030471 0 0.0028599 0 0.00055338 0 -0.33138
0.64453 0.00063018 -0.0021376 0.0068265 -0.0071089 -0.019427 0.0039406 0.011401 -0.013058 0.016033 0.037391 0.028008 0.7312 -0.00021976 0.0032726 0.0035748 -0.0075952 -0.013134 0.010607 -8.3821e-06 -0.0051203 0.0043158 0 -0.030669 0 0.0024492 0 -0.00022286 0 -0.10223
0.64844 0.0090692 -0.014694 0.011094 -0.01701 -0.0074589 0.020803 0.0099082 -0.036065 -0.015517 0.029626 0.0066853 0.78349 0.0027611 0.0052498 0.0051442 -0.009403 -0.014825 0.0061181 0.00093507 -0.0072586 0.0059367 0 -0.030868 0 0.0021397 0 -0.00021584 0 0.087116
0.65234 0.014012 -0.017227 0.015358 -0.015911 0.013338 0.027525 0.0094336 -0.032022 -0.032665 0.009106 -0.012018 0.8413 0.0032592 0.0046126 0.0035567 -0.006757 -0.012471 0.0023124 0.0029735 -0.0073109 0.0031655 0 -0.030851 0 0.0016535 0 0.0005724 0 0.13145
0.65625 0.011239 -0.0095176 0.015004 -0.0037707 0.029649 0.019881 0.010333 -0.0046231 -0.026543 -0.013656 -0.01812 0.89833 0.0017238 0.0010816 -0.00012043 -0.0014633 -0.0075734 0.0010605 0.0045167 -0.00458 -0.0019858 0 -0.030664 0 0.0010076 0 0.0015919 0 0.025641
0.66016 0.00065125 0.0026712 0.0064948 0.011748 0.029204 0.0015802 0.010092 0.027742 -0.0027751 -0.027613 -0.0099099 0.94904 0.000387 -0.0038841 -0.0032255 0.00328 -0.0027749 0.0010976 0.0044627 -8.2731e-05 -0.0051719 0 -0.030544 0 0.00057771 0 0.0022183 0 -0.12739
0.66406 -0.012985 0.011036 -0.0091014 0.020155 0.0080746 -0.017251 0.0053169 0.043445 0.021355 -0.027319 0.0046766 0.99648 0.000881 -0.0079544 -0.0037571 0.0052061 4.7892e-05 0.00039393 0.0029847 0.0035173 -0.0034124 0 -0.030625 0 0.00075006 0 0.0021902 0 -0.1797
0.66797 -0.022527 0.0096384 -0.025078 0.01544 -0.025548 -0.025776 -0.0051369 0.030608 0.02721 -0.015813 0.012766 1.0489 0.0026647 -0.0093076 -0.0017263 0.0043014 0.00094974 -0.0013182 0.0012357 0.0036423 0.002184 0 -0.03075 0 0.0014962 0 0.0016821 0 -0.03623
0.67188 -0.022981 -0.001664 -0.032641 0.00026736 -0.054563 -0.018995 -0.018462 -0.005831 0.0069055 -0.0024539 0.0049625 1.1093 0.0036619 -0.0075805 0.0012411 0.002298 0.0014203 -0.0025336 0.00039033 -7.3465e-06 0.0072 0 -0.030595 0 0.0022915 0 0.0010572 0 0.27482
0.67578 -0.014951 -0.017248 -0.027199 -0.016215 -0.062654 -0.0010268 -0.028977 -0.046698 -0.030405 0.0032028 -0.0177 1.1704 0.0023158 -0.003842 0.0032629 0.00099671 0.0026931 -0.0021158 0.00085208 -0.0048138 0.0076098 0 -0.030016 0 0.0024874 0 0.00058807 0 0.60738
0.67969 -0.0043836 -0.029067 -0.012446 -0.025086 -0.04482 0.016934 -0.031291 -0.069245 -0.062859 -0.0023449 -0.043107 1.2216 -0.00094132 0.00024696 0.0032647 0.00086865 0.0043645 -0.00090737 0.0021582 -0.0070811 0.0031389 0 -0.029258 0 0.0018302 0 0.00037219 0 0.77884
0.68359 0.0013587 -0.031232 0.0016804 -0.02355 -0.011284 0.022794 -0.023591 -0.060082 -0.069027 -0.014393 -0.054854 1.2616 -0.0040376 0.0034228 0.0012594 0.00097029 0.0046159 -0.00091467 0.0034758 -0.0050544 -0.0026638 0 -0.028797 0 0.0006889 0 0.00040892 0 0.67939
0.6875 -0.0017045 -0.023208 0.0060933 -0.015766 0.018637 0.010365 -0.0092172 -0.023289 -0.04192 -0.023639 -0.042778 1.3011 -0.0048949 0.0053006 -0.0018425 7.1876e-05 0.0019545 -0.0029914 0.0041753 -0.0005133 -0.0055742 0 -0.028938 0 -0.00019683 0 0.00066178 0 0.34347
0.69141 -0.01187 -0.00997 -0.00084934 -0.0087978 0.028728 -0.016859 0.0043609 0.021089 0.0053558 -0.023096 -0.0106 1.3519 -0.0028324 0.0061328 -0.0045643 -0.0020246 -0.0030034 -0.0056549 0.0040583 0.0026454 -0.0041248 0 -0.029539 0 -0.00023465 0 0.0010199 0 -0.059547
0.69531 -0.023284 0.00079737 -0.012623 -0.0075654 0.015521 -0.04694 0.0089574 0.047816 0.046432 -0.01328 0.024658 1.4129 0.0012516 0.0061728 -0.0054299 -0.0040704 -0.0073684 -0.0064355 0.0032208 0.0017751 -0.00033511 0 -0.030132 0 0.00063589 0 0.0012564 0 -0.31148
0.69922 -0.029842 0.0028583 -0.020134 -0.01262 -0.011051 -0.065283 0.00014508 0.040755 0.057027 -0.0018673 0.041891 1.468 0.0056903 0.0052537 -0.003821 -0.0042079 -0.0078197 -0.0043924 0.0018436 -0.002141 0.0025663 0 -0.030325 0 0.0019476 0 0.0011219 0 -0.26196
0.70313 -0.028665 -0.005226 -0.018789 -0.021319 -0.035363 -0.06228 -0.019474 0.002374 0.029269 0.0018589 0.028591 1.4998 0.0089816 0.0029887 -0.00059018 -0.0014526 -0.0031239 -0.0011425 0.00015547 -0.0052971 0.0029982 0 -0.030102 0 0.0030352 0 0.00055033 0 0.087032
0.70703 -0.021181 -0.019283 -0.011282 -0.030141 -0.045661 -0.038905 -0.04058 -0.047381 -0.023713 -0.0064471 -0.010793 1.5071 0.010275 -0.00055707 0.0023606 0.0032928 0.0046773 0.00069652 -0.0014916 -0.0044342 0.0018291 0 -0.029756 0 0.0034235 0 -0.00021437 0 0.57459
0.71094 -0.011759 -0.031712 -0.0044025 -0.035894 -0.03911 -0.006902 -0.051793 -0.082357 -0.075282 -0.023326 -0.056325 1.5078 0.009454 -0.0043706 0.0035545 0.0075141 0.011442 4.1052e-05 -0.0026881 0.0002193 0.00078916 0 -0.02957 0 0.0030378 0 -0.00073888 0 0.95916
0.71484 -0.0051891 -0.035596 -0.0032983 -0.035821 -0.020815 0.017198 -0.046507 -0.084807 -0.099906 -0.039941 -0.08343 1.5242 0.0070392 -0.0067882 0.0032685 0.008588 0.013632 -0.001736 -0.0032833 0.0050926 0.00050559 0 -0.029568 0 0.002181 0 -0.00070852 0 1.0438
0.71875 -0.0043932 -0.028577 -0.0081653 -0.028121 0.00010642 0.021367 -0.02747 -0.054631 -0.086317 -0.047522 -0.076849 1.5645 0.0039245 -0.0065583 0.0032851 0.0055568 0.010511 -0.0023471 -0.003688 0.0063706 0.0002399 0 -0.029583 0 0.0013505 0 -0.00016597 0 0.78307
0.72266 -0.0091796 -0.014276 -0.015403 -0.013582 0.014099 0.0052819 -0.0054815 -0.0082375 -0.042387 -0.041956 -0.039355 1.6172 0.0009167 -0.0038758 0.0049971 -6.1139e-05 0.0042619 -0.00089505 -0.0047271 0.0032354 -0.00066044 0 -0.029526 0 0.0010001 0 0.00053696 0 0.3103
0.72656 -0.016376 -0.00032907 -0.021117 0.0031794 0.013893 -0.019266 0.0074982 0.031395 0.0099823 -0.025152 0.0099299 1.6636 -0.0016734 -0.00042916 0.0075795 -0.0050744 -0.001868 0.0014352 -0.0069232 -0.0016393 -0.0014828 0 -0.029533 0 0.0013238 0 0.001036 0 -0.13356
0.73047 -0.02135 0.0059383 -0.02345 0.014997 -0.0024718 -0.035451 0.0061736 0.046921 0.046499 -0.0034556 0.046419 1.6942 -0.0039661 0.0017657 0.0082275 -0.0065943 -0.0057848 0.0028452 -0.0097063 -0.0046456 -0.00064934 0 -0.029817 0 0.0021429 0 0.0012354 0 -0.33347
0.73438 -0.020459 0.0017127 -0.022327 0.016134 -0.028874 -0.031775 -0.0050145 0.034388 0.052473 0.015187 0.053522 1.7138 -0.0059489 0.0018819 0.0046304 -0.0038797 -0.0074409 0.0028106 -0.011359 -0.0043645 0.0024657 0 -0.030383 0 0.002983 0 0.0013311 0 -0.21874
0.73828 -0.013252 -0.0097412 -0.018124 0.0063126 -0.051723 -0.0092002 -0.015799 0.0034485 0.029343 0.024017 0.030866 1.731 -0.0070347 0.00085133 -0.002467 0.0012159 -0.0079872 0.002347 -0.010072 -0.0023778 0.0064261 0 -0.030944 0 0.0033527 0 0.0015752 0 0.10399
0.74219 -0.003019 -0.021057 -0.01136 -0.0085521 -0.05631 0.019426 -0.017857 -0.028675 -0.0072055 0.019827 -0.006912 1.7469 -0.0064284 0.0004288 -0.0091794 0.0055162 -0.008238 0.0025271 -0.0054962 -0.0012097 0.0086971 0 -0.031158 0 0.0030826 0 0.0020146 0 0.4221
0.74609 0.0049635 -0.025071 -0.0035603 -0.019911 -0.036448 0.037165 -0.010504 -0.045787 -0.03634 0.0045573 -0.039271 1.7554 -0.0041415 0.001541 -0.011302 0.006625 -0.007904 0.0030806 0.0004695 -0.0015891 0.0078475 0 -0.030977 0 0.0024731 0 0.0024364 0 0.54656
0.75 0.0065756 -0.018895 0.0024194 -0.021938 -0.00046952 0.03303 -0.00030887 -0.040117 -0.043485 -0.014836 -0.050964 1.7544 -0.001557 0.0034245 -0.0076859 0.0043912 -0.0061642 0.0027426 0.0045691 -0.0017756 0.0047714 0 -0.030722 0 0.0020936 0 0.0025495 0 0.41899
0.75391 0.0013449 -0.0054682 0.003914 -0.014845 0.032276 0.0082539 0.0044101 -0.015776 -0.027747 -0.02914 -0.039186 1.7541 -0.00059698 0.0043774 -0.0011404 0.00075857 -0.0028642 0.00095298 0.0043499 0.00043138 0.0016653 0 -0.030777 0 0.0023457 0 0.0022236 0 0.13387
0.75781 -0.0073931 0.0081585 0.00078311 -0.0040934 0.043333 -0.024571 -0.00037053 0.013176 -0.0012265 -0.031546 -0.01351 1.771 -0.0019395 0.0034311 0.0039618 -0.0017957 0.00088804 -0.0011271 1.1508e-05 0.0050576 -0.00017777 0 -0.031172 0 0.0031279 0 0.0015837 0 -0.12961
0.76172 -0.014708 0.014708 -0.0038993 0.0033601 0.027239 -0.048581 -0.012089 0.029792 0.019093 -0.021611 0.010382 1.8109 -0.0040104 0.0013342 0.0051844 -0.0020387 0.0033275 -0.0016356 -0.0055951 0.00939 -0.0014418 0 -0.031491 0 0.0038968 0 0.00091316 0 -0.21742
0.76563 -0.017057 0.010575 -0.0060188 0.0029425 -0.0051286 -0.051777 -0.023898 0.023615 0.021676 -0.0056512 0.019348 1.8591 -0.0040922 -0.0001366 0.003505 -0.00070451 0.0033063 -0.000117 -0.0089646 0.010173 -0.0035957 0 -0.031232 0 0.004099 0 0.00047534 0 -0.08515
0.76953 -0.014076 -0.0022961 -0.0038386 -0.005634 -0.034242 -0.033318 -0.029119 -0.0026363 0.0065946 0.0070689 0.00942 1.889 -0.00088845 0.00010772 0.0016757 0.00026308 0.0011206 0.0016384 -0.0084316 0.0065684 -0.0067287 0 -0.030326 0 0.0036181 0 0.00039537 0 0.18597
0.77344 -0.0082842 -0.017483 0.00042783 -0.018634 -0.044547 -0.0037971 -0.024759 -0.033682 -0.015823 0.009945 -0.012572 1.885 0.0038476 0.0014198 0.0013266 -0.00071787 -0.0017881 0.0012086 -0.0052036 0.0011036 -0.0088268 0 -0.029298 0 0.0028552 0 0.00064551 0 0.44145
0.77734 -0.0032622 -0.027479 0.0024404 -0.029896 -0.03295 0.020586 -0.012574 -0.05035 -0.032152 0.0026745 -0.032996 1.8568 0.0064784 0.0021073 0.0016641 -0.0036715 -0.0039347 -0.0018354 -0.0021588 -0.0023269 -0.0074805 0 -0.028893 0 0.0023734 0 0.0010876 0 0.53948
0.78125 -0.0016326 -0.027613 -0.00062513 -0.033198 -0.0084457 0.026917 0.0020183 -0.041507 -0.033834 -0.0093065 -0.039064 1.8332 0.0047105 0.0012041 0.00079889 -0.007068 -0.0047303 -0.0050431 -0.0014754 -0.001621 -0.0024541 0 -0.029458 0 0.0024262 0 0.0015214 0 0.42545
0.78516 -0.0038919 -0.018401 -0.0078313 -0.025139 0.014818 0.012755 0.012287 -0.011544 -0.021283 -0.018756 -0.026282 1.8384 -7.3075e-05 -0.00046879 -0.0019354 -0.0089318 -0.0045377 -0.0051389 -0.0030708 0.0020086 0.0035104 0 -0.030637 0 0.0027835 0 0.0017419 0 0.16007
0.78906 -0.0084205 -0.0050559 -0.015426 -0.007644 0.025173 -0.012489 0.013117 0.021932 -0.0025921 -0.020983 -0.0015104 1.8726 -0.0037926 -0.0010849 -0.0051443 -0.0081967 -0.0039693 -0.0012478 -0.0050263 0.0053894 0.0066715 0 -0.031655 0 0.002992 0 0.0016244 0 -0.11105
0.79297 -0.012428 0.0055304 -0.019795 0.011775 0.017772 -0.032986 0.0037016 0.039004 0.011442 -0.015972 0.020558 1.914 -0.0033124 0.0002886 -0.0067809 -0.0053503 -0.003199 0.0038557 -0.0054239 0.0062485 0.00534 0 -0.031942 0 0.0028078 0 0.0012113 0 -0.23332
0.79688 -0.013355 0.0085547 -0.019642 0.02334 -0.0044809 -0.035735 -0.011401 0.029805 0.012984 -0.0075526 0.02599 1.9377 0.00061483 0.0026013 -0.0062134 -0.0019889 -0.0019563 0.0058891 -0.003893 0.0049673 0.0011891 0 -0.031552 0 0.0023979 0 0.00072435 0 -0.1289
0.80078 -0.010168 0.0036868 -0.015786 0.020788 -0.031935 -0.018182 -0.024113 0.00028564 0.0009994 -0.00072384 0.01038 1.9355 0.0040071 0.0037411 -0.004785 0.00031902 -0.00015167 0.0027741 -0.0016189 0.003807 -0.0023555 0 -0.03103 0 0.0021445 0 0.00045521 0 0.15306
0.80469 -0.0039207 -0.0051587 -0.0095101 0.0059079 -0.050983 0.010311 -0.027214 -0.031925 -0.018067 0.0011899 -0.017769 1.9182 0.0034373 0.0026602 -0.004368 0.0010243 0.0015518 -0.0034687 -5.2477e-05 0.0045522 -0.0030568 0 -0.030869 0 0.0022666 0 0.00058638 0 0.45378
0.80859 0.0027799 -0.012273 -0.001558 -0.011888 -0.049451 0.033899 -0.018737 -0.04826 -0.033082 -0.0017219 -0.041548 1.9031 -0.00063345 0.00060763 -0.0054748 0.00077835 0.0018819 -0.0083827 0.00032513 0.0068389 -0.0013887 0 -0.031078 0 0.0026296 0 0.0010695 0 0.5871
0.8125 0.0072191 -0.013243 0.007289 -0.021337 -0.023628 0.039192 -0.0032387 -0.039528 -0.033665 -0.0059943 -0.045503 1.8986 -0.004237 0.00014556 -0.0068212 0.00075479 -0.00017346 -0.0087516 9.3599e-05 0.0086075 0.00057636 0 -0.031219 0 0.002906 0 0.0016556 0 0.44422
0.81641 0.0080748 -0.0070294 0.01518 -0.016629 0.017286 0.02255 0.01119 -0.010051 -0.016001 -0.0067235 -0.024831 1.9014 -0.0037109 0.0027838 -0.006647 0.0016654 -0.004453 -0.0049974 -1.7093e-05 0.0080705 0.0015149 0 -0.030863 0 0.0029027 0 0.0020565 0 0.060419
0.82031 0.0060423 0.0037999 0.019466 -0.00098335 0.053943 -0.0080333 0.0181 0.025664 0.014139 -0.0007059 0.011689 1.9038 0.00070638 0.0074779 -0.0043537 0.0032016 -0.0094564 -0.00035526 5.0705e-05 0.0052933 0.0019713 0 -0.030013 0 0.0027229 0 0.0021177 0 -0.39751
0.82422 0.0032474 0.01446 0.018537 0.015986 0.067125 -0.036975 0.016335 0.050826 0.043492 0.010917 0.046541 1.9032 0.0049879 0.011461 -0.00091031 0.0042826 -0.013143 0.002097 -0.00020172 0.0020351 0.0032593 0 -0.029146 0 0.0026171 0 0.0018876 0 -0.71793
0.82813 0.0019569 0.020213 0.013571 0.02491 0.049665 -0.048751 0.0097812 0.054423 0.05792 0.022506 0.062874 1.9025 0.0050451 0.012628 0.0020902 0.0038862 -0.014144 0.0017317 -0.001004 0.00019025 0.0055429 0 -0.028829 0 0.0026971 0 0.0015551 0 -0.75591
0.83203 0.0034573 0.018605 0.0082667 0.022369 0.011718 -0.035545 0.0039883 0.035945 0.049962 0.026998 0.053018 1.9051 0.0004902 0.011198 0.0035415 0.0018269 -0.012505 0.00017135 -0.0017782 0.00034368 0.0072985 0 -0.029275 0 0.0028159 0 0.001321 0 -0.50765
0.83594 0.0076299 0.010831 0.0063906 0.012015 -0.024813 -0.001533 0.002569 0.0052164 0.022868 0.020609 0.021893 1.9099 -0.0051243 0.0091117 0.0030917 -0.0010787 -0.0094704 -0.00070808 -0.0015609 0.0016165 0.0068037 0 -0.030187 0 0.0027307 0 0.0012909 0 -0.10958
0.83984 0.013157 0.0014812 0.0090572 0.0013049 -0.039278 0.038341 0.0057797 -0.022345 -0.011073 0.0059304 -0.015679 1.9138 -0.0076702 0.007891 0.00078706 -0.003539 -0.0065705 -0.00039833 -8.6444e-06 0.0026497 0.0040664 0 -0.030995 0 0.0023738 0 0.0014417 0 0.23312
0.84375 0.018048 -0.0035713 0.013982 -0.0031267 -0.024231 0.065201 0.01146 -0.03307 -0.03656 -0.0090357 -0.041884 1.9166 -0.0060538 0.0071882 -0.0029887 -0.0045862 -0.0047644 0.00035292 0.0020593 0.0026321 0.0010735 0 -0.031261 0 0.0019511 0 0.0016598 0 0.34867
0.84766 0.020344 -0.00041217 0.017284 0.0015252 0.010962 0.065999 0.016832 -0.021712 -0.042136 -0.015496 -0.043875 1.9216 -0.0026807 0.005476 -0.0070177 -0.0040776 -0.0042437 0.00078832 0.0032229 0.0015291 -2.1465e-05 0 -0.030944 0 0.0017705 0 0.0018226 0 0.18051
0.85156 0.018996 0.010307 0.016334 0.013686 0.046197 0.0412 0.019804 0.0059347 -0.024737 -0.0090507 -0.019665 1.9322 -0.00066008 0.002083 -0.0090727 -0.0026231 -0.0048644 0.00092518 0.0026807 -0.00034715 0.001038 0 -0.030376 0 0.001973 0 0.0018787 0 -0.18847
0.85547 0.014647 0.023234 0.011492 0.028449 0.06199 0.0054253 0.01958 0.03611 0.0092723 0.0079738 0.020495 1.9474 -0.00081786 -0.001652 -0.0070009 -0.0011098 -0.0066306 0.0011134 0.0010001 -0.0026825 0.0024403 0 -0.030011 0 0.0024269 0 0.0018777 0 -0.57925
0.85938 0.0096801 0.031169 0.0057075 0.039362 0.049697 -0.020399 0.01696 0.054363 0.046358 0.028193 0.058277 1.9632 -0.0015057 -0.0034461 -0.00064783 -0.000227 -0.0096755 0.0011374 -0.00032483 -0.0050293 0.0022579 0 -0.030146 0 0.0028671 0 0.0019207 0 -0.80649
0.86328 0.0071148 0.029398 0.002578 0.040827 0.015871 -0.0214 0.014226 0.052946 0.070757 0.043208 0.075819 1.9788 -0.0010795 -0.0023644 0.007159 -0.00027007 -0.013729 0.00013049 -0.00012747 -0.0065783 0.0005387 0 -0.030755 0 0.0031185 0 0.0020531 0 -0.77191
0.86719 0.0087523 0.018732 0.004277 0.030918 -0.020871 0.0019779 0.014024 0.034185 0.071088 0.04733 0.064841 2 -0.00011431 3.442e-05 0.01199 -0.0011866 -0.017638 -0.0024376 0.0014823 -0.0064482 -0.0006535 0 -0.031518 0 0.003184 0 0.0021872 0 -0.51341
0.87109 0.013848 0.0051982 0.010421 0.013254 -0.039183 0.03407 0.017324 0.0083497 0.046355 0.039345 0.031338 2.0344 -0.00082803 0.0010193 0.01092 -0.0026597 -0.019565 -0.0057628 0.0032842 -0.0044787 0.00061964 0 -0.031996 0 0.0031413 0 0.0021405 0 -0.18177
0.875 0.019431 -0.0034966 0.018208 -0.0039795 -0.026637 0.053728 0.021892 -0.012174 0.0078572 0.022398 -0.0073716 2.0823 -0.0043038 -0.00069659 0.0048685 -0.0041216 -0.017981 -0.0079094 0.0040135 -0.0017292 0.0039856 0 -0.031891 0 0.0030047 0 0.0017891 0 0.044748
0.87891 0.022191 -0.002437 0.023682 -0.012274 0.012131 0.047528 0.023097 -0.018837 -0.0255 0.0027667 -0.032095 2.1326 -0.0086005 -0.0036341 -0.0019495 -0.0048126 -0.012816 -0.0072365 0.0033437 7.7019e-05 0.0068104 0 -0.031248 0 0.0027224 0 0.0012222 0 0.060284
0.88281 0.020587 0.0078444 0.023726 -0.0080342 0.056233 0.018 0.017259 -0.010226 -0.03717 -0.012142 -0.032287 2.1696 -0.010045 -0.0049413 -0.0051807 -0.0040523 -0.005908 -0.0037975 0.001977 -6.3351e-05 0.0065764 0 -0.030474 0 0.0023101 0 0.00074522 0 -0.11307
0.88672 0.015656 0.021921 0.017998 0.004992 0.079587 -0.0181 0.0052768 0.0081037 -0.022601 -0.016516 -0.011266 2.1859 -0.0066935 -0.0032386 -0.0034739 -0.0016839 -0.00025517 0.0005765 0.00089424 -0.0014397 0.0033193 0 -0.030106 0 0.0019446 0 0.00069512 0 -0.34733
0.89063 0.010137 0.032579 0.0096445 0.018245 0.066813 -0.039879 -0.0066536 0.026535 0.0079907 -0.0088886 0.016896 2.1897 -0.00055399 -0.00011781 0.0009645 0.001624 0.0015285 0.0036019 0.00052918 -0.0021177 -0.00030063 0 -0.030442 0 0.0018714 0 0.0011941 0 -0.49311
0.89453 0.0068152 0.034548 0.0039277 0.024245 0.023956 -0.034313 -0.010465 0.035808 0.036116 0.0067201 0.036489 2.1987 0.0038021 0.0012852 0.004622 0.0045675 -0.0013976 0.0041417 0.00057284 -0.00069357 -0.0014588 0 -0.031286 0 0.0021822 0 0.0020419 0 -0.4723
0.89844 0.0073031 0.027012 0.0051609 0.021499 -0.023928 -0.003282 -0.0016734 0.031533 0.046689 0.022652 0.039315 2.2269 0.0031168 -0.00063474 0.0055339 0.0059102 -0.0077544 0.0028195 0.00044488 0.0022234 0.00016717 0 -0.032032 0 0.0026771 0 0.0028412 0 -0.32179
0.90234 0.011691 0.013933 0.013779 0.014858 -0.047889 0.03773 0.017158 0.016943 0.037025 0.031889 0.028437 2.2744 -0.0017799 -0.0042113 0.0042815 0.0052817 -0.014989 0.0013425 -0.00011288 0.0042996 0.0021114 0 -0.032074 0 0.0029736 0 0.0032535 0 -0.16427
0.90625 0.018651 0.0022112 0.025682 0.011382 -0.033358 0.067996 0.037595 0.0018982 0.017328 0.032102 0.014927 2.3297 -0.0068577 -0.0058931 0.0026651 0.0034774 -0.020668 0.0012387 -0.0008545 0.0034942 0.00155 0 -0.031267 0 0.002792 0 0.0031824 0 -0.12833
0.91016 0.025609 -0.0016146 0.034556 0.01516 0.010613 0.072458 0.050312 -0.0024011 0.0029726 0.02658 0.010269 2.3812 -0.0085109 -0.0035487 0.0017433 0.0019686 -0.023493 0.0029416 -0.0013082 7.3239e-05 -0.0018366 0 -0.030067 0 0.0021773 0 0.0027604 0 -0.26799
0.91406 0.029319 0.0052007 0.035705 0.024879 0.057262 0.049784 0.050344 0.0093026 0.0043409 0.021336 0.019166 2.4275 -0.0064769 0.0014397 0.001204 0.001909 -0.023414 0.0056498 -0.0011482 -0.0032972 -0.0053137 0 -0.029215 0 0.0014693 0 0.0021982 0 -0.52771
0.91797 0.027327 0.019724 0.02878 0.035319 0.078936 0.013408 0.039255 0.031714 0.020757 0.020614 0.036662 2.4764 -0.003463 0.0053452 0.00037532 0.0033316 -0.021049 0.0078253 -0.00032477 -0.0036611 -0.0054488 0 -0.029193 0 0.001059 0 0.0016578 0 -0.77029
0.92188 0.019919 0.034379 0.017689 0.040929 0.063649 -0.015453 0.0234 0.050995 0.041541 0.024149 0.05091 2.537 -0.0021459 0.0054933 -0.00054032 0.0051262 -0.017065 0.0080126 0.0010355 -0.00032684 -0.0012458 0 -0.029872 0 0.0011408 0 0.0012387 0 -0.85097
0.92578 0.010964 0.040881 0.0080533 0.038771 0.021299 -0.019728 0.010036 0.05317 0.052617 0.02796 0.050106 2.6101 -0.0026081 0.0027024 -0.0004886 0.0058311 -0.012061 0.0056864 0.0027139 0.0044166 0.0048167 0 -0.030641 0 0.0016432 0 0.0010223 0 -0.69891
0.92969 0.0061991 0.035105 0.0041327 0.029443 -0.02321 0.0031446 0.0038444 0.033815 0.044615 0.0277 0.030003 2.6882 -0.0025918 0.00045085 0.001185 0.0046779 -0.006892 0.0017651 0.0043389 0.0071342 0.0087963 0 -0.030907 0 0.0023375 0 0.0010627 0 -0.36373
0.93359 0.0094313 0.019896 0.0070477 0.016388 -0.044685 0.038952 0.0054473 0.0022123 0.018531 0.021854 -0.0021705 2.7608 -5.5534e-05 0.0015433 0.0036615 0.0021415 -0.0029025 -0.0016573 0.0053343 0.0060629 0.0085392 0 -0.030544 0 0.0029843 0 0.0013115 0 -0.00040882
0.9375 0.019294 0.0037195 0.014794 0.0045171 -0.031405 0.06478 0.012001 -0.023471 -0.013625 0.012695 -0.030245 2.8227 0.0046286 0.0054181 0.0049917 -0.00039152 -0.0015891 -0.0024906 0.0051085 0.0024514 0.0052924 0 -0.029931 0 0.0034039 0 0.0015853 0 0.20508
0.94141 0.02943 -0.0042794 0.023447 -0.0015064 0.009149 0.063005 0.019113 -0.027278 -0.033984 0.0047894 -0.037642 2.8759 0.0089177 0.0086276 0.0036444 -0.0015814 -0.0037371 -0.00012069 0.0034601 -0.00069348 0.0023398 0 -0.029575 0 0.0034776 0 0.0016733 0 0.13514
0.94531 0.032549 0.00018955 0.028771 0.00065527 0.054838 0.032411 0.023088 -0.0056468 -0.028259 0.0023551 -0.017525 2.927 0.010351 0.0080332 -0.00015221 -0.0010292 -0.0086628 0.0039688 0.00086081 -0.0012328 0.0020029 0 -0.029666 0 0.0031592 0 0.0015275 0 -0.18812
0.94922 0.025566 0.013972 0.027877 0.0092824 0.080874 -0.01091 0.022541 0.029928 0.0048742 0.007003 0.021706 2.9826 0.0085462 0.0037128 -0.0044635 0.00052149 -0.014262 0.0071368 -0.0017329 0.00048492 0.0037201 0 -0.02996 0 0.002521 0 0.001342 0 -0.60354
0.95313 0.011901 0.028398 0.020625 0.018692 0.07309 -0.043436 0.018599 0.059358 0.050389 0.016752 0.059783 3.0465 0.0051874 -0.0011124 -0.0069889 0.0017808 -0.018017 0.0075141 -0.003493 0.0023315 0.0048303 0 -0.030065 0 0.0017697 0 0.001394 0 -0.88965
0.95703 -0.00089706 0.034398 0.010109 0.022073 0.035558 -0.048265 0.013608 0.065386 0.083319 0.02662 0.075611 3.1197 0.0023429 -0.0030043 -0.0065365 0.0018447 -0.018372 0.0053455 -0.0042844 0.0025494 0.003219 0 -0.029851 0 0.0011643 0 0.001752 0 -0.88189
0.96094 -0.0063406 0.027609 0.0014207 0.015878 -0.011757 -0.024398 0.0092532 0.043137 0.082794 0.030689 0.059463 3.2004 0.00092735 -0.0013161 -0.0035778 0.00078084 -0.015513 0.0025433 -0.0046722 0.001226 -0.00061594 0 -0.029574 0 0.00087503 0 0.0021312 0 -0.56225
0.96484 -0.0030995 0.010611 -0.0011938 0.0027067 -0.044322 0.013844 0.0055754 0.0026064 0.045428 0.025019 0.018704 3.2853 0.00062317 0.001483 0.00026415 -0.00052044 -0.011038 0.00084771 -0.0053245 -0.00018236 -0.0039085 0 -0.029612 0 0.00090338 0 0.002085 0 -0.069763
0.96875 0.0047873 -0.0086636 0.0027456 -0.009874 -0.046977 0.045712 0.001647 -0.036831 -0.011238 0.010074 -0.026567 3.3699 0.00090748 0.0023498 0.0031982 -0.0010634 -0.0067813 0.00033925 -0.0063255 -0.0005612 -0.0040277 0 -0.030068 0 0.0011379 0 0.00141 0 0.37425
0.97266 0.011167 -0.021204 0.009144 -0.014273 -0.022137 0.055124 -0.0028394 -0.056634 -0.058509 -0.008916 -0.055003 3.4507 0.0018078 0.00058315 0.0040944 -0.00045947 -0.0037176 -0.00025563 -0.0070391 -0.00024745 -0.00080996 0 -0.030641 0 0.0014841 0 0.00040584 0 0.58284
0.97656 0.011703 -0.021579 0.011666 -0.0081461 0.012594 0.038026 -0.00676 -0.048678 -0.073604 -0.02427 -0.055383 3.5266 0.0035866 -0.0016341 0.0028972 0.00088462 -0.0017128 -0.0018067 -0.0066926 -0.00048424 0.0031903 0 -0.030908 0 0.0019263 0 -0.00028238 0 0.49723
0.98047 0.0058535 -0.010757 0.0059687 0.0039266 0.035483 0.003358 -0.0084714 -0.019386 -0.052759 -0.029732 -0.031367 3.5992 0.0059033 -0.0014889 0.00058444 0.0021819 -0.0001735 -0.0034483 -0.0051677 -0.0019531 0.004721 0 -0.030754 0 0.0024583 0 -0.00015395 0 0.20919
0.98438 -0.0036798 0.0042739 -0.0070387 0.013597 0.033136 -0.031705 -0.007566 0.013784 -0.011962 -0.023613 0.0021366 3.6719 0.0075973 0.0016424 -0.0013575 0.0028895 0.0010899 -0.0032195 -0.0032362 -0.004021 0.0024146 0 -0.030524 0 0.0029772 0 0.00072896 0 -0.095635
0.98828 -0.012854 0.014058 -0.021289 0.014313 0.0069982 -0.049861 -0.005562 0.031873 0.024252 -0.0093988 0.027773 3.7478 0.0074943 0.0055095 -0.0018183 0.0030267 0.0015761 -0.00021476 -0.0019423 -0.0054718 -0.0021802 0 -0.030701 0 0.0032892 0 0.0017596 0 -0.23976
0.99219 -0.018148 0.011801 -0.029104 0.0052175 -0.028833 -0.042123 -0.0046049 0.024989 0.03766 0.0062102 0.034361 3.8286 0.0054622 0.0070533 -0.00080663 0.0029742 0.00060346 0.0039167 -0.0016384 -0.005837 -0.0058867 0 -0.031388 0 0.0032597 0 0.0022402 0 -0.14694
0.99609 -0.017855 -0.0025811 -0.025936 -0.0090845 -0.05586 -0.013129 -0.0054075 -0.0021204 0.025275 0.016335 0.021235 3.9138 0.0026202 0.0052165 0.00060429 0.0030009 -0.0018728 0.0058786 -0.0015852 -0.0058009 -0.0063816 0 -0.032093 0 0.0029601 0 0.001896 0 0.1219
1 -0.012803 -0.022009 -0.013312 -0.022071 -0.060436 0.01998 -0.0066852 -0.033066 -0.0018763 0.016427 -0.0029075 4.0002 0.00045192 0.0018312 0.0012526 0.0029758 -0.0048702 0.0035007 -0.00059406 -0.0062183 -0.0038562 0 -0.032079 0 0.0026373 0 0.0010335 0 0.40867
1.0039 -0.0062798 -0.036054 0.0017437 -0.02921 -0.040007 0.036033 -0.0069637 -0.049922 -0.027358 0.0056336 -0.025353 4.0829 -0.00035116 -0.0002216 0.00099616 0.002521 -0.0067574 -0.0021368 0.0017764 -0.0068803 -0.00062202 0 -0.031018 0 0.0025012 0 0.00024373 0 0.5533
1.0078 -0.0026453 -0.037026 0.010431 -0.029718 -0.0044368 0.022164 -0.00704 -0.044285 -0.038976 -0.012819 -0.036169 4.1562 -0.0002769 0.00020156 0.00083975 0.0014396 -0.006116 -0.0073598 0.0045676 -0.0065275 0.00086899 0 -0.029384 0 0.0025309 0 -6.6714e-05 0 0.49118
1.0117 -0.0048334 -0.024648 0.0070136 -0.025792 0.028008 -0.017206 -0.010271 -0.022264 -0.034314 -0.032318 -0.033239 4.2185 -0.00036873 0.0014281 0.0017998 -4.7321e-08 -0.0024981 -0.0089248 0.0060424 -0.0042642 -9.8559e-05 0 -0.028179 0 0.0025072 0 7.5384e-05 0 0.29372
1.0156 -0.012151 -0.0062826 -0.0077426 -0.020661 0.039254 -0.061282 -0.019667 -0.00015747 -0.020444 -0.045054 -0.022891 4.274 -0.0012714 0.00061634 0.0035669 -0.0011938 0.0033104 -0.0066998 0.005172 -0.00088618 -0.0021924 0 -0.028175 0 0.0022598 0 0.0003422 0 0.12279
1.0195 -0.020225 0.0075163 -0.026409 -0.016912 0.021587 -0.084435 -0.033998 0.0063256 -0.0089626 -0.045585 -0.01542 4.3317 -0.0027892 -0.0034157 0.0044489 -0.0016271 0.0095093 -0.0035055 0.0026862 0.0014715 -0.0033621 0 -0.029299 0 0.001884 0 0.00044204 0 0.12242
1.0234 -0.023626 0.0092928 -0.038454 -0.015611 -0.016168 -0.071696 -0.046651 -0.0077431 -0.0089754 -0.03409 -0.01784 4.3981 -0.0041832 -0.0088191 0.0029241 -0.0012079 0.013786 -0.0022643 0.00062368 0.001269 -0.0025452 0 -0.030694 0 0.0016869 0 0.00034778 0 0.31602
1.0273 -0.01956 -0.0011135 -0.036069 -0.016008 -0.051767 -0.028239 -0.049017 -0.033326 -0.021253 -0.016781 -0.028445 4.4719 -0.0047686 -0.012082 -0.00060241 -0.00023261 0.014 -0.0031809 0.00061997 -0.00079657 -0.00030093 0 -0.031409 0 0.0018904 0 0.00025212 0 0.57986
1.0313 -0.0098824 -0.016871 -0.019214 -0.015768 -0.062257 0.023458 -0.036362 -0.052967 -0.036842 -0.0023604 -0.037271 4.5429 -0.0042896 -0.010911 -0.0037235 0.00092248 0.0090275 -0.0036795 0.002406 -0.0022431 0.0020164 0 -0.031136 0 0.0023827 0 0.00034661 0 0.7161
1.0352 0.00011472 -0.028422 0.0034384 -0.012031 -0.039179 0.056914 -0.011767 -0.051372 -0.041825 0.0035258 -0.032782 4.6009 -0.0029381 -0.0060708 -0.0040146 0.0020377 -0.00042382 -0.0011853 0.0039626 -0.0011192 0.0036165 0 -0.030382 0 0.0027884 0 0.00064946 0 0.58172
1.0391 0.0052239 -0.028919 0.018969 -0.0032798 0.0044571 0.056827 0.014937 -0.024657 -0.026412 0.0017876 -0.010573 4.6443 -0.0012065 -0.00062928 -0.0013213 0.0029932 -0.011565 0.0039456 0.0033608 0.0020312 0.0048361 0 -0.029946 0 0.0028186 0 0.0010173 0 0.18891
1.043 0.003547 -0.017734 0.018023 0.0089237 0.041616 0.026882 0.032555 0.016829 0.0070995 -0.001558 0.022069 4.6836 0.00028556 0.0025886 0.0019574 0.0035619 -0.020345 0.008274 0.00070955 0.0045978 0.0064206 0 -0.03021 0 0.0025638 0 0.0012897 0 -0.29014
1.0469 -0.0027134 -0.00043219 0.0011089 0.019847 0.04896 -0.013731 0.034477 0.053406 0.043429 -0.00076075 0.049259 4.7328 0.0010386 0.00303 0.0030681 0.0034088 -0.023244 0.0082224 -0.0016448 0.0044466 0.008319 0 -0.030871 0 0.0024222 0 0.0014144 0 -0.61824
1.0508 -0.0090024 0.014439 -0.021064 0.023846 0.022529 -0.041943 0.021542 0.066051 0.062288 0.0047486 0.055577 4.7982 0.00099576 0.0022587 0.0015498 0.0024375 -0.019133 0.0034452 -0.0010575 0.0021005 0.0092899 0 -0.031293 0 0.0027056 0 0.0014505 0 -0.6279
1.0547 -0.011124 0.019927 -0.033965 0.017931 -0.019873 -0.043325 0.00075191 0.046491 0.050765 0.01001 0.035337 4.8727 0.00069714 0.0020213 -0.00033974 0.0011682 -0.0099754 -0.0025813 0.0029304 0.00030023 0.0078449 0 -0.031121 0 0.0032998 0 0.0014725 0 -0.31469
1.0586 -0.007208 0.014351 -0.028364 0.0042902 -0.050985 -0.018821 -0.018525 0.0023579 0.012076 0.0090103 -0.0036246 4.9423 0.00097955 0.0024861 1.1376e-05 0.00062804 0.00017443 -0.0054475 0.0078295 0.0012455 0.0037236 0 -0.030563 0 0.003727 0 0.0014779 0 0.16134
1.0625 0.0017225 0.0022364 -0.0061034 -0.010219 -0.051808 0.017017 -0.028493 -0.04553 -0.035196 0.00018138 -0.043597 4.9981 0.0023113 0.0022617 0.0026849 0.001593 0.0072729 -0.0036514 0.010035 0.0042071 -0.0015271 0 -0.030117 0 0.0035762 0 0.0013792 0 0.55944
1.0664 0.012341 -0.0081033 0.021311 -0.017603 -0.02236 0.04453 -0.025522 -0.073038 -0.066908 -0.011652 -0.065622 5.0433 0.0043091 1.7651e-05 0.0047978 0.003713 0.0091004 9.21e-05 0.0078085 0.0059764 -0.0055521 0 -0.030048 0 0.0028947 0 0.0010883 0 0.67694
1.0703 0.020357 -0.0092637 0.04015 -0.013213 0.020611 0.0495 -0.011069 -0.065148 -0.066069 -0.018331 -0.058405 5.089 0.0059509 -0.0039425 0.0031657 0.0053894 0.0057433 0.0013156 0.0028218 0.0038684 -0.0069801 0 -0.030154 0 0.0021549 0 0.00062826 0 0.44287
1.0742 0.022382 0.00080279 0.042733 0.0015601 0.05528 0.030399 0.0090718 -0.024354 -0.031219 -0.013868 -0.023444 5.1441 0.0063782 -0.0076559 -0.0024204 0.0048062 -0.0011939 -0.0021217 -0.0011704 -0.0015789 -0.0064076 0 -0.030021 0 0.0018137 0 0.00018288 0 -0.052933
1.0781 0.017807 0.017308 0.031192 0.019938 0.066864 -0.0012276 0.027144 0.030034 0.023306 0.0017422 0.025523 5.2077 0.0055589 -0.0090046 -0.0085681 0.0014882 -0.0096875 -0.0079778 -0.0014409 -0.0068772 -0.0056436 0 -0.029499 0 0.0018888 0 2.6417e-05 0 -0.60332
1.082 0.0095891 0.031268 0.014912 0.033293 0.0534 -0.027387 0.036836 0.071856 0.074322 0.022679 0.068353 5.273 0.0041706 -0.0073497 -0.011094 -0.0029217 -0.017835 -0.011449 0.001503 -0.0086435 -0.0058799 0 -0.028904 0 0.0019709 0 0.00035133 0 -0.97844
1.0859 0.0029569 0.034844 0.0040923 0.03554 0.024215 -0.03362 0.036183 0.081971 0.10014 0.040594 0.08734 5.3357 0.0028431 -0.0038992 -0.0086925 -0.0055655 -0.023818 -0.0092932 0.0045195 -0.0065349 -0.0064996 0 -0.028753 0 0.0016688 0 0.0011008 0 -1.0307
1.0898 0.0023085 0.026066 0.0038489 0.026151 -0.0057898 -0.016744 0.028151 0.058125 0.089975 0.048517 0.075402 5.3986 0.0015872 -0.00065215 -0.0039843 -0.0045036 -0.025966 -0.002669 0.0046532 -0.0032838 -0.0057006 0 -0.029287 0 0.0010539 0 0.0019462 0 -0.76292
1.0938 0.0082144 0.0099674 0.012115 0.010396 -0.022745 0.014003 0.018371 0.015251 0.048872 0.043426 0.03958 5.4682 4.0487e-05 0.0010129 -0.00096921 -0.00043371 -0.023377 0.0037629 0.0016447 -0.0019105 -0.0024138 0 -0.030252 0 0.00064955 0 0.0024698 0 -0.32353
1.0977 0.016825 -0.0045265 0.021758 -0.0032128 -0.01951 0.042743 0.011485 -0.023568 -0.0042264 0.027052 -0.0024812 5.546 -0.0017554 0.00093881 -0.0013685 0.0035587 -0.016725 0.0056586 -0.0020336 -0.0029283 0.0022923 0 -0.031129 0 0.00094858 0 0.0024514 0 0.071428
1.1016 0.022385 -0.0098578 0.025066 -0.0071327 0.00093139 0.055895 0.0086586 -0.039809 -0.045206 0.0052409 -0.031718 5.6259 -0.0030054 -0.00024872 -0.0033392 0.0042668 -0.0083535 0.0024495 -0.0034987 -0.0042482 0.0057655 0 -0.031566 0 0.0019098 0 0.0020352 0 0.25172
1.1055 0.021153 -0.0039479 0.018089 0.0012865 0.026285 0.048923 0.0078539 -0.028621 -0.056811 -0.013982 -0.037491 5.6996 -0.0028076 -0.0019052 -0.0036398 0.0009471 -0.0012204 -0.0024458 -0.0019488 -0.0036932 0.0059533 0 -0.031601 0 0.0029294 0 0.001615 0 0.17802
1.1094 0.013842 0.0090878 0.0028632 0.018119 0.041016 0.02754 0.0062818 0.00017809 -0.037594 -0.023456 -0.022256 5.7647 -0.0012337 -0.0036785 -0.00095968 -0.0039305 0.0026623 -0.004688 0.00085685 -0.0013979 0.0033016 0 -0.031498 0 0.0033461 0 0.0015004 0 -0.050346
1.1133 0.0048639 0.021616 -0.013397 0.03453 0.035375 0.0035849 0.0029166 0.028785 -0.002052 -0.020078 0.0015799 5.8273 0.00037683 -0.0052945 0.0028624 -0.0065328 0.0030712 -0.0026311 0.0023552 0.00041531 0.00056583 0 -0.031417 0 0.0030263 0 0.0016424 0 -0.26714
1.1172 -0.0008415 0.026702 -0.021905 0.041247 0.011836 -0.011427 -0.00074485 0.041466 0.028685 -0.0063518 0.020088 5.8965 0.00048268 -0.0063471 0.004753 -0.0047097 0.0010462 0.0015741 0.0014027 -5.119e-06 0.00052131 0 -0.031281 0 0.002478 0 0.0016743 0 -0.34314
1.1211 -0.0009663 0.021552 -0.017158 0.033612 -0.015998 -0.011717 -0.0018985 0.032589 0.039815 0.010946 0.02574 5.9762 -0.0010916 -0.0064941 0.0033645 0.00026292 -0.002388 0.0041595 -0.0010176 -0.0018218 0.0034805 0 -0.030955 0 0.0023674 0 0.0012594 0 -0.25689
1.125 0.0031224 0.0086739 -0.00049958 0.014344 -0.031957 0.00050917 0.0015269 0.0088417 0.030875 0.024391 0.020042 6.0628 -0.0026906 -0.0058407 0.0001478 0.0047365 -0.0069332 0.0031348 -0.0029925 -0.0022834 0.0068222 0 -0.030496 0 0.0028707 0 0.00044137 0 -0.092499
1.1289 0.0076995 -0.0055921 0.019969 -0.007769 -0.027521 0.016438 0.0093286 -0.015083 0.013729 0.029473 0.010311 6.1506 -0.0021906 -0.0049702 -0.0022917 0.0056837 -0.012448 -9.6694e-05 -0.003416 0.0003709 0.0070813 0 -0.030159 0 0.0034589 0 -0.00033616 0 0.02636
1.1328 0.0090528 -0.014386 0.033569 -0.022682 -0.0066033 0.024995 0.018646 -0.025033 0.0027043 0.025875 0.0039024 6.2375 0.00088583 -0.0044523 -0.0026494 0.0031061 -0.017773 -0.0022108 -0.0026495 0.0047588 0.0029348 0 -0.030131 0 0.0033393 0 -0.00058368 0 0.019364
1.1367 0.0053705 -0.013968 0.033072 -0.024661 0.017904 0.018498 0.024784 -0.015726 0.0044226 0.016184 0.0038954 6.3264 0.0045358 -0.0042988 -0.0017148 -0.00018118 -0.02041 -0.00108 -0.001772 0.0073121 -0.0034235 0 -0.030277 0 0.0021802 0 -0.00018779 0 -0.10104
1.1406 -0.0025899 -0.0058434 0.018785 -0.015324 0.032451 -0.0028551 0.023056 0.0057475 0.014196 0.0036511 0.0081388 6.4184 0.0057571 -0.0039795 -0.0010082 -0.001152 -0.017809 0.0022885 -0.0014713 0.0055995 -0.0077481 0 -0.030223 0 0.00048208 0 0.00048618 0 -0.23795
1.1445 -0.011994 0.0039295 -0.0019854 -0.0023908 0.02992 -0.03026 0.011188 0.02367 0.020421 -0.0091502 0.011023 6.5088 0.0032092 -0.0030321 -0.0010327 0.00075365 -0.0094438 0.004682 -0.0017301 0.0007959 -0.0069425 0 -0.029735 0 -0.00074547 0 0.0009097 0 -0.26594
1.1484 -0.019255 0.0081562 -0.01962 0.0049924 0.011715 -0.050386 -0.0087643 0.023069 0.012841 -0.020368 0.0064945 6.5883 -0.0013689 -0.0016217 -0.0010676 0.003232 0.0021501 0.0035759 -0.0023567 -0.003208 -0.001467 0 -0.029036 0 -0.00074448 0 0.00083639 0 -0.10245
1.1523 -0.021788 0.0027872 -0.027745 0.0015059 -0.014516 -0.052562 -0.030399 -0.00060651 -0.010961 -0.028557 -0.0086846 6.6519 -0.0044454 -0.0004126 -0.0004908 0.0033113 0.012497 -0.00063173 -0.0034263 -0.0033167 0.0049236 0 -0.02869 0 0.00041883 0 0.00047279 0 0.24075
1.1563 -0.019499 -0.010583 -0.026049 -0.01155 -0.038669 -0.035047 -0.045536 -0.037623 -0.044016 -0.032844 -0.032214 6.704 -0.0037011 0.0001413 0.00014877 0.00015749 0.017787 -0.0050129 -0.0049334 -3.2915e-05 0.0078605 0 -0.029121 0 0.0019312 0 0.00023731 0 0.651
1.1602 -0.015054 -0.025689 -0.019125 -0.027331 -0.051665 -0.006552 -0.048318 -0.068807 -0.073088 -0.033318 -0.055489 6.7564 -7.9874e-05 0.00029025 -0.00029616 -0.0040156 0.01699 -0.0067104 -0.0060799 0.0031224 0.0053696 0 -0.030173 0 0.0028731 0 0.00035853 0 0.95955
1.1641 -0.012435 -0.035445 -0.012952 -0.037536 -0.048647 0.018085 -0.038393 -0.076542 -0.084412 -0.030796 -0.066462 6.8194 0.0030381 0.00064865 -0.0019792 -0.0057298 0.011907 -0.0053604 -0.0053063 0.0029829 -0.00098386 0 -0.031176 0 0.0028858 0 0.00069502 0 1.0217
1.168 -0.014459 -0.036156 -0.01178 -0.037063 -0.031733 0.025629 -0.021048 -0.05524 -0.069967 -0.025945 -0.056124 6.8941 0.002879 0.0013374 -0.0034002 -0.0031531 0.005363 -0.0031731 -0.0015142 -0.00034705 -0.0074344 0 -0.031474 0 0.0023399 0 0.00091762 0 0.7964
1.1719 -0.02094 -0.029385 -0.016916 -0.026727 -0.010503 0.011288 -0.0042955 -0.014894 -0.032255 -0.018855 -0.025383 6.9739 -0.00019465 0.0016129 -0.002687 0.0023628 -0.00071002 -0.0026796 0.0044628 -0.0037643 -0.010595 0 -0.030979 0 0.0019207 0 0.00083772 0 0.38134
1.1758 -0.02891 -0.020557 -0.027019 -0.012733 0.0018865 -0.018836 0.0050217 0.02428 0.014726 -0.0099998 0.012669 7.0513 -0.0029911 0.00058284 0.00037844 0.0073448 -0.0057088 -0.004279 0.0097062 -0.0042241 -0.0093357 0 -0.030235 0 0.0020192 0 0.00055355 0 -0.021914
1.1797 -0.034759 -0.01555 -0.038731 -0.0033772 -0.0037659 -0.050736 0.0036709 0.042626 0.050107 -0.0019066 0.038118 7.1232 -0.0023971 -0.0015894 0.0037927 0.0088376 -0.0092597 -0.0058621 0.010965 -0.0015482 -0.0048798 0 -0.029938 0 0.0024406 0 0.00030996 0 -0.20309
1.1836 -0.036619 -0.017572 -0.04741 -0.0047833 -0.026165 -0.069404 -0.0077977 0.030871 0.055554 0.00055981 0.035072 7.1896 0.0017303 -0.0033327 0.0050083 0.0063846 -0.010063 -0.0048383 0.0071213 0.0016538 0.00049895 0 -0.030337 0 0.0026377 0 0.00026783 0 -0.050137
1.1875 -0.035242 -0.025949 -0.048664 -0.017882 -0.053266 -0.06656 -0.026165 -0.0060623 0.025064 -0.0073683 0.0013367 7.2488 0.0063204 -0.0028561 0.0032523 0.001894 -0.0061741 -0.00065832 0.0003001 0.0026796 0.0049122 0 -0.031043 0 0.0022311 0 0.00043571 0 0.39131
1.1914 -0.03299 -0.036963 -0.040936 -0.038068 -0.069505 -0.045529 -0.046625 -0.05241 -0.03068 -0.026436 -0.049566 7.295 0.0077451 8.8569e-06 0.00011723 -0.002154 0.0032442 0.0045193 -0.0054437 0.00128 0.0074766 0 -0.0314 0 0.0013612 0 0.00078841 0 0.9402
1.1953 -0.032073 -0.04585 -0.027661 -0.057583 -0.06577 -0.020334 -0.063624 -0.089431 -0.088689 -0.051182 -0.095545 7.3223 0.0050128 0.0031313 -0.0021749 -0.0044485 0.016234 0.0076415 -0.0069277 -0.00038117 0.008106 0 -0.031067 0 0.00058709 0 0.0013641 0 1.371
1.1992 -0.033436 -0.048919 -0.016612 -0.069247 -0.044956 -0.0083703 -0.072195 -0.10361 -0.12473 -0.071888 -0.11761 7.3321 0.00065922 0.0035665 -0.0029732 -0.0052143 0.028141 0.0073744 -0.0039276 -0.0001259 0.0071017 0 -0.030297 0 0.0004386 0 0.0021695 0 1.5216
1.2031 -0.036743 -0.045138 -0.01552 -0.069584 -0.019342 -0.019842 -0.069973 -0.091734 -0.12481 -0.079786 -0.10884 7.3344 -0.0014466 0.0001846 -0.0035038 -0.0053185 0.033846 0.0051165 0.0010076 0.0019906 0.0050215 0 -0.029696 0 0.001001 0 0.0029917 0 1.3621
1.207 -0.040855 -0.036744 -0.026361 -0.059873 -0.0023907 -0.050168 -0.058685 -0.061336 -0.091027 -0.071877 -0.075964 7.3422 0.00056582 -0.0048979 -0.0049947 -0.005261 0.030702 0.0035161 0.0046625 0.0037803 0.002721 0 -0.029718 0 0.0018636 0 0.0033949 0 0.99379
1.2109 -0.04425 -0.028505 -0.042782 -0.044938 -0.0012872 -0.081179 -0.043482 -0.026643 -0.039314 -0.05205 -0.03415 7.3625 0.0050065 -0.0076375 -0.0067723 -0.0049706 0.020119 0.0039147 0.005372 0.0031373 0.001163 0 -0.030327 0 0.0024532 0 0.0030225 0 0.5893
1.2148 -0.045485 -0.025608 -0.053652 -0.030718 -0.01483 -0.091872 -0.03003 -0.0020616 0.0086104 -0.028283 0.0008461 7.3921 0.008138 -0.0053097 -0.0066142 -0.0043015 0.0067063 0.0051139 0.003712 9.024e-05 0.0008946 0 -0.031093 0 0.0024665 0 0.001974 0 0.31121
1.2188 -0.044046 -0.030935 -0.051055 -0.022036 -0.036338 -0.072558 -0.021421 0.0040804 0.034692 -0.0086265 0.01867 7.4204 0.0073783 0.00099956 -0.0032055 -0.0034525 -0.0043144 0.0046032 0.0014813 -0.0032648 0.0016145 0 -0.031561 0 0.0020628 0 0.00085517 0 0.2482
1.2227 -0.041206 -0.043218 -0.036947 -0.021409 -0.057885 -0.032715 -0.017524 -0.0074386 0.031348 0.0012034 0.016572 7.4373 0.0034111 0.0068931 0.0019013 -0.0028139 -0.0096313 0.0010971 0.00012466 -0.0047183 0.0023488 0 -0.031563 0 0.0016905 0 0.00036138 0 0.39304
1.2266 -0.039827 -0.057364 -0.022873 -0.028803 -0.07286 0.0037574 -0.017262 -0.028403 0.0032876 -0.0018459 -0.001696 7.4376 -0.00053618 0.0079153 0.0051663 -0.0025209 -0.0087438 -0.0039734 -0.00011861 -0.0037833 0.0022261 0 -0.031235 0 0.0017184 0 0.00071245 0 0.66404
1.2305 -0.042502 -0.06703 -0.022131 -0.041824 -0.076924 0.013536 -0.021429 -0.048503 -0.036031 -0.018238 -0.028763 7.4216 -0.001509 0.002977 0.0042553 -0.0023354 -0.003054 -0.0074002 4.0729e-05 -0.0017513 0.0011969 0 -0.03082 0 0.0021734 0 0.0014601 0 0.95417
1.2344 -0.04916 -0.068031 -0.039787 -0.056148 -0.069017 -0.010796 -0.032887 -0.061098 -0.071647 -0.045018 -0.056889 7.3922 0.0007219 -0.0047902 0.00044788 -0.0020399 0.005746 -0.0067614 -0.00024982 -0.00022362 -9.4522e-06 0 -0.030473 0 0.0027692 0 0.0018794 0 1.1822
1.2383 -0.056323 -0.060554 -0.068076 -0.066556 -0.052773 -0.055619 -0.053312 -0.065879 -0.094365 -0.074944 -0.080381 7.3534 0.0035884 -0.010347 -0.0023208 -0.0018652 0.016554 -0.0023854 -0.0013668 0.00019941 -0.00069067 0 -0.030231 0 0.0031612 0 0.0016062 0 1.3213
1.2422 -0.059263 -0.048938 -0.090961 -0.068869 -0.03645 -0.094818 -0.079199 -0.067034 -0.10374 -0.097747 -0.096276 7.3099 0.0039593 -0.0103 -0.001102 -0.0023778 0.028362 0.0029057 -0.0030728 -0.00015474 -0.00094011 0 -0.030108 0 0.0031985 0 0.00093415 0 1.3912
1.2461 -0.055694 -0.039238 -0.094724 -0.062232 -0.029475 -0.10609 -0.10113 -0.068669 -0.10481 -0.1043 -0.10322 7.266 0.00072274 -0.0049704 0.0031979 -0.003844 0.039035 0.0059392 -0.0046936 -0.0010442 -0.0015209 0 -0.03015 0 0.0029826 0 0.00049689 0 1.4227
1.25 -0.047876 -0.03605 -0.076937 -0.050218 -0.036593 -0.084251 -0.10801 -0.071041 -0.10125 -0.091606 -0.099782 7.223 -0.0043658 0.0022708 0.0065802 -0.0057187 0.044799 0.0053633 -0.0053988 -0.0028191 -0.002859 0 -0.030392 0 0.0027289 0 0.0006532 0 1.4189
1.2539 -0.041035 -0.040274 -0.047551 -0.039437 -0.053641 -0.043491 -0.093867 -0.070355 -0.090888 -0.064907 -0.084282 7.1769 -0.0080891 0.0075032 0.0057077 -0.0068443 0.041537 0.002179 -0.0045497 -0.0057022 -0.0041707 0 -0.030769 0 0.0025821 0 0.0011705 0 1.3451
1.2578 -0.039276 -0.048869 -0.021884 -0.035849 -0.068923 -0.0081466 -0.062559 -0.062115 -0.068242 -0.035153 -0.056864 7.1199 -0.0081279 0.008552 0.0010563 -0.0062508 0.027593 -0.0014832 -0.0020942 -0.0087148 -0.0038094 0 -0.031107 0 0.0025433 0 0.0014998 0 1.1576
1.2617 -0.042525 -0.056638 -0.011062 -0.040986 -0.070353 0.0016147 -0.02684 -0.045375 -0.032398 -0.013277 -0.022452 7.0457 -0.0045074 0.0057251 -0.0035778 -0.0038381 0.0062535 -0.0040435 0.0012046 -0.0097502 -0.00081907 0 -0.031223 0 0.0025375 0 0.0013457 0 0.85613
1.2656 -0.047184 -0.059137 -0.016599 -0.050856 -0.053939 -0.019283 -0.0022206 -0.024765 0.0068633 -0.0052233 0.0085663 6.9551 0.00076709 0.0010635 -0.0047138 -0.00035601 -0.01432 -0.0052113 0.0039954 -0.0071776 0.0036476 0 -0.03106 0 0.0025206 0 0.00095453 0 0.51751
1.2695 -0.049704 -0.055222 -0.031874 -0.058652 -0.027617 -0.058806 0.00078032 -0.0087978 0.031549 -0.010614 0.023859 6.8548 0.0052771 -0.0029567 -0.0024228 0.003199 -0.024599 -0.0054756 0.0050229 -0.0016101 0.0065887 0 -0.030736 0 0.0025142 0 0.00084095 0 0.28004
1.2734 -0.049583 -0.047737 -0.04796 -0.059547 -0.0072394 -0.095017 -0.018334 -0.0055614 0.026363 -0.024974 0.015468 6.7527 0.007606 -0.0045015 -7.0221e-05 0.0061308 -0.019052 -0.0051643 0.0038512 0.0040218 0.0052941 0 -0.030453 0 0.0025473 0 0.001248 0 0.27615
1.2773 -0.04902 -0.041744 -0.05885 -0.053999 -0.0068477 -0.10821 -0.050131 -0.018354 -0.0099119 -0.043044 -0.015173 6.6518 0.00771 -0.0030321 -0.00090352 0.0080929 7.175e-05 -0.004066 0.0010998 0.0065117 -0.00023279 0 -0.03036 0 0.0025852 0 0.001893 0 0.55129
1.2813 -0.049862 -0.041173 -0.062933 -0.046956 -0.029303 -0.091494 -0.080085 -0.043639 -0.061894 -0.060755 -0.057165 6.5501 0.0063815 0.00045849 -0.0048441 0.0088319 0.023472 -0.0018564 -0.0019502 0.0049028 -0.0067468 0 -0.030464 0 0.0025332 0 0.002249 0 1.0208
1.2852 -0.051186 -0.046028 -0.061294 -0.043505 -0.063414 -0.054176 -0.095596 -0.072186 -0.10646 -0.075263 -0.095199 6.4435 0.0045549 0.0037957 -0.0085326 0.0081431 0.040094 0.0012414 -0.0040329 0.0012318 -0.0098975 0 -0.030651 0 0.0023214 0 0.002067 0 1.4971
1.2891 -0.050086 -0.052194 -0.055603 -0.044468 -0.089816 -0.016052 -0.091765 -0.092688 -0.12626 -0.084122 -0.11637 6.3303 0.0029824 0.0047002 -0.0084704 0.006198 0.043608 0.0042774 -0.0043921 -0.001254 -0.0075031 0 -0.030785 0 0.001989 0 0.0016089 0 1.7756
1.293 -0.044835 -0.054164 -0.047506 -0.045624 -0.092415 0.0041836 -0.073034 -0.09623 -0.11779 -0.084873 -0.1147 6.21 0.0021974 0.0021924 -0.0041988 0.0038134 0.035564 0.0060519 -0.0029475 -0.00085282 -0.0012801 0 -0.030801 0 0.0016831 0 0.0013746 0 1.7323
1.2969 -0.037085 -0.048859 -0.039131 -0.041371 -0.068486 -0.00056618 -0.049781 -0.079914 -0.08918 -0.075553 -0.091702 6.08 0.0024089 -0.0026283 0.0013995 0.0021463 0.023014 0.005837 -0.00030834 0.0013245 0.0044972 0 -0.030731 0 0.0015624 0 0.0016159 0 1.3788
1.3008 -0.030725 -0.037773 -0.033021 -0.029965 -0.030882 -0.022886 -0.031771 -0.048275 -0.051762 -0.055832 -0.054366 5.9355 0.0032634 -0.007188 0.0047398 0.0018921 0.012617 0.0038009 0.0022709 0.0026728 0.006353 0 -0.03066 0 0.0016791 0 0.0021261 0 0.84842
1.3047 -0.028469 -0.025918 -0.030789 -0.015997 -0.00046675 -0.046996 -0.022569 -0.011874 -0.013707 -0.028218 -0.012713 5.7734 0.0038253 -0.0091526 0.0045059 0.0027065 0.0060222 0.00091939 0.0032082 0.0017137 0.004174 0 -0.030653 0 0.0019371 0 0.0024842 0 0.32788
1.3086 -0.029539 -0.018498 -0.03162 -0.0078317 0.0067697 -0.05925 -0.018724 0.016623 0.019765 0.001335 0.022131 5.5986 0.0030955 -0.0079818 0.0023114 0.0034887 0.0001883 -0.0014754 0.0014088 -0.00044003 0.00086073 0 -0.030715 0 0.0021588 0 0.0024705 0 -0.024607
1.3125 -0.030703 -0.017811 -0.032403 -0.011673 -0.010394 -0.055571 -0.014265 0.0275 0.042557 0.024227 0.040198 5.424 0.00084174 -0.0051113 0.0007872 0.003344 -0.0079358 -0.0022408 -0.0027374 -0.001126 -0.00049426 0 -0.030787 0 0.0022124 0 0.002224 0 -0.13298
1.3164 -0.029491 -0.022439 -0.029924 -0.026643 -0.038194 -0.041417 -0.0069451 0.018012 0.046705 0.031954 0.035831 5.2624 -0.0019628 -0.002702 0.0011407 0.002326 -0.016805 -0.00088346 -0.0070493 0.0012999 0.00069483 0 -0.030792 0 0.0021084 0 0.0020219 0 -0.012034
1.3203 -0.026314 -0.028768 -0.023541 -0.044616 -0.057488 -0.025882 -0.0010178 -0.0065583 0.027009 0.02015 0.010556 5.1167 -0.0036233 -0.0020946 0.0023878 0.0012316 -0.020221 0.00219 -0.0086122 0.0057502 0.0023323 0 -0.030682 0 0.0019987 0 0.0019613 0 0.25926
1.3242 -0.023483 -0.033215 -0.016054 -0.055069 -0.056407 -0.015501 -0.0039631 -0.035464 -0.012653 -0.0082158 -0.026602 4.9764 -0.0028892 -0.0032125 0.0026303 0.00067834 -0.012326 0.0057661 -0.0057783 0.0091274 0.0020232 0 -0.030459 0 0.002078 0 0.0019009 0 0.57698
1.3281 -0.022409 -0.033596 -0.011871 -0.051613 -0.037232 -0.012046 -0.0196 -0.057464 -0.058009 -0.042947 -0.062501 4.8255 0.00010858 -0.0051364 0.00091654 0.0004407 0.0064617 0.0083364 0.00038444 0.0088546 -0.00031624 0 -0.030157 0 0.0024511 0 0.0017012 0 0.84468
1.332 -0.022044 -0.02935 -0.013745 -0.035793 -0.01316 -0.014129 -0.043244 -0.065632 -0.090735 -0.070759 -0.085388 4.6541 0.0039365 -0.0069983 -0.0019903 -0.00024067 0.027903 0.0088502 0.00657 0.0049904 -0.0021419 0 -0.02982 0 0.0030492 0 0.001462 0 0.99281
1.3359 -0.020133 -0.021358 -0.020527 -0.015764 0.0017788 -0.019276 -0.06313 -0.059551 -0.098247 -0.081324 -0.089266 4.4643 0.006887 -0.0082919 -0.0043454 -0.0016996 0.040626 0.0072675 0.0095238 0.00012237 -0.00063214 0 -0.029494 0 0.0036492 0 0.0014625 0 0.98729
1.3398 -0.015804 -0.011883 -0.027569 -0.0009963 0.0018158 -0.024228 -0.067322 -0.043985 -0.079707 -0.071597 -0.0748 4.2667 0.0080722 -0.0085923 -0.0047712 -0.0032681 0.037661 0.0044966 0.0083858 -0.0027842 0.0044265 0 -0.029252 0 0.00399 0 0.0018492 0 0.83136
1.3438 -0.010601 -0.004195 -0.029429 0.0034347 -0.0085583 -0.024593 -0.051079 -0.025252 -0.044373 -0.045997 -0.047152 4.071 0.0077002 -0.0074239 -0.0031104 -0.0037349 0.020927 0.0017226 0.0051139 -0.0026761 0.0099116 0 -0.029202 0 0.0039171 0 0.0024132 0 0.56066
1.3477 -0.0068683 -0.0012359 -0.02306 -0.00059019 -0.019664 -0.016408 -0.019544 -0.0077516 -0.0048023 -0.013126 -0.01309 3.8796 0.0064578 -0.004735 -0.00036525 -0.0024019 -0.00074129 -0.00037165 0.0026103 -0.00093689 0.011598 0 -0.029432 0 0.0034658 0 0.0027197 0 0.23171
1.3516 -0.0052619 -0.0036372 -0.0095772 -0.006122 -0.023703 0.00021132 0.015495 0.0072796 0.029299 0.018164 0.020624 3.6899 0.0047419 -0.0014738 0.0019884 0.00032745 -0.018136 -0.0018746 0.0022156 0.00013001 0.0075245 0 -0.029918 0 0.0028347 0 0.002481 0 -0.093495
1.3555 -0.0041076 -0.0086349 0.0062585 -0.0060162 -0.018596 0.018703 0.041845 0.020391 0.052793 0.040996 0.047596 3.4996 0.0025291 0.00067638 0.0028248 0.0033763 -0.027291 -0.0032205 0.0028169 -0.00059573 -0.00033623 0 -0.030476 0 0.0022717 0 0.0018081 0 -0.36039
1.3594 -0.0013004 -0.011295 0.018369 0.002353 -0.0072681 0.028641 0.051966 0.031402 0.063328 0.050929 0.062232 3.3098 -8.068e-05 0.00057572 0.0019613 0.0058899 -0.02992 -0.0045069 0.0023229 -0.002181 -0.0074932 0 -0.030832 0 0.0019565 0 0.0010937 0 -0.52766
1.3633 0.0033154 -0.0077208 0.0223 0.015406 0.0052572 0.022833 0.044734 0.037896 0.059551 0.046203 0.06108 3.1227 -0.0023587 -0.001163 0.00023083 0.0075877 -0.029206 -0.0052378 3.4941e-05 -0.0026171 -0.010217 0 -0.030804 0 0.0019495 0 0.00066337 0 -0.56791
1.3672 0.007662 0.0020042 0.017388 0.025655 0.014187 0.0036394 0.024477 0.036036 0.041455 0.028638 0.044406 2.937 -0.0031735 -0.0024104 -0.0011311 0.0082726 -0.025534 -0.004785 -0.0024015 -0.00065861 -0.0080275 0 -0.030453 0 0.0022155 0 0.00054718 0 -0.4701
1.3711 0.0095574 0.013542 0.0071508 0.026524 0.016126 -0.017247 -0.0010973 0.023272 0.012037 0.0042271 0.016617 2.748 -0.0018633 -0.0013324 -0.0015208 0.0072885 -0.016413 -0.0031641 -0.0024293 0.0030819 -0.0035497 0 -0.030065 0 0.0026655 0 0.00057666 0 -0.24825
1.375 0.0089825 0.021127 -0.0023789 0.016688 0.010138 -0.026324 -0.023258 0.0011455 -0.021983 -0.018244 -0.014952 2.5523 0.0010638 0.0017658 -0.0016023 0.0038898 -0.00059345 -0.0013583 0.00092008 0.0066164 -0.00015656 0 -0.029952 0 0.0031646 0 0.00064991 0 0.047592
1.3789 0.0080562 0.021423 -0.005651 0.0011881 -0.0009976 -0.017623 -0.034855 -0.023807 -0.051397 -0.030723 -0.042027 2.352 0.0041381 0.0044344 -0.0027579 -0.0015773 0.017844 -0.00075792 0.0058173 0.0081018 0.00051877 0 -0.030212 0 0.0035188 0 0.00084593 0 0.33011
1.3828 0.0087287 0.015523 -0.00039951 -0.011434 -0.010876 0.0033163 -0.032764 -0.041935 -0.066958 -0.029517 -0.05702 2.1548 0.0059503 0.0041838 -0.0055421 -0.0069789 0.029974 -0.0020697 0.0088955 0.0071014 -0.00069956 0 -0.03065 0 0.0035092 0 0.0012633 0 0.49404
1.3867 0.010625 0.0077786 0.011275 -0.014218 -0.012403 0.02364 -0.018933 -0.044473 -0.061901 -0.016469 -0.054244 1.9679 0.0061178 0.00086703 -0.0085203 -0.0093636 0.027574 -0.0045961 0.0078954 0.0046716 -0.0018106 0 -0.030939 0 0.0030094 0 0.0017876 0 0.4552
1.3906 0.011307 0.0026316 0.024103 -0.0058699 -0.0026046 0.031881 0.00093301 -0.027831 -0.034214 0.0029574 -0.031551 1.7932 0.0053805 -0.0029685 -0.0089462 -0.0072099 0.0095333 -0.0065831 0.0033934 0.0024056 -0.0015501 0 -0.030879 0 0.0021274 0 0.0020847 0 0.19351
1.3945 0.0087101 0.0019323 0.032334 0.0086776 0.014255 0.024605 0.020387 0.0039303 0.011292 0.022818 0.0073865 1.6259 0.0048195 -0.0042676 -0.0051772 -0.0020232 -0.016302 -0.006487 -0.0017841 0.0013283 -0.00031463 0 -0.030546 0 0.0012381 0 0.001872 0 -0.22317
1.3984 0.003263 0.0044225 0.032354 0.021409 0.028443 0.0070847 0.034839 0.039788 0.062142 0.038592 0.051722 1.4584 0.0049517 -0.0022378 0.0011987 0.0024388 -0.037697 -0.0041995 -0.0047724 0.0014524 0.00046178 0 -0.0302 0 0.00081842 0 0.001205 0 -0.65212
1.4023 -0.0023769 0.0071716 0.02399 0.02588 0.030891 -0.01096 0.042069 0.065662 0.10051 0.047112 0.085407 1.2837 0.0054574 0.00092445 0.0058229 0.0030093 -0.045676 -0.0012077 -0.0045402 0.0021245 -0.0002755 0 -0.03006 0 0.0011495 0 0.00047576 0 -0.92608
1.4063 -0.0055969 0.007534 0.010256 0.020422 0.01939 -0.020742 0.041029 0.070121 0.10958 0.045914 0.093299 1.0982 0.0056184 0.0020943 0.0048229 -0.00030512 -0.039423 0.00052962 -0.002036 0.0026726 -0.0022462 0 -0.030146 0 0.0020901 0 0.00010856 0 -0.92174
1.4102 -0.0057941 0.0044047 -0.0040122 0.0082271 0.00013946 -0.018088 0.03096 0.049505 0.081679 0.033677 0.068882 0.90222 0.0049289 0.00011452 -0.0016875 -0.004329 -0.025045 0.00014308 0.0010854 0.0027969 -0.0040451 0 -0.030306 0 0.0031102 0 0.00023613 0 -0.61575
1.4141 -0.0042908 -0.0014948 -0.014045 -0.0051742 -0.01649 -0.0049103 0.012219 0.010048 0.023695 0.01172 0.018907 0.70108 0.0033569 -0.0032598 -0.0091272 -0.0054153 -0.0098801 -0.0014358 0.0037405 0.0025208 -0.004239 0 -0.030381 0 0.0036038 0 0.00064671 0 -0.10071
1.418 -0.0027064 -0.0079886 -0.017099 -0.015035 -0.022726 0.011278 -0.011966 -0.03424 -0.044417 -0.015107 -0.038591 0.50497 0.0012413 -0.0052452 -0.011847 -0.0025115 0.0025438 -0.0022712 0.0056742 0.0019221 -0.0024525 0 -0.030327 0 0.0032822 0 0.0010103 0 0.44928
1.4219 -0.0017351 -0.012282 -0.013861 -0.019226 -0.017856 0.020207 -0.035092 -0.067221 -0.097821 -0.039541 -0.082382 0.32474 -0.00084822 -0.0048093 -0.0077322 0.0020808 0.012903 -0.0011371 0.0069074 0.00095996 0.00034891 0 -0.030199 0 0.0023741 0 0.0011355 0 0.84973
1.4258 -0.0014538 -0.012254 -0.0083509 -0.018207 -0.0077468 0.014216 -0.049595 -0.077327 -0.11757 -0.054579 -0.097715 0.16369 -0.002144 -0.0035166 2.0928e-05 0.0048235 0.022297 0.0012884 0.0073009 -0.00046431 0.0025395 0 -0.030064 0 0.0014845 0 0.0010362 0 0.98069
1.4297 -0.0023221 -0.0078678 -0.0057195 -0.01387 -0.00045066 -0.0060531 -0.050531 -0.062241 -0.098355 -0.055932 -0.082176 0.011475 -0.0018522 -0.003582 0.0056213 0.0039261 0.028537 0.0028494 0.0067374 -0.002295 0.0029645 0 -0.029956 0 0.001202 0 0.00083386 0 0.83032
1.4336 -0.0052568 -0.0017577 -0.0087984 -0.0083641 -0.0011992 -0.030081 -0.038038 -0.029454 -0.049745 -0.043003 -0.04504 -0.1526 0.00031201 -0.0051749 0.0055486 0.00053383 0.02651 0.0017183 0.0055222 -0.0041468 0.0017221 0 -0.029925 0 0.0017189 0 0.00067374 0 0.48807
1.4375 -0.010434 0.0018285 -0.015727 -0.003536 -0.0096899 -0.043012 -0.016945 0.007334 0.0087847 -0.018738 -0.001522 -0.34594 0.0035286 -0.0058889 0.0012531 -0.0027222 0.012723 -0.0019108 0.0043177 -0.0053326 3.963e-05 0 -0.030086 0 0.0027176 0 0.00073789 0 0.095638
1.4414 -0.016259 -0.00048585 -0.020936 -0.00089257 -0.020763 -0.035945 0.0057175 0.034143 0.056176 0.010644 0.034101 -0.56823 0.0059456 -0.0031634 -0.0026082 -0.0041981 -0.0099907 -0.0057605 0.0035486 -0.0051735 -0.00068162 0 -0.030555 0 0.0035916 0 0.0012342 0 -0.21446
1.4453 -0.020072 -0.0088461 -0.01945 -0.0016129 -0.02776 -0.013518 0.023207 0.042186 0.077752 0.0361 0.052944 -0.79901 0.0057814 0.0026444 -0.0025795 -0.004357 -0.032164 -0.0072293 0.0029493 -0.0034988 4.6179e-05 0 -0.031292 0 0.0038441 0 0.0022299 0 -0.36117
1.4492 -0.020319 -0.019719 -0.011467 -0.0062774 -0.026731 0.0080329 0.030321 0.030629 0.069779 0.047647 0.052362 -1.0117 0.0027985 0.0077477 0.00069188 -0.0046949 -0.042796 -0.0055507 0.0018581 -0.0010313 0.0014327 0 -0.03203 0 0.003398 0 0.0034294 0 -0.32356
1.4531 -0.018093 -0.027885 -0.0032796 -0.014355 -0.019133 0.012134 0.023981 0.0057494 0.039047 0.03835 0.034389 -1.194 -0.0011853 0.0078699 0.003591 -0.005814 -0.036302 -0.0024739 3.0632e-05 0.00075846 0.0021172 0 -0.032402 0 0.0026148 0 0.0041914 0 -0.12483
1.457 -0.016285 -0.029584 -0.0030709 -0.023828 -0.01112 -0.0056607 0.0042534 -0.022719 -0.0019786 0.0087642 0.0037474 -1.3573 -0.0035136 0.0021363 0.0033241 -0.0066734 -0.016017 -0.00079743 -0.0019186 0.00049245 0.0014274 0 -0.032214 0 0.0020209 0 0.0039392 0 0.18713
1.4609 -0.016888 -0.024639 -0.014408 -0.031436 -0.0092935 -0.033821 -0.024367 -0.046039 -0.041529 -0.031523 -0.033212 -1.5281 -0.0028688 -0.0057253 0.00057082 -0.0056931 0.0083125 -0.0019665 -0.0030116 -0.0019884 0.00012475 0 -0.031631 0 0.001936 0 0.0027005 0 0.54792
1.4648 -0.018986 -0.016214 -0.032588 -0.033785 -0.015511 -0.052886 -0.053023 -0.05946 -0.072423 -0.067353 -0.068675 -1.7262 -0.00053013 -0.010176 -0.0014538 -0.0024894 0.026888 -0.0048366 -0.0028887 -0.0051062 -0.00011168 0 -0.031073 0 0.0022659 0 0.0012586 0 0.87587
1.4688 -0.01942 -0.0085769 -0.047075 -0.029009 -0.024741 -0.04924 -0.071177 -0.062402 -0.091269 -0.084984 -0.093622 -1.951 0.00061818 -0.008287 -0.00037095 0.0015258 0.035046 -0.0067241 -0.0022182 -0.0063329 0.0018365 0 -0.030876 0 0.0026095 0 0.00064466 0 1.0767
1.4727 -0.015578 -0.0045023 -0.048448 -0.01804 -0.028254 -0.024155 -0.07107 -0.056278 -0.094737 -0.078263 -0.099286 -2.184 -0.0012948 -0.0019064 0.002993 0.0042241 0.033682 -0.0058331 -0.002011 -0.0040145 0.0053101 0 -0.031023 0 0.0025939 0 0.0013132 0 1.065
1.4766 -0.0076881 -0.0039209 -0.034583 -0.0044797 -0.020207 0.0081474 -0.051341 -0.041977 -0.077674 -0.050336 -0.080153 -2.4057 -0.0051453 0.004214 0.0054922 0.0044198 0.025666 -0.0028816 -0.0024953 0.0010861 0.0080737 0 -0.031178 0 0.0021785 0 0.0027188 0 0.79853
1.4805 0.0014494 -0.004348 -0.011517 0.0072463 -0.0024374 0.030883 -0.017579 -0.019306 -0.036496 -0.010718 -0.037425 -2.61 -0.0074122 0.0064559 0.0047556 0.0025937 0.012321 -0.00044474 -0.0027648 0.0059473 0.0079626 0 -0.031019 0 0.0016829 0 0.0037313 0 0.30831
1.4844 0.0088741 -0.0025657 0.011193 0.014429 0.016708 0.035204 0.020225 0.01098 0.023971 0.029321 0.01915 -2.8054 -0.005093 0.0048441 0.0013701 0.00022112 -0.006517 -0.00059879 -0.0016857 0.007356 0.0047008 0 -0.030565 0 0.0015119 0 0.003575 0 -0.2958
1.4883 0.013648 0.0034779 0.02655 0.017542 0.028675 0.023878 0.051471 0.044311 0.086766 0.060093 0.073099 -3.0039 0.0014986 0.0020478 -0.0018707 -0.0014347 -0.029161 -0.0030115 0.00078649 0.0044144 0.00032796 0 -0.030179 0 0.0018056 0 0.0024672 0 -0.85335
1.4922 0.016966 0.013495 0.033085 0.019415 0.0308 0.0073547 0.068159 0.071659 0.12785 0.075017 0.10695 -3.2103 0.0085878 0.00030041 -0.002698 -0.0019384 -0.049375 -0.0052262 0.0032667 -0.00061495 -0.0022547 0 -0.030241 0 0.0023143 0 0.0013808 0 -1.2077
1.4961 0.020543 0.024961 0.033471 0.02268 0.0271 -0.0033343 0.066968 0.082876 0.1288 0.071674 0.10965 -3.4205 0.011757 -0.0005454 -0.0013073 -0.0014472 -0.058049 -0.0048807 0.0040631 -0.004026 -0.0015202 0 -0.030776 0 0.0026111 0 0.0011622 0 -1.2665
1.5 0.025166 0.034504 0.031244 0.02757 0.023673 -0.0018887 0.050391 0.072594 0.088833 0.053022 0.081788 -3.6282 0.0094125 -0.0020682 0.00023915 -0.00026107 -0.049081 -0.001836 0.0027523 -0.0036577 0.0014917 0 -0.031391 0 0.0024575 0 0.0018319 0 -1.0415
1.5039 0.030663 0.039877 0.028844 0.032015 0.023515 0.011685 0.026507 0.044708 0.026837 0.027448 0.035676 -3.8309 0.0039435 -0.0047579 0.00026659 0.0012239 -0.025015 0.0017072 0.00063571 -0.00061007 0.0040231 0 -0.031588 0 0.0019987 0 0.0026959 0 -0.6499
1.5078 0.036776 0.041367 0.027918 0.034009 0.02564 0.03232 0.0064503 0.011782 -0.028711 0.005969 -0.010022 -4.0288 -0.00040759 -0.0068122 -0.00098458 0.0022968 0.0027018 0.0031678 -0.00047135 0.0018847 0.0037878 0 -0.031196 0 0.0016144 0 0.0030959 0 -0.27076
1.5117 0.043505 0.041593 0.030167 0.034107 0.028555 0.052455 -0.00035582 -0.01086 -0.055149 -0.0028097 -0.038177 -4.2203 -0.0010825 -0.0056685 -0.0019434 0.0020601 0.020018 0.0018045 -1.1155e-05 0.0015141 0.00068599 0 -0.03052 0 0.0015718 0 0.0030196 0 -0.073748
1.5156 0.050482 0.043723 0.036861 0.035599 0.033523 0.065162 0.0091624 -0.01279 -0.045719 0.0033255 -0.03954 -4.4013 0.00090641 -0.00076316 -0.001533 0.0001096 0.018929 -0.00078391 0.00072174 -0.00088209 -0.003325 0 -0.030098 0 0.0018049 0 0.0029726 0 -0.15137
1.5195 0.056408 0.049325 0.047281 0.041921 0.04354 0.067235 0.030542 0.0069054 -0.0087916 0.020396 -0.01486 -4.5694 0.0022683 0.0053602 -0.00022658 -0.0028373 0.0020258 -0.0022273 -0.0001813 -0.0020187 -0.0059752 0 -0.030262 0 0.0020239 0 0.0032926 0 -0.48747
1.5234 0.059763 0.057452 0.058208 0.053464 0.059007 0.060923 0.055336 0.040501 0.040655 0.042301 0.027169 -4.7283 0.00059948 0.0088869 0.00065043 -0.0051664 -0.020437 -0.0015 -0.0032992 0.00070503 -0.0064675 0 -0.03089 0 0.0020319 0 0.0036596 0 -0.97631
1.5273 0.060467 0.065614 0.065825 0.066717 0.075206 0.052839 0.076825 0.07656 0.089325 0.064971 0.07411 -4.8862 -0.0034527 0.0078709 0.00043903 -0.005491 -0.038426 0.00032985 -0.0070994 0.0064594 -0.0058041 0 -0.031527 0 0.0019261 0 0.0033483 0 -1.4783
1.5313 0.060729 0.07174 0.068808 0.076776 0.085239 0.050175 0.093278 0.10521 0.12836 0.086956 0.11393 -5.0475 -0.0068698 0.0037068 -0.00021081 -0.0037663 -0.048544 0.0012713 -0.0091232 0.011214 -0.0055198 0 -0.031762 0 0.0019822 0 0.0019898 0 -1.8787
1.5352 0.06374 0.075464 0.069654 0.081193 0.086182 0.056529 0.1063 0.12093 0.15179 0.10663 0.13799 -5.206 -0.0070161 -0.00042677 -0.00019096 -0.0013609 -0.054101 0.00029754 -0.0080846 0.010907 -0.0060984 0 -0.031509 0 0.002341 0 6.4158e-05 0 -2.1194
1.5391 0.070992 0.077833 0.07259 0.081833 0.082201 0.070175 0.11643 0.12265 0.15551 0.11982 0.14274 -5.3484 -0.0039092 -0.0025649 0.00073555 2.7984e-05 -0.059549 -0.001791 -0.0049528 0.0048363 -0.0065493 0 -0.031 0 0.0028247 0 -0.001405 0 -2.1954
1.543 0.080643 0.080018 0.079596 0.082996 0.080826 0.085734 0.1207 0.11271 0.13933 0.1212 0.13016 -5.4639 -3.4048e-05 -0.003457 0.001575 -0.0003231 -0.064807 -0.0032028 -0.0020449 -0.0036807 -0.0054905 0 -0.030526 0 0.0030769 0 -0.0016959 0 -2.1321
1.5469 0.088652 0.082414 0.088145 0.087421 0.085492 0.097581 0.11494 0.095901 0.10942 0.10878 0.10673 -5.5532 0.0019726 -0.0051981 0.0010454 -0.0017432 -0.064808 -0.0027972 -0.0010072 -0.0099175 -0.00268 0 -0.03021 0 0.0028935 0 -0.00097323 0 -1.9671
1.5508 0.091894 0.084872 0.092908 0.093674 0.091794 0.10245 0.098622 0.078261 0.077192 0.08695 0.080828 -5.6264 0.0015683 -0.0085096 -0.0012093 -0.0028776 -0.054686 -0.0010223 -0.0015493 -0.01129 0.00046108 0 -0.029988 0 0.0024112 0 -6.9279e-05 0 -1.7451
1.5547 0.090506 0.087409 0.090207 0.097311 0.091703 0.10013 0.077293 0.065189 0.053494 0.064845 0.059566 -5.6931 0.00048923 -0.011527 -0.0043323 -0.0027981 -0.035719 0.0005883 -0.0020137 -0.0088221 0.0018645 0 -0.029784 0 0.0019677 0 0.00030351 0 -1.5192
1.5586 0.087397 0.090268 0.081394 0.094857 0.082105 0.092911 0.059901 0.059263 0.042754 0.050931 0.046713 -5.7552 0.00084714 -0.011408 -0.0070143 -0.0015906 -0.016316 0.00078206 -0.0011146 -0.0055478 0.00050161 0 -0.029659 0 0.0017851 0 0.00014135 0 -1.3459
1.5625 0.085442 0.09302 0.072221 0.087136 0.06916 0.084743 0.053174 0.059551 0.042221 0.048587 0.04286 -5.8076 0.0029939 -0.0072108 -0.0083827 -0.0001179 -0.0067236 -0.00040935 0.00084778 -0.0036339 -0.0027313 0 -0.029779 0 0.0018032 0 1.0821e-05 0 -1.2703
1.5664 0.084997 0.093806 0.068625 0.078956 0.063563 0.079995 0.058056 0.06342 0.047153 0.056104 0.047377 -5.8469 0.0051199 -0.0011693 -0.0081995 0.00064666 -0.011739 -0.0017949 0.0023824 -0.0029281 -0.0056948 0 -0.030214 0 0.0018196 0 0.00038751 0 -1.3111
1.5703 0.083898 0.090026 0.072303 0.07527 0.070533 0.081117 0.070847 0.069484 0.056826 0.070009 0.060092 -5.8761 0.0049088 0.002985 -0.0065173 0.00019667 -0.027575 -0.0020382 0.0023145 -0.0019826 -0.0066572 0 -0.030787 0 0.0017587 0 0.0011616 0 -1.4546
1.5742 0.079755 0.080486 0.079466 0.076933 0.084005 0.086062 0.086955 0.078704 0.075052 0.087446 0.080768 -5.9007 0.0017157 0.0031388 -0.0035537 -0.0012239 -0.045306 -0.00068955 0.00090138 -0.00013632 -0.0055085 0 -0.031153 0 0.0017527 0 0.0017799 0 -1.6592
1.5781 0.07232 0.067304 0.083554 0.079645 0.09101 0.088014 0.1029 0.091953 0.10389 0.10512 0.10641 -5.9215 -0.0026877 0.00042422 -5.7856e-05 -0.0026232 -0.057563 0.0014978 -0.00047322 0.0016165 -0.0035651 0 -0.031055 0 0.0019389 0 0.001829 0 -1.8614
1.582 0.063933 0.055599 0.079775 0.077147 0.082901 0.079415 0.11489 0.10595 0.13609 0.11692 0.12892 -5.931 -0.005445 -0.0021186 0.0024764 -0.0026399 -0.062481 0.0030941 -0.00064593 0.0017904 -0.0022527 0 -0.030584 0 0.0022135 0 0.0014481 0 -1.9828
1.5859 0.057937 0.050688 0.068352 0.066372 0.06346 0.058617 0.11691 0.112 0.15425 0.11465 0.13625 -5.9211 -0.0048592 -0.002471 0.0025245 -0.00039119 -0.061916 0.0029493 0.00027349 0.00024054 -0.001895 0 -0.030168 0 0.0022623 0 0.0011738 0 -1.9461
1.5898 0.056617 0.054636 0.054553 0.050644 0.046521 0.03393 0.10247 0.1004 0.13977 0.093401 0.11813 -5.8923 -0.0016464 -0.0013123 -8.1674e-05 0.0035537 -0.056683 0.00097844 0.0011173 -0.0013721 -0.0016623 0 -0.030286 0 0.001892 0 0.0014135 0 -1.7068
1.5938 0.060191 0.064792 0.045728 0.038361 0.04499 0.020321 0.070404 0.068465 0.086776 0.05757 0.073829 -5.8553 0.0017916 -0.00091349 -0.0034354 0.0069618 -0.044498 -0.0016967 0.00086585 -0.0010696 -0.0006261 0 -0.031087 0 0.0013201 0 0.0020822 0 -1.2945
1.5977 0.067107 0.075455 0.047147 0.037787 0.06062 0.029481 0.03 0.025932 0.010962 0.021519 0.016648 -5.8214 0.0033715 -0.0024859 -0.0046253 0.0071679 -0.023524 -0.0033893 -0.00034175 0.0014529 0.0011365 0 -0.032217 0 0.0010633 0 0.0027248 0 -0.83352
1.6016 0.074893 0.081431 0.0589 0.051386 0.082926 0.06011 -0.00071341 -0.007683 -0.054289 0.0025926 -0.029273 -5.791 0.0028902 -0.0047265 -0.0020922 0.0032397 0.0017178 -0.0029569 -0.0013281 0.0043349 0.0024572 0 -0.033024 0 0.0014557 0 0.0029412 0 -0.51302
1.6055 0.080907 0.080919 0.075598 0.073581 0.097551 0.096471 -0.0042461 -0.013535 -0.074118 0.010892 -0.03979 -5.7512 0.0018989 -0.0050709 0.0027235 -0.0026637 0.018792 -0.00067009 -0.00096981 0.0050944 0.002107 0 -0.033002 0 0.0022553 0 0.0026758 0 -0.5045
1.6094 0.082973 0.075888 0.089206 0.093629 0.09671 0.11756 0.025121 0.014885 -0.031953 0.043279 -0.0040923 -5.6872 0.0021213 -0.0024381 0.0061734 -0.006323 0.01388 0.0018647 0.00077393 0.0027678 -8.975e-06 0 -0.032159 0 0.0027785 0 0.0021447 0 -0.86548
1.6133 0.080121 0.070084 0.093601 0.10192 0.083531 0.11089 0.076344 0.066892 0.05901 0.085713 0.067321 -5.5957 0.0038486 0.0012934 0.0052953 -0.0045849 -0.017257 0.0028326 0.0028116 -0.0013242 -0.0026129 0 -0.031027 0 0.0025081 0 0.001571 0 -1.4879
1.6172 0.073146 0.066347 0.088051 0.095618 0.067908 0.08096 0.12676 0.11994 0.16014 0.12142 0.14558 -5.4885 0.0056724 0.0026841 0.00045123 0.0018093 -0.062793 0.0016187 0.003841 -0.0047868 -0.004029 0 -0.030293 0 0.0016176 0 0.0010488 0 -2.1295
1.6211 0.064347 0.065014 0.07713 0.079801 0.058302 0.046009 0.15404 0.15146 0.226 0.13859 0.19663 -5.381 0.0057171 -0.00014758 -0.0046635 0.0083072 -0.099552 -0.00066869 0.0033906 -0.0060878 -0.0035258 0 -0.030315 0 0.00087435 0 0.00062874 0 -2.5184
1.625 0.056276 0.064136 0.066905 0.063381 0.056091 0.025631 0.14722 0.14964 0.22727 0.13328 0.19786 -5.278 0.0032461 -0.0055542 -0.0058425 0.0098861 -0.1071 -0.002109 0.0020912 -0.0054465 -0.0018441 0 -0.03089 0 0.00095802 0 0.00043303 0 -2.4754
1.6289 0.050285 0.061039 0.060206 0.052658 0.055984 0.02809 0.11077 0.11708 0.16515 0.10792 0.14879 -5.1687 -0.0007412 -0.009434 -0.0017466 0.0050677 -0.081291 -0.0016244 0.0010175 -0.0040925 -0.00046668 0 -0.031448 0 0.0018162 0 0.00058816 0 -1.9921
1.6328 0.045982 0.054155 0.054788 0.047351 0.051078 0.046055 0.060565 0.067076 0.069104 0.069042 0.070297 -5.0379 -0.0043772 -0.0085057 0.004971 -0.0028265 -0.036998 8.0104e-05 0.00072888 -0.0029119 -0.00031311 0 -0.031517 0 0.0026841 0 0.0010297 0 -1.2285
1.6367 0.041976 0.044091 0.046049 0.042057 0.038386 0.062865 0.015317 0.016251 -0.020069 0.02593 -0.006813 -4.8805 -0.0064184 -0.0029675 0.0097061 -0.0083591 0.0023779 0.0011991 0.00083746 -0.0019039 -0.0010384 0 -0.03109 0 0.002776 0 0.0014389 0 -0.43718
1.6406 0.03713 0.033347 0.032003 0.031935 0.021182 0.064197 -0.01177 -0.021821 -0.071482 -0.010708 -0.056829 -4.7078 -0.0070146 0.003691 0.0093845 -0.0083224 0.020634 0.00054928 0.0004281 -0.00080931 -0.0015334 0 -0.030613 0 0.0020043 0 0.0014586 0 0.14499
1.6445 0.031183 0.0248 0.016013 0.0178 0.0069784 0.046973 -0.017716 -0.039919 -0.077073 -0.031722 -0.069466 -4.5388 -0.0071204 0.0074285 0.0045676 -0.0039861 0.0179 -0.0012957 -0.0010653 3.5038e-05 -0.0011148 0 -0.030591 0 0.0010428 0 0.0010146 0 0.38852
1.6484 0.024449 0.019839 0.0045582 0.0061316 0.0025597 0.020156 -0.0092494 -0.037732 -0.049923 -0.033435 -0.050962 -4.3852 -0.0071933 0.0065342 -0.001328 0.00058327 0.006859 -0.002589 -0.0032751 -0.00026081 -0.00027284 0 -0.031147 0 0.00068144 0 0.00041123 0 0.30843
1.6523 0.01728 0.017444 0.001787 0.0036258 0.0091455 -0.0021837 0.0024955 -0.020702 -0.011558 -0.01943 -0.017192 -4.2439 -0.0065118 0.0023632 -0.0047828 0.00238 0.0002217 -0.0021806 -0.00509 -0.0021494 -0.00026922 0 -0.031896 0 0.0011023 0 7.5412e-05 0 0.034708
1.6563 0.010074 0.015017 0.00574 0.010764 0.020936 -0.010301 0.009323 0.0023838 0.021626 0.0018379 0.015859 -4.1023 -0.0038756 -0.0023046 -0.0045529 0.0018683 0.00035693 -0.00070724 -0.0054752 -0.0047877 -0.0019365 0 -0.032237 0 0.0017715 0 0.00018971 0 -0.26531
1.6602 0.0036857 0.010488 0.0098274 0.020158 0.028522 -0.0044774 0.010881 0.022748 0.044066 0.022008 0.038717 -3.9502 0.00088237 -0.0055236 -0.0019528 0.0018688 -0.00060915 5.9416e-05 -0.0042731 -0.0063691 -0.0047551 0 -0.031841 0 0.0020259 0 0.00057861 0 -0.47009
1.6641 -0.00060535 0.004059 0.0084074 0.021735 0.025332 0.0064194 0.013361 0.034798 0.057449 0.036307 0.049576 -3.7865 0.0060304 -0.007117 0.00076911 0.0042699 -0.011205 -0.00086818 -0.0023458 -0.0055379 -0.0070398 0 -0.030931 0 0.0017467 0 0.00094626 0 -0.54633
1.668 -0.0020428 -0.0019444 0.0014579 0.010947 0.012516 0.012061 0.022418 0.03743 0.063558 0.043135 0.051119 -3.6179 0.0087372 -0.0078796 0.0023185 0.0078925 -0.030598 -0.0024511 -0.00092253 -0.0026552 -0.0071116 0 -0.030112 0 0.0014468 0 0.0011898 0 -0.52941
1.6719 -0.0014723 -0.005095 -0.0059316 -0.0068116 -0.0018652 0.008196 0.035845 0.032676 0.060493 0.041391 0.04618 -3.4513 0.00711 -0.0082569 0.0029654 0.0095461 -0.047242 -0.0024454 -0.00065021 0.00028125 -0.0045233 0 -0.029902 0 0.0017011 0 0.0014393 0 -0.46308
1.6758 -0.001251 -0.0050508 -0.0087515 -0.019722 -0.0093063 -0.00092814 0.042799 0.022891 0.044728 0.029364 0.03522 -3.2895 0.0018465 -0.0079126 0.0036631 0.0071365 -0.047545 0.00037291 -0.0011071 0.0010894 -0.00041518 0 -0.030325 0 0.0025168 0 0.0017927 0 -0.34904
1.6797 -0.0036151 -0.0039265 -0.0070701 -0.018675 -0.007946 -0.0070246 0.031555 0.0089384 0.015854 0.0069048 0.016843 -3.1322 -0.0039542 -0.0064159 0.0047362 0.0017588 -0.027176 0.0047577 -0.0011952 -0.00093011 0.003192 0 -0.030912 0 0.0032905 0 0.0020749 0 -0.14877
1.6836 -0.0087594 -0.0044697 -0.0060987 -0.0048734 -0.0041502 -0.0054592 6.0837e-05 -0.0091469 -0.020878 -0.021556 -0.009456 -2.9789 -0.00682 -0.0040683 0.0053892 -0.0031808 0.0045795 0.0078777 -0.00011065 -0.0044294 0.0045914 0 -0.031112 0 0.0033988 0 0.0019457 0 0.16446
1.6875 -0.014454 -0.0076913 -0.011159 0.010355 -0.0068099 0.00028711 -0.039856 -0.029916 -0.056262 -0.047169 -0.04044 -2.83 -0.0052481 -0.0018648 0.0044121 -0.0048578 0.031108 0.0078295 0.0019216 -0.0069309 0.0032774 0 -0.03076 0 0.0028258 0 0.0012941 0 0.55023
1.6914 -0.017751 -0.01212 -0.022146 0.013681 -0.01905 0.0014414 -0.069205 -0.049132 -0.081207 -0.06105 -0.068392 -2.6847 -0.00056948 -0.00063075 0.0013871 -0.0031746 0.040219 0.0053721 0.0038055 -0.0064783 9.6233e-05 0 -0.030213 0 0.0021973 0 0.00049473 0 0.89477
1.6953 -0.017361 -0.0153 -0.032615 -0.00027167 -0.034684 -0.0080643 -0.074672 -0.060921 -0.089927 -0.059483 -0.083521 -2.5396 0.0042361 -0.00030799 -0.0026859 -0.0003359 0.031885 0.0031206 0.0045205 -0.0028543 -0.0032574 0 -0.030032 0 0.002185 0 0.00018796 0 1.0662
1.6992 -0.01458 -0.01601 -0.034495 -0.024691 -0.042788 -0.025328 -0.057189 -0.060719 -0.080815 -0.045375 -0.078534 -2.3902 0.006709 -0.00018603 -0.0058902 0.0014129 0.016192 0.0028998 0.0040294 0.0023354 -0.0050489 0 -0.030469 0 0.0028669 0 0.00071757 0 0.99131
1.7031 -0.011978 -0.015057 -0.024469 -0.045089 -0.036584 -0.039784 -0.029421 -0.047714 -0.055889 -0.02494 -0.052801 -2.2349 0.0063305 0.00017645 -0.0066325 0.0015793 0.0040139 0.0038522 0.0033009 0.0066008 -0.0042765 0 -0.031213 0 0.0036571 0 0.0017516 0 0.6964
1.707 -0.011164 -0.013999 -0.0067136 -0.049039 -0.018967 -0.041437 -0.0050309 -0.025121 -0.020244 -0.0031849 -0.013445 -2.076 0.0042716 0.00036878 -0.0046681 0.0012415 -0.0014059 0.0032672 0.0033748 0.0078938 -0.0011441 0 -0.031615 0 0.0038495 0 0.0024889 0 0.28559
1.7109 -0.01167 -0.013263 0.010073 -0.034062 -0.00010158 -0.029095 0.010456 0.0013552 0.018347 0.017379 0.027423 -1.9166 0.0020125 -0.00042309 -0.0011671 0.0014992 -0.0050941 -0.00053973 0.0043084 0.0056292 0.002982 0 -0.031231 0 0.0032353 0 0.0023102 0 -0.11809
1.7148 -0.011782 -0.011666 0.018664 -0.0085219 0.010436 -0.011348 0.01973 0.025248 0.050535 0.03423 0.057652 -1.7581 0.00018725 -0.002349 0.0021398 0.0023508 -0.013416 -0.0060729 0.0050244 0.00095344 0.0062166 0 -0.030225 0 0.0022257 0 0.0012985 0 -0.42037
1.7188 -0.010207 -0.0078385 0.017571 0.014277 0.010053 0.00063863 0.026335 0.040323 0.067586 0.042392 0.069224 -1.6 -0.0014525 -0.0043386 0.0040138 0.0030135 -0.026229 -0.0094636 0.0042929 -0.0038439 0.0071574 0 -0.02928 0 0.001431 0 0.00015848 0 -0.5659
1.7227 -0.0068717 -0.0019842 0.010775 0.024182 0.0032357 0.0022019 0.028428 0.041499 0.063907 0.036051 0.059785 -1.4439 -0.0032248 -0.0047498 0.004182 0.0030182 -0.035348 -0.0077127 0.0019987 -0.0065142 0.0056747 0 -0.029067 0 0.0011531 0 -0.00037659 0 -0.52674
1.7266 -0.0023187 0.0039601 0.0040149 0.019269 -0.0034551 -0.0017593 0.020386 0.026733 0.038902 0.013805 0.031988 -1.2958 -0.0048553 -0.0027332 0.0030482 0.0027012 -0.030939 -0.0014782 -0.00051371 -0.0060346 0.0029289 0 -0.029726 0 0.0012637 0 -0.00010696 0 -0.30331
1.7305 0.0032567 0.0080662 0.0010089 0.0055457 -0.0062068 -0.0020712 0.00050995 -0.00049542 -0.0020794 -0.017326 -0.007425 -1.1621 -0.0056466 0.00093157 0.001128 0.0026016 -0.010567 0.0051707 -0.0014449 -0.0031174 0.00055516 0 -0.030771 0 0.001486 0 0.00057849 0 0.051749
1.7344 0.010071 0.010343 0.0022442 -0.0074048 -0.0047315 0.0062639 -0.023427 -0.030284 -0.047547 -0.043712 -0.04783 -1.0429 -0.0052297 0.0043367 -0.0011714 0.0026122 0.016803 0.0078933 -7.3134e-05 0.00028788 -0.00040821 0 -0.031523 0 0.0017059 0 0.0011281 0 0.41451
1.7383 0.017885 0.01288 0.0063793 -0.011651 0.00016899 0.020094 -0.037129 -0.049056 -0.081124 -0.052314 -0.075395 -0.92779 -0.004059 0.0058804 -0.003313 0.0019728 0.035543 0.0053886 0.0025618 0.0021957 -5.1696e-05 0 -0.031668 0 0.0019819 0 0.0012854 0 0.61392
1.7422 0.025427 0.017973 0.012354 -0.0042438 0.0085427 0.031684 -0.029344 -0.04557 -0.085843 -0.037945 -0.076424 -0.80068 -0.0031123 0.0053934 -0.0044311 0.00014175 0.033559 9.7747e-05 0.0044912 0.0017107 0.00076217 0 -0.031465 0 0.0023203 0 0.0011792 0 0.50557
1.7461 0.031075 0.026028 0.020323 0.012402 0.02056 0.035886 0.00015161 -0.01694 -0.051806 -0.0052979 -0.04368 -0.6507 -0.0030729 0.0040295 -0.0036945 -0.0024905 0.010347 -0.0040747 0.0044672 -0.00061099 0.0012528 0 -0.03143 0 0.0025513 0 0.0010588 0 0.05469
1.75 0.034314 0.035183 0.030973 0.032532 0.034576 0.034202 0.040707 0.029156 0.016042 0.034947 0.01748 -0.47967 -0.0037717 0.0031158 -0.0011069 -0.0049103 -0.022955 -0.0048374 0.00297 -0.0032772 0.0013111 0 -0.031805 0 0.0024927 0 0.001019 0 -0.62943
1.7539 0.03645 0.042929 0.044108 0.05008 0.046947 0.032608 0.078156 0.077642 0.095918 0.071953 0.088097 -0.29972 -0.0043919 0.0030324 0.0020478 -0.006468 -0.051203 -0.0028003 0.0016849 -0.0047829 0.0013813 0 -0.032303 0 0.0022119 0 0.00098777 0 -1.3351
1.7578 0.039676 0.048064 0.057811 0.061195 0.054393 0.035966 0.10257 0.11266 0.15701 0.098118 0.14241 -0.12252 -0.0042045 0.0030511 0.0038062 -0.0073685 -0.064599 -0.00027811 0.0019486 -0.0043455 0.0018616 0 -0.032378 0 0.0020394 0 0.00090993 0 -1.8424
1.7617 0.045241 0.051218 0.06888 0.06522 0.05664 0.044372 0.11078 0.12395 0.17458 0.10919 0.15992 0.050247 -0.0031446 0.0021471 0.00292 -0.0080459 -0.063056 0.00087742 0.0035744 -0.0021536 0.0026336 0 -0.03176 0 0.00225 0 0.00085548 0 -2.0154
1.7656 0.05244 0.053733 0.074367 0.063951 0.05654 0.054046 0.10398 0.11014 0.14352 0.1036 0.13592 0.2271 -0.0017517 -6.7907e-06 -0.00010141 -0.008154 -0.053266 0.00041164 0.0050714 0.00081726 0.0031094 0 -0.030753 0 0.002723 0 0.00091288 0 -1.8473
1.7695 0.059302 0.056301 0.073309 0.059983 0.057478 0.060849 0.085115 0.07836 0.081302 0.083133 0.083877 0.41798 -0.00062134 -0.0026798 -0.0033309 -0.0064989 -0.041991 -0.00085206 0.00497 0.0032599 0.0026678 0 -0.029998 0 0.0029751 0 0.0010219 0 -1.4483
1.7734 0.064172 0.058708 0.06749 0.055384 0.060626 0.06284 0.059128 0.0412 0.017906 0.05421 0.028204 0.62495 8.062e-05 -0.0045509 -0.0049746 -0.0022781 -0.031512 -0.0021559 0.0030122 0.0041362 0.0010722 0 -0.029923 0 0.0025953 0 0.0009917 0 -0.99407
1.7773 0.066612 0.060628 0.060568 0.051512 0.0645 0.060446 0.034245 0.012336 -0.020413 0.027118 -0.0081547 0.84073 0.00063314 -0.0045721 -0.0047831 0.0035509 -0.020596 -0.0032631 0.00021004 0.0032314 -0.0013799 0 -0.030387 0 0.0016783 0 0.00073037 0 -0.65976
1.7813 0.066961 0.062223 0.055968 0.049638 0.066747 0.055608 0.020441 0.0018423 -0.023124 0.012015 -0.013979 1.0558 0.0013809 -0.0026464 -0.0040158 0.0083737 -0.0091077 -0.0040129 -0.0020956 0.0013152 -0.0039299 0 -0.030846 0 0.00080938 0 0.00043202 0 -0.55835
1.7852 0.065416 0.063725 0.054941 0.051276 0.066021 0.051455 0.024168 0.012415 0.0032678 0.013982 0.0073446 1.2671 0.0023652 0.00021419 -0.0039998 0.00976 -0.0011947 -0.0038637 -0.0031833 -0.00035685 -0.0055438 0 -0.030881 0 0.00058007 0 0.00046817 0 -0.70176
1.7891 0.061909 0.064559 0.056259 0.057402 0.062383 0.051906 0.043401 0.03821 0.042866 0.030752 0.042489 1.4799 0.0032801 0.0022979 -0.0047148 0.007495 -0.0033835 -0.0022128 -0.0031029 -0.00098443 -0.0052649 0 -0.030571 0 0.0010818 0 0.001033 0 -1.0016
1.793 0.056921 0.06331 0.057728 0.067004 0.05672 0.059625 0.068001 0.067489 0.079987 0.054663 0.076346 1.7036 0.0037262 0.0020481 -0.0048397 0.0038453 -0.018781 0.00078046 -0.0021572 -0.00085303 -0.0027975 0 -0.030352 0 0.0018547 0 0.0018826 0 -1.3158
1.7969 0.052037 0.058977 0.058146 0.076384 0.050553 0.072682 0.086014 0.088252 0.10478 0.076964 0.09868 1.9441 0.0035016 -0.00093765 -0.0032435 0.0016621 -0.042511 0.0038767 -0.00048014 -0.00097169 0.0009456 0 -0.030532 0 0.0023252 0 0.0024597 0 -1.5213
1.8008 0.049158 0.052386 0.057838 0.080419 0.046245 0.08324 0.090945 0.093803 0.1138 0.091169 0.10641 2.2016 0.0027151 -0.0053232 -0.00039547 0.0019805 -0.063011 0.0055002 0.0018161 -0.0018916 0.0039267 0 -0.030944 0 0.0022968 0 0.0023288 0 -1.5691
1.8047 0.048788 0.046138 0.057329 0.075414 0.046225 0.081358 0.084139 0.084888 0.10815 0.093956 0.10176 2.4728 0.0017088 -0.0084752 0.0018156 0.0033057 -0.069067 0.0049514 0.0042518 -0.0028097 0.004056 0 -0.031108 0 0.0020353 0 0.0015404 0 -1.4862
1.8086 0.049116 0.042723 0.055638 0.061696 0.05059 0.062594 0.071031 0.067332 0.091527 0.084704 0.08857 2.7547 0.00089441 -0.0080229 0.0017722 0.0032175 -0.057463 0.0029321 0.0060284 -0.0020357 0.00075587 0 -0.030741 0 0.0019183 0 0.00059775 0 -1.3281
1.8125 0.047118 0.042315 0.050308 0.043895 0.055112 0.033386 0.055624 0.047389 0.068682 0.065323 0.069515 3.0453 0.00058637 -0.0036828 -0.00033766 0.00077155 -0.035169 0.00087109 0.0066559 0.0013196 -0.0042237 0 -0.030115 0 0.0020457 0 7.1656e-05 0 -1.1231
1.8164 0.040963 0.042302 0.039634 0.028405 0.052713 0.0084504 0.0385 0.028467 0.043607 0.040433 0.04564 3.341 0.00085783 0.0020927 -0.0027253 -0.0025142 -0.014191 -0.00026891 0.0064879 0.0059497 -0.0077075 0 -0.029845 0 0.0022042 0 0.00021212 0 -0.86004
1.8203 0.031603 0.039132 0.025116 0.019593 0.038818 0.00073098 0.01945 0.011252 0.018354 0.016427 0.018125 3.636 0.0014622 0.005516 -0.0037724 -0.0039292 -0.0030648 -0.0005578 0.006403 0.0088273 -0.007344 0 -0.030306 0 0.0021731 0 0.00086214 0 -0.52656
1.8242 0.02202 0.031009 0.011482 0.017303 0.016558 0.011378 0.00090519 -0.0038862 -0.0061699 -0.0011632 -0.0095066 3.9256 0.001913 0.0042026 -0.0035501 -0.0018854 -0.0017124 -0.00059866 0.0067522 0.007536 -0.0035102 0 -0.031212 0 0.0019997 0 0.0016612 0 -0.15879
1.8281 0.014777 0.019204 0.0035882 0.017356 -0.0035856 0.028251 -0.012086 -0.015101 -0.027538 -0.010377 -0.030933 4.2113 0.0017595 -0.00081844 -0.0034698 0.0027436 -0.0034881 -0.00063809 0.0066492 0.0025393 0.00080069 0 -0.031794 0 0.0019374 0 0.0022873 0 0.15096
1.832 0.010043 0.0069945 0.0025835 0.014597 -0.010932 0.03475 -0.0156 -0.019762 -0.040071 -0.013128 -0.039413 4.5023 0.00092571 -0.0056479 -0.0043966 0.0072522 -0.0022063 -0.00029646 0.0045855 -0.0028117 0.002211 0 -0.031448 0 0.0021319 0 0.0025449 0 0.30454
1.8359 0.0057494 -0.0027419 0.0047497 0.0063386 -0.0033485 0.02213 -0.01048 -0.016837 -0.03709 -0.012618 -0.031909 4.8094 -0.0001553 -0.0064871 -0.0052649 0.0089808 0.0021545 0.00082265 7.8376e-05 -0.0048565 -0.00043564 0 -0.030275 0 0.0024274 0 0.0023438 0 0.26893
1.8398 -0.00051048 -0.0093147 0.0042801 -0.006123 0.010093 -0.004542 -0.0022015 -0.0085849 -0.01671 -0.010386 -0.012115 5.1355 -0.00079078 -0.0027661 -0.0038675 0.0069119 0.0040033 0.0023782 -0.0051881 -0.0026654 -0.0052496 0 -0.029017 0 0.002523 0 0.0017237 0 0.10918
1.8438 -0.0096809 -0.014236 -0.0022963 -0.01877 0.015542 -0.031114 0.0028551 2.2697e-05 0.013525 -0.0060756 0.010213 5.4696 -0.00054356 0.002226 0.0007224 0.0020378 -0.0017391 0.0032974 -0.0081104 0.0012303 -0.0089109 0 -0.028464 0 0.002316 0 0.00093858 0 -0.044454
1.8477 -0.020967 -0.019859 -0.013875 -0.027804 0.0048806 -0.045291 0.0011328 0.0035895 0.038257 -0.00023529 0.023708 5.792 0.00037131 0.0039248 0.006491 -0.0033478 -0.013599 0.0026412 -0.0065308 0.003202 -0.0092798 0 -0.028852 0 0.0020424 0 0.0004353 0 -0.06939
1.8516 -0.03284 -0.027886 -0.026546 -0.032159 -0.018527 -0.044797 -0.0074562 -0.0015061 0.042474 0.0029954 0.020895 6.0864 0.0011702 0.00026563 0.009504 -0.0067572 -0.023226 0.00051819 -0.0012697 0.0018752 -0.0067665 0 -0.029767 0 0.002039 0 0.00059633 0 0.090485
1.8555 -0.044032 -0.038615 -0.037494 -0.033983 -0.043529 -0.037127 -0.021558 -0.016183 0.020611 -0.0031235 0.001176 6.3519 0.0010823 -0.0065106 0.0070258 -0.0065451 -0.021413 -0.0018337 0.0041214 -0.00068316 -0.0034619 0 -0.030576 0 0.0023708 0 0.001395 0 0.41523
1.8594 -0.053715 -0.050993 -0.047297 -0.037021 -0.060604 -0.032688 -0.040163 -0.038751 -0.020405 -0.023178 -0.030266 6.6033 3.1722e-05 -0.011593 3.155e-05 -0.0027035 -0.0054784 -0.0028917 0.0059437 -0.0011346 -0.001097 0 -0.030934 0 0.0027293 0 0.0023094 0 0.83998
1.8633 -0.061288 -0.063131 -0.05862 -0.044193 -0.068531 -0.037755 -0.062199 -0.06526 -0.066258 -0.054975 -0.066051 6.8608 -0.001129 -0.011445 -0.007217 0.0028763 0.018242 -0.0018965 0.0031965 0.0016123 0.00017563 0 -0.030938 0 0.0027367 0 0.0026809 0 1.2914
1.8672 -0.066611 -0.073083 -0.072821 -0.056007 -0.073006 -0.052174 -0.084992 -0.090113 -0.10398 -0.089395 -0.099589 7.1343 -0.0011134 -0.0065202 -0.010265 0.0071301 0.038934 0.00068423 -0.0017412 0.0049533 0.0012079 0 -0.030853 0 0.0023532 0 0.0022776 0 1.7045
1.8711 -0.070654 -0.079794 -0.087936 -0.070628 -0.079661 -0.07168 -0.10409 -0.10763 -0.12746 -0.11534 -0.12575 7.4162 0.00082249 -0.00062376 -0.0075987 0.0075535 0.049038 0.0034711 -0.0051623 0.004779 0.0023898 0 -0.030791 0 0.0019526 0 0.0015498 0 2.0229
1.875 -0.075572 -0.083839 -0.099978 -0.085211 -0.08872 -0.091288 -0.11539 -0.1146 -0.13663 -0.12602 -0.14025 7.6864 0.0040934 0.0023815 -0.0012911 0.0039876 0.04882 0.0048965 -0.0049851 -0.00057597 0.0030038 0 -0.030653 0 0.0019643 0 0.0012819 0 2.204
1.8789 -0.083458 -0.087308 -0.10623 -0.097422 -0.096001 -0.10704 -0.11769 -0.11239 -0.13355 -0.1219 -0.14 7.9271 0.0068489 0.0015879 0.0050349 -0.0010247 0.044342 0.0039216 -0.0020573 -0.0082936 0.0021112 0 -0.03035 0 0.0024298 0 0.0018973 0 2.2356
1.8828 -0.094509 -0.092578 -0.10736 -0.10626 -0.098347 -0.11632 -0.11328 -0.10637 -0.12013 -0.10891 -0.1253 8.1342 0.0070349 -0.00072836 0.008825 -0.0039644 0.041213 0.0005827 0.0011205 -0.012982 -4.9072e-05 0 -0.029994 0 0.0029285 0 0.0030392 0 2.1511
1.8867 -0.10633 -0.10069 -0.10663 -0.11195 -0.097467 -0.11836 -0.10614 -0.10254 -0.099648 -0.09432 -0.10186 8.3181 0.0038645 -0.0015832 0.0096157 -0.0030439 0.03995 -0.0037559 0.0027922 -0.010998 -0.001792 0 -0.029828 0 0.002966 0 0.0038379 0 2.0241
1.8906 -0.11546 -0.11057 -0.10713 -0.11542 -0.098441 -0.11526 -0.099843 -0.10351 -0.078905 -0.083954 -0.079962 8.4938 -0.0013352 -3.256e-05 0.0081778 0.0003208 0.03696 -0.0067578 0.0031201 -0.0034349 -0.001354 0 -0.029961 0 0.0024482 0 0.0036527 0 1.939
1.8945 -0.12012 -0.11989 -0.10999 -0.11772 -0.10484 -0.11191 -0.097047 -0.10736 -0.067143 -0.081728 -0.07003 8.6697 -0.0056738 0.0022604 0.0052932 0.002674 0.029854 -0.0063196 0.0032058 0.0047823 0.0013358 0 -0.030225 0 0.0017746 0 0.0026246 0 1.9553
1.8984 -0.12184 -0.12681 -0.11479 -0.11988 -0.11559 -0.11372 -0.10035 -0.11047 -0.071406 -0.089938 -0.077309 8.8428 -0.0064913 0.0029116 0.00157 0.0014804 0.021759 -0.0021743 0.0032674 0.0088077 0.0042573 0 -0.030337 0 0.0014588 0 0.0015417 0 2.091
1.9023 -0.12428 -0.13123 -0.12133 -0.12287 -0.12642 -0.12306 -0.11221 -0.11201 -0.092177 -0.10854 -0.099493 9.0039 -0.0032405 0.001183 -0.0019113 -0.0026429 0.020221 0.0033326 0.0020973 0.0073887 0.0048084 0 -0.030207 0 0.0016543 0 0.0011552 0 2.3278
1.9063 -0.1301 -0.13438 -0.1304 -0.12763 -0.13403 -0.13727 -0.13301 -0.11581 -0.12332 -0.13386 -0.12905 9.1444 0.0019613 -0.0014032 -0.0034881 -0.0064094 0.031199 0.0063708 -0.0014874 0.0031885 0.0019471 0 -0.030061 0 0.0020474 0 0.001581 0 2.6287
1.9102 -0.13841 -0.13743 -0.1425 -0.13471 -0.13847 -0.15021 -0.15875 -0.12737 -0.15627 -0.15886 -0.15801 9.2603 0.0056833 -0.0026153 -0.0020495 -0.006664 0.053265 0.0043221 -0.006686 7.2384e-05 -0.0029159 0 -0.030239 0 0.002209 0 0.0023106 0 2.9486
1.9141 -0.14511 -0.14031 -0.15586 -0.14369 -0.14184 -0.15607 -0.18134 -0.14835 -0.18447 -0.17597 -0.18133 9.3496 0.0055674 -0.0015837 0.0015812 -0.003032 0.077192 -0.0019144 -0.010461 4.1357e-06 -0.0069964 0 -0.030842 0 0.0020419 0 0.0027609 0 3.2346
1.918 -0.14584 -0.14203 -0.1659 -0.15248 -0.1451 -0.15277 -0.19246 -0.17294 -0.20433 -0.1809 -0.19637 9.4098 0.0019785 0.00059103 0.0047324 0.0018794 0.091678 -0.0081376 -0.00965 0.0020914 -0.0081587 0 -0.03159 0 0.0018793 0 0.0028015 0 3.4267
1.9219 -0.13933 -0.14183 -0.1673 -0.15728 -0.14661 -0.14244 -0.18823 -0.18986 -0.21284 -0.17435 -0.20042 9.4387 -0.0023777 0.0021215 0.0048766 0.0047831 0.090778 -0.0098452 -0.0037552 0.0040655 -0.006171 0 -0.032037 0 0.0021441 0 0.0027694 0 3.4677
1.9258 -0.12858 -0.14 -0.15745 -0.15389 -0.14378 -0.1296 -0.17102 -0.18862 -0.20588 -0.16037 -0.18959 9.44 -0.0045663 0.0022926 0.0018967 0.0043603 0.077215 -0.0057886 0.0041446 0.0043994 -0.0023968 0 -0.031937 0 0.0029119 0 0.003023 0 3.3235
1.9297 -0.11903 -0.13753 -0.13883 -0.14047 -0.13598 -0.11892 -0.14711 -0.16594 -0.18006 -0.14314 -0.16153 9.4243 -0.0035487 0.0019401 -0.0016282 0.0019567 0.059279 0.00094331 0.0093578 0.0031715 0.0014303 0 -0.031424 0 0.0037999 0 0.0035287 0 3.0043
1.9336 -0.1153 -0.13512 -0.11856 -0.12017 -0.12586 -0.11395 -0.12262 -0.12809 -0.13745 -0.12507 -0.11979 9.4039 -0.00061753 0.0022869 -0.0026614 -3.753e-05 0.044339 0.0054234 0.008904 0.0013815 0.0041384 0 -0.03086 0 0.0042817 0 0.0039015 0 2.5739
1.9375 -0.11847 -0.13268 -0.1051 -0.10147 -0.11783 -0.11662 -0.10157 -0.088349 -0.08861 -0.10773 -0.075924 9.3821 0.0020653 0.0034342 -0.00053643 -0.00039679 0.034532 0.0049499 0.0035044 -0.00012158 0.0052266 0 -0.030531 0 0.0041259 0 0.0038283 0 2.1434
1.9414 -0.1258 -0.12995 -0.10383 -0.094609 -0.11518 -0.12636 -0.087097 -0.061514 -0.050469 -0.093822 -0.046074 9.3493 0.003371 0.0040951 0.0023165 0.00018343 0.02787 0.0011584 -0.0032406 -0.00096901 0.0045913 0 -0.030483 0 0.0035628 0 0.0034143 0 1.8445
1.9453 -0.13257 -0.12734 -0.11392 -0.10526 -0.11805 -0.13935 -0.083226 -0.058439 -0.039153 -0.08752 -0.043396 9.2888 0.0037884 0.0028528 0.0025651 0.00022382 0.023003 -0.0016781 -0.0075757 -0.00089813 0.0024962 0 -0.030601 0 0.0030596 0 0.003092 0 1.787
1.9492 -0.13499 -0.12609 -0.12842 -0.12967 -0.12342 -0.14922 -0.09405 -0.081952 -0.061766 -0.092415 -0.070791 9.1911 0.0042914 -0.00032222 -0.00086311 -0.00088188 0.02256 -0.00060734 -0.0079202 0.00045588 -0.0002383 0 -0.03079 0 0.0029341 0 0.0031929 0 2.0096
1.9531 -0.13224 -0.12721 -0.13796 -0.15528 -0.12685 -0.15018 -0.11982 -0.12498 -0.1118 -0.1086 -0.11859 9.0619 0.0048149 -0.0038244 -0.0055972 -0.0023627 0.031446 0.0033922 -0.0052226 0.0031023 -0.0023855 0 -0.031038 0 0.0031471 0 0.0036225 0 2.4468
1.957 -0.12669 -0.13026 -0.13632 -0.1678 -0.12509 -0.14106 -0.15355 -0.17176 -0.17068 -0.13151 -0.16856 8.9167 0.0040575 -0.005715 -0.0077613 -0.0030492 0.051246 0.0064892 -0.0016421 0.0060884 -0.0030492 0 -0.031324 0 0.0034082 0 0.0039612 0 2.9382
1.9609 -0.122 -0.13321 -0.1246 -0.16032 -0.11827 -0.12694 -0.18213 -0.20319 -0.21495 -0.15351 -0.20192 8.7665 0.00095429 -0.0053617 -0.0052956 -0.002658 0.075893 0.0056669 0.000958 0.0076645 -0.0024042 0 -0.031531 0 0.0034519 0 0.003872 0 3.2883
1.9648 -0.12042 -0.13348 -0.11073 -0.13787 -0.11025 -0.11641 -0.19254 -0.20534 -0.22631 -0.16687 -0.20697 8.6078 -0.0036605 -0.0039027 0.00031994 -0.0020292 0.093273 0.0015032 0.0016269 0.0064144 -0.0015826 0 -0.031515 0 0.0032319 0 0.0033977 0 3.354
1.9688 -0.1211 -0.12952 -0.10391 -0.11353 -0.10644 -0.11543 -0.17916 -0.17707 -0.20021 -0.16652 -0.18316 8.4276 -0.0070834 -0.0031606 0.0053825 -0.0021555 0.092619 -0.0024989 0.00021483 0.0024723 -0.0016078 0 -0.031258 0 0.0029067 0 0.0028681 0 3.1112
1.9727 -0.1207 -0.12157 -0.10762 -0.098725 -0.1096 -0.12232 -0.14704 -0.1314 -0.14855 -0.15135 -0.14022 8.2188 -0.0068017 -0.0040623 0.0069977 -0.0030953 0.072364 -0.0032796 -0.0027043 -0.0023046 -0.0023458 0 -0.030926 0 0.0026787 0 0.002547 0 2.6592
1.9766 -0.11596 -0.11122 -0.11637 -0.09524 -0.11672 -0.12804 -0.10888 -0.088371 -0.094027 -0.12449 -0.093536 7.9901 -0.0028412 -0.005988 0.0051076 -0.0039027 0.042112 -0.0010123 -0.0056668 -0.0054669 -0.0025953 0 -0.030732 0 0.0026398 0 0.0024078 0 2.1601
1.9805 -0.10617 -0.10044 -0.11951 -0.095181 -0.12008 -0.12214 -0.077916 -0.063271 -0.05796 -0.092621 -0.057582 7.759 0.0018721 -0.0075118 0.0019572 -0.0035967 0.016627 0.0013078 -0.0065372 -0.0055265 -0.0013522 0 -0.030726 0 0.0027236 0 0.0022608 0 1.7527
1.9844 -0.093688 -0.09071 -0.10954 -0.088819 -0.11293 -0.10055 -0.061453 -0.058247 -0.048486 -0.064147 -0.040204 7.534 0.0037264 -0.0077028 -0.00014046 -0.0021295 0.0060254 0.00095095 -0.0036585 -0.0027589 0.00099 0 -0.030757 0 0.0027673 0 0.002067 0 1.4954
1.9883 -0.082012 -0.082748 -0.088444 -0.073419 -0.095501 -0.069665 -0.058631 -0.063346 -0.057061 -0.046155 -0.040129 7.3036 0.0013976 -0.0067636 -0.0005339 -0.00036813 0.0095621 -0.0018643 0.0025959 0.0011937 0.0028032 0 -0.030642 0 0.0026309 0 0.0020619 0 1.3664
1.9922 -0.073177 -0.0764 -0.066601 -0.05556 -0.075991 -0.043152 -0.062917 -0.065924 -0.066278 -0.04145 -0.04906 7.0447 -0.0030623 -0.0055628 -8.5097e-05 0.00084151 0.017733 -0.0042943 0.0093004 0.004403 0.0027162 0 -0.030376 0 0.0023066 0 0.0025151 0 1.3065
1.9961 -0.066658 -0.070735 -0.054806 -0.045132 -0.06454 -0.033421 -0.067031 -0.060749 -0.063711 -0.047586 -0.057392 6.7452 -0.0060257 -0.0046986 0.00027424 0.0015283 0.020811 -0.0038086 0.012441 0.0055907 0.00098094 0 -0.030142 0 0.001958 0 0.0033525 0 1.2682
2 -0.060562 -0.064431 -0.055837 -0.046538 -0.06469 -0.043123 -0.067267 -0.052835 -0.051285 -0.058782 -0.060228 6.4186 -0.0053651 -0.0040628 0.00060205 0.0024788 0.016804 -0.00081039 0.0096432 0.0045152 -0.00071493 0 -0.0301 0 0.0018419 0 0.0040556 0 1.237
2.0039 -0.053703 -0.0566 -0.062605 -0.054887 -0.069919 -0.062723 -0.064885 -0.051343 -0.0427 -0.069321 -0.059698 6.0958 -0.0020446 -0.003217 0.0016155 0.004268 0.012321 0.0016396 0.0020858 0.0019092 -0.00087989 0 -0.030197 0 0.0021327 0 0.0040129 0 1.2218
2.0078 -0.046512 -0.047602 -0.064279 -0.060311 -0.068854 -0.07623 -0.063911 -0.0603 -0.050804 -0.075768 -0.061769 5.799 0.0011037 -0.002031 0.0035258 0.0064203 0.015748 0.00071839 -0.0060795 -0.00085191 0.00033753 0 -0.030229 0 0.0027581 0 0.0030543 0 1.2282
2.0117 -0.040123 -0.03906 -0.055009 -0.056263 -0.05502 -0.071594 -0.06673 -0.074105 -0.075043 -0.076582 -0.069683 5.5214 0.0021187 -0.00084165 0.0054066 0.0075731 0.02858 -0.0034477 -0.010539 -0.002356 0.0014004 0 -0.030107 0 0.0033898 0 0.0016805 0 1.2361
2.0156 -0.034941 -0.032828 -0.0379 -0.044423 -0.032548 -0.04882 -0.070475 -0.08116 -0.09919 -0.070397 -0.079042 5.2317 0.0015383 -7.7689e-06 0.0058223 0.006561 0.04243 -0.0078355 -0.0097205 -0.0019762 0.0011154 0 -0.030029 0 0.0036417 0 0.00073556 0 1.195
2.0195 -0.030438 -0.02966 -0.021459 -0.032275 -0.01273 -0.020027 -0.06742 -0.072139 -0.10145 -0.055593 -0.0789 4.9021 0.0014817 0.000559 0.0041233 0.003468 0.044632 -0.0092287 -0.0055589 -0.00044335 4.671e-05 0 -0.030309 0 0.0033553 0 0.00076179 0 1.042
2.0234 -0.026412 -0.028807 -0.012398 -0.02619 -0.0046972 -0.0012205 -0.050173 -0.046223 -0.069578 -0.032269 -0.059033 4.5322 0.0032537 0.0012909 0.0011627 -0.00028689 0.028225 -0.0069721 -0.0016672 0.00047163 5.2757e-05 0 -0.031 0 0.0027467 0 0.0015738 0 0.74012
2.0273 -0.024116 -0.028965 -0.011379 -0.026483 -0.0087378 -0.0015382 -0.018643 -0.011323 -0.010245 -0.0047945 -0.018743 4.1497 0.0059024 0.0023598 -0.0012371 -0.0029219 -0.0016738 -0.0032498 -0.00051117 -0.00074434 0.0023022 0 -0.0317 0 0.0022772 0 0.0024185 0 0.32077
2.0313 -0.025609 -0.029643 -0.014716 -0.028524 -0.017904 -0.017667 0.016658 0.020472 0.05309 0.018115 0.029238 3.7851 0.0071146 0.0032666 -0.0015968 -0.003518 -0.030341 -0.00082588 -0.0018325 -0.0039652 0.0057761 0 -0.031814 0 0.0023252 0 0.0025926 0 -0.09684
2.0352 -0.03161 -0.031487 -0.019203 -0.028087 -0.025467 -0.037276 0.038737 0.03817 0.091874 0.026989 0.063328 3.4461 0.0054943 0.0031884 0.00022711 -0.0025228 -0.043001 -0.00056173 -0.0033522 -0.0072455 0.0079063 0 -0.031084 0 0.0029083 0 0.0020033 0 -0.33718
2.0391 -0.039965 -0.035142 -0.024771 -0.025572 -0.030531 -0.048422 0.034029 0.035142 0.086415 0.016718 0.064179 3.1131 0.0019505 0.0018604 0.0030991 -0.0012042 -0.034199 -0.0010477 -0.0029136 -0.0082733 0.0068932 0 -0.0299 0 0.0036651 0 0.001211 0 -0.25088
2.043 -0.046546 -0.03982 -0.032673 -0.025361 -0.036735 -0.047485 0.0015299 0.010545 0.035191 -0.010434 0.025807 2.7603 -0.0011336 0.0001127 0.0055339 -0.00059205 -0.010185 -0.0004642 -0.00025185 -0.0063668 0.0034814 0 -0.02905 0 0.0041028 0 0.00093756 0 0.19192
2.0469 -0.048123 -0.043247 -0.041912 -0.031393 -0.046324 -0.039854 -0.045561 -0.029942 -0.04402 -0.045863 -0.03993 2.38 -0.0020824 -0.00060763 0.0066916 -0.00079963 0.016693 0.0013925 0.0028693 -0.0032087 0.00038431 0 -0.029085 0 0.00392 0 0.0014628 0 0.85915
2.0508 -0.044728 -0.043351 -0.048364 -0.043258 -0.056385 -0.033824 -0.087129 -0.074404 -0.12117 -0.078533 -0.10817 1.9885 -0.001337 0.00053145 0.0067159 -0.0012142 0.036432 0.0030006 0.0040381 -0.0014717 -0.00019176 0 -0.029876 0 0.0031855 0 0.0024108 0 1.504
2.0547 -0.03942 -0.040238 -0.047951 -0.056015 -0.061207 -0.033568 -0.10724 -0.10765 -0.16647 -0.098994 -0.15241 1.6084 -0.00081175 0.0028235 0.0062856 -0.0012674 0.045981 0.0029332 0.0019445 -0.0024257 0.0014203 0 -0.030761 0 0.0022848 0 0.0030819 0 1.8823
2.0586 -0.035765 -0.036482 -0.040671 -0.063397 -0.057998 -0.037047 -0.10151 -0.11721 -0.1636 -0.10175 -0.15623 1.2463 -0.0019408 0.0043317 0.0058451 -0.0010267 0.047467 0.0016162 -0.0026921 -0.0047061 0.0027292 0 -0.031136 0 0.001696 0 0.0030304 0 1.8698
2.0625 -0.035396 -0.035246 -0.03121 -0.061519 -0.049787 -0.039702 -0.076668 -0.099685 -0.11706 -0.086181 -0.11966 0.88749 -0.0043354 0.0033294 0.0051774 -0.0010682 0.043161 0.0010935 -0.0075092 -0.0054957 0.001532 0 -0.03094 0 0.0017297 0 0.0023967 0 1.5104
2.0664 -0.037641 -0.037814 -0.025253 -0.050756 -0.042611 -0.039601 -0.04448 -0.062969 -0.049361 -0.056825 -0.057924 0.5108 -0.0062496 -0.00024456 0.0036842 -0.0017923 0.032671 0.0029097 -0.0098625 -0.0031599 -0.0019139 0 -0.0306 0 0.0023521 0 0.0017395 0 0.97372
2.0703 -0.040967 -0.042712 -0.025002 -0.035491 -0.040214 -0.039072 -0.015521 -0.022469 0.011212 -0.022843 0.0057408 0.10875 -0.0062554 -0.0045336 0.0011625 -0.0028896 0.014966 0.0061942 -0.0083463 0.0010672 -0.0050597 0 -0.030539 0 0.0031765 0 0.0015396 0 0.46319
2.0742 -0.044368 -0.047128 -0.028131 -0.022589 -0.041746 -0.041785 0.0034071 0.006483 0.044768 0.004319 0.049461 -0.30802 -0.0044687 -0.0069963 -0.0016116 -0.0035369 -0.0072358 0.0079715 -0.0036179 0.0039841 -0.0053877 0 -0.030772 0 0.003659 0 0.0018192 0 0.13455
2.0781 -0.047368 -0.049211 -0.030931 -0.018992 -0.044221 -0.048672 0.0086661 0.015044 0.046946 0.015121 0.060267 -0.72414 -0.0022583 -0.0062133 -0.0031479 -0.0031871 -0.025787 0.0056503 0.0019615 0.0031997 -0.0026768 0 -0.030959 0 0.0034372 0 0.0021916 0 0.061955
2.082 -0.049224 -0.049172 -0.032259 -0.028466 -0.046258 -0.056686 -0.00097629 0.002761 0.025442 0.0060394 0.037528 -1.136 -0.00089404 -0.0028941 -0.0023637 -0.0021684 -0.030838 -0.00046814 0.0057115 -0.00068083 0.00086385 0 -0.030829 0 0.0026164 0 0.002267 0 0.24264
2.0859 -0.048908 -0.048446 -0.034321 -0.048525 -0.048678 -0.061162 -0.023515 -0.024464 -0.0091769 -0.019059 -0.0082718 -1.554 -0.00049352 0.00065776 0.00027739 -0.001401 -0.017658 -0.0069764 0.0062213 -0.0044391 0.0025916 0 -0.030478 0 0.001764 0 0.002027 0 0.61285
2.0898 -0.046255 -0.048039 -0.039755 -0.069991 -0.051747 -0.059153 -0.052579 -0.057438 -0.049571 -0.051169 -0.060389 -1.9898 -0.0001688 0.0021928 0.0027224 -0.0013833 0.0089779 -0.009786 0.0041031 -0.0048679 0.001614 0 -0.030245 0 0.0015336 0 0.001824 0 1.0611
2.0938 -0.042887 -0.047759 -0.048234 -0.081037 -0.05306 -0.05084 -0.078509 -0.085923 -0.090218 -0.080269 -0.10219 -2.4421 0.00093339 0.0010473 0.0027359 -0.0014307 0.036785 -0.0072375 0.0013836 -0.0013351 -0.00077313 0 -0.030302 0 0.0021476 0 0.0020176 0 1.449
2.0977 -0.0413 -0.046834 -0.056068 -0.074275 -0.049323 -0.038674 -0.0922 -0.10069 -0.12249 -0.098537 -0.12259 -2.8973 0.0027332 -0.0015131 -0.00021151 -8.6051e-05 0.053232 -0.0013534 1.9638e-06 0.0038699 -0.0025334 0 -0.030435 0 0.0031643 0 0.0025948 0 1.651
2.1016 -0.042465 -0.044942 -0.05911 -0.052094 -0.040403 -0.026042 -0.089393 -0.096569 -0.13413 -0.1015 -0.11857 -3.3438 0.0041951 -0.0033063 -0.0042396 0.0034404 0.052806 0.0037249 0.0005752 0.0075211 -0.0026438 0 -0.03027 0 0.0037868 0 0.0031401 0 1.6035
2.1055 -0.044309 -0.04244 -0.055971 -0.02567 -0.030759 -0.016675 -0.072287 -0.075317 -0.11614 -0.088104 -0.094354 -3.7853 0.0040786 -0.00282 -0.0064158 0.0080801 0.03911 0.0047743 0.0023316 0.0079033 -0.0015492 0 -0.029717 0 0.0035228 0 0.003192 0 1.3311
2.1094 -0.043072 -0.039701 -0.048561 -0.007712 -0.025841 -0.014055 -0.047517 -0.045534 -0.071683 -0.061166 -0.058391 -4.2383 0.0018256 -0.00025287 -0.0052426 0.011277 0.020858 0.0015985 0.0040721 0.0056956 -0.00019813 0 -0.029152 0 0.0026398 0 0.0026606 0 0.93066
2.1133 -0.036747 -0.036543 -0.039865 -0.0042383 -0.026751 -0.019611 -0.022385 -0.017975 -0.01752 -0.027727 -0.02003 -4.7159 -0.0019719 0.002668 -0.0021189 0.010916 0.0054417 -0.0032488 0.0051367 0.0028898 0.0010809 0 -0.029092 0 0.001976 0 0.0019168 0 0.51915
2.1172 -0.027429 -0.032533 -0.031575 -0.011697 -0.028926 -0.030508 -0.0021672 0.00081566 0.024946 0.0023921 0.012578 -5.2134 -0.005725 0.0039211 -0.00029609 0.0072597 -0.0048909 -0.0066103 0.0054854 0.0010606 0.0026736 0 -0.029674 0 0.0022147 0 0.0014658 0 0.18478
2.1211 -0.020033 -0.027798 -0.023836 -0.021258 -0.026714 -0.039765 0.010328 0.011264 0.042663 0.020525 0.033392 -5.7113 -0.0075703 0.0026036 -0.0020428 0.0030425 -0.011963 -0.0069106 0.0050182 0.00055127 0.004823 0 -0.030454 0 0.0032486 0 0.0015071 0 -0.030694
2.125 -0.018244 -0.023266 -0.016781 -0.026038 -0.019322 -0.040281 0.013964 0.017202 0.037207 0.023435 0.039011 -6.1918 -0.0064264 -0.00045134 -0.0064877 0.0013953 -0.01759 -0.0048314 0.003122 0.00091964 0.006929 0 -0.030778 0 0.0042302 0 0.0017863 0 -0.11759
2.1289 -0.02134 -0.019896 -0.011644 -0.025069 -0.011829 -0.030405 0.0088382 0.019392 0.019711 0.014414 0.029351 -6.655 -0.0028733 -0.0032823 -0.010173 0.0032364 -0.020585 -0.0023171 -0.0007987 0.0017265 0.0078655 0 -0.030387 0 0.0043075 0 0.001871 0 -0.078073
2.1328 -0.024898 -0.017687 -0.0099796 -0.021473 -0.01003 -0.016041 -0.0033776 0.013033 8.9665e-05 -4.0508e-05 0.0079927 -7.1187 0.0008641 -0.0042125 -0.009955 0.0064442 -0.01748 -0.00098132 -0.0061902 0.0027034 0.0070152 0 -0.029699 0 0.0034027 0 0.0015814 0 0.076937
2.1367 -0.024703 -0.01566 -0.011911 -0.01794 -0.014477 -0.0064666 -0.019234 -0.0072079 -0.01925 -0.015177 -0.018689 -7.6019 0.0021935 -0.0030527 -0.005691 0.00765 -0.0061616 -0.0011509 -0.010869 0.0033556 0.0049401 0 -0.029461 0 0.0023166 0 0.0011689 0 0.31531
2.1406 -0.020195 -0.012929 -0.015493 -0.014486 -0.020065 -0.0067689 -0.03429 -0.038804 -0.040398 -0.030076 -0.043693 -8.1088 6.5724e-05 -0.0011909 -0.00030352 0.005148 0.010945 -0.0020125 -0.012052 0.0028591 0.0029826 0 -0.030088 0 0.0020388 0 0.0010769 0 0.57605
2.1445 -0.014322 -0.0097275 -0.018059 -0.010218 -0.02153 -0.01353 -0.044589 -0.06834 -0.062312 -0.045084 -0.061581 -8.6258 -0.0039754 -0.00046722 0.002794 0.00036607 0.027055 -0.0024265 -0.0083393 0.00075115 0.0021817 0 -0.03128 0 0.0028695 0 0.0015181 0 0.7816
2.1484 -0.010235 -0.0071585 -0.018189 -0.0061168 -0.018737 -0.017961 -0.047709 -0.078638 -0.077307 -0.057576 -0.069184 -9.134 -0.0067733 -0.001685 0.0024935 -0.003387 0.034693 -0.0016712 -0.0010391 -0.0021933 0.0025195 0 -0.032251 0 0.0041413 0 0.0022635 0 0.86394
2.1523 -0.0082296 -0.0058331 -0.01635 -0.0048722 -0.015853 -0.013819 -0.042743 -0.061388 -0.075416 -0.060941 -0.064656 -9.6243 -0.0061034 -0.0039516 0.00049104 -0.0037202 0.030159 0.00029436 0.0064235 -0.0040386 0.003119 0 -0.032366 0 0.0047833 0 0.0028296 0 0.78554
2.1563 -0.0057876 -0.0048671 -0.013773 -0.0075046 -0.015343 -0.0027602 -0.029761 -0.02448 -0.052122 -0.048652 -0.046542 -10.102 -0.0026996 -0.005432 -0.00074218 -0.00098524 0.015533 0.0029626 0.010664 -0.0030717 0.0030787 0 -0.031632 0 0.0042148 0 0.0028753 0 0.54449
2.1602 -0.0003314 -0.0024664 -0.011025 -0.010656 -0.013795 0.0078424 -0.0097419 0.013088 -0.012019 -0.020134 -0.014733 -10.581 0.00022633 -0.0049348 -0.00034421 0.0023843 -0.0030944 0.0055285 0.010404 0.00056783 0.0021331 0 -0.030638 0 0.0027818 0 0.002447 0 0.17024
2.1641 0.0082579 0.0023552 -0.0078556 -0.0083156 -0.0049019 0.012329 0.014723 0.035069 0.034181 0.016966 0.026774 -11.071 -0.00014574 -0.0029945 0.00053764 0.0041833 -0.019576 0.0071264 0.0068981 0.0046069 0.00066405 0 -0.030074 0 0.0014065 0 0.0018812 0 -0.27793
2.168 0.017718 0.0087036 -0.004135 0.0028649 0.013001 0.012068 0.038826 0.03894 0.075197 0.050367 0.067953 -11.573 -0.0034488 -0.0014649 0.00049513 0.004152 -0.030806 0.0071131 0.0026231 0.0062472 -0.00073473 0 -0.030245 0 0.00082619 0 0.0015039 0 -0.71013
2.1719 0.025602 0.014605 -0.00036438 0.019774 0.033043 0.013546 0.056211 0.034853 0.10195 0.069704 0.094768 -12.084 -0.0061228 -0.0018875 -0.00031116 0.0036653 -0.036844 0.0054171 -0.00049588 0.0044381 -0.0016451 0 -0.030958 0 0.0011111 0 0.0014153 0 -1.018
2.1758 0.031157 0.018971 0.0031316 0.034757 0.044652 0.021412 0.061238 0.034293 0.10718 0.070992 0.095543 -12.598 -0.0045167 -0.0040091 -0.00029843 0.0040501 -0.038568 0.0027565 -0.0019435 0.00081962 -0.0019316 0 -0.031773 0 0.0018029 0 0.0015158 0 -1.1107
2.1797 0.035258 0.02271 0.0073168 0.041941 0.043094 0.033598 0.051908 0.039368 0.086153 0.056639 0.068208 -13.109 0.0015592 -0.005781 0.0015666 0.0053964 -0.03547 0.0004207 -0.0022209 -0.0015875 -0.0016954 0 -0.032333 0 0.0024136 0 0.0016665 0 -0.96434
2.1836 0.039062 0.02779 0.014076 0.042059 0.034274 0.043314 0.031825 0.042511 0.041248 0.032916 0.02333 -13.611 0.0081649 -0.0049401 0.0041831 0.0069236 -0.025999 -0.00045087 -0.0019724 -0.00087099 -0.0012249 0 -0.032524 0 0.0027621 0 0.001789 0 -0.65176
2.1875 0.04318 0.035157 0.024148 0.04107 0.029615 0.045647 0.0098462 0.036177 -0.013315 0.008092 -0.019817 -14.095 0.010281 -0.00088906 0.0050273 0.0081427 -0.010459 0.00028877 -0.0015273 0.0022513 -0.00087697 0 -0.032409 0 0.0029032 0 0.001836 0 -0.32626
2.1914 0.04802 0.04365 0.035449 0.043965 0.035754 0.042059 -0.0029319 0.02265 -0.053586 -0.0082143 -0.042178 -14.559 0.0059682 0.0047101 0.0026552 0.0092486 0.0062619 0.0014863 -0.0010319 0.0051559 -0.00080137 0 -0.032112 0 0.00287 0 0.001745 0 -0.1589
2.1953 0.054175 0.051034 0.044085 0.050027 0.04905 0.038599 0.0020557 0.014235 -0.057328 -0.0067873 -0.033547 -15.01 -0.002068 0.0091221 -0.001536 0.010248 0.015336 0.0013252 -0.0006881 0.0055567 -0.00070668 0 -0.03175 0 0.0025953 0 0.0014907 0 -0.26167
2.1992 0.061681 0.056039 0.047834 0.054387 0.06006 0.040216 0.026383 0.023419 -0.018106 0.016747 0.003731 -15.46 -0.0088518 0.010481 -0.0042679 0.010025 0.0088132 -0.0013666 -0.00069135 0.0032582 -4.7869e-05 0 -0.031429 0 0.0020937 0 0.0011845 0 -0.63695
2.2031 0.068739 0.059278 0.048868 0.054237 0.063051 0.047141 0.062984 0.051911 0.049052 0.057174 0.057026 -15.92 -0.011141 0.0088721 -0.0033561 0.0068904 -0.01433 -0.0060303 -0.00099815 -8.5242e-06 0.0013203 0 -0.031226 0 0.0016281 0 0.0010574 0 -1.1773
2.207 0.071836 0.062098 0.052551 0.053076 0.060847 0.056391 0.098852 0.088248 0.11584 0.099559 0.10921 -16.384 -0.0094036 0.0057787 0.00013757 0.00052963 -0.04568 -0.010407 -0.0013176 -0.0022723 0.0026134 0 -0.031139 0 0.0015769 0 0.0012605 0 -1.7109
2.2109 0.068179 0.064704 0.062566 0.058039 0.060595 0.065629 0.12122 0.11562 0.15702 0.12609 0.14467 -16.839 -0.0062813 0.0026232 0.0027696 -0.0065706 -0.071192 -0.011845 -0.0014004 -0.0028454 0.0024625 0 -0.031071 0 0.0020728 0 0.0016546 0 -2.0701
2.2148 0.058662 0.065683 0.076495 0.072295 0.065561 0.07446 0.12383 0.12277 0.16287 0.12624 0.15378 -17.268 -0.0035361 -0.00017443 0.0019096 -0.01018 -0.079408 -0.009078 -0.0012639 -0.0023844 0.00014792 0 -0.030903 0 0.0027947 0 0.0018409 0 -2.1528
2.2188 0.048316 0.063559 0.086212 0.089868 0.07179 0.081984 0.1094 0.10943 0.13984 0.10277 0.13536 -17.668 -0.0007649 -0.0028496 -0.0017281 -0.0075586 -0.068433 -0.0031987 -0.0010526 -0.0017486 -0.0033274 0 -0.030613 0 0.0031863 0 0.001485 0 -1.957
2.2227 0.043094 0.058788 0.083511 0.098569 0.072756 0.084538 0.08665 0.083387 0.10182 0.069049 0.096991 -18.053 0.0029976 -0.0052541 -0.0046427 -0.00017563 -0.046522 0.0029092 -0.00074072 -0.0010416 -0.0055791 0 -0.030331 0 0.0029425 0 0.00066556 0 -1.574
2.2266 0.045368 0.05396 0.066686 0.08936 0.066478 0.077839 0.064439 0.054076 0.06109 0.039879 0.052436 -18.442 0.0069219 -0.0064057 -0.0037068 0.0068177 -0.025834 0.0063463 -0.00016766 0.00015674 -0.0046995 0 -0.030257 0 0.0022961 0 -0.00010983 0 -1.1446
2.2305 0.052129 0.051797 0.042686 0.064354 0.057307 0.062466 0.047243 0.028341 0.025478 0.023302 0.016297 -18.844 0.0082903 -0.0052419 0.00099739 0.0083896 -0.014194 0.0059351 0.00050298 0.0017634 -0.001141 0 -0.030489 0 0.0018049 0 -0.0003003 0 -0.79721
2.2344 0.057611 0.052805 0.023029 0.036474 0.05091 0.046609 0.035161 0.010434 0.00052542 0.018982 -0.0020187 -19.249 0.0051905 -0.0018642 0.0062431 0.0036722 -0.011173 0.0027364 0.00048178 0.0026792 0.0022606 0 -0.030916 0 0.0018348 0 0.00018851 0 -0.60088
2.2383 0.058013 0.054877 0.016647 0.020836 0.048452 0.041457 0.027337 0.0033654 -0.0088406 0.022579 -0.0014573 -19.639 -0.0007482 0.0020721 0.0084628 -0.0032683 -0.011129 -0.00090347 -0.0011581 0.0015703 0.0025209 0 -0.031254 0 0.0022449 0 0.00089112 0 -0.55634
2.2422 0.054151 0.055276 0.024939 0.024652 0.046498 0.051849 0.024957 0.0085613 -0.00020276 0.030727 0.012479 -19.999 -0.0048108 0.004428 0.0066755 -0.0067316 -0.0099777 -0.0029634 -0.0044042 -0.0017032 -0.00078454 0 -0.031233 0 0.0025815 0 0.0011707 0 -0.62541
2.2461 0.049969 0.053071 0.042052 0.043177 0.042312 0.070657 0.030729 0.024134 0.023432 0.042206 0.032841 -20.332 -0.0030529 0.0042761 0.0030002 -0.0040041 -0.0094631 -0.0028401 -0.0077321 -0.0054874 -0.0048667 0 -0.030786 0 0.0025718 0 0.0007723 0 -0.76986
2.25 0.048788 0.049769 0.059255 0.063885 0.038005 0.083074 0.045468 0.044527 0.05393 0.055716 0.055276 -20.657 0.0038417 0.0026823 0.00056545 0.0025851 -0.015101 -0.0013025 -0.0089487 -0.0073659 -0.0060011 0 -0.030132 0 0.0024025 0 3.6033e-05 0 -0.96685
2.2539 0.050907 0.047705 0.069873 0.074816 0.038434 0.078148 0.065302 0.062941 0.082024 0.068047 0.077727 -20.992 0.010527 0.0017875 0.00089485 0.0077817 -0.029749 0.00038764 -0.0070164 -0.0060513 -0.0028915 0 -0.029672 0 0.0024947 0 -0.00041922 0 -1.1923
2.2578 0.054303 0.047905 0.071902 0.071016 0.04518 0.057781 0.082487 0.074615 0.10112 0.075145 0.096871 -21.344 0.011197 0.0029462 0.0030056 0.0077133 -0.048816 0.0013626 -0.003202 -0.0024612 0.0019459 0 -0.029758 0 0.0030124 0 -0.00023724 0 -1.3952
2.2617 0.056898 0.049422 0.067766 0.055778 0.053741 0.035241 0.089478 0.077958 0.1076 0.074769 0.10591 -21.699 0.0044254 0.005557 0.0046462 0.0027245 -0.061874 0.0014425 -0.00022992 0.0010227 0.0042283 0 -0.030454 0 0.0036206 0 0.00041161 0 -1.4985
2.2656 0.057754 0.050512 0.062215 0.037496 0.057629 0.024546 0.083108 0.073037 0.098882 0.067641 0.097369 -22.04 -0.0056822 0.0075914 0.0042374 -0.0033635 -0.059881 0.00086858 5.2845e-05 0.0024598 0.0017032 0 -0.031441 0 0.003764 0 0.0010566 0 -1.4362
2.2695 0.056476 0.050229 0.059621 0.024981 0.055109 0.029991 0.065946 0.060078 0.07362 0.056059 0.069567 -22.354 -0.012938 0.0073028 0.0018238 -0.006501 -0.042261 -6.3549e-05 -0.0016214 0.0017295 -0.0037209 0 -0.03217 0 0.003201 0 0.0013776 0 -1.2034
2.2734 0.052472 0.048922 0.061629 0.023507 0.050948 0.04437 0.04455 0.040455 0.035599 0.042081 0.031092 -22.644 -0.013902 0.0045929 -0.0014159 -0.005239 -0.017974 -0.0011103 -0.0026171 0.00024255 -0.0075379 0 -0.032197 0 0.002265 0 0.0014286 0 -0.8772
2.2773 0.045651 0.047459 0.066169 0.032681 0.050918 0.056175 0.026466 0.019139 -0.003017 0.027681 -0.0017504 -22.925 -0.0098536 0.00092851 -0.0042662 -0.0010697 0.00039397 -0.0019662 -0.0009765 -0.00056715 -0.0065821 0 -0.0315 0 0.0015885 0 0.0014514 0 -0.58636
2.2813 0.03785 0.046322 0.068697 0.04677 0.055069 0.058513 0.017744 0.0048235 -0.024948 0.016425 -0.01389 -23.209 -0.0046579 -0.0019367 -0.0061649 0.0033654 0.0048887 -0.0022176 0.0025259 -0.00045667 -0.0018037 0 -0.030527 0 0.0015513 0 0.0015309 0 -0.44722
2.2852 0.032655 0.045475 0.065327 0.057754 0.057527 0.052375 0.02128 0.0055925 -0.017922 0.01367 -0.00060135 -23.498 -0.0011017 -0.0031923 -0.0072077 0.006232 -0.0034954 -0.0015303 0.0049319 -0.00021555 0.0026353 0 -0.029898 0 0.0019752 0 0.0014856 0 -0.50699
2.2891 0.032741 0.044817 0.055812 0.060041 0.053404 0.043299 0.035653 0.022824 0.015773 0.023495 0.030028 -23.786 0.00072895 -0.0031591 -0.0078297 0.0070984 -0.017216 6.7825e-05 0.0038359 -0.00049354 0.0031081 0 -0.02994 0 0.0023318 0 0.0011047 0 -0.72766
2.293 0.036961 0.044371 0.043891 0.053982 0.045106 0.03622 0.054954 0.048851 0.059239 0.04442 0.06288 -24.064 0.0020385 -0.0025498 -0.0085049 0.006296 -0.028592 0.0020849 -0.00031619 -0.0009447 -0.00030337 0 -0.030448 0 0.0022356 0 0.00045555 0 -1.0129
2.2969 0.040555 0.043915 0.034444 0.045304 0.040364 0.033203 0.070771 0.071231 0.091805 0.068284 0.085074 -24.329 0.0030701 -0.0017359 -0.0094601 0.0042235 -0.034757 0.0037641 -0.0046438 -0.00058869 -0.004051 0 -0.030862 0 0.0017479 0 -9.7014e-05 0 -1.2541
2.3008 0.039133 0.042731 0.029817 0.040392 0.043414 0.034289 0.076292 0.080466 0.10228 0.084269 0.091844 -24.585 0.0027219 -0.00073511 -0.010389 0.0013642 -0.037602 0.004446 -0.0065649 0.0010377 -0.0044523 0 -0.03076 0 0.0012499 0 -0.00020685 0 -1.369
2.3047 0.033003 0.040155 0.028642 0.041031 0.048954 0.038467 0.070098 0.074817 0.09376 0.085247 0.085733 -24.835 0.00029215 0.00027062 -0.010444 -0.0013407 -0.039798 0.0038488 -0.0061033 0.0032012 -0.0010084 0 -0.03023 0 0.0010678 0 0.00012293 0 -1.3212
2.3086 0.027404 0.036587 0.028164 0.043232 0.046476 0.043221 0.05648 0.058749 0.076781 0.071305 0.071514 -25.08 -0.0029445 0.00066284 -0.0088125 -0.0026074 -0.041047 0.0021341 -0.0054375 0.0045249 0.0032572 0 -0.029792 0 0.0012372 0 0.00054102 0 -1.1227
2.3125 0.027898 0.033783 0.027597 0.04144 0.031588 0.044442 0.041644 0.03777 0.058406 0.048043 0.052058 -25.315 -0.0044649 -0.00018993 -0.005629 -0.0016262 -0.03801 -0.0002045 -0.0062005 0.0042389 0.0045785 0 -0.029924 0 0.0015845 0 0.00068517 0 -0.82543
2.3164 0.035099 0.033787 0.02888 0.034455 0.012618 0.038987 0.029002 0.015379 0.037738 0.022273 0.028346 -25.54 -0.0030083 -0.0021947 -0.0023475 0.0011508 -0.02775 -0.0025256 -0.007415 0.002859 0.0016909 0 -0.030616 0 0.0019601 0 0.00051038 0 -0.50617
2.3203 0.043936 0.037282 0.033974 0.027491 0.0046425 0.028663 0.018007 -0.0053512 0.011431 -0.00041102 0.0025807 -25.76 -0.0001713 -0.0042929 -0.00092954 0.0041379 -0.011473 -0.0042337 -0.0063698 0.001603 -0.0033343 0 -0.031364 0 0.0023406 0 0.00027749 0 -0.24742
2.3242 0.048398 0.042961 0.041701 0.028073 0.015831 0.021212 0.0077132 -0.018797 -0.017389 -0.014738 -0.019259 -25.983 0.00084804 -0.0050922 -0.0022784 0.0057194 0.0047824 -0.0049519 -0.0016848 0.0011487 -0.0071479 0 -0.031621 0 0.0027208 0 0.00023328 0 -0.11956
2.3281 0.047201 0.048605 0.047959 0.039238 0.039477 0.025504 0.0012919 -0.017514 -0.036446 -0.014586 -0.028195 -26.21 -0.0016803 -0.0038976 -0.0052937 0.0054258 0.01317 -0.004622 0.0046092 0.0010107 -0.0079418 0 -0.03128 0 0.0029864 0 0.00033708 0 -0.1696
2.332 0.044797 0.052841 0.049622 0.056233 0.059966 0.043892 0.0061937 0.0025188 -0.031186 0.0048328 -0.016211 -26.433 -0.0061936 -0.0012587 -0.0075825 0.0041725 0.0085496 -0.0034813 0.0083493 0.00017239 -0.0064688 0 -0.030758 0 0.0029691 0 0.00033074 0 -0.41495
2.3359 0.046742 0.055853 0.048183 0.069946 0.067014 0.068589 0.028521 0.037012 0.0046115 0.042 0.018969 -26.637 -0.0091731 0.0014299 -0.0073575 0.0033782 -0.0086679 -0.0019386 0.0069114 -0.001682 -0.0046667 0 -0.030593 0 0.0026491 0 7.3176e-05 0 -0.83565
2.3398 0.05415 0.058498 0.04885 0.074218 0.064147 0.086334 0.066112 0.074394 0.06317 0.086282 0.070943 -26.815 -0.0083786 0.0029296 -0.0048205 0.0037474 -0.032941 -0.00045916 0.0017578 -0.0036185 -0.0035775 0 -0.030949 0 0.002257 0 -0.00023286 0 -1.3637
2.3438 0.062833 0.061048 0.055289 0.07063 0.063319 0.088188 0.1069 0.10269 0.12573 0.12161 0.12519 -26.979 -0.0048011 0.0029605 -0.0017222 0.004725 -0.056495 0.00047358 -0.002738 -0.0041981 -0.0026851 0 -0.031509 0 0.0021108 0 -0.00018943 0 -1.8811
2.3477 0.067877 0.063132 0.065164 0.066659 0.071789 0.076293 0.13493 0.11616 0.17092 0.13523 0.16343 -27.145 -0.0014853 0.0022584 0.0004505 0.0050066 -0.072561 0.00040875 -0.0032024 -0.0028338 -0.0011169 0 -0.031813 0 0.0023179 0 0.00040082 0 -2.2435
2.3516 0.068831 0.064938 0.071497 0.069036 0.085022 0.061821 0.13976 0.11589 0.18284 0.12505 0.17078 -27.329 -0.00055937 0.0019542 0.0018188 0.003626 -0.077272 -0.00085758 -0.00021366 -0.00046478 0.00080526 0 -0.031714 0 0.0026525 0 0.0012922 0 -2.3347
2.3555 0.07012 0.06806 0.069312 0.078224 0.092548 0.056151 0.12215 0.10494 0.15621 0.099724 0.14305 -27.523 -0.0015238 0.0027609 0.0036165 0.0007616 -0.06999 -0.0029421 0.0025066 0.0011064 0.0014714 0 -0.031495 0 0.0027682 0 0.0019677 0 -2.1279
2.3594 0.07632 0.074525 0.061286 0.088642 0.089857 0.062985 0.092416 0.084543 0.098997 0.071993 0.090338 -27.704 -0.0023708 0.0044559 0.0064201 -0.0023097 -0.05294 -0.004751 0.0018087 0.0006234 -0.00044006 0 -0.031544 0 0.0025521 0 0.0020742 0 -1.7154
2.3633 0.087285 0.0846 0.056432 0.093994 0.083316 0.077527 0.06396 0.056467 0.032049 0.051435 0.034103 -27.849 -0.0020792 0.0059067 0.0090726 -0.0040483 -0.030909 -0.0049462 -0.0019038 -0.0016879 -0.004299 0 -0.03194 0 0.0022543 0 0.0017075 0 -1.2806
2.3672 0.098168 0.095675 0.062389 0.092781 0.083026 0.092053 0.047457 0.028677 -0.016431 0.042044 -0.0020668 -27.953 -0.001671 0.0056621 0.0096098 -0.0037023 -0.01085 -0.0029159 -0.005251 -0.004368 -0.0075525 0 -0.032362 0 0.0022324 0 0.0012855 0 -1.0203
2.3711 0.10418 0.10381 0.078468 0.089396 0.091773 0.10198 0.048579 0.016268 -0.022762 0.044688 -0.0033547 -28.028 -0.0027246 0.0029045 0.0073519 -0.001865 -0.0005106 0.00045213 -0.0052813 -0.0058101 -0.0076253 0 -0.032407 0 0.0025482 0 0.0011473 0 -1.0592
2.375 0.10499 0.10682 0.09629 0.090304 0.10233 0.10756 0.067917 0.032996 0.01892 0.059745 0.029871 -28.098 -0.0050947 -0.0017221 0.0039405 -0.00011844 -0.0056193 0.0030133 -0.0022656 -0.0052649 -0.0040599 0 -0.03199 0 0.0028336 0 0.0012684 0 -1.4001
2.3789 0.1042 0.10593 0.10754 0.098803 0.10591 0.11122 0.10062 0.078847 0.091305 0.086262 0.083691 -28.173 -0.0065099 -0.0060798 0.0020248 8.1836e-05 -0.026567 0.0027381 0.00078386 -0.0031479 0.0010206 0 -0.031415 0 0.0026032 0 0.0013373 0 -1.9309
2.3828 0.10466 0.10412 0.11115 0.11245 0.10212 0.11437 0.13609 0.13532 0.16255 0.119 0.13861 -28.248 -0.0046982 -0.0076643 0.0027208 -0.0014578 -0.056774 -0.0007183 0.0011849 -0.00070871 0.0045465 0 -0.03108 0 0.0017464 0 0.0010802 0 -2.4748
2.3867 0.10479 0.1027 0.11267 0.12453 0.098904 0.1163 0.16051 0.17505 0.20456 0.14791 0.17835 -28.31 9.3646e-05 -0.0053981 0.0043974 -0.0034061 -0.084654 -0.0055618 -0.00091838 0.00056155 0.0048072 0 -0.031099 0 0.00072875 0 0.00050806 0 -2.8562
2.3906 0.1001 0.099537 0.11637 0.12787 0.10225 0.11484 0.1633 0.17971 0.2079 0.16212 0.19438 -28.35 0.0048785 -0.00077788 0.0041787 -0.0038747 -0.098971 -0.0090428 -0.0030078 -0.00042061 0.0024983 0 -0.031243 0 0.00027696 0 -0.00011785 0 -2.9556
2.3945 0.088351 0.091186 0.11854 0.11825 0.10723 0.10712 0.14367 0.15163 0.18236 0.15577 0.1853 -28.37 0.0064042 0.0028077 0.00083899 -0.0019853 -0.094673 -0.0094004 -0.002875 -0.0036745 -0.00020814 0 -0.031226 0 0.0007963 0 -0.00050947 0 -2.7394
2.3984 0.072928 0.076982 0.10971 0.095939 0.1014 0.090525 0.11124 0.10933 0.14409 0.13038 0.15383 -28.378 0.0039749 0.0024514 -0.0037726 0.0012464 -0.075287 -0.0069712 -0.0006842 -0.0077551 -0.0015624 0 -0.031026 0 0.0020257 0 -0.00052941 0 -2.2603
2.4023 0.060712 0.061126 0.084624 0.065549 0.078253 0.064939 0.078915 0.071428 0.10159 0.09242 0.10499 -28.378 -8.4211e-05 -0.0019111 -0.0063229 0.0036053 -0.049919 -0.0035806 0.0015449 -0.010147 -0.0014175 0 -0.030907 0 0.0032277 0 -0.00020119 0 -1.6314
2.4063 0.056272 0.050208 0.050453 0.034959 0.046881 0.03586 0.05342 0.043557 0.053116 0.04926 0.046382 -28.365 -0.0026364 -0.0071916 -0.0051737 0.0035381 -0.026938 -0.00088611 0.0021999 -0.0086793 -0.00085896 0 -0.031116 0 0.0037442 0 0.00036474 0 -0.98514
2.4102 0.058006 0.04798 0.024179 0.013333 0.026491 0.014793 0.032257 0.019599 -0.0033996 0.0078813 -0.010937 -28.336 -0.0023401 -0.0094274 -0.0020376 0.0016203 -0.0092416 0.00073918 0.0015633 -0.0032418 -0.00090354 0 -0.031581 0 0.0034458 0 0.00099922 0 -0.43744
2.4141 0.059797 0.051989 0.019873 0.007993 0.029665 0.013628 0.010199 -0.0054134 -0.058609 -0.023437 -0.0534 -28.295 -0.00020752 -0.006941 -0.00038395 0.00021908 0.0049926 0.001828 0.001081 0.0036111 -0.001583 0 -0.031939 0 0.0027338 0 0.0014622 0 -0.073009
2.418 0.056331 0.055197 0.036603 0.020622 0.050206 0.034983 -0.01086 -0.024737 -0.090886 -0.034815 -0.06829 -28.25 0.0020497 -0.0017161 -0.0020339 0.0014528 0.016883 0.0025648 0.0014799 0.0080704 -0.0021508 0 -0.03187 0 0.0021544 0 0.0015095 0 0.051927
2.4219 0.046945 0.051296 0.057991 0.04473 0.06776 0.066237 -0.019222 -0.023129 -0.078935 -0.019322 -0.048572 -28.208 0.003828 0.0022871 -0.005242 0.0051525 0.022104 0.0021832 0.0019612 0.0077504 -0.0019974 0 -0.031419 0 0.001989 0 0.001078 0 -0.089389
2.4258 0.034862 0.039219 0.064538 0.066835 0.065278 0.08453 -0.002379 0.0083418 -0.018444 0.019937 0.0027341 -28.166 0.0056844 0.0024902 -0.0062104 0.0086971 0.012347 -0.00018953 0.0013371 0.0035407 -0.0012622 0 -0.030975 0 0.0021384 0 0.00043467 0 -0.47107
2.4297 0.023444 0.023237 0.048517 0.072268 0.042982 0.071667 0.039162 0.059756 0.070289 0.067135 0.07062 -28.112 0.0078871 -0.00021357 -0.0026941 0.0090296 -0.016707 -0.0041044 -0.00029355 -0.0010627 -0.00057145 0 -0.030923 0 0.0023212 0 7.8911e-05 0 -0.97995
2.4336 0.013536 0.0090127 0.018967 0.053344 0.016186 0.028346 0.08602 0.10451 0.14973 0.10008 0.13046 -28.039 0.0094218 -0.0024994 0.0036945 0.0052001 -0.057226 -0.0074658 -0.001358 -0.0027609 -0.00026416 0 -0.031301 0 0.0023519 0 0.00039342 0 -1.4099
2.4375 0.0039401 -0.00078066 -0.0069611 0.015006 5.3082e-05 -0.024371 0.10916 0.11561 0.18274 0.10237 0.15575 -27.953 0.0087749 -0.001811 0.0086853 -0.00076165 -0.0891 -0.0079971 -0.00043116 -0.0010346 3.405e-05 0 -0.031778 0 0.0022605 0 0.0013156 0 -1.5206
2.4414 -0.0065751 -0.0078546 -0.018448 -0.026695 -0.0037298 -0.059126 0.088501 0.083177 0.15011 0.072364 0.12959 -27.872 0.005656 0.0012387 0.0089824 -0.0054026 -0.09066 -0.0052805 0.0021193 0.0017751 0.0010167 0 -0.031972 0 0.0022096 0 0.0023471 0 -1.1506
2.4453 -0.01852 -0.016282 -0.019076 -0.053823 -0.0065899 -0.061864 0.026876 0.019647 0.059374 0.021975 0.054757 -27.809 0.0016177 0.0034868 0.005019 -0.0064651 -0.053853 -0.0013232 0.0043689 0.0029289 0.0028418 0 -0.031784 0 0.0023327 0 0.0029304 0 -0.318
2.4492 -0.032586 -0.029289 -0.022588 -0.058376 -0.021173 -0.041853 -0.051517 -0.050041 -0.058315 -0.03276 -0.044691 -27.765 -0.0013087 0.002261 0.00041449 -0.004335 0.0077313 0.0011264 0.0048078 0.001955 0.0046555 0 -0.03145 0 0.0026343 0 0.0028714 0 0.76483
2.4531 -0.050061 -0.0473 -0.040878 -0.048463 -0.050227 -0.024345 -0.11651 -0.10426 -0.1614 -0.081047 -0.13373 -27.725 -0.0025882 -0.0020194 -0.0012223 -0.0012391 0.065568 0.001056 0.0039199 0.00095795 0.0050229 0 -0.031278 0 0.002992 0 0.0024278 0 1.7884
2.457 -0.071106 -0.067939 -0.07431 -0.043288 -0.085663 -0.031744 -0.14961 -0.13463 -0.21643 -0.11942 -0.18427 -27.677 -0.003587 -0.0061185 0.00081501 0.00084574 0.094166 6.4099e-05 0.0035711 0.0022699 0.0030019 0 -0.031338 0 0.003218 0 0.002007 0 2.4991
2.4609 -0.092429 -0.087199 -0.11128 -0.059145 -0.11603 -0.067595 -0.15175 -0.14526 -0.21389 -0.14716 -0.1898 -27.623 -0.0058556 -0.0068641 0.0041852 0.0016099 0.087505 0.00068527 0.0047772 0.0057679 -0.00098407 0 -0.031408 0 0.0031432 0 0.0017947 0 2.8099
2.4648 -0.10762 -0.10088 -0.13607 -0.096136 -0.13366 -0.11469 -0.13792 -0.1451 -0.17241 -0.16157 -0.1664 -27.578 -0.009076 -0.0039502 0.0058987 0.0020623 0.061467 0.0037435 0.0062869 0.0085892 -0.0051985 0 -0.031211 0 0.0027105 0 0.0016824 0 2.8027
2.4688 -0.11122 -0.10607 -0.13852 -0.13611 -0.13596 -0.14738 -0.12466 -0.14077 -0.1266 -0.15856 -0.13914 -27.559 -0.010954 -0.00012159 0.0048684 0.0030948 0.040353 0.007372 0.0056708 0.007688 -0.0076072 0 -0.030705 0 0.0020524 0 0.0015254 0 2.632
2.4727 -0.10339 -0.10249 -0.11933 -0.15465 -0.12348 -0.14846 -0.11968 -0.13361 -0.10401 -0.13733 -0.12356 -27.572 -0.0093443 0.0013096 0.0024197 0.0045368 0.037981 0.0087556 0.0019458 0.0028517 -0.0071781 0 -0.030162 0 0.0014814 0 0.0014032 0 2.4088
2.4766 -0.090534 -0.092994 -0.088876 -0.1389 -0.099696 -0.11926 -0.11908 -0.12081 -0.10625 -0.10347 -0.11622 -27.606 -0.004501 -0.00076354 0.00067617 0.0055407 0.048225 0.0069116 -0.0030057 -0.0027773 -0.0045722 0 -0.029952 0 0.0013399 0 0.0015535 0 2.148
2.4805 -0.080512 -0.082223 -0.061435 -0.097537 -0.072851 -0.077506 -0.11209 -0.098452 -0.10931 -0.066871 -0.10105 -27.646 0.00088255 -0.0046482 0.00060262 0.0056562 0.052146 0.0036957 -0.0058661 -0.0053153 -0.0017417 0 -0.030233 0 0.0017667 0 0.0020357 0 1.803
2.4844 -0.076631 -0.074004 -0.048024 -0.054705 -0.054718 -0.045803 -0.089751 -0.065489 -0.08478 -0.036494 -0.066031 -27.686 0.0039657 -0.0077065 0.0014523 0.0053002 0.035493 0.0019437 -0.0048909 -0.0035115 -0.0006842 0 -0.030814 0 0.0025532 0 0.0025174 0 1.3516
2.4883 -0.075794 -0.069167 -0.051162 -0.032482 -0.053587 -0.038025 -0.052664 -0.027561 -0.026555 -0.01725 -0.016689 -27.73 0.004135 -0.0086694 0.001787 0.0051101 0.0020884 0.0025853 -0.0015217 0.0002729 -0.002163 0 -0.031308 0 0.0032429 0 0.0024943 0 0.86185
2.4922 -0.072512 -0.065721 -0.064004 -0.035748 -0.066555 -0.051735 -0.013765 0.0022541 0.038655 -0.011124 0.024414 -27.793 0.0031775 -0.0082364 0.00082225 0.0049754 -0.027796 0.0037084 0.0010286 0.0023825 -0.0052392 0 -0.031429 0 0.0034464 0 0.0017957 0 0.48902
2.4961 -0.064644 -0.06127 -0.074786 -0.051424 -0.0799 -0.070805 0.0068214 0.0085188 0.067491 -0.019594 0.031833 -27.883 0.0032506 -0.0076951 -0.0011295 0.0039457 -0.032665 0.0026428 0.00080039 0.0012497 -0.0079321 0 -0.031209 0 0.0031428 0 0.00086928 0 0.40241
2.5 -0.055269 -0.055447 -0.074512 -0.061815 -0.079797 -0.076879 -0.0063123 -0.016604 0.031825 -0.042976 -0.0052437 -28 0.004812 -0.0072687 -0.0032123 0.001284 -0.006395 -0.00099265 -0.0012935 -0.0013761 -0.0085691 0 -0.030944 0 0.0027089 0 0.00049218 0 0.68195
2.5039 -0.049156 -0.050069 -0.06296 -0.059914 -0.064607 -0.062599 -0.051696 -0.065051 -0.057865 -0.076527 -0.074218 -28.129 0.0064982 -0.0059864 -0.0047443 -0.0023589 0.036715 -0.0044687 -0.0027611 -0.0024463 -0.0068974 0 -0.030949 0 0.0026235 0 0.0011032 0 1.2446
2.5078 -0.047883 -0.047014 -0.048288 -0.053425 -0.046544 -0.037336 -0.10769 -0.11392 -0.15581 -0.1081 -0.14431 -28.256 0.0067547 -0.0031225 -0.0054051 -0.0049487 0.071874 -0.0044013 -0.0022218 -0.00081625 -0.0041823 0 -0.031301 0 0.003069 0 0.0023667 0 1.8493
2.5117 -0.048684 -0.046151 -0.040014 -0.054783 -0.039993 -0.020352 -0.14288 -0.13755 -0.20869 -0.12204 -0.18191 -28.368 0.0052769 0.00045634 -0.0050067 -0.0044907 0.080502 -0.00016976 -0.00062011 0.001555 -0.0022418 0 -0.031787 0 0.0037587 0 0.0034077 0 2.1927
2.5156 -0.047912 -0.045531 -0.040845 -0.067138 -0.047265 -0.025485 -0.13515 -0.12296 -0.18773 -0.10819 -0.16702 -28.466 0.0028418 0.0026071 -0.0034162 -0.00072417 0.061108 0.0051704 0.00020645 0.0016039 -0.0021499 0 -0.032075 0 0.0041452 0 0.0035402 0 2.0589
2.5195 -0.044979 -0.043596 -0.044481 -0.079617 -0.056032 -0.049067 -0.086385 -0.077516 -0.10356 -0.069304 -0.10277 -28.561 0.00012207 0.0017202 -0.00085349 0.0044121 0.027369 0.0075914 -0.00013552 -0.0016026 -0.0035805 0 -0.031982 0 0.0038513 0 0.0028341 0 1.4448
2.5234 -0.042406 -0.040879 -0.041642 -0.076358 -0.051534 -0.071592 -0.021591 -0.023011 0.0030973 -0.020542 -0.014111 -28.666 -0.002816 -0.00172 0.0018535 0.0080246 -0.0032786 0.0058909 -6.0997e-05 -0.0056118 -0.0052356 0 -0.031609 0 0.0029738 0 0.0020073 0 0.58203
2.5273 -0.042098 -0.039159 -0.029089 -0.051127 -0.031687 -0.07289 0.027334 0.018439 0.085545 0.019007 0.063099 -28.792 -0.0057011 -0.0053787 0.0035677 0.0082477 -0.02073 0.0028239 0.0020427 -0.006652 -0.0059206 0 -0.031248 0 0.0020113 0 0.0017582 0 -0.17256
2.5313 -0.042303 -0.038893 -0.013262 -0.014355 -0.0098872 -0.048741 0.041224 0.035669 0.11349 0.036413 0.098235 -28.942 -0.007203 -0.0069396 0.0036188 0.0054164 -0.025217 0.0023366 0.0055369 -0.0031667 -0.0053421 0 -0.03113 0 0.0014762 0 0.0021691 0 -0.52082
2.5352 -0.03892 -0.037805 -0.0048433 0.013687 -0.0024275 -0.014711 0.022516 0.029753 0.083162 0.029796 0.080046 -29.105 -0.0056438 -0.0058848 0.0023718 0.0016148 -0.022145 0.005543 0.0076166 0.0024986 -0.004027 0 -0.03124 0 0.0015074 0 0.0027144 0 -0.37521
2.5391 -0.029918 -0.032512 -0.0090404 0.017737 -0.012951 0.0064839 -0.011255 0.0078099 0.014338 0.0063074 0.02177 -29.268 -0.001024 -0.0036257 0.00099147 -0.00090085 -0.01516 0.0094374 0.0059859 0.0059115 -0.0026011 0 -0.031338 0 0.001798 0 0.0028161 0 0.11354
2.543 -0.017944 -0.021851 -0.020582 -0.0017364 -0.02925 0.0034177 -0.041586 -0.022529 -0.060844 -0.023188 -0.046203 -29.423 0.0038785 -0.0020264 0.0005516 -0.0011454 -0.0039705 0.0097189 0.0014514 0.0043081 -0.0012273 0 -0.031183 0 0.0018878 0 0.0023806 0 0.66119
2.5469 -0.0079861 -0.0085214 -0.028116 -0.02974 -0.035166 -0.015547 -0.05866 -0.053195 -0.11162 -0.048297 -0.092614 -29.571 0.0051799 -0.0018079 0.0012647 0.00024457 0.01202 0.0050392 -0.002432 -0.0010491 0.00024612 0 -0.030759 0 0.0015738 0 0.0018205 0 1.0094
2.5508 -0.0023719 0.0028888 -0.023845 -0.047472 -0.025273 -0.0304 -0.061053 -0.073348 -0.12057 -0.060917 -0.10098 -29.723 0.0013727 -0.0022493 0.0024778 0.001773 0.028925 -0.0014936 -0.0026201 -0.005977 0.0016847 0 -0.030291 0 0.0010937 0 0.0015956 0 1.0369
2.5547 0.0015422 0.0097817 -0.0094104 -0.043523 -0.0078941 -0.026171 -0.050021 -0.071109 -0.08953 -0.056269 -0.075074 -29.887 -0.0046986 -0.0022379 0.0033317 0.0022271 0.038031 -0.0050851 0.00038261 -0.0069152 0.0024058 0 -0.03005 0 0.00092982 0 0.0017665 0 0.76811
2.5586 0.0083722 0.013626 0.0070792 -0.01831 0.0054256 -0.003371 -0.026434 -0.040954 -0.036126 -0.034281 -0.031657 -30.061 -0.0077907 -0.0014781 0.0033976 0.0013814 0.031147 -0.0036474 0.0028437 -0.0037901 0.001717 0 -0.030118 0 0.0013896 0 0.0019933 0 0.30767
2.5625 0.019507 0.018221 0.019287 0.018712 0.012065 0.025446 0.0069584 0.0094446 0.017753 -0.00020952 0.012698 -30.234 -0.0048663 -0.00070708 0.0027455 -9.2707e-05 0.0074234 0.00042864 0.0013784 0.00020061 -0.00019604 0 -0.030335 0 0.0023105 0 0.0019324 0 -0.23311
2.5664 0.031333 0.025922 0.027727 0.054685 0.019408 0.047427 0.042622 0.060901 0.058494 0.037185 0.050361 -30.396 0.0018374 -0.00087143 0.0015617 -0.001298 -0.024389 0.0027894 -0.00362 0.0015206 -0.0020219 0 -0.030468 0 0.0031417 0 0.0015986 0 -0.76736
2.5703 0.03896 0.035581 0.036993 0.078067 0.03466 0.057665 0.070319 0.093847 0.08533 0.069352 0.081346 -30.544 0.0064231 -0.0021963 -0.00011847 -0.0018255 -0.050704 0.0013927 -0.0080993 -0.00070272 -0.0022206 0 -0.030441 0 0.0033535 0 0.0013291 0 -1.2254
2.5742 0.041575 0.044104 0.048772 0.08198 0.055241 0.058106 0.083643 0.1006 0.10402 0.090853 0.10559 -30.683 0.0044557 -0.0040248 -0.0022206 -0.0020116 -0.061601 -0.0016528 -0.0080241 -0.0041393 -0.00041878 0 -0.030383 0 0.0028505 0 0.0014216 0 -1.5445
2.5781 0.043688 0.049842 0.058605 0.067052 0.070493 0.051904 0.084454 0.088535 0.11619 0.0995 0.11777 -30.822 -0.0030329 -0.0054423 -0.0042518 -0.002571 -0.056643 -0.0024013 -0.0031518 -0.0054615 0.0020215 0 -0.030465 0 0.0020525 0 0.0018315 0 -1.679
2.582 0.050747 0.054268 0.06029 0.042724 0.072854 0.041492 0.080076 0.071936 0.115 0.094925 0.11024 -30.961 -0.010376 -0.0059925 -0.0053035 -0.0038855 -0.043701 0.00085426 0.0026698 -0.0032495 0.0029927 0 -0.030681 0 0.0015629 0 0.0022195 0 -1.6254
2.5859 0.063602 0.060365 0.05351 0.024425 0.066378 0.031992 0.07577 0.060289 0.0921 0.078449 0.081572 -31.094 -0.01214 -0.0058762 -0.0046516 -0.0055242 -0.032141 0.0057955 0.0049282 0.0008786 0.0014802 0 -0.030811 0 0.0016875 0 0.0022639 0 -1.4351
2.5898 0.077571 0.069555 0.046451 0.025962 0.063393 0.033297 0.070548 0.053722 0.049762 0.055065 0.042216 -31.214 -0.0074861 -0.0056255 -0.0024995 -0.0064483 -0.026167 0.0082736 0.002337 0.0037353 -0.0013952 0 -0.030623 0 0.0021978 0 0.0019045 0 -1.2054
2.5938 0.087086 0.080381 0.049806 0.051044 0.072732 0.054491 0.061239 0.048545 0.0061554 0.034682 0.011339 -31.318 -0.00018339 -0.005668 -0.00013657 -0.0058212 -0.023672 0.0062305 -0.0023666 0.0032445 -0.0032036 0 -0.030124 0 0.0025435 0 0.0013107 0 -1.052
2.5977 0.09112 0.09013 0.067269 0.090215 0.091663 0.093742 0.050623 0.045829 -0.012868 0.029126 0.0063986 -31.411 0.0052419 -0.0060879 0.00078424 -0.0037816 -0.020992 0.0014922 -0.0052197 5.2064e-05 -0.0022844 0 -0.029614 0 0.0023433 0 0.00067866 0 -1.0784
2.6016 0.093875 0.097522 0.091578 0.1263 0.10941 0.1345 0.050032 0.053315 0.009611 0.045327 0.033074 -31.494 0.0071651 -0.0065777 -0.00062582 -0.0014744 -0.018727 -0.0021782 -0.0045897 -0.0031793 0.00076451 0 -0.029474 0 0.0017389 0 0.00011345 0 -1.3434
2.6055 0.10033 0.10371 0.11029 0.145 0.11797 0.1551 0.071496 0.078099 0.069322 0.079862 0.082483 -31.567 0.0069478 -0.0065011 -0.003823 -0.00021944 -0.022792 -0.0026633 -0.0022036 -0.004063 0.0035793 0 -0.029862 0 0.0012956 0 -0.00030333 0 -1.8314
2.6094 0.11152 0.11083 0.11642 0.14317 0.11892 0.14582 0.11536 0.11737 0.14238 0.12015 0.13667 -31.621 0.0060746 -0.0051461 -0.007146 -0.00048022 -0.039129 -0.0011384 -0.0010147 -0.0023914 0.0040875 0 -0.03059 0 0.0015172 0 -0.00041981 0 -2.4373
2.6133 0.12438 0.12001 0.11431 0.12922 0.12008 0.11833 0.1654 0.15696 0.19925 0.15221 0.1778 -31.65 0.0039817 -0.0022432 -0.0088661 -0.0015289 -0.066497 -0.00034754 -0.0022443 -0.00011456 0.0022388 0 -0.031271 0 0.0023841 0 -8.8943e-05 0 -2.9913
2.6172 0.13576 0.13081 0.11571 0.11653 0.12683 0.09768 0.19805 0.18029 0.22089 0.16891 0.19553 -31.658 -0.00087006 0.0015253 -0.008188 -0.0021147 -0.094189 -0.0015112 -0.0044162 0.00047677 -0.0001804 0 -0.031597 0 0.0033251 0 0.00062012 0 -3.3334
2.6211 0.14582 0.14239 0.1294 0.11532 0.13774 0.10269 0.19946 0.18047 0.20682 0.17242 0.18988 -31.651 -0.0079982 0.0045975 -0.005538 -0.0015338 -0.10792 -0.003113 -0.0050071 -0.0012398 -0.0013993 0 -0.031518 0 0.003672 0 0.0013284 0 -3.4027
2.625 0.157 0.15453 0.15382 0.12822 0.14829 0.13181 0.17654 0.16513 0.17228 0.16982 0.16987 -31.637 -0.01369 0.0054641 -0.00208 -0.0001362 -0.10021 -0.0027264 -0.0028558 -0.0037044 -0.0013318 0 -0.031207 0 0.0032219 0 0.0015567 0 -3.2823
2.6289 0.17009 0.16737 0.17855 0.15097 0.15728 0.16664 0.15203 0.15027 0.13856 0.16717 0.14939 -31.614 -0.01353 0.0039057 0.0010489 0.0011427 -0.077066 0.00013112 0.00093989 -0.0045305 -0.0014199 0 -0.030889 0 0.0024201 0 0.0011042 0 -3.1551
2.6328 0.18253 0.18032 0.19306 0.176 0.16809 0.189 0.14765 0.14843 0.12301 0.16718 0.14117 -31.569 -0.0065171 0.001421 0.0032165 0.0017012 -0.054918 0.0031388 0.0041717 -0.0025286 -0.0028641 0 -0.0307 0 0.00199 0 0.00023798 0 -3.1916
2.6367 0.19122 0.19208 0.19503 0.19637 0.18378 0.1955 0.16877 0.16125 0.13265 0.17103 0.15089 -31.49 0.0034108 0.00019905 0.0042908 0.0017288 -0.049398 0.0032335 0.0053357 0.0013178 -0.0051063 0 -0.030666 0 0.0023163 0 -0.00052596 0 -3.4472
2.6406 0.19704 0.20194 0.19183 0.20871 0.20247 0.19712 0.20272 0.18121 0.16292 0.18036 0.17449 -31.368 0.010286 0.0012964 0.0043781 0.0018138 -0.064251 -0.0004565 0.0044662 0.0046799 -0.0062131 0 -0.030745 0 0.0031134 0 -0.00086817 0 -3.843
2.6445 0.20525 0.21084 0.19459 0.21471 0.21875 0.20627 0.23096 0.19972 0.20114 0.19633 0.20123 -31.205 0.010903 0.0036031 0.0036533 0.0021978 -0.089191 -0.0056977 0.0026175 0.0057142 -0.0048664 0 -0.030867 0 0.0036753 0 -0.00091238 0 -4.2413
2.6484 0.22039 0.22057 0.20985 0.22006 0.22961 0.22501 0.24401 0.2139 0.23381 0.21725 0.22166 -31.009 0.0070032 0.0046854 0.0023979 0.0024935 -0.10856 -0.0091018 0.00087908 0.0043001 -0.001951 0 -0.030964 0 0.003493 0 -0.0010277 0 -4.5527
2.6523 0.24034 0.23144 0.23498 0.23059 0.23762 0.24495 0.24731 0.22717 0.25435 0.23888 0.2349 -30.786 0.0029223 0.0029247 0.0010717 0.0021203 -0.11394 -0.0090045 -0.00014688 0.0017349 2.6685e-07 0 -0.030995 0 0.0026983 0 -0.0013889 0 -4.7899
2.6563 0.25609 0.24121 0.25976 0.24723 0.24715 0.25674 0.25419 0.24445 0.26653 0.25793 0.24887 -30.533 0.0012861 -0.0009371 0.00018599 0.00090717 -0.11042 -0.0065795 -0.00032571 -0.00062469 -0.00085603 0 -0.030995 0 0.0019396 0 -0.0017545 0 -5.0307
2.6602 0.25869 0.247 0.27289 0.26397 0.25786 0.25824 0.27298 0.26683 0.28033 0.27463 0.27246 -30.247 0.001089 -0.0043419 -1.7144e-05 -0.00085394 -0.11139 -0.0043687 0.00010536 -0.0023953 -0.0037794 0 -0.031073 0 0.001796 0 -0.0017077 0 -5.3282
2.6641 0.24733 0.24873 0.26921 0.27163 0.26333 0.25402 0.2988 0.28976 0.30244 0.29024 0.30508 -29.919 -0.00016162 -0.0051595 0.00020125 -0.002965 -0.126 -0.0038958 0.00053617 -0.0039738 -0.0059386 0 -0.03133 0 0.0022552 0 -0.0011266 0 -5.6438
2.668 0.23102 0.25033 0.25342 0.26531 0.25749 0.24919 0.31635 0.30527 0.32838 0.30128 0.33294 -29.547 -0.0028659 -0.003599 0.00021902 -0.0057983 -0.14972 -0.0046706 0.00021596 -0.0055229 -0.0049775 0 -0.03175 0 0.0027289 0 -0.00039272 0 -5.8555
2.6719 0.22193 0.25671 0.23784 0.2494 0.24247 0.2457 0.31104 0.30628 0.34316 0.29791 0.33617 -29.137 -0.0043687 -0.0019839 -0.00045534 -0.010029 -0.16632 -0.0052458 -0.0011039 -0.0063648 -0.0012653 0 -0.032188 0 0.0026022 0 -9.1391e-05 0 -5.8349
2.6758 0.22625 0.26883 0.23491 0.23512 0.22936 0.24449 0.28044 0.2903 0.33092 0.27151 0.30298 -28.697 -0.0017681 -0.0025598 -0.0017325 -0.015785 -0.16012 -0.0049191 -0.0026472 -0.005526 0.0023618 0 -0.032476 0 0.0018257 0 -0.0004746 0 -5.5412
2.6797 0.24053 0.28173 0.24874 0.232 0.23003 0.24862 0.2379 0.26111 0.2872 0.22643 0.24047 -28.234 0.0044867 -0.0053787 -0.0029606 -0.022126 -0.12924 -0.0042559 -0.0030038 -0.0028912 0.0032128 0 -0.032559 0 0.0010066 0 -0.0012106 0 -5.0697
2.6836 0.25617 0.28821 0.27152 0.24074 0.24759 0.26123 0.2059 0.22803 0.22512 0.18409 0.17405 -27.744 0.010186 -0.0082572 -0.0034505 -0.027572 -0.089012 -0.0040807 -0.0014311 0.00030562 0.0012761 0 -0.032508 0 0.00089345 0 -0.0016787 0 -4.6259
2.6875 0.26702 0.2853 0.28851 0.25396 0.2742 0.27973 0.20302 0.20285 0.17101 0.1717 0.135 -27.212 0.010892 -0.0088311 -0.0030564 -0.031375 -0.062659 -0.0042502 0.0010927 0.0023114 -0.00072887 0 -0.032398 0 0.0016972 0 -0.0015306 0 -4.4342
2.6914 0.27335 0.27758 0.28886 0.26419 0.29773 0.29405 0.23288 0.1956 0.15198 0.20219 0.14404 -26.621 0.0060553 -0.0067275 -0.0022593 -0.034391 -0.065923 -0.0036483 0.0023439 0.0023055 0.00013581 0 -0.032205 0 0.0028539 0 -0.00097709 0 -4.6278
2.6953 0.2795 0.27395 0.2746 0.27135 0.31039 0.29422 0.28211 0.21082 0.18227 0.26211 0.20069 -25.967 -0.0003848 -0.0037784 -0.0016398 -0.038635 -0.09704 -0.0014367 0.00078433 0.0010764 0.0042731 0 -0.031904 0 0.0034592 0 -0.00053639 0 -5.1776
2.6992 0.28895 0.28061 0.26006 0.28241 0.31205 0.2815 0.32898 0.24608 0.25521 0.31976 0.28423 -25.261 -0.0035703 -0.0021276 -0.0012357 -0.045787 -0.13915 0.0017746 -0.0027489 0.00025024 0.0090724 0 -0.031705 0 0.0030134 0 -0.00051954 0 -5.9035
2.7031 0.30182 0.29656 0.26131 0.30371 0.3078 0.27137 0.35678 0.29322 0.34483 0.34842 0.3645 -24.526 -0.0020107 -0.0021461 -0.00045618 -0.055857 -0.1726 0.0041036 -0.0053935 0.00083399 0.011065 0 -0.032146 0 0.0018386 0 -0.00077841 0 -6.5708
2.707 0.31625 0.31546 0.28353 0.33358 0.30417 0.28244 0.36294 0.34118 0.41696 0.34533 0.41624 -23.776 0.0015048 -0.0022367 0.0012793 -0.067087 -0.18748 0.003834 -0.0046564 0.0024917 0.0086842 0 -0.033812 0 0.00080842 0 -0.00095146 0 -7.0154
2.7109 0.33083 0.33162 0.31662 0.36263 0.30767 0.31977 0.35767 0.37921 0.44565 0.3305 0.42931 -23.003 0.0030383 -0.00071063 0.0037453 -0.077061 -0.1874 0.00083118 -0.00078638 0.0041652 0.0032166 0 -0.036794 0 0.00062883 0 -0.00091553 0 -7.2194
2.7148 0.34501 0.34422 0.34295 0.38123 0.32359 0.36819 0.35433 0.39971 0.42695 0.32702 0.41062 -22.18 0.0013913 0.0021824 0.0057696 -0.084049 -0.18305 -0.003273 0.0031611 0.0052241 -0.0025945 0 -0.040368 0 0.0012877 0 -0.00093672 0 -7.2863
2.7188 0.35794 0.35608 0.35109 0.3869 0.35232 0.4032 0.3595 0.40072 0.38131 0.34134 0.37768 -21.284 -0.0010808 0.0041973 0.0060056 -0.087619 -0.18206 -0.006195 0.0038205 0.0058236 -0.0067028 0 -0.043287 0 0.0021266 0 -0.0013405 0 -7.3403
2.7227 0.36823 0.36924 0.34431 0.38465 0.38532 0.41053 0.37069 0.38723 0.34124 0.36089 0.3485 -20.311 -0.0012879 0.0032088 0.004 -0.088397 -0.18374 -0.0064723 0.00040553 0.0061235 -0.0086726 0 -0.044567 0 0.0024331 0 -0.0020536 0 -7.433
2.7266 0.37563 0.38224 0.33715 0.38121 0.40727 0.39701 0.38188 0.3699 0.3308 0.36938 0.33346 -19.281 0.0012199 -0.00050218 0.00060305 -0.087519 -0.18231 -0.0042879 -0.0046118 0.0054241 -0.0089254 0 -0.044196 0 0.0020131 0 -0.0025452 0 -7.5334
2.7305 0.38245 0.39199 0.34363 0.3798 0.40686 0.38313 0.39062 0.36023 0.35107 0.36389 0.33372 -18.216 0.0037742 -0.0040928 -0.0026548 -0.08631 -0.17465 -0.0013197 -0.0076103 0.0025085 -0.007618 0 -0.043149 0 0.0012598 0 -0.0023048 0 -7.599
2.7344 0.39214 0.39755 0.367 0.38067 0.38859 0.38504 0.3997 0.36434 0.38282 0.35734 0.34541 -17.118 0.0033601 -0.0044753 -0.0046484 -0.086098 -0.16517 9.2911e-05 -0.0067489 -0.0028424 -0.0045727 0 -0.042672 0 0.00071787 0 -0.001419 0 -7.6533
2.7383 0.40551 0.40158 0.39861 0.38519 0.37295 0.40246 0.41281 0.37984 0.40458 0.36537 0.36528 -15.964 -0.00028693 -0.0010747 -0.0052403 -0.087871 -0.16316 -0.0019741 -0.0031276 -0.0087152 -0.00022318 0 -0.043428 0 0.00058668 0 -0.00064294 0 -7.7879
2.7422 0.41873 0.40751 0.4254 0.39709 0.3812 0.42229 0.42976 0.39867 0.41111 0.39158 0.39275 -14.725 -0.004371 0.0035216 -0.0049558 -0.09177 -0.17515 -0.0080718 0.00059801 -0.011853 0.0037885 0 -0.045185 0 0.00061593 0 -0.00081047 0 -8.0832
2.7461 0.42624 0.41595 0.4389 0.41792 0.41606 0.43224 0.4467 0.41428 0.41605 0.42534 0.42696 -13.393 -0.0057118 0.0056943 -0.0042729 -0.096945 -0.19883 -0.016931 0.0025461 -0.010121 0.0054232 0 -0.047223 0 0.00043967 0 -0.0020802 0 -8.5227
2.75 0.42636 0.42422 0.43912 0.44192 0.45689 0.43043 0.46072 0.42674 0.43658 0.45257 0.46276 -11.989 -0.0036731 0.003831 -0.0033572 -0.10217 -0.22403 -0.025929 0.0026657 -0.0045445 0.0039118 0 -0.049 0 -2.2801e-05 0 -0.0037232 0 -8.9848
2.7539 0.42403 0.42973 0.4324 0.45747 0.47598 0.42378 0.47281 0.44092 0.4741 0.46742 0.49053 -10.544 -0.00054262 -0.00042827 -0.0024464 -0.10688 -0.23979 -0.032483 0.0018763 0.0011346 0.00060091 0 -0.050436 0 -0.00049912 0 -0.004693 0 -9.3225
2.7578 0.427 0.43322 0.42646 0.45662 0.46259 0.41965 0.48533 0.4591 0.50932 0.47352 0.50123 -9.0692 0.00079954 -0.0037968 -0.0022225 -0.11163 -0.24176 -0.035599 0.00063019 0.0033046 -0.0020463 0 -0.051653 0 -0.00066756 0 -0.0044952 0 -9.4601
2.7617 0.43857 0.43813 0.42661 0.44387 0.43232 0.42089 0.49654 0.47548 0.51735 0.47568 0.49264 -7.5467 -0.00047806 -0.0042674 -0.0034385 -0.11741 -0.23409 -0.036407 -0.0014128 0.0013527 -0.002474 0 -0.052577 0 -0.00049394 0 -0.0035823 0 -9.4224
2.7656 0.45392 0.4464 0.43405 0.43465 0.4127 0.42757 0.49934 0.47916 0.48942 0.47305 0.47122 -5.9431 -0.0026374 -0.0026849 -0.0059496 -0.12429 -0.22479 -0.037101 -0.0043938 -0.0019851 -0.0011687 0 -0.052907 0 -0.00024851 0 -0.0029244 0 -9.2864
2.7695 0.46406 0.45556 0.44573 0.4424 0.41847 0.44021 0.48754 0.46426 0.44186 0.46161 0.44788 -4.2412 -0.0031679 -0.0016153 -0.0082078 -0.13058 -0.21926 -0.039043 -0.0073239 -0.0031166 0.00016983 0 -0.052499 0 -0.00019851 0 -0.0031543 0 -9.1169
2.7734 0.46395 0.46055 0.45588 0.46563 0.44048 0.45838 0.46433 0.43792 0.40432 0.44259 0.43151 -2.4556 -0.00099901 -0.0026839 -0.0081012 -0.1337 -0.21745 -0.041632 -0.0085223 -0.000688 0.00052653 0 -0.051703 0 -0.00031729 0 -0.0040622 0 -8.9542
2.7773 0.45694 0.45884 0.45949 0.4876 0.45794 0.47635 0.44357 0.41758 0.39792 0.42605 0.42568 -0.61745 0.0028036 -0.0049301 -0.0047191 -0.13204 -0.21641 -0.042992 -0.0071436 0.0034453 0.00057583 0 -0.051209 0 -0.00033182 0 -0.0048664 0 -8.8484
2.7813 0.45109 0.4534 0.45632 0.49056 0.46065 0.48352 0.44051 0.41806 0.42208 0.42424 0.43014 1.2552 0.0060953 -0.0057213 0.00052157 -0.12654 -0.21491 -0.041875 -0.004185 0.0060754 0.0017829 0 -0.051468 0 -6.54e-05 0 -0.0049635 0 -8.8745
2.7852 0.45129 0.45001 0.4519 0.47195 0.4575 0.4727 0.45895 0.43907 0.45936 0.44076 0.44362 3.1749 0.0072079 -0.0033502 0.004658 -0.1204 -0.21531 -0.039003 -0.0017892 0.0054642 0.004587 0 -0.052271 0 0.00029856 0 -0.0044418 0 -9.0807
2.7891 0.45494 0.45133 0.45306 0.44745 0.46339 0.4492 0.4868 0.46458 0.49077 0.46672 0.46379 5.1722 0.0057651 0.0011409 0.0054464 -0.11718 -0.22082 -0.036597 -0.0014038 0.0025752 0.0076246 0 -0.052939 0 0.0003461 0 -0.0039086 0 -9.4116
2.793 0.45525 0.4538 0.46065 0.43724 0.47943 0.42972 0.5048 0.47554 0.50687 0.48772 0.48483 7.2669 0.0025704 0.0046606 0.0031755 -0.11851 -0.23114 -0.036548 -0.002567 -0.00015776 0.0088701 0 -0.052983 0 -0.00013722 0 -0.0038496 0 -9.6945
2.7969 0.44833 0.45095 0.4664 0.44796 0.48912 0.42913 0.50129 0.46528 0.50718 0.49463 0.49699 9.4496 -0.00089412 0.0047197 0.00033193 -0.12335 -0.24106 -0.038963 -0.0034887 -0.0010972 0.0075615 0 -0.052579 0 -0.00086995 0 -0.0041668 0 -9.7374
2.8008 0.43655 0.43996 0.45865 0.46693 0.47536 0.4464 0.47985 0.4443 0.49364 0.48752 0.49159 11.691 -0.0030241 0.0016456 -0.00064853 -0.12888 -0.24381 -0.042391 -0.0028039 -0.0005575 0.0049289 0 -0.052365 0 -0.001255 0 -0.0043264 0 -9.4721
2.8047 0.42511 0.42497 0.43318 0.47371 0.44042 0.46414 0.4538 0.43017 0.468 0.47045 0.46812 13.969 -0.0027943 -0.0016703 0.00050932 -0.13248 -0.23635 -0.045302 -0.00077998 -4.139e-05 0.0029582 0 -0.052749 0 -0.00091735 0 -0.0039363 0 -9.0144
2.8086 0.41618 0.41359 0.39925 0.45818 0.40638 0.4637 0.43378 0.43185 0.43525 0.44498 0.43637 16.288 -0.00051604 -0.002316 0.0019135 -0.13322 -0.22182 -0.047218 0.0010882 -0.00060966 0.0024557 0 -0.053454 0 -9.7762e-05 0 -0.0031624 0 -8.576
2.8125 0.40721 0.40999 0.37355 0.42834 0.39416 0.44184 0.4206 0.44212 0.40613 0.41073 0.40975 18.672 0.0020215 6.1579e-05 0.0015602 -0.13194 -0.20703 -0.048437 0.001512 -0.0019995 0.0024088 0 -0.053769 0 0.00050288 0 -0.0025708 0 -8.2992
2.8164 0.39522 0.41145 0.36619 0.40173 0.40269 0.41286 0.40923 0.44449 0.39185 0.37217 0.39462 21.141 0.0026411 0.0029637 -0.00058537 -0.13039 -0.19727 -0.048901 0.00040042 -0.0030673 0.0012966 0 -0.053275 0 0.000326 0 -0.0025653 0 -8.1617
2.8203 0.38178 0.41143 0.37174 0.38969 0.41062 0.39417 0.3978 0.42778 0.39447 0.34198 0.38597 23.693 0.00061939 0.0033422 -0.0025304 -0.12995 -0.19299 -0.047745 -0.0013817 -0.0028117 -0.0010336 0 -0.0523 0 -0.00053585 0 -0.0029858 0 -8.036
2.8242 0.3726 0.40591 0.37488 0.3894 0.39965 0.39012 0.39099 0.39541 0.40331 0.33413 0.37425 26.306 -0.0023236 0.00047587 -0.0022666 -0.13089 -0.1911 -0.044264 -0.0029223 -0.00097149 -0.0029291 0 -0.051612 0 -0.0013979 0 -0.0032714 0 -7.8395
2.8281 0.37167 0.39634 0.36621 0.38989 0.37501 0.39042 0.39413 0.36215 0.40368 0.3515 0.35743 28.962 -0.0031767 -0.0031658 0.00015404 -0.13248 -0.18893 -0.039342 -0.0037586 0.0020142 -0.0024767 0 -0.051668 0 -0.0015652 0 -0.0030317 0 -7.6256
2.832 0.37616 0.38658 0.35269 0.3842 0.36043 0.38363 0.40493 0.34249 0.39058 0.38069 0.34583 31.661 -0.00032721 -0.0039377 0.0025407 -0.13368 -0.18697 -0.035609 -0.0036491 0.0052072 0.00048875 0 -0.052178 0 -0.0009126 0 -0.0024636 0 -7.5232
2.8359 0.37787 0.37771 0.35097 0.37513 0.37172 0.36994 0.41285 0.34109 0.37374 0.40088 0.3532 34.414 0.0045716 -0.00024916 0.0025598 -0.13396 -0.18768 -0.035734 -0.0023048 0.0072593 0.003967 0 -0.052464 0 4.9593e-05 0 -0.0021946 0 -7.5881
2.8398 0.37012 0.36658 0.36862 0.3695 0.39641 0.35893 0.40783 0.35206 0.36782 0.3997 0.38137 37.232 0.0075626 0.0057815 -0.00015085 -0.13365 -0.19208 -0.040157 0.00026018 0.0067453 0.0054729 0 -0.052225 0 0.00064848 0 -0.0026798 0 -7.7143
2.8438 0.35317 0.34978 0.39191 0.36839 0.40231 0.35507 0.38926 0.36499 0.37657 0.38112 0.41315 40.112 0.0056927 0.0097536 -0.0037692 -0.1336 -0.1975 -0.046363 0.0031006 0.0030881 0.0042365 0 -0.051885 0 0.0006017 0 -0.0037174 0 -7.6994
2.8477 0.33272 0.32841 0.39432 0.36402 0.3684 0.34874 0.36562 0.37048 0.38686 0.3579 0.42213 43.041 -0.00019596 0.0083842 -0.0060657 -0.1343 -0.19875 -0.050505 0.004463 -0.0024372 0.0018161 0 -0.052132 0 0.00016367 0 -0.0045473 0 -7.4016
2.8516 0.31325 0.30764 0.36006 0.34668 0.30741 0.32505 0.34442 0.3615 0.37887 0.33695 0.39237 46.011 -0.0058726 0.0020818 -0.0063298 -0.13518 -0.19159 -0.050104 0.0030479 -0.0068191 0.00055977 0 -0.053083 0 -0.00020018 0 -0.0044631 0 -6.8408
2.8555 0.29314 0.29056 0.30037 0.31433 0.25614 0.28238 0.32307 0.33289 0.34295 0.3129 0.33098 49.021 -0.0071804 -0.0054193 -0.0055926 -0.13503 -0.17529 -0.045595 -0.00059133 -0.0071096 0.001414 0 -0.054003 0 -0.00024047 0 -0.0033993 0 -6.1525
2.8594 0.26591 0.27227 0.24487 0.27489 0.24097 0.23895 0.29065 0.28331 0.28727 0.27644 0.26255 52.079 -0.0035236 -0.0099978 -0.0051393 -0.13312 -0.1525 -0.039622 -0.0040512 -0.0028124 0.0031333 0 -0.053956 0 -4.9364e-05 0 -0.0019756 0 -5.447
2.8633 0.22531 0.24067 0.21329 0.23832 0.25086 0.21597 0.23955 0.21923 0.23001 0.22745 0.21037 55.183 0.0017875 -0.010169 -0.005031 -0.1302 -0.12738 -0.03497 -0.0048438 0.0032617 0.0035343 0 -0.052809 0 0.00016125 0 -0.00096982 0 -4.7119
2.8672 0.16863 0.18457 0.1935 0.20536 0.24378 0.21103 0.17486 0.15512 0.18471 0.17721 0.18035 58.32 0.0046331 -0.0077352 -0.0042102 -0.12802 -0.10397 -0.032966 -0.002464 0.0068152 0.0015189 0 -0.051541 0 0.00032617 0 -0.00068495 0 -3.8385
2.8711 0.09604 0.10278 0.1484 0.16317 0.18092 0.18985 0.11083 0.1052 0.15193 0.13531 0.15964 61.474 0.0037327 -0.0057377 -0.0019696 -0.1272 -0.085091 -0.033368 0.0012217 0.0053437 -0.0019903 0 -0.051389 0 0.00054853 0 -0.00074508 0 -2.7244
2.875 0.0095523 0.0063795 0.048604 0.092248 0.058058 0.11019 0.056444 0.070462 0.12099 0.094424 0.12757 64.63 0.0014949 -0.0056793 0.00092106 -0.12511 -0.070742 -0.035236 0.0037087 0.00012145 -0.0048818 0 -0.052489 0 0.00090663 0 -0.00045751 0 -1.3393
2.8789 -0.084937 -0.087368 -0.097194 -0.019355 -0.091596 -0.039278 0.003677 0.03221 0.075184 0.030821 0.066924 67.781 0.0014078 -0.0065003 0.0027386 -0.11582 -0.055334 -0.037599 0.0040241 -0.0049032 -0.0055163 0 -0.053241 0 0.0013253 0 0.0006052 0 0.29879
2.8828 -0.17478 -0.16465 -0.2426 -0.16376 -0.22202 -0.22 -0.069125 -0.038914 -0.0056041 -0.075905 -0.032292 70.921 0.0045537 -0.0060614 0.0024698 -0.092897 -0.026491 -0.039436 0.0031648 -0.0063699 -0.0037638 0 -0.051122 0 0.0016925 0 0.0022942 0 2.1768
2.8867 -0.24354 -0.22113 -0.33633 -0.31102 -0.30298 -0.36458 -0.17956 -0.16121 -0.14059 -0.22027 -0.1728 74.038 0.0085483 -0.0035875 0.00083322 -0.053731 0.03039 -0.039543 0.0024423 -0.0040445 -0.00081604 0 -0.044424 0 0.0020803 0 0.004052 0 4.271
2.8906 -0.28196 -0.26157 -0.36053 -0.42025 -0.33207 -0.42311 -0.32313 -0.32255 -0.33396 -0.36716 -0.34539 77.119 0.0097992 -0.00068975 -0.00046567 -0.0021283 0.12109 -0.036972 0.001647 -0.00049223 0.0016992 0 -0.03361 0 0.0027644 0 0.0053476 0 6.4553
2.8945 -0.29893 -0.29542 -0.34245 -0.46078 -0.32865 -0.3977 -0.46952 -0.47966 -0.55474 -0.47285 -0.52016 80.157 0.0068437 3.2199e-05 -0.00048241 0.052771 0.2313 -0.031896 -0.00077171 0.001547 0.0024993 0 -0.021255 0 0.0039418 0 0.005994 0 8.4355
2.8984 -0.31989 -0.33237 -0.33108 -0.43316 -0.32177 -0.33835 -0.57691 -0.57988 -0.73134 -0.5142 -0.64655 83.155 0.0016493 -0.0024807 7.1008e-05 0.10082 0.32589 -0.025964 -0.005496 0.0014641 0.0010725 0 -0.010661 0 0.0054121 0 0.0061403 0 9.8274
2.9023 -0.36908 -0.37919 -0.36025 -0.37592 -0.34021 -0.30682 -0.61456 -0.59268 -0.78088 -0.50222 -0.67413 86.115 -0.0021881 -0.0064756 -0.00024815 0.13566 0.36454 -0.021536 -0.01051 0.00072468 -0.0020486 0 -0.0041526 0 0.0065951 0 0.0060529 0 10.374
2.9063 -0.44858 -0.43737 -0.42904 -0.34861 -0.40227 -0.33894 -0.5802 -0.52986 -0.66637 -0.47002 -0.58843 89.027 -0.0025236 -0.0086486 -0.0018481 0.15701 0.32784 -0.020226 -0.012041 0.0008865 -0.0051956 0 -0.0021343 0 0.0069607 0 0.0059424 0 10.15
2.9102 -0.53367 -0.50139 -0.51193 -0.3961 -0.50317 -0.4314 -0.50336 -0.44089 -0.44158 -0.44811 -0.43529 91.869 -0.00021425 -0.0069107 -0.0034148 0.1697 0.23618 -0.021888 -0.0079109 0.0019474 -0.0061171 0 -0.0032606 0 0.0065059 0 0.0059672 0 9.5888
2.9141 -0.5922 -0.56013 -0.58402 -0.51603 -0.60926 -0.55404 -0.43436 -0.38634 -0.23898 -0.44859 -0.30743 94.612 0.0020212 -0.0022298 -0.0031189 0.1806 0.1451 -0.024714 -0.0001743 0.0026628 -0.0033713 0 -0.0053232 0 0.0058155 0 0.0063119 0 9.2804
2.918 -0.61284 -0.60292 -0.63694 -0.65578 -0.67292 -0.67 -0.42349 -0.40618 -0.19413 -0.46912 -0.29271 97.246 0.0020899 0.0020979 -0.00052811 0.1957 0.11528 -0.026107 0.0059004 0.0022305 0.0022439 0 -0.0062143 0 0.0056068 0 0.0071612 0 9.673
2.9219 -0.61644 -0.62772 -0.67479 -0.74748 -0.66741 -0.7493 -0.49752 -0.50151 -0.35418 -0.50726 -0.417 99.783 3.8534e-05 0.0031337 0.0027672 0.21849 0.17475 -0.023499 0.006105 0.0013253 0.0076516 0 -0.0045958 0 0.0061543 0 0.0085337 0 10.87
2.9258 -0.63772 -0.64492 -0.70136 -0.75887 -0.61599 -0.77598 -0.64314 -0.63833 -0.64044 -0.56793 -0.6248 102.24 -0.0024966 0.000621 0.0045355 0.24942 0.29979 -0.014776 0.0010783 0.0013369 0.0094631 0 -0.00022096 0 0.0071166 0 0.010138 0 12.63
2.9297 -0.6925 -0.67139 -0.71626 -0.72019 -0.58431 -0.75533 -0.80819 -0.76843 -0.89957 -0.65577 -0.81571 104.63 -0.0039847 -0.0030039 0.003962 0.28614 0.42965 0.0013126 -0.0040515 0.0027591 0.0066977 0 0.0060734 0 0.0079066 0 0.011448 0 14.523
2.9336 -0.76087 -0.71768 -0.72391 -0.7012 -0.63203 -0.71845 -0.92603 -0.85458 -1.0095 -0.76114 -0.91225 106.94 -0.0040986 -0.0048031 0.0023402 0.32419 0.50666 0.024407 -0.0041065 0.0046527 0.0018812 0 0.012754 0 0.0082297 0 0.012003 0 16.13
2.9375 -0.80397 -0.7776 -0.74177 -0.7532 -0.7593 -0.71211 -0.95397 -0.88657 -0.96028 -0.85569 -0.90868 109.14 -0.0033905 -0.0037306 0.0017245 0.35867 0.51357 0.051943 0.0015864 0.0058615 -0.00080582 0 0.018317 0 0.0082827 0 0.011727 0 17.183
2.9414 -0.80058 -0.82989 -0.79247 -0.86345 -0.89693 -0.76968 -0.90264 -0.88154 -0.84959 -0.90481 -0.86523 111.2 -0.0022301 -0.0011825 0.0029059 0.38629 0.48142 0.079626 0.0087453 0.0066036 0.00095642 0 0.022038 0 0.008468 0 0.010999 0 17.624
2.9453 -0.76972 -0.85208 -0.88175 -0.96368 -0.9563 -0.88112 -0.83324 -0.86957 -0.79845 -0.88886 -0.85484 113.12 -0.0002643 0.00058368 0.0047118 0.40678 0.46222 0.10326 0.012206 0.0085036 0.0055073 0 0.024262 0 0.0089682 0 0.0104 0 17.589
2.9492 -0.75664 -0.83689 -0.98252 -0.98921 -0.90227 -0.99117 -0.81871 -0.87351 -0.85731 -0.81771 -0.90604 114.9 0.0030901 0.00054653 0.0052437 0.42251 0.48788 0.12083 0.010671 0.012795 0.0085629 0 0.025995 0 0.0096272 0 0.010342 0 17.346
2.9531 -0.7933 -0.79848 -1.0446 -0.939 -0.78705 -1.0371 -0.89303 -0.89479 -0.97499 -0.72819 -0.98602 116.56 0.0077394 -0.00039933 0.0037333 0.43642 0.54685 0.13315 0.0076662 0.018542 0.0070296 0 0.028081 0 0.010221 0 0.010855 0 17.181
2.957 -0.86916 -0.76361 -1.028 -0.88184 -0.71316 -0.99999 -1.0252 -0.91478 -1.0498 -0.66611 -1.0335 118.11 0.012577 -0.00064972 0.0011743 0.44983 0.59606 0.1425 0.007917 0.022961 0.0018616 0 0.030596 0 0.010765 0 0.011665 0 17.266
2.9609 -0.93912 -0.75435 -0.93575 -0.89885 -0.75373 -0.92454 -1.1391 -0.91159 -1.0168 -0.6633 -1.0111 119.53 0.016069 0.00035521 -0.00076309 0.46185 0.59789 0.1505 0.012726 0.02384 -0.0027325 0 0.032923 0 0.011485 0 0.012456 0 17.589
2.9648 -0.9618 -0.775 -0.8172 -1.0096 -0.89549 -0.88345 -1.1663 -0.88069 -0.89952 -0.72135 -0.93454 120.82 0.017238 0.0016084 -0.001293 0.47083 0.55198 0.15702 0.018824 0.021795 -0.0030971 0 0.034381 0 0.012453 0 0.013073 0 17.994
2.9688 -0.93318 -0.81183 -0.73779 -1.1473 -1.0503 -0.91283 -1.0929 -0.84223 -0.79002 -0.80986 -0.85686 121.99 0.016251 0.0017229 -0.00095976 0.47632 0.49618 0.16103 0.021687 0.020031 0.00055619 0 0.034821 0 0.013328 0 0.013499 0 18.293
2.9727 -0.88589 -0.8438 -0.73534 -1.2079 -1.1226 -0.97555 -0.96557 -0.82603 -0.77574 -0.88117 -0.82488 123.02 0.014262 0.00056249 -0.0006895 0.47969 0.47569 0.16226 0.019967 0.021642 0.0044419 0 0.034691 0 0.013541 0 0.013699 0 18.372
2.9766 -0.85666 -0.85561 -0.79541 -1.1337 -1.0766 -0.98999 -0.85334 -0.84324 -0.8726 -0.89653 -0.84367 123.92 0.012749 -0.00042416 -0.00064667 0.48304 0.50578 0.16176 0.01669 0.026927 0.0048418 0 0.034582 0 0.012822 0 0.013511 0 18.194
2.9805 -0.85354 -0.84421 -0.8629 -0.96095 -0.9522 -0.90331 -0.79692 -0.86852 -1.0124 -0.85052 -0.87654 124.68 0.012831 0.00037365 -0.00018292 0.48752 0.55844 0.16099 0.016153 0.033214 0.0016458 0 0.034724 0 0.011553 0 0.012735 0 17.746
2.9844 -0.85296 -0.81676 -0.88041 -0.79142 -0.82576 -0.74536 -0.78414 -0.85291 -1.0907 -0.77739 -0.87741 125.3 0.014859 0.0028964 0.0011478 0.4926 0.58413 0.16051 0.019681 0.037286 -0.0015846 0 0.034894 0 0.010547 0 0.011362 0 17.006
2.9883 -0.82677 -0.78412 -0.82595 -0.71252 -0.7538 -0.61186 -0.7687 -0.76412 -1.0398 -0.73037 -0.82786 125.8 0.018302 0.0050738 0.0027563 0.49692 0.55131 0.15992 0.024438 0.038059 -0.001102 0 0.034746 0 0.010413 0 0.0097354 0 16.005
2.9922 -0.77167 -0.75509 -0.7255 -0.73468 -0.74254 -0.58752 -0.71432 -0.62407 -0.87506 -0.74372 -0.74978 126.18 0.021942 0.004543 0.0034094 0.49955 0.47163 0.15904 0.026345 0.037067 0.0033101 0 0.034218 0 0.011083 0 0.0084588 0 14.913
2.9961 -0.71277 -0.73426 -0.63437 -0.79522 -0.75724 -0.67441 -0.62786 -0.50851 -0.68622 -0.80373 -0.68591 126.48 0.024365 0.00096945 0.0025042 0.50051 0.39065 0.15885 0.02411 0.036588 0.0079335 0 0.033618 0 0.011943 0 0.0080785 0 14.029
3 -0.67972 -0.7222 -0.60142 -0.81921 -0.75417 -0.78891 -0.55558 -0.4991 -0.57761 -0.8536 -0.66544 126.67 0.024667 -0.0032561 0.00085767 0.50017 0.35204 0.16069 0.020359 0.037446 0.0084315 0 0.03335 0 0.012431 0 0.008739 0 13.616
3.0039 -0.67968 -0.71623 -0.6389 -0.78057 -0.70941 -0.83102 -0.54695 -0.61885 -0.59871 -0.83361 -0.68209 126.76 0.023 -0.0048334 0.00010075 0.49861 0.36478 0.16447 0.018877 0.038595 0.0037863 0 0.033565 0 0.012502 0 0.010057 0 13.687
3.0078 -0.69272 -0.71102 -0.71602 -0.71275 -0.63035 -0.76636 -0.61468 -0.8024 -0.71108 -0.72873 -0.70102 126.74 0.02058 -0.0024475 0.0012247 0.49578 0.39971 0.16784 0.020864 0.038558 -0.0027742 0 0.034052 0 0.012532 0 0.011316 0 13.948
3.0117 -0.6917 -0.69969 -0.77921 -0.66746 -0.54979 -0.65007 -0.72183 -0.93175 -0.81652 -0.5859 -0.68798 126.6 0.018985 0.0018481 0.0037226 0.49226 0.41681 0.16782 0.023987 0.036976 -0.0066302 0 0.034442 0 0.012784 0 0.011866 0 13.984
3.0156 -0.66564 -0.67628 -0.78603 -0.66484 -0.50728 -0.5734 -0.80518 -0.91743 -0.82864 -0.48418 -0.63723 126.37 0.019163 0.0041608 0.0061553 0.48957 0.39937 0.16363 0.02511 0.034738 -0.0056932 0 0.034515 0 0.013039 0 0.011475 0 13.569
3.0195 -0.62455 -0.63874 -0.73102 -0.67969 -0.52443 -0.58116 -0.81723 -0.76479 -0.7366 -0.47837 -0.57641 126.05 0.020811 0.0020265 0.0075109 0.48918 0.36572 0.1579 0.023789 0.032865 -0.0018584 0 0.034373 0 0.012796 0 0.010415 0 12.838
3.0234 -0.58469 -0.59098 -0.64599 -0.67005 -0.58586 -0.6328 -0.75593 -0.57163 -0.61171 -0.5589 -0.54421 125.65 0.022611 -0.0034015 0.0079629 0.49094 0.3495 0.15463 0.022846 0.03163 0.0010951 0 0.034337 0 0.011846 0 0.009243 0 12.159
3.0273 -0.55207 -0.54211 -0.57466 -0.61604 -0.64201 -0.64002 -0.6613 -0.45572 -0.54847 -0.65887 -0.55803 125.16 0.023169 -0.0082126 0.0083385 0.49254 0.36635 0.15561 0.025331 0.030848 0.0009684 0 0.034666 0 0.010622 0 0.0084375 0 11.799
3.0313 -0.52154 -0.50288 -0.54033 -0.53334 -0.64004 -0.54754 -0.58272 -0.46768 -0.58467 -0.70178 -0.59679 124.57 0.021959 -0.008956 0.0089842 0.49072 0.39661 0.1587 0.03087 0.03071 -0.0012218 0 0.035274 0 0.0099165 0 0.0081181 0 11.679
3.0352 -0.49004 -0.48087 -0.53182 -0.45499 -0.56555 -0.38724 -0.5427 -0.55805 -0.66597 -0.65253 -0.61321 123.89 0.019581 -0.0054311 0.0092968 0.48351 0.39964 0.15986 0.0352 0.031843 -0.0026392 0 0.035657 0 0.010183 0 0.0080326 0 11.433
3.0391 -0.46666 -0.47692 -0.51894 -0.40469 -0.46072 -0.25966 -0.52515 -0.62358 -0.68795 -0.53472 -0.56756 123.13 0.017143 -0.00065389 0.0084007 0.4717 0.34794 0.15718 0.033652 0.034339 -0.0013887 0 0.035107 0 0.0111 0 0.0077973 0 10.733
3.043 -0.46646 -0.48503 -0.48372 -0.3867 -0.39681 -0.25805 -0.49694 -0.59299 -0.58459 -0.40681 -0.45875 122.31 0.015323 0.0018682 0.0061929 0.45815 0.25259 0.15291 0.02548 0.036933 0.0020154 0 0.033134 0 0.011824 0 0.0072178 0 9.6098
3.0469 -0.4931 -0.49574 -0.43897 -0.39477 -0.41736 -0.396 -0.4444 -0.48125 -0.39059 -0.32141 -0.33 121.43 0.013932 0.0010518 0.003612 0.44585 0.15878 0.15129 0.015016 0.037675 0.0055441 0 0.029856 0 0.011725 0 0.0064619 0 8.4825
3.0508 -0.52933 -0.50098 -0.41573 -0.42261 -0.49927 -0.59489 -0.39317 -0.37055 -0.22322 -0.29976 -0.2451 120.47 0.012395 -0.0012089 0.0018512 0.43613 0.11518 0.15439 0.008456 0.035782 0.0076329 0 0.026056 0 0.010931 0 0.0059551 0 7.8911
3.0547 -0.54715 -0.49733 -0.4302 -0.46215 -0.56938 -0.73841 -0.39204 -0.3391 -0.19575 -0.33408 -0.25155 119.42 0.010729 -0.0021455 0.0013587 0.42855 0.1418 0.15994 0.0090709 0.032798 0.0081944 0 0.02279 0 0.010177 0 0.0060623 0 8.1352
3.0586 -0.53013 -0.48591 -0.46192 -0.49539 -0.56608 -0.75092 -0.47132 -0.40079 -0.33209 -0.40544 -0.35456 118.29 0.010008 -0.00075583 0.0016375 0.42216 0.22036 0.16354 0.014975 0.031551 0.007945 0 0.020772 0 0.010116 0 0.0067763 0 9.0998
3.0625 -0.48746 -0.47023 -0.46745 -0.49707 -0.49268 -0.64214 -0.60952 -0.50371 -0.55081 -0.49599 -0.51581 117.09 0.011643 0.0014774 0.0019468 0.41668 0.31122 0.16295 0.021157 0.033535 0.0071658 0 0.019982 0 0.010733 0 0.0076464 0 10.359
3.0664 -0.44636 -0.45415 -0.42118 -0.45351 -0.41353 -0.49076 -0.73824 -0.58075 -0.72756 -0.58726 -0.67337 115.82 0.015862 0.0022756 0.0020579 0.41271 0.37983 0.16023 0.02371 0.037229 0.0054205 0 0.019822 0 0.011385 0 0.0080279 0 11.433
3.0703 -0.42997 -0.44192 -0.34657 -0.3812 -0.39556 -0.38541 -0.78537 -0.60167 -0.78087 -0.65431 -0.76851 114.5 0.020737 0.00084404 0.002256 0.4109 0.41149 0.15944 0.022521 0.039204 0.0024756 0 0.0197 0 0.011383 0 0.0075084 0 11.987
3.0742 -0.44079 -0.43862 -0.30566 -0.32293 -0.44853 -0.36929 -0.72465 -0.58193 -0.71291 -0.67 -0.76636 113.12 0.023009 -0.0014928 0.0027032 0.41117 0.40726 0.16222 0.020434 0.037252 -0.00078756 0 0.019519 0 0.010573 0 0.0062209 0 11.888
3.0781 -0.46321 -0.44868 -0.35013 -0.31809 -0.51888 -0.42473 -0.59309 -0.54959 -0.58304 -0.62146 -0.66634 111.66 0.020484 -0.0027639 0.0030051 0.41263 0.37196 0.16585 0.0202 0.032636 -0.0026996 0 0.019634 0 0.0094114 0 0.004809 0 11.173
3.082 -0.48028 -0.47208 -0.47446 -0.37083 -0.54137 -0.50055 -0.46331 -0.51122 -0.45075 -0.52526 -0.50299 110.14 0.014209 -0.0022792 0.0025465 0.41418 0.30966 0.16584 0.022196 0.029215 -0.0022185 0 0.020318 0 0.0085437 0 0.0040402 0 10.03
3.0859 -0.48751 -0.50138 -0.61307 -0.4457 -0.49854 -0.55401 -0.39382 -0.45326 -0.34292 -0.42534 -0.33723 108.53 0.0083641 -0.0010311 0.0012202 0.41502 0.23076 0.16056 0.024697 0.03012 -1.6448e-05 0 0.021281 0 0.0083098 0 0.0043177 0 8.8033
3.0898 -0.49195 -0.52397 -0.68733 -0.49677 -0.43299 -0.57438 -0.3962 -0.3742 -0.26596 -0.37094 -0.23608 106.84 0.0074449 -0.00030443 -0.00032302 0.41482 0.15942 0.15318 0.025911 0.035025 0.0019489 0 0.021754 0 0.0086064 0 0.0054292 0 7.9445
3.0938 -0.5006 -0.52985 -0.6645 -0.50514 -0.4044 -0.57568 -0.44143 -0.30813 -0.23449 -0.38862 -0.2438 105.07 0.012735 -0.00015273 -0.0012431 0.41369 0.12787 0.14895 0.025536 0.040533 0.0020734 0 0.021133 0 0.0091289 0 0.0067115 0 7.8479
3.0977 -0.51179 -0.51945 -0.57958 -0.49102 -0.43572 -0.57299 -0.49302 -0.30801 -0.27556 -0.46784 -0.35731 103.21 0.021009 0.00051134 -0.0012809 0.41215 0.15683 0.15047 0.024541 0.043253 0.0004385 0 0.019571 0 0.0096778 0 0.0075078 0 8.6327
3.1016 -0.51804 -0.50409 -0.50287 -0.49015 -0.4991 -0.56694 -0.53509 -0.39898 -0.3996 -0.56941 -0.52344 101.28 0.026824 0.0022984 -0.00084635 0.41115 0.23718 0.15562 0.023818 0.04264 -0.0013818 0 0.017943 0 0.010228 0 0.0075763 0 10.029
3.1055 -0.51535 -0.49734 -0.48271 -0.51757 -0.54927 -0.54916 -0.57302 -0.54629 -0.57066 -0.64947 -0.66535 99.271 0.026746 0.0040908 -0.00031787 0.41169 0.33095 0.16 0.023346 0.041022 -0.0017929 0 0.017157 0 0.010763 0 0.0071571 0 11.485
3.1094 -0.50771 -0.50358 -0.5119 -0.55285 -0.56585 -0.51875 -0.61272 -0.67239 -0.71459 -0.68231 -0.72549 97.213 0.021993 0.0038154 0.00058624 0.41397 0.39435 0.16135 0.022647 0.041019 -0.0005297 0 0.017446 0 0.011122 0 0.0066836 0 12.446
3.1133 -0.50162 -0.51407 -0.54297 -0.55973 -0.5624 -0.48986 -0.64358 -0.71238 -0.76668 -0.6683 -0.69722 95.096 0.017214 0.00073764 0.0024959 0.41687 0.40637 0.16118 0.02177 0.04296 0.0012668 0 0.018281 0 0.01107 0 0.0064109 0 12.63
3.1172 -0.4979 -0.51468 -0.53378 -0.52054 -0.55942 -0.48044 -0.64326 -0.66007 -0.71888 -0.62535 -0.62256 92.904 0.016411 -0.0031011 0.0053281 0.41834 0.37981 0.16237 0.021505 0.044756 0.0021243 0 0.01894 0 0.010525 0 0.0062839 0 12.125
3.1211 -0.49065 -0.49916 -0.48136 -0.4532 -0.55683 -0.49337 -0.59879 -0.56469 -0.6227 -0.5726 -0.55714 90.616 0.019568 -0.0041599 0.0076722 0.4168 0.34583 0.16532 0.022489 0.044148 0.0013743 0 0.019149 0 0.0097034 0 0.0061308 0 11.252
3.125 -0.47552 -0.47592 -0.41774 -0.39688 -0.53796 -0.51068 -0.52219 -0.48376 -0.54345 -0.51844 -0.52855 88.231 0.022908 -0.00061587 0.0075783 0.41252 0.32542 0.1671 0.024226 0.041012 -0.0005499 0 0.019159 0 0.0090161 0 0.005957 0 10.345
3.1289 -0.45803 -0.46164 -0.37751 -0.38183 -0.4982 -0.51009 -0.44501 -0.43709 -0.50665 -0.45988 -0.51959 85.765 0.022467 0.0054465 0.0043014 0.40769 0.31257 0.16458 0.025224 0.037517 -0.0025984 0 0.019253 0 0.0087903 0 0.0060138 0 9.5794
3.1328 -0.45157 -0.4671 -0.37006 -0.41072 -0.4616 -0.48934 -0.39712 -0.40279 -0.4846 -0.39222 -0.48859 83.244 0.017689 0.00925 -0.00060833 0.40493 0.28388 0.15821 0.024286 0.036089 -0.0037072 0 0.01929 0 0.0090494 0 0.0065375 0 8.9685
3.1367 -0.4653 -0.48792 -0.37915 -0.46458 -0.46157 -0.47312 -0.38877 -0.35394 -0.43397 -0.32116 -0.41029 80.678 0.011871 0.0072479 -0.004117 0.40529 0.22585 0.15233 0.021724 0.037206 -0.0031038 0 0.018827 0 0.0095271 0 0.0073981 0 8.4709
3.1406 -0.49356 -0.50858 -0.38404 -0.52156 -0.50362 -0.4914 -0.41031 -0.29635 -0.34829 -0.26781 -0.30456 78.058 0.0092047 0.00035878 -0.0039645 0.40752 0.1554 0.15139 0.019214 0.039047 -0.00049838 0 0.017732 0 0.0098814 0 0.0080366 0 8.1173
3.1445 -0.51805 -0.51593 -0.37829 -0.56836 -0.55229 -0.54662 -0.44612 -0.26927 -0.27645 -0.26106 -0.2302 75.362 0.01126 -0.0065285 -0.00048061 0.40912 0.11403 0.15567 0.018315 0.039194 0.0035778 0 0.016576 0 0.0099278 0 0.0078363 0 8.0542
3.1484 -0.52237 -0.5096 -0.3698 -0.597 -0.56197 -0.60157 -0.48772 -0.30946 -0.28916 -0.32026 -0.24703 72.573 0.015983 -0.0085478 0.0036627 0.40847 0.13853 0.16094 0.019049 0.036795 0.007542 0 0.016293 0 0.0097286 0 0.0066594 0 8.4747
3.1523 -0.50574 -0.50014 -0.36772 -0.59811 -0.52378 -0.60492 -0.53503 -0.4146 -0.42082 -0.43852 -0.37308 69.692 0.019805 -0.0049117 0.0055841 0.40614 0.23092 0.16251 0.019916 0.033335 0.0092515 0 0.017318 0 0.0095104 0 0.0050686 0 9.4729
3.1563 -0.4832 -0.49757 -0.37356 -0.56447 -0.4795 -0.53628 -0.58777 -0.54072 -0.63438 -0.57874 -0.56662 66.735 0.02064 0.00052749 0.0043768 0.40434 0.35217 0.15954 0.019377 0.031504 0.0073246 0 0.019062 0 0.0094917 0 0.0039785 0 10.906
3.1602 -0.47197 -0.50192 -0.38514 -0.50377 -0.48309 -0.43162 -0.63757 -0.63442 -0.83665 -0.68769 -0.74506 63.717 0.019084 0.0026612 0.0015271 0.40488 0.44514 0.15559 0.017416 0.033159 0.0023937 0 0.020303 0 0.0097352 0 0.0039756 0 12.351
3.1641 -0.47681 -0.50444 -0.40499 -0.44417 -0.54446 -0.36244 -0.66841 -0.66824 -0.93194 -0.72163 -0.82868 60.641 0.017181 -0.00057577 -0.00062304 0.40752 0.46983 0.15477 0.015686 0.037888 -0.0029714 0 0.020229 0 0.010099 0 0.0048665 0 13.234
3.168 -0.48769 -0.49748 -0.43944 -0.4204 -0.61181 -0.38179 -0.6643 -0.64899 -0.87627 -0.66869 -0.78218 57.496 0.016419 -0.006687 -0.00086806 0.40996 0.42516 0.15749 0.016078 0.043096 -0.0059656 0 0.019155 0 0.010317 0 0.0058542 0 13.084
3.1719 -0.49104 -0.48231 -0.48672 -0.44773 -0.61483 -0.4802 -0.6184 -0.59831 -0.69822 -0.55435 -0.63061 54.27 0.016895 -0.010947 0.00013492 0.40974 0.34337 0.16027 0.019013 0.045523 -0.0056266 0 0.018224 0 0.010166 0 0.006201 0 11.826
3.1758 -0.48295 -0.46745 -0.52745 -0.50678 -0.53118 -0.58907 -0.53856 -0.53099 -0.47856 -0.42664 -0.44239 50.962 0.018 -0.010283 0.0008331 0.40637 0.26448 0.15946 0.023017 0.043277 -0.003451 0 0.018354 0 0.0096446 0 0.0058092 0 9.8862
3.1797 -0.47155 -0.45962 -0.53216 -0.55542 -0.41325 -0.63024 -0.44761 -0.45316 -0.30539 -0.33074 -0.29182 47.58 0.019312 -0.0053427 0.00036086 0.40191 0.21168 0.15524 0.025909 0.037223 -0.0018938 0 0.019411 0 0.0090166 0 0.0052215 0 8.0326
3.1836 -0.467 -0.45724 -0.48351 -0.55997 -0.34694 -0.57261 -0.37681 -0.37629 -0.23185 -0.28874 -0.22332 44.138 0.020596 0.00063095 -0.00070042 0.39942 0.18474 0.1516 0.026526 0.030754 -0.00207 0 0.020398 0 0.0086581 0 0.0050616 0 6.9778
3.1875 -0.4697 -0.45292 -0.39491 -0.51964 -0.37779 -0.45214 -0.35194 -0.32451 -0.2572 -0.29544 -0.23653 40.639 0.021217 0.0046084 -0.00090619 0.40038 0.17187 0.15232 0.025431 0.02781 -0.0028193 0 0.020419 0 0.0087826 0 0.0054395 0 6.9876
3.1914 -0.46854 -0.44153 -0.30729 -0.46375 -0.47067 -0.34223 -0.37714 -0.32108 -0.33774 -0.32988 -0.2976 37.079 0.020175 0.0056562 0.00079057 0.40319 0.16627 0.15713 0.024109 0.030232 -0.0020501 0 0.019475 0 0.0092485 0 0.0058613 0 7.7516
3.1953 -0.45103 -0.42501 -0.26397 -0.42587 -0.53941 -0.30052 -0.42795 -0.3659 -0.41834 -0.37204 -0.36612 33.45 0.01715 0.0046663 0.0041722 0.40427 0.17237 0.16173 0.023512 0.036296 0.00094927 0 0.018355 0 0.0096327 0 0.0057128 0 8.6152
3.1992 -0.41536 -0.40862 -0.2826 -0.41846 -0.51932 -0.33283 -0.46404 -0.429 -0.46499 -0.41243 -0.41897 29.747 0.013451 0.0028805 0.0078318 0.40118 0.19811 0.16193 0.02336 0.041832 0.0045663 0 0.017821 0 0.0095519 0 0.0048554 0 9.0177
3.2031 -0.37304 -0.39332 -0.34496 -0.42851 -0.41901 -0.3968 -0.45753 -0.47075 -0.47849 -0.4494 -0.4563 25.975 0.011452 0.000942 0.0099747 0.39521 0.24215 0.15765 0.022792 0.043383 0.0063238 0 0.017964 0 0.0089856 0 0.0037828 0 8.8271
3.207 -0.33968 -0.37335 -0.41015 -0.43311 -0.30868 -0.4359 -0.41569 -0.47157 -0.48167 -0.47921 -0.48891 22.141 0.012638 -0.00087057 0.0093831 0.39091 0.28892 0.15297 0.021654 0.041038 0.0053566 0 0.018357 0 0.0083203 0 0.0032049 0 8.3363
3.2109 -0.32257 -0.34248 -0.43901 -0.41738 -0.25914 -0.41605 -0.37549 -0.44288 -0.49144 -0.48934 -0.51892 18.255 0.016079 -0.0020332 0.0060912 0.39205 0.3161 0.15219 0.02106 0.038437 0.0033913 0 0.018703 0 0.0080503 0 0.0034496 0 7.941
3.2148 -0.31564 -0.30257 -0.41272 -0.37935 -0.28617 -0.34171 -0.36947 -0.40899 -0.49843 -0.46272 -0.53008 14.326 0.019093 -0.0018376 0.0015234 0.39687 0.30835 0.15572 0.022548 0.039635 0.0031072 0 0.019133 0 0.0083655 0 0.0042136 0 7.7633
3.2188 -0.30525 -0.26455 -0.33739 -0.32335 -0.34424 -0.2473 -0.39029 -0.37831 -0.4713 -0.39039 -0.49544 10.362 0.019702 -0.00012452 -0.0020432 0.39679 0.26581 0.15967 0.02647 0.04534 0.0053872 0 0.0197 0 0.0089729 0 0.0048467 0 7.5208
3.2227 -0.28032 -0.239 -0.2376 -0.25467 -0.36849 -0.17416 -0.38859 -0.33359 -0.38215 -0.28237 -0.39698 6.369 0.018518 0.0022698 -0.0026355 0.38073 0.20138 0.15954 0.031091 0.051856 0.0082174 0 0.019627 0 0.0093105 0 0.0048694 0 6.7455
3.2266 -0.23808 -0.22437 -0.14463 -0.18213 -0.32482 -0.1473 -0.31254 -0.2509 -0.23235 -0.16608 -0.24283 2.3492 0.018082 0.0040322 0.00013327 0.34287 0.13065 0.15452 0.033402 0.053908 0.0084971 0 0.017317 0 0.0089853 0 0.0042556 0 5.1758
3.2305 -0.18218 -0.20466 -0.082988 -0.12125 -0.22801 -0.16188 -0.15791 -0.12867 -0.057914 -0.071442 -0.06965 -1.7028 0.020186 0.0043952 0.0045287 0.28825 0.064073 0.14854 0.031235 0.049108 0.0051372 0 0.011522 0 0.0080788 0 0.0032932 0 3.0107
3.2344 -0.11712 -0.16013 -0.057306 -0.086639 -0.11988 -0.18481 0.01721 0.0025489 0.088804 -0.01305 0.072421 -5.7925 0.023879 0.0035795 0.0075497 0.23121 0.0071296 0.1471 0.02509 0.040193 0.00040191 0 0.0028213 0 0.007075 0 0.0022453 0 0.82249
3.2383 -0.045277 -0.082658 -0.046504 -0.075163 -0.032074 -0.17196 0.13133 0.099691 0.16628 0.016903 0.14404 -9.9176 0.02626 0.0022339 0.0068642 0.18682 -0.034148 0.1526 0.018129 0.03301 -0.002 0 -0.0060401 0 0.0064784 0 0.0011689 0 -0.8083
3.2422 0.031679 0.01728 -0.01329 -0.057344 0.034573 -0.093815 0.14305 0.13867 0.16231 0.039508 0.13706 -14.062 0.025293 0.00062232 0.0025231 0.16099 -0.051124 0.16165 0.014121 0.031927 -0.0004156 0 -0.011643 0 0.006426 0 1.6892e-05 0 -1.6641
3.2461 0.11025 0.11787 0.071189 0.0073879 0.101 0.044798 0.08512 0.13045 0.097455 0.072343 0.080503 -18.2 0.021769 -0.0014045 -0.0029215 0.14652 -0.039052 0.16622 0.014778 0.036562 0.0030027 0 -0.012347 0 0.0065847 0 -0.0011716 0 -2.0044
3.25 0.1852 0.20089 0.20275 0.13742 0.18363 0.20507 0.039357 0.11062 0.018174 0.11984 0.028688 -22.307 0.018371 -0.0036135 -0.0061422 0.12829 -0.0076811 0.15766 0.018468 0.042458 0.0041274 0 -0.0098309 0 0.0063906 0 -0.0022526 0 -2.3648
3.2539 0.25223 0.2619 0.34087 0.30535 0.27501 0.33663 0.073892 0.11534 -0.015582 0.17823 0.036337 -26.372 0.016838 -0.0048639 -0.005369 0.093929 0.015387 0.13117 0.021331 0.044824 0.00071176 0 -0.0083655 0 0.0054427 0 -0.00315 0 -3.2108
3.2578 0.30979 0.30835 0.43457 0.44924 0.34739 0.40751 0.19605 0.16415 0.049634 0.2474 0.13191 -30.398 0.016268 -0.0038158 -0.0015373 0.042131 -0.0035004 0.088363 0.019958 0.041946 -0.0053078 0 -0.012174 0 0.0037801 0 -0.0039844 0 -4.6918
3.2617 0.35761 0.34939 0.46011 0.51522 0.37624 0.42025 0.3571 0.25769 0.23261 0.33432 0.30229 -34.388 0.014352 -0.00041613 0.0026057 -0.017243 -0.081613 0.036919 0.013564 0.035562 -0.0093052 0 -0.022703 0 0.0018758 0 -0.0049566 0 -6.6192
3.2656 0.39371 0.38706 0.43927 0.49792 0.36389 0.40373 0.49693 0.38237 0.4936 0.44099 0.49748 -38.34 0.010184 0.0034523 0.0046389 -0.070619 -0.20265 -0.012489 0.0040421 0.02848 -0.0079879 0 -0.037706 0 0.00036757 0 -0.0060631 0 -8.6112
3.2695 0.41402 0.41579 0.4202 0.44354 0.3425 0.38958 0.58414 0.51238 0.73777 0.54814 0.65391 -42.237 0.0055033 0.0052213 0.0040957 -0.10949 -0.32026 -0.050732 -0.0059205 0.022082 -0.0023009 0 -0.052683 0 -0.00030672 0 -0.0069561 0 -10.255
3.2734 0.41658 0.42893 0.43538 0.41136 0.35048 0.39297 0.61954 0.6112 0.85802 0.61474 0.72382 -46.062 0.002913 0.0039205 0.0023727 -0.13403 -0.38363 -0.074056 -0.01486 0.015917 0.0034347 0 -0.063548 0 -0.00015748 0 -0.0071509 0 -11.202
3.2773 0.40664 0.42576 0.47334 0.42644 0.39934 0.41032 0.61232 0.64211 0.79865 0.60208 0.69481 -49.808 0.0029624 0.0012971 0.0012221 -0.14982 -0.36917 -0.085026 -0.02285 0.0092641 0.005334 0 -0.068699 0 0.00037521 0 -0.0064413 0 -11.231
3.2813 0.3971 0.41366 0.49124 0.46419 0.45962 0.43002 0.56359 0.5893 0.59566 0.50712 0.58971 -53.48 0.0034062 0.00042468 0.0012615 -0.16174 -0.29536 -0.089911 -0.030008 0.002646 0.0032272 0 -0.069308 0 0.00071024 0 -0.0051382 0 -10.336
3.2852 0.40216 0.40486 0.45864 0.47909 0.483 0.44283 0.47717 0.47501 0.35894 0.37577 0.45082 -57.093 0.0016969 0.0028571 0.001754 -0.1704 -0.20926 -0.09421 -0.034971 -0.0023326 0.0004964 0 -0.067996 0 0.00051508 0 -0.0038894 0 -8.8316
3.2891 0.42822 0.41084 0.39297 0.45005 0.44663 0.44472 0.3805 0.35407 0.20383 0.27929 0.32102 -60.654 -0.0018508 0.0069848 0.0016673 -0.17368 -0.15404 -0.099588 -0.035416 -0.0044942 0.00077117 0 -0.067009 0 -6.8364e-05 0 -0.0032237 0 -7.34
3.293 0.46971 0.43701 0.35201 0.40112 0.38186 0.43607 0.32294 0.28421 0.18197 0.26786 0.23288 -64.16 -0.0038493 0.0092956 0.00088512 -0.17091 -0.14227 -0.10448 -0.030806 -0.0042708 0.0045939 0 -0.067125 0 -0.00054652 0 -0.0032241 0 -6.568
3.2969 0.51337 0.47982 0.38657 0.38023 0.35655 0.42405 0.34248 0.29274 0.26323 0.33776 0.20693 -67.597 -0.0013005 0.0074981 0.00037636 -0.16563 -0.155 -0.10754 -0.025125 -0.0034168 0.0090243 0 -0.067774 0 -0.00048468 0 -0.003598 0 -6.9448
3.3008 0.54799 0.5273 0.49382 0.41736 0.41912 0.42601 0.43068 0.36574 0.37819 0.4399 0.25189 -70.956 0.0045652 0.0025986 0.0011364 -0.16417 -0.16595 -0.11054 -0.026655 -0.0037371 0.010354 0 -0.068022 0 0.00010164 0 -0.0040244 0 -8.3608
3.3047 0.57139 0.56423 0.61389 0.50059 0.55101 0.46395 0.53488 0.46661 0.47978 0.52272 0.36187 -74.235 0.0082202 -0.0020568 0.0028688 -0.17178 -0.16942 -0.11784 -0.043882 -0.0062082 0.0073436 0 -0.067617 0 0.00070859 0 -0.0044097 0 -10.233
3.3086 0.58945 0.58048 0.67544 0.58967 0.67369 0.54647 0.6024 0.565 0.56981 0.57225 0.51338 -77.44 0.0041781 -0.0038662 0.003689 -0.18933 -0.18703 -0.13275 -0.079927 -0.011175 0.0021605 0 -0.067378 0 0.00073195 0 -0.0048278 0 -11.888
3.3125 0.6089 0.57769 0.65246 0.65127 0.71093 0.65152 0.62689 0.65032 0.67272 0.6146 0.66991 -80.572 -0.0081193 -0.0032289 0.0013266 -0.21318 -0.24648 -0.15415 -0.12961 -0.018965 -0.0015514 0 -0.068679 0 -1.1578e-05 0 -0.0052777 0 -12.978
3.3164 0.63044 0.5688 0.5836 0.6822 0.65437 0.73036 0.64988 0.72215 0.7892 0.68045 0.79617 -83.626 -0.023577 -0.0028514 -0.0049723 -0.23776 -0.35015 -0.17664 -0.18165 -0.029837 -0.0015353 0 -0.072423 0 -0.0010739 0 -0.0055857 0 -13.619
3.3203 0.64844 0.56905 0.53729 0.70169 0.57174 0.73889 0.71259 0.77383 0.87912 0.76593 0.873 -86.591 -0.035723 -0.0048685 -0.013361 -0.25862 -0.46174 -0.19438 -0.22474 -0.04315 0.0016952 0 -0.078215 0 -0.0016914 0 -0.0055931 0 -14.129
3.3242 0.65658 0.58478 0.55321 0.7249 0.54611 0.67478 0.80426 0.79015 0.89155 0.82752 0.90059 -89.456 -0.041971 -0.0086395 -0.020184 -0.27404 -0.52572 -0.20511 -0.25315 -0.056761 0.0057271 0 -0.084366 0 -0.0013977 0 -0.0054165 0 -14.63
3.3281 0.65416 0.60924 0.61082 0.74605 0.5992 0.58673 0.86076 0.76187 0.81198 0.81718 0.88707 -92.217 -0.044917 -0.011336 -0.022302 -0.2846 -0.50668 -0.21092 -0.2682 -0.067677 0.0081745 0 -0.088818 0 -0.0004295 0 -0.0054417 0 -14.864
3.332 0.64735 0.62935 0.65155 0.74699 0.67113 0.54159 0.82005 0.69949 0.67992 0.72593 0.83451 -94.878 -0.048663 -0.010662 -0.019349 -0.2918 -0.41749 -0.21535 -0.27512 -0.073757 0.0079689 0 -0.09039 0 0.0004326 0 -0.0059734 0 -14.426
3.3359 0.64462 0.63761 0.63396 0.72009 0.67843 0.57278 0.68403 0.6287 0.55969 0.59633 0.73849 -97.444 -0.054097 -0.0070056 -0.014141 -0.29673 -0.3122 -0.21986 -0.27856 -0.075056 0.0054034 0 -0.089449 0 0.00047137 0 -0.0068623 0 -13.194
3.3398 0.65068 0.63827 0.57272 0.68055 0.59827 0.65369 0.52687 0.57061 0.49252 0.4927 0.60473 -99.922 -0.057956 -0.0030026 -0.010776 -0.29955 -0.24759 -0.22297 -0.28019 -0.073641 0.0015595 0 -0.087523 0 -0.00040922 0 -0.0075197 0 -11.582
3.3438 0.66348 0.64173 0.5271 0.65513 0.49818 0.72071 0.43895 0.52791 0.47455 0.45599 0.46656 -102.31 -0.056548 -0.0010823 -0.01172 -0.29994 -0.24372 -0.22268 -0.27978 -0.072061 -0.0021116 0 -0.086139 0 -0.0016335 0 -0.0073897 0 -10.353
3.3477 0.6761 0.65266 0.54923 0.65854 0.47911 0.72704 0.45727 0.49258 0.4779 0.48247 0.38125 -104.62 -0.050177 -0.00145 -0.016095 -0.29794 -0.27502 -0.21925 -0.2776 -0.071839 -0.0040522 0 -0.085821 0 -0.0024373 0 -0.0064809 0 -10.127
3.3516 0.6812 0.66378 0.63749 0.68053 0.58147 0.67978 0.54512 0.46674 0.48926 0.54055 0.3992 -106.84 -0.043609 -0.0023345 -0.020506 -0.29467 -0.2989 -0.21558 -0.27545 -0.073151 -0.0031899 0 -0.086006 0 -0.0024654 0 -0.0054479 0 -10.983
3.3555 0.67488 0.66232 0.7352 0.69558 0.74135 0.62811 0.63592 0.47176 0.52526 0.60472 0.52622 -108.95 -0.041968 -0.0019849 -0.021744 -0.29227 -0.29657 -0.2148 -0.27528 -0.075612 0.00016331 0 -0.085849 0 -0.0019927 0 -0.005091 0 -12.446
3.3594 0.65821 0.64344 0.77571 0.68519 0.84017 0.61528 0.69446 0.53096 0.60964 0.6717 0.70997 -110.96 -0.046079 -0.00028355 -0.01915 -0.29259 -0.29 -0.21755 -0.27734 -0.079077 0.0039752 0 -0.08516 0 -0.0016191 0 -0.0056862 0 -13.855
3.3633 0.63693 0.61757 0.73541 0.65221 0.80504 0.64031 0.73567 0.63988 0.73646 0.74582 0.86603 -112.86 -0.051884 0.0015185 -0.014773 -0.29579 -0.31901 -0.2217 -0.27988 -0.083618 0.0055413 0 -0.084606 0 -0.0017377 0 -0.0067348 0 -14.76
3.3672 0.61964 0.60346 0.65045 0.61615 0.67014 0.6642 0.78722 0.75482 0.85802 0.81359 0.9273 -114.67 -0.054441 0.0023828 -0.011379 -0.29978 -0.39778 -0.22465 -0.28114 -0.088902 0.0034998 0 -0.085034 0 -0.0022352 0 -0.00736 0 -15.074
3.3711 0.61435 0.61219 0.58459 0.59651 0.54527 0.65231 0.84125 0.81625 0.91215 0.83928 0.88095 -116.38 -0.052505 0.0025551 -0.010252 -0.30156 -0.49023 -0.22568 -0.28129 -0.093879 -0.00085488 0 -0.086584 0 -0.0026474 0 -0.0070121 0 -14.917
3.375 0.62384 0.63668 0.57669 0.59987 0.52184 0.61021 0.85051 0.79093 0.86638 0.7917 0.7673 -118.01 -0.049269 0.0030455 -0.010707 -0.29963 -0.52992 -0.22613 -0.28232 -0.097307 -0.0043958 0 -0.088425 0 -0.0025952 0 -0.0058842 0 -14.408
3.3789 0.64235 0.65693 0.61198 0.61933 0.60038 0.57809 0.77664 0.69681 0.74155 0.67859 0.64539 -119.56 -0.048794 0.0042478 -0.011499 -0.29531 -0.47251 -0.22745 -0.28577 -0.098641 -0.0047271 0 -0.089369 0 -0.0021122 0 -0.0047158 0 -13.602
3.3828 0.65716 0.65675 0.63924 0.64186 0.69957 0.59006 0.64119 0.58904 0.59707 0.55354 0.55511 -121.01 -0.051889 0.0053145 -0.0124 -0.2918 -0.33804 -0.22935 -0.29051 -0.098426 -0.0023053 0 -0.088814 0 -0.001607 0 -0.0041963 0 -12.611
3.3867 0.65609 0.63751 0.61704 0.6546 0.73131 0.6389 0.52332 0.51956 0.49248 0.48293 0.50358 -122.36 -0.05553 0.0049959 -0.014189 -0.29145 -0.20493 -0.23002 -0.29325 -0.097786 -6.7337e-05 0 -0.087172 0 -0.0015219 0 -0.0044824 0 -11.691
3.3906 0.63672 0.6165 0.54936 0.64757 0.67208 0.68052 0.49905 0.50508 0.45628 0.49737 0.47928 -123.61 -0.056163 0.0030172 -0.017099 -0.29377 -0.15565 -0.22814 -0.29138 -0.097535 -0.0007008 0 -0.085469 0 -0.0019847 0 -0.0051794 0 -11.165
3.3945 0.6102 0.6119 0.48211 0.617 0.5728 0.67381 0.57632 0.52739 0.48066 0.56869 0.47405 -124.77 -0.053363 0.00049634 -0.019602 -0.29605 -0.21489 -0.22445 -0.28582 -0.097699 -0.0039822 0 -0.08453 0 -0.002718 0 -0.0057122 0 -11.2
3.3984 0.59478 0.62772 0.46601 0.57139 0.50964 0.61828 0.68709 0.55941 0.53819 0.63348 0.49137 -125.85 -0.050214 -0.0010427 -0.019248 -0.29613 -0.33036 -0.22129 -0.28064 -0.097773 -0.0067409 0 -0.084463 0 -0.0032463 0 -0.0057292 0 -11.691
3.4023 0.60269 0.65145 0.51786 0.53408 0.52551 0.55493 0.74571 0.58918 0.60226 0.64468 0.53677 -126.85 -0.050203 -0.0010269 -0.015105 -0.29461 -0.41399 -0.22062 -0.27974 -0.097326 -0.0056698 0 -0.084829 0 -0.003224 0 -0.005251 0 -12.348
3.4063 0.62997 0.66553 0.61016 0.53338 0.60799 0.53139 0.72068 0.62173 0.6585 0.60864 0.60443 -127.76 -0.053886 -0.00020428 -0.0093726 -0.29427 -0.41157 -0.22245 -0.28328 -0.096398 -0.00049596 0 -0.085194 0 -0.0026491 0 -0.0045511 0 -12.939
3.4102 0.65833 0.66154 0.69373 0.58182 0.70886 0.56381 0.65579 0.6631 0.7049 0.57722 0.67547 -128.58 -0.058506 0.00022813 -0.0061708 -0.29704 -0.34469 -0.22522 -0.28729 -0.095471 0.0054572 0 -0.08548 0 -0.0018378 0 -0.003951 0 -13.434
3.4141 0.66845 0.6452 0.7316 0.66006 0.77744 0.62794 0.62447 0.7066 0.7455 0.6018 0.72915 -129.29 -0.060679 -0.0002755 -0.0081636 -0.30162 -0.28979 -0.22736 -0.28708 -0.095187 0.0079684 0 -0.085851 0 -0.0012095 0 -0.003682 0 -13.914
3.418 0.65505 0.6295 0.7183 0.72326 0.78278 0.6827 0.66226 0.73471 0.78128 0.68718 0.75486 -129.91 -0.059318 -0.0013685 -0.014053 -0.3042 -0.31092 -0.22836 -0.28137 -0.096019 0.0055148 0 -0.086358 0 -0.0010394 0 -0.0038293 0 -14.357
3.4219 0.63124 0.62375 0.67493 0.73079 0.72135 0.70177 0.7381 0.73156 0.80239 0.78279 0.75355 -130.43 -0.056133 -0.0024407 -0.019504 -0.30193 -0.40212 -0.22855 -0.27355 -0.097935 0.00053028 0 -0.086783 0 -0.0013351 0 -0.0043132 0 -14.54
3.4258 0.61855 0.62838 0.63068 0.67804 0.61859 0.68704 0.78571 0.69248 0.78811 0.81833 0.72955 -130.87 -0.053703 -0.0031898 -0.020917 -0.29586 -0.4884 -0.2281 -0.26888 -0.10018 -0.0027879 0 -0.086843 0 -0.0018933 0 -0.0049081 0 -14.186
3.4297 0.63007 0.63812 0.60751 0.60328 0.52381 0.65874 0.76142 0.6246 0.71999 0.75657 0.68426 -131.21 -0.05334 -0.0034657 -0.018613 -0.29031 -0.48659 -0.2268 -0.27019 -0.10147 -0.0020804 0 -0.086497 0 -0.0024702 0 -0.0053409 0 -13.252
3.4336 0.66015 0.64809 0.61497 0.56074 0.4894 0.63752 0.67671 0.54404 0.60334 0.62365 0.62001 -131.46 -0.05467 -0.0027875 -0.016349 -0.28911 -0.37687 -0.22479 -0.27566 -0.10078 0.0014316 0 -0.085999 0 -0.0029258 0 -0.0054497 0 -12.071
3.4375 0.68826 0.65593 0.65049 0.58003 0.53653 0.63452 0.5833 0.47539 0.4796 0.49491 0.54992 -131.61 -0.056737 -0.00046779 -0.017517 -0.29207 -0.22533 -0.22316 -0.28075 -0.098332 0.0044974 0 -0.085633 0 -0.0032375 0 -0.0052803 0 -11.194
3.4414 0.69327 0.65872 0.69923 0.64423 0.63206 0.65112 0.53214 0.44892 0.41233 0.44635 0.50135 -131.66 -0.058991 0.0034469 -0.021669 -0.29531 -0.1372 -0.2234 -0.28203 -0.09584 0.0050181 0 -0.085436 0 -0.0033986 0 -0.005017 0 -11.035
3.4453 0.66674 0.64982 0.73546 0.70389 0.70393 0.68011 0.54353 0.48715 0.44887 0.50542 0.50485 -131.62 -0.061167 0.0074131 -0.024795 -0.29494 -0.17691 -0.22585 -0.2797 -0.095393 0.0037729 0 -0.085237 0 -0.0033319 0 -0.0047931 0 -11.605
3.4492 0.61568 0.62093 0.73194 0.71382 0.69281 0.70371 0.60497 0.58294 0.5831 0.63361 0.57344 -131.49 -0.062666 0.0089876 -0.023204 -0.29082 -0.31841 -0.22885 -0.27673 -0.097629 0.0031758 0 -0.084958 0 -0.0029385 0 -0.0045699 0 -12.515
3.4531 0.5551 0.5691 0.67704 0.66204 0.59976 0.69519 0.68541 0.6884 0.75023 0.75061 0.68691 -131.26 -0.062654 0.0066998 -0.017264 -0.28648 -0.46487 -0.22976 -0.27582 -0.10083 0.0044981 0 -0.084823 0 -0.0022651 0 -0.0042167 0 -13.22
3.457 0.49796 0.50237 0.58708 0.56986 0.48534 0.63164 0.74694 0.73306 0.86128 0.7827 0.79342 -130.95 -0.060984 0.0016008 -0.011313 -0.28526 -0.52049 -0.22714 -0.2772 -0.10207 0.0064491 0 -0.085173 0 -0.001611 0 -0.0037085 0 -13.284
3.4609 0.45061 0.43794 0.49998 0.46872 0.41702 0.51336 0.75117 0.66732 0.85286 0.70338 0.82976 -130.55 -0.058786 -0.0031644 -0.0097173 -0.2863 -0.45683 -0.22226 -0.2791 -0.099827 0.006554 0 -0.08599 0 -0.0014006 0 -0.0032026 0 -12.498
3.4648 0.4149 0.3929 0.4501 0.3781 0.41146 0.37322 0.67067 0.49985 0.71624 0.54238 0.7507 -130.07 -0.057695 -0.0047057 -0.012899 -0.28446 -0.323 -0.21818 -0.27996 -0.095625 0.0039004 0 -0.086616 0 -0.0018434 0 -0.0028662 0 -10.873
3.4688 0.39202 0.37395 0.44306 0.30266 0.42608 0.26273 0.50881 0.29664 0.48976 0.36154 0.55366 -129.55 -0.058273 -0.0026979 -0.017176 -0.27445 -0.1973 -0.21723 -0.27999 -0.093055 0.00038058 0 -0.085994 0 -0.0026581 0 -0.002621 0 -8.6175
3.4727 0.38297 0.37422 0.453 0.24514 0.40786 0.221 0.31241 0.13876 0.23136 0.21804 0.28728 -128.97 -0.059287 0.00046282 -0.018549 -0.25572 -0.12515 -0.21898 -0.28059 -0.094668 -0.00099028 0 -0.083339 0 -0.0031662 0 -0.0021241 0 -6.1573
3.4766 0.38572 0.37927 0.44636 0.21644 0.35038 0.24978 0.1572 0.072316 -0.00017211 0.14053 0.038218 -128.34 -0.058805 0.0018663 -0.016639 -0.23363 -0.095521 -0.22066 -0.28246 -0.09949 0.00084049 0 -0.078718 0 -0.0027957 0 -0.0011101 0 -4.1217
3.4805 0.39337 0.37795 0.41203 0.22965 0.30123 0.31487 0.10676 0.090811 -0.14582 0.13009 -0.10175 -127.67 -0.056143 0.00066437 -0.01484 -0.21584 -0.070846 -0.21953 -0.28437 -0.10361 0.0035375 0 -0.073108 0 -0.0016363 0 0.00018062 0 -3.1718
3.4844 0.39696 0.36936 0.37036 0.28437 0.31147 0.37264 0.17327 0.15965 -0.14721 0.17699 -0.076507 -126.94 -0.052711 -0.0013383 -0.016547 -0.20699 -0.037424 -0.21533 -0.28415 -0.10351 0.0032312 0 -0.067918 0 -0.00054655 0 0.00095859 0 -3.6936
3.4883 0.39138 0.36137 0.35263 0.35897 0.37886 0.39935 0.31184 0.25354 0.030007 0.27304 0.1052 -126.16 -0.050831 -0.0015652 -0.021299 -0.20612 -0.026828 -0.21051 -0.28075 -0.099202 -0.0018542 0 -0.064386 0 -0.00060542 0 0.00041439 0 -5.5391
3.4922 0.3791 0.36217 0.37045 0.42148 0.44426 0.40041 0.45367 0.36847 0.35674 0.40763 0.37022 -125.32 -0.051675 0.00080592 -0.024828 -0.20861 -0.086686 -0.2084 -0.27557 -0.094183 -0.0093383 0 -0.063235 0 -0.0022545 0 -0.001541 0 -8.0265
3.4961 0.36811 0.37238 0.40443 0.45073 0.4473 0.39558 0.54934 0.49942 0.72251 0.55414 0.61451 -124.42 -0.054353 0.0040405 -0.023134 -0.21044 -0.22694 -0.21074 -0.2716 -0.092187 -0.014252 0 -0.064616 0 -0.0048123 0 -0.0039847 0 -10.238
3.5 0.36548 0.3842 0.42262 0.44868 0.38612 0.39683 0.58736 0.61359 0.97294 0.66587 0.75238 -123.46 -0.056955 0.005443 -0.016624 -0.2109 -0.3921 -0.21658 -0.27105 -0.093791 -0.013035 0 -0.06813 0 -0.0068246 0 -0.0054963 0 -11.438
3.5039 0.3723 0.38828 0.41002 0.43319 0.31998 0.39928 0.57903 0.65535 0.99331 0.69369 0.7527 -122.45 -0.058326 0.0037694 -0.010146 -0.21176 -0.48953 -0.22307 -0.27364 -0.096073 -0.0065123 0 -0.072799 0 -0.0070619 0 -0.0051514 0 -11.355
3.5078 0.38397 0.38262 0.37996 0.41927 0.31073 0.39094 0.53355 0.58674 0.78213 0.61698 0.64191 -121.39 -0.058761 0.00021914 -0.008701 -0.21432 -0.4554 -0.22729 -0.27688 -0.095621 0.00074113 0 -0.077153 0 -0.0054209 0 -0.0032044 0 -10.193
3.5117 0.39514 0.37543 0.35738 0.40731 0.36147 0.36942 0.45243 0.42778 0.45614 0.46361 0.47754 -120.29 -0.059145 -0.0027664 -0.012832 -0.21739 -0.30567 -0.22779 -0.27805 -0.09196 0.0040554 0 -0.07968 0 -0.0030172 0 -0.00089505 0 -8.4595
3.5156 0.40409 0.37904 0.35269 0.38903 0.41461 0.34887 0.34677 0.25512 0.17757 0.30001 0.31542 -119.14 -0.059758 -0.0036128 -0.018091 -0.21816 -0.12898 -0.22509 -0.27627 -0.088061 0.0021478 0 -0.079574 0 -0.0013817 0 0.0004621 0 -6.7407
3.5195 0.4126 0.39916 0.35464 0.36355 0.4116 0.35111 0.25219 0.15415 0.055912 0.19465 0.19306 -117.92 -0.060192 -0.0026603 -0.019108 -0.21479 -0.024974 -0.22099 -0.27287 -0.087477 -0.0024438 0 -0.077267 0 -0.0013908 0 0.00034915 0 -5.551
3.5234 0.42202 0.4285 0.34899 0.34596 0.35406 0.38875 0.21645 0.16263 0.095803 0.18031 0.13246 -116.62 -0.060309 -0.0013932 -0.014436 -0.20828 -0.035892 -0.21757 -0.27015 -0.090942 -0.0060236 0 -0.07422 0 -0.0027547 0 -0.00079553 0 -5.2286
3.5273 0.43001 0.45069 0.3413 0.35795 0.30389 0.45391 0.26444 0.25247 0.22244 0.24149 0.14736 -115.25 -0.060856 -0.00086174 -0.0076876 -0.20179 -0.12437 -0.21619 -0.26959 -0.095734 -0.0068613 0 -0.071961 0 -0.0044035 0 -0.0021425 0 -5.8436
3.5313 0.4316 0.4522 0.35558 0.40788 0.32159 0.52014 0.37288 0.36169 0.35256 0.33346 0.23967 -113.83 -0.062713 -0.0008984 -0.0040515 -0.19826 -0.21222 -0.21706 -0.27097 -0.098338 -0.00602 0 -0.07108 0 -0.0053698 0 -0.0031579 0 -7.1472
3.5352 0.42374 0.43268 0.40647 0.47839 0.40457 0.55543 0.48243 0.44436 0.44858 0.41521 0.38753 -112.35 -0.065522 -0.00072214 -0.0056046 -0.19821 -0.24566 -0.21942 -0.27293 -0.09772 -0.0055003 0 -0.071001 0 -0.0054073 0 -0.0037985 0 -8.6411
3.5391 0.40886 0.4053 0.47318 0.53378 0.48707 0.53857 0.54041 0.4947 0.5187 0.47035 0.54192 -110.81 -0.067414 -6.9974e-05 -0.0097742 -0.19979 -0.23286 -0.22228 -0.27426 -0.095991 -0.0058331 0 -0.070752 0 -0.0048987 0 -0.0041607 0 -9.7944
3.543 0.39379 0.38624 0.50676 0.54247 0.50197 0.47046 0.53704 0.53045 0.57871 0.50391 0.64496 -109.2 -0.066531 0.00042685 -0.012143 -0.20059 -0.22529 -0.22501 -0.2748 -0.095952 -0.0055574 0 -0.070048 0 -0.0042776 0 -0.004081 0 -10.296
3.5469 0.38447 0.38214 0.47054 0.4974 0.44294 0.37523 0.50344 0.55953 0.62113 0.52401 0.66158 -107.51 -0.062988 -7.709e-06 -0.010706 -0.1996 -0.26279 -0.22736 -0.27536 -0.09808 -0.0029766 0 -0.069637 0 -0.0035923 0 -0.0031906 0 -10.166
3.5508 0.38104 0.38574 0.37764 0.41964 0.36653 0.29007 0.47547 0.56573 0.62026 0.52799 0.59964 -105.76 -0.059139 -0.0012648 -0.0075598 -0.1978 -0.33184 -0.22894 -0.27681 -0.10001 0.0017203 0 -0.070538 0 -0.0026287 0 -0.0013965 0 -9.6435
3.5547 0.37772 0.38305 0.28686 0.34412 0.33418 0.24743 0.45932 0.52509 0.56093 0.50439 0.49993 -103.96 -0.057593 -0.0021683 -0.0066434 -0.19703 -0.37364 -0.22884 -0.27924 -0.098945 0.0062127 0 -0.072808 0 -0.0014073 0 0.00073566 0 -8.9411
3.5586 0.36747 0.36542 0.25525 0.29881 0.35331 0.25829 0.43116 0.43282 0.45675 0.44605 0.40336 -102.12 -0.058799 -0.0014037 -0.0099159 -0.19821 -0.3348 -0.22617 -0.28172 -0.094598 0.0080079 0 -0.075051 0 -0.00046788 0 0.0021859 0 -8.0897
3.5625 0.34757 0.33596 0.28846 0.29137 0.37504 0.30646 0.36832 0.31293 0.33941 0.3603 0.32347 -100.24 -0.060653 0.0012688 -0.015565 -0.20053 -0.2164 -0.22118 -0.28294 -0.089667 0.006724 0 -0.075255 0 -0.00054905 0 0.0021964 0 -6.9984
3.5664 0.32128 0.3054 0.33542 0.3093 0.34781 0.35806 0.27895 0.2031 0.2338 0.26726 0.24818 -98.309 -0.06061 0.0046172 -0.019713 -0.20197 -0.079072 -0.21592 -0.28208 -0.087489 0.0044532 0 -0.072379 0 -0.0018826 0 0.00089863 0 -5.6656
3.5703 0.2944 0.28185 0.3344 0.33004 0.27124 0.38044 0.20017 0.13175 0.14712 0.18923 0.16684 -96.32 -0.058239 0.0067143 -0.019815 -0.20086 0.0012188 -0.21331 -0.27948 -0.089142 0.0038002 0 -0.067297 0 -0.0037631 0 -0.00072525 0 -4.3283
3.5742 0.26999 0.26419 0.26932 0.33315 0.19663 0.35816 0.16687 0.10754 0.081379 0.14089 0.09472 -94.284 -0.055643 0.0062533 -0.016626 -0.19714 -0.010137 -0.21496 -0.27639 -0.092729 0.0054184 0 -0.062239 0 -0.0048851 0 -0.0015485 0 -3.387
3.5781 0.24599 0.24467 0.18424 0.30821 0.17547 0.29655 0.18211 0.12454 0.050187 0.12647 0.068491 -92.21 -0.055324 0.0033861 -0.013237 -0.19242 -0.083523 -0.21952 -0.27416 -0.095331 0.0073603 0 -0.059142 0 -0.0042733 0 -0.0010921 0 -3.143
3.582 0.21791 0.21736 0.14265 0.2567 0.2085 0.21384 0.21674 0.17008 0.074892 0.14213 0.11425 -90.104 -0.057714 -0.00047134 -0.012362 -0.1889 -0.15352 -0.22332 -0.2734 -0.0956 0.0068497 0 -0.058322 0 -0.0020675 0 0.00023674 0 -3.5586
3.5859 0.18408 0.18419 0.16926 0.1893 0.245 0.13064 0.23651 0.22552 0.15886 0.17823 0.21669 -87.965 -0.060856 -0.0036197 -0.014356 -0.1878 -0.17291 -0.22306 -0.27372 -0.094574 0.0028425 0 -0.058578 0 0.00051282 0 0.0015911 0 -4.2382
3.5898 0.14867 0.15309 0.22799 0.12119 0.23122 0.0646 0.22878 0.26496 0.26676 0.21957 0.31937 -85.789 -0.062459 -0.0051051 -0.017408 -0.18861 -0.14628 -0.21848 -0.27424 -0.094218 -0.0029383 0 -0.058546 0 0.002038 0 0.0023642 0 -4.6593
3.5938 0.11946 0.13058 0.25495 0.067402 0.1601 0.029611 0.20483 0.2634 0.33616 0.24709 0.35959 -83.585 -0.062097 -0.0051471 -0.019317 -0.18951 -0.11681 -0.21266 -0.27437 -0.095392 -0.0073551 0 -0.057981 0 0.0018846 0 0.0025188 0 -4.4835
3.5977 0.10179 0.11626 0.21458 0.039065 0.076141 0.033368 0.17974 0.21402 0.31882 0.24388 0.31066 -81.369 -0.061272 -0.0047822 -0.019145 -0.18857 -0.1205 -0.20943 -0.27415 -0.097201 -0.0082973 0 -0.057742 0 0.00059593 0 0.0023765 0 -3.7287
3.6016 0.093767 0.10394 0.12728 0.040324 0.033937 0.071001 0.15374 0.13813 0.21758 0.20349 0.1979 -79.155 -0.061453 -0.00503 -0.017575 -0.18476 -0.15011 -0.21029 -0.27397 -0.098106 -0.00607 0 -0.05853 0 -0.00065894 0 0.0021828 0 -2.6962
3.6055 0.086839 0.087641 0.046301 0.065606 0.050873 0.12068 0.11434 0.072652 0.085025 0.13393 0.076648 -76.943 -0.062351 -0.0061455 -0.016043 -0.17811 -0.16102 -0.21336 -0.27395 -0.097438 -0.0027183 0 -0.059679 0 -0.001028 0 0.0019058 0 -1.731
3.6094 0.071707 0.066268 0.0088967 0.098439 0.095408 0.14992 0.05468 0.040959 -0.017238 0.053231 -0.0080834 -74.717 -0.062338 -0.0074407 -0.015589 -0.16917 -0.11344 -0.21531 -0.27372 -0.095813 -0.00017971 0 -0.059287 0 -0.00053126 0 0.0014192 0 -0.99625
3.6133 0.044961 0.042927 0.0077671 0.11478 0.11631 0.13309 -0.013551 0.033076 -0.063684 -0.020533 -0.04805 -72.466 -0.060482 -0.0078011 -0.016217 -0.15836 -0.013108 -0.21424 -0.27282 -0.09428 0.00098169 0 -0.055742 0 0.00016772 0 0.00080817 0 -0.41398
3.6172 0.011225 0.020426 0.0056199 0.092855 0.083327 0.068945 -0.067511 0.01614 -0.07601 -0.076912 -0.066451 -70.192 -0.057826 -0.0065444 -0.017006 -0.14604 0.086879 -0.21107 -0.27134 -0.093298 0.0013417 0 -0.049314 0 0.00047335 0 0.0004341 0 0.20858
3.6211 -0.020768 -0.001838 -0.025836 0.026588 0.0060263 -0.016645 -0.093515 -0.03219 -0.093307 -0.11324 -0.090256 -67.915 -0.056405 -0.0040017 -0.016776 -0.13303 0.12634 -0.20824 -0.27007 -0.092568 0.0015119 0 -0.042313 0 0.00037573 0 0.00067259 0 0.97674
3.625 -0.044787 -0.02646 -0.080709 -0.06612 -0.078038 -0.086796 -0.098839 -0.098702 -0.13125 -0.12951 -0.12556 -65.652 -0.057051 -0.0013726 -0.014938 -0.121 0.086815 -0.20736 -0.26988 -0.091655 0.0014766 0 -0.037543 0 0.00034609 0 0.0015841 0 1.7834
3.6289 -0.060985 -0.053852 -0.12798 -0.14895 -0.1303 -0.11739 -0.10258 -0.14326 -0.16804 -0.12492 -0.15481 -63.409 -0.058458 4.6973e-05 -0.012049 -0.11199 0.0069776 -0.20806 -0.27094 -0.090531 0.0009665 0 -0.036302 0 0.00078416 0 0.0028403 0 2.355
3.6328 -0.074213 -0.079865 -0.14141 -0.18693 -0.13274 -0.11067 -0.11501 -0.13431 -0.1677 -0.10038 -0.1546 -61.178 -0.058661 -0.00033184 -0.0096309 -0.10728 -0.048985 -0.20898 -0.27245 -0.089456 0.0002373 0 -0.037602 0 0.0015811 0 0.0039687 0 2.4391
3.6367 -0.088737 -0.09782 -0.12074 -0.16863 -0.094786 -0.0893 -0.12676 -0.077808 -0.11638 -0.063977 -0.11706 -58.949 -0.057374 -0.0021505 -0.0091788 -0.10653 -0.043452 -0.20945 -0.27328 -0.088508 0.00020706 0 -0.039216 0 0.002203 0 0.0046722 0 2.0053
3.6406 -0.10416 -0.10322 -0.087921 -0.1143 -0.04696 -0.077437 -0.11926 -0.012509 -0.037715 -0.032309 -0.058257 -56.724 -0.056547 -0.0045165 -0.010944 -0.10784 0.0062792 -0.21006 -0.27303 -0.087449 0.0016697 0 -0.039551 0 0.0021812 0 0.004941 0 1.3095
3.6445 -0.11581 -0.097039 -0.067384 -0.062051 -0.02505 -0.084086 -0.086284 0.022732 0.02487 -0.023604 -0.0092881 -54.518 -0.058316 -0.0066146 -0.01353 -0.10874 0.04712 -0.21152 -0.27235 -0.086108 0.0043601 0 -0.038718 0 0.0015232 0 0.0049121 0 0.76535
3.6484 -0.11855 -0.084848 -0.070141 -0.041303 -0.0491 -0.10009 -0.045279 0.017225 0.039983 -0.046565 0.0018023 -52.34 -0.062411 -0.0079944 -0.014859 -0.10741 0.039594 -0.21341 -0.2724 -0.084769 0.0068642 0 -0.037984 0 0.00067 0 0.0046795 0 0.69966
3.6523 -0.11041 -0.072847 -0.091599 -0.053744 -0.10693 -0.10791 -0.026521 -0.013095 0.0056981 -0.093486 -0.034742 -50.187 -0.065848 -0.0084469 -0.013888 -0.10337 -0.0059322 -0.21431 -0.27364 -0.084002 0.0075412 0 -0.038293 0 7.9884e-05 0 0.0042698 0 1.1548
3.6563 -0.092998 -0.063815 -0.11782 -0.076456 -0.15636 -0.094905 -0.049035 -0.050226 -0.058099 -0.14343 -0.10557 -48.042 -0.065532 -0.0078356 -0.011599 -0.097403 -0.038301 -0.2133 -0.27531 -0.084081 0.0056521 0 -0.039303 0 -0.0001339 0 0.0037726 0 1.8716
3.6602 -0.069336 -0.055747 -0.13135 -0.083438 -0.15185 -0.061287 -0.10372 -0.091636 -0.12816 -0.17345 -0.18037 -45.887 -0.061309 -0.0062084 -0.010236 -0.091051 -0.012667 -0.21123 -0.27591 -0.084687 0.0017567 0 -0.039795 0 -0.00017636 0 0.0034175 0 2.4534
3.6641 -0.042077 -0.043738 -0.11604 -0.066386 -0.080434 -0.019483 -0.1573 -0.141 -0.18632 -0.16988 -0.2247 -43.721 -0.056433 -0.0040647 -0.011316 -0.086019 0.065199 -0.21023 -0.27441 -0.085281 -0.0027856 0 -0.038947 0 -0.00023211 0 0.0034436 0 2.584
3.668 -0.013736 -0.023764 -0.06498 -0.037305 0.022566 0.013055 -0.173 -0.18479 -0.21346 -0.13265 -0.21369 -41.556 -0.054848 -0.0023258 -0.014202 -0.083594 0.13694 -0.21162 -0.27107 -0.08571 -0.0065821 0 -0.037201 0 -0.00020638 0 0.0038492 0 2.1529
3.6719 0.012132 0.003793 0.010088 -0.012798 0.096655 0.023971 -0.13186 -0.18624 -0.1846 -0.071659 -0.14124 -39.402 -0.057836 -0.0017975 -0.016646 -0.084103 0.13605 -0.21458 -0.26732 -0.086268 -0.0085956 0 -0.035906 0 0.00015926 0 0.0042859 0 1.2346
3.6758 0.031354 0.033076 0.07914 0.0033878 0.10369 0.014467 -0.041344 -0.11193 -0.080773 2.2185e-05 -0.021902 -37.261 -0.063117 -0.0025105 -0.016896 -0.086628 0.042857 -0.21675 -0.26474 -0.087055 -0.0081658 0 -0.03612 0 0.00090643 0 0.0042636 0 -0.0053937
3.6797 0.041857 0.055423 0.11116 0.022409 0.060125 0.00080049 0.070551 0.030384 0.086479 0.070673 0.11426 -35.117 -0.067031 -0.0036 -0.015417 -0.089354 -0.095609 -0.2165 -0.26416 -0.0874 -0.0051318 0 -0.037724 0 0.0016275 0 0.0035378 0 -1.3697
3.6836 0.046252 0.064957 0.098644 0.055696 0.023477 0.0053845 0.16855 0.18134 0.26248 0.13034 0.23089 -32.957 -0.067538 -0.003962 -0.014502 -0.090593 -0.19839 -0.21458 -0.26545 -0.086211 -0.00022939 0 -0.039628 0 0.0016836 0 0.0023541 0 -2.6204
3.6875 0.051086 0.063635 0.066932 0.099081 0.042057 0.040865 0.22304 0.26456 0.36946 0.16964 0.29526 -30.778 -0.065285 -0.0031665 -0.016053 -0.089865 -0.20999 -0.21335 -0.26788 -0.083163 0.0047329 0 -0.040787 0 0.0007444 0 0.0013195 0 -3.4693
3.6914 0.062411 0.061418 0.055143 0.13244 0.1117 0.098193 0.21955 0.24123 0.35313 0.18043 0.28749 -28.59 -0.062222 -0.001793 -0.019614 -0.088176 -0.1391 -0.21447 -0.27061 -0.079539 0.0075432 0 -0.041044 0 -0.00082259 0 0.00098898 0 -3.6552
3.6953 0.081139 0.070043 0.082376 0.13643 0.17878 0.14999 0.16419 0.1389 0.22259 0.15949 0.20868 -26.402 -0.059669 -0.00086972 -0.022583 -0.087146 -0.046622 -0.2171 -0.27285 -0.077631 0.0069658 0 -0.041059 0 -0.0020992 0 0.0014915 0 -3.1029
3.6992 0.10241 0.094157 0.13015 0.11085 0.18776 0.1696 0.08314 0.029401 0.050365 0.11294 0.085627 -24.216 -0.0578 -0.00094328 -0.022519 -0.087666 0.0046024 -0.21851 -0.27387 -0.078935 0.0037704 0 -0.041516 0 -0.0022375 0 0.0024762 0 -2.0482
3.7031 0.11975 0.12689 0.15978 0.077435 0.13075 0.15202 0.013945 -0.024558 -0.071506 0.057734 -0.033135 -22.022 -0.056579 -0.0016403 -0.019419 -0.089227 -0.0039299 -0.21661 -0.27314 -0.082719 0.00034481 0 -0.042424 0 -0.0010754 0 0.0033785 0 -0.99639
3.707 0.13038 0.15434 0.14987 0.063831 0.05525 0.11884 -0.010131 -0.0087504 -0.088262 0.017642 -0.094228 -19.805 -0.056494 -0.002066 -0.015814 -0.09048 -0.040992 -0.21191 -0.27078 -0.086387 -0.0010251 0 -0.043157 0 0.00074171 0 0.0037651 0 -0.4935
3.7109 0.13681 0.16599 0.11787 0.083166 0.024211 0.10173 0.024145 0.046443 -0.010614 0.014115 -0.064969 -17.555 -0.057978 -0.0015719 -0.014561 -0.090448 -0.061645 -0.20722 -0.26783 -0.087493 0.00015435 0 -0.043108 0 0.002218 0 0.0035129 0 -0.83864
3.7148 0.14359 0.16254 0.10331 0.12635 0.064934 0.11789 0.10334 0.10213 0.10374 0.055829 0.046389 -15.27 -0.060323 -0.00015643 -0.01636 -0.089239 -0.050453 -0.20539 -0.26596 -0.085672 0.002394 0 -0.042283 0 0.0026718 0 0.0027696 0 -1.9238
3.7188 0.15246 0.15409 0.12839 0.17195 0.15057 0.15822 0.1943 0.14234 0.19648 0.13233 0.19138 -12.957 -0.061766 0.0017425 -0.019246 -0.087661 -0.033604 -0.20708 -0.26655 -0.082782 0.0036887 0 -0.04131 0 0.002107 0 0.0018203 0 -3.3036
3.7227 0.16083 0.15041 0.17528 0.20257 0.22626 0.1973 0.261 0.17495 0.24478 0.21631 0.30677 -10.62 -0.061138 0.0036415 -0.020457 -0.08628 -0.050759 -0.21056 -0.26967 -0.081189 0.0032809 0 -0.040916 0 0.0010731 0 0.00098217 0 -4.4415
3.7266 0.16457 0.15234 0.2036 0.213 0.25283 0.21459 0.28176 0.20911 0.26219 0.27507 0.35008 -8.2621 -0.059374 0.0051047 -0.018896 -0.08498 -0.11347 -0.21336 -0.27395 -0.08181 0.0021062 0 -0.041395 0 0.00020655 0 0.00053379 0 -4.9725
3.7305 0.16219 0.1527 0.1909 0.2059 0.23013 0.20688 0.25764 0.23739 0.27112 0.28615 0.32093 -5.8851 -0.058933 0.0055924 -0.015941 -0.083455 -0.18851 -0.2142 -0.27728 -0.083655 0.0016098 0 -0.042483 0 -0.00015724 0 0.00061802 0 -4.835
3.7344 0.15615 0.1455 0.15491 0.1836 0.18594 0.18342 0.20864 0.24095 0.27595 0.24848 0.25319 -3.4899 -0.061258 0.0045596 -0.014004 -0.081992 -0.22196 -0.21358 -0.27803 -0.085085 0.0021961 0 -0.043626 0 -5.6893e-05 0 0.0011328 0 -4.2283
3.7383 0.15012 0.1341 0.13403 0.14714 0.14772 0.15316 0.16043 0.20966 0.26033 0.18224 0.18548 -1.0762 -0.064776 0.0020242 -0.014301 -0.081546 -0.18364 -0.21287 -0.276 -0.085406 0.0028732 0 -0.04433 0 0.00027783 0 0.0017283 0 -3.4547
3.7422 0.14549 0.12909 0.14619 0.10299 0.12491 0.12013 0.12958 0.15435 0.20746 0.11688 0.13447 1.3582 -0.065759 -0.00091471 -0.015898 -0.082889 -0.093536 -0.21295 -0.2724 -0.085248 0.0023898 0 -0.04437 0 0.00063226 0 0.001998 0 -2.7563
3.7461 0.14048 0.1373 0.16887 0.067886 0.11271 0.090444 0.11561 0.098858 0.1219 0.074852 0.092033 3.8158 -0.061665 -0.0024039 -0.01678 -0.085659 -0.0073175 -0.21364 -0.26902 -0.085542 0.00064195 0 -0.043826 0 0.00087397 0 0.0017697 0 -2.2309
3.75 0.13254 0.15234 0.16263 0.062077 0.10567 0.078379 0.10518 0.061695 0.032555 0.061473 0.045611 6.2958 -0.053846 -0.0011186 -0.015809 -0.088336 0.026586 -0.21409 -0.2671 -0.086302 -0.0011182 0 -0.04305 0 0.00091213 0 0.0012498 0 -1.8549
3.7539 0.12092 0.15728 0.11448 0.093414 0.10401 0.097842 0.086089 0.046217 -0.024451 0.066907 0.00043473 8.7934 -0.046878 0.002466 -0.013767 -0.089303 0.002015 -0.21355 -0.26663 -0.086529 -0.001477 0 -0.042552 0 0.00068297 0 0.0008519 0 -1.5769
3.7578 0.10677 0.13838 0.055547 0.14575 0.10798 0.14335 0.060813 0.046738 -0.027346 0.077123 -0.018761 11.303 -0.044931 0.0060777 -0.01264 -0.088051 -0.046109 -0.21182 -0.26653 -0.085299 -0.0002272 0 -0.04274 0 0.0002213 0 0.00082024 0 -1.4034
3.7617 0.091197 0.097949 0.032609 0.18414 0.11084 0.18155 0.047529 0.059759 0.021433 0.084421 0.01052 13.823 -0.04846 0.0071915 -0.013927 -0.085462 -0.075649 -0.20926 -0.2655 -0.082873 0.0014614 0 -0.043604 0 -0.00026708 0 0.00098835 0 -1.4026
3.7656 0.073882 0.054099 0.060523 0.17611 0.1012 0.16957 0.064888 0.085537 0.099842 0.089408 0.082896 16.356 -0.054226 0.0049466 -0.017433 -0.083031 -0.072555 -0.2067 -0.26313 -0.080666 0.0021785 0 -0.044619 0 -0.00046012 0 0.00092925 0 -1.614
3.7695 0.05426 0.026649 0.10434 0.11412 0.073735 0.090747 0.11094 0.11864 0.1765 0.094379 0.15995 18.904 -0.058385 0.00079144 -0.021427 -0.081809 -0.057047 -0.20518 -0.26038 -0.080097 0.0015089 0 -0.045079 0 -0.00011608 0 0.00039939 0 -1.9348
3.7734 0.033562 0.021337 0.11118 0.022604 0.036818 -0.023356 0.15509 0.14086 0.21888 0.09579 0.1927 21.465 -0.059547 -0.0027144 -0.02381 -0.081946 -0.057602 -0.20553 -0.25906 -0.081407 0.00015635 0 -0.04467 0 0.00073079 0 -0.00033093 0 -2.1003
3.7773 0.0147 0.026039 0.061648 -0.056265 0.0080622 -0.1093 0.15446 0.12886 0.20083 0.084004 0.15494 24.03 -0.059046 -0.0038742 -0.023324 -0.082948 -0.078866 -0.20779 -0.26054 -0.083532 -0.0010044 0 -0.043785 0 0.0017541 0 -0.00061002 0 -1.817
3.7813 -0.00072925 0.021857 -0.010626 -0.0883 0.00036463 -0.11814 0.086123 0.0728 0.11421 0.051307 0.061285 26.59 -0.058706 -0.0028945 -0.020092 -0.084105 -0.094347 -0.21081 -0.26457 -0.085058 -0.0017848 0 -0.043218 0 0.0025407 0 6.0037e-05 0 -0.9753
3.7852 -0.01527 -0.0013264 -0.051643 -0.067725 0.01005 -0.054555 -0.030158 -0.011592 -0.018662 0.00077526 -0.043782 29.141 -0.058793 -0.0012473 -0.015423 -0.084696 -0.071295 -0.21272 -0.26913 -0.085329 -0.0025016 0 -0.043425 0 0.0028665 0 0.0015404 0 0.22681
3.7891 -0.034573 -0.038398 -0.040285 -0.019995 0.016945 0.025257 -0.13998 -0.090883 -0.14551 -0.053113 -0.11613 31.687 -0.058294 -0.00018706 -0.011215 -0.084119 -0.004832 -0.21205 -0.2717 -0.08478 -0.0030904 0 -0.044057 0 0.0028214 0 0.0030767 0 1.3791
3.793 -0.062584 -0.076033 -0.0093568 0.013582 -0.0031085 0.055855 -0.19109 -0.13717 -0.20818 -0.094147 -0.1385 34.232 -0.056835 0.00010436 -0.0091764 -0.082238 0.071146 -0.20891 -0.27102 -0.084343 -0.0027288 0 -0.044255 0 0.0026847 0 0.003848 0 2.1307
3.7969 -0.097431 -0.10521 -0.013562 -0.0002716 -0.061382 0.0098047 -0.17172 -0.14748 -0.18143 -0.1167 -0.12569 36.774 -0.055731 0.00012828 -0.010033 -0.07973 0.10867 -0.20504 -0.26797 -0.084568 -0.00063552 0 -0.043503 0 0.0026703 0 0.0035973 0 2.4344
3.8008 -0.13252 -0.12748 -0.076177 -0.067844 -0.14576 -0.088042 -0.11966 -0.14367 -0.097905 -0.1298 -0.1091 39.307 -0.056781 0.00015408 -0.013005 -0.077787 0.086249 -0.20275 -0.26484 -0.085165 0.0027154 0 -0.042192 0 0.0027743 0 0.0028142 0 2.565
3.8047 -0.16227 -0.15073 -0.16685 -0.1647 -0.22417 -0.18648 -0.093921 -0.15424 -0.033525 -0.14886 -0.115 41.821 -0.060093 -9.8434e-05 -0.015999 -0.077013 0.029807 -0.20334 -0.26353 -0.085201 0.0054277 0 -0.041276 0 0.0028643 0 0.0023301 0 2.8898
3.8086 -0.18697 -0.18032 -0.23137 -0.24964 -0.26248 -0.24757 -0.13096 -0.19371 -0.05587 -0.18196 -0.15138 44.309 -0.063504 -0.0009219 -0.016718 -0.076437 -0.0058474 -0.20635 -0.26418 -0.083721 0.0056016 0 -0.041278 0 0.0029192 0 0.0026838 0 3.5802
3.8125 -0.21171 -0.21483 -0.24277 -0.28921 -0.24831 -0.26701 -0.21985 -0.2547 -0.17174 -0.22284 -0.20803 46.769 -0.064463 -0.0020362 -0.014192 -0.073862 0.018565 -0.20993 -0.26535 -0.080431 0.0031712 0 -0.041605 0 0.0031675 0 0.003783 0 4.5006
3.8164 -0.24041 -0.24918 -0.22388 -0.27866 -0.20512 -0.26516 -0.31399 -0.31504 -0.31707 -0.25707 -0.2653 49.2 -0.062506 -0.0027896 -0.0096404 -0.06764 0.093399 -0.21209 -0.26553 -0.076132 0.00031354 0 -0.040958 0 0.0039432 0 0.0050843 0 5.3506
3.8203 -0.27146 -0.28035 -0.22147 -0.2453 -0.18244 -0.26531 -0.36763 -0.35213 -0.40219 -0.27578 -0.30454 51.595 -0.059677 -0.0029604 -0.0058711 -0.058226 0.16658 -0.21163 -0.26452 -0.072616 -0.00022318 0 -0.038508 0 0.0053354 0 0.0060617 0 5.92
3.8242 -0.29991 -0.30908 -0.26046 -0.23036 -0.22322 -0.28049 -0.36723 -0.35506 -0.38054 -0.28431 -0.31701 53.947 -0.058393 -0.0031313 -0.0054199 -0.047578 0.18611 -0.20829 -0.26336 -0.071823 0.0024888 0 -0.034726 0 0.0069382 0 0.0065419 0 6.2356
3.8281 -0.32415 -0.33686 -0.32378 -0.26048 -0.3289 -0.31379 -0.33634 -0.33062 -0.28677 -0.29786 -0.30944 56.251 -0.058989 -0.0040062 -0.0087278 -0.03638 0.14407 -0.20219 -0.26294 -0.074497 0.0066243 0 -0.030955 0 0.0079866 0 0.0066888 0 6.5008
3.832 -0.34941 -0.36305 -0.37443 -0.32897 -0.45137 -0.36182 -0.31534 -0.30247 -0.21293 -0.32822 -0.3036 58.508 -0.059543 -0.0053088 -0.013739 -0.021691 0.085626 -0.19344 -0.26278 -0.07918 0.0090506 0 -0.028043 0 0.0078643 0 0.0067705 0 6.9213
3.8359 -0.38332 -0.38635 -0.39389 -0.40175 -0.52424 -0.4135 -0.33509 -0.30253 -0.24017 -0.37417 -0.32665 60.722 -0.058162 -0.0055988 -0.017287 0.0020114 0.074288 -0.18215 -0.2613 -0.082601 0.0078953 0 -0.025363 0 0.0066263 0 0.0069784 0 7.5854
3.8398 -0.42706 -0.40879 -0.39748 -0.44437 -0.51365 -0.45056 -0.40187 -0.35453 -0.37915 -0.42425 -0.3943 62.888 -0.05521 -0.0035241 -0.017262 0.038228 0.14086 -0.16885 -0.25736 -0.08167 0.0039755 0 -0.021299 0 0.0050932 0 0.0074116 0 8.471
3.8438 -0.47173 -0.43639 -0.41508 -0.44928 -0.44794 -0.45908 -0.49792 -0.45628 -0.56404 -0.46822 -0.49664 64.995 -0.053068 0.00056663 -0.013982 0.083852 0.25707 -0.15477 -0.2517 -0.075911 -5.5074e-05 0 -0.014892 0 0.0043618 0 0.0081112 0 9.5077
3.8477 -0.5052 -0.4741 -0.46137 -0.44134 -0.39845 -0.44744 -0.59164 -0.5737 -0.70165 -0.50522 -0.59875 67.025 -0.05367 0.0043761 -0.0098171 0.12914 0.35553 -0.14159 -0.2465 -0.068355 -0.0018996 0 -0.0071434 0 0.0050439 0 0.0090079 0 10.591
3.8516 -0.5239 -0.51928 -0.52635 -0.45659 -0.42384 -0.44985 -0.65141 -0.65627 -0.73503 -0.54017 -0.65974 68.968 -0.056483 0.0053361 -0.0074881 0.16332 0.38067 -0.13068 -0.24328 -0.063802 -0.0011663 0 -0.00060758 0 0.0068068 0 0.0098311 0 11.55
3.8555 -0.53776 -0.56152 -0.59105 -0.51175 -0.52352 -0.50161 -0.66017 -0.66857 -0.67445 -0.57303 -0.65913 70.827 -0.059092 0.0028347 -0.0083217 0.18187 0.33047 -0.12232 -0.24084 -0.065428 0.00084335 0 0.002527 0 0.0085955 0 0.010169 0 12.166
3.8594 -0.56175 -0.59068 -0.64539 -0.58988 -0.64009 -0.60123 -0.62697 -0.61652 -0.57938 -0.59413 -0.61142 72.612 -0.059696 -0.0011083 -0.011641 0.18953 0.25647 -0.11533 -0.23524 -0.072306 0.0024857 0 0.0022468 0 0.0093957 0 0.0097525 0 12.317
3.8633 -0.60108 -0.60659 -0.68761 -0.65433 -0.70863 -0.69685 -0.58656 -0.54685 -0.5134 -0.5934 -0.55725 74.331 -0.058747 -0.0034714 -0.015464 0.19645 0.22293 -0.10745 -0.22195 -0.079955 0.0028345 0 0.00076468 0 0.0089624 0 0.0087536 0 12.136
3.8672 -0.64467 -0.62058 -0.71148 -0.67913 -0.70952 -0.72078 -0.58078 -0.51709 -0.50867 -0.5762 -0.53718 75.977 -0.057975 -0.0027396 -0.017792 0.21062 0.25818 -0.096397 -0.19882 -0.083601 0.0017526 0 0.00072751 0 0.0079514 0 0.0077879 0 12.016
3.8711 -0.67493 -0.64581 -0.70524 -0.67008 -0.67892 -0.65115 -0.6294 -0.55707 -0.56025 -0.56858 -0.56789 77.531 -0.057996 -1.3256e-05 -0.017575 0.23301 0.3366 -0.08088 -0.16741 -0.081542 -0.00048767 0 0.0031527 0 0.0073708 0 0.0075187 0 12.383
3.875 -0.68609 -0.68424 -0.67143 -0.65914 -0.67048 -0.5455 -0.71237 -0.65069 -0.64293 -0.60172 -0.63771 78.969 -0.057365 0.0022208 -0.014959 0.25902 0.40377 -0.061148 -0.13205 -0.075873 -0.0032234 0 0.0068989 0 0.0078026 0 0.0081644 0 13.366
3.8789 -0.69317 -0.72217 -0.64496 -0.67748 -0.70574 -0.50619 -0.78287 -0.75078 -0.72971 -0.68502 -0.72132 80.28 -0.054284 0.0023791 -0.011014 0.28389 0.42275 -0.038573 -0.09757 -0.070096 -0.0051166 0 0.010039 0 0.0090128 0 0.0093482 0 14.659
3.8828 -0.72073 -0.73944 -0.6781 -0.73029 -0.75858 -0.5967 -0.80621 -0.81393 -0.7994 -0.79092 -0.79806 81.467 -0.049109 0.0009694 -0.0073054 0.30683 0.40263 -0.014762 -0.067538 -0.065869 -0.0044272 0 0.011755 0 0.010225 0 0.010448 0 15.717
3.8867 -0.7796 -0.72533 -0.79234 -0.79409 -0.78483 -0.77826 -0.79308 -0.82757 -0.83643 -0.86839 -0.85816 82.546 -0.044646 -0.00025071 -0.005451 0.32998 0.38679 0.009005 -0.043978 -0.061829 -0.00027147 0 0.012978 0 0.010779 0 0.011127 0 16.152
3.8906 -0.85267 -0.68829 -0.93995 -0.83749 -0.76575 -0.9276 -0.79457 -0.81081 -0.83251 -0.87821 -0.89588 83.533 -0.043504 -5.6749e-05 -0.0065657 0.35434 0.41214 0.031533 -0.027876 -0.055475 0.0060386 0 0.015258 0 0.010619 0 0.011551 0 15.998
3.8945 -0.90472 -0.65164 -1.0232 -0.84689 -0.72426 -0.92967 -0.85683 -0.79302 -0.79212 -0.8232 -0.90242 84.432 -0.045138 0.0013419 -0.010629 0.37734 0.47462 0.051064 -0.019354 -0.046209 0.011133 0 0.019077 0 0.010242 0 0.012086 0 15.639
3.8984 -0.91023 -0.63931 -0.97117 -0.83561 -0.70161 -0.77181 -0.97214 -0.79051 -0.73458 -0.7484 -0.87076 85.235 -0.045871 0.0029483 -0.016159 0.39493 0.53077 0.065284 -0.017145 -0.036591 0.011688 0 0.023282 0 0.01021 0 0.012805 0 15.473
3.9023 -0.87569 -0.66252 -0.81293 -0.83018 -0.72032 -0.55971 -1.0721 -0.79919 -0.68603 -0.70977 -0.80924 85.926 -0.0423 0.0041592 -0.020674 0.40567 0.53408 0.07256 -0.018272 -0.030504 0.007029 0 0.026152 0 0.010692 0 0.013317 0 15.625
3.9063 -0.83623 -0.71602 -0.67429 -0.84676 -0.76843 -0.44001 -1.0756 -0.80502 -0.66514 -0.73624 -0.74749 86.492 -0.034802 0.0050946 -0.021934 0.41241 0.47557 0.073709 -0.018922 -0.029844 -9.0978e-05 0 0.026989 0 0.011393 0 0.013129 0 15.934
3.9102 -0.82808 -0.78364 -0.6858 -0.87785 -0.81592 -0.49245 -0.95571 -0.79983 -0.67416 -0.81425 -0.72265 86.927 -0.027483 0.0058872 -0.019308 0.41939 0.39423 0.072611 -0.016399 -0.032756 -0.0054652 0 0.026651 0 0.011877 0 0.012191 0 16.187
3.9141 -0.85931 -0.84649 -0.87099 -0.89964 -0.84292 -0.678 -0.76864 -0.78893 -0.70345 -0.90472 -0.75315 87.236 -0.024386 0.0060502 -0.014238 0.42788 0.34856 0.074588 -0.010691 -0.035059 -0.0066041 0 0.026563 0 0.011962 0 0.011066 0 16.343
3.918 -0.90307 -0.88818 -1.1122 -0.89221 -0.85194 -0.87841 -0.61711 -0.78608 -0.74486 -0.97498 -0.82326 87.426 -0.025629 0.0049081 -0.0093488 0.43519 0.37268 0.083287 -0.0041867 -0.03364 -0.0043745 0 0.027274 0 0.011847 0 0.010531 0 16.537
3.9219 -0.9181 -0.89678 -1.2322 -0.85463 -0.85682 -0.98624 -0.5771 -0.80199 -0.8004 -1.0178 -0.89538 87.497 -0.027375 0.0026768 -0.0067372 0.43851 0.45268 0.098376 0.00043712 -0.028802 -0.0017527 0 0.028088 0 0.01192 0 0.010949 0 16.898
3.9258 -0.87894 -0.86641 -1.13 -0.80231 -0.86381 -0.96896 -0.64638 -0.83491 -0.87664 -1.0434 -0.94137 87.446 -0.025696 0.00078458 -0.0066922 0.43924 0.54064 0.11593 0.0024629 -0.023575 -0.0010142 0 0.028106 0 0.012425 0 0.011987 0 17.372
3.9297 -0.79143 -0.79971 -0.85998 -0.74964 -0.86398 -0.86431 -0.75442 -0.86853 -0.96823 -1.0562 -0.96288 87.269 -0.020425 0.00071282 -0.0077982 0.44265 0.59159 0.13125 0.0036034 -0.02073 -0.002044 0 0.02752 0 0.013278 0 0.012902 0 17.699
3.9336 -0.68374 -0.70857 -0.58757 -0.69402 -0.84019 -0.72796 -0.81955 -0.87686 -1.0447 -1.0383 -0.97782 86.969 -0.015086 0.0023593 -0.0082772 0.45185 0.59104 0.1418 0.0062933 -0.02028 -0.0031769 0 0.027634 0 0.014121 0 0.013084 0 17.531
3.9375 -0.58392 -0.61049 -0.4583 -0.61664 -0.77797 -0.58975 -0.80241 -0.83322 -1.0537 -0.95822 -0.98232 86.563 -0.01305 0.0037367 -0.007447 0.46137 0.5518 0.14792 0.011348 -0.019678 -0.0033792 0 0.029374 0 0.014528 0 0.012339 0 16.548
3.9414 -0.50388 -0.52129 -0.49049 -0.50133 -0.67181 -0.45315 -0.71507 -0.72033 -0.94367 -0.796 -0.9275 86.074 -0.014014 0.0026321 -0.0061393 0.45759 0.48846 0.1512 0.017108 -0.016397 -0.0033181 0 0.031676 0 0.014224 0 0.010741 0 14.531
3.9453 -0.44053 -0.44897 -0.57683 -0.35661 -0.52871 -0.32361 -0.59034 -0.53885 -0.6941 -0.565 -0.74454 85.524 -0.014527 -0.0012298 -0.0058605 0.42728 0.39785 0.15244 0.020848 -0.010455 -0.0042068 0 0.031533 0 0.013189 0 0.0083758 0 11.448
3.9492 -0.38786 -0.39315 -0.58637 -0.22137 -0.37323 -0.22573 -0.44989 -0.31194 -0.33821 -0.3131 -0.40975 84.92 -0.012055 -0.0057102 -0.0075255 0.36829 0.26651 0.15138 0.021189 -0.0045554 -0.0058134 0 0.026041 0 0.011667 0 0.0053553 0 7.606
3.9531 -0.34558 -0.34945 -0.4747 -0.14569 -0.24786 -0.18764 -0.30269 -0.083479 0.037107 -0.10228 0.0026131 84.263 -0.008193 -0.0080942 -0.010831 0.2934 0.098368 0.14816 0.019362 -0.0018074 -0.0060286 0 0.014895 0 0.010066 0 0.0021368 0 3.7634
3.957 -0.31667 -0.31431 -0.3106 -0.15793 -0.19684 -0.21055 -0.16691 0.091542 0.31847 0.019166 0.33453 83.55 -0.0074171 -0.0075075 -0.014633 0.22358 -0.066138 0.14464 0.018202 -0.0031354 -0.0027764 0 0.0011775 0 0.0087942 0 -0.00032356 0 0.9833
3.9609 -0.29919 -0.28601 -0.20484 -0.24192 -0.23435 -0.2585 -0.081774 0.16393 0.41226 0.035034 0.43145 82.785 -0.012337 -0.0054946 -0.017782 0.1758 -0.16306 0.14371 0.019767 -0.0066771 0.0035292 0 -0.010381 0 0.008071 0 -0.00096971 0 0.15021
3.9648 -0.28342 -0.2624 -0.21088 -0.34268 -0.32099 -0.2825 -0.086762 0.11061 0.2896 -0.037153 0.24568 81.977 -0.020277 -0.0041875 -0.019635 0.15433 -0.14528 0.14685 0.023634 -0.0095396 0.0096101 0 -0.016331 0 0.0078232 0 0.00055628 0 1.3993
3.9688 -0.25883 -0.23948 -0.2845 -0.39867 -0.37829 -0.2578 -0.1834 -0.049588 0.0056759 -0.15785 -0.12303 81.133 -0.024962 -0.0040192 -0.019993 0.15167 -0.019124 0.15251 0.027295 -0.010161 0.011745 0 -0.016352 0 0.0077495 0 0.0033969 0 3.9066
3.9727 -0.22417 -0.21349 -0.33128 -0.37854 -0.34276 -0.19992 -0.3185 -0.25532 -0.32167 -0.28175 -0.48572 80.254 -0.022074 -0.0034675 -0.018893 0.15655 0.15384 0.15705 0.028227 -0.009145 0.008894 0 -0.012709 0 0.0075348 0 0.0058227 0 6.2982
3.9766 -0.18999 -0.18491 -0.29331 -0.2963 -0.22058 -0.14612 -0.41175 -0.4236 -0.56642 -0.37135 -0.68068 79.342 -0.013468 -0.001173 -0.01667 0.16162 0.29311 0.15773 0.025879 -0.0080473 0.0035885 0 -0.0081071 0 0.0070619 0 0.0063055 0 7.4531
3.9805 -0.16989 -0.1597 -0.197 -0.19566 -0.091593 -0.1216 -0.40932 -0.48658 -0.65233 -0.40473 -0.66229 78.399 -0.0058758 0.0018775 -0.014183 0.16518 0.34659 0.15494 0.021989 -0.0075769 -0.00031012 0 -0.00394 0 0.0064554 0 0.0045129 0 7.1165
3.9844 -0.16813 -0.14521 -0.12428 -0.11752 -0.049049 -0.12155 -0.31888 -0.42516 -0.58025 -0.37751 -0.50064 77.435 -0.0051077 0.0027099 -0.012651 0.16743 0.31371 0.15159 0.019149 -0.0070906 -0.00089424 0 -0.00027752 0 0.0059266 0 0.0014365 0 5.8611
3.9883 -0.17509 -0.1436 -0.13772 -0.076479 -0.12015 -0.12238 -0.19676 -0.27682 -0.41032 -0.30033 -0.30448 76.459 -0.01108 -0.00069091 -0.012869 0.16653 0.23121 0.15026 0.018888 -0.0058077 0.00051041 0 0.0028162 0 0.0055684 0 -0.0014046 0 4.4723
3.9922 -0.1748 -0.14855 -0.22671 -0.062217 -0.23703 -0.10718 -0.10039 -0.11014 -0.21631 -0.19391 -0.1393 75.468 -0.01816 -0.0066994 -0.014408 0.15879 0.13888 0.15094 0.020765 -0.0043126 0.0011256 0 0.004264 0 0.0052886 0 -0.0029764 0 3.3118
3.9961 -0.15793 -0.14866 -0.31868 -0.059485 -0.28856 -0.080335 -0.048636 0.017415 -0.046971 -0.083527 -0.0066399 74.45 -0.020333 -0.010644 -0.01569 0.1422 0.055651 0.15153 0.02297 -0.0045391 -0.00034737 0 0.0024234 0 0.0049365 0 -0.003153 0 2.2024
4 -0.12889 -0.1354 -0.34142 -0.065353 -0.21196 -0.060308 -0.021927 0.087468 0.080643 0.0064999 0.11183 73.389 -0.016321 -0.0086711 -0.015204 0.11944 -0.017619 0.1504 0.023744 -0.0079578 -0.002563 0 -0.003387 0 0.0044855 0 -0.0023686 0 0.86876
4.0039 -0.10117 -0.10927 -0.28148 -0.08752 -0.045005 -0.061186 0.0043938 0.1144 0.16134 0.058286 0.20172 72.284 -0.010119 -0.0015124 -0.012914 0.097056 -0.078949 0.14828 0.022499 -0.01363 -0.0031701 0 -0.011802 0 0.0040808 0 -0.0010258 0 -0.54946
4.0078 -0.086037 -0.079613 -0.19163 -0.1273 0.10695 -0.081292 0.029249 0.11453 0.18298 0.065303 0.21317 71.154 -0.0069067 0.0054862 -0.010508 0.081424 -0.11343 0.14745 0.019978 -0.018201 -0.0014532 0 -0.019909 0 0.0038988 0 0.00070402 0 -1.4478
4.0117 -0.084549 -0.058544 -0.14551 -0.16656 0.1587 -0.10661 0.026679 0.082699 0.1312 0.034132 0.11189 70.025 -0.0084633 0.0064885 -0.010037 0.075078 -0.10204 0.14921 0.017601 -0.018261 0.00076928 0 -0.02503 0 0.0039608 0 0.0025905 0 -1.2395
4.0156 -0.089197 -0.053822 -0.18005 -0.17455 0.10896 -0.12204 -0.025575 0.00087116 0.012532 -0.01968 -0.069763 68.912 -0.012206 6.3097e-07 -0.012029 0.076133 -0.041839 0.15224 0.016582 -0.01323 0.00091263 0 -0.026319 0 0.0040903 0 0.0040486 0 0.085025
4.0195 -0.092216 -0.065408 -0.27149 -0.13173 0.026804 -0.11937 -0.11971 -0.12959 -0.13147 -0.080589 -0.23885 67.808 -0.014234 -0.0097982 -0.014832 0.080534 0.043993 0.15378 0.017338 -0.006225 -0.0017274 0 -0.024933 0 0.0040649 0 0.0043276 0 1.8637
4.0234 -0.092456 -0.08703 -0.35976 -0.050234 -0.019893 -0.098473 -0.21903 -0.26701 -0.2405 -0.14055 -0.30805 66.69 -0.013063 -0.016379 -0.015903 0.084766 0.11826 0.1523 0.019384 -0.0019478 -0.005113 0 -0.022808 0 0.0038196 0 0.0031134 0 3.2408
4.0273 -0.095123 -0.11054 -0.39625 0.027933 -0.023096 -0.065987 -0.28412 -0.34792 -0.27449 -0.19804 -0.26506 65.538 -0.010557 -0.01594 -0.013986 0.087085 0.15452 0.14894 0.021664 -0.0031878 -0.0062789 0 -0.021198 0 0.0035116 0 0.00095508 0 3.791
4.0313 -0.10589 -0.12999 -0.3753 0.055846 -0.027955 -0.035127 -0.29924 -0.3352 -0.24221 -0.24887 -0.18068 64.35 -0.0096109 -0.009979 -0.010209 0.087263 0.15301 0.14616 0.02314 -0.0087907 -0.0040917 0 -0.020156 0 0.003394 0 -0.00097962 0 3.7413
4.0352 -0.12561 -0.14361 -0.32848 0.011349 -0.075068 -0.024132 -0.27715 -0.25273 -0.19214 -0.27827 -0.14553 63.14 -0.011216 -0.0035111 -0.0071139 0.085966 0.13435 0.14513 0.023378 -0.014717 -0.00033162 0 -0.019136 0 0.0036243 0 -0.0016857 0 3.6323
4.0391 -0.15026 -0.15388 -0.29271 -0.090193 -0.15399 -0.049125 -0.24288 -0.17027 -0.17068 -0.26586 -0.19081 61.922 -0.013722 -0.00088092 -0.0065246 0.084395 0.11829 0.14464 0.022777 -0.017222 0.0018865 0 -0.01791 0 0.0041767 0 -0.00097267 0 3.7754
4.043 -0.17512 -0.16589 -0.28269 -0.20741 -0.21419 -0.11318 -0.21461 -0.14673 -0.18336 -0.20387 -0.26421 60.696 -0.014681 -0.0028064 -0.0082271 0.083886 0.1076 0.14276 0.022223 -0.015482 0.0008408 0 -0.016904 0 0.0049037 0 0.00056327 0 4.0209
4.0469 -0.19842 -0.18477 -0.28844 -0.29763 -0.21896 -0.20032 -0.19747 -0.18119 -0.19393 -0.11423 -0.28219 59.445 -0.013195 -0.0067219 -0.010546 0.085137 0.09111 0.13952 0.022346 -0.011646 -0.0024048 0 -0.016763 0 0.0056449 0 0.002151 0 4.0168
4.0508 -0.22102 -0.21261 -0.29364 -0.33692 -0.18507 -0.28184 -0.19014 -0.21818 -0.16278 -0.04558 -0.21064 58.153 -0.01054 -0.0094405 -0.012067 0.087598 0.061247 0.13747 0.02295 -0.0085699 -0.0050664 0 -0.017685 0 0.0062673 0 0.0034194 0 3.6637
4.0547 -0.24308 -0.24647 -0.29318 -0.3253 -0.16789 -0.33206 -0.19295 -0.20452 -0.090768 -0.045929 -0.10085 56.81 -0.0087579 -0.009523 -0.012734 0.089923 0.027999 0.13934 0.023153 -0.0074239 -0.0050356 0 -0.019171 0 0.0066343 0 0.0044257 0 3.3043
4.0586 -0.26192 -0.27892 -0.29324 -0.27997 -0.20831 -0.34233 -0.20898 -0.14567 -0.028445 -0.12889 -0.048984 55.422 -0.0088142 -0.0076491 -0.013366 0.091422 0.01549 0.14507 0.022194 -0.0071776 -0.0024524 0 -0.020314 0 0.0066026 0 0.0052334 0 3.4684
4.0625 -0.27363 -0.30136 -0.29773 -0.22529 -0.29496 -0.32297 -0.24032 -0.10714 -0.04065 -0.26108 -0.11602 54 -0.010043 -0.0053763 -0.014353 0.093203 0.043813 0.15128 0.02024 -0.0061431 0.00072236 0 -0.020277 0 0.006114 0 0.0055979 0 4.4216
4.0664 -0.27699 -0.30855 -0.29932 -0.18463 -0.37731 -0.29355 -0.28595 -0.15662 -0.15517 -0.38347 -0.278 52.549 -0.011134 -0.0038287 -0.015089 0.097602 0.11212 0.1541 0.01838 -0.0039237 0.0024686 0 -0.018591 0 0.0053128 0 0.005159 0 5.9316
4.0703 -0.27582 -0.30157 -0.28688 -0.17395 -0.41295 -0.27076 -0.34296 -0.29868 -0.33776 -0.45122 -0.44703 51.063 -0.011503 -0.0033082 -0.0148 0.10612 0.19718 0.15256 0.017725 -0.0019332 0.0021697 0 -0.015238 0 0.0045448 0 0.0039476 0 7.4363
4.0742 -0.27698 -0.28743 -0.26165 -0.19626 -0.40063 -0.26249 -0.40631 -0.46273 -0.51295 -0.45987 -0.54006 49.532 -0.011747 -0.0036067 -0.01376 0.11774 0.2676 0.14945 0.018409 -0.0021034 0.0007203 0 -0.010694 0 0.0041793 0 0.0026216 0 8.4298
4.0781 -0.28538 -0.2756 -0.24258 -0.23998 -0.36982 -0.26907 -0.46471 -0.5564 -0.6123 -0.43781 -0.53481 47.948 -0.012923 -0.0043005 -0.013426 0.12934 0.30158 0.1486 0.019472 -0.005048 -0.00046126 0 -0.0059493 0 0.0043696 0 0.0020819 0 8.7262
4.082 -0.30028 -0.27328 -0.25102 -0.28492 -0.34429 -0.28653 -0.49832 -0.53664 -0.61165 -0.41438 -0.4699 46.312 -0.015427 -0.0047994 -0.015106 0.13805 0.29497 0.15134 0.019849 -0.0093472 -0.00049798 0 -0.0023004 0 0.0049514 0 0.0027506 0 8.4332
4.0859 -0.31563 -0.28199 -0.28724 -0.31403 -0.32145 -0.30809 -0.48613 -0.43588 -0.53252 -0.39427 -0.39862 44.629 -0.018442 -0.0044915 -0.018465 0.14325 0.25694 0.15544 0.019522 -0.012547 0.00055195 0 -0.0007693 0 0.0055758 0 0.0041763 0 7.7506
4.0898 -0.32433 -0.29691 -0.3236 -0.32248 -0.28713 -0.3251 -0.4218 -0.32418 -0.41463 -0.36051 -0.34349 42.904 -0.020357 -0.0031781 -0.021468 0.14646 0.20067 0.15739 0.019664 -0.012988 0.0019686 0 -0.0014425 0 0.0059666 0 0.0053604 0 6.8264
4.0938 -0.32256 -0.30932 -0.32566 -0.31626 -0.24396 -0.33016 -0.32499 -0.24747 -0.28823 -0.30026 -0.28995 41.141 -0.019823 -0.0014092 -0.021973 0.14934 0.13782 0.15567 0.021447 -0.010975 0.0028779 0 -0.0032928 0 0.0060906 0 0.0055378 0 5.7714
4.0977 -0.31128 -0.31093 -0.28467 -0.30185 -0.21677 -0.32167 -0.23442 -0.20004 -0.1683 -0.22592 -0.21687 39.339 -0.016722 -0.00018439 -0.019508 0.15188 0.079315 0.15189 0.024592 -0.0084495 0.0026643 0 -0.0048001 0 0.0061143 0 0.0047304 0 4.7419
4.1016 -0.29443 -0.29819 -0.2303 -0.27795 -0.22612 -0.30507 -0.18438 -0.152 -0.06839 -0.17002 -0.12958 37.497 -0.012422 -0.00012057 -0.015581 0.15282 0.037397 0.14887 0.027136 -0.0075224 0.001219 0 -0.0050015 0 0.0062159 0 0.0036243 0 3.9465
4.1055 -0.2761 -0.274 -0.20804 -0.23904 -0.25974 -0.28841 -0.18302 -0.097121 -0.012862 -0.15936 -0.064261 35.612 -0.0090797 -0.00089194 -0.012309 0.15151 0.02381 0.14804 0.026887 -0.009027 -0.0009908 0 -0.0041349 0 0.0064334 0 0.0029462 0 3.5563
4.1094 -0.25894 -0.24591 -0.23843 -0.18834 -0.27775 -0.27575 -0.21146 -0.069205 -0.029962 -0.19364 -0.062172 33.681 -0.008344 -0.0015992 -0.010833 0.1492 0.04401 0.14857 0.023383 -0.012069 -0.003112 0 -0.0033149 0 0.0066646 0 0.0029289 0 3.6231
4.1133 -0.2443 -0.22162 -0.29559 -0.14579 -0.25198 -0.26486 -0.24413 -0.10996 -0.12906 -0.24824 -0.13805 31.71 -0.010277 -0.0017515 -0.010982 0.14824 0.092315 0.14891 0.01854 -0.014769 -0.0043484 0 -0.0035083 0 0.0067806 0 0.0032916 0 4.087
4.1172 -0.23274 -0.20486 -0.32652 -0.13908 -0.19977 -0.25134 -0.27033 -0.22151 -0.28271 -0.29564 -0.26734 29.708 -0.01332 -0.0017918 -0.012192 0.14981 0.15253 0.14859 0.015239 -0.015578 -0.0043878 0 -0.0047075 0 0.0067258 0 0.0036335 0 4.8354
4.1211 -0.2238 -0.19443 -0.2961 -0.18112 -0.17324 -0.23444 -0.29598 -0.35201 -0.43211 -0.32286 -0.39773 27.685 -0.015433 -0.0024959 -0.01431 0.15277 0.20413 0.14848 0.015039 -0.014265 -0.0034626 0 -0.0060095 0 0.0065257 0 0.0037927 0 5.7073
4.125 -0.21548 -0.1867 -0.2175 -0.253 -0.20814 -0.21767 -0.32495 -0.42946 -0.51553 -0.32918 -0.47322 25.643 -0.015556 -0.0038104 -0.017213 0.15474 0.2299 0.14931 0.017051 -0.011937 -0.0019986 0 -0.0064697 0 0.0062376 0 0.0038557 0 6.4265
4.1289 -0.20469 -0.17891 -0.14052 -0.31013 -0.28085 -0.20399 -0.34138 -0.41259 -0.5002 -0.31198 -0.45653 23.574 -0.014184 -0.0044494 -0.019796 0.15429 0.22121 0.15051 0.019001 -0.010145 -0.00024078 0 -0.0059117 0 0.0059189 0 0.0039151 0 6.5865
4.1328 -0.18892 -0.17019 -0.10852 -0.3108 -0.31946 -0.19184 -0.31487 -0.31395 -0.39579 -0.26137 -0.34313 21.466 -0.012574 -0.0029192 -0.019911 0.15189 0.17948 0.15069 0.019437 -0.0097348 0.0017062 0 -0.00499 0 0.0056383 0 0.0039084 0 5.8142
4.1367 -0.16789 -0.15962 -0.12296 -0.24601 -0.26512 -0.17753 -0.22759 -0.18024 -0.24274 -0.17332 -0.16496 19.315 -0.011363 0.00086011 -0.015974 0.14869 0.11495 0.14918 0.018928 -0.010296 0.0034695 0 -0.0045674 0 0.0054802 0 0.0037156 0 4.0645
4.1406 -0.14345 -0.14414 -0.14624 -0.14656 -0.12936 -0.16117 -0.098582 -0.055496 -0.087483 -0.066962 0.018489 17.128 -0.010033 0.0049693 -0.0089288 0.14459 0.043875 0.14681 0.019115 -0.010638 0.004198 0 -0.0050862 0 0.0054995 0 0.0033649 0 1.8051
4.1445 -0.11751 -0.11943 -0.1372 -0.061079 0.0076109 -0.14768 0.020301 0.037551 0.036205 0.016947 0.14358 14.922 -0.0078103 0.0067469 -0.0024214 0.13817 -0.015731 0.14506 0.020632 -0.0098995 0.003026 0 -0.006489 0 0.0056554 0 0.0030672 0 -0.13836
4.1484 -0.0901 -0.083922 -0.085173 -0.022569 0.060414 -0.13914 0.077389 0.088953 0.11033 0.042468 0.1726 12.71 -0.0050851 0.0049467 -0.00039797 0.12881 -0.049462 0.14461 0.022097 -0.0083369 -4.0103e-05 0 -0.0085642 0 0.0058043 0 0.0030102 0 -1.0433
4.1523 -0.059679 -0.042224 -0.013187 -0.029099 0.0095447 -0.12634 0.057078 0.088258 0.12622 0.0086069 0.11307 10.498 -0.0037009 0.00089363 -0.0039489 0.11881 -0.051277 0.14504 0.02135 -0.0070474 -0.003689 0 -0.011144 0 0.0057832 0 0.0031321 0 -0.74705
4.1563 -0.025588 -0.0036379 0.047336 -0.051612 -0.082353 -0.091563 -0.010662 0.030159 0.081967 -0.046083 0.011129 8.2825 -0.0054719 -0.0024558 -0.010251 0.11256 -0.025419 0.14599 0.017811 -0.0068342 -0.0059734 0 -0.013861 0 0.0055234 0 0.0031383 0 0.25351
4.1602 0.0098944 0.024268 0.083022 -0.058955 -0.12297 -0.024917 -0.073278 -0.065116 -0.010186 -0.072029 -0.07809 6.0644 -0.010153 -0.002793 -0.014766 0.11272 0.015397 0.14801 0.013566 -0.0072832 -0.0057139 0 -0.015849 0 0.0050942 0 0.0027677 0 1.1396
4.1641 0.042458 0.042033 0.10277 -0.038501 -0.065163 0.059887 -0.090206 -0.14496 -0.11483 -0.046443 -0.1211 3.8516 -0.01493 -0.00016629 -0.014867 0.11656 0.054234 0.15157 0.011897 -0.0070435 -0.0034448 0 -0.016054 0 0.0046397 0 0.002046 0 1.2838
4.168 0.069289 0.058539 0.12218 0.0019879 0.059662 0.12853 -0.051841 -0.15021 -0.17787 0.013328 -0.11454 1.6554 -0.016283 0.0032291 -0.011675 0.11634 0.07459 0.15499 0.014442 -0.0051995 -0.00097815 0 -0.014211 0 0.0042747 0 0.0012656 0 0.55671
4.1719 0.091926 0.083888 0.14897 0.047757 0.17433 0.15088 0.026372 -0.058294 -0.15051 0.071966 -0.069244 -0.52048 -0.012842 0.004859 -0.0085869 0.10418 0.064575 0.15367 0.019643 -0.0024717 0.00011422 0 -0.011678 0 0.0040322 0 0.00071418 0 -0.74938
4.1758 0.11528 0.12044 0.18325 0.090817 0.22153 0.12837 0.12179 0.095153 -0.020697 0.11137 0.0096934 -2.6838 -0.0067236 0.0037109 -0.0080499 0.077832 0.020831 0.14259 0.024015 -0.00094721 -0.00024079 0 -0.011095 0 0.0038874 0 0.00042339 0 -2.233
4.1797 0.14321 0.1599 0.22567 0.13264 0.20448 0.097733 0.21604 0.23948 0.17172 0.14479 0.12397 -4.8461 -0.0020631 0.00085108 -0.0096672 0.042587 -0.048486 0.12056 0.025102 -0.0023413 -0.00076673 0 -0.014735 0 0.0037977 0 0.00018183 0 -3.63
4.1836 0.17466 0.18959 0.27755 0.17679 0.17227 0.10395 0.29487 0.31963 0.35171 0.19753 0.2638 -7.0082 -0.0019295 -0.0014833 -0.011216 0.0076113 -0.1243 0.092329 0.023377 -0.006286 -0.00023725 0 -0.022677 0 0.0037011 0 -0.00022177 0 -4.8283
4.1875 0.20416 0.203 0.33012 0.22116 0.17009 0.16333 0.3454 0.33061 0.45076 0.2751 0.3933 -9.1534 -0.0062414 -0.0013981 -0.011225 -0.020136 -0.18317 0.066155 0.021379 -0.010339 0.0012151 0 -0.03238 0 0.0034939 0 -0.00078482 0 -5.7375
4.1914 0.22667 0.20577 0.35931 0.25723 0.202 0.249 0.35987 0.30757 0.446 0.35139 0.46224 -11.257 -0.012301 0.0015344 -0.010373 -0.039447 -0.20831 0.04835 0.02106 -0.011931 0.0021382 0 -0.040204 0 0.0030615 0 -0.0013149 0 -6.2218
4.1953 0.24211 0.2116 0.34084 0.27585 0.23648 0.31251 0.34259 0.28562 0.36932 0.3887 0.4406 -13.303 -0.01718 0.0060247 -0.010445 -0.053383 -0.19844 0.039371 0.022021 -0.010614 0.0011201 0 -0.043823 0 0.0023848 0 -0.0016427 0 -6.1893
4.1992 0.25528 0.23152 0.27757 0.27361 0.24379 0.32328 0.30962 0.26989 0.28079 0.37017 0.34596 -15.294 -0.019688 0.0096687 -0.012192 -0.06486 -0.16758 0.034867 0.0223 -0.0084919 -0.0018131 0 -0.043626 0 0.0016325 0 -0.0017903 0 -5.7328
4.2031 0.27115 0.26514 0.2105 0.25534 0.22705 0.29175 0.27743 0.2428 0.22733 0.31376 0.23548 -17.247 -0.020411 0.010145 -0.014503 -0.073711 -0.13495 0.030454 0.020744 -0.0082955 -0.0050758 0 -0.042034 0 0.0011136 0 -0.0019307 0 -5.1437
4.207 0.28999 0.30113 0.19394 0.2328 0.21901 0.25762 0.25133 0.1955 0.21786 0.2564 0.16568 -19.175 -0.020295 0.0065591 -0.015723 -0.077751 -0.11244 0.025547 0.018369 -0.010754 -0.0067951 0 -0.041389 0 0.0010752 0 -0.0022023 0 -4.7528
4.2109 0.30739 0.32609 0.25035 0.22146 0.25008 0.25603 0.22671 0.1471 0.23097 0.22571 0.15427 -21.077 -0.019531 0.00022138 -0.015552 -0.076338 -0.099834 0.022637 0.017228 -0.013717 -0.0063166 0 -0.042251 0 0.0014917 0 -0.0025811 0 -4.7297
4.2148 0.31892 0.33436 0.34594 0.23542 0.31819 0.29216 0.20347 0.13033 0.24414 0.22602 0.17746 -22.939 -0.017788 -0.0058447 -0.015362 -0.072563 -0.091556 0.023022 0.017983 -0.013978 -0.0046093 0 -0.043468 0 0.0020406 0 -0.0029278 0 -5.0223
4.2188 0.32487 0.33119 0.41495 0.28034 0.38779 0.34374 0.19696 0.15918 0.25718 0.24768 0.20327 -24.748 -0.015197 -0.0086863 -0.016556 -0.071732 -0.087874 0.02368 0.018844 -0.010251 -0.0032718 0 -0.04373 0 0.0023158 0 -0.0031324 0 -5.4758
4.2227 0.33006 0.32737 0.41548 0.34702 0.41789 0.38378 0.22957 0.21378 0.29015 0.28427 0.22677 -26.504 -0.012725 -0.0074334 -0.0188 -0.077446 -0.098707 0.018841 0.017202 -0.0046157 -0.0030824 0 -0.043072 0 0.0021174 0 -0.003197 0 -5.9962
4.2266 0.33886 0.33065 0.36659 0.41174 0.39445 0.39992 0.30686 0.25932 0.35961 0.33693 0.27204 -28.212 -0.011419 -0.0039779 -0.020164 -0.08886 -0.13477 0.0051164 0.012437 -0.001022 -0.0033765 0 -0.04292 0 0.0015803 0 -0.00319 0 -6.5944
4.2305 0.35051 0.34048 0.33007 0.4471 0.34026 0.39556 0.40128 0.27986 0.45594 0.40249 0.35924 -29.879 -0.011413 -0.0015807 -0.01912 -0.10156 -0.19335 -0.014749 0.0069568 -0.0020839 -0.0027473 0 -0.044745 0 0.0010389 0 -0.0031572 0 -7.2779
4.2344 0.35941 0.34963 0.35154 0.43893 0.2955 0.37867 0.46408 0.29153 0.54241 0.46226 0.47073 -31.503 -0.011918 -0.002366 -0.016276 -0.11111 -0.25292 -0.033337 0.0041614 -0.0069438 -0.00041843 0 -0.048625 0 0.00075698 0 -0.0030998 0 -7.9238
4.2383 0.36029 0.35024 0.41582 0.39715 0.28633 0.35437 0.46017 0.32091 0.57713 0.48844 0.55264 -33.076 -0.012267 -0.0057325 -0.013949 -0.11612 -0.2841 -0.044178 0.0051309 -0.012046 0.0028832 0 -0.053047 0 0.00075677 0 -0.0030228 0 -8.2836
4.2422 0.35289 0.33942 0.45958 0.3503 0.30678 0.3278 0.39631 0.37063 0.53997 0.46496 0.55387 -34.594 -0.012816 -0.0090421 -0.013913 -0.11831 -0.27011 -0.046525 0.0073567 -0.014099 0.0052776 0 -0.056083 0 0.00086829 0 -0.0029594 0 -8.1372
4.2461 0.34147 0.32075 0.43048 0.32599 0.3272 0.3086 0.31618 0.4087 0.44403 0.40235 0.46815 -36.062 -0.014567 -0.0099759 -0.015685 -0.12007 -0.21968 -0.045063 0.0069909 -0.012653 0.0050547 0 -0.056848 0 0.00091433 0 -0.0029199 0 -7.4622
4.25 0.32984 0.30151 0.33699 0.33149 0.32045 0.30587 0.26492 0.3947 0.32512 0.33009 0.34024 -37.486 -0.017783 -0.0084566 -0.017138 -0.12202 -0.16091 -0.045126 0.0026347 -0.010143 0.0019988 0 -0.055987 0 0.00084461 0 -0.0028365 0 -6.4669
4.2539 0.31744 0.28801 0.24173 0.35015 0.28391 0.31646 0.25445 0.31893 0.22029 0.27305 0.23144 -38.871 -0.021117 -0.0064542 -0.016789 -0.12282 -0.12042 -0.048046 -0.0030132 -0.0095376 -0.0022567 0 -0.054918 0 0.00071934 0 -0.0026142 0 -5.465
4.2578 0.30075 0.28196 0.20536 0.35644 0.2404 0.32145 0.26065 0.21678 0.15171 0.23469 0.17609 -40.213 -0.022417 -0.005966 -0.015318 -0.12108 -0.10543 -0.050834 -0.0054254 -0.011701 -0.0051586 0 -0.054626 0 0.00060597 0 -0.0022769 0 -4.7037
4.2617 0.27849 0.27974 0.23474 0.33679 0.21862 0.30025 0.25288 0.14367 0.12411 0.20337 0.16703 -41.505 -0.020641 -0.0071278 -0.014703 -0.11722 -0.10353 -0.050024 -0.002448 -0.014677 -0.0048892 0 -0.055065 0 0.00051913 0 -0.0020426 0 -4.2805
4.2656 0.25481 0.27492 0.28313 0.29886 0.22986 0.25202 0.22617 0.1331 0.13178 0.17349 0.17772 -42.75 -0.017043 -0.0082073 -0.015931 -0.11343 -0.099161 -0.045619 0.0035357 -0.015336 -0.0016497 0 -0.055551 0 0.00045199 0 -0.0021831 0 -4.1788
4.2695 0.23644 0.26277 0.29873 0.26254 0.2596 0.20204 0.20488 0.17506 0.16563 0.15782 0.19381 -43.954 -0.014341 -0.0073831 -0.017835 -0.11186 -0.090552 -0.041279 0.0076309 -0.011931 0.002368 0 -0.055572 0 0.00042841 0 -0.0027342 0 -4.3413
4.2734 0.22653 0.24415 0.27211 0.24202 0.27961 0.18245 0.21556 0.23164 0.21534 0.1763 0.22178 -45.123 -0.01448 -0.0045413 -0.018364 -0.11273 -0.091099 -0.040752 0.0068417 -0.00552 0.0044124 0 -0.055228 0 0.00048916 0 -0.0033336 0 -4.6954
4.2773 0.22155 0.22578 0.23804 0.23546 0.27007 0.20256 0.25727 0.2716 0.26843 0.23173 0.26925 -46.258 -0.017016 -0.0014068 -0.016962 -0.11427 -0.1138 -0.04419 0.00275 0.00068376 0.0030703 0 -0.054971 0 0.00062201 0 -0.0034116 0 -5.1254
4.2813 0.21523 0.21615 0.2344 0.23053 0.23396 0.23768 0.29932 0.29128 0.31081 0.29793 0.32248 -47.353 -0.0196 1.9178e-05 -0.015406 -0.11438 -0.15401 -0.047911 -5.8524e-05 0.0034186 -0.00075774 0 -0.055048 0 0.0007307 0 -0.0026522 0 -5.465
4.2852 0.20563 0.21907 0.26285 0.21891 0.19372 0.24994 0.30858 0.30559 0.33037 0.33481 0.34867 -48.404 -0.020078 -0.00082237 -0.016052 -0.11254 -0.18793 -0.047767 0.0016547 0.001402 -0.0045889 0 -0.055232 0 0.00070447 0 -0.001342 0 -5.56
4.2891 0.19801 0.23013 0.29028 0.20511 0.17395 0.22345 0.27948 0.32333 0.32141 0.31878 0.32342 -49.417 -0.018244 -0.0027179 -0.019232 -0.11008 -0.19002 -0.042883 0.0067305 -0.0039799 -0.0062581 0 -0.055075 0 0.00053063 0 -0.00026108 0 -5.365
4.293 0.1998 0.23921 0.28586 0.20133 0.18412 0.18002 0.2377 0.33348 0.28654 0.26129 0.25602 -50.404 -0.015731 -0.0038714 -0.022598 -0.10888 -0.15466 -0.036398 0.010682 -0.0096136 -0.0054623 0 -0.054383 0 0.00032787 0 -0.00013948 0 -4.9783
4.2969 0.21216 0.23806 0.25276 0.21387 0.21316 0.15916 0.21501 0.31536 0.2356 0.19905 0.18559 -51.372 -0.014319 -0.0033886 -0.023266 -0.10958 -0.10279 -0.032724 0.00983 -0.012563 -0.0036861 0 -0.05343 0 0.00025043 0 -0.0011002 0 -4.5698
4.3008 0.22708 0.22698 0.22197 0.23482 0.23809 0.18057 0.22068 0.2607 0.18261 0.16519 0.14991 -52.317 -0.014366 -0.0017638 -0.020691 -0.1111 -0.066476 -0.033933 0.0046557 -0.011795 -0.0026425 0 -0.05274 0 0.00035008 0 -0.0025537 0 -4.2568
4.3047 0.23367 0.21488 0.21749 0.24745 0.23946 0.22518 0.23636 0.18535 0.14182 0.16695 0.15602 -53.228 -0.014765 -0.00017763 -0.017315 -0.11179 -0.064248 -0.038372 -0.00065709 -0.0087069 -0.0026896 0 -0.052657 0 0.00053321 0 -0.0036415 0 -4.041
4.3086 0.22845 0.21219 0.23162 0.24091 0.21361 0.25344 0.23745 0.12032 0.12347 0.18705 0.17982 -54.093 -0.014268 0.00054299 -0.016259 -0.11105 -0.087971 -0.042363 -0.001913 -0.0061083 -0.0026879 0 -0.053079 0 0.00065302 0 -0.0038657 0 -3.8635
4.3125 0.21946 0.22228 0.23667 0.22077 0.17522 0.2433 0.2185 0.091883 0.13056 0.20381 0.19347 -54.914 -0.012775 0.00039098 -0.018329 -0.1099 -0.11215 -0.043249 0.0015995 -0.0062512 -0.001374 0 -0.053564 0 0.00063629 0 -0.0033974 0 -3.721
4.3164 0.21966 0.23903 0.21888 0.20592 0.1493 0.21084 0.19841 0.10814 0.15861 0.20982 0.19267 -55.698 -0.011407 -9.2527e-05 -0.021311 -0.10993 -0.11711 -0.041216 0.0068388 -0.0092091 0.0011549 0 -0.053669 0 0.00051559 0 -0.0028442 0 -3.7247
4.3203 0.23532 0.25253 0.19651 0.21396 0.15677 0.19418 0.20233 0.16004 0.19974 0.21419 0.19791 -56.453 -0.011417 -0.00035041 -0.022222 -0.11171 -0.10575 -0.038717 0.0098898 -0.012819 0.0033711 0 -0.053275 0 0.00035106 0 -0.0027165 0 -4.0318
4.3242 0.26028 0.25808 0.20183 0.24725 0.20096 0.21699 0.2392 0.23081 0.24799 0.23053 0.23044 -57.181 -0.013076 -0.00014663 -0.020183 -0.11423 -0.099599 -0.038329 0.0091637 -0.014338 0.0037665 0 -0.05266 0 0.00015105 0 -0.0030525 0 -4.7029
4.3281 0.28162 0.26026 0.24592 0.29107 0.26366 0.26747 0.29516 0.30335 0.30106 0.26409 0.28843 -57.876 -0.015486 0.00035204 -0.017054 -0.11588 -0.1183 -0.040842 0.0061426 -0.012615 0.0023637 0 -0.052294 0 -0.00010725 0 -0.0034821 0 -5.6092
4.332 0.29141 0.26833 0.30431 0.32484 0.31543 0.3122 0.3458 0.36245 0.35612 0.30811 0.34678 -58.531 -0.017352 0.00063263 -0.015369 -0.11602 -0.16071 -0.044842 0.0034287 -0.0090513 0.00071065 0 -0.052505 0 -0.0003899 0 -0.0036147 0 -6.4796
4.3359 0.2933 0.28732 0.33965 0.3372 0.3355 0.3291 0.37324 0.39646 0.40385 0.34891 0.37909 -59.144 -0.01792 6.7341e-05 -0.015848 -0.11565 -0.20405 -0.047821 0.0022849 -0.0065003 0.00030077 0 -0.053227 0 -0.00058199 0 -0.0033867 0 -7.0562
4.3398 0.298 0.31304 0.33796 0.33306 0.32749 0.32627 0.37369 0.40176 0.42858 0.37301 0.37892 -59.713 -0.017326 -0.0015972 -0.017026 -0.11635 -0.22157 -0.04792 0.0019717 -0.0069566 0.0010097 0 -0.054012 0 -0.00059292 0 -0.0030841 0 -7.2434
4.3438 0.31225 0.33561 0.32081 0.32778 0.31695 0.32915 0.35421 0.38658 0.41786 0.37242 0.36038 -60.236 -0.016251 -0.0037478 -0.017138 -0.11855 -0.2037 -0.045164 0.0011688 -0.0099625 0.0012004 0 -0.054343 0 -0.00048925 0 -0.0030605 0 -7.1406
4.3477 0.33245 0.34812 0.32107 0.33393 0.32975 0.35158 0.32708 0.36736 0.37495 0.34868 0.34069 -60.711 -0.015324 -0.0050026 -0.016028 -0.1208 -0.16536 -0.041448 -0.00024086 -0.013091 -0.00051663 0 -0.054021 0 -0.00048161 0 -0.0034164 0 -6.9503
4.3516 0.34875 0.35231 0.34847 0.35126 0.3679 0.3812 0.30768 0.35764 0.32228 0.3151 0.32484 -61.137 -0.014739 -0.0041918 -0.014974 -0.12092 -0.13399 -0.039271 -0.00088067 -0.014076 -0.0036298 0 -0.053351 0 -0.00072841 0 -0.0039064 0 -6.8421
4.3555 0.35551 0.35616 0.38148 0.36777 0.40497 0.39373 0.31205 0.3586 0.28983 0.29331 0.30804 -61.512 -0.014291 -0.0015946 -0.014815 -0.11816 -0.1291 -0.040006 0.00070549 -0.012696 -0.0059391 0 -0.05292 0 -0.0011382 0 -0.0041344 0 -6.8767
4.3594 0.35741 0.36623 0.39339 0.37098 0.40852 0.38008 0.34915 0.36095 0.29579 0.30145 0.29067 -61.835 -0.013705 0.00081157 -0.014729 -0.11429 -0.14977 -0.042948 0.0043893 -0.010766 -0.0055668 0 -0.053111 0 -0.0014061 0 -0.0038654 0 -7.0275
4.3633 0.36523 0.38224 0.38376 0.36035 0.37182 0.35786 0.41096 0.35728 0.33524 0.34031 0.28682 -62.099 -0.013006 0.00073137 -0.013243 -0.11246 -0.17886 -0.04595 0.0081452 -0.010284 -0.0028341 0 -0.053771 0 -0.0013089 0 -0.0032151 0 -7.2593
4.3672 0.38541 0.39877 0.3803 0.3507 0.32571 0.35582 0.4722 0.35303 0.38673 0.39013 0.31505 -62.294 -0.012649 -0.0023439 -0.010397 -0.11473 -0.19882 -0.047281 0.0093627 -0.011478 -0.00010151 0 -0.054328 0 -0.0009913 0 -0.002581 0 -7.5845
4.3711 0.41342 0.41162 0.40837 0.36249 0.31612 0.38748 0.50559 0.36404 0.43097 0.42495 0.37976 -62.416 -0.013242 -0.0062432 -0.0084347 -0.12033 -0.20521 -0.047218 0.0066433 -0.01257 0.00036074 0 -0.054308 0 -0.00092664 0 -0.0023708 0 -8.0501
4.375 0.43712 0.42159 0.46054 0.40529 0.36437 0.43988 0.50282 0.40145 0.46455 0.43465 0.46244 -62.474 -0.014969 -0.0076028 -0.0097949 -0.12631 -0.20764 -0.047915 0.00068791 -0.011497 -0.0015548 0 -0.053791 0 -0.0015155 0 -0.0027231 0 -8.6679
4.3789 0.44653 0.43167 0.49976 0.46639 0.44562 0.48642 0.48186 0.45766 0.49644 0.43424 0.5323 -62.483 -0.017158 -0.004757 -0.01424 -0.12991 -0.21886 -0.05147 -0.0062214 -0.0080153 -0.003783 0 -0.053372 0 -0.0026642 0 -0.0034142 0 -9.3484
4.3828 0.44096 0.44091 0.49479 0.51481 0.50709 0.50851 0.4708 0.50706 0.53151 0.44846 0.56641 -62.455 -0.01852 0.00050319 -0.018287 -0.13064 -0.24216 -0.057777 -0.011555 -0.0042347 -0.0041227 0 -0.053633 0 -0.0037645 0 -0.0040135 0 -9.898
4.3867 0.42753 0.44231 0.45167 0.51969 0.51141 0.50445 0.48121 0.52257 0.55846 0.48346 0.56095 -62.385 -0.018095 0.0041137 -0.018053 -0.13019 -0.26739 -0.064134 -0.013735 -0.0030107 -0.0023011 0 -0.054593 0 -0.004161 0 -0.0041752 0 -10.093
4.3906 0.41375 0.42834 0.40833 0.47137 0.46654 0.48069 0.49599 0.49437 0.55525 0.51315 0.5256 -62.255 -0.016211 0.003078 -0.013086 -0.13056 -0.27817 -0.067147 -0.012645 -0.0055293 -7.4624e-05 0 -0.055657 0 -0.0037239 0 -0.0038542 0 -9.7935
4.3945 0.40166 0.39934 0.39676 0.38967 0.41456 0.44021 0.48498 0.43593 0.50824 0.4974 0.47078 -62.044 -0.014505 -0.0019304 -0.0073541 -0.13224 -0.26393 -0.065423 -0.0094573 -0.010163 0.00062765 0 -0.056121 0 -0.0030016 0 -0.003295 0 -9.0317
4.3984 0.38845 0.36597 0.41132 0.31265 0.39049 0.38351 0.43486 0.37349 0.42702 0.41966 0.4027 -61.747 -0.014723 -0.007111 -0.0060487 -0.13411 -0.22748 -0.060761 -0.0060303 -0.013608 -0.00042499 0 -0.055763 0 -0.0027778 0 -0.0028188 0 -8.0117
4.4023 0.37146 0.34193 0.41605 0.27304 0.3908 0.31973 0.36469 0.3288 0.34061 0.30975 0.32969 -61.375 -0.017209 -0.0088331 -0.0109 -0.13507 -0.18294 -0.05679 -0.0041459 -0.013396 -0.0017347 0 -0.054972 0 -0.0033988 0 -0.002593 0 -7.0193
4.4063 0.35177 0.33252 0.38356 0.27906 0.38175 0.27097 0.31115 0.3085 0.27762 0.22725 0.26856 -60.947 -0.020465 -0.0067328 -0.018352 -0.13541 -0.1466 -0.0562 -0.004787 -0.0097305 -0.0017879 0 -0.054343 0 -0.0044648 0 -0.0025702 0 -6.2877
4.4102 0.33295 0.32972 0.3257 0.31278 0.33853 0.2587 0.29659 0.30549 0.24817 0.21605 0.23892 -60.476 -0.022351 -0.0038001 -0.022424 -0.13653 -0.12774 -0.058903 -0.0077368 -0.0051968 -0.00063973 0 -0.054144 0 -0.0051617 0 -0.0026165 0 -5.8983
4.4141 0.31723 0.31934 0.28403 0.34562 0.27523 0.28287 0.31024 0.30764 0.24305 0.26869 0.24778 -59.965 -0.021937 -0.0034196 -0.019772 -0.13929 -0.12552 -0.062492 -0.011716 -0.0026633 0.00026909 0 -0.054184 0 -0.004941 0 -0.0026767 0 -5.7751
4.418 0.30362 0.29437 0.28923 0.35766 0.23431 0.31635 0.32044 0.30588 0.24857 0.33304 0.28041 -59.413 -0.020255 -0.0061513 -0.012454 -0.14275 -0.13262 -0.064387 -0.015016 -0.0031432 -0.00022699 0 -0.05416 0 -0.0039521 0 -0.0027996 0 -5.7681
4.4219 0.2897 0.26245 0.33042 0.34634 0.24485 0.32471 0.30563 0.29759 0.26114 0.3563 0.30955 -58.826 -0.019145 -0.0092416 -0.0060548 -0.14471 -0.14189 -0.063709 -0.016289 -0.0053271 -0.0017328 0 -0.054053 0 -0.0028684 0 -0.0030089 0 -5.7612
4.4258 0.27463 0.24005 0.36537 0.32038 0.29084 0.29547 0.27384 0.2862 0.28681 0.3277 0.31676 -58.212 -0.019266 -0.0092684 -0.0050541 -0.14376 -0.15044 -0.061464 -0.015096 -0.0070362 -0.0027781 0 -0.05414 0 -0.002299 0 -0.0031854 0 -5.7279
4.4297 0.25967 0.23808 0.3611 0.28762 0.32246 0.24881 0.25207 0.27844 0.32723 0.28219 0.30596 -57.57 -0.019291 -0.0054109 -0.0095319 -0.14068 -0.15883 -0.059251 -0.012023 -0.0072255 -0.0025144 0 -0.054604 0 -0.0023217 0 -0.0031254 0 -5.6996
4.4336 0.24609 0.25182 0.32413 0.24917 0.30106 0.21806 0.25707 0.2794 0.36763 0.26363 0.29541 -56.886 -0.017265 -0.00032393 -0.01573 -0.13792 -0.16703 -0.057885 -0.0084166 -0.0067582 -0.0017223 0 -0.055206 0 -0.0025203 0 -0.002747 0 -5.6842
4.4375 0.23328 0.26446 0.29047 0.20425 0.23492 0.21801 0.277 0.28612 0.3809 0.2827 0.29587 -56.143 -0.012957 0.0021164 -0.019413 -0.13744 -0.17142 -0.057094 -0.0058654 -0.0073156 -0.001963 0 -0.055417 0 -0.0024286 0 -0.0022295 0 -5.6105
4.4414 0.21959 0.26111 0.28678 0.15895 0.17119 0.23192 0.28215 0.28458 0.34632 0.30842 0.29729 -55.335 -0.0088204 7.3859e-05 -0.018859 -0.13901 -0.16609 -0.05624 -0.0055061 -0.0095053 -0.0037496 0 -0.054937 0 -0.001946 0 -0.0018982 0 -5.3559
4.4453 0.20506 0.24075 0.30255 0.12781 0.15177 0.22989 0.25365 0.2559 0.26701 0.29941 0.27841 -54.481 -0.0083468 -0.0048746 -0.015327 -0.14053 -0.14754 -0.055183 -0.0073624 -0.011996 -0.0057591 0 -0.054057 0 -0.0013726 0 -0.0019216 0 -4.8425
4.4492 0.19248 0.21568 0.30149 0.1248 0.17598 0.20013 0.20182 0.19154 0.17102 0.24392 0.23037 -53.61 -0.013041 -0.009269 -0.011452 -0.13999 -0.11908 -0.054461 -0.010149 -0.0126 -0.0060663 0 -0.053461 0 -0.0010962 0 -0.0021132 0 -4.1262
4.4531 0.18504 0.19948 0.26009 0.15128 0.20521 0.16148 0.15674 0.10699 0.094907 0.17091 0.17014 -52.74 -0.020742 -0.010597 -0.0094776 -0.13723 -0.090567 -0.054776 -0.01193 -0.010392 -0.004202 0 -0.05361 0 -0.0012622 0 -0.00207 0 -3.4025
4.457 0.18286 0.19522 0.19435 0.19236 0.2031 0.14452 0.14111 0.03996 0.063235 0.12311 0.12878 -51.863 -0.026952 -0.0088935 -0.01055 -0.1339 -0.072928 -0.056301 -0.011459 -0.0068443 -0.0018316 0 -0.054311 0 -0.0017069 0 -0.0015645 0 -2.9085
4.4609 0.18235 0.19431 0.14773 0.22601 0.17022 0.16053 0.15212 0.028797 0.07862 0.11919 0.12473 -50.951 -0.028192 -0.0059908 -0.014712 -0.13187 -0.071018 -0.058382 -0.0092809 -0.00473 -0.0011843 0 -0.054883 0 -0.002152 0 -0.0008256 0 -2.783
4.4648 0.17956 0.18638 0.1519 0.23794 0.13975 0.18983 0.1684 0.084265 0.12617 0.14067 0.14769 -49.982 -0.024561 -0.0035261 -0.020813 -0.13178 -0.080587 -0.05979 -0.0075236 -0.0056033 -0.0027296 0 -0.054785 0 -0.0024268 0 -0.00040495 0 -2.9835
4.4688 0.17425 0.17002 0.19762 0.22972 0.14066 0.20125 0.17276 0.17694 0.18475 0.15394 0.16928 -48.96 -0.019404 -0.0017014 -0.026444 -0.13288 -0.091994 -0.059406 -0.0082474 -0.0081871 -0.00453 0 -0.054092 0 -0.0025261 0 -0.00070515 0 -3.318
4.4727 0.17015 0.1543 0.24239 0.21426 0.16731 0.18314 0.16698 0.25329 0.23547 0.14406 0.17 -47.911 -0.016549 0.00023818 -0.028719 -0.13415 -0.097967 -0.057016 -0.011562 -0.0093967 -0.0041134 0 -0.053373 0 -0.0025143 0 -0.0015889 0 -3.5716
4.4766 0.1709 0.14995 0.24616 0.2036 0.18639 0.15472 0.16497 0.27101 0.26479 0.12713 0.15634 -46.861 -0.01753 0.0026096 -0.026093 -0.1352 -0.099009 -0.053743 -0.015221 -0.0073284 -0.0011197 0 -0.053133 0 -0.0024277 0 -0.0024477 0 -3.6347
4.4805 0.17574 0.15929 0.20192 0.20032 0.17279 0.14666 0.1737 0.22733 0.2659 0.13056 0.15152 -45.815 -0.020968 0.0045347 -0.019898 -0.13614 -0.10167 -0.051645 -0.016319 -0.0034896 0.0019681 0 -0.053386 0 -0.0022745 0 -0.0026954 0 -3.5445
4.4844 0.17988 0.1743 0.1364 0.19905 0.13648 0.17078 0.18329 0.1581 0.24127 0.16229 0.16972 -44.753 -0.024184 0.0045611 -0.01391 -0.13686 -0.11093 -0.052422 -0.013795 -0.0019203 0.0019399 0 -0.053753 0 -0.0020888 0 -0.0022497 0 -3.4183
4.4883 0.17967 0.18432 0.085112 0.19482 0.11254 0.20899 0.17674 0.10894 0.20361 0.19969 0.19979 -43.653 -0.025337 0.0019954 -0.011799 -0.1368 -0.12348 -0.055954 -0.0095172 -0.0055954 -0.0020615 0 -0.053913 0 -0.0019375 0 -0.0015666 0 -3.3432
4.4922 0.17719 0.18566 0.067132 0.18885 0.12513 0.23157 0.14909 0.10183 0.17059 0.20935 0.2149 -42.504 -0.024351 -0.002339 -0.014413 -0.13559 -0.12852 -0.059913 -0.006771 -0.013219 -0.0074563 0 -0.053919 0 -0.0018599 0 -0.0012049 0 -3.3148
4.4961 0.17926 0.18402 0.079078 0.18645 0.1631 0.22576 0.11574 0.12375 0.15424 0.1788 0.19857 -41.315 -0.022331 -0.0065828 -0.019298 -0.1338 -0.11641 -0.061163 -0.0073725 -0.019558 -0.010297 0 -0.054042 0 -0.0018219 0 -0.0013316 0 -3.2745
4.5 0.19096 0.18822 0.10657 0.19007 0.19259 0.20632 0.10122 0.1443 0.15318 0.13017 0.16159 -40.103 -0.020462 -0.0090827 -0.022924 -0.13271 -0.08856 -0.05819 -0.010014 -0.019469 -0.0086656 0 -0.054383 0 -0.0017573 0 -0.0016167 0 -3.2038
4.5039 0.20992 0.20147 0.13731 0.19567 0.19348 0.19886 0.11914 0.14507 0.1558 0.10319 0.13389 -38.872 -0.019361 -0.0093395 -0.023577 -0.13307 -0.059431 -0.052625 -0.011496 -0.012345 -0.0042816 0 -0.054707 0 -0.0016567 0 -0.0015861 0 -3.1866
4.5078 0.22738 0.21859 0.16502 0.19669 0.18126 0.21421 0.16245 0.13506 0.15339 0.12334 0.13952 -37.618 -0.019049 -0.0079931 -0.022328 -0.13418 -0.048005 -0.048343 -0.0098476 -0.0030118 -0.00086948 0 -0.054702 0 -0.0015933 0 -0.0010737 0 -3.3719
4.5117 0.23555 0.23097 0.18718 0.19175 0.19089 0.23932 0.21201 0.14041 0.15183 0.18307 0.1787 -36.33 -0.019077 -0.0060433 -0.021444 -0.13436 -0.064485 -0.048554 -0.0064474 0.0019161 -0.00083783 0 -0.054364 0 -0.0016384 0 -0.00035485 0 -3.8594
4.5156 0.23463 0.23409 0.2047 0.18804 0.2383 0.25211 0.25367 0.17946 0.16976 0.25089 0.23195 -35.004 -0.01864 -0.004064 -0.022037 -0.13267 -0.10272 -0.053223 -0.0050464 -0.00077892 -0.0033172 0 -0.054058 0 -0.0017591 0 0.00012387 0 -4.5995
4.5195 0.23262 0.23076 0.22399 0.1965 0.29903 0.24357 0.28711 0.24606 0.22247 0.29754 0.27913 -33.641 -0.016956 -0.0020372 -0.02329 -0.13006 -0.14451 -0.059078 -0.0084133 -0.0086203 -0.005226 0 -0.054158 0 -0.0018314 0 0.00012258 0 -5.3944
4.5234 0.23779 0.22785 0.25434 0.22278 0.32731 0.22516 0.31943 0.31435 0.30414 0.31514 0.31326 -32.247 -0.014026 0.00016713 -0.023705 -0.12876 -0.17229 -0.062303 -0.015619 -0.01588 -0.00419 0 -0.054629 0 -0.0017824 0 -0.00025802 0 -6.0058
4.5273 0.25083 0.2304 0.29748 0.2621 0.29871 0.21591 0.3522 0.35896 0.38443 0.3149 0.33694 -30.819 -0.011203 0.0021888 -0.022727 -0.13019 -0.18007 -0.061601 -0.022504 -0.018405 -0.0005543 0 -0.055021 0 -0.0017178 0 -0.00075151 0 -6.2889
4.5313 0.264 0.23837 0.3384 0.30224 0.23538 0.22452 0.3758 0.3716 0.42445 0.30986 0.34925 -29.354 -0.010691 0.0030793 -0.020978 -0.13342 -0.17425 -0.05895 -0.025 -0.016518 0.0032141 0 -0.054906 0 -0.0018686 0 -0.0011695 0 -6.251
4.5352 0.26801 0.24793 0.35101 0.3312 0.1886 0.24403 0.37651 0.36081 0.40141 0.30171 0.34051 -27.85 -0.013909 0.0019261 -0.019142 -0.13582 -0.1649 -0.057495 -0.022357 -0.01368 0.004906 0 -0.054312 0 -0.0023675 0 -0.0014628 0 -6.003
4.5391 0.26036 0.25499 0.31935 0.34274 0.19414 0.26188 0.34856 0.33842 0.32407 0.28347 0.30239 -26.309 -0.01994 -0.001218 -0.017123 -0.13546 -0.15617 -0.058646 -0.017437 -0.01267 0.0043685 0 -0.053707 0 -0.0030601 0 -0.0016029 0 -5.6563
4.543 0.24745 0.25746 0.25708 0.33605 0.24125 0.27213 0.29975 0.30792 0.22795 0.25282 0.24247 -24.729 -0.025636 -0.0049203 -0.014619 -0.13298 -0.14453 -0.061065 -0.01395 -0.013109 0.003164 0 -0.053542 0 -0.0035609 0 -0.0015023 0 -5.2612
4.5469 0.23887 0.25545 0.20398 0.31279 0.28334 0.27701 0.24675 0.26629 0.15468 0.22036 0.18599 -23.109 -0.027699 -0.007044 -0.012322 -0.13099 -0.1258 -0.062356 -0.013289 -0.012548 0.002703 0 -0.05382 0 -0.0035468 0 -0.0011129 0 -4.831
4.5508 0.23945 0.25044 0.19717 0.2765 0.27967 0.27901 0.20579 0.21572 0.12994 0.20364 0.1599 -21.443 -0.025193 -0.006243 -0.011923 -0.13164 -0.10333 -0.061618 -0.013823 -0.0096669 0.0028409 0 -0.05415 0 -0.0030396 0 -0.00058764 0 -4.4139
4.5547 0.24591 0.24474 0.23992 0.2352 0.2304 0.27544 0.18656 0.17139 0.15361 0.21256 0.17304 -19.736 -0.020317 -0.0031571 -0.014406 -0.13441 -0.088762 -0.060324 -0.013076 -0.0061185 0.0022756 0 -0.054194 0 -0.0024128 0 -0.00025503 0 -4.1291
4.5586 0.25064 0.24084 0.29657 0.20238 0.17518 0.26265 0.19144 0.15478 0.20534 0.24062 0.21096 -17.999 -0.016621 -0.00015413 -0.018338 -0.13654 -0.093528 -0.060747 -0.01046 -0.0050831 0.00020831 0 -0.054026 0 -0.0020957 0 -0.00034536 0 -4.1156
4.5625 0.24821 0.23986 0.32085 0.19151 0.15906 0.24402 0.21647 0.17689 0.25883 0.27021 0.25009 -16.243 -0.016145 0.0004696 -0.02042 -0.1355 -0.11838 -0.063581 -0.0078715 -0.0080294 -0.00248 0 -0.05401 0 -0.0022293 0 -0.00071413 0 -4.4274
4.5664 0.23883 0.23994 0.29381 0.20601 0.19647 0.23011 0.25112 0.22645 0.29491 0.28649 0.27673 -14.47 -0.017946 -0.0015002 -0.01836 -0.13137 -0.15049 -0.067111 -0.0076543 -0.012979 -0.0037384 0 -0.054351 0 -0.0025697 0 -0.00088842 0 -4.9572
4.5703 0.22655 0.23656 0.23809 0.23339 0.26218 0.22853 0.27911 0.27493 0.30726 0.28643 0.29258 -12.666 -0.019247 -0.0037795 -0.013401 -0.12675 -0.1715 -0.068687 -0.010072 -0.016069 -0.0020845 0 -0.054812 0 -0.0027146 0 -0.00047223 0 -5.4603
4.5742 0.21486 0.22584 0.19594 0.25144 0.31252 0.23434 0.28416 0.29535 0.30009 0.27568 0.30296 -10.812 -0.018076 -0.0034138 -0.0096314 -0.12438 -0.17027 -0.067003 -0.012875 -0.014939 0.0020201 0 -0.054949 0 -0.0024352 0 0.00044145 0 -5.6698
4.5781 0.20437 0.20834 0.19137 0.24397 0.31647 0.23322 0.25982 0.27953 0.28135 0.2584 0.3024 -8.9041 -0.014956 0.00049293 -0.010218 -0.12478 -0.14999 -0.06308 -0.013428 -0.010741 0.0063717 0 -0.05461 0 -0.0018258 0 0.001276 0 -5.4328
4.582 0.19368 0.18959 0.2106 0.21388 0.27285 0.21591 0.21573 0.23997 0.25608 0.23228 0.27495 -6.9516 -0.012232 0.0055546 -0.014076 -0.12611 -0.12398 -0.05924 -0.011338 -0.0069867 0.0085881 0 -0.054162 0 -0.0011741 0 0.0014496 0 -4.7838
4.5859 0.18166 0.1759 0.217 0.18137 0.20517 0.18873 0.17303 0.19656 0.22377 0.19439 0.21116 -4.9727 -0.011811 0.0077259 -0.016522 -0.12629 -0.10448 -0.057269 -0.0089665 -0.0064427 0.0077065 0 -0.054135 0 -0.00071268 0 0.00091049 0 -3.9175
4.5898 0.16809 0.16839 0.18496 0.16699 0.14316 0.16746 0.14983 0.16127 0.18144 0.15108 0.12487 -2.9761 -0.013491 0.0046536 -0.013749 -0.12521 -0.093991 -0.057408 -0.0092619 -0.0089645 0.0046005 0 -0.054641 0 -0.00049025 0 0.0002136 0 -3.0857
4.5938 0.15252 0.16083 0.12138 0.17317 0.10559 0.15953 0.14768 0.13387 0.13041 0.11918 0.051261 -0.9574 -0.015345 -0.0020713 -0.0069205 -0.12484 -0.086204 -0.058748 -0.012913 -0.01199 0.001082 0 -0.05517 0 -0.00043713 0 3.4679e-05 0 -2.4774
4.5977 0.13329 0.14398 0.057344 0.18053 0.093328 0.15365 0.15036 0.10996 0.080934 0.11393 0.02408 1.0901 -0.015636 -0.0078464 -0.0016849 -0.12715 -0.074507 -0.060181 -0.01751 -0.012862 -0.0014268 0 -0.055049 0 -0.00049348 0 0.00055597 0 -2.142
4.6016 0.1085 0.11307 0.020761 0.16353 0.092962 0.12977 0.13677 0.090225 0.049351 0.13303 0.050031 3.1604 -0.014375 -0.0085574 -0.0031532 -0.13185 -0.059615 -0.060932 -0.019548 -0.010746 -0.0026147 0 -0.054142 0 -0.0006297 0 0.0013041 0 -1.9848
4.6055 0.078161 0.07223 0.015933 0.11275 0.086752 0.080911 0.097799 0.08032 0.047367 0.15279 0.10205 5.2334 -0.013134 -0.0037419 -0.010993 -0.13621 -0.049052 -0.06053 -0.017474 -0.0067367 -0.0030317 0 -0.053093 0 -0.00074886 0 0.0016055 0 -1.8296
4.6094 0.044969 0.031749 0.025832 0.044834 0.06335 0.024102 0.043348 0.081859 0.070687 0.14283 0.13738 7.2907 -0.013406 0.003234 -0.019463 -0.13713 -0.049061 -0.058834 -0.01306 -0.0026623 -0.0033069 0 -0.052806 0 -0.00062974 0 0.0012377 0 -1.5154
4.6133 0.012667 0.00068997 0.029956 -0.0093528 0.02396 -0.013139 -0.0059354 0.085395 0.09692 0.089256 0.12584 9.334 -0.01514 0.0080162 -0.022555 -0.1336 -0.056619 -0.056344 -0.0099035 2.3261e-05 -0.0035747 0 -0.053591 0 -4.9498e-05 0 0.00066051 0 -0.97536
4.6172 -0.016525 -0.019022 0.018656 -0.028703 -0.019847 -0.019258 -0.03506 0.074786 0.097126 0.0067034 0.066793 11.385 -0.016809 0.0085453 -0.019395 -0.12739 -0.059415 -0.054286 -0.010425 0.00055999 -0.0035209 0 -0.054761 0 0.00097711 0 0.00060661 0 -0.25659
4.6211 -0.042824 -0.032487 -0.0068384 -0.018049 -0.055594 -0.011528 -0.045931 0.040247 0.054464 -0.071599 -0.015542 13.466 -0.016897 0.0060017 -0.014658 -0.12133 -0.044685 -0.053881 -0.013965 -0.0011626 -0.0028743 0 -0.055071 0 0.0020783 0 0.0014108 0 0.52618
4.625 -0.067331 -0.0468 -0.04259 -0.0032094 -0.079561 -0.020821 -0.05485 -0.012546 -0.023633 -0.11816 -0.091007 15.577 -0.015442 0.0029358 -0.013637 -0.11691 -0.0098837 -0.055196 -0.01748 -0.0044384 -0.0018171 0 -0.053651 0 0.0027058 0 0.0027021 0 1.2669
4.6289 -0.09001 -0.066079 -0.085734 -0.0098075 -0.098318 -0.061879 -0.078906 -0.066872 -0.10959 -0.12977 -0.14081 17.689 -0.014206 0.00068302 -0.016852 -0.11328 0.033833 -0.056756 -0.018069 -0.0075969 -0.00089523 0 -0.05064 0 0.0025307 0 0.003732 0 1.9192
4.6328 -0.10968 -0.090363 -0.13049 -0.044246 -0.12059 -0.11836 -0.12215 -0.10915 -0.17354 -0.12572 -0.16293 19.771 -0.015241 -0.0014225 -0.019637 -0.10843 0.068625 -0.056645 -0.015113 -0.0086021 -0.00048072 0 -0.047037 0 0.0017436 0 0.0040199 0 2.4895
4.6367 -0.12618 -0.11777 -0.16515 -0.092223 -0.14738 -0.1582 -0.17192 -0.13901 -0.20158 -0.12917 -0.16693 21.807 -0.018982 -0.0045226 -0.017152 -0.10131 0.082311 -0.054264 -0.010438 -0.0064447 -0.00028372 0 -0.043949 0 0.000979 0 0.0037208 0 2.9924
4.6406 -0.14205 -0.1465 -0.17871 -0.13403 -0.17079 -0.1647 -0.20788 -0.16556 -0.201 -0.14913 -0.16563 23.81 -0.023463 -0.0082435 -0.0098328 -0.093053 0.076512 -0.050964 -0.0066777 -0.002225 0.00054134 0 -0.041895 0 0.00088211 0 0.0034091 0 3.4169
4.6445 -0.1612 -0.17457 -0.17292 -0.16153 -0.18328 -0.15251 -0.21694 -0.19443 -0.1906 -0.17773 -0.16916 25.804 -0.025465 -0.010458 -0.0036851 -0.086187 0.064468 -0.048716 -0.00544 0.0013201 0.0026229 0 -0.040641 0 0.0016381 0 0.0035218 0 3.7391
4.6484 -0.18518 -0.19868 -0.16562 -0.18173 -0.18756 -0.15246 -0.20365 -0.22022 -0.18564 -0.20212 -0.18198 27.792 -0.022916 -0.009133 -0.0048758 -0.082636 0.060624 -0.048059 -0.0066472 0.0017604 0.0055219 0 -0.039579 0 0.0028336 0 0.003991 0 3.9641
4.6523 -0.21067 -0.2148 -0.17738 -0.20561 -0.1953 -0.18064 -0.1883 -0.23313 -0.19026 -0.217 -0.20207 29.759 -0.016755 -0.0044239 -0.01373 -0.082101 0.070369 -0.04752 -0.0091681 -0.0012225 0.0076589 0 -0.038212 0 0.0037625 0 0.0043741 0 4.1471
4.6563 -0.23132 -0.22113 -0.21133 -0.23449 -0.21446 -0.22249 -0.19365 -0.23294 -0.20125 -0.22625 -0.22273 31.682 -0.010662 0.0011242 -0.023967 -0.082102 0.087758 -0.045356 -0.011797 -0.0057932 0.0073621 0 -0.0364 0 0.0039374 0 0.0043032 0 4.3626
4.6602 -0.2428 -0.22071 -0.24662 -0.25762 -0.23813 -0.24789 -0.2287 -0.23411 -0.21619 -0.23476 -0.23755 33.555 -0.008556 0.004528 -0.028037 -0.079588 0.1022 -0.041924 -0.013699 -0.0096422 0.0043766 0 -0.034302 0 0.0034198 0 0.0038075 0 4.6437
4.6641 -0.24664 -0.2204 -0.25557 -0.263 -0.24873 -0.24151 -0.2811 -0.25375 -0.23631 -0.24186 -0.24569 35.393 -0.011585 0.0046582 -0.023607 -0.072942 0.10786 -0.039993 -0.014309 -0.011686 0.00053066 0 -0.0322 0 0.0027385 0 0.003237 0 4.9507
4.668 -0.24908 -0.22661 -0.23116 -0.25037 -0.23616 -0.21806 -0.32418 -0.29269 -0.26148 -0.24426 -0.25243 37.217 -0.017043 0.0027909 -0.015244 -0.063023 0.10778 -0.042198 -0.013276 -0.012211 -0.001298 0 -0.030377 0 0.0024875 0 0.0029194 0 5.2029
4.6719 -0.25576 -0.24099 -0.19844 -0.23346 -0.21227 -0.20799 -0.33481 -0.32929 -0.28432 -0.24393 -0.26315 39.026 -0.020357 0.0010879 -0.0099757 -0.052615 0.10959 -0.047928 -0.010833 -0.011666 0.00060655 0 -0.02905 0 0.0029182 0 0.0029124 0 5.3476
4.6758 -0.26749 -0.25997 -0.19595 -0.22918 -0.20508 -0.22907 -0.30984 -0.33537 -0.29232 -0.24969 -0.27609 40.8 -0.0188 0.00062598 -0.011133 -0.044633 0.11738 -0.052937 -0.0081653 -0.0097888 0.0051311 0 -0.028301 0 0.0038125 0 0.0030652 0 5.4052
4.6797 -0.28103 -0.27823 -0.24172 -0.24405 -0.23483 -0.27214 -0.26936 -0.30181 -0.27841 -0.2682 -0.28244 42.516 -0.013906 0.00082484 -0.016139 -0.040212 0.12737 -0.052643 -0.0070825 -0.0062316 0.0087772 0 -0.028023 0 0.0046862 0 0.0032684 0 5.4507
4.6836 -0.29392 -0.29289 -0.31512 -0.27048 -0.29371 -0.31351 -0.244 -0.25022 -0.2509 -0.29339 -0.27603 44.169 -0.010339 0.00055097 -0.019821 -0.037836 0.13177 -0.046319 -0.0088399 -0.0019335 0.0081756 0 -0.027929 0 0.0051433 0 0.0036011 0 5.5593
4.6875 -0.30788 -0.30485 -0.37331 -0.29603 -0.35011 -0.33852 -0.25539 -0.21797 -0.23223 -0.30805 -0.26411 45.775 -0.011905 -0.00050156 -0.019523 -0.034089 0.1274 -0.038136 -0.01293 0.00067326 0.0028186 0 -0.027664 0 0.0051237 0 0.0042232 0 5.7706
4.6914 -0.32679 -0.31705 -0.38881 -0.31589 -0.37557 -0.35145 -0.30349 -0.22899 -0.24529 -0.29965 -0.26692 47.355 -0.018033 -0.0016353 -0.017034 -0.025593 0.12105 -0.033758 -0.01701 -0.00058756 -0.0042446 0 -0.026941 0 0.0049018 0 0.0051448 0 6.1003
4.6953 -0.35096 -0.33176 -0.37359 -0.33657 -0.37002 -0.36402 -0.36916 -0.2761 -0.29722 -0.2764 -0.30245 48.907 -0.023925 -0.0021951 -0.015929 -0.010932 0.12565 -0.035413 -0.018336 -0.0054208 -0.0084838 0 -0.025593 0 0.0048714 0 0.0061272 0 6.5663
4.6992 -0.37429 -0.34959 -0.36612 -0.36719 -0.36087 -0.3786 -0.42814 -0.33047 -0.37351 -0.26591 -0.36823 50.408 -0.024518 -0.0024894 -0.017524 0.0086803 0.14957 -0.040056 -0.015773 -0.010775 -0.0071998 0 -0.023557 0 0.0052754 0 0.0068237 0 7.1793
4.7031 -0.38872 -0.37006 -0.39298 -0.40744 -0.37624 -0.38693 -0.4653 -0.36805 -0.44695 -0.29377 -0.43753 51.834 -0.018928 -0.0034394 -0.019684 0.030351 0.18802 -0.042385 -0.010772 -0.013168 -0.0014656 0 -0.020881 0 0.0060485 0 0.0070239 0 7.8935
4.707 -0.39285 -0.39214 -0.44141 -0.44458 -0.41772 -0.38532 -0.47988 -0.38776 -0.49397 -0.36013 -0.47695 53.179 -0.011431 -0.0053127 -0.019448 0.051286 0.22454 -0.039866 -0.0064087 -0.011595 0.0048221 0 -0.017796 0 0.0068554 0 0.0067789 0 8.5769
4.7109 -0.39591 -0.41406 -0.47038 -0.4634 -0.45937 -0.38667 -0.48077 -0.40558 -0.5064 -0.43643 -0.47234 54.463 -0.0080057 -0.007037 -0.016431 0.070048 0.24257 -0.034974 -0.0051627 -0.0082052 0.0079379 0 -0.014766 0 0.0072956 0 0.0063222 0 9.0623
4.7148 -0.41137 -0.43321 -0.45091 -0.46036 -0.47371 -0.4116 -0.47839 -0.43315 -0.49206 -0.48753 -0.44105 55.706 -0.011409 -0.0070657 -0.013371 0.086505 0.23814 -0.032546 -0.0071636 -0.0060569 0.0069155 0 -0.012362 0 0.0071567 0 0.0059014 0 9.2649
4.7188 -0.44413 -0.44757 -0.39734 -0.44866 -0.45913 -0.46515 -0.47946 -0.46412 -0.4674 -0.49982 -0.41854 56.91 -0.019074 -0.0050825 -0.013303 0.10088 0.22312 -0.034903 -0.010318 -0.006234 0.0037583 0 -0.01097 0 0.0065679 0 0.0056852 0 9.2678
4.7227 -0.48316 -0.45761 -0.35827 -0.44864 -0.4414 -0.52454 -0.48633 -0.48187 -0.44931 -0.48995 -0.43032 58.053 -0.025527 -0.0027556 -0.016388 0.11306 0.2159 -0.039527 -0.012148 -0.0072476 0.0013818 0 -0.010544 0 0.0059526 0 0.0057817 0 9.2815
4.7266 -0.50813 -0.46655 -0.37354 -0.47117 -0.44787 -0.55498 -0.49821 -0.4791 -0.45017 -0.48618 -0.47285 59.109 -0.02694 -0.0025191 -0.019677 0.12284 0.22702 -0.041515 -0.011773 -0.0072002 0.0012167 0 -0.010629 0 0.0057867 0 0.0062619 0 9.4851
4.7305 -0.50642 -0.47759 -0.43709 -0.50832 -0.48031 -0.5413 -0.51201 -0.46733 -0.47456 -0.50081 -0.51942 60.072 -0.023732 -0.0053153 -0.020025 0.13071 0.25131 -0.038344 -0.010391 -0.006201 0.002437 0 -0.010671 0 0.0062965 0 0.0070959 0 9.8782
4.7344 -0.48574 -0.49046 -0.50144 -0.53942 -0.51353 -0.50366 -0.52329 -0.46543 -0.51614 -0.52022 -0.54399 60.96 -0.019225 -0.009427 -0.01715 0.13804 0.27306 -0.032274 -0.0099536 -0.0062464 0.0031735 0 -0.01036 0 0.0072873 0 0.0080588 0 10.275
4.7383 -0.46971 -0.50105 -0.52086 -0.54759 -0.52113 -0.47945 -0.52845 -0.47927 -0.55712 -0.52157 -0.5409 61.797 -0.016185 -0.011677 -0.013819 0.14611 0.27924 -0.028127 -0.011323 -0.0086204 0.002368 0 -0.0097114 0 0.0082326 0 0.0087612 0 10.458
4.7422 -0.47842 -0.50552 -0.49305 -0.53287 -0.50216 -0.48762 -0.52735 -0.49459 -0.57534 -0.49875 -0.52401 62.588 -0.014767 -0.010081 -0.013079 0.15468 0.2696 -0.028724 -0.013535 -0.011791 0.00059967 0 -0.0088998 0 0.0085872 0 0.008868 0 10.364
4.7461 -0.51055 -0.50555 -0.46 -0.51124 -0.48172 -0.51188 -0.52358 -0.4919 -0.55836 -0.47122 -0.50957 63.315 -0.013511 -0.0055943 -0.015362 0.16185 0.25546 -0.032402 -0.014786 -0.012474 -0.00063322 0 -0.0080535 0 0.0081319 0 0.0083627 0 10.136
4.75 -0.54434 -0.50904 -0.46731 -0.50125 -0.48536 -0.52102 -0.52145 -0.46867 -0.51554 -0.46682 -0.50188 63.951 -0.011768 -0.0013182 -0.018239 0.16567 0.24926 -0.034841 -0.014157 -0.0091223 -0.00028737 0 -0.0072481 0 0.0071227 0 0.007611 0 10.008
4.7539 -0.55815 -0.52445 -0.52157 -0.50991 -0.5138 -0.50645 -0.52289 -0.4455 -0.47591 -0.49575 -0.49587 64.48 -0.010598 0.00015232 -0.018844 0.16653 0.25466 -0.033147 -0.012488 -0.0041506 0.0014781 0 -0.0066182 0 0.0061474 0 0.0071228 0 10.128
4.7578 -0.5529 -0.55293 -0.58744 -0.52993 -0.54452 -0.49658 -0.52811 -0.44905 -0.46974 -0.54138 -0.49144 64.904 -0.01123 -0.0011332 -0.016457 0.16808 0.26574 -0.028159 -0.011622 -0.0021228 0.003655 0 -0.0063249 0 0.0057855 0 0.007182 0 10.481
4.7617 -0.55455 -0.58567 -0.62652 -0.55003 -0.55845 -0.52979 -0.54024 -0.48822 -0.5062 -0.57691 -0.50164 65.241 -0.013037 -0.0027717 -0.012812 0.17552 0.27507 -0.022988 -0.012736 -0.005267 0.0052575 0 -0.0062695 0 0.0062937 0 0.0076609 0 10.97
4.7656 -0.59187 -0.60966 -0.63777 -0.56867 -0.5636 -0.61082 -0.56807 -0.54722 -0.5658 -0.59079 -0.54337 65.505 -0.01366 -0.0023881 -0.010185 0.19217 0.28223 -0.019658 -0.01526 -0.010789 0.0058359 0 -0.0058255 0 0.0075039 0 0.0081864 0 11.551
4.7695 -0.6675 -0.61732 -0.65617 -0.5982 -0.58861 -0.696 -0.62142 -0.60206 -0.61586 -0.59636 -0.61851 65.698 -0.011485 0.00013283 -0.009401 0.21698 0.29475 -0.017395 -0.017306 -0.013053 0.0053562 0 -0.0040048 0 0.0089607 0 0.0085047 0 12.261
4.7734 -0.74883 -0.61157 -0.70834 -0.65435 -0.64983 -0.72676 -0.70033 -0.64259 -0.63733 -0.61708 -0.70547 65.816 -0.0078534 0.0026124 -0.0096541 0.24514 0.32064 -0.014119 -0.017185 -0.0088916 0.0038804 0 -0.00013963 0 0.010177 0 0.0087023 0 13.122
4.7773 -0.78941 -0.60195 -0.77059 -0.73812 -0.72415 -0.68247 -0.78719 -0.67719 -0.63986 -0.66333 -0.77222 65.852 -0.0063364 0.0026972 -0.0099567 0.27129 0.35978 -0.0092437 -0.014695 -0.00088392 0.0015556 0 0.0054073 0 0.010849 0 0.009068 0 13.999
4.7813 -0.76461 -0.59559 -0.77784 -0.82458 -0.75756 -0.6013 -0.85095 -0.71572 -0.65102 -0.72286 -0.80044 65.799 -0.0093685 8.1969e-05 -0.010369 0.29267 0.40184 -0.0046251 -0.011161 0.0048142 -0.0011321 0 0.01119 0 0.010934 0 0.0097252 0 14.605
4.7852 -0.69157 -0.59164 -0.68427 -0.86949 -0.70713 -0.54644 -0.86289 -0.75019 -0.68791 -0.7719 -0.79775 65.647 -0.015484 -0.0032627 -0.011658 0.30979 0.43212 -0.0026022 -0.008391 0.0042061 -0.0033337 0 0.015497 0 0.010615 0 0.010394 0 14.657
4.7891 -0.61573 -0.58401 -0.52108 -0.83268 -0.58089 -0.54822 -0.81293 -0.75535 -0.73586 -0.79283 -0.7854 65.389 -0.020124 -0.0050244 -0.013935 0.32444 0.43983 -0.003251 -0.0075089 -0.00081284 -0.0043287 0 0.017475 0 0.010183 0 0.010539 0 14.07
4.793 -0.57504 -0.56918 -0.39016 -0.70458 -0.43932 -0.57774 -0.71413 -0.71083 -0.7537 -0.7804 -0.77233 65.025 -0.019541 -0.0047487 -0.015971 0.3371 0.4219 -0.0038928 -0.0085745 -0.0044331 -0.0041533 0 0.017641 0 0.0099034 0 0.0097979 0 13.013
4.7969 -0.57223 -0.55073 -0.38698 -0.51821 -0.35445 -0.57836 -0.5931 -0.62286 -0.70318 -0.73438 -0.74168 64.565 -0.014159 -0.0041668 -0.016154 0.34635 0.38118 -0.0016065 -0.011012 -0.0026993 -0.0036516 0 0.017337 0 0.0098968 0 0.0083289 0 11.775
4.8008 -0.57814 -0.53579 -0.51459 -0.33699 -0.35979 -0.52453 -0.47591 -0.52326 -0.5795 -0.65289 -0.66548 64.027 -0.0081687 -0.0053315 -0.014194 0.35054 0.32317 0.0036279 -0.014216 0.0026371 -0.0036979 0 0.0176 0 0.010077 0 0.0067516 0 10.58
4.8047 -0.56117 -0.52698 -0.66811 -0.22336 -0.43119 -0.44969 -0.38136 -0.44567 -0.41952 -0.539 -0.53658 63.421 -0.0057841 -0.0083856 -0.011763 0.34994 0.25578 0.0083139 -0.017747 0.005965 -0.0042213 0 0.018422 0 0.010211 0 0.0057298 0 9.5172
4.8086 -0.51558 -0.5183 -0.71242 -0.20617 -0.51149 -0.41439 -0.32356 -0.40219 -0.28228 -0.4147 -0.38849 62.746 -0.0077911 -0.0112 -0.011268 0.34703 0.19156 0.0081698 -0.021117 0.0034316 -0.0040348 0 0.018992 0 0.010091 0 0.0055396 0 8.6337
4.8125 -0.46393 -0.49959 -0.59265 -0.26664 -0.55476 -0.44456 -0.31521 -0.38234 -0.21679 -0.32254 -0.28148 61.992 -0.011589 -0.011351 -0.013784 0.34459 0.1473 0.0018706 -0.023609 -0.003321 -0.001851 0 0.018615 0 0.0097159 0 0.0059653 0 8.0517
4.8164 -0.43368 -0.46607 -0.38299 -0.35209 -0.55315 -0.50081 -0.36228 -0.37264 -0.23866 -0.30342 -0.26253 61.155 -0.014295 -0.0086081 -0.01803 0.34355 0.13754 -0.0074903 -0.024462 -0.0089461 0.0022835 0 0.01741 0 0.0093241 0 0.0065564 0 7.9514
4.8203 -0.43144 -0.42394 -0.22865 -0.40908 -0.52922 -0.51075 -0.45228 -0.37356 -0.32671 -0.36412 -0.33021 60.244 -0.015488 -0.0054621 -0.021321 0.34271 0.1649 -0.014461 -0.023269 -0.0097116 0.0064801 0 0.016171 0 0.0092208 0 0.0069724 0 8.3936
4.8242 -0.43879 -0.38672 -0.2286 -0.41501 -0.50793 -0.43582 -0.54924 -0.39477 -0.43648 -0.46376 -0.43348 59.278 -0.016839 -0.0049798 -0.021625 0.34069 0.21537 -0.015036 -0.020235 -0.0068775 0.0081126 0 0.015624 0 0.0095075 0 0.0071124 0 9.1536
4.8281 -0.43179 -0.36507 -0.35846 -0.38774 -0.49612 -0.30996 -0.6066 -0.43489 -0.52058 -0.53624 -0.50625 58.268 -0.01936 -0.0078236 -0.018981 0.33795 0.26411 -0.0091824 -0.016077 -0.0048325 0.0058211 0 0.015832 0 0.0099494 0 0.006988 0 9.7628
4.832 -0.40405 -0.35916 -0.49805 -0.36754 -0.48408 -0.21324 -0.59352 -0.47068 -0.54737 -0.53464 -0.51045 57.21 -0.021594 -0.011252 -0.015227 0.33678 0.28927 -0.00042784 -0.011752 -0.0061702 0.00077562 0 0.016298 0 0.01013 0 0.0065598 0 9.7814
4.8359 -0.37108 -0.35962 -0.53554 -0.3845 -0.46048 -0.2043 -0.51562 -0.4719 -0.51312 -0.46206 -0.45527 56.092 -0.020928 -0.011264 -0.012524 0.33905 0.28393 0.0067002 -0.0082422 -0.00896 -0.0039677 0 0.016542 0 0.0097975 0 0.005766 0 9.097
4.8398 -0.35286 -0.35577 -0.4551 -0.43476 -0.42208 -0.27316 -0.41208 -0.42976 -0.44271 -0.36383 -0.38083 54.907 -0.016672 -0.0061752 -0.011973 0.3439 0.25741 0.0092575 -0.0064391 -0.0090239 -0.005642 0 0.016521 0 0.0091065 0 0.0047199 0 7.9945
4.8438 -0.3533 -0.34348 -0.33439 -0.4827 -0.37084 -0.35521 -0.32907 -0.36879 -0.37518 -0.28897 -0.32343 53.663 -0.01145 0.0015397 -0.01326 0.34789 0.22556 0.0069477 -0.0069288 -0.004707 -0.0037817 0 0.016477 0 0.0085226 0 0.0038185 0 6.9238
4.8477 -0.35679 -0.32661 -0.26285 -0.48728 -0.30772 -0.38989 -0.28894 -0.3263 -0.33847 -0.25493 -0.29173 52.376 -0.0090994 0.0069319 -0.015234 0.34775 0.19868 0.0015935 -0.0096416 0.0009826 -0.00044241 0 0.016471 0 0.0084339 0 0.0035546 0 6.1614
4.8516 -0.34485 -0.31191 -0.26179 -0.43297 -0.23529 -0.36865 -0.27886 -0.31651 -0.32916 -0.24395 -0.27002 51.052 -0.011025 0.0064933 -0.016729 0.34321 0.17647 -0.004124 -0.013637 0.0032054 0.0015474 0 0.016176 0 0.0087976 0 0.0041233 0 5.6538
4.8555 -0.31533 -0.303 -0.2794 -0.34217 -0.16781 -0.33102 -0.26669 -0.31528 -0.31534 -0.22933 -0.24087 49.682 -0.014777 0.00098825 -0.01707 0.33725 0.15316 -0.0078739 -0.017391 0.00020873 0.00086856 0 0.015185 0 0.0091454 0 0.0051717 0 5.169
4.8594 -0.28489 -0.29849 -0.25808 -0.25966 -0.13381 -0.31893 -0.2302 -0.28371 -0.26562 -0.20405 -0.20432 48.251 -0.016447 -0.0052194 -0.016218 0.33328 0.12657 -0.008512 -0.019587 -0.0047554 -0.0013372 0 0.013495 0 0.0089653 0 0.0059722 0 4.5992
4.8633 -0.27247 -0.29453 -0.20251 -0.22085 -0.16027 -0.33615 -0.17596 -0.2107 -0.18311 -0.18538 -0.17784 46.755 -0.014551 -0.007735 -0.014664 0.33203 0.10253 -0.0064186 -0.019867 -0.0065274 -0.0025804 0 0.011602 0 0.008138 0 0.0059328 0 4.1221
4.8672 -0.28037 -0.28814 -0.17899 -0.22775 -0.2466 -0.34983 -0.13427 -0.13243 -0.11313 -0.19488 -0.17985 45.211 -0.01143 -0.0055288 -0.013159 0.33112 0.091076 -0.0031691 -0.018948 -0.0030384 -0.0012235 0 0.010083 0 0.0070432 0 0.0050364 0 4.0622
4.8711 -0.29153 -0.27806 -0.24637 -0.25074 -0.35258 -0.32714 -0.13586 -0.10659 -0.11153 -0.23578 -0.21348 43.64 -0.010722 -0.0013753 -0.012275 0.32792 0.098342 -0.0005622 -0.017962 0.0027881 0.0020821 0 0.0090969 0 0.0062436 0 0.003836 0 4.5743
4.875 -0.28515 -0.26316 -0.38723 -0.2539 -0.41676 -0.26796 -0.18905 -0.16165 -0.19577 -0.28901 -0.26463 42.054 -0.013486 0.00077142 -0.012024 0.32262 0.12161 0.00046677 -0.017593 0.0060172 0.0048964 0 0.0083593 0 0.0060336 0 0.003011 0 5.4392
4.8789 -0.25495 -0.2413 -0.50928 -0.22357 -0.39641 -0.20266 -0.27355 -0.26751 -0.32136 -0.32879 -0.31344 40.441 -0.017009 -0.00099294 -0.011911 0.3184 0.15104 0.00025905 -0.017736 0.0044385 0.0049803 0 0.0076184 0 0.006256 0 0.0028737 0 6.1656
4.8828 -0.21266 -0.21074 -0.51971 -0.17746 -0.29793 -0.1614 -0.3524 -0.35594 -0.40872 -0.34009 -0.34674 38.785 -0.017544 -0.0053708 -0.011479 0.31785 0.17562 -0.00015831 -0.017876 0.00034205 0.0021229 0 0.0070738 0 0.0065263 0 0.0032328 0 6.3151
4.8867 -0.1746 -0.17296 -0.40561 -0.14751 -0.17199 -0.14773 -0.39177 -0.37343 -0.40202 -0.32194 -0.35971 37.081 -0.014194 -0.009356 -0.01092 0.31897 0.18759 -0.00011247 -0.017721 -0.0021791 -0.0016712 0 0.0071774 0 0.0066205 0 0.0036757 0 5.7769
4.8906 -0.14624 -0.13381 -0.24637 -0.15079 -0.076231 -0.14148 -0.37526 -0.31944 -0.31019 -0.27765 -0.34768 35.344 -0.0099352 -0.01065 -0.011047 0.31465 0.18267 0.00020442 -0.017441 -0.0013873 -0.0037485 0 0.0079085 0 0.0066383 0 0.0039472 0 4.77
4.8945 -0.1201 -0.10134 -0.14655 -0.17292 -0.03588 -0.12381 -0.30678 -0.23717 -0.19324 -0.20678 -0.29928 33.595 -0.008732 -0.0088803 -0.01249 0.29709 0.15809 0.00018467 -0.017344 0.00071058 -0.0028397 0 0.0082636 0 0.0067935 0 0.0040565 0 3.6033
4.8984 -0.088065 -0.081219 -0.14972 -0.17786 -0.033817 -0.096345 -0.2042 -0.16879 -0.10609 -0.10931 -0.20173 31.843 -0.011687 -0.005072 -0.014794 0.26377 0.11255 -0.0003567 -0.017444 0.00086342 4.7715e-05 0 0.006643 0 0.0070697 0 0.0040629 0 2.4312
4.9023 -0.053626 -0.073441 -0.20898 -0.13705 -0.034785 -0.075509 -0.090604 -0.11926 -0.052014 0.0027789 -0.056936 30.079 -0.016115 -0.00051223 -0.016404 0.22011 0.049562 -0.00092194 -0.017438 -0.0019123 0.0025226 0 0.0020137 0 0.0071253 0 0.0038366 0 1.2262
4.9063 -0.030489 -0.07245 -0.23617 -0.054716 -0.019102 -0.070838 0.012135 -0.062108 0.0095081 0.10128 0.10518 28.284 -0.018391 0.0036899 -0.015794 0.17654 -0.018992 -0.00095143 -0.017095 -0.0054478 0.0027114 0 -0.0050746 0 0.0065856 0 0.0031133 0 -0.031164
4.9102 -0.028388 -0.070681 -0.18149 0.031452 0.0044756 -0.072276 0.08629 0.02143 0.10751 0.15309 0.23067 26.457 -0.017565 0.0063469 -0.012889 0.14204 -0.073941 -0.0006023 -0.016556 -0.0068057 0.00064692 0 -0.012553 0 0.0054617 0 0.0018299 0 -1.1533
4.9141 -0.041085 -0.062832 -0.072519 0.075515 0.014879 -0.06036 0.11983 0.11107 0.21156 0.13988 0.26591 24.612 -0.016045 0.0062644 -0.0094388 0.11944 -0.096085 -0.00071473 -0.016159 -0.0051919 -0.0018998 0 -0.018052 0 0.0042693 0 0.0003868 0 -1.7611
4.918 -0.049705 -0.048095 0.016699 0.055894 0.0042854 -0.028105 0.10852 0.15657 0.24296 0.070177 0.18893 22.773 -0.016789 0.0031846 -0.0078208 0.10574 -0.076107 -0.001858 -0.015976 -0.0024035 -0.002924 0 -0.020369 0 0.003678 0 -0.00050107 0 -1.5346
4.9219 -0.039071 -0.029292 0.032328 -0.0088934 -0.013185 0.009073 0.058612 0.12046 0.14249 -0.025402 0.027051 20.953 -0.020042 -0.0012754 -0.0091881 0.096338 -0.020823 -0.0034286 -0.015654 -0.00068566 -0.0017828 0 -0.020059 0 0.003961 0 -0.00031592 0 -0.50168
4.9258 -0.011228 -0.010082 -0.017741 -0.072442 -0.016707 0.0266 -0.012131 0.014925 -0.064248 -0.1106 -0.15261 19.141 -0.023031 -0.0041292 -0.012534 0.089113 0.048502 -0.003876 -0.014843 -0.00056413 0.00037136 0 -0.018761 0 0.0047299 0 0.00081586 0 0.88417
4.9297 0.017194 0.007543 -0.078796 -0.090878 -0.0001983 0.014591 -0.078035 -0.10142 -0.26708 -0.15885 -0.27575 17.323 -0.022864 -0.0031655 -0.015525 0.08483 0.10505 -0.0020502 -0.013783 -0.00091707 0.0016015 0 -0.01791 0 0.0052107 0 0.0021602 0 1.9617
4.9336 0.031251 0.023815 -0.099123 -0.04943 0.023033 -0.010962 -0.11415 -0.16435 -0.34461 -0.15899 -0.29717 15.489 -0.019555 0.0009818 -0.016403 0.084179 0.12771 0.0015331 -0.013308 -0.00083308 0.00077097 0 -0.017903 0 0.0048487 0 0.0028975 0 2.2244
4.9375 0.031678 0.03986 -0.067254 0.032149 0.036703 -0.020512 -0.10647 -0.14728 -0.2524 -0.11299 -0.21934 13.647 -0.016044 0.0049903 -0.015302 0.08491 0.10906 0.0047723 -0.014057 -0.00085278 -0.001584 0 -0.018278 0 0.0037423 0 0.0026938 0 1.5733
4.9414 0.033218 0.056032 -0.0088563 0.11604 0.040638 0.0046503 -0.057712 -0.071841 -0.052266 -0.032257 -0.083661 11.811 -0.015265 0.0055251 -0.0139 0.082132 0.056856 0.0054672 -0.015603 -0.0021179 -0.0037597 0 -0.018571 0 0.0025519 0 0.0018461 0 0.30239
4.9453 0.049619 0.071666 0.044287 0.1706 0.05137 0.057764 0.015449 0.01786 0.14062 0.064727 0.057216 9.9876 -0.017361 0.0022028 -0.013785 0.071706 -0.010684 0.002961 -0.016492 -0.0045507 -0.0042931 0 -0.018979 0 0.0019766 0 0.00092033 0 -1.1351
4.9492 0.080573 0.086567 0.079868 0.18585 0.083131 0.11335 0.091928 0.090781 0.2454 0.15568 0.16688 8.1763 -0.019848 -0.0019845 -0.015035 0.053673 -0.073095 -0.0014496 -0.015412 -0.0063979 -0.0030804 0 -0.020261 0 0.0022402 0 0.00025639 0 -2.386
4.9531 0.11331 0.10265 0.10541 0.17283 0.12991 0.14756 0.15594 0.14364 0.26339 0.22121 0.2358 6.3739 -0.020402 -0.0033962 -0.016226 0.032621 -0.11549 -0.005582 -0.012532 -0.0058969 -0.0013022 0 -0.023027 0 0.002984 0 -0.00020473 0 -3.3141
4.957 0.13647 0.12353 0.1317 0.15184 0.16917 0.15432 0.20073 0.18782 0.25152 0.2522 0.27251 4.5853 -0.019211 -0.0011783 -0.015767 0.01464 -0.13291 -0.0078846 -0.0096925 -0.0032722 -0.00029227 0 -0.027084 0 0.0036042 0 -0.00067013 0 -3.9444
4.9609 0.15155 0.15151 0.16063 0.13983 0.18511 0.14586 0.22606 0.22737 0.25505 0.25215 0.28645 2.8222 -0.018456 0.0019002 -0.013347 0.0033976 -0.12968 -0.0081543 -0.0090425 -0.00071972 -0.00038883 0 -0.03141 0 0.0037157 0 -0.0011416 0 -4.3376
4.9648 0.17032 0.18418 0.18739 0.14437 0.18704 0.14095 0.23447 0.25125 0.2663 0.23264 0.27826 1.0935 -0.019592 0.0021383 -0.010282 -0.001625 -0.11502 -0.0071297 -0.011201 -0.00020735 -0.00077654 0 -0.034763 0 0.0033699 0 -0.0013591 0 -4.5189
4.9688 0.20098 0.21411 0.20877 0.16442 0.2015 0.15208 0.23098 0.24599 0.24533 0.20598 0.24471 -0.60315 -0.021414 -0.0013822 -0.0085466 -0.0037784 -0.097671 -0.0056601 -0.01458 -0.0014269 -0.0004012 0 -0.036426 0 0.0029052 0 -0.0011056 0 -4.5017
4.9727 0.23753 0.23298 0.22468 0.19397 0.24325 0.18018 0.22487 0.21383 0.17613 0.18167 0.19187 -2.2761 -0.021061 -0.0056898 -0.0093487 -0.0063565 -0.083088 -0.0042858 -0.016582 -0.0022145 0.0009525 0 -0.036538 0 0.0026137 0 -0.00054279 0 -4.3533
4.9766 0.26357 0.23764 0.23263 0.22532 0.29462 0.21693 0.22818 0.17754 0.098085 0.16749 0.14219 -3.9279 -0.01695 -0.0066328 -0.012327 -0.010638 -0.073984 -0.003353 -0.01573 -0.0010916 0.0024612 0 -0.035852 0 0.002522 0 -0.0001897 0 -4.2163
4.9805 0.2672 0.23324 0.2259 0.2512 0.31761 0.25022 0.24832 0.16649 0.078368 0.17072 0.12583 -5.549 -0.010654 -0.0029071 -0.01583 -0.016038 -0.072482 -0.003144 -0.012904 0.00085245 0.0031168 0 -0.03517 0 0.0024394 0 -0.00050595 0 -4.2538
4.9844 0.25272 0.23012 0.20227 0.26658 0.2911 0.26941 0.28018 0.19566 0.15025 0.19483 0.16026 -7.1256 -0.0057961 0.0024699 -0.017953 -0.021629 -0.080769 -0.003639 -0.010606 0.00096129 0.0027595 0 -0.034909 0 0.0021889 0 -0.0014499 0 -4.5538
4.9883 0.23768 0.23651 0.17527 0.27018 0.2376 0.26965 0.30704 0.25457 0.27667 0.23422 0.23417 -8.6548 -0.0050569 0.004734 -0.017597 -0.027382 -0.099078 -0.0041998 -0.010884 -0.0019691 0.0022179 0 -0.035038 0 0.0018033 0 -0.0024415 0 -5.069
4.9922 0.23806 0.25278 0.17246 0.2647 0.20953 0.25475 0.31291 0.31393 0.37587 0.27417 0.31076 -10.15 -0.0081562 0.0016316 -0.014994 -0.034156 -0.12312 -0.0037864 -0.013672 -0.005867 0.0023729 0 -0.035341 0 0.0015219 0 -0.0028039 0 -5.6361
4.9961 0.25535 0.27181 0.21609 0.25526 0.24257 0.23619 0.29738 0.34453 0.38833 0.29972 0.35133 -11.63 -0.012556 -0.0046111 -0.011526 -0.042713 -0.1445 -0.0018161 -0.016869 -0.0069494 0.0031009 0 -0.035708 0 0.0016003 0 -0.0023172 0 -6.0661
5 0.27696 0.2851 0.30116 0.24707 0.31811 0.2274 0.27874 0.3352 0.32535 0.30717 0.34292 -13.099 -0.015878 -0.0093748 -0.008985 -0.052754 -0.15543 0.0010383 -0.018022 -0.0033931 0.0032616 0 -0.036214 0 0.0020854 0 -0.001404 0 -6.248
5.0039 0.28847 0.28913 0.39222 0.24394 0.37309 0.23583 0.28013 0.29887 0.25658 0.30716 0.30818 -14.538 -0.017576 -0.0097076 -0.008623 -0.062755 -0.15445 0.0030023 -0.016167 0.0024971 0.0018799 0 -0.036962 0 0.0027368 0 -0.00078891 0 -6.205
5.0078 0.28578 0.28694 0.44565 0.248 0.35369 0.25862 0.30952 0.264 0.24829 0.31434 0.2878 -15.916 -0.018511 -0.0065391 -0.010464 -0.070668 -0.14804 0.0024267 -0.012461 0.0059231 -0.00062611 0 -0.037882 0 0.0031604 0 -0.00092294 0 -6.0703
5.0117 0.27647 0.28421 0.44045 0.25966 0.26643 0.28494 0.35163 0.2565 0.30727 0.33205 0.3073 -17.218 -0.019382 -0.0031978 -0.013299 -0.075009 -0.14549 -0.00083857 -0.0092773 0.0036339 -0.0025409 0 -0.038692 0 0.0030701 0 -0.001655 0 -5.998
5.0156 0.27085 0.28416 0.39172 0.2766 0.17884 0.30294 0.38027 0.28289 0.37784 0.3464 0.35438 -18.453 -0.019921 -0.0020109 -0.015474 -0.075708 -0.15062 -0.0051239 -0.0086198 -0.0033643 -0.0024126 0 -0.039082 0 0.0024893 0 -0.002398 0 -6.0601
5.0195 0.27238 0.28579 0.33594 0.29275 0.165 0.30568 0.38027 0.32516 0.39164 0.33699 0.38627 -19.649 -0.019578 -0.0024384 -0.016039 -0.074214 -0.15748 -0.008039 -0.010984 -0.010818 -0.00065366 0 -0.038953 0 0.0017389 0 -0.0026197 0 -6.1949
5.0234 0.27645 0.28628 0.30183 0.29929 0.24168 0.29273 0.35876 0.35237 0.32501 0.29579 0.36346 -20.828 -0.018596 -0.0023785 -0.015424 -0.072702 -0.1548 -0.0081589 -0.015259 -0.014752 0.00052973 0 -0.038492 0 0.0012099 0 -0.0022436 0 -6.2442
5.0273 0.27698 0.28406 0.29195 0.28893 0.35154 0.26881 0.33556 0.34276 0.21616 0.23773 0.28399 -21.988 -0.018025 -0.00095092 -0.015073 -0.072731 -0.13647 -0.0059718 -0.019487 -0.014141 -0.00088123 0 -0.038016 0 0.001087 0 -0.0016581 0 -6.067
5.0313 0.27305 0.27954 0.28855 0.26136 0.40917 0.24237 0.32287 0.30121 0.13208 0.19275 0.19016 -23.109 -0.01859 0.00034461 -0.016182 -0.074206 -0.10924 -0.0034012 -0.021907 -0.010611 -0.0045403 0 -0.037717 0 0.0012369 0 -0.0013698 0 -5.6567
5.0352 0.26859 0.27325 0.2747 0.22577 0.37075 0.22412 0.31496 0.25765 0.11719 0.18541 0.14038 -24.172 -0.019774 -0.00065431 -0.018511 -0.075503 -0.090157 -0.0023641 -0.021755 -0.0061878 -0.0075484 0 -0.037575 0 0.0013541 0 -0.0016015 0 -5.1761
5.0391 0.26636 0.2645 0.25006 0.19726 0.26749 0.22302 0.29805 0.24515 0.16636 0.21828 0.16676 -25.178 -0.020284 -0.0040588 -0.020291 -0.074861 -0.094239 -0.0035005 -0.019534 -0.0017563 -0.0067673 0 -0.037488 0 0.0012405 0 -0.0021434 0 -4.8685
5.043 0.26339 0.25248 0.22889 0.18841 0.17588 0.23939 0.26891 0.27313 0.2389 0.27123 0.251 -26.142 -0.019453 -0.0072231 -0.01944 -0.072057 -0.12189 -0.0059226 -0.016668 0.0024436 -0.001749 0 -0.037481 0 0.00097793 0 -0.002541 0 -4.8906
5.0469 0.25301 0.23836 0.22557 0.20123 0.15318 0.26049 0.24129 0.31749 0.29423 0.31525 0.33727 -27.08 -0.017981 -0.007021 -0.015255 -0.068926 -0.15656 -0.0079771 -0.014715 0.0055117 0.0044263 0 -0.037732 0 0.00084173 0 -0.0024499 0 -5.1811
5.0508 0.23179 0.22551 0.24261 0.22513 0.19456 0.26573 0.23182 0.33723 0.31648 0.32877 0.37141 -27.997 -0.017082 -0.0029625 -0.0092638 -0.06809 -0.17549 -0.0083459 -0.014514 0.005832 0.0073911 0 -0.038355 0 0.0010338 0 -0.0018866 0 -5.4684
5.0547 0.20419 0.21653 0.2701 0.24265 0.24574 0.2412 0.23964 0.30565 0.31168 0.30606 0.33599 -28.888 -0.016944 0.0019862 -0.0044926 -0.070795 -0.16565 -0.0067564 -0.015797 0.0026249 0.0050122 0 -0.039147 0 0.0014805 0 -0.0011976 0 -5.4312
5.0586 0.18016 0.21017 0.29375 0.23955 0.25443 0.19323 0.24272 0.23103 0.28842 0.25565 0.25593 -29.746 -0.016267 0.0038614 -0.0036005 -0.07573 -0.13241 -0.0039986 -0.017494 -0.0026892 -0.0008642 0 -0.039621 0 0.0018838 0 -0.00077732 0 -4.9095
5.0625 0.16768 0.20182 0.30227 0.21312 0.2126 0.14746 0.21781 0.15006 0.24559 0.19417 0.17418 -30.571 -0.013622 0.0012268 -0.0071617 -0.079941 -0.094249 -0.0013988 -0.018482 -0.007152 -0.0059659 0 -0.039367 0 0.00198 0 -0.00075433 0 -4.0192
5.0664 0.16687 0.18792 0.28988 0.17359 0.15492 0.13098 0.16578 0.099845 0.17941 0.14013 0.12046 -31.373 -0.009327 -0.0035243 -0.013282 -0.081166 -0.068378 -0.00011123 -0.018195 -0.0086044 -0.0070221 0 -0.038455 0 0.0017647 0 -0.00089109 0 -3.0877
5.0703 0.17071 0.17032 0.25626 0.13808 0.12149 0.15036 0.11618 0.092234 0.099914 0.10866 0.098013 -32.158 -0.0057883 -0.0062952 -0.018767 -0.079547 -0.05934 -0.00056213 -0.016691 -0.0073923 -0.0040367 0 -0.037485 0 0.0014794 0 -0.00079574 0 -2.4558
5.0742 0.17113 0.15592 0.20753 0.1208 0.12277 0.18488 0.10348 0.11082 0.03677 0.10625 0.094266 -32.924 -0.0056868 -0.0048561 -0.020998 -0.077216 -0.059458 -0.0022651 -0.014329 -0.0056738 0.00039038 0 -0.037174 0 0.0013799 0 -0.00029548 0 -2.286
5.0781 0.16529 0.15127 0.15672 0.12543 0.13756 0.2025 0.13601 0.13035 0.024041 0.12779 0.10042 -33.66 -0.0095394 -0.00062282 -0.019302 -0.076205 -0.059376 -0.0040758 -0.011525 -0.005083 0.0036852 0 -0.037793 0 0.0015131 0 0.00033621 0 -2.5076
5.082 0.15687 0.15704 0.1198 0.14422 0.14039 0.18651 0.1876 0.13907 0.074337 0.15923 0.11958 -34.361 -0.014934 0.00281 -0.015041 -0.07667 -0.058192 -0.0047804 -0.0088659 -0.0052573 0.0052004 0 -0.038947 0 0.0017055 0 0.00052616 0 -2.9163
5.0859 0.15266 0.16775 0.10719 0.16417 0.12849 0.15021 0.22086 0.14423 0.16445 0.18625 0.15756 -35.029 -0.01823 0.0028485 -0.010552 -0.077118 -0.06362 -0.0037477 -0.0072658 -0.0047444 0.0057799 0 -0.039884 0 0.001755 0 -0.00014507 0 -3.3319
5.0898 0.15756 0.17695 0.11753 0.17636 0.12285 0.1267 0.22057 0.15854 0.24686 0.20289 0.20866 -35.675 -0.017273 -0.00010127 -0.0077368 -0.076305 -0.08232 -0.0013139 -0.0076841 -0.0031354 0.0059176 0 -0.040072 0 0.0016227 0 -0.0015366 0 -3.6906
5.0938 0.17193 0.18288 0.14036 0.18167 0.14528 0.14185 0.20502 0.18341 0.28054 0.21319 0.25334 -36.301 -0.01282 -0.003357 -0.0071561 -0.074827 -0.11007 0.0013271 -0.010358 -0.0018739 0.0048184 0 -0.039552 0 0.001445 0 -0.0029533 0 -4.0181
5.0977 0.19207 0.18904 0.16624 0.1888 0.1956 0.19309 0.20487 0.20617 0.25825 0.2244 0.27173 -36.901 -0.0076896 -0.0043878 -0.0080478 -0.074686 -0.13202 0.0027178 -0.014209 -0.0026765 0.0014968 0 -0.038806 0 0.0013781 0 -0.0036136 0 -4.3392
5.1016 0.21253 0.19951 0.19459 0.20568 0.2502 0.25109 0.23092 0.21324 0.20965 0.23841 0.26041 -37.467 -0.0046379 -0.0026382 -0.0090775 -0.077144 -0.13401 0.0019569 -0.017192 -0.0052735 -0.0033734 0 -0.038339 0 0.0014543 0 -0.0032272 0 -4.6194
5.1055 0.22877 0.21417 0.23074 0.23104 0.28124 0.28174 0.2633 0.20494 0.17785 0.24994 0.23605 -37.992 -0.0047746 0.00059949 -0.0092552 -0.080993 -0.11542 -0.00069038 -0.0176 -0.007149 -0.0071647 0 -0.038354 0 0.0015871 0 -0.0022013 0 -4.7921
5.1094 0.23914 0.22884 0.27523 0.25371 0.27771 0.27038 0.27261 0.19637 0.18799 0.25269 0.22147 -38.482 -0.0074318 0.003627 -0.008472 -0.083113 -0.091564 -0.0038104 -0.015363 -0.0059134 -0.0073023 0 -0.038743 0 0.0016864 0 -0.0012928 0 -4.8323
5.1133 0.24569 0.2399 0.31719 0.26115 0.251 0.23038 0.2514 0.20321 0.23114 0.24668 0.22688 -38.946 -0.011004 0.0054676 -0.0074216 -0.08107 -0.082262 -0.0056371 -0.012173 -0.0019937 -0.0037674 0 -0.039277 0 0.0017281 0 -0.001001 0 -4.7977
5.1172 0.2532 0.2483 0.34063 0.25117 0.22369 0.1924 0.22376 0.22681 0.27471 0.23892 0.24318 -39.385 -0.013812 0.0058176 -0.0070619 -0.075485 -0.095746 -0.0052611 -0.010204 0.0012915 0.00051543 0 -0.03974 0 0.0016999 0 -0.0012274 0 -4.7947
5.1211 0.2661 0.25841 0.33899 0.23664 0.21397 0.18464 0.22282 0.25336 0.28946 0.23707 0.25308 -39.793 -0.014639 0.0044132 -0.0080047 -0.069934 -0.12169 -0.0034323 -0.010465 0.00066082 0.0020687 0 -0.039933 0 0.0015179 0 -0.0014828 0 -4.9034
5.125 0.2847 0.27282 0.32307 0.23774 0.22741 0.21756 0.25856 0.26852 0.27172 0.24355 0.24928 -40.157 -0.013194 0.00094186 -0.010193 -0.068297 -0.14005 -0.0021889 -0.012175 -0.0039533 -0.00011922 0 -0.039685 0 0.0010685 0 -0.0014186 0 -5.134
5.1289 0.30375 0.2889 0.31254 0.26653 0.25787 0.27978 0.30817 0.27282 0.24495 0.2564 0.24279 -40.471 -0.01051 -0.0042207 -0.012994 -0.071728 -0.1387 -0.0033217 -0.013664 -0.0091548 -0.0038577 0 -0.039005 0 0.00038031 0 -0.0011668 0 -5.4486
5.1328 0.31548 0.30096 0.31772 0.31568 0.29245 0.3446 0.3386 0.28242 0.24133 0.27492 0.25397 -40.734 -0.0087089 -0.0093542 -0.015566 -0.077831 -0.12477 -0.0067377 -0.013898 -0.011082 -0.0060245 0 -0.038262 0 -0.00025586 0 -0.0011729 0 -5.8171
5.1367 0.31557 0.30606 0.32936 0.36123 0.31672 0.38283 0.33865 0.31322 0.27856 0.3019 0.29422 -40.954 -0.009695 -0.011894 -0.017241 -0.082664 -0.1193 -0.010181 -0.013227 -0.0087466 -0.0055724 0 -0.038111 0 -0.00041415 0 -0.0017047 0 -6.2376
5.1406 0.30771 0.30748 0.32813 0.37856 0.32082 0.37763 0.32846 0.36278 0.34776 0.338 0.3539 -41.131 -0.013436 -0.010082 -0.017721 -0.083853 -0.13873 -0.01087 -0.012755 -0.004513 -0.0042731 0 -0.039061 0 0.00013036 0 -0.002537 0 -6.6979
5.1445 0.30211 0.31191 0.30605 0.3601 0.30648 0.33532 0.33687 0.40738 0.41855 0.37401 0.40618 -41.261 -0.017416 -0.0045029 -0.017087 -0.082213 -0.17871 -0.0079289 -0.013085 -0.0014787 -0.0045294 0 -0.041002 0 0.0011421 0 -0.003128 0 -7.1213
5.1484 0.30821 0.32312 0.2792 0.32116 0.28971 0.28474 0.36982 0.41866 0.45575 0.39174 0.42359 -41.341 -0.018253 0.0019105 -0.015708 -0.080694 -0.21437 -0.0034863 -0.013712 -0.00057982 -0.0066211 0 -0.043136 0 0.0020206 0 -0.0031154 0 -7.3704
5.1523 0.32671 0.33832 0.27718 0.28948 0.29267 0.26153 0.40182 0.38691 0.43753 0.37691 0.39555 -41.372 -0.014547 0.005622 -0.01415 -0.081747 -0.21849 -0.0011693 -0.013624 -0.000334 -0.0083293 0 -0.0445 0 0.0022285 0 -0.0026422 0 -7.3309
5.1563 0.34774 0.35045 0.31679 0.28614 0.32626 0.2844 0.39986 0.33157 0.3675 0.33418 0.33574 -41.361 -0.0085312 0.0047718 -0.013054 -0.085352 -0.18369 -0.0029854 -0.012416 0.00080123 -0.0073621 0 -0.044678 0 0.0017046 0 -0.0021963 0 -7.018
5.1602 0.35732 0.35394 0.38324 0.31164 0.37666 0.33988 0.35701 0.28959 0.27645 0.28896 0.27612 -41.317 -0.0047675 0.00029744 -0.012922 -0.08923 -0.13085 -0.0072934 -0.01078 0.0022392 -0.0039842 0 -0.044107 0 0.00089331 0 -0.0021399 0 -6.6085
5.1641 0.34766 0.34805 0.4372 0.34661 0.41001 0.38944 0.30304 0.28996 0.21157 0.27111 0.25093 -41.235 -0.0066615 -0.0048719 -0.013809 -0.09084 -0.096033 -0.0099278 -0.0098932 0.0017237 -0.00094015 0 -0.043677 0 0.00035249 0 -0.0024021 0 -6.3495
5.168 0.3231 0.33542 0.44372 0.36557 0.39622 0.39655 0.28073 0.33316 0.21373 0.29237 0.27828 -41.1 -0.013641 -0.0078493 -0.015118 -0.0894 -0.1049 -0.007815 -0.010357 -0.0020467 -0.00059189 0 -0.04398 0 0.0002857 0 -0.0026283 0 -6.397
5.1719 0.29681 0.31851 0.39884 0.35344 0.33424 0.35396 0.30886 0.39059 0.29094 0.33657 0.34758 -40.899 -0.021468 -0.0075277 -0.015742 -0.086377 -0.15343 -0.0019697 -0.01171 -0.0075245 -0.0022494 0 -0.044888 0 0.00041716 0 -0.0025947 0 -6.6951
5.1758 0.2806 0.29862 0.33193 0.314 0.2564 0.28879 0.36455 0.42319 0.4044 0.3716 0.42074 -40.627 -0.02546 -0.004893 -0.014638 -0.08423 -0.20966 0.0029821 -0.012906 -0.011316 -0.0026878 0 -0.045789 0 0.00030866 0 -0.0024306 0 -6.9878
5.1797 0.27629 0.27808 0.28213 0.26605 0.2052 0.24073 0.3998 0.40577 0.4825 0.37287 0.44981 -40.299 -0.023897 -0.0019543 -0.011594 -0.084533 -0.23523 0.0026019 -0.013209 -0.011183 0.00039977 0 -0.046217 0 -0.00018885 0 -0.0024057 0 -6.9606
5.1836 0.2755 0.26178 0.26915 0.23097 0.20014 0.23121 0.37755 0.34068 0.46217 0.33879 0.40484 -39.937 -0.018827 -0.00029441 -0.0076699 -0.086941 -0.2113 -0.0035025 -0.012669 -0.0080186 0.0054875 0 -0.046237 0 -0.00077146 0 -0.0025257 0 -6.4258
5.1875 0.26787 0.25442 0.28192 0.21995 0.22308 0.24918 0.29816 0.25363 0.33387 0.28698 0.29577 -39.557 -0.013919 -0.0003127 -0.0048621 -0.089645 -0.15038 -0.011247 -0.011907 -0.0048152 0.0080861 0 -0.046256 0 -0.00094963 0 -0.0024154 0 -5.4407
5.1914 0.25057 0.25506 0.29213 0.22819 0.23538 0.26425 0.1979 0.17696 0.15645 0.23801 0.1716 -39.159 -0.011513 -0.001497 -0.0050009 -0.090839 -0.086527 -0.015518 -0.011614 -0.0037435 0.0049415 0 -0.04652 0 -0.00049053 0 -0.0016815 0 -4.2974
5.1953 0.23073 0.25526 0.27889 0.23896 0.2128 0.25407 0.12468 0.13228 0.024786 0.20276 0.093259 -38.73 -0.011407 -0.0032066 -0.0084897 -0.090035 -0.051932 -0.014372 -0.012253 -0.0043303 -0.00242 0 -0.046854 0 0.00036613 0 -0.00042376 0 -3.3908
5.1992 0.21878 0.24442 0.24377 0.235 0.16744 0.22143 0.10995 0.12253 0.0080339 0.18277 0.095832 -38.258 -0.011991 -0.0051645 -0.013774 -0.088305 -0.057027 -0.010199 -0.013994 -0.004456 -0.0084808 0 -0.046894 0 0.0010951 0 0.00066201 0 -3.0311
5.2031 0.21859 0.21877 0.20581 0.21052 0.13709 0.18788 0.15362 0.13524 0.10216 0.17818 0.16635 -37.742 -0.012186 -0.0072924 -0.018071 -0.087357 -0.087225 -0.0069558 -0.016574 -0.0029138 -0.0084581 0 -0.046532 0 0.0012883 0 0.00079358 0 -3.2841
5.207 0.22333 0.18574 0.18387 0.17598 0.15102 0.17242 0.22623 0.15246 0.23336 0.19109 0.25395 -37.193 -0.012264 -0.0092243 -0.019038 -0.088207 -0.11662 -0.0063102 -0.019067 -0.00073787 -0.0026477 0 -0.046056 0 0.00092277 0 -0.00017947 0 -3.9225
5.2109 0.22095 0.15874 0.18215 0.15155 0.20233 0.17604 0.28425 0.16034 0.31113 0.21978 0.30519 -36.624 -0.01308 -0.010156 -0.016318 -0.090448 -0.12691 -0.0064744 -0.019981 3.2346e-05 0.0037742 0 -0.045848 0 0.00030367 0 -0.0015215 0 -4.5253
5.2148 0.20448 0.14646 0.18954 0.15259 0.2514 0.18462 0.29158 0.1544 0.29117 0.25171 0.29811 -36.039 -0.01487 -0.0093395 -0.011848 -0.092616 -0.1177 -0.0047054 -0.018081 -0.0013011 0.0054183 0 -0.045958 0 -0.0002139 0 -0.002121 0 -4.6974
5.2188 0.17824 0.14655 0.19087 0.1769 0.25772 0.1843 0.23935 0.13973 0.20091 0.2662 0.25049 -35.431 -0.016929 -0.0068391 -0.0086269 -0.093324 -0.10211 -0.00074998 -0.013555 -0.0032195 0.0014941 0 -0.04605 0 -0.00046729 0 -0.0013766 0 -4.2971
5.2227 0.15414 0.14938 0.17909 0.20416 0.2125 0.17303 0.15373 0.12731 0.11132 0.24796 0.19894 -34.793 -0.018304 -0.0038058 -0.0087468 -0.092276 -0.093578 0.0024403 -0.008453 -0.0035078 -0.0036939 0 -0.045776 0 -0.00052636 0 0.00029555 0 -3.5262
5.2266 0.1415 0.14783 0.15907 0.2095 0.14455 0.15872 0.083131 0.12772 0.080659 0.19976 0.16879 -34.12 -0.018564 -0.0018693 -0.012073 -0.090428 -0.095005 0.001589 -0.0056438 -0.0015145 -0.0049112 0 -0.045191 0 -0.00056408 0 0.001774 0 -2.8023
5.2305 0.13935 0.14308 0.1418 0.18219 0.095393 0.14886 0.067716 0.14415 0.11517 0.14183 0.15907 -33.416 -0.017859 -0.0020369 -0.016469 -0.089225 -0.098524 -0.003303 -0.0068053 0.0012393 -0.0008035 0 -0.044746 0 -0.0007006 0 0.0020965 0 -2.4738
5.2344 0.13803 0.14066 0.13486 0.1349 0.085853 0.14374 0.10976 0.16787 0.17308 0.09745 0.15144 -32.689 -0.016449 -0.003985 -0.01932 -0.089554 -0.094229 -0.008384 -0.011059 0.0026673 0.0051009 0 -0.04485 0 -0.0009243 0 0.0011496 0 -2.571
5.2383 0.12843 0.14155 0.13707 0.095174 0.10253 0.13885 0.16892 0.18034 0.20185 0.07734 0.13075 -31.947 -0.014497 -0.006333 -0.019196 -0.09114 -0.07944 -0.0092241 -0.015535 0.0021641 0.0078699 0 -0.045452 0 -0.0011012 0 -0.00035065 0 -2.7847
5.2422 0.11026 0.13844 0.14055 0.084782 0.1137 0.13122 0.1906 0.16351 0.17538 0.076149 0.097895 -31.192 -0.012392 -0.0076505 -0.016498 -0.092707 -0.060559 -0.0049012 -0.017522 0.00094798 0.0055927 0 -0.046069 0 -0.0010446 0 -0.0014851 0 -2.7055
5.2461 0.091791 0.12213 0.13774 0.10296 0.098645 0.12121 0.14851 0.11352 0.10546 0.081923 0.065954 -30.423 -0.01102 -0.0073478 -0.012845 -0.092674 -0.046744 0.0010519 -0.016405 0.0004827 0.00061964 0 -0.046244 0 -0.00062761 0 -0.00178 0 -2.1527
5.25 0.081543 0.092125 0.12729 0.12706 0.064358 0.10829 0.067022 0.048366 0.026777 0.087329 0.04723 -29.64 -0.0113 -0.0057943 -0.0099184 -0.089975 -0.041845 0.0038109 -0.013742 0.00081825 -0.0031618 0 -0.045953 0 9.4332e-05 0 -0.0013722 0 -1.336
5.2539 0.08007 0.060219 0.11415 0.1304 0.036555 0.08823 0.002899 0.0010626 -0.02629 0.091569 0.044622 -28.842 -0.013204 -0.00378 -0.008693 -0.084662 -0.042011 0.0015549 -0.011554 0.00067304 -0.0039823 0 -0.045569 0 0.00083558 0 -0.00068328 0 -0.70979
5.2578 0.079554 0.041955 0.10384 0.1029 0.035297 0.057389 -0.00038016 -0.00029771 -0.03473 0.093591 0.053218 -28.029 -0.015306 -0.0019804 -0.0093806 -0.078141 -0.040676 -0.0031265 -0.01058 -0.00090884 -0.0032017 0 -0.045441 0 0.0011996 0 -1.3717e-05 0 -0.62645
5.2617 0.071495 0.043263 0.096087 0.058277 0.057832 0.020739 0.052134 0.046578 0.0012127 0.087138 0.066546 -27.202 -0.015662 -0.00087537 -0.011713 -0.072827 -0.035659 -0.005892 -0.010141 -0.0032362 -0.0030868 0 -0.045555 0 0.00094522 0 0.00056679 0 -1.0593
5.2656 0.054939 0.054798 0.084121 0.022531 0.082699 -0.00651 0.112 0.11234 0.063694 0.065454 0.079215 -26.363 -0.013491 -0.00090613 -0.015036 -0.071095 -0.031284 -0.0046738 -0.0095605 -0.0045083 -0.0040548 0 -0.045615 0 0.00021597 0 0.001038 0 -1.6166
5.2695 0.037293 0.059834 0.061104 0.013898 0.088973 -0.0087871 0.12818 0.15209 0.12214 0.031262 0.084863 -25.52 -0.010141 -0.0023411 -0.01821 -0.073824 -0.033346 -0.0012401 -0.0094306 -0.003682 -0.0043462 0 -0.045422 0 -0.00049179 0 0.0012626 0 -1.8321
5.2734 0.027063 0.048704 0.028534 0.030374 0.071829 0.015705 0.087946 0.13427 0.14444 -0.00032016 0.07559 -24.679 -0.0082764 -0.0047677 -0.019779 -0.079421 -0.04183 0.00094237 -0.011176 -0.001674 -0.0022995 0 -0.045111 0 -0.00066365 0 0.0010712 0 -1.4973
5.2773 0.025739 0.026564 -0.0017916 0.053488 0.041349 0.050276 0.023463 0.062378 0.11438 -0.012299 0.047261 -23.848 -0.0098174 -0.0068202 -0.018724 -0.084346 -0.048796 0.00018393 -0.015229 -0.00058899 0.0014055 0 -0.045006 0 -0.00016952 0 0.00050792 0 -0.77679
5.2813 0.026802 0.007733 -0.015801 0.063382 0.0088787 0.070747 -0.019204 -0.026661 0.044758 -0.0017153 0.0064125 -23.019 -0.014365 -0.0068042 -0.015385 -0.08526 -0.04427 -0.0020466 -0.019791 -0.001732 0.0040647 0 -0.045249 0 0.00061124 0 -6.8461e-05 0 -0.040175
5.2852 0.022721 0.0025646 -0.0092476 0.052261 -0.023064 0.063628 -0.019253 -0.086635 -0.027404 0.01486 -0.030214 -22.184 -0.019466 -0.0040233 -0.011644 -0.081486 -0.025367 -0.0029415 -0.02179 -0.0043983 0.0035691 0 -0.045635 0 0.0010826 0 -0.0002029 0 0.42514
5.2891 0.012892 0.0093395 0.0074818 0.026726 -0.056614 0.035615 0.005749 -0.091632 -0.065164 0.013883 -0.04641 -21.332 -0.022445 0.00031876 -0.0098747 -0.075809 -0.00031108 -0.0012839 -0.019512 -0.0065835 0.00059146 0 -0.045825 0 0.00091975 0 0.00028121 0 0.57705
5.293 0.0045339 0.017953 0.018077 -0.00011733 -0.085854 0.0063622 0.021202 -0.05019 -0.058081 -0.014 -0.039069 -20.465 -0.022225 0.0036948 -0.011256 -0.072599 0.016885 0.0014794 -0.014512 -0.0068013 -0.0019882 0 -0.045692 0 0.00033622 0 0.0011011 0 0.55075
5.2969 0.0055231 0.020475 0.016153 -0.018317 -0.092042 -0.0080541 0.0087686 0.0045656 -0.027729 -0.053076 -0.020152 -19.595 -0.019731 0.0041064 -0.014797 -0.074447 0.017074 0.0028844 -0.010784 -0.0052039 -0.0019034 0 -0.045418 0 -0.00010965 0 0.0017185 0 0.46477
5.3008 0.016204 0.017656 0.013343 -0.025045 -0.056501 -0.005788 -0.018891 0.039603 -0.0059285 -0.072816 -0.004877 -18.73 -0.016838 0.0017047 -0.018012 -0.079975 0.0028819 0.0019278 -0.01162 -0.0030974 0.00026145 0 -0.045254 0 -6.9273e-06 0 0.0017624 0 0.30219
5.3047 0.028272 0.01569 0.029783 -0.022191 0.017816 0.0040295 -0.032589 0.042835 -0.004728 -0.051622 0.0030853 -17.868 -0.014991 -0.0013245 -0.018827 -0.08478 -0.014183 -0.00012092 -0.016817 -0.0016171 0.001682 0 -0.045231 0 0.00054551 0 0.0013026 0 -0.028425
5.3086 0.031982 0.017879 0.07312 -0.012352 0.097355 0.012456 -0.013992 0.026624 -0.0063731 0.0055403 0.014389 -16.999 -0.014597 -0.0026211 -0.017174 -0.084947 -0.023859 -0.0011587 -0.022752 -0.00098151 0.00016289 0 -0.045163 0 0.0010174 0 0.00074424 0 -0.53322
5.3125 0.024844 0.020634 0.12489 0.0024559 0.13508 0.017447 0.02945 0.01448 0.016466 0.069756 0.040957 -16.112 -0.015317 -0.0016437 -0.014915 -0.080234 -0.025446 -0.00025814 -0.025326 -0.0008413 -0.0035656 0 -0.044919 0 0.00088944 0 0.00046417 0 -1.0493
5.3164 0.013617 0.017914 0.14928 0.019392 0.10429 0.020777 0.07279 0.022716 0.069137 0.10797 0.079415 -15.212 -0.016597 -8.6277e-06 -0.014163 -0.074234 -0.026819 0.0017466 -0.023225 -0.00098903 -0.0063855 0 -0.044643 0 7.5015e-05 0 0.00052615 0 -1.332
5.3203 0.0079253 0.0089043 0.12037 0.033863 0.022217 0.02155 0.094098 0.049788 0.12308 0.1037 0.10814 -14.317 -0.017901 9.4878e-05 -0.015455 -0.071355 -0.035074 0.0033812 -0.018695 -0.0014998 -0.0056593 0 -0.044619 0 -0.0010186 0 0.00071444 0 -1.2385
5.3242 0.011769 0.00030851 0.045946 0.041173 -0.058496 0.015887 0.088025 0.078471 0.13662 0.063989 0.1028 -13.443 -0.018692 -0.0020844 -0.017358 -0.073237 -0.047578 0.0039139 -0.015299 -0.0023043 -0.0017113 0 -0.044929 0 -0.0018052 0 0.00081341 0 -0.83932
5.3281 0.020794 0.00043237 -0.033583 0.039524 -0.086459 0.0038507 0.063527 0.087342 0.090537 0.010816 0.057325 -12.588 -0.018556 -0.00524 -0.017771 -0.077668 -0.052228 0.0035902 -0.014806 -0.0029785 0.0023738 0 -0.045292 0 -0.0019248 0 0.00084177 0 -0.35818
5.332 0.027227 0.010928 -0.072633 0.031362 -0.048447 -0.0054663 0.032794 0.06401 0.0059805 -0.033227 -0.0085127 -11.73 -0.017517 -0.0072077 -0.015738 -0.080777 -0.037708 0.0028177 -0.015995 -0.0031834 0.0033895 0 -0.045318 0 -0.0014289 0 0.0010174 0 -0.0020548
5.3359 0.02706 0.024578 -0.053113 0.021665 0.02284 0.00072673 0.003965 0.013409 -0.070845 -0.054422 -0.061981 -10.844 -0.016154 -0.0067378 -0.012154 -0.080376 -0.005311 0.0015449 -0.016248 -0.0031879 0.0006593 0 -0.044936 0 -0.00066687 0 0.0015001 0 0.16375
5.3398 0.022513 0.031415 0.0040887 0.014683 0.075743 0.026004 -0.01767 -0.042595 -0.10249 -0.049582 -0.079307 -9.9266 -0.015214 -0.0042536 -0.0088856 -0.077487 0.02831 -0.00038919 -0.014256 -0.0036135 -0.0035836 0 -0.044518 0 -2.6901e-05 0 0.0021722 0 0.19517
5.3438 0.01818 0.027204 0.057439 0.011846 0.078596 0.057193 -0.025908 -0.07483 -0.082514 -0.023746 -0.05835 -8.9971 -0.014969 -0.0011917 -0.0072131 -0.074931 0.041135 -0.0025198 -0.011284 -0.0044716 -0.0062323 0 -0.044527 0 0.00026096 0 0.0026801 0 0.15066
5.3477 0.015652 0.016327 0.076694 0.012115 0.039475 0.072032 -0.015026 -0.062373 -0.030425 0.012127 -0.014017 -8.0864 -0.014961 0.0011301 -0.0070477 -0.074574 0.021642 -0.00378 -0.009959 -0.0046638 -0.0058438 0 -0.045025 0 0.0001774 0 0.0027136 0 0.011677
5.3516 0.012439 0.0069164 0.061953 0.013737 -0.0064712 0.057236 0.013656 -0.0064631 0.029481 0.043684 0.03534 -7.2087 -0.014468 0.0020338 -0.0074894 -0.075864 -0.021583 -0.0034942 -0.011819 -0.0029014 -0.003548 0 -0.045564 0 -0.00013239 0 0.0022806 0 -0.27151
5.3555 0.0059031 0.0035327 0.036246 0.015553 -0.027738 0.020766 0.047624 0.066399 0.081724 0.058037 0.076444 -6.3497 -0.013279 0.0013079 -0.0079893 -0.076782 -0.064251 -0.0022517 -0.015911 0.00057745 -0.0017801 0 -0.045616 0 -0.00043763 0 0.0017341 0 -0.66065
5.3594 -0.0025641 0.0043088 0.021518 0.017002 -0.018245 -0.013844 0.067891 0.11681 0.11583 0.050075 0.09965 -5.4786 -0.012022 -0.00092017 -0.0088761 -0.075973 -0.081978 -0.001517 -0.019588 0.0033824 -0.0021107 0 -0.045115 0 -0.00051776 0 0.001518 0 -0.97431
5.3633 -0.0080672 0.0043085 0.020569 0.017397 0.0051514 -0.026674 0.060576 0.11495 0.1176 0.025621 0.095424 -4.5733 -0.011705 -0.0038709 -0.010747 -0.073923 -0.065894 -0.0022031 -0.02066 0.002625 -0.0039975 0 -0.044557 0 -0.00027219 0 0.0018352 0 -0.97998
5.3672 -0.0071947 0.00071367 0.019239 0.015468 0.021725 -0.016814 0.02639 0.059409 0.073575 -0.0023549 0.058354 -3.6378 -0.012908 -0.0059506 -0.013429 -0.072228 -0.027316 -0.0037011 -0.018964 -0.0022636 -0.0053545 0 -0.044522 0 0.00020839 0 0.0025042 0 -0.57303
5.3711 -0.0022798 -0.0054548 0.0033256 0.0096051 0.022556 -0.00030303 -0.019494 -0.021051 -0.011 -0.022525 -0.0029003 -2.6968 -0.015359 -0.0055622 -0.015667 -0.071966 0.011148 -0.0044953 -0.016167 -0.0082668 -0.0043516 0 -0.045116 0 0.00068842 0 0.0031101 0 0.11229
5.375 -0.00025459 -0.0119 -0.027506 -0.0013329 0.010739 0.0063024 -0.056833 -0.085035 -0.10129 -0.032191 -0.062265 -1.7746 -0.018173 -0.0026301 -0.016003 -0.072856 0.030928 -0.0037814 -0.014196 -0.010753 -0.0009949 0 -0.045873 0 0.00095609 0 0.0033212 0 0.76878
5.3789 -0.0068562 -0.018184 -0.061013 -0.016993 -0.0084267 0.0002929 -0.071856 -0.10378 -0.14839 -0.036901 -0.089069 -0.87718 -0.020398 0.00066188 -0.01408 -0.073809 0.028234 -0.0023218 -0.01378 -0.0073638 0.0027236 0 -0.046223 0 0.00099255 0 0.0031144 0 1.1188
5.3828 -0.021673 -0.025871 -0.085005 -0.034813 -0.033388 -0.0082095 -0.063658 -0.077024 -0.12526 -0.043693 -0.070554 0.0069047 -0.021325 0.0011775 -0.011182 -0.074017 0.013514 -0.0015188 -0.014215 -0.0003697 0.0042483 0 -0.046017 0 0.00098366 0 0.0027437 0 1.0972
5.3867 -0.03874 -0.036115 -0.097329 -0.050446 -0.062405 -0.010086 -0.042984 -0.02954 -0.052418 -0.054483 -0.024828 0.89178 -0.02051 -0.0024744 -0.009407 -0.073379 0.0015448 -0.0016603 -0.014277 0.0048775 0.0024425 0 -0.045601 0 0.0011404 0 0.0024983 0 0.87548
5.3906 -0.051979 -0.048066 -0.10397 -0.060006 -0.087435 -0.0087847 -0.025667 0.0071737 0.013323 -0.065391 0.0099679 1.781 -0.0178 -0.0082521 -0.010134 -0.072079 0.00047005 -0.0013382 -0.013313 0.0043102 -0.0013749 0 -0.045383 0 0.0014802 0 0.0024674 0 0.72067
5.3945 -0.060231 -0.06012 -0.10931 -0.063346 -0.096875 -0.017647 -0.024583 0.013925 0.022151 -0.071769 0.0040796 2.668 -0.013605 -0.011931 -0.013046 -0.070158 0.0077394 0.0011076 -0.011638 -0.0014603 -0.0042638 0 -0.045419 0 0.0017791 0 0.0025054 0 0.81008
5.3984 -0.067359 -0.072257 -0.1103 -0.065834 -0.087286 -0.04602 -0.043406 -0.0087745 -0.02945 -0.073512 -0.041028 3.5458 -0.0090865 -0.010575 -0.016486 -0.067756 0.014853 0.0054927 -0.010113 -0.0077362 -0.0038948 0 -0.045442 0 0.0017593 0 0.0024117 0 1.1405
5.4023 -0.077882 -0.08623 -0.10108 -0.075932 -0.071496 -0.088435 -0.074759 -0.04678 -0.098121 -0.075641 -0.095165 4.4147 -0.0058238 -0.0051871 -0.01878 -0.065636 0.016016 0.0093139 -0.0094518 -0.0097546 -0.0004647 0 -0.045248 0 0.0013513 0 0.0021501 0 1.5774
5.4063 -0.092704 -0.10295 -0.082808 -0.098839 -0.071321 -0.12771 -0.1044 -0.084162 -0.13272 -0.084159 -0.12523 5.278 -0.0049714 6.81e-05 -0.019404 -0.065016 0.013379 0.0096551 -0.0098385 -0.0065348 0.0033981 0 -0.044929 0 0.00079021 0 0.0019003 0 1.9767
5.4102 -0.10883 -0.1201 -0.067434 -0.13058 -0.098423 -0.14872 -0.12025 -0.11167 -0.11821 -0.10145 -0.12195 6.1336 -0.006579 0.0015113 -0.019087 -0.066445 0.014933 0.0057779 -0.011031 -0.0012578 0.0048767 0 -0.044652 0 0.00044895 0 0.0018922 0 2.2756
5.4141 -0.12268 -0.13329 -0.070193 -0.1582 -0.14112 -0.14962 -0.12114 -0.12827 -0.085674 -0.12517 -0.10495 6.9706 -0.0097159 -0.00088511 -0.018916 -0.068754 0.027297 -0.00012346 -0.01268 0.0018425 0.0035351 0 -0.044244 0 0.00055134 0 0.0021714 0 2.5002
5.418 -0.13332 -0.14027 -0.097131 -0.1679 -0.17198 -0.14075 -0.11831 -0.13815 -0.081227 -0.15062 -0.10345 7.778 -0.013279 -0.0038274 -0.019281 -0.069427 0.049649 -0.0047612 -0.014528 0.001034 0.0018287 0 -0.043148 0 0.0010128 0 0.0025189 0 2.7154
5.4219 -0.14248 -0.14399 -0.13921 -0.15593 -0.17177 -0.13427 -0.12728 -0.14725 -0.12379 -0.1737 -0.131 8.5552 -0.01664 -0.0041616 -0.019566 -0.066431 0.073796 -0.0063909 -0.01636 -0.0020127 0.0028205 0 -0.040955 0 0.0015318 0 0.0026134 0 2.9728
5.4258 -0.15205 -0.15074 -0.17866 -0.13366 -0.14809 -0.1356 -0.1551 -0.1605 -0.18982 -0.19176 -0.17604 9.3134 -0.019489 -0.0020095 -0.018749 -0.05996 0.090175 -0.005738 -0.017851 -0.0043408 0.006993 0 -0.038016 0 0.0018315 0 0.0023087 0 3.2867
5.4297 -0.16207 -0.16448 -0.20208 -0.12128 -0.12999 -0.14395 -0.19327 -0.1794 -0.23638 -0.20288 -0.2141 10.064 -0.021194 -0.00044954 -0.016362 -0.052333 0.09469 -0.0045635 -0.018537 -0.004477 0.011207 0 -0.035423 0 0.0018372 0 0.001784 0 3.6307
5.4336 -0.17107 -0.18282 -0.20894 -0.13386 -0.14193 -0.1583 -0.223 -0.20025 -0.23874 -0.2054 -0.22824 10.805 -0.020705 -0.0021164 -0.013007 -0.045977 0.090827 -0.0036557 -0.018044 -0.0032946 0.011167 0 -0.034221 0 0.0016655 0 0.0014297 0 3.9405
5.4375 -0.17822 -0.19851 -0.2091 -0.17009 -0.1807 -0.18003 -0.22933 -0.21508 -0.20796 -0.19911 -0.21939 11.52 -0.017457 -0.0062486 -0.01005 -0.04135 0.085704 -0.0024498 -0.016465 -0.0025913 0.0054711 0 -0.034518 0 0.0014832 0 0.001557 0 4.1301
5.4414 -0.1845 -0.20566 -0.21267 -0.21257 -0.21742 -0.20848 -0.21316 -0.21666 -0.17585 -0.18661 -0.20045 12.194 -0.01248 -0.0092746 -0.0087407 -0.036856 0.083898 -0.00049333 -0.01456 -0.0031823 -0.0024721 0 -0.035381 0 0.0013884 0 0.0021757 0 4.1354
5.4453 -0.19188 -0.20482 -0.22162 -0.23986 -0.22373 -0.23563 -0.19105 -0.20472 -0.16526 -0.17331 -0.18349 12.823 -0.0083058 -0.0083781 -0.0094047 -0.030859 0.084578 0.0011952 -0.013503 -0.0044019 -0.0067766 0 -0.035675 0 0.0014019 0 0.003017 0 3.9732
5.4492 -0.20155 -0.2024 -0.22965 -0.24118 -0.19842 -0.24847 -0.18298 -0.18829 -0.17451 -0.16543 -0.17304 13.417 -0.0072324 -0.0043675 -0.01125 -0.023753 0.084162 0.00073315 -0.01415 -0.0051637 -0.003934 0 -0.03507 0 0.0015285 0 0.0037646 0 3.7686
5.4531 -0.21302 -0.20534 -0.22914 -0.22279 -0.16967 -0.2397 -0.19789 -0.18079 -0.18753 -0.16758 -0.16965 13.989 -0.0092918 -0.00083565 -0.012894 -0.017902 0.081531 -0.0024881 -0.016288 -0.0051494 0.0040647 0 -0.034226 0 0.0017894 0 0.0042802 0 3.708
5.457 -0.22484 -0.21591 -0.21852 -0.2023 -0.17049 -0.21692 -0.22826 -0.19079 -0.19524 -0.18155 -0.17611 14.538 -0.011948 -0.00042774 -0.013259 -0.015354 0.08048 -0.0065265 -0.018476 -0.0048589 0.011265 0 -0.033967 0 0.0021882 0 0.0046327 0 3.9292
5.4609 -0.23563 -0.23098 -0.20427 -0.19615 -0.20958 -0.20003 -0.25715 -0.21574 -0.20515 -0.20637 -0.19747 15.051 -0.012183 -0.0020898 -0.01228 -0.015535 0.086758 -0.0082023 -0.018822 -0.0047099 0.012713 0 -0.034269 0 0.0026601 0 0.0049377 0 4.4229
5.4648 -0.24435 -0.24547 -0.19684 -0.20982 -0.2638 -0.20661 -0.27116 -0.24395 -0.23064 -0.2387 -0.23446 15.516 -0.0093158 -0.0022351 -0.010976 -0.015325 0.10233 -0.0059961 -0.016309 -0.0044142 0.008453 0 -0.034142 0 0.0030749 0 0.0051852 0 5.0244
5.4688 -0.25002 -0.25594 -0.20396 -0.23665 -0.29805 -0.23726 -0.26905 -0.26334 -0.27295 -0.27259 -0.27818 15.937 -0.0058946 0.0012807 -0.010811 -0.011623 0.12236 -0.0016291 -0.011732 -0.0033924 0.0030456 0 -0.03258 0 0.0033055 0 0.0052385 0 5.5101
5.4727 -0.25193 -0.26124 -0.22573 -0.26395 -0.29414 -0.27405 -0.26032 -0.26948 -0.31512 -0.29957 -0.31293 16.33 -0.0056091 0.0064862 -0.012712 -0.0040765 0.13803 0.0014557 -0.0074351 -0.0016899 0.0012186 0 -0.029676 0 0.0033112 0 0.0050041 0 5.7298
5.4766 -0.25061 -0.26114 -0.2541 -0.28062 -0.2633 -0.29407 -0.25649 -0.26662 -0.33409 -0.31054 -0.32568 16.71 -0.0099315 0.0088392 -0.016346 0.0045915 0.14301 0.0013509 -0.005897 -0.00024342 0.0037637 0 -0.026755 0 0.0031745 0 0.0046029 0 5.6773
5.4805 -0.24842 -0.25561 -0.2769 -0.2816 -0.23335 -0.28659 -0.2622 -0.26173 -0.31909 -0.29977 -0.31382 17.075 -0.016562 0.0056327 -0.020158 0.010969 0.13779 -0.00058007 -0.0081136 -9.1121e-05 0.0073641 0 -0.025317 0 0.0030704 0 0.0043522 0 5.4568
5.4844 -0.24834 -0.24616 -0.28461 -0.2683 -0.22444 -0.25957 -0.27256 -0.2578 -0.27928 -0.26889 -0.28485 17.408 -0.021213 -0.0010983 -0.022219 0.013819 0.12817 -0.0012948 -0.012952 -0.0013343 0.0081711 0 -0.025751 0 0.0031843 0 0.0045416 0 5.1876
5.4883 -0.25146 -0.23701 -0.27619 -0.24691 -0.23523 -0.23127 -0.27753 -0.25263 -0.23526 -0.22804 -0.2499 17.69 -0.021193 -0.0061651 -0.021392 0.014821 0.11959 0.00062386 -0.017929 -0.0029824 0.0054558 0 -0.027006 0 0.0036073 0 0.0051736 0 4.9355
5.4922 -0.25554 -0.23351 -0.26004 -0.22596 -0.2494 -0.21565 -0.26966 -0.24359 -0.20394 -0.19244 -0.21805 17.918 -0.01758 -0.0058861 -0.018055 0.016681 0.11289 0.0034037 -0.020786 -0.0038872 0.0018828 0 -0.02755 0 0.0042557 0 0.005894 0 4.7169
5.4961 -0.25643 -0.23789 -0.24836 -0.21332 -0.25288 -0.21443 -0.25017 -0.23271 -0.19047 -0.17567 -0.19576 18.104 -0.014077 -0.0013564 -0.013894 0.020562 0.10549 0.003961 -0.020727 -0.0038176 0.0004773 0 -0.0267 0 0.0048725 0 0.0061954 0 4.5493
5.5 -0.25149 -0.24626 -0.24806 -0.21279 -0.24483 -0.22055 -0.2292 -0.22669 -0.1915 -0.1833 -0.18884 18.264 -0.013742 0.0027656 -0.010865 0.025233 0.09653 0.0013158 -0.018546 -0.0035778 0.0015812 0 -0.025109 0 0.0051554 0 0.0057653 0 4.4794
5.5039 -0.24184 -0.25024 -0.25508 -0.22188 -0.23408 -0.22692 -0.21995 -0.23135 -0.20285 -0.21033 -0.20164 18.4 -0.01663 0.0026717 -0.010037 0.028506 0.0902 -0.0020691 -0.015801 -0.0040708 0.0028388 0 -0.024035 0 0.0049661 0 0.0047313 0 4.5511
5.5078 -0.23115 -0.24286 -0.25733 -0.23288 -0.22762 -0.23096 -0.22965 -0.24565 -0.22239 -0.2438 -0.23237 18.5 -0.020309 -0.0012577 -0.011102 0.02932 0.093185 -0.0025719 -0.013818 -0.0052761 0.0019706 0 -0.024165 0 0.0044721 0 0.0036216 0 4.7434
5.5117 -0.22174 -0.22382 -0.24491 -0.23709 -0.22394 -0.23165 -0.25312 -0.26097 -0.24627 -0.26894 -0.26951 18.55 -0.022398 -0.0052062 -0.01284 0.028457 0.10782 0.00090397 -0.013162 -0.0061617 -0.00074781 0 -0.025085 0 0.0040665 0 0.0030549 0 4.9433
5.5156 -0.21197 -0.19946 -0.21909 -0.22956 -0.21637 -0.22489 -0.27386 -0.26625 -0.26498 -0.27542 -0.29495 18.55 -0.022504 -0.0057018 -0.014125 0.027436 0.12736 0.0056292 -0.013683 -0.0055895 -0.0029044 0 -0.025811 0 0.0040703 0 0.0033543 0 4.9915
5.5195 -0.19747 -0.17743 -0.19183 -0.21072 -0.2012 -0.20428 -0.27307 -0.25482 -0.26547 -0.26043 -0.29338 18.51 -0.021841 -0.0026152 -0.014661 0.026954 0.13864 0.007561 -0.014817 -0.0033251 -0.0026955 0 -0.025739 0 0.0044384 0 0.0043336 0 4.7681
5.5234 -0.17542 -0.16086 -0.17524 -0.18414 -0.18098 -0.16775 -0.24138 -0.22718 -0.23884 -0.22771 -0.26088 18.449 -0.021345 0.0012723 -0.01491 0.026509 0.13082 0.0051994 -0.015853 -0.00024857 -0.00096079 0 -0.025096 0 0.0047497 0 0.0053972 0 4.2548
5.5273 -0.14792 -0.14705 -0.17013 -0.15298 -0.16057 -0.12304 -0.18514 -0.18847 -0.18674 -0.18414 -0.20575 18.376 -0.02053 0.0031947 -0.015361 0.0254 0.10337 0.00090383 -0.016143 0.002322 -0.00028826 0 -0.024555 0 0.0045502 0 0.0058956 0 3.53
5.5313 -0.12126 -0.1314 -0.16442 -0.11888 -0.1413 -0.084939 -0.12238 -0.14372 -0.12093 -0.13659 -0.14166 18.293 -0.018341 0.002641 -0.015882 0.023857 0.066515 -0.0016321 -0.015346 0.0035164 -0.0021399 0 -0.024533 0 0.0037894 0 0.0055193 0 2.7139
5.5352 -0.10182 -0.1126 -0.14396 -0.084055 -0.12024 -0.065083 -0.071486 -0.095713 -0.056688 -0.090997 -0.079965 18.2 -0.014957 0.00091869 -0.01575 0.02301 0.033803 -0.0011021 -0.013617 0.0033095 -0.0051024 0 -0.024897 0 0.0029474 0 0.0044796 0 1.917
5.5391 -0.091968 -0.094214 -0.10667 -0.053864 -0.095236 -0.063356 -0.040895 -0.047311 -0.0058264 -0.052915 -0.027547 18.095 -0.012414 -0.00091156 -0.014381 0.02376 0.012974 0.00035242 -0.011573 0.0023066 -0.006203 0 -0.025285 0 0.0026842 0 0.0033606 0 1.2275
5.543 -0.089505 -0.081727 -0.067094 -0.036196 -0.069832 -0.068973 -0.027575 -0.0053052 0.025662 -0.027743 0.0099091 17.979 -0.013105 -0.0031494 -0.012049 0.025766 0.0027526 -0.00019799 -0.0099625 0.0012749 -0.0039854 0 -0.025566 0 0.0032728 0 0.0027363 0 0.72747
5.5469 -0.090298 -0.077988 -0.046397 -0.036979 -0.052291 -0.070839 -0.024223 0.018788 0.035496 -0.019382 0.025051 17.849 -0.017507 -0.0064646 -0.0098972 0.027612 -0.0024529 -0.0029684 -0.0092879 0.00077796 -0.00012964 0 -0.025912 0 0.0043155 0 0.0028082 0 0.50036
5.5508 -0.091353 -0.081233 -0.055803 -0.055173 -0.049232 -0.067714 -0.028123 0.013497 0.022409 -0.028296 0.011238 17.699 -0.023366 -0.010233 -0.0091391 0.027963 -0.0049371 -0.0049363 -0.0096643 0.00097863 0.002135 0 -0.026445 0 0.0050268 0 0.0033031 0 0.60432
5.5547 -0.091773 -0.086876 -0.087502 -0.081698 -0.059915 -0.068475 -0.043522 -0.024521 -0.013794 -0.051101 -0.031401 17.528 -0.02726 -0.012409 -0.010103 0.026586 -0.00055413 -0.0030362 -0.010959 0.0015566 0.0012436 0 -0.02692 0 0.0048689 0 0.003691 0 1.0282
5.5586 -0.091626 -0.090912 -0.12062 -0.10387 -0.076496 -0.081878 -0.075503 -0.084792 -0.06947 -0.082411 -0.092366 17.34 -0.027172 -0.01133 -0.011962 0.024332 0.016904 0.0021646 -0.012923 0.0018046 -0.0011714 0 -0.026865 0 0.0039902 0 0.0035601 0 1.6672
5.5625 -0.090742 -0.091947 -0.13673 -0.1125 -0.08978 -0.10531 -0.12105 -0.14491 -0.13444 -0.11706 -0.15373 17.148 -0.023809 -0.0075339 -0.013382 0.022297 0.047784 0.0062651 -0.015092 0.001025 -0.0020299 0 -0.026058 0 0.0030856 0 0.0028849 0 2.3418
5.5664 -0.088837 -0.090756 -0.13176 -0.10679 -0.095239 -0.12369 -0.16567 -0.18057 -0.19224 -0.15008 -0.19761 16.955 -0.019659 -0.0035225 -0.013499 0.021067 0.082493 0.0048694 -0.01663 -0.00089571 -4.8461e-05 0 -0.024856 0 0.0028131 0 0.0020171 0 2.8543
5.5703 -0.086371 -0.088643 -0.11535 -0.093901 -0.094515 -0.1208 -0.18941 -0.17853 -0.2244 -0.17443 -0.21238 16.755 -0.016859 -0.0015664 -0.012386 0.020668 0.10551 -0.002102 -0.016561 -0.0031733 0.0028753 0 -0.023996 0 0.0032902 0 0.0014361 0 3.0525
5.5742 -0.084564 -0.08634 -0.10031 -0.08378 -0.092164 -0.093966 -0.17873 -0.14417 -0.21774 -0.18004 -0.1945 16.534 -0.015874 -0.0017959 -0.010679 0.020994 0.10494 -0.009875 -0.014506 -0.0044636 0.0035978 0 -0.024046 0 0.0040923 0 0.0014519 0 2.8778
5.5781 -0.084164 -0.083994 -0.092684 -0.082884 -0.091183 -0.058829 -0.13578 -0.097851 -0.17147 -0.15794 -0.14751 16.283 -0.015897 -0.0025198 -0.0088886 0.022066 0.080405 -0.012768 -0.011365 -0.0037392 0.0010279 0 -0.024998 0 0.004691 0 0.0020502 0 2.3831
5.582 -0.084295 -0.081539 -0.090167 -0.090398 -0.090905 -0.039003 -0.078546 -0.061737 -0.10016 -0.10839 -0.081728 16.008 -0.016153 -0.0023338 -0.0071627 0.02386 0.043335 -0.0090371 -0.0091177 -0.0010676 -0.0025973 0 -0.026322 0 0.0048791 0 0.0029415 0 1.7192
5.5859 -0.082906 -0.078759 -0.087635 -0.098927 -0.088113 -0.048047 -0.031388 -0.045702 -0.029191 -0.046443 -0.014468 15.724 -0.01664 -0.0016892 -0.0056954 0.026052 0.0097727 -0.0021772 -0.0095174 0.0023372 -0.0038082 0 -0.027371 0 0.0048003 0 0.0037394 0 1.0864
5.5898 -0.078602 -0.07521 -0.08246 -0.099089 -0.079855 -0.078423 -0.011673 -0.042768 0.016444 0.0025161 0.032988 15.446 -0.017689 -0.0022414 -0.0051686 0.028091 -0.0089123 0.0023587 -0.012566 0.0048529 -0.0013017 0 -0.027746 0 0.0046367 0 0.0041447 0 0.6607
5.5938 -0.072041 -0.070481 -0.0747 -0.085519 -0.065953 -0.10686 -0.020869 -0.037755 0.024462 0.017043 0.044078 15.173 -0.019094 -0.0047651 -0.0064709 0.029566 -0.010921 0.0018411 -0.016155 0.0054243 0.0027493 0 -0.027399 0 0.0043503 0 0.004055 0 0.52309
5.5977 -0.06537 -0.064752 -0.064234 -0.060874 -0.049921 -0.1122 -0.045452 -0.02251 0.00058349 -0.0056498 0.017103 14.891 -0.019923 -0.0079861 -0.0097231 0.030411 -0.0020984 -0.0019112 -0.017465 0.0041102 0.0047578 0 -0.026543 0 0.0037716 0 0.0035799 0 0.63307
5.6016 -0.060291 -0.059015 -0.050268 -0.035125 -0.0377 -0.091453 -0.066953 -0.0050436 -0.037168 -0.04683 -0.031707 14.59 -0.019281 -0.0096614 -0.013581 0.030704 0.010095 -0.004848 -0.015186 0.0019363 0.0030767 0 -0.025556 0 0.0029207 0 0.0029726 0 0.86826
5.6055 -0.056768 -0.054538 -0.034719 -0.019958 -0.034393 -0.061035 -0.074376 -0.0040231 -0.071151 -0.079202 -0.077086 14.267 -0.017241 -0.0087686 -0.015809 0.030364 0.021605 -0.0045549 -0.010734 0.00025982 -0.00065983 0 -0.0249 0 0.0021624 0 0.0025009 0 1.1061
5.6094 -0.053633 -0.051979 -0.024813 -0.021496 -0.04053 -0.04255 -0.070359 -0.032104 -0.094039 -0.086477 -0.10055 13.932 -0.014997 -0.0064568 -0.014976 0.029222 0.032398 -0.0019896 -0.00733 2.2934e-05 -0.0033995 0 -0.024946 0 0.0019618 0 0.0023134 0 1.2884
5.6133 -0.050204 -0.050985 -0.029539 -0.036363 -0.050622 -0.045171 -0.066533 -0.081775 -0.10858 -0.073856 -0.10108 13.591 -0.014103 -0.004765 -0.01188 0.027463 0.04331 0.00012737 -0.0076087 0.0011991 -0.0037012 0 -0.025706 0 0.0024462 0 0.0023763 0 1.4214
5.6172 -0.046894 -0.050535 -0.051079 -0.05422 -0.056002 -0.059304 -0.071637 -0.12659 -0.11872 -0.060677 -0.091909 13.248 -0.015448 -0.0045321 -0.0092019 0.025859 0.052623 0.00021664 -0.011668 0.0026703 -0.0028206 0 -0.026708 0 0.0032299 0 0.0025325 0 1.5177
5.6211 -0.044111 -0.049485 -0.079299 -0.065051 -0.050741 -0.066398 -0.082114 -0.13844 -0.12133 -0.061623 -0.086496 12.898 -0.018743 -0.004746 -0.0093942 0.025279 0.055713 -0.00090067 -0.017091 0.0027438 -0.0028632 0 -0.027249 0 0.0037266 0 0.0026409 0 1.5399
5.625 -0.040884 -0.046728 -0.096482 -0.065487 -0.036169 -0.0559 -0.083694 -0.1079 -0.10702 -0.072959 -0.085946 12.537 -0.022692 -0.0039447 -0.012522 0.025813 0.048172 -0.0012774 -0.020768 0.00025694 -0.0040954 0 -0.026936 0 0.0036887 0 0.0026752 0 1.4061
5.6289 -0.035215 -0.041135 -0.090285 -0.059129 -0.019817 -0.034383 -0.063589 -0.05122 -0.069443 -0.075914 -0.078891 12.167 -0.025585 -0.0020153 -0.01607 0.026427 0.029823 3.7678e-05 -0.020956 -0.0043165 -0.0043726 0 -0.026052 0 0.0034463 0 0.0026859 0 1.0576
5.6328 -0.026205 -0.031999 -0.063964 -0.051076 -0.0091623 -0.018979 -0.023351 0.0018067 -0.014441 -0.05416 -0.053366 11.79 -0.026013 -0.00035212 -0.017093 0.025778 0.0061624 0.0022297 -0.018043 -0.008707 -0.0014309 0 -0.025346 0 0.0035846 0 0.0026677 0 0.53267
5.6367 -0.015721 -0.020045 -0.03391 -0.042192 -0.00553 -0.0212 0.019287 0.02901 0.04019 -0.0098562 -0.0097212 11.408 -0.023562 -0.00022829 -0.014875 0.023596 -0.014236 0.0037534 -0.013845 -0.010139 0.0042394 0 -0.025364 0 0.0043388 0 0.0024869 0 -0.025261
5.6406 -0.0073497 -0.0079276 -0.015664 -0.028846 -0.0037976 -0.035726 0.042435 0.029045 0.074646 0.0359 0.036832 11.018 -0.019256 -0.0012867 -0.011627 0.021272 -0.024637 0.0037474 -0.010376 -0.0073948 0.0089889 0 -0.025923 0 0.0052827 0 0.0019887 0 -0.43822
5.6445 -0.0030874 0.00098971 -0.010694 -0.0084364 0.0018136 -0.04436 0.036535 0.016903 0.078691 0.058558 0.065846 10.625 -0.015307 -0.0019432 -0.010459 0.020845 -0.023771 0.0023469 -0.0090584 -0.0020168 0.0088092 0 -0.026275 0 0.0056359 0 0.0012124 0 -0.59311
5.6484 -0.00085595 0.0052734 -0.006258 0.015142 0.011664 -0.031806 0.011329 0.0077162 0.055854 0.048309 0.065046 10.24 -0.013918 -0.0013183 -0.012412 0.023113 -0.015556 -4.4475e-05 -0.010467 0.0025694 0.0029378 0 -0.025852 0 0.004938 0 0.00048792 0 -0.49689
5.6523 0.0043935 0.0073126 0.011248 0.032429 0.020698 0.00062564 -0.012688 0.0042995 0.018594 0.016244 0.037256 9.873 -0.015723 -0.00048834 -0.015362 0.026607 -0.0054723 -0.0032706 -0.014127 0.0035777 -0.0050511 0 -0.024883 0 0.003494 0 0.00024826 0 -0.25759
5.6563 0.016546 0.012286 0.041928 0.03611 0.024813 0.035582 -0.020541 -0.0008305 -0.019493 -0.015112 -0.0025667 9.5241 -0.019063 -0.001469 -0.015962 0.028581 0.0031564 -0.0069709 -0.018311 0.00099823 -0.009798 0 -0.024269 0 0.0021884 0 0.00066377 0 -0.021241
5.6602 0.034809 0.024401 0.070848 0.028768 0.027016 0.054122 -0.012181 -0.012484 -0.047538 -0.027517 -0.035561 9.179 -0.02102 -0.0048314 -0.012908 0.027306 0.0097699 -0.0098749 -0.020453 -0.0025401 -0.008249 0 -0.024761 0 0.0018265 0 0.0014234 0 0.081943
5.6641 0.054136 0.043345 0.081269 0.022876 0.036283 0.051563 0.0027232 -0.022665 -0.056494 -0.016121 -0.045973 8.8194 -0.019671 -0.008517 -0.0084352 0.023649 0.013852 -0.010136 -0.018621 -0.0041286 -0.0018812 0 -0.026233 0 0.0025579 0 0.0019183 0 -0.041674
5.668 0.069304 0.064172 0.070468 0.031808 0.059082 0.04111 0.018205 -0.014045 -0.038328 0.013005 -0.024702 8.439 -0.015765 -0.0093573 -0.0064888 0.020422 0.012027 -0.0068699 -0.013331 -0.0030695 0.0046413 0 -0.027727 0 0.0038288 0 0.0017304 0 -0.44234
5.6719 0.078959 0.081026 0.053203 0.059049 0.091383 0.042461 0.03937 0.025405 0.010555 0.051281 0.028604 8.0516 -0.012231 -0.0060263 -0.0091178 0.019952 -0.001327 -0.0014709 -0.0079738 -0.0012436 0.0070583 0 -0.028272 0 0.0048414 0 0.0010099 0 -1.1071
5.6758 0.086057 0.091628 0.049303 0.095007 0.11961 0.065462 0.075792 0.089807 0.083584 0.092881 0.10347 7.6815 -0.011749 -0.00055025 -0.014435 0.021965 -0.029313 0.0028929 -0.0068354 -0.0010856 0.004373 0 -0.027703 0 0.0051007 0 0.00037115 0 -1.9332
5.6797 0.094646 0.098647 0.066737 0.12442 0.13105 0.10261 0.12748 0.15645 0.16228 0.13334 0.1789 7.3455 -0.014407 0.0031985 -0.018139 0.023642 -0.067284 0.0035396 -0.011735 -0.0031702 -0.0010488 0 -0.026742 0 0.0046431 0 0.00035245 0 -2.7327
5.6836 0.10628 0.10691 0.095731 0.13798 0.12492 0.13594 0.1782 0.20007 0.22246 0.16583 0.22973 7.0424 -0.017575 0.002678 -0.017328 0.021831 -0.10233 0.00036912 -0.020051 -0.0057501 -0.0057365 0 -0.026305 0 0.0038712 0 0.00090998 0 -3.2972
5.6875 0.11937 0.11918 0.119 0.13836 0.11398 0.1516 0.20468 0.20865 0.24543 0.18155 0.23825 6.7601 -0.01816 -0.0013945 -0.013153 0.015559 -0.1195 -0.0041593 -0.026191 -0.0066183 -0.0076257 0 -0.026718 0 0.0032304 0 0.0014258 0 -3.4979
5.6914 0.1316 0.13424 0.12809 0.13589 0.11444 0.1495 0.19477 0.1886 0.22687 0.17543 0.20447 6.4899 -0.015294 -0.0059704 -0.0098298 0.0068382 -0.1113 -0.0071689 -0.025753 -0.005351 -0.0069697 0 -0.027545 0 0.0029927 0 0.0012622 0 -3.3563
5.6953 0.14259 0.14889 0.13047 0.13882 0.13281 0.14119 0.15865 0.15729 0.17804 0.15203 0.14724 6.2356 -0.011068 -0.0083146 -0.010868 -0.00077204 -0.08343 -0.0076111 -0.019028 -0.0036383 -0.0054024 0 -0.028095 0 0.0032189 0 0.0003756 0 -3.0328
5.6992 0.15407 0.16121 0.14101 0.14735 0.16089 0.1394 0.12263 0.13104 0.12022 0.12543 0.094482 6.0059 -0.0087201 -0.0078301 -0.015881 -0.0045767 -0.052012 -0.0065699 -0.010789 -0.003405 -0.0043132 0 -0.028043 0 0.0037996 0 -0.00058502 0 -2.7406
5.7031 0.16755 0.17197 0.16672 0.15618 0.1832 0.14903 0.11077 0.11849 0.076882 0.11194 0.068902 5.8027 -0.0099675 -0.0057226 -0.020849 -0.0043469 -0.033911 -0.0055774 -0.0063992 -0.0047115 -0.0038756 0 -0.027585 0 0.0044858 0 -0.00082349 0 -2.6459
5.707 0.18222 0.18291 0.1993 0.16217 0.19008 0.16637 0.12966 0.12195 0.066827 0.1209 0.078861 5.6179 -0.01381 -0.0034277 -0.021537 -0.0022012 -0.036897 -0.0048584 -0.0075692 -0.0056655 -0.0032434 0 -0.02709 0 0.0049334 0 -0.00011599 0 -2.8156
5.7109 0.19522 0.19404 0.22242 0.16874 0.18513 0.18503 0.16806 0.14146 0.098383 0.15018 0.11868 5.4442 -0.017642 -0.0016273 -0.017041 -0.0012049 -0.056644 -0.0033596 -0.011439 -0.0044861 -0.0014922 0 -0.02673 0 0.0048337 0 0.00094627 0 -3.2247
5.7148 0.20403 0.20306 0.22637 0.18247 0.18104 0.20156 0.20891 0.17546 0.16481 0.18901 0.17526 5.2884 -0.019429 -0.00051115 -0.010394 -0.0037776 -0.081961 -0.00042916 -0.013627 -0.0015863 0.0014891 0 -0.026491 0 0.0041015 0 0.0014297 0 -3.7908
5.7188 0.20858 0.20769 0.21613 0.20535 0.18828 0.2158 0.2415 0.21787 0.24385 0.22511 0.23433 5.1699 -0.018978 -0.0003278 -0.005911 -0.010722 -0.10336 0.0027928 -0.012293 0.00055875 0.0047381 0 -0.026468 0 0.0029811 0 0.00084343 0 -4.3992
5.7227 0.21111 0.20838 0.20574 0.23055 0.20656 0.22732 0.26388 0.25691 0.30537 0.25063 0.28293 5.1028 -0.017482 -0.001147 -0.0057631 -0.021059 -0.11807 0.0039442 -0.0094508 -0.00023027 0.0067173 0 -0.027014 0 0.0019454 0 -0.00044996 0 -4.9173
5.7266 0.21409 0.20857 0.20503 0.24634 0.22595 0.23297 0.27676 0.27938 0.32624 0.2636 0.31018 5.0802 -0.016229 -0.0021434 -0.0086887 -0.03252 -0.12827 0.0015737 -0.008512 -0.0035451 0.0062792 0 -0.028467 0 0.001426 0 -0.001546 0 -5.2214
5.7305 0.21837 0.21194 0.21177 0.24529 0.2357 0.22925 0.27823 0.27837 0.30375 0.26563 0.30967 5.0771 -0.015825 -0.0017239 -0.011647 -0.042478 -0.13563 -0.0032781 -0.010671 -0.0064874 0.0035303 0 -0.030702 0 0.001562 0 -0.001744 0 -5.2448
5.7344 0.22283 0.21903 0.21596 0.23055 0.23277 0.21706 0.26534 0.25748 0.25704 0.25875 0.2833 5.0737 -0.016404 0.00099148 -0.012614 -0.049086 -0.13782 -0.0077311 -0.013758 -0.0061749 -6.8694e-07 0 -0.033003 0 0.0021446 0 -0.0010774 0 -5.0177
5.7383 0.22552 0.22638 0.21126 0.21386 0.22322 0.20364 0.23989 0.22779 0.21362 0.24429 0.2424 5.0783 -0.018079 0.0046675 -0.012023 -0.05208 -0.13048 -0.0094572 -0.014616 -0.0023299 -0.0021481 0 -0.034486 0 0.0027804 0 -0.00020851 0 -4.6572
5.7422 0.22485 0.22897 0.2016 0.20683 0.21595 0.19843 0.21058 0.20029 0.19056 0.22397 0.20298 5.1241 -0.020824 0.0061724 -0.011866 -0.052717 -0.11268 -0.0085819 -0.012516 0.002445 -0.0014671 0 -0.03474 0 0.003135 0 0.00015897 0 -4.3022
5.7461 0.21989 0.22374 0.19671 0.21251 0.21479 0.20565 0.1881 0.18066 0.18561 0.20155 0.1772 5.2422 -0.023929 0.0031617 -0.013622 -0.052736 -0.090308 -0.007314 -0.01007 0.0048859 0.0017324 0 -0.034116 0 0.0030947 0 -0.00019163 0 -4.0366
5.75 0.2103 0.21132 0.20152 0.2236 0.21538 0.21959 0.17758 0.16984 0.18509 0.18289 0.16772 5.4318 -0.025916 -0.0033823 -0.016969 -0.053037 -0.073723 -0.0076957 -0.01065 0.003683 0.0054844 0 -0.03343 0 0.0027798 0 -0.00093165 0 -3.8609
5.7539 0.19653 0.19495 0.21033 0.22805 0.20901 0.22728 0.17619 0.1676 0.18024 0.17335 0.16879 5.6576 -0.025437 -0.0093408 -0.020195 -0.053137 -0.070827 -0.0096335 -0.014843 0.00022415 0.0074335 0 -0.033331 0 0.0024474 0 -0.0015467 0 -3.7279
5.7578 0.18014 0.17791 0.21171 0.21705 0.19014 0.21698 0.17769 0.17339 0.17584 0.17398 0.17269 5.8767 -0.022475 -0.010684 -0.021635 -0.0519 -0.081102 -0.011036 -0.019535 -0.0028759 0.0063992 0 -0.033902 0 0.0023516 0 -0.0017229 0 -3.599
5.7617 0.16354 0.16183 0.19908 0.19004 0.16134 0.18635 0.17856 0.18317 0.18207 0.17942 0.17478 6.0735 -0.018603 -0.0069919 -0.020768 -0.048972 -0.095524 -0.0098515 -0.020676 -0.003829 0.0030898 0 -0.034732 0 0.0026071 0 -0.0014457 0 -3.464
5.7656 0.14881 0.14677 0.17651 0.15405 0.13186 0.14443 0.17881 0.1873 0.19807 0.18007 0.17354 6.2703 -0.015846 -0.0019312 -0.01823 -0.045599 -0.10274 -0.0060593 -0.017134 -0.0025112 -0.00054493 0 -0.035312 0 0.0031005 0 -0.00084379 0 -3.3122
5.7695 0.13633 0.13236 0.15418 0.11929 0.11089 0.1061 0.17752 0.17486 0.20526 0.16827 0.16747 6.5054 -0.015083 -8.2003e-05 -0.015099 -0.043972 -0.096875 -0.0018205 -0.011939 0.00018945 -0.0027774 0 -0.035366 0 0.0035125 0 -4.6297e-05 0 -3.1007
5.7734 0.12454 0.11845 0.1382 0.094096 0.10072 0.083118 0.16952 0.14312 0.18041 0.14419 0.15429 6.7999 -0.015466 -0.0029427 -0.012245 -0.045511 -0.081148 0.0002443 -0.0096479 0.0033643 -0.0032362 0 -0.034921 0 0.0034886 0 0.00078027 0 -2.7743
5.7773 0.1112 0.10491 0.12515 0.081767 0.095279 0.077989 0.14873 0.10336 0.11902 0.11667 0.1343 7.1411 -0.015418 -0.0077657 -0.010155 -0.049505 -0.064702 -0.00094475 -0.012299 0.0063444 -0.0028952 0 -0.034201 0 0.0028914 0 0.0013325 0 -2.3289
5.7813 0.095115 0.091085 0.10664 0.079828 0.085451 0.083933 0.11557 0.075006 0.046526 0.096856 0.11345 7.4971 -0.014225 -0.010188 -0.0090372 -0.053346 -0.055362 -0.0042977 -0.017693 0.0083725 -0.0030517 0 -0.033518 0 0.0019541 0 0.0012454 0 -1.8515
5.7852 0.076831 0.075907 0.079251 0.081357 0.06696 0.089998 0.080092 0.070304 0.0031038 0.089007 0.10026 7.8447 -0.012693 -0.0080984 -0.0088812 -0.054305 -0.05386 -0.0075898 -0.021519 0.0086025 -0.0041914 0 -0.033185 0 0.0011784 0 0.00038711 0 -1.4738
5.7891 0.057859 0.058593 0.04947 0.077872 0.044056 0.08706 0.055283 0.082136 0.011345 0.08574 0.096844 8.1847 -0.012288 -0.0032236 -0.0094061 -0.051493 -0.053763 -0.0090757 -0.021215 0.0067934 -0.0056264 0 -0.033389 0 0.001001 0 -0.00088072 0 -1.2564
5.793 0.039479 0.03942 0.028574 0.062968 0.025513 0.071097 0.045476 0.087156 0.053775 0.072516 0.092439 8.5331 -0.013682 0.00071113 -0.010104 -0.046463 -0.046866 -0.0083857 -0.017963 0.0039443 -0.0061082 0 -0.034023 0 0.0014731 0 -0.0017971 0 -1.106
5.7969 0.022291 0.019863 0.022033 0.035349 0.016111 0.043056 0.040965 0.063911 0.082216 0.038832 0.068368 8.9 -0.016118 0.001195 -0.010471 -0.041995 -0.029743 -0.0062967 -0.015188 0.0018855 -0.0048606 0 -0.034666 0 0.0022194 0 -0.0016817 0 -0.82049
5.8008 0.0066486 0.0020204 0.023801 -0.00027752 0.011342 0.0072233 0.025591 0.0116 0.054868 -0.012398 0.013853 9.2791 -0.018125 -0.0014277 -0.010252 -0.040042 -0.0065127 -0.0039332 -0.015247 0.0019012 -0.0022183 0 -0.034834 0 0.0027317 0 -0.00045276 0 -0.2525
5.8047 -0.0069787 -0.012311 0.02123 -0.035106 0.00088842 -0.029905 -0.0081705 -0.047 -0.027931 -0.064911 -0.059708 9.6544 -0.018787 -0.0048912 -0.0094894 -0.040446 0.014045 -0.0021589 -0.017514 0.0036455 0.00057398 0 -0.034374 0 0.002759 0 0.0012617 0 0.53397
5.8086 -0.018401 -0.022446 0.0062616 -0.0601 -0.021469 -0.060276 -0.050183 -0.081951 -0.11967 -0.098959 -0.12041 10.017 -0.018343 -0.0070295 -0.0083904 -0.041348 0.024591 -0.0014235 -0.01945 0.0055017 0.0022103 0 -0.033651 0 0.0024634 0 0.0025491 0 1.2584
5.8125 -0.028358 -0.029199 -0.01746 -0.069885 -0.050474 -0.076069 -0.078821 -0.078724 -0.16091 -0.10366 -0.13606 10.369 -0.017705 -0.0068834 -0.0072219 -0.040853 0.02383 -0.0018245 -0.019277 0.0061002 0.0021808 0 -0.033278 0 0.0022185 0 0.0028485 0 1.6001
5.8164 -0.038305 -0.034607 -0.038044 -0.064885 -0.072237 -0.073425 -0.078137 -0.048268 -0.12455 -0.082968 -0.098893 10.722 -0.017569 -0.0044568 -0.0063354 -0.038538 0.016408 -0.0031118 -0.017533 0.0054655 0.0010271 0 -0.033586 0 0.0022523 0 0.0022889 0 1.4349
5.8203 -0.04909 -0.040937 -0.04602 -0.050995 -0.075982 -0.05619 -0.051712 -0.016987 -0.037234 -0.051859 -0.034543 11.076 -0.017986 -0.0002224 -0.0061514 -0.035627 0.0087315 -0.0046695 -0.016161 0.0046207 -0.00015874 0 -0.034317 0 0.0024736 0 0.0014883 0 0.94524
5.8242 -0.059777 -0.049334 -0.0424 -0.037151 -0.064574 -0.035987 -0.021371 -0.0063235 0.040039 -0.026889 0.013764 11.423 -0.018622 0.0047479 -0.0069198 -0.03379 0.004519 -0.0056785 -0.016337 0.0041358 -0.00059087 0 -0.034857 0 0.0026354 0 0.001026 0 0.51239
5.8281 -0.068104 -0.058969 -0.037131 -0.031788 -0.053635 -0.026697 -0.011698 -0.019501 0.056349 -0.018157 0.014795 11.754 -0.01917 0.0085596 -0.0083901 -0.033651 0.0036958 -0.0055019 -0.017352 0.0032912 -0.00032677 0 -0.034811 0 0.0026495 0 0.0010536 0 0.46384
5.832 -0.07255 -0.067513 -0.040007 -0.039449 -0.058869 -0.036011 -0.032866 -0.044823 0.0053253 -0.027008 -0.030187 12.07 -0.019425 0.0092605 -0.0098099 -0.034273 0.0049822 -0.0040671 -0.017564 0.00089914 -4.826e-05 0 -0.034375 0 0.0027129 0 0.0013291 0 0.8656
5.8359 -0.074136 -0.072862 -0.052688 -0.058901 -0.082281 -0.060193 -0.074794 -0.069331 -0.075683 -0.048488 -0.091542 12.378 -0.01914 0.0064721 -0.010469 -0.033995 0.0090394 -0.0019589 -0.016262 -0.0030244 -0.00026353 0 -0.034117 0 0.0030897 0 0.0015571 0 1.506
5.8398 -0.076019 -0.074914 -0.068669 -0.083807 -0.10982 -0.086781 -0.11574 -0.088614 -0.13768 -0.075066 -0.13532 12.685 -0.01811 0.0022222 -0.010415 -0.031838 0.018526 -0.00013931 -0.014463 -0.0066201 -0.00063499 0 -0.034392 0 0.003752 0 0.0016702 0 2.0667
5.8438 -0.080972 -0.075912 -0.080157 -0.10587 -0.12319 -0.10379 -0.13736 -0.1049 -0.15537 -0.099297 -0.1468 12.989 -0.016544 -0.00042189 -0.010604 -0.02826 0.034507 0.00055015 -0.013896 -0.0075208 -0.0001034 0 -0.034962 0 0.0042621 0 0.0018049 0 2.3381
5.8477 -0.089014 -0.078894 -0.084724 -0.11887 -0.11563 -0.10827 -0.13492 -0.11853 -0.13851 -0.11552 -0.1354 13.276 -0.015255 -0.00010535 -0.012152 -0.024636 0.05268 -0.00014556 -0.015304 -0.0050269 0.0021762 0 -0.035212 0 0.004081 0 0.0020627 0 2.3222
5.8516 -0.097447 -0.085385 -0.085786 -0.12127 -0.097697 -0.10694 -0.11706 -0.12416 -0.11467 -0.12127 -0.11996 13.539 -0.015178 0.0013507 -0.015228 -0.022046 0.0639 -0.0016771 -0.017789 -0.00095988 0.0058413 0 -0.034754 0 0.0030752 0 0.0023525 0 2.1717
5.8555 -0.10322 -0.094149 -0.087651 -0.11585 -0.087633 -0.10837 -0.097848 -0.11648 -0.1026 -0.11789 -0.11041 13.783 -0.016505 0.00060803 -0.01862 -0.020522 0.060138 -0.0028771 -0.019723 0.0017833 0.0092075 0 -0.033812 0 0.0017572 0 0.0024957 0 2.044
5.8594 -0.10532 -0.10196 -0.091 -0.10721 -0.09522 -0.11372 -0.087873 -0.098812 -0.10019 -0.10942 -0.10261 14.02 -0.018316 -0.0036697 -0.020511 -0.019417 0.041731 -0.0025835 -0.02015 0.0016836 0.010304 0 -0.033017 0 0.00097752 0 0.0024713 0 1.9964
5.8633 -0.10491 -0.10565 -0.093382 -0.099179 -0.11347 -0.11502 -0.089811 -0.083862 -0.094527 -0.10009 -0.088935 14.258 -0.019244 -0.0089248 -0.019879 -0.018448 0.019481 -0.00046463 -0.019277 -0.0002675 0.008322 0 -0.032824 0 0.0012626 0 0.0025131 0 1.9909
5.8672 -0.1034 -0.10395 -0.093446 -0.094025 -0.12533 -0.10312 -0.099332 -0.08399 -0.080699 -0.092428 -0.071797 14.49 -0.018659 -0.010685 -0.017287 -0.018234 0.0084879 0.0024978 -0.017768 -0.0017939 0.0042971 0 -0.033127 0 0.0023461 0 0.0029105 0 1.9725
5.8711 -0.10073 -0.097755 -0.093521 -0.093057 -0.11895 -0.078476 -0.10923 -0.099833 -0.069444 -0.087447 -0.064994 14.705 -0.017214 -0.0068503 -0.014358 -0.019681 0.017368 0.0043997 -0.015866 -0.0016318 0.00041269 0 -0.033436 0 0.0033275 0 0.0036836 0 1.9356
5.875 -0.095853 -0.089369 -0.097155 -0.097027 -0.097583 -0.054308 -0.11385 -0.11879 -0.076295 -0.086063 -0.080606 14.893 -0.016155 -0.00015101 -0.012447 -0.022755 0.041096 0.003659 -0.013389 -0.00060988 -0.0015337 0 -0.0334 0 0.0033826 0 0.004462 0 1.919
5.8789 -0.088685 -0.08132 -0.10404 -0.10508 -0.075887 -0.047735 -0.1115 -0.1256 -0.10367 -0.089192 -0.11413 15.058 -0.016098 0.0038944 -0.011761 -0.025938 0.06371 0.00029831 -0.010544 -0.00054246 -0.0012669 0 -0.033131 0 0.0024611 0 0.0047334 0 1.9474
5.8828 -0.081289 -0.075621 -0.10818 -0.11335 -0.066923 -0.065474 -0.10398 -0.11503 -0.1342 -0.095661 -0.14324 15.208 -0.016554 0.0018408 -0.011658 -0.027134 0.069516 -0.0038387 -0.008447 -0.0022028 8.1424e-05 0 -0.03303 0 0.0013754 0 0.0042754 0 1.9842
5.8867 -0.076538 -0.073308 -0.10233 -0.11544 -0.071873 -0.096339 -0.093887 -0.094791 -0.14279 -0.10038 -0.1434 15.35 -0.016711 -0.004555 -0.011652 -0.025368 0.054407 -0.0063438 -0.0085443 -0.0044999 0.0010836 0 -0.03333 0 0.0011645 0 0.0033816 0 1.9443
5.8906 -0.075452 -0.074039 -0.085092 -0.10591 -0.080993 -0.1179 -0.081998 -0.07636 -0.11711 -0.096208 -0.10762 15.48 -0.016559 -0.0099554 -0.011948 -0.02174 0.028426 -0.0061125 -0.011314 -0.0056289 0.0010662 0 -0.033846 0 0.0022255 0 0.0026545 0 1.7599
5.8945 -0.075949 -0.075957 -0.063905 -0.084837 -0.083474 -0.11292 -0.06733 -0.063921 -0.068329 -0.079688 -0.053427 15.593 -0.01698 -0.010268 -0.012941 -0.018647 0.0076407 -0.0042481 -0.015544 -0.0048898 0.0002644 0 -0.034179 0 0.0039282 0 0.0025258 0 1.444
5.8984 -0.07454 -0.076348 -0.049989 -0.059499 -0.076404 -0.08257 -0.050038 -0.052869 -0.022952 -0.055817 -0.010621 15.693 -0.018561 -0.0060782 -0.0143 -0.017864 0.0020111 -0.0030859 -0.019008 -0.0032466 -0.00079579 0 -0.034118 0 0.0050568 0 0.0029212 0 1.0987
5.9023 -0.069487 -0.073137 -0.049269 -0.04104 -0.065291 -0.045781 -0.034408 -0.038927 -0.0033 -0.036549 -3.883e-05 15.793 -0.020409 -0.0015656 -0.014806 -0.019186 0.0090865 -0.0040571 -0.020037 -0.00213 -0.0018537 0 -0.033826 0 0.0047495 0 0.0033711 0 0.85968
5.9063 -0.06241 -0.066314 -0.057327 -0.037606 -0.05727 -0.025221 -0.028186 -0.02713 -0.013463 -0.032613 -0.020522 15.901 -0.020501 -0.00027612 -0.013364 -0.020839 0.018187 -0.0062783 -0.018651 -0.0018793 -0.0028157 0 -0.033639 0 0.0031841 0 0.0034637 0 0.81668
5.9102 -0.056768 -0.058154 -0.06338 -0.048795 -0.054477 -0.031007 -0.037412 -0.02962 -0.040924 -0.044983 -0.053431 16.01 -0.017586 -0.0020258 -0.010283 -0.021229 0.020741 -0.0072668 -0.016315 -0.0015586 -0.0032781 0 -0.033718 0 0.001453 0 0.0032253 0 0.96383
5.9141 -0.054759 -0.051887 -0.060096 -0.065633 -0.053557 -0.054643 -0.060452 -0.053004 -0.069381 -0.063641 -0.078811 16.1 -0.012824 -0.0037773 -0.0074557 -0.020334 0.017429 -0.0053046 -0.014704 -0.00032411 -0.0024751 0 -0.033933 0 0.00072296 0 0.0030762 0 1.2085
5.918 -0.055622 -0.049776 -0.050472 -0.076323 -0.050569 -0.076967 -0.086685 -0.087891 -0.089574 -0.075188 -0.088624 16.154 -0.0093227 -0.0031606 -0.0070215 -0.019495 0.016024 -0.001353 -0.0146 0.0012225 -1.27e-05 0 -0.034048 0 0.001354 0 0.0034022 0 1.426
5.9219 -0.056838 -0.051976 -0.045303 -0.073735 -0.045557 -0.082918 -0.10205 -0.11257 -0.099642 -0.072892 -0.08717 16.177 -0.0096653 -0.0008049 -0.0095578 -0.019918 0.022421 0.001376 -0.01571 0.0013045 0.0032375 0 -0.033984 0 0.0026735 0 0.0041432 0 1.522
5.9258 -0.05675 -0.05677 -0.053108 -0.059483 -0.042363 -0.071492 -0.097825 -0.10944 -0.098614 -0.060531 -0.081489 16.192 -0.013631 0.00076018 -0.013424 -0.021468 0.033531 7.4124e-05 -0.017221 -0.0012502 0.0051674 0 -0.033859 0 0.0035568 0 0.0047905 0 1.466
5.9297 -0.055911 -0.061638 -0.071341 -0.042161 -0.044488 -0.054154 -0.076167 -0.079736 -0.083206 -0.0474 -0.072908 16.225 -0.018366 0.00010226 -0.01591 -0.022927 0.039049 -0.004979 -0.018357 -0.0055061 0.003778 0 -0.033807 0 0.0033106 0 0.0048123 0 1.2894
5.9336 -0.056005 -0.064271 -0.08689 -0.031479 -0.051503 -0.044398 -0.048389 -0.04295 -0.052878 -0.040028 -0.057907 16.28 -0.020965 -0.0016324 -0.015242 -0.023338 0.030874 -0.010139 -0.01855 -0.0088215 -0.0010618 0 -0.033818 0 0.0021461 0 0.0041238 0 1.0606
5.9375 -0.057771 -0.063235 -0.085991 -0.032545 -0.059343 -0.047396 -0.027897 -0.021205 -0.017156 -0.038531 -0.036112 16.34 -0.02104 -0.0022716 -0.011797 -0.022954 0.011729 -0.011017 -0.017458 -0.008917 -0.006997 0 -0.033794 0 0.00091116 0 0.0031751 0 0.85948
5.9414 -0.06024 -0.05856 -0.06562 -0.043758 -0.063784 -0.057405 -0.023167 -0.022775 0.0051373 -0.039901 -0.015938 16.377 -0.020765 -0.0012844 -0.0076237 -0.022817 -0.0052763 -0.005972 -0.015215 -0.0057163 -0.010502 0 -0.033719 0 0.00037845 0 0.0025704 0 0.75859
5.9453 -0.061951 -0.052271 -0.03701 -0.058915 -0.063668 -0.063959 -0.034891 -0.039062 -0.0022099 -0.043252 -0.010916 16.38 -0.022336 -0.00046236 -0.0048735 -0.023476 -0.0065863 0.0023749 -0.012758 -0.0012795 -0.0093078 0 -0.033723 0 0.00070911 0 0.002561 0 0.8061
5.9492 -0.062625 -0.048111 -0.018383 -0.071483 -0.061285 -0.061227 -0.057346 -0.05589 -0.038746 -0.050677 -0.02913 16.358 -0.025399 -0.0018121 -0.0044917 -0.024287 0.010415 0.0089306 -0.011634 0.0020035 -0.0040614 0 -0.033915 0 0.0014897 0 0.0028655 0 1.0057
5.9531 -0.063428 -0.0498 -0.022447 -0.078136 -0.060167 -0.053075 -0.081522 -0.066625 -0.084441 -0.063104 -0.065132 16.334 -0.027088 -0.0050374 -0.006052 -0.024087 0.03441 0.0098101 -0.013063 0.0031974 0.0021405 0 -0.034201 0 0.0022036 0 0.002966 0 1.3024
5.957 -0.065637 -0.058443 -0.048007 -0.079725 -0.062413 -0.050005 -0.098331 -0.074462 -0.1125 -0.076737 -0.10188 16.319 -0.024767 -0.0075057 -0.0084715 -0.022505 0.048539 0.0050115 -0.01684 0.0030341 0.0059997 0 -0.034324 0 0.0026529 0 0.0025963 0 1.5921
5.9609 -0.069313 -0.071069 -0.081384 -0.07962 -0.067447 -0.060342 -0.1019 -0.083681 -0.10852 -0.085127 -0.12162 16.304 -0.018838 -0.0068809 -0.010752 -0.020476 0.043593 -0.001918 -0.021138 0.0026699 0.0062498 0 -0.034126 0 0.0029744 0 0.0019763 0 1.7659
5.9648 -0.07342 -0.082008 -0.1059 -0.080873 -0.072623 -0.082409 -0.092773 -0.091346 -0.080451 -0.085335 -0.11732 16.268 -0.012821 -0.0036376 -0.012226 -0.019376 0.025203 -0.0067463 -0.023624 0.0024642 0.0041487 0 -0.033755 0 0.0033287 0 0.0015946 0 1.7696
5.9688 -0.077095 -0.086603 -0.1123 -0.084094 -0.07508 -0.10405 -0.078761 -0.089666 -0.051408 -0.081302 -0.096219 16.2 -0.010525 -0.00071375 -0.012502 -0.019678 0.0091361 -0.00753 -0.023134 0.0019845 0.0020083 0 -0.033547 0 0.0036401 0 0.0017651 0 1.6421
5.9727 -0.080442 -0.084471 -0.10337 -0.087347 -0.073846 -0.11065 -0.071216 -0.076636 -0.041838 -0.08006 -0.073765 16.11 -0.012897 -0.00059904 -0.01152 -0.020579 0.0086032 -0.0054369 -0.020499 0.00098004 0.001161 0 -0.033675 0 0.0036666 0 0.0023672 0 1.4969
5.9766 -0.083921 -0.079577 -0.090432 -0.088039 -0.070998 -0.096337 -0.077496 -0.06239 -0.055752 -0.084299 -0.063347 16.02 -0.017438 -0.0028956 -0.0097561 -0.020959 0.023984 -0.0031167 -0.017784 3.8313e-05 0.0011103 0 -0.033927 0 0.0033046 0 0.0029862 0 1.453
5.9805 -0.087187 -0.076969 -0.085107 -0.085389 -0.070781 -0.069736 -0.095043 -0.062267 -0.080904 -0.08946 -0.069009 15.942 -0.020573 -0.0048753 -0.0081895 -0.020568 0.043159 -0.0023029 -0.016576 0.00010292 0.00045327 0 -0.033897 0 0.0027809 0 0.0032832 0 1.5583
5.9844 -0.088998 -0.079 -0.091767 -0.081569 -0.076579 -0.049169 -0.1126 -0.081708 -0.10037 -0.08913 -0.084955 15.867 -0.020646 -0.0043579 -0.0077876 -0.020117 0.051741 -0.00271 -0.016801 0.0013811 -0.0014322 0 -0.033417 0 0.0025045 0 0.0032331 0 1.7591
5.9883 -0.088584 -0.084208 -0.10525 -0.080487 -0.087546 -0.049942 -0.11871 -0.10812 -0.10458 -0.083248 -0.10059 15.774 -0.018834 -0.0018191 -0.0088251 -0.020208 0.044513 -0.0029056 -0.01704 0.002901 -0.0035662 0 -0.032787 0 0.0027057 0 0.0030368 0 1.9397
5.9922 -0.087006 -0.089467 -0.1149 -0.08493 -0.097951 -0.073104 -0.11074 -0.11961 -0.095025 -0.07967 -0.10713 15.645 -0.01748 0.00041173 -0.010662 -0.020431 0.028841 -0.0020527 -0.015975 0.0033046 -0.0041874 0 -0.032526 0 0.0032129 0 0.0028491 0 2.0024
5.9961 -0.086806 -0.093009 -0.11234 -0.094155 -0.10082 -0.10461 -0.096698 -0.10425 -0.07967 -0.08612 -0.10219 15.485 -0.01774 0.00079543 -0.01224 -0.019828 0.017838 -0.00079037 -0.013656 0.0021308 -0.002465 0 -0.032864 0 0.0035906 0 0.0026338 0 1.931
6 -0.089959 -0.095399 -0.097958 -0.10387 -0.09379 -0.1259 -0.088084 -0.072325 -0.066574 -0.1003 -0.090558 15.316 -0.018813 6.9156e-05 -0.012876 -0.018336 0.01954 -0.00049606 -0.011522 0.00029417 0.00048134 0 -0.033497 0 0.0035111 0 0.0022886 0 1.7956
6.0039 -0.096115 -0.097983 -0.081536 -0.10885 -0.082311 -0.1275 -0.090424 -0.049364 -0.060954 -0.10944 -0.081129 15.158 -0.019144 4.7445e-06 -0.012666 -0.017475 0.031156 -0.0017535 -0.011231 -0.0007392 0.0022543 0 -0.033867 0 0.0030142 0 0.0018776 0 1.7015
6.0078 -0.10294 -0.10098 -0.075978 -0.1065 -0.076633 -0.11484 -0.10002 -0.055357 -0.065446 -0.10184 -0.081484 15.009 -0.018073 0.0010113 -0.012245 -0.019143 0.042648 -0.0035753 -0.013309 -0.00026774 0.0010647 0 -0.03371 0 0.0024325 0 0.0016822 0 1.724
6.0117 -0.10826 -0.10349 -0.08792 -0.098942 -0.084154 -0.1019 -0.10924 -0.088374 -0.080251 -0.080107 -0.093133 14.846 -0.016251 0.0014663 -0.012251 -0.023437 0.045914 -0.0041864 -0.016649 0.001096 -0.0027319 0 -0.033314 0 0.0020865 0 0.0019723 0 1.873
6.0156 -0.1118 -0.10525 -0.11209 -0.092184 -0.10321 -0.098998 -0.11426 -0.12691 -0.10194 -0.062376 -0.11062 14.641 -0.014766 -0.00034291 -0.013016 -0.027792 0.041455 -0.0026811 -0.019153 0.0020895 -0.00676 0 -0.033209 0 0.0020521 0 0.002709 0 2.1016
6.0195 -0.11487 -0.10778 -0.1344 -0.092702 -0.12382 -0.10539 -0.11736 -0.1481 -0.12329 -0.068154 -0.12558 14.386 -0.014202 -0.0038631 -0.014578 -0.028754 0.037103 -7.6661e-06 -0.01902 0.0019308 -0.0083563 0 -0.033613 0 0.0021966 0 0.0034949 0 2.3407
6.0234 -0.11845 -0.11298 -0.14221 -0.10347 -0.13521 -0.11282 -0.12214 -0.14512 -0.13649 -0.10066 -0.13308 14.101 -0.014654 -0.0063489 -0.016678 -0.025073 0.040407 0.0016954 -0.015877 0.00081808 -0.0065327 0 -0.034198 0 0.0023928 0 0.0038642 0 2.5313
6.0273 -0.12202 -0.12056 -0.13423 -0.12169 -0.13376 -0.11528 -0.12782 -0.12923 -0.13831 -0.14208 -0.13493 13.811 -0.016279 -0.0055756 -0.018595 -0.019204 0.051605 0.00089454 -0.011106 -0.00053822 -0.0026238 0 -0.034419 0 0.0026572 0 0.0036739 0 2.6404
6.0313 -0.12426 -0.12711 -0.12147 -0.13965 -0.12497 -0.11504 -0.12952 -0.11678 -0.13239 -0.16704 -0.13705 13.532 -0.019302 -0.0023315 -0.019132 -0.015524 0.063208 -0.0019931 -0.0071794 -0.0016879 0.00082932 0 -0.034078 0 0.0030716 0 0.0032354 0 2.6631
6.0352 -0.12477 -0.12855 -0.11787 -0.14859 -0.11782 -0.119 -0.12459 -0.11499 -0.12605 -0.16264 -0.14271 13.256 -0.02318 0.00018847 -0.017223 -0.01665 0.066375 -0.0049362 -0.0062253 -0.0026675 0.0019869 0 -0.033523 0 0.003597 0 0.0030575 0 2.6179
6.0391 -0.12449 -0.12393 -0.12781 -0.14362 -0.11718 -0.12947 -0.11739 -0.11892 -0.12395 -0.13745 -0.1482 12.959 -0.026034 -0.00028358 -0.01297 -0.021218 0.058432 -0.0060512 -0.0085935 -0.0035578 0.0008866 0 -0.033291 0 0.0040058 0 0.0034219 0 2.5383
6.043 -0.12429 -0.11674 -0.14148 -0.12695 -0.12071 -0.13944 -0.11621 -0.12012 -0.12462 -0.11207 -0.14546 12.623 -0.025537 -0.0024931 -0.0081872 -0.025239 0.045133 -0.0052272 -0.012391 -0.0040265 -0.00092748 0 -0.033571 0 0.0040302 0 0.0041599 0 2.4569
6.0469 -0.12336 -0.112 -0.14285 -0.10705 -0.12249 -0.13784 -0.12434 -0.11616 -0.12283 -0.10104 -0.13005 12.251 -0.020971 -0.0027452 -0.0055585 -0.025771 0.035895 -0.0041317 -0.014571 -0.0034847 -0.0018269 0 -0.034022 0 0.0035959 0 0.0048076 0 2.3877
6.0508 -0.11963 -0.11156 -0.12441 -0.093666 -0.11907 -0.12041 -0.13471 -0.11164 -0.11537 -0.10283 -0.10713 11.863 -0.014524 0.0011909 -0.0067005 -0.023433 0.036164 -0.004553 -0.013107 -0.0017336 -0.0013109 0 -0.034152 0 0.0029143 0 0.0049789 0 2.3207
6.0547 -0.1122 -0.11227 -0.09552 -0.091667 -0.11212 -0.095468 -0.13509 -0.11114 -0.10447 -0.10571 -0.089184 11.475 -0.010174 0.0073347 -0.010645 -0.021414 0.043363 -0.0065763 -0.0087083 0.000636 -0.00010029 0 -0.033825 0 0.0023437 0 0.0046292 0 2.2354
6.0586 -0.10314 -0.10902 -0.076461 -0.097894 -0.10571 -0.078328 -0.12004 -0.11333 -0.095667 -0.10163 -0.086464 11.088 -0.010678 0.010915 -0.014262 -0.022074 0.0496 -0.0083122 -0.0045841 0.0025984 0.00074208 0 -0.033381 0 0.0021374 0 0.0040187 0 2.126
6.0625 -0.09633 -0.099905 -0.081883 -0.10373 -0.10167 -0.078813 -0.098086 -0.11267 -0.092934 -0.093607 -0.098418 10.69 -0.015199 0.0087504 -0.014579 -0.02455 0.048614 -0.0075428 -0.004113 0.0034893 0.00074608 0 -0.03325 0 0.0022857 0 0.003465 0 2.0153
6.0664 -0.09396 -0.088522 -0.10757 -0.10182 -0.098154 -0.093122 -0.085685 -0.10622 -0.095804 -0.090277 -0.11376 10.266 -0.019858 0.0022685 -0.011179 -0.025737 0.04093 -0.0038879 -0.0081227 0.0034233 0.00024057 0 -0.033484 0 0.0025523 0 0.0031273 0 1.9401
6.0703 -0.094161 -0.080905 -0.13242 -0.091877 -0.092528 -0.10747 -0.092336 -0.097294 -0.10062 -0.094786 -0.11944 9.8162 -0.020895 -0.0038877 -0.0065699 -0.0236 0.032955 0.0004862 -0.01406 0.0028938 -0.00016893 0 -0.033697 0 0.0026483 0 0.002973 0 1.9165
6.0742 -0.092503 -0.080013 -0.13489 -0.080867 -0.085281 -0.11002 -0.1105 -0.091538 -0.10356 -0.10052 -0.11071 9.3544 -0.017709 -0.0062356 -0.0041389 -0.01946 0.030975 0.0024039 -0.017926 0.0020025 -0.00021952 0 -0.033492 0 0.0024112 0 0.0028829 0 1.9162
6.0781 -0.086272 -0.083021 -0.11068 -0.077088 -0.080269 -0.10008 -0.12067 -0.089935 -0.10198 -0.097957 -0.093471 8.8929 -0.013106 -0.005391 -0.005401 -0.016939 0.035393 0.0002851 -0.017488 0.00021737 -0.00014048 0 -0.032901 0 0.0018998 0 0.0027566 0 1.8792
6.082 -0.077333 -0.084041 -0.076466 -0.082995 -0.080662 -0.086705 -0.10799 -0.086963 -0.093961 -0.084931 -0.077798 8.43 -0.010648 -0.0046981 -0.0089421 -0.018561 0.040253 -0.0043802 -0.014043 -0.002957 -0.00033578 0 -0.032378 0 0.0013819 0 0.0025447 0 1.7569
6.0859 -0.070528 -0.07959 -0.056275 -0.092763 -0.084544 -0.07884 -0.075909 -0.076726 -0.078668 -0.069194 -0.069208 7.9502 -0.011652 -0.0061941 -0.011884 -0.023325 0.03854 -0.008021 -0.011192 -0.0070052 -0.0010296 0 -0.032355 0 0.0012168 0 0.0022495 0 1.5542
6.0898 -0.068973 -0.07154 -0.061631 -0.096788 -0.084952 -0.077178 -0.04417 -0.060737 -0.058812 -0.060733 -0.065975 7.4376 -0.014494 -0.0082867 -0.012442 -0.027561 0.028698 -0.0077276 -0.011706 -0.010196 -0.0021972 0 -0.032803 0 0.0016484 0 0.0019438 0 1.3335
6.0938 -0.070933 -0.064888 -0.082263 -0.089406 -0.075229 -0.075194 -0.032916 -0.04854 -0.042314 -0.062096 -0.063863 6.8914 -0.016575 -0.0076283 -0.01126 -0.028213 0.016634 -0.0035525 -0.015249 -0.010613 -0.0036873 0 -0.033264 0 0.002592 0 0.0017785 0 1.176
6.0977 -0.071501 -0.062782 -0.095159 -0.073318 -0.055418 -0.067518 -0.046552 -0.049331 -0.038946 -0.066798 -0.062177 6.3283 -0.016802 -0.0031565 -0.010469 -0.025396 0.01121 0.0014882 -0.018922 -0.0077058 -0.0052502 0 -0.033305 0 0.0035818 0 0.0019066 0 1.1283
6.1016 -0.067458 -0.063764 -0.084311 -0.057121 -0.03397 -0.056563 -0.071034 -0.062322 -0.052296 -0.066943 -0.064211 5.7707 -0.016214 0.00211 -0.011577 -0.02195 0.016783 0.0037094 -0.019981 -0.0030262 -0.0064251 0 -0.032926 0 0.0040029 0 0.0023362 0 1.1729
6.1055 -0.060358 -0.063667 -0.054463 -0.048318 -0.022553 -0.050449 -0.085877 -0.075653 -0.073823 -0.061482 -0.071719 5.2305 -0.016445 0.0036454 -0.014214 -0.020616 0.029042 0.0015179 -0.018131 0.00064914 -0.006565 0 -0.032531 0 0.0035254 0 0.0028492 0 1.2419
6.1094 -0.054658 -0.059905 -0.027359 -0.04788 -0.02748 -0.054276 -0.079751 -0.075762 -0.086364 -0.056246 -0.079964 4.7021 -0.017843 -8.9652e-05 -0.016737 -0.021629 0.037884 -0.0034931 -0.01538 0.0012629 -0.0052202 0 -0.032509 0 0.0024232 0 0.0031153 0 1.2588
6.1133 -0.052846 -0.053697 -0.023746 -0.050653 -0.044329 -0.063645 -0.056942 -0.058955 -0.076727 -0.056145 -0.079747 4.169 -0.01918 -0.0057993 -0.017848 -0.022853 0.035251 -0.0078601 -0.013827 -0.0010172 -0.0026534 0 -0.032869 0 0.0014596 0 0.0029576 0 1.1799
6.1172 -0.052695 -0.048206 -0.046152 -0.050502 -0.06027 -0.067288 -0.031306 -0.034585 -0.047471 -0.058497 -0.065486 3.6172 -0.019077 -0.0081522 -0.017557 -0.022052 0.021629 -0.0088415 -0.013714 -0.0039598 6.6326e-05 0 -0.033279 0 0.0013438 0 0.0025394 0 1.0108
6.1211 -0.049591 -0.044879 -0.076501 -0.045212 -0.062878 -0.056815 -0.014992 -0.017077 -0.01661 -0.055206 -0.041594 3.0437 -0.017485 -0.0046187 -0.016717 -0.01902 0.0058319 -0.0062734 -0.013615 -0.005003 0.0016755 0 -0.033439 0 0.0021598 0 0.002265 0 0.798
6.125 -0.041537 -0.041959 -0.090187 -0.037091 -0.049157 -0.034672 -0.011647 -0.014281 -0.0038329 -0.041769 -0.020279 2.4539 -0.015697 0.0022585 -0.015904 -0.015706 -0.0018722 -0.002391 -0.012372 -0.0031849 0.0016311 0 -0.033371 0 0.0032694 0 0.0024382 0 0.60458
6.1289 -0.031538 -0.036618 -0.074935 -0.029725 -0.0279 -0.01286 -0.017592 -0.022467 -0.014451 -0.023447 -0.012021 1.8547 -0.014999 0.0072019 -0.014923 -0.01452 0.0022613 6.2444e-05 -0.01062 0.00025731 0.00051632 0 -0.033359 0 0.0038222 0 0.0029742 0 0.48383
6.1328 -0.024732 -0.028281 -0.039491 -0.024667 -0.01319 -0.0034218 -0.027008 -0.031406 -0.035372 -0.011545 -0.017295 1.2494 -0.015479 0.0067658 -0.013381 -0.016506 0.012833 -0.00010763 -0.010253 0.0030412 -0.00048748 0 -0.033618 0 0.0034651 0 0.0034462 0 0.45612
6.1367 -0.023168 -0.019546 -0.0059438 -0.021135 -0.013525 -0.009016 -0.035442 -0.03363 -0.046955 -0.012979 -0.0271 0.63938 -0.016174 0.0018818 -0.011506 -0.020797 0.020047 -0.0018505 -0.012364 0.0037156 -0.00061287 0 -0.03405 0 0.0026282 0 0.0034481 0 0.49699
6.1406 -0.023691 -0.013739 0.0073621 -0.018121 -0.024871 -0.021492 -0.039992 -0.02911 -0.039991 -0.023481 -0.03143 0.028036 -0.016211 -0.0035729 -0.010163 -0.025362 0.017733 -0.002929 -0.015855 0.0026684 -5.7997e-05 0 -0.034323 0 0.002118 0 0.0029488 0 0.54456
6.1445 -0.021264 -0.011717 -0.0013618 -0.015883 -0.033544 -0.029087 -0.038576 -0.022263 -0.022226 -0.031279 -0.027385 -0.57861 -0.015612 -0.0062817 -0.010001 -0.028157 0.0079449 -0.0018118 -0.018233 0.0014745 0.000425 0 -0.03416 0 0.0023759 0 0.0023057 0 0.52921
6.1484 -0.01435 -0.01122 -0.018129 -0.01496 -0.027273 -0.025578 -0.03053 -0.015943 -0.008891 -0.027695 -0.019487 -1.1766 -0.014948 -0.0056424 -0.010696 -0.027904 -0.0015129 0.0010801 -0.0179 0.0012685 0.0004367 0 -0.033565 0 0.0030828 0 0.0019289 0 0.41325
6.1523 -0.0067213 -0.0093412 -0.025656 -0.01414 -0.0058644 -0.013815 -0.017791 -0.0091361 -0.0070661 -0.014371 -0.012989 -1.7692 -0.014418 -0.0031016 -0.011194 -0.024513 -0.0041802 0.0037035 -0.015655 0.0016779 0.00035827 0 -0.032806 0 0.0034787 0 0.0019239 0 0.21586
6.1563 -0.0037008 -0.0054552 -0.016931 -0.010409 0.017622 -0.0016929 -0.0043886 -9.8135e-05 -0.0094288 -0.0005634 -0.0079272 -2.3667 -0.013551 -0.00018265 -0.010792 -0.019256 -0.00039522 0.0040192 -0.013882 0.0013034 0.00084237 0 -0.032239 0 0.0031054 0 0.0020609 0 0.0038834
6.1602 -0.0065997 -0.0016011 0.00054656 -0.0017896 0.026952 0.004913 0.0060182 0.0094796 -0.0033305 0.0059934 -0.00033512 -2.9796 -0.011918 0.0024501 -0.0099421 -0.014508 0.0035331 0.0016455 -0.014187 -0.00073629 0.0019314 0 -0.032133 0 0.0022734 0 0.0020842 0 -0.14758
6.1641 -0.01106 -5.8218e-05 0.012089 0.0095138 0.016184 0.0059839 0.012124 0.014569 0.014291 0.0052518 0.011029 -3.611 -0.0099697 0.0043616 -0.0099226 -0.012696 0.0014565 -0.0017623 -0.015814 -0.0037221 0.0028082 0 -0.032572 0 0.0018091 0 0.0020271 0 -0.19767
6.168 -0.011039 -0.00073638 0.0080177 0.017375 -0.0049126 0.0055594 0.01434 0.011516 0.03162 0.0025378 0.020402 -4.2528 -0.0088971 0.0046565 -0.011656 -0.014785 -0.0067687 -0.0037437 -0.016416 -0.0058377 0.0025333 0 -0.03341 0 0.0023063 0 0.0021851 0 -0.15644
6.1719 -0.0044269 -0.0010531 -0.0089706 0.016211 -0.018618 0.0071075 0.012588 0.0025346 0.032272 0.0014524 0.0189 -4.8899 -0.0094845 0.0025993 -0.014811 -0.019413 -0.014946 -0.0029369 -0.014425 -0.0058553 0.0010343 0 -0.034267 0 0.0035687 0 0.0027557 0 -0.06898
6.1758 0.0053255 0.0016773 -0.026258 0.0061804 -0.013891 0.010715 0.0057586 -0.0048917 0.011582 0.00030909 0.0036461 -5.5082 -0.011165 -0.0010545 -0.018006 -0.02366 -0.015981 -0.00013504 -0.010706 -0.004374 -0.00073083 0 -0.03466 0 0.004748 0 0.0035163 0 0.013842
6.1797 0.012981 0.0078107 -0.030747 -0.0056914 0.00483 0.014176 -0.0057521 -0.0035364 -0.016952 -0.0040942 -0.016891 -6.1029 -0.012409 -0.0039133 -0.019821 -0.025096 -0.0082845 0.0023869 -0.0078734 -0.0033004 -0.0016839 0 -0.034296 0 0.0050439 0 0.003905 0 0.053345
6.1836 0.016601 0.015211 -0.017688 -0.010011 0.022468 0.016103 -0.017156 0.0080139 -0.031662 -0.010064 -0.027514 -6.6807 -0.012217 -0.0037817 -0.019628 -0.023499 0.0024577 0.0027473 -0.007953 -0.0039369 -0.0016866 0 -0.033364 0 0.0043369 0 0.0034805 0 0.022615
6.1875 0.018726 0.021267 0.0071575 -0.0017748 0.027313 0.017584 -0.02027 0.024596 -0.020153 -0.0098852 -0.017678 -7.2565 -0.011233 -0.00091029 -0.017624 -0.020732 0.0076525 0.00097247 -0.010603 -0.0054993 -0.0015856 0 -0.032534 0 0.0032211 0 0.0023422 0 -0.097687
6.1914 0.022767 0.024965 0.032433 0.016085 0.02123 0.020883 -0.0090905 0.038761 0.011555 0.0036552 0.010209 -7.8454 -0.011273 0.0017711 -0.014349 -0.018922 0.0025298 -0.0011471 -0.013534 -0.0056453 -0.0021187 0 -0.032513 0 0.0024667 0 0.0010947 0 -0.31116
6.1953 0.028855 0.027194 0.048584 0.035106 0.016682 0.026784 0.014584 0.046056 0.0456 0.02916 0.042788 -8.4547 -0.013577 0.0010567 -0.010411 -0.018674 -0.01038 -0.0017381 -0.014632 -0.0027212 -0.0028344 0 -0.033459 0 0.0024232 0 0.00035916 0 -0.58845
6.1992 0.033783 0.029485 0.052553 0.047439 0.023725 0.03351 0.041176 0.047053 0.067232 0.055433 0.065925 -9.0785 -0.017455 -0.0035998 -0.0066474 -0.01895 -0.023626 -0.00057892 -0.013727 0.0023301 -0.0023065 0 -0.034756 0 0.0028588 0 0.00027121 0 -0.86302
6.2031 0.035065 0.032756 0.047711 0.05073 0.039826 0.038424 0.059848 0.045325 0.074075 0.06932 0.073949 -9.7008 -0.020643 -0.0094366 -0.0042073 -0.018566 -0.030666 0.00067539 -0.012451 0.0063481 0.00036467 0 -0.035443 0 0.0032819 0 0.0004297 0 -1.0566
6.207 0.034508 0.037191 0.040641 0.04837 0.052571 0.04084 0.066073 0.044 0.072742 0.065921 0.070639 -10.305 -0.021123 -0.012689 -0.0040596 -0.017622 -0.03017 8.446e-07 -0.012503 0.0065183 0.0042057 0 -0.034983 0 0.0033758 0 0.0003362 0 -1.1237
[truncated: 1,558,112 more chars]
