# Supplementary material for: Dataset from dynamic shake-table testing of five full-scale single leaf and cavity URM walls subjected to out-of-plane two-way bending
Source: Data Brief. 2019 Mar 20;24:103854. doi: 10.1016/j.dib.2019.103854 (PMC6480314; doi:10.1016/j.dib.2019.103854)
Supplement: Multimedia component 2 [file mmc2.zip › DATA/CS-010-RR/Test18.txt]

0 -0.0037947 -0.00031924 0.009784 -0.0028628 -0.0061482 -0.0068588 0.00043011 -0.0007351 -0.0065849 0.0047654 -0.00074343 -0.46064 -0.0058719 0.0025236 -0.00040866 -0.0027523 -0.004416 -0.004511 0.0024435 0.00093868 -0.0061719 0 -0.03045 0 0.0024619 0 0.001945 0 0.028541
0.003906 -0.00095818 -0.0015167 0.013184 -0.0012488 -0.0071264 -0.0019022 0.00010087 0.0010448 -0.0036909 -0.00029649 -0.0048621 -0.44481 -0.0036902 0.00091893 -0.0014388 -0.001926 -0.003961 -0.00080454 0.0011544 0.0011271 -0.0049534 0 -0.030542 0 0.0028044 0 0.0034635 0 0.052791
0.007812 0.00079322 -0.0027728 0.0088409 -0.00038205 -0.0047226 0.003094 -4.0895e-05 0.0022633 0.0027616 -0.0069137 -0.0082503 -0.4371 0.00011121 -0.0010936 -0.0028615 0.00090694 -0.0041618 0.0029331 0.00038441 0.00043873 -0.0010249 0 -0.030392 0 0.0024842 0 0.0039519 0 0.060142
0.011719 0.00021641 -0.0034898 -0.0015794 -0.00044162 -0.001255 0.0050578 -0.0007746 0.0020957 0.007471 -0.010553 -0.0097994 -0.44608 0.0035203 -0.002664 -0.0047754 0.0034591 -0.0048195 0.0038937 0.00099314 -0.0007251 0.0022935 0 -0.029857 0 0.0016546 0 0.00313 0 0.056681
0.015625 -0.001901 -0.0033092 -0.012232 -0.0010035 0.0005983 0.0032137 -0.0022669 0.00045213 0.0065391 -0.0081936 -0.0090455 -0.46558 0.0048924 -0.0040036 -0.0066162 0.0040017 -0.0054729 0.001268 0.0025953 -0.001612 0.0021494 0 -0.029067 0 0.00086037 0 0.0017292 0 0.05051
0.019531 -0.0035862 -0.0024909 -0.016734 -0.0017482 7.1236e-06 -0.00069098 -0.0038612 -0.0021143 0.00038589 -0.00075876 -0.0062209 -0.48023 0.0039286 -0.0055945 -0.0071693 0.0023372 -0.0057971 -0.0025397 0.0039469 -0.0018277 -0.0012761 0 -0.028416 0 0.00063012 0 0.00079301 0 0.045032
0.023437 -0.0033595 -0.0017809 -0.012566 -0.0027175 -0.0016966 -0.0039383 -0.0046277 -0.0046582 -0.0067036 0.0072122 -0.002444 -0.47961 0.0016053 -0.0070079 -0.0055597 -0.00059186 -0.0058139 -0.0038467 0.0038887 -0.0015579 -0.0049292 0 -0.028319 0 0.0010755 0 0.00073717 0 0.039761
0.027344 -0.0012889 -0.0017611 -0.002935 -0.0039478 -0.0026119 -0.0047902 -0.0041375 -0.0061217 -0.0099085 0.01065 0.00039933 -0.4673 -0.00075824 -0.0067813 -0.0022617 -0.0034873 -0.0057446 -0.0011087 0.0020283 -0.001251 -0.0056019 0 -0.028893 0 0.0018097 0 0.00106 0 0.034824
0.03125 0.001304 -0.0022385 0.0054899 -0.0050463 -0.0020266 -0.0033751 -0.0027994 -0.0057043 -0.0074004 0.0075592 0.00058204 -0.45675 -0.0024276 -0.0037055 0.0010138 -0.0050901 -0.0056996 0.003499 -0.0011608 -0.001201 -0.002681 0 -0.029836 0 0.0022538 0 0.00095769 0 0.032185
0.035156 0.0029985 -0.002306 0.0074023 -0.005293 -0.00068994 -0.0011116 -0.0015372 -0.0033415 -0.0014319 0.00040138 -0.0020824 -0.4586 -0.0034338 0.0016487 0.0025996 -0.0044255 -0.0055486 0.006002 -0.0046112 -0.0014018 0.0015534 0 -0.030624 0 0.0020944 0 0.00021082 0 0.031989
0.039062 0.0032237 -0.001138 0.0025667 -0.0042188 0.00036418 0.00055166 -0.0011211 -3.8562e-05 0.0036114 -0.0057741 -0.0056214 -0.47209 -0.0040242 0.0067357 0.0021426 -0.0014213 -0.0051122 0.0043255 -0.0070391 -0.0016688 0.0041916 0 -0.030897 0 0.0015263 0 -0.00054787 0 0.02951
0.042969 0.0023695 0.0011451 -0.0044066 -0.0020744 0.00096881 0.00098474 -0.0016542 0.0023797 0.0044955 -0.0069502 -0.0070072 -0.488 -0.0040589 0.0086139 0.00066318 0.0024438 -0.0044622 0.00025911 -0.0074222 -0.0018075 0.0042351 0 -0.030718 0 0.0010799 0 -0.00045538 0 0.018165
0.046875 0.0012605 0.0033656 -0.007858 0.0002806 0.0017154 0.00037002 -0.0025151 0.0022665 0.0012887 -0.0027899 -0.0044654 -0.49859 -0.0030003 0.0061071 -0.00057703 0.0045571 -0.0039911 -0.0022012 -0.0055919 -0.0017201 0.0030324 0 -0.030468 0 0.0011675 0 0.00068776 0 -0.0030977
0.050781 0.00059207 0.0041259 -0.0052831 0.0019588 0.0028702 -0.00076958 -0.0027353 -0.00059292 -0.0029787 0.0034874 0.00088879 -0.50385 -0.00051019 0.00075949 -0.0011932 0.0030321 -0.0041318 -0.00057538 -0.0026149 -0.0014999 0.0024248 0 -0.030473 0 0.001733 0 0.0021405 0 -0.026064
0.054687 0.00067985 0.0029213 0.001291 0.0025807 0.0036904 -0.0018921 -0.0015809 -0.0044462 -0.0045984 0.007614 0.005712 -0.50849 0.0029317 -0.0042299 -0.0016809 -0.0013387 -0.0049618 0.0038144 -0.00043518 -0.0014994 0.0026881 0 -0.030708 0 0.0023117 0 0.0028441 0 -0.038706
0.058594 0.0014391 0.00056936 0.0074299 0.0023719 0.0030279 -0.0024498 0.00094554 -0.0064528 -0.0016636 0.0071633 0.0070817 -0.51453 0.0060085 -0.0062351 -0.0024602 -0.0051345 -0.0060655 0.0070738 -0.00068319 -0.0022086 0.0024355 0 -0.030858 0 0.002457 0 0.0023487 0 -0.035905
0.0625 0.002412 -0.0014184 0.009756 0.0018622 0.00063507 -0.0019326 0.0039484 -0.0046444 0.0048096 0.0028583 0.0049067 -0.51871 0.0072584 -0.0048481 -0.0031513 -0.0049257 -0.0068085 0.0062385 -0.0033866 -0.0038487 0.00051055 0 -0.030666 0 0.0021546 0 0.0011642 0 -0.024893
0.066406 0.0028828 -0.0019743 0.0079062 0.001497 -0.0022458 -0.00020739 0.0059784 0.0003918 0.011557 -0.002287 0.0018789 -0.51738 0.0060051 -0.0017861 -0.0029667 -0.00041532 -0.0068106 0.0017783 -0.0066994 -0.0059393 -0.0022235 0 -0.030231 0 0.0018389 0 0.00023584 0 -0.018853
0.070312 0.002234 -0.001166 0.0038924 0.0013975 -0.003733 0.0021025 0.0057787 0.005536 0.014892 -0.0051019 0.00089219 -0.51257 0.0028659 0.00063579 -0.0017986 0.0049115 -0.0062224 -0.0030542 -0.0081064 -0.0073201 -0.0032411 0 -0.029936 0 0.0019779 0 8.7544e-05 0 -0.023659
0.074219 0.00045008 6.3154e-05 7.994e-05 0.0013179 -0.002852 0.0037609 0.003056 0.0071363 0.012633 -0.0041889 0.0022443 -0.51102 -0.00053453 0.0011344 -0.00072186 0.0066012 -0.0055819 -0.0051782 -0.0063002 -0.006835 -0.00069339 0 -0.03008 0 0.0026024 0 0.00045877 0 -0.030531
0.078125 -0.0016597 0.00075688 -0.0022455 0.00078678 -0.00033695 0.0037437 -0.0012219 0.0036807 0.0052662 -0.00057245 0.0032794 -0.51635 -0.0025059 2.0834e-05 -0.0011881 0.0031442 -0.005377 -0.0041081 -0.0022248 -0.0042471 0.004539 0 -0.030558 0 0.0032282 0 0.00072277 0 -0.022859
0.082031 -0.002878 0.00062053 -0.0028965 -0.00056596 0.0020109 0.0021392 -0.0052582 -0.0028731 -0.004099 0.003123 0.00095708 -0.52287 -0.0023367 -0.0014474 -0.0035995 -0.0026624 -0.0056741 -0.001809 0.0016125 -0.00059502 0.0092066 0 -0.030923 0 0.0032723 0 0.00059253 0 0.0076525
0.085937 -0.0024498 2.2964e-05 -0.0021152 -0.0025978 0.0027499 0.0002226 -0.0073633 -0.0082506 -0.011044 0.0043685 -0.004916 -0.51929 -0.00077256 -0.0021579 -0.0067114 -0.0062827 -0.006096 -0.00050928 0.0030119 0.0024201 0.010293 0 -0.030793 0 0.0025971 0 0.00037851 0 0.049896
0.089844 -0.00070516 -0.00048295 -0.00029404 -0.004475 0.0017497 -0.00055024 -0.0068132 -0.0087705 -0.012001 0.002308 -0.010813 -0.50031 0.00047248 -0.0018038 -0.0085607 -0.005554 -0.0061442 -0.00076171 0.0015985 0.0035782 0.0075005 0 -0.030215 0 0.0016797 0 0.00057278 0 0.078128
0.09375 0.0011609 -0.00057188 0.0017752 -0.0050516 3.0857e-05 0.00017766 -0.004116 -0.0039048 -0.006308 -0.0016895 -0.011966 -0.47494 -1.498e-05 -0.00080883 -0.0081057 -0.0024254 -0.0056028 -0.001469 -0.0011703 0.0028784 0.0033404 0 -0.029636 0 0.001234 0 0.0012429 0 0.069827
0.097656 0.0020218 -0.00017799 0.0029013 -0.0037165 -0.0011016 0.0013189 -0.00061252 0.0033831 0.0030419 -0.0048662 -0.0062088 -0.46203 -0.0021207 0.00018178 -0.006041 -0.00072677 -0.0047204 -0.0014939 -0.0033141 0.0013009 0.0008216 0 -0.029511 0 0.0016163 0 0.0018954 0 0.022563
0.10156 0.0016658 0.0006813 0.0022615 -0.001068 -0.00082925 0.0013614 0.0022405 0.0087176 0.010765 -0.0048484 0.0040852 -0.4755 -0.0040318 0.00077604 -0.0040647 -0.0022743 -0.0040448 -0.0010164 -0.0037091 -7.7367e-05 0.0009432 0 -0.029911 0 0.0025435 0 0.0019558 0 -0.043227
0.10547 0.00081614 0.0019406 0.00035245 0.0013007 0.00087742 -0.00012794 0.0034667 0.009225 0.012302 -0.0012634 0.01357 -0.51202 -0.0035182 0.0010253 -0.0033686 -0.0052066 -0.0040356 -0.0012936 -0.0024684 -0.00075628 0.0022542 0 -0.030495 0 0.0033636 0 0.0013601 0 -0.096948
0.10938 0.00035719 0.0033099 -0.0010409 0.0019507 0.0032724 -0.0019605 0.0028391 0.0052166 0.0067637 0.0038807 0.017665 -0.55243 0.00011158 0.0013325 -0.0037802 -0.0061129 -0.0047289 -0.0032052 -0.00033426 -0.00076079 0.0026599 0 -0.030852 0 0.0036092 0 0.00064071 0 -0.11582
0.11328 0.00053308 0.0041768 -0.00022839 0.00080584 0.0050188 -0.0023571 0.00087003 -0.00036254 -0.0022372 0.0073626 0.015426 -0.57591 0.0049807 0.0021678 -0.0042072 -0.0036587 -0.0056943 -0.0061474 0.0020469 -0.00017212 0.0015498 0 -0.03085 0 0.0033327 0 0.00041888 0 -0.09578
0.11719 0.00086146 0.0038707 0.0027275 -0.00069527 0.0047111 -0.0006579 -0.0013904 -0.0040676 -0.0087367 0.0067372 0.0094918 -0.57467 0.0076909 0.0036887 -0.0037308 3.7126e-05 -0.0063247 -0.0083876 0.0042647 0.0010557 0.00020468 0 -0.030688 0 0.002956 0 0.00082556 0 -0.050245
0.12109 0.00076204 0.0021843 0.0057052 -0.00079441 0.0018098 0.0019146 -0.0027465 -0.0040733 -0.0083522 0.0018704 0.0036198 -0.55727 0.0059439 0.0054464 -0.0022311 0.0016358 -0.0062634 -0.0085137 0.0058466 0.0027356 0.00027991 0 -0.030638 0 0.0028318 0 0.0014331 0 -0.00071135
0.125 0.00020025 -0.0003045 0.0061017 0.00099556 -0.002559 0.0032407 -0.0024255 -0.0009939 -0.0013774 -0.0049304 0.00010879 -0.53912 0.0006702 0.0064417 -0.00015725 5.3904e-05 -0.0056541 -0.0066059 0.0061995 0.0040533 0.0020347 0 -0.030765 0 0.0029507 0 0.0017405 0 0.033842
0.12891 -0.00030918 -0.0024646 0.0030523 0.0033369 -0.0058714 0.0021959 -0.00060126 0.0028167 0.0072187 -0.010211 -0.00099274 -0.53004 -0.0043425 0.0056609 0.0019679 -0.0024097 -0.0050103 -0.004098 0.0050912 0.0038406 0.0040585 0 -0.030913 0 0.0030326 0 0.0016842 0 0.044079
0.13281 -0.00028379 -0.0032812 -0.001668 0.0041429 -0.005829 -0.00028826 0.0015267 0.0047986 0.011076 -0.011275 -0.0008648 -0.52903 -0.0053562 0.0028411 0.0036321 -0.002417 -0.0047888 -0.0025333 0.0031714 0.0015394 0.0046175 0 -0.030898 0 0.0028498 0 0.0016398 0 0.032802
0.13672 0.00022559 -0.0024582 -0.0049262 0.0024134 -0.002274 -0.0019884 0.0023445 0.0036268 0.0068634 -0.0076237 -0.00051351 -0.5288 -0.0018319 -0.001112 0.0041206 0.0010267 -0.005007 -0.0023503 0.0017675 -0.0019844 0.0031594 0 -0.030689 0 0.0024397 0 0.0019287 0 0.012664
0.14063 0.00075453 -0.00052735 -0.0046479 -0.00078209 0.0023485 -0.0012866 0.00087668 -9.8138e-05 -0.003202 -0.0012151 -0.00027031 -0.52341 0.0029844 -0.0045042 0.0027075 0.005557 -0.0052396 -0.0026934 0.0018631 -0.0047147 0.00053752 0 -0.030365 0 0.0020318 0 0.0023801 0 -0.00088895
0.14453 0.00099804 0.0015329 -0.0013632 -0.0030709 0.0047408 0.0015093 -0.002413 -0.0041651 -0.012545 0.0045686 -0.00020808 -0.51218 0.0047777 -0.0058916 -0.0005121 0.0077056 -0.0050206 -0.0022977 0.0031175 -0.0048805 -0.0020374 0 -0.02996 0 0.0018286 0 0.0024485 0 0.0007595
0.14844 0.0011587 0.0028143 0.0022994 -0.0026632 0.0034587 0.0045317 -0.0057268 -0.005966 -0.014444 0.0067612 -0.00055945 -0.49806 0.0019384 -0.005044 -0.0039524 0.0060361 -0.0043103 -0.00063451 0.0039576 -0.0024132 -0.0040459 0 -0.029433 0 0.0018895 0 0.0018037 0 0.012968
0.15234 0.0016397 0.0028125 0.0036126 0.00023764 0.00019673 0.005924 -0.0069946 -0.0040879 -0.006552 0.0045363 -0.0014908 -0.48466 -0.0030074 -0.0030786 -0.0051307 0.0020797 -0.0035936 0.0016075 0.0028664 0.0008033 -0.005643 0 -0.028823 0 0.0021928 0 0.0007885 0 0.020543
0.15625 0.0024046 0.0015327 0.0016114 0.0036317 -0.0016584 0.0051182 -0.0052101 0.00060721 0.0072245 -0.00020187 -0.002558 -0.47534 -0.0057386 -0.0016361 -0.0025329 -0.0015546 -0.0034832 0.0030304 -0.00018603 0.002223 -0.0068274 0 -0.028396 0 0.0027232 0 0.00022997 0 0.0095611
0.16016 0.0027567 -0.00051306 -0.0024371 0.005261 -5.0178e-05 0.0028045 -0.0011026 0.0052696 0.018784 -0.0039219 -0.0026803 -0.47359 -0.0042058 -0.0017421 0.0027471 -0.0036444 -0.0041607 0.0025866 -0.0034958 0.00051846 -0.0069685 0 -0.028524 0 0.0034247 0 0.00072015 0 -0.020001
0.16406 0.0019066 -0.002404 -0.005987 0.0041694 0.0038551 -4.3004e-05 0.0033484 0.0068192 0.020665 -0.0038091 -0.00094986 -0.48204 -0.00061649 -0.0032177 0.0073261 -0.0048476 -0.0051674 0.00038286 -0.0049042 -0.0033971 -0.0053842 0 -0.029319 0 0.0040746 0 0.00203 0 -0.051769
0.16797 -0.00015343 -0.0031342 -0.0067462 0.001126 0.0066592 -0.0028879 0.0062105 0.0041416 0.010767 0.00012454 0.002366 -0.49937 0.00067543 -0.005003 0.0079457 -0.0060887 -0.0057679 -0.0023471 -0.0035689 -0.006965 -0.0023572 0 -0.030377 0 0.0042969 0 0.0032351 0 -0.064264
0.17188 -0.0023646 -0.0021783 -0.0039163 -0.002171 0.0057204 -0.0054209 0.0067796 -0.00091121 -0.0059868 0.0047923 0.0056366 -0.51873 -0.0024664 -0.006005 0.0040807 -0.0070232 -0.0055785 -0.004059 -0.00070014 -0.0077084 0.00066608 0 -0.030973 0 0.0038164 0 0.0034759 0 -0.047707
0.17578 -0.0033101 2.3306e-05 0.0013091 -0.0042657 0.0014187 -0.0069367 0.0058224 -0.0046929 -0.020264 0.0061229 0.0068494 -0.5307 -0.0075077 -0.0057499 -0.0015805 -0.0064721 -0.0048934 -0.0038915 0.0013934 -0.0048336 0.002159 0 -0.03063 0 0.0027623 0 0.0026738 0 -0.012315
0.17969 -0.0023582 0.0021438 0.006153 -0.004604 -0.0032955 -0.0063485 0.0047694 -0.0044429 -0.023873 0.0021639 0.0050628 -0.52969 -0.009284 -0.0044375 -0.0053019 -0.0042435 -0.0044061 -0.0021141 0.0011505 0.00033825 0.0019181 0 -0.029587 0 0.0016909 0 0.0015619 0 0.019412
0.18359 -0.00020354 0.0027672 0.0075957 -0.003459 -0.0055021 -0.0031483 0.0045217 -0.00046623 -0.014932 -0.0051436 0.0011755 -0.5184 -0.0049128 -0.0025741 -0.0052198 -0.0019857 -0.0045843 0.00025255 -0.0010401 0.005258 0.0013158 0 -0.028674 0 0.0012166 0 0.0010165 0 0.030179
0.1875 0.0017077 0.0014224 0.0042542 -0.0015074 -0.0045957 0.0015886 0.0048032 0.0040023 0.00071027 -0.011061 -0.0026069 -0.50607 0.0029684 -0.00063074 -0.0024534 -0.0017303 -0.0052794 0.0022497 -0.0032232 0.0076805 0.0019653 0 -0.028643 0 0.0015298 0 0.0013103 0 0.020308
0.19141 0.0023602 -0.00097206 -0.0022739 0.0005097 -0.0023038 0.0053852 0.0045569 0.0053018 0.013055 -0.011384 -0.0041984 -0.50165 0.0079252 0.0010407 0.00040734 -0.0035133 -0.0059159 0.0035035 -0.0034508 0.0068955 0.0039815 0 -0.02953 0 0.0022447 0 0.0019542 0 0.0047879
0.19531 0.0018931 -0.0027109 -0.0078743 0.0019532 -0.00076572 0.005943 0.003053 0.0023182 0.014484 -0.0055401 -0.0029115 -0.50769 0.0052098 0.0021634 0.0017836 -0.0048189 -0.0060492 0.0040624 -0.001242 0.0040077 0.0055619 0 -0.030623 0 0.0027439 0 0.0022256 0 -0.0016628
0.19922 0.0012616 -0.0025567 -0.0084636 0.002423 -0.00070617 0.0029326 0.00077805 -0.0024699 0.0049577 0.0029244 0.00024296 -0.51971 -0.0038065 0.0025795 0.0021409 -0.0028738 -0.0057372 0.0038751 0.0021445 0.0011784 0.0044672 0 -0.031097 0 0.0027221 0 0.0018596 0 0.0022696
0.20313 0.001241 -0.00066414 -0.0031261 0.0019142 -0.0013075 -0.0015769 -0.00071935 -0.00481 -0.0078826 0.0088437 0.0032971 -0.53041 -0.012358 0.0023674 0.0027963 0.0022976 -0.0053866 0.0026343 0.0046751 0.00028389 0.00017675 0 -0.030738 0 0.0024275 0 0.0012601 0 0.0047572
0.20703 0.0017542 0.001572 0.0046539 0.00083708 -0.0014888 -0.0045278 -4.5926e-05 -0.0020262 -0.014072 0.0089947 0.0045054 -0.53459 -0.01374 0.0018196 0.0040158 0.0072913 -0.0052777 0.00030966 0.0048963 0.0017657 -0.0052362 0 -0.030085 0 0.0023792 0 0.0010727 0 -0.0063203
0.21094 0.0021066 0.0026039 0.0091012 -0.00021889 -0.0010006 -0.004047 0.0026566 0.0046722 -0.0085411 0.0040878 0.0032216 -0.53113 -0.0068173 0.0011874 0.0045337 0.0081744 -0.0052878 -0.0021629 0.0027339 0.004379 -0.0084109 0 -0.029888 0 0.0028356 0 0.0015532 0 -0.029943
0.21484 0.0017881 0.0018565 0.0064008 -0.0008515 -0.00027636 -0.00069271 0.0053703 0.010737 0.005032 -0.0020936 7.9592e-05 -0.52229 0.0031958 0.00042402 0.0029809 0.0042029 -0.0051028 -0.002989 -0.00062836 0.0060423 -0.0071948 0 -0.030387 0 0.0035246 0 0.0023304 0 -0.050165
0.21875 0.00097838 2.2157e-05 -0.0021443 -0.001049 0.0004568 0.003074 0.0054196 0.011355 0.016725 -0.0054969 -0.0034554 -0.5125 0.0092349 -0.00074342 -0.00038266 -0.00128 -0.0046694 -0.00074184 -0.0035075 0.0052718 -0.0023075 0 -0.031113 0 0.0038864 0 0.0027591 0 -0.04789
0.22266 0.00026894 -0.0015967 -0.010737 -0.001076 0.0015279 0.0046211 0.0015382 0.0048804 0.017571 -0.0043981 -0.0058123 -0.50735 0.0081253 -0.0023867 -0.0035759 -0.003835 -0.004367 0.0041662 -0.0045805 0.0022316 0.0031484 0 -0.031345 0 0.0035871 0 0.002509 0 -0.016711
0.22656 -3.0763e-05 -0.0020583 -0.013234 -0.0011805 0.0031605 0.0027543 -0.0047701 -0.0057763 0.0061954 -0.00013766 -0.0059556 -0.5115 0.002612 -0.0040057 -0.0046342 -0.0020363 -0.0046632 0.0092082 -0.0034527 -0.0013428 0.0059016 0 -0.030788 0 0.002818 0 0.0018383 0 0.029809
0.23047 -0.000212 -0.0012977 -0.0076418 -0.0013944 0.0046838 -0.0017376 -0.009804 -0.014761 -0.010047 0.004133 -0.0037309 -0.525 -0.0017404 -0.0046807 -0.0034063 0.0012724 -0.0055733 0.01127 -0.00078929 -0.0032911 0.004741 0 -0.029807 0 0.0021203 0 0.0013242 0 0.065193
0.23438 -0.00074594 6.4171e-05 0.0025359 -0.0015467 0.0047789 -0.0066328 -0.010021 -0.01686 -0.020287 0.0055636 0.00012468 -0.54099 -0.0016294 -0.0037495 -0.0015617 0.0018221 -0.0064993 0.0089481 0.0019949 -0.0024097 0.0011694 0 -0.029044 0 0.0019272 0 0.0013287 0 0.06667
0.23828 -0.0015875 0.0012672 0.011033 -0.0014012 0.0027487 -0.0093955 -0.0045984 -0.010793 -0.01783 0.003233 0.0042482 -0.54862 0.0015375 -0.0014554 -0.00083417 -0.0018859 -0.0066757 0.003693 0.0033922 0.00088525 -0.0018379 0 -0.028844 0 0.0022495 0 0.0017 0 0.030284
0.24219 -0.0020147 0.0018176 0.013289 -0.00078847 -0.00049362 -0.0083621 0.0037036 -0.00013174 -0.0046807 -0.001462 0.0071222 -0.54107 0.0036818 0.0010545 -0.0013548 -0.0070869 -0.0058448 -0.0013036 0.0025615 0.0049633 -0.0019816 0 -0.029039 0 0.0027466 0 0.0019581 0 -0.025261
0.24609 -0.0012915 0.0015669 0.0091841 0.00028017 -0.002924 -0.0036525 0.01013 0.0087589 0.010217 -0.0056692 0.0076633 -0.52249 0.0022435 0.0024567 -0.0017828 -0.0093541 -0.0045193 -0.003595 -0.00018825 0.0080155 0.00077502 0 -0.029253 0 0.0030469 0 0.0017558 0 -0.068644
0.25 0.00044473 0.0006356 0.0023003 0.0014935 -0.0031032 0.0025879 0.010956 0.010608 0.017447 -0.0067082 0.0057565 -0.5066 -0.0015192 0.0021244 -0.00099771 -0.0067266 -0.0035622 -0.0032074 -0.0035027 0.0089613 0.0041609 0 -0.029351 0 0.0029946 0 0.0011768 0 -0.07431
0.25391 0.0020048 -0.00062434 -0.0031128 0.002229 -0.0014558 0.0070371 0.0058498 0.004586 0.013435 -0.0036806 0.0024358 -0.50613 -0.004035 0.00045841 0.000539 -0.0014219 -0.0034608 -0.0021506 -0.0056653 0.0077587 0.0050842 0 -0.029536 0 0.0026495 0 0.00061956 0 -0.03843
0.25781 0.0020098 -0.0016659 -0.0048438 0.001836 0.0001608 0.0070588 -0.002045 -0.0050622 0.0022543 0.0018184 -0.00055874 -0.52147 -0.0029583 -0.0014975 0.0012494 0.0023461 -0.0039652 -0.0022977 -0.0054823 0.0051661 0.0017434 0 -0.030026 0 0.0021454 0 0.00041922 0 0.017791
0.26172 0.00011808 -0.0019517 -0.0033541 0.00017522 0.00019966 0.0025756 -0.0082877 -0.011687 -0.0078991 0.0064677 -0.0017943 -0.53925 0.00073172 -0.0027136 0.00022833 0.0021651 -0.0044085 -0.0036904 -0.0028751 0.0022663 -0.0049477 0 -0.030704 0 0.0016131 0 0.00058172 0 0.060938
0.26563 -0.0024971 -0.0013169 -0.00063842 -0.0020204 -0.001225 -0.0035259 -0.0099969 -0.010646 -0.010615 0.0072176 -0.0011603 -0.54331 0.0038735 -0.0025619 -0.0016019 -0.00079748 -0.0043713 -0.0048074 0.001101 1.4717e-07 -0.011617 0 -0.031141 0 0.0012217 0 0.00086041 0 0.067403
0.26953 -0.0039446 -0.00020111 0.0012403 -0.0034687 -0.0026502 -0.007158 -0.0074447 -0.0025327 -0.0053313 0.0033248 -7.3824e-05 -0.5292 0.004119 -0.00083502 -0.0022778 -0.0034726 -0.0040443 -0.0043534 0.0047492 -0.0011716 -0.014393 0 -0.031002 0 0.0012037 0 0.0010519 0 0.039998
0.27344 -0.0030912 0.00056079 0.0009538 -0.003316 -0.002795 -0.0059494 -0.0034533 0.007114 0.0029355 -0.0030259 -0.0004727 -0.50895 0.0018262 0.0022825 -0.00076213 -0.0040566 -0.0039658 -0.002661 0.0064705 -0.0013623 -0.011401 0 -0.030409 0 0.0017352 0 0.0011874 0 0.0062291
0.27734 -0.0004935 0.00034011 -0.0018283 -0.0019897 -0.0016809 -0.0010996 -0.0012015 0.011599 0.0075408 -0.0080783 -0.0031501 -0.50099 -0.00074379 0.0060651 0.0019474 -0.0034722 -0.0044289 -0.0012881 0.0054737 -0.0010059 -0.0041026 0 -0.029862 0 0.0027421 0 0.0014296 0 -0.0025009
0.28125 0.0020011 -0.00074664 -0.0062237 -0.0010057 -0.00027845 0.0034594 -0.0020315 0.0077862 0.004875 -0.0089436 -0.0067223 -0.51392 -0.0017911 0.0091683 0.0037378 -0.0038844 -0.0051621 -0.0013078 0.0022197 -0.00037448 0.0036063 0 -0.029782 0 0.0038405 0 0.0018065 0 0.023591
0.28516 0.0026526 -0.0018498 -0.010078 -0.0016454 0.00074457 0.0040901 -0.0046853 -0.0016528 -0.0033253 -0.0053732 -0.0082743 -0.53852 -0.0014245 0.01007 0.0034112 -0.0060279 -0.005587 -0.0021453 -0.0016412 0.00070495 0.0079807 0 -0.030135 0 0.004527 0 0.002089 0 0.06249
0.28906 0.0010835 -0.0020061 -0.010702 -0.0035847 0.0016731 0.00027484 -0.0063578 -0.01014 -0.011303 0.00034046 -0.0054632 -0.55549 -0.00092805 0.0080341 0.0017874 -0.0081422 -0.0053843 -0.0022261 -0.0039951 0.0025316 0.0078206 0 -0.030502 0 0.0044933 0 0.0019703 0 0.075465
0.29297 -0.0015699 -0.00089639 -0.006554 -0.0048579 0.0030647 -0.0050643 -0.0047692 -0.011852 -0.013178 0.0050623 0.0014504 -0.55201 -0.00093526 0.0038826 0.00083384 -0.0075451 -0.0048076 -0.00077351 -0.0034658 0.0047661 0.0048736 0 -0.030533 0 0.0038062 0 0.0013862 0 0.037586
0.29688 -0.0036098 0.00087121 0.0011813 -0.0034642 0.0045951 -0.0079621 0.00013544 -0.0057312 -0.0068486 0.0067063 0.0093334 -0.53247 -0.00065336 -0.00026703 0.0017873 -0.0032433 -0.0044526 0.0011638 -0.00041547 0.0060137 0.0020475 0 -0.030285 0 0.0028176 0 0.00064755 0 -0.039742
0.30078 -0.0039703 0.0021837 0.0086772 0.00067054 0.0049035 -0.0064741 0.0059707 0.004007 0.0045427 0.0050565 0.014065 -0.51419 0.00097098 -0.0023666 0.0041434 0.0029272 -0.0047202 0.0016452 0.0030772 0.004502 0.0010227 0 -0.030124 0 0.0019188 0 0.00022334 0 -0.11294
0.30469 -0.0027367 0.0022192 0.011707 0.0052232 0.002842 -0.001914 0.0093385 0.011019 0.014468 0.0013435 0.013219 -0.51249 0.003447 -0.0019033 0.0063384 0.0076276 -0.0054778 -9.6715e-05 0.0045252 -0.00035863 0.001271 0 -0.030292 0 0.0013592 0 0.00035404 0 -0.13539
0.30859 -0.00076769 0.0010103 0.0086488 0.0071363 -0.0010881 0.0025273 0.0080083 0.011147 0.017021 -0.0026757 0.0075276 -0.52828 0.0044399 -0.0002009 0.0071729 0.0085305 -0.0062035 -0.0025362 0.0028591 -0.0068266 0.0011226 0 -0.03062 0 0.0012289 0 0.00085322 0 -0.090043
0.3125 0.00105 -0.00061717 0.0018723 0.0050905 -0.0047215 0.0043452 0.0024406 0.0048375 0.010557 -0.0054152 9.4652e-05 -0.54838 0.0016953 0.00077641 0.0064582 0.005867 -0.0064322 -0.0029438 -0.00063311 -0.011423 -0.0003403 0 -0.030691 0 0.0015127 0 0.0012875 0 -0.0010735
0.31641 0.0022462 -0.0016373 -0.0038129 0.00059433 -0.0058896 0.0032721 -0.004381 -0.0036958 -0.0013043 -0.0058532 -0.0058113 -0.5569 -0.0044245 9.8217e-05 0.0044898 0.0019412 -0.0060827 0.00017627 -0.0031658 -0.011239 -0.0024184 0 -0.030292 0 0.002089 0 0.001365 0 0.083115
0.32031 0.0027059 -0.001499 -0.0046309 -0.0033169 -0.0042704 0.00082637 -0.0087524 -0.0094771 -0.01187 -0.003889 -0.0085827 -0.54716 -0.010324 -0.0014683 0.0013734 -0.00068149 -0.0054193 0.0055161 -0.0026044 -0.0062689 -0.0036592 0 -0.029684 0 0.0026946 0 0.0011659 0 0.12163
0.32422 0.0024335 -0.00043342 -0.00058531 -0.0045909 -0.0016267 -0.001275 -0.0085249 -0.009667 -0.015317 -0.00060214 -0.0085047 -0.52484 -0.011504 -0.0023706 -0.0027404 -0.00079197 -0.0047681 0.0097504 0.00080488 0.00028449 -0.0033998 0 -0.029377 0 0.0029954 0 0.0010113 0 0.10395
0.32813 0.0015293 0.00076739 0.0046468 -0.003582 -0.00014676 -0.0022379 -0.0043517 -0.0046821 -0.0099069 0.0020873 -0.0067222 -0.50168 -0.0061881 -0.0018469 -0.006813 0.0010167 -0.004293 0.010051 0.0046273 0.0042337 -0.0023469 0 -0.029639 0 0.0028106 0 0.0011216 0 0.049909
0.33203 0.00037534 0.0013168 0.0065529 -0.0021711 -0.00044382 -0.0021026 0.00089009 0.0025847 0.0013475 0.0025921 -0.0042099 -0.4866 0.002808 -0.00065099 -0.0088344 0.003007 -0.0040015 0.0062036 0.0062668 0.0034736 -0.0016594 0 -0.030222 0 0.0023138 0 0.0014184 0 -0.0087299
0.33594 -0.00033839 0.0009664 0.0031477 -0.0016113 -0.0011203 -0.0010583 0.0040413 0.008488 0.01265 0.00098904 -0.0015917 -0.48148 0.0097766 -0.00026994 -0.0072234 0.0034261 -0.0038808 0.00062343 0.0050911 -0.00062207 -0.0016134 0 -0.030593 0 0.0019596 0 0.001657 0 -0.048436
0.33984 -3.2551e-06 0.0001615 -0.0036223 -0.0013304 -0.0002888 0.00079972 0.0036167 0.010294 0.018618 -0.00074428 0.00050103 -0.48309 0.010304 -0.0014553 -0.0026221 0.0015319 -0.0039689 -0.0035573 0.0027666 -0.004595 -0.0013392 0 -0.03044 0 0.0021085 0 0.0017276 0 -0.062485
0.34375 0.0013392 -0.00029073 -0.0093173 0.00012047 0.002433 0.0030345 0.00053149 0.0072728 0.016897 -0.00017045 0.0013965 -0.48756 0.0046834 -0.0035229 0.0019233 -0.0018667 -0.0042898 -0.0046656 0.0015105 -0.0057807 7.5528e-05 0 -0.02997 0 0.0026586 0 0.0017846 0 -0.056827
0.34766 0.0028197 0.00017229 -0.010086 0.0030317 0.0053665 0.0045111 -0.0027119 0.0010097 0.0090384 0.0034296 0.00094482 -0.49283 -0.0022215 -0.0050571 0.0031245 -0.0046707 -0.0047659 -0.0032888 0.001918 -0.004148 0.0023484 0 -0.0297 0 0.0030718 0 0.0020476 0 -0.041604
0.35156 0.0032841 0.0014198 -0.0051971 0.0056596 0.0061845 0.0039149 -0.0036818 -0.0052421 -0.00050243 0.0080301 -3.0653e-05 -0.49823 -0.0046659 -0.0052399 0.00028599 -0.0046592 -0.005236 -0.0013932 0.0024654 -0.0016722 0.004049 0 -0.029955 0 0.0028473 0 0.0024822 0 -0.025984
0.35547 0.002217 0.002701 0.0025622 0.0056309 0.0039906 0.00094751 -0.0014491 -0.0081744 -0.0066767 0.010119 -0.00022142 -0.50299 -0.00044094 -0.0044537 -0.0038874 -0.0010681 -0.0055654 -0.00072162 0.0012179 -0.00014451 0.0039758 0 -0.030567 0 0.002039 0 0.0027228 0 -0.016925
0.35938 0.00025439 0.0032293 0.008704 0.0023991 0.00019062 -0.0029282 0.0029427 -0.0063702 -0.0064784 0.0074103 0.00090315 -0.5056 0.0074191 -0.003628 -0.0055396 0.0045233 -0.0057126 -0.001681 -0.0018974 0.0003559 0.0024267 0 -0.031034 0 0.0012969 0 0.0023716 0 -0.017952
0.36328 -0.0012473 0.0028294 0.0098024 -0.0017068 -0.0025825 -0.0051468 0.0070732 -0.0013561 -0.00068819 0.00080281 0.002288 -0.50433 0.012954 -0.0031214 -0.0030796 0.008918 -0.0056738 -0.0032736 -0.004567 0.00098014 0.00096436 0 -0.030974 0 0.0013181 0 0.0014137 0 -0.026389
0.36719 -0.0012999 0.0020869 0.0055403 -0.0031064 -0.0025309 -0.0038372 0.0084419 0.0032289 0.00639 -0.0060944 0.002015 -0.49822 0.011799 -0.0023741 0.0013974 0.0094016 -0.0053925 -0.0038668 -0.0040406 0.0023807 0.00084421 0 -0.030425 0 0.0021706 0 0.00033182 0 -0.032647
0.37109 -0.00010009 0.0018196 -0.0011133 -7.4948e-06 -1.6687e-05 0.00062636 0.0058837 0.0040983 0.0094804 -0.0094678 -0.0008034 -0.48785 0.0044164 -0.00068053 0.0040657 0.0057091 -0.0047911 -0.0022631 0.00014066 0.0037009 0.0017395 0 -0.029763 0 0.0031333 0 -0.00023225 0 -0.025816
0.375 0.0011801 0.002296 -0.0056729 0.0058363 0.002849 0.0056518 0.00044803 0.00078464 0.0059468 -0.0077879 -0.0046675 -0.47574 -0.0043889 0.001804 0.002875 0.00023993 -0.0039575 0.0014577 0.0052668 0.0033949 0.0021456 0 -0.029361 0 0.0032622 0 1.0928e-05 0 -0.0038744
0.37891 0.0014822 0.0029203 -0.004851 0.010298 0.003912 0.0081474 -0.0048406 -0.0037909 -0.0019498 -0.0024192 -0.0063747 -0.46621 -0.0091375 0.0039762 -0.00070225 -0.0037336 -0.0033077 0.0057628 0.0074889 0.0010248 0.0010815 0 -0.029346 0 0.002218 0 0.00077764 0 0.019866
0.38281 0.00085414 0.0027425 0.0013657 0.010056 0.0025963 0.0066959 -0.0064985 -0.00526 -0.0081433 0.0037553 -0.0034828 -0.46389 -0.0076003 0.0047671 -0.0032645 -0.0044081 -0.0034876 0.0084039 0.0051071 -0.0018803 -0.0007263 0 -0.02963 0 0.00061455 0 0.0014775 0 0.022132
0.38672 0.00040553 0.0014091 0.0095722 0.0051254 0.00024863 0.0025858 -0.0027474 -0.00096615 -0.0069544 0.008236 0.0034439 -0.47123 -0.002004 0.0041616 -0.0027498 -0.0024266 -0.0049674 0.0078269 0.00016655 -0.0029111 -0.0015102 0 -0.03008 0 -0.00044591 0 0.0017115 0 -0.013955
0.39063 0.0012148 -0.00030528 0.014915 -0.0012641 -0.00096227 -0.0010517 0.0049986 0.0079401 0.0024492 0.0098798 0.01081 -0.48657 0.0031571 0.0031442 -0.00017245 0.00016626 -0.0075762 0.0043756 -0.003175 -0.00089033 -0.00035708 0 -0.030611 0 -0.00025749 0 0.0015451 0 -0.08278
0.39453 0.003177 -0.00095197 0.014015 -0.0051565 0.00027126 -0.0013932 0.01254 0.016981 0.014827 0.0087365 0.014364 -0.50466 0.0046955 0.0026115 0.0017363 0.0018364 -0.010359 0.00026754 -0.0021579 0.0029438 0.0016781 0 -0.031109 0 0.00094898 0 0.0013406 0 -0.1539
0.39844 0.0049141 0.00043535 0.0070122 -0.0046091 0.0033787 0.0021051 0.015263 0.021034 0.022175 0.0055668 0.012117 -0.51966 0.0027906 0.0024374 0.0014245 0.0025494 -0.011961 -0.0019058 0.0022501 0.0057949 0.0025181 0 -0.031366 0 0.0022551 0 0.0013638 0 -0.18795
0.40234 0.0049402 0.0034303 -0.0025552 -0.00066499 0.0063259 0.0072361 0.011064 0.017354 0.019331 0.0016623 0.005534 -0.5285 0.00013766 0.0017569 -4.5933e-05 0.0031193 -0.011376 -0.001138 0.006202 0.0054665 0.0011869 0 -0.031181 0 0.0028336 0 0.0015673 0 -0.16128
0.40625 0.0030963 0.006356 -0.0099103 0.003786 0.0071949 0.010414 0.0018167 0.0070384 0.0076517 -0.0013165 -0.0017595 -0.53158 -0.00071248 0.00020516 -0.00039618 0.0038671 -0.0085999 0.0011927 0.0061656 0.0019892 -0.0011066 0 -0.030578 0 0.002562 0 0.0017299 0 -0.082505
0.41016 0.00092178 0.0074279 -0.011766 0.0060406 0.0057383 0.0090569 -0.0077248 -0.0056989 -0.0060227 -0.0020616 -0.0064787 -0.53061 0.00061935 -0.0012898 0.0012203 0.0041113 -0.0047419 0.0024765 0.0016448 -0.0025262 -0.0021541 0 -0.029895 0 0.0019872 0 0.0017478 0 0.011205
0.41406 0.00049785 0.0060199 -0.0079251 0.0050369 0.0036131 0.0034414 -0.012821 -0.015688 -0.014204 -0.00068752 -0.0073976 -0.52581 0.0025322 -0.0012103 0.0031414 0.0030056 -0.0014856 0.001092 -0.0047627 -0.005494 -0.0010614 0 -0.029593 0 0.0017628 0 0.0017353 0 0.075584
0.41797 0.0026532 0.0030891 -0.00093494 0.0016171 0.0029573 -0.0032563 -0.011426 -0.019072 -0.013557 0.00097245 -0.0052722 -0.5155 0.003316 0.00088538 0.002842 0.00074416 -0.00019333 -0.0022182 -0.0096635 -0.0055351 0.00072667 0 -0.029899 0 0.0021137 0 0.0018337 0 0.084102
0.42188 0.006066 0.00048758 0.005676 -0.0021192 0.0043982 -0.0069335 -0.0049176 -0.014741 -0.0061973 0.00066233 -0.0015726 -0.4982 0.0027522 0.0034754 -0.00037014 -0.0012552 -0.0011992 -0.0050309 -0.01126 -0.0030862 0.0008614 0 -0.030618 0 0.0027623 0 0.001967 0 0.040029
0.42578 0.0081116 -0.0002654 0.0093217 -0.0038623 0.0062718 -0.0053315 0.0032648 -0.0046315 0.0028738 -0.0021429 0.0026215 -0.47487 0.0019987 0.0041523 -0.0043523 -0.0015087 -0.0037224 -0.0053516 -0.0098926 0.00018122 -0.0014093 0 -0.031281 0 0.0032791 0 0.0018532 0 -0.030213
0.42969 0.0068538 0.0011231 0.0093529 -0.0022168 0.0059817 0.00031847 0.0097567 0.0070077 0.0095052 -0.0052246 0.0067661 -0.44917 0.0021036 0.0019287 -0.0058597 0.00013134 -0.0064315 -0.003241 -0.0068266 0.0024475 -0.0042809 0 -0.031504 0 0.0034614 0 0.0012988 0 -0.095052
0.43359 0.0026028 0.003656 0.0068498 0.0024127 0.0025128 0.0060671 0.012664 0.015228 0.012275 -0.0051369 0.010321 -0.42562 0.0027925 -0.0014012 -0.0033608 0.0022365 -0.0082582 -0.00056083 -0.0029632 0.0026186 -0.0050762 0 -0.031252 0 0.003413 0 0.00047332 0 -0.13341
0.4375 -0.0022057 0.005688 0.0036689 0.0077155 -0.0021808 0.0080216 0.011713 0.016482 0.01173 -0.0003665 0.01235 -0.40813 0.0027709 -0.0024044 0.0017008 0.0030094 -0.0089039 0.00076133 0.0011968 0.00068728 -0.0029333 0 -0.03078 0 0.0033434 0 -0.00015046 0 -0.13888
0.44141 -0.0047092 0.0058045 0.0014379 0.010586 -0.004482 0.0051354 0.0077351 0.010418 0.0086982 0.006617 0.011751 -0.39964 0.0011783 0.0010477 0.0062294 0.0018269 -0.0087333 0.00023655 0.0047187 -0.0023998 0.00027008 0 -0.030371 0 0.0033501 0 -0.00017598 0 -0.11419
0.44531 -0.0035811 0.0035232 0.00096689 0.0090916 -0.0022904 -0.00010161 0.0022428 0.00033276 0.0036977 0.010618 0.0079549 -0.40197 -0.0013386 0.0075721 0.0079627 -0.00030063 -0.0082303 -0.0012172 0.0060054 -0.0052631 0.0017714 0 -0.030139 0 0.0033845 0 0.00036872 0 -0.065086
0.44922 0.00017145 -0.00040874 0.0021598 0.0040007 0.0027191 -0.0036224 -0.0027789 -0.0083563 -0.0022704 0.0076968 0.0016064 -0.414 -0.0030561 0.012916 0.0068227 -0.0017151 -0.0075292 -0.002527 0.0039224 -0.0068099 0.00069048 0 -0.030028 0 0.0033586 0 0.0010517 0 -0.00049155
0.45313 0.0040182 -0.0042416 0.0042438 -0.0015023 0.0060878 -0.0028741 -0.0053237 -0.01105 -0.0071009 -0.0012932 -0.0052664 -0.42941 -0.0027008 0.013141 0.0042311 -0.0015603 -0.0064237 -0.0034838 -0.00070904 -0.0067783 -0.0011601 0 -0.029951 0 0.003228 0 0.0014106 0 0.062946
0.45703 0.0055819 -0.0060138 0.0060886 -0.0040113 0.0043404 0.001357 -0.0042846 -0.0066901 -0.0084905 -0.010734 -0.0098236 -0.43761 -0.000581 0.0077532 0.0015131 -0.00036609 -0.004797 -0.0045342 -0.0050157 -0.0057134 -0.0012872 0 -0.029866 0 0.0029741 0 0.0013259 0 0.10097
0.46094 0.0039817 -0.0046762 0.0065088 -0.002462 -0.0016703 0.00572 -0.00033782 0.0015408 -0.0058631 -0.014105 -0.0097192 -0.42977 0.0017407 0.0001605 -0.00088732 0.0006598 -0.0029965 -0.0058009 -0.0059724 -0.0043798 0.00076198 0 -0.029748 0 0.0025721 0 0.0010568 0 0.092608
0.46484 0.00011501 -0.00093911 0.0046118 0.0010201 -0.0070231 0.0069104 0.0040812 0.0081591 -0.0013181 -0.0087635 -0.0046692 -0.40646 0.0028386 -0.0049346 -0.0028964 0.00084271 -0.0017215 -0.0066198 -0.0028643 -0.0031449 0.0028899 0 -0.029571 0 0.0020387 0 0.00094927 0 0.037063
0.46875 -0.0040223 0.0028703 0.00026829 0.0028119 -0.0067489 0.0039851 0.0060415 0.0088425 0.0017383 0.002059 0.0027169 -0.37964 0.0024906 -0.0050115 -0.004042 0.00059047 -0.0014736 -0.0062063 0.0019342 -0.0019373 0.0027592 0 -0.029383 0 0.0015175 0 0.0011295 0 -0.037483
0.47266 -0.0063945 0.0041318 -0.0054303 0.0007403 -0.00030725 -0.0013001 0.003928 0.0031788 0.0013605 0.01149 0.0078717 -0.36497 0.0014757 -0.0012827 -0.0036035 0.00083327 -0.0020895 -0.0046827 0.0047449 -0.00077834 0.00047313 0 -0.029385 0 0.0012559 0 0.0014676 0 -0.085004
0.47656 -0.0058368 0.0017189 -0.010165 -0.0041172 0.0074664 -0.006085 -0.0014357 -0.0051214 -0.0012823 0.013665 0.0070179 -0.36924 0.00050885 0.002724 -0.0015818 0.0019595 -0.0028559 -0.0031746 0.0035005 -0.00017541 -0.0013606 0 -0.029854 0 0.0014231 0 0.0017836 0 -0.070015
0.48047 -0.0025722 -0.0030307 -0.011271 -0.0082733 0.010029 -0.0084297 -0.0071576 -0.010691 -0.0030538 0.0073706 0.00015224 -0.38373 -0.00046419 0.0041131 0.00075534 0.0032662 -0.0031537 -0.0026728 -0.00070395 -0.00071991 -0.00045734 0 -0.030848 0 0.0019203 0 0.002028 0 0.0053733
0.48438 0.0017852 -0.0070364 -0.0073895 -0.0086181 0.0044847 -0.008235 -0.0099089 -0.010009 -0.0019052 -0.0036034 -0.0081734 -0.39063 -0.0019135 0.0026022 0.001664 0.003434 -0.0030252 -0.0027975 -0.0046921 -0.0021471 0.0023507 0 -0.031986 0 0.0024021 0 0.0022424 0 0.097503
0.48828 0.0048548 -0.00754 8.6571e-05 -0.0048645 -0.0058587 -0.0066884 -0.0078167 -0.0036444 0.00095732 -0.013163 -0.011578 -0.37819 -0.0038531 0.0001468 0.0004865 0.0016373 -0.0030756 -0.0018989 -0.0058501 -0.0029555 0.003525 0 -0.032582 0 0.0025488 0 0.0023905 0 0.14744
0.49219 0.0046884 -0.0040779 0.0070889 0.00028971 -0.013905 -0.0050484 -0.0015737 0.0041704 0.0019093 -0.016556 -0.0066511 -0.35151 -0.0055535 -0.0010896 -0.0015653 -0.0016074 -0.0037579 0.0013547 -0.0040158 -0.0013845 0.00039774 0 -0.032148 0 0.0023586 0 0.0023094 0 0.12169
0.49609 0.0010442 0.0011122 0.0090355 0.003311 -0.014179 -0.0038231 0.005763 0.0082781 -0.0018304 -0.012783 0.0037821 -0.32872 -0.0062251 -0.00051916 -0.002329 -0.0045439 -0.004748 0.0063486 -0.0011834 0.0028309 -0.0055896 0 -0.030876 0 0.0021662 0 0.0018794 0 0.038362
0.5 -0.00412 0.0045965 0.0040083 0.0024918 -0.0068625 -0.0027699 0.010216 0.0058534 -0.0093407 -0.0047692 0.011981 -0.32548 -0.0058794 0.00069219 -0.00058044 -0.0052248 -0.0051098 0.010522 0.00037866 0.0076024 -0.0095259 0 -0.029599 0 0.0023305 0 0.0012345 0 -0.042491
0.50391 -0.007552 0.0040943 -0.0053274 -0.00094163 0.0026194 -0.0014132 0.0090222 -0.0018169 -0.016099 0.0024709 0.010833 -0.3413 -0.0052959 0.0008732 0.0028369 -0.002847 -0.0042066 0.011201 -0.0002083 0.0097004 -0.0073769 0 -0.029178 0 0.0028662 0 0.00074214 0 -0.060217
0.50781 -0.006712 1.1333e-05 -0.012879 -0.0039751 0.0078419 0.00044159 0.0024834 -0.010024 -0.017085 0.0046975 -0.00035111 -0.36001 -0.0050282 -0.00074523 0.0056821 0.0015183 -0.0025168 0.0077074 -0.0022174 0.0073134 -8.1451e-06 0 -0.029806 0 0.0033772 0 0.00071659 0 0.0013051
0.51172 -0.0016192 -0.0048606 -0.013039 -0.0041516 0.0059877 0.0024948 -0.0056328 -0.013319 -0.010419 0.0010135 -0.014467 -0.36366 -0.0045824 -0.0035678 0.0061452 0.0053785 -0.0014842 0.001915 -0.0042708 0.0017476 0.0071566 0 -0.030851 0 0.0033788 0 0.0011291 0 0.097522
0.51563 0.0048741 -0.0071789 -0.0047505 -0.0012869 -0.00055804 0.0040733 -0.00988 -0.0086513 0.001253 -0.005272 -0.021177 -0.34703 -0.0028814 -0.0062304 0.0041746 0.0063075 -0.0023828 -0.0031835 -0.0053183 -0.0034136 0.0087913 0 -0.031411 0 0.002727 0 0.0016208 0 0.14988
0.51953 0.0088119 -0.0051484 0.0073312 0.0026074 -0.0063742 0.004525 -0.0065372 0.0026983 0.012523 -0.0083621 -0.014293 -0.31999 0.00025074 -0.0075546 0.0012234 0.0035779 -0.0051494 -0.0055454 -0.0049251 -0.0051147 0.0043425 0 -0.03109 0 0.0017591 0 0.0018293 0 0.099328
0.52344 0.0078158 0.00042636 0.015721 0.0049467 -0.00694 0.0037343 0.0034181 0.015451 0.018595 -0.0037439 0.0034874 -0.29712 0.0031845 -0.0071357 -0.0011529 -0.0012204 -0.0082699 -0.0050683 -0.0031097 -0.003152 -0.0017188 0 -0.030282 0 0.001018 0 0.0017157 0 -0.049232
0.52734 0.0028408 0.006671 0.015134 0.0044461 -0.0014829 0.0024236 0.014156 0.022875 0.017834 0.0081869 0.022027 -0.28543 0.0034709 -0.0053579 -0.0024659 -0.005175 -0.009907 -0.0029729 -0.00029367 2.8613e-05 -0.0042719 0 -0.029724 0 0.00081794 0 0.0015638 0 -0.22295
0.53125 -0.0023295 0.010347 0.0061219 0.0019205 0.0069066 0.0018539 0.018436 0.020443 0.012082 0.021377 0.030346 -0.28145 0.0001699 -0.0030789 -0.0032719 -0.0061039 -0.0093251 -0.00054161 0.0025948 0.0017417 -0.0022776 0 -0.02976 0 0.0010481 0 0.0016517 0 -0.3232
0.53516 -0.0035971 0.0097444 -0.0052521 -0.00043773 0.013539 0.0029184 0.012685 0.0087415 0.0050777 0.027415 0.023675 -0.27855 -0.0046634 -0.0012537 -0.0042283 -0.0041756 -0.0073712 0.0015233 0.0043358 0.001326 0.00068834 0 -0.030054 0 0.0013649 0 0.0019349 0 -0.28851
0.53906 0.00062997 0.005717 -0.011391 -0.00067305 0.015084 0.0052617 6.2864e-05 -0.00618 0.00036064 0.021132 0.0062838 -0.2749 -0.007106 -0.000582 -0.0052751 -0.0017524 -0.0056257 0.0028324 0.0041413 0.00020312 0.00044164 0 -0.03 0 0.0015538 0 0.0020658 0 -0.13768
0.54297 0.0082588 0.0012601 -0.0079962 0.0016153 0.011413 0.0073038 -0.011125 -0.015727 -0.00020564 0.0046964 -0.011399 -0.27356 -0.0045303 -0.0011926 -0.0056884 -0.0014367 -0.0050411 0.0029081 0.0023063 -4.0614e-05 -0.0034084 0 -0.029402 0 0.001697 0 0.0017352 0 0.036851
0.54688 0.014792 -0.00025675 0.0033882 0.0051491 0.0053967 0.0074168 -0.012921 -0.013761 0.0030995 -0.012982 -0.019091 -0.27554 0.0018971 -0.0025098 -0.0048355 -0.0038284 -0.0053192 0.0014124 -1.0889e-05 0.00061165 -0.0070966 0 -0.028709 0 0.0020068 0 0.00098899 0 0.12411
0.55078 0.016211 0.0027242 0.016491 0.0080367 0.00091657 0.0053973 -0.003296 -0.00078418 0.0082285 -0.021532 -0.012387 -0.27501 0.0078011 -0.0035061 -0.0028563 -0.0069005 -0.0055246 -0.0011877 -0.001866 0.00083767 -0.006652 0 -0.028569 0 0.0025241 0 0.00020552 0 0.064757
0.55469 0.011555 0.0086998 0.024065 0.0091483 0.00039682 0.002872 0.01228 0.01568 0.012364 -0.015699 0.0051267 -0.26339 0.0090241 -0.003322 -0.00067831 -0.0076523 -0.0052411 -0.0034414 -0.0033992 -0.00025566 -0.0020614 0 -0.029156 0 0.0030086 0 -0.00023489 0 -0.10917
0.55859 0.0035434 0.013791 0.021935 0.0087313 0.0034392 0.0020596 0.024485 0.025422 0.013293 0.0011873 0.024083 -0.23871 0.005001 -0.0018734 0.00060863 -0.0047385 -0.0050865 -0.0037647 -0.0054415 -0.0019075 0.0026177 0 -0.029971 0 0.0031385 0 -0.00025331 0 -0.29242
0.5625 -0.0031197 0.01419 0.011192 0.0078465 0.0074115 0.003831 0.026333 0.022235 0.010643 0.01916 0.034433 -0.2102 -0.00089131 5.3063e-05 0.00052421 0.00018863 -0.0060702 -0.001755 -0.008101 -0.0024455 0.0032953 0 -0.030333 0 0.0028186 0 -6.2018e-05 0 -0.37295
0.56641 -0.004676 0.0088738 -0.002416 0.0072008 0.0094632 0.0068161 0.01751 0.0084421 0.0062083 0.027671 0.030814 -0.19181 -0.0043054 0.0013784 -0.00040671 0.0037044 -0.0084324 0.0012371 -0.0098731 -0.0011912 -8.9235e-05 0 -0.030052 0 0.0022868 0 0.00011138 0 -0.30349
0.57031 -0.00063538 0.00064873 -0.011526 0.0064576 0.008394 0.0084838 0.0040357 -0.0062602 0.0028839 0.021876 0.015501 -0.18991 -0.0035209 0.0015751 -0.00089668 0.0034707 -0.011119 0.0029277 -0.0085788 0.00062245 -0.0035972 0 -0.029595 0 0.0019118 0 0.0002568 0 -0.13068
0.57422 0.0059373 -0.0054435 -0.011197 0.0046628 0.005021 0.0073158 -0.0061132 -0.01139 0.0026788 0.0053606 -0.002794 -0.19666 -0.00047762 0.0010846 0.0003004 0.00028246 -0.012445 0.001734 -0.0036023 0.0010349 -0.0033418 0 -0.029562 0 0.0018771 0 0.00053758 0 0.038252
0.57813 0.010368 -0.0054674 -0.0019219 0.0013852 0.001057 0.0041188 -0.0081385 -0.0032828 0.00512 -0.01213 -0.013968 -0.1958 0.0014946 0.00091569 0.0034266 -0.0025546 -0.011376 -0.0020622 0.0027323 -0.00057334 0.00058848 0 -0.030013 0 0.0020511 0 0.0010462 0 0.1081
0.58203 0.0093749 0.00059965 0.010226 -0.0025218 -0.0021996 0.0012717 -0.0029941 0.011862 0.0073706 -0.020477 -0.012747 -0.17583 0.00092132 0.0017128 0.0072273 -0.0020876 -0.0083057 -0.0064792 0.0063884 -0.0028018 0.0042956 0 -0.030369 0 0.0021497 0 0.0016425 0 0.057507
0.58594 0.0032562 0.0086514 0.016882 -0.0053186 -0.0041326 0.00063049 0.0038641 0.02205 0.0062359 -0.015104 -0.0021451 -0.139 -0.00068316 0.0030745 0.0094466 0.0016242 -0.004708 -0.0090956 0.0048053 -0.0037645 0.0040893 0 -0.030017 0 0.002015 0 0.0020487 0 -0.052184
0.58984 -0.0041706 0.013112 0.012609 -0.0056579 -0.0041552 0.0020347 0.0063553 0.018096 0.00075196 0.00031598 0.0085079 -0.09875 -0.0007044 0.0037549 0.0082215 0.0054278 -0.0020487 -0.0084515 -0.00070798 -0.003202 0.00022338 0 -0.029014 0 0.0017363 0 0.0020919 0 -0.12519
0.59375 -0.0079524 0.010695 -0.0011289 -0.0036351 -0.001428 0.0037139 0.0017838 0.00063008 -0.0065846 0.016 0.01008 -0.069233 0.0017037 0.0026773 0.0034918 0.005761 -0.00094036 -0.0047596 -0.0057437 -0.0027694 -0.003423 0 -0.028157 0 0.0015155 0 0.0018368 0 -0.101
0.59766 -0.0052653 0.0026945 -0.016134 -0.00068418 0.0041748 0.004027 -0.0073122 -0.019641 -0.011064 0.021981 0.00037864 -0.056426 0.0046586 -2.1073e-05 -0.0027219 0.0018485 -0.0011397 0.00029544 -0.0063185 -0.003997 -0.0033172 0 -0.028277 0 0.0014399 0 0.0014907 0 0.0037312
0.60156 0.0025582 -0.0057728 -0.022274 0.0015632 0.01068 0.0027787 -0.014527 -0.02886 -0.0088379 0.014453 -0.013816 -0.057093 0.0053924 -0.0027977 -0.0075813 -0.0033939 -0.0021529 0.0044205 -0.0021224 -0.0060603 0.00018036 0 -0.029424 0 0.0014069 0 0.0012097 0 0.10862
0.60547 0.010673 -0.0090535 -0.014159 0.0024386 0.014156 0.00096936 -0.013565 -0.019446 0.00024918 -0.0014778 -0.021221 -0.063542 0.0029989 -0.0036409 -0.0093559 -0.0056513 -0.0037257 0.0058493 0.0034019 -0.0059842 0.0032421 0 -0.030751 0 0.0012783 0 0.0010176 0 0.12674
0.60938 0.01376 -0.0046329 0.0047241 0.0024544 0.01127 -0.000472 -0.0026823 0.0044078 0.012085 -0.014751 -0.014102 -0.068042 -0.00065 -0.0015145 -0.0084457 -0.0028475 -0.0057744 0.0043027 0.006171 -0.0015082 0.0024241 0 -0.031242 0 0.0010919 0 0.0008862 0 0.025328
0.61328 0.0095435 0.0051512 0.023462 0.0025393 0.0025994 -0.0014687 0.013235 0.028866 0.020507 -0.015585 0.0057637 -0.064 -0.0026721 0.0027573 -0.0066445 0.0029657 -0.007984 0.0012396 0.0048694 0.0060931 -0.0020148 0 -0.030619 0 0.0010887 0 0.00083303 0 -0.14974
0.61719 0.00044279 0.014417 0.030214 0.0031105 -0.0064975 -0.0023231 0.024838 0.038865 0.02092 -0.0023742 0.027506 -0.046442 -0.0018264 0.0068772 -0.0053652 0.0071535 -0.0096351 -0.00096748 0.0016037 0.012279 -0.0065698 0 -0.029572 0 0.0014973 0 0.00089246 0 -0.2998
0.62109 -0.0078193 0.017283 0.019776 0.003814 -0.009151 -0.002756 0.024037 0.027467 0.012984 0.016593 0.037795 -0.014803 0.00054425 0.0085102 -0.0045251 0.0062652 -0.0099401 -0.00062259 -0.00053582 0.012803 -0.0080238 0 -0.029108 0 0.0022675 0 0.0010088 0 -0.33203
0.625 -0.0098396 0.01154 -0.0026231 0.0040146 -0.0024433 -0.0018103 0.0098154 0.0003983 0.00072085 0.028249 0.029296 0.023737 0.0020812 0.0067628 -0.003126 0.00088207 -0.0086082 0.0020337 -0.00043708 0.0074345 -0.006318 0 -0.029637 0 0.0030272 0 0.0010306 0 -0.21529
0.62891 -0.0040496 0.00022191 -0.023917 0.003428 0.0094172 0.0010623 -0.010103 -0.026934 -0.0098629 0.023554 0.005496 0.055707 0.0017855 0.0026709 -0.0008332 -0.0048697 -0.0061229 0.0050175 0.00039526 0.00032064 -0.0039649 0 -0.030654 0 0.0033453 0 0.00087732 0 -0.0017052
0.63281 0.0061868 -0.0099807 -0.030885 0.0023069 0.017434 0.0049152 -0.023554 -0.038257 -0.013998 0.004045 -0.021016 0.06972 0.0007916 -0.0015868 0.0012157 -0.0067475 -0.0034968 0.006272 -0.00012576 -0.0035114 -0.0029691 0 -0.031278 0 0.0030927 0 0.00071209 0 0.19834
0.63672 0.014642 -0.012703 -0.018432 0.0011716 0.01448 0.0076322 -0.021766 -0.026057 -0.010312 -0.018564 -0.035666 0.066216 0.00086803 -0.0041074 0.0013874 -0.0038666 -0.0017369 0.0054255 -0.0022846 -0.0023472 -0.0027658 0 -0.031092 0 0.002581 0 0.00087644 0 0.27489
0.64063 0.016151 -0.0059826 0.0066065 0.00050706 0.0012046 0.0076525 -0.0053822 0.0035527 -0.00097194 -0.0297 -0.030188 0.059413 0.0023222 -0.004283 -0.00057283 0.00071096 -0.0014323 0.0039681 -0.0043215 0.0011248 -0.001373 0 -0.030478 0 0.0023296 0 0.0015673 0 0.18028
0.64453 0.0098817 0.006183 0.028875 0.00068719 -0.013684 0.0054713 0.015715 0.033831 0.0097774 -0.021382 -0.0074415 0.067825 0.0035561 -0.0028155 -0.0027728 0.0027238 -0.0026557 0.0035656 -0.0044489 0.0026689 0.0016956 0 -0.030168 0 0.0026394 0 0.0025456 0 -0.040281
0.64844 -0.00014321 0.016039 0.033634 0.0019468 -0.019366 0.0032972 0.028813 0.046997 0.017601 0.0024455 0.019952 0.10015 0.0027627 -0.00093531 -0.0025681 0.00037556 -0.0050616 0.0041334 -0.0028566 0.0004686 0.0042183 0 -0.030508 0 0.0033351 0 0.0032124 0 -0.26934
0.65234 -0.0076196 0.016923 0.0164 0.0041203 -0.010774 0.0030087 0.026554 0.035066 0.019695 0.028158 0.036578 0.14841 -4.5386e-06 0.00044202 0.00099193 -0.0042523 -0.0079871 0.0037367 -0.0015177 -0.0034872 0.0033765 0 -0.031152 0 0.0039059 0 0.0030649 0 -0.38143
0.65625 -0.0079969 0.0077189 -0.013155 0.0062886 0.0074434 0.0043235 0.011285 0.0052256 0.015702 0.040747 0.03312 0.19439 -0.0025916 0.0010366 0.0060139 -0.007187 -0.010544 0.00068578 -0.0019988 -0.0056228 -0.00092072 0 -0.031443 0 0.0039336 0 0.0021483 0 -0.3159
0.66016 -0.0014239 -0.0061431 -0.036336 0.0068858 0.023739 0.0050013 -0.0070891 -0.024134 0.0077908 0.032845 0.012075 0.2239 -0.0027017 0.00099218 0.0091808 -0.0060947 -0.011827 -0.0041597 -0.0036249 -0.0041935 -0.0052026 0 -0.031069 0 0.0034409 0 0.0010677 0 -0.1136
0.66406 0.0072906 -0.016033 -0.037203 0.0045863 0.02721 0.0029467 -0.017811 -0.03491 -0.00028064 0.0089505 -0.013491 0.23676 -0.00016472 0.00055562 0.008578 -0.0021898 -0.011256 -0.007417 -0.004007 -0.000618 -0.0054035 0 -0.03034 0 0.0028523 0 0.00051089 0 0.10784
0.66797 0.011724 -0.015757 -0.01368 -0.00051229 0.014721 -0.0017887 -0.01585 -0.021162 -0.0051199 -0.017544 -0.027977 0.24499 0.0027598 2.7693e-06 0.0053328 0.0011011 -0.0088738 -0.005989 -0.0014699 0.0022441 -0.00093052 0 -0.029837 0 0.0025989 0 0.00069564 0 0.2276
0.67188 0.0080033 -0.0057177 0.019848 -0.0064652 -0.0069651 -0.0069919 -0.0043595 0.0066366 -0.0058873 -0.032479 -0.023371 0.26229 0.0034351 -0.00023507 0.0025249 0.0013714 -0.005346 -0.0002192 0.0030836 0.0028452 0.0043124 0 -0.029843 0 0.0027188 0 0.0012392 0 0.19756
0.67578 -0.0025654 0.0072604 0.041162 -0.010462 -0.025204 -0.010185 0.0078782 0.028318 -0.0051373 -0.029242 -0.0047387 0.29428 0.0013348 0.00043449 0.0023905 -0.00066027 -0.001641 0.0057842 0.0067991 0.0019968 0.0052952 0 -0.0301 0 0.0028206 0 0.0015506 0 0.070436
0.67969 -0.014147 0.014367 0.034951 -0.010683 -0.029118 -0.010546 0.011984 0.027602 -0.0070936 -0.012322 0.013121 0.33658 -0.0014102 0.0024577 0.0044351 -0.0020577 0.0013551 0.0073946 0.0074017 0.0015008 0.00062668 0 -0.030113 0 0.0024614 0 0.0013595 0 -0.039268
0.68359 -0.019983 0.010539 0.0037227 -0.0076307 -0.016375 -0.0091207 0.004247 0.0034116 -0.013967 0.0059154 0.016054 0.37963 -0.001939 0.0056874 0.0061465 -0.00061735 0.0030371 0.0035447 0.0051586 0.0021144 -0.0058514 0 -0.029664 0 0.0016118 0 0.00089082 0 -0.035338
0.6875 -0.016709 -0.002294 -0.033107 -0.0038114 0.0049101 -0.0074348 -0.011536 -0.028943 -0.023002 0.013183 0.00087869 0.41458 0.00073834 0.0091794 0.0054937 0.0029854 0.003077 -0.0021916 0.0024173 0.003 -0.0083202 0 -0.029029 0 0.00077603 0 0.00056748 0 0.093158
0.69141 -0.0065993 -0.016504 -0.051864 -0.0019946 0.020627 -0.0061608 -0.025845 -0.047724 -0.027211 0.005043 -0.021909 0.43648 0.004855 0.01147 0.0027725 0.0058489 0.0014331 -0.0047273 0.0013097 0.0029828 -0.0041826 0 -0.028718 0 0.00062168 0 0.0005824 0 0.26333
0.69531 0.0037534 -0.023622 -0.040533 -0.0033759 0.019354 -0.0051505 -0.028738 -0.03922 -0.020262 -0.012394 -0.035356 0.44519 0.007438 0.011231 0.00013638 0.0055782 -0.0015013 -0.0020517 0.0019376 0.0020045 0.0035629 0 -0.029023 0 0.0014057 0 0.00076716 0 0.35412
0.69922 0.0075716 -0.019617 -0.006961 -0.0069889 0.00020683 -0.0044439 -0.016201 -0.007031 -0.0023521 -0.026607 -0.028264 0.44606 0.0067673 0.0079674 -0.00053584 0.0024311 -0.0047733 0.0029736 0.0026955 0.0011454 0.008907 0 -0.029789 0 0.0026857 0 0.00084226 0 0.28927
0.70313 0.0022087 -0.0073146 0.026323 -0.010609 -0.02552 -0.0047582 0.0061529 0.029891 0.017824 -0.027038 -0.0036474 0.4491 0.003519 0.0024219 0.00071604 -0.0011087 -0.007083 0.0053075 0.0021503 0.0013102 0.0079589 0 -0.030581 0 0.0035921 0 0.00073708 0 0.092767
0.70703 -0.0091113 0.0054017 0.037048 -0.012274 -0.040918 -0.0066754 0.025078 0.049019 0.027601 -0.012286 0.022746 0.46455 -0.00022825 -0.0035238 0.0022469 -0.0027572 -0.0073975 0.0023762 0.00043865 0.0021463 0.0020307 0 -0.031031 0 0.0034674 0 0.00063107 0 -0.11983
0.71094 -0.019273 0.010459 0.017736 -0.011332 -0.034674 -0.0094522 0.027334 0.038219 0.018961 0.0086721 0.032875 0.49545 -0.0029242 -0.0075047 0.0025162 -0.0023791 -0.0055903 -0.0036943 -0.0011247 0.0024108 -0.0038367 0 -0.031052 0 0.002369 0 0.00070169 0 -0.2107
0.71484 -0.021734 0.0045926 -0.019686 -0.0085473 -0.0094021 -0.011054 0.0087703 0.0032437 -0.0049603 0.022128 0.018566 0.53326 -0.0045306 -0.0077573 0.0013833 -0.0016193 -0.0025686 -0.0082533 -0.0015601 0.0013398 -0.0052671 0 -0.030792 0 0.0010324 0 0.00089003 0 -0.10759
0.71875 -0.014656 -0.0085115 -0.051749 -0.0055523 0.019261 -0.0097935 -0.021444 -0.035638 -0.03077 0.018573 -0.012851 0.56227 -0.0058461 -0.004182 -0.00014752 -0.0018144 0.00028949 -0.0084579 -0.0011155 -0.0005182 -0.001899 0 -0.030449 0 0.00033028 0 0.00096013 0 0.14429
0.72266 -0.0021131 -0.020324 -0.058305 -0.0040624 0.032887 -0.0060904 -0.045329 -0.055661 -0.043164 -0.0008905 -0.042981 0.57147 -0.007167 0.0013127 -0.0011519 -0.0025111 0.0019766 -0.0055556 -0.00067052 -0.0019033 0.0029148 0 -0.030156 0 0.00065948 0 0.00078667 0 0.4014
0.72656 0.0083918 -0.022727 -0.034905 -0.0050772 0.022913 -0.002465 -0.047354 -0.045075 -0.03503 -0.02482 -0.053699 0.56405 -0.0078063 0.005686 -0.0015217 -0.0021692 0.0023075 -0.0031107 -0.00050667 -0.0021816 0.0052705 0 -0.029991 0 0.0017181 0 0.00054178 0 0.50454
0.73047 0.010559 -0.013314 0.0046831 -0.0082063 -0.0033608 -0.0015168 -0.025095 -0.010275 -0.012116 -0.038286 -0.038054 0.55522 -0.0069266 0.0065826 -0.0015372 -0.00021675 0.0016718 -0.0032435 5.397e-05 -0.0019567 0.0037607 0 -0.030008 0 0.0027991 0 0.00055686 0 0.37753
0.73438 0.0032053 0.0027008 0.036973 -0.011513 -0.027863 -0.0037138 0.0083733 0.027773 0.011054 -0.032074 -0.0042144 0.55896 -0.004695 0.0039289 -0.0010389 0.001891 0.00042355 -0.0047898 0.0017141 -0.0023266 9.0527e-05 0 -0.030219 0 0.0033214 0 0.00099096 0 0.080097
0.73828 -0.0089767 0.015466 0.043029 -0.012351 -0.034243 -0.0070966 0.032568 0.045978 0.020959 -0.0085933 0.029512 0.57543 -0.0024386 9.0698e-06 0.00060137 0.0019368 -0.0014453 -0.0051099 0.0040689 -0.0036254 -0.0026651 0 -0.030535 0 0.0031816 0 0.0016511 0 -0.22223
0.74219 -0.018292 0.016781 0.02006 -0.0090715 -0.018804 -0.0091299 0.032946 0.033337 0.013661 0.019135 0.045322 0.59147 -0.0015524 -0.0022544 0.0035381 -0.00066095 -0.0040361 -0.0034031 0.0056282 -0.0049816 -0.0023644 0 -0.030773 0 0.002709 0 0.0021515 0 -0.35715
0.74609 -0.018817 0.0056302 -0.01664 -0.0025408 0.0075738 -0.0088131 0.01039 -0.0018227 -0.0034461 0.034937 0.035997 0.59458 -0.0022207 -0.0015757 0.0066536 -0.0038765 -0.0070088 -0.0018441 0.0050681 -0.0050918 0.0010016 0 -0.030757 0 0.0023393 0 0.0022433 0 -0.25317
0.75 -0.010103 -0.010868 -0.042952 0.0039218 0.027248 -0.007016 -0.019609 -0.036607 -0.017314 0.029108 0.0087625 0.5873 -0.0032179 0.00075561 0.0080536 -0.0047589 -0.0094129 -0.0032297 0.0024289 -0.0033601 0.0055937 0 -0.030433 0 0.0022996 0 0.0019818 0 0.01467
0.75391 0.0025088 -0.022014 -0.041204 0.0065714 0.027457 -0.0049844 -0.037363 -0.048018 -0.018067 0.0045141 -0.019245 0.58748 -0.0029864 0.0021615 0.00665 -0.0022543 -0.01017 -0.0076121 -0.00096365 -0.00031014 0.0088869 0 -0.029895 0 0.0025179 0 0.0015936 0 0.27312
0.75781 0.011213 -0.020642 -0.012058 0.0039448 0.0080673 -0.0029074 -0.031841 -0.028192 -0.005199 -0.024651 -0.031351 0.61273 -0.00096705 0.0012133 0.003319 0.0016535 -0.0088409 -0.011619 -0.0036913 0.0029207 0.008992 0 -0.029328 0 0.002753 0 0.001232 0 0.36319
0.76172 0.010634 -0.0079175 0.025129 -0.0019012 -0.018928 -0.00023905 -0.0075033 0.0098271 0.012402 -0.041106 -0.021536 0.66287 0.0020242 -0.0010046 0.00033946 0.0037322 -0.0059912 -0.011457 -0.0052453 0.005292 0.0056582 0 -0.028912 0 0.0027935 0 0.00090352 0 0.24255
0.76563 0.0011944 0.0074986 0.044607 -0.0068024 -0.037061 0.0026837 0.018971 0.040227 0.02222 -0.03502 0.0018225 0.71694 0.0046049 -0.0019588 -0.0005395 0.0025183 -0.0028254 -0.0067114 -0.0058783 0.0061249 0.00054489 0 -0.028778 0 0.0025809 0 0.00061493 0 0.0097951
0.76953 -0.011197 0.015339 0.031696 -0.0075808 -0.035254 0.0038869 0.029578 0.041612 0.016082 -0.010363 0.021323 0.74858 0.0059564 -0.00024811 0.0003841 -0.00043494 -0.00040034 -0.0010204 -0.0057365 0.0050517 -0.0035872 0 -0.028967 0 0.002212 0 0.00051175 0 -0.16487
0.77344 -0.018916 0.010545 -0.0064546 -0.0043695 -0.014356 0.0012689 0.016461 0.011741 -0.0042587 0.017252 0.022005 0.74667 0.0062518 0.0027599 0.0011605 -0.0023145 0.00091274 0.0012771 -0.0044942 0.002174 -0.0045621 0 -0.029384 0 0.0018595 0 0.00078247 0 -0.15468
0.77734 -0.017404 -0.0036143 -0.04487 -0.00031264 0.013167 -0.0048188 -0.013031 -0.030411 -0.027337 0.030335 0.0016275 0.72323 0.0061648 0.0039586 0.00019257 -0.0019763 0.0013334 -0.00067847 -0.0020024 -0.0015522 -0.002292 0 -0.029775 0 0.001666 0 0.0013992 0 0.039661
0.78125 -0.0078894 -0.017995 -0.057484 0.001031 0.030422 -0.010739 -0.040667 -0.056985 -0.038345 0.020825 -0.027231 0.70246 0.0061249 0.001405 -0.0020402 -0.00098857 0.001169 -0.0034344 0.00091314 -0.0043836 0.0011786 0 -0.029831 0 0.0016616 0 0.0020074 0 0.2909
0.78516 0.0035989 -0.023641 -0.035203 -0.0016119 0.026474 -0.011993 -0.04843 -0.049739 -0.028438 -0.0045058 -0.045081 0.70103 0.0060686 -0.0036165 -0.0032284 -0.0016895 0.00045974 -0.002687 0.0027272 -0.0047854 0.0033401 0 -0.029414 0 0.0017484 0 0.002164 0 0.42796
0.78906 0.010128 -0.017307 0.007525 -0.0065333 0.0038235 -0.0071582 -0.029861 -0.01221 -0.0013168 -0.028409 -0.038491 0.71695 0.0057773 -0.0074727 -0.0013183 -0.0043129 -0.00089649 0.0023145 0.0025834 -0.0027389 0.0032814 0 -0.028751 0 0.0017772 0 0.0017468 0 0.34601
0.79297 0.0080872 -0.0030552 0.042527 -0.010624 -0.022371 0.00030876 0.0052748 0.032516 0.027751 -0.034605 -0.0094638 0.7348 0.0052751 -0.007373 0.0034192 -0.006311 -0.0027382 0.0078229 0.0013356 7.8938e-07 0.0022879 0 -0.028347 0 0.0016807 0 0.0011232 0 0.075037
0.79688 -0.00085479 0.010636 0.047233 -0.011659 -0.033948 0.0044928 0.036212 0.056732 0.040905 -0.018722 0.025202 0.74078 0.004813 -0.0039538 0.0082218 -0.0047839 -0.0044388 0.0091628 0.00090357 0.0013205 0.0023585 0 -0.02861 0 0.0015593 0 0.00086497 0 -0.23403
0.80078 -0.011055 0.016087 0.019884 -0.0094693 -0.022478 0.001906 0.043687 0.045707 0.029417 0.0086423 0.044336 0.7333 0.0045314 -0.00075643 0.0097962 0.00036419 -0.0051856 0.0053905 0.0023207 0.00073284 0.0040272 0 -0.029454 0 0.0016218 0 0.0012453 0 -0.39688
0.80469 -0.016388 0.010755 -0.019887 -0.0054623 0.0040476 -0.0053974 0.022243 0.0066636 0.00011807 0.02885 0.035798 0.72158 0.0042626 -0.00096854 0.006807 0.0058648 -0.0045348 0.00043933 0.0044469 -6.6931e-05 0.0056357 0 -0.030271 0 0.0019973 0 0.0019989 0 -0.3062
0.80859 -0.013752 -0.0016049 -0.045025 -0.001407 0.026326 -0.011345 -0.01562 -0.036177 -0.028557 0.027509 0.0041816 0.71594 0.0037149 -0.004427 0.00089776 0.0079292 -0.0027694 -0.00049857 0.0049061 0.0011013 0.0048471 0 -0.030384 0 0.0025707 0 0.0025789 0 -0.00072344
0.8125 -0.0046399 -0.013317 -0.03943 0.0013859 0.027765 -0.010807 -0.046677 -0.056825 -0.038763 0.0040401 -0.031998 0.71989 0.0027832 -0.0077159 -0.0045044 0.0058157 -0.00075944 0.0040387 0.0025625 0.0044306 0.00097615 0 -0.029638 0 0.0030115 0 0.0026528 0 0.34938
0.81641 0.0058668 -0.017251 -0.0081223 0.0022119 0.0071299 -0.0037588 -0.051471 -0.043333 -0.025233 -0.027652 -0.051591 0.72982 0.0015774 -0.00731 -0.0065972 0.0025417 0.00054945 0.010218 -0.000949 0.0074416 -0.0041342 0 -0.028592 0 0.0030105 0 0.002344 0 0.53701
0.82031 0.012005 -0.010964 0.027087 0.00098647 -0.020168 0.0048302 -0.026811 -0.0046491 0.001596 -0.047717 -0.04338 0.74003 0.00014528 -0.0028379 -0.0050032 0.0018991 0.00061735 0.012329 -0.0024278 0.0071127 -0.0075417 0 -0.02809 0 0.00254 0 0.0020014 0 0.44131
0.82422 0.010577 0.0017854 0.042707 -0.0015037 -0.033559 0.0090764 0.012064 0.035281 0.02352 -0.04267 -0.012364 0.74692 -0.0016937 0.0025637 -0.0017432 0.0046296 -0.00055045 0.0080084 -0.00013219 0.0029964 -0.0075353 0 -0.028551 0 0.001904 0 0.0017786 0 0.10595
0.82813 0.0028623 0.013148 0.028983 -0.0035128 -0.022842 0.0066727 0.041261 0.052335 0.027551 -0.013875 0.023639 0.74936 -0.0040622 0.0050761 0.00042744 0.007555 -0.0025955 0.00038187 0.0043126 -0.001812 -0.0046727 0 -0.029621 0 0.0015163 0 0.0014937 0 -0.27989
0.83203 -0.0059112 0.01594 -0.0042714 -0.0030839 0.0043096 0.00023762 0.043571 0.03697 0.014348 0.02293 0.044606 0.74713 -0.006515 0.0035006 2.7406e-05 0.0066139 -0.0050789 -0.0048126 0.0071807 -0.0031792 -0.00076272 0 -0.030512 0 0.0015904 0 0.00092392 0 -0.49321
0.83594 -0.0094913 0.008316 -0.034607 0.00047057 0.028484 -0.0050762 0.01925 2.2998e-06 -0.0036665 0.04681 0.039772 0.74077 -0.0079494 -5.354e-06 -0.002214 0.00091112 -0.0076058 -0.004341 0.0060614 0.00016146 0.0028668 0 -0.030721 0 0.0020086 0 0.00019157 0 -0.41575
0.83984 -0.0045045 -0.0046716 -0.041705 0.0055338 0.033146 -0.0053592 -0.014694 -0.034178 -0.012304 0.044161 0.013426 0.73307 -0.0072841 -0.0022562 -0.0040771 -0.0061495 -0.0097795 -6.4094e-05 0.0021589 0.0050229 0.0059489 0 -0.030455 0 0.0024718 0 -0.00022418 0 -0.11064
0.84375 0.0069906 -0.013985 -0.020464 0.0088555 0.016331 -0.000223 -0.035922 -0.042965 -0.005794 0.017155 -0.017968 0.72937 -0.0044525 -0.0020389 -0.0036437 -0.0097669 -0.011138 0.0032455 -0.00082389 0.0062922 0.0083538 0 -0.030351 0 0.0027657 0 7.5256e-05 0 0.21577
0.84766 0.018231 -0.01242 0.015784 0.0078754 -0.0089328 0.0075037 -0.031144 -0.020016 0.010072 -0.017171 -0.035505 0.7349 -0.00077894 -0.00093685 -0.00081979 -0.0079161 -0.011231 0.0025871 -0.00019718 0.001527 0.0091269 0 -0.030765 0 0.0028852 0 0.00095422 0 0.34559
0.85156 0.02182 0.00039724 0.04389 0.0030129 -0.024653 0.013718 -0.0041803 0.020411 0.023178 -0.037053 -0.028835 0.75101 0.0017662 -0.0014173 0.002573 -0.0028793 -0.0098586 -0.0005719 0.0032143 -0.0065318 0.0069868 0 -0.031345 0 0.0029194 0 0.0017747 0 0.18956
0.85547 0.014812 0.017322 0.045927 -0.0021107 -0.020182 0.015133 0.027121 0.052333 0.02399 -0.029517 -0.0021747 0.77381 0.0019282 -0.0042779 0.0042409 0.0011413 -0.0073235 -0.0020094 0.0059975 -0.01194 0.001974 0 -0.03133 0 0.0028577 0 0.0019435 0 -0.15643
0.85938 0.0012832 0.028037 0.02105 -0.0030671 0.0016829 0.010732 0.042675 0.054729 0.011682 0.0011112 0.028205 0.79656 2.4776e-05 -0.0079685 0.0032662 0.0018567 -0.0044945 0.00093327 0.0055125 -0.010394 -0.0036668 0 -0.030319 0 0.0025588 0 0.0014618 0 -0.4748
0.86328 -0.0098158 0.025699 -0.013708 0.0019975 0.027602 0.0024342 0.032964 0.025323 -0.0060481 0.03552 0.043741 0.81386 -0.0024134 -0.010231 0.00080798 0.00050678 -0.002554 0.0066005 0.002306 -0.0027286 -0.006762 0 -0.028772 0 0.001941 0 0.00092707 0 -0.56688
0.86719 -0.010555 0.01149 -0.034545 0.01061 0.042266 -0.005329 0.0048597 -0.017613 -0.018327 0.051594 0.035021 0.82401 -0.0038645 -0.010179 -0.0010136 -1.8231e-05 -0.0024813 0.010401 -0.0007604 0.0058564 -0.0057693 0 -0.027716 0 0.0011936 0 0.00096079 0 -0.37867
0.87109 0.0002698 -0.0059812 -0.026822 0.017356 0.03695 -0.0075754 -0.022934 -0.046767 -0.017673 0.038857 0.0079737 0.82859 -0.0038384 -0.0087114 -0.0011333 0.0016145 -0.0045207 0.0089704 -0.0016084 0.0099835 -0.0021665 0 -0.027887 0 0.00074827 0 0.0016135 0 -0.0328
0.875 0.01582 -0.016061 0.004872 0.01754 0.013928 -0.00186 -0.031844 -0.043223 -0.0040143 0.0055841 -0.019368 0.83062 -0.0029367 -0.0070961 -0.00061138 0.003904 -0.0079663 0.0032698 -0.00095775 0.007993 0.00085653 0 -0.02908 0 0.00097056 0 0.0023299 0 0.25038
0.87891 0.025583 -0.012724 0.039528 0.010545 -0.01467 0.0093721 -0.01531 -0.008586 0.015546 -0.026469 -0.028117 0.83318 -0.0021167 -0.0054956 -0.0016288 0.0042628 -0.011452 -0.0021607 -0.0011669 0.002496 0.0012717 0 -0.030313 0 0.0018252 0 0.0025057 0 0.2906
0.88281 0.022585 0.0017225 0.053691 0.00047419 -0.032899 0.019433 0.016831 0.035911 0.030653 -0.03644 -0.011127 0.83852 -0.0019507 -0.0031154 -0.0051757 0.0018067 -0.01363 -0.0030278 -0.0032122 -0.0023212 -0.00011754 0 -0.03066 0 0.0028305 0 0.002079 0 0.059655
0.88672 0.0083617 0.018147 0.037152 -0.0063815 -0.029687 0.02149 0.044309 0.062621 0.03324 -0.018221 0.021267 0.84689 -0.0024405 0.00030166 -0.0095885 -0.0016902 -0.01383 0.0012103 -0.0051519 -0.0039298 -0.00081713 0 -0.030011 0 0.003376 0 0.0015696 0 -0.29891
0.89063 -0.0079257 0.026279 -0.00026804 -0.0055965 -0.0060391 0.013606 0.049158 0.054603 0.021943 0.015584 0.046865 0.8557 -0.0032576 0.0034964 -0.011538 -0.0035341 -0.012294 0.0071011 -0.0039189 -0.0026504 0.00064188 0 -0.029083 0 0.0031508 0 0.0015334 0 -0.55447
0.89453 -0.015666 0.02102 -0.035254 0.002471 0.024049 0.00076001 0.02727 0.016053 0.0029762 0.042244 0.045872 0.86094 -0.0039435 0.0045654 -0.0088768 -0.0026722 -0.0098646 0.010195 0.0012521 -0.0004829 0.003224 0 -0.028726 0 0.0023315 0 0.0019824 0 -0.53008
0.89844 -0.0099321 0.0055742 -0.046152 0.012766 0.041216 -0.0082495 -0.0086347 -0.030174 -0.013319 0.04412 0.014958 0.86127 -0.0039262 0.002923 -0.0028629 -0.00051209 -0.0074224 0.0085668 0.0073497 0.00078658 0.0046075 0 -0.029167 0 0.0013997 0 0.0023525 0 -0.21732
0.90234 0.0053509 -0.010471 -0.026541 0.018623 0.033398 -0.0071195 -0.036707 -0.056272 -0.018484 0.020227 -0.028654 0.86168 -0.0026664 0.00022524 0.0024059 0.0006806 -0.0055106 0.0039754 0.0098629 0.00054883 0.0036992 0 -0.029878 0 0.00077958 0 0.0020519 0 0.20624
0.90625 0.020214 -0.016959 0.011327 0.015981 0.0050816 0.0031919 -0.03958 -0.046128 -0.010875 -0.013406 -0.056947 0.87224 -0.0001596 -0.0009359 0.0031483 7.1857e-05 -0.0043599 2.2531e-06 0.0068419 -0.00083619 0.0017115 0 -0.03013 0 0.00060852 0 0.0010561 0 0.47588
0.91016 0.025258 -0.009438 0.044679 0.0061023 -0.024446 0.015044 -0.015271 -0.0050478 0.0037294 -0.034522 -0.049319 0.9009 0.0025884 0.00057316 -0.00095218 -0.0010347 -0.0041325 -0.00097352 0.00083034 -0.0025902 0.00067522 0 -0.029677 0 0.00078341 0 -2.3038e-05 0 0.40288
0.91406 0.017532 0.0079093 0.054187 -0.0050264 -0.03396 0.019705 0.021551 0.043205 0.016245 -0.029183 -0.0073548 0.94578 0.0038428 0.0033561 -0.0063373 -0.0006331 -0.0050193 0.00058395 -0.0033257 -0.0037928 0.0010844 0 -0.02895 0 0.0011527 0 -0.00045014 0 0.0030994
0.91797 0.0020248 0.024595 0.03509 -0.010424 -0.015543 0.013673 0.048683 0.070388 0.020162 -0.00062415 0.044463 0.99414 0.0023665 0.0049121 -0.0083207 0.0019498 -0.0070294 0.0022115 -0.0028404 -0.0035725 0.0013332 0 -0.028631 0 0.0016295 0 2.9696e-05 0 -0.49688
0.92188 -0.011779 0.030189 -0.00063716 -0.0066947 0.019206 0.0010028 0.050065 0.060606 0.01509 0.033053 0.073692 1.0305 -0.0012849 0.0041774 -0.0047079 0.0053881 -0.0096975 0.0017501 0.00055358 -0.0015871 -0.00036263 0 -0.029044 0 0.0021451 0 0.0010385 0 -0.79182
0.92578 -0.015746 0.020889 -0.031606 0.0036052 0.047038 -0.0098984 0.02547 0.019949 0.0058488 0.050543 0.061226 1.0478 -0.0047191 0.0025736 0.0026669 0.0075525 -0.012093 -0.0009274 0.0023343 0.0014652 -0.0036624 0 -0.029908 0 0.0025654 0 0.0019512 0 -0.69136
0.92969 -0.0077473 0.0021382 -0.039349 0.01357 0.049318 -0.012279 -0.0096279 -0.027027 -0.0015692 0.040776 0.01453 1.0517 -0.0053323 0.0024154 0.009548 0.0073002 -0.013261 -0.0040464 -0.0005553 0.0040351 -0.0060613 0 -0.030634 0 0.0027279 0 0.0024102 0 -0.2492
0.93359 0.0073724 -0.01456 -0.018893 0.016616 0.024692 -0.0053839 -0.033697 -0.052077 -0.0038127 0.0096998 -0.036654 1.0551 -0.0024361 0.004264 0.012433 0.0052393 -0.0128 -0.0055491 -0.0068858 0.0048065 -0.0053671 0 -0.030824 0 0.0025912 0 0.0024985 0 0.26354
0.9375 0.020715 -0.018821 0.018098 0.011022 -0.010771 0.0056662 -0.032276 -0.040449 -0.0012895 -0.02367 -0.059741 1.067 0.0020061 0.0060064 0.010696 0.0030017 -0.011081 -0.0047108 -0.012239 0.0037973 -0.0021378 0 -0.030528 0 0.0023242 0 0.0024829 0 0.52972
0.94141 0.024389 -0.0080233 0.049523 0.0010999 -0.03516 0.013803 -0.0066738 9.9904e-05 0.003303 -0.039268 -0.040853 1.0876 0.0048791 0.0047898 0.0063149 0.0019102 -0.0089284 -0.0024753 -0.012822 0.0023019 0.00061737 0 -0.030086 0 0.0021943 0 0.0024558 0 0.3916
0.94531 0.016002 0.010874 0.055462 -0.0059224 -0.035048 0.014627 0.026888 0.044099 0.0071053 -0.028434 0.0061729 1.1122 0.0044851 2.5847e-05 0.0019845 0.0022095 -0.0070329 -0.00043087 -0.0084572 0.0015656 0.00035222 0 -0.029789 0 0.0023245 0 0.0022527 0 -0.047297
0.94922 0.0001956 0.025641 0.03035 -0.005067 -0.012806 0.0087044 0.047129 0.06408 0.0082733 0.0010187 0.049399 1.1389 0.0019224 -0.0055413 -0.000571 0.0032477 -0.0056121 0.00054602 -0.0022625 0.0014957 -0.0024495 0 -0.029692 0 0.0025529 0 0.0016985 0 -0.49222
0.95313 -0.013766 0.02651 -0.012656 0.0029053 0.016627 0.00053767 0.040723 0.047467 0.0061763 0.030175 0.060268 1.1716 5.2465e-06 -0.0079312 -0.0010268 0.0041355 -0.0045639 0.00079815 0.0022766 0.00085616 -0.004789 0 -0.029708 0 0.0025609 0 0.00089798 0 -0.65116
0.95703 -0.017317 0.012411 -0.048604 0.012151 0.035757 -0.004624 0.010666 0.0042403 0.0014962 0.041219 0.032352 1.2138 0.00069371 -0.0053411 6.2053e-05 0.0042644 -0.0038727 0.0012127 0.0039675 -0.0010981 -0.0043005 0 -0.029786 0 0.0021782 0 0.00025602 0 -0.4232
0.96094 -0.0079384 -0.0082818 -0.055637 0.015943 0.034406 -0.0039663 -0.025204 -0.039253 -0.0035079 0.028543 -0.014993 1.2616 0.0033898 0.0003023 0.0018373 0.0034871 -0.0037951 0.0020967 0.0041164 -0.0032595 -0.0017489 0 -0.029968 0 0.0015834 0 0.00019059 0 0.041057
0.96484 0.008819 -0.022949 -0.02895 0.011327 0.014354 0.0014767 -0.044919 -0.056436 -0.0053962 0.0017198 -0.049913 1.3035 0.0056216 0.0050818 0.0033959 0.0021055 -0.0046039 0.0027191 0.0046171 -0.003258 -0.00018598 0 -0.03026 0 0.0011941 0 0.00079039 0 0.4413
0.96875 0.022329 -0.022607 0.015371 0.00099271 -0.012512 0.0077459 -0.036004 -0.036719 -0.0013819 -0.021268 -0.049037 1.33 0.0053744 0.0064334 0.0040159 0.00075663 -0.0061471 0.0020107 0.0060428 0.00023822 -0.0015752 0 -0.03052 0 0.0013231 0 0.0017078 0 0.52112
0.97266 0.02349 -0.0075353 0.049797 -0.0086949 -0.03082 0.010508 -0.0035652 0.0079381 0.0081191 -0.02582 -0.012424 1.3426 0.0028181 0.0049747 0.0035604 0.00013507 -0.0077033 -0.00019205 0.0074073 0.0056889 -0.0044667 0 -0.030524 0 0.0019024 0 0.0023693 0 0.22929
0.97656 0.010831 0.012828 0.052599 -0.011943 -0.030005 0.0077007 0.032418 0.050038 0.018358 -0.0098464 0.036691 1.3544 -0.0001237 0.0032928 0.002686 0.00060087 -0.0083571 -0.0025743 0.0074051 0.0093492 -0.0053219 0 -0.030187 0 0.0025263 0 0.002341 0 -0.24919
0.98047 -0.0080982 0.025657 0.021864 -0.0071646 -0.010445 0.00071588 0.049216 0.06301 0.022263 0.015379 0.066631 1.3791 -0.0017498 0.0031395 0.0023464 0.0019648 -0.0076196 -0.0031603 0.0056777 0.0081748 -0.0022667 0 -0.029711 0 0.0027826 0 0.0016013 0 -0.60742
0.98438 -0.021367 0.022647 -0.022993 0.0021877 0.016064 -0.006598 0.035462 0.037447 0.014971 0.032717 0.057033 1.4199 -0.0020425 0.0038743 0.002801 0.003693 -0.0057702 -0.00099579 0.0030141 0.002445 0.0026421 0 -0.029474 0 0.0025893 0 0.00056313 0 -0.60509
0.98828 -0.020488 0.0052101 -0.053469 0.0098683 0.032809 -0.010454 -0.0015839 -0.012626 -0.0021443 0.02998 0.01161 1.4671 -0.0022295 0.003544 0.0031298 0.0053415 -0.0036267 0.0027542 0.00062999 -0.0043402 0.0051813 0 -0.029721 0 0.0022514 0 -0.00015527 0 -0.21835
0.99219 -0.0061792 -0.016291 -0.050162 0.010665 0.028609 -0.0094993 -0.040208 -0.057587 -0.021143 0.0073958 -0.043655 1.5076 -0.0031061 0.0012629 0.0020212 0.0067199 -0.001953 0.0054305 -0.00062003 -0.0082671 0.0031588 0 -0.030326 0 0.0022009 0 -8.5225e-05 0 0.33857
0.99609 0.011948 -0.028886 -0.015204 0.0035543 0.0056097 -0.0054651 -0.057306 -0.069956 -0.031727 -0.022537 -0.07583 1.535 -0.0040357 -0.0016577 -0.00068892 0.0075652 -0.0010109 0.0049444 -0.0005631 -0.0080081 -0.0011999 0 -0.030849 0 0.002642 0 0.00079898 0 0.73656
1 0.021651 -0.025084 0.029081 -0.0076075 -0.021561 -0.0017323 -0.042341 -0.041579 -0.027522 -0.042466 -0.064939 1.5535 -0.0037261 -0.0029557 -0.0032875 0.0071846 -0.00059821 0.0016412 0.00033033 -0.0054027 -0.0032366 0 -0.030872 0 0.0033861 0 0.0020278 0 0.73078
1.0039 0.016068 -0.007651 0.05438 -0.016306 -0.035555 -0.00093124 -0.003784 0.010552 -0.01036 -0.040471 -0.01662 1.5709 -0.0018932 -0.0016708 -0.0033167 0.0047582 -0.00046116 -0.0017155 0.0011186 -0.0033522 -0.00036477 0 -0.030334 0 0.0039844 0 0.0028968 0 0.31759
1.0078 -0.0018739 0.011994 0.044333 -0.017333 -0.028374 -0.0032862 0.03573 0.054105 0.010337 -0.017315 0.040428 1.5913 0.00010846 0.00095566 0.00018352 0.00032883 -0.0006413 -0.0020387 0.00079455 -0.0032228 0.0053775 0 -0.029589 0 0.0040362 0 0.0029139 0 -0.25151
1.0117 -0.021431 0.020921 0.0048132 -0.010178 -0.0068341 -0.0067471 0.05264 0.061418 0.022843 0.013572 0.071346 1.614 0.00053094 0.0028202 0.0054013 -0.004471 -0.0014118 0.0015223 -0.00095377 -0.0041485 0.009294 0 -0.029129 0 0.0034428 0 0.0021417 0 -0.61731
1.0156 -0.030911 0.01291 -0.039941 0.00039744 0.012762 -0.0086113 0.036378 0.027259 0.019966 0.033689 0.05655 1.6378 -0.00086323 0.0030857 0.0088746 -0.0070312 -0.0028568 0.0067197 -0.003069 -0.0045339 0.0085393 0 -0.029212 0 0.0024564 0 0.0011621 0 -0.53748
1.0195 -0.024886 -0.007472 -0.062744 0.0072259 0.016676 -0.0073919 -0.0041167 -0.02726 0.0033534 0.030526 0.0043687 1.6645 -0.0023119 0.002871 0.0082226 -0.0056378 -0.0044972 0.0098903 -0.0034203 -0.0039003 0.0046574 0 -0.029696 0 0.0015304 0 0.00065307 0 -0.047272
1.0234 -0.0072904 -0.027616 -0.050559 0.005422 0.0033559 -0.003718 -0.045255 -0.06767 -0.017338 0.0055555 -0.053574 1.6962 -0.0016934 0.0038155 0.0040668 -0.0010983 -0.0053656 0.008888 -0.00038085 -0.0031408 0.0017005 0 -0.030193 0 0.0010886 0 0.00088452 0 0.55299
1.0273 0.011241 -0.03475 -0.012353 -0.0042218 -0.016297 0.00016428 -0.062578 -0.068058 -0.030059 -0.026075 -0.081959 1.7302 0.0012281 0.0060671 -0.00062891 0.0035393 -0.0045832 0.0048397 0.005365 -0.003151 0.0020132 0 -0.030396 0 0.0013354 0 0.0015382 0 0.88398
1.0313 0.019899 -0.023969 0.027145 -0.015568 -0.027517 0.0018623 -0.045608 -0.027801 -0.027581 -0.044558 -0.06408 1.7585 0.0042641 0.0078531 -0.0031597 0.0052534 -0.0020764 0.0012247 0.010592 -0.0035497 0.0040858 0 -0.030288 0 0.0021741 0 0.002002 0 0.7309
1.0352 0.014101 -0.0013625 0.043558 -0.02112 -0.022171 0.00038369 -0.0047365 0.027813 -0.011955 -0.037837 -0.012368 1.7752 0.0047048 0.00717 -0.0031569 0.0034503 0.0011024 0.0010216 0.011666 -0.0029856 0.0046151 0 -0.030071 0 0.003248 0 0.0018881 0 0.18483
1.0391 -0.0019189 0.019721 0.028269 -0.016948 -0.0036511 -0.0031276 0.034683 0.063628 0.00674 -0.0094539 0.039921 1.784 0.0019465 0.0039371 -0.0022693 0.00031593 0.0031738 0.0043074 0.0076159 -0.00068226 0.002442 0 -0.029926 0 0.0040848 0 0.0013302 0 -0.41421
1.043 -0.017734 0.026878 -0.0067672 -0.0051719 0.016401 -0.0059722 0.048113 0.057048 0.016874 0.023532 0.060448 1.7963 -0.0017136 0.0004246 -0.0019957 -0.0012693 0.0026072 0.0083036 0.0014101 0.0025224 4.3659e-05 0 -0.029834 0 0.0042992 0 0.00081869 0 -0.69734
1.0469 -0.023022 0.016239 -0.037538 0.0076124 0.026212 -0.0056168 0.027794 0.012494 0.012954 0.041392 0.038607 1.8212 -0.0029992 -0.00058311 -0.0020201 -0.00033853 -0.00089781 0.0097727 -0.0021151 0.0048303 0.00084537 0 -0.029644 0 0.0037734 0 0.00075001 0 -0.5053
1.0508 -0.013916 -0.0051962 -0.043786 0.014646 0.020986 -0.0015974 -0.011732 -0.041279 -0.00068183 0.034214 -0.0082207 1.8551 -0.00057753 0.0017725 -0.00076662 0.0014786 -0.0060791 0.0076958 -0.00026184 0.0051559 0.0051092 0 -0.029284 0 0.0027264 0 0.0011082 0 0.011502
1.0547 0.0044107 -0.023847 -0.021633 0.01301 0.0049863 0.0037584 -0.042886 -0.06931 -0.012949 0.0078107 -0.046808 1.8847 0.003713 0.0056261 0.0024972 0.0017987 -0.010721 0.0039903 0.0050247 0.0040311 0.0088514 0 -0.028908 0 0.0016206 0 0.0015446 0 0.49594
1.0586 0.020685 -0.027831 0.014809 0.0048477 -0.011737 0.0066263 -0.043497 -0.052626 -0.01399 -0.020573 -0.050261 1.9 0.0064289 0.0079396 0.0063388 -1.8393e-05 -0.012886 0.0017551 0.0085956 0.0028066 0.0072875 0 -0.028785 0 0.00093636 0 0.0017332 0 0.6202
1.0625 0.024507 -0.014251 0.04311 -0.0044816 -0.019419 0.004434 -0.012092 -0.0005963 -0.0024535 -0.03351 -0.015584 1.9059 0.0053917 0.0069685 0.0081551 -0.0022165 -0.011986 0.00262 0.0065029 0.002092 -0.00035827 0 -0.029036 0 0.00092988 0 0.0016405 0 0.29934
1.0664 0.013112 0.0089291 0.046621 -0.0096588 -0.014037 -0.0018451 0.030692 0.054421 0.013307 -0.024038 0.034595 1.919 0.0012872 0.0034926 0.0065875 -0.0024719 -0.0089876 0.0054307 -0.00039221 0.0012138 -0.0094526 0 -0.029468 0 0.0015075 0 0.0014736 0 -0.25572
1.0703 -0.0064879 0.027648 0.024068 -0.0080275 0.00059314 -0.0078023 0.055874 0.077154 0.02117 0.00082112 0.066906 1.9519 -0.0032154 -8.5243e-05 0.0029233 -0.00032713 -0.005649 0.0072618 -0.0068649 -0.00067808 -0.013578 0 -0.029702 0 0.0022927 0 0.0014113 0 -0.67806
1.0742 -0.021703 0.030364 -0.010627 -0.00050018 0.015181 -0.008434 0.045833 0.051972 0.01416 0.025192 0.058922 1.9991 -0.0056988 -0.0017581 2.5675e-06 0.0022662 -0.0033638 0.0057836 -0.0075838 -0.0031276 -0.0099466 0 -0.029514 0 0.00285 0 0.0014224 0 -0.68501
1.0781 -0.022402 0.015332 -0.03723 0.0091731 0.020649 -0.0018477 0.0064207 -0.006303 -0.0041413 0.034331 0.013839 2.0407 -0.0054602 -0.0012545 -0.00036268 0.0028877 -0.0024865 0.0010117 -0.0015641 -0.0043389 -0.0016239 0 -0.029071 0 0.0029339 0 0.0013474 0 -0.26377
1.082 -0.0075615 -0.0080801 -0.040933 0.016168 0.013909 0.008959 -0.036725 -0.060759 -0.021658 0.023343 -0.041045 2.0602 -0.003209 0.00021902 0.0010413 0.0011388 -0.0025557 -0.0048317 0.0069863 -0.0029206 0.0053838 0 -0.028837 0 0.0026119 0 0.0011214 0 0.31675
1.0859 0.013959 -0.02506 -0.020269 0.016779 -4.3905e-05 0.017763 -0.055049 -0.075406 -0.025935 -0.00015652 -0.0711 2.0607 0.00011084 0.0012467 0.0017562 -0.00084128 -0.0030822 -0.0089925 0.012072 0.00029556 0.0073053 0 -0.029177 0 0.0021878 0 0.00087318 0 0.67582
1.0898 0.029091 -0.024647 0.012627 0.010369 -0.011427 0.019164 -0.035743 -0.038598 -0.012609 -0.020619 -0.056031 2.0617 0.0038628 0.0012203 0.00010342 -0.00041309 -0.0041126 -0.0099434 0.010577 0.0024361 0.005262 0 -0.030024 0 0.0019793 0 0.00079031 0 0.56492
1.0938 0.028907 -0.0067872 0.039029 0.00012419 -0.012319 0.012146 0.0099922 0.028443 0.011555 -0.023802 -0.0029956 2.0797 0.0072339 0.0004051 -0.0032411 0.0029212 -0.0060476 -0.0079941 0.0043107 0.00098369 0.0032828 0 -0.030895 0 0.0021081 0 0.00090929 0 0.030263
1.0977 0.014127 0.017471 0.043971 -0.0082105 -0.0019844 0.00070201 0.054051 0.08423 0.032958 -0.0056536 0.057143 2.1122 0.0087715 -0.00062907 -0.0059732 0.0068368 -0.0089287 -0.0046453 -0.0019645 -0.0036927 0.0040093 0 -0.031278 0 0.0024472 0 0.0010773 0 -0.61084
1.1016 -0.0056579 0.032932 0.024543 -0.0094705 0.012929 -0.0087457 0.069006 0.093223 0.039687 0.024329 0.088396 2.1403 0.0070329 -0.0014807 -0.0063207 0.0081415 -0.011941 -0.0014906 -0.0044776 -0.008161 0.0063266 0 -0.03104 0 0.0027513 0 0.0011379 0 -0.96646
1.1055 -0.018237 0.029921 -0.00827 -0.0024609 0.023222 -0.011204 0.045047 0.048777 0.028617 0.047859 0.071732 2.1495 0.0020314 -0.0019622 -0.0044809 0.0055488 -0.013703 0.00049783 -0.0029635 -0.0085421 0.006919 0 -0.030496 0 0.0028511 0 0.0011368 0 -0.81527
1.1094 -0.016294 0.010425 -0.035463 0.0087298 0.023172 -0.0058033 -0.0039553 -0.022318 0.0067292 0.04875 0.016887 2.1466 -0.0040792 -0.0019639 -0.002094 0.00075313 -0.013176 0.0010841 -1.2849e-05 -0.0037474 0.0038494 0 -0.030092 0 0.0027496 0 0.0013039 0 -0.24461
1.1133 -0.0015565 -0.013259 -0.040766 0.016822 0.013476 0.0040075 -0.048718 -0.076816 -0.01374 0.02363 -0.043569 2.1561 -0.0081771 -0.0014713 -0.00053483 -0.0030439 -0.010454 0.00058581 0.0016049 0.003503 -0.0014513 0 -0.030006 0 0.0025554 0 0.0018022 0 0.40552
1.1172 0.016603 -0.026412 -0.020356 0.015884 -0.00026374 0.012468 -0.062159 -0.082392 -0.022872 -0.014705 -0.074285 2.1973 -0.0084593 -0.0007014 0.00016733 -0.0036915 -0.0067434 -0.00032669 0.0010721 0.0087782 -0.005523 0 -0.030049 0 0.002341 0 0.0024948 0 0.75528
1.1211 0.026892 -0.021164 0.014311 0.0054252 -0.011404 0.014508 -0.035937 -0.037616 -0.01849 -0.044427 -0.058685 2.2641 -0.0057875 -6.9143e-05 0.00085636 -0.0014916 -0.0035789 -0.00087872 -0.00045823 0.0093052 -0.0059767 0 -0.029941 0 0.0020848 0 0.0029884 0 0.61788
1.125 0.022685 -0.0012753 0.042724 -0.0088499 -0.015456 0.008399 0.014039 0.028041 -0.0063413 -0.048357 -0.0085951 2.328 -0.0027596 0.00010728 0.0020077 0.0015069 -0.0019169 -0.0005994 -0.0013956 0.0057493 -0.0033469 0 -0.029661 0 0.0017554 0 0.0029456 0 0.1069
1.1289 0.0058428 0.020405 0.047326 -0.018378 -0.011283 -0.0030357 0.056866 0.073442 0.004576 -0.025183 0.043802 2.3621 -0.0013262 -0.00013396 0.0031777 0.0033617 -0.0018038 0.00028059 -0.001083 0.0011108 -0.00022157 0 -0.029517 0 0.0014379 0 0.0023845 0 -0.44432
1.1328 -0.014235 0.029994 0.024233 -0.017158 -0.0010349 -0.013463 0.065543 0.07141 0.0080747 0.0096559 0.066209 2.3644 -0.0012246 -0.00050215 0.0036569 0.0035395 -0.0027169 0.00085947 8.2446e-05 -0.0019807 0.0011569 0 -0.029838 0 0.001335 0 0.0016769 0 -0.69378
1.1367 -0.025885 0.021068 -0.013971 -0.0057535 0.010302 -0.016336 0.03409 0.024718 0.004203 0.034285 0.045868 2.3601 -0.0007172 -0.00083761 0.0034276 0.0028286 -0.0041101 0.00021257 0.0014185 -0.0030932 0.0004827 0 -0.030602 0 0.001596 0 0.0012357 0 -0.49795
1.1406 -0.022048 -0.0015029 -0.0453 0.0087707 0.01618 -0.0090784 -0.018175 -0.03671 -0.0019042 0.034741 -0.0032982 2.3785 0.0011773 -0.0013133 0.0032258 0.0023574 -0.0056423 -0.0017577 0.0025553 -0.0035644 -0.00097297 0 -0.031369 0 0.002124 0 0.0011769 0 0.010194
1.1445 -0.0048779 -0.024551 -0.051284 0.017067 0.011472 0.0044507 -0.058541 -0.074727 -0.0044143 0.013427 -0.049901 2.4283 0.0032797 -0.0021525 0.0035912 0.0027285 -0.007011 -0.0040456 0.0033367 -0.0046296 -0.0018448 0 -0.031623 0 0.0025718 0 0.0012605 0 0.51241
1.1484 0.01495 -0.034554 -0.028121 0.013321 -0.0036449 0.015484 -0.061811 -0.066116 -0.0010378 -0.013778 -0.064629 2.4917 0.0031834 -0.0031418 0.0040004 0.0037896 -0.0077585 -0.0052357 0.0034567 -0.006071 -0.0016985 0 -0.031208 0 0.002585 0 0.0011589 0 0.70381
1.1523 0.024429 -0.025835 0.010581 -0.00093596 -0.021884 0.015726 -0.02667 -0.016378 0.0057275 -0.02901 -0.038291 2.5412 -0.00031996 -0.0035591 0.0031569 0.0048693 -0.0073898 -0.0046767 0.0025056 -0.0065756 -0.00091274 0 -0.030457 0 0.0021019 0 0.00079583 0 0.47712
1.1563 0.01652 -0.0041248 0.041296 -0.017511 -0.031936 0.0033268 0.023417 0.043617 0.010701 -0.024067 0.012293 2.5631 -0.0057071 -0.0027686 0.00027681 0.0051439 -0.0057364 -0.0030954 0.00047127 -0.0052274 3.9833e-06 0 -0.029905 0 0.0014325 0 0.00044572 0 -0.015068
1.1602 -0.0047924 0.016786 0.044265 -0.026507 -0.025714 -0.014967 0.055498 0.07604 0.0094894 -0.0045911 0.054141 2.5661 -0.0096625 -0.00097221 -0.0039077 0.0040362 -0.0031779 -0.0020093 -0.0019435 -0.0025649 0.00079447 0 -0.029859 0 0.0010211 0 0.00050298 0 -0.45441
1.1641 -0.026488 0.023502 0.015631 -0.022625 -0.0049353 -0.027711 0.048466 0.059032 0.00092828 0.014965 0.05824 2.5699 -0.0097105 0.00071357 -0.0074941 0.0016243 -0.00045768 -0.0023784 -0.0037128 -0.00022031 0.0013618 0 -0.030201 0 0.0010891 0 0.0011221 0 -0.55099
1.168 -0.034816 0.011512 -0.029239 -0.0087772 0.018468 -0.026479 0.0063679 0.00067589 -0.012519 0.021197 0.018281 2.5867 -0.0061681 0.0011178 -0.0088599 -0.0011954 0.0017483 -0.0036999 -0.0043179 0.00041883 0.0016585 0 -0.030574 0 0.0014786 0 0.0020382 0 -0.22303
1.1719 -0.024541 -0.011736 -0.063858 0.0055542 0.02948 -0.012017 -0.04468 -0.064821 -0.025848 0.0098102 -0.043633 2.6145 -0.0017224 0.00010965 -0.0079003 -0.003123 0.003103 -0.00441 -0.0041675 -0.00075053 0.0018308 0 -0.030715 0 0.0018331 0 0.0027225 0 0.34613
1.1758 -0.0026635 -0.031451 -0.066187 0.010469 0.02013 0.0058158 -0.073349 -0.097382 -0.033226 -0.012491 -0.089009 2.6439 0.00084971 -0.001139 -0.0059622 -0.0033318 0.0035124 -0.0032715 -0.0040912 -0.0026554 0.0023141 0 -0.030611 0 0.0019338 0 0.0027561 0 0.81308
1.1797 0.016181 -0.035112 -0.03273 0.002365 -0.0046743 0.014569 -0.062495 -0.076014 -0.030135 -0.032487 -0.086675 2.6715 0.00072244 -0.0010857 -0.0046243 -0.0020964 0.0028779 -0.00049388 -0.0043452 -0.0040312 0.0034949 0 -0.030387 0 0.0018647 0 0.0021389 0 0.88368
1.1836 0.019568 -0.020786 0.017853 -0.013434 -0.030026 0.0076785 -0.019072 -0.012811 -0.015913 -0.038225 -0.033847 2.7024 -0.00081898 0.00083806 -0.0044589 -0.00050325 0.0010835 0.0024391 -0.0041548 -0.0043128 0.0051436 0 -0.030108 0 0.0018599 0 0.0012999 0 0.50083
1.1875 0.0054628 0.001542 0.054947 -0.026201 -0.040725 -0.011022 0.03075 0.053668 0.0043766 -0.025917 0.039696 2.7423 -0.0018815 0.0037041 -0.0047829 0.00056633 -0.0016815 0.0040443 -0.0023792 -0.0037405 0.0063165 0 -0.029756 0 0.0020091 0 0.00079517 0 -0.10942
1.1914 -0.016865 0.016686 0.054683 -0.027235 -0.031128 -0.029842 0.057476 0.082292 0.020833 -0.0024397 0.088745 2.787 -0.0015391 0.00588 -0.004427 0.0011575 -0.0046068 0.0039948 0.0012068 -0.0028123 0.0060625 0 -0.029379 0 0.0021381 0 0.00090551 0 -0.57005
1.1953 -0.033478 0.014441 0.015595 -0.015986 -0.0085963 -0.036951 0.045455 0.055436 0.023499 0.018087 0.081324 2.8227 -0.00017976 0.0063858 -0.0027536 0.0018558 -0.0064036 0.0030854 0.0052181 -0.0017468 0.0043429 0 -0.029186 0 0.0019944 0 0.001427 0 -0.58617
1.1992 -0.034958 -0.0038012 -0.039364 -0.0004567 0.011461 -0.028022 0.0016503 -0.00986 0.0089877 0.022301 0.020182 2.8364 0.0012805 0.0055458 -0.00015396 0.0026932 -0.0059623 0.0021466 0.0073417 -0.00044174 0.0021642 0 -0.029416 0 0.0015424 0 0.0018216 0 -0.13212
1.2031 -0.021854 -0.026445 -0.076719 0.0084111 0.015489 -0.0088934 -0.048588 -0.073119 -0.015848 0.0059428 -0.05799 2.8283 0.0022594 0.0043837 0.0021846 0.0026759 -0.0030767 0.0011091 0.0059879 0.0011547 0.00064966 0 -0.030059 0 0.0010527 0 0.0016373 0 0.52955
1.207 -0.0033038 -0.039762 -0.073858 0.0042892 0.00034855 0.0082189 -0.076233 -0.096514 -0.037145 -0.0227 -0.10602 2.8127 0.0026734 0.0034567 0.0029698 0.00073034 0.0013453 -0.0007404 0.0016049 0.002712 -5.0768e-05 0 -0.030744 0 0.00087547 0 0.00088898 0 1.012
1.2109 0.009357 -0.036747 -0.033871 -0.010459 -0.024649 0.012359 -0.065624 -0.068478 -0.043091 -0.04716 -0.09692 2.8067 0.002589 0.0023385 0.0015709 -0.0027566 0.0057553 -0.0035401 -0.0034528 0.0035648 -0.00080799 0 -0.030984 0 0.0011236 0 8.8702e-05 0 1.0455
1.2148 0.0093135 -0.020774 0.016378 -0.026815 -0.043527 0.0005744 -0.024068 -0.009638 -0.032404 -0.052862 -0.04083 2.8174 0.0020119 0.00025136 -0.0014839 -0.0055976 0.0087483 -0.0060114 -0.0064566 0.0030962 -0.002363 0 -0.030613 0 0.0015868 0 -0.00013341 0 0.64098
1.2188 -0.0026018 -0.0022279 0.044021 -0.035377 -0.043877 -0.020267 0.022066 0.041867 -0.015204 -0.036461 0.023117 2.8371 0.0010408 -0.002852 -0.0046035 -0.0054756 0.0096037 -0.0061161 -0.0060848 0.0011575 -0.004177 0 -0.029989 0 0.0019682 0 0.0004631 0 0.07196
1.2227 -0.019328 0.0086971 0.031986 -0.032172 -0.025308 -0.037651 0.04323 0.055108 -0.0049322 -0.0079575 0.053883 2.8515 3.5962e-06 -0.0059193 -0.0059881 -0.0022652 0.0083398 -0.0028775 -0.0031365 -0.0017445 -0.0046439 0 -0.029742 0 0.002196 0 0.0015138 0 -0.30686
1.2266 -0.031824 0.0078418 -0.0098913 -0.02026 -0.00035101 -0.041157 0.025335 0.024927 -0.0075185 0.01602 0.035377 2.8515 -0.00078383 -0.0075631 -0.0048787 0.0014256 0.0054739 0.0022818 0.0002526 -0.0045818 -0.0026724 0 -0.030242 0 0.0024811 0 0.0023349 0 -0.28332
1.2305 -0.033624 -0.0017893 -0.051969 -0.0068232 0.013517 -0.029097 -0.020706 -0.026702 -0.016924 0.023058 -0.01498 2.8397 -0.0013851 -0.0072174 -0.0022723 0.0024642 0.0018078 0.0061507 0.0021702 -0.0062032 0.00089104 0 -0.031249 0 0.0030542 0 0.0024902 0 0.08943
1.2344 -0.023808 -0.013195 -0.065163 0.0014892 0.0060547 -0.0098605 -0.065343 -0.065972 -0.021092 0.012353 -0.06045 2.8271 -0.002154 -0.0055549 -0.00027638 0.00030438 -0.0016743 0.0060809 0.0020423 -0.0058664 0.0035768 0 -0.032088 0 0.0038533 0 0.0021481 0 0.54235
1.2383 -0.0074363 -0.019906 -0.040617 0.0017693 -0.017823 0.0032031 -0.079272 -0.068684 -0.013377 -0.0060774 -0.070606 2.8237 -0.0030942 -0.0037973 -0.00034304 -0.0021331 -0.003964 0.0021917 0.00058198 -0.0036968 0.0032935 0 -0.032186 0 0.0044978 0 0.0018944 0 0.77154
1.2422 0.0067809 -0.019057 0.004722 -0.0047216 -0.040748 0.00036338 -0.052699 -0.034589 0.0005767 -0.019035 -0.040503 2.8312 -0.0033803 -0.0026616 -0.0018379 -0.0010769 -0.0043656 -0.0025457 -0.0011469 -0.00078825 0.00023049 0 -0.031512 0 0.0046005 0 0.0021538 0 0.63125
1.2461 0.01091 -0.012024 0.040228 -0.01407 -0.045217 -0.017934 -0.0020734 0.0134 0.0069235 -0.018785 0.0083369 2.8421 -0.00183 -0.0019885 -0.0024482 0.0042001 -0.0028443 -0.0045932 -0.0026159 0.0012597 -0.003178 0 -0.030552 0 0.0041224 0 0.0027513 0 0.21966
1.25 0.0024036 -0.0031923 0.042902 -0.021672 -0.026871 -0.040976 0.04039 0.043963 -0.0043796 -0.0071164 0.04367 2.8459 0.0018381 -0.00131 -0.00038974 0.010041 -6.539e-05 -0.0026786 -0.0039316 0.0012558 -0.0042948 0 -0.02989 0 0.003426 0 0.0030481 0 -0.18964
1.2539 -0.01384 0.0022093 0.013079 -0.023886 0.0014732 -0.054388 0.047496 0.036906 -0.029818 0.0068429 0.043209 2.8359 0.0061804 -0.00060133 0.0035026 0.011306 0.0029799 0.0012073 -0.0052251 -0.00074421 -0.0025011 0 -0.029788 0 0.0029738 0 0.002556 0 -0.32198
1.2578 -0.027862 0.00057069 -0.026298 -0.019378 0.018737 -0.0491 0.014378 -0.004237 -0.05338 0.012609 0.0071764 2.8133 0.0087282 -0.00031145 0.0059921 0.0060879 0.0054768 0.0035162 -0.0060866 -0.0033221 0.00039204 0 -0.030115 0 0.0029583 0 0.0014629 0 -0.072901
1.2617 -0.030666 -0.0080374 -0.046224 -0.010056 0.011201 -0.026827 -0.038791 -0.054229 -0.058042 0.0043051 -0.043436 2.7858 0.0078886 -0.00064089 0.0041951 -0.0021827 0.0070053 0.0021186 -0.0057291 -0.004546 0.0018356 0 -0.030588 0 0.0031953 0 0.00054477 0 0.42618
1.2656 -0.020224 -0.019312 -0.032337 -0.00077717 -0.016919 0.0012618 -0.079855 -0.081765 -0.038618 -0.016106 -0.080016 2.7625 0.0043694 -0.00097055 -0.0014499 -0.0074667 0.0073659 -0.001966 -0.0038103 -0.0032935 0.00072947 0 -0.031018 0 0.0033404 0 0.00050025 0 0.88496
1.2695 -0.0032101 -0.02662 0.0049011 0.0028181 -0.046025 0.021309 -0.084602 -0.069204 -0.0058614 -0.039324 -0.082367 2.7475 0.00066361 -0.00027865 -0.0069232 -0.0063092 0.006342 -0.0055202 -0.0011025 -8.4137e-05 -0.0018041 0 -0.031342 0 0.0031869 0 0.0013052 0 1.0264
1.2734 0.0091859 -0.024901 0.037849 -0.0022876 -0.054966 0.024351 -0.050962 -0.023851 0.02112 -0.052801 -0.049083 2.7369 -0.0010954 0.0016896 -0.0077372 -0.0007009 0.0037951 -0.0058963 0.00079221 0.0032721 -0.0035384 0 -0.031476 0 0.0027739 0 0.0022026 0 0.75183
1.2773 0.0087539 -0.014307 0.041798 -0.014024 -0.035943 0.010342 0.00066328 0.026713 0.028033 -0.047277 0.0023489 2.7205 -0.00094715 0.0037046 -0.0028798 0.0040432 8.4073e-05 -0.0032186 0.00065533 0.0050011 -0.0029558 0 -0.031271 0 0.0022717 0 0.0023718 0 0.20115
1.2813 -0.0041095 -0.00079305 0.013065 -0.025887 7.6234e-05 -0.012808 0.040261 0.052399 0.014281 -0.022976 0.045085 2.6892 -0.00082797 0.0037593 0.00402 0.0042868 -0.0036673 -0.00018045 -0.0011826 0.0046265 -0.00020239 0 -0.030661 0 0.0018289 0 0.001681 0 -0.32577
1.2852 -0.020676 0.0073599 -0.028166 -0.030895 0.030732 -0.033639 0.046011 0.039688 -0.0082397 0.0085425 0.05712 2.6418 -0.0024437 0.00082752 0.0075767 0.0011385 -0.0059222 0.00031775 -0.0028481 0.0031243 0.0033155 0 -0.029847 0 0.0015386 0 0.00082314 0 -0.54141
1.2891 -0.029887 0.0050351 -0.052512 -0.026371 0.03679 -0.042394 0.016566 -0.00070347 -0.02446 0.029625 0.033001 2.5879 -0.0053795 -0.0038694 0.0051524 -0.0012362 -0.0056068 -0.0023646 -0.0023191 0.0018473 0.0059805 0 -0.029264 0 0.0014826 0 0.00069416 0 -0.33516
1.293 -0.025838 -0.006079 -0.042973 -0.016042 0.014163 -0.035163 -0.028963 -0.042276 -0.026309 0.027181 -0.013157 2.542 -0.0073569 -0.0074017 -0.0010179 -0.00015361 -0.0028448 -0.0061007 0.00083258 0.0011901 0.0067202 0 -0.029265 0 0.0017012 0 0.0015667 0 0.16515
1.2969 -0.011566 -0.018521 -0.007519 -0.0076261 -0.023682 -0.015756 -0.062939 -0.060781 -0.016911 0.0021714 -0.055362 2.5134 -0.0064335 -0.0072469 -0.0059374 0.0028556 0.0010962 -0.0077952 0.0048446 0.00024884 0.0052166 0 -0.029801 0 0.0020728 0 0.002812 0 0.6695
1.3008 0.0032633 -0.024182 0.026712 -0.0073914 -0.053719 0.005527 -0.065892 -0.049094 -0.0068789 -0.029481 -0.070366 2.4986 -0.0029841 -0.0032835 -0.006172 0.0038286 0.0046273 -0.0059153 0.0069584 -0.0021494 0.0019105 0 -0.030422 0 0.0022829 0 0.0034252 0 0.89432
1.3047 0.0089094 -0.019871 0.033425 -0.01553 -0.056929 0.01656 -0.038016 -0.019387 -0.0059947 -0.046719 -0.051003 2.4833 0.0005221 0.0020328 -0.0024327 0.0007437 0.0067366 -0.0016574 0.0055267 -0.005979 -0.0020017 0 -0.030637 0 0.0020395 0 0.0028894 0 0.72526
1.3086 0.0017949 -0.0093356 0.0066125 -0.025758 -0.030029 0.010102 0.0015783 0.0072849 -0.01603 -0.037865 -0.010265 2.4514 0.001759 0.005489 0.0017173 -0.0040767 0.007243 0.00211 0.0013077 -0.0095703 -0.004862 0 -0.030336 0 0.0014135 0 0.0016207 0 0.28027
1.3125 -0.013556 -0.00041445 -0.034958 -0.029554 0.01129 -0.011064 0.027419 0.015379 -0.029282 -0.0092669 0.026623 2.3966 0.00061801 0.0054325 0.0034404 -0.0060781 0.0063572 0.0031301 -0.0031498 -0.01079 -0.0053909 0 -0.02987 0 0.00093978 0 0.00062464 0 -0.16306
1.3164 -0.027765 0.00045661 -0.061492 -0.022142 0.040431 -0.034588 0.024081 0.0033362 -0.033822 0.018868 0.037536 2.3263 -0.00087332 0.0027372 0.0029134 -0.0030393 0.0041805 0.0013641 -0.0055095 -0.008903 -0.0036562 0 -0.029728 0 0.0012486 0 0.00068637 0 -0.33384
1.3203 -0.032612 -0.0075291 -0.053965 -0.0060741 0.036073 -0.045674 -0.0043053 -0.01807 -0.022268 0.026899 0.016802 2.2562 -0.00061918 -0.00020698 0.0023358 0.0025038 0.00077279 -0.0012768 -0.0053242 -0.005369 -0.0012386 0 -0.030098 0 0.0024594 0 0.0017837 0 -0.13061
1.3242 -0.025896 -0.019319 -0.017965 0.010061 -0.0026426 -0.036937 -0.037668 -0.034323 0.0016843 0.0097934 -0.021657 2.199 0.0015937 -0.0014713 0.0030617 0.0054787 -0.0032821 -0.0026562 -0.004 -0.0026603 -0.00013378 0 -0.030741 0 0.0039069 0 0.0031698 0 0.3163
1.3281 -0.012321 -0.027535 0.020378 0.016993 -0.05261 -0.014059 -0.054035 -0.036028 0.02401 -0.019708 -0.053286 2.1563 0.0041338 -0.00089613 0.004012 0.00303 -0.0065458 -0.0020649 -0.0032075 -0.0020313 -0.0011258 0 -0.031241 0 0.0045682 0 0.0039816 0 0.72289
1.332 -0.0001545 -0.027137 0.033245 0.010702 -0.079739 0.007551 -0.044148 -0.023103 0.028946 -0.040934 -0.058318 2.1203 0.0053314 0.00012644 0.0029616 -0.0028102 -0.0072612 -0.000523 -0.0032736 -0.0023176 -0.0030741 0 -0.031389 0 0.0039176 0 0.0038376 0 0.82679
1.3359 0.0040343 -0.018212 0.011087 -0.0049151 -0.061869 0.013428 -0.016701 -0.0034706 0.010229 -0.040339 -0.034032 2.0811 0.0050757 -5.6623e-05 -0.00080226 -0.0070911 -0.004549 0.00029214 -0.0030306 -0.0010735 -0.0038814 0 -0.031297 0 0.0024515 0 0.0029889 0 0.55385
1.3398 -0.0007565 -0.0055025 -0.03046 -0.020351 -0.0061179 0.00049487 0.0087534 0.011702 -0.023147 -0.020412 0.0037292 2.0347 0.0045858 -0.0021246 -0.0053532 -0.0065683 0.00070217 -0.00058724 -0.001189 0.0028052 -0.0023594 0 -0.031177 0 0.0013371 0 0.0020091 0 0.069946
1.3438 -0.009775 0.0046294 -0.061378 -0.026327 0.053214 -0.020604 0.015493 0.013665 -0.051696 0.0035823 0.030692 1.9843 0.0047629 -0.0053872 -0.0077532 -0.0025025 0.0061123 -0.0028759 0.0021319 0.0074159 0.00070418 0 -0.031043 0 0.0014195 0 0.0013571 0 -0.32061
1.3477 -0.015946 0.0077654 -0.058093 -0.019484 0.076927 -0.03323 0.00019701 0.00061737 -0.058153 0.015583 0.029652 1.9347 0.005039 -0.0082292 -0.0067553 0.00093134 0.0091657 -0.0055288 0.0052126 0.0089654 0.0032755 0 -0.030689 0 0.0024707 0 0.0011451 0 -0.3706
1.3516 -0.014585 0.0035741 -0.019925 -0.0043252 0.048542 -0.026851 -0.026112 -0.020648 -0.039117 0.0099155 0.0016334 1.885 0.0040333 -0.0089521 -0.0038343 0.00086473 0.008631 -0.0075677 0.0061017 0.0050186 0.003902 0 -0.029958 0 0.0033995 0 0.0012025 0 -0.05453
1.3555 -0.0063227 -0.0044105 0.029982 0.0098048 -0.013077 -0.0045431 -0.04607 -0.037391 -0.0068598 -0.0061439 -0.03444 1.8289 0.0013002 -0.0066294 -0.0016034 -0.0016076 0.0049978 -0.0084483 0.0043018 -0.002912 0.0029096 0 -0.029037 0 0.0032715 0 0.0012896 0 0.4084
1.3594 0.0035648 -0.011019 0.059779 0.01476 -0.066229 0.019432 -0.046698 -0.03758 0.020003 -0.019073 -0.053629 1.7604 -0.0018029 -0.0017435 -0.0013663 -0.0027977 -0.00023705 -0.007874 0.0012446 -0.009944 0.0018864 0 -0.028413 0 0.0022027 0 0.0012715 0 0.69337
1.3633 0.0087912 -0.012382 0.049973 0.0086946 -0.075406 0.029763 -0.026243 -0.01747 0.029571 -0.019125 -0.041112 1.6821 -0.0032025 0.0037006 -0.0022974 -0.00027596 -0.0056406 -0.0056312 -0.00085648 -0.011406 0.0020394 0 -0.028506 0 0.0012742 0 0.0011669 0 0.58279
1.3672 0.0061415 -0.0080017 0.0064833 -0.0030941 -0.035698 0.020358 0.0057778 0.014764 0.023366 -0.0064002 -0.0022405 1.6058 -0.0021091 0.0069458 -0.0028489 0.004643 -0.010335 -0.0019177 -0.00073636 -0.0065259 0.0030412 0 -0.029285 0 0.0015191 0 0.0010897 0 0.11292
1.3711 -0.0026463 -0.00086303 -0.042934 -0.012046 0.024899 -0.0022776 0.034001 0.042585 0.012226 0.010358 0.040215 1.5438 0.00016706 0.0060763 -0.0025915 0.0081097 -0.01371 0.0021356 0.0010975 0.00095272 0.0034083 0 -0.030259 0 0.0029237 0 0.0011453 0 -0.44368
1.375 -0.012193 0.0044464 -0.066614 -0.01218 0.065959 -0.024056 0.04473 0.050471 0.0059803 0.020208 0.060184 1.4985 0.0015127 0.0015503 -0.0023951 0.0073338 -0.014999 0.0045885 0.0030338 0.0058125 0.0019326 0 -0.030863 0 0.0043914 0 0.0013395 0 -0.74862
1.3789 -0.016864 0.004539 -0.049592 -0.0038625 0.062143 -0.032467 0.032315 0.033353 0.0060339 0.016859 0.044807 1.4581 0.0011226 -0.0036394 -0.0028952 0.0030933 -0.013448 0.003881 0.0037641 0.0054948 -0.0012373 0 -0.03091 0 0.004719 0 0.001556 0 -0.60971
1.3828 -0.01399 -0.00068085 -0.0033763 0.0069579 0.018369 -0.023634 0.0020717 -0.0001279 0.0064775 0.0019223 0.0026417 1.4055 0.00021366 -0.0057648 -0.0032493 -0.0010628 -0.0090729 0.00035965 0.0031335 0.0018202 -0.0047697 0 -0.030703 0 0.0036791 0 0.0016304 0 -0.098816
1.3867 -0.0051327 -0.0078915 0.041604 0.013208 -0.036103 -0.0034981 -0.031657 -0.03268 0.0013947 -0.016527 -0.04171 1.3329 0.0005485 -0.0031115 -0.0019044 -0.0019562 -0.0032372 -0.0033243 0.0018266 -0.0010253 -0.0072113 0 -0.030717 0 0.0022029 0 0.0014833 0 0.49475
1.3906 0.0050175 -0.01231 0.055982 0.011448 -0.068118 0.016497 -0.052128 -0.048319 -0.0089536 -0.028594 -0.06289 1.2498 0.0022963 0.0024555 0.0012746 0.00068113 0.0017348 -0.0037861 0.00042969 -0.00028419 -0.007863 0 -0.031144 0 0.0015116 0 0.0012002 0 0.83949
1.3945 0.011252 -0.010604 0.030743 0.0036204 -0.060689 0.025949 -0.048927 -0.040884 -0.018364 -0.027776 -0.049979 1.1755 0.0035488 0.0066403 0.0039956 0.0043377 0.0038331 0.00040342 -0.0010837 0.0031779 -0.0068486 0 -0.031708 0 0.0020273 0 0.00096667 0 0.75372
1.3984 0.010559 -0.0030404 -0.016878 -0.0050435 -0.020859 0.020694 -0.024093 -0.016343 -0.020227 -0.014275 -0.012097 1.1232 0.0021627 0.0059687 0.003237 0.0060103 0.0025826 0.0070669 -0.0029599 0.0060255 -0.0046871 0 -0.031898 0 0.0030673 0 0.00089562 0 0.30132
1.4023 0.0036692 0.0064519 -0.054725 -0.0099298 0.026859 0.0044579 0.0085395 0.011549 -0.012785 0.0051412 0.028362 1.0868 -0.0018469 0.00061077 -0.0016439 0.0044365 -0.00079231 0.011496 -0.0048876 0.0056406 -0.0020388 0 -0.031401 0 0.0035566 0 0.00091161 0 -0.25662
1.4063 -0.0053043 0.012427 -0.056756 -0.0097475 0.055312 -0.013411 0.031193 0.028959 0.00023064 0.020744 0.049712 1.0456 -0.0058502 -0.0056406 -0.0075459 0.00057156 -0.0043947 0.0098224 -0.0057866 0.0023637 0.00021027 0 -0.030364 0 0.0030315 0 0.00082983 0 -0.61674
1.4102 -0.011124 0.011121 -0.020009 -0.0064241 0.049158 -0.022972 0.032675 0.028757 0.013022 0.025197 0.043112 0.98173 -0.0067384 -0.0083649 -0.0098083 -0.0035706 -0.0069979 0.0021839 -0.0045636 -0.0010671 0.00097955 0 -0.029289 0 0.0019882 0 0.00057866 0 -0.60218
1.4141 -0.010553 0.0028245 0.033357 -0.0029754 0.012372 -0.019139 0.014829 0.013389 0.021287 0.017636 0.015999 0.89485 -0.00371 -0.0060429 -0.006302 -0.0063596 -0.0085913 -0.0069643 -0.0012352 -0.0020755 -0.00047525 0 -0.028674 0 0.001312 0 0.00034104 0 -0.25274
1.418 -0.0045569 -0.0080699 0.069984 -0.0014344 -0.034053 -0.0047064 -0.0093488 -0.0070121 0.023077 0.0038815 -0.014004 0.80225 0.00096879 -0.0011455 0.00035127 -0.0071956 -0.0097605 -0.011881 0.0026544 -0.00034629 -0.0038372 0 -0.028713 0 0.0014111 0 0.00043359 0 0.20879
1.4219 0.0020593 -0.015562 0.066136 -0.0022675 -0.063261 0.01102 -0.024524 -0.020269 0.017708 -0.0076023 -0.030065 0.72259 0.0040015 0.0021127 0.0047268 -0.0063319 -0.010583 -0.0096835 0.0048779 0.0022674 -0.0075668 0 -0.029229 0 0.0019058 0 0.00099608 0 0.51177
1.4258 0.0037553 -0.015692 0.022413 -0.0050298 -0.057691 0.01762 -0.022779 -0.019031 0.0053239 -0.011424 -0.025379 0.65951 0.0039771 0.0013538 0.0031589 -0.0044527 -0.010145 -0.0023874 0.0041042 0.0035959 -0.0096663 0 -0.029856 0 0.0021192 0 0.0017854 0 0.49747
1.4297 -0.0017625 -0.0090728 -0.03648 -0.0090181 -0.020275 0.0099948 -0.0079948 -0.0053399 -0.011914 -0.0087054 -0.0059921 0.6002 0.0024261 -0.0021728 -0.0031559 -0.0023611 -0.0072013 0.0047396 0.00097886 0.0028888 -0.0088613 0 -0.030271 0 0.0018119 0 0.0023094 0 0.21192
1.4336 -0.011572 -0.00056957 -0.07649 -0.013196 0.025864 -0.0082132 0.0075189 0.010165 -0.028869 -0.0056864 0.013616 0.52991 0.0021085 -0.0050412 -0.0092914 -0.00070933 -0.0014962 0.007117 -0.0022234 0.0010268 -0.0052728 0 -0.03034 0 0.0014093 0 0.0022196 0 -0.12506
1.4375 -0.019323 0.0038341 -0.074561 -0.015905 0.050804 -0.026595 0.011453 0.014798 -0.039013 -0.0084352 0.019402 0.44776 0.0042795 -0.0048619 -0.010834 0.00028473 0.0054031 0.0039581 -0.0032135 -0.00057601 -0.00015242 0 -0.030134 0 0.0015226 0 0.0016126 0 -0.2605
1.4414 -0.019749 0.00097568 -0.032532 -0.01535 0.037089 -0.03428 -0.0005008 0.0025797 -0.038208 -0.017575 0.0062437 0.36799 0.0075549 -0.0022751 -0.0073296 0.00088404 0.010551 -0.0017278 -0.0013838 -0.0011035 0.0049075 0 -0.029863 0 0.0022847 0 0.00094755 0 -0.075249
1.4453 -0.012608 -0.0074097 0.023647 -0.011017 -0.0078273 -0.026646 -0.021812 -0.020705 -0.027584 -0.027125 -0.018617 0.30512 0.0093243 -6.5961e-06 -0.0019887 0.0014233 0.011201 -0.0058825 0.0017281 -0.00059523 0.008585 0 -0.029778 0 0.0031766 0 0.00064643 0 0.32963
1.4492 -0.0029605 -0.015937 0.059248 -0.004796 -0.055356 -0.0082224 -0.038925 -0.040351 -0.012725 -0.028593 -0.039441 0.25806 0.0081901 -5.7972e-05 0.001681 0.0017405 0.0065042 -0.0064388 0.003619 0.00047518 0.01004 0 -0.030042 0 0.0035021 0 0.00075323 0 0.68945
1.4531 0.0025182 -0.019266 0.051916 -0.00039751 -0.07428 0.009939 -0.03949 -0.042324 0.00023685 -0.017516 -0.041514 0.20944 0.0050659 -0.0017875 0.0028922 0.0011273 -0.0017919 -0.0043198 0.0027901 0.0015663 0.0090561 0 -0.030635 0 0.0030251 0 0.0009702 0 0.7468
1.457 0.00041063 -0.015613 0.0060432 -0.00093407 -0.051739 0.016758 -0.020382 -0.023219 0.008096 0.0023322 -0.02098 0.14162 0.0020642 -0.0026775 0.0035268 -0.00092672 -0.010121 -0.0020313 -5.6715e-06 0.0020934 0.0063443 0 -0.03132 0 0.0021532 0 0.0010151 0 0.4282
1.4609 -0.0071217 -0.0076575 -0.048983 -0.0063874 -0.0021106 0.0076152 0.0092921 0.0066329 0.010745 0.020372 0.011367 0.053437 0.00049514 -0.00095598 0.0054991 -0.0038416 -0.014883 -0.0014352 -0.0022587 0.0014985 0.0036091 0 -0.031761 0 0.0015333 0 0.00092482 0 -0.093481
1.4648 -0.014204 -0.00038495 -0.076568 -0.01318 0.042514 -0.012834 0.032599 0.029473 0.008743 0.025623 0.035583 -0.039281 -5.197e-06 0.0025213 0.0084572 -0.0059761 -0.01419 -0.0025912 -0.0016377 -0.0002943 0.0028014 0 -0.031726 0 0.0014886 0 0.00099389 0 -0.4994
1.4688 -0.01565 0.0023865 -0.056364 -0.016551 0.053681 -0.033067 0.034747 0.031599 0.0016402 0.013913 0.034791 -0.12039 -0.00055587 0.0049722 0.010118 -0.0058865 -0.0086421 -0.004255 0.0020973 -0.0024041 0.0046934 0 -0.031244 0 0.0018275 0 0.0014228 0 -0.52792
1.4727 -0.010455 0.00027684 0.001559 -0.01407 0.025173 -0.041051 0.012858 0.012101 -0.010708 -0.0089783 0.0065926 -0.19033 -0.0015333 0.004309 0.0086893 -0.0037911 -0.00080695 -0.0051408 0.0067251 -0.0032704 0.0079294 0 -0.03059 0 0.0021338 0 0.0020537 0 -0.14802
1.4766 -0.0019686 -0.00395 0.061826 -0.0074771 -0.023442 -0.031164 -0.021032 -0.016944 -0.025328 -0.030426 -0.034103 -0.26539 -0.0021593 0.0011732 0.0047743 -0.0017203 0.0061485 -0.0047181 0.0091058 -0.0018458 0.0097262 0 -0.030083 0 0.0021814 0 0.0024814 0 0.41323
1.4805 0.0048876 -0.0066437 0.0859 -0.0012901 -0.060062 -0.0077781 -0.046581 -0.038425 -0.035555 -0.038405 -0.063377 -0.35914 -0.0015275 -0.001569 0.0008496 -0.0018952 0.0098338 -0.0031434 0.0074956 0.0012277 0.0080441 0 -0.029872 0 0.0020623 0 0.0024323 0 0.80964
1.4844 0.0069455 -0.0056715 0.05735 0.00076243 -0.060908 0.016842 -0.047732 -0.040534 -0.034538 -0.028587 -0.062888 -0.4648 0.00015935 -0.0014282 -0.001012 -0.0046245 0.0093368 -0.0008485 0.0028461 0.0037269 0.0034649 0 -0.029878 0 0.0019782 0 0.0020212 0 0.79184
1.4883 0.004333 -0.0014384 -0.006594 -0.0013863 -0.025353 0.029562 -0.023057 -0.022866 -0.020392 -0.0067035 -0.03142 -0.5579 0.0015527 0.001408 -0.00079917 -0.0077091 0.0051005 0.0015982 -0.0019233 0.0034836 -0.0010715 0 -0.029931 0 0.001997 0 0.0016222 0 0.36057
1.4922 -0.0002868 0.0037617 -0.065412 -0.0042449 0.024366 0.02436 0.013368 0.0047252 0.0016474 0.015149 0.014178 -0.61889 0.0013918 0.0041766 -3.7249e-05 -0.0081288 -0.0016471 0.0033827 -0.004091 0.00027412 -0.0027155 0 -0.029975 0 0.0020496 0 0.0014979 0 -0.23974
1.4961 -0.0036436 0.0072892 -0.081252 -0.0036734 0.057852 0.0062208 0.041277 0.028645 0.022413 0.025857 0.049338 -0.65462 -0.00029109 0.0039247 0.00013246 -0.0046931 -0.0093921 0.0035836 -0.0030262 -0.0037652 -0.0012474 0 -0.030115 0 0.0021182 0 0.0015802 0 -0.67859
1.5 -0.0035118 0.0076134 -0.04344 0.0018005 0.056007 -0.011941 0.047189 0.038919 0.03482 0.021746 0.056705 -0.69658 -0.0022451 2.3833e-05 0.0001124 0.00067195 -0.016534 0.0017755 -0.00039611 -0.0057148 0.0007003 0 -0.030469 0 0.0023302 0 0.0016229 0 -0.74352
1.5039 0.00055212 0.0050885 0.024629 0.0098482 0.022888 -0.017628 0.032089 0.033454 0.037668 0.0083134 0.036146 -0.77508 -0.0032387 -0.0053551 0.0010557 0.0042179 -0.02148 -0.0013762 0.0013129 -0.0041405 0.00010461 0 -0.030962 0 0.0028012 0 0.0015343 0 -0.46068
1.5078 0.0072401 0.0018714 0.080685 0.016121 -0.017491 -0.0068504 0.0090435 0.017795 0.034367 -0.0036563 0.0037488 -0.89186 -0.0031481 -0.0090667 0.0031159 0.0032268 -0.022959 -0.0042454 0.00064375 -9.5646e-05 -0.0035146 0 -0.031284 0 0.0033962 0 0.0014973 0 -0.06056
1.5117 0.014057 0.00097637 0.090732 0.017424 -0.037177 0.01366 -0.0065872 0.0013824 0.028541 -0.0051053 -0.019054 -1.0166 -0.002807 -0.009378 0.004793 -0.0019345 -0.020594 -0.0052385 -0.0020366 0.0039344 -0.0074846 0 -0.031108 0 0.0037277 0 0.0017201 0 0.18009
1.5156 0.018418 0.004689 0.050453 0.013921 -0.022566 0.031628 -0.0068885 -0.0074465 0.021115 0.0055408 -0.018925 -1.1117 -0.0028948 -0.0068913 0.004255 -0.0081633 -0.01535 -0.0039222 -0.0051604 0.0060639 -0.0083844 0 -0.030382 0 0.0034731 0 0.0020965 0 0.11301
1.5195 0.0191 0.013019 -0.012658 0.0089786 0.017159 0.037917 0.0052743 -0.0053576 0.011509 0.0215 0.0019298 -1.1627 -0.0031463 -0.0034955 0.0013556 -0.011921 -0.0093432 -0.0013236 -0.0071847 0.006162 -0.0052821 0 -0.02944 0 0.0027257 0 0.0021948 0 -0.20175
1.5234 0.017279 0.023233 -0.057239 0.007029 0.056922 0.03234 0.020296 0.0049116 0.0011023 0.032297 0.028619 -1.1888 -0.0027631 -0.0006104 -0.0018058 -0.011551 -0.0049367 0.00087941 -0.0073592 0.005293 -0.00076224 0 -0.028784 0 0.001995 0 0.0016682 0 -0.55476
1.5273 0.016132 0.03115 -0.054246 0.010966 0.072981 0.022595 0.029168 0.016781 -0.0052763 0.031063 0.044291 -1.2241 -0.001542 0.0016128 -0.0025772 -0.0079511 -0.0036214 0.0015925 -0.0057042 0.0043023 0.0012768 0 -0.028693 0 0.0017897 0 0.00069704 0 -0.73689
1.5313 0.018802 0.033694 -0.0048038 0.020537 0.058445 0.017711 0.02885 0.024132 -0.0020362 0.019678 0.041357 -1.2879 -0.00040592 0.0036427 -0.00024311 -0.0034766 -0.0054532 0.00095625 -0.0026891 0.0030901 -0.00093784 0 -0.028997 0 0.0021445 0 -3.5367e-05 0 -0.67653
1.5352 0.025921 0.031015 0.061079 0.032396 0.026654 0.021395 0.022999 0.02514 0.01242 0.0080496 0.025871 -1.3715 -0.00063038 0.0054423 0.0030593 -0.00023415 -0.0093992 -5.9682e-06 0.00085732 0.0011849 -0.0054956 0 -0.029228 0 0.0025501 0 9.7348e-05 0 -0.47609
1.5391 0.034663 0.026505 0.1036 0.041676 0.00092725 0.030237 0.018753 0.023163 0.033324 0.0075747 0.012488 -1.45 -0.0024715 0.0061622 0.0039991 0.00098409 -0.014217 -0.00027735 0.0037011 -0.0012139 -0.0084618 0 -0.029032 0 0.0023914 0 0.0010615 0 -0.33109
1.543 0.04035 0.024425 0.097842 0.044405 -0.0013519 0.037438 0.022138 0.024053 0.052028 0.022932 0.013815 -1.5064 -0.0046242 0.0049549 0.00093353 0.00071644 -0.019093 0.00052622 0.0045563 -0.0029967 -0.0071481 0 -0.028499 0 0.0015144 0 0.0021215 0 -0.3924
1.5469 0.039684 0.026824 0.048693 0.039713 0.020739 0.038437 0.034489 0.031699 0.06153 0.04788 0.031568 -1.5442 -0.0051831 0.0020026 -0.0044878 0.00016872 -0.023573 0.0021649 0.0029666 -0.0030195 -0.002083 0 -0.028106 0 0.00040755 0 0.0024629 0 -0.6649
1.5508 0.033201 0.032089 -0.012916 0.03063 0.052616 0.033837 0.051339 0.044911 0.060589 0.068394 0.055502 -1.5793 -0.0032836 -0.0013505 -0.008405 0.0004054 -0.027064 0.0041413 6.8552e-06 -0.0011676 0.0038058 0 -0.028319 0 -0.00017201 0 0.0019316 0 -1.0054
1.5547 0.025055 0.036281 -0.049712 0.022668 0.074379 0.027884 0.064318 0.057757 0.053337 0.071464 0.070512 -1.6217 0.00011251 -0.0035314 -0.0076477 0.0017162 -0.028611 0.0059541 -0.002138 0.0015032 0.0076898 0 -0.029176 0 0.00020073 0 0.0011854 0 -1.2146
1.5586 0.02023 0.036197 -0.041076 0.020636 0.072728 0.024558 0.065522 0.063024 0.045155 0.053744 0.066701 -1.6664 0.0030286 -0.0038449 -0.0021382 0.0033708 -0.027374 0.0071148 -0.0017612 0.0036431 0.0086441 0 -0.030229 0 0.0013074 0 0.0010868 0 -1.1596
1.5625 0.021269 0.031721 0.0050307 0.025512 0.047731 0.024805 0.052331 0.056432 0.038446 0.024084 0.045475 -1.7006 0.0041148 -0.0027414 0.0049906 0.0039886 -0.023415 0.0071805 0.00084037 0.0045444 0.0074624 0 -0.030886 0 0.0025016 0 0.0018881 0 -0.85048
1.5664 0.02683 0.025698 0.058244 0.033617 0.01202 0.026816 0.029722 0.039058 0.031614 -0.0019058 0.01795 -1.7184 0.0036028 -0.0011304 0.0094935 0.0025215 -0.018012 0.0059995 0.0034059 0.0042433 0.0052502 0 -0.030855 0 0.0032204 0 0.0029761 0 -0.43065
1.5703 0.032874 0.021613 0.085509 0.039006 -0.015927 0.028346 0.0080126 0.016897 0.021709 -0.011529 -0.0024674 -1.727 0.002776 0.00044303 0.0086938 -0.00071862 -0.013061 0.0039729 0.0035551 0.0029304 0.0024933 0 -0.030322 0 0.0033444 0 0.0034254 0 -0.09391
1.5742 0.035357 0.021064 0.071417 0.037591 -0.021039 0.02861 -0.0030734 -0.00175 0.0083671 -0.0023618 -0.0077896 -1.7386 0.0025799 0.0019123 0.0029641 -0.003906 -0.0099897 0.001949 0.00091188 0.00060206 -0.00063862 0 -0.029739 0 0.0031499 0 0.0028464 0 0.018325
1.5781 0.032516 0.022986 0.02656 0.030006 0.00022929 0.028217 -0.00019349 -0.0096447 -0.0041101 0.0174 0.0013954 -1.7582 0.0027407 0.0031172 -0.0047075 -0.0048609 -0.0091207 0.00068272 -0.0025077 -0.0025083 -0.0035345 0 -0.029451 0 0.00298 0 0.0017389 0 -0.11631
1.582 0.02549 0.02494 -0.020436 0.020998 0.036649 0.02774 0.012093 -0.0035329 -0.0083358 0.035212 0.018216 -1.7793 0.0021645 0.0033783 -0.010522 -0.0028085 -0.010006 0.00029713 -0.0041794 -0.0052988 -0.0051288 0 -0.029487 0 0.0029663 0 0.001033 0 -0.40062
1.5859 0.017368 0.025144 -0.041125 0.015794 0.066738 0.026629 0.025089 0.014182 0.0015317 0.042261 0.034382 -1.792 0.00013396 0.001909 -0.011891 0.00076181 -0.012254 0.00029063 -0.0035652 -0.0060477 -0.0047836 0 -0.029684 0 0.0030153 0 0.0012623 0 -0.67629
1.5898 0.011518 0.023575 -0.023972 0.016326 0.070536 0.02359 0.031963 0.035757 0.02476 0.037938 0.043961 -1.7945 -0.0028717 -0.0012044 -0.0086493 0.0030944 -0.015851 0.0001297 -0.0027795 -0.0037697 -0.0030139 0 -0.029935 0 0.0029949 0 0.0021326 0 -0.80667
1.5938 0.010096 0.021523 0.020112 0.020248 0.042769 0.017991 0.031373 0.050946 0.052033 0.028427 0.044522 -1.7946 -0.0054493 -0.0045072 -0.0029739 0.0023833 -0.020493 -0.00015112 -0.004568 0.00047754 -0.0010742 0 -0.0303 0 0.0028973 0 0.0028486 0 -0.74159
1.5977 0.013191 0.020326 0.065477 0.023314 -0.0015985 0.010945 0.02645 0.051815 0.068719 0.021357 0.036558 -1.8018 -0.0063045 -0.0059208 0.0019194 -0.00067475 -0.024622 9.7605e-06 -0.0093379 0.0038589 0.00028955 0 -0.030857 0 0.0028334 0 0.0028429 0 -0.53374
1.6016 0.018838 0.020469 0.087053 0.02292 -0.035121 0.0050947 0.020936 0.037355 0.062742 0.020646 0.022755 -1.8166 -0.0051051 -0.0043071 0.0036393 -0.0034475 -0.025492 0.00099284 -0.014103 0.0038153 0.0015625 0 -0.031501 0 0.0029045 0 0.0022166 0 -0.30151
1.6055 0.023974 0.021594 0.074144 0.019824 -0.03555 0.0032207 0.016345 0.014857 0.032858 0.024693 0.0075081 -1.8293 -0.0025251 -0.00050684 0.0020252 -0.0036635 -0.020857 0.002313 -0.014633 0.00030213 0.0037327 0 -0.031925 0 0.0030958 0 0.0015329 0 -0.16043
1.6094 0.026075 0.023076 0.035479 0.016894 -0.0016126 0.0066295 0.012358 -0.003619 -0.0083206 0.028389 -0.0041202 -1.8288 0.00037167 0.0031886 -0.00083109 -0.0014171 -0.011237 0.0027188 -0.009131 -0.0038878 0.0067412 0 -0.031861 0 0.0032871 0 0.0012424 0 -0.16164
1.6133 0.024673 0.024457 -0.0064265 0.016348 0.045045 0.014272 0.0091393 -0.008171 -0.039842 0.027076 -0.0083494 -1.8118 0.0027867 0.0048052 -0.0021001 0.00095382 -0.00075403 0.001136 -0.00018717 -0.0052776 0.0087828 0 -0.031338 0 0.003348 0 0.0013203 0 -0.27179
1.6172 0.021662 0.025454 -0.028048 0.018095 0.074112 0.023036 0.0084809 0.0029018 -0.044222 0.019879 -0.0045071 -1.7846 0.0044297 0.0041908 -0.00031995 0.001046 0.0047536 -0.0023116 0.0068929 -0.0026367 0.007472 0 -0.030682 0 0.0032278 0 0.0014132 0 -0.40396
1.6211 0.019944 0.02574 -0.017842 0.020401 0.06719 0.029058 0.012247 0.022165 -0.018286 0.01058 0.0049101 -1.756 0.005376 0.0029158 0.0034407 -0.0013414 0.0014717 -0.0061186 0.0081102 0.0018702 0.0020582 0 -0.030237 0 0.0029792 0 0.0012603 0 -0.47781
1.625 0.021168 0.024933 0.017471 0.021841 0.029805 0.029522 0.019776 0.038065 0.024401 0.0055622 0.016248 -1.7293 0.0058242 0.0026578 0.0063464 -0.003922 -0.0094669 -0.008292 0.0037768 0.0044146 -0.0053346 0 -0.030052 0 0.0027187 0 0.0009218 0 -0.46874
1.6289 0.024263 0.022825 0.056822 0.022401 -0.013489 0.024106 0.027256 0.042445 0.061595 0.0097899 0.027043 -1.7013 0.0059465 0.0035637 0.0060182 -0.0038968 -0.022283 -0.0076633 -0.0019844 0.0027052 -0.01079 0 -0.029868 0 0.0025572 0 0.00062493 0 -0.41455
1.6328 0.026043 0.019637 0.076948 0.022724 -0.036495 0.015283 0.030218 0.035253 0.075635 0.022974 0.036462 -1.6681 0.0058194 0.0041321 0.0025128 -0.00042879 -0.030158 -0.0046355 -0.0046854 -0.00206 -0.011333 0 -0.029419 0 0.0025381 0 0.0004746 0 -0.3779
1.6367 0.023628 0.016014 0.065937 0.022532 -0.028151 0.0071258 0.027062 0.023284 0.063023 0.038444 0.043491 -1.6309 0.0053932 0.002754 -0.00158 0.0045536 -0.029605 -0.00086374 -0.0028728 -0.0061326 -0.0071136 0 -0.028765 0 0.0026144 0 0.00039491 0 -0.3936
1.6406 0.016873 0.012745 0.030126 0.020164 0.0025281 0.0031535 0.020274 0.014349 0.03439 0.046179 0.045124 -1.5956 0.0045465 -0.00052911 -0.0031153 0.007874 -0.022382 0.001816 0.0012336 -0.0062196 -0.0012377 0 -0.028316 0 0.0026882 0 0.00035485 0 -0.43963
1.6445 0.008827 0.010419 -0.0099563 0.01403 0.034785 0.0044941 0.014065 0.011559 0.0060027 0.038873 0.037306 -1.5668 0.0032624 -0.0037569 -0.00093079 0.0075762 -0.013582 0.0024212 0.0040218 -0.0020557 0.002638 0 -0.028496 0 0.0026948 0 0.00055768 0 -0.45228
1.6484 0.0037236 0.0091889 -0.032153 0.0047331 0.050021 0.0095155 0.01057 0.011949 -0.010483 0.017384 0.018762 -1.5423 0.0017995 -0.0046338 0.0031137 0.0042714 -0.0075847 0.0011976 0.0034447 0.0034718 0.0029778 0 -0.029353 0 0.0026629 0 0.0012817 0 -0.37366
1.6523 0.0039355 0.008728 -0.025845 -0.004294 0.041632 0.015037 0.0081422 0.0099652 -0.013231 -0.0085131 -0.0055322 -1.5145 0.00064209 -0.0025924 0.0055124 0.00040717 -0.0051238 -0.00075889 0.00021465 0.0065829 0.0012118 0 -0.03047 0 0.0026725 0 0.002469 0 -0.19699
1.6563 0.0081979 0.0083622 0.002424 -0.0086258 0.016213 0.01811 0.0033473 0.0025696 -0.0083203 -0.025438 -0.025221 -1.4763 0.00018481 0.00055272 0.0038853 -0.0017127 -0.0037153 -0.0022634 -0.0033255 0.005361 0.00020527 0 -0.031272 0 0.0027266 0 0.0035219 0 0.02199
1.6602 0.012468 0.007401 0.033919 -0.0059525 -0.012007 0.017146 -0.0052201 -0.0081439 -0.0037259 -0.024748 -0.030455 -1.4269 0.00041439 0.0020265 -0.0010448 -0.0014504 -0.00076631 -0.0026927 -0.0052204 0.00095334 0.0017171 0 -0.031435 0 0.0026642 0 0.0036505 0 0.19445
1.6641 0.012798 0.0055824 0.049487 0.0019937 -0.02888 0.012028 -0.014806 -0.016514 -0.0039069 -0.0082615 -0.018831 -1.3732 0.00093127 0.00039581 -0.0058742 0.00015864 0.0034978 -0.0021891 -0.0050158 -0.0034499 0.0049324 0 -0.03106 0 0.0022541 0 0.0025637 0 0.24835
1.668 0.0081258 0.0033745 0.040484 0.010305 -0.026633 0.0038359 -0.020011 -0.017359 -0.0078366 0.012906 0.0023175 -1.3241 0.0013439 -0.0032454 -0.0070637 0.0015939 0.0058873 -0.0013723 -0.0034319 -0.0048907 0.0072023 0 -0.030506 0 0.0014483 0 0.00087119 0 0.16651
1.6719 0.00098797 0.0018087 0.012625 0.013991 -0.007151 -0.0051674 -0.016698 -0.0092773 -0.010467 0.025769 0.020668 -1.2849 0.0016587 -0.0062118 -0.0036408 0.0020651 0.0030091 -0.00080027 -0.0014227 -0.0025232 0.0063334 0 -0.030091 0 0.00057356 0 -0.00027343 0 -0.0080951
1.6758 -0.0042894 0.0017845 -0.018508 0.011081 0.018612 -0.011575 -0.0051161 0.0047992 -0.0061412 0.023945 0.027338 -1.2531 0.0022399 -0.0064163 0.0020417 0.0018453 -0.0054664 -0.00057897 0.00035478 0.0020225 0.0025464 0 -0.02995 0 0.00021434 0 -7.596e-05 0 -0.19817
1.6797 -0.0045955 0.0032746 -0.036708 0.0036202 0.035597 -0.011866 0.0099893 0.019414 0.0075651 0.011192 0.022403 -1.2209 0.0033395 -0.0038998 0.0060842 0.0017149 -0.01587 -0.00042528 0.0014859 0.0058172 -0.0015244 0 -0.030087 0 0.00078382 0 0.0012178 0 -0.32937
1.6836 -0.00014956 0.0051047 -0.033694 -0.003881 0.032723 -0.0047054 0.021997 0.028964 0.02707 -0.0022427 0.013268 -1.1799 0.0046725 -0.00048215 0.0059699 0.0021714 -0.022797 -0.00011624 0.0017023 0.0064867 -0.002877 0 -0.03046 0 0.0021059 0 0.0025032 0 -0.35774
1.6875 0.0056663 0.0056428 -0.01283 -0.0072686 0.010017 0.006934 0.025667 0.029407 0.04286 -0.0074155 0.0076079 -1.1274 0.0055043 0.0019583 0.0023794 0.003037 -0.022765 0.0001235 0.0011058 0.003609 -0.00065108 0 -0.030953 0 0.0034135 0 0.002746 0 -0.278
1.6914 0.0085755 0.0039789 0.013239 -0.0049928 -0.020263 0.016178 0.019168 0.019314 0.043675 -0.0028259 0.0070291 -1.0691 0.0052007 0.0029195 -0.0014911 0.0036255 -0.016382 -0.00024177 0.00038125 -0.0011411 0.0029813 0 -0.031289 0 0.0038642 0 0.0018535 0 -0.117
1.6953 0.0062264 0.00067779 0.029487 0.0013665 -0.040435 0.01612 0.0044114 0.00074901 0.023618 0.0052424 0.0066579 -1.0162 0.0036954 0.0032099 -0.0025373 0.0032155 -0.0074421 -0.0014232 0.00045728 -0.005146 0.0044482 0 -0.031105 0 0.0032058 0 0.00071384 0 0.078148
1.6992 -0.00028848 -0.0025503 0.026552 0.0082319 -0.038406 0.0050528 -0.013741 -0.020417 -0.012076 0.0078686 0.0005001 -0.97792 0.0014273 0.0036768 -0.00021105 0.0014868 6.4138e-05 -0.0027878 0.0016792 -0.0065454 0.0017741 0 -0.030245 0 0.0020263 0 0.00037622 0 0.25201
1.7031 -0.0071704 -0.0040402 0.0058962 0.011956 -0.015497 -0.011077 -0.028956 -0.035906 -0.047552 0.00011513 -0.012458 -0.95415 -0.0011059 0.0041204 0.0030905 -0.0012833 0.0044663 -0.0031251 0.0032811 -0.0053284 -0.0035247 0 -0.029028 0 0.0013262 0 0.0011232 0 0.35433
1.707 -0.010378 -0.0032834 -0.020832 0.010568 0.014443 -0.021764 -0.035533 -0.038618 -0.064486 -0.015378 -0.026677 -0.93352 -0.0035997 0.0034794 0.0040046 -0.0043131 0.0065361 -0.0016779 0.0038382 -0.0030419 -0.0074158 0 -0.028159 0 0.001726 0 0.0022691 0 0.356
1.7109 -0.0081763 -0.0011072 -0.038272 0.0046548 0.034011 -0.019146 -0.030813 -0.026835 -0.053344 -0.029826 -0.034006 -0.9002 -0.0056898 0.0010407 0.0009744 -0.0066435 0.0075026 0.00094883 0.0024349 -0.0013621 -0.0066217 0 -0.028228 0 0.0029664 0 0.0028334 0 0.26212
1.7148 -0.0021186 0.0011181 -0.036226 -0.0029063 0.032982 -0.0041104 -0.016751 -0.0060471 -0.019918 -0.033471 -0.029449 -0.84525 -0.0065879 -0.0025799 -0.0043899 -0.0075649 0.0070751 0.002997 -0.0005258 -0.00071444 -0.0014913 0 -0.02919 0 0.0041296 0 0.0024355 0 0.11158
1.7188 0.0041251 0.002499 -0.015609 -0.0082932 0.013795 0.013685 0.0007136 0.013674 0.018059 -0.021318 -0.014086 -0.77414 -0.0053108 -0.0056861 -0.0084455 -0.0069452 0.00346 0.0029387 -0.0036807 -0.00012965 0.0041267 0 -0.030324 0 0.0043938 0 0.0015826 0 -0.041723
1.7227 0.0072196 0.0030526 0.012291 -0.0086468 -0.011013 0.022401 0.014651 0.02364 0.042182 0.0036209 0.0064279 -0.70367 -0.0016362 -0.0067751 -0.0082638 -0.0052874 -0.0045534 0.00087963 -0.0059001 0.0015339 0.0061238 0 -0.030792 0 0.0036734 0 0.0011273 0 -0.15735
1.7266 0.0062248 0.0033751 0.032745 -0.0036552 -0.026767 0.016495 0.020818 0.021874 0.044512 0.031154 0.0255 -0.65 0.0030423 -0.0056844 -0.0038362 -0.0034779 -0.015365 -0.0014058 -0.0071399 0.0041444 0.0037492 0 -0.030357 0 0.0026131 0 0.0014524 0 -0.22689
1.7305 0.0029512 0.0040344 0.036151 0.0041066 -0.024742 0.00066944 0.019508 0.013804 0.030742 0.0485 0.03809 -0.61701 0.0060544 -0.0036242 0.00197 -0.0023547 -0.02444 -0.0020247 -0.00814 0.0060577 0.00031106 0 -0.029596 0 0.0019821 0 0.0021619 0 -0.26766
1.7344 0.00053275 0.0052642 0.022839 0.010471 -0.006179 -0.013658 0.0143 0.0076822 0.013849 0.046666 0.041001 -0.59424 0.0051516 -0.00215 0.0056168 -0.0023038 -0.026845 -0.00074534 -0.0093638 0.0054558 0.00014299 0 -0.029377 0 0.002031 0 0.0025308 0 -0.29625
1.7383 0.0013236 0.0070643 0.0016906 0.012059 0.019014 -0.01654 0.0088685 0.0081728 0.0039289 0.02553 0.032632 -0.56575 0.00034536 -0.001999 0.005476 -0.0030664 -0.020714 0.00075569 -0.010361 0.0021204 0.004474 0 -0.030053 0 0.002366 0 0.0022304 0 -0.30515
1.7422 0.0055343 0.0093712 -0.015646 0.008419 0.037675 -0.0061256 0.0045204 0.013052 0.0021454 -0.0052434 0.014013 -0.52206 -0.0057759 -0.0026833 0.0027613 -0.0038667 -0.0089433 0.00058294 -0.010243 -0.0020287 0.010042 0 -0.031104 0 0.0023953 0 0.0016145 0 -0.26603
1.7461 0.011345 0.012007 -0.020859 0.0025352 0.0403 0.010894 0.00036865 0.015563 0.002601 -0.030604 -0.0094269 -0.46523 -0.0097694 -0.0029796 0.00018369 -0.003869 0.0023659 -0.0012925 -0.0087357 -0.0042684 0.011924 0 -0.03159 0 0.0018951 0 0.001314 0 -0.16126
1.75 0.016195 0.014533 -0.012205 -0.00080266 0.026299 0.024666 -0.0043271 0.01049 -0.00063105 -0.037918 -0.028034 -0.40407 -0.0098135 -0.0017939 -0.0004342 -0.0027972 0.0076861 -0.0026912 -0.0066118 -0.0032121 0.008132 0 -0.031005 0 0.0011785 0 0.0015784 0 -0.018147
1.7539 0.018303 0.016369 0.0058039 0.0020554 0.0046785 0.028904 -0.0080373 -0.00086026 -0.0076434 -0.023895 -0.031854 -0.34525 -0.0068661 0.0011723 0.00043403 -0.0013268 0.0053309 -0.001234 -0.0049742 9.8892e-05 0.0016952 0 -0.029753 0 0.0007614 0 0.0020233 0 0.087534
1.7578 0.01756 0.017246 0.02503 0.011171 -0.010899 0.024199 -0.0071901 -0.010695 -0.012436 0.00368 -0.016671 -0.28885 -0.0035368 0.005174 0.00070454 -0.000819 -0.0021134 0.0030368 -0.0041072 0.0031034 -0.0018717 0 -0.028796 0 0.00088194 0 0.0020174 0 0.070252
1.7617 0.015469 0.017613 0.037256 0.022757 -0.010352 0.016411 0.001222 -0.0098369 -0.0077286 0.030719 0.012275 -0.23121 -0.0017427 0.0085779 -0.0012313 -0.0023322 -0.010274 0.0070346 -0.0031423 0.0038021 0.00044585 0 -0.028832 0 0.0013218 0 0.0013086 0 -0.10756
1.7656 0.0143 0.018476 0.037684 0.031473 0.0063614 0.012215 0.016736 0.0057701 0.0093679 0.045278 0.042403 -0.17083 -0.0012905 0.0094477 -0.0048797 -0.0055185 -0.016239 0.006958 -0.00095748 0.0021828 0.006284 0 -0.029739 0 0.0016545 0 0.00027489 0 -0.40146
1.7695 0.015884 0.020632 0.027358 0.03388 0.029214 0.015171 0.034619 0.031674 0.034884 0.044273 0.060973 -0.11054 -0.00059657 0.0065607 -0.0078886 -0.0084027 -0.019996 0.0017373 0.0025674 -0.00015353 0.009858 0 -0.030785 0 0.0016432 0 -0.00041978 0 -0.70251
1.7734 0.020562 0.023916 0.013129 0.030684 0.044873 0.024317 0.047983 0.056833 0.059823 0.0342 0.062425 -0.054103 0.001307 0.00046576 -0.0079366 -0.0085869 -0.023156 -0.0055342 0.0062229 -0.0016196 0.0070492 0 -0.031335 0 0.0014116 0 -0.00040267 0 -0.89639
1.7773 0.026802 0.027164 0.0042825 0.026065 0.045541 0.035226 0.051462 0.069512 0.074502 0.025635 0.050647 -0.0014524 0.00354 -0.0062505 -0.004639 -0.0052248 -0.026417 -0.0097324 0.0084208 -0.0019075 -0.00097172 0 -0.031359 0 0.0012678 0 0.00014869 0 -0.92366
1.7813 0.031819 0.029018 0.0070803 0.024463 0.033503 0.04236 0.044105 0.063564 0.072803 0.025539 0.034865 0.052495 0.0041613 -0.010128 0.00012889 -0.0001544 -0.028226 -0.0077862 0.0084843 -0.0017856 -0.0088033 0 -0.03127 0 0.0013947 0 0.00076216 0 -0.80228
1.7852 0.033098 0.028927 0.020522 0.027144 0.018367 0.041704 0.029793 0.041666 0.054622 0.032708 0.022761 0.11437 0.0021968 -0.0090258 0.0036996 0.0030823 -0.025953 -0.0012485 0.0070373 -0.0018448 -0.011451 0 -0.031349 0 0.0017067 0 0.0011276 0 -0.6041
1.7891 0.030032 0.027495 0.036611 0.03124 0.0097263 0.032905 0.015158 0.014008 0.026041 0.039319 0.016217 0.188 -0.0011273 -0.0038273 0.0045722 0.001929 -0.018587 0.0048899 0.00522 -0.0016194 -0.0082725 0 -0.031391 0 0.001973 0 0.0012933 0 -0.40987
1.793 0.024563 0.025925 0.045458 0.032121 0.011092 0.020023 0.0063394 -0.0066986 -0.0026651 0.037184 0.012445 0.27296 -0.0032317 0.0018774 0.0032413 -0.002873 -0.0085112 0.0061487 0.0036418 -4.7201e-05 -0.0028582 0 -0.030967 0 0.0020468 0 0.001467 0 -0.27563
1.7969 0.020153 0.02506 0.041849 0.027301 0.019167 0.0099981 0.0063081 -0.011382 -0.020776 0.02412 0.0086495 0.36608 -0.0024016 0.0042135 0.0013664 -0.0074846 -0.0005815 0.0019249 0.002129 0.0031945 0.00060517 0 -0.030012 0 0.001971 0 0.0017089 0 -0.22521
1.8008 0.019553 0.024871 0.028585 0.018755 0.027729 0.0088878 0.01393 0.0010272 -0.021546 0.0059756 0.0056677 0.46332 0.00065993 0.0018226 0.0002091 -0.007869 0.00099548 -0.0044303 0.00035789 0.0068922 0.00081447 0 -0.029086 0 0.0018885 0 0.0018743 0 -0.25865
1.8047 0.022802 0.02469 0.014265 0.011664 0.032111 0.01775 0.024972 0.023219 -0.0054609 -0.0069608 0.0073811 0.56064 0.0033592 -0.0032093 -0.00021351 -0.0031582 -0.0044235 -0.0085974 -0.0015012 0.0089815 -0.00040563 0 -0.028949 0 0.0018805 0 0.0018363 0 -0.35853
1.8086 0.026972 0.02385 0.0073866 0.010479 0.031014 0.031053 0.034363 0.043396 0.019593 -0.0066003 0.016641 0.655 0.003334 -0.0070973 -0.00064579 0.0034198 -0.013525 -0.0085798 -0.0028957 0.008221 -0.00075287 0 -0.029819 0 0.0019018 0 0.0016891 0 -0.489
1.8125 0.028002 0.022089 0.011074 0.015433 0.025601 0.039397 0.038529 0.051516 0.041853 0.0077141 0.031473 0.74674 0.00030639 -0.0073351 -0.0014821 0.0070567 -0.021451 -0.0056089 -0.0035382 0.0053509 7.7033e-05 0 -0.031032 0 0.0018565 0 0.0016583 0 -0.59805
1.8164 0.023462 0.019489 0.021808 0.022271 0.018003 0.035381 0.036644 0.044453 0.051402 0.028651 0.045024 0.84146 -0.0038206 -0.0044216 -0.0022634 0.0053424 -0.02505 -0.0023404 -0.0036883 0.0026244 0.00057298 0 -0.031513 0 0.0017188 0 0.0018091 0 -0.63412
1.8203 0.014338 0.016206 0.032214 0.025374 0.010728 0.018835 0.030288 0.027137 0.045057 0.045078 0.049536 0.9478 -0.0064964 -0.0010126 -0.002287 0.00032286 -0.024411 -0.00036062 -0.0036367 0.0020404 -0.00030465 0 -0.030683 0 0.0015781 0 0.001906 0 -0.57224
1.8242 0.0045545 0.012413 0.03542 0.021769 0.0063962 -0.0023673 0.021937 0.0090326 0.027642 0.048153 0.041364 1.0703 -0.0062782 0.00052527 -0.001612 -0.0031993 -0.021722 0.00073514 -0.003032 0.0037689 -0.0015022 0 -0.029007 0 0.0015771 0 0.0016389 0 -0.42996
1.8281 -0.0014789 0.0084724 0.02832 0.012936 0.006599 -0.016858 0.013421 -0.0017512 0.0088064 0.035728 0.023278 1.2031 -0.0035225 -0.00011727 -0.0012822 -0.0017228 -0.018736 0.0022189 -0.0010625 0.0060936 -0.00082661 0 -0.027654 0 0.0018051 0 0.0010097 0 -0.25697
1.832 -0.0016583 0.0049976 0.012641 0.0033044 0.010194 -0.01688 0.0053645 -0.0029597 -0.0028193 0.012918 0.0025235 1.3312 0.0001423 -0.0015273 -0.002374 0.003996 -0.01523 0.0045171 0.0024152 0.0068757 0.0025127 0 -0.027557 0 0.0022298 0 0.00044325 0 -0.10342
1.8359 0.002516 0.0025305 -0.0059168 -0.0030468 0.012988 -0.0033385 -0.0022212 0.0013748 -0.0046582 -0.010873 -0.013699 1.4413 0.0028131 -0.0023322 -0.0047475 0.0095823 -0.009757 0.0066537 0.0059727 0.0052656 0.0065711 0 -0.028684 0 0.0027009 0 0.00043523 0 0.0092378
1.8398 0.0069178 0.0010383 -0.019944 -0.0048462 0.010185 0.014514 -0.0089723 0.0044601 -0.001254 -0.026501 -0.02199 1.5344 0.003081 -0.0024655 -0.0068135 0.010649 -0.0018468 0.0072227 0.007214 0.002255 0.0081453 0 -0.030125 0 0.0030194 0 0.0010434 0 0.09209
1.8438 0.0073563 -0.00024876 -0.023566 -0.0037528 0.00030402 0.024549 -0.013871 0.00158 -0.00050356 -0.028995 -0.023348 1.6266 0.00046569 -0.0027584 -0.0067329 0.0062529 0.0065036 0.0057579 0.004743 -0.00027503 0.0057232 0 -0.030874 0 0.0030432 0 0.0017495 0 0.16638
1.8477 0.0020822 -0.0023664 -0.015707 -0.0026767 -0.012798 0.019022 -0.015928 -0.0069591 -0.0073567 -0.01939 -0.020847 1.7379 -0.0043193 -0.0035454 -0.0040474 -0.00059812 0.011609 0.0031557 -0.0002446 -0.0010886 0.00097053 0 -0.03061 0 0.0027864 0 0.0018901 0 0.23623
1.8516 -0.0072629 -0.0058254 -0.0014806 -0.003936 -0.022084 -0.00075047 -0.015174 -0.016394 -0.019345 -0.0039965 -0.016759 1.8747 -0.0093976 -0.0039761 -0.00021995 -0.0055403 0.010663 0.00088051 -0.0044753 -0.00040257 -0.0027641 0 -0.029828 0 0.0024461 0 0.0012791 0 0.28136
1.8555 -0.016749 -0.010189 0.0099198 -0.0083718 -0.022441 -0.025053 -0.012941 -0.020861 -0.027585 0.008558 -0.011535 2.0239 -0.012432 -0.0028639 0.0024859 -0.0061273 0.0040258 -0.0001677 -0.0050938 0.00058992 -0.0034698 0 -0.029313 0 0.0023017 0 0.00041329 0 0.27626
1.8594 -0.022581 -0.014433 0.010399 -0.015353 -0.014734 -0.041429 -0.011076 -0.017291 -0.023302 0.01143 -0.0051452 2.1631 -0.011944 -0.00014994 0.0028018 -0.0031387 -0.0046718 -0.00011822 -0.0020276 0.00089509 -0.0020678 0 -0.029473 0 0.0025125 0 3.1174e-05 0 0.21957
1.8633 -0.023368 -0.017801 -0.0018495 -0.023092 -0.0054748 -0.04211 -0.010797 -0.0075806 -0.0056215 0.0029679 0.00084884 2.2783 -0.0084117 0.0026725 0.0012957 0.00073204 -0.010731 0.00027398 0.0019698 0.00049059 -0.0011131 0 -0.030115 0 0.0029546 0 0.00042997 0 0.14866
1.8672 -0.020898 -0.020424 -0.020909 -0.029143 -0.0024025 -0.028842 -0.012287 0.0020659 0.015432 -0.012546 0.0027752 2.3737 -0.0040829 0.0037511 -0.00044651 0.0032433 -0.011217 0.00031373 0.0037136 8.9996e-05 -0.0020476 0 -0.030757 0 0.0032583 0 0.0011983 0 0.12631
1.8711 -0.018959 -0.023175 -0.036849 -0.031387 -0.0094219 -0.012018 -0.015358 0.0042826 0.023993 -0.027658 -0.0032236 2.4638 -0.0013841 0.0025188 -0.0013973 0.0039616 -0.0063577 -0.00027878 0.0022621 0.00027684 -0.0038192 0 -0.031081 0 0.0030747 0 0.0016242 0 0.20737
1.875 -0.020933 -0.026909 -0.042188 -0.029487 -0.024498 -0.0042887 -0.020387 -0.0053806 0.0089136 -0.036599 -0.018155 2.5578 -0.0011363 0.00010456 -0.0018349 0.0038737 0.0012882 -0.0014008 -0.00053395 0.00092483 -0.0041821 0 -0.031119 0 0.0023862 0 0.0013734 0 0.40611
1.8789 -0.027646 -0.031745 -0.036624 -0.025771 -0.04139 -0.012405 -0.028282 -0.025544 -0.02748 -0.039008 -0.038529 2.6507 -0.0021522 -0.0018843 -0.0026 0.0041318 0.0088997 -0.0026558 -0.001968 0.0014525 -0.0022236 0 -0.031062 0 0.0015898 0 0.00077512 0 0.68323
1.8828 -0.036827 -0.036962 -0.026851 -0.024369 -0.053354 -0.032596 -0.039161 -0.049023 -0.069204 -0.039668 -0.057682 2.7307 -0.0026209 -0.0028766 -0.0037909 0.0052052 0.014974 -0.0033394 -0.00093902 0.001582 0.00053735 0 -0.030981 0 0.0012371 0 0.00045269 0 0.95939
1.8867 -0.044521 -0.041497 -0.021939 -0.028547 -0.056319 -0.052831 -0.050928 -0.066197 -0.095919 -0.044167 -0.069343 2.7939 -0.0019719 -0.0035247 -0.0044313 0.0068693 0.019383 -0.0025591 0.0013568 0.00175 0.0016064 0 -0.030773 0 0.0016091 0 0.00069525 0 1.1486
1.8906 -0.047585 -0.044605 -0.027603 -0.038034 -0.050346 -0.060834 -0.05945 -0.070181 -0.095578 -0.053733 -0.070921 2.8513 -0.0013884 -0.0044389 -0.0035809 0.008546 0.022322 0.00025417 0.0029151 0.0026696 2.1555e-05 0 -0.030349 0 0.0024762 0 0.0012076 0 1.1969
1.8945 -0.045665 -0.046196 -0.04292 -0.048653 -0.039464 -0.052495 -0.060904 -0.060825 -0.071595 -0.063464 -0.064254 2.9194 -0.0024318 -0.005017 -0.0017146 0.0094781 0.023411 0.0046541 0.0028831 0.0044324 -0.0026433 0 -0.02983 0 0.0032601 0 0.0014657 0 1.1083
1.8984 -0.041421 -0.046755 -0.060996 -0.055004 -0.030186 -0.034805 -0.054816 -0.044912 -0.039696 -0.065745 -0.053615 3.0035 -0.0051581 -0.0038907 -0.00072026 0.0088344 0.021882 0.008956 0.0020485 0.0060895 -0.0037947 0 -0.029504 0 0.0034737 0 0.0012798 0 0.94495
1.9023 -0.038854 -0.047028 -0.072784 -0.054403 -0.028709 -0.02113 -0.045234 -0.032159 -0.017196 -0.056415 -0.042894 3.0909 -0.0076892 -0.00070046 -0.0021999 0.0061299 0.01761 0.010949 0.0016422 0.0062713 -0.0023551 0 -0.029576 0 0.0030721 0 0.0009707 0 0.79763
1.9063 -0.040794 -0.047697 -0.071994 -0.048941 -0.037434 -0.022126 -0.038582 -0.029472 -0.012667 -0.038858 -0.034251 3.1609 -0.0077843 0.0027661 -0.0056188 0.0018656 0.011925 0.0092649 0.0019909 0.0044018 0.00016303 0 -0.029965 0 0.0024282 0 0.00099482 0 0.74026
1.9102 -0.047078 -0.049094 -0.058894 -0.043946 -0.052733 -0.038664 -0.03941 -0.037183 -0.022915 -0.022623 -0.02888 3.2026 -0.0049071 0.0036459 -0.0082876 -0.0023279 0.0073121 0.0044589 0.0024873 0.0013923 0.0010599 0 -0.030351 0 0.0019821 0 0.0014421 0 0.79309
1.9141 -0.05453 -0.050965 -0.040999 -0.043999 -0.066203 -0.061513 -0.047185 -0.049665 -0.038083 -0.017459 -0.02843 3.2239 -0.00071844 0.00060609 -0.0075436 -0.0045795 0.0060889 -0.0010668 0.0026808 -0.00092839 -0.0010364 0 -0.030449 0 0.0018929 0 0.0019525 0 0.91754
1.918 -0.058754 -0.05241 -0.02958 -0.04967 -0.06963 -0.077561 -0.056742 -0.059627 -0.049783 -0.027115 -0.034995 3.243 0.0025131 -0.004532 -0.0032878 -0.0042092 0.009023 -0.0043745 0.002983 -0.0012523 -0.0048862 0 -0.030238 0 0.0019855 0 0.0021343 0 1.046
1.9219 -0.056744 -0.052191 -0.032936 -0.057379 -0.06068 -0.077931 -0.062162 -0.06287 -0.055885 -0.047194 -0.049133 3.2713 0.0039536 -0.008018 0.0015481 -0.0024084 0.014939 -0.0037315 0.0040188 0.00016013 -0.0076739 0 -0.029943 0 0.0019947 0 0.0020158 0 1.1255
1.9258 -0.048817 -0.049429 -0.050125 -0.062168 -0.044947 -0.062702 -0.06104 -0.060212 -0.059319 -0.068074 -0.067568 3.3036 0.004591 -0.0073964 0.00326 -0.0013199 0.02153 0.00033493 0.005387 0.00179 -0.0073089 0 -0.029808 0 0.0018378 0 0.0020193 0 1.1436
1.9297 -0.038679 -0.044316 -0.069922 -0.060914 -0.032241 -0.039931 -0.055741 -0.055631 -0.063302 -0.080304 -0.083066 3.3261 0.0056065 -0.0037458 0.00046628 -0.002147 0.026649 0.0053256 0.0054847 0.0022667 -0.0039489 0 -0.029878 0 0.0016615 0 0.0024677 0 1.1206
1.9336 -0.031453 -0.038322 -0.077239 -0.053661 -0.029576 -0.020596 -0.05073 -0.052482 -0.067548 -0.078898 -0.087534 3.3305 0.0065713 -0.00067718 -0.0047135 -0.0040046 0.02908 0.0082273 0.002953 0.001575 0.00038167 0 -0.030007 0 0.0016554 0 0.0031528 0 1.0779
1.9375 -0.030683 -0.033566 -0.063715 -0.042716 -0.036223 -0.012962 -0.04838 -0.050824 -0.06823 -0.064642 -0.076687 3.3228 0.0056031 -0.00090764 -0.0084523 -0.0046932 0.028386 0.007277 -0.0016425 0.00093993 0.0034641 0 -0.030052 0 0.0018548 0 0.0034572 0 1.0126
1.9414 -0.036101 -0.031672 -0.034956 -0.03101 -0.044732 -0.019093 -0.046912 -0.047713 -0.06101 -0.042893 -0.053086 3.3158 0.0015668 -0.0036677 -0.0083453 -0.0027892 0.024323 0.0029909 -0.0058486 0.0015161 0.0043283 0 -0.030043 0 0.002128 0 0.0029444 0 0.90213
1.9453 -0.043658 -0.032825 -0.0080964 -0.021216 -0.047021 -0.034424 -0.042287 -0.039963 -0.044438 -0.021254 -0.025235 3.3163 -0.0039437 -0.0055072 -0.0051118 0.00088757 0.016733 -0.0021844 -0.0073798 0.0031591 0.0034873 0 -0.030144 0 0.0023311 0 0.0018198 0 0.73411
1.9492 -0.048025 -0.035689 -0.00030336 -0.015695 -0.04057 -0.050014 -0.032406 -0.02721 -0.021513 -0.0069382 -0.0031983 3.3184 -0.0072103 -0.0037809 -0.0015528 0.0038749 0.0062645 -0.005447 -0.0062662 0.0044793 0.002172 0 -0.030446 0 0.0024396 0 0.00077765 0 0.53424
1.9531 -0.046056 -0.038255 -0.01628 -0.016231 -0.029925 -0.05674 -0.019984 -0.013088 0.00099959 -0.0040548 0.0063882 3.3101 -0.0054811 0.00059425 -1.0257e-06 0.004235 -0.0047121 -0.0054797 -0.0048167 0.0041349 0.0014278 0 -0.030816 0 0.0025187 0 0.00037094 0 0.36628
1.957 -0.038915 -0.039054 -0.044462 -0.022981 -0.022731 -0.05014 -0.011503 -0.0037791 0.014794 -0.011652 0.0027961 3.2854 0.00024169 0.0038919 -0.00068251 0.0022707 -0.012179 -0.0033002 -0.0052404 0.0021187 0.0016672 0 -0.030974 0 0.0025965 0 0.0005374 0 0.30032
1.9609 -0.031307 -0.037943 -0.065253 -0.033495 -0.023882 -0.033632 -0.012884 -0.0048019 0.013036 -0.02402 -0.0099582 3.2489 0.0055856 0.0032022 -0.0022173 0.00018097 -0.012155 -0.0014324 -0.0072654 -0.0001921 0.0026717 0 -0.030765 0 0.0026125 0 0.00075155 0 0.37198
1.9648 -0.028236 -0.035984 -0.065182 -0.04327 -0.032349 -0.017581 -0.0252 -0.017855 -0.0064544 -0.034048 -0.026469 3.2095 0.0063894 -0.00059011 -0.003306 1.5258e-05 -0.0032437 -0.0019129 -0.0082931 -0.0012482 0.0037824 0 -0.030358 0 0.0025158 0 0.00062193 0 0.56137
1.9688 -0.031543 -0.034599 -0.046122 -0.048177 -0.042608 -0.013478 -0.043645 -0.03936 -0.038984 -0.038044 -0.042837 3.1704 0.0023641 -0.0034628 -0.0037178 0.001883 0.011764 -0.0046262 -0.0061133 -0.00062663 0.0041879 0 -0.030161 0 0.0023919 0 0.0002935 0 0.80405
1.9727 -0.038665 -0.034573 -0.022738 -0.047153 -0.048831 -0.026073 -0.060408 -0.061529 -0.073416 -0.038361 -0.057311 3.1269 -0.0025965 -0.0020382 -0.0038069 0.0040541 0.026753 -0.0073361 -0.0014841 0.00077747 0.0033433 0 -0.030475 0 0.0024342 0 0.00023552 0 1.0226
1.9766 -0.04451 -0.035584 -0.010765 -0.042842 -0.048428 -0.048896 -0.069178 -0.075564 -0.096238 -0.041159 -0.068889 3.0731 -0.0038911 0.0030952 -0.0035343 0.004711 0.035473 -0.0074676 0.0021801 0.0017217 0.0013733 0 -0.031187 0 0.0027461 0 0.0006604 0 1.1568
1.9805 -0.045012 -0.036509 -0.015709 -0.03937 -0.042797 -0.0673 -0.068112 -0.075611 -0.097979 -0.050377 -0.075669 3.0105 -0.00036348 0.0077325 -0.0023928 0.0035689 0.03507 -0.0042082 0.0019339 0.0017011 -0.00089894 0 -0.031797 0 0.0031682 0 0.0012222 0 1.1773
1.9844 -0.039817 -0.036262 -0.030397 -0.038929 -0.035594 -0.068042 -0.059577 -0.061531 -0.078375 -0.062774 -0.074683 2.9466 0.0046708 0.0078033 -0.00034522 0.0018686 0.027477 0.00083546 -0.0017622 0.0011203 -0.0024815 0 -0.031793 0 0.0033475 0 0.0013483 0 1.0847
1.9883 -0.032271 -0.034572 -0.042128 -0.040053 -0.030337 -0.048989 -0.047546 -0.039035 -0.046687 -0.068746 -0.063643 2.8866 0.0064486 0.0030296 0.0015353 0.00097496 0.017641 0.0049675 -0.0052665 0.00057064 -0.0029579 0 -0.031092 0 0.0030367 0 0.00086931 0 0.90327
1.9922 -0.026927 -0.032183 -0.042667 -0.039128 -0.028834 -0.021552 -0.034966 -0.016977 -0.016487 -0.059242 -0.043353 2.8253 0.003026 -0.0028805 0.0018334 0.0011539 0.0099362 0.0065127 -0.0050518 0.00014357 -0.0027885 0 -0.030138 0 0.0023559 0 0.000267 0 0.67557
1.9961 -0.026485 -0.030307 -0.033183 -0.033841 -0.030822 -0.0033193 -0.022969 -0.0031712 0.0018216 -0.033727 -0.018887 2.7499 -0.0030933 -0.0055754 0.00038242 0.0017219 0.0055218 0.0058362 -0.00091909 -0.00047215 -0.0028377 0 -0.029559 0 0.0017465 0 0.00023859 0 0.45604
2 -0.030212 -0.029742 -0.02142 -0.025567 -0.034463 -0.0057849 -0.012019 -0.00096727 0.0057571 -0.0026536 0.0016878 2.6522 -0.0073005 -0.0037568 -0.001162 0.0021644 0.0026295 0.00448 0.0039597 -0.0013538 -0.0035338 0 -0.029643 0 0.0016225 0 0.00099462 0 0.29919
2.0039 -0.034661 -0.030252 -0.014839 -0.018553 -0.037278 -0.026087 -0.0035183 -0.0083556 -0.00013198 0.018149 0.010714 2.5373 -0.0068633 9.8084e-05 -0.0007962 0.0027809 -0.00070605 0.0034314 0.0061153 -0.0020627 -0.0044563 0 -0.030099 0 0.0020261 0 0.0020135 0 0.24281
2.0078 -0.035927 -0.030669 -0.015739 -0.016563 -0.037244 -0.048961 -0.00017143 -0.019839 -0.0093709 0.017458 0.0047002 2.421 -0.0028995 0.0023704 0.0015239 0.0040515 -0.0040144 0.00232 0.0048685 -0.0021526 -0.0047565 0 -0.030319 0 0.0026063 0 0.0025269 0 0.29345
2.0117 -0.031924 -0.029627 -0.021365 -0.019818 -0.033688 -0.057495 -0.004477 -0.029711 -0.018401 -0.0041006 -0.013674 2.3174 0.0011681 0.0015929 0.0032239 0.0055078 -0.0043368 0.00031603 0.0024553 -0.0018675 -0.0039955 0 -0.029929 0 0.0029413 0 0.0022612 0 0.42235
2.0156 -0.023471 -0.026423 -0.027383 -0.024772 -0.027519 -0.044784 -0.01633 -0.034723 -0.027417 -0.034537 -0.036511 2.2272 0.002842 -0.00061813 0.001239 0.0056208 0.0010228 -0.0023226 0.0013235 -0.0020588 -0.0025806 0 -0.029143 0 0.0028995 0 0.0016846 0 0.57418
2.0195 -0.013797 -0.021434 -0.030947 -0.026825 -0.020601 -0.018167 -0.031646 -0.034811 -0.037236 -0.057882 -0.054146 2.1392 0.002312 -0.0015084 -0.0047996 0.0031822 0.011273 -0.0038595 0.0015796 -0.0031785 -0.0014004 0 -0.028594 0 0.002701 0 0.0015068 0 0.68515
2.0234 -0.0068672 -0.015904 -0.031241 -0.02369 -0.014709 0.006471 -0.043515 -0.031887 -0.045762 -0.063086 -0.059335 2.0414 0.0013877 0.00017883 -0.011498 -0.0011033 0.021405 -0.0025084 0.0012382 -0.004395 -0.0010648 0 -0.028781 0 0.0026404 0 0.0019389 0 0.70422
2.0273 -0.0053436 -0.011351 -0.028284 -0.016799 -0.010796 0.015618 -0.045706 -0.027887 -0.047787 -0.048895 -0.050124 1.931 0.0011365 0.0033795 -0.014198 -0.0046407 0.02499 0.0015919 -0.0011534 -0.0040082 -0.0015063 0 -0.02962 0 0.0027629 0 0.002469 0 0.61178
2.0313 -0.0091602 -0.0090001 -0.02213 -0.0099265 -0.0089892 0.0063436 -0.036501 -0.023433 -0.038711 -0.022833 -0.030215 1.8146 0.00083763 0.0061064 -0.011011 -0.0049556 0.018614 0.0058928 -0.0044813 -0.001082 -0.0022554 0 -0.030512 0 0.0028237 0 0.0023843 0 0.42989
2.0352 -0.01552 -0.0094261 -0.013434 -0.0064507 -0.0090425 -0.013305 -0.020132 -0.017871 -0.019073 0.0036729 -0.0069694 1.7001 -0.00079281 0.0072925 -0.0045978 -0.0019732 0.0045338 0.0071892 -0.0059311 0.0032376 -0.0029772 0 -0.030867 0 0.0025651 0 0.0015148 0 0.21757
2.0391 -0.020496 -0.012377 -0.0044141 -0.0074497 -0.010651 -0.030826 -0.0044526 -0.01041 0.0041847 0.020597 0.011768 1.5879 -0.0036586 0.0072063 0.00018271 0.0017026 -0.010543 0.0042124 -0.0039243 0.0062469 -0.0036425 0 -0.030603 0 0.0020211 0 0.00045249 0 0.048485
2.043 -0.021434 -0.016722 0.001353 -0.011713 -0.013359 -0.037333 0.0038705 -0.0014971 0.021133 0.022824 0.020607 1.4718 -0.0058969 0.0063905 0.00067578 0.0030195 -0.019697 -0.0012523 -2.4691e-05 0.0058945 -0.0042057 0 -0.030181 0 0.0015346 0 3.0448e-05 0 -0.021794
2.0469 -0.018663 -0.020684 0.00072254 -0.017064 -0.016367 -0.031847 0.0032499 0.0065564 0.024561 0.011324 0.018191 1.3468 -0.005596 0.0047041 -0.0013005 0.0012599 -0.019886 -0.0057659 0.0022826 0.0027226 -0.0042901 0 -0.030142 0 0.0014594 0 0.00057847 0 0.018506
2.0508 -0.015206 -0.022549 -0.0068231 -0.021615 -0.018692 -0.020048 -0.0027731 0.010173 0.013762 -0.0077914 0.0069944 1.2142 -0.0028635 0.0017329 -0.0015471 -0.0012811 -0.01301 -0.0069289 0.00081224 -0.00042246 -0.0034012 0 -0.030581 0 0.0018399 0 0.0016644 0 0.13628
2.0547 -0.014553 -0.021662 -0.018293 -0.024179 -0.019698 -0.0095985 -0.0093151 0.0061453 -0.0060546 -0.026108 -0.0084075 1.0806 -2.9421e-05 -0.0019483 0.0020731 -0.0014868 -0.0035901 -0.0050358 -0.0033044 -0.00086733 -0.001552 0 -0.031056 0 0.0023777 0 0.0025248 0 0.27943
2.0586 -0.018015 -0.019085 -0.028435 -0.02418 -0.019528 -0.0056277 -0.014524 -0.0064348 -0.027617 -0.036919 -0.023641 0.9503 0.00037121 -0.0043667 0.0072202 0.001525 0.0046922 -0.0024144 -0.0067767 0.0014228 0.00039495 0 -0.030997 0 0.0027048 0 0.0027207 0 0.4112
2.0625 -0.023668 -0.017167 -0.032475 -0.021726 -0.018997 -0.008749 -0.020645 -0.024949 -0.04531 -0.038561 -0.036144 0.82113 -0.0020615 -0.003497 0.0091444 0.0054173 0.010797 -0.0013008 -0.0072442 0.0037339 0.0012066 0 -0.030248 0 0.0026847 0 0.0023983 0 0.5261
2.0664 -0.027757 -0.01804 -0.028797 -0.017953 -0.019008 -0.015825 -0.030704 -0.043523 -0.056224 -0.03481 -0.045124 0.6872 -0.0052001 0.00072948 0.0052929 0.0067446 0.015417 -0.0022406 -0.005201 0.0030457 0.00029934 0 -0.029218 0 0.0024536 0 0.0019941 0 0.63437
2.0703 -0.027492 -0.02195 -0.02 -0.014969 -0.019978 -0.022273 -0.043821 -0.055021 -0.058884 -0.031593 -0.050069 0.5457 -0.0063333 0.0058394 -0.002023 0.0042226 0.018759 -0.0042 -0.0030218 -0.0011933 -0.0016211 0 -0.02853 0 0.0022003 0 0.0017775 0 0.72974
2.0742 -0.02311 -0.026774 -0.011652 -0.014859 -0.02167 -0.024558 -0.053798 -0.054179 -0.052124 -0.032078 -0.049256 0.40021 -0.0045968 0.0085559 -0.0075289 5.0114e-05 0.019384 -0.0058213 -0.0023785 -0.0065144 -0.0029806 0 -0.028495 0 0.0019532 0 0.0017043 0 0.77276
2.0781 -0.017629 -0.029314 -0.0091877 -0.018175 -0.023404 -0.021903 -0.053055 -0.040495 -0.035956 -0.033937 -0.040054 0.25699 -0.0016303 0.0074667 -0.0076406 -0.0020145 0.015306 -0.0063827 -0.0028275 -0.0095512 -0.0025476 0 -0.028891 0 0.0016175 0 0.0016374 0 0.71115
2.082 -0.014607 -0.027566 -0.014584 -0.023194 -0.024366 -0.016636 -0.039107 -0.019261 -0.013638 -0.031289 -0.021484 0.11818 5.0044e-05 0.0041582 -0.0034196 -5.8119e-05 0.006311 -0.005748 -0.002834 -0.0087972 -0.00040248 0 -0.029231 0 0.0012118 0 0.0015868 0 0.52683
2.0859 -0.015694 -0.02227 -0.024844 -0.026853 -0.023921 -0.012898 -0.018006 0.00031042 0.0077009 -0.020141 0.0027197 -0.020997 -0.00065859 0.0016849 0.00087336 0.0042524 -0.0047458 -0.0039 -0.0017904 -0.0054934 0.0021723 0 -0.02923 0 0.0010084 0 0.0016648 0 0.2713
2.0898 -0.01975 -0.016474 -0.033565 -0.026929 -0.021989 -0.014093 -0.0012076 0.0093983 0.019692 -0.0030173 0.023528 -0.16828 -0.0026005 0.001758 0.0020014 0.0071568 -0.013081 -0.00099705 -0.00064262 -0.0020779 0.0037508 0 -0.029035 0 0.0013567 0 0.0018506 0 0.05435
2.0938 -0.023926 -0.013379 -0.034966 -0.023764 -0.019409 -0.020408 0.0022324 0.0042602 0.017415 0.011266 0.030284 -0.32776 -0.0035784 0.0032855 0.0005296 0.0060551 -0.01488 0.0020493 -0.00050954 3.3096e-05 0.0038103 0 -0.029025 0 0.0023104 0 0.0019167 0 -0.015084
2.0977 -0.02561 -0.014087 -0.027867 -0.020025 -0.017848 -0.02811 -0.0079472 -0.011518 0.002637 0.013076 0.017112 -0.49703 -0.0023412 0.0036182 -0.00040456 0.0015452 -0.0097176 0.003489 -0.0010655 0.0011494 0.0028857 0 -0.029412 0 0.0034311 0 0.0016691 0 0.10225
2.1016 -0.023826 -0.01697 -0.016768 -0.018578 -0.018877 -0.031515 -0.02336 -0.02892 -0.017215 -0.0011263 -0.012207 -0.6702 0.0004678 0.0012792 0.0012137 -0.0034179 -0.00062348 0.0018653 -0.00074241 0.0021021 0.0018298 0 -0.030032 0 0.0040289 0 0.001237 0 0.3468
2.1055 -0.019395 -0.019057 -0.0089763 -0.020211 -0.022576 -0.026721 -0.033482 -0.038749 -0.033788 -0.025549 -0.044948 -0.84293 0.0030429 -0.0024476 0.0040365 -0.006152 0.0081524 -0.0023623 0.0013473 0.0027621 0.00098673 0 -0.0305 0 0.0036968 0 0.0010236 0 0.59349
2.1094 -0.014201 -0.018273 -0.0096178 -0.023101 -0.026814 -0.014682 -0.033163 -0.037028 -0.042601 -0.048006 -0.066093 -1.0142 0.0039189 -0.0045849 0.0048118 -0.006101 0.013814 -0.0064448 0.0039991 0.0020515 6.9569e-05 0 -0.030554 0 0.0026819 0 0.0012875 0 0.72501
2.1133 -0.010282 -0.014826 -0.018072 -0.02442 -0.028194 -0.0012941 -0.025228 -0.026958 -0.044229 -0.057075 -0.066852 -1.1843 0.0028727 -0.0031678 0.0019074 -0.0044457 0.016053 -0.0071527 0.004854 -0.00058026 -0.0012388 0 -0.030257 0 0.0017345 0 0.0017846 0 0.69497
2.1172 -0.0090868 -0.010819 -0.028433 -0.022611 -0.024358 0.0059288 -0.016671 -0.016043 -0.041408 -0.048625 -0.049276 -1.3522 0.00069919 0.00094304 -0.0028067 -0.0023702 0.015922 -0.0035809 0.0029089 -0.0039804 -0.0026843 0 -0.029894 0 0.0015231 0 0.0019161 0 0.54085
2.1211 -0.010908 -0.0086149 -0.033638 -0.018363 -0.015959 0.0025995 -0.012313 -0.01048 -0.035149 -0.027588 -0.023892 -1.517 -0.0015712 0.0047883 -0.0056411 -5.3039e-05 0.013913 0.0015901 -0.00013642 -0.0059316 -0.0035491 0 -0.029719 0 0.0020973 0 0.0013203 0 0.34515
2.125 -0.014568 -0.0092587 -0.030218 -0.013613 -0.006537 -0.0095229 -0.011437 -0.010917 -0.023727 -0.0042936 -0.0023282 -1.6817 -0.0031887 0.0058415 -0.0045737 0.0026583 0.0092284 0.0038954 -0.0014055 -0.0051377 -0.0034268 0 -0.029783 0 0.0028565 0 0.00032931 0 0.17856
2.1289 -0.017704 -0.012003 -0.020295 -0.009755 -0.00015163 -0.023344 -0.0097775 -0.012711 -0.0055742 0.011782 0.0095562 -1.8535 -0.0037222 0.0040184 -0.0010087 0.0049758 0.0010082 0.00075482 0.00013684 -0.002518 -0.0028766 0 -0.029982 0 0.003055 0 -0.00023053 0 0.066361
2.1328 -0.017909 -0.014982 -0.0096448 -0.0068347 0.0013877 -0.030656 -0.0043751 -0.010295 0.016668 0.016725 0.013363 -2.0394 -0.0030109 0.0014509 0.0018345 0.0051129 -0.0096582 -0.0061043 0.0023964 -0.00035996 -0.00317 0 -0.030193 0 0.0024144 0 0.00022471 0 -0.0048096
2.1367 -0.014265 -0.016332 -0.0035534 -0.0043462 -0.00055651 -0.027108 0.0032841 -0.0021025 0.03511 0.01283 0.01426 -2.2396 -0.0013391 0.00043147 0.0020798 0.001872 -0.019026 -0.011733 0.0022158 -8.9238e-05 -0.0051552 0 -0.030356 0 0.001339 0 0.0014591 0 -0.054639
2.1406 -0.0082002 -0.015039 -0.0035178 -0.0025081 -0.003051 -0.014794 0.0083837 0.0077986 0.04032 0.0055467 0.015331 -2.445 0.00041501 0.0015022 0.0006441 -0.0036741 -0.022403 -0.011799 -0.0011395 -0.00092295 -0.0081803 0 -0.030455 0 0.00058033 0 0.0025909 0 -0.082099
2.1445 -0.0027512 -0.011216 -0.0068631 -0.0023926 -0.0041394 -0.00088453 0.006721 0.012547 0.02744 -0.00064767 0.01488 -2.6431 0.0011176 0.0033145 -0.00030293 -0.0083592 -0.017272 -0.0059548 -0.004774 -0.00083517 -0.010171 0 -0.030476 0 0.00065433 0 0.0028825 0 -0.064699
2.1484 -0.00050819 -0.0059479 -0.009089 -0.0045784 -0.0040076 0.0067978 -0.0020789 0.0074581 9.1623e-05 -0.0046404 0.0085223 -2.8284 0.00019064 0.0041188 3.7016e-05 -0.009192 -0.0054328 0.0021126 -0.0048099 0.0011276 -0.0090848 0 -0.030441 0 0.0014913 0 0.0023877 0 0.018462
2.1523 -0.0016881 -0.00087271 -0.0070015 -0.0077686 -0.0038866 0.0045445 -0.014402 -0.0065797 -0.030968 -0.0080992 -0.0060297 -3.0066 -0.0017818 0.0033209 0.00029783 -0.0058098 0.0076934 0.0078428 -0.00045665 0.0036089 -0.0047381 0 -0.030454 0 0.0025566 0 0.0018253 0 0.16002
2.1563 -0.0039059 0.0024458 -0.00054903 -0.0091427 -0.0040656 -0.0050103 -0.024959 -0.023454 -0.053502 -0.012845 -0.02552 -3.1903 -0.003351 0.001724 -0.0012318 -0.00085913 0.016241 0.0093119 0.0046876 0.004172 0.00057372 0 -0.030655 0 0.0032811 0 0.0018202 0 0.31466
2.1602 -0.0039635 0.003247 0.0075268 -0.006581 -0.0032185 -0.014532 -0.029314 -0.035162 -0.059767 -0.01838 -0.041704 -3.3873 -0.0033201 0.00048411 -0.0042958 0.0021 0.017257 0.008101 0.0057435 0.0018441 0.0034489 0 -0.031078 0 0.0034284 0 0.0022893 0 0.41347
2.1641 -0.00033773 0.0020803 0.013653 -0.00082738 0.00016102 -0.016543 -0.025082 -0.03564 -0.04906 -0.021436 -0.04551 -3.5934 -0.0017465 -1.7571e-05 -0.006516 0.0013127 0.011809 0.0070966 0.0012572 -0.0016215 0.0019461 0 -0.031546 0 0.0031482 0 0.0025863 0 0.39406
2.168 0.0055832 0.00065804 0.015615 0.0046852 0.0056825 -0.0081544 -0.012078 -0.023068 -0.026129 -0.017896 -0.032065 -3.7955 0.00010561 -0.00031067 -0.0056755 -0.0021438 0.0032793 0.0075475 -0.0051381 -0.0031728 -0.0026456 0 -0.031774 0 0.0027648 0 0.0022351 0 0.23078
2.1719 0.010509 0.00092968 0.013704 0.0066239 0.010635 0.0069631 0.0075511 -0.00028774 0.0022704 -0.00577 -0.0036792 -3.9834 0.00087286 -0.001037 -0.0020334 -0.0056423 -0.0054411 0.0081381 -0.0079351 -0.0013053 -0.0064527 0 -0.03161 0 0.0025364 0 0.0014719 0 -0.04875
2.1758 0.011721 0.0038321 0.010278 0.0048519 0.012015 0.020761 0.02908 0.02605 0.029798 0.012725 0.030598 -4.1586 0.00028075 -0.0021743 0.0018214 -0.0071247 -0.013429 0.0067151 -0.004881 0.0024203 -0.0058595 0 -0.031215 0 0.002565 0 0.0010212 0 -0.36799
2.1797 0.0091056 0.0085556 0.008103 0.0028902 0.0093399 0.025908 0.045875 0.047258 0.050983 0.031388 0.058402 -4.3331 -0.00065682 -0.0030639 0.0034607 -0.006148 -0.020864 0.0027696 0.00091911 0.0047046 -0.00042944 0 -0.030947 0 0.0028407 0 0.0013362 0 -0.62614
2.1836 0.005233 0.012944 0.0085246 0.0049784 0.0055918 0.020568 0.051798 0.055455 0.061016 0.042605 0.068961 -4.5189 -0.00058298 -0.0030835 0.0028352 -0.003373 -0.027037 -0.0017822 0.0039816 0.003456 0.0065152 0 -0.031039 0 0.0032931 0 0.0020959 0 -0.73601
2.1875 0.003533 0.014896 0.010606 0.012108 0.0050942 0.0096239 0.044523 0.047129 0.056667 0.041055 0.057659 -4.7166 0.00099133 -0.002162 0.0019111 0.00038386 -0.02953 -0.0041992 0.0016247 -0.00040423 0.010307 0 -0.031357 0 0.0037811 0 0.0024906 0 -0.66143
2.1914 0.0059868 0.013863 0.011855 0.020589 0.0099054 0.0013857 0.02748 0.025698 0.038445 0.026743 0.02851 -4.9143 0.0032802 -0.00062697 0.0022165 0.0043348 -0.025719 -0.0032931 -0.0036427 -0.0038935 0.0085024 0 -0.031505 0 0.0040817 0 0.0020141 0 -0.43773
2.1953 0.011972 0.011403 0.010153 0.024679 0.01779 0.0019606 0.0086051 0.00084388 0.012182 0.0057433 -0.0067804 -5.097 0.0048996 0.0012951 0.0030627 0.0072725 -0.015476 -0.00036606 -0.006719 -0.0046534 0.0026893 0 -0.031195 0 0.003977 0 0.0009561 0 -0.16246
2.1992 0.018899 0.010292 0.0056273 0.021266 0.023683 0.011233 -0.0037348 -0.016018 -0.012123 -0.012057 -0.033347 -5.2596 0.0049407 0.0036023 0.0024663 0.007655 -0.0025845 0.0020363 -0.0048254 -0.0028115 -0.0029709 0 -0.030549 0 0.003424 0 0.00010453 0 0.043845
2.2031 0.023976 0.012715 0.0011147 0.012694 0.02366 0.023303 -0.005112 -0.017866 -0.024463 -0.017517 -0.039755 -5.4112 0.0035034 0.006034 -0.00020314 0.0047882 0.006801 0.0022779 6.3359e-05 -0.00044264 -0.0051862 0 -0.030001 0 0.0026583 0 -2.1127e-05 0 0.090962
2.207 0.025817 0.018703 0.00068834 0.005345 0.018256 0.030969 0.0031039 -0.0057674 -0.019781 -0.0070413 -0.023559 -5.5682 0.0013746 0.0075908 -0.0028612 7.8918e-05 0.0078395 0.00075322 0.0034485 0.00056184 -0.0039554 0 -0.029895 0 0.0020887 0 0.00038157 0 -0.039934
2.2109 0.024949 0.025916 0.0070208 0.005074 0.012362 0.030831 0.015395 0.012528 -0.00053547 0.015109 0.0073404 -5.741 -0.00066594 0.0068754 -0.0024199 -0.0033205 0.00014351 -0.00082033 0.002761 3.6556e-05 -0.0019306 0 -0.030149 0 0.0020132 0 0.00070066 0 -0.28979
2.2148 0.02314 0.031 0.019288 0.01314 0.011624 0.025208 0.025847 0.02808 0.024886 0.038778 0.038743 -5.9254 -0.0022185 0.0032812 0.0019426 -0.0028036 -0.012058 -0.0010472 -0.00040368 -0.0008309 -0.0015004 0 -0.03033 0 0.0023754 0 0.0006052 0 -0.5543
2.2188 0.02218 0.0317 0.03313 0.025593 0.018044 0.019674 0.031411 0.036238 0.046822 0.053471 0.057661 -6.1068 -0.0031114 -0.0019872 0.0073683 0.0012805 -0.022852 9.28e-05 -0.0022672 -0.0010763 -0.0024655 0 -0.030083 0 0.0027842 0 0.00038066 0 -0.7377
2.2227 0.022878 0.028318 0.042918 0.036179 0.028202 0.018445 0.032769 0.038212 0.058969 0.054296 0.059032 -6.2719 -0.0031228 -0.0062484 0.0095224 0.005523 -0.028395 0.0015025 -0.00081247 -0.00094482 -0.0025303 0 -0.029502 0 0.0028135 0 0.00055845 0 -0.79719
2.2266 0.024761 0.023482 0.045005 0.040212 0.035549 0.021408 0.032689 0.038127 0.060199 0.044349 0.04756 -6.4192 -0.0020492 -0.0071369 0.0065173 0.0061702 -0.028685 0.0019987 0.002329 -0.0013474 -3.3014e-05 0 -0.029075 0 0.0023464 0 0.001258 0 -0.75322
2.2305 0.026479 0.020358 0.039816 0.03674 0.035136 0.024939 0.033302 0.038548 0.053035 0.031818 0.033562 -6.5592 -0.0001089 -0.0045214 0.00074176 0.0024118 -0.026325 0.0010968 0.0037687 -0.0025715 0.0039213 0 -0.029233 0 0.0016677 0 0.0019686 0 -0.66243
2.2344 0.026633 0.020499 0.031301 0.028186 0.027255 0.025457 0.03426 0.038301 0.040712 0.023843 0.02557 -6.704 0.0018234 -0.00082839 -0.00331 -0.0028134 -0.023673 -0.00091632 0.0019052 -0.0037675 0.0062216 0 -0.02994 0 0.0012156 0 0.0020307 0 -0.57386
2.2383 0.024571 0.022867 0.024053 0.018573 0.017272 0.02251 0.032974 0.034061 0.025388 0.021673 0.024715 -6.8562 0.0025958 0.00075212 -0.0031919 -0.0053843 -0.020917 -0.0033003 -0.0014919 -0.0037808 0.0048094 0 -0.030706 0 0.0012031 0 0.0013249 0 -0.49907
2.2422 0.020801 0.024707 0.020185 0.011786 0.01175 0.018864 0.026801 0.023941 0.0086063 0.020771 0.024805 -7.0051 0.0016247 -0.0011575 -0.00062071 -0.0036326 -0.016585 -0.0050874 -0.0031102 -0.0023942 0.0010151 0 -0.031015 0 0.001447 0 0.00044635 0 -0.41582
2.2461 0.016789 0.023633 0.01834 0.010372 0.013741 0.017808 0.015688 0.0098804 -0.0071091 0.015599 0.01808 -7.1365 -0.00049251 -0.0049303 0.00047888 0.00033461 -0.0097777 -0.0052093 -0.0013511 -0.00060943 -0.0013244 0 -0.030764 0 0.0015603 0 0.00016198 0 -0.30039
2.25 0.014229 0.019383 0.015632 0.014655 0.020758 0.020163 0.0033256 -0.0029606 -0.017676 0.0050958 0.0024514 -7.2455 -0.0022398 -0.0072351 -0.0019895 0.0028089 -0.0019816 -0.0028854 0.0022006 0.00033696 0.00062775 0 -0.03031 0 0.0013356 0 0.0006875 0 -0.16215
2.2539 0.014122 0.013979 0.010894 0.022229 0.026858 0.023537 -0.0043642 -0.0090834 -0.019023 -0.0056582 -0.015313 -7.3444 -0.0022663 -0.0058123 -0.0061921 0.0019702 0.0032514 0.0016554 0.0043451 0.00016319 0.0058645 0 -0.030104 0 0.00096059 0 0.0015036 0 -0.051928
2.2578 0.016171 0.010282 0.0063373 0.028552 0.027158 0.024307 -0.0027365 -0.0055967 -0.0097826 -0.0089581 -0.023293 -7.455 -0.0004912 -0.0013869 -0.0082264 -0.00069781 0.0026276 0.0066998 0.003155 -0.00032334 0.010189 0 -0.030273 0 0.00085029 0 0.0018797 0 -0.034745
2.2617 0.018889 0.010069 0.0058996 0.029165 0.021315 0.020586 0.0083228 0.0064862 0.0071515 -0.00034554 -0.012799 -7.5941 0.001704 0.0029234 -0.006003 -0.002298 -0.0043869 0.0095782 -0.00054837 -0.00025698 0.0099235 0 -0.030537 0 0.0012374 0 0.001567 0 -0.14439
2.2656 0.020429 0.013017 0.011427 0.02261 0.013422 0.013814 0.023803 0.02284 0.025711 0.017736 0.01451 -7.759 0.0024658 0.0041895 -0.0012547 -0.0016187 -0.014853 0.0082344 -0.0042077 0.00023302 0.0052378 0 -0.030502 0 0.0019048 0 0.00098123 0 -0.35213
2.2695 0.019715 0.017175 0.020076 0.011967 0.0086438 0.007875 0.036291 0.037552 0.0397 0.037134 0.046214 -7.9285 0.00094786 0.0020141 0.0022387 -0.00021603 -0.024006 0.0028225 -0.0057271 0.00011541 -7.2844e-05 0 -0.03003 0 0.0023342 0 0.00074017 0 -0.57323
2.2734 0.017187 0.020363 0.025677 0.003339 0.0093818 0.0065211 0.040246 0.045207 0.045552 0.048872 0.066151 -8.0762 -0.0018874 -0.0013337 0.0022866 -0.0004579 -0.02806 -0.0040137 -0.0048012 -0.0013562 -0.0021691 0 -0.029338 0 0.0021626 0 0.0010661 0 -0.70935
2.2773 0.01464 0.021423 0.023488 0.0018848 0.013869 0.010902 0.034903 0.042877 0.042992 0.048109 0.064247 -8.1887 -0.0038595 -0.0029914 8.4405e-05 -0.0027222 -0.026197 -0.008648 -0.0025849 -0.0035972 -0.00068158 0 -0.028775 0 0.0015353 0 0.001646 0 -0.70049
2.2813 0.014132 0.020599 0.01454 0.0081685 0.017974 0.018756 0.023963 0.0315 0.033743 0.0361 0.042443 -8.2742 -0.0031875 -0.0018817 -0.00151 -0.004824 -0.020495 -0.0088 -0.00053949 -0.004939 0.0012125 0 -0.02853 0 0.001007 0 0.002022 0 -0.55469
2.2852 0.016592 0.019053 0.0055705 0.017667 0.018444 0.025672 0.012731 0.015868 0.020079 0.018648 0.012876 -8.3558 9.469e-05 0.00064148 -0.0012377 -0.0043582 -0.01413 -0.0049659 0.0003588 -0.0040531 0.000184 0 -0.028534 0 0.0010532 0 0.0020393 0 -0.34002
2.2891 0.021032 0.018059 0.004021 0.023964 0.015029 0.027678 0.0050756 0.0027116 0.0046592 0.0027767 -0.0099325 -8.4546 0.0040625 0.0022556 -0.0007331 -0.0014877 -0.0093358 0.00011778 -0.00024071 -0.0012494 -0.0037342 0 -0.028611 0 0.0016268 0 0.001881 0 -0.1473
2.293 0.024966 0.018323 0.011867 0.02327 0.010182 0.023682 0.0022617 -0.0025299 -0.008718 -0.00622 -0.017257 -8.5756 0.0062721 0.0017487 -0.0024901 0.00087469 -0.0065714 0.0035125 -0.0020828 0.0015921 -0.0069953 0 -0.028676 0 0.0021857 0 0.0017208 0 -0.047337
2.2969 0.025879 0.019642 0.023461 0.016884 0.0070804 0.016285 0.0037424 0.0015067 -0.015231 -0.0062914 -0.0095434 -8.7059 0.0055152 -0.00015561 -0.0066936 -0.00012061 -0.0052362 0.0040208 -0.0042193 0.002473 -0.0059545 0 -0.028789 0 0.002192 0 0.0014586 0 -0.064615
2.3008 0.022842 0.020939 0.029504 0.0098739 0.0076509 0.01024 0.0084387 0.011558 -0.011112 0.0012847 0.0061036 -8.826 0.0025714 -0.0017612 -0.010377 -0.0042435 -0.0050082 0.0026286 -0.0052218 0.00089928 -0.00056452 0 -0.029051 0 0.0016343 0 0.00087721 0 -0.17534
2.3047 0.017177 0.020726 0.024237 0.0071985 0.011743 0.0092861 0.015161 0.021858 0.0034077 0.012814 0.02133 -8.9245 -0.00059407 -0.0020131 -0.010018 -0.0081009 -0.0064849 0.0013287 -0.0040732 -0.0016682 0.0052584 0 -0.029476 0 0.0010714 0 4.2755e-05 0 -0.32433
2.3086 0.011708 0.017963 0.010154 0.010258 0.017441 0.013388 0.022247 0.027533 0.022931 0.02375 0.030786 -9.0056 -0.0024349 -0.0012024 -0.0051 -0.0082001 -0.010512 0.0014577 -0.0012183 -0.0028814 0.0070377 0 -0.029978 0 0.0011237 0 -0.00055374 0 -0.45004
2.3125 0.0090419 0.012946 -0.0035413 0.016288 0.021965 0.018533 0.02752 0.027067 0.039157 0.030473 0.033244 -9.084 -0.0028385 -0.00029459 0.00097507 -0.0041548 -0.01681 0.0028806 0.001383 -0.0012458 0.0037496 0 -0.030444 0 0.0018627 0 -0.00036467 0 -0.50811
2.3164 0.010043 0.0075564 -0.0075261 0.020704 0.022853 0.019611 0.029172 0.022396 0.04544 0.031549 0.030347 -9.173 -0.0027599 0.00018527 0.0037295 0.0011358 -0.023233 0.0044728 0.0016825 0.0027396 -0.0012969 0 -0.030789 0 0.0026832 0 0.00065608 0 -0.48672
2.3203 0.013478 0.0044615 0.0010906 0.020448 0.019311 0.014482 0.026925 0.016946 0.040349 0.027861 0.024844 -9.2744 -0.0029839 0.00048712 0.0016225 0.0044162 -0.026551 0.0052372 -0.00061399 0.0067899 -0.0035122 0 -0.03095 0 0.0028146 0 0.0018894 0 -0.40854
2.3242 0.017012 0.0055743 0.017061 0.01599 0.013211 0.0060539 0.022153 0.01316 0.027633 0.021648 0.019305 -9.3779 -0.0032983 0.0009636 -0.0025913 0.0050465 -0.024426 0.0050131 -0.0035812 0.0081992 -0.0011667 0 -0.030866 0 0.0020345 0 0.0025109 0 -0.31708
2.3281 0.018818 0.010792 0.031011 0.010833 0.0087384 0.00049327 0.016677 0.011166 0.012989 0.015277 0.015225 -9.47 -0.0028842 0.00131 -0.0044858 0.0050118 -0.017152 0.0042875 -0.004672 0.0055044 0.0031488 0 -0.030527 0 0.00092368 0 0.0021768 0 -0.25285
2.332 0.01868 0.017966 0.035882 0.0091246 0.010131 0.0027385 0.01135 0.0092742 0.00064823 0.010565 0.012419 -9.5453 -0.0014543 0.00069775 -0.0021125 0.0061699 -0.0077786 0.0034974 -0.0030196 -0.00051437 0.0049743 0 -0.03005 0 0.00039821 0 0.0012909 0 -0.2325
2.3359 0.017929 0.024189 0.031225 0.013029 0.018511 0.012782 0.0060199 0.0058179 -0.0075221 0.0087669 0.009363 -9.6099 0.00012569 -0.0012678 0.0022161 0.0078892 -0.00043109 0.0026045 -0.00022826 -0.007084 0.0020274 0 -0.029674 0 0.00091556 0 0.0006087 0 -0.24517
2.3398 0.018367 0.027487 0.022838 0.021433 0.03018 0.02566 0.0010348 0.001108 -0.010424 0.010639 0.0049636 -9.677 0.00049171 -0.003823 0.0041455 0.0077729 0.0020067 0.0013378 0.0011902 -0.010887 -0.0037578 0 -0.029616 0 0.0020704 0 0.00057464 0 -0.26935
2.3438 0.020961 0.027742 0.018541 0.030635 0.038286 0.035035 -0.0012806 -0.0018258 -0.0062141 0.016155 0.00084722 -9.7556 -0.00086501 -0.0054509 0.0013904 0.0047311 -0.00080397 -0.00021613 0.00023414 -0.0099859 -0.0078572 0 -0.029896 0 0.0029573 0 0.0010259 0 -0.29772
2.3477 0.025186 0.026371 0.023048 0.036478 0.037329 0.037371 0.0028663 0.001517 0.0068343 0.024158 0.0018461 -9.8431 -0.0029322 -0.0051353 -0.004063 0.00092474 -0.0071201 -0.0013526 -0.0017379 -0.0050936 -0.006873 0 -0.0303 0 0.0029777 0 0.0014907 0 -0.34878
2.3516 0.029383 0.025216 0.034975 0.036664 0.027427 0.033546 0.015965 0.014193 0.02756 0.032609 0.013092 -9.9263 -0.0039831 -0.003254 -0.0076262 9.1786e-05 -0.014674 -0.0011769 -0.0025941 0.00070493 -0.0011684 0 -0.03054 0 0.0023519 0 0.0017093 0 -0.45286
2.3555 0.031846 0.025549 0.047581 0.031938 0.014927 0.027251 0.036167 0.034817 0.050165 0.039516 0.035045 -9.9913 -0.0031644 -0.0012124 -0.0060744 0.0036323 -0.021894 0.00059409 -0.001822 0.003804 0.0055573 0 -0.030481 0 0.0018708 0 0.0018212 0 -0.62031
2.3594 0.031914 0.027668 0.052802 0.025535 0.0085118 0.02222 0.056707 0.056655 0.065998 0.043755 0.060457 -10.034 -0.0013123 -0.00017992 -0.00029345 0.0085283 -0.027911 0.0031731 -0.0012093 0.0024073 0.009092 0 -0.030216 0 0.0021252 0 0.0020717 0 -0.81664
2.3633 0.030384 0.030973 0.046397 0.021333 0.013354 0.020693 0.0689 0.070165 0.068311 0.044976 0.076818 -10.065 -0.00013436 -0.00017922 0.0054571 0.0096771 -0.031785 0.0050651 -0.0030034 -0.0022333 0.0075546 0 -0.029935 0 0.0029415 0 0.0024216 0 -0.96767
2.3672 0.029001 0.034231 0.031091 0.021799 0.027501 0.023545 0.067067 0.068152 0.056563 0.042851 0.073804 -10.099 -0.00051933 -0.00037093 0.0069324 0.0047833 -0.032154 0.0050559 -0.0073445 -0.0066115 0.0022759 0 -0.029736 0 0.0035574 0 0.0025331 0 -0.99755
2.3711 0.029339 0.035994 0.01536 0.026838 0.04304 0.030629 0.052185 0.050563 0.03692 0.036855 0.050825 -10.15 -0.0016597 -0.00011319 0.0030246 -0.0029557 -0.028059 0.0030896 -0.011606 -0.0073242 -0.0034994 0 -0.029573 0 0.0033665 0 0.0021635 0 -0.87769
2.375 0.031807 0.035326 0.0081634 0.034 0.051188 0.040236 0.031771 0.02553 0.018568 0.02736 0.018823 -10.217 -0.0019007 0.00039367 -0.0037424 -0.00734 -0.020307 0.0003527 -0.012453 -0.0033792 -0.006806 0 -0.029398 0 0.0025214 0 0.0015203 0 -0.65402
2.3789 0.0354 0.032613 0.012952 0.039789 0.047825 0.048501 0.015931 0.0054148 0.0086364 0.01711 -0.005642 -10.285 -0.00047807 0.00053118 -0.0093382 -0.0048242 -0.011954 -0.0015293 -0.0087612 0.0031545 -0.0065231 0 -0.029295 0 0.0018137 0 0.001146 0 -0.43155
2.3828 0.038356 0.029753 0.025388 0.041411 0.035932 0.050677 0.011907 -7.0359e-05 0.0092132 0.011063 -0.010273 -10.338 0.001645 0.00017618 -0.011004 0.0019736 -0.0069885 -0.001608 -0.0026651 0.0085696 -0.0035807 0 -0.029449 0 0.001933 0 0.0014035 0 -0.32163
2.3867 0.039217 0.029105 0.036747 0.038242 0.023576 0.044484 0.020252 0.010663 0.017833 0.013656 0.0058765 -10.369 0.0027541 -3.5488e-05 -0.0086467 0.0064309 -0.0078826 -0.00024429 0.002208 0.0099714 -3.728e-05 0 -0.029936 0 0.0028049 0 0.0020847 0 -0.38102
2.3906 0.037568 0.031606 0.040485 0.032299 0.018794 0.032923 0.034792 0.030533 0.030117 0.025174 0.032705 -10.382 0.0022086 0.00052226 -0.0042673 0.0039371 -0.013876 0.0011727 0.0036418 0.007055 0.0022194 0 -0.03058 0 0.0036373 0 0.0025714 0 -0.57847
2.3945 0.034003 0.035496 0.036687 0.027256 0.024444 0.023185 0.046408 0.048437 0.042218 0.040448 0.05594 -10.386 0.0012013 0.0015318 -0.00032786 -0.0037959 -0.021479 0.0011967 0.0022758 0.0020715 0.0023982 0 -0.03106 0 0.0036433 0 0.0024183 0 -0.80957
2.3984 0.029499 0.037071 0.030779 0.026144 0.03611 0.021316 0.048474 0.055886 0.051733 0.051634 0.065469 -10.39 0.0015587 0.0018216 0.0016533 -0.010173 -0.026917 -0.00069741 0.00053693 -0.0018613 0.00093637 0 -0.031184 0 0.0027687 0 0.0017825 0 -0.95278
2.4023 0.024789 0.033315 0.027918 0.028907 0.044548 0.026692 0.040676 0.051273 0.057337 0.053287 0.059771 -10.393 0.0037187 0.00060152 0.0015833 -0.0095736 -0.028581 -0.0037686 0.00034789 -0.0028582 -0.001098 0 -0.03107 0 0.0017478 0 0.001262 0 -0.93446
2.4063 0.020237 0.024503 0.028345 0.031695 0.041615 0.031654 0.028681 0.039324 0.05802 0.045625 0.044571 -10.393 0.0059826 -0.0013969 0.00044029 -0.0022236 -0.027498 -0.0064829 0.0017671 -0.0013536 -0.0028193 0 -0.031008 0 0.0014358 0 0.0013027 0 -0.7645
2.4102 0.016129 0.014489 0.027953 0.029106 0.02614 0.027668 0.019659 0.026712 0.052578 0.033288 0.027781 -10.383 0.005955 -0.002245 -0.00048303 0.0062865 -0.025521 -0.0074545 0.0034999 0.00048811 -0.0039304 0 -0.031135 0 0.002043 0 0.0017677 0 -0.52102
2.4141 0.012919 0.0081222 0.023216 0.018429 0.0055831 0.013312 0.01673 0.017334 0.039633 0.020952 0.014567 -10.367 0.002874 -0.00056433 -0.00033927 0.010101 -0.02298 -0.0062515 0.0043639 0.00053735 -0.0044831 0 -0.031258 0 0.0029746 0 0.0020981 0 -0.29577
2.418 0.011059 0.0076822 0.015336 0.0028414 -0.0084125 -0.0031241 0.016625 0.010613 0.018568 0.0099802 0.0053661 -10.353 -0.0014832 0.002925 0.00081151 0.0079522 -0.018111 -0.0035995 0.004162 -0.0016709 -0.004384 0 -0.031041 0 0.0034069 0 0.0018904 0 -0.13837
2.4219 0.010568 0.011223 0.0092775 -0.0095245 -0.0081005 -0.009564 0.012777 0.0036785 -0.0085536 -0.00088919 -0.0025921 -10.346 -0.0043199 0.0057154 0.0020703 0.0034841 -0.0090384 -0.00090448 0.0033684 -0.0046544 -0.0032878 0 -0.030382 0 0.0030449 0 0.0012985 0 -0.039014
2.4258 0.010822 0.014235 0.0086163 -0.010881 0.0044441 -0.00019788 0.0017604 -0.0046836 -0.035143 -0.011963 -0.011727 -10.35 -0.0043743 0.0056333 0.0023335 0.0012884 0.0032798 0.00058882 0.0023319 -0.0062717 -0.0010821 0 -0.029599 0 0.0023533 0 0.00085946 0 0.039973
2.4297 0.010899 0.01322 0.011524 0.00011146 0.018477 0.018896 -0.012264 -0.011761 -0.0506 -0.020186 -0.020937 -10.359 -0.0030159 0.0028679 0.0011496 0.0027546 0.013965 0.00051225 0.00097691 -0.005562 0.0015846 0 -0.029188 0 0.0020646 0 0.0009357 0 0.11252
2.4336 0.010172 0.0082016 0.012254 0.016372 0.022503 0.03377 -0.019479 -0.012422 -0.044806 -0.020756 -0.025078 -10.365 -0.0027684 -7.5934e-05 -0.00081397 0.0055292 0.01657 -0.00044016 -0.00081491 -0.0035894 0.0034825 0 -0.029368 0 0.0024538 0 0.0013548 0 0.14408
2.4375 0.0085681 0.0021447 0.0068851 0.026754 0.012983 0.033245 -0.012038 -0.0034803 -0.015178 -0.011475 -0.018 -10.365 -0.0046739 -0.0005919 -0.0021235 0.0065221 0.0076547 -0.00096152 -0.0027605 -0.0024717 0.0037466 0 -0.029859 0 0.0030737 0 0.0016133 0 0.08013
2.4414 0.0062077 -0.0019552 -0.002479 0.02384 -0.0032759 0.017334 0.0084568 0.012511 0.028519 0.004359 0.0022476 -10.356 -0.0071093 0.0016526 -0.0015713 0.0050507 -0.0098057 2.8223e-05 -0.0042242 -0.0033317 0.0027082 0 -0.03015 0 0.0031988 0 0.0014256 0 -0.092068
2.4453 0.0028344 -0.0036441 -0.0095845 0.0091564 -0.01514 -0.0034899 0.030129 0.027392 0.06657 0.019362 0.02954 -10.343 -0.0072814 0.0044027 0.00090831 0.0030405 -0.027153 0.0026308 -0.0046465 -0.0050035 0.0016289 0 -0.030015 0 0.0025529 0 0.0010454 0 -0.30207
2.4492 -0.0022411 -0.0050443 -0.010407 -0.0084041 -0.016521 -0.017193 0.038189 0.031946 0.079329 0.026516 0.050701 -10.329 -0.0040079 0.0048601 0.0040992 0.0025113 -0.034949 0.0057699 -0.003856 -0.00486 0.001411 0 -0.029757 0 0.0016276 0 0.0010246 0 -0.41844
2.4531 -0.0094138 -0.0085785 -0.0076767 -0.019662 -0.01104 -0.019443 0.025213 0.021824 0.05902 0.022766 0.052091 -10.319 0.0009007 0.0021499 0.00625 0.0032973 -0.028829 0.0077178 -0.0020571 -0.0012832 0.0015604 0 -0.029906 0 0.0012858 0 0.0016476 0 -0.32792
2.457 -0.017877 -0.014627 -0.0086943 -0.021909 -0.0080745 -0.015624 -0.0036169 0.00038336 0.014857 0.0091894 0.028162 -10.312 0.0040234 -0.0020858 0.006162 0.0034094 -0.012103 0.0070884 0.00026431 0.0043744 0.0006568 0 -0.030632 0 0.0020027 0 0.0026093 0 -0.01524
2.4609 -0.025522 -0.021214 -0.018172 -0.019945 -0.013943 -0.01471 -0.034396 -0.023797 -0.032831 -0.011136 -0.013987 -10.307 0.0032099 -0.0054109 0.0038762 0.0014696 0.006839 0.0037131 0.0023121 0.0083287 -0.001896 0 -0.031466 0 0.0034238 0 0.0032581 0 0.41819
2.4648 -0.030035 -0.025789 -0.032987 -0.020971 -0.026276 -0.021046 -0.054233 -0.042731 -0.065545 -0.034548 -0.0578 -10.301 -0.00069146 -0.0068487 0.00057207 -0.0015372 0.020336 -0.0011676 0.0030618 0.007295 -0.0045978 0 -0.031646 0 0.0046278 0 0.0031639 0 0.81314
2.4688 -0.030479 -0.027303 -0.044164 -0.028104 -0.036492 -0.031167 -0.059081 -0.053501 -0.077075 -0.056258 -0.086478 -10.291 -0.0047482 -0.00744 -0.0021599 -0.0031267 0.026052 -0.0055585 0.0017942 0.0014228 -0.0046738 0 -0.030801 0 0.0048539 0 0.0024656 0 1.0452
2.4727 -0.028048 -0.026716 -0.044511 -0.038014 -0.037746 -0.037687 -0.053996 -0.057979 -0.07396 -0.069843 -0.091924 -10.278 -0.0064912 -0.0086452 -0.0031886 -0.0019036 0.02696 -0.0078147 -0.001139 -0.0054408 -0.00062721 0 -0.02935 0 0.0040669 0 0.0016878 0 1.0835
2.4766 -0.025265 -0.02574 -0.034804 -0.044227 -0.030852 -0.036047 -0.04679 -0.058657 -0.066626 -0.069382 -0.077392 -10.267 -0.0056959 -0.010309 -0.0023963 0.00083935 0.027113 -0.007481 -0.0041351 -0.0086271 0.0058074 0 -0.028203 0 0.0029109 0 0.0012448 0 0.97934
2.4805 -0.024193 -0.025248 -0.022836 -0.042657 -0.022925 -0.028092 -0.041225 -0.054965 -0.059426 -0.053772 -0.052899 -10.265 -0.0039607 -0.010364 -0.00068642 0.0022112 0.027122 -0.0053227 -0.0052936 -0.0063126 0.010466 0 -0.028023 0 0.00215 0 0.0011291 0 0.80691
2.4844 -0.025072 -0.024863 -0.01644 -0.034524 -0.020551 -0.019992 -0.035411 -0.043865 -0.048109 -0.029343 -0.0279 -10.277 -0.0028538 -0.0067292 0.00053507 0.00047075 0.023452 -0.0025873 -0.0039113 -0.0008079 0.010005 0 -0.028717 0 0.002103 0 0.001057 0 0.61235
2.4883 -0.026447 -0.023874 -0.017209 -0.024697 -0.024184 -0.017091 -0.025765 -0.024259 -0.026368 -0.0071937 -0.007102 -10.306 -0.0026132 0.00031556 0.00015554 -0.0032409 0.012302 -0.00010553 -0.0011097 0.0036327 0.0048063 0 -0.029602 0 0.0025164 0 0.00086964 0 0.40931
2.4922 -0.026566 -0.022308 -0.020533 -0.017683 -0.028767 -0.020236 -0.012044 -0.00077696 0.0050176 0.0037002 0.0084322 -10.348 -0.0025214 0.0075843 -0.0019868 -0.0058273 -0.0053495 0.0020674 0.0012 0.0044559 -0.0012353 0 -0.030068 0 0.0028938 0 0.0007455 0 0.21144
2.4961 -0.024803 -0.020982 -0.021181 -0.01497 -0.029251 -0.02604 0.0012998 0.017273 0.034988 0.0021488 0.017675 -10.392 -0.0021983 0.010967 -0.004993 -0.0049004 -0.022303 0.0042422 0.0021463 0.0026156 -0.0040337 0 -0.030096 0 0.0029275 0 0.0010057 0 0.058795
2.5 -0.021964 -0.020546 -0.018483 -0.015368 -0.025222 -0.029922 0.0082436 0.021629 0.048202 -0.0057823 0.018007 -10.43 -0.0021788 0.0084007 -0.0074538 -0.00071468 -0.02922 0.0063648 0.0026491 0.0010499 -0.0027645 0 -0.030159 0 0.0026658 0 0.0017244 0 0.0065696
2.5039 -0.01941 -0.020622 -0.016164 -0.016987 -0.02037 -0.02907 0.0055235 0.010821 0.035545 -0.012969 0.0072658 -10.453 -0.0030905 0.0014244 -0.0083118 0.0042372 -0.021373 0.0077049 0.0041626 0.0014987 -0.00026693 0 -0.030639 0 0.0023556 0 0.0025576 0 0.085255
2.5078 -0.017908 -0.020013 -0.017677 -0.018513 -0.01808 -0.023503 -0.0055413 -0.0089796 0.00089886 -0.017273 -0.012947 -10.462 -0.0044206 -0.0058929 -0.0074261 0.0073432 -0.0025971 0.0073283 0.006619 0.0028255 -7.2865e-05 0 -0.031366 0 0.0021862 0 0.0029793 0 0.27023
2.5117 -0.0172 -0.017841 -0.022276 -0.019059 -0.018123 -0.015413 -0.02054 -0.028576 -0.040718 -0.02186 -0.036385 -10.466 -0.0044217 -0.0097326 -0.0054567 0.0076845 0.016989 0.0049781 0.0078753 0.0024123 -0.0029678 0 -0.031735 0 0.0021845 0 0.0027089 0 0.48928
2.5156 -0.016483 -0.01448 -0.025817 -0.017795 -0.017709 -0.0078692 -0.03461 -0.041583 -0.0717 -0.029905 -0.0549 -10.481 -0.0015445 -0.0088881 -0.0032598 0.0061316 0.027894 0.0015437 0.0056199 -0.00087341 -0.0063978 0 -0.031284 0 0.0022967 0 0.0019369 0 0.661
2.5195 -0.015176 -0.011353 -0.025022 -0.014501 -0.015217 -0.0036064 -0.043866 -0.046591 -0.080741 -0.039398 -0.062485 -10.519 0.0038817 -0.0050991 -0.0013784 0.0040602 0.027309 -0.0014021 5.8397e-05 -0.0051788 -0.0071935 0 -0.030181 0 0.0024951 0 0.0011575 0 0.73165
2.5234 -0.013283 -0.00976 -0.020499 -0.010531 -0.01223 -0.0039847 -0.04542 -0.044738 -0.06675 -0.043542 -0.057401 -10.581 0.0094247 -0.0013909 -3.0711e-05 0.0021338 0.01959 -0.002685 -0.0054827 -0.0071724 -0.0048056 0 -0.029134 0 0.0027686 0 0.00078221 0 0.68583
2.5273 -0.011188 -0.009805 -0.015481 -0.0085333 -0.011612 -0.0083342 -0.037573 -0.036352 -0.037034 -0.036572 -0.041462 -10.657 0.012186 0.00017888 0.00057695 0.00018247 0.011266 -0.0023098 -0.0071035 -0.0051069 -0.0017934 0 -0.028819 0 0.0030283 0 0.00087755 0 0.53514
2.5313 -0.0092946 -0.010375 -0.012106 -0.0104 -0.01391 -0.01418 -0.02111 -0.020815 -0.0026452 -0.0193 -0.018306 -10.729 0.010957 -0.00024162 0.00014017 -0.0020384 0.0052812 -0.0012413 -0.0038936 -0.00046329 -0.0011358 0 -0.029348 0 0.0030886 0 0.0012099 0 0.30727
2.5352 -0.0078781 -0.01013 -0.0095105 -0.015103 -0.016186 -0.01853 -0.00055637 0.00020941 0.025899 0.00097753 0.0072452 -10.782 0.007033 -0.00080525 -0.0014025 -0.0041755 -0.00039924 -0.00039567 0.00098167 0.0033759 -0.003156 0 -0.030242 0 0.0028039 0 0.001489 0 0.047641
2.5391 -0.0071334 -0.0085866 -0.0057267 -0.018825 -0.014697 -0.01948 0.016721 0.020276 0.04134 0.015959 0.028906 -10.813 0.0030476 0.00028103 -0.0034582 -0.0053504 -0.0089177 0.00018063 0.0030256 0.0040945 -0.0052123 0 -0.030888 0 0.0022502 0 0.0015668 0 -0.17782
2.543 -0.0071124 -0.0063753 -0.00093717 -0.017852 -0.0086344 -0.016969 0.024036 0.030345 0.041154 0.021803 0.039696 -10.834 0.00091109 0.0030723 -0.0049219 -0.0048107 -0.019434 0.0011166 0.0005985 0.0022281 -0.0044526 0 -0.031034 0 0.0017476 0 0.0014611 0 -0.29821
2.5469 -0.0074707 -0.0045591 0.0018806 -0.011854 -0.0010092 -0.012187 0.019368 0.024944 0.027945 0.019754 0.034905 -10.864 0.0006165 0.0055549 -0.0049818 -0.0025383 -0.026067 0.0026802 -0.0034563 0.00023679 -0.00078845 0 -0.030879 0 0.0016451 0 0.0012693 0 -0.27257
2.5508 -0.0073426 -0.0036834 -8.1513e-05 -0.0044078 0.0041595 -0.0064362 0.0066271 0.0070542 0.0081744 0.012481 0.015531 -10.913 0.00075997 0.0050623 -0.0038912 0.00062218 -0.022371 0.0039885 -0.0044517 1.5702e-06 0.0029658 0 -0.030751 0 0.0020283 0 0.0010998 0 -0.11927
2.5547 -0.0057116 -0.0033512 -0.0060556 6.1037e-07 0.0053481 -0.00060835 -0.0069818 -0.013146 -0.01089 0.0010227 -0.011031 -10.978 8.6814e-05 0.00053807 -0.0028292 0.003328 -0.0075481 0.003438 -0.00034922 0.0012397 0.0039234 0 -0.030737 0 0.0026169 0 0.0010542 0 0.088227
2.5586 -0.0021796 -0.0025813 -0.011693 -8.9202e-05 0.0042587 0.0044736 -0.01551 -0.025197 -0.024516 -0.014052 -0.034447 -11.046 -0.001385 -0.0061016 -0.0027657 0.0043791 0.011356 0.00017691 0.00618 0.0021795 0.0020156 0 -0.030631 0 0.0029734 0 0.0011955 0 0.26084
2.5625 0.0024972 -0.00056406 -0.012721 -0.0018493 0.0035186 0.0077691 -0.017225 -0.025219 -0.031745 -0.029053 -0.046761 -11.104 -0.002552 -0.010855 -0.0033266 0.0033895 0.023726 -0.0046963 0.010114 0.0015115 -1.3576e-05 0 -0.030202 0 0.0028652 0 0.0014709 0 0.339
2.5664 0.0067177 0.0027858 -0.0085744 -0.00075556 0.0042671 0.0086346 -0.014031 -0.017019 -0.033509 -0.036287 -0.045523 -11.15 -0.0023964 -0.010467 -0.0028727 0.0011806 0.02289 -0.0084876 0.0085931 -0.00045296 0.00052266 0 -0.029483 0 0.0024628 0 0.0016765 0 0.30925
2.5703 0.0091324 0.0068211 -0.002316 0.0053437 0.0061875 0.0078713 -0.0084636 -0.0070454 -0.029439 -0.028516 -0.032746 -11.192 -0.0010458 -0.0051461 3.2079e-05 -0.00047378 0.010674 -0.008773 0.0032921 -0.0023847 0.0034823 0 -0.028787 0 0.002189 0 0.0015694 0 0.18622
2.5742 0.0097203 0.010618 0.0028768 0.014352 0.0092905 0.0077575 -0.0012218 0.0016573 -0.016734 -0.005416 -0.0117 -11.242 0.00016881 0.0011945 0.0049991 0.00012623 -0.0047364 -0.0052878 -0.0014405 -0.0033544 0.0060565 0 -0.028447 0 0.0023408 0 0.0010933 0 -0.013419
2.5781 0.0099325 0.013553 0.006791 0.021777 0.014566 0.010396 0.008704 0.010867 0.0070974 0.024328 0.014739 -11.305 -0.00031029 0.0037474 0.0096322 0.0033068 -0.015592 -0.00019067 -0.0026639 -0.0034454 0.0056659 0 -0.028553 0 0.0028128 0 0.00051062 0 -0.27443
2.582 0.011693 0.015669 0.011618 0.024452 0.022192 0.015659 0.021778 0.023225 0.03954 0.048127 0.042726 -11.373 -0.0030003 0.00063734 0.011186 0.0074461 -0.020106 0.0035781 -0.0011385 -0.0030877 0.002589 0 -0.028916 0 0.0031708 0 0.00025574 0 -0.56215
2.5859 0.01598 0.01763 0.018672 0.022818 0.029507 0.020933 0.035855 0.037414 0.070824 0.057858 0.06555 -11.435 -0.0067614 -0.0054195 0.0087454 0.009828 -0.022146 0.0044267 0.00012473 -0.0021754 -0.00036849 0 -0.029264 0 0.003018 0 0.00057238 0 -0.80734
2.5898 0.022066 0.02031 0.026289 0.020109 0.032038 0.023394 0.04633 0.047609 0.087317 0.054347 0.074881 -11.482 -0.0093493 -0.0092286 0.0040134 0.0085262 -0.025894 0.0029078 -0.00078275 -0.00018788 -0.00078672 0 -0.029459 0 0.0023351 0 0.0012491 0 -0.92658
2.5938 0.028004 0.024219 0.031366 0.019612 0.02775 0.022874 0.048614 0.047898 0.079348 0.04447 0.065717 -11.515 -0.008889 -0.0074039 -2.5661e-05 0.0039149 -0.030759 0.0006496 -0.0029301 0.0027831 0.00090613 0 -0.029524 0 0.0015037 0 0.0017415 0 -0.87363
2.5977 0.031955 0.029112 0.032757 0.022496 0.020436 0.022359 0.041226 0.0375 0.048272 0.03437 0.041205 -11.54 -0.0053321 -0.0012114 -0.001384 -0.0014851 -0.031447 -0.0013488 -0.0039561 0.0054281 0.0019669 0 -0.029523 0 0.00099816 0 0.0016358 0 -0.68127
2.6016 0.033385 0.034037 0.032516 0.027628 0.017874 0.025278 0.027371 0.021981 0.0074156 0.025482 0.012458 -11.565 -0.00079755 0.0045316 -0.00029984 -0.0047942 -0.023247 -0.003313 -0.0027932 0.0060164 0.00031279 0 -0.029463 0 0.0010199 0 0.0010574 0 -0.45358
2.6055 0.033295 0.037832 0.033401 0.032839 0.025214 0.032014 0.013851 0.009571 -0.024426 0.016571 -0.0075534 -11.592 0.0016852 0.0055797 0.0015218 -0.0047699 -0.00768 -0.0056924 -0.00069414 0.0039847 -0.0031272 0 -0.029325 0 0.0013863 0 0.00062142 0 -0.30723
2.6094 0.033389 0.039759 0.035447 0.036283 0.039404 0.039186 0.0078239 0.006032 -0.033046 0.0084967 -0.011624 -11.621 0.00034737 0.0017946 0.0027081 -0.0024089 0.0068477 -0.0078162 0.00038022 0.00065887 -0.0051176 0 -0.029186 0 0.0017495 0 0.00091418 0 -0.30468
2.6133 0.03485 0.039888 0.035771 0.037171 0.050588 0.042677 0.01313 0.012181 -0.016069 0.0058381 -0.0014349 -11.648 -0.0038133 -0.0029846 0.0032447 0.00020082 0.010517 -0.0078939 3.3538e-05 -0.0017911 -0.0032121 0 -0.029248 0 0.0019273 0 0.0019425 0 -0.42872
2.6172 0.037585 0.039011 0.032286 0.036032 0.050212 0.041543 0.02828 0.025117 0.016952 0.013213 0.015905 -11.671 -0.0075297 -0.0044931 0.0038776 0.0016281 -0.00055861 -0.004647 -0.00020709 -0.0022306 0.0018194 0 -0.029699 0 0.0020433 0 0.0030646 0 -0.61302
2.6211 0.04044 0.038208 0.027322 0.034657 0.038916 0.038823 0.047313 0.040868 0.051034 0.030113 0.03418 -11.689 -0.0076408 -0.0017308 0.0047875 0.001921 -0.021093 0.00098699 0.0012268 -0.0014022 0.0065862 0 -0.030512 0 0.0023573 0 0.0035037 0 -0.79663
2.625 0.042198 0.0384 0.026606 0.035389 0.026734 0.038313 0.063089 0.055877 0.074187 0.049882 0.051374 -11.698 -0.0035974 0.0024747 0.0051445 0.0019998 -0.040188 0.0059827 0.0040077 -0.00089432 0.0080408 0 -0.031376 0 0.002959 0 0.0030109 0 -0.956
2.6289 0.042648 0.040105 0.033786 0.03962 0.024951 0.040582 0.071013 0.06701 0.082489 0.064281 0.067587 -11.696 0.0019826 0.0043019 0.0040966 0.0024669 -0.048874 0.0074323 0.0061098 -0.0013641 0.0059209 0 -0.03187 0 0.0036178 0 0.0020796 0 -1.0943
2.6328 0.042957 0.043423 0.045893 0.046391 0.036667 0.042532 0.070845 0.071664 0.079454 0.069377 0.080757 -11.684 0.0053164 0.0023454 0.0020703 0.0030509 -0.045753 0.0049589 0.0058984 -0.0019231 0.0024848 0 -0.031748 0 0.0039363 0 0.001507 0 -1.209
2.6367 0.045045 0.048139 0.054991 0.052636 0.054508 0.041265 0.065632 0.068955 0.071408 0.067282 0.085526 -11.665 0.0044582 -0.0015184 0.00077882 0.0030771 -0.036663 0.0010478 0.0037592 -0.0013236 0.00013186 0 -0.031131 0 0.0036776 0 0.0016857 0 -1.2763
2.6406 0.050345 0.053846 0.055377 0.055566 0.067345 0.038369 0.058997 0.060914 0.062833 0.062689 0.077213 -11.644 0.00078698 -0.0043154 0.00165 0.0022916 -0.029207 -0.0011482 0.001488 0.00039885 -0.00055279 0 -0.030443 0 0.0029795 0 0.0022651 0 -1.2693
2.6445 0.058794 0.060122 0.049667 0.055505 0.069753 0.039834 0.053178 0.051948 0.054846 0.058389 0.057388 -11.624 -0.0023013 -0.0048201 0.0041658 0.0011402 -0.026944 -0.00056642 0.00023544 0.0017121 -0.00055018 0 -0.030127 0 0.0022667 0 0.0024846 0 -1.1928
2.6484 0.068783 0.066721 0.047468 0.056419 0.065813 0.050955 0.049276 0.046474 0.047124 0.054516 0.035448 -11.603 -0.00236 -0.0042764 0.0059415 0.0003123 -0.027846 0.0010167 -0.00056233 0.0011468 -0.00064878 0 -0.030348 0 0.0019362 0 0.001871 0 -1.1011
2.6523 0.078125 0.073641 0.057128 0.063043 0.064492 0.070768 0.048853 0.046751 0.040897 0.051681 0.023942 -11.569 7.5419e-05 -0.0045313 0.0047581 0.00012151 -0.027759 0.00093804 -0.0020253 -0.0010121 -0.00037027 0 -0.030897 0 0.002079 0 0.0006689 0 -1.0776
2.6563 0.085325 0.080929 0.077945 0.076657 0.071494 0.091537 0.054593 0.052899 0.040157 0.053589 0.031014 -11.516 0.0021289 -0.0057255 0.00074028 0.0003324 -0.02542 -0.0015984 -0.0038889 -0.0027973 0.0012038 0 -0.031336 0 0.0024577 0 -0.00036901 0 -1.1909
2.6602 0.090249 0.088309 0.10015 0.093272 0.085009 0.10428 0.0687 0.064621 0.049853 0.0652 0.055822 -11.439 0.0012414 -0.0060028 -0.0034857 0.00045569 -0.02449 -0.0046461 -0.0043034 -0.0024502 0.0037621 0 -0.031303 0 0.0027351 0 -0.00061873 0 -1.4548
2.6641 0.093773 0.094961 0.11291 0.10617 0.098322 0.10561 0.090217 0.082125 0.072329 0.087522 0.090032 -11.34 -0.0025636 -0.0035344 -0.0049968 9.2101e-05 -0.030742 -0.005366 -0.0019692 -0.00019491 0.0053512 0 -0.03075 0 0.0027405 0 -6.7828e-05 0 -1.8192
2.668 0.096835 0.099781 0.11307 0.11084 0.10583 0.099862 0.11398 0.10461 0.10455 0.11437 0.12333 -11.226 -0.0067567 0.0012381 -0.0031942 -0.00093662 -0.046702 -0.0027822 0.0016848 0.0020206 0.0039943 0 -0.029975 0 0.0025559 0 0.00075175 0 -2.193
2.6719 0.099734 0.10207 0.10688 0.10812 0.10677 0.094749 0.13283 0.12778 0.1381 0.1351 0.14816 -11.104 -0.0085074 0.005465 -0.00038031 -0.0025235 -0.068231 0.001253 0.0030912 0.0026036 -0.00017372 0 -0.029415 0 0.0023786 0 0.0012536 0 -2.4815
2.6758 0.10219 0.10214 0.1036 0.10292 0.1042 0.09496 0.14158 0.14382 0.16214 0.14162 0.16078 -10.975 -0.0069774 0.0061052 0.00030355 -0.0041105 -0.086055 0.003807 -6.2064e-05 0.0020157 -0.0045325 0 -0.029345 0 0.0023169 0 0.001228 0 -2.6204
2.6797 0.10395 0.10135 0.1073 0.09994 0.1016 0.099356 0.13972 0.14539 0.1678 0.13372 0.15981 -10.838 -0.0037821 0.0024788 -0.002304 -0.0046621 -0.091401 0.0035836 -0.005882 0.0021982 -0.0060187 0 -0.029678 0 0.0023105 0 0.00086151 0 -2.5932
2.6836 0.10522 0.10137 0.11431 0.10041 0.10071 0.10374 0.13063 0.13106 0.15207 0.11817 0.14532 -10.691 -0.0014659 -0.0031428 -0.0064006 -0.0032063 -0.081696 0.0019517 -0.0091511 0.0042407 -0.0038163 0 -0.030034 0 0.0022354 0 0.00043406 0 -2.4315
2.6875 0.10655 0.10321 0.11791 0.10247 0.10184 0.10565 0.11856 0.1075 0.11951 0.10303 0.11994 -10.53 -0.0015028 -0.0073442 -0.0089158 0.00016286 -0.062231 0.0013503 -0.0058437 0.0067907 -0.00017696 0 -0.030021 0 0.002072 0 6.5823e-05 0 -2.2008
2.6914 0.10834 0.10674 0.1151 0.10413 0.10483 0.10634 0.10638 0.085856 0.081204 0.092492 0.090311 -10.353 -0.003452 -0.0080906 -0.0082192 0.0037371 -0.042703 0.0027451 0.0027714 0.0070943 0.0014564 0 -0.029545 0 0.0019601 0 -0.00024619 0 -1.9785
2.6953 0.11061 0.111 0.10906 0.10554 0.10912 0.10842 0.095982 0.074908 0.051078 0.086624 0.066148 -10.154 -0.0056302 -0.0058719 -0.0053294 0.0050417 -0.031323 0.004693 0.01057 0.0038351 -0.00063724 0 -0.028903 0 0.0020775 0 -0.00043289 0 -1.8323
2.6992 0.11329 0.11497 0.1058 0.10837 0.11331 0.11252 0.090084 0.076611 0.040685 0.084872 0.056294 -9.9318 -0.0064013 -0.0028086 -0.0026675 0.0028384 -0.030685 0.0048992 0.011569 -0.0010991 -0.0050619 0 -0.028568 0 0.002448 0 -0.00031069 0 -1.8058
2.7031 0.11663 0.11832 0.10891 0.11352 0.1158 0.11676 0.092483 0.08714 0.05444 0.088834 0.06437 -9.686 -0.0050338 -0.00081922 -0.0017668 -0.0013667 -0.037963 0.0026321 0.0050686 -0.0039391 -0.0085161 0 -0.028827 0 0.0028612 0 0.00020257 0 -1.9142
2.707 0.1212 0.12151 0.11742 0.12003 0.11668 0.11944 0.10559 0.10171 0.087621 0.10112 0.087241 -9.4193 -0.0018412 -0.00043338 -0.0021959 -0.0040138 -0.048514 -0.00044499 -0.0037559 -0.0024241 -0.0083844 0 -0.029554 0 0.0029941 0 0.00086027 0 -2.1458
2.7109 0.12731 0.12532 0.12779 0.12636 0.11866 0.12158 0.1273 0.11823 0.12856 0.12181 0.11735 -9.1354 0.0020271 -0.00090259 -0.0025467 -0.0023034 -0.059564 -0.0018221 -0.0083571 0.0019558 -0.0044837 0 -0.030311 0 0.0026516 0 0.0011759 0 -2.4649
2.7148 0.1344 0.13035 0.13717 0.1323 0.12521 0.12605 0.15078 0.13668 0.16418 0.14652 0.14682 -8.8358 0.0048702 -0.001084 -0.0022178 0.0031021 -0.071058 -0.000492 -0.0062184 0.0051374 0.0012126 0 -0.03068 0 0.0019315 0 0.00083659 0 -2.8159
2.7188 0.1412 0.13662 0.14467 0.13913 0.13701 0.13411 0.1681 0.15577 0.18595 0.16836 0.17035 -8.5194 0.0049575 -0.00023026 -0.0020389 0.0080769 -0.083531 0.0021865 -0.00034775 0.0041092 0.0062034 0 -0.030561 0 0.0011753 0 5.3979e-05 0 -3.1324
2.7227 0.14667 0.14366 0.15035 0.14755 0.15024 0.14326 0.17526 0.1712 0.19262 0.18198 0.18551 -8.1838 0.0014385 0.0016906 -0.0031516 0.0081719 -0.095484 0.0038123 0.0040808 -0.00037059 0.0088964 0 -0.030195 0 0.00073696 0 -0.000552 0 -3.355
2.7266 0.15091 0.15072 0.15431 0.15593 0.15913 0.14921 0.17406 0.17783 0.18854 0.18586 0.19151 -7.829 -0.0047907 0.0040107 -0.0054633 0.0024363 -0.10304 0.0029959 0.0043796 -0.0044832 0.0089629 0 -0.029904 0 0.00075049 0 -0.00050658 0 -3.4521
2.7305 0.15511 0.15705 0.15712 0.16127 0.16074 0.15041 0.16945 0.17384 0.17934 0.1815 0.18839 -7.4573 -0.011113 0.0055778 -0.0074302 -0.0054423 -0.10248 0.0001638 0.0019587 -0.0047706 0.0069178 0 -0.029813 0 0.0010751 0 3.7719e-05 0 -3.4312
2.7344 0.16046 0.16221 0.16062 0.1623 0.15762 0.15028 0.16515 0.16286 0.1684 0.17125 0.17733 -7.0709 -0.014495 0.005258 -0.0074749 -0.0098785 -0.093525 -0.0033532 -5.0653e-05 -0.0010807 0.0037011 0 -0.029788 0 0.0014511 0 0.00039915 0 -3.3334
2.7383 0.16686 0.16615 0.16695 0.16139 0.1555 0.15451 0.16164 0.15188 0.15672 0.15768 0.16131 -6.6681 -0.013333 0.0026972 -0.0055734 -0.0078052 -0.08046 -0.0066107 -0.00021005 0.0035395 0.00053044 0 -0.029637 0 0.0017228 0 1.7397e-05 0 -3.2144
2.7422 0.17268 0.16925 0.17602 0.16292 0.15829 0.16546 0.15844 0.14689 0.1454 0.14472 0.14514 -6.242 -0.0084614 -0.0011441 -0.0033306 -0.001024 -0.069871 -0.0092303 0.00028117 0.0056252 -0.0013213 0 -0.029352 0 0.0019346 0 -0.00094392 0 -3.1272
2.7461 0.17603 0.17199 0.18426 0.16909 0.16514 0.17919 0.15732 0.15 0.13783 0.13811 0.1344 -5.7836 -0.0024826 -0.0043198 -0.0024308 0.005437 -0.066729 -0.010542 -0.00038019 0.0040228 -0.0010953 0 -0.029143 0 0.00222 0 -0.0016616 0 -3.1142
2.75 0.17637 0.17475 0.18688 0.17739 0.1724 0.18818 0.16259 0.15975 0.13904 0.14318 0.13403 -5.2878 0.0020292 -0.0051381 -0.0030417 0.0073935 -0.071751 -0.0091689 -0.0022223 0.00025415 0.00087683 0 -0.029241 0 0.0025937 0 -0.0013922 0 -3.205
2.7539 0.17526 0.17757 0.18236 0.18265 0.17772 0.18771 0.17721 0.1733 0.15246 0.16093 0.14677 -4.7573 0.0040135 -0.0034397 -0.0038009 0.0044566 -0.081887 -0.0041085 -0.0034583 -0.0033091 0.0032366 0 -0.029647 0 0.0028569 0 -0.00022151 0 -3.4078
2.7578 0.17539 0.18034 0.17496 0.18202 0.18195 0.17999 0.19847 0.18791 0.1767 0.18608 0.17171 -4.2002 0.0040583 -0.00078478 -0.0033597 -0.00040514 -0.093086 0.0035528 -0.0026548 -0.0053533 0.0044617 0 -0.030082 0 0.0027323 0 0.00090979 0 -3.6948
2.7617 0.17859 0.18292 0.17216 0.17805 0.18675 0.17251 0.21793 0.20098 0.20506 0.2094 0.2032 -3.6236 0.0034089 0.00074319 -0.001848 -0.0038105 -0.10284 0.010331 -0.00052856 -0.0059087 0.0038892 0 -0.030212 0 0.002138 0 0.00098567 0 -3.9952
2.7656 0.18444 0.18522 0.17859 0.17673 0.19125 0.17201 0.22677 0.20984 0.22838 0.22296 0.23152 -3.0276 0.0029326 0.00016702 -0.00072772 -0.0045197 -0.11055 0.012444 0.00069223 -0.0053033 0.0020413 0 -0.029933 0 0.0013537 0 -0.0001831 0 -4.2144
2.7695 0.19038 0.18699 0.19174 0.18187 0.1922 0.17945 0.22218 0.21264 0.23913 0.22404 0.24612 -2.4053 0.0028325 -0.0017042 -0.0012155 -0.0035501 -0.116 0.0088376 -0.0003689 -0.0033956 3.7705e-05 0 -0.02948 0 0.00089221 0 -0.0017616 0 -4.279
2.7734 0.19345 0.18775 0.20337 0.19124 0.1879 0.18993 0.20926 0.2097 0.23437 0.21514 0.24089 -1.7497 0.002968 -0.0030706 -0.0029529 -0.0023853 -0.118 0.002326 -0.0027489 -3.472e-05 -0.0012787 0 -0.029244 0 0.0011283 0 -0.0025895 0 -4.1791
2.7773 0.19222 0.18707 0.20576 0.19814 0.18159 0.197 0.19662 0.20334 0.21621 0.20092 0.21814 -1.0604 0.0031234 -0.0026136 -0.0043237 -0.0014576 -0.11473 -0.0025194 -0.00413 0.0039784 -0.0017138 0 -0.029456 0 0.0019705 0 -0.0021456 0 -3.9765
2.7813 0.18775 0.18513 0.19743 0.19718 0.17971 0.19728 0.18973 0.19606 0.19054 0.18545 0.18813 -0.34616 0.0029479 -0.00034247 -0.0040625 -0.00032968 -0.10577 -0.0030808 -0.0031871 0.0068639 -0.0014409 0 -0.030006 0 0.0028682 0 -0.00091781 0 -3.7658
2.7852 0.1828 0.1831 0.18392 0.18888 0.18576 0.19191 0.18767 0.18873 0.16498 0.17177 0.16363 0.38196 0.0019402 0.0027373 -0.0024392 0.001068 -0.093617 -0.00066543 -0.00078278 0.0071404 -0.00060459 0 -0.030534 0 0.0031957 0 0.00010745 0 -3.62
2.7891 0.18009 0.18257 0.17339 0.17935 0.19589 0.18477 0.18597 0.18116 0.14697 0.16283 0.15292 1.1203 -0.00013281 0.0055293 -0.0007892 0.0018685 -0.083132 0.0010926 0.0011338 0.0049956 0.00066257 0 -0.030714 0 0.002734 0 0.00031358 0 -3.5584
2.793 0.18061 0.18443 0.17118 0.17529 0.20147 0.17965 0.18203 0.17473 0.14179 0.1614 0.15626 1.8776 -0.0026665 0.0073588 3.4997e-05 0.0011321 -0.078871 -0.00014369 0.0015418 0.0022571 0.0019307 0 -0.030482 0 0.0018621 0 -0.00012601 0 -3.5612
2.7969 0.18313 0.18789 0.17736 0.17907 0.19696 0.17852 0.17814 0.17371 0.15096 0.16833 0.16817 2.6704 -0.0042802 0.0078266 0.00053692 -0.0008856 -0.082405 -0.0032725 0.0010338 0.00086813 0.0024557 0 -0.030059 0 0.0012777 0 -0.00059042 0 -3.6076
2.8008 0.18505 0.19069 0.18783 0.18759 0.18561 0.18113 0.17921 0.18248 0.17157 0.18098 0.18284 3.5122 -0.0038279 0.0065897 0.0017696 -0.0026493 -0.091608 -0.0051585 0.00061184 0.0013367 0.001733 0 -0.029755 0 0.0014509 0 -0.00068918 0 -3.6985
2.8047 0.18411 0.19042 0.19709 0.19515 0.17696 0.1852 0.18789 0.2003 0.19719 0.19417 0.1978 4.4033 -0.0015963 0.0036463 0.0037446 -0.0027338 -0.10236 -0.0041204 0.00026577 0.0026424 0.00014033 0 -0.029749 0 0.0022449 0 -0.00058022 0 -3.839
2.8086 0.1798 0.18621 0.20045 0.19725 0.17791 0.18723 0.20158 0.21874 0.22004 0.20303 0.21271 5.3316 0.00057208 -0.00013172 0.0049384 -0.0012701 -0.11111 -0.0019072 -0.00080877 0.003541 -0.0011202 0 -0.029984 0 0.0030131 0 -0.00066439 0 -4.0025
2.8125 0.17359 0.17921 0.19539 0.19249 0.18583 0.18421 0.21366 0.22578 0.23327 0.20531 0.22541 6.2804 0.00065745 -0.0030731 0.0036886 0.00015775 -0.11624 -0.0020128 -0.0025818 0.0037742 -0.00096455 0 -0.030256 0 0.0031019 0 -0.0010479 0 -4.1155
2.8164 0.16773 0.1717 0.18264 0.18221 0.19058 0.17592 0.21751 0.21447 0.23237 0.20093 0.2299 7.2397 -0.0017269 -0.0037664 0.00017078 0.00016939 -0.11749 -0.0058686 -0.0033069 0.0039282 0.00052697 0 -0.030386 0 0.0023575 0 -0.0013727 0 -4.0885
2.8203 0.16367 0.16544 0.16663 0.16932 0.18363 0.16591 0.2098 0.18906 0.21591 0.18999 0.21925 8.2104 -0.0047876 -0.0023281 -0.0032193 -0.00090642 -0.11458 -0.010757 -0.00094328 0.0042859 0.0020182 0 -0.030354 0 0.0012396 0 -0.0011935 0 -3.8735
2.8242 0.16123 0.16073 0.15382 0.15732 0.16579 0.15948 0.19138 0.16241 0.18606 0.17211 0.1914 9.2004 -0.0059327 -0.00057552 -0.0038138 -0.0013177 -0.10668 -0.011828 0.0042348 0.0041802 0.0020279 0 -0.030284 0 0.00046859 0 -0.00049086 0 -3.5034
2.8281 0.15903 0.15673 0.149 0.14922 0.14636 0.15952 0.16638 0.1461 0.14912 0.14847 0.15276 10.216 -0.0039431 -0.00065431 -0.0012647 0.0002321 -0.093598 -0.0066541 0.008757 0.0027518 0.00031922 0 -0.030317 0 0.0005041 0 0.00023208 0 -3.0803
2.832 0.15595 0.15268 0.15186 0.14614 0.13503 0.16368 0.14105 0.14157 0.11487 0.12436 0.11602 11.259 3.5943e-06 -0.003194 0.0018027 0.0030295 -0.07742 0.0019119 0.0083947 0.00030497 -0.0017216 0 -0.030474 0 0.0012585 0 0.00039137 0 -2.7236
2.8359 0.15192 0.14852 0.15698 0.14641 0.13431 0.16581 0.12257 0.14024 0.093669 0.10837 0.093572 12.325 0.0033563 -0.0066887 0.0019701 0.004794 -0.062903 0.007509 0.0021038 -0.0014186 -0.0021523 0 -0.030615 0 0.0022288 0 -0.00013227 0 -2.5146
2.8398 0.14754 0.14458 0.15803 0.14649 0.13917 0.16103 0.11672 0.13278 0.092038 0.10743 0.09135 13.412 0.0042608 -0.008761 -0.0018274 0.0037827 -0.05555 0.0054578 -0.0063169 -0.0006795 -0.00011302 0 -0.030555 0 0.0028903 0 -0.00088115 0 -2.4725
2.8438 0.14283 0.14074 0.1525 0.14368 0.14273 0.14991 0.12478 0.11905 0.1091 0.12119 0.10703 14.523 0.0027866 -0.008193 -0.0071389 0.00048828 -0.058448 -0.0030887 -0.01088 0.0024074 0.0033637 0 -0.030246 0 0.0030241 0 -0.0012463 0 -2.5637
2.8477 0.13668 0.13603 0.14291 0.13811 0.14145 0.13784 0.14164 0.10935 0.13656 0.14098 0.13262 15.662 0.00036961 -0.0058539 -0.010024 -0.0027815 -0.070069 -0.011744 -0.0083498 0.0056047 0.0060494 0 -0.029864 0 0.0027612 0 -0.0010135 0 -2.7233
2.8516 0.12771 0.12941 0.13331 0.13183 0.13538 0.12968 0.15749 0.11514 0.16254 0.15499 0.15823 16.831 -0.0017115 -0.0037121 -0.0084833 -0.0040426 -0.084745 -0.013862 -0.00105 0.0064108 0.0061139 0 -0.029709 0 0.0023851 0 -0.0005203 0 -2.8717
2.8555 0.11595 0.12071 0.12486 0.12561 0.12505 0.12509 0.16294 0.13708 0.17683 0.15564 0.17477 18.028 -0.0032225 -0.0029655 -0.0041647 -0.0033675 -0.095528 -0.0077519 0.0051126 0.0043836 0.0033347 0 -0.029945 0 0.0020984 0 -0.0003123 0 -2.9264
2.8594 0.10334 0.11064 0.11507 0.11707 0.11016 0.11889 0.15396 0.16134 0.1742 0.1432 0.17529 19.245 -0.0045253 -0.0031192 -0.00083321 -0.0025184 -0.097526 0.0021634 0.0056749 0.0016191 -0.00091607 0 -0.030404 0 0.0019285 0 -0.00065685 0 -2.8196
2.8633 0.091882 0.099483 0.1013 0.10261 0.091734 0.10633 0.13272 0.16801 0.15463 0.123 0.15675 20.474 -0.0055961 -0.0028119 -0.0010811 -0.0029389 -0.089616 0.0090129 0.0011733 0.0007939 -0.0046997 0 -0.030644 0 0.001787 0 -0.0013529 0 -2.5222
2.8672 0.080695 0.085467 0.084012 0.081767 0.073696 0.087691 0.10402 0.1453 0.12168 0.099674 0.12198 21.709 -0.0057861 -0.0014118 -0.0042796 -0.0042297 -0.073897 0.0087684 -0.0038429 0.0026101 -0.0066634 0 -0.030289 0 0.001586 0 -0.0019434 0 -2.0533
2.8711 0.0647 0.064613 0.065505 0.058656 0.059517 0.066948 0.070928 0.097905 0.081013 0.073803 0.079405 22.948 -0.0046065 0.00031004 -0.0074375 -0.0047076 -0.053873 0.0028728 -0.0051516 0.0051491 -0.0065712 0 -0.029409 0 0.0013156 0 -0.0020644 0 -1.4624
2.875 0.037149 0.032849 0.044861 0.037644 0.045756 0.045494 0.033542 0.0429 0.039376 0.043312 0.038869 24.184 -0.0025512 0.0010851 -0.00788 -0.0034445 -0.03282 -0.0035631 -0.0024095 0.0057931 -0.0050995 0 -0.028588 0 0.0010601 0 -0.0016158 0 -0.78936
2.8789 -0.0051556 -0.010657 0.01533 0.016433 0.020317 0.017407 -0.0083996 -0.0036753 0.0025036 0.0069831 0.0050193 25.416 -0.00087976 0.00061246 -0.0051853 -0.0015556 -0.012955 -0.0060681 0.0011705 0.0038257 -0.0032669 0 -0.028548 0 0.00096614 0 -0.00069589 0 -0.036127
2.8828 -0.057846 -0.061392 -0.03104 -0.015595 -0.029173 -0.027347 -0.052897 -0.038686 -0.028637 -0.034261 -0.026629 26.64 -0.00047234 -4.8379e-06 -0.00089752 -0.0011499 0.0050811 -0.0039612 0.0022768 0.0011361 -0.0018957 0 -0.02955 0 0.0011721 0 0.00051648 0 0.82337
2.8867 -0.10993 -0.11055 -0.094054 -0.06933 -0.10169 -0.092713 -0.096515 -0.073003 -0.060834 -0.07928 -0.066859 27.857 -0.00097769 0.00065721 0.003158 -0.0027175 0.022876 -9.4941e-05 0.00055162 0.00033495 -0.0012934 0 -0.031041 0 0.0017083 0 0.0017835 0 1.7986
2.8906 -0.14981 -0.14911 -0.16025 -0.14316 -0.17674 -0.16786 -0.138 -0.12108 -0.10659 -0.12854 -0.12413 29.063 -0.0012244 0.0028422 0.0060179 -0.0034906 0.044395 0.0020559 -0.0015319 0.0021613 -0.0011994 0 -0.031874 0 0.0024183 0 0.0027889 0 2.8402
2.8945 -0.17237 -0.1726 -0.20902 -0.21724 -0.22481 -0.22915 -0.18004 -0.18715 -0.17541 -0.18226 -0.19629 30.256 -0.00048907 0.0052416 0.0072874 0.0013027 0.07422 0.0012505 -0.0014632 0.0047365 -0.0010142 0 -0.031029 0 0.0029897 0 0.0032323 0 3.836
2.8984 -0.18177 -0.18342 -0.22697 -0.26299 -0.22906 -0.25386 -0.22561 -0.25859 -0.26265 -0.23589 -0.26892 31.426 0.00075759 0.00616 0.0063594 0.014909 0.11353 -0.00094128 0.00079783 0.0053674 -0.00023734 0 -0.028313 0 0.0031291 0 0.0030411 0 4.6519
2.9023 -0.1879 -0.18932 -0.21903 -0.26315 -0.20068 -0.23671 -0.27127 -0.31185 -0.34499 -0.27792 -0.32183 32.569 0.0014546 0.0050922 0.0026026 0.036033 0.156 -0.0019015 0.0029444 0.0030967 0.0011457 0 -0.024529 0 0.0027827 0 0.0024959 0 5.1855
2.9063 -0.19912 -0.19865 -0.20576 -0.22705 -0.17323 -0.19644 -0.30442 -0.32702 -0.38873 -0.29471 -0.33919 33.682 0.0012283 0.003197 -0.003397 0.058921 0.18771 -0.00028364 0.0026721 -0.00045294 0.0026492 0 -0.020978 0 0.0022159 0 0.002075 0 5.4006
2.9102 -0.2171 -0.21563 -0.20799 -0.18721 -0.17843 -0.16609 -0.30969 -0.30135 -0.36916 -0.28034 -0.31709 34.768 0.00087821 0.0022482 -0.0090811 0.076766 0.19342 0.0030299 -0.00019173 -0.0026301 0.0037044 0 -0.01866 0 0.001845 0 0.0020939 0 5.3298
2.9141 -0.23712 -0.2383 -0.23121 -0.17779 -0.22212 -0.17274 -0.28172 -0.25231 -0.28931 -0.24392 -0.26548 35.829 0.0014576 0.0030753 -0.011087 0.085995 0.16705 0.0058592 -0.0037107 -0.0020652 0.0041485 0 -0.017762 0 0.0019269 0 0.0024623 0 5.0645
2.918 -0.25315 -0.26038 -0.26273 -0.21061 -0.28023 -0.22016 -0.23413 -0.20819 -0.18482 -0.20719 -0.20518 36.859 0.0029348 0.0048945 -0.0078238 0.088414 0.1194 0.0065148 -0.0057044 0.00046248 0.0042911 0 -0.017756 0 0.0023699 0 0.0028112 0 4.7452
2.9219 -0.26286 -0.27564 -0.28368 -0.26754 -0.31802 -0.2864 -0.19577 -0.19252 -0.10884 -0.19258 -0.16191 37.847 0.0039792 0.0060119 -0.0011574 0.089796 0.075895 0.004921 -0.0055188 0.0031721 0.0044421 0 -0.017934 0 0.0028483 0 0.0028881 0 4.5461
2.9258 -0.26874 -0.28185 -0.28519 -0.31508 -0.31669 -0.33788 -0.1943 -0.21235 -0.10412 -0.20964 -0.15801 38.784 0.0032423 0.0051614 0.0046774 0.096069 0.0633 0.0023335 -0.0041819 0.0049909 0.0043708 0 -0.01791 0 0.0031292 0 0.0028359 0 4.6283
2.9297 -0.27488 -0.28187 -0.2748 -0.32947 -0.286 -0.35072 -0.23793 -0.25734 -0.17829 -0.24977 -0.20248 39.669 0.00081974 0.002355 0.0063181 0.10977 0.092837 0.00014598 -0.0031475 0.006036 0.0033382 0 -0.017701 0 0.0033027 0 0.0030626 0 5.0618
2.9336 -0.28299 -0.28137 -0.26872 -0.31263 -0.25423 -0.32525 -0.30857 -0.30852 -0.29797 -0.29278 -0.28306 40.51 -0.0017292 -0.0012542 0.0038928 0.1289 0.15141 -0.0010791 -0.0030311 0.0066286 0.00083471 0 -0.01743 0 0.0036758 0 0.0038124 0 5.759
2.9375 -0.29123 -0.28495 -0.27788 -0.28758 -0.24592 -0.28467 -0.37205 -0.34933 -0.40608 -0.32041 -0.36722 41.319 -0.0029273 -0.0041519 0.0006255 0.14862 0.20852 -0.0016018 -0.0034093 0.0062696 -0.002602 0 -0.017002 0 0.0044119 0 0.0048563 0 6.482
2.9414 -0.29668 -0.29346 -0.30001 -0.27885 -0.26566 -0.25907 -0.39881 -0.37151 -0.45307 -0.3268 -0.41626 42.101 -0.0028602 -0.0052493 -0.00023107 0.16428 0.23536 -0.0017388 -0.003545 0.0039666 -0.0053499 0 -0.016115 0 0.0052723 0 0.0056181 0 6.9505
2.9453 -0.29864 -0.30409 -0.32332 -0.29412 -0.29919 -0.26567 -0.38142 -0.37411 -0.42402 -0.31954 -0.40766 42.85 -0.0029189 -0.0043215 0.001697 0.1739 0.2234 -0.001242 -0.00314 -0.00034251 -0.0057008 0 -0.014592 0 0.0057484 0 0.0056382 0 7.0021
2.9492 -0.29964 -0.31298 -0.33666 -0.32086 -0.32717 -0.29819 -0.33777 -0.35995 -0.34562 -0.31174 -0.35124 43.554 -0.0039733 -0.002056 0.0038087 0.17867 0.18889 0.00047825 -0.0024806 -0.0049353 -0.0031932 0 -0.012711 0 0.0055083 0 0.0049558 0 6.6987
2.9531 -0.30301 -0.31804 -0.3367 -0.33842 -0.33861 -0.33254 -0.29879 -0.33437 -0.26887 -0.31202 -0.28572 44.204 -0.0049582 0.00028471 0.0032145 0.18151 0.16008 0.0034683 -0.0020902 -0.007251 0.00083352 0 -0.011177 0 0.0047469 0 0.0040773 0 6.2951
2.957 -0.3096 -0.31991 -0.32742 -0.33472 -0.33473 -0.34494 -0.28925 -0.30647 -0.23783 -0.31928 -0.25436 44.798 -0.0036064 0.0015765 -0.00041698 0.1849 0.15663 0.0066183 -0.0023522 -0.0059865 0.0040124 0 -0.010682 0 0.0040787 0 0.0035823 0 6.0779
2.9609 -0.31659 -0.32056 -0.31518 -0.31463 -0.32378 -0.32957 -0.31335 -0.28842 -0.26372 -0.32525 -0.27571 45.341 0.0011439 0.0016282 -0.0045045 0.18943 0.17649 0.0081258 -0.0033535 -0.0023386 0.0045184 0 -0.011375 0 0.0040249 0 0.0037261 0 6.1792
2.9648 -0.31974 -0.32099 -0.30491 -0.29542 -0.31396 -0.30295 -0.35338 -0.28947 -0.3207 -0.32172 -0.33101 45.834 0.0074694 0.0014221 -0.0058825 0.19392 0.19992 0.0068637 -0.0048675 0.00093273 0.0022533 0 -0.012682 0 0.004551 0 0.0043432 0 6.4945
2.9688 -0.31688 -0.32012 -0.29961 -0.2938 -0.3095 -0.29089 -0.3813 -0.30803 -0.36567 -0.30698 -0.37853 46.281 0.011636 0.0023448 -0.003512 0.19682 0.2064 0.0035106 -0.0063834 0.0018494 -0.001218 0 -0.013658 0 0.0050947 0 0.0050512 0 6.7645
2.9727 -0.30975 -0.31589 -0.30038 -0.31406 -0.31009 -0.3074 -0.37633 -0.3298 -0.36862 -0.28692 -0.38439 46.683 0.010991 0.0048118 0.00087589 0.1977 0.19083 0.00029802 -0.0072502 0.0007897 -0.0038503 0 -0.013626 0 0.0050858 0 0.005516 0 6.7586
2.9766 -0.30241 -0.30758 -0.3048 -0.34469 -0.31136 -0.34163 -0.33805 -0.33661 -0.33214 -0.27051 -0.34614 47.044 0.0062382 0.0074984 0.0045104 0.19753 0.16623 -0.00064756 -0.0069781 -0.00015392 -0.0044796 0 -0.01264 0 0.0044876 0 0.0055825 0 6.4316
2.9805 -0.29786 -0.29716 -0.3057 -0.36514 -0.30644 -0.36422 -0.28668 -0.32067 -0.2867 -0.26338 -0.29144 47.367 0.00079974 0.0081406 0.0058012 0.19775 0.15192 0.00092293 -0.0055111 0.00067707 -0.0034013 0 -0.011416 0 0.0038497 0 0.0052655 0 5.9427
2.9844 -0.29572 -0.28834 -0.29427 -0.35859 -0.28992 -0.34949 -0.25008 -0.29198 -0.26566 -0.26445 -0.2545 47.65 -0.0021389 0.0054958 0.0050338 0.19888 0.15741 0.0030729 -0.0031997 0.0029799 -0.0018871 0 -0.010782 0 0.0038052 0 0.0047115 0 5.5345
2.9883 -0.29297 -0.28385 -0.26778 -0.3233 -0.26318 -0.29691 -0.2453 -0.2708 -0.27964 -0.26815 -0.25076 47.883 -0.002115 0.00074833 0.0033345 0.2001 0.17546 0.0032619 -0.00050432 0.0049974 -0.0011426 0 -0.011087 0 0.0044709 0 0.0041643 0 5.3657
2.9922 -0.28683 -0.28315 -0.23527 -0.27538 -0.23652 -0.23434 -0.26738 -0.27013 -0.30992 -0.27001 -0.26941 48.058 -0.0011482 -0.0031511 0.001401 0.20008 0.18913 0.00058152 0.0021988 0.0053943 -0.0015088 0 -0.011989 0 0.0053087 0 0.0038742 0 5.421
2.9961 -0.27726 -0.28266 -0.21398 -0.23996 -0.2236 -0.19916 -0.29386 -0.28384 -0.32568 -0.2706 -0.28736 48.175 -0.0012747 -0.0039143 -0.0006237 0.19849 0.18618 -0.0032755 0.0044495 0.0045228 -0.0024119 0 -0.012773 0 0.0055883 0 0.0039329 0 5.5497
3 -0.26688 -0.27846 -0.21659 -0.23521 -0.23073 -0.21069 -0.30216 -0.29195 -0.31014 -0.27378 -0.28968 48.25 -0.0024949 -0.0019991 -0.0023459 0.19654 0.16843 -0.0052379 0.0054546 0.00384 -0.0029729 0 -0.012911 0 0.0050336 0 0.0041634 0 5.5907
3.0039 -0.25873 -0.26955 -0.2395 -0.25941 -0.24965 -0.25529 -0.28655 -0.27945 -0.27367 -0.28077 -0.27861 48.306 -0.0031624 -0.00029002 -0.0027528 0.1962 0.14886 -0.0033259 0.0043491 0.004208 -0.0027375 0 -0.012424 0 0.0040666 0 0.0042265 0 5.4818
3.0078 -0.25388 -0.25885 -0.26351 -0.29111 -0.26202 -0.29629 -0.26111 -0.25127 -0.24314 -0.28585 -0.2656 48.352 -0.0021839 -0.0014373 -0.0010629 0.19848 0.13983 0.0016772 0.0010763 0.0049361 -0.0019536 0 -0.011782 0 0.0034386 0 0.0039199 0 5.275
3.0117 -0.25101 -0.25112 -0.2686 -0.30358 -0.25371 -0.30128 -0.24602 -0.22852 -0.23723 -0.27925 -0.25694 48.38 -0.00051061 -0.005208 0.0020432 0.20241 0.14287 0.0067409 -0.0029081 0.0045828 -0.0012089 0 -0.011463 0 0.0035968 0 0.0034032 0 5.0648
3.0156 -0.24796 -0.24914 -0.2508 -0.28388 -0.22736 -0.26586 -0.24902 -0.2283 -0.24955 -0.25601 -0.24773 48.368 -0.00023492 -0.0083999 0.0043875 0.20564 0.14843 0.0088324 -0.0051497 0.0026305 -0.00077781 0 -0.011563 0 0.0043528 0 0.0030916 0 4.9
3.0195 -0.2435 -0.25119 -0.22587 -0.24198 -0.20152 -0.21553 -0.25865 -0.24609 -0.25491 -0.22343 -0.22937 48.298 -0.0022354 -0.0075962 0.0039271 0.2062 0.14515 0.0070369 -0.0039769 0.00020965 -0.00030965 0 -0.011775 0 0.0051199 0 0.0032648 0 4.7573
3.0234 -0.23788 -0.25195 -0.21546 -0.20258 -0.19552 -0.18477 -0.25579 -0.25827 -0.23343 -0.19901 -0.2017 48.171 -0.0049342 -0.002352 0.00066503 0.20401 0.13014 0.0029275 -0.00015236 -0.00094721 0.00077018 0 -0.011731 0 0.0054551 0 0.0037621 0 4.5902
3.0273 -0.23178 -0.24629 -0.2274 -0.18596 -0.21282 -0.19038 -0.23351 -0.24414 -0.19109 -0.19833 -0.17706 48.005 -0.0056048 0.0041313 -0.0031122 0.20088 0.11178 -0.00088316 0.0033331 -0.00024767 0.0024497 0 -0.01137 0 0.005398 0 0.0041047 0 4.4023
3.0313 -0.22523 -0.23316 -0.24826 -0.19364 -0.23747 -0.22004 -0.2065 -0.20735 -0.15794 -0.22194 -0.17156 47.819 -0.0029871 0.0075494 -0.0047355 0.19902 0.10298 -0.0026417 0.0035848 0.0011781 0.0037372 0 -0.011015 0 0.0053331 0 0.0039717 0 4.2685
3.0352 -0.21786 -0.21653 -0.25533 -0.21016 -0.24735 -0.24401 -0.19993 -0.17584 -0.16392 -0.25256 -0.19161 47.616 0.0014544 0.0060201 -0.0035195 0.19943 0.11086 -0.0023126 0.00041087 0.0017213 0.0032979 0 -0.011095 0 0.0055622 0 0.0035682 0 4.279
3.0391 -0.21011 -0.20283 -0.23755 -0.21861 -0.23289 -0.23967 -0.22641 -0.17846 -0.21225 -0.26643 -0.22743 47.385 0.004928 0.0014593 -0.0013371 0.20128 0.13106 -0.0010245 -0.0032376 0.0010833 0.00078726 0 -0.011766 0 0.0060133 0 0.0034724 0 4.4493
3.043 -0.20399 -0.19661 -0.20597 -0.21517 -0.20499 -0.20892 -0.27147 -0.21855 -0.27298 -0.25065 -0.25892 47.114 0.0059407 -0.0023229 -0.00080371 0.2028 0.15068 7.7639e-05 -0.003687 0.00066626 -0.0023193 0 -0.012763 0 0.0063318 0 0.0040576 0 4.6773
3.0469 -0.20202 -0.19795 -0.18418 -0.20996 -0.18555 -0.17526 -0.30198 -0.26852 -0.30311 -0.21272 -0.26859 46.799 0.0054784 -0.0029578 -0.0027819 0.20271 0.15713 0.00051948 0.00016291 0.002009 -0.0034515 0 -0.013598 0 0.0062179 0 0.0050436 0 4.7943
3.0508 -0.20498 -0.20306 -0.18728 -0.21428 -0.1891 -0.16423 -0.29164 -0.29092 -0.27798 -0.1746 -0.25149 46.45 0.0056024 -0.0012579 -0.0055823 0.20111 0.14606 0.00039005 0.0056717 0.0048001 -0.00096582 0 -0.013921 0 0.00567 0 0.0056607 0 4.679
3.0547 -0.21054 -0.20748 -0.20893 -0.22727 -0.21177 -0.18345 -0.24244 -0.26801 -0.2096 -0.15649 -0.21638 46.078 0.0070275 2.9916e-05 -0.0065806 0.19911 0.12324 -9.7805e-05 0.008621 0.0066176 0.004176 0 -0.01373 0 0.0049412 0 0.0053291 0 4.3503
3.0586 -0.21443 -0.20885 -0.22793 -0.23533 -0.23591 -0.21771 -0.18366 -0.21461 -0.13842 -0.16345 -0.17965 45.683 0.0082916 -0.00094526 -0.0046479 0.19779 0.10026 -0.00080012 0.0068426 0.0049531 0.0087554 0 -0.013296 0 0.0043119 0 0.0042245 0 3.9655
3.0625 -0.21344 -0.20738 -0.22772 -0.22511 -0.24515 -0.2416 -0.14959 -0.16454 -0.10558 -0.18494 -0.15733 45.253 0.0074153 -0.0034379 -0.001084 0.19747 0.087543 -0.0015122 0.0020255 -0.00025187 0.0097199 0 -0.012905 0 0.003925 0 0.0031718 0 3.7202
3.0664 -0.20785 -0.20412 -0.21006 -0.19757 -0.23605 -0.23866 -0.15473 -0.14418 -0.12669 -0.20559 -0.15875 44.779 0.0042815 -0.0049868 0.0017047 0.1977 0.089358 -0.0018778 -0.0019253 -0.0060595 0.0067368 0 -0.012662 0 0.0037982 0 0.0029348 0 3.7222
3.0703 -0.20098 -0.19936 -0.1907 -0.16939 -0.21749 -0.21192 -0.18677 -0.156 -0.18479 -0.21674 -0.18278 44.262 0.0011403 -0.0038518 0.0023537 0.19785 0.10282 -0.0015885 -0.002407 -0.0087624 0.0025245 0 -0.012502 0 0.0039145 0 0.0035563 0 3.929
3.0742 -0.19632 -0.19286 -0.18259 -0.15968 -0.20071 -0.17921 -0.22036 -0.18304 -0.24461 -0.21941 -0.21725 43.713 0.00055542 -0.00066575 0.0014336 0.19771 0.12046 -0.00067752 -0.00024248 -0.0070319 0.00044213 0 -0.012323 0 0.0042362 0 0.0043583 0 4.1865
3.0781 -0.19474 -0.18557 -0.18362 -0.17385 -0.19072 -0.15873 -0.23746 -0.20602 -0.27531 -0.2185 -0.2433 43.146 0.0027997 0.0021265 0.00043019 0.19745 0.1341 0.00048367 0.001456 -0.0031143 0.0013879 0 -0.012107 0 0.0046346 0 0.0045805 0 4.3336
3.082 -0.19439 -0.18076 -0.18111 -0.19921 -0.18616 -0.15704 -0.23623 -0.21577 -0.26605 -0.21604 -0.2449 42.563 0.0053895 0.0023778 8.7065e-05 0.19728 0.13826 0.0015617 0.00043214 -0.00086702 0.0029221 0 -0.011919 0 0.0048773 0 0.0040381 0 4.2963
3.0859 -0.19322 -0.18255 -0.1677 -0.21616 -0.18542 -0.16799 -0.22413 -0.21271 -0.22702 -0.21023 -0.21908 41.956 0.0053727 -2.9878e-05 -0.00013965 0.19713 0.13184 0.0026242 -0.0026105 -0.0023073 0.0016357 0 -0.011847 0 0.0047731 0 0.0031971 0 4.113
3.0898 -0.19151 -0.19277 -0.15183 -0.21455 -0.19061 -0.1811 -0.20636 -0.19985 -0.17987 -0.2001 -0.17943 41.311 0.0022141 -0.0032104 -0.0011098 0.19683 0.11803 0.0040429 -0.0048404 -0.0057716 -0.0032836 0 -0.011957 0 0.0043698 0 0.002659 0 3.8918
3.0938 -0.19179 -0.2086 -0.15139 -0.20072 -0.20461 -0.19083 -0.18315 -0.18033 -0.14606 -0.18931 -0.14828 40.627 -0.0015532 -0.0048156 -0.0027509 0.19643 0.10268 0.0059553 -0.0040899 -0.0073762 -0.0086855 0 -0.012271 0 0.0039871 0 0.0026045 0 3.7435
3.0977 -0.19601 -0.22351 -0.17594 -0.18968 -0.22478 -0.19881 -0.15768 -0.16155 -0.13925 -0.1843 -0.14213 39.907 -0.0026282 -0.0037164 -0.0039737 0.19635 0.092029 0.0078151 -0.0008717 -0.0044877 -0.0098496 0 -0.012734 0 0.0039882 0 0.0027291 0 3.7361
3.1016 -0.20287 -0.23119 -0.21485 -0.19069 -0.24132 -0.20873 -0.14301 -0.1573 -0.16222 -0.18869 -0.16133 39.161 -6.5961e-05 -0.00060579 -0.0038288 0.19706 0.090522 0.0085671 0.0021821 0.0019036 -0.0047043 0 -0.013156 0 0.0044668 0 0.0026634 0 3.8844
3.1055 -0.20816 -0.22948 -0.2438 -0.19974 -0.24363 -0.21985 -0.15645 -0.17979 -0.20673 -0.19996 -0.19204 38.392 0.0037094 0.0026688 -0.0025871 0.19857 0.099293 0.0074317 0.0027285 0.0080107 0.003942 0 -0.013228 0 0.0051451 0 0.0023932 0 4.1563
3.1094 -0.20826 -0.22119 -0.24432 -0.20515 -0.22968 -0.22598 -0.2035 -0.22607 -0.25585 -0.21212 -0.21827 37.598 0.0049667 0.0043605 -0.0015128 0.20024 0.11572 0.0046872 0.00064054 0.010478 0.010336 0 -0.012695 0 0.0056036 0 0.0022459 0 4.4806
3.1133 -0.2036 -0.21129 -0.21883 -0.20007 -0.20894 -0.2209 -0.26641 -0.27307 -0.28961 -0.22142 -0.23285 36.777 0.0019358 0.003813 -0.0015365 0.20132 0.13411 0.0017609 -0.0021557 0.0090899 0.010317 0 -0.011629 0 0.0056396 0 0.0025035 0 4.7548
3.1172 -0.1988 -0.20323 -0.18741 -0.18943 -0.19518 -0.20483 -0.31123 -0.29053 -0.29371 -0.22869 -0.2381 35.93 -0.0036298 0.0016995 -0.0022467 0.20168 0.14746 0.00045093 -0.0034637 0.0065989 0.0044932 0 -0.010528 0 0.005414 0 0.0030829 0 4.8693
3.1211 -0.19885 -0.19733 -0.17004 -0.18491 -0.19479 -0.18569 -0.31085 -0.26382 -0.26711 -0.23583 -0.23757 35.059 -0.0079002 -0.00050878 -0.0022936 0.20198 0.15022 0.0017641 -0.0024256 0.0059733 -0.0026586 0 -0.010069 0 0.0052454 0 0.0036164 0 4.7528
3.125 -0.20472 -0.19233 -0.17095 -0.19311 -0.2013 -0.1737 -0.26582 -0.20718 -0.22327 -0.24025 -0.22923 34.163 -0.0080748 -0.0015061 -0.00079387 0.20303 0.14097 0.0051466 0.00028358 0.0076596 -0.0067774 0 -0.0106 0 0.0052637 0 0.0038118 0 4.4173
3.1289 -0.21234 -0.18805 -0.17893 -0.20825 -0.20172 -0.17389 -0.20476 -0.15389 -0.18265 -0.23445 -0.20821 33.235 -0.0045015 -0.00097546 0.0017404 0.20471 0.12348 0.0086462 0.0033789 0.0093123 -0.0069793 0 -0.011767 0 0.005279 0 0.0036922 0 3.969
3.1328 -0.21603 -0.18625 -0.1815 -0.21651 -0.18936 -0.1831 -0.16319 -0.13065 -0.16066 -0.21242 -0.1762 32.267 -0.00020113 0.00030015 0.0039118 0.20574 0.10505 0.0099766 0.0058399 0.0081066 -0.0057097 0 -0.012673 0 0.0050061 0 0.0034817 0 3.5666
3.1367 -0.21337 -0.18893 -0.17774 -0.20837 -0.17144 -0.19376 -0.15811 -0.13837 -0.15911 -0.17767 -0.14628 31.262 0.0015796 0.0011906 0.0048174 0.20456 0.092619 0.0079194 0.0070691 0.0034239 -0.0056458 0 -0.012538 0 0.0044132 0 0.0033147 0 3.3459
3.1406 -0.20728 -0.19603 -0.17738 -0.18799 -0.16401 -0.20077 -0.17904 -0.15596 -0.16741 -0.14469 -0.13561 30.229 -0.00027723 0.0012727 0.004822 0.20103 0.08893 0.0032401 0.0066865 -0.0025135 -0.0069091 0 -0.01136 0 0.0038278 0 0.003122 0 3.3569
3.1445 -0.20345 -0.20483 -0.18824 -0.17132 -0.17801 -0.20508 -0.20114 -0.16292 -0.17282 -0.13091 -0.15138 29.178 -0.0041976 0.0012202 0.0049243 0.19716 0.091857 -0.0015349 0.0046102 -0.0065094 -0.0072645 0 -0.010004 0 0.0036676 0 0.0028108 0 3.5527
3.1484 -0.20551 -0.21206 -0.20607 -0.17403 -0.20848 -0.2111 -0.20764 -0.15887 -0.17169 -0.14495 -0.18364 28.106 -0.0072863 0.0020336 0.005446 0.19594 0.097366 -0.0035353 0.0014422 -0.0069702 -0.0048464 0 -0.009576 0 0.0040508 0 0.0024944 0 3.8358
3.1523 -0.21203 -0.21644 -0.2179 -0.1989 -0.23699 -0.22073 -0.20196 -0.16234 -0.17292 -0.18049 -0.21346 27.002 -0.0074063 0.0037319 0.0055125 0.19896 0.10374 -0.0014047 -0.0014716 -0.0049207 -0.00044111 0 -0.01055 0 0.0046707 0 0.0024624 0 4.1254
3.1563 -0.21772 -0.21925 -0.21551 -0.23255 -0.24571 -0.23005 -0.20105 -0.19075 -0.19047 -0.22091 -0.22953 25.853 -0.004487 0.004864 0.0039461 0.20471 0.1131 0.0036419 -0.0027194 -0.0027701 0.0030697 0 -0.012373 0 0.0050688 0 0.0028885 0 4.3969
3.1602 -0.21749 -0.2224 -0.20465 -0.25415 -0.23163 -0.23206 -0.21814 -0.24122 -0.23037 -0.25058 -0.23732 24.66 -0.00033359 0.0036223 0.00066301 0.20932 0.12854 0.0084656 -0.0018041 -0.0021759 0.0035337 0 -0.013882 0 0.0050415 0 0.0036002 0 4.6679
3.1641 -0.21005 -0.22597 -0.20006 -0.24966 -0.20884 -0.2232 -0.25088 -0.29003 -0.28245 -0.26392 -0.25093 23.433 0.0027432 -0.00022629 -0.0029163 0.20947 0.14904 0.010093 0.00047709 -0.0029606 0.0017263 0 -0.014186 0 0.0047846 0 0.0041889 0 4.9458
3.168 -0.19838 -0.22773 -0.21046 -0.22149 -0.19699 -0.20775 -0.2835 -0.31061 -0.32371 -0.26564 -0.27516 22.187 0.0034723 -0.0044669 -0.0049455 0.20507 0.16729 0.007796 0.0026362 -0.0038075 0.0006585 0 -0.013282 0 0.0046453 0 0.0043696 0 5.1824
3.1719 -0.18754 -0.22526 -0.22902 -0.1871 -0.2055 -0.19583 -0.29875 -0.29305 -0.33179 -0.26336 -0.29591 20.925 0.0023172 -0.0058197 -0.0046884 0.19955 0.17325 0.003535 0.0035015 -0.0037415 0.0026256 0 -0.011942 0 0.004745 0 0.0042108 0 5.2754
3.1758 -0.18171 -0.2184 -0.23945 -0.1676 -0.22635 -0.19616 -0.28847 -0.24886 -0.29918 -0.2596 -0.29026 19.637 0.00089267 -0.0027123 -0.0030171 0.19707 0.16139 0.00035643 0.002728 -0.0028476 0.0068775 0 -0.011014 0 0.0048602 0 0.0039919 0 5.1247
3.1797 -0.1824 -0.20963 -0.23231 -0.17424 -0.24079 -0.20919 -0.25585 -0.19954 -0.23839 -0.24998 -0.24827 18.312 0.00056666 0.00299 -0.0014462 0.19928 0.1358 1.8358e-05 0.00055908 -0.0016996 0.01018 0 -0.010797 0 0.004678 0 0.00386 0 4.7056
3.1836 -0.18826 -0.20213 -0.21535 -0.20138 -0.23368 -0.22595 -0.21117 -0.16147 -0.17473 -0.22838 -0.18599 16.946 0.0013394 0.0071052 -0.00074728 0.20411 0.10833 0.0018234 -0.0025717 -0.00038538 0.0097361 0 -0.01097 0 0.0041541 0 0.0036864 0 4.1081
3.1875 -0.19586 -0.19715 -0.20691 -0.23046 -0.20412 -0.23362 -0.16684 -0.13997 -0.13199 -0.19449 -0.13617 15.547 0.001927 0.0064318 -0.00052886 0.20786 0.090758 0.0035943 -0.0059807 0.0016347 0.0057226 0 -0.011041 0 0.0035998 0 0.0032952 0 3.5094
3.1914 -0.20122 -0.19337 -0.21795 -0.24192 -0.16486 -0.22398 -0.13459 -0.1334 -0.12067 -0.15735 -0.12336 14.123 0.0010081 0.0014389 -6.0126e-05 0.20843 0.08708 0.0038096 -0.0084091 0.0046078 0.0011275 0 -0.010831 0 0.0034002 0 0.002793 0 3.0899
3.1953 -0.20155 -0.18851 -0.24016 -0.22731 -0.13302 -0.19877 -0.12287 -0.1386 -0.13554 -0.13169 -0.14519 12.669 -0.0014541 -0.0040824 0.00070907 0.20691 0.092193 0.0028842 -0.0082384 0.0075403 -0.00083408 0 -0.010576 0 0.0036475 0 0.0025793 0 2.9441
3.1992 -0.19672 -0.18143 -0.25193 -0.19371 -0.11997 -0.16862 -0.13301 -0.15099 -0.16187 -0.12925 -0.17629 11.175 -0.0040591 -0.0061873 0.0011131 0.20605 0.097554 0.0024455 -0.004597 0.0084217 0.00068168 0 -0.010627 0 0.0040586 0 0.0029587 0 3.0394
3.2031 -0.18908 -0.17261 -0.23728 -0.15807 -0.12686 -0.14638 -0.15643 -0.16174 -0.18488 -0.15076 -0.1905 9.6332 -0.0052007 -0.0039965 0.00072334 0.2073 0.098575 0.0034362 0.0014563 0.0056977 0.0037488 0 -0.011109 0 0.004254 0 0.0037522 0 3.2441
3.207 -0.18106 -0.1629 -0.19992 -0.13555 -0.14605 -0.13902 -0.17765 -0.15967 -0.19598 -0.18407 -0.1812 8.0555 -0.0045583 -0.00015684 0.00012 0.20936 0.097245 0.0050245 0.0070109 -0.00022339 0.0055436 0 -0.011846 0 0.0041136 0 0.0043686 0 3.4021
3.2109 -0.17229 -0.15209 -0.15946 -0.13018 -0.1651 -0.14317 -0.18329 -0.13965 -0.19392 -0.21016 -0.16217 6.4676 -0.0033659 0.0017302 0.00045799 0.20963 0.098171 0.0054613 0.0090644 -0.0068264 0.0046278 0 -0.012543 0 0.0038561 0 0.004334 0 3.4056
3.2148 -0.15886 -0.13906 -0.13379 -0.13385 -0.17103 -0.14707 -0.17097 -0.10961 -0.18223 -0.21369 -0.1506 4.8915 -0.0031015 0.0002549 0.0021468 0.2071 0.10239 0.0039915 0.0067335 -0.010962 0.0017509 0 -0.012985 0 0.0037831 0 0.0037618 0 3.2266
3.2188 -0.13644 -0.12329 -0.12425 -0.1337 -0.15528 -0.13801 -0.14981 -0.086783 -0.16569 -0.19122 -0.14977 3.3268 -0.0038416 -0.0029125 0.0040597 0.20368 0.1051 0.0017731 0.0019964 -0.010816 -0.001145 0 -0.013076 0 0.00397 0 0.0032488 0 2.9023
3.2227 -0.10516 -0.10579 -0.11726 -0.12174 -0.11917 -0.1108 -0.13111 -0.083587 -0.14737 -0.15178 -0.14737 1.7513 -0.0039929 -0.0049686 0.0042928 0.2024 0.099359 0.0007309 -0.0018165 -0.006901 -0.00253 0 -0.012792 0 0.0042246 0 0.0032634 0 2.4941
3.2266 -0.071652 -0.088215 -0.099209 -0.099528 -0.076219 -0.071857 -0.11728 -0.09532 -0.1266 -0.10931 -0.12893 0.13912 -0.0018571 -0.0046885 0.001925 0.20418 0.082075 0.0014578 -0.0025677 -0.0014801 -0.0021557 0 -0.012208 0 0.0043363 0 0.0036409 0 2.0504
3.2305 -0.045172 -0.070757 -0.069438 -0.075059 -0.046119 -0.035526 -0.099282 -0.10218 -0.099138 -0.073049 -0.091601 -1.5166 0.0023848 -0.0033008 -0.0019061 0.20649 0.056548 0.0024228 -0.00072468 0.0029209 -0.0008181 0 -0.011603 0 0.0043263 0 0.0037342 0 1.5875
3.2344 -0.029882 -0.050979 -0.038711 -0.054812 -0.040963 -0.014275 -0.065609 -0.085509 -0.060279 -0.043032 -0.045384 -3.1975 0.0062821 -0.0028943 -0.0047661 0.2053 0.029571 0.001544 0.0014661 0.0047849 0.00042934 0 -0.011443 0 0.0044176 0 0.0030979 0 1.0885
3.2383 -0.019727 -0.025096 -0.015993 -0.037606 -0.052695 -0.0091193 -0.014557 -0.044002 -0.010099 -0.013757 -0.0025264 -4.8751 0.0069412 -0.0041408 -0.0049289 0.19897 0.0063631 -0.0012923 0.002099 0.0040206 0.0009408 0 -0.01209 0 0.0047524 0 0.0020019 0 0.51789
3.2422 -0.0013603 0.0091951 0.0022818 -0.014879 -0.05408 -0.0071678 0.042013 0.0052432 0.043049 0.018296 0.032301 -6.5328 0.0035569 -0.005638 -0.0027875 0.19022 -0.011752 -0.0034315 0.0010222 0.0016657 0.00076851 0 -0.013412 0 0.0051701 0 0.0012074 0 -0.15364
3.2461 0.035858 0.050729 0.029361 0.022994 -0.01675 0.011033 0.08753 0.042302 0.08536 0.05092 0.061658 -8.1746 -0.001677 -0.0054157 -0.00036611 0.18407 -0.025564 -0.001589 -0.00056172 -0.00069606 0.00060644 0 -0.014713 0 0.005306 0 0.0011942 0 -0.92321
3.25 0.09038 0.095391 0.074881 0.07909 0.065257 0.058635 0.11447 0.062425 0.10706 0.079969 0.087964 -9.8142 -0.0052121 -0.0029858 0.00056569 0.18323 -0.035403 0.004759 -0.0015695 -0.0016063 0.0013689 0 -0.015198 0 0.0049297 0 0.0016214 0 -1.7462
3.2539 0.14769 0.13851 0.13471 0.14639 0.16603 0.13266 0.1307 0.080013 0.11241 0.10656 0.11008 -11.455 -0.0049659 0.00012108 -3.4538e-05 0.18491 -0.041716 0.011974 -0.0019517 -0.0004737 0.003433 0 -0.014727 0 0.0041794 0 0.0016105 0 -2.5585
3.2578 0.18973 0.17694 0.19378 0.2106 0.24316 0.2141 0.15281 0.11534 0.12137 0.13935 0.12901 -13.081 -0.0018771 0.0017882 -0.00076242 0.18205 -0.048418 0.014566 -0.0022592 0.0018714 0.0059687 0 -0.014199 0 0.003439 0 0.0006073 0 -3.3222
3.2617 0.20753 0.20919 0.23847 0.25741 0.26819 0.27804 0.19275 0.17651 0.15854 0.18776 0.15514 -14.669 0.0010649 0.0012351 -0.00039083 0.16819 -0.064152 0.0095897 -0.0026297 0.0033792 0.0070919 0 -0.015101 0 0.0029766 0 -0.0010327 0 -4.0574
3.2656 0.207 0.23426 0.26564 0.27978 0.24788 0.3073 0.24895 0.25253 0.23536 0.25108 0.20474 -16.206 0.001319 -0.00041049 0.00085319 0.14233 -0.097366 -0.00062806 -0.0025131 0.0020284 0.0051461 0 -0.01845 0 0.0027137 0 -0.0023411 0 -4.8193
3.2695 0.20323 0.25066 0.28022 0.28095 0.21781 0.3009 0.30799 0.32195 0.33786 0.31387 0.28395 -17.697 -0.0013813 -0.0013052 0.0016153 0.10989 -0.1474 -0.0099319 -0.0014769 -0.0025071 0.00032931 0 -0.023921 0 0.0023624 0 -0.0026391 0 -5.6184
3.2734 0.20826 0.25711 0.28557 0.27158 0.21259 0.27282 0.35323 0.36727 0.43026 0.35353 0.37367 -19.16 -0.0052269 -0.00057445 0.00093944 0.079308 -0.19953 -0.01291 -7.9678e-05 -0.0081256 -0.0048238 0 -0.029907 0 0.0017802 0 -0.0021532 0 -6.3412
3.2773 0.2223 0.25399 0.27847 0.2628 0.23772 0.24276 0.37225 0.38214 0.47324 0.35511 0.433 -20.607 -0.0079963 0.0010916 -0.0006135 0.057021 -0.23073 -0.0088327 0.00037326 -0.011441 -0.0069381 0 -0.034513 0 0.0011576 0 -0.001735 0 -6.7527
3.2813 0.23529 0.24415 0.25467 0.25942 0.26736 0.22518 0.35923 0.3678 0.44559 0.32147 0.42409 -22.03 -0.0085325 0.0023033 -0.0014178 0.044506 -0.22408 -0.0017911 -0.00085905 -0.010233 -0.004379 0 -0.036748 0 0.00082513 0 -0.0019861 0 -6.6153
3.2852 0.23681 0.23213 0.2189 0.25769 0.26952 0.22289 0.31498 0.32677 0.35534 0.27026 0.34099 -23.411 -0.0069681 0.0022821 -0.00036672 0.038968 -0.18143 0.0028584 -0.0029186 -0.0053191 0.0012164 0 -0.036997 0 0.00088005 0 -0.0026855 0 -5.8639
3.2891 0.22562 0.22247 0.18705 0.24942 0.23631 0.22822 0.24848 0.26278 0.2348 0.22093 0.21842 -24.739 -0.0040259 0.0013696 0.0019916 0.036375 -0.12352 0.0025921 -0.0038234 -0.00014417 0.0059642 0 -0.036487 0 0.0010448 0 -0.0030902 0 -4.7115
3.293 0.21114 0.21829 0.17638 0.22986 0.19214 0.23029 0.1787 0.18686 0.12453 0.18335 0.11141 -26.021 -0.00041942 0.00044872 0.0039039 0.034164 -0.076513 -0.00092901 -0.0021912 0.0017835 0.006666 0 -0.036276 0 0.00094243 0 -0.0027715 0 -3.5883
3.2969 0.20613 0.22087 0.19188 0.20387 0.17304 0.22371 0.13089 0.12052 0.056797 0.15745 0.060842 -27.273 0.0031526 3.4692e-05 0.0040338 0.031899 -0.055223 -0.003934 0.0013876 -0.00040202 0.0032352 0 -0.036592 0 0.00052665 0 -0.0020986 0 -2.9307
3.3008 0.21705 0.22971 0.22234 0.18507 0.19581 0.21357 0.12515 0.088627 0.046378 0.14208 0.071816 -28.508 0.0058369 -8.6532e-05 0.0027092 0.030152 -0.056401 -0.0038619 0.0046931 -0.0043418 -0.001441 0 -0.036976 0 0.00020097 0 -0.0018598 0 -2.9527
3.3047 0.23976 0.24258 0.25022 0.18775 0.24441 0.21272 0.16354 0.10504 0.089883 0.14252 0.12 -29.724 0.0068726 -0.00050495 0.0016256 0.029103 -0.066896 -0.0010865 0.0056669 -0.0064895 -0.0040189 0 -0.036947 0 0.00044958 0 -0.0024178 0 -3.5564
3.3086 0.26309 0.25576 0.26607 0.2166 0.28463 0.23247 0.22711 0.16295 0.17055 0.16811 0.17708 -30.909 0.00616 -0.0016187 0.0022919 0.028042 -0.078444 0.0019915 0.0040012 -0.0050171 -0.0033406 0 -0.036527 0 0.0013084 0 -0.0032892 0 -4.4333
3.3125 0.27681 0.26525 0.27383 0.26192 0.29281 0.2722 0.28781 0.2387 0.26521 0.22168 0.23162 -32.05 0.0044646 -0.0033469 0.0046473 0.025898 -0.095263 0.003196 0.0011197 -0.0011215 -0.00096515 0 -0.036196 0 0.0022176 0 -0.0036002 0 -5.2742
3.3164 0.27762 0.26866 0.28268 0.30434 0.27312 0.31616 0.32715 0.30632 0.35147 0.29155 0.2888 -33.144 0.0028568 -0.005167 0.0070494 0.022065 -0.12747 0.002092 -0.0012584 0.002268 0.00061619 0 -0.03642 0 0.0024637 0 -0.0029627 0 -5.9265
3.3203 0.26944 0.2667 0.29471 0.32622 0.25001 0.34137 0.34626 0.35069 0.41371 0.35464 0.35311 -34.196 0.0018689 -0.0062685 0.00757 0.016831 -0.17667 -0.00020144 -0.0024778 0.0030852 0.00023531 0 -0.037243 0 0.001837 0 -0.0018757 0 -6.3968
3.3242 0.25906 0.26254 0.30168 0.32189 0.24496 0.333 0.35839 0.36982 0.44511 0.38919 0.41318 -35.211 0.0012438 -0.0057831 0.0054422 0.011207 -0.22765 -0.0022399 -0.0029983 0.0016875 -0.0012474 0 -0.038287 0 0.00087474 0 -0.0012462 0 -6.7289
3.3281 0.2512 0.25917 0.29392 0.29936 0.25935 0.29601 0.37112 0.36746 0.44496 0.38656 0.44397 -36.186 0.0005344 -0.0032331 0.0015268 0.0063815 -0.25529 -0.0032453 -0.003366 0.00013725 -0.0021269 0 -0.039098 0 0.00041422 0 -0.0015174 0 -6.8822
3.332 0.24636 0.25694 0.27166 0.27297 0.27667 0.25333 0.37543 0.34562 0.4137 0.3531 0.42406 -37.115 -0.00016045 0.00088485 -0.0023842 0.0031447 -0.24194 -0.0032403 -0.0034117 8.2076e-05 -0.001512 0 -0.039468 0 0.00083081 0 -0.0022856 0 -6.7262
3.3359 0.24226 0.25352 0.24652 0.25297 0.27901 0.23016 0.353 0.30462 0.35121 0.30232 0.35249 -37.998 -0.00022188 0.0049015 -0.0047071 0.0015575 -0.19131 -0.0026575 -0.0025874 0.0012826 0.00011332 0 -0.039483 0 0.0016667 0 -0.0027645 0 -6.1533
3.3398 0.23688 0.24657 0.23114 0.24006 0.26152 0.23579 0.29577 0.24901 0.26135 0.24599 0.25114 -38.842 0.0006857 0.0066724 -0.0048149 0.0010436 -0.12685 -0.0020258 -0.00097903 0.0020629 0.0016491 0 -0.03934 0 0.0020229 0 -0.0025896 0 -5.2136
3.3438 0.23055 0.23668 0.22777 0.22853 0.23365 0.25731 0.21934 0.19113 0.15906 0.19176 0.15246 -39.661 0.0019855 0.0049628 -0.0031147 0.00087748 -0.076108 -0.0018907 0.00029286 0.0011008 0.0023965 0 -0.039167 0 0.0013846 0 -0.0021327 0 -4.1508
3.3477 0.22554 0.22762 0.22748 0.21429 0.2097 0.2708 0.15636 0.14723 0.071786 0.14701 0.083798 -40.458 0.0025776 0.00049155 -0.00070173 0.00076917 -0.053514 -0.0027028 -5.7569e-05 -0.0011973 0.0023223 0 -0.039009 0 0.0001317 0 -0.0020327 0 -3.3055
3.3516 0.22386 0.22327 0.22061 0.2004 0.19913 0.26113 0.13431 0.12905 0.029743 0.12184 0.059184 -41.226 0.0019394 -0.004378 0.001101 0.0010844 -0.055025 -0.0045216 -0.0021012 -0.0029724 0.001643 0 -0.038924 0 -0.00074558 0 -0.0024741 0 -2.948
3.3555 0.22503 0.22398 0.20719 0.19506 0.20359 0.23376 0.1564 0.13859 0.049735 0.12593 0.080046 -41.952 0.00071452 -0.0072436 0.0012507 0.0024461 -0.067266 -0.0067898 -0.004253 -0.0025065 0.00053624 0 -0.039025 0 -0.00049066 0 -0.0029842 0 -3.1528
3.3594 0.22579 0.22581 0.19626 0.20385 0.21898 0.20877 0.20183 0.1699 0.12409 0.16117 0.13877 -42.63 2.3705e-05 -0.0073003 -0.00046989 0.0049838 -0.081565 -0.0085276 -0.0044008 0.00031636 -0.00063681 0 -0.039389 0 0.00075707 0 -0.002953 0 -3.7835
3.3633 0.22244 0.22385 0.19519 0.22305 0.23762 0.20249 0.24408 0.21421 0.22404 0.21713 0.22 -43.266 0.00016844 -0.0056162 -0.0031251 0.0078854 -0.10013 -0.0089046 -0.0016964 0.0038777 -0.0011274 0 -0.039945 0 0.0020594 0 -0.0023118 0 -4.58
3.3672 0.21401 0.21669 0.20095 0.24021 0.24966 0.21334 0.27004 0.26237 0.3152 0.27421 0.30113 -43.875 0.00022737 -0.00386 -0.0049363 0.0097226 -0.12954 -0.0077228 0.0026194 0.0059972 -0.00028676 0 -0.040472 0 0.00244 0 -0.001643 0 -5.2767
3.3711 0.20383 0.208 0.20325 0.24258 0.24695 0.22446 0.2835 0.30303 0.37344 0.31251 0.35677 -44.468 -0.00081403 -0.002727 -0.0043329 0.0093708 -0.16859 -0.0054198 0.0061436 0.0053978 0.0015095 0 -0.040731 0 0.0016458 0 -0.0016 0 -5.6895
3.375 0.19759 0.20364 0.19634 0.227 0.22951 0.22049 0.29243 0.32186 0.38994 0.31991 0.36809 -45.044 -0.0025234 -0.001575 -0.0011636 0.0067944 -0.20258 -0.0026902 0.0071813 0.0024353 0.0026299 0 -0.040632 0 0.00028168 0 -0.0022388 0 -5.7418
3.3789 0.19905 0.20655 0.18621 0.20334 0.20897 0.20288 0.29486 0.30702 0.36578 0.29491 0.33185 -45.592 -0.0029194 0.00043699 0.0028947 0.0030677 -0.21061 -0.00016496 0.0059245 -0.0012098 0.0013644 0 -0.040275 0 -0.00073334 0 -0.0029552 0 -5.451
3.3828 0.20673 0.21405 0.18437 0.18797 0.20201 0.18914 0.27875 0.25886 0.30567 0.24512 0.26195 -46.099 -0.00032686 0.0029325 0.005263 -0.00033782 -0.1809 0.0016128 0.0039952 -0.0034901 -0.0022958 0 -0.039856 0 -0.00087554 0 -0.0030898 0 -4.9016
3.3867 0.21454 0.2198 0.19395 0.19148 0.21601 0.19631 0.23623 0.19477 0.21918 0.18451 0.18221 -46.558 0.0044763 0.0041636 0.0042108 -0.0023891 -0.12204 0.0021477 0.0028979 -0.0030275 -0.0060832 0 -0.039538 0 -0.00030244 0 -0.0025782 0 -4.2237
3.3906 0.21643 0.21888 0.20359 0.20986 0.23937 0.22347 0.17752 0.14195 0.12678 0.13077 0.11581 -46.974 0.0081861 0.0024336 0.00015091 -0.0028574 -0.06048 0.0012236 0.0028192 0.00017692 -0.0070343 0 -0.039375 0 0.00043824 0 -0.0019892 0 -3.5756
3.3945 0.21124 0.2116 0.19759 0.22642 0.2484 0.24987 0.12944 0.12099 0.059551 0.10079 0.078046 -47.358 0.0075421 -0.0021655 -0.0045702 -0.0021477 -0.025087 -0.00069139 0.002746 0.0046124 -0.0040692 0 -0.039343 0 0.0009272 0 -0.0019284 0 -3.1159
3.3984 0.20366 0.20305 0.17366 0.22406 0.22805 0.25143 0.11757 0.13273 0.045786 0.10385 0.074929 -47.717 0.0023979 -0.0073531 -0.007285 -0.00095322 -0.029511 -0.0024179 0.0016173 0.0078675 0.00083097 0 -0.039392 0 0.0011435 0 -0.0024258 0 -2.9643
3.4023 0.2003 0.19897 0.1499 0.19899 0.18854 0.22165 0.1469 0.15961 0.091641 0.13598 0.10428 -48.057 -0.0036922 -0.010075 -0.0068062 -2.7523e-05 -0.064664 -0.0027649 -0.00062168 0.0078809 0.0041473 0 -0.039476 0 0.0013167 0 -0.0029204 0 -3.1576
3.4063 0.20401 0.20152 0.15132 0.16543 0.16042 0.17888 0.19789 0.1809 0.17293 0.18134 0.15638 -48.375 -0.0062505 -0.0086062 -0.004057 -4.9659e-06 -0.10644 -0.001521 -0.0029448 0.0042491 0.0037786 0 -0.039559 0 0.001593 0 -0.002833 0 -3.6249
3.4102 0.21157 0.20808 0.18648 0.14666 0.16896 0.15282 0.24142 0.18927 0.24857 0.22154 0.21495 -48.668 -0.0036859 -0.0036634 -0.0011318 -0.0010862 -0.13277 0.00023764 -0.00407 -0.0012968 0.00067524 0 -0.039613 0 0.0018688 0 -0.0021364 0 -4.2048
3.4141 0.21655 0.2137 0.23624 0.15815 0.20998 0.16127 0.25973 0.19465 0.28787 0.24672 0.26182 -48.927 0.0013441 0.0022082 0.00036782 -0.0027187 -0.13764 0.001037 -0.0033855 -0.0057729 -0.0023917 0 -0.039635 0 0.0019204 0 -0.0013645 0 -4.7083
3.418 0.2149 0.2148 0.26699 0.19529 0.25026 0.19616 0.25615 0.2126 0.28991 0.259 0.28502 -49.146 0.0043262 0.0063036 0.00038384 -0.003719 -0.13223 0.00042745 -0.0012717 -0.0067563 -0.0036491 0 -0.039632 0 0.0016512 0 -0.0010891 0 -5.0004
3.4219 0.20813 0.2114 0.2582 0.23532 0.25495 0.23029 0.24708 0.24743 0.27846 0.2655 0.28492 -49.323 0.0028431 0.0071625 0.00010691 -0.0030592 -0.13301 -0.00044076 0.001243 -0.0038945 -0.003857 0 -0.0396 0 0.0011941 0 -0.0014069 0 -5.0523
3.4258 0.20154 0.20655 0.21966 0.25298 0.21835 0.239 0.24493 0.28515 0.27671 0.26764 0.27171 -49.459 -0.0015615 0.0049457 0.00074278 -0.00084194 -0.1463 0.00016269 0.0030525 0.00098652 -0.005019 0 -0.039501 0 0.00078534 0 -0.0019195 0 -4.927
3.4297 0.19926 0.20391 0.18277 0.23843 0.16991 0.21913 0.24754 0.30208 0.28419 0.2579 0.25492 -49.565 -0.0052109 0.00097112 0.0024339 0.0014636 -0.16156 0.0027321 0.0033612 0.0052161 -0.0076891 0 -0.039297 0 0.00056487 0 -0.0021615 0 -4.7091
3.4336 0.20088 0.20529 0.17343 0.20418 0.14902 0.19026 0.24199 0.28233 0.27693 0.22805 0.23403 -49.65 -0.0058859 -0.0029806 0.00417 0.0020004 -0.15925 0.005668 0.0018493 0.006977 -0.0098366 0 -0.039029 0 0.00050808 0 -0.0020082 0 -4.4345
3.4375 0.20246 0.20952 0.19101 0.17542 0.17086 0.17821 0.21812 0.23019 0.23137 0.18116 0.20016 -49.718 -0.0046604 -0.0052758 0.0046374 8.9816e-05 -0.12771 0.0064157 -0.0012084 0.006114 -0.0086774 0 -0.038838 0 0.00053239 0 -0.001681 0 -4.0846
3.4414 0.2005 0.21316 0.2117 0.17115 0.21416 0.19407 0.17938 0.16846 0.15091 0.13507 0.14934 -49.765 -0.0043404 -0.0050082 0.0032409 -0.0029607 -0.075873 0.0037682 -0.0048394 0.003669 -0.003732 0 -0.038888 0 0.00063389 0 -0.001429 0 -3.6539
3.4453 0.19495 0.21235 0.21175 0.19045 0.24133 0.22546 0.14244 0.12478 0.071454 0.11211 0.095301 -49.784 -0.0062649 -0.0025083 0.00052906 -0.0046616 -0.030845 -0.00076191 -0.0075196 0.00083571 0.0020959 0 -0.039216 0 0.00089129 0 -0.0012768 0 -3.2285
3.4492 0.18852 0.20498 0.1885 0.21416 0.23158 0.24587 0.12677 0.11613 0.039505 0.12297 0.067655 -49.767 -0.0087689 0.00062516 -0.0021735 -0.0032187 -0.020586 -0.0039214 -0.007784 -0.0016785 0.004792 0 -0.039673 0 0.0013307 0 -0.001095 0 -2.9892
3.4531 0.18349 0.19198 0.16055 0.22013 0.19653 0.2346 0.14228 0.14144 0.079512 0.15876 0.092551 -49.715 -0.0088285 0.0023471 -0.0035389 0.0010734 -0.053826 -0.0033649 -0.005126 -0.0035423 0.0028354 0 -0.040011 0 0.0018056 0 -0.00085564 0 -3.1045
3.457 0.17945 0.17702 0.14885 0.20014 0.16578 0.19199 0.18315 0.18487 0.17542 0.19802 0.16946 -49.633 -0.005176 0.0015398 -0.0028843 0.006103 -0.11253 0.00031269 -0.0005783 -0.0044323 -0.0013705 0 -0.040087 0 0.002042 0 -0.00073446 0 -3.5824
3.4609 0.17423 0.16463 0.15764 0.16527 0.15821 0.13934 0.2303 0.2256 0.27938 0.22205 0.264 -49.526 0.00025997 -0.0010722 -0.0004296 0.0095881 -0.16324 0.0039899 0.0036243 -0.00404 -0.0037207 0 -0.039985 0 0.0018381 0 -0.00092207 0 -4.2047
3.4648 0.16672 0.15784 0.1726 0.13667 0.16727 0.10423 0.26031 0.24731 0.33987 0.22523 0.32557 -49.395 0.0040053 -0.0033575 0.0028028 0.010618 -0.1793 0.004562 0.0053222 -0.0024887 -0.0021799 0 -0.039933 0 0.0012496 0 -0.0013603 0 -4.6198
3.4688 0.15858 0.15675 0.17593 0.1295 0.17225 0.1023 0.25609 0.24307 0.32939 0.21294 0.31888 -49.238 0.0041306 -0.0033882 0.0053379 0.0098237 -0.15735 0.0014255 0.003896 -0.00057692 0.0015393 0 -0.04009 0 0.00059094 0 -0.0017211 0 -4.5507
3.4727 0.15304 0.15906 0.16254 0.14279 0.16175 0.12827 0.21524 0.21531 0.25547 0.19197 0.24625 -49.054 0.0017935 -0.00095704 0.0058121 0.0083 -0.11614 -0.003173 0.00084535 0.0006312 0.0039455 0 -0.040387 0 0.00023788 0 -0.0016858 0 -3.9735
3.4766 0.15205 0.16178 0.14253 0.16222 0.14471 0.16136 0.15233 0.17292 0.15245 0.1647 0.1446 -48.844 -0.00012454 0.0022896 0.0036571 0.0065332 -0.079972 -0.0060635 -0.0010949 0.00063515 0.0033086 0 -0.040605 0 0.00038485 0 -0.0012482 0 -3.1347
3.4805 0.15465 0.16301 0.12955 0.17215 0.1388 0.18034 0.093217 0.12773 0.062619 0.13231 0.060509 -48.615 0.00020832 0.0042151 -0.00041542 0.0044049 -0.060973 -0.0055686 0.0001718 -3.8561e-05 0.0012004 0 -0.040592 0 0.00093639 0 -0.00072864 0 -2.3969
3.4844 0.15802 0.16242 0.12818 0.16699 0.15011 0.17683 0.062684 0.091618 0.017522 0.10152 0.022925 -48.372 0.002106 0.0038371 -0.0045733 0.0020548 -0.054428 -0.0024186 0.0045375 -0.00025686 0.00058443 0 -0.040417 0 0.0015954 0 -0.00048213 0 -2.0266
3.4883 0.15986 0.16065 0.13237 0.15344 0.16619 0.15832 0.071488 0.074198 0.026863 0.085118 0.032445 -48.113 0.0034389 0.0018311 -0.0068141 0.00041458 -0.049226 0.0012858 0.0096213 0.00074205 0.0025525 0 -0.040286 0 0.0020578 0 -0.00059597 0 -2.0745
3.4922 0.15986 0.15841 0.13451 0.1435 0.16957 0.14008 0.11081 0.080646 0.077437 0.093517 0.070845 -47.834 0.002942 -0.00041596 -0.0062162 0.0006032 -0.042235 0.0038131 0.012333 0.002704 0.0051347 0 -0.040297 0 0.0021657 0 -0.00086736 0 -2.4114
3.4961 0.15896 0.1562 0.13435 0.14479 0.15692 0.13341 0.15844 0.10968 0.14182 0.12494 0.11867 -47.526 0.0013931 -0.0021579 -0.0035772 0.0026943 -0.04256 0.0046793 0.010966 0.0046242 0.0053833 0 -0.040298 0 0.0019399 0 -0.0010523 0 -2.8579
3.5 0.1578 0.15456 0.13826 0.15585 0.14318 0.13904 0.19287 0.15267 0.19317 0.16464 0.16544 -47.187 0.00063901 -0.0037108 -0.00082631 0.0052255 -0.061704 0.0042482 0.0062888 0.005618 0.0024987 0 -0.040013 0 0.0015156 0 -0.0011042 0 -3.2905
3.5039 0.15623 0.15407 0.15052 0.16873 0.14583 0.14943 0.20573 0.19544 0.21873 0.19499 0.20727 -46.817 0.0016423 -0.0056351 0.00044368 0.0062125 -0.099265 0.0029167 0.0008791 0.0055392 -0.0013105 0 -0.039345 0 0.001059 0 -0.0011609 0 -3.6559
3.5078 0.15419 0.15506 0.16663 0.17542 0.16573 0.15655 0.20361 0.22338 0.22367 0.20766 0.23908 -46.422 0.0035599 -0.0076533 0.00015506 0.0049029 -0.13842 0.00090512 -0.0027163 0.0048132 -0.0031359 0 -0.038557 0 0.00071296 0 -0.0013277 0 -3.921
3.5117 0.1528 0.15725 0.17596 0.17285 0.1849 0.15794 0.19909 0.22794 0.22232 0.20666 0.25202 -46.006 0.0046473 -0.0085441 -0.00040987 0.0026025 -0.15673 -0.0012795 -0.0035506 0.0037949 -0.0023966 0 -0.038128 0 0.00056834 0 -0.0015167 0 -4.0366
3.5156 0.15399 0.15999 0.17124 0.16355 0.18412 0.15674 0.19894 0.21063 0.22336 0.20058 0.23919 -45.571 0.0039256 -0.0072327 -1.7382e-05 0.0016316 -0.14354 -0.0025299 -0.0025024 0.0024237 -0.0013461 0 -0.038365 0 0.00064189 0 -0.001528 0 -3.959
3.5195 0.15891 0.16303 0.15552 0.1532 0.16281 0.15724 0.19916 0.1814 0.22129 0.19268 0.20317 -45.118 0.0019395 -0.0040289 0.0011286 0.0032233 -0.10877 -0.001653 -0.0012417 0.00056284 -0.0024631 0 -0.039126 0 0.00086661 0 -0.0012767 0 -3.7013
3.5234 0.16661 0.16683 0.14007 0.14748 0.14084 0.16089 0.19035 0.15226 0.2021 0.17934 0.157 -44.648 2.6834e-05 -0.00072095 0.0014025 0.0062628 -0.074934 0.0015894 -0.0009558 -0.0014077 -0.0054655 0 -0.039901 0 0.0011212 0 -0.00091218 0 -3.3509
3.5273 0.17448 0.17187 0.1356 0.15013 0.13997 0.16628 0.16785 0.1308 0.15881 0.15775 0.11713 -44.161 -0.00096947 0.00072895 -0.00066 0.0080949 -0.059454 0.0059247 -0.0017877 -0.0025237 -0.0072098 0 -0.0402 0 0.0012996 0 -0.00069508 0 -3.0293
3.5313 0.18003 0.17746 0.14498 0.16178 0.16317 0.17192 0.13792 0.11873 0.10327 0.13377 0.094718 -43.655 -0.0012248 -0.00020086 -0.004598 0.006757 -0.062455 0.0091643 -0.0031182 -0.0019639 -0.004812 0 -0.039915 0 0.0013741 0 -0.00075603 0 -2.8302
3.5352 0.18226 0.18127 0.1629 0.17911 0.19188 0.17785 0.11507 0.11568 0.062839 0.12042 0.092709 -43.123 -0.0013443 -0.0021116 -0.0078584 0.0026785 -0.070545 0.0095585 -0.0041231 4.5544e-05 0.0010864 0 -0.039349 0 0.001395 0 -0.00098335 0 -2.7902
3.5391 0.18156 0.1805 0.18083 0.19499 0.20355 0.18412 0.11309 0.12359 0.063298 0.12748 0.10938 -42.557 -0.0014892 -0.0028138 -0.0077004 -0.0016454 -0.072146 0.0068335 -0.004103 0.0020891 0.0063462 0 -0.038912 0 0.0014197 0 -0.0011455 0 -2.9085
3.543 0.1786 0.17383 0.1919 0.20095 0.19193 0.18826 0.13665 0.14596 0.11085 0.15225 0.14255 -41.951 -0.001209 -0.0011334 -0.0036919 -0.0036775 -0.069588 0.0021726 -0.0026378 0.0025159 0.0069084 0 -0.038786 0 0.0014348 0 -0.001115 0 -3.173
3.5469 0.17357 0.16252 0.19231 0.19174 0.17065 0.18544 0.17854 0.18155 0.18682 0.18093 0.18861 -41.305 -9.94e-05 0.0021162 0.0014813 -0.0027563 -0.076325 -0.0026409 0.00012669 0.00079862 0.0025881 0 -0.03886 0 0.0013553 0 -0.00097291 0 -3.5501
3.5508 0.16652 0.14952 0.18076 0.16944 0.15809 0.17246 0.22295 0.21883 0.25803 0.19927 0.23782 -40.63 0.0014929 0.0047793 0.003902 -0.00029717 -0.1017 -0.0061054 0.0031404 -0.0018555 -0.0026168 0 -0.038937 0 0.0011124 0 -0.00091019 0 -3.944
3.5547 0.15806 0.13742 0.15878 0.14358 0.15947 0.15213 0.25187 0.23857 0.2943 0.20227 0.27252 -39.939 0.0024938 0.0050426 0.001632 0.0017166 -0.13772 -0.0073614 0.0046389 -0.0032446 -0.0041136 0 -0.038989 0 0.00074959 0 -0.0010439 0 -4.1841
3.5586 0.14917 0.1271 0.13177 0.12601 0.16356 0.13308 0.25174 0.22535 0.28142 0.19383 0.274 -39.239 0.0018611 0.002778 -0.0034892 0.0024547 -0.16118 -0.0061714 0.0032383 -0.0017666 -0.00085512 0 -0.039165 0 0.00041924 0 -0.0013213 0 -4.0897
3.5625 0.14041 0.1182 0.10789 0.12321 0.15587 0.12394 0.2188 0.1797 0.22416 0.1783 0.23459 -38.529 -0.00059935 -0.00047439 -0.0071729 0.0026398 -0.15083 -0.0029435 -0.00065464 0.0023342 0.0038464 0 -0.039581 0 0.00026217 0 -0.0015724 0 -3.5874
3.5664 0.13128 0.11064 0.093593 0.13158 0.13358 0.12632 0.16176 0.12037 0.1416 0.15403 0.16545 -37.801 -0.0040048 -0.0027547 -0.0061871 0.0034491 -0.10547 0.0011456 -0.0044597 0.0070016 0.0055303 0 -0.04011 0 0.00027243 0 -0.0016311 0 -2.79
3.5703 0.12107 0.10529 0.088854 0.1395 0.10761 0.13283 0.099683 0.072971 0.059551 0.11672 0.092243 -37.045 -0.0068416 -0.0031026 -0.0010967 0.0051408 -0.047148 0.0043408 -0.0049063 0.0096458 0.0027236 0 -0.04043 0 0.00028896 0 -0.0014232 0 -1.9601
3.5742 0.11002 0.10277 0.087039 0.13513 0.09112 0.13256 0.054103 0.053147 0.0022997 0.068938 0.040546 -36.263 -0.0077182 -0.0020632 0.0041668 0.0067707 -0.0060123 0.0051005 -0.00059622 0.0087512 -0.0018494 0 -0.040293 0 0.00014845 0 -0.00099709 0 -1.3657
3.5781 0.099595 0.10164 0.080704 0.1145 0.087347 0.11961 0.037974 0.057267 -0.015916 0.024961 0.021737 -35.463 -0.0060295 -0.0010043 0.0056066 0.007213 0.0011705 0.0030959 0.0064393 0.004748 -0.0039504 0 -0.03976 0 -0.00012822 0 -0.00051892 0 -1.1289
3.582 0.090865 0.098198 0.068474 0.084107 0.088615 0.097625 0.048275 0.068032 0.0028513 0.0037525 0.029563 -34.657 -0.002319 -0.00089404 0.0025115 0.0063972 -0.018558 -0.00044831 0.0118 -0.00033125 -0.0017189 0 -0.03916 0 -0.00030361 0 -0.00022838 0 -1.1766
3.5859 0.082782 0.088685 0.056409 0.056134 0.085649 0.076332 0.068205 0.069711 0.041203 0.015033 0.048702 -33.848 0.0018032 -0.0015323 -0.0020363 0.0054797 -0.0428 -0.0035505 0.011885 -0.0040798 0.0028519 0 -0.038797 0 -0.00010983 0 -0.0003182 0 -1.3232
3.5898 0.072456 0.072503 0.052237 0.040111 0.075999 0.063325 0.078707 0.060027 0.076588 0.050801 0.066904 -33.029 0.0043081 -0.0017996 -0.0039035 0.0057213 -0.053087 -0.0048758 0.0066945 -0.0050144 0.0059977 0 -0.038696 0 0.00049244 0 -0.00076583 0 -1.4083
3.5938 0.05791 0.053401 0.057907 0.037096 0.063232 0.058151 0.071382 0.049226 0.095063 0.090153 0.080637 -32.19 0.0038334 -0.00067103 -0.0014671 0.0071321 -0.048375 -0.0045793 -9.3587e-05 -0.0032024 0.0056372 0 -0.038646 0 0.0012248 0 -0.0012565 0 -1.3827
3.5977 0.040896 0.037321 0.067751 0.040317 0.050015 0.053636 0.052886 0.048393 0.09793 0.11309 0.091285 -31.33 0.00062073 0.0018254 0.0031044 0.0082282 -0.04205 -0.0038723 -0.0039097 3.6715e-05 0.0029746 0 -0.038493 0 0.0016847 0 -0.0013372 0 -1.2885
3.6016 0.02658 0.02832 0.073896 0.041138 0.034742 0.042915 0.037273 0.058044 0.095224 0.11141 0.09776 -30.458 -0.0034608 0.0044587 0.005872 0.0072576 -0.046401 -0.0037669 -0.002661 0.0030465 0.0010396 0 -0.038369 0 0.0016761 0 -0.00075787 0 -1.1735
3.6055 0.019562 0.025824 0.073177 0.035464 0.015977 0.025873 0.03276 0.066826 0.091852 0.088867 0.093766 -29.59 -0.0060457 0.0055774 0.0045563 0.0038793 -0.059225 -0.0042124 0.0020251 0.0047412 0.0018352 0 -0.038593 0 0.0013815 0 0.00026883 0 -1.0265
3.6094 0.01948 0.025321 0.068293 0.025833 -0.0016448 0.0095044 0.034271 0.060632 0.080058 0.05368 0.072439 -28.735 -0.0058382 0.0042446 0.00034886 -0.00021004 -0.064713 -0.0044093 0.0064552 0.0049605 0.0047772 0 -0.039297 0 0.0012025 0 0.001161 0 -0.7872
3.6133 0.020492 0.021813 0.062232 0.018116 -0.0092355 0.0020501 0.028233 0.033707 0.046803 0.012643 0.033566 -27.885 -0.0033966 0.00089484 -0.0033377 -0.0023445 -0.047793 -0.0038771 0.0077533 0.0041531 0.0075743 0 -0.040129 0 0.0013967 0 0.0014071 0 -0.41124
3.6172 0.01572 0.013164 0.052459 0.015846 -0.003507 0.0058473 0.0053972 -0.007186 -0.0099704 -0.028196 -0.01373 -27.026 -0.00049538 -0.0029358 -0.0038553 -0.00083193 -0.0091098 -0.0030898 0.0055533 0.0027503 0.0083729 0 -0.040383 0 0.0018399 0 0.00099999 0 0.073598
3.6211 0.0030539 0.00094202 0.032103 0.016686 0.0058582 0.014585 -0.029696 -0.047614 -0.072352 -0.06034 -0.055393 -26.149 0.0013417 -0.0055522 -0.0013095 0.0038249 0.032821 -0.0029628 0.0015048 0.00079211 0.0071098 0 -0.039516 0 0.002145 0 0.00046763 0 0.56776
3.625 -0.013011 -0.011421 -0.0019178 0.01369 0.001566 0.017024 -0.061107 -0.074191 -0.11166 -0.074392 -0.080129 -25.263 0.0018155 -0.0059989 0.0020444 0.0094104 0.054739 -0.0037105 -0.0023851 -0.001884 0.0051262 0 -0.037647 0 0.0020366 0 0.00043542 0 0.95206
3.6289 -0.025409 -0.021267 -0.04191 0.00036628 -0.025604 0.0044362 -0.073801 -0.08064 -0.10988 -0.067309 -0.084368 -24.386 0.0015509 -0.0043383 0.0041146 0.0137 0.046377 -0.0043273 -0.0048912 -0.0050926 0.0037998 0 -0.035581 0 0.0016312 0 0.001095 0 1.1492
3.6328 -0.030894 -0.02815 -0.071777 -0.024117 -0.06543 -0.023381 -0.06533 -0.068759 -0.074668 -0.047819 -0.071873 -23.536 0.001038 -0.0013087 0.0046626 0.015905 0.018195 -0.0033716 -0.0055555 -0.0079413 0.0035813 0 -0.034278 0 0.0013449 0 0.002058 0 1.1551
3.6367 -0.032848 -0.03344 -0.07847 -0.053328 -0.093858 -0.057418 -0.047072 -0.046125 -0.034005 -0.032131 -0.050185 -22.71 6.6091e-05 0.0021586 0.0048793 0.016712 -0.0071634 -0.00040161 -0.0042477 -0.0090941 0.0040553 0 -0.034178 0 0.0015036 0 0.0027263 0 1.03
3.6406 -0.037779 -0.038894 -0.062973 -0.076879 -0.092543 -0.084417 -0.034529 -0.023073 -0.014454 -0.031449 -0.027549 -21.891 -0.0017078 0.0051306 0.0055565 0.017141 -0.012496 0.0033443 -0.0011976 -0.0075736 0.0045622 0 -0.034905 0 0.0020207 0 0.0028247 0 0.86586
3.6445 -0.04865 -0.045331 -0.040602 -0.086647 -0.064942 -0.094396 -0.035412 -0.0094809 -0.022017 -0.042438 -0.011555 -21.056 -0.0037419 0.0066217 0.0059124 0.017485 0.0016895 0.0057949 0.0026049 -0.0035429 0.0046335 0 -0.035595 0 0.0024617 0 0.002595 0 0.74748
3.6484 -0.061275 -0.051998 -0.029439 -0.08182 -0.033732 -0.086123 -0.045471 -0.011033 -0.041774 -0.050653 -0.0079896 -20.201 -0.0044479 0.0057202 0.0043696 0.017414 0.019881 0.0057326 0.0055264 0.0015353 0.0040344 0 -0.035573 0 0.0024466 0 0.002485 0 0.7234
3.6523 -0.067296 -0.056722 -0.036301 -0.06922 -0.021495 -0.067227 -0.054511 -0.026242 -0.05483 -0.044913 -0.018635 -19.337 -0.00237 0.0021483 0.00051165 0.016971 0.026182 0.0037784 0.0063012 0.0055421 0.0027392 0 -0.034818 0 0.0020134 0 0.0026637 0 0.79223
3.6563 -0.061194 -0.056773 -0.052002 -0.058367 -0.032374 -0.048894 -0.056116 -0.046956 -0.055649 -0.029197 -0.039377 -18.488 0.00228 -0.0030862 -0.0038497 0.017185 0.018063 0.0017488 0.0050871 0.0067853 0.0010663 0 -0.03389 0 0.0015852 0 0.0028499 0 0.91066
3.6602 -0.045085 -0.050296 -0.059545 -0.054494 -0.051078 -0.038622 -0.052138 -0.06331 -0.053902 -0.019933 -0.061254 -17.665 0.0072876 -0.0076827 -0.0057953 0.019308 0.0076083 0.0009834 0.0033232 0.0048845 -0.00024293 0 -0.033409 0 0.0015613 0 0.0026167 0 1.0196
3.6641 -0.027073 -0.037697 -0.047944 -0.054544 -0.058683 -0.035945 -0.048719 -0.06985 -0.060952 -0.03024 -0.074921 -16.867 0.0098461 -0.0091045 -0.0037847 0.023208 0.009558 0.0012176 0.0022858 0.0009609 -0.00032628 0 -0.033557 0 0.0019153 0 0.0018494 0 1.0715
3.668 -0.01475 -0.021956 -0.020216 -0.049469 -0.049102 -0.034049 -0.048553 -0.067522 -0.075647 -0.05573 -0.07538 -16.08 0.0085996 -0.0062252 0.00074263 0.026636 0.026741 0.0010537 0.0017704 -0.0029635 0.0012142 0 -0.033989 0 0.0021906 0 0.00089099 0 1.0396
3.6719 -0.0096272 -0.0072383 0.010094 -0.031586 -0.031004 -0.025877 -0.047019 -0.059626 -0.083508 -0.075737 -0.063031 -15.292 0.0045537 -0.00038553 0.0042398 0.026562 0.045722 -0.00044217 0.00044249 -0.0050388 0.0039601 0 -0.034174 0 0.0019096 0 0.00023424 0 0.90291
3.6758 -0.007099 0.0035659 0.029718 -0.0016228 -0.01568 -0.0099014 -0.03562 -0.045994 -0.069261 -0.06961 -0.040474 -14.499 0.00011307 0.0051193 0.0038034 0.021845 0.046812 -0.0025681 -0.0023004 -0.0045559 0.0069171 0 -0.033834 0 0.0010218 0 8.0433e-05 0 0.63139
3.6797 -0.0014198 0.010592 0.034561 0.03025 -0.0051459 0.0089525 -0.0093211 -0.022238 -0.029934 -0.033508 -0.0089003 -13.706 -0.0027897 0.0070059 -0.0005011 0.014888 0.020353 -0.003405 -0.0049404 -0.0022496 0.0091082 0 -0.033135 0 -2.5094e-05 0 0.00020752 0 0.19819
3.6836 0.0091208 0.016551 0.030606 0.050798 0.0071438 0.023671 0.028623 0.013853 0.023387 0.017148 0.03151 -12.914 -0.0037929 0.0041518 -0.0057123 0.010391 -0.024282 -0.0015107 -0.0047464 0.00029341 0.0099376 0 -0.032514 0 -0.00065163 0 0.00025785 0 -0.3779
3.6875 0.021291 0.024308 0.027957 0.053073 0.025297 0.030855 0.067924 0.054764 0.074702 0.060761 0.077123 -12.122 -0.0036631 -0.0016108 -0.0083563 0.011785 -0.064606 0.0026175 -0.0005021 0.0017858 0.0090891 0 -0.032335 0 -0.00061014 0 0.00012267 0 -0.99564
3.6914 0.030513 0.034482 0.033776 0.041564 0.04338 0.032919 0.096821 0.083502 0.11259 0.085277 0.11726 -11.323 -0.0030806 -0.0066814 -0.007111 0.018227 -0.081157 0.006643 0.005598 0.002138 0.0063358 0 -0.03265 0 -0.00013351 0 1.5821e-05 0 -1.4872
3.6953 0.035227 0.045074 0.048864 0.029034 0.050683 0.035305 0.10747 0.084286 0.1316 0.092629 0.1368 -10.513 -0.002028 -0.0080624 -0.0035883 0.024908 -0.070841 0.0080302 0.009154 0.0023582 0.0017591 0 -0.033212 0 0.00032805 0 0.00017359 0 -1.6965
3.6992 0.038054 0.053355 0.068515 0.027367 0.044455 0.041671 0.098303 0.055791 0.12795 0.090383 0.12491 -9.6941 -0.00030664 -0.0052678 -0.00076753 0.026747 -0.047052 0.0059036 0.0072258 0.00344 -0.0037335 0 -0.033666 0 0.00049998 0 0.00052294 0 -1.574
3.7031 0.043109 0.05822 0.085614 0.039487 0.035524 0.051447 0.073825 0.014861 0.098549 0.081625 0.08368 -8.867 0.0015963 -0.00047607 -0.00057058 0.022469 -0.027385 0.001665 0.0011576 0.00515 -0.0083136 0 -0.03377 0 0.00044218 0 0.00069934 0 -1.2169
3.707 0.052227 0.060912 0.094049 0.058376 0.039106 0.061401 0.043441 -0.01419 0.04726 0.064386 0.029508 -8.0302 0.0024276 0.0030961 -0.0025985 0.015575 -0.019969 -0.0020461 -0.0043154 0.0058988 -0.010083 0 -0.033518 0 0.00037929 0 0.00042312 0 -0.82083
3.7109 0.063486 0.063659 0.091657 0.073324 0.059138 0.068975 0.019585 -0.016637 -0.0082727 0.040177 -0.014481 -7.1797 0.0011077 0.0033923 -0.0048537 0.011333 -0.019915 -0.0031817 -0.005158 0.0040497 -0.0084024 0 -0.033129 0 0.00043253 0 -0.00015069 0 -0.5755
3.7148 0.072949 0.06769 0.081897 0.077945 0.08253 0.07391 0.013952 0.0036158 -0.040235 0.020395 -0.029938 -6.3148 -0.002219 0.00075935 -0.0055465 0.012421 -0.017906 -0.0015467 -0.0016342 -0.00033368 -0.0045072 0 -0.032922 0 0.00053841 0 -0.00049635 0 -0.57895
3.7188 0.07771 0.072463 0.072723 0.073735 0.090559 0.077108 0.031876 0.030567 -0.026561 0.02108 -0.01122 -5.4412 -0.0060826 -0.0025314 -0.0043634 0.017044 -0.012 0.0012973 0.0020144 -0.0049452 -0.00065708 0 -0.033128 0 0.00059686 0 -0.00017775 0 -0.81939
3.7227 0.077577 0.076517 0.071997 0.067299 0.077129 0.078842 0.067907 0.051594 0.032086 0.04907 0.033937 -4.5667 -0.0086388 -0.0040134 -0.0023187 0.021057 -0.011064 0.0032553 0.0016095 -0.0066847 0.0015696 0 -0.03372 0 0.00063497 0 0.00071834 0 -1.2147
3.7266 0.074368 0.078757 0.081657 0.064636 0.055753 0.078741 0.10678 0.06719 0.10941 0.092901 0.089259 -3.6936 -0.0087819 -0.0027097 -0.00064844 0.02195 -0.026191 0.0031132 -0.0029705 -0.0040972 0.0023136 0 -0.034387 0 0.00077799 0 0.0015972 0 -1.6593
3.7305 0.069999 0.078856 0.095198 0.067351 0.04756 0.077386 0.13096 0.086159 0.16908 0.12864 0.13622 -2.8149 -0.0065154 0.00038735 0.00011116 0.020935 -0.057938 0.0012272 -0.0076153 0.0012874 0.0028406 0 -0.034705 0 0.001065 0 0.0018254 0 -2.0436
3.7344 0.065272 0.076743 0.10159 0.072938 0.061379 0.076896 0.13059 0.11186 0.18729 0.13697 0.15952 -1.919 -0.0025568 0.003261 0.00017728 0.021283 -0.091685 -0.0008685 -0.007787 0.0060355 0.0039454 0 -0.034431 0 0.0013443 0 0.0012382 0 -2.2585
3.7383 0.060221 0.072267 0.093598 0.077392 0.085092 0.078823 0.10889 0.13397 0.16505 0.11687 0.15162 -1.0009 0.0021243 0.0044229 -2.765e-05 0.024697 -0.10662 -0.001607 -0.0027196 0.0075138 0.0050167 0 -0.033706 0 0.0014034 0 0.00024336 0 -2.2192
3.7422 0.055238 0.065764 0.073951 0.077378 0.096781 0.081207 0.078921 0.13496 0.12176 0.084126 0.11594 -0.066465 0.0063541 0.0038817 -0.00028922 0.02936 -0.091613 -0.0005231 0.0038524 0.005874 0.004764 0 -0.032974 0 0.001212 0 -0.0005389 0 -1.9128
3.7461 0.051551 0.058813 0.053764 0.071022 0.085004 0.078659 0.054194 0.10572 0.078198 0.05695 0.066358 0.87179 0.0086933 0.0028618 -0.00051292 0.031588 -0.054562 0.0013846 0.0069483 0.0035411 0.0028559 0 -0.032657 0 0.0010012 0 -0.00075218 0 -1.4309
3.75 0.050381 0.053798 0.043791 0.058463 0.058896 0.066962 0.040341 0.055775 0.043836 0.042419 0.021134 1.8065 0.0078921 0.0026162 -0.00044219 0.029493 -0.016847 0.0023546 0.0044376 0.0027118 0.0006695 0 -0.032826 0 0.0010561 0 -0.00049075 0 -0.93947
3.7539 0.051454 0.051985 0.045645 0.042809 0.038954 0.048601 0.033891 0.0077526 0.01741 0.035215 -0.0064991 2.7415 0.0038496 0.003363 0.00030068 0.025015 0.0027325 0.0011948 -0.0016451 0.0032488 0.00017309 0 -0.033179 0 0.0014164 0 -0.00010094 0 -0.5903
3.7578 0.052299 0.051701 0.05061 0.030066 0.037906 0.033227 0.028065 -0.018942 -0.0036387 0.027567 -0.014557 3.6875 -0.0018161 0.0042075 0.0017802 0.022273 0.0010875 -0.0017178 -0.0072991 0.0029891 0.0019184 0 -0.033334 0 0.0018123 0 0.00015039 0 -0.43527
3.7617 0.049283 0.048761 0.047297 0.026112 0.049894 0.030736 0.01997 -0.020818 -0.016039 0.018813 -0.010239 4.6502 -0.0064713 0.0040443 0.0034057 0.023707 -0.0097657 -0.0045993 -0.009793 0.00015161 0.0041965 0 -0.033183 0 0.0019355 0 0.00022874 0 -0.41568
3.7656 0.039966 0.03951 0.031623 0.031569 0.057239 0.041821 0.013101 -0.008671 -0.012573 0.014957 -0.001307 5.6237 -0.0082011 0.0026068 0.004178 0.027699 -0.015659 -0.0055726 -0.0090175 -0.004544 0.0044166 0 -0.032976 0 0.0017826 0 0.00023318 0 -0.43349
3.7695 0.02515 0.024207 0.010415 0.038954 0.047095 0.05469 0.013565 0.0049888 0.010051 0.019949 0.010859 6.5957 -0.0071636 0.00074659 0.003437 0.029994 -0.013387 -0.004139 -0.0063933 -0.0081872 0.0015685 0 -0.03304 0 0.0016923 0 0.00022785 0 -0.43784
3.7734 0.0089266 0.0076461 -0.0045264 0.036368 0.022032 0.052601 0.0237 0.016236 0.045469 0.029078 0.029401 7.5589 -0.0052578 -0.00027319 0.0014527 0.027661 -0.012026 -0.0015687 -0.0031873 -0.0081974 -0.0025832 0 -0.033426 0 0.0019909 0 0.00020298 0 -0.44613
3.7773 -0.0037127 -0.004015 -0.0067035 0.016761 -0.0040043 0.027496 0.038449 0.028197 0.079006 0.032086 0.053038 8.5192 -0.0042804 0.00017352 -0.00072473 0.021938 -0.021633 0.00019842 -9.1172e-05 -0.0046575 -0.0048561 0 -0.033835 0 0.0025826 0 0.00016674 0 -0.4843
3.7813 -0.010225 -0.0079119 -0.00066502 -0.014329 -0.018553 -0.011369 0.047202 0.041101 0.094508 0.022845 0.069964 9.4907 -0.0042332 0.0015812 -0.0020623 0.017281 -0.040389 0.00023969 0.0020927 -0.00023803 -0.003438 0 -0.033908 0 0.0029287 0 0.00020483 0 -0.51317
3.7852 -0.012375 -0.0067872 0.0015829 -0.040324 -0.019744 -0.042116 0.039714 0.046178 0.081834 0.0052783 0.063138 10.483 -0.0034076 0.0027331 -0.0022821 0.01744 -0.052996 -0.00058104 0.0022694 0.0021641 0.00044076 0 -0.033601 0 0.0025081 0 0.00039834 0 -0.42471
3.7891 -0.015013 -0.0069835 -0.0098046 -0.045266 -0.015043 -0.046036 0.012262 0.031389 0.041583 -0.010897 0.024612 11.492 -0.00023201 0.0026046 -0.001903 0.022075 -0.042942 -0.00051793 0.00015195 0.0017605 0.003525 0 -0.033247 0 0.0013578 0 0.00068621 0 -0.12392
3.793 -0.022514 -0.01376 -0.03501 -0.027224 -0.013825 -0.022661 -0.029454 -0.0059847 -0.014042 -0.020341 -0.033897 12.5 0.0048559 0.00099674 -0.0016346 0.026893 -0.0081605 0.0012594 -0.0026187 2.1202e-05 0.0033446 0 -0.033223 0 0.00016415 0 0.00085974 0 0.37615
3.7969 -0.03562 -0.027756 -0.064993 -0.0020195 -0.02193 0.0080341 -0.072231 -0.053034 -0.064994 -0.027665 -0.085788 13.494 0.009351 -0.0014826 -0.0017665 0.027184 0.034324 0.0036676 -0.003215 -0.0012353 0.00028835 0 -0.033551 0 -0.00023676 0 0.00074972 0 0.94
3.8008 -0.051262 -0.045263 -0.088726 0.0071102 -0.04117 0.018813 -0.10146 -0.089036 -0.092325 -0.042568 -0.10817 14.465 0.010609 -0.003865 -0.0021132 0.021692 0.060129 0.004554 -0.00023556 -0.0016531 -0.0028622 0 -0.033837 0 0.0004668 0 0.00044082 0 1.3985
3.8047 -0.065509 -0.061638 -0.10082 -0.013417 -0.070069 -0.0056841 -0.10877 -0.10149 -0.089661 -0.069373 -0.099373 15.42 0.0080614 -0.005236 -0.0024297 0.013657 0.056579 0.0027202 0.0042571 -0.0021824 -0.0034099 0 -0.033652 0 0.0018141 0 0.00027451 0 1.6679
3.8086 -0.077026 -0.074734 -0.10379 -0.057281 -0.10248 -0.057982 -0.097294 -0.095837 -0.069755 -0.1015 -0.07983 16.366 0.0037282 -0.0049475 -0.0027214 0.0083454 0.033079 -0.00072806 0.0058225 -0.0033407 -0.00096943 0 -0.032981 0 0.0029675 0 0.00058537 0 1.7971
3.8125 -0.08794 -0.085671 -0.10438 -0.10322 -0.12668 -0.11297 -0.08064 -0.089766 -0.058424 -0.12639 -0.074967 17.304 0.00058073 -0.0028114 -0.003065 0.0092225 0.013655 -0.0030481 0.0015302 -0.0040516 0.0024152 0 -0.032282 0 0.0033834 0 0.0013881 0 1.9057
3.8164 -0.1013 -0.0969 -0.1082 -0.13106 -0.13036 -0.14523 -0.075055 -0.09727 -0.076478 -0.13603 -0.094462 18.233 0.00022875 0.00060298 -0.0032076 0.01571 0.017499 -0.0020736 -0.0067991 -0.0025829 0.0041336 0 -0.032069 0 0.0031607 0 0.0023148 0 2.0749
3.8203 -0.11754 -0.10973 -0.11693 -0.1358 -0.11121 -0.14581 -0.088854 -0.11715 -0.12187 -0.13288 -0.12571 19.147 0.0019083 0.0038537 -0.0025682 0.023935 0.043605 0.0019456 -0.013411 0.0012995 0.0030795 0 -0.032401 0 0.0028042 0 0.0028924 0 2.29
3.8242 -0.13341 -0.1235 -0.12933 -0.12874 -0.083973 -0.12686 -0.11652 -0.13609 -0.1679 -0.12624 -0.14645 20.045 0.0034801 0.0051562 -0.00085306 0.029549 0.072222 0.0064962 -0.013282 0.0054016 0.00025572 0 -0.032795 0 0.0026969 0 0.0029311 0 2.4785
3.8281 -0.14456 -0.1366 -0.14359 -0.12619 -0.073891 -0.11161 -0.14268 -0.14266 -0.18229 -0.12345 -0.14462 20.927 0.0033701 0.0035532 0.0012866 0.030464 0.08179 0.0087776 -0.006557 0.0067536 -0.0022727 0 -0.032657 0 0.0028092 0 0.0026764 0 2.5974
3.832 -0.14953 -0.14805 -0.15839 -0.13609 -0.098139 -0.11766 -0.15396 -0.13847 -0.15404 -0.12524 -0.12809 21.79 0.001724 -7.3067e-05 0.0024019 0.027854 0.067163 0.0077387 0.0014618 0.0044609 -0.0029275 0 -0.031811 0 0.0028779 0 0.0025766 0 2.6823
3.8359 -0.15132 -0.15808 -0.17248 -0.15361 -0.14976 -0.14555 -0.15006 -0.13646 -0.1057 -0.12894 -0.11698 22.629 -4.0012e-05 -0.0031902 0.0013716 0.025167 0.044115 0.0044892 0.0049715 0.00085997 -0.0014519 0 -0.030609 0 0.0027916 0 0.0028685 0 2.8197
3.8398 -0.15502 -0.16749 -0.18422 -0.1679 -0.20007 -0.18016 -0.14473 -0.14865 -0.078898 -0.13498 -0.1271 23.435 -0.00062976 -0.0032561 -0.0013796 0.026038 0.03668 0.0010098 0.0027326 -0.00045251 0.0012621 0 -0.029511 0 0.0027345 0 0.0033512 0 3.0749
3.8438 -0.1636 -0.17685 -0.19236 -0.17266 -0.22036 -0.20294 -0.15532 -0.1755 -0.10326 -0.14858 -0.15932 24.212 9.2844e-05 0.00025499 -0.0038044 0.032382 0.057968 -0.0013989 -0.0011973 0.0019856 0.0038279 0 -0.028567 0 0.0029401 0 0.0035578 0 3.4469
3.8477 -0.17579 -0.18631 -0.19734 -0.17117 -0.20545 -0.2056 -0.18863 -0.20616 -0.1735 -0.17405 -0.20204 24.967 0.0012078 0.0051258 -0.0036601 0.043568 0.099922 -0.0025065 -0.0017023 0.0059991 0.0049574 0 -0.02736 0 0.0033509 0 0.0031781 0 3.88
3.8516 -0.18798 -0.19588 -0.20134 -0.17255 -0.17812 -0.19534 -0.23454 -0.22819 -0.25329 -0.20779 -0.24117 25.71 0.0016347 0.007816 -0.00040284 0.057002 0.13972 -0.0023768 0.0023029 0.007784 0.0039026 0 -0.025479 0 0.0035956 0 0.002361 0 4.3043
3.8555 -0.1981 -0.20571 -0.20651 -0.18394 -0.16954 -0.18853 -0.27265 -0.23659 -0.30207 -0.23789 -0.26736 26.44 0.00095078 0.0061115 0.0040892 0.069695 0.15692 -0.0006754 0.0068505 0.0055903 0.00084499 0 -0.023071 0 0.0033515 0 0.0016309 0 4.6591
3.8594 -0.20766 -0.21582 -0.21313 -0.20553 -0.19262 -0.19788 -0.28656 -0.23435 -0.30239 -0.25206 -0.276 27.143 -0.00045042 0.00091511 0.0067226 0.079886 0.14758 0.0029225 0.0069004 0.0014781 -0.0029439 0 -0.020877 0 0.0027296 0 0.0014871 0 4.8881
3.8633 -0.2198 -0.22579 -0.21966 -0.23139 -0.23203 -0.2232 -0.27461 -0.22645 -0.26716 -0.24732 -0.26503 27.802 -0.0017801 -0.0043614 0.0054372 0.087709 0.12499 0.007642 0.0013892 -0.00064887 -0.0055524 0 -0.019685 0 0.0022545 0 0.0020244 0 4.9419
3.8672 -0.23545 -0.23487 -0.22484 -0.25383 -0.25944 -0.25212 -0.24944 -0.2152 -0.22476 -0.23242 -0.23663 28.409 -0.0023988 -0.0064072 0.00067532 0.094545 0.10789 0.011276 -0.0055926 0.0011404 -0.0055131 0 -0.019673 0 0.0024099 0 0.0028841 0 4.8156
3.8711 -0.25149 -0.2427 -0.22985 -0.26707 -0.25943 -0.26992 -0.2283 -0.20231 -0.19817 -0.22099 -0.20181 28.969 -0.0021351 -0.0045325 -0.0050757 0.10168 0.10675 0.011449 -0.0086222 0.0048885 -0.0028518 0 -0.020282 0 0.0031704 0 0.0035579 0 4.5962
3.875 -0.26287 -0.24978 -0.23777 -0.26873 -0.24204 -0.27036 -0.22261 -0.19391 -0.19523 -0.22154 -0.18013 29.499 -0.0013041 -0.001042 -0.0091613 0.10938 0.1185 0.0075934 -0.0060249 0.0066484 0.00079488 0 -0.020724 0 0.0039852 0 0.003773 0 4.4588
3.8789 -0.26687 -0.25715 -0.25061 -0.26037 -0.23146 -0.25966 -0.23402 -0.20052 -0.21326 -0.23317 -0.1897 30.008 -0.0004947 0.00081501 -0.010421 0.11715 0.13251 0.0017435 -0.0013112 0.0043367 0.0032331 0 -0.020625 0 0.0042535 0 0.003644 0 4.5774
3.8828 -0.26536 -0.26525 -0.26648 -0.2479 -0.24262 -0.25093 -0.25713 -0.22912 -0.2472 -0.24952 -0.23306 30.494 -0.00021487 -0.00043031 -0.0093937 0.12456 0.1411 -0.0028638 0.00034137 -0.0002624 0.0031616 0 -0.020202 0 0.0038504 0 0.0034988 0 4.9992
3.8867 -0.2629 -0.273 -0.27982 -0.24055 -0.26821 -0.25423 -0.28418 -0.27374 -0.2911 -0.26584 -0.2917 30.941 -0.00054695 -0.0033505 -0.0072501 0.13181 0.14525 -0.004313 -0.002916 -0.0032992 0.00087095 0 -0.019848 0 0.0032131 0 0.0035674 0 5.5828
3.8906 -0.26267 -0.27793 -0.28512 -0.24653 -0.28729 -0.26952 -0.30752 -0.31505 -0.33369 -0.28171 -0.3364 31.336 -0.0010614 -0.0050087 -0.0047142 0.13916 0.15142 -0.0033686 -0.0079286 -0.0026301 -0.002271 0 -0.019606 0 0.0029201 0 0.0038181 0 6.0682
3.8945 -0.2642 -0.2777 -0.28086 -0.26667 -0.28589 -0.28739 -0.32056 -0.33196 -0.35803 -0.29726 -0.34698 31.678 -0.0011551 -0.0036276 -0.0019364 0.14608 0.16342 -0.0023621 -0.0096742 0.0002213 -0.0049307 0 -0.0191 0 0.003178 0 0.0040617 0 6.2397
3.8984 -0.26496 -0.27197 -0.27054 -0.29109 -0.26914 -0.29578 -0.3196 -0.31712 -0.3506 -0.308 -0.32538 31.98 -0.00063969 -0.00025723 0.00086886 0.15113 0.17705 -0.0026594 -0.0060797 0.0018444 -0.0065018 0 -0.018008 0 0.003701 0 0.0041898 0 6.0636
3.9023 -0.26409 -0.26343 -0.26005 -0.30366 -0.25474 -0.28803 -0.3068 -0.28288 -0.31309 -0.30518 -0.29137 32.254 -7.6802e-05 0.0019846 0.0030008 0.15311 0.18259 -0.0032003 8.6635e-05 0.00062343 -0.0069708 0 -0.016556 0 0.0040612 0 0.004296 0 5.6943
3.9063 -0.26412 -0.25692 -0.25406 -0.29314 -0.25563 -0.26713 -0.29046 -0.25183 -0.26423 -0.28285 -0.26534 32.501 -0.00045117 0.00050649 0.0036613 0.15256 0.17293 -0.0016345 0.0039039 -0.0014357 -0.0064544 0 -0.015468 0 0.004128 0 0.0045556 0 5.3528
3.9102 -0.26878 -0.25702 -0.25454 -0.26317 -0.26968 -0.24461 -0.28018 -0.23954 -0.22733 -0.24596 -0.25394 32.708 -0.0023245 -0.0044397 0.0027165 0.15188 0.15034 0.0029718 0.0028556 -0.00063815 -0.0050988 0 -0.015363 0 0.0041507 0 0.0049833 0 5.1797
3.9141 -0.2788 -0.26524 -0.26164 -0.23238 -0.28499 -0.23496 -0.27948 -0.24418 -0.21384 -0.21136 -0.25053 32.86 -0.0051601 -0.0096383 0.00090561 0.15364 0.12607 0.0085444 -0.0010581 0.0045475 -0.0033785 0 -0.01614 0 0.0044205 0 0.0053226 0 5.1778
3.918 -0.28993 -0.2786 -0.27481 -0.22281 -0.29335 -0.24776 -0.28294 -0.25186 -0.21828 -0.19919 -0.24796 32.955 -0.0074763 -0.011176 -0.00081213 0.15835 0.11305 0.01129 -0.0034493 0.011486 -0.0021668 0 -0.016995 0 0.0048824 0 0.0052101 0 5.2704
3.9219 -0.29527 -0.29057 -0.29186 -0.24406 -0.29682 -0.2808 -0.28195 -0.25215 -0.22925 -0.21987 -0.24934 33.006 -0.0078182 -0.0074008 -0.0020634 0.1638 0.11756 0.0089095 -0.0016854 0.015237 -0.0021383 0 -0.017082 0 0.0051203 0 0.0045037 0 5.4025
3.9258 -0.29024 -0.29419 -0.30705 -0.28514 -0.30126 -0.31817 -0.27467 -0.24924 -0.24461 -0.2662 -0.26555 33.035 -0.0058119 -0.00028977 -0.0030839 0.16696 0.13615 0.0028447 0.0028625 0.012618 -0.0029633 0 -0.016237 0 0.0047579 0 0.0034899 0 5.5819
3.9297 -0.27581 -0.28578 -0.3116 -0.32058 -0.30549 -0.33652 -0.27003 -0.2576 -0.27372 -0.31638 -0.30184 33.049 -0.0024627 0.0058646 -0.0039184 0.16674 0.15955 -0.0026171 0.0063402 0.0048255 -0.0032862 0 -0.015103 0 0.0038912 0 0.0027605 0 5.8261
3.9336 -0.25725 -0.26678 -0.29838 -0.32668 -0.29905 -0.31813 -0.27965 -0.28562 -0.32271 -0.34613 -0.347 33.039 0.00052361 0.0075201 -0.0038081 0.16525 0.17918 -0.0037249 0.0060016 -0.0036108 -0.0018702 0 -0.014546 0 0.0031171 0 0.0028147 0 6.0762
3.9375 -0.23991 -0.24275 -0.26791 -0.29632 -0.27244 -0.26371 -0.30342 -0.32199 -0.37722 -0.34201 -0.37621 32.98 0.0018368 0.0043945 -0.0017297 0.16601 0.19075 -0.00023288 0.0024782 -0.0083758 0.0009937 0 -0.014914 0 0.003091 0 0.0036791 0 6.1711
3.9414 -0.22558 -0.21992 -0.23022 -0.24219 -0.22926 -0.19506 -0.32251 -0.33837 -0.40234 -0.30735 -0.36631 32.857 0.0012717 -0.0004888 0.002217 0.1707 0.19245 0.0045911 -0.0011139 -0.0082603 0.0032854 0 -0.015805 0 0.0039867 0 0.0048437 0 5.923
3.9453 -0.21243 -0.20187 -0.1992 -0.18712 -0.187 -0.14323 -0.30955 -0.30855 -0.36496 -0.25768 -0.3111 32.679 -0.00034014 -0.0032498 0.0060558 0.17738 0.18137 0.0068181 -0.0020487 -0.0052384 0.0027877 0 -0.016496 0 0.005325 0 0.0055757 0 5.2456
3.9492 -0.19795 -0.18836 -0.18285 -0.14965 -0.16386 -0.12861 -0.25029 -0.22968 -0.26179 -0.20972 -0.22509 32.471 -0.0017551 -0.0021745 0.0069991 0.18188 0.15333 0.0050079 -8.1233e-05 -0.002274 -0.00083765 0 -0.016582 0 0.0063146 0 0.0053927 0 4.2359
3.9531 -0.18167 -0.1769 -0.17747 -0.13487 -0.16345 -0.14718 -0.15925 -0.1286 -0.12871 -0.17175 -0.13451 32.258 -0.0020142 0.0010714 0.0037709 0.18143 0.10787 0.0010045 0.0028974 -0.0011058 -0.0053845 0 -0.016238 0 0.0064153 0 0.0043639 0 3.1477
3.957 -0.16539 -0.16541 -0.17126 -0.13564 -0.17173 -0.17413 -0.07439 -0.047031 -0.021181 -0.14173 -0.063931 32.047 -0.00089181 0.0029791 -0.0018866 0.17709 0.054007 -0.0020431 0.004864 -0.0016359 -0.0076806 0 -0.015921 0 0.0056764 0 0.003049 0 2.2698
3.9609 -0.15103 -0.1536 -0.15493 -0.1407 -0.16928 -0.1827 -0.032945 -0.015953 0.020225 -0.11379 -0.027498 31.821 0.00097958 0.0011876 -0.0062005 0.17289 0.0098945 -0.0024447 0.0052218 -0.0027128 -0.0061564 0 -0.015887 0 0.0046226 0 0.0021373 0 1.7897
3.9648 -0.1387 -0.1422 -0.1302 -0.14267 -0.14757 -0.16362 -0.046416 -0.037421 -0.0069276 -0.087117 -0.027355 31.558 0.0023297 -0.0035516 -0.0063232 0.17237 -0.0062031 -0.0010864 0.0046404 -0.0030837 -0.0021091 0 -0.016009 0 0.0038391 0 0.0020382 0 1.7219
3.9688 -0.12662 -0.13117 -0.10849 -0.1402 -0.11489 -0.12943 -0.09446 -0.086381 -0.071152 -0.069294 -0.055883 31.25 0.0018613 -0.0080379 -0.00274 0.17558 0.011637 -0.00019447 0.0037856 -0.0018312 0.0015224 0 -0.016004 0 0.0035986 0 0.0026714 0 1.9307
3.9727 -0.11299 -0.11895 -0.10048 -0.13465 -0.087554 -0.10114 -0.14157 -0.12958 -0.13211 -0.070737 -0.098474 30.91 -0.00089411 -0.0092718 0.0011434 0.1793 0.051043 -0.0011525 0.0025225 0.0013831 0.0027476 0 -0.015777 0 0.0037786 0 0.0035515 0 2.217
3.9766 -0.09767 -0.10384 -0.10586 -0.12575 -0.075641 -0.089462 -0.16205 -0.14663 -0.16509 -0.094108 -0.13708 30.56 -0.0049921 -0.0067909 0.0020222 0.18005 0.087992 -0.0033919 0.00040774 0.0058675 0.0020729 0 -0.015499 0 0.0040488 0 0.004084 0 2.4108
3.9805 -0.082374 -0.086037 -0.11276 -0.11064 -0.076315 -0.087312 -0.1534 -0.13824 -0.16788 -0.12792 -0.15608 30.212 -0.0083841 -0.0027472 -0.00035497 0.17728 0.10232 -0.0051297 -0.002243 0.0096587 0.0016065 0 -0.015376 0 0.0041359 0 0.0038899 0 2.4239
3.9844 -0.069342 -0.068486 -0.10761 -0.08703 -0.079011 -0.079213 -0.12986 -0.11824 -0.15059 -0.15102 -0.14883 29.859 -0.009209 0.00015729 -0.0030339 0.17372 0.090521 -0.0050114 -0.0040917 0.01033 0.0026823 0 -0.015394 0 0.0039746 0 0.0029876 0 2.249
3.9883 -0.059929 -0.055272 -0.086981 -0.057153 -0.075684 -0.05782 -0.10549 -0.098586 -0.1222 -0.14595 -0.12034 29.487 -0.0072572 0.00089862 -0.0026941 0.17272 0.065824 -0.0031096 -0.0038348 0.0068027 0.0043859 0 -0.015349 0 0.0036929 0 0.0017524 0 1.9278
3.9922 -0.054134 -0.048779 -0.060668 -0.028706 -0.066058 -0.03157 -0.083138 -0.08068 -0.086144 -0.11123 -0.082976 29.09 -0.0043706 0.00055279 0.001144 0.1751 0.045627 -0.00058076 -0.0016392 0.00072708 0.0044502 0 -0.015102 0 0.0034893 0 0.00069161 0 1.5175
3.9961 -0.050978 -0.047919 -0.043324 -0.011218 -0.054588 -0.016657 -0.057715 -0.058965 -0.045363 -0.062477 -0.04806 28.679 -0.0031902 0.00076585 0.0055629 0.17832 0.037003 0.0014306 0.00054364 -0.0041919 0.0016325 0 -0.014772 0 0.0034976 0 0.0001693 0 1.0749
4 -0.049014 -0.048879 -0.041996 -0.010254 -0.044399 -0.021581 -0.027242 -0.031082 -0.0074429 -0.021062 -0.020224 28.273 -0.0050312 0.0019661 0.0069018 0.17879 0.032568 0.0025495 0.00034443 -0.0048771 -0.0027999 0 -0.014623 0 0.0037078 0 0.00024032 0 0.65768
4.0039 -0.046604 -0.047731 -0.050549 -0.023617 -0.035123 -0.039189 0.0010086 -0.0037013 0.01744 0.00060561 0.0013225 27.88 -0.008588 0.0031037 0.0041567 0.17509 0.019911 0.0030669 -0.0030023 -0.0014551 -0.0059892 0 -0.014767 0 0.0039779 0 0.00068378 0 0.32474
4.0078 -0.042261 -0.042816 -0.055556 -0.042287 -0.025769 -0.05329 0.015623 0.011881 0.023997 0.0052699 0.017197 27.493 -0.010691 0.0030243 -5.7213e-05 0.16925 -0.0042864 0.0033296 -0.0077452 0.0026838 -0.0059767 0 -0.015006 0 0.0041325 0 0.0011925 0 0.12362
4.0117 -0.035391 -0.035238 -0.048035 -0.05536 -0.01787 -0.052787 0.011488 0.0099054 0.016479 0.0041723 0.024579 27.094 -0.008711 0.0018758 -0.0018793 0.16506 -0.028638 0.0033148 -0.010737 0.0036559 -0.0033948 0 -0.01502 0 0.0040936 0 0.001569 0 0.068796
4.0156 -0.027048 -0.027529 -0.030684 -0.055589 -0.014588 -0.039742 -0.005432 -0.0041464 0.0051152 0.0046243 0.019751 26.675 -0.0027706 0.00097129 0.00031054 0.16488 -0.035593 0.0027089 -0.0097957 0.00035772 -0.00077184 0 -0.014722 0 0.0039538 0 0.0017888 0 0.13226
4.0195 -0.019831 -0.021862 -0.014841 -0.04223 -0.016939 -0.024687 -0.02369 -0.018261 -0.0026584 0.0036285 0.0031116 26.242 0.0040619 0.001244 0.004523 0.16785 -0.016924 0.0012776 -0.005406 -0.0046725 -0.00016934 0 -0.014417 0 0.0039176 0 0.0019132 0 0.26151
4.0234 -0.016546 -0.019151 -0.010629 -0.020316 -0.022073 -0.015396 -0.036303 -0.024797 -0.0080317 -0.0069078 -0.019503 25.808 0.0078372 0.0020251 0.0071065 0.17087 0.017702 -0.00085866 -0.0003685 -0.0075646 -0.0014395 0 -0.014562 0 0.0041344 0 0.0019671 0 0.41578
4.0273 -0.018398 -0.019297 -0.019169 0.0020324 -0.026105 -0.011033 -0.045086 -0.027056 -0.018381 -0.029181 -0.041048 25.378 0.0065007 0.0016214 0.0061025 0.1714 0.04717 -0.0032096 0.002326 -0.0064471 -0.0026991 0 -0.015332 0 0.0045471 0 0.0019117 0 0.58885
4.0313 -0.024192 -0.021884 -0.03293 0.016252 -0.028418 -0.0069023 -0.055613 -0.034868 -0.038909 -0.054107 -0.058293 24.943 0.0012675 -0.00074892 0.0028612 0.16951 0.055238 -0.0050827 0.0016556 -0.0027879 -0.0023985 0 -0.016379 0 0.0048906 0 0.0017295 0 0.79357
4.0352 -0.031345 -0.026657 -0.042748 0.015368 -0.032249 -0.0034085 -0.068789 -0.053183 -0.065832 -0.067369 -0.071733 24.494 -0.004378 -0.0036994 0.00051033 0.16759 0.042698 -0.0058252 -0.00095344 0.00028363 -0.0008313 0 -0.017052 0 0.0048688 0 0.0015086 0 1.0188
4.0391 -0.037984 -0.033602 -0.044842 -0.0038691 -0.040531 -0.0085146 -0.078178 -0.074875 -0.086988 -0.061439 -0.080553 24.032 -0.0071874 -0.0046373 0.00085829 0.16798 0.02497 -0.0051034 -0.0030832 0.00085812 0.00041458 0 -0.01689 0 0.0043839 0 0.0014053 0 1.2033
4.043 -0.044438 -0.042862 -0.042406 -0.038612 -0.051714 -0.030204 -0.07602 -0.085503 -0.089588 -0.042209 -0.079405 23.572 -0.0062248 -0.002253 0.0027143 0.17083 0.017642 -0.0031449 -0.0033559 -0.00041557 0.00040906 0 -0.015973 0 0.0036374 0 0.0014988 0 1.2648
4.0469 -0.052834 -0.054585 -0.0418 -0.079043 -0.060833 -0.066504 -0.061944 -0.076468 -0.069536 -0.024035 -0.062775 23.127 -0.0030729 0.0018862 0.0031626 0.174 0.023125 -0.00075634 -0.0022919 -0.001533 9.7788e-05 0 -0.014864 0 0.0030119 0 0.0016855 0 1.174
4.0508 -0.065134 -0.068604 -0.047523 -0.11134 -0.065361 -0.10386 -0.045615 -0.054516 -0.035935 -0.018203 -0.034144 22.693 -0.0002504 0.0044163 0.00050387 0.17506 0.030343 0.0010312 -0.0014011 -0.0013312 0.0013548 0 -0.014188 0 0.0028163 0 0.0017499 0 1.0122
4.0547 -0.081213 -0.084019 -0.059863 -0.12455 -0.069426 -0.1266 -0.040495 -0.038217 -0.0077866 -0.025895 -0.0099505 22.246 0.00078005 0.0031535 -0.0039435 0.17341 0.027357 0.0015416 -0.0015263 -0.00037447 0.0046684 0 -0.014217 0 0.0030827 0 0.0015773 0 0.95089
4.0586 -0.098507 -0.099074 -0.075841 -0.11757 -0.080835 -0.12926 -0.054227 -0.0438 -0.004562 -0.041685 -0.011312 21.763 0.00050078 -0.0007883 -0.0068517 0.17083 0.014936 0.00083966 -0.0020611 0.00014901 0.0078157 0 -0.014754 0 0.0035639 0 0.0013086 0 1.1494
4.0625 -0.11346 -0.11171 -0.091598 -0.10095 -0.10276 -0.12031 -0.083893 -0.072671 -0.035785 -0.062649 -0.048175 21.236 0.00060307 -0.0038515 -0.0057491 0.16982 0.0081262 -0.00041073 -0.0017343 3.3632e-05 0.0071617 0 -0.015337 0 0.0039227 0 0.001261 0 1.6422
4.0664 -0.1236 -0.12061 -0.10438 -0.090856 -0.12839 -0.11427 -0.11937 -0.1115 -0.095457 -0.092419 -0.10961 20.681 0.0023646 -0.0032008 -0.0011459 0.17133 0.023736 -0.0014906 -9.0601e-05 0.0002797 0.00078699 0 -0.015577 0 0.0039714 0 0.0016512 0 2.3054
4.0703 -0.12869 -0.12591 -0.11358 -0.098782 -0.14493 -0.11954 -0.15076 -0.1442 -0.16475 -0.13503 -0.17018 20.117 0.0054695 0.00070062 0.0039059 0.17392 0.064498 -0.0020711 0.0018701 0.0017241 -0.0092471 0 -0.015373 0 0.0037923 0 0.0023607 0 2.9323
4.0742 -0.13039 -0.12894 -0.12081 -0.12402 -0.1443 -0.13304 -0.17322 -0.16441 -0.22163 -0.18465 -0.20801 19.552 0.0081673 0.0045117 0.0063181 0.17505 0.114 -0.0021766 0.002584 0.0037246 -0.017711 0 -0.014918 0 0.0036637 0 0.002978 0 3.3594
4.0781 -0.13093 -0.13117 -0.12862 -0.15456 -0.13072 -0.14512 -0.18634 -0.17711 -0.25142 -0.22293 -0.21887 18.976 0.0086059 0.0050288 0.0053068 0.17335 0.1473 -0.0018123 0.0014808 0.0045351 -0.019774 0 -0.014559 0 0.0038499 0 0.0031093 0 3.5438
4.082 -0.13181 -0.13323 -0.13793 -0.17556 -0.1174 -0.14886 -0.19044 -0.189 -0.25152 -0.2292 -0.21374 18.372 0.0062815 0.0019849 0.0026676 0.16982 0.14859 -0.00077548 -0.00035133 0.0031422 -0.014578 0 -0.014592 0 0.004398 0 0.0027013 0 3.5376
4.0859 -0.13345 -0.13485 -0.1458 -0.17877 -0.11513 -0.14492 -0.18452 -0.19806 -0.22788 -0.19648 -0.20336 17.735 0.0024714 -0.0018925 0.00098479 0.16695 0.12155 0.0010526 -0.0010958 0.00062728 -0.0059313 0 -0.015097 0 0.005077 0 0.0020915 0 3.3992
4.0898 -0.13548 -0.13551 -0.14606 -0.16626 -0.12318 -0.13867 -0.16747 -0.1932 -0.18745 -0.13925 -0.18571 17.077 -0.00069263 -0.0034511 0.0014615 0.16656 0.084516 0.0032504 0.00015378 -0.00054853 0.00049638 0 -0.015865 0 0.0055053 0 0.0017401 0 3.1331
4.0938 -0.13711 -0.13492 -0.13379 -0.14667 -0.13122 -0.13425 -0.14068 -0.16501 -0.13443 -0.085275 -0.14992 16.411 -0.0017939 -0.0017965 0.0031495 0.1683 0.055575 0.0048576 0.0026415 0.0011523 0.0012763 0 -0.016487 0 0.0053943 0 0.0018724 0 2.7185
4.0977 -0.13729 -0.13286 -0.11076 -0.12838 -0.12993 -0.13191 -0.10934 -0.11743 -0.073867 -0.057459 -0.093163 15.74 -0.0011029 0.0013082 0.0039978 0.17015 0.040689 0.0050445 0.0047859 0.0046578 -0.0025595 0 -0.016581 0 0.0047524 0 0.002337 0 2.1919
4.1016 -0.13468 -0.12866 -0.086519 -0.1151 -0.11987 -0.12991 -0.08135 -0.069075 -0.018357 -0.060048 -0.03319 15.053 -0.00018607 0.0033791 0.0026418 0.17041 0.034027 0.0038947 0.0056992 0.006957 -0.0067827 0 -0.01606 0 0.0039039 0 0.0027802 0 1.6957
4.1055 -0.12806 -0.12143 -0.072829 -0.10638 -0.10987 -0.12745 -0.064987 -0.042234 0.011447 -0.079677 -0.0016278 14.335 -0.00049906 0.0033786 -0.00055976 0.16927 0.02834 0.0024635 0.0058071 0.0056456 -0.0075149 0 -0.015235 0 0.0032914 0 0.0029595 0 1.4255
4.1094 -0.11723 -0.11106 -0.0749 -0.10075 -0.10703 -0.12466 -0.066292 -0.048557 -0.0029495 -0.098647 -0.021031 13.589 -0.0021551 0.0020948 -0.0039346 0.1685 0.024504 0.0018887 0.0059735 0.0010602 -0.0041563 0 -0.01464 0 0.0031866 0 0.0029178 0 1.5052
4.1133 -0.10385 -0.099168 -0.086822 -0.097647 -0.10877 -0.12062 -0.086318 -0.082464 -0.06268 -0.10817 -0.084871 12.826 -0.0039012 0.00074436 -0.0058551 0.16962 0.030951 0.0023019 0.0061709 -0.0039118 0.00052018 0 -0.014655 0 0.0035106 0 0.0028843 0 1.8861
4.1172 -0.091268 -0.088556 -0.095896 -0.096874 -0.10531 -0.11285 -0.11869 -0.12606 -0.14427 -0.11102 -0.15866 12.059 -0.0042741 -0.00043442 -0.0059212 0.17227 0.053659 0.0026254 0.0052928 -0.0061335 0.0029378 0 -0.015206 0 0.0039013 0 0.0030194 0 2.3563
4.1211 -0.082882 -0.081335 -0.0928 -0.097144 -0.090069 -0.099972 -0.14954 -0.15987 -0.20907 -0.11365 -0.20248 11.289 -0.0028797 -0.0020889 -0.0051154 0.17447 0.086432 0.0015862 0.0025014 -0.0045903 0.0016969 0 -0.015791 0 0.0039815 0 0.0032441 0 2.6577
4.125 -0.079902 -0.077149 -0.078861 -0.095892 -0.067487 -0.084522 -0.16216 -0.17097 -0.22495 -0.11692 -0.19686 10.502 -0.0006681 -0.0044617 -0.0049002 0.17442 0.11135 -0.00090295 -0.0012616 -0.00091302 -0.001437 0 -0.015848 0 0.003626 0 0.003294 0 2.6265
4.1289 -0.080113 -0.073377 -0.06389 -0.090597 -0.050001 -0.071814 -0.14566 -0.15515 -0.18526 -0.11428 -0.1517 9.6922 0.00096611 -0.0065335 -0.0059674 0.17224 0.1104 -0.0033102 -0.0034226 0.0021197 -0.0031805 0 -0.015204 0 0.0030277 0 0.002941 0 2.2625
4.1328 -0.078972 -0.067414 -0.056571 -0.080085 -0.046678 -0.065078 -0.10255 -0.11582 -0.11097 -0.09821 -0.093388 8.8688 0.001356 -0.006681 -0.007565 0.16988 0.079222 -0.0035262 -0.0018792 0.002639 -0.001511 0 -0.014239 0 0.0025242 0 0.002191 0 1.6952
4.1367 -0.072577 -0.059023 -0.056429 -0.064681 -0.054532 -0.061854 -0.049109 -0.063015 -0.035285 -0.067838 -0.043743 8.0486 0.00091907 -0.0042016 -0.0079266 0.16932 0.031677 -0.00057357 0.0027251 0.00072056 0.0027283 0 -0.013638 0 0.0023414 0 0.0013077 0 1.0919
4.1406 -0.060423 -0.050414 -0.054884 -0.04583 -0.06106 -0.056193 -0.0064529 -0.01215 0.016839 -0.030836 -0.0089036 7.2385 0.0004789 -8.0263e-05 -0.0055729 0.17068 -0.0090353 0.0044654 0.0068642 -0.0020279 0.0066052 0 -0.013883 0 0.0024616 0 0.00065094 0 0.58133
4.1445 -0.045653 -0.043753 -0.044185 -0.026258 -0.055634 -0.045062 0.011985 0.020536 0.039167 0.0014697 0.015279 6.4254 0.00035875 0.0038114 -0.00060203 0.17209 -0.025997 0.0090878 0.0066679 -0.0036172 0.0074802 0 -0.014884 0 0.0027043 0 0.00045025 0 0.22905
4.1484 -0.032385 -0.038389 -0.025304 -0.010308 -0.038821 -0.032141 0.0076623 0.025937 0.039603 0.02077 0.030762 5.5857 0.00020576 0.0062116 0.0050086 0.17144 -0.018972 0.011027 0.0011599 -0.0026839 0.004981 0 -0.016025 0 0.002921 0 0.00066279 0 0.051282
4.1523 -0.022175 -0.030647 -0.0069581 -0.0025806 -0.020851 -0.024121 -0.0063816 0.0082316 0.028297 0.02508 0.032053 4.7083 -0.00034724 0.0071065 0.008446 0.16848 -0.001966 0.009599 -0.0066396 0.00098037 0.0010359 0 -0.016599 0 0.00312 0 0.001007 0 0.02957
4.1563 -0.012672 -0.016798 0.0032783 -0.0042699 -0.011069 -0.022492 -0.016081 -0.016956 0.010383 0.017756 0.013156 3.809 -0.0010182 0.0069913 0.0078387 0.16521 0.0092585 0.0058299 -0.011853 0.0062981 -0.0018803 0 -0.016324 0 0.0034204 0 0.0011538 0 0.11048
4.1602 0.00018313 0.0032967 0.0068268 -0.0098096 -0.0088405 -0.019571 -0.015293 -0.032552 -0.01171 0.0049877 -0.02151 2.9201 -0.0010578 0.0057991 0.0035366 0.16434 0.0091515 0.0015506 -0.011417 0.011176 -0.0026892 0 -0.015546 0 0.0038941 0 0.00095629 0 0.20496
4.1641 0.018121 0.025295 0.012913 -0.0080894 -0.0046335 -0.0042289 -0.0065336 -0.030623 -0.031822 -0.005874 -0.054455 2.0663 -0.00016777 0.0028895 -0.002059 0.16691 0.0042583 -0.0016464 -0.0062568 0.013316 -0.0022216 0 -0.014987 0 0.0044458 0 0.00055862 0 0.20865
4.168 0.038217 0.043332 0.029309 0.01047 0.010137 0.026952 0.0053412 -0.014787 -0.038484 -0.0075273 -0.064647 1.2464 0.00086111 -0.0017971 -0.0060333 0.17138 0.0042767 -0.0029137 -0.00025857 0.011409 -0.0020292 0 -0.015196 0 0.0048364 0 0.00028761 0 0.042217
4.1719 0.054606 0.054449 0.054165 0.045503 0.034401 0.063914 0.019402 0.0069195 -0.021272 0.0049798 -0.041389 0.43893 0.00064206 -0.0067863 -0.0067699 0.17459 0.010732 -0.0021543 0.0028847 0.0060098 -0.0027203 0 -0.016141 0 0.004827 0 0.00038807 0 -0.31352
4.1758 0.063074 0.060674 0.077158 0.084441 0.058332 0.089539 0.038882 0.031017 0.02061 0.03128 0.009122 -0.37577 -0.0014885 -0.0096586 -0.0047657 0.17404 0.013657 7.2196e-05 0.0022459 -0.00065986 -0.003384 0 -0.017219 0 0.0043355 0 0.00080474 0 -0.81269
4.1797 0.064719 0.066932 0.089041 0.11001 0.072733 0.093575 0.066012 0.060163 0.075843 0.064834 0.069192 -1.1993 -0.0045978 -0.008921 -0.0019828 0.16947 -0.00027434 0.0026046 -0.0002724 -0.0059717 -0.0026019 0 -0.017718 0 0.0035024 0 0.0012096 0 -1.3708
4.1836 0.065421 0.076673 0.090248 0.11271 0.077504 0.081623 0.097412 0.096108 0.12731 0.096232 0.12126 -2.0185 -0.0067146 -0.0054069 -0.00037263 0.16285 -0.034807 0.0039627 -0.0019871 -0.0083021 -4.8577e-05 0 -0.017375 0 0.0026358 0 0.0012804 0 -1.9
4.1875 0.071363 0.089032 0.090069 0.098286 0.080966 0.070663 0.12498 0.13222 0.16193 0.11886 0.15606 -2.8227 -0.0064463 -0.0017262 -0.00071549 0.15711 -0.077726 0.003053 -0.0015552 -0.0075431 0.0028839 0 -0.01659 0 0.0020718 0 0.00099717 0 -2.3306
4.1914 0.084255 0.099869 0.097228 0.083453 0.09087 0.074903 0.14143 0.15479 0.17611 0.1322 0.17251 -3.6153 -0.0041822 -0.00015307 -0.0024945 0.15453 -0.10752 -5.1154e-05 0.00050771 -0.0045513 0.0041277 0 -0.016121 0 0.0020148 0 0.00067056 0 -2.6142
4.1953 0.10017 0.10557 0.11121 0.083009 0.10611 0.094627 0.1451 0.15348 0.17375 0.13978 0.1727 -4.4072 -0.0017266 -0.00090276 -0.0046232 0.15579 -0.10873 -0.0039561 0.0028685 -0.00034871 0.0027932 0 -0.016481 0 0.0024255 0 0.00063941 0 -2.7223
4.1992 0.11287 0.10618 0.12295 0.099012 0.11734 0.11766 0.13979 0.1311 0.16046 0.14363 0.15846 -5.2008 -0.00068778 -0.002373 -0.0062709 0.15985 -0.083896 -0.0067479 0.0046242 0.0040816 0.00016628 0 -0.017528 0 0.0030183 0 0.0009024 0 -2.6531
4.2031 0.11862 0.10528 0.12423 0.12081 0.11611 0.1311 0.13055 0.10282 0.13998 0.14122 0.13247 -5.9819 -0.0011585 -0.0029692 -0.0071721 0.16457 -0.052013 -0.0072322 0.0056116 0.0074991 -0.0011496 0 -0.018581 0 0.0033958 0 0.0010571 0 -2.4445
4.207 0.11868 0.10698 0.11632 0.13511 0.10381 0.13199 0.12021 0.08458 0.11525 0.12821 0.1012 -6.7303 -0.0019322 -0.0026002 -0.0073883 0.1677 -0.034165 -0.0056297 0.0058501 0.0084865 0.00065989 0 -0.018981 0 0.0032737 0 0.0006602 0 -2.1768
4.2109 0.1176 0.11283 0.10932 0.13669 0.091917 0.12748 0.10987 0.081307 0.09111 0.10493 0.07486 -7.4381 -0.0019685 -0.0023901 -0.0069384 0.168 -0.037769 -0.0031907 0.0050515 0.0063978 0.0050084 0 -0.01862 0 0.002667 0 -0.00029532 0 -1.9542
4.2148 0.11938 0.12104 0.1126 0.13055 0.093024 0.12614 0.10192 0.085918 0.074532 0.079997 0.063221 -8.1171 -0.0015697 -0.0030842 -0.0056887 0.16588 -0.052332 -0.001158 0.002853 0.0024225 0.0091943 0 -0.017999 0 0.0019004 0 -0.0012599 0 -1.8678
4.2188 0.12474 0.1283 0.12579 0.12513 0.11044 0.12984 0.10117 0.089393 0.071332 0.066584 0.070321 -8.7867 -0.0020226 -0.0039896 -0.0035599 0.16309 -0.060234 -4.2775e-05 -0.00050421 -0.0006248 0.010422 0 -0.017768 0 0.0014104 0 -0.0015436 0 -1.9602
4.2227 0.13153 0.1324 0.13909 0.12415 0.13546 0.13387 0.11207 0.091319 0.082568 0.073668 0.092566 -9.4546 -0.0040297 -0.0036644 -0.00081672 0.16136 -0.053306 0.00024568 -0.0038675 -0.0002407 0.0079429 0 -0.01816 0 0.0014634 0 -0.00093357 0 -2.2102
4.2266 0.13704 0.13349 0.14285 0.12509 0.15427 0.13389 0.13416 0.1 0.10424 0.099519 0.12164 -10.11 -0.0065416 -0.0016412 0.0018281 0.16108 -0.04075 -0.00020595 -0.0056808 0.0034826 0.003599 0 -0.018831 0 0.0019886 0 6.6343e-05 0 -2.5467
4.2305 0.14 0.13325 0.1369 0.12459 0.15835 0.13119 0.16061 0.12218 0.13055 0.133 0.1496 -10.737 -0.007299 0.00070175 0.0034191 0.16098 -0.041138 -0.001579 -0.0049581 0.0074114 0.00034858 0 -0.019223 0 0.0026499 0 0.00064396 0 -2.8821
4.2344 0.14067 0.13323 0.13084 0.12388 0.14979 0.13077 0.18182 0.15324 0.15745 0.1614 0.1723 -11.331 -0.0047627 0.0011729 0.0032119 0.15945 -0.065052 -0.0039173 -0.001958 0.0076225 1.0783e-05 0 -0.01911 0 0.0030913 0 0.00039715 0 -3.1472
4.2383 0.1396 0.13358 0.13471 0.12793 0.13785 0.13493 0.19126 0.17861 0.18305 0.1779 0.18893 -11.905 0.00029131 -0.0012208 0.0011592 0.15628 -0.1035 -0.0065808 0.0019176 0.002735 0.0020233 0 -0.018816 0 0.0031644 0 -0.0003016 0 -3.3082
4.2422 0.13692 0.13308 0.14894 0.13903 0.13079 0.13974 0.18863 0.18557 0.20471 0.18263 0.19908 -12.478 0.0050388 -0.0052607 -0.0018824 0.15326 -0.13278 -0.0083439 0.0048741 -0.004568 0.0041122 0 -0.018921 0 0.0029773 0 -0.00065802 0 -3.3587
4.2461 0.13266 0.13023 0.16306 0.15204 0.13011 0.13863 0.1779 0.17401 0.21623 0.17793 0.20018 -13.053 0.0066402 -0.0085135 -0.0044817 0.15272 -0.13253 -0.0082587 0.0056305 -0.0093752 0.0041906 0 -0.019718 0 0.002758 0 -0.00021571 0 -3.2974
4.25 0.12738 0.12442 0.16425 0.15701 0.13131 0.12935 0.16262 0.15519 0.20882 0.16351 0.18763 -13.613 0.0043891 -0.0093699 -0.0054479 0.1553 -0.10195 -0.0065096 0.0040195 -0.0083707 0.0018838 0 -0.020951 0 0.0026662 0 0.00069321 0 -3.1118
4.2539 0.12213 0.11651 0.14811 0.14739 0.12929 0.11661 0.14337 0.13993 0.17633 0.13711 0.15794 -14.139 0.00022945 -0.0081797 -0.0046465 0.15887 -0.06045 -0.004355 0.0010393 -0.0024527 -0.0014669 0 -0.022038 0 0.0026958 0 0.0012477 0 -2.7863
4.2578 0.11741 0.10846 0.12208 0.1259 0.12306 0.10769 0.11929 0.12808 0.12153 0.099873 0.11299 -14.625 -0.0027138 -0.0065179 -0.0031492 0.16006 -0.032035 -0.0030967 -0.0016738 0.004046 -0.0041212 0 -0.022561 0 0.002709 0 0.00091353 0 -2.3349
4.2617 0.1125 0.10213 0.099188 0.10246 0.11567 0.10543 0.092012 0.11032 0.058595 0.060608 0.062379 -15.083 -0.0023621 -0.0054835 -0.0024431 0.15696 -0.026769 -0.003003 -0.0027456 0.0067803 -0.0053198 0 -0.02256 0 0.0025429 0 -4.5493e-05 0 -1.8308
4.2656 0.10611 0.098101 0.088001 0.085967 0.11039 0.10572 0.067465 0.080683 0.0090156 0.033476 0.021542 -15.532 0.0010217 -0.0047751 -0.0032028 0.15092 -0.035107 -0.0032136 -0.0018597 0.0045125 -0.0055795 0 -0.022402 0 0.0021124 0 -0.00081974 0 -1.4022
4.2695 0.097811 0.095228 0.08743 0.077982 0.10695 0.10209 0.053517 0.047003 -0.0079051 0.029849 0.0053464 -15.978 0.0052647 -0.0033477 -0.0046383 0.14542 -0.039397 -0.0027156 0.00011857 -0.00052746 -0.0058292 0 -0.022383 0 0.0014685 0 -0.00083115 0 -1.1802
4.2734 0.08891 0.09152 0.089764 0.074037 0.10149 0.092246 0.055137 0.027987 0.014928 0.050559 0.020223 -16.409 0.0078901 -0.00080212 -0.0050723 0.14326 -0.031684 -0.0014304 0.0018826 -0.0049296 -0.0063488 0 -0.022491 0 0.00080451 0 -0.00028533 0 -1.2277
4.2773 0.081701 0.085845 0.088083 0.070357 0.090206 0.08014 0.070883 0.038226 0.067591 0.084868 0.059595 -16.814 0.0076533 0.0019813 -0.003362 0.14432 -0.02139 -0.00034509 0.0027655 -0.0067486 -0.0065434 0 -0.022516 0 0.00039376 0 4.2573e-05 0 -1.4949
4.2813 0.077696 0.079144 0.081342 0.068562 0.073735 0.071735 0.093205 0.074514 0.12685 0.11692 0.10615 -17.192 0.0050712 0.0035417 4.4874e-05 0.14608 -0.025683 -0.00057123 0.0032204 -0.0063156 -0.0056999 0 -0.022348 0 0.00045399 0 -0.00041154 0 -1.8391
4.2852 0.076564 0.073966 0.073682 0.073275 0.058278 0.06936 0.11204 0.1161 0.167 0.13453 0.14028 -17.563 0.0018444 0.0030715 0.0033904 0.14619 -0.051261 -0.0022579 0.0041868 -0.0050219 -0.0038916 0 -0.022135 0 0.00099183 0 -0.0014065 0 -2.0989
4.2891 0.076759 0.072483 0.069901 0.0853 0.052244 0.070394 0.11923 0.13906 0.17215 0.13398 0.14967 -17.946 -0.00027102 0.00098447 0.0050131 0.14468 -0.084551 -0.0043966 0.0058849 -0.003683 -0.0020664 0 -0.022129 0 0.0017468 0 -0.0020693 0 -2.173
4.293 0.077113 0.074524 0.071557 0.097905 0.060301 0.071028 0.1116 0.13259 0.14307 0.11878 0.13404 -18.344 -0.00043308 -0.0015357 0.0046197 0.14364 -0.10033 -0.0056524 0.0072664 -0.0020841 -0.0011885 0 -0.022393 0 0.0023243 0 -0.0016868 0 -2.0545
4.2969 0.077681 0.077437 0.076355 0.10087 0.079004 0.070501 0.092016 0.1042 0.095039 0.095274 0.10277 -18.739 0.00094983 -0.0033386 0.0032776 0.14483 -0.082419 -0.0053827 0.0068526 0.0001922 -0.0012916 0 -0.022701 0 0.0024599 0 -0.00038139 0 -1.8074
4.3008 0.079006 0.07809 0.080195 0.089075 0.097496 0.071204 0.068364 0.071225 0.04865 0.069491 0.068244 -19.108 0.0026093 -0.003695 0.0022139 0.14767 -0.038781 -0.0039195 0.0043221 0.0028463 -0.0014607 0 -0.02273 0 0.0022134 0 0.00095525 0 -1.5159
4.3047 0.080717 0.075422 0.079666 0.067785 0.10366 0.075054 0.050523 0.047719 0.019679 0.046941 0.040077 -19.442 0.003258 -0.002262 0.0016568 0.14964 0.0026492 -0.0020065 0.0012869 0.004896 -0.00087494 0 -0.022363 0 0.0019081 0 0.0014033 0 -1.2506
4.3086 0.081236 0.071307 0.073579 0.049421 0.092204 0.080687 0.045984 0.037806 0.013864 0.033183 0.023684 -19.751 0.0023641 0.0008281 0.00087195 0.14887 0.014868 -0.00010125 0.00026466 0.0055214 7.892e-05 0 -0.02181 0 0.0018434 0 0.0007608 0 -1.0656
4.3125 0.079184 0.068941 0.063422 0.044667 0.069177 0.08477 0.055913 0.038539 0.028084 0.032645 0.021684 -20.052 0.00036965 0.0045839 -0.00071126 0.14624 -0.0075229 0.0017518 0.0025426 0.0047291 -0.00016202 0 -0.021427 0 0.002028 0 -0.00034528 0 -1.0085
4.3164 0.075206 0.070172 0.052886 0.055434 0.049021 0.085772 0.074341 0.046511 0.054914 0.045771 0.034701 -20.358 -0.0017649 0.0070845 -0.0025482 0.14492 -0.044921 0.0035022 0.0068398 0.0031778 -0.0029374 0 -0.021417 0 0.002191 0 -0.0010246 0 -1.1116
4.3203 0.072204 0.074171 0.0463 0.075035 0.045337 0.085604 0.091792 0.060727 0.086348 0.067378 0.059902 -20.663 -0.0033089 0.0063925 -0.0033053 0.14747 -0.069277 0.0047627 0.010121 0.0014855 -0.0077547 0 -0.021692 0 0.0020721 0 -0.00082756 0 -1.3645
4.3242 0.073401 0.07859 0.04628 0.09422 0.061378 0.087109 0.10141 0.080177 0.11507 0.088759 0.089446 -20.956 -0.0041942 0.0021155 -0.0022117 0.15324 -0.066623 0.0050308 0.0099966 -0.00016313 -0.012062 0 -0.021985 0 0.0017163 0 -2.2229e-06 0 -1.6952
4.3281 0.079792 0.08203 0.052096 0.10716 0.087417 0.090401 0.10316 0.10067 0.13475 0.10275 0.11236 -21.231 -0.0048192 -0.003763 -2.7998e-05 0.15836 -0.046893 0.0042196 0.00664 -0.0017637 -0.012924 0 -0.022087 0 0.001464 0 0.00082162 0 -1.9924
4.332 0.089317 0.085413 0.060503 0.11301 0.10758 0.092697 0.10268 0.11559 0.14145 0.10791 0.12041 -21.489 -0.0054783 -0.0079127 0.0014786 0.1588 -0.033455 0.0028501 0.0025537 -0.0030362 -0.0094001 0 -0.021969 0 0.001618 0 0.0011558 0 -2.1652
4.3359 0.098555 0.09095 0.068879 0.11368 0.11149 0.092332 0.10569 0.12025 0.13581 0.10849 0.11385 -21.731 -0.005991 -0.0080575 0.0011469 0.15377 -0.041998 0.0016265 0.00045151 -0.0034002 -0.0035769 0 -0.02172 0 0.0021012 0 0.00093351 0 -2.1987
4.3398 0.1054 0.09971 0.077908 0.11145 0.1019 0.092384 0.11278 0.11523 0.12353 0.11028 0.10194 -21.956 -0.0058595 -0.0047784 -0.00046996 0.14656 -0.067034 0.00083906 0.0011731 -0.0024468 0.00079569 0 -0.021421 0 0.0024614 0 0.00040809 0 -2.1594
4.3438 0.11033 0.11016 0.090716 0.1086 0.091926 0.098962 0.11927 0.10567 0.11267 0.11592 0.096556 -22.156 -0.0047463 -0.0010114 -0.0016696 0.14219 -0.087265 0.00026109 0.0033566 -0.0003663 0.0011108 0 -0.021091 0 0.0022639 0 -0.00012163 0 -2.1429
4.3477 0.11516 0.1191 0.10854 0.10788 0.093998 0.11473 0.12028 0.097512 0.10893 0.12351 0.10359 -22.33 -0.0027915 0.00046087 -0.0013223 0.14359 -0.084692 -0.00035475 0.0048635 0.0021403 -0.0021401 0 -0.020751 0 0.0015199 0 -0.00048779 0 -2.2057
4.3516 0.12085 0.12424 0.12705 0.11158 0.10955 0.13403 0.11626 0.094704 0.11276 0.12909 0.11894 -22.482 -0.00053284 -0.00066934 -5.6575e-06 0.14941 -0.060744 -0.00081537 0.0044373 0.0043376 -0.0059159 0 -0.020484 0 0.00072963 0 -0.00065577 0 -2.3342
4.3555 0.12644 0.12608 0.13786 0.11942 0.12824 0.14562 0.11353 0.098869 0.12035 0.13029 0.13244 -22.621 0.001373 -0.0021979 0.00065142 0.15516 -0.035567 -0.00071343 0.0021968 0.0057926 -0.0072062 0 -0.020409 0 0.00046774 0 -0.00066104 0 -2.4713
4.3594 0.13024 0.12737 0.13551 0.12786 0.13746 0.14176 0.11892 0.10997 0.12737 0.1282 0.1365 -22.756 0.0023262 -0.0016489 -0.00022383 0.1565 -0.031166 -0.00018471 -0.0010306 0.0063197 -0.0054171 0 -0.020589 0 0.00087485 0 -0.00058256 0 -2.5723
4.3633 0.132 0.13083 0.12388 0.13276 0.13386 0.12584 0.13328 0.12579 0.13198 0.12619 0.13203 -22.882 0.00185 0.0013385 -0.0016841 0.15221 -0.052837 -0.00026533 -0.0044394 0.0058267 -0.002533 0 -0.020958 0 0.0015318 0 -0.00053116 0 -2.6404
4.3672 0.13364 0.13699 0.11548 0.13364 0.12634 0.11107 0.14996 0.14104 0.13485 0.12763 0.12703 -22.993 -0.0002035 0.0047006 -0.0018556 0.1448 -0.08467 -0.0021387 -0.0072687 0.0044513 -0.0010248 0 -0.021369 0 0.0018419 0 -0.00058752 0 -2.7134
4.3711 0.13778 0.14396 0.12218 0.13496 0.12761 0.11063 0.1602 0.14919 0.13744 0.13436 0.12949 -23.082 -0.0032804 0.0059252 1.1325e-05 0.13853 -0.10288 -0.0057307 -0.0085186 0.0028627 -0.0014744 0 -0.021677 0 0.0015689 0 -0.00071667 0 -2.823
4.375 0.14514 0.14909 0.14462 0.14247 0.1417 0.1276 0.1608 0.14748 0.14104 0.14646 0.14099 -23.148 -0.0060191 0.0043644 0.0024395 0.13653 -0.095715 -0.009067 -0.0072769 0.0021516 -0.0020804 0 -0.021818 0 0.0010323 0 -0.00077284 0 -2.965
4.3789 0.1534 0.15095 0.16983 0.15721 0.15913 0.15302 0.15708 0.14118 0.14748 0.16236 0.15629 -23.195 -0.0068897 0.0017192 0.002857 0.13903 -0.073188 -0.009406 -0.003738 0.0030382 -0.00043911 0 -0.021814 0 0.0007889 0 -0.0006419 0 -3.1069
4.3828 0.15854 0.15003 0.18043 0.17283 0.16483 0.17317 0.15804 0.14142 0.15931 0.17838 0.16853 -23.224 -0.0053643 0.0003659 3.4535e-05 0.14369 -0.058436 -0.0055438 0.00020202 0.004994 0.004088 0 -0.021751 0 0.0011167 0 -0.00039822 0 -3.2176
4.3867 0.15776 0.14785 0.16869 0.17947 0.15228 0.17912 0.16771 0.15591 0.17736 0.18878 0.17465 -23.234 -0.0025966 0.0012291 -0.0045142 0.14749 -0.067894 0.00067468 0.0018982 0.0063053 0.009591 0 -0.021757 0 0.0017907 0 -0.0002874 0 -3.2866
4.3906 0.1515 0.14559 0.14353 0.1712 0.13089 0.1709 0.18024 0.1799 0.19697 0.18771 0.17603 -23.22 -0.00068839 0.0031729 -0.0076362 0.1488 -0.096775 0.0052492 8.9016e-05 0.0053971 0.013072 0 -0.021968 0 0.0023407 0 -0.00050061 0 -3.3129
4.3945 0.14317 0.14344 0.12382 0.15078 0.11916 0.1544 0.18356 0.19647 0.20703 0.1728 0.17429 -23.182 -0.00086034 0.0042765 -0.0072252 0.1482 -0.12208 0.0049436 -0.0036737 0.0024154 0.012767 0 -0.022436 0 0.002513 0 -0.00094347 0 -3.2805
4.3984 0.13673 0.1409 0.12327 0.12776 0.12885 0.13595 0.16887 0.18833 0.19539 0.14798 0.1673 -23.119 -0.0021425 0.0035864 -0.0040025 0.14764 -0.12088 -7.7402e-05 -0.0059364 -0.00048923 0.009279 0 -0.023044 0 0.0024767 0 -0.0012553 0 -3.1545
4.4023 0.13424 0.13769 0.13966 0.11174 0.15408 0.11972 0.13846 0.15268 0.15825 0.12247 0.15029 -23.035 -0.0020768 0.0017047 -0.00072779 0.1487 -0.089188 -0.0062076 -0.0041552 -0.00074973 0.0047114 0 -0.023517 0 0.0025904 0 -0.0011095 0 -2.9114
4.4063 0.1349 0.13419 0.15739 0.10676 0.17536 0.10874 0.10524 0.10612 0.10633 0.10589 0.12197 -22.927 0.00086741 -6.533e-05 0.00038764 0.15122 -0.045945 -0.0091689 0.001006 0.0023556 0.00087571 0 -0.023596 0 0.0029869 0 -0.00053216 0 -2.5838
4.4102 0.13613 0.13118 0.16111 0.11079 0.17557 0.10566 0.084643 0.074237 0.061677 0.10272 0.09015 -22.793 0.0053501 -0.00089205 -0.00039729 0.15341 -0.019025 -0.0073584 0.0060856 0.006795 -0.0016885 0 -0.023248 0 0.0034017 0 7.8307e-05 0 -2.2745
4.4141 0.13542 0.12904 0.14817 0.11937 0.15407 0.11095 0.085075 0.073511 0.045698 0.11041 0.070483 -22.633 0.0078338 -0.0007305 -0.00086181 0.15326 -0.024344 -0.0029631 0.0077166 0.0092059 -0.0032005 0 -0.022721 0 0.0034135 0 0.00027551 0 -2.1154
4.418 0.13175 0.12734 0.12934 0.12899 0.12661 0.1204 0.10394 0.10009 0.066312 0.12247 0.077206 -22.452 0.0056961 0.000236 0.00083044 0.15026 -0.054735 8.344e-05 0.0054157 0.0075511 -0.0035851 0 -0.022348 0 0.0028537 0 -5.776e-05 0 -2.1893
4.4219 0.12582 0.1249 0.11794 0.13735 0.11132 0.12624 0.13099 0.13436 0.11315 0.13347 0.11199 -22.257 3.3503e-05 0.0020602 0.0042528 0.14597 -0.08695 -0.000504 0.0017258 0.0027516 -0.0023093 0 -0.022256 0 0.0019851 0 -0.00063069 0 -2.4668
4.4258 0.1192 0.12059 0.11784 0.14166 0.11341 0.12259 0.15509 0.15645 0.16371 0.14156 0.15969 -22.049 -0.004753 0.0046995 0.0070596 0.14289 -0.10037 -0.0035725 -0.00032551 -0.0020859 0.00060928 0 -0.022244 0 0.0012884 0 -0.001029 0 -2.8055
4.4297 0.11316 0.11424 0.12103 0.13828 0.12202 0.11074 0.16889 0.15922 0.19544 0.14664 0.19541 -21.828 -0.0047047 0.0073107 0.0071273 0.1426 -0.091848 -0.0058386 5.1669e-05 -0.0041152 0.0036538 0 -0.021996 0 0.001075 0 -0.0010792 0 -3.0187
4.4336 0.10797 0.10699 0.11639 0.12528 0.12142 0.098553 0.16917 0.14864 0.1959 0.14689 0.19899 -21.588 -0.00015858 0.0082307 0.0044265 0.14453 -0.075008 -0.0050153 0.001099 -0.0027582 0.0043579 0 -0.021426 0 0.0012884 0 -0.0009465 0 -2.9726
4.4375 0.10294 0.1007 0.1008 0.10521 0.10587 0.09348 0.15524 0.1338 0.16588 0.13815 0.16698 -21.329 0.0040687 0.0060723 0.00096662 0.1466 -0.065791 -0.0018905 0.00074463 0.00027296 0.001319 0 -0.020827 0 0.0016424 0 -0.00090155 0 -2.653
4.4414 0.097229 0.096613 0.082024 0.084947 0.084608 0.095549 0.12869 0.11755 0.11662 0.11748 0.1139 -21.053 0.0028043 0.0010977 -0.00094022 0.14696 -0.067594 0.00050409 -0.0010183 0.002651 -0.0040814 0 -0.020641 0 0.0019167 0 -0.0010202 0 -2.165
4.4453 0.090739 0.094282 0.071165 0.071577 0.07291 0.097259 0.094903 0.096671 0.064372 0.087848 0.062457 -20.765 -0.004541 -0.0044888 -0.0003876 0.14551 -0.069155 -0.00017417 -0.0020893 0.0031692 -0.0081371 0 -0.021055 0 0.0021086 0 -0.001125 0 -1.6718
4.4492 0.084494 0.091648 0.072197 0.067882 0.078102 0.091039 0.063705 0.069912 0.025056 0.058746 0.030122 -20.464 -0.012854 -0.0078351 0.0018473 0.14376 -0.056742 -0.0032686 -0.0005958 0.0021944 -0.0075165 0 -0.021808 0 0.0023266 0 -0.0010062 0 -1.3142
4.4531 0.08002 0.086581 0.078612 0.071144 0.093146 0.077173 0.046022 0.044186 0.0093989 0.041243 0.021488 -20.149 -0.015423 -0.0073879 0.0043292 0.14334 -0.029287 -0.0055915 0.0028348 0.00086893 -0.0020827 0 -0.022415 0 0.0025855 0 -0.00067079 0 -1.156
4.457 0.078149 0.078795 0.080079 0.076193 0.10309 0.064239 0.047646 0.031517 0.019032 0.04085 0.030217 -19.819 -0.009824 -0.00392 0.0060543 0.14437 -0.0022871 -0.004301 0.0052976 0.00010438 0.0046873 0 -0.02259 0 0.002736 0 -0.00035582 0 -1.1767
4.4609 0.078158 0.070545 0.072493 0.079561 0.097776 0.061259 0.06468 0.038988 0.045687 0.05408 0.046806 -19.478 -0.00029289 0.00015473 0.0066766 0.14539 0.0039423 0.0003864 0.0042662 0.00019986 0.008265 0 -0.022455 0 0.0025988 0 -0.00030324 0 -1.3027
4.4648 0.078073 0.065251 0.061804 0.080936 0.079477 0.069075 0.085088 0.061357 0.075372 0.071415 0.064902 -19.132 0.0057588 0.0025421 0.006101 0.14475 -0.018038 0.0051264 0.00013114 0.0010223 0.0065653 0 -0.022336 0 0.00215 0 -0.00053936 0 -1.4505
4.4688 0.07602 0.06489 0.058155 0.081211 0.059617 0.079409 0.09612 0.083788 0.096102 0.083944 0.081866 -18.784 0.0040864 0.0024862 0.0042868 0.14217 -0.054695 0.0061746 -0.0039033 0.0021992 0.0014225 0 -0.022379 0 0.0015682 0 -0.00087363 0 -1.5586
4.4727 0.071621 0.068244 0.065995 0.079878 0.049047 0.082608 0.092319 0.092709 0.10405 0.088112 0.095449 -18.429 -0.002812 0.00089361 0.0015943 0.13924 -0.08084 0.0025852 -0.0045622 0.0031237 -0.0031744 0 -0.022399 0 0.0011099 0 -0.0010864 0 -1.5991
4.4766 0.066275 0.071581 0.079426 0.074947 0.050859 0.076425 0.078086 0.085382 0.10335 0.085427 0.10173 -18.061 -0.0080467 -0.0006592 -0.00090271 0.13813 -0.07923 -0.0028955 -0.0013401 0.0031043 -0.0044662 0 -0.022135 0 0.00094446 0 -0.0010896 0 -1.5739
4.4805 0.062115 0.071401 0.086971 0.06554 0.060792 0.067266 0.063144 0.07026 0.099932 0.078813 0.097206 -17.675 -0.0064175 -0.0010997 -0.001843 0.13989 -0.05411 -0.0060476 0.0031809 0.0018988 -0.0029364 0 -0.021633 0 0.0010907 0 -0.00091207 0 -1.5035
4.4844 0.060508 0.067104 0.081366 0.054284 0.072535 0.062962 0.054971 0.05874 0.095218 0.069865 0.082889 -17.273 0.0012403 -0.00040044 -0.00059587 0.14362 -0.027132 -0.0046461 0.0057376 0.00021824 -0.0013022 0 -0.021311 0 0.0014628 0 -0.00058315 0 -1.4157
4.4883 0.061284 0.061397 0.065729 0.046653 0.081826 0.064714 0.054342 0.056202 0.085665 0.059317 0.065474 -16.857 0.0091402 0.00067725 0.0021082 0.14718 -0.019011 -0.00026367 0.0051826 -0.00054108 -0.0016318 0 -0.021588 0 0.001933 0 -9.6528e-05 0 -1.3337
4.4922 0.063179 0.058151 0.05103 0.047426 0.086472 0.066596 0.056879 0.059715 0.068499 0.049085 0.053393 -16.431 0.011736 0.0012654 0.0046894 0.14883 -0.032491 0.0030774 0.0031104 0.00054668 -0.0033825 0 -0.022423 0 0.0023494 0 0.00048976 0 -1.2697
4.4961 0.064904 0.059526 0.047446 0.057226 0.084806 0.063073 0.058198 0.062974 0.047538 0.042671 0.05066 -15.998 0.008168 0.0010097 0.0059872 0.1483 -0.05107 0.0022382 0.0019261 0.0028304 -0.0041515 0 -0.023259 0 0.0025493 0 0.0009621 0 -1.2248
4.5 0.065915 0.064677 0.056915 0.072037 0.076235 0.056481 0.057676 0.062701 0.032671 0.042965 0.054127 -15.559 0.0022091 0.00028705 0.0060604 0.14667 -0.054382 -0.0024839 0.0023771 0.0042474 -0.0022816 0 -0.023481 0 0.0024309 0 0.0010379 0 -1.1972
4.5039 0.066495 0.070867 0.072427 0.085827 0.063766 0.05613 0.057953 0.060719 0.032713 0.049829 0.056933 -15.118 -0.0016565 -0.00010297 0.0057448 0.14522 -0.036714 -0.0076129 0.0029195 0.0029464 0.001301 0 -0.022976 0 0.002051 0 0.00059927 0 -1.1936
4.5078 0.067474 0.075753 0.083753 0.093971 0.054602 0.069149 0.061647 0.061036 0.048162 0.060307 0.055302 -14.678 -0.0020169 0.00037436 0.0055088 0.14455 -0.01255 -0.0092362 0.0014072 -0.00093094 0.0038445 0 -0.022243 0 0.0016274 0 -0.0001549 0 -1.2332
4.5117 0.070026 0.078845 0.084706 0.095107 0.056092 0.091951 0.068958 0.065959 0.07083 0.071444 0.052582 -14.231 -0.00084197 0.0013836 0.0049193 0.14449 -0.0043384 -0.005958 -0.0026205 -0.0050149 0.0033936 0 -0.021931 0 0.0013818 0 -0.00082252 0 -1.3386
4.5156 0.075454 0.081208 0.076932 0.090968 0.069577 0.11135 0.078236 0.075064 0.09083 0.082616 0.056767 -13.761 -0.00066055 0.0017745 0.003361 0.14469 -0.023096 0.00021194 -0.0072348 -0.0064609 0.00069664 0 -0.022227 0 0.0013333 0 -0.0010949 0 -1.5191
4.5195 0.084527 0.084145 0.068466 0.085267 0.088121 0.11531 0.088165 0.086966 0.10427 0.094758 0.073491 -13.256 -0.0018435 0.00048254 0.0012032 0.14515 -0.058591 0.0055194 -0.0096055 -0.0042885 -0.0015104 0 -0.022698 0 0.0012526 0 -0.00095568 0 -1.757
4.5234 0.096442 0.08827 0.068622 0.082494 0.1013 0.10385 0.098728 0.10085 0.11446 0.10741 0.10045 -12.717 -0.0026532 -0.0023208 -3.0213e-05 0.14616 -0.08746 0.0071853 -0.0082994 -0.00024877 -0.0011988 0 -0.022719 0 0.00087077 0 -0.00059732 0 -2.0088
4.5273 0.1083 0.093544 0.082196 0.086449 0.10349 0.089745 0.10984 0.11573 0.12594 0.11725 0.12788 -12.163 -0.0015972 -0.0049003 0.0010277 0.1477 -0.092149 0.0050863 -0.0044028 0.0025864 0.00090247 0 -0.022081 0 0.00018019 0 -0.0001753 0 -2.2222
4.5313 0.11616 0.099701 0.10583 0.098229 0.098152 0.088043 0.11949 0.1287 0.13776 0.1204 0.1446 -11.618 0.00068808 -0.0050412 0.0039666 0.14907 -0.074524 0.0013607 -0.00063782 0.0022951 0.0019736 0 -0.021183 0 -0.00046575 0 0.00030843 0 -2.3566
4.5352 0.1175 0.10621 0.12865 0.11463 0.094153 0.10335 0.12396 0.13518 0.14309 0.11633 0.14486 -11.091 0.0020471 -0.0018831 0.0064149 0.14911 -0.052923 -0.0014362 0.00066041 -0.00049513 -4.7693e-05 0 -0.020649 0 -0.00059728 0 0.00086022 0 -2.3967
4.5391 0.11339 0.11185 0.13782 0.12878 0.097474 0.12601 0.1206 0.13186 0.13559 0.10907 0.13112 -10.564 0.001139 0.003071 0.0057938 0.1472 -0.045829 -0.0020873 -0.00091654 -0.0033859 -0.0041604 0 -0.020769 0 -3.2708e-05 0 0.0012851 0 -2.3517
4.543 0.10832 0.11478 0.12678 0.1337 0.10621 0.14027 0.11071 0.12011 0.11632 0.10366 0.11159 -10.006 -0.0010931 0.0068753 0.0015784 0.1439 -0.056548 -0.0012028 -0.0038045 -0.0043201 -0.0068775 0 -0.021301 0 0.00092232 0 0.0012272 0 -2.2484
4.5469 0.10719 0.11365 0.1012 0.12687 0.11322 0.13686 0.099631 0.10605 0.094408 0.10138 0.095131 -9.3965 -0.0023983 0.0074422 -0.0040306 0.1409 -0.071814 -0.00037045 -0.0057058 -0.0031319 -0.0053443 0 -0.021795 0 0.0016869 0 0.00051212 0 -2.1228
4.5508 0.11156 0.10906 0.077269 0.11228 0.11331 0.11956 0.093567 0.096993 0.080669 0.098837 0.087089 -8.7441 -0.0015833 0.0052863 -0.0077544 0.14002 -0.074766 -0.00079014 -0.0051144 -0.0013443 -0.00017093 0 -0.022046 0 0.0018623 0 -0.0005392 0 -2.0154
4.5547 0.11811 0.10381 0.071694 0.098022 0.10776 0.1009 0.095644 0.096915 0.080263 0.092707 0.08804 -8.0781 0.00024775 0.0030797 -0.0077992 0.14191 -0.060446 -0.0023715 -0.002177 -0.00066912 0.0047446 0 -0.022226 0 0.001536 0 -0.0012226 0 -1.964
4.5586 0.12096 0.1011 0.089333 0.090889 0.10221 0.091918 0.10432 0.10484 0.090524 0.085255 0.095174 -7.4249 0.00087617 0.0032878 -0.0050886 0.14557 -0.040298 -0.0038008 0.0014912 -0.0016548 0.0054291 0 -0.022578 0 0.0011668 0 -0.0010009 0 -1.9917
4.5625 0.11611 0.10191 0.11813 0.092134 0.10076 0.094732 0.11506 0.11688 0.10487 0.084183 0.10477 -6.7864 -0.00067922 0.0059519 -0.0021915 0.1489 -0.032098 -0.0034526 0.0038134 -0.0035159 0.0012864 0 -0.023056 0 0.0011667 0 -2.4722e-05 0 -2.0943
4.5664 0.10458 0.10379 0.1366 0.097495 0.10277 0.10302 0.12345 0.12924 0.11798 0.095419 0.11429 -6.1398 -0.0030934 0.0086434 -0.0010856 0.15014 -0.044403 -0.00056968 0.0034861 -0.004973 -0.0043195 0 -0.023313 0 0.0015618 0 0.00090509 0 -2.2349
4.5703 0.091733 0.1025 0.12951 0.10105 0.10487 0.10824 0.12714 0.13908 0.12735 0.11524 0.12297 -5.4586 -0.0040437 0.0086706 -0.0018129 0.14904 -0.068952 0.0040103 0.00074384 -0.0051821 -0.0069102 0 -0.02306 0 0.002018 0 0.0009803 0 -2.3537
4.5742 0.08339 0.095457 0.099827 0.099479 0.10519 0.1056 0.12579 0.14313 0.13102 0.13018 0.13061 -4.7344 -0.0025283 0.0055521 -0.0030062 0.14689 -0.087233 0.0081069 -0.0028214 -0.0040692 -0.0046486 0 -0.022411 0 0.0021705 0 8.7805e-05 0 -2.3895
4.5781 0.0818 0.084144 0.06701 0.093537 0.10439 0.095737 0.11994 0.13696 0.12573 0.1265 0.13533 -3.981 0.0001839 0.0015268 -0.0034067 0.14551 -0.085288 0.009424 -0.0053069 -0.0021102 0.00029954 0 -0.021829 0 0.0019258 0 -0.0010769 0 -2.302
4.582 0.084519 0.073324 0.052363 0.086219 0.10265 0.082763 0.11016 0.1174 0.1085 0.10185 0.1324 -3.2196 0.0019006 -0.00032038 -0.0027454 0.14587 -0.064226 0.0070683 -0.0057038 1.7306e-05 0.0038844 0 -0.021707 0 0.001476 0 -0.0016119 0 -2.0844
4.5859 0.086593 0.067421 0.062791 0.079972 0.09698 0.071286 0.096991 0.086693 0.080519 0.068271 0.11628 -2.4602 0.0017243 0.0014058 -0.0013492 0.1475 -0.038168 0.0023098 -0.0043702 0.0016735 0.0037225 0 -0.022 0 0.0010687 0 -0.0011841 0 -1.7645
4.5898 0.083938 0.06694 0.085894 0.075271 0.083211 0.064408 0.080997 0.054115 0.048835 0.043421 0.085483 -1.6972 0.0008585 0.0054239 0.00066437 0.14899 -0.022206 -0.0021033 -0.0024374 0.0024571 0.00086632 0 -0.022265 0 0.00079979 0 -0.00027188 0 -1.3965
4.5938 0.075358 0.067859 0.099997 0.071052 0.061524 0.06247 0.062738 0.031917 0.023274 0.037059 0.046762 -0.92074 0.0012083 0.0090218 0.0034023 0.14928 -0.020994 -0.0037426 -0.00073546 0.0024162 -0.0016098 0 -0.022081 0 0.00063301 0 0.00032447 0 -1.0489
4.5977 0.062268 0.064498 0.090589 0.06575 0.039244 0.062325 0.043186 0.027548 0.01086 0.044679 0.014146 -0.13036 0.0032393 0.010226 0.006366 0.14844 -0.027177 -0.0021444 0.00072934 0.0020705 -0.0016238 0 -0.021443 0 0.00057926 0 0.00021568 0 -0.78535
4.6016 0.047154 0.053594 0.059991 0.057796 0.026243 0.058106 0.024688 0.038135 0.012296 0.05325 0.0014901 0.66337 0.0052938 0.0089806 0.0079831 0.14751 -0.029874 0.00097049 0.0022684 0.0020509 0.00021595 0 -0.020764 0 0.0007938 0 -0.00028971 0 -0.64181
4.6055 0.032282 0.036414 0.023574 0.045765 0.025954 0.044473 0.011373 0.052084 0.022863 0.052959 0.012909 1.4502 0.0050775 0.0065972 0.0065402 0.14754 -0.024871 0.0031006 0.0035943 0.0025453 0.0016582 0 -0.020529 0 0.0014461 0 -0.00056685 0 -0.60548
4.6094 0.019177 0.017494 -0.0028372 0.029008 0.030666 0.020981 0.0073531 0.056927 0.035747 0.04384 0.038346 2.2311 0.0018619 0.0043489 0.0019884 0.14863 -0.017403 0.0028658 0.0036494 0.0030752 0.0012954 0 -0.020917 0 0.0024794 0 -0.0002953 0 -0.61061
4.6133 0.0083766 0.0012769 -0.013524 0.0087493 0.026932 -0.0061195 0.012861 0.047237 0.044239 0.032044 0.058605 3.0171 -0.0027357 0.0026128 -0.003204 0.14993 -0.015526 0.00087811 0.0016333 0.0029175 -0.00011509 0 -0.021714 0 0.0035223 0 0.00029973 0 -0.56117
4.6172 -0.00090689 -0.010613 -0.014019 -0.011592 0.0073889 -0.027318 0.021309 0.026515 0.041873 0.021012 0.056973 3.8167 -0.006121 0.0010947 -0.0054437 0.15029 -0.02072 -0.0010405 -0.0016715 0.0018336 -0.00075433 0 -0.022512 0 0.0040879 0 0.00077033 0 -0.37478
4.6211 -0.01075 -0.019594 -0.014329 -0.02793 -0.021676 -0.036782 0.021064 0.0023757 0.022996 0.0074395 0.02921 4.6258 -0.0069114 -0.00046001 -0.0028532 0.1492 -0.024766 -0.0014774 -0.0038044 0.0003754 2.5616e-05 0 -0.022978 0 0.0039193 0 0.00093391 0 -0.025987
4.625 -0.023384 -0.028213 -0.021423 -0.038201 -0.044686 -0.037119 0.0025562 -0.019917 -0.013949 -0.013842 -0.015067 5.4301 -0.0059177 -0.0019119 0.00288 0.147 -0.016282 -0.00042118 -0.0023476 -0.00059916 0.00079093 0 -0.02298 0 0.0031858 0 0.00099672 0 0.43687
4.6289 -0.039262 -0.03797 -0.036526 -0.043982 -0.049914 -0.037331 -0.033739 -0.039767 -0.062174 -0.04179 -0.059637 6.2189 -0.0051284 -0.0029108 0.007506 0.14447 0.0085194 0.0011277 0.0027584 -0.00075359 -0.00049949 0 -0.022588 0 0.0023575 0 0.0012171 0 0.91248
4.6328 -0.055885 -0.048598 -0.05687 -0.049303 -0.039822 -0.045163 -0.075166 -0.058264 -0.10627 -0.067213 -0.091268 6.9949 -0.0057802 -0.0031643 0.0074749 0.14226 0.040424 0.0023342 0.0084589 -0.00059976 -0.0040916 0 -0.022024 0 0.0018647 0 0.0015283 0 1.2939
4.6367 -0.068904 -0.058913 -0.078049 -0.057381 -0.029278 -0.060472 -0.10377 -0.074099 -0.12898 -0.079884 -0.1048 7.7707 -0.0073194 -0.0024573 0.0027615 0.14071 0.062591 0.0032308 0.010487 -0.00097767 -0.0076403 0 -0.02161 0 0.0018227 0 0.0015804 0 1.5166
4.6406 -0.075183 -0.068075 -0.0948 -0.068052 -0.033244 -0.075775 -0.10813 -0.083327 -0.12183 -0.077934 -0.10211 8.5539 -0.0080768 -0.00063372 -0.0031672 0.14002 0.06301 0.0043102 0.0066949 -0.0022313 -0.0080504 0 -0.021628 0 0.0020244 0 0.0011843 0 1.5831
4.6445 -0.075499 -0.07605 -0.10175 -0.07824 -0.054898 -0.0836 -0.091555 -0.083496 -0.091798 -0.069895 -0.088502 9.3368 -0.0068702 0.0021157 -0.0061821 0.14048 0.044054 0.0056016 -0.00092124 -0.0039405 -0.0043478 0 -0.022125 0 0.0021633 0 0.00066303 0 1.5548
4.6484 -0.074398 -0.083085 -0.096301 -0.085038 -0.084158 -0.083788 -0.070005 -0.077746 -0.058046 -0.066968 -0.070759 10.101 -0.0040359 0.004852 -0.004642 0.14226 0.021148 0.0063546 -0.0074324 -0.0054455 0.0011663 0 -0.022797 0 0.0020779 0 0.00066584 0 1.5197
4.6523 -0.076915 -0.089024 -0.082392 -0.088528 -0.10678 -0.083692 -0.061299 -0.074021 -0.040348 -0.072976 -0.05697 10.832 -0.0010819 0.006051 -0.00024107 0.14493 0.011301 0.0057557 -0.0086729 -0.006511 0.0046948 0 -0.023154 0 0.0018321 0 0.0015515 0 1.551
4.6563 -0.084683 -0.093282 -0.070754 -0.091656 -0.11505 -0.090951 -0.073503 -0.079324 -0.047434 -0.081916 -0.055179 11.534 0.00056224 0.0046371 0.0038899 0.14729 0.020612 0.0039154 -0.0044834 -0.0073392 0.0041052 0 -0.022911 0 0.0016144 0 0.0029368 0 1.6766
4.6602 -0.09464 -0.095509 -0.072869 -0.097237 -0.11114 -0.10567 -0.10083 -0.09398 -0.073375 -0.085388 -0.069265 12.225 0.00056266 0.0011506 0.00585 0.14796 0.040695 0.00199 0.0012039 -0.0079296 0.00059225 0 -0.022279 0 0.0015783 0 0.0039047 0 1.8703
4.6641 -0.10151 -0.096175 -0.091866 -0.10488 -0.10217 -0.11963 -0.12898 -0.11125 -0.10357 -0.082201 -0.094812 12.922 -0.00027905 -0.0022209 0.0059921 0.14631 0.056581 0.0011655 0.0035512 -0.0076273 -0.002628 0 -0.021836 0 0.0017484 0 0.0037492 0 2.0683
4.668 -0.10203 -0.096419 -0.11801 -0.11078 -0.093483 -0.12337 -0.14482 -0.12267 -0.12471 -0.080224 -0.11985 13.629 -0.00080471 -0.0031915 0.0056972 0.14323 0.059182 0.0014655 0.00064815 -0.0055761 -0.0032872 0 -0.022026 0 0.0020299 0 0.0025925 0 2.2038
4.6719 -0.097456 -0.097258 -0.13409 -0.11069 -0.086665 -0.11471 -0.14336 -0.12429 -0.13143 -0.088418 -0.13183 14.33 -0.0003759 -0.0013623 0.0054777 0.14077 0.05184 0.0016363 -0.0051458 -0.0017572 -0.0019074 0 -0.022715 0 0.0022778 0 0.001302 0 2.2415
4.6758 -0.092557 -0.098951 -0.12794 -0.10367 -0.082382 -0.1007 -0.12843 -0.11826 -0.12635 -0.10694 -0.12618 15.006 0.00076063 0.0012315 0.0044614 0.14093 0.045826 0.00034058 -0.0093366 0.0025238 -0.00091105 0 -0.023255 0 0.0023724 0 0.00077316 0 2.1929
4.6797 -0.092114 -0.10118 -0.10252 -0.093463 -0.082962 -0.091506 -0.1088 -0.10939 -0.11585 -0.1253 -0.10927 15.647 0.0017378 0.0017629 0.0017222 0.1443 0.049259 -0.0024283 -0.0089729 0.0054265 -0.0020306 0 -0.023066 0 0.0022751 0 0.0012246 0 2.1064
4.6836 -0.097938 -0.10382 -0.075028 -0.086508 -0.09095 -0.092382 -0.093609 -0.10076 -0.10577 -0.13093 -0.093098 16.258 0.0016861 -0.00087401 -0.0020555 0.14957 0.059523 -0.0050888 -0.0047526 0.0060407 -0.0045828 0 -0.02219 0 0.0020505 0 0.002118 0 2.0391
4.6875 -0.10842 -0.10753 -0.065124 -0.088165 -0.10547 -0.10103 -0.089338 -0.093182 -0.09959 -0.12026 -0.086279 16.852 0.00031358 -0.0049943 -0.0044942 0.15435 0.065943 -0.0056668 3.5455e-05 0.0050894 -0.006196 0 -0.021303 0 0.0018395 0 0.0027209 0 2.0323
4.6914 -0.12034 -0.11333 -0.081065 -0.099839 -0.12133 -0.11201 -0.098108 -0.088209 -0.098478 -0.1025 -0.089197 17.439 -0.0018582 -0.0075795 -0.0033875 0.15666 0.060239 -0.0033715 0.0025441 0.0040902 -0.0051558 0 -0.021118 0 0.0017825 0 0.0027518 0 2.1025
4.6953 -0.13092 -0.12154 -0.11432 -0.11857 -0.1329 -0.12281 -0.11693 -0.090164 -0.10201 -0.092753 -0.097004 18.021 -0.0037442 -0.0069563 0.0011091 0.15606 0.045261 0.0008356 0.0025927 0.0037859 -0.0020527 0 -0.021742 0 0.0019332 0 0.00253 0 2.2494
4.6992 -0.13875 -0.13107 -0.14629 -0.13872 -0.13902 -0.13484 -0.13854 -0.10344 -0.10906 -0.10084 -0.10649 18.593 -0.0043243 -0.0041822 0.0060713 0.15365 0.033873 0.005054 0.0022333 0.0035016 0.00078446 0 -0.022591 0 0.0022304 0 0.0025617 0 2.4636
4.7031 -0.14361 -0.13994 -0.16151 -0.15437 -0.14367 -0.14902 -0.1547 -0.12693 -0.11889 -0.12502 -0.1194 19.147 -0.0032851 -0.0018492 0.0077893 0.15097 0.038577 0.0077464 0.0033106 0.0021823 0.0014062 0 -0.022935 0 0.0025562 0 0.0030173 0 2.7262
4.707 -0.14618 -0.14676 -0.15738 -0.16149 -0.15125 -0.16145 -0.161 -0.15174 -0.13204 -0.15454 -0.13893 19.677 -0.0012276 -0.0015327 0.0046177 0.14879 0.060712 0.00837 0.0054505 4.9617e-05 -0.00013225 0 -0.022557 0 0.0028301 0 0.0035968 0 3.0015
4.7109 -0.14806 -0.15183 -0.14415 -0.15941 -0.16143 -0.1652 -0.15959 -0.16626 -0.14946 -0.17729 -0.16343 20.178 0.00073482 -0.0024121 -0.0016617 0.14671 0.088657 0.0070696 0.0064002 -0.0010077 -0.0020477 0 -0.021874 0 0.003047 0 0.0038543 0 3.2397
4.7148 -0.1516 -0.15681 -0.13634 -0.15155 -0.16912 -0.15747 -0.15737 -0.16545 -0.17017 -0.18636 -0.18466 20.65 0.0016965 -0.0023754 -0.0071153 0.14395 0.10672 0.0041605 0.0043664 0.0009874 -0.0025439 0 -0.021445 0 0.0032233 0 0.0036176 0 3.3963
4.7188 -0.15862 -0.16314 -0.14254 -0.14451 -0.16997 -0.14486 -0.16056 -0.1561 -0.18943 -0.18202 -0.1933 21.096 0.0014347 -0.00040015 -0.0085477 0.14056 0.10725 0.00014915 7.9932e-05 0.0059442 -0.001282 0 -0.021398 0 0.0033163 0 0.0030999 0 3.4608
4.7227 -0.16877 -0.17047 -0.16042 -0.14529 -0.16569 -0.14024 -0.1701 -0.15216 -0.20036 -0.17025 -0.18712 21.519 0.00031574 0.0022574 -0.0057062 0.13799 0.095884 -0.0038535 -0.0034773 0.011197 0.00059704 0 -0.021359 0 0.0032236 0 0.0026521 0 3.4685
4.7266 -0.17898 -0.17673 -0.17929 -0.15732 -0.16334 -0.15253 -0.18182 -0.1632 -0.19889 -0.15996 -0.17379 21.926 -0.0011593 0.0032806 -0.0011519 0.13827 0.085845 -0.006165 -0.0035902 0.013437 0.0016228 0 -0.02094 0 0.0028886 0 0.0024512 0 3.4831
4.7305 -0.18517 -0.17987 -0.1879 -0.17767 -0.16871 -0.17819 -0.19099 -0.18581 -0.18832 -0.15962 -0.16539 22.319 -0.0026669 0.0016576 0.0019153 0.14233 0.086658 -0.0054603 -0.00033857 0.011466 0.0011014 0 -0.020264 0 0.0024146 0 0.002429 0 3.5549
4.7344 -0.18514 -0.17971 -0.18183 -0.19785 -0.18037 -0.20271 -0.19639 -0.20586 -0.17839 -0.17282 -0.16893 22.692 -0.0039781 -0.0012225 0.0020174 0.14887 0.096938 -0.0019457 0.0032314 0.0072035 -0.00066448 0 -0.019926 0 0.0020516 0 0.0024551 0 3.6852
4.7383 -0.18054 -0.17818 -0.16621 -0.2084 -0.19024 -0.21163 -0.20018 -0.21009 -0.17836 -0.19489 -0.18121 23.037 -0.0047429 -0.0028477 0.00012223 0.15484 0.10689 0.0024319 0.0036055 0.0039198 -0.0028471 0 -0.020413 0 0.002032 0 0.0025257 0 3.8219
4.7422 -0.17585 -0.17777 -0.152 -0.20471 -0.19063 -0.20185 -0.20389 -0.19687 -0.18906 -0.21393 -0.19197 23.345 -0.0045801 -0.0019361 -0.0016078 0.15752 0.10751 0.0052133 -0.00014672 0.0033302 -0.0045527 0 -0.021555 0 0.0023847 0 0.002744 0 3.8922
4.7461 -0.17516 -0.17943 -0.14834 -0.18999 -0.18117 -0.18353 -0.20552 -0.17695 -0.20114 -0.21788 -0.19216 23.616 -0.0034991 0.00046269 -0.0017751 0.15644 0.098212 0.0051785 -0.0054667 0.0042787 -0.0049674 0 -0.022585 0 0.0029022 0 0.0031299 0 3.85
4.75 -0.17944 -0.18208 -0.1563 -0.17314 -0.16938 -0.17103 -0.20135 -0.1639 -0.20209 -0.20357 -0.18041 23.856 -0.002151 0.0021045 -0.0007298 0.15381 0.086481 0.0031079 -0.0084014 0.0042154 -0.0035051 0 -0.022791 0 0.0033051 0 0.0034933 0 3.7099
4.7539 -0.18639 -0.18418 -0.16863 -0.16292 -0.1647 -0.17145 -0.19116 -0.16332 -0.1868 -0.18041 -0.16307 24.071 -0.0014306 0.0016681 9.8655e-05 0.1527 0.080904 0.00092099 -0.0068966 0.0019523 -0.00024125 0 -0.022136 0 0.0034595 0 0.0035335 0 3.5455
4.7578 -0.19296 -0.18588 -0.17612 -0.16277 -0.17166 -0.18061 -0.18115 -0.17046 -0.16317 -0.16449 -0.14954 24.262 -0.0016358 -0.00024757 -0.00027899 0.1547 0.08417 7.3552e-05 -0.002418 -0.001031 0.0037024 0 -0.021265 0 0.0034519 0 0.003088 0 3.4576
4.7617 -0.19795 -0.18953 -0.17589 -0.17009 -0.18775 -0.18933 -0.18059 -0.17728 -0.14757 -0.16716 -0.14727 24.426 -0.0020367 -0.0020214 -0.0014945 0.15864 0.092099 0.00069927 0.0014646 -0.0019949 0.0064903 0 -0.020898 0 0.0034594 0 0.0023007 0 3.5272
4.7656 -0.20248 -0.19782 -0.17451 -0.1802 -0.20661 -0.19319 -0.19445 -0.18145 -0.15361 -0.18739 -0.15951 24.557 -0.0014906 -0.0026103 -0.0022878 0.16178 0.098724 0.0020797 0.0021798 0.00035621 0.0067278 0 -0.021206 0 0.0035549 0 0.0015545 0 3.7778
4.7695 -0.20804 -0.21092 -0.18266 -0.19115 -0.22263 -0.19638 -0.21839 -0.18835 -0.18287 -0.21416 -0.1852 24.657 0.00029512 -0.0021453 -0.0018069 0.16213 0.10217 0.0036094 0.00014099 0.0045291 0.0045708 0 -0.021746 0 0.0036456 0 0.001228 0 4.1622
4.7734 -0.21446 -0.22526 -0.20502 -0.20498 -0.23304 -0.20641 -0.24142 -0.20458 -0.22446 -0.23603 -0.21937 24.728 0.0021006 -0.0011674 -0.00043425 0.16009 0.10589 0.0050438 -0.0020508 0.0075346 0.0016836 0 -0.021964 0 0.0036008 0 0.0014751 0 4.5797
4.7773 -0.21973 -0.23521 -0.23401 -0.22399 -0.23728 -0.22511 -0.25412 -0.22983 -0.26251 -0.24875 -0.25354 24.776 0.0020245 0.00026689 0.00066843 0.15795 0.11455 0.0058641 -0.0022363 0.0075187 -0.00011304 0 -0.021719 0 0.0034257 0 0.0021692 0 4.9173
4.7813 -0.22178 -0.23662 -0.25355 -0.24551 -0.23612 -0.24469 -0.25535 -0.25511 -0.28528 -0.2546 -0.27787 24.801 -0.00071303 0.0023765 0.00082809 0.15777 0.12875 0.0048542 -0.00058401 0.0052005 -0.00034866 0 -0.021328 0 0.0032871 0 0.0030071 0 5.0955
4.7852 -0.22047 -0.22957 -0.25081 -0.2605 -0.23166 -0.25267 -0.2516 -0.26886 -0.28926 -0.25581 -0.28513 24.798 -0.0046686 0.0046381 0.00064489 0.15974 0.14342 0.00091395 0.00097147 0.0028476 -0.00013697 0 -0.021137 0 0.0033511 0 0.0036657 0 5.0955
4.7891 -0.21756 -0.21825 -0.22666 -0.25839 -0.22704 -0.2415 -0.24989 -0.26503 -0.27723 -0.25035 -0.27437 24.759 -0.0070487 0.0054761 0.0014331 0.1622 0.15121 -0.0053477 0.00096773 0.0019391 -0.00088367 0 -0.021132 0 0.0035997 0 0.003927 0 4.9523
4.793 -0.21503 -0.20829 -0.19605 -0.23543 -0.22441 -0.21499 -0.2509 -0.24613 -0.25409 -0.23488 -0.25111 24.677 -0.0060463 0.0035295 0.0037918 0.16339 0.14775 -0.010997 -5.8118e-05 0.0018476 -0.0027413 0 -0.02099 0 0.0038247 0 0.0037509 0 4.7227
4.7969 -0.21335 -0.20358 -0.17759 -0.19977 -0.22246 -0.18656 -0.24869 -0.21981 -0.22467 -0.21138 -0.2235 24.553 -0.0025896 -0.00056867 0.0067205 0.16296 0.13448 -0.012383 -0.0003254 0.00074591 -0.004382 0 -0.020492 0 0.0038235 0 0.0032924 0 4.453
4.8008 -0.21145 -0.20454 -0.1806 -0.16849 -0.21682 -0.17121 -0.23691 -0.19355 -0.19431 -0.18909 -0.19772 24.389 0.00024319 -0.0039836 0.0082734 0.16208 0.11722 -0.0080713 0.00099469 -0.0022731 -0.0043469 0 -0.019832 0 0.0036053 0 0.0028399 0 4.1722
4.8047 -0.20831 -0.20862 -0.19954 -0.15759 -0.20427 -0.17688 -0.21564 -0.17254 -0.16977 -0.17831 -0.17664 24.192 -0.00016318 -0.0038335 0.0072671 0.16209 0.10226 -0.00054112 0.0025396 -0.0059928 -0.0025966 0 -0.019451 0 0.0033902 0 0.0026629 0 3.9097
4.8086 -0.2042 -0.21201 -0.21939 -0.17172 -0.18754 -0.20023 -0.1928 -0.1609 -0.15779 -0.18154 -0.16219 23.971 -0.0035889 1.7605e-05 0.0044391 0.16322 0.093165 0.005266 0.0019388 -0.0079424 -0.00063546 0 -0.019586 0 0.0033882 0 0.0028363 0 3.7135
4.8125 -0.20036 -0.21142 -0.22681 -0.20114 -0.17515 -0.22836 -0.17915 -0.16239 -0.16185 -0.19097 -0.15779 23.728 -0.0070514 0.0043297 0.0018504 0.16461 0.090301 0.0057079 -0.0016374 -0.0064933 -2.4307e-05 0 -0.02 0 0.0035726 0 0.0031774 0 3.6403
4.8164 -0.19737 -0.20528 -0.21806 -0.22792 -0.17479 -0.24503 -0.18094 -0.17779 -0.17955 -0.19563 -0.16682 23.462 -0.0073715 0.005049 0.00097982 0.16538 0.09237 0.0013956 -0.0061734 -0.0022542 -0.00079298 0 -0.02021 0 0.0036872 0 0.0033788 0 3.715
4.8203 -0.19415 -0.19437 -0.19913 -0.23685 -0.18563 -0.23846 -0.19597 -0.20123 -0.20284 -0.19133 -0.1878 23.172 -0.0039757 0.00097678 0.001307 0.16547 0.09791 -0.0033275 -0.0082766 0.0024171 -0.0014263 0 -0.019973 0 0.0034984 0 0.0032609 0 3.8919
4.8242 -0.18884 -0.18161 -0.1799 -0.22349 -0.19709 -0.20783 -0.21499 -0.22063 -0.22123 -0.18355 -0.21144 22.854 0.0005903 -0.0048935 0.00083855 0.16547 0.10549 -0.0040541 -0.0062007 0.0052413 -0.00050432 0 -0.019543 0 0.0030541 0 0.0029398 0 4.0574
4.8281 -0.18067 -0.1709 -0.16808 -0.19447 -0.1967 -0.16485 -0.22669 -0.22394 -0.22601 -0.1805 -0.22401 22.505 0.0028929 -0.007833 -0.0018056 0.16562 0.11298 3.8068e-05 -0.0015335 0.0055731 0.001674 0 -0.019412 0 0.0026861 0 0.0027477 0 4.0852
4.832 -0.17104 -0.16499 -0.16612 -0.1616 -0.18063 -0.12857 -0.22311 -0.20721 -0.21356 -0.18367 -0.21601 22.126 0.0015437 -0.0055134 -0.0057314 0.16539 0.1172 0.0057242 0.0021749 0.0045022 0.0032227 0 -0.019792 0 0.0027345 0 0.002948 0 3.9116
4.8359 -0.16251 -0.16357 -0.17115 -0.13492 -0.15754 -0.11481 -0.203 -0.17757 -0.18674 -0.1857 -0.18937 21.719 -0.0017966 -4.0389e-06 -0.0082619 0.16419 0.115 0.0087485 0.0026107 0.003657 0.0025415 0 -0.020374 0 0.0032467 0 0.0034823 0 3.576
4.8398 -0.15654 -0.16315 -0.1763 -0.11932 -0.14161 -0.12632 -0.17253 -0.14811 -0.15404 -0.17792 -0.15678 21.289 -0.0041283 0.004253 -0.0072981 0.16248 0.10521 0.0075069 0.00064811 0.0038577 7.8285e-05 0 -0.020605 0 0.0039386 0 0.0039778 0 3.1966
4.8438 -0.15225 -0.15925 -0.1732 -0.11512 -0.14072 -0.15062 -0.14285 -0.12904 -0.12626 -0.15954 -0.13308 20.839 -0.0038283 0.0045634 -0.0033867 0.16194 0.089994 0.0041281 -0.00084138 0.0046775 -0.0018746 0 -0.020233 0 0.0044532 0 0.0040328 0 2.8967
4.8477 -0.14723 -0.14961 -0.15654 -0.11996 -0.15027 -0.16826 -0.12487 -0.12223 -0.11176 -0.13868 -0.12553 20.37 -0.0018628 0.0022788 0.00054311 0.16417 0.074416 0.0021981 -0.00011559 0.0050913 -0.0013064 0 -0.019561 0 0.0046669 0 0.0035558 0 2.735
4.8516 -0.13973 -0.13601 -0.12895 -0.12968 -0.15771 -0.1659 -0.12312 -0.12282 -0.11203 -0.12421 -0.13035 19.882 -0.00055601 0.0011333 0.00167 0.16899 0.063933 0.0034294 0.0015422 0.0045438 0.0014568 0 -0.019169 0 0.0047438 0 0.0028721 0 2.6827
4.8555 -0.13006 -0.12302 -0.10206 -0.13851 -0.15323 -0.14472 -0.13255 -0.12492 -0.12072 -0.11704 -0.1373 19.372 -0.0013082 0.0033183 -0.00025959 0.17409 0.061197 0.0063335 0.0011359 0.0035424 0.0037991 0 -0.019367 0 0.0048964 0 0.0024941 0 2.6562
4.8594 -0.12008 -0.11461 -0.090319 -0.14032 -0.13672 -0.11781 -0.14122 -0.12532 -0.12723 -0.1102 -0.13756 18.837 -0.0034916 0.0071565 -0.0028176 0.1766 0.064285 0.0078845 -0.002767 0.0033073 0.0030318 0 -0.019898 0 0.0051051 0 0.0027206 0 2.5741
4.8633 -0.11149 -0.11114 -0.10028 -0.13161 -0.11572 -0.099184 -0.13828 -0.12291 -0.12327 -0.097729 -0.12848 18.278 -0.0054068 0.0086399 -0.0032593 0.17537 0.067865 0.0063797 -0.0080996 0.004718 -0.0012167 0 -0.020195 0 0.005099 0 0.0033718 0 2.4009
4.8672 -0.10464 -0.10927 -0.12341 -0.11412 -0.097967 -0.093785 -0.12181 -0.11637 -0.10799 -0.082823 -0.11295 17.699 -0.0060923 0.0053332 -0.0011335 0.17185 0.066886 0.0028192 -0.010789 0.0073502 -0.0066066 0 -0.019914 0 0.0046362 0 0.0038726 0 2.1582
4.8711 -0.098935 -0.10476 -0.14012 -0.09441 -0.086284 -0.096213 -0.10026 -0.10445 -0.088216 -0.076009 -0.096043 17.108 -0.0060618 -0.0011216 0.0013449 0.16879 0.060371 -0.0002297 -0.0084114 0.0094442 -0.0099962 0 -0.019253 0 0.0038123 0 0.0036403 0 1.9089
4.875 -0.093931 -0.095759 -0.13361 -0.079957 -0.079758 -0.097847 -0.086091 -0.088971 -0.073654 -0.084527 -0.082715 16.513 -0.0063118 -0.0062761 0.0014999 0.16789 0.052351 -0.00094798 -0.0025365 0.0090514 -0.0098842 0 -0.018763 0 0.0030717 0 0.0025109 0 1.7265
4.8789 -0.089724 -0.083893 -0.10334 -0.074502 -0.077644 -0.094741 -0.086257 -0.076396 -0.070708 -0.10355 -0.077196 15.916 -0.0068231 -0.0066984 -0.0011632 0.16857 0.048814 0.00042565 0.0025212 0.0056596 -0.0072688 0 -0.018837 0 0.0028722 0 0.00089992 0 1.6606
4.8828 -0.086127 -0.07263 -0.066449 -0.076267 -0.080137 -0.089117 -0.097197 -0.074423 -0.079046 -0.11851 -0.082064 15.309 -0.0062987 -0.0027976 -0.0044183 0.16894 0.052671 0.0022239 0.0034208 0.00099169 -0.0043896 0 -0.019362 0 0.0032912 0 -0.00042683 0 1.7084
4.8867 -0.081806 -0.064396 -0.044964 -0.080101 -0.084976 -0.084295 -0.10794 -0.085143 -0.092446 -0.11681 -0.095725 14.681 -0.0035418 0.0018114 -0.005361 0.16797 0.060704 0.0029766 0.00050877 -0.001928 -0.0027258 0 -0.01984 0 0.0039395 0 -0.00083058 0 1.8019
4.8906 -0.074718 -0.058995 -0.048695 -0.08122 -0.085043 -0.079384 -0.10814 -0.10102 -0.10226 -0.097755 -0.1104 14.026 0.00092156 0.0035682 -0.0030248 0.16661 0.065269 0.002423 -0.002908 -0.0010032 -0.002068 0 -0.019827 0 0.0042728 0 -0.00020205 0 1.828
4.8945 -0.063823 -0.054309 -0.067728 -0.077196 -0.072124 -0.069633 -0.094276 -0.10833 -0.10081 -0.07139 -0.1141 13.348 0.0047461 0.0017453 0.00091776 0.16688 0.059805 0.0012377 -0.0038312 0.0031041 -0.0012459 0 -0.019314 0 0.0040309 0 0.00099221 0 1.6803
4.8984 -0.050408 -0.048295 -0.080641 -0.067242 -0.045087 -0.05192 -0.069698 -0.096094 -0.083564 -0.048263 -0.097194 12.663 0.0055048 -0.0015918 0.0038965 0.16959 0.043828 0.00012956 -0.0021467 0.0071946 0.00046174 0 -0.018704 0 0.0034196 0 0.0020545 0 1.3204
4.9023 -0.037462 -0.04041 -0.071381 -0.050853 -0.014351 -0.029355 -0.040419 -0.063487 -0.050532 -0.030769 -0.059378 11.982 0.0027224 -0.0039507 0.0047623 0.17311 0.023294 -0.00066856 -0.00017857 0.0078809 0.0026195 0 -0.018467 0 0.0028949 0 0.0025382 0 0.80797
4.9063 -0.027376 -0.03148 -0.041021 -0.028328 0.003722 -0.0098868 -0.01151 -0.020001 -0.0074777 -0.014436 -0.011381 11.308 -0.0016994 -0.0045858 0.0043836 0.17431 0.0060099 -0.0012364 -1.7906e-06 0.0042695 0.0041024 0 -0.018773 0 0.0027711 0 0.002504 0 0.2773
4.9102 -0.02008 -0.022598 -0.0056641 -0.0029898 -0.00043737 -8.2355e-05 0.01296 0.020769 0.03424 0.0034297 0.030582 10.634 -0.0050661 -0.0045309 0.0041232 0.17111 -0.0039521 -0.0016486 -0.0014232 -0.0012719 0.004079 0 -0.019409 0 0.0030113 0 0.00236 0 -0.12915
4.9141 -0.013485 -0.014316 0.0164 0.017861 -0.020572 -8.2286e-05 0.028314 0.047922 0.06079 0.017937 0.053667 9.9475 -0.0059975 -0.0048753 0.0040285 0.16448 -0.0080374 -0.0019849 -0.0026027 -0.0049602 0.002583 0 -0.019991 0 0.0033557 0 0.0024352 0 -0.32788
4.918 -0.0058987 -0.0067587 0.017272 0.025821 -0.038175 -0.004378 0.029832 0.055992 0.06189 0.020375 0.054171 9.244 -0.0051398 -0.005312 0.0028087 0.15815 -0.009957 -0.002495 -0.0023863 -0.0045083 0.00036686 0 -0.020255 0 0.0036105 0 0.0026655 0 -0.32114
4.9219 0.0019624 -0.00020211 0.0027342 0.017018 -0.036735 -0.0070915 0.016441 0.044306 0.036755 0.0076458 0.037001 8.5328 -0.0039959 -0.0044482 -0.00032805 0.15607 -0.010908 -0.003424 -0.0016457 -0.00065273 -0.0015982 0 -0.020196 0 0.0037931 0 0.0026778 0 -0.17511
4.9258 0.0075121 0.004743 -0.014017 -0.0039698 -0.014863 -0.0062668 -0.0059206 0.016669 -0.0041084 -0.012868 0.011021 7.8284 -0.0032187 -0.0014182 -0.0040347 0.15964 -0.0082295 -0.0044824 -0.0021117 0.0038445 -0.002546 0 -0.019986 0 0.0040067 0 0.0021966 0 0.023898
4.9297 0.0090167 0.0076551 -0.021535 -0.025758 0.012902 -0.0033971 -0.025595 -0.017308 -0.043157 -0.028478 -0.015008 7.1402 -0.0021374 0.0029484 -0.0054172 0.16666 0.0009278 -0.0046283 -0.0040253 0.0065844 -0.0021891 0 -0.01979 0 0.0042195 0 0.0013873 0 0.20077
4.9336 0.0078649 0.0089849 -0.015547 -0.036812 0.02818 0.00022134 -0.03154 -0.042544 -0.063941 -0.031317 -0.033553 6.4653 7.916e-05 0.0065834 -0.0026302 0.17271 0.014523 -0.0027549 -0.0053619 0.0070897 -0.00092153 0 -0.019659 0 0.0042202 0 0.00078393 0 0.2975
4.9375 0.0079804 0.010149 0.0010124 -0.032165 0.023341 0.0056328 -0.020112 -0.044239 -0.058388 -0.023237 -0.038195 5.7929 0.0029619 0.0077741 0.002981 0.17408 0.024625 0.0010766 -0.0037773 0.0063783 0.00020323 0 -0.01955 0 0.0038281 0 0.00082701 0 0.26858
4.9414 0.012673 0.012846 0.020935 -0.015189 0.0066986 0.014498 0.0031821 -0.01742 -0.029391 -0.011092 -0.025111 5.1138 0.0046703 0.0063849 0.0074903 0.17007 0.022525 0.0050649 0.00058171 0.0054265 1.2516e-05 0 -0.019428 0 0.0031481 0 0.0014211 0 0.087143
4.9453 0.021797 0.018122 0.03619 0.0063628 -0.004936 0.025933 0.028201 0.027272 0.011844 0.0016614 0.0038142 4.427 0.0035788 0.0037121 0.0075102 0.16337 0.0061032 0.0066339 0.0044882 0.0043112 -0.0018298 0 -0.019323 0 0.0025851 0 0.0019442 0 -0.23545
4.9492 0.031972 0.025915 0.041388 0.026081 0.00089719 0.036112 0.046956 0.068318 0.051339 0.01756 0.039531 3.7384 3.5154e-05 0.0013334 0.0030885 0.15817 -0.017162 0.0044157 0.0043205 0.0027755 -0.0042056 0 -0.0193 0 0.0025517 0 0.0017464 0 -0.63645
4.9531 0.039785 0.035331 0.037036 0.041664 0.024404 0.041606 0.057326 0.087025 0.077767 0.039336 0.069048 3.0541 -0.0035245 8.5294e-05 -0.002298 0.15734 -0.034882 -0.00041534 -0.00030477 0.0012271 -0.005074 0 -0.019375 0 0.0031128 0 0.00071686 0 -1.017
4.957 0.045042 0.04534 0.030644 0.053486 0.055317 0.042985 0.061813 0.08012 0.085989 0.063001 0.082371 2.3762 -0.0044294 -0.00010892 -0.0047029 0.16055 -0.038811 -0.0047642 -0.005565 0.00069806 -0.0030537 0 -0.019472 0 0.0038927 0 -0.00058982 0 -1.2863
4.9609 0.050963 0.055345 0.033212 0.061854 0.080954 0.044619 0.06396 0.060986 0.078257 0.078813 0.078377 1.7038 -0.0020379 0.00021648 -0.0029547 0.16463 -0.030894 -0.0058333 -0.0064439 0.0016133 0.0011885 0 -0.019482 0 0.0043476 0 -0.0013936 0 -1.4093
4.9648 0.061041 0.065261 0.051706 0.066471 0.093704 0.050682 0.066153 0.048588 0.063084 0.080505 0.065212 1.0382 0.001625 0.00050014 0.00068269 0.16602 -0.021283 -0.0031235 -0.0012259 0.0028141 0.0051335 0 -0.019367 0 0.004178 0 -0.0013095 0 -1.4264
4.9688 0.075405 0.075142 0.082602 0.068442 0.093704 0.061571 0.069936 0.05355 0.051851 0.073325 0.05506 0.38423 0.0034663 0.00028015 0.0028405 0.16355 -0.020058 0.0014302 0.0066409 0.0022734 0.006304 0 -0.019225 0 0.0035349 0 -0.00060623 0 -1.4299
4.9727 0.090027 0.084673 0.11248 0.071774 0.087005 0.074397 0.076885 0.07273 0.053965 0.071316 0.057275 -0.25297 0.0017835 -0.00073745 0.0020421 0.15941 -0.029681 0.0051759 0.011175 -0.00085115 0.004333 0 -0.019234 0 0.0028678 0 9.4911e-05 0 -1.5129
4.9766 0.099589 0.092909 0.12665 0.081429 0.081674 0.086588 0.088009 0.095267 0.072431 0.084809 0.074265 -0.87282 -0.0025209 -0.0024359 -0.00037064 0.15745 -0.044222 0.0067152 0.0087717 -0.0048733 0.001318 0 -0.019508 0 0.0025706 0 0.00036474 0 -1.7167
4.9805 0.10154 0.098546 0.11965 0.098694 0.083672 0.09805 0.1021 0.11278 0.10215 0.10971 0.10143 -1.4795 -0.0068935 -0.0041037 -0.0019582 0.15987 -0.055365 0.0064787 0.0011008 -0.0066186 1.4005e-05 0 -0.019987 0 0.0027298 0 0.00024352 0 -2.0075
4.9844 0.097899 0.1007 0.099228 0.11813 0.093664 0.10921 0.11532 0.12388 0.132 0.12953 0.12956 -2.077 -0.0092553 -0.004747 -0.0016147 0.1652 -0.059378 0.0056882 -0.0064224 -0.0042265 0.0014268 0 -0.020468 0 0.0031433 0 3.8108e-05 0 -2.2899
4.9883 0.093511 0.09976 0.080341 0.12985 0.10633 0.11753 0.12322 0.13033 0.14979 0.12922 0.14793 -2.6637 -0.0093891 -0.0038757 -0.00033026 0.16926 -0.058975 0.0049608 -0.0090565 0.00086954 0.0040008 0 -0.020764 0 0.0035262 0 -9.0818e-05 0 -2.4525
4.9922 0.092387 0.097575 0.074212 0.12633 0.11366 0.11767 0.12373 0.13108 0.14765 0.10846 0.14781 -3.233 -0.0085324 -0.0020751 0.00020233 0.1685 -0.059065 0.0039282 -0.006123 0.004865 0.0051535 0 -0.020848 0 0.0036954 0 -0.00029839 0 -2.4254
4.9961 0.095277 0.096647 0.081393 0.10875 0.11113 0.10685 0.11829 0.12206 0.12564 0.08219 0.12689 -3.7801 -0.007826 -0.00065175 -0.00055622 0.16313 -0.061061 0.0020441 -0.00073385 0.0048086 0.0037061 0 -0.02084 0 0.0036114 0 -0.00081527 0 -2.2235
5 0.10007 0.098604 0.093684 0.087437 0.10226 0.090226 0.11043 0.1024 0.092344 0.068271 0.092651 -4.3077 -0.0072096 -0.00048009 -0.0016459 0.15709 -0.061433 -0.00046326 0.0033107 0.0012426 0.00091602 0 -0.020859 0 0.0033272 0 -0.0015797 0 -1.951
5.0039 0.10406 0.10308 0.10188 0.075606 0.09689 0.079753 0.10354 0.080057 0.062284 0.07385 0.061369 -4.8246 -0.0057564 -0.0010876 -0.0019852 0.15489 -0.055929 -0.0025716 0.0043555 -0.0022188 -0.00083525 0 -0.020877 0 0.0029506 0 -0.002169 0 -1.7574
5.0078 0.10594 0.10793 0.10206 0.080905 0.10308 0.085258 0.099958 0.069196 0.05051 0.092186 0.050716 -5.3376 -0.0029795 -0.00097367 -0.0018167 0.1578 -0.045272 -0.0033812 0.0032009 -0.0020452 -0.00039015 0 -0.020748 0 0.0026454 0 -0.0021476 0 -1.762
5.0117 0.10596 0.11081 0.095999 0.10078 0.11917 0.10525 0.10159 0.080017 0.065657 0.11106 0.069022 -5.8443 0.0002565 0.0009621 -0.0025344 0.16279 -0.036565 -0.0029736 0.0013788 0.0021689 0.0010829 0 -0.020392 0 0.0025939 0 -0.0015052 0 -1.9855
5.0156 0.10493 0.11085 0.087477 0.1247 0.13359 0.1266 0.10973 0.1095 0.10435 0.1232 0.10854 -6.3334 0.0021527 0.0041728 -0.004999 0.16513 -0.038341 -0.0023058 -0.00037158 0.0074628 0.0012809 0 -0.019952 0 0.0028801 0 -0.00073788 0 -2.3313
5.0195 0.10343 0.10907 0.079405 0.141 0.13395 0.13472 0.12302 0.14177 0.15064 0.1291 0.14861 -6.7947 0.0013937 0.0066809 -0.008133 0.16246 -0.053071 -0.0022495 -0.0019925 0.010122 -0.00092172 0 -0.019719 0 0.0033723 0 -0.00045915 0 -2.6331
5.0234 0.10188 0.10727 0.074071 0.14334 0.11814 0.12571 0.1355 0.15842 0.18253 0.13156 0.1678 -7.2269 -0.0016574 0.006733 -0.0094106 0.15678 -0.073562 -0.0027418 -0.0030679 0.008685 -0.0042673 0 -0.019881 0 0.0037548 0 -0.00088661 0 -2.7439
5.0273 0.10106 0.10635 0.074233 0.13275 0.09723 0.10911 0.13821 0.1506 0.18338 0.13015 0.1569 -7.6399 -0.0049962 0.0044472 -0.0069684 0.15272 -0.086862 -0.0028713 -0.0025798 0.0047732 -0.0061511 0 -0.020313 0 0.0037413 0 -0.0016708 0 -2.6138
5.0313 0.10183 0.10565 0.081834 0.1152 0.086872 0.098508 0.12522 0.12369 0.15167 0.12206 0.1237 -8.046 -0.0062284 0.0018811 -0.0013988 0.15364 -0.083229 -0.0017892 -4.374e-05 0.0013908 -0.004911 0 -0.02067 0 0.0033134 0 -0.0022066 0 -2.311
5.0352 0.10415 0.10393 0.094765 0.097352 0.094091 0.098774 0.099702 0.092046 0.10265 0.10776 0.086709 -8.4504 -0.0041174 0.0013287 0.0044843 0.15897 -0.063461 0.00042308 0.003289 0.00051324 -0.001268 0 -0.0207 0 0.0027594 0 -0.0021219 0 -1.9758
5.0391 0.10621 0.10073 0.10578 0.083652 0.11116 0.10226 0.074038 0.069373 0.059868 0.093716 0.062957 -8.8488 0.0006069 0.0032978 0.0077323 0.16492 -0.038896 0.0026836 0.0048667 0.0020212 0.0023125 0 -0.020511 0 0.0024451 0 -0.0015071 0 -1.7407
5.043 0.10506 0.096927 0.10652 0.075872 0.12206 0.097593 0.062135 0.06213 0.04184 0.087805 0.059075 -9.232 0.0056186 0.0059833 0.0073471 0.16779 -0.023848 0.0036317 0.0029498 0.0044092 0.0036495 0 -0.020479 0 0.0025046 0 -0.00074013 0 -1.6647
5.0469 0.098536 0.093636 0.094297 0.074091 0.11581 0.082179 0.06923 0.068884 0.052203 0.091449 0.070556 -9.5936 0.0082565 0.0067502 0.0046305 0.16674 -0.025919 0.0025113 -0.0015351 0.0061187 0.0024467 0 -0.020867 0 0.0027304 0 -0.00014562 0 -1.7169
5.0508 0.087097 0.090791 0.075199 0.077517 0.094917 0.065798 0.087682 0.083326 0.079468 0.097082 0.087505 -9.9335 0.0069675 0.0043629 0.0017531 0.1639 -0.041168 -0.00039433 -0.0053975 0.0062693 0.00023213 0 -0.021504 0 0.0027717 0 0.00017368 0 -1.8084
5.0547 0.074066 0.086888 0.059914 0.08434 0.072167 0.061243 0.10275 0.097426 0.10535 0.094423 0.10092 -10.255 0.002206 4.4529e-05 4.2723e-05 0.16215 -0.057416 -0.0039177 -0.0057463 0.0046489 -0.0010434 0 -0.021888 0 0.0024594 0 0.00024793 0 -1.8466
5.0586 0.063824 0.080426 0.055198 0.091205 0.059366 0.071148 0.10373 0.10371 0.11535 0.079907 0.10537 -10.562 -0.0036971 -0.0034997 -0.00053457 0.16268 -0.063027 -0.0065321 -0.0024266 0.0015945 -0.00041749 0 -0.021637 0 0.0019595 0 9.9013e-05 0 -1.7791
5.0625 0.059207 0.071754 0.058822 0.093499 0.058559 0.084214 0.091157 0.097649 0.10486 0.060083 0.098497 -10.857 -0.0077386 -0.0042036 -0.00059859 0.16448 -0.054625 -0.0069961 0.0019536 -0.0019304 0.0016913 0 -0.020893 0 0.0016167 0 -0.00024047 0 -1.6077
5.0664 0.05992 0.063453 0.062732 0.087163 0.062692 0.085123 0.074268 0.080172 0.078807 0.045735 0.080542 -11.143 -0.0079724 -0.0021134 -0.00039975 0.16577 -0.038372 -0.0049544 0.0044116 -0.0044975 0.0040795 0 -0.020241 0 0.0016459 0 -0.00059539 0 -1.3767
5.0703 0.063007 0.058628 0.061341 0.071377 0.063512 0.068946 0.062052 0.058115 0.047232 0.042702 0.055373 -11.428 -0.0047387 0.00089685 0.00029373 0.16565 -0.024434 -0.0012647 0.0040845 -0.0050141 0.0056084 0 -0.020187 0 0.00196 0 -0.0006488 0 -1.1476
5.0742 0.064929 0.058444 0.05674 0.050353 0.058534 0.046225 0.056387 0.04087 0.020763 0.048283 0.031233 -11.715 -0.00046377 0.0027307 0.0015562 0.16455 -0.019338 0.0022722 0.0025202 -0.0036741 0.0057128 0 -0.020675 0 0.0022756 0 -0.00019504 0 -0.97544
5.0781 0.063777 0.061085 0.055703 0.032415 0.051261 0.0337 0.0532 0.034802 0.0077464 0.055851 0.018345 -12.004 0.0020295 0.0025572 0.0028356 0.1633 -0.022123 0.0038775 0.0017153 -0.0019771 0.0045074 0 -0.021126 0 0.0023685 0 0.00056519 0 -0.89559
5.082 0.060247 0.063139 0.061687 0.026078 0.046227 0.039363 0.049246 0.039775 0.01233 0.061816 0.0233 -12.284 0.0015884 0.0010622 0.0032834 0.16218 -0.026754 0.0029647 0.00207 -0.0014363 0.0026814 0 -0.020997 0 0.0022243 0 0.0010487 0 -0.91837
5.0859 0.056966 0.06228 0.070291 0.035034 0.044913 0.055787 0.046813 0.050675 0.032719 0.067355 0.043944 -12.545 -0.00043265 -0.00046162 0.0025291 0.16079 -0.028107 0.00061041 0.0023318 -0.0020407 0.0012204 0 -0.020334 0 0.0019678 0 0.00073514 0 -1.0285
5.0898 0.056745 0.059054 0.073307 0.055282 0.046262 0.067597 0.051269 0.062174 0.060526 0.07385 0.069349 -12.783 -0.0013667 -0.0011945 0.0010284 0.15886 -0.026126 -0.0012365 0.0013751 -0.0020995 0.00089317 0 -0.019777 0 0.0016926 0 -0.00031281 0 -1.1873
5.0938 0.060872 0.056363 0.067683 0.076749 0.049805 0.065601 0.064133 0.071918 0.08318 0.078369 0.085968 -13.008 0.00038775 -0.0011419 -0.00038581 0.15685 -0.02476 -0.0013383 -0.000304 0.00011113 0.0016903 0 -0.019972 0 0.0013937 0 -0.0013719 0 -1.3408
5.0977 0.068387 0.057239 0.060276 0.08886 0.056822 0.054324 0.079256 0.07948 0.089707 0.075436 0.086125 -13.23 0.0037799 -0.00070286 -0.0012198 0.15569 -0.027145 -0.00023808 -0.0011097 0.0043819 0.0027093 0 -0.020931 0 0.0010682 0 -0.0015899 0 -1.4378
5.1016 0.07667 0.062763 0.062832 0.086616 0.067938 0.046676 0.086774 0.083394 0.077153 0.063918 0.072811 -13.458 0.0057736 -9.4834e-05 -0.0015152 0.15592 -0.031901 0.00022334 -0.00031214 0.008326 0.0028027 0 -0.021957 0 0.00083992 0 -0.00071626 0 -1.4549
5.1055 0.082938 0.071612 0.081067 0.073208 0.08034 0.051703 0.08171 0.080945 0.053323 0.051264 0.057342 -13.685 0.0038518 0.00077256 -0.0014058 0.15709 -0.034318 -0.0013422 0.00082613 0.0093156 0.0016038 0 -0.022242 0 0.00092864 0 0.0006267 0 -1.4149
5.1094 0.085754 0.081173 0.10791 0.057578 0.088653 0.067185 0.069172 0.071986 0.03327 0.049212 0.05168 -13.897 -0.0017272 0.001983 -0.00071259 0.15807 -0.031474 -0.0043731 0.00023205 0.0068287 7.9385e-06 0 -0.021586 0 0.001456 0 0.0014197 0 -1.3822
5.1133 0.085702 0.089084 0.12774 0.048919 0.089488 0.083072 0.060997 0.062493 0.031082 0.063801 0.060967 -14.084 -0.0079191 0.0033385 0.0007844 0.158 -0.026323 -0.0065662 -0.0025725 0.0029048 -0.0004934 0 -0.020582 0 0.0022762 0 0.001084 0 -1.4304
5.1172 0.084855 0.094114 0.12855 0.051976 0.085248 0.091178 0.066502 0.062415 0.051754 0.089129 0.081251 -14.247 -0.011232 0.0044868 0.0026376 0.15703 -0.026287 -0.0057719 -0.0054823 0.00024506 0.00081545 0 -0.020076 0 0.003021 0 -5.0998e-05 0 -1.5967
5.1211 0.085497 0.096207 0.11189 0.065835 0.082914 0.091451 0.085316 0.077734 0.088069 0.11138 0.10328 -14.396 -0.010451 0.0053058 0.00354 0.15622 -0.036851 -0.0019736 -0.0056094 -0.00013188 0.0030204 0 -0.020424 0 0.0033495 0 -0.0010588 0 -1.8536
5.125 0.088913 0.096218 0.091988 0.08592 0.088409 0.089813 0.10814 0.10356 0.12432 0.11991 0.11893 -14.54 -0.0074036 0.0060726 0.0022328 0.15676 -0.055613 0.0024656 -0.0023018 0.00064712 0.0041238 0 -0.021205 0 0.0031888 0 -0.0012089 0 -2.1196
5.1289 0.094939 0.095654 0.084894 0.1068 0.10159 0.091279 0.12414 0.12575 0.14475 0.11531 0.12547 -14.679 -0.005172 0.0071621 -0.0011113 0.159 -0.072533 0.0046328 0.0017415 0.0010266 0.0026182 0 -0.021662 0 0.0027575 0 -0.00052656 0 -2.3065
5.1328 0.10231 0.096338 0.096574 0.12381 0.1164 0.095837 0.12835 0.1313 0.14192 0.10737 0.12526 -14.806 -0.0053847 0.0085404 -0.0044333 0.16213 -0.077076 0.0034563 0.0027208 0.00089733 -0.0012692 0 -0.021408 0 0.0023659 0 0.0003488 0 -2.3711
5.1367 0.10936 0.099707 0.11923 0.13343 0.12589 0.10044 0.12341 0.1189 0.12058 0.1055 0.12219 -14.912 -0.0070275 0.009594 -0.0050426 0.16452 -0.06672 0.00057753 -0.00057722 0.0015026 -0.0057501 0 -0.020759 0 0.0021826 0 0.00080763 0 -2.3355
5.1406 0.11453 0.10597 0.13794 0.13374 0.12726 0.10365 0.11564 0.10006 0.094832 0.11125 0.11835 -14.995 -0.0077319 0.0095517 -0.0017719 0.16463 -0.04961 -0.0010733 -0.0052842 0.0035164 -0.0088512 0 -0.020387 0 0.0021624 0 0.00077662 0 -2.2652
5.1445 0.11683 0.11371 0.14167 0.12556 0.12291 0.10724 0.11002 0.089329 0.080082 0.11917 0.11374 -15.063 -0.0062177 0.0081644 0.0038141 0.16199 -0.038686 0.0002342 -0.0068609 0.0055992 -0.009716 0 -0.020683 0 0.0021583 0 0.00063619 0 -2.223
5.1484 0.11605 0.12046 0.13037 0.11324 0.1174 0.11336 0.1082 0.0924 0.084489 0.12391 0.10846 -15.126 -0.0035453 0.006004 0.0083613 0.15763 -0.041823 0.0036192 -0.0033185 0.0053486 -0.008747 0 -0.021411 0 0.002078 0 0.00070279 0 -2.2352
5.1523 0.11319 0.12387 0.11384 0.10357 0.11399 0.121 0.10977 0.10284 0.1048 0.12529 0.10485 -15.185 -0.0020389 0.0040443 0.009176 0.15369 -0.056029 0.006417 0.0027812 0.0018996 -0.0067188 0 -0.021972 0 0.0019475 0 0.00084371 0 -2.29
5.1563 0.11022 0.12288 0.10441 0.1024 0.11349 0.12622 0.11413 0.10998 0.12923 0.1266 0.10665 -15.233 -0.0029779 0.0028586 0.0061685 0.15236 -0.070419 0.0064402 0.0065731 -0.0026335 -0.0039628 0 -0.021978 0 0.0018651 0 0.0006221 0 -2.359
5.1602 0.1092 0.11803 0.10895 0.11111 0.11522 0.12603 0.12064 0.10975 0.14536 0.12882 0.11576 -15.257 -0.0053078 0.0021668 0.0016949 0.15452 -0.075304 0.0036912 0.005308 -0.0047461 -0.0004835 0 -0.021568 0 0.0019296 0 -0.00018921 0 -2.4188
5.1641 0.11089 0.11116 0.12495 0.12541 0.11779 0.1216 0.12764 0.10776 0.14765 0.12824 0.1292 -15.25 -0.0066172 0.0011886 -0.0014523 0.15919 -0.069691 0.00014932 0.00071113 -0.002879 0.0032735 0 -0.021221 0 0.0022003 0 -0.0012646 0 -2.454
5.168 0.11387 0.10458 0.14231 0.1376 0.11889 0.11709 0.13226 0.1119 0.13937 0.12034 0.13971 -15.212 -0.0054516 -0.00048329 -0.0020945 0.16409 -0.061043 -0.0020005 -0.0029521 0.0008622 0.0060689 0 -0.021264 0 0.0026721 0 -0.001922 0 -2.4501
5.1719 0.11518 0.10041 0.14928 0.14086 0.11558 0.11532 0.13184 0.12244 0.12817 0.1058 0.14013 -15.153 -0.0027628 -0.0023088 -0.0010752 0.167 -0.057941 -0.002043 -0.0031053 0.0025831 0.0065771 0 -0.021579 0 0.0032382 0 -0.0016909 0 -2.3914
5.1758 0.11234 0.099752 0.13924 0.13275 0.10635 0.11499 0.12577 0.13008 0.11931 0.091582 0.12829 -15.081 -0.0011153 -0.0031339 4.0595e-05 0.167 -0.062285 -0.00092749 -0.0011424 0.00041605 0.0045998 0 -0.02176 0 0.0036776 0 -0.0007222 0 -2.2722
5.1797 0.10536 0.10213 0.11479 0.11608 0.093849 0.11256 0.11568 0.12431 0.11226 0.08516 0.10868 -15.004 -0.002373 -0.0022338 0.00053057 0.16478 -0.067816 -4.1307e-05 -0.00053992 -0.0035298 0.0015452 0 -0.021506 0 0.0037442 0 0.00033482 0 -2.1105
5.1836 0.097094 0.10534 0.086595 0.09715 0.084634 0.1067 0.10414 0.10421 0.10322 0.087465 0.089237 -14.919 -0.0059824 -0.00016604 0.00086207 0.16195 -0.066031 0.00013859 -0.0028569 -0.0051777 -0.00047395 0 -0.020881 0 0.0033463 0 0.00085488 0 -1.9463
5.1875 0.091436 0.10633 0.067282 0.082897 0.084737 0.10048 0.093366 0.080927 0.09071 0.091903 0.076212 -14.823 -0.0093798 0.0013974 0.0016981 0.15994 -0.054167 0.00027156 -0.0058675 -0.002559 -0.0002403 0 -0.020208 0 0.0026713 0 0.00067538 0 -1.822
5.1914 0.090534 0.10296 0.063882 0.078152 0.094069 0.098597 0.085187 0.069308 0.078678 0.090829 0.071294 -14.71 -0.010101 0.00084682 0.0027721 0.15939 -0.038308 0.0011843 -0.0058882 0.0021349 0.0016758 0 -0.019773 0 0.0020968 0 9.1656e-05 0 -1.7601
5.1953 0.093223 0.095621 0.073805 0.083731 0.10521 0.10237 0.081694 0.076017 0.074166 0.083213 0.072917 -14.576 -0.0076956 -0.002087 0.0028774 0.16012 -0.02896 0.0027669 -0.0019651 0.0046601 0.0035151 0 -0.019643 0 0.0019073 0 -0.00050578 0 -1.7579
5.1992 0.095875 0.087289 0.08726 0.095807 0.10878 0.10761 0.084803 0.094815 0.081467 0.075872 0.079539 -14.424 -0.0038623 -0.0060151 0.0010187 0.16148 -0.032814 0.0038535 0.0025197 0.0029193 0.003827 0 -0.019742 0 0.0020496 0 -0.00095514 0 -1.8001
5.2031 0.095015 0.08175 0.094394 0.10717 0.10143 0.10791 0.094226 0.1124 0.098 0.076903 0.090929 -14.258 -0.00088866 -0.0088312 -0.0024197 0.16264 -0.04746 0.0032162 0.0028045 -0.00098088 0.0024964 0 -0.020029 0 0.0021763 0 -0.0013188 0 -1.8727
5.207 0.089695 0.080954 0.091737 0.1105 0.088903 0.10024 0.10569 0.11872 0.11546 0.087601 0.10597 -14.082 8.5949e-05 -0.0091676 -0.005661 0.16286 -0.063135 0.0007378 -0.002416 -0.0028948 0.00047354 0 -0.020523 0 0.0019681 0 -0.0016376 0 -1.959
5.2109 0.081887 0.083554 0.083224 0.10243 0.080893 0.087739 0.11193 0.11253 0.12505 0.10052 0.11967 -13.897 -0.00045342 -0.007209 -0.006764 0.1618 -0.069846 -0.0023317 -0.0091194 -0.00080859 -0.0013354 0 -0.02115 0 0.0014463 0 -0.0017729 0 -2.0242
5.2148 0.074832 0.0858 0.075633 0.085798 0.081921 0.077048 0.10683 0.098847 0.12238 0.10532 0.12366 -13.702 -0.0013008 -0.0042788 -0.0050544 0.15983 -0.064134 -0.0042908 -0.011217 0.0032395 -0.0028277 0 -0.02162 0 0.00096011 0 -0.001535 0 -2.0104
5.2188 0.070773 0.084188 0.072843 0.06808 0.086752 0.072749 0.089912 0.082734 0.10855 0.096847 0.11147 -13.492 -0.0017186 -0.0016574 -0.0015953 0.15797 -0.050522 -0.004286 -0.0061027 0.0054049 -0.0044094 0 -0.021547 0 0.00084631 0 -0.0009557 0 -1.8633
5.2227 0.069728 0.077845 0.073754 0.056674 0.085121 0.073894 0.06745 0.066262 0.087828 0.078308 0.084675 -13.266 -0.0018062 0.00030772 0.0015949 0.15722 -0.037197 -0.0028978 0.0027609 0.0040657 -0.0060939 0 -0.020784 0 0.001094 0 -0.00038001 0 -1.5787
5.2266 0.069894 0.068917 0.074862 0.054163 0.071667 0.075365 0.048844 0.050604 0.064947 0.057694 0.05403 -13.027 -0.0019526 0.0020956 0.0028693 0.1578 -0.029871 -0.001564 0.0087756 0.001435 -0.0070596 0 -0.019661 0 0.0013647 0 -0.00022834 0 -1.2292
5.2305 0.068977 0.060838 0.074128 0.057171 0.051727 0.072368 0.040864 0.039121 0.044404 0.041654 0.033382 -12.782 -0.002187 0.0041517 0.0018515 0.15897 -0.028585 -0.0013789 0.0080018 0.0010976 -0.006226 0 -0.018848 0 0.0013632 0 -0.00062629 0 -0.93866
5.2344 0.06538 0.055933 0.072145 0.059571 0.03719 0.064037 0.043892 0.036547 0.030775 0.032351 0.030362 -12.536 -0.0021763 0.006177 -0.00056419 0.15976 -0.029322 -0.0022753 0.0024308 0.0040663 -0.0033258 0 -0.018893 0 0.0011796 0 -0.0012593 0 -0.81036
5.2383 0.058709 0.054099 0.069935 0.057302 0.03588 0.05354 0.052596 0.04436 0.027819 0.028782 0.041225 -12.288 -0.0017792 0.0072577 -0.0028886 0.16001 -0.028318 -0.0031937 -0.0021819 0.0074974 0.00059544 0 -0.019795 0 0.0012238 0 -0.0016124 0 -0.85679
5.2422 0.049732 0.053232 0.066455 0.050843 0.044271 0.04527 0.059908 0.057365 0.035735 0.029515 0.054117 -12.029 -0.0014135 0.0066863 -0.0038749 0.16053 -0.025189 -0.0029955 -0.0016689 0.0074591 0.0038009 0 -0.020982 0 0.001787 0 -0.0013914 0 -0.98686
5.2461 0.040125 0.05077 0.059019 0.043643 0.050459 0.041631 0.061093 0.065921 0.049049 0.033437 0.058108 -11.751 -0.0017146 0.0046598 -0.0031169 0.16218 -0.022496 -0.0013308 0.0031314 0.0029574 0.0050958 0 -0.021746 0 0.0026718 0 -0.00074755 0 -1.0646
5.25 0.031989 0.045197 0.046478 0.038408 0.044876 0.041524 0.055471 0.062736 0.058293 0.0385 0.050684 -11.45 -0.0027769 0.0021801 -0.001218 0.16464 -0.022649 0.0011721 0.0078668 -0.0028763 0.0045952 0 -0.021772 0 0.0033022 0 -0.00011207 0 -0.99985
5.2539 0.026995 0.036731 0.031643 0.0348 0.028985 0.041058 0.045596 0.048369 0.055678 0.041193 0.038003 -11.136 -0.0037895 0.00025705 0.00054364 0.16638 -0.025202 0.0034024 0.0091861 -0.0056418 0.0033931 0 -0.021321 0 0.0032529 0 0.0001926 0 -0.80462
5.2578 0.025386 0.027132 0.019891 0.030444 0.013975 0.035896 0.035296 0.030547 0.040799 0.038512 0.028574 -10.825 -0.0035474 -0.00082759 0.00098605 0.16605 -0.027002 0.0044552 0.0076576 -0.0037129 0.0024944 0 -0.020953 0 0.0026859 0 0.00020789 0 -0.57634
5.2617 0.025552 0.018868 0.014757 0.023866 0.010607 0.024199 0.027826 0.018006 0.02146 0.030756 0.026246 -10.526 -0.0014641 -0.0015226 -0.00013622 0.16403 -0.025003 0.0040181 0.0064274 0.00048746 0.0019918 0 -0.021035 0 0.0022348 0 0.00024754 0 -0.42201
5.2656 0.024838 0.013955 0.01468 0.016328 0.019395 0.0086881 0.02452 0.014242 0.008231 0.021878 0.028122 -10.241 0.0018084 -0.0023384 -0.0018286 0.16243 -0.019149 0.0023461 0.0074022 0.003042 0.0011841 0 -0.021477 0 0.0024106 0 0.00057484 0 -0.38204
5.2695 0.021316 0.012858 0.014323 0.010834 0.029925 -0.0038792 0.024114 0.016124 0.0066683 0.016314 0.028159 -9.956 0.0047294 -0.0032208 -0.0024835 0.16325 -0.012649 3.7526e-05 0.0091127 0.0022022 -0.00053476 0 -0.02188 0 0.0030937 0 0.001159 0 -0.40793
5.2734 0.015284 0.014052 0.0095477 0.0094027 0.0299 -0.006502 0.023215 0.01761 0.013345 0.015019 0.022452 -9.6546 0.0059205 -0.0036172 -0.0011245 0.16624 -0.0092734 -0.002172 0.0084203 -0.00041124 -0.0028479 0 -0.021926 0 0.0036227 0 0.0017156 0 -0.40587
5.2773 0.0092045 0.014763 0.0014483 0.011236 0.015887 0.0027784 0.018296 0.0147 0.018895 0.014624 0.011728 -9.3292 0.0050736 -0.0031597 0.001696 0.16879 -0.0099619 -0.0035949 0.0041035 -0.0018842 -0.004495 0 -0.021632 0 0.0034157 0 0.0019573 0 -0.31014
5.2813 0.0059271 0.012719 -0.0045066 0.013308 -0.0034956 0.018045 0.008419 0.0076996 0.01557 0.010773 -9.3985e-05 -8.9857 0.0030501 -0.0022285 0.0041941 0.16817 -0.011834 -0.0038523 -0.0015644 -0.00088102 -0.004119 0 -0.021253 0 0.0025316 0 0.0018054 0 -0.13219
5.2852 0.0064978 0.0078365 -0.0036108 0.012613 -0.014507 0.02827 -0.0033339 2.5574e-05 0.0032503 0.0025955 -0.0089521 -8.6397 0.00121 -0.0017327 0.0047364 0.16425 -0.010668 -0.0031465 -0.004949 0.0016054 -0.0013443 0 -0.020984 0 0.0016318 0 0.0013913 0 0.047271
5.2891 0.0093166 0.0025125 0.0033753 0.0080772 -0.0092833 0.024697 -0.011335 -0.0044837 -0.010682 -0.0058903 -0.012547 -8.3073 0.00056475 -0.0022206 0.0031753 0.15994 -0.0048874 -0.0022731 -0.0046643 0.0039356 0.002729 0 -0.020765 0 0.0013832 0 0.00089905 0 0.13396
5.293 0.011371 5.6088e-05 0.010409 0.00090891 0.0081819 0.0075724 -0.011248 -0.0036081 -0.017117 -0.0087782 -0.010453 -7.9953 0.0013373 -0.0031775 0.00093911 0.15876 0.002448 -0.0021764 -0.0028759 0.0056265 0.0060098 0 -0.020411 0 0.0018841 0 0.00044093 0 0.083006
5.2969 0.010562 0.0022643 0.011254 -0.0062097 0.025528 -0.013368 -0.0034142 0.0024453 -0.011877 -0.0029912 -0.0036794 -7.6999 0.0030572 -0.0033042 -0.00026451 0.16162 0.005662 -0.003243 -0.0029344 0.0071652 0.0066064 0 -0.019895 0 0.0026451 0 7.8527e-05 0 -0.072927
5.3008 0.0072368 0.0079615 0.0050016 -0.010087 0.0316 -0.025536 0.0070841 0.011111 0.0017383 0.0093141 0.005407 -7.4099 0.0049204 -0.0016888 1.1707e-05 0.16597 0.0010863 -0.0048921 -0.0058011 0.0083247 0.0039748 0 -0.0195 0 0.0030947 0 -8.3035e-05 0 -0.24658
5.3047 0.0037414 0.013668 -0.0029026 -0.0078812 0.02428 -0.022233 0.014019 0.018398 0.015903 0.022346 0.013392 -7.1135 0.0061087 0.001145 0.00058729 0.1681 -0.0095161 -0.0059155 -0.008976 0.0074004 -0.00071066 0 -0.019616 0 0.0030732 0 0.00010978 0 -0.35228
5.3086 0.0024722 0.015916 -0.0050861 0.0016655 0.010885 -0.006694 0.014551 0.020912 0.023933 0.030513 0.017309 -6.8024 0.0059907 0.0033772 -0.00018037 0.16648 -0.019781 -0.0054229 -0.0090383 0.0027663 -0.0052198 0 -0.020362 0 0.0028445 0 0.00071789 0 -0.35715
5.3125 0.0040962 0.013482 0.0016179 0.016612 0.0017299 0.011307 0.011098 0.018225 0.02429 0.031349 0.016746 -6.4735 0.0042998 0.0032995 -0.0027646 0.16296 -0.023407 -0.0036482 -0.0051852 -0.0047001 -0.0075655 0 -0.021382 0 0.0026893 0 0.0015538 0 -0.29437
5.3164 0.0073167 0.0079679 0.013438 0.031165 0.0024541 0.022791 0.0090624 0.013604 0.020361 0.025857 0.014457 -6.1292 0.0013213 0.0008704 -0.0058811 0.16063 -0.018926 -0.0018692 -0.00015426 -0.011196 -0.0071203 0 -0.022051 0 0.0025749 0 0.0022051 0 -0.23189
5.3203 0.01015 0.002531 0.022454 0.037625 0.010828 0.024694 0.012272 0.011649 0.016824 0.016943 0.014084 -5.7773 -0.0020526 -0.0020044 -0.0074759 0.16072 -0.010653 -0.0013922 0.0023713 -0.012643 -0.0048382 0 -0.021968 0 0.0022664 0 0.002284 0 -0.21999
5.3242 0.011453 -9.2219e-05 0.022485 0.030858 0.019623 0.019553 0.019721 0.014124 0.015713 0.0076358 0.016434 -5.4288 -0.0045737 -0.0028948 -0.0063654 0.16151 -0.0049981 -0.002401 0.001197 -0.0082102 -0.0024658 0 -0.02129 0 0.0017267 0 0.0017231 0 -0.25482
5.3281 0.011445 0.0010886 0.013413 0.012566 0.022466 0.011809 0.02603 0.017665 0.015161 9.9395e-05 0.017876 -5.0926 -0.00519 -0.00089209 -0.0030687 0.16042 -0.0052501 -0.003681 -0.0015541 -0.0012625 -0.0013204 0 -0.020628 0 0.0013046 0 0.00085455 0 -0.28383
5.332 0.011027 0.0052177 0.00086275 -0.0082332 0.018007 0.0049984 0.025222 0.016176 0.011598 -0.0045992 0.013109 -4.7706 -0.0036299 0.0024827 0.00078009 0.15694 -0.0092051 -0.0035535 -0.0029051 0.0033852 -0.0015022 0 -0.020556 0 0.0014414 0 0.0001737 0 -0.249
5.3359 0.010785 0.010337 -0.0080093 -0.019891 0.0098263 0.0016888 0.015097 0.0066071 0.0035958 -0.0063194 0.00057991 -4.4557 -0.00065009 0.0044193 0.0037057 0.15352 -0.011572 -0.0013141 -0.0021006 0.0034524 -0.0020668 0 -0.021157 0 0.0021749 0 -3.2695e-05 0 -0.13675
5.3398 0.010643 0.014305 -0.0091971 -0.01535 0.0031034 0.0041739 -0.00065709 -0.0068484 -0.0056836 -0.0053986 -0.014252 -4.1373 0.0022667 0.0031644 0.005123 0.15331 -0.0089808 0.002018 -0.0011197 0.00070725 -0.001954 0 -0.021993 0 0.0029921 0 0.00012054 0 0.0020845
5.3438 0.010312 0.015554 -0.0037333 0.0030645 0.0011301 0.013307 -0.013953 -0.014509 -0.0095696 -0.0020978 -0.021386 -3.8088 0.0036501 -0.00040714 0.0050699 0.15708 -0.0032076 0.0043128 -0.0022373 -0.0012453 -0.00091594 0 -0.022494 0 0.0032519 0 0.00027253 0 0.078505
5.3477 0.0098501 0.013647 0.0039279 0.024837 0.0040945 0.025973 -0.01661 -0.0083015 -0.0021702 0.0035391 -0.01333 -3.4727 0.0028144 -0.0034234 0.0036132 0.16239 0.00020014 0.003867 -0.0053357 -0.00053211 0.00027657 0 -0.022407 0 0.0027923 0 0.00017847 0 0.022052
5.3516 0.0096283 0.009551 0.0092041 0.037701 0.010154 0.034732 -0.0052323 0.011318 0.01689 0.011011 0.0086445 -3.1372 0.00019999 -0.0034074 0.00084466 0.16573 -0.0032567 0.00066262 -0.0078472 0.0015812 0.0004864 0 -0.021919 0 0.0021042 0 -5.7167e-05 0 -0.16883
5.3555 0.0097507 0.0052885 0.0097992 0.034909 0.017063 0.032027 0.016005 0.034434 0.040675 0.018389 0.03414 -2.8069 -0.0029521 -0.00040809 -0.0025004 0.16551 -0.012851 -0.0036249 -0.0073668 0.002562 -0.00080691 0 -0.021385 0 0.0018622 0 -0.00010107 0 -0.4157
5.3594 0.009632 0.0028664 0.0059419 0.018589 0.022832 0.016551 0.036525 0.047721 0.057725 0.022352 0.049678 -2.4767 -0.0054007 0.0030008 -0.0047459 0.16302 -0.022623 -0.0068348 -0.0041519 0.0015198 -0.0029641 0 -0.020979 0 0.0022609 0 0.00024082 0 -0.59616
5.3633 0.0083239 0.0029657 -0.00095257 -0.0024816 0.025507 -0.0040159 0.044472 0.042885 0.058065 0.019941 0.046714 -2.1353 -0.0066372 0.0038957 -0.0041264 0.16062 -0.025593 -0.0077775 -0.00088002 5.2867e-05 -0.0045199 0 -0.020615 0 0.0028242 0 0.00076314 0 -0.60646
5.3672 0.0053785 0.004347 -0.0096148 -0.018523 0.023275 -0.017552 0.033402 0.021359 0.038844 0.010969 0.026072 -1.7758 -0.0070118 0.0014663 -0.00037432 0.15951 -0.018821 -0.0068612 5.8257e-05 0.00031442 -0.0041829 0 -0.020175 0 0.0028915 0 0.00098905 0 -0.41574
5.3711 0.0014082 0.0045851 -0.019155 -0.023947 0.015558 -0.016497 0.0066586 -0.0073972 0.0062598 -0.0011857 -0.0035188 -1.4043 -0.0071537 -0.0023956 0.0044567 0.15915 -0.0053991 -0.0055342 -0.0011173 0.00255 -0.0018008 0 -0.019762 0 0.0023015 0 0.00061089 0 -0.083327
5.375 -0.0022963 0.0017412 -0.028397 -0.019312 0.0042073 -0.0039095 -0.023683 -0.031716 -0.027267 -0.011591 -0.030673 -1.0365 -0.0071804 -0.0048794 0.0070693 0.15873 0.0079099 -0.0050929 -0.0020354 0.0047813 0.0014167 0 -0.019668 0 0.0015805 0 -0.00015006 0 0.26865
5.3789 -0.0048394 -0.0042451 -0.035402 -0.0097339 -0.0068479 0.0088442 -0.043259 -0.043282 -0.04892 -0.017163 -0.046491 -0.68581 -0.0064326 -0.0047604 0.0053621 0.15859 0.015279 -0.0057797 -0.00086145 0.004887 0.0036303 0 -0.020066 0 0.001438 0 -0.00063185 0 0.51267
5.3828 -0.0065334 -0.011511 -0.038031 -0.0014279 -0.013957 0.011035 -0.043614 -0.039722 -0.051235 -0.018454 -0.047173 -0.3519 -0.0040722 -0.0033298 0.00024784 0.15982 0.015128 -0.0067451 0.0016632 0.0027631 0.0035978 0 -0.020755 0 0.0020651 0 -0.00025445 0 0.57492
5.3867 -0.0086831 -0.01759 -0.035352 0.0015161 -0.016446 0.00060212 -0.027025 -0.024391 -0.035206 -0.018187 -0.034315 -0.021976 -8.5658e-05 -0.0029189 -0.004841 0.16237 0.010055 -0.0067666 0.0029854 0.00028033 0.0015355 0 -0.021268 0 0.002929 0 0.00094696 0 0.46798
5.3906 -0.0125 -0.021066 -0.02874 -0.0013693 -0.017184 -0.015266 -0.004901 -0.0046924 -0.0096912 -0.018128 -0.014079 0.31632 0.0042455 -0.004449 -0.0065153 0.16431 0.0041438 -0.005141 0.0014945 -0.00076912 -0.001048 0 -0.021277 0 0.0032585 0 0.0022603 0 0.28175
5.3945 -0.018095 -0.022349 -0.02166 -0.007617 -0.020157 -0.026859 0.0090955 0.010424 0.012442 -0.017607 0.0044323 0.66233 0.0069952 -0.0063832 -0.0039737 0.1633 0.00019825 -0.0021691 -0.0016288 -0.00039986 -0.0024787 0 -0.020909 0 0.0027363 0 0.0028102 0 0.1377
5.3984 -0.024421 -0.023166 -0.018031 -0.014133 -0.026996 -0.029678 0.0067223 0.013807 0.019976 -0.015319 0.012145 1.0025 0.0069653 -0.0061581 0.00057645 0.15917 -0.0011047 0.0010087 -0.0034072 4.2854e-06 -0.0021649 0 -0.020634 0 0.0017348 0 0.0022502 0 0.12978
5.4023 -0.030152 -0.02531 -0.020195 -0.019677 -0.03559 -0.02682 -0.010998 0.0034233 0.0085255 -0.012387 0.0040547 1.3236 0.0046329 -0.0028095 0.0038671 0.15467 -0.00016617 0.0030689 -0.0018928 -0.00036794 -0.00096297 0 -0.020807 0 0.00091354 0 0.0010565 0 0.2823
5.4063 -0.034682 -0.029601 -0.027707 -0.025781 -0.042157 -0.025006 -0.035516 -0.016449 -0.01732 -0.012999 -0.017715 1.627 0.0017761 0.0017208 0.004104 0.1532 0.0028685 0.0032544 0.0020349 -0.00065526 -0.00032226 0 -0.021303 0 0.00062453 0 0.00016448 0 0.54555
5.4102 -0.038391 -0.035606 -0.037573 -0.035209 -0.044845 -0.028725 -0.056285 -0.037631 -0.046473 -0.021249 -0.044418 1.9286 2.2591e-05 0.0039817 0.0019616 0.15557 0.008272 0.0017847 0.0056279 0.00058592 -0.00091665 0 -0.021624 0 0.00071072 0 0.0002426 0 0.82879
5.4141 -0.042075 -0.042065 -0.045664 -0.048872 -0.045418 -0.037554 -0.066451 -0.052932 -0.067533 -0.03687 -0.065305 2.2442 -0.00041944 0.0020125 -0.00053322 0.15903 0.015748 -0.00032783 0.0068686 0.0033077 -0.0019856 0 -0.021404 0 0.00083013 0 0.0011983 0 1.0493
5.418 -0.046198 -0.047629 -0.048582 -0.063689 -0.047383 -0.047874 -0.0657 -0.059999 -0.075109 -0.054249 -0.073684 2.5732 -0.0006965 -0.0027241 -0.0019005 0.15993 0.023599 -0.0019696 0.0060213 0.0053679 -0.0020391 0 -0.020811 0 0.0008918 0 0.0023034 0 1.1695
5.4219 -0.050664 -0.051527 -0.045344 -0.073606 -0.052462 -0.056225 -0.059303 -0.061273 -0.072091 -0.066219 -0.070294 2.896 -0.0019738 -0.0063115 -0.0021012 0.15753 0.029224 -0.002678 0.0047207 0.0043488 -0.00033068 0 -0.020438 0 0.0011227 0 0.0027948 0 1.2043
5.4258 -0.055185 -0.053952 -0.038293 -0.073701 -0.058954 -0.061131 -0.054422 -0.060582 -0.06632 -0.069493 -0.061687 3.191 -0.0041152 -0.0055471 -0.0018797 0.15499 0.030806 -0.0028938 0.0038445 7.8858e-05 0.0022971 0 -0.020744 0 0.0017279 0 0.0024278 0 1.2
5.4297 -0.0597 -0.055981 -0.032652 -0.064472 -0.06361 -0.062836 -0.055886 -0.059863 -0.064317 -0.06684 -0.055156 3.4534 -0.0056953 -0.00064125 -0.0015768 0.15648 0.028761 -0.0034641 0.0026042 -0.0047998 0.0040974 0 -0.021582 0 0.0025573 0 0.001556 0 1.2032
5.4336 -0.06432 -0.058997 -0.034278 -0.052709 -0.065027 -0.062534 -0.063683 -0.05899 -0.067054 -0.064142 -0.054203 3.7012 -0.0053954 0.0048575 -0.00076297 0.16287 0.02558 -0.0047519 -0.00019144 -0.0069825 0.0040865 0 -0.022261 0 0.0031699 0 0.00075221 0 1.2385
5.4375 -0.068876 -0.063825 -0.046175 -0.047589 -0.064956 -0.062228 -0.073504 -0.058197 -0.070926 -0.065304 -0.057699 3.96 -0.0034492 0.0068642 0.001047 0.1704 0.024054 -0.006116 -0.0042271 -0.005373 0.0030882 0 -0.022137 0 0.0032362 0 0.00036652 0 1.3044
5.4414 -0.072658 -0.070131 -0.065693 -0.054456 -0.066196 -0.064504 -0.07998 -0.059785 -0.072482 -0.06981 -0.062556 4.2403 -0.0016621 0.0039637 0.0035607 0.1737 0.025276 -0.0063209 -0.0074119 -0.00192 0.0030147 0 -0.021176 0 0.0028453 0 0.00038778 0 1.3854
5.4453 -0.074793 -0.076568 -0.084779 -0.070871 -0.069416 -0.071098 -0.080541 -0.066641 -0.072205 -0.074719 -0.066997 4.5277 -0.0018491 -0.0015547 0.0057709 0.17053 0.028089 -0.0046561 -0.0077545 0.0002934 0.0049216 0 -0.01999 0 0.002395 0 0.00063259 0 1.4665
5.4492 -0.075047 -0.081638 -0.094146 -0.088075 -0.072531 -0.080854 -0.077187 -0.078811 -0.073773 -0.078314 -0.071566 4.7956 -0.004091 -0.0055464 0.0068363 0.16359 0.030399 -0.0018209 -0.0054782 -0.00026576 0.0077017 0 -0.019321 0 0.0021937 0 0.000981 0 1.5422
5.4531 -0.074329 -0.084622 -0.089238 -0.096977 -0.073519 -0.089371 -0.074843 -0.091903 -0.07974 -0.08136 -0.077486 5.0272 -0.0064882 -0.0051479 0.0067551 0.15797 0.031154 0.00033217 -0.003061 -0.0026694 0.008848 0 -0.019451 0 0.0022029 0 0.0014076 0 1.6146
5.457 -0.07433 -0.085861 -0.073881 -0.094264 -0.073638 -0.091745 -0.077515 -0.099656 -0.088153 -0.084954 -0.084448 5.2288 -0.0067547 -0.00075073 0.006066 0.15674 0.031225 0.00019388 -0.0029693 -0.0049397 0.0067731 0 -0.020049 0 0.0021712 0 0.0018398 0 1.6862
5.4609 -0.076476 -0.08625 -0.058518 -0.084224 -0.077093 -0.086722 -0.085284 -0.09885 -0.093743 -0.088034 -0.090183 5.4219 -0.0042678 0.0045215 0.0049841 0.15889 0.032426 -0.0021438 -0.0052814 -0.005994 0.0025324 0 -0.02055 0 0.0019716 0 0.0020841 0 1.7541
5.4648 -0.080967 -0.086514 -0.05374 -0.075198 -0.086754 -0.078532 -0.094547 -0.092084 -0.092788 -0.087993 -0.092259 5.6222 -0.00071422 0.0071966 0.003097 0.16131 0.035645 -0.0046942 -0.007599 -0.006104 -0.00084068 0 -0.020639 0 0.001744 0 0.0019677 0 1.81
5.4688 -0.086595 -0.086963 -0.063527 -0.073622 -0.099957 -0.07421 -0.10114 -0.085718 -0.087 -0.084156 -0.090441 5.8248 0.0012756 0.0058343 0.00013637 0.16234 0.039852 -0.005033 -0.0073786 -0.0057663 -0.00098847 0 -0.020418 0 0.0016919 0 0.0015595 0 1.8472
5.4727 -0.091429 -0.0878 -0.082971 -0.08012 -0.10909 -0.07829 -0.10352 -0.084734 -0.082554 -0.08017 -0.087399 6.0088 0.00029444 0.0018141 -0.0029925 0.16315 0.042986 -0.0023484 -0.0043812 -0.0046843 0.0015226 0 -0.020174 0 0.0017944 0 0.0011954 0 1.868
5.4766 -0.093839 -0.089384 -0.10188 -0.090136 -0.10744 -0.089316 -0.10334 -0.089131 -0.084963 -0.081863 -0.087023 6.1567 -0.0027729 -0.0017746 -0.0042833 0.1657 0.043908 0.0016617 -0.00084057 -0.0022221 0.0035562 0 -0.02004 0 0.0017955 0 0.0012116 0 1.8843
5.4805 -0.093262 -0.091926 -0.11129 -0.09793 -0.095343 -0.10113 -0.10313 -0.094842 -0.094429 -0.091785 -0.091558 6.2698 -0.0056341 -0.0022064 -0.0021566 0.16984 0.043552 0.0039971 0.00073542 0.001275 0.002207 0 -0.019922 0 0.0015077 0 0.0016151 0 1.9086
5.4844 -0.090415 -0.094836 -0.10819 -0.10051 -0.080886 -0.10758 -0.10364 -0.09782 -0.10572 -0.10556 -0.09969 6.3672 -0.0065291 0.0012101 0.0028255 0.17284 0.044056 0.0028648 -0.00013323 0.0041364 -0.0024489 0 -0.019691 0 0.0010821 0 0.0020375 0 1.9425
5.4883 -0.087021 -0.096618 -0.096019 -0.098704 -0.07397 -0.10647 -0.10345 -0.09721 -0.11236 -0.11418 -0.10699 6.4692 -0.0054929 0.0068137 0.0078364 0.17195 0.046559 -0.00056332 -0.001755 0.004801 -0.007217 0 -0.019383 0 0.00090526 0 0.0020638 0 1.9705
5.4922 -0.085141 -0.09581 -0.081803 -0.095207 -0.078603 -0.099802 -0.10097 -0.094922 -0.11107 -0.11087 -0.10845 6.5804 -0.0039794 0.011697 0.0097072 0.16741 0.049701 -0.0027798 -0.0022671 0.0036348 -0.008466 0 -0.019164 0 0.0011957 0 0.0016431 0 1.9679
5.4961 -0.086224 -0.092405 -0.072767 -0.091965 -0.090059 -0.091161 -0.096561 -0.092761 -0.10281 -0.096822 -0.10164 6.6872 -0.003409 0.013481 0.0073597 0.16259 0.050397 -0.00069829 -0.0015949 0.0029411 -0.0052396 0 -0.019138 0 0.0017355 0 0.0011671 0 1.9182
5.5 -0.090122 -0.088356 -0.073974 -0.089098 -0.099129 -0.083334 -0.092549 -0.090521 -0.090755 -0.08071 -0.088497 6.7696 -0.0040218 0.01163 0.0025637 0.16109 0.046476 0.005592 -0.0013325 0.0047243 -3.3652e-05 0 -0.019224 0 0.0020596 0 0.0011034 0 1.8289
5.5039 -0.09467 -0.086329 -0.086657 -0.08593 -0.099442 -0.078055 -0.091003 -0.086994 -0.078032 -0.072428 -0.07484 6.8182 -0.0049051 0.0075048 -0.0017085 0.16352 0.038979 0.012416 -0.0027598 0.0083155 0.0033609 0 -0.019271 0 0.0019322 0 0.0015204 0 1.7324
5.5078 -0.096405 -0.087442 -0.10675 -0.082612 -0.091573 -0.076752 -0.091763 -0.082461 -0.067819 -0.076287 -0.067654 6.8411 -0.0048958 0.0032084 -0.0038178 0.16723 0.032018 0.015022 -0.0051816 0.010499 0.0029083 0 -0.019255 0 0.0015983 0 0.0019797 0 1.67
5.5117 -0.092375 -0.089858 -0.12478 -0.080444 -0.081058 -0.080077 -0.092697 -0.079538 -0.064256 -0.088793 -0.071366 6.8567 -0.0034236 0.00017796 -0.0045263 0.16899 0.030062 0.011184 -0.0064336 0.0084279 -0.00040181 0 -0.019314 0 0.0015124 0 0.0019418 0 1.6669
5.5156 -0.082056 -0.089658 -0.12915 -0.080479 -0.073049 -0.086028 -0.091817 -0.081019 -0.07124 -0.10173 -0.084983 6.8795 -0.00072084 -0.0013893 -0.0056796 0.16779 0.034644 0.0030509 -0.0051141 0.0026627 -0.0039059 0 -0.019549 0 0.0018147 0 0.0013223 0 1.7121
5.5195 -0.067989 -0.083519 -0.11281 -0.081763 -0.068669 -0.08912 -0.088846 -0.086553 -0.088302 -0.10714 -0.1017 6.91 0.0024321 -0.0019501 -0.0079208 0.16516 0.043014 -0.004346 -0.0022423 -0.0027861 -0.0056672 0 -0.019845 0 0.0021313 0 0.00065664 0 1.7566
5.5234 -0.054443 -0.071155 -0.0793 -0.081081 -0.065536 -0.082931 -0.084462 -0.091413 -0.1071 -0.10058 -0.11156 6.936 0.0049863 -0.0016458 -0.009789 0.16296 0.049691 -0.0068334 -0.0005283 -0.0037691 -0.0056642 0 -0.019939 0 0.0019607 0 0.00066938 0 1.7302
5.5273 -0.04487 -0.0556 -0.042838 -0.074804 -0.060701 -0.065002 -0.078145 -0.088842 -0.11337 -0.081706 -0.10612 6.9422 0.0058553 -7.9446e-05 -0.0091483 0.16142 0.049696 -0.0041497 -0.0018128 0.00029955 -0.0049986 0 -0.01972 0 0.0012678 0 0.0016055 0 1.5709
5.5313 -0.039905 -0.041199 -0.020475 -0.061509 -0.05263 -0.039991 -0.067365 -0.074353 -0.095165 -0.053877 -0.082802 6.9221 0.0043602 0.0028475 -0.0055335 0.15947 0.041183 0.0001304 -0.0051155 0.0058623 -0.0043484 0 -0.019426 0 0.00063584 0 0.00293 0 1.2557
5.5352 -0.037351 -0.031008 -0.020801 -0.043313 -0.04107 -0.017645 -0.04969 -0.048839 -0.052274 -0.023508 -0.046609 6.8827 0.00089934 0.0059863 -0.0010325 0.15678 0.025996 0.0017066 -0.00726 0.0083722 -0.0033816 0 -0.019466 0 0.00074246 0 0.0036933 0 0.81973
5.5391 -0.034088 -0.025554 -0.037633 -0.024841 -0.026396 -0.0065599 -0.026269 -0.018533 0.0010032 0.0013831 -0.0079872 6.8403 -0.0027497 0.0071851 0.0012779 0.15494 0.0083538 -0.00087425 -0.0056414 0.0062471 -0.001544 0 -0.019992 0 0.001649 0 0.0032712 0 0.35378
5.543 -0.028442 -0.023519 -0.054132 -0.010697 -0.010249 -0.0086253 -0.0032113 0.0077781 0.042905 0.014351 0.021887 6.8096 -0.0041699 0.0049304 -5.9513e-05 0.15614 -0.0070487 -0.00512 -0.0006793 0.0019677 0.00090142 0 -0.020665 0 0.002645 0 0.0018588 0 -0.02409
5.5469 -0.021286 -0.023283 -0.05486 -0.0033959 0.0032688 -0.018622 0.01113 0.022395 0.056799 0.014041 0.035813 6.7938 -0.0019384 -3.3395e-06 -0.0036544 0.16066 -0.016472 -0.0068285 0.0042706 -0.00055307 0.002849 0 -0.020919 0 0.0028728 0 0.00031671 0 -0.21368
5.5508 -0.015285 -0.023858 -0.036827 -0.0030623 0.0083263 -0.028901 0.011294 0.021513 0.0404 0.0049871 0.032712 6.7827 0.0030569 -0.0046765 -0.0065273 0.1659 -0.017924 -0.0037316 0.0055203 0.00031942 0.0033382 0 -0.02052 0 0.0021593 0 -0.00047775 0 -0.17505
5.5547 -0.013067 -0.024779 -0.011268 -0.0084958 0.0010181 -0.034786 -0.0017364 0.0064432 0.0054242 -0.0058516 0.016503 6.7597 0.00793 -0.0061779 -0.0066233 0.16829 -0.011599 0.0025211 0.0019686 0.0026586 0.0024041 0 -0.019874 0 0.0012249 0 -0.00023045 0 0.054648
5.5586 -0.015707 -0.025666 0.0048065 -0.018123 -0.016564 -0.036303 -0.021342 -0.016945 -0.031059 -0.014416 -0.0068457 6.7132 0.009809 -0.0040967 -0.0042815 0.16639 5.1567e-05 0.0076653 -0.0040687 0.003122 0.00086858 0 -0.019709 0 0.001019 0 0.00066632 0 0.38026
5.5625 -0.0223 -0.026272 0.00050758 -0.02989 -0.035962 -0.035784 -0.03955 -0.040486 -0.056511 -0.022001 -0.031807 6.644 0.0080245 -0.00090437 -0.0015054 0.16209 0.012995 0.0082507 -0.0086954 0.00024908 -0.00058258 0 -0.020373 0 0.0018048 0 0.0015297 0 0.69291
5.5664 -0.03053 -0.026955 -0.022232 -0.040675 -0.047181 -0.034661 -0.051254 -0.057034 -0.067413 -0.0324 -0.054008 6.564 0.0045755 0.00034168 -1.6495e-06 0.15869 0.0232 0.0043001 -0.0093388 -0.0042496 -0.0018925 0 -0.021418 0 0.0028849 0 0.0019016 0 0.9139
5.5703 -0.03762 -0.028722 -0.050903 -0.046665 -0.045503 -0.032775 -0.05548 -0.063283 -0.067081 -0.046417 -0.06973 6.4868 0.0023655 -0.001058 6.8337e-05 0.15794 0.028418 -0.00095011 -0.0064161 -0.0072092 -0.0031516 0 -0.021944 0 0.0032542 0 0.0017891 0 1.0153
5.5742 -0.041284 -0.032333 -0.070579 -0.045252 -0.03481 -0.030168 -0.05382 -0.060428 -0.060665 -0.05929 -0.075811 6.418 0.0027004 -0.0027291 -0.00033961 0.15886 0.028954 -0.0038498 -0.0026363 -0.0068532 -0.0038631 0 -0.021419 0 0.0025589 0 0.0015262 0 1.0121
5.5781 -0.040564 -0.037121 -0.071867 -0.037209 -0.024593 -0.028503 -0.048367 -0.052288 -0.051824 -0.063904 -0.070842 6.3539 0.00427 -0.0016278 -0.00044412 0.15935 0.026813 -0.00321 -0.00072823 -0.0040698 -0.0030793 0 -0.020237 0 0.00144 0 0.001454 0 0.94053
5.582 -0.03638 -0.040794 -0.054526 -0.027022 -0.023024 -0.02994 -0.041046 -0.042474 -0.042458 -0.0569 -0.05676 6.2863 0.0045239 0.0026274 -0.00029428 0.15875 0.023874 -0.00088847 -0.0014817 -0.0012113 -0.00050765 0 -0.019438 0 0.00094257 0 0.0016883 0 0.83786
5.5859 -0.031332 -0.040793 -0.026547 -0.020437 -0.031525 -0.034543 -0.034029 -0.032893 -0.033702 -0.041758 -0.038949 6.2099 0.0021561 0.0068272 -0.00026112 0.15849 0.020611 0.0001868 -0.0035253 0.00011197 0.0026398 0 -0.019805 0 0.0015698 0 0.0020966 0 0.73354
5.5898 -0.028427 -0.036329 -0.00047411 -0.020697 -0.04454 -0.039259 -0.029641 -0.024428 -0.026207 -0.025847 -0.02391 6.1245 -0.0016135 0.006844 -0.00025215 0.1602 0.016378 -0.0013441 -0.0047988 0.00012377 0.0042877 0 -0.021153 0 0.0028748 0 0.0024339 0 0.6458
5.5938 -0.029197 -0.029333 0.011666 -0.026363 -0.053822 -0.040077 -0.029076 -0.018368 -0.019743 -0.014499 -0.015782 6.0324 -0.0041463 0.001583 0.00021861 0.16353 0.010856 -0.0042643 -0.0043939 0.00014242 0.0033465 0 -0.022461 0 0.0039267 0 0.0025144 0 0.57912
5.5977 -0.032471 -0.023382 0.0039339 -0.032524 -0.053503 -0.035545 -0.031139 -0.016459 -0.013511 -0.00805 -0.014376 5.9347 -0.0038361 -0.005579 0.0011316 0.16607 0.0051757 -0.0060916 -0.0032645 0.0010921 0.00099718 0 -0.022732 0 0.0041447 0 0.0023218 0 0.52501
5.6016 -0.034961 -0.021311 -0.019492 -0.03449 -0.042833 -0.028163 -0.032737 -0.019162 -0.0076066 -0.004463 -0.016385 5.8324 -0.0016252 -0.009464 0.0014374 0.16564 0.0015647 -0.0053483 -0.0032777 0.0027664 -8.8286e-05 0 -0.021814 0 0.0036986 0 0.002013 0 0.47151
5.6055 -0.033558 -0.023374 -0.045032 -0.031002 -0.02603 -0.022243 -0.031226 -0.024104 -0.004167 -0.0040239 -0.018777 5.7296 -0.0002082 -0.0075727 -0.0001381 0.16259 0.0017651 -0.0027304 -0.0054146 0.004282 0.0018811 0 -0.020458 0 0.0031778 0 0.0018113 0 0.41955
5.6094 -0.027778 -0.027325 -0.056771 -0.024582 -0.010352 -0.02028 -0.026701 -0.027036 -0.0064599 -0.010282 -0.02133 5.6326 -0.0016938 -0.0022283 -0.0035346 0.15969 0.005622 -0.00027251 -0.0086276 0.0049637 0.0060446 0 -0.019629 0 0.002964 0 0.0018394 0 0.39186
5.6133 -0.020411 -0.030168 -0.046713 -0.019141 -0.0031981 -0.021341 -0.022063 -0.025192 -0.016112 -0.025529 -0.026038 5.5446 -0.0058517 0.0016574 -0.0067512 0.15953 0.011089 0.00055779 -0.010369 0.0047595 0.0095094 0 -0.019728 0 0.0029648 0 0.0020075 0 0.42053
5.6172 -0.015721 -0.030093 -0.021101 -0.01718 -0.0085611 -0.022748 -0.020694 -0.020121 -0.030846 -0.045502 -0.034006 5.4588 -0.010428 0.0011193 -0.0072286 0.16215 0.015617 4.999e-05 -0.0084833 0.0040402 0.0098732 0 -0.020389 0 0.0029024 0 0.0020667 0 0.51679
5.6211 -0.016434 -0.027242 0.0029376 -0.018782 -0.023956 -0.022951 -0.023752 -0.016927 -0.045021 -0.059729 -0.042954 5.3599 -0.013076 -0.002284 -0.0042443 0.16507 0.017721 -0.00027046 -0.0029941 0.0032546 0.0072678 0 -0.020928 0 0.0027427 0 0.0018215 0 0.64723
5.625 -0.021739 -0.023113 0.0091625 -0.022548 -0.040304 -0.022534 -0.029343 -0.019955 -0.052776 -0.058717 -0.048001 5.2358 -0.013077 -0.0042202 -2.7031e-05 0.16578 0.0175 0.0007302 0.0036588 0.0027744 0.0039923 0 -0.020935 0 0.0027472 0 0.0013342 0 0.74199
5.6289 -0.027763 -0.019413 -0.0060036 -0.026882 -0.046491 -0.022548 -0.033971 -0.028525 -0.05123 -0.041991 -0.045285 5.0896 -0.011435 -0.0018952 0.0017951 0.164 0.015916 0.0026103 0.008205 0.0027953 0.0022019 0 -0.020493 0 0.0031037 0 0.00091849 0 0.7358
5.6328 -0.030071 -0.017248 -0.030878 -0.030211 -0.036792 -0.022439 -0.034672 -0.036625 -0.041256 -0.01926 -0.035134 4.9396 -0.009565 0.0032284 -0.0006815 0.16176 0.013687 0.003684 0.008735 0.0031156 0.0020301 0 -0.019934 0 0.0035926 0 0.00088632 0 0.61243
5.6367 -0.026374 -0.016825 -0.047243 -0.03048 -0.015826 -0.020198 -0.030137 -0.037162 -0.02581 -0.0029655 -0.021739 4.8051 -0.0079912 0.0068251 -0.0057261 0.16116 0.010797 0.0025578 0.0058151 0.0030287 0.0019737 0 -0.01952 0 0.0037155 0 0.0012562 0 0.41595
5.6406 -0.017685 -0.017422 -0.043478 -0.025436 0.0036981 -0.014762 -0.02061 -0.027304 -0.007963 0.0014451 -0.0095795 4.6884 -0.006267 0.0057508 -0.0091919 0.16231 0.0068937 -0.00048368 0.0017645 0.0017548 0.00095235 0 -0.019362 0 0.0031948 0 0.0017042 0 0.21828
5.6445 -0.0074545 -0.017474 -0.021884 -0.014364 0.009847 -0.0079473 -0.0076297 -0.010558 0.0094979 -0.0011539 -2.9348e-05 4.5715 -0.0039479 0.00083941 -0.0079901 0.16342 0.0020352 -0.0034558 -0.0011507 -0.00067591 -0.00030456 0 -0.019546 0 0.0023142 0 0.0018345 0 0.070364
5.6484 0.00048886 -0.015064 0.0047326 0.00011101 0.00039148 -0.0034189 0.0057657 0.0058032 0.023248 -0.0014049 0.0084508 4.4321 -0.0014803 -0.0040597 -0.0028126 0.16255 -0.0029218 -0.0040937 -0.0020845 -0.0029118 -0.00010905 0 -0.020174 0 0.0017072 0 0.0015362 0 -0.022083
5.6523 0.0039133 -0.0089667 0.023226 0.012417 -0.015499 -0.0032699 0.01516 0.015456 0.029353 0.0052542 0.016741 4.2653 -7.2164e-05 -0.0056317 0.0023368 0.15955 -0.0065607 -0.0016188 -0.0016207 -0.0029326 0.0020158 0 -0.021184 0 0.0017703 0 0.0010852 0 -0.08097
5.6563 0.0031969 0.00026753 0.028339 0.017303 -0.024397 -0.0055014 0.016426 0.016157 0.025108 0.014559 0.021939 4.0905 -0.00069886 -0.0037416 0.0034335 0.15605 -0.0075479 0.0025323 -0.00080792 0.00036516 0.0043069 0 -0.022179 0 0.0022866 0 0.00087856 0 -0.11932
5.6602 0.0010901 0.010143 0.023458 0.013818 -0.018737 -0.0051452 0.008673 0.0097303 0.011595 0.018077 0.018567 3.9359 -0.003218 -0.00086965 -0.00030282 0.15419 -0.0053217 0.0056347 -0.00032143 0.0059702 0.004215 0 -0.022575 0 0.0026455 0 0.001052 0 -0.12596
5.6641 0.001355 0.017511 0.015504 0.006618 -0.0016535 0.0016488 -0.003764 0.00025432 -0.0055067 0.011788 0.0040029 3.8135 -0.0063789 0.0006915 -0.0059209 0.15514 -0.00059258 0.0056298 -0.0003897 0.011169 0.0010221 0 -0.022065 0 0.0024466 0 0.0013531 0 -0.088843
5.668 0.0067421 0.02067 0.0098765 0.0030414 0.016874 0.01414 -0.012633 -0.0074242 -0.018073 0.00048259 -0.016483 3.7086 -0.008646 0.00089228 -0.0092728 0.1587 0.0045303 0.0026792 -0.0011327 0.013411 -0.003096 0 -0.020969 0 0.0018828 0 0.0013996 0 -0.033012
5.6719 0.017197 0.020696 0.0093246 0.0079855 0.028438 0.027243 -0.010308 -0.0084334 -0.01936 -0.0057952 -0.030328 3.5943 -0.0090995 0.0013522 -0.0082563 0.16372 0.0070267 -0.00088195 -0.0025874 0.012094 -0.0048465 0 -0.020074 0 0.0015286 0 0.001062 0 -0.030035
5.6758 0.029455 0.020847 0.01543 0.020632 0.031712 0.035272 0.0054139 0.00094021 -0.0068913 0.0003659 -0.024879 3.4564 -0.0077696 0.0031178 -0.004088 0.16853 0.0041842 -0.002243 -0.0043129 0.0087469 -0.0028398 0 -0.019997 0 0.0017543 0 0.00058274 0 -0.15897
5.6797 0.038676 0.024295 0.02892 0.035591 0.031172 0.03601 0.029831 0.021015 0.017052 0.01851 0.0035384 3.3068 -0.0053543 0.0052971 0.00011303 0.17125 -0.0048464 -0.00024626 -0.0052601 0.0055883 0.0011048 0 -0.020646 0 0.002355 0 0.00031315 0 -0.4445
5.6836 0.04148 0.031848 0.047536 0.047291 0.031701 0.031991 0.054266 0.04693 0.046732 0.041501 0.04559 3.1707 -0.0027201 0.0059629 0.001854 0.17034 -0.018098 0.0037046 -0.004486 0.0038646 0.0037014 0 -0.021306 0 0.0027553 0 0.00034754 0 -0.82314
5.6875 0.038422 0.041374 0.064429 0.05377 0.034774 0.028492 0.071087 0.069745 0.074612 0.060922 0.083428 3.0615 -0.00055522 0.004235 0.0007333 0.16571 -0.031318 0.006749 -0.002258 0.0033937 0.0032942 0 -0.021305 0 0.0025754 0 0.00044397 0 -1.1694
5.6914 0.033993 0.049343 0.070772 0.056867 0.03913 0.030203 0.077237 0.080924 0.092937 0.071645 0.10092 2.9676 0.00074125 0.0013064 -0.0019857 0.15937 -0.03997 0.0068794 -0.00030068 0.0033829 0.0012604 0 -0.020649 0 0.0020017 0 0.00031844 0 -1.3664
5.6953 0.033822 0.053293 0.062198 0.059213 0.043777 0.038849 0.074424 0.077497 0.095914 0.072776 0.09277 2.8652 0.001043 -0.00058452 -0.0047655 0.15466 -0.041588 0.0045661 -0.00048862 0.0033659 0.00037209 0 -0.020007 0 0.0016167 0 -4.6981e-06 0 -1.3716
5.6992 0.040932 0.053453 0.043859 0.061237 0.049268 0.052603 0.066961 0.063925 0.082635 0.066213 0.066711 2.7438 0.00043566 -8.1987e-05 -0.0067178 0.15392 -0.036955 0.0022581 -0.0029009 0.0032657 0.0018232 0 -0.020053 0 0.0018676 0 -0.00017795 0 -1.2349
5.7031 0.053743 0.052487 0.028763 0.061084 0.05606 0.066941 0.05948 0.04907 0.059022 0.055502 0.03822 2.6191 -0.00086264 0.0023735 -0.007544 0.15665 -0.029375 0.0020903 -0.0051782 0.0028269 0.0039332 0 -0.020812 0 0.0026686 0 0.00010528 0 -1.063
5.707 0.067267 0.053719 0.029352 0.057343 0.062641 0.076495 0.055686 0.040613 0.036321 0.045673 0.021767 2.5206 -0.0025441 0.0053039 -0.0071096 0.15985 -0.022695 0.0037871 -0.0042446 0.0014599 0.0038191 0 -0.021633 0 0.0034736 0 0.00074016 0 -0.96155
5.7109 0.076467 0.059091 0.048457 0.051725 0.066418 0.077705 0.057648 0.041216 0.025729 0.042407 0.024091 2.4648 -0.0041593 0.0075402 -0.0054209 0.16059 -0.019508 0.004742 0.00078401 -0.001038 0.00034024 0 -0.02183 0 0.0037118 0 0.0012422 0 -0.98966
5.7148 0.079219 0.068043 0.076877 0.048839 0.06685 0.071391 0.064999 0.048857 0.032179 0.049359 0.042584 2.4399 -0.0050511 0.0087348 -0.0029907 0.1587 -0.020587 0.002399 0.0071634 -0.003694 -0.0046162 0 -0.021324 0 0.0031963 0 0.0011872 0 -1.146
5.7188 0.076891 0.077791 0.099628 0.052894 0.067077 0.063284 0.074606 0.060027 0.051848 0.065156 0.06839 2.4176 -0.0045113 0.0088497 -0.00092617 0.15683 -0.025448 -0.003102 0.010246 -0.0046987 -0.007746 0 -0.020682 0 0.0022077 0 0.00062989 0 -1.3804
5.7227 0.072629 0.084721 0.10599 0.063966 0.071416 0.060965 0.081964 0.07241 0.075407 0.083182 0.091586 2.3793 -0.0022685 0.0076529 -0.00033066 0.15777 -0.033093 -0.008505 0.0072555 -0.0029465 -0.0072233 0 -0.020511 0 0.0012593 0 6.6861e-05 0 -1.6194
5.7266 0.069138 0.086183 0.095815 0.077002 0.080623 0.068263 0.084247 0.084957 0.094376 0.095315 0.10562 2.3313 0.0010082 0.0050428 -0.0014583 0.16155 -0.042206 -0.0098735 -8.1797e-05 0.00064359 -0.0041122 0 -0.020853 0 0.0007713 0 -4.0363e-05 0 -1.7938
5.7305 0.06761 0.081883 0.078104 0.084573 0.089871 0.081222 0.082755 0.09619 0.10535 0.097093 0.10917 2.2958 0.0037985 0.0017397 -0.0034702 0.16509 -0.050911 -0.0058958 -0.0065338 0.0035573 -0.0011048 0 -0.021184 0 0.00086695 0 0.00028697 0 -1.8644
5.7344 0.068024 0.0742 0.064019 0.081577 0.092233 0.089734 0.082031 0.10322 0.10904 0.090126 0.10511 2.2878 0.0046774 -0.00079989 -0.0050978 0.16497 -0.0568 0.00087446 -0.0073553 0.003778 4.4947e-06 0 -0.021002 0 0.0013599 0 0.0005807 0 -1.8328
5.7383 0.069777 0.06711 0.059983 0.068674 0.084928 0.084865 0.085551 0.10283 0.10617 0.079889 0.097392 2.3006 0.0035299 -0.0015435 -0.005594 0.16069 -0.057662 0.0060454 -0.001976 0.0016565 -0.00034247 0 -0.020396 0 0.0018965 0 0.00041421 0 -1.7326
5.7422 0.071819 0.064115 0.065134 0.052234 0.072327 0.066638 0.091468 0.093657 0.095141 0.071164 0.088032 2.3147 0.0018911 -0.00097709 -0.0050683 0.15524 -0.052616 0.0069491 0.0057148 -0.00034304 -0.00037646 0 -0.019986 0 0.0021775 0 -0.00015017 0 -1.602
5.7461 0.072545 0.06626 0.073369 0.040857 0.062482 0.045569 0.092775 0.077562 0.074423 0.06522 0.076314 2.3193 0.0017991 -0.00076391 -0.003983 0.15251 -0.042821 0.0045857 0.010621 5.0909e-05 0.0010078 0 -0.02031 0 0.0021572 0 -0.00061159 0 -1.4607
5.75 0.070325 0.071443 0.077512 0.040554 0.060161 0.035668 0.082874 0.059147 0.047381 0.06067 0.060908 2.3238 0.0039091 -0.0020599 -0.0024885 0.154 -0.031218 0.0022759 0.010344 0.0026932 0.0031902 0 -0.021259 0 0.0020868 0 -0.00052982 0 -1.3086
5.7539 0.064821 0.075603 0.073106 0.051328 0.062943 0.043831 0.062383 0.043985 0.023965 0.056294 0.043243 2.3484 0.0065736 -0.0041978 -0.00039947 0.15787 -0.021407 0.0023935 0.0064872 0.0050506 0.0045397 0 -0.022155 0 0.0023237 0 3.5245e-05 0 -1.1493
5.7578 0.057981 0.075131 0.060667 0.067078 0.064026 0.06408 0.041027 0.03673 0.015988 0.052603 0.028952 2.4037 0.0070084 -0.0052996 0.0021829 0.16101 -0.016297 0.0042812 0.002612 0.0045203 0.0039821 0 -0.022376 0 0.0030066 0 0.00059087 0 -1.0134
5.7617 0.053333 0.06902 0.045899 0.078945 0.058949 0.081634 0.031923 0.039611 0.028769 0.050893 0.025306 2.4799 0.0037992 -0.0043672 0.0044213 0.16195 -0.017093 0.0052288 0.0010269 0.00086047 0.001896 0 -0.021909 0 0.0038642 0 0.00071312 0 -0.95269
5.7656 0.053503 0.059394 0.037279 0.080301 0.049699 0.083801 0.041988 0.051339 0.055947 0.051465 0.035895 2.5571 -0.0014623 -0.0026373 0.0051797 0.16172 -0.022899 0.0034014 0.0013081 -0.003546 -0.00027842 0 -0.02129 0 0.0043755 0 0.00046581 0 -1.0021
5.7695 0.057786 0.05015 0.041184 0.070467 0.042462 0.069082 0.065963 0.066828 0.082446 0.053274 0.056642 2.6248 -0.0051286 -0.0025171 0.0040749 0.16221 -0.031025 -0.00024049 0.0015192 -0.0057662 -0.0011065 0 -0.021025 0 0.0041995 0 0.00030833 0 -1.1394
5.7734 0.062 0.04462 0.056817 0.0548 0.041555 0.047443 0.089086 0.078677 0.093988 0.055219 0.076885 2.6918 -0.0044875 -0.0049446 0.0020608 0.16398 -0.03797 -0.0028965 0.00053598 -0.0047032 2.8313e-05 0 -0.021105 0 0.0034999 0 0.00059186 0 -1.2831
5.7773 0.061217 0.043713 0.074788 0.04099 0.045607 0.032105 0.096707 0.080572 0.086094 0.057094 0.085508 2.7768 -0.0002248 -0.0079218 0.00078598 0.1658 -0.040895 -0.0027231 -0.00088645 -0.0016217 0.0027127 0 -0.021106 0 0.0028327 0 0.0011661 0 -1.3371
5.7813 0.053442 0.045525 0.081777 0.03402 0.049384 0.029843 0.083676 0.070964 0.065895 0.058688 0.077918 2.8895 0.0039737 -0.0080556 0.0011766 0.16619 -0.038942 -0.00061878 -0.0011442 0.001414 0.0056873 0 -0.020742 0 0.0026579 0 0.0015028 0 -1.2516
5.7852 0.041264 0.046489 0.06924 0.033277 0.048862 0.037269 0.056774 0.054207 0.045856 0.058021 0.058648 3.0212 0.0045155 -0.0038986 0.0025864 0.16504 -0.03356 0.00079313 0.00037036 0.0034378 0.0072847 0 -0.020248 0 0.0029274 0 0.0012131 0 -1.0521
5.7891 0.029997 0.043325 0.040092 0.033807 0.044219 0.044967 0.029067 0.037713 0.034733 0.051337 0.037656 3.1534 0.00099903 0.0021994 0.0034076 0.1635 -0.027414 -7.8522e-05 0.002548 0.004986 0.0062208 0 -0.020165 0 0.0031605 0 0.0004356 0 -0.81202
5.793 0.023684 0.034789 0.0077651 0.030523 0.038099 0.044999 0.011054 0.026844 0.032494 0.035942 0.023213 3.2739 -0.0035023 0.0058215 0.002627 0.16256 -0.022467 -0.0021032 0.0036286 0.0069019 0.0025703 0 -0.020729 0 0.0029516 0 -0.00028693 0 -0.59556
5.7969 0.022142 0.022356 -0.012503 0.021926 0.031714 0.035579 0.0050436 0.021457 0.032115 0.013702 0.016795 3.3846 -0.0052705 0.004385 0.00082097 0.16192 -0.018645 -0.0025152 0.0029173 0.0090531 -0.0018547 0 -0.02152 0 0.0024006 0 -0.00050761 0 -0.41748
5.8008 0.021343 0.0095278 -0.013975 0.010492 0.023436 0.020277 0.0057974 0.016851 0.025721 -0.0084609 0.013454 3.4962 -0.0033046 -0.00048491 -0.00042919 0.16063 -0.014191 0.00032483 0.0014585 0.010353 -0.0044998 0 -0.021774 0 0.0020104 0 -0.00024904 0 -0.25031
5.8047 0.016725 -2.3993e-06 -0.0025411 -0.00015414 0.011444 0.0040488 0.0055948 0.0082045 0.010106 -0.022411 0.0067384 3.6157 -0.00012084 -0.004462 -0.00016336 0.15864 -0.0075149 0.0052509 0.0010594 0.0099311 -0.0040738 0 -0.02111 0 0.0021375 0 9.9251e-05 0 -0.065226
5.8086 0.006711 -0.0043973 0.0083498 -0.0084083 -0.0027334 -0.0097887 -0.00053068 -0.0053259 -0.011658 -0.024268 -0.0060091 3.7418 0.00071354 -0.0044862 0.00090862 0.15734 0.0010081 0.0093169 0.0026157 0.0080975 -0.0018856 0 -0.019943 0 0.0025698 0 0.0002175 0 0.13342
5.8125 -0.0062044 -0.0047618 0.0077588 -0.015305 -0.014138 -0.019768 -0.012431 -0.020069 -0.032362 -0.016969 -0.021809 3.8702 -0.0020292 -0.0013492 0.0010471 0.15831 0.0088485 0.010417 0.0052624 0.006093 -0.00093436 0 -0.019162 0 0.0027082 0 0.00016492 0 0.30866
5.8164 -0.017376 -0.0044702 -0.0055477 -0.022305 -0.018433 -0.025045 -0.025662 -0.030743 -0.044361 -0.0077804 -0.034357 4.0007 -0.0060871 0.0015333 -0.00074306 0.16141 0.013007 0.0088819 0.0070463 0.0050351 -0.0031175 0 -0.019344 0 0.002206 0 0.00026472 0 0.41992
5.8203 -0.0232 -0.0069895 -0.023745 -0.028766 -0.01616 -0.0251 -0.034098 -0.033881 -0.042913 -0.0030484 -0.038225 4.1364 -0.0078032 0.0017582 -0.0035454 0.16451 0.012196 0.0066235 0.0064876 0.0052341 -0.0070249 0 -0.020238 0 0.0014054 0 0.0007194 0 0.45093
5.8242 -0.023197 -0.013548 -0.036842 -0.031847 -0.012707 -0.020852 -0.032987 -0.029147 -0.028389 -0.0045776 -0.031986 4.2764 -0.0054226 0.00021689 -0.005201 0.16522 0.0077244 0.0049609 0.0037312 0.0064488 -0.0087312 0 -0.021006 0 0.0010669 0 0.0013702 0 0.41511
5.8281 -0.019832 -0.022252 -0.039699 -0.029132 -0.013703 -0.015474 -0.021667 -0.018606 -0.0069325 -0.010115 -0.018832 4.4106 -0.00051354 -0.0002245 -0.004273 0.16315 0.0024841 0.0035231 0.00043268 0.008469 -0.0053603 0 -0.020988 0 0.0016062 0 0.0018342 0 0.34315
5.832 -0.016676 -0.029348 -0.03409 -0.021466 -0.020208 -0.013169 -0.0050056 -0.0058069 0.011156 -0.016486 -0.0050598 4.526 0.0036656 0.0018952 -0.0014431 0.16026 -0.00097192 0.0012803 -0.0014502 0.011109 0.0017183 0 -0.020269 0 0.0026006 0 0.0018529 0 0.27144
5.8359 -0.016414 -0.031789 -0.025604 -0.013184 -0.028285 -0.016367 0.0077257 0.0042808 0.015676 -0.022017 0.0024607 4.6192 0.0051307 0.0048467 0.0010556 0.15901 -0.0016064 -0.001642 -0.0010317 0.013618 0.0073432 0 -0.019537 0 0.0031151 0 0.0014945 0 0.23998
5.8398 -0.019792 -0.029305 -0.019229 -0.009299 -0.033178 -0.023768 0.0070704 0.0057074 0.0019704 -0.026481 -0.0010384 4.7016 0.004627 0.0054356 0.0015085 0.16008 0.00037094 -0.0035776 0.00092459 0.01449 0.0067639 0 -0.01941 0 0.0025818 0 0.0010454 0 0.28903
5.8438 -0.025655 -0.024554 -0.017284 -0.012064 -0.033788 -0.031213 -0.010889 -0.0059316 -0.02563 -0.029766 -0.016021 4.7913 0.0043791 0.0024111 0.00034299 0.16191 0.0044689 -0.0029527 0.002588 0.012381 -1.2174e-05 0 -0.019885 0 0.0013789 0 0.00075649 0 0.44111
5.8477 -0.031692 -0.021343 -0.020141 -0.019846 -0.033079 -0.034894 -0.040881 -0.029518 -0.055259 -0.031507 -0.037769 4.8962 0.0056 -0.0020649 -0.00028731 0.16248 0.010303 -0.00019276 0.0023852 0.0075008 -0.0078462 0 -0.020408 0 0.00050867 0 0.00071698 0 0.67452
5.8516 -0.035495 -0.022248 -0.027425 -0.028982 -0.034382 -0.034265 -0.070016 -0.056449 -0.073756 -0.03209 -0.057765 5.0069 0.0072863 -0.0044787 0.0013594 0.16136 0.017021 0.0023149 0.00014583 0.0019785 -0.010708 0 -0.02045 0 0.0006612 0 0.00092434 0 0.91402
5.8555 -0.035703 -0.027233 -0.037805 -0.036608 -0.037703 -0.032219 -0.084509 -0.073893 -0.07402 -0.033296 -0.067386 5.1047 0.0073758 -0.0034207 0.0047427 0.15996 0.022681 0.0024132 -0.002764 -0.0015492 -0.0068238 0 -0.020003 0 0.0015775 0 0.0013741 0 1.0599
5.8594 -0.032844 -0.033976 -0.04795 -0.041833 -0.039897 -0.032476 -0.077669 -0.072429 -0.058655 -0.036961 -0.062371 5.1797 0.0049562 -0.00082671 0.0072534 0.1599 0.024773 0.0003403 -0.0044747 -0.0020408 -4.2234e-05 0 -0.019556 0 0.002342 0 0.0020041 0 1.0453
5.8633 -0.029299 -0.039396 -0.052863 -0.044677 -0.038355 -0.036453 -0.053933 -0.052806 -0.0376 -0.042557 -0.045444 5.241 0.0012784 0.00026854 0.006426 0.16132 0.021942 -0.0014733 -0.0040789 -0.00083666 0.0038234 0 -0.019608 0 0.002307 0 0.0025692 0 0.88287
5.8672 -0.028056 -0.041307 -0.048619 -0.044532 -0.034134 -0.042115 -0.026205 -0.026262 -0.021644 -0.046477 -0.0252 5.3091 -0.0013462 -0.00095385 0.0021897 0.16299 0.015504 -0.00092003 -0.0023763 -0.00023434 0.0022114 0 -0.020238 0 0.0017125 0 0.0026788 0 0.66238
5.8711 -0.030752 -0.03934 -0.035806 -0.040295 -0.031107 -0.045553 -0.0082742 -0.0075339 -0.016438 -0.044606 -0.011624 5.3974 -0.0015703 -0.0022766 -0.0028866 0.1638 0.0091326 0.0015102 -0.0012275 -0.0011542 -0.002254 0 -0.021085 0 0.0013845 0 0.002085 0 0.49794
5.875 -0.036286 -0.03491 -0.02056 -0.032218 -0.031951 -0.04386 -0.0072304 -0.005531 -0.020677 -0.036353 -0.010801 5.4994 1.6381e-05 -0.0010389 -0.005616 0.16387 0.0065605 0.0031631 -0.0019842 -0.0022224 -0.0047221 0 -0.021711 0 0.001838 0 0.00098481 0 0.46035
5.8789 -0.041187 -0.03043 -0.01158 -0.023338 -0.035117 -0.037155 -0.020432 -0.018502 -0.028768 -0.026236 -0.021949 5.5927 0.0017408 0.0026073 -0.0047077 0.164 0.0089221 0.0020694 -0.0042999 -0.001276 -0.0028961 0 -0.021938 0 0.0027246 0 -7.6943e-06 0 0.54148
5.8828 -0.041769 -0.028111 -0.014747 -0.018322 -0.036008 -0.028484 -0.038239 -0.036695 -0.035215 -0.020892 -0.03832 5.6572 0.0024699 0.0053411 -0.0015994 0.16417 0.013941 -0.00071273 -0.0063675 0.0021538 0.0010052 0 -0.021873 0 0.0032031 0 -0.00029458 0 0.67036
5.8867 -0.036712 -0.028796 -0.029002 -0.020057 -0.031359 -0.021926 -0.050123 -0.0496 -0.037542 -0.02368 -0.05114 5.6906 0.0023582 0.0038229 0.0010155 0.16317 0.017717 -0.0018772 -0.0063946 0.0059146 0.0027845 0 -0.021686 0 0.0028425 0 0.00021311 0 0.76303
5.8906 -0.028174 -0.031369 -0.046454 -0.026791 -0.022641 -0.020243 -0.05025 -0.051952 -0.036365 -0.031628 -0.054153 5.7089 0.0021682 -0.0017415 0.0015287 0.16001 0.017713 0.00073874 -0.004014 0.006946 0.00053641 0 -0.021429 0 0.0021017 0 0.001005 0 0.76901
5.8945 -0.020547 -0.033273 -0.05674 -0.032696 -0.015268 -0.023387 -0.039719 -0.04485 -0.033599 -0.037681 -0.046352 5.7343 0.0021186 -0.0073036 0.00051957 0.15578 0.014513 0.0054955 -0.00041055 0.0040937 -0.0036122 0 -0.021071 0 0.00186 0 0.0014013 0 0.68901
5.8984 -0.017615 -0.032081 -0.052992 -0.031981 -0.014357 -0.028579 -0.024945 -0.032886 -0.030611 -0.036456 -0.031828 5.7792 0.0015701 -0.0084371 -0.00022448 0.15359 0.010985 0.007918 0.0028264 -0.00067508 -0.005809 0 -0.02067 0 0.0024698 0 0.0011277 0 0.56317
5.9023 -0.020096 -0.027251 -0.035924 -0.023488 -0.020807 -0.031865 -0.013677 -0.020796 -0.027538 -0.028501 -0.017236 5.8399 -0.00018122 -0.0043075 0.00034892 0.15608 0.0096777 0.0046962 0.0049331 -0.0038761 -0.0042784 0 -0.020405 0 0.0033252 0 0.00051234 0 0.44546
5.9063 -0.025264 -0.020766 -0.013797 -0.012048 -0.030824 -0.030369 -0.010874 -0.011955 -0.02375 -0.01946 -0.008399 5.9018 -0.0029481 0.0016356 0.0015712 0.16266 0.010716 -0.0029948 0.0061357 -0.0034639 -0.00079957 0 -0.020426 0 0.0034342 0 0.00013971 0 0.37882
5.9102 -0.028822 -0.015952 0.0017906 -0.0052817 -0.038728 -0.024015 -0.016383 -0.0083218 -0.018783 -0.01514 -0.0077184 5.9499 -0.0055917 0.0048309 0.0019042 0.16932 0.011926 -0.01015 0.0068005 -0.0004152 0.0013566 0 -0.020665 0 0.0024417 0 0.00031088 0 0.37779
5.9141 -0.027697 -0.015149 0.0022768 -0.0081488 -0.040383 -0.01566 -0.025394 -0.010248 -0.013091 -0.016967 -0.013474 5.9766 -0.006906 0.0035567 0.00067518 0.17158 0.010952 -0.012143 0.0067084 0.0024219 0.00064153 0 -0.020864 0 0.0010585 0 0.00081814 0 0.42208
5.918 -0.021861 -0.017952 -0.012581 -0.019314 -0.034905 -0.0093939 -0.031383 -0.015852 -0.0082262 -0.021573 -0.021176 5.9845 -0.0065322 2.6656e-05 -0.0010952 0.16812 0.0074436 -0.0086456 0.0053843 0.0029892 -0.0016886 0 -0.020796 0 0.00041954 0 0.0012066 0 0.46588
5.9219 -0.014168 -0.021442 -0.033696 -0.03194 -0.024461 -0.008051 -0.029983 -0.021282 -0.0062855 -0.024278 -0.026135 5.9838 -0.0050577 -0.0020614 -0.0016313 0.16182 0.0034533 -0.0036209 0.0031216 0.0016786 -0.0033921 0 -0.020488 0 0.00098222 0 0.0012161 0 0.46381
5.9258 -0.0085086 -0.02235 -0.047277 -0.038219 -0.013267 -0.011591 -0.0216 -0.022807 -0.0087058 -0.02294 -0.025851 5.9869 -0.0033744 -0.00087869 -0.00018923 0.15726 0.0017407 -0.0014992 0.001396 0.00061273 -0.0036656 0 -0.020183 0 0.0020608 0 0.00096175 0 0.40193
5.9297 -0.0075972 -0.019489 -0.043166 -0.034354 -0.0064051 -0.017462 -0.011144 -0.019589 -0.01499 -0.01895 -0.020987 6.0025 -0.0020594 0.0024055 0.0020878 0.15693 0.0034714 -0.0032104 0.0018824 0.0014634 -0.0035058 0 -0.0201 0 0.002482 0 0.000726 0 0.31196
5.9336 -0.011661 -0.014584 -0.021996 -0.022686 -0.0079754 -0.022509 -0.00495 -0.014566 -0.022308 -0.015202 -0.014535 6.0309 -0.0013026 0.0053084 0.003141 0.15967 0.0072227 -0.0057703 0.0048242 0.0039301 -0.0038812 0 -0.020221 0 0.0017319 0 0.00064323 0 0.25311
5.9375 -0.01855 -0.0109 0.0039848 -0.0098568 -0.018499 -0.024826 -0.0068056 -0.012208 -0.026669 -0.013549 -0.0098593 6.0635 -0.0011481 0.0064001 0.0018995 0.16237 0.010076 -0.0055839 0.0084247 0.0061365 -0.004098 0 -0.02034 0 0.00046731 0 0.00062416 0 0.26983
5.9414 -0.02496 -0.010862 0.017989 -0.0025659 -0.033132 -0.024185 -0.015621 -0.014802 -0.025291 -0.014049 -0.0088466 6.0879 -0.0015013 0.0060155 -0.00071563 0.16304 0.0098697 -0.0020658 0.010114 0.0063409 -0.0024529 0 -0.020302 0 -0.00011362 0 0.00055881 0 0.35613
5.9453 -0.028031 -0.014508 0.0096797 -0.0037762 -0.043065 -0.021144 -0.026195 -0.020524 -0.018714 -0.015994 -0.011203 6.0962 -0.0018471 0.0051214 -0.0026745 0.16229 0.0068232 0.0019488 0.0087 0.0043359 0.0014602 0 -0.020181 0 0.00057457 0 0.00051465 0 0.45596
5.9492 -0.026621 -0.019803 -0.017364 -0.011559 -0.040613 -0.016217 -0.032468 -0.025059 -0.010977 -0.018995 -0.015081 6.0901 -0.0012407 0.0040809 -0.0027702 0.16203 0.0032971 0.0032232 0.0054022 0.0014861 0.0054965 0 -0.020195 0 0.001948 0 0.00067358 0 0.50267
5.9531 -0.021805 -0.024249 -0.047309 -0.020926 -0.025059 -0.010229 -0.031085 -0.025279 -0.0073693 -0.022806 -0.018423 6.0791 0.00099982 0.0027452 -0.0017293 0.16313 0.0019647 0.001397 0.00274 -0.00034337 0.0064961 0 -0.020446 0 0.0028201 0 0.0010805 0 0.46792
5.957 -0.016412 -0.026368 -0.062174 -0.027166 -0.004573 -0.005358 -0.02315 -0.021671 -0.011024 -0.026445 -0.020108 6.0732 0.0043457 0.0014106 -0.0014132 0.16463 0.0038339 -0.00077621 0.0023015 5.2128e-06 0.0032993 0 -0.020775 0 0.0025217 0 0.0015189 0 0.38218
5.9609 -0.013702 -0.02608 -0.053507 -0.028493 0.0082533 -0.0051664 -0.013375 -0.017567 -0.020627 -0.028116 -0.020298 6.0759 0.0069201 0.001051 -0.0028875 0.16497 0.0075959 -0.00037599 0.0035123 0.0023555 -0.0018857 0 -0.020904 0 0.0014909 0 0.0016969 0 0.31133
5.9648 -0.015641 -0.024153 -0.027537 -0.026471 0.0047704 -0.01249 -0.0074463 -0.016188 -0.030936 -0.026504 -0.019965 6.083 0.0067092 0.0022234 -0.0052626 0.16385 0.010698 0.0026156 0.0045048 0.0052762 -0.00538 0 -0.020726 0 0.0008038 0 0.0015623 0 0.30867
5.9688 -0.021658 -0.021588 -0.00052606 -0.024205 -0.013463 -0.026343 -0.0091587 -0.018316 -0.035941 -0.022301 -0.020094 6.087 0.0033195 0.0038945 -0.0064734 0.16253 0.011253 0.0052502 0.0040889 0.0067376 -0.0054501 0 -0.020453 0 0.0011446 0 0.001388 0 0.37966
5.9727 -0.028687 -0.019436 0.01194 -0.023821 -0.035359 -0.040687 -0.018621 -0.02232 -0.032702 -0.018262 -0.021112 6.0827 -0.0013259 0.0038771 -0.0052636 0.16238 0.0093294 0.0046078 0.0027818 0.0052137 -0.0038136 0 -0.020445 0 0.0022182 0 0.0014966 0 0.48346
5.9766 -0.032776 -0.018801 0.0041314 -0.025094 -0.047646 -0.047163 -0.032121 -0.025869 -0.023393 -0.017389 -0.022837 6.0686 -0.0042355 0.00088265 -0.0024272 0.16338 0.006744 0.00082057 0.0019317 0.00085731 -0.0036699 0 -0.020869 0 0.0031173 0 0.0019 0 0.56508
5.9805 -0.03148 -0.02046 -0.017768 -0.026163 -0.043614 -0.040728 -0.04363 -0.027448 -0.014178 -0.020656 -0.024792 6.0456 -0.0036824 -0.0037904 -6.2987e-05 0.16422 0.005602 -0.0029217 0.0020134 -0.0040783 -0.0062529 0 -0.02152 0 0.0032167 0 0.0022515 0 0.5908
5.9844 -0.025572 -0.024142 -0.040761 -0.025588 -0.02713 -0.024159 -0.047469 -0.026639 -0.011503 -0.026192 -0.026518 6.0149 -0.00063904 -0.0068971 0.00045085 0.16378 0.0067652 -0.0034104 0.0020226 -0.0063314 -0.0094618 0 -0.021979 0 0.0027072 0 0.0021951 0 0.56257
5.9883 -0.018822 -0.028207 -0.052874 -0.02392 -0.00948 -0.0074524 -0.041185 -0.023784 -0.018028 -0.030602 -0.027644 5.9788 0.0019979 -0.0059417 -0.00024305 0.16241 0.0093695 -0.00050415 0.00066242 -0.0039359 -0.010026 0 -0.02196 0 0.0023042 0 0.001762 0 0.50809
5.9922 -0.015777 -0.030438 -0.048856 -0.023392 -0.0017977 -0.0017216 -0.027278 -0.019977 -0.030734 -0.031338 -0.027841 5.9406 0.0017796 -0.0014654 -0.00022853 0.16147 0.011652 0.0027686 -0.0019719 0.0019206 -0.0070143 0 -0.021524 0 0.0024949 0 0.001384 0 0.46075
5.9961 -0.018913 -0.029679 -0.031672 -0.025948 -0.0084154 -0.011592 -0.012534 -0.017286 -0.042523 -0.028349 -0.026991 5.9037 -0.0013514 0.003311 0.001595 0.16162 0.012337 0.003179 -0.0041107 0.0073172 -0.0030806 0 -0.020972 0 0.0030871 0 0.0014794 0 0.4454
6 -0.02707 -0.027052 -0.010512 -0.03131 -0.025137 -0.031738 -0.0048047 -0.018176 -0.046511 -0.024008 -0.025652 5.8684 -0.0051568 0.005205 0.0041727 0.16193 0.011489 0.00042264 -0.0038689 0.0084598 -0.0020995 0 -0.020561 0 0.0034565 0 0.002022 0 0.47405
6.0039 -0.036266 -0.02553 0.003144 -0.036811 -0.04268 -0.050374 -0.0087094 -0.023796 -0.04045 -0.021646 -0.02534 5.8304 -0.0070227 0.0035969 0.0051228 0.16078 0.010239 -0.0026335 -0.0011071 0.004851 -0.0054914 0 -0.020308 0 0.0031808 0 0.0025428 0 0.54622
6.0078 -0.042347 -0.027878 0.00039205 -0.039282 -0.052432 -0.05733 -0.022796 -0.03242 -0.028392 -0.023724 -0.027985 5.7848 -0.0059745 0.00048839 0.003032 0.15782 0.0097679 -0.0027918 0.002337 -5.5022e-05 -0.010833 0 -0.02007 0 0.0024191 0 0.0025771 0 0.64856
6.0117 -0.043591 -0.034469 -0.020385 -0.037538 -0.050963 -0.050842 -0.040168 -0.039947 -0.018342 -0.030561 -0.034462 5.7312 -0.0031638 -0.0016786 -0.00099691 0.15484 0.01044 0.00032769 0.0043226 -0.0016054 -0.014038 0 -0.019781 0 0.0017121 0 0.0021068 0 0.75571
6.0156 -0.041517 -0.042739 -0.051188 -0.03347 -0.041206 -0.038213 -0.052487 -0.042742 -0.017279 -0.040069 -0.043214 5.6748 -0.00068324 -0.0021337 -0.0041169 0.15458 0.011782 0.0038722 0.0042912 0.0020534 -0.01289 0 -0.019568 0 0.001468 0 0.0015493 0 0.83822
6.0195 -0.039462 -0.048844 -0.077027 -0.030888 -0.030303 -0.030126 -0.054956 -0.040697 -0.026801 -0.04864 -0.050407 5.622 6.7626e-05 -0.0018933 -0.0041923 0.15834 0.013172 0.0044545 0.0034694 0.0082385 -0.0085492 0 -0.019641 0 0.0016517 0 0.0013142 0 0.87784
6.0234 -0.040109 -0.050317 -0.083756 -0.033 -0.025619 -0.033058 -0.049084 -0.037698 -0.042319 -0.05298 -0.052226 5.5719 -0.00085845 -0.0022069 -0.0016443 0.16464 0.01453 0.0013658 0.0032751 0.011929 -0.0038871 0 -0.020053 0 0.0019284 0 0.0013967 0 0.88129
6.0273 -0.043779 -0.047705 -0.067218 -0.040388 -0.030942 -0.045281 -0.041417 -0.038715 -0.056304 -0.05208 -0.047982 5.515 -0.0023886 -0.0032681 0.0010565 0.17014 0.016339 -0.0027459 0.0036994 0.010075 -0.00066505 0 -0.020595 0 0.0020451 0 0.0014284 0 0.88009
6.0313 -0.048544 -0.043995 -0.037302 -0.050766 -0.044569 -0.058863 -0.039101 -0.045784 -0.063192 -0.048086 -0.041483 5.4398 -0.0033841 -0.0044569 0.0017503 0.17201 0.019009 -0.0043411 0.003413 0.0042446 0.0015472 0 -0.020926 0 0.0020528 0 0.0011159 0 0.9121
6.0352 -0.05183 -0.042377 -0.012877 -0.060423 -0.060132 -0.065636 -0.045187 -0.05625 -0.062467 -0.045114 -0.038945 5.3425 -0.0033123 -0.0054138 0.00052711 0.1697 0.022212 -0.0022409 0.0014559 -0.00073183 0.0039475 0 -0.020827 0 0.0021939 0 0.0005886 0 0.99402
6.0391 -0.052188 -0.044106 -0.0099049 -0.066178 -0.06979 -0.062553 -0.056713 -0.064661 -0.057982 -0.046478 -0.044417 5.23 -0.0023707 -0.0063447 -0.00058633 0.16494 0.024849 0.001375 -0.0013754 -0.00086072 0.0065026 0 -0.020361 0 0.0026269 0 0.00028049 0 1.1037
6.043 -0.050037 -0.047971 -0.030664 -0.066669 -0.0683 -0.052975 -0.066635 -0.066594 -0.054441 -0.052191 -0.056104 5.1136 -0.0012558 -0.0071325 0.00018558 0.16021 0.025749 0.0030998 -0.0030494 0.0037693 0.0077115 0 -0.019813 0 0.0032694 0 0.00047588 0 1.187
6.0469 -0.047108 -0.051491 -0.061941 -0.062541 -0.055926 -0.043706 -0.068256 -0.06129 -0.053944 -0.05876 -0.066812 4.9986 -0.00077122 -0.006593 0.0025024 0.15725 0.024531 0.0015153 -0.0022996 0.0093027 0.0063222 0 -0.019486 0 0.003868 0 0.0010085 0 1.1887
6.0508 -0.045207 -0.052712 -0.083778 -0.055821 -0.038623 -0.040388 -0.059357 -0.051415 -0.055079 -0.061638 -0.068721 4.8809 -0.0013206 -0.003311 0.004203 0.1565 0.021905 -0.0015023 -4.4867e-05 0.011452 0.0029587 0 -0.019529 0 0.0041759 0 0.0014358 0 1.0899
6.0547 -0.045198 -0.051257 -0.082666 -0.04896 -0.025204 -0.044343 -0.043646 -0.040932 -0.054781 -0.058528 -0.059129 4.7545 -0.0024621 0.0024114 0.0034422 0.15744 0.01918 -0.0025407 0.0013153 0.0088142 -0.00025957 0 -0.019894 0 0.0040746 0 0.0014957 0 0.92667
6.0586 -0.04671 -0.048134 -0.059944 -0.043895 -0.022751 -0.052351 -0.028838 -0.033206 -0.051092 -0.050972 -0.042755 4.6196 -0.0029651 0.0077145 0.00053849 0.15914 0.017382 0.00020569 0.00012279 0.0035052 -0.0017501 0 -0.020402 0 0.0035973 0 0.0013511 0 0.77508
6.0625 -0.04851 -0.044784 -0.03003 -0.041344 -0.032571 -0.058857 -0.022547 -0.030369 -0.044637 -0.043069 -0.028721 4.4846 -0.0016506 0.0090089 -0.0022854 0.16066 0.016697 0.0052972 -0.0029648 -0.00094876 -0.0019294 0 -0.020829 0 0.0029105 0 0.0013635 0 0.70883
6.0664 -0.049184 -0.042243 -0.010564 -0.040658 -0.048992 -0.059053 -0.028222 -0.033283 -0.038033 -0.038507 -0.024453 4.356 0.0014326 0.0052695 -0.0029924 0.16134 0.016624 0.0093388 -0.0055667 -0.0023121 -0.002487 0 -0.020978 0 0.0022822 0 0.0016523 0 0.75434
6.0703 -0.047792 -0.040862 -0.0117 -0.040388 -0.062047 -0.051353 -0.043182 -0.041081 -0.034078 -0.038356 -0.031045 4.2288 0.0045801 -0.0004052 -0.0015964 0.16119 0.016614 0.0099293 -0.0057011 -0.00077629 -0.0042613 0 -0.020744 0 0.0019956 0 0.0019342 0 0.87308
6.0742 -0.044278 -0.040455 -0.031233 -0.039366 -0.063006 -0.038337 -0.059773 -0.050552 -0.03412 -0.04111 -0.043246 4.0867 0.0054787 -0.0029791 -2.9747e-05 0.16096 0.016574 0.0075634 -0.0033603 0.0018402 -0.0060742 0 -0.020185 0 0.0021879 0 0.0018279 0 0.98404
6.0781 -0.039499 -0.040508 -0.057299 -0.037576 -0.049804 -0.025782 -0.069143 -0.056745 -0.03743 -0.04439 -0.053514 3.9158 0.0031391 0.00015206 -0.00024058 0.16156 0.016804 0.0048602 -0.00016134 0.0036141 -0.0058772 0 -0.01953 0 0.0027186 0 0.0012972 0 1.0127
[truncated: 1,591,899 more chars]
