# Supplementary material for: Dataset from dynamic shake-table testing of five full-scale single leaf and cavity URM walls subjected to out-of-plane two-way bending
Source: Data Brief. 2019 Mar 20;24:103854. doi: 10.1016/j.dib.2019.103854 (PMC6480314; doi:10.1016/j.dib.2019.103854)
Supplement: Multimedia component 2 [file mmc2.zip › DATA/CS-010-RR/Test19.txt]

0 -0.0041359 -0.00051495 -0.021112 0.00082696 0.0073519 0.00096778 0.0031573 -0.0010655 0.0057231 0.009889 0.0090935 -0.91205 0.0019736 0.0021573 -0.00073073 -0.003583 -0.0023189 -0.0044584 0.0022774 0.0033511 0.00084169 0 -0.019689 0 0.0012845 0 0.0009443 0 -0.090484
0.003907 -0.0053438 -0.0019633 -0.017504 -0.0035819 0.0051422 -0.0027437 -0.0052934 -0.010706 -0.0084271 0.0096686 0.001927 -0.89068 0.0013028 0.0014903 -0.0040348 -0.0011064 -0.0016925 0.0021457 0.0052057 0.0041096 0.00078626 0 -0.019318 0 0.0017633 0 0.0011094 0 0.013618
0.007813 -0.0037424 -0.0038847 -0.0055205 -0.006988 -0.0022039 -0.0051988 -0.011765 -0.014885 -0.016134 0.0029834 -0.0072173 -0.87966 -0.00018671 -0.00044092 -0.0062927 0.0013497 -0.00047972 0.0073864 0.0066688 0.0032389 0.001835 0 -0.019513 0 0.0021405 0 0.00079735 0 0.13225
0.011719 -0.00051827 -0.0047675 0.0069246 -0.0082172 -0.0092078 -0.0055744 -0.012117 -0.012162 -0.014443 -0.007688 -0.014081 -0.89488 -0.0014832 -0.0013799 -0.0055483 0.0026729 0.00060933 0.0088054 0.0050365 0.0014333 0.0033825 0 -0.020278 0 0.0023805 0 0.00029494 0 0.19945
0.015625 0.0018234 -0.0036319 0.012004 -0.0071113 -0.010929 -0.0042648 -0.0063299 -0.0050968 -0.0063459 -0.017038 -0.015592 -0.93163 -0.0021122 -0.00081823 -0.0026622 0.0023165 0.0010671 0.0066045 0.00077397 -0.00014611 0.004105 0 -0.021118 0 0.0025444 0 0.0001821 0 0.18106
0.019532 0.0012725 -0.0009717 0.0065998 -0.0045968 -0.0064764 -0.0026294 0.0015713 0.0016861 0.0018291 -0.019835 -0.011325 -0.96866 -0.0026894 -0.00011031 -0.0002207 0.00074539 0.00088367 0.0026241 -0.0035935 -0.00048484 0.0031421 0 -0.021441 0 0.0026239 0 0.00074918 0 0.094839
0.023438 -0.0021706 0.0013609 -0.0059007 -0.0022253 0.00069368 -0.0021887 0.0066248 0.0042442 0.0045798 -0.014345 -0.0036348 -0.98536 -0.0039132 -0.00048793 0.00022389 -0.00081907 0.00043649 -0.0014288 -0.0053554 0.0007341 0.00078861 0 -0.021085 0 0.002526 0 0.0016322 0 -0.0025745
0.027344 -0.0064465 0.0014173 -0.017574 -0.0013128 0.0056051 -0.0037172 0.0064549 0.0013783 0.00029979 -0.0037931 0.0035747 -0.97717 -0.0052204 -0.0013621 -0.00032186 -0.0013076 0.00013106 -0.0047441 -0.0037861 0.0029102 -0.0018356 0 -0.020447 0 0.0022292 0 0.0020801 0 -0.052411
0.03125 -0.0088856 -0.0013366 -0.020729 -0.0021166 0.0052668 -0.0067222 0.0025162 -0.0048117 -0.0081409 0.0055242 0.006844 -0.95656 -0.0049632 -0.00089317 0.00041717 -0.00063262 0.00011808 -0.0069602 -0.00066434 0.0047809 -0.0036979 0 -0.020109 0 0.0019075 0 0.0016391 0 -0.03008
0.035157 -0.0080438 -0.0054579 -0.012863 -0.0036174 0.00030821 -0.0095829 -0.0015417 -0.010031 -0.015199 0.0083512 0.0049673 -0.9407 -0.002309 0.0017869 0.0032747 0.00034896 0.00028174 -0.0076769 0.00137 0.0050671 -0.0044615 0 -0.020287 0 0.0018286 0 0.00059495 0 0.041613
0.039063 -0.0045778 -0.0084128 0.0013678 -0.0041544 -0.0059669 -0.010301 -0.002724 -0.010157 -0.015843 0.0039069 -0.0003495 -0.93769 0.0011749 0.0052283 0.0064222 0.00074341 0.0004288 -0.0067663 0.0011355 0.0031844 -0.0043431 0 -0.020659 0 0.0020956 0 -0.00026878 0 0.1093
0.042969 -0.00062511 -0.0082706 0.01286 -0.002544 -0.0098739 -0.0075355 -0.00053027 -0.0038544 -0.0086411 -0.0038365 -0.0054595 -0.94334 0.002421 0.0068311 0.0070042 0.00050637 0.00046359 -0.0049104 -0.00023337 -0.00038443 -0.0035761 0 -0.020717 0 0.0025018 0 -0.00037182 0 0.12393
0.046875 0.001723 -0.0049567 0.014103 0.0010912 -0.0092776 -0.001437 0.0032169 0.0060995 0.0029359 -0.0090869 -0.0069702 -0.9493 -9.6806e-05 0.0054234 0.0040183 0.00037379 0.00041119 -0.0032582 -0.00065281 -0.0042895 -0.0021712 0 -0.020318 0 0.0026889 0 0.00017667 0 0.071246
0.050782 0.0017114 -0.00021124 0.0044926 0.00536 -0.0043484 0.0061587 0.0059253 0.014002 0.012225 -0.0080996 -0.0039006 -0.95308 -0.0041881 0.0025317 -0.00048455 0.00087376 0.00032596 -0.0022221 0.00070374 -0.0069919 -0.00021881 0 -0.01988 0 0.0024819 0 0.0007593 0 -0.020593
0.054688 0.00017619 0.0035932 -0.0090674 0.0084376 0.0026853 0.012406 0.005873 0.014715 0.013613 -0.0012871 0.0016565 -0.95998 -0.0053628 0.00092681 -0.0031111 0.0014828 0.00020918 -0.00084904 0.0025586 -0.0075562 0.0017113 0 -0.019999 0 0.0020711 0 0.00088359 0 -0.1
0.058594 -0.0012137 0.0048635 -0.01697 0.0090812 0.0084399 0.01478 0.0030646 0.0073605 0.0066981 0.0075051 0.0059728 -0.97611 -0.0011117 0.0018873 -0.002066 0.00095112 4.3968e-06 0.0020764 0.002899 -0.006129 0.002691 0 -0.020849 0 0.0018395 0 0.00061976 0 -0.12481
0.0625 -0.0010875 0.0035396 -0.013658 0.0071925 0.0098517 0.012415 -0.00085207 -0.003534 -0.0029363 0.013574 0.0063474 -1.0006 0.0059812 0.0039948 0.0014969 -0.0013612 -0.00035666 0.006044 0.0011855 -0.0038359 0.0021392 0 -0.021925 0 0.0019904 0 0.00042867 0 -0.088219
0.066407 0.00083396 0.00090775 -0.0013113 0.0037281 0.0059578 0.0066536 -0.0034141 -0.010729 -0.0075431 0.013924 0.0030808 -1.0249 0.0098125 0.0046846 0.0048213 -0.0044539 -0.00090887 0.0082969 -0.0008795 -0.0021113 0.0004642 0 -0.022408 0 0.0023408 0 0.00060699 0 -0.021818
0.070313 0.0036448 -0.0012198 0.012125 0.00017408 -0.00099923 0.00037724 -0.0026428 -0.0092168 -0.0031531 0.0085461 -0.00079246 -1.04 0.0061855 0.0029082 0.0060276 -0.0061624 -0.0016184 0.0060335 -0.00092127 -0.0017919 -0.0010797 0 -0.021846 0 0.0024939 0 0.00095906 0 0.025752
0.074219 0.0058102 -0.0014564 0.018697 -0.002089 -0.0063738 -0.0035652 0.0016655 0.00011078 0.0070508 0.00018796 -0.0018955 -1.0433 -0.0028461 0.00015138 0.0052875 -0.0049261 -0.0023473 -0.00039355 0.0016565 -0.002509 -0.0013492 0 -0.020546 0 0.0022244 0 0.001041 0 0.020652
0.078125 0.0060517 0.00046755 0.015492 -0.0023272 -0.0059655 -0.0038847 0.0074371 0.010926 0.014944 -0.0070014 0.0008042 -1.0393 -0.010184 -0.0011688 0.0038929 -0.0012838 -0.0028508 -0.0067063 0.0047913 -0.0028536 -0.00028049 0 -0.019332 0 0.0016993 0 0.00070045 0 -0.034282
0.082032 0.0041223 0.0035274 0.0055982 -0.00075636 0.00079483 -0.0013759 0.011246 0.015853 0.013768 -0.0094634 0.005157 -1.0333 -0.0098346 -0.00017201 0.0026472 0.0023678 -0.00287 -0.0079042 0.0054688 -0.0013585 0.0010417 0 -0.018894 0 0.0013224 0 0.00031263 0 -0.10168
0.085938 0.0010479 0.0058851 -0.0048162 0.0015711 0.0098811 0.0018429 0.010423 0.011604 0.0034926 -0.0061755 0.0075361 -1.0261 -0.0024689 0.001711 0.0014138 0.0036632 -0.002317 -0.0029332 0.002519 0.0022883 0.0013476 0 -0.019283 0 0.001363 0 0.00042856 0 -0.13439
0.089844 -0.0013813 0.0059278 -0.010455 0.0033815 0.015132 0.0037775 0.0050351 0.0011405 -0.0091042 0.00049632 0.0057249 -1.0156 0.0049952 0.0023223 2.0106e-05 0.0021708 -0.0014198 0.0037709 -0.0021424 0.0067335 0.00034318 0 -0.019967 0 0.0017348 0 0.0011764 0 -0.10665
0.09375 -0.0016712 0.0033533 -0.0092234 0.0040257 0.012609 0.0036886 -0.0018071 -0.0085628 -0.015614 0.0059559 0.00067684 -1.0016 0.0056798 0.00091456 -0.00095211 -0.00036135 -0.00065616 0.005939 -0.0050623 0.009719 -0.00099965 0 -0.020326 0 0.0021259 0 0.0020398 0 -0.031585
0.097657 0.0003825 -0.00045684 -0.0023902 0.0039361 0.0035715 0.0022469 -0.0058121 -0.011324 -0.012106 0.0063145 -0.0042109 -0.98967 -0.0008431 -0.0013724 -0.00070748 -0.0015755 -0.0004512 0.0013104 -0.004198 0.0096989 -0.0013264 0 -0.020148 0 0.0023225 0 0.0022781 0 0.046499
0.10156 0.0034639 -0.0032158 0.0063996 0.0042103 -0.0062917 0.00081522 -0.0043672 -0.0056465 -0.0014392 0.001305 -0.0056504 -0.9871 -0.0080855 -0.0029569 0.00049068 -0.00044054 -0.00084786 -0.005959 -0.0005571 0.0070609 -0.00018325 0 -0.019704 0 0.0023932 0 0.0016092 0 0.079763
0.10547 0.0055263 -0.0032656 0.012485 0.0055353 -0.010805 0.00049701 0.0016226 0.0047608 0.0094721 -0.0051348 -0.0027994 -0.99616 -0.008652 -0.003382 0.0010728 0.0020926 -0.0014439 -0.0090155 0.0029063 0.0038533 0.0014762 0 -0.019441 0 0.0025672 0 0.00050316 0 0.046776
0.10938 0.0051378 -0.000763 0.01203 0.007368 -0.0074321 0.0015677 0.0082616 0.013726 0.014651 -0.0074582 0.0023314 -1.011 -0.0011186 -0.0032861 -0.00032027 0.0040782 -0.0016982 -0.0048819 0.0039767 0.0021267 0.0020683 0 -0.019603 0 0.0029598 0 -0.00020104 0 -0.034297
0.11328 0.00247 0.0024444 0.0042938 0.008221 0.0013435 0.0034738 0.01119 0.016446 0.012409 -0.0026107 0.0064941 -1.0227 0.0086505 -0.0030737 -0.0029859 0.0041244 -0.0013828 0.002507 0.0028882 0.002285 0.00080482 0 -0.020098 0 0.0034344 0 2.9091e-06 0 -0.11716
0.11719 -0.0007772 0.0042078 -0.0069481 0.0069627 0.010014 0.0052135 0.0083623 0.011985 0.0053425 0.0074699 0.0074511 -1.0284 0.012893 -0.0021284 -0.0042034 0.0021674 -0.00079376 0.0060303 0.0016097 0.0029486 -0.0014744 0 -0.020648 0 0.0037264 0 0.000911 0 -0.15574
0.12109 -0.0024787 0.0036322 -0.01473 0.0040159 0.013617 0.0058377 0.0012719 0.0033015 -0.0019238 0.016971 0.0052295 -1.034 0.0088934 0.0003081 -0.0016466 -0.0008811 -0.00052069 0.0024445 0.0016697 0.0024993 -0.0028316 0 -0.021012 0 0.0036772 0 0.0018626 0 -0.13142
0.125 -0.0014599 0.0015541 -0.013176 0.0012687 0.010434 0.0049011 -0.0060423 -0.0047793 -0.0052223 0.020132 0.0017265 -1.0474 0.0010556 0.0036055 0.0040002 -0.0039077 -0.0009488 -0.0041914 0.0027886 0.00083232 -0.0017487 0 -0.021084 0 0.0033396 0 0.0023337 0 -0.062381
0.12891 0.0017674 -0.00035056 -0.002111 0.00059616 0.002534 0.0027244 -0.0094595 -0.0082856 -0.0025764 0.015008 -0.00077433 -1.0683 -0.0035246 0.005598 0.0090267 -0.0060028 -0.0019068 -0.0063654 0.0035562 -0.0004716 0.0015721 0 -0.020861 0 0.0028853 0 0.0023021 0 0.0097677
0.13281 0.0053442 -0.00094795 0.011875 0.0022151 -0.0055925 0.00028528 -0.007194 -0.0061299 0.004767 0.0044116 -0.001053 -1.0844 -0.0015066 0.0044258 0.0097325 -0.0064626 -0.00275 -0.00067941 0.0032036 0.00013261 0.0051779 0 -0.020403 0 0.0024567 0 0.002101 0 0.046641
0.13672 0.0071946 -0.00030108 0.019545 0.0043703 -0.0093552 -0.0013313 -0.0008083 -0.00050694 0.012274 -0.0062558 0.00048445 -1.0804 0.0042522 0.00059576 0.0058327 -0.0049082 -0.0028063 0.0083345 0.0024578 0.0021988 0.0066685 0 -0.019857 0 0.0021293 0 0.0019935 0 0.035656
0.14063 0.0062181 0.00081584 0.015698 0.004742 -0.0064067 -0.001652 0.0057194 0.0045352 0.013963 -0.012329 0.0023088 -1.0519 0.0080787 -0.0030896 0.00089644 -0.0017281 -0.0018371 0.012167 0.0025836 0.0032268 0.0048846 0 -0.01946 0 0.0019761 0 0.0019277 0 -0.0054075
0.14453 0.0028653 0.0018506 0.0032477 0.0024241 0.0018517 -0.0011455 0.0083748 0.0056469 0.0062888 -0.012058 0.0029157 -1.0121 0.0069425 -0.0039941 -0.0007979 0.0016893 -0.00019547 0.0064514 0.0037435 0.00091418 0.00076601 0 -0.019438 0 0.0020866 0 0.0016842 0 -0.043493
0.14844 -0.0011597 0.0028311 -0.0087319 -0.0012247 0.010553 -0.0007811 0.0056053 0.0023938 -0.0081287 -0.0067576 0.0018863 -0.98373 0.002705 -0.0021209 0.0019027 0.0035822 0.001371 -0.0046198 0.0045707 -0.0042444 -0.003217 0 -0.019817 0 0.0024624 0 0.0012 0 -0.053697
0.15234 -0.0038483 0.0038632 -0.01166 -0.003592 0.013899 -0.0010886 -0.00060329 -0.0023615 -0.020469 0.00039939 0.00016811 -0.98218 -0.0004932 2.7317e-05 0.0061578 0.0031103 0.002097 -0.011986 0.003535 -0.0086696 -0.0046552 0 -0.020331 0 0.0029076 0 0.00069762 0 -0.0348
0.15625 -0.0039649 0.0044795 -0.0036726 -0.0028313 0.0089625 -0.0015556 -0.0059019 -0.0043888 -0.020976 0.0059228 -0.00068315 -1.004 -0.0005327 0.00020114 0.0080322 0.0011952 0.0015419 -0.010064 0.0006939 -0.0084399 -0.0027405 0 -0.020566 0 0.0031035 0 0.00049102 0 -0.0069773
0.16016 -0.001685 0.003747 0.0092609 0.000769 -0.001761 -0.0010329 -0.0064212 -0.001185 -0.0065751 0.0073892 0.00016355 -1.0311 0.0010938 -0.0010628 0.006282 -9.5339e-05 -0.00021247 -0.0017111 -0.0020936 -0.0028584 0.0012476 0 -0.020281 0 0.0028745 0 0.00068531 0 0.005267
0.16406 0.0015494 0.0012105 0.017898 0.0050771 -0.011393 0.0010829 -0.0014336 0.0059549 0.015201 0.0045417 0.001945 -1.046 0.001571 -0.00090022 0.0033297 0.00068432 -0.0025401 0.0048964 -0.0028593 0.0044566 0.0048041 0 -0.019629 0 0.0024049 0 0.0010833 0 -0.0083341
0.16797 0.0038952 -0.0022517 0.016257 0.007676 -0.013251 0.0039652 0.006078 0.012547 0.030153 -0.00035098 0.0027566 -1.0448 6.5626e-05 0.0027248 0.0025829 0.002982 -0.0044624 0.0043024 -0.0014639 0.0082518 0.005831 0 -0.019072 0 0.002142 0 0.0013743 0 -0.037151
0.17188 0.0042015 -0.0046762 0.0053969 0.0073874 -0.0058634 0.0057372 0.011448 0.013954 0.02726 -0.0035735 0.0011536 -1.0372 -0.0015361 0.0084051 0.0048974 0.0046381 -0.0050589 -0.0011775 0.00022996 0.0059495 0.0039755 0 -0.019017 0 0.0024088 0 0.0013955 0 -0.058685
0.17578 0.0026588 -0.0043957 -0.0077862 0.004731 0.0055814 0.004973 0.01151 0.0087121 0.007162 -0.0024094 -0.0024026 -1.0345 -0.0010163 0.0121 0.0077484 0.0038121 -0.0039613 -0.0041919 0.00020606 -0.00020022 0.00079541 0 -0.019489 0 0.0030691 0 0.0012154 0 -0.055298
0.17969 0.00057372 -0.0014438 -0.015341 0.0012739 0.012847 0.0020484 0.0065935 -0.000319 -0.017572 0.0025622 -0.0056696 -1.0388 0.0014588 0.010816 0.0078414 0.0006966 -0.0016306 3.0325e-05 -0.0016673 -0.0051098 -0.0013558 0 -0.020111 0 0.003596 0 0.0010012 0 -0.025882
0.18359 -0.00058193 0.002288 -0.013224 -0.0014124 0.010744 -0.0009519 -8.0705e-05 -0.0078741 -0.030976 0.0073973 -0.0064575 -1.0421 0.0032834 0.0055738 0.0044113 -0.0026119 0.00084481 0.0087719 -0.0034847 -0.0052505 -0.00096322 0 -0.020432 0 0.0035256 0 0.00084964 0 0.015087
0.1875 -0.00018217 0.0043742 -0.003514 -0.0024716 0.00096535 -0.0018376 -0.0049369 -0.0098732 -0.024694 0.0075964 -0.0046413 -1.0363 0.0020496 0.00065701 -0.00013909 -0.0039741 0.0023799 0.014352 -0.0032174 -0.0015302 0.0016374 0 -0.020291 0 0.0028859 0 0.00075304 0 0.048386
0.19141 0.0011946 0.0036076 0.0070918 -0.001928 -0.009305 -0.00011336 -0.0064126 -0.0060805 -0.0032998 0.001891 -0.0023968 -1.023 -0.0019218 -0.00021424 -0.0027818 -0.0030135 0.0025387 0.011437 -0.00076014 0.0018667 0.004588 0 -0.019922 0 0.00218 0 0.00068577 0 0.061433
0.19531 0.0022865 0.00076776 0.011458 -0.00045793 -0.012808 0.0025757 -0.0054107 2.4403e-05 0.019531 -0.0062043 -0.0021821 -1.0118 -0.0057508 0.0029289 -0.0028482 -0.0011444 0.0017149 0.0019777 0.0019742 0.0014883 0.0059224 0 -0.019711 0 0.0019202 0 0.0006661 0 0.052605
0.19922 0.0021219 -0.0021331 0.00653 0.001015 -0.0073256 0.0037329 -0.0038351 0.0039331 0.0305 -0.01077 -0.0041817 -1.0115 -0.006615 0.0067508 -0.0023627 0.0001082 0.0007171 -0.006794 0.002999 -0.002266 0.0049922 0 -0.019842 0 0.0021569 0 0.00070997 0 0.028159
0.20313 0.00070882 -0.0033922 -0.0044406 0.0017628 0.0032071 0.0019237 -0.0027555 0.0033146 0.024738 -0.0081598 -0.0057269 -1.0209 -0.0041584 0.0080218 -0.0034963 0.00071078 0.00012119 -0.0090012 0.0022194 -0.0056932 0.0028217 0 -0.020165 0 0.0024631 0 0.00075527 0 -0.002954
0.20703 -0.0010282 -0.0026759 -0.013626 0.0015782 0.011907 -0.0022393 -0.0017931 -0.00053788 0.007458 -0.0001358 -0.003591 -1.0301 -0.00046834 0.0064589 -0.0059411 0.0019531 -6.8341e-05 -0.0049115 0.0013697 -0.0053105 0.0011622 0 -0.02037 0 0.0023931 0 0.000685 0 -0.03165
0.21094 -0.0019485 -0.00090874 -0.013702 0.00079049 0.0136 -0.0066576 -1.7359e-05 -0.0039288 -0.010592 0.0072765 0.00268 -1.0302 0.0020313 0.0043034 -0.0070671 0.0046761 -0.00021079 0.00029739 0.0019772 -0.00098845 0.0010576 0 -0.020296 0 0.0019546 0 0.00045249 0 -0.048845
0.21484 -0.0014801 0.00065025 -0.0031736 -6.1048e-05 0.0076495 -0.009152 0.0027023 -0.0036613 -0.019874 0.0084131 0.009519 -1.0223 0.0025197 0.0034583 -0.0047628 0.0077924 -0.00054523 0.0018782 0.003498 0.004101 0.0021087 0 -0.020074 0 0.001615 0 0.00016605 0 -0.04667
0.21875 4.1022e-05 0.0012495 0.01193 -0.00062308 -0.0023531 -0.0085461 0.0051753 0.00048314 -0.01685 0.0023126 0.011695 -1.0158 0.001871 0.003445 6.8462e-06 0.00881 -0.00092394 -0.00056205 0.0036656 0.0064169 0.0030017 0 -0.019989 0 0.0018272 0 1.1125e-05 0 -0.022477
0.22266 0.0016278 0.00084105 0.021754 -0.00081801 -0.011023 -0.0049157 0.0055985 0.0054294 -0.0049432 -0.0066856 0.0065715 -1.019 0.001334 0.0023119 0.0036844 0.0060698 -0.00099527 -0.0039319 0.00084789 0.0049707 0.0027713 0 -0.020212 0 0.0025483 0 6.8377e-05 0 0.017293
0.22656 0.0022558 -0.00022297 0.01946 -0.00057584 -0.014003 0.00064252 0.0028497 0.0069082 0.0079157 -0.012373 -0.0033529 -1.0312 0.0014732 -0.00071405 0.003327 0.00057919 -0.00060034 -0.0055237 -0.0039284 0.001645 0.001662 0 -0.020644 0 0.00324 0 0.00022129 0 0.058163
0.23047 0.0014481 -0.0014984 0.0062322 0.00038718 -0.0099725 0.0062548 -0.0026055 0.0025796 0.01371 -0.011197 -0.011958 -1.0436 0.0022679 -0.0039237 -0.00058522 -0.0044599 4.8024e-05 -0.0054127 -0.0074353 -0.0010149 0.00084278 0 -0.021 0 0.0033606 0 0.00026821 0 0.084735
0.23438 -0.00045349 -0.0025101 -0.0094268 0.002313 -0.001317 0.0096436 -0.008725 -0.0059566 0.0088329 -0.0043998 -0.013965 -1.0479 0.0036848 -0.0047077 -0.0045291 -0.006185 0.00057643 -0.00519 -0.0069484 -0.00214 0.0012747 0 -0.021033 0 0.0028634 0 0.00013302 0 0.089085
0.23828 -0.0024239 -0.0027447 -0.017678 0.0048055 0.0068802 0.0090658 -0.012743 -0.013755 -0.003527 0.0034507 -0.0086981 -1.0445 0.0056296 -0.0023307 -0.0051727 -0.0044087 0.00080205 -0.0051631 -0.0027113 -0.0028011 0.0027746 0 -0.020683 0 0.0022107 0 -5.0368e-05 0 0.073711
0.24219 -0.0032345 -0.0018377 -0.014068 0.0066196 0.0095396 0.0046546 -0.012446 -0.015542 -0.014924 0.0079036 -0.00014686 -1.0414 0.0073229 0.0011469 -0.0023573 -0.0015944 0.00083992 -0.0037004 0.0021825 -0.0042606 0.004114 0 -0.020071 0 0.0018996 0 -7.7965e-05 0 0.046797
0.24609 -0.002086 9.853e-05 -0.0020453 0.0063997 0.0049179 -0.00094304 -0.0073693 -0.0092652 -0.016931 0.0073364 0.006461 -1.0456 0.0072581 0.0028545 0.00096984 -0.00048857 0.00087115 0.00037377 0.0044138 -0.0062424 0.0040513 0 -0.019397 0 0.0019864 0 0.00010638 0 0.014515
0.25 0.00089543 0.002361 0.010148 0.0039748 -0.0036521 -0.0037586 0.00066161 0.0022212 -0.0070827 0.0033745 0.0085264 -1.0558 0.0044189 0.0019136 0.0016675 -0.0016145 0.00086053 0.0052365 0.0031384 -0.0070203 0.0023804 0 -0.018861 0 0.002088 0 0.00035296 0 -0.022263
0.25391 0.0045952 0.0039991 0.015335 0.00097741 -0.0094847 -0.0012465 0.0081379 0.012678 0.008891 -0.0006429 0.0073063 -1.0639 -0.00022863 9.7795e-05 -0.00072605 -0.0029482 0.00056545 0.0067673 0.00033709 -0.0051466 0.00010987 0 -0.018644 0 0.0018446 0 0.00047377 0 -0.064055
0.25781 0.0073943 0.0044197 0.011593 -0.00013379 -0.0072141 0.0054008 0.011632 0.016365 0.020785 -0.0017903 0.0059829 -1.0626 -0.0037868 -0.00026772 -0.0038264 -0.0020292 -0.00016163 0.0023926 -0.0013225 -0.0010078 -0.0013257 0 -0.018863 0 0.0013557 0 0.00044764 0 -0.1062
0.26172 0.0079883 0.0037515 0.002412 0.001858 0.0028316 0.011544 0.0098569 0.011746 0.021225 0.00088168 0.0066933 -1.0521 -0.0035571 0.0011944 -0.0048823 0.0015157 -0.0011269 -0.0057279 -0.00092951 0.003324 -0.0011161 0 -0.019479 0 0.0011277 0 0.00042645 0 -0.13701
0.26563 0.0060742 0.0026463 -0.0062798 0.0055293 0.014228 0.012253 0.0045844 0.0024354 0.010983 0.0058525 0.009066 -1.0394 0.00047363 0.0027395 -0.0033682 0.0054102 -0.0019136 -0.011772 0.00021896 0.0057298 0.00043541 0 -0.020215 0 0.001576 0 0.00052891 0 -0.14343
0.26953 0.0024847 0.0016913 -0.0096419 0.0075625 0.018845 0.0060521 -0.00048249 -0.0053486 -0.0019953 0.0098123 0.01101 -1.032 0.0052759 0.00274 -0.0012759 0.0066433 -0.0022605 -0.01105 0.00036482 0.005596 0.0022409 0 -0.020652 0 0.0025825 0 0.00066171 0 -0.11932
0.27344 -0.001302 0.00095944 -0.0061117 0.0053096 0.012872 -0.0037934 -0.0023246 -0.0070856 -0.0091091 0.0093723 0.010496 -1.0326 0.0071973 0.0017045 -0.0010534 0.0040956 -0.0022699 -0.0041395 -0.00071827 0.0039716 0.0031623 0 -0.020501 0 0.0035595 0 0.0005984 0 -0.069004
0.27734 -0.0039445 7.8188e-05 0.0021349 -0.00089206 -0.00025066 -0.011596 -0.00079074 -0.0029936 -0.0077709 0.003167 0.0066802 -1.0391 0.0050475 0.0016766 -0.0033025 -0.00047916 -0.0021654 0.0036164 -0.0015526 0.0024555 0.0025722 0 -0.019865 0 0.0039624 0 0.00025896 0 -0.003426
0.28125 -0.0048325 -0.0012769 0.010196 -0.0076908 -0.012341 -0.013294 0.0014429 0.0023584 -0.0028196 -0.0068637 -5.9634e-05 -1.0488 0.00093523 0.0035833 -0.0063175 -0.0039175 -0.0018402 0.0067966 -0.00071749 0.0019894 0.00050348 0 -0.019224 0 0.003744 0 -0.00012217 0 0.066079
0.28516 -0.0042012 -0.0029296 0.012775 -0.011106 -0.016332 -0.00895 0.0012324 0.003577 -0.0017722 -0.016121 -0.0084265 -1.0608 -0.0019299 0.0055576 -0.007626 -0.0041673 -0.00076577 0.0043773 0.0013477 0.0024959 -0.0024557 0 -0.019092 0 0.0033107 0 -0.0001739 0 0.12947
0.28906 -0.0028161 -0.0041959 0.0073285 -0.0093661 -0.010889 -0.001912 -0.0022136 -0.0014299 -0.0081376 -0.019868 -0.016194 -1.074 -0.0022542 0.0044019 -0.0059345 -0.0016753 0.0014594 -4.8147e-05 0.0024458 0.0032917 -0.0053204 0 -0.019585 0 0.0030502 0 0.00022102 0 0.17417
0.29297 -0.0014942 -0.0043347 -0.0036197 -0.0039081 -0.00053479 0.0041942 -0.0063982 -0.0097023 -0.018316 -0.016084 -0.020271 -1.0839 -0.0015025 -0.0010267 -0.0018577 0.0013754 0.0043276 -0.0021223 0.00066568 0.0036042 -0.0069561 0 -0.020304 0 0.0029333 0 0.00072888 0 0.18256
0.29688 -0.00072634 -0.0031015 -0.013177 0.0020737 0.008096 0.0078163 -0.0073415 -0.015126 -0.024297 -0.0066563 -0.01772 -1.0845 -0.001856 -0.0080225 0.0028005 0.0030588 0.0062295 -0.00068346 -0.0035642 0.0028157 -0.0065469 0 -0.02066 0 0.0026019 0 0.0008246 0 0.13854
0.30078 -0.00052719 -0.00099223 -0.014365 0.0060222 0.010563 0.0094058 -0.0027409 -0.012676 -0.019651 0.0039105 -0.0077404 -1.0736 -0.0035787 -0.011964 0.0062371 0.0030939 0.0053035 0.0018326 -0.0074466 0.00064491 -0.0041632 0 -0.020398 0 0.0018483 0 0.00031282 0 0.041951
0.30469 -0.0005281 0.0009981 -0.0054692 0.0073029 0.0065506 0.0097022 0.0059942 -0.0020678 -0.004141 0.011237 0.0067639 -1.0573 -0.0046612 -0.010338 0.0073686 0.0025904 0.00085863 0.0024211 -0.0079816 -0.002509 -0.00097118 0 -0.019835 0 0.00097461 0 -0.00039872 0 -0.080694
0.30859 -0.00026662 0.0019467 0.0078292 0.0066607 -0.00096817 0.0085606 0.014393 0.011699 0.015979 0.013259 0.019742 -1.0462 -0.00314 -0.0049781 0.0059877 0.0026933 -0.0057369 0.00056318 -0.004462 -0.0053651 0.0013035 0 -0.019595 0 0.00062797 0 -0.000597 0 -0.18196
0.3125 0.00044946 0.0015537 0.015977 0.0048902 -0.0077986 0.0055208 0.01773 0.021268 0.031529 0.010596 0.024971 -1.0477 0.00042516 -0.00029215 0.0027726 0.003524 -0.011543 -0.001682 0.00088665 -0.0062726 0.0014707 0 -0.020048 0 0.0012342 0 8.952e-05 0 -0.21697
0.31641 0.0013184 0.00032927 0.012578 0.0022144 -0.010372 0.0011635 0.013953 0.021403 0.035151 0.0054268 0.019703 -1.0588 0.0030953 0.00075421 -0.00075314 0.004295 -0.01371 -0.002195 0.004664 -0.0044205 -0.00026452 0 -0.020967 0 0.0025634 0 0.0012941 0 -0.17029
0.32031 0.0016727 -0.0007266 -0.00052485 -0.0012295 -0.0070905 -0.0026352 0.0048156 0.012097 0.024729 8.5068e-05 0.0064391 -1.0689 0.0023622 -0.0010142 -0.0026949 0.0042559 -0.011177 -0.00097249 0.0049244 -0.00079256 -0.0024436 0 -0.02172 0 0.0038559 0 0.0021714 0 -0.066564
0.32422 0.00096388 -0.00078713 -0.014375 -0.0047024 0.00072626 -0.0041516 -0.0052608 -0.0015769 0.0043145 -0.0037365 -0.0084836 -1.069 -0.0011995 -0.0024261 -0.0018602 0.0034309 -0.0052352 0.00027534 0.0024928 0.0022294 -0.0034872 0 -0.02181 0 0.004408 0 0.0021122 0 0.044076
0.32813 -0.00070616 0.00021559 -0.019509 -0.0069768 0.008868 -0.0035143 -0.011661 -0.012619 -0.017481 -0.0052436 -0.018509 -1.0601 -0.0042391 -0.0014478 0.00121 0.0024914 0.0013702 0.00035683 5.0443e-06 0.0026211 -0.0029206 0 -0.021266 0 0.0040922 0 0.0012687 0 0.11576
0.33203 -0.0024659 0.0015198 -0.012781 -0.0071812 0.012159 -0.0026818 -0.011871 -0.016116 -0.031143 -0.0046497 -0.020251 -1.0501 -0.0037312 0.00096019 0.0042969 0.0020375 0.0060393 -7.1271e-06 -0.00036912 0.0004358 -0.0016402 0 -0.020547 0 0.003362 0 0.0004054 0 0.13045
0.33594 -0.0031802 0.0020939 0.00085727 -0.0053938 0.0079089 -0.0034375 -0.0065109 -0.011629 -0.030748 -0.003101 -0.014647 -1.0455 0.00015031 0.0023476 0.004973 0.0020772 0.0075325 0.00082693 0.0014062 -0.0021431 -0.00098553 0 -0.020076 0 0.0027898 0 0.00021829 0 0.10005
0.33984 -0.0022865 0.0014542 0.012542 -0.0023236 -0.001485 -0.0053344 0.0012239 -0.0027455 -0.017175 -0.0020244 -0.0056037 -1.0447 0.0042032 0.0017517 0.002481 0.0021634 0.0061618 0.0032692 0.0034194 -0.0026556 -0.0014587 0 -0.01989 0 0.0025992 0 0.00075052 0 0.049616
0.34375 -0.00030522 9.4374e-05 0.015871 0.0014523 -0.0094758 -0.0058298 0.0073295 0.0055309 0.0021245 -0.0019723 0.0025594 -1.0406 0.005183 0.00080524 -0.0015648 0.0019311 0.0031513 0.005711 0.0035122 -0.00055412 -0.0022771 0 -0.019731 0 0.0026088 0 0.0014259 0 -0.0016816
0.34766 0.0014644 -0.00086716 0.010571 0.0056642 -0.010009 -0.0027626 0.0091001 0.0096496 0.017254 -0.0018988 0.0072122 -1.031 0.002618 0.0018049 -0.0043555 0.0014252 -0.00018154 0.0061068 0.0010233 0.0022874 -0.0021786 0 -0.019447 0 0.0025684 0 0.001627 0 -0.04677
0.35156 0.0019298 -0.00057731 0.0015108 0.0096725 -0.0024922 0.0031365 0.0065041 0.0089468 0.021628 0.00012773 0.0080948 -1.0238 -0.0012035 0.004938 -0.0040115 0.0009305 -0.0029159 0.004258 -0.0027599 0.0032827 -0.00071868 0 -0.019238 0 0.0024883 0 0.0012506 0 -0.08331
0.35547 0.0011366 0.00087063 -0.0051203 0.011915 0.0073002 0.0083072 0.0020151 0.0052072 0.015525 0.0049893 0.0066523 -1.0302 -0.0037645 0.0077851 -0.00088855 0.00058648 -0.0046208 0.0022663 -0.0056506 0.0015364 0.0011864 0 -0.019474 0 0.0026109 0 0.00073663 0 -0.1051
0.35938 0.00037474 0.0025817 -0.0053245 0.010641 0.011716 0.0092689 -0.0010679 0.0011641 0.0050555 0.011028 0.0047366 -1.0526 -0.0045974 0.0077216 0.0029288 0.00026829 -0.00526 0.0025133 -0.0061845 -0.0012593 0.0020212 0 -0.020256 0 0.0030703 0 0.0006019 0 -0.10406
0.36328 0.0012849 0.003729 0.0012175 0.0057622 0.0076458 0.0058648 -0.00075678 -0.00088681 -0.0024788 0.01471 0.0035161 -1.0786 -0.0050641 0.0046698 0.0053332 -0.00014133 -0.0050738 0.0051638 -0.0045719 -0.0022479 0.0010516 0 -0.021193 0 0.0036172 0 0.00096076 0 -0.081826
0.36719 0.0045832 0.0043656 0.011447 6.6642e-05 -0.00066335 0.0018053 0.0024999 0.00025095 -0.0031743 0.013346 0.0031681 -1.0893 -0.006208 0.001223 0.0055674 -0.00044526 -0.0044453 0.0077821 -0.0023633 0.00016437 -0.00096588 0 -0.021686 0 0.0037322 0 0.001476 0 -0.057879
0.37109 0.0093595 0.0053982 0.020268 -0.0018942 -0.0050512 0.0017973 0.0064793 0.0045754 0.0020986 0.0077008 0.0034072 -1.0761 -0.0072613 -3.5288e-05 0.0042821 -0.0002156 -0.0037322 0.007558 -0.0012053 0.0050414 -0.0024171 0 -0.021453 0 0.0030606 0 0.001722 0 -0.062299
0.375 0.013518 0.0076837 0.022746 0.002977 -0.00032989 0.0075942 0.0090386 0.010936 0.0097526 0.0020082 0.0043017 -1.0494 -0.0065122 0.00081166 0.0026079 0.00073682 -0.0031436 0.0040106 -0.0016894 0.0097893 -0.0022164 0 -0.020792 0 0.0017764 0 0.0015603 0 -0.11501
0.37891 0.015092 0.011032 0.01693 0.013425 0.01131 0.016286 0.0096433 0.017177 0.016497 0.001036 0.0065452 -1.0302 -0.0035126 0.0012144 0.0012963 0.0019782 -0.0027707 -0.00044946 -0.0031236 0.012171 -0.00066249 0 -0.02029 0 0.00052674 0 0.0011777 0 -0.20728
0.38281 0.013541 0.014045 0.0058485 0.02388 0.022128 0.022238 0.0093964 0.020698 0.020753 0.0064391 0.010749 -1.0309 -6.3172e-05 -0.00098052 0.0005632 0.0026141 -0.0027335 -0.0026216 -0.0042808 0.011609 0.00099113 0 -0.020253 0 -2.0961e-05 0 0.00082735 0 -0.30191
0.38672 0.010112 0.015001 -0.0034275 0.02786 0.025164 0.021096 0.0097242 0.019608 0.022092 0.015396 0.016271 -1.0435 0.0012804 -0.0050322 0.00036464 0.001947 -0.0032423 -0.0012634 -0.0044211 0.0088884 0.0017652 0 -0.020421 0 0.00034058 0 0.00059637 0 -0.35431
0.39063 0.0070296 0.013115 -0.004167 0.02236 0.019548 0.012783 0.010988 0.013983 0.020295 0.022606 0.020798 -1.0467 -0.000295 -0.007832 0.00052622 6.3329e-05 -0.0044194 0.0020286 -0.0037286 0.0050238 0.0017649 0 -0.020268 0 0.0012353 0 0.00043338 0 -0.3401
0.39453 0.0060442 0.0091459 0.0048223 0.0099738 0.010479 0.00146 0.012219 0.0062496 0.015479 0.023932 0.021491 -1.026 -0.0030027 -0.0069421 0.00064754 -0.0021937 -0.0059998 0.0044301 -0.0028791 0.00065356 0.0018218 0 -0.019579 0 0.0020134 0 0.00033493 0 -0.26939
0.39844 0.0072981 0.0049222 0.017494 -0.0027599 0.0044194 -0.0071483 0.012071 8.2786e-05 0.0089409 0.018838 0.017133 -0.98813 -0.0042024 -0.0030129 0.0002284 -0.0038532 -0.0072505 0.0043154 -0.0022415 -0.003587 0.0024168 0 -0.018717 0 0.0022241 0 0.00041278 0 -0.1782
0.40234 0.0092599 0.0022128 0.024501 -0.0094479 0.0040137 -0.0090695 0.010002 -0.0017303 0.0031893 0.010096 0.0095102 -0.95578 -0.0029732 0.00088093 -0.00076533 -0.0044694 -0.0073236 0.0023093 -0.0015264 -0.0065762 0.0030481 0 -0.018298 0 0.0018862 0 0.00073265 0 -0.10482
0.40625 0.0097709 0.0017923 0.020207 -0.0074595 0.0068977 -0.0040519 0.0066581 0.00092061 0.00043707 0.0015988 0.0025497 -0.94707 -0.00087013 0.002228 -0.0014361 -0.0042204 -0.0058553 0.00030369 -0.00022257 -0.0071289 0.0027326 0 -0.018584 0 0.0013924 0 0.0011239 0 -0.068319
0.41016 0.0075364 0.0032428 0.0071569 0.0010902 0.0087067 0.0045851 0.0032802 0.0053639 0.00074507 -0.0037712 -0.00043704 -0.95887 -0.0001552 0.0012796 -0.00039549 -0.003448 -0.0033089 -0.00033297 0.0016477 -0.0051914 0.0011365 0 -0.019214 0 0.001174 0 0.0012388 0 -0.062471
0.41406 0.0030964 0.0053838 -0.0058267 0.011082 0.0070493 0.011845 0.000802 0.0079219 0.0017945 -0.0049829 0.00073642 -0.96968 -0.0014507 0.00029618 0.0028878 -0.0022114 -0.00071216 0.00032189 0.0032879 -0.0024829 -0.00086282 0 -0.019574 0 0.0014001 0 0.00087445 0 -0.065991
0.41797 -0.0013751 0.0068832 -0.010427 0.017355 0.003009 0.013716 -0.00055655 0.0063949 0.00088583 -0.0026525 0.0030725 -0.95955 -0.0033022 0.00083923 0.0070108 -0.00040225 0.0010403 0.001235 0.0037416 -0.0015054 -0.0018487 0 -0.019421 0 0.0019074 0 0.00024387 0 -0.059144
0.42188 -0.0033591 0.0067564 -0.0048794 0.017178 -0.00050412 0.0093836 -0.0010324 0.0015494 -0.0024811 0.0014644 0.0029995 -0.92864 -0.0040156 0.0021061 0.0091727 0.0016676 0.0017293 0.0015046 0.0028106 -0.0034464 -0.0011881 0 -0.01914 0 0.002365 0 -0.00012805 0 -0.03581
0.42578 -0.0015902 0.0047469 0.0054952 0.011243 -0.0014594 0.0017926 -0.00082713 -0.0033816 -0.0058664 0.0050975 -0.00046882 -0.897 -0.0036503 0.0020566 0.007324 0.0029152 0.0017263 0.00095198 0.0013294 -0.0068618 0.00029225 0 -0.019337 0 0.0025215 0 0.00014757 0 -0.0058198
0.42969 0.0030404 0.0015891 0.013132 0.0030157 -1.195e-05 -0.0040716 0.00012703 -0.0047963 -0.005805 0.0065087 -0.0047073 -0.88609 -0.0039082 -2.0292e-06 0.0021917 0.001998 0.0013963 -8.0809e-05 0.00042965 -0.0086058 0.0010006 0 -0.020169 0 0.0023624 0 0.00093724 0 0.011082
0.43359 0.0078754 -0.0010931 0.01387 -0.0032114 0.0022398 -0.0044636 0.002017 -0.0010098 -0.00073126 0.0057509 -0.0054928 -0.89881 -0.0059989 -0.0023052 -0.0028446 -0.001508 0.00060548 -0.0012093 0.00045936 -0.00647 4.594e-05 0 -0.021095 0 0.0020894 0 0.0016528 0 -0.0043692
0.4375 0.0099881 -0.0015292 0.0088593 -0.0046927 0.0038333 0.00038831 0.0048183 0.006677 0.0076462 0.0050227 -0.00040502 -0.91614 -0.0088599 -0.0023377 -0.0043059 -0.0062702 -0.0011295 -0.0022035 0.00065884 -0.001259 -0.0019015 0 -0.021338 0 0.0019529 0 0.0017478 0 -0.059943
0.44141 0.0079141 0.00099442 0.002117 -0.0017459 0.0043701 0.0062876 0.0080168 0.014651 0.015587 0.0071395 0.0091032 -0.91275 -0.0098353 0.00036422 -0.0015524 -0.009668 -0.0039444 -0.0028949 2.7079e-06 0.003662 -0.0031751 0 -0.020632 0 0.0020592 0 0.0011962 0 -0.14393
0.44531 0.0025843 0.0052827 -0.0031548 0.0026613 0.0043529 0.0081658 0.010522 0.018889 0.019869 0.012776 0.018435 -0.87718 -0.0073045 0.0033121 0.002574 -0.009508 -0.0070593 -0.0031339 -0.0015881 0.0051013 -0.0025592 0 -0.019528 0 0.0022902 0 0.0005071 0 -0.22464
0.44922 -0.0031327 0.0086191 -0.0060959 0.0051419 0.0044755 0.004057 0.0109 0.017006 0.019385 0.018799 0.022577 -0.81941 -0.0025678 0.0031846 0.0041836 -0.0057513 -0.0089825 -0.0029402 -0.0029473 0.0026921 -0.00025612 0 -0.018939 0 0.0024015 0 0.00026793 0 -0.26083
0.45313 -0.0060709 0.0084694 -0.0070986 0.0043394 0.0049993 -0.0032939 0.0080478 0.0094368 0.014783 0.01974 0.018777 -0.76086 0.0010873 -0.001003 0.0018063 -0.00078623 -0.008451 -0.0026089 -0.002726 -0.00091061 0.002476 0 -0.019333 0 0.0022396 0 0.00065383 0 -0.22141
0.45703 -0.0046869 0.0044135 -0.0062658 0.0016131 0.0054423 -0.0086839 0.0021231 -0.00074897 0.0071667 0.011915 0.0076936 -0.71757 0.0013652 -0.0067626 -0.002242 0.0021647 -0.0053754 -0.002532 -0.00085252 -0.0024715 0.0045343 0 -0.020342 0 0.0019122 0 0.0013543 0 -0.1052
0.46094 -0.00013102 -0.0012524 -0.0034077 -0.00061788 0.0046458 -0.0087842 -0.0049166 -0.0093149 -0.0024602 -0.0029443 -0.0070277 -0.69126 -0.00093431 -0.01014 -0.0039202 0.0013769 -0.00098546 -0.002858 0.0011384 -0.0010447 0.0057651 0 -0.021139 0 0.0017569 0 0.0019449 0 0.051673
0.46484 0.0042578 -0.0049666 0.00073863 -0.0013169 0.0013817 -0.0048564 -0.0099165 -0.012942 -0.012526 -0.017826 -0.020068 -0.6739 -0.0027886 -0.0089631 -0.0011445 -0.00213 0.002965 -0.0033549 0.0014401 0.0013247 0.0066047 0 -0.021196 0 0.0020953 0 0.0022942 0 0.1891
0.46875 0.0048904 -0.0045211 0.0039604 -0.0016875 -0.0045447 -0.0014766 -0.010325 -0.01093 -0.020225 -0.024789 -0.026231 -0.65844 -0.0019367 -0.0043703 0.0042476 -0.005442 0.0052802 -0.0036224 -0.00018052 0.0016704 0.0071088 0 -0.020701 0 0.0029413 0 0.0025913 0 0.25261
0.47266 0.00024598 -0.0008859 0.0037756 -0.0035737 -0.011423 -0.0024036 -0.0060925 -0.0055482 -0.022315 -0.020422 -0.02266 -0.64443 0.00098478 0.00051986 0.0080446 -0.0060119 0.0058257 -0.0033957 -0.0018821 -0.00099139 0.0065816 0 -0.020274 0 0.0039036 0 0.0029911 0 0.22384
0.47656 -0.007884 0.002286 -0.00060401 -0.0070295 -0.016079 -0.0072693 -7.5487e-05 -0.00068836 -0.017301 -0.0082654 -0.010854 -0.63461 0.0032178 0.0032501 0.0072887 -0.0035059 0.0051528 -0.0026137 -0.0013232 -0.0046168 0.0043448 0 -0.020311 0 0.0043944 0 0.0032929 0 0.13268
0.48047 -0.015196 0.0012772 -0.0074607 -0.0096808 -0.015913 -0.011994 0.0037533 0.00055959 -0.0071678 0.0036055 0.0030334 -0.62813 0.0026988 0.0035067 0.0026732 0.00020041 0.0037467 -0.0012794 0.0019702 -0.0059231 0.00086913 0 -0.020639 0 0.0040233 0 0.0030386 0 0.0416
0.48438 -0.017443 -0.0048133 -0.013638 -0.0088162 -0.011201 -0.012437 0.0031602 -0.002069 0.0032116 0.0079251 0.010916 -0.61877 7.5632e-05 0.0024865 -0.0023838 0.0027236 0.0016916 0.00055667 0.005689 -0.0033916 -0.0020688 0 -0.020778 0 0.0028963 0 0.0019863 0 0.0090335
0.48828 -0.013235 -0.013079 -0.016414 -0.0043073 -0.00551 -0.0079369 -0.00068742 -0.0058188 0.0090019 0.0026229 0.0077183 -0.60036 -0.0020016 0.0013183 -0.0049525 0.0030291 -0.00094113 0.0025482 0.0063732 0.0012461 -0.0026507 0 -0.020507 0 0.0015911 0 0.0004921 0 0.053397
0.49219 -0.0051359 -0.018519 -0.014667 0.00063883 -0.0033097 -0.0016423 -0.0042653 -0.0069041 0.0084869 -0.0084745 -0.0046765 -0.57338 -0.0014814 0.00027489 -0.0049998 0.0018953 -0.003471 0.0038833 0.0023654 0.0044041 -0.00064792 0 -0.020098 0 0.0008171 0 -0.00062269 0 0.14105
0.49609 0.0018578 -0.017328 -0.0089662 0.0019585 -0.0063487 0.0024157 -0.0047277 -0.0034851 0.0037956 -0.018481 -0.017961 -0.54574 0.0011954 -0.00075877 -0.0048269 0.00077555 -0.0045576 0.0036592 -0.0044972 0.0037029 0.0022011 0 -0.020004 0 0.0009907 0 -0.00067443 0 0.20825
0.5 0.0036039 -0.0095196 -0.0013068 -0.0016844 -0.011875 0.0026738 -0.0024205 0.0024953 -0.0013109 -0.021556 -0.022944 -0.52665 0.0036232 -0.0015519 -0.0063107 0.00028063 -0.0030294 0.0017122 -0.010061 6.3085e-06 0.0036169 0 -0.020344 0 0.0020067 0 0.00031839 0 0.20488
0.50391 -0.00036672 0.00089057 0.0051219 -0.0075964 -0.014534 0.00083961 -0.0006551 0.0062082 -0.0046181 -0.015868 -0.016381 -0.51927 0.0036397 -0.0015718 -0.0087979 -0.00025205 0.00098721 -0.00086988 -0.011021 -0.0033301 0.0028108 0 -0.020749 0 0.0033315 0 0.0016161 0 0.13081
0.50781 -0.0065289 0.0082726 0.0067735 -0.011353 -0.010631 -0.00026336 -0.002796 0.0033402 -0.0067628 -0.0042617 -0.0036476 -0.5188 0.0010206 -0.00067369 -0.0097395 -0.0017621 0.0056614 -0.0022813 -0.0074249 -0.0033147 0.0012195 0 -0.020759 0 0.0043244 0 0.0023217 0 0.037461
0.51172 -0.0098435 0.0088217 0.0018224 -0.010577 -0.0012195 0.00047469 -0.0090248 -0.0061809 -0.0095137 0.0073328 0.0053766 -0.51706 -0.0027063 0.00055724 -0.0073759 -0.0041119 0.0083282 -0.0013671 -0.0024263 0.00019466 0.0011625 0 -0.020332 0 0.0045698 0 0.0020567 0 -0.010124
0.51563 -0.007309 0.0029025 -0.0075116 -0.0066502 0.0086225 0.0015975 -0.015504 -0.016937 -0.012719 0.012979 0.0043559 -0.5088 -0.0057051 0.0013279 -0.0027466 -0.0058071 0.0071551 0.0013323 0.00038399 0.0044546 0.0035988 0 -0.01993 0 0.0040416 0 0.0011889 0 0.01426
0.51953 -5.555e-05 -0.0051417 -0.014848 -0.0028977 0.013677 0.00078964 -0.016766 -0.020687 -0.013065 0.010054 -0.0040048 -0.49402 -0.0069326 0.0013998 0.0010142 -0.0052016 0.0024026 0.0039141 -0.00026845 0.0061765 0.007061 0 -0.020058 0 0.0030513 0 0.00045896 0 0.071461
0.52344 0.0074791 -0.0096145 -0.013223 -0.0012215 0.012285 -0.0026473 -0.0096388 -0.011737 -0.0064073 0.0010702 -0.00985 -0.47565 -0.0061375 0.001115 0.0014372 -0.0021345 -0.0036884 0.004647 -0.0027559 0.0041896 0.0088026 0 -0.020714 0 0.0020515 0 0.00035869 0 0.081789
0.52734 0.010645 -0.0069782 -0.00057171 -0.00058683 0.0069231 -0.0068437 0.0041361 0.0083619 0.0078204 -0.0074966 -0.0043811 -0.45604 -0.0034188 0.00063647 -0.0011461 0.0015672 -0.0083229 0.0033481 -0.0043477 0.00023559 0.0071508 0 -0.021332 0 0.0014132 0 0.00078949 0 -0.011503
0.53125 0.0077324 0.0018714 0.017305 0.0012937 0.0016688 -0.0086585 0.018402 0.03028 0.023966 -0.0092597 0.012092 -0.43608 0.00071547 -0.00057166 -0.0041365 0.0033437 -0.009843 0.0013412 -0.0035894 -0.0026011 0.0029552 0 -0.02131 0 0.0012786 0 0.0012382 0 -0.18671
0.53516 0.0010632 0.012023 0.029612 0.0050725 -0.00081046 -0.0059728 0.0259 0.04163 0.03236 -0.0024763 0.029022 -0.41719 0.0048954 -0.0031586 -0.0052773 0.0019572 -0.0084901 9.1433e-05 -0.0012122 -0.0023521 -0.0011182 0 -0.020619 0 0.001546 0 0.0012544 0 -0.3437
0.53906 -0.0045742 0.017536 0.028 0.0088455 -0.00023719 0.00087924 0.022391 0.034575 0.025735 0.0083058 0.032894 -0.40281 0.0070746 -0.0066887 -0.0047228 -0.0014031 -0.0058307 -0.00011365 0.00092375 0.00052962 -0.0027374 0 -0.019881 0 0.0019784 0 0.00079643 0 -0.36863
0.54297 -0.0049582 0.015252 0.013126 0.010205 0.0024176 0.0094151 0.0092675 0.011608 0.0054356 0.015224 0.017703 -0.39669 0.0058484 -0.0093172 -0.0045367 -0.0039666 -0.003473 -0.00017685 0.001581 0.0038883 -0.0015794 0 -0.019809 0 0.0023664 0 0.00019265 0 -0.22124
0.54688 0.0010205 0.0069921 -0.0050321 0.0090502 0.006251 0.016505 -0.006753 -0.014628 -0.01766 0.012891 -0.0093779 -0.39911 0.001897 -0.0091247 -0.0061919 -0.0035322 -0.0021414 -0.0010121 0.00095073 0.0057336 0.00077901 0 -0.020542 0 0.0026367 0 -0.00017924 0 0.021336
0.55078 0.010746 -0.0014005 -0.013743 0.0080679 0.010371 0.019935 -0.016859 -0.028136 -0.029132 0.0026953 -0.031715 -0.40463 -0.0021108 -0.0060577 -0.008677 -0.00016296 -0.0017127 -0.0024858 2.8119e-05 0.005587 0.0023684 0 -0.021499 0 0.002834 0 -0.00017739 0 0.20375
0.55469 0.019389 -0.003757 -0.0062623 0.010172 0.013056 0.019247 -0.014861 -0.019315 -0.020348 -0.007811 -0.03402 -0.40407 -0.0035563 -0.002431 -0.0092334 0.0039386 -0.001927 -0.0035724 -0.00053433 0.0043411 0.0022387 0 -0.021895 0 0.0030029 0 7.4789e-05 0 0.19362
0.55859 0.022598 0.0022876 0.013542 0.015406 0.012014 0.015713 -0.0010094 0.008383 0.0053801 -0.010135 -0.012771 -0.38981 -0.002183 -0.0011225 -0.0061079 0.0061951 -0.0029491 -0.0034626 -0.00088726 0.0030723 0.00070573 0 -0.021433 0 0.0030875 0 0.00037238 0 -0.025197
0.5625 0.018927 0.013496 0.033689 0.020451 0.00643 0.011587 0.017492 0.039519 0.034391 -0.00080576 0.020974 -0.36048 -0.00037768 -0.002927 -0.00060651 0.0055407 -0.0051995 -0.0023589 -0.0014661 0.0020481 -0.001342 0 -0.020537 0 0.0029564 0 0.00060985 0 -0.3353
0.56641 0.010711 0.022902 0.041607 0.021361 -0.0009819 0.0089298 0.030156 0.055468 0.051172 0.01619 0.048245 -0.32166 -0.00088022 -0.0056388 0.0037169 0.0029232 -0.0086294 -0.0011202 -0.0022536 0.00077425 -0.0031029 0 -0.019943 0 0.0025474 0 0.00079684 0 -0.55903
0.57031 0.0028573 0.024264 0.031654 0.016928 -0.0046507 0.008461 0.029426 0.045889 0.047906 0.031917 0.053817 -0.28217 -0.0039627 -0.0059583 0.0041678 0.0001981 -0.012184 -0.00025597 -0.0027064 -0.0011559 -0.0039589 0 -0.020055 0 0.0019925 0 0.0009393 0 -0.57201
0.57422 4.725e-05 0.016217 0.0083718 0.0095468 -0.00013158 0.0091609 0.01566 0.015621 0.028632 0.037836 0.035273 -0.24852 -0.0068737 -0.002579 0.0014479 -0.0014402 -0.014086 0.0005047 -0.0024029 -0.0033524 -0.0033924 0 -0.020668 0 0.0015801 0 0.00094862 0 -0.37871
0.57813 0.0038303 0.0033498 -0.01589 0.0029704 0.011451 0.0090675 -0.0026835 -0.017755 0.0055937 0.030427 0.0039333 -0.22119 -0.0062934 0.002461 -0.00083909 -0.0020971 -0.012881 0.001564 -0.0016456 -0.00476 -0.0013108 0 -0.021246 0 0.0015487 0 0.00069706 0 -0.10144
0.58203 0.011427 -0.0065838 -0.02752 -0.00065721 0.022711 0.0068603 -0.014305 -0.034661 -0.0090991 0.012734 -0.022503 -0.1947 -0.001584 0.0054963 0.00060696 -0.0025046 -0.0085038 0.0025573 -0.0012988 -0.0044924 0.0013861 0 -0.021435 0 0.001879 0 0.00017663 0 0.10414
0.58594 0.017245 -0.0075585 -0.019277 -0.0016807 0.0247 0.0030256 -0.012525 -0.025956 -0.010572 -0.0073109 -0.030614 -0.16139 0.0043052 0.0044084 0.0057468 -0.0029166 -0.0025424 0.0024242 -0.0019631 -0.002615 0.0028719 0 -0.021306 0 0.0022799 0 -0.00039914 0 0.14537
0.58984 0.01644 0.00086077 0.0047593 -0.0013282 0.013983 -0.00044233 0.00020442 0.0010384 -0.0027194 -0.020574 -0.018604 -0.11665 0.007263 0.00025366 0.011115 -0.0027768 0.0025775 0.0005686 -0.0033102 -0.00022912 0.0015868 0 -0.021145 0 0.0024089 0 -0.0006764 0 0.038475
0.59375 0.0083043 0.013165 0.030227 0.00018938 -0.00358 -0.0016323 0.01405 0.027202 0.0058894 -0.020959 0.0037867 -0.062706 0.0055647 -0.0040827 0.012782 -0.0014839 0.0049599 -0.0021486 -0.0042692 0.0011791 -0.0022236 0 -0.021083 0 0.0021526 0 -0.00039526 0 -0.11788
0.59766 -0.0028989 0.021295 0.040295 0.0036319 -0.016058 -0.0002232 0.018711 0.034266 0.0082344 -0.0086726 0.022139 -0.0082941 0.0012348 -0.0067009 0.0096968 0.00059774 0.0042389 -0.0038781 -0.003929 0.00063368 -0.0061885 0 -0.020971 0 0.0017248 0 0.00039555 0 -0.21437
0.60156 -0.010456 0.01966 0.02665 0.0088871 -0.013935 0.0024424 0.010672 0.017214 0.003113 0.0091961 0.026312 0.035929 -0.0019908 -0.0081104 0.0044594 0.0020372 0.0015575 -0.0034776 -0.0023309 -0.0017484 -0.0074526 0 -0.020608 0 0.001488 0 0.0013245 0 -0.19771
0.60547 -0.0095696 0.0086737 -0.0034861 0.013665 0.0023198 0.0047135 -0.0042994 -0.012011 -0.0047047 0.021947 0.015977 0.063982 -0.002072 -0.0099702 0.0009513 0.0014154 -0.0013882 -0.0017243 -0.00044381 -0.0047595 -0.0051257 0 -0.020065 0 0.0016499 0 0.0019244 0 -0.093945
0.60938 -0.00063858 -0.0054015 -0.030444 0.014623 0.021625 0.006026 -0.015098 -0.032312 -0.0079567 0.021511 -0.00022715 0.078761 -0.00019885 -0.012669 0.0010783 -0.0013636 -0.0035037 -0.00062334 0.00061954 -0.0066502 -0.0013055 0 -0.019714 0 0.0020949 0 0.0019557 0 0.017502
0.61328 0.010825 -0.014238 -0.03494 0.010229 0.029638 0.0069621 -0.012916 -0.02782 -0.0017969 0.0080875 -0.010812 0.09063 0.00085053 -0.014429 0.0035058 -0.0048014 -0.0048095 -0.0013436 0.00041731 -0.0060075 0.00053214 0 -0.019914 0 0.0024913 0 0.0015904 0 0.057106
0.61719 0.017657 -0.012571 -0.012337 0.0026177 0.019111 0.0080413 0.0025739 0.00083185 0.012565 -0.0091465 -0.0086955 0.11089 -0.00028587 -0.012945 0.0052802 -0.0069242 -0.0059949 -0.0029062 -0.00064887 -0.0026211 -0.0014328 0 -0.020643 0 0.0025663 0 0.0013031 0 -0.0067192
0.62109 0.015605 -0.0015297 0.022527 -0.0035421 -0.0042452 0.0086952 0.022495 0.036175 0.027648 -0.017767 0.0047625 0.14464 -0.0022148 -0.0078918 0.0045834 -0.0068224 -0.0074447 -0.0031564 -0.0018326 0.002127 -0.0056313 0 -0.021445 0 0.0023057 0 0.0015253 0 -0.13948
0.625 0.0059989 0.011951 0.044776 -0.004429 -0.024941 0.0077112 0.033959 0.055056 0.033561 -0.010907 0.020957 0.18827 -0.0023467 -0.0016373 0.002039 -0.005222 -0.0085948 -0.0011827 -0.0026512 0.0057545 -0.0083895 0 -0.021763 0 0.0019205 0 0.002301 0 -0.26004
0.62891 -0.0051205 0.019383 0.037181 0.00015252 -0.02811 0.0047939 0.028021 0.04395 0.024265 0.0072806 0.029349 0.23346 0.00033025 0.0026508 -0.00039882 -0.0036085 -0.0082182 0.0013613 -0.0030485 0.0060273 -0.0071963 0 -0.021371 0 0.0016398 0 0.003206 0 -0.287
0.63281 -0.010804 0.016085 0.003123 0.0068223 -0.01008 0.0015065 0.0056387 0.0081995 0.0024691 0.023998 0.023669 0.27417 0.0040766 0.0036815 -0.0015843 -0.0028097 -0.0054859 0.0016766 -0.0030802 0.0024661 -0.0029956 0 -0.02053 0 0.0015383 0 0.003614 0 -0.18768
0.63672 -0.0075043 0.0042599 -0.035118 0.011202 0.018379 0.00027871 -0.022037 -0.031054 -0.020667 0.026745 0.0056644 0.31088 0.005975 0.0028602 -0.0021396 -0.0024327 -0.00095457 -0.0011887 -0.0025809 -0.0030527 0.00063555 0 -0.019753 0 0.0015384 0 0.0031348 0 -0.0024232
0.64063 0.0027291 -0.0082816 -0.051726 0.010755 0.038748 0.002137 -0.039568 -0.050212 -0.031868 0.012374 -0.015481 0.34869 0.0046757 0.0025013 -0.0034025 -0.001651 0.0034061 -0.0048176 -0.0012525 -0.0072367 0.00068411 0 -0.019402 0 0.0015474 0 0.0019131 0 0.17234
0.64453 0.013453 -0.013091 -0.035155 0.0059018 0.037184 0.0053458 -0.036264 -0.038059 -0.02445 -0.010421 -0.027826 0.3913 0.0016621 0.0032983 -0.0056206 -0.0004372 0.005329 -0.0052509 0.00086405 -0.0074059 -0.0026781 0 -0.019474 0 0.0015693 0 0.00056185 0 0.23632
0.64844 0.017716 -0.0066466 0.0043165 -0.00075962 0.014244 0.0065499 -0.013086 -0.0025333 -0.0032427 -0.02693 -0.023247 0.43657 -0.00011238 0.0036254 -0.0073606 0.00014105 0.0037557 -0.00075208 0.003034 -0.0032436 -0.0064278 0 -0.019706 0 0.0016822 0 -0.00022906 0 0.14468
0.65234 0.012333 0.0071296 0.041965 -0.0059789 -0.015024 0.0036708 0.017136 0.034624 0.01833 -0.026277 -0.0025904 0.47782 0.0011313 0.0013493 -0.0068024 -0.0010274 -0.00041337 0.0060691 0.0040762 0.003021 -0.0075406 0 -0.019861 0 0.0019287 0 -0.0001304 0 -0.060969
0.65625 -2.5295e-05 0.019173 0.054943 -0.007162 -0.031095 -0.0020309 0.036942 0.051531 0.02733 -0.0084389 0.023709 0.50982 0.0044922 -0.0037019 -0.0036432 -0.0037482 -0.0049349 0.010077 0.0031868 0.0081487 -0.0055948 0 -0.019913 0 0.0022529 0 0.00065087 0 -0.27086
0.66016 -0.012311 0.021034 0.03623 -0.003386 -0.023436 -0.0067601 0.034898 0.039334 0.019972 0.015914 0.040661 0.53414 0.0072365 -0.0091048 0.00031326 -0.006352 -0.0077404 0.0079889 0.00073631 0.0099996 -0.0027434 0 -0.019968 0 0.0025514 0 0.0015629 0 -0.36628
0.66406 -0.017403 0.010413 -0.0021648 0.0037926 0.0019131 -0.0073195 0.01288 0.006868 0.0034378 0.032046 0.037282 0.55879 0.0070566 -0.0117 0.002539 -0.0070531 -0.0081571 0.0013667 -0.0016868 0.0086738 -0.0013147 0 -0.020071 0 0.0027734 0 0.0021 0 -0.28609
0.66797 -0.012642 -0.0071792 -0.037427 0.010351 0.026187 -0.0038359 -0.015072 -0.025549 -0.010271 0.029776 0.013805 0.59225 0.0037548 -0.01018 0.0018887 -0.0055804 -0.0069053 -0.0046021 -0.0022101 0.0059871 -0.0015551 0 -0.0201 0 0.0029502 0 0.0020992 0 -0.061782
0.67188 -0.0016756 -0.021766 -0.049666 0.011507 0.030763 0.00036004 -0.031927 -0.038921 -0.013382 0.0091533 -0.017489 0.63678 -0.00083938 -0.0060071 -0.00051132 -0.0034132 -0.0050106 -0.0054956 -2.8415e-05 0.0039067 -0.0017226 0 -0.019882 0 0.0031196 0 0.0017548 0 0.19991
0.67578 0.0077827 -0.025156 -0.033182 0.0048387 0.010158 0.0015876 -0.028851 -0.027043 -0.0073362 -0.019566 -0.039284 0.6869 -0.0042996 -0.0019581 -0.0023761 -0.0022756 -0.0027199 -0.0012763 0.0038386 0.0032604 -0.00026115 0 -0.01942 0 0.003237 0 0.0013966 0 0.37732
0.67969 0.0089379 -0.01609 0.00047549 -0.0072912 -0.023949 -0.0011461 -0.010798 0.0001205 -0.00042082 -0.041369 -0.040229 0.73443 -0.0050899 0.0002031 -0.0023059 -0.0023415 0.0005315 0.004027 0.0070741 0.003589 0.0023048 0 -0.018985 0 0.003187 0 0.0012426 0 0.40264
0.68359 0.00040515 -0.0010053 0.029112 -0.018407 -0.050487 -0.0055613 0.007296 0.022956 -0.0006791 -0.04466 -0.022614 0.77569 -0.0032015 0.00078398 -0.00088748 -0.0020319 0.0050672 0.006062 0.0076303 0.0039501 0.0037449 0 -0.018951 0 0.0029023 0 0.0013079 0 0.29932
0.6875 -0.012848 0.010037 0.032903 -0.022027 -0.053115 -0.0083333 0.010974 0.024637 -0.0098688 -0.028007 -0.0009454 0.81472 7.9439e-05 0.001239 6.5749e-05 0.00023586 0.0098881 0.0037741 0.0052199 0.0037897 0.0023726 0 -0.01949 0 0.0024685 0 0.0014857 0 0.16461
0.69141 -0.022781 0.0096541 0.0069321 -0.016445 -0.030914 -0.0080193 -0.003883 0.0019755 -0.022556 -0.001536 0.0081963 0.85924 0.0028496 0.0024511 -0.00068343 0.0040285 0.012753 -0.00023859 0.0015557 0.0031797 -0.001158 0 -0.020375 0 0.0020933 0 0.0016714 0 0.106
0.69531 -0.02358 -0.0022979 -0.034458 -0.0063392 0.0014452 -0.0061236 -0.028406 -0.031994 -0.030106 0.018609 -0.0018754 0.91265 0.0034327 0.0039473 -0.0026516 0.0067627 0.011613 -0.0025516 -0.00092998 0.0024523 -0.0043577 0 -0.021104 0 0.00195 0 0.0018047 0 0.16942
0.69922 -0.0154 -0.018701 -0.065431 0.00042638 0.023685 -0.0055649 -0.046786 -0.055669 -0.026226 0.020121 -0.022915 0.96908 0.0012493 0.0046127 -0.0041386 0.0058687 0.0063257 -0.001996 -0.00093274 0.0017698 -0.0052098 0 -0.021253 0 0.0020371 0 0.0018268 0 0.30624
0.70313 -0.0041411 -0.029645 -0.064976 -0.0014703 0.022938 -0.008088 -0.046708 -0.052506 -0.010716 0.0026621 -0.0377 1.0163 -0.0026523 0.0039492 -0.0038182 0.0013223 -0.00081514 -0.00022634 0.00079385 0.0010639 -0.0039646 0 -0.020804 0 0.0021896 0 0.0016511 0 0.40523
0.70703 0.0024699 -0.028596 -0.031531 -0.010972 0.0012225 -0.012875 -0.027348 -0.022273 0.010016 -0.021613 -0.032949 1.0449 -0.0059734 0.0025583 -0.0019229 -0.0039704 -0.0062916 0.00031821 0.0022112 0.00028828 -0.0026566 0 -0.020151 0 0.0022286 0 0.0012251 0 0.37297
0.71094 -0.00017131 -0.016444 0.014656 -0.021613 -0.026876 -0.017333 -4.0404e-05 0.017538 0.025462 -0.036211 -0.0097801 1.0568 -0.0065911 0.0014931 2.4445e-06 -0.0065235 -0.0074753 -0.0012348 0.0018384 -0.00037396 -0.0029 0 -0.019776 0 0.0021084 0 0.00063996 0 0.20924
0.71484 -0.010715 -0.00096738 0.044239 -0.026338 -0.043957 -0.019125 0.018538 0.0418 0.025755 -0.031844 0.016235 1.0653 -0.0042052 0.001281 0.00047619 -0.0052707 -0.0040886 -0.003708 8.4403e-05 -0.0005897 -0.0042274 0 -0.019858 0 0.0019281 0 0.00015207 0 0.020228
0.71875 -0.022774 0.0079845 0.038478 -0.022355 -0.040388 -0.017706 0.016457 0.03357 0.0071637 -0.013061 0.025774 1.0855 -0.00081718 0.0016012 -0.0006786 -0.0023575 0.0019551 -0.0052985 -0.0011094 -0.00014421 -0.0046376 0 -0.020156 0 0.0018209 0 3.8851e-05 0 -0.047854
0.72266 -0.028866 0.0046674 0.0021417 -0.01259 -0.019393 -0.014315 -0.0060425 -0.004368 -0.024249 0.0050881 0.0096762 1.1226 0.00066123 0.0017954 -0.0022758 -0.0009037 0.0079847 -0.0051588 -2.775e-05 0.00086651 -0.0027541 0 -0.020254 0 0.001851 0 0.00036919 0 0.085663
0.72656 -0.024968 -0.0088583 -0.039742 -0.0032057 0.0056905 -0.010775 -0.036152 -0.050093 -0.053845 0.0080625 -0.023925 1.1674 -0.0012194 0.0015563 -0.0028632 -0.0018736 0.012049 -0.0036419 0.0032065 0.0020698 0.00061616 0 -0.019966 0 0.0020159 0 0.00088982 0 0.36633
0.73047 -0.012989 -0.02388 -0.059017 0.00057224 0.019736 -0.008215 -0.055574 -0.075539 -0.065505 -0.0075372 -0.054387 1.2028 -0.0050616 0.0011175 -0.0019868 -0.0031543 0.013443 -0.0014092 0.0066199 0.0030162 0.0031012 0 -0.019517 0 0.0023147 0 0.001169 0 0.62624
0.73438 0.0002719 -0.030455 -0.043258 -0.0025493 0.014694 -0.0066075 -0.051277 -0.063988 -0.051333 -0.031389 -0.061943 1.2178 -0.0075832 0.00090903 -0.00056752 -0.0018413 0.012295 0.0012713 0.0080172 0.0034011 0.0029493 0 -0.019343 0 0.002761 0 0.00092587 0 0.68893
0.73828 0.0071607 -0.02379 -0.0033841 -0.0095832 -0.0058497 -0.0052062 -0.023682 -0.020897 -0.01758 -0.046522 -0.040499 1.2163 -0.0063132 0.0011636 -0.00011983 0.0024764 0.0089778 0.0042696 0.0068243 0.0032117 0.00063603 0 -0.019678 0 0.0032924 0 0.00028754 0 0.48738
0.74219 0.0038961 -0.0074746 0.034476 -0.01527 -0.028816 -0.0033874 0.012901 0.029053 0.018197 -0.040772 -0.0014066 1.2149 -0.0017903 0.0018398 -0.0014731 0.0067729 0.0040101 0.0069735 0.0045301 0.0027512 -0.0016408 0 -0.020315 0 0.0036828 0 -0.00026478 0 0.11321
0.74609 -0.0068964 0.008638 0.046472 -0.015155 -0.039335 -0.0012542 0.038378 0.057017 0.037754 -0.014745 0.033834 1.2289 0.0026909 0.0027557 -0.0040145 0.0071548 -0.0016374 0.0083713 0.0033717 0.0024921 -0.0020365 0 -0.020787 0 0.0036151 0 -0.00025506 0 -0.23799
0.75 -0.017622 0.014717 0.025987 -0.0082718 -0.029808 0.00038818 0.038917 0.047678 0.03352 0.0185 0.046712 1.2595 0.0036929 0.003632 -0.0060448 0.0026318 -0.006449 0.0079461 0.0044592 0.0027624 -0.00069864 0 -0.020788 0 0.0029305 0 0.00039632 0 -0.38708
0.75391 -0.020504 0.0073782 -0.013041 0.001945 -0.0050493 0.00067513 0.015424 0.0084461 0.012621 0.041213 0.032205 1.2919 0.00046162 0.0040176 -0.0059929 -0.0035762 -0.0088834 0.0063198 0.006963 0.0034369 0.00051261 0 -0.020459 0 0.0018603 0 0.0012804 0 -0.27668
0.75781 -0.012768 -0.0080247 -0.045533 0.0093221 0.020025 -0.00050051 -0.017091 -0.035519 -0.0091204 0.041061 0.00061308 1.307 -0.0044101 0.003384 -0.0035949 -0.0066598 -0.0082214 0.0046939 0.0089501 0.003914 -0.00016916 0 -0.020249 0 0.00099141 0 0.0018059 0 0.0042067
0.76172 0.0012559 -0.020882 -0.050993 0.0087401 0.029444 -0.0021878 -0.039014 -0.057186 -0.018464 0.01793 -0.029477 1.2975 -0.0070404 0.0015442 -0.00014557 -0.0044769 -0.0050225 0.0035244 0.0089857 0.0035128 -0.0028349 0 -0.020476 0 0.0009143 0 0.0016661 0 0.28417
0.76563 0.012762 -0.02234 -0.026103 -0.00014026 0.016723 -0.0030376 -0.038355 -0.044403 -0.012977 -0.015923 -0.04215 1.2745 -0.0053126 -0.00092231 0.0024111 0.00052058 -0.00075873 0.0019475 0.0070754 0.0020352 -0.0059064 0 -0.021006 0 0.0017923 0 0.0010783 0 0.41342
0.76953 0.014219 -0.011178 0.013087 -0.012053 -0.010067 -0.00258 -0.017811 -0.0070845 -0.00084783 -0.042311 -0.032543 1.2605 -0.00042291 -0.002777 0.0029177 0.0035635 0.0030942 -0.0011505 0.0043135 -1.1012e-05 -0.0075193 0 -0.021357 0 0.0032026 0 0.00059222 0 0.34291
0.77344 0.0043852 0.0054076 0.040853 -0.019409 -0.032819 -0.002006 0.0076685 0.029504 0.0064413 -0.046998 -0.0084188 1.2725 0.0042529 -0.0028921 0.0018833 0.0019747 0.0057799 -0.0053647 0.0018416 -0.0018047 -0.0069053 0 -0.021153 0 0.0044002 0 0.0006309 0 0.13872
0.77734 -0.01085 0.016605 0.03807 -0.017689 -0.035326 -0.0034332 0.020861 0.04104 0.0025273 -0.027975 0.015155 1.3105 0.0059062 -0.0011201 0.0010749 -0.0023846 0.007298 -0.008313 0.00018413 -0.0029112 -0.0046548 0 -0.020485 0 0.0048132 0 0.0011622 0 -0.065652
0.78125 -0.022327 0.0151 0.0052809 -0.0088216 -0.014862 -0.0078643 0.013159 0.019708 -0.010087 0.0027841 0.024591 1.3579 0.0043531 0.0015266 0.0020565 -0.0048958 0.007902 -0.0074264 -0.00061019 -0.0036097 -0.0019383 0 -0.019849 0 0.0043868 0 0.0017783 0 -0.14644
0.78516 -0.023476 0.0017428 -0.0364 0.00034013 0.014977 -0.013503 -0.010365 -0.020785 -0.022541 0.025981 0.015212 1.3939 0.0018151 0.0036047 0.004784 -0.0025006 0.0076331 -0.0025802 -0.00052413 -0.0044732 0.00038141 0 -0.019696 0 0.0035341 0 0.0020919 0 -0.055828
0.78906 -0.01424 -0.015207 -0.058469 0.0034148 0.033002 -0.01629 -0.034443 -0.053968 -0.025769 0.026891 -0.0064874 1.4071 0.00079626 0.0042553 0.0074106 0.0034602 0.0063244 0.0030472 0.00046942 -0.0055886 0.0020155 0 -0.020032 0 0.0027826 0 0.0020746 0 0.15268
0.79297 -0.00070235 -0.025519 -0.04453 -0.00064541 0.025289 -0.012863 -0.043111 -0.057627 -0.016188 0.0052114 -0.026829 1.4005 0.0019459 0.0036227 0.0075535 0.0084384 0.0039888 0.0051227 0.0020104 -0.006258 0.0029817 0 -0.020423 0 0.0024273 0 0.0020276 0 0.35175
0.79688 0.0089573 -0.023393 -0.002689 -0.0072059 -0.0042854 -0.00379 -0.029447 -0.028237 0.0020699 -0.024136 -0.033052 1.3859 0.0036751 0.0024018 0.0041022 0.0086843 0.001144 0.0017003 0.0031709 -0.0056122 0.0033513 0 -0.020412 0 0.0024383 0 0.0022295 0 0.41033
0.80078 0.0093826 -0.01073 0.03888 -0.010175 -0.035877 0.0058644 5.0902e-05 0.016537 0.019286 -0.040608 -0.021087 1.3741 0.0037434 0.0010943 -0.0018367 0.0043648 -0.0012753 -0.0050005 0.0030006 -0.0036187 0.0032886 0 -0.019927 0 0.00261 0 0.0026193 0 0.27325
0.80469 0.0009113 0.0045052 0.05121 -0.0069542 -0.047243 0.0097811 0.028948 0.048955 0.025541 -0.032018 0.0015731 1.3696 0.0013801 -0.00022683 -0.0076007 -0.00087053 -0.0023744 -0.010321 0.0014367 -0.0014382 0.0031453 0 -0.019335 0 0.0027505 0 0.002834 0 0.0044636
0.80859 -0.01093 0.013433 0.025286 7.2199e-05 -0.029645 0.0052711 0.040375 0.048861 0.016697 -0.0031831 0.020007 1.3711 -0.0018985 -0.0014874 -0.010723 -0.0031614 -0.0017831 -0.010963 -0.00038759 -0.00061536 0.0032884 0 -0.019103 0 0.0027506 0 0.0025709 0 -0.23994
0.8125 -0.018684 0.011566 -0.021062 0.0062499 0.0055287 -0.0041582 0.027253 0.016502 -0.0025098 0.02708 0.021019 1.3759 -0.0034944 -0.0021459 -0.01043 -0.0014117 0.00014764 -0.0074875 -0.0009636 -0.0017424 0.0037484 0 -0.019401 0 0.0025518 0 0.0019166 0 -0.30337
0.81641 -0.017128 0.0011726 -0.055554 0.0085876 0.034566 -0.011024 -0.002868 -0.027684 -0.020758 0.038719 0.0019634 1.3829 -0.0019606 -0.0013924 -0.0078363 0.0024908 0.0025142 -0.0033602 0.00024853 -0.0038588 0.0041072 0 -0.020018 0 0.0021399 0 0.0013028 0 -0.1335
0.82031 -0.0062578 -0.010412 -0.054241 0.0073368 0.038276 -0.0094815 -0.031755 -0.056042 -0.027093 0.024128 -0.026488 1.3923 0.0016275 0.0010435 -0.0048716 0.0058542 0.0042597 -0.0015755 0.0022198 -0.0052358 0.0038424 0 -0.020599 0 0.0016107 0 0.0011131 0 0.17053
0.82422 0.0084551 -0.01529 -0.018052 0.0044937 0.015651 3.6557e-05 -0.041432 -0.050999 -0.018157 -0.0066826 -0.046001 1.4036 0.0043845 0.0042961 -0.0029142 0.0073377 0.0046082 -0.0021006 0.0031664 -0.004873 0.002821 0 -0.020952 0 0.0012103 0 0.0013155 0 0.4085
0.82813 0.018909 -0.0096802 0.028583 0.0015586 -0.0156 0.010951 -0.025572 -0.015684 -0.0003698 -0.032754 -0.041745 1.4142 0.0039136 0.0067231 -0.0021385 0.0072041 0.0033629 -0.0024502 0.0021018 -0.0033094 0.0014264 0 -0.021126 0 0.0012275 0 0.0014899 0 0.40346
0.83203 0.019098 0.0038282 0.055276 -0.00093363 -0.031964 0.01544 0.0061424 0.028527 0.01487 -0.035961 -0.012274 1.421 0.00032518 0.0070464 -0.0018265 0.0060504 0.00094344 -0.00063592 -0.00030555 -0.0019931 0.00018108 0 -0.021245 0 0.0017719 0 0.0012444 0 0.12125
0.83594 0.0091002 0.017711 0.046307 -0.0021788 -0.02093 0.010308 0.034015 0.055593 0.019423 -0.012778 0.028357 1.4217 -0.0037401 0.005276 -0.0011388 0.0038731 -0.0018796 0.0025138 -0.0023714 -0.0018586 -0.0007115 0 -0.021332 0 0.0026316 0 0.00062594 0 -0.29659
0.83984 -0.0044044 0.023916 0.010118 -0.00044835 0.010411 -0.00068582 0.041079 0.050761 0.013628 0.023343 0.058172 1.4164 -0.0051777 0.0025594 0.00031242 0.00057259 -0.0044163 0.0039726 -0.0028955 -0.0025255 -0.0014049 0 -0.021298 0 0.0033812 0 0.00011891 0 -0.61385
0.84375 -0.011995 0.01881 -0.027647 0.0054313 0.040795 -0.0095818 0.024168 0.019142 0.0045981 0.050187 0.060308 1.4075 -0.0028975 0.00011623 0.0023392 -0.0029381 -0.0063656 0.0014798 -0.0020821 -0.0028745 -0.0020224 0 -0.021095 0 0.0036832 0 0.00021213 0 -0.6461
0.84766 -0.0076809 0.0057105 -0.041537 0.01379 0.049788 -0.0097403 -0.0041981 -0.018012 -0.00033227 0.050444 0.033569 1.3994 0.0013621 -0.0017045 0.0043399 -0.0047244 -0.007756 -0.0040156 -0.0010654 -0.0023523 -0.002354 0 -0.0208 0 0.0035265 0 0.00093188 0 -0.37876
0.85156 0.0067131 -0.006803 -0.022276 0.019992 0.031506 -2.1749e-05 -0.024342 -0.036691 0.00093879 0.022612 -0.0062486 1.3979 0.0045696 -0.003368 0.0055492 -0.0034129 -0.0085854 -0.0087989 -0.00063798 -0.0016357 -0.0020549 0 -0.020531 0 0.0031802 0 0.0017827 0 0.020129
0.85547 0.022275 -0.010108 0.018161 0.019663 -0.0021003 0.01492 -0.022466 -0.024915 0.0052577 -0.01744 -0.035494 1.408 0.004945 -0.0052531 0.0053594 0.00011963 -0.0085525 -0.0093668 -0.00053307 -0.0019715 -0.0011512 0 -0.020302 0 0.0029095 0 0.0021571 0 0.30203
0.85938 0.028779 -0.0012005 0.054404 0.012813 -0.029745 0.027746 0.0005678 0.0099486 0.0085166 -0.045556 -0.036921 1.4314 0.0032864 -0.0069209 0.0037145 0.0029348 -0.0072549 -0.0052665 4.7232e-05 -0.0038811 -0.00022648 0 -0.020012 0 0.0027349 0 0.0018372 0 0.29165
0.86328 0.021684 0.014947 0.06316 0.0047236 -0.034576 0.032468 0.030249 0.045771 0.0094201 -0.044006 -0.01036 1.4641 0.0019385 -0.0073541 0.0013459 0.0023853 -0.0047844 0.00066827 0.0013143 -0.0065353 4.467e-05 0 -0.01961 0 0.0024764 0 0.0011332 0 -0.0038658
0.86719 0.0054388 0.028196 0.037352 0.0020451 -0.014165 0.027142 0.048058 0.059448 0.0092939 -0.012941 0.027039 1.4969 0.0023938 -0.0059276 -0.0005058 -0.0013589 -0.0021531 0.0047204 0.0024634 -0.0083854 -0.00038779 0 -0.019266 0 0.0020336 0 0.00056286 0 -0.39907
0.87109 -0.0093528 0.029719 -0.0090458 0.007098 0.018883 0.014418 0.043158 0.041593 0.0092217 0.029045 0.051492 1.5205 0.0037727 -0.0030891 -0.00090301 -0.0050883 -0.0009705 0.0050873 0.0024536 -0.0083668 -0.00075496 0 -0.019303 0 0.001598 0 0.00040302 0 -0.64644
0.875 -0.012994 0.017968 -0.048612 0.015505 0.045042 0.00026186 0.018845 0.0029476 0.0085416 0.05638 0.047781 1.5307 0.0036316 -3.4935e-05 6.3092e-06 -0.0051387 -0.0023948 0.0027255 0.001198 -0.0065234 -9.6656e-05 0 -0.019904 0 0.0015462 0 0.00053362 0 -0.59359
0.87891 -0.0031168 4.811e-05 -0.056804 0.019607 0.049331 -0.0085939 -0.0097878 -0.031893 0.006607 0.053049 0.019287 1.5312 0.00039141 0.0022598 0.00099933 -0.00064482 -0.0061181 -0.00011842 -0.0001207 -0.0036376 0.0018345 0 -0.020874 0 0.0020805 0 0.00067292 0 -0.28234
0.88281 0.013878 -0.012641 -0.027614 0.014927 0.029699 -0.0078195 -0.025148 -0.039976 0.0052994 0.023177 -0.013926 1.5308 -0.0048653 0.0036166 0.00076693 0.005455 -0.010297 -0.0019905 -2.6274e-05 -0.00050869 0.004259 0 -0.021707 0 0.002964 0 0.00070937 0 0.075749
0.88672 0.027151 -0.011741 0.021587 0.0040881 -0.0019373 0.0019275 -0.017762 -0.015057 0.0083266 -0.011902 -0.028294 1.5384 -0.0089595 0.0042595 -0.0008742 0.0086658 -0.012653 -0.0029747 0.0018814 0.0022905 0.0059408 0 -0.021959 0 0.0036394 0 0.00077294 0 0.23578
0.89063 0.02848 0.0025796 0.06024 -0.0051733 -0.026422 0.014737 0.0079123 0.027681 0.016883 -0.028337 -0.012851 1.5577 -0.0091451 0.0040132 -0.0026733 0.0065668 -0.011981 -0.003731 0.0044729 0.0041404 0.0060729 0 -0.021589 0 0.003664 0 0.001001 0 0.082448
0.89453 0.017391 0.021646 0.064182 -0.0060936 -0.028424 0.022497 0.035914 0.060831 0.026107 -0.016023 0.022596 1.5872 -0.0054026 0.002198 -0.0029633 0.00074854 -0.0089121 -0.0041786 0.0059579 0.0043037 0.0046663 0 -0.020962 0 0.0030805 0 0.0012977 0 -0.28841
0.89844 0.0012507 0.033787 0.031845 0.0021275 -0.0058692 0.020049 0.048297 0.062327 0.027236 0.014993 0.053335 1.6224 -0.0004831 -0.0014135 -0.0011912 -0.0045231 -0.0053374 -0.003366 0.0052325 0.0025107 0.0022399 0 -0.020512 0 0.0023807 0 0.0013901 0 -0.62802
0.90234 -0.0095004 0.031731 -0.014311 0.014263 0.027999 0.0090579 0.036381 0.030013 0.01511 0.042199 0.056386 1.6598 0.0023264 -0.0055458 0.0014438 -0.0056881 -0.0030221 -0.00066826 0.0025202 -0.00034527 -0.00064868 0 -0.020395 0 0.002083 0 0.0011414 0 -0.69901
0.90625 -0.007877 0.017132 -0.042624 0.023325 0.052015 -0.002597 0.0068332 -0.016475 -0.0054302 0.046519 0.026875 1.6979 0.0017735 -0.0076979 0.0029235 -0.0024921 -0.0025304 0.0030338 -0.0010503 -0.0024363 -0.003462 0 -0.020446 0 0.0023021 0 0.00076683 0 -0.43796
0.91016 0.0053539 -0.00056705 -0.033358 0.025265 0.050231 -0.0061369 -0.021751 -0.047928 -0.021009 0.025059 -0.017397 1.7362 -0.00059759 -0.0060313 0.0021536 0.0021625 -0.0032505 0.0056018 -0.0042673 -0.0023693 -0.00544 0 -0.020447 0 0.0026878 0 0.00066468 0 -0.005004
0.91406 0.022143 -0.010126 0.0083177 0.020708 0.022682 0.0016969 -0.030322 -0.044008 -0.01922 -0.0077051 -0.047015 1.7742 -0.0019764 -0.0013743 -4.9199e-05 0.0047057 -0.0043075 0.00531 -0.0062511 -0.00054437 -0.005688 0 -0.020381 0 0.0027675 0 0.00098427 0 0.31644
0.91797 0.032104 -0.0055121 0.056092 0.013431 -0.013743 0.016026 -0.011873 -0.0060624 0.0013147 -0.030178 -0.040661 1.8105 -0.00064222 0.0027394 -0.0016415 0.0035593 -0.005431 0.0024454 -0.0063918 0.00099987 -0.003872 0 -0.020404 0 0.0023642 0 0.0013784 0 0.3051
0.92188 0.028975 0.010396 0.079909 0.0077137 -0.035733 0.027277 0.023377 0.043756 0.029039 -0.027699 -7.1919e-05 1.8435 0.0028439 0.0025988 -0.0010954 -2.2785e-05 -0.0070145 -0.0007329 -0.0043795 0.00042888 -0.00090617 0 -0.020585 0 0.001718 0 0.0012613 0 -0.051019
0.92578 0.014648 0.027632 0.065022 0.006477 -0.028811 0.02822 0.05404 0.076182 0.047653 -0.0012613 0.050268 1.8724 0.0063932 -0.0024192 0.0013752 -0.0032512 -0.0094216 -0.0017917 -0.00063403 -0.0019921 0.0013237 0 -0.020719 0 0.0012382 0 0.00039661 0 -0.54357
0.92969 -0.0018378 0.035338 0.020577 0.010462 0.0028828 0.019186 0.061155 0.072554 0.04769 0.033786 0.078822 1.8987 0.0081704 -0.0087548 0.0041489 -0.0039482 -0.012276 -0.00015768 0.003368 -0.0039178 0.0013384 0 -0.020483 0 0.0011492 0 -0.00074386 0 -0.87515
0.93359 -0.0098704 0.028536 -0.026763 0.01784 0.039144 0.0074869 0.040331 0.035711 0.032145 0.057277 0.067631 1.9267 0.0078146 -0.011103 0.0056534 -0.0019123 -0.014435 0.0024197 0.0056256 -0.0030907 -0.00057833 0 -0.019798 0 0.0013573 0 -0.0012618 0 -0.84606
0.9375 -0.0039874 0.011316 -0.049206 0.024418 0.056965 0.0016384 0.0043561 -0.012168 0.012459 0.055948 0.023997 1.9623 0.0062829 -0.0066809 0.0055114 0.0012676 -0.014681 0.0034197 0.0049536 0.00033106 -0.0024602 0 -0.019018 0 0.0016177 0 -0.00058455 0 -0.4766
0.94141 0.01256 -0.0055828 -0.034083 0.025317 0.045479 0.0050596 -0.025254 -0.043003 -0.00060516 0.030842 -0.024455 2.0107 0.0047924 0.0022202 0.0043888 0.0035402 -0.012563 0.0017693 0.0020017 0.0036532 -0.0023659 0 -0.018705 0 0.0017914 0 0.00096391 0 0.0092531
0.94531 0.029765 -0.011421 0.0090899 0.01813 0.01264 0.014059 -0.031853 -0.039366 -0.0033234 -0.0033755 -0.047786 2.0728 0.0039447 0.009759 0.0029264 0.0038205 -0.0087366 -0.0012174 -0.0011971 0.0040566 -0.00023071 0 -0.019136 0 0.0019312 0 0.0023232 0 0.32376
0.94922 0.03711 -0.0022656 0.054207 0.0055121 -0.020396 0.021251 -0.013482 -0.0045347 0.0013501 -0.026787 -0.032749 2.1424 0.0036552 0.011071 0.0010221 0.0026081 -0.0046083 -0.0029922 -0.0029751 0.0013033 0.0019787 0 -0.020013 0 0.002143 0 0.0025092 0 0.28944
0.95313 0.030072 0.016333 0.073604 -0.0055184 -0.032963 0.021274 0.016931 0.039641 0.0083381 -0.025874 0.0094639 2.2091 0.003635 0.0060782 -0.0017487 0.0014906 -0.0016016 -0.0019888 -0.0034867 -0.001953 0.0021201 0 -0.020661 0 0.002408 0 0.0014088 0 -0.057856
0.95703 0.012759 0.032622 0.054418 -0.008091 -0.017594 0.01428 0.040286 0.065776 0.014031 -0.0018178 0.051174 2.2641 0.0037716 -0.00063112 -0.0051013 0.0019108 -0.00052915 0.0010437 -0.0043681 -0.0026783 2.7362e-05 0 -0.020579 0 0.0025674 0 -0.00011938 0 -0.49545
0.96094 -0.0048536 0.03594 0.0069906 -0.00076933 0.015914 0.0049427 0.04299 0.057404 0.016608 0.029857 0.066151 2.3064 0.0040678 -0.0036988 -0.0076595 0.0040316 -0.0013617 0.0037275 -0.006821 -0.00040197 -0.0022055 0 -0.019858 0 0.0024833 0 -0.00092689 0 -0.75079
0.96484 -0.013137 0.023452 -0.040286 0.010838 0.046942 -0.0015382 0.024568 0.019168 0.015012 0.048759 0.045878 2.3431 0.0043612 -0.0013017 -0.0078588 0.0065124 -0.003387 0.0041185 -0.010038 0.0023167 -0.0022278 0 -0.019101 0 0.0021929 0 -0.00046037 0 -0.6663
0.96875 -0.0085421 0.0020194 -0.057796 0.017983 0.056557 -0.0029781 -0.0027344 -0.025613 0.0092927 0.042612 0.0041491 2.3837 0.0042512 0.0037688 -0.0053921 0.0074421 -0.0055886 0.0023344 -0.011708 0.0024098 0.00017433 0 -0.018919 0 0.0018859 0 0.00087236 0 -0.29383
0.97266 0.0045249 -0.016053 -0.033601 0.015358 0.038613 -0.00085773 -0.021632 -0.049064 0.0020129 0.015195 -0.032322 2.4316 0.0033786 0.0069407 -0.0017585 0.0058112 -0.0070575 0.00037575 -0.010268 -0.00065106 0.002715 0 -0.019463 0 0.0017283 0 0.0021073 0 0.1388
0.97656 0.016588 -0.020692 0.017768 0.0049966 0.0031653 0.0016697 -0.020258 -0.036314 -0.0021158 -0.016327 -0.041023 2.4821 0.0018104 0.0058814 0.00076707 0.0023906 -0.0072862 0.00036904 -0.006641 -0.0042969 0.002771 0 -0.020361 0 0.001717 0 0.0025023 0 0.37108
0.98047 0.018884 -0.010276 0.06342 -0.0056713 -0.029636 0.0022957 0.00044432 0.004493 0.00020995 -0.032999 -0.017796 2.5278 0.0001655 0.0021337 0.00092586 -0.00076297 -0.006246 0.0027786 -0.0035443 -0.0053512 1.054e-05 0 -0.021069 0 0.0017154 0 0.0020329 0 0.27625
0.98438 0.0086581 0.007494 0.072892 -0.0098045 -0.041666 0.00071013 0.026729 0.04657 0.0068528 -0.026509 0.020634 2.5671 -0.00067806 -0.00080656 -0.00057462 -0.0018646 -0.004243 0.0060598 -0.0028646 -0.0030997 -0.0031524 0 -0.021289 0 0.0016312 0 0.001266 0 -0.054482
0.98828 -0.0090427 0.020532 0.038275 -0.0060835 -0.027863 -0.001896 0.039953 0.061172 0.010354 -0.0039314 0.04726 2.6078 -0.00014123 -0.00086685 -0.001812 -0.00076783 -0.0016835 0.0079289 -0.0037319 8.1565e-05 -0.0038355 0 -0.021088 0 0.0015485 0 0.00081575 0 -0.36803
0.99219 -0.024224 0.019904 -0.020035 0.0011988 0.0006605 -0.0040004 0.028268 0.036285 0.0036351 0.017993 0.042027 2.6614 0.001565 0.00099499 -0.0014014 0.0010212 0.0010633 0.0071035 -0.0034071 0.0011035 -0.0015061 0 -0.020711 0 0.001674 0 0.00088431 0 -0.41502
0.99609 -0.027941 0.0052494 -0.066278 0.0062252 0.023731 -0.0046188 -0.0049482 -0.01484 -0.012964 0.024397 0.0050269 2.7326 0.0033487 0.0022229 0.00034822 0.001687 0.0036254 0.0041302 -0.00027816 -0.00086112 0.0014819 0 -0.02032 0 0.002141 0 0.0012204 0 -0.11927
1 -0.01799 -0.015179 -0.072502 0.0059193 0.025276 -0.0036744 -0.041785 -0.061311 -0.029921 0.0115 -0.042764 2.8141 0.0037152 0.0014169 0.0018605 0.0006026 0.0055321 0.00081478 0.0040747 -0.003715 0.0022421 0 -0.019921 0 0.0028525 0 0.0014271 0 0.3624
1.0039 -0.00069464 -0.029702 -0.036523 0.0010156 0.0039687 -0.0021181 -0.060185 -0.073945 -0.034696 -0.012054 -0.072063 2.8918 0.0016803 -0.00042196 0.0018014 -0.0013468 0.00627 -0.0010989 0.0060801 -0.0046045 0.00029372 0 -0.019489 0 0.003507 0 0.0012938 0 0.7349
1.0078 0.012689 -0.030354 0.017096 -0.005953 -0.025979 -0.00178 -0.048041 -0.044093 -0.021514 -0.031527 -0.063645 2.9558 -0.0023804 -0.0012593 0.00023153 -0.0028176 0.0055561 -0.00094684 0.0037214 -0.0026412 -0.0018965 0 -0.019112 0 0.0037848 0 0.00089828 0 0.75625
1.0117 0.01301 -0.017605 0.053295 -0.012978 -0.044624 -0.0045836 -0.011834 0.010265 0.0031768 -0.035283 -0.021034 3.0076 -0.0065959 -0.00038498 -0.0015844 -0.003333 0.0036427 0.00071791 -0.0010869 0.00048222 -0.0014186 0 -0.018968 0 0.0035435 0 0.0004797 0 0.40085
1.0156 -0.00074028 8.449e-05 0.049009 -0.018999 -0.039997 -0.011104 0.026392 0.055276 0.024232 -0.021436 0.030761 3.0568 -0.0085074 0.00080954 -0.0023831 -0.0035555 0.0013752 0.0026917 -0.0039325 0.0023631 0.0019533 0 -0.019171 0 0.0028891 0 0.00025355 0 -0.11412
1.0195 -0.020499 0.011535 0.0073933 -0.022895 -0.016105 -0.019363 0.042404 0.062198 0.027783 0.001209 0.060062 3.1106 -0.0066088 0.00047394 -0.0019149 -0.0042823 -0.00010803 0.0038436 -0.0020724 0.0021488 0.0051686 0 -0.019649 0 0.0020999 0 0.00031147 0 -0.45986
1.0234 -0.034153 0.0096804 -0.044824 -0.023123 0.010278 -0.025197 0.025121 0.025423 0.01025 0.017985 0.047949 3.1661 -0.0014856 -0.0014039 -0.00090048 -0.0052695 0.00013035 0.0035954 0.0026805 0.00093316 0.004599 0 -0.020184 0 0.0014801 0 0.00061569 0 -0.40227
1.0273 -0.033276 -0.0041388 -0.074618 -0.019009 0.021496 -0.024624 -0.016019 -0.03377 -0.019697 0.016632 0.00025242 3.213 0.0043696 -0.0025888 -0.00017826 -0.0051994 0.002411 0.0020609 0.0054085 0.00019558 -0.00045277 0 -0.020566 0 0.0012313 0 0.0010281 0 0.046748
1.0313 -0.018428 -0.021037 -0.063398 -0.012257 0.011021 -0.016865 -0.056513 -0.080079 -0.046722 -0.0049672 -0.055441 3.2432 0.0080596 -0.00073441 -1.5992e-05 -0.002949 0.0062484 -0.00011162 0.0027861 0.00022909 -0.0067935 0 -0.020713 0 0.0013835 0 0.0013503 0 0.62894
1.0352 0.001419 -0.030076 -0.018325 -0.0064945 -0.012635 -0.0056309 -0.071688 -0.085696 -0.057488 -0.036012 -0.086081 3.2591 0.0080589 0.0039525 -0.00022852 0.0010527 0.010382 -0.0021291 -0.0034168 0.0002718 -0.0099172 0 -0.020673 0 0.0017968 0 0.0014 0 0.99179
1.0391 0.01473 -0.025054 0.032598 -0.0045491 -0.032312 0.0028376 -0.051716 -0.0472 -0.04714 -0.05774 -0.072924 3.2729 0.0049789 0.0082672 -0.0007905 0.0047885 0.013027 -0.0035041 -0.0075828 -5.2127e-05 -0.0077727 0 -0.020537 0 0.0022372 0 0.0011209 0 0.90124
1.043 0.014521 -0.0084331 0.058372 -0.005815 -0.034003 0.0039814 -0.0075434 0.012557 -0.020861 -0.054491 -0.022851 3.2979 0.00086072 0.0084946 -0.0020956 0.0061228 0.01244 -0.0042552 -0.0053293 7.9451e-05 -0.0022906 0 -0.020377 0 0.0025066 0 0.00065051 0 0.38646
1.0469 0.0022298 0.010086 0.044479 -0.0064848 -0.016015 -0.0016726 0.035774 0.058631 0.0092304 -0.0245 0.035623 3.3397 -0.0022878 0.0036754 -0.0044431 0.0045009 0.0077916 -0.0046366 0.0022679 0.001703 0.0025933 0 -0.02025 0 0.0025581 0 0.0002589 0 -0.27219
1.0508 -0.013681 0.019523 0.0016401 -0.0029166 0.010231 -0.0087079 0.054151 0.065397 0.030011 0.01732 0.06931 3.3945 -0.003524 -0.0033771 -0.0072583 0.001347 -1.6869e-05 -0.0046129 0.009355 0.0043411 0.0044085 0 -0.020219 0 0.0025072 0 0.00017013 0 -0.7076
1.0547 -0.023044 0.014472 -0.041655 0.0047221 0.027836 -0.010759 0.03885 0.031926 0.033639 0.047789 0.060169 3.4535 -0.0029786 -0.0083158 -0.0089855 -0.0011627 -0.0082832 -0.0036747 0.010362 0.0056997 0.0038711 0 -0.02034 0 0.0025112 0 0.00039685 0 -0.68624
1.0586 -0.019848 -0.0014252 -0.057817 0.011965 0.025413 -0.0053223 0.0014392 -0.018166 0.02142 0.050253 0.016048 3.5092 -0.0012507 -0.0087538 -0.0080353 -0.001784 -0.013604 -0.0013867 0.0047915 0.0035913 0.0034835 0 -0.02061 0 0.0026101 0 0.000733 0 -0.25082
1.0625 -0.0054135 -0.01761 -0.037667 0.013452 0.0045673 0.0042845 -0.033686 -0.052126 0.0028748 0.025595 -0.034329 3.5577 0.0010054 -0.0058924 -0.0041287 -0.00084898 -0.013744 0.0017321 -0.0026237 -0.0016249 0.0046661 0 -0.020955 0 0.0026842 0 0.00092075 0 0.30565
1.0664 0.012563 -0.023086 0.0045945 0.0074496 -0.020799 0.011423 -0.044728 -0.048848 -0.010167 -0.0085856 -0.059283 3.598 0.0030165 -0.0029727 0.0011396 0.00053075 -0.0090608 0.0040115 -0.0063583 -0.0066873 0.0063206 0 -0.021269 0 0.0025867 0 0.00085381 0 0.62287
1.0703 0.024417 -0.01326 0.041697 -0.0023572 -0.033134 0.011213 -0.02619 -0.011844 -0.011093 -0.030136 -0.04404 3.6311 0.0038116 -0.0021882 0.005147 0.0017163 -0.002356 0.0037393 -0.0048578 -0.0079017 0.0061166 0 -0.021479 0 0.0023368 0 0.00064732 0 0.50083
1.0742 0.024033 0.0071303 0.051348 -0.0093112 -0.022678 0.0043038 0.0079544 0.033756 -0.0024477 -0.027006 5.8169e-05 3.6603 0.0026464 -0.0029747 0.0059607 0.0029509 0.002897 0.00089438 -0.0013018 -0.0043254 0.003072 0 -0.021552 0 0.0021639 0 0.00052421 0 0.025887
1.0781 0.012496 0.026847 0.029885 -0.0084509 0.0056375 -0.0035505 0.033903 0.057951 0.006877 -0.0040485 0.043174 3.691 -0.00025501 -0.003082 0.0036331 0.0046327 0.0046799 -0.0021622 -4.6943e-05 0.0013465 -0.0011747 0 -0.021455 0 0.0023175 0 0.00062637 0 -0.48946
1.082 -0.0023418 0.035011 -0.0067814 0.00022801 0.034796 -0.0057175 0.034222 0.045412 0.0091491 0.022042 0.05681 3.7286 -0.0034681 -0.0011193 7.948e-05 0.0063829 0.0033236 -0.0021549 -0.002459 0.0051114 -0.0036134 0 -0.021144 0 0.0027968 0 0.00090998 0 -0.71568
1.0859 -0.010511 0.027729 -0.034314 0.012089 0.046687 0.00047963 0.0097295 0.0051937 0.0039826 0.034905 0.032895 3.7749 -0.0051793 0.0019953 -0.0023384 0.007032 0.00059619 0.0022936 -0.0060598 0.0050541 -0.0024111 0 -0.020626 0 0.0032738 0 0.0011943 0 -0.52562
1.0898 -0.0062361 0.010366 -0.035123 0.021029 0.034339 0.011841 -0.021099 -0.035413 -0.0018468 0.028755 -0.010718 3.8273 -0.0045378 0.0039726 -0.002426 0.0056405 -0.0020577 0.0089092 -0.0073801 0.0026638 0.0015793 0 -0.020062 0 0.0033361 0 0.0013002 0 -0.076184
1.0938 0.008104 -0.0059077 -0.008239 0.022999 0.0067819 0.021497 -0.034851 -0.048658 -0.00058892 0.010379 -0.042314 3.8814 -0.0023357 0.0033703 -0.00078821 0.0025384 -0.0045262 0.012982 -0.0053363 0.00099453 0.0055738 0 -0.019754 0 0.0028673 0 0.0011588 0 0.30233
1.0977 0.02327 -0.01111 0.031044 0.017831 -0.017179 0.0235 -0.019275 -0.02417 0.0097267 -0.0068259 -0.03791 3.9357 -0.00029925 0.00086 0.00087018 -0.00071405 -0.0075028 0.010964 -0.0018223 0.0016255 0.0070179 0 -0.019969 0 0.0022102 0 0.00082595 0 0.33223
1.1016 0.02917 -0.0025482 0.060437 0.0088767 -0.021991 0.016601 0.018232 0.024424 0.023605 -0.011685 0.0022747 3.9918 0.0004104 -0.0015592 0.0011224 -0.0024985 -0.011135 0.0035385 0.00065599 0.003381 0.0052392 0 -0.020703 0 0.0019227 0 0.00042249 0 -0.025006
1.1055 0.021626 0.013744 0.063213 0.0012159 -0.0057795 0.0049098 0.055337 0.068016 0.032438 -0.0014235 0.053672 4.0509 7.6508e-05 -0.0024226 -0.00018776 -0.0023918 -0.014305 -0.0046441 0.0014946 0.0038487 0.0014464 0 -0.021604 0 0.0023065 0 6.2558e-05 0 -0.54556
1.1094 0.0052105 0.027026 0.037521 -0.00073718 0.019205 -0.0046665 0.069152 0.080047 0.030806 0.017432 0.083504 4.1094 -0.00012726 -0.0018518 -0.0019795 -0.0013738 -0.015289 -0.0085309 0.0020313 0.0019536 -0.0024932 0 -0.022163 0 0.0031255 0 -0.00019083 0 -0.89358
1.1133 -0.009833 0.028665 -0.0022829 0.0045034 0.035862 -0.00643 0.050604 0.052751 0.019656 0.033 0.07212 4.1597 0.00051448 -0.00095382 -0.002816 -0.00086537 -0.013154 -0.0065645 0.0033858 -0.0010201 -0.0052267 0 -0.022078 0 0.003785 0 -0.00033589 0 -0.83918
1.1172 -0.014359 0.017439 -0.033338 0.014256 0.033911 0.00094869 0.0097434 0.0017345 0.0046709 0.034648 0.025324 4.1976 0.0015625 -0.00047422 -0.0018956 -0.0015283 -0.0085462 -0.0015461 0.0047566 -0.0028015 -0.0062436 0 -0.021477 0 0.0038304 0 -0.00040973 0 -0.40063
1.1211 -0.0060786 7.3786e-05 -0.037495 0.022522 0.015644 0.01366 -0.030691 -0.043603 -0.0077735 0.019269 -0.029897 4.2278 0.0020992 -0.00022548 0.00051695 -0.0028737 -0.0031703 0.0021609 0.0041822 -0.002318 -0.0055724 0 -0.02082 0 0.0033238 0 -0.00043658 0 0.17422
1.125 0.0093766 -0.013117 -0.012746 0.023206 -0.0072002 0.024646 -0.048833 -0.057765 -0.013645 -0.0060007 -0.0626 4.2621 0.0019659 0.00023455 0.0033717 -0.0038714 0.0014106 0.0023962 0.00093858 -0.00048619 -0.0035034 0 -0.020539 0 0.0027625 0 -0.00037219 0 0.56471
1.1289 0.022342 -0.014632 0.024614 0.014203 -0.021724 0.027248 -0.036099 -0.034214 -0.011971 -0.026915 -0.056474 4.3106 0.0020744 0.00065102 0.0054851 -0.0038499 0.0044733 0.00050051 -0.0031433 0.00096643 -0.00060978 0 -0.020718 0 0.0026213 0 -9.989e-05 0 0.5679
1.1328 0.02504 -0.0042712 0.049656 -0.00047997 -0.021035 0.018892 -0.0015771 0.011149 -0.0042621 -0.030352 -0.018356 4.3729 0.0032896 8.3924e-05 0.0060911 -0.0028772 0.005824 -0.00077381 -0.0050438 0.001214 0.0022198 0 -0.021062 0 0.0029402 0 0.00048198 0 0.20872
1.1367 0.015848 0.010907 0.044937 -0.012648 -0.0065674 0.0028712 0.033569 0.049973 0.006128 -0.013051 0.027447 4.4391 0.0050562 -0.0020446 0.0050566 -0.0014701 0.0051488 -0.00035319 -0.0033176 0.00082212 0.0040569 0 -0.021172 0 0.0033273 0 0.001322 0 -0.2864
1.1406 -0.00019412 0.020947 0.012395 -0.015183 0.013857 -0.013058 0.048315 0.058725 0.014829 0.015243 0.054396 4.5005 0.0054568 -0.0050506 0.0028143 -0.00012229 0.0020418 0.00026575 0.00057593 0.00075165 0.004393 0 -0.020874 0 0.0033485 0 0.0021481 0 -0.62676
1.1445 -0.014474 0.018983 -0.02766 -0.0071048 0.029767 -0.020908 0.03383 0.032743 0.018155 0.037285 0.048885 4.5583 0.0030229 -0.0073503 0.00016963 0.00087603 -0.0031358 -0.00090675 0.0037424 0.0011717 0.0033508 0 -0.02033 0 0.0029256 0 0.0025735 0 -0.62193
1.1484 -0.019642 0.0053074 -0.050205 0.0054147 0.032079 -0.017295 -0.0014094 -0.011404 0.015165 0.039297 0.016861 4.6225 -0.0013512 -0.0078436 -0.0019591 0.0013626 -0.008548 -0.0036986 0.0045869 0.0013607 0.0014453 0 -0.019871 0 0.0023802 0 0.0023439 0 -0.28205
1.1523 -0.01378 -0.012811 -0.042318 0.013095 0.017157 -0.0058102 -0.036667 -0.046615 0.0082365 0.019816 -0.021068 4.6998 -0.0045066 -0.0069127 -0.0028798 0.0013226 -0.011421 -0.005547 0.0040216 0.00061114 -0.00082025 0 -0.019731 0 0.0021123 0 0.0015467 0 0.19775
1.1563 -0.001738 -0.025453 -0.011279 0.009863 -0.01015 0.0049675 -0.051586 -0.052321 0.0010354 -0.0099058 -0.042578 4.7838 -0.0034885 -0.0059382 -0.002475 0.0010955 -0.0097586 -0.0041103 0.0040432 -0.001021 -0.0030864 0 -0.01991 0 0.0022434 0 0.00059241 0 0.55688
1.1602 0.007426 -0.026 0.021285 -0.0030994 -0.03709 0.0069009 -0.038924 -0.027296 -0.0047041 -0.033952 -0.037052 4.8566 0.0016619 -0.0057732 -0.0013304 0.0014051 -0.0038673 -1.689e-05 0.0053644 -0.0029089 -0.0049318 0 -0.020244 0 0.0025526 0 -4.8873e-05 0 0.62338
1.1641 0.0059639 -0.015205 0.034268 -0.01839 -0.049087 -0.0022752 -0.0091769 0.0098014 -0.010515 -0.042028 -0.011765 4.9042 0.0074682 -0.0057604 -0.00043058 0.0028572 0.0037142 0.0032934 0.0066836 -0.0045549 -0.0057097 0 -0.020573 0 0.0027316 0 -0.00016499 0 0.41313
1.168 -0.0071999 -0.00083222 0.020204 -0.027516 -0.039059 -0.017286 0.016316 0.032507 -0.019028 -0.034705 0.012896 4.9297 0.0096298 -0.0044031 -0.00050297 0.0051582 0.0099351 0.0027725 0.0062858 -0.005807 -0.0047946 0 -0.020825 0 0.0026784 0 8.3776e-05 0 0.11421
1.1719 -0.02506 0.0070784 -0.011653 -0.026334 -0.013646 -0.028745 0.019529 0.023631 -0.030152 -0.020862 0.016654 4.9522 0.0065385 -0.0011092 -0.0014561 0.0068713 0.013154 -0.0010907 0.0040797 -0.0063607 -0.0021321 0 -0.020983 0 0.0025496 0 0.00034448 0 -0.036268
1.1758 -0.036747 0.0025221 -0.042697 -0.017196 0.0095489 -0.029464 -0.0022796 -0.013465 -0.039436 -0.01051 -0.0068916 4.9917 0.00058345 0.0027542 -0.0024072 0.006273 0.013669 -0.0044586 0.0017347 -0.0053972 0.0014323 0 -0.021015 0 0.002557 0 0.00038638 0 0.092567
1.1797 -0.034998 -0.012597 -0.056598 -0.0068469 0.013355 -0.019371 -0.034939 -0.056597 -0.040665 -0.008652 -0.044898 5.052 -0.003953 0.0046876 -0.0023772 0.0028542 0.012616 -0.0037156 0.00074968 -0.0022017 0.0044403 0 -0.020876 0 0.0027447 0 0.00027593 0 0.43706
1.1836 -0.02158 -0.029651 -0.047892 -0.0019961 -0.0065965 -0.0056658 -0.057065 -0.07852 -0.030746 -0.013732 -0.072565 5.1191 -0.0045196 0.0031426 -0.0011381 -0.0018292 0.010548 0.00097505 0.00066279 0.0026291 0.0055817 0 -0.020592 0 0.0029703 0 0.00026648 0 0.77744
1.1875 -0.0063334 -0.038886 -0.023739 -0.005572 -0.038015 0.001841 -0.054285 -0.064139 -0.012731 -0.020215 -0.069221 5.1742 -0.0022117 -0.0010434 0.00052496 -0.0049468 0.0071837 0.005666 -0.00045359 0.0068162 0.0043817 0 -0.020309 0 0.0030753 0 0.00051653 0 0.88136
1.1914 -0.00025492 -0.035747 0.00071224 -0.01564 -0.060154 -0.0029514 -0.028412 -0.020439 0.005508 -0.022618 -0.032957 5.2105 -0.00039293 -0.0052286 0.0014349 -0.0044363 0.0025195 0.0062907 -0.0035946 0.0077569 0.0013726 0 -0.020217 0 0.0030374 0 0.00090272 0 0.66085
1.1953 -0.0077364 -0.023671 0.010472 -0.027064 -0.058351 -0.018594 0.0040322 0.027144 0.015649 -0.018661 0.016274 5.237 -0.0014788 -0.0070774 0.0010431 -0.00067198 -0.002009 0.0024956 -0.00715 0.0047301 -0.0022454 0 -0.020395 0 0.0029444 0 0.0011034 0 0.23957
1.1992 -0.023846 -0.011513 -0.0012262 -0.034587 -0.034227 -0.037056 0.022292 0.049756 0.012884 -0.010569 0.048037 5.2679 -0.0048961 -0.0063206 -5.9584e-05 0.0037282 -0.0037594 -0.0020618 -0.0080249 -0.00010445 -0.0051467 0 -0.020715 0 0.0028465 0 0.00088045 0 -0.11594
1.2031 -0.038437 -0.0075138 -0.028667 -0.035617 -0.004248 -0.048667 0.013845 0.032436 -0.0026572 -0.0042673 0.040461 5.3074 -0.0079265 -0.0046558 -0.00066451 0.0059059 -0.00061906 -0.0032046 -0.0046941 -0.0031208 -0.0063674 0 -0.020927 0 0.0026824 0 0.00030756 0 -0.15994
1.207 -0.043466 -0.014081 -0.056093 -0.031427 0.011855 -0.047838 -0.018436 -0.016773 -0.026565 -0.0063762 -0.0053246 5.346 -0.0083655 -0.0040167 -9.7511e-05 0.0049179 0.0071656 -0.00010452 0.00089118 -0.0020413 -0.0056505 0 -0.020865 0 0.0023759 0 -0.00026016 0 0.17626
1.2109 -0.037789 -0.026804 -0.066715 -0.026223 0.0042571 -0.036146 -0.057894 -0.071382 -0.051414 -0.019872 -0.064995 5.3708 -0.0063746 -0.004868 0.0010359 0.0022151 0.016699 0.0041556 0.0046887 0.0022839 -0.0035856 0 -0.020606 0 0.0019909 0 -0.00045467 0 0.73337
1.2148 -0.026441 -0.037951 -0.053608 -0.024492 -0.021138 -0.021115 -0.083108 -0.10184 -0.068488 -0.04087 -0.10542 5.3782 -0.003941 -0.0060087 0.0012681 0.00010284 0.024032 0.0056852 0.0040993 0.0067044 -0.0013905 0 -0.020416 0 0.0017434 0 -0.00018005 0 1.2116
1.2188 -0.016169 -0.041611 -0.025081 -0.028055 -0.047374 -0.011651 -0.079548 -0.092477 -0.070842 -0.059425 -0.10457 5.3779 -0.0027772 -0.0058851 -0.00041847 -0.00035249 0.026422 0.0033853 0.00024034 0.0084011 -0.00028128 0 -0.020529 0 0.0018213 0 0.00031669 0 1.3455
1.2227 -0.011416 -0.036922 0.00027526 -0.034642 -0.057817 -0.012874 -0.047994 -0.050053 -0.057289 -0.064991 -0.06437 5.3827 -0.0028613 -0.0040733 -0.0035122 -4.9275e-05 0.023609 -0.00038647 -0.0032873 0.0069439 -0.00074861 0 -0.020934 0 0.002186 0 0.00063945 0 1.0611
1.2266 -0.013278 -0.027717 0.0063015 -0.039184 -0.04678 -0.023374 -0.0050917 0.00097814 -0.034389 -0.053413 -0.0088339 5.3966 -0.0029188 -0.0016053 -0.0061439 -0.00061811 0.017416 -0.00242 -0.0038955 0.0041024 -0.0023114 0 -0.021365 0 0.0025786 0 0.00054195 0 0.52251
1.2305 -0.020595 -0.019596 -0.0093251 -0.037311 -0.023053 -0.036409 0.025142 0.03315 -0.013494 -0.030315 0.0309 5.4117 -0.0020749 2.327e-06 -0.0064724 -0.0025051 0.010346 -0.0016756 -0.0022695 0.0019207 -0.0040319 0 -0.021509 0 0.0027503 0 0.00010186 0 0.0371
1.2344 -0.030865 -0.016756 -0.033801 -0.028791 -0.0043082 -0.04424 0.025009 0.031632 -0.0036368 -0.0079852 0.034899 5.417 -0.00081789 3.0726e-06 -0.0041673 -0.0042835 0.004399 0.0002223 -0.0012009 0.0010404 -0.0053646 0 -0.021246 0 0.0026914 0 -0.0003502 0 -0.12413
1.2383 -0.040251 -0.020342 -0.04919 -0.018363 -0.0055187 -0.042888 -0.0058057 0.0015641 -0.0056381 0.0022663 0.004946 5.4103 -0.00031905 -0.0011491 -0.00073252 -0.003909 0.0007575 0.0011137 -0.0023383 0.00067732 -0.0064991 0 -0.020731 0 0.0026118 0 -0.00047759 0 0.11548
1.2422 -0.044154 -0.028541 -0.045881 -0.013003 -0.028287 -0.034372 -0.049355 -0.036808 -0.012863 -0.0032609 -0.038533 5.4003 -0.00096728 -0.0024048 0.0016253 -0.00074285 8.6933e-05 0.00049022 -0.0043096 -0.00014057 -0.0077971 0 -0.020241 0 0.0026772 0 -0.00017029 0 0.59875
1.2461 -0.039687 -0.037696 -0.029038 -0.017239 -0.058314 -0.025076 -0.080359 -0.0615 -0.018466 -0.019485 -0.070288 5.3984 -0.0017858 -0.0030488 0.0016525 0.0036099 0.0027636 -0.00054413 -0.0041812 -0.0015595 -0.008914 0 -0.019958 0 0.0027758 0 0.00040008 0 1.0378
1.25 -0.028724 -0.043786 -0.013492 -0.029758 -0.073956 -0.021472 -0.082364 -0.061995 -0.022418 -0.036841 -0.075601 5.4064 -0.0014072 -0.0031064 -0.00012819 0.0065115 0.0086873 -0.0011193 -0.00069297 -0.0030084 -0.0086817 0 -0.01987 0 0.0025876 0 0.00092611 0 1.1946
1.2539 -0.018219 -0.044028 -0.011826 -0.043805 -0.061357 -0.026075 -0.058133 -0.044184 -0.031053 -0.047185 -0.057679 5.4135 0.00039996 -0.0030058 -0.0020447 0.0064835 0.016881 -0.0018001 0.0041702 -0.0039493 -0.0061468 0 -0.019866 0 0.0019311 0 0.0011892 0 1.0226
1.2578 -0.016017 -0.038307 -0.025274 -0.051287 -0.025771 -0.036201 -0.026807 -0.024602 -0.0488 -0.047342 -0.033225 5.4022 0.0022764 -0.002965 -0.002737 0.0043759 0.02533 -0.0035813 0.006973 -0.0042334 -0.0018574 0 -0.019895 0 0.0010534 0 0.0011938 0 0.68082
1.2617 -0.024623 -0.029654 -0.043812 -0.047903 0.010205 -0.046012 -0.0099386 -0.018413 -0.070014 -0.039165 -0.02001 5.3616 0.0024431 -0.0027162 -0.0021822 0.0024542 0.031347 -0.0058776 0.0061692 -0.003771 0.0020457 0 -0.020004 0 0.00053921 0 0.0011188 0 0.41404
1.2656 -0.038248 -0.023003 -0.054223 -0.035852 0.021823 -0.050143 -0.016685 -0.029377 -0.079987 -0.027607 -0.0251 5.2939 0.00040632 -0.0017771 -0.0014742 0.0022849 0.032467 -0.0061617 0.0035333 -0.0022197 0.0033833 0 -0.020216 0 0.0008586 0 0.0011384 0 0.38587
1.2695 -0.046517 -0.022445 -0.049387 -0.022421 0.00035794 -0.046517 -0.038764 -0.048208 -0.066181 -0.018441 -0.041331 5.2133 -0.0024557 1.2336e-05 -0.0016697 0.0033896 0.027586 -0.0022504 0.0022111 0.00064396 0.0018749 0 -0.02039 0 0.0019357 0 0.001266 0 0.57806
1.2734 -0.042545 -0.02855 -0.032539 -0.015473 -0.039777 -0.036976 -0.05797 -0.059844 -0.030526 -0.015999 -0.053608 5.1367 -0.0040253 0.0021487 -0.0027858 0.0038763 0.017859 0.0048594 0.0034451 0.004213 -0.00046207 0 -0.020269 0 0.0031411 0 0.0013518 0 0.81991
1.2773 -0.028876 -0.03777 -0.014722 -0.018792 -0.071215 -0.026057 -0.059686 -0.054207 0.008717 -0.020969 -0.050053 5.0745 -0.0032782 0.0035997 -0.0038213 0.0023793 0.0067159 0.010804 0.0054049 0.0070214 -0.0010796 0 -0.019724 0 0.003748 0 0.0012372 0 0.91851
1.2813 -0.016005 -0.044642 -0.0079755 -0.030113 -0.07372 -0.018981 -0.042282 -0.033045 0.028644 -0.029449 -0.030227 5.026 -0.0011627 0.00337 -0.0037178 -0.0005614 -0.0014075 0.011144 0.0053301 0.0078019 0.00069367 0 -0.018982 0 0.0034756 0 0.00092832 0 0.79389
1.2852 -0.014371 -0.045417 -0.018279 -0.042767 -0.048589 -0.019655 -0.016716 -0.0085638 0.018082 -0.035004 -0.0053106 4.9805 0.00023699 0.0011825 -0.0023479 -0.0029584 -0.0032821 0.0053595 0.0026835 0.0067066 0.0029749 0 -0.018567 0 0.0026701 0 0.00062715 0 0.52794
1.2891 -0.026224 -0.040523 -0.041601 -0.049684 -0.016335 -0.02888 0.0016258 0.0046774 -0.014677 -0.033551 0.009137 4.9238 -0.00050749 -0.0021592 -0.00063617 -0.0031789 0.0012457 -0.0023385 -9.8651e-05 0.0053085 0.0032195 0 -0.01893 0 0.0019916 0 0.00057914 0 0.30283
1.293 -0.043887 -0.034031 -0.065153 -0.047303 -0.00028634 -0.043189 0.0021649 -0.0011676 -0.048923 -0.027546 0.0026726 4.8464 -0.0029525 -0.0050559 0.00027833 -0.0013541 0.0091713 -0.0064172 -0.00017155 0.0051343 0.0009489 0 -0.020034 0 0.0019054 0 0.00086259 0 0.28
1.2969 -0.055564 -0.030581 -0.074093 -0.03724 -0.0096918 -0.055339 -0.016008 -0.023011 -0.067044 -0.0251 -0.02409 4.7503 -0.0050992 -0.0060151 6.866e-05 0.00089541 0.016383 -0.0046588 0.0024647 0.0061135 -0.0014625 0 -0.02129 0 0.0024031 0 0.0013084 0 0.50128
1.3008 -0.05378 -0.032064 -0.060975 -0.025035 -0.035111 -0.057388 -0.04478 -0.04945 -0.065732 -0.033286 -0.059863 4.6478 -0.0049144 -0.0046568 -0.00049717 0.0020516 0.020439 0.00025375 0.0045282 0.0066218 -0.00098047 0 -0.021948 0 0.0031273 0 0.0016319 0 0.86743
1.3047 -0.039992 -0.036459 -0.032139 -0.016866 -0.057729 -0.045553 -0.071176 -0.067659 -0.054781 -0.05062 -0.088308 4.5539 -0.0018443 -0.0020736 -0.00028741 0.0020139 0.021833 0.0035817 0.0025546 0.0052498 0.0028734 0 -0.021667 0 0.0037068 0 0.0016677 0 1.1947
1.3086 -0.022583 -0.039479 -0.0053581 -0.016115 -0.06329 -0.023878 -0.082817 -0.069885 -0.046329 -0.065784 -0.095595 4.4751 0.0027567 -0.0001327 0.0010846 0.0019006 0.022597 0.0029518 -0.0034185 0.0025446 0.0070145 0 -0.020773 0 0.0039744 0 0.0014996 0 1.3096
1.3125 -0.01075 -0.037658 0.0017106 -0.021684 -0.049784 -0.0033507 -0.07328 -0.056174 -0.044601 -0.065134 -0.076586 4.404 0.0064871 -0.0001144 0.0027724 0.0026445 0.023495 0.00012054 -0.0093273 0.00081013 0.0073112 0 -0.019994 0 0.0039314 0 0.0013684 0 1.1322
1.3164 -0.0091258 -0.030676 -0.014978 -0.028914 -0.025519 0.0042706 -0.045783 -0.032968 -0.044159 -0.043755 -0.03742 4.3247 0.0073981 -0.0017189 0.003318 0.0038749 0.022532 -0.0013621 -0.010486 0.0019373 0.002504 0 -0.019874 0 0.0036058 0 0.0014443 0 0.71572
1.3203 -0.016251 -0.021507 -0.041135 -0.032565 -0.002393 -0.0055992 -0.012786 -0.0094661 -0.03648 -0.01078 0.0065512 4.2249 0.0051649 -0.0033058 0.0019126 0.0042413 0.016557 5.605e-05 -0.0058411 0.0053193 -0.0041932 0 -0.020382 0 0.0030167 0 0.0016767 0 0.22688
1.3242 -0.026597 -0.014502 -0.053606 -0.030027 0.0094896 -0.026421 0.0098509 0.0061121 -0.018264 0.016088 0.037165 4.1056 0.0012539 -0.0032452 -0.00077392 0.0028464 0.0048547 0.0025922 0.00093196 0.0079933 -0.0075662 0 -0.021027 0 0.0022743 0 0.0018599 0 -0.12574
1.3281 -0.033909 -0.012772 -0.038204 -0.0228 0.0043596 -0.044198 0.011933 0.009263 0.0050522 0.022904 0.041982 3.9793 -0.0019736 -0.0012716 -0.0029581 0.0003134 -0.0085861 0.0034191 0.0045449 0.007044 -0.0048834 0 -0.021342 0 0.0016376 0 0.001847 0 -0.19148
1.332 -0.034028 -0.016393 -0.0021239 -0.015274 -0.017193 -0.046819 -0.0045152 0.00060691 0.022252 0.0088009 0.020831 3.8583 -0.0026741 0.0013335 -0.0030775 -0.0016417 -0.016698 0.0019386 0.0025737 0.0020927 0.0016999 0 -0.02127 0 0.0013765 0 0.0016998 0 0.040716
1.3359 -0.026529 -0.022379 0.029857 -0.01162 -0.04607 -0.032458 -0.026448 -0.014381 0.02292 -0.014878 -0.013785 3.7453 -0.0006022 0.0028895 -0.0010202 -0.0017754 -0.014135 0.00045508 -0.0027424 -0.0043905 0.0070809 0 -0.021113 0 0.0015229 0 0.0016241 0 0.42786
1.3398 -0.014946 -0.026353 0.033606 -0.012916 -0.065928 -0.010693 -0.038687 -0.027715 0.0035623 -0.034018 -0.04357 3.6326 0.002815 0.0027444 0.0017877 -0.00050273 -0.0014994 0.0015164 -0.0068033 -0.0091103 0.0077417 0 -0.021144 0 0.0017797 0 0.0017488 0 0.74657
1.3438 -0.0051838 -0.025028 0.0044868 -0.016477 -0.061283 0.0046274 -0.034282 -0.032857 -0.029561 -0.041338 -0.054983 3.5122 0.0054573 0.0016758 0.0035363 0.00048268 0.014624 0.0047986 -0.0067158 -0.010325 0.0047057 0 -0.021305 0 0.0017511 0 0.0019613 0 0.82153
1.3477 -0.0022503 -0.018133 -0.038059 -0.017851 -0.0294 0.005376 -0.018596 -0.028322 -0.062161 -0.03871 -0.046716 3.3843 0.0058831 0.00094028 0.0034622 -0.00015485 0.026043 0.0069853 -0.0034145 -0.0085359 0.0022561 0 -0.021289 0 0.0013352 0 0.0019681 0 0.63039
1.3516 -0.0068943 -0.0086479 -0.064057 -0.014026 0.013732 -0.0055428 -0.0041977 -0.018416 -0.078102 -0.032018 -0.028916 3.2564 0.0041571 0.00095137 0.0023387 -0.0020321 0.028257 0.005004 -0.00022124 -0.0053383 0.0037354 0 -0.020911 0 0.0009027 0 0.0015405 0 0.31212
1.3555 -0.014659 -0.001107 -0.054361 -0.0055549 0.041289 -0.017323 -0.00086714 -0.010059 -0.067811 -0.024665 -0.014703 3.1334 0.0016095 0.0009281 0.0016256 -0.0032557 0.022508 -0.0005797 0.0004337 -0.0020178 0.0083989 0 -0.020355 0 0.0010308 0 0.00073652 0 0.067195
1.3594 -0.018669 0.0011155 -0.013885 0.0038387 0.03436 -0.019948 -0.0085742 -0.0075778 -0.034347 -0.015702 -0.010263 3.0104 -0.00018621 -0.00011867 0.002066 -0.0020371 0.013334 -0.005546 -0.0009954 0.00071687 0.012166 0 -0.020016 0 0.0019734 0 -9.1903e-05 0 0.016285
1.3633 -0.014554 -0.0021423 0.032447 0.0097674 -0.002482 -0.01148 -0.01834 -0.0093113 0.0074938 -0.0030656 -0.010948 2.8765 -0.0003984 -0.0020685 0.0030179 0.0017312 0.0043174 -0.0056314 -0.0020266 0.0021437 0.011385 0 -0.020103 0 0.0033362 0 -0.00051374 0 0.11824
1.3672 -0.0037979 -0.0077584 0.057004 0.0099139 -0.042578 0.0014009 -0.019451 -0.0088729 0.039644 0.01246 -0.0062385 2.727 0.00077043 -0.0034534 0.0031358 0.0063081 -0.0040279 -0.00039696 -0.0006827 0.0014313 0.0060117 0 -0.020412 0 0.0042954 0 -0.00028737 0 0.20807
1.3711 0.0072753 -0.011297 0.047226 0.0051631 -0.056258 0.0093511 -0.0071156 -0.00043778 0.051484 0.026664 0.010495 2.5706 0.0024793 -0.0026964 0.0017642 0.0094142 -0.012658 0.0063288 0.0027485 -0.0014102 -0.00059073 0 -0.02054 0 0.0042266 0 0.00050452 0 0.12765
1.375 0.012204 -0.0097242 0.01228 -0.0013637 -0.033174 0.0076476 0.014599 0.015885 0.044939 0.034673 0.035153 2.4243 0.0038276 0.00026276 -0.00028344 0.0098224 -0.020831 0.0098206 0.0060912 -0.0046541 -0.0047362 0 -0.020322 0 0.0032253 0 0.0015158 0 -0.14709
1.3789 0.0090583 -0.0031503 -0.024167 -0.0063666 0.010056 -0.00078732 0.035499 0.032861 0.030196 0.033838 0.054416 2.2992 0.0041883 0.0035333 -0.0013424 0.0079463 -0.024985 0.0084265 0.0071044 -0.0055944 -0.0053328 0 -0.02004 0 0.00206 0 0.002318 0 -0.4766
1.3828 0.0014758 0.0054039 -0.038993 -0.0080059 0.04295 -0.0083245 0.044993 0.040332 0.016157 0.024328 0.054607 2.1901 0.0033062 0.0045874 -0.00039901 0.0051727 -0.021168 0.0045116 0.0050385 -0.0028114 -0.0041214 0 -0.020136 0 0.0015769 0 0.002584 0 -0.64807
1.3867 -0.0044279 0.011881 -0.022976 -0.0062842 0.044131 -0.0086042 0.037421 0.031988 0.0042085 0.0081844 0.031491 2.0798 0.0013996 0.0022676 0.0018905 0.0027594 -0.00896 0.0017999 0.00087034 0.0021107 -0.0035104 0 -0.020709 0 0.0020425 0 0.0022086 0 -0.52194
1.3906 -0.004507 0.013472 0.014599 -0.0024101 0.015952 -0.00086415 0.014925 0.010011 -0.0094915 -0.011029 -0.0058832 1.9545 -0.00072561 -0.0022339 0.0036275 0.0012645 0.0068808 0.0019245 -0.0035284 0.0054717 -0.0044209 0 -0.021303 0 0.0029657 0 0.0013472 0 -0.13319
1.3945 0.00099746 0.010042 0.051774 0.0020693 -0.019438 0.010115 -0.012928 -0.015525 -0.026347 -0.02767 -0.039807 1.8152 -0.0018695 -0.0062486 0.0032065 0.00071801 0.018889 0.0034417 -0.0064028 0.0045978 -0.006081 0 -0.021271 0 0.0035269 0 0.00036229 0 0.32002
1.3984 0.0083277 0.0040405 0.066696 0.0058305 -0.037421 0.017666 -0.032936 -0.032036 -0.040573 -0.034672 -0.053758 1.6746 -0.0011407 -0.0075739 0.00062477 0.00099576 0.021705 0.0038787 -0.0067551 0.00040972 -0.007431 0 -0.020407 0 0.0032412 0 -0.00033001 0 0.59061
1.4023 0.013001 -0.00092726 0.050456 0.0080378 -0.027268 0.017493 -0.034594 -0.031188 -0.042587 -0.027012 -0.041281 1.5443 0.0012167 -0.0058694 -0.0025469 0.0018643 0.015357 0.0024242 -0.0046168 -0.0032398 -0.0082557 0 -0.019235 0 0.0023105 0 -0.00047241 0 0.52606
1.4063 0.012302 -0.0021578 0.012708 0.0085293 0.0033565 0.0098366 -0.016245 -0.013208 -0.027467 -0.0061625 -0.00889 1.4235 0.0036717 -0.0025296 -0.004433 0.0027762 0.0045054 0.00054404 -0.001042 -0.0031193 -0.0088314 0 -0.018648 0 0.0014131 0 -0.00011436 0 0.15453
1.4102 0.0062893 0.00051824 -0.023822 0.0078997 0.035832 -0.0012173 0.01291 0.01333 -0.0002568 0.018776 0.027996 1.301 0.0043501 0.00056205 -0.0042115 0.0029292 -0.0054231 0.00017516 0.0022993 0.00023488 -0.0088144 0 -0.019165 0 0.0011483 0 0.00042973 0 -0.33286
1.4141 -0.0025095 0.0044949 -0.037334 0.0072176 0.052216 -0.010293 0.037291 0.03581 0.027009 0.035716 0.053239 1.1672 0.0024952 0.0022004 -0.0024664 0.0018239 -0.011796 0.0016134 0.0039814 0.0029246 -0.007034 0 -0.020483 0 0.0016003 0 0.00081327 0 -0.68824
1.418 -0.010199 0.0059172 -0.020899 0.0072893 0.043723 -0.013517 0.04393 0.043709 0.043572 0.037272 0.057652 1.0236 -0.00079615 0.0021639 -0.00045335 -0.0001228 -0.015269 0.0033002 0.0036964 0.0014477 -0.0027613 0 -0.021718 0 0.0023373 0 0.00091148 0 -0.73913
1.4219 -0.013215 0.0022764 0.013051 0.0078886 0.013715 -0.010285 0.030211 0.033594 0.045814 0.025354 0.042352 0.88071 -0.0033396 0.00086497 0.00086197 -0.0016215 -0.017344 0.0035602 0.0024083 -0.0037349 0.0028457 0 -0.022122 0 0.002788 0 0.00087929 0 -0.4744
1.4258 -0.010304 -0.0055694 0.041085 0.0076382 -0.023885 -0.0033746 0.0048766 0.010551 0.036167 0.0087121 0.016561 0.74772 -0.0035918 -0.00097466 0.001143 -0.0014002 -0.017703 0.0023367 0.0015144 -0.0083286 0.0069256 0 -0.021617 0 0.0026674 0 0.00095252 0 -0.03957
1.4297 -0.0037121 -0.013542 0.044352 0.0048656 -0.050148 0.0025775 -0.018351 -0.014776 0.018033 -0.0044163 -0.0084324 0.62431 -0.0018493 -0.0023782 0.00036838 0.00071176 -0.013944 0.0011309 0.0016647 -0.0080358 0.0069963 0 -0.020727 0 0.0021407 0 0.0011728 0 0.35256
1.4336 0.0017566 -0.016881 0.02058 -0.0010316 -0.050301 0.0035884 -0.029719 -0.032036 -0.0067461 -0.012054 -0.025414 0.50244 0.00016388 -0.002294 -0.0014714 0.0034634 -0.0040449 0.0013455 0.0023181 -0.0025034 0.003178 0 -0.020042 0 0.0016567 0 0.0013097 0 0.54279
1.4375 0.0018523 -0.013471 -0.015419 -0.008713 -0.023322 -0.0013816 -0.02853 -0.036582 -0.03513 -0.017821 -0.033853 0.37463 0.00092758 -0.0002587 -0.0041675 0.0049903 0.010695 0.0028509 0.0024597 0.0043372 -0.0015851 0 -0.019766 0 0.0016109 0 0.0010834 0 0.50704
1.4414 -0.003856 -0.0055194 -0.042163 -0.015294 0.014753 -0.0097095 -0.021428 -0.031101 -0.059062 -0.025181 -0.037657 0.23962 0.00043393 0.0028607 -0.0068525 0.0041499 0.024983 0.0042215 0.0017503 0.0078029 -0.0036816 0 -0.019748 0 0.0020788 0 0.0004958 0 0.35064
1.4453 -0.011368 0.0017667 -0.044937 -0.017931 0.038904 -0.016583 -0.016262 -0.022533 -0.066925 -0.032559 -0.040108 0.10062 -5.0662e-05 0.0049856 -0.00807 0.001336 0.032081 0.0042651 0.00090757 0.0064619 -0.0015537 0 -0.019843 0 0.0027701 0 -6.2219e-05 0 0.22273
1.4492 -0.015266 0.0036025 -0.02361 -0.015638 0.03157 -0.017968 -0.016572 -0.016636 -0.051244 -0.034112 -0.040089 -0.039981 0.00052761 0.0042079 -0.0066561 -0.0018169 0.027929 0.0031797 0.00090326 0.0028901 0.0033224 0 -0.020146 0 0.0032143 0 -7.9676e-05 0 0.21032
1.4531 -0.013143 -0.0013457 0.0086465 -0.010176 -0.0039761 -0.013292 -0.020182 -0.014293 -0.01631 -0.025302 -0.032847 -0.18227 0.0018038 0.00053082 -0.0028008 -0.0035349 0.013929 0.0022005 0.0018182 0.00071683 0.0078497 0 -0.020818 0 0.0030646 0 0.0006274 0 0.28539
1.457 -0.0077032 -0.010436 0.033254 -0.0053381 -0.044661 -0.0060515 -0.021778 -0.012193 0.022015 -0.0079321 -0.014975 -0.3254 0.0023129 -0.0036702 0.0017617 -0.0029684 -0.0036072 0.0022311 0.0026091 0.0010421 0.0096615 0 -0.021721 0 0.0023475 0 0.0016902 0 0.34034
1.4609 -0.0045566 -0.019109 0.035716 -0.0049165 -0.063761 -0.0017775 -0.016991 -0.0069386 0.045513 0.0099318 0.010327 -0.46508 0.001039 -0.0052713 0.0048309 -0.00057325 -0.016989 0.0029307 0.0021217 0.0017153 0.0083911 0 -0.02233 0 0.0014991 0 0.0024202 0 0.2829
1.4648 -0.0074894 -0.023738 0.012655 -0.010404 -0.050215 -0.0044686 -0.0055565 0.0010949 0.044832 0.018948 0.032398 -0.59722 -0.001367 -0.0030145 0.0053031 0.0022428 -0.021264 0.0031141 0.00036221 -2.4921e-05 0.0051713 0 -0.022115 0 0.0011265 0 0.0023389 0 0.11772
1.4688 -0.015251 -0.023251 -0.025929 -0.019752 -0.015889 -0.013683 0.00773 0.0074031 0.02393 0.014145 0.038298 -0.72524 -0.0029713 0.0011675 0.0038804 0.0038429 -0.016301 0.0019225 -0.001296 -0.0043591 0.001359 0 -0.021067 0 0.0016085 0 0.0015653 0 -0.047617
1.4727 -0.022538 -0.018893 -0.060487 -0.028087 0.014654 -0.024239 0.014766 0.0066335 -0.0048573 -0.0027812 0.021039 -0.86181 -0.0022526 0.0035327 0.0022687 0.0030844 -0.0058079 -0.00045098 -0.0012608 -0.0083655 -0.0021501 0 -0.019826 0 0.0027919 0 0.00072313 0 -0.077322
1.4766 -0.024148 -0.01295 -0.071532 -0.030267 0.022917 -0.028986 0.0084852 -0.0033166 -0.029695 -0.025075 -0.014767 -1.02 0.00048792 0.0016761 0.001559 -0.00015187 0.005574 -0.0030452 0.00084363 -0.0086616 -0.0047276 0 -0.019201 0 0.0040277 0 0.00044022 0 0.091744
1.4805 -0.01868 -0.0075961 -0.051286 -0.023956 0.0085557 -0.023203 -0.01181 -0.019527 -0.04453 -0.044169 -0.054025 -1.2002 0.0033407 -0.0032536 0.0012507 -0.004776 0.014748 -0.0048943 0.0038127 -0.0046267 -0.0057532 0 -0.019482 0 0.0045704 0 0.00086064 0 0.39558
1.4844 -0.0089175 -0.0042494 -0.010202 -0.011295 -0.013521 -0.0079504 -0.037564 -0.035492 -0.048169 -0.052447 -0.078653 -1.3859 0.0044133 -0.0073448 -0.00017737 -0.008826 0.020577 -0.0054173 0.0058625 0.00084103 -0.0049827 0 -0.02019 0 0.0040838 0 0.0015735 0 0.67219
1.4883 0.00079247 -0.0031524 0.027793 0.0021548 -0.026318 0.0099881 -0.053914 -0.044209 -0.040846 -0.045307 -0.076859 -1.5553 0.0033366 -0.0071983 -0.0036369 -0.010357 0.022534 -0.0042626 0.0059965 0.0036702 -0.0031553 0 -0.02051 0 0.0028814 0 0.0019967 0 0.75308
1.4922 0.0074899 -0.0030594 0.040399 0.010828 -0.022246 0.02194 -0.048321 -0.040845 -0.023138 -0.023055 -0.048755 -1.6991 0.001302 -0.0028826 -0.0081994 -0.0085082 0.019472 -0.0011832 0.0045036 0.0018832 -0.0018384 0 -0.020051 0 0.0017047 0 0.0018687 0 0.55702
1.4961 0.010636 -0.0015453 0.022734 0.012725 -0.0050107 0.022769 -0.019657 -0.024216 0.0021569 0.0080184 -0.005503 -1.8294 -0.00026165 0.0020532 -0.01141 -0.0040627 0.010128 0.0035912 0.0023396 -0.0030291 -0.0022318 0 -0.019217 0 0.0012028 0 0.0014277 0 0.13171
1.5 0.011276 0.0036256 -0.0083554 0.010577 0.016325 0.014296 0.019398 0.0025492 0.028775 0.037196 0.036741 -1.9687 -0.00099942 0.0035589 -0.010977 0.00097186 -0.0048503 0.0088332 0.00023131 -0.0075473 -0.0039705 0 -0.018849 0 0.0015106 0 0.0011536 0 -0.37403
1.5039 0.010943 0.012659 -0.026031 0.0096351 0.033775 0.0041444 0.049718 0.032081 0.049296 0.054166 0.064272 -2.1291 -0.0016913 0.00045524 -0.0065194 0.0045424 -0.021424 0.012473 -0.0015869 -0.0088753 -0.0052953 0 -0.019458 0 0.002239 0 0.0013213 0 -0.78451
1.5078 0.011364 0.022966 -0.013227 0.013655 0.042686 0.00058816 0.05821 0.054493 0.05943 0.054718 0.071012 -2.3005 -0.0031415 -0.004716 9.2681e-06 0.005669 -0.033287 0.012716 -0.0029853 -0.0067111 -0.0047075 0 -0.02074 0 0.0028477 0 0.0017638 0 -0.9766
1.5117 0.014389 0.030585 0.024628 0.022163 0.041269 0.0069957 0.046116 0.061381 0.059926 0.043128 0.059627 -2.4602 -0.0051205 -0.007983 0.0055304 0.0047453 -0.035485 0.0093533 -0.0036359 -0.0029429 -0.0025734 0 -0.02182 0 0.0030664 0 0.0020313 0 -0.92849
1.5156 0.021129 0.033075 0.063861 0.031117 0.030993 0.019952 0.026762 0.05068 0.054065 0.028962 0.038987 -2.5935 -0.0064527 -0.0072267 0.0077871 0.0029635 -0.027921 0.0040786 -0.0032958 3.4498e-05 -0.0009422 0 -0.021976 0 0.0030212 0 0.0017925 0 -0.72024
1.5195 0.030567 0.03156 0.080228 0.036347 0.018009 0.032399 0.014895 0.028998 0.043668 0.020456 0.019559 -2.7084 -0.0061345 -0.0035876 0.0066336 0.0014738 -0.015732 -0.00058886 -0.0022955 0.00090207 -0.001516 0 -0.021208 0 0.0030107 0 0.0011249 0 -0.48917
1.5234 0.039275 0.030029 0.066011 0.036855 0.012037 0.03918 0.016509 0.0087963 0.02836 0.019563 0.0088306 -2.8272 -0.0043412 -5.2686e-07 0.0038455 0.00092397 -0.0058384 -0.0029453 -0.0014553 -7.3743e-05 -0.003695 0 -0.020179 0 0.0031753 0 0.00045932 0 -0.3617
1.5273 0.043415 0.032249 0.033846 0.035306 0.020586 0.040524 0.026971 0.0013454 0.0091896 0.02236 0.0086759 -2.9659 -0.0023232 0.0015296 0.0017111 0.001474 -0.0022618 -0.0029894 -0.0012917 -0.0015791 -0.0048019 0 -0.019614 0 0.0033675 0 0.00023581 0 -0.3947
1.5313 0.041915 0.038852 0.0059569 0.035512 0.042141 0.040845 0.037601 0.010106 -0.00761 0.023964 0.015856 -3.1179 -0.0013005 0.001378 0.0014689 0.0029098 -0.004025 -0.0019783 -0.0013481 -0.0022393 -0.0025582 0 -0.019742 0 0.0033121 0 0.00055826 0 -0.55767
1.5352 0.038005 0.04708 -0.001369 0.039316 0.06512 0.044277 0.043755 0.029318 -0.011932 0.023466 0.025323 -3.2596 -0.0014149 0.0014026 0.0026661 0.0045952 -0.0073414 -0.0012446 -0.0005728 -0.0014454 0.0024527 0 -0.020212 0 0.0028767 0 0.0011186 0 -0.76558
1.5391 0.037228 0.053286 0.013626 0.045587 0.075479 0.051095 0.047275 0.048754 0.0034839 0.024818 0.034253 -3.3705 -0.0016989 0.0028851 0.0037883 0.0054909 -0.0099756 -0.0013344 0.0014185 0.00035785 0.0068552 0 -0.020509 0 0.0021982 0 0.0014381 0 -0.94071
1.543 0.043136 0.055852 0.040643 0.051907 0.067655 0.058039 0.052454 0.060819 0.03645 0.03336 0.043947 -3.4508 -0.0010346 0.0053814 0.00359 0.0046373 -0.013639 -0.0019663 0.0035058 0.0020574 0.007311 0 -0.020414 0 0.0015736 0 0.0012318 0 -1.0609
1.5469 0.054214 0.055986 0.066004 0.056984 0.049411 0.061848 0.060728 0.064655 0.075128 0.051132 0.058034 -3.5195 0.00081405 0.0073812 0.0020745 0.0020004 -0.022042 -0.0024798 0.0037969 0.0027198 0.0036067 0 -0.020129 0 0.0012422 0 0.00061999 0 -1.1606
1.5508 0.064814 0.056016 0.079976 0.061356 0.035876 0.062375 0.069575 0.064807 0.10503 0.074569 0.078119 -3.5973 0.0030013 0.007837 0.00037053 -0.0010804 -0.036314 -0.0022136 0.0015284 0.0023137 -0.00095804 0 -0.020007 0 0.001254 0 3.7791e-05 0 -1.2875
1.5547 0.069459 0.057183 0.079298 0.065876 0.037655 0.06231 0.075857 0.066474 0.11759 0.095859 0.10031 -3.6896 0.0043383 0.006954 -0.00035033 -0.0025688 -0.052165 -0.00069806 -0.0016918 0.0016735 -0.0024332 0 -0.020197 0 0.0014982 0 -8.4762e-05 0 -1.4505
1.5586 0.066963 0.059101 0.066568 0.069851 0.053121 0.06406 0.079097 0.07154 0.11365 0.10664 0.11578 -3.7837 0.0042658 0.0056503 2.9258e-05 -0.0013011 -0.06185 0.0020838 -0.0028157 0.0016381 0.00020338 0 -0.020543 0 0.0018121 0 0.00036174 0 -1.6026
1.5625 0.061028 0.06104 0.049111 0.071111 0.071022 0.067142 0.080849 0.077884 0.099901 0.10186 0.11558 -3.861 0.0032371 0.0045295 0.0004565 0.001824 -0.05967 0.005348 1.9874e-05 0.0021219 0.0040776 0 -0.020772 0 0.0020551 0 0.0010809 0 -1.6695
1.5664 0.057076 0.063159 0.037173 0.06824 0.080148 0.068815 0.081203 0.081344 0.082652 0.082335 0.096624 -3.911 0.0022544 0.0035419 -0.00026988 0.0042837 -0.046423 0.0075466 0.0054802 0.0020896 0.0050425 0 -0.02076 0 0.002123 0 0.0015759 0 -1.601
1.5703 0.058114 0.066018 0.039712 0.062717 0.077211 0.067216 0.077049 0.07819 0.064418 0.054956 0.064511 -3.9364 0.0020049 0.0025235 -0.0022361 0.0039113 -0.02897 0.0072081 0.0096812 0.00060983 0.0015455 0 -0.020627 0 0.0019663 0 0.0015009 0 -1.4038
1.5742 0.062873 0.068833 0.05838 0.058453 0.066979 0.063562 0.064962 0.066873 0.04538 0.030444 0.031261 -3.9472 0.0023059 0.001745 -0.0041189 0.00082086 -0.015312 0.0041778 0.0092352 -0.0019945 -0.0038034 0 -0.020594 0 0.0016429 0 0.00090864 0 -1.1377
1.5781 0.067195 0.068763 0.084095 0.05856 0.05648 0.060855 0.046284 0.049242 0.026927 0.018706 0.0094342 -3.953 0.0022795 0.0016775 -0.004259 -0.0025117 -0.0094214 0.00012326 0.0041458 -0.0041623 -0.0064167 0 -0.020784 0 0.0013457 0 0.00021863 0 -0.8858
1.582 0.067082 0.062733 0.10068 0.062059 0.049708 0.06024 0.028932 0.031174 0.013366 0.023748 0.0064282 -3.9597 0.0011138 0.0022438 -0.002218 -0.0032812 -0.010026 -0.0024885 -0.0020397 -0.0044715 -0.0037095 0 -0.021139 0 0.0013143 0 -7.5256e-05 0 -0.72273
1.5859 0.061039 0.050641 0.094969 0.063788 0.046956 0.058917 0.023004 0.021315 0.010286 0.041102 0.021891 -3.97 -0.0011514 0.0025587 0.00062906 -0.00082547 -0.013699 -0.0023484 -0.0050538 -0.0031069 0.0026682 0 -0.021501 0 0.0016496 0 0.0002501 0 -0.6957
1.5898 0.050572 0.036871 0.06657 0.058226 0.047214 0.052346 0.033143 0.026747 0.021066 0.060026 0.048643 -3.984 -0.003417 0.0016511 0.0021178 0.0026767 -0.018657 -0.0004921 -0.0033054 -0.0018552 0.0082365 0 -0.021751 0 0.0021863 0 0.00099372 0 -0.81075
1.5938 0.039234 0.028052 0.029566 0.044429 0.049577 0.039239 0.054029 0.047134 0.043829 0.069667 0.075597 -3.9979 -0.0041226 -0.00054806 0.0010964 0.0040089 -0.025398 0.0005447 0.0010413 -0.0024254 0.009347 0 -0.021876 0 0.0025801 0 0.0016744 0 -1.0195
1.5977 0.031105 0.028392 0.0040073 0.027965 0.052312 0.024613 0.072999 0.071941 0.070425 0.06532 0.09127 -4.0047 -0.0023128 -0.0031225 -0.0016262 0.0017068 -0.033837 -0.00096267 0.0041112 -0.0046438 0.0058567 0 -0.021922 0 0.002583 0 0.0018624 0 -1.2182
1.6016 0.029205 0.036345 0.0030863 0.017891 0.052172 0.017365 0.077988 0.084834 0.088296 0.05056 0.087587 -3.9985 0.0015617 -0.0052138 -0.0040715 -0.0026144 -0.040514 -0.0042268 0.0035717 -0.0063851 0.00070238 0 -0.021916 0 0.0022832 0 0.001461 0 -1.2813
1.6055 0.034096 0.045612 0.025074 0.020734 0.046572 0.023616 0.065026 0.074194 0.085688 0.034052 0.06374 -3.9807 0.0057511 -0.007034 -0.0048692 -0.0055776 -0.039663 -0.0065392 0.0002902 -0.005483 -0.0028562 0 -0.021831 0 0.0020712 0 0.00074635 0 -1.1315
1.6094 0.043247 0.049824 0.055248 0.035851 0.037209 0.041226 0.040457 0.042671 0.059085 0.023765 0.02845 -3.9596 0.0082426 -0.0095268 -0.0043169 -0.0048499 -0.028145 -0.0057381 -0.0028053 -0.0018546 -0.0036694 0 -0.021622 0 0.0023209 0 0.00015639 0 -0.80805
1.6133 0.051955 0.047144 0.075631 0.055519 0.030695 0.060333 0.017232 0.0077045 0.0187 0.022873 -0.0020442 -3.9431 0.008026 -0.012797 -0.0037253 -0.00099557 -0.0099556 -0.0022906 -0.0033728 0.0022638 -0.0028417 0 -0.021287 0 0.0030451 0 -5.299e-06 0 -0.47415
1.6172 0.055827 0.041131 0.075544 0.069636 0.033928 0.069952 0.0081237 -0.0090093 -0.01357 0.029586 -0.011344 -3.9285 0.0056604 -0.015028 -0.0037764 0.0031561 0.0045214 0.0010101 -0.0014156 0.0042848 -0.0019737 0 -0.020894 0 0.0038368 0 0.00025679 0 -0.3349
1.6211 0.053429 0.037404 0.056663 0.071707 0.047535 0.065577 0.019359 0.0037535 -0.015739 0.039818 0.0074399 -3.9016 0.0027434 -0.013477 -0.0036401 0.0049454 0.0051311 0.0015184 0.0011463 0.0035793 -0.0015387 0 -0.020556 0 0.0041744 0 0.00068108 0 -0.50561
1.625 0.047116 0.039064 0.030789 0.062247 0.063705 0.051923 0.047091 0.038714 0.018929 0.049891 0.046034 -3.8479 0.00076996 -0.0070818 -0.0018354 0.0039501 -0.010294 -0.0009142 0.0023426 0.0019002 -0.0009174 0 -0.020379 0 0.0038424 0 0.00096233 0 -0.92074
1.6289 0.041186 0.044528 0.012645 0.047748 0.071293 0.038882 0.078165 0.074951 0.074171 0.057543 0.084439 -3.7662 0.00031545 0.001737 0.0019932 0.0020132 -0.03342 -0.0039137 0.0016448 0.0015571 0.00028959 0 -0.020404 0 0.0031087 0 0.00096304 0 -1.3574
1.6328 0.038668 0.049113 0.011813 0.036333 0.064227 0.034088 0.095756 0.092001 0.11864 0.061623 0.10252 -3.6722 0.0010787 0.0082141 0.0062545 0.0014484 -0.050693 -0.0048766 -4.064e-05 0.0031851 0.0013425 0 -0.020586 0 0.0025073 0 0.00077946 0 -1.5679
1.6367 0.039236 0.048667 0.027514 0.03295 0.045895 0.037792 0.088403 0.082648 0.12597 0.061686 0.092328 -3.586 0.0024681 0.0087886 0.0085394 0.0031296 -0.052669 -0.0033789 -0.0014693 0.0052861 0.00094102 0 -0.020813 0 0.0024181 0 0.00063267 0 -1.4335
1.6406 0.039821 0.042319 0.048723 0.036821 0.025898 0.043489 0.057833 0.05556 0.092727 0.057909 0.062388 -3.515 0.003982 0.0040311 0.0077291 0.006012 -0.040258 -0.0014317 -0.0020089 0.0058628 -0.0012973 0 -0.020962 0 0.0028004 0 0.00067757 0 -1.032
1.6445 0.037241 0.032618 0.060104 0.042354 0.01262 0.043307 0.019639 0.027246 0.040299 0.050767 0.030746 -3.4469 0.0050605 -0.0018344 0.0050244 0.0081948 -0.023127 -0.0014141 -0.0016879 0.0043703 -0.0040791 0 -0.020968 0 0.0032858 0 0.00087372 0 -0.57514
1.6484 0.030586 0.023525 0.051215 0.042778 0.0083691 0.033904 -0.0055642 0.010557 -0.0011911 0.040299 0.012066 -3.3624 0.0048796 -0.0045515 0.0028154 0.008367 -0.011792 -0.003726 -0.00066188 0.002026 -0.0053306 0 -0.020856 0 0.0035152 0 0.0010136 0 -0.26669
1.6523 0.021594 0.017958 0.023668 0.034443 0.010401 0.018853 -0.0058172 0.0081126 -0.014158 0.025859 0.0084889 -3.2533 0.002756 -0.0033276 0.0024362 0.006452 -0.0098589 -0.0063978 0.0010889 0.00034626 -0.0040041 0 -0.020719 0 0.0034112 0 0.0008898 0 -0.18125
1.6563 0.013137 0.016368 -0.0089746 0.019304 0.015032 0.006178 0.013502 0.013699 -0.0035326 0.0073466 0.010676 -3.1318 -0.00090518 -0.00098409 0.0030002 0.0032549 -0.012436 -0.0069617 0.0034844 -0.00035883 -0.0010998 0 -0.020635 0 0.0031749 0 0.0004774 0 -0.24268
1.6602 0.0073432 0.016827 -0.029468 0.0040123 0.019812 0.002899 0.033361 0.01847 0.011149 -0.012691 0.0072251 -3.0191 -0.004122 -0.00073059 0.002482 -0.00020364 -0.011508 -0.0047502 0.0059334 -0.00089366 0.0010911 0 -0.020601 0 0.0030629 0 -9.2924e-06 0 -0.30101
1.6641 0.0047478 0.016318 -0.028165 -0.0040869 0.022393 0.01009 0.035259 0.0166 0.013186 -0.028363 -0.0056465 -2.9253 -0.0042762 -0.0028075 -2.6415e-05 -0.0030091 -0.0034216 -0.0014712 0.0074368 -0.0017209 0.00086012 0 -0.020539 0 0.0031779 0 -0.00024235 0 -0.24317
1.668 0.004577 0.012564 -0.0092569 -0.0016918 0.019442 0.021622 0.015255 0.0074654 0.00072031 -0.032916 -0.021582 -2.8393 -0.00019102 -0.0043323 -0.003162 -0.0043434 0.0077776 0.00037777 0.0072846 -0.0019514 -0.0015859 0 -0.020375 0 0.0034454 0 -5.1397e-06 0 -0.062577
1.6719 0.0054249 0.0055276 0.012698 0.0081023 0.0089385 0.027672 -0.013235 -0.0051211 -0.015031 -0.023363 -0.029691 -2.7394 0.0063327 -0.0024545 -0.0044496 -0.0036073 0.013724 -0.0003009 0.0057293 -0.00012095 -0.0044368 0 -0.020126 0 0.0037415 0 0.00064854 0 0.14728
1.6758 0.0057535 -0.0023253 0.023231 0.017632 -0.0057299 0.021205 -0.030065 -0.014933 -0.021022 -0.0036151 -0.022922 -2.6141 0.011192 0.0024239 -0.0026866 -0.0008684 0.0087893 -0.0023821 0.0039335 0.0039377 -0.0058301 0 -0.019915 0 0.0040002 0 0.0014216 0 0.25833
1.6797 0.0043205 -0.0074452 0.017371 0.019654 -0.015406 0.0033702 -0.023752 -0.015929 -0.012126 0.016959 -0.0027158 -2.474 0.010807 0.0066888 0.00077693 0.0027832 -0.0050589 -0.0036269 0.0031271 0.0081972 -0.0052327 0 -0.019894 0 0.0041962 0 0.0019638 0 0.18805
1.6836 0.0007773 -0.0076376 0.0012522 0.012119 -0.011537 -0.016223 0.00046872 -0.005447 0.0074961 0.029003 0.022368 -2.3433 0.0049822 0.0068508 0.0031317 0.0055595 -0.019459 -0.0025409 0.0036432 0.0097457 -0.0035822 0 -0.020116 0 0.0042609 0 0.0020771 0 -0.047436
1.6875 -0.0038664 -0.0038527 -0.014136 -0.00065632 0.0050305 -0.025413 0.025458 0.012984 0.02926 0.02858 0.041572 -2.2376 -0.0026669 0.0028689 0.0025448 0.0060103 -0.025753 0.00065938 0.004639 0.0072775 -0.0023237 0 -0.020483 0 0.0040754 0 0.0017888 0 -0.33108
1.6914 -0.0075826 0.00020295 -0.021131 -0.011236 0.0216 -0.018109 0.034873 0.029603 0.044694 0.018432 0.046501 -2.1499 -0.0073111 -0.0018512 -0.00035703 0.0040424 -0.021006 0.0045525 0.0047418 0.002399 -0.0023325 0 -0.020799 0 0.0035851 0 0.0012721 0 -0.49575
1.6953 -0.0086228 0.00061641 -0.019143 -0.014343 0.021993 0.00054086 0.023405 0.03278 0.046641 0.0045614 0.033587 -2.0567 -0.0065184 -0.0037401 -0.0032566 0.0010405 -0.0093201 0.0077098 0.0031046 -0.0015877 -0.0035441 0 -0.020904 0 0.0029238 0 0.00072043 0 -0.40969
1.6992 -0.0068954 -0.0038486 -0.012476 -0.010324 0.0002041 0.016883 -0.0021168 0.016199 0.029853 -0.0084331 0.0051379 -1.9403 -0.0019076 -0.0023031 -0.0042833 -0.0011131 0.0021606 0.0094262 5.9152e-05 -0.0023645 -0.0052847 0 -0.020776 0 0.0023866 0 0.00029188 0 -0.056998
1.7031 -0.0041768 -0.010797 -0.005798 -0.0044314 -0.032472 0.018128 -0.029245 -0.015788 -0.0056112 -0.019363 -0.030458 -1.8045 0.0024696 -0.00012871 -0.0034367 -0.0013856 0.0088895 0.0095904 -0.0030921 -0.00031431 -0.0067627 0 -0.020536 0 0.0022287 0 0.00012778 0 0.43465
1.707 -0.0027961 -0.015959 -0.0016216 -0.0027025 -0.054272 0.0017541 -0.047458 -0.049 -0.049977 -0.028824 -0.06042 -1.6722 0.0035211 0.00014194 -0.002116 -0.00024616 0.011518 0.0082357 -0.0049414 0.002158 -0.007345 0 -0.020356 0 0.0024496 0 0.00034848 0 0.84695
1.7109 -0.0038296 -0.016253 -0.00079963 -0.0075717 -0.049289 -0.02224 -0.051692 -0.066825 -0.084409 -0.036408 -0.072396 -1.5646 0.0013447 -0.0014153 -0.0015163 0.00086143 0.013631 0.0054605 -0.0048474 0.002845 -0.0067125 0 -0.020341 0 0.0027671 0 0.00095783 0 0.98523
1.7148 -0.0063425 -0.011786 -0.0036878 -0.016273 -0.020069 -0.038176 -0.041924 -0.059732 -0.090068 -0.039782 -0.060983 -1.4831 -0.0014342 -0.0024025 -0.0016265 0.00073549 0.01704 0.0017757 -0.0032297 0.0013632 -0.0050818 0 -0.020483 0 0.002831 0 0.0017295 0 0.78862
1.7188 -0.0082735 -0.0054181 -0.0097018 -0.022844 0.014036 -0.035615 -0.021776 -0.030817 -0.060741 -0.036272 -0.031573 -1.4091 -0.0023068 -0.0011154 -0.0016872 -0.0006952 0.019122 -0.0016721 -0.001162 -0.001082 -0.0033291 0 -0.020698 0 0.0025049 0 0.0022406 0 0.36422
1.7227 -0.0080824 -0.00057194 -0.015882 -0.022058 0.031399 -0.01627 0.0022394 0.0060407 -0.008964 -0.025078 0.0023422 -1.3203 -0.00097378 0.0012085 -0.0013221 -0.0024872 0.014803 -0.0034727 0.00038106 -0.0031314 -0.0026118 0 -0.02091 0 0.0019748 0 0.0021239 0 -0.080259
1.7266 -0.0057157 0.00089772 -0.01712 -0.012645 0.023611 0.0078637 0.021983 0.034035 0.040527 -0.0080772 0.027465 -1.2099 0.00084685 0.0015056 -0.00094844 -0.0036062 0.0016562 -0.0027689 0.0010816 -0.0042813 -0.0034693 0 -0.021096 0 0.0015897 0 0.0013849 0 -0.36124
1.7305 -0.0022563 -0.00057352 -0.0093399 0.0020149 -3.1813e-05 0.023128 0.030857 0.042417 0.065923 0.010896 0.038535 -1.091 0.0013634 -0.0016829 -0.00106 -0.0038138 -0.016395 0.00011826 0.0013001 -0.0046692 -0.0050916 0 -0.021264 0 0.0015749 0 0.00049489 0 -0.41716
1.7344 0.001133 -0.0029206 0.0064784 0.015776 -0.021242 0.022879 0.027566 0.031534 0.060727 0.027059 0.039413 -0.98344 0.00036379 -0.0061502 -0.0013635 -0.0037586 -0.03037 0.0037693 0.0016225 -0.0043181 -0.0056261 0 -0.021386 0 0.0018634 0 0.00010182 0 -0.3176
1.7383 0.0039397 -0.0036239 0.023313 0.022951 -0.02637 0.010471 0.017112 0.011479 0.034685 0.035377 0.036781 -0.89622 -0.00088582 -0.0077706 -0.00092896 -0.0042297 -0.032091 0.0064177 0.0023127 -0.0029745 -0.0035968 0 -0.021364 0 0.0021792 0 0.00052963 0 -0.18851
1.7422 0.0063201 -0.0007405 0.031995 0.02122 -0.014251 -0.0042367 0.0072624 -0.004517 0.0043833 0.031846 0.032527 -0.82038 -0.0010919 -0.0045325 0.00070318 -0.0052525 -0.020227 0.0068879 0.0030699 -0.00072183 0.00065356 0 -0.021072 0 0.0022814 0 0.0014739 0 -0.11791
1.7461 0.0088108 0.0062988 0.02761 0.012903 0.0060375 -0.011258 0.0029375 -0.0080706 -0.017629 0.016131 0.022334 -0.73747 -0.00011928 0.0012176 0.002742 -0.0058631 -0.0016789 0.0051908 0.0032336 0.0015557 0.0048997 0 -0.020457 0 0.0021467 0 0.0021911 0 -0.11202
1.75 0.012164 0.016169 0.013564 0.0039836 0.02342 -0.0054133 0.0033469 -0.00025098 -0.027131 -0.0058134 0.0021516 -0.63519 0.0011653 0.004782 0.003748 -0.0048438 0.012964 0.0024921 0.0022521 0.0026709 0.0066733 0 -0.019631 0 0.0019437 0 0.0020755 0 -0.12451
1.7539 0.017165 0.02587 -9.3535e-06 0.0011679 0.031813 0.01204 0.0044728 0.010197 -0.025304 -0.022345 -0.023582 -0.51626 0.00194 0.0035512 0.0031543 -0.0018799 0.016492 0.00045991 8.0678e-05 0.0022106 0.0053187 0 -0.018864 0 0.001847 0 0.0011644 0 -0.12282
1.7578 0.024065 0.032123 -0.0025567 0.0082571 0.031794 0.034522 0.0044273 0.014164 -0.014091 -0.021648 -0.040635 -0.39401 0.0020839 -0.00051586 0.0020867 0.0018411 0.0092615 0.00025968 -0.0027285 0.00096243 0.0026019 0 -0.018472 0 0.0018764 0 0.00013499 0 -0.13156
1.7617 0.03184 0.033489 0.010225 0.023797 0.028037 0.052882 0.0063563 0.010048 0.0051512 0.00044617 -0.03352 -0.27981 0.0018175 -0.0029143 0.0024252 0.0042148 -0.0025029 0.0017093 -0.0052624 5.8734e-05 0.001202 0 -0.018647 0 0.0019015 0 -0.00022698 0 -0.21857
1.7656 0.038204 0.031658 0.033764 0.04159 0.025817 0.059254 0.015839 0.0060112 0.029845 0.036211 0.0021892 -0.17364 0.00098859 -0.00116 0.0048724 0.0036992 -0.012435 0.0032077 -0.0066546 -0.00033349 0.0023726 0 -0.019347 0 0.0017919 0 0.00034439 0 -0.43774
1.7695 0.04094 0.030552 0.057448 0.054124 0.02867 0.051217 0.035031 0.013953 0.054953 0.069647 0.054027 -0.065318 -0.00091282 0.0026608 0.0079696 0.00059174 -0.018794 0.0027236 -0.0064714 -0.001287 0.00492 0 -0.020301 0 0.0015611 0 0.0013915 0 -0.77529
1.7734 0.039825 0.033484 0.07081 0.056993 0.037276 0.034165 0.059023 0.039023 0.074626 0.086294 0.098837 0.056048 -0.0038422 0.0039481 0.0092011 -0.0029701 -0.024375 -0.00062686 -0.0049175 -0.0038664 0.0064558 0 -0.021134 0 0.0013742 0 0.002119 0 -1.1404
1.7773 0.037369 0.040515 0.069217 0.051487 0.049208 0.019376 0.077957 0.072966 0.085134 0.08223 0.11691 0.19298 -0.0064369 0.0002333 0.0072537 -0.004436 -0.032117 -0.0055556 -0.0027528 -0.0075666 0.0057146 0 -0.021546 0 0.0014198 0 0.0020373 0 -1.4077
1.7813 0.037243 0.048264 0.055916 0.04354 0.059881 0.017596 0.083374 0.097596 0.085977 0.065484 0.10366 0.33856 -0.0065425 -0.0062062 0.0032562 -0.0026943 -0.040764 -0.0091257 -0.0009125 -0.010182 0.0036721 0 -0.021448 0 0.0017614 0 0.0013323 0 -1.4831
1.7852 0.041356 0.0525 0.03963 0.039693 0.064862 0.031734 0.073706 0.096998 0.078449 0.049088 0.07071 0.48358 -0.0029181 -0.010361 -0.00024049 0.0010839 -0.044877 -0.0087096 -2.2852e-06 -0.0095177 0.0023747 0 -0.020989 0 0.0022866 0 0.00067781 0 -1.3532
1.7891 0.048062 0.051396 0.029349 0.042862 0.06245 0.054149 0.054925 0.069556 0.063985 0.041598 0.036732 0.62527 0.0033391 -0.0091439 -0.0015641 0.0043144 -0.039443 -0.0039973 1.1933e-06 -0.0054492 0.0026966 0 -0.020464 0 0.0027765 0 0.00067903 0 -1.0895
1.793 0.053258 0.046734 0.029396 0.050796 0.054587 0.071313 0.036453 0.030244 0.044562 0.042429 0.015675 0.77047 0.0091162 -0.0041333 -0.0012471 0.0049312 -0.02507 0.002585 -0.00041621 -0.00031897 0.0033724 0 -0.020163 0 0.0030264 0 0.0014122 0 -0.80868
1.7969 0.053609 0.042155 0.037558 0.058096 0.045295 0.073002 0.025817 0.00096777 0.024395 0.044774 0.010678 0.93088 0.011343 0.00014604 -0.0011197 0.0028668 -0.008912 0.0075151 -0.00083492 0.002812 0.0024015 0 -0.020213 0 0.0029374 0 0.0024043 0 -0.614
1.8008 0.049139 0.040151 0.047171 0.060068 0.038068 0.059261 0.025489 -0.0038725 0.0099832 0.042516 0.01621 1.1142 0.0091821 0.00054189 -0.0021794 -5.458e-05 -3.8727e-05 0.0086423 -0.0013021 0.0025062 -0.00054955 0 -0.020528 0 0.0025475 0 0.0030165 0 -0.55135
1.8047 0.042937 0.040445 0.051557 0.055542 0.03444 0.039868 0.032951 0.014205 0.0071106 0.03505 0.024683 1.318 0.0045645 -0.0020896 -0.0034777 -0.0016398 -0.0028257 0.0065192 -0.0021376 -0.00020397 -0.0033014 0 -0.020871 0 0.0020173 0 0.0028955 0 -0.60202
1.8086 0.038381 0.040874 0.047842 0.046879 0.034441 0.02686 0.042835 0.04094 0.016975 0.026817 0.031749 1.5307 0.00066838 -0.0043069 -0.0031923 -0.00096496 -0.013815 0.0035898 -0.003242 -0.0030683 -0.0030029 0 -0.021021 0 0.0015812 0 0.002162 0 -0.70907
1.8125 0.036494 0.03957 0.037892 0.037682 0.037502 0.026067 0.049594 0.060366 0.035094 0.023205 0.037208 1.7385 -0.0003565 -0.0038167 -0.00076006 0.0011552 -0.024689 0.0020457 -0.0036353 -0.0045944 0.00094747 0 -0.020916 0 0.0014547 0 0.0012539 0 -0.81458
1.8164 0.03569 0.036281 0.02634 0.030325 0.042181 0.033881 0.049799 0.06459 0.054095 0.026826 0.042587 1.9338 0.0013572 -0.0016424 0.0021982 0.0030746 -0.028869 0.002214 -0.0019553 -0.0048771 0.0058092 0 -0.020681 0 0.0017073 0 0.00059618 0 -0.88232
1.8203 0.033745 0.031903 0.017629 0.025101 0.045218 0.040996 0.043494 0.055763 0.067707 0.036489 0.048339 2.119 0.0039265 -0.00071396 0.0032468 0.0036712 -0.026183 0.0027221 0.0022132 -0.0047753 0.0075695 0 -0.020514 0 0.002175 0 0.00034868 0 -0.89657
1.8242 0.029797 0.027196 0.014086 0.021124 0.042166 0.039466 0.033925 0.04104 0.072522 0.048229 0.052718 2.3047 0.0053272 -0.0026052 0.001531 0.0030059 -0.02184 0.0020365 0.0073128 -0.0046255 0.0044419 0 -0.02051 0 0.0025092 0 0.00037397 0 -0.84899
1.8281 0.024538 0.022234 0.015551 0.017694 0.030632 0.027722 0.02537 0.026443 0.067053 0.056624 0.052509 2.5031 0.0047283 -0.0058807 -0.0011937 0.0019293 -0.020869 -0.0001375 0.01032 -0.0039624 -0.0014716 0 -0.020589 0 0.0023905 0 0.00040326 0 -0.73267
1.832 0.018883 0.017 0.019791 0.01475 0.013754 0.010704 0.020118 0.014505 0.050793 0.055977 0.044747 2.7203 0.0027277 -0.0076276 -0.0020363 0.0012284 -0.023101 -0.0027438 0.008819 -0.0024147 -0.0060036 0 -0.020574 0 0.001787 0 0.000267 0 -0.55074
1.8359 0.012958 0.012065 0.02303 0.012273 -0.00017034 -0.003861 0.016822 0.0056544 0.025404 0.04226 0.028503 2.9533 0.00065394 -0.0063999 0.00034829 0.0011473 -0.023194 -0.0043753 0.0031305 -0.00057375 -0.0065616 0 -0.020381 0 0.0010516 0 3.8574e-05 0 -0.32739
1.8398 0.0065418 0.0082282 0.020968 0.0095961 -0.0033098 -0.0099736 0.011786 -6.5152e-05 -0.0034108 0.015972 0.0060393 3.1913 -0.00036383 -0.0034886 0.0043834 0.0015377 -0.015673 -0.0042868 -0.0034354 0.00031024 -0.0041396 0 -0.020125 0 0.00072924 0 -4.6648e-06 0 -0.10368
1.8438 0.000169 0.0053594 0.010888 0.0055632 0.0046848 -0.006321 0.0023968 -0.0031873 -0.026925 -0.016055 -0.01741 3.4224 6.0934e-06 -0.001365 0.0068264 0.0022247 -0.00049994 -0.0025953 -0.0067476 -0.00041492 -0.0018364 0 -0.020033 0 0.0011745 0 0.00040827 0 0.084614
1.8477 -0.0048425 0.0018504 -0.0058827 -0.00052344 0.014747 0.0031397 -0.010192 -0.0057954 -0.038302 -0.042546 -0.035522 3.6398 0.001199 -0.0011094 0.0055478 0.0030807 0.015801 0.00016363 -0.0048859 -0.0019512 -0.0014643 0 -0.020239 0 0.0022606 0 0.0012925 0 0.22897
1.8516 -0.0078692 -0.0043431 -0.023362 -0.0081706 0.014501 0.010884 -0.021542 -0.010766 -0.037611 -0.053583 -0.043716 3.8455 0.0020967 -0.001524 0.0013551 0.0038039 0.024646 0.0033905 0.00045059 -0.0026132 -0.0017338 0 -0.02064 0 0.0034305 0 0.0023105 0 0.3473
1.8555 -0.010388 -0.013792 -0.033864 -0.01601 -0.0017567 0.0094312 -0.027287 -0.01903 -0.031662 -0.046828 -0.041224 4.0481 0.0016891 -0.00067704 -0.0026878 0.0038394 0.021843 0.0063334 0.0053764 -0.0013471 9.4071e-05 0 -0.020959 0 0.0040795 0 0.0029416 0 0.45818
1.8594 -0.015355 -0.024673 -0.033361 -0.022943 -0.027596 -0.004312 -0.026483 -0.027628 -0.027861 -0.029415 -0.031061 4.2566 -0.00022316 0.0019318 -0.0037389 0.0027317 0.010689 0.0079566 0.0068768 0.0012702 0.0047721 0 -0.020983 0 0.0039813 0 0.0028325 0 0.55439
1.8633 -0.024596 -0.033933 -0.025284 -0.029005 -0.04875 -0.026391 -0.022201 -0.031382 -0.027588 -0.013575 -0.018169 4.4734 -0.0027579 0.0048694 -0.0012783 0.00063789 -0.00068274 0.0073234 0.0048715 0.0035345 0.0094959 0 -0.020742 0 0.0034173 0 0.002068 0 0.60528
1.8672 -0.036593 -0.039665 -0.01912 -0.035074 -0.054172 -0.047287 -0.019193 -0.027532 -0.025918 -0.00899 -0.0074268 4.6918 -0.0044781 0.0062819 0.0027958 -0.0015841 -0.005319 0.0043872 0.0016352 0.0041123 0.010115 0 -0.020482 0 0.0029076 0 0.001126 0 0.59262
1.8711 -0.047121 -0.042582 -0.024002 -0.041709 -0.04485 -0.05764 -0.020956 -0.019331 -0.018555 -0.017486 -0.0029366 4.9014 -0.0044836 0.0056588 0.0058522 -0.00295 -0.0018325 0.00039366 -0.00063138 0.003101 0.0052217 0 -0.020436 0 0.0027776 0 0.00052446 0 0.54943
1.875 -0.052608 -0.045285 -0.041889 -0.048332 -0.033048 -0.054766 -0.028584 -0.014936 -0.0092071 -0.033656 -0.0081851 5.0952 -0.0031981 0.0040265 0.0063904 -0.0031416 0.0060963 -0.0027457 -0.0016726 0.0017335 -0.0019203 0 -0.020624 0 0.0029272 0 0.00044276 0 0.56156
1.8789 -0.053298 -0.050051 -0.065727 -0.053714 -0.032647 -0.045004 -0.04158 -0.022012 -0.0092842 -0.050153 -0.025457 5.2756 -0.00203 0.0026104 0.00467 -0.0027741 0.014027 -0.0037686 -0.0028154 0.0011717 -0.0057991 0 -0.020859 0 0.0029833 0 0.000637 0 0.71891
1.8828 -0.053196 -0.057157 -0.084293 -0.057407 -0.048528 -0.039529 -0.058872 -0.042283 -0.028829 -0.062935 -0.053795 5.4518 -0.0020209 0.0016199 0.0019937 -0.002835 0.020721 -0.0029333 -0.0049923 0.0016173 -0.0034629 0 -0.020949 0 0.0026728 0 0.0007187 0 1.0475
1.8867 -0.056692 -0.065037 -0.090058 -0.060706 -0.073319 -0.046384 -0.078613 -0.07023 -0.066436 -0.072516 -0.087121 5.6311 -0.002659 0.00044214 -0.00040714 -0.003771 0.028309 -0.0016151 -0.0073352 0.0024751 0.0027356 0 -0.020875 0 0.0020698 0 0.00053113 0 1.4752
1.8906 -0.064883 -0.071806 -0.08413 -0.065958 -0.093419 -0.064762 -0.097296 -0.096475 -0.10768 -0.081189 -0.11523 5.8123 -0.0021172 -0.0012285 -0.0019532 -0.0050429 0.038906 -0.00097719 -0.0078397 0.0031706 0.0071597 0 -0.020772 0 0.0015061 0 0.00026824 0 1.8616
1.8945 -0.074904 -0.076587 -0.074828 -0.074505 -0.098946 -0.085918 -0.11004 -0.11278 -0.13422 -0.08949 -0.12844 5.9846 0.0010241 -0.0028457 -0.0026112 -0.0055504 0.051109 -0.00096628 -0.0054104 0.0036681 0.0059522 0 -0.02075 0 0.0012555 0 0.00023213 0 2.0757
1.8984 -0.082713 -0.079662 -0.071403 -0.084977 -0.090021 -0.099783 -0.11291 -0.11529 -0.13604 -0.095228 -0.12327 6.1363 0.0060027 -0.0037354 -0.0025718 -0.0045518 0.059856 -0.00056212 -0.0011612 0.0042225 0.00050007 0 -0.020758 0 0.001306 0 0.00048429 0 2.0686
1.9023 -0.086602 -0.08186 -0.07781 -0.093583 -0.07562 -0.1019 -0.10572 -0.10504 -0.11703 -0.095586 -0.10475 6.2636 0.0098086 -0.004111 -0.0021213 -0.0022994 0.060011 0.001028 0.0023949 0.0047909 -0.0039208 0 -0.020649 0 0.001426 0 0.00075506 0 1.8959
1.9063 -0.088237 -0.084117 -0.090696 -0.096559 -0.067028 -0.095567 -0.092983 -0.087015 -0.090265 -0.09004 -0.083237 6.3731 0.0092345 -0.004952 -0.0016692 9.4264e-05 0.050689 0.0034611 0.0034898 0.0048502 -0.0030763 0 -0.020379 0 0.001433 0 0.00071578 0 1.6796
1.9102 -0.090606 -0.087476 -0.10237 -0.093048 -0.071018 -0.088453 -0.081649 -0.068889 -0.068555 -0.081482 -0.068143 6.4752 0.0035221 -0.0066807 -0.0016544 0.001397 0.036673 0.0055414 0.0024878 0.0038508 0.0022725 0 -0.020099 0 0.0013796 0 0.00034119 0 1.5418
1.9141 -0.095148 -0.092873 -0.10621 -0.086203 -0.086723 -0.087045 -0.077265 -0.058977 -0.058605 -0.074802 -0.063433 6.5738 -0.0046489 -0.0081764 -0.0022518 0.0010263 0.025648 0.0063762 0.0012468 0.0018348 0.007009 0 -0.020022 0 0.0014691 0 -1.8582e-05 0 1.5503
1.918 -0.10075 -0.10023 -0.10099 -0.081496 -0.10696 -0.093206 -0.081308 -0.062928 -0.061621 -0.07428 -0.067965 6.6627 -0.010829 -0.0075457 -0.0031268 -0.00063689 0.023412 0.0062135 0.0012334 -0.00041132 0.0062487 0 -0.020175 0 0.0017989 0 4.6784e-05 0 1.7011
1.9219 -0.10517 -0.10752 -0.091601 -0.083279 -0.12236 -0.10419 -0.091408 -0.080352 -0.076618 -0.081655 -0.079217 6.7305 -0.011906 -0.0041536 -0.0035319 -0.0024983 0.03066 0.0061204 0.0023228 -0.001826 -0.00032469 0 -0.020326 0 0.0022089 0 0.0006073 0 1.9351
1.9258 -0.107 -0.1112 -0.085901 -0.091906 -0.1259 -0.11471 -0.10368 -0.10418 -0.10123 -0.095634 -0.096005 6.7713 -0.0081904 0.00021081 -0.002757 -0.0033608 0.043425 0.006844 0.0033325 -0.0017731 -0.0082045 0 -0.020186 0 0.002405 0 0.001312 0 2.1712
1.9297 -0.10627 -0.1084 -0.0893 -0.10332 -0.1162 -0.11909 -0.11496 -0.12432 -0.12962 -0.11242 -0.11734 6.7898 -0.0028846 0.0025511 -0.00063933 -0.0025818 0.056295 0.007999 0.003476 -0.00046066 -0.011917 0 -0.019728 0 0.0022409 0 0.0017202 0 2.339
1.9336 -0.10356 -0.099507 -0.1004 -0.11135 -0.098104 -0.11326 -0.12337 -0.13348 -0.15176 -0.12665 -0.13905 6.7979 0.00050164 0.0013578 0.0022097 -0.00045312 0.065539 0.0083727 0.0030713 0.0011531 -0.0094289 0 -0.019264 0 0.001875 0 0.001717 0 2.3985
1.9375 -0.099134 -0.088742 -0.11088 -0.11112 -0.080324 -0.096816 -0.12745 -0.13082 -0.15732 -0.13259 -0.15248 6.8055 0.00062319 -0.0018568 0.0046135 0.0019549 0.069942 0.0070266 0.0028455 0.0018738 -0.0033767 0 -0.019167 0 0.0016381 0 0.0015875 0 2.3443
1.9414 -0.093253 -0.081648 -0.1107 -0.10178 -0.070966 -0.074709 -0.12535 -0.12047 -0.14202 -0.12612 -0.14827 6.8134 -0.0012105 -0.0038745 0.0053838 0.0034964 0.069436 0.0041461 0.0028309 0.00095417 0.0015456 0 -0.019483 0 0.0017396 0 0.0016694 0 2.1954
1.9453 -0.087173 -0.081238 -0.095711 -0.086817 -0.073314 -0.056489 -0.11526 -0.10668 -0.11072 -0.10701 -0.12287 6.8151 -0.0026115 -0.0028139 0.0039645 0.0037832 0.06356 0.00090162 0.0022727 -0.0013734 0.0023769 0 -0.019826 0 0.0020984 0 0.0019446 0 1.9804
1.9492 -0.083137 -0.085849 -0.072113 -0.072211 -0.084292 -0.051738 -0.097077 -0.090585 -0.074234 -0.080357 -0.082911 6.8022 -0.0022075 5.3626e-05 0.00083935 0.0034582 0.05166 -0.0014538 0.00070252 -0.0038782 -0.00035644 0 -0.019718 0 0.0024567 0 0.0020136 0 1.7285
1.9531 -0.082859 -0.090587 -0.053476 -0.063502 -0.096577 -0.063762 -0.074044 -0.071613 -0.042869 -0.05556 -0.043141 6.7698 -0.00054905 0.0015433 -0.0025903 0.0035256 0.034787 -0.0024021 -0.0011469 -0.0050217 -0.0038794 0 -0.019093 0 0.0026473 0 0.0015139 0 1.4749
1.957 -0.085822 -0.091232 -0.051574 -0.063326 -0.10298 -0.086151 -0.053034 -0.051823 -0.022574 -0.042513 -0.019097 6.7159 0.00065005 -0.00033819 -0.0047238 0.0041904 0.017336 -0.0022789 -0.0018617 -0.0040562 -0.0057018 0 -0.018454 0 0.0027336 0 0.00057412 0 1.2709
1.9609 -0.089317 -0.087369 -0.067646 -0.070612 -0.10047 -0.10586 -0.042506 -0.038033 -0.016064 -0.04667 -0.019245 6.64 3.6847e-05 -0.0044722 -0.0047321 0.0043126 0.006271 -0.0017937 -0.00094238 -0.0017107 -0.0051137 0 -0.018477 0 0.0028881 0 -0.00017981 0 1.1818
1.9648 -0.090535 -0.082271 -0.091269 -0.081627 -0.091501 -0.1115 -0.048575 -0.038559 -0.025524 -0.065897 -0.041644 6.5425 -0.0023875 -0.0077354 -0.0031217 0.0022481 0.0076406 -0.0014896 0.00029078 0.00027068 -0.0028528 0 -0.019388 0 0.003155 0 -0.0001285 0 1.2616
1.9688 -0.088881 -0.079877 -0.10812 -0.092056 -0.082326 -0.10104 -0.070982 -0.056728 -0.052051 -0.09139 -0.076403 6.4278 -0.0054131 -0.0079548 -0.0013857 -0.0024111 0.022498 -0.0015183 -0.00026699 0.00055938 2.7836e-05 0 -0.020683 0 0.0033665 0 0.00077775 0 1.5145
1.9727 -0.08627 -0.081583 -0.11052 -0.098834 -0.079181 -0.08291 -0.10161 -0.086873 -0.0916 -0.11243 -0.11133 6.3053 -0.0075489 -0.0057731 -0.00089152 -0.0077821 0.045307 -0.0017014 -0.0033355 -0.00055265 0.0027456 0 -0.021496 0 0.0033169 0 0.0019381 0 1.8717
1.9766 -0.085046 -0.085395 -0.10205 -0.1008 -0.084372 -0.069493 -0.12744 -0.11659 -0.1325 -0.12208 -0.13691 6.1844 -0.007952 -0.0037228 -0.0018378 -0.010609 0.066427 -0.0016921 -0.0071779 -0.0014012 0.0046026 0 -0.021313 0 0.0030117 0 0.0026013 0 2.2079
1.9805 -0.085545 -0.087759 -0.092868 -0.098181 -0.094256 -0.068131 -0.13706 -0.13367 -0.15926 -0.12023 -0.14834 6.0669 -0.0068167 -0.0036586 -0.0031496 -0.00874 0.077372 -0.0011835 -0.0089628 -0.00060698 0.0048441 0 -0.020406 0 0.0027156 0 0.0024941 0 2.3943
1.9844 -0.085636 -0.086208 -0.090196 -0.091639 -0.10064 -0.076351 -0.12713 -0.13223 -0.16122 -0.11186 -0.14503 5.9427 -0.0051549 -0.0051867 -0.003426 -0.0031192 0.075344 -0.0001828 -0.0074194 0.0013798 0.0031557 0 -0.01958 0 0.0027162 0 0.0019991 0 2.3566
1.9883 -0.082654 -0.080707 -0.092629 -0.081947 -0.095595 -0.084621 -0.104 -0.11409 -0.13883 -0.10221 -0.12893 5.7969 -0.0041815 -0.0064578 -0.0021313 0.0026474 0.063922 0.00080926 -0.004148 0.0024922 0.00033777 0 -0.019484 0 0.0030281 0 0.0017374 0 2.103
1.9922 -0.075822 -0.073068 -0.092741 -0.070335 -0.077307 -0.083882 -0.079183 -0.085927 -0.10213 -0.092495 -0.10324 5.6226 -0.0045978 -0.0061623 1.0042e-05 0.0050493 0.049586 0.001023 -0.0021218 0.0010405 -0.0018271 0 -0.020093 0 0.0033397 0 0.0019692 0 1.7097
1.9961 -0.066893 -0.065417 -0.08476 -0.058927 -0.052894 -0.071964 -0.061485 -0.055586 -0.062915 -0.079572 -0.071768 5.4288 -0.0061004 -0.0045246 0.0017206 0.0034659 0.03687 9.2102e-05 -0.002742 -0.0023754 -0.0017717 0 -0.020826 0 0.0032831 0 0.0023856 0 1.2801
2 -0.058601 -0.059058 -0.069827 -0.050395 -0.035055 -0.054495 -0.052031 -0.030326 -0.028183 -0.059911 -0.039092 5.2344 -0.0074499 -0.0024864 0.0022752 0.00049091 0.025978 -0.0013478 -0.004391 -0.0050701 0.00054791 0 -0.021142 0 0.0027859 0 0.0024644 0 0.90667
2.0039 -0.052547 -0.054211 -0.054353 -0.046655 -0.033676 -0.040461 -0.045744 -0.016047 -0.00039842 -0.034553 -0.010773 5.0523 -0.0072155 -0.00038849 0.0019854 -0.00055313 0.014601 -0.0018707 -0.0040409 -0.0046533 0.0035107 0 -0.021043 0 0.002172 0 0.0020182 0 0.65045
2.0078 -0.048424 -0.050285 -0.04393 -0.047484 -0.048035 -0.036063 -0.037712 -0.015676 0.017596 -0.010842 0.0069752 4.8776 -0.0048224 0.0021187 0.0017105 0.0013607 0.002115 -0.00040943 -0.00040647 -0.0013771 0.0051164 0 -0.021006 0 0.0019102 0 0.0013933 0 0.53643
2.0117 -0.044923 -0.046244 -0.039025 -0.050218 -0.066073 -0.040957 -0.028528 -0.026859 0.020098 0.0009954 0.0089681 4.6904 -0.0011366 0.0048749 0.002003 0.0042179 -0.0078087 0.0025375 0.0045127 0.0019482 0.0045911 0 -0.021445 0 0.0022355 0 0.0011397 0 0.55406
2.0156 -0.041036 -0.04105 -0.0361 -0.051029 -0.072397 -0.048768 -0.023773 -0.041713 0.0026451 -0.0056697 -0.0062089 4.4728 0.0019994 0.006404 0.0027563 0.0051616 -0.0089481 0.0048864 0.0071251 0.0025618 0.0028796 0 -0.022238 0 0.0029769 0 0.001487 0 0.66089
2.0195 -0.036509 -0.034301 -0.032022 -0.047066 -0.059556 -0.051136 -0.028246 -0.050711 -0.03105 -0.028849 -0.033995 4.2249 0.0030721 0.0048955 0.0035778 0.0034524 0.0023348 0.0044848 0.0055763 0.00038374 0.0016426 0 -0.022784 0 0.0037147 0 0.0021308 0 0.79461
2.0234 -0.031458 -0.026792 -0.026811 -0.038088 -0.033799 -0.04285 -0.04043 -0.048823 -0.067239 -0.058009 -0.064261 3.9661 0.0020421 0.00025675 0.0042898 0.0012431 0.022739 0.0010227 0.0014613 -0.0020008 0.0017542 0 -0.022528 0 0.0040943 0 0.0025183 0 0.89486
2.0273 -0.026138 -0.020425 -0.022398 -0.026562 -0.010429 -0.025306 -0.052419 -0.038867 -0.088937 -0.079273 -0.085042 3.7197 0.00031786 -0.0050199 0.0048986 0.0013571 0.042452 -0.0034266 -0.0017197 -0.0020613 0.0026669 0 -0.021466 0 0.0040214 0 0.0023423 0 0.92418
2.0313 -0.021359 -0.017219 -0.019747 -0.016281 -0.0022788 -0.0062614 -0.055495 -0.028652 -0.08641 -0.082419 -0.087849 3.4949 -0.00050608 -0.0075032 0.0051056 0.0042539 0.050721 -0.0059463 -0.0017621 1.4204e-05 0.0030965 0 -0.020171 0 0.0036241 0 0.0017846 0 0.87386
2.0352 -0.018823 -0.018005 -0.018104 -0.010455 -0.01057 0.0043687 -0.046438 -0.023963 -0.062473 -0.065554 -0.071395 3.2818 -8.1286e-05 -0.0057098 0.0041107 0.0072607 0.042708 -0.005194 0.00055135 0.0015293 0.0022561 0 -0.019332 0 0.0031 0 0.0013185 0 0.75287
2.0391 -0.020357 -0.021845 -0.017065 -0.010353 -0.0253 0.00050478 -0.029291 -0.023645 -0.028583 -0.035293 -0.04155 3.0614 0.00040985 -0.0014497 0.0012254 0.0069812 0.022528 -0.0025339 0.0027661 0.00024798 0.00050631 0 -0.019233 0 0.0026237 0 0.0012903 0 0.57502
2.043 -0.026177 -0.026645 -0.018376 -0.015051 -0.034215 -0.016041 -0.011718 -0.021371 0.0037329 -0.0031451 -0.0081047 2.8212 -0.0005368 0.0018055 -0.0031495 0.0026462 0.0002478 -0.00076768 0.0034622 -0.0029688 -0.0010177 0 -0.019626 0 0.0023499 0 0.0016667 0 0.36068
2.0469 -0.033758 -0.030472 -0.024527 -0.022161 -0.032376 -0.036408 0.00018703 -0.012556 0.028049 0.019503 0.019167 2.5621 -0.0030958 0.0020221 -0.0072626 -0.0028595 -0.014727 -0.0015454 0.0034332 -0.0047856 -0.0013046 0 -0.020048 0 0.0024069 0 0.0021274 0 0.15137
2.0508 -0.038816 -0.032475 -0.035164 -0.02903 -0.024575 -0.050151 0.0042125 0.00010059 0.04153 0.025548 0.032996 2.2933 -0.0055959 0.0001508 -0.0090269 -0.0054024 -0.018782 -0.0038145 0.0042255 -0.0028653 -0.0001097 0 -0.020251 0 0.0028085 0 0.0023566 0 0.015564
2.0547 -0.038117 -0.032829 -0.045534 -0.033827 -0.019603 -0.051588 0.00061625 0.007737 0.040994 0.01426 0.029585 2.0216 -0.0057835 -0.0013153 -0.0076055 -0.0032595 -0.014279 -0.0047551 0.0058541 0.0013529 0.0019971 0 -0.020355 0 0.0033668 0 0.0022561 0 0.025834
2.0586 -0.031949 -0.032063 -0.049622 -0.036061 -0.022301 -0.042561 -0.010094 0.0022153 0.022871 -0.008986 0.0092471 1.7482 -0.002873 -0.0011455 -0.0041276 0.0013676 -0.0056025 -0.0023587 0.0063902 0.0036839 0.0039823 0 -0.020621 0 0.0037534 0 0.001943 0 0.21364
2.0625 -0.024115 -0.030575 -0.045585 -0.03634 -0.030339 -0.029996 -0.027176 -0.017297 -0.011997 -0.035127 -0.022875 1.4729 0.0014588 -0.00054838 -0.00077313 0.0043537 0.0048656 0.0026989 0.0040174 0.0013433 0.0047965 0 -0.021114 0 0.0037253 0 0.0016151 0 0.53523
2.0664 -0.019302 -0.028732 -0.038035 -0.035604 -0.037513 -0.020737 -0.047684 -0.043506 -0.05428 -0.055175 -0.057239 1.1997 0.00418 -0.0015225 0.0010124 0.0032383 0.01729 0.0075482 -0.00066462 -0.0038712 0.003825 0 -0.021585 0 0.0033241 0 0.0014328 0 0.88102
2.0703 -0.019928 -0.02715 -0.034301 -0.034393 -0.039504 -0.017868 -0.065542 -0.065918 -0.088713 -0.063872 -0.082876 0.93518 0.0033119 -0.0042416 0.001536 -0.00091459 0.031537 0.0094451 -0.004741 -0.0068004 0.0012939 0 -0.021671 0 0.0028334 0 0.0014729 0 1.1289
2.0742 -0.024882 -0.026599 -0.037774 -0.032745 -0.036743 -0.020733 -0.073847 -0.076776 -0.10263 -0.061408 -0.092202 0.68019 -0.00040783 -0.006411 0.0021719 -0.0049114 0.044329 0.007801 -0.0056319 -0.0037166 -0.0016288 0 -0.021225 0 0.0025036 0 0.0017088 0 1.206
2.0781 -0.030854 -0.02748 -0.044677 -0.03073 -0.032709 -0.02725 -0.069115 -0.07358 -0.093443 -0.052262 -0.08459 0.42413 -0.0041254 -0.0054539 0.0036832 -0.0064846 0.049778 0.0042642 -0.0036274 0.0038545 -0.0033666 0 -0.02047 0 0.0023082 0 0.0019919 0 1.1166
2.082 -0.034848 -0.029449 -0.047512 -0.02902 -0.030373 -0.035541 -0.053803 -0.057981 -0.068697 -0.041886 -0.065835 0.15 -0.0053022 -0.0013258 0.0052326 -0.0060152 0.043411 0.0010964 -0.0015842 0.010136 -0.0029902 0 -0.019854 0 0.0019999 0 0.0020928 0 0.92234
2.0859 -0.035842 -0.031645 -0.042041 -0.028718 -0.030356 -0.043607 -0.03474 -0.03406 -0.039387 -0.033483 -0.043773 -0.15276 -0.0038845 0.0030426 0.0050819 -0.0054885 0.02635 -0.00048277 -0.0019571 0.010194 -0.0010358 0 -0.019731 0 0.001435 0 0.0018478 0 0.697
2.0898 -0.034747 -0.033363 -0.031215 -0.030406 -0.031676 -0.048568 -0.018806 -0.0080522 -0.013223 -0.026975 -0.023682 -0.47902 -0.0022636 0.0043026 0.0023099 -0.006065 0.0057812 -0.00062767 -0.0041965 0.0043533 0.00076243 0 -0.020107 0 0.00083541 0 0.0013277 0 0.494
2.0938 -0.033289 -0.034469 -0.022537 -0.033248 -0.033202 -0.047638 -0.0094934 0.011754 0.0065079 -0.02066 -0.0072074 -0.8115 -0.0029966 0.0017865 -0.0021228 -0.0068811 -0.0091152 -2.8997e-05 -0.0052935 -0.0022421 0.00085338 0 -0.020649 0 0.00067633 0 0.00085053 0 0.34279
2.0977 -0.032923 -0.035167 -0.021645 -0.035196 -0.033962 -0.040635 -0.0067311 0.017469 0.017488 -0.014006 0.0049008 -1.1343 -0.0062871 -0.0019161 -0.0059905 -0.0062289 -0.012811 0.00090032 -0.0030263 -0.004468 -0.00072077 0 -0.020931 0 0.0012551 0 0.00075572 0 0.26237
2.1016 -0.034223 -0.035441 -0.028107 -0.034432 -0.032638 -0.031313 -0.0091019 0.0062568 0.01607 -0.0092813 0.0097876 -1.4447 -0.0095338 -0.0034508 -0.0075088 -0.0037265 -0.0063126 0.0020155 0.0014309 -0.0017929 -0.0022193 0 -0.020737 0 0.0023433 0 0.0010985 0 0.26841
2.1055 -0.036608 -0.034875 -0.036725 -0.030922 -0.027915 -0.025238 -0.015672 -0.016592 -0.0002593 -0.010619 0.0030494 -1.7526 -0.0094758 -0.0017587 -0.006554 -0.0010962 0.0046998 0.0029722 0.0043615 0.001679 -0.0016908 0 -0.020217 0 0.0032901 0 0.0015546 0 0.3646
2.1094 -0.038325 -0.033086 -0.042173 -0.026635 -0.020104 -0.025311 -0.025815 -0.039957 -0.028281 -0.021038 -0.017002 -2.0699 -0.00513 0.0012538 -0.0043935 -0.00065607 0.014602 0.003193 0.0031223 0.0014867 0.0011607 0 -0.01978 0 0.0035242 0 0.0016757 0 0.53007
2.1133 -0.037083 -0.03026 -0.04227 -0.024045 -0.012306 -0.029005 -0.037907 -0.053858 -0.058123 -0.039367 -0.045337 -2.4009 0.0010874 0.0028798 -0.0023885 -0.003004 0.021391 0.002494 -0.001102 -0.0028947 0.0044529 0 -0.01981 0 0.0030048 0 0.0012982 0 0.71888
2.1172 -0.031511 -0.027117 -0.03766 -0.024125 -0.0090921 -0.030382 -0.048866 -0.055675 -0.07824 -0.059259 -0.07082 -2.7411 0.0051415 0.0022435 -0.0010024 -0.006211 0.026416 0.0016057 -0.0042845 -0.0078044 0.0055621 0 -0.020378 0 0.0022048 0 0.00072565 0 0.87459
2.1211 -0.022671 -0.024262 -0.029792 -0.025562 -0.013029 -0.025535 -0.0552 -0.050271 -0.082185 -0.071321 -0.081896 -3.0853 0.0046041 0.0007737 7.4429e-05 -0.0073546 0.031092 0.0017643 -0.0034049 -0.0091135 0.003356 0 -0.021178 0 0.0016558 0 0.00048227 0 0.9479
2.125 -0.014179 -0.021639 -0.020169 -0.02588 -0.021982 -0.016522 -0.05449 -0.044068 -0.071008 -0.067635 -0.073225 -3.4332 0.00055604 0.00032002 0.0011039 -0.0049628 0.033977 0.0035685 0.00066598 -0.0060642 -0.0007435 0 -0.021738 0 0.001505 0 0.00083905 0 0.90656
2.1289 -0.010211 -0.018751 -0.01119 -0.023433 -0.029993 -0.0098624 -0.046009 -0.038744 -0.04973 -0.046363 -0.04826 -3.7871 -0.003466 0.0011384 0.0018248 -0.00014774 0.03113 0.0062446 0.004142 -0.0016074 -0.0038445 0 -0.021757 0 0.0015031 0 0.0015547 0 0.73943
2.1328 -0.012486 -0.015472 -0.0061967 -0.018515 -0.031437 -0.010677 -0.030578 -0.030515 -0.022444 -0.013708 -0.016283 -4.1444 -0.0045178 0.0018809 0.0018041 0.004448 0.019611 0.0081822 0.0041468 0.00069025 -0.003898 0 -0.021327 0 0.0013912 0 0.0020872 0 0.46308
2.1367 -0.018597 -0.01252 -0.0071816 -0.012823 -0.025103 -0.017816 -0.01068 -0.015458 0.0084006 0.018364 0.013108 -4.4962 -0.0025954 0.0013784 0.0010787 0.006734 0.0011221 0.0082982 0.0014653 -0.00015227 -0.0012502 0 -0.02085 0 0.001247 0 0.0020871 0 0.13133
2.1406 -0.02334 -0.010955 -0.012082 -0.0080502 -0.014841 -0.024567 0.0089932 0.0045612 0.038352 0.037805 0.033643 -4.8351 -0.00027751 4.5424e-05 0.00023784 0.0063858 -0.017529 0.0068654 -0.00058363 -0.0022211 0.0018388 0 -0.020712 0 0.0014108 0 0.0017047 0 -0.16653
2.1445 -0.022353 -0.011064 -0.015305 -0.0050531 -0.0064692 -0.024377 0.021918 0.021347 0.058309 0.038414 0.042428 -5.1655 -0.00013049 -0.00071562 -0.00020119 0.0043998 -0.027953 0.0049805 6.42e-05 -0.0030903 0.0031799 0 -0.020995 0 0.0020689 0 0.001419 0 -0.33216
2.1484 -0.015318 -0.011809 -0.012323 -0.0040834 -0.0037595 -0.0164 0.02233 0.025983 0.057757 0.022439 0.038261 -5.5053 -0.0023322 -0.00037481 -0.00039413 0.0018515 -0.025289 0.0033189 0.001793 -0.0021328 0.0023775 0 -0.021445 0 0.0029564 0 0.0015589 0 -0.30326
2.1523 -0.0062189 -0.011525 -0.0044727 -0.0052905 -0.0065968 -0.0058981 0.0090924 0.015544 0.032443 -0.0016438 0.021152 -5.8726 -0.0046645 -0.0001588 -0.00099083 -0.0007591 -0.011185 0.0016206 0.00091603 -0.00055287 0.00089666 0 -0.021723 0 0.0035273 0 0.0019865 0 -0.089995
2.1563 -0.00041029 -0.0093413 0.0012078 -0.0084922 -0.012002 0.00060036 -0.012285 -0.0048997 -0.010346 -0.024353 -0.0062095 -6.2688 -0.0047575 -0.0017707 -0.0022995 -0.0031376 0.0074264 -0.00048257 -0.0042021 0.00036387 0.00059114 0 -0.021703 0 0.0034533 0 0.002247 0 0.22422
2.1602 -0.00075452 -0.0059557 -0.0020126 -0.012357 -0.016313 0.00079227 -0.031905 -0.026105 -0.05426 -0.039644 -0.037023 -6.6738 -0.0023841 -0.0052256 -0.0037234 -0.0045983 0.022684 -0.0023022 -0.010775 0.00054215 0.0020628 0 -0.02154 0 0.0029467 0 0.0020271 0 0.52004
2.1641 -0.0057016 -0.0029651 -0.013837 -0.014241 -0.016675 -0.0020661 -0.040978 -0.040259 -0.082545 -0.045809 -0.061367 -7.059 0.00035194 -0.0082325 -0.004193 -0.00421 0.029971 -0.0021602 -0.013653 0.00065355 0.0041927 0 -0.021469 0 0.0025634 0 0.001465 0 0.69223
2.168 -0.010544 -0.0013227 -0.026027 -0.011549 -0.011614 -0.0026415 -0.036428 -0.043621 -0.085961 -0.043281 -0.069808 -7.41 0.0010268 -0.0080441 -0.0032563 -0.0016799 0.029094 0.0010016 -0.010068 0.00086056 0.0050954 0 -0.021539 0 0.0026648 0 0.0010105 0 0.68201
2.1719 -0.010696 -0.00036847 -0.02869 -0.0038092 -0.0015416 0.0018171 -0.021163 -0.035379 -0.064614 -0.03228 -0.057461 -7.7376 -0.00088175 -0.0040679 -0.0017009 0.002001 0.022289 0.0060142 -0.0024837 0.00058281 0.0036238 0 -0.021566 0 0.0030741 0 0.00098473 0 0.4819
2.1758 -0.004581 0.0016599 -0.018298 0.0064998 0.010674 0.0097701 -0.00050516 -0.015852 -0.02472 -0.012858 -0.026081 -8.0685 -0.0036624 0.0014042 -0.00095461 0.0049971 0.011413 0.0097936 0.0033432 -0.00037197 0.00026468 0 -0.021347 0 0.0032701 0 0.0012838 0 0.12666
2.1797 0.0056887 0.0061235 -0.00020447 0.015526 0.020242 0.017484 0.021316 0.012967 0.024656 0.012937 0.016516 -8.4229 -0.0051281 0.0051707 -0.0017343 0.0059116 -0.0029657 0.0097422 0.0033909 -0.00089488 -0.0031589 0 -0.020914 0 0.0029203 0 0.0015124 0 -0.3131
2.1836 0.015975 0.012862 0.016345 0.020905 0.022994 0.02232 0.041424 0.045279 0.07205 0.039478 0.058803 -8.7989 -0.0046484 0.0058859 -0.0032454 0.0047834 -0.019927 0.0061553 -0.0012164 0.00058145 -0.0047009 0 -0.020557 0 0.0022088 0 0.0013987 0 -0.73589
2.1875 0.022791 0.020377 0.025696 0.023366 0.018738 0.024176 0.056198 0.071357 0.10373 0.058953 0.088605 -9.1765 -0.0034686 0.0048992 -0.0037882 0.0029026 -0.036018 0.002197 -0.0055779 0.0040637 -0.0035857 0 -0.020569 0 0.0016364 0 0.0010677 0 -1.0291
2.1914 0.025269 0.026992 0.02886 0.025547 0.012437 0.024472 0.060625 0.081627 0.10769 0.065275 0.096635 -9.5367 -0.0031164 0.0044165 -0.0022918 0.0016636 -0.045309 0.001156 -0.0057417 0.007133 -0.0007264 0 -0.02093 0 0.0015148 0 0.00090403 0 -1.1112
2.1953 0.025363 0.031887 0.030197 0.029165 0.011298 0.0245 0.051423 0.072694 0.081088 0.057589 0.080178 -9.8774 -0.0036212 0.0049634 0.00063121 0.0015252 -0.042611 0.0033866 -0.0022209 0.0067163 0.0019172 0 -0.021266 0 0.0016864 0 0.0011542 0 -0.9766
2.1992 0.026287 0.035244 0.032054 0.033343 0.019343 0.024911 0.031546 0.050329 0.035164 0.040653 0.045483 -10.211 -0.0034221 0.0048 0.003112 0.0019455 -0.027698 0.0058624 0.00094706 0.0021541 0.0027926 0 -0.02114 0 0.0017522 0 0.0016691 0 -0.70963
2.2031 0.030264 0.03771 0.033128 0.035782 0.033776 0.026339 0.011032 0.02641 -0.008565 0.02204 0.0065893 -10.551 -0.0010868 0.0019048 0.0035852 0.0021682 -0.006956 0.0049322 0.00046196 -0.0035495 0.0020193 0 -0.020441 0 0.0015502 0 0.0020353 0 -0.44741
2.207 0.037014 0.039865 0.031655 0.03559 0.046583 0.029751 0.001728 0.011843 -0.030085 0.0085432 -0.020228 -10.895 0.0029109 -0.003506 0.0021004 0.0019896 0.0095408 -0.00018572 -0.0029343 -0.0059672 0.0014074 0 -0.019515 0 0.0013583 0 0.001951 0 -0.31072
2.2109 0.043985 0.042077 0.029128 0.034802 0.050485 0.035715 0.0093075 0.010839 -0.02239 0.004157 -0.024097 -11.23 0.0062203 -0.008528 0.00024193 0.0017934 0.013941 -0.00643 -0.0052924 -0.003201 0.0029748 0 -0.018924 0 0.0015947 0 0.001475 0 -0.34764
2.2148 0.048154 0.044488 0.029877 0.036868 0.044542 0.043359 0.029236 0.020462 0.006048 0.0099716 -0.0047641 -11.548 0.0065561 -0.0097666 -0.00024654 0.0019472 0.0053106 -0.0094008 -0.003491 0.0021944 0.0069763 0 -0.019011 0 0.0023249 0 0.00092595 0 -0.52497
2.2188 0.048093 0.046832 0.03665 0.043426 0.034779 0.050351 0.050452 0.03476 0.039224 0.02462 0.028039 -11.852 0.0037675 -0.0062058 0.0010691 0.0022577 -0.010392 -0.0070738 0.001535 0.005321 0.01114 0 -0.019651 0 0.0031058 0 0.00056383 0 -0.76521
2.2227 0.04479 0.048244 0.046962 0.052444 0.029351 0.054172 0.063766 0.049315 0.064815 0.044283 0.060542 -12.16 9.2022e-05 -0.00017472 0.0029711 0.0020506 -0.024947 -0.0013804 0.0054983 0.0032381 0.012084 0 -0.02038 0 0.0033562 0 0.00038385 0 -0.99493
2.2266 0.040701 0.047574 0.054402 0.059545 0.032263 0.053589 0.067826 0.062641 0.079746 0.062915 0.082068 -12.483 -0.0016522 0.0043551 0.0036096 0.000793 -0.03342 0.0036311 0.0046758 -0.0025428 0.0080596 0 -0.020755 0 0.0028943 0 0.00020702 0 -1.1702
2.2305 0.037937 0.044302 0.053988 0.061259 0.040668 0.049103 0.067845 0.074342 0.087219 0.073998 0.08888 -12.812 -0.0002973 0.0045833 0.0020188 -0.0013152 -0.036348 0.0051879 -0.00069246 -0.0076176 0.00077512 0 -0.020657 0 0.0021042 0 -6.2589e-05 0 -1.2715
2.2344 0.037088 0.039358 0.046491 0.057224 0.047591 0.042352 0.068952 0.082733 0.089941 0.073693 0.083288 -13.129 0.0029398 0.00055555 -0.0010703 -0.0033084 -0.037266 0.0036396 -0.0066355 -0.0086551 -0.0054887 0 -0.020312 0 0.0015665 0 -0.00029835 0 -1.2879
2.2383 0.037482 0.034932 0.037665 0.049666 0.047517 0.035383 0.070703 0.084464 0.086497 0.063212 0.070073 -13.415 0.0056586 -0.0052546 -0.003727 -0.0040342 -0.038203 0.0013682 -0.0089509 -0.0059587 -0.0070392 0 -0.020049 0 0.0015328 0 -0.00026818 0 -1.2117
2.2422 0.038252 0.033123 0.033356 0.04126 0.040336 0.03037 0.067674 0.076388 0.073454 0.048105 0.05345 -13.672 0.0061401 -0.0096564 -0.0042395 -0.0029465 -0.037334 0.00019187 -0.0066698 -0.0024537 -0.0036646 0 -0.020054 0 0.0017686 0 0.00012534 0 -1.0474
2.2461 0.03902 0.03442 0.035123 0.033782 0.03093 0.029286 0.055147 0.05803 0.050099 0.034573 0.036201 -13.92 0.0042651 -0.010347 -0.0024041 -0.00057734 -0.030891 -0.00012951 -0.0024621 -0.00054956 0.0012666 0 -0.020287 0 0.0018945 0 0.00072847 0 -0.82277
2.25 0.039652 0.037338 0.039955 0.028496 0.025264 0.032886 0.034378 0.032862 0.021039 0.025677 0.020321 -14.178 0.0010407 -0.006709 0.00027664 0.0016638 -0.017522 -0.0010856 6.3459e-05 -0.00020525 0.0036771 0 -0.020578 0 0.0018323 0 0.0012452 0 -0.5864
2.2539 0.039713 0.039569 0.043451 0.02689 0.026224 0.039457 0.012805 0.007747 -0.0052064 0.020595 0.0076975 -14.449 -0.0023869 7.4668e-05 0.0016882 0.0023211 -0.0010693 -0.0034638 -0.00052952 0.00010493 0.0021471 0 -0.020778 0 0.0018675 0 0.0014466 0 -0.39359
2.2578 0.03859 0.039687 0.043063 0.029938 0.032114 0.044881 -0.00060752 -0.0092196 -0.019928 0.017287 0.00015111 -14.72 -0.0051801 0.0073518 0.0007352 0.00089867 0.010971 -0.00635 -0.0027209 0.0010227 -0.0011819 0 -0.02083 0 0.0022638 0 0.0012856 0 -0.28952
2.2617 0.036308 0.037971 0.039034 0.036182 0.03839 0.044922 -0.00074557 -0.011834 -0.017722 0.015749 -0.00081732 -14.973 -0.0066077 0.011928 -0.0017334 -0.0016523 0.012324 -0.0079539 -0.0039187 0.0013649 -0.0028872 0 -0.020739 0 0.0028585 0 0.00085762 0 -0.29847
2.2656 0.034042 0.035791 0.033474 0.041154 0.041013 0.038439 0.011447 0.0011446 0.0014172 0.018551 0.0057878 -15.206 -0.005928 0.011608 -0.0035358 -0.0034561 0.002327 -0.0072358 -0.0029558 -0.00037142 -0.001533 0 -0.020525 0 0.0031072 0 0.00030978 0 -0.41872
2.2695 0.033376 0.0343 0.029222 0.039998 0.038982 0.028794 0.030515 0.024598 0.031546 0.028104 0.020057 -15.43 -0.0028812 0.0066502 -0.0029637 -0.0030568 -0.013622 -0.0046886 -0.00089916 -0.0038756 0.0011286 0 -0.020224 0 0.0025804 0 -0.00018846 0 -0.62027
2.2734 0.034763 0.033682 0.0289 0.031865 0.034527 0.021787 0.049597 0.04884 0.062235 0.043327 0.040213 -15.659 0.001641 -9.7084e-05 -0.00035983 -0.00064519 -0.027805 -0.0017221 0.00028645 -0.0068014 0.00205 0 -0.019909 0 0.0014299 0 -0.00043363 0 -0.84751
2.2773 0.036731 0.03346 0.033426 0.021969 0.031127 0.021499 0.062909 0.064369 0.08256 0.058977 0.061628 -15.897 0.0056796 -0.004878 0.0019786 0.0019093 -0.035072 0.00047339 -0.00030683 -0.0068739 -5.4566e-05 0 -0.019705 0 0.00034345 0 -0.00024494 0 -1.0325
2.2813 0.036944 0.03326 0.040203 0.018438 0.030947 0.027462 0.067087 0.066922 0.08634 0.068344 0.077173 -16.134 0.0073443 -0.0055483 0.0017079 0.0024785 -0.035232 0.0014408 -0.00181 -0.0041396 -0.0034543 0 -0.019735 0 2.5391e-06 0 0.00038423 0 -1.1185
2.2852 0.034389 0.033137 0.043185 0.025787 0.033536 0.035506 0.061889 0.059221 0.075179 0.06704 0.079744 -16.359 0.0061595 -0.0029759 -0.0013638 0.00053744 -0.031562 0.0011741 -0.0025598 -0.00095499 -0.0050839 0 -0.020045 0 0.0005394 0 0.0011783 0 -1.0825
2.2891 0.030601 0.033238 0.036608 0.040489 0.036592 0.041289 0.050215 0.047997 0.056502 0.055002 0.066056 -16.569 0.0033976 -0.00013692 -0.0048145 -0.0021368 -0.027238 -0.00022259 -0.0016615 0.00029937 -0.0034292 0 -0.020571 0 0.0014825 0 0.0016864 0 -0.94196
2.293 0.028546 0.033384 0.020572 0.052973 0.037989 0.043229 0.036869 0.038657 0.037752 0.035873 0.03931 -16.778 0.0010502 0.00036105 -0.0055468 -0.002736 -0.022868 -0.0023771 0.00033386 -0.00061035 0.00018996 0 -0.021164 0 0.0021989 0 0.0015931 0 -0.74239
2.2969 0.029995 0.033174 0.0033189 0.054885 0.037286 0.042464 0.026158 0.032058 0.021832 0.015181 0.0086642 -16.998 0.00036389 -0.001748 -0.0025906 0.00021534 -0.017016 -0.0043513 0.0020874 -0.0019312 0.0030468 0 -0.021674 0 0.002385 0 0.00098604 0 -0.53677
2.3008 0.033823 0.032476 -0.003498 0.045552 0.03553 0.040579 0.019865 0.025925 0.0079942 -0.0010922 -0.01453 -17.226 0.0012236 -0.0044894 0.0017867 0.0053907 -0.008869 -0.0049547 0.002674 -0.0020964 0.0035617 0 -0.022 0 0.002172 0 0.00031541 0 -0.37228
2.3047 0.036883 0.031659 0.0059338 0.03213 0.033815 0.037878 0.017301 0.019093 -0.0030994 -0.0075383 -0.021722 -17.445 0.002747 -0.0055295 0.0038894 0.0094753 -0.00041457 -0.0037086 0.0022033 -0.0014639 0.0024229 0 -0.022101 0 0.0018424 0 3.5055e-05 0 -0.28709
2.3086 0.036683 0.031153 0.025627 0.023403 0.032222 0.033897 0.017308 0.014088 -0.0062076 -0.00096873 -0.010758 -17.639 0.0042439 -0.0040888 0.0018716 0.0097214 0.0040009 -0.0015069 0.0014523 -0.0017355 0.001344 0 -0.021975 0 0.0015288 0 0.00022757 0 -0.30718
2.3125 0.033354 0.030799 0.041337 0.02283 0.030258 0.029085 0.020051 0.015241 0.0051469 0.017287 0.013503 -17.802 0.0054764 -0.0013455 -0.0025093 0.0061224 0.00059993 -4.3801e-05 0.0010458 -0.003768 0.00099408 0 -0.021638 0 0.001212 0 0.00055958 0 -0.43403
2.3164 0.029193 0.029818 0.041671 0.026768 0.02812 0.025245 0.026528 0.024097 0.031125 0.040312 0.041469 -17.948 0.0061153 0.00072146 -0.0054304 0.0013349 -0.010644 -0.0003066 0.001007 -0.0062788 0.00038326 0 -0.021152 0 0.00094753 0 0.00062031 0 -0.62968
2.3203 0.026462 0.02763 0.027474 0.028888 0.027066 0.02393 0.03622 0.036738 0.061513 0.057853 0.062793 -18.101 0.0053099 0.00084122 -0.0045454 -0.0015772 -0.025123 -0.0015804 0.0010005 -0.0069746 -0.0016956 0 -0.020657 0 0.00097979 0 0.00032929 0 -0.81861
2.3242 0.025746 0.024791 0.011073 0.026223 0.028078 0.024627 0.045586 0.045994 0.080569 0.06159 0.07037 -18.27 0.0021949 -0.00087 -0.0012185 -0.0015918 -0.035885 -0.0021022 0.00087873 -0.0049641 -0.0048485 0 -0.020358 0 0.0015469 0 2.0437e-05 0 -0.91759
2.3281 0.026339 0.023016 0.0058491 0.021331 0.030186 0.025151 0.049587 0.046779 0.07778 0.050119 0.062819 -18.452 -0.0029818 -0.0032638 0.00078391 -0.00025867 -0.037638 -0.00086459 0.00090909 -0.0018587 -0.0070101 0 -0.02043 0 0.002564 0 0.00011186 0 -0.88063
2.332 0.027811 0.024075 0.01539 0.01919 0.030736 0.024302 0.04538 0.039755 0.055332 0.029866 0.044399 -18.633 -0.0083556 -0.00495 -0.00096786 3.759e-05 -0.029765 0.0012236 0.0014501 -0.00030715 -0.0063782 0 -0.020876 0 0.00356 0 0.00067344 0 -0.7277
2.3359 0.030731 0.028409 0.03163 0.022401 0.028127 0.023996 0.034848 0.030163 0.02575 0.011065 0.022485 -18.802 -0.011396 -0.0049371 -0.0049653 -0.0016046 -0.016382 0.002102 0.0024333 -0.0014348 -0.003394 0 -0.021444 0 0.0040031 0 0.0013154 0 -0.53468
2.3398 0.035629 0.034669 0.042879 0.029319 0.024593 0.028118 0.023535 0.023292 0.002326 0.0017938 0.0041392 -18.962 -0.010716 -0.0029983 -0.0069455 -0.0038363 -0.0036369 0.0005959 0.0032244 -0.0038256 -0.0006072 0 -0.02172 0 0.0037389 0 0.0015225 0 -0.39127
2.3438 0.041486 0.040549 0.043717 0.036327 0.025662 0.038518 0.016977 0.021077 -0.0085876 0.004348 -0.0061194 -19.118 -0.0071699 0.00017119 -0.0039246 -0.0044697 0.0036783 -0.0023085 0.0030926 -0.0050597 -0.00036795 0 -0.02138 0 0.0031111 0 0.0011316 0 -0.35768
2.3477 0.045825 0.044224 0.037925 0.041345 0.035638 0.051883 0.017797 0.022747 -0.0072128 0.015889 -0.0063073 -19.272 -0.0031889 0.0031294 0.0027115 -0.0026866 0.0038905 -0.0043059 0.001921 -0.0041389 -0.0025567 0 -0.020459 0 0.0026369 0 0.00050124 0 -0.4478
2.3516 0.046769 0.045312 0.033087 0.045 0.052679 0.060991 0.025737 0.02799 0.0053124 0.031729 0.004272 -19.416 -0.00093476 0.0043828 0.0081329 2.97e-05 -0.0021534 -0.003951 0.00049676 -0.002254 -0.0046553 0 -0.01941 0 0.0025473 0 0.00020445 0 -0.6407
2.3555 0.045139 0.044871 0.033429 0.048809 0.068456 0.060024 0.03951 0.038507 0.029763 0.048076 0.025378 -19.543 -0.00089529 0.003359 0.0083299 0.0011013 -0.01282 -0.0019912 2.1978e-05 -0.0011901 -0.0041931 0 -0.018852 0 0.0026325 0 0.00051504 0 -0.89955
2.3594 0.044236 0.044709 0.037899 0.052945 0.073875 0.049644 0.057553 0.055718 0.064817 0.062601 0.054347 -19.654 -0.0020376 0.0009168 0.0037935 -0.000861 -0.02661 -0.00049777 0.0011591 -0.0012185 -0.0012268 0 -0.019147 0 0.0025221 0 0.0011524 0 -1.1796
2.3633 0.047138 0.046564 0.043972 0.056208 0.066655 0.037377 0.07668 0.07685 0.10125 0.073722 0.084415 -19.761 -0.0030941 -0.0011857 -0.00087454 -0.0046907 -0.041495 -0.00069702 0.0033989 -0.00083608 0.0015854 0 -0.020111 0 0.0020918 0 0.0015133 0 -1.427
2.3672 0.053951 0.051417 0.051506 0.058015 0.054074 0.03267 0.090953 0.093989 0.12306 0.080322 0.1057 -19.876 -0.0035829 -0.0015611 -0.0011262 -0.0073897 -0.053841 -0.0017529 0.0053456 0.0013437 0.0014386 0 -0.021102 0 0.0015807 0 0.0011815 0 -1.5854
2.3711 0.061708 0.058969 0.061859 0.059806 0.047833 0.040409 0.093745 0.098295 0.11779 0.082315 0.10987 -19.998 -0.0036926 -0.00013404 0.0034401 -0.0063663 -0.058893 -0.0017586 0.0057519 0.0046558 -0.0019695 0 -0.021465 0 0.0013195 0 0.00027035 0 -1.6187
2.375 0.067121 0.067523 0.073815 0.0639 0.054881 0.057813 0.082769 0.086606 0.087744 0.080964 0.095701 -20.114 -0.0035099 0.0020504 0.0088256 -0.0014288 -0.053473 0.00012313 0.0044543 0.0066473 -0.0061233 0 -0.021 0 0.0013694 0 -0.00068293 0 -1.537
2.3789 0.06956 0.074616 0.082184 0.070829 0.071872 0.076671 0.063774 0.064884 0.050934 0.078016 0.071044 -20.2 -0.0027259 0.0038406 0.01035 0.0049574 -0.0391 0.0026571 0.0023928 0.0054662 -0.0079853 0 -0.020096 0 0.0014524 0 -0.0011535 0 -1.4001
2.3828 0.071339 0.078381 0.082105 0.07811 0.087982 0.088832 0.048491 0.045192 0.02906 0.074387 0.048753 -20.249 -0.0012389 0.0047105 0.006794 0.0092806 -0.022578 0.0037712 0.00070711 0.0019551 -0.0067034 0 -0.019415 0 0.001236 0 -0.0010143 0 -1.2892
2.3867 0.075014 0.078747 0.075095 0.082146 0.093577 0.090903 0.047116 0.038189 0.032022 0.069985 0.039181 -20.268 0.00015621 0.004549 0.001167 0.0092693 -0.012606 0.0027672 -0.00023119 -0.00082707 -0.0041974 0 -0.019382 0 0.00067708 0 -0.00057026 0 -1.2622
2.3906 0.080325 0.077331 0.069662 0.081598 0.087246 0.085331 0.060938 0.046724 0.052332 0.065155 0.044751 -20.277 7.3261e-05 0.0030555 -0.0023597 0.0052837 -0.01429 0.0011723 -0.00090429 -0.00038834 -0.0031625 0 -0.019886 0 8.2629e-05 0 -0.00026135 0 -1.3263
2.3945 0.083756 0.075782 0.074141 0.078785 0.07551 0.077811 0.081368 0.065001 0.073747 0.062103 0.060376 -20.295 -0.0021585 -0.00015674 -0.0022267 -5.1613e-05 -0.025679 0.0012786 -0.0017604 0.0027508 -0.0044568 0 -0.020422 0 -0.00015045 0 -0.00031594 0 -1.4424
2.3984 0.081196 0.073906 0.087717 0.077364 0.066242 0.073003 0.096358 0.083191 0.085496 0.064133 0.078425 -20.325 -0.0054605 -0.0045457 -0.00040475 -0.0036379 -0.039272 0.0038207 -0.0022944 0.0053661 -0.0063294 0 -0.020522 0 0.00015254 0 -0.00062531 0 -1.5536
2.4023 0.07134 0.069462 0.098692 0.078209 0.062111 0.071209 0.098905 0.09345 0.088933 0.07251 0.093303 -20.358 -0.007509 -0.0079221 0.00010804 -0.0038723 -0.047554 0.0071608 -0.0011942 0.0043949 -0.0061296 0 -0.02012 0 0.00086173 0 -0.00088978 0 -1.6129
2.4063 0.056909 0.060257 0.093058 0.077542 0.059626 0.068045 0.090642 0.093069 0.09159 0.083522 0.10201 -20.381 -0.0065912 -0.0074271 -0.0015571 -0.0014851 -0.048112 0.0088143 0.002346 -0.00026745 -0.0028337 0 -0.019555 0 0.0017043 0 -0.00086928 0 -1.5905
2.4102 0.04289 0.046895 0.066708 0.069553 0.053787 0.057748 0.078168 0.083571 0.095934 0.088923 0.10163 -20.393 -0.0031713 -0.0019821 -0.0035106 0.0012597 -0.04409 0.0077578 0.0073168 -0.0055721 0.0019326 0 -0.019257 0 0.0024524 0 -0.00053333 0 -1.4688
2.4141 0.033466 0.033521 0.030562 0.051765 0.043399 0.038486 0.066184 0.06779 0.094546 0.080486 0.088095 -20.396 0.00037062 0.0059359 -0.0034294 0.0023428 -0.039763 0.0052051 0.011025 -0.0078301 0.0052223 0 -0.019404 0 0.002961 0 -3.2289e-05 0 -1.2396
2.418 0.029969 0.025362 0.00363 0.028631 0.032213 0.015982 0.053847 0.047884 0.076394 0.055818 0.058875 -20.397 0.0016796 0.011346 -0.0012376 0.001372 -0.035454 0.0031758 0.010922 -0.0056624 0.0051733 0 -0.019824 0 0.0031049 0 0.00043925 0 -0.9136
2.4219 0.030823 0.024765 -0.00062719 0.0099449 0.025423 0.0016939 0.037254 0.025576 0.037967 0.021171 0.017705 -20.398 0.00027722 0.010401 0.00070723 -0.00047704 -0.026874 0.0024692 0.0067428 -0.00092528 0.0023925 0 -0.020198 0 0.0027923 0 0.00076402 0 -0.53336
2.4258 0.032819 0.029084 0.016246 0.0046835 0.025151 0.0052093 0.015192 0.0036657 -0.010964 -0.011002 -0.023669 -20.393 -0.0023567 0.003681 0.00010199 -0.0018038 -0.010041 0.0021823 0.0010528 0.0029192 -0.00073314 0 -0.020334 0 0.0021013 0 0.00093581 0 -0.17442
2.4297 0.03261 0.03244 0.039455 0.014541 0.02885 0.025627 -0.0073573 -0.013186 -0.051567 -0.028358 -0.049809 -20.374 -0.0044182 -0.0039623 -0.0027574 -0.0023312 0.012446 0.0011609 -0.0025086 0.003417 -0.0020276 0 -0.020299 0 0.0013693 0 0.0010117 0 0.074338
2.4336 0.027983 0.030067 0.051726 0.0319 0.031466 0.049224 -0.021191 -0.019687 -0.066194 -0.024958 -0.049852 -20.34 -0.0054241 -0.0072304 -0.0050672 -0.0029712 0.030066 -0.00034812 -0.0019601 0.00066329 -0.0010887 0 -0.020323 0 0.0010443 0 0.0010354 0 0.14454
2.4375 0.018827 0.021646 0.04452 0.043975 0.029053 0.05715 -0.018886 -0.012866 -0.047346 -0.0040755 -0.024001 -20.296 -0.0062517 -0.0046675 -0.0042474 -0.0045404 0.030568 -0.00078299 0.0015667 -0.0030936 0.00072759 0 -0.020585 0 0.0013465 0 0.00098778 0 0.021382
2.4414 0.0073692 0.010888 0.022164 0.040641 0.021016 0.038861 -0.00045252 0.0050306 -0.0011899 0.023644 0.016227 -20.25 -0.0076617 0.00040526 -0.00061212 -0.0064495 0.0097546 0.00089606 0.0048847 -0.0051309 0.0016436 0 -0.021062 0 0.0020408 0 0.00080328 0 -0.2386
2.4453 -0.0029629 0.0019238 -0.0025366 0.020871 0.009842 0.0011026 0.02516 0.025896 0.054162 0.045328 0.053751 -20.209 -0.0089628 0.0031406 0.0027188 -0.0068598 -0.023064 0.0036088 0.0053992 -0.0039359 0.00087927 0 -0.021534 0 0.0025845 0 0.00045064 0 -0.51487
2.4492 -0.0099213 -0.0042504 -0.017071 -0.0065341 -0.00096122 -0.035695 0.043728 0.03863 0.094409 0.05164 0.073591 -20.174 -0.0083135 0.0015678 0.0026698 -0.0044228 -0.049286 0.0046779 0.0030763 8.3791e-06 -0.00094246 0 -0.021732 0 0.0025717 0 2.7047e-05 0 -0.65915
2.4531 -0.014421 -0.010226 -0.016763 -0.028689 -0.009336 -0.052035 0.04276 0.034641 0.098482 0.040425 0.068238 -20.143 -0.0044705 -0.0019186 -0.00088295 -1.3087e-05 -0.052838 0.0021975 0.00013479 0.004569 -0.0025446 0 -0.021511 0 0.0020879 0 -0.00022304 0 -0.5539
2.457 -0.020167 -0.019415 -0.007305 -0.037252 -0.016282 -0.044001 0.018366 0.012874 0.05961 0.016506 0.039176 -20.114 0.0017058 -0.0032286 -0.0049156 0.0034322 -0.031066 -0.0030087 -0.001091 0.0071831 -0.0031419 0 -0.02096 0 0.0016335 0 -2.44e-05 0 -0.17055
2.4609 -0.030645 -0.03269 -0.0012819 -0.034107 -0.025545 -0.026071 -0.021842 -0.01924 -0.0082276 -0.01219 -0.0047573 -20.086 0.0074872 -0.000695 -0.0059436 0.0032169 0.0036634 -0.0078077 -0.00012702 0.0063735 -0.0030269 0 -0.020377 0 0.001671 0 0.00072053 0 0.40686
2.4648 -0.045736 -0.047351 -0.010327 -0.029861 -0.040922 -0.019528 -0.062241 -0.050234 -0.075691 -0.039712 -0.051074 -20.058 0.010125 0.0033435 -0.0030695 -0.00057294 0.03316 -0.0092406 0.001504 0.0027239 -0.0031811 0 -0.020101 0 0.0022063 0 0.0017824 0 1.0165
2.4688 -0.061019 -0.059067 -0.036934 -0.03579 -0.062298 -0.035634 -0.088085 -0.071827 -0.1155 -0.064822 -0.08857 -20.032 0.0087309 0.0048987 0.0013738 -0.0047412 0.046429 -0.0067829 0.0018987 -0.0014177 -0.0042867 0 -0.020282 0 0.0027901 0 0.0026692 0 1.5004
2.4727 -0.070709 -0.064914 -0.071236 -0.054869 -0.083418 -0.067015 -0.09461 -0.083648 -0.1208 -0.08923 -0.11193 -20.01 0.0046977 0.0022073 0.0040138 -0.0054968 0.046483 -0.0024074 0.00052537 -0.0035043 -0.0059769 0 -0.020749 0 0.0029295 0 0.0029159 0 1.7843
2.4766 -0.071936 -0.065034 -0.096069 -0.078713 -0.09432 -0.093768 -0.08962 -0.09158 -0.10917 -0.11274 -0.12322 -19.995 0.00053617 -0.0026277 0.0033088 -0.0017803 0.045748 0.0013391 -0.0014442 -0.0025788 -0.0069731 0 -0.021089 0 0.0025211 0 0.0024146 0 1.8974
2.4805 -0.06668 -0.061917 -0.098164 -0.093205 -0.088138 -0.098852 -0.086535 -0.10082 -0.10655 -0.12971 -0.12829 -19.992 -0.0017464 -0.0056612 0.00052116 0.0035886 0.054005 0.0032409 -0.002347 0.00012755 -0.0060518 0 -0.02094 0 0.001917 0 0.0015279 0 1.9183
2.4844 -0.059798 -0.058333 -0.077748 -0.088876 -0.067546 -0.080354 -0.092407 -0.10946 -0.1229 -0.13072 -0.12986 -20.003 -0.0015581 -0.004675 -0.0018287 0.006132 0.068837 0.0036438 -0.0015392 0.0023169 -0.0030897 0 -0.020292 0 0.001594 0 0.00086327 0 1.8883
2.4883 -0.055079 -0.055683 -0.048743 -0.068074 -0.044865 -0.05171 -0.10065 -0.10842 -0.14087 -0.1091 -0.12286 -20.025 0.00035506 -0.00089441 -0.0023284 0.0034601 0.076585 0.0032688 0.00013623 0.002497 0.00068473 0 -0.019537 0 0.0017519 0 0.00085011 0 1.7674
2.4922 -0.052895 -0.05375 -0.028588 -0.043241 -0.034158 -0.031041 -0.095622 -0.08873 -0.12907 -0.067458 -0.097431 -20.055 0.0025041 0.0025026 -0.0016502 -0.0027392 0.063387 0.002235 0.0011721 0.00094224 0.0034905 0 -0.01919 0 0.002193 0 0.0014338 0 1.4749
2.4961 -0.051181 -0.051563 -0.025478 -0.02768 -0.040687 -0.028625 -0.06668 -0.050377 -0.070511 -0.018634 -0.048853 -20.087 0.0033258 0.00332 -0.0014889 -0.0081946 0.027604 0.00035407 0.00063544 -0.0010078 0.0042162 0 -0.019479 0 0.0025422 0 0.00213 0 0.98558
2.5 -0.048207 -0.048422 -0.033531 -0.026275 -0.056498 -0.041459 -0.020175 -0.0055094 0.017969 0.020191 0.013125 -20.124 0.001871 0.0018716 -0.0027577 -0.0096185 -0.016409 -0.0019136 -0.0012197 -0.0024062 0.003059 0 -0.020148 0 0.0025651 0 0.0024039 0 0.40202
2.5039 -0.044156 -0.044406 -0.039759 -0.033464 -0.066629 -0.05729 0.021483 0.027416 0.092902 0.03625 0.064542 -20.17 -0.0015328 1.0676e-05 -0.0048131 -0.0071423 -0.0466 -0.0032732 -0.0032755 -0.0033177 0.0010869 0 -0.020658 0 0.0023081 0 0.0020812 0 -0.065881
2.5078 -0.040262 -0.04021 -0.03629 -0.039472 -0.061372 -0.063701 0.034452 0.034466 0.11319 0.026709 0.079456 -20.234 -0.0051048 -0.00088981 -0.0062364 -0.0036054 -0.047605 -0.0026492 -0.0043455 -0.0040499 -0.00078048 0 -0.020638 0 0.0019964 0 0.0014685 0 -0.21089
2.5117 -0.036994 -0.036577 -0.026761 -0.038902 -0.044276 -0.055673 0.010635 0.014175 0.067926 -0.0019508 0.046591 -20.316 -0.00648 -0.00085218 -0.0061618 -0.0016638 -0.020568 -0.00036903 -0.0038283 -0.0041114 -0.0023576 0 -0.020183 0 0.0018362 0 0.0010941 0 0.045164
2.5156 -0.033646 -0.033736 -0.021474 -0.034304 -0.028779 -0.037592 -0.036348 -0.022769 -0.01805 -0.038654 -0.02168 -20.41 -0.004423 -0.00052433 -0.0048122 -0.0015761 0.018576 0.0019627 -0.0019647 -0.0024038 -0.0038194 0 -0.019751 0 0.0018921 0 0.0012793 0 0.59584
2.5195 -0.029738 -0.031261 -0.026611 -0.032318 -0.026276 -0.019687 -0.080922 -0.060797 -0.10277 -0.072325 -0.095076 -20.504 -0.00012744 -4.3954e-05 -0.0029285 -0.0016193 0.050411 0.002939 0.00024628 0.0012845 -0.0048873 0 -0.019735 0 0.002081 0 0.0018823 0 1.2014
2.5234 -0.02633 -0.028547 -0.038086 -0.036655 -0.036108 -0.011617 -0.10262 -0.087514 -0.15278 -0.094091 -0.1421 -20.587 0.0032712 0.00099069 -0.00094792 -0.00039825 0.063968 0.0026436 0.0014392 0.0051639 -0.0046271 0 -0.020125 0 0.0022301 0 0.0024114 0 1.6097
2.5273 -0.025349 -0.025624 -0.045681 -0.044494 -0.046362 -0.016732 -0.096885 -0.09716 -0.15691 -0.098139 -0.14625 -20.663 0.0029949 0.0025348 0.0011139 0.0014564 0.060703 0.0023071 0.00060135 0.0063637 -0.0022954 0 -0.020557 0 0.0021612 0 0.0024154 0 1.6704
2.5313 -0.027335 -0.023514 -0.042878 -0.049071 -0.04464 -0.030118 -0.072699 -0.089089 -0.12291 -0.08306 -0.11175 -20.742 -0.0010095 0.0035311 0.0030673 0.0019074 0.049018 0.002655 -0.0021175 0.0034923 0.0015342 0 -0.020692 0 0.0018029 0 0.0018408 0 1.3833
2.5352 -0.030126 -0.023522 -0.032571 -0.045458 -0.029083 -0.041761 -0.042179 -0.065151 -0.066352 -0.05335 -0.057153 -20.836 -0.005786 0.0027404 0.0041141 -0.0002872 0.035435 0.0028278 -0.0051276 -0.0015842 0.0048618 0 -0.020561 0 0.0012983 0 0.0010828 0 0.87158
2.5391 -0.030273 -0.025775 -0.023392 -0.034119 -0.0098697 -0.04323 -0.012661 -0.029481 -0.0034072 -0.018685 -0.0034925 -20.947 -0.0076866 0.00022129 0.0032965 -0.0041002 0.020382 0.0012699 -0.0061959 -0.0048336 0.00563 0 -0.020532 0 0.0009945 0 0.00069226 0 0.31291
2.543 -0.026104 -0.028319 -0.020895 -0.019704 -0.00015979 -0.033491 0.012867 0.0097812 0.050077 0.010256 0.034834 -21.066 -0.0054408 -0.0022627 0.00053503 -0.0070009 0.0015042 -0.002182 -0.0040549 -0.0034194 0.0035245 0 -0.020925 0 0.0012329 0 0.00096454 0 -0.13247
2.5469 -0.019374 -0.027933 -0.022577 -0.0071942 -0.0047947 -0.019372 0.030741 0.040523 0.079395 0.027073 0.052616 -21.176 -0.0012752 -0.0026553 -0.0028153 -0.0071951 -0.01978 -0.005328 0.00035913 0.0017055 0.00050135 0 -0.021655 0 0.0020415 0 0.0017183 0 -0.36932
2.5508 -0.01364 -0.022433 -0.021299 0.0007027 -0.016636 -0.0099432 0.034934 0.051043 0.076294 0.031832 0.051474 -21.268 0.00099974 -0.00062223 -0.0046372 -0.0051498 -0.035676 -0.0051673 0.0042597 0.0065617 -0.00067421 0 -0.022236 0 0.0030005 0 0.0024253 0 -0.38394
2.5547 -0.010821 -0.012597 -0.013065 0.0033243 -0.023215 -0.0091488 0.021758 0.036955 0.045241 0.028326 0.036359 -21.348 -0.00069066 0.0018637 -0.0035479 -0.0029868 -0.036662 -0.00079407 0.0049892 0.0076993 0.0012429 0 -0.02217 0 0.0034788 0 0.0025892 0 -0.23208
2.5586 -0.009334 -0.0018593 -0.0010634 0.0008285 -0.017299 -0.012867 -0.0041288 0.0053412 0.0028681 0.019351 0.013186 -21.431 -0.0048899 0.0021169 3.3447e-05 -0.0024373 -0.019694 0.0052253 0.0021605 0.005188 0.0048313 0 -0.021366 0 0.0031193 0 0.0020903 0 -0.0062341
2.5625 -0.005682 0.0062426 0.0077906 -0.0056177 -0.0021488 -0.012929 -0.029855 -0.027975 -0.031677 0.0050003 -0.012278 -21.531 -0.007908 -0.00087674 0.0041941 -0.003358 0.0074897 0.0086473 -0.0018882 0.0021517 0.0071324 0 -0.020238 0 0.0021672 0 0.0012466 0 0.20312
2.5664 0.002093 0.010751 0.0099111 -0.012411 0.012412 -0.0044062 -0.042137 -0.047018 -0.048247 -0.014169 -0.034764 -21.651 -0.0070121 -0.0054908 0.0069602 -0.0041123 0.030398 0.0071183 -0.0038785 0.0013683 0.0061186 0 -0.019392 0 0.0013105 0 0.00055975 0 0.33384
2.5703 0.01251 0.013679 0.0085318 -0.013517 0.018875 0.01045 -0.036224 -0.044339 -0.04912 -0.032717 -0.049298 -21.783 -0.0026868 -0.0087856 0.0076302 -0.0032608 0.037414 0.0022306 -0.0022284 0.0024122 0.0023499 0 -0.019203 0 0.0011252 0 0.00034828 0 0.35475
2.5742 0.022037 0.017781 0.010538 -0.0037421 0.017954 0.024887 -0.017848 -0.023762 -0.041862 -0.040316 -0.050826 -21.912 0.0019045 -0.0088854 0.0069452 -0.00085684 0.027295 -0.0019297 0.0016837 0.0022713 -0.0015798 0 -0.019607 0 0.001606 0 0.00054775 0 0.25097
2.5781 0.028181 0.023865 0.020162 0.016566 0.016954 0.03382 0.0033565 0.0042192 -0.029394 -0.02787 -0.034893 -22.032 0.0035906 -0.0062998 0.0061224 0.0017703 0.0085391 -0.0024283 0.0047178 -0.0012078 -0.0032149 0 -0.020251 0 0.0022166 0 0.00081566 0 0.012707
2.582 0.031186 0.030257 0.03555 0.039797 0.022769 0.037287 0.022375 0.030264 -0.0073495 0.0048458 -0.00028181 -22.144 0.0015995 -0.0032108 0.0057642 0.0033068 -0.0084903 8.9646e-05 0.0045876 -0.0066583 -0.0020773 0 -0.020801 0 0.0024138 0 0.00083779 0 -0.35594
2.5859 0.033018 0.034871 0.050709 0.055057 0.035818 0.038343 0.041146 0.051039 0.028961 0.046979 0.047506 -22.254 -0.0021811 -0.0016011 0.0056226 0.003466 -0.019668 0.0023932 0.0016401 -0.010184 0.00030714 0 -0.021144 0 0.0021469 0 0.00057941 0 -0.81364
2.5898 0.035261 0.037657 0.060201 0.055707 0.049841 0.038692 0.063067 0.067964 0.075454 0.08245 0.095283 -22.362 -0.0049299 -0.0019015 0.005258 0.0028712 -0.028541 0.001956 -0.0016347 -0.0091114 0.0019374 0 -0.021341 0 0.0018526 0 0.00028352 0 -1.269
2.5938 0.038349 0.040838 0.062297 0.044657 0.057313 0.037554 0.085935 0.082084 0.11748 0.099501 0.1264 -22.463 -0.0049021 -0.0030538 0.0047443 0.0021781 -0.040342 -0.00073794 -0.0027536 -0.0046985 0.0018871 0 -0.021452 0 0.0019681 0 0.00023513 0 -1.6018
2.5977 0.042618 0.046629 0.058921 0.032928 0.055866 0.035121 0.10095 0.090425 0.13755 0.096571 0.12906 -22.55 -0.0022127 -0.0035547 0.0046072 0.0014465 -0.054533 -0.0030299 -0.0010743 -0.0009602 0.00061257 0 -0.021425 0 0.0024649 0 0.00050293 0 -1.7163
2.6016 0.049236 0.054827 0.053874 0.032189 0.050549 0.035939 0.099345 0.087616 0.12634 0.080774 0.10347 -22.621 0.0017319 -0.0024743 0.0050708 0.00031233 -0.063181 -0.0030193 0.0021403 -0.00073763 -0.0008953 0 -0.021143 0 0.0028803 0 0.00087808 0 -1.5962
2.6055 0.059256 0.062875 0.051199 0.046795 0.050134 0.046754 0.080575 0.071628 0.088558 0.061721 0.062576 -22.675 0.0052293 0.00011879 0.0055007 -0.0013955 -0.057222 -0.001513 0.0051178 -0.0029887 -0.002042 0 -0.020575 0 0.0028073 0 0.0010526 0 -1.3244
2.6094 0.071504 0.068447 0.053868 0.07106 0.060188 0.069316 0.054641 0.048428 0.040764 0.046461 0.025351 -22.719 0.006924 0.0032605 0.0048022 -0.0033123 -0.035447 -0.0010369 0.0068846 -0.0040792 -0.0028116 0 -0.019869 0 0.0023278 0 0.00087437 0 -1.0498
2.6133 0.082027 0.071885 0.062207 0.093345 0.078253 0.095264 0.036212 0.030695 0.0038875 0.038625 0.0071922 -22.755 0.0060985 0.0055067 0.0025441 -0.0047586 -0.0081941 -0.0030157 0.0073567 -0.0017581 -0.0033417 0 -0.01931 0 0.0019325 0 0.0004611 0 -0.91857
2.6172 0.08663 0.075868 0.0729 0.10365 0.095095 0.10997 0.035437 0.030409 -0.0051609 0.040057 0.013479 -22.784 0.0029608 0.0056212 -0.0002901 -0.0052091 0.0081792 -0.0060826 0.0065561 0.0022813 -0.0036009 0 -0.019162 0 0.0020078 0 8.741e-05 0 -1.0073
2.6211 0.084664 0.082536 0.0805 0.099483 0.10158 0.10398 0.052379 0.050422 0.019669 0.05143 0.039424 -22.81 -0.0011504 0.003393 -0.0018344 -0.0045672 0.0023841 -0.0072811 0.0042003 0.0039368 -0.003526 0 -0.019509 0 0.002432 0 -4.13e-05 0 -1.2932
2.625 0.080378 0.091045 0.081705 0.086738 0.096122 0.082436 0.078443 0.081656 0.06983 0.070988 0.074496 -22.835 -0.0041625 2.3977e-05 -0.00088058 -0.0031557 -0.023637 -0.0049695 0.00030289 0.00082068 -0.0032863 0 -0.020195 0 0.0027163 0 6.8382e-05 0 -1.6743
2.6289 0.080028 0.098232 0.079143 0.075735 0.086521 0.063006 0.1026 0.10874 0.1242 0.093781 0.10763 -22.86 -0.0044665 -0.0025146 0.0019251 -0.0016045 -0.055868 -0.00053305 -0.0039641 -0.005212 -0.0031952 0 -0.020907 0 0.0025472 0 0.00024381 0 -2.0267
2.6328 0.087058 0.10193 0.080368 0.075301 0.08421 0.062759 0.11767 0.12043 0.15887 0.11367 0.13078 -22.877 -0.0021968 -0.0029692 0.0044557 -0.00070393 -0.077893 0.0027665 -0.0064667 -0.0097188 -0.0033199 0 -0.021352 0 0.0021511 0 0.00031466 0 -2.2669
2.6367 0.09972 0.10364 0.091634 0.088137 0.095032 0.084762 0.12315 0.11719 0.16129 0.12699 0.1408 -22.871 0.00057891 -0.0019407 0.0049056 -0.0010641 -0.081803 0.002645 -0.0056744 -0.0098562 -0.0033216 0 -0.021424 0 0.0020666 0 0.00024522 0 -2.388
2.6406 0.11328 0.1078 0.11161 0.10977 0.11432 0.11606 0.12419 0.11006 0.13935 0.13439 0.14 -22.83 0.0012172 -0.0014531 0.0034808 -0.0025711 -0.07231 -0.00038242 -0.0022953 -0.0069009 -0.0028303 0 -0.021237 0 0.0025405 0 0.00012991 0 -2.4506
2.6445 0.12454 0.11806 0.13149 0.13153 0.13093 0.13889 0.12782 0.11182 0.11646 0.13889 0.13494 -22.755 -0.0015119 -0.003086 0.0023646 -0.0040791 -0.061582 -0.0037903 0.0007893 -0.0046392 -0.0019668 0 -0.02101 0 0.0031875 0 8.634e-05 0 -2.5369
2.6484 0.1342 0.13404 0.14247 0.14604 0.13714 0.14518 0.13839 0.12708 0.11407 0.14232 0.13276 -22.659 -0.006411 -0.0063448 0.0038067 -0.003918 -0.059382 -0.0054302 0.00066461 -0.0053603 -0.0013361 0 -0.02088 0 0.0033163 0 0.00015751 0 -2.695
2.6523 0.14504 0.15161 0.14406 0.15193 0.13583 0.14196 0.15462 0.14932 0.13488 0.14399 0.13663 -22.556 -0.010681 -0.0089717 0.0079319 -0.0011826 -0.066331 -0.0051236 -0.0030686 -0.0075641 -0.0013814 0 -0.020822 0 0.0026374 0 0.00029654 0 -2.9113
2.6563 0.15817 0.16609 0.14498 0.15447 0.13802 0.14369 0.17003 0.16676 0.16148 0.14314 0.14396 -22.45 -0.011907 -0.009097 0.012266 0.0031531 -0.075134 -0.0041385 -0.0076808 -0.0076526 -0.0017948 0 -0.020734 0 0.0016342 0 0.00041343 0 -3.1282
2.6602 0.17126 0.17543 0.15494 0.16145 0.15254 0.15918 0.17766 0.17232 0.17272 0.14217 0.14965 -22.328 -0.0096098 -0.0071723 0.013558 0.0064685 -0.078104 -0.0034642 -0.0094333 -0.0037831 -0.0017461 0 -0.02061 0 0.0011761 0 0.00041924 0 -3.294
2.6641 0.18066 0.18065 0.17476 0.17666 0.17703 0.18452 0.17608 0.16936 0.16379 0.14648 0.15221 -22.17 -0.0052741 -0.0056288 0.010429 0.0062605 -0.074482 -0.0028575 -0.0067597 0.0020913 -0.00080911 0 -0.020612 0 0.0017048 0 0.00024248 0 -3.4071
2.668 0.18484 0.1837 0.19458 0.19622 0.19878 0.20692 0.17202 0.16865 0.15155 0.16031 0.15694 -21.971 -0.0011364 -0.0064052 0.0045704 0.0021722 -0.071487 -0.0015515 -0.0017288 0.0060328 0.00042161 0 -0.020921 0 0.0027844 0 -0.00015115 0 -3.5196
2.6719 0.18556 0.18547 0.20243 0.21075 0.20519 0.21499 0.17625 0.17919 0.15967 0.18257 0.17219 -21.74 0.0011386 -0.008773 -0.00056152 -0.0034765 -0.078274 0.00038116 0.0015884 0.0058739 0.0008319 0 -0.021499 0 0.0034766 0 -0.00071098 0 -3.6939
2.6758 0.18581 0.1859 0.19543 0.21228 0.19461 0.20633 0.19484 0.20049 0.19659 0.20662 0.20073 -21.495 0.0010167 -0.0098045 -0.002449 -0.0072894 -0.09768 0.0016818 0.00051365 0.0031076 4.4214e-06 0 -0.022008 0 0.0032037 0 -0.001266 0 -3.9459
2.6797 0.1869 0.18548 0.18296 0.20049 0.17784 0.18773 0.22258 0.22241 0.24617 0.2245 0.23413 -21.241 -0.0010709 -0.0072533 -0.0012853 -0.0072915 -0.12247 0.0010418 -0.0039985 0.0011147 -0.001175 0 -0.022033 0 0.0022701 0 -0.0015779 0 -4.2166
2.6836 0.18794 0.18588 0.1785 0.18342 0.16892 0.16999 0.2448 0.23256 0.27935 0.23142 0.25593 -20.97 -0.0040818 -0.0020672 0.00061039 -0.0042253 -0.13933 -0.0014894 -0.008189 0.0016835 -0.0013402 0 -0.021457 0 0.0015406 0 -0.0014944 0 -4.3977
2.6875 0.18804 0.18879 0.1877 0.172 0.17386 0.16228 0.24716 0.22509 0.2761 0.22681 0.25246 -20.663 -0.0066458 0.0020826 0.0010418 -0.00057917 -0.13789 -0.0043619 -0.0086205 0.0034118 -0.00016154 0 -0.020629 0 0.0015984 0 -0.0010967 0 -4.3955
2.6914 0.1884 0.19414 0.20371 0.1728 0.18726 0.1689 0.22638 0.20428 0.23897 0.21254 0.22277 -20.307 -0.0074782 0.0019914 -0.00026058 0.0016814 -0.11808 -0.0058477 -0.0048898 0.0035121 0.0011128 0 -0.020137 0 0.0022079 0 -0.0006898 0 -4.1936
2.6953 0.19173 0.19993 0.21395 0.18439 0.19907 0.18813 0.19343 0.18086 0.18852 0.19166 0.18007 -19.907 -0.0060459 -0.0021878 -0.0018287 0.0025677 -0.090544 -0.0054867 0.00029717 0.0010094 0.00088918 0 -0.02033 0 0.0025972 0 -0.00059234 0 -3.8744
2.6992 0.19949 0.20423 0.21168 0.19963 0.20437 0.21251 0.1668 0.16482 0.14768 0.16969 0.14372 -19.478 -0.0030619 -0.0071436 -0.0022468 0.0034299 -0.069715 -0.0042174 0.003535 -0.0020322 -0.00090033 0 -0.021028 0 0.0022594 0 -0.00087164 0 -3.5875
2.7031 0.21008 0.20725 0.20186 0.2113 0.20676 0.23141 0.16113 0.16052 0.1296 0.15574 0.12878 -19.029 -0.00016512 -0.0094459 -0.0016929 0.0049603 -0.064883 -0.0031696 0.0033911 -0.0025024 -0.002361 0 -0.021693 0 0.0014654 0 -0.0012556 0 -3.4831
2.707 0.22018 0.21123 0.19643 0.21663 0.21288 0.23662 0.17939 0.16692 0.13648 0.15966 0.14039 -18.556 0.001239 -0.0083891 -0.0017427 0.00585 -0.075514 -0.0024815 0.0011363 0.00060529 -0.0014145 0 -0.021918 0 0.0009884 0 -0.0013322 0 -3.6442
2.7109 0.22787 0.21822 0.20403 0.21797 0.22463 0.22826 0.21325 0.18137 0.16486 0.18525 0.1749 -18.049 0.0010701 -0.0059392 -0.0036949 0.0034484 -0.093698 -0.0014058 -0.00078397 0.0050684 0.0018123 0 -0.021776 0 0.001327 0 -0.00089749 0 -4.0501
2.7148 0.2343 0.22799 0.22343 0.22033 0.23707 0.21607 0.24956 0.20261 0.20841 0.22535 0.22375 -17.503 0.00051707 -0.0041628 -0.007099 -0.0041384 -0.11104 0.00048237 -0.00092695 0.0074038 0.004571 0 -0.021714 0 0.0022069 0 -0.00016012 0 -4.5896
2.7188 0.24203 0.23837 0.24565 0.22818 0.24381 0.21328 0.27757 0.23036 0.25668 0.26469 0.27592 -16.923 0.0007611 -0.003084 -0.009922 -0.016418 -0.12427 0.0024002 0.00021065 0.0059258 0.0039 0 -0.022107 0 0.0028433 0 0.00038998 0 -5.1144
2.7227 0.25206 0.24765 0.26169 0.24328 0.24393 0.22703 0.29287 0.26257 0.29555 0.28968 0.31905 -16.316 0.0016864 -0.0012595 -0.010195 -0.030783 -0.13547 0.002903 0.0010203 0.0019585 -0.00022832 0 -0.022924 0 0.0026854 0 0.00035492 0 -5.5089
2.7266 0.26282 0.25634 0.26886 0.26393 0.24322 0.2529 0.29749 0.29359 0.31401 0.29742 0.34217 -15.683 0.0019626 0.0017768 -0.0076075 -0.044354 -0.14767 0.0014292 0.00032365 -0.0017366 -0.0042372 0 -0.023836 0 0.0019011 0 -0.0002664 0 -5.7376
2.7305 0.27223 0.26643 0.27145 0.28526 0.24875 0.2788 0.29762 0.31564 0.31258 0.29568 0.341 -15.012 0.00058117 0.0042276 -0.0036349 -0.055702 -0.1602 -0.00075638 -0.0017837 -0.0035101 -0.0038534 0 -0.024598 0 0.0011488 0 -0.0011013 0 -5.8448
2.7344 0.28045 0.27887 0.27647 0.301 0.26257 0.29476 0.30017 0.32288 0.30376 0.29428 0.32164 -14.286 -0.0016553 0.0036884 -0.00022405 -0.06505 -0.16818 -0.0013646 -0.0042684 -0.0038228 0.001839 0 -0.025285 0 0.00090152 0 -0.0017269 0 -5.9084
2.7383 0.28983 0.29205 0.2888 0.30655 0.28049 0.3001 0.30883 0.31504 0.30118 0.29631 0.29806 -13.501 -0.0023794 0.00013197 0.0016796 -0.073056 -0.16659 0.00090555 -0.0060476 -0.0039942 0.0090811 0 -0.026102 0 0.0010193 0 -0.0020021 0 -5.9818
2.7422 0.30197 0.30316 0.3084 0.30225 0.29665 0.30171 0.32139 0.29801 0.30678 0.29777 0.28329 -12.668 0.00025881 -0.003233 0.0024771 -0.079609 -0.15529 0.0049423 -0.0065577 -0.0043351 0.012419 0 -0.026998 0 0.00097862 0 -0.002118 0 -6.0656
2.7461 0.315 0.31079 0.3305 0.29419 0.30843 0.30611 0.33084 0.28091 0.30927 0.29518 0.28131 -11.803 0.0054956 -0.002718 0.0030427 -0.083888 -0.14052 0.007786 -0.0057595 -0.0037302 0.009468 0 -0.027565 0 0.0004877 0 -0.002341 0 -6.1285
2.75 0.32445 0.31607 0.34803 0.29097 0.31714 0.31344 0.33087 0.27177 0.29719 0.29238 0.28681 -10.915 0.0099761 0.0018964 0.0036588 -0.085629 -0.13124 0.0068637 -0.0039635 -0.0010152 0.0030619 0 -0.027412 0 -0.00016492 0 -0.0027087 0 -6.1562
2.7539 0.32734 0.32101 0.35539 0.29802 0.32474 0.31903 0.32211 0.2745 0.27413 0.2984 0.29296 -9.9962 0.010225 0.0063609 0.0038 -0.086281 -0.13325 0.0021006 -0.0018095 0.0034374 -0.0013211 0 -0.026689 0 -0.00039031 0 -0.0029766 0 -6.1831
2.7578 0.32531 0.32591 0.35209 0.31365 0.33106 0.31966 0.31374 0.28839 0.26015 0.31805 0.29956 -9.0318 0.0055901 0.0054596 0.002849 -0.088757 -0.1456 -0.0038195 -0.00023974 0.0076531 -0.00054683 0 -0.026173 0 8.1969e-05 0 -0.0028692 0 -6.277
2.7617 0.32359 0.32893 0.34372 0.33033 0.33456 0.31748 0.3174 0.30969 0.27564 0.34516 0.31315 -8.0109 -0.00094725 -0.0019666 0.00091256 -0.095678 -0.162 -0.0072717 -0.00011059 0.0095859 0.0034101 0 -0.026727 0 0.00088152 0 -0.0023938 0 -6.4856
2.7656 0.32645 0.32843 0.33848 0.34053 0.33522 0.31718 0.33761 0.33343 0.32188 0.36631 0.33852 -6.9325 -0.0049263 -0.011338 -0.001083 -0.10741 -0.17579 -0.0061976 -0.0015227 0.0086991 0.005496 0 -0.028559 0 0.0013083 0 -0.0019037 0 -6.7887
2.7695 0.33367 0.32569 0.34126 0.34234 0.33534 0.32037 0.36662 0.35452 0.3769 0.3721 0.37036 -5.8026 -0.0037947 -0.015929 -0.0020627 -0.12144 -0.18413 -0.0014627 -0.0035063 0.0061135 0.0024564 0 -0.030985 0 0.00098188 0 -0.0018291 0 -7.0965
2.7734 0.34135 0.32478 0.34978 0.34035 0.33713 0.32398 0.38885 0.36813 0.41121 0.36497 0.39397 -4.6255 0.0012699 -0.012643 -0.0015724 -0.13383 -0.18848 0.0038296 -0.0045966 0.0033687 -0.0040461 0 -0.032972 0 0.00020119 0 -0.0023035 0 -7.2982
2.7773 0.34602 0.32922 0.35695 0.34105 0.3399 0.3247 0.39197 0.37034 0.40962 0.35578 0.39575 -3.4011 0.0065014 -0.0046454 -2.6809e-06 -0.14162 -0.19123 0.0064723 -0.0040021 0.0011611 -0.0089543 0 -0.033966 0 -0.00032833 0 -0.003022 0 -7.3247
2.7813 0.34761 0.33871 0.35755 0.34694 0.34071 0.32436 0.37557 0.35966 0.38005 0.35278 0.37422 -2.127 0.0085217 0.0015497 0.0017867 -0.14473 -0.19226 0.0052111 -0.0023392 -0.00077495 -0.0084599 0 -0.034261 0 -0.00013457 0 -0.0034688 0 -7.1853
2.7852 0.34849 0.34913 0.35321 0.35464 0.33826 0.32937 0.3507 0.33885 0.34339 0.35446 0.3418 -0.80333 0.0066426 0.0017523 0.0030039 -0.14574 -0.18873 0.0013683 -0.0011382 -0.0028036 -0.0033939 0 -0.034577 0 0.0006136 0 -0.0033257 0 -6.9589
2.7891 0.35019 0.35603 0.35045 0.35836 0.33574 0.34379 0.33135 0.31551 0.31642 0.35321 0.31572 0.56808 0.0028402 -0.0027305 0.0032203 -0.14785 -0.17854 -0.0022825 -0.0014637 -0.0046601 0.0016766 0 -0.03529 0 0.0012881 0 -0.0027198 0 -6.7533
2.793 0.35156 0.35808 0.35354 0.35546 0.33876 0.36326 0.32558 0.29996 0.30376 0.34547 0.30662 1.9878 -0.00015608 -0.0070592 0.0023951 -0.15247 -0.16417 -0.0035442 -0.002925 -0.0056359 0.0026026 0 -0.03608 0 0.0013704 0 -0.0021128 0 -6.6605
2.7969 0.35061 0.35722 0.3596 0.34896 0.34982 0.37692 0.33313 0.30075 0.30337 0.33688 0.31418 3.4613 -0.00082687 -0.0076338 0.00082054 -0.15827 -0.15317 -0.0022993 -0.0040778 -0.0053374 -0.00087696 0 -0.03632 0 0.00087294 0 -0.0019447 0 -6.7259
2.8008 0.34748 0.35566 0.36134 0.34488 0.36474 0.37638 0.34918 0.3199 0.31532 0.33671 0.33166 4.9953 0.00056017 -0.0049348 -0.00093504 -0.16233 -0.15378 -0.00043449 -0.0038805 -0.0040911 -0.0053683 0 -0.035782 0 0.00025908 0 -0.0023324 0 -6.9353
2.8047 0.34484 0.3533 0.355 0.34674 0.37501 0.36312 0.36874 0.35079 0.34198 0.34768 0.35294 6.5908 0.0027269 -0.0020457 -0.0021967 -0.1626 -0.16871 -0.00025202 -0.0027749 -0.002583 -0.0071881 0 -0.034909 0 -7.4174e-06 0 -0.003045 0 -7.2177
2.8086 0.34493 0.34834 0.34505 0.35226 0.37425 0.34678 0.38735 0.38044 0.37993 0.36226 0.37459 8.2412 0.0044401 -0.00093942 -0.0025109 -0.1596 -0.19198 -0.002565 -0.0022598 -0.0012397 -0.00556 0 -0.034398 0 0.00015641 0 -0.0037206 0 -7.4658
2.8125 0.34645 0.34025 0.33993 0.35484 0.36267 0.33617 0.39929 0.39545 0.41469 0.36971 0.39274 9.9372 0.0049813 -0.00060725 -0.0019248 -0.15608 -0.21168 -0.005968 -0.0033204 -9.6492e-05 -0.0028726 0 -0.034535 0 0.00045806 0 -0.0041054 0 -7.5736
2.8164 0.34523 0.33141 0.34285 0.34875 0.34583 0.33204 0.39788 0.38829 0.42744 0.3662 0.40061 11.674 0.0040778 0.0012027 -0.00092689 -0.15494 -0.21732 -0.0078992 -0.0052937 0.0007818 -0.0021795 0 -0.034993 0 0.00054974 0 -0.0041329 0 -7.4807
2.8203 0.33833 0.32517 0.34708 0.33357 0.32937 0.32875 0.37972 0.36072 0.40918 0.357 0.39129 13.455 0.0018527 0.0048464 -4.1109e-05 -0.1572 -0.20639 -0.0066663 -0.0064127 0.00099632 -0.0044973 0 -0.035278 0 0.0003269 0 -0.0038504 0 -7.1972
2.8242 0.32744 0.32223 0.34159 0.31462 0.31552 0.32213 0.34897 0.32239 0.36855 0.34849 0.36398 15.284 -0.00098898 0.007865 0.00055476 -0.16167 -0.18544 -0.0027708 -0.0056106 0.00017797 -0.0082086 0 -0.035312 0 -4.9406e-05 0 -0.0033337 0 -6.7946
2.8281 0.31765 0.31942 0.32184 0.29914 0.30399 0.31431 0.31657 0.2857 0.32491 0.33922 0.32659 17.16 -0.0031308 0.007389 0.0010018 -0.16631 -0.16493 0.0015636 -0.0038044 -0.0013072 -0.010653 0 -0.035506 0 -0.00036288 0 -0.002692 0 -6.3665
2.832 0.31255 0.31256 0.29492 0.29142 0.29508 0.31012 0.29347 0.26005 0.2931 0.32083 0.29123 19.076 -0.003207 0.0033143 0.0013662 -0.16997 -0.15198 0.004207 -0.003241 -0.002238 -0.010155 0 -0.036212 0 -0.00053734 0 -0.0021147 0 -5.9869
2.8359 0.3106 0.30071 0.27353 0.29047 0.29053 0.30956 0.28343 0.24841 0.27453 0.28881 0.26625 21.03 -0.00075454 -0.0011982 0.0013563 -0.17277 -0.14655 0.0046615 -0.0053394 -0.0014581 -0.0068323 0 -0.037169 0 -0.00063362 0 -0.0018365 0 -5.6911
2.8398 0.3065 0.28722 0.26469 0.29161 0.29083 0.30591 0.28171 0.24778 0.26201 0.25154 0.25244 23.027 0.0032408 -0.0025615 0.00054707 -0.17504 -0.14356 0.0040175 -0.0090381 0.00086399 -0.0020404 0 -0.037608 0 -0.00069333 0 -0.001984 0 -5.485
2.8438 0.29609 0.27613 0.26433 0.29013 0.29253 0.29256 0.28055 0.25247 0.2515 0.22671 0.24648 25.08 0.0068193 -0.0001164 -0.0010545 -0.17625 -0.13873 0.0035476 -0.01136 0.0029465 0.0026101 0 -0.036987 0 -0.00062518 0 -0.0024298 0 -5.3613
2.8477 0.2797 0.26764 0.26286 0.28406 0.28923 0.27125 0.276 0.25785 0.24736 0.22691 0.24694 27.195 0.0082894 0.003371 -0.0027287 -0.17519 -0.13284 0.0034315 -0.0099002 0.0026621 0.0058367 0 -0.035626 0 -0.00026861 0 -0.0028262 0 -5.3046
2.8516 0.26075 0.2576 0.255 0.27384 0.27629 0.25155 0.26963 0.26208 0.25584 0.24786 0.25551 29.365 0.0072617 0.0045098 -0.0034698 -0.17148 -0.13079 0.0028734 -0.005085 -0.00054025 0.0069055 0 -0.034527 0 0.0004193 0 -0.002849 0 -5.2832
2.8555 0.24172 0.24185 0.24344 0.25997 0.25458 0.24055 0.26448 0.26516 0.27488 0.27098 0.27183 31.57 0.0046559 0.0025056 -0.0028221 -0.16665 -0.13637 0.0013648 -0.00011696 -0.0047739 0.0058561 0 -0.03447 0 0.0012345 0 -0.0024735 0 -5.2453
2.8594 0.22217 0.22099 0.23302 0.24152 0.2297 0.23362 0.26019 0.2662 0.29192 0.27781 0.28795 33.792 0.0017685 -0.00038081 -0.0013314 -0.16342 -0.14736 -0.00038337 0.001473 -0.0068817 0.0036722 0 -0.035237 0 0.0017911 0 -0.0020312 0 -5.1298
2.8633 0.20052 0.19992 0.22288 0.21752 0.20754 0.2177 0.25219 0.2616 0.29231 0.26274 0.29003 36.031 -0.00071543 -0.0014034 -0.0001176 -0.16345 -0.1553 -0.00096577 -0.001372 -0.0048568 0.0019441 0 -0.035798 0 0.0017568 0 -0.0019636 0 -4.8866
2.8672 0.17657 0.18179 0.20598 0.18982 0.19006 0.18538 0.23496 0.2459 0.2694 0.2327 0.26745 38.297 -0.0029239 -0.00014155 6.644e-05 -0.16564 -0.15062 0.00022216 -0.0064253 0.00043674 0.0019173 0 -0.035339 0 0.0010943 0 -0.0024497 0 -4.4853
2.8711 0.15054 0.16219 0.17616 0.16354 0.17403 0.14502 0.20525 0.215 0.22674 0.19653 0.22151 40.604 -0.0051741 0.0013056 -0.00061372 -0.16678 -0.12924 0.0021708 -0.0099599 0.0057187 0.0036034 0 -0.034149 0 0.00013201 0 -0.0032153 0 -3.9036
2.875 0.11924 0.12999 0.13364 0.14229 0.15183 0.11337 0.1622 0.16927 0.17224 0.15619 0.16476 42.945 -0.0072546 0.00076053 -0.0014444 -0.16404 -0.095751 0.003179 -0.0095403 0.0076427 0.005821 0 -0.033452 0 -0.00060062 0 -0.0036905 0 -3.1117
2.8789 0.074944 0.075584 0.081725 0.12106 0.11275 0.094943 0.10603 0.11348 0.11242 0.10804 0.11067 45.301 -0.0083863 -0.0016357 -0.0020472 -0.15691 -0.060493 0.0027076 -0.005549 0.0052149 0.0072253 0 -0.034219 0 -0.00068419 0 -0.0034014 0 -2.0748
2.8828 0.010797 -6.2172e-05 0.018916 0.083797 0.046049 0.068991 0.038085 0.052948 0.051976 0.049923 0.062288 47.648 -0.007939 -0.0035627 -0.0028229 -0.14648 -0.032397 0.0021821 -0.0004396 0.00041122 0.007361 0 -0.036037 0 -7.0871e-05 0 -0.002288 0 -0.78055
2.8867 -0.070325 -0.083748 -0.061664 0.011722 -0.051841 0.0017507 -0.037498 -0.011383 -0.0054426 -0.015995 0.0095877 49.978 -0.0062212 -0.0029474 -0.0044525 -0.13284 -0.0121 0.003657 0.0033451 -0.0034166 0.0067114 0 -0.037106 0 0.00088596 0 -0.00071324 0 0.73018
2.8906 -0.15274 -0.1577 -0.16072 -0.10044 -0.16814 -0.12138 -0.11435 -0.08447 -0.061289 -0.088009 -0.062328 52.294 -0.0045254 -9.0211e-05 -0.0069546 -0.11314 0.0099641 0.0074768 0.0049699 -0.004029 0.005792 0 -0.03545 0 0.0016774 0 0.00081765 0 2.3597
2.8945 -0.21627 -0.2107 -0.26011 -0.23234 -0.27169 -0.27168 -0.18835 -0.17267 -0.12853 -0.16912 -0.16112 54.605 -0.0042269 0.0026555 -0.0093208 -0.083069 0.048596 0.011361 0.0052469 -0.00174 0.0044068 0 -0.030339 0 0.0020088 0 0.0019856 0 3.9837
2.8984 -0.25094 -0.24408 -0.32654 -0.34285 -0.32655 -0.38721 -0.26203 -0.27552 -0.22827 -0.26192 -0.28009 56.907 -0.0055813 0.0031939 -0.010204 -0.04086 0.11395 0.012177 0.0055025 0.0012106 0.0020149 0 -0.022769 0 0.0020272 0 0.00279 0 5.4901
2.9023 -0.26545 -0.26869 -0.33576 -0.39333 -0.31757 -0.41551 -0.34164 -0.37999 -0.36987 -0.3571 -0.39949 59.179 -0.0072329 0.0015532 -0.0090574 0.0094973 0.20188 0.0089898 0.0064433 0.0027127 -0.0011515 0 -0.014689 0 0.0022097 0 0.003426 0 6.794
2.9063 -0.28077 -0.29629 -0.29855 -0.37527 -0.26924 -0.35668 -0.42608 -0.46265 -0.52718 -0.43024 -0.49359 61.397 -0.0069992 -0.00048012 -0.00662 0.05902 0.29089 0.0044142 0.007829 0.0025318 -0.0035927 0 -0.0077685 0 0.002967 0 0.0040524 0 7.8233
2.9102 -0.31343 -0.33235 -0.26164 -0.32067 -0.23762 -0.26984 -0.49758 -0.50047 -0.63727 -0.45633 -0.5393 63.547 -0.0035163 -0.0013372 -0.004254 0.098432 0.34962 0.0026451 0.0088698 0.0023253 -0.0035358 0 -0.002725 0 0.004259 0 0.0046477 0 8.5055
2.9141 -0.36304 -0.37462 -0.27581 -0.28424 -0.27355 -0.23383 -0.52718 -0.48425 -0.63564 -0.43301 -0.52495 65.634 0.0024502 -0.0010712 -0.0027902 0.12333 0.35331 0.005683 0.0087996 0.00395 -0.00066151 0 0.00043545 0 0.0055516 0 0.0050465 0 8.7915
2.918 -0.41488 -0.4164 -0.35444 -0.30739 -0.38214 -0.29076 -0.49704 -0.42648 -0.5091 -0.38977 -0.4581 67.67 0.0081514 -0.00085026 -0.002018 0.13596 0.30088 0.011267 0.0072818 0.0075266 0.0031975 0 0.0018391 0 0.0061952 0 0.0051011 0 8.7149
2.9219 -0.45432 -0.45104 -0.45929 -0.39007 -0.51262 -0.41614 -0.42342 -0.35817 -0.32293 -0.36943 -0.36894 69.664 0.01058 -0.0013641 -0.0012926 0.14266 0.22106 0.014712 0.0046669 0.01099 0.0053264 0 0.0015901 0 0.0059483 0 0.0048355 0 8.4408
2.9258 -0.47891 -0.47487 -0.52935 -0.49184 -0.59185 -0.53843 -0.35731 -0.31581 -0.19093 -0.3946 -0.30296 71.611 0.0086264 -0.0020547 -0.00055543 0.14946 0.1606 0.013279 0.0021258 0.011671 0.0043563 0 0.00018197 0 0.0052163 0 0.0044914 0 8.2442
2.9297 -0.497 -0.48863 -0.53049 -0.56184 -0.57911 -0.59198 -0.35471 -0.32512 -0.2024 -0.44942 -0.30126 73.497 0.0040016 -0.0019876 -0.00061206 0.15941 0.15877 0.009164 0.0014265 0.0087126 0.0013599 0 -0.0011353 0 0.0047781 0 0.0044386 0 8.4032
2.9336 -0.51615 -0.49737 -0.483 -0.57478 -0.49856 -0.56221 -0.43547 -0.3894 -0.35919 -0.49576 -0.37724 75.307 5.8272e-05 -0.0012323 -0.0022584 0.17281 0.22317 0.0082565 0.004133 0.0042782 -0.0012703 0 -0.00069864 0 0.0051899 0 0.0049839 0 9.0567
2.9375 -0.53463 -0.50844 -0.44303 -0.54585 -0.42178 -0.49097 -0.56393 -0.48793 -0.5735 -0.51046 -0.50534 77.029 -0.00072102 -0.0010283 -0.0050827 0.18897 0.32372 0.015542 0.010524 0.0023289 -0.0020847 0 0.0025561 0 0.006338 0 0.0061657 0 10.114
2.9414 -0.54559 -0.52736 -0.45455 -0.51483 -0.41349 -0.44199 -0.67095 -0.58504 -0.72975 -0.5081 -0.63259 78.662 0.0013994 -0.0024147 -0.007234 0.20718 0.41104 0.031113 0.019065 0.005745 -0.0017665 0 0.008218 0 0.00751 0 0.0076503 0 11.285
2.9453 -0.54865 -0.55344 -0.51477 -0.51445 -0.48426 -0.45554 -0.70316 -0.64621 -0.76241 -0.52595 -0.70817 80.21 0.0037596 -0.0048241 -0.0066231 0.22617 0.44793 0.050223 0.027108 0.014046 -0.0021262 0 0.014488 0 0.0079373 0 0.0088354 0 12.216
2.9492 -0.55482 -0.57931 -0.58208 -0.5486 -0.58786 -0.52494 -0.66139 -0.65463 -0.69096 -0.58442 -0.71209 81.682 0.0036743 -0.0063213 -0.0026608 0.24357 0.43251 0.067177 0.032551 0.023625 -0.0040055 0 0.019276 0 0.0073822 0 0.0091659 0 12.675
2.9531 -0.5769 -0.59604 -0.61568 -0.59559 -0.66239 -0.60753 -0.59721 -0.62023 -0.59126 -0.66204 -0.6639 83.082 0.00083026 -0.005445 0.0029676 0.25671 0.39623 0.079519 0.035247 0.030389 -0.0062808 0 0.02149 0 0.0063155 0 0.0085041 0 12.669
2.957 -0.61375 -0.60096 -0.60896 -0.62987 -0.67824 -0.65739 -0.571 -0.57533 -0.53449 -0.71178 -0.60702 84.408 -0.002415 -0.0028148 0.0072515 0.26454 0.37878 0.088903 0.036944 0.032694 -0.0069878 0 0.021548 0 0.0055663 0 0.0072984 0 12.443
2.9609 -0.64566 -0.60122 -0.58792 -0.64198 -0.65381 -0.65519 -0.60622 -0.55715 -0.54493 -0.70485 -0.58108 85.65 -0.0031783 -0.00075548 0.0078543 0.26877 0.39886 0.098293 0.039719 0.032199 -0.0053711 0 0.020811 0 0.0057387 0 0.0063735 0 12.336
2.9648 -0.6487 -0.60897 -0.58164 -0.6411 -0.63032 -0.61705 -0.67616 -0.5853 -0.60228 -0.65953 -0.60112 86.797 -0.00076787 -0.001157 0.0046419 0.2727 0.44286 0.10846 0.044131 0.032071 -0.0027096 0 0.020503 0 0.0068347 0 0.0064301 0 12.585
2.9688 -0.61706 -0.63097 -0.59654 -0.64195 -0.63277 -0.58061 -0.73039 -0.64791 -0.67239 -0.62504 -0.65389 87.836 0.0025238 -0.0036187 -0.00035 0.27866 0.47873 0.11718 0.048671 0.034245 -0.0010514 0 0.021015 0 0.0083232 0 0.0075876 0 13.169
2.9727 -0.57188 -0.66139 -0.61785 -0.65015 -0.65184 -0.57973 -0.73552 -0.70675 -0.73146 -0.63411 -0.70893 88.769 0.0033864 -0.005729 -0.0043436 0.28626 0.48255 0.12162 0.051001 0.038121 -0.0011675 0 0.021978 0 0.0095383 0 0.0093113 0 13.793
2.9766 -0.54636 -0.68429 -0.63065 -0.65903 -0.65871 -0.62377 -0.69644 -0.72044 -0.76684 -0.66963 -0.73461 89.605 0.00052875 -0.0052662 -0.0055005 0.29306 0.45579 0.12148 0.049961 0.041682 -0.0018436 0 0.022847 0 0.010085 0 0.010791 0 14.046
2.9805 -0.55846 -0.68445 -0.63365 -0.65835 -0.63482 -0.69248 -0.64498 -0.67181 -0.76706 -0.67902 -0.71167 90.357 -0.0039726 -0.0022444 -0.0037344 0.29701 0.42087 0.1196 0.046639 0.043712 -0.0012315 0 0.023359 0 0.0099917 0 0.011474 0 13.651
2.9844 -0.59552 -0.65782 -0.63054 -0.64475 -0.58855 -0.7487 -0.61175 -0.58098 -0.72296 -0.62424 -0.64143 91.03 -0.0063209 0.0011044 -0.0003539 0.2983 0.40078 0.11964 0.043601 0.044953 0.0011387 0 0.023559 0 0.0095792 0 0.011354 0 12.661
2.9883 -0.6249 -0.61342 -0.6124 -0.62433 -0.54638 -0.76077 -0.60686 -0.49392 -0.64276 -0.52053 -0.54709 91.622 -0.0042411 0.0023314 0.002948 0.29897 0.40138 0.12294 0.042897 0.047151 0.0037584 0 0.023553 0 0.0092014 0 0.010799 0 11.466
2.9922 -0.62137 -0.56623 -0.55734 -0.60645 -0.53012 -0.72122 -0.6216 -0.45333 -0.56122 -0.42666 -0.46574 92.125 0.0010588 0.00085778 0.0050057 0.30103 0.41058 0.12759 0.044506 0.051101 0.0045646 0 0.023358 0 0.0090408 0 0.010146 0 10.579
2.9961 -0.58676 -0.52803 -0.45531 -0.59613 -0.54043 -0.65017 -0.64183 -0.47134 -0.52392 -0.39533 -0.43071 92.536 0.0059284 -0.0016995 0.0055662 0.30481 0.41271 0.13053 0.046472 0.055684 0.0029469 0 0.023007 0 0.0090523 0 0.0094322 0 10.325
3 -0.54518 -0.50341 -0.3346 -0.59204 -0.5584 -0.58179 -0.65661 -0.52275 -0.55313 -0.4295 -0.4515 92.861 0.00733 -0.0030774 0.0051564 0.309 0.40312 0.13042 0.046605 0.058828 0.00034557 0 0.022694 0 0.0090461 0 0.0085077 0 10.627
3.0039 -0.52005 -0.49201 -0.25747 -0.59049 -0.56017 -0.54309 -0.65668 -0.56321 -0.62488 -0.48371 -0.50517 93.108 0.0051633 -0.0022546 0.0046511 0.31193 0.38972 0.12869 0.044348 0.059396 -0.0011061 0 0.022694 0 0.0088431 0 0.007367 0 11.059
3.0078 -0.51496 -0.49214 -0.2781 -0.59015 -0.53291 -0.53983 -0.63162 -0.55931 -0.68173 -0.50646 -0.54839 93.283 0.001921 -6.4028e-05 0.0047635 0.31269 0.3815 0.12783 0.041294 0.058094 -0.00051121 0 0.023079 0 0.0084189 0 0.0063412 0 11.129
3.0117 -0.51516 -0.501 -0.3949 -0.59239 -0.48284 -0.5578 -0.57559 -0.50968 -0.67463 -0.48273 -0.54534 93.383 0.00025525 0.001743 0.0056472 0.31124 0.37693 0.12882 0.039951 0.056584 0.0011376 0 0.023527 0 0.0079505 0 0.0059095 0 10.62
3.0156 -0.50554 -0.5125 -0.54108 -0.59756 -0.43281 -0.57619 -0.49886 -0.44371 -0.60017 -0.43911 -0.49227 93.403 0.00084383 0.0019267 0.0067932 0.30806 0.36452 0.13015 0.041733 0.055755 0.0020828 0 0.023498 0 0.0077174 0 0.0062795 0 9.737
3.0195 -0.48594 -0.51728 -0.62785 -0.60123 -0.41031 -0.58143 -0.43119 -0.4002 -0.50229 -0.41268 -0.42019 93.345 0.0024017 0.00048711 0.0073244 0.30407 0.33582 0.12938 0.04578 0.054948 0.0014928 0 0.022708 0 0.0078991 0 0.0071281 0 8.9605
3.0234 -0.46912 -0.50746 -0.60839 -0.5945 -0.42985 -0.57183 -0.4076 -0.40152 -0.43801 -0.41727 -0.37299 93.216 0.003461 -0.0016214 0.0065618 0.30081 0.29791 0.12567 0.049578 0.052864 0.00012655 0 0.021477 0 0.008412 0 0.0077769 0 8.7088
3.0273 -0.46509 -0.48287 -0.51032 -0.56874 -0.4785 -0.55262 -0.44381 -0.44037 -0.43668 -0.43867 -0.37759 93.022 0.0039022 -0.0032393 0.0045148 0.29998 0.27206 0.12088 0.050907 0.049166 -0.00046445 0 0.020591 0 0.0089362 0 0.0076876 0 9.0468
3.0313 -0.46878 -0.45214 -0.40978 -0.52166 -0.51721 -0.52865 -0.5212 -0.48646 -0.48432 -0.45692 -0.4279 92.762 0.0047166 -0.0035793 0.0019413 0.30217 0.27769 0.11815 0.049567 0.045146 0.00074009 0 0.020729 0 0.0091531 0 0.0068718 0 9.6497
3.0352 -0.46408 -0.42654 -0.36967 -0.46093 -0.50384 -0.50156 -0.59565 -0.50695 -0.54063 -0.46737 -0.49217 92.427 0.0064615 -0.0024605 -9.3294e-05 0.30586 0.31449 0.11931 0.047478 0.042785 0.0035699 0 0.021895 0 0.0090204 0 0.0058709 0 10.034
3.0391 -0.43991 -0.4116 -0.39393 -0.40293 -0.4263 -0.47197 -0.6249 -0.48659 -0.56945 -0.47769 -0.53454 92.01 0.0082463 -0.00035145 -0.00087137 0.30807 0.35871 0.12341 0.047027 0.043164 0.0069701 0 0.023363 0 0.0088375 0 0.0053308 0 9.8792
3.043 -0.40236 -0.40416 -0.43377 -0.36661 -0.31975 -0.44226 -0.59373 -0.43522 -0.5574 -0.48762 -0.53328 91.517 0.0084531 0.0017329 -0.00044709 0.3068 0.37823 0.12749 0.049042 0.045738 0.0096743 0 0.024205 0 0.0090009 0 0.0055241 0 9.2106
3.0469 -0.37082 -0.3977 -0.43622 -0.36445 -0.24794 -0.41643 -0.51891 -0.3791 -0.51162 -0.47842 -0.48576 90.962 0.0064845 0.002614 0.0004358 0.30317 0.35502 0.1288 0.052119 0.049039 0.010635 0 0.023996 0 0.0096221 0 0.0061891 0 8.3261
3.0508 -0.36199 -0.39033 -0.39068 -0.39526 -0.25688 -0.39805 -0.43324 -0.34313 -0.44661 -0.42834 -0.4037 90.361 0.0036638 0.0015725 0.00086336 0.30086 0.29756 0.12674 0.053932 0.051932 0.0092252 0 0.023107 0 0.01034 0 0.0067684 0 7.5601
3.0547 -0.37649 -0.38707 -0.33478 -0.44337 -0.33649 -0.38896 -0.36438 -0.33604 -0.37535 -0.34028 -0.30798 89.718 0.0022253 -0.0011898 0.00036585 0.30299 0.23394 0.12288 0.053398 0.054182 0.0055321 0 0.022366 0 0.010541 0 0.0068165 0 7.0782
3.0586 -0.39943 -0.39382 -0.3179 -0.48619 -0.42495 -0.38954 -0.32411 -0.34805 -0.30997 -0.2517 -0.22663 89.025 0.0032919 -0.0046881 -0.00075956 0.30886 0.19206 0.11965 0.051728 0.055943 0.00067155 0 0.022358 0 0.0098479 0 0.0062639 0 6.8492
3.0625 -0.41304 -0.40883 -0.35622 -0.50627 -0.45627 -0.39835 -0.31161 -0.36159 -0.26567 -0.21212 -0.19042 88.266 0.0058235 -0.0078256 -0.0016309 0.314 0.18302 0.11873 0.051311 0.057002 -0.0034324 0 0.022969 0 0.008497 0 0.0053955 0 6.777
3.0664 -0.40922 -0.42092 -0.41744 -0.49981 -0.41278 -0.41005 -0.32177 -0.36618 -0.25944 -0.24531 -0.22061 87.436 0.0075954 -0.0099851 -0.0013912 0.31387 0.19941 0.12039 0.053362 0.056723 -0.0050927 0 0.023544 0 0.0072422 0 0.0046307 0 6.8417
3.0703 -0.39244 -0.41724 -0.44612 -0.47537 -0.33695 -0.41465 -0.34904 -0.3658 -0.30196 -0.32966 -0.31334 86.537 0.0072601 -0.010999 0.00010829 0.3079 0.22676 0.12388 0.056518 0.054783 -0.0040991 0 0.023498 0 0.0068288 0 0.0042845 0 7.1092
3.0742 -0.37315 -0.39415 -0.40723 -0.44438 -0.29208 -0.40178 -0.38571 -0.37283 -0.38784 -0.41421 -0.43346 85.584 0.0054805 -0.010668 0.0020211 0.30014 0.25605 0.12808 0.057842 0.051783 -0.0019866 0 0.022861 0 0.007426 0 0.0044252 0 7.6051
3.0781 -0.35977 -0.36153 -0.31343 -0.41185 -0.30748 -0.36941 -0.42095 -0.39363 -0.49128 -0.45564 -0.52775 84.588 0.0040688 -0.008567 0.0029167 0.2957 0.28602 0.13193 0.055462 0.048983 -0.00083048 0 0.022253 0 0.0084836 0 0.0048507 0 8.1895
3.082 -0.35547 -0.33626 -0.21622 -0.37607 -0.35789 -0.32946 -0.44467 -0.41858 -0.57125 -0.44471 -0.55303 83.552 0.0040627 -0.0045966 0.0017373 0.29622 0.31535 0.13441 0.05045 0.047367 -0.0014678 0 0.022325 0 0.0091451 0 0.0051722 0 8.5789
3.0859 -0.35955 -0.33031 -0.16963 -0.33714 -0.39414 -0.30308 -0.4534 -0.42655 -0.58684 -0.40328 -0.50111 82.471 0.0047064 0.0002104 -0.001316 0.29872 0.3347 0.13468 0.046085 0.047021 -0.0027552 0 0.023141 0 0.0089002 0 0.0050012 0 8.5312
3.0898 -0.36922 -0.34332 -0.19385 -0.30514 -0.39323 -0.30621 -0.4516 -0.40203 -0.51849 -0.36081 -0.40325 81.334 0.004353 0.0036961 -0.0046836 0.299 0.329 0.13243 0.045041 0.047461 -0.0026291 0 0.024057 0 0.0079623 0 0.0041933 0 8.0509
3.0938 -0.38011 -0.36476 -0.26382 -0.29772 -0.37828 -0.33674 -0.44628 -0.35096 -0.38543 -0.33416 -0.31084 80.13 0.0023444 0.0038568 -0.0063626 0.29616 0.29018 0.12831 0.047053 0.048473 -3.8512e-05 0 0.024235 0 0.0070728 0 0.0030095 0 7.4285
3.0977 -0.38715 -0.38262 -0.329 -0.32671 -0.38943 -0.37498 -0.4402 -0.30099 -0.24526 -0.32519 -0.26563 78.854 -7.9816e-05 0.0005269 -0.0052811 0.2937 0.22931 0.12374 0.049304 0.050423 0.0040451 0 0.023365 0 0.0068975 0 0.0020352 0 7.0543
3.1016 -0.38749 -0.39086 -0.34876 -0.38454 -0.43642 -0.3986 -0.43065 -0.28335 -0.1682 -0.33001 -0.27896 77.506 -0.00083104 -0.0041052 -0.0021133 0.29595 0.1756 0.12026 0.049194 0.053598 0.0074625 0 0.021994 0 0.0075017 0 0.0018369 0 7.1378
3.1055 -0.3836 -0.39057 -0.31819 -0.44397 -0.48229 -0.39976 -0.4147 -0.30963 -0.19576 -0.34536 -0.33106 76.093 0.00098863 -0.0069065 0.0011553 0.3033 0.15964 0.11854 0.046881 0.057277 0.0086956 0 0.021136 0 0.0083132 0 0.0025616 0 7.5566
3.1094 -0.38211 -0.38609 -0.26716 -0.47403 -0.47665 -0.38926 -0.39507 -0.36231 -0.31057 -0.3665 -0.38762 74.627 0.0040465 -0.0061502 0.0026566 0.31104 0.19199 0.11805 0.045098 0.059673 0.0079384 0 0.021485 0 0.0085895 0 0.0037926 0 7.962
3.1133 -0.38784 -0.38098 -0.23467 -0.46084 -0.40698 -0.38429 -0.37978 -0.40752 -0.4432 -0.38467 -0.42122 73.121 0.0058171 -0.0028174 0.0019849 0.31331 0.25391 0.11752 0.046368 0.0591 0.0065079 0 0.022859 0 0.0080056 0 0.0048151 0 8.0604
3.1172 -0.39804 -0.37663 -0.2388 -0.41717 -0.31685 -0.39142 -0.37571 -0.42043 -0.51709 -0.39226 -0.42455 71.576 0.0048118 0.00033313 0.00040863 0.3085 0.30887 0.11607 0.050308 0.055404 0.0053696 0 0.024328 0 0.0069076 0 0.0051128 0 7.8385
3.1211 -0.40329 -0.37328 -0.26515 -0.37266 -0.27099 -0.40086 -0.38241 -0.40254 -0.50121 -0.39207 -0.40964 69.984 0.0019763 0.0011317 -0.00021287 0.30094 0.32755 0.11406 0.053711 0.05031 0.0043371 0 0.024934 0 0.0060518 0 0.0047143 0 7.5509
3.125 -0.39562 -0.37078 -0.28242 -0.35275 -0.299 -0.39711 -0.39262 -0.37714 -0.42959 -0.39776 -0.3955 68.33 -3.2686e-05 -0.00029525 0.0010676 0.29713 0.30777 0.11309 0.05343 0.046294 0.0026481 0 0.024397 0 0.0060476 0 0.0041109 0 7.4849
3.1289 -0.37674 -0.36855 -0.27167 -0.36251 -0.37066 -0.37519 -0.3987 -0.36746 -0.37101 -0.42013 -0.39277 66.605 0.00091836 -0.0019453 0.0035555 0.2999 0.27372 0.11489 0.049359 0.044946 0.00012534 0 0.023253 0 0.0069289 0 0.0038328 0 7.7094
3.1328 -0.35816 -0.36577 -0.24452 -0.38672 -0.42555 -0.34704 -0.39857 -0.37707 -0.37267 -0.45095 -0.39575 64.81 0.0046126 -0.0019663 0.0054997 0.3059 0.25521 0.11987 0.044626 0.046217 -0.0024108 0 0.022362 0 0.0081519 0 0.004047 0 8.0199
3.1367 -0.3522 -0.36252 -0.23446 -0.40394 -0.42821 -0.33197 -0.39559 -0.38914 -0.42406 -0.46295 -0.38779 62.959 0.0085819 -0.00032516 0.0054751 0.30883 0.26313 0.12648 0.042811 0.049006 -0.0038935 0 0.022204 0 0.0089894 0 0.0045036 0 8.1219
3.1406 -0.36176 -0.36068 -0.26825 -0.40242 -0.39695 -0.3407 -0.39349 -0.38437 -0.46998 -0.43132 -0.357 61.068 0.0099932 0.0013917 0.0034574 0.30528 0.28114 0.13187 0.044821 0.052243 -0.004047 0 0.022582 0 0.0090163 0 0.0048301 0 7.8885
3.1445 -0.37839 -0.36291 -0.3417 -0.38629 -0.38127 -0.36741 -0.39212 -0.36042 -0.45977 -0.35931 -0.31033 59.141 0.0077563 0.001692 0.00079677 0.29783 0.28066 0.13366 0.04836 0.055335 -0.0035724 0 0.022904 0 0.008351 0 0.004875 0 7.4712
3.1484 -0.3902 -0.36999 -0.42054 -0.36989 -0.41214 -0.39567 -0.38853 -0.33525 -0.38958 -0.28292 -0.27349 57.17 0.0032375 0.00062591 -0.00081246 0.29265 0.24709 0.13157 0.050323 0.057737 -0.0033412 0 0.022773 0 0.0075202 0 0.0047928 0 7.1757
3.1523 -0.39185 -0.37918 -0.46556 -0.36642 -0.47325 -0.41123 -0.38155 -0.33129 -0.30353 -0.24654 -0.27408 55.139 -0.00083303 -0.00044141 -0.0005291 0.29404 0.19554 0.12773 0.049655 0.058531 -0.0035355 0 0.022336 0 0.0070783 0 0.0048387 0 7.2167
3.1563 -0.38729 -0.38577 -0.46068 -0.37926 -0.51775 -0.40985 -0.37467 -0.35541 -0.25674 -0.26895 -0.31987 53.037 -0.002307 -0.00041039 0.0011478 0.30087 0.16212 0.12525 0.047921 0.056858 -0.0036483 0 0.02211 0 0.007253 0 0.0051044 0 7.5612
3.1602 -0.38352 -0.38682 -0.42128 -0.40038 -0.51122 -0.39557 -0.37402 -0.39288 -0.27463 -0.32937 -0.3905 50.864 -0.00098007 0.00029093 0.0028857 0.30793 0.17659 0.12604 0.047267 0.052994 -0.0032289 0 0.022466 0 0.0078366 0 0.0054519 0 7.98
3.1641 -0.38277 -0.38346 -0.37813 -0.41526 -0.45918 -0.37492 -0.38344 -0.42039 -0.34111 -0.38599 -0.45098 48.627 0.0014787 7.6585e-05 0.0035657 0.31055 0.23796 0.12946 0.048087 0.048832 -0.0024346 0 0.023241 0 0.0083631 0 0.0056729 0 8.2433
3.168 -0.38117 -0.37919 -0.35294 -0.41136 -0.39693 -0.35431 -0.40136 -0.4259 -0.41878 -0.41006 -0.4768 46.339 0.0028205 -0.0021394 0.0030702 0.30818 0.31289 0.13287 0.048827 0.04688 -0.0017778 0 0.023835 0 0.0084343 0 0.0056841 0 8.2862
3.1719 -0.37461 -0.37595 -0.34622 -0.38606 -0.35721 -0.3414 -0.42163 -0.41701 -0.47706 -0.4051 -0.46953 44.006 0.0017745 -0.0056342 0.0022477 0.304 0.35887 0.13368 0.047959 0.048321 -0.0014746 0 0.023716 0 0.0079821 0 0.0055631 0 8.2119
3.1758 -0.36472 -0.37217 -0.34437 -0.35001 -0.34842 -0.34462 -0.43652 -0.41099 -0.50414 -0.39589 -0.44951 41.626 -0.0011422 -0.0082281 0.0021186 0.30154 0.35413 0.13124 0.045831 0.051844 -0.0012755 0 0.022881 0 0.0073086 0 0.0054248 0 8.1567
3.1797 -0.35788 -0.36501 -0.33541 -0.32237 -0.35959 -0.36718 -0.43939 -0.41664 -0.50001 -0.40034 -0.43338 39.193 -0.0040197 -0.0080227 0.0029528 0.30168 0.31092 0.1272 0.044295 0.054484 -0.0010027 0 0.021898 0 0.0068869 0 0.0053023 0 8.1502
3.1836 -0.35818 -0.35452 -0.31796 -0.31904 -0.37864 -0.40006 -0.42592 -0.42534 -0.46652 -0.41172 -0.4183 36.702 -0.0048501 -0.0049701 0.0039659 0.30272 0.2624 0.12397 0.044521 0.053971 -0.0010365 0 0.021455 0 0.0070483 0 0.0051663 0 8.092
3.1875 -0.36202 -0.34477 -0.29819 -0.34054 -0.40026 -0.42299 -0.39574 -0.4193 -0.40795 -0.40688 -0.38814 34.154 -0.0028605 -0.00092572 0.0039193 0.30275 0.23517 0.12282 0.045493 0.050613 -0.0019498 0 0.021805 0 0.0077554 0 0.0050358 0 7.8484
3.1914 -0.36075 -0.34028 -0.28206 -0.36905 -0.41773 -0.41652 -0.35432 -0.38869 -0.33821 -0.37047 -0.33472 31.551 0.00099579 0.0017456 0.00218 0.30171 0.23035 0.12311 0.045013 0.047043 -0.0035506 0 0.022567 0 0.0086078 0 0.0050188 0 7.3711
3.1953 -0.34898 -0.34092 -0.27251 -0.37916 -0.41494 -0.37724 -0.31287 -0.34103 -0.2806 -0.3112 -0.2722 28.9 0.004718 0.0017335 -0.00063895 0.30114 0.22803 0.12323 0.042305 0.046033 -0.0045337 0 0.023054 0 0.0090858 0 0.0052023 0 6.7394
3.1992 -0.33016 -0.34079 -0.27203 -0.35608 -0.37564 -0.32282 -0.28392 -0.29432 -0.25443 -0.25598 -0.22851 26.203 0.0066177 -0.00069481 -0.0030529 0.3023 0.20942 0.12225 0.039367 0.048243 -0.003507 0 0.022861 0 0.0088752 0 0.0054969 0 6.1061
3.2031 -0.3133 -0.33266 -0.28358 -0.30777 -0.30432 -0.28117 -0.27421 -0.26138 -0.25997 -0.22902 -0.22126 23.456 0.0063651 -0.0043099 -0.0038422 0.30461 0.17635 0.12068 0.039336 0.051805 -0.00059801 0 0.022192 0 0.0080593 0 0.0056239 0 5.6089
3.207 -0.30394 -0.31395 -0.30516 -0.26037 -0.23454 -0.2712 -0.2806 -0.24109 -0.27821 -0.23535 -0.24194 20.66 0.0049606 -0.0078136 -0.0029781 0.30616 0.15058 0.11973 0.043237 0.053963 0.0021155 0 0.021666 0 0.0070508 0 0.0053054 0 5.3179
3.2109 -0.29838 -0.28862 -0.32368 -0.23927 -0.20822 -0.29 -0.29315 -0.22495 -0.28832 -0.26139 -0.26486 17.815 0.0037155 -0.010226 -0.0014875 0.30562 0.15416 0.11994 0.048458 0.053246 0.002192 0 0.021746 0 0.0063194 0 0.0045087 0 5.2375
3.2148 -0.28713 -0.26317 -0.31825 -0.25008 -0.23931 -0.31557 -0.30333 -0.2112 -0.28666 -0.28818 -0.27261 14.928 0.003123 -0.010805 -0.00036367 0.30365 0.18853 0.12061 0.050797 0.050366 -0.00082947 0 0.022332 0 0.0061121 0 0.0035188 0 5.3282
3.2188 -0.26406 -0.24119 -0.27535 -0.27443 -0.29564 -0.3217 -0.30945 -0.21049 -0.28799 -0.30342 -0.27243 12.006 0.0025634 -0.0091046 0.00041269 0.30228 0.23124 0.12053 0.048386 0.047321 -0.0046685 0 0.022892 0 0.0063569 0 0.0027595 0 5.5107
3.2227 -0.23233 -0.22167 -0.20419 -0.28401 -0.32025 -0.29374 -0.31369 -0.23457 -0.30677 -0.30331 -0.28552 9.0511 0.0010406 -0.0054379 0.0016996 0.30285 0.25297 0.11922 0.043676 0.04576 -0.0061598 0 0.023007 0 0.0067864 0 0.0025065 0 5.6561
3.2266 -0.20116 -0.2019 -0.13629 -0.26133 -0.2773 -0.23554 -0.31359 -0.27736 -0.33601 -0.28712 -0.3186 6.0584 -0.0017514 -0.0012379 0.0039412 0.304 0.2398 0.11739 0.041349 0.046035 -0.0041513 0 0.02279 0 0.0071517 0 0.0027228 0 5.5926
3.2305 -0.17669 -0.1807 -0.10476 -0.21115 -0.18283 -0.16591 -0.29747 -0.30786 -0.3452 -0.25301 -0.34648 3.0247 -0.0049852 0.0014099 0.0061184 0.30167 0.20115 0.11609 0.043938 0.047435 -0.00062425 0 0.022692 0 0.0073479 0 0.0031208 0 5.1545
3.2344 -0.15585 -0.15761 -0.1179 -0.1544 -0.091785 -0.10856 -0.25065 -0.28621 -0.30113 -0.19976 -0.3257 -0.045595 -0.0072348 0.0010757 0.0062121 0.29097 0.15758 0.1155 0.0493 0.048996 0.0012049 0 0.022787 0 0.0073791 0 0.0033563 0 4.2546
3.2383 -0.12857 -0.12929 -0.14918 -0.11044 -0.051889 -0.079939 -0.16879 -0.19378 -0.19459 -0.13086 -0.23075 -3.1377 -0.0074742 -0.0018565 0.003099 0.26889 0.12084 0.11489 0.052461 0.049991 3.3866e-05 0 0.022234 0 0.0072447 0 0.0031828 0 2.9395
3.2422 -0.085825 -0.088359 -0.15435 -0.081806 -0.064329 -0.079157 -0.066143 -0.052862 -0.050919 -0.055586 -0.080993 -6.2333 -0.0056922 -0.0053231 -0.0017845 0.23601 0.085204 0.11367 0.050176 0.049942 -0.0022602 0 0.019585 0 0.0068845 0 0.0024945 0 1.3872
3.2461 -0.025988 -0.028246 -0.1036 -0.052381 -0.084567 -0.08456 0.03033 0.082624 0.083789 0.014839 0.067186 -9.3219 -0.002727 -0.0071089 -0.0048406 0.19605 0.038013 0.11256 0.043965 0.04865 -0.0025827 0 0.013904 0 0.0062394 0 0.0013166 0 -0.15857
3.25 0.04536 0.049334 -0.0037098 0.00049178 -0.060417 -0.062194 0.098263 0.16179 0.16969 0.072784 0.15866 -12.405 0.00035874 -0.0065434 -0.0029104 0.1536 -0.021752 0.11314 0.038784 0.046587 0.00011625 0 0.0058295 0 0.0053481 0 -0.0001839 0 -1.4901
3.2539 0.12022 0.13204 0.10749 0.088808 0.026918 0.014297 0.13498 0.17151 0.19484 0.11787 0.17789 -15.492 0.0027603 -0.0048489 0.0039165 0.11153 -0.076421 0.11602 0.038635 0.045216 0.0036181 0 -0.0024641 0 0.0043614 0 -0.0016935 0 -2.5291
3.2578 0.1922 0.20366 0.18954 0.20308 0.15229 0.14291 0.15827 0.14477 0.17988 0.15753 0.15725 -18.582 0.0040173 -0.0037878 0.01181 0.069625 -0.10331 0.11914 0.043206 0.046465 0.0045899 0 -0.0086327 0 0.0034439 0 -0.0028481 0 -3.3665
3.2617 0.25689 0.25517 0.22832 0.31471 0.27054 0.28786 0.19269 0.13619 0.16616 0.20463 0.15116 -21.661 0.0039443 -0.0038704 0.015769 0.025667 -0.098019 0.11833 0.048516 0.051262 0.0019912 0 -0.01192 0 0.0026608 0 -0.0034397 0 -4.218
3.2656 0.31051 0.29023 0.24324 0.39069 0.3501 0.39797 0.25268 0.18358 0.19485 0.27162 0.19852 -24.704 0.0027074 -0.0038754 0.013324 -0.021862 -0.084872 0.11014 0.050654 0.058204 -0.0017605 0 -0.01385 0 0.0019724 0 -0.0035886 0 -5.2993
3.2695 0.3501 0.31969 0.26869 0.41247 0.38828 0.43898 0.33495 0.2842 0.2855 0.36153 0.30113 -27.689 0.00095665 -0.0022383 0.0063394 -0.071286 -0.10136 0.094771 0.048977 0.063779 -0.0031425 0 -0.017132 0 0.001346 0 -0.0036918 0 -6.6748
3.2734 0.37559 0.35023 0.32499 0.38792 0.40135 0.41617 0.42289 0.40091 0.4226 0.46038 0.4286 -30.61 -0.0003647 0.0009897 -0.00058867 -0.11751 -0.1666 0.07634 0.045977 0.064494 -0.0010584 0 -0.023521 0 0.00085816 0 -0.0041288 0 -8.1686
3.2773 0.39057 0.37781 0.40134 0.34776 0.40474 0.36877 0.49624 0.49 0.55833 0.53856 0.53908 -33.475 -0.00065776 0.00362 -0.0037402 -0.1545 -0.26019 0.060144 0.044426 0.05951 0.002074 0 -0.032315 0 0.0006528 0 -0.0049416 0 -9.4111
3.2813 0.39976 0.39235 0.46293 0.32701 0.40271 0.33978 0.53808 0.52765 0.63475 0.56512 0.59865 -36.29 -0.00026771 0.0030214 -0.002832 -0.17883 -0.33208 0.048963 0.044877 0.051625 0.0028567 0 -0.040747 0 0.00076588 0 -0.0057741 0 -10.018
3.2852 0.40506 0.38898 0.47629 0.34255 0.39256 0.34559 0.53773 0.51689 0.61636 0.52807 0.59092 -39.054 -0.00033605 -0.0013216 -0.00053663 -0.19172 -0.3385 0.041687 0.045818 0.045536 0.00051197 0 -0.046 0 0.00099352 0 -0.00615 0 -9.8029
3.2891 0.40488 0.37471 0.43409 0.38265 0.37406 0.36982 0.49344 0.47581 0.5129 0.44532 0.51933 -41.758 -0.0017691 -0.0067772 0.00028675 -0.19803 -0.27621 0.035354 0.04585 0.044549 -0.0021828 0 -0.047232 0 0.00097827 0 -0.0058607 0 -8.8978
3.293 0.39811 0.36403 0.36167 0.4173 0.35321 0.38438 0.41682 0.42161 0.37468 0.35566 0.40656 -44.393 -0.0041261 -0.0092793 -0.00099105 -0.20294 -0.18639 0.028587 0.045281 0.048281 -0.0016971 0 -0.045999 0 0.00049431 0 -0.0051286 0 -7.692
3.2969 0.38899 0.36771 0.30119 0.42269 0.33882 0.37744 0.33439 0.36453 0.26149 0.29473 0.28992 -46.966 -0.0055638 -0.0065621 -0.0027359 -0.20893 -0.12392 0.023047 0.045463 0.053191 0.0024808 0 -0.04481 0 -0.00030614 0 -0.0044086 0 -6.646
3.3008 0.38682 0.38552 0.28471 0.40094 0.33799 0.36322 0.27969 0.31317 0.20797 0.27487 0.20929 -49.489 -0.0041819 -0.00018314 -0.0030602 -0.21518 -0.11667 0.021398 0.046798 0.055454 0.0069526 0 -0.045128 0 -0.00094131 0 -0.0040226 0 -6.0963
3.3047 0.3993 0.40923 0.31551 0.37854 0.35504 0.36703 0.27704 0.28119 0.2116 0.28529 0.19071 -51.973 0.00020907 0.0055124 -0.0017327 -0.2194 -0.14823 0.023665 0.04785 0.053801 0.0074216 0 -0.046459 0 -0.00096361 0 -0.0039604 0 -6.1684
3.3086 0.42524 0.43174 0.37018 0.38435 0.3917 0.40123 0.32716 0.28568 0.25 0.31048 0.23562 -54.412 0.0054856 0.0067361 -0.00022143 -0.22056 -0.17802 0.02559 0.046735 0.050049 0.002723 0 -0.047208 0 -0.00036053 0 -0.0040004 0 -6.8117
3.3125 0.45407 0.4525 0.41877 0.42537 0.44459 0.45467 0.40704 0.33724 0.30814 0.34801 0.32427 -56.787 0.0085335 0.0031423 -8.183e-05 -0.22007 -0.1807 0.02091 0.043406 0.047136 -0.0040477 0 -0.046424 0 0.00036604 0 -0.0039896 0 -7.8837
3.3164 0.47388 0.47427 0.44651 0.48112 0.50161 0.50318 0.48557 0.43051 0.38857 0.40777 0.43059 -59.081 0.0075918 -0.0021203 -0.001447 -0.2211 -0.17001 0.0059251 0.040291 0.046572 -0.0083514 0 -0.044863 0 0.00055853 0 -0.0039876 0 -9.2005
3.3203 0.4812 0.4957 0.46044 0.52145 0.54343 0.52906 0.54308 0.54372 0.49628 0.49393 0.53535 -61.289 0.0037019 -0.0051155 -0.0030543 -0.22664 -0.18551 -0.01751 0.040315 0.047529 -0.008154 0 -0.044519 0 -6.1738e-05 0 -0.0041436 0 -10.537
3.3242 0.48344 0.50894 0.47715 0.53167 0.5537 0.53132 0.57902 0.64777 0.61654 0.589 0.62747 -63.421 -2.8161e-05 -0.0041829 -0.0035729 -0.23789 -0.2534 -0.043132 0.044023 0.048171 -0.0052177 0 -0.047067 0 -0.0011274 0 -0.0044677 0 -11.632
3.3281 0.49095 0.50592 0.50385 0.52246 0.53174 0.51994 0.60274 0.71777 0.71166 0.65863 0.69583 -65.49 -0.00081776 -0.00082335 -0.0027658 -0.25373 -0.35584 -0.064563 0.04863 0.04772 -0.0027537 0 -0.052547 0 -0.0018735 0 -0.0047605 0 -12.251
3.332 0.50608 0.4873 0.53025 0.51644 0.4961 0.50353 0.61767 0.74031 0.74356 0.67525 0.72464 -67.499 0.0016782 0.0020663 -0.0013986 -0.27106 -0.43749 -0.079126 0.050114 0.047227 -0.0020788 0 -0.059285 0 -0.001724 0 -0.0047936 0 -12.287
3.3359 0.51929 0.46473 0.53797 0.52447 0.47284 0.48365 0.61499 0.71465 0.70214 0.63921 0.70062 -69.443 0.0052599 0.002773 -0.00022631 -0.28572 -0.446 -0.08823 0.046615 0.048351 -0.0017002 0 -0.064993 0 -0.00074665 0 -0.0045549 0 -11.815
3.3398 0.5168 0.45298 0.51855 0.53442 0.47607 0.45957 0.58271 0.65083 0.61244 0.57726 0.62644 -71.315 0.0070908 0.001858 0.00071042 -0.29395 -0.37361 -0.094592 0.040096 0.051428 0.0004766 0 -0.06812 0 0.00040114 0 -0.0043013 0 -11.054
3.3438 0.49325 0.45886 0.483 0.52299 0.49646 0.43536 0.52105 0.56683 0.51399 0.51968 0.52557 -73.114 0.0059776 0.0010828 0.0017585 -0.29408 -0.26484 -0.099242 0.034768 0.054783 0.0043979 0 -0.068528 0 0.00099131 0 -0.0043491 0 -10.232
3.3477 0.45814 0.47655 0.45455 0.47954 0.50825 0.42019 0.44827 0.48426 0.43221 0.47773 0.43069 -74.843 0.0031684 0.0015292 0.0028175 -0.28779 -0.18296 -0.10105 0.033678 0.056034 0.0075814 0 -0.067201 0 0.00078422 0 -0.004799 0 -9.4769
3.3516 0.42998 0.49312 0.45162 0.4195 0.49001 0.42156 0.39061 0.42152 0.36881 0.44255 0.36446 -76.506 0.0011544 0.0027826 0.003094 -0.2797 -0.16279 -0.098844 0.036408 0.054251 0.0075711 0 -0.065427 0 0.00017342 0 -0.0054525 0 -8.807
3.3555 0.4228 0.49841 0.47589 0.37492 0.44281 0.43898 0.36535 0.38714 0.31717 0.40466 0.32992 -78.096 0.0016225 0.0037236 0.0018465 -0.27506 -0.18877 -0.093618 0.039743 0.050951 0.0044601 0 -0.064079 0 -0.00018539 0 -0.0059805 0 -8.2273
3.3594 0.43588 0.49058 0.51404 0.36997 0.39086 0.46428 0.37214 0.37858 0.28365 0.37263 0.31906 -79.606 0.0042525 0.0038012 -0.00064448 -0.27664 -0.21537 -0.088604 0.040534 0.048978 0.00078541 0 -0.063371 0 6.6297e-05 0 -0.0061656 0 -7.8281
3.3633 0.45501 0.47406 0.54844 0.40244 0.36415 0.4867 0.39945 0.38833 0.28998 0.37038 0.32959 -81.039 0.0071722 0.003348 -0.0029827 -0.28308 -0.21117 -0.086993 0.038214 0.050174 -0.0010654 0 -0.063066 0 0.00071421 0 -0.0059966 0 -7.7821
3.3672 0.46367 0.45416 0.56611 0.44623 0.37653 0.49706 0.43781 0.41212 0.35293 0.41436 0.37083 -82.404 0.0084694 0.0027482 -0.0036692 -0.29005 -0.18752 -0.089522 0.034968 0.053838 -0.0011485 0 -0.062866 0 0.0011952 0 -0.0055769 0 -8.221
3.3711 0.45512 0.43456 0.56074 0.47136 0.41574 0.48868 0.48555 0.45043 0.46112 0.49274 0.45097 -83.717 0.0074658 0.0016237 -0.0023094 -0.29346 -0.18663 -0.094072 0.033699 0.057238 -0.0015273 0 -0.062704 0 0.0011072 0 -0.0050001 0 -9.0855
3.375 0.43644 0.41871 0.53208 0.46483 0.45273 0.459 0.54145 0.50036 0.57271 0.56772 0.55727 -84.981 0.0049036 -0.00081236 0.00012134 -0.29224 -0.23943 -0.097474 0.035651 0.057712 -0.0036224 0 -0.062767 0 0.00055702 0 -0.0043429 0 -10.077
3.3789 0.42241 0.41102 0.48753 0.43696 0.4626 0.41443 0.59329 0.54622 0.63806 0.60062 0.65096 -86.189 0.0021875 -0.0044798 0.0021589 -0.28866 -0.33053 -0.097795 0.039578 0.054619 -0.0062608 0 -0.063249 0 5.0852e-05 0 -0.003743 0 -10.771
3.3828 0.42452 0.41423 0.44363 0.41132 0.44147 0.37353 0.61684 0.56121 0.62892 0.57788 0.68606 -87.325 0.00043808 -0.0076976 0.0029989 -0.28602 -0.40254 -0.095267 0.042865 0.049686 -0.006634 0 -0.064026 0 3.1887e-05 0 -0.0034029 0 -10.833
3.3867 0.44311 0.42521 0.41981 0.40784 0.40724 0.36039 0.59021 0.52443 0.55193 0.51659 0.63947 -88.385 -2.9269e-05 -0.0081136 0.0028753 -0.28612 -0.39887 -0.091518 0.043495 0.045659 -0.0032926 0 -0.064574 0 0.00047363 0 -0.0034421 0 -10.195
3.3906 0.46766 0.43511 0.42357 0.43075 0.38442 0.38755 0.51286 0.44124 0.44051 0.4471 0.52827 -89.373 0.00031167 -0.0047378 0.0024932 -0.28827 -0.31076 -0.08826 0.041324 0.044436 0.0019243 0 -0.064292 0 0.00088408 0 -0.0037343 0 -9.0973
3.3945 0.48408 0.4358 0.43988 0.46711 0.38558 0.44129 0.41201 0.3476 0.33616 0.39075 0.39988 -90.304 0.00055076 0.00079361 0.0022563 -0.29049 -0.18905 -0.086598 0.03791 0.046014 0.0051591 0 -0.063043 0 0.00072049 0 -0.0039466 0 -7.9581
3.3984 0.48382 0.42786 0.43962 0.4946 0.40411 0.48575 0.32867 0.2897 0.27297 0.35189 0.30357 -91.182 -0.00014146 0.0051063 0.0020741 -0.29135 -0.10903 -0.087058 0.035301 0.048777 0.0039401 0 -0.061438 0 -0.00013773 0 -0.0038205 0 -7.1747
3.4023 0.46894 0.42143 0.40647 0.49413 0.42358 0.48811 0.29287 0.29217 0.26886 0.32709 0.26491 -92.002 -0.0019446 0.0055749 0.0017728 -0.29076 -0.11493 -0.089619 0.034765 0.05068 -0.00051264 0 -0.060476 0 -0.0012601 0 -0.003455 0 -6.9588
3.4063 0.44998 0.42775 0.35918 0.46168 0.43471 0.44637 0.30716 0.34075 0.32019 0.31782 0.27998 -92.751 -0.0040227 0.0023103 0.0014736 -0.28943 -0.18813 -0.093398 0.036261 0.050488 -0.0042745 0 -0.060727 0 -0.0019899 0 -0.0032841 0 -7.2843
3.4102 0.43837 0.44806 0.34372 0.41296 0.44377 0.39431 0.35035 0.3958 0.40052 0.33227 0.32773 -93.422 -0.0047638 -0.0020707 0.0014493 -0.28796 -0.26429 -0.096561 0.038778 0.048404 -0.004025 0 -0.06174 0 -0.0019499 0 -0.0036991 0 -7.9504
3.4141 0.43858 0.47046 0.39435 0.37635 0.46342 0.37583 0.39708 0.42625 0.47046 0.37566 0.38681 -94.02 -0.0027738 -0.0046389 0.0016728 -0.28659 -0.28586 -0.097194 0.041077 0.045846 0.00039994 0 -0.062314 0 -0.0013091 0 -0.0046311 0 -8.7031
3.418 0.4457 0.4787 0.49561 0.37536 0.49445 0.40834 0.43612 0.43437 0.5008 0.44062 0.44425 -94.557 0.0018954 -0.0043594 0.0016783 -0.28557 -0.24772 -0.094832 0.042256 0.044524 0.0063546 0 -0.061524 0 -0.00060101 0 -0.0055054 0 -9.3477
3.4219 0.45015 0.4656 0.58421 0.41134 0.51738 0.46713 0.47334 0.44865 0.49481 0.50847 0.49461 -95.039 0.0072961 -0.0025022 0.00098776 -0.28523 -0.19904 -0.091288 0.041904 0.045297 0.010896 0 -0.059656 0 -0.0002686 0 -0.0056693 0 -9.8029
3.4258 0.44602 0.43932 0.59736 0.4601 0.50635 0.50539 0.5189 0.49063 0.4876 0.55979 0.53535 -95.462 0.010586 -0.0011833 -0.00034312 -0.28551 -0.20011 -0.089626 0.040015 0.047512 0.012867 0 -0.058127 0 -0.00033103 0 -0.0049502 0 -10.084
3.4297 0.43621 0.41721 0.52903 0.48812 0.45584 0.49324 0.57109 0.54665 0.51529 0.58393 0.56361 -95.815 0.010011 -0.0015618 -0.0016994 -0.28554 -0.26891 -0.091755 0.037013 0.049418 0.012809 0 -0.058337 0 -0.00044704 0 -0.0038422 0 -10.234
3.4336 0.42994 0.4125 0.44148 0.4779 0.39483 0.4416 0.61108 0.57279 0.57591 0.57956 0.57457 -96.093 0.0063696 -0.0032337 -0.0024855 -0.28402 -0.36162 -0.096659 0.033907 0.049528 0.011392 0 -0.060407 0 -0.00028922 0 -0.0031302 0 -10.258
3.4375 0.43448 0.42557 0.41554 0.44215 0.36948 0.39118 0.61307 0.53146 0.61944 0.5494 0.56081 -96.3 0.0026213 -0.0050005 -0.0026948 -0.28054 -0.40414 -0.10101 0.032218 0.047998 0.0084297 0 -0.062945 0 0.00012582 0 -0.0032632 0 -10.091
3.4414 0.44812 0.44576 0.47942 0.41403 0.40397 0.37766 0.5625 0.42837 0.58385 0.49725 0.51476 -96.448 0.0016946 -0.005946 -0.0028271 -0.27645 -0.3509 -0.10183 0.033263 0.046751 0.0035942 0 -0.064144 0 0.00045265 0 -0.0040167 0 -9.6416
3.4453 0.46057 0.46037 0.58016 0.42 0.47317 0.40462 0.46923 0.31554 0.45243 0.4312 0.43666 -96.544 0.0041558 -0.0058087 -0.0032215 -0.27416 -0.22432 -0.098974 0.037021 0.047969 -0.0021833 0 -0.063266 0 0.0003522 0 -0.0047243 0 -8.8909
3.4492 0.46057 0.46202 0.62682 0.45771 0.51607 0.44556 0.36659 0.25515 0.28218 0.36716 0.344 -96.588 0.007685 -0.0046723 -0.0035468 -0.27525 -0.1027 -0.095111 0.041495 0.052019 -0.0064763 0 -0.061208 0 -0.00017562 0 -0.0048489 0 -7.9697
3.4531 0.4442 0.44966 0.56946 0.49724 0.48445 0.46904 0.2962 0.27372 0.17245 0.32514 0.27225 -96.571 0.0089224 -0.0027262 -0.0030669 -0.27897 -0.064085 -0.093279 0.043546 0.056684 -0.0069162 0 -0.059643 0 -0.00078055 0 -0.0043859 0 -7.1591
3.457 0.41675 0.42528 0.44363 0.50432 0.3866 0.46167 0.28669 0.34477 0.19366 0.31812 0.25935 -96.481 0.0062534 -0.00049419 -0.0014726 -0.28267 -0.12905 -0.094213 0.041061 0.058645 -0.0031716 0 -0.059547 0 -0.001086 0 -0.0037798 0 -6.7708
3.4609 0.38719 0.39218 0.3395 0.46536 0.28543 0.43053 0.33761 0.41332 0.33292 0.34258 0.31988 -96.316 0.0012402 0.00095141 0.0005883 -0.28395 -0.24643 -0.09594 0.034975 0.056245 0.0025864 0 -0.060457 0 -0.0010417 0 -0.0034901 0 -6.9606
3.4648 0.36088 0.35599 0.32368 0.3944 0.24855 0.38915 0.41753 0.4394 0.50141 0.37958 0.42781 -96.082 -0.0025228 0.00048621 0.0019058 -0.28254 -0.33275 -0.095944 0.029223 0.051163 0.0072578 0 -0.061085 0 -0.00096196 0 -0.0036234 0 -7.5902
3.4688 0.33734 0.32517 0.38401 0.3193 0.29178 0.34521 0.47868 0.42258 0.59712 0.40616 0.52472 -95.79 -0.0022205 -0.0019935 0.0017329 -0.2802 -0.33395 -0.09375 0.028151 0.047337 0.0090123 0 -0.06063 0 -0.001198 0 -0.0039266 0 -8.247
3.4727 0.31442 0.30738 0.44603 0.26221 0.36641 0.30159 0.48157 0.3897 0.57141 0.40753 0.55232 -95.453 0.0019766 -0.0050017 0.00048895 -0.27883 -0.26112 -0.091402 0.033078 0.047835 0.0081988 0 -0.059519 0 -0.0017448 0 -0.0040682 0 -8.4428
3.4766 0.2937 0.30353 0.44264 0.23091 0.4021 0.26468 0.41678 0.36194 0.44948 0.38111 0.48769 -95.078 0.0070466 -0.0063105 -0.00052909 -0.27875 -0.17402 -0.091359 0.040872 0.052277 0.0063895 0 -0.058877 0 -0.0021665 0 -0.0038975 0 -7.8891
3.4805 0.28083 0.30579 0.37158 0.22359 0.36744 0.24587 0.31099 0.33491 0.29773 0.33257 0.35635 -94.667 0.0093881 -0.0047836 -0.00017098 -0.27867 -0.12858 -0.093841 0.046041 0.057129 0.004725 0 -0.059323 0 -0.0019437 0 -0.0034718 0 -6.6806
3.4844 0.28001 0.30321 0.29017 0.23654 0.29346 0.25193 0.21247 0.28986 0.17439 0.27144 0.21477 -94.221 0.0073828 -0.0015665 0.0017038 -0.27735 -0.13331 -0.09627 0.044953 0.058674 0.0031659 0 -0.06025 0 -0.00095902 0 -0.002914 0 -5.2616
3.4883 0.28843 0.291 0.25753 0.26459 0.24061 0.27507 0.16413 0.22247 0.10434 0.21128 0.11698 -93.738 0.0023521 0.00066586 0.00419 -0.27489 -0.15014 -0.095446 0.03879 0.056112 0.0011296 0 -0.060294 0 0.00031437 0 -0.0023105 0 -4.188
3.4922 0.29684 0.27505 0.28177 0.29645 0.2421 0.2961 0.18026 0.1582 0.087809 0.17099 0.08921 -93.216 -0.0025711 -4.8145e-05 0.0060093 -0.27248 -0.13633 -0.090536 0.032652 0.052096 -0.0014047 0 -0.058511 0 0.0011095 0 -0.0017457 0 -3.8331
3.4961 0.29663 0.26651 0.31988 0.31546 0.27746 0.30024 0.24169 0.13665 0.11961 0.16968 0.12601 -92.652 -0.0045772 -0.003195 0.0062548 -0.27096 -0.088627 -0.0841 0.031431 0.050302 -0.0035337 0 -0.055165 0 0.00092005 0 -0.0013657 0 -4.2163
3.5 0.28728 0.27134 0.32437 0.31028 0.29879 0.29019 0.31117 0.178 0.19358 0.21428 0.20275 -92.041 -0.0027646 -0.0061804 0.0047323 -0.26993 -0.049301 -0.080158 0.03588 0.052283 -0.0041051 0 -0.051489 0 -0.00013912 0 -0.0013198 0 -5.0461
3.5039 0.27679 0.28417 0.28795 0.2867 0.28077 0.28239 0.35744 0.26265 0.2921 0.28942 0.29022 -91.379 0.0016468 -0.0065962 0.0019276 -0.26853 -0.068048 -0.080935 0.042179 0.056334 -0.0026961 0 -0.048715 0 -0.0014477 0 -0.0016009 0 -5.9195
3.5078 0.27454 0.29297 0.24471 0.26614 0.2438 0.28932 0.37132 0.34366 0.38162 0.36138 0.36266 -90.662 0.0062351 -0.0043008 -0.0011527 -0.26691 -0.15325 -0.085089 0.045287 0.059178 -7.7472e-06 0 -0.047309 0 -0.0023488 0 -0.0019752 0 -6.5341
3.5117 0.2829 0.29 0.23276 0.26828 0.2288 0.30573 0.36445 0.38148 0.42813 0.3972 0.40159 -89.894 0.0086728 -0.0014061 -0.0032278 -0.26653 -0.25701 -0.088888 0.043126 0.058724 0.0025385 0 -0.046959 0 -0.0025708 0 -0.0021399 0 -6.7871
3.5156 0.2953 0.279 0.25917 0.29206 0.25208 0.31342 0.35464 0.3708 0.4213 0.38563 0.40042 -89.084 0.0077909 -0.00024348 -0.0032437 -0.26866 -0.30964 -0.089262 0.038016 0.055429 0.0035629 0 -0.047112 0 -0.002285 0 -0.0020021 0 -6.7404
3.5195 0.30239 0.2719 0.30035 0.31455 0.28804 0.30009 0.35091 0.33749 0.38195 0.343 0.36843 -88.242 0.0041212 -0.0012739 -0.0010715 -0.27255 -0.27574 -0.086161 0.03435 0.05136 0.0023524 0 -0.047422 0 -0.0018265 0 -0.0017946 0 -6.5225
3.5234 0.30057 0.2781 0.33139 0.31121 0.29759 0.2733 0.34913 0.31136 0.34238 0.29886 0.32715 -87.374 -0.00026308 -0.0028878 0.0020992 -0.27535 -0.18373 -0.082398 0.034792 0.04825 -0.00082137 0 -0.047763 0 -0.001385 0 -0.0018685 0 -6.249
3.5273 0.29492 0.29641 0.34955 0.28009 0.27188 0.25502 0.33953 0.30131 0.31754 0.27372 0.29702 -86.475 -0.002719 -0.0031635 0.0042358 -0.27455 -0.10276 -0.081309 0.038359 0.046514 -0.0046997 0 -0.048006 0 -0.00094457 0 -0.0023274 0 -5.9967
3.5313 0.29425 0.31632 0.36841 0.24653 0.24421 0.26204 0.31789 0.29421 0.29608 0.26754 0.28333 -85.536 -0.0015509 -0.0017844 0.0037425 -0.27055 -0.086078 -0.084209 0.041804 0.045845 -0.0074588 0 -0.047977 0 -0.0004701 0 -0.0028693 0 -5.8085
3.5352 0.30303 0.3269 0.39367 0.24203 0.25598 0.29123 0.29096 0.27514 0.26026 0.26698 0.27508 -84.546 0.0027639 -0.00025691 0.00066924 -0.26689 -0.12931 -0.089545 0.04269 0.046281 -0.007619 0 -0.047671 0 -9.2987e-05 0 -0.0030361 0 -5.7011
3.5391 0.31725 0.32475 0.41136 0.27577 0.31078 0.32321 0.27265 0.24705 0.21365 0.26262 0.25987 -83.502 0.0076337 -0.00031348 -0.0031644 -0.26733 -0.17933 -0.094118 0.041246 0.048278 -0.00506 0 -0.04738 0 -6.7192e-05 0 -0.0026723 0 -5.6712
3.543 0.32774 0.31471 0.40277 0.32511 0.36493 0.33934 0.27492 0.23064 0.18608 0.25886 0.24169 -82.405 0.0099457 -0.0021527 -0.0053463 -0.27241 -0.18496 -0.095272 0.039578 0.051678 -0.001341 0 -0.047485 0 -0.00052092 0 -0.0021475 0 -5.713
3.5469 0.32722 0.30399 0.36889 0.35408 0.36689 0.33484 0.30019 0.24561 0.20845 0.26823 0.24261 -81.258 0.0082109 -0.0042431 -0.0044919 -0.27863 -0.14405 -0.092461 0.039343 0.0549 0.001197 0 -0.048037 0 -0.0012548 0 -0.0020813 0 -5.8393
3.5508 0.315 0.29618 0.33457 0.34328 0.30778 0.3171 0.33957 0.29208 0.28123 0.29676 0.2835 -80.062 0.0036264 -0.0048171 -0.001097 -0.28134 -0.10482 -0.087347 0.04028 0.055619 0.0010681 0 -0.048616 0 -0.001814 0 -0.0027744 0 -6.0765
3.5547 0.29619 0.29005 0.32486 0.30411 0.23267 0.29464 0.37686 0.34893 0.36818 0.3352 0.35949 -78.816 -0.00087366 -0.0035415 0.002909 -0.2788 -0.12015 -0.082621 0.040834 0.052644 -0.0012815 0 -0.048692 0 -0.0018101 0 -0.0038611 0 -6.4152
3.5586 0.27709 0.28258 0.33764 0.26579 0.19997 0.27055 0.39531 0.38892 0.42248 0.36407 0.43427 -77.523 -0.0028891 -0.0017673 0.0054128 -0.27363 -0.19581 -0.080438 0.039995 0.04726 -0.0039358 0 -0.048158 0 -0.0012273 0 -0.0045341 0 -6.7503
3.5625 0.26136 0.27226 0.34285 0.24894 0.2277 0.24633 0.3842 0.39567 0.42105 0.36734 0.4617 -76.195 -0.0023113 -0.0012019 0.0052261 -0.27039 -0.27955 -0.081325 0.038387 0.042596 -0.0051373 0 -0.047481 0 -0.00044792 0 -0.0041847 0 -6.8806
3.5664 0.24949 0.25969 0.31227 0.25055 0.27847 0.22819 0.34314 0.36864 0.37582 0.34221 0.4186 -74.843 -0.0011367 -0.0023358 0.0024946 -0.27141 -0.3022 -0.084087 0.037589 0.041343 -0.0045967 0 -0.047248 0 3.1185e-05 0 -0.0029163 0 -6.604
3.5703 0.24051 0.24621 0.25061 0.25204 0.29672 0.22472 0.28248 0.31624 0.31467 0.29793 0.32124 -73.47 -0.0015678 -0.0040679 -0.0015148 -0.27485 -0.2359 -0.086631 0.03847 0.04374 -0.0033018 0 -0.047548 0 -4.5656e-05 0 -0.0014857 0 -5.8611
3.5742 0.2331 0.23286 0.19568 0.23964 0.26096 0.2361 0.21916 0.24813 0.25433 0.24702 0.212 -72.068 -0.0040751 -0.0047382 -0.0049604 -0.27658 -0.11894 -0.087233 0.040233 0.047543 -0.0021601 0 -0.047839 0 -0.00055145 0 -0.00071983 0 -4.8114
3.5781 0.22522 0.22034 0.18503 0.21612 0.20039 0.24768 0.16913 0.17488 0.1925 0.19811 0.12875 -70.622 -0.0070364 -0.0034991 -0.0061949 -0.27407 -0.025543 -0.085505 0.041048 0.049941 -0.0010008 0 -0.047467 0 -0.0011393 0 -0.00090263 0 -3.7657
3.582 0.21355 0.20879 0.22044 0.19395 0.16234 0.23836 0.14025 0.11191 0.12391 0.15556 0.083821 -69.126 -0.0081339 -0.00082397 -0.0046757 -0.26862 -0.0065766 -0.08251 0.039647 0.049721 0.00095103 0 -0.046343 0 -0.0015384 0 -0.0016245 0 -3.0081
3.5859 0.19465 0.19666 0.26399 0.17967 0.16529 0.1988 0.13007 0.077791 0.05933 0.12322 0.067781 -67.586 -0.0062168 0.0020714 -0.0015605 -0.26391 -0.051782 -0.079995 0.036432 0.047942 0.0036708 0 -0.045087 0 -0.0017191 0 -0.0021685 0 -2.641
3.5898 0.16772 0.18021 0.26961 0.16686 0.18426 0.14183 0.13004 0.083524 0.024598 0.1059 0.069183 -66.019 -0.0021228 0.0041339 0.00073196 -0.26257 -0.10459 -0.079318 0.033185 0.046774 0.0056947 0 -0.044467 0 -0.001807 0 -0.0020659 0 -2.5675
3.5938 0.1364 0.15578 0.22031 0.14437 0.18023 0.09295 0.13274 0.12132 0.039274 0.10633 0.087553 -64.436 0.0019909 0.0048796 0.0001692 -0.26394 -0.11441 -0.080806 0.031753 0.047688 0.005247 0 -0.044714 0 -0.001867 0 -0.0013717 0 -2.611
3.5977 0.10756 0.12399 0.13837 0.11027 0.1409 0.068814 0.13625 0.16562 0.096553 0.121 0.12681 -62.841 0.0040414 0.0042086 -0.0030539 -0.2651 -0.079465 -0.083886 0.03281 0.050461 0.0022043 0 -0.045376 0 -0.0017902 0 -0.00050681 0 -2.6539
3.6016 0.087271 0.091856 0.06305 0.076035 0.090923 0.06443 0.14196 0.1889 0.16484 0.1397 0.17852 -61.229 0.0030743 0.0021689 -0.0061638 -0.26367 -0.043284 -0.087639 0.035585 0.053541 -0.0011933 0 -0.045825 0 -0.0014088 0 0.00011112 0 -2.6724
3.6055 0.07682 0.069373 0.019881 0.056795 0.06368 0.061897 0.1483 0.18011 0.2092 0.15005 0.21603 -59.6 -0.00047018 -0.00090908 -0.005734 -0.25973 -0.049999 -0.091186 0.038536 0.055227 -0.0019825 0 -0.045831 0 -0.00073156 0 0.00031958 0 -2.6592
3.6094 0.071856 0.061929 0.0086001 0.057607 0.066278 0.051206 0.14703 0.14945 0.21207 0.14326 0.20955 -57.962 -0.0050483 -0.0041144 -0.00064916 -0.25507 -0.09997 -0.093647 0.040367 0.054714 0.00077477 0 -0.045578 0 -5.5853e-05 0 0.00020284 0 -2.5361
3.6133 0.065335 0.064909 0.014181 0.06917 0.074297 0.040717 0.12683 0.11537 0.17623 0.11711 0.15034 -56.324 -0.0085566 -0.0060548 0.0064451 -0.25074 -0.14623 -0.094037 0.040677 0.052474 0.00474 0 -0.045129 0 0.00019242 0 -6.2356e-05 0 -2.1681
3.6172 0.052033 0.066002 0.023186 0.076095 0.059857 0.045423 0.082453 0.086342 0.11309 0.075454 0.06111 -54.684 -0.0091235 -0.005568 0.010815 -0.24573 -0.13519 -0.091608 0.039977 0.04992 0.0060117 0 -0.043993 0 -0.00020168 0 -0.00031885 0 -1.4817
3.6211 0.031451 0.054206 0.028262 0.068584 0.021599 0.065158 0.021797 0.05503 0.033348 0.025896 -0.018652 -53.032 -0.0061244 -0.0025789 0.0093544 -0.23796 -0.055626 -0.086633 0.039178 0.048583 0.0025389 0 -0.041405 0 -0.0010076 0 -0.00043671 0 -0.57214
3.625 0.0073397 0.028105 0.022338 0.046658 -0.01515 0.077192 -0.036126 0.010448 -0.050524 -0.022386 -0.060781 -51.356 -0.00089326 0.0016472 0.0032167 -0.22655 0.047724 -0.08088 0.038937 0.049176 -0.0037745 0 -0.037131 0 -0.0016527 0 -0.00029894 0 0.31634
3.6289 -0.015324 -0.0037864 -0.002868 0.015426 -0.026747 0.054162 -0.07227 -0.044821 -0.11797 -0.061047 -0.066238 -49.661 0.0036923 0.0051652 -0.0030375 -0.21324 0.10862 -0.077009 0.03928 0.051048 -0.0082848 0 -0.032039 0 -0.0016286 0 0.00015161 0 0.9411
3.6328 -0.033508 -0.030702 -0.047175 -0.020955 -0.016716 -0.0081834 -0.079921 -0.090697 -0.14539 -0.085491 -0.058626 -47.968 0.0049549 0.0064883 -0.0051595 -0.20132 0.092827 -0.076954 0.039727 0.052559 -0.0072505 0 -0.027738 0 -0.00089515 0 0.00083649 0 1.2216
3.6367 -0.047332 -0.048119 -0.092452 -0.059618 -0.011229 -0.081308 -0.068819 -0.10472 -0.124 -0.096748 -0.061276 -46.298 0.0024259 0.0053866 -0.0025392 -0.19334 0.025304 -0.080418 0.039828 0.052361 -0.00084331 0 -0.025493 0 5.893e-05 0 0.001543 0 1.274
3.6406 -0.058914 -0.059476 -0.1099 -0.095137 -0.030471 -0.12443 -0.057598 -0.082725 -0.073343 -0.099871 -0.078944 -44.66 -0.0015884 0.0028319 0.0017683 -0.18944 -0.031644 -0.084828 0.03963 0.050695 0.0069635 0 -0.025329 0 0.00058016 0 0.0020417 0 1.2948
3.6445 -0.070066 -0.070343 -0.084087 -0.11876 -0.067323 -0.11824 -0.060159 -0.045088 -0.032165 -0.099012 -0.098413 -43.039 -0.0036589 0.00023701 0.0041557 -0.18783 -0.030215 -0.087035 0.039619 0.04947 0.01142 0 -0.026115 0 0.00036911 0 0.0022282 0 1.4006
3.6484 -0.080633 -0.081535 -0.032396 -0.12417 -0.095859 -0.080933 -0.076349 -0.021375 -0.02943 -0.093502 -0.10401 -41.416 -0.001942 -0.0014036 0.0036618 -0.18645 0.024867 -0.085566 0.040116 0.0507 0.010347 0 -0.026527 0 -0.00026872 0 0.0021623 0 1.5574
3.6523 -0.088466 -0.088174 0.0027272 -0.11425 -0.099316 -0.051452 -0.09381 -0.026764 -0.060361 -0.079724 -0.09197 -39.783 0.0023642 -0.0019136 0.0022865 -0.18441 0.083362 -0.081628 0.040699 0.054445 0.0052167 0 -0.026052 0 -0.00066234 0 0.0019769 0 1.6484
3.6563 -0.090777 -0.085249 -0.012888 -0.10037 -0.086375 -0.055347 -0.099081 -0.051547 -0.091627 -0.058303 -0.071922 -38.153 0.0061724 -0.0017324 0.0023962 -0.18194 0.094246 -0.078015 0.040362 0.058202 -0.00051296 0 -0.025171 0 -0.00032375 0 0.001769 0 1.6007
3.6602 -0.085738 -0.073507 -0.074275 -0.092619 -0.078243 -0.084136 -0.08885 -0.072783 -0.093266 -0.039474 -0.05738 -36.547 0.0072697 -0.0013887 0.0040586 -0.17945 0.04951 -0.07681 0.038443 0.058685 -0.0040717 0 -0.024708 0 0.00064588 0 0.0015871 0 1.4546
3.6641 -0.073351 -0.059371 -0.13829 -0.089772 -0.081748 -0.10562 -0.072409 -0.07625 -0.068055 -0.038983 -0.056178 -34.97 0.0061361 -0.0010833 0.0050621 -0.17681 -0.0098069 -0.077832 0.035539 0.054742 -0.0048961 0 -0.025014 0 0.0016362 0 0.0015056 0 1.3222
3.668 -0.055353 -0.048914 -0.15793 -0.079598 -0.079497 -0.093599 -0.063418 -0.067531 -0.049308 -0.064902 -0.068095 -33.41 0.0051189 -0.00066987 0.0034956 -0.17361 -0.029598 -0.0791 0.033423 0.04878 -0.0042015 0 -0.025726 0 0.0020281 0 0.0016552 0 1.2825
3.6719 -0.034642 -0.042114 -0.12039 -0.050723 -0.0495 -0.04931 -0.067608 -0.062209 -0.067225 -0.10582 -0.087567 -31.846 0.0058268 2.1495e-06 5.9955e-05 -0.16992 0.010277 -0.078835 0.033797 0.045117 -0.0034797 0 -0.026191 0 0.0016876 0 0.0021188 0 1.3054
3.6758 -0.014645 -0.033273 -0.055275 -0.005472 0.0064859 0.0027679 -0.076327 -0.065937 -0.11476 -0.13271 -0.1053 -30.269 0.0073836 0.00071333 -0.0024278 -0.16657 0.077534 -0.077163 0.03686 0.04639 -0.003338 0 -0.026055 0 0.0010309 0 0.0027717 0 1.2588
3.6797 0.0014385 -0.017163 -0.0065858 0.038878 0.057937 0.037185 -0.071484 -0.065115 -0.14637 -0.1167 -0.10761 -28.689 0.0073509 0.00085593 -0.0018963 -0.16465 0.11283 -0.075995 0.041013 0.051144 -0.0033871 0 -0.025471 0 0.00061992 0 0.0032557 0 0.98517
3.6836 0.011823 0.0053142 0.0049704 0.062671 0.07222 0.045951 -0.038776 -0.038434 -0.11358 -0.050815 -0.078933 -27.118 0.0044212 -0.00011426 0.00075728 -0.16457 0.077812 -0.077231 0.044044 0.05488 -0.0028815 0 -0.024854 0 0.00066227 0 0.0031876 0 0.39538
3.6875 0.017431 0.027547 -0.0043323 0.059597 0.046995 0.038923 0.020449 0.021177 -0.0074915 0.041833 -0.011472 -25.556 0.00011354 -0.0020884 0.0025196 -0.16573 -0.013589 -0.080918 0.044802 0.053796 -0.0014163 0 -0.024506 0 0.00086844 0 0.0024668 0 -0.46776
3.6914 0.022176 0.043167 -0.0014476 0.0418 0.014425 0.030968 0.08767 0.095372 0.12858 0.12121 0.082975 -23.989 -0.0023916 -0.0041433 0.0014284 -0.16687 -0.10552 -0.085041 0.043856 0.047982 0.00076734 0 -0.024477 0 0.00078427 0 0.0014065 0 -1.4203
3.6953 0.031172 0.051633 0.030704 0.030164 0.011147 0.030958 0.13759 0.15145 0.2275 0.15594 0.17126 -22.403 -0.0012588 -0.0050985 -0.0012143 -0.16693 -0.14317 -0.087108 0.042609 0.041287 0.0029211 0 -0.02466 0 0.00027544 0 0.00053365 0 -2.1929
3.6992 0.047321 0.058171 0.078517 0.038468 0.043354 0.040903 0.15333 0.16636 0.24417 0.14221 0.21422 -20.798 0.0021261 -0.0044348 -0.0020107 -0.16568 -0.11329 -0.086114 0.041843 0.038052 0.0042343 0 -0.024913 0 -0.000298 0 0.00019347 0 -2.5448
3.7031 0.068589 0.068531 0.11218 0.064559 0.082242 0.060476 0.13589 0.14241 0.18279 0.10256 0.19173 -19.188 0.0043721 -0.0027825 0.0010094 -0.16376 -0.050538 -0.083208 0.04116 0.039702 0.0043689 0 -0.025088 0 -0.00038674 0 0.00029555 0 -2.3947
3.707 0.088561 0.0838 0.11311 0.094507 0.094501 0.088044 0.10169 0.10196 0.087953 0.067496 0.11878 -17.588 0.0032955 -0.0014593 0.0060692 -0.16226 -0.0065671 -0.08059 0.039843 0.044118 0.0037624 0 -0.02504 0 0.00024372 0 0.00042904 0 -1.8914
3.7109 0.10064 0.099955 0.088699 0.11451 0.076717 0.11722 0.07114 0.067778 0.011753 0.055504 0.03843 -15.992 -1.0846e-05 -0.0013821 0.0090352 -0.16212 -0.0087797 -0.07976 0.038112 0.047983 0.0033764 0 -0.024724 0 0.0012764 0 0.00024822 0 -1.3562
3.7148 0.10304 0.11192 0.063278 0.12024 0.05849 0.1364 0.057016 0.048338 -0.015792 0.065842 -0.0052598 -14.377 -0.0023137 -0.002324 0.0073165 -0.1636 -0.042415 -0.080657 0.037351 0.049666 0.0039235 0 -0.024305 0 0.0020887 0 -0.00021943 0 -1.1099
3.7188 0.10043 0.11783 0.056916 0.11751 0.071119 0.13638 0.060785 0.040175 0.0053165 0.08623 0.0055018 -12.721 -0.0014614 -0.00324 0.0024474 -0.16609 -0.068825 -0.082242 0.038901 0.050006 0.0051498 0 -0.024096 0 0.0022527 0 -0.00062045 0 -1.2885
3.7227 0.10043 0.11977 0.071855 0.11598 0.11408 0.12024 0.07724 0.041404 0.056227 0.10564 0.054767 -11.026 0.0015192 -0.0033772 -0.0012891 -0.1684 -0.062242 -0.083722 0.042578 0.050693 0.0058969 0 -0.024296 0 0.0018394 0 -0.0006265 0 -1.7813
3.7266 0.10741 0.12103 0.095968 0.12208 0.15376 0.10396 0.10128 0.059292 0.11482 0.12106 0.10932 -9.3157 0.0035297 -0.0030749 -0.00094344 -0.16945 -0.03275 -0.085102 0.046455 0.052221 0.0050665 0 -0.024753 0 0.0012824 0 -0.00025613 0 -2.3349
3.7305 0.11875 0.12306 0.1159 0.13566 0.15612 0.10373 0.13 0.10208 0.16451 0.13506 0.14428 -7.6143 0.0025537 -0.0034037 0.0023005 -0.16899 -0.016143 -0.086671 0.048246 0.053497 0.0026847 0 -0.025064 0 0.0009679 0 0.00013553 0 -2.7391
3.7344 0.12685 0.12479 0.12627 0.15089 0.12034 0.12063 0.15938 0.16312 0.19585 0.14958 0.15738 -5.9231 -0.00035555 -0.0049401 0.0043858 -0.16775 -0.040307 -0.088154 0.047054 0.053207 4.706e-07 0 -0.024963 0 0.00094605 0 0.00018715 0 -2.9423
3.7383 0.12545 0.12426 0.12874 0.15951 0.079854 0.13815 0.1809 0.2155 0.20601 0.16277 0.16261 -4.2195 -0.0022547 -0.0069106 0.0024803 -0.16672 -0.09793 -0.088656 0.043908 0.051256 -0.0016068 0 -0.024635 0 0.00099868 0 -0.00013084 0 -3.016
3.7422 0.11489 0.12044 0.12589 0.15495 0.070147 0.13688 0.184 0.22676 0.19829 0.17034 0.17187 -2.4765 -0.0014024 -0.0076675 -0.0021344 -0.1662 -0.1497 -0.087554 0.04068 0.048775 -0.0019017 0 -0.024573 0 0.00093255 0 -0.00048754 0 -3.0242
3.7461 0.1019 0.11399 0.11808 0.1359 0.095564 0.11348 0.16377 0.1837 0.17969 0.1683 0.18184 -0.68735 0.00093849 -0.0061706 -0.0052475 -0.16557 -0.15577 -0.085423 0.03854 0.046926 -0.001917 0 -0.025068 0 0.00077317 0 -0.00049687 0 -2.9369
3.75 0.094096 0.1067 0.10572 0.10792 0.12743 0.085439 0.12688 0.10562 0.15573 0.15419 0.17701 1.1293 0.0018455 -0.003093 -0.0038274 -0.1641 -0.10879 -0.083861 0.037399 0.046012 -0.0026915 0 -0.025838 0 0.00068251 0 -7.1404e-05 0 -2.669
3.7539 0.093894 0.10061 0.092587 0.081555 0.13358 0.076147 0.089008 0.032907 0.12645 0.12728 0.14484 2.9465 -0.00017963 -0.00044413 0.00097419 -0.16203 -0.040416 -0.084165 0.036646 0.045811 -0.0038894 0 -0.026235 0 0.00073602 0 0.00049959 0 -2.1993
3.7578 0.096981 0.096867 0.085058 0.067084 0.10868 0.093802 0.064447 -0.00083481 0.088708 0.090191 0.089331 4.7525 -0.0035985 1.1043e-05 0.0048522 -0.16087 0.0043274 -0.086052 0.036157 0.046437 -0.003877 0 -0.02587 0 0.00083215 0 0.00081106 0 -1.6396
3.7617 0.096168 0.094518 0.087268 0.068659 0.075975 0.12353 0.056497 0.0096042 0.044009 0.051052 0.031448 6.5578 -0.005381 -0.0018808 0.0043927 -0.16213 0.0028287 -0.087742 0.036407 0.048395 -0.0014295 0 -0.025041 0 0.00083493 0 0.00069461 0 -1.1791
3.7656 0.087058 0.090009 0.09674 0.081597 0.060932 0.13959 0.057225 0.042567 0.0042632 0.022484 -0.0035627 8.383 -0.004114 -0.0046921 0.00021618 -0.16563 -0.029353 -0.087477 0.037652 0.05153 0.0025595 0 -0.024484 0 0.0007706 0 0.00034454 0 -0.95046
3.7695 0.070778 0.078788 0.10468 0.094471 0.065265 0.12581 0.056649 0.07059 -0.012416 0.015004 -0.0021602 10.238 -0.0014355 -0.0066759 -0.0037375 -0.16906 -0.055352 -0.085155 0.039259 0.054221 0.0052756 0 -0.024655 0 0.00082805 0 0.00012309 0 -0.94009
3.7734 0.052126 0.058886 0.10099 0.094653 0.067163 0.086088 0.05227 0.081105 0.0051056 0.028464 0.029495 12.115 -0.00028161 -0.0070026 -0.0039619 -0.1696 -0.050656 -0.082516 0.040085 0.054199 0.0042527 0 -0.025273 0 0.0011363 0 0.00024582 0 -1.0163
3.7773 0.03546 0.033876 0.08046 0.074385 0.04572 0.037997 0.049374 0.079559 0.04915 0.049406 0.069909 13.994 -0.0017465 -0.0059477 -0.00050255 -0.16644 -0.023523 -0.081641 0.039606 0.05067 -0.00027812 0 -0.025615 0 0.0015639 0 0.00063749 0 -1.0363
3.7813 0.022035 0.011766 0.046363 0.035015 0.0034729 -0.0015886 0.051846 0.075665 0.093866 0.058857 0.094778 15.867 -0.0038388 -0.0042094 0.003432 -0.1619 -0.0045297 -0.083105 0.038551 0.045641 -0.0052895 0 -0.025289 0 0.0017949 0 0.0010625 0 -0.92766
3.7852 0.010399 -0.00065118 0.009082 -0.012016 -0.035492 -0.024998 0.053473 0.069093 0.1099 0.045872 0.089364 17.736 -0.0034969 -0.0023471 0.0047338 -0.15975 -0.0155 -0.085469 0.038274 0.04272 -0.0074151 0 -0.024665 0 0.001646 0 0.0013662 0 -0.68712
3.7891 -0.0015554 -0.0038983 -0.019782 -0.048723 -0.048743 -0.032073 0.040251 0.049566 0.08308 0.015632 0.054238 19.612 0.00013728 -0.00092002 0.003206 -0.16208 -0.046738 -0.086546 0.039431 0.044066 -0.0057733 0 -0.024486 0 0.0013032 0 0.0015763 0 -0.3301
3.793 -0.015237 -0.0066234 -0.035056 -0.059202 -0.036366 -0.025457 0.0034644 0.010381 0.023537 -0.015543 0.0027566 21.5 0.0045415 -0.00082693 0.0012686 -0.16733 -0.064021 -0.085216 0.041314 0.048299 -0.0025016 0 -0.025022 0 0.0011925 0 0.0017831 0 0.13247
3.7969 -0.031547 -0.019314 -0.042486 -0.040568 -0.020095 -0.010775 -0.04862 -0.039797 -0.041205 -0.034599 -0.047056 23.394 0.0060142 -0.002962 0.0011064 -0.17149 -0.039762 -0.082155 0.042565 0.051593 -0.00050648 0 -0.025702 0 0.0015667 0 0.0019596 0 0.66852
3.8008 -0.051431 -0.045686 -0.055691 -0.0090673 -0.023726 -9.3758e-05 -0.093417 -0.08053 -0.083937 -0.043029 -0.081712 25.279 0.0031371 -0.0071502 0.0022787 -0.17142 0.019804 -0.078947 0.042524 0.0512 -0.00065015 0 -0.025678 0 0.0022091 0 0.0019501 0 1.2024
3.8047 -0.075469 -0.079387 -0.085824 0.0059474 -0.054587 -0.0099501 -0.11144 -0.096633 -0.094318 -0.05497 -0.098285 27.143 -0.0018869 -0.011477 0.0021893 -0.16722 0.076976 -0.076656 0.041835 0.048128 -0.0011524 0 -0.024798 0 0.0025917 0 0.0016704 0 1.6526
3.8086 -0.1027 -0.1094 -0.13083 -0.019998 -0.10152 -0.050308 -0.1041 -0.092708 -0.084149 -0.083962 -0.10473 28.982 -0.0052732 -0.013131 -0.0011194 -0.16149 0.094034 -0.075289 0.041713 0.046272 0.00024404 0 -0.023942 0 0.0023835 0 0.001316 0 2.0109
3.8125 -0.13022 -0.12959 -0.17386 -0.087733 -0.14702 -0.11301 -0.094996 -0.090717 -0.079001 -0.13043 -0.11449 30.802 -0.0049924 -0.010475 -0.0066624 -0.15604 0.066792 -0.074503 0.04271 0.048652 0.0036032 0 -0.02422 0 0.0018317 0 0.00132 0 2.3757
3.8164 -0.15468 -0.14363 -0.19449 -0.1704 -0.17953 -0.1731 -0.11157 -0.11179 -0.10173 -0.18092 -0.13821 32.612 -0.0021654 -0.0046055 -0.010966 -0.14939 0.030062 -0.074499 0.044276 0.054306 0.0064244 0 -0.025735 0 0.0016106 0 0.002024 0 2.8787
3.8203 -0.17461 -0.16091 -0.18559 -0.23051 -0.1965 -0.20616 -0.1617 -0.15833 -0.15744 -0.21885 -0.17707 34.415 0.00061252 0.0011913 -0.010869 -0.13774 0.028724 -0.075894 0.045489 0.058905 0.0060519 0 -0.027167 0 0.0022313 0 0.0033248 0 3.5531
3.8242 -0.19171 -0.18721 -0.16164 -0.247 -0.20098 -0.20833 -0.22567 -0.21224 -0.22872 -0.23645 -0.2215 36.21 0.0020203 0.0038222 -0.0060986 -0.11869 0.078495 -0.078598 0.046015 0.05864 0.0024789 0 -0.026764 0 0.0035468 0 0.0046412 0 4.2679
3.8281 -0.20962 -0.21925 -0.15006 -0.23105 -0.19957 -0.20042 -0.27122 -0.25043 -0.28464 -0.23782 -0.25648 37.986 0.0029225 0.002576 0.0005718 -0.094475 0.15056 -0.08104 0.046163 0.053759 -0.0013319 0 -0.023948 0 0.0048358 0 0.0052965 0 4.809
3.832 -0.23119 -0.24807 -0.17131 -0.21638 -0.2029 -0.21063 -0.27926 -0.26325 -0.29967 -0.2328 -0.27033 39.73 0.0046732 -0.00079807 0.0055318 -0.071193 0.19451 -0.080956 0.046064 0.048408 -0.002054 0 -0.020017 0 0.0054129 0 0.0050395 0 5.0523
3.8359 -0.25644 -0.26784 -0.22361 -0.2313 -0.22288 -0.2503 -0.25888 -0.25996 -0.27144 -0.2297 -0.26235 41.428 0.0068963 -0.0040075 0.0068405 -0.054432 0.18097 -0.077359 0.045094 0.046932 0.00096321 0 -0.017157 0 0.0052108 0 0.0042674 0 5.08
3.8398 -0.28264 -0.28131 -0.28532 -0.27581 -0.26388 -0.30425 -0.23958 -0.25832 -0.22529 -0.23388 -0.24467 43.073 0.00736 -0.00611 0.0050694 -0.044678 0.1279 -0.071863 0.042506 0.050122 0.0051804 0 -0.01652 0 0.0047925 0 0.0037341 0 5.1326
3.8438 -0.30641 -0.29681 -0.33269 -0.32323 -0.31497 -0.34452 -0.24836 -0.26958 -0.20076 -0.25065 -0.23699 44.667 0.0042499 -0.0075453 0.0022253 -0.036579 0.087584 -0.067831 0.038704 0.054837 0.0073452 0 -0.0171 0 0.0047876 0 0.0039642 0 5.435
3.8477 -0.32591 -0.32001 -0.35781 -0.34467 -0.35407 -0.35485 -0.29114 -0.29281 -0.22731 -0.28536 -0.25654 46.218 -0.0015381 -0.0085645 6.8769e-05 -0.022807 0.10456 -0.067751 0.035611 0.057138 0.0064768 0 -0.016483 0 0.0052925 0 0.0048522 0 6.0445
3.8516 -0.34175 -0.34881 -0.37211 -0.33464 -0.36488 -0.34397 -0.35213 -0.32156 -0.30496 -0.33759 -0.30821 47.735 -0.0066375 -0.008108 -0.00078377 0.00056166 0.17935 -0.071056 0.035275 0.055778 0.0044383 0 -0.012911 0 0.0058073 0 0.005783 0 6.8387
3.8555 -0.35639 -0.37604 -0.3941 -0.3157 -0.35246 -0.33707 -0.4085 -0.35325 -0.40357 -0.39564 -0.3804 49.213 -0.0079753 -0.0046967 -0.00067728 0.031452 0.26802 -0.07437 0.037791 0.05283 0.0036703 0 -0.0068698 0 0.0057602 0 0.006163 0 7.6284
3.8594 -0.37271 -0.39681 -0.43271 -0.31917 -0.3415 -0.35448 -0.44593 -0.39043 -0.48138 -0.44013 -0.44955 50.638 -0.0054197 0.0014237 -0.00031412 0.063747 0.31756 -0.074042 0.040727 0.051171 0.0045271 0 -0.00080497 0 0.0051072 0 0.0059061 0 8.2812
3.8633 -0.39271 -0.41274 -0.47991 -0.35985 -0.35593 -0.39677 -0.4635 -0.43294 -0.51045 -0.45745 -0.49212 51.995 -0.0017126 0.0073271 -0.0003601 0.091797 0.30747 -0.068788 0.041049 0.051609 0.0049882 0 0.0027963 0 0.0044261 0 0.0054666 0 8.7581
3.8672 -0.41655 -0.42914 -0.51671 -0.42572 -0.39799 -0.44734 -0.4685 -0.47149 -0.49195 -0.45179 -0.49775 53.276 0.00020267 0.0091605 -0.0012694 0.11368 0.26375 -0.060172 0.038059 0.052516 0.0030012 0 0.0033299 0 0.0044106 0 0.005416 0 9.0743
3.8711 -0.44233 -0.44857 -0.52633 -0.48901 -0.44662 -0.48698 -0.46953 -0.49205 -0.45255 -0.44309 -0.47571 54.485 -0.00023108 0.0053557 -0.003039 0.13098 0.23506 -0.050732 0.034511 0.052085 -0.0010415 0 0.0024112 0 0.0052464 0 0.0059536 0 9.2623
3.875 -0.4667 -0.46802 -0.50522 -0.52646 -0.47728 -0.50637 -0.47428 -0.48926 -0.42606 -0.45034 -0.44964 55.633 -0.0011871 -0.0017311 -0.0049488 0.14617 0.25248 -0.041694 0.034455 0.050637 -0.0043493 0 0.0024403 0 0.0064506 0 0.0067758 0 9.3814
3.8789 -0.48633 -0.48259 -0.46654 -0.53184 -0.48408 -0.50809 -0.48949 -0.47552 -0.43351 -0.47487 -0.4432 56.725 -0.00082264 -0.0075604 -0.005741 0.16024 0.30627 -0.032403 0.039506 0.050483 -0.0043593 0 0.0046853 0 0.0073082 0 0.0073874 0 9.5353
3.8828 -0.49953 -0.49147 -0.43523 -0.51467 -0.48278 -0.50117 -0.51809 -0.4745 -0.47349 -0.50021 -0.46581 57.755 0.00062755 -0.0091349 -0.0044506 0.17265 0.35766 -0.021783 0.046943 0.053459 -0.0013064 0 0.0084562 0 0.0074844 0 0.0075427 0 9.8322
3.8867 -0.50704 -0.49928 -0.43625 -0.49127 -0.49258 -0.49575 -0.55379 -0.50197 -0.52654 -0.50958 -0.50799 58.714 0.0012765 -0.0072926 -0.0013514 0.18291 0.37334 -0.010122 0.051651 0.05872 0.0019057 0 0.011898 0 0.0072521 0 0.0074169 0 10.293
3.8906 -0.51137 -0.51101 -0.47941 -0.47725 -0.51604 -0.5007 -0.58063 -0.55046 -0.56883 -0.50401 -0.54972 59.594 1.1278e-05 -0.005448 0.0019208 0.19175 0.35275 0.00072848 0.050419 0.063156 0.0024714 0 0.013574 0 0.0071676 0 0.007385 0 10.795
3.8945 -0.51514 -0.52573 -0.54883 -0.48331 -0.53774 -0.52082 -0.58306 -0.59283 -0.58631 -0.50191 -0.57481 60.395 -0.0018103 -0.0060813 0.0034241 0.20064 0.32586 0.0089021 0.044801 0.064147 0.00034788 0 0.013497 0 0.0075442 0 0.007652 0 11.142
3.8984 -0.5197 -0.5364 -0.6071 -0.51096 -0.54201 -0.55177 -0.56082 -0.60356 -0.5813 -0.51908 -0.5804 61.12 -0.0014351 -0.0084388 0.0023892 0.21022 0.32525 0.014181 0.039906 0.061999 -0.0018408 0 0.012895 0 0.0082185 0 0.0080896 0 11.212
3.9023 -0.52509 -0.53682 -0.61763 -0.54839 -0.53034 -0.57741 -0.53445 -0.58001 -0.56813 -0.54918 -0.57467 61.771 0.0023241 -0.0096214 -0.00018125 0.21948 0.35738 0.018067 0.040139 0.059677 -0.0015526 0 0.013101 0 0.0087759 0 0.0084031 0 11.068
3.9063 -0.53084 -0.52928 -0.57316 -0.57302 -0.51984 -0.57683 -0.53205 -0.54447 -0.56078 -0.56649 -0.5664 62.346 0.007271 -0.0077928 -0.0023939 0.22646 0.39756 0.022238 0.045605 0.060043 0.0010506 0 0.014562 0 0.0089569 0 0.0084264 0 10.911
3.9102 -0.53686 -0.5248 -0.50751 -0.56553 -0.5253 -0.54089 -0.56496 -0.52466 -0.56097 -0.55091 -0.55695 62.839 0.0092718 -0.0041409 -0.003077 0.22998 0.41165 0.027062 0.052246 0.063215 0.0032572 0 0.016684 0 0.008836 0 0.0082442 0 10.903
3.9141 -0.54367 -0.5345 -0.47529 -0.52833 -0.54475 -0.48594 -0.61375 -0.52987 -0.55647 -0.51145 -0.54216 63.248 0.0059152 -0.001602 -0.0026611 0.23068 0.38537 0.031721 0.055387 0.06651 0.0025847 0 0.018443 0 0.0086522 0 0.0080475 0 11.04
3.918 -0.55196 -0.55918 -0.51007 -0.4911 -0.5642 -0.4502 -0.64054 -0.54455 -0.53303 -0.48238 -0.52197 63.575 -0.00096917 -0.0017649 -0.0025382 0.23053 0.33646 0.035787 0.053425 0.067012 -0.00062451 0 0.019173 0 0.008534 0 0.0079118 0 11.179
3.9219 -0.56198 -0.58642 -0.59376 -0.49259 -0.57499 -0.47028 -0.62115 -0.5454 -0.49217 -0.49237 -0.5072 63.824 -0.0064138 -0.0032762 -0.003551 0.2314 0.30062 0.040485 0.048605 0.064333 -0.0034376 0 0.018921 0 0.0084324 0 0.0077541 0 11.205
3.9258 -0.57296 -0.59794 -0.66573 -0.54863 -0.58267 -0.55282 -0.57034 -0.52616 -0.45938 -0.53513 -0.51488 63.994 -0.0062444 -0.0034683 -0.005089 0.23403 0.30392 0.048113 0.04464 0.061075 -0.0032198 0 0.018259 0 0.0083058 0 0.0075085 0 11.162
3.9297 -0.5822 -0.58173 -0.66837 -0.63313 -0.59605 -0.66356 -0.5353 -0.50627 -0.47173 -0.57218 -0.55456 64.083 -0.00046066 -0.0014858 -0.0056711 0.2382 0.34477 0.059921 0.043677 0.060619 -0.00032403 0 0.017828 0 0.0082997 0 0.0073061 0 11.211
3.9336 -0.58454 -0.53919 -0.59242 -0.69217 -0.60855 -0.74422 -0.55806 -0.51367 -0.5497 -0.56833 -0.61704 64.088 0.0068107 0.00049218 -0.0044367 0.24351 0.39862 0.074399 0.045212 0.06427 0.0021223 0 0.017989 0 0.0086699 0 0.0074167 0 11.444
3.9375 -0.57316 -0.48302 -0.48284 -0.6836 -0.5958 -0.7469 -0.63593 -0.55567 -0.67361 -0.5269 -0.67616 64.007 0.010628 -0.00058065 -0.0020769 0.24989 0.4388 0.087695 0.047351 0.070247 0.0012083 0 0.018769 0 0.0094883 0 0.0079666 0 11.732
3.9414 -0.54257 -0.42856 -0.39962 -0.61015 -0.5374 -0.66225 -0.71426 -0.60439 -0.78536 -0.48805 -0.70299 63.844 0.0089258 -0.0051619 -0.00026468 0.2572 0.45416 0.096054 0.048672 0.075249 -0.0028574 0 0.019998 0 0.010444 0 0.0087047 0 11.756
3.9453 -0.49279 -0.38576 -0.36815 -0.51702 -0.44305 -0.52335 -0.72148 -0.6117 -0.81867 -0.48801 -0.68099 63.606 0.0036482 -0.010016 -9.2857e-05 0.26462 0.44915 0.098314 0.048873 0.077095 -0.0067488 0 0.021435 0 0.010989 0 0.0090873 0 11.216
3.9492 -0.43132 -0.35642 -0.36356 -0.45506 -0.35366 -0.38478 -0.62122 -0.54366 -0.73849 -0.51651 -0.6104 63.303 -0.0012137 -0.010875 -0.0010045 0.27038 0.42927 0.096488 0.048097 0.076183 -0.006972 0 0.022782 0 0.01074 0 0.0086594 0 10.026
3.9531 -0.3706 -0.33628 -0.34118 -0.44102 -0.31039 -0.29272 -0.44125 -0.40717 -0.5616 -0.51631 -0.50119 62.94 -0.002708 -0.0064667 -0.0012671 0.27245 0.38863 0.094039 0.046296 0.074736 -0.0029898 0 0.023605 0 0.0097924 0 0.0074169 0 8.3539
3.957 -0.32159 -0.31886 -0.28233 -0.44876 -0.31789 -0.26427 -0.25602 -0.24752 -0.34475 -0.43145 -0.36457 62.522 -0.00067116 5.249e-05 0.00039224 0.26951 0.31382 0.093356 0.043616 0.07473 0.0023897 0 0.023348 0 0.0086394 0 0.0058307 0 6.503
3.9609 -0.28771 -0.29854 -0.2112 -0.43713 -0.338 -0.28483 -0.13632 -0.1193 -0.15137 -0.26341 -0.21314 62.051 0.0027798 0.0038091 0.00347 0.26164 0.20213 0.094361 0.041221 0.076376 0.0056479 0 0.02155 0 0.0077894 0 0.0045115 0 4.7601
3.9648 -0.26397 -0.27286 -0.1684 -0.38746 -0.32331 -0.32104 -0.10485 -0.054169 -0.02248 -0.082685 -0.068431 61.529 0.0050507 0.0025918 0.00591 0.25038 0.076738 0.095135 0.041129 0.078314 0.0056615 0 0.018187 0 0.0074138 0 0.003813 0 3.3416
3.9688 -0.24196 -0.24373 -0.16941 -0.31706 -0.2609 -0.33974 -0.12991 -0.04922 0.03013 0.019461 0.035944 60.959 0.0046112 -0.0012619 0.0057279 0.23811 -0.018318 0.093808 0.0446 0.079076 0.0043747 0 0.013875 0 0.0073263 0 0.0036983 0 2.422
3.9727 -0.21645 -0.21684 -0.19026 -0.25919 -0.18446 -0.32355 -0.15824 -0.080618 0.012194 7.5588e-05 0.065934 60.351 0.0014874 -0.0032572 0.0026608 0.22734 -0.04412 0.090212 0.050411 0.078406 0.0045358 0 0.0097116 0 0.0072535 0 0.0039205 0 2.1362
3.9766 -0.18833 -0.198 -0.19397 -0.23126 -0.14215 -0.27681 -0.15757 -0.12631 -0.065162 -0.10427 0.009149 59.718 -0.0030642 -0.0010803 -0.0015439 0.21992 0.0050143 0.086142 0.054986 0.077318 0.0067994 0 0.0067438 0 0.0070955 0 0.0042783 0 2.4964
3.9805 -0.16197 -0.18825 -0.16913 -0.2215 -0.15043 -0.21974 -0.13552 -0.17715 -0.18469 -0.2099 -0.10994 59.069 -0.0071647 0.00328 -0.0044134 0.21636 0.094467 0.084166 0.054811 0.077019 0.0090246 0 0.0054124 0 0.0069335 0 0.0046853 0 3.2927
3.9844 -0.14042 -0.18149 -0.14006 -0.20426 -0.17863 -0.17447 -0.12348 -0.22983 -0.31434 -0.25191 -0.23745 58.403 -0.0089895 0.0055897 -0.0045201 0.21564 0.17115 0.085855 0.049339 0.077788 0.0084167 0 0.0053849 0 0.0068333 0 0.0050386 0 4.1126
3.9883 -0.12345 -0.16778 -0.13739 -0.16629 -0.17975 -0.15107 -0.14336 -0.27355 -0.40737 -0.22621 -0.31865 57.709 -0.0075215 0.0035301 -0.00233 0.21566 0.19861 0.09059 0.041798 0.078845 0.0043967 0 0.0059241 0 0.0067082 0 0.0051108 0 4.5266
3.9922 -0.10974 -0.14069 -0.16012 -0.11854 -0.13685 -0.14314 -0.18648 -0.28711 -0.42071 -0.17612 -0.32777 56.98 -0.0031638 -0.0010552 0.00042368 0.21439 0.1784 0.095777 0.036973 0.079217 -0.00061226 0 0.0064841 0 0.0064161 0 0.0046571 0 4.3228
3.9961 -0.099883 -0.10316 -0.17023 -0.084197 -0.079092 -0.1357 -0.22046 -0.2521 -0.34164 -0.14353 -0.27722 56.22 0.0022764 -0.0039011 0.0021763 0.21094 0.14139 0.098459 0.037683 0.078688 -0.0032892 0 0.0070118 0 0.005984 0 0.0036685 0 3.6051
4 -0.095752 -0.06663 -0.12868 -0.077414 -0.051053 -0.11894 -0.21549 -0.17041 -0.20078 -0.13331 -0.201 55.446 0.00647 -0.002297 0.0025681 0.20574 0.11767 0.097339 0.042856 0.077889 -0.0024428 0 0.0076896 0 0.0056841 0 0.0024946 0 2.6757
4.0039 -0.096473 -0.043603 -0.038693 -0.093317 -0.06572 -0.096187 -0.16653 -0.069409 -0.057165 -0.12039 -0.12779 54.676 0.0078527 0.002459 0.0023696 0.19966 0.11109 0.093792 0.048702 0.07747 -8.323e-05 0 0.008396 0 0.0058224 0 0.0016536 0 1.8061
4.0078 -0.0957 -0.039407 0.048237 -0.11587 -0.088935 -0.079396 -0.094325 0.012088 0.0363 -0.084271 -0.066119 53.915 0.00641 0.0062885 0.0025705 0.19282 0.099853 0.090929 0.051813 0.077253 0.00052727 0 0.0084667 0 0.0064095 0 0.0014542 0 1.0906
4.0117 -0.084917 -0.049358 0.073397 -0.13216 -0.072333 -0.076773 -0.02746 0.046956 0.062165 -0.031653 -0.010571 53.145 0.0034025 0.0059207 0.0035169 0.18432 0.061512 0.091223 0.051497 0.07634 -0.0019391 0 0.0070941 0 0.0070422 0 0.0017655 0 0.48439
4.0156 -0.061321 -0.062903 0.023219 -0.13809 -0.0035831 -0.084454 0.017176 0.034549 0.04161 0.014615 0.041107 52.346 0.00035101 0.0015181 0.0047566 0.17333 -0.0011404 0.094479 0.049603 0.074215 -0.0054465 0 0.0040761 0 0.0071564 0 0.00215 0 -0.047658
4.0195 -0.032985 -0.070708 -0.055513 -0.13304 0.075778 -0.089955 0.039517 -0.0030143 0.011546 0.043161 0.07866 51.512 -0.0018376 -0.0038053 0.0055467 0.16061 -0.057235 0.097918 0.0484 0.071746 -0.0063487 0 0.00021781 0 0.0064688 0 0.0022321 0 -0.43345
4.0234 -0.014939 -0.069214 -0.092888 -0.11372 0.1043 -0.08371 0.045834 -0.038272 -0.0044711 0.064287 0.086172 50.658 -0.0029972 -0.0067661 0.0054542 0.14898 -0.071495 0.098462 0.048654 0.070936 -0.0028081 0 -0.0030779 0 0.0052317 0 0.0019568 0 -0.53693
4.0273 -0.017828 -0.060532 -0.053337 -0.076677 0.055804 -0.067429 0.035582 -0.055408 -0.0092744 0.090098 0.056794 49.811 -0.0032544 -0.0063343 0.004563 0.14187 -0.033828 0.095392 0.04948 0.073317 0.003244 0 -0.0047775 0 0.0040748 0 0.0015182 0 -0.28056
4.0313 -0.038666 -0.049715 0.036161 -0.026765 -0.035942 -0.051717 -0.00031813 -0.055719 -0.022196 0.10812 -1.2542e-05 48.98 -0.0026505 -0.0039076 0.0032722 0.14091 0.031392 0.091005 0.049687 0.078335 0.0074996 0 -0.0049433 0 0.0035621 0 0.0010834 0 0.28329
4.0352 -0.062669 -0.042422 0.10926 0.019513 -0.10621 -0.04638 -0.067668 -0.05117 -0.057975 0.082558 -0.065373 48.15 -0.0012196 -0.0016268 0.0020241 0.14449 0.084802 0.088612 0.049031 0.083303 0.0069045 0 -0.0045794 0 0.0038249 0 0.0006346 0 1.0134
4.0391 -0.075678 -0.04376 0.11214 0.042063 -0.1151 -0.053519 -0.15524 -0.053845 -0.11276 -0.010741 -0.12409 47.292 0.00070142 -0.00069804 0.0012111 0.1486 0.1032 0.08963 0.048198 0.085245 0.0023393 0 -0.0047171 0 0.0045395 0 0.00010434 0 1.7719
4.043 -0.076588 -0.056974 0.040294 0.030061 -0.078989 -0.069267 -0.23363 -0.069028 -0.16672 -0.14805 -0.17079 46.394 0.0024155 -0.001073 0.0011852 0.14952 0.095152 0.092462 0.047793 0.0832 -0.0020819 0 -0.005534 0 0.0052179 0 -0.0003694 0 2.4666
4.0469 -0.078347 -0.081372 -0.065542 -0.012527 -0.050745 -0.09014 -0.27079 -0.094136 -0.19828 -0.26041 -0.20459 45.469 0.0032169 -0.0022266 0.0021386 0.14619 0.087968 0.094234 0.047584 0.078964 -0.0025486 0 -0.0062785 0 0.00554 0 -0.00040454 0 3.0186
4.0508 -0.09601 -0.11131 -0.15363 -0.07306 -0.06982 -0.1155 -0.25344 -0.12128 -0.19747 -0.28116 -0.22071 44.548 0.0028172 -0.0038329 0.0038342 0.14071 0.09918 0.093733 0.046831 0.075557 0.0011625 0 -0.0060447 0 0.0054821 0 0.00032026 0 3.328
4.0547 -0.13229 -0.13854 -0.19429 -0.13983 -0.12911 -0.14353 -0.19744 -0.14115 -0.16948 -0.20019 -0.21041 43.647 0.0014404 -0.0056444 0.0054849 0.13646 0.11928 0.092673 0.045272 0.074742 0.0055763 0 -0.0046851 0 0.0052153 0 0.0016744 0 3.3161
4.0586 -0.17377 -0.15747 -0.18976 -0.20452 -0.18646 -0.16719 -0.1384 -0.14752 -0.12897 -0.076623 -0.17109 42.751 -0.0004341 -0.0070134 0.0060893 0.13561 0.12199 0.093973 0.04364 0.075805 0.0067026 0 -0.0030378 0 0.0049298 0 0.0030111 0 3.0255
4.0625 -0.2015 -0.16913 -0.1628 -0.25695 -0.2057 -0.1778 -0.10916 -0.14174 -0.092093 0.0033708 -0.11644 41.822 -0.0023382 -0.0069227 0.0051206 0.13787 0.092507 0.098662 0.043102 0.076634 0.0036966 0 -0.0022629 0 0.0047408 0 0.0035791 0 2.6687
4.0664 -0.20671 -0.17997 -0.13986 -0.28255 -0.18694 -0.1749 -0.12088 -0.13407 -0.072119 -0.011623 -0.074582 40.831 -0.0038431 -0.0047413 0.0030219 0.14115 0.04705 0.10444 0.044162 0.075959 -0.00028311 0 -0.0028746 0 0.0046992 0 0.0031026 0 2.5437
4.0703 -0.19768 -0.19564 -0.14024 -0.27083 -0.16065 -0.17142 -0.16102 -0.13936 -0.079056 -0.10786 -0.07317 39.776 -0.0044919 -0.00099814 0.00097819 0.14341 0.024203 0.10743 0.046128 0.074545 -0.00083 0 -0.0042975 0 0.0048237 0 0.0020252 0 2.8569
4.0742 -0.19182 -0.21522 -0.17114 -0.22907 -0.1563 -0.18541 -0.20734 -0.16789 -0.1193 -0.22815 -0.12241 38.68 -0.0039502 0.0026805 1.7352e-05 0.14414 0.053996 0.10554 0.047686 0.074236 0.0037438 0 -0.0053041 0 0.0050951 0 0.0011777 0 3.5924
4.0781 -0.20043 -0.23138 -0.22474 -0.18528 -0.17819 -0.22291 -0.24513 -0.21779 -0.19234 -0.32026 -0.20908 37.566 -0.002374 0.0045634 0.00014639 0.14437 0.13119 0.10033 0.048034 0.075894 0.010722 0 -0.0049398 0 0.0054381 0 0.0011389 0 4.5345
4.082 -0.21981 -0.23691 -0.27919 -0.17156 -0.20915 -0.26805 -0.27393 -0.2754 -0.28602 -0.36777 -0.30478 36.443 -0.00057544 0.003967 0.00030687 0.14564 0.2164 0.095664 0.047507 0.078388 0.01507 0 -0.0031753 0 0.0057475 0 0.0018282 0 5.4156
4.0859 -0.23603 -0.23163 -0.30827 -0.19854 -0.23286 -0.29258 -0.30026 -0.32385 -0.37536 -0.38264 -0.38034 35.296 0.00039513 0.0016588 -0.00072188 0.14867 0.26488 0.094402 0.047171 0.079681 0.013478 0 -0.00081983 0 0.0059566 0 0.0026567 0 6.0566
4.0898 -0.23812 -0.22329 -0.298 -0.24409 -0.24898 -0.27915 -0.3252 -0.35263 -0.42948 -0.37735 -0.41601 34.114 5.0356e-05 -0.0007502 -0.0031959 0.15295 0.25885 0.096292 0.047812 0.078884 0.006897 0 0.0011418 0 0.0060783 0 0.0030664 0 6.3942
4.0938 -0.22745 -0.22122 -0.25818 -0.2694 -0.26705 -0.23786 -0.33885 -0.35998 -0.42534 -0.34987 -0.40417 32.896 -0.0010705 -0.0019143 -0.0060396 0.15714 0.21691 0.098723 0.04926 0.077144 -0.00047305 0 0.0022028 0 0.006168 0 0.0029688 0 6.4132
4.0977 -0.21532 -0.22827 -0.21686 -0.25114 -0.28961 -0.19961 -0.32661 -0.3471 -0.36108 -0.2946 -0.34845 31.649 -0.0018177 -0.001576 -0.0076023 0.16005 0.17415 0.099358 0.050577 0.076425 -0.0046422 0 0.0025008 0 0.0062446 0 0.0027245 0 6.0913
4.1016 -0.21199 -0.23838 -0.19942 -0.20156 -0.30538 -0.19049 -0.28173 -0.31197 -0.25977 -0.22188 -0.26327 30.375 -0.0014478 -0.00061975 -0.0069264 0.16127 0.15198 0.097968 0.050828 0.077432 -0.0046312 0 0.0024832 0 0.0062618 0 0.0027432 0 5.4321
4.1055 -0.21787 -0.24185 -0.20883 -0.15816 -0.30046 -0.20987 -0.21347 -0.25135 -0.15939 -0.15986 -0.17219 29.062 -0.0003092 -0.00038416 -0.0044587 0.1612 0.14391 0.095948 0.04974 0.078843 -0.0023749 0 0.0024497 0 0.0061667 0 0.0031014 0 4.5449
4.1094 -0.22429 -0.23337 -0.22411 -0.15149 -0.27416 -0.23232 -0.14455 -0.17073 -0.093971 -0.13407 -0.10118 27.693 0.00050428 -0.00166 -0.0016284 0.16057 0.12834 0.094474 0.04781 0.078678 -0.00026609 0 0.0023723 0 0.0059796 0 0.0035096 0 3.6641
4.1133 -0.22217 -0.2158 -0.2184 -0.17971 -0.24113 -0.23163 -0.0998 -0.091626 -0.077713 -0.1455 -0.067493 26.269 0.00024629 -0.0039788 0.00029453 0.15984 0.09444 0.09345 0.045966 0.07642 0.0010777 0 0.0020812 0 0.0057897 0 0.0036109 0 3.0539
4.1172 -0.20985 -0.19678 -0.18062 -0.21222 -0.21695 -0.20438 -0.09392 -0.045526 -0.10202 -0.17099 -0.071814 24.81 -0.00069027 -0.0057172 0.0010483 0.15906 0.056573 0.092245 0.045128 0.073658 0.0027689 0 0.0015769 0 0.0056529 0 0.0033038 0 2.86
4.1211 -0.19332 -0.1819 -0.12254 -0.21757 -0.20322 -0.17133 -0.12509 -0.054735 -0.14608 -0.18584 -0.10103 23.344 -0.0010889 -0.0051328 0.0012519 0.15817 0.043657 0.091059 0.045844 0.072579 0.0056841 0 0.0011429 0 0.0055013 0 0.0028073 0 3.0336
4.125 -0.17973 -0.17084 -0.067549 -0.18956 -0.18881 -0.1559 -0.17661 -0.11427 -0.19148 -0.18505 -0.13967 21.88 -7.6479e-05 -0.0017708 0.001536 0.15746 0.072918 0.091091 0.047978 0.073829 0.0088207 0 0.0011411 0 0.0051901 0 0.0024486 0 3.3857
4.1289 -0.17108 -0.15933 -0.033099 -0.14897 -0.16621 -0.16124 -0.22442 -0.19074 -0.22935 -0.18172 -0.17934 20.405 0.0019567 0.0028178 0.0018168 0.15763 0.13164 0.093148 0.050532 0.075965 0.0097809 0 0.0016673 0 0.0046738 0 0.0023919 0 3.7151
4.1328 -0.16362 -0.14432 -0.021965 -0.12168 -0.14409 -0.168 -0.24685 -0.24145 -0.25616 -0.18569 -0.21714 18.895 0.0035696 0.0058438 0.001405 0.15924 0.18348 0.096287 0.051883 0.077029 0.0069544 0 0.0023873 0 0.0041445 0 0.0025365 0 3.8937
4.1367 -0.15243 -0.12707 -0.026344 -0.11549 -0.14047 -0.15452 -0.2332 -0.24035 -0.26531 -0.18738 -0.24608 17.34 0.0034353 0.0052449 -0.00018054 0.16191 0.19464 0.098246 0.050633 0.076576 0.0012193 0 0.0027341 0 0.0039625 0 0.0026319 0 3.8594
4.1406 -0.13604 -0.11162 -0.036928 -0.11625 -0.16174 -0.11923 -0.18799 -0.19125 -0.24537 -0.1654 -0.25026 15.758 0.0014069 0.0014115 -0.002486 0.16417 0.15842 0.097502 0.046727 0.075992 -0.0045665 0 0.0023461 0 0.0043851 0 0.0024846 0 3.5673
4.1445 -0.11673 -0.10059 -0.047741 -0.1044 -0.18971 -0.083085 -0.12846 -0.11987 -0.18866 -0.11089 -0.21409 14.177 -0.0014258 -0.0028537 -0.0041954 0.16432 0.098459 0.094918 0.041944 0.076758 -0.0078404 0 0.0013901 0 0.0053106 0 0.0020938 0 2.9879
4.1484 -0.097178 -0.092485 -0.055199 -0.074053 -0.19288 -0.06973 -0.075597 -0.053493 -0.10292 -0.04183 -0.13916 12.61 -0.0036333 -0.0043677 -0.0039976 0.16179 0.048902 0.093082 0.039065 0.078569 -0.0082241 0 0.00047288 0 0.0062768 0 0.0016439 0 2.1658
4.1523 -0.077594 -0.082721 -0.05618 -0.037193 -0.15381 -0.082328 -0.04308 -0.0058188 -0.013561 0.0097135 -0.051412 11.045 -0.0044335 -0.0020855 -0.0015603 0.15778 0.028803 0.093812 0.040028 0.079415 -0.0072992 0 0.00016982 0 0.0067542 0 0.0013814 0 1.2646
4.1563 -0.056387 -0.066985 -0.048306 -0.011118 -0.086745 -0.099332 -0.030974 0.023239 0.048325 0.026287 0.012484 9.4547 -0.0039808 0.0019898 0.0021481 0.15446 0.031174 0.096245 0.044381 0.077724 -0.0066503 0 0.00054257 0 0.0065137 0 0.0014546 0 0.51236
4.1602 -0.033095 -0.043913 -0.030607 -0.0029611 -0.026955 -0.092945 -0.028219 0.037752 0.064774 0.021136 0.031371 7.8247 -0.0029282 0.0043634 0.0054112 0.15322 0.033908 0.097535 0.049389 0.07436 -0.0062245 0 0.0010742 0 0.0057737 0 0.0017998 0 0.061958
4.1641 -0.0099529 -0.015347 -0.0020644 -0.0052558 -0.00029873 -0.052899 -0.021691 0.039053 0.042139 0.024727 0.015751 6.1665 -0.0018507 0.0028408 0.0067685 0.15335 0.02132 0.095614 0.051905 0.072284 -0.004653 0 0.0011176 0 0.0050123 0 0.0021464 0 -0.1222
4.168 0.010031 0.015229 0.039682 -0.0042775 -0.00092621 0.0059423 -0.0045589 0.028821 0.0060934 0.05455 -0.0017344 4.5084 -0.0010206 -0.001765 0.0057942 0.15239 -0.0026981 0.091345 0.050646 0.073923 -0.0011349 0 0.00049024 0 0.0046104 0 0.0021652 0 -0.24194
4.1719 0.026693 0.044442 0.09492 0.008606 0.0018995 0.057677 0.022095 0.016145 -0.015264 0.098144 0.0059066 2.8714 -0.00049262 -0.0063928 0.0032257 0.14793 -0.020386 0.087914 0.047044 0.078739 0.0031333 0 -0.00033331 0 0.0046155 0 0.0016935 0 -0.51512
4.1758 0.044093 0.070128 0.1547 0.03263 0.034435 0.086777 0.053946 0.017439 -0.0072509 0.12618 0.038891 1.2549 -0.00015122 -0.0082185 0.00046836 0.13911 -0.018417 0.087983 0.04398 0.083378 0.0055825 0 -0.00066661 0 0.0047916 0 0.00087672 0 -1.0209
4.1797 0.067606 0.09186 0.19886 0.061705 0.094229 0.097499 0.088334 0.045772 0.026984 0.12239 0.075321 -0.35599 0.00037902 -0.0067208 -0.00117 0.12656 -0.0019687 0.091308 0.043475 0.084414 0.0045031 0 -0.00034967 0 0.0048652 0 8.7979e-05 0 -1.6673
4.1836 0.098768 0.11102 0.20697 0.090725 0.15307 0.10513 0.12424 0.098604 0.073618 0.1006 0.096217 -1.9704 0.0016705 -0.0037196 -0.0011085 0.11096 0.0080378 0.095026 0.045258 0.081179 0.00078708 0 -0.00010961 0 0.0047342 0 -0.00034964 0 -2.2946
4.1875 0.13243 0.13 0.17699 0.11828 0.18285 0.12015 0.15847 0.15673 0.11893 0.092348 0.10584 -3.579 0.0040326 -0.0016479 0.00028792 0.091839 -0.0077214 0.096236 0.047316 0.076143 -0.0025481 0 -0.001137 0 0.0044791 0 -0.00042323 0 -2.8078
4.1914 0.15925 0.15032 0.13388 0.14528 0.17898 0.14103 0.1841 0.19761 0.15591 0.11786 0.12692 -5.1599 0.0069278 -0.0017305 0.0019731 0.068234 -0.049998 0.094353 0.047779 0.072681 -0.0027402 0 -0.0041465 0 0.0042174 0 -0.00043414 0 -3.2214
4.1953 0.17226 0.1709 0.11476 0.17262 0.1604 0.16038 0.19517 0.21237 0.18474 0.16866 0.17544 -6.6965 0.0089195 -0.0035126 0.0028285 0.040686 -0.099104 0.091182 0.0464 0.072411 0.00051303 0 -0.0086887 0 0.0039705 0 -0.00071414 0 -3.5955
4.1992 0.17259 0.18813 0.13848 0.19966 0.14909 0.17545 0.19401 0.21135 0.20988 0.21742 0.24035 -8.1898 0.0084947 -0.0057328 0.0023006 0.01258 -0.13009 0.088939 0.044435 0.074466 0.0049373 0 -0.013325 0 0.0036651 0 -0.0012964 0 -3.9483
4.2031 0.16979 0.19852 0.18642 0.22351 0.15115 0.19069 0.19295 0.21316 0.23613 0.24325 0.28935 -9.6547 0.0052691 -0.0074011 0.00070424 -0.010961 -0.1323 0.088366 0.043282 0.076933 0.0076591 0 -0.01657 0 0.0032404 0 -0.0018559 0 -4.2381
4.207 0.17577 0.20203 0.21592 0.23898 0.1574 0.21041 0.20601 0.22734 0.26423 0.24711 0.2965 -11.105 0.00055374 -0.0081129 -0.0010013 -0.02616 -0.11688 0.088626 0.043303 0.078691 0.0074545 0 -0.017853 0 0.0027338 0 -0.0020024 0 -4.4215
4.2109 0.19637 0.20307 0.19875 0.24095 0.15953 0.2307 0.23617 0.24618 0.28724 0.24427 0.26563 -12.546 -0.0033271 -0.0076865 -0.0018342 -0.033154 -0.10569 0.088717 0.04388 0.079828 0.0053512 0 -0.017741 0 0.0022561 0 -0.0016712 0 -4.5092
4.2148 0.22665 0.20757 0.15058 0.22952 0.16235 0.24092 0.27002 0.25294 0.29146 0.24479 0.22701 -13.968 -0.0045147 -0.0059173 -0.0014083 -0.035711 -0.11152 0.088681 0.044399 0.08064 0.0032768 0 -0.017306 0 0.0018906 0 -0.0012374 0 -4.5547
4.2188 0.25366 0.21837 0.12168 0.21417 0.17824 0.23437 0.2868 0.23825 0.26493 0.24385 0.21043 -15.363 -0.0027142 -0.002894 -0.00014632 -0.038245 -0.12671 0.08939 0.044961 0.080728 0.0021975 0 -0.017239 0 0.0016197 0 -0.0012232 0 -4.5918
4.2227 0.26533 0.23268 0.15358 0.21074 0.21077 0.21759 0.27599 0.20994 0.21031 0.23116 0.22024 -16.723 0.00093481 0.00054077 0.0010318 -0.042706 -0.13086 0.091367 0.046062 0.079372 0.0014831 0 -0.017453 0 0.0013524 0 -0.0018471 0 -4.603
4.2266 0.25915 0.24428 0.23973 0.23028 0.24681 0.20787 0.24837 0.18816 0.15145 0.20744 0.23567 -18.042 0.0049601 0.0029278 0.0013137 -0.048002 -0.11114 0.094047 0.047679 0.076701 -6.7635e-05 0 -0.017443 0 0.0010255 0 -0.0028295 0 -4.5666
4.2305 0.24414 0.24859 0.32771 0.26762 0.26765 0.21987 0.22971 0.19066 0.12411 0.18891 0.23502 -19.316 0.0085553 0.003068 0.00049449 -0.052188 -0.077373 0.096237 0.048928 0.074133 -0.0026866 0 -0.016974 0 0.00068913 0 -0.003631 0 -4.5346
4.2344 0.23414 0.24639 0.36299 0.30152 0.26845 0.253 0.24052 0.22087 0.15319 0.19412 0.21935 -20.541 0.011629 0.00093493 -0.0009177 -0.055056 -0.057234 0.097138 0.048828 0.073345 -0.0051289 0 -0.01643 0 0.00050224 0 -0.0038977 0 -4.642
4.2383 0.23709 0.24282 0.3351 0.30972 0.26471 0.29092 0.27856 0.26696 0.23259 0.22655 0.21263 -21.723 0.014075 -0.0022199 -0.0020191 -0.058544 -0.074151 0.096796 0.047437 0.074752 -0.0056906 0 -0.016529 0 0.00063613 0 -0.0037053 0 -5.005
4.2422 0.24874 0.24269 0.28383 0.28798 0.27678 0.31366 0.3192 0.31042 0.32554 0.2709 0.23809 -22.875 0.015214 -0.0046815 -0.0020467 -0.064672 -0.12598 0.09566 0.046099 0.077127 -0.003796 0 -0.017722 0 0.0011461 0 -0.0034008 0 -5.5857
4.2461 0.25605 0.24621 0.2601 0.25574 0.30658 0.31178 0.33436 0.33615 0.38814 0.30611 0.29362 -24.012 0.014142 -0.005307 -0.0008384 -0.073251 -0.18335 0.093979 0.046349 0.078859 -0.00068349 0 -0.019813 0 0.0018917 0 -0.0032352 0 -6.1547
4.25 0.24806 0.24885 0.27841 0.24091 0.3308 0.29062 0.31458 0.33805 0.39898 0.32144 0.34917 -25.133 0.010718 -0.0040063 0.0010369 -0.081808 -0.21071 0.091835 0.048456 0.079555 0.0014591 0 -0.022093 0 0.0025637 0 -0.0031627 0 -6.4161
4.2539 0.22549 0.24535 0.30522 0.25545 0.32025 0.26264 0.27574 0.31915 0.37057 0.31984 0.36842 -26.22 0.0061939 -0.0015312 0.0025748 -0.087857 -0.19334 0.08966 0.05107 0.080262 0.0011888 0 -0.023838 0 0.0028284 0 -0.0029796 0 -6.2078
4.2578 0.20084 0.23423 0.29298 0.28357 0.26868 0.23621 0.24475 0.28865 0.33303 0.30761 0.33519 -27.251 0.0026927 0.00098047 0.0029286 -0.091168 -0.14796 0.088375 0.052422 0.082068 -0.0010932 0 -0.024713 0 0.0025259 0 -0.0026188 0 -5.6139
4.2617 0.18846 0.21902 0.22682 0.29446 0.20356 0.21141 0.23634 0.25712 0.30487 0.28375 0.26273 -28.216 0.0017974 0.002337 0.001955 -0.093691 -0.10775 0.088722 0.051969 0.084575 -0.0035459 0 -0.024852 0 0.0018044 0 -0.0022653 0 -4.891
4.2656 0.19267 0.20541 0.14007 0.26915 0.16605 0.18522 0.24042 0.23068 0.27752 0.24216 0.1809 -29.133 0.0033527 0.0015982 0.00033462 -0.097179 -0.094422 0.090431 0.050829 0.085978 -0.0044367 0 -0.02464 0 0.0010736 0 -0.0021689 0 -4.2698
4.2695 0.20398 0.1969 0.085768 0.21736 0.17668 0.15937 0.23102 0.20671 0.22829 0.18388 0.11559 -30.029 0.0055072 -0.001418 -0.00086555 -0.101 -0.10148 0.09225 0.050519 0.084768 -0.0035372 0 -0.024461 0 0.00076068 0 -0.0023647 0 -3.8053
4.2734 0.20695 0.19255 0.091931 0.16896 0.21729 0.14171 0.18958 0.17577 0.14969 0.12503 0.077592 -30.923 0.0060394 -0.0056657 -0.00091594 -0.10252 -0.10305 0.09299 0.051233 0.081355 -0.0022105 0 -0.024543 0 0.001012 0 -0.0026112 0 -3.3994
4.2773 0.19318 0.18826 0.1411 0.14774 0.24577 0.13945 0.12376 0.13128 0.067137 0.08917 0.066069 -31.811 0.0039844 -0.0091065 9.2202e-05 -0.099813 -0.080315 0.092543 0.051463 0.077869 -0.0021196 0 -0.024929 0 0.0015639 0 -0.0026236 0 -2.9623
4.2813 0.16846 0.18037 0.18935 0.152 0.2311 0.15101 0.065753 0.080658 0.026054 0.089648 0.077306 -32.668 0.00033744 -0.009943 0.0013694 -0.094027 -0.041706 0.091753 0.049484 0.076263 -0.0036448 0 -0.025493 0 0.0019169 0 -0.0023605 0 -2.554
4.2852 0.14782 0.1687 0.20358 0.15941 0.17805 0.16524 0.050524 0.046769 0.056839 0.11853 0.10793 -33.475 -0.0026834 -0.0080888 0.0020428 -0.088955 -0.017846 0.091262 0.04534 0.07655 -0.0053824 0 -0.025994 0 0.0017154 0 -0.0020622 0 -2.3666
4.2891 0.14301 0.15685 0.18333 0.15075 0.12144 0.16975 0.08989 0.053854 0.14696 0.15318 0.15123 -34.234 -0.0032561 -0.0054759 0.0017582 -0.087992 -0.034738 0.0907 0.041288 0.076905 -0.0052418 0 -0.026205 0 0.00104 0 -0.0020009 0 -2.5559
4.293 0.15304 0.14974 0.15216 0.12938 0.096827 0.16119 0.16186 0.1063 0.245 0.17443 0.19423 -34.968 -0.0012685 -0.0045469 0.00081352 -0.091319 -0.088349 0.089241 0.040077 0.075485 -0.0023124 0 -0.026059 0 0.00035995 0 -0.0022066 0 -3.0728
4.2969 0.16577 0.15003 0.133 0.11785 0.11353 0.148 0.22374 0.17841 0.29515 0.17929 0.22176 -35.701 0.0016257 -0.0059875 -0.00019072 -0.095917 -0.14372 0.086986 0.042496 0.072177 0.0020789 0 -0.025703 0 0.00015958 0 -0.002454 0 -3.6482
4.3008 0.16874 0.15594 0.13194 0.13522 0.15123 0.14267 0.23996 0.22763 0.27526 0.17746 0.22497 -36.436 0.003248 -0.0077853 -0.00080518 -0.098332 -0.16106 0.085469 0.046487 0.068671 0.0051449 0 -0.025386 0 0.00053825 0 -0.0025127 0 -3.9565
4.3047 0.15951 0.16206 0.14083 0.17675 0.17885 0.15028 0.20511 0.22434 0.20927 0.17727 0.20601 -37.156 0.0025346 -0.0068004 -0.00092386 -0.097505 -0.12764 0.08638 0.048742 0.066967 0.0047797 0 -0.025257 0 0.0011292 0 -0.0023858 0 -3.8292
4.3086 0.14693 0.16295 0.1495 0.21505 0.17728 0.16373 0.14612 0.17474 0.14601 0.17661 0.1745 -37.838 0.00035364 -0.0017466 -0.00069697 -0.095121 -0.068616 0.089605 0.047439 0.067851 0.0013553 0 -0.025271 0 0.0014182 0 -0.0022774 0 -3.3563
4.3125 0.14275 0.15728 0.15301 0.22165 0.14861 0.17002 0.10239 0.11647 0.12266 0.16752 0.14019 -38.477 -0.0011626 0.0050837 -0.00040229 -0.093452 -0.027079 0.092745 0.043686 0.070626 -0.002405 0 -0.025288 0 0.0011929 0 -0.0023315 0 -2.8068
4.3164 0.15165 0.14942 0.15043 0.18983 0.10989 0.1622 0.098717 0.088974 0.14138 0.14843 0.10927 -39.086 -0.00033995 0.0091812 -0.00040092 -0.093095 -0.029659 0.093014 0.040436 0.073958 -0.0035208 0 -0.025265 0 0.00072707 0 -0.0024348 0 -2.4455
4.3203 0.16803 0.14686 0.14252 0.13945 0.081193 0.14607 0.13028 0.10309 0.17418 0.12963 0.086855 -39.685 0.0025592 0.0073924 -0.0010258 -0.092828 -0.066246 0.089901 0.039903 0.07674 -0.0011644 0 -0.025317 0 0.00053261 0 -0.0023136 0 -2.3895
4.3242 0.18177 0.15474 0.13392 0.10163 0.077371 0.13554 0.16986 0.13602 0.18846 0.12554 0.080101 -40.281 0.0053304 0.00068887 -0.0022462 -0.091458 -0.10045 0.085897 0.041838 0.078258 0.0026364 0 -0.025569 0 0.00089536 0 -0.0018331 0 -2.5917
4.3281 0.18691 0.17157 0.13516 0.097436 0.10406 0.14082 0.19058 0.15552 0.17188 0.14149 0.095894 -40.863 0.0054504 -0.0063661 -0.0033288 -0.089444 -0.10155 0.084316 0.044104 0.078048 0.0046451 0 -0.025956 0 0.0016092 0 -0.0011814 0 -2.9298
4.332 0.18589 0.18989 0.15708 0.12722 0.15477 0.16001 0.18645 0.15101 0.13917 0.16884 0.13407 -41.41 0.0021577 -0.009102 -0.0030248 -0.088479 -0.070872 0.086176 0.044856 0.076121 0.003057 0 -0.026216 0 0.0021468 0 -0.00073218 0 -3.3075
4.3359 0.1862 0.20172 0.19915 0.17535 0.2101 0.18158 0.17508 0.14276 0.11916 0.19361 0.18394 -41.908 -0.0026864 -0.0062193 -0.00050989 -0.089525 -0.040449 0.089241 0.044226 0.073442 -0.0010819 0 -0.026123 0 0.0021146 0 -0.00071624 0 -3.6928
4.3398 0.19351 0.20487 0.24412 0.22245 0.24471 0.19518 0.18169 0.16103 0.13422 0.20987 0.23002 -42.361 -0.0057751 -0.0003522 0.0035168 -0.09155 -0.045534 0.090311 0.044005 0.071789 -0.004819 0 -0.025725 0 0.0015861 0 -0.0010369 0 -4.0939
4.3438 0.20735 0.20466 0.26859 0.25446 0.24311 0.20064 0.21776 0.21501 0.18622 0.22403 0.26303 -42.782 -0.0047667 0.0045314 0.0067007 -0.0925 -0.094199 0.088534 0.045754 0.072542 -0.0056888 0 -0.025339 0 0.0010216 0 -0.0014127 0 -4.5171
4.3477 0.22241 0.20928 0.2629 0.26513 0.21399 0.2068 0.27156 0.28103 0.25646 0.24567 0.28557 -43.187 -5.0862e-05 0.0063654 0.0064439 -0.091602 -0.15936 0.086369 0.04918 0.075287 -0.0034655 0 -0.025259 0 0.00085434 0 -0.0016857 0 -4.9455
4.3516 0.23346 0.22269 0.24128 0.2553 0.18814 0.22174 0.31696 0.32113 0.31675 0.27451 0.30595 -43.575 0.0055589 0.0059963 0.0020452 -0.090508 -0.19958 0.087099 0.052282 0.077822 8.2061e-05 0 -0.025471 0 0.0011169 0 -0.0019583 0 -5.338
4.3555 0.23905 0.24106 0.2302 0.23266 0.19616 0.24385 0.33266 0.31507 0.34389 0.29726 0.32544 -43.937 0.0089601 0.0054156 -0.0042364 -0.091835 -0.19123 0.091347 0.053071 0.078006 0.0029047 0 -0.02567 0 0.0014321 0 -0.0024138 0 -5.631
4.3594 0.24166 0.25604 0.24425 0.2106 0.24159 0.26251 0.31603 0.2761 0.32977 0.29834 0.33255 -44.258 0.0089807 0.0052981 -0.0084325 -0.096327 -0.14588 0.096148 0.051301 0.075906 0.0041171 0 -0.025583 0 0.001361 0 -0.0030215 0 -5.7447
4.3633 0.24498 0.26221 0.27321 0.20342 0.29414 0.26782 0.28205 0.23711 0.2836 0.27489 0.31199 -44.529 0.0069088 0.0043834 -0.0077522 -0.10146 -0.099492 0.097649 0.048684 0.074025 0.0039921 0 -0.025268 0 0.00078709 0 -0.003469 0 -5.616
4.3672 0.25144 0.26195 0.29379 0.21837 0.31283 0.2602 0.25056 0.22153 0.22641 0.24171 0.26209 -44.753 0.00503 0.0011949 -0.0028144 -0.10315 -0.083421 0.094826 0.047459 0.075014 0.0029601 0 -0.025074 0 4.7626e-06 0 -0.0034263 0 -5.2615
4.3711 0.26155 0.2635 0.29461 0.25075 0.28204 0.25061 0.23371 0.22676 0.18187 0.22135 0.20416 -44.935 0.0045562 -0.0038261 0.0027608 -0.099298 -0.10137 0.090499 0.048557 0.078913 0.0010276 0 -0.025291 0 -0.00054695 0 -0.0028889 0 -4.8308
4.375 0.27459 0.27368 0.28824 0.28716 0.22862 0.25136 0.23313 0.23443 0.16778 0.22801 0.173 -45.082 0.0047528 -0.0080866 0.005217 -0.092028 -0.13051 0.088616 0.050859 0.082754 -0.0016627 0 -0.025838 0 -0.00065387 0 -0.0022383 0 -4.582
4.3789 0.28915 0.29172 0.2967 0.31522 0.20228 0.26599 0.24586 0.23494 0.19149 0.25901 0.19365 -45.194 0.0039172 -0.0088816 0.0036186 -0.086588 -0.14427 0.090489 0.05212 0.083227 -0.0039515 0 -0.026328 0 -0.00048183 0 -0.0019346 0 -4.7571
4.3828 0.30313 0.30951 0.32485 0.33143 0.23376 0.28759 0.27069 0.24014 0.24929 0.29989 0.26274 -45.27 0.0011988 -0.0057867 0.00039393 -0.0877 -0.1364 0.093697 0.050799 0.080005 -0.0039045 0 -0.026462 0 -0.00040735 0 -0.002126 0 -5.4201
4.3867 0.31353 0.31787 0.35046 0.34045 0.30687 0.30635 0.30771 0.27055 0.32785 0.33674 0.34949 -45.302 -0.0024284 -0.001117 -0.00092407 -0.096377 -0.12579 0.094645 0.047387 0.076357 -0.00048458 0 -0.026344 0 -0.00069422 0 -0.0025547 0 -6.3741
4.3906 0.3173 0.31342 0.34402 0.347 0.3699 0.31824 0.35224 0.32959 0.40646 0.36391 0.41567 -45.284 -0.0048926 0.0019671 0.0013142 -0.10963 -0.138 0.092095 0.044206 0.076172 0.004822 0 -0.026409 0 -0.0012926 0 -0.0028408 0 -7.2384
4.3945 0.31275 0.30035 0.30021 0.34891 0.37747 0.32613 0.39086 0.39138 0.46076 0.3814 0.43865 -45.216 -0.0047661 0.0019222 0.0057732 -0.12295 -0.17987 0.08817 0.043774 0.08011 0.0083625 0 -0.027012 0 -0.0019019 0 -0.0028539 0 -7.6504
4.3984 0.3007 0.2864 0.2485 0.33856 0.32698 0.33303 0.40553 0.41642 0.46983 0.3869 0.42027 -45.101 -0.0024832 -0.0003397 0.0096693 -0.13324 -0.2293 0.085994 0.046837 0.084703 0.0069564 0 -0.028103 0 -0.0022063 0 -0.0028027 0 -7.4595
4.4023 0.28438 0.27689 0.22922 0.31152 0.25843 0.33514 0.38434 0.38298 0.42572 0.37249 0.37768 -44.949 -4.8375e-06 -0.002739 0.011261 -0.14005 -0.25005 0.086597 0.05153 0.085497 0.00078746 0 -0.029292 0 -0.0020759 0 -0.0029697 0 -6.7847
4.4063 0.26809 0.27201 0.25572 0.2736 0.21945 0.32344 0.33063 0.30649 0.34027 0.33077 0.3268 -44.767 0.0007574 -0.0039369 0.010922 -0.14461 -0.22027 0.088263 0.054428 0.081321 -0.00615 0 -0.030234 0 -0.0015943 0 -0.0033775 0 -5.9094
4.4102 0.25544 0.26854 0.29925 0.23925 0.22725 0.29322 0.26314 0.22905 0.24278 0.2652 0.27346 -44.554 -0.00054046 -0.0040047 0.010049 -0.14815 -0.15152 0.088774 0.052931 0.075503 -0.008835 0 -0.030918 0 -0.00094696 0 -0.0037356 0 -5.108
4.4141 0.24793 0.26341 0.31293 0.22173 0.25989 0.25246 0.2065 0.18797 0.16706 0.19441 0.21784 -44.302 -0.0023997 -0.003517 0.0092638 -0.15098 -0.082167 0.087944 0.04734 0.072747 -0.0051167 0 -0.03157 0 -0.00030433 0 -0.0037188 0 -4.5293
4.418 0.24437 0.25572 0.27398 0.2236 0.28092 0.21955 0.17849 0.18998 0.1346 0.14467 0.16489 -44.002 -0.0026162 -0.0024289 0.0079164 -0.1528 -0.049775 0.087665 0.040954 0.07465 0.0025672 0 -0.032297 0 0.00020438 0 -0.0032973 0 -4.195
4.4219 0.24142 0.2459 0.20506 0.23546 0.27196 0.21037 0.1821 0.21197 0.1447 0.13469 0.12859 -43.652 4.4738e-05 -0.00019466 0.0053254 -0.15343 -0.064208 0.089506 0.037872 0.07827 0.0091516 0 -0.032867 0 0.00045196 0 -0.0027918 0 -4.069
4.4258 0.23522 0.23424 0.15449 0.24329 0.24389 0.2251 0.20641 0.22495 0.17889 0.16374 0.12444 -43.257 0.0048366 0.0029795 0.0021985 -0.1532 -0.10283 0.092618 0.039983 0.079182 0.010889 0 -0.032889 0 0.00030601 0 -0.002605 0 -4.1117
4.4297 0.22364 0.22069 0.15365 0.23824 0.22038 0.24635 0.23436 0.21877 0.21566 0.21202 0.15647 -42.829 0.0093743 0.0053453 0.0004433 -0.15268 -0.13106 0.094345 0.045464 0.075996 0.0079051 0 -0.032231 0 -0.00028873 0 -0.0028858 0 -4.2788
4.4336 0.20798 0.20591 0.19021 0.22104 0.21339 0.25126 0.25223 0.20685 0.24391 0.25294 0.21019 -42.377 0.011104 0.0046107 0.0013324 -0.15242 -0.13075 0.092988 0.050076 0.071829 0.0033826 0 -0.031243 0 -0.0011919 0 -0.00342 0 -4.495
4.4375 0.19256 0.19178 0.2207 0.19905 0.21499 0.22816 0.2553 0.20914 0.26471 0.26868 0.25884 -41.902 0.008949 0.00016611 0.0039028 -0.1527 -0.11274 0.089731 0.050362 0.071215 0.00045963 0 -0.030557 0 -0.0020374 0 -0.0038098 0 -4.6556
4.4414 0.18214 0.18003 0.20913 0.17974 0.2102 0.185 0.24752 0.23051 0.28141 0.25821 0.27878 -41.399 0.0040682 -0.0056105 0.0054435 -0.15346 -0.10352 0.087574 0.046202 0.075484 -0.00015894 0 -0.030603 0 -0.0023745 0 -0.0037514 0 -4.6682
4.4453 0.17851 0.17029 0.15648 0.16607 0.19457 0.14323 0.23593 0.25351 0.28858 0.23369 0.2628 -40.866 -0.00081961 -0.0086386 0.0038745 -0.15412 -0.11837 0.088286 0.040671 0.081192 9.0067e-05 0 -0.031295 0 -0.0019304 0 -0.0031921 0 -4.4927
4.4492 0.17888 0.15977 0.096646 0.1567 0.17717 0.12255 0.2239 0.2507 0.27147 0.20963 0.22185 -40.306 -0.003146 -0.0063446 -0.00020017 -0.15365 -0.1449 0.090565 0.037398 0.083227 -0.00017033 0 -0.032116 0 -0.00082579 0 -0.0023092 0 -4.1411
4.4531 0.1777 0.14578 0.066234 0.14941 0.16752 0.12811 0.20829 0.20556 0.21817 0.1935 0.17503 -39.721 -0.0021264 -0.00010241 -0.0038507 -0.15101 -0.15233 0.091388 0.037733 0.079596 -0.00066168 0 -0.032509 0 0.00042764 0 -0.0014023 0 -3.644
4.457 0.17061 0.12887 0.076672 0.14424 0.16247 0.14865 0.18297 0.12601 0.1348 0.18401 0.1365 -39.114 0.00082751 0.0054578 -0.004411 -0.14608 -0.11905 0.089206 0.04012 0.073299 -7.258e-05 0 -0.032218 0 0.0011885 0 -0.00078549 0 -3.0374
4.4609 0.15766 0.11368 0.11099 0.14385 0.14867 0.16534 0.14669 0.041824 0.049561 0.1759 0.1094 -38.479 0.0032363 0.0060137 -0.0019272 -0.14025 -0.054735 0.085679 0.04198 0.069541 0.0019705 0 -0.031361 0 0.0010605 0 -0.00068013 0 -2.3926
4.4648 0.14323 0.1061 0.14281 0.15069 0.11868 0.16422 0.10851 -0.011102 -0.00026814 0.16565 0.090127 -37.816 0.0034054 0.0011033 0.00084067 -0.13592 0.0032444 0.084098 0.042202 0.07103 0.0039106 0 -0.030274 0 0.00013641 0 -0.0010921 0 -1.8538
4.4688 0.13278 0.1089 0.15737 0.1632 0.08337 0.14418 0.084852 -0.0094777 0.0089192 0.15309 0.07724 -37.129 0.0016126 -0.0054103 0.00087131 -0.13494 0.017585 0.086102 0.04187 0.075828 0.0035206 0 -0.029329 0 -0.0010619 0 -0.0017484 0 -1.61
4.4727 0.12893 0.11952 0.15735 0.17414 0.065975 0.11646 0.088643 0.04533 0.070793 0.13926 0.075777 -36.426 -0.00024759 -0.0084716 -0.0024858 -0.13717 -0.019384 0.090019 0.04274 0.079549 0.00024747 0 -0.028828 0 -0.0019154 0 -0.0022103 0 -1.784
4.4766 0.12994 0.13164 0.15371 0.17336 0.081883 0.097062 0.11851 0.12746 0.15156 0.1247 0.092695 -35.716 -0.0002131 -0.0059627 -0.0070542 -0.14026 -0.079216 0.092505 0.045126 0.079486 -0.0038085 0 -0.028921 0 -0.0020855 0 -0.0021559 0 -2.3148
4.4805 0.1314 0.13929 0.15354 0.15448 0.12312 0.09682 0.15746 0.19908 0.21027 0.11108 0.12766 -34.995 0.0022749 -0.00032815 -0.0097897 -0.14124 -0.1198 0.091762 0.047394 0.076645 -0.0054864 0 -0.029526 0 -0.0016746 0 -0.0016276 0 -2.9474
4.4844 0.1296 0.13991 0.15557 0.12108 0.1629 0.11471 0.18372 0.22986 0.22324 0.10388 0.16838 -34.252 0.006083 0.0036556 -0.0092084 -0.13864 -0.11831 0.089066 0.047536 0.074054 -0.0033739 0 -0.030304 0 -0.0010744 0 -0.0010002 0 -3.3722
4.4883 0.12398 0.13466 0.1536 0.087156 0.17675 0.13834 0.18564 0.21324 0.19603 0.11133 0.19595 -33.479 0.0093156 0.0029914 -0.0061591 -0.13363 -0.087268 0.08718 0.045211 0.073471 0.00082325 0 -0.030825 0 -0.00063928 0 -0.00065348 0 -3.4224
4.4922 0.11724 0.12657 0.14204 0.069769 0.16122 0.15179 0.16876 0.16913 0.15547 0.13744 0.19695 -32.679 0.010541 -0.0011054 -0.0026065 -0.12919 -0.060766 0.087452 0.042158 0.073985 0.0037117 0 -0.030866 0 -0.00044767 0 -0.00063835 0 -3.173
4.4961 0.11348 0.1188 0.1199 0.077876 0.1344 0.14641 0.14883 0.12961 0.12871 0.17422 0.17238 -31.863 0.0093787 -0.0044796 7.1148e-05 -0.12794 -0.06335 0.088622 0.040566 0.073682 0.003151 0 -0.030597 0 -0.00032457 0 -0.00066993 0 -2.8565
4.5 0.11583 0.11415 0.092939 0.10592 0.11941 0.12702 0.13745 0.11651 0.12469 0.20149 0.13613 -31.04 0.0063281 -0.0037961 0.0016676 -0.13029 -0.088618 0.088481 0.041047 0.072257 -6.3241e-06 0 -0.030447 0 -7.0447e-05 0 -0.00047531 0 -2.668
4.5039 0.1248 0.11504 0.073802 0.13773 0.12667 0.10878 0.13306 0.12723 0.13104 0.19816 0.1045 -30.208 0.0023802 0.00053693 0.002494 -0.13415 -0.10595 0.086449 0.042218 0.071551 -0.0029066 0 -0.030708 0 0.00032283 0 -0.00014343 0 -2.6282
4.5078 0.13795 0.12279 0.07739 0.15835 0.14931 0.10614 0.1256 0.14029 0.12764 0.1585 0.085862 -29.353 -0.0011328 0.0047675 0.0026572 -0.1364 -0.089211 0.084301 0.042283 0.073358 -0.0033596 0 -0.031245 0 0.00065818 0 -8.3632e-05 0 -2.616
4.5117 0.15101 0.13621 0.11058 0.16423 0.17225 0.12214 0.10981 0.13618 0.10542 0.10042 0.078966 -28.466 -0.0026851 0.0050598 0.0022072 -0.13495 -0.042151 0.084296 0.040991 0.076922 -0.0016396 0 -0.031611 0 0.00071675 0 -0.00058583 0 -2.5285
4.5156 0.16002 0.1513 0.16274 0.16346 0.18407 0.14671 0.094248 0.11573 0.075715 0.057294 0.079822 -27.549 -0.0011811 0.00071902 0.0017547 -0.13007 0.0018423 0.086772 0.039971 0.078975 0.00012691 0 -0.031489 0 0.00045757 0 -0.0014194 0 -2.4104
4.5195 0.16355 0.16324 0.20761 0.16629 0.18174 0.16522 0.09656 0.099769 0.063139 0.057113 0.089304 -26.617 0.0030512 -0.0053425 0.0024175 -0.12422 0.0060067 0.089765 0.04112 0.076614 0.00015746 0 -0.031021 0 5.0288e-05 0 -0.0019303 0 -2.4301
4.5234 0.16371 0.16953 0.22024 0.17509 0.16831 0.17026 0.12848 0.11018 0.087342 0.10394 0.11344 -25.678 0.0078357 -0.0091351 0.0047285 -0.12052 -0.039602 0.091052 0.044646 0.070288 -0.0014295 0 -0.03068 0 -0.00027792 0 -0.0016182 0 -2.7289
4.5273 0.16492 0.17179 0.19796 0.1831 0.14985 0.16672 0.18389 0.14982 0.14768 0.17538 0.15603 -24.724 0.010175 -0.0088045 0.0075724 -0.12084 -0.1093 0.090424 0.048692 0.063891 -0.0030649 0 -0.030789 0 -0.0004293 0 -0.00065755 0 -3.2866
4.5313 0.17092 0.17419 0.16617 0.18276 0.13514 0.16619 0.24103 0.19965 0.22205 0.23772 0.2111 -23.733 0.0083811 -0.0058069 0.0085776 -0.12478 -0.16151 0.0898 0.050893 0.061674 -0.0034538 0 -0.03118 0 -0.0004848 0 0.00018466 0 -3.9242
4.5352 0.18194 0.1797 0.16009 0.17499 0.13479 0.17624 0.27726 0.23534 0.28036 0.26704 0.26294 -22.69 0.0036438 -0.0032584 0.006042 -0.12992 -0.17033 0.091054 0.050337 0.064728 -0.0026751 0 -0.031369 0 -0.00058515 0 0.00021713 0 -4.4331
4.5391 0.19437 0.18756 0.19466 0.16963 0.15549 0.19424 0.28413 0.24698 0.30215 0.26102 0.29441 -21.603 -0.00057929 -0.0031229 0.00073316 -0.13338 -0.14298 0.093833 0.048102 0.07024 -0.0016217 0 -0.031082 0 -0.00077192 0 -0.00054059 0 -4.7052
4.543 0.20316 0.19408 0.24896 0.17627 0.19233 0.2106 0.2703 0.24317 0.28607 0.2348 0.29664 -20.497 -0.001208 -0.0047296 -0.0043131 -0.13355 -0.1099 0.095617 0.046029 0.074079 -0.00062064 0 -0.030596 0 -0.00094377 0 -0.0013871 0 -4.756
4.5469 0.20535 0.19616 0.28083 0.19407 0.22786 0.21752 0.2513 0.2366 0.24613 0.20708 0.27261 -19.391 0.0018765 -0.005736 -0.0061134 -0.13103 -0.097618 0.094011 0.045075 0.074289 0.0010537 0 -0.030495 0 -0.00096224 0 -0.0016313 0 -4.6472
4.5508 0.20185 0.19414 0.26168 0.21106 0.24279 0.21478 0.236 0.22751 0.20005 0.18817 0.2332 -18.282 0.0056381 -0.0044573 -0.0041945 -0.12812 -0.10779 0.089041 0.044851 0.072395 0.0041008 0 -0.031061 0 -0.00079785 0 -0.0012772 0 -4.4096
4.5547 0.19638 0.19126 0.20193 0.21418 0.23118 0.20803 0.22191 0.20368 0.16 0.17767 0.19077 -17.139 0.0064432 -0.001413 -0.00091376 -0.12728 -0.11952 0.083337 0.044581 0.071623 0.0076987 0 -0.031904 0 -0.00057759 0 -0.001009 0 -4.0517
4.5586 0.19274 0.19065 0.14442 0.20101 0.20596 0.20254 0.2022 0.15835 0.13142 0.17043 0.15559 -15.936 0.003228 0.0011798 0.00069654 -0.12957 -0.111 0.08016 0.044268 0.073899 0.0093937 0 -0.032265 0 -0.0004957 0 -0.0014671 0 -3.63
4.5625 0.19261 0.19265 0.13076 0.18238 0.18781 0.19919 0.17673 0.10714 0.1177 0.16364 0.13568 -14.671 -0.0015342 0.0013625 -0.0004345 -0.13416 -0.080896 0.081139 0.044722 0.07831 0.0068944 0 -0.031722 0 -0.00067323 0 -0.0025321 0 -3.2854
4.5664 0.19528 0.19508 0.16926 0.17326 0.18629 0.19597 0.15622 0.083611 0.12338 0.15965 0.13653 -13.375 -0.0039584 -0.00093358 -0.0027381 -0.13895 -0.050649 0.08554 0.046442 0.082081 0.00031195 0 -0.030631 0 -0.0010811 0 -0.0033547 0 -3.1806
4.5703 0.19871 0.19571 0.23082 0.18029 0.19144 0.19206 0.1552 0.11277 0.15145 0.16373 0.15853 -12.082 -0.002066 -0.0039097 -0.0038105 -0.14178 -0.04654 0.091201 0.048614 0.082879 -0.0072834 0 -0.029837 0 -0.0015662 0 -0.003145 0 -3.3811
4.5742 0.20038 0.1941 0.27401 0.19677 0.18506 0.18905 0.17952 0.18531 0.19726 0.17968 0.19426 -10.802 0.0026725 -0.0054031 -0.0028362 -0.14153 -0.077146 0.095901 0.049461 0.080422 -0.011738 0 -0.029925 0 -0.0019324 0 -0.0019643 0 -3.7882
4.5781 0.19768 0.19099 0.2761 0.20909 0.16125 0.18792 0.219 0.2581 0.24581 0.206 0.23012 -9.5114 0.0068519 -0.0045241 -0.0012401 -0.13845 -0.12528 0.098095 0.047783 0.076363 -0.010696 0 -0.030724 0 -0.002012 0 -0.00072734 0 -4.1904
4.582 0.18865 0.18614 0.24456 0.20786 0.13536 0.18583 0.25164 0.28423 0.27678 0.2343 0.25259 -8.1703 0.008157 -0.0021473 -0.0010038 -0.1339 -0.16063 0.097042 0.044287 0.073012 -0.0051408 0 -0.031522 0 -0.0017133 0 -0.00038701 0 -4.3918
4.5859 0.1733 0.17754 0.20363 0.19408 0.13029 0.17732 0.2568 0.24861 0.27496 0.25093 0.25463 -6.7574 0.0070486 -4.9847e-05 -0.0024177 -0.12975 -0.16216 0.092971 0.041384 0.072058 0.0015704 0 -0.03177 0 -0.0010671 0 -0.0010732 0 -4.3085
4.5898 0.15477 0.16334 0.17239 0.17595 0.15191 0.15978 0.22807 0.17846 0.23865 0.24258 0.23681 -5.2857 0.0056907 0.00045724 -0.0035756 -0.12749 -0.13209 0.087352 0.041464 0.073952 0.006194 0 -0.031554 0 -0.00026372 0 -0.0020123 0 -3.9675
4.5938 0.13818 0.14455 0.15421 0.16065 0.17811 0.13743 0.17686 0.11959 0.18015 0.20414 0.20315 -3.7912 0.0054024 -0.00066337 -0.0021661 -0.12749 -0.091306 0.082623 0.045031 0.077869 0.0075052 0 -0.031398 0 0.00037779 0 -0.0022867 0 -3.4388
4.5977 0.12692 0.12538 0.14257 0.14884 0.17506 0.11893 0.12455 0.099199 0.11832 0.1442 0.15739 -2.3049 0.0052593 -0.0023918 0.0021575 -0.12877 -0.061694 0.08094 0.050207 0.082017 0.0063058 0 -0.031644 0 0.00055327 0 -0.0016805 0 -2.7864
4.6016 0.11907 0.10993 0.13189 0.13564 0.12821 0.10976 0.088859 0.10746 0.068846 0.082889 0.104 -0.8331 0.0032142 -0.0035461 0.007126 -0.12972 -0.050333 0.082667 0.053955 0.084326 0.0040338 0 -0.032072 0 0.00017699 0 -0.00079857 0 -2.0813
4.6055 0.10763 0.098074 0.12054 0.11565 0.059168 0.10626 0.073852 0.11184 0.03832 0.041395 0.052157 0.63963 -0.0014437 -0.0036242 0.0095829 -0.12934 -0.047819 0.086003 0.054084 0.083515 0.0015414 0 -0.032153 0 -0.00050625 0 -0.00038816 0 -1.4322
4.6094 0.085552 0.084664 0.10563 0.087064 0.010741 0.097458 0.069978 0.088765 0.024649 0.02929 0.015548 2.1317 -0.0067978 -0.0030345 0.0080464 -0.12815 -0.040056 0.088374 0.05056 0.080062 -0.00094319 0 -0.031661 0 -0.0010271 0 -0.00058357 0 -0.96486
4.6133 0.052135 0.063648 0.079756 0.052348 0.010902 0.073779 0.063247 0.043184 0.021305 0.038902 0.0044337 3.6485 -0.0095455 -0.0026432 0.0038615 -0.12766 -0.022158 0.088505 0.045356 0.076206 -0.0030577 0 -0.03098 0 -0.00098431 0 -0.0008331 0 -0.73697
4.6172 0.015153 0.033784 0.037354 0.016675 0.047202 0.035244 0.046044 0.00024163 0.021491 0.051123 0.015619 5.1815 -0.0077073 -0.0029999 5.4425e-05 -0.12871 -0.0024525 0.087318 0.041094 0.07462 -0.0039169 0 -0.030776 0 -0.00032253 0 -0.00054209 0 -0.66469
4.6211 -0.014057 0.00075558 -0.01515 -0.013908 0.075299 -0.0077901 0.021305 -0.02006 0.01993 0.048176 0.030887 6.7193 -0.0023721 -0.0038007 -0.00098185 -0.12997 0.0060913 0.086821 0.039483 0.076546 -0.0026918 0 -0.031337 0 0.00062325 0 0.00027043 0 -0.54881
4.625 -0.029106 -0.026705 -0.058297 -0.034284 0.055391 -0.041892 -0.0025415 -0.020094 0.012739 0.023694 0.028469 8.2569 0.0030384 -0.0040148 0.00097725 -0.12851 -0.0011506 0.088091 0.040521 0.080852 0.0004345 0 -0.032236 0 0.0013646 0 0.00099466 0 -0.20557
4.6289 -0.033678 -0.043614 -0.073279 -0.042684 -0.014601 -0.059648 -0.020674 -0.019137 -0.0027929 -0.016393 -0.00044858 9.7947 0.0052891 -0.002682 0.0042456 -0.1222 -0.014664 0.090323 0.042798 0.084885 0.0040447 0 -0.032642 0 0.0015998 0 0.0010961 0 0.39606
4.6328 -0.038669 -0.052578 -0.060011 -0.042948 -0.097448 -0.063611 -0.03656 -0.033512 -0.027463 -0.060431 -0.044691 11.331 0.0035154 0.00013636 0.0066965 -0.11207 -0.017412 0.091789 0.044591 0.086473 0.0064104 0 -0.03198 0 0.0013945 0 0.00070565 0 1.1081
4.6367 -0.053521 -0.061331 -0.041866 -0.044038 -0.14727 -0.063079 -0.058012 -0.06301 -0.059001 -0.098131 -0.082751 12.86 -0.00052902 0.0030396 0.0070915 -0.10217 0.0015039 0.091612 0.044983 0.085417 0.0067964 0 -0.030331 0 0.0010789 0 0.00049518 0 1.7155
4.6406 -0.079039 -0.076246 -0.049514 -0.055378 -0.1456 -0.067366 -0.08863 -0.0953 -0.091957 -0.12341 -0.10108 14.373 -0.0040186 0.0040635 0.0054275 -0.096528 0.03744 0.090515 0.044275 0.083261 0.0059349 0 -0.028261 0 0.00097014 0 0.00095536 0 2.0949
4.6445 -0.1076 -0.0976 -0.095619 -0.08057 -0.11286 -0.080813 -0.12321 -0.12083 -0.11962 -0.13424 -0.10461 15.87 -0.0049645 0.0021755 0.0024794 -0.095634 0.073053 0.089897 0.043492 0.081688 0.0052127 0 -0.026333 0 0.0011623 0 0.0018379 0 2.2918
4.6484 -0.13013 -0.12043 -0.16219 -0.11466 -0.088285 -0.10202 -0.15195 -0.14131 -0.13759 -0.13309 -0.11026 17.356 -0.0031572 -0.0016251 -0.0007963 -0.095745 0.09143 0.09037 0.043435 0.081082 0.0053269 0 -0.024778 0 0.0015383 0 0.0023728 0 2.4635
4.6523 -0.14331 -0.13952 -0.21275 -0.1479 -0.09771 -0.12625 -0.16959 -0.16391 -0.14692 -0.12847 -0.13038 18.835 0.00013918 -0.0046469 -0.0036071 -0.092025 0.089128 0.091356 0.044087 0.080501 0.0056639 0 -0.023542 0 0.0019498 0 0.0020708 0 2.7472
4.6563 -0.15093 -0.15345 -0.22014 -0.17312 -0.13663 -0.14858 -0.18025 -0.18941 -0.15454 -0.13318 -0.16227 20.3 0.00317 -0.0043021 -0.0054915 -0.08296 0.078591 0.092062 0.044873 0.078908 0.0049695 0 -0.022515 0 0.0023668 0 0.0012921 0 3.1642
4.6602 -0.15896 -0.16414 -0.18722 -0.19012 -0.17947 -0.16619 -0.19269 -0.20892 -0.16922 -0.15673 -0.19291 21.736 0.0046594 -0.00012077 -0.0064457 -0.072005 0.077769 0.092556 0.045446 0.076353 0.0026703 0 -0.021629 0 0.0028565 0 0.00096696 0 3.6245
4.6641 -0.16961 -0.17322 -0.14385 -0.20297 -0.20293 -0.17915 -0.21038 -0.21293 -0.19493 -0.19598 -0.21248 23.129 0.0043904 0.0056321 -0.0068982 -0.064746 0.095161 0.09363 0.046183 0.073986 -0.0003943 0 -0.02077 0 0.0034325 0 0.0017058 0 4.0021
4.668 -0.18005 -0.17957 -0.12358 -0.21341 -0.20216 -0.18941 -0.2264 -0.20269 -0.22563 -0.23326 -0.22179 24.478 0.0032292 0.0093818 -0.0073469 -0.063995 0.12238 0.095573 0.047798 0.073018 -0.0025292 0 -0.01975 0 0.0039521 0 0.0031688 0 4.2085
4.6719 -0.18623 -0.181 -0.13989 -0.21723 -0.18874 -0.19841 -0.22916 -0.19048 -0.24632 -0.24689 -0.22673 25.795 0.0025133 0.0087294 -0.007812 -0.067323 0.14053 0.097345 0.050418 0.073701 -0.002571 0 -0.018477 0 0.00419 0 0.0043347 0 4.2184
4.6758 -0.18751 -0.17817 -0.18018 -0.20833 -0.17699 -0.20481 -0.21409 -0.18783 -0.24162 -0.22767 -0.22745 27.098 0.0030147 0.0040985 -0.0076124 -0.069367 0.13558 0.097285 0.053106 0.075275 -0.00090104 0 -0.017178 0 0.0040408 0 0.0044293 0 4.0604
4.6797 -0.18732 -0.17624 -0.21948 -0.18673 -0.17345 -0.20505 -0.18984 -0.19415 -0.20726 -0.18751 -0.21646 28.398 0.0041682 -0.0017205 -0.0058367 -0.066782 0.11021 0.094801 0.054457 0.076755 0.00081104 0 -0.016331 0 0.0036592 0 0.0036199 0 3.8067
4.6836 -0.18977 -0.18172 -0.24014 -0.16269 -0.17727 -0.19729 -0.17263 -0.19846 -0.15634 -0.15175 -0.18928 29.689 0.0043631 -0.0056944 -0.0022412 -0.061128 0.082522 0.091261 0.053816 0.077672 0.00097157 0 -0.016259 0 0.0033864 0 0.0028121 0 3.5701
4.6875 -0.19608 -0.19698 -0.24146 -0.15173 -0.18697 -0.18594 -0.17364 -0.19309 -0.11453 -0.14076 -0.15639 30.958 0.0023516 -0.0065859 0.0022003 -0.056926 0.072319 0.089036 0.051892 0.078104 -0.00055731 0 -0.016738 0 0.0035002 0 0.0027669 0 3.4854
4.6914 -0.20458 -0.21759 -0.23467 -0.16405 -0.20399 -0.18171 -0.1912 -0.18469 -0.10598 -0.15647 -0.14123 32.187 -0.0013155 -0.0053467 0.0056752 -0.056776 0.08623 0.089531 0.050074 0.078166 -0.0022018 0 -0.017074 0 0.0039921 0 0.0034093 0 3.6566
4.6953 -0.21388 -0.23551 -0.23121 -0.19718 -0.2292 -0.19519 -0.21505 -0.19027 -0.13889 -0.1851 -0.16265 33.368 -0.0042861 -0.0037921 0.006637 -0.058285 0.11381 0.092127 0.04906 0.077685 -0.0018345 0 -0.016681 0 0.0045661 0 0.0039864 0 4.0943
4.6992 -0.22512 -0.24557 -0.23554 -0.23804 -0.25753 -0.22793 -0.23735 -0.22079 -0.20095 -0.21218 -0.21709 34.501 -0.0042107 -0.0029228 0.004787 -0.055841 0.13759 0.095018 0.04822 0.076444 0.0014683 0 -0.015622 0 0.0048723 0 0.0038789 0 4.6955
4.7031 -0.24061 -0.24954 -0.24626 -0.27223 -0.27842 -0.26869 -0.25904 -0.26893 -0.26786 -0.2348 -0.27848 35.596 -0.00096032 -0.0023884 0.0012042 -0.045627 0.14811 0.096966 0.046476 0.07466 0.0064236 0 -0.014543 0 0.0047849 0 0.003232 0 5.2943
4.707 -0.26024 -0.25434 -0.26073 -0.2927 -0.28335 -0.29966 -0.28535 -0.3134 -0.31828 -0.25963 -0.3178 36.664 0.0028563 -0.001384 -0.0023701 -0.029118 0.15093 0.098114 0.043852 0.073029 0.010187 0 -0.013986 0 0.0044949 0 0.002784 0 5.7553
4.7109 -0.27986 -0.26605 -0.277 -0.30126 -0.27401 -0.30875 -0.31606 -0.33635 -0.34441 -0.29063 -0.32517 37.71 0.0038734 8.7028e-05 -0.0044505 -0.011834 0.15965 0.099147 0.042002 0.072195 0.010353 0 -0.013734 0 0.0043434 0 0.0030885 0 6.0406
4.7148 -0.2943 -0.28522 -0.29214 -0.3038 -0.26294 -0.29842 -0.34199 -0.33671 -0.35136 -0.32048 -0.3143 38.726 0.00091087 0.00091447 -0.004312 0.0013677 0.18144 0.099949 0.042896 0.072168 0.0068996 0 -0.012906 0 0.0045366 0 0.0039348 0 6.204
4.7188 -0.30226 -0.30716 -0.30194 -0.30494 -0.26536 -0.28367 -0.35238 -0.32714 -0.3483 -0.33585 -0.30637 39.697 -0.0037959 -0.00013587 -0.001995 0.009971 0.20864 0.099458 0.046763 0.072369 0.0025254 0 -0.010793 0 0.0049842 0 0.004554 0 6.3267
4.7227 -0.30823 -0.32625 -0.30482 -0.30687 -0.28813 -0.28098 -0.3459 -0.31909 -0.34051 -0.33114 -0.31024 40.608 -0.0063922 -0.0031161 0.0018581 0.017229 0.22434 0.096992 0.051347 0.072318 0.00085765 0 -0.0076798 0 0.0053877 0 0.0043997 0 6.4537
4.7266 -0.31878 -0.33987 -0.30673 -0.31152 -0.32467 -0.29727 -0.33347 -0.31262 -0.32918 -0.31627 -0.31839 41.457 -0.0047665 -0.0065549 0.0061016 0.026326 0.21773 0.093525 0.053472 0.072249 0.0036913 0 -0.0048138 0 0.0054966 0 0.0037139 0 6.582
4.7305 -0.33626 -0.3487 -0.32004 -0.32166 -0.35926 -0.32726 -0.32933 -0.30152 -0.3174 -0.30934 -0.3211 42.257 -0.00044847 -0.0084758 0.009262 0.037292 0.19537 0.091316 0.051657 0.072946 0.0093629 0 -0.0034531 0 0.0053157 0 0.0033073 0 6.697
4.7344 -0.35591 -0.35423 -0.35392 -0.33875 -0.37737 -0.35952 -0.33906 -0.28699 -0.31408 -0.32072 -0.32167 43.024 0.0027449 -0.0079104 0.01004 0.047569 0.17788 0.092005 0.047384 0.074847 0.013734 0 -0.0038282 0 0.0050962 0 0.0037647 0 6.8118
4.7383 -0.36933 -0.35691 -0.40321 -0.3598 -0.37451 -0.38436 -0.35661 -0.28297 -0.32953 -0.34417 -0.33501 43.762 0.0021113 -0.0055892 0.0080385 0.055241 0.18382 0.095094 0.043757 0.077308 0.013273 0 -0.0049664 0 0.0051344 0 0.0048544 0 6.9676
4.7422 -0.37152 -0.35688 -0.44702 -0.37761 -0.35825 -0.39719 -0.37254 -0.30474 -0.36498 -0.36356 -0.36989 44.456 -0.0016082 -0.0032302 0.0041918 0.061294 0.21415 0.098449 0.042814 0.078849 0.0079079 0 -0.0055339 0 0.0055462 0 0.005718 0 7.1926
4.7461 -0.36514 -0.35584 -0.46142 -0.38529 -0.34271 -0.39704 -0.38395 -0.35118 -0.40622 -0.36821 -0.41397 45.079 -0.0050707 -0.0020808 0.00039718 0.068521 0.25066 0.10035 0.043987 0.078331 0.0012478 0 -0.0049094 0 0.0061891 0 0.005659 0 7.4599
4.75 -0.35824 -0.35724 -0.43785 -0.38144 -0.3396 -0.38487 -0.39494 -0.39999 -0.42962 -0.36143 -0.4395 45.618 -0.0054517 -0.0019881 -0.0015587 0.078266 0.26989 0.10092 0.045092 0.07605 -0.0022058 0 -0.0035187 0 0.0067659 0 0.0047775 0 7.687
4.7539 -0.35797 -0.3637 -0.39164 -0.371 -0.35133 -0.365 -0.40778 -0.42377 -0.41864 -0.35456 -0.42676 46.081 -0.0028629 -0.001764 -0.0010779 0.088535 0.26138 0.10148 0.044689 0.073698 -0.00069601 0 -0.0022188 0 0.0070088 0 0.003864 0 7.7851
4.7578 -0.36589 -0.37448 -0.35208 -0.36113 -0.37059 -0.34678 -0.41632 -0.41327 -0.37841 -0.35421 -0.38354 46.494 0.00010901 -0.00045712 0.00094018 0.095557 0.23521 0.10244 0.043373 0.07311 0.0033496 0 -0.001435 0 0.0068179 0 0.0036787 0 7.7274
4.7617 -0.37876 -0.38598 -0.34118 -0.35635 -0.38654 -0.34232 -0.41124 -0.38572 -0.33521 -0.35683 -0.34108 46.878 0.0010879 0.0016298 0.0027697 0.097403 0.2131 0.10238 0.042783 0.074809 0.0054048 0 -0.00092471 0 0.0062994 0 0.004303 0 7.5861
4.7656 -0.39296 -0.39553 -0.35886 -0.35767 -0.39378 -0.35938 -0.39315 -0.36923 -0.3191 -0.35641 -0.32916 47.23 9.6278e-05 0.0030851 0.0030029 0.096175 0.21106 0.099499 0.043538 0.077606 0.0027711 0 -0.00031675 0 0.0057257 0 0.0051463 0 7.5088
4.7695 -0.40758 -0.40466 -0.3872 -0.36585 -0.39719 -0.39548 -0.37841 -0.37804 -0.3422 -0.35572 -0.35324 47.527 -0.00080501 0.002577 0.0013887 0.096728 0.22816 0.094094 0.044431 0.07962 -0.0030244 0 0.00026999 0 0.0054461 0 0.0055464 0 7.6418
4.7734 -0.42332 -0.41808 -0.40898 -0.38418 -0.4084 -0.43913 -0.38816 -0.40248 -0.39031 -0.3675 -0.39428 47.748 0.00013343 5.5215e-05 -0.0011149 0.10319 0.25006 0.08939 0.043794 0.079849 -0.0074878 0 0.00029871 0 0.00575 0 0.005368 0 8.0453
4.7773 -0.43913 -0.43839 -0.42288 -0.41632 -0.43533 -0.47773 -0.42846 -0.42317 -0.43567 -0.40227 -0.42966 47.893 0.0024769 -0.0030874 -0.002994 0.11637 0.26331 0.089247 0.041541 0.078964 -0.0070121 0 -0.00042666 0 0.0066967 0 0.0050581 0 8.6539
4.7813 -0.45097 -0.46149 -0.44068 -0.46018 -0.47272 -0.50463 -0.48143 -0.43408 -0.46091 -0.45487 -0.45362 47.98 0.0040487 -0.0050704 -0.0030773 0.13407 0.26752 0.094671 0.039576 0.078659 -0.0019425 0 -0.0011367 0 0.0080014 0 0.0051666 0 9.308
4.7852 -0.45452 -0.47754 -0.46987 -0.50402 -0.50225 -0.51849 -0.51869 -0.44963 -0.47375 -0.50453 -0.47758 48.022 0.0031296 -0.0051325 -0.0011832 0.15322 0.27513 0.10247 0.039948 0.080134 0.003845 0 -0.00040024 0 0.0091108 0 0.0058283 0 9.838
4.7891 -0.44925 -0.4778 -0.4999 -0.53026 -0.50417 -0.51688 -0.52608 -0.48692 -0.49855 -0.53025 -0.51177 48.013 0.00016668 -0.004092 0.0017922 0.17158 0.29917 0.10768 0.042629 0.083023 0.006409 0 0.0027424 0 0.0095074 0 0.0066814 0 10.143
4.793 -0.43939 -0.4617 -0.50758 -0.52592 -0.47255 -0.49349 -0.51559 -0.54086 -0.55025 -0.52744 -0.54846 47.929 -0.002634 -0.0035479 0.0043816 0.18785 0.33954 0.10775 0.045351 0.085668 0.0050639 0 0.007803 0 0.0090794 0 0.0072388 0 10.212
4.7969 -0.43035 -0.438 -0.47859 -0.49197 -0.42215 -0.44494 -0.51096 -0.57881 -0.61326 -0.5096 -0.5646 47.754 -0.0032939 -0.0043707 0.0054086 0.2008 0.3794 0.10466 0.045852 0.086459 0.0025658 0 0.01298 0 0.0082592 0 0.0073123 0 10.081
4.8008 -0.42387 -0.41826 -0.42486 -0.44375 -0.38013 -0.38192 -0.52002 -0.5642 -0.64551 -0.49323 -0.54147 47.493 -0.0016487 -0.0057962 0.0047334 0.2093 0.39482 0.10288 0.044298 0.085088 0.0021356 0 0.016386 0 0.0077506 0 0.0070926 0 9.769
4.8047 -0.41684 -0.40808 -0.37915 -0.40139 -0.36772 -0.33104 -0.52218 -0.48913 -0.60834 -0.48083 -0.48204 47.172 0.00082555 -0.0059938 0.003394 0.21334 0.37089 0.10516 0.043289 0.082647 0.0042562 0 0.017354 0 0.0079908 0 0.0068722 0 9.2612
4.8086 -0.40504 -0.40318 -0.36915 -0.37712 -0.38529 -0.31997 -0.48675 -0.38546 -0.49932 -0.45895 -0.40965 46.812 0.0024657 -0.0037253 0.0029669 0.2147 0.31236 0.10988 0.04523 0.080584 0.0063329 0 0.01673 0 0.0087695 0 0.0067357 0 8.5537
4.8125 -0.38819 -0.39349 -0.39291 -0.36923 -0.4123 -0.35467 -0.40696 -0.30199 -0.36026 -0.41321 -0.35016 46.407 0.0025749 0.00031502 0.0045113 0.21607 0.24153 0.11257 0.049656 0.079506 0.0054972 0 0.015984 0 0.0093639 0 0.0065311 0 7.7147
4.8164 -0.37118 -0.3718 -0.41849 -0.36649 -0.42204 -0.4088 -0.31605 -0.26677 -0.25088 -0.34559 -0.31492 45.935 0.0013506 0.0037438 0.0078099 0.21897 0.18502 0.10999 0.053306 0.078925 0.0017506 0 0.015995 0 0.0091359 0 0.006109 0 6.8942
4.8203 -0.36013 -0.33972 -0.40941 -0.35914 -0.40008 -0.43859 -0.26571 -0.26786 -0.20705 -0.27708 -0.29888 45.382 -0.00086535 0.0042868 0.01145 0.22262 0.15857 0.10303 0.053091 0.078125 -0.0017328 0 0.01656 0 0.0081137 0 0.0055446 0 6.2538
4.8242 -0.35669 -0.30667 -0.35459 -0.34718 -0.35311 -0.41475 -0.28273 -0.26894 -0.21692 -0.23313 -0.29172 44.758 -0.0038716 0.0017004 0.013682 0.22481 0.15989 0.095951 0.049127 0.077253 -0.0015863 0 0.016919 0 0.007035 0 0.0050956 0 5.8675
4.8281 -0.35622 -0.28324 -0.27721 -0.33983 -0.30277 -0.34627 -0.34285 -0.24451 -0.23515 -0.22527 -0.28839 44.096 -0.0071166 -0.0018565 0.013426 0.2242 0.17356 0.092789 0.044818 0.077455 0.0022988 0 0.016644 0 0.0067645 0 0.0049459 0 5.6818
4.832 -0.35139 -0.2744 -0.21586 -0.34696 -0.27045 -0.27505 -0.38797 -0.20257 -0.22416 -0.24506 -0.28948 43.42 -0.0092914 -0.0034449 0.010782 0.22175 0.18373 0.09442 0.04381 0.079805 0.0062683 0 0.01601 0 0.0075514 0 0.0050117 0 5.5782
4.8359 -0.33799 -0.27719 -0.19545 -0.36944 -0.26438 -0.24402 -0.37424 -0.17543 -0.18803 -0.27342 -0.29495 42.724 -0.0089097 -0.0016837 0.0068424 0.21987 0.18542 0.098532 0.046713 0.083959 0.0060578 0 0.015604 0 0.0087747 0 0.0050213 0 5.4865
4.8398 -0.31784 -0.28349 -0.21237 -0.39587 -0.27706 -0.2642 -0.30941 -0.18959 -0.16983 -0.29481 -0.3014 41.979 -0.0056004 0.0021593 0.003078 0.22025 0.18638 0.1021 0.050716 0.087916 0.00081852 0 0.015691 0 0.0094269 0 0.0047972 0 5.4469
4.8438 -0.29658 -0.2852 -0.24371 -0.40815 -0.29296 -0.30768 -0.24613 -0.24284 -0.21326 -0.30354 -0.30669 41.161 -0.00080068 0.0052696 0.00072385 0.22244 0.19838 0.10372 0.052393 0.089363 -0.0057357 0 0.016015 0 0.0089425 0 0.0044548 0 5.559
4.8477 -0.27893 -0.27812 -0.26819 -0.39211 -0.2996 -0.33141 -0.23678 -0.30754 -0.32026 -0.30022 -0.31436 40.275 0.0030774 0.005631 0.00033421 0.22451 0.22483 0.10384 0.050888 0.087591 -0.0082612 0 0.016175 0 0.007663 0 0.0043127 0 5.8573
4.8516 -0.26574 -0.26323 -0.27914 -0.34628 -0.29453 -0.31153 -0.289 -0.35342 -0.44026 -0.28626 -0.3291 39.348 0.0044117 0.0035869 0.0015502 0.22479 0.25425 0.1033 0.048451 0.084284 -0.0042816 0 0.016088 0 0.0065342 0 0.0045881 0 6.2255
4.8555 -0.25496 -0.2454 -0.28097 -0.28332 -0.28446 -0.25982 -0.35949 -0.36693 -0.50179 -0.26379 -0.34543 38.407 0.0034394 0.0013086 0.0031843 0.22312 0.2657 0.10212 0.047993 0.082287 0.0037127 0 0.016022 0 0.0063033 0 0.005164 0 6.4327
4.8594 -0.24457 -0.23056 -0.2782 -0.22343 -0.27824 -0.21095 -0.38951 -0.35192 -0.46215 -0.23905 -0.34301 37.45 0.0016361 0.00075388 0.0037937 0.22038 0.24285 0.099793 0.050212 0.083266 0.010364 0 0.016189 0 0.0069147 0 0.0056469 0 6.2696
4.8633 -0.23426 -0.22259 -0.27082 -0.18424 -0.27884 -0.19335 -0.35011 -0.31678 -0.33674 -0.2216 -0.29835 36.455 0.00011908 0.0020152 0.002635 0.21751 0.18659 0.096522 0.053105 0.086244 0.011811 0 0.016396 0 0.007615 0 0.0056666 0 5.6822
4.8672 -0.22459 -0.22103 -0.25954 -0.17291 -0.28009 -0.20864 -0.26032 -0.26545 -0.18677 -0.21655 -0.20691 35.402 -0.0012438 0.0035071 0.00039037 0.21504 0.11649 0.093729 0.054113 0.088402 0.0084916 0 0.01618 0 0.007642 0 0.0051495 0 4.8038
4.8711 -0.21514 -0.22114 -0.25155 -0.1847 -0.27096 -0.23417 -0.16781 -0.20159 -0.077598 -0.21735 -0.095667 34.297 -0.0031539 0.0036675 -0.0010861 0.21359 0.059529 0.093064 0.052563 0.08754 0.0041432 0 0.0153 0 0.0068725 0 0.0043372 0 3.8787
4.875 -0.20436 -0.21661 -0.25671 -0.20766 -0.2449 -0.24315 -0.11304 -0.13803 -0.040887 -0.20912 -0.011768 33.162 -0.0055166 0.0024522 -0.00011245 0.21404 0.034233 0.094855 0.050035 0.084095 0.0022372 0 0.014054 0 0.0058782 0 0.0035653 0 3.1451
4.8789 -0.19107 -0.20351 -0.27621 -0.22969 -0.20713 -0.22396 -0.10682 -0.096414 -0.066627 -0.18292 0.0069897 32.019 -0.0070472 0.0011996 0.0033147 0.21685 0.041602 0.097588 0.048565 0.080895 0.0031959 0 0.013058 0 0.0053893 0 0.0030211 0 2.7544
4.8828 -0.17595 -0.18264 -0.29644 -0.24344 -0.17289 -0.1848 -0.13365 -0.093125 -0.12372 -0.14812 -0.042967 30.866 -0.0064283 0.0011047 0.0071972 0.22094 0.068658 0.09902 0.048785 0.080808 0.0047094 0 0.012716 0 0.0056743 0 0.0026877 0 2.7449
4.8867 -0.16087 -0.15853 -0.29687 -0.24673 -0.15598 -0.14383 -0.16995 -0.12393 -0.18602 -0.12878 -0.13041 29.683 -0.0038089 0.0019097 0.008914 0.22396 0.10012 0.09795 0.049857 0.084319 0.0044596 0 0.012925 0 0.0063671 0 0.0024755 0 3.041
4.8906 -0.14663 -0.13593 -0.26648 -0.23991 -0.15557 -0.11567 -0.19804 -0.16386 -0.24174 -0.14357 -0.21182 28.459 -0.00091752 0.0021531 0.0073023 0.2241 0.12784 0.095067 0.050932 0.089141 0.00247 0 0.013333 0 0.0068326 0 0.0023687 0 3.4566
4.8945 -0.13151 -0.11686 -0.21301 -0.22322 -0.15342 -0.10406 -0.20826 -0.18475 -0.2843 -0.18557 -0.25718 27.202 0.00051908 0.00070941 0.0036448 0.22183 0.15074 0.092237 0.052202 0.09214 0.0009413 0 0.01381 0 0.0066973 0 0.0024269 0 3.7271
4.8984 -0.11253 -0.10058 -0.15573 -0.19654 -0.12685 -0.10302 -0.19538 -0.17525 -0.30067 -0.22139 -0.25948 25.935 0.00047881 -0.0019751 0.00059613 0.21941 0.16745 0.091001 0.054287 0.091805 0.0019692 0 0.014537 0 0.0060897 0 0.0026614 0 3.6024
4.9023 -0.088476 -0.085877 -0.10876 -0.16097 -0.06937 -0.10218 -0.15874 -0.14505 -0.27338 -0.21327 -0.22604 24.67 0.00060373 -0.0042432 -7.5848e-05 0.21805 0.17047 0.091606 0.056775 0.089123 0.0054601 0 0.015519 0 0.0054554 0 0.0029468 0 2.9782
4.9063 -0.061973 -0.072988 -0.07151 -0.12008 -0.0018839 -0.092335 -0.1059 -0.11058 -0.19559 -0.1475 -0.16541 23.398 0.0023076 -0.0048424 0.0010817 0.2153 0.14895 0.093191 0.05787 0.086281 0.0091686 0 0.016011 0 0.0051811 0 0.0030881 0 1.9807
4.9102 -0.038337 -0.062883 -0.035024 -0.079046 0.037982 -0.069687 -0.05253 -0.077421 -0.083628 -0.046018 -0.084081 22.096 0.0049507 -0.0041487 0.0019063 0.20577 0.0985 0.094673 0.055922 0.08464 0.010656 0 0.014614 0 0.0053575 0 0.0029845 0 0.91679
4.9141 -0.02211 -0.054968 0.0037832 -0.042242 0.023446 -0.038452 -0.014278 -0.037471 0.027479 0.048322 0.0074367 20.758 0.006115 -0.0037136 0.00076712 0.18542 0.02912 0.095464 0.051369 0.083932 0.0092562 0 0.01024 0 0.0058071 0 0.0027124 0 0.099995
4.918 -0.014054 -0.046166 0.03605 -0.011697 -0.037725 -0.0099948 0.0036593 0.017006 0.10386 0.10017 0.090264 19.403 0.0039409 -0.0045513 -0.0018759 0.15575 -0.036971 0.095581 0.046882 0.083245 0.0063379 0 0.0032334 0 0.0062541 0 0.0024266 0 -0.33171
4.9219 -0.010982 -0.033161 0.049652 0.011956 -0.10398 0.0030712 0.0089865 0.077745 0.13172 0.10152 0.14306 18.061 -0.00071903 -0.0059213 -0.0039389 0.12399 -0.077152 0.095349 0.045195 0.082511 0.0038994 0 -0.0043912 0 0.0064645 0 0.0021742 0 -0.46573
4.9258 -0.008232 -0.016004 0.042594 0.026967 -0.12745 -0.0042841 0.01365 0.12062 0.11993 0.069759 0.15366 16.748 -0.0045974 -0.0059435 -0.0036728 0.098512 -0.081192 0.09508 0.046593 0.082761 0.0029666 0 -0.010007 0 0.0063025 0 0.0018302 0 -0.49523
4.9297 -0.0026085 0.00074541 0.025691 0.029452 -0.088215 -0.024078 0.022147 0.12293 0.086155 0.029946 0.12481 15.45 -0.0047144 -0.0035664 -0.0011837 0.083269 -0.055441 0.094889 0.048623 0.084809 0.0031931 0 -0.012041 0 0.0057618 0 0.0012487 0 -0.53462
4.9336 0.0062654 0.011295 0.011214 0.016072 -0.0084785 -0.038921 0.02808 0.082106 0.041108 -0.001807 0.068764 14.135 -0.0010364 2.8434e-05 0.0018695 0.076129 -0.01614 0.094573 0.048523 0.087803 0.0037033 0 -0.01094 0 0.0049928 0 0.00049369 0 -0.5314
4.9375 0.016552 0.01389 0.00056872 -0.010826 0.064698 -0.033568 0.021873 0.018467 -0.014111 -0.021879 -0.0018955 12.789 0.0034205 0.0021001 0.0039029 0.072297 0.021677 0.093619 0.046072 0.089381 0.0040813 0 -0.0086731 0 0.0042675 0 -0.00010846 0 -0.35021
4.9414 0.025748 0.013209 -0.013956 -0.040081 0.094394 -0.0060392 0.0015197 -0.039439 -0.076909 -0.031862 -0.076174 11.424 0.0051635 0.00067586 0.0045959 0.069235 0.050655 0.091518 0.04402 0.087607 0.0045075 0 -0.0071733 0 0.0038291 0 -0.00020286 0 0.04848
4.9453 0.032156 0.017202 -0.034113 -0.054775 0.078768 0.030732 -0.024031 -0.072527 -0.13159 -0.031274 -0.13814 10.07 0.0030884 -0.0035302 0.0045148 0.068167 0.069332 0.088355 0.045511 0.082949 0.0051079 0 -0.007033 0 0.0037152 0 0.00025383 0 0.49848
4.9492 0.035909 0.030749 -0.044799 -0.04131 0.047507 0.058413 -0.040981 -0.07645 -0.15134 -0.017625 -0.16322 8.7469 -0.00092011 -0.0074155 0.0038434 0.070857 0.076211 0.085223 0.050881 0.078326 0.0054131 0 -0.0074646 0 0.003726 0 0.00087555 0 0.69276
4.9531 0.039447 0.05171 -0.023045 0.0010993 0.035289 0.066484 -0.039162 -0.053535 -0.11484 0.0086305 -0.12818 7.4468 -0.0039661 -0.007861 0.001889 0.075303 0.066882 0.083861 0.056925 0.076914 0.0046234 0 -0.0074326 0 0.0036132 0 0.0011113 0 0.37954
4.957 0.046926 0.072959 0.038155 0.057919 0.05568 0.05897 -0.015216 -0.0042152 -0.023796 0.041833 -0.030985 6.1479 -0.0046226 -0.0041748 -0.0018888 0.075297 0.037356 0.085494 0.059416 0.079578 0.0024501 0 -0.0068603 0 0.0033374 0 0.00069761 0 -0.46348
4.9609 0.062143 0.088609 0.11496 0.10709 0.095858 0.050291 0.029575 0.070637 0.093921 0.075059 0.097838 4.8391 -0.0036394 0.0014512 -0.006434 0.064988 -0.0098744 0.089666 0.056624 0.084209 -0.0003479 0 -0.0068163 0 0.0031308 0 -0.00010048 0 -1.6088
4.9648 0.085707 0.098855 0.1658 0.13288 0.13288 0.054712 0.090832 0.15949 0.19935 0.10604 0.20759 3.5335 -0.0025957 0.0057655 -0.009072 0.04437 -0.063502 0.094143 0.050675 0.087562 -0.0023389 0 -0.0085525 0 0.0032687 0 -0.00069968 0 -2.7192
4.9688 0.11353 0.10917 0.16509 0.13602 0.15418 0.077806 0.15866 0.23637 0.26431 0.13822 0.25856 2.256 -0.0022233 0.006914 -0.0074119 0.0203 -0.10793 0.096239 0.045648 0.087901 -0.0024439 0 -0.012291 0 0.0037494 0 -0.00069651 0 -3.5348
4.9727 0.13848 0.12482 0.12754 0.13246 0.16422 0.11501 0.21575 0.2729 0.28385 0.17505 0.24812 1.0186 -0.0021328 0.0054846 -0.0015748 0.0016192 -0.13161 0.094713 0.044256 0.086114 -0.00074356 0 -0.016854 0 0.0042141 0 -0.00021646 0 -3.9756
4.9766 0.15478 0.1457 0.097974 0.14072 0.17404 0.15595 0.24298 0.25851 0.27204 0.2129 0.20921 -0.19151 -0.0018786 0.0034859 0.0054835 -0.0074623 -0.13288 0.090756 0.046035 0.084465 0.0015944 0 -0.020459 0 0.0042267 0 0.0002007 0 -4.1123
4.9805 0.162 0.16609 0.11297 0.16727 0.18681 0.18991 0.232 0.21037 0.24712 0.23971 0.18203 -1.3989 -0.0017963 0.0024143 0.010115 -0.0098628 -0.11913 0.087233 0.04832 0.084361 0.0031662 0 -0.021992 0 0.003672 0 7.5781e-05 0 -4.0597
4.9844 0.16534 0.17929 0.16776 0.20107 0.19416 0.20944 0.19436 0.16172 0.21917 0.24152 0.18269 -2.6153 -0.0024854 0.0021681 0.010744 -0.011973 -0.10081 0.086665 0.048776 0.085294 0.0032613 0 -0.021693 0 0.0028823 0 -0.00060414 0 -3.8912
4.9883 0.17147 0.18287 0.21944 0.22194 0.18615 0.2122 0.15633 0.13711 0.18861 0.21239 0.19513 -3.8266 -0.0036056 0.0015754 0.0087044 -0.017489 -0.085083 0.08951 0.047137 0.085773 0.0021954 0 -0.020771 0 0.0023509 0 -0.0014064 0 -3.6301
4.9922 0.18321 0.18042 0.2247 0.21655 0.16413 0.20199 0.14054 0.13618 0.15346 0.16058 0.19144 -5.0046 -0.0036799 -0.00021768 0.0064662 -0.024477 -0.0736 0.09398 0.044948 0.085079 0.00090979 0 -0.02036 0 0.002296 0 -0.0018558 0 -3.3004
4.9961 0.19732 0.1786 0.17862 0.18944 0.14311 0.18808 0.14935 0.1401 0.11716 0.10678 0.16062 -6.1307 -0.0015616 -0.0028777 0.0050866 -0.028072 -0.064795 0.097463 0.044024 0.083946 0.00022465 0 -0.020721 0 0.0025007 0 -0.0018307 0 -2.9782
5 0.20739 0.1825 0.11984 0.1604 0.14099 0.18132 0.16547 0.13395 0.090297 0.075547 0.11998 -7.2089 0.0018188 -0.0052297 0.003492 -0.025835 -0.057895 0.098379 0.045174 0.083561 0.00028894 0 -0.021294 0 0.0025844 0 -0.0015968 0 -2.7948
5.0039 0.20929 0.19262 0.09813 0.15015 0.16408 0.18777 0.17061 0.12351 0.085984 0.084306 0.10092 -8.2565 0.0035407 -0.0063135 0.00024585 -0.020564 -0.055228 0.097094 0.047988 0.084069 0.0005443 0 -0.021408 0 0.0024231 0 -0.0014894 0 -2.8843
5.0078 0.20463 0.20525 0.13393 0.16547 0.20165 0.20418 0.16526 0.13072 0.11328 0.13487 0.12346 -9.2855 0.001085 -0.0060936 -0.0041574 -0.018072 -0.061378 0.095353 0.051325 0.084283 0.00016674 0 -0.020955 0 0.0022803 0 -0.0015899 0 -3.3114
5.0117 0.19947 0.21514 0.20479 0.19531 0.2337 0.21953 0.17052 0.17226 0.17234 0.21127 0.18213 -10.292 -0.004987 -0.0052657 -0.0070679 -0.022357 -0.080006 0.094841 0.053792 0.083002 -0.0013129 0 -0.02046 0 0.0025022 0 -0.0017129 0 -4.0197
5.0156 0.19952 0.21854 0.2673 0.22034 0.24484 0.22275 0.20832 0.24146 0.25238 0.28551 0.25265 -11.264 -0.010796 -0.004519 -0.0060272 -0.0327 -0.11033 0.096016 0.054045 0.080566 -0.0035933 0 -0.020565 0 0.0030909 0 -0.0016822 0 -4.8321
5.0195 0.2058 0.21507 0.29185 0.22762 0.23362 0.21116 0.27703 0.30989 0.33224 0.32987 0.3095 -12.197 -0.012006 -0.0040433 -0.0014467 -0.045008 -0.1453 0.097997 0.05127 0.078953 -0.0056717 0 -0.02144 0 0.0036097 0 -0.001573 0 -5.5063
5.0234 0.21412 0.20782 0.27928 0.21894 0.21129 0.19269 0.34483 0.34644 0.38463 0.32993 0.33794 -13.101 -0.0074414 -0.0036716 0.0031943 -0.055577 -0.1728 0.099392 0.045889 0.080117 -0.0064073 0 -0.022638 0 0.0035509 0 -0.0016452 0 -5.8237
5.0273 0.2184 0.20168 0.24976 0.20688 0.19327 0.17996 0.36896 0.33683 0.38525 0.29108 0.33348 -13.986 -0.00017936 -0.0033491 0.0041483 -0.063558 -0.1802 0.099289 0.039849 0.084097 -0.0052623 0 -0.023466 0 0.0028182 0 -0.0020339 0 -5.6736
5.0313 0.21492 0.2004 0.21996 0.20319 0.19002 0.18088 0.32643 0.28871 0.3252 0.23396 0.2959 -14.853 0.0049948 -0.0033323 0.0007417 -0.070249 -0.16081 0.097659 0.035853 0.088739 -0.0027202 0 -0.023531 0 0.001843 0 -0.0025339 0 -5.097
5.0352 0.20453 0.20401 0.19225 0.20918 0.20247 0.19312 0.23225 0.22194 0.22017 0.18176 0.22861 -15.691 0.0055184 -0.0038891 -0.0038946 -0.076651 -0.11887 0.09502 0.035724 0.091372 -4.8416e-05 0 -0.02301 0 0.0012083 0 -0.0027366 0 -4.2721
5.0391 0.19168 0.2084 0.16275 0.21553 0.22249 0.20634 0.13118 0.15642 0.10842 0.14824 0.14479 -16.487 0.0028337 -0.0048534 -0.0055098 -0.082083 -0.069558 0.091866 0.039124 0.090926 0.001484 0 -0.022471 0 0.0011414 0 -0.0024118 0 -3.4497
5.043 0.18143 0.20798 0.13491 0.21055 0.23672 0.2098 0.07001 0.10742 0.034976 0.13461 0.070842 -17.242 0.00051757 -0.005572 -0.0024588 -0.085071 -0.032776 0.088489 0.043758 0.088574 0.0014048 0 -0.022428 0 0.0013657 0 -0.0017568 0 -2.8677
5.0469 0.17646 0.19977 0.12163 0.19 0.23263 0.1993 0.0707 0.087109 0.029014 0.1356 0.037824 -17.972 0.00068656 -0.0053957 0.0028898 -0.085117 -0.023217 0.085333 0.046992 0.086423 0.00029182 0 -0.022971 0 0.0014356 0 -0.0012436 0 -2.6733
5.0508 0.17568 0.18574 0.1335 0.16094 0.20522 0.17891 0.12157 0.10348 0.087848 0.14726 0.063163 -18.692 0.0021392 -0.0043046 0.006275 -0.083287 -0.042618 0.083373 0.047583 0.085607 -0.00068103 0 -0.023728 0 0.0011945 0 -0.0011861 0 -2.874
5.0547 0.17498 0.17114 0.16651 0.13753 0.16158 0.15747 0.18874 0.15329 0.17826 0.16853 0.13619 -19.399 0.001916 -0.0030716 0.0052044 -0.081067 -0.079074 0.083878 0.0462 0.085589 -0.0005566 0 -0.024138 0 0.00088913 0 -0.0014374 0 -3.3317
5.0586 0.16984 0.16018 0.20272 0.1319 0.11918 0.14314 0.23685 0.21605 0.25505 0.19585 0.22044 -20.079 -0.0013777 -0.0027436 0.00089094 -0.079002 -0.11402 0.087448 0.044514 0.085164 0.0007995 0 -0.02383 0 0.00084588 0 -0.0015207 0 -3.8074
5.0625 0.15853 0.15285 0.22326 0.14618 0.096824 0.13937 0.24576 0.25977 0.2853 0.21799 0.27319 -20.713 -0.0057961 -0.0038128 -0.0030688 -0.076678 -0.13234 0.093074 0.043892 0.083992 0.0026569 0 -0.022876 0 0.0010752 0 -0.0010836 0 -4.0515
5.0664 0.14378 0.14599 0.22073 0.17027 0.1027 0.14376 0.21601 0.25903 0.26322 0.21914 0.26927 -21.304 -0.0075902 -0.0057464 -0.0038391 -0.073987 -0.12928 0.098209 0.044762 0.083023 0.0038928 0 -0.021756 0 0.0012398 0 -0.00025366 0 -3.9142
5.0703 0.13141 0.13736 0.20005 0.1868 0.12835 0.14965 0.16408 0.21256 0.20783 0.18997 0.21337 -21.869 -0.0046341 -0.0072804 -0.0014482 -0.072049 -0.11031 0.10016 0.046841 0.083453 0.0036556 0 -0.021081 0 0.001028 0 0.00044139 0 -3.4181
5.0742 0.1263 0.12867 0.16981 0.18102 0.15375 0.14979 0.1121 0.14465 0.14734 0.13735 0.13409 -22.432 0.0014559 -0.0072861 0.0017744 -0.072502 -0.085393 0.097938 0.049539 0.085339 0.0018757 0 -0.021216 0 0.00053262 0 0.00052169 0 -2.7477
5.0781 0.1283 0.12411 0.13521 0.15025 0.16082 0.14056 0.077354 0.087695 0.10227 0.082931 0.065708 -22.999 0.0064583 -0.0055739 0.0035326 -0.075763 -0.062436 0.093058 0.052029 0.08734 -0.00060039 0 -0.022061 0 0.00021843 0 -3.5107e-05 0 -2.1461
5.082 0.13174 0.12566 0.09937 0.1071 0.14518 0.12465 0.065502 0.059697 0.077972 0.04985 0.030247 -23.562 0.0069135 -0.0030377 0.0033956 -0.080083 -0.04444 0.088569 0.053191 0.08788 -0.0023514 0 -0.023112 0 0.00048285 0 -0.00078309 0 -1.7823
5.0859 0.12968 0.13006 0.068923 0.073143 0.11747 0.10992 0.07057 0.055537 0.068664 0.047431 0.029695 -24.103 0.0027862 -0.0010374 0.0026651 -0.082582 -0.031116 0.08694 0.05203 0.086569 -0.0021359 0 -0.023792 0 0.0012498 0 -0.0011878 0 -1.6732
5.0898 0.11986 0.13111 0.054436 0.065915 0.093938 0.10442 0.081277 0.058141 0.066926 0.06635 0.050365 -24.613 -0.0027259 -0.0004715 0.0027831 -0.081455 -0.022323 0.088489 0.048581 0.084518 0.00025757 0 -0.023815 0 0.0020172 0 -0.0010468 0 -1.716
5.0938 0.10746 0.12568 0.063109 0.087552 0.084903 0.11059 0.089649 0.057656 0.070183 0.087934 0.074592 -25.093 -0.0058328 -0.0012036 0.0039545 -0.077359 -0.019833 0.091548 0.044426 0.083252 0.0036228 0 -0.023347 0 0.0023246 0 -0.00059679 0 -1.7989
5.0977 0.10176 0.1177 0.091346 0.12355 0.090117 0.12327 0.095879 0.060396 0.080459 0.099452 0.092182 -25.547 -0.0049025 -0.0022309 0.0051422 -0.072786 -0.026042 0.094059 0.041959 0.083329 0.0058699 0 -0.022843 0 0.0021764 0 -0.00025595 0 -1.8996
5.1016 0.10883 0.1157 0.12628 0.1533 0.10322 0.13351 0.10612 0.080162 0.099893 0.10269 0.10522 -25.981 -0.0012329 -0.002437 0.0051668 -0.070084 -0.041211 0.095105 0.042635 0.083947 0.0053624 0 -0.022704 0 0.0019977 0 -0.00026624 0 -2.0917
5.1055 0.12638 0.12529 0.15595 0.16475 0.11899 0.13551 0.12567 0.12173 0.12722 0.1096 0.12388 -26.394 0.0023599 -0.0013632 0.0037476 -0.069926 -0.061972 0.095115 0.045637 0.083819 0.0022076 0 -0.023013 0 0.0021705 0 -0.00054391 0 -2.4577
5.1094 0.14527 0.14361 0.17792 0.16157 0.13585 0.13109 0.15364 0.17306 0.15802 0.13004 0.15617 -26.792 0.0036638 0.00054657 0.0016316 -0.071351 -0.082616 0.094858 0.048314 0.082397 -0.0015612 0 -0.023545 0 0.0026194 0 -0.00082297 0 -2.986
5.1133 0.15675 0.16102 0.19753 0.15732 0.15253 0.12792 0.18334 0.21338 0.18724 0.16268 0.19883 -27.181 0.0022651 0.0023531 -9.1164e-05 -0.072912 -0.098194 0.094455 0.04827 0.080312 -0.0032751 0 -0.023978 0 0.0028644 0 -0.00091843 0 -3.5434
5.1172 0.15926 0.16927 0.21796 0.16209 0.16449 0.13328 0.20709 0.2287 0.21062 0.19599 0.23672 -27.566 -0.00070997 0.0033168 -0.00077339 -0.073654 -0.10692 0.093454 0.04538 0.078759 -0.0015638 0 -0.024116 0 0.0024866 0 -0.00087135 0 -3.9471
5.1211 0.15911 0.16878 0.23378 0.17395 0.16597 0.14851 0.22031 0.22042 0.22388 0.2171 0.25206 -27.94 -0.0036724 0.0033332 -0.00051322 -0.07322 -0.11003 0.091721 0.041953 0.078535 0.0025691 0 -0.023938 0 0.001545 0 -0.00088317 0 -4.0813
5.125 0.16465 0.16843 0.23594 0.18282 0.15672 0.16881 0.22204 0.20051 0.22195 0.2204 0.23727 -28.282 -0.0055363 0.0028054 9.8747e-05 -0.071507 -0.10942 0.090004 0.040802 0.079598 0.0064794 0 -0.023508 0 0.00054205 0 -0.0011332 0 -3.9663
5.1289 0.17909 0.1777 0.22342 0.18264 0.14596 0.18772 0.21326 0.18049 0.20127 0.20948 0.2013 -28.572 -0.0060956 0.002119 0.00049706 -0.068637 -0.1054 0.089377 0.042895 0.081332 0.0079147 0 -0.022899 0 -1.1842e-05 0 -0.0016386 0 -3.7369
5.1328 0.19824 0.19817 0.2083 0.17933 0.1476 0.20174 0.19658 0.16561 0.16491 0.19301 0.16424 -28.806 -0.0058704 0.0012023 0.00057978 -0.065374 -0.096828 0.090094 0.046582 0.083042 0.0067004 0 -0.022227 0 -3.5374e-06 0 -0.0022425 0 -3.5553
5.1367 0.21453 0.22173 0.20702 0.18607 0.16893 0.21122 0.17809 0.15808 0.1263 0.17948 0.14443 -29.003 -0.0056585 -0.00043042 0.00080894 -0.063259 -0.083887 0.091117 0.049023 0.084208 0.0046773 0 -0.021733 0 0.00027842 0 -0.0027101 0 -3.5286
5.1406 0.22331 0.23706 0.22507 0.20961 0.20287 0.2176 0.16784 0.16233 0.10608 0.17486 0.14854 -29.187 -0.0059969 -0.0031587 0.0018428 -0.063931 -0.070944 0.090974 0.048488 0.084489 0.0039785 0 -0.021733 0 0.00049387 0 -0.0028568 0 -3.6819
5.1445 0.22572 0.23875 0.25059 0.24112 0.2319 0.22077 0.17553 0.18374 0.12158 0.18284 0.17166 -29.371 -0.0067544 -0.0066809 0.0038313 -0.067941 -0.066238 0.089169 0.045581 0.083806 0.005176 0 -0.022393 0 0.00057597 0 -0.0026448 0 -3.9831
5.1484 0.22623 0.23124 0.26431 0.26133 0.24183 0.21947 0.20316 0.22106 0.17473 0.20465 0.20501 -29.546 -0.0071393 -0.0098911 0.0058777 -0.074084 -0.077254 0.086756 0.042496 0.082575 0.0069233 0 -0.023512 0 0.00072273 0 -0.0022076 0 -4.3789
5.1523 0.22795 0.22483 0.25748 0.25666 0.2337 0.21415 0.2411 0.26172 0.24754 0.23726 0.24233 -29.691 -0.0062419 -0.011402 0.0062882 -0.079925 -0.10441 0.085446 0.041156 0.081712 0.0073546 0 -0.02453 0 0.0011157 0 -0.001784 0 -4.8105
5.1563 0.23043 0.22757 0.24041 0.23186 0.22312 0.20884 0.27271 0.28791 0.30998 0.27208 0.27904 -29.79 -0.003815 -0.010419 0.0037503 -0.083134 -0.13812 0.086141 0.041872 0.082123 0.0059112 0 -0.024864 0 0.001692 0 -0.0015844 0 -5.2084
5.1602 0.23159 0.23959 0.23321 0.20742 0.22666 0.20942 0.28513 0.28986 0.33653 0.29721 0.30725 -29.844 -0.00067775 -0.0073567 -0.0013165 -0.082622 -0.1628 0.088301 0.043513 0.083939 0.0039039 0 -0.024322 0 0.0022003 0 -0.0016626 0 -5.4922
5.1641 0.231 0.25384 0.24687 0.20327 0.24717 0.21928 0.2779 0.27405 0.32067 0.30332 0.3154 -29.861 0.0016772 -0.0037174 -0.0064749 -0.078829 -0.1662 0.090666 0.044745 0.086217 0.0033045 0 -0.023269 0 0.0024458 0 -0.0018904 0 -5.5924
5.168 0.23083 0.26149 0.27258 0.22299 0.2709 0.23598 0.26192 0.2573 0.27748 0.28933 0.29609 -29.845 0.0020637 -0.0012288 -0.0086597 -0.073298 -0.14792 0.09243 0.045158 0.087562 0.0048971 0 -0.022377 0 0.0024435 0 -0.002066 0 -5.4849
5.1719 0.2333 0.25751 0.28887 0.25172 0.27914 0.25184 0.24991 0.25131 0.23281 0.26318 0.25583 -29.79 0.00043104 -0.00080206 -0.0064317 -0.068107 -0.12033 0.093582 0.045382 0.087224 0.0074903 0 -0.022139 0 0.0023292 0 -0.0020796 0 -5.2118
5.1758 0.23744 0.243 0.27976 0.26873 0.26411 0.25804 0.24662 0.25227 0.20679 0.23675 0.21547 -29.686 -0.0021052 -0.0020262 -0.0012925 -0.065357 -0.10036 0.094234 0.04629 0.085668 0.0089027 0 -0.022542 0 0.002165 0 -0.0019997 0 -4.8679
5.1797 0.23887 0.22386 0.24747 0.26277 0.23518 0.24946 0.24688 0.24585 0.20318 0.21853 0.19721 -29.534 -0.0040383 -0.0035704 0.0032096 -0.066489 -0.097725 0.093975 0.048083 0.084079 0.0078194 0 -0.023136 0 0.0018808 0 -0.0020035 0 -4.5562
5.1836 0.23309 0.2074 0.20923 0.23779 0.21023 0.22743 0.24188 0.22287 0.21091 0.20944 0.20726 -29.348 -0.0044472 -0.0041952 0.0040632 -0.071413 -0.10844 0.09228 0.049977 0.083276 0.0048657 0 -0.023423 0 0.0014169 0 -0.0022177 0 -4.3366
5.1875 0.21949 0.19895 0.18283 0.20623 0.20055 0.19916 0.22703 0.19026 0.21478 0.20454 0.22943 -29.149 -0.0034937 -0.0035982 0.0010328 -0.07807 -0.11867 0.089658 0.050699 0.083162 0.0020092 0 -0.023218 0 0.00088068 0 -0.0026132 0 -4.2007
5.1914 0.20221 0.19925 0.17447 0.17876 0.20276 0.1746 0.20478 0.16608 0.20659 0.19829 0.23705 -28.942 -0.0021969 -0.0024493 -0.0032858 -0.083211 -0.1161 0.088044 0.049379 0.083228 0.00091339 0 -0.022719 0 0.00049975 0 -0.0030415 0 -4.0866
5.1953 0.18726 0.20388 0.178 0.15957 0.20428 0.16201 0.18144 0.16306 0.18892 0.18884 0.21459 -28.715 -0.0017358 -0.0016349 -0.0056069 -0.084354 -0.099776 0.089499 0.046232 0.083471 0.0017346 0 -0.022286 0 0.00039457 0 -0.0033572 0 -3.9278
5.1992 0.17832 0.20542 0.18334 0.14913 0.1963 0.16378 0.1627 0.17686 0.17085 0.17828 0.17098 -28.451 -0.0027249 -0.0014038 -0.0044603 -0.081591 -0.080567 0.094107 0.042537 0.084597 0.0033237 0 -0.022159 0 0.00042005 0 -0.0035011 0 -3.7066
5.2031 0.17476 0.19793 0.18447 0.14786 0.18167 0.17453 0.15205 0.19049 0.16063 0.16977 0.13303 -28.14 -0.0048104 -0.0011839 -0.0010239 -0.077657 -0.071995 0.099183 0.039897 0.08709 0.0044582 0 -0.022332 0 0.00028469 0 -0.003477 0 -3.4744
5.207 0.17306 0.18131 0.18073 0.15528 0.17089 0.18338 0.15138 0.19049 0.16118 0.16472 0.12433 -27.793 -0.0067779 -0.00021989 0.0021976 -0.075904 -0.079192 0.10101 0.039241 0.090117 0.0048564 0 -0.022631 0 -0.00013966 0 -0.0032842 0 -3.3213
5.2109 0.1697 0.16192 0.17339 0.16632 0.17081 0.18021 0.16067 0.17869 0.17018 0.16244 0.14704 -27.428 -0.0072017 0.0015898 0.003487 -0.077704 -0.094979 0.097854 0.040271 0.091598 0.0050848 0 -0.022856 0 -0.00063376 0 -0.0029101 0 -3.3077
5.2148 0.16322 0.14833 0.16302 0.17126 0.17738 0.16258 0.17566 0.16808 0.18234 0.16168 0.18107 -27.055 -0.0053943 0.0034768 0.0029946 -0.081429 -0.106 0.091638 0.041831 0.089731 0.0056236 0 -0.022882 0 -0.00079122 0 -0.002396 0 -3.4052
5.2188 0.15409 0.14487 0.15028 0.16232 0.17923 0.13817 0.18694 0.16729 0.19101 0.16161 0.20004 -26.667 -0.0020733 0.0044245 0.0021173 -0.083934 -0.1034 0.086468 0.042915 0.084709 0.0061545 0 -0.022691 0 -0.00039709 0 -0.0018835 0 -3.4941
5.2227 0.14361 0.14804 0.13747 0.1414 0.16815 0.11992 0.18398 0.16989 0.18893 0.16122 0.18992 -26.25 0.00089368 0.0040085 0.0020546 -0.083261 -0.088965 0.085312 0.043471 0.07893 0.005827 0 -0.022394 0 0.00034108 0 -0.0015474 0 -3.4285
5.2266 0.13319 0.14923 0.12743 0.12023 0.14628 0.11648 0.16262 0.1599 0.17035 0.15803 0.15608 -25.796 0.0017484 0.0026076 0.0029068 -0.080243 -0.072205 0.087737 0.044213 0.075304 0.0042053 0 -0.022215 0 0.00095004 0 -0.0014565 0 -3.1315
5.2305 0.12409 0.14155 0.12074 0.11099 0.1234 0.12526 0.1298 0.12861 0.1351 0.14853 0.11578 -25.315 0.00027418 0.00079498 0.0038795 -0.077669 -0.061583 0.09075 0.045593 0.075094 0.0018673 0 -0.022405 0 0.0010999 0 -0.0015042 0 -2.6519
5.2344 0.11717 0.12535 0.11492 0.11522 0.10763 0.13395 0.10003 0.085935 0.091851 0.13081 0.084812 -24.825 -0.0018537 -0.0013725 0.0040706 -0.077875 -0.058059 0.091797 0.046996 0.077205 -3.4179e-05 0 -0.023059 0 0.00087961 0 -0.0015046 0 -2.1414
5.2383 0.11206 0.10758 0.1075 0.12201 0.098881 0.13011 0.085403 0.054469 0.056494 0.10734 0.069488 -24.337 -0.0023496 -0.0042747 0.0030248 -0.080867 -0.056208 0.091 0.047141 0.079477 -0.00086127 0 -0.023968 0 0.00068178 0 -0.0013729 0 -1.7638
5.2422 0.10684 0.095786 0.09982 0.11801 0.090994 0.11113 0.087235 0.050901 0.044159 0.084866 0.067677 -23.846 -0.00032711 -0.0078155 0.00079213 -0.084489 -0.051039 0.090586 0.04551 0.080627 -0.0011078 0 -0.024678 0 0.0008179 0 -0.0012046 0 -1.6022
5.2461 0.099043 0.091918 0.096663 0.10012 0.079554 0.086363 0.096445 0.071739 0.059393 0.070771 0.074185 -23.337 0.0027442 -0.010695 -0.0021914 -0.086245 -0.043507 0.092294 0.043393 0.080944 -0.001807 0 -0.024774 0 0.0012336 0 -0.0011581 0 -1.6229
5.25 0.087705 0.091287 0.1013 0.078502 0.066917 0.069293 0.10175 0.096242 0.091753 0.068346 0.084133 -22.796 0.004187 -0.01097 -0.0051388 -0.085108 -0.039396 0.095503 0.043218 0.081267 -0.0032065 0 -0.024208 0 0.0015762 0 -0.0012597 0 -1.7129
5.2539 0.074693 0.087067 0.11081 0.066644 0.059385 0.066252 0.097964 0.10352 0.12102 0.074715 0.092689 -22.225 0.0025201 -0.0077999 -0.007037 -0.081941 -0.042796 0.097934 0.046364 0.081593 -0.0040578 0 -0.023366 0 0.0015186 0 -0.0013465 0 -1.7538
5.2578 0.063661 0.076086 0.11713 0.068087 0.059854 0.071164 0.087273 0.088228 0.1291 0.082934 0.094361 -21.636 -0.0010639 -0.0028521 -0.0071278 -0.078531 -0.050702 0.098075 0.051394 0.081023 -0.0024611 0 -0.022794 0 0.0010215 0 -0.001228 0 -1.6782
5.2617 0.057133 0.06093 0.1136 0.072823 0.063903 0.070842 0.074024 0.061933 0.11049 0.08625 0.084854 -21.04 -0.0036656 0.0002917 -0.0055263 -0.076295 -0.054274 0.096743 0.054614 0.07916 0.0022431 0 -0.022771 0 0.00032128 0 -0.00090059 0 -1.4822
5.2656 0.054211 0.047132 0.10045 0.067061 0.063589 0.056275 0.059639 0.040925 0.074153 0.081105 0.064364 -20.448 -0.0033517 -0.0012375 -0.0033161 -0.075631 -0.046101 0.09616 0.05295 0.077293 0.0082282 0 -0.023109 0 -0.0002809 0 -0.00057296 0 -1.2056
5.2695 0.051111 0.038523 0.083536 0.046772 0.055108 0.030356 0.043114 0.032997 0.036489 0.067302 0.038577 -19.862 -0.0010481 -0.0069417 -0.001772 -0.076067 -0.027055 0.097513 0.046808 0.077732 0.011982 0 -0.023345 0 -0.00059161 0 -0.00044669 0 -0.90587
5.2734 0.044287 0.034852 0.067638 0.021714 0.042411 0.0056912 0.025513 0.034194 0.011126 0.046785 0.015531 -19.282 0.00026178 -0.012742 -0.0012834 -0.076761 -0.0064567 0.099554 0.040253 0.081578 0.010844 0 -0.023148 0 -0.00053485 0 -0.00047591 0 -0.6404
5.2773 0.033441 0.033048 0.051655 0.0061384 0.033014 -0.0053103 0.012068 0.035617 0.0025666 0.023199 0.00075949 -18.705 -0.00159 -0.013829 -0.0010687 -0.076969 0.0049107 0.099708 0.038012 0.087116 0.0052829 0 -0.022589 0 -9.1548e-05 0 -0.00038437 0 -0.45173
5.2813 0.021748 0.030138 0.031245 0.00548 0.03031 0.00037403 0.0082611 0.031633 0.0064949 0.0022712 -0.0051379 -18.121 -0.0057412 -0.0084777 -0.00013135 -0.076379 0.003085 0.096605 0.041699 0.090735 -0.0011469 0 -0.02204 0 0.0006788 0 3.7208e-05 0 -0.35123
5.2852 0.013182 0.025026 0.0063832 0.012065 0.030236 0.015158 0.013578 0.022174 0.01448 -0.0092169 -0.0049123 -17.52 -0.0090001 0.00037378 0.0014016 -0.075308 -0.0064594 0.091559 0.048527 0.08989 -0.004407 0 -0.021835 0 0.0015422 0 0.00064911 0 -0.31019
5.2891 0.0094253 0.018236 -0.014737 0.013543 0.02569 0.02764 0.020173 0.0098793 0.018984 -0.0072605 -0.0014178 -16.897 -0.0089357 0.007277 0.0020245 -0.074528 -0.013845 0.087583 0.05366 0.08543 -0.0031223 0 -0.022015 0 0.0020959 0 0.0010219 0 -0.27458
5.293 0.0091007 0.010914 -0.020944 0.005136 0.014105 0.030943 0.019175 -0.0023445 0.016326 0.0050644 0.0038955 -16.257 -0.0063921 0.0084927 0.00021392 -0.074624 -0.012927 0.086909 0.054153 0.080974 0.00038466 0 -0.022383 0 0.0019941 0 0.00083547 0 -0.20325
5.2969 0.0096849 0.0044903 -0.0085109 -0.0064964 0.00046955 0.025821 0.0091098 -0.010759 0.0075727 0.017571 0.0099571 -15.62 -0.0048353 0.0047659 -0.0037549 -0.075253 -0.0056086 0.089311 0.051036 0.079782 0.002152 0 -0.022746 0 0.0012579 0 0.00024344 0 -0.10273
5.3008 0.0099796 0.00086602 0.013511 -0.010915 -0.0071944 0.017309 -0.0021812 -0.010547 -0.0022039 0.019389 0.014758 -15 -0.0069556 0.00036909 -0.0074158 -0.075084 0.00090214 0.092575 0.047833 0.081994 3.8089e-05 0 -0.023088 0 0.00036074 0 -0.00018897 0 -0.0254
5.3047 0.010721 0.0019059 0.029334 -0.0045022 -0.0051806 0.0094416 -0.0048202 0.0004195 -0.0065731 0.0078274 0.015993 -14.396 -0.01173 -0.00064397 -0.0078521 -0.072807 0.00093907 0.094411 0.047113 0.084845 -0.0044074 0 -0.023497 0 -7.3495e-05 0 2.7613e-05 0 -0.025597
5.3086 0.013012 0.007867 0.029317 0.0069749 0.0030445 0.0033666 0.0032802 0.016282 -0.0019816 -0.0082108 0.013172 -13.79 -0.014924 0.0023199 -0.0041984 -0.068558 -0.0048603 0.094003 0.048335 0.085567 -0.0073304 0 -0.023957 0 0.00023972 0 0.00083142 0 -0.10762
5.3125 0.016499 0.01616 0.01795 0.015739 0.010857 -0.00033391 0.013869 0.023822 0.0089152 -0.014661 0.0086206 -13.159 -0.012815 0.006343 0.0013842 -0.064376 -0.010771 0.092106 0.048867 0.08407 -0.0060215 0 -0.024265 0 0.00099451 0 0.0016124 0 -0.21355
5.3164 0.019324 0.022242 0.0092256 0.020565 0.014623 0.00090462 0.0162 0.012457 0.018379 -0.0042383 0.0058993 -12.498 -0.0057718 0.007888 0.0052827 -0.062964 -0.01159 0.090099 0.046962 0.082762 -0.0013631 0 -0.024185 0 0.0015386 0 0.0017221 0 -0.2678
5.3203 0.01989 0.022652 0.013328 0.026775 0.015537 0.010269 0.0080603 -0.013578 0.019884 0.016523 0.007135 -11.826 0.0017286 0.005851 0.0052314 -0.065514 -0.0073658 0.089092 0.043701 0.083794 0.0029247 0 -0.023685 0 0.0014272 0 0.001032 0 -0.24383
5.3242 0.01851 0.01787 0.02688 0.037639 0.015979 0.026849 -0.0009377 -0.033896 0.014921 0.032198 0.011983 -11.171 0.0047997 0.0021232 0.0018728 -0.070488 -0.0031511 0.089635 0.042023 0.086639 0.0035687 0 -0.023032 0 0.00080272 0 2.5363e-05 0 -0.19363
5.3281 0.017127 0.012316 0.035869 0.047094 0.01552 0.042777 0.0022273 -0.026851 0.013271 0.031771 0.018909 -10.548 0.0022662 -0.00051419 -0.0021863 -0.074602 -0.0042314 0.091711 0.043868 0.088556 0.00060175 0 -0.022608 0 0.00026 0 -0.000647 0 -0.20769
5.332 0.017337 0.011086 0.028728 0.043156 0.011853 0.046874 0.021069 0.0098771 0.024276 0.018438 0.026638 -9.9438 -0.0025108 -0.00093918 -0.0047243 -0.075354 -0.011191 0.094635 0.048207 0.08747 -0.00276 0 -0.022636 0 0.00031936 0 -0.0007118 0 -0.33304
5.3359 0.018766 0.015949 0.0077584 0.02031 0.0057473 0.033489 0.044185 0.052249 0.045622 0.0065883 0.033592 -9.3306 -0.004755 -0.00033255 -0.0053678 -0.072918 -0.019066 0.097086 0.051835 0.084269 -0.0030549 0 -0.023031 0 0.00098121 0 -0.00041168 0 -0.51807
5.3398 0.019517 0.023922 -0.011333 -0.0112 0.0035265 0.0091636 0.053101 0.066235 0.060875 0.0084503 0.036289 -8.6877 -0.0023917 -0.0006073 -0.0049992 -0.069734 -0.021233 0.097726 0.052146 0.082049 0.00037282 0 -0.023494 0 0.0017494 0 -0.00015318 0 -0.63723
5.3438 0.018287 0.029555 -0.011386 -0.029843 0.0124 -0.0099471 0.037376 0.036349 0.051218 0.022851 0.03014 -8.0189 0.0025426 -0.0024057 -0.0041295 -0.068175 -0.014766 0.096253 0.04931 0.082985 0.0049288 0 -0.023731 0 0.0020742 0 -6.4921e-05 0 -0.58552
5.3477 0.015927 0.029011 0.012979 -0.019195 0.031966 -0.0096792 0.0044189 -0.018249 0.013729 0.036831 0.014174 -7.3471 0.0061979 -0.0046139 -0.0022364 -0.068465 -0.0030379 0.0939 0.045962 0.086038 0.0071972 0 -0.023611 0 0.0017999 0 7.7633e-05 0 -0.37231
5.3516 0.014731 0.022633 0.05149 0.017472 0.050874 0.01023 -0.02436 -0.05623 -0.030128 0.038536 -0.004079 -6.6932 0.0064648 -0.0056416 0.0011805 -0.068757 0.0063489 0.092616 0.044826 0.087929 0.0059098 0 -0.023188 0 0.0012345 0 0.00051591 0 -0.13603
5.3555 0.015985 0.014237 0.085896 0.057641 0.054024 0.034323 -0.028409 -0.046751 -0.046645 0.028742 -0.010033 -6.0589 0.0044204 -0.0049869 0.0051374 -0.067193 0.006692 0.093404 0.046477 0.086475 0.0027911 0 -0.022642 0 0.00083228 0 0.0011529 0 -0.056586
5.3594 0.018192 0.0080824 0.10202 0.075492 0.035361 0.042532 -0.0027698 0.0047995 -0.016202 0.019587 0.0078513 -5.4282 0.0026282 -0.0035361 0.0072318 -0.063893 -0.0032347 0.09536 0.049075 0.082893 0.00072652 0 -0.022231 0 0.0008175 0 0.0015795 0 -0.22084
5.3633 0.017932 0.0060377 0.096874 0.060419 0.0046017 0.026036 0.037912 0.060196 0.047015 0.021728 0.045797 -4.7841 0.0023604 -0.0025078 0.0055846 -0.060947 -0.018105 0.096509 0.050071 0.080632 0.0011582 0 -0.022208 0 0.0010788 0 0.0014666 0 -0.53924
5.3672 0.012848 0.0068407 0.076894 0.023311 -0.019372 -0.0050902 0.068479 0.078295 0.10031 0.032819 0.081659 -4.1224 0.0026209 -0.0023068 0.00085492 -0.060469 -0.029 0.095763 0.048242 0.081821 0.003099 0 -0.022685 0 0.0013672 0 0.00090828 0 -0.78335
5.3711 0.0040841 0.0074516 0.051142 -0.013354 -0.023462 -0.029281 0.068907 0.046256 0.10179 0.039086 0.087207 -3.4525 0.0017441 -0.0024433 -0.0038592 -0.062659 -0.028526 0.094086 0.044474 0.08494 0.0043944 0 -0.023477 0 0.0015506 0 0.00035098 0 -0.73067
5.375 -0.0041915 0.0051642 0.025793 -0.032217 -0.010445 -0.030337 0.036357 -0.013365 0.042168 0.028766 0.049007 -2.7845 -0.00037903 -0.0023853 -0.0054605 -0.065759 -0.015129 0.093561 0.040938 0.086198 0.0037344 0 -0.024113 0 0.0016747 0 0.00017402 0 -0.32221
5.3789 -0.0080669 -0.00090768 0.0034303 -0.031055 0.0048083 -0.010047 -0.013354 -0.063226 -0.046395 0.0041272 -0.018158 -2.1195 -0.0019386 -0.0022257 -0.0034687 -0.067868 0.0058177 0.095186 0.039563 0.083377 0.0014921 0 -0.0241 0 0.0018154 0 0.00035043 0 0.27958
5.3828 -0.007267 -0.0095684 -0.014509 -0.020024 0.0090189 0.013685 -0.055118 -0.079826 -0.1121 -0.020003 -0.077867 -1.4522 -0.0011069 -0.0024068 -0.00030359 -0.068763 0.024815 0.097594 0.040935 0.078322 -0.0010652 0 -0.023313 0 0.0019187 0 0.00052414 0 0.78179
5.3867 -0.005697 -0.018383 -0.025988 -0.011218 0.0010086 0.021328 -0.068969 -0.066259 -0.11947 -0.029936 -0.095936 -0.78079 0.0018543 -0.0029413 0.0010963 -0.069898 0.033462 0.09811 0.044129 0.075491 -0.0029836 0 -0.022172 0 0.0018091 0 0.00040144 0 0.94631
5.3906 -0.0085373 -0.025157 -0.029314 -0.01035 -0.010324 0.0065437 -0.051313 -0.042139 -0.07206 -0.025563 -0.064365 -0.11323 0.004588 -0.0031942 4.4495e-05 -0.072606 0.029157 0.095229 0.047314 0.077829 -0.0039287 0 -0.021387 0 0.001357 0 3.855e-05 0 0.74453
5.3945 -0.018197 -0.029362 -0.02543 -0.016114 -0.017172 -0.020647 -0.016622 -0.024264 -0.0062884 -0.01945 -0.0069653 0.53919 0.0048446 -0.0026212 -0.0014127 -0.076329 0.016449 0.090119 0.048713 0.083922 -0.0036151 0 -0.021421 0 0.00063254 0 -0.00025709 0 0.37382
5.3984 -0.03242 -0.032659 -0.018772 -0.024974 -0.020949 -0.043868 0.011402 -0.01669 0.036193 -0.023984 0.037698 1.1738 0.0026621 -0.0016446 -0.00074422 -0.078694 0.0041237 0.085697 0.047508 0.089175 -0.0015199 0 -0.022122 0 -9.3725e-05 0 -0.00026655 0 0.12514
5.4023 -0.046062 -0.037948 -0.015411 -0.035445 -0.029158 -0.053993 0.013961 -0.016039 0.034804 -0.039841 0.042692 1.801 0.00025654 -0.001527 0.0023502 -0.077456 -0.0001167 0.084197 0.044324 0.089867 0.0023947 0 -0.022876 0 -0.00049452 0 -4.6813e-05 0 0.19676
5.4063 -0.055057 -0.047312 -0.019745 -0.048419 -0.045159 -0.054714 -0.012042 -0.021863 -0.0029752 -0.057222 0.0084626 2.4354 -0.00031371 -0.0031154 0.0054798 -0.072546 0.0061224 0.085561 0.040933 0.086241 0.0067099 0 -0.023164 0 -0.00034983 0 0.00022895 0 0.58423
5.4102 -0.059346 -0.060262 -0.032231 -0.06479 -0.062688 -0.056547 -0.053278 -0.038834 -0.054125 -0.067714 -0.042365 3.0805 0.00066477 -0.0056604 0.0058382 -0.066319 0.019494 0.088049 0.039222 0.08185 0.0088069 0 -0.023016 0 0.00036805 0 0.0005575 0 1.1142
5.4141 -0.062535 -0.07378 -0.049653 -0.083563 -0.071782 -0.066131 -0.089493 -0.068916 -0.097913 -0.073599 -0.084306 3.7238 0.00081093 -0.0070612 0.0029797 -0.061763 0.034139 0.090156 0.040005 0.080081 0.0067308 0 -0.022938 0 0.0014943 0 0.0011394 0 1.5809
5.418 -0.068742 -0.084382 -0.067415 -0.10191 -0.070096 -0.080858 -0.10653 -0.10397 -0.12506 -0.084406 -0.10576 4.3455 -0.0018187 -0.0055621 -0.00063724 -0.060254 0.045798 0.091747 0.042547 0.08136 0.0011468 0 -0.023366 0 0.0027163 0 0.0020747 0 1.8751
5.4219 -0.079375 -0.090694 -0.082101 -0.11626 -0.067079 -0.092797 -0.10408 -0.12909 -0.13574 -0.10444 -0.11135 4.9351 -0.0064228 -0.001405 -0.0018796 -0.060754 0.053688 0.093426 0.045207 0.083555 -0.0046828 0 -0.024184 0 0.0036562 0 0.0030617 0 2.0173
5.4258 -0.092387 -0.094457 -0.092818 -0.12322 -0.075393 -0.096959 -0.093656 -0.13485 -0.13366 -0.12518 -0.11177 5.4991 -0.0097602 0.0031735 0.00021713 -0.060999 0.059242 0.095199 0.046646 0.084701 -0.0073076 0 -0.024772 0 0.0040091 0 0.0035068 0 2.0946
5.4297 -0.10436 -0.099094 -0.10105 -0.12066 -0.097605 -0.095738 -0.089306 -0.12616 -0.12362 -0.13198 -0.11291 6.0538 -0.0089348 0.0057057 0.0036983 -0.059481 0.063577 0.096183 0.046597 0.084985 -0.0058958 0 -0.024568 0 0.0037081 0 0.0030425 0 2.1751
5.4336 -0.11336 -0.10702 -0.10956 -0.10953 -0.12208 -0.096085 -0.098411 -0.11807 -0.11216 -0.11916 -0.11382 6.6098 -0.0040825 0.0054249 0.0056612 -0.05649 0.066338 0.095777 0.045599 0.085996 -0.0028136 0 -0.023595 0 0.0030039 0 0.0019663 0 2.2725
5.4375 -0.1201 -0.1179 -0.12089 -0.095459 -0.13338 -0.10319 -0.11843 -0.1219 -0.10692 -0.098299 -0.11268 7.1632 0.0015927 0.0035967 0.0049662 -0.053464 0.066832 0.094794 0.044179 0.088366 -0.0013364 0 -0.022462 0 0.0023528 0 0.0011065 0 2.3742
5.4414 -0.12653 -0.12919 -0.1358 -0.087938 -0.12749 -0.11697 -0.14053 -0.13543 -0.11237 -0.089899 -0.11233 7.701 0.0045028 0.0020243 0.0031087 -0.051426 0.065882 0.094992 0.042462 0.090608 -0.0026242 0 -0.021818 0 0.0021417 0 0.0011451 0 2.4831
5.4453 -0.13359 -0.13813 -0.15203 -0.095591 -0.11665 -0.13383 -0.15624 -0.14672 -0.12608 -0.10539 -0.1187 8.2131 0.0036116 0.0012623 0.0025599 -0.049953 0.066091 0.097176 0.040607 0.090577 -0.0048472 0 -0.021807 0 0.0024385 0 0.002001 0 2.6234
5.4492 -0.14022 -0.14367 -0.16449 -0.12003 -0.11803 -0.1504 -0.16233 -0.14764 -0.14057 -0.13637 -0.13399 8.7003 0.00098342 0.00031047 0.0043195 -0.047564 0.06993 0.099928 0.039425 0.088002 -0.0052363 0 -0.022026 0 0.0029712 0 0.0028804 0 2.8076
5.4531 -0.14475 -0.14671 -0.16774 -0.15308 -0.137 -0.16496 -0.16154 -0.14296 -0.14998 -0.16172 -0.1527 9.1699 -0.00039115 -0.0019658 0.0070316 -0.04313 0.077411 0.10057 0.040153 0.08525 -0.0029094 0 -0.022 0 0.0033654 0 0.0029962 0 3.0083
5.457 -0.14719 -0.14916 -0.16026 -0.18061 -0.16147 -0.17583 -0.15972 -0.14575 -0.15508 -0.1662 -0.16539 9.6251 0.00067635 -0.0051932 0.0083534 -0.037117 0.08576 0.0977 0.043285 0.085272 0.00040486 0 -0.021666 0 0.0034458 0 0.0023021 0 3.1721
5.4609 -0.14993 -0.15275 -0.14744 -0.19111 -0.17325 -0.18005 -0.16182 -0.16354 -0.16098 -0.15321 -0.16706 10.06 0.0028184 -0.0073768 0.0070934 -0.031616 0.091574 0.092811 0.047549 0.088685 0.0023958 0 -0.021396 0 0.0033488 0 0.0015441 0 3.2663
5.4648 -0.15598 -0.15844 -0.14002 -0.18298 -0.16566 -0.17541 -0.16898 -0.18922 -0.16984 -0.14046 -0.16186 10.464 0.0038267 -0.0065565 0.0040772 -0.029079 0.093572 0.089173 0.050364 0.092979 0.0026889 0 -0.021539 0 0.0033606 0 0.001565 0 3.3102
5.4688 -0.16611 -0.16631 -0.1473 -0.16519 -0.15011 -0.16416 -0.17823 -0.20622 -0.17688 -0.14366 -0.15937 10.834 0.0029649 -0.0027105 0.0011273 -0.030613 0.093393 0.088949 0.049763 0.094749 0.0030808 0 -0.021991 0 0.0036372 0 0.0025091 0 3.3583
5.4727 -0.17751 -0.17536 -0.16928 -0.15095 -0.1452 -0.15401 -0.18501 -0.20315 -0.17525 -0.16389 -0.16605 11.173 0.0015722 0.0019158 -0.00061616 -0.035033 0.093841 0.091332 0.04622 0.092805 0.0052006 0 -0.022233 0 0.0040607 0 0.0036736 0 3.4521
5.4766 -0.1856 -0.18358 -0.19461 -0.14926 -0.15916 -0.15355 -0.18685 -0.18422 -0.1655 -0.18931 -0.18007 11.494 0.0014584 0.0044294 -0.0013712 -0.039377 0.096418 0.093561 0.042584 0.089106 0.008198 0 -0.021815 0 0.0043486 0 0.0041429 0 3.5876
5.4805 -0.18753 -0.18853 -0.20753 -0.16028 -0.18251 -0.16539 -0.18565 -0.16569 -0.15895 -0.20739 -0.19413 11.802 0.0028075 0.0034486 -0.0019568 -0.040637 0.10052 0.093744 0.041897 0.086696 0.0092058 0 -0.020792 0 0.0042997 0 0.003604 0 3.7276
5.4844 -0.18444 -0.18882 -0.20014 -0.17679 -0.19752 -0.18307 -0.18631 -0.16212 -0.16925 -0.21435 -0.20276 12.096 0.0037656 -4.3635e-05 -0.0026483 -0.037579 0.10474 0.092596 0.044881 0.086802 0.0064069 0 -0.019675 0 0.0039531 0 0.0025955 0 3.8392
5.4883 -0.18043 -0.18527 -0.17981 -0.18979 -0.19469 -0.1953 -0.19228 -0.17513 -0.1983 -0.21364 -0.20613 12.365 0.0022078 -0.0037486 -0.0029167 -0.031406 0.10856 0.092365 0.049312 0.088001 0.0015375 0 -0.018962 0 0.003533 0 0.0019911 0 3.9126
5.4922 -0.17905 -0.18069 -0.16455 -0.19367 -0.18006 -0.19435 -0.20168 -0.19393 -0.23014 -0.2079 -0.20691 12.6 -0.00198 -0.005909 -0.002209 -0.024774 0.11223 0.094184 0.051878 0.088114 -0.0011204 0 -0.018723 0 0.0032569 0 0.0022303 0 3.9426
5.4961 -0.18047 -0.17792 -0.16838 -0.18845 -0.16751 -0.18158 -0.20768 -0.20544 -0.24076 -0.19495 -0.20439 12.795 -0.0063322 -0.0063292 -0.00077577 -0.019895 0.11523 0.096732 0.050905 0.086684 0.001277 0 -0.018639 0 0.0031882 0 0.0030012 0 3.9038
5.5 -0.18165 -0.17774 -0.1887 -0.17851 -0.16518 -0.16569 -0.20363 -0.20378 -0.21699 -0.17257 -0.19346 12.955 -0.0076247 -0.0058815 0.00042442 -0.017167 0.11517 0.097655 0.047596 0.085375 0.00701 0 -0.018416 0 0.003243 0 0.0036068 0 3.76
5.5039 -0.17929 -0.17833 -0.20713 -0.16961 -0.16978 -0.15576 -0.18892 -0.19177 -0.16851 -0.14592 -0.17075 13.085 -0.0045627 -0.0052696 0.00063694 -0.015385 0.10937 0.096227 0.044824 0.08597 0.010918 0 -0.018111 0 0.0033089 0 0.0036101 0 3.5122
5.5078 -0.17283 -0.17701 -0.20461 -0.1657 -0.17321 -0.15535 -0.17029 -0.1758 -0.12213 -0.12752 -0.14217 13.193 0.0010063 -0.0043595 1.9842e-05 -0.01325 0.097996 0.094359 0.044732 0.088176 0.0091139 0 -0.018023 0 0.0033425 0 0.0031486 0 3.2367
5.5117 -0.1648 -0.17257 -0.17838 -0.16688 -0.17241 -0.16185 -0.15724 -0.16098 -0.1027 -0.128 -0.12267 13.285 0.0054216 -0.002633 -0.00063116 -0.010793 0.085785 0.0948 0.047242 0.089685 0.0028983 0 -0.01829 0 0.0033696 0 0.0026952 0 3.0594
5.5156 -0.15828 -0.16605 -0.14565 -0.16941 -0.1711 -0.16996 -0.15518 -0.15081 -0.11668 -0.14609 -0.12628 13.362 0.0059618 -0.00013179 -0.00083219 -0.0093596 0.079847 0.098333 0.050512 0.08848 -0.0020946 0 -0.018649 0 0.0034178 0 0.0025751 0 3.0695
5.5195 -0.15393 -0.15908 -0.12955 -0.16802 -0.17217 -0.17506 -0.16211 -0.14885 -0.15083 -0.16832 -0.15397 13.421 0.0027437 0.0021855 -0.00097884 -0.01016 0.084524 0.10287 0.052563 0.084998 -0.0010113 0 -0.018646 0 0.0034696 0 0.0027191 0 3.2393
5.5234 -0.14925 -0.15168 -0.13894 -0.1594 -0.17076 -0.17377 -0.17093 -0.15737 -0.18476 -0.17934 -0.19027 13.454 -0.0016951 0.0030998 -0.001875 -0.01277 0.097435 0.1054 0.05249 0.081869 0.0055567 0 -0.018109 0 0.0034793 0 0.0028284 0 3.4244
5.5273 -0.14046 -0.1416 -0.15967 -0.14429 -0.15751 -0.16318 -0.17457 -0.17292 -0.20438 -0.17311 -0.21268 13.459 -0.004599 0.0021974 -0.0036865 -0.015115 0.11026 0.10465 0.050524 0.081449 0.011844 0 -0.017377 0 0.003423 0 0.0027046 0 3.4509
5.5313 -0.12545 -0.12642 -0.16553 -0.12645 -0.12959 -0.14145 -0.16894 -0.18403 -0.20542 -0.15476 -0.20635 13.439 -0.0050447 0.00033233 -0.0054419 -0.015117 0.114 0.10197 0.047471 0.083642 0.011991 0 -0.017028 0 0.0033282 0 0.0023989 0 3.223
5.5352 -0.1054 -0.10637 -0.13981 -0.10905 -0.097088 -0.11026 -0.15227 -0.17602 -0.18765 -0.1324 -0.17209 13.402 -0.0042053 -0.00096919 -0.0057015 -0.012559 0.10451 0.09946 0.044403 0.086154 0.0052371 0 -0.017354 0 0.0032623 0 0.0020836 0 2.7645
5.5391 -0.084106 -0.085311 -0.08916 -0.09168 -0.075942 -0.076122 -0.12352 -0.14108 -0.14958 -0.10846 -0.12224 13.356 -0.0038336 -0.00067469 -0.003849 -0.0093992 0.084099 0.097734 0.042678 0.086835 -0.0035793 0 -0.018094 0 0.0033018 0 0.0018546 0 2.1734
5.543 -0.066032 -0.068582 -0.038158 -0.071222 -0.072991 -0.048112 -0.083635 -0.085366 -0.091126 -0.079635 -0.069794 13.302 -0.0044639 0.00098546 -0.00079774 -0.0081343 0.058619 0.095683 0.043618 0.085632 -0.0085168 0 -0.01869 0 0.0035003 0 0.001691 0 1.5456
5.5469 -0.054595 -0.059413 -0.010209 -0.046405 -0.078316 -0.032884 -0.038846 -0.026666 -0.021079 -0.044627 -0.021695 13.23 -0.0049483 0.0027475 0.0016054 -0.0096557 0.033164 0.092392 0.047501 0.084269 -0.0076624 0 -0.018801 0 0.0038567 0 0.0015721 0 0.94328
5.5508 -0.051234 -0.056951 -0.011291 -0.021894 -0.074233 -0.031232 -0.0015329 0.016146 0.040707 -0.010473 0.018703 13.135 -0.003679 0.0033156 0.0020086 -0.01256 0.010513 0.088911 0.052666 0.084182 -0.0041455 0 -0.018552 0 0.0042815 0 0.0015571 0 0.42601
5.5547 -0.055039 -0.0575 -0.029239 -0.0074292 -0.05347 -0.03901 0.014832 0.033108 0.071927 0.010261 0.04514 13.025 -0.00034844 0.002325 0.00059618 -0.014543 -0.0071233 0.087671 0.055966 0.085026 -0.002444 0 -0.018302 0 0.0045942 0 0.0017013 0 0.090252
5.5586 -0.062725 -0.057766 -0.046668 -0.011453 -0.028529 -0.05105 0.0042994 0.025327 0.061771 0.0090966 0.047351 12.916 0.0033631 0.00054179 -0.001127 -0.014536 -0.015944 0.089961 0.054797 0.08531 -0.0038894 0 -0.018184 0 0.004594 0 0.0019134 0 0.051205
5.5625 -0.069434 -0.057218 -0.054604 -0.033908 -0.021674 -0.063921 -0.026516 -0.00030182 0.018195 -0.011503 0.018563 12.826 0.0048665 -0.00079964 -0.0015891 -0.013546 -0.011338 0.094168 0.049255 0.084309 -0.0057574 0 -0.017945 0 0.0041919 0 0.001963 0 0.36239
5.5664 -0.070821 -0.05765 -0.055792 -0.064432 -0.043825 -0.075248 -0.062148 -0.03694 -0.038098 -0.040672 -0.035297 12.752 0.0026986 -0.00097384 -0.00037291 -0.01343 0.008312 0.096852 0.042406 0.083019 -0.0045217 0 -0.017261 0 0.0035148 0 0.0016915 0 0.94217
5.5703 -0.06571 -0.060612 -0.057782 -0.088168 -0.082324 -0.081687 -0.088382 -0.078586 -0.087718 -0.067956 -0.094873 12.669 -0.002134 -0.00030072 0.0015602 -0.014871 0.038274 0.095824 0.038124 0.083035 0.00027406 0 -0.016203 0 0.0028726 0 0.0012254 0 1.5841
5.5742 -0.057333 -0.065256 -0.064604 -0.095072 -0.10994 -0.079391 -0.1005 -0.11709 -0.12252 -0.089349 -0.13789 12.547 -0.0066457 0.00016156 0.0027387 -0.016603 0.068308 0.092228 0.038147 0.084586 0.0054455 0 -0.01533 0 0.0025755 0 0.00094157 0 2.0593
5.5781 -0.051561 -0.068592 -0.074385 -0.085584 -0.10744 -0.067675 -0.10304 -0.1414 -0.14399 -0.1054 -0.15271 12.375 -0.0079109 -0.00047559 0.0023647 -0.016673 0.087867 0.089526 0.040885 0.086022 0.0072874 0 -0.015267 0 0.0027242 0 0.0011673 0 2.2368
5.582 -0.052794 -0.067899 -0.082452 -0.068575 -0.079262 -0.051958 -0.10243 -0.1425 -0.15407 -0.11525 -0.1433 12.169 -0.0051351 -0.0021354 0.00086379 -0.01451 0.091861 0.090367 0.043036 0.085519 0.005082 0 -0.016127 0 0.0031473 0 0.0018792 0 2.1328
5.5859 -0.06045 -0.063118 -0.084505 -0.053907 -0.048327 -0.041572 -0.099996 -0.1202 -0.14901 -0.11447 -0.12188 11.962 -0.00019143 -0.0037468 -0.00057187 -0.011686 0.082529 0.094364 0.04254 0.083299 0.0015245 0 -0.017344 0 0.0035459 0 0.0026967 0 1.861
5.5898 -0.069039 -0.05713 -0.077074 -0.046031 -0.035699 -0.042875 -0.091983 -0.084877 -0.12275 -0.099528 -0.097146 11.778 0.0037941 -0.0040572 -0.0010043 -0.010545 0.066336 0.098775 0.040195 0.081911 -0.00010021 0 -0.018111 0 0.0037288 0 0.0031906 0 1.5379
5.5938 -0.072089 -0.053669 -0.057841 -0.04332 -0.044146 -0.053631 -0.075288 -0.051287 -0.07606 -0.073376 -0.06947 11.617 0.004745 -0.0026796 -0.00047716 -0.01196 0.048986 0.10109 0.038608 0.083978 0.0010662 0 -0.018027 0 0.003735 0 0.003219 0 1.224
5.5977 -0.066961 -0.054531 -0.028821 -0.042253 -0.059369 -0.064475 -0.052441 -0.0292 -0.021587 -0.045256 -0.036841 11.456 0.0030913 -0.00051811 0.00013711 -0.014426 0.032806 0.10081 0.039632 0.089464 0.0032071 0 -0.017371 0 0.0037426 0 0.0029834 0 0.93404
5.6016 -0.056687 -0.058247 4.7506e-06 -0.041549 -0.065261 -0.066828 -0.030579 -0.019065 0.021206 -0.024026 -0.0038595 11.271 0.0012935 0.00083787 2.4371e-05 -0.015404 0.018058 0.098908 0.042751 0.095192 0.0042212 0 -0.016777 0 0.0038657 0 0.0027742 0 0.68173
5.6055 -0.047409 -0.061167 0.012983 -0.042308 -0.057441 -0.060083 -0.016022 -0.015777 0.037535 -0.012084 0.017077 11.059 0.0018094 0.0003377 -0.00072342 -0.01371 0.0059189 0.096133 0.045801 0.097257 0.00394 0 -0.016642 0 0.0040419 0 0.0026808 0 0.50318
5.6094 -0.043624 -0.060078 -0.00076766 -0.044896 -0.043511 -0.051178 -0.010459 -0.015827 0.025784 -0.0064565 0.01496 10.833 0.0050628 -0.0016427 -0.0010886 -0.010648 -0.00036826 0.092378 0.047084 0.094192 0.0038369 0 -0.016835 0 0.0041232 0 0.002553 0 0.43819
5.6133 -0.045149 -0.054429 -0.036122 -0.046723 -0.032978 -0.047028 -0.012358 -0.020308 -0.0034974 -0.0055343 -0.0090085 10.611 0.0089796 -0.0034845 -5.0475e-05 -0.0088276 0.002507 0.087836 0.046752 0.088027 0.0048299 0 -0.01694 0 0.0040669 0 0.0022289 0 0.49698
5.6172 -0.047996 -0.046624 -0.071668 -0.043928 -0.028905 -0.047491 -0.020893 -0.031302 -0.036128 -0.013156 -0.040323 10.397 0.010479 -0.003484 0.002303 -0.0097762 0.014755 0.08424 0.046245 0.082438 0.005886 0 -0.016753 0 0.0040171 0 0.0017639 0 0.65081
5.6211 -0.047974 -0.040255 -0.084229 -0.035592 -0.028815 -0.046072 -0.036914 -0.046551 -0.062735 -0.034256 -0.061997 10.18 0.0078296 -0.0011227 0.0045354 -0.012569 0.032282 0.084179 0.04665 0.079885 0.005152 0 -0.016507 0 0.0041671 0 0.001409 0 0.85218
5.625 -0.043764 -0.037554 -0.067708 -0.025997 -0.0308 -0.037658 -0.059253 -0.059122 -0.081009 -0.065953 -0.067601 9.9443 0.0020958 0.0024925 0.0049075 -0.014704 0.048656 0.088658 0.047734 0.080316 0.0023906 0 -0.016626 0 0.0045252 0 0.0013609 0 1.0565
5.6289 -0.037156 -0.037872 -0.039187 -0.021968 -0.035718 -0.025132 -0.080905 -0.063027 -0.091989 -0.094209 -0.064233 9.6842 -0.0034401 0.0053126 0.0029486 -0.0143 0.058563 0.095401 0.048539 0.082208 -0.00012244 0 -0.01725 0 0.0048278 0 0.0015543 0 1.2205
5.6328 -0.030884 -0.038222 -0.024894 -0.027041 -0.042801 -0.017585 -0.090817 -0.058819 -0.095336 -0.10164 -0.062785 9.4086 -0.0055043 0.0056375 0.00013382 -0.011539 0.059955 0.1001 0.04864 0.084372 0.00045382 0 -0.018034 0 0.0047274 0 0.0017279 0 1.2878
5.6367 -0.026375 -0.035483 -0.037016 -0.037645 -0.045598 -0.021377 -0.081386 -0.052629 -0.088065 -0.080721 -0.06532 9.1305 -0.0030839 0.0031444 -0.0011601 -0.0081688 0.053654 0.099883 0.048587 0.086545 0.0045353 0 -0.018422 0 0.0041159 0 0.0017028 0 1.1945
5.6406 -0.023233 -0.028659 -0.062075 -0.045048 -0.035843 -0.032934 -0.055079 -0.048975 -0.067174 -0.040313 -0.062171 8.8563 0.0019466 -0.00093138 0.00028259 -0.0057815 0.041562 0.095869 0.049061 0.088497 0.0092194 0 -0.018136 0 0.0032831 0 0.0015823 0 0.90841
5.6445 -0.020304 -0.019545 -0.072149 -0.041797 -0.013223 -0.04086 -0.023363 -0.04474 -0.033322 0.00089091 -0.041792 8.5839 0.0062534 -0.0044804 0.0032515 -0.0046779 0.025505 0.092122 0.049813 0.089215 0.010656 0 -0.017435 0 0.0027344 0 0.001646 0 0.47346
5.6484 -0.016795 -0.011338 -0.049575 -0.027315 0.0099281 -0.035854 0.0017462 -0.031403 0.0074243 0.028016 -0.0037407 8.3092 0.0074129 -0.0056498 0.0049868 -0.0042805 0.0075547 0.091956 0.049684 0.08755 0.0075325 0 -0.016887 0 0.0027946 0 0.002025 0 0.010856
5.6523 -0.012376 -0.0062471 -0.0031066 -0.0079701 0.016961 -0.019036 0.015851 -0.004428 0.044836 0.038366 0.037922 8.0333 0.0054308 -0.0038702 0.0036655 -0.0043664 -0.0091721 0.095028 0.047818 0.083828 0.0022758 0 -0.016893 0 0.0033395 0 0.0024833 0 -0.33877
5.6563 -0.0066162 -0.003901 0.038891 0.0082063 0.0027095 -0.00065454 0.022636 0.029101 0.067969 0.038068 0.064277 7.7627 0.0023524 -0.00028707 0.00030911 -0.0055709 -0.020706 0.097998 0.04476 0.080454 -0.0012131 0 -0.017368 0 0.0039056 0 0.0025524 0 -0.49508
5.6602 0.0011474 -0.001654 0.051822 0.017448 -0.018605 0.0095445 0.027016 0.052941 0.069417 0.032521 0.065327 7.5018 0.00044201 0.0027189 -0.0018383 -0.00853 -0.023765 0.09798 0.042193 0.080331 -0.0010931 0 -0.017864 0 0.0040943 0 0.0019341 0 -0.4777
5.6641 0.011124 0.0035565 0.033935 0.021922 -0.023294 0.011011 0.028803 0.053509 0.048834 0.021665 0.045697 7.2476 0.00050732 0.0028597 -0.00022798 -0.012645 -0.017565 0.095286 0.041479 0.084253 0.0010325 0 -0.017982 0 0.0039133 0 0.0008173 0 -0.37687
5.668 0.022353 0.01324 0.005312 0.026319 0.0011167 0.012054 0.023849 0.031269 0.014082 0.0045767 0.018489 6.9922 0.0016833 -0.00051037 0.0042861 -0.016002 -0.0045352 0.092809 0.042466 0.089812 0.0020656 0 -0.017698 0 0.0037432 0 -0.00019799 0 -0.28532
5.6719 0.033008 0.026579 -0.010198 0.033097 0.043344 0.021328 0.011425 0.0016532 -0.02107 -0.013134 -0.0051351 6.7308 0.0026369 -0.0056614 0.0076095 -0.016812 0.010409 0.092891 0.043824 0.093203 0.00057335 0 -0.017346 0 0.0039518 0 -0.00053435 0 -0.25163
5.6758 0.041735 0.041102 -0.0027989 0.040847 0.076685 0.03967 -0.00053396 -0.015515 -0.042122 -0.019138 -0.020307 6.468 0.0029144 -0.0093341 0.0057057 -0.015063 0.021417 0.094993 0.044535 0.092464 -0.0020261 0 -0.017305 0 0.0045084 0 -8.1509e-05 0 -0.28851
5.6797 0.048818 0.054094 0.020143 0.046921 0.081732 0.059814 0.001064 -0.0092253 -0.039365 -0.0034482 -0.02435 6.2141 0.0031419 -0.0088836 -0.001638 -0.01266 0.023306 0.09649 0.044958 0.089173 -0.0032533 0 -0.017674 0 0.0049632 0 0.0007159 0 -0.41327
5.6836 0.055967 0.063818 0.044853 0.051233 0.063003 0.07345 0.024428 0.017421 -0.010895 0.031921 -0.011561 5.9752 0.0039991 -0.0042921 -0.0099953 -0.011728 0.013008 0.095576 0.046308 0.086919 -0.0022584 0 -0.018218 0 0.0048287 0 0.0011988 0 -0.66744
5.6875 0.064793 0.070136 0.063155 0.057188 0.04428 0.078296 0.065446 0.052728 0.03779 0.073061 0.024671 5.7467 0.0051442 0.001572 -0.013491 -0.012664 -0.0090568 0.093128 0.049061 0.087928 -0.00054863 0 -0.018582 0 0.0040276 0 0.00098553 0 -1.0867
5.6914 0.075331 0.074518 0.075305 0.06866 0.047235 0.078829 0.10981 0.086212 0.09613 0.10481 0.082763 5.5171 0.0053327 0.0048823 -0.0095109 -0.01387 -0.038204 0.091616 0.052 0.091029 -9.9983e-05 0 -0.018577 0 0.0029979 0 0.00022855 0 -1.6452
5.6953 0.085993 0.079499 0.084698 0.085868 0.073159 0.081183 0.14272 0.11372 0.1508 0.1219 0.14642 5.2792 0.0037306 0.0036376 -0.00092414 -0.013528 -0.066299 0.092379 0.053027 0.092858 -0.0010093 0 -0.018308 0 0.0023458 0 -0.00054475 0 -2.2293
5.6992 0.095003 0.087528 0.093054 0.10417 0.10394 0.088068 0.15744 0.13486 0.18785 0.13 0.18988 5.0393 0.0010885 -0.0008713 0.0061919 -0.011691 -0.0847 0.09422 0.051104 0.091098 -0.0012905 0 -0.018069 0 0.0023523 0 -0.00085292 0 -2.6758
5.7031 0.102 0.09952 0.10121 0.11714 0.11984 0.098242 0.15629 0.14765 0.19621 0.13649 0.19364 4.8154 -0.00059332 -0.0051282 0.0074568 -0.01051 -0.088241 0.094803 0.047452 0.086672 0.00091387 0 -0.018097 0 0.0027728 0 -0.00059992 0 -2.8565
5.707 0.10839 0.11392 0.112 0.12135 0.11665 0.10954 0.14547 0.14749 0.17296 0.14139 0.15863 4.6248 0.00016508 -0.006144 0.0035572 -0.012171 -0.077894 0.093255 0.044792 0.082844 0.005051 0 -0.018405 0 0.0031069 0 -8.4788e-05 0 -2.7529
5.7109 0.11611 0.12726 0.12898 0.11895 0.10684 0.12108 0.1304 0.13212 0.12747 0.13823 0.10702 4.472 0.0027437 -0.0036425 -0.00073507 -0.016433 -0.060195 0.091128 0.045236 0.082215 0.0082873 0 -0.018781 0 0.0030798 0 0.00028669 0 -2.4723
5.7148 0.12604 0.13616 0.15084 0.11606 0.10601 0.1325 0.11582 0.10735 0.079872 0.12367 0.068211 4.3467 0.004715 5.6517e-05 -0.00089592 -0.020249 -0.043671 0.09072 0.048654 0.084487 0.0080485 0 -0.018973 0 0.0028837 0 0.0003257 0 -2.1951
5.7188 0.13715 0.13961 0.16867 0.11864 0.11883 0.14222 0.10788 0.08685 0.052346 0.10504 0.060938 4.2338 0.0039895 0.0021913 0.0035282 -0.020134 -0.03468 0.092612 0.052884 0.086992 0.0044515 0 -0.018879 0 0.0029539 0 0.00015442 0 -2.0875
5.7227 0.14708 0.13963 0.17183 0.12905 0.13735 0.14815 0.11311 0.084669 0.057587 0.096751 0.084678 4.1266 0.00089186 0.001782 0.0088574 -0.015299 -0.035325 0.095083 0.055429 0.087282 0.00017962 0 -0.018622 0 0.0034979 0 1.8439e-05 0 -2.2278
5.7266 0.1535 0.13971 0.15844 0.1455 0.15081 0.1504 0.1333 0.10592 0.092353 0.10835 0.12475 4.033 -0.0019324 6.2464e-05 0.010786 -0.0087149 -0.044234 0.096002 0.055141 0.08524 -0.0020799 0 -0.018438 0 0.0042348 0 9.3802e-06 0 -2.5802
5.7305 0.15531 0.14214 0.13969 0.1636 0.15535 0.15239 0.16153 0.1431 0.14085 0.13586 0.16449 3.968 -0.0019362 -0.0010145 0.0081706 -0.0049664 -0.058723 0.095113 0.052629 0.08288 -0.0020737 0 -0.018476 0 0.004613 0 -3.9064e-05 0 -3.0225
5.7344 0.15317 0.14646 0.13177 0.17831 0.15453 0.15771 0.18513 0.18077 0.18516 0.16506 0.19402 3.9403 0.00074698 -0.00062953 0.003781 -0.0066593 -0.076153 0.094225 0.049424 0.08232 -0.0018989 0 -0.018677 0 0.004316 0 -0.0003784 0 -3.4082
5.7383 0.14914 0.15025 0.14152 0.18522 0.15247 0.1654 0.19449 0.20479 0.21459 0.18339 0.2107 3.9431 0.0031292 0.00039244 0.0015977 -0.012436 -0.093652 0.095123 0.046839 0.083997 -0.0035633 0 -0.018836 0 0.003583 0 -0.0010486 0 -3.6314
5.7422 0.14581 0.15143 0.15973 0.18166 0.149 0.16918 0.19002 0.20908 0.22738 0.18873 0.2147 3.9593 0.002049 0.00068588 0.0032945 -0.018261 -0.10735 0.097494 0.045372 0.086641 -0.0066938 0 -0.018798 0 0.0030266 0 -0.0017395 0 -3.6626
5.7461 0.14512 0.14992 0.16938 0.16826 0.14192 0.16289 0.18028 0.19627 0.22579 0.1872 0.20608 3.9751 -0.0026223 -0.00019481 0.0070386 -0.020767 -0.11283 0.099119 0.044726 0.088654 -0.0086887 0 -0.018616 0 0.0030938 0 -0.0019735 0 -3.5409
5.75 0.14711 0.14727 0.16146 0.14986 0.13258 0.14762 0.17298 0.17356 0.21092 0.18372 0.18579 3.9925 -0.0073316 -0.0014028 0.0094215 -0.019759 -0.10722 0.098156 0.044153 0.089313 -0.0071454 0 -0.018502 0 0.00366 0 -0.0014908 0 -3.3322
5.7539 0.14963 0.14482 0.14298 0.13421 0.12675 0.13275 0.1677 0.14817 0.18283 0.17614 0.15791 4.0298 -0.0076434 -0.0017602 0.0085132 -0.017869 -0.091458 0.095102 0.04291 0.08879 -0.0021817 0 -0.018618 0 0.0041296 0 -0.00051746 0 -3.0871
5.7578 0.14928 0.14231 0.12923 0.12788 0.12884 0.1284 0.15761 0.12547 0.14499 0.15922 0.12933 4.1071 -0.002161 -0.00098906 0.0052686 -0.017939 -0.070696 0.092381 0.040848 0.087368 0.003541 0 -0.018886 0 0.003962 0 0.00033594 0 -2.8275
5.7617 0.14354 0.13827 0.12828 0.13176 0.13594 0.1356 0.13845 0.10919 0.10693 0.13339 0.10666 4.2304 0.0059799 7.7632e-06 0.0022807 -0.020576 -0.052044 0.092032 0.038868 0.085022 0.0070129 0 -0.019017 0 0.0031462 0 0.0005036 0 -2.5655
5.7656 0.13262 0.13173 0.13337 0.13974 0.13928 0.14393 0.11506 0.10156 0.080836 0.10806 0.093248 4.3864 0.011526 8.6822e-06 0.0013302 -0.023908 -0.041036 0.093915 0.038666 0.081852 0.0071736 0 -0.018767 0 0.0022022 0 -0.00010861 0 -2.3303
5.7695 0.1197 0.12323 0.13074 0.14249 0.13247 0.13999 0.098532 0.10235 0.074029 0.094983 0.089195 4.5524 0.011384 -0.0014239 0.0020365 -0.02544 -0.039109 0.096182 0.041453 0.078693 0.005315 0 -0.018192 0 0.0017173 0 -0.0010459 0 -2.1682
5.7734 0.10891 0.11436 0.11455 0.1338 0.11804 0.11958 0.096303 0.10794 0.084062 0.098068 0.093131 4.7143 0.0069876 -0.0036112 0.00261 -0.024176 -0.043646 0.097285 0.046452 0.076943 0.0035355 0 -0.017649 0 0.0018489 0 -0.0016505 0 -2.1107
5.7773 0.10251 0.10612 0.09317 0.11484 0.10479 0.092219 0.10514 0.11239 0.10086 0.11003 0.1031 4.8771 0.0027131 -0.0053629 0.0016879 -0.021203 -0.050203 0.097271 0.050668 0.077536 0.0029227 0 -0.017528 0 0.0022341 0 -0.001559 0 -2.1374
5.7813 0.099134 0.098097 0.08045 0.09285 0.098418 0.073206 0.11393 0.11065 0.11396 0.11913 0.11541 5.0587 0.0018807 -0.0058445 -0.00055954 -0.018531 -0.055152 0.097065 0.050784 0.080024 0.0030623 0 -0.017912 0 0.0023643 0 -0.00095698 0 -2.1729
5.7852 0.094654 0.08897 0.081234 0.075543 0.095302 0.070319 0.11336 0.10159 0.11835 0.11893 0.12363 5.2724 0.0040141 -0.0049793 -0.0028942 -0.017468 -0.057011 0.096825 0.046056 0.082752 0.0029384 0 -0.018498 0 0.0020572 0 -0.00039943 0 -2.1274
5.7891 0.085033 0.077849 0.086211 0.065874 0.086519 0.077243 0.1028 0.088355 0.11463 0.11128 0.12065 5.5139 0.0057179 -0.0032778 -0.0043056 -0.017922 -0.05599 0.095462 0.039664 0.084085 0.0020141 0 -0.01884 0 0.0015987 0 -0.00035734 0 -1.9515
5.793 0.06908 0.064906 0.081373 0.061176 0.067994 0.079543 0.088206 0.0755 0.10469 0.10055 0.10322 5.7641 0.0041386 -0.0014918 -0.0047745 -0.018928 -0.052572 0.092031 0.036784 0.08359 0.00045738 0 -0.018717 0 0.0014537 0 -0.00085808 0 -1.6608
5.7969 0.049203 0.05084 0.062014 0.056542 0.045755 0.067218 0.074137 0.065208 0.088476 0.086314 0.075059 6.0051 -0.000315 -0.00039654 -0.0049157 -0.019627 -0.046462 0.087423 0.040446 0.082184 -0.001365 0 -0.0183 0 0.0018398 0 -0.0014866 0 -1.3101
5.8008 0.02977 0.036062 0.036784 0.04874 0.030025 0.042216 0.058885 0.055596 0.064801 0.06338 0.044895 6.2366 -0.0044208 -0.00061057 -0.0051142 -0.019766 -0.036693 0.084269 0.048621 0.081209 -0.0032635 0 -0.017977 0 0.0025563 0 -0.0017154 0 -0.94364
5.8047 0.014439 0.020759 0.01807 0.037244 0.02397 0.014875 0.037575 0.042422 0.034424 0.029158 0.020275 6.4753 -0.005126 -0.0022692 -0.0051587 -0.019529 -0.022708 0.084825 0.05537 0.081397 -0.0050226 0 -0.018005 0 0.0031879 0 -0.0012884 0 -0.5678
5.8086 0.00429 0.0057771 0.009388 0.022435 0.019353 -0.005893 0.0092101 0.022644 0.0012683 -0.0099396 0.002353 6.7386 -0.0021727 -0.004723 -0.0046758 -0.019148 -0.0054857 0.088851 0.05555 0.082575 -0.0060814 0 -0.018315 0 0.0034585 0 -0.00037819 0 -0.16715
5.8125 -0.0022207 -0.006947 0.0031838 0.0039889 0.0047045 -0.018742 -0.020461 -0.0030467 -0.029869 -0.040917 -0.013675 7.0272 0.0019328 -0.0067059 -0.0037436 -0.018744 0.012232 0.093697 0.049205 0.084145 -0.0057834 0 -0.018609 0 0.0034056 0 0.00056406 0 0.25445
5.8164 -0.0078548 -0.015467 -0.0091912 -0.018167 -0.021664 -0.027447 -0.043454 -0.030422 -0.056263 -0.054014 -0.032857 7.3209 0.0042789 -0.0071039 -0.0029144 -0.018404 0.026932 0.096602 0.041729 0.085673 -0.0041342 0 -0.018644 0 0.0032613 0 0.001124 0 0.65045
5.8203 -0.014858 -0.019739 -0.026748 -0.041345 -0.047485 -0.034328 -0.056297 -0.053938 -0.077137 -0.050451 -0.054625 7.5942 0.003865 -0.005776 -0.0025937 -0.018201 0.035934 0.096948 0.039443 0.087029 -0.0021914 0 -0.018418 0 0.0032056 0 0.0011798 0 0.9486
5.8242 -0.023871 -0.022415 -0.039411 -0.059439 -0.056714 -0.03763 -0.061532 -0.06891 -0.090544 -0.040504 -0.071984 7.837 0.0019051 -0.0036191 -0.0024877 -0.018074 0.038535 0.096305 0.044283 0.088147 -0.0013924 0 -0.018104 0 0.0032412 0 0.00094796 0 1.0932
5.8281 -0.033835 -0.027249 -0.039303 -0.066114 -0.044992 -0.035528 -0.062672 -0.072366 -0.091465 -0.034046 -0.076348 8.063 0.00028433 -0.0016977 -0.0017991 -0.017754 0.035912 0.096417 0.052216 0.088858 -0.0022381 0 -0.017847 0 0.0032694 0 0.00081511 0 1.0773
5.832 -0.042718 -0.036098 -0.030208 -0.059822 -0.025233 -0.031342 -0.059024 -0.063211 -0.074901 -0.033117 -0.063923 8.2975 -4.1591e-05 -0.00023617 -6.3084e-05 -0.01696 0.030018 0.097349 0.056718 0.088999 -0.0036109 0 -0.017639 0 0.003234 0 0.0010709 0 0.94265
5.8359 -0.048676 -0.047142 -0.024427 -0.046131 -0.017167 -0.032822 -0.04717 -0.043062 -0.042431 -0.033398 -0.038879 8.5553 0.0007071 0.001459 0.0021973 -0.015724 0.02252 0.09771 0.054223 0.088597 -0.0035769 0 -0.017396 0 0.0031678 0 0.0017014 0 0.7592
5.8398 -0.051169 -0.056121 -0.029984 -0.034708 -0.030215 -0.045016 -0.028142 -0.01783 -0.0059835 -0.031841 -0.011721 8.8263 0.001979 0.0039676 0.0037076 -0.014482 0.014788 0.096501 0.046825 0.087841 -0.0011081 0 -0.017133 0 0.003122 0 0.0023709 0 0.6036
5.8438 -0.051462 -0.059751 -0.042084 -0.032964 -0.055667 -0.063922 -0.011914 0.0019982 0.016326 -0.031496 0.0052491 9.0832 0.0035182 0.0066625 0.0034414 -0.013774 0.0087895 0.094434 0.040127 0.086926 0.0028437 0 -0.017024 0 0.0031005 0 0.0026228 0 0.54806
5.8477 -0.052076 -0.058415 -0.04862 -0.041525 -0.075248 -0.078355 -0.012358 0.0046667 0.010741 -0.038224 0.0027223 9.302 0.0050642 0.0078489 0.0015139 -0.013829 0.0076079 0.093237 0.038472 0.086034 0.0059955 0 -0.017266 0 0.0030929 0 0.0021907 0 0.64753
5.8516 -0.05529 -0.055845 -0.044441 -0.055083 -0.077536 -0.079424 -0.035591 -0.016329 -0.022869 -0.053304 -0.021945 9.4813 0.0057773 0.0062662 -0.00083088 -0.01445 0.014326 0.093781 0.041814 0.085546 0.0065915 0 -0.01787 0 0.0031488 0 0.001215 0 0.91485
5.8555 -0.061535 -0.056149 -0.038931 -0.067437 -0.066805 -0.068895 -0.072518 -0.056482 -0.070361 -0.070569 -0.062711 9.6424 0.0044919 0.0025824 -0.0021414 -0.01531 0.0295 0.095158 0.046636 0.086084 0.0048017 0 -0.018587 0 0.0033631 0 0.0001919 0 1.2961
5.8594 -0.068841 -0.060806 -0.04767 -0.075976 -0.056935 -0.058116 -0.10378 -0.10033 -0.11187 -0.081726 -0.10565 9.8132 0.0008796 -0.00073824 -0.0018181 -0.016279 0.049205 0.095764 0.049455 0.08807 0.0024141 0 -0.019052 0 0.0037406 0 -0.00033942 0 1.6746
5.8633 -0.073941 -0.067998 -0.075555 -0.081877 -0.0576 -0.058 -0.11391 -0.12898 -0.13306 -0.084361 -0.13392 10.008 -0.0036812 -0.0013712 -0.00046678 -0.0174 0.065893 0.095121 0.04945 0.091039 0.0011667 0 -0.019043 0 0.0040842 0 -0.00015683 0 1.92
5.8672 -0.074444 -0.074385 -0.10861 -0.086662 -0.066494 -0.069248 -0.1025 -0.1309 -0.13118 -0.083847 -0.13604 10.219 -0.006726 0.00077858 0.0006668 -0.018557 0.072346 0.094357 0.048117 0.09349 0.0013002 0 -0.018624 0 0.0040811 0 0.00051328 0 1.9572
5.8711 -0.070579 -0.077429 -0.124 -0.089179 -0.074034 -0.081868 -0.08274 -0.10874 -0.11314 -0.08677 -0.11289 10.424 -0.0065509 0.0033374 0.00066649 -0.01929 0.066282 0.094758 0.046963 0.09377 0.0016209 0 -0.018087 0 0.0035739 0 0.0012003 0 1.8084
5.875 -0.065162 -0.076401 -0.10991 -0.086262 -0.074161 -0.084273 -0.069281 -0.076932 -0.089014 -0.092708 -0.078002 10.602 -0.003623 0.0034607 -0.00042786 -0.019106 0.052085 0.096083 0.045924 0.091446 0.00088285 0 -0.017756 0 0.0027801 0 0.0015624 0 1.573
5.8789 -0.061698 -0.071935 -0.07656 -0.076379 -0.069637 -0.073475 -0.066859 -0.051955 -0.066659 -0.093387 -0.049371 10.747 -0.00013667 0.00032987 -0.0017328 -0.018009 0.037956 0.096684 0.043994 0.087904 -0.00091504 0 -0.017805 0 0.0022069 0 0.0016178 0 1.3591
5.8828 -0.061921 -0.065303 -0.047774 -0.062474 -0.067137 -0.057333 -0.069323 -0.042381 -0.050195 -0.080784 -0.038113 10.867 0.0019345 -0.0041318 -0.0022075 -0.016665 0.030379 0.095442 0.040991 0.085416 -0.0025374 0 -0.018184 0 0.0022678 0 0.0016523 0 1.2199
5.8867 -0.064579 -0.058275 -0.040839 -0.050871 -0.068591 -0.047546 -0.068177 -0.045721 -0.041089 -0.056344 -0.042295 10.978 0.0024261 -0.0069714 -0.0014063 -0.015896 0.030094 0.093362 0.038282 0.085304 -0.0027284 0 -0.018675 0 0.0029096 0 0.0019061 0 1.1412
5.8906 -0.066351 -0.053106 -0.053093 -0.04692 -0.068661 -0.050244 -0.061142 -0.053222 -0.039176 -0.031914 -0.050673 11.092 0.0026872 -0.0067162 0.00018674 -0.015954 0.032664 0.092847 0.037622 0.086845 -0.0014046 0 -0.018994 0 0.0036003 0 0.0023363 0 1.0805
5.8945 -0.064275 -0.051707 -0.066625 -0.05106 -0.061064 -0.062114 -0.052806 -0.057529 -0.04271 -0.020952 -0.052896 11.209 0.003785 -0.004352 0.0014478 -0.016347 0.032965 0.095137 0.039398 0.088003 0.00029682 0 -0.018914 0 0.0037304 0 0.0026651 0 1.0165
5.8984 -0.057934 -0.054081 -0.06525 -0.058587 -0.046648 -0.074082 -0.048392 -0.056854 -0.04856 -0.028037 -0.047407 11.319 0.005134 -0.0019948 0.0013771 -0.016439 0.029709 0.098632 0.042244 0.087366 0.0010839 0 -0.01838 0 0.0031081 0 0.0026488 0 0.96456
5.9023 -0.049859 -0.057535 -0.047542 -0.063124 -0.034177 -0.078039 -0.048381 -0.053485 -0.053578 -0.04604 -0.040798 11.411 0.0050331 -0.00073218 -0.000127 -0.016224 0.026164 0.10012 0.044445 0.085471 0.00062197 0 -0.017578 0 0.0021244 0 0.0023065 0 0.95197
5.9063 -0.043864 -0.058019 -0.025404 -0.060841 -0.032532 -0.07103 -0.049448 -0.04984 -0.056385 -0.062775 -0.040266 11.481 0.0026044 0.00017783 -0.0020476 -0.016381 0.026662 0.097911 0.045591 0.084232 -0.00033412 0 -0.016871 0 0.0014403 0 0.0019002 0 0.98287
5.9102 -0.042495 -0.053127 -0.012218 -0.052363 -0.04199 -0.055223 -0.049482 -0.046609 -0.057833 -0.0702 -0.046746 11.536 -0.00088202 0.002063 -0.0028802 -0.017474 0.032182 0.093743 0.046686 0.085012 -0.00081767 0 -0.016608 0 0.0014673 0 0.0017082 0 1.0292
5.9141 -0.045345 -0.044361 -0.013081 -0.041605 -0.053322 -0.035915 -0.050103 -0.044124 -0.059503 -0.068055 -0.054785 11.587 -0.002776 0.0050028 -0.0018056 -0.019109 0.039012 0.091217 0.048628 0.08719 -0.00063224 0 -0.016899 0 0.0020794 0 0.0018144 0 1.0525
5.918 -0.049349 -0.036473 -0.024752 -0.033106 -0.055643 -0.019804 -0.053592 -0.044019 -0.061549 -0.060423 -0.058218 11.648 -0.0013161 0.0074385 0.00046985 -0.020044 0.041694 0.092238 0.050787 0.088618 -0.00051139 0 -0.017529 0 0.0027802 0 0.0020951 0 1.0326
5.9219 -0.050803 -0.034069 -0.041748 -0.029861 -0.045569 -0.013295 -0.058205 -0.04803 -0.061924 -0.050584 -0.05535 11.716 0.0027125 0.0076957 0.0020355 -0.019318 0.037576 0.095029 0.051333 0.087501 -0.001367 0 -0.018095 0 0.0031422 0 0.0023723 0 0.97427
5.9258 -0.047736 -0.038141 -0.059973 -0.032468 -0.029529 -0.019671 -0.058075 -0.054654 -0.057681 -0.039762 -0.048791 11.779 0.0065022 0.0058146 0.0012546 -0.017316 0.028933 0.095914 0.04911 0.083924 -0.0033812 0 -0.018294 0 0.0031247 0 0.0025537 0 0.8928
5.9297 -0.041103 -0.045343 -0.074791 -0.039248 -0.017983 -0.03605 -0.048858 -0.057904 -0.047269 -0.029676 -0.041237 11.821 0.0074464 0.0036864 -0.0016759 -0.01564 0.02088 0.093213 0.045092 0.07969 -0.0057772 0 -0.01811 0 0.0030168 0 0.002636 0 0.79857
5.9336 -0.03412 -0.050528 -0.07876 -0.046892 -0.017524 -0.053362 -0.033435 -0.05115 -0.03213 -0.024114 -0.032694 11.839 0.0050566 0.0032173 -0.0044939 -0.01574 0.017101 0.089236 0.041839 0.076834 -0.0074135 0 -0.017777 0 0.0031073 0 0.002615 0 0.6998
5.9375 -0.030291 -0.050351 -0.065143 -0.051653 -0.027452 -0.061212 -0.021194 -0.033781 -0.016727 -0.026434 -0.022464 11.843 0.00099388 0.0043457 -0.0044512 -0.017564 0.017243 0.088149 0.041343 0.076328 -0.0075987 0 -0.017552 0 0.0034062 0 0.0024474 0 0.61735
5.9414 -0.031418 -0.045139 -0.035666 -0.051034 -0.042025 -0.054997 -0.020732 -0.014336 -0.0070974 -0.035463 -0.013222 11.854 -0.0025283 0.0050081 -0.00061518 -0.019537 0.018171 0.091656 0.043355 0.077996 -0.0063956 0 -0.017538 0 0.0036551 0 0.0021232 0 0.58775
5.9453 -0.036712 -0.038023 -0.0039065 -0.045252 -0.054615 -0.039487 -0.03265 -0.0057945 -0.0083772 -0.04507 -0.011527 11.883 -0.0043315 0.0032348 0.0050465 -0.019926 0.017631 0.096873 0.045772 0.081232 -0.0042541 0 -0.017688 0 0.0035842 0 0.001754 0 0.64137
5.9492 -0.043356 -0.032644 0.011809 -0.037351 -0.060177 -0.025322 -0.049167 -0.015648 -0.021897 -0.049085 -0.022633 11.922 -0.0045416 -0.00065438 0.0089194 -0.018304 0.016699 0.098756 0.046643 0.085366 -0.0014716 0 -0.017958 0 0.0031623 0 0.0015413 0 0.77099
5.9531 -0.048015 -0.031381 0.001786 -0.031578 -0.056065 -0.02098 -0.060561 -0.038948 -0.043204 -0.047103 -0.044065 11.949 -0.0037206 -0.0040221 0.0084958 -0.015746 0.018648 0.094927 0.045767 0.089333 0.0018958 0 -0.0184 0 0.0026303 0 0.0016157 0 0.92248
5.957 -0.048487 -0.034907 -0.027064 -0.03099 -0.043216 -0.027015 -0.062119 -0.060919 -0.062987 -0.044997 -0.064942 11.944 -0.0020768 -0.0042594 0.0043741 -0.013675 0.025281 0.088215 0.044454 0.091453 0.0055769 0 -0.01907 0 0.0023179 0 0.0018973 0 1.0242
5.9609 -0.044787 -0.042388 -0.056425 -0.035913 -0.027589 -0.037252 -0.055681 -0.067804 -0.071828 -0.04904 -0.073208 11.913 0.00041268 -0.0013314 -0.00024932 -0.012586 0.034278 0.084304 0.043946 0.090305 0.0086371 0 -0.019844 0 0.0024171 0 0.002131 0 1.0369
5.9648 -0.039305 -0.051574 -0.070733 -0.044154 -0.018949 -0.045181 -0.046031 -0.057263 -0.06659 -0.059197 -0.065122 11.878 0.0033321 0.0019763 -0.0022101 -0.011871 0.040281 0.086585 0.044306 0.086253 0.0096951 0 -0.020371 0 0.0028828 0 0.0020879 0 0.98313
5.9688 -0.035897 -0.059037 -0.067874 -0.052398 -0.025215 -0.049231 -0.037204 -0.03973 -0.05356 -0.068384 -0.048447 11.864 0.0056075 0.002487 -0.00085376 -0.010756 0.039066 0.093085 0.04485 0.081988 0.0078655 0 -0.020272 0 0.0034941 0 0.0017542 0 0.93044
5.9727 -0.038084 -0.061419 -0.057708 -0.057608 -0.045558 -0.052337 -0.032235 -0.029767 -0.0446 -0.068708 -0.036017 11.874 0.0061726 -0.00044902 0.0017923 -0.0092203 0.031258 0.09833 0.045383 0.080875 0.0036906 0 -0.019456 0 0.0039898 0 0.0013368 0 0.93865
5.9766 -0.046966 -0.057613 -0.051436 -0.057821 -0.068802 -0.057186 -0.034531 -0.034771 -0.04793 -0.058781 -0.035226 11.887 0.004909 -0.0042688 0.0032007 -0.0079475 0.022247 0.098326 0.046588 0.084094 -0.00087884 0 -0.018258 0 0.0041783 0 0.0010889 0 1.0145
5.9805 -0.059985 -0.050321 -0.052609 -0.05268 -0.080498 -0.062611 -0.046705 -0.05027 -0.060684 -0.045201 -0.042807 11.87 0.002891 -0.0054416 0.0027523 -0.0075274 0.018174 0.093941 0.048989 0.089157 -0.0036957 0 -0.017238 0 0.0039867 0 0.0011267 0 1.1103
5.9844 -0.071634 -0.045119 -0.057304 -0.044052 -0.074183 -0.064784 -0.066499 -0.0649 -0.070343 -0.037099 -0.049422 11.808 0.0016456 -0.0026423 0.0020704 -0.0079504 0.021248 0.089709 0.051705 0.091622 -0.0039774 0 -0.016801 0 0.0034677 0 0.0013924 0 1.1672
5.9883 -0.076275 -0.046956 -0.060854 -0.036194 -0.057289 -0.06153 -0.084746 -0.070044 -0.065273 -0.039163 -0.049406 11.713 0.0020742 0.0019943 0.0030167 -0.0089611 0.02831 0.089476 0.052707 0.0889 -0.0028847 0 -0.016938 0 0.0027797 0 0.0017566 0 1.1676
5.9922 -0.071696 -0.056434 -0.062629 -0.034405 -0.045759 -0.054943 -0.090166 -0.065913 -0.046129 -0.049386 -0.046386 11.616 0.003911 0.0046422 0.0054085 -0.010679 0.033802 0.093146 0.05073 0.082808 -0.0024696 0 -0.017302 0 0.0021343 0 0.0021206 0 1.1532
5.9961 -0.061066 -0.068919 -0.064206 -0.042093 -0.05123 -0.049647 -0.078882 -0.059867 -0.027749 -0.062478 -0.049575 11.538 0.0059956 0.0029866 0.0068472 -0.013481 0.034603 0.097361 0.047031 0.078331 -0.0037508 0 -0.017545 0 0.0017146 0 0.0024173 0 1.193
6 -0.051572 -0.07752 -0.064759 -0.05798 -0.071612 -0.048829 -0.059999 -0.05958 -0.028437 -0.074492 -0.064462 11.478 0.0069654 -0.0019192 0.0049978 -0.017079 0.032587 0.098994 0.044894 0.079408 -0.0055867 0 -0.017577 0 0.0016034 0 0.0025573 0 1.3271
6.0039 -0.050145 -0.077862 -0.060701 -0.075936 -0.093187 -0.052246 -0.050253 -0.067249 -0.054509 -0.084074 -0.086711 11.414 0.0058833 -0.0066373 0.00016445 -0.019939 0.03273 0.097809 0.046896 0.085443 -0.0054972 0 -0.017563 0 0.001768 0 0.0024443 0 1.5293
6.0078 -0.058949 -0.071083 -0.050998 -0.088274 -0.10221 -0.057814 -0.060572 -0.078916 -0.093081 -0.09038 -0.10491 11.326 0.0026717 -0.008176 -0.0044525 -0.020145 0.038386 0.095915 0.052301 0.091733 -0.0019222 0 -0.017679 0 0.0021087 0 0.002091 0 1.7176
6.0117 -0.073784 -0.062883 -0.041882 -0.09051 -0.095704 -0.064304 -0.086043 -0.088202 -0.12003 -0.091505 -0.10949 11.209 -0.0016243 -0.0062233 -0.0053114 -0.017269 0.047821 0.095048 0.057187 0.093465 0.0039977 0 -0.01791 0 0.002524 0 0.0017074 0 1.8076
6.0156 -0.086737 -0.059561 -0.044 -0.084058 -0.082441 -0.071783 -0.10904 -0.090711 -0.11752 -0.086061 -0.099803 11.08 -0.0049654 -0.0030466 -0.0016569 -0.013353 0.055072 0.094778 0.057552 0.089689 0.0088263 0 -0.018063 0 0.0029348 0 0.001608 0 1.7684
6.0195 -0.091358 -0.064078 -0.062872 -0.0748 -0.074208 -0.079579 -0.11359 -0.086114 -0.087457 -0.076097 -0.08353 10.953 -0.0052036 -0.0013932 0.0036989 -0.011564 0.054614 0.093433 0.052757 0.08377 0.0093305 0 -0.017973 0 0.0032628 0 0.001954 0 1.6427
6.0234 -0.086819 -0.074733 -0.091691 -0.068801 -0.07597 -0.084922 -0.098548 -0.077558 -0.050094 -0.067341 -0.069854 10.83 -0.0015641 -0.0022798 0.0067472 -0.013372 0.046071 0.090509 0.04617 0.080178 0.0050816 0 -0.017668 0 0.003417 0 0.0025471 0 1.5173
6.0273 -0.078178 -0.086796 -0.11462 -0.068676 -0.08344 -0.084827 -0.07778 -0.069733 -0.029432 -0.065414 -0.063202 10.695 0.0043076 -0.0044115 0.0056675 -0.016922 0.035084 0.087808 0.04232 0.08078 -0.0010803 0 -0.017349 0 0.0033348 0 0.0029032 0 1.4676
6.0313 -0.072727 -0.095459 -0.11906 -0.073226 -0.088975 -0.07978 -0.067723 -0.066836 -0.037 -0.071413 -0.062689 10.53 0.0089282 -0.0054792 0.0021443 -0.0185 0.0295 0.087945 0.043077 0.083951 -0.0052182 0 -0.017203 0 0.0030597 0 0.0026048 0 1.5168
6.0352 -0.075103 -0.098154 -0.10601 -0.079894 -0.089212 -0.074933 -0.074004 -0.070923 -0.066134 -0.081422 -0.066406 10.332 0.0092471 -0.0041153 -0.00049791 -0.016082 0.033801 0.091705 0.046278 0.086846 -0.0053345 0 -0.017257 0 0.0027739 0 0.0016581 0 1.636
6.0391 -0.084538 -0.095303 -0.089065 -0.087249 -0.087248 -0.076461 -0.089045 -0.081008 -0.0995 -0.09061 -0.075066 10.115 0.0050193 -0.00095893 -0.00045328 -0.011591 0.046078 0.096942 0.047985 0.088176 -0.0027289 0 -0.017385 0 0.0027202 0 0.00054243 0 1.7792
6.043 -0.095824 -0.089686 -0.082608 -0.095178 -0.088253 -0.085868 -0.10141 -0.093511 -0.12222 -0.097624 -0.090787 9.8968 -0.00079908 0.0018603 0.0011297 -0.009391 0.059754 0.10017 0.046241 0.088734 -0.00059282 0 -0.01745 0 0.0030413 0 -0.00011938 0 1.9175
6.0469 -0.10292 -0.084974 -0.090163 -0.10309 -0.093592 -0.097841 -0.10654 -0.10414 -0.13 -0.10456 -0.11229 9.6844 -0.0042485 0.0022959 0.0016614 -0.01213 0.068458 0.099364 0.04287 0.089596 -0.0011579 0 -0.017415 0 0.0036505 0 -1.2043e-05 0 2.0441
6.0508 -0.10255 -0.083938 -0.10307 -0.10851 -0.099208 -0.10429 -0.10831 -0.11006 -0.12755 -0.11261 -0.13187 9.4667 -0.0034645 -0.00017648 -0.00010802 -0.017873 0.070098 0.095463 0.041722 0.090378 -0.0039045 0 -0.017337 0 0.0042511 0 0.00066279 0 2.1486
6.0547 -0.095543 -0.08693 -0.10966 -0.10787 -0.099346 -0.10118 -0.11112 -0.11061 -0.12109 -0.11831 -0.13836 9.2264 -2.0545e-05 -0.0042211 -0.0028665 -0.021538 0.067088 0.091285 0.045021 0.089664 -0.0062693 0 -0.017282 0 0.0045134 0 0.0013771 0 2.192
6.0586 -0.085674 -0.091474 -0.10556 -0.099218 -0.091714 -0.091658 -0.11219 -0.10619 -0.11241 -0.11513 -0.1246 8.9568 0.0026716 -0.0075466 -0.0042098 -0.01959 0.063069 0.089198 0.051129 0.087091 -0.0060165 0 -0.017276 0 0.0042974 0 0.0016929 0 2.1155
6.0625 -0.077112 -0.093532 -0.095538 -0.084221 -0.079513 -0.082574 -0.10324 -0.096774 -0.09927 -0.099572 -0.093672 8.6682 0.0024245 -0.0083689 -0.0031682 -0.01361 0.059328 0.089633 0.055687 0.084531 -0.0030595 0 -0.017325 0 0.0037589 0 0.0015605 0 1.8874
6.0664 -0.072314 -0.090006 -0.08668 -0.067782 -0.069071 -0.07782 -0.080302 -0.082238 -0.080101 -0.075819 -0.058449 8.379 -7.7212e-07 -0.0064419 -0.0011364 -0.0091636 0.054137 0.091468 0.055118 0.084716 0.00077211 0 -0.017453 0 0.0032514 0 0.0012799 0 1.5501
6.0703 -0.071291 -0.080915 -0.08083 -0.055343 -0.065499 -0.075233 -0.051343 -0.064528 -0.058109 -0.05403 -0.034227 8.0977 -0.0019792 -0.0030283 -0.00027975 -0.010847 0.045438 0.093431 0.049472 0.088408 0.0035305 0 -0.017685 0 0.0030841 0 0.0011958 0 1.2218
6.0742 -0.07219 -0.069612 -0.074161 -0.049986 -0.069612 -0.070001 -0.03284 -0.04914 -0.040783 -0.043352 -0.029591 7.8139 -0.0016781 4.6404e-05 -0.0011515 -0.01811 0.034192 0.094959 0.042367 0.093095 0.004689 0 -0.017975 0 0.0033039 0 0.0013991 0 1.0365
6.0781 -0.072561 -0.060724 -0.06354 -0.051327 -0.07764 -0.060866 -0.037077 -0.043094 -0.035344 -0.045751 -0.041929 7.5068 0.00037352 0.0014976 -0.0020859 -0.025824 0.025031 0.095965 0.038218 0.094831 0.0050994 0 -0.018196 0 0.0036664 0 0.0016693 0 1.0591
6.082 -0.070583 -0.0572 -0.052167 -0.056527 -0.083267 -0.05253 -0.061419 -0.049846 -0.043759 -0.055869 -0.060407 7.1632 0.0022051 0.0010761 -0.0010507 -0.029001 0.023212 0.09623 0.039117 0.091715 0.0057167 0 -0.018225 0 0.0038221 0 0.0016822 0 1.2386
6.0859 -0.065851 -0.058576 -0.047923 -0.062238 -0.080851 -0.051489 -0.089387 -0.065298 -0.060982 -0.066236 -0.07372 6.7913 0.002626 -0.00071922 0.001989 -0.027075 0.030227 0.095402 0.043674 0.085715 0.0065593 0 -0.018072 0 0.0035837 0 0.0012978 0 1.4375
6.0898 -0.059501 -0.061581 -0.055645 -0.066034 -0.068634 -0.059326 -0.10281 -0.079231 -0.077567 -0.07244 -0.076886 6.4158 0.0023029 -0.0032176 0.004765 -0.023697 0.041863 0.093605 0.048407 0.081024 0.0069055 0 -0.017917 0 0.0030657 0 0.00069877 0 1.5204
6.0938 -0.053635 -0.062458 -0.070991 -0.066764 -0.050535 -0.070149 -0.094657 -0.082128 -0.084911 -0.07392 -0.072614 6.0596 0.0026117 -0.0058292 0.0049197 -0.022496 0.050649 0.091776 0.050331 0.080468 0.0063155 0 -0.017985 0 0.0025777 0 0.00027543 0 1.4374
6.0977 -0.050237 -0.059282 -0.082326 -0.064182 -0.034949 -0.074927 -0.072245 -0.072165 -0.079907 -0.071168 -0.067107 5.7257 0.0036644 -0.0078792 0.0025036 -0.023288 0.051023 0.09109 0.048777 0.083324 0.0052326 0 -0.018361 0 0.0023538 0 0.00034199 0 1.2442
6.1016 -0.050034 -0.052844 -0.079522 -0.058493 -0.030157 -0.06878 -0.049643 -0.056305 -0.066186 -0.063684 -0.064148 5.3954 0.0038547 -0.0085144 8.6114e-05 -0.022602 0.043196 0.091918 0.045365 0.086424 0.0044932 0 -0.018903 0 0.0023483 0 0.00089379 0 1.049
6.1055 -0.051948 -0.045873 -0.062181 -0.050177 -0.038593 -0.054581 -0.036916 -0.044286 -0.051233 -0.05135 -0.062176 5.0428 0.0016037 -0.0071405 0.00018826 -0.01787 0.032661 0.093447 0.042497 0.087207 0.0043442 0 -0.01935 0 0.0022907 0 0.0015919 0 0.93179
6.1094 -0.053525 -0.04134 -0.040348 -0.040155 -0.054088 -0.039988 -0.035014 -0.04065 -0.041264 -0.037167 -0.056392 4.6544 -0.0025203 -0.0041566 0.0025814 -0.0108 0.025782 0.094445 0.041639 0.085681 0.0041258 0 -0.019516 0 0.0019726 0 0.001999 0 0.89714
6.1133 -0.052251 -0.040805 -0.027275 -0.030135 -0.064973 -0.031148 -0.038523 -0.041815 -0.037396 -0.027167 -0.043891 4.237 -0.0057597 -0.0011447 0.0043131 -0.0062329 0.025031 0.094477 0.042569 0.083658 0.0030368 0 -0.019411 0 0.0015129 0 0.0018959 0 0.88847
6.1172 -0.04704 -0.043505 -0.030129 -0.022763 -0.061689 -0.028915 -0.041712 -0.040618 -0.035893 -0.026202 -0.027425 3.8098 -0.0055834 4.988e-05 0.0026506 -0.0074824 0.027665 0.094288 0.043928 0.08252 0.001175 0 -0.019181 0 0.0013315 0 0.0014269 0 0.84371
6.1211 -0.039006 -0.046565 -0.045394 -0.021012 -0.043596 -0.030171 -0.042112 -0.033823 -0.032238 -0.033244 -0.014451 3.3892 -0.0022618 -0.0011781 -0.0019099 -0.012891 0.028658 0.094909 0.044487 0.082083 -0.00031062 0 -0.018942 0 0.0018047 0 0.00094473 0 0.74424
6.125 -0.030924 -0.046384 -0.061568 -0.02656 -0.019776 -0.031768 -0.040059 -0.025441 -0.025638 -0.041163 -0.011869 2.9782 0.0011344 -0.0034688 -0.0056981 -0.017253 0.025266 0.096383 0.0441 0.081585 -0.00021665 0 -0.018689 0 0.0028801 0 0.00067858 0 0.62261
6.1289 -0.025594 -0.040748 -0.066508 -0.037855 -0.0029843 -0.03271 -0.03669 -0.022746 -0.019955 -0.04203 -0.020457 2.5685 0.0015818 -0.0044817 -0.0051899 -0.016846 0.0193 0.097465 0.043646 0.081306 0.0015364 0 -0.018348 0 0.0040149 0 0.00052805 0 0.53071
6.1328 -0.024072 -0.030501 -0.054548 -0.049487 -0.0011625 -0.033029 -0.033042 -0.028822 -0.020057 -0.033517 -0.033535 2.1511 -0.00088014 -0.0029754 -0.00048964 -0.013086 0.015343 0.096712 0.04405 0.082626 0.0037453 0 -0.017918 0 0.0045463 0 0.00019967 0 0.4984
6.1367 -0.024933 -0.019465 -0.02957 -0.054164 -0.012577 -0.031735 -0.030206 -0.038708 -0.026743 -0.020654 -0.0413 1.7241 -0.0030352 -0.00013544 0.0044794 -0.011057 0.016563 0.093954 0.045271 0.086234 0.0049697 0 -0.017537 0 0.0042161 0 -0.00041205 0 0.51311
6.1406 -0.025187 -0.012243 -0.0028869 -0.046822 -0.027617 -0.026918 -0.028919 -0.042866 -0.035 -0.011431 -0.037739 1.2924 -0.0016084 0.0012639 0.0054335 -0.014296 0.021815 0.090678 0.046204 0.090533 0.0047453 0 -0.017393 0 0.0033955 0 -0.00097069 0 0.53036
6.1445 -0.022357 -0.011159 0.012832 -0.028309 -0.035324 -0.018158 -0.028332 -0.034932 -0.037559 -0.010308 -0.024833 0.86163 0.0032907 -0.0006544 0.0016279 -0.021001 0.026469 0.088892 0.045668 0.092396 0.0037693 0 -0.017563 0 0.0027889 0 -0.00088503 0 0.50328
6.1484 -0.016312 -0.014569 0.010627 -0.0057289 -0.029878 -0.008326 -0.025697 -0.016983 -0.030835 -0.015285 -0.010727 0.4332 0.0077988 -0.0049429 -0.0035252 -0.025498 0.026194 0.089498 0.043655 0.089962 0.0029314 0 -0.017927 0 0.0028503 0 0.00014393 0 0.41006
6.1523 -0.0094786 -0.017971 -0.0064485 0.011339 -0.01328 -0.0022251 -0.018377 0.0020931 -0.017897 -0.02043 -0.0033179 0.004895 0.007552 -0.0083771 -0.0057239 -0.023622 0.020421 0.09168 0.041634 0.084753 0.0022531 0 -0.018243 0 0.0034146 0 0.0016916 0 0.26462
6.1563 -0.0051385 -0.017227 -0.026687 0.016428 0.0064827 -0.0028236 -0.0068508 0.013403 -0.0056764 -0.02081 -0.0043484 -0.42535 0.0016423 -0.008186 -0.0037899 -0.016756 0.012585 0.09384 0.04148 0.080714 0.00087795 0 -0.018324 0 0.0038673 0 0.0027594 0 0.10711
6.1602 -0.0049741 -0.011446 -0.036613 0.0097289 0.019934 -0.0085328 0.0044941 0.014222 0.0010805 -0.015324 -0.0086522 -0.85759 -0.006371 -0.0045543 -0.00058428 -0.010626 0.0070932 0.095096 0.043836 0.080762 -0.0018443 0 -0.018163 0 0.0036977 0 0.0024923 0 -0.018465
6.1641 -0.0077131 -0.0033287 -0.029439 -0.0027004 0.020858 -0.014123 0.010313 0.0088538 0.0034706 -0.0058808 -0.0089337 -1.292 -0.011326 -0.00053818 -1.496e-05 -0.010043 0.0057492 0.095876 0.047381 0.084078 -0.0052956 0 -0.017916 0 0.0029382 0 0.00090687 0 -0.086915
6.168 -0.0099809 0.003138 -0.0094172 -0.013094 0.0093772 -0.014481 0.0087505 0.0042926 0.0063113 0.0049011 -0.0019703 -1.7316 -0.010587 0.00063257 -0.0031136 -0.014681 0.0067012 0.097079 0.049752 0.086894 -0.0076972 0 -0.017767 0 0.0021111 0 -0.0010238 0 -0.10218
6.1719 -0.0087837 0.0056224 0.011202 -0.016244 -0.0078527 -0.0079832 0.0031623 0.0047574 0.012387 0.014689 0.0088458 -2.1809 -0.0058242 -0.0015745 -0.0070137 -0.019792 0.0066634 0.098726 0.049414 0.086169 -0.0074168 0 -0.01778 0 0.0017571 0 -0.0020689 0 -0.089884
6.1758 -0.0037167 0.004725 0.020646 -0.011192 -0.02076 0.0029585 -0.00075871 0.0092602 0.018817 0.020879 0.016467 -2.6412 -0.0011227 -0.0046148 -0.0077653 -0.020891 0.0042458 0.099562 0.04686 0.082639 -0.0043364 0 -0.017859 0 0.0019982 0 -0.0016759 0 -0.077702
6.1797 0.0028405 0.0029171 0.015507 -0.00021062 -0.021224 0.013857 0.00011307 0.013312 0.019343 0.020586 0.015902 -3.1065 0.00054709 -0.0053242 -0.0041681 -0.017704 0.0013241 0.098122 0.044107 0.08022 -6.0478e-05 0 -0.017838 0 0.0025172 0 -0.00035954 0 -0.078074
6.1836 0.0076891 0.0024555 0.0025286 0.013087 -0.0079151 0.020581 0.0040073 0.012738 0.010639 0.012578 0.0078955 -3.5659 -0.00066634 -0.0028856 0.0011309 -0.013754 0.0012171 0.094315 0.042987 0.082242 0.0032201 0 -0.017631 0 0.0029216 0 0.00078629 0 -0.08585
6.1875 0.0093434 0.0041184 -0.0065949 0.024871 0.01262 0.020859 0.0065689 0.0066698 -0.003351 -0.00029136 -0.0021136 -4.0117 -0.0024233 0.0004885 0.0042751 -0.012412 0.005347 0.089957 0.043783 0.088097 0.0042403 0 -0.017345 0 0.0031009 0 0.0010191 0 -0.091178
6.1914 0.009106 0.0074523 -0.0032844 0.031523 0.029789 0.015019 0.0053415 -0.0019791 -0.013408 -0.011119 -0.008341 -4.4452 -0.0026821 0.0017405 0.0038967 -0.013607 0.011444 0.087585 0.045364 0.09356 0.0033502 0 -0.017246 0 0.0032334 0 0.00051473 0 -0.094839
[truncated: 1,547,643 more chars]
