# Supplementary material for: Dataset from dynamic shake-table testing of five full-scale single leaf and cavity URM walls subjected to out-of-plane two-way bending
Source: Data Brief. 2019 Mar 20;24:103854. doi: 10.1016/j.dib.2019.103854 (PMC6480314; doi:10.1016/j.dib.2019.103854)
Supplement: Multimedia component 2 [file mmc2.zip › DATA/CS-010-RR/Test2.txt]

0 -0.00081276 -0.00059474 -0.0029013 -0.0046444 0.00033439 -0.0021724 -0.0026507 -0.0024735 0.00040493 0.0010528 0.0033094 -0.025573 0.0012238 0.002537 0.008225 -0.0046861 -0.00097523 0.00045618 0.0010544 -0.0054266 -0.0017638 0 -0.015378 0 0.0028657 0 -0.00076874 0 0.0023325
0.003906 -0.00090784 -0.0013002 -0.0023053 -0.0047573 0.0021921 -0.0029306 -0.00026492 -0.0022074 0.0030783 -0.0012574 0.003349 -0.03497 0.00043311 0.0044636 0.0042634 -0.0060967 -0.00082955 0.0015985 0.003344 -0.0040816 -0.0029189 0 -0.016348 0 0.0034039 0 -0.00031656 0 -0.0087415
0.007812 3.1285e-05 -0.0013272 -1.787e-06 -0.0039239 0.0043548 -0.0033202 0.0010506 -0.00042572 0.0062375 -0.0035148 0.0010745 -0.028771 0.0015498 0.002634 -0.000697 -0.0042965 -0.00067485 0.001256 0.0039701 -0.00099997 -0.0019626 0 -0.017129 0 0.0032327 0 -0.0002363 0 -0.018867
0.011718 0.0013524 -0.00075987 0.0030737 -0.0035127 0.0065142 -0.0046898 1.2272e-05 0.0015563 0.0084041 -0.0053077 -0.0014506 -0.011338 0.0033917 -0.0034082 -0.0040636 -0.0003792 -0.00061577 -0.0018456 0.0032009 0.00076366 0.00042244 0 -0.017253 0 0.0024497 0 -0.00053019 0 -0.024027
0.015625 0.0021072 -5.2961e-05 0.0055432 -0.0040392 0.0079638 -0.0072872 -0.002757 0.002053 0.0082353 -0.0060207 -0.0022741 0.006588 0.0043264 -0.010104 -0.0044581 0.0034684 -0.00073734 -0.006871 0.0024382 0.00039817 0.002203 0 -0.016678 0 0.0015009 0 -0.00089412 0 -0.021993
0.019531 0.001751 0.0004075 0.0062442 -0.0049012 0.0079305 -0.0098153 -0.0052701 0.00042012 0.0052283 -0.0050365 -0.0011199 0.015393 0.0034914 -0.012452 -0.0025514 0.0054233 -0.0010303 -0.01099 0.0028355 -0.00047322 0.0017244 0 -0.015866 0 0.00089714 0 -0.0010762 0 -0.013565
0.023437 0.00052204 0.00056867 0.004792 -0.0049822 0.0060064 -0.010238 -0.0056707 -0.0022051 0.00024751 -0.002317 0.0006691 0.013265 0.0011501 -0.0083467 -0.00046915 0.0049919 -0.0013562 -0.011329 0.0041961 -4.2915e-05 -0.00090142 0 -0.015417 0 0.00088558 0 -0.0011156 0 -0.0025299
0.027343 -0.00073692 0.00060735 0.0018101 -0.0035501 0.0024511 -0.0073245 -0.0034358 -0.0036142 -0.0045643 0.0012256 0.0016518 0.0059484 -0.0017924 -0.00060882 -0.00021035 0.0029924 -0.0015043 -0.0073557 0.0051531 0.001546 -0.0038892 0 -0.015588 0 0.0013413 0 -0.0012146 0 0.0054194
0.03125 -0.0011561 0.00064887 -0.0013312 -0.00075937 -0.0018107 -0.0017545 0.00050035 -0.0022561 -0.0068097 0.0040891 0.0017152 0.00020151 -0.0044225 0.0053304 -0.0022171 0.00081103 -0.0013218 -0.0016408 0.0044751 0.002387 -0.0051819 0 -0.016114 0 0.0019348 0 -0.0014183 0 0.0050606
0.035156 -0.00042163 0.00063327 -0.0032157 0.002518 -0.0055267 0.0041575 0.0044884 0.0014015 -0.005411 0.005128 0.0020027 -0.0022514 -0.006079 0.0059934 -0.0051171 -0.00046321 -0.0008332 0.0019218 0.0023017 0.0010034 -0.0039442 0 -0.016486 0 0.0023868 0 -0.0014979 0 -0.0049029
0.039062 0.0010095 0.00044339 -0.00317 0.0052684 -0.0076531 0.007963 0.0070278 0.005061 -0.0015907 0.0043335 0.0034899 -0.0044533 -0.0063412 0.0024646 -0.0068168 -0.00055619 -0.00025274 0.0011785 0.00015264 -0.0018177 -0.0010156 0 -0.0164 0 0.0025847 0 -0.001207 0 -0.019414
0.042968 0.0022022 0.00011096 -0.0016499 0.0068315 -0.0078276 0.008664 0.0072704 0.006263 0.0017871 0.0027717 0.0057225 -0.0088691 -0.0051224 -0.0012028 -0.0061353 -2.3879e-05 0.00013337 -0.0024946 -0.00033688 -0.0034907 0.001825 0 -0.015985 0 0.0025195 0 -0.00064309 0 -0.028683
0.046875 0.0023654 -0.00015253 6.5194e-05 0.0070309 -0.0065141 0.0071538 0.0052197 0.0042262 0.0023325 0.0017158 0.0070441 -0.013561 -0.0029242 -0.0019798 -0.003736 0.00015574 0.00013754 -0.0053252 0.0011686 -0.0019958 0.0030177 0 -0.015631 0 0.0021885 0 -0.00028123 0 -0.024499
0.050781 0.0014054 -0.00014407 0.00070623 0.0060255 -0.0046955 0.0052447 0.0018041 0.00039182 0.00011369 0.0016883 0.0061091 -0.014318 -0.00085553 -0.00032899 -0.0016007 -0.00078665 -0.00022401 -0.0043603 0.003407 0.0021167 0.0019356 0 -0.015641 0 0.0016085 0 -0.00055684 0 -0.0072655
0.054687 1.6639e-05 0.00012442 -0.00016931 0.004146 -0.00325 0.0041648 -0.0013029 -0.0027264 -0.002272 0.0021635 0.003174 -0.010028 -8.893e-05 0.00099413 -0.0014047 -0.0028545 -0.00075794 -1.75e-05 0.0045947 0.0059599 -0.0010969 0 -0.016007 0 0.00090971 0 -0.0013684 0 0.012484
0.058593 -0.00078858 0.00042208 -0.0019164 0.001854 -0.0023781 0.0037607 -0.0023882 -0.0034216 -0.0018357 0.0020865 -0.000106 -0.0046479 -0.0010174 0.00021709 -0.0030674 -0.0051378 -0.0012167 0.0042897 0.0038942 0.0065581 -0.005135 0 -0.016497 0 0.00035066 0 -0.0020285 0 0.020846
0.0625 -0.00040692 0.00050531 -0.0032497 -0.00028065 -0.001481 0.0029402 -0.00078194 -0.0019126 0.0021403 0.00072564 -0.0021332 -0.0029888 -0.0028379 -0.0015732 -0.0047101 -0.0062622 -0.0014222 0.0051571 0.0019812 0.0031361 -0.0088988 0 -0.016881 0 0.00016788 0 -0.0018053 0 0.011125
0.066406 0.00090627 0.00032998 -0.0030755 -0.0017507 0.00036242 0.00081695 0.0024527 7.8896e-05 0.0072373 -0.0017825 -0.0026042 -0.0049401 -0.0040329 -0.0017362 -0.0041665 -0.0052605 -0.001322 0.002167 0.00029045 -0.0023822 -0.011007 0 -0.017073 0 0.00037266 0 -0.00060875 0 -0.010561
0.070312 0.0022246 7.0354e-05 -0.001167 -0.0024 0.0035888 -0.0024692 0.0050044 0.00080424 0.0097059 -0.0044908 -0.0023466 -0.0050551 -0.0034193 0.00099641 -0.00087795 -0.0023316 -0.00098444 -0.0018121 -0.00026981 -0.006846 -0.010406 0 -0.017079 0 0.00070734 0 0.00082438 0 -0.030017
0.074218 0.0026515 -5.4692e-05 0.0017028 -0.002569 0.0075738 -0.0058404 0.004892 -0.00022331 0.0074836 -0.0061535 -0.0020533 0.0013582 -0.00089534 0.0050675 0.0034323 0.0010845 -0.00057349 -0.0032311 6.5504e-05 -0.0079767 -0.0070189 0 -0.016896 0 0.00084481 0 0.0014785 0 -0.03647
0.078125 0.0019933 3.1963e-05 0.0041927 -0.0028562 0.010755 -0.0080145 0.0020052 -0.0020553 0.0018691 -0.0058577 -0.001348 0.012185 0.0026875 0.0075113 0.0059808 0.0030834 -0.00031094 -0.00097983 0.00043844 -0.0055637 -0.0021718 0 -0.016498 0 0.00067327 0 0.00089531 0 -0.030913
0.082031 0.00087543 0.00023199 0.0051005 -0.0035781 0.011461 -0.0081886 -0.0016861 -0.0031906 -0.0035296 -0.0035024 0.00076088 0.019682 0.0062476 0.0066689 0.0051196 0.0024915 -0.00039244 0.0027827 0.00038642 -0.0012131 0.0017696 0 -0.015943 0 0.00040227 0 -0.00043908 0 -0.023923
0.085937 0.00022433 0.00038725 0.0039658 -0.0043567 0.0089367 -0.0062448 -0.0035314 -0.0026805 -0.0055861 4.8811e-05 0.0044716 0.018325 0.0089956 0.0034653 0.0016775 -0.00030819 -0.00085496 0.0047426 0.00030538 0.0028331 0.0026327 0 -0.015438 0 0.00037754 0 -0.0015066 0 -0.025123
0.089843 0.00054812 0.00040734 0.0012898 -0.0042654 0.0038718 -0.0026022 -0.0021362 -0.00064075 -0.0037959 0.0032694 0.0083381 0.010866 0.010329 0.00018732 -0.0017274 -0.0035305 -0.001484 0.0034564 0.00093441 0.0049244 -0.00013524 0 -0.015251 0 0.0007645 0 -0.0016055 0 -0.034066
0.09375 0.0015857 0.00029793 -0.0017071 -0.0025337 -0.0019325 0.0019353 0.0016826 0.0020196 -0.00015384 0.0047203 0.010028 0.0053513 0.0095054 -0.0017329 -0.0028512 -0.0050973 -0.0018878 0.0005246 0.0024354 0.004671 -0.0048832 0 -0.015514 0 0.0013887 0 -0.00088299 0 -0.040828
0.097656 0.0025577 0.00010773 -0.0036762 0.00069897 -0.0065368 0.0062455 0.0055866 0.0042361 0.0027569 0.0039312 0.0081725 0.0056484 0.0058604 -0.0026478 -0.0016105 -0.0040079 -0.0017582 -0.0010332 0.0040187 0.0028784 -0.0085974 0 -0.016099 0 0.0018799 0 -0.00010811 0 -0.035383
0.10156 0.0027613 -0.00011232 -0.0038118 0.0042285 -0.008835 0.0090912 0.0073675 0.0052819 0.0036004 0.0018209 0.0036534 0.0060537 -0.00029473 -0.0036746 3.9888e-05 -0.0010452 -0.0011447 0.00044313 0.0045024 0.00087528 -0.0087576 0 -0.016704 0 0.0019859 0 6.2066e-05 0 -0.016779
0.10547 0.0020306 -0.0002951 -0.0022731 0.0064465 -0.0089272 0.009616 0.0062568 0.0049299 0.002653 0.00019692 -0.00092218 -0.0028198 -0.0069382 -0.0051469 -2.2138e-05 0.0017152 -0.00048307 0.0039026 0.0032977 -0.00037749 -0.0050034 0 -0.017053 0 0.0017728 0 -0.00037054 0 0.0061425
0.10938 0.00076882 -0.00034183 -0.00011024 0.0063725 -0.007751 0.007882 0.0031044 0.0034174 0.00091553 0.00051098 -0.003185 -0.021914 -0.010866 -0.0062883 -0.0021819 0.0023155 -0.00028447 0.0067526 0.00094419 -0.00083575 0.00055656 0 -0.01706 0 0.0015397 0 -0.00085572 0 0.022377
0.11328 -0.00037001 -0.00017253 0.0013202 0.0042833 -0.00631 0.0049469 -0.0003667 0.0013642 -0.00078269 0.002727 -0.0027469 -0.038687 -0.0096102 -0.0062689 -0.0048504 0.00028424 -0.00070311 0.0072657 -0.0012249 -0.0011505 0.0046654 0 -0.016804 0 0.001539 0 -0.00089529 0 0.026958
0.11719 -0.00086646 0.00018056 0.0011642 0.0014675 -0.0050362 0.002254 -0.0025106 -0.00039197 -0.0018967 0.0052331 -0.0012588 -0.036779 -0.003448 -0.0052268 -0.0060268 -0.0030306 -0.0013683 0.0059255 -0.0019623 -0.0018301 0.0050059 0 -0.016401 0 0.0017562 0 -0.00052421 0 0.022438
0.12109 -0.0005608 0.00054272 -0.0003609 -0.00067833 -0.003646 0.0007121 -0.0024354 -0.0011399 -0.001884 0.0059881 -0.00081081 -0.012715 0.0042483 -0.0040135 -0.0051405 -0.0054465 -0.0016819 0.0045925 -0.00085045 -0.0025535 0.0016372 0 -0.015923 0 0.0019307 0 -0.00022531 0 0.013739
0.125 0.00032619 0.0007004 -0.0020247 -0.0015111 -0.0015067 0.00017305 -0.00035932 -0.00072277 -0.00037206 0.0040763 -0.002107 0.017311 0.0089742 -0.0030355 -0.0034607 -0.0055278 -0.001359 0.004487 0.0015181 -0.0023858 -0.0031937 0 -0.015438 0 0.0017772 0 -0.00040458 0 0.0029211
0.12891 0.0013218 0.0005759 -0.0023057 -0.001362 0.001758 -0.00028292 0.0023495 0.00027546 0.0021474 0.00044875 -0.0039521 0.029751 0.0081079 -0.0016809 -0.0027704 -0.0035386 -0.00071938 0.0049884 0.0038885 -0.00082044 -0.006687 0 -0.015087 0 0.0012095 0 -0.00096919 0 -0.01058
0.13281 0.001927 0.0003159 -0.00039313 -0.0010777 0.0057887 -0.001518 0.0036679 0.00085251 0.0040268 -0.0027528 -0.004381 0.015562 0.0027111 0.00085281 -0.0036558 -0.0010148 -0.00041864 0.0043218 0.0049494 0.001345 -0.0073566 0 -0.015051 0 0.0003946 0 -0.001418 0 -0.025459
0.13672 0.0018771 0.00019332 0.0031546 -0.0013394 0.0094309 -0.0036431 0.0020633 0.00029576 0.003405 -0.003746 -0.0023757 -0.0092869 -0.0033108 0.004201 -0.0050523 0.00065394 -0.00082466 0.0013602 0.0039715 0.0023172 -0.0057765 0 -0.015394 0 -0.00037012 0 -0.0013344 0 -0.036063
0.14063 0.0013057 0.00038725 0.0065718 -0.0022635 0.011189 -0.0059412 -0.0022329 -0.0012398 -8.1817e-05 -0.0023036 0.0012778 -0.016715 -0.0060542 0.0065638 -0.0054008 0.0013698 -0.0016175 -0.003195 0.0012818 0.00074803 -0.0037422 0 -0.015953 0 -0.00083245 0 -0.00078571 0 -0.035919
0.14453 0.00065772 0.00082373 0.0078641 -0.0034321 0.010019 -0.0073287 -0.0068899 -0.0027826 -0.0044268 0.00028285 0.004603 0.0071792 -0.0042757 0.0060566 -0.0041861 0.0021642 -0.0020321 -0.0072954 -0.0017057 -0.0029326 -0.0026206 0 -0.016404 0 -0.00089102 0 -0.00024728 0 -0.024248
0.14844 0.00034958 0.0012152 0.0060517 -0.0041643 0.0060338 -0.006921 -0.0087598 -0.0032457 -0.0064112 0.0023095 0.0058972 0.046767 7.8911e-05 0.0024424 -0.002335 0.0038928 -0.0015673 -0.0091687 -0.0031465 -0.0065986 -0.0022757 0 -0.016512 0 -0.00060018 0 -0.00014519 0 -0.0083802
0.15234 0.00042278 0.0012691 0.0018757 -0.0037979 0.00063314 -0.0043752 -0.0061471 -0.0022487 -0.0041615 0.0028647 0.0048399 0.068364 0.0036425 -0.0024833 -0.0011706 0.0060788 -0.00050789 -0.0086181 -0.0019329 -0.0079869 -0.0014171 0 -0.016338 0 -0.00011901 0 -0.00046907 0 0.0015085
0.15625 0.00051195 0.00089705 -0.0025601 -0.0019372 -0.0041331 -1.7221e-05 -0.00032389 -0.00040543 0.001046 0.0022371 0.0024847 0.049889 0.0041019 -0.0062506 -0.0011012 0.0071267 0.00026662 -0.0069607 0.0013803 -0.0064008 0.0010187 0 -0.016194 0 0.00035267 0 -0.00081376 0 0.0010589
0.16016 0.00020596 0.00026934 -0.0050596 0.0012836 -0.0066775 0.0051381 0.0051359 0.0011499 0.0054878 0.0014037 0.00034193 0.0022459 0.0014908 -0.0074856 -0.0014254 0.005839 6.0345e-05 -0.0058084 0.0047379 -0.0030715 0.0047247 0 -0.016372 0 0.00064686 0 -0.00078198 0 -0.0044471
0.16406 -0.00050955 -0.0003118 -0.0047137 0.0050154 -0.00675 0.0095445 0.0069018 0.0016016 0.0058228 0.0011923 -0.00061203 -0.037723 -0.0023716 -0.0064757 -0.0013953 0.0028091 -0.00098133 -0.0057877 0.0059511 4.3352e-05 0.0081371 0 -0.016867 0 0.00070765 0 -0.00035044 0 -0.0051299
0.16797 -0.0011731 -0.00060917 -0.0024442 0.0078526 -0.0054514 0.011656 0.0043357 0.00098744 0.0017372 0.0017933 -0.00030484 -0.03749 -0.0054425 -0.0043006 -0.0012867 0.00022352 -0.0019667 -0.0061863 0.0043042 0.001812 0.0096646 0 -0.017376 0 0.00063814 0 0.00012951 0 0.0040424
0.17188 -0.001259 -0.00058099 -0.00029899 0.0084767 -0.0043398 0.01076 -0.00016471 4.639e-05 -0.0038148 0.0028233 0.00072271 0.0039861 -0.006638 -0.0017562 -0.0021867 4.8062e-05 -0.0020467 -0.0056738 0.0010487 0.0024376 0.008896 0 -0.017557 0 0.00065225 0 0.00025969 0 0.018241
0.17578 -0.00070487 -0.00037745 3.6002e-05 0.006498 -0.0042651 0.0075804 -0.0031786 -0.00042767 -0.0069228 0.0036732 0.0017951 0.055718 -0.0059754 0.00075696 -0.0046017 0.0022097 -0.0011757 -0.0034536 -0.001719 0.002696 0.006733 0 -0.01733 0 0.00092489 0 -7.4991e-05 0 0.0269
0.17969 -1.0502e-05 -0.00022915 -0.0015437 0.0028626 -0.0047918 0.0039901 -0.0028897 -0.00017398 -0.005587 0.0038079 0.002336 0.080504 -0.0040675 0.0025996 -0.0073811 0.0045625 -0.00013264 6.0162e-06 -0.0028496 0.0029161 0.0044532 0 -0.016923 0 0.0014336 0 -0.00065609 0 0.023047
0.18359 0.00024611 -0.00030048 -0.0034963 -0.00062758 -0.0046233 0.0017882 -0.00016797 0.00043337 -0.0008515 0.002934 0.0018667 0.06403 -0.0017177 0.0027394 -0.0083242 0.0048277 0.00021424 0.0031507 -0.0029754 0.0027699 0.0027065 0 -0.01663 0 0.001928 0 -0.001151 0 0.00916
0.1875 2.5852e-05 -0.00058146 -0.0037761 -0.0024689 -0.0026717 0.001356 0.0025697 0.00075833 0.0044091 0.0011295 9.719e-05 0.022893 0.00014745 0.00068434 -0.0061766 0.002758 -0.00030077 0.0043119 -0.0035997 0.0018814 0.0013926 0 -0.016535 0 0.0020843 0 -0.0013643 0 -0.005593
0.19141 -6.5079e-05 -0.00086997 -0.001352 -0.0024442 0.0010566 0.0013414 0.0034565 0.00039253 0.0076833 -0.0010623 -0.0027225 -0.012748 0.00060153 -0.0024377 -0.0021566 0.00041728 -0.0010414 0.0028568 -0.0053298 0.00036048 0.00036546 0 -0.016469 0 0.0017474 0 -0.0013141 0 -0.013674
0.19531 0.00064561 -0.00086664 0.0029975 -0.0016468 0.0053911 -0.00018372 0.0023652 -0.00059431 0.0081401 -0.0027445 -0.0054925 -0.024156 -0.00075733 -0.0041751 0.00066086 0.00018787 -0.0012358 -0.00026241 -0.0070224 -0.0013835 1.1598e-05 0 -0.016245 0 0.0010701 0 -0.0011375 0 -0.015173
0.19922 0.0021607 -0.00035294 0.0071648 -0.0014881 0.0087141 -0.0039047 0.00045106 -0.0017377 0.0063938 -0.0030874 -0.0065304 -0.014852 -0.0032039 -0.0026666 -0.00015575 0.0023459 -0.00074395 -0.0030338 -0.0067766 -0.0031858 0.00092792 0 -0.015918 0 0.00042558 0 -0.0009702 0 -0.016365
0.20313 0.00367 0.00063876 0.0090862 -0.0024812 0.0098763 -0.0082945 -0.0011025 -0.0024486 0.0035216 -0.0018604 -0.0045664 -0.0010329 -0.004985 0.0014691 -0.00416 0.0046029 -0.00017753 -0.0037512 -0.0038867 -0.0051753 0.0029987 0 -0.015766 0 0.00015117 0 -0.00090241 0 -0.022928
0.20703 0.0042068 0.0017805 0.008021 -0.0037961 0.0086944 -0.010437 -0.001807 -0.002283 0.00046916 0.00035061 0.00013146 0.0057883 -0.0044603 0.0052692 -0.0081702 0.0042075 -0.0002706 -0.002282 0.00016101 -0.00715 0.0049825 0 -0.015998 0 0.000325 0 -0.0009792 0 -0.034541
0.21094 0.0035117 0.002589 0.0048877 -0.0039425 0.0058338 -0.0081386 -0.0016342 -0.0011227 -0.0018943 0.0024931 0.0054973 0.0067758 -0.0015641 0.0057733 -0.0088296 0.00069054 -0.0011328 -0.00020192 0.0027244 -0.0081271 0.0053135 0 -0.016459 0 0.00075241 0 -0.0011731 0 -0.045448
0.21484 0.0022596 0.0026874 0.0015305 -0.002007 0.0023285 -0.0017095 -0.00053285 0.00074579 -0.0027187 0.0037495 0.008773 0.009199 0.0017456 0.00252 -0.0053923 -0.0034333 -0.0021181 0.00046705 0.0022083 -0.0069547 0.003533 0 -0.016671 0 0.0011573 0 -0.0013438 0 -0.049602
0.21875 0.0014021 0.0020258 -0.00048524 0.0015553 -0.00088863 0.0060023 0.0014882 0.0026802 -0.001648 0.0040377 0.0083537 0.015095 0.0027546 -0.0021654 -0.00026757 -0.0048398 -0.0024234 -0.00099112 -0.00059431 -0.0036614 0.00093763 0 -0.016235 0 0.0014003 0 -0.0012811 0 -0.045052
0.22266 0.0012539 0.00091124 -0.00072894 0.0051675 -0.003251 0.011397 0.0038157 0.0039031 0.00054407 0.0039111 0.0049527 0.018093 0.000185 -0.0053514 0.0031432 -0.0025001 -0.00182 -0.0032179 -0.0032662 -8.036e-05 -0.00036758 0 -0.015252 0 0.0015338 0 -0.00086752 0 -0.033897
0.22656 0.0012345 -0.00017456 6.1921e-05 0.0071683 -0.004631 0.0124 0.0051114 0.0038585 0.0020703 0.0039802 0.0010375 0.011074 -0.0044891 -0.0059864 0.0033296 0.0012497 -0.00081508 -0.0037869 -0.003895 0.0013194 0.0007226 0 -0.014344 0 0.001667 0 -0.0002393 0 -0.018983
0.23047 0.0005396 -0.00084507 0.00065315 0.0068342 -0.0052701 0.0095894 0.0041542 0.0025301 0.0013298 0.0043808 -0.0011261 -0.0045296 -0.0078838 -0.0052849 0.0016724 0.0028124 -0.00012905 -0.0012771 -0.0025783 -0.00035686 0.003315 0 -0.014188 0 0.0017948 0 0.00023683 0 -0.0014665
0.23438 -0.00092148 -0.00099069 0.00017451 0.0047025 -0.0055632 0.005489 0.0010411 0.00050204 -0.0016534 0.0047248 -0.0012332 -0.018245 -0.0072126 -0.0048392 0.00074825 0.00073138 -3.9767e-05 0.0033229 -0.00099414 -0.0033149 0.0053023 0 -0.01494 0 0.0017749 0 0.00021196 0 0.018166
0.23828 -0.0022872 -0.00077382 -0.0013602 0.0020995 -0.0057322 0.0026818 -0.0025033 -0.0013222 -0.0048998 0.0045075 -0.00097301 -0.019587 -0.002473 -0.0046512 0.001646 -0.0028014 -0.00023594 0.0071686 -0.00061591 -0.0044522 0.0051943 0 -0.016052 0 0.0014817 0 -0.0003611 0 0.037154
0.24219 -0.0024972 -0.00047294 -0.0031169 0.00029841 -0.0055718 0.0021535 -0.0042734 -0.0021949 -0.0057744 0.0035499 -0.0022592 -0.0073696 0.0035096 -0.003286 0.0028856 -0.0038265 -0.00026443 0.0077184 -0.0013727 -0.0022249 0.0032511 0 -0.016682 0 0.00097617 0 -0.0011726 0 0.049322
0.24609 -0.0013371 -0.00029811 -0.0039772 -0.00014905 -0.0045178 0.0029144 -0.0033306 -0.0019066 -0.0029895 0.0021031 -0.0051999 0.0098513 0.0072355 3.3432e-05 0.0019725 -0.00023568 -5.1081e-05 0.0047283 -0.0019636 0.0017155 0.00091561 0 -0.016364 0 0.00050285 0 -0.0018026 0 0.047821
0.25 0.0002547 -0.00028927 -0.0032089 0.00040205 -0.0020917 0.0029658 -0.00079772 -0.00085831 0.0023117 0.00060718 -0.007664 0.022008 0.0070925 0.0037983 -0.0019038 0.0061617 6.4237e-05 0.00041817 -0.0013288 0.0039064 -0.00071939 0 -0.015376 0 0.00029053 0 -0.0020561 0 0.030002
0.25391 0.00096107 -0.00033233 -0.00090002 0.00099418 0.0015628 0.00081304 0.0010655 0.00019346 0.0072776 -0.00060111 -0.0069464 0.025714 0.0042475 0.0051052 -0.0066388 0.010994 -0.00020898 -0.0023014 0.00028034 0.0023692 -0.0017492 0 -0.014472 0 0.00034265 0 -0.0020763 0 0.00049964
0.25781 0.00023921 -0.00025596 0.0020622 0.0006681 0.0055025 -0.0034794 0.00070944 0.00055775 0.0092743 -0.0013864 -0.00217 0.02466 0.001296 0.0024444 -0.008735 0.010864 -0.00068202 -0.0020308 0.0016249 -0.0013271 -0.0028058 0 -0.014234 0 0.00043665 0 -0.002134 0 -0.030127
0.26172 -0.0012257 5.6004e-05 0.0044427 -0.0009339 0.0083818 -0.0082821 -0.0015414 -2.0806e-05 0.0075208 -0.0017438 0.0046399 0.02322 2.3908e-05 -0.002423 -0.0063193 0.0059503 -0.00079229 0.0002708 0.0017046 -0.0033717 -0.0038359 0 -0.014602 0 0.00035805 0 -0.0023124 0 -0.050502
0.26563 -0.0021857 0.00059095 0.0052869 -0.0032844 0.0091763 -0.011362 -0.0039243 -0.0012131 0.003335 -0.0017418 0.0097761 0.021132 0.00024853 -0.0056276 -0.00097918 -0.00046054 -0.00017362 0.0023258 0.0005874 -0.0012847 -0.0038875 0 -0.014992 0 0.00015055 0 -0.0024066 0 -0.053993
0.26953 -0.001975 0.0012016 0.0043857 -0.0052188 0.0077077 -0.01119 -0.004724 -0.0022619 -0.00092142 -0.0015467 0.010406 0.015122 0.0005449 -0.0045319 0.0032783 -0.0047927 0.00089123 0.0024333 -0.0008616 0.003654 -0.0023062 0 -0.014865 0 0.00011624 0 -0.0021433 0 -0.04147
0.27344 -0.0010635 0.0016699 0.0023338 -0.0056258 0.0046148 -0.0078203 -0.0034578 -0.0024088 -0.0032585 -0.0013993 0.0064498 0.0049895 -0.0001064 -0.00011048 0.0031492 -0.0057341 0.0016321 0.00065073 -0.0018401 0.0075255 2.5017e-05 0 -0.01423 0 0.0005238 0 -0.0014955 0 -0.02006
0.27734 -0.00053722 0.0018112 0.00017335 -0.0041525 0.00088089 -0.0028185 -0.00091958 -0.0013973 -0.0029536 -0.0014202 0.0004316 -0.0035536 -0.0014123 0.0039567 -0.0013441 -0.0044989 0.0014547 -0.0014969 -0.002077 0.0074177 0.001081 0 -0.013617 0 0.0012809 0 -0.0007624 0 0.00095218
0.28125 -0.0010438 0.0015685 -0.0011681 -0.0014117 -0.002657 0.0016884 0.0016134 0.00026782 -0.00067612 -0.0013716 -0.0043618 -0.0034707 -0.0023319 0.0046418 -0.0068694 -0.0030929 0.00048028 -0.0022815 -0.0016094 0.0040882 -0.00028452 0 -0.013581 0 0.0019043 0 -0.00032361 0 0.014736
0.28516 -0.0022087 0.0010414 -0.0013473 0.0014706 -0.0054898 0.0042392 0.0031292 0.00156 0.0019412 -0.00069127 -0.0058946 0.0059679 -0.0023089 0.0021829 -0.0093725 -0.0025395 -0.00055925 -0.0009303 -0.00047136 0.0010946 -0.0026993 0 -0.014193 0 0.0018725 0 -0.00030504 0 0.019754
0.28906 -0.0030305 0.00043384 -0.00074853 0.0035991 -0.0073415 0.0047416 0.0031205 0.0016071 0.0030487 0.0010508 -0.0042319 0.017008 -0.001782 -0.00045297 -0.0071103 -0.0026117 -0.00096966 0.0020229 0.0011081 0.0013097 -0.0030495 0 -0.014989 0 0.0010812 0 -0.00049145 0 0.01958
0.29297 -0.0028272 -5.0408e-05 -0.00023219 0.0047327 -0.0080606 0.0042308 0.0015703 0.00035818 0.0015069 0.0035673 -0.0010212 0.020015 -0.0014808 -0.0005592 -0.0017722 -0.0028316 -0.00066688 0.0051496 0.0022777 0.0042598 0.0005978 0 -0.015393 0 -8.3084e-06 0 -0.0005719 0 0.019868
0.29688 -0.001832 -0.00030109 -0.00059682 0.00509 -0.0076471 0.0039314 -0.00093661 -0.001306 -0.0023024 0.005716 0.0016756 0.012803 -0.001391 0.0018728 0.0030228 -0.0033019 -0.0001493 0.0068703 0.0017811 0.0068184 0.0066241 0 -0.015213 0 -0.00069393 0 -0.0004673 0 0.024101
0.30078 -0.00092699 -0.00033543 -0.0020213 0.0048336 -0.006307 0.0043455 -0.0031258 -0.0021935 -0.0063423 0.0061251 0.0024055 0.0029839 -0.00066015 0.0045273 0.004515 -0.0044273 5.6843e-05 0.0061791 -0.00090651 0.0064058 0.010646 0 -0.014772 0 -0.00057148 0 -0.00040494 0 0.030665
0.30469 -0.00082201 -0.00026108 -0.0038172 0.0038209 -0.0043518 0.0049921 -0.0034893 -0.0017182 -0.0078818 0.0042334 0.00089024 0.00015111 0.0013169 0.0053096 0.0027026 -0.0060136 -9.4236e-05 0.0031634 -0.0045108 0.0034384 0.0091846 0 -0.014581 0 0.00017082 0 -0.00066212 0 0.033293
0.30859 -0.0014504 -0.00019601 -0.0047222 0.0018848 -0.0019764 0.004868 -0.0013664 -0.00036843 -0.0052272 0.0009057 -0.0018724 0.0052922 0.0037714 0.0043484 5.2049e-05 -0.0069609 -0.00019548 -0.00090083 -0.0063562 0.00068057 0.0029616 0 -0.014882 0 0.00095052 0 -0.0012397 0 0.02509
0.3125 -0.00208 -0.00019008 -0.0036677 -0.00070208 0.0008224 0.0031816 0.0021548 0.00069316 0.00089929 -0.0020051 -0.0040334 0.0085816 0.0047625 0.0035041 -0.00055083 -0.0060626 0.0001172 -0.0041013 -0.0044066 0.00035808 -0.0034193 0 -0.015474 0 0.0012899 0 -0.0018019 0 0.0039152
0.31641 -0.0019689 -0.00019048 -0.00059164 -0.0031701 0.004007 -0.00016102 0.0045742 0.00058102 0.0074807 -0.0029514 -0.0039009 -0.00094489 0.002812 0.0040922 0.0020286 -0.0031518 0.00072993 -0.0049782 0.0006902 0.0020606 -0.0053823 0 -0.015926 0 0.0011667 0 -0.0019549 0 -0.024429
0.32031 -0.00096728 -7.5936e-05 0.0032884 -0.0047745 0.0071234 -0.0045007 0.0036998 -0.00062269 0.010976 -0.0018713 -0.0011606 -0.022509 -0.0014814 0.0053024 0.00642 0.00058699 0.0011201 -0.0034916 0.0056344 0.0034634 -0.0023515 0 -0.015956 0 0.00092945 0 -0.0015968 0 -0.047856
0.32422 0.00039276 0.00024818 0.0060532 -0.0054041 0.0092239 -0.0086539 -0.00047647 -0.0020225 0.0095885 -0.00027591 0.0025813 -0.040725 -0.0055204 0.0049465 0.0098021 0.0034722 0.00085252 -0.0010614 0.0069631 0.0029048 0.001957 0 -0.015617 0 0.00090606 0 -0.0010019 0 -0.054258
0.32813 0.0013037 0.00074583 0.0062326 -0.0056014 0.0093298 -0.01125 -0.005403 -0.0027241 0.0044083 -8.5336e-05 0.00466 -0.037517 -0.006683 0.0017247 0.0098861 0.0045245 2.6316e-06 0.00050055 0.0039742 0.0010313 0.0032129 0 -0.015186 0 0.0011038 0 -0.00056251 0 -0.038982
0.33203 0.0012197 0.0012173 0.0037643 -0.0058879 0.0071493 -0.011165 -0.007645 -0.0025346 -0.0014024 -0.002071 0.0032925 -0.0093296 -0.0045539 -0.0032935 0.0064119 0.0039467 -0.0009058 0.00036865 -0.0006142 -0.00012399 0.00056438 0 -0.014917 0 0.001269 0 -0.00044524 0 -0.0087164
0.33594 0.00016506 0.0013902 5.2197e-05 -0.0060499 0.003431 -0.008066 -0.0053992 -0.0019271 -0.004745 -0.005123 -0.00085052 0.026316 -0.0013608 -0.0073898 0.0011976 0.0026447 -0.0013737 -0.00078093 -0.0030251 0.00053332 -0.0028261 0 -0.014906 0 0.0011983 0 -0.00049095 0 0.021294
0.33984 -0.0013084 0.0010991 -0.0029528 -0.0051873 -0.00042875 -0.0028195 0.00015778 -0.0013992 -0.0044943 -0.0069494 -0.004884 0.042599 -9.3693e-05 -0.008341 -0.0031747 0.001468 -0.0013442 -0.0015637 -0.0017161 0.0020111 -0.0032718 0 -0.015122 0 0.00095147 0 -0.00043416 0 0.035766
0.34375 -0.00243 0.00043138 -0.0039962 -0.0026051 -0.0032623 0.0026728 0.0057509 -0.0009439 -0.0019216 -0.005717 -0.0058008 0.024892 -0.0018972 -0.0059721 -0.0050422 0.00088701 -0.0011752 -0.0012122 0.001444 0.0024542 -0.00053209 0 -0.015503 0 0.00075079 0 -0.00020389 0 0.028666
0.34766 -0.0026177 -0.00029049 -0.0031984 0.0012736 -0.0047795 0.0063849 0.008339 -0.00019316 0.00045842 -0.0014229 -0.002806 -0.01614 -0.0050591 -0.001917 -0.0045305 0.00111 -0.0012272 -0.00014172 0.0031893 0.0013049 0.0017937 0 -0.015975 0 0.000699 0 5.0053e-07 0 0.0071637
0.35156 -0.0018056 -0.00070656 -0.0017425 0.0049336 -0.0054811 0.0073656 0.0070311 0.00095312 0.00065494 0.0039968 0.0020519 -0.051639 -0.0065328 0.0018182 -0.0030743 0.0021286 -0.0014845 0.00076117 0.0020726 -4.4063e-05 -5.955e-05 0 -0.0164 0 0.00064545 0 -7.3733e-05 0 -0.0128
0.35547 -0.00051139 -0.00066466 -0.00091093 0.0068437 -0.0059877 0.0063152 0.0032639 0.0019555 -0.0016127 0.0078695 0.0054864 -0.056548 -0.0046643 0.0040127 -0.0020641 0.0034772 -0.0015751 0.0013067 -0.00024419 0.00013014 -0.0059127 0 -0.016594 0 0.00036211 0 -0.00045152 0 -0.016836
0.35938 0.00044879 -0.00032215 -0.0012332 0.0066463 -0.0064289 0.0049596 -0.00055391 0.0020206 -0.0049267 0.0084251 0.0054308 -0.028551 -0.00071526 0.0043494 -0.0017404 0.0041494 -0.0011513 0.0022926 -0.00082063 0.0017404 -0.011286 0 -0.016464 0 -0.00015468 0 -0.00087316 0 -0.0015008
0.36328 0.0004789 -1.5696e-05 -0.0022932 0.0053407 -0.0064049 0.0046118 -0.0026408 0.00092809 -0.0071877 0.0057613 0.0023212 0.011194 0.0021487 0.0029915 -0.0012168 0.0031734 -0.00025646 0.0044865 0.0015136 0.0026317 -0.01135 0 -0.016135 0 -0.00059576 0 -0.0010238 0 0.023659
0.36719 -0.00038651 2.1978e-06 -0.0031605 0.0042634 -0.0054433 0.0050837 -0.0025758 -0.00056334 -0.0069292 0.0015893 -0.0016431 0.035082 0.0014893 0.00044473 0.00044375 0.00058209 0.00066315 0.0073255 0.0049638 0.00064872 -0.0054678 0 -0.015908 0 -0.00059159 0 -0.00082834 0 0.0427
0.37109 -0.001512 -0.00025107 -0.0030096 0.0038286 -0.0034402 0.0049013 -0.0010447 -0.0012565 -0.0041747 -0.0019283 -0.0042981 0.029072 -0.0024488 -0.0022514 0.0030909 -0.0022127 0.0011059 0.0088324 0.0065827 -0.0040163 0.0020475 0 -0.016021 0 -7.0003e-05 0 -0.00052732 0 0.043656
0.375 -0.0021453 -0.00052474 -0.0015358 0.0032291 -0.0007029 0.0026664 0.00080291 -0.00059131 -0.00038687 -0.0034133 -0.0047206 -1.9229e-05 -0.0070703 -0.0036955 0.0053628 -0.0033046 0.0009055 0.007134 0.0051978 -0.008629 0.0057427 0 -0.016417 0 0.00064628 0 -0.00046091 0 0.025428
0.37891 -0.0019803 -0.00055012 0.00092339 0.0013679 0.0023125 -0.0016159 0.001865 0.00076306 0.0024492 -0.0028503 -0.0031232 -0.033378 -0.0096198 -0.0030183 0.0057757 -0.0018524 0.00033748 0.0023024 0.0024805 -0.010163 0.0038227 0 -0.016769 0 0.0011184 0 -0.00076039 0 -0.0029287
0.38281 -0.0013293 -0.00024907 0.0034876 -0.0019068 0.0051848 -0.0063967 0.00143 0.0014355 0.0030665 -0.0013165 -0.00013629 -0.055238 -0.0092542 -0.00080056 0.0041151 0.0011431 -0.00012171 -0.0032879 0.0011282 -0.0078413 -0.00052297 0 -0.016765 0 0.0011802 0 -0.0012297 0 -0.028759
0.38672 -0.0007741 0.00022586 0.0050381 -0.0054615 0.0074609 -0.0097043 -0.0005097 0.00058945 0.0016835 -0.00019206 0.0034712 -0.061192 -0.0072931 0.0011096 0.0018538 0.003712 -0.00015912 -0.0066304 0.002093 -0.00356 -0.002349 0 -0.016403 0 0.001054 0 -0.0015214 0 -0.042804
0.39063 -0.00063121 0.00062473 0.0047523 -0.0077294 0.0085673 -0.010485 -0.0030967 -0.0012557 -0.00024669 -0.00036311 0.0065252 -0.055501 -0.0056618 0.0010716 0.0011011 0.0046758 0.00017618 -0.0064106 0.0037164 3.2933e-05 0.00045223 0 -0.016002 0 0.0010842 0 -0.0014464 0 -0.042385
0.39453 -0.00072654 0.0007741 0.0026914 -0.0078926 0.0080177 -0.0090167 -0.0049313 -0.0026021 -0.0011472 -0.0017949 0.0075054 -0.043622 -0.0050976 -0.00081282 0.0028818 0.0045437 0.00056072 -0.00391 0.0036142 0.0017812 0.005466 0 -0.015893 0 0.0013685 0 -0.0011467 0 -0.030572
0.39844 -0.00065474 0.00065572 -1.3326e-05 -0.0062923 0.0058522 -0.0062348 -0.0049051 -0.0022376 -0.00045216 -0.003592 0.0055344 -0.028536 -0.0047327 -0.0026637 0.0062075 0.004606 0.00065985 -0.0016708 0.0012968 0.0024431 0.0082846 0 -0.016088 0 0.001668 0 -0.00097915 0 -0.013851
0.40234 -0.00022671 0.00036435 -0.0017514 -0.0038249 0.0028362 -0.0028197 -0.0029932 -0.00026262 0.0011247 -0.0044718 0.0015879 -0.012889 -0.0032897 -0.0025162 0.008795 0.00519 0.00035148 -0.0011621 -0.0012307 0.0032098 0.0066007 0 -0.016254 0 0.0016808 0 -0.0012084 0 1.697e-06
0.40625 0.00035164 1.9782e-05 -0.0015871 -0.0011126 4.6701e-05 0.00099258 -0.00029667 0.0020136 0.0023594 -0.0034579 -0.0015759 -0.0016563 -0.00063798 -0.00022454 0.0088878 0.0050335 -0.00023374 -0.0016024 -0.0015289 0.0041693 0.0020481 0 -0.016036 0 0.0013865 0 -0.0017582 0 0.004386
0.41016 0.00072236 -0.00028802 -0.00011188 0.0016558 -0.0019208 0.0048507 0.0017985 0.0031656 0.0025969 -0.00050517 -0.0013477 -8.31e-05 0.0018083 0.0022857 0.0066489 0.0026276 -0.00084246 -0.00097924 0.00068304 0.0043899 -0.0015737 0 -0.015427 0 0.0010885 0 -0.0022285 0 -0.0025525
0.41406 0.00075495 -0.00050918 0.00086195 0.0041916 -0.003385 0.0078284 0.0026472 0.0027376 0.002157 0.0032931 0.0023019 -0.0083491 0.0022634 0.0027485 0.0039288 -0.0017881 -0.0012714 0.0017637 0.0030924 0.0033425 -0.0016471 0 -0.014821 0 0.0011006 0 -0.0021773 0 -0.015008
0.41797 0.00065978 -0.00063318 -0.00025643 0.0057218 -0.0051239 0.0088155 0.0026425 0.0014226 0.0017592 0.0061467 0.0062185 -0.019617 0.00026923 0.00065118 0.0026057 -0.005818 -0.0014532 0.0054725 0.0030066 0.0018653 0.0014572 0 -0.014688 0 0.0014021 0 -0.0014646 0 -0.021023
0.42188 0.00074068 -0.00069034 -0.0033592 0.0054422 -0.0073458 0.0075074 0.0025496 0.00031213 0.0016349 0.006544 0.0062947 -0.025355 -0.0026324 -0.0023266 0.0029381 -0.0068476 -0.0014162 0.0076592 1.5266e-05 0.0014513 0.0053076 0 -0.015161 0 0.0016279 0 -0.00039897 0 -0.0099411
0.42578 0.0010775 -0.00072969 -0.0064597 0.003467 -0.0090641 0.004931 0.0025682 -1.8878e-05 0.0012986 0.0042222 0.00094809 -0.02363 -0.0039513 -0.0039529 0.0033779 -0.0045756 -0.001186 0.0067104 -0.0035342 0.002608 0.0076262 0 -0.015933 0 0.0014219 0 0.00043787 0 0.018325
0.42969 0.0014777 -0.00076123 -0.0071406 0.0011678 -0.0086207 0.0027593 0.0020745 0.00018276 0.0002459 0.00045772 -0.0071479 -0.021556 -0.0022317 -0.0035524 0.0020236 -0.0015043 -0.00073914 0.0034224 -0.0046757 0.0041776 0.0076134 0 -0.016535 0 0.00080492 0 0.00058252 0 0.050057
0.43359 0.0017161 -0.00071012 -0.0045151 0.00024516 -0.0050681 0.0018828 0.00030297 0.00026963 -0.0011795 -0.0026409 -0.012772 -0.028037 0.0016819 -0.0025262 -0.0015351 -0.00062547 -6.646e-05 0.00048606 -0.0024489 0.0045073 0.0056892 0 -0.016723 0 0.00018178 0 1.6596e-05 0 0.065102
0.4375 0.0017606 -0.00045467 -2.4323e-05 0.0011974 0.00076051 0.0015956 -0.0027083 -0.00016567 -0.0017753 -0.0034531 -0.012026 -0.043113 0.0052272 -0.0028017 -0.0055945 -0.0024343 0.00071392 0.00036662 0.0014654 0.0032864 0.0026812 0 -0.016623 0 -2.5681e-05 0 -0.00082156 0 0.050804
0.44141 0.0017291 4.9844e-05 0.0036698 0.002682 0.0065159 0.00031099 -0.0058414 -0.0009845 -0.00052734 -0.0018876 -0.005189 -0.054947 0.0061823 -0.0047594 -0.0075269 -0.0043178 0.0013228 0.0033714 0.0044785 0.0020178 -0.00040695 0 -0.016526 0 0.00023618 0 -0.0013652 0 0.011866
0.44531 0.0016573 0.00066619 0.0047722 0.0025994 0.0098349 -0.0027241 -0.0075878 -0.0016593 0.0022268 0.00061328 0.0036815 -0.049052 0.0045412 -0.0066792 -0.005842 -0.0031585 0.0014491 0.0074455 0.0052886 0.0024663 -0.0022046 0 -0.016579 0 0.00062075 0 -0.0013435 0 -0.032144
0.44922 0.0013968 0.0011145 0.0036248 7.9645e-05 0.0098883 -0.0063233 -0.0071101 -0.0016412 0.0047232 0.0021197 0.0098043 -0.022213 0.0025839 -0.0062597 -0.0014411 0.001277 0.00097674 0.0097507 0.0044449 0.00463 -0.0013685 0 -0.016672 0 0.00071908 0 -0.00096694 0 -0.059979
0.45313 0.00080272 0.0011623 0.0021079 -0.0034752 0.0077255 -0.0080442 -0.0048066 -0.00066664 0.0050371 0.0015433 0.010711 0.012161 0.0029406 -0.0027858 0.0029642 0.0056008 0.00012307 0.0086992 0.0031015 0.0064318 0.0021863 0 -0.016607 0 0.00042869 0 -0.00071722 0 -0.061984
0.45703 -4.9512e-06 0.00081438 0.00181 -0.0054158 0.0052059 -0.0062172 -0.0020001 0.0010703 0.0026393 -0.00070803 0.0070641 0.033346 0.006167 0.0020629 0.0048136 0.0056965 -0.0006602 0.0049196 0.0016467 0.0056364 0.0064126 0 -0.016328 0 7.7624e-06 0 -0.00091695 0 -0.043336
0.46094 -0.00066197 0.00031913 0.0026692 -0.0041426 0.0034935 -0.0015483 -9.6435e-05 0.0028829 -0.0011546 -0.0031393 0.0013234 0.029669 0.0099252 0.0054699 0.0035096 0.00061982 -0.00098273 0.00060778 -0.00024314 0.0021583 0.0080412 0 -0.015982 0 -0.0002004 0 -0.001446 0 -0.016466
0.46484 -0.00092324 -3.3213e-05 0.0032537 -0.00058927 0.0023665 0.0032195 0.0001673 0.0037896 -0.0042535 -0.0042181 -0.0039942 0.0072652 0.010668 0.0056542 0.00071038 -0.0062556 -0.00078249 -0.0020694 -0.0023932 -0.0016161 0.0050889 0 -0.015761 0 -7.3903e-05 0 -0.001853 0 0.0088601
0.46875 -0.00099296 -0.00014704 0.0022713 0.0025473 0.00078504 0.0054214 -0.00099178 0.0030333 -0.0053989 -0.0032503 -0.0070809 -0.016546 0.0066219 0.0030998 -0.001038 -0.01004 -0.00034172 -0.0023033 -0.0034432 -0.00295 -0.0011189 0 -0.015733 0 0.00023764 0 -0.0017612 0 0.028949
0.47266 -0.0013899 -0.00017009 -0.00019625 0.003202 -0.0019375 0.0046007 -0.0025805 0.00071967 -0.0048805 -0.00057459 -0.0068494 -0.028693 -0.00040644 -5.0953e-05 -0.00021735 -0.0084654 -3.788e-05 -0.00087886 -0.0017804 -0.001316 -0.0065157 0 -0.01584 0 0.00051348 0 -0.0012007 0 0.042351
0.47656 -0.0023734 -0.00030834 -0.0028452 0.0017803 -0.0054108 0.0028222 -0.0033245 -0.0019539 -0.0038502 0.0028011 -0.0032081 -0.030027 -0.0060963 -0.0017323 0.0026452 -0.0034963 -4.7705e-05 0.00064438 0.0027018 0.001124 -0.0073509 0 -0.016038 0 0.00066165 0 -0.00056714 0 0.045888
0.48047 -0.0034844 -0.00059178 -0.0043879 0.00071715 -0.0083977 0.0028765 -0.0023396 -0.0032976 -0.003072 0.0056731 0.0022369 -0.030788 -0.0068998 -0.0013259 0.0055266 0.00093438 -0.00025784 0.0010775 0.0079127 0.0016233 -0.0032175 0 -0.016365 0 0.00071795 0 -0.00025413 0 0.0367
0.48438 -0.003757 -0.00083004 -0.0045798 0.0021289 -0.0096419 0.0058639 0.00025335 -0.0023213 -0.0023858 0.006966 0.0061955 -0.037534 -0.0029104 0.00027763 0.0064859 0.002612 -0.00043542 0.00025121 0.010876 -0.00049686 0.0026383 0 -0.01684 0 0.00070294 0 -0.00030972 0 0.018219
0.48828 -0.0025418 -0.00080756 -0.0040888 0.0056964 -0.0085662 0.010142 0.0031801 0.00037876 -0.0012968 0.0060198 0.0054375 -0.045192 0.0021521 0.0016884 0.0050406 0.0024993 -0.00046792 -0.0011802 0.0099626 -0.0032126 0.0060415 0 -0.017315 0 0.00055388 0 -0.00043765 0 0.0017568
0.49219 -0.00022026 -0.00052092 -0.0035191 0.0087262 -0.0054333 0.012467 0.004648 0.0028864 0.0001225 0.0029795 -0.00052671 -0.042175 0.0039554 0.0021244 0.0023744 0.0027993 -0.00043392 -0.0024653 0.0060086 -0.0037596 0.0052348 0 -0.0175 0 0.00023293 0 -0.00032475 0 -0.0010405
0.49609 0.0019156 -0.00020853 -0.0027331 0.0083566 -0.0011077 0.010383 0.0035382 0.0033453 0.0011273 -0.00093344 -0.0082298 -0.023037 0.001098 0.0018042 0.00035065 0.0040136 -0.00045696 -0.0033252 0.0013865 -0.0012499 0.0019533 0 -0.017212 0 -0.00012996 0 3.8103e-05 0 0.010656
0.5 0.0026152 -0.00012905 -0.0011943 0.0039651 0.0032517 0.0040218 0.00031827 0.0014012 0.0011631 -0.003764 -0.012236 0.0044363 -0.0038128 0.0015198 0.00014603 0.0043017 -0.00052578 -0.0038914 -0.0019231 0.0025584 -0.00050075 0 -0.016622 0 -0.00027249 0 0.00035694 0 0.02365
0.50391 0.0016557 -0.00030416 0.0011104 -0.0022858 0.0064595 -0.0039617 -0.0031545 -0.0015032 0.00071183 -0.0039431 -0.0092918 0.025025 -0.0064634 0.0018651 0.0014962 0.001825 -0.00049236 -0.0041671 -0.0034296 0.0049686 -0.00022668 0 -0.016196 0 -3.0161e-05 0 0.0003435 0 0.020995
0.50781 -1.4263e-05 -0.00048694 0.0032725 -0.0071253 0.007654 -0.010107 -0.0049413 -0.0032613 0.0010319 -0.0015494 -0.0012502 0.029121 -0.0044995 0.0027139 0.0030041 -0.0025882 -0.00025774 -0.0036713 -0.0036715 0.0047661 0.0019313 0 -0.016313 0 0.00047034 0 9.5312e-06 0 -0.0019568
0.51172 -0.0010942 -0.00039539 0.0041325 -0.0085354 0.0067276 -0.012201 -0.0044398 -0.0027265 0.0028355 0.0013973 0.0060399 0.020372 0.00061631 0.0032749 0.0031859 -0.0055875 6.1627e-05 -0.0017836 -0.0031385 0.0030332 0.0035843 0 -0.016878 0 0.00088841 0 -0.00035297 0 -0.030822
0.51563 -0.00096774 1.7228e-05 0.0033983 -0.0068493 0.0045277 -0.010292 -0.0027215 -0.00048578 0.0051801 0.0022043 0.0072877 0.011007 0.0050826 0.0026535 0.0014801 -0.0044228 0.00018921 0.0014254 -0.0019301 0.0017561 0.0031165 0 -0.017343 0 0.00097721 0 -0.00047854 0 -0.042717
0.51953 -4.5109e-05 0.00052126 0.0020384 -0.0039353 0.002467 -0.0062119 -0.0015025 0.0017745 0.0058626 -0.00037039 0.0020253 0.01015 0.0061177 0.00052693 -0.0014331 9.7099e-05 -6.2241e-05 0.0047357 -0.00033205 0.0017953 0.00094686 0 -0.017167 0 0.0008182 0 -0.00040225 0 -0.02602
0.52344 0.00079972 0.00083211 0.0014503 -0.0014873 0.001613 -0.002171 -0.0016784 0.0026489 0.0032457 -0.0048123 -0.0050796 0.016716 0.0041526 -0.002552 -0.0041261 0.0040342 -0.00059076 0.0063828 0.00076016 0.0022633 -0.0011481 0 -0.016343 0 0.00072686 0 -0.0004198 0 0.0083076
0.52734 0.0010656 0.00086212 0.0021381 2.004e-05 0.0018823 0.0005336 -0.002709 0.0019401 -0.0020189 -0.0076433 -0.0081324 0.022911 0.0020135 -0.0054752 -0.0053368 0.0039951 -0.0010659 0.0054372 0.00045825 0.0017752 -0.0017087 0 -0.01547 0 0.00090941 0 -0.00077814 0 0.034805
0.53125 0.00092321 0.00074834 0.0031696 0.0010549 0.0020507 0.0019527 -0.0032876 0.00049924 -0.0070252 -0.005963 -0.0047518 0.023333 0.0020707 -0.0073056 -0.0047022 0.00048636 -0.0012049 0.0027638 -0.00099928 0.00011257 -0.00068661 0 -0.015275 0 0.0012253 0 -0.0014136 0 0.034445
0.53516 0.00079151 0.00064479 0.0029759 0.0020713 0.00070165 0.0029856 -0.0025364 -0.00063799 -0.0086097 0.0001674 0.0023408 0.019736 0.0041136 -0.007829 -0.0028935 -0.0024916 -0.0010024 0.00052981 -0.0020775 -0.0014817 0.00075777 0 -0.015973 0 0.0013199 0 -0.0019955 0 0.0099965
0.53906 0.00075319 0.00052165 0.00078882 0.0029576 -0.0025624 0.0044599 -0.00059622 -0.00095307 -0.0057672 0.0074651 0.007939 0.017241 0.0058509 -0.0074759 -0.001125 -0.0013719 -0.000696 0.00048263 -0.0013274 -0.0016388 0.0012625 0 -0.01705 0 0.0010097 0 -0.0022162 0 -0.01747
0.54297 0.00048095 0.00020594 -0.0025807 0.0033143 -0.0066103 0.0064585 0.0017539 -0.00052422 -0.00049945 0.011631 0.0085802 0.017402 0.0053509 -0.0067363 -0.00036178 0.0033347 -0.00052049 0.0024614 0.00091231 -0.00037045 0.00016462 0 -0.017683 0 0.00052193 0 -0.0020305 0 -0.026975
0.54688 -0.00026777 -0.00036753 -0.0052986 0.0030418 -0.0094142 0.0082829 0.0038069 0.00026891 0.0036241 0.010363 0.0047297 0.016542 0.0029493 -0.0056977 -0.00071916 0.0073136 -0.00050317 0.0045536 0.0024431 0.00087542 -0.002177 0 -0.017421 0 0.00031762 0 -0.0016276 0 -0.013959
0.55078 -0.0011834 -0.00097229 -0.005871 0.0024811 -0.0093655 0.0089638 0.005161 0.0009409 0.0040431 0.0048608 -0.00049651 0.011223 0.00081398 -0.0042084 -0.0014314 0.006461 -0.00049486 0.0048549 0.0012488 0.00070228 -0.0045775 0 -0.016535 0 0.00065157 0 -0.0012148 0 0.0091512
0.55469 -0.0015532 -0.0012071 -0.0041546 0.0019565 -0.006301 0.0078869 0.0054435 0.00091611 0.00092295 -0.0012586 -0.0043051 0.0041589 0.0007193 -0.0024611 -0.0014387 0.00079738 -0.0003708 0.0032446 -0.002187 -0.00072834 -0.0055789 0 -0.015728 0 0.0013029 0 -0.00087357 0 0.02623
0.55859 -0.00094759 -0.0008428 -0.0012868 0.0012912 -0.0015427 0.0051053 0.0042155 -0.00030605 -0.0031846 -0.0046327 -0.0060047 0.0029402 0.0022907 -0.0012355 -0.00023125 -0.005451 -0.00016498 0.0014861 -0.0047842 -0.0017522 -0.0042625 0 -0.015502 0 0.0017558 0 -0.00062102 0 0.030482
0.5625 0.00025061 -7.0834e-05 0.0012108 -8.9451e-05 0.0029714 0.0012227 0.0015115 -0.0026663 -0.0052727 -0.0042843 -0.0063844 0.011939 0.0034171 -0.0013219 0.0016488 -0.0076058 2.5974e-06 0.0015123 -0.0035029 -0.00084036 -0.0010116 0 -0.015759 0 0.0016629 0 -0.0005431 0 0.025529
0.56641 0.0010742 0.00061141 0.0023342 -0.002489 0.00578 -0.0029351 -0.0015089 -0.005146 -0.0038532 -0.001746 -0.0059982 0.025915 0.0023465 -0.0025882 0.0028935 -0.0045199 9.7997e-05 0.0035143 0.0016021 0.0017659 0.0024024 0 -0.015981 0 0.0011418 0 -0.00077258 0 0.016421
0.57031 0.00081093 0.00080219 0.0019314 -0.0053717 0.0065135 -0.006563 -0.0028232 -0.0060966 0.00033424 0.00054256 -0.0044653 0.033088 -0.00062541 -0.0037513 0.0024125 0.00081785 0.00021886 0.0056828 0.0069669 0.0040631 0.0038363 0 -0.015785 0 0.00062695 0 -0.0012883 0 0.0024982
0.57422 -0.00032695 0.00052308 0.00052227 -0.0075158 0.005793 -0.0089526 -0.00099762 -0.0043781 0.0050568 0.0010341 -0.0014309 0.025897 -0.0034662 -0.0033683 0.00032614 0.0042609 0.00043873 0.0058746 0.0084594 0.0040109 0.0023926 0 -0.015306 0 0.00044401 0 -0.0017772 0 -0.019476
0.57813 -0.0013608 0.00016955 -0.0010281 -0.0078372 0.0046516 -0.0095603 0.003283 -0.00047852 0.0079772 -0.00025136 0.0021555 0.0091595 -0.0043087 -0.0012772 -0.0018746 0.0039741 0.00062964 0.0036096 0.0050989 0.0013919 -0.00068828 0 -0.015056 0 0.00053902 0 -0.0017994 0 -0.046046
0.58203 -0.0014083 0.00013375 -0.0018024 -0.0061903 0.0038902 -0.0082204 0.007212 0.0034837 0.0077719 -0.0022814 0.0041701 -0.003026 -0.0030521 0.00099005 -0.002312 0.0012778 0.00050492 0.00049469 3.3763e-05 -0.0019325 -0.0028733 0 -0.015406 0 0.00061096 0 -0.0011804 0 -0.063688
0.58594 -0.00045391 0.00045406 -0.0011862 -0.0034662 0.0036672 -0.0053851 0.0078094 0.0051443 0.0045483 -0.0039236 0.0030399 0.00040805 -0.0012081 0.0014852 -0.00023239 -0.0013324 -0.00010089 -0.0012791 -0.0022626 -0.0036165 -0.0024345 0 -0.016192 0 0.00047196 0 -0.00025726 0 -0.0577
0.58984 0.00067305 0.00080899 0.00069815 -0.0009276 0.003451 -0.0020755 0.0043638 0.0036651 -0.00035118 -0.0044075 -0.00054127 0.01723 -0.00032587 -0.00023139 0.0031563 -0.0025287 -0.00098253 -0.00085129 -1.0618e-05 -0.0028066 1.3648e-05 0 -0.016807 0 0.00023914 0 0.00032669 0 -0.02637
0.59375 0.0010632 0.00083714 0.0027969 0.0006399 0.002344 0.00061677 -0.00080289 0.0004081 -0.004927 -0.0033096 -0.0037025 0.033375 -0.00063219 -0.0024393 0.0053606 -0.0025937 -0.0016379 0.0008026 0.0043943 -0.00070825 0.0020432 0 -0.01671 0 0.00016825 0 0.000158 0 0.013725
0.59766 0.00050469 0.00046297 0.0035679 0.0012973 -0.00032139 0.002196 -0.0040731 -0.0021127 -0.0073155 -0.00055947 -0.0034764 0.034898 -0.0011182 -0.0027476 0.0044648 -0.0021531 -0.0016597 0.0021 0.0067712 0.00070257 0.0016436 0 -0.01588 0 0.00033595 0 -0.0005649 0 0.038246
0.60156 -0.00041424 -7.031e-05 0.0019982 0.0016483 -0.0043828 0.0030328 -0.0033559 -0.0021521 -0.0066071 0.0032871 0.00077956 0.019511 -0.00075959 -0.00046161 0.00077928 -0.0011833 -0.0011046 0.002407 0.0050605 0.00054612 -0.00090683 0 -0.014843 0 0.00053646 0 -0.0011915 0 0.033553
0.60547 -0.00089707 -0.00045479 -0.0014948 0.0022215 -0.0086318 0.0039192 0.00042605 5.8828e-05 -0.0033357 0.006884 0.0066324 -0.0024632 0.00049374 0.0025268 -0.0031439 0.00046764 -0.00047717 0.0023246 0.0010357 -0.00028367 -0.0033356 0 -0.014256 0 0.00051304 0 -0.0012031 0 0.0071532
0.60938 -0.00061951 -0.00058017 -0.0050938 0.0030569 -0.011248 0.005218 0.0043664 0.002722 0.00073482 0.008567 0.010141 -0.017796 0.0018855 0.0034299 -0.0043307 0.0019893 -0.00031067 0.002584 -0.001654 -0.00021822 -0.0035748 0 -0.014415 0 0.00026831 0 -0.00067931 0 -0.018988
0.61328 0.00010592 -0.00055195 -0.006692 0.003737 -0.010753 0.0063541 0.0060074 0.0039826 0.0035559 0.0074013 0.0085643 -0.021371 0.0027873 0.0013835 -0.0017084 0.001782 -0.00071389 0.0029447 -0.0010403 0.0012353 -0.0017163 0 -0.015081 0 0.00010089 0 -0.00019974 0 -0.026219
0.61719 0.00072998 -0.00049022 -0.0053223 0.0037177 -0.006939 0.0061687 0.0049432 0.0031888 0.0039741 0.0040015 0.0022592 -0.018933 0.0032659 -0.0013915 0.0029377 -0.00081311 -0.0012954 0.002419 0.0014674 0.0028407 0.00018948 0 -0.01572 0 0.00030643 0 -0.00027812 0 -0.012737
0.62109 0.00096083 -0.00036266 -0.0018061 0.0026678 -0.0011417 0.0039063 0.0024087 0.00099802 0.0023871 0.00029298 -0.0054622 -0.020296 0.003701 -0.0014785 0.0062342 -0.0041253 -0.0015292 0.00059177 0.002688 0.0027677 0.00024792 0 -0.015928 0 0.00084777 0 -0.0008816 0 0.007605
0.625 0.00088598 -4.9062e-05 0.0018694 0.00064412 0.0043996 7.4243e-06 -0.00028219 -0.0014241 0.00041794 -0.0017791 -0.010316 -0.030037 0.0040195 0.0023724 0.0057673 -0.0051232 -0.0012159 -0.0015029 0.00077697 0.00046697 -0.0013933 0 -0.015684 0 0.0013449 0 -0.0014963 0 0.018177
0.62891 0.0007059 0.00043848 0.00393 -0.0018954 0.0077304 -0.0039983 -0.002668 -0.0031882 -0.00018434 -0.0016176 -0.0095711 -0.043713 0.0035516 0.0076271 0.0018768 -0.0023249 -0.00062169 -0.0020911 -0.0032182 -0.0025413 -0.002745 0 -0.015284 0 0.0014095 0 -0.0016505 0 0.011952
0.63281 0.00045139 0.00084743 0.0038832 -0.0041962 0.0081819 -0.0064465 -0.0046871 -0.0038657 0.0013105 -0.00029718 -0.0036292 -0.05174 0.0017801 0.0098697 -0.0027332 0.0022207 -0.00019759 -0.00037394 -0.006609 -0.0038256 -0.0019747 0 -0.015051 0 0.00099413 0 -0.001358 0 -0.0060461
0.63672 3.1557e-06 0.00085586 0.002567 -0.0054396 0.0065666 -0.0065828 -0.0057999 -0.0033054 0.0041421 0.00041726 0.0042118 -0.046681 -0.00081617 0.0066852 -0.0051843 0.0043272 -0.00017379 0.002519 -0.0075626 -0.002183 0.0008565 0 -0.015095 0 0.00041368 0 -0.0010455 0 -0.025325
0.64063 -0.00065091 0.00039014 0.0013223 -0.0051047 0.0044855 -0.0049147 -0.0050925 -0.0016268 0.0065036 -0.00048073 0.0096824 -0.028281 -0.0028354 -2.6719e-05 -0.0045582 0.0016053 -0.00040756 0.0044188 -0.0063225 0.0011993 0.0039747 0 -0.015274 0 3.9288e-05 0 -0.0010732 0 -0.037494
0.64453 -0.001257 -0.00023087 0.0010268 -0.0033189 0.00323 -0.0027004 -0.0024658 0.00052931 0.0065873 -0.0025061 0.010067 -0.0036678 -0.0030373 -0.0055273 -0.0022555 -0.0037874 -0.00058611 0.0040436 -0.0042847 0.0036882 0.0055908 0 -0.015368 0 -1.2037e-05 0 -0.0013652 0 -0.038742
0.64844 -0.0014507 -0.00051255 0.0016451 -0.00092714 0.0029894 -0.0010706 0.00052692 0.0020049 0.0036353 -0.0041686 0.0057975 0.016332 -0.0014524 -0.0062304 -0.00045885 -0.0066087 -0.0005427 0.0020469 -0.0023557 0.0034569 0.0052486 0 -0.015268 0 0.0001078 0 -0.0015322 0 -0.028264
0.65234 -0.0010875 -0.000207 0.0024301 0.00090286 0.002846 -0.00042191 0.0015525 0.0017887 -0.0015367 -0.0041507 4.0103e-05 0.022572 0.00057206 -0.0025922 -0.000202 -0.0032689 -0.00037359 0.00016148 -0.00050752 0.0010081 0.0035858 0 -0.015056 0 0.00022431 0 -0.001328 0 -0.0074244
0.65625 -0.00040802 0.00043549 0.0024776 0.0013981 0.0015288 -0.00035385 -0.00035968 -3.635e-05 -0.0067966 -0.0021897 -0.003527 0.012604 0.0014774 0.0016605 -0.00076837 0.0045093 -0.00028192 -0.00061069 0.0012199 -0.0014189 0.0011696 0 -0.014907 0 0.00034343 0 -0.00093312 0 0.0185
0.66016 0.00013628 0.00083703 0.0012743 0.0007541 -0.0015727 -2.5545e-06 -0.0034836 -0.0020178 -0.0096604 0.00090474 -0.0032077 -0.0069286 0.00074217 0.003094 -0.00081042 0.010769 -0.00035069 -0.00083567 0.0018117 -0.001975 -0.0019637 0 -0.014942 0 0.00058615 0 -0.00075387 0 0.039467
0.66406 0.00023773 0.00056367 -0.00098111 8.4671e-05 -0.0058016 0.0014772 -0.004522 -0.0022759 -0.0085657 0.0038838 -0.00023151 -0.022898 -0.00083347 0.0015332 2.6917e-05 0.010405 -0.00048224 -0.001658 -0.00010648 -0.00082964 -0.0054914 0 -0.01514 0 0.00095603 0 -0.000966 0 0.044706
0.66797 -5.3139e-05 -0.00030055 -0.0033846 0.00066073 -0.0094564 0.0044035 -0.0015222 -6.1942e-05 -0.0038291 0.0057291 0.0025199 -0.02341 -0.0019704 -0.0002114 0.00060761 0.0036531 -0.00053258 -0.0031324 -0.0045846 0.00024275 -0.0079351 0 -0.015382 0 0.0012405 0 -0.0013147 0 0.030393
0.67188 -0.00041615 -0.0012003 -0.0047168 0.0029032 -0.010744 0.0081421 0.0040352 0.0034213 0.0023138 0.0059647 0.0028885 -0.006413 -0.0020207 0.00066059 -0.0005692 -0.0041915 -0.00046344 -0.0038048 -0.0095305 -0.00013175 -0.0072996 0 -0.015575 0 0.0011928 0 -0.0014072 0 0.0043782
0.67578 -0.00052761 -0.0015369 -0.0041212 0.0058663 -0.0088707 0.011052 0.0080987 0.0057949 0.0067763 0.0046667 0.00093376 0.017648 -0.0013621 0.0042115 -0.0036983 -0.0075087 -0.00034765 -0.0021548 -0.012007 -0.0013737 -0.0030687 0 -0.015734 0 0.00080982 0 -0.0011806 0 -0.017572
0.67969 -0.0002569 -0.0011157 -0.0017152 0.007677 -0.0045623 0.011136 0.0073255 0.0053309 0.0073142 0.0023888 -0.0015798 0.032726 -0.00086913 0.0077925 -0.0070839 -0.005096 -0.0002534 0.0015338 -0.010671 -0.0014887 0.0025069 0 -0.015931 0 0.00038614 0 -0.0010125 0 -0.022397
0.68359 0.00032488 -0.0002503 0.0013426 0.0067277 0.00036186 0.0073014 0.001936 0.0023015 0.0038584 3.0945e-05 -0.0029962 0.0294 -0.0010864 0.0085419 -0.0082947 -0.00060974 -0.0001686 0.0049076 -0.0069852 0.00074597 0.005663 0 -0.016177 0 0.00025747 0 -0.0013086 0 -0.009076
0.6875 0.0010434 0.00052963 0.0035146 0.0028309 0.0040717 0.00046419 -0.0044006 -0.0012908 -0.0014072 -0.0014934 -0.0030843 0.012549 -0.0018379 0.0058297 -0.0061263 0.0013822 -5.8953e-05 0.005366 -0.0038896 0.0041363 0.0042672 0 -0.016343 0 0.0004893 0 -0.0019878 0 0.010884
0.69141 0.0016947 0.00088897 0.0038885 -0.0024951 0.0057431 -0.0065155 -0.0075202 -0.003314 -0.0053611 -0.0017757 -0.0027293 -0.0026019 -0.0024613 0.0014847 -0.0016905 -0.00027688 2.5067e-05 0.0023225 -0.0031138 0.0057839 -5.4506e-05 0 -0.016231 0 0.00084325 0 -0.0024486 0 0.022045
0.69531 0.0020715 0.00087222 0.002772 -0.0068603 0.0058366 -0.010388 -0.0059246 -0.0030235 -0.0058561 -0.0012577 -0.0025825 -0.0032471 -0.0023176 -0.0020394 0.0023034 -0.002703 -5.1371e-05 -0.0022587 -0.0037221 0.0037125 -0.0031587 0 -0.01576 0 0.0010575 0 -0.0021259 0 0.015716
0.69922 0.0020174 0.00075273 0.0013875 -0.0084195 0.005513 -0.0096469 -0.001502 -0.0012819 -0.0029951 -0.00098622 -0.0022602 0.010375 -0.0011826 -0.0035537 0.0034841 -0.0022803 -0.00036798 -0.005554 -0.0032916 -0.0010329 -0.002176 0 -0.015109 0 0.0011286 0 -0.001116 0 -0.0051665
0.70313 0.0015341 0.00073493 0.0008976 -0.0069131 0.0056724 -0.0056284 0.0024742 0.00047531 0.0010462 -0.0017917 -0.00096053 0.025877 0.00058975 -0.0034189 0.0014206 0.0016276 -0.00081703 -0.0061661 -0.00050417 -0.0049657 0.0016653 0 -0.014665 0 0.0012706 0 -0.00020986 0 -0.029362
0.70703 0.00083719 0.00079464 0.0015533 -0.0036578 0.0063162 -0.0015689 0.0039848 0.001423 0.0034866 -0.0034916 0.0012702 0.030131 0.0021022 -0.0024367 -0.0022748 0.0061714 -0.0011441 -0.0048989 0.0034457 -0.0051162 0.0040512 0 -0.014762 0 0.0015897 0 -0.00023088 0 -0.044937
0.71094 0.00024617 0.0007724 0.0026212 -0.00056712 0.0066186 -0.00021247 0.0032556 0.0016589 0.0026953 -0.0048491 0.0031696 0.020701 0.0022243 -0.00087438 -0.0052388 0.0078978 -0.0011532 -0.0035166 0.0059793 -0.0017343 0.0016795 0 -0.01542 0 0.0018526 0 -0.0012732 0 -0.045414
0.71484 -5.168e-05 0.00058242 0.0030557 0.0010543 0.005562 -0.0017916 0.0017078 0.0016337 -0.00088662 -0.004458 0.0033736 0.007156 0.0002677 0.001356 -0.005924 0.005899 -0.00088355 -0.0029437 0.0055816 0.0018272 -0.0044104 0 -0.016282 0 0.0016618 0 -0.0025774 0 -0.031506
0.71875 -0.00015134 0.00030891 0.0022845 0.0011288 0.0026514 -0.0039788 0.00038136 0.0015119 -0.005154 -0.0019118 0.0018946 0.0018806 -0.003245 0.003867 -0.0043337 0.0021747 -0.00057962 -0.002701 0.0030886 0.0020731 -0.0095412 0 -0.016833 0 0.00091005 0 -0.0031869 0 -0.0092598
0.72266 -0.00031643 0.00010106 0.00050373 0.00053645 -0.0017162 -0.0038237 -0.000565 0.0011464 -0.0076987 0.0017091 0.0002853 0.0094645 -0.0064064 0.0055747 -0.001655 -0.00077775 -0.00048007 -0.0018916 0.00062762 -0.0014704 -0.0095741 0 -0.01675 0 3.0733e-05 0 -0.0027746 0 0.013232
0.72656 -0.00067495 -4.1814e-06 -0.0015853 0.00031457 -0.0063541 -0.00010328 -0.0011901 0.00053171 -0.0072165 0.0044918 0.00010901 0.02404 -0.0068648 0.005548 0.0006649 -0.0023802 -0.00062967 -0.0004352 -0.00053461 -0.0057892 -0.0046344 0 -0.016104 0 -0.00029171 0 -0.0018697 0 0.029091
0.73047 -0.0010215 -0.00012916 -0.0032112 0.00096342 -0.009743 0.0057392 -0.0011534 5.7243e-05 -0.0041442 0.0050174 0.0012105 0.035561 -0.0034956 0.0040373 0.0016833 -0.0039526 -0.00088495 0.00081592 -0.000944 -0.0070582 0.0011078 0 -0.01529 0 0.00025182 0 -0.0012969 0 0.03517
0.73438 -0.00096255 -0.00040929 -0.0038003 0.0022572 -0.010643 0.010658 -6.6915e-05 0.00017692 -0.00025656 0.0033337 0.0016929 0.037838 0.0024702 0.0024625 0.0012475 -0.0066011 -0.001076 0.0010499 -0.0018065 -0.0040306 0.0032923 0 -0.014746 0 0.0012278 0 -0.0014007 0 0.032874
0.73828 -0.00031482 -0.00080016 -0.0030962 0.0035048 -0.0086667 0.012073 0.0016446 0.00085092 0.0024406 0.00083926 -0.00014451 0.031103 0.0079989 0.0022179 -0.0001026 -0.0095416 -0.0011372 0.00032012 -0.0031307 0.00090699 0.0011288 0 -0.014686 0 0.0017609 0 -0.0018023 0 0.026507
0.74219 0.00061752 -0.0010492 -0.0013191 0.0039444 -0.0045676 0.0093369 0.0026204 0.0014379 0.0028453 -0.00079141 -0.0037695 0.018771 0.010318 0.0034335 -0.0014353 -0.010724 -0.0010831 -0.00070576 -0.0033272 0.0038733 -0.0023951 0 -0.015046 0 0.0012853 0 -0.0018811 0 0.019909
0.74609 0.0011977 -0.0008913 0.00069135 0.0030428 -1.998e-05 0.0037523 0.0016552 0.0012474 0.0012981 -0.00078871 -0.0064869 0.0038114 0.0089128 0.004908 -0.0018697 -0.009011 -0.00090534 -0.0016366 -0.00085 0.0027829 -0.0037447 0 -0.015611 0 6.761e-05 0 -0.0014509 0 0.014002
0.75 0.00096449 -0.00030339 0.0016923 0.00068865 0.0031711 -0.0025052 -0.0009818 0.00022273 -0.0007408 0.00028736 -0.0058412 -0.011193 0.0057773 0.0052327 -0.0010848 -0.005498 -0.00055484 -0.0026887 0.0037933 -0.0011486 -0.0021459 0 -0.016189 0 -0.00099791 0 -0.00094164 0 0.0074861
0.75391 5.537e-05 0.00042376 0.00078828 -0.0026693 0.0040722 -0.0075391 -0.0034664 -0.0009604 -0.0016627 0.0011078 -0.0021529 -0.022124 0.0036755 0.0039679 0.00038036 -0.0025288 -5.9365e-05 -0.0039952 0.0078749 -0.0048088 0.00017391 0 -0.016678 0 -0.0011505 0 -0.00092754 0 -6.8916e-05
0.75781 -0.00085976 0.00087972 -0.0017114 -0.0060221 0.0031885 -0.010301 -0.0038922 -0.0015099 -0.00074609 0.00062127 0.0013999 -0.024211 0.0039365 0.0018216 0.001388 -0.0014769 0.00037444 -0.0048031 0.0085505 -0.0059407 0.00070851 0 -0.017023 0 -0.00039406 0 -0.0015105 0 -0.0062096
0.76172 -0.0011183 0.00083282 -0.0041577 -0.0081145 0.002094 -0.010613 -0.0019897 -0.0012372 0.0013808 -0.0011924 0.0015118 -0.016574 0.0056723 -9.2603e-05 0.0010404 -0.0016062 0.00045012 -0.0037794 0.0053355 -0.0046789 -0.00063259 0 -0.017152 0 0.0005598 0 -0.0021927 0 -0.00732
0.76563 -0.00062368 0.00037174 -0.0045769 -0.0080709 0.0022567 -0.0090169 0.00058277 -0.0006646 0.0031507 -0.0033462 -0.0021183 -0.0054716 0.0069459 -0.00099014 -0.00044983 -0.0011051 3.8892e-05 -0.00041693 0.00057389 -0.0027547 -0.0015615 0 -0.016997 0 0.00094574 0 -0.0023573 0 -0.0026487
0.76953 7.0467e-05 -0.00022239 -0.0022407 -0.0059834 0.0038596 -0.0065676 0.0017141 -0.00043836 0.0030881 -0.0045513 -0.0062491 -0.00098672 0.00661 -0.00051881 -0.0016429 0.00093191 -0.00063919 0.0039187 -0.0026003 -0.0015487 5.0927e-05 0 -0.016562 0 0.00057199 0 -0.0018609 0 0.0039032
0.77344 0.00023615 -0.00073187 0.0015029 -0.0029658 0.0055394 -0.0044268 0.00070108 -0.00067123 0.00077709 -0.0040751 -0.0068352 -0.0084931 0.0050584 0.0014391 -0.0008134 0.0036919 -0.001135 0.0066727 -0.002913 -0.0010332 0.0038402 0 -0.015972 0 -0.00012435 0 -0.0011466 0 0.0070443
0.77734 -0.00040097 -0.0011335 0.0040129 -0.00048351 0.0053306 -0.0032262 -0.0012379 -0.00087778 -0.0028816 -0.0021779 -0.0026605 -0.022842 0.0033903 0.004596 0.0026435 0.005716 -0.0011347 0.0061623 -0.0017592 -0.00042451 0.0071165 0 -0.015424 0 -0.00056346 0 -0.00078958 0 0.0058063
0.78125 -0.0014249 -0.0014945 0.0032957 0.00063678 0.0021702 -0.0025933 -0.0021879 -0.00053004 -0.0062756 0.00012245 0.00342 -0.031811 0.002133 0.0077744 0.0074709 0.0065026 -0.00074474 0.0030712 -0.0015256 0.00050023 0.0072275 0 -0.015078 0 -0.0005319 0 -0.00094828 0 0.0056447
0.78516 -0.0020838 -0.0017753 -0.00043602 0.00075916 -0.0031618 -0.0013658 -0.0012439 0.00037123 -0.0080809 0.0017571 0.0067716 -0.026466 0.0009826 0.0090019 0.011201 0.0068138 -0.00040888 -0.00019477 -0.0031463 0.0010166 0.0037592 0 -0.014977 0 -0.0002523 0 -0.0012616 0 0.013672
0.78906 -0.0019236 -0.0017857 -0.0048957 0.0010619 -0.0083951 0.0014549 0.00088827 0.0012897 -0.0079314 0.0022861 0.0047722 -0.0086977 -0.00027864 0.0067825 0.011817 0.0074291 -0.00050567 -0.001742 -0.0052544 0.00038586 -0.0013319 0 -0.015043 0 -3.9543e-05 0 -0.0012622 0 0.030736
0.79297 -0.001156 -0.0013734 -0.0074522 0.0024773 -0.011169 0.0056726 0.0027628 0.0016776 -0.0063405 0.0020907 -0.0011833 0.011425 -0.00097976 0.0017479 0.0091656 0.007888 -0.00099166 -0.0017701 -0.0056638 -0.0010521 -0.0054042 0 -0.015148 0 3.6951e-05 0 -0.00086464 0 0.048153
0.79688 -0.00045958 -0.00065981 -0.007009 0.0047882 -0.010467 0.0096794 0.0034809 0.0014644 -0.004075 0.0019712 -0.0070154 0.025554 -0.00010362 -0.0030662 0.0050105 0.0067864 -0.0014269 -0.0018688 -0.0036588 -0.0019829 -0.006864 0 -0.015179 0 0.00014451 0 -0.00044709 0 0.05329
0.80078 -0.00039666 -4.2833e-05 -0.0045189 0.0066427 -0.0070849 0.011365 0.003136 0.0010341 -0.0015895 0.0024785 -0.0092105 0.033765 0.0021899 -0.0042124 0.0016986 0.0034109 -0.0013624 -0.0028011 -0.00085842 -0.0014399 -0.0056463 0 -0.015071 0 0.0004094 0 -0.0004702 0 0.039807
0.80469 -0.00094381 0.00010355 -0.0018704 0.0065183 -0.0029124 0.0095332 0.0022324 0.00077817 0.0010122 0.0034858 -0.0071368 0.041177 0.0038247 -0.00078467 0.00053286 -0.0010877 -0.00072931 -0.0032409 0.00015808 3.0041e-05 -0.0026825 0 -0.014817 0 0.00072865 0 -0.001029 0 0.013361
0.80859 -0.0015156 -0.0002159 -0.0002806 0.0038966 0.00035617 0.0047539 0.00097291 0.00072448 0.0035658 0.0043016 -0.0027945 0.048756 0.0021396 0.0043615 0.001126 -0.0043953 0.00012072 -0.0010302 -0.0018402 0.00067737 0.00065167 0 -0.014481 0 0.00088816 0 -0.0017609 0 -0.01255
0.8125 -0.001444 -0.00056126 0.00039395 -0.00026322 0.0021365 -0.00097261 -0.00073917 0.0005906 0.005507 0.0041876 0.0011988 0.049348 -0.0035331 0.0066575 0.0021201 -0.0050311 0.00073054 0.00417 -0.0056099 -0.00083004 0.002762 0 -0.014201 0 0.00082766 0 -0.0021615 0 -0.026829
0.81641 -0.00051291 -0.00040594 0.0010228 -0.0041086 0.0029575 -0.0054472 -0.0027279 0.00012391 0.0060528 0.0028558 0.0033312 0.03463 -0.010493 0.0037196 0.0025039 -0.0036266 0.00088751 0.00965 -0.0084566 -0.004016 0.0022749 0 -0.01416 0 0.00071771 0 -0.0019862 0 -0.027813
0.82031 0.00087099 0.0003896 0.0020811 -0.0060745 0.0037264 -0.0074743 -0.0042733 -0.00067267 0.0048338 0.0006099 0.0034344 0.0063099 -0.014235 -0.002328 0.0023437 -0.0021624 0.0006953 0.01145 -0.0084317 -0.0068128 -0.00098581 0 -0.0145 0 0.00073809 0 -0.0013909 0 -0.021491
0.82422 0.0019804 0.0014103 0.0031901 -0.0057871 0.0048996 -0.0072664 -0.0046299 -0.0016139 0.0024105 -0.0018521 0.0019783 -0.021048 -0.012003 -0.0064241 0.002389 -0.0019602 0.00036545 0.0077731 -0.0057744 -0.0072225 -0.0052656 0 -0.015219 0 0.00081224 0 -0.00075383 0 -0.014195
0.82813 0.0022825 0.0020009 0.0036468 -0.0040924 0.006145 -0.0059567 -0.0038163 -0.002506 0.00012626 -0.0037136 -0.00034352 -0.030544 -0.0053003 -0.0048975 0.0030767 -0.0025172 1.1863e-06 0.00080499 -0.0024633 -0.0048939 -0.0076068 0 -0.016132 0 0.0006374 0 -0.00039958 0 -0.0079617
0.83203 0.0017731 0.001798 0.0032403 -0.0022941 0.006639 -0.0047146 -0.002717 -0.0031532 -0.00071637 -0.0042281 -0.002383 -0.017767 0.0010772 0.0012363 0.0039666 -0.00236 -0.00039725 -0.004915 -0.00043036 -0.0012276 -0.0060639 0 -0.016938 0 3.592e-05 0 -0.00044955 0 -0.0026668
0.83594 0.00090694 0.0010063 0.0024442 -0.0012239 0.0056922 -0.0040641 -0.0022328 -0.0032371 0.00023439 -0.0029084 -0.0025079 0.0047781 0.0028658 0.0070242 0.0041544 -0.00093341 -0.00076639 -0.0061858 -5.9249e-05 0.0019251 -0.0016515 0 -0.017357 0 -0.000731 0 -0.00083519 0 -0.00069191
0.83984 0.00022677 0.00017716 0.0018231 -0.00079302 0.0032375 -0.0037097 -0.0023046 -0.0023816 0.0021031 0.00014487 0.00042783 0.018888 -0.00024495 0.0077771 0.0032332 0.0005644 -0.00091298 -0.0035682 -0.000197 0.0036389 0.002039 0 -0.017267 0 -0.001069 0 -0.0013657 0 -0.0067424
0.84375 -2.9503e-06 -0.00028827 0.001357 -0.00025274 -0.00011194 -0.0028438 -0.0018834 -0.00054557 0.0033879 0.0039312 0.005637 0.017098 -0.0045954 0.0029981 0.0018316 0.00036477 -0.00068743 -0.00047003 0.00046649 0.004156 0.0016867 0 -0.016757 0 -0.00055681 0 -0.001782 0 -0.02137
0.84766 0.00010458 -0.00044348 0.00046307 0.0011043 -0.0034058 -0.00072798 6.8027e-06 0.001587 0.0030006 0.0067053 0.010067 0.0082305 -0.0059115 -0.0034024 0.001151 -0.0018732 -0.00022747 7.7686e-06 0.0019499 0.0040519 -0.002792 0 -0.016077 0 0.00060052 0 -0.0018366 0 -0.035404
0.85156 0.00024972 -0.00063868 -0.0012682 0.003319 -0.0058257 0.0027203 0.0031318 0.0027571 0.00098097 0.0068707 0.010153 0.0065907 -0.0029845 -0.0066268 0.0018833 -0.0043805 4.0187e-05 -0.0025594 0.0027737 0.0034195 -0.0079506 0 -0.015508 0 0.0016333 0 -0.0014344 0 -0.033777
0.85547 0.00022967 -0.0010871 -0.0033899 0.0056207 -0.0069838 0.0066447 0.0059972 0.0019501 -0.0015918 0.0041985 0.0046412 0.015986 0.0015703 -0.0049582 0.0035058 -0.0047448 -0.00026252 -0.0062632 0.0012398 0.001964 -0.0096689 0 -0.015232 0 0.00179 0 -0.00074644 0 -0.0082998
0.85938 7.6289e-05 -0.0016017 -0.0047317 0.0068408 -0.0069231 0.0095159 0.006997 -0.0006965 -0.0033475 0.00037257 -0.0038899 0.025235 0.0039611 -0.00071929 0.0046398 -0.0021735 -0.001065 -0.0090492 -0.0028264 -0.00022934 -0.0066517 0 -0.015253 0 0.00094967 0 -0.00014635 0 0.03164
0.86328 -3.4356e-05 -0.0017636 -0.0043154 0.0061234 -0.0059126 0.0099199 0.005693 -0.0037427 -0.0034424 -0.0018925 -0.010463 0.020162 0.0026728 0.0022625 0.0042027 0.0016278 -0.0017968 -0.010297 -0.0073738 -0.0022748 -0.0013722 0 -0.015418 0 -0.00027296 0 4.7266e-05 0 0.062184
0.86719 1.7262e-05 -0.0013445 -0.0022369 0.003501 -0.0042396 0.0074407 0.0030608 -0.0053459 -0.0019134 -0.00080056 -0.01123 -0.0001006 -0.00042636 0.0020222 0.0023396 0.0038084 -0.0018111 -0.010435 -0.0092495 -0.0030485 0.0023577 0 -0.015518 0 -0.0010195 0 -0.00017455 0 0.061982
0.87109 0.00017811 -0.00055264 0.00030664 -3.1185e-05 -0.0021356 0.0030155 0.00058242 -0.0045691 0.00053514 0.0029651 -0.0063144 -0.019697 -0.0021122 -0.00040505 0.0003019 0.002683 -0.00095272 -0.009573 -0.0065075 -0.0022492 0.0028327 0 -0.015435 0 -0.00083715 0 -0.00051054 0 0.029512
0.875 0.00028598 0.00014503 0.0018964 -0.0030293 0.00018141 -0.0015766 -0.00085507 -0.0020322 0.0030157 0.0064969 0.00037953 -0.020028 -0.00083489 -0.0026776 -0.00062547 -0.0010661 0.00023964 -0.0071 -0.00017723 -0.00083724 0.0016834 0 -0.015213 0 6.1142e-05 0 -0.00063386 0 -0.014771
0.87891 0.00023398 0.00044279 0.0019246 -0.0044288 0.0024609 -0.0047999 -0.0012774 0.00062597 0.0048395 0.0067903 0.0042169 0.0021437 0.0021078 -0.0035695 -0.00018364 -0.0051682 0.00090975 -0.0028257 0.0060467 -0.00027406 0.0019051 0 -0.015024 0 0.0010873 0 -0.00050267 0 -0.044168
0.88281 7.2535e-05 0.00043853 0.00092582 -0.004182 0.0044403 -0.006249 -0.0011178 0.0019883 0.0056359 0.0031571 0.0032023 0.030385 0.0041331 -0.0036799 0.0007587 -0.0075593 0.00054282 0.0017875 0.0082494 -0.0011766 0.0047802 0 -0.015022 0 0.0017894 0 -0.0003848 0 -0.045996
0.88672 -4.103e-05 0.00046738 -6.19e-06 -0.0032705 0.0058918 -0.0066822 -0.00067006 0.0017513 0.0052938 -0.002099 -0.00098907 0.042726 0.0039303 -0.0040832 0.0011217 -0.0075548 -0.00064318 0.0040847 0.0051851 -0.0026466 0.0086881 0 -0.01522 0 0.0021137 0 -0.00055776 0 -0.028881
0.89063 1.6232e-05 0.00071238 -0.00016059 -0.0030308 0.0066195 -0.0071979 -0.00011174 0.00062171 0.0038829 -0.005427 -0.0048453 0.030756 0.0025213 -0.0047445 0.00065881 -0.0057033 -0.0018851 0.002323 -0.00065503 -0.0029672 0.010768 0 -0.015483 0 0.0022487 0 -0.00098326 0 -0.01165
0.89453 0.00024099 0.00099744 0.0002694 -0.0041939 0.0064151 -0.0082115 0.00015025 -0.00049285 0.001629 -0.0048342 -0.0058651 0.0056059 0.0019977 -0.0045583 0.00011978 -0.0029632 -0.0024528 -0.0025959 -0.004809 -0.0011117 0.0096188 0 -0.015649 0 0.002299 0 -0.0013029 0 -0.0052578
0.89844 0.00053441 0.00097024 0.00043711 -0.0062709 0.0050849 -0.0090226 -0.00046922 -0.0011558 -0.0010805 -0.0014233 -0.0040306 -0.013977 0.00338 -0.0028996 0.000365 -0.00018188 -0.0021302 -0.0076471 -0.0042157 0.0022522 0.0064155 0 -0.015665 0 0.0021519 0 -0.0011868 0 -0.0048591
0.90234 0.00079382 0.00047795 -0.00042471 -0.0077446 0.0026227 -0.0082915 -0.0020748 -0.0013945 -0.0036997 0.0016343 -0.0010691 -0.018744 0.0057126 -0.00082043 0.001304 0.001914 -0.0012546 -0.010123 0.00045087 0.0051525 0.0036173 0 -0.015611 0 0.0016504 0 -0.00069863 0 0.001598
0.90625 0.00094796 -0.0002558 -0.0023871 -0.0070111 -0.00057697 -0.0050678 -0.0037201 -0.0012497 -0.0055622 0.0017954 0.0013352 -0.014354 0.0070938 -0.00036715 0.0017647 0.0027513 -0.00037916 -0.0096696 0.0054014 0.0057888 0.0027582 0 -0.015602 0 0.00085112 0 -0.00030082 0 0.018167
0.91016 0.00090442 -0.00083341 -0.0047355 -0.003502 -0.0037055 0.00034654 -0.0038012 -0.00053426 -0.0059899 -0.00078829 0.002616 -0.011144 0.0064303 -0.0025375 0.0005535 0.0023083 0.0001024 -0.007989 0.006824 0.0038799 0.003427 0 -0.015655 0 6.8423e-05 0 -0.00046468 0 0.034925
0.91406 0.00050992 -0.0010529 -0.0063921 0.0017581 -0.0058644 0.0062834 -0.0013788 0.00087884 -0.0045246 -0.0035404 0.0030285 -0.010587 0.0041874 -0.0059536 -0.0022175 0.0014343 9.6842e-05 -0.0066722 0.0038864 0.00082229 0.0040661 0 -0.015693 0 -0.00035581 0 -0.0012424 0 0.037152
0.91797 -0.00035748 -0.0010642 -0.0065221 0.0065891 -0.0065567 0.01045 0.0027132 0.0025956 -0.0012496 -0.0037204 0.0028005 -0.0036178 0.0016233 -0.0077376 -0.0048481 0.001408 -0.00027343 -0.0055276 -0.00083962 -0.0014004 0.003465 0 -0.01567 0 -0.00033257 0 -0.0021993 0 0.020157
0.92188 -0.0015894 -0.0011587 -0.0049672 0.0088761 -0.0059553 0.011138 0.0061708 0.0036929 0.0029902 -0.00067327 0.0018837 0.017213 -0.0004676 -0.0059237 -0.0052686 0.0028188 -0.00079968 -0.0031397 -0.0037879 -0.0016423 0.0015316 0 -0.015684 0 -8.1495e-05 0 -0.0027619 0 -0.0053552
0.92578 -0.002737 -0.0014202 -0.0023114 0.0078163 -0.0046874 0.0082269 0.0069114 0.003349 0.0067447 0.0037703 0.00048085 0.045017 -0.0021708 -0.0012017 -0.002815 0.0048081 -0.0012451 0.0010607 -0.0034535 -0.00026438 -0.00096218 0 -0.01593 0 8.6868e-05 0 -0.0026495 0 -0.022777
0.92969 -0.0031819 -0.0016075 0.00041046 0.0043577 -0.0032914 0.0033511 0.0047554 0.0016044 0.0085838 0.0068666 -0.00054191 0.059905 -0.0037862 0.0036024 0.0010209 0.0056186 -0.0013839 0.0055862 -0.0014297 0.0013611 -0.0029533 0 -0.016494 0 4.9558e-05 0 -0.0020136 0 -0.024524
0.93359 -0.0025511 -0.0013965 0.0022051 0.00050888 -0.0018266 -0.00099226 0.0015786 -0.00048352 0.0078982 0.0069902 -0.00017568 0.044999 -0.0050292 0.0057878 0.0036611 0.004155 -0.0011093 0.0079834 -0.00065184 0.0020012 -0.0034158 0 -0.017174 0 -4.842e-05 0 -0.0012188 0 -0.017727
0.9375 -0.0010711 -0.0007355 0.0025767 -0.0020197 4.9222e-06 -0.0029622 -0.00025337 -0.001535 0.0053142 0.0044654 0.0015976 0.002573 -0.005084 0.0047368 0.0035173 0.0011105 -0.00056309 0.0071452 -0.0025975 0.0014218 -0.0016562 0 -0.017552 0 2.9469e-05 0 -0.00054069 0 -0.015502
0.94141 0.00047802 5.138e-05 0.0017252 -0.0028812 0.0023454 -0.002559 0.00019163 -0.00087783 0.0023259 0.00082607 0.0033084 -0.045207 -0.0034575 0.0019881 0.0012905 -0.0015103 -0.00011808 0.0043845 -0.0060225 0.00034206 0.002082 0 -0.017291 0 0.00035982 0 -7.2292e-05 0 -0.022965
0.94531 0.0012548 0.00052258 0.00038251 -0.0030974 0.0047936 -0.0015677 0.0017888 0.00091651 0.00031941 -0.0024883 0.0029788 -0.072318 -0.0006697 -0.00031054 -0.00068418 -0.0020955 -0.00013125 0.0020748 -0.0082702 -0.00035911 0.0061271 0 -0.016436 0 0.0007707 0 0.00014682 0 -0.032016
0.94922 0.00094881 0.00048788 -0.00062972 -0.0040318 0.0065479 -0.0021521 0.002472 0.0024192 -0.00031394 -0.00479 -5.2826e-05 -0.06776 0.0019834 -0.00096443 -0.00050493 -0.00071974 -0.00062472 0.0012577 -0.0077677 -0.00044076 0.0079564 0 -0.015426 0 0.00098983 0 1.8928e-05 0 -0.029769
0.95313 -1.2681e-05 0.00013111 -0.00087326 -0.0061682 0.006968 -0.0050601 0.0010005 0.0023483 -0.00028542 -0.0058828 -0.0041567 -0.041436 0.0033392 -4.8478e-05 0.0016519 0.001207 -0.0011922 0.00075781 -0.0053213 -0.00041554 0.006004 0 -0.014783 0 0.00088487 0 -0.00052065 0 -0.011787
0.95703 -0.00084262 -0.00021421 -0.0005277 -0.0086736 0.0060168 -0.0088538 -0.0021413 0.00044532 -0.0006492 -0.005596 -0.0064389 -0.013692 0.003023 0.0018415 0.0037959 0.0024794 -0.0012767 -0.0012256 -0.0030951 -0.00092959 0.001309 0 -0.014716 0 0.00057679 0 -0.0013083 0 0.013121
0.96094 -0.0010563 -0.00039298 -0.00024722 -0.010064 0.0041672 -0.010884 -0.0052797 -0.0023605 -0.0018064 -0.0038424 -0.0051169 0.00063616 0.0013116 0.0042745 0.0040511 0.0031561 -0.00062777 -0.0047343 -0.0024128 -0.0020164 -0.0028525 0 -0.014992 0 0.00032869 0 -0.0019281 0 0.030992
0.96484 -0.00085139 -0.00053144 -0.00071509 -0.0093551 0.0019059 -0.0093249 -0.0068132 -0.0045432 -0.0031109 -0.0010999 -0.0011932 6.4096e-05 -0.0013815 0.0068933 0.0024553 0.0040491 0.00045467 -0.0074756 -0.0025726 -0.0029513 -0.0035835 0 -0.015188 0 0.00031131 0 -0.0019818 0 0.03518
0.96875 -0.00086601 -0.00083453 -0.0021496 -0.0067117 -0.00061813 -0.0046284 -0.0060903 -0.0048965 -0.0034111 0.0014408 0.0021931 -0.0077981 -0.0046076 0.0089459 0.00092531 0.00532 0.0013238 -0.0068288 -0.0017745 -0.002876 -0.0010658 0 -0.015094 0 0.00045012 0 -0.0014463 0 0.030881
0.97266 -0.0015272 -0.0013127 -0.0040677 -0.0031142 -0.0034217 0.0008009 -0.0034539 -0.0032229 -0.0020777 0.0025348 0.0023477 -0.015384 -0.0074362 0.0093225 0.0013716 0.005886 0.0014813 -0.002498 0.00084051 -0.0016243 0.0013967 0 -0.014897 0 0.00048818 0 -0.00075911 0 0.027958
0.97656 -0.0025827 -0.0017335 -0.0055002 0.00049705 -0.006207 0.0044304 0.00015206 -0.0004387 0.00033662 0.0018859 -0.00065784 -0.019826 -0.0082313 0.0073325 0.0037034 0.0044607 0.00094283 0.0028789 0.0040997 5.0218e-05 0.00044276 0 -0.014985 0 0.00021904 0 -0.00049606 0 0.030307
0.98047 -0.0032601 -0.0018482 -0.0055925 0.0037039 -0.008173 0.0053493 0.003479 0.0019359 0.0023425 0.00049527 -0.0040141 -0.020942 -0.0054445 0.0034828 0.0056429 0.0011794 0.00017076 0.0058646 0.0057553 0.0010974 -0.0038947 0 -0.015544 0 -0.0003002 0 -0.00089606 0 0.032998
0.98438 -0.0029302 -0.0016508 -0.0042339 0.0063069 -0.008455 0.0045091 0.0051626 0.0026274 0.0024852 -0.00013472 -0.004612 -0.017847 0.00087102 -0.00063348 0.0046472 -0.0020542 -0.00033992 0.0050909 0.0045935 0.0010718 -0.0078459 0 -0.016335 0 -0.00074001 0 -0.0016542 0 0.029695
0.98828 -0.0016714 -0.0013952 -0.0022419 0.007742 -0.0068518 0.003432 0.0041718 0.00134 0.00033746 0.00068274 -0.0017975 -0.0094936 0.0082205 -0.003355 0.00028939 -0.0031197 -0.00043843 0.0021743 0.0016944 0.00043694 -0.0073746 0 -0.016862 0 -0.0007231 0 -0.0021722 0 0.02168
0.99219 -0.00020974 -0.0013389 -0.00085248 0.0071022 -0.0041137 0.0027379 0.00056307 -0.0010708 -0.0031374 0.0021897 0.001995 0.0017364 0.012711 -0.0039718 -0.0050498 -0.0016887 -0.00034333 -2.713e-05 -0.00036686 -2.5102e-05 -0.0023186 0 -0.016792 0 -0.0001224 0 -0.0020431 0 0.017905
0.99609 0.00072062 -0.0014622 -0.00078726 0.0040035 -0.0014253 0.0018692 -0.0040743 -0.0031252 -0.0060315 0.0028699 0.0033284 0.0088389 0.011615 -0.0028664 -0.0078771 0.00040432 -0.00034851 2.4785e-05 0.00030884 -8.2213e-05 0.0029445 0 -0.016244 0 0.00080373 0 -0.0013505 0 0.024986
1 0.00099946 -0.001442 -0.0015971 -0.00052012 0.0004974 0.00010097 -0.0071986 -0.003639 -0.0064526 0.0018513 0.00077347 0.0044763 0.0055324 -0.00084055 -0.0062856 0.0009499 -0.00052707 0.001587 0.003311 -0.00027078 0.0033065 0 -0.015687 0 0.0015643 0 -0.00055672 0 0.037279
1.0039 0.0011305 -0.0009205 -0.0019126 -0.0042335 0.0018549 -0.0023729 -0.0068572 -0.0024279 -0.0035179 -0.00026559 -0.0037737 -0.012561 -0.0017675 0.0015196 -0.0014128 -0.00042592 -0.00070834 0.0028685 0.0062214 -0.001203 -0.0022052 0 -0.015528 0 0.0017762 0 -0.00012534 0 0.038378
1.0078 0.001628 0.00016189 -0.00055909 -0.0052386 0.0033245 -0.0044818 -0.0031217 -0.00031647 0.0020471 -0.0019162 -0.0066063 -0.035129 -0.0059227 0.003796 0.0034811 -0.001908 -0.00070582 0.0028822 0.0065498 -0.0027061 -0.0092063 0 -0.015756 0 0.001433 0 -0.0002197 0 0.014783
1.0117 0.0023885 0.0014548 0.0022941 -0.0036383 0.0051666 -0.0053831 0.0018081 0.0015166 0.0080023 -0.0019374 -0.0052423 -0.052414 -0.0050524 0.0053024 0.0054427 -0.001438 -0.00053024 0.0020217 0.0036613 -0.0037967 -0.011759 0 -0.015968 0 0.00088653 0 -0.00068107 0 -0.029896
1.0156 0.0027071 0.0024005 0.0049724 -0.001687 0.0067753 -0.0053742 0.0050656 0.0023255 0.011485 -0.00053996 -0.00040572 -0.057585 -0.00091161 0.0050914 0.0037521 0.00099759 -0.00036788 0.0011175 -0.00082752 -0.0036414 -0.0077458 0 -0.015743 0 0.0005622 0 -0.0012107 0 -0.073779
1.0195 0.0019867 0.0025921 0.0054336 -0.0019612 0.0071414 -0.0055186 0.0050675 0.0021315 0.010454 0.00095704 0.0046315 -0.051791 0.0027111 0.0027119 -1.1323e-05 0.0031437 -0.00036734 0.00037129 -0.0043643 -0.0025208 -0.00076728 0 -0.015049 0 0.00064765 0 -0.0015456 0 -0.091252
1.0234 0.00047744 0.002028 0.002903 -0.0049594 0.0057932 -0.0062826 0.0024545 0.001452 0.0049827 0.0013195 0.0066552 -0.041662 0.0029548 -0.00099812 -0.0034581 0.0026662 -0.00047632 -0.00056166 -0.00533 -0.0016521 0.0032084 0 -0.014313 0 0.0010115 0 -0.0015206 0 -0.071912
1.0273 -0.00073308 0.0011062 -0.0013401 -0.0083183 0.0032954 -0.0066445 -0.0006209 0.00078158 -0.0024763 0.00041351 0.0048254 -0.033429 -0.00016726 -0.004115 -0.0049933 -0.00040337 -0.00050364 -0.0016507 -0.0040145 -0.001859 0.0012216 0 -0.01409 0 0.0013935 0 -0.001078 0 -0.028408
1.0313 -0.0005942 0.00038388 -0.0047739 -0.0085917 0.00082048 -0.0048018 -0.0021546 0.00031159 -0.008299 -0.00079895 0.00092713 -0.029126 -0.0041931 -0.0049668 -0.0043866 -0.0034929 -0.00033386 -0.0021203 -0.0021034 -0.0024248 -0.0043259 0 -0.014601 0 0.0016597 0 -0.00030954 0 0.013001
1.0352 0.00090301 0.00025694 -0.0054692 -0.004231 -0.00078532 -3.3763e-06 -0.0015494 4.325e-05 -0.0097913 -0.0011443 -0.0023307 -0.027285 -0.0063635 -0.0035066 -0.0023273 -0.0038803 -5.9732e-05 -0.0013224 -0.0012514 -0.0015226 -0.0083377 0 -0.015529 0 0.001869 0 0.00050274 0 0.031033
1.0391 0.0025546 0.00073496 -0.0034746 0.0028399 -0.0015446 0.0062392 0.00034867 3.542e-05 -0.0068183 -0.00013469 -0.003312 -0.026063 -0.0056358 -0.0013852 0.00022213 -0.0013485 0.00011188 0.00011933 -0.0019009 0.0018906 -0.0078605 0 -0.016245 0 0.0021049 0 0.00096964 0 0.022232
1.043 0.0028815 0.0014313 -0.00062414 0.0085701 -0.002028 0.010898 0.0021714 0.00045115 -0.0017415 0.001836 -0.0021643 -0.025268 -0.0031197 -0.00054345 0.0022963 0.0015228 8.0943e-05 0.00045894 -0.0031646 0.0064995 -0.0043865 0 -0.016284 0 0.0022751 0 0.00082543 0 -0.00075546
1.0469 0.0014269 0.0017886 0.0010224 0.0099866 -0.0025733 0.011669 0.0029982 0.0013608 0.0023556 0.0039568 -6.1698e-05 -0.025955 -0.00095128 -0.0015867 0.0030032 0.0017512 -3.5044e-05 -0.0014879 -0.0037107 0.0091869 -0.0017053 0 -0.015704 0 0.002126 0 0.00014703 0 -0.021635
1.0508 -0.00074724 0.0014346 0.00075602 0.0074752 -0.0028733 0.0087585 0.0027051 0.0025605 0.003821 0.0055348 0.0019323 -0.028957 -0.00073889 -0.0034554 0.0018735 -0.001278 -2.4743e-05 -0.0047595 -0.002866 0.0076073 -0.0018499 0 -0.015019 0 0.0014913 0 -0.00065308 0 -0.032073
1.0547 -0.0018822 0.00045492 -0.00047655 0.0041363 -0.0023292 0.0046094 0.0017049 0.0036373 0.0032987 0.0061495 0.0032848 -0.034106 -0.0027019 -0.0046341 -0.00056715 -0.0053045 0.00018137 -0.006653 -0.0010742 0.0025323 -0.0033232 0 -0.01479 0 0.00053449 0 -0.0010994 0 -0.033751
1.0586 -0.0010097 -0.00062167 -0.0011445 0.0028428 -0.00075101 0.0017815 0.0005127 0.0042115 0.0026884 0.0055278 0.0036407 -0.040379 -0.0058123 -0.0046176 -0.0026881 -0.0073333 0.00040965 -0.00511 0.00058197 -0.0024118 -0.0031564 0 -0.015187 0 -0.00029051 0 -0.0009827 0 -0.031843
1.0625 0.0011894 -0.0011634 -0.0005008 0.0037007 0.0013508 0.00090499 -0.00053078 0.0040897 0.0031959 0.0035404 0.0025224 -0.046269 -0.0085193 -0.0041391 -0.0026403 -0.0062647 0.00039327 -0.0008851 0.0013259 -0.0037254 -0.00036045 0 -0.015883 0 -0.00056956 0 -0.00047155 0 -0.027944
1.0664 0.0029321 -0.00088642 0.00096008 0.0041997 0.0031774 0.00048092 -0.0013518 0.0032059 0.0042225 0.00046474 -0.00028649 -0.050178 -0.0095149 -0.0040091 0.0001932 -0.0035363 3.6021e-05 0.0027972 0.0012636 -0.0011812 0.0029203 0 -0.016344 0 -0.00026476 0 6.9296e-05 0 -0.019211
1.0703 0.0028254 -7.7479e-05 0.0021909 0.0018267 0.0042942 -0.0014152 -0.0021311 0.0015312 0.0040559 -0.0028122 -0.0040142 -0.051283 -0.0082652 -0.0039205 0.0044235 -0.0013964 -0.00046942 0.0030577 0.0010964 0.0018483 0.0036452 0 -0.016271 0 0.00025984 0 0.00036603 0 -0.0034154
1.0742 0.00099454 0.00060902 0.0025942 -0.0033427 0.0048304 -0.005177 -0.0031619 -0.00080406 0.0016852 -0.0050673 -0.0068036 -0.050604 -0.0052346 -0.0026399 0.0074557 -0.00072576 -0.00079378 9.0481e-05 0.001259 0.0014167 0.0010368 0 -0.015832 0 0.00055479 0 0.00037111 0 0.016118
1.0781 -0.0011319 0.00064109 0.0023503 -0.0084786 0.0050494 -0.0092083 -0.0045314 -0.0032352 -0.0019614 -0.0054598 -0.006742 -0.050781 -0.0017224 0.00048765 0.0074001 -0.0005434 -0.00075805 -0.00287 0.0013402 -0.0032423 -0.0026377 0 -0.01548 0 0.00045025 0 0.00017611 0 0.03102
1.082 -0.0021398 3.1925e-07 0.0018983 -0.010357 0.0048171 -0.011237 -0.0057965 -0.0047317 -0.0045317 -0.0041306 -0.0033585 -0.053661 0.00073541 0.0043038 0.0045107 0.0005696 -0.00048833 -0.0024563 0.00043318 -0.0087114 -0.0043465 0 -0.015553 0 0.0001364 0 -0.00014089 0 0.033591
1.0859 -0.0018258 -0.00084262 0.0012885 -0.008041 0.0036123 -0.010101 -0.0060193 -0.004317 -0.0041156 -0.0021024 0.0017238 -0.057449 0.0011801 0.0063479 0.00086613 0.0028215 -0.00029614 0.0017198 -0.0018116 -0.010217 -0.0031538 0 -0.015972 0 -8.5795e-05 0 -0.00054729 0 0.02268
1.0898 -0.0011982 -0.0013382 0.00017533 -0.0034794 0.0011319 -0.0064614 -0.0043558 -0.0018983 -0.00085315 -0.00048639 0.0057107 -0.056933 -0.00024093 0.0048749 -0.0014399 0.0050391 -0.00039792 0.0066719 -0.0044324 -0.0058523 -0.00074372 0 -0.016325 0 -0.00010565 0 -0.00096498 0 0.0048578
1.0938 -0.0013564 -0.0013005 -0.0015567 0.00033737 -0.0021413 -0.0020723 -0.00087338 0.0013069 0.0030798 0.00035039 0.0065146 -0.048176 -0.0024395 0.00053076 -0.0019494 0.0059467 -0.00072935 0.0087233 -0.0055796 0.0015793 0.00070121 0 -0.016245 0 -5.0419e-05 0 -0.0012218 0 -0.0096765
1.0977 -0.0023659 -0.001017 -0.0033013 0.0018282 -0.0050609 0.001508 0.0031024 0.0033091 0.0050566 0.00092714 0.0041016 -0.034106 -0.0041402 -0.0039827 -0.0018472 0.0053691 -0.0010115 0.0067399 -0.0039626 0.0067796 0.00081203 0 -0.015752 0 -6.4661e-05 0 -0.0011617 0 -0.012882
1.1016 -0.0032177 -0.00096322 -0.0040457 0.0016573 -0.0066132 0.0036106 0.0055778 0.0026293 0.0038104 0.0019824 0.00026421 -0.024877 -0.0046278 -0.0060408 -0.0024323 0.0041246 -0.00099219 0.0029428 -0.00011709 0.00626 0.0010526 0 -0.015256 0 -0.00010165 0 -0.00081854 0 -0.0022655
1.1055 -0.0028883 -0.0013948 -0.0033108 0.0014557 -0.0066696 0.0042737 0.0051349 -0.000612 7.6718e-05 0.0036102 -0.0028833 -0.030618 -0.0039347 -0.0050876 -0.0036537 0.0029573 -0.00064243 0.00069986 0.0037358 0.00098791 0.0025706 0 -0.01521 0 1.4999e-05 0 -0.00043776 0 0.019388
1.1094 -0.0014437 -0.0021569 -0.0017971 0.0019395 -0.0059882 0.003777 0.0019338 -0.0046897 -0.0042129 0.0049929 -0.0043692 -0.051781 -0.0024702 -0.0027028 -0.0042152 0.001887 -0.00015441 0.0015017 0.0053022 -0.0047654 0.0043827 0 -0.015722 0 0.00032145 0 -0.00026901 0 0.046204
1.1133 -7.9734e-05 -0.0028233 -0.0009871 0.0023281 -0.0054556 0.0025219 -0.0023205 -0.0074 -0.0072863 0.0049928 -0.0046538 -0.076287 -0.00059889 -0.00085071 -0.0031352 0.00068615 0.00022129 0.0039116 0.004009 -0.0070982 0.0040244 0 -0.016467 0 0.0005657 0 -0.00031616 0 0.071018
1.1172 -1.887e-05 -0.0029924 -0.0019069 0.0014901 -0.005273 0.001201 -0.0054496 -0.0074539 -0.0083151 0.0031139 -0.0047339 -0.08773 0.0013952 -0.00014058 -0.0011061 -0.00028521 0.00033697 0.0052308 0.0014165 -0.0053615 0.00013101 0 -0.016966 0 0.0004135 0 -0.00032225 0 0.08624
1.1211 -0.0012967 -0.0024886 -0.004092 -0.00052821 -0.0048154 0.0007029 -0.0061232 -0.0051149 -0.0072816 3.6872e-05 -0.0050373 -0.078749 0.0030694 0.00024602 -0.00011355 -0.0001621 0.0001882 0.0040754 -0.00014436 -0.0019906 -0.0056957 0 -0.016979 0 -0.0001509 0 -4.9647e-05 0 0.084951
1.125 -0.002609 -0.0013757 -0.0057103 -0.0022563 -0.0032483 0.0015052 -0.0045046 -0.0017413 -0.0044705 -0.0027002 -0.005082 -0.057787 0.0037922 0.0011287 -0.0015097 0.0012887 -0.00014902 0.0014329 0.000475 7.7965e-05 -0.0097462 0 -0.016666 0 -0.00066016 0 0.00040852 0 0.063257
1.1289 -0.0024105 0.00012607 -0.0048465 -0.0021341 -0.00031729 0.0030497 -0.0018789 0.001224 -0.00028571 -0.0036249 -0.0040408 -0.042513 0.0031585 0.0021242 -0.0043981 0.0028188 -0.00058521 -0.00054917 0.0024068 -0.00017943 -0.009118 0 -0.016392 0 -0.00049365 0 0.00062898 0 0.023106
1.1328 -0.00028972 0.0017001 -0.00097754 -0.00011315 0.0033531 0.0038728 0.00031311 0.0029916 0.0045058 -0.0021981 -0.0015479 -0.045143 0.0014737 0.0020459 -0.0060739 0.0024664 -0.001031 -0.00062495 0.003728 -0.0015936 -0.0040448 0 -0.016381 0 0.00053137 0 0.00022894 0 -0.026651
1.1367 0.0026188 0.0029723 0.0044866 0.0020759 0.0066178 0.0026583 0.0012938 0.0035082 0.0086109 0.00091184 0.0019668 -0.062591 -0.00030671 0.00044897 -0.0043606 -0.00045041 -0.0013894 0.00062971 0.0032534 -0.0023845 0.0023673 0 -0.016539 0 0.0018646 0 -0.00072296 0 -0.072634
1.1406 0.0045472 0.0036137 0.0089918 0.0023138 0.0084554 -0.0005613 0.0011514 0.0031305 0.010605 0.0042237 0.0055504 -0.080102 -0.0012928 -0.0014858 0.00022198 -0.0041368 -0.0015824 0.0016893 0.001505 -0.001775 0.0065524 0 -0.016586 0 0.002572 0 -0.0016724 0 -0.1021
1.1445 0.0045095 0.0035153 0.010379 -7.971e-05 0.0084233 -0.0041288 0.00049197 0.0023376 0.0097389 0.006201 0.0082036 -0.084622 -0.0013893 -0.0019017 0.0045593 -0.0055299 -0.0016041 0.0016528 6.8478e-05 -0.00024575 0.0068305 0 -0.016348 0 0.0020882 0 -0.002005 0 -0.10821
1.1484 0.0029948 0.0028974 0.008136 -0.0036746 0.0067428 -0.0057748 -6.9001e-05 0.0016272 0.0065085 0.0059675 0.0091775 -0.075471 -0.0012505 -0.00022186 0.0054209 -0.0031765 -0.0015302 0.00096384 9.1612e-05 0.0013375 0.003933 0 -0.015914 0 0.00071819 0 -0.0015678 0 -0.092494
1.1523 0.0014123 0.0022007 0.0036111 -0.0059461 0.0041247 -0.0041859 -0.0002189 0.0014169 0.0024429 0.0037017 0.0081026 -0.063172 -0.0014331 0.0019533 0.0022158 0.00092748 -0.0014468 0.00075827 0.0013968 0.0024874 -0.0001516 0 -0.015531 0 -0.00058312 0 -0.00080248 0 -0.063413
1.1563 0.00087256 0.0017836 -0.00084092 -0.0050861 0.0014767 7.8355e-05 3.8929e-05 0.0018234 -0.00075045 0.00057967 0.005181 -0.058859 -0.0016375 0.0021454 -0.0024251 0.0026283 -0.0013565 0.0016496 0.0029293 0.0030193 -0.0035871 0 -0.015367 0 -0.00098122 0 -0.00035737 0 -0.032391
1.1602 0.0013874 0.0016598 -0.0032151 -0.0011944 -0.0004606 0.0049719 0.00055525 0.0025035 -0.0020456 -0.0017353 0.0014273 -0.065018 -0.00097287 -0.00061085 -0.0047958 -0.00075671 -0.0011713 0.0031264 0.0038912 0.0025868 -0.0053045 0 -0.015405 0 -0.00040926 0 -0.00053192 0 -0.0094383
1.1641 0.0020848 0.0015184 -0.0029296 0.0038949 -0.0014779 0.0082649 0.0011972 0.002841 -0.0013921 -0.0019083 -0.0014373 -0.075565 0.00085768 -0.0046416 -0.003128 -0.0077087 -0.00082217 0.0040036 0.0043195 0.00071228 -0.004974 0 -0.015535 0 0.00046563 0 -0.0010608 0 -7.9162e-05
1.168 0.0020946 0.0010268 -0.0010387 0.0077968 -0.0020234 0.0087694 0.0018723 0.0024419 0.00057227 0.00030179 -0.0017808 -0.083192 0.0026855 -0.0070002 0.0011364 -0.01337 -0.00038323 0.0034183 0.0046063 -0.0025394 -0.0029908 0 -0.015729 0 0.00088676 0 -0.0014163 0 -0.003904
1.1719 0.0012565 0.00014947 0.00052497 0.008849 -0.0028559 0.0067445 0.0024193 0.0014881 0.0029671 0.0037725 0.0007283 -0.085293 0.002494 -0.0060962 0.0048295 -0.013483 -6.3839e-05 0.0015386 0.0046709 -0.0060452 -0.0005555 0 -0.016057 0 0.00064888 0 -0.0013156 0 -0.014627
1.1758 0.00010872 -0.00080683 0.00024815 0.0067871 -0.0043308 0.0034556 0.0025119 0.00053441 0.0049059 0.0065092 0.0044151 -0.083041 -0.00070198 -0.0030431 0.0058612 -0.0079694 -4.2265e-05 -0.00047681 0.0038631 -0.0080693 0.00071725 0 -0.016533 0 0.00016709 0 -0.00094485 0 -0.021967
1.1797 -0.00067306 -0.0014549 -0.0019176 0.0026913 -0.0058579 0.00037807 0.0017536 -0.00011783 0.005555 0.0067101 0.0062543 -0.076823 -0.005407 -0.00040715 0.0048317 -0.00095564 -0.00028857 -0.0011789 0.0018098 -0.0074729 -0.00010994 0 -0.01695 0 -2.4813e-05 0 -0.00071252 0 -0.015847
1.1836 -0.00080071 -0.0016369 -0.0044717 -0.0015857 -0.0061055 -0.0014693 -4.3702e-06 -0.00081774 0.004294 0.0038059 0.0038084 -0.065147 -0.0082718 0.0003679 0.0041337 0.0027615 -0.00056762 0.00022687 -0.00073459 -0.0046119 -0.002292 0 -0.01695 0 0.00018565 0 -0.00081113 0 0.0078471
1.1875 -0.00045999 -0.0014907 -0.0053643 -0.0042518 -0.0039661 -0.0018604 -0.0023545 -0.0022162 0.0010877 -0.0011731 -0.002774 -0.049074 -0.006668 0.00024168 0.0055206 0.0016001 -0.00065288 0.0032042 -0.0021324 -0.0010672 -0.0036515 0 -0.016316 0 0.00043322 0 -0.0010363 0 0.042873
1.1914 -3.7252e-05 -0.0012354 -0.0034421 -0.0044054 0.00041934 -0.0013563 -0.0043806 -0.0044066 -0.0032012 -0.0061383 -0.010268 -0.036266 -0.0011187 0.0012569 0.0084074 -0.0019475 -0.00056036 0.0059395 -0.0012154 0.001531 -0.0022596 0 -0.015248 0 0.00031328 0 -0.0010322 0 0.073393
1.1953 0.00017296 -0.00092425 0.00067338 -0.002493 0.0054573 -0.00096325 -0.0051761 -0.0064227 -0.0069611 -0.0090457 -0.014054 -0.037586 0.0047048 0.0039865 0.010375 -0.0039551 -0.00055902 0.006305 0.001476 0.0024968 0.0017781 0 -0.014317 0 -0.00016118 0 -0.00069546 0 0.081428
1.1992 7.1103e-05 -0.00043456 0.0049172 -4.5921e-05 0.0089829 -0.0015207 -0.0044908 -0.0067499 -0.0085427 -0.0088915 -0.011063 -0.057131 0.0067351 0.0064467 0.0093063 -0.00252 -0.00091013 0.0033109 0.0038664 0.0021267 0.0061285 0 -0.014083 0 -0.00055093 0 -0.00031431 0 0.057729
1.2031 -0.00027398 0.00029728 0.007087 0.0012761 0.009588 -0.0030941 -0.0029214 -0.0045578 -0.0071532 -0.0060632 -0.0019996 -0.08522 0.0038347 0.0057584 0.005208 0.0010896 -0.001563 -0.0019451 0.0039679 0.0010443 0.0079821 0 -0.014659 0 -0.00042736 0 -0.00029523 0 0.0091068
1.207 -0.00065235 0.0010588 0.0061877 0.00076195 0.0073934 -0.0048115 -0.0013816 -0.00057756 -0.0033512 -0.0019638 0.0087816 -0.10315 -0.0011705 0.0010532 0.00017338 0.0042459 -0.0021124 -0.006743 0.0015773 -0.00027274 0.0062694 0 -0.015599 0 0.00019393 0 -0.00074494 0 -0.043689
1.2109 -0.00075735 0.0014262 0.0029124 -0.0009339 0.0037547 -0.0053831 -0.00027519 0.0032401 0.0011837 0.0017643 0.015812 -0.097707 -0.0037488 -0.0052428 -0.0033238 0.0055582 -0.0021016 -0.0085344 -0.0014916 -0.0013508 0.0023895 0 -0.016215 0 0.00085348 0 -0.0013252 0 -0.07731
1.2148 -0.0003563 0.001092 -0.00094908 -0.0023626 0.00027527 -0.004028 0.00081154 0.0050749 0.0044547 0.0039651 0.015815 -0.072978 -0.0013702 -0.0091352 -0.0042475 0.0056473 -0.0014244 -0.0067724 -0.0028957 -0.0014323 -0.0011112 0 -0.016081 0 0.0010717 0 -0.0015337 0 -0.079188
1.2188 0.00044587 0.00015704 -0.0036327 -0.0023832 -0.0020575 -0.0011184 0.0024932 0.0044553 0.0050576 0.004344 0.0095633 -0.048113 0.0044522 -0.0083045 -0.0034532 0.0056574 -0.00045786 -0.0032279 -0.0016845 0.00023697 -0.0025851 0 -0.015331 0 0.00077302 0 -0.001156 0 -0.053698
1.2227 0.0011042 -0.00090121 -0.0042944 -0.00091355 -0.0030984 0.0020071 0.0045746 0.0023359 0.0027599 0.0034146 0.0010918 -0.042051 0.0094578 -0.0039057 -0.002618 0.0054647 0.00021675 -0.00041651 0.0009923 0.0035621 -0.0022186 0 -0.01452 0 0.00030976 0 -0.00047124 0 -0.016998
1.2266 0.00092285 -0.0015806 -0.0032624 0.0012031 -0.0032606 0.0039604 0.0057311 9.7006e-05 -0.0014423 0.0021098 -0.0050996 -0.058457 0.010077 0.00064699 -0.0027514 0.0037147 0.00027635 0.00054186 0.0029262 0.007097 -0.0012738 0 -0.014195 0 9.102e-05 0 -2.8319e-05 0 0.015021
1.2305 -0.00038154 -0.0017209 -0.0017091 0.0029605 -0.0031495 0.0042451 0.0044505 -0.0015154 -0.005755 0.0012406 -0.0068372 -0.083964 0.0060754 0.002643 -0.0035483 -0.00028914 -0.00010394 0.00070024 0.0026593 0.0087233 -0.00069573 0 -0.014517 0 0.00020056 0 -0.00019616 0 0.036116
1.2344 -0.0023095 -0.0015681 -0.0010147 0.0038406 -0.0033186 0.0034917 0.00056556 -0.0025715 -0.0083458 0.0010543 -0.0051719 -0.10052 0.00033037 0.0019995 -0.0039416 -0.0049593 -0.00044001 0.0019678 0.00052751 0.007228 -0.00051478 0 -0.01521 0 0.0003668 0 -0.00088215 0 0.049661
1.2383 -0.0038097 -0.0014975 -0.0020536 0.0038644 -0.0040299 0.0028385 -0.0040815 -0.0033075 -0.0081653 0.0011471 -0.00297 -0.09997 -0.003792 0.00057516 -0.0031744 -0.0070714 -0.00037548 0.0049455 -0.0017905 0.0034357 -0.00037228 0 -0.015819 0 0.00028005 0 -0.0016389 0 0.060707
1.2422 -0.0040169 -0.0016606 -0.0046238 0.0032016 -0.0049542 0.0029792 -0.0067189 -0.0035297 -0.0054634 0.00083453 -0.0024685 -0.088196 -0.0050237 -9.6198e-05 -0.0014293 -0.0044304 3.2036e-05 0.0080218 -0.0026442 -0.0002609 -0.00027142 0 -0.016046 0 -8.161e-05 0 -0.0020336 0 0.068263
1.2461 -0.0029072 -0.0018669 -0.0073385 0.0018827 -0.0050998 0.0036052 -0.0057752 -0.002796 -0.0016623 -0.00021954 -0.0036988 -0.076961 -0.0046355 -0.00023142 0.00040022 0.0018477 0.00041683 0.0086757 -0.0015081 -0.0017307 -0.00061243 0 -0.015903 0 -0.00043531 0 -0.0019502 0 0.065074
1.25 -0.001294 -0.0017792 -0.0082596 -9.11e-05 -0.0033384 0.003609 -0.0022412 -0.0011376 0.0014542 -0.0015712 -0.0048356 -0.072991 -0.0046787 -0.0010716 0.0014514 0.0077099 0.00047344 0.0058159 0.00092173 -0.00075173 -0.0015899 0 -0.015635 0 -0.00047653 0 -0.0015957 0 0.04485
1.2539 -0.00015133 -0.0012205 -0.0061218 -0.0024534 0.00059652 0.001867 0.0010518 0.00060157 0.0028027 -0.0021687 -0.0039493 -0.074622 -0.0058557 -0.0030043 0.0014884 0.0091084 0.00022743 0.00096267 0.0034243 0.0009759 -0.002814 0 -0.015495 0 -0.00016613 0 -0.0012569 0 0.0098474
1.2578 0.00014832 -0.0003179 -0.001396 -0.004611 0.0054375 -0.0019046 0.0017434 0.0013644 0.0026026 -0.0011152 -0.00062214 -0.077081 -0.006936 -0.0046624 0.00095247 0.0050856 -3.0711e-05 -0.0028485 0.0050134 0.0014479 -0.0036621 0 -0.015577 0 0.000251 0 -0.0010518 0 -0.028592
1.2617 2.6328e-05 0.00061474 0.0037229 -0.0059259 0.0088616 -0.006701 -0.00013442 0.00091819 0.0020544 0.0015054 0.0038041 -0.07866 -0.0060691 -0.0040057 0.0005445 -0.0015713 -5.1241e-05 -0.00344 0.0052576 0.00014489 -0.003888 0 -0.015789 0 0.00048614 0 -0.00088374 0 -0.057306
1.2656 0.00019814 0.0013145 0.0066398 -0.0060465 0.0090493 -0.010456 -0.0023235 0.00021807 0.002294 0.0044261 0.0073284 -0.080687 -0.0026549 -0.00030094 0.00069454 -0.0065458 0.00014446 -0.0010251 0.0041909 -0.0015743 -0.0036734 0 -0.015953 0 0.00045705 0 -0.00060072 0 -0.069901
1.2695 0.00097908 0.0017106 0.0061377 -0.0049764 0.006149 -0.010958 -0.0024369 0.00055289 0.0034228 0.0059052 0.0086523 -0.082608 0.0019239 0.0049697 0.00125 -0.0071235 0.00032123 0.0023081 0.0021282 -0.0017457 -0.0030558 0 -0.015939 0 0.00032473 0 -0.00019251 0 -0.069117
1.2734 0.002019 0.0018732 0.0032058 -0.0029339 0.0022937 -0.0071362 -8.8911e-05 0.0021763 0.0043955 0.004913 0.0077206 -0.079631 0.0052889 0.0091166 0.0015341 -0.0037338 0.00028794 0.0044413 -0.00043251 0.00044355 -0.0015824 0 -0.015745 0 0.00032233 0 0.00015423 0 -0.06143
1.2773 0.0026384 0.0018621 0.0001727 -0.00031856 -5.3236e-05 -6.9453e-05 0.0028332 0.0037827 0.0038816 0.0019239 0.0052736 -0.06728 0.0058695 0.010156 0.00075244 0.0010033 8.0892e-05 0.0046441 -0.0028728 0.0039075 0.0011092 0 -0.015477 0 0.00056407 0 0.00018517 0 -0.049666
1.2813 0.0023871 0.0016384 -0.0011952 0.002111 -0.00012056 0.0070765 0.0039166 0.0034983 0.0014216 -0.0013299 0.0021264 -0.048433 0.0040123 0.007928 -0.0014272 0.0045167 -0.00010171 0.0035361 -0.0045808 0.0064426 0.0042682 0 -0.015262 0 0.0009935 0 -0.00021792 0 -0.031009
1.2852 0.00132 0.0011213 -0.0010342 0.003202 0.0005586 0.010524 0.0023313 0.00061115 -0.0020571 -0.0030106 -0.0010797 -0.034261 0.0015498 0.0037429 -0.0044366 0.0058476 -0.00012178 0.0020961 -0.005114 0.0062944 0.0059002 0 -0.015143 0 0.0014612 0 -0.0009211 0 -0.0022837
1.2891 -0.00015279 0.00032273 -0.0010244 0.0019401 -0.00042217 0.0081653 -0.00057758 -0.0035401 -0.0047959 -0.0023926 -0.0036474 -0.036058 0.00024976 -0.00068132 -0.0068652 0.0055848 -3.7295e-05 0.00092529 -0.0043077 0.0033094 0.0041748 0 -0.015055 0 0.0018135 0 -0.0015996 0 0.032945
1.293 -0.0015689 -0.00057415 -0.0026837 -0.001593 -0.0040551 0.0011955 -0.0025944 -0.0064251 -0.0054055 -0.00025345 -0.0047311 -0.054838 0.00042896 -0.0038813 -0.0071585 0.004789 -2.0189e-05 0.00029132 -0.002318 -0.0010004 -0.00069056 0 -0.014885 0 0.0019234 0 -0.0019351 0 0.063016
1.2969 -0.0025536 -0.0012733 -0.0058529 -0.0056804 -0.0087828 -0.0062424 -0.002498 -0.0062644 -0.003792 0.0018034 -0.0038212 -0.078988 0.00084211 -0.0047319 -0.0046519 0.0041488 -0.00016323 0.00041825 0.00034201 -0.0043178 -0.0060239 0 -0.014589 0 0.0017032 0 -0.0018143 0 0.074865
1.3008 -0.0027881 -0.0015267 -0.0087028 -0.0076708 -0.011549 -0.0095213 -0.00081505 -0.0033929 -0.0011339 0.0025168 -0.0014478 -0.093099 -6.1245e-05 -0.0026373 -0.00025625 0.0039516 -0.00039161 0.0013373 0.002802 -0.0047013 -0.0085643 0 -0.01426 0 0.0011631 0 -0.0013949 0 0.063493
1.3047 -0.0020477 -0.0012814 -0.0092002 -0.0057651 -0.01016 -0.0065964 0.00098281 0.00010055 0.0010118 0.0017301 0.00075769 -0.090197 -0.0025334 0.0017938 0.003822 0.004431 -0.00056583 0.0024601 0.0040307 -0.0015456 -0.0071446 0 -0.014086 0 0.00047889 0 -0.00099919 0 0.03605
1.3086 -0.00043049 -0.00070798 -0.0066997 -0.0005983 -0.004956 0.00048917 0.0018212 0.0020725 0.0017613 0.00025899 0.001059 -0.076242 -0.0049629 0.0063096 0.0053391 0.0057703 -0.00064633 0.0026927 0.0033165 0.004021 -0.0036907 0 -0.014208 0 -4.2019e-05 0 -0.00090873 0 0.006937
1.3125 0.001449 -9.303e-05 -0.0023326 0.0048212 0.0015137 0.0068656 0.0016006 0.0018515 0.0013562 -0.00088028 -0.00097675 -0.063317 -0.0049919 0.0078956 0.0034974 0.0076682 -0.00072644 0.0014059 0.00080506 0.0095252 -0.0014691 0 -0.014598 0 -0.00014034 0 -0.0011981 0 -0.01197
1.3164 0.0026454 0.0003291 0.0019615 0.0070454 0.0063874 0.0080876 0.00071705 0.00037328 0.00077465 -0.0011907 -0.0039159 -0.058873 -0.0015787 0.004919 -0.0004039 0.0090886 -0.00089547 -0.00061557 -0.0023761 0.01233 -0.0021645 0 -0.015055 0 0.00019056 0 -0.0017069 0 -0.017941
1.3203 0.0024742 0.00048817 0.0047477 0.0046249 0.0082732 0.0031045 -0.00064553 -0.00095889 0.00088007 -0.00085457 -0.0054315 -0.061406 0.0036998 -0.0011432 -0.0037229 0.0087655 -0.001094 -0.0015024 -0.0046726 0.011134 -0.0045623 0 -0.015333 0 0.00067367 0 -0.0021481 0 -0.016094
1.3242 0.0010683 0.00046502 0.005658 -0.00086961 0.0075959 -0.0051292 -0.0025511 -0.0014888 0.0017543 -0.00038086 -0.0041562 -0.065529 0.0074328 -0.0062773 -0.0042093 0.0062418 -0.0011419 -1.0474e-05 -0.0050411 0.0068505 -0.006054 0 -0.0153 0 0.00096086 0 -0.0022688 0 -0.012546
1.3281 -0.00064153 0.00038121 0.0050315 -0.0060627 0.0056123 -0.011744 -0.0047153 -0.0015301 0.0026468 -0.00017051 -0.00087119 -0.069466 0.0069223 -0.0068453 -0.0015335 0.0025231 -0.00093184 0.0029337 -0.0035572 0.0020862 -0.0053628 0 -0.015006 0 0.00092361 0 -0.001966 0 -0.0087771
1.332 -0.0016001 0.00029399 0.0033409 -0.0082145 0.003278 -0.013159 -0.0061494 -0.0016227 0.0025114 -0.00034497 0.0020516 -0.076168 0.0025106 -0.0025594 0.0024921 -0.00039238 -0.00058272 0.0046382 -0.0011967 -0.00062955 -0.0036947 0 -0.014638 0 0.00075238 0 -0.0013191 0 -0.0020647
1.3359 -0.0014266 0.00018586 0.0010877 -0.0069175 0.00095485 -0.0091449 -0.0057 -0.0017577 0.00073318 -0.00081131 0.0025527 -0.087106 -0.0024242 0.0031829 0.0051758 -0.00088904 -0.0003703 0.0030324 0.00099126 -0.00061957 -0.0031975 0 -0.014402 0 0.00075413 0 -0.00055931 0 0.0093083
1.3398 -0.00064985 4.2865e-05 -0.00093981 -0.0038333 -0.001131 -0.0025033 -0.003116 -0.0013931 -0.0024115 -0.0013214 0.00054747 -0.096616 -0.0041104 0.0061159 0.004794 0.0010654 -0.00047426 -0.0010987 0.0025597 0.00059182 -0.0044518 0 -0.014426 0 0.0010263 0 3.4568e-06 0 0.021787
1.3438 -0.00018033 -7.6825e-05 -0.0017073 -0.00098406 -0.002525 0.0031261 0.00042735 -0.00016632 -0.0058166 -0.0014311 -0.0020496 -0.094657 -0.0016016 0.0046953 0.0017009 0.0039074 -0.00078624 -0.0044007 0.0036239 0.00071426 -0.0057357 0 -0.01473 0 0.001323 0 9.0933e-05 0 0.027822
1.3477 -0.00050819 -7.7528e-05 -0.00060713 0.00076487 -0.0028297 0.0056059 0.0030052 0.0015217 -0.0080727 -0.00055327 -0.0029374 -0.076718 0.0022613 0.0012721 -0.0020494 0.005688 -0.00098277 -0.0038682 0.0042952 -0.0012519 -0.0049057 0 -0.015238 0 0.001264 0 -0.00040199 0 0.021926
1.3516 -0.001339 5.3217e-05 0.0017641 0.0018263 -0.0022908 0.00524 0.0033388 0.0027049 -0.0081616 0.0016822 -0.001303 -0.050914 0.0032099 -0.00017638 -0.0042074 0.0055058 -0.00081433 0.00020144 0.0043129 -0.0041022 -0.0018986 0 -0.015794 0 0.00070746 0 -0.0012994 0 0.0061932
1.3555 -0.0019389 0.00016601 0.0036423 0.0028493 -0.0018736 0.0039383 0.0017201 0.0026564 -0.0059573 0.0048944 0.0015702 -0.033755 -0.00065871 0.0023626 -0.0037959 0.0039902 -0.00034524 0.0041725 0.0033345 -0.0054718 0.00090539 0 -0.016194 0 -6.2032e-05 0 -0.0021725 0 -0.0098448
1.3594 -0.0017985 2.9437e-05 0.0032428 0.0037692 -0.0025119 0.0034775 -0.00031218 0.0015043 -0.0022856 0.0077517 0.0033728 -0.036802 -0.0070058 0.0072892 -0.001498 0.0024988 8.159e-05 0.0042898 0.001556 -0.0039357 0.0010142 0 -0.016266 0 -0.00052499 0 -0.0025486 0 -0.015455
1.3633 -0.00098561 -0.00046252 0.00021874 0.0039032 -0.0041422 0.0041829 -0.0012035 7.224e-05 0.0014715 0.00853 0.0025635 -0.056035 -0.011091 0.011024 0.0011686 0.0018121 0.00012325 0.00027601 -0.0001303 -0.00032269 -0.0014923 0 -0.015967 0 -0.00034411 0 -0.0022015 0 -0.0064404
1.3672 5.6575e-05 -0.001135 -0.0038308 0.0028434 -0.0054918 0.0048696 -0.0004589 -0.00086692 0.0040095 0.0062507 -0.00053195 -0.07427 -0.0097955 0.011183 0.0030825 0.0015174 -0.00029368 -0.0041634 -0.00079446 0.002895 -0.003793 0 -0.015446 0 0.00035981 0 -0.0013154 0 0.011509
1.3711 0.00094825 -0.0015983 -0.0063612 0.0010808 -0.0049656 0.0039244 0.0012164 -0.0011893 0.0046515 0.0015901 -0.0040399 -0.075253 -0.0042469 0.0083078 0.0041259 0.00062585 -0.00093996 -0.0046017 -0.00038256 0.003577 -0.0030238 0 -0.01498 0 0.0011131 0 -0.00037207 0 0.026394
1.375 0.0015614 -0.0015195 -0.0056727 -0.00036426 -0.0019558 0.00066462 0.0026034 -0.0013334 0.0035671 -0.0032689 -0.0058623 -0.05725 0.0013254 0.0047983 0.0047821 -0.0011762 -0.0014821 2.9255e-05 0.00010111 0.0015353 0.00079891 0 -0.014804 0 0.0014718 0 0.00017806 0 0.027849
1.3789 0.0018396 -0.00088462 -0.002093 -0.00093787 0.0025332 -0.003999 0.002787 -0.001693 0.0016044 -0.0059257 -0.0049637 -0.034239 0.0033802 0.0024837 0.0052627 -0.0028622 -0.0017104 0.0063819 -0.00049964 -0.0015194 0.0046265 0 -0.014954 0 0.0013404 0 0.00020949 0 0.013806
1.3828 0.0015831 -2.4872e-05 0.0023234 -0.0011182 0.0064812 -0.0080342 0.0015608 -0.0021406 -0.00014277 -0.0053319 -0.0018269 -0.023973 0.0019524 0.0013304 0.0050806 -0.0027314 -0.0016123 0.0097021 -0.0022649 -0.0035056 0.0052502 0 -0.015242 0 0.00096771 0 -5.183e-05 0 -0.0085715
1.3867 0.00056113 0.00062148 0.0052435 -0.001916 0.0081873 -0.0095483 -0.00060408 -0.0021486 -0.00082457 -0.0024655 0.0020039 -0.03365 2.3309e-05 0.00030396 0.0035095 3.9419e-05 -0.0012934 0.0080899 -0.0038829 -0.0035576 0.0023704 0 -0.0154 0 0.0006719 0 -0.00027441 0 -0.027936
1.3906 -0.0011112 0.00080907 0.005492 -0.003755 0.0072966 -0.0079641 -0.0027885 -0.0013591 -0.0002024 0.00043095 0.0048246 -0.055351 0.00020342 -0.00095163 0.00047904 0.0042914 -0.00088237 0.0040114 -0.0037096 -0.0023793 -0.0011995 0 -0.015278 0 0.00057786 0 -0.00030643 0 -0.035887
1.3945 -0.0027817 0.00060262 0.0035097 -0.0058327 0.0048073 -0.0043224 -0.0039614 -2.3128e-05 0.0012345 0.0014789 0.0055671 -0.074064 0.0021273 -0.001642 -0.0030152 0.007317 -0.00051466 0.0017183 -0.0013213 -0.0012976 -0.002381 0 -0.014949 0 0.00059798 0 -0.0002468 0 -0.031221
1.3984 -0.0035873 0.0002503 0.00074987 -0.0066289 0.0021938 -0.00054331 -0.0034739 0.001118 0.0024692 0.00043169 0.0041814 -0.080239 0.0031235 -0.0010121 -0.0054908 0.0066996 -0.00034759 0.0031469 0.0019168 -0.0010587 -0.00084001 0 -0.014643 0 0.0006219 0 -0.00026702 0 -0.018883
1.4023 -0.0030979 -2.7656e-05 -0.0013424 -0.0051504 0.00039038 0.0017924 -0.0015616 0.0013952 0.0024521 -0.0013203 0.0015524 -0.075961 0.0013252 0.00034828 -0.0061157 0.0022053 -0.00050416 0.0062485 0.0039193 -0.0014334 0.00086357 0 -0.014577 0 0.00068044 0 -0.00039368 0 -0.0053138
1.4063 -0.0016876 -0.00013684 -0.0020622 -0.0018043 -0.00066395 0.0022979 0.00060449 0.00071297 0.00071402 -0.0019005 -0.000951 -0.070767 -0.0021195 0.0008131 -0.005381 -0.0037815 -0.00094928 0.0072509 0.0037002 -0.0017691 6.9866e-05 0 -0.01481 0 0.00090333 0 -0.00048765 0 0.0056813
1.4102 -0.00024655 -5.6813e-05 -0.0016052 0.001864 -0.0017289 0.0017605 0.0016417 -0.00041819 -0.0022267 -0.00031225 -0.0021162 -0.072363 -0.0041327 -0.00047898 -0.004635 -0.0077138 -0.0014355 0.0045148 0.0022781 -0.0017313 -0.0031521 0 -0.015215 0 0.0013272 0 -0.00043715 0 0.013523
1.4141 0.00053069 0.000225 -0.00077236 0.0043135 -0.0035285 0.0014056 0.0010811 -0.0012936 -0.0049858 0.0029502 -0.0014663 -0.080847 -0.003009 -0.0022961 -0.004824 -0.0071938 -0.0016353 0.0001816 0.0017721 -0.0014562 -0.0060414 0 -0.015577 0 0.0017765 0 -0.00034403 0 0.018437
1.418 0.0006218 0.00067283 -0.00044864 0.005037 -0.0060849 0.0020519 -8.583e-05 -0.0014928 -0.0060209 0.0063231 0.00047897 -0.090375 -0.00044729 -0.0021541 -0.0055545 -0.0024618 -0.0013926 -0.0019337 0.0034435 -0.0010867 -0.0059804 0 -0.015729 0 0.001965 0 -0.00047667 0 0.019341
1.4219 0.0004959 0.0011102 -0.0010618 0.0046636 -0.0085169 0.0036924 -0.00014885 -0.0010699 -0.0045749 0.0081584 0.0024117 -0.095167 -1.649e-05 0.0012096 -0.0053744 0.0039419 -0.00086801 -5.863e-05 0.0064381 -0.00035417 -0.0031937 0 -0.015647 0 0.0017346 0 -0.0010052 0 0.014728
1.4258 0.00051088 0.0012486 -0.0022568 0.0041803 -0.0094362 0.0056039 0.0017187 -0.00039735 -0.0012346 0.007571 0.0028618 -0.093718 -0.0034411 0.0061519 -0.0031027 0.0089361 -0.00041489 0.0038576 0.00838 0.0012096 -0.00053663 0 -0.015462 0 0.0011972 0 -0.0017778 0 0.0056813
1.4297 0.00054065 0.00090302 -0.003041 0.0040381 -0.0077678 0.0067398 0.0044084 0.00012763 0.0023537 0.0047575 0.00099929 -0.088114 -0.0084863 0.0091209 0.0009324 0.010702 -0.00027465 0.0060747 0.0073185 0.0035793 -0.00058854 0 -0.015373 0 0.00063704 0 -0.0023842 0 -0.0027649
1.4336 0.00021991 0.00022349 -0.0024418 0.0038881 -0.0035412 0.0061562 0.0055254 0.00028048 0.0045188 0.000821 -0.0027463 -0.080448 -0.010777 0.007654 0.0048746 0.0093456 -0.00037428 0.0046511 0.0033434 0.0058148 -0.0030161 0 -0.015505 0 0.0002673 0 -0.002477 0 -0.0047307
1.4375 -0.0004797 -0.00032666 -0.00029466 0.0030531 0.0018837 0.0034078 0.0034139 3.5959e-05 0.0046745 -0.0026955 -0.0066232 -0.070593 -0.007942 0.0026423 0.0066368 0.0062635 -0.00042754 0.0012141 -0.0014834 0.0065075 -0.004884 0 -0.015793 0 7.7767e-05 0 -0.00206 0 0.00072095
1.4414 -0.0010085 -0.00031284 0.0024664 0.0012213 0.0064212 -0.0011005 -0.0011573 -0.00049582 0.0036903 -0.0044242 -0.0082785 -0.057469 -0.0020183 -0.0023081 0.0054715 0.0030173 -0.00024615 -0.00071232 -0.0047371 0.0048648 -0.0036031 0 -0.015998 0 -8.5714e-05 0 -0.0014707 0 0.0067032
1.4453 -0.00067272 0.00027346 0.0043597 -0.0012337 0.0084038 -0.0059893 -0.0052648 -0.0011262 0.0031911 -0.0038118 -0.0061109 -0.042146 0.0023551 -0.0038725 0.0025177 0.00057966 5.273e-05 0.00087422 -0.0053566 0.001512 0.00043413 0 -0.015861 0 -0.00030626 0 -0.0010737 0 0.0028196
1.4492 0.00063308 0.00094768 0.0044006 -0.003492 0.0075194 -0.0093027 -0.0060232 -0.00162 0.0042394 -0.0015086 -0.00057344 -0.029361 0.0022549 -0.0016131 -0.00010858 -0.00076654 0.00016464 0.0045536 -0.0041015 -0.0017864 0.0041453 0 -0.015331 0 -0.00047859 0 -0.00095972 0 -0.015372
1.4531 0.0021383 0.0011172 0.0028145 -0.0047977 0.0048707 -0.0094672 -0.0029069 -0.0017454 0.006369 0.00084931 0.0055545 -0.025565 -0.0009169 0.0021021 -0.00090453 -0.0012065 -6.4844e-05 0.0067921 -0.0025567 -0.0033799 0.0046652 0 -0.014667 0 -0.000418 0 -0.00093407 0 -0.039683
1.457 0.0027189 0.00060984 0.00082412 -0.0048308 0.002119 -0.0063165 0.0017987 -0.0013716 0.007742 0.0015588 0.0085084 -0.034721 -0.0030799 0.0045514 3.4134e-05 -0.0012133 -0.00042831 0.0051121 -0.0017221 -0.0029561 0.0020195 0 -0.014301 0 -8.3568e-05 0 -0.00078081 0 -0.052653
1.4609 0.0018154 -0.00013856 -0.00029836 -0.0037496 0.0003742 -0.0013938 0.0048199 -0.00057293 0.0064064 5.1311e-06 0.0059762 -0.055076 -0.001682 0.0049931 0.0013384 -0.0014055 -0.00051131 0.00018601 -0.001419 -0.0016793 -0.00097721 0 -0.014528 0 0.00032744 0 -0.00051987 0 -0.040217
1.4648 -7.3147e-05 -0.00044198 -0.00011365 -0.002004 -0.00034504 0.0028816 0.0044254 0.00033993 0.001806 -0.0027749 -0.00097659 -0.079478 0.0017621 0.0047415 0.0015991 -0.002237 -9.4093e-05 -0.0048799 -0.00086756 -0.0010875 -0.0013961 0 -0.015267 0 0.00053674 0 -0.00039084 0 -0.0041566
1.4688 -0.0017696 2.8981e-05 0.0008439 -0.00011759 -0.00077771 0.004732 0.0015483 0.00092639 -0.0045391 -0.0046786 -0.0081407 -0.099239 0.0033037 0.0052282 0.00044016 -0.0035704 0.00058328 -0.0071741 0.00027095 -0.0016934 0.0011674 0 -0.016103 0 0.00045793 0 -0.00058745 0 0.036628
1.4727 -0.002328 0.00093196 0.0016332 0.0014602 -0.0016367 0.0041302 -0.0012918 0.00084719 -0.0097201 -0.0039872 -0.010807 -0.10899 0.00064244 0.0062479 -0.0013606 -0.0045626 0.00097214 -0.00609 0.0014057 -0.0025407 0.0043926 0 -0.0166 0 0.00031087 0 -0.0010265 0 0.058554
1.4766 -0.0016716 0.0015171 0.0015799 0.0024494 -0.0030706 0.0026394 -0.0021377 0.00010761 -0.011097 -0.00065171 -0.0071266 -0.10912 -0.0044922 0.0062059 -0.0026321 -0.004226 0.0006751 -0.0032947 0.0015059 -0.0021478 0.0054432 0 -0.01663 0 0.00043553 0 -0.0013999 0 0.050454
1.4805 -0.00046429 0.0012383 0.00054287 0.0028087 -0.0046974 0.002103 -0.00092329 -0.00085938 -0.0078663 0.0035817 0.00036427 -0.10422 -0.0080096 0.0040042 -0.0027218 -0.0023976 -0.00019473 -0.0010106 9.6377e-05 3.928e-07 0.0033849 0 -0.016421 0 0.00095346 0 -0.0014645 0 0.021644
1.4844 0.0005517 0.00017955 -0.0011989 0.0027422 -0.005966 0.003224 0.00094496 -0.0013923 -0.001554 0.0063453 0.0064269 -0.098679 -0.0073948 0.00050678 -0.0018632 -0.00025912 -0.0010866 -0.00036512 -0.0021289 0.0028127 -0.0003097 0 -0.016305 0 0.0015936 0 -0.0012779 0 -0.0057294
1.4883 0.001083 -0.0010454 -0.0030822 0.0025839 -0.0064054 0.0051249 0.0020424 -0.0010273 0.0048471 0.0062472 0.0068901 -0.093199 -0.0039059 -0.0019851 -0.00086766 0.00028644 -0.0014603 -0.0010735 -0.0036213 0.0044752 -0.0032945 0 -0.016396 0 0.0018727 0 -0.001139 0 -0.013819
1.4922 0.0012491 -0.0017812 -0.0042801 0.0025814 -0.0056385 0.0061348 0.0019552 0.00011627 0.0085131 0.0037023 0.0016459 -0.085027 -0.00093116 -0.001755 -0.00051939 -0.0018861 -0.0012157 -0.0022546 -0.0030163 0.0041027 -0.0042496 0 -0.016522 0 0.0015017 0 -0.0012901 0 -0.0016968
1.4961 0.0011758 -0.0017636 -0.0038786 0.0027068 -0.0034147 0.0050698 0.0011235 0.0013134 0.0082113 0.00044713 -0.0054404 -0.071809 -0.00038685 0.0008007 -0.0011398 -0.0059513 -0.00073852 -0.0032925 -0.00013764 0.0025904 -0.003495 0 -0.016451 0 0.00066754 0 -0.0016745 0 0.01625
1.5 0.00075017 -0.0011757 -0.0014571 0.0026426 0.00012305 0.0019895 9.3055e-06 0.0016866 0.0047416 -0.0017773 -0.0095414 -0.055487 -0.00096094 0.0035863 -0.0025121 -0.0094333 -0.00054533 -0.0040239 0.0037659 0.0017555 -0.002167 0 -0.016175 0 -6.9143e-05 0 -0.0019852 0 0.023565
1.5039 -0.00018118 -0.00039056 0.0022354 0.0019834 0.0041396 -0.0020043 -0.0013608 0.00086109 0.00028428 -0.0023163 -0.0083208 -0.04233 6.5693e-05 0.0046759 -0.0040725 -0.0099612 -0.000858 -0.0044557 0.0067398 0.0024733 -0.0010943 0 -0.015944 0 -0.00019096 0 -0.0019472 0 0.014645
1.5078 -0.0014269 0.00029346 0.0052747 0.00053374 0.007246 -0.0055509 -0.0030482 -0.00068598 -0.002852 -0.0017236 -0.0031738 -0.038523 0.0035056 0.0038156 -0.0051952 -0.0071502 -0.0014666 -0.0046053 0.0073272 0.0035996 -0.0004191 0 -0.016004 0 0.00038706 0 -0.0015519 0 -0.0030813
1.5117 -0.0023704 0.00071829 0.0056422 -0.0014958 0.0082377 -0.007697 -0.004613 -0.0019203 -0.0033546 -0.0010203 0.0023835 -0.045026 0.0070812 0.0022532 -0.0054552 -0.003033 -0.0019583 -0.0046218 0.005448 0.002884 4.0971e-05 0 -0.016311 0 0.0012762 0 -0.0010288 0 -0.017762
1.5156 -0.0023736 0.00079955 0.0027946 -0.0035347 0.0069479 -0.0080849 -0.0051236 -0.002021 -0.0013782 -0.00082065 0.0054839 -0.056547 0.007677 0.0013024 -0.0047967 -0.00059838 -0.0020722 -0.0048041 0.0023655 -0.00078283 0.00041124 0 -0.01653 0 0.0019398 0 -0.00061457 0 -0.023356
1.5195 -0.0013245 0.00051453 -0.0016097 -0.0049149 0.0044281 -0.0068213 -0.0039155 -0.0010225 0.0017414 -0.0010009 0.0055214 -0.065935 0.0046497 0.0011776 -0.0035232 -0.0015827 -0.0018708 -0.0052207 -0.00021377 -0.0058706 0.00078416 0 -0.016343 0 0.0020991 0 -0.00037467 0 -0.022324
1.5234 0.00019675 -1.002e-05 -0.0046943 -0.0051822 0.0021528 -0.0043428 -0.0013715 0.00022349 0.0042675 -0.0010118 0.0037058 -0.070123 0.00066774 0.0011452 -0.0020834 -0.0052894 -0.0016173 -0.0052656 -0.0012464 -0.0090769 0.0013543 0 -0.01576 0 0.0018869 0 -0.00024693 0 -0.019956
1.5273 0.0013127 -0.00046517 -0.0044977 -0.0042683 0.00084366 -0.0013444 0.001134 0.00076047 0.0049133 -0.0004208 0.0015611 -0.07195 -0.000855 0.00059676 -0.00077536 -0.009331 -0.0015117 -0.0038199 -0.00087108 -0.0080522 0.0022117 0 -0.015127 0 0.001656 0 -0.00021991 0 -0.017536
1.5313 0.0014654 -0.00052713 -0.0015519 -0.0024473 -4.4234e-05 0.0014066 0.0022094 0.00031212 0.003393 0.00078376 -5.0413e-05 -0.075984 0.00091105 -0.00020829 0.00039134 -0.011562 -0.001528 -0.00018931 -2.2747e-05 -0.0036124 0.0029264 0 -0.0148 0 0.0016487 0 -0.00040708 0 -0.011604
1.5352 0.00073364 -0.00013698 0.0014813 -0.00015943 -0.0016579 0.0034312 0.0015277 -0.00054398 0.00047891 0.002263 -0.00081794 -0.08245 0.0035592 -0.00047254 0.0015452 -0.011536 -0.0014695 0.0049191 0.00045417 0.00070169 0.0025797 0 -0.014817 0 0.001822 0 -0.00090245 0 0.00053378
1.5391 -0.0003593 0.0003817 0.0019016 0.0021438 -0.0044643 0.0048076 6.7867e-05 -0.0009615 -0.0024178 0.003571 -0.00053637 -0.085666 0.0040965 0.00019655 0.0026638 -0.010358 -0.0011645 0.0094208 0.00041277 0.0015499 0.00056443 0 -0.014901 0 0.0019523 0 -0.001568 0 0.01565
1.543 -0.0012919 0.00054038 -0.00092111 0.0040445 -0.0075292 0.005993 -0.00070497 -0.00062536 -0.003935 0.0043282 0.00078004 -0.079286 0.0020738 0.0012855 0.003473 -0.0092746 -0.00063101 0.011146 0.00025711 -0.0013061 -0.0024602 0 -0.014781 0 0.0018775 0 -0.0020186 0 0.025908
1.5469 -0.0018258 8.9974e-05 -0.0051343 0.0051444 -0.0090747 0.0072155 -2.4801e-05 -2.3944e-05 -0.0033987 0.004273 0.0023512 -0.063687 -7.896e-05 0.0018211 0.0036978 -0.0084083 -8.8958e-05 0.0094504 0.00028953 -0.0047775 -0.0045517 0 -0.014492 0 0.001636 0 -0.0018916 0 0.025768
1.5508 -0.0019571 -0.00074752 -0.007918 0.0051141 -0.0078762 0.0079618 0.0015893 5.449e-05 -0.0011055 0.0033027 0.0026397 -0.047932 0.00021264 0.0012651 0.0034433 -0.0067813 0.00017423 0.0057414 0.00027066 -0.005219 -0.0037968 0 -0.014341 0 0.0013891 0 -0.0011867 0 0.017504
1.5547 -0.0017223 -0.0014425 -0.0075546 0.0038472 -0.0042877 0.0071448 0.0027749 -0.00068618 0.0018937 0.0015713 0.00046261 -0.043282 0.0028287 -3.735e-05 0.003269 -0.0035226 -1.078e-05 0.0023789 -0.0003245 -0.001774 -2.2012e-05 0 -0.014564 0 0.001237 0 -0.00034175 0 0.0093959
1.5586 -0.001136 -0.0015731 -0.0043884 0.0016121 -5.7614e-06 0.0039849 0.0023958 -0.0017315 0.004389 -0.00044676 -0.0036011 -0.053397 0.0050482 -0.0012113 0.0037655 0.00093777 -0.00057673 0.00084091 -0.0016048 0.0027385 0.0046519 0 -0.015064 0 0.0011289 0 7.2897e-05 0 0.0078356
1.5625 -0.00030002 -0.001118 -0.00016689 -0.00097204 0.0031964 -0.0010779 0.0004141 -0.0022184 0.0056428 -0.0020837 -0.0070389 -0.070251 0.0044456 -0.0015626 0.0049592 0.0048393 -0.0012434 0.00073215 -0.0028783 0.0042518 0.0071238 0 -0.015502 0 0.00095547 0 -0.00019561 0 0.010831
1.5664 0.00051197 -0.00039225 0.0033454 -0.0031887 0.0046613 -0.0062839 -0.0020441 -0.0017313 0.0056839 -0.0028152 -0.0070881 -0.080298 0.0014582 -0.00097574 0.0061422 0.0063056 -0.0016784 0.00046541 -0.0031001 0.0010553 0.0055801 0 -0.015668 0 0.00071473 0 -0.00088323 0 0.0094191
1.5703 0.00096938 0.00025829 0.005238 -0.0045503 0.0050058 -0.0095013 -0.0034289 -0.00066651 0.0050965 -0.0026046 -0.0030688 -0.076042 -0.0011473 0.0002091 0.0063933 0.0047825 -0.0017019 -0.0010651 -0.0018461 -0.0046407 0.00089144 0 -0.015717 0 0.00056456 0 -0.0014451 0 -0.0038361
1.5742 0.00092212 0.00067886 0.0053989 -0.0049549 0.005253 -0.0095696 -0.0027969 0.00017241 0.0044754 -0.0019681 0.0027378 -0.062817 -0.001338 0.0015087 0.0053961 0.0014977 -0.0013931 -0.00337 9.4527e-05 -0.0085546 -0.0040062 0 -0.015989 0 0.00068734 0 -0.0015211 0 -0.026816
1.5781 0.00051036 0.00086585 0.0040988 -0.0045733 0.0058087 -0.0070208 -0.0004636 0.00032954 0.0039466 -0.0016398 0.006668 -0.054407 -8.5113e-05 0.0024432 0.0037897 -0.0014181 -0.0010093 -0.0048038 0.0011774 -0.0079118 -0.0062158 0 -0.016578 0 0.0010873 0 -0.001213 0 -0.047678
1.582 1.6777e-05 0.00079533 0.0018839 -0.0036183 0.0061654 -0.0036345 0.0021424 4.8441e-05 0.0031014 -0.0020189 0.0065165 -0.061123 -0.00032112 0.0025498 0.0026536 -0.0024276 -0.00076507 -0.0040994 0.00034122 -0.0035942 -0.0047804 0 -0.017122 0 0.0015224 0 -0.00093109 0 -0.053074
1.5859 -0.00038661 0.00038028 -0.00027337 -0.0022456 0.0054647 -0.0011945 0.0033722 -0.00010902 0.0013876 -0.0027959 0.0032223 -0.080858 -0.0036122 0.0015358 0.002537 -0.001552 -0.00065565 -0.0015612 -0.0020169 0.00091301 -0.0010088 0 -0.017095 0 0.0016586 0 -0.000962 0 -0.038056
1.5898 -0.00072251 -0.00037084 -0.001173 -0.00066109 0.0033059 -0.00037717 0.002467 5.2565e-05 -0.0013502 -0.0030836 -5.0901e-05 -0.10105 -0.0080962 -0.00039081 0.0029289 -0.00016518 -0.00049249 0.0011477 -0.004239 0.0026568 0.0027526 0 -0.016367 0 0.0013314 0 -0.0011709 0 -0.0097449
1.5938 -0.001039 -0.0011986 -0.00019435 0.00076457 9.6341e-05 -0.00050343 0.00015364 0.00012543 -0.0045899 -0.0020415 -0.00059281 -0.10962 -0.010004 -0.00237 0.0027157 9.7198e-05 -0.00013945 0.0023679 -0.0047014 0.0015855 0.00472 0 -0.015463 0 0.00068919 0 -0.0011245 0 0.017707
1.5977 -0.0012025 -0.0016813 0.0019231 0.001634 -0.0032343 -0.00019202 -0.0017482 -0.00039944 -0.0073166 0.00040777 0.0017541 -0.10482 -0.0073323 -0.0032732 0.0012637 -0.0015533 0.00026899 0.00169 -0.0031562 0.0001854 0.0044497 0 -0.015185 0 9.094e-05 0 -0.00052917 0 0.032351
1.6016 -0.00093415 -0.0015446 0.0033007 0.0018994 -0.0057793 0.0016437 -0.0015308 -0.0013973 -0.0085212 0.0033194 0.0047638 -0.095314 -0.0018919 -0.0024704 -0.00086519 -0.0046482 0.00036769 2.8032e-05 -0.0009746 0.00094735 0.0025402 0 -0.015895 0 -0.00016125 0 0.00042051 0 0.030751
1.6055 -0.0001075 -0.00089776 0.002329 0.0021078 -0.0070005 0.0050923 0.0011817 -0.0019631 -0.0076616 0.0052177 0.0058773 -0.090942 0.0024306 -0.00034746 -0.0022702 -0.0078532 -0.00012316 -0.0013805 -4.1843e-05 0.0040331 -0.00011203 0 -0.017108 0 -3.3905e-05 0 0.0011216 0 0.01759
1.6094 0.0010003 -0.00013558 -0.00080198 0.0031177 -0.0067514 0.0091469 0.0050862 -0.0011414 -0.0048331 0.0050884 0.0042144 -0.093242 0.0034601 0.0019432 -0.0018764 -0.0097324 -0.001071 -0.0020012 -0.001176 0.0071085 -0.0027629 0 -0.017829 0 0.0002506 0 0.00103 0 0.00047939
1.6133 0.0018229 0.00041428 -0.0039151 0.005331 -0.0051795 0.012151 0.0080109 0.0010756 -0.00067093 0.0031727 0.00094239 -0.094895 0.0026609 0.0033362 0.0001137 -0.0093786 -0.0019227 -0.002136 -0.0033537 0.0072936 -0.0048053 0 -0.017384 0 0.00042433 0 0.00012251 0 -0.015036
1.6172 0.0019524 0.00074401 -0.0044234 0.0080294 -0.0026937 0.012543 0.0083093 0.0034627 0.0038272 0.00089725 -0.0019658 -0.088369 0.0032056 0.0035677 0.0023421 -0.0066861 -0.0020882 -0.0022363 -0.0043944 0.00347 -0.0056505 0 -0.016007 0 0.0003924 0 -0.0010469 0 -0.026817
1.6211 0.0015177 0.001055 -0.0014741 0.0095052 5.8116e-05 0.0096122 0.0058327 0.0043899 0.0074601 -0.00012868 -0.0032482 -0.075164 0.0062164 0.0031359 0.0033934 -0.0023287 -0.0014227 -0.0022755 -0.0026093 -0.0028556 -0.0048724 0 -0.014667 0 0.00027841 0 -0.0017598 0 -0.034214
1.625 0.0010973 0.0014122 0.0031916 0.0081129 0.0023703 0.003958 0.001849 0.0031331 0.0090673 0.00063444 -0.0029317 -0.066143 0.0091796 0.0026205 0.0029059 0.0024294 -0.00038184 -0.0018738 0.0018246 -0.0085679 -0.0025748 0 -0.014274 0 0.00027779 0 -0.0016771 0 -0.035978
1.6289 0.0011966 0.0015646 0.0064891 0.0035514 0.0038194 -0.0026242 -0.0018862 0.00051825 0.0079817 0.0021467 -0.0018773 -0.071895 0.0083416 0.0020782 0.0017356 0.006074 0.00031517 -0.00095177 0.0068076 -0.010874 0.00039416 0 -0.014962 0 0.00046697 0 -0.0010707 0 -0.030435
1.6328 0.0017549 0.0011754 0.0063511 -0.0026441 0.0045004 -0.0079028 -0.0041209 -0.0017083 0.0045464 0.0025226 -0.0010467 -0.091822 0.002764 0.0011106 0.0010724 0.0073568 0.00024457 -3.9267e-05 0.0096571 -0.0088048 0.0026797 0 -0.016046 0 0.00074193 0 -0.00056547 0 -0.017683
1.6367 0.0021575 0.00025794 0.0032337 -0.0078968 0.0048875 -0.010294 -0.0045079 -0.0022709 0.00025005 0.00053321 -0.0011026 -0.11259 -0.0041169 -0.00050062 0.0013282 0.0058641 -0.0004212 0.00025667 0.0089127 -0.0035523 0.0030574 0 -0.016629 0 0.00093054 0 -0.00062177 0 -0.0013545
1.6406 0.0017721 -0.00065657 -0.00042195 -0.010155 0.0053545 -0.0096381 -0.0033876 -0.0013135 -0.0028857 -0.003282 -0.002291 -0.11836 -0.0071785 -0.0022765 0.0017826 0.0023256 -0.0011234 0.00011208 0.0053323 0.0022946 0.0011054 0 -0.016297 0 0.00096287 0 -0.0011907 0 0.012244
1.6445 0.00053423 -0.00087139 -0.002187 -0.0090824 0.0057342 -0.0071353 -0.0013921 -0.00010575 -0.0034854 -0.0068263 -0.0042814 -0.10435 -0.0040771 -0.0032128 0.001279 -0.0016352 -0.0014281 0.00061292 0.0013554 0.0060757 -0.0024796 0 -0.015338 0 0.00093746 0 -0.0018024 0 0.017578
1.6484 -0.00095026 -0.00012929 -0.0013725 -0.0060135 0.0053275 -0.0044515 0.00076272 0.00017661 -0.0017701 -0.0078806 -0.0060224 -0.081487 0.0027646 -0.0025471 -0.00064652 -0.0042883 -0.0013636 0.0027253 -0.00061311 0.0063332 -0.006118 0 -0.014395 0 0.0010254 0 -0.0019754 0 0.013523
1.6523 -0.0018787 0.0010929 0.00081666 -0.0028002 0.0034203 -0.002614 0.0023454 -0.00053066 0.00055552 -0.0056727 -0.0060578 -0.067431 0.0084744 -0.00045792 -0.0031622 -0.004703 -0.0012877 0.0059745 0.00011726 0.0034612 -0.0080501 0 -0.013962 0 0.001306 0 -0.0015802 0 0.0042995
1.6563 -0.0018764 0.0019127 0.0025292 -0.00052866 -6.8409e-05 -0.0014859 0.0028008 -0.001256 0.0015705 -0.0013696 -0.0034675 -0.071458 0.010008 0.0019221 -0.0045644 -0.0032075 -0.0014505 0.0082927 0.002118 -0.00065058 -0.0071983 0 -0.014137 0 0.0016879 0 -0.00087338 0 -0.0033035
1.6602 -0.0012316 0.0017303 0.002659 0.00091697 -0.0043158 -0.00017172 0.0021022 -0.0010173 0.00064904 0.0028321 0.0011688 -0.086518 0.0083077 0.0032299 -0.0034189 -0.0011122 -0.0017024 0.0075863 0.0030472 -0.0038641 -0.0037588 0 -0.014735 0 0.0019851 0 -0.00022813 0 -0.0045726
1.6641 -0.00057765 0.00067256 0.0013005 0.0022544 -0.0079331 0.0020178 0.00093104 0.00020194 -0.0010444 0.0052219 0.0057464 -0.095761 0.0065631 0.0028034 0.00039621 9.75e-05 -0.0016477 0.0038457 0.001573 -0.0051794 0.00083697 0 -0.015515 0 0.0020717 0 0.00015598 0 8.9862e-05
1.668 -0.00034873 -0.00058194 -0.0007517 0.0038334 -0.00969 0.0048294 0.00033734 0.0014213 -0.001583 0.0054964 0.0078629 -0.087911 0.0066692 0.001154 0.005439 -0.00043462 -0.00109 -0.00024595 -0.0014933 -0.0052523 0.0046492 0 -0.016279 0 0.0019718 0 0.00031163 0 0.0061108
1.6719 -0.00049047 -0.0013958 -0.0026843 0.0051784 -0.0091377 0.0071376 0.00098211 0.0015536 -2.6293e-05 0.004503 0.0064638 -0.067743 0.0075348 -0.00035832 0.0093817 -0.0025872 -0.00031803 -0.0011736 -0.0038069 -0.0056054 0.0062742 0 -0.016837 0 0.0018099 0 0.00033454 0 0.0089035
1.6758 -0.00061825 -0.0016224 -0.0039083 0.0053787 -0.0067474 0.0077471 0.0025437 0.00035007 0.002629 0.0032583 0.0025608 -0.052106 0.0067189 -0.0004617 0.010205 -0.0054482 8.2032e-05 0.0023657 -0.0034043 -0.0071594 0.005574 0 -0.017015 0 0.0016829 0 0.00021284 0 0.0077371
1.6797 -0.00040291 -0.0015389 -0.0039718 0.00391 -0.0035334 0.0062862 0.0038481 -0.0014506 0.0042097 0.0022021 -0.0015933 -0.054948 0.0034025 0.0010596 0.0072573 -0.0077946 -0.00025776 0.0079008 -0.00037087 -0.009342 0.0036139 0 -0.016759 0 0.0015835 0 -0.00014716 0 0.0059423
1.6836 0.0001841 -0.0014159 -0.0026359 0.0011557 -0.00045897 0.0034977 0.0037081 -0.0028258 0.0032527 0.0012365 -0.0041548 -0.0749 -0.00049908 0.0030295 0.0016281 -0.0085821 -0.0011191 0.010782 0.003151 -0.010564 0.0018618 0 -0.01623 0 0.0014428 0 -0.00073686 0 0.0072116
1.6875 0.00092824 -0.0012039 -0.00024932 -0.0017806 0.0019888 0.00071471 0.0018386 -0.0032933 0.00037529 0.00026454 -0.0047757 -0.096665 -0.0021578 0.0035343 -0.0043474 -0.0073214 -0.0018373 0.0078971 0.0046551 -0.0096201 0.0012262 0 -0.015709 0 0.0012314 0 -0.0013315 0 0.01131
1.6914 0.0015892 -0.0006489 0.0020568 -0.0037732 0.0038383 -0.0010752 -0.00087311 -0.0030965 -0.0021313 -0.000482 -0.004342 -0.10491 -0.00058608 0.0013018 -0.008239 -0.0043172 -0.0018487 0.00042871 0.0032415 -0.006746 0.0015947 0 -0.015376 0 0.0010012 0 -0.0016145 0 0.013251
1.6953 0.0020379 0.00032237 0.0028836 -0.0043257 0.005347 -0.0018733 -0.002944 -0.0026852 -0.0021887 -0.00067641 -0.0038279 -0.097756 0.0025114 -0.0030861 -0.0087368 -0.00067989 -0.0011701 -0.0068426 0.00019314 -0.0033966 0.0021256 0 -0.015163 0 0.00082457 0 -0.001451 0 0.0070366
1.6992 0.0022288 0.0013781 0.00163 -0.0037331 0.0066401 -0.002538 -0.0032695 -0.002123 0.00032878 -0.0003552 -0.0034033 -0.08759 0.0045051 -0.0071645 -0.0062647 0.0020525 -0.0003853 -0.0092553 -0.0022775 -0.0010454 0.0019729 0 -0.014885 0 0.00070822 0 -0.0010398 0 -0.0090714
1.7031 0.0021188 0.001972 -0.00078886 -0.0027318 0.0075348 -0.0039726 -0.0018039 -0.0010689 0.0035085 4.1586e-06 -0.002497 -0.088568 0.0042472 -0.0080647 -0.002618 0.0026754 -0.00015205 -0.0059113 -0.0029125 -0.00014851 0.00087334 0 -0.014513 0 0.000597 0 -0.00076448 0 -0.030269
1.707 0.0016664 0.0017721 -0.0023994 -0.0019568 0.0076362 -0.0062405 0.00045442 0.00066294 0.0049935 -4.4835e-05 -0.0005351 -0.10285 0.0026677 -0.0046401 0.00016307 0.0010783 -0.00065478 -0.00015161 -0.0021989 -0.00013744 -0.00076704 0 -0.014291 0 0.00047843 0 -0.00086092 0 -0.047853
1.7109 0.0009081 0.00092199 -0.0016651 -0.001589 0.0065973 -0.0082925 0.0020889 0.0025931 0.003801 -0.00038081 0.0024275 -0.11838 0.001205 0.0013688 0.00096584 -0.0015926 -0.0014647 0.0034673 -0.0014309 -0.00022769 -0.0022126 0 -0.014515 0 0.0004619 0 -0.0012199 0 -0.054448
1.7148 -5.5929e-08 -9.6638e-05 0.0011386 -0.0013703 0.0043409 -0.0085668 0.0021001 0.003721 0.00080762 -0.00034472 0.0056395 -0.11996 1.7666e-05 0.0062435 6.7005e-05 -0.0036644 -0.0019057 0.0029686 -0.0010875 -0.0001133 -0.0028297 0 -0.01516 0 0.00069897 0 -0.0015231 0 -0.047549
1.7188 -0.00083789 -0.00084433 0.003898 -0.00090105 0.0011201 -0.0060769 0.00051638 0.0032792 -0.002336 0.00058842 0.0079938 -0.10287 -0.0019981 0.0068153 -0.0013595 -0.004149 -0.0015999 0.00020955 -0.00022859 5.7815e-05 -0.0023427 0 -0.015771 0 0.001175 0 -0.0015801 0 -0.029241
1.7227 -0.0014104 -0.0011908 0.0041596 2.8001e-05 -0.0025574 -0.0012176 -0.0015347 0.0014314 -0.0046458 0.0021302 0.0084259 -0.07631 -0.0054736 0.0027426 -0.0022407 -0.0035008 -0.00074596 -0.0013229 0.0024145 0.00014058 -0.00088282 0 -0.015789 0 0.0015845 0 -0.0015162 0 -0.0037611
1.7266 -0.0015742 -0.0012681 0.0010377 0.0012982 -0.0060334 0.0043041 -0.00241 -0.00074581 -0.0062076 0.0032341 0.0062939 -0.054288 -0.0091554 -0.0032814 -0.0023252 -0.0032156 6.7766e-05 4.3148e-05 0.0067106 0.00017908 0.0010641 0 -0.015076 0 0.0014901 0 -0.0016007 0 0.023915
1.7305 -0.0012099 -0.001226 -0.0039888 0.0025851 -0.0085883 0.0083813 -0.00098749 -0.0020127 -0.0073439 0.0029652 0.0018416 -0.043848 -0.010544 -0.0075822 -0.0021306 -0.0044907 0.00032472 0.0026926 0.010558 0.00011472 0.0027592 0 -0.014136 0 0.00071474 0 -0.0018841 0 0.047467
1.7344 -0.00025284 -0.0010633 -0.00804 0.0036035 -0.0095722 0.0096284 0.002423 -0.0018151 -0.0076647 0.0014433 -0.0034402 -0.042279 -0.0081159 -0.0081377 -0.0022741 -0.0070251 -5.9921e-05 0.0034592 0.011246 -0.00044942 0.0034103 0 -0.01377 0 -0.00036447 0 -0.0020393 0 0.058919
1.7383 0.0011699 -0.00067705 -0.0088154 0.0042476 -0.0086373 0.0079744 0.0060109 -0.00053741 -0.0061967 -4.6655e-05 -0.0071001 -0.044899 -0.0029353 -0.0056614 -0.00282 -0.0090281 -0.00073273 0.00078293 0.007686 -0.0018707 0.0024974 0 -0.014436 0 -0.0009612 0 -0.0016331 0 0.051308
1.7422 0.002624 -3.3642e-05 -0.0060828 0.0045057 -0.0059842 0.0044452 0.0075262 0.00097668 -0.0025491 7.4289e-06 -0.0069649 -0.05354 0.0019944 -0.0024154 -0.0031936 -0.0085406 -0.0012014 -0.0037185 0.0015302 -0.0037248 0.00010982 0 -0.01586 0 -0.00046204 0 -0.00061218 0 0.023676
1.7461 0.0034817 0.00073392 -0.0016325 0.004261 -0.0024008 0.00045165 0.0058882 0.0021387 0.0021635 0.002084 -0.0027277 -0.075104 0.0040533 -3.7196e-05 -0.0026892 -0.0050413 -0.0011811 -0.006659 -0.0038598 -0.0046376 -0.0029335 0 -0.017244 0 0.00098736 0 0.00048138 0 -0.015913
1.75 0.003293 0.001388 0.0021144 0.0032399 0.0010541 -0.0028467 0.0021346 0.0029325 0.0058123 0.0050966 0.0034158 -0.11069 0.0028412 0.0015878 -0.0011033 -2.0336e-05 -0.00074226 -0.0058599 -0.0057701 -0.0032495 -0.0053381 0 -0.017869 0 0.0024326 0 0.00084682 0 -0.053207
1.7539 0.0021547 0.0017285 0.0036949 0.0012473 0.0035867 -0.0047972 -0.0011905 0.0036348 0.0069056 0.0070598 0.0079323 -0.14724 -2.0388e-05 0.0035319 0.0010482 0.0039698 -0.00020108 -0.0021309 -0.0038632 0.00035537 -0.0058974 0 -0.017567 0 0.0027515 0 8.2957e-05 0 -0.075509
1.7578 0.00071482 0.0016895 0.0032645 -0.0014803 0.0050408 -0.0052435 -0.0019101 0.0042928 0.0058369 0.0064457 0.0082945 -0.16292 -0.0026092 0.0061459 0.0028989 0.0050377 0.00012428 0.001636 7.3614e-06 0.0042044 -0.0040886 0 -0.016719 0 0.001541 0 -0.0014086 0 -0.078525
1.7617 -0.00027545 0.0013459 0.0020603 -0.0041806 0.0057924 -0.0045043 8.2701e-05 0.0044824 0.0043972 0.0032036 0.0047019 -0.14412 -0.0041036 0.0083322 0.0038759 0.0031186 0.00010736 0.0030334 0.0034666 0.0057351 -0.00037441 0 -0.015865 0 -0.00047903 0 -0.0026686 0 -0.066759
1.7656 -0.00052782 0.00087005 0.001296 -0.0059391 0.0062377 -0.0033538 0.0027239 0.0035664 0.0038859 -0.0012591 -0.00026443 -0.099126 -0.0046758 0.0085515 0.0041034 -0.00021966 -0.00015242 0.0019717 0.0052032 0.003924 0.0039661 0 -0.015349 0 -0.0019404 0 -0.0028991 0 -0.047531
1.7695 -0.00040058 0.000473 0.0013751 -0.0062922 0.0063205 -0.002759 0.0034327 0.0012272 0.0036562 -0.0050024 -0.0037451 -0.05449 -0.0044505 0.0065263 0.0042452 -0.0030141 -0.00044132 0.00030571 0.0052883 0.00031929 0.007402 0 -0.015239 0 -0.0018541 0 -0.0020533 0 -0.024581
1.7734 -0.00050941 0.00032099 0.0018551 -0.0055227 0.0055376 -0.0032624 0.001185 -0.0021456 0.0016816 -0.0066426 -0.0046185 -0.035462 -0.0030224 0.003843 0.0048962 -0.0041504 -0.00059012 -9.8611e-05 0.0043976 -0.0021287 0.0088203 0 -0.01547 0 -0.00037408 0 -0.00080244 0 0.0025208
1.7773 -0.0011047 0.00043042 0.0019528 -0.004323 0.0034347 -0.0043727 -0.002694 -0.0054759 -0.0031713 -0.0058998 -0.0037476 -0.047022 -0.00017319 0.0027152 0.0059829 -0.0037696 -0.00057444 0.0010488 0.003018 -0.0015315 0.0079498 0 -0.015929 0 0.001337 0 5.7544e-05 0 0.032865
1.7813 -0.001801 0.00061712 0.001091 -0.0030994 0.0001475 -0.0046062 -0.005602 -0.0074115 -0.009273 -0.0034245 -0.0025177 -0.072209 0.0031284 0.0040016 0.0066661 -0.0027807 -0.00050615 0.0025032 0.0013925 0.0013815 0.0053302 0 -0.016405 0 0.0020373 0 0.00021609 0 0.058855
1.7852 -0.0019355 0.00059237 -0.0008334 -0.0016051 -0.0035077 -0.0024561 -0.0056082 -0.0069247 -0.012764 -0.00024242 -0.0013314 -0.088754 0.0048574 0.0063506 0.0059082 -0.0020482 -0.00053996 0.0027966 -5.9568e-05 0.0040471 0.0018939 0 -0.016576 0 0.0013643 0 -3.5374e-05 0 0.067838
1.7891 -0.0012351 0.00018658 -0.0034408 0.00065854 -0.0064777 0.0022757 -0.0026835 -0.0038646 -0.010413 0.0027236 0.00039674 -0.08823 0.0034476 0.007316 0.0033721 -0.0018539 -0.00076572 0.001458 -0.00064875 0.0044508 -0.0015271 0 -0.0162 0 4.1267e-05 0 -0.00020681 0 0.051178
1.793 -0.00015393 -0.00047194 -0.0059676 0.0035992 -0.0080565 0.0078834 0.0015686 0.00076986 -0.0025258 0.004831 0.0029034 -0.08031 -0.00063893 0.0054455 -2.1788e-05 -0.0018486 -0.0011523 -0.00080701 4.0046e-05 0.0028729 -0.0044293 0 -0.015408 0 -0.00079887 0 -9.6746e-05 0 0.013594
1.7969 0.00047218 -0.0010092 -0.007448 0.006117 -0.0081322 0.011601 0.005119 0.0050545 0.006655 0.0056812 0.0050494 -0.079542 -0.0049069 0.0014604 -0.002431 -0.0013727 -0.0015631 -0.0028015 0.001532 0.0013932 -0.0065009 0 -0.014745 0 -0.00056452 0 8.6819e-05 0 -0.026046
1.8008 0.00016548 -0.0010863 -0.0070726 0.0067003 -0.0069871 0.011429 0.0065341 0.0069352 0.011626 0.0050802 0.0049643 -0.088845 -0.0066296 -0.0024731 -0.0022698 6.0899e-05 -0.001816 -0.0035893 0.0025773 0.0017093 -0.0073488 0 -0.014796 0 0.00037322 0 2.0535e-05 0 -0.044985
1.8047 -0.00073408 -0.00067564 -0.0046918 0.0046639 -0.0049652 0.0075721 0.0052763 0.0053271 0.0094157 0.0031125 0.0019127 -0.096335 -0.0049815 -0.0046221 0.00053113 0.0023206 -0.001749 -0.0028248 0.0020862 0.0034085 -0.0064465 0 -0.015634 0 0.0010952 0 -0.00037213 0 -0.03139
1.8086 -0.0013242 -7.4975e-05 -0.0011456 0.00093132 -0.002362 0.0022885 0.0016366 0.00089712 0.0015973 0.0002616 -0.0025219 -0.088167 -0.0016621 -0.0049875 0.0041927 0.004496 -0.0012773 -0.00077861 8.0807e-05 0.0043423 -0.0034545 0 -0.016647 0 0.00096539 0 -0.00085113 0 0.0069525
1.8125 -0.00089615 0.0003655 0.0019843 -0.0024686 0.00044992 -0.0017654 -0.0032095 -0.0040934 -0.006899 -0.0025957 -0.0053524 -0.064027 0.00051166 -0.0049489 0.006137 0.0052742 -0.00044637 0.001691 -0.0022433 0.0027113 0.0013138 0 -0.017 0 0.00014454 0 -0.0011079 0 0.046571
1.8164 0.00047249 0.00054578 0.0032552 -0.0038916 0.0029592 -0.0033958 -0.0071984 -0.0069889 -0.011134 -0.004451 -0.0045979 -0.039512 -0.00018265 -0.0057382 0.004815 0.0038087 0.00052981 0.0033229 -0.0034232 -0.0011341 0.0067059 0 -0.016396 0 -0.00061389 0 -0.0010442 0 0.062468
1.8203 0.0019895 0.00065407 0.0023543 -0.0033031 0.0047243 -0.0034569 -0.0080729 -0.006318 -0.0091459 -0.0046301 -0.0010147 -0.032912 -0.0031603 -0.0072119 0.00096038 0.0005348 0.0012927 0.0030491 -0.0027751 -0.0048471 0.01107 0 -0.015427 0 -0.00064041 0 -0.00081088 0 0.043235
1.8242 0.0027829 0.00090677 0.00040351 -0.0021479 0.0056723 -0.003785 -0.0048723 -0.0026946 -0.0026694 -0.003201 0.0025172 -0.049171 -0.0061474 -0.0079887 -0.0028091 -0.0028249 0.0014726 0.00082636 -0.00069167 -0.0060169 0.012952 0 -0.015104 0 0.00011388 0 -0.00061961 0 -0.0023255
1.8281 0.0025256 0.0012617 -0.00080584 -0.0019791 0.0060919 -0.0054723 0.00084737 0.001627 0.0044563 -0.0010039 0.0034627 -0.076098 -0.0069392 -0.0067314 -0.0038909 -0.00433 0.00090081 -0.0020244 0.0019053 -0.0041407 0.011728 0 -0.015932 0 0.0011055 0 -0.0005632 0 -0.050662
1.832 0.001551 0.0014098 -0.0001779 -0.0030889 0.0062051 -0.0079339 0.0054955 0.0042556 0.0087063 0.00081889 0.0017344 -0.095554 -0.0048737 -0.0033986 -0.0016953 -0.0032803 -0.00023041 -0.0035531 0.004268 -0.00097793 0.0078162 0 -0.017371 0 0.0016935 0 -0.00061935 0 -0.077172
1.8359 0.00046247 0.0010685 0.0017872 -0.0043631 0.0057165 -0.0094373 0.0058548 0.0041502 0.0085223 0.0015363 -0.00043995 -0.098212 -0.0010775 0.00057003 0.0018523 -0.0008419 -0.0014119 -0.0026225 0.0060185 0.00087406 0.0024621 0 -0.018241 0 0.0016347 0 -0.00076984 0 -0.069819
1.8398 -0.00033757 0.00028662 0.003345 -0.0044135 0.0039045 -0.0085049 0.0017249 0.0020567 0.0045573 0.0012675 -0.00067441 -0.088408 0.0024237 0.0032135 0.003771 0.00083905 -0.0020948 0.00015602 0.0068884 -8.3795e-05 -0.0027053 0 -0.017747 0 0.0011891 0 -0.0010418 0 -0.034877
1.8438 -0.00079675 -0.00055397 0.0028989 -0.0028483 0.00035311 -0.0049855 -0.0035731 -0.00030971 -0.0011194 0.00077272 0.0014126 -0.076561 0.0039529 0.0033547 0.0023187 0.00040842 -0.0020379 0.0029319 0.0065916 -0.0032756 -0.0061603 0 -0.016213 0 0.00082408 0 -0.0014064 0 0.0081755
1.8477 -0.001024 -0.001052 0.00031919 -0.00047979 -0.0042862 -4.8711e-05 -0.0056496 -0.0015898 -0.0061487 0.00073913 0.0039382 -0.068675 0.003034 0.0013098 -0.0017055 -0.0015546 -0.0014662 0.0042004 0.0051621 -0.0065583 -0.0069587 0 -0.014837 0 0.00082515 0 -0.0016851 0 0.039118
1.8516 -0.0010631 -0.001114 -0.0029076 0.0016231 -0.0083084 0.0046613 -0.0026381 -0.0015783 -0.008836 0.0011741 0.0044932 -0.063482 0.00050979 -0.0014075 -0.0056673 -0.0030853 -0.00089611 0.0039953 0.0033602 -0.0076511 -0.0051416 0 -0.01466 0 0.0011224 0 -0.0016403 0 0.048721
1.8555 -0.00088242 -0.00097913 -0.0048275 0.0031729 -0.0099401 0.0079018 0.003153 -0.001009 -0.0086988 0.0014758 0.0022347 -0.05819 -0.0020164 -0.0030904 -0.0071674 -0.0026203 -0.00074007 0.0035391 0.0024521 -0.0055097 -0.0018399 0 -0.015682 0 0.0014063 0 -0.001213 0 0.042074
1.8594 -0.00053198 -0.00093164 -0.0045006 0.0046878 -0.0085747 0.0091555 0.007096 -0.0007032 -0.0064675 0.0011445 -0.001441 -0.054451 -0.0031047 -0.0028654 -0.005741 -0.00040344 -0.0009997 0.00373 0.0032518 -0.00093091 0.0011626 0 -0.016918 0 0.0013806 0 -0.00065502 0 0.031599
1.8633 -0.00021558 -0.0010012 -0.0025978 0.0065008 -0.0052083 0.0084589 0.0060974 -0.00088221 -0.0035112 0.0004493 -0.0040325 -0.057085 -0.0022994 -0.0011118 -0.0028619 0.0017846 -0.0012956 0.0040657 0.005211 0.0038354 0.0023466 0 -0.01731 0 0.00095497 0 -0.00036428 0 0.025559
1.8672 -0.0001382 -0.00095128 -0.00069895 0.0078752 -0.0016672 0.0061573 0.0011071 -0.001153 -0.00095533 0.00032809 -0.0037691 -0.067298 -0.00035279 0.00094751 -0.00044169 0.0022981 -0.001209 0.0031969 0.0065433 0.006277 0.0013333 0 -0.016637 0 0.00028795 0 -0.00053184 0 0.02149
1.8711 -0.00027241 -0.00055491 1.2618e-05 0.0073061 0.00072487 0.0028389 -0.0038756 -0.0010126 0.0009376 0.0014932 -0.00072052 -0.078934 0.0013479 0.002182 0.00073526 0.0011015 -0.00064501 0.0006022 0.0055145 0.0050606 -0.00092433 0 -0.015613 0 -0.00030509 0 -0.00094383 0 0.0101
1.875 -0.00031437 0.00013029 -0.00046387 0.0039005 0.0019156 -0.00067808 -0.0053022 -0.00032045 0.0026512 0.0035419 0.0034101 -0.083133 0.0018004 0.0023548 0.0012889 -0.00032893 8.6453e-05 -0.002399 0.0018829 0.00090561 -0.002839 0 -0.015145 0 -0.00051803 0 -0.0011629 0 -0.013871
1.8789 7.4991e-05 0.00076807 -0.0012129 -0.0014433 0.002755 -0.0035407 -0.0029004 0.00065352 0.0046473 0.0049996 0.0063788 -0.077192 0.0010951 0.0021907 0.0021653 -0.00050612 0.00053048 -0.0035214 -0.002796 -0.0037868 -0.0032665 0 -0.015502 0 -0.00022845 0 -0.00093789 0 -0.043808
1.8828 0.00094388 0.0010211 -0.0012914 -0.0062857 0.0039604 -0.0052233 0.00056874 0.0015221 0.0066152 0.0044332 0.006585 -0.068291 0.00023521 0.0026422 0.00338 0.00067796 0.0004499 -0.0015921 -0.0063329 -0.006473 -0.0021419 0 -0.01616 0 0.00040783 0 -0.00043843 0 -0.064182
1.8867 0.0019449 0.0008282 -0.00038832 -0.0082805 0.0054217 -0.005767 0.0020822 0.0020496 0.007444 0.0017396 0.0038208 -0.067708 0.00022634 0.0039523 0.0038361 0.0019939 -1.8771e-05 0.0021932 -0.0075486 -0.0061436 -0.0002546 0 -0.0164 0 0.0010274 0 -7.0265e-05 0 -0.062456
1.8906 0.0025631 0.00042675 0.0011754 -0.0068561 0.0064081 -0.0056535 0.00089467 0.0021622 0.0060125 -0.0015707 -0.00060242 -0.080959 0.0012363 0.0053395 0.0023703 0.0021784 -0.00052353 0.0051816 -0.0069827 -0.0038391 0.0014984 0 -0.016015 0 0.0012935 0 -5.4588e-05 0 -0.039615
1.8945 0.0024883 0.00012371 0.0028187 -0.0035231 0.006311 -0.0053916 -0.0013793 0.0018108 0.0021691 -0.0034533 -0.0044097 -0.10344 0.0025662 0.0056405 -0.0010132 0.0010862 -0.0007926 0.0055712 -0.0061333 -0.0015764 0.0026546 0 -0.01544 0 0.0011443 0 -0.00021142 0 -0.0097026
1.8984 0.001824 4.7058e-05 0.0039349 -0.00058619 0.0051087 -0.005147 -0.002793 0.00095081 -0.0029069 -0.0029132 -0.0055198 -0.12532 0.0034099 0.0043765 -0.0049196 -0.00045742 -0.00079317 0.0039156 -0.0060287 -0.00063486 0.0031471 0 -0.015232 0 0.00084532 0 -0.0001841 0 0.011449
1.9023 0.00098531 9.0599e-05 0.0038929 0.00060395 0.0031572 -0.0046787 -0.0028936 -0.00028664 -0.0072624 -0.00073612 -0.003321 -0.14006 0.0036331 0.0022686 -0.0075709 -0.0017944 -0.00064494 0.0023695 -0.0064581 -0.00073082 0.0029696 0 -0.015494 0 0.00076241 0 0.00012764 0 0.018228
1.9063 0.00039664 5.5333e-05 0.0021654 0.00043262 0.00069701 -0.0035641 -0.0025776 -0.0014517 -0.0092266 0.0012622 0.00078006 -0.1481 0.0038048 0.00067638 -0.0081038 -0.0031948 -0.00043162 0.0024564 -0.00646 -0.00074286 0.0020923 0 -0.015813 0 0.0010255 0 0.0004039 0 0.017386
1.9102 0.00023048 -0.00017884 -0.001186 0.0003527 -0.0022606 -0.0015053 -0.0024865 -0.0019322 -0.0082362 0.0017931 0.004143 -0.1533 0.0044642 0.00043411 -0.0069931 -0.0053383 -0.00013553 0.0036148 -0.0054487 -0.00011225 0.00075321 0 -0.015752 0 0.0013889 0 0.00022685 0 0.019146
1.9141 0.00034994 -0.00059259 -0.0050541 0.0015057 -0.0055173 0.0014392 -0.0020007 -0.001391 -0.0049814 0.0010901 0.0046624 -0.15738 0.0053749 0.0011518 -0.0053114 -0.0081068 0.00024179 0.003977 -0.0038414 0.00060192 -0.00033142 0 -0.015349 0 0.0014486 0 -0.00041713 0 0.026456
1.918 0.00045149 -0.0010705 -0.0075716 0.0038056 -0.0082854 0.0047398 -7.9742e-05 -0.00012494 -0.00093507 0.00052063 0.0022402 -0.15885 0.0055486 0.0016307 -0.0036466 -0.010153 0.00053881 0.0025335 -0.0026433 0.0005777 -0.00031675 0 -0.015082 0 0.0010428 0 -0.0010002 0 0.032853
1.9219 0.0002985 -0.0014526 -0.0073084 0.0060773 -0.0094218 0.0074348 0.0030114 0.0010351 0.0023653 0.0012408 -0.0012531 -0.15644 0.0040868 0.00098769 -0.0017663 -0.0099522 0.00048351 0.00038726 -0.0024949 -2.8748e-05 0.0010178 0 -0.015349 0 0.00046041 0 -0.00089618 0 0.030354
1.9258 -8.0666e-05 -0.0015511 -0.004537 0.0069437 -0.0082411 0.0084391 0.0052117 0.0012926 0.0039419 0.0031302 -0.0035468 -0.15156 0.0011015 -0.00058286 0.00069639 -0.0073931 -5.5994e-05 -0.00028845 -0.003133 2.1485e-05 0.0028712 0 -0.016001 0 0.00022387 0 -2.3186e-05 0 0.018665
1.9297 -0.00033927 -0.0011835 -0.001312 0.0057318 -0.0051452 0.0071494 0.0043165 0.00049896 0.003716 0.0049106 -0.0037509 -0.14593 -0.0021337 -0.002088 0.0033291 -0.0042169 -0.00085408 0.0014126 -0.0037181 0.0017175 0.0039477 0 -0.016436 0 0.00061456 0 0.00095888 0 0.0058329
1.9336 2.0713e-05 -0.00027594 3.756e-05 0.0028824 -0.0013803 0.0040468 0.00031157 -0.00070048 0.0024594 0.005261 -0.002823 -0.13784 -0.0039872 -0.0026933 0.0048668 -0.0026369 -0.001402 0.0039268 -0.0036102 0.00442 0.0035685 0 -0.016184 0 0.0013776 0 0.0011592 0 -0.00047602
1.9375 0.0012881 0.0010198 -0.0010908 -0.00023698 0.0019247 0.00073187 -0.0040575 -0.001327 0.0013388 0.0039157 -0.0023803 -0.12312 -0.0036054 -0.0023665 0.0042066 -0.0033415 -0.0012801 0.0045381 -0.0028219 0.0060996 0.0023267 0 -0.015398 0 0.0019079 0 0.00025711 0 -0.0019537
1.9414 0.0031907 0.0023187 -0.0028763 -0.0019925 0.0045197 -0.00093853 -0.0053616 -0.00077097 0.0012278 0.0018505 -0.0030187 -0.10185 -0.0014894 -0.0016347 0.0016236 -0.0048339 -0.00053052 0.0020634 -0.0018069 0.0052381 0.0015674 0 -0.014757 0 0.0017739 0 -0.0011497 0 -0.0090848
1.9453 0.004864 0.0031693 -0.0025231 -0.0014055 0.0068402 -0.00021159 -0.0024566 0.00081937 0.0021896 0.00050017 -0.0037166 -0.083463 0.000916 -0.00086203 -0.0010424 -0.0048331 0.00031407 -0.0017337 -0.0009283 0.0025416 0.00211 0 -0.014853 0 0.0011008 0 -0.0020112 0 -0.030733
1.9492 0.0053086 0.0033045 0.0012245 0.0010661 0.0090785 0.0017596 0.0024393 0.002725 0.0035116 0.00070253 -0.0028457 -0.082074 0.0022841 6.0888e-05 -0.0016207 -0.002435 0.00061627 -0.0035308 -0.00019264 0.00053888 0.0034431 0 -0.015626 0 0.00044584 0 -0.0017182 0 -0.063717
1.9531 0.0041239 0.0028053 0.0067009 0.003492 0.010546 0.0025631 0.0056487 0.0041937 0.0042801 0.0021538 0.00019134 -0.10355 0.0023096 0.0012689 0.00064019 0.0010536 0.00013582 -0.0014721 0.00054449 0.0011873 0.0042165 0 -0.016398 0 0.00027291 0 -0.00062753 0 -0.09283
1.957 0.0019721 0.0020738 0.010437 0.0035731 0.010115 0.00043853 0.0051931 0.0048597 0.0040194 0.0036689 0.0042146 -0.13638 0.0017801 0.0023122 0.0042899 0.0033908 -0.00076819 0.0029902 0.0012281 0.0037779 0.0035713 0 -0.016473 0 0.00052216 0 0.00025911 0 -0.1021
1.9609 0.00030726 0.0016571 0.0099664 0.0004518 0.0074196 -0.0039305 0.0023219 0.0047808 0.0028624 0.0039953 0.007073 -0.15759 0.0017699 0.0022519 0.0066266 0.003475 -0.0014053 0.0062272 0.0015532 0.0053871 0.0019834 0 -0.015744 0 0.00069435 0 0.00017097 0 -0.08768
1.9648 0.00044143 0.0020338 0.0059473 -0.0040759 0.0036154 -0.0073217 0.00013648 0.0042331 0.0012009 0.0026792 0.0072855 -0.15131 0.0025812 0.00056457 0.0057159 0.0021515 -0.0012721 0.0055643 0.0012889 0.0036839 0.00077209 0 -0.014771 0 0.00038099 0 -0.00077937 0 -0.061429
1.9688 0.0026026 0.0034344 0.0017518 -0.0062232 0.00081154 -0.0059962 0.00079211 0.0035858 -0.00067537 0.0005305 0.005171 -0.12371 0.0033169 -0.002037 0.0018922 0.0010349 -0.00041456 0.0015728 0.0006162 -0.00056845 0.00079111 0 -0.014287 0 -0.0002665 0 -0.0017281 0 -0.04308
1.9727 0.0057401 0.0057117 0.00084157 -0.0027316 0.00051812 0.0014659 0.0039507 0.0033713 -0.0024462 -0.00060917 0.0026787 -0.098975 0.002554 -0.0038545 -0.0024544 0.00069286 0.00061295 -0.0025214 8.2725e-05 -0.0038873 0.0016566 0 -0.014598 0 -0.00059957 0 -0.0018268 0 -0.048309
1.9766 0.0082786 0.0083024 0.0041496 0.0064427 0.0024797 0.012667 0.0077011 0.0043077 -0.0032675 0.0011774 0.0021913 -0.098179 -0.00029345 -0.0034974 -0.00463 0.00016681 0.0010993 -0.0036937 0.0001513 -0.0031608 0.0022802 0 -0.0154 0 -4.7713e-05 0 -0.00095433 0 -0.081906
1.9805 0.0092488 0.010378 0.0095996 0.017483 0.0049871 0.022545 0.01066 0.006969 -0.0016741 0.006587 0.0051737 -0.11975 -0.0040535 -0.0010722 -0.0035501 -0.0016529 0.0005511 -0.0016125 0.00073558 0.0014362 0.0020743 0 -0.016119 0 0.0013037 0 0.00021903 0 -0.13855
1.9844 0.0089024 0.011227 0.013983 0.024941 0.0064234 0.02653 0.012969 0.011165 0.0035448 0.01425 0.011367 -0.14033 -0.0063135 0.0018956 -0.00037047 -0.0043074 -0.0011219 0.0013914 0.001166 0.0065318 0.0014819 0 -0.016398 0 0.0026722 0 0.00081414 0 -0.20671
1.9883 0.0083501 0.010714 0.015448 0.025369 0.0066424 0.023478 0.015318 0.015564 0.011925 0.021095 0.01875 -0.13601 -0.0052598 0.0037872 0.0025252 -0.0056754 -0.0036075 0.0026343 0.00068046 0.0085964 0.0012499 0 -0.016304 0 0.0031465 0 0.00043506 0 -0.27101
1.9922 0.0085736 0.009472 0.014538 0.019599 0.0069201 0.016271 0.017352 0.01812 0.020673 0.023987 0.024221 -0.10445 -0.0014373 0.0042133 0.0032781 -0.003838 -0.0062719 0.0014108 -0.00091221 0.0069976 0.0013034 0 -0.016127 0 0.0023987 0 -0.00058766 0 -0.31378
1.9961 0.0096482 0.0085953 0.013191 0.011909 0.0085448 0.0096691 0.017473 0.017293 0.025825 0.021678 0.024905 -0.066985 0.0022318 0.0040912 0.0017001 0.00084444 -0.0082947 -0.00073413 -0.0029288 0.0041674 0.00059997 0 -0.01605 0 0.00094648 0 -0.001526 0 -0.31991
2 0.010774 0.0089272 0.012872 0.0067843 0.01138 0.0070129 0.014454 0.013261 0.024798 0.015667 0.019733 -0.048683 0.0025515 0.0044741 -0.0008967 0.0055642 -0.0089298 -0.0018115 -0.0041687 0.0028786 -0.0016984 0 -0.016028 0 -0.00024138 0 -0.001817 0 -0.28574
2.0039 0.010997 0.010446 0.013518 0.005892 0.013767 0.008173 0.0092115 0.0081015 0.01848 0.0092269 0.010499 -0.055389 -0.0012609 0.0053717 -0.0028183 0.0071542 -0.0078889 -0.0013819 -0.0037455 0.0034755 -0.0049352 0 -0.015942 0 -0.00046044 0 -0.0014101 0 -0.22545
2.0078 0.0099748 0.012223 0.013989 0.0075394 0.013912 0.010129 0.004685 0.0045672 0.010973 0.0052642 0.0014129 -0.069274 -0.0066479 0.0057599 -0.0030927 0.0046108 -0.0056285 -0.00082211 -0.0018004 0.003824 -0.0070724 0 -0.015801 0 0.0002656 0 -0.00070447 0 -0.16701
2.0117 0.0081929 0.013032 0.013308 0.0087163 0.011543 0.0096104 0.0036103 0.0042031 0.0068382 0.004608 -0.003036 -0.066347 -0.0095969 0.0047244 -0.0018449 -0.00020212 -0.0032312 -0.0017047 0.00050419 0.001873 -0.006364 0 -0.015756 0 0.0012961 0 -0.00021236 0 -0.13676
2.0156 0.0065622 0.012162 0.011491 0.0077484 0.0083662 0.0057363 0.0061454 0.0062351 0.007747 0.0059685 -0.0008375 -0.038516 -0.0079194 0.0025248 5.6477e-05 -0.0042012 -0.0018063 -0.0039426 0.0018323 -0.0019498 -0.0030415 0 -0.0159 0 0.0019061 0 -0.00022671 0 -0.14251
2.0195 0.0057842 0.0098405 0.0093838 0.0053706 0.0068505 0.00070186 0.0096016 0.008182 0.011203 0.0073775 0.0061096 0.0006166 -0.0030966 0.0004778 0.0015975 -0.0054896 -0.0017632 -0.0055432 0.0017841 -0.0050224 0.00073253 0 -0.016094 0 0.0017907 0 -0.00068365 0 -0.16829
2.0234 0.0059277 0.0069938 0.0078702 0.003636 0.008254 -0.0019603 0.010628 0.0078301 0.012504 0.0077478 0.013156 0.030267 0.0010108 -0.0002026 0.0020475 -0.0044208 -0.0025347 -0.0042969 0.0013278 -0.0051393 0.002731 0 -0.016045 0 0.0011869 0 -0.001246 0 -0.1859
2.0273 0.0064087 0.0045973 0.007214 0.0039198 0.011418 -0.00018615 0.0079358 0.0050552 0.008582 0.0072895 0.016035 0.041852 0.0014763 0.00056466 0.0011658 -0.0026908 -0.0030487 7.4116e-05 0.0020068 -0.002665 0.0025692 0 -0.015586 0 0.00060194 0 -0.001524 0 -0.17478
2.0313 0.0063 0.0031167 0.0069392 0.0057747 0.013266 0.0048807 0.0032143 0.0019865 0.00077108 0.0067302 0.013723 0.044593 -0.0013596 0.0017924 -0.00068541 -0.0016747 -0.0026261 0.0052598 0.0043945 1.3608e-05 0.0017533 0 -0.014892 0 0.00042252 0 -0.0013126 0 -0.13514
2.0352 0.0048097 0.0023717 0.0061528 0.0073782 0.010744 0.0095631 -0.0004148 0.001268 -0.0058234 0.006367 0.0088405 0.053834 -0.0046321 0.0023813 -0.002547 -0.0016227 -0.0015615 0.0079112 0.0071098 0.0010789 0.0018351 0 -0.014408 0 0.00069537 0 -0.00072319 0 -0.084805
2.0391 0.0017586 0.0017748 0.00403 0.0069353 0.0029614 0.010288 -0.00089162 0.0037165 -0.0061221 0.0058961 0.0052964 0.075756 -0.0059105 0.0019222 -0.0031979 -0.0021204 -0.00084576 0.0062384 0.0075065 0.0010887 0.0025995 0 -0.014503 0 0.00118 0 -0.00012287 0 -0.043554
2.043 -0.0021648 0.00068746 0.00027715 0.0038679 -0.0078228 0.0062456 0.0014133 0.0072603 0.00065853 0.0049515 0.005033 0.10404 -0.0053797 0.00063745 -0.001875 -0.0028598 -0.0012171 0.0015714 0.0038222 0.0020439 0.0022215 0 -0.015145 0 0.0015641 0 0.00010403 0 -0.017773
2.0469 -0.0056175 -0.0012895 -0.0045661 -0.00090023 -0.017077 3.8535e-05 0.004269 0.0081451 0.0095599 0.003493 0.0064464 0.13006 -0.0050935 -0.001199 0.0010118 -0.0037102 -0.0023511 -0.0024442 -0.0028772 0.00475 -0.0007075 0 -0.015882 0 0.0016599 0 -0.00017937 0 0.003262
2.0508 -0.0073255 -0.0041146 -0.0092103 -0.0055053 -0.020407 -0.0042504 0.0052193 0.0036629 0.012719 0.0015063 0.0057082 0.15385 -0.0061962 -0.0034916 0.0038161 -0.0042099 -0.0029489 -0.0025023 -0.0088104 0.0074189 -0.0053802 0 -0.016161 0 0.0014716 0 -0.00077257 0 0.037903
2.0547 -0.0069431 -0.0071983 -0.012233 -0.0081437 -0.016239 -0.0042119 0.0029018 -0.005569 0.0048884 -0.0015089 -5.9678e-05 0.18326 -0.007184 -0.0059114 0.0045484 -0.0034593 -0.0017381 0.0018455 -0.0099904 0.0072118 -0.0091481 0 -0.01573 0 0.0011343 0 -0.0013049 0 0.097164
2.0586 -0.0053905 -0.0095063 -0.012962 -0.0080994 -0.0071288 -0.0011105 -0.0025305 -0.015526 -0.012137 -0.0063126 -0.010195 0.22275 -0.0052774 -0.0075086 0.002244 -0.00093087 0.0014027 0.0077538 -0.0053541 0.0032734 -0.009814 0 -0.014815 0 0.00080103 0 -0.0015258 0 0.17437
2.0625 -0.0042608 -0.009991 -0.011926 -0.0063605 0.0013864 0.00087912 -0.0095518 -0.021109 -0.029606 -0.012761 -0.020432 0.26479 0.00031318 -0.0071547 -0.0022189 0.0025625 0.0051431 0.011118 0.0020914 -0.0019247 -0.0075767 0 -0.013948 0 0.00055596 0 -0.001468 0 0.2454
2.0664 -0.0046137 -0.0082267 -0.010343 -0.0052931 0.0040922 -0.0022113 -0.015599 -0.019361 -0.036952 -0.018783 -0.025409 0.29445 0.0066708 -0.0046612 -0.0065868 0.0050238 0.0075262 0.0095731 0.007295 -0.0045344 -0.0046751 0 -0.013588 0 0.00039668 0 -0.0013525 0 0.27915
2.0703 -0.006078 -0.004827 -0.008941 -0.0071574 -0.00035559 -0.010893 -0.017794 -0.0114 -0.02887 -0.020898 -0.022018 0.30326 0.0091671 -0.0014095 -0.008726 0.0048312 0.007306 0.0041703 0.0069144 -0.0028303 -0.0031224 0 -0.013837 0 0.0002771 0 -0.0013461 0 0.25312
2.0742 -0.0070547 -0.0012231 -0.0071852 -0.012152 -0.008134 -0.021273 -0.014322 -0.0017062 -0.0094224 -0.016463 -0.011346 0.29848 0.0056289 0.00046562 -0.008022 0.0023892 0.004772 -0.0015367 0.0017782 0.0011621 -0.0028852 0 -0.014428 0 0.0001666 0 -0.0014249 0 0.16654
2.0781 -0.0059268 0.0011854 -0.0038078 -0.017507 -0.012518 -0.027246 -0.0059097 0.0047709 0.010139 -0.0060384 0.0019778 0.29785 -0.0013012 -0.00012006 -0.0056071 0.00013354 0.0014599 -0.0042499 -0.0039818 0.0035602 -0.0023628 0 -0.014964 0 7.5782e-05 0 -0.0014671 0 0.043573
2.082 -0.0023058 0.001964 0.0016716 -0.018823 -0.008535 -0.024411 0.0039224 0.0057734 0.01878 0.006254 0.012528 0.31461 -0.0061392 -0.0020839 -0.0033075 0.00055828 -0.00097109 -0.0033099 -0.0063754 0.0022215 -0.00056444 0 -0.015202 0 3.3587e-05 0 -0.0014465 0 -0.076931
2.0859 0.002714 0.0019603 0.0078774 -0.013179 0.0031836 -0.013026 0.010704 0.0030518 0.013274 0.015082 0.017116 0.34706 -0.0052831 -0.0030253 -0.0022515 0.0038901 -0.0018083 -0.00082536 -0.0046353 -0.0014401 0.0014569 0 -0.015179 0 4.8254e-05 0 -0.001482 0 -0.16132
2.0898 0.0074608 0.0027302 0.012233 -0.0017308 0.016364 0.0020541 0.012039 0.00096354 0.00036284 0.017382 0.016256 0.3816 -0.00012272 -0.0014851 -0.0022827 0.0075763 -0.0015435 0.0004301 -0.0013836 -0.0040893 0.0015857 0 -0.01512 0 9.9293e-05 0 -0.0016679 0 -0.19928
2.0938 0.010915 0.005471 0.013057 0.010571 0.023246 0.01443 0.0094699 0.0033162 -0.0083221 0.014302 0.013247 0.40529 0.004424 0.00146 -0.0025172 0.0082118 -0.0012466 -0.00053951 6.8868e-05 -0.0038011 -0.00090705 0 -0.015234 0 0.00017025 0 -0.0018792 0 -0.20797
2.0977 0.013225 0.010222 0.011268 0.018362 0.020118 0.020124 0.0073827 0.010625 -0.0049237 0.010133 0.011679 0.41545 0.0045781 0.0029237 -0.0023475 0.0043084 -0.0016468 -0.0022946 -0.0012405 -0.0017394 -0.0041033 0 -0.01554 0 0.00027848 0 -0.0018166 0 -0.21839
2.1016 0.015217 0.015855 0.0099663 0.019837 0.010148 0.019826 0.009552 0.019695 0.0089749 0.0091609 0.013131 0.41885 0.0011333 0.00079236 -0.0018875 -0.0024736 -0.0026564 -0.0025697 -0.0032375 -0.00063047 -0.0049356 0 -0.015863 0 0.00045332 0 -0.0013112 0 -0.25354
2.1055 0.017558 0.020794 0.011975 0.018015 0.0013346 0.017997 0.016136 0.025858 0.024032 0.01293 0.016644 0.42407 -0.0015605 -0.004145 -0.0015257 -0.0086223 -0.0036468 -0.00057779 -0.0029379 -0.0017542 -0.0021515 0 -0.015973 0 0.00067471 0 -0.00059392 0 -0.31466
2.1094 0.020386 0.02394 0.017441 0.018105 0.0010198 0.019541 0.023729 0.026323 0.030764 0.019811 0.020159 0.43615 3.0607e-05 -0.008559 -0.0012064 -0.011374 -0.004177 0.002166 0.00065362 -0.003597 0.0022203 0 -0.01577 0 0.00084848 0 -0.00019715 0 -0.38603
2.1133 0.023613 0.025246 0.023712 0.023177 0.010978 0.026367 0.02847 0.022299 0.026995 0.026791 0.022628 0.4575 0.0051715 -0.009241 -0.00033176 -0.010416 -0.0045507 0.0032601 0.005475 -0.0035089 0.0045262 0 -0.015368 0 0.00087584 0 -0.00049723 0 -0.45308
2.1172 0.027284 0.025702 0.02772 0.031805 0.02654 0.036156 0.029487 0.018366 0.019282 0.031757 0.024989 0.49067 0.0095846 -0.0057494 0.0015066 -0.0075148 -0.0057244 0.0017117 0.0080228 -0.00060471 0.0027987 0 -0.015033 0 0.00077186 0 -0.001302 0 -0.51738
2.1211 0.031416 0.026783 0.028763 0.039629 0.040071 0.044084 0.029587 0.019478 0.017447 0.034557 0.029197 0.53723 0.0095001 -0.00072049 0.0037179 -0.0047992 -0.0085889 -0.0010789 0.0061605 0.0030856 -0.0014584 0 -0.015014 0 0.0007018 0 -0.0019226 0 -0.59451
2.125 0.03548 0.029619 0.029081 0.043213 0.046011 0.046213 0.03259 0.027628 0.026817 0.036461 0.03615 0.59354 0.00506 0.0023707 0.0048089 -0.0033144 -0.013131 -0.0025804 0.00075652 0.0044023 -0.0047363 0 -0.015367 0 0.00085124 0 -0.001745 0 -0.6963
2.1289 0.038308 0.034249 0.031648 0.042639 0.043897 0.042129 0.039675 0.040376 0.044258 0.038806 0.044351 0.65006 -5.5759e-05 0.0019727 0.0035667 -0.0028282 -0.018121 -0.0014353 -0.0050258 0.0020237 -0.0047618 0 -0.015915 0 0.0012117 0 -0.00081824 0 -0.81285
2.1328 0.038859 0.039368 0.037186 0.040625 0.037744 0.035017 0.047944 0.052117 0.06062 0.041929 0.050531 0.69822 -0.0021367 -0.00061313 0.0003773 -0.0025346 -0.021656 0.0013656 -0.0079988 -0.0022547 -0.0023299 0 -0.016343 0 0.0014924 0 0.00010661 0 -0.91084
2.1367 0.037322 0.042855 0.043195 0.039371 0.032872 0.029238 0.052439 0.057189 0.067091 0.044885 0.051826 0.73946 -0.00056376 -0.0027196 -0.0026298 -0.0017387 -0.022275 0.0034889 -0.0069616 -0.0050778 -4.3154e-05 0 -0.016389 0 0.001302 0 0.00018252 0 -0.95137
2.1406 0.035334 0.042947 0.045941 0.038424 0.032656 0.027295 0.049854 0.052878 0.060469 0.045919 0.047796 0.78645 0.0022503 -0.0026702 -0.0030363 -0.00010374 -0.019901 0.0033935 -0.0031649 -0.0043623 0.00056202 0 -0.016003 0 0.00050272 0 -0.00078742 0 -0.91444
2.1445 0.034756 0.039382 0.043597 0.035613 0.037008 0.028445 0.040932 0.040755 0.044165 0.043435 0.040728 0.85285 0.003589 -0.0009101 -0.00018727 0.0022634 -0.015931 0.0015278 0.0007445 -0.00080465 0.00044486 0 -0.01537 0 -0.0005648 0 -0.0021351 0 -0.81236
2.1484 0.035818 0.033618 0.037681 0.029944 0.042839 0.029832 0.029841 0.025868 0.025413 0.037116 0.03408 0.94027 0.0028818 0.00083654 0.0038881 0.0046185 -0.012346 -0.00045025 0.0023617 0.0030466 0.0015947 0 -0.014803 0 -0.0012352 0 -0.0028592 0 -0.68276
2.1523 0.036312 0.027808 0.031529 0.023289 0.04569 0.02897 0.021315 0.014387 0.011426 0.028596 0.030317 1.0354 0.0016466 0.0013141 0.0056812 0.0055816 -0.010488 -0.001468 0.00077527 0.0049557 0.0043199 0 -0.014558 0 -0.00099033 0 -0.0024516 0 -0.56659
2.1563 0.032845 0.023134 0.027228 0.01893 0.041719 0.025436 0.017819 0.010721 0.0066169 0.020969 0.029653 1.1214 0.0014793 0.00071346 0.002838 0.0038298 -0.010375 -0.0019446 -0.0030703 0.0043545 0.00631 0 -0.014691 0 0.00011183 0 -0.0012959 0 -0.48506
2.1602 0.023374 0.018815 0.023811 0.018222 0.029518 0.020441 0.018451 0.015211 0.011175 0.016926 0.030263 1.1938 0.0024615 0.00017638 -0.0037683 -0.00069728 -0.010994 -0.0029415 -0.0069562 0.0020353 0.0046818 0 -0.015033 0 0.0014225 0 -0.00030418 0 -0.42853
2.1641 0.0090038 0.012676 0.018206 0.018633 0.011161 0.014966 0.019754 0.023382 0.020679 0.016533 0.029408 1.2645 0.0034856 0.00055014 -0.010281 -0.006137 -0.011167 -0.0045956 -0.0086474 -0.00093709 -0.00091832 0 -0.015315 0 0.0021497 0 -0.00013169 0 -0.36133
2.168 -0.0064681 0.0029858 0.0079664 0.015239 -0.0083121 0.0084227 0.017499 0.027528 0.027129 0.016386 0.024534 1.3501 0.0037171 0.0016513 -0.012471 -0.0095542 -0.010171 -0.0056495 -0.0072242 -0.0037669 -0.0073306 0 -0.015344 0 0.0019256 0 -0.00066746 0 -0.2393
2.1719 -0.018953 -0.0098707 -0.0066379 0.0045519 -0.023306 -0.00074167 0.0085145 0.020442 0.022196 0.011308 0.0139 1.4551 0.0033279 0.0026116 -0.0088756 -0.0089817 -0.0076356 -0.0047134 -0.0036589 -0.0056542 -0.010225 0 -0.015135 0 0.0010433 0 -0.0012168 0 -0.031765
2.1758 -0.026523 -0.023254 -0.022763 -0.012581 -0.030925 -0.013001 -0.0078861 -0.0002723 0.0020038 -0.0021847 -0.0030432 1.566 0.0027969 0.002808 -0.0020472 -0.0050062 -0.0030759 -0.0019844 -0.00010401 -0.0055797 -0.0077315 0 -0.014888 0 0.00018875 0 -0.001163 0 0.26081
2.1797 -0.030128 -0.033861 -0.03689 -0.031357 -0.032831 -0.026326 -0.029227 -0.029908 -0.029415 -0.023046 -0.025222 1.6626 0.0019281 0.0024393 0.0031823 -0.0003685 0.0041092 0.00048204 0.001735 -0.0028956 -0.0020137 0 -0.014833 0 -9.4814e-05 0 -0.00049666 0 0.60117
2.1836 -0.032353 -0.039843 -0.046703 -0.046137 -0.033986 -0.037012 -0.050403 -0.058344 -0.061172 -0.045705 -0.049538 1.7354 4.8603e-05 0.0022732 0.0032672 0.0022643 0.013825 0.00046574 0.0018901 0.0017075 0.0026359 0 -0.01503 0 0.00022928 0 0.00022949 0 0.9254
2.1875 -0.035518 -0.041871 -0.051708 -0.053673 -0.038804 -0.042403 -0.065667 -0.075296 -0.081355 -0.063051 -0.071038 1.7926 -0.0027236 0.0028631 -0.0013426 0.0024444 0.024311 -0.0022847 0.0019243 0.0060576 0.00339 0 -0.01531 0 0.00075631 0 0.00042523 0 1.1661
2.1914 -0.0406 -0.042461 -0.052742 -0.054286 -0.047618 -0.04326 -0.071374 -0.07609 -0.08391 -0.070314 -0.084114 1.8504 -0.0047908 0.0039361 -0.0065122 0.0020545 0.032207 -0.0056013 0.0033047 0.0077473 0.00094916 0 -0.015402 0 0.0010208 0 -3.0327e-05 0 1.2789
2.1953 -0.047338 -0.044243 -0.051404 -0.050951 -0.056456 -0.043632 -0.06792 -0.064174 -0.071626 -0.067258 -0.084662 1.9167 -0.0041811 0.0044433 -0.0076439 0.0032719 0.034188 -0.0067161 0.0058031 0.0058862 -0.0015297 0 -0.01518 0 0.00084689 0 -0.00072682 0 1.2608
2.1992 -0.054804 -0.048513 -0.049842 -0.047706 -0.060536 -0.048074 -0.059531 -0.048705 -0.053294 -0.057675 -0.072438 1.9847 -0.0006035 0.0032537 -0.0033743 0.006297 0.029288 -0.0047231 0.0074936 0.0017907 -0.0013314 0 -0.014817 0 0.00040902 0 -0.0011051 0 1.1529
2.2031 -0.06171 -0.054901 -0.050436 -0.048393 -0.058599 -0.058293 -0.051985 -0.03899 -0.037906 -0.047204 -0.052432 2.0395 0.0037534 4.4032e-05 0.0032105 0.0089968 0.020126 -0.001367 0.0064844 -0.002076 0.001792 0 -0.014689 0 2.5144e-05 0 -0.00091419 0 1.0265
2.207 -0.066521 -0.062017 -0.054791 -0.055525 -0.054252 -0.071771 -0.04979 -0.039689 -0.030789 -0.041182 -0.034061 2.0719 0.00584 -0.0042057 0.0069338 0.0087985 0.01181 0.00060862 0.0028054 -0.003984 0.0059467 0 -0.015066 0 -9.1692e-05 0 -0.00036475 0 0.96013
2.2109 -0.067962 -0.068308 -0.062465 -0.068865 -0.053034 -0.083365 -0.05454 -0.049662 -0.033831 -0.04326 -0.027721 2.0847 0.00442 -0.0075306 0.0046874 0.0050475 0.0090582 5.7508e-06 -0.001402 -0.0039787 0.0089276 0 -0.015842 0 7.1255e-05 0 9.7622e-05 0 1.011
2.2148 -0.066018 -0.072575 -0.070703 -0.084434 -0.057683 -0.08859 -0.065007 -0.064285 -0.047498 -0.054435 -0.039604 2.0877 0.0011464 -0.0080832 -0.0019534 -0.00035714 0.013495 -0.0017729 -0.0036786 -0.0032963 0.0096325 0 -0.016543 0 0.00039458 0 0.00016154 0 1.1911
2.2188 -0.062529 -0.074184 -0.075987 -0.095542 -0.065824 -0.086213 -0.078111 -0.078628 -0.070809 -0.072189 -0.067312 2.0886 -0.0011338 -0.0054209 -0.0078644 -0.00456 0.022966 -0.0021055 -0.0033554 -0.0029216 0.0080997 0 -0.01667 0 0.00073558 0 -0.00014042 0 1.4543
2.2227 -0.060396 -0.073196 -0.076538 -0.096329 -0.072113 -0.078567 -0.089818 -0.089046 -0.098672 -0.0905 -0.099342 2.0893 -0.0011833 -0.0010661 -0.0084217 -0.0060144 0.03314 0.0003724 -0.0019406 -0.0027424 0.0048298 0 -0.016104 0 0.00098042 0 -0.00050565 0 1.7062
2.2266 -0.06151 -0.07041 -0.073719 -0.085809 -0.072805 -0.069704 -0.095859 -0.093032 -0.12041 -0.10185 -0.12001 2.0887 -0.00041807 0.002251 -0.0031632 -0.0053578 0.040004 0.0044963 -0.0014223 -0.0019841 0.0005263 0 -0.015248 0 0.0010525 0 -0.00061307 0 1.8401
2.2305 -0.064956 -0.067039 -0.070855 -0.069075 -0.068562 -0.062835 -0.092943 -0.088973 -0.12369 -0.10101 -0.11797 2.0853 -0.0011217 0.002339 0.0039847 -0.004304 0.041524 0.007588 -0.0022165 -0.00027101 -0.0035887 0 -0.014743 0 0.00093856 0 -0.00034837 0 1.7884
2.2344 -0.06725 -0.063967 -0.070241 -0.054013 -0.063036 -0.058619 -0.080547 -0.076967 -0.10303 -0.088345 -0.093295 2.0755 -0.0037443 -0.0009169 0.0080847 -0.0038401 0.037801 0.0077111 -0.0028716 0.0018569 -0.0057761 0 -0.014963 0 0.00073492 0 0.00013787 0 1.5606
2.2383 -0.064781 -0.061023 -0.070868 -0.045716 -0.058874 -0.055161 -0.062082 -0.059938 -0.06608 -0.069754 -0.058096 2.0509 -0.0062178 -0.0054246 0.0072586 -0.0035025 0.030325 0.0051119 -0.0018463 0.0034297 -0.0047463 0 -0.015716 0 0.00063929 0 0.00054719 0 1.2418
2.2422 -0.056657 -0.056996 -0.069032 -0.043146 -0.055174 -0.049657 -0.043835 -0.043101 -0.030879 -0.052785 -0.02934 2.0008 -0.0061104 -0.0083344 0.0039481 -0.0022521 0.021261 0.0017305 0.00050554 0.0039117 -0.00095256 0 -0.016394 0 0.00083443 0 0.00063154 0 0.94533
2.2461 -0.045547 -0.050565 -0.061506 -0.040984 -0.048895 -0.040757 -0.031575 -0.031199 -0.014104 -0.04152 -0.018199 1.9225 -0.0033868 -0.00797 0.002354 0.00013248 0.013007 -0.0005236 0.001926 0.0035239 0.003207 0 -0.016473 0 0.0013225 0 0.00034785 0 0.74691
2.25 -0.035724 -0.04153 -0.048621 -0.035043 -0.038679 -0.030219 -0.027002 -0.025403 -0.018891 -0.034386 -0.023202 1.8286 -0.00077576 -0.0047591 0.0044394 0.0025971 0.0076024 -0.0011059 0.00043625 0.0027967 0.0048962 0 -0.015944 0 0.0018535 0 -0.00012258 0 0.64511
2.2539 -0.02987 -0.031316 -0.034501 -0.026297 -0.027055 -0.022427 -0.026933 -0.022808 -0.032591 -0.026691 -0.032216 1.742 -0.0011745 -0.00056525 0.0081493 0.00366 0.0058203 -0.0008186 -0.0033934 0.0019577 0.00298 0 -0.015295 0 0.0020443 0 -0.00050126 0 0.5766
2.2578 -0.027305 -0.022271 -0.024098 -0.01977 -0.018574 -0.021497 -0.026233 -0.0194 -0.037213 -0.015705 -0.03193 1.679 -0.0046438 0.0028155 0.0094436 0.0026267 0.0065686 -0.000834 -0.0064718 0.00083725 -0.0010825 0 -0.015087 0 0.0016281 0 -0.00060223 0 0.47482
2.2617 -0.025023 -0.016241 -0.019481 -0.019318 -0.01557 -0.027603 -0.022247 -0.01407 -0.024449 -0.0037865 -0.017894 1.6347 -0.0080912 0.004656 0.0062319 1.2458e-05 0.0075077 -0.0018159 -0.0057492 -0.00070371 -0.0044388 0 -0.01549 0 0.00065691 0 -0.00044868 0 0.32694
2.2656 -0.0205 -0.013538 -0.018517 -0.023324 -0.015785 -0.035458 -0.016929 -0.0098636 -0.0026763 0.0032241 0.0022892 1.5862 -0.0080636 0.0051474 0.00053506 -0.0030514 0.0068375 -0.0037156 -0.0010338 -0.0024158 -0.0050676 0 -0.01617 0 -0.00049586 0 -0.00022691 0 0.18507
2.2695 -0.013771 -0.01298 -0.01704 -0.025594 -0.014449 -0.037014 -0.014721 -0.010981 0.010209 0.00095421 0.014878 1.5121 -0.0039246 0.0046376 -0.0031601 -0.0056594 0.0048758 -0.005977 0.0045903 -0.0038213 -0.0030565 0 -0.016613 0 -0.0013363 0 -0.0001167 0 0.12318
2.2734 -0.0071158 -0.012793 -0.01253 -0.020859 -0.0089374 -0.027254 -0.017931 -0.018075 0.0022517 -0.0095256 0.010409 1.4124 0.0016846 0.0032604 -0.0018606 -0.0074139 0.003815 -0.0076855 0.0072179 -0.0046799 3.3503e-05 0 -0.016575 0 -0.0015172 0 -0.00014599 0 0.17373
2.2773 -0.0028222 -0.011539 -0.006092 -0.0097889 -0.0014129 -0.0088257 -0.023749 -0.026312 -0.021853 -0.022003 -0.0090945 1.3087 0.0054221 0.0012829 0.0032825 -0.008139 0.0055226 -0.0076896 0.0052668 -0.0051723 0.0028257 0 -0.016245 0 -0.0010067 0 -0.00019994 0 0.29321
2.2813 -0.0010932 -0.0084194 -0.0010007 0.0013478 0.0033917 0.0088207 -0.025678 -0.028346 -0.043774 -0.029208 -0.031157 1.2245 0.0061581 -0.00048078 0.0080182 -0.0076574 0.0092256 -0.0050978 0.00055262 -0.0055618 0.0050849 0 -0.016016 0 -8.0105e-05 0 -0.00017126 0 0.38209
2.2852 0.00019473 -0.0030569 0.0008357 0.006375 0.0033363 0.016203 -0.018311 -0.019853 -0.045585 -0.027107 -0.04095 1.1633 0.0053586 -0.00098456 0.0086952 -0.0060417 0.01139 -0.00015707 -0.0034813 -0.0057419 0.0071911 0 -0.016095 0 0.00083523 0 -9.8777e-05 0 0.34358
2.2891 0.0039128 0.004726 0.0013417 0.0052508 0.0019415 0.011744 -0.0014171 -0.0027475 -0.023061 -0.016193 -0.030448 1.1049 0.0048536 0.00010131 0.0052028 -0.0039994 0.00831 0.0052445 -0.0045863 -0.005247 0.0089805 0 -0.016343 0 0.0013703 0 -0.00014824 0 0.13854
2.293 0.011739 0.014792 0.005402 0.0049308 0.0060349 0.004273 0.020026 0.016765 0.012348 0.00043381 -0.0025143 1.0253 0.0046233 0.0018212 0.00060096 -0.0027187 -0.0006555 0.0083137 -0.0030801 -0.0037748 0.0093949 0 -0.016465 0 0.0013867 0 -0.00044548 0 -0.19862
2.2969 0.023281 0.026414 0.017211 0.01402 0.019723 0.0071992 0.039662 0.033466 0.043514 0.019711 0.032085 0.91964 0.0030489 0.0025732 -0.0019297 -0.0030268 -0.012161 0.0072023 -0.00089802 -0.0016384 0.0073936 0 -0.016344 0 0.0010365 0 -0.00092701 0 -0.58741
2.3008 0.036529 0.038234 0.036711 0.035576 0.040077 0.028144 0.054026 0.0469 0.060588 0.039612 0.061882 0.80855 -0.00073956 0.0015592 -0.0017715 -0.0045505 -0.021328 0.0025995 0.00034976 0.00040943 0.0031521 0 -0.016166 0 0.00067463 0 -0.0013648 0 -0.94714
2.3047 0.048847 0.048602 0.058889 0.063938 0.058572 0.061999 0.063789 0.060305 0.066416 0.058375 0.08094 0.72111 -0.0051393 -0.00035203 -0.00075923 -0.0057593 -0.02557 -0.0024495 0.00038607 0.001846 -0.0017506 0 -0.016208 0 0.00064744 0 -0.0015512 0 -1.2295
2.3086 0.057739 0.056022 0.076422 0.087939 0.067193 0.093101 0.071442 0.075904 0.071165 0.073685 0.090341 0.67087 -0.0070554 -0.0013493 -0.00074391 -0.0050362 -0.026388 -0.0046529 -0.000256 0.0028024 -0.0053895 0 -0.01651 0 0.0010695 0 -0.0014655 0 -1.4218
2.3125 0.061296 0.059424 0.083668 0.097694 0.063986 0.10519 0.077911 0.091037 0.081811 0.083106 0.094727 0.6468 -0.0047309 -0.00044615 -0.0015427 -0.0019545 -0.027457 -0.0029116 -0.0012224 0.0037144 -0.0067613 0 -0.016771 0 0.0017342 0 -0.0012614 0 -1.5266
2.3164 0.058687 0.058269 0.079299 0.089791 0.053548 0.091757 0.081158 0.098695 0.095432 0.085271 0.096898 0.62571 0.00048227 0.00141 -0.0013868 0.0022932 -0.030714 0.00095757 -0.0025074 0.004534 -0.0061178 0 -0.016604 0 0.0022404 0 -0.0010945 0 -1.5385
2.3203 0.050766 0.05274 0.06622 0.067845 0.042613 0.059502 0.077651 0.092043 0.10106 0.080302 0.094523 0.59293 0.0052792 0.0020848 0.00075288 0.0056436 -0.034041 0.0038431 -0.0037792 0.0044286 -0.0042892 0 -0.01593 0 0.0022655 0 -0.00097392 0 -1.4362
2.3242 0.040243 0.04405 0.049501 0.039383 0.035062 0.023214 0.065146 0.069255 0.087782 0.068934 0.081454 0.5518 0.0073093 0.00026896 0.0035969 0.0064491 -0.032744 0.0038863 -0.0040071 0.0024901 -0.0019322 0 -0.015126 0 0.0017905 0 -0.00079385 0 -1.1977
2.3281 0.030827 0.034496 0.034071 0.012282 0.030539 -0.0030754 0.044575 0.035224 0.052842 0.051614 0.053033 0.51563 0.0068763 -0.0031499 0.0045946 0.0043383 -0.023621 0.0017502 -0.0022281 -0.0011001 0.00050277 0 -0.014761 0 0.001109 0 -0.00050238 0 -0.82888
2.332 0.025496 0.026796 0.023393 -0.0070459 0.026969 -0.012271 0.020128 -0.00039174 0.0046121 0.029167 0.011886 0.49276 0.0058327 -0.0057359 0.0026347 0.00019909 -0.0081204 -0.00036766 0.0011599 -0.0046614 0.0023396 0 -0.015126 0 0.00061253 0 -0.00021656 0 -0.38961
2.3359 0.024893 0.0228 0.019105 -0.014151 0.023677 -0.0049164 -0.0018798 -0.026836 -0.040439 0.0048511 -0.030129 0.48035 0.0050978 -0.0056269 -0.00040957 -0.0044334 0.0080202 -0.00088823 0.0041006 -0.0060276 0.0026825 0 -0.015968 0 0.00052067 0 -0.00014215 0 0.0061331
2.3398 0.027011 0.022378 0.020957 -0.0073098 0.021884 0.013549 -0.014597 -0.035642 -0.064574 -0.014513 -0.056064 0.47123 0.0036602 -0.0031386 -0.0011402 -0.0080333 0.018199 -0.00011166 0.004304 -0.0043183 0.0012095 0 -0.016663 0 0.00075789 0 -0.00036812 0 0.22498
2.3438 0.02842 0.023361 0.026737 0.011002 0.022594 0.035413 -0.012699 -0.023238 -0.056311 -0.02068 -0.052515 0.46382 0.00020627 -0.0003555 0.0020604 -0.0095189 0.018587 0.0004681 0.0013256 -0.00092511 -0.0010484 0 -0.016701 0 0.0010491 0 -0.00075019 0 0.17537
2.3477 0.026208 0.022742 0.032608 0.033436 0.02461 0.051974 0.0048605 0.0070266 -0.016074 -0.0090636 -0.017853 0.46339 -0.0044888 0.00083889 0.0070568 -0.0085331 0.0094965 -7.2229e-05 -0.0026976 0.0013169 -0.0020823 0 -0.016073 0 0.0011324 0 -0.0010179 0 -0.13423
2.3516 0.019372 0.018336 0.034299 0.049673 0.024939 0.055115 0.032406 0.044269 0.042143 0.016637 0.035073 0.47352 -0.0072958 0.00036001 0.0094337 -0.0056223 -0.005625 -0.0010782 -0.0046086 0.0002685 -0.00051734 0 -0.015258 0 0.00092005 0 -0.0010108 0 -0.57532
2.3555 0.0089454 0.0097892 0.028918 0.050828 0.020986 0.040573 0.057658 0.072636 0.09463 0.044245 0.083763 0.48838 -0.0053224 -0.00033268 0.0063066 -0.0021266 -0.021858 -0.0010405 -0.0029076 -0.0037709 0.0029075 0 -0.014846 0 0.0005122 0 -0.00080948 0 -0.93782
2.3594 -0.0028967 -0.0015814 0.016329 0.033944 0.012045 0.011394 0.066149 0.077598 0.11706 0.058501 0.10598 0.49559 0.0010343 6.4097e-05 -0.00094172 0.00040732 -0.033762 0.0007413 0.00081189 -0.0081858 0.0055787 0 -0.015101 0 0.00010018 0 -0.0006287 0 -1.0161
2.3633 -0.01395 -0.013685 -0.00083147 0.0036372 -0.0012355 -0.022022 0.048711 0.053355 0.095491 0.0491 0.089565 0.48755 0.0077418 0.00136 -0.0075389 0.001098 -0.036013 0.003249 0.0030463 -0.0099771 0.0050817 0 -0.015822 0 -0.00014578 0 -0.00058497 0 -0.70385
2.3672 -0.022673 -0.024475 -0.018483 -0.030176 -0.018099 -0.046976 0.0076464 0.0066126 0.033783 0.016383 0.037442 0.46938 0.010161 0.0022299 -0.0091086 0.00028538 -0.024975 0.0045004 0.001277 -0.0079569 0.0013827 0 -0.016543 0 -0.0001411 0 -0.00058223 0 -0.049683
2.3711 -0.028361 -0.032292 -0.0328 -0.056925 -0.037412 -0.055832 -0.043086 -0.046419 -0.047237 -0.028779 -0.033832 0.4542 0.0068069 0.0017931 -0.0050622 -0.00073209 -0.0012546 0.0032507 -0.0038464 -0.003464 -0.0029332 0 -0.01689 0 9.6783e-05 0 -0.0004399 0 0.75472
2.375 -0.031056 -0.036031 -0.041256 -0.069621 -0.055805 -0.050151 -0.084761 -0.088233 -0.11895 -0.070487 -0.10068 0.44983 0.00042917 0.00067588 0.0012511 -0.00067117 0.028692 6.4442e-05 -0.0088608 0.0008748 -0.0047428 0 -0.0168 0 0.00046134 0 -0.00013117 0 1.4514
2.3789 -0.031397 -0.03553 -0.04285 -0.066712 -0.066929 -0.038279 -0.1038 -0.10802 -0.1577 -0.095164 -0.14126 0.45006 -0.0044796 0.00039315 0.005522 0.00076707 0.054164 -0.0031482 -0.010077 0.00321 -0.002998 0 -0.016485 0 0.00079909 0 0.00012562 0 1.8223
2.3828 -0.030435 -0.032031 -0.038096 -0.051555 -0.064435 -0.028569 -0.098165 -0.10451 -0.15419 -0.096736 -0.14328 0.43991 -0.0053279 0.0016699 0.0058099 0.0026695 0.065131 -0.0045968 -0.0063215 0.0036312 0.00047153 0 -0.016213 0 0.00098212 0 3.9041e-05 0 1.7762
2.3867 -0.029325 -0.028073 -0.029212 -0.030667 -0.047529 -0.024114 -0.076218 -0.083216 -0.11513 -0.077655 -0.10843 0.40991 -0.0029732 0.0034651 0.0034554 0.0035753 0.0576 -0.0037551 0.0002545 0.0035672 0.0026635 0 -0.016117 0 0.00097581 0 -0.00047129 0 1.3783
2.3906 -0.028954 -0.026369 -0.020114 -0.011806 -0.024212 -0.023106 -0.049581 -0.051874 -0.057691 -0.046401 -0.05145 0.36556 -0.00017638 0.003784 0.0012268 0.0025178 0.035686 -0.0013735 0.0057597 0.0041132 0.0020107 0 -0.016144 0 0.00084182 0 -0.001155 0 0.81094
2.3945 -0.02965 -0.028186 -0.015317 -0.0020278 -0.0079006 -0.023437 -0.025984 -0.018082 -0.0011257 -0.013561 0.005849 0.32253 0.0011092 0.0015604 0.00076018 -0.00027551 0.0089476 0.0013183 0.0072316 0.0048626 -0.00048215 0 -0.016153 0 0.00066017 0 -0.0016035 0 0.2876
2.3984 -0.031086 -0.032414 -0.017639 -0.005496 -0.0084922 -0.026182 -0.0073276 0.010351 0.039649 0.011541 0.043668 0.29188 0.00097234 -0.0022127 0.0015863 -0.0034238 -0.012926 0.0033226 0.00444 0.004311 -0.002471 0 -0.016047 0 0.00043981 0 -0.0015678 0 -0.034378
2.4023 -0.032379 -0.036178 -0.026013 -0.02139 -0.024557 -0.034111 0.0066771 0.025333 0.056495 0.022819 0.051844 0.26956 0.00057459 -0.0052229 0.0022079 -0.005096 -0.024258 0.0040375 -0.00030123 0.0014603 -0.0025251 0 -0.01584 0 0.00011926 0 -0.0011414 0 -0.10153
2.4063 -0.032315 -0.036637 -0.03538 -0.043129 -0.043515 -0.046761 0.013919 0.021199 0.047683 0.018198 0.032375 0.23995 0.00053399 -0.005772 0.0017777 -0.0040002 -0.0241 0.0031803 -0.0039672 -0.0028722 -0.001204 0 -0.015635 0 -0.00032388 0 -0.00066219 0 0.043511
2.4102 -0.029687 -0.032632 -0.039432 -0.060181 -0.050498 -0.057561 0.0096011 -0.00099563 0.017062 -0.00022253 -0.0038491 0.19005 0.00050971 -0.004122 0.00071068 -0.00020172 -0.014405 0.00095028 -0.0048866 -0.0063294 -7.0114e-05 0 -0.015522 0 -0.00076443 0 -0.00044623 0 0.30618
2.4141 -0.023728 -0.024964 -0.034643 -0.062478 -0.039153 -0.056859 -0.008779 -0.031743 -0.026147 -0.026358 -0.043078 0.12091 0.00012399 -0.0020894 -6.4747e-05 0.004668 0.0017246 -0.0016672 -0.0035941 -0.006788 0.00016699 0 -0.015505 0 -0.00096309 0 -0.00059101 0 0.58404
2.418 -0.014501 -0.015325 -0.022608 -0.045582 -0.015709 -0.039072 -0.035683 -0.05673 -0.067918 -0.05104 -0.073405 0.046388 -0.00023239 -0.0013938 -0.00015025 0.0080943 0.020169 -0.0030775 -0.0019646 -0.0041558 0.00038606 0 -0.015494 0 -0.00075511 0 -0.00098381 0 0.78594
2.4219 -0.0030187 -0.0049673 -0.008702 -0.013642 0.0067816 -0.0078632 -0.057144 -0.064152 -0.092228 -0.064255 -0.086363 -0.018997 0.00015295 -0.0023383 7.335e-05 0.0080981 0.035282 -0.0020668 -0.0013999 -0.0005805 0.0019275 0 -0.015393 0 -0.00023059 0 -0.0014419 0 0.83206
2.4258 0.0090723 0.0057202 0.0020546 0.022098 0.018852 0.025373 -0.057907 -0.050528 -0.086648 -0.05868 -0.076981 -0.071551 0.0011904 -0.0039065 1.5987e-05 0.0046223 0.040768 0.0010104 -0.0015796 0.0012355 0.0048271 0 -0.015207 0 0.0002901 0 -0.0018203 0 0.66064
2.4297 0.020121 0.016588 0.0086548 0.048923 0.020942 0.048717 -0.031742 -0.021014 -0.048601 -0.033192 -0.044819 -0.11935 0.0017526 -0.0049337 -0.00055409 -0.00016691 0.032577 0.0040247 -0.00088873 0.00024495 0.0073297 0 -0.015083 0 0.00050581 0 -0.0020165 0 0.25631
2.4336 0.029049 0.026925 0.014312 0.059325 0.020941 0.05681 0.012953 0.015114 0.011614 0.0058817 0.0040118 -0.17297 0.00091172 -0.0050794 -0.0015297 -0.0031641 0.011884 0.0044017 0.0017582 -0.0021242 0.0073288 0 -0.015204 0 0.00039801 0 -0.0019438 0 -0.31722
2.4375 0.035555 0.035417 0.0231 0.054611 0.026138 0.052512 0.057264 0.049471 0.074036 0.047203 0.056751 -0.23505 -0.00063115 -0.004747 -0.0028007 -0.0024941 -0.014589 0.0011511 0.0053197 -0.0032992 0.0044149 0 -0.015616 0 0.00025099 0 -0.0015682 0 -0.91786
2.4414 0.039935 0.040968 0.03592 0.043095 0.037093 0.042879 0.083331 0.076418 0.11788 0.079675 0.098374 -0.2978 -0.00074411 -0.0042762 -0.0042744 0.0010351 -0.037804 -0.0041009 0.0069286 -0.0019008 0.00051567 0 -0.016134 0 0.00038637 0 -0.00098825 0 -1.3795
2.4453 0.042747 0.043545 0.049236 0.034199 0.048322 0.033832 0.08513 0.092042 0.13133 0.097304 0.11896 -0.34956 0.0020939 -0.0034322 -0.0054994 0.0044567 -0.051096 -0.0081144 0.0042079 0.0010004 -0.0016063 0 -0.016428 0 0.00085196 0 -0.00043705 0 -1.5941
2.4492 0.044562 0.044211 0.057619 0.032659 0.054017 0.028002 0.070601 0.093373 0.11632 0.10044 0.11859 -0.38404 0.0068235 -0.0017761 -0.0055326 0.0048839 -0.05295 -0.0083983 -0.0022643 0.0028675 -0.00069526 0 -0.016283 0 0.0013682 0 -0.0001441 0 -1.5632
2.4531 0.045797 0.044283 0.057912 0.036862 0.05287 0.026234 0.053933 0.079847 0.085191 0.092907 0.10525 -0.40426 0.01011 0.00052304 -0.0035851 0.0017324 -0.046166 -0.0050161 -0.0087271 0.0020412 0.0019497 0 -0.015793 0 0.0015953 0 -0.0001535 0 -1.3771
2.457 0.046525 0.04437 0.051575 0.041979 0.047872 0.029523 0.044453 0.05552 0.051813 0.077858 0.087032 -0.41884 0.0090247 0.002394 -4.0062e-05 -0.002873 -0.034706 -0.00034408 -0.010895 -0.0007134 0.0036791 0 -0.015329 0 0.0014644 0 -0.00028268 0 -1.1383
2.4609 0.04632 0.044106 0.043456 0.044729 0.04237 0.038402 0.040972 0.028723 0.023664 0.056331 0.065589 -0.43444 0.0037559 0.0025366 0.0032867 -0.0058132 -0.021187 0.0029454 -0.0074868 -0.0029061 0.0028394 0 -0.015242 0 0.0012394 0 -0.00029154 0 -0.89261
2.4648 0.044404 0.042726 0.038252 0.045488 0.037059 0.050384 0.035629 0.0080853 0.00059789 0.029664 0.037273 -0.45071 -0.0022683 0.0005303 0.0042729 -0.0053477 -0.0068945 0.003894 -0.0014814 -0.0026227 0.00013238 0 -0.015564 0 0.0012366 0 -0.00011839 0 -0.62887
2.4688 0.040259 0.039882 0.037614 0.046238 0.030863 0.059013 0.02323 -0.0021914 -0.019615 0.002996 0.0012753 -0.46144 -0.0051134 -0.0026341 0.0022455 -0.0022133 0.0064459 0.0035913 0.0022626 -0.00026507 -0.002184 0 -0.015959 0 0.0014776 0 5.0942e-05 0 -0.34137
2.4727 0.034384 0.036007 0.039931 0.046908 0.024119 0.057019 0.0076695 -0.0035502 -0.034548 -0.014531 -0.033205 -0.46052 -0.0035126 -0.0051333 -0.0012687 0.0012714 0.015507 0.0037493 0.0011222 0.0019118 -0.0024116 0 -0.016018 0 0.0016326 0 -3.4003e-05 0 -0.091064
2.4766 0.028503 0.032027 0.04238 0.044319 0.019963 0.041959 -0.00025855 0.00034979 -0.035856 -0.014475 -0.049018 -0.44764 0.00034047 -0.0055745 -0.003711 0.003103 0.016429 0.004988 -0.003107 0.0019998 -0.00084333 0 -0.015624 0 0.0013294 0 -0.00042157 0 0.0028924
2.4805 0.024764 0.028781 0.043177 0.035391 0.021911 0.019568 0.0082226 0.0082109 -0.015371 0.0045646 -0.032641 -0.42922 0.0029386 -0.003951 -0.0037031 0.0028461 0.0074428 0.0064099 -0.006008 0.00023583 0.00076045 0 -0.015091 0 0.00053828 0 -0.00087532 0 -0.15321
2.4844 0.024282 0.026622 0.04229 0.021717 0.029869 0.001258 0.031847 0.021962 0.02628 0.034472 0.013723 -0.41353 0.0024314 -0.0015776 -0.0022881 0.0014474 -0.0091752 0.0066842 -0.0046934 -0.0013472 0.0010204 0 -0.014898 0 -0.00034865 0 -0.0010743 0 -0.53597
2.4883 0.026135 0.025393 0.04058 0.010594 0.038824 -0.0030871 0.058948 0.042684 0.076079 0.061756 0.070277 -0.40361 -0.00022294 -0.00011025 -0.0019452 0.00017851 -0.02756 0.0054219 -0.00041056 -0.0010493 0.00024291 0 -0.015262 0 -0.00082753 0 -0.00091396 0 -0.9877
2.4922 0.027759 0.024614 0.038575 0.010341 0.042021 0.0082277 0.074991 0.065614 0.11388 0.075431 0.11071 -0.39379 -0.0026125 -0.00040778 -0.0041856 -0.00019415 -0.040905 0.0034582 0.0028869 0.00071969 -0.00010652 0 -0.015925 0 -0.00069033 0 -0.00061454 0 -1.2972
2.4961 0.026639 0.023674 0.035966 0.023144 0.036067 0.027612 0.071791 0.079813 0.12325 0.072511 0.118 -0.37329 -0.0030791 -0.0020221 -0.0079579 0.00047782 -0.044485 0.0018609 0.0026064 0.0018209 0.00079225 0 -0.016348 0 -0.00014826 0 -0.00052134 0 -1.3201
2.5 0.022047 0.02197 0.031875 0.041635 0.023462 0.043317 0.051376 0.074152 0.10007 0.057171 0.092897 -0.33478 -0.0016766 -0.0035886 -0.010428 0.0019578 -0.037244 0.00078085 0.00021663 0.0005924 0.0019068 0 -0.016167 0 0.000418 0 -0.00078126 0 -1.0496
2.5039 0.015448 0.019066 0.025302 0.052829 0.010335 0.046732 0.022517 0.045361 0.053411 0.035376 0.049476 -0.28113 0.00060021 -0.003781 -0.0095066 0.0037021 -0.021502 -0.00062014 -0.00015271 -0.0022922 0.0011152 0 -0.015499 0 0.00080254 0 -0.0012018 0 -0.59313
2.5078 0.0092233 0.014853 0.015467 0.046884 0.0015303 0.036604 -0.0059587 0.0016209 -0.00084716 0.010532 0.0033898 -0.22443 0.0030181 -0.0021841 -0.0058236 0.0048544 -0.0015783 -0.0030808 0.00407 -0.0042045 -0.002603 0 -0.014845 0 0.0010667 0 -0.0014246 0 -0.089664
2.5117 0.004779 0.0096138 0.0022894 0.02387 -0.0026567 0.017936 -0.029161 -0.041374 -0.047835 -0.015957 -0.036459 -0.17755 0.0053348 0.00044424 -0.0022994 0.0046006 0.017587 -0.0061334 0.010982 -0.0029122 -0.0076224 0 -0.014675 0 0.0013254 0 -0.0012455 0 0.35769
2.5156 0.0015892 0.0039086 -0.012801 -0.0066747 -0.00556 -0.002441 -0.045193 -0.068876 -0.07778 -0.040771 -0.066933 -0.1451 0.0071039 0.0026445 -0.0016702 0.0028953 0.031404 -0.0081805 0.015545 0.0012927 -0.010467 0 -0.015063 0 0.0015071 0 -0.00078164 0 0.68973
2.5195 -0.0020715 -0.0016683 -0.026329 -0.032544 -0.010373 -0.019628 -0.0521 -0.073953 -0.085789 -0.056608 -0.084317 -0.12171 0.0073104 0.0031505 -0.0041849 0.00083507 0.036455 -0.0077897 0.014028 0.005687 -0.00856 0 -0.015674 0 0.0013856 0 -0.00034686 0 0.86118
2.5234 -0.0074164 -0.0066945 -0.033557 -0.046166 -0.017104 -0.031414 -0.047118 -0.058806 -0.070723 -0.055454 -0.081544 -0.098822 0.0051602 0.0016633 -0.0075123 -3.1948e-05 0.031405 -0.0050106 0.0073769 0.007321 -0.0026097 0 -0.016068 0 0.00086332 0 -0.00017857 0 0.82794
2.5273 -0.013942 -0.010996 -0.030929 -0.046977 -0.022735 -0.036823 -0.029523 -0.031391 -0.036081 -0.035118 -0.053428 -0.073355 0.0013115 -0.00094838 -0.0088617 0.00087031 0.017775 -0.0014473 0.00034702 0.0052859 0.0036078 0 -0.016042 0 0.00018333 0 -0.00028024 0 0.57918
2.5313 -0.019718 -0.014617 -0.018897 -0.038561 -0.024039 -0.035077 -0.0039992 -0.0011824 0.0081176 -0.0031329 -0.0051859 -0.049897 -0.0019823 -0.0031158 -0.0073575 0.0023546 -7.2857e-05 0.0010154 -0.0027179 0.0010765 0.0061417 0 -0.015729 0 -0.00020791 0 -0.00050036 0 0.18403
2.5352 -0.022859 -0.017744 -0.0029086 -0.024798 -0.020425 -0.026476 0.01962 0.023247 0.046186 0.026092 0.045045 -0.034275 -0.0024048 -0.0034151 -0.0045947 0.0023819 -0.016116 0.001672 -0.0014501 -0.0029967 0.0040789 0 -0.015418 0 -5.2182e-05 0 -0.00072207 0 -0.20423
2.5391 -0.022948 -0.020582 0.0088123 -0.0090162 -0.014605 -0.014176 0.031091 0.035108 0.062462 0.039247 0.074206 -0.025338 0.0004254 -0.001312 -0.0030434 0.00011108 -0.024752 0.0013402 0.00081487 -0.0056055 0.00027085 0 -0.015312 0 0.00046435 0 -0.00094707 0 -0.41065
2.543 -0.021298 -0.023167 0.0097471 0.0042046 -0.010899 -0.0043327 0.025513 0.03048 0.04924 0.031247 0.067796 -0.013825 0.0044138 0.002555 -0.0038781 -0.0028735 -0.022894 0.0013792 0.00054957 -0.0067635 -0.0011656 0 -0.015417 0 0.00087566 0 -0.0012026 0 -0.33109
2.5469 -0.019964 -0.0252 -0.0010542 0.0084942 -0.012614 -0.0032466 0.0055529 0.010007 0.011328 0.0065799 0.028526 0.009807 0.0065958 0.0066389 -0.0061505 -0.0036412 -0.011104 0.0024043 -0.0027812 -0.0067979 0.0015194 0 -0.015605 0 0.00088175 0 -0.0014108 0 0.012181
2.5508 -0.020304 -0.0261 -0.018415 -0.00094259 -0.020121 -0.012977 -0.021171 -0.020367 -0.03648 -0.024919 -0.026264 0.046033 0.0055487 0.0091444 -0.0078465 -0.000598 0.0067107 0.0039088 -0.0067457 -0.0054366 0.0061106 0 -0.015735 0 0.0006312 0 -0.0014017 0 0.48938
2.5547 -0.022123 -0.025363 -0.034182 -0.022188 -0.030484 -0.028848 -0.046677 -0.051159 -0.077308 -0.053468 -0.075531 0.084894 0.0024662 0.0088209 -0.0076655 0.0047249 0.024854 0.0050133 -0.0086809 -0.0021933 0.0083058 0 -0.015726 0 0.00054256 0 -0.0010826 0 0.93536
2.5586 -0.023853 -0.023011 -0.041854 -0.045042 -0.038702 -0.041417 -0.065207 -0.073003 -0.099732 -0.071953 -0.10486 0.11436 -1.7425e-05 0.0055906 -0.0058996 0.0087019 0.037848 0.0054303 -0.0081015 0.0024189 0.0054574 0 -0.015571 0 0.00083633 0 -0.00058248 0 1.2186
2.5625 -0.023546 -0.019683 -0.039601 -0.056107 -0.040071 -0.042209 -0.072705 -0.079801 -0.10021 -0.075695 -0.1095 0.1303 -0.0001077 0.0007088 -0.0038323 0.0087316 0.042056 0.0055936 -0.0064967 0.0064378 -0.0010898 0 -0.015344 0 0.0012614 0 -0.00018972 0 1.2682
2.5664 -0.020024 -0.016176 -0.030018 -0.047606 -0.032694 -0.029377 -0.065655 -0.069623 -0.080509 -0.062232 -0.090917 0.13825 0.0018183 -0.0037417 -0.002479 0.0055235 0.036404 0.0058632 -0.0052018 0.007663 -0.0070867 0 -0.015201 0 0.0013176 0 -0.00011248 0 1.067
2.5703 -0.013579 -0.012747 -0.017475 -0.022971 -0.018772 -0.0090887 -0.042279 -0.043975 -0.044293 -0.032959 -0.05289 0.14551 0.0038524 -0.0058964 -0.0019272 0.0022463 0.022291 0.0057616 -0.0039568 0.005596 -0.0088849 0 -0.015297 0 0.0007706 0 -0.00028556 0 0.64264
2.5742 -0.0058707 -0.0088364 -0.0053842 0.0055551 -0.0035761 0.0085483 -0.005871 -0.0073741 0.0032443 0.0049416 -0.0016894 0.15259 0.0043437 -0.0051582 -0.0017267 0.0012675 0.0030962 0.0042165 -0.0017002 0.002169 -0.006264 0 -0.015639 0 -6.2462e-05 0 -0.00042684 0 0.07523
2.5781 0.00094456 -0.0036078 0.0047798 0.025406 0.007603 0.016124 0.033336 0.032142 0.053169 0.039561 0.05132 0.15344 0.0031325 -0.0025478 -0.0016827 0.0017219 -0.016417 0.00073483 0.0015398 0.00030857 -0.0022139 0 -0.015982 0 -0.00056288 0 -0.00030754 0 -0.49781
2.582 0.0054075 0.0030681 0.012679 0.031331 0.012596 0.013271 0.06119 0.063323 0.09196 0.059349 0.089938 0.14457 0.0012979 -2.8705e-05 -0.0021032 0.00049128 -0.03094 -0.0036376 0.0040675 0.001469 -9.4562e-05 0 -0.015941 0 -0.00036908 0 1.5413e-05 0 -0.9102
2.5859 0.0075768 0.010056 0.017923 0.026464 0.013247 0.0057447 0.066888 0.075006 0.10538 0.05918 0.099272 0.13286 -3.5871e-05 0.00078772 -0.003269 -0.0042082 -0.03599 -0.0066753 0.0041257 0.0043741 -0.00085779 0 -0.015315 0 0.00030314 0 0.00023133 0 -1.033
2.5898 0.0088704 0.015434 0.019815 0.017287 0.013336 0.00043777 0.04957 0.061888 0.086056 0.042776 0.074625 0.13209 -0.00058972 -0.00036186 -0.0047872 -0.010237 -0.029742 -0.0065617 0.0019658 0.0061612 -0.0027179 0 -0.014359 0 0.00089243 0 4.8892e-05 0 -0.84224
2.5938 0.010918 0.017724 0.018166 0.0080794 0.015232 0.00058915 0.019118 0.028951 0.03954 0.019583 0.026252 0.15 -0.00084767 -0.0024003 -0.0056377 -0.012832 -0.014421 -0.0033978 -5.3878e-05 0.004895 -0.003235 0 -0.013723 0 0.0010374 0 -0.00054246 0 -0.43893
2.5977 0.014177 0.016874 0.01411 -0.00017869 0.018106 0.0047997 -0.0096879 -0.009557 -0.016084 -0.0011876 -0.024578 0.1786 -0.0013769 -0.0038189 -0.0049861 -0.0089176 0.0039378 0.00072199 0.000266 0.0011626 -0.0016016 0 -0.013989 0 0.00088767 0 -0.0012621 0 -0.0021155
2.6016 0.017377 0.014166 0.0098619 -0.0067743 0.019111 0.0098731 -0.025416 -0.037017 -0.058009 -0.014657 -0.056292 0.19911 -0.0023389 -0.0036925 -0.0030039 -0.00041306 0.01787 0.0031936 0.0025769 -0.0026315 0.00098751 0 -0.015154 0 0.00088192 0 -0.0017776 0 0.2971
2.6055 0.018319 0.011183 0.0073865 -0.0087467 0.016274 0.014194 -0.024924 -0.04297 -0.069527 -0.020101 -0.05766 0.19881 -0.0035216 -0.0020517 -0.00085821 0.0068416 0.022009 0.0027044 0.0040495 -0.0044958 0.0029196 0 -0.01653 0 0.0012442 0 -0.0019636 0 0.36799
2.6094 0.015508 0.0087194 0.007023 -0.0025861 0.010396 0.01833 -0.012496 -0.027711 -0.047709 -0.018249 -0.031981 0.18452 -0.004594 0.00044391 0.00019874 0.0078257 0.015692 -0.00011974 0.0020438 -0.0045075 0.0038318 0 -0.017209 0 0.0017322 0 -0.0019501 0 0.22286
2.6133 0.0093582 0.0065157 0.0072761 0.01123 0.0043349 0.022673 0.0046385 -0.00052783 -0.0040042 -0.0096652 0.0066328 0.17898 -0.0052065 0.0029818 -0.00015067 0.0024917 0.0029467 -0.0035903 -0.0031785 -0.004479 0.0046134 0 -0.016751 0 0.0018949 0 -0.0019447 0 -0.048634
2.6172 0.001986 0.0038565 0.0060147 0.025949 0.00056933 0.025066 0.02021 0.026122 0.041787 0.0041963 0.041298 0.20179 -0.0049805 0.0047622 -0.0010744 -0.0044772 -0.01009 -0.0063724 -0.0083954 -0.0061314 0.0058968 0 -0.015527 0 0.0015554 0 -0.0020245 0 -0.32597
2.6211 -0.0042304 0.00032167 0.0021228 0.031917 -0.00061779 0.021492 0.029944 0.042086 0.070491 0.019108 0.059584 0.25179 -0.0036851 0.0049825 -0.0013591 -0.0080033 -0.018472 -0.0081234 -0.010112 -0.0095292 0.0068242 0 -0.014404 0 0.00099847 0 -0.002094 0 -0.49903
2.625 -0.0081765 -0.0039793 -0.0037466 0.023512 -0.00090555 0.0096832 0.030826 0.042096 0.07122 0.028354 0.05686 0.30686 -0.0016145 0.003103 -0.00045304 -0.0069221 -0.020299 -0.0089832 -0.0074212 -0.013071 0.0055724 0 -0.01405 0 0.00066203 0 -0.0020192 0 -0.49586
2.6289 -0.010421 -0.0086952 -0.0098887 0.0036827 -0.0023267 -0.0076768 0.021064 0.026037 0.044905 0.025965 0.035813 0.34168 0.00027295 -0.00054737 0.0011347 -0.0043192 -0.016321 -0.0087514 -0.0024255 -0.014801 0.0012238 0 -0.014457 0 0.00066822 0 -0.0017749 0 -0.29986
2.6328 -0.012335 -0.013513 -0.015023 -0.018077 -0.0060155 -0.023634 0.0015679 -0.0013967 0.0028895 0.010548 0.0038591 0.34739 0.00085476 -0.0044495 0.0023637 -0.0038939 -0.0083103 -0.0068309 0.0018584 -0.013751 -0.0049101 0 -0.015081 0 0.00071078 0 -0.0014538 0 0.043585
2.6367 -0.0148 -0.018065 -0.019164 -0.032633 -0.012131 -0.03154 -0.022739 -0.031462 -0.038519 -0.013449 -0.029866 0.33626 -0.00026315 -0.0065501 0.0025533 -0.0061435 0.0020903 -0.0030834 0.0038439 -0.010337 -0.0099406 0 -0.015397 0 0.00043483 0 -0.0011496 0 0.43855
2.6406 -0.017624 -0.021699 -0.023105 -0.037082 -0.020199 -0.029852 -0.044004 -0.053868 -0.065278 -0.038009 -0.057116 0.32848 -0.0022766 -0.0057067 0.0018128 -0.0081117 0.01326 0.0013805 0.003838 -0.0058423 -0.011522 0 -0.01535 0 -9.8796e-05 0 -0.00086572 0 0.77147
2.6445 -0.020014 -0.023645 -0.027084 -0.034937 -0.028863 -0.023039 -0.055104 -0.061335 -0.07146 -0.055436 -0.07238 0.33473 -0.0037295 -0.0027291 0.00072589 -0.0067231 0.022966 0.0045357 0.0027575 -0.0017241 -0.0095133 0 -0.015278 0 -0.00039526 0 -0.00055374 0 0.95472
2.6484 -0.02149 -0.023677 -0.030015 -0.03142 -0.035338 -0.017845 -0.053478 -0.053749 -0.060822 -0.061235 -0.073737 0.35011 -0.0037302 0.00012844 -0.00024166 -0.0021314 0.028479 0.0048687 0.00098807 0.0008081 -0.0057534 0 -0.015475 0 -2.7143e-05 0 -0.00023171 0 0.95907
2.6523 -0.022323 -0.022664 -0.030248 -0.028845 -0.036045 -0.018209 -0.042259 -0.038274 -0.043215 -0.054918 -0.062707 0.36285 -0.0027487 0.0010266 -0.00093514 0.0023594 0.027813 0.0026648 -0.0013241 0.0010512 -0.0023707 0 -0.015857 0 0.000845 0 -2.7811e-05 0 0.8178
2.6563 -0.023165 -0.022275 -0.027307 -0.026229 -0.0291 -0.023095 -0.027908 -0.024399 -0.028018 -0.039501 -0.043406 0.36706 -0.0021836 0.00012312 -0.0011687 0.0036408 0.021143 -0.00011875 -0.0033077 -0.00086913 -0.00033729 0 -0.016086 0 0.0015111 0 -7.3228e-05 0 0.60361
2.6602 -0.024358 -0.023832 -0.022981 -0.022513 -0.016984 -0.028562 -0.016221 -0.017361 -0.018889 -0.020633 -0.021422 0.36652 -0.0030159 -0.00072523 -0.00040027 0.0018916 0.01105 -0.0014134 -0.0034448 -0.003814 0.00054596 0 -0.015981 0 0.0013476 0 -0.00033989 0 0.39468
2.6641 -0.025649 -0.027186 -0.020505 -0.019254 -0.0065204 -0.031556 -0.0096265 -0.015368 -0.013314 -0.0051737 -0.0026372 0.36731 -0.0047775 -2.0989e-05 0.0019584 0.00020518 0.0012285 -0.00068174 -0.0010774 -0.0060471 0.00067509 0 -0.015758 0 0.00045846 0 -0.00060194 0 0.24844
2.668 -0.026527 -0.030651 -0.022221 -0.019552 -0.0049179 -0.031782 -0.0072523 -0.012946 -0.0069529 0.0012739 0.008092 0.36873 -0.0058321 0.0015236 0.0056863 0.0011463 -0.0053579 0.0008455 0.0023327 -0.0062713 5.6628e-05 0 -0.015828 0 -0.00033414 0 -0.00059401 0 0.19081
2.6719 -0.026756 -0.032176 -0.027608 -0.024356 -0.01432 -0.030446 -0.007063 -0.0072342 0.00094513 -0.0028281 0.0082958 0.36248 -0.0047708 0.0013536 0.0092249 0.0038309 -0.0075129 0.0015261 0.0040615 -0.0045503 -0.0012279 0 -0.016346 0 -0.00020413 0 -0.00024349 0 0.21818
2.6758 -0.026507 -0.0308 -0.033446 -0.030264 -0.029375 -0.027967 -0.0080384 -0.001245 0.005692 -0.013932 -0.0012298 0.34058 -0.0016837 -0.0023967 0.010313 0.0046329 -0.0055384 0.00094083 0.0027505 -0.0022143 -0.002296 0 -0.017017 0 0.00090668 0 0.0002353 0 0.30585
2.6797 -0.025966 -0.027199 -0.036116 -0.031631 -0.040446 -0.023518 -0.010822 -0.0010404 0.00065697 -0.025635 -0.016668 0.30313 0.0018294 -0.00854 0.0076253 0.00093881 -0.00038039 0.00023869 0.00015653 -0.00068736 -0.0017225 0 -0.01737 0 0.0021948 0 0.00048383 0 0.41905
2.6836 -0.024894 -0.02295 -0.034171 -0.025419 -0.040394 -0.016877 -0.016638 -0.0095882 -0.016557 -0.032916 -0.032648 0.25797 0.0038996 -0.01313 0.0021456 -0.0057789 0.0068005 0.00090019 -0.00021733 -0.00025663 0.0011151 0 -0.017244 0 0.0026877 0 0.00026542 0 0.52385
2.6875 -0.022631 -0.019247 -0.02904 -0.014313 -0.029587 -0.010205 -0.02546 -0.02326 -0.040362 -0.034949 -0.044217 0.21365 0.0037694 -0.01254 -0.0030718 -0.010745 0.014409 0.0031816 0.0032597 1.0473e-05 0.0049858 0 -0.016959 0 0.0020839 0 -0.00036701 0 0.59438
2.6914 -0.018638 -0.016201 -0.023375 -0.0049869 -0.015068 -0.0072132 -0.034799 -0.034289 -0.059268 -0.033996 -0.048288 0.17366 0.0021492 -0.0066937 -0.0048768 -0.0099573 0.020239 0.005812 0.0080455 0.0010646 0.0074685 0 -0.016973 0 0.00097019 0 -0.0011297 0 0.61321
2.6953 -0.013084 -0.013155 -0.018637 -0.0028439 -0.0047291 -0.0099403 -0.040128 -0.036725 -0.062656 -0.031564 -0.044029 0.13747 0.0003697 0.00057565 -0.0023103 -0.0037778 0.022054 0.0072492 0.0091942 0.0025822 0.0070682 0 -0.017353 0 0.00024471 0 -0.0017202 0 0.56708
2.6992 -0.0069559 -0.0095043 -0.014111 -0.0076979 -0.0015006 -0.016164 -0.037033 -0.030279 -0.047339 -0.025848 -0.032453 0.10509 -0.00078784 0.0045635 0.0026624 0.003299 0.018725 0.0072068 0.0040154 0.0029893 0.0047956 0 -0.017623 0 0.00032832 0 -0.0019943 0 0.44544
2.7031 -0.00157 -0.0051963 -0.008104 -0.01399 -0.0022126 -0.020312 -0.024069 -0.018846 -0.019204 -0.013418 -0.015773 0.078032 -0.0015245 0.0034836 0.0066497 0.0064356 0.010984 0.0068556 -0.0047684 0.00096111 0.0034186 0 -0.017192 0 0.00090415 0 -0.0019817 0 0.24762
2.707 0.002146 -0.00062052 -3.9073e-05 -0.01515 -0.0014719 -0.017526 -0.0044321 -0.0059825 0.010974 0.0061815 0.0031664 0.054651 -0.0024486 -0.00037473 0.0073691 0.0042851 0.0010447 0.007428 -0.010767 -0.0029851 0.0047947 0 -0.015979 0 0.001368 0 -0.0017812 0 -0.0052405
2.7109 0.0040955 0.0037317 0.0086031 -0.0083807 0.003388 -0.0074316 0.015084 0.0076384 0.033983 0.027557 0.021406 0.026331 -0.0036699 -0.0030658 0.0051483 -0.00047114 -0.0085813 0.0086276 -0.0093865 -0.0064616 0.0077824 0 -0.014608 0 0.0014703 0 -0.0014691 0 -0.2657
2.7148 0.0049495 0.0073695 0.015326 0.0037515 0.010588 0.0056968 0.027694 0.022328 0.046073 0.041755 0.036294 -0.017944 -0.0044771 -0.0025999 0.0022469 -0.0039985 -0.016071 0.0085703 -0.0020405 -0.0070192 0.0089749 0 -0.013936 0 0.0014866 0 -0.0011027 0 -0.47219
2.7188 0.0057001 0.0097108 0.018538 0.015598 0.016263 0.016435 0.030518 0.035689 0.04812 0.042308 0.045587 -0.080101 -0.0038957 -0.00036288 0.00076665 -0.0046494 -0.02038 0.0055331 0.0049619 -0.0042796 0.0058851 0 -0.014314 0 0.0017877 0 -0.00077533 0 -0.57361
2.7227 0.0071191 0.010224 0.018517 0.022287 0.018036 0.02212 0.025837 0.041935 0.042068 0.029892 0.047241 -0.14577 -0.0015867 0.00078008 0.0010728 -0.0037654 -0.020791 -6.732e-05 0.005992 -0.00043327 -0.00031974 0 -0.015277 0 0.0023187 0 -0.00061861 0 -0.55061
2.7266 0.009363 0.0089596 0.016681 0.022295 0.016421 0.023806 0.018661 0.035925 0.028649 0.011516 0.039502 -0.19142 0.0017302 -0.0004283 0.0020038 -0.0036424 -0.016846 -0.0054599 0.0010066 0.0014634 -0.0052893 0 -0.015958 0 0.0025821 0 -0.00071914 0 -0.42044
2.7305 0.01187 0.0069785 0.014159 0.017505 0.013352 0.023895 0.012594 0.01844 0.0085849 -0.0047621 0.022098 -0.20296 0.0046828 -0.0025176 0.0023848 -0.0050063 -0.0090238 -0.00752 -0.0047482 -2.8129e-05 -0.005044 0 -0.015853 0 0.0021698 0 -0.0010253 0 -0.22621
2.7344 0.013622 0.0060057 0.011227 0.011492 0.01005 0.023191 0.0076543 -0.002597 -0.014342 -0.01468 -0.0017343 -0.18985 0.0061004 -0.0031403 0.0021935 -0.0064564 0.00053104 -0.0053239 -0.0058319 -0.0036066 0.00048878 0 -0.015227 0 0.001282 0 -0.0013513 0 -0.022736
2.7383 0.013735 0.0072625 0.0080674 0.007502 0.0065773 0.020395 0.0019841 -0.016747 -0.03218 -0.01815 -0.024197 -0.18038 0.0056179 -0.0018071 0.0022559 -0.0061151 0.008313 -0.00094519 -0.0016069 -0.0064046 0.007225 0 -0.014805 0 0.00064947 0 -0.0014964 0 0.13193
2.7422 0.012101 0.010366 0.005763 0.0071139 0.0031778 0.014328 -0.0043165 -0.017846 -0.035982 -0.016003 -0.034991 -0.19953 0.0036403 -0.00055194 0.0029594 -0.0035807 0.011062 0.0023023 0.0034979 -0.0063665 0.010302 0 -0.015078 0 0.00087133 0 -0.0013852 0 0.1836
2.7461 0.0096241 0.013366 0.0061296 0.0098464 0.0013471 0.0063711 -0.0073347 -0.0073446 -0.021616 -0.007535 -0.026659 -0.24769 0.00087834 -0.0017717 0.0035007 -0.00026391 0.0076327 0.0026467 0.0044453 -0.0037535 0.0081038 0 -0.015872 0 0.0017988 0 -0.0011061 0 0.098088
2.75 0.0077476 0.014099 0.010239 0.013671 0.0029873 0.00039977 -0.0020026 0.0080947 0.0062941 0.0080105 -0.00022991 -0.29969 -0.0020337 -0.0054772 0.0025808 0.0019831 -0.00031442 0.0011775 0.00032535 -0.00059641 0.0033613 0 -0.016569 0 0.0025951 0 -0.0008221 0 -0.11392
2.7539 0.0074569 0.011822 0.017002 0.016196 0.0082755 -1.2859e-06 0.012584 0.02181 0.035843 0.027673 0.033296 -0.32596 -0.0045501 -0.0088723 -0.00013049 0.0023922 -0.0093447 0.00055019 -0.0050592 0.0012133 0.00043564 0 -0.016705 0 0.0024625 0 -0.0006389 0 -0.38161
2.7578 0.0084571 0.0077579 0.023314 0.015956 0.014544 0.0053782 0.030146 0.030347 0.054188 0.043531 0.057848 -0.31816 -0.0060515 -0.0088363 -0.0033347 0.0015343 -0.016115 0.0023318 -0.0069912 0.0013871 0.0013644 0 -0.016357 0 0.0013715 0 -0.00054683 0 -0.59122
2.7617 0.009246 0.0040772 0.02586 0.01296 0.017662 0.012739 0.040056 0.032744 0.05444 0.046702 0.061146 -0.29671 -0.0059186 -0.0049023 -0.0050578 0.00037614 -0.018672 0.0054706 -0.0041332 0.0010394 0.0042426 0 -0.015978 0 0.00010213 0 -0.00047254 0 -0.63812
2.7656 0.0081677 0.0022205 0.023131 0.0081039 0.01498 0.016673 0.03456 0.028277 0.038444 0.033938 0.041689 -0.29371 -0.0039712 0.00023718 -0.004362 -0.00063605 -0.016555 0.0072833 0.00068147 0.0012342 0.005244 0 -0.015898 0 -0.00045192 0 -0.00037534 0 -0.48552
2.7695 0.0047182 0.0019819 0.016077 0.0020674 0.007361 0.013707 0.014723 0.016178 0.014127 0.010913 0.0090941 -0.32612 -0.00090455 0.0032213 -0.0021272 -0.0015582 -0.010258 0.005986 0.0034954 0.0018065 0.0022536 0 -0.016017 0 -7.3796e-05 0 -0.00029461 0 -0.18921
2.7734 7.5275e-05 0.0020111 0.0071394 -0.0050619 -0.001382 0.0044212 -0.0098961 -0.0021173 -0.009872 -0.011235 -0.022209 -0.3824 0.0018242 0.0030469 -0.00011748 -0.0023147 -0.00099743 0.0023821 0.002836 0.0016043 -0.0032213 0 -0.015986 0 0.00061667 0 -0.00031547 0 0.1321
2.7773 -0.0036186 0.0011202 -0.0012039 -0.012848 -0.0070195 -0.0070434 -0.027678 -0.02121 -0.028128 -0.023504 -0.041145 -0.43317 0.002792 0.0016679 0.00071254 -0.0024406 0.0090587 -0.00084311 0.0005024 -0.0001353 -0.0074237 0 -0.015631 0 0.00076472 0 -0.00049856 0 0.36163
2.7813 -0.0047021 -0.00080447 -0.0071879 -0.019218 -0.0073325 -0.015374 -0.032288 -0.033465 -0.038747 -0.024429 -0.044498 -0.45565 0.0015595 0.0016839 0.0009441 -0.0016105 0.016819 -0.0015148 -0.00074377 -0.0026716 -0.0075602 0 -0.015169 0 7.4114e-05 0 -0.00083987 0 0.44038
2.7852 -0.0030653 -0.0029226 -0.0096958 -0.020608 -0.0028776 -0.016757 -0.025292 -0.033651 -0.041267 -0.019038 -0.035731 -0.45039 -0.0010273 0.0035567 0.0017506 -0.00030234 0.019284 0.00018402 8.8227e-05 -0.00408 -0.0039622 0 -0.014987 0 -0.00093043 0 -0.0012822 0 0.37977
2.7891 -5.6995e-05 -0.0042143 -0.0081953 -0.014237 0.0038397 -0.010551 -0.012827 -0.022506 -0.035017 -0.013032 -0.020575 -0.43742 -0.0035016 0.0052046 0.0033513 0.00033688 0.015201 0.0020527 0.0016976 -0.0028443 0.00047387 0 -0.015232 0 -0.0013828 0 -0.0017487 0 0.23225
2.793 0.0026084 -0.0040833 -0.0031687 -0.00097165 0.0097268 0.00053804 -0.00014693 -0.0058892 -0.019689 -0.007936 -0.0034657 -0.43762 -0.0048707 0.0043383 0.0045814 -0.00050733 0.0060674 0.0019655 0.0022416 0.00065173 0.0027412 0 -0.015642 0 -0.00083566 0 -0.0021638 0 0.051094
2.7969 0.0040245 -0.0024056 0.0035132 0.013967 0.012269 0.011721 0.011005 0.0097048 0.0026816 -0.0013651 0.013041 -0.45666 -0.0051824 0.0010733 0.0041049 -0.0024071 -0.0045358 -0.00028013 0.0012026 0.0041216 0.0018337 0 -0.015802 0 0.00037688 0 -0.0024568 0 -0.12957
2.8008 0.0044755 0.00067549 0.0092073 0.023764 0.010476 0.018375 0.020757 0.021048 0.026622 0.0086776 0.026928 -0.48456 -0.005089 -0.0019245 0.001987 -0.0038726 -0.01294 -0.0029919 -0.00047427 0.005019 -0.0010133 0 -0.015557 0 0.0014541 0 -0.002568 0 -0.28841
2.8047 0.0048978 0.0047586 0.012094 0.024535 0.0055765 0.018316 0.028061 0.028172 0.044555 0.02026 0.035788 -0.50849 -0.0049157 -0.0019718 -0.00013988 -0.0035691 -0.01721 -0.0042841 -0.0017014 0.002564 -0.0036668 0 -0.015173 0 0.0017942 0 -0.0024669 0 -0.40262
2.8086 0.0060257 0.0090204 0.01245 0.018001 0.0008371 0.012818 0.030077 0.031343 0.050043 0.028259 0.037406 -0.52526 -0.0042512 0.00096674 -0.00064319 -0.0014673 -0.017469 -0.0037479 -0.002298 -0.0015228 -0.0046051 0 -0.015075 0 0.0014227 0 -0.0021668 0 -0.44631
2.8125 0.0079331 0.012318 0.01222 0.0099962 -0.00011321 0.0056594 0.024753 0.029001 0.040947 0.028394 0.031048 -0.54216 -0.0025365 0.004196 0.0003797 0.0011313 -0.014831 -0.0025852 -0.0026814 -0.0042685 -0.0035252 0 -0.015452 0 0.00086562 0 -0.0017227 0 -0.40467
2.8164 0.010184 0.013783 0.013064 0.0059849 0.0041523 0.00073099 0.013734 0.019367 0.020644 0.020559 0.018125 -0.56693 -1.896e-05 0.0049157 0.0011008 0.0026621 -0.010199 -0.0022645 -0.0028601 -0.0037646 -0.0010612 0 -0.016087 0 0.00065297 0 -0.0012195 0 -0.28944
2.8203 0.012245 0.013488 0.014672 0.0073334 0.011352 -6.548e-05 0.0022265 0.0040797 -0.0032267 0.0086219 0.0019165 -0.59752 0.0020773 0.0029397 -0.00013895 0.0024312 -0.0041251 -0.0031105 -0.0021441 -0.00071692 0.0017552 0 -0.016569 0 0.00090814 0 -0.0007682 0 -0.14029
2.8242 0.01372 0.012483 0.015111 0.011291 0.016752 0.0027873 -0.0044158 -0.010473 -0.021708 -0.002422 -0.013078 -0.622 0.0025889 0.00077911 -0.0029077 0.00085073 0.0023901 -0.0041346 1.3322e-05 0.0020629 0.0038969 0 -0.016641 0 0.0013322 0 -0.00050428 0 -0.010369
2.8281 0.014316 0.012007 0.012996 0.014208 0.016692 0.0076375 -0.0042916 -0.016501 -0.027873 -0.0089251 -0.021834 -0.62848 0.0017324 0.0009861 -0.0048111 -0.0012073 0.0073488 -0.0041041 0.003077 0.0018891 0.0046809 0 -0.016352 0 0.0015199 0 -0.0005556 0 0.053647
2.832 0.013822 0.0125 0.0093016 0.014717 0.011628 0.012997 0.00054193 -0.010473 -0.019382 -0.0089756 -0.020091 -0.61613 0.0012365 0.0034028 -0.0037397 -0.0031087 0.0084095 -0.0027116 0.0055923 -0.0015979 0.0041235 0 -0.015914 0 0.0012981 0 -0.00096077 0 0.026245
2.8359 0.012296 0.013341 0.0068415 0.014041 0.0059128 0.017726 0.0067862 0.0039725 0.0006225 -0.0018158 -0.0065501 -0.59721 0.0028221 0.0051001 -6.57e-05 -0.0045276 0.0044356 -0.00077656 0.0063585 -0.0060459 0.0030366 0 -0.015481 0 0.00082706 0 -0.0015843 0 -0.090023
2.8398 0.010315 0.01357 0.0076893 0.013678 0.0042762 0.020389 0.012839 0.018682 0.024686 0.011733 0.015081 -0.58829 0.0062965 0.0031682 0.0035011 -0.0050631 -0.003396 0.00053402 0.0053458 -0.0081755 0.0025241 0 -0.015087 0 0.00044196 0 -0.0021201 0 -0.26319
2.8438 0.0088889 0.01288 0.011037 0.013315 0.0079521 0.019286 0.019009 0.026939 0.043997 0.027865 0.036375 -0.59776 0.0092129 -0.0022858 0.0044266 -0.0041189 -0.011987 0.0006013 0.0034107 -0.0063268 0.0030759 0 -0.014781 0 0.00040098 0 -0.0022347 0 -0.43691
2.8477 0.0088826 0.011918 0.013721 0.011347 0.013861 0.013897 0.025167 0.027532 0.051927 0.039729 0.047879 -0.61984 0.0087744 -0.0078415 0.0028198 -0.0014088 -0.017994 -0.00039559 0.0012888 -0.0017266 0.0040498 0 -0.014733 0 0.00072876 0 -0.0017826 0 -0.54655
2.8516 0.010333 0.011626 0.013079 0.0073658 0.017516 0.0065033 0.028851 0.023804 0.046523 0.040565 0.044474 -0.63967 0.0044572 -0.0095489 0.0013424 0.0023783 -0.019512 -0.0018395 -0.00084887 0.0025242 0.0041785 0 -0.015134 0 0.0012312 0 -0.00093308 0 -0.54616
2.8555 0.012293 0.012316 0.0094157 0.0036955 0.016927 0.0017565 0.026403 0.019361 0.030822 0.028585 0.028622 -0.64503 -0.0011333 -0.0062874 0.0025207 0.0055739 -0.016648 -0.0030715 -0.0027882 0.0038694 0.0027913 0 -0.015953 0 0.0016363 0 -8.8879e-05 0 -0.43423
2.8594 0.013485 0.013428 0.0056718 0.0038741 0.013978 0.0035518 0.016479 0.014951 0.011073 0.0094621 0.0088156 -0.63523 -0.0042228 -0.00067616 0.0060614 0.0064399 -0.010909 -0.0034867 -0.0035778 0.002126 0.00060852 0 -0.016822 0 0.0017579 0 0.00036412 0 -0.2598
2.8633 0.013326 0.014136 0.0046388 0.0091885 0.012232 0.011467 0.0025073 0.0092318 -0.005979 -0.0065073 -0.0057928 -0.62022 -0.0030458 0.0032181 0.0088932 0.0043406 -0.0042234 -0.0025677 -0.002002 -0.00070424 -0.00078022 0 -0.017246 0 0.0015849 0 0.00028957 0 -0.099533
2.8672 0.012433 0.014129 0.0064944 0.016695 0.013477 0.02023 -0.0087027 0.0019159 -0.015415 -0.011095 -0.010586 -0.61095 0.00067458 0.003245 0.0080297 0.00020039 0.0016429 -0.00021315 0.001922 -0.00232 -0.0003981 0 -0.016977 0 0.0012521 0 -0.00016084 0 -0.017275
2.8711 0.012087 0.013738 0.0090502 0.021056 0.016275 0.023442 -0.011452 -0.0044763 -0.015375 -0.0035136 -0.0068467 -0.60918 0.0033996 0.00063614 0.0035331 -0.0041267 0.0052411 0.0028075 0.006104 -0.0019913 0.0010755 0 -0.016232 0 0.00091813 0 -0.00071442 0 -0.031951
2.875 0.013033 0.013372 0.010273 0.018898 0.017603 0.018788 -0.0050514 -0.0062278 -0.0071755 0.009826 0.00094785 -0.60514 0.0030722 -0.0015443 -0.0013368 -0.0070212 0.0056195 0.0049279 0.0076144 -0.00085332 0.0018135 0 -0.015528 0 0.00064262 0 -0.0011876 0 -0.11468
2.8789 0.014651 0.012972 0.010305 0.011802 0.015692 0.010089 0.0061124 -0.001669 0.0054742 0.020746 0.0089196 -0.58561 0.00089373 -0.0013497 -0.0030091 -0.0078839 0.0027284 0.0047447 0.0052953 -0.00055491 0.00055535 0 -0.015269 0 0.00036266 0 -0.001558 0 -0.21422
2.8828 0.015302 0.01212 0.010849 0.0050459 0.011305 0.0040065 0.016168 0.0072904 0.017978 0.025138 0.015508 -0.54575 -0.00014441 0.00042384 -0.00079686 -0.0070944 -0.0023161 0.0022682 0.0012592 -0.0016357 -0.0020635 0 -0.01545 0 -8.1771e-06 0 -0.0018683 0 -0.28976
2.8867 0.013655 0.01066 0.012677 0.0031157 0.006647 0.0041138 0.021717 0.016711 0.026666 0.024497 0.020559 -0.49493 0.0014857 0.0012858 0.0026328 -0.0054383 -0.0075992 -0.00072813 -0.00055353 -0.0031201 -0.0039044 0 -0.015723 0 -0.00044507 0 -0.0020971 0 -0.32796
2.8906 0.0098841 0.0090258 0.014181 0.0060098 0.0034378 0.0077329 0.022952 0.023414 0.030052 0.02264 0.023739 -0.45117 0.0040798 -0.0003565 0.0039016 -0.0035926 -0.011344 -0.001878 0.0021949 -0.0035819 -0.003193 0 -0.015742 0 -0.0007732 0 -0.0021487 0 -0.33638
2.8945 0.0056573 0.0078091 0.012783 0.0096316 0.0021248 0.0086254 0.02163 0.026212 0.028699 0.021328 0.024231 -0.42819 0.0042663 -0.0035049 0.0020814 -0.0019616 -0.012728 -0.00013279 0.00794 -0.0025615 -0.00018539 0 -0.015462 0 -0.00077625 0 -0.0019709 0 -0.32443
2.8984 0.0028428 0.0069917 0.0079037 0.0097458 0.0024754 0.00319 0.018466 0.024907 0.023759 0.018916 0.021609 -0.42551 0.00042273 -0.0053088 -0.00063109 -0.00071893 -0.011921 0.0032492 0.012352 -0.00097812 0.0029186 0 -0.015144 0 -0.00036254 0 -0.001655 0 -0.28968
2.9023 0.0019977 0.0057479 0.0022218 0.005702 0.0041488 -0.0056581 0.012613 0.019003 0.01552 0.012784 0.016355 -0.42961 -0.005461 -0.0035651 -0.001238 0.0001528 -0.0094375 0.00565 0.012 -0.00021161 0.0037755 0 -0.015086 0 0.00036361 0 -0.0013888 0 -0.21949
2.9063 0.0019414 0.0031897 -0.00048345 0.0005153 0.0062384 -0.010789 0.0034442 0.0081925 0.0034814 0.0026566 0.0091487 -0.42519 -0.0094136 0.0012129 0.0011056 0.00080497 -0.0055549 0.0052713 0.0071701 -0.00078945 0.0018128 0 -0.015363 0 0.0011885 0 -0.0012887 0 -0.10425
2.9102 0.00080995 -0.00063121 0.00094511 -0.0025067 0.0066049 -0.007463 -0.0075293 -0.0058072 -0.011874 -0.0085166 1.3348e-05 -0.40693 -0.0090817 0.0059516 0.0043416 0.0013134 -0.00043714 0.0026374 0.0012554 -0.0019145 -0.001411 0 -0.015788 0 0.0019407 0 -0.0012852 0 0.048824
2.9141 -0.0023059 -0.0045452 0.003525 -0.0030919 0.0026933 0.0017941 -0.016835 -0.018585 -0.027372 -0.016705 -0.011136 -0.38191 -0.0057716 0.0073063 0.0055177 0.0014183 0.0052239 5.4495e-05 -0.0024959 -0.0022049 -0.0036272 0 -0.016097 0 0.0025517 0 -0.0011963 0 0.21113
2.918 -0.006557 -0.007228 0.0026528 -0.0039688 -0.0059948 0.0087046 -0.021324 -0.025191 -0.037663 -0.019662 -0.022667 -0.36131 -0.0029291 0.0042498 0.003469 0.0005803 0.0098855 -0.00048043 -0.0035842 -0.00088789 -0.0037151 0 -0.016151 0 0.0029794 0 -0.00093157 0 0.34061
2.9219 -0.010053 -0.0084229 -0.0035194 -0.0075841 -0.016028 0.0060226 -0.020452 -0.023674 -0.038312 -0.01792 -0.030329 -0.34921 -0.0026124 -0.001092 -0.00035058 -0.0014594 0.011747 0.0010159 -0.0037648 0.0016319 -0.0023912 0 -0.015998 0 0.0031092 0 -0.00062045 0 0.39873
2.9258 -0.011454 -0.0091751 -0.012069 -0.012984 -0.021419 -0.0062922 -0.016461 -0.016628 -0.029152 -0.013545 -0.029245 -0.33869 -0.0035434 -0.0049906 -0.0033912 -0.004013 0.0099301 0.0027476 -0.0043256 0.004214 -0.0012949 0 -0.015787 0 0.0027875 0 -0.00051657 0 0.36911
2.9297 -0.01103 -0.010764 -0.017735 -0.016182 -0.018141 -0.020845 -0.012349 -0.0089902 -0.014894 -0.0084012 -0.017937 -0.31864 -0.002723 -0.0048316 -0.0041334 -0.0054578 0.0052347 0.0030094 -0.0043153 0.0058756 -0.001461 0 -0.015653 0 0.0019981 0 -0.00075291 0 0.26846
2.9336 -0.01031 -0.013342 -0.01758 -0.013915 -0.0081858 -0.028581 -0.0095867 -0.0040463 -0.0021313 -0.003638 -0.00093068 -0.28463 0.0010464 -0.00091769 -0.0028081 -0.0042849 -0.00023231 0.0018384 -0.0017701 0.0063013 -0.0025517 0 -0.015663 0 0.0010027 0 -0.001187 0 0.14268
2.9375 -0.010699 -0.015657 -0.013454 -0.0072538 0.00094109 -0.025553 -0.0076203 -0.0015244 0.0048391 -0.00035068 0.013 -0.24411 0.0053992 0.0039521 -0.00045457 -0.00053365 -0.004281 0.00085936 0.0033852 0.0056877 -0.0033624 0 -0.015827 0 0.00025749 0 -0.0015028 0 0.047828
2.9414 -0.012356 -0.016185 -0.0099881 -0.0014406 0.0017327 -0.015238 -0.0054389 0.00043622 0.0058109 -8.9981e-06 0.016188 -0.21124 0.0063675 0.0066976 0.0022208 0.0036911 -0.0057107 0.0015362 0.008109 0.0043448 -0.0029543 0 -0.016101 0 0.00011564 0 -0.0014884 0 0.025179
2.9453 -0.01428 -0.014608 -0.01021 -0.001767 -0.0071262 -0.0052046 -0.0035281 0.00175 0.0028256 -0.0037368 0.0069503 -0.19604 0.0022712 0.0061957 0.0048673 0.0053948 -0.0044829 0.0036104 0.0084642 0.0025873 -0.0013777 0 -0.016387 0 0.00055325 0 -0.0012247 0 0.084124
2.9492 -0.015395 -0.01219 -0.013081 -0.0090672 -0.019392 -0.001571 -0.0041733 -0.00059046 -0.0029608 -0.011094 -0.0098471 -0.19712 -0.0043015 0.0038454 0.0067179 0.0029021 -0.0011661 0.0052958 0.0034071 0.00093789 0.00048611 0 -0.016547 0 0.0011737 0 -0.00099926 0 0.20211
2.9531 -0.015504 -0.010683 -0.015148 -0.018892 -0.026274 -0.0057522 -0.0095969 -0.0093963 -0.012113 -0.019761 -0.026585 -0.20357 -0.008495 0.0021619 0.0064702 -0.0026542 0.0035569 0.0050383 -0.0036703 0.00016776 0.0016165 0 -0.016486 0 0.001509 0 -0.0010251 0 0.33876
2.957 -0.015222 -0.010806 -0.014304 -0.025154 -0.023645 -0.015085 -0.019409 -0.023035 -0.024443 -0.026651 -0.037488 -0.20367 -0.0073793 0.0026631 0.0034859 -0.0079444 0.008807 0.0030887 -0.0075252 0.00083606 0.0014332 0 -0.016221 0 0.0013689 0 -0.0012368 0 0.45268
2.9609 -0.015045 -0.011738 -0.011662 -0.024979 -0.015111 -0.025415 -0.029628 -0.034732 -0.036119 -0.029497 -0.04045 -0.19292 -0.0024066 0.004784 -0.00084671 -0.0098495 0.013175 0.0013152 -0.0056263 0.0026329 -4.9307e-05 0 -0.015884 0 0.00094344 0 -0.0013629 0 0.51116
2.9648 -0.014601 -0.011999 -0.0097487 -0.020485 -0.0082905 -0.032912 -0.034444 -0.036976 -0.040307 -0.027595 -0.035767 -0.17569 0.0021262 0.0065888 -0.0034302 -0.0077839 0.014885 0.0014175 -0.00043693 0.0042588 -0.0023569 0 -0.015635 0 0.0005937 0 -0.0012002 0 0.4932
2.9688 -0.012905 -0.010778 -0.0092275 -0.016064 -0.0077718 -0.034405 -0.029809 -0.027492 -0.032017 -0.021406 -0.024437 -0.16054 0.0030364 0.0065128 -0.0018045 -0.0040233 0.012719 0.0032762 0.002823 0.0042302 -0.0047436 0 -0.015554 0 0.00054066 0 -0.00081401 0 0.3928
2.9727 -0.0094058 -0.0084124 -0.0078949 -0.013921 -0.011237 -0.027635 -0.016411 -0.01134 -0.013205 -0.011914 -0.0082833 -0.15394 0.0008559 0.0045795 0.0034055 -0.0017611 0.0070686 0.0050414 0.0009263 0.002117 -0.0063999 0 -0.015616 0 0.00072472 0 -0.00046955 0 0.22577
2.9766 -0.0047572 -0.0057312 -0.0032148 -0.012129 -0.012157 -0.012616 0.00017696 0.0029752 0.0070486 -0.00062082 0.008814 -0.15658 -0.0012265 0.0021393 0.0084554 -0.0025194 6.0102e-05 0.0048747 -0.0044924 -0.00085405 -0.006766 0 -0.015747 0 0.00091711 0 -0.00037262 0 0.033044
2.9805 -0.00047074 -0.0031191 0.004281 -0.0069907 -0.0063421 0.006815 0.012565 0.0099924 0.018469 0.010085 0.021243 -0.16402 -0.0007754 0.00055305 0.0093403 -0.0050556 -0.0055794 0.0026715 -0.0085498 -0.0025073 -0.0058688 0 -0.01589 0 0.00092941 0 -0.00048905 0 -0.12984
2.9844 0.0022815 -0.00036384 0.010538 0.0026126 0.0038181 0.023497 0.015951 0.010616 0.017113 0.017208 0.024676 -0.1697 0.0015869 0.00011828 0.0052041 -0.0065942 -0.0081767 0.00013354 -0.0076085 -0.0013252 -0.0043848 0 -0.016003 0 0.00072002 0 -0.000625 0 -0.21743
2.9883 0.0035894 0.0026399 0.011352 0.013135 0.011291 0.030421 0.010929 0.0096623 0.0079968 0.018528 0.01947 -0.16869 0.0031274 0.00015349 -0.00082335 -0.0052382 -0.0079824 -0.00083348 -0.0024671 0.0023144 -0.0032262 0 -0.016017 0 0.00035236 0 -0.00067099 0 -0.2183
2.9922 0.004549 0.0052496 0.0064111 0.018723 0.010569 0.025208 0.0027302 0.010469 0.00038374 0.014127 0.010793 -0.16024 0.0020407 -3.5189e-05 -0.0042484 -0.0015042 -0.0065874 0.00015684 0.0025487 0.006326 -0.0028539 0 -0.015843 0 -7.9609e-05 0 -0.00073435 0 -0.15914
2.9961 0.006064 0.0063748 -4.8193e-05 0.016064 0.0024035 0.012042 -0.0025649 0.011925 -0.00015783 0.006573 0.0045572 -0.14835 -0.00057485 -0.00039414 -0.002979 0.0022108 -0.005447 0.0017467 0.0035191 0.008436 -0.0028562 0 -0.015465 0 -0.00045477 0 -0.00099823 0 -0.084144
3 0.0078801 0.0055435 -0.0028075 0.0074057 -0.0069297 -0.00087003 -0.0021416 0.010501 0.0041061 -0.00065406 0.0025628 -0.13949 -0.0017618 -0.00033059 0.0011637 0.0036264 -0.0048021 0.0022543 0.00018366 0.0078111 -0.0022101 0 -0.015023 0 -0.00059806 0 -0.0014423 0 -0.025939
3.0039 0.0088237 0.0036442 -8.3682e-05 -0.0010031 -0.010781 -0.0066377 0.0021047 0.0047764 0.006266 -0.0052187 0.0015768 -0.13846 0.00030846 0.0004218 0.0044411 0.0022972 -0.0038633 0.0013338 -0.0042565 0.0054716 -0.00010328 0 -0.014765 0 -0.0003415 0 -0.0017356 0 0.0080632
3.0078 0.0080522 0.0024666 0.0054056 -0.0037445 -0.006942 -0.0038377 0.0057377 -0.0023626 0.0020619 -0.0066972 -0.0024732 -0.14503 0.0043464 0.0012857 0.0046687 -0.00026334 -0.0019568 0.00029887 -0.0062411 0.0031957 0.0032781 0 -0.014851 0 0.00031512 0 -0.0014677 0 0.024445
3.0117 0.0061043 0.0033262 0.0095829 -0.00018897 0.0017064 0.0035184 0.0057084 -0.0060427 -0.0056121 -0.0056139 -0.0091759 -0.15429 0.0068685 0.0012923 0.0028793 -0.0019243 0.00050029 0.00084034 -0.0048335 0.0019156 0.0066068 0 -0.015193 0 0.0011025 0 -0.0005478 0 0.022343
3.0156 0.0046787 0.0059906 0.011047 0.0056675 0.010386 0.0097284 0.0028476 -0.0037727 -0.0091101 -0.0020891 -0.012712 -0.16098 0.0051876 8.0794e-05 0.0018236 -0.0014775 0.0021128 0.0033755 -0.0020531 0.0010276 0.0080751 0 -0.015493 0 0.0016079 0 0.00060053 0 -0.01387
3.0195 0.0052493 0.0088789 0.011935 0.0090216 0.015997 0.011564 0.00098037 0.0025573 -0.0029901 0.004221 -0.0068428 -0.16388 -0.00021276 -0.0015895 0.0030634 0.0007982 0.0015965 0.0065629 -0.00066289 -0.00078666 0.0064823 0 -0.015499 0 0.001586 0 0.0012748 0 -0.098132
3.0234 0.0077371 0.010338 0.014919 0.0081779 0.018117 0.0096876 0.0035424 0.008846 0.010889 0.012756 0.0085555 -0.16612 -0.0059245 -0.0023859 0.0056062 0.0036963 -0.0011333 0.0083995 -0.0016722 -0.0040068 0.0021081 0 -0.015247 0 0.0011829 0 0.0010025 0 -0.2183
3.0273 0.01045 0.0098541 0.019635 0.005252 0.017596 0.0068498 0.01059 0.012636 0.024574 0.020912 0.025761 -0.17053 -0.0081577 -0.0015244 0.0072417 0.0059956 -0.004812 0.007872 -0.0036834 -0.007456 -0.0031543 0 -0.015049 0 0.00082692 0 -9.315e-05 0 -0.33039
3.0313 0.011379 0.008205 0.022422 0.0035059 0.015037 0.0050542 0.01862 0.014655 0.030146 0.024871 0.034449 -0.17492 -0.0054552 0.000592 0.0069252 0.0069439 -0.0077052 0.0056914 -0.0043194 -0.0090667 -0.0065862 0 -0.015216 0 0.00084115 0 -0.0013807 0 -0.38215
3.0352 0.0097368 0.0065985 0.019761 0.0041698 0.010851 0.0043033 0.023165 0.016735 0.025281 0.022208 0.029648 -0.17265 0.0004182 0.0027902 0.0056286 0.0062174 -0.008742 0.0035245 -0.002256 -0.007633 -0.006069 0 -0.015753 0 0.0011318 0 -0.002193 0 -0.34897
3.0391 0.0064765 0.0056683 0.011989 0.0057243 0.0061782 0.0036253 0.021884 0.018707 0.013877 0.014104 0.015494 -0.15908 0.005806 0.00414 0.004883 0.0038253 -0.0080034 0.0024883 0.0017774 -0.0039897 -0.0014459 0 -0.016334 0 0.0012718 0 -0.0022921 0 -0.25136
3.043 0.0034262 0.005161 0.0034514 0.0059741 0.0028755 0.0028655 0.015753 0.017909 0.002171 0.0049278 0.0016284 -0.1376 0.007549 0.0045744 0.0047839 0.00028681 -0.0063112 0.002275 0.0055555 -0.00047219 0.005063 0 -0.016583 0 0.00093247 0 -0.0019628 0 -0.13888
3.0469 0.0018806 0.0043798 -0.0011795 0.0045216 0.0020493 0.0031922 0.0078052 0.012004 -0.0056663 -0.00079661 -0.0044516 -0.11825 0.0048265 0.0046098 0.003775 -0.0031874 -0.0044374 0.0016445 0.0068349 0.00097374 0.009907 0 -0.016402 0 0.00025469 0 -0.0016957 0 -0.053872
3.0508 0.001808 0.0028239 -0.00090618 0.0030588 0.0026592 0.0057355 0.00089407 0.0021498 -0.0089793 -0.0016695 -0.002482 -0.10898 -0.00054239 0.0045972 0.00052555 -0.0050574 -0.0026698 -0.0002163 0.0047378 0.00038572 0.010325 0 -0.01603 0 -0.00021862 0 -0.0017602 0 -0.0056595
3.0547 0.0021658 0.0004909 0.0010615 0.0032785 0.0020634 0.0097353 -0.0036807 -0.0070258 -0.0091455 -0.00021751 0.0018337 -0.10737 -0.0053484 0.004355 -0.0041664 -0.0044375 -0.00099633 -0.0027298 0.000321 -0.000394 0.0062187 0 -0.015786 0 -2.0964e-05 0 -0.0020243 0 0.025897
3.0586 0.0018447 -0.002218 0.00060729 0.0046828 -0.0015859 0.012189 -0.0060557 -0.010997 -0.0076597 -0.00056866 0.0024602 -0.1019 -0.0070107 0.0035363 -0.0076798 -0.0019889 0.00046854 -0.0042649 -0.0039137 0.00041777 0.00035042 0 -0.015755 0 0.0007871 0 -0.0021322 0 0.065006
3.0625 0.00037808 -0.0047367 -0.0034677 0.0046752 -0.0073463 0.0097118 -0.0069895 -0.0091449 -0.0056652 -0.0049538 -0.0022725 -0.082858 -0.005179 0.0022518 -0.0080065 0.00022915 0.0013757 -0.0035431 -0.00538 0.0026818 -0.0035145 0 -0.01574 0 0.0016272 0 -0.0018491 0 0.11759
3.0664 -0.0020193 -0.0065427 -0.0086883 0.00098412 -0.012041 0.0012807 -0.0073404 -0.0051268 -0.0044284 -0.011853 -0.0094388 -0.053037 -0.0018778 0.0012055 -0.0058593 0.00015605 0.0014921 -0.00092205 -0.0029893 0.004278 -0.0032814 0 -0.015513 0 0.0018778 0 -0.0012668 0 0.16974
3.0703 -0.0048355 -0.0073685 -0.011613 -0.0059409 -0.013063 -0.01043 -0.007964 -0.003484 -0.0051318 -0.017127 -0.014802 -0.02732 3.1613e-05 0.001148 -0.0041241 -0.0025852 0.0010837 0.0016065 0.0020245 0.0030645 2.0433e-05 0 -0.015088 0 0.0013829 0 -0.00071793 0 0.20334
3.0742 -0.0075681 -0.0074197 -0.011076 -0.012981 -0.010766 -0.020464 -0.0094764 -0.0057638 -0.0076621 -0.017111 -0.016024 -0.020261 -0.00091634 0.0021948 -0.0049853 -0.006153 0.00080832 0.0018455 0.0067782 -0.00086282 0.0032019 0 -0.014733 0 0.00053946 0 -0.00049903 0 0.21112
3.0781 -0.0097656 -0.007395 -0.0088369 -0.016904 -0.0080676 -0.024856 -0.011692 -0.009772 -0.0099599 -0.011312 -0.013393 -0.032878 -0.0035768 0.0036929 -0.0075526 -0.0077352 0.001104 -0.00082044 0.008658 -0.0047838 0.0035374 0 -0.014688 0 -8.2505e-05 0 -0.000641 0 0.19891
3.082 -0.01103 -0.0081023 -0.0074043 -0.017024 -0.0076068 -0.023253 -0.013391 -0.012342 -0.0094393 -0.0029476 -0.0086782 -0.051451 -0.0051149 0.004731 -0.0085193 -0.0057104 0.0016763 -0.0047475 0.0071442 -0.0054348 0.00086762 0 -0.014911 0 -0.00020711 0 -0.00090158 0 0.17827
3.0859 -0.011229 -0.0098338 -0.0076108 -0.01546 -0.0092959 -0.018788 -0.013148 -0.012602 -0.0057349 0.0028651 -0.00407 -0.059951 -0.0034521 0.0047647 -0.0054176 -0.0009665 0.0017291 -0.0071276 0.0040631 -0.0018669 -0.0025527 0 -0.015113 0 1.667e-05 0 -0.00096512 0 0.16097
3.0898 -0.01078 -0.012032 -0.0084494 -0.014821 -0.01072 -0.015322 -0.010893 -0.012482 -0.0020656 0.0020299 -0.0019483 -0.05428 0.00081926 0.0038041 0.00066125 0.0037548 0.0008938 -0.0060815 0.0019912 0.0034889 -0.0042123 0 -0.015079 0 0.00027773 0 -0.00068379 0 0.15981
3.0938 -0.010621 -0.01366 -0.0090035 -0.015667 -0.0099677 -0.014401 -0.0086755 -0.014249 -0.0032701 -0.0061317 -0.0044693 -0.044405 0.0048294 0.0021716 0.0056771 0.005961 -1.1447e-05 -0.0020844 0.0021407 0.0066664 -0.0034941 0 -0.014923 0 0.00043826 0 -0.0001818 0 0.18866
3.0977 -0.011641 -0.014053 -0.010019 -0.016247 -0.0079425 -0.01455 -0.0094383 -0.017838 -0.011674 -0.018261 -0.012097 -0.042477 0.0059058 0.00026525 0.0061894 0.0051788 0.00066763 0.0024805 0.003557 0.0054523 -0.0019038 0 -0.014983 0 0.00060028 0 0.00024259 0 0.25405
3.1016 -0.013929 -0.013488 -0.013177 -0.014722 -0.007674 -0.013427 -0.014374 -0.020796 -0.024357 -0.028512 -0.02209 -0.04931 0.0039399 -0.0014102 0.0025186 0.002928 0.0039484 0.0052966 0.0042739 0.0012649 -0.0013207 0 -0.015437 0 0.00088641 0 0.00033579 0 0.34208
3.1055 -0.016483 -0.012902 -0.018785 -0.011508 -0.011172 -0.010703 -0.021153 -0.020738 -0.034507 -0.031624 -0.029056 -0.053572 0.0014446 -0.0021938 -0.0015526 0.0010628 0.0087937 0.0059271 0.0032538 -0.0020779 -0.0020748 0 -0.016025 0 0.0012228 0 6.6157e-05 0 0.41541
3.1094 -0.017775 -0.012992 -0.024503 -0.0092382 -0.01696 -0.0087304 -0.024985 -0.01762 -0.03603 -0.025902 -0.028177 -0.044967 0.0011975 -0.0015963 -0.0023199 0.00010653 0.012208 0.0058541 0.0012482 -0.0016762 -0.0027258 0 -0.016187 0 0.0013805 0 -0.00036635 0 0.43044
3.1133 -0.016811 -0.013564 -0.026774 -0.010163 -0.020888 -0.0101 -0.022081 -0.013488 -0.027682 -0.014287 -0.018904 -0.027629 0.0036424 0.00010222 0.00041711 -0.00086639 0.011198 0.0066864 -0.00016136 0.0019367 -0.0016749 0 -0.015553 0 0.0012212 0 -0.00069003 0 0.36631
3.1172 -0.013884 -0.013742 -0.023823 -0.013492 -0.01968 -0.01434 -0.012767 -0.010148 -0.013513 -0.0026224 -0.0058144 -0.018722 0.0064654 0.0016676 0.0033192 -0.0027919 0.005245 0.0082002 -0.00025667 0.0052726 0.0010889 0 -0.014331 0 0.00086274 0 -0.00076483 0 0.24307
3.1211 -0.010372 -0.012796 -0.017334 -0.015466 -0.013884 -0.017247 -0.0015277 -0.0074259 0.00026606 0.0038727 0.0044504 -0.031991 0.0067094 0.0016726 0.0028676 -0.0051665 -0.0027855 0.008166 0.00015585 0.0049171 0.0038968 0 -0.013217 0 0.00057035 0 -0.00066905 0 0.11215
3.125 -0.007732 -0.010694 -0.011074 -0.012463 -0.0074058 -0.014188 0.0061512 -0.0039736 0.0090365 0.0035497 0.0077033 -0.062383 0.0034157 -0.00019943 -0.001143 -0.0061786 -0.0083246 0.0043635 -0.00025539 0.00046122 0.0050318 0 -0.012868 0 0.00049002 0 -0.00060259 0 0.024607
3.1289 -0.0064648 -0.0078812 -0.0076651 -0.0045013 -0.0039936 -0.0047949 0.0075002 0.00031261 0.011273 -0.0013432 0.0043783 -0.088503 -0.0016199 -0.0025168 -0.00534 -0.0044528 -0.0082543 -0.0029001 -0.0018135 -0.0051427 0.004383 0 -0.013403 0 0.00051662 0 -0.00069444 0 0.0014827
3.1328 -0.0058599 -0.0046268 -0.0065291 0.0041101 -0.0039701 0.0054166 0.0037046 0.0031074 0.0076117 -0.0069422 -0.0021379 -0.092616 -0.0055005 -0.0030023 -0.0059469 -0.00074355 -0.0030707 -0.010152 -0.0034305 -0.0079809 0.0034016 0 -0.014356 0 0.000439 0 -0.00088671 0 0.028066
3.1367 -0.0046715 -0.00081421 -0.0048399 0.0078183 -0.0042651 0.0087642 -0.0019489 0.0014126 -0.00048754 -0.010572 -0.0088332 -0.079487 -0.0065729 -0.00047258 -0.0022923 0.0022309 0.0036744 -0.012896 -0.0037634 -0.0061997 0.0034135 0 -0.015101 0 0.00019964 0 -0.00099959 0 0.072061
3.1406 -0.002132 0.0035314 -0.0004709 0.0041742 -0.0016249 0.0018929 -0.0068236 -0.0051367 -0.010766 -0.011764 -0.014592 -0.074474 -0.0053351 0.0038616 0.0027057 0.0019627 0.0081209 -0.0089968 -0.0026606 -0.0011911 0.0040843 0 -0.015354 0 -1.8235e-05 0 -0.00091324 0 0.10592
3.1445 0.0015151 0.0076343 0.005925 -0.004107 0.0041378 -0.010511 -0.0098914 -0.01269 -0.019405 -0.011015 -0.018788 -0.1004 -0.003413 0.00708 0.0054402 -0.0014891 0.008675 -0.00050361 -0.0012921 0.0037642 0.0037286 0 -0.015304 0 2.7976e-05 0 -0.000689 0 0.114
3.1484 0.0053305 0.010206 0.011592 -0.011019 0.0099805 -0.018483 -0.01044 -0.015241 -0.021435 -0.0080237 -0.01922 -0.15402 -0.0019698 0.0068542 0.0049774 -0.0051741 0.0063468 0.007668 -0.00076979 0.0059888 0.0012476 0 -0.015322 0 0.00038708 0 -0.00050862 0 0.084097
3.1523 0.0084922 0.010585 0.014302 -0.011441 0.012673 -0.014252 -0.0066624 -0.0089008 -0.013243 -0.0014925 -0.012474 -0.20521 -0.0011162 0.0034222 0.0035913 -0.0054931 0.0029245 0.011213 -0.00074195 0.0049923 -0.0022947 0 -0.015561 0 0.00085826 0 -0.00049129 0 0.00015887
3.1563 0.010882 0.0097015 0.014353 -0.0042861 0.01207 0.0016231 0.0035588 0.0051747 0.0043923 0.0091421 0.0029414 -0.22151 -0.00048844 -0.00055437 0.0040451 -0.001229 -0.00096885 0.0092857 0.00041127 0.0022247 -0.0042372 0 -0.015838 0 0.0011807 0 -0.00057591 0 -0.14896
3.1602 0.01297 0.0096689 0.014094 0.0075424 0.01139 0.020601 0.019844 0.021568 0.025521 0.021879 0.023669 -0.19687 0.00010525 -0.0021886 0.0064342 0.0052397 -0.0059634 0.0045783 0.0037903 -0.00031934 -0.0027065 0 -0.015863 0 0.0012537 0 -0.00059492 0 -0.34911
3.1641 0.015172 0.012057 0.015551 0.019694 0.01413 0.032643 0.037329 0.034224 0.041816 0.032359 0.042137 -0.15787 0.00080395 -0.00068067 0.0078318 0.0096753 -0.012233 0.00084308 0.0083615 -0.0013334 0.0014135 0 -0.015571 0 0.0011588 0 -0.00046675 0 -0.54983
3.168 0.017288 0.016329 0.018438 0.028945 0.020434 0.03335 0.048228 0.039779 0.047245 0.036369 0.050912 -0.1413 0.0021192 0.0022941 0.0051954 0.0092786 -0.018008 0.00010372 0.011303 -0.00056243 0.0049433 0 -0.015204 0 0.00099569 0 -0.00030085 0 -0.6798
3.1719 0.018562 0.020009 0.020374 0.033907 0.026363 0.026011 0.046623 0.038226 0.04124 0.03265 0.047326 -0.16266 0.0046259 0.0043549 -0.0012726 0.0048162 -0.020211 0.0017218 0.010261 0.0014701 0.0050603 0 -0.015108 0 0.0007551 0 -0.00029001 0 -0.68406
3.1758 0.018307 0.020633 0.019021 0.034144 0.026911 0.017547 0.03291 0.031274 0.028189 0.023616 0.034595 -0.20391 0.0078585 0.004578 -0.0076647 -0.00014392 -0.016963 0.0036471 0.0055243 0.0038332 0.001773 0 -0.015433 0 0.00038998 0 -0.00049003 0 -0.55777
3.1797 0.01654 0.017802 0.014227 0.029401 0.020255 0.012593 0.014057 0.020685 0.014018 0.013486 0.018851 -0.23079 0.0097526 0.0040184 -0.0094561 -0.0021554 -0.0096263 0.0043612 6.1778e-05 0.0054827 -0.0020678 0 -0.016031 0 -1.5613e-05 0 -0.0007238 0 -0.35165
3.1836 0.014024 0.013439 0.0083413 0.02011 0.0095955 0.010947 -0.00084759 0.0082353 0.0027683 0.0055917 0.0050849 -0.22317 0.0078914 0.0042455 -0.0054137 -0.00049242 -0.0022184 0.0037982 -0.0027393 0.0056517 -0.0032511 0 -0.016594 0 -0.00022451 0 -0.00073561 0 -0.14494
3.1875 0.011683 0.010028 0.0045374 0.0085167 0.00099379 0.009788 -0.0063991 -0.0033246 -0.004432 0.0011171 -0.0045411 -0.19106 0.0019534 0.0055075 0.0012282 0.0026341 0.0015848 0.0028094 -0.0016797 0.004326 -0.00091388 0 -0.016891 0 -5.6325e-05 0 -0.00045951 0 -0.0052281
3.1914 0.0098739 0.0084952 0.0045523 -0.0012963 -0.0010282 0.0075086 -0.0035884 -0.010234 -0.007936 -0.00015435 -0.00943 -0.16287 -0.0050191 0.0064385 0.0054032 0.0041978 0.0012335 0.0020971 0.0015475 0.0023994 0.0029323 0 -0.01688 0 0.00038066 0 -0.00012261 0 0.038982
3.1953 0.0081953 0.0076968 0.0075484 -0.0053721 0.0033871 0.0050496 0.0023024 -0.0095755 -0.0077044 0.0014981 -0.0087911 -0.15854 -0.0083629 0.0055878 0.0043115 0.0028639 -0.00068143 0.0017317 0.0040538 0.0011353 0.0053817 0 -0.016661 0 0.00072434 0 -4.9754e-05 0 0.0003766
3.1992 0.0059689 0.0058853 0.010778 -0.0026717 0.0098708 0.0038617 0.0063245 -0.0017352 -0.0030124 0.0059291 -0.0019339 -0.17268 -0.0055918 0.0031652 -0.00057659 -0.00018539 -0.0011963 0.0014751 0.0042243 0.0011847 0.0051613 0 -0.016359 0 0.00068387 0 -0.00034265 0 -0.083296
3.2031 0.0029441 0.0025574 0.011394 0.0036564 0.013164 0.0033667 0.0069796 0.0089126 0.0059962 0.012034 0.0095948 -0.18216 0.0010913 0.0011458 -0.0051471 -0.0025762 0.00013767 0.001279 0.0027873 0.0019873 0.0034097 0 -0.016073 0 0.00033992 0 -0.00075942 0 -0.16749
3.207 -0.00045636 -0.0011735 0.0080866 0.0079728 0.010585 0.0011103 0.005673 0.016178 0.016523 0.016909 0.020744 -0.16901 0.0062294 0.0015319 -0.006195 -0.0028659 0.0010625 0.001351 0.0017307 0.0021931 0.0022275 0 -0.015887 0 8.3718e-05 0 -0.0009413 0 -0.21159
3.2109 -0.003565 -0.0039508 0.0015903 0.0058655 0.0031843 -0.0044373 0.0038388 0.0157 0.023114 0.016775 0.024783 -0.1368 0.005633 0.0044381 -0.0037192 -0.0016104 -0.00067253 0.001852 0.002264 0.0008384 0.0026151 0 -0.015874 0 0.00022085 0 -0.00077942 0 -0.18445
3.2148 -0.006119 -0.0057308 -0.0060515 -0.0028325 -0.0057302 -0.011627 0.00092699 0.0073355 0.020128 0.0093852 0.017425 -0.10613 4.5215e-05 0.0078729 -0.00024305 -0.00060021 -0.0043911 0.00271 0.0037217 -0.0017405 0.0037965 0 -0.016041 0 0.00064363 0 -0.00054667 0 -0.071873
3.2188 -0.0084403 -0.0078007 -0.012763 -0.014027 -0.013025 -0.016696 -0.0048497 -0.0053458 0.0053645 -0.0039929 -1.3217e-05 -0.095391 -0.0054831 0.0094285 0.0017495 -0.001089 -0.0064047 0.0037645 0.0042604 -0.0040815 0.0043643 0 -0.016284 0 0.00093925 0 -0.00063143 0 0.11336
3.2227 -0.010933 -0.011206 -0.017384 -0.022315 -0.017236 -0.017318 -0.014021 -0.017698 -0.017614 -0.018843 -0.021071 -0.10548 -0.0060714 0.0082343 0.0017 -0.002594 -0.0031486 0.0049376 0.0025485 -0.0047031 0.0038646 0 -0.016427 0 0.00084713 0 -0.0011133 0 0.32745
3.2266 -0.013421 -0.015275 -0.019799 -0.024578 -0.018489 -0.014935 -0.024297 -0.026484 -0.040378 -0.02985 -0.037861 -0.12168 -0.0012716 0.0053414 0.00067758 -0.003249 0.0052518 0.0060885 -0.001096 -0.003172 0.003163 0 -0.01634 0 0.00057607 0 -0.0016095 0 0.50702
3.2305 -0.015084 -0.017911 -0.020429 -0.021554 -0.017638 -0.013214 -0.031617 -0.030547 -0.053674 -0.033723 -0.045155 -0.1288 0.0047774 0.002341 -0.00031863 -0.0013656 0.014387 0.0067167 -0.0049801 -0.0002892 0.0033397 0 -0.01604 0 0.00060001 0 -0.001584 0 0.5954
3.2344 -0.015184 -0.017496 -0.01968 -0.016499 -0.015647 -0.014059 -0.032933 -0.029944 -0.052383 -0.030481 -0.042163 -0.12445 0.0073255 -0.00021466 -0.0014534 0.0030922 0.018739 0.0060524 -0.0072927 0.0025714 0.0044072 0 -0.015688 0 0.0011031 0 -0.00085676 0 0.5704
3.2383 -0.013929 -0.014565 -0.017847 -0.012441 -0.013527 -0.015394 -0.028316 -0.025084 -0.038321 -0.022705 -0.031641 -0.11857 0.0052812 -0.0029256 -0.003458 0.0082854 0.015957 0.0037316 -0.0072119 0.0042549 0.0052408 0 -0.015467 0 0.0016691 0 0.00016853 0 0.45587
3.2422 -0.012542 -0.011505 -0.015399 -0.010377 -0.012303 -0.013394 -0.020704 -0.016925 -0.019007 -0.013801 -0.017922 -0.12178 0.0018189 -0.0061768 -0.0061814 0.011699 0.0085522 0.00047936 -0.0051032 0.0041678 0.0047536 0 -0.015458 0 0.0016181 0 0.00079576 0 0.30864
3.2461 -0.012293 -0.010484 -0.013134 -0.0096355 -0.012541 -0.0071784 -0.01374 -0.0077244 -0.0032021 -0.0065833 -0.0054198 -0.13453 0.0010108 -0.0089325 -0.0080522 0.011849 0.0016058 -0.0020495 -0.001941 0.002242 0.0030214 0 -0.015604 0 0.00072298 0 0.00059888 0 0.18856
3.25 -0.013285 -0.011561 -0.011799 -0.0095365 -0.013737 -0.0010716 -0.009663 -0.00095622 0.0038282 -0.002652 0.0022408 -0.14709 0.0039371 -0.0092301 -0.0072286 0.0092249 -0.0013196 -0.0024163 0.0013592 -0.001065 0.0011537 0 -0.015774 0 -0.00042049 0 -0.00025155 0 0.13009
3.2539 -0.014143 -0.012744 -0.011411 -0.010411 -0.014315 -0.0015219 -0.0087232 0.00027025 0.0022668 -0.0022714 0.0031104 -0.14933 0.0079797 -0.0061021 -0.003408 0.0057769 -0.0004841 -0.00061296 0.0041852 -0.0046607 7.9008e-05 0 -0.015846 0 -0.00082979 0 -0.0011782 0 0.13143
3.2578 -0.013033 -0.011864 -0.010973 -0.0129 -0.012587 -0.010954 -0.010011 -0.0046454 -0.0039249 -0.0044399 -0.002131 -0.14041 0.0096743 -0.00098835 0.0015143 0.0033777 0.0012622 0.0018314 0.0060842 -0.0070107 -0.00042255 0 -0.01576 0 -3.7989e-05 0 -0.0016981 0 0.16448
3.2617 -0.0091874 -0.0084072 -0.0090877 -0.016322 -0.0080588 -0.02425 -0.012412 -0.012894 -0.010425 -0.0072696 -0.010084 -0.13003 0.0080375 0.0030283 0.0047132 0.0024631 0.0016764 0.0030711 0.0066221 -0.006937 -0.0013716 0 -0.015538 0 0.0014013 0 -0.0017617 0 0.19498
3.2656 -0.0035875 -0.0036462 -0.0050873 -0.017995 -0.0019555 -0.031599 -0.014734 -0.019589 -0.014842 -0.0088283 -0.016141 -0.13075 0.0051066 0.0037535 0.0045833 0.0019402 0.0010944 0.0024164 0.0055147 -0.0045813 -0.003287 0 -0.015279 0 0.0023522 0 -0.0016506 0 0.19826
3.2695 0.0018153 0.00082842 0.00031923 -0.014672 0.003579 -0.025773 -0.015312 -0.020537 -0.016492 -0.0080734 -0.016927 -0.14842 0.0034653 0.0018998 0.0018896 0.00042578 0.0014475 0.00070524 0.0029299 -0.0015778 -0.0053575 0 -0.01514 0 0.002117 0 -0.0016071 0 0.16309
3.2734 0.0056434 0.0045302 0.0055511 -0.0052054 0.0070132 -0.0078155 -0.012095 -0.014468 -0.0148 -0.0051412 -0.011907 -0.17786 0.0035499 0.00057435 -0.0010379 -0.002248 0.0035803 -0.0006996 -0.00037414 3.5382e-05 -0.0060846 0 -0.015267 0 0.0010782 0 -0.0016017 0 0.086935
3.2773 0.0080126 0.0080687 0.0094151 0.0077889 0.0084137 0.013584 -0.0037466 -0.0032507 -0.008599 -0.00071234 -0.0029623 -0.20644 0.003499 0.0024972 -0.0022696 -0.0046113 0.0057225 -0.0012064 -0.0033024 -0.00056904 -0.0048634 0 -0.015682 0 0.00032578 0 -0.0014537 0 -0.027971
3.2813 0.010067 0.011956 0.011955 0.019001 0.0091266 0.028347 0.0089411 0.0097053 0.0026548 0.0048893 0.0074207 -0.22218 0.0014783 0.0073943 -0.001659 -0.0046901 0.0047365 -0.0012832 -0.0049631 -0.0023111 -0.0029021 0 -0.016231 0 0.00061252 0 -0.0011216 0 -0.1727
3.2852 0.012688 0.015705 0.014095 0.023779 0.01057 0.031621 0.022642 0.021368 0.017059 0.011846 0.017568 -0.22106 -0.0021408 0.011972 -0.00056798 -0.0017886 -0.00098839 -0.0015864 -0.0051285 -0.0031922 -0.0024046 0 -0.016656 0 0.0016405 0 -0.00080599 0 -0.32721
3.2891 0.015662 0.018254 0.016501 0.021355 0.013253 0.025795 0.032806 0.029927 0.030128 0.02001 0.026543 -0.20958 -0.0050486 0.012597 -0.00039367 0.0026594 -0.0097273 -0.0020402 -0.0042782 -0.0021644 -0.0046115 0 -0.016778 0 0.0023676 0 -0.00074227 0 -0.46164
3.293 0.018032 0.019189 0.018855 0.015447 0.016727 0.017282 0.036057 0.034486 0.037172 0.028032 0.033269 -0.20099 -0.005321 0.0083665 -0.0013067 0.0060293 -0.017414 -0.001965 -0.0031867 -0.00013335 -0.0084776 0 -0.016636 0 0.0020242 0 -0.00091989 0 -0.54713
3.2969 0.019149 0.019331 0.020311 0.01169 0.020151 0.011621 0.03211 0.034595 0.036479 0.033643 0.036359 -0.20708 -0.003287 0.0019097 -0.0022273 0.0065223 -0.020593 -0.0010821 -0.0023734 0.00091385 -0.011292 0 -0.016426 0 0.00084188 0 -0.0010653 0 -0.57042
3.3008 0.019262 0.019924 0.020565 0.013762 0.022693 0.010826 0.023906 0.0305 0.030544 0.035148 0.035168 -0.23001 -0.0010388 -0.0026973 -0.0018644 0.0045275 -0.018782 -0.00011978 -0.0018441 -0.00012814 -0.010807 0 -0.016289 0 -0.00020516 0 -0.00093415 0 -0.54109
3.3047 0.019088 0.021264 0.020297 0.021002 0.023484 0.013955 0.015859 0.023773 0.02409 0.032783 0.030849 -0.25969 -0.0002459 -0.0030256 0.000193 0.0021138 -0.014368 -0.00012834 -0.0013123 -0.0023231 -0.0070596 0 -0.016151 0 -0.00035531 0 -0.00060172 0 -0.48442
3.3086 0.018903 0.022263 0.020431 0.029088 0.021664 0.018987 0.011329 0.017193 0.020433 0.028498 0.025873 -0.27959 -0.00065828 0.00018005 0.0031825 0.0011129 -0.010365 -0.0011294 -0.00066326 -0.0034954 -0.0023204 0 -0.015802 0 0.00025387 0 -0.00041496 0 -0.42453
3.3125 0.018222 0.021497 0.021001 0.033056 0.017083 0.023836 0.010851 0.013245 0.019177 0.024223 0.022027 -0.27798 -0.00080518 0.0040492 0.0057211 0.0015566 -0.0081242 -0.0016927 -0.00019621 -0.0022453 0.00075186 0 -0.015165 0 0.00082906 0 -0.00062231 0 -0.37025
3.3164 0.016426 0.018681 0.020978 0.030345 0.01122 0.026317 0.012137 0.01216 0.017057 0.02029 0.018781 -0.25652 3.4824e-05 0.0059655 0.00664 0.001912 -0.0068249 -0.00021597 -0.00038422 0.00076542 0.0011597 0 -0.014492 0 0.00079701 0 -0.0010633 0 -0.31429
3.3203 0.013626 0.015002 0.019358 0.021893 0.0070329 0.024376 0.011785 0.011407 0.011098 0.015628 0.013892 -0.22901 0.00084923 0.0051798 0.0055535 0.00086102 -0.004853 0.0031936 -0.0013682 0.0034819 0.00013297 0 -0.014235 0 0.00038703 0 -0.0012701 0 -0.24504
3.3242 0.010706 0.011929 0.016353 0.010933 0.0070471 0.017257 0.0076896 0.0076937 0.0014792 0.0095746 0.0060062 -0.21035 1.0171e-05 0.0026325 0.0029844 -0.0011271 -0.0016134 0.0062606 -0.0027001 0.0043694 -0.00011888 0 -0.014669 0 0.00032959 0 -0.00091594 0 -0.16079
3.3281 0.0083846 0.009706 0.013249 0.00078058 0.010806 0.0066063 0.00066918 0.00023382 -0.0080477 0.0033526 -0.0031411 -0.20447 -0.0027138 -0.00030638 0.00012309 -0.0020234 0.0018026 0.0063089 -0.0036349 0.0036632 0.0017089 0 -0.015594 0 0.001015 0 -0.00016649 0 -0.07488
3.332 0.0062757 0.0071478 0.010928 -0.0067312 0.014152 -0.0040115 -0.0057937 -0.0075761 -0.012368 -0.00053738 -0.009264 -0.20151 -0.0054704 -0.0027839 -0.0016952 -0.00015514 0.00348 0.0027727 -0.0037232 0.0027719 0.0050579 0 -0.016442 0 0.0020185 0 0.00043899 0 -0.0085172
3.3359 0.0030636 0.0029844 0.0086842 -0.011377 0.011797 -0.011251 -0.0077582 -0.010156 -0.0082909 -0.00063879 -0.0086982 -0.18709 -0.0058202 -0.0044696 -0.0016825 0.0039562 0.0022038 -0.0020122 -0.0031222 0.0025489 0.0080981 0 -0.016721 0 0.0025065 0 0.00047994 0 0.022942
3.3398 -0.0021783 -0.0026188 0.0048632 -0.01366 0.001736 -0.014006 -0.0037492 -0.0044417 0.0030316 0.0016731 -0.0016221 -0.15578 -0.0030046 -0.0051444 -0.00013523 0.0076176 -0.0015592 -0.0046968 -0.0023144 0.0022874 0.0091837 0 -0.016421 0 0.0021085 0 3.3073e-05 0 0.021163
3.3438 -0.0087643 -0.0079845 -0.001078 -0.013969 -0.012254 -0.013527 0.003565 0.0064594 0.015858 0.0028605 0.0074153 -0.11683 0.0012386 -0.0046535 0.0016513 0.0079661 -0.0058039 -0.0038158 -0.0015482 0.00052096 0.0079304 0 -0.015983 0 0.0013346 0 -0.00044571 0 0.007776
3.3477 -0.014581 -0.011442 -0.0073221 -0.012498 -0.022813 -0.011723 0.0083912 0.014188 0.022084 -9.2694e-05 0.012114 -0.086843 0.0041095 -0.0032707 0.0022494 0.0042698 -0.0080064 -0.00093312 -0.00063935 -0.0031651 0.0052045 0 -0.015861 0 0.0010746 0 -0.00061187 0 0.018172
3.3516 -0.01769 -0.012935 -0.010978 -0.0098516 -0.024747 -0.0095839 0.0052697 0.010697 0.015261 -0.0074309 0.0081212 -0.075928 0.0040579 -0.0018229 0.0012239 -0.0014164 -0.0063662 0.0010641 0.00060891 -0.0071787 0.0022961 0 -0.016077 0 0.0016622 0 -0.00058189 0 0.087712
3.3555 -0.017923 -0.014067 -0.011007 -0.0076091 -0.019586 -0.0073142 -0.0071304 -0.0055434 -0.0053446 -0.016828 -0.0047682 -0.07942 0.001867 -0.0011614 -0.00043433 -0.0057357 -0.00068704 0.00080724 0.0018304 -0.0088835 9.8192e-05 0 -0.016209 0 0.002459 0 -0.00076995 0 0.23345
3.3594 -0.016965 -0.016501 -0.009796 -0.008077 -0.014633 -0.0057066 -0.024558 -0.027724 -0.033108 -0.025581 -0.022886 -0.082418 -0.0003021 -0.0014419 -0.0010888 -0.0063621 0.0074329 -0.00041228 0.0021012 -0.0066819 -0.0011304 0 -0.015831 0 0.0024196 0 -0.0013786 0 0.43795
3.3633 -0.016816 -0.020273 -0.011276 -0.013033 -0.016736 -0.0066873 -0.039348 -0.045033 -0.056588 -0.032391 -0.040535 -0.072594 -0.00081098 -0.0020645 9.6293e-05 -0.0033571 0.015202 -0.00028614 0.00070113 -0.0013481 -0.0014822 0 -0.014975 0 0.0011168 0 -0.0020892 0 0.64585
3.3672 -0.018066 -0.023685 -0.016928 -0.022109 -0.025993 -0.011836 -0.044957 -0.049928 -0.06556 -0.036982 -0.052026 -0.049882 0.00035335 -0.0024398 0.0023306 0.0012341 0.019845 0.0018613 -0.0020605 0.0045339 -0.0010662 0 -0.014166 0 -0.0007616 0 -0.0023092 0 0.78167
3.3711 -0.019603 -0.024873 -0.023573 -0.032024 -0.035136 -0.020123 -0.039793 -0.042673 -0.056972 -0.038373 -0.053347 -0.025285 0.0019922 -0.0027102 0.003847 0.0048682 0.01989 0.0042148 -0.0048625 0.0084425 3.1961e-05 0 -0.013979 0 -0.0019435 0 -0.0017562 0 0.78574
3.375 -0.019924 -0.023495 -0.025628 -0.037666 -0.035582 -0.027453 -0.027717 -0.029807 -0.036577 -0.034307 -0.043539 -0.011293 0.0028879 -0.0034485 0.0035298 0.0058164 0.015807 0.0043145 -0.0063663 0.0094647 0.0015573 0 -0.014527 0 -0.0016484 0 -0.00078668 0 0.64914
3.3789 -0.018694 -0.020928 -0.020266 -0.034903 -0.025074 -0.029202 -0.015025 -0.018333 -0.014775 -0.023218 -0.02549 -0.013243 0.0025846 -0.0045062 0.0020066 0.0036416 0.0095758 0.0016799 -0.0062806 0.0084004 0.00297 0 -0.015373 0 -0.00022582 0 -0.00010778 0 0.42371
3.3828 -0.016988 -0.018877 -0.010699 -0.023571 -0.01009 -0.023918 -0.0063088 -0.010854 0.00027814 -0.0071321 -0.0053115 -0.028484 0.0013066 -0.004396 0.0010865 -0.00094867 0.0034665 -0.0015485 -0.0054073 0.0067007 0.003604 0 -0.015925 0 0.0011934 0 -0.00013355 0 0.1966
3.3867 -0.016064 -0.017817 -0.0040831 -0.0084794 -0.00066807 -0.014871 -0.002291 -0.0055777 0.0068849 0.0077137 0.010094 -0.051784 -0.00051507 -0.0013532 0.001987 -0.0064166 -0.0010764 -0.0026536 -0.0045771 0.0053721 0.0029989 0 -0.015934 0 0.0016623 0 -0.00061634 0 0.044235
3.3906 -0.015975 -0.016781 -0.0055138 0.002796 -0.0020801 -0.0078158 -0.00092921 -0.00040269 0.0082391 0.014086 0.016141 -0.079927 -0.0024834 0.0045398 0.0040405 -0.010804 -0.0036654 -0.00096924 -0.0035887 0.0046278 0.001145 0 -0.015622 0 0.0011132 0 -0.00092345 0 -0.0032377
3.3945 -0.015495 -0.014564 -0.01351 0.0043602 -0.010678 -0.006702 -0.00037919 0.0034387 0.0071177 0.0087395 0.012301 -0.11101 -0.0041545 0.010326 0.0052175 -0.01244 -0.0043421 0.0016222 -0.0013782 0.0041495 -0.0015156 0 -0.015369 0 0.00023143 0 -0.00068169 0 0.03588
3.3984 -0.01341 -0.011052 -0.02126 -0.0041523 -0.01749 -0.010938 -0.0010059 0.0019773 0.0023097 -0.0049579 0.0013483 -0.14091 -0.0049773 0.011855 0.0040681 -0.01081 -0.0029104 0.0028066 0.0025926 0.003387 -0.0042655 0 -0.015309 0 -0.00025643 0 -0.00014002 0 0.12153
3.4023 -0.0098334 -0.0073703 -0.022583 -0.017118 -0.016117 -0.016348 -0.0046722 -0.0071804 -0.0094922 -0.019138 -0.012812 -0.16298 -0.0044618 0.0072651 0.0012248 -0.0069515 0.00093452 0.0023175 0.0071367 0.0016946 -0.006304 0 -0.015257 0 -0.0001707 0 0.00011311 0 0.22046
3.4063 -0.0061581 -0.0047962 -0.017048 -0.026371 -0.0077746 -0.01863 -0.012051 -0.021107 -0.028091 -0.026641 -0.026525 -0.17307 -0.0024124 -0.00080616 -0.0010738 -0.0028214 0.0067028 0.0021546 0.009776 -0.0014063 -0.0068996 0 -0.015013 0 0.00012956 0 -0.00021828 0 0.31217
3.4102 -0.0036834 -0.0036024 -0.0095429 -0.026212 0.00078614 -0.016146 -0.020512 -0.032245 -0.046272 -0.025081 -0.036021 -0.17513 0.0009851 -0.0067331 -0.0010917 5.583e-05 0.012381 0.0043059 0.0087225 -0.0056651 -0.0055841 0 -0.01468 0 0.00020731 0 -0.00081208 0 0.37337
3.4141 -0.0023129 -0.0029158 -0.0049783 -0.01644 0.0040053 -0.0099917 -0.024702 -0.033286 -0.052716 -0.016807 -0.036785 -0.18062 0.0051548 -0.0063462 0.00067641 0.0015403 0.014906 0.0083694 0.0046576 -0.0096836 -0.0024376 0 -0.014615 0 -4.9538e-05 0 -0.001052 0 0.36562
3.418 -0.00067425 -0.001595 -0.0035037 -0.0014956 0.0023405 -0.0020734 -0.019733 -0.022156 -0.03982 -0.0056369 -0.024941 -0.20018 0.0090342 -0.00054567 0.0019061 0.0025508 0.011883 0.011591 0.00050506 -0.01135 0.0016887 0 -0.015041 0 -0.00041743 0 -0.00067538 0 0.24902
3.4219 0.0024427 0.00084234 -0.00096504 0.013163 0.00090051 0.0064151 -0.0047088 -0.0030417 -0.01008 0.0061153 -0.00075674 -0.23426 0.011055 0.0053424 0.00070534 0.0037714 0.0033909 0.011332 -0.00084002 -0.0092072 0.0053176 0 -0.015724 0 -0.00061231 0 -7.7178e-05 0 0.017526
3.4258 0.0067776 0.0040804 0.0060582 0.024312 0.0037678 0.014755 0.015986 0.016901 0.024493 0.017734 0.028773 -0.27168 0.0096618 0.0061846 -0.0023996 0.0047108 -0.007606 0.0074943 0.0011019 -0.0038133 0.006995 0 -0.016097 0 -0.00051693 0 5.4835e-05 0 -0.27524
3.4297 0.010752 0.007568 0.015937 0.031471 0.0098827 0.021584 0.034624 0.031897 0.049674 0.028051 0.051792 -0.29819 0.0044605 0.0015892 -0.0047256 0.0041359 -0.016759 0.0025276 0.0040442 0.0021669 0.0061545 0 -0.015772 0 -0.00018249 0 -0.00057902 0 -0.52937
3.4336 0.012949 0.011022 0.02296 0.035001 0.014428 0.024794 0.044063 0.039463 0.057294 0.034204 0.058045 -0.30831 -0.0028226 -0.0038141 -0.0038057 0.0014935 -0.02078 -0.00084051 0.0049586 0.0055132 0.003576 0 -0.014956 0 0.00028831 0 -0.0015748 0 -0.65029
3.4375 0.013464 0.01435 0.022741 0.034296 0.013985 0.023041 0.041292 0.039391 0.04846 0.033097 0.045599 -0.30977 -0.008749 -0.004709 0.00031149 -0.0021686 -0.01912 -0.001766 0.00266 0.0046054 0.00097492 0 -0.014329 0 0.00079124 0 -0.0021943 0 -0.60414
3.4414 0.01378 0.017257 0.016681 0.028168 0.010074 0.017455 0.028675 0.032236 0.030499 0.024354 0.022325 -0.31636 -0.010226 -4.6205e-05 0.0049987 -0.0048618 -0.013776 -0.0013238 -0.0013223 0.00053384 -0.00010763 0 -0.014457 0 0.0011825 0 -0.0020523 0 -0.43638
3.4453 0.01529 0.019145 0.01095 0.017101 0.0075783 0.011583 0.012525 0.019519 0.011449 0.011736 0.00060052 -0.33536 -0.0068399 0.0060345 0.0072791 -0.0053766 -0.0076114 -0.00079663 -0.0042253 -0.0037013 0.00067703 0 -0.015255 0 0.0012876 0 -0.0014432 0 -0.24104
3.4492 0.017876 0.01953 0.010923 0.0048449 0.0098479 0.0091945 -8.7675e-06 0.0050926 -0.0032222 0.001291 -0.010664 -0.3606 -0.0013949 0.008172 0.0062408 -0.0043794 -0.0026311 -0.0003643 -0.0044107 -0.0052553 0.0023619 0 -0.016016 0 0.0010298 0 -0.00099599 0 -0.1056
3.4531 0.019892 0.018509 0.016447 -0.0028225 0.015509 0.01168 -0.0041238 -0.0049574 -0.010448 -0.0023886 -0.010353 -0.37743 0.0021684 0.0048236 0.0034233 -0.0037324 0.00054476 0.00041515 -0.0025171 -0.003214 0.0035346 0 -0.016021 0 0.00055572 0 -0.0010274 0 -0.070666
3.457 0.019544 0.016689 0.022412 -0.001798 0.02006 0.017182 0.00076091 -0.0053319 -0.0083936 0.0012994 -0.0030206 -0.37525 0.0019217 -0.00047254 0.00098358 -0.0046529 0.0019616 0.0012369 -0.00062153 0.001092 0.0034451 0 -0.01519 0 0.0001787 0 -0.001255 0 -0.12601
3.4609 0.016384 0.014608 0.023774 0.0070319 0.020362 0.022037 0.011156 0.004396 0.0030626 0.0094547 0.0066231 -0.35673 -0.00055692 -0.0027826 -0.0003999 -0.0065335 0.0014282 0.00082315 -0.00043055 0.0051963 0.0023867 0 -0.014189 0 0.00013306 0 -0.0011516 0 -0.23295
3.4648 0.011624 0.012256 0.019917 0.017769 0.017331 0.023176 0.021488 0.01843 0.020532 0.018168 0.016927 -0.33572 -0.0017505 -0.00073663 -0.0017843 -0.0076084 -0.0014918 -0.0015355 -0.0021165 0.0070535 0.0010766 0 -0.013881 0 0.00036382 0 -0.00055911 0 -0.34737
3.4688 0.0071354 0.0092497 0.01429 0.023134 0.014269 0.019612 0.026899 0.028076 0.03677 0.024511 0.027576 -0.32591 0.00054483 0.0021717 -0.0042464 -0.0067721 -0.0065439 -0.0043999 -0.0044922 0.0060349 -0.00025621 0 -0.014601 0 0.00057333 0 8.3546e-05 0 -0.42843
3.4727 0.0041427 0.0054914 0.010196 0.019172 0.012937 0.012386 0.025388 0.02754 0.043624 0.026683 0.035816 -0.3301 0.0052552 0.0012685 -0.0071264 -0.0046666 -0.011937 -0.0047751 -0.0059678 0.0029739 -0.0020581 0 -0.015867 0 0.00049576 0 0.00014978 0 -0.43944
3.4766 0.0026869 0.0015889 0.0074481 0.0076083 0.011707 0.0036651 0.018203 0.017576 0.03673 0.023316 0.035793 -0.33915 0.0091012 -0.0042724 -0.0082199 -0.0029123 -0.014729 -0.00087348 -0.0053965 -0.00050913 -0.0046442 0 -0.016778 0 0.0001311 0 -0.00053346 0 -0.35563
3.4805 0.0020664 -0.0014712 0.0032715 -0.0056471 0.0077385 -0.0040236 0.0084758 0.0041216 0.018278 0.013696 0.022852 -0.3412 0.0095615 -0.010112 -0.0058824 -0.0023128 -0.01254 0.0055984 -0.0025027 -0.0029352 -0.0072524 0 -0.016738 0 -0.00028658 0 -0.0014602 0 -0.18126
3.4844 0.0015835 -0.0031033 -0.0038345 -0.01441 0.00067979 -0.0083205 -0.00076644 -0.0065647 -0.0044085 -0.00077691 -0.00093169 -0.33276 0.0068481 -0.010608 -0.00095062 -0.0019737 -0.0054096 0.010302 0.0019042 -0.003707 -0.0081444 0 -0.015906 0 -0.00052912 0 -0.0018758 0 0.039193
3.4883 0.00087346 -0.0035797 -0.011679 -0.015629 -0.0062371 -0.0077634 -0.0077935 -0.011895 -0.02319 -0.015669 -0.025772 -0.32172 0.00315 -0.0042446 0.0035743 -0.00034589 0.0037583 0.0099498 0.0059396 -0.0033133 -0.0060097 0 -0.015025 0 -0.00055384 0 -0.0014534 0 0.23321
3.4922 -0.00025569 -0.0037146 -0.016116 -0.010259 -0.0090779 -0.0027552 -0.012019 -0.013044 -0.032895 -0.024985 -0.039734 -0.31974 0.00021524 0.0046202 0.0049755 0.0028493 0.01075 0.0053986 0.007313 -0.002847 -0.0015156 0 -0.014797 0 -0.00044758 0 -0.00056887 0 0.33486
3.4961 -0.0020057 -0.0041298 -0.015085 -0.0018006 -0.0071168 0.0040454 -0.013191 -0.012061 -0.032335 -0.024709 -0.036765 -0.3306 -0.0020763 0.0094078 0.0031349 0.0058861 0.012607 0.00096922 0.0047948 -0.0030889 0.0026088 0 -0.015341 0 -0.00024569 0 7.7647e-05 0 0.32025
3.5 -0.0044319 -0.0048497 -0.010662 0.0058201 -0.0036504 0.0087422 -0.011076 -0.0095328 -0.023196 -0.015725 -0.02063 -0.34523 -0.0047313 0.0069743 0.0004789 0.00643 0.0093696 0.00038724 -0.00041784 -0.0038224 0.003418 0 -0.01614 0 0.00012017 0 0.00011132 0 0.2185
3.5039 -0.0071253 -0.0055537 -0.0069546 0.0096007 -0.002774 0.0083368 -0.0060656 -0.0051035 -0.0089125 -0.0034989 -0.0016685 -0.34833 -0.0075452 1.3437e-05 -0.00042498 0.0038099 0.0037456 0.0032358 -0.0049034 -0.0040079 0.00015558 0 -0.016481 0 0.00066403 0 -0.00022071 0 0.091267
3.5078 -0.0092011 -0.0060752 -0.0061441 0.007927 -0.0053863 0.0025232 8.4794e-05 0.00030114 0.0056533 0.0054875 0.010536 -0.33158 -0.0084504 -0.0058108 0.00069213 -9.3503e-05 -0.00094622 0.0054953 -0.005276 -0.0027806 -0.0049166 0 -0.01601 0 0.0011843 0 -0.00036058 0 -0.0027318
3.5117 -0.0097771 -0.0065137 -0.00681 0.0008571 -0.0084902 -0.0062223 0.0045341 0.0036664 0.014885 0.0077693 0.012536 -0.3022 -0.0053306 -0.0069957 0.0016985 -0.0023388 -0.0029251 0.0037443 -0.0010019 -0.00042848 -0.0081937 0 -0.014978 0 0.0013565 0 -2.2224e-05 0 -0.033991
3.5156 -0.0085971 -0.0068616 -0.0061445 -0.0094573 -0.0084284 -0.014236 0.0048855 0.0020133 0.01467 0.0043187 0.0069274 -0.27874 0.0014329 -0.0046861 0.00040139 -0.0014606 -0.0026305 -0.001156 0.004757 0.0016116 -0.0076028 0 -0.014036 0 0.001055 0 0.00052641 0 -0.0064984
3.5195 -0.0062644 -0.0067048 -0.0034383 -0.018848 -0.0046476 -0.018618 0.00086875 -0.0044396 0.0053197 -0.0013113 -0.0015172 -0.27684 0.0084312 -0.0025207 -0.0029693 0.0013323 -0.0016727 -0.004697 0.0074453 0.0018665 -0.004179 0 -0.013752 0 0.00056859 0 0.00072751 0 0.054379
3.5234 -0.0038936 -0.005529 -0.00096629 -0.022574 -0.00015536 -0.018227 -0.0053045 -0.011493 -0.0075843 -0.0060269 -0.0092128 -0.29639 0.011587 -0.0024988 -0.0056149 0.0034027 -0.0011914 -0.0031982 0.0049026 9.4034e-05 -0.00092155 0 -0.014237 0 0.00041206 0 0.00025731 0 0.11702
3.5273 -0.0024706 -0.0034293 -0.0013706 -0.017951 0.0016125 -0.013563 -0.010336 -0.01388 -0.016166 -0.008765 -0.014219 -0.32122 0.0093727 -0.0032325 -0.0046095 0.0031345 -0.0010755 0.0022915 -0.00068032 -0.0024739 2.5127e-05 0 -0.015113 0 0.00084121 0 -0.00069353 0 0.15411
3.5313 -0.0023765 -0.0014054 -0.0045413 -0.006573 8.9397e-05 -0.0062973 -0.011899 -0.009546 -0.015481 -0.0098467 -0.015147 -0.33222 0.0039231 -0.0021637 0.00032033 0.0012539 -0.0005457 0.0066417 -0.0045663 -0.0041579 -0.00074314 0 -0.015831 0 0.0015391 0 -0.0016086 0 0.15002
3.5352 -0.0032837 -0.00069904 -0.0075429 0.0058466 -0.0023441 0.0010823 -0.0097642 -0.0014393 -0.0069873 -0.0095728 -0.011199 -0.32321 -0.00093897 0.00093648 0.0062921 -0.00011881 0.00069304 0.005361 -0.0035785 -0.0041489 -0.00068853 0 -0.016067 0 0.0018369 0 -0.0020748 0 0.10737
3.5391 -0.0043417 -0.0016307 -0.0077298 0.012571 -0.0032661 0.0058615 -0.0053573 0.0048543 0.0026601 -0.0078476 -0.0037526 -0.30615 -0.0028089 0.003169 0.0095412 0.0003906 0.0019647 -0.0011495 0.0011776 -0.0028916 0.0019784 0 -0.015919 0 0.0013189 0 -0.002042 0 0.048615
3.543 -0.0045113 -0.0030708 -0.0055995 0.010136 -0.0026707 0.0063838 -0.00049241 0.0055354 0.0066 -0.0049868 0.0028805 -0.30099 -0.0020964 0.0014565 0.0084154 0.0021912 0.0022723 -0.0079266 0.0054673 -0.001309 0.0063258 0 -0.015756 0 0.00024482 0 -0.0017331 0 0.0060343
3.5469 -0.0030119 -0.0032239 -0.0041435 0.00083956 -0.002254 0.0034265 0.0035088 0.0012851 0.0025991 -0.0022877 0.0037821 -0.31848 -0.00076192 -0.0037886 0.0044394 0.0034762 0.0013692 -0.010001 0.0058476 0.00015401 0.0093843 0 -0.015886 0 -0.00064185 0 -0.0013801 0 0.00087422
3.5508 0.00018947 -0.001156 -0.0053237 -0.0086384 -0.0025621 0.00016777 0.0059329 -0.0037582 -0.0057702 -0.0011893 -0.002271 -0.35079 -7.9441e-05 -0.0082691 0.00066325 0.0030098 8.7034e-05 -0.0067643 0.002674 0.0015863 0.0088775 0 -0.016287 0 -0.000762 0 -0.0010757 0 0.024896
3.5547 0.0041326 0.0023248 -0.0075884 -0.011749 -0.0016144 -4.5878e-07 0.0066023 -0.005367 -0.011907 -0.0016402 -0.010503 -0.37775 0.00022902 -0.0074691 -0.0010116 0.0011435 -0.00050937 -0.0020626 -0.00053932 0.002817 0.0054008 0 -0.016651 0 -0.00018892 0 -0.0008339 0 0.040889
3.5586 0.0072264 0.0053115 -0.007357 -0.0065591 0.0029887 0.0035849 0.0061393 -0.0019345 -0.010371 -0.0015442 -0.012817 -0.38334 0.00093688 -0.0010198 -0.0010644 -0.00078057 -0.00035008 -0.00024098 -0.00060446 0.0029189 0.0019515 0 -0.016665 0 0.00048891 0 -0.00070094 0 0.0064833
3.5625 0.0082139 0.0064282 -0.0030642 0.0031436 0.010584 0.0079217 0.0061403 0.00521 0.00025318 0.001648 -0.0040501 -0.36802 0.0019313 0.0064957 -0.0012348 -0.0018156 -0.00067656 -0.0021803 0.0024455 0.00091589 0.0012419 0 -0.016306 0 0.00077238 0 -0.0007349 0 -0.093393
3.5664 0.0071276 0.0059562 0.0026433 0.01095 0.016735 0.0088485 0.0083487 0.013187 0.016738 0.0083258 0.013238 -0.34652 0.0022545 0.0092502 -0.0024106 -0.0021248 -0.0029226 -0.0050688 0.0057087 -0.0028391 0.0033257 0 -0.015866 0 0.00070294 0 -0.00088052 0 -0.2293
3.5703 0.0053943 0.005433 0.0052077 0.012716 0.016842 0.0051511 0.012851 0.018948 0.032341 0.015553 0.029661 -0.33411 0.0014479 0.005075 -0.0036872 -0.0024595 -0.0070283 -0.005699 0.0063748 -0.0062056 0.0057414 0 -0.015693 0 0.00071563 0 -0.0009312 0 -0.33966
3.5742 0.0048144 0.0061495 0.0028007 0.0093536 0.010857 0.00035195 0.016889 0.019981 0.039198 0.018787 0.035175 -0.33389 0.00041838 -0.002851 -0.0034443 -0.003161 -0.010781 -0.0036749 0.0042207 -0.0066504 0.0059438 0 -0.015885 0 0.0010823 0 -0.00069169 0 -0.36598
3.5781 0.0061302 0.0079894 -0.0015888 0.0053894 0.0041712 -0.00010037 0.016145 0.014963 0.031919 0.01536 0.025791 -0.3365 0.0005538 -0.0088691 -0.0012421 -0.00379 -0.011075 -0.0013811 0.0013348 -0.0035187 0.003654 0 -0.016203 0 0.0015625 0 -0.00020854 0 -0.28855
3.582 0.0083962 0.0096616 -0.0030482 0.0046466 0.0031523 0.0058193 0.0083668 0.0048821 0.011426 0.0068672 0.0059888 -0.3312 0.0019437 -0.009453 0.0014251 -0.0036418 -0.0063555 -0.0011333 -0.00025887 0.00099783 0.00093833 0 -0.016295 0 0.0016525 0 0.00019046 0 -0.1405
3.5859 0.0097771 0.0099917 0.00020005 0.0068947 0.0093017 0.013858 -0.0034709 -0.0062981 -0.013517 -0.0015909 -0.01432 -0.31709 0.0028564 -0.0054496 0.0023051 -0.0024421 0.0016584 -0.0027425 -0.00040459 0.0034148 9.0453e-05 0 -0.016008 0 0.0011709 0 0.00014535 0 0.0071058
3.5898 0.0091498 0.0089655 0.0048702 0.0084403 0.017718 0.016467 -0.011831 -0.01289 -0.029646 -0.0047802 -0.025456 -0.30371 0.0014383 -0.00039354 0.0003909 -0.00049277 0.0085355 -0.0039749 -0.00031399 0.0018596 0.0014625 0 -0.015511 0 0.00054109 0 -0.00040042 0 0.080075
3.5938 0.0071011 0.007567 0.0060072 0.0061305 0.021565 0.0096338 -0.0096393 -0.010719 -0.026823 -0.00071348 -0.022469 -0.30104 -0.0019296 0.0029742 -0.0031237 0.0016786 0.009839 -0.0031304 -0.00069644 -0.0023067 0.0032985 0 -0.015115 0 0.0004244 0 -0.0011012 0 0.037672
3.5977 0.0053992 0.0067136 0.0022918 0.0010555 0.018292 -0.0025068 0.0038845 -0.00016735 -0.0052652 0.0083824 -0.0066302 -0.30882 -0.0042751 0.0045852 -0.0057933 0.0035647 0.0041483 -0.000795 -0.0008604 -0.0057206 0.0035585 0 -0.014992 0 0.0010471 0 -0.0014683 0 -0.1064
3.6016 0.0053828 0.0064394 -0.0023562 -0.0016989 0.011542 -0.010038 0.021631 0.013685 0.023468 0.017853 0.015619 -0.3159 -0.0025451 0.0059764 -0.0058812 0.0045607 -0.0057985 0.0010433 0.00020133 -0.0059799 0.0018164 0 -0.015055 0 0.0019091 0 -0.0012683 0 -0.28852
3.6055 0.006721 0.0060973 -0.0027829 0.0025522 0.0069956 -0.0052837 0.033192 0.02428 0.043457 0.023477 0.035203 -0.30984 0.003179 0.0079371 -0.0036094 0.0039329 -0.014722 0.0013281 0.0021833 -0.0035475 -0.00058812 0 -0.015099 0 0.0022039 0 -0.00070419 0 -0.42417
3.6094 0.0076819 0.0052216 0.0017857 0.013246 0.0064949 0.010183 0.032296 0.027644 0.044716 0.023354 0.043847 -0.28771 0.0090309 0.0094772 -0.00074265 0.0013743 -0.018074 0.0010125 0.0034627 -0.00086481 -0.0020878 0 -0.015035 0 0.0015607 0 -0.0002261 0 -0.44878
3.6133 0.0066764 0.0040323 0.0064388 0.023766 0.0065215 0.025847 0.021014 0.023991 0.029049 0.018044 0.037749 -0.2579 0.010335 0.008979 0.00092537 -0.0021883 -0.014696 0.0017247 0.0029855 0.0002651 -0.0023905 0 -0.014954 0 0.00038555 0 -0.00016054 0 -0.34922
3.6172 0.0036824 0.003042 0.0052416 0.025911 0.0025174 0.030023 0.0072444 0.015933 0.0071448 0.0095571 0.019799 -0.23185 0.0057347 0.0060397 0.00079144 -0.0045929 -0.0071149 0.0036475 0.0019065 0.00028532 -0.0024262 0 -0.014975 0 -0.00052645 0 -0.00049612 0 -0.1675
3.6211 0.00027453 0.0022729 -0.0026672 0.016284 -0.0055678 0.018786 -0.0021183 0.0056339 -0.010164 0.0002951 -0.0016653 -0.2142 -0.0013466 0.0019923 -0.00051834 -0.003832 0.00051991 0.005125 0.0027773 0.00088884 -0.002962 0 -0.01506 0 -0.00071483 0 -0.00098332 0 0.026123
3.625 -0.0017403 0.0010505 -0.011759 -0.00065579 -0.012484 -0.0012372 -0.0062086 -0.0060517 -0.018941 -0.0075898 -0.017615 -0.20046 -0.0054376 -0.001309 -0.0019968 4.8284e-05 0.0052173 0.0045258 0.0066779 0.0026249 -0.0035169 0 -0.015041 0 -0.00040427 0 -0.0013986 0 0.17303
3.6289 -0.0018441 -0.0012966 -0.015101 -0.015532 -0.012719 -0.018214 -0.0091231 -0.017868 -0.02211 -0.012553 -0.023637 -0.18369 -0.0035945 -0.0030226 -0.003022 0.0043667 0.0066356 0.0022803 0.011251 0.0038417 -0.0028217 0 -0.014839 0 -0.00017797 0 -0.0016976 0 0.25196
3.6328 -0.0011667 -0.0045387 -0.010806 -0.02072 -0.0062898 -0.023835 -0.014312 -0.026421 -0.02372 -0.01397 -0.021698 -0.16287 0.0022471 -0.0036176 -0.0034298 0.0055235 0.0064271 0.00071015 0.012151 0.0023046 -0.00034857 0 -0.014627 0 -0.00035833 0 -0.0019423 0 0.2748
3.6367 -0.0014537 -0.0074681 -0.0035868 -0.015465 0.00074535 -0.018378 -0.020206 -0.02723 -0.02383 -0.012283 -0.016957 -0.14472 0.0071687 -0.0038691 -0.0031354 0.0018848 0.0062645 0.0016607 0.0070554 -0.0020838 0.0027623 0 -0.014713 0 -0.00074138 0 -0.0021399 0 0.26143
3.6406 -0.0036269 -0.0088653 -3.0604e-06 -0.0056497 0.0018379 -0.008835 -0.021481 -0.018401 -0.018977 -0.0087469 -0.012618 -0.1375 0.0075841 -0.0038447 -0.0019554 -0.0046469 0.0063068 0.0044327 -0.0015218 -0.0064114 0.0044723 0 -0.015203 0 -0.00091492 0 -0.0021999 0 0.21945
3.6445 -0.0071713 -0.0086313 -0.0023067 0.0010866 -0.0039046 -0.0027784 -0.014738 -0.0035346 -0.0072512 -0.0048409 -0.0077575 -0.1433 0.0041116 -0.002998 0.0001016 -0.009936 0.005346 0.0063133 -0.0077171 -0.0069734 0.0036433 0 -0.015794 0 -0.00075926 0 -0.0020511 0 0.148
3.6484 -0.010734 -0.0079621 -0.0070409 0.00062581 -0.011117 -0.003441 -0.0029364 0.0094494 0.0075972 -0.0017657 -0.00016282 -0.15605 0.0006701 -0.0011118 0.0024746 -0.010808 0.0023807 0.0052723 -0.0071877 -0.00267 0.001099 0 -0.015982 0 -0.00055761 0 -0.0017567 0 0.059558
3.6523 -0.013238 -0.0083279 -0.0094749 -0.0059042 -0.013692 -0.0091939 0.0059839 0.013284 0.017428 -0.00036942 0.0088892 -0.16676 0.00092177 0.0011014 0.0041868 -0.0073817 -0.0018724 0.0020387 -0.0010139 0.0036952 -0.0011155 0 -0.015537 0 -0.00060259 0 -0.0014669 0 -0.0064968
3.6563 -0.01448 -0.010177 -0.0089076 -0.014396 -0.010806 -0.016264 0.0053294 0.0061992 0.015439 -0.0013326 0.013334 -0.17053 0.0052937 0.0024638 0.0045246 -0.002564 -0.0049726 -0.00063242 0.0051235 0.0076109 -0.0015609 0 -0.014815 0 -0.00076498 0 -0.0012497 0 0.0008488
3.6602 -0.01482 -0.012557 -0.0091216 -0.021201 -0.0073783 -0.021376 -0.0048627 -0.007355 0.0012264 -0.0051243 0.0067306 -0.16918 0.010892 0.0023475 0.0036578 0.00065935 -0.0044121 -0.00074132 0.0059302 0.006596 -0.00054523 0 -0.014529 0 -0.00055455 0 -0.0010067 0 0.10662
3.6641 -0.014472 -0.01396 -0.013559 -0.024698 -0.008625 -0.022478 -0.017949 -0.020387 -0.019019 -0.011507 -0.011216 -0.1679 0.013912 0.0011556 0.002544 0.0015307 0.00036047 0.0010429 0.0011616 0.0020562 0.00046135 0 -0.015126 0 0.00033237 0 -0.00060961 0 0.28082
3.668 -0.013189 -0.01357 -0.020523 -0.024493 -0.014401 -0.018478 -0.026051 -0.027959 -0.036776 -0.018986 -0.032322 -0.16976 0.012284 -0.00014544 0.0021082 0.0014242 0.0072245 0.0023062 -0.0042885 -0.002323 0.00045022 0 -0.016313 0 0.0015496 0 -0.00013516 0 0.446
3.6719 -0.010664 -0.011763 -0.023818 -0.020173 -0.019153 -0.0096388 -0.025682 -0.028919 -0.04586 -0.024896 -0.044692 -0.17303 0.0066836 -0.0008048 0.0024109 0.0018108 0.012623 0.0015772 -0.0048948 -0.0039192 -0.00014085 0 -0.017215 0 0.0022675 0 7.9028e-05 0 0.52014
3.6758 -0.0071704 -0.0095288 -0.018588 -0.011534 -0.017512 0.00142 -0.018905 -0.024306 -0.044154 -0.026421 -0.041006 -0.17302 -0.00025489 -0.00054319 0.0025893 0.0025737 0.013811 -0.00015386 0.00056096 -0.0030459 -3.8448e-05 0 -0.01709 0 0.001891 0 -0.00030748 0 0.46434
3.6797 -0.0037055 -0.0074916 -0.0065082 -3.2253e-05 -0.0097369 0.009954 -0.009948 -0.015188 -0.032552 -0.022031 -0.023402 -0.16605 -0.0054692 0.00076417 0.0016663 0.0023719 0.010411 -0.00069846 0.0080174 -0.001845 0.0013473 0 -0.015972 0 0.00065703 0 -0.0012628 0 0.30085
3.6836 -0.0013679 -0.0054934 0.0051034 0.01058 -0.0014844 0.011705 -0.0013065 -0.0025886 -0.01369 -0.012415 -0.0010721 -0.1526 -0.0067849 0.0032748 -0.00048601 0.00045795 0.0042249 0.00073298 0.011754 -0.0017186 0.0030853 0 -0.014672 0 -0.00049412 0 -0.0022682 0 0.092402
3.6875 -0.00046192 -0.0030383 0.0096698 0.01589 0.0018015 0.0063501 0.006874 0.010875 0.0080295 -0.00030087 0.016751 -0.13772 -0.0037533 0.0067782 -0.0029061 -0.0021641 -0.0022661 0.0025206 0.0091422 -0.0020744 0.0034543 0 -0.014104 0 -0.00070062 0 -0.0026511 0 -0.096355
3.6914 -0.0001502 -6.2916e-06 0.0070838 0.013856 7.6668e-05 -0.0014625 0.014377 0.020528 0.026282 0.010702 0.026121 -0.12887 0.0020374 0.010186 -0.0042659 -0.003566 -0.0073392 0.0023954 0.0024097 -0.0015059 0.0015679 0 -0.014544 0 9.7887e-05 0 -0.0021328 0 -0.22561
3.6953 0.00094171 0.003123 0.0032509 0.0066226 -0.0017472 -0.005205 0.019011 0.022108 0.034621 0.017529 0.028121 -0.13189 0.0074878 0.011803 -0.0039319 -0.0028334 -0.010371 7.5559e-05 -0.0036836 0.00014592 -0.0016513 0 -0.01547 0 0.0011611 0 -0.0011055 0 -0.28305
3.6992 0.0035845 0.0056948 0.0040511 -0.00069695 0.00078567 -0.0016309 0.017953 0.015466 0.030118 0.018692 0.024942 -0.14673 0.0095681 0.010509 -0.0024515 -0.0010218 -0.011256 -0.0021726 -0.0057364 0.0012658 -0.0040765 0 -0.016108 0 0.0016533 0 -0.00034934 0 -0.27335
3.7031 0.0072007 0.0074235 0.0097549 -0.0035113 0.0070214 0.0063769 0.011133 0.0056559 0.015986 0.014642 0.017306 -0.16543 0.0073012 0.0068092 -0.0010698 -8.7847e-05 -0.0098988 -0.0018228 -0.0037744 0.00011876 -0.0040388 0 -0.016137 0 0.0013791 0 -0.00038783 0 -0.21184
3.707 0.01019 0.0084734 0.015243 -0.00076325 0.012068 0.012045 0.002751 -0.00043469 0.00022195 0.0075049 0.0058022 -0.1754 0.0026678 0.0025625 -0.00072852 -0.00091666 -0.0064709 0.0011189 -0.00027269 -0.0030841 -0.0016291 0 -0.015916 0 0.00087845 0 -0.0010326 0 -0.12619
3.7109 0.011139 0.0090692 0.015449 0.0048432 0.012107 0.010424 -0.0013905 0.00055456 -0.0093863 0.00031151 -0.0062916 -0.16765 -0.00064244 -0.00056568 -0.0014028 -0.0025131 -0.0020236 0.0038426 0.0023202 -0.0059633 0.0013925 0 -0.016038 0 0.00084283 0 -0.0015306 0 -0.054482
3.7148 0.0099673 0.0091531 0.010385 0.0093176 0.0084698 0.0027659 0.0012899 0.005914 -0.010144 -0.0041008 -0.013068 -0.14494 4.2807e-06 -0.0024476 -0.0022751 -0.0031518 0.0015194 0.0034328 0.0032189 -0.0059282 0.0029089 0 -0.016699 0 0.0014413 0 -0.0012091 0 -0.030132
3.7188 0.0080386 0.0085147 0.0048696 0.010356 0.0061959 -0.0042398 0.007791 0.0096532 -0.0052488 -0.0041737 -0.010091 -0.12239 0.0040763 -0.0042123 -0.002493 -0.0021855 0.0024184 -0.00017499 0.0031548 -0.002406 0.0019067 0 -0.017495 0 0.0021845 0 -6.9165e-05 0 -0.061106
3.7227 0.0070882 0.0072421 0.0036465 0.0085274 0.0086316 -0.0038242 0.012213 0.0081981 -5.9523e-05 -0.00018913 0.0012381 -0.11764 0.0083052 -0.0065632 -0.0018029 -0.00056843 0.00044397 -0.0040513 0.0032534 0.0027857 -0.00093847 0 -0.017833 0 0.0024064 0 0.0011877 0 -0.12324
3.7266 0.0078085 0.0059387 0.0070124 0.006162 0.013754 0.0053304 0.011221 0.0037556 0.0027173 0.0060511 0.01389 -0.13651 0.0094087 -0.0085172 -0.00056446 0.00037559 -0.0028385 -0.0051382 0.0041559 0.0071086 -0.0038164 0 -0.017514 0 0.0018738 0 0.001724 0 -0.17864
3.7305 0.0092838 0.0053739 0.011149 0.0052627 0.016096 0.017866 0.0071619 0.0022221 0.0047395 0.012255 0.020599 -0.16614 0.0067822 -0.0081285 0.00074296 0.00045077 -0.0053062 -0.003188 0.0057872 0.0092148 -0.0049812 0 -0.016914 0 0.00096977 0 0.0012396 0 -0.20608
3.7344 0.0097932 0.0058403 0.012296 0.0062124 0.012316 0.025671 0.0057514 0.0075766 0.0094738 0.016699 0.01969 -0.18287 0.002803 -0.0046964 0.0019784 0.00061116 -0.006034 -0.00076857 0.0074479 0.0093261 -0.0038115 0 -0.016586 0 0.0003406 0 0.00018686 0 -0.21581
3.7383 0.0083347 0.0068318 0.010211 0.0079929 0.0047171 0.023719 0.010369 0.017888 0.017998 0.018638 0.015769 -0.17023 0.00054487 -0.00017186 0.0033404 0.0014984 -0.0059142 -0.00040369 0.0080253 0.0081388 -0.0011321 0 -0.016703 0 0.0003736 0 -0.00063337 0 -0.23305
3.7422 0.0055518 0.0073713 0.0075927 0.0093178 -0.00085432 0.013391 0.018283 0.026452 0.026981 0.017993 0.014537 -0.13239 0.0010423 0.0020297 0.0049735 0.0022828 -0.0064657 -0.001912 0.0065354 0.0058491 0.0013737 0 -0.016903 0 0.00095572 0 -0.00072677 0 -0.26443
3.7461 0.0032148 0.0067052 0.0066611 0.0095818 -0.00057942 0.0011248 0.02243 0.026875 0.03052 0.014841 0.016778 -0.091109 0.0025776 7.5127e-05 0.0066095 0.0013715 -0.0079298 -0.00275 0.0029911 0.0024627 0.0023303 0 -0.016686 0 0.0016411 0 -0.00025691 0 -0.28028
3.75 0.0026658 0.0047738 0.0068691 0.0089794 0.0038664 -0.0062064 0.017304 0.017656 0.024273 0.0093386 0.017469 -0.068035 0.0025203 -0.0042103 0.0075961 -0.0015671 -0.0085879 -0.00094021 -0.0011233 -0.0012146 0.0016749 0 -0.015953 0 0.002001 0 0.00017228 0 -0.2339
3.7539 0.0035892 0.0021335 0.0060543 0.0079319 0.007234 -0.0057365 0.0038028 0.0027592 0.0087451 0.0021268 0.010919 -0.06744 -0.00010444 -0.0064854 0.0072851 -0.0045281 -0.0061952 0.002611 -0.003623 -0.0034819 0.00072494 0 -0.015134 0 0.0018589 0 7.422e-05 0 -0.10457
3.7578 0.0042197 -0.00047546 0.0033685 0.0064268 0.0058424 -2.4549e-05 -0.011141 -0.011509 -0.010426 -0.0053251 -0.0030479 -0.07436 -0.0036932 -0.0035614 0.005456 -0.0045937 -0.00036491 0.004957 -0.0034128 -0.0031041 0.0011022 0 -0.014789 0 0.0013072 0 -0.00051339 0 0.073372
3.7617 0.0028318 -0.002495 0.00047414 0.0038547 0.00076877 0.0050848 -0.019712 -0.020235 -0.025197 -0.011018 -0.01791 -0.069523 -0.0055323 0.0036225 0.0024877 -0.00079968 0.0063708 0.0042812 -0.0017273 -0.00079085 0.0032356 0 -0.015064 0 0.00060079 0 -0.001094 0 0.2243
3.7656 -0.00080538 -0.0036613 -0.000322 -0.00044729 -0.0037852 0.0044789 -0.018778 -0.021604 -0.029195 -0.013346 -0.025409 -0.047214 -0.0042126 0.010514 -0.00075623 0.0044174 0.010073 0.0020091 -0.0013008 0.0010501 0.0057098 0 -0.015564 0 3.7433e-05 0 -0.0011518 0 0.28047
3.7695 -0.0052897 -0.0040105 0.0012219 -0.0062751 -0.0048633 -0.0029044 -0.011534 -0.016501 -0.02105 -0.011999 -0.021993 -0.019832 -0.00082881 0.012636 -0.0031914 0.0069689 0.0084056 0.001511 -0.0037935 0.00045904 0.0062165 0 -0.015747 0 -0.00015408 0 -0.00057325 0 0.22861
3.7734 -0.0088315 -0.0039545 0.0028661 -0.012028 -0.0033223 -0.013429 -0.0044345 -0.0075823 -0.0053369 -0.0081334 -0.010985 -0.0054223 0.0019591 0.009233 -0.0038355 0.0047305 0.0025776 0.0046144 -0.0077942 -0.0020341 0.0035103 0 -0.015455 0 6.7254e-05 0 0.00028291 0 0.11762
3.7773 -0.010689 -0.0043131 0.0022292 -0.015298 -0.0023714 -0.02113 -0.0023612 0.0012882 0.009508 -0.003735 0.00088304 -0.010315 0.0020449 0.003674 -0.0021993 -0.00035273 -0.0035323 0.0095113 -0.0096191 -0.0037083 -0.0012724 0 -0.015034 0 0.00049252 0 0.00087559 0 0.023253
3.7813 -0.01149 -0.0060159 -0.00080527 -0.014549 -0.0041397 -0.021643 -0.0057899 0.0058219 0.015518 -0.00068187 0.0086745 -0.023137 -0.00061516 0.00040577 0.0013138 -0.0038277 -0.0063681 0.0123 -0.0066205 -0.0022962 -0.0052264 0 -0.01495 0 0.00076138 0 0.00085966 0 -0.00027044
3.7852 -0.012261 -0.0094405 -0.0043444 -0.010731 -0.0080183 -0.015126 -0.011537 0.0030979 0.0095104 -0.00015779 0.011335 -0.025445 -0.0041565 0.0012731 0.0052778 -0.0026595 -0.005238 0.010692 -6.9139e-05 0.0015362 -0.0058702 0 -0.015278 0 0.00061535 0 0.00025999 0 0.054252
3.7891 -0.013238 -0.013837 -0.007016 -0.0072504 -0.012107 -0.0061498 -0.015785 -0.0063891 -0.005301 -0.0025675 0.0097248 -0.0086557 -0.0062667 0.004409 0.0077071 0.0021108 -0.0022799 0.00618 0.0053331 0.0044912 -0.0030746 0 -0.015603 0 0.00012012 0 -0.00063382 0 0.15714
3.793 -0.013682 -0.017454 -0.0096823 -0.0077185 -0.015558 -0.00048855 -0.016831 -0.018385 -0.021626 -0.0076338 0.0039227 0.01835 -0.0057592 0.0063696 0.0070936 0.0064551 -7.6882e-05 0.0025123 0.0052704 0.0036896 0.0009864 0 -0.01544 0 -0.00036246 0 -0.0014964 0 0.27031
3.7969 -0.01283 -0.018496 -0.014115 -0.012852 -0.018892 -0.0010654 -0.015792 -0.027254 -0.032781 -0.014352 -0.0066667 0.037316 -0.0032519 0.0052909 0.0034408 0.0071068 0.00076325 0.0020372 -0.00034093 -0.00040437 0.0038078 0 -0.014752 0 -0.00046827 0 -0.0021136 0 0.36727
3.8008 -0.010916 -0.016332 -0.01999 -0.019156 -0.022066 -0.0060839 -0.015253 -0.029562 -0.036306 -0.020903 -0.02061 0.036281 -0.00069613 0.0022195 -0.001522 0.004385 0.0018255 0.003564 -0.0070671 -0.0041482 0.0046028 0 -0.014066 0 -0.00014013 0 -0.0023785 0 0.43289
3.8047 -0.0091128 -0.011995 -0.023839 -0.021016 -0.022998 -0.010771 -0.017026 -0.02592 -0.033947 -0.024933 -0.032767 0.018748 -0.00014409 -0.0002513 -0.005302 0.0015033 0.0047958 0.0037622 -0.0096519 -0.0040187 0.0045303 0 -0.01403 0 0.00034312 0 -0.0022258 0 0.45323
3.8086 -0.0084059 -0.0075505 -0.021758 -0.015067 -0.018888 -0.011297 -0.020505 -0.019506 -0.028545 -0.024421 -0.036501 -0.00055912 -0.002438 -0.00041824 -0.0062298 0.0012324 0.0091447 0.00054238 -0.0064092 3.3212e-05 0.0050066 0 -0.014824 0 0.00065501 0 -0.0016308 0 0.41321
3.8125 -0.0085446 -0.0047792 -0.013541 -0.0034095 -0.0094329 -0.0076677 -0.022656 -0.012849 -0.021066 -0.01876 -0.028485 -0.0078496 -0.0065244 0.001315 -0.0045158 0.0032669 0.011897 -0.0049828 -0.00036768 0.0044236 0.005921 0 -0.015975 0 0.00074482 0 -0.00068951 0 0.30739
3.8164 -0.0082254 -0.0041541 -0.0038337 0.0072327 0.0015422 -0.0033122 -0.019827 -0.0060726 -0.010579 -0.0093218 -0.011779 0.00079467 -0.0098804 0.0032487 -0.0019339 0.0047771 0.0098909 -0.0097142 0.0037291 0.0051992 0.0056712 0 -0.01672 0 0.00086429 0 0.00032349 0 0.15306
3.8203 -0.0063974 -0.0047977 0.0014206 0.010152 0.0083381 -0.0019351 -0.010476 0.0017631 0.0029914 0.00099546 0.0058886 0.019652 -0.0099856 0.0040809 -0.00037062 0.0033974 0.002643 -0.011439 0.0036371 0.0016514 0.0030445 0 -0.016616 0 0.0012587 0 0.0010285 0 -0.0095157
3.8242 -0.0034043 -0.0052926 0.00019378 0.0035607 0.0079074 -0.0044691 0.0029368 0.0098902 0.016446 0.009045 0.017247 0.039498 -0.0060396 0.0037929 -0.0004125 -0.00041462 -0.0066847 -0.010381 0.0011577 -0.0031218 -0.0010202 0 -0.015845 0 0.0018362 0 0.0011406 0 -0.13327
3.8281 -0.00077537 -0.0046271 -0.0038165 -0.0081177 0.0024792 -0.0086498 0.014533 0.014911 0.02405 0.012782 0.019627 0.052581 0.00027306 0.0031513 -0.0011188 -0.0038982 -0.013143 -0.0081355 -0.00013749 -0.0051589 -0.0037783 0 -0.015 0 0.0021743 0 0.00065915 0 -0.18603
3.832 0.00018266 -0.0026446 -0.0047384 -0.017503 -0.0023258 -0.011244 0.018199 0.013177 0.021267 0.01194 0.015034 0.053503 0.0056782 0.0026664 -0.001096 -0.0046765 -0.013282 -0.0055598 0.0014799 -0.0032073 -0.0030507 0 -0.014603 0 0.0018984 0 -0.00010856 0 -0.16306
3.8359 -0.00037726 9.2126e-05 -0.00014303 -0.019309 -0.0022444 -0.010676 0.011535 0.0044169 0.0083713 0.0077918 0.0071073 0.038965 0.0073876 0.0021635 0.00012842 -0.0028482 -0.0073783 -0.0021198 0.0044497 0.00041885 0.00060718 0 -0.014776 0 0.001082 0 -0.00072898 0 -0.084887
3.8398 -0.0009997 0.0026988 0.0066808 -0.013272 0.0023391 -0.0077702 -0.0021834 -0.0069677 -0.0091223 0.0023307 -0.001494 0.0098673 0.0048959 0.0012596 0.0016626 -0.0005376 0.00096185 0.0026915 0.0057684 0.0023079 0.0041627 0 -0.015289 0 0.00026565 0 -0.0009115 0 0.014027
3.8438 -0.00031376 0.0043376 0.0099614 -0.0032129 0.0073538 -0.0043379 -0.015612 -0.014551 -0.023516 -0.0025832 -0.0091062 -0.025721 0.00017816 5.7046e-05 0.0020952 0.00037349 0.0072995 0.0077058 0.0040046 0.0011753 0.0047343 0 -0.015843 0 3.8445e-05 0 -0.00067632 0 0.097213
3.8477 0.0017303 0.004524 0.0069889 0.0062064 0.0089634 -0.0013222 -0.021573 -0.014366 -0.028992 -0.00571 -0.013677 -0.053869 -0.0037995 -0.00073426 0.00082908 -0.00010688 0.0090158 0.010368 0.00047265 -0.0012564 0.0021717 0 -0.016257 0 0.00054189 0 -0.00030341 0 0.135
3.8516 0.0039663 0.0034171 0.00062358 0.012098 0.0066234 0.0017152 -0.017082 -0.0074244 -0.023959 -0.0064883 -0.012724 -0.062571 -0.0050621 -0.00035478 -0.0013001 -0.00060829 0.0063558 0.0089563 -0.0023305 -0.0023471 -0.00090006 0 -0.016466 0 0.0013447 0 -0.0001041 0 0.11191
3.8555 0.0052632 0.0019389 -0.0034512 0.01382 0.002781 0.0055885 -0.0046235 0.0016829 -0.01089 -0.00484 -0.0054161 -0.050958 -0.003652 0.0013188 -0.0026382 -0.00026908 0.0015291 0.0044607 -0.0031563 -0.0013149 -0.0016721 0 -0.016418 0 0.0018042 0 -0.00018457 0 0.032936
3.8594 0.0055841 0.001435 -0.0018275 0.012102 0.00020244 0.010272 0.009781 0.0085515 0.0052526 -0.00096944 0.0055023 -0.031359 -0.0011598 0.0035301 -0.0019831 0.00021225 -0.0030867 4.8769e-05 -0.0028091 8.233e-05 9.2205e-05 0 -0.016085 0 0.0015951 0 -0.000374 0 -0.075867
3.8633 0.0057892 0.002858 0.0040722 0.0084002 -0.00012625 0.014707 0.020086 0.011734 0.018859 0.0046619 0.014748 -0.020792 0.00060569 0.0049718 0.00056758 -0.00051923 -0.0062544 -0.0015308 -0.0027625 -0.00050302 0.0018161 0 -0.015579 0 0.00095076 0 -0.00037001 0 -0.17746
3.8672 0.0064893 0.0059662 0.0099899 0.0048423 0.0011562 0.017565 0.023086 0.012571 0.025588 0.011175 0.018355 -0.028098 0.00074616 0.0044448 0.0037935 -0.0026598 -0.0080196 -0.00010673 -0.0033226 -0.0034982 0.00066168 0 -0.01519 0 0.00043045 0 4.8821e-06 0 -0.24213
3.8711 0.0072633 0.0092524 0.012848 0.0037984 0.0032035 0.017994 0.019371 0.013005 0.024331 0.017122 0.01692 -0.047609 -0.0004062 0.0015477 0.0062367 -0.0045593 -0.0089944 0.0022134 -0.0033462 -0.0068311 -0.0035534 0 -0.015218 0 0.00044232 0 0.0006273 0 -0.26251
3.875 0.0071218 0.010854 0.012721 0.0064498 0.0056238 0.015739 0.012413 0.013755 0.018165 0.020652 0.01482 -0.06491 -0.0016837 -0.0028735 0.006999 -0.0040172 -0.0095659 0.0032979 -0.0016955 -0.007758 -0.0078911 0 -0.015705 0 0.00093136 0 0.0011187 0 -0.25324
3.8789 0.0057105 0.0098656 0.011388 0.011381 0.007862 0.011002 0.0064931 0.014186 0.012677 0.020145 0.015719 -0.069456 -0.0018079 -0.0068217 0.005963 -0.00035678 -0.0096045 0.0028082 0.0012694 -0.0052544 -0.0087759 0 -0.016326 0 0.0014644 0 0.001097 0 -0.2344
3.8828 0.0038964 0.0070241 0.0097903 0.014994 0.0086942 0.004668 0.0043426 0.013239 0.011741 0.015099 0.018497 -0.062804 -0.00014822 -0.0080235 0.0035845 0.0047284 -0.0087032 0.0018881 0.0038035 -0.00075047 -0.0051352 0 -0.016624 0 0.0015974 0 0.00046208 0 -0.21177
3.8867 0.0030144 0.0041679 0.0074412 0.01409 0.0071264 -0.0013266 0.005533 0.010132 0.013737 0.0067137 0.017735 -0.055602 0.0027354 -0.0053331 0.00067381 0.0083589 -0.0066029 0.0014393 0.0043634 0.0032647 0.00067834 0 -0.016397 0 0.0012093 0 -0.0004977 0 -0.17163
3.8906 0.0035129 0.0028849 0.0041386 0.0085906 0.0039763 -0.0044459 0.006717 0.0044862 0.012147 -0.0023433 0.0087453 -0.056961 0.0051491 0.00022037 -0.0017107 0.008584 -0.0034638 0.0011321 0.0029952 0.0052547 0.0049478 0 -0.015902 0 0.00056135 0 -0.0012719 0 -0.09643
3.8945 0.0044524 0.003443 0.0014262 0.0017144 0.002025 -0.0032031 0.0041223 -0.0033656 0.00134 -0.0090005 -0.007192 -0.066301 0.0051993 0.0057386 -0.0025081 0.0056054 0.00011289 0.00023754 0.0011503 0.0054183 0.0056514 0 -0.015638 0 8.5365e-05 0 -0.0014633 0 0.010133
3.8984 0.0044642 0.0048293 0.001572 -0.0028279 0.0038146 0.0011842 -0.0029789 -0.011573 -0.016744 -0.011095 -0.022195 -0.074647 0.0022413 0.008233 -0.0012141 0.0013023 0.0032151 -0.00090667 0.00023459 0.0048238 0.0037609 0 -0.015903 0 8.3624e-05 0 -0.0010514 0 0.11055
3.9023 0.0032182 0.0057426 0.0049016 -0.0039995 0.0088833 0.0050606 -0.010523 -0.016434 -0.031407 -0.0081794 -0.026681 -0.073165 -0.002262 0.0066995 0.0015716 -0.0022143 0.0048045 -0.00081582 0.0004304 0.0040681 0.0018313 0 -0.016503 0 0.00054524 0 -0.00038568 0 0.14793
3.9063 0.0018365 0.0056006 0.008601 -0.0037602 0.013393 0.0050516 -0.011747 -0.01388 -0.030082 -0.0014614 -0.016074 -0.060559 -0.0054902 0.0028092 0.0042342 -0.0037301 0.0039877 0.0014386 0.00088072 0.0028651 0.0014726 0 -0.016911 0 0.0011697 0 8.5616e-05 0 0.081773
3.9102 0.0017348 0.0047343 0.0088399 -0.0041699 0.013084 0.0012223 -0.002351 -0.0025323 -0.0086884 0.006847 0.0057487 -0.043058 -0.0053905 -0.00046684 0.0050946 -0.003156 0.00044034 0.004615 0.00082952 0.00081576 0.0021472 0 -0.016741 0 0.0015607 0 0.00014274 0 -0.078558
3.9141 0.0030365 0.0037775 0.0044583 -0.0044231 0.0070937 -0.0024206 0.015069 0.014012 0.023183 0.014237 0.02856 -0.028236 -0.0025037 -0.0012092 0.0036211 -0.0012149 -0.0051189 0.0059035 0.00041491 -0.0016056 0.0022296 0 -0.016112 0 0.0014735 0 -7.7874e-05 0 -0.26771
3.918 0.0042413 0.0029823 -0.0015424 -0.0013527 -0.0010067 -0.0012004 0.031345 0.028153 0.047439 0.018393 0.041566 -0.019134 0.00028943 0.00012668 0.00086651 0.00089913 -0.010767 0.00358 0.0003749 -0.0029398 0.0010203 0 -0.015575 0 0.0009762 0 -0.0002444 0 -0.39397
3.9219 0.0036069 0.0021341 -0.0045095 0.0065877 -0.0061252 0.0056654 0.036388 0.032579 0.049683 0.017648 0.038941 -0.013706 0.00018886 0.0015128 -0.0013609 0.0018823 -0.013918 -0.00090015 0.0011704 -0.0016775 -0.00038505 0 -0.015651 0 0.00042333 0 -0.0001323 0 -0.38869
3.9258 0.00092978 0.0010324 -0.0024151 0.015902 -0.0058767 0.013447 0.026221 0.024877 0.029006 0.011629 0.02216 -0.0088516 -0.0029582 0.0014145 -0.0019666 0.00095824 -0.012575 -0.0038069 0.0025489 0.0025459 -0.00018219 0 -0.016397 0 0.00023598 0 0.00018842 0 -0.24554
3.9297 -0.0020855 -8.294e-05 0.0022585 0.019384 -0.0022175 0.015279 0.0059225 0.0088891 -0.0021731 0.0018803 -0.001339 -0.0042454 -0.0063727 0.00010789 -0.0013978 -0.0014057 -0.0066628 -0.0025387 0.0039027 0.0084356 0.0022596 0 -0.017347 0 0.00061469 0 0.00042735 0 -0.024715
3.9336 -0.0033282 -0.00067122 0.0048976 0.012001 0.00083198 0.0080507 -0.01392 -0.0081173 -0.027478 -0.0082099 -0.02189 -0.0022489 -0.0068093 -0.00095246 -0.0010702 -0.0034537 0.0015326 0.0017212 0.0048259 0.013559 0.0055933 0 -0.017875 0 0.0013825 0 0.00032457 0 0.18048
3.9375 -0.0022456 -0.00045557 0.0030673 -0.003774 0.00090773 -0.0043424 -0.024372 -0.019976 -0.037147 -0.014651 -0.031891 -0.0044753 -0.0035988 -0.00093558 -0.0019132 -0.0032401 0.008381 0.0049176 0.0051678 0.015565 0.0075256 0 -0.01765 0 0.0020883 0 -0.00014938 0 0.29334
3.9414 -0.00036227 0.00020713 -0.0014086 -0.018545 -0.001147 -0.013611 -0.023318 -0.02427 -0.031832 -0.014863 -0.028962 -0.008616 0.00062624 -0.00065047 -0.0034045 -0.00023804 0.010941 0.0039768 0.0046681 0.013449 0.006696 0 -0.016837 0 0.0023148 0 -0.00080289 0 0.28922
3.9453 0.00014968 0.00057599 -0.0044231 -0.02281 -0.0029915 -0.013643 -0.015071 -0.021738 -0.018395 -0.0092076 -0.016574 -0.0085855 0.0023268 -0.0016509 -0.0040274 0.0039696 0.0086784 -0.00010081 0.0028928 0.0081997 0.0037229 0 -0.015915 0 0.0019689 0 -0.0013964 0 0.19734
3.9492 -0.0015408 0.00017303 -0.0034335 -0.014438 -0.0034716 -0.0054863 -0.0057537 -0.014172 -0.0031899 -0.00085058 -0.0016411 0.0018501 0.00036144 -0.0043182 -0.0027431 0.0067665 0.0036036 -0.0030789 -0.00016986 0.0024435 0.00061897 0 -0.015318 0 0.0013367 0 -0.0017954 0 0.073116
3.9531 -0.0042726 -0.00081192 0.00057831 -0.00030268 -0.0033303 0.0035699 0.001027 -0.0033996 0.010908 0.0061068 0.0096596 0.024317 -0.0029778 -0.0069593 -7.7652e-05 0.0065838 -0.0012946 -0.0016154 -0.003458 -0.00095291 -0.00074691 0 -0.015184 0 0.00086434 0 -0.0019751 0 -0.036023
3.957 -0.006107 -0.0017504 0.0045403 0.0093499 -0.003555 0.0060037 0.004926 0.0080175 0.022533 0.0089788 0.015095 0.05304 -0.0042307 -0.0070336 0.0022393 0.0041483 -0.0041041 0.003314 -0.0051017 -0.00064846 0.00020667 0 -0.015349 0 0.00084062 0 -0.0019271 0 -0.10777
3.9609 -0.006117 -0.0021882 0.0061557 0.0087991 -0.0037296 -4.6933e-06 0.0066124 0.016124 0.028946 0.0076682 0.016239 0.076255 -0.0021313 -0.0035046 0.0027878 0.0017296 -0.0049063 0.0071576 -0.0037496 0.0021838 0.0027789 0 -0.015534 0 0.0012177 0 -0.0016236 0 -0.13861
3.9648 -0.005012 -0.0022229 0.0052142 0.00029299 -0.0026021 -0.0095864 0.005761 0.016872 0.026417 0.0039496 0.015302 0.082132 0.00124 0.0018925 0.0017268 0.0010962 -0.0049216 0.0061151 0.00013359 0.0045741 0.0057984 0 -0.015537 0 0.0016807 0 -0.001108 0 -0.12729
3.9688 -0.0041561 -0.0023029 0.0025631 -0.0092544 -0.00024757 -0.015521 0.0014854 0.0089578 0.01376 -0.00032914 0.012047 0.066683 0.00264 0.0057537 0.00063901 0.0021222 -0.0048142 0.00088115 0.0043327 0.0039287 0.0083681 0 -0.015334 0 0.0018795 0 -0.00060245 0 -0.067623
3.9727 -0.0041734 -0.002714 -0.0013629 -0.014457 0.00097525 -0.013818 -0.0057089 -0.0043873 -0.0050309 -0.0045105 0.0040432 0.038602 0.00096905 0.0055877 0.0010899 0.0032944 -0.0038411 -0.0038918 0.0064748 9.3806e-05 0.010036 0 -0.015064 0 0.0016406 0 -0.00045139 0 0.04131
3.9766 -0.0046092 -0.0033228 -0.0064336 -0.014723 -0.0016553 -0.005981 -0.013094 -0.016786 -0.0223 -0.0088474 -0.0096542 0.016188 -0.0016413 0.0016554 0.0032211 0.0034392 -0.00072423 -0.0039696 0.0058157 -0.0044466 0.01058 0 -0.014931 0 0.0010324 0 -0.00087339 0 0.17871
3.9805 -0.0048399 -0.0038294 -0.011497 -0.012449 -0.008095 0.0031444 -0.017269 -0.022571 -0.031422 -0.013149 -0.025022 0.016234 -0.0020514 -0.0034171 0.0056343 0.0028099 0.0045539 0.00045105 0.0036157 -0.0065853 0.0098804 0 -0.015071 0 0.00028665 0 -0.0017196 0 0.29848
3.9844 -0.0050263 -0.0042076 -0.014076 -0.0092559 -0.014659 0.0092054 -0.016599 -0.020089 -0.030497 -0.015859 -0.033881 0.041654 0.00063024 -0.0067225 0.006618 0.002469 0.0098281 0.0049686 0.0018066 -0.0051973 0.0080435 0 -0.015441 0 -0.0003382 0 -0.0025017 0 0.34817
3.9883 -0.0059199 -0.0047948 -0.012277 -0.0047149 -0.016841 0.010455 -0.012099 -0.011954 -0.022135 -0.014729 -0.029402 0.077781 0.0040904 -0.0069798 0.0055776 0.0027953 0.011836 0.0052078 0.0012565 -0.0020334 0.0055411 0 -0.01582 0 -0.00067293 0 -0.0027363 0 0.30015
3.9922 -0.0077051 -0.0058767 -0.0072215 0.0014048 -0.01335 0.0072495 -0.0060783 -0.0025521 -0.010439 -0.0087655 -0.012051 0.1021 0.0051359 -0.0048537 0.003435 0.0028915 0.0086434 0.00097333 0.0012539 -3.5705e-05 0.0030738 0 -0.015944 0 -0.00069353 0 -0.0023417 0 0.17257
3.9961 -0.0092709 -0.0071898 -0.0029915 0.0066764 -0.0073004 0.00073547 -0.00030804 0.0046658 0.0013296 0.00017158 0.0093638 0.10128 0.0029104 -0.0018834 0.0017698 0.0016281 0.0014122 -0.0036243 0.00056007 -0.00059866 0.0011891 0 -0.015726 0 -0.00050606 0 -0.0017239 0 0.023312
4 -0.0089544 -0.007912 -0.0033017 0.0069646 -0.0031777 -0.0073778 0.0042969 0.0080515 0.010561 0.0077471 0.023056 0.08173 -0.00030612 0.00069745 0.0015705 -0.00084248 -0.0060539 -0.0041017 -0.0011587 -0.0023746 -2.9097e-05 0 -0.01537 0 -0.00026489 0 -0.0014364 0 -0.080446
4.0039 -0.0061975 -0.0072581 -0.0077623 0.00045737 -0.0025627 -0.014216 0.0066042 0.0070826 0.014231 0.0096466 0.022074 0.063984 -0.0015285 0.0023004 0.0026606 -0.0029077 -0.0097738 0.00020937 -0.0029696 -0.002819 -0.00093828 0 -0.015249 0 -6.3518e-05 0 -0.0016915 0 -0.097705
4.0078 -0.002411 -0.0051777 -0.011667 -0.0094235 -0.002981 -0.016175 0.0048693 0.0019267 0.0097367 0.0045559 0.0085352 0.064633 -0.00018871 0.0026638 0.0041065 -0.0030513 -0.0081778 0.0056151 -0.0036439 -0.0010006 -0.0020198 0 -0.015601 0 0.00012494 0 -0.0021629 0 -0.032761
4.0117 3.6946e-05 -0.0025061 -0.010107 -0.015861 -0.001062 -0.011272 -0.0016452 -0.0058808 -0.0021962 -0.0046412 -0.0086432 0.08135 0.0013259 0.0016629 0.0050295 -0.0015524 -0.0028993 0.0074692 -0.002869 0.0011594 -0.003519 0 -0.016289 0 0.00039582 0 -0.0022755 0 0.07096
4.0156 -8.2152e-05 -0.00039953 -0.0027971 -0.014162 0.0033737 -0.0016413 -0.010467 -0.01284 -0.015732 -0.012558 -0.020112 0.094869 0.0003172 -0.00042634 0.0050664 -0.00038161 0.0026449 0.0041955 -0.001481 0.00064284 -0.005257 0 -0.016862 0 0.00077931 0 -0.0017301 0 0.15572
4.0195 -0.0016848 0.00046306 0.0051552 -0.0058994 0.0067558 0.0067118 -0.016123 -0.014719 -0.022442 -0.014848 -0.021399 0.086924 -0.0031443 -0.0026905 0.0042754 -0.0011813 0.0055989 -0.0017102 -0.00060303 -0.0034413 -0.0066572 0 -0.016913 0 0.0011498 0 -0.00078367 0 0.17817
4.0234 -0.0023707 0.00024257 0.0075941 0.0024058 0.0055095 0.0078143 -0.013844 -0.0095191 -0.017285 -0.011071 -0.013906 0.058174 -0.0059932 -0.0039617 0.0028703 -0.0033712 0.0051669 -0.0062314 -0.00068161 -0.0083407 -0.0069458 0 -0.016434 0 0.0012905 0 -2.3882e-05 0 0.12862
4.0273 -0.00073575 -0.0003777 0.002848 0.0049689 0.00021008 0.00058278 -0.0040261 0.00031164 -0.0031742 -0.0047178 -0.0023869 0.029316 -0.0051837 -0.0036707 0.0011828 -0.0045282 0.002464 -0.0072029 -0.0013668 -0.0096284 -0.0054961 0 -0.015849 0 0.0010849 0 0.00015064 0 0.033937
4.0313 0.0022047 -0.00082062 -0.0048013 0.0014838 -0.0044042 -0.0096276 0.0069938 0.0089031 0.010449 -0.00036903 0.0080713 0.023598 -0.0009371 -0.0023351 -0.00021026 -0.0029242 -0.00071097 -0.005425 -0.0021624 -0.0051591 -0.0022572 0 -0.015672 0 0.00066274 0 -0.0001425 0 -0.056792
4.0352 0.0039083 -0.00097662 -0.0091032 -0.0034025 -0.0039016 -0.014674 0.011443 0.011025 0.014547 -0.00016916 0.013673 0.046324 0.003167 -0.0010941 -0.00058013 0.00029417 -0.0030243 -0.0030253 -0.0029595 0.0025594 0.0019454 0 -0.016069 0 0.00033797 0 -0.00043499 0 -0.098135
4.0391 0.0027256 -0.0010584 -0.0074164 -0.005023 0.0013331 -0.0098933 0.0064926 0.005975 0.007387 -0.0023802 0.0126 0.080132 0.0035337 -0.00068865 0.00048992 0.0017372 -0.0039983 -0.0012318 -0.0038422 0.0079576 0.0055399 0 -0.016729 0 0.00035959 0 -0.00039196 0 -0.073994
4.043 -0.00044061 -0.0012105 -0.002589 -0.0029804 0.0062584 0.0021181 -0.0032143 -0.0020329 -0.0044261 -0.003161 0.0057877 0.10041 9.8675e-05 -0.00093044 0.0026419 -0.0010348 -0.0037992 0.00014353 -0.004517 0.0068327 0.0068919 0 -0.017146 0 0.00069025 0 -0.00013826 0 -0.0079163
4.0469 -0.0028268 -0.0013025 0.00038032 -0.00068824 0.0060442 0.013435 -0.0094741 -0.0073032 -0.011564 -9.7273e-05 -0.0026995 0.096586 -0.0034814 -0.0012165 0.0048279 -0.0067355 -0.0029201 0.0014242 -0.0042198 -0.00012963 0.0052351 0 -0.017064 0 0.0010258 0 -0.00011119 0 0.051121
4.0508 -0.0022202 -0.0010608 -0.00068351 -0.0010172 0.00082429 0.016921 -0.0075616 -0.006864 -0.0093308 0.0054732 -0.0072565 0.07976 -0.0032986 -0.0014951 0.0060256 -0.010891 -0.0019761 0.0019055 -0.0024028 -0.0077997 0.0012289 0 -0.016659 0 0.0010552 0 -0.00059143 0 0.06115
4.0547 0.0011471 -0.00032691 -0.003442 -0.0027839 -0.0044507 0.011546 -4.3733e-05 -0.0019688 -0.00065376 0.009367 -0.0044757 0.070301 0.00099607 -0.0025197 0.0060093 -0.009545 -0.0014859 0.00040294 0.00047488 -0.01067 -0.0033256 0 -0.016329 0 0.00072862 0 -0.0013795 0 0.016344
4.0586 0.0049177 0.0008419 -0.0039552 -0.0017834 -0.0048819 0.0027006 0.0060538 0.003856 0.007244 0.0080431 0.003616 0.078001 0.0057493 -0.0049519 0.0054513 -0.0028531 -0.0015643 -0.0030358 0.0029872 -0.0071305 -0.0064923 0 -0.016289 0 0.00028941 0 -0.001942 0 -0.049627
4.0625 0.0067295 0.0022695 -0.00085371 0.0046707 -0.0002525 -0.0024522 0.0059342 0.0078686 0.0090322 0.0018073 0.0103 0.093787 0.0066847 -0.0081897 0.005227 0.0048021 -0.0017802 -0.0063229 0.0037497 -0.00047476 -0.0072559 0 -0.016389 0 4.7919e-05 0 -0.0018916 0 -0.090558
4.0664 0.0061037 0.0037552 0.0035318 0.014303 0.0051865 -0.00060554 0.0012439 0.009463 0.005009 -0.0050033 0.0093821 0.10008 0.0028714 -0.010301 0.0055749 0.0083924 -0.0014859 -0.0066864 0.0024985 0.0039545 -0.0059118 0 -0.016318 0 0.00012211 0 -0.0013436 0 -0.084917
4.0703 0.0044351 0.0050187 0.0058995 0.021027 0.0072947 0.0055057 -0.001979 0.0092753 -9.1658e-05 -0.0071432 0.00092391 0.088686 -0.0024706 -0.0094588 0.0059344 0.0062989 -0.00049975 -0.0031373 0.00021709 0.0029203 -0.0036023 0 -0.015972 0 0.00038747 0 -0.00081225 0 -0.053052
4.0742 0.0033218 0.0056106 0.0053254 0.019707 0.0060351 0.0097083 0.00064734 0.0078265 -0.0013496 -0.0024495 -0.0078906 0.068359 -0.0049831 -0.0057129 0.0056261 0.0012183 0.00047908 0.0023574 -0.0017796 -0.002603 -0.0014577 0 -0.015604 0 0.00065727 0 -0.0007538 0 -0.039126
4.0781 0.0029964 0.0050333 0.0036451 0.010211 0.0047521 0.007347 0.0077192 0.0054203 0.0028018 0.0064488 -0.0083381 0.055229 -0.0030372 -0.0013476 0.0046811 -0.0027014 0.00027223 0.0062968 -0.002867 -0.0086994 -1.8702e-05 0 -0.015603 0 0.00088178 0 -0.0011863 0 -0.071728
4.082 0.0023561 0.0031172 0.0027771 -0.0026449 0.0057787 -0.0012884 0.013567 0.0029601 0.0099525 0.013966 0.0021055 0.056542 0.0011543 0.00075253 0.003934 -0.0036263 -0.0017225 0.0064712 -0.0032708 -0.011683 0.00073457 0 -0.016096 0 0.0011531 0 -0.0017207 0 -0.1358
4.0859 0.00041001 0.000361 0.0022977 -0.012746 0.0073961 -0.011332 0.013539 0.0019548 0.015487 0.015362 0.016655 0.06436 0.0039717 -0.00053313 0.004199 -0.003188 -0.0047051 0.0036166 -0.00336 -0.010496 0.00098115 0 -0.016785 0 0.0015265 0 -0.0019351 0 -0.1799
4.0898 -0.0024107 -0.002149 0.00014596 -0.016514 0.0056613 -0.016812 0.0077682 0.0030157 0.015005 0.0095803 0.023869 0.065146 0.0037725 -0.0035515 0.0052898 -0.0042042 -0.006716 0.00044704 -0.0029831 -0.0067702 0.00078087 0 -0.017171 0 0.001877 0 -0.0017166 0 -0.15372
4.0938 -0.0044107 -0.0033103 -0.004347 -0.014077 -0.00077551 -0.014551 0.00014697 0.004412 0.0063162 -0.00071589 0.016486 0.054733 0.0019571 -0.0052009 0.0058862 -0.007466 -0.0059234 -0.00088872 -0.0016371 -0.0030583 0.00017379 0 -0.016959 0 0.0019753 0 -0.0012759 0 -0.04648
4.0977 -0.0040887 -0.0026916 -0.0087203 -0.0078767 -0.00823 -0.0059846 -0.0057577 0.0028998 -0.0091756 -0.011283 -0.0027775 0.042905 0.00097011 -0.0035214 0.0045181 -0.010801 -0.0020024 -0.00048598 0.00073144 -0.00095429 -0.00054732 0 -0.016281 0 0.0017237 0 -0.00088196 0 0.10279
4.1016 -0.0014867 -0.00081109 -0.0092852 -0.00077611 -0.010991 0.0039934 -0.0093355 -0.0031278 -0.026059 -0.018551 -0.023071 0.042811 0.0015471 0.00066129 0.00089662 -0.011201 0.0034723 -6.8143e-05 0.0032559 -0.00043015 -0.00081641 0 -0.015541 0 0.0013048 0 -0.00062237 0 0.22862
4.1055 0.0018087 0.0012033 -0.0049735 0.0048166 -0.007035 0.010153 -0.011709 -0.011017 -0.036434 -0.020487 -0.032999 0.056371 0.0020691 0.0044338 -0.0035615 -0.0077808 0.0079104 -0.00095331 0.0046594 -0.00045531 -0.00020825 0 -0.015069 0 0.0010636 0 -0.00041474 0 0.27653
4.1094 0.0039339 0.0022972 0.00097392 0.0071401 -0.00051125 0.010039 -0.012719 -0.014886 -0.033713 -0.016355 -0.027777 0.071186 0.00056369 0.0051937 -0.0065261 -0.0026537 0.0091781 -0.0027464 0.0043332 -7.4179e-05 0.0010142 0 -0.014909 0 0.0012114 0 -0.00020067 0 0.22895
4.1133 0.0040877 0.0020198 0.0035941 0.0055864 0.001933 0.0052059 -0.010102 -0.010256 -0.017027 -0.006643 -0.010997 0.072768 -0.002854 0.0026866 -0.006284 0.00096938 0.0066549 -0.0039569 0.0029042 0.00089562 0.0017844 0 -0.014917 0 0.0016282 0 -7.0383e-05 0 0.10775
4.1172 0.0028299 0.0006093 0.00074666 0.0014279 -0.002347 -0.00012044 -0.0022182 0.001566 0.0069568 0.0063113 0.0089299 0.059983 -0.0056974 -0.00098182 -0.0028562 0.001472 0.0013647 -0.0036887 0.0016763 0.0018514 0.00085944 0 -0.014993 0 0.0019531 0 -0.00017397 0 -0.040164
4.1211 0.001298 -0.0012746 -0.0049043 -0.0024652 -0.0091423 -0.002098 0.0085841 0.013575 0.026938 0.017948 0.023824 0.047689 -0.0053412 -0.0032263 0.002059 -0.00024932 -0.004613 -0.0025285 0.0014573 0.0019173 -0.0021308 0 -0.015183 0 0.0018818 0 -0.00053245 0 -0.16146
4.125 0.00023292 -0.0028926 -0.008529 -0.0035223 -0.011241 1.2725e-05 0.016093 0.018108 0.033367 0.022779 0.028782 0.052972 -0.0015713 -0.0030544 0.0061511 -0.0022227 -0.0089618 -0.0017469 0.0019144 0.00062952 -0.0060269 0 -0.015557 0 0.0014012 0 -0.0009749 0 -0.2124
4.1289 -0.00032996 -0.0036721 -0.007774 -0.0016717 -0.0053992 0.00342 0.014626 0.012664 0.024049 0.017372 0.022763 0.077896 0.0030641 -0.0016101 0.0077481 -0.0034369 -0.0099011 -0.0017777 0.0020724 -0.0015895 -0.008568 0 -0.016022 0 0.0007711 0 -0.0012782 0 -0.17257
4.1328 -0.00065972 -0.0033771 -0.0047566 0.0003886 0.0043392 0.0040739 0.0039692 0.001474 0.0050103 0.0030854 0.0082399 0.10573 0.0054618 -0.00088978 0.0065089 -0.0043686 -0.0068624 -0.0016896 0.0014309 -0.0035115 -0.0078281 0 -0.01633 0 0.00030448 0 -0.0013522 0 -0.055
4.1367 -0.0008503 -0.002239 -0.0035 -0.0004566 0.010221 1.1009e-06 -0.0098296 -0.0084149 -0.013822 -0.013867 -0.0093035 0.11504 0.0046331 -0.0018907 0.0033561 -0.0057105 -0.00091079 -0.0002474 0.00057083 -0.0038338 -0.0037051 0 -0.0163 0 0.00016044 0 -0.0012649 0 0.094532
4.1406 -0.00080243 -0.00094296 -0.0055826 -0.0047342 0.0078044 -0.0069011 -0.018829 -0.012804 -0.024713 -0.025661 -0.022849 0.09881 0.0023584 -0.0038222 -8.9702e-05 -0.0069685 0.0054809 0.0025838 0.00063656 -0.0021734 0.0017352 0 -0.016022 0 0.00029949 0 -0.0010954 0 0.21548
4.1445 -0.00057372 -0.00033576 -0.0085429 -0.0096468 -0.00027545 -0.01213 -0.018944 -0.012672 -0.025663 -0.027403 -0.026944 0.070855 0.001322 -0.0049759 -0.002242 -0.0066447 0.0095249 0.0053504 0.0021856 0.00044308 0.0055291 0 -0.015798 0 0.00057271 0 -0.00080869 0 0.26218
4.1484 -0.00056898 -0.00092118 -0.0086286 -0.011491 -0.0071468 -0.012002 -0.012163 -0.011544 -0.019598 -0.019748 -0.020942 0.053568 0.0025745 -0.0043812 -0.0022327 -0.0039036 0.0096377 0.0064239 0.004496 0.002158 0.0059028 0 -0.015841 0 0.0008201 0 -0.00032841 0 0.22708
4.1523 -0.0012538 -0.0024922 -0.0049266 -0.008995 -0.0080737 -0.0065341 -0.0037822 -0.011092 -0.010934 -0.0078468 -0.0095264 0.058429 0.0046808 -0.002728 -0.00035176 8.2682e-05 0.0063613 0.0055848 0.0059878 0.0016683 0.0035958 0 -0.016032 0 0.00091696 0 0.00026156 0 0.14063
4.1563 -0.0026489 -0.0042467 -0.00050494 -0.0043505 -0.0041879 0.00051746 0.0022077 -0.0095502 -0.0027207 0.0023167 0.00064531 0.076976 0.0052288 -0.00172 0.0020338 0.0026952 0.0018983 0.004206 0.0054071 -0.00064521 0.0012852 0 -0.016009 0 0.0008079 0 0.00064366 0 0.04804
4.1602 -0.0041552 -0.005364 0.00063317 -0.00099004 -0.00044687 0.0044768 0.0052616 -0.0043649 0.0038027 0.0073189 0.0057372 0.089622 0.0031828 -0.0024189 0.0032367 0.0020099 -0.001481 0.0037891 0.0027865 -0.0028696 0.0014446 0 -0.015543 0 0.00056162 0 0.0004777 0 -0.018218
4.1641 -0.0049566 -0.0055861 -0.0023888 -0.00040615 -0.0004611 0.0031509 0.0066619 0.00395 0.0079722 0.0072195 0.0067731 0.083252 -9.7398e-05 -0.0040553 0.0023785 -0.0014488 -0.002913 0.0043453 -0.00056179 -0.0030137 0.004309 0 -0.014842 0 0.00038348 0 -0.0002592 0 -0.049136
4.168 -0.0046702 -0.0053031 -0.0064422 -0.0011843 -0.0034978 -0.0017909 0.0067291 0.010979 0.0087205 0.0040928 0.0070902 0.061437 -0.0020173 -0.0044477 0.00011861 -0.0050148 -0.0031066 0.0043401 -0.0029631 -0.00063276 0.0076431 0 -0.014454 0 0.00049596 0 -0.0011522 0 -0.049119
4.1719 -0.0036573 -0.0050808 -0.0075595 -0.0010246 -0.0061745 -0.0063179 0.0042253 0.011715 0.0050254 1.4275e-05 0.0078873 0.039192 -0.00096247 -0.0018235 -0.001708 -0.0060108 -0.0031717 0.0023547 -0.0034959 0.0027328 0.0085678 0 -0.014796 0 0.00092613 0 -0.0016298 0 -0.020876
4.1758 -0.0027171 -0.0050876 -0.0048513 0.00058785 -0.0064138 -0.0070251 -0.0015368 0.0049572 -0.0027506 -0.0038186 0.0065919 0.028842 0.0023783 0.0034127 -0.001459 -0.003811 -0.0033066 -0.0011817 -0.002537 0.0046952 0.005954 0 -0.015734 0 0.0013979 0 -0.0014352 0 0.036446
4.1797 -0.0024462 -0.0049714 -0.0012017 0.0019494 -0.005303 -0.0033253 -0.0085623 -0.005368 -0.012058 -0.006722 -3.2508e-05 0.030623 0.0056134 0.0085077 0.00093528 -0.00011086 -0.0026485 -0.0040123 -0.0014155 0.0037934 0.0013602 0 -0.016611 0 0.0014989 0 -0.00085304 0 0.11445
4.1836 -0.0028201 -0.004278 -0.000173 0.0012788 -0.0052327 0.0024759 -0.012822 -0.013134 -0.018845 -0.0080227 -0.011166 0.035393 0.0065296 0.010106 0.003753 0.0026286 -0.000426 -0.0039649 -0.00143 0.00047435 -0.002293 0 -0.01675 0 0.0010401 0 -0.0004515 0 0.1852
4.1875 -0.0033104 -0.0029663 -0.0024024 -0.0010726 -0.0067998 0.0068467 -0.011467 -0.014481 -0.019501 -0.0072751 -0.020801 0.034734 0.0046739 0.0066568 0.0047292 0.0030535 0.0027771 -0.00099464 -0.0028703 -0.0033976 -0.0031595 0 -0.016015 0 0.00028265 0 -0.00055885 0 0.21077
4.1914 -0.0033641 -0.0014892 -0.0051139 -0.0028895 -0.0080234 0.0070847 -0.0055123 -0.0099956 -0.012937 -0.0048788 -0.022099 0.027724 0.0014928 -0.00039413 0.002834 0.0015837 0.0050223 0.0026235 -0.0047112 -0.0059328 -0.0019005 0 -0.014953 0 -0.00023304 0 -0.00095847 0 0.16971
4.1953 -0.0027957 -0.00037722 -0.0050189 -0.0025892 -0.006588 0.0026213 0.00077521 -0.0032511 -0.001568 -0.0021156 -0.013487 0.018787 -0.00086297 -0.0075671 -0.00087443 -0.00035765 0.0044662 0.004203 -0.0052825 -0.006332 -0.00089524 0 -0.014376 0 -0.00015822 0 -0.0010948 0 0.077713
4.1992 -0.0018001 0.00021705 -0.0014671 -0.0011371 -0.0024495 -0.0047916 0.003382 0.0022974 0.0095575 -0.00023385 -0.0005907 0.010773 -0.0010288 -0.011686 -0.0040392 -0.0015641 0.0010004 0.002905 -0.0035631 -0.0050205 -0.0019805 0 -0.014735 0 0.00032408 0 -0.00060049 0 -0.019074
4.2031 -0.00067138 0.00052701 0.003266 -0.0011101 0.0020847 -0.011864 0.001729 0.0051832 0.015289 0.00062433 0.0082547 0.0015691 0.000826 -0.011732 -0.0047633 -0.0016575 -0.0034565 0.00027643 -0.00018495 -0.0030337 -0.0047435 0 -0.015793 0 0.00065063 0 0.00034837 0 -0.075895
4.207 0.00044208 0.00074819 0.0064705 -0.0037669 0.0047223 -0.015229 -0.0013123 0.0055726 0.013344 0.0014859 0.0089451 -0.01243 0.0033168 -0.0088697 -0.0028726 -0.00089654 -0.006372 -0.0013459 0.0027415 -0.0013532 -0.006837 0 -0.016845 0 0.00042578 0 0.0011707 0 -0.080354
4.2109 0.0015133 0.00068951 0.0073745 -0.0073054 0.0052226 -0.013125 -0.0023548 0.0040432 0.005845 0.003366 0.004559 -0.030688 0.0048169 -0.0049601 0.00026885 0.00026915 -0.0065117 -0.00096595 0.0030601 -0.00059528 -0.0059666 0 -0.017269 0 -0.00014774 0 0.0013678 0 -0.055838
4.2148 0.0024137 -5.6821e-05 0.0070039 -0.008384 0.0048885 -0.0064831 -0.00051085 0.0011687 -0.001943 0.0059247 0.0016114 -0.047702 0.0044007 -0.0010946 0.0030234 0.0014085 -0.0046949 0.00041356 0.00026576 -0.00092548 -0.0017816 0 -0.016941 0 -0.00040425 0 0.00090422 0 -0.035249
4.2188 0.0027735 -0.0015605 0.0061546 -0.0055078 0.0043645 0.0014237 0.002155 -0.0020323 -0.0052408 0.0073503 0.0033466 -0.058338 0.0022661 0.0025512 0.0045801 0.0021404 -0.0028045 0.0010752 -0.0039401 -0.0019767 0.0038784 0 -0.016231 0 0.00016364 0 0.00016168 0 -0.029724
4.2227 0.0021406 -0.0032256 0.0041715 -0.00074021 0.0025744 0.0068716 0.0027758 -0.0040548 -0.0033167 0.005758 0.0066132 -0.063455 -0.00048486 0.0057458 0.0050018 0.0022894 -0.0020397 0.00037093 -0.0068416 -0.0028859 0.0084031 0 -0.015636 0 0.0013725 0 -0.00042929 0 -0.020918
4.2266 0.00037505 -0.0041342 7.8087e-05 0.0022021 -0.0017429 0.0079879 0.00019583 -0.0039552 -0.00011254 0.00092301 0.0052991 -0.069206 -0.0025167 0.0074976 0.0044943 0.0021426 -0.0020156 -0.00082419 -0.0067894 -0.0027361 0.01016 0 -0.015397 0 0.0024328 0 -0.00070345 0 0.017071
4.2305 -0.00204 -0.0038197 -0.0053571 0.001636 -0.0076377 0.0057566 -0.0042993 -0.0024705 -0.0010424 -0.0052237 -0.0031063 -0.080037 -0.0030151 0.006681 0.0029273 0.0023993 -0.0014386 -0.0013501 -0.0044528 -0.0013027 0.0092148 0 -0.015405 0 0.002606 0 -0.0007601 0 0.087535
4.2344 -0.004087 -0.0027192 -0.0093454 -0.0004373 -0.011734 0.0028858 -0.0082299 -0.001614 -0.008204 -0.0098193 -0.014247 -0.092559 -0.002119 0.003509 0.00023026 0.0035829 0.00039148 -0.001265 -0.0021578 0.00055664 0.0067903 0 -0.015393 0 0.0018336 0 -0.0007377 0 0.16106
4.2383 -0.0047471 -0.0017985 -0.0093979 -0.00052288 -0.011003 0.0014677 -0.0096816 -0.0026589 -0.017892 -0.010969 -0.020115 -0.097405 -0.00077013 0.000197 -0.0028326 0.0053359 0.0027072 -0.0019127 -0.0018743 0.0014761 0.0042754 0 -0.015216 0 0.00075476 0 -0.00065407 0 0.19479
4.2422 -0.0036558 -0.0016431 -0.0059605 0.0025363 -0.0058853 0.0014503 -0.0081845 -0.0044431 -0.022763 -0.0087567 -0.015763 -0.088423 -4.6241e-05 -0.00030896 -0.0045949 0.006379 0.0038175 -0.0043708 -0.0036102 0.00084567 0.0026505 0 -0.014965 0 0.00011353 0 -0.0004666 0 0.16395
4.2461 -0.0013975 -0.0018748 -0.0023539 0.0060999 -0.00034021 0.0012243 -0.0045527 -0.00405 -0.017279 -0.0047018 -0.0034098 -0.070689 -0.00040867 0.0032133 -0.0035821 0.005432 0.0025342 -0.0078635 -0.0055792 -0.00040065 0.0024324 0 -0.014855 0 0.00013376 0 -0.0002237 0 0.079358
4.25 0.00084035 -0.0014871 -0.001679 0.0062892 0.0016482 -0.00034406 -0.00034642 0.00034916 -0.002247 -0.00041022 0.0094946 -0.05888 -0.0014095 0.0088028 6.9561e-05 0.0024169 -0.00080034 -0.0099001 -0.0058791 -0.00046486 0.0036776 0 -0.015017 0 0.00044337 0 -8.0169e-05 0 -0.02153
4.2539 0.0020635 0.00018378 -0.0036764 0.0020426 -0.00018995 -0.0024721 0.0026397 0.0071373 0.015151 0.0033036 0.016102 -0.066116 -0.0021043 0.012452 0.0042915 -0.0011916 -0.0045203 -0.0082676 -0.0040921 0.0015241 0.0057948 0 -0.015365 0 0.00056383 0 -0.00013722 0 -0.099591
4.2578 0.002145 0.0027632 -0.0048867 -0.0035078 -0.0022127 -0.0030625 0.0030393 0.011945 0.025933 0.0062341 0.014657 -0.092544 -0.0018698 0.011195 0.0064396 -0.0033547 -0.0068021 -0.0031289 -0.0014253 0.004272 0.0075143 0 -0.015645 0 0.00042384 0 -0.00030785 0 -0.13452
4.2617 0.0018403 0.0050789 -0.0022159 -0.0058658 -0.00055151 -0.00078159 0.00078482 0.011153 0.025037 0.0080959 0.0083515 -0.12396 -0.00095921 0.0056026 0.0053308 -0.0030472 -0.0067859 0.002763 0.00052515 0.0050959 0.007474 0 -0.015619 0 0.0003695 0 -0.00040292 0 -0.12853
4.2656 0.0020984 0.0061077 0.0035708 -0.0034613 0.004924 0.0034278 -0.0024498 0.0051153 0.014122 0.0082836 0.0017161 -0.14232 -0.00029708 -0.00052459 0.0021833 -0.0010463 -0.0048619 0.0060569 0.0010573 0.0023642 0.0052326 0 -0.015253 0 0.00069601 0 -0.00037286 0 -0.097043
4.2695 0.0032098 0.0057398 0.0080607 0.00087198 0.010309 0.0069184 -0.0040375 -0.0019373 -0.00014033 0.0064024 -0.0026502 -0.13967 -0.00064034 -0.0031274 -0.00044549 0.00079426 -0.0021384 0.0053184 0.00053599 -0.0025631 0.0018337 0 -0.01477 0 0.0012359 0 -0.00042168 0 -0.057778
4.2734 0.0045072 0.0046893 0.007147 0.0027019 0.01133 0.0074991 -0.0022445 -0.005319 -0.010514 0.0029667 -0.0045849 -0.12381 -0.0018072 -0.0010406 -0.00082222 0.0011442 0.00029795 0.0019354 -0.00042408 -0.0059624 -0.00079992 0 -0.014535 0 0.001473 0 -0.00081158 0 -0.02527
4.2773 0.0049012 0.0037304 0.00098808 0.00028831 0.0073258 0.00518 0.0022913 -0.0035432 -0.013142 -0.00056138 -0.0048215 -0.11153 -0.0026822 0.0033046 0.00062554 0.00023174 0.0017836 -0.0012353 -0.0016533 -0.0047876 -0.0013271 0 -0.014827 0 0.0010843 0 -0.0015197 0 -0.0091693
4.2813 0.003828 0.0030556 -0.0058761 -0.0038474 0.0016966 0.0019622 0.0069139 0.0010161 -0.0087766 -0.0025676 -0.0037185 -0.11526 -0.0020757 0.0060938 0.0019722 -0.00057772 0.0020804 -0.0021514 -0.0032095 0.00044244 -6.7542e-05 0 -0.015633 0 0.00033719 0 -0.0021238 0 -0.012513
4.2852 0.0017969 0.0023484 -0.0083984 -0.005475 -0.0014107 4.4506e-05 0.0090521 0.0047559 -0.0013234 -0.0022618 -0.001388 -0.13466 0.00023262 0.0052251 0.0017629 -0.00019401 0.0012555 -0.00083865 -0.0046467 0.0056845 0.0013127 0 -0.01662 0 -0.00010297 0 -0.0021095 0 -0.030395
4.2891 4.9151e-05 0.0013812 -0.0052298 -0.0026478 -0.00073316 0.00023311 0.0082686 0.0060299 0.0048364 -3.2902e-05 0.0016499 -0.15899 0.0031482 0.0016546 0.00039174 0.0011425 -0.00035536 0.0011893 -0.0048575 0.0066318 0.0012667 0 -0.017327 0 0.00019974 0 -0.0013597 0 -0.052665
4.293 -0.00039903 0.00043286 0.00057123 0.0027741 0.0016299 0.0018999 0.0063795 0.0059396 0.0071449 0.0030001 0.004569 -0.17718 0.0049412 -0.0018994 -0.00039108 0.0021097 -0.0021725 0.002461 -0.0029531 0.0024635 -0.00035571 0 -0.017458 0 0.0010084 0 -0.00034999 0 -0.070905
4.2969 0.00049091 7.3143e-05 0.0046567 0.0072699 0.0029245 0.0041317 0.0055716 0.006401 0.0058505 0.0057179 0.0070003 -0.18609 0.0044221 -0.0034309 0.0007054 0.0015518 -0.0035474 0.0025331 0.00061253 -0.0033339 -0.0023661 0 -0.017069 0 0.0016093 0 0.00018746 0 -0.083971
4.3008 0.0018711 0.00058524 0.0051114 0.0089843 0.0025144 0.0065898 0.0063694 0.0078178 0.0033941 0.0073926 0.0092158 -0.19053 0.0016834 -0.0030151 0.0031863 -0.00047138 -0.004074 0.0018117 0.0039596 -0.0059902 -0.0034689 0 -0.016511 0 0.0014764 0 -0.00013839 0 -0.095974
4.3047 0.0028272 0.0016877 0.0033899 0.0088518 0.001936 0.0091829 0.0073807 0.0087564 0.0025149 0.0076398 0.011174 -0.19647 -0.0021134 -0.0021011 0.0052141 -0.0027597 -0.0038004 0.00083461 0.0050945 -0.0037115 -0.0033832 0 -0.016157 0 0.00076612 0 -0.0010587 0 -0.10806
4.3086 0.0031652 0.0028657 0.002156 0.008746 0.0026364 0.011198 0.0068955 0.0076777 0.0041167 0.0063246 0.011562 -0.20479 -0.0055902 -0.0017678 0.0053314 -0.0040088 -0.0031373 -3.9672e-05 0.0035352 0.00068845 -0.0027851 0 -0.016125 0 0.00017404 0 -0.0018965 0 -0.11294
4.3125 0.0034586 0.0039242 0.0026638 0.009044 0.0042291 0.011242 0.0045796 0.0046575 0.0064204 0.0037431 0.0084554 -0.2112 -0.007853 -0.0017732 0.0037269 -0.0038044 -0.0025225 -0.00038471 0.00072278 0.0023526 -0.0022995 0 -0.016228 0 0.0003001 0 -0.0021414 0 -0.099941
4.3164 0.0043542 0.0051103 0.0042443 0.0083694 0.0052082 0.0084102 0.0015896 0.0012969 0.0063781 0.00088763 0.0015493 -0.21156 -0.0085548 -0.0011828 0.0018216 -0.0027295 -0.0021269 0.00041244 -0.0012189 -0.0011145 -0.0017761 0 -0.016179 0 0.0011282 0 -0.0018133 0 -0.06749
4.3203 0.0058296 0.006634 0.0058244 0.0056465 0.0050543 0.003557 -0.00072656 -0.00083595 0.0025951 -0.00071299 -0.0062052 -0.20669 -0.0075691 0.00029779 0.00068454 -0.0016381 -0.0018491 0.0026075 -0.0012453 -0.007288 -0.00071518 0 -0.015879 0 0.0020809 0 -0.0013158 0 -0.031142
4.3242 0.0071262 0.0081249 0.0072875 0.0019648 0.0050344 -0.0008517 -0.0018835 -0.0013495 -0.0026384 0.00022015 -0.0097562 -0.20177 -0.0048932 0.0017798 -2.6959e-05 -0.00087584 -0.0015725 0.005338 -6.9237e-05 -0.010891 0.0006552 0 -0.015511 0 0.0025413 0 -0.0010002 0 -0.017096
4.3281 0.0074307 0.008714 0.0090947 -1.8337e-05 0.0065975 -0.0024645 -0.0018997 -0.00059851 -0.0044057 0.0037681 -0.0055883 -0.20119 -0.0010132 0.0019993 -0.0014759 -0.00014508 -0.0014246 0.0067006 0.00076555 -0.0083629 0.0010127 0 -0.015372 0 0.0023214 0 -0.00090764 0 -0.044246
4.332 0.0066593 0.0078024 0.010944 0.0013756 0.0092259 -0.00083129 -0.00025299 0.0014674 0.00092002 0.0085042 0.0051312 -0.20432 0.0027625 0.00061315 -0.0040313 0.00099129 -0.0017798 0.0050853 0.00039637 -0.00098797 -0.00099537 0 -0.015591 0 0.0016815 0 -0.00090778 0 -0.10886
4.3359 0.0056006 0.0057992 0.011488 0.0050832 0.010462 0.0024783 0.0041075 0.0054257 0.011929 0.01221 0.016844 -0.20643 0.0046982 -0.0013463 -0.0063917 0.0025458 -0.0029717 0.00080728 -0.00073292 0.0061274 -0.0051129 0 -0.015987 0 0.00098749 0 -0.00098917 0 -0.18461
4.3398 0.005271 0.0040215 0.0097722 0.0082764 0.0084583 0.0055233 0.011153 0.011046 0.022085 0.013181 0.02332 -0.20383 0.003792 -0.0023098 -0.0065252 0.0040103 -0.0049157 -0.0035875 -0.001588 0.0082054 -0.0089738 0 -0.01622 0 0.00041111 0 -0.0013017 0 -0.23782
4.3438 0.0060712 0.0037093 0.00678 0.0090911 0.0043767 0.0077062 0.018238 0.016104 0.024032 0.01118 0.021743 -0.19799 0.00080413 -0.0014879 -0.003639 0.004736 -0.006935 -0.005006 -0.0016847 0.0044324 -0.0095715 0 -0.016089 0 -5.4001e-05 0 -0.0018754 0 -0.24599
4.3477 0.0074983 0.0049922 0.0049729 0.0082277 0.0017533 0.0098031 0.020916 0.017245 0.015194 0.0073966 0.013904 -0.1942 -0.0019279 0.0005492 0.00076981 0.0043851 -0.0079735 -0.0023052 -0.0014271 -0.0018599 -0.0056541 0 -0.015707 0 -0.00038351 0 -0.0023712 0 -0.20714
4.3516 0.0086382 0.0067631 0.0058719 0.0077667 0.0030864 0.012387 0.016291 0.012741 0.00012606 0.0035707 0.004044 -0.19626 -0.0020401 0.002466 0.0039606 0.0031002 -0.0071587 0.0025502 -0.0014011 -0.006217 0.001046 0 -0.015392 0 -0.00043607 0 -0.0022519 0 -0.13711
4.3555 0.0089395 0.0076045 0.0081436 0.0085778 0.0070685 0.014512 0.0061975 0.0046431 -0.01249 0.0010181 -0.0041887 -0.20229 0.0010695 0.0032744 0.0042485 0.0013839 -0.0044319 0.0058503 -0.0015376 -0.0064118 0.0069374 0 -0.01537 0 -0.00011292 0 -0.0013085 0 -0.061124
4.3594 0.0085507 0.006947 0.0085304 0.0092448 0.009559 0.014333 -0.003127 -0.0020929 -0.015888 0.00022137 -0.0090487 -0.2062 0.0057166 0.0029504 0.0024177 -9.7357e-05 -0.0008372 0.0050432 -0.0011413 -0.0034298 0.009166 0 -0.015581 0 0.00044334 0 -1.4664e-05 0 -0.0057189
4.3633 0.0079638 0.0054415 0.0051024 0.0077746 0.0076309 0.011203 -0.0053486 -0.0032299 -0.0095392 0.0010351 -0.0099635 -0.20348 0.0091668 0.0021581 0.00087032 -0.00066582 0.001841 0.00079455 0.00024389 0.00014586 0.007496 0 -0.015757 0 0.0008907 0 0.00074519 0 0.0082108
4.3672 0.0073914 0.0042796 -0.00036149 0.0042508 0.0026751 0.0070053 0.00096688 0.0014301 0.0014362 0.0030661 -0.006633 -0.19572 0.009608 0.0015377 0.0012741 0.00017872 0.0020274 -0.003517 0.0021345 0.0023874 0.0039892 0 -0.015715 0 0.00097701 0 0.00042812 0 -0.02655
4.3711 0.006544 0.0041522 -0.0035339 0.0013988 -0.000736 0.004971 0.011047 0.0080481 0.010753 0.0058124 0.00053569 -0.18923 0.0072227 0.0012774 0.0029413 0.0024567 -0.00063025 -0.0044309 0.0034225 0.002931 0.00099591 0 -0.015562 0 0.00077932 0 -0.00062768 0 -0.096872
4.375 0.0050481 0.0047844 -0.0014657 0.0021257 0.00072722 0.0067594 0.017647 0.012069 0.015312 0.0085665 0.0093433 -0.18896 0.0036117 0.0012211 0.0035166 0.0054525 -0.0048947 -0.00099322 0.003445 0.0023161 -0.00062184 0 -0.015614 0 0.00061727 0 -0.0014512 0 -0.17131
4.3789 0.0030741 0.0053614 0.0044452 0.0063589 0.005844 0.01057 0.016709 0.011775 0.016057 0.010406 0.016021 -0.19365 0.00033399 0.0011909 0.0013635 0.0078312 -0.0085916 0.0046933 0.0026925 0.001032 -0.0015704 0 -0.016073 0 0.0007073 0 -0.0013165 0 -0.21486
4.3828 0.0014863 0.0053111 0.0094626 0.010492 0.010044 0.012361 0.010104 0.0088913 0.015411 0.01049 0.017425 -0.19708 -0.0020092 0.0011173 -0.0026101 0.0082735 -0.0099274 0.0091698 0.002371 -0.00062923 -0.0027756 0 -0.016767 0 0.0009182 0 -0.00044229 0 -0.20913
4.3867 0.0012486 0.0046817 0.009695 0.010295 0.0099378 0.009331 0.0032802 0.0060527 0.014253 0.0085111 0.013407 -0.19424 -0.0035081 0.00094933 -0.0054639 0.0063276 -0.0085551 0.010038 0.0032063 -0.0021343 -0.0041466 0 -0.017223 0 0.00090054 0 0.00018591 0 -0.16255
4.3906 0.0025379 0.0038682 0.005496 0.0047106 0.006554 0.0025171 0.00024776 0.0039797 0.011302 0.0049131 0.0068714 -0.18628 -0.0041794 0.00062664 -0.0046945 0.0028728 -0.0056035 0.0072712 0.0046691 -0.0026814 -0.0046499 0 -0.017035 0 0.00047036 0 -0.00025168 0 -0.10114
4.3945 0.0043632 0.0031042 0.00084925 -0.0030487 0.003961 -0.003982 0.00052824 0.0012656 0.0051114 0.00068532 0.0011738 -0.17879 -0.0038091 0.00024928 -0.00045492 -0.00023852 -0.0026851 0.0027722 0.0053896 -0.0019471 -0.0034406 0 -0.01623 0 -0.000153 0 -0.0015912 0 -0.046971
4.3984 0.0051181 0.0022765 -0.00056264 -0.0081257 0.0047265 -0.0065224 0.00056224 -0.0032233 -0.0035837 -0.0031032 -0.0026393 -0.17488 -0.0025994 0.00020357 0.0044681 -0.0012286 -0.00073065 -0.0011128 0.0043648 -0.00076624 -0.00078234 0 -0.015291 0 -0.00051728 0 -0.0027771 0 -0.0035799
4.4023 0.0037107 0.0011653 0.001286 -0.0079309 0.0069914 -0.0049377 -0.0022011 -0.00815 -0.011547 -0.0056541 -0.005894 -0.1699 -0.0016519 0.00091669 0.0068922 0.00052242 0.00038933 -0.0029162 0.0018337 -0.00068154 0.0021377 0 -0.014794 0 -0.00035765 0 -0.0028038 0 0.03857
4.4063 0.0004001 -0.00025724 0.0031562 -0.0038266 0.0063141 -0.0023119 -0.0066273 -0.010311 -0.015081 -0.0065043 -0.0096136 -0.15406 -0.0023116 0.0023185 0.0057153 0.004062 0.0012396 -0.0025355 -0.00091356 -0.0024653 0.0041764 0 -0.014955 0 0.00015328 0 -0.0016293 0 0.08297
4.4102 -0.0033323 -0.0018283 0.0020402 0.00062496 0.00048868 -0.0018472 -0.0090546 -0.0076521 -0.012635 -0.0054823 -0.012154 -0.12163 -0.0047125 0.0035623 0.002524 0.0073818 0.0019112 -0.00094918 -0.0025043 -0.0050268 0.0049323 0 -0.015472 0 0.00057297 0 -0.00020397 0 0.11526
4.4141 -0.0057924 -0.0034268 -0.0018854 0.0028285 -0.0076471 -0.0038893 -0.0069245 -0.0016425 -0.0058862 -0.002832 -0.01015 -0.078545 -0.0070766 0.0034904 -4.7421e-05 0.0085348 0.0017989 0.00045498 -0.0023404 -0.0060252 0.0045918 0 -0.015799 0 0.00059429 0 0.00039607 0 0.11334
4.418 -0.006203 -0.0050706 -0.0057183 0.0027298 -0.012469 -0.0058898 -0.0013298 0.0035352 0.001372 0.0005167 -0.0023178 -0.040376 -0.0069182 0.0016472 -0.00063633 0.0066884 0.00033367 0.00061762 -0.00076382 -0.003899 0.0033694 0 -0.015619 0 0.00027914 0 -0.00010348 0 0.071661
4.4219 -0.0051276 -0.0067037 -0.0069641 0.0017547 -0.010823 -0.0051615 0.0037777 0.0043946 0.0055084 0.0029271 0.0077504 -0.021229 -0.0034181 -0.001039 -0.00011967 0.0025465 -0.0020644 -0.00064293 0.0013165 0.0005125 0.0013737 0 -0.015098 0 -8.8763e-05 0 -0.0010435 0 0.015826
4.4258 -0.0039409 -0.0079453 -0.0059757 0.00075791 -0.0051215 -0.0016313 0.00475 0.0009305 0.0048654 0.0026666 0.0132 -0.022353 0.0012769 -0.0026957 -0.00052184 -0.0020422 -0.0038633 -0.0025772 0.0028607 0.0043843 -0.00092802 0 -0.014702 0 -0.0003332 0 -0.0015541 0 -0.010178
4.4297 -0.0038081 -0.0082188 -0.0052804 -0.00071934 -0.0011771 0.00203 0.00084457 -0.0038242 0.00018745 -0.00099989 0.0092018 -0.030781 0.003433 -0.001927 -0.002969 -0.0050521 -0.0034474 -0.0041086 0.0030044 0.0051234 -0.002382 0 -0.014755 0 -0.00052465 0 -0.0013748 0 0.023701
4.4336 -0.0049428 -0.0072869 -0.0067378 -0.0033548 -0.0028784 0.002849 -0.0057403 -0.0068771 -0.0061944 -0.0069994 -0.002736 -0.029984 0.00091004 0.00091146 -0.0065218 -0.0053194 -0.00049171 -0.0047502 0.0013938 0.002425 -0.0017144 0 -0.015146 0 -0.00079432 0 -0.00097849 0 0.1088
4.4375 -0.0066094 -0.0056915 -0.0096338 -0.0066689 -0.0088065 7.952e-05 -0.011877 -0.0078595 -0.011681 -0.012733 -0.015584 -0.013935 -0.004709 0.0037754 -0.0088478 -0.0031268 0.0035611 -0.0050303 -0.0014211 -0.0016583 0.0012428 0 -0.015451 0 -0.0010669 0 -0.00095261 0 0.2026
4.4414 -0.0077508 -0.0045496 -0.011606 -0.0090819 -0.01387 -0.0045106 -0.015504 -0.0086453 -0.014504 -0.015529 -0.022254 0.0075524 -0.0092296 0.0044651 -0.0081087 -1.6095e-05 0.0064498 -0.0058649 -0.0039311 -0.0045786 0.0048624 0 -0.015356 0 -0.0010527 0 -0.0013341 0 0.25938
4.4453 -0.0077139 -0.0047328 -0.011188 -0.0093639 -0.014075 -0.0085385 -0.01616 -0.010655 -0.014212 -0.014341 -0.020867 0.017239 -0.0094453 0.0024372 -0.0044939 0.0020898 0.0067435 -0.0072946 -0.004383 -0.0052774 0.0065424 0 -0.014991 0 -0.00054524 0 -0.0015942 0 0.26047
4.4492 -0.0065881 -0.0061117 -0.0091313 -0.0078384 -0.009743 -0.010967 -0.014354 -0.012833 -0.011476 -0.010402 -0.015207 0.005846 -0.0059826 -0.00066907 -0.00020184 0.0019748 0.0048226 -0.0078566 -0.0020408 -0.0045572 0.0046348 0 -0.01483 0 0.00029445 0 -0.001255 0 0.21993
4.4531 -0.0050254 -0.0075838 -0.0072256 -0.0060178 -0.0044116 -0.01227 -0.010908 -0.012489 -0.0074566 -0.0062654 -0.010376 -0.0187 -0.0026595 -0.0023447 0.0020807 -0.00021321 0.0024003 -0.0055407 0.0019896 -0.0038169 -0.00011992 0 -0.01525 0 0.0010041 0 -0.00045691 0 0.16519
4.457 -0.0037667 -0.0079228 -0.0061603 -0.0051285 -0.0011105 -0.013071 -0.0068541 -0.0081704 -0.0032134 -0.0039413 -0.0081374 -0.036375 -0.0028497 -0.0013169 0.0010498 -0.0031361 0.0010588 0.00018629 0.0052788 -0.00366 -0.0050189 0 -0.016127 0 0.0012147 0 0.00013701 0 0.11383
4.4609 -0.0032097 -0.006721 -0.0049875 -0.0051774 -1.194e-05 -0.013068 -0.0034575 -0.0015874 0.00046279 -0.003629 -0.0063459 -0.030701 -0.0062681 0.0013573 -0.0023339 -0.0051385 0.001088 0.0071148 0.0057603 -0.0037258 -0.0074376 0 -0.016873 0 0.00098347 0 3.4936e-07 0 0.068057
4.4648 -0.0032355 -0.0046029 -0.0027742 -0.0054842 0.00050646 -0.011515 -0.0017936 0.0034435 0.0027953 -0.0040453 -0.002523 -0.0021433 -0.0092965 0.0032079 -0.0055393 -0.005229 0.0015545 0.011309 0.0032709 -0.0035823 -0.0067535 0 -0.016895 0 0.0007126 0 -0.0007278 0 0.02724
4.4688 -0.0033284 -0.002579 -0.0003817 -0.0058414 0.0011782 -0.0085131 -0.0020955 0.0040905 0.0028456 -0.0039405 0.0025535 0.031748 -0.0086033 0.0025251 -0.006216 -0.0035524 0.0013845 0.0099834 -0.00038016 -0.0033948 -0.0045004 0 -0.016106 0 0.0007215 0 -0.0013972 0 0.00073166
4.4727 -0.0029004 -0.0011985 -8.3829e-06 -0.0067228 0.00086299 -0.0053578 -0.0036106 0.00071804 -8.9472e-05 -0.0033244 0.0051638 0.049614 -0.0045595 -0.00011183 -0.0037725 -0.0011456 0.00038745 0.0039304 -0.0028761 -0.0035421 -0.0027249 0 -0.015033 0 0.00090927 0 -0.0015147 0 0.003963
4.4766 -0.0016645 -0.00029073 -0.0026533 -0.0081447 -0.0016686 -0.0032535 -0.0052397 -0.0037289 -0.0056105 -0.003208 0.0025636 0.042268 -0.0010385 -0.0023383 0.00031285 0.00072309 -0.00068025 -0.0027618 -0.0030748 -0.0037683 -0.0021537 0 -0.014415 0 0.00086886 0 -0.0012197 0 0.040567
4.4805 0.00012623 0.00055554 -0.0062589 -0.0085788 -0.0054561 -0.001755 -0.0062884 -0.0063151 -0.011662 -0.0041185 -0.0036223 0.018768 -0.0016422 -0.0021368 0.0036476 0.0011506 -0.00095455 -0.0057239 -0.0014611 -0.0031239 -0.0018702 0 -0.014629 0 0.00035077 0 -0.0010701 0 0.089697
4.4844 0.0017468 0.0013653 -0.0069696 -0.0056104 -0.0075198 0.0010649 -0.0064908 -0.0060958 -0.015094 -0.0049354 -0.0081736 -0.0016769 -0.0059444 0.00029652 0.0046803 -0.00012273 -0.00034351 -0.0036232 0.00081571 -0.0010321 -0.00066628 0 -0.015421 0 -0.00039997 0 -0.0013779 0 0.11441
4.4883 0.0024051 0.0016924 -0.002761 0.0017281 -0.0056632 0.006417 -0.0053892 -0.0038876 -0.013317 -0.0034442 -0.0066574 -0.0048974 -0.009494 0.0026602 0.0037211 -0.0026779 0.00036029 0.0010271 0.0031315 0.0016645 0.0014072 0 -0.016143 0 -0.00080129 0 -0.0018198 0 0.086986
4.4922 0.0017847 0.0011544 0.0040788 0.011072 -0.00097387 0.012626 -0.0021231 -0.00068425 -0.006026 0.0015862 0.00072737 0.0081386 -0.0078182 0.0025899 0.0024458 -0.0054762 0.00017303 0.0042076 0.0055371 0.0030827 0.0029164 0 -0.016276 0 -0.00045957 0 -0.0017587 0 0.010569
4.4961 0.00035249 -2.3848e-06 0.0084188 0.017485 0.0028664 0.015517 0.003622 0.0031812 0.0042424 0.0086022 0.0093915 0.023613 -0.00079974 -0.00018131 0.0023163 -0.0070787 -0.0012503 0.0037455 0.0078764 0.0020578 0.0025017 0 -0.015795 0 0.0004429 0 -0.00095566 0 -0.081048
4.5 -0.00084872 -0.0009373 0.0067357 0.016788 0.003055 0.01165 0.010233 0.0072434 0.013208 0.013604 0.014207 0.026582 0.0067252 -0.0035158 0.0032715 -0.0062232 -0.0033459 0.00075014 0.0091205 -0.00043966 0.00043322 0 -0.015108 0 0.0012817 0 8.5377e-05 0 -0.14463
4.5039 -0.00085237 -0.00085852 0.00046787 0.0088645 0.00045406 0.0017901 0.014114 0.0097963 0.01695 0.012766 0.013214 0.012161 0.0089003 -0.0047366 0.0038417 -0.0026962 -0.0050603 -0.0019095 0.0079846 -0.0019199 -0.0013788 0 -0.014685 0 0.001523 0 0.00054302 0 -0.15275
4.5078 0.00057569 0.0003367 -0.0050085 -0.0019296 -0.0012578 -0.0086933 0.011881 0.0084124 0.013827 0.0054365 0.0080712 -0.012202 0.0039019 -0.0029965 0.0025934 0.002068 -0.0055298 -0.002384 0.0044132 -0.00073358 -0.0010666 0 -0.014728 0 0.0011515 0 8.0168e-05 0 -0.10599
4.5117 0.0027703 0.0020346 -0.0049766 -0.0097206 0.0006763 -0.013336 0.0034543 0.0022484 0.0053036 -0.0049464 0.0016731 -0.03372 -0.0043721 9.4636e-07 -0.00041243 0.0053914 -0.0045153 -0.0012084 0.0003156 0.0020878 0.0013765 0 -0.01511 0 0.00060625 0 -0.00078619 0 -0.028692
4.5156 0.0046312 0.0034875 0.00066404 -0.011054 0.0052464 -0.0093606 -0.0067299 -0.0060335 -0.0045642 -0.012872 -0.0040234 -0.04347 -0.0094639 0.0015727 -0.0035231 0.0048997 -0.0024294 -0.00020149 -0.0015818 0.0035647 0.0039262 0 -0.015581 0 0.00032694 0 -0.0011472 0 0.043562
4.5195 0.0053695 0.0044176 0.0076567 -0.0067159 0.0086577 0.00019015 -0.012079 -0.011149 -0.010773 -0.014245 -0.0079048 -0.040272 -0.0075845 0.00045018 -0.0048963 0.0003187 -0.00011377 -0.00033654 -4.0416e-05 0.0016747 0.0042758 0 -0.015961 0 0.00037057 0 -0.00056699 0 0.076248
4.5234 0.0049759 0.0050723 0.011402 -0.00033075 0.0081642 0.0087538 -0.0084497 -0.0088721 -0.0096651 -0.0087311 -0.0083689 -0.027573 -0.00044449 -0.0022169 -0.0041081 -0.0059255 0.0014554 -0.00087259 0.0033524 -0.0023048 0.001934 0 -0.016186 0 0.00045179 0 0.00049253 0 0.046948
4.5273 0.0040974 0.0057423 0.01081 0.0046438 0.0048334 0.011088 0.0025636 0.00036659 -0.0010403 0.00058432 -0.0033893 -0.0082643 0.0065038 -0.0041106 -0.002441 -0.010089 0.0015067 -0.0005027 0.0053102 -0.0045041 -0.001287 0 -0.016231 0 0.00031302 0 0.0011028 0 -0.043353
4.5313 0.0034973 0.0062866 0.0085044 0.0069165 0.002419 0.0068083 0.014453 0.011226 0.011101 0.009564 0.0071927 0.016594 0.0085992 -0.0039552 -0.0015729 -0.0097068 -0.00014938 0.00093652 0.003697 -0.0018728 -0.0028851 0 -0.016061 0 1.5978e-05 0 0.00073319 0 -0.16325
4.5352 0.0035635 0.0061763 0.0076425 0.0071396 0.0035178 9.4434e-05 0.020265 0.017138 0.020163 0.015363 0.019488 0.044202 0.0053342 -0.002508 -0.001959 -0.0054395 -0.0028824 0.0021926 -0.00041224 0.0047844 -0.0019171 0 -0.015708 0 -0.00013558 0 -0.000287 0 -0.25853
4.5391 0.0041914 0.0050282 0.0087653 0.0063962 0.0069517 -0.0037694 0.017278 0.015075 0.020612 0.01718 0.026646 0.066664 -3.0093e-07 -0.0014148 -0.0025241 -0.00057471 -0.0054279 0.0020941 -0.003462 0.011102 0.00019852 0 -0.015344 0 6.8056e-05 0 -0.0011302 0 -0.27862
4.543 0.0049933 0.0031073 0.0097076 0.005166 0.0090056 -0.0020822 0.0084161 0.0075532 0.011652 0.015541 0.023477 0.073529 -0.0035672 -0.0011939 -0.0019871 0.0015917 -0.0065547 0.0010978 -0.0024754 0.012713 0.0010723 0 -0.015232 0 0.00051519 0 -0.001263 0 -0.20934
4.5469 0.0055474 0.0012988 0.0082537 0.0035396 0.0071741 0.0039309 -0.00034742 0.00035494 -0.0017359 0.011396 0.011009 0.060073 -0.0040547 -0.00053553 -0.00045033 0.00041763 -0.0058369 0.00099109 0.0022089 0.0089093 -0.00036325 0 -0.015525 0 0.00088445 0 -0.00088398 0 -0.087572
4.5508 0.0055087 0.00053928 0.0045404 0.0019603 0.0025661 0.010517 -0.0042338 -0.001964 -0.011619 0.005948 -0.0033797 0.034256 -0.0031013 0.0022122 0.0004644 -0.0016368 -0.0039343 0.0028305 0.0070007 0.0031125 -0.0027979 0 -0.016099 0 0.00096271 0 -0.0006174 0 0.018408
4.5547 0.004667 0.0011618 0.00079953 0.0013579 -0.0013678 0.014009 -0.0023668 0.00086791 -0.012226 0.00092511 -0.011048 0.0145 -0.0031685 0.0068011 -0.00076716 -0.0012362 -0.0021001 0.0052721 0.0079628 -0.00022002 -0.0037234 0 -0.016606 0 0.00083412 0 -0.0008294 0 0.053172
4.5586 0.003103 0.0026602 -0.00098182 0.0024401 -0.0022679 0.012814 0.0025325 0.0053558 -0.0037766 -0.0016918 -0.0084787 0.017639 -0.0050481 0.010486 -0.0037477 0.0027868 -0.0012656 0.0053219 0.0040663 0.00065393 -0.0017842 0 -0.016737 0 0.00075919 0 -0.0012782 0 0.011315
4.5625 0.0013724 0.0040237 -0.00081201 0.0049392 -0.0008201 0.0079118 0.0065296 0.0073866 0.0077824 -0.00079553 0.0003626 0.045835 -0.0071624 0.010029 -0.0060617 0.0082249 -0.0014348 0.0011522 -0.0019936 0.0036866 0.0018533 0 -0.016475 0 0.00089062 0 -0.0014197 0 -0.061437
4.5664 0.00041902 0.0043755 -0.00010064 0.0076413 0.00063601 0.0020039 0.0069428 0.0052314 0.014954 0.0027615 0.0076042 0.083823 -0.0070383 0.0046813 -0.0052603 0.01124 -0.0018651 -0.0056587 -0.0060552 0.0053342 0.004373 0 -0.016112 0 0.0011239 0 -0.0010033 0 -0.1046
4.5703 0.0010291 0.0034958 0.00030988 0.0091434 0.0010433 -0.0020634 0.0035485 0.00031205 0.013694 0.0063838 0.0078129 0.11021 -0.003531 -0.0026562 -0.0012058 0.0095943 -0.0018249 -0.010866 -0.0057907 0.003808 0.0036599 0 -0.016005 0 0.001217 0 -0.00032266 0 -0.088242
4.5742 0.0031049 0.001932 0.0010603 0.0085741 0.0017045 -0.0029273 -0.0016033 -0.0042265 0.0057117 0.0074693 0.0017899 0.11441 0.0020492 -0.0074063 0.003466 0.0045569 -0.0012345 -0.010935 -0.0022468 0.00026407 6.2698e-05 0 -0.016283 0 0.0010303 0 0.00011296 0 -0.032096
4.5781 0.005393 0.00065487 0.0030785 0.0057455 0.0042701 -0.0015745 -0.0053144 -0.0056062 -0.0032 0.0053888 -0.0049251 0.10501 0.0067115 -0.0068835 0.005354 -0.00017223 -0.00065319 -0.006082 0.0014872 -0.0028233 -0.0039254 0 -0.016754 0 0.0006351 0 9.9308e-05 0 0.014349
4.582 0.0061075 0.00044528 0.0057831 0.00097255 0.0079704 -0.00071885 -0.0048923 -0.0027849 -0.0071982 0.0019951 -0.0069364 0.10207 0.0077889 -0.0023607 0.0030625 -0.0015572 -0.00070104 -0.00012038 0.0030501 -0.0041415 -0.0056932 0 -0.01708 0 0.00020841 0 -0.00011591 0 0.012317
4.5859 0.0041633 0.0013426 0.0070243 -0.004894 0.0094705 -0.002728 0.00015602 0.0032197 -0.0039126 0.00012093 -0.0029058 0.11944 0.0046947 0.0021737 -0.0017111 0.00039045 -0.0014918 0.0028168 0.0024953 -0.0043887 -0.0044418 0 -0.017047 0 -0.00013809 0 -0.00019399 0 -0.037852
4.5898 0.00010326 0.0025066 0.0051666 -0.010216 0.0059786 -0.0073956 0.0073097 0.0097147 0.0044651 0.0012665 0.0042685 0.15248 -0.0007556 0.0034214 -0.0056768 0.0029635 -0.0025593 0.0016999 0.0015878 -0.00496 -0.0014624 0 -0.016689 0 -0.00040236 0 -0.00014323 0 -0.099756
4.5938 -0.0041076 0.0026681 0.0011383 -0.012767 -0.0014432 -0.011474 0.012057 0.013245 0.012601 0.0043804 0.010195 0.18199 -0.0055976 0.0013201 -0.0065947 0.0033711 -0.0032444 -0.00094684 0.0016776 -0.0061646 0.0012199 0 -0.016213 0 -0.00059034 0 -0.00032059 0 -0.12837
4.5977 -0.0063884 0.00097035 -0.0020219 -0.010866 -0.0080536 -0.010853 0.010666 0.011081 0.01484 0.0066721 0.011791 0.19101 -0.0076298 -0.0013786 -0.0047042 0.0011532 -0.0031138 -0.0018303 0.0023189 -0.006918 0.0024383 0 -0.015804 0 -0.00062616 0 -0.00097338 0 -0.098442
4.6016 -0.0059915 -0.0023458 -0.0020566 -0.0048922 -0.0094459 -0.0040505 0.0030046 0.0029326 0.0081649 0.0056879 0.0082438 0.17955 -0.0066566 -0.0018472 -0.0019025 -0.0017361 -0.0020757 -0.00011751 0.0019269 -0.0060666 0.002355 0 -0.015522 0 -0.00041013 0 -0.0018284 0 -0.015226
4.6055 -0.0039667 -0.0059598 6.4146e-06 0.0022299 -0.0057308 0.0058546 -0.0069061 -0.0082156 -0.0058292 0.00097347 0.00051433 0.16424 -0.0042439 0.00040143 0.00020879 -0.0030499 -0.00025973 0.0020022 -0.00027606 -0.003738 0.0017028 0 -0.015321 0 2.8573e-05 0 -0.0022275 0 0.093439
4.6094 -0.0022911 -0.0082722 0.00051302 0.0064766 -0.0016884 0.012828 -0.013438 -0.017197 -0.021016 -0.0057779 -0.0091953 0.16333 -0.0022679 0.0034825 0.0014214 -0.0024233 0.0020461 0.0018362 -0.0030208 -0.0012141 0.00084311 0 -0.015141 0 0.00047168 0 -0.0017414 0 0.19238
4.6133 -0.0023871 -0.008445 -0.0032845 0.005374 -0.0024198 0.01216 -0.013312 -0.019533 -0.029502 -0.011865 -0.017595 0.18084 -0.0014479 0.0051659 0.00234 -0.0015434 0.0043008 -0.00083318 -0.0037878 0.00044481 -0.00035932 0 -0.01496 0 0.00064918 0 -0.00065806 0 0.25129
4.6172 -0.0042003 -0.0068987 -0.01016 -0.00016137 -0.0084514 0.0040902 -0.007836 -0.014301 -0.026208 -0.014966 -0.020987 0.20396 -0.0010396 0.004818 0.0031378 -0.0022846 0.0057006 -0.0033413 -0.0010333 0.0014191 -0.0018886 0 -0.014804 0 0.00046604 0 0.00019117 0 0.25236
4.6211 -0.0064657 -0.0048951 -0.015481 -0.0064117 -0.014964 -0.0062647 -0.0015875 -0.0048668 -0.012574 -0.013974 -0.017127 0.2154 0.00014427 0.0035132 0.0032302 -0.0047295 0.0055233 -0.0027438 0.0041561 0.0026397 -0.0030866 0 -0.014727 0 9.906e-05 0 0.00016227 0 0.19606
4.625 -0.0077872 -0.0035811 -0.015148 -0.0095696 -0.016005 -0.012718 0.0013111 0.00326 0.0036421 -0.0092241 -0.0072531 0.20903 0.0023861 0.0025668 0.0022211 -0.0070086 0.0037041 0.0011323 0.0085564 0.0043754 -0.0030353 0 -0.014813 0 -0.00013836 0 -0.00059633 0 0.10417
4.6289 -0.0075747 -0.0032847 -0.009314 -0.0084654 -0.0098562 -0.012484 0.00014789 0.005942 0.013141 -0.0023858 0.0038005 0.19447 0.0046828 0.0022173 0.00088105 -0.0070398 0.0011151 0.0052279 0.0091576 0.0055503 -0.0014938 0 -0.015144 0 -4.1168e-05 0 -0.0012642 0 0.014437
4.6328 -0.0061767 -0.0035671 -0.0023256 -0.0051609 -0.00063966 -0.007738 -0.0025747 0.0027768 0.011404 0.003932 0.010286 0.18741 0.0057004 0.0017555 0.00076176 -0.0044081 -0.00087044 0.0059129 0.0054473 0.0046737 0.00064348 0 -0.015714 0 0.00035266 0 -0.0011101 0 -0.035849
4.6367 -0.0043395 -0.0038241 0.0010749 -0.0030365 0.0052209 -0.0032641 -0.0039535 -0.0032618 0.0017123 0.007079 0.0093394 0.19557 0.0051278 0.00071044 0.002575 -0.0005973 -0.0013273 0.0022893 -0.00026123 0.001491 0.0019956 0 -0.016362 0 0.00083457 0 -0.000185 0 -0.02985
4.6406 -0.0026422 -0.0037856 -0.00023559 -0.0040431 0.0043562 -0.0024916 -0.0033271 -0.0083005 -0.0077754 0.0056593 0.0028176 0.21325 0.0040627 -0.00038089 0.0050265 0.0025025 -0.00046792 -0.0029553 -0.0046764 -0.0023914 0.0019318 0 -0.016813 0 0.0011994 0 0.00071211 0 0.019253
4.6445 -0.001379 -0.0034931 -0.0032145 -0.0073349 -0.0011398 -0.0052663 -0.0024005 -0.010095 -0.010693 0.00048915 -0.0044551 0.22849 0.0039855 -0.00049783 0.0056074 0.004195 0.00058184 -0.0059029 -0.0059587 -0.0046619 0.0011932 0 -0.016876 0 0.001347 0 0.00076764 0 0.077787
4.6484 -0.00077782 -0.0029514 -0.0038764 -0.010204 -0.0060647 -0.0088316 -0.0030762 -0.0088857 -0.0073128 -0.005651 -0.0085271 0.23447 0.0052808 0.00067695 0.0029212 0.0051084 0.00078852 -0.0047437 -0.0047515 -0.0041991 0.001219 0 -0.016626 0 0.0012581 0 -9.8845e-05 0 0.1141
4.6523 -0.001093 -0.001987 -0.0010756 -0.010325 -0.0067026 -0.01057 -0.0053375 -0.0064275 -0.0034551 -0.0095688 -0.0089032 0.23381 0.0067608 0.0022726 -0.0016253 0.0059162 0.0001116 -0.0010712 -0.0031408 -0.0019334 0.0027522 0 -0.016395 0 0.00094147 0 -0.0011617 0 0.11709
4.6563 -0.0023398 -0.00054544 0.002671 -0.0074328 -0.0034911 -0.0098372 -0.0072159 -0.0043875 -0.0045209 -0.0095104 -0.0077833 0.23283 0.0066965 0.0030154 -0.0046109 0.0062128 -0.00054448 0.0018631 -0.002662 4.6516e-05 0.0050363 0 -0.016489 0 0.00045494 0 -0.00154 0 0.097098
4.6602 -0.0039493 0.00092691 0.0038209 -0.0032717 0.00016424 -0.0075655 -0.0066513 -0.0033559 -0.010125 -0.005964 -0.007059 0.23319 0.0043902 0.0024477 -0.0034477 0.0048974 -0.00030729 0.0021254 -0.003147 0.0001833 0.0063764 0 -0.016883 0 -3.263e-05 0 -0.00095852 0 0.07092
4.6641 -0.0048368 0.0015724 0.0011571 -0.00012678 0.0012322 -0.0046199 -0.0032617 -0.0028652 -0.014265 -0.00091277 -0.0062093 0.23048 0.00080851 0.0012848 0.001202 0.0017245 0.00067831 0.00055928 -0.0032674 -0.001622 0.0055498 0 -0.017171 0 -0.00026915 0 6.2522e-05 0 0.045848
4.668 -0.0040396 0.0007806 -0.0032745 0.00077206 -0.00066334 -0.00089128 0.001592 -0.0020039 -0.010904 0.0036728 -0.0031718 0.22118 -0.0022581 0.00056778 0.0057109 -0.0017057 0.0012353 -0.00036497 -0.0020338 -0.0044307 0.0027733 0 -0.016908 0 -8.5993e-05 0 0.00071256 0 0.017066
4.6719 -0.0014928 -0.0011468 -0.0061895 -0.00012579 -0.0036364 0.0040026 0.0061399 -9.2529e-05 0.0001236 0.0068004 0.0028053 0.20959 -0.0036139 0.00056482 0.0063485 -0.0028243 0.00020147 0.0010577 0.000245 -0.0072469 -0.00058778 0 -0.016044 0 0.00042813 0 0.0005873 0 -0.020907
4.6758 0.001727 -0.003025 -0.0058286 -0.0012454 -0.0055362 0.0093747 0.009296 0.0028244 0.012312 0.0082982 0.0093639 0.20613 -0.0033049 0.00060108 0.0022536 -0.00026583 -0.0023923 0.0044218 0.0023454 -0.0094599 -0.0031693 0 -0.01506 0 0.00094348 0 -4.602e-05 0 -0.061478
4.6797 0.0039922 -0.0036143 -0.002936 -0.0010473 -0.0054198 0.01312 0.010489 0.0057726 0.017581 0.0081202 0.01234 0.21762 -0.0020808 -6.5946e-05 -0.0040234 0.0046719 -0.005122 0.0079014 0.003299 -0.010571 -0.0044861 0 -0.014606 0 0.0011335 0 -0.00058658 0 -0.085609
4.6836 0.0041758 -0.0025751 0.00046556 0.00096661 -0.0035615 0.012939 0.0089256 0.0071369 0.012798 0.0061033 0.0091836 0.2393 -0.00050877 -0.0013464 -0.0087118 0.00878 -0.0061995 0.0099501 0.0031255 -0.0099743 -0.0048291 0 -0.014932 0 0.00094465 0 -0.00066199 0 -0.075392
4.6875 0.0023929 -0.00070774 0.0028182 0.0038976 -0.0007596 0.008121 0.0037526 0.0055663 0.0021202 0.0024477 0.001383 0.25752 0.001219 -0.0023879 -0.0096615 0.0093675 -0.0048671 0.010272 0.0025086 -0.0074038 -0.004529 0 -0.015626 0 0.00063014 0 -0.00039366 0 -0.029778
4.6914 -0.00011433 0.00072956 0.0036047 0.0058773 0.0019887 0.00034223 -0.0045414 0.0010985 -0.0066316 -0.0017901 -0.0064271 0.26161 0.0027438 -0.0024803 -0.0074169 0.0062504 -0.0019592 0.0093965 0.001941 -0.0036254 -0.0034967 0 -0.015937 0 0.00049964 0 -0.00018756 0 0.031688
4.6953 -0.0018477 0.00099465 0.0027847 0.0050975 0.003451 -0.0071694 -0.012973 -0.0043961 -0.0081819 -0.0050245 -0.0099971 0.25356 0.0032286 -0.0017273 -0.0039813 0.0016029 0.00081933 0.0077327 0.001344 -0.00037671 -0.0015021 0 -0.015435 0 0.0006246 0 -0.00031993 0 0.08078
4.6992 -0.0020324 0.00028096 0.00040222 0.0009812 0.0025897 -0.011425 -0.016985 -0.0081147 -0.0033567 -0.0062096 -0.0086114 0.24573 0.0019977 -0.00073664 -0.00085535 -0.002019 0.0022169 0.0053207 0.00051352 0.00077882 0.0012439 0 -0.014425 0 0.00079763 0 -0.00071767 0 0.098431
4.7031 -0.001024 -0.00068041 -0.0029047 -0.0051708 -0.00033748 -0.011183 -0.013473 -0.0081582 0.0025253 -0.0056309 -0.0052008 0.24823 -0.00041268 0.00022821 0.0017159 -0.0035587 0.00221 0.002458 -0.00026234 -0.00025476 0.0039679 0 -0.013725 0 0.00079233 0 -0.001082 0 0.084379
4.707 8.3763e-05 -0.0013242 -0.0053395 -0.010597 -0.0031224 -0.007407 -0.0036053 -0.0048876 0.0044567 -0.00453 -0.0034539 0.25831 -0.002149 0.0015221 0.0039181 -0.003623 0.0016554 0.00020305 -0.00028413 -0.0019918 0.0058696 0 -0.013988 0 0.00065192 0 -0.0011701 0 0.052331
4.7109 0.00030333 -0.0015576 -0.0046754 -0.012515 -0.0027239 -0.0026488 0.0072561 -0.00056198 0.0015292 -0.0038235 -0.0045064 0.26252 -0.0014642 0.0033897 0.0053006 -0.0031378 0.0012866 -0.00015577 0.00073677 -0.0026871 0.0067329 0 -0.015174 0 0.00068589 0 -0.00095772 0 0.016742
4.7148 -0.00056955 -0.0014989 -0.00024223 -0.0097994 0.0021128 0.00023181 0.013007 0.002553 -0.0029984 -0.0031785 -0.0060223 0.25005 0.001465 0.0051046 0.0048928 -0.0021472 0.001045 0.0016514 0.0020335 -0.0018662 0.0069283 0 -0.016611 0 0.0011458 0 -0.0005863 0 -0.016649
4.7188 -0.0018911 -0.0011077 0.0056697 -0.0037664 0.0089243 -0.00042688 0.011098 0.0039622 -0.0047276 -0.0014465 -0.00437 0.22461 0.0042571 0.0052193 0.0024364 -5.598e-05 0.0003164 0.0042334 0.0021979 -0.00055324 0.0068289 0 -0.017575 0 0.0018983 0 -0.00022106 0 -0.049209
4.7227 -0.0027009 -0.00022317 0.008854 0.0025531 0.012513 -0.0039564 0.0042003 0.0049514 -0.0015031 0.001889 0.001957 0.20298 0.0042684 0.0030302 -0.00072733 0.0030906 -0.0012574 0.0054083 0.00044157 -1.6772e-06 0.0063363 0 -0.017839 0 0.0024532 0 2.1393e-05 0 -0.079984
4.7266 -0.0024233 0.001032 0.0063773 0.0062377 0.0087214 -0.007374 -0.0021389 0.006793 0.0051701 0.005691 0.01046 0.20099 0.0011795 -0.00016879 -0.0023326 0.0058934 -0.0032281 0.0039949 -0.0025218 -0.00030462 0.0050828 0 -0.017712 0 0.0023659 0 5.6274e-05 0 -0.098647
4.7305 -0.0012296 0.0020302 -0.00071184 0.0061756 -0.0018731 -0.0070168 -0.0038991 0.0089018 0.011141 0.0077045 0.015844 0.21974 -0.002309 -0.0016226 -0.0010148 0.0064853 -0.0045736 0.00088733 -0.0049654 -0.00039005 0.0030547 0 -0.017597 0 0.0016521 0 -0.00017505 0 -0.088774
4.7344 0.00017288 0.0020119 -0.007768 0.0035038 -0.0136 -0.0011796 -0.0014363 0.0088835 0.012063 0.0063168 0.013547 0.24458 -0.0026431 0.00061868 0.0024264 0.0042949 -0.0044759 -0.001671 -0.0056472 0.00060398 0.00083385 0 -0.017554 0 0.00080353 0 -0.00064014 0 -0.040419
4.7383 0.0011185 0.00080279 -0.010018 0.0005837 -0.01936 0.0080297 0.0013917 0.0046991 0.0059366 0.0020091 0.0031896 0.25767 0.0013501 0.0056648 0.0056187 0.00089142 -0.0029401 -0.0020165 -0.0048523 0.0021337 -0.00092309 0 -0.017282 0 0.00036354 0 -0.0011534 0 0.037361
4.7422 0.0014586 -0.00084404 -0.0062541 -0.00066195 -0.015587 0.015382 0.0008244 -0.0029367 -0.0053539 -0.0028083 -0.010477 0.25241 0.0071873 0.010068 0.0065971 -0.0011119 -0.00076462 -0.00043587 -0.0038927 0.0026712 -0.0021968 0 -0.016523 0 0.00045075 0 -0.0014371 0 0.11458
4.7461 0.001575 -0.0017197 0.00041407 0.00013536 -0.0046345 0.015835 -0.0035964 -0.010243 -0.016367 -0.0054498 -0.019963 0.23741 0.010753 0.010487 0.0053619 -0.00022728 0.0010173 0.0012568 -0.0035578 0.0014246 -0.0035614 0 -0.015438 0 0.00068171 0 -0.0013115 0 0.15295
4.75 0.0019648 -0.0010984 0.0053177 0.0018808 0.0071331 0.0082831 -0.0087269 -0.012735 -0.020612 -0.0047175 -0.019493 0.22739 0.0098496 0.0064753 0.0036171 0.0026422 0.0017138 0.0014614 -0.003166 -0.0005014 -0.0052221 0 -0.014559 0 0.00057085 0 -0.00086082 0 0.12689
4.7539 0.0027865 0.00069417 0.0059845 0.0030555 0.013795 -0.0031758 -0.010392 -0.0084711 -0.014354 -0.001438 -0.0087949 0.23056 0.0059802 0.00084381 0.0030316 0.0050108 0.0011805 0.00016465 -0.0013245 -0.00095107 -0.0061471 0 -0.014356 0 2.565e-05 0 -0.0004029 0 0.040522
4.7578 0.0037584 0.0025949 0.0036862 0.0028436 0.013361 -0.011734 -0.0065757 0.00045753 0.00051902 0.0024025 0.0063523 0.24324 0.0027375 -0.0027748 0.0037177 0.004921 -0.0003175 -0.0012909 0.0022978 0.0010599 -0.0045104 0 -0.01484 0 -0.00054014 0 -0.00025316 0 -0.07118
4.7617 0.0044525 0.003681 0.0017608 0.0015712 0.0080262 -0.01245 0.0011774 0.0093704 0.01691 0.0050076 0.0175 0.25502 0.0024019 -0.0029313 0.0043033 0.0024272 -0.0023088 -0.0016607 0.006079 0.0039816 0.00056889 0 -0.015585 0 -0.00058772 0 -0.0004689 0 -0.15946
4.7656 0.0046606 0.0037906 0.0025552 0.00026391 0.0017772 -0.0055222 0.0089258 0.014112 0.026546 0.0056017 0.018885 0.25782 0.0040387 -0.0011838 0.0033837 -0.00076766 -0.0042193 -0.00094301 0.0075812 0.0048309 0.0075448 0 -0.016131 0 3.2045e-05 0 -0.00079607 0 -0.18819
4.7695 0.0044716 0.0033817 0.0057224 -0.00024437 -0.0023065 0.0041201 0.012901 0.013374 0.025138 0.0044645 0.011176 0.2507 0.0048163 -0.00011698 0.00087833 -0.0029401 -0.0054492 -0.00012212 0.005798 0.0019576 0.012925 0 -0.016361 0 0.0009176 0 -0.0008738 0 -0.15367
4.7734 0.0040281 0.0029033 0.0089724 2.9318e-05 -0.0031941 0.010405 0.01162 0.0086906 0.014901 0.0025297 0.00080133 0.23804 0.0030607 -0.00062885 -0.001949 -0.0035831 -0.005558 7.3026e-05 0.0023017 -0.0031148 0.013743 0 -0.016497 0 0.001459 0 -0.0005325 0 -0.084533
4.7773 0.003284 0.0023791 0.010098 0.00026629 -0.0014696 0.010055 0.0063419 0.0026842 0.0024607 0.00091001 -0.0048632 0.22516 -8.5241e-05 -0.0011883 -0.0036748 -0.0032366 -0.0045036 -2.3767e-05 -6.8377e-06 -0.0066753 0.010022 0 -0.016754 0 0.0013603 0 5.7034e-05 0 -0.021418
4.7813 0.0020799 0.0015795 0.0083556 -0.00042441 0.0015336 0.0041706 -7.3747e-05 -0.0026712 -0.0061581 0.00038698 -0.003005 0.21604 -0.0020004 0.00026835 -0.0038803 -0.0024502 -0.0027154 0.00046479 0.00048924 -0.0059151 0.0049212 0 -0.01704 0 0.00086455 0 0.00050154 0 0.010287
4.7852 0.00048024 0.00047691 0.0044197 -0.00212 0.0042133 -0.0031384 -0.004947 -0.0064812 -0.0093908 0.000898 0.0026942 0.21345 -0.0014193 0.0037986 -0.0032596 -0.0012184 -0.00086445 0.0017009 0.0026208 -0.0013728 0.0021867 0 -0.017029 0 0.00049558 0 0.0004771 0 0.015228
4.7891 -0.0010295 -0.00059492 -0.00038618 -0.0037453 0.0049739 -0.0075458 -0.007066 -0.0083253 -0.0098611 0.0013966 0.005341 0.21846 0.00023029 0.0069204 -0.002765 0.00050695 0.0005221 0.002588 0.0035424 0.0034733 0.003083 0 -0.016532 0 0.00058389 0 -2.3489e-05 0 0.019462
4.793 -0.0018024 -0.0012616 -0.0046195 -0.0036764 0.0028148 -0.0067345 -0.0068453 -0.007775 -0.010648 0.00053714 0.00081539 0.22875 0.00037825 0.0067322 -0.0027491 0.0019959 0.0012887 0.0017068 0.001451 0.0050723 0.0055452 0 -0.015786 0 0.0010142 0 -0.00066405 0 0.0449
4.7969 -0.0015864 -0.0015047 -0.00692 -0.0010033 -0.0018862 -0.0011296 -0.0054656 -0.0047241 -0.011753 -0.0020201 -0.0084172 0.2384 -0.0018767 0.0026842 -0.0028755 0.0018354 0.0015525 -0.0010797 -0.0026585 0.0025618 0.0063353 0 -0.01533 0 0.0013926 0 -0.0009773 0 0.087071
4.8008 -0.00083226 -0.0016361 -0.0064423 0.003447 -0.0071768 0.00659 -0.0037625 -6.5779e-05 -0.010069 -0.0047746 -0.014952 0.24199 -0.0046332 -0.0026871 -0.0026812 -0.00084532 0.0014324 -0.0040133 -0.0058427 -0.0018829 0.0041622 0 -0.015563 0 0.0014302 0 -0.0006784 0 0.11516
4.8047 -0.00037165 -0.0018636 -0.0036132 0.0072434 -0.010457 0.012637 -0.0017806 0.0042656 -0.0028464 -0.0051388 -0.012415 0.24066 -0.0049512 -0.0058093 -0.0020787 -0.0051867 0.00092008 -0.0046611 -0.005792 -0.0051237 0.00080809 0 -0.016373 0 0.0011667 0 0.00012126 0 0.096284
4.8086 -0.00068773 -0.0019787 -0.0003917 0.0078014 -0.010046 0.013665 0.00065298 0.0062447 0.0085954 -0.0016277 -0.00097832 0.24334 -0.0017641 -0.0050137 -0.0013231 -0.0088303 2.7702e-05 -0.002044 -0.0026766 -0.0055032 -0.00078003 0 -0.017185 0 0.00085842 0 0.0009457 0 0.026038
4.8125 -0.0014587 -0.0016005 0.00077489 0.0042506 -0.006209 0.0084563 0.0029376 0.0049968 0.018465 0.004244 0.012138 0.25934 0.0029766 -0.0016792 -0.00064957 -0.0096457 -0.00098253 0.0022543 0.0013447 -0.0036247 0.00044886 0 -0.017403 0 0.00069 0 0.0012339 0 -0.059963
4.8164 -0.001854 -0.00075323 -0.0011549 -0.0017054 -0.00088772 -0.0010382 0.0034436 0.0012796 0.020127 0.0083242 0.017726 0.28744 0.0060473 0.0013387 -8.9358e-05 -0.0074798 -0.0015984 0.0051386 0.0042062 -0.0012298 0.002449 0 -0.016848 0 0.00061821 0 0.00070617 0 -0.10551
4.8203 -0.0013428 -8.5281e-05 -0.0047302 -0.0067656 0.0035551 -0.010366 0.00062136 -0.003158 0.011035 0.0066989 0.011309 0.31229 0.0058198 0.0023617 0.00035619 -0.0042807 -0.0013734 0.0044325 0.0054325 0.00039577 0.0019582 0 -0.015858 0 0.00047963 0 -0.00042592 0 -0.072485
4.8242 -0.00024169 -0.00033661 -0.0069965 -0.0082813 0.0055476 -0.01506 -0.0052452 -0.0067118 -0.0048754 -0.0010014 -0.0036308 0.31439 0.0034436 0.0021082 0.00051186 -0.0024181 -0.00029688 0.00063109 0.0057611 0.0010401 -0.0022953 0 -0.014991 0 0.00021372 0 -0.0015767 0 0.029261
4.8281 0.00055379 -0.001495 -0.0059286 -0.0061069 0.0047814 -0.013482 -0.011323 -0.0086084 -0.019303 -0.010709 -0.018192 0.28718 0.0013376 0.0024837 0.00015208 -0.0027219 0.0011351 -0.0035326 0.0057015 0.0010644 -0.0081055 0 -0.014628 0 -4.9617e-05 0 -0.0021766 0 0.14413
4.832 0.00041018 -0.0025523 -0.0021311 -0.0025624 0.0020381 -0.0078181 -0.013688 -0.0087785 -0.02474 -0.016494 -0.024142 0.24588 0.00070751 0.0043079 -0.00065393 -0.0040143 0.0022411 -0.0053202 0.0048773 0.00072826 -0.011459 0 -0.014796 0 -0.00012216 0 -0.002062 0 0.2051
4.8359 -0.00045903 -0.0022901 0.0018271 -0.00047546 -0.0011889 -0.0022368 -0.010221 -0.0073588 -0.019103 -0.014736 -0.018922 0.21827 0.00065386 0.0062672 -0.0014516 -0.0044546 0.002593 -0.0041016 0.002898 0.00011 -0.0098564 0 -0.015264 0 4.8241e-05 0 -0.0015573 0 0.17648
4.8398 -0.0012553 -0.00047955 0.0038028 -0.0008763 -0.0031609 0.00039612 -0.002596 -0.004469 -0.0067234 -0.0065852 -0.0062842 0.22313 -0.00037004 0.006097 -0.0018148 -0.0032953 0.0022004 -0.0016017 0.00057693 -0.00056315 -0.004321 0 -0.015769 0 0.00033627 0 -0.0011708 0 0.075176
4.8438 -0.0014408 0.0016598 0.0038138 -0.0022752 -0.0026648 0.00048894 0.0046018 -0.000437 0.0048179 0.0031841 0.0071015 0.25489 -0.0024882 0.0028424 -0.0018976 -0.0013529 0.0013323 -0.00019654 -0.00023068 -0.0008628 0.0015665 0 -0.016141 0 0.00058842 0 -0.0011494 0 -0.043225
4.8477 -0.0012984 0.0023122 0.0034072 -0.0021683 2.5099e-05 0.00070048 0.007268 0.0039184 0.0097229 0.0097808 0.015968 0.28856 -0.0040312 -0.0019238 -0.0024699 0.00012553 0.00021714 -0.00081945 0.0016301 -0.00058019 0.0045476 0 -0.016298 0 0.00078649 0 -0.0012838 0 -0.12144
4.8516 -0.001615 0.00056615 0.003441 0.00049793 0.0027877 0.0029427 0.0049632 0.0073819 0.0074135 0.011378 0.018657 0.30146 -0.0032907 -0.0050466 -0.004233 0.00089324 -0.0010515 -0.0022604 0.0050473 -5.8223e-05 0.0038914 0 -0.016214 0 0.0010318 0 -0.0011486 0 -0.13331
4.8555 -0.0027985 -0.0027722 0.0027865 0.0040678 0.0027173 0.006251 0.0010802 0.0088141 0.0020878 0.0092641 0.016426 0.29261 -0.00051618 -0.004093 -0.0069974 0.001885 -0.0023323 -0.0023493 0.0071546 0.00012607 0.0012657 0 -0.015933 0 0.001358 0 -0.00057124 0 -0.090946
4.8594 -0.0043447 -0.0058069 -0.00045901 0.0053328 -0.0016885 0.0075393 -0.00030911 0.0076235 -0.0011281 0.0056639 0.011337 0.2821 0.0020295 0.00086522 -0.00957 0.003962 -0.003222 8.6274e-05 0.0058041 -0.00012965 -0.0011322 0 -0.0156 0 0.001588 0 0.00011468 0 -0.025887
4.8633 -0.0052364 -0.0070566 -0.0063997 0.0022421 -0.0088613 0.0045284 0.0017743 0.0039301 -0.00045428 0.0016516 0.0047207 0.2911 0.0021333 0.0072976 -0.010584 0.0065758 -0.0031154 0.0041572 0.0017145 -0.00023906 -0.0022384 0 -0.015408 0 0.0014302 0 0.00030611 0 0.036997
4.8672 -0.0049029 -0.0064852 -0.012231 -0.0041016 -0.014734 -0.0019118 0.00424 -0.0015324 0.0012354 -0.0029403 -0.0028826 0.32081 -0.00022085 0.011875 -0.0095663 0.0078523 -0.0015843 0.00756 -0.0019468 0.00034639 -0.0022763 0 -0.015451 0 0.00077291 0 -0.0003189 0 0.09186
4.8711 -0.0037744 -0.0052035 -0.014147 -0.0099367 -0.015557 -0.0081923 0.0027637 -0.0075491 -0.00074881 -0.008005 -0.01083 0.35006 -0.0027784 0.012427 -0.0072444 0.006197 0.0011983 0.0083232 -0.0023811 0.0011667 -0.0017924 0 -0.015627 0 -0.00010181 0 -0.0014365 0 0.14367
4.875 -0.0028526 -0.0042611 -0.010721 -0.01156 -0.010829 -0.010803 -0.0039982 -0.012547 -0.0081351 -0.012042 -0.017627 0.35378 -0.0031006 0.0089615 -0.0048072 0.0019561 0.0043445 0.006229 0.00023236 0.00076832 -0.00089502 0 -0.015705 0 -0.00063098 0 -0.00227 0 0.19067
4.8789 -0.0027199 -0.0037524 -0.0044865 -0.0081324 -0.0038023 -0.0089562 -0.012604 -0.01491 -0.017071 -0.012874 -0.021039 0.32564 -0.00077026 0.0033438 -0.002855 -0.0024893 0.0065804 0.0028622 0.0028969 -0.0019279 0.00057705 0 -0.015554 0 -0.00037729 0 -0.0022179 0 0.21568
4.8828 -0.0029896 -0.0030338 5.0227e-05 -0.002323 0.0010793 -0.0048618 -0.017178 -0.013598 -0.020329 -0.0095683 -0.019059 0.28429 0.0023765 -0.0018779 -0.0010944 -0.0044221 0.0068444 0.00037191 0.0026774 -0.0060661 0.0024425 0 -0.015303 0 0.00059306 0 -0.0013754 0 0.19539
4.8867 -0.0027544 -0.0016893 0.00029346 0.0017031 0.0016992 -0.0016837 -0.014017 -0.0088144 -0.013056 -0.0035959 -0.011232 0.25772 0.0040776 -0.0047852 0.00093974 -0.0028729 0.0048194 -2.2725e-05 -0.00041254 -0.0088164 0.0040446 0 -0.015271 0 0.0016977 0 -0.00046998 0 0.12058
4.8906 -0.0015732 -0.00016367 -0.0022782 0.0013376 -0.0002896 -0.0011919 -0.0045734 -0.0021804 0.0025228 0.00206 0.00043834 0.26027 0.0036454 -0.0049342 0.0029376 0.00065725 0.0011326 0.0013255 -0.003298 -0.0073644 0.0048106 0 -0.015672 0 0.0022336 0 -0.00024276 0 0.010107
4.8945 1.409e-05 0.00059757 -0.0037203 -0.0027439 -0.0013084 -0.003016 0.0056043 0.0038703 0.017643 0.0050935 0.011741 0.28233 0.002261 -0.0034176 0.0037428 0.0033793 -0.0028684 0.003059 -0.0026701 -0.0014516 0.0048151 0 -0.016361 0 0.0018773 0 -0.00081542 0 -0.094105
4.8984 0.00096598 9.7155e-05 -0.001476 -0.00737 0.00075777 -0.0056291 0.010951 0.0071964 0.02291 0.0053617 0.017985 0.30075 0.0015192 -0.0021104 0.0023969 0.0032663 -0.005678 0.0040139 0.0018736 0.0058144 0.0046455 0 -0.016866 0 0.00089141 0 -0.0016062 0 -0.14932
4.9023 0.00071487 -0.0011801 0.0031656 -0.0093359 0.0046951 -0.0076783 0.0095663 0.0068869 0.015149 0.0043905 0.016543 0.29913 0.0018735 -0.0024458 -0.00064831 0.00036256 -0.0063144 0.0040543 0.0072788 0.0098699 0.0047246 0 -0.016722 0 -0.00011221 0 -0.0018691 0 -0.13637
4.9063 -0.00034967 -0.0021976 0.0062414 -0.0075347 0.0071668 -0.0084274 0.0037853 0.0035187 -0.00025984 0.003557 0.0086591 0.27958 0.0025012 -0.0044315 -0.0034219 -0.0034755 -0.0048062 0.0039188 0.0095525 0.0079689 0.0049109 0 -0.015852 0 -0.00063607 0 -0.0013673 0 -0.069462
4.9102 -0.0013438 -0.0023131 0.0046874 -0.0032792 0.0056848 -0.0074128 -0.0022347 -0.0012802 -0.013457 0.0027986 -0.0010443 0.25715 0.0024581 -0.0066227 -0.0037642 -0.0059608 -0.0021803 0.0042893 0.007054 0.0012203 0.00487 0 -0.014668 0 -0.00060297 0 -0.00057047 0 0.014643
4.9141 -0.0017666 -0.0017881 -0.0010449 0.0010681 0.00058766 -0.0042892 -0.0055052 -0.005599 -0.017315 0.0010359 -0.007458 0.24418 0.0016759 -0.0071866 -0.0010691 -0.0057774 0.00012607 0.004937 0.0017085 -0.0062229 0.0047465 0 -0.01381 0 -0.00028729 0 -0.00020889 0 0.079797
4.918 -0.0018645 -0.0013933 -0.0075282 0.0038044 -0.0055307 0.00064659 -0.0054963 -0.0079759 -0.012105 -0.0022715 -0.008394 0.23999 0.00072125 -0.005336 0.0030778 -0.003191 0.0011312 0.0047316 -0.0027082 -0.010099 0.0052238 0 -0.013702 0 5.7461e-06 0 -0.00060312 0 0.10974
4.9219 -0.0021474 -0.0015668 -0.01119 0.0046318 -0.010005 0.005902 -0.0034186 -0.0079039 -0.0042693 -0.0060993 -0.0058628 0.23428 -0.00023197 -0.0019957 0.005999 0.0002432 0.00088121 0.0025663 -0.003542 -0.0087688 0.0067243 0 -0.014282 0 0.0001923 0 -0.0013866 0 0.11151
4.9258 -0.0026545 -0.0019963 -0.0107 0.0042023 -0.011693 0.009184 -0.00084352 -0.0059724 -0.00080632 -0.0084156 -0.0040215 0.21914 -0.0018323 0.00091355 0.0059057 0.0025421 0.00028747 -0.001559 -0.0010167 -0.0038229 0.0085727 0 -0.015085 0 0.00038089 0 -0.0018635 0 0.10306
4.9297 -0.0028232 -0.0020032 -0.0071089 0.0032122 -0.010812 0.0087864 0.0010646 -0.0034831 -0.0040257 -0.0077831 -0.0053592 0.19718 -0.0047086 0.0020465 0.0031487 0.0023244 0.0003141 -0.0062452 0.0023453 0.0015017 0.0091879 0 -0.015587 0 0.00064345 0 -0.0016555 0 0.095861
4.9336 -0.0021242 -0.00127 -0.0023555 0.0019295 -0.0078464 0.004844 0.001661 -0.0015643 -0.010475 -0.0044935 -0.0083566 0.17865 -0.0082367 0.0017406 -0.00022565 -0.00037939 0.0011377 -0.0095052 0.003785 0.0045872 0.0073726 0 -0.015543 0 0.00085898 0 -0.0010345 0 0.085823
4.9375 -0.00074834 -0.00014008 0.0020122 0.00038837 -0.0031205 -0.00071933 0.0009701 -0.00027921 -0.014134 -0.0002482 -0.0087611 0.17149 -0.010439 0.0016542 -0.0021451 -0.0039835 0.0019708 -0.010057 0.0021327 0.0047605 0.0035346 0 -0.015091 0 0.0008114 0 -0.00064253 0 0.058316
4.9414 0.0004684 0.00078184 0.0049905 -0.0011789 0.0025473 -0.0055083 1.7452e-05 0.0014733 -0.010873 0.003201 -0.0034929 0.17431 -0.00947 0.0031804 -0.0019757 -0.0061791 0.0017197 -0.0080609 -0.0016964 0.0031392 -0.00044253 0 -0.014597 0 0.00044661 0 -0.00087417 0 0.0027321
4.9453 0.00087096 0.001259 0.0058916 -0.0022064 0.0072686 -0.0080251 0.00059601 0.0048831 -0.00098267 0.0051632 0.0062151 0.17825 -0.0054238 0.0059987 -0.00066206 -0.0054697 -5.1373e-05 -0.0047747 -0.0054903 0.0015551 -0.0027067 0 -0.014394 0 1.0308e-05 0 -0.0015 0 -0.07468
4.9492 0.00069637 0.0016079 0.0047415 -0.0020908 0.0088684 -0.0079842 0.0038913 0.0096568 0.011251 0.0059845 0.015274 0.17492 -0.00063663 0.008097 0.00036801 -0.0024015 -0.0026474 -0.0015461 -0.0071072 0.0014138 -0.0029511 0 -0.01459 0 -0.00011359 0 -0.0018767 0 -0.14921
4.9531 0.00086047 0.0022722 0.0029646 -0.00064057 0.0066959 -0.0057058 0.0087748 0.013396 0.019939 0.0061608 0.018489 0.1626 0.0020185 0.0073638 0.0004503 0.00062107 -0.0046535 0.00089783 -0.0057013 0.0030028 -0.0024742 0 -0.015051 0 0.00025284 0 -0.001543 0 -0.18894
4.957 0.0019727 0.0032663 0.002961 0.001665 0.0026347 -0.0016543 0.011623 0.012898 0.020393 0.0056036 0.014422 0.1457 0.0014274 0.0034492 2.9526e-05 0.0011031 -0.0048942 0.0023532 -0.0022598 0.0053907 -0.0027229 0 -0.015531 0 0.00087723 0 -0.00065367 0 -0.17229
4.9609 0.0035912 0.0040829 0.0060827 0.0037608 -7.6992e-05 0.0032436 0.0086777 0.0067327 0.011369 0.0037886 0.0061797 0.12948 -0.0009416 -0.0017313 -3.3748e-05 -0.0014278 -0.0031909 0.0026231 0.00091016 0.0069379 -0.0037554 0 -0.015836 0 0.0012754 0 0.00013895 0 -0.10145
4.9648 0.0045424 0.0041494 0.010647 0.0043997 0.00052369 0.0071383 -0.00043607 -0.0029475 -0.0038717 0.00059067 -0.001249 0.11566 -0.0024217 -0.0053875 0.00057737 -0.0047725 -0.00039973 0.001411 0.0016575 0.0062963 -0.004154 0 -0.015936 0 0.0011229 0 0.00023828 0 -0.0042397
4.9688 0.0040465 0.003361 0.01243 0.0027832 0.0034341 0.0078236 -0.011135 -0.01117 -0.018406 -0.0030417 -0.0045234 0.1024 -0.001447 -0.0060459 0.0013104 -0.0056718 0.0021715 -0.001103 -0.00042413 0.0034132 -0.0024823 0 -0.015954 0 0.00055519 0 -0.00040311 0 0.077113
4.9727 0.0025198 0.0021703 0.0081028 -0.00078229 0.0056362 0.0044567 -0.016298 -0.013266 -0.024737 -0.0052639 -0.003409 0.087484 0.0013086 -0.0046931 0.0012851 -0.0025386 0.0034503 -0.0036917 -0.0035713 -0.00022041 0.0011409 0 -0.016046 0 6.5446e-05 0 -0.0012723 0 0.10506
4.9766 0.001215 0.0011931 -0.0011407 -0.0046035 0.0048858 -0.0010365 -0.011421 -0.0080817 -0.019006 -0.004351 0.00047471 0.071139 0.0038548 -0.0038447 0.00014129 0.0029776 0.0029603 -0.0044757 -0.0052035 -0.002496 0.0048808 0 -0.016249 0 7.3353e-05 0 -0.001747 0 0.064833
4.9805 0.0010358 0.0007459 -0.0094487 -0.0061489 0.0017153 -0.0046362 0.001503 0.0012462 -0.0037155 0.00010359 0.0056724 0.056202 0.0048305 -0.0052744 -0.0015944 0.007074 0.00083214 -0.0023522 -0.004126 -0.0022614 0.0065782 0 -0.016432 0 0.00054943 0 -0.0015939 0 -0.02726
4.9844 0.0017204 0.00072873 -0.010608 -0.0034723 -0.0012346 -0.0030565 0.014835 0.0095666 0.013368 0.0066022 0.01144 0.046291 0.0045849 -0.0083458 -0.0029344 0.0067769 -0.0023042 0.0017327 -0.0016322 -0.0002769 0.0053726 0 -0.016391 0 0.001048 0 -0.0010927 0 -0.13007
4.9883 0.002214 0.00085963 -0.003402 0.0032102 -0.001815 0.0034151 0.020572 0.013147 0.023882 0.012214 0.016632 0.043667 0.0044914 -0.010451 -0.0032521 0.0023667 -0.0054176 0.0050987 -0.00030485 0.0013881 0.002126 0 -0.016046 0 0.0011284 0 -0.00072374 0 -0.19653
4.9922 0.0018228 0.00094633 0.0068531 0.010999 -0.00030438 0.010668 0.015985 0.011582 0.02391 0.013965 0.018811 0.047783 0.0053515 -0.0092722 -0.0027799 -0.0028241 -0.0072864 0.0053717 -0.0014677 0.0011403 -0.0015279 0 -0.015568 0 0.00077391 0 -0.00073692 0 -0.19625
4.9961 0.00092919 0.00094511 0.012384 0.015598 0.0011511 0.013666 0.0051392 0.0070053 0.015676 0.010468 0.015277 0.054779 0.006551 -0.0049593 -0.0023629 -0.0050801 -0.0069582 0.0026297 -0.003741 -0.00070746 -0.0044184 0 -0.015299 0 0.00040821 0 -0.00098522 0 -0.12989
5 0.00051747 0.00086319 0.0093132 0.013872 0.0008539 0.010254 -0.004768 0.0018069 0.0048639 0.0028671 0.0055032 0.058406 0.0067765 -0.00026937 -0.0026826 -0.0031754 -0.0043072 -0.00040694 -0.0043131 -0.0022171 -0.0062188 0 -0.015493 0 0.00048163 0 -0.0011322 0 -0.026905
5.0039 0.001025 0.00071274 0.00070488 0.0059847 -0.0008188 0.0026897 -0.0089774 -0.0029226 -0.003875 -0.0055774 -0.0073998 0.053013 0.0055085 0.0015646 -0.0036034 0.00092798 -0.00026606 -0.00063164 -0.0018766 -0.0016644 -0.0069259 0 -0.016089 0 0.0010186 0 -0.0010006 0 0.071658
5.0078 0.0017665 0.00057142 -0.0063606 -0.0045058 -0.002059 -0.0043372 -0.0080171 -0.0071072 -0.0093601 -0.011175 -0.018002 0.037697 0.0037513 -0.00051309 -0.0041981 0.0039774 0.0035686 0.002574 0.0017025 0.00071869 -0.0063376 0 -0.016711 0 0.0015701 0 -0.0007291 0 0.1344
5.0117 0.0015905 0.00059119 -0.0069171 -0.012786 -0.00168 -0.0074111 -0.0058261 -0.010411 -0.012697 -0.011807 -0.02188 0.018529 0.0032279 -0.0045027 -0.0034641 0.00412 0.0057787 0.0065113 0.0029207 0.0027803 -0.0042621 0 -0.016949 0 0.0016365 0 -0.0006148 0 0.15129
5.0156 0.00011573 0.00083617 -0.0018805 -0.01566 -0.00030379 -0.0066531 -0.0053545 -0.011656 -0.014398 -0.0079505 -0.01824 0.0058222 0.0047592 -0.0070548 -0.0011856 0.0020636 0.0058302 0.0073892 0.00015274 0.0023771 -0.0011757 0 -0.016682 0 0.0011655 0 -0.0008143 0 0.13014
5.0195 -0.0017552 0.0010947 0.0036526 -0.013115 0.00052191 -0.0048462 -0.005823 -0.0096294 -0.013101 -0.0020711 -0.0097363 0.0070009 0.0073387 -0.0063 0.001744 -6.8185e-05 0.004148 0.0037968 -0.0043125 -0.00047678 0.001593 0 -0.016166 0 0.00063179 0 -0.0011941 0 0.083808
5.0234 -0.0026353 0.00094906 0.0054655 -0.0076421 0.00016503 -0.0045692 -0.0039732 -0.004394 -0.0072029 0.0030968 -3.88e-05 0.020265 0.0087935 -0.003314 0.0038387 -0.00086911 0.0016029 -0.0017226 -0.0060182 -0.0032375 0.0026101 0 -0.015803 0 0.0005942 0 -0.0014589 0 0.021124
5.0273 -0.0019894 0.00015602 0.0036481 -0.0021567 -0.00042213 -0.0060287 0.0021439 0.0023111 0.0024702 0.006029 0.0083746 0.034926 0.0075143 -0.00092162 0.0040364 -0.00074548 -0.0010709 -0.0046001 -0.0024985 -0.002745 0.001412 0 -0.015791 0 0.0011368 0 -0.0014208 0 -0.050857
5.0313 -0.00064325 -0.00099828 0.0014596 0.0017114 3.2104e-05 -0.0072849 0.010516 0.0079767 0.011929 0.0066395 0.014363 0.039281 0.0038141 -0.00094691 0.0024754 -0.0011286 -0.0034423 -0.0021218 0.0041268 0.002082 -0.0011471 0 -0.015973 0 0.0017443 0 -0.0011506 0 -0.1174
5.0352 7.6829e-05 -0.0017952 0.0013861 0.0038273 0.0013879 -0.0062536 0.01614 0.010648 0.016267 0.0054252 0.016808 0.029946 -0.00019994 -0.002458 0.00043244 -0.0027857 -0.0051407 0.0041554 0.0088513 0.0090373 -0.0036402 0 -0.016034 0 0.0017698 0 -0.00087772 0 -0.15251
5.0391 -0.00028877 -0.0016518 0.0026799 0.0046062 0.0019637 -0.0024848 0.014798 0.0095758 0.012995 0.0026475 0.014056 0.014426 -0.0021382 -0.0026662 -0.00056626 -0.0049343 -0.0056496 0.009631 0.0083871 0.014002 -0.0051607 0 -0.015843 0 0.0010782 0 -0.0007459 0 -0.13016
5.043 -0.00085679 -0.0006575 0.0027049 0.0041746 0.00032879 0.0026575 0.006434 0.0050626 0.0036362 -0.0015362 0.0053384 0.0041515 -0.0010587 0.00031275 0.00016626 -0.0059288 -0.0045179 0.01044 0.0042932 0.013903 -0.0057007 0 -0.015609 0 0.00024555 0 -0.00066897 0 -0.045389
5.0469 -0.00031214 0.0004867 0.00027503 0.0024841 -0.0028639 0.0071309 -0.0045482 -0.0017494 -0.0074548 -0.0062364 -0.0070939 0.003893 0.001859 0.0054002 0.0019885 -0.0047393 -0.0018733 0.0064227 0.0014826 0.0089613 -0.005579 0 -0.015681 0 8.0362e-05 0 -0.00042809 0 0.071871
5.0508 0.0017173 0.0011419 -0.0027591 5.3656e-05 -0.0050959 0.0094343 -0.012134 -0.0087082 -0.015661 -0.0094495 -0.017732 0.0072184 0.0041432 0.0091696 0.0034082 -0.0017939 0.0012931 0.00075417 0.0033995 0.002509 -0.0047483 0 -0.016164 0 0.00087261 0 7.6417e-05 0 0.16506
5.0547 0.004221 0.0013873 -0.0033109 -0.0016821 -0.0042228 0.009118 -0.012392 -0.012686 -0.017965 -0.0089592 -0.020595 0.0025169 0.0037421 0.008665 0.0031848 0.0014708 0.0034848 -0.0031393 0.0085022 -0.0014786 -0.0029197 0 -0.016751 0 0.0020622 0 0.00065805 0 0.18057
5.0586 0.0057434 0.0019712 -0.00018752 -0.0010223 -0.00049751 0.0067328 -0.0054677 -0.010737 -0.01341 -0.0040231 -0.013261 -0.015626 0.00044484 0.0039127 0.001253 0.0037391 0.0035484 -0.0043505 0.011546 -0.0012593 -0.00042913 0 -0.016954 0 0.0026639 0 0.00093229 0 0.1001
5.0625 0.0057347 0.0035343 0.0048053 0.0027763 0.003739 0.0036533 0.0050539 -0.002204 -0.0029902 0.0036653 0.0011483 -0.040178 -0.0039148 -0.002102 -0.0012057 0.0045125 0.0013847 -0.0044451 0.0085467 0.0015393 0.0012659 0 -0.016546 0 0.0020978 0 0.00060446 0 -0.046907
5.0664 0.0049529 0.0058329 0.0087873 0.008711 0.0063861 0.0017169 0.014484 0.0099031 0.010313 0.010818 0.015837 -0.056649 -0.0065889 -0.0058986 -0.0025926 0.0039284 -0.0020323 -0.0050066 0.00069655 0.0033404 0.00040031 0 -0.015807 0 0.00069332 0 -0.00027993 0 -0.19976
5.0703 0.0045511 0.007759 0.010477 0.01432 0.0074607 0.0023285 0.019417 0.019993 0.021864 0.0147 0.024631 -0.055237 -0.0056525 -0.0061315 -0.0020196 0.0022316 -0.0053259 -0.0055305 -0.0065447 0.0015081 -0.0033792 0 -0.015295 0 -0.00058185 0 -0.0013357 0 -0.30078
5.0742 0.0048441 0.0082154 0.010711 0.016835 0.0085269 0.0052493 0.018985 0.023255 0.02705 0.014833 0.025387 -0.039383 -0.0012469 -0.0041128 7.1681e-05 -0.00033532 -0.0075241 -0.0039383 -0.0083322 -0.0034847 -0.0079855 0 -0.01534 0 -0.00092075 0 -0.002094 0 -0.32383
5.0781 0.0050499 0.007068 0.010532 0.014475 0.010361 0.0081481 0.014699 0.018869 0.023919 0.012817 0.020164 -0.023105 0.0044684 -0.0020507 0.0022368 -0.0031492 -0.0084058 0.00080773 -0.0046653 -0.0083 -0.0098488 0 -0.015722 0 -0.00029441 0 -0.0023081 0 -0.2801
5.082 0.0042529 0.0052902 0.00939 0.0073189 0.011561 0.0078831 0.0091907 0.010348 0.014686 0.010506 0.012677 -0.019474 0.0086248 -0.00093634 0.0030618 -0.0050152 -0.0082329 0.0067727 -4.6852e-05 -0.009283 -0.0064494 0 -0.015858 0 0.00063167 0 -0.0020702 0 -0.2016
5.0859 0.0025412 0.0041673 0.0058473 -0.0024484 0.0098684 0.0030351 0.0045739 0.002663 0.0042776 0.0082877 0.0055292 -0.030334 0.0093487 -0.00011453 0.0021697 -0.0047495 -0.0072393 0.010025 0.00091283 -0.0054015 0.0015475 0 -0.015345 0 0.0011495 0 -0.0016713 0 -0.11801
5.0898 0.0010821 0.0042958 0.00012217 -0.010987 0.0049941 -0.0043136 0.0013291 -0.0013726 -0.0033022 0.0050662 -0.00064764 -0.045938 0.0067268 0.0013144 0.00048736 -0.0022246 -0.005396 0.0078904 -0.0023469 0.00076502 0.010412 0 -0.014388 0 0.0011012 0 -0.0013513 0 -0.044151
5.0938 0.0010202 0.0052578 -0.0046535 -0.014114 -0.00019245 -0.0094351 -0.001496 -0.0023161 -0.0075945 -3.1159e-05 -0.0061076 -0.054143 0.0024298 0.0030122 -0.0004183 0.0011505 -0.0026565 0.0014974 -0.0062491 0.0049151 0.015764 0 -0.013678 0 0.00089231 0 -0.0011598 0 0.016132
5.0977 0.0023275 0.0061589 -0.0045269 -0.0093515 -0.0017847 -0.0082519 -0.0047652 -0.0021438 -0.010666 -0.0058796 -0.010477 -0.050556 -0.0016121 0.0035639 0.00052727 0.0032029 0.000575 -0.0048619 -0.0068279 0.0044185 0.015417 0 -0.013831 0 0.00098404 0 -0.0010264 0 0.057675
5.1016 0.0038103 0.006412 0.0014301 0.0021845 0.0014848 -0.00057586 -0.0075865 -0.0014405 -0.013384 -0.0093035 -0.012264 -0.040907 -0.0043954 0.0021415 0.0031058 0.002555 0.003235 -0.0071345 -0.0035021 0.00047754 0.010456 0 -0.014841 0 0.0013982 0 -0.00093223 0 0.06684
5.1055 0.0042898 0.0060277 0.009465 0.015515 0.0066833 0.0094758 -0.0071879 0.0012223 -0.012996 -0.0070753 -0.0096328 -0.034313 -0.0059963 -0.00019752 0.0059121 -0.00034118 0.0039596 -0.0046943 0.00064286 -0.002836 0.0039388 0 -0.01605 0 0.0017061 0 -0.00098887 0 0.027564
5.1094 0.0037547 0.0052842 0.013849 0.024041 0.0090757 0.0164 -0.0010296 0.0070679 -0.0052129 0.0014903 -0.0017653 -0.034197 -0.0067452 -0.0011713 0.0072936 -0.0036196 0.0018892 -0.00055787 0.0019849 -0.0020133 -0.0014485 0 -0.016654 0 0.0014681 0 -0.0013302 0 -0.062961
5.1133 0.0032973 0.0043041 0.011764 0.023397 0.0064272 0.017216 0.010214 0.01452 0.010546 0.013371 0.010015 -0.035112 -0.0063729 0.00054422 0.0064458 -0.0054933 -0.002575 0.0014049 -0.00036419 0.0028308 -0.0047792 0 -0.016312 0 0.00066521 0 -0.0019205 0 -0.18128
5.1172 0.0038887 0.0030611 0.0057249 0.014412 0.0010932 0.013174 0.02151 0.019305 0.027871 0.023094 0.021892 -0.02794 -0.0041 0.0037725 0.0038726 -0.0054841 -0.0076304 -0.0003315 -0.0041888 0.0079513 -0.0064668 0 -0.015364 0 -0.00028917 0 -0.0024838 0 -0.27971
5.1211 0.0052486 0.0017432 0.0010609 0.0027617 -0.0022134 0.0080251 0.025908 0.017673 0.036233 0.025666 0.028449 -0.0085182 0.00030212 0.0056447 0.00091291 -0.0043697 -0.010802 -0.0040752 -0.0066397 0.0091387 -0.0069044 0 -0.014515 0 -0.00092179 0 -0.0026604 0 -0.30674
5.125 0.0059953 0.00091126 0.00080588 -0.0048092 -0.00090061 0.0046344 0.019389 0.0098521 0.028684 0.019357 0.025037 0.017904 0.0055188 0.0041992 -0.0012478 -0.0031126 -0.010251 -0.0068048 -0.0068128 0.0053597 -0.0057479 0 -0.014291 0 -0.0010631 0 -0.0022869 0 -0.23648
5.1289 0.004972 0.0010957 0.0029785 -0.0050805 0.0030883 0.0029474 0.0044881 0.00029988 0.0080851 0.006693 0.010904 0.040007 0.008959 0.00034637 -0.0022857 -0.0019858 -0.0059183 -0.006811 -0.006001 -0.00035115 -0.0025473 0 -0.014723 0 -0.00087074 0 -0.0015594 0 -0.088854
5.1328 0.0024529 0.0021586 0.0029232 -0.00031158 0.0052334 0.00088685 -0.010599 -0.0057772 -0.013936 -0.0068095 -0.0089119 0.048579 0.0084306 -0.0027603 -0.0026577 -0.00077248 0.00029206 -0.0047221 -0.0058025 -0.0035837 0.0020629 0 -0.015456 0 -0.00056904 0 -0.00091869 0 0.074904
5.1367 1.7859e-05 0.0031413 -0.0016562 0.0039479 0.0028253 -0.0030041 -0.017319 -0.0065586 -0.025108 -0.015433 -0.025112 0.042937 0.0039822 -0.0024687 -0.0029215 0.00033685 0.0055218 -0.0023471 -0.006349 -0.0024266 0.006042 0 -0.016087 0 -0.00023726 0 -0.00072692 0 0.18321
5.1406 -0.00082227 0.0029209 -0.008036 0.0033866 -0.0024715 -0.0077784 -0.012676 -0.0046134 -0.021271 -0.016083 -0.029232 0.030895 -0.0017517 0.0010396 -0.0031418 0.00036292 0.0076032 -0.00080729 -0.0064376 0.0010014 0.0071008 0 -0.016415 0 0.00013296 0 -0.00099086 0 0.19451
5.1445 3.5885e-05 0.0011731 -0.010885 -0.001859 -0.0062505 -0.010745 -0.0011859 -0.0039353 -0.008647 -0.0097146 -0.019313 0.022828 -0.0052836 0.0050038 -0.00292 -0.0016285 0.0062586 0.0002083 -0.0051288 0.002764 0.0044766 0 -0.016451 0 0.00044084 0 -0.0013596 0 0.12108
5.1484 0.0012278 -0.0012669 -0.0074038 -0.0077793 -0.0054724 -0.0098358 0.0087142 -0.0059335 0.0019549 -0.00060964 -0.001756 0.024568 -0.0048667 0.0066441 -0.001941 -0.005161 0.0030328 0.0016194 -0.0028894 0.00099615 -0.00025508 0 -0.016291 0 0.00044759 0 -0.0014038 0 0.018938
5.1523 0.0011591 -0.0030515 -0.00015868 -0.010111 -0.0010897 -0.0055056 0.010924 -0.0082116 0.0038059 0.0061326 0.012776 0.034212 -0.0018239 0.005567 -0.00042383 -0.007951 4.8881e-05 0.0036793 -0.0010816 -0.0022063 -0.0041751 0 -0.016038 0 1.8563e-05 0 -0.00095292 0 -0.050252
5.1563 -0.00062403 -0.0034375 0.0050858 -0.0078124 0.0030847 -0.00058562 0.0056875 -0.0071902 -0.0014185 0.0074729 0.016772 0.04458 0.00060856 0.0037692 0.001009 -0.0072701 -0.0014411 0.0055824 -0.00051415 -0.0027409 -0.0051216 0 -0.015817 0 -0.00061865 0 -0.00022463 0 -0.058269
5.1602 -0.0031414 -0.0028661 0.0043806 -0.0035551 0.0038398 0.0016922 -0.0015744 -0.0019175 -0.0066107 0.0039353 0.010881 0.049018 5.5447e-05 0.0033637 0.0018934 -0.002187 -0.0016204 0.0061865 -0.00072646 0.0014629 -0.0032074 0 -0.015771 0 -0.00094732 0 0.00034545 0 -0.02227
5.1641 -0.0049129 -0.0024949 -0.001299 -0.0011016 0.00097111 -7.9346e-05 -0.0052299 0.0046114 -0.0061186 -0.0012144 0.0024018 0.04623 -0.0029424 0.0043577 0.0022868 0.0052308 -0.0014779 0.0049727 -0.000714 0.0080997 -0.00052498 0 -0.015957 0 -0.00059274 0 0.00042596 0 0.017697
5.168 -0.0051822 -0.003149 -0.0074705 -0.0020318 -0.0032724 -0.0045264 -0.0038731 0.0077952 -0.00038706 -0.0045022 -0.0014379 0.040919 -0.0054069 0.0046968 0.0025081 0.01098 -0.0016806 0.0023521 -0.00014661 0.012129 0.00067583 0 -0.016223 0 0.00027847 0 1.0106e-05 0 0.035463
5.1719 -0.0043699 -0.0046666 -0.010288 -0.0046096 -0.0065356 -0.0082858 -0.00076164 0.0051349 0.0050804 -0.0046402 0.0004161 0.040172 -0.0045735 0.002502 0.0025372 0.011788 -0.0019935 -0.00071524 0.00035601 0.01004 -0.00021745 0 -0.016261 0 0.0010304 0 -0.0006162 0 0.038791
5.1758 -0.0035288 -0.0061825 -0.0093579 -0.005545 -0.0079484 -0.0079858 -0.00038791 -0.0020336 0.004732 -0.0030533 0.0026326 0.04843 -0.00040624 -0.0017733 0.0018145 0.0073268 -0.0016951 -0.0031855 0.00016097 0.00297 -0.0018983 0 -0.015866 0 0.0011125 0 -0.0011013 0 0.057056
5.1797 -0.0034578 -0.006983 -0.0070245 -0.0029605 -0.0078329 -0.0023823 -0.0044545 -0.0099839 -0.0026145 -0.002296 -0.00086491 0.064622 0.0042763 -0.0054817 -0.00017784 0.00028 -0.0004717 -0.0041148 -0.00039429 -0.0041103 -0.0025234 0 -0.015206 0 0.00060265 0 -0.001259 0 0.10932
5.1836 -0.0042623 -0.0070744 -0.0056159 0.0019336 -0.0066647 0.0064168 -0.010626 -0.015452 -0.013159 -0.0037943 -0.010699 0.083235 0.0062142 -0.0061735 -0.0030543 -0.0056359 0.0011422 -0.002832 -0.00020919 -0.0063871 -0.0014706 0 -0.014795 0 0.00018828 0 -0.0011469 0 0.18233
5.1875 -0.0055507 -0.0069771 -0.0056934 0.005671 -0.0048918 0.013473 -0.01474 -0.017266 -0.021006 -0.0067993 -0.020971 0.098193 0.0045182 -0.0039516 -0.0053753 -0.0080321 0.0021995 0.00054529 0.0013057 -0.0029056 0.00010929 0 -0.01511 0 0.00054187 0 -0.0009755 0 0.23822
5.1914 -0.0068472 -0.0070522 -0.0065943 0.0050382 -0.0035706 0.013469 -0.014272 -0.015886 -0.021908 -0.0092788 -0.024208 0.10654 0.0013481 -0.0014654 -0.0056504 -0.0068671 0.0021881 0.0045603 0.0032816 0.0030867 0.00041619 0 -0.016128 0 0.0016453 0 -0.00095084 0 0.24468
5.1953 -0.0077706 -0.0070799 -0.0077957 -0.00066702 -0.0042848 0.0041232 -0.010124 -0.012181 -0.015511 -0.0097633 -0.017766 0.10944 -0.00014591 -0.0014549 -0.0037545 -0.0037504 0.001441 0.0066949 0.0039226 0.0071596 -0.0012574 0 -0.017235 0 0.0027177 0 -0.0011592 0 0.20056
5.1992 -0.007968 -0.0064829 -0.0090748 -0.0090899 -0.0075494 -0.011509 -0.0055826 -0.007094 -0.0053267 -0.008419 -0.0059718 0.11024 0.0012784 -0.0041372 -0.0013749 -0.00052401 0.00074051 0.0048662 0.0021435 0.0072538 -0.003799 0 -0.01764 0 0.0028609 0 -0.0015338 0 0.13486
5.2031 -0.0071211 -0.0049191 -0.0094756 -0.016112 -0.011167 -0.025827 -0.0036183 -0.0021542 0.0031419 -0.0064837 0.0036528 0.11159 0.0038954 -0.0069462 -0.00080098 0.0016644 0.00057018 -0.00075289 -0.0012512 0.004785 -0.0052768 0 -0.017001 0 0.0018587 0 -0.0018863 0 0.081489
5.207 -0.005191 -0.0026532 -0.00703 -0.018045 -0.01097 -0.030768 -0.0047557 0.00057422 0.0053447 -0.004791 0.0064549 0.11398 0.0047489 -0.0069599 -0.0029219 0.0024436 0.00077544 -0.0072604 -0.0040262 0.002727 -0.0047711 0 -0.015734 0 0.00039711 0 -0.0019818 0 0.052844
5.2109 -0.0026712 -0.00040317 -0.00048894 -0.013523 -0.0043354 -0.022904 -0.0069167 -8.6441e-05 0.00058231 -0.0029242 0.0037549 0.11628 0.0025282 -0.0037859 -0.0062398 0.0019585 0.00090129 -0.010756 -0.0042358 0.0027211 -0.0033113 0 -0.014708 0 -0.00050367 0 -0.0016548 0 0.034701
5.2148 -0.00048019 0.0011248 0.0083592 -0.0042517 0.0063927 -0.0060357 -0.0070467 -0.0028279 -0.0068956 0.00014053 0.0007925 0.11759 -0.0011454 -0.00015894 -0.0079876 0.00077085 0.0007429 -0.0091972 -0.0016831 0.0038072 -0.002957 0 -0.014575 0 -0.0003317 0 -0.00093945 0 0.0043865
5.2188 0.00055506 0.001587 0.014677 0.0057084 0.014361 0.010809 -0.0032808 -0.0041936 -0.010114 0.0045322 0.0018987 0.11847 -0.00324 0.00044312 -0.0065452 -0.00019721 0.00047407 -0.004044 0.0020648 0.003642 -0.0047752 0 -0.015289 0 0.00055066 0 -0.0001309 0 -0.04538
5.2227 0.00023252 0.0010453 0.013899 0.011853 0.013177 0.018875 0.0036313 -0.0013747 -0.0044224 0.0086241 0.0071415 0.12083 -0.0021902 -0.0029238 -0.0030106 -0.00011037 0.00027323 0.00086649 0.0049311 0.00084602 -0.0075798 0 -0.016201 0 0.0013095 0 0.00031543 0 -0.097148
5.2266 -0.00093138 -0.0001658 0.0058317 0.011532 0.0025169 0.014972 0.010374 0.0047418 0.0079409 0.009778 0.012714 0.12668 0.00061815 -0.0075302 -0.00037835 0.00099555 -2.1063e-06 0.0024014 0.0056845 -0.0036531 -0.0087129 0 -0.016642 0 0.0013943 0 4.6576e-05 0 -0.11957
5.2305 -0.002117 -0.0015598 -0.0044827 0.0054149 -0.010838 0.0030132 0.012663 0.0094085 0.017953 0.0062419 0.013983 0.1365 0.0021728 -0.0091749 -0.00091765 0.0018599 -0.00058749 0.00056685 0.0044325 -0.0073073 -0.0063354 0 -0.016442 0 0.00094569 0 -0.0009146 0 -0.0881
5.2344 -0.0027417 -0.0026029 -0.010498 -0.0028413 -0.018047 -0.0089953 0.0077954 0.0076086 0.01582 -0.0012715 0.0085413 0.14807 0.0006987 -0.0059214 -0.0040866 0.00079307 -0.0012412 -0.0018195 0.0022162 -0.0079249 -0.0012512 0 -0.015976 0 0.00053951 0 -0.002106 0 -0.0010946
5.2383 -0.0026828 -0.0029063 -0.0094303 -0.0087034 -0.015258 -0.014148 -0.0031 -0.0013223 -0.00085285 -0.0095778 -0.0024369 0.15672 -0.0026739 -4.9069e-05 -0.0069572 -0.002703 -0.0011112 -0.0018799 0.00030161 -0.0052851 0.0034105 0 -0.015741 0 0.0005862 0 -0.0028785 0 0.11587
5.2422 -0.0021043 -0.0024527 -0.0042432 -0.0094004 -0.0064357 -0.010464 -0.014709 -0.012198 -0.023332 -0.014651 -0.014596 0.15714 -0.00501 0.0036687 -0.006866 -0.0068928 0.0005078 0.00066966 -0.0003759 -0.0012251 0.0045123 0 -0.015874 0 0.00098421 0 -0.0028247 0 0.21682
5.2461 -0.0011833 -0.0016118 -0.00048485 -0.0053563 0.00057511 -0.001211 -0.019937 -0.017363 -0.036439 -0.013818 -0.022018 0.14673 -0.0043501 0.0020526 -0.0038992 -0.008607 0.0030913 0.0033651 0.00043613 0.001723 0.0013405 0 -0.016065 0 0.001309 0 -0.0020723 0 0.25095
5.25 -4.2364e-05 -0.00080231 -0.00098131 0.00052662 0.0011238 0.0078352 -0.014207 -0.012469 -0.029113 -0.0071653 -0.019837 0.12836 -0.0014924 -0.0035282 -0.00088428 -0.0056333 0.0046794 0.0034194 0.0021407 0.002083 -0.0038477 0 -0.015888 0 0.0012762 0 -0.0011963 0 0.18508
5.2539 0.0011285 -4.3594e-05 -0.0034327 0.0051044 -0.0025124 0.012011 0.00099729 7.926e-05 -0.0030908 0.0025645 -0.0073142 0.11009 0.00089515 -0.0080226 -0.0008215 0.0011656 0.0031654 0.00044005 0.0035218 0.00036999 -0.0075531 0 -0.015248 0 0.00099352 0 -0.0007927 0 0.026626
5.2578 0.0020297 0.0011176 -0.0030711 0.0070026 -0.0039833 0.010081 0.018111 0.012829 0.027253 0.011387 0.010354 0.1007 0.0009072 -0.0068498 -0.004077 0.0079636 -0.0017498 -0.0030698 0.0035296 -0.0013824 -0.0075602 0 -0.014514 0 0.0007907 0 -0.0010388 0 -0.16734
5.2617 0.0024504 0.0031005 0.0023886 0.0069399 0.00065599 0.0042854 0.027682 0.018669 0.044264 0.015977 0.02373 0.10338 -0.00080106 0.00011117 -0.0079249 0.010544 -0.0076941 -0.0038577 0.0022163 -0.0011719 -0.0042662 0 -0.014247 0 0.00086505 0 -0.0015907 0 -0.30979
5.2656 0.0025321 0.0056182 0.010368 0.0063572 0.0090653 -0.0014799 0.024365 0.015531 0.038822 0.0151 0.024627 0.11254 -0.0017615 0.0081541 -0.0088788 0.0074225 -0.010945 -0.0007377 0.00095127 0.0013944 9.6258e-06 0 -0.014748 0 0.0011258 0 -0.0018977 0 -0.33008
5.2695 0.002761 0.0075684 0.015766 0.0057557 0.014859 -0.0041496 0.010611 0.0069567 0.016035 0.0099778 0.012181 0.1174 -0.00019861 0.011462 -0.0056889 0.0010035 -0.0091721 0.0044208 0.0014271 0.0046422 0.0028683 0 -0.015811 0 0.0013566 0 -0.0016666 0 -0.22106
5.2734 0.003583 0.0077838 0.015518 0.0043021 0.013591 -0.0032134 -0.0047669 -0.0012493 -0.0089902 0.0034688 -0.00546 0.11067 0.0031694 0.0078479 -0.00030741 -0.0042092 -0.0034036 0.0082857 0.0041041 0.00595 0.0032551 0 -0.016851 0 0.0014643 0 -0.0010818 0 -0.051034
5.2773 0.0049471 0.0060793 0.010958 0.0010565 0.0067485 -0.00065258 -0.012373 -0.0051343 -0.021693 -0.0014165 -0.016192 0.095498 0.0057522 0.00051529 0.0039472 -0.0049195 0.0025242 0.0086982 0.0075211 0.0037497 0.0016058 0 -0.017285 0 0.001525 0 -0.00060347 0 0.075541
5.2813 0.0062282 0.0036033 0.0060448 -0.0033426 0.00021004 0.00092932 -0.0083637 -0.0043652 -0.01712 -0.0028835 -0.012624 0.084069 0.0054848 -0.0046932 0.0052139 -0.0012531 0.0047577 0.0060658 0.0093249 -0.0010955 -0.00091695 0 -0.016905 0 0.0016124 0 -0.00053613 0 0.085737
5.2852 0.006675 0.002032 0.0036746 -0.0062363 -0.0010422 0.00069587 0.0033502 -0.0010711 -0.0015834 -0.00090511 0.0024066 0.087931 0.0026934 -0.0041893 0.0042935 0.0037298 0.002246 0.0025604 0.0082787 -0.0057307 -0.0031794 0 -0.015988 0 0.0016537 0 -0.00076019 0 -0.014074
5.2891 0.0060419 0.0022237 0.0037657 -0.0044881 0.0030606 0.00052498 0.014267 0.0024555 0.013187 0.0031732 0.018166 0.10748 -0.00026931 0.00052352 0.0033093 0.0066023 -0.0026704 0.00016579 0.0054216 -0.0073767 -0.0043626 0 -0.015126 0 0.0015141 0 -0.00086938 0 -0.147
5.293 0.0048524 0.0035322 0.0044933 0.0029305 0.0082687 0.0034005 0.017369 0.0051299 0.018417 0.007514 0.024436 0.13001 -0.001147 0.0044652 0.0033546 0.0060603 -0.006295 -0.00059093 0.0031966 -0.005427 -0.0040312 0 -0.01486 0 0.0012114 0 -0.00058457 0 -0.22408
5.2969 0.0040384 0.0044357 0.0046766 0.013331 0.010048 0.010258 0.011703 0.0069253 0.01332 0.010518 0.018999 0.13893 0.00039444 0.0037269 0.0035086 0.0035188 -0.0064611 -0.0003471 0.003264 -0.0018242 -0.0023568 0 -0.015352 0 0.00097756 0 -5.9532e-05 0 -0.20655
5.3008 0.0042219 0.0039186 0.0045487 0.021217 0.0070741 0.018018 0.0023757 0.008054 0.0040629 0.011135 0.0081119 0.12706 0.0028261 -0.0011138 0.0020897 0.001674 -0.0039144 0.00024541 0.0050407 0.00063719 -0.00034422 0 -0.016267 0 0.0010382 0 0.00021398 0 -0.12451
5.3047 0.0052149 0.0023314 0.0044825 0.021502 0.0014547 0.02103 -0.0036623 0.0084851 -0.0016736 0.0089661 0.00015866 0.10281 0.0043896 -0.0056801 -0.0012692 0.0023841 -0.0012557 0.0011994 0.0063629 0.00063297 0.00047855 0 -0.016955 0 0.0013227 0 -0.00016738 0 -0.042448
5.3086 0.0061277 0.00094875 0.0037814 0.012998 -0.0036059 0.015386 -0.0027507 0.0080083 -0.00028671 0.0044765 -0.0014043 0.083772 0.0045996 -0.0058306 -0.0049163 0.0054268 -0.00058836 0.0028362 0.0056224 -0.00076699 -0.00092342 0 -0.016863 0 0.0014463 0 -0.0011353 0 -0.0053266
5.3125 0.0059955 0.00070312 0.0014066 -0.00032537 -0.0059986 0.0027143 0.0031356 0.0064524 0.0057383 -0.00081507 0.00038474 0.082997 0.0042809 -0.001326 -0.0065781 0.0087694 -0.0019354 0.0050167 0.0032805 -0.0013394 -0.0040422 0 -0.015928 0 0.0010494 0 -0.0021556 0 -0.010761
5.3164 0.0044474 0.0013401 -0.0021254 -0.011487 -0.0051435 -0.010087 0.0082715 0.0038091 0.010386 -0.0046571 0.00054189 0.099673 0.0043881 0.0041268 -0.0054274 0.0099164 -0.0035895 0.0069335 0.0012982 9.0586e-05 -0.0067838 0 -0.01467 0 0.00018334 0 -0.0026284 0 -0.025157
5.3203 0.0019448 0.0017781 -0.0042694 -0.01483 -0.0013814 -0.015564 0.0076626 0.00037763 0.0090678 -0.0051753 -0.0023013 0.12163 0.0049636 0.0063082 -0.0027274 0.0074292 -0.0038085 0.0076984 0.0011058 0.0025441 -0.006789 0 -0.013868 0 -0.00066271 0 -0.0023436 0 -0.021744
5.3242 -0.00054564 0.0012316 -0.0026534 -0.0096816 0.0041822 -0.011355 0.00076352 -0.003027 0.0022468 -0.0022483 -0.0048772 0.1367 0.0052179 0.0041255 -0.00045173 0.0018468 -0.0022569 0.0070467 0.0021811 0.0038663 -0.0032509 0 -0.01401 0 -0.0009616 0 -0.001607 0 -0.0028614
5.3281 -0.0021904 -8.2947e-05 0.0020089 -0.00071602 0.0092541 -0.0020735 -0.0082063 -0.0051599 -0.0049957 0.0019699 -0.0034165 0.14247 0.0044471 0.00018922 0.00063926 -0.0044192 -6.016e-05 0.0053922 0.0026538 0.0028026 0.0022517 0 -0.014929 0 -0.00060182 0 -0.00094915 0 0.011176
5.332 -0.0028026 -0.0013528 0.0056405 0.0053268 0.010693 0.0043165 -0.013457 -0.0050708 -0.0071749 0.004133 0.0016592 0.14614 0.0027219 -0.0019328 0.0014526 -0.0082667 0.0013303 0.003253 0.0012874 0.00019599 0.0067031 0 -0.015911 0 5.1495e-05 0 -0.00068767 0 0.010553
5.3359 -0.0029071 -0.002188 0.0041466 0.0042724 0.0064087 0.0027402 -0.01193 -0.0031149 -0.0031274 0.0019046 0.005448 0.15573 0.00071784 -0.0009747 0.0031146 -0.0077173 0.0013327 0.00079215 -0.0011827 -0.0017797 0.0077335 0 -0.016238 0 0.00054349 0 -0.00072667 0 0.010847
5.3398 -0.0033319 -0.0031033 -0.0025427 -0.0028374 -0.0024583 -0.0052933 -0.0055492 -0.0012204 0.0026588 -0.0042824 0.0030407 0.17157 -0.0009496 0.0013108 0.0052422 -0.0033567 0.00052704 -0.0019488 -0.0026934 -0.0015631 0.0052382 0 -0.015733 0 0.00075858 0 -0.00073768 0 0.039307
5.3438 -0.0046016 -0.0048899 -0.0098887 -0.010945 -0.011477 -0.013477 0.00023953 -0.0017267 0.0034872 -0.011337 -0.005661 0.18568 -0.0020935 0.0023693 0.0059275 0.0017231 -9.1761e-06 -0.0044214 -0.00181 0.00048936 0.001314 0 -0.01487 0 0.00094578 0 -0.00051967 0 0.1065
5.3477 -0.006532 -0.0075149 -0.012647 -0.014967 -0.015771 -0.016178 0.00056496 -0.0054349 -0.0038891 -0.015537 -0.015457 0.18915 -0.0027506 0.001536 0.0036698 0.0038181 0.0003794 -0.0054281 0.0009393 0.0025443 -0.0013482 0 -0.014375 0 0.0013301 0 -0.00019026 0 0.19096
5.3516 -0.0083043 -0.0097627 -0.0097197 -0.013401 -0.013671 -0.012746 -0.00517 -0.010562 -0.016063 -0.015 -0.020072 0.17988 -0.0028601 0.0004777 -0.0006459 0.001268 0.0014895 -0.0039183 0.0035844 0.0029268 -0.0013133 0 -0.014636 0 0.0017564 0 -4.3216e-05 0 0.25135
5.3555 -0.0089753 -0.010128 -0.0051546 -0.0087992 -0.0078909 -0.0071491 -0.012785 -0.013792 -0.025122 -0.010768 -0.017084 0.16415 -0.0023465 0.0011132 -0.0039007 -0.0041135 0.0025192 -0.00011454 0.0044576 0.0014327 0.0008623 0 -0.015427 0 0.0017912 0 -0.00023263 0 0.25556
5.3594 -0.008081 -0.0081878 -0.0041051 -0.0049893 -0.0030482 -0.003739 -0.016438 -0.012781 -0.024638 -0.0057965 -0.0092195 0.15119 -0.0014921 0.0033348 -0.003206 -0.0081829 0.0027029 0.0041959 0.0034263 -0.0006899 0.0033925 0 -0.01614 0 0.0012114 0 -0.00060306 0 0.20215
5.3633 -0.0059166 -0.0051093 -0.0075994 -0.0036008 -0.0018014 -0.0032789 -0.013032 -0.0080024 -0.014624 -0.0027549 -0.0014447 0.14658 -0.0009965 0.0049705 0.0014912 -0.0075666 0.0018304 0.0067375 0.0015846 -0.0017997 0.0047662 0 -0.016294 0 0.00035355 0 -0.00083353 0 0.1188
5.3672 -0.0033197 -0.0027397 -0.011339 -0.002914 -0.0031476 -0.0028054 -0.0045453 -0.0022843 -0.00136 -0.0023361 0.0029856 0.14988 -0.0014324 0.0040336 0.0071741 -0.0023514 0.00034619 0.0064251 4.8413e-06 -0.00092443 0.0048048 0 -0.015887 0 -0.00010584 0 -0.00075349 0 0.042191
5.3711 -0.0011504 -0.0020895 -0.0098775 3.9484e-05 -0.0042325 0.00084425 0.0034762 0.0015231 0.0076726 -0.0031852 0.0040346 0.15716 -0.0025863 0.00090408 0.010264 0.0038788 -0.00098005 0.0041895 -0.0010282 0.0018627 0.0045457 0 -0.015317 0 0.00021422 0 -0.00051918 0 -0.0033608
5.375 0.00013375 -0.0026247 -0.0021977 0.0060654 -0.0035271 0.0073186 0.006062 0.0025905 0.0093546 -0.0032449 0.0034133 0.16469 -0.0034754 -0.0018534 0.0096263 0.0068104 -0.0015748 0.0021662 -0.0016497 0.0056347 0.0051347 0 -0.015003 0 0.00097731 0 -0.000471 0 -0.014539
5.3789 0.00054428 -0.0030004 0.0067787 0.012194 -0.0020594 0.012326 0.0023397 0.0020522 0.0063763 -0.0013788 0.002386 0.17034 -0.0031877 -0.0019057 0.0073046 0.0047481 -0.0014303 0.0019188 -0.0016378 0.0089499 0.0066303 0 -0.015068 0 0.0013949 0 -0.00079861 0 -0.0034693
5.3828 0.00032871 -0.0024718 0.010314 0.013462 -0.0016839 0.010899 -0.0042371 0.0011777 0.0037422 0.0018231 0.0010676 0.17293 -0.0017624 0.00061371 0.006321 -0.00021834 -0.0010462 0.0032425 -0.00037803 0.010259 0.007704 0 -0.015341 0 0.00097794 0 -0.0013303 0 0.014269
5.3867 -0.00028169 -0.0015885 0.005744 0.0068169 -0.0026092 0.001559 -0.0089296 -0.00015606 0.0038579 0.0044242 -0.00078854 0.17178 -0.00017492 0.0032779 0.0076858 -0.0041467 -0.00095148 0.0045554 0.0022572 0.0085828 0.0066036 0 -0.015587 0 5.1982e-05 0 -0.0016545 0 0.02973
5.3906 -0.0011428 -0.0015286 -0.0033449 -0.0059718 -0.003103 -0.012014 -0.0094082 -0.0030324 0.0046823 0.0043339 -0.003096 0.16778 0.00061521 0.0037365 0.0094869 -0.0045458 -0.0011719 0.0044349 0.0051676 0.0043207 0.002787 0 -0.015729 0 -0.00050329 0 -0.0014749 0 0.044524
5.3945 -0.0021347 -0.0027906 -0.010457 -0.018779 -0.0017247 -0.023019 -0.0071188 -0.0076045 0.0023189 0.00062007 -0.0057282 0.16388 0.00057741 0.0018925 0.0089128 -0.0022082 -0.0011381 0.002879 0.006528 -0.00054454 -0.0020644 0 -0.015854 0 -8.1514e-05 0 -0.00088001 0 0.067504
5.3984 -0.003143 -0.0045842 -0.011647 -0.024789 0.00053491 -0.025653 -0.005433 -0.011911 -0.0046943 -0.0057252 -0.0089597 0.16313 0.00050706 -0.00023067 0.0052068 -0.00011949 -0.00021355 0.0012228 0.0053491 -0.0034638 -0.0047255 0 -0.016054 0 0.0010416 0 -0.00028005 0 0.10539
5.4023 -0.0041413 -0.0055331 -0.008074 -0.020811 0.00088514 -0.018488 -0.0063959 -0.012958 -0.01347 -0.01201 -0.012856 0.16508 0.00102 -0.00066544 0.00064296 -0.00058831 0.0015639 0.00092364 0.0026366 -0.0031302 -0.0026753 0 -0.016302 0 0.0019216 0 -6.4104e-05 0 0.1521
5.4063 -0.0052265 -0.0049874 -0.0038369 -0.0092841 -0.0022358 -0.0051816 -0.0089234 -0.009298 -0.018862 -0.01511 -0.015987 0.16433 0.001777 0.00057176 -0.0014707 -0.0032162 0.0032445 0.0023773 0.00083908 -0.00059663 0.0036411 0 -0.016488 0 0.0017997 0 -0.00028077 0 0.18557
5.4102 -0.0064519 -0.0036438 -0.0018879 0.0032591 -0.0069684 0.0075784 -0.0098986 -0.0026693 -0.017514 -0.013244 -0.015349 0.15405 0.0018604 0.0017201 0.00013228 -0.005422 0.003594 0.004733 0.0018367 0.0015275 0.010491 0 -0.016538 0 0.00079059 0 -0.0006228 0 0.17864
5.4141 -0.0075528 -0.0028674 -0.0021009 0.010171 -0.0093456 0.013603 -0.007088 0.0030362 -0.010321 -0.007217 -0.0086138 0.13239 0.00094354 0.0013121 0.0034722 -0.0048845 0.0021428 0.0066617 0.0051928 0.001376 0.013161 0 -0.016477 0 -0.00024395 0 -0.00072179 0 0.1204
5.418 -0.0078908 -0.003385 -0.0027553 0.0085322 -0.0071525 0.01044 -0.0013248 0.0047164 -0.0015211 -0.00015954 0.0028366 0.10612 -8.0128e-05 -0.00017573 0.0051458 -0.0016293 -0.00028471 0.0072611 0.0082983 -0.00038993 0.0094032 0 -0.016368 0 -0.00050178 0 -0.00048472 0 0.032038
5.4219 -0.0068355 -0.0046089 -0.0030406 0.0005987 -0.0024515 0.00075071 0.0038748 0.0023405 0.0043849 0.0042877 0.013294 0.087402 0.00013764 -0.00075543 0.0034349 0.0020452 -0.002138 0.0064049 0.0084031 -0.0011196 0.0012925 0 -0.016215 0 5.1626e-05 0 -0.00017446 0 -0.039424
5.4258 -0.0043738 -0.0052104 -0.0035936 -0.0078644 8.1708e-05 -0.0090568 0.0049194 -0.0013773 0.0052245 0.0042426 0.016112 0.085452 0.0019015 0.0010468 -0.00024004 0.0036036 -0.0023853 0.004541 0.0048576 0.0012373 -0.0062029 0 -0.015956 0 0.00073222 0 -0.00017055 0 -0.05069
5.4297 -0.0013978 -0.0043567 -0.0048161 -0.011235 -0.0023064 -0.012581 0.00087952 -0.0034408 0.0016822 0.00069834 0.0088889 0.09967 0.0038382 0.0046564 -0.0028289 0.0023949 -0.0013289 0.0023782 -0.00030865 0.0058398 -0.0089646 0 -0.015559 0 0.00085115 0 -0.0006282 0 0.0049541
5.4336 0.00072525 -0.0024354 -0.0054577 -0.007458 -0.0074629 -0.0075823 -0.0057388 -0.002856 -0.0038053 -0.003339 -0.0040182 0.11986 0.0039755 0.0078981 -0.0025833 5.6434e-05 -0.0002281 0.00070177 -0.003921 0.0092716 -0.0067157 0 -0.015116 0 0.00037176 0 -0.0013334 0 0.088445
5.4375 0.0010898 -0.0006452 -0.0035774 0.00080637 -0.010041 0.0022296 -0.01069 -0.00084928 -0.0084326 -0.0050178 -0.014271 0.13307 0.0016175 0.008876 -0.00056927 -0.0010125 -8.1385e-05 0.00015498 -0.0040266 0.0084231 -0.0027424 0 -0.014802 0 -0.00011474 0 -0.0018703 0 0.14014
5.4414 -3.5091e-05 8.1011e-05 0.00097986 0.0080233 -0.00649 0.0094791 -0.010851 0.00075405 -0.0099699 -0.0034601 -0.015651 0.13134 -0.0018454 0.0073935 0.00061255 0.00029562 -0.00073954 0.00084527 -0.0012335 0.0033942 -0.00067132 0 -0.014731 0 -2.4068e-05 0 -0.0019463 0 0.12224
5.4453 -0.0013608 -0.00021061 0.0055463 0.0094374 0.0014128 0.0083336 -0.0062408 0.0011549 -0.0074871 2.8883e-05 -0.0085056 0.11475 -0.0040913 0.0046867 -0.0004745 0.0029271 -0.0012002 0.00208 0.0019047 -0.0023303 -0.0012814 0 -0.014854 0 0.00063288 0 -0.0016015 0 0.045946
5.4492 -0.0015487 -0.00072735 0.006679 0.0041508 0.0079333 -0.0010244 9.4056e-05 0.00074553 -0.0020375 0.0032337 0.0010545 0.088827 -0.0039277 0.0020507 -0.0026904 0.004599 -0.00075105 0.002746 0.0028483 -0.0047309 -0.0022618 0 -0.014998 0 0.001278 0 -0.0011454 0 -0.037676
5.4531 -0.00023858 -0.00075981 0.0035305 -0.0044642 0.0083929 -0.012245 0.0041242 8.7645e-05 0.0033035 0.0045524 0.0062083 0.0601 -0.002246 -7.4742e-05 -0.0035462 0.0036965 0.00023849 0.0023208 0.00085404 -0.0025996 -0.0010096 0 -0.015022 0 0.0013448 0 -0.00090259 0 -0.075214
5.457 0.0016948 -0.0002684 -0.00096929 -0.011268 0.0031183 -0.017425 0.0034462 -0.00085457 0.0048421 0.0036421 0.0043225 0.033684 -0.00094927 -0.0017672 -0.0017838 0.00063412 0.00071983 0.0016569 -0.0026459 0.0016488 0.0023739 0 -0.014948 0 0.00081311 0 -0.00098578 0 -0.047232
5.4609 0.0028483 0.00025763 -0.0026271 -0.012885 -0.0032265 -0.013049 -0.0011957 -0.00233 0.00079407 0.001107 -0.002021 0.013337 -0.00099036 -0.0027654 0.0012978 -0.0023257 0.00014315 0.0025301 -0.0052055 0.0043669 0.0049337 0 -0.014933 0 0.00019374 0 -0.001259 0 0.022382
5.4648 0.0023667 0.00039872 0.00010098 -0.0096275 -0.0059765 -0.0025573 -0.0063951 -0.0038727 -0.0068503 -0.0020171 -0.0078278 0.0016239 -0.0015389 -0.0023496 0.0030832 -0.0026561 -0.00087051 0.0059691 -0.0051508 0.0039684 0.0037991 0 -0.015131 0 2.3168e-05 0 -0.0014746 0 0.086516
5.4688 0.00054544 0.00021001 0.0046875 -0.0044668 -0.0041939 0.0065802 -0.0082703 -0.0041525 -0.013006 -0.0044154 -0.0092659 -0.0014295 -0.0010864 -0.00020814 0.0021891 0.00055239 -0.0011686 0.010754 -0.002724 0.0020699 -0.00066891 0 -0.015562 0 0.00038897 0 -0.0014443 0 0.10535
5.4727 -0.0014307 8.3633e-05 0.0070762 -0.00016054 -0.00052062 0.0088666 -0.0049884 -0.0020592 -0.012777 -0.0045427 -0.0052733 0.00020055 0.00075218 0.0027737 -0.00023257 0.0057153 -0.0004258 0.013723 0.00018498 0.0015681 -0.0047391 0 -0.016094 0 0.00091937 0 -0.0011261 0 0.065838
5.4766 -0.0023001 0.00030689 0.0056538 0.0029173 0.0020647 0.0049319 0.0020046 0.0019947 -0.0050994 -0.001218 0.0029283 -0.00034419 0.0027016 0.0049155 -0.0017193 0.0095545 0.0002487 0.012079 0.0014931 0.0036511 -0.0045369 0 -0.016533 0 0.0011804 0 -0.00061427 0 -0.01713
5.4805 -0.0014441 0.00081071 0.0026601 0.0064102 0.0029488 0.00050912 0.0088963 0.0059868 0.0061427 0.0052299 0.012745 -0.0086332 0.003143 0.0051298 -0.00098634 0.0091615 -0.00071583 0.0058926 0.00048353 0.0066251 0.00032572 0 -0.016716 0 0.0010535 0 -9.5038e-05 0 -0.11117
5.4844 0.00090351 0.0013261 0.0016845 0.011594 0.0034954 0.0012846 0.012001 0.0077055 0.014559 0.012263 0.020582 -0.024784 0.0018629 0.0038851 0.00085153 0.0040042 -0.0035946 -0.0015256 -0.0017219 0.0075529 0.0061885 0 -0.016562 0 0.00075685 0 0.00019863 0 -0.17924
5.4883 0.0039105 0.0017179 0.0039034 0.017326 0.0045779 0.0080453 0.010141 0.0064432 0.01552 0.016022 0.022491 -0.043206 0.00032295 0.0026519 0.0015712 -0.0035415 -0.0066052 -0.0060259 -0.0031581 0.0049813 0.0084603 0 -0.016088 0 0.00057461 0 5.8334e-05 0 -0.19236
5.4922 0.006568 0.0021236 0.0069425 0.020369 0.0051764 0.016088 0.0052595 0.0034196 0.0090974 0.013751 0.01614 -0.057004 0.00012352 0.0023319 0.000322 -0.0096365 -0.0071476 -0.0058719 -0.0026657 0.00015033 0.0055462 0 -0.015432 0 0.00061632 0 -0.0005776 0 -0.14288
5.4961 0.0080641 0.0027871 0.0074665 0.017936 0.0037182 0.019145 0.00088813 0.00063285 -0.00030273 0.0061086 0.0033019 -0.063576 0.001302 0.0023181 -0.0012893 -0.011484 -0.0041383 -0.0029589 -0.0007792 -0.0042664 -9.8862e-06 0 -0.014854 0 0.00081724 0 -0.0015088 0 -0.053574
5.5 0.0080663 0.0038046 0.004731 0.010272 0.0005483 0.014402 -0.00033154 -0.00067019 -0.0070356 -0.0026311 -0.0096976 -0.066698 0.0023336 0.0012342 -0.00074808 -0.0090906 0.00068893 -0.0008541 0.00094002 -0.0064248 -0.004057 0 -0.014656 0 0.0010857 0 -0.0022884 0 0.027318
5.5039 0.0068769 0.005045 0.0013994 0.00098477 -0.0015172 0.0045897 0.0017862 -0.00048734 -0.0076211 -0.0070779 -0.015196 -0.073412 0.0018909 -0.0013793 0.0026254 -0.0049435 0.0038861 -0.0014594 0.00151 -0.0063455 -0.0044859 0 -0.015013 0 0.0013733 0 -0.0024399 0 0.049722
5.5078 0.0053323 0.0062714 0.00083219 -0.0052189 0.00041229 -0.004212 0.0053579 0.00069398 -0.0022547 -0.0043182 -0.0094192 -0.088363 0.00047707 -0.0042332 0.0065185 -0.0018711 0.0030151 -0.0034324 0.0015156 -0.0049916 -0.0025802 0 -0.015812 0 0.0016054 0 -0.0017755 0 -0.0070847
5.5117 0.0043616 0.0072753 0.0037022 -0.0055989 0.0062145 -0.0069885 0.0082129 0.0027994 0.0060552 0.0040504 0.0044313 -0.11007 9.1836e-05 -0.0052877 0.007426 -0.00084124 -0.0013397 -0.0038355 0.0024379 -0.0027348 -0.0011027 0 -0.016668 0 0.0016282 0 -0.00058754 0 -0.11806
5.5156 0.0043989 0.007883 0.0073999 -0.00093926 0.012231 -0.0029775 0.0094874 0.0060869 0.013585 0.013005 0.018145 -0.13165 0.0021404 -0.0036498 0.0039007 -0.0005211 -0.0060528 -0.0013342 0.004907 0.00095222 -0.0013555 0 -0.017146 0 0.001321 0 0.00047752 0 -0.22594
5.5195 0.0050825 0.0079027 0.008718 0.0053257 0.01412 0.00439 0.0098119 0.010179 0.017697 0.017495 0.024266 -0.14496 0.0057263 -0.0004605 -0.0018121 0.0011008 -0.0080161 0.0022868 0.0076499 0.0062453 -0.0022235 0 -0.017045 0 0.00078659 0 0.00081701 0 -0.27724
5.5234 0.005552 0.007174 0.0069481 0.0094393 0.010506 0.010185 0.010208 0.013426 0.017516 0.015622 0.021008 -0.14519 0.0081937 0.0021426 -0.0054637 0.0045528 -0.0065296 0.0038709 0.0083752 0.011673 -0.0019416 0 -0.016523 0 0.00037259 0 0.0002714 0 -0.25439
5.5273 0.0051616 0.0057356 0.0042533 0.009346 0.0040216 0.011078 0.010879 0.013606 0.013611 0.0094152 0.012443 -0.13339 0.0075158 0.0029537 -0.0044361 0.0081776 -0.0035059 0.0021902 0.0059521 0.014483 -0.00045896 0 -0.01595 0 0.00041336 0 -0.00077742 0 -0.18046
5.5313 0.0040168 0.003928 0.0031556 0.0053488 -0.0011186 0.0069167 0.010991 0.0095877 0.007258 0.0029158 0.0043231 -0.11597 0.0041995 0.0026072 -4.1123e-05 0.0095451 -0.0014948 -0.0005706 0.0017908 0.012692 0.0002434 0 -0.015623 0 0.00090324 0 -0.0016887 0 -0.095986
5.5352 0.0028394 0.0022542 0.0039509 -0.00045831 -0.0025756 0.00030131 0.0095152 0.0025186 -0.00015104 -0.0007207 -0.00042919 -0.10181 0.00081231 0.0026483 0.0036637 0.0076755 -0.0014547 -0.00079794 -0.0011143 0.0069995 -0.0017387 0 -0.015583 0 0.0014466 0 -0.0020084 0 -0.029563
5.5391 0.0022689 0.0010676 0.0047381 -0.005276 -0.0011954 -0.0051002 0.0062656 -0.0046201 -0.0073004 -0.00097505 -0.0027209 -0.098129 -0.00038105 0.0038296 0.0035166 0.0040155 -0.0022572 0.0029293 -0.00081969 0.00061943 -0.0059242 0 -0.015685 0 0.0015886 0 -0.0017356 0 0.013752
5.543 0.0022492 0.00036441 0.0038106 -0.0067286 0.00061313 -0.0064484 0.0022371 -0.0087974 -0.012803 0.00041767 -0.0046712 -0.10681 0.00068243 0.0054005 5.5177e-05 0.0012724 -0.0021673 0.0081738 0.0016717 -0.0030585 -0.0094199 0 -0.015801 0 0.0012342 0 -0.0012242 0 0.041558
5.5469 0.002092 -0.00011452 0.0016467 -0.0038885 0.0013468 -0.0030688 -0.00094102 -0.0086552 -0.015085 0.0013017 -0.0066075 -0.12341 0.0022224 0.0060054 -0.0030501 0.0011925 -0.00071784 0.010714 0.0031712 -0.0030523 -0.0093355 0 -0.015954 0 0.00073523 0 -0.00083907 0 0.056546
5.5508 0.0011704 -0.00057066 0.00032686 0.0020794 0.001209 0.003213 -0.0019144 -0.00495 -0.012752 0.00082496 -0.0067756 -0.13992 0.0026582 0.0051009 -0.0023774 0.0032965 0.00082824 0.0084613 0.0011911 -0.0013763 -0.0053357 0 -0.01624 0 0.00053983 0 -0.00067652 0 0.051422
5.5547 -0.00041726 -0.00094192 0.0011258 0.0082141 0.0009095 0.0089274 -0.00027682 0.00029778 -0.0055572 -0.00014278 -0.0036996 -0.14987 0.0021002 0.003367 0.0021475 0.0056122 0.00076473 0.0034129 -0.0036559 -0.0011215 8.8643e-05 0 -0.016633 0 0.00074716 0 -0.00057426 0 0.019994
5.5586 -0.001854 -0.0010055 0.0030395 0.011258 0.00034611 0.010765 0.0032183 0.0049966 0.0046162 1.0877e-05 0.0016089 -0.15229 0.0018039 0.0018106 0.007207 0.0065557 -0.0013518 -0.00030415 -0.0080181 -0.0036986 0.0037808 0 -0.016913 0 0.0010254 0 -0.00036482 0 -0.029267
5.5625 -0.0022838 -0.00066209 0.0039123 0.0096639 -0.0011186 0.007476 0.0068434 0.0076667 0.01379 0.0021423 0.0060158 -0.15135 0.0023958 0.00071734 0.0090356 0.0061453 -0.0042011 -0.00041192 -0.0086665 -0.007594 0.0043712 0 -0.016806 0 0.00098681 0 -0.00010949 0 -0.072862
5.5664 -0.0015299 -8.0673e-05 0.0028858 0.0046436 -0.0032432 0.00068618 0.0084596 0.0075763 0.017541 0.0054609 0.0067952 -0.15218 0.0029995 -0.0003237 0.006621 0.0055456 -0.0057973 0.0014404 -0.0052639 -0.0096496 0.0028301 0 -0.016245 0 0.00063207 0 -8.0066e-05 0 -0.086871
5.5703 -0.00020282 0.00045715 0.0013808 -0.00073563 -0.0043732 -0.0060429 0.0064889 0.0048044 0.01361 0.0078792 0.0037563 -0.15649 0.0023076 -0.0014474 0.0023502 0.0056358 -0.0050969 0.0015628 -0.0005634 -0.0077346 0.00097631 0 -0.015488 0 0.00038712 0 -0.00049708 0 -0.063554
5.5742 0.00085006 0.0008367 0.0014361 -0.0038639 -0.0028638 -0.0094179 0.00102 0.00040947 0.0037097 0.0073827 -0.0009724 -0.16213 0.00036845 -0.0019044 -0.00026554 0.0061571 -0.0026817 -0.0018056 0.0020251 -0.0025884 -0.00027249 0 -0.014972 0 0.00066639 0 -0.0012657 0 -0.015762
5.5781 0.0011932 0.001192 0.0032274 -0.0044252 0.00087736 -0.008395 -0.0057088 -0.0036913 -0.0070477 0.0035012 -0.0049297 -0.16625 -0.0010753 -0.00075236 0.00044257 0.0062205 -6.7334e-05 -0.0064378 0.0011771 0.0026294 -0.0012168 0 -0.015004 0 0.0013992 0 -0.0019652 0 0.032922
5.582 0.00097076 0.0016879 0.0046283 -0.004166 0.0041515 -0.0045445 -0.010187 -0.0055337 -0.013078 -0.0021491 -0.0069205 -0.16859 -0.00033449 0.0017881 0.0032496 0.0054571 0.0015613 -0.008114 -0.0017097 0.0046651 -0.0023434 0 -0.01554 0 0.0020184 0 -0.002133 0 0.062319
5.5859 0.00055441 0.0022479 0.0035228 -0.0048189 0.0042659 -0.00061049 -0.0097189 -0.0042959 -0.011737 -0.0067 -0.00692 -0.17097 0.0021484 0.0039269 0.0055177 0.0044541 0.0020347 -0.0047896 -0.0042431 0.0025358 -0.0034359 0 -0.016226 0 0.0019558 0 -0.0016263 0 0.063318
5.5898 0.00014472 0.0025601 0.00046628 -0.0061439 0.0012841 0.001546 -0.0043926 -0.00091449 -0.0048126 -0.0077443 -0.0050524 -0.17366 0.0037571 0.0036309 0.0055224 0.0039886 0.0018894 0.0011488 -0.0052077 -0.0018485 -0.0038927 0 -0.016646 0 0.0011685 0 -0.0007656 0 0.037193
5.5938 -0.00024453 0.0023955 -0.0013482 -0.0059987 -0.0017014 0.0020217 0.0027151 0.0025628 0.0029654 -0.0047751 -0.0012686 -0.17335 0.002076 0.00059017 0.0034824 0.0039599 0.0016124 0.0048198 -0.0051296 -0.0051941 -0.00371 0 -0.016583 0 0.00017957 0 -0.00013281 0 -0.0077978
5.5977 -0.00049555 0.0019084 0.00083244 -0.0024735 -0.0014131 0.0022524 0.0075726 0.0044948 0.0072629 0.00062895 0.00386 -0.16592 -0.0025495 -0.0031721 0.00073642 0.0033193 0.0012452 0.0032022 -0.0050454 -0.0052594 -0.0037348 0 -0.016099 0 -0.00040396 0 -0.00016623 0 -0.058242
5.6016 -0.00025347 0.0015538 0.0061659 0.0038836 0.0022562 0.0034053 0.008095 0.0047876 0.0068865 0.005921 0.0085034 -0.15222 -0.0069383 -0.004875 -0.0016493 0.001237 0.00059893 -0.002187 -0.0050897 -0.0023742 -0.0046835 0 -0.015457 0 -0.00041556 0 -0.00085637 0 -0.097706
5.6055 0.00076314 0.0016418 0.010353 0.0099138 0.0057855 0.0052334 0.0056124 0.0046794 0.0040744 0.0091059 0.010402 -0.14052 -0.0077981 -0.0034016 -0.0033228 -0.0016584 -0.00033293 -0.00675 -0.0044627 0.0010622 -0.0060185 0 -0.01495 0 -0.00019059 0 -0.0017653 0 -0.11282
5.6094 0.0022787 0.0019616 0.0093111 0.012088 0.0051934 0.0063359 0.0036192 0.0054021 0.0023502 0.0095672 0.0087274 -0.14163 -0.0047233 -0.00028429 -0.0040136 -0.0033734 -0.0012784 -0.0069197 -0.0026547 0.0026518 -0.0061654 0 -0.014781 0 -0.00014437 0 -0.0023466 0 -0.10138
5.6133 0.0033864 0.0019015 0.0030213 0.0092499 -5.5787e-05 0.0055009 0.0047546 0.006957 0.003659 0.007817 0.0050216 -0.15956 -0.00053859 0.0017174 -0.0030478 -0.002121 -0.0019545 -0.0030558 -0.00039541 0.0019649 -0.004154 0 -0.014996 0 -0.0003333 0 -0.0023203 0 -0.074631
5.6172 0.0031367 0.0010245 -0.004181 0.0034873 -0.0062017 0.0028866 0.0085083 0.0080842 0.0068386 0.0047161 0.0019262 -0.18618 0.0013854 0.0011027 1.2819e-05 0.0019998 -0.0023174 0.0013724 0.000846 0.00078888 -0.0010395 0 -0.015465 0 -0.00045195 0 -0.0018297 0 -0.048893
5.6211 0.0013616 -0.00042168 -0.0072988 -0.0016042 -0.0083553 -2.1107e-05 0.011584 0.0073661 0.0084215 0.00099628 0.00070619 -0.20566 0.00023813 -0.0011577 0.004182 0.0068144 -0.0024846 0.003198 0.00032684 0.0014174 0.00061576 0 -0.015923 0 -0.00023359 0 -0.0012808 0 -0.031914
5.625 -0.001033 -0.0015828 -0.0049494 -0.003705 -0.0047981 -0.0016396 0.010618 0.0044179 0.0051837 -0.0026442 8.1755e-05 -0.20599 -0.0017131 -0.0027277 0.0069224 0.0096254 -0.0024536 0.0021706 -0.0011333 0.0044037 -0.00094811 0 -0.016088 0 0.00021037 0 -0.0010073 0 -0.016731
5.6289 -0.002669 -0.0016629 -0.00029497 -0.0032403 0.0015675 -0.0016375 0.0049866 0.00017285 -0.0032397 -0.0053406 -0.0022561 -0.18816 -0.0016058 -0.0021226 0.0058596 0.0091554 -0.0020043 0.00050601 -0.0019095 0.0077771 -0.0047145 0 -0.015828 0 0.00049647 0 -0.0010293 0 0.0095857
5.6328 -0.0027478 -0.00061082 0.0020911 -0.0024549 0.0058716 -0.0012094 -0.002575 -0.0037907 -0.013423 -0.0063262 -0.0068352 -0.16519 0.0010951 0.00011601 0.0010856 0.0062141 -0.00095798 0.00026031 -0.0011939 0.0085827 -0.0073373 0 -0.015275 0 0.00040372 0 -0.0010868 0 0.049328
5.6367 -0.0016566 0.000792 0.00034771 -0.0031362 0.0054535 -0.002 -0.0079181 -0.006132 -0.019723 -0.0055729 -0.011208 -0.15203 0.0041546 0.0022375 -0.0042712 0.0026804 0.00046872 0.0013696 0.00017965 0.0055701 -0.0058922 0 -0.014759 0 0.00014499 0 -0.00090889 0 0.085902
5.6406 -0.00059697 0.0015422 -0.0033462 -0.0050637 0.0017328 -0.0045568 -0.0083179 -0.0061609 -0.01766 -0.0040656 -0.011821 -0.15498 0.004957 0.0030321 -0.006247 -7.482e-05 0.0016367 0.0021764 0.0005702 0.00066803 -0.0005335 0 -0.014581 0 0.00015016 0 -0.00048492 0 0.093859
5.6445 -0.00056038 0.0012002 -0.0051641 -0.0064072 -0.001639 -0.0076345 -0.0040304 -0.0037928 -0.0071023 -0.0031453 -0.0073037 -0.16879 0.003226 0.0027136 -0.0033991 -0.0018619 0.0018896 0.0015708 -0.00080213 -0.0022737 0.0054209 0 -0.01479 0 0.00057453 0 -0.00010513 0 0.059954
5.6484 -0.0015372 0.00018436 -0.0031874 -0.005508 -0.002232 -0.0090038 0.0023097 0.00048811 0.0069957 -0.0033018 3.1591e-05 -0.18221 0.0013174 0.0022694 0.0017277 -0.0030753 0.0010493 0.00033768 -0.0030052 -0.00065311 0.0081646 0 -0.015164 0 0.0010752 0 -0.00012471 0 -0.0034139
5.6523 -0.0026129 -0.00064381 0.0011847 -0.0023943 -0.00057691 -0.0071801 0.0075799 0.0054682 0.017204 -0.0035551 0.0060334 -0.18599 0.0018488 0.0022616 0.0046315 -0.0037636 -0.00044708 0.00034122 -0.0041725 0.0044574 0.0065064 0 -0.01542 0 0.0011395 0 -0.00064242 0 -0.065068
5.6563 -0.0028083 -0.00070522 0.0048736 0.0011827 0.0010697 -0.0026898 0.0097973 0.0092424 0.01819 -0.0022274 0.0081575 -0.17684 0.0050952 0.0024515 0.0027918 -0.0034918 -0.0018755 0.0025 -0.0031306 0.0088661 0.0027025 0 -0.015481 0 0.0006546 0 -0.0013686 0 -0.096696
5.6602 -0.0018978 -0.00011559 0.005801 0.0030578 0.0012063 0.0021758 0.0086209 0.0099269 0.010174 0.0013701 0.0072018 -0.15683 0.0087133 0.0024737 -0.0020205 -0.0020827 -0.0026972 0.0056701 -0.00035866 0.0085515 0.00038938 0 -0.015531 0 0.00010518 0 -0.001812 0 -0.090609
5.6641 -0.00052512 0.0005097 0.0040374 0.0021664 0.00019092 0.0049629 0.004972 0.0068552 -0.0013404 0.0058351 0.0057532 -0.1316 0.0099333 0.0025191 -0.0052769 -0.00026367 -0.0027755 0.0075103 0.002487 0.0030043 0.0015245 0 -0.015812 0 0.00013233 0 -0.0016512 0 -0.059482
5.668 0.00040382 0.00061467 0.00084348 -0.0008117 -0.00081148 0.0047616 0.00044882 0.0013267 -0.0095293 0.0083381 0.0050962 -0.10965 0.0079444 0.0030667 -0.0037684 0.00068499 -0.0022493 0.006424 0.0038974 -0.0042323 0.0049469 0 -0.016322 0 0.00085467 0 -0.00099131 0 -0.021188
5.6719 0.00046639 0.00012236 -0.0027936 -0.003955 -0.0014461 0.0026918 -0.003176 -0.0039407 -0.011003 0.0067244 0.0038513 -0.10095 0.0042156 0.0039672 0.0015125 6.5828e-05 -0.0013138 0.0027864 0.003484 -0.0083265 0.0075716 0 -0.016744 0 0.0016529 0 -0.00029374 0 0.015192
5.6758 -2.2702e-05 -0.00058883 -0.0064201 -0.0052637 -0.0023817 0.00085018 -0.0045322 -0.0064906 -0.007695 0.0013687 -0.0002074 -0.11201 0.00076222 0.0041144 0.0063694 -0.0014731 -0.00016607 -0.0014327 0.0019595 -0.0068968 0.0069687 0 -0.016684 0 0.0017023 0 -3.2253e-05 0 0.049618
5.6797 -0.00038706 -0.0010457 -0.0092589 -0.0037756 -0.0039952 0.00063889 -0.0033243 -0.0057119 -0.0044972 -0.0048204 -0.0070201 -0.13926 -0.0016078 0.0023682 0.0073287 -0.0024217 0.00090519 -0.0040368 0.00044507 -0.0015994 0.0031496 0 -0.016043 0 0.00078647 0 -0.00035551 0 0.080442
5.6836 -0.0001968 -0.0010328 -0.009801 -0.00011691 -0.0052732 0.001826 -0.00062925 -0.0030506 -0.0047401 -0.0083391 -0.013119 -0.16731 -0.0033051 -0.001092 0.0047594 -0.0017634 0.001519 -0.003774 -0.00020159 0.0036124 -0.0016447 0 -0.015167 0 -0.00040618 0 -0.0010199 0 0.096886
5.6875 0.00041919 -0.00068135 -0.0068603 0.0037444 -0.0044649 0.0029857 0.0017132 -0.00068142 -0.0073754 -0.007457 -0.013961 -0.17707 -0.0045877 -0.004505 0.0022266 9.1027e-05 0.0014096 -0.00074611 0.00030536 0.0058434 -0.0046495 0 -0.01462 0 -0.00084426 0 -0.0016193 0 0.084565
5.6914 0.00096629 -0.00029616 -0.0011951 0.005496 -0.00098054 0.0027953 0.0024322 0.00022459 -0.0082005 -0.0032059 -0.0077946 -0.1599 -0.0047101 -0.0058857 0.0027564 0.0017033 0.00066472 0.0037284 0.0016413 0.0052687 -0.0043351 0 -0.014746 0 -8.6477e-05 0 -0.001892 0 0.039501
5.6953 0.0010556 -0.00010058 0.0042498 0.0038375 0.0035388 0.0010469 0.0018462 0.00018835 -0.0039337 0.0016145 0.0024251 -0.12632 -0.0027831 -0.0048027 0.0056967 0.0019455 -0.00029571 0.0075333 0.0029978 0.0042701 -0.0011168 0 -0.015395 0 0.0012915 0 -0.0018476 0 -0.023608
5.6992 0.00073953 -7.2486e-05 0.0062731 -0.00054095 0.0063629 -0.001362 0.0015498 0.00058191 0.0044923 0.0044451 0.010877 -0.10017 0.00060434 -0.0027912 0.0072936 0.00097026 -0.0010468 0.0085904 0.0034791 0.0048138 0.0031335 0 -0.016049 0 0.0022006 0 -0.0016516 0 -0.078245
5.7031 0.00046105 5.541e-05 0.0040583 -0.005102 0.0061043 -0.0032336 0.0028553 0.002124 0.012286 0.0044315 0.012987 -0.101 0.0030751 -0.0019021 0.0044753 -8.1005e-05 -0.0014921 0.0061418 0.0027549 0.0066048 0.0062498 0 -0.016247 0 0.0020173 0 -0.0014272 0 -0.10321
5.707 0.00069765 0.00064179 7.1336e-05 -0.0068749 0.0040476 -0.0038477 0.0053331 0.0041023 0.014456 0.0024973 0.008493 -0.1286 0.0022909 -0.0027768 -0.0018401 -0.00024971 -0.0018523 0.0017254 0.0015039 0.0075736 0.0069443 0 -0.015948 0 0.0011217 0 -0.0011825 0 -0.09582
5.7109 0.0016025 0.0018935 -0.0018175 -0.004369 0.0029609 -0.003122 0.0069137 0.0049899 0.0096556 0.00037381 0.0012167 -0.16309 -0.0016386 -0.0041584 -0.0072079 0.00040165 -0.0023064 -0.0013436 0.0010367 0.0059965 0.005452 0 -0.015523 0 0.00049268 0 -0.00090223 0 -0.071026
5.7148 0.0029164 0.0036579 0.0005241 0.001325 0.0044654 -0.001275 0.0056907 0.0038656 0.0011154 -0.00047696 -0.0038844 -0.18087 -0.0056641 -0.0043044 -0.0075714 0.0010616 -0.0026738 -0.00024827 0.0021283 0.0021715 0.0033047 0 -0.015412 0 0.00075263 0 -0.00065816 0 -0.049237
5.7188 0.0041944 0.0054127 0.0057915 0.0071351 0.0074986 0.0014703 0.0019345 0.0013751 -0.0058289 0.00058848 -0.0039276 -0.17285 -0.0060727 -0.0028401 -0.0029543 0.0011346 -0.002534 0.0048236 0.0040389 -0.0017799 0.0022612 0 -0.015744 0 0.0015722 0 -0.00058108 0 -0.043989
[truncated: 1,013,608 more chars]
