# Supplementary material for: Dataset from dynamic shake-table testing of five full-scale single leaf and cavity URM walls subjected to out-of-plane two-way bending
Source: Data Brief. 2019 Mar 20;24:103854. doi: 10.1016/j.dib.2019.103854 (PMC6480314; doi:10.1016/j.dib.2019.103854)
Supplement: Multimedia component 2 [file mmc2.zip › DATA/CS-010-RR/Test20.txt]

0 -0.0032727 -0.0038635 -0.011631 -0.0040574 0.0031371 -0.0036023 -0.0013608 -0.010718 -0.0036158 0.00062266 0.004175 -1.3303 0.0031918 -0.0025107 0.0032437 0.0020126 0.0065368 -0.00075038 0.0023529 0.0044801 -0.0087077 0 -0.014581 0 0.0033556 0 0.00014039 0 0.025168
0.003906 -0.00066411 -0.0046381 -0.003644 -0.0054377 0.0013283 -0.0020972 -0.010754 -0.015968 -0.0094064 -0.0046399 -0.0066339 -1.3356 -0.00017574 0.0009372 0.0022979 0.00073317 0.0076844 -0.0054857 0.0017515 0.0051786 -0.0082515 0 -0.014099 0 0.0040849 0 -7.0673e-05 0 0.12553
0.007812 0.0010366 -0.0050578 0.0038289 -0.0067862 -0.0035756 -0.0019487 -0.017431 -0.015388 -0.013274 -0.0090106 -0.014781 -1.3458 -0.0032933 0.0041193 0.0014176 -0.0010229 0.0086773 -0.0047683 -0.00038967 0.0018485 -0.004371 0 -0.014483 0 0.0037703 0 5.6535e-05 0 0.20355
0.011719 0.00094623 -0.0048715 0.0071812 -0.0080912 -0.0077811 -0.0039742 -0.017523 -0.010122 -0.013192 -0.010669 -0.015036 -1.3622 -0.0043644 0.0049586 0.0021071 -0.0028427 0.0091839 0.00042081 -0.0021684 -0.0022673 -0.00034139 0 -0.015303 0 0.0026251 0 0.00051854 0 0.21247
0.015625 -0.00084992 -0.0039002 0.0052783 -0.0092049 -0.0078319 -0.0071377 -0.01082 -0.0037212 -0.009315 -0.0089057 -0.0071487 -1.3797 -0.0021822 0.0031495 0.0026104 -0.0047949 0.0092548 0.0056565 -0.0020993 -0.0038811 0.0008326 0 -0.015927 0 0.0015008 0 0.0011655 0 0.14287
0.019531 -0.0033649 -0.0023366 -0.00014544 -0.0096884 -0.003405 -0.0094489 -0.001054 0.0005611 -0.0041538 -0.0046191 0.0035502 -1.3891 0.0026756 0.00032374 0.00043416 -0.0067691 0.0091249 0.0068244 -0.0003903 -0.0024166 -0.0013217 0 -0.016041 0 0.0011949 0 0.0017693 0 0.033038
0.023437 -0.0051934 -0.0009441 -0.0055679 -0.0088539 0.0022427 -0.0095612 0.0064028 0.001677 -0.00090888 -0.00018861 0.0097043 -1.3847 0.0076886 -0.0013665 -0.0039092 -0.0079939 0.0089253 0.0033392 0.0015344 0.0001513 -0.0046311 0 -0.015799 0 0.0018107 0 0.0021125 0 -0.051967
0.027344 -0.0052705 -0.00069449 -0.0077346 -0.0062261 0.0047289 -0.0076493 0.0079386 0.00065742 -0.0011505 0.0016319 0.0071987 -1.3712 0.0098517 -0.00096141 -0.0064164 -0.0075093 0.0086159 -0.0018 0.0026438 0.0017124 -0.0063511 0 -0.015557 0 0.0027243 0 0.0020812 0 -0.062044
0.03125 -0.0035264 -0.0019313 -0.0056322 -0.0021404 0.002024 -0.0048541 0.0039036 -0.00087696 -0.0037457 -0.00049337 -0.0018584 -1.3631 0.0079005 0.00078719 -0.0034594 -0.0051933 0.0081694 -0.0047908 0.0032846 0.0019742 -0.0055305 0 -0.015499 0 0.0031553 0 0.0017212 0 0.0032532
0.035156 -0.00096384 -0.0038048 -0.0011148 0.0021549 -0.0038638 -0.001981 -0.0018852 -0.0019704 -0.0059504 -0.0051829 -0.010764 -1.3742 0.0034453 0.0023724 0.0037777 -0.0021693 0.0077444 -0.0039637 0.0044832 0.0021417 -0.0035384 0 -0.015489 0 0.002811 0 0.0012122 0 0.092986
0.039062 0.0010061 -0.0046894 0.0024242 0.0051942 -0.0083862 0.0011506 -0.0049009 -0.0024371 -0.0056899 -0.0088104 -0.013168 -1.4046 -0.00019878 0.0028705 0.0092084 8.2788e-06 0.0075927 -0.00048729 0.0063242 0.0031239 -0.0023748 0 -0.015272 0 0.0020526 0 0.00075846 0 0.13922
0.042969 0.0015522 -0.0034408 0.0025476 0.0063133 -0.007925 0.0050302 -0.0029098 -0.0022417 -0.0030043 -0.007861 -0.0074731 -1.4381 -0.00070132 0.0023879 0.006923 0.00066556 0.0077616 0.0032133 0.0072434 0.0044898 -0.0024979 0 -0.01477 0 0.0015069 0 0.00046537 0 0.10358
0.046875 0.00098228 -0.00045708 -0.00041305 0.0060843 -0.0024744 0.0092288 0.0028241 -0.0011648 0.00051513 -0.0016335 0.0025307 -1.454 0.001397 0.0014346 -0.0030925 0.0004821 0.0079208 0.005427 0.0052406 0.0052599 -0.0023482 0 -0.014199 0 0.0015321 0 0.00030168 0 0.0023443
0.050781 0.00041802 0.0024706 -0.0037078 0.0057098 0.0044818 0.01207 0.0087273 0.00084545 0.0035193 0.0068689 0.010902 -1.4446 0.0033519 0.00016079 -0.014218 0.00062368 0.0075643 0.0057826 2.4921e-05 0.0053772 -6.4179e-05 0 -0.013892 0 0.0020094 0 0.00017853 0 -0.10708
0.054687 0.00085311 0.0035178 -0.0044222 0.00589 0.0086189 0.011776 0.011375 0.0031774 0.0059942 0.012807 0.013773 -1.4228 0.0028455 -0.0016323 -0.018535 0.0014487 0.0064598 0.0045356 -0.0060528 0.0059258 0.0043033 0 -0.014018 0 0.0025649 0 7.2505e-05 0 -0.16643
0.058594 0.0023729 0.0022873 -0.0017565 0.0062001 0.007794 0.0080954 0.009435 0.0046639 0.0085462 0.012877 0.011351 -1.4118 7.5883e-05 -0.0038363 -0.013489 0.0021639 0.0049322 0.0018485 -0.0094809 0.0076857 0.0083225 0 -0.014437 0 0.0029301 0 7.2045e-05 0 -0.15297
0.0625 0.0041356 0.00012488 0.0025481 0.0055516 0.0032651 0.002788 0.0040371 0.0043557 0.010771 0.00761 0.0066761 -1.4247 -0.0026973 -0.0056666 -0.0037913 0.001789 0.0036828 -0.0019787 -0.008407 0.0096807 0.0090569 0 -0.014821 0 0.0030926 0 0.00029394 0 -0.087775
0.066406 0.0050437 -0.00096518 0.0058442 0.0032912 -0.0014918 -0.0016009 -0.002241 0.0022695 0.010722 0.00082582 0.0028055 -1.4528 -0.0036141 -0.0061677 0.0030555 0.00037417 0.0032773 -0.0057969 -0.0042904 0.0096112 0.0056199 0 -0.014918 0 0.0031657 0 0.00074222 0 -0.015049
0.070312 0.0045071 0.00012952 0.0067074 -7.5415e-05 -0.0032265 -0.0035852 -0.0067904 -0.00056887 0.0064775 -0.003254 0.00089472 -1.4732 -0.0030864 -0.0051078 0.0032638 -0.00087401 0.0037497 -0.007644 -0.00077204 0.0060858 5.5677e-05 0 -0.01473 0 0.0031894 0 0.0012467 0 0.027789
0.074219 0.002755 0.0028734 0.0057447 -0.0031373 -0.00086629 -0.0034998 -0.0079798 -0.0027669 -0.0014429 -0.0029024 0.00036101 -1.4711 -0.0030761 -0.003245 -0.00068532 -0.00074284 0.0046552 -0.0059803 -0.0006438 0.00046126 -0.0042649 0 -0.014486 0 0.0030907 0 0.0015563 0 0.027851
0.078125 0.00062542 0.005613 0.0046553 -0.0045028 0.004106 -0.0026184 -0.0055324 -0.0032838 -0.0092888 0.0003734 0.0003087 -1.4539 -0.0045234 -0.0016085 -0.0033276 0.00074213 0.0054742 -0.0011322 -0.003581 -0.0038007 -0.0052691 0 -0.01445 0 0.0028132 0 0.0015234 0 -0.004865
0.082031 -0.00087807 0.0068128 0.0046709 -0.0035878 0.0087738 -0.001718 -0.00043703 -0.001736 -0.012198 0.0035111 0.00057811 -1.4453 -0.0057583 -0.00055886 -0.0016569 0.0022755 0.0059564 0.0045343 -0.0066389 -0.003976 -0.0035154 0 -0.014724 0 0.0024363 0 0.0012262 0 -0.050287
0.085937 -0.00099969 0.0059891 0.005777 -0.00077223 0.01055 -0.00062313 0.0054611 0.0016359 -0.0078376 0.0043502 0.0015685 -1.4632 -0.0038569 0.00031732 0.002578 0.0024822 0.0061157 0.0081227 -0.0069925 -0.00055425 -0.0012321 0 -0.015203 0 0.0021427 0 0.00091985 0 -0.089961
0.089844 0.00043951 0.0037954 0.0070753 0.0029204 0.0085905 0.00096577 0.010148 0.0059873 0.0014549 0.0029041 0.0033494 -1.5028 0.0021745 0.0013571 0.0054152 0.001159 0.0059855 0.0082104 -0.0043802 0.003047 -0.00017377 0 -0.01567 0 0.0020756 0 0.00084557 0 -0.11215
0.09375 0.0028276 0.001454 0.0075671 0.0062153 0.0041908 0.0025476 0.012255 0.0098465 0.010011 0.00078641 0.0051659 -1.5404 0.0096548 0.0020196 0.0049002 -0.00063646 0.0054867 0.0056483 -0.0010917 0.0033573 -0.00032231 0 -0.015941 0 0.0022405 0 0.0010484 0 -0.1127
0.097656 0.0048621 7.3162e-05 0.0065951 0.0079192 -1.3467e-05 0.0030785 0.011628 0.011444 0.012747 -0.00030272 0.0058766 -1.5543 0.014004 0.0011634 0.0026106 -0.0015968 0.0045928 0.002544 0.00028744 -0.00029231 -0.00042217 0 -0.015963 0 0.002538 0 0.0013475 0 -0.095294
0.10156 0.0051672 0.00019629 0.0039243 0.0073415 -0.0016421 0.0022316 0.0092844 0.0096402 0.0086001 0.00033904 0.0048827 -1.5438 0.012619 -0.0017502 0.0013794 -0.001159 0.0035822 0.00044985 -0.00088141 -0.0054756 0.00047403 0 -0.015814 0 0.002862 0 0.0014813 0 -0.070537
0.10547 0.0032337 0.0016187 -0.00010369 0.0047736 -7.8973e-05 0.0011353 0.0067752 0.0049594 0.00093048 0.0023473 0.0026745 -1.5272 0.0071537 -0.0057967 0.0021252 0.00042094 0.0030062 -0.00060769 -0.0031057 -0.0089908 0.0020756 0 -0.015646 0 0.0031426 0 0.0013121 0 -0.051565
0.10938 7.5179e-07 0.0034505 -0.0043075 0.0015827 0.0030905 0.0014496 0.0053587 -0.00027935 -0.0051262 0.0048078 0.00053243 -1.5226 0.0018823 -0.0090935 0.0032576 0.0026776 0.003281 -0.0015393 -0.0045292 -0.009449 0.0033138 0 -0.015597 0 0.0033081 0 0.00092985 0 -0.046559
0.11328 -0.0025674 0.0044962 -0.0068586 -0.00048191 0.0051342 0.003497 0.0054624 -0.0032551 -0.0060731 0.0066825 -0.00035027 -1.5304 -0.00030783 -0.010281 0.0029748 0.0052954 0.0042549 -0.0028266 -0.0046714 -0.0077889 0.0034862 0 -0.015734 0 0.0032491 0 0.00057846 0 -0.053311
0.11719 -0.0028065 0.0039314 -0.0063039 -0.0004853 0.0041289 0.0054743 0.0066148 -0.0026402 -0.0018241 0.0070013 0.00034601 -1.5338 -0.00036255 -0.0095108 0.0015643 0.0077986 0.0052226 -0.003806 -0.0044074 -0.0056309 0.0028099 0 -0.016013 0 0.0028678 0 0.00046735 0 -0.06088
0.12109 -0.00060153 0.001932 -0.0028134 0.00097116 0.00046088 0.0049197 0.007718 0.00029864 0.004847 0.0051651 0.0018801 -1.5168 -0.0015515 -0.0079572 0.001018 0.0092015 0.0054726 -0.0032924 -0.0044615 -0.0035037 0.0019106 0 -0.016288 0 0.0021829 0 0.00061847 0 -0.057785
0.125 0.0025208 -0.00027849 0.0015938 0.002272 -0.0032986 0.0012678 0.0075021 0.0025832 0.010134 0.001502 0.0029303 -1.4824 -0.0056266 -0.0064283 0.0024668 0.0084747 0.0049168 -0.00090085 -0.0042889 -0.00083501 0.00099091 0 -0.016383 0 0.0013814 0 0.00086744 0 -0.040486
0.12891 0.0046117 -0.001177 0.0044029 0.0022131 -0.0041769 -0.0030964 0.0051166 0.0018653 0.010968 -0.0024064 0.0024359 -1.4516 -0.010666 -0.0046334 0.0044731 0.0056885 0.0042069 0.0022364 -0.0027161 0.0025134 -0.00028569 0 -0.016196 0 0.00075085 0 0.0010126 0 -0.015709
0.13281 0.0048091 -3.3307e-05 0.0045543 0.0010244 -0.0010025 -0.0046652 0.00075253 -0.0016363 0.0062172 -0.0043003 0.00033039 -1.4464 -0.01288 -0.001904 0.0042817 0.0025861 0.0041821 0.0040963 0.00033051 0.0051549 -0.0020394 0 -0.015796 0 0.00054064 0 0.00098654 0 0.0044838
0.13672 0.0038178 0.0025015 0.0032125 -2.71e-05 0.0046004 -0.0020616 -0.0040879 -0.005249 -0.0026136 -0.0027062 -0.0022711 -1.4708 -0.010519 0.0014977 0.00080634 0.0015555 0.0051199 0.0032751 0.0030512 0.0050428 -0.0034642 0 -0.015407 0 0.00085623 0 0.00090442 0 0.010428
0.14063 0.0029863 0.0048238 0.0025461 -6.615e-05 0.0092001 0.0023886 -0.0071357 -0.0059696 -0.011457 0.0017179 -0.0036461 -1.5083 -0.0057916 0.0041077 -0.003881 0.0035429 0.006467 0.0001519 0.0031313 0.001599 -0.0031482 0 -0.015272 0 0.0016311 0 0.00094606 0 1.639e-05
0.14453 0.0029197 0.0055059 0.0036305 0.00044033 0.0098492 0.0045006 -0.0066929 -0.0028623 -0.015221 0.0062122 -0.0025846 -1.536 -0.0027017 0.0045556 -0.0062727 0.0068185 0.0073002 -0.003249 0.00011653 -0.0031575 -0.00035091 0 -0.01546 0 0.0026433 0 0.0011687 0 -0.020825
0.14844 0.0029805 0.0042347 0.0054954 0.00029596 0.0060578 0.0019946 -0.0029463 0.0022234 -0.010784 0.0076286 0.00062017 -1.5423 -0.0029918 0.0031387 -0.0046672 0.0080439 0.0071013 -0.0046305 -0.0036332 -0.0059416 0.0039334 0 -0.015782 0 0.0035448 0 0.0014175 0 -0.041188
0.15234 0.0021156 0.0018764 0.0062215 -0.00083045 8.8931e-05 -0.003274 0.0018693 0.0061295 0.00023158 0.0046989 0.0041005 -1.5317 -0.004408 0.0018624 -0.00064252 0.0050074 0.0061529 -0.00303 -0.004683 -0.0049892 0.0072906 0 -0.015909 0 0.0039376 0 0.001428 0 -0.049937
0.15625 0.00011417 -0.0002564 0.0049172 -0.0016043 -0.0045678 -0.0067687 0.0048573 0.0067561 0.011399 -0.00090096 0.0055332 -1.5176 -0.0031754 0.0026192 0.0026296 -0.0013435 0.0052311 0.00050192 -0.0015872 -0.0016752 0.0075372 0 -0.015642 0 0.0035498 0 0.0010528 0 -0.040986
0.16016 -0.0020214 -0.0012634 0.002537 -0.00013871 -0.0054503 -0.0051647 0.0044892 0.0043918 0.015197 -0.0056193 0.003807 -1.5097 0.0018184 0.005212 0.0033267 -0.0074908 0.0049183 0.0036443 0.0035668 0.00071741 0.0043998 0 -0.015115 0 0.0024536 0 0.0004259 0 -0.017369
0.16406 -0.0029898 -0.0010436 0.00075233 0.0038554 -0.0026025 0.00079782 0.0016601 0.0010971 0.0084023 -0.006498 -2.1083e-06 -1.5096 0.0074918 0.0073032 0.0021394 -0.010121 0.005172 0.0044497 0.0067211 6.0979e-05 -0.00020753 0 -0.014739 0 0.0011436 0 -9.0591e-05 0 0.0090086
0.16797 -0.0024665 -0.00013465 0.00015642 0.0080728 0.0016096 0.0069605 -0.0011589 -0.0011025 -0.0049538 -0.0032041 -0.0032512 -1.5137 0.0093989 0.0065439 0.00075508 -0.0086229 0.0054967 0.002717 0.0052202 -0.0025644 -0.0035654 0 -0.01488 0 0.00032337 0 -0.00015992 0 0.023948
0.17188 -0.0014387 0.00067414 -0.000238 0.0090845 0.0041087 0.0091414 -0.0019972 -0.0016112 -0.015916 0.0018473 -0.0036603 -1.5192 0.0061408 0.0028875 -0.00029009 -0.0051349 0.0054871 8.6235e-05 -2.3559e-05 -0.0038097 -0.0040492 0 -0.01552 0 0.00047283 0 0.00026637 0 0.021167
0.17578 -0.0012457 0.00068504 -0.0016894 0.0052204 0.0030479 0.0062121 -0.00094158 -0.0012388 -0.016942 0.0052586 -0.0011403 -1.5243 0.00089024 -0.0012138 -0.0018509 -0.0023204 0.0052014 -0.0012358 -0.0054577 -0.0011796 -0.0020339 0 -0.0162 0 0.0015068 0 0.00089393 0 0.0085828
0.17969 -0.0022875 -0.00042417 -0.0040852 -0.0017355 -0.0011172 0.00042178 0.0001107 -0.0010951 -0.0074988 0.0049198 0.00198 -1.5261 -0.001554 -0.0029894 -0.0043796 -0.0011066 0.0050483 -0.00017463 -0.0079208 0.0045277 0.00077581 0 -0.016352 0 0.0028191 0 0.0012984 0 0.0040211
0.18359 -0.0036909 -0.0023496 -0.005829 -0.0077173 -0.0060043 -0.0047958 -0.00081087 -0.0015791 0.0055251 0.0012031 0.0026596 -1.5214 0.00074342 -0.0017958 -0.0064768 -0.00045075 0.0053565 0.0024134 -0.0069499 0.0097207 0.0028269 0 -0.015763 0 0.0037109 0 0.0012454 0 0.021637
0.1875 -0.0042443 -0.0041257 -0.005447 -0.0094909 -0.0087984 -0.0072761 -0.0040775 -0.002313 0.012995 -0.0035385 -0.00042858 -1.5106 0.005252 0.00054516 -0.0058456 0.00097184 0.006069 0.0045007 -0.0044473 0.011015 0.0037078 0 -0.014799 0 0.0038681 0 0.00086186 0 0.059006
0.19141 -0.0036225 -0.0045621 -0.0031867 -0.0069942 -0.0079065 -0.006935 -0.0081925 -0.0028354 0.010207 -0.0065744 -0.005643 -1.5005 0.0076874 0.0017464 -0.0018687 0.0031276 0.0068232 0.0046044 -0.00242 0.0080531 0.0039894 0 -0.014146 0 0.0035046 0 0.00051747 0 0.095974
0.19531 -0.0026476 -0.0030655 -0.00082094 -0.002949 -0.0037956 -0.0049493 -0.010926 -0.003169 -6.0206e-05 -0.0063566 -0.0093646 -1.5003 0.0061105 0.0012786 0.0031078 0.0047288 0.0072853 0.0030185 -0.001204 0.0037046 0.0043689 0 -0.014269 0 0.0030856 0 0.00051149 0 0.10757
0.19922 -0.0023397 -0.00026313 0.00021293 -0.00033457 0.0014007 -0.0026468 -0.010746 -0.0036445 -0.010148 -0.0032088 -0.0086014 -1.5131 0.0022784 0.00056555 0.0055699 0.0047759 0.0073939 0.0014824 0.0002243 0.0016056 0.0050689 0 -0.015032 0 0.0029111 0 0.00082195 0 0.081731
0.20313 -0.0027686 0.0022153 0.00036471 -0.00014221 0.0051673 -0.0010543 -0.0075006 -0.0042327 -0.013306 0.0010034 -0.0032953 -1.531 -0.0008012 0.0010924 0.0041627 0.0036963 0.0073154 0.0015526 0.0025449 0.0032666 0.0059482 0 -0.015809 0 0.0029337 0 0.0011258 0 0.028552
0.20703 -0.0029283 0.0028141 0.001477 -0.0012625 0.0059625 -0.00085456 -0.0022586 -0.0042205 -0.0081346 0.0038854 0.0034197 -1.5404 -0.0021567 0.0025686 0.0010937 0.0027839 0.0072221 0.0031202 0.0050414 0.0071434 0.0069172 0 -0.016006 0 0.0029245 0 0.0010757 0 -0.025649
0.21094 -0.0018159 0.001199 0.0046388 -0.0021347 0.0038796 -0.0021032 0.0031833 -0.0027435 0.0012176 0.0037347 0.007263 -1.5344 -0.0033408 0.0031809 -4.8224e-05 0.0026179 0.0071451 0.0044389 0.0063284 0.010162 0.0079707 0 -0.015537 0 0.0027599 0 0.0006054 0 -0.054302
0.21484 0.00035683 -0.0014834 0.0085733 -0.0022357 0.00035426 -0.0038213 0.0067874 0.00021548 0.0084691 0.0004867 0.0057226 -1.52 -0.0057679 0.0016846 0.0020347 0.0023413 0.0070206 0.0036892 0.0059303 0.010128 0.0087318 0 -0.014852 0 0.0025235 0 1.1433e-05 0 -0.045324
0.21875 0.0020798 -0.0034773 0.01031 -0.0020395 -0.0027708 -0.0042962 0.0069548 0.0033595 0.0092983 -0.0040949 -0.0002247 -1.5124 -0.0081583 -0.0009481 0.0050003 0.00076227 0.0068233 0.00069463 0.0048446 0.0070228 0.0081791 0 -0.014508 0 0.0023535 0 -0.00026479 0 -0.0061202
0.22266 0.0017852 -0.0036814 0.0076531 -0.0019115 -0.0042193 -0.0023949 0.0035053 0.0047855 0.0035054 -0.0072734 -0.0067845 -1.5208 -0.0073083 -0.0022024 0.0053524 -0.0018595 0.0066124 -0.0027704 0.0043906 0.0024842 0.0052358 0 -0.014687 0 0.002251 0 1.4358e-05 0 0.041821
0.22656 -0.00067666 -0.0022645 0.0011938 -0.0014507 -0.0037944 0.0011381 -0.0016611 0.0034535 -0.0054365 -0.0069747 -0.0099062 -1.5395 -0.0016869 -0.00045229 0.0022438 -0.0034499 0.0064504 -0.0043782 0.0046005 -0.0016132 -3.7968e-06 0 -0.015089 0 0.0020897 0 0.00067914 0 0.073951
0.23047 -0.0036867 -0.00024476 -0.0059155 -3.8546e-05 -0.0022684 0.0039186 -0.0052035 0.00019471 -0.01254 -0.0032509 -0.0079337 -1.5524 0.0060221 0.0033214 -0.0014144 -0.0019602 0.0063156 -0.0031109 0.0040028 -0.0041544 -0.0055867 0 -0.015275 0 0.0018156 0 0.0012615 0 0.073971
0.23438 -0.0049942 0.001413 -0.010127 0.0021954 -0.00081519 0.0039225 -0.0044302 -0.0027177 -0.013892 0.0015659 -0.002541 -1.5481 0.010571 0.0063402 -0.0018232 0.0022042 0.0061299 3.8412e-05 0.001191 -0.0048536 -0.0085892 0 -0.0151 0 0.0015878 0 0.0013429 0 0.041607
0.23828 -0.003404 0.0023283 -0.009696 0.0042705 -0.00031279 0.0015357 0.00054058 -0.003228 -0.0086643 0.0044003 0.0026116 -1.5307 0.0088329 0.006602 0.0017509 0.0057318 0.0058701 0.0030482 -0.0033993 -0.0039004 -0.0072582 0 -0.014817 0 0.0016585 0 0.0008823 0 -0.0065331
0.24219 0.00036557 0.0025685 -0.005317 0.0053146 -0.00084265 -0.00050234 0.0065287 -0.0010693 0.0003022 0.003726 0.0044923 -1.5162 0.0029526 0.0046466 0.0060608 0.0048486 0.0056216 0.0045287 -0.007441 -0.0018305 -0.0026808 0 -0.014777 0 0.0020849 0 0.00027321 0 -0.045542
0.24609 0.0042713 0.0022841 0.00077445 0.005444 -0.0016177 0.00044499 0.0096016 0.0020873 0.0079366 0.00086299 0.0027494 -1.5174 -0.0013895 0.0027815 0.007043 -0.0012362 0.0054911 0.0045484 -0.008633 0.00037515 0.0017109 0 -0.015043 0 0.002581 0 7.7753e-05 0 -0.058069
0.25 0.0064044 0.0016479 0.0061333 0.0054446 -0.0014078 0.004232 0.0082649 0.0040713 0.010053 -0.00091408 -0.00018351 -1.5325 -0.00018726 0.0026507 0.0038667 -0.0090179 0.0054599 0.0040363 -0.0067872 0.001472 0.0027402 0 -0.015326 0 0.0027102 0 0.00062094 0 -0.048027
0.25391 0.006144 0.0010616 0.0090061 0.005569 0.00068572 0.0077153 0.0047499 0.0040284 0.0063411 0.0010353 -0.00094261 -1.5466 0.0051869 0.0036894 -0.00027362 -0.012996 0.0053476 0.0035563 -0.0040322 0.00064021 0.00011399 0 -0.015299 0 0.0022762 0 0.0017349 0 -0.040017
0.25781 0.0042411 0.0011096 0.0088032 0.0049264 0.0044788 0.0074577 0.0030705 0.0030491 0.00085052 0.0064037 0.0022736 -1.5449 0.0093831 0.0040045 -0.0014243 -0.0098999 0.0049503 0.0027408 -0.0028906 -0.001818 -0.0033263 0 -0.014976 0 0.0015425 0 0.0028397 0 -0.060629
0.26172 0.0019894 0.002003 0.0063546 0.0023995 0.0084475 0.0029153 0.0054282 0.0030563 -0.00094738 0.011814 0.0082945 -1.5251 0.0081931 0.0026354 0.0011676 -0.0013601 0.0042442 0.00087833 -0.0040565 -0.0045432 -0.0041752 0 -0.014735 0 0.0010499 0 0.0033132 0 -0.11324
0.26563 0.00026758 0.0030073 0.0036556 -0.0017633 0.01028 -0.0029536 0.010173 0.0049157 0.003353 0.013122 0.013602 -1.4983 0.0023883 0.0007185 0.004422 0.0072181 0.0034663 -0.0020515 -0.0059473 -0.0060883 -0.0016748 0 -0.014961 0 0.0011802 0 0.0028995 0 -0.16733
0.26953 -0.00084766 0.0026705 0.0026641 -0.0055507 0.0081243 -0.0063141 0.013206 0.0074132 0.010655 0.0084116 0.014544 -1.4795 -0.0033372 0.00028792 0.0046555 0.010671 0.003005 -0.0049989 -0.0063367 -0.0060051 0.0014369 0 -0.015641 0 0.0018599 0 0.00188 0 -0.17518
0.27344 -0.001768 7.301e-07 0.0036115 -0.0067823 0.0019059 -0.0058328 0.011557 0.0080008 0.01429 -0.00062888 0.0096469 -1.4779 -0.0050234 0.0019981 0.0012623 0.0077314 0.0032045 -0.0065085 -0.0043987 -0.0050257 0.0014356 0 -0.016331 0 0.0026632 0 0.00089458 0 -0.10693
0.27734 -0.0027873 -0.0043329 0.0043477 -0.0052927 -0.0061426 -0.0035869 0.0058737 0.0047199 0.0090674 -0.0099247 0.00049475 -1.4928 -0.0029613 0.0042367 -0.0028788 0.0015329 0.0042391 -0.0057906 -0.0012474 -0.0041308 -0.0026844 0 -0.01655 0 0.0031976 0 0.0005352 0 0.022787
0.28125 -0.0037233 -0.0080337 0.0018968 -0.0033638 -0.012336 -0.0027008 -0.00037765 -0.0022223 -0.0045331 -0.01573 -0.0092982 -1.5181 -0.00074261 0.0046536 -0.0044625 -0.0031563 0.0060984 -0.0032587 0.0013293 -0.0034132 -0.0078258 0 -0.01623 0 0.0034041 0 0.00098222 0 0.15939
0.28516 -0.0040758 -0.0087338 -0.0046083 -0.0036114 -0.013543 -0.0041088 -0.0040479 -0.010367 -0.020408 -0.016689 -0.016215 -1.5453 -0.0011657 0.002569 -0.0029139 -0.0035304 0.0085796 -0.00019104 0.0025055 -0.0019304 -0.0092935 0 -0.015776 0 0.0035118 0 0.0019112 0 0.24273
0.28906 -0.0035367 -0.005908 -0.01225 -0.0061821 -0.009229 -0.0056433 -0.0047348 -0.01633 -0.030895 -0.013877 -0.018552 -1.5661 -0.0033867 -0.00025509 -0.00041375 -0.00037406 0.011199 0.0020392 0.002825 0.0011788 -0.0051121 0 -0.015679 0 0.0037314 0 0.0027141 0 0.24508
0.29297 -0.0023985 -0.0014591 -0.015975 -0.008121 -0.0020962 -0.0043011 -0.0043331 -0.017503 -0.031426 -0.0092626 -0.016665 -1.572 -0.0041453 -0.0013455 0.00091622 0.0032162 0.0131 0.0025485 0.0032063 0.0053267 0.0018374 0 -0.016039 0 0.0040041 0 0.0028783 0 0.18344
0.29688 -0.0014575 0.0016554 -0.012685 -0.0058818 0.0034113 0.00057761 -0.0044736 -0.01313 -0.022317 -0.0041927 -0.01187 -1.5589 -0.0015305 -2.4664e-05 0.0013489 0.0046023 0.013193 0.0011514 0.003788 0.0082836 0.0060617 0 -0.016461 0 0.0040359 0 0.0022847 0 0.098969
0.30078 -0.0014042 0.0016694 -0.004251 0.0011308 0.0040206 0.0063163 -0.0046376 -0.004488 -0.0072126 0.00092676 -0.005181 -1.5318 0.0028144 0.0018769 0.0028117 0.0035109 0.010648 -0.0016015 0.0038463 0.0076206 0.0042448 0 -0.01643 0 0.003563 0 0.001257 0 0.02354
0.30469 -0.0021617 -0.00074853 0.0035547 0.0093348 7.3813e-06 0.0090195 -0.0028823 0.0055803 0.0094383 0.0059033 0.0029453 -1.5053 0.0053398 0.0018864 0.0060392 0.0017319 0.0055836 -0.0044643 0.0027514 0.0027466 -0.0017651 0 -0.015794 0 0.0025951 0 0.00035533 0 -0.037336
0.30859 -0.0027896 -0.003234 0.00563 0.013437 -0.0048386 0.00679 0.0016459 0.013508 0.023491 0.010077 0.011705 -1.4957 0.0042529 -0.00049976 0.0090232 0.0011801 -0.00055266 -0.0058547 0.00084189 -0.0041948 -0.0066009 0 -0.014923 0 0.0014425 0 5.0511e-05 0 -0.093544
0.3125 -0.0021721 -0.0036955 0.0016927 0.010595 -0.0059283 0.0011622 0.0070728 0.016219 0.030886 0.012447 0.018956 -1.5083 0.0012981 -0.0030794 0.0087519 0.0021208 -0.005327 -0.0046954 -0.00071009 -0.0094802 -0.0062134 0 -0.014383 0 0.00054234 0 0.00046833 0 -0.14592
0.31641 -1.6622e-05 -0.001803 -0.0037077 0.0026868 -0.0014309 -0.0043018 0.0098233 0.01253 0.028126 0.012351 0.0215 -1.5327 -0.00016477 -0.00289 0.004518 0.0030391 -0.00643 -0.0013139 -0.00085044 -0.010263 -0.0014233 0 -0.014458 0 0.0002389 0 0.0013371 0 -0.17447
0.32031 0.0027084 0.0011004 -0.0052797 -0.005197 0.0060675 -0.0067521 0.007471 0.0040656 0.014555 0.0098677 0.01697 -1.5499 0.0013159 0.00096991 -0.00085075 0.0021593 -0.0029926 0.0024679 0.00056099 -0.0064826 0.003121 0 -0.01495 0 0.00064431 0 0.0021561 0 -0.1521
0.32422 0.0043971 0.0032888 -0.0014176 -0.0086215 0.01129 -0.0057602 0.00082878 -0.0052357 -0.0052863 0.005594 0.0060545 -1.5478 0.0038679 0.0062749 -0.0034182 -0.00076048 0.0037227 0.0044813 0.0027643 -0.00078452 0.003549 0 -0.015419 0 0.0016023 0 0.0024834 0 -0.071524
0.32813 0.0040745 0.0038742 0.0049162 -0.0067333 0.010245 -0.002947 -0.0065316 -0.011136 -0.022357 0.00022589 -0.0069027 -1.531 0.0043838 0.0093224 -0.0018946 -0.0039562 0.010814 0.0038803 0.0046833 0.0034415 0.00049594 0 -0.01559 0 0.0027351 0 0.0021762 0 0.039538
0.33203 0.0022368 0.0030666 0.0092428 -0.0020972 0.0033856 -0.00037166 -0.010777 -0.01153 -0.027927 -0.0054066 -0.015936 -1.5151 0.0018199 0.0077747 0.0011517 -0.0049933 0.015251 0.0018868 0.0054219 0.0043706 -0.0016467 0 -0.015547 0 0.0035794 0 0.0014458 0 0.13032
0.33594 0.00048278 0.0016444 0.0093636 0.0019014 -0.0045895 0.00081358 -0.010161 -0.0075325 -0.019529 -0.0099218 -0.017032 -1.5121 -0.0017633 0.002256 0.0019391 -0.0028457 0.015519 0.00076449 0.0044261 0.0027047 0.00075977 0 -0.015553 0 0.0038049 0 0.00070212 0 0.15779
0.33984 0.0002207 0.00040035 0.0064955 0.0036188 -0.0082122 0.00072207 -0.0055376 -0.0023205 -0.0031566 -0.011379 -0.010681 -1.5191 -0.0034071 -0.0044004 -0.00071805 0.001055 0.012367 0.001768 0.001619 0.00073383 0.0067071 0 -0.015728 0 0.0034193 0 0.00029696 0 0.11252
0.34375 0.0016077 -9.675e-06 0.0033606 0.0037782 -0.0052381 0.0003978 0.00081299 0.0013893 0.010717 -0.0082531 -0.0013618 -1.5224 -0.0022727 -0.0092626 -0.004337 0.0037989 0.0081419 0.0039036 -0.0022837 0.00040863 0.011083 0 -0.015918 0 0.00279 0 0.00034151 0 0.020865
0.34766 0.0036789 0.00094937 0.0017572 0.0042354 0.0019863 0.0012705 0.0067277 0.0032069 0.014611 -0.00085793 0.0057966 -1.5117 -0.00029864 -0.010908 -0.0054564 0.0032877 0.0051606 0.004735 -0.0056745 0.0019706 0.0092301 0 -0.015877 0 0.0024011 0 0.0007099 0 -0.076168
0.35156 0.0054841 0.0034808 0.0020158 0.0063402 0.0087095 0.0044835 0.010991 0.0048298 0.0091918 0.0081736 0.0086371 -1.4909 6.4446e-05 -0.0095771 -0.0031963 -7.9038e-05 0.0042331 0.0025928 -0.0067648 0.0040801 0.001257 0 -0.015549 0 0.0024919 0 0.0011936 0 -0.14981
0.35547 0.0070595 0.0071087 0.0041275 0.010142 0.011528 0.010088 0.013432 0.0081124 0.0020828 0.015205 0.0091029 -1.4752 -0.001508 -0.0063872 1.8273e-05 -0.0038152 0.0043473 -0.0018391 -0.0049464 0.0051279 -0.0078969 0 -0.015158 0 0.0028742 0 0.0016543 0 -0.19724
0.35938 0.0092262 0.010707 0.0084159 0.014612 0.010619 0.016576 0.014729 0.01327 0.001522 0.017981 0.011078 -1.4762 -0.0030393 -0.002633 0.0011773 -0.005542 0.0036921 -0.0060645 -0.001644 0.0045426 -0.01262 0 -0.015009 0 0.0031111 0 0.0020465 0 -0.23548
0.36328 0.012408 0.013158 0.014556 0.018339 0.0089125 0.021446 0.016046 0.01874 0.010124 0.017165 0.016823 -1.491 -0.0026306 0.00045358 -0.00019999 -0.0050238 0.0012089 -0.0079407 0.00047519 0.0030574 -0.011087 0 -0.015209 0 0.0029179 0 0.0023215 0 -0.28318
0.36719 0.015713 0.014167 0.020279 0.020234 0.0093183 0.022815 0.018246 0.022552 0.023461 0.015618 0.024946 -1.5043 -0.00070207 0.0019007 -0.0019111 -0.0041814 -0.0025141 -0.0074089 -0.0003342 0.0018619 -0.006065 0 -0.015565 0 0.0024207 0 0.0023573 0 -0.34436
0.37109 0.017338 0.014426 0.022043 0.020046 0.012519 0.020872 0.020911 0.023729 0.033891 0.015936 0.031419 -1.5022 0.00042157 0.0014911 -0.0019081 -0.0050471 -0.005662 -0.006178 -0.0031781 0.0014936 -0.0017611 0 -0.015767 0 0.0020265 0 0.0020336 0 -0.40395
0.375 0.016056 0.014856 0.017905 0.018486 0.01692 0.017739 0.022081 0.02246 0.035986 0.018321 0.032615 -1.4851 -0.00082221 0.00016685 -0.00085494 -0.0075755 -0.0065549 -0.0057926 -0.0050432 0.0014695 -7.6405e-05 0 -0.015656 0 0.0020273 0 0.0014077 0 -0.43613
0.37891 0.012426 0.015612 0.0099837 0.016693 0.020249 0.015596 0.019455 0.019245 0.029435 0.020587 0.027792 -1.4658 -0.0032323 -0.00036505 -0.0014444 -0.0094415 -0.0048669 -0.0061031 -0.0034315 0.00093538 0.00021816 0 -0.015344 0 0.0023305 0 0.00080089 0 -0.41947
0.38281 0.0085392 0.015841 0.0036136 0.015216 0.021095 0.0147 0.012521 0.014253 0.018088 0.020181 0.019254 -1.4572 -0.003821 0.00113 -0.0051191 -0.0081332 -0.0017786 -0.0056774 0.0011482 -0.00033521 0.0011191 0 -0.015097 0 0.0025837 0 0.00063959 0 -0.35017
0.38672 0.0064634 0.014518 0.0032962 0.013364 0.019265 0.01328 0.0037592 0.0077244 0.0069275 0.016366 0.010496 -1.4604 -0.00094699 0.0042952 -0.0098174 -0.0034467 0.00097508 -0.003635 0.0052607 -0.0015782 0.0027594 0 -0.015111 0 0.0025639 0 0.0011204 0 -0.24658
0.39063 0.0067564 0.011576 0.0089618 0.0098275 0.015291 0.0095571 -0.0025453 0.00087369 -0.00045588 0.010696 0.0041436 -1.4644 0.0035972 0.0073012 -0.011429 0.0019883 0.0023403 -0.0008656 0.0054043 -0.0017121 0.0033762 0 -0.015384 0 0.0024187 0 0.0019727 0 -0.14205
0.39453 0.0082947 0.0082246 0.016085 0.0043757 0.010061 0.0039804 -0.003325 -0.0040125 -0.0027715 0.0056233 0.0011631 -1.4567 0.0058443 0.0082703 -0.0077244 0.004746 0.0024961 0.00076717 0.0012123 -0.00044772 0.0017131 0 -0.015751 0 0.0024977 0 0.0025699 0 -0.069684
0.39844 0.0094119 0.0060989 0.019633 -0.00092988 0.0049245 -0.00064076 0.00086154 -0.0048261 -0.00081558 0.002703 0.0013105 -1.4338 0.0032357 0.006781 -0.00076147 0.0034225 0.0024012 0.00045889 -0.0039609 0.0012479 -0.0010127 0 -0.016005 0 0.0029366 0 0.0023608 0 -0.046803
0.40234 0.0091956 0.005996 0.018121 -0.0025976 0.0016229 -0.0014258 0.0062496 -0.0012812 0.0031378 0.0019619 0.003783 -1.4025 -0.002876 0.0040631 0.0047869 -0.00028166 0.0028498 -0.00049256 -0.0057598 0.0018887 -0.0019664 0 -0.015998 0 0.0034398 0 0.0013015 0 -0.067951
0.40625 0.0078528 0.0073151 0.014074 0.0015348 0.0014358 0.0019906 0.0089002 0.0046305 0.0063066 0.0026153 0.0073583 -1.3709 -0.0082359 0.0017082 0.0058207 -0.0031133 0.0038672 3.5442e-05 -0.0025315 0.00083927 0.00033518 0 -0.01566 0 0.0035209 0 -7.3422e-05 0 -0.11026
0.41016 0.0061198 0.0086299 0.010874 0.0099117 0.0039863 0.0070795 0.0077457 0.0099507 0.0068586 0.004018 0.010354 -1.3404 -0.0092819 0.00018114 0.0033739 -0.0029582 0.0048642 0.0025072 0.0032459 -0.00094659 0.0040758 0 -0.015021 0 0.0029901 0 -0.0010176 0 -0.14723
0.41406 0.0045744 0.0087907 0.0094873 0.017685 0.0069745 0.010603 0.0050237 0.012739 0.0051788 0.0058078 0.011131 -1.3059 -0.0059844 -0.0013811 0.001122 -0.00028 0.0052671 0.004653 0.0070365 -0.0016296 0.0054871 0 -0.014233 0 0.0021973 0 -0.001089 0 -0.16187
0.41797 0.0035352 0.0076021 0.0083552 0.02008 0.0075572 0.011206 0.0038921 0.013015 0.0036767 0.0073964 0.0091307 -1.2632 -0.0014275 -0.003881 0.0015523 0.0027322 0.0049893 0.0032668 0.0059485 -0.00014476 0.0024327 0 -0.013566 0 0.0017544 0 -0.00040742 0 -0.15199
0.42188 0.0033471 0.0056803 0.0060829 0.016016 0.0045255 0.0099732 0.0055633 0.011981 0.0047326 0.0078267 0.0054932 -1.2165 0.0012178 -0.0068281 0.003755 0.0041811 0.0043748 -0.002507 0.00087419 0.0026436 -0.0032295 0 -0.013301 0 0.001975 0 0.00052334 0 -0.12641
0.42578 0.0043583 0.0038649 0.003578 0.0088114 -0.00055543 0.008699 0.0085325 0.010537 0.0082562 0.0065484 0.002392 -1.1761 0.001337 -0.008336 0.0048806 0.0036792 0.0037877 -0.0095474 -0.0045509 0.0044406 -0.0069446 0 -0.013555 0 0.0025718 0 0.0012334 0 -0.097435
0.42969 0.0063858 0.0027683 0.0031159 0.0033156 -0.0043489 0.007946 0.010306 0.0086213 0.011234 0.0043855 0.0014273 -1.1499 0.00078511 -0.0067626 0.0033938 0.0019463 0.0033209 -0.012702 -0.0069492 0.0033886 -0.005371 0 -0.014165 0 0.0029199 0 0.0015741 0 -0.075354
0.43359 0.0083159 0.0026349 0.0054371 0.0020478 -0.0041429 0.0069684 0.0096898 0.0058941 0.010184 0.003407 0.0025007 -1.1353 0.0015065 -0.0025219 0.00053884 -0.00028899 0.0028862 -0.0089438 -0.0054821 -0.00027864 0.00067046 0 -0.014769 0 0.0026412 0 0.0016733 0 -0.066801
0.4375 0.0086062 0.0032896 0.0083335 0.0037397 0.00029755 0.0052983 0.0074676 0.0027721 0.0046478 0.0053447 0.0042479 -1.1213 0.0034194 0.0017499 -0.0013802 -0.0026823 0.0025077 -0.00014529 -0.001779 -0.0042978 0.0068783 0 -0.015058 0 0.0019513 0 0.0016826 0 -0.074532
0.44141 0.0065333 0.0040602 0.0085961 0.0052575 0.0067557 0.0038406 0.0051572 0.00048297 -0.0015842 0.0097805 0.0055536 -1.0978 0.0046089 0.003099 -0.0017174 -0.0047125 0.0024339 0.0081304 0.0018497 -0.0061835 0.0090658 0 -0.015004 0 0.0014327 0 0.0016099 0 -0.095805
0.44531 0.003031 0.0039207 0.0054014 0.0046712 0.012104 0.0039063 0.0034459 -4.6804e-05 -0.0031449 0.013878 0.0065105 -1.0632 0.0034595 0.00073577 -0.0020018 -0.0052508 0.0029068 0.010906 0.0040224 -0.0052334 0.0063691 0 -0.01486 0 0.0014641 0 0.0013834 0 -0.12
0.44922 9.1334e-05 0.0020987 0.0014216 0.0024429 0.013925 0.005136 0.0018979 0.00069457 0.0022191 0.014219 0.0077487 -1.0245 0.00049489 -0.0030738 -0.0036706 -0.0032534 0.0038346 0.0074853 0.004528 -0.002974 0.0013853 0 -0.014931 0 0.001866 0 0.0010277 0 -0.12926
0.45313 -0.00096288 -0.001158 0.00024494 -1.7852e-05 0.011245 0.0048876 -9.9258e-05 0.0009503 0.010977 0.0093781 0.0088786 -0.98957 -0.0018877 -0.004643 -0.0057298 0.00088824 0.0047629 0.0014512 0.0036103 -0.0016823 -0.0024485 0 -0.01528 0 0.0021062 0 0.00071266 0 -0.10516
0.45703 -0.0007682 -0.004432 0.0026555 -0.0023652 0.0045714 0.00036001 -0.0025056 -0.00091349 0.015795 0.0010937 0.0079496 -0.96005 -0.0015002 -0.0018327 -0.0052922 0.0049189 0.0052644 -0.0028031 0.0014718 -0.0023567 -0.0035493 0 -0.015652 0 0.0018518 0 0.00060216 0 -0.039242
0.46094 -0.001421 -0.0060654 0.0056569 -0.0054646 -0.0041431 -0.0083008 -0.004868 -0.0050617 0.010915 -0.0069745 0.0029378 -0.93138 0.0017078 0.0040505 -0.00075909 0.0061347 0.0054207 -0.003719 -0.0014889 -0.0039773 -0.0026628 0 -0.015684 0 0.0013206 0 0.00067515 0 0.058932
0.46484 -0.0044774 -0.0056007 0.0053036 -0.0096314 -0.011719 -0.017158 -0.0070976 -0.010118 -0.0032887 -0.011844 -0.0059179 -0.89969 0.0055984 0.0090604 0.0057402 0.0036371 0.0059009 -0.0031668 -0.0042971 -0.0046592 -0.0012721 0 -0.015232 0 0.0010833 0 0.00074355 0 0.16323
0.46875 -0.0092668 -0.0044344 0.00043487 -0.013283 -0.014879 -0.021246 -0.0095534 -0.014299 -0.020212 -0.013057 -0.015344 -0.86736 0.0076229 0.0096079 0.0095946 -0.0007303 0.0074507 -0.0037714 -0.0056869 -0.0035307 1.9257e-05 0 -0.014536 0 0.0015116 0 0.00067725 0 0.24301
0.47266 -0.013176 -0.0048478 -0.0064552 -0.013968 -0.012365 -0.018686 -0.012158 -0.016567 -0.031407 -0.012449 -0.021028 -0.8411 0.0068045 0.0053285 0.0078128 -0.0038759 0.010145 -0.0058203 -0.0050212 -0.0015421 0.0015144 0 -0.01407 0 0.0024024 0 0.00059392 0 0.27944
0.47656 -0.013762 -0.0080145 -0.011848 -0.010961 -0.0065605 -0.012281 -0.013709 -0.01681 -0.032058 -0.012326 -0.020908 -0.82419 0.0042763 -0.00047936 0.0019683 -0.0041392 0.01305 -0.0068429 -0.0029416 -0.0004939 0.0032396 0 -0.014179 0 0.0031315 0 0.0007707 0 0.2754
0.48047 -0.010826 -0.012679 -0.014305 -0.0065352 -0.0026116 -0.0069735 -0.01264 -0.015253 -0.023606 -0.013671 -0.016819 -0.81105 0.0020804 -0.0032916 -0.0031238 -0.0026154 0.014689 -0.0042303 -0.00097791 -0.0012934 0.0042336 0 -0.014813 0 0.0031831 0 0.0013203 0 0.25169
0.48438 -0.0065691 -0.015806 -0.014794 -0.0041425 -0.0047927 -0.0055003 -0.0088413 -0.01208 -0.012066 -0.015657 -0.012857 -0.79087 0.0013836 -0.00084887 -0.0038831 -0.0018159 0.014071 0.0017492 -0.00036071 -0.0031403 0.0033074 0 -0.015562 0 0.0025632 0 0.0019596 0 0.23132
0.48828 -0.0037514 -0.014835 -0.014386 -0.0050605 -0.012664 -0.0063776 -0.0046127 -0.0077903 -0.0037701 -0.016489 -0.011847 -0.758 0.0016149 0.0050108 -0.0012273 -0.0029955 0.011515 0.0075955 -0.0010838 -0.0043691 0.00048147 0 -0.015979 0 0.0017476 0 0.002163 0 0.22287
0.49219 -0.0035371 -0.0097319 -0.012464 -0.0069998 -0.020585 -0.0060393 -0.0032312 -0.0036549 -0.0016617 -0.014694 -0.013133 -0.71946 0.0011544 0.0096601 0.00060383 -0.004855 0.0085837 0.0093922 -0.0020237 -0.0040371 -0.0025704 0 -0.015915 0 0.0012617 0 0.0016287 0 0.21528
0.49609 -0.0048907 -0.0031388 -0.0078809 -0.0064202 -0.021739 -0.0028508 -0.0059723 -0.0013275 -0.0042585 -0.010009 -0.013612 -0.69128 -0.0010818 0.0091776 -0.0015435 -0.0049722 0.0070384 0.006248 -0.0019272 -0.0026722 -0.0037622 0 -0.015608 0 0.0013002 0 0.00063412 0 0.18855
0.5 -0.0058245 0.0014987 -0.0016721 -0.0024172 -0.013748 0.0010772 -0.010339 -0.0015606 -0.0073503 -0.0035632 -0.010898 -0.68534 -0.004489 0.0033409 -0.0065306 -0.0025114 0.0075378 0.0011707 -0.00036478 -0.0015048 -0.0024415 0 -0.015457 0 0.0016943 0 -0.00010303 0 0.13197
0.50391 -0.0051408 0.0022988 0.0023832 0.0018808 -0.0010182 0.0020577 -0.011553 -0.0032278 -0.006954 0.0025555 -0.0054961 -0.6978 -0.0070089 -0.0042035 -0.010087 0.00062011 0.0090798 -0.001474 0.002055 -0.0010635 -5.7337e-05 0 -0.015673 0 0.0021684 0 -1.4859e-06 0 0.055038
0.50781 -0.0031066 2.337e-05 0.00099503 0.0021815 0.0085382 -0.001266 -0.0064212 -0.0038753 -0.0017548 0.0062125 -3.4196e-05 -0.70998 -0.0066186 -0.0086939 -0.0090727 0.0014861 0.009716 0.00035972 0.0041597 -0.00063455 0.0010337 0 -0.016112 0 0.0025783 0 0.00086455 0 -0.018421
0.51172 -0.00075642 -0.0027348 -0.0044942 -0.0024424 0.0098547 -0.0062312 0.0037069 -0.0016364 0.0061691 0.0063534 0.0034353 -0.70216 -0.0029524 -0.007727 -0.0045233 -0.00092563 0.0081001 0.004846 0.004853 0.00083514 -0.0004547 0 -0.016405 0 0.002919 0 0.0017973 0 -0.068325
0.51563 0.0011724 -0.0033902 -0.0078431 -0.0079518 0.004646 -0.0083725 0.013614 0.0031214 0.012626 0.0037784 0.0051834 -0.66913 0.0022178 -0.0027494 -0.00050479 -0.0045061 0.0047032 0.0081151 0.0035536 0.0033242 -0.0037457 0 -0.016289 0 0.0031736 0 0.0020697 0 -0.092974
0.51953 0.0025981 -0.00084412 -0.0029377 -0.0086039 -0.00047118 -0.0053696 0.018061 0.0079782 0.013902 0.00085808 0.0068805 -0.62419 0.0060819 0.0024284 -0.00011033 -0.0059058 0.001659 0.0076383 0.00043718 0.0053223 -0.0067723 0 -0.015821 0 0.0032383 0 0.001564 0 -0.10739
0.52344 0.0036991 0.0041725 0.010072 -0.0022039 0.00015364 0.0010409 0.015578 0.01038 0.0091744 6.7522e-05 0.0091759 -0.58803 0.0066906 0.0046488 -0.002683 -0.0037301 0.0012095 0.0040743 -0.0034766 0.0049768 -0.0078873 0 -0.01531 0 0.0030314 0 0.00086963 0 -0.12725
0.52734 0.0045568 0.0097426 0.023652 0.0076703 0.0067029 0.0068278 0.0091328 0.0095859 0.0011851 0.0022544 0.010569 -0.57205 0.0042159 0.0034074 -0.0049026 9.3836e-05 0.0038736 9.9828e-05 -0.006584 0.0018173 -0.0069847 0 -0.015032 0 0.0026503 0 0.00073803 0 -0.15386
0.53125 0.0053648 0.013806 0.02864 0.014714 0.014588 0.0091995 0.0035159 0.0069924 -0.00541 0.0060685 0.0089996 -0.57027 0.00063451 0.00043048 -0.0043567 0.002152 0.0078106 -0.0023685 -0.007471 -0.0025482 -0.0052405 0 -0.01499 0 0.002358 0 0.0013864 0 -0.17531
0.53516 0.0067846 0.01513 0.022126 0.015427 0.019157 0.0085884 0.0019928 0.0048263 -0.0069245 0.0092025 0.0046473 -0.5663 -0.0018265 -0.0023422 -0.0018338 0.00078482 0.010014 -0.0037555 -0.0058583 -0.005482 -0.0039677 0 -0.014951 0 0.0023617 0 0.0022911 0 -0.18296
0.53906 0.0096459 0.013924 0.01025 0.012003 0.019601 0.0076101 0.0049222 0.0046727 -0.0026842 0.010506 0.00092867 -0.54819 -0.0021634 -0.0042684 -0.00014235 -0.0024479 0.008506 -0.0057527 -0.002904 -0.0052658 -0.0036796 0 -0.014716 0 0.0025928 0 0.0026619 0 -0.187
0.54297 0.013935 0.011814 0.0031551 0.010039 0.018507 0.0084833 0.010775 0.0071164 0.005214 0.0111 0.0022949 -0.51771 -0.00086916 -0.0057212 -0.00094838 -0.0044591 0.0038189 -0.008841 -0.00035092 -0.0023315 -0.0039948 0 -0.014362 0 0.0027347 0 0.0021586 0 -0.21334
0.54688 0.018092 0.010957 0.0065106 0.013422 0.018115 0.011462 0.017823 0.012247 0.01395 0.013381 0.010523 -0.48616 0.00094078 -0.0066984 -0.0030402 -0.003707 -0.001459 -0.011085 0.0009446 0.0011781 -0.004162 0 -0.014211 0 0.0025117 0 0.0011901 0 -0.28152
0.55078 0.019705 0.012601 0.017102 0.02112 0.017632 0.015289 0.024732 0.019767 0.02186 0.018684 0.022782 -0.46175 0.0024912 -0.0061362 -0.0037288 -0.0015405 -0.0047208 -0.0096279 0.0017723 0.00305 -0.0036024 0 -0.014529 0 0.0019785 0 0.00053167 0 -0.38185
0.55469 0.017419 0.015994 0.026051 0.028461 0.014544 0.018527 0.03003 0.028153 0.028521 0.025657 0.033239 -0.44076 0.0034759 -0.0028996 -0.0017495 -0.00053647 -0.0052666 -0.0036058 0.0037364 0.0024864 -0.0021444 0 -0.015235 0 0.0015159 0 0.00062814 0 -0.47345
0.55859 0.01247 0.018663 0.026326 0.031132 0.0083728 0.020205 0.031796 0.033997 0.033318 0.030823 0.036842 -0.41073 0.0035217 0.0025085 0.0014166 -0.0016363 -0.0044926 0.0043712 0.0074428 0.00038392 -4.2721e-05 0 -0.015911 0 0.0015057 0 0.0012287 0 -0.50762
0.5625 0.0082176 0.018118 0.017851 0.028062 0.0025163 0.019592 0.028505 0.033147 0.034376 0.030852 0.032207 -0.36205 0.0019732 0.0074657 0.0030644 -0.0030918 -0.0042228 0.009828 0.011433 -0.0015768 0.0020625 0 -0.016118 0 0.0019712 0 0.0016703 0 -0.45916
0.56641 0.0077273 0.013854 0.0064751 0.021104 0.0016653 0.016174 0.020365 0.023701 0.029393 0.02471 0.021662 -0.29722 -0.0014246 0.0088684 0.0019134 -0.0023318 -0.0047302 0.0099362 0.013085 -0.0021745 0.0033121 0 -0.015755 0 0.0025271 0 0.0015167 0 -0.34154
0.57031 0.011265 0.0079915 -0.0011528 0.012818 0.0070389 0.010425 0.0097072 0.0085392 0.017923 0.014129 0.0091397 -0.22942 -0.0056045 0.0056529 -0.00083848 0.0011742 -0.004324 0.0058428 0.010873 -0.0013385 0.0030525 0 -0.015137 0 0.0027097 0 0.00094951 0 -0.19622
0.57422 0.015889 0.0039359 -0.0018566 0.0050093 0.014324 0.0044865 -0.00016294 -0.0053399 0.0029434 0.0024795 -0.0018796 -0.17283 -0.0083102 -0.00010519 -0.0029218 0.0050363 -0.00099893 0.0016662 0.0059297 2.9013e-05 0.0013684 0 -0.01472 0 0.0024024 0 0.00056941 0 -0.067855
0.57813 0.017617 0.0039811 0.0034756 -0.0010009 0.016912 0.0013432 -0.0066777 -0.011068 -0.010039 -0.0067398 -0.0090097 -0.13347 -0.0076987 -0.0046728 -0.003176 0.0060385 0.0052761 0.00096636 0.0013462 0.00081514 -0.00073694 0 -0.014737 0 0.0019641 0 0.00082804 0 0.014133
0.58203 0.014454 0.007715 0.011808 -0.0037175 0.011841 0.0025679 -0.0088521 -0.0067653 -0.015978 -0.010856 -0.010722 -0.10762 -0.0041593 -0.0055345 -0.0022642 0.0031775 0.011771 0.0037937 -0.00030549 0.00050112 -0.0018605 0 -0.015066 0 0.0019212 0 0.0016318 0 0.038218
0.58594 0.0078779 0.012385 0.019656 -0.0020462 0.0029269 0.0066129 -0.0068745 0.0030251 -0.013137 -0.0085571 -0.0065259 -0.086905 -0.00044448 -0.0031777 -0.0015026 -0.0013542 0.014646 0.0069171 0.00094565 -0.00047485 -0.0011939 0 -0.01541 0 0.0024784 0 0.0024544 0 0.0047677
0.58984 0.0016784 0.014811 0.023671 0.0032467 -0.0021346 0.0096664 -0.0013712 0.010831 -0.0036897 -0.00053311 0.002197 -0.063499 0.00045756 -0.00030975 -0.0014057 -0.0041977 0.011836 0.0069518 0.0026515 -0.0010378 0.00074941 0 -0.015588 0 0.0032808 0 0.0028004 0 -0.075919
0.59375 -0.00078826 0.013349 0.021411 0.009153 0.0016182 0.0087907 0.0066467 0.012009 0.0080212 0.010025 0.011885 -0.031529 -0.001968 0.00062924 -0.0015752 -0.0038442 0.0047865 0.0034926 0.0021793 -0.00034123 0.002343 0 -0.015629 0 0.0036575 0 0.0025642 0 -0.17943
0.59766 0.0012236 0.0086264 0.01313 0.012236 0.011872 0.0046104 0.015301 0.0080607 0.017915 0.01815 0.018182 0.013683 -0.0050521 -0.00064573 -0.0017705 -0.0016998 -0.0024737 -0.00059925 -0.0010428 0.0013883 0.0019747 0 -0.015626 0 0.0031627 0 0.0019928 0 -0.26749
0.60156 0.0056905 0.002928 0.0030053 0.011265 0.020587 0.00089036 0.021897 0.0047841 0.023508 0.019584 0.018492 0.07429 -0.0052014 -0.0025087 -0.0025756 -0.00029141 -0.0062158 -0.0019467 -0.0051865 0.002761 -0.00068329 0 -0.015553 0 0.0019627 0 0.0013769 0 -0.30226
0.60547 0.0094452 -0.0010882 -0.0026386 0.0080574 0.020312 0.0011683 0.02409 0.0068999 0.023859 0.013727 0.01369 0.14629 -0.0012934 -0.0032338 -0.004661 -0.00057638 -0.0055019 0.0001663 -0.0076609 0.0021922 -0.004228 0 -0.015289 0 0.00074197 0 0.00082799 0 -0.26872
0.60938 0.010204 -0.0015837 -4.7716e-05 0.0055394 0.0099594 0.0054974 0.021349 0.013736 0.019104 0.004556 0.0073214 0.21854 0.0039365 -0.0024696 -0.0075011 -0.0011303 -0.0023252 0.0031548 -0.0070788 -0.00066413 -0.006329 0 -0.014832 0 0.00020038 0 0.00034033 0 -0.18645
0.61328 0.0077075 0.0016492 0.0080586 0.0049409 -0.0045166 0.010368 0.015265 0.019553 0.010445 -0.0019165 0.0028185 0.27845 0.0060179 -0.0011091 -0.0092821 4.3827e-05 0.00051854 0.0035956 -0.0039141 -0.0042461 -0.0053155 0 -0.014436 0 0.00055277 0 -1.2441e-05 0 -0.096982
0.61719 0.003596 0.0068999 0.013594 0.005014 -0.014628 0.011889 0.0082699 0.018176 0.00036453 -0.002148 0.0010349 0.32171 0.0026608 -5.3925e-05 -0.0084998 0.0030782 0.0018388 0.00046013 0.00030142 -0.0060143 -0.0014786 0 -0.014457 0 0.0014292 0 -4.1162e-05 0 -0.034492
0.62109 0.00039001 0.011083 0.009333 0.004015 -0.015169 0.0092004 0.0019777 0.0081408 -0.0078272 0.002107 0.00017609 0.35703 -0.0040212 0.00060607 -0.005707 0.0058088 0.0026509 -0.0039046 0.0040989 -0.0044799 0.0028749 0 -0.014992 0 0.0022242 0 0.00035149 0 -0.0042034
0.625 0.00017706 0.011312 -0.0046608 0.0021453 -0.0070756 0.0049731 -0.0032004 -0.0056702 -0.011374 0.005293 -0.0019662 0.39998 -0.0090387 0.001187 -0.0033855 0.0058865 0.0046111 -0.0059363 0.006491 -0.00066486 0.0047903 0 -0.015687 0 0.0025719 0 0.00095741 0 0.01239
0.62891 0.0034963 0.0069105 -0.02021 0.0015768 0.0040373 0.0026958 -0.0069251 -0.015044 -0.0094903 0.0029253 -0.0055559 0.45984 -0.0085048 0.00149 -0.0037242 0.0032922 0.0078974 -0.0041199 0.0068093 0.0024324 0.0026391 0 -0.015966 0 0.0025463 0 0.001341 0 0.03081
0.63281 0.0088701 0.000437 -0.026924 0.0038367 0.011853 0.0035071 -0.0078321 -0.013824 -0.0036143 -0.0042148 -0.0081659 0.53116 -0.0026141 0.00068694 -0.006371 0.00061499 0.010594 -0.00032717 0.0047592 0.0021375 -0.0026573 0 -0.015535 0 0.0024635 0 0.001211 0 0.041444
0.63672 0.013353 -0.0035533 -0.02002 0.0074149 0.012974 0.0055153 -0.0041525 -0.001944 0.0037072 -0.010271 -0.0065276 0.59859 0.0048107 -0.0016428 -0.008502 0.00066304 0.01021 0.0019532 0.00094244 -0.0017368 -0.0081224 0 -0.014698 0 0.0025218 0 0.00074056 0 0.014642
0.64063 0.01406 -0.0016571 -0.0036343 0.0085177 0.0083486 0.0059375 0.0041303 0.014399 0.010277 -0.0089344 0.00088624 0.651 0.0095072 -0.0044499 -0.007359 0.0036923 0.0059835 0.00079172 -0.0028923 -0.006797 -0.010719 0 -0.014144 0 0.0026371 0 0.00047536 0 -0.069426
0.64453 0.0099404 0.005483 0.012678 0.0046514 0.0022641 0.0037048 0.01376 0.02633 0.014845 0.0012584 0.012326 0.69178 0.0097433 -0.005536 -0.0029037 0.007007 -0.00011058 -0.0025395 -0.0046795 -0.010158 -0.0094316 0 -0.014354 0 0.002604 0 0.00084908 0 -0.19243
0.64844 0.0026187 0.013014 0.020732 -0.0024935 -0.00037165 5.184e-05 0.019376 0.027375 0.016709 0.015253 0.023168 0.73516 0.0067211 -0.0033312 0.0019956 0.0074126 -0.0046135 -0.0048801 -0.0035991 -0.010798 -0.0058168 0 -0.015166 0 0.0023805 0 0.0017371 0 -0.2977
0.65234 -0.0044327 0.015012 0.018227 -0.0080448 0.0027845 -0.0030972 0.017052 0.017099 0.015236 0.024698 0.027905 0.79193 0.0026769 0.0014226 0.004081 0.0042027 -0.0050823 -0.0041127 -0.00091916 -0.0099855 -0.0025439 0 -0.015915 0 0.0021747 0 0.0024948 0 -0.32139
0.65625 -0.0079984 0.0087887 0.0084108 -0.0082373 0.0095132 -0.0049677 0.0074143 0.0012667 0.010115 0.023421 0.022738 0.85867 -0.0010942 0.0058156 0.0025634 -0.00018491 -0.0017558 -0.00097529 0.00096688 -0.0094791 -0.0011041 0 -0.016035 0 0.0022273 0 0.0024926 0 -0.23262
0.66016 -0.0071203 -0.002943 -0.0032311 -0.0039516 0.013819 -0.0061402 -0.0044291 -0.01162 0.0020574 0.011103 0.0077428 0.92116 -0.0045036 0.0068848 -0.00032058 -0.0024677 0.0029487 0.0018007 0.0006607 -0.0094024 -0.00067037 0 -0.015563 0 0.0025151 0 0.0016817 0 -0.053536
0.66406 -0.0036267 -0.013817 -0.0119 1.431e-05 0.0097297 -0.0072738 -0.012366 -0.015465 -0.0071159 -0.0070157 -0.012416 0.96886 -0.0075123 0.0039696 -0.0014328 -0.0015464 0.0065735 0.0020499 -0.00095902 -0.0080794 0.0008526 0 -0.015068 0 0.0027086 0 0.00066584 0 0.15315
0.66797 -0.00087637 -0.018212 -0.014706 -0.00063624 -0.0040085 -0.0080735 -0.013485 -0.010281 -0.015419 -0.023452 -0.03004 1.0058 -0.0092601 -0.00074681 0.00057321 0.00064715 0.0085073 -5.5235e-07 -0.0016779 -0.0041029 0.0045203 0 -0.015095 0 0.00247 0 0.00020212 0 0.31825
0.67188 -0.0016259 -0.015006 -0.011269 -0.0057834 -0.021928 -0.0077332 -0.0097536 -0.0019945 -0.021852 -0.03225 -0.038099 1.0471 -0.0085988 -0.0039868 0.004423 0.0012488 0.01004 -0.0021897 -0.00031554 0.0014845 0.0089599 0 -0.015646 0 0.0018216 0 0.00057794 0 0.39937
0.67578 -0.0064161 -0.0080227 -0.004483 -0.011181 -0.034747 -0.0062532 -0.006101 0.0017274 -0.02643 -0.031227 -0.03432 1.1038 -0.0053972 -0.0038864 0.0077002 -0.00058362 0.012651 -0.0025046 0.0018511 0.0053567 0.011336 0 -0.016216 0 0.0012041 0 0.0014188 0 0.39613
0.67969 -0.013366 -0.0031428 -0.0002525 -0.012576 -0.035675 -0.004991 -0.0066563 -0.003124 -0.028948 -0.022324 -0.022865 1.1719 -0.0010684 -0.0011629 0.0089238 -0.002772 0.01614 -0.00074241 0.0022138 0.0046424 0.0099197 0 -0.016312 0 0.0011204 0 0.0020699 0 0.34337
0.68359 -0.019324 -0.0043913 -0.0044631 -0.0096648 -0.025486 -0.0056859 -0.012038 -0.014061 -0.027896 -0.01051 -0.011826 1.2363 0.002387 0.001852 0.0082774 -0.0023807 0.018359 0.0016388 -0.00042168 -0.00022581 0.0058878 0 -0.015946 0 0.0016711 0 0.0021636 0 0.28918
0.6875 -0.021643 -0.01167 -0.018157 -0.0062583 -0.012169 -0.0089296 -0.019356 -0.02391 -0.021234 -0.001686 -0.0077575 1.2857 0.003915 0.0032273 0.006703 0.0013252 0.016881 0.0030337 -0.0041935 -0.0054191 0.0025561 0 -0.015598 0 0.0024242 0 0.0018476 0 0.269
0.69141 -0.019646 -0.021237 -0.034978 -0.0067682 -0.0052051 -0.013677 -0.024447 -0.025972 -0.008923 1.6143e-05 -0.011208 1.324 0.0040165 0.0027054 0.0047079 0.0057836 0.011297 0.0029585 -0.0054931 -0.0067779 0.0025719 0 -0.015703 0 0.0027699 0 0.0015113 0 0.28835
0.69531 -0.015099 -0.02815 -0.044451 -0.012452 -0.0088759 -0.018246 -0.024616 -0.018782 0.0049891 -0.0055687 -0.016911 1.3657 0.0039148 0.0013809 0.0022097 0.0071309 0.0041694 0.0020052 -0.0022386 -0.0033766 0.0055588 0 -0.016188 0 0.0024519 0 0.0013425 0 0.32402
0.69922 -0.01133 -0.029006 -0.039798 -0.020671 -0.019802 -0.021665 -0.020304 -0.0071168 0.013243 -0.014496 -0.018748 1.4214 0.0042345 0.00044882 -0.00066916 0.003532 -0.00028952 0.00088634 0.0039183 0.001714 0.0083694 0 -0.016516 0 0.0017886 0 0.001172 0 0.34524
0.70313 -0.011315 -0.023634 -0.024075 -0.027279 -0.030265 -0.023985 -0.014985 0.0012088 0.0094297 -0.021319 -0.015435 1.4862 0.0045167 0.00031145 -0.0030482 -0.0031533 0.001048 -0.00021297 0.0086438 0.0042409 0.0077561 0 -0.01622 0 0.0013794 0 0.00073452 0 0.3421
0.70703 -0.015669 -0.015132 -0.0087809 -0.029596 -0.034132 -0.025432 -0.013353 0.00028249 -0.0074332 -0.022996 -0.011967 1.5444 0.0039004 0.00065874 -0.0037852 -0.0088348 0.0080681 -0.0013568 0.0084259 0.0025881 0.0030886 0 -0.015393 0 0.0015761 0 3.3031e-05 0 0.33877
0.71094 -0.021909 -0.0082985 -0.0051874 -0.027535 -0.030511 -0.025615 -0.018483 -0.010521 -0.031371 -0.021136 -0.015291 1.5835 0.0020957 0.0010617 -0.0025271 -0.010437 0.017422 -0.0022304 0.0034295 -0.00093203 -0.0032071 0 -0.01466 0 0.0022077 0 -0.00059459 0 0.37624
0.71484 -0.025781 -0.0070272 -0.015318 -0.022775 -0.022855 -0.023846 -0.02935 -0.026416 -0.052354 -0.020479 -0.027673 1.6052 -0.00035917 0.0012722 -0.00013382 -0.0080738 0.02466 -0.0021509 -0.0027868 -0.0024541 -0.0076789 0 -0.014652 0 0.0027897 0 -0.00077721 0 0.4728
0.71875 -0.024084 -0.011903 -0.030234 -0.017473 -0.015353 -0.0202 -0.04043 -0.039798 -0.061686 -0.02457 -0.043475 1.621 -0.002633 0.0010205 0.0020254 -0.0044052 0.026911 -0.00088149 -0.0062854 -0.00028799 -0.0083933 0 -0.015461 0 0.0029803 0 -0.00046108 0 0.59349
0.72266 -0.017103 -0.019503 -0.037179 -0.013593 -0.010225 -0.01598 -0.044348 -0.043791 -0.056226 -0.032135 -0.052333 1.6394 -0.0041606 -0.00016658 0.003179 -0.0020269 0.024234 0.00068102 -0.0057163 0.003526 -0.0058738 0 -0.016555 0 0.0028305 0 5.2911e-05 0 0.65913
0.72656 -0.0087477 -0.024257 -0.029561 -0.012477 -0.0077204 -0.012828 -0.036511 -0.035241 -0.039035 -0.037378 -0.046451 1.6576 -0.0046407 -0.0026093 0.0035467 -0.0013633 0.01889 0.00094744 -0.0027738 0.0052147 -0.0020603 0 -0.017205 0 0.0026188 0 0.00040896 0 0.5963
0.73047 -0.0040093 -0.022052 -0.011618 -0.014012 -0.0075743 -0.011298 -0.018723 -0.016297 -0.016864 -0.0342 -0.026343 1.668 -0.0037502 -0.0057916 0.0037329 -0.00084782 0.013398 -0.00093308 -0.00018635 0.0028187 0.0013173 0 -0.017006 0 0.0024989 0 0.00050739 0 0.39436
0.73438 -0.0054662 -0.013223 0.0054703 -0.015938 -0.0095965 -0.010425 0.0011253 0.0059818 0.0032368 -0.02105 -0.00071475 1.6703 -0.0012638 -0.0081583 0.0039013 0.0010618 0.0089794 -0.0039759 0.00058132 -0.002073 0.0034615 0 -0.016084 0 0.002357 0 0.00051165 0 0.12435
0.73828 -0.011413 -0.0026338 0.01206 -0.014719 -0.012817 -0.0088312 0.013611 0.02231 0.016239 -0.0025722 0.019067 1.6766 0.0023254 -0.0079338 0.0036397 0.0041075 0.0054937 -0.0058292 -8.4043e-05 -0.0058884 0.0041947 0 -0.014897 0 0.0020239 0 0.00058233 0 -0.098522
0.74219 -0.017065 0.0034931 0.0061334 -0.0082842 -0.014846 -0.0062534 0.013613 0.025564 0.019995 0.013121 0.025588 1.7009 0.0054605 -0.0045252 0.0025558 0.0063596 0.0025511 -0.0046245 -0.0010688 -0.0062692 0.0035916 0 -0.013898 0 0.0015777 0 0.00066614 0 -0.18374
0.74609 -0.01794 0.0018139 -0.0068742 0.0013702 -0.013138 -0.0038385 0.0032914 0.014824 0.015273 0.019311 0.018602 1.7438 0.0062319 0.00065314 0.00083076 0.0060255 0.00056777 -0.00063026 -0.0017658 -0.003856 0.0021946 0 -0.013364 0 0.001364 0 0.00058845 0 -0.11651
0.75 -0.012913 -0.0059017 -0.018862 0.0085811 -0.0075485 -0.0028993 -0.0098505 -0.0036385 0.0053218 0.0142 0.0036054 1.7874 0.0038517 0.0048136 -0.00088832 0.0031753 0.00069949 0.003821 -0.002145 -0.0012147 0.0012712 0 -0.013406 0 0.0016694 0 0.00033247 0 0.042806
0.75391 -0.0047889 -0.014141 -0.02402 0.0080221 -0.0014878 -0.0034833 -0.018154 -0.019707 -0.0053334 0.0011812 -0.012123 1.809 -0.00042834 0.0056147 -0.0020366 -0.00019644 0.0037178 0.0061421 -0.0020012 -0.000267 0.0021751 0 -0.014015 0 0.0023819 0 0.00015055 0 0.20407
0.75781 0.0017892 -0.01749 -0.020983 -0.00064738 0.00022707 -0.0043589 -0.018408 -0.02543 -0.012892 -0.013494 -0.022969 1.8015 -0.0040234 0.0028522 -0.0024226 -0.0017652 0.0089088 0.0054626 -0.00068461 -0.0008089 0.0049415 0 -0.015021 0 0.0030232 0 0.00032704 0 0.30027
0.76172 0.0033796 -0.014084 -0.012325 -0.011746 -0.0044407 -0.0044749 -0.012921 -0.019761 -0.016116 -0.023706 -0.026428 1.7815 -0.0049455 -0.0013078 -0.0020121 -0.00067775 0.014101 0.003054 0.0021127 -0.001308 0.0075683 0 -0.016061 0 0.003167 0 0.00082371 0 0.31315
0.76563 -0.00036132 -0.0063882 -0.0028839 -0.017619 -0.012275 -0.0042814 -0.0070456 -0.0086822 -0.016508 -0.025715 -0.022968 1.776 -0.0033038 -0.0038169 -0.00070661 0.0019284 0.016952 0.00093757 0.0054191 -0.00078821 0.0072494 0 -0.016716 0 0.0028411 0 0.0012271 0 0.26473
0.76953 -0.0069011 0.0008198 0.0023081 -0.014643 -0.016793 -0.0053549 -0.0054404 -0.00066644 -0.016415 -0.019338 -0.015258 1.8001 -0.0010177 -0.0029026 0.0013531 0.00395 0.016496 4.3358e-05 0.0072339 0.00029143 0.002938 0 -0.0168 0 0.0024963 0 0.0011336 0 0.19296
0.77344 -0.012606 0.0034994 0.00047793 -0.0060272 -0.013509 -0.0085625 -0.0094688 -0.00082948 -0.016528 -0.0080693 -0.0070931 1.8434 -3.4499e-05 0.00068144 0.0032351 0.0038895 0.013718 -0.00038353 0.0060969 0.0009156 -0.0031138 0 -0.016534 0 0.0025525 0 0.0006194 0 0.13232
0.77734 -0.014748 0.00042649 -0.0068645 0.0010766 -0.0040605 -0.012648 -0.016709 -0.0079284 -0.015131 0.002198 -0.0018806 1.8798 -0.0007232 0.0042321 0.0033423 0.0017502 0.010678 -0.0016782 0.0025557 0.0009209 -0.0066958 0 -0.016396 0 0.0029719 0 0.00027561 0 0.10488
0.78125 -0.012696 -0.0065778 -0.014174 0.001589 0.0046406 -0.014839 -0.022273 -0.015981 -0.010061 0.0059909 -0.0010019 1.8891 -0.0018714 0.0050721 0.00063177 -0.0011883 0.0089449 -0.0040935 -0.0010351 0.0012296 -0.0050936 0 -0.016701 0 0.0032922 0 0.00068171 0 0.11566
0.78516 -0.0079541 -0.013879 -0.015348 -0.0036314 0.0058376 -0.01309 -0.021268 -0.018827 -0.0017648 0.0015215 -0.0031074 1.8731 -0.0021126 0.0024682 -0.0039762 -0.0032537 0.0086204 -0.0061988 -0.0023863 0.0026531 0.00038556 0 -0.017277 0 0.0030933 0 0.0017809 0 0.14903
0.78906 -0.0032383 -0.01783 -0.0084996 -0.009194 -0.0015021 -0.007891 -0.011664 -0.014171 0.0055612 -0.0078129 -0.0051712 1.8513 -0.0012818 -0.0019103 -0.007567 -0.0032284 0.0086761 -0.0059516 -0.0011311 0.0047001 0.0053323 0 -0.017559 0 0.0024239 0 0.0028002 0 0.17287
0.79297 -0.0010385 -0.016402 0.0019616 -0.010155 -0.011723 -0.0019648 0.0036643 -0.004629 0.0063917 -0.015335 -0.004822 1.8434 -0.00042905 -0.0053028 -0.0071367 -0.00082661 0.0082029 -0.0025376 0.0010628 0.0058604 0.0060042 0 -0.017066 0 0.0017509 0 0.0028803 0 0.15686
0.79688 -0.0022504 -0.01015 0.0083544 -0.005918 -0.016999 0.0018534 0.017396 0.0042982 -0.0016643 -0.015604 -0.0022392 1.8543 -0.00065131 -0.0059203 -0.0020684 0.0031639 0.0073908 0.0026052 0.0021702 0.0051773 0.0025731 0 -0.015841 0 0.0014871 0 0.0018766 0 0.097395
0.80078 -0.0055841 -0.0020359 0.0058672 8.1048e-05 -0.01358 0.0025993 0.021478 0.0075811 -0.01502 -0.0083655 -5.9996e-05 1.8739 -0.0020233 -0.004182 0.0050645 0.0070595 0.0073476 0.0064851 0.0016037 0.0033987 -0.0011758 0 -0.014466 0 0.0015908 0 0.00056286 0 0.027827
0.80469 -0.0082288 0.0040422 -0.0033535 0.0039365 -0.0046063 0.0014079 0.012446 0.0033835 -0.02563 0.0012169 -0.0012834 1.8896 -0.0036239 -0.0022023 0.010318 0.0089168 0.0089177 0.0065155 0.00045063 0.0023404 -0.0014282 0 -0.013628 0 0.0016545 0 -9.2989e-06 0 -0.00091247
0.80859 -0.0075628 0.0054815 -0.011877 0.0044163 0.0027248 0.00013566 -0.0053214 -0.0059691 -0.026189 0.0064741 -0.0067462 1.8969 -0.0044344 -0.0019847 0.011361 0.0075828 0.011582 0.0023237 0.00011376 0.0030133 0.0021405 0 -0.013614 0 0.00139 0 0.00055973 0 0.039463
0.8125 -0.0028963 0.0026331 -0.013059 0.0031022 0.0031636 -0.0001126 -0.021451 -0.015021 -0.015254 0.0043461 -0.01403 1.9004 -0.0040914 -0.0038052 0.0089885 0.0036024 0.013489 -0.0038728 0.00087505 0.0045022 0.0061544 0 -0.014162 0 0.00098907 0 0.001657 0 0.12438
0.81641 0.0039646 -0.0013649 -0.0062054 0.0021653 -0.0023721 0.00065607 -0.025973 -0.017853 0.0016397 -0.0022545 -0.018525 1.9051 -0.0028615 -0.0060935 0.0058633 -0.00083431 0.012723 -0.0085957 0.0018063 0.0049154 0.0066872 0 -0.01475 0 0.0009605 0 0.0022105 0 0.18392
0.82031 0.009815 -0.0026759 0.0035186 0.0024259 -0.0076719 0.00192 -0.015893 -0.011361 0.01576 -0.0066284 -0.015937 1.9102 -0.0011797 -0.0068633 0.0038464 -0.0031997 0.0088224 -0.0092867 0.0019202 0.003533 0.0027056 0 -0.015041 0 0.0015896 0 0.0016467 0 0.14762
0.82422 0.012103 0.00060893 0.0099078 0.0034 -0.006317 0.0032096 0.0029479 0.0025436 0.021063 -0.0032882 -0.0047835 1.9108 0.0005374 -0.0054488 0.0025691 -0.0024264 0.0032955 -0.0059291 0.0011853 0.0018554 -0.003323 0 -0.015077 0 0.0025786 0 0.00037138 0 -0.004468
0.82813 0.010533 0.0072006 0.01065 0.0046294 0.003163 0.0041278 0.020112 0.017456 0.017869 0.0079693 0.012306 1.9054 0.0016755 -0.0030599 0.00057243 0.00020039 -0.0013501 -0.0010286 0.00033451 0.0022162 -0.0078967 0 -0.015113 0 0.0032613 0 -0.00064204 0 -0.22188
0.83203 0.0071615 0.013605 0.0082503 0.0064209 0.016035 0.0042723 0.027529 0.025982 0.011792 0.021721 0.029125 1.8993 0.0013986 -0.0017053 -0.0023651 0.0019188 -0.0033354 0.0020991 -0.00016155 0.0051393 -0.0093953 0 -0.015306 0 0.0032059 0 -0.00072729 0 -0.41
0.83594 0.0050237 0.016577 0.0069172 0.0092104 0.024804 0.0036483 0.02398 0.024294 0.0090286 0.030296 0.038304 1.9006 -0.00071669 -0.0024398 -0.0043594 0.00058141 -0.0027322 0.0016314 -0.00065453 0.0081484 -0.0087556 0 -0.015552 0 0.0026102 0 -3.2758e-05 0 -0.48458
0.83984 0.0062712 0.015226 0.0088866 0.012561 0.024606 0.0032843 0.01438 0.014663 0.011697 0.028476 0.034946 1.9126 -0.0038426 -0.004457 -0.0031616 -0.0036617 -0.0011086 -0.0014873 -0.0017131 0.0075584 -0.0077342 0 -0.015593 0 0.002091 0 0.00075659 0 -0.41951
0.84375 0.01095 0.011369 0.01333 0.015203 0.016567 0.0050467 0.0054558 0.0039781 0.01669 0.016641 0.019872 1.9297 -0.0059089 -0.005791 0.0011505 -0.0084411 -5.7542e-05 -0.004312 -0.003077 0.0018861 -0.0069336 0 -0.015253 0 0.0020725 0 0.00112 0 -0.26033
0.84766 0.017016 0.008153 0.017906 0.016179 0.0068591 0.010204 0.0017092 -0.00081128 0.018678 0.00073148 0.00035403 1.9428 -0.0049095 -0.004998 0.0054121 -0.010918 0.00010274 -0.0042224 -0.0035038 -0.0062862 -0.0056084 0 -0.014596 0 0.0023866 0 0.0010983 0 -0.099196
0.85156 0.021442 0.0080276 0.020679 0.015805 0.0023775 0.017756 0.0041515 0.002922 0.014769 -0.01079 -0.012994 1.9476 -0.00061322 -0.0023866 0.0057037 -0.0097632 0.00032685 -0.0010198 -0.0018988 -0.011968 -0.0030761 0 -0.013894 0 0.0024805 0 0.0010487 0 -0.027128
0.85547 0.021836 0.011368 0.020706 0.015302 0.0061647 0.024297 0.011311 0.012335 0.0071579 -0.011404 -0.012117 1.9488 0.0048845 0.00020209 0.00087553 -0.0058464 0.0015718 0.0029648 0.0013714 -0.011706 0.00014832 0 -0.013481 0 0.0020149 0 0.0011194 0 -0.087753
0.85938 0.017796 0.016354 0.017751 0.015522 0.01562 0.026106 0.020485 0.021674 0.0017119 -0.00019579 0.0032456 1.9569 0.008467 0.00084034 -0.006024 -0.0012827 0.0034544 0.0049404 0.0044563 -0.0063658 0.0028001 0 -0.013578 0 0.0012439 0 0.0010694 0 -0.254
0.86328 0.011323 0.019999 0.012435 0.016162 0.024424 0.022065 0.028288 0.026256 0.0035573 0.017325 0.024795 1.9789 0.0081815 -0.00098613 -0.0099497 0.0021626 0.0041724 0.0041638 0.0055236 -0.00026174 0.0042156 0 -0.014195 0 0.0007962 0 0.00063661 0 -0.43994
0.86719 0.0059097 0.019796 0.0068351 0.016305 0.02667 0.014906 0.031308 0.024943 0.013021 0.032042 0.040489 2.0125 0.0044811 -0.0039469 -0.0079233 0.0040096 0.0019489 0.0026005 0.0044041 0.0025736 0.0048682 0 -0.015104 0 0.0010824 0 7.7334e-06 0 -0.54519
0.87109 0.0045963 0.015239 0.0040954 0.015562 0.0205 0.009473 0.027726 0.019846 0.024998 0.036422 0.042094 2.0471 -0.00043188 -0.005756 -0.0014485 0.0048298 -0.0031467 0.0029825 0.0027357 0.0016067 0.0054403 0 -0.015929 0 0.0019241 0 -0.00020325 0 -0.5118
0.875 0.0080578 0.0084442 0.0062643 0.014465 0.0091431 0.0092112 0.019076 0.014248 0.032239 0.029039 0.030315 2.071 -0.0043935 -0.0047052 0.0047883 0.005368 -0.0086395 0.0059203 0.0023836 -0.00031685 0.0056404 0 -0.016345 0 0.0027598 0 0.00046014 0 -0.3611
0.87891 0.014046 0.0032928 0.011957 0.013713 -0.0010303 0.013679 0.010072 0.010633 0.030159 0.015385 0.013894 2.0789 -0.0065338 -0.00082196 0.0067289 0.0058733 -0.011062 0.0088169 0.0036219 -0.00011473 0.0043724 0 -0.016291 0 0.0031939 0 0.0017282 0 -0.18411
0.88281 0.018781 0.0032603 0.016583 0.01327 -0.0041323 0.019063 0.0057057 0.0098532 0.019722 0.0041881 0.0033554 2.0757 -0.0071049 0.0040496 0.0039776 0.0060209 -0.0084019 0.0078939 0.0048188 0.00244 0.0012587 0 -0.016036 0 0.003324 0 0.0026976 0 -0.086322
0.88672 0.019495 0.0091245 0.015914 0.012539 0.0019857 0.021174 0.0075023 0.011258 0.0065273 0.0016406 0.0039693 2.0742 -0.0064997 0.007291 -0.00034797 0.0052219 -0.0017001 0.0017763 0.0039254 0.0045742 -0.0022553 0 -0.015993 0 0.0035314 0 0.0025959 0 -0.12011
0.89063 0.016336 0.018155 0.010242 0.01151 0.014552 0.018511 0.012282 0.013199 -0.002914 0.0076219 0.012876 2.0885 -0.004748 0.0070979 -0.0024931 0.0029999 0.0055146 -0.0065946 0.00036872 0.0033481 -0.0037754 0 -0.016378 0 0.003989 0 0.0015225 0 -0.25164
0.89453 0.012188 0.025608 0.0050269 0.01146 0.027371 0.013134 0.014872 0.013798 -0.0049159 0.01654 0.022097 2.1268 -0.0019801 0.0036833 -0.0010312 -0.00064288 0.0095477 -0.011732 -0.0043506 -0.0013075 -0.0022162 0 -0.016986 0 0.0044189 0 0.00042553 0 -0.38725
0.89844 0.010529 0.027706 0.0067557 0.014093 0.034241 0.0089774 0.012673 0.0121 4.7717e-05 0.021947 0.024831 2.1865 0.00092013 -0.00072968 0.002443 -0.0048707 0.0088442 -0.0098513 -0.0077631 -0.0062453 0.00090232 0 -0.017329 0 0.0043633 0 0.00028348 0 -0.44168
0.90234 0.012943 0.024043 0.017266 0.019696 0.032511 0.0090889 0.0080616 0.0092023 0.0087203 0.021267 0.020332 2.2557 0.0025276 -0.0032904 0.0050679 -0.0079392 0.0045784 -0.0020274 -0.0081372 -0.0077654 0.0027202 0 -0.017045 0 0.0036823 0 0.0012328 0 -0.3987
0.90625 0.018136 0.017694 0.031609 0.026196 0.024694 0.0137 0.0064752 0.008256 0.017575 0.017137 0.014042 2.3196 0.0019969 -0.0024725 0.0051147 -0.0078335 -0.00070582 0.0065131 -0.0053843 -0.0048067 0.0018103 0 -0.016243 0 0.0027588 0 0.0024556 0 -0.32002
0.91016 0.023039 0.012991 0.041564 0.030334 0.016975 0.02017 0.011828 0.012622 0.024568 0.014712 0.013213 2.3696 -2.634e-05 0.00081718 0.0030629 -0.0036003 -0.0050833 0.010458 -0.00075485 0.00022138 -0.00035074 0 -0.015452 0 0.0021859 0 0.002925 0 -0.29678
0.91406 0.024964 0.01267 0.041855 0.030147 0.015224 0.024627 0.023191 0.022999 0.029332 0.017383 0.021313 2.4083 -0.0017727 0.0039498 0.0008077 0.0034893 -0.0082091 0.0083803 0.0040124 0.0036054 -0.0008568 0 -0.01519 0 0.0022426 0 0.0023016 0 -0.3802
0.91797 0.02318 0.016396 0.033795 0.026533 0.020932 0.024306 0.035308 0.03574 0.032317 0.024236 0.035099 2.4464 -0.0017946 0.0046895 -1.7624e-06 0.010131 -0.010685 0.0033124 0.0073153 0.0034203 0.001593 0 -0.015541 0 0.0026721 0 0.0011604 0 -0.54124
0.92188 0.019003 0.021447 0.023554 0.022463 0.029886 0.019391 0.042104 0.044194 0.033783 0.030888 0.046278 2.4934 -0.00013734 0.0030038 0.00091098 0.012862 -0.012722 -0.00033406 0.0080155 0.00080761 0.0052034 0 -0.016106 0 0.0029636 0 0.00039453 0 -0.68622
0.92578 0.014731 0.024709 0.017074 0.020558 0.034812 0.013226 0.040188 0.04273 0.033252 0.032659 0.046671 2.5507 0.0018924 0.00093537 0.0025275 0.010441 -0.013506 -0.00057485 0.0058339 -0.0014518 0.0067361 0 -0.016375 0 0.0028397 0 0.00042099 0 -0.7159
0.92969 0.012366 0.024477 0.01612 0.021195 0.03046 0.010474 0.030143 0.030741 0.029603 0.027656 0.033623 2.6121 0.0030768 0.00054142 0.0034804 0.0048094 -0.011867 0.00095942 0.0017981 -0.0014807 0.0046649 0 -0.01616 0 0.002466 0 0.00093855 0 -0.58851
0.93359 0.012793 0.021061 0.018235 0.022637 0.017618 0.01397 0.015743 0.013646 0.021843 0.017835 0.012204 2.6711 0.0033501 0.0017555 0.0030586 -0.00035184 -0.0075581 0.0012109 -0.001894 0.00041142 0.00061183 0 -0.015687 0 0.00221 0 0.0013831 0 -0.34839
0.9375 0.015513 0.016278 0.019587 0.022724 0.0030537 0.022253 0.0024373 -7.7841e-05 0.010409 0.007731 -0.0073029 2.7288 0.003516 0.0022991 0.0016348 -0.0024216 -0.0018798 -0.0010872 -0.0030574 0.0026092 -0.0023588 0 -0.0153 0 0.0022355 0 0.0015341 0 -0.10475
0.94141 0.018804 0.012397 0.017747 0.020426 -0.004781 0.029834 -0.0042173 -0.0038911 -0.0017359 0.0019062 -0.01527 2.794 0.0040049 -4.4147e-05 0.00034195 -0.0016798 0.0029548 -0.0042436 -0.001147 0.0040073 -0.0027198 0 -0.015113 0 0.0023623 0 0.0016392 0 0.026114
0.94531 0.020379 0.011075 0.012598 0.016106 -0.0013466 0.030572 -0.00061019 0.0030716 -0.0094831 0.002597 -0.0083842 2.8741 0.004081 -0.0048275 0.00024838 -0.00063382 0.0051938 -0.0054203 0.0021139 0.0048294 -0.001592 0 -0.014969 0 0.0023173 0 0.0019863 0 -0.016065
0.94922 0.01855 0.012535 0.0058055 0.010805 0.011009 0.022063 0.012476 0.015781 -0.0081025 0.0087072 0.0084963 2.9673 0.0024378 -0.0086453 0.0015468 -0.0014836 0.0045158 -0.0034764 0.0039831 0.0057912 -0.0009631 0 -0.014726 0 0.0020844 0 0.0024498 0 -0.20099
0.95313 0.013412 0.015314 6.977e-05 0.0056214 0.024683 0.007751 0.028724 0.026447 0.0031639 0.016562 0.025521 3.0619 -0.0013454 -0.0077992 0.003314 -0.0040423 0.0019256 -5.7943e-05 0.0030028 0.006757 -0.001189 0 -0.014528 0 0.0019648 0 0.0025435 0 -0.42168
0.95703 0.0071117 0.016897 -0.0017036 0.0016445 0.031724 -0.0051132 0.038584 0.028889 0.019172 0.021982 0.033956 3.1455 -0.0059526 -0.0017249 0.0040983 -0.0059646 -0.0011228 0.0020172 0.00030701 0.0065184 -0.00071365 0 -0.014717 0 0.0022699 0 0.0019442 0 -0.55194
0.96094 0.0026138 0.01519 0.0020683 -0.00010531 0.028535 -0.010353 0.034882 0.021644 0.030916 0.022495 0.031135 3.2155 -0.0090084 0.0060181 0.0030111 -0.0049815 -0.0035235 0.0014018 -0.0014186 0.004041 0.0016312 0 -0.015447 0 0.0029584 0 0.00092351 0 -0.51678
0.96484 0.0015882 0.0099934 0.0097466 0.00072416 0.017401 -0.006966 0.018181 0.0083621 0.031 0.018322 0.021025 3.281 -0.0087571 0.010375 0.00050934 -0.0010296 -0.0046896 -0.00066816 -0.0005066 -0.00012724 0.0044665 0 -0.016386 0 0.0035952 0 0.00019687 0 -0.33394
0.96875 0.0030345 0.0033363 0.016107 0.0030656 0.0043409 0.00058702 -0.0026364 -0.0044721 0.018794 0.01154 0.010367 3.3539 -0.0053081 0.0089062 -0.0018351 0.0036291 -0.0042819 -0.0017535 0.0020057 -0.0038698 0.0046582 0 -0.016883 0 0.0036943 0 0.00029794 0 -0.099046
0.97266 0.0039486 -0.0018191 0.015112 0.0046044 -0.0048221 0.00592 -0.015965 -0.011219 0.0010605 0.0041888 0.0035329 3.4382 -0.0004712 0.0037446 -0.0025186 0.0062599 -0.0020511 -0.00064016 0.0033019 -0.0051158 0.0006484 0 -0.0165 0 0.0031368 0 0.0010835 0 0.077842
0.97656 0.0017064 -0.0036705 0.0046433 0.00329 -0.0075901 0.0051817 -0.015526 -0.01022 -0.012899 -0.0030611 -7.6227e-05 3.5259 0.0035225 -0.00037092 -0.0013301 0.005691 0.0019402 0.0015283 0.0015731 -0.0035757 -0.0051843 0 -0.015445 0 0.002283 0 0.0018594 0 0.14216
0.98047 -0.0037374 -0.0028361 -0.010656 -0.00087332 -0.00556 -0.00082425 -0.0047016 -0.0046025 -0.017944 -0.01053 -0.004427 3.6052 0.0052973 -0.00022525 0.00043345 0.002801 0.0070049 0.0024006 -0.0019933 -0.0009222 -0.0080754 0 -0.014461 0 0.0016893 0 0.0020071 0 0.12327
0.98438 -0.0097369 -0.0017541 -0.021671 -0.0054865 -0.0028971 -0.0079586 0.0063187 -0.00011682 -0.016191 -0.017935 -0.012688 3.672 0.0047646 0.003297 0.0010113 -0.00063819 0.01189 0.00064837 -0.004071 0.0007618 -0.0053024 0 -0.014244 0 0.0016866 0 0.0015041 0 0.10247
0.98828 -0.013105 -0.002745 -0.021317 -0.0075144 -0.0036586 -0.011977 0.0082963 -0.001165 -0.013958 -0.023305 -0.023951 3.7344 0.002744 0.0063868 -0.00035203 -0.0033764 0.015294 -0.0028449 -0.0022655 0.00075778 0.00083823 0 -0.014867 0 0.0021692 0 0.00085987 0 0.14604
0.99219 -0.012725 -0.0063682 -0.010288 -0.0058465 -0.0093932 -0.011199 -0.0004928 -0.0076395 -0.015354 -0.023802 -0.033337 3.8052 0.00034557 0.0059389 -0.0027464 -0.0050619 0.016454 -0.0058473 0.0024337 1.986e-05 0.0047834 0 -0.015737 0 0.0027274 0 0.00057242 0 0.2542
0.99609 -0.010405 -0.011338 0.0028778 -0.0024609 -0.018174 -0.0071889 -0.013724 -0.014934 -0.018325 -0.018039 -0.035271 3.8904 -0.0014733 0.0021768 -0.0043067 -0.0056372 0.015331 -0.006753 0.0062078 -0.00015448 0.0028195 0 -0.016101 0 0.0029686 0 0.0006691 0 0.36322
1 -0.0092924 -0.015814 0.0077984 -0.0011085 -0.025632 -0.0036149 -0.022328 -0.017371 -0.016812 -0.0079203 -0.027456 3.9831 -0.0021707 -0.0020056 -0.0036991 -0.0048591 0.012404 -0.0058 0.0056051 0.00039539 -0.0033602 0 -0.015657 0 0.002765 0 0.00076663 0 0.39673
1.0039 -0.011264 -0.018736 -0.00028041 -0.0045586 -0.027594 -0.0042405 -0.021141 -0.012678 -0.0071554 0.0017561 -0.012834 4.0698 -0.0017871 -0.0040242 -0.00117 -0.0026886 0.0084416 -0.0045192 0.00054326 0.00064062 -0.0082575 0 -0.014756 0 0.002285 0 0.00054157 0 0.32622
1.0078 -0.015506 -0.020114 -0.017263 -0.012606 -0.022898 -0.010899 -0.012121 -0.0041387 0.0070646 0.005895 0.0015904 4.1423 -0.00089233 -0.0038403 0.0016417 -3.4277e-05 0.004559 -0.0041059 -0.0055674 -0.0002565 -0.0078452 0 -0.014064 0 0.0018491 0 0.00010138 0 0.19647
1.0117 -0.019326 -0.020342 -0.033275 -0.022255 -0.014467 -0.022114 -0.0025788 0.0013345 0.016321 0.0020159 0.0081927 4.2053 -0.00016621 -0.0033794 0.0028996 0.0013128 0.0023559 -0.004324 -0.0086499 -0.0017143 -0.0033092 0 -0.014019 0 0.001735 0 -0.00011987 0 0.099372
1.0156 -0.020333 -0.019535 -0.039218 -0.02964 -0.0076282 -0.033148 -0.00035452 -0.0020794 0.011845 -0.0085293 0.0025142 4.271 0.00017356 -0.0040076 0.0018107 -5.3735e-05 0.0035848 -0.0039304 -0.0071979 -0.0021449 0.00044961 0 -0.01455 0 0.0020285 0 0.00018451 0 0.11584
1.0195 -0.018102 -0.01758 -0.032009 -0.032105 -0.0065193 -0.038069 -0.0091368 -0.014943 -0.0075625 -0.021566 -0.01436 4.3478 0.00054904 -0.0048379 -0.00095763 -0.0037029 0.0091359 -0.0021447 -0.003172 -0.00073758 -4.0019e-05 0 -0.015231 0 0.0025683 0 0.00086242 0 0.26356
1.0234 -0.014138 -0.01466 -0.015623 -0.029158 -0.011064 -0.033243 -0.026155 -0.031785 -0.033923 -0.032231 -0.035791 4.4317 0.001503 -0.0036458 -0.0038446 -0.0072301 0.017896 0.00025619 -3.7711e-05 0.0012654 -0.003315 0 -0.015647 0 0.003013 0 0.0014243 0 0.48086
1.0273 -0.010522 -0.011453 0.0016951 -0.022212 -0.016846 -0.020149 -0.043014 -0.044051 -0.054626 -0.036789 -0.052028 4.5094 0.0029123 0.00057459 -0.0054235 -0.0078625 0.026514 0.0012744 8.8784e-05 0.0013753 -0.0046853 0 -0.015653 0 0.0030291 0 0.0014878 0 0.65417
1.0313 -0.0084936 -0.0086944 0.011811 -0.013725 -0.018172 -0.0051609 -0.049436 -0.044676 -0.059521 -0.033553 -0.054363 4.5698 0.0038022 0.0060712 -0.0051735 -0.0045888 0.030685 -0.00074567 -0.002264 -0.0017477 -0.0013289 0 -0.015348 0 0.0025194 0 0.0011123 0 0.67428
1.0352 -0.0079948 -0.0066206 0.010635 -0.0062364 -0.012222 0.0041879 -0.038717 -0.031602 -0.045784 -0.023222 -0.039425 4.6139 0.0031497 0.0094436 -0.0035704 0.0009896 0.027453 -0.0055783 -0.0049261 -0.0065891 0.004553 0 -0.014905 0 0.0017325 0 0.00072335 0 0.49469
1.0391 -0.0081339 -0.0049856 0.00026575 -0.0014677 -0.0012799 0.0040889 -0.012409 -0.0086778 -0.018388 -0.0088526 -0.011557 4.6544 0.0010195 0.0084063 -0.001549 0.0058106 0.017106 -0.010864 -0.0060578 -0.0096364 0.0078394 0 -0.014455 0 0.001129 0 0.00072731 0 0.16339
1.043 -0.0079214 -0.003634 -0.011723 0.00032599 0.0085442 -0.0031439 0.018957 0.016004 0.01276 0.004873 0.018418 4.7047 -0.0011493 0.0036327 0.00023207 0.007515 0.0033303 -0.013442 -0.0052519 -0.0082926 0.0057094 0 -0.014099 0 0.0010625 0 0.0011833 0 -0.19102
1.0469 -0.0067242 -0.0028737 -0.016294 0.00033014 0.011226 -0.011044 0.040752 0.033376 0.036701 0.013452 0.038031 4.7686 -0.0016089 -0.0019395 0.0017807 0.0058764 -0.0085929 -0.011381 -0.0031755 -0.0032586 0.00058709 0 -0.013954 0 0.0015107 0 0.0017966 0 -0.41843
1.0508 -0.0043838 -0.003052 -0.0087929 0.00024745 0.0047352 -0.013733 0.042647 0.037096 0.045033 0.014806 0.039413 4.8375 0.00011512 -0.0055339 0.0035053 0.0025479 -0.014438 -0.0053104 -0.0006371 0.001883 -0.0022498 0 -0.014117 0 0.0020853 0 0.0021821 0 -0.42537
1.0547 -0.001185 -0.0037161 0.0071071 0.0010305 -0.0074982 -0.009652 0.025172 0.026387 0.034943 0.010426 0.023472 4.8988 0.0026073 -0.0064194 0.0054872 -0.00037027 -0.012931 0.0018987 0.0017997 0.0036072 3.9004e-05 0 -0.014571 0 0.0023307 0 0.0021381 0 -0.22883
1.0586 0.002263 -0.0034185 0.021005 0.0023515 -0.018329 -0.0016054 -0.00047132 0.0067137 0.011005 0.0042705 -0.00065573 4.9481 0.0036095 -0.0057548 0.0069605 -0.0016684 -0.0058792 0.0069151 0.0035378 0.0012795 0.0050772 0 -0.015143 0 0.002066 0 0.0017318 0 0.050084
1.0625 0.0053081 -0.00071357 0.022896 0.0033656 -0.020786 0.0062807 -0.01965 -0.012545 -0.015821 1.2267e-05 -0.020782 4.9927 0.0018913 -0.0049512 0.0066477 -0.001423 0.0032368 0.0079823 0.0038015 -0.0026307 0.0078016 0 -0.015605 0 0.0014883 0 0.0012007 0 0.25434
1.0664 0.0076318 0.0044033 0.010969 0.0040388 -0.011983 0.011664 -0.023502 -0.022659 -0.032884 -0.0012336 -0.028386 5.0456 -0.0016938 -0.0043418 0.0039082 -0.00053292 0.011098 0.0058109 0.0021865 -0.0049867 0.0056335 0 -0.015837 0 0.00097355 0 0.00079864 0 0.28098
1.0703 0.0094261 0.010063 -0.0062685 0.0055776 0.005014 0.014659 -0.013496 -0.019962 -0.032451 -0.00086288 -0.022699 5.114 -0.0048772 -0.0033113 -0.00022929 1.7094e-05 0.015702 0.0027523 -0.00058801 -0.004668 0.00096177 0 -0.015904 0 0.00078062 0 0.00068061 0 0.13531
1.0742 0.011135 0.013773 -0.015852 0.0092788 0.022484 0.016241 0.0014851 -0.0073382 -0.01609 -0.00059313 -0.0097055 5.192 -0.0057335 -0.00142 -0.0032919 -0.00027098 0.016471 0.00095121 -0.002769 -0.0030582 -0.0015392 0 -0.015967 0 0.00092474 0 0.00083918 0 -0.085598
1.0781 0.012932 0.014407 -0.0099281 0.014795 0.03213 0.016593 0.012483 0.0082012 0.0066816 -0.00024331 0.0029283 5.2648 -0.0040192 0.00081979 -0.0030605 -0.0011258 0.013715 0.00092448 -0.0028264 -0.0021882 0.00012049 0 -0.016119 0 0.0012863 0 0.0010966 0 -0.26583
1.082 0.014438 0.013145 0.008516 0.01966 0.02987 0.015125 0.016201 0.020102 0.024926 0.0024098 0.011198 5.3199 -0.0011205 0.0022712 0.00047106 -0.0015894 0.0081555 0.0016155 -0.00087833 -0.0026476 0.0031715 0 -0.016281 0 0.0017791 0 0.001189 0 -0.34638
1.0859 0.014995 0.01243 0.028189 0.020895 0.018459 0.011775 0.015317 0.025749 0.033266 0.0095272 0.016532 5.3564 0.001071 0.0021312 0.0046748 -0.00057874 0.00083996 0.0017039 0.0011827 -0.003363 0.0030275 0 -0.016274 0 0.0023697 0 0.00094644 0 -0.35119
1.0898 0.014281 0.013826 0.037841 0.01747 0.0059417 0.0078194 0.014455 0.026633 0.034037 0.020722 0.022966 5.3861 0.0013014 0.0005161 0.0061287 0.0022321 -0.0067327 0.00088856 0.0012653 -0.0032013 -0.0018233 0 -0.015977 0 0.0029448 0 0.00046004 0 -0.35031
1.0938 0.012691 0.01668 0.033582 0.01141 0.00056933 0.0051294 0.016047 0.025726 0.033264 0.032352 0.032267 5.4253 -0.0005894 -0.0017686 0.0034321 0.0058531 -0.012705 -2.9874e-05 -0.0009206 -0.0024138 -0.0079953 0 -0.015451 0 0.0032315 0 6.4526e-05 0 -0.39417
1.0977 0.011113 0.01872 0.020023 0.0064506 0.0054146 0.00469 0.019262 0.024624 0.034282 0.039193 0.041155 5.4851 -0.0037985 -0.0038553 -0.0014236 0.008425 -0.015384 -0.00023886 -0.0033446 -0.0022395 -0.01027 0 -0.014915 0 0.0029435 0 8.9155e-05 0 -0.47097
1.1016 0.010339 0.01799 0.0057434 0.0053859 0.016487 0.0060132 0.021768 0.022752 0.03461 0.037257 0.043087 5.5658 -0.006877 -0.0051937 -0.0045366 0.0085789 -0.013947 3.1936e-05 -0.0033263 -0.0031528 -0.0064244 0 -0.014611 0 0.0020747 0 0.0005593 0 -0.51701
1.1055 0.010635 0.014381 -0.0023206 0.0083378 0.025733 0.0080188 0.021823 0.018737 0.028642 0.025935 0.033379 5.6595 -0.0081689 -0.0055326 -0.0033633 0.0066091 -0.0088511 -0.00031854 -7.459e-05 -0.0038711 0.00091089 0 -0.014658 0 0.0010452 0 0.0011356 0 -0.46799
1.1094 0.011742 0.0095909 -0.0016664 0.013193 0.026673 0.010259 0.018911 0.01226 0.013557 0.0084534 0.013596 5.7563 -0.0065779 -0.0048294 0.001029 0.0042636 -0.0016407 -0.0019386 0.0042045 -0.0025009 0.0069293 0 -0.014996 0 0.000491 0 0.0013942 0 -0.31003
1.1133 0.013075 0.0057985 0.0060712 0.017388 0.018506 0.013002 0.013271 0.0046392 -0.0068705 -0.0092752 -0.008405 5.8481 -0.0024876 -0.003319 0.0047923 0.0031493 0.0057139 -0.003906 0.0058439 0.001199 0.008883 0 -0.015432 0 0.00080803 0 0.0012186 0 -0.094055
1.1172 0.013825 0.0042961 0.016471 0.019274 0.0059313 0.016083 0.005675 -0.0020803 -0.02387 -0.020834 -0.023068 5.9304 0.0019592 -0.0015537 0.0045859 0.0032134 0.011479 -0.0041426 0.0028029 0.0049162 0.0077075 0 -0.015758 0 0.0018265 0 0.00092399 0 0.093744
1.1211 0.012988 0.0050088 0.023615 0.018209 -0.0045805 0.017976 -0.0021573 -0.006366 -0.029332 -0.021891 -0.025009 6.0016 0.003918 -0.00013957 0.000444 0.0028936 0.014471 -0.0012367 -0.0032831 0.0055505 0.0059248 0 -0.015861 0 0.0029124 0 0.00095671 0 0.18169
1.125 0.0097278 0.0068252 0.022107 0.014083 -0.0088325 0.016472 -0.0075235 -0.0076799 -0.020989 -0.012336 -0.015855 6.0642 0.0018343 0.00069128 -0.0043195 0.00094745 0.014047 0.0039603 -0.0079883 0.0021845 0.0045872 0 -0.015772 0 0.0034303 0 0.0014278 0 0.14932
1.1289 0.0041225 0.0081522 0.010305 0.0073857 -0.0065164 0.010615 -0.0079798 -0.0061649 -0.0033814 0.0032498 -0.0022207 6.1252 -0.0031574 0.0011809 -0.0060441 -0.0018652 0.01013 0.008604 -0.0074261 -0.0026822 0.0026275 0 -0.015619 0 0.0031855 0 0.0019361 0 0.03145
1.1328 -0.0022959 0.0074109 -0.0071591 -0.00025619 -0.00022369 0.0020049 -0.0032149 -0.0023129 0.015468 0.017596 0.0091777 6.1947 -0.0078008 0.0015959 -0.0038162 -0.0031694 0.0034619 0.0099858 -0.0014292 -0.0051002 -0.00103 0 -0.015513 0 0.0024876 0 0.0018928 0 -0.10671
1.1367 -0.0070489 0.0036461 -0.020799 -0.0062147 0.0063651 -0.0060164 0.0041872 0.0028882 0.028623 0.024554 0.015313 6.2804 -0.0090314 0.0016943 2.2279e-05 -0.0013391 -0.0041156 0.0077089 0.006041 -0.0031864 -0.0053667 0 -0.015451 0 0.0018278 0 0.0010801 0 -0.20322
1.1406 -0.0083433 -0.0027296 -0.022264 -0.0084084 0.0096564 -0.010794 0.010051 0.0076722 0.032809 0.022321 0.016922 6.3816 -0.0061956 0.00082904 0.0022444 0.0024621 -0.0098841 0.0039303 0.0097364 0.0011124 -0.0077729 0 -0.015314 0 0.0014888 0 -7.3713e-05 0 -0.22216
1.1445 -0.0066855 -0.009641 -0.010936 -0.0072422 0.0068936 -0.012275 0.011 0.0097598 0.028068 0.013696 0.015604 6.4882 -0.0013245 -0.0012248 0.0016584 0.0048777 -0.011221 0.0014204 0.0070889 0.0037418 -0.0066483 0 -0.014989 0 0.0014262 0 -0.00078541 0 -0.15743
1.1484 -0.0049317 -0.014214 0.004654 -0.005909 -0.0026234 -0.012707 0.0059595 0.0072924 0.015964 0.0031197 0.011066 6.5858 0.0026627 -0.003562 -0.00010283 0.003403 -0.0069243 0.0012246 0.00020397 0.0021736 -0.0031345 0 -0.014513 0 0.0014699 0 -0.00053535 0 -0.023247
1.1523 -0.0063249 -0.014649 0.012645 -0.0081635 -0.016145 -0.014472 -0.0041485 -0.00020218 -0.0016125 -0.0069853 0.0011184 6.6646 0.0041187 -0.0045232 -0.0004575 -0.00095939 0.0020146 0.0020777 -0.0057336 -0.0024389 3.0628e-05 0 -0.014106 0 0.0015858 0 0.00052457 0 0.15733
1.1563 -0.01189 -0.011786 0.0066315 -0.015138 -0.027695 -0.018033 -0.01757 -0.011526 -0.022306 -0.017335 -0.015647 6.7252 0.0033401 -0.0030901 0.0015556 -0.0042494 0.012828 0.0020278 -0.0064516 -0.0065018 0.0012952 0 -0.014038 0 0.0019172 0 0.0017201 0 0.35784
1.1602 -0.019392 -0.0088949 -0.0098215 -0.024038 -0.031178 -0.021733 -0.032156 -0.024268 -0.042617 -0.029438 -0.037007 6.776 0.0015253 -2.8958e-05 0.0044663 -0.0031448 0.022376 0.00059318 -0.0018741 -0.007276 0.0016062 0 -0.014416 0 0.0025768 0 0.0024028 0 0.54815
1.1641 -0.024945 -0.0095115 -0.026564 -0.030114 -0.024932 -0.023384 -0.044816 -0.035482 -0.057938 -0.042184 -0.056678 6.8269 -0.00055208 0.002501 0.0059185 0.0016984 0.028536 -0.00071194 0.0038966 -0.0050613 0.0027978 0 -0.01507 0 0.0034272 0 0.0024069 0 0.69445
1.168 -0.026078 -0.014874 -0.034866 -0.030349 -0.014022 -0.022144 -0.051367 -0.042217 -0.063793 -0.050945 -0.066923 6.8829 -0.0027264 0.0027555 0.004899 0.0059173 0.030646 -2.4011e-07 0.0059004 -0.0024161 0.0049521 0 -0.015644 0 0.0040988 0 0.0020539 0 0.76518
1.1719 -0.023729 -0.023023 -0.033133 -0.025686 -0.0075242 -0.019175 -0.048135 -0.042121 -0.057727 -0.050519 -0.062535 6.944 -0.0046042 0.0010054 0.0024864 0.0053442 0.028949 0.0028568 0.0023091 -0.0015374 0.0058887 0 -0.01584 0 0.0042542 0 0.0017807 0 0.74258
1.1758 -0.021468 -0.030305 -0.026219 -0.019984 -0.012095 -0.016858 -0.03474 -0.03448 -0.040813 -0.03956 -0.043785 7.0088 -0.005108 -0.00068517 0.00057795 -3.52e-05 0.023882 0.0057616 -0.0041104 -0.0025168 0.0035946 0 -0.015608 0 0.0038609 0 0.0017714 0 0.6342
1.1797 -0.022629 -0.034024 -0.020396 -0.016896 -0.026723 -0.017362 -0.015763 -0.021375 -0.017934 -0.022589 -0.01685 7.0772 -0.0033254 -0.00042906 4.6046e-05 -0.0058893 0.016108 0.0061316 -0.008236 -0.0039425 -0.0010238 0 -0.015154 0 0.0032216 0 0.0018941 0 0.47686
1.1836 -0.027793 -0.034133 -0.019264 -0.01758 -0.043144 -0.021493 0.00064072 -0.0078971 0.0034034 -0.007708 0.0082776 7.1485 0.00012406 0.0015977 0.00018336 -0.0074143 0.0072603 0.0032117 -0.0067115 -0.0047485 -0.0043428 0 -0.014763 0 0.0027386 0 0.0019113 0 0.32957
1.1875 -0.034621 -0.032811 -0.023502 -0.021006 -0.051873 -0.028292 0.0067096 -0.00052203 0.01541 -0.0018762 0.02141 7.218 0.0029332 0.0032124 -0.00015802 -0.0036627 0.00041485 -0.001257 -0.00059079 -0.005108 -0.0033943 0 -0.014621 0 0.0026228 0 0.0017037 0 0.25657
1.1914 -0.039905 -0.03259 -0.032705 -0.025934 -0.049092 -0.035426 -0.00097326 -0.0040819 0.012762 -0.007412 0.016086 7.2768 0.0028291 0.0022473 -0.0010669 0.0017422 -0.00075139 -0.0046306 0.0056176 -0.0055533 0.00094489 0 -0.014749 0 0.0027899 0 0.001316 0 0.30579
1.1953 -0.041874 -0.034665 -0.045823 -0.032192 -0.038945 -0.040332 -0.020064 -0.019074 -0.0052574 -0.021892 -0.0075394 7.3172 -0.00024823 -0.0013628 -0.0013313 0.0040816 0.0059842 -0.0056535 0.0076349 -0.0056789 0.0044472 0 -0.015054 0 0.0029918 0 0.00085998 0 0.48884
1.1992 -0.040897 -0.038448 -0.059605 -0.040003 -0.029744 -0.041702 -0.044026 -0.0411 -0.034132 -0.040475 -0.042117 7.3397 -0.0037487 -0.0054117 0.00028324 0.0017807 0.019504 -0.0052637 0.0047119 -0.0042563 0.0035263 0 -0.015399 0 0.0030282 0 0.00043582 0 0.76975
1.2031 -0.038459 -0.042247 -0.068001 -0.048386 -0.027576 -0.040419 -0.065166 -0.062811 -0.065415 -0.058133 -0.075587 7.354 -0.0045983 -0.0073079 0.0035405 -0.0025946 0.035259 -0.005253 -0.00015307 -0.00083428 -0.0012018 0 -0.01563 0 0.0028471 0 0.00013676 0 1.069
1.207 -0.035821 -0.044231 -0.065187 -0.054666 -0.032475 -0.038942 -0.077339 -0.077071 -0.089527 -0.070457 -0.096092 7.3729 -0.0019755 -0.0062055 0.0065542 -0.0052502 0.047373 -0.0062408 -0.0030748 0.0030434 -0.0054806 0 -0.015588 0 0.0024924 0 5.992e-05 0 1.2872
1.2109 -0.033709 -0.04322 -0.050656 -0.055861 -0.03961 -0.039266 -0.077609 -0.079528 -0.098969 -0.073863 -0.097056 7.4026 0.0018761 -0.0034438 0.007188 -0.0048241 0.051659 -0.0070329 -0.0025982 0.0047078 -0.005635 0 -0.015188 0 0.0020148 0 0.0002414 0 1.3432
1.2148 -0.032925 -0.039294 -0.031463 -0.050769 -0.043676 -0.041029 -0.066957 -0.069675 -0.090755 -0.066592 -0.079717 7.4382 0.0036672 -0.0010957 0.0048171 -0.0031472 0.047491 -0.0059725 -0.00059566 0.0027805 -0.002173 0 -0.014544 0 0.0014662 0 0.00057169 0 1.2124
1.2188 -0.034664 -0.034173 -0.018405 -0.040947 -0.042673 -0.041766 -0.049969 -0.050613 -0.067265 -0.050316 -0.05176 7.4679 0.0020388 -0.00020093 0.0009219 -0.0026478 0.037417 -0.0028592 -0.00014355 -0.0012997 0.00094781 0 -0.013996 0 0.00096686 0 0.00082992 0 0.94312
1.2227 -0.0397 -0.030902 -0.01855 -0.029997 -0.038648 -0.039579 -0.033124 -0.028171 -0.035434 -0.030569 -0.023194 7.4823 -0.0013079 -0.00033286 -0.0019732 -0.003427 0.025152 0.00055009 -0.0024846 -0.0044102 0.00062435 0 -0.013932 0 0.00072004 0 0.00086586 0 0.63985
1.2266 -0.047078 -0.032396 -0.030322 -0.022027 -0.035729 -0.03594 -0.021961 -0.0095297 -0.0047374 -0.014684 -0.0022156 7.4797 -0.0033034 -0.00059088 -0.0021224 -0.0031974 0.01373 0.0020108 -0.005886 -0.004601 -0.0020513 0 -0.014482 0 0.00089236 0 0.0007638 0 0.41831
1.2305 -0.053877 -0.039387 -0.04534 -0.020369 -0.037379 -0.035549 -0.0187 -0.0012115 0.015342 -0.0082031 0.0066857 7.465 -0.0022662 -0.00067751 0.00026897 -8.4199e-05 0.0051206 0.0008084 -0.0073401 -0.0028196 -0.0030137 0 -0.015343 0 0.0014383 0 0.00078595 0 0.35664
1.2344 -0.056832 -0.049294 -0.0551 -0.026654 -0.044419 -0.042503 -0.022166 -0.0066943 0.017753 -0.012429 0.002261 7.4431 0.00091268 -0.00088214 0.0033079 0.0048264 0.0010483 -0.0016363 -0.0054171 -0.0016713 0.00015912 0 -0.015934 0 0.0020538 0 0.0011027 0 0.46881
1.2383 -0.054792 -0.057316 -0.056576 -0.03985 -0.054421 -0.055714 -0.030132 -0.024759 -0.00013592 -0.02483 -0.01463 7.4148 0.0040205 -0.001222 0.0047886 0.008046 0.0035627 -0.0031361 -0.0016134 -0.0024445 0.0050812 0 -0.015823 0 0.0023604 0 0.001571 0 0.71086
1.2422 -0.04989 -0.059403 -0.052522 -0.05558 -0.062644 -0.068053 -0.041788 -0.049737 -0.035239 -0.041403 -0.041188 7.3776 0.00561 -0.00099877 0.0036543 0.0068881 0.014162 -0.0027256 0.00096114 -0.0035385 0.0063757 0 -0.015099 0 0.0022028 0 0.001821 0 1.0092
1.2461 -0.046158 -0.055017 -0.047631 -0.067056 -0.064498 -0.070936 -0.057608 -0.073778 -0.078538 -0.058529 -0.071934 7.3308 0.0057416 0.00051674 0.00060656 0.0020316 0.031817 -0.00136 0.00024312 -0.0020802 0.00093188 0 -0.014346 0 0.0018018 0 0.0016149 0 1.289
1.25 -0.046451 -0.04748 -0.044945 -0.068365 -0.058651 -0.061163 -0.076386 -0.089896 -0.11661 -0.07297 -0.098624 7.2776 0.0049576 0.0030024 -0.002441 -0.0031816 0.051666 -0.0007303 -0.0031975 0.0028171 -0.0086014 0 -0.0142 0 0.0015948 0 0.0011276 0 1.4891
1.2539 -0.050167 -0.041579 -0.045264 -0.058595 -0.048697 -0.044237 -0.092583 -0.094159 -0.13549 -0.081161 -0.11226 7.2226 0.0030956 0.0049715 -0.0036524 -0.0059201 0.066095 -0.00144 -0.0068944 0.0085624 -0.015723 0 -0.014843 0 0.0018658 0 0.00083355 0 1.5652
1.2578 -0.053701 -0.040321 -0.048297 -0.043487 -0.041386 -0.030899 -0.097657 -0.086278 -0.12628 -0.079876 -0.10688 7.1667 -0.00042769 0.0050288 -0.0024681 -0.0061854 0.068302 -0.0023515 -0.0086149 0.011107 -0.015729 0 -0.015845 0 0.0024789 0 0.0010598 0 1.4947
1.2617 -0.053394 -0.043336 -0.052904 -0.032403 -0.041786 -0.029365 -0.085679 -0.069077 -0.090447 -0.068554 -0.082944 7.1055 -0.0051783 0.0033315 7.4193e-05 -0.0059923 0.05636 -0.0017105 -0.0078641 0.0086337 -0.0097339 0 -0.01652 0 0.0029671 0 0.0016333 0 1.288
1.2656 -0.048633 -0.047908 -0.056243 -0.032084 -0.048883 -0.039536 -0.059048 -0.047643 -0.041224 -0.051064 -0.048126 7.0315 -0.0090474 0.0016832 0.0021386 -0.0065629 0.034997 0.0010803 -0.0056414 0.0032506 -0.0032915 0 -0.016483 0 0.0029271 0 0.0019975 0 0.99832
1.2695 -0.042576 -0.051339 -0.054318 -0.04189 -0.055695 -0.053812 -0.028958 -0.028287 0.0011887 -0.034446 -0.014524 6.9404 -0.0096319 0.0019841 0.0024755 -0.0068003 0.013526 0.0047505 -0.0031196 -0.0010522 -0.0011125 0 -0.015954 0 0.0023826 0 0.0017271 0 0.71332
1.2734 -0.039852 -0.052574 -0.045383 -0.054469 -0.054663 -0.063416 -0.0091993 -0.016878 0.019337 -0.024902 0.0063464 6.8344 -0.0065618 0.0044552 0.0013538 -0.004799 0.00087449 0.0071643 -0.00077016 -0.0021613 -0.0030366 0 -0.015543 0 0.0017848 0 0.00095178 0 0.52423
1.2773 -0.04299 -0.052055 -0.033531 -0.061488 -0.04425 -0.064627 -0.0075756 -0.016615 0.0079567 -0.024208 0.0082764 6.7206 -0.002292 0.0073554 0.00025865 -0.00064904 0.00078445 0.0070684 0.0013419 -0.0015335 -0.0049348 0 -0.015715 0 0.001629 0 0.00026097 0 0.48592
1.2813 -0.050301 -0.050573 -0.027752 -0.059709 -0.030924 -0.059932 -0.021522 -0.026414 -0.023213 -0.029671 -0.0074492 6.6065 -0.00017811 0.0084731 0.00054296 0.0028397 0.010287 0.004997 0.0027978 -0.0021605 -0.0032483 0 -0.016388 0 0.0020224 0 0.00016314 0 0.59306
1.2852 -0.056863 -0.048519 -0.035181 -0.052452 -0.02431 -0.054052 -0.041132 -0.04137 -0.055868 -0.037448 -0.033275 6.4956 -0.0014744 0.0069579 0.0021508 0.0027135 0.022431 0.002626 0.002768 -0.0049951 0.0015163 0 -0.017014 0 0.0025973 0 0.00062527 0 0.78803
1.2891 -0.057858 -0.046083 -0.05369 -0.045657 -0.029309 -0.049216 -0.056649 -0.055437 -0.074941 -0.045772 -0.059167 6.3855 -0.0042252 0.0038211 0.0035679 -0.00076027 0.031231 0.0013091 0.00089548 -0.0076454 0.0056095 0 -0.017059 0 0.0028623 0 0.0011528 0 0.99416
1.293 -0.051827 -0.043721 -0.071285 -0.042448 -0.04196 -0.044056 -0.064173 -0.064549 -0.077456 -0.054924 -0.076946 6.27 -0.0052796 0.00083584 0.0031226 -0.0037031 0.035228 0.0011591 -0.0018809 -0.0068066 0.0059484 0 -0.016463 0 0.0026716 0 0.0013289 0 1.1504
1.2969 -0.041561 -0.042011 -0.074537 -0.041095 -0.052639 -0.036505 -0.065551 -0.067834 -0.071918 -0.064316 -0.082989 6.1424 -0.0034929 -0.00090845 0.00052488 -0.0021449 0.037086 0.0013694 -0.003675 -0.0019757 0.0029778 0 -0.01568 0 0.0023684 0 0.0012579 0 1.2262
1.3008 -0.032097 -0.040962 -0.059613 -0.037806 -0.053735 -0.027221 -0.063895 -0.066202 -0.068931 -0.070269 -0.078143 5.9999 -0.00086834 -0.0014481 -0.0027467 0.0037784 0.039792 0.0012558 -0.0031031 0.0034633 -0.00020796 0 -0.015275 0 0.0024461 0 0.0014397 0 1.2128
1.3047 -0.027395 -0.039682 -0.036023 -0.031229 -0.045146 -0.019965 -0.059662 -0.060056 -0.070905 -0.067479 -0.065428 5.8457 -0.00042796 -0.0012968 -0.0045932 0.0093 0.042802 0.00092607 -0.00052437 0.0051272 -0.0011758 0 -0.015425 0 0.0030344 0 0.0021846 0 1.1084
1.3086 -0.028055 -0.037051 -0.019149 -0.024267 -0.033261 -0.018656 -0.050873 -0.048687 -0.069629 -0.053299 -0.047566 5.6874 -0.0029681 -0.00074164 -0.0039606 0.0091526 0.041665 0.0009998 0.0021712 0.0017924 -0.0002946 0 -0.015774 0 0.003707 0 0.0031702 0 0.91498
1.3125 -0.031491 -0.032888 -0.017783 -0.021597 -0.02514 -0.02401 -0.036592 -0.032105 -0.054011 -0.030839 -0.026272 5.5319 -0.006069 0.00010513 -0.0015452 0.0026601 0.03181 0.0017887 0.0031069 -0.0032787 0.00030057 0 -0.015778 0 0.0038331 0 0.0036369 0 0.6516
1.3164 -0.034125 -0.028414 -0.027662 -0.025367 -0.023458 -0.032801 -0.019776 -0.013346 -0.021603 -0.0078206 -0.0036676 5.3794 -0.0064635 0.00083808 0.0010058 -0.0051653 0.013535 0.0028295 0.0018808 -0.0052497 -0.0005841 0 -0.015243 0 0.003176 0 0.00309 0 0.36901
1.3203 -0.033779 -0.025377 -0.036435 -0.033 -0.026164 -0.040118 -0.0065019 0.0015796 0.016073 0.0079215 0.015904 5.2217 -0.0034032 0.00080379 0.0025263 -0.0078525 -0.0062094 0.003235 -0.00036606 -0.002133 -0.0019361 0 -0.014571 0 0.0021834 0 0.0018415 0 0.1455
1.3242 -0.030591 -0.024548 -0.034992 -0.038894 -0.029782 -0.042432 -0.0021671 0.0068906 0.039528 0.012395 0.02602 5.0489 0.00042164 -0.00013272 0.0030129 -0.0032511 -0.017374 0.0024926 -0.0022007 0.0034605 -0.0019788 0 -0.014467 0 0.00166 0 0.00083389 0 0.056717
1.3281 -0.026141 -0.024955 -0.024634 -0.038392 -0.032252 -0.039095 -0.0078959 0.0010155 0.034462 0.0060056 0.021113 4.8593 0.0014003 -0.0010363 0.0030365 0.0045165 -0.013493 0.0009271 -0.003142 0.0068189 -0.00048439 0 -0.015317 0 0.0020825 0 0.00085915 0 0.13409
1.332 -0.021854 -0.024579 -0.014184 -0.030791 -0.032823 -0.031745 -0.019889 -0.012096 0.0019736 -0.0084748 0.00047671 4.664 -0.0015355 -0.00054847 0.0026942 0.0087804 0.0035764 -0.0005979 -0.0037085 0.0053931 0.00079495 0 -0.016766 0 0.0031651 0 0.0018721 0 0.33985
1.3359 -0.018088 -0.021879 -0.010865 -0.019431 -0.030387 -0.022756 -0.031834 -0.02561 -0.041869 -0.027493 -0.029726 4.4808 -0.0059407 0.0016154 0.0013372 0.0062725 0.024676 -0.0014237 -0.0044059 0.00082983 0.00013569 0 -0.017899 0 0.0040786 0 0.0030323 0 0.57864
1.3398 -0.014444 -0.016823 -0.014052 -0.0092957 -0.023374 -0.014072 -0.038333 -0.034195 -0.076294 -0.046309 -0.058354 4.3197 -0.0082758 0.003924 -0.0015906 -0.00015913 0.039451 -0.0015681 -0.004887 -0.0028845 -0.0019679 0 -0.017931 0 0.0041395 0 0.0034339 0 0.74199
1.3438 -0.010669 -0.010725 -0.017169 -0.004066 -0.011936 -0.0067834 -0.037136 -0.036467 -0.087772 -0.058322 -0.074164 4.1728 -0.0072196 0.0042016 -0.0055198 -0.0044041 0.042785 -0.0015004 -0.0042536 -0.0031017 -0.0030029 0 -0.016853 0 0.0033575 0 0.0028559 0 0.75934
1.3477 -0.0071287 -0.0052751 -0.014653 -0.0043036 0.00022004 -0.0011532 -0.029319 -0.033805 -0.07523 -0.056849 -0.070703 4.0182 -0.0046055 0.0018868 -0.0087376 -0.0026778 0.036687 -0.0014837 -0.002178 -0.00049371 -0.0010273 0 -0.01549 0 0.0023667 0 0.0018685 0 0.62486
1.3516 -0.0044473 -0.0016809 -0.0066986 -0.0074158 0.0073414 0.0030421 -0.017864 -0.027299 -0.046543 -0.039339 -0.048503 3.8364 -0.0032476 -0.00092409 -0.0095898 0.0033093 0.026708 -0.001172 0.00041027 0.0021874 0.003018 0 -0.01487 0 0.0018388 0 0.0012526 0 0.38646
1.3555 -0.0028406 -0.00036792 0.0021605 -0.0092165 0.0060563 0.0058577 -0.0056934 -0.016233 -0.01126 -0.010509 -0.014074 3.627 -0.0040691 -0.0010893 -0.0078459 0.0082347 0.016576 7.32e-05 0.0019063 0.0029126 0.0058169 0 -0.015418 0 0.0019436 0 0.0013133 0 0.11022
1.3594 -0.0019058 -0.0010162 0.007923 -0.0063957 -0.0012618 0.0065965 0.0057432 0.00028214 0.023794 0.019222 0.022914 3.409 -0.00547 0.0025075 -0.004939 0.0080217 0.005963 0.002383 0.0013915 0.0019032 0.0046861 0 -0.016628 0 0.0023354 0 0.0017117 0 -0.15179
1.3633 -0.0010574 -0.002593 0.01 0.0012736 -0.0077735 0.0041426 0.016461 0.020275 0.053699 0.039599 0.052563 3.2054 -0.0053721 0.0074176 -0.0028344 0.0031549 -0.0068948 0.0048646 -0.00053801 0.00073944 0.00015365 0 -0.017509 0 0.0026158 0 0.001898 0 -0.3693
1.3672 -4.7454e-05 -0.0035071 0.0099604 0.01042 -0.0074486 -0.0015117 0.026395 0.03784 0.072656 0.046132 0.06715 3.0243 -0.0035952 0.0094652 -0.0025463 -0.0022304 -0.02071 0.005995 -0.0022752 0.0004428 -0.0044585 0 -0.017395 0 0.0027591 0 0.0016617 0 -0.51966
1.3711 0.0010509 -0.0022456 0.0088476 0.016001 0.00020358 -0.0077617 0.033485 0.045694 0.074004 0.040903 0.063121 2.8533 -0.0020368 0.006564 -0.0035765 -0.0041782 -0.029641 0.0047831 -0.0025368 0.00066258 -0.0060393 0 -0.016451 0 0.0030607 0 0.0012583 0 -0.5735
1.375 0.0023399 0.0016212 0.0066511 0.014712 0.010048 -0.0099174 0.033447 0.039669 0.054284 0.028663 0.042419 2.6721 -0.0025942 0.00092806 -0.0046149 -0.0020282 -0.026888 0.0017845 -0.0012838 0.00056169 -0.0043482 0 -0.015442 0 0.0036842 0 0.001048 0 -0.50077
1.3789 0.0043684 0.0068696 0.0040017 0.0074764 0.015686 -0.0043837 0.022403 0.021614 0.0178 0.012693 0.012197 2.4709 -0.0051511 -0.0026598 -0.004699 0.0016403 -0.010651 -0.0010017 0.0005028 8.7166e-05 -0.0018498 0 -0.015029 0 0.0043164 0 0.0010752 0 -0.2971
1.3828 0.0076485 0.011237 0.003014 -0.0010663 0.014242 0.0076728 0.0010204 -0.0014887 -0.023144 -0.0054225 -0.017719 2.2586 -0.0077479 -0.0011491 -0.0037885 0.0036077 0.012854 -0.0015025 0.001766 9.1107e-05 -0.0011151 0 -0.015235 0 0.0043459 0 0.0010416 0 -0.008736
1.3867 0.011763 0.012975 0.0053631 -0.0058229 0.0077554 0.01974 -0.023386 -0.021269 -0.053667 -0.022707 -0.038668 2.0537 -0.0086216 0.0038794 -0.0024529 0.002553 0.032436 0.00075449 0.0020532 0.0012603 -0.0024923 0 -0.015562 0 0.0034413 0 0.00068093 0 0.26965
1.3906 0.015058 0.012079 0.0096543 -0.0046796 0.0009239 0.023999 -0.039559 -0.031657 -0.063829 -0.033036 -0.046066 1.8678 -0.0078525 0.0075255 -0.0012291 -0.00043374 0.039026 0.0040482 0.0014612 0.0031963 -0.0042251 0 -0.015572 0 0.0019666 0 0.00011581 0 0.43083
1.3945 0.015523 0.010049 0.011792 0.00060775 -0.0021083 0.017317 -0.03887 -0.030323 -0.052854 -0.030104 -0.03974 1.6976 -0.0069311 0.0059608 -0.00032279 -0.003222 0.031329 0.0056024 0.00026084 0.004731 -0.0045762 0 -0.015336 0 0.00078512 0 -0.00020226 0 0.40553
1.3984 0.012325 0.0083843 0.0089121 0.0064648 0.00046123 0.0041399 -0.021096 -0.018019 -0.027477 -0.013109 -0.022184 1.5306 -0.0069155 -0.00015971 0.00024803 -0.0043284 0.015692 0.0036967 -0.0011755 0.0050841 -0.0035744 0 -0.01531 0 0.00057875 0 7.2404e-05 0 0.19672
1.4023 0.006658 0.0072298 0.0028948 0.010307 0.0077725 -0.0066817 0.0052388 0.0024347 0.0033578 0.010612 0.0030412 1.3585 -0.0073223 -0.0063806 0.00047415 -0.0036313 0.00066094 -0.00091241 -0.0021549 0.0045261 -0.002662 0 -0.015766 0 0.0012898 0 0.00081162 0 -0.12133
1.4063 0.0010318 0.005478 -0.00089837 0.011595 0.01635 -0.0087953 0.028395 0.026322 0.032783 0.029579 0.031175 1.1821 -0.0069255 -0.008442 0.00042961 -0.0020117 -0.0090087 -0.0054615 -0.0017738 0.0038503 -0.0028716 0 -0.016414 0 0.0021978 0 0.0014998 0 -0.4355
1.4102 -0.0025031 0.0021622 0.00087283 0.010744 0.020614 -0.0031482 0.040389 0.046944 0.056345 0.035949 0.055206 1.006 -0.0054083 -0.0057656 0.0004077 -0.00057899 -0.014071 -0.0072116 0.00030982 0.0033696 -0.003647 0 -0.016619 0 0.00256 0 0.0017098 0 -0.63697
1.4141 -0.003711 -0.0023247 0.0053875 0.0077498 0.015212 0.0034615 0.04002 0.056743 0.069648 0.030232 0.066368 0.82981 -0.0038618 -0.0013257 0.00076613 -4.9602e-05 -0.017425 -0.0054036 0.0030691 0.0026684 -0.0035478 0 -0.016028 0 0.0022241 0 0.0015064 0 -0.65545
1.418 -0.0039745 -0.0064381 0.0057759 0.0023289 -0.0007955 0.0046106 0.030454 0.050197 0.067127 0.01876 0.05758 0.64661 -0.0035166 0.0015722 0.0015243 -0.00044335 -0.01936 -0.0015814 0.0043624 0.0013785 -0.0019558 0 -0.014981 0 0.0016722 0 0.0013753 0 -0.47649
1.4219 -0.0048184 -0.0088602 -0.0019922 -0.0047242 -0.020954 -0.00048173 0.014834 0.027098 0.044491 0.0067512 0.028158 0.45118 -0.0041938 0.002213 0.002199 -0.0011379 -0.016147 0.0018406 0.0025292 -3.4642e-05 0.00014774 0 -0.014254 0 0.001501 0 0.0017329 0 -0.14352
1.4258 -0.0065523 -0.00958 -0.014353 -0.011006 -0.033672 -0.007229 -0.0053556 -0.006119 0.0035232 -0.0059291 -0.013925 0.24777 -0.0043648 0.0023486 0.0022201 -0.0013417 -0.0034992 0.003398 -0.0018653 -0.00055545 0.0011604 0 -0.014352 0 0.0018614 0 0.0024824 0 0.25339
1.4297 -0.0082198 -0.0095832 -0.022784 -0.014026 -0.030017 -0.010682 -0.028065 -0.038439 -0.045064 -0.022113 -0.054651 0.048094 -0.0028839 0.0035833 0.0015979 -0.00080627 0.018103 0.0032261 -0.0058966 0.00022318 0.00047831 0 -0.015044 0 0.0023779 0 0.0030473 0 0.60254
1.4336 -0.0087663 -0.0096072 -0.021621 -0.013519 -0.011594 -0.010105 -0.048014 -0.058953 -0.084245 -0.040844 -0.080232 -0.13956 -0.00046871 0.0053074 0.00108 -0.00019789 0.041155 0.0022197 -0.006318 0.0014055 -0.0010128 0 -0.015612 0 0.0025745 0 0.002867 0 0.80669
1.4375 -0.008233 -0.0094373 -0.013283 -0.011938 0.00881 -0.0088442 -0.057722 -0.061659 -0.098339 -0.05437 -0.083061 -0.31858 0.00086792 0.0054053 0.0014507 -0.00059635 0.054532 0.00082092 -0.0022775 0.001522 -0.0020465 0 -0.015583 0 0.0023536 0 0.001907 0 0.81817
1.4414 -0.0078742 -0.0085775 -0.0055823 -0.012182 0.015887 -0.010225 -0.052383 -0.047804 -0.081246 -0.052697 -0.063906 -0.5002 -1.4501e-05 0.0028661 0.0025658 -0.0023726 0.050491 -0.00123 0.0036901 6.6412e-05 -0.0023929 0 -0.015221 0 0.0020651 0 0.00072513 0 0.65556
1.4453 -0.0091659 -0.0074963 -0.003968 -0.014647 0.0035439 -0.014123 -0.034253 -0.024687 -0.039999 -0.032233 -0.030133 -0.69117 -0.0019596 -0.00065311 0.003168 -0.0045228 0.030138 -0.0040253 0.0074841 -0.0018017 -0.0029895 0 -0.015267 0 0.0021357 0 3.7351e-05 0 0.39186
1.4492 -0.012629 -0.00785 -0.0067975 -0.016792 -0.020153 -0.017753 -0.012026 -0.0018485 0.0086156 -0.00064161 0.0076517 -0.88601 -0.0025453 -0.0021624 0.0018843 -0.005358 0.0032129 -0.0066513 0.0066649 -0.0022675 -0.0046485 0 -0.016155 0 0.0026535 0 0.00016856 0 0.12141
1.4531 -0.017398 -0.011087 -0.00841 -0.016007 -0.039338 -0.019441 0.0047524 0.013157 0.046095 0.026879 0.038315 -1.0732 -0.00065806 -0.00033661 -0.0013936 -0.0041467 -0.017733 -0.0075638 0.0023236 -0.00064529 -0.0068029 0 -0.017487 0 0.0033079 0 0.00085297 0 -0.074783
1.457 -0.021674 -0.016658 -0.0063186 -0.012969 -0.042713 -0.020825 0.011461 0.017274 0.060039 0.037061 0.052208 -1.2493 0.0021102 0.0028947 -0.0050748 -0.0021061 -0.024591 -0.0060188 -0.0020245 0.0019095 -0.0077338 0 -0.018305 0 0.0037039 0 0.001516 0 -0.14851
1.4609 -0.02357 -0.021744 -0.0043432 -0.011687 -0.031361 -0.024674 0.0094947 0.011824 0.047826 0.026227 0.043678 -1.4263 0.0028859 0.0039127 -0.0069335 -0.0014909 -0.017386 -0.0030956 -0.003473 0.0035429 -0.0061365 0 -0.017955 0 0.0037091 0 0.0017525 0 -0.086802
1.4648 -0.021811 -0.023092 -0.0079885 -0.015615 -0.015824 -0.03051 0.002518 0.00043849 0.015532 0.00080962 0.014083 -1.6225 0.00044676 0.00074805 -0.0058283 -0.0033684 -0.0023804 -0.0010394 -0.0019392 0.0035207 -0.002431 0 -0.016711 0 0.0035074 0 0.0015852 0 0.092027
1.4688 -0.016202 -0.019475 -0.017101 -0.02339 -0.0061382 -0.033076 -0.0076313 -0.013198 -0.025708 -0.028104 -0.026874 -1.8446 -0.0033715 -0.0049704 -0.0025799 -0.0062397 0.013186 -0.0012923 0.00032155 0.002807 0.0015221 0 -0.015574 0 0.0033602 0 0.0013308 0 0.34022
1.4727 -0.0078982 -0.01259 -0.024274 -0.028702 -0.0043327 -0.026201 -0.020988 -0.026247 -0.063362 -0.050763 -0.063928 -2.08 -0.0053765 -0.0093008 0.0007302 -0.0071575 0.025324 -0.0030539 0.0012022 0.0028143 0.0039847 0 -0.015399 0 0.003362 0 0.0012596 0 0.58328
1.4766 0.00072252 -0.0055642 -0.021545 -0.025096 -0.0054618 -0.0090071 -0.035807 -0.036067 -0.086208 -0.061257 -0.082859 -2.307 -0.0041902 -0.0092959 0.0023494 -0.0045984 0.033558 -0.0039046 0.00071903 0.0037271 0.0045938 0 -0.016173 0 0.0034274 0 0.001385 0 0.73374
1.4805 0.0069265 -0.00049804 -0.0087887 -0.011589 -0.004451 0.011586 -0.045898 -0.039292 -0.086678 -0.057043 -0.077147 -2.5146 -0.0016283 -0.0053312 0.0019324 -0.00035828 0.03801 -0.0020848 0.00062426 0.0042772 0.0041483 0 -0.017089 0 0.003463 0 0.0015409 0 0.71923
1.4844 0.0091392 0.0027755 0.0052949 0.0061044 -0.000938 0.025166 -0.042945 -0.03228 -0.06321 -0.038459 -0.050255 -2.7124 -0.00078835 -0.00053261 0.0003476 0.001668 0.036816 0.0016947 0.002223 0.0032476 0.0033952 0 -0.017313 0 0.003483 0 0.0016163 0 0.51321
1.4883 0.0081971 0.0058246 0.011346 0.02002 0.0023785 0.025745 -0.022733 -0.013312 -0.021603 -0.0094513 -0.012277 -2.9193 -0.0027557 0.0018966 -0.0013027 -0.0009486 0.026829 0.0047303 0.0047281 0.001022 0.0022976 0 -0.016719 0 0.0035287 0 0.0016827 0 0.14957
1.4922 0.0071963 0.0098077 0.0087313 0.026057 0.0047833 0.016499 0.010213 0.014941 0.026293 0.022311 0.026031 -3.1425 -0.0053456 0.00096893 -0.0023826 -0.006517 0.0072471 0.0047554 0.0058878 -0.00063856 0.00059188 0 -0.015912 0 0.0035185 0 0.0018895 0 -0.28912
1.4961 0.0096578 0.014603 0.0064407 0.026288 0.0093853 0.0071641 0.044151 0.044998 0.066934 0.048055 0.057321 -3.3676 -0.0052816 -0.0019147 -0.0026572 -0.010215 -0.017304 0.0020435 0.0042928 -0.00048453 -0.0011405 0 -0.015599 0 0.0032562 0 0.0022546 0 -0.70278
1.5 0.017135 0.019545 0.014165 0.025813 0.019324 0.0063995 0.067053 0.067332 0.090503 0.062301 0.077811 -3.5712 -0.0016739 -0.0045302 -0.0019307 -0.0081646 -0.037706 -0.00085771 0.001036 0.00070512 -0.0013726 0 -0.015933 0 0.0026449 0 0.0025843 0 -1.0068
1.5039 0.028062 0.024666 0.032326 0.02772 0.032829 0.015705 0.073434 0.075016 0.094196 0.0654 0.085413 -3.7444 0.0027549 -0.0054348 -9.4611e-05 -0.0010247 -0.045462 -0.0015336 -0.0010236 0.00077642 0.0010311 0 -0.016449 0 0.0018848 0 0.0026228 0 -1.1533
1.5078 0.038817 0.030897 0.051119 0.031162 0.043413 0.029697 0.066031 0.067312 0.081615 0.061747 0.079093 -3.9033 0.0040484 -0.0044142 0.0023981 0.0062472 -0.038326 7.1598e-05 0.00017114 -0.0014709 0.0052633 0 -0.016567 0 0.001395 0 0.002296 0 -1.1392
1.5117 0.046226 0.038923 0.059613 0.033983 0.045915 0.041677 0.05205 0.049864 0.059426 0.055333 0.060516 -4.0756 0.00074906 -0.0019907 0.0043505 0.0084063 -0.021886 0.0017636 0.0038434 -0.0047132 0.0085545 0 -0.016144 0 0.001467 0 0.0018067 0 -1.0043
1.5156 0.049612 0.047987 0.0559 0.036487 0.042312 0.049041 0.038124 0.03153 0.034265 0.047073 0.035789 -4.2743 -0.0046387 0.0010807 0.0044863 0.0042149 -0.0056332 0.0013853 0.0068146 -0.0061318 0.0080935 0 -0.015541 0 0.0019649 0 0.0014734 0 -0.82167
1.5195 0.050933 0.056058 0.048362 0.041904 0.040711 0.054005 0.028119 0.020129 0.011929 0.036439 0.014385 -4.484 -0.0078502 0.0039055 0.0025519 -0.0027202 0.0034116 -0.0010244 0.0060859 -0.0042087 0.0033617 0 -0.015229 0 0.0023944 0 0.0014477 0 -0.67794
1.5234 0.053126 0.061411 0.047255 0.052825 0.047849 0.059945 0.02423 0.019655 -0.0018725 0.025305 0.0049869 -4.6742 -0.0065804 0.0055151 -0.00023023 -0.0071553 0.0043969 -0.0033504 0.0013231 -0.0004589 -0.0032254 0 -0.015356 0 0.0023242 0 0.0015718 0 -0.64522
1.5273 0.058071 0.06417 0.055368 0.067381 0.062454 0.067542 0.028527 0.029988 -0.0016063 0.019403 0.011203 -4.8267 -0.0022366 0.0053117 -0.0019927 -0.0064856 0.00094793 -0.0036282 -0.0048602 0.0018435 -0.0080415 0 -0.015692 0 0.0017858 0 0.0015186 0 -0.75623
1.5313 0.065614 0.066293 0.066839 0.079592 0.076389 0.074389 0.042456 0.048229 0.015848 0.0252 0.030535 -4.9514 0.0016866 0.0035936 -0.0017309 -0.0023973 -0.0038684 -0.0020771 -0.0089503 0.00086413 -0.008897 0 -0.015917 0 0.0012608 0 0.0010982 0 -0.997
1.5352 0.073962 0.069944 0.074363 0.084175 0.082663 0.077899 0.06481 0.070241 0.048306 0.044858 0.057144 -5.0764 0.0027675 0.0014507 -0.00013291 0.0011908 -0.01097 -0.00085363 -0.0090815 -0.0018528 -0.0063806 0 -0.015904 0 0.0012443 0 0.00045675 0 -1.3214
1.5391 0.080851 0.075679 0.076566 0.081489 0.082166 0.078149 0.090816 0.091699 0.087725 0.074016 0.085639 -5.2201 0.0013128 -0.00011602 0.0010567 0.0016677 -0.023791 -0.0017898 -0.0060325 -0.0027973 -0.0029068 0 -0.015728 0 0.001781 0 -1.8628e-05 0 -1.6744
1.543 0.084643 0.081977 0.077955 0.077735 0.082174 0.077788 0.11393 0.10887 0.1234 0.10433 0.11259 -5.3744 -0.00069072 -0.0010465 0.00055265 -0.00044455 -0.043351 -0.004452 -0.002128 -2.6075e-05 -0.00053119 0 -0.015489 0 0.002416 0 -1.6004e-05 0 -2.0064
1.5469 0.085008 0.086462 0.082386 0.079846 0.08814 0.079343 0.12905 0.1194 0.14694 0.12805 0.13511 -5.5121 -0.0017891 -0.0020772 -0.0014705 -0.0026132 -0.064763 -0.0065264 0.000738 0.0046566 0.00047998 0 -0.015206 0 0.0026194 0 0.00043696 0 -2.2703
1.5508 0.083157 0.087698 0.087969 0.089438 0.09738 0.082808 0.13436 0.12267 0.15525 0.14055 0.14897 -5.6125 -0.0020649 -0.0036375 -0.0037281 -0.0028409 -0.07897 -0.006135 0.0022559 0.0071546 0.0012619 0 -0.014912 0 0.0022941 0 0.00098888 0 -2.4151
1.5547 0.08148 0.086178 0.089317 0.10121 0.10145 0.085909 0.13056 0.11925 0.14951 0.13962 0.14892 -5.6786 -0.0022383 -0.0049667 -0.0050355 -0.0011731 -0.078743 -0.0036902 0.0033146 0.004911 0.0028366 0 -0.014778 0 0.0018857 0 0.001244 0 -2.3948
1.5586 0.082403 0.083902 0.084501 0.10718 0.094974 0.08666 0.11892 0.10979 0.13185 0.12443 0.13183 -5.7321 -0.0023118 -0.0045763 -0.0051491 0.00087103 -0.064012 -0.0013748 0.0047378 -0.00054834 0.0050417 0 -0.015029 0 0.0019755 0 0.001062 0 -2.1946
1.5625 0.086714 0.082991 0.078581 0.10311 0.081877 0.085564 0.10051 0.094462 0.10362 0.0969 0.10006 -5.7907 -0.0014927 -0.0018049 -0.004556 0.0019202 -0.041973 -0.00081102 0.006367 -0.0048696 0.0067969 0 -0.015675 0 0.0027185 0 0.00062826 0 -1.856
1.5664 0.092438 0.084294 0.079106 0.091681 0.072286 0.085197 0.077553 0.07404 0.067397 0.06435 0.062242 -5.8514 0.00057648 0.0020965 -0.0036892 0.0017273 -0.022032 -0.0013855 0.0071832 -0.0048029 0.0072201 0 -0.016346 0 0.0036369 0 0.00025773 0 -1.4761
1.5703 0.095416 0.086741 0.087851 0.080001 0.072925 0.087421 0.054944 0.051918 0.030535 0.039097 0.030487 -5.8951 0.0028797 0.0046653 -0.0025608 0.00085362 -0.01001 -0.0010268 0.0062043 -0.0011233 0.0064003 0 -0.016501 0 0.0039712 0 0.00012585 0 -1.1718
1.5742 0.091774 0.087794 0.097568 0.073811 0.080446 0.090725 0.039847 0.034831 0.0057344 0.032571 0.015625 -5.9074 0.0036863 0.0043023 -0.0011736 -0.0001982 -0.006305 0.001355 0.0033616 0.0021678 0.005169 0 -0.015888 0 0.0033012 0 0.00016548 0 -1.0299
1.5781 0.080835 0.084872 0.097779 0.073234 0.08441 0.090282 0.03857 0.030409 0.0057508 0.047279 0.022763 -5.894 0.0022561 0.0017966 -6.9842e-05 -0.0013704 -0.0086458 0.0043756 -0.00028059 0.0015322 0.0042715 0 -0.014848 0 0.0019153 0 0.00019463 0 -1.0721
1.582 0.066291 0.077151 0.084449 0.073283 0.077141 0.08122 0.052687 0.042283 0.034699 0.073596 0.048959 -5.8767 -0.00026072 -0.00028531 -0.00016447 -0.0027521 -0.015747 0.0053389 -0.0030621 -0.0030085 0.0038259 0 -0.014118 0 0.00062663 0 0.00012282 0 -1.2533
1.5859 0.054469 0.066675 0.06428 0.068473 0.061018 0.063028 0.077061 0.066155 0.082263 0.09539 0.08366 -5.8744 -0.0018153 6.9159e-05 -0.0018394 -0.0042007 -0.027725 0.0030007 -0.0036637 -0.0081399 0.0035003 0 -0.014261 0 0.00018961 0 2.6784e-05 0 -1.4861
1.5898 0.050634 0.057798 0.049538 0.05783 0.046505 0.04181 0.1013 0.090508 0.12628 0.10082 0.11205 -5.8869 -0.0014111 0.0024144 -0.0042265 -0.0053925 -0.043012 -0.0009142 -0.0019007 -0.010406 0.0030446 0 -0.015205 0 0.00077951 0 3.3342e-05 0 -1.6735
1.5938 0.05584 0.054856 0.048317 0.046496 0.043178 0.02819 0.11413 0.10256 0.14372 0.089784 0.1209 -5.8962 3.3535e-06 0.0042128 -0.0055823 -0.0061147 -0.055701 -0.003171 0.001089 -0.0091639 0.0025429 0 -0.016304 0 0.0019161 0 0.00014666 0 -1.7386
1.5977 0.066438 0.059416 0.059021 0.042669 0.052248 0.031406 0.10871 0.095942 0.12394 0.072095 0.10505 -5.8826 0.00064689 0.0031844 -0.0046163 -0.0063012 -0.057492 -0.0021874 0.0034391 -0.0067118 0.0021812 0 -0.016863 0 0.002846 0 0.00021208 0 -1.65
1.6016 0.076474 0.069049 0.073125 0.051829 0.066784 0.052932 0.08661 0.074858 0.075902 0.058819 0.071234 -5.8387 -0.00013541 -0.00054512 -0.0016284 -0.0057496 -0.043981 0.00023769 0.0036582 -0.0057722 0.0019088 0 -0.016655 0 0.0030615 0 6.7927e-05 0 -1.4406
1.6055 0.081214 0.078712 0.08248 0.072129 0.078159 0.083957 0.058118 0.051558 0.024423 0.054586 0.035982 -5.771 -0.0011394 -0.0045007 0.0015968 -0.0040317 -0.020131 0.00051801 0.0015726 -0.0069314 0.0014514 0 -0.016 0 0.0025798 0 -0.00025949 0 -1.206
1.6094 0.079505 0.083849 0.08426 0.094318 0.082043 0.10918 0.037939 0.038829 -0.0030708 0.056995 0.017445 -5.6894 -0.00059977 -0.0060223 0.0030763 -0.00097986 0.00075147 -0.003159 -0.0015697 -0.0083773 0.00067551 0 -0.015408 0 0.0018283 0 -0.00051936 0 -1.0681
1.6133 0.073748 0.082921 0.080467 0.10677 0.079256 0.11537 0.037412 0.042538 0.0082094 0.061798 0.02531 -5.5991 0.0018015 -0.0044848 0.0019986 0.0026474 0.0052507 -0.0087104 -0.0039777 -0.0079121 -0.00013923 0 -0.015156 0 0.001285 0 -0.00042007 0 -1.11
1.6172 0.067869 0.077573 0.074551 0.10266 0.072693 0.099515 0.057224 0.059014 0.051907 0.067466 0.055055 -5.5004 0.0043127 -0.0015715 -0.00090033 0.0052053 -0.01042 -0.011652 -0.004565 -0.0051182 -0.00049655 0 -0.015168 0 0.001162 0 0.00011374 0 -1.3183
1.6211 0.064719 0.070667 0.06921 0.084501 0.064694 0.070888 0.085703 0.078346 0.10392 0.074627 0.090533 -5.3954 0.0045965 0.00047486 -0.0040704 0.0052521 -0.036932 -0.0089841 -0.0036143 -0.0016611 -0.00021333 0 -0.015231 0 0.001342 0 0.00083759 0 -1.5778
1.625 0.064397 0.064078 0.066282 0.062426 0.057052 0.045118 0.10507 0.090645 0.13608 0.082182 0.11339 -5.2899 0.0019355 0.00082355 -0.0062107 0.0028897 -0.057896 -0.0019412 -0.0023641 0.00034177 0.00025629 0 -0.015256 0 0.0015588 0 0.0013409 0 -1.7325
1.6289 0.064317 0.058033 0.066566 0.047229 0.051777 0.034036 0.10252 0.090941 0.13219 0.085587 0.11316 -5.1884 -0.0019454 0.00042655 -0.0068523 3.6379e-05 -0.061197 0.0049109 -0.0019289 0.00018315 9.9146e-05 0 -0.015321 0 0.0016389 0 0.0013432 0 -1.6787
1.6328 0.060941 0.052067 0.068354 0.042976 0.050057 0.038335 0.078699 0.080193 0.096743 0.080013 0.091927 -5.0865 -0.0042186 0.00067532 -0.0062932 -0.00087382 -0.046996 0.0073972 -0.0025137 -0.0010375 -0.0011498 0 -0.015506 0 0.00161 0 0.00089845 0 -1.4251
1.6367 0.052207 0.046147 0.066754 0.044831 0.050083 0.048248 0.047018 0.06297 0.050804 0.065172 0.061149 -4.9703 -0.0032225 0.0018923 -0.0052452 0.0011966 -0.026384 0.0049337 -0.003537 -0.0016375 -0.0030944 0 -0.015748 0 0.0016112 0 0.00034812 0 -1.0778
1.6406 0.03921 0.04068 0.056497 0.043737 0.047129 0.051531 0.023876 0.044267 0.017562 0.046245 0.033931 -4.8271 0.00031402 0.0031923 -0.0044912 0.0050145 -0.012123 0.00051379 -0.0043813 -0.00087965 -0.0046692 0 -0.015882 0 0.0017169 0 6.7095e-05 0 -0.76273
1.6445 0.025865 0.03563 0.037196 0.034119 0.037421 0.042529 0.017061 0.027525 0.00737 0.029376 0.017825 -4.6572 0.0039891 0.0037009 -0.0045324 0.0080375 -0.0090266 -0.0021886 -0.0049211 0.0005856 -0.0049569 0 -0.015805 0 0.0018449 0 0.00020149 0 -0.54569
1.6484 0.016538 0.030061 0.015912 0.01832 0.022646 0.025537 0.021202 0.014318 0.012529 0.016263 0.012203 -4.475 0.0055757 0.0036953 -0.0052003 0.0083934 -0.011491 -0.0017947 -0.0053148 0.0015907 -0.0039825 0 -0.015575 0 0.0018402 0 0.00058936 0 -0.40719
1.6523 0.013108 0.022959 0.0029924 0.0042729 0.0099595 0.01036 0.023556 0.0049114 0.015325 0.0037295 0.01068 -4.2991 0.004444 0.0043762 -0.0055448 0.0061984 -0.009617 0.00023398 -0.0054107 0.0016607 -0.0028 0 -0.01535 0 0.001653 0 0.00090645 0 -0.28256
1.6563 0.013658 0.014608 0.0035717 -0.0013068 0.0062352 0.0041869 0.015092 -0.0011617 0.0030384 -0.010984 0.0063543 -4.1376 0.0016674 0.0064801 -0.0043963 0.0032016 0.0015488 0.0014917 -0.0045813 0.0014209 -0.0027176 0 -0.015249 0 0.0014316 0 0.00091442 0 -0.12822
1.6602 0.01396 0.0069511 0.012424 0.001715 0.011525 0.0064114 -0.0022792 -0.0046852 -0.021644 -0.024828 -0.003374 -3.9832 -0.00090296 0.0092054 -0.0014518 0.0012426 0.017375 0.0008371 -0.0023324 0.0018988 -0.0042113 0 -0.015298 0 0.0014196 0 0.00062932 0 0.039365
1.6641 0.010717 0.002226 0.017856 0.0073512 0.018377 0.010159 -0.017813 -0.0063104 -0.042723 -0.029732 -0.014951 -3.8218 -0.0017458 0.010665 0.0020163 0.00091677 0.027236 -0.0010678 0.00089659 0.0034115 -0.006387 0 -0.015476 0 0.0017282 0 0.00029973 0 0.15747
1.668 0.0040212 0.00098344 0.011885 0.0089039 0.018329 0.0085948 -0.020988 -0.0061156 -0.04354 -0.019743 -0.02082 -3.6465 -0.00035938 0.0095508 0.0037364 0.0014491 0.023181 -0.0029153 0.0036877 0.0050449 -0.0074945 0 -0.015773 0 0.0021942 0 0.00022231 0 0.16695
1.6719 -0.0030245 0.0013616 -0.0026237 0.0043433 0.009537 0.00048002 -0.0097767 -0.0036079 -0.01985 0.0020968 -0.014583 -3.4646 0.0025935 0.0064367 0.0021622 0.0016284 0.0065629 -0.0040394 0.0046304 0.0052089 -0.0062093 0 -0.016148 0 0.0024808 0 0.00053016 0 0.058916
1.6758 -0.0071391 0.00044483 -0.014871 -0.0027987 -0.002053 -0.0093833 0.0081729 0.0015382 0.016731 0.024105 0.0037283 -3.2917 0.0056262 0.0034399 -0.0020209 0.00087487 -0.012636 -0.0045351 0.0035223 0.0028823 -0.0027497 0 -0.016453 0 0.0023651 0 0.0011019 0 -0.11167
1.6797 -0.0076644 -0.0034271 -0.016551 -0.0071806 -0.0092115 -0.014643 0.021416 0.0083744 0.046824 0.033858 0.025861 -3.1386 0.0071838 0.0024726 -0.0060796 -0.00034963 -0.023029 -0.0044714 0.0016044 -0.0013944 0.0010712 0 -0.016475 0 0.0019653 0 0.0016523 0 -0.25006
1.6836 -0.0068946 -0.0094166 -0.0098212 -0.0063207 -0.010916 -0.012741 0.022286 0.014121 0.055831 0.026756 0.038955 -3.0023 0.0065387 0.0036541 -0.0072016 -0.00092163 -0.019731 -0.0034565 0.00048724 -0.0055862 0.0030077 0 -0.016104 0 0.0016832 0 0.0019382 0 -0.2667
1.6875 -0.007767 -0.015011 -0.0050862 -0.0022878 -0.012902 -0.0067987 0.010544 0.01488 0.041324 0.0079031 0.032878 -2.8681 0.0042456 0.0052981 -0.0046799 0.00013788 -0.0068261 -0.0012138 0.00070747 -0.0073612 0.0019526 0 -0.015502 0 0.0018797 0 0.0019254 0 -0.11973
1.6914 -0.011125 -0.018024 -0.010797 0.00036442 -0.020548 -0.0029094 -0.008349 0.0074668 0.011193 -0.013532 0.0066289 -2.7204 0.0016758 0.0054466 -0.00041542 0.0028877 0.0070675 0.001559 0.0012936 -0.0056362 -0.0012709 0 -0.015035 0 0.0025459 0 0.0017882 0 0.16395
1.6953 -0.015052 -0.017998 -0.025191 -0.0019099 -0.031611 -0.0053384 -0.027567 -0.0085975 -0.023608 -0.031416 -0.030633 -2.5529 -0.00012267 0.0035448 0.0026962 0.0061109 0.015974 0.0032774 0.00080562 -0.0013501 -0.0045305 0 -0.014998 0 0.0032641 0 0.0017406 0 0.49819
1.6992 -0.016739 -0.016017 -0.037823 -0.0095119 -0.036952 -0.013427 -0.042141 -0.030075 -0.054626 -0.044622 -0.064629 -2.3722 -0.001248 0.00078656 0.0030268 0.0077038 0.020367 0.0027206 -0.0011191 0.0031569 -0.0059443 0 -0.015355 0 0.003513 0 0.0018367 0 0.77392
1.7031 -0.015014 -0.013519 -0.039081 -0.019818 -0.029311 -0.022268 -0.049566 -0.050551 -0.076249 -0.053299 -0.083374 -2.1923 -0.0025948 -0.0010852 0.0011417 0.0058707 0.024679 0.00025969 -0.0032205 0.0057223 -0.0051399 0 -0.015766 0 0.0030732 0 0.0019169 0 0.90493
1.707 -0.011191 -0.011342 -0.028384 -0.028621 -0.011546 -0.026277 -0.048885 -0.062406 -0.083349 -0.05482 -0.08194 -2.0253 -0.0045819 -0.0013606 -0.0012286 0.00056716 0.031172 -0.0023094 -0.0036556 0.0056868 -0.0032328 0 -0.015896 0 0.0021955 0 0.0017564 0 0.85896
1.7109 -0.0076784 -0.0096522 -0.01366 -0.03176 0.0043781 -0.02286 -0.040023 -0.059621 -0.071132 -0.044664 -0.06233 -1.8754 -0.0062651 -0.00089226 -0.002924 -0.005918 0.036095 -0.0033367 -0.0016834 0.003962 -0.0016409 0 -0.015717 0 0.0013953 0 0.0012922 0 0.65913
1.7148 -0.0058939 -0.008317 -0.0035535 -0.026654 0.0074907 -0.01373 -0.02406 -0.040571 -0.038834 -0.021686 -0.030382 -1.7379 -0.005933 -0.0011522 -0.0040438 -0.010074 0.032075 -0.0027927 0.0015883 0.001929 -0.00083915 0 -0.015514 0 0.0010524 0 0.00071683 0 0.36093
1.7188 -0.0054657 -0.0070613 -0.00045166 -0.013722 -0.002293 -0.0033341 -0.003822 -0.00969 0.0062006 0.0079084 0.0066815 -1.6031 -0.0028228 -0.0027331 -0.0051175 -0.0095233 0.015106 -0.0021335 0.0040975 0.00028134 -0.00015412 0 -0.015561 0 0.0011511 0 0.00033322 0 0.027081
1.7227 -0.0051438 -0.0053393 -0.00056031 0.0030294 -0.013965 0.0041516 0.016125 0.023143 0.049036 0.032617 0.040602 -1.4632 0.0017099 -0.0046752 -0.0059417 -0.0048625 -0.0099241 -0.0026403 0.0045256 -0.001114 0.0012989 0 -0.015817 0 0.0013554 0 0.00028476 0 -0.28161
1.7266 -0.0041159 -0.002433 0.0004498 0.017337 -0.015229 0.0071291 0.030458 0.046068 0.073602 0.04262 0.062157 -1.317 0.0049274 -0.0052308 -0.0055388 0.00070873 -0.030571 -0.0039232 0.0032339 -0.002368 0.0035007 0 -0.01594 0 0.0013249 0 0.00041142 0 -0.503
1.7305 -0.002262 0.0019931 0.0029119 0.023941 -0.0031921 0.0068786 0.034887 0.050574 0.071109 0.03582 0.063591 -1.1705 0.0049088 -0.0033994 -0.0033369 0.0039078 -0.034909 -0.0041882 0.0016552 -0.0028442 0.0053413 0 -0.015633 0 0.00098854 0 0.00038843 0 -0.57872
1.7344 0.00066431 0.0074069 0.0042028 0.021846 0.013787 0.006139 0.028185 0.036062 0.044573 0.018178 0.04321 -1.0323 0.0022097 9.7253e-05 -0.00020348 0.0039529 -0.020345 -0.0020995 0.00083824 -0.0015638 0.0055527 0 -0.01498 0 0.00056519 0 4.4988e-05 0 -0.4813
1.7383 0.0055987 0.012714 0.0032623 0.015022 0.024224 0.0073461 0.013522 0.010686 0.0066615 -0.0010276 0.0086045 -0.90559 -0.00066517 0.0032408 0.0019763 0.0028555 0.0039432 0.0016203 0.0005738 0.0015182 0.0038704 0 -0.014439 0 0.00035483 0 -0.00042927 0 -0.24884
1.7422 0.013445 0.017298 0.0029543 0.0097268 0.023606 0.011768 -0.002012 -0.012616 -0.026975 -0.014308 -0.025286 -0.78442 -0.0015646 0.0041948 0.0019337 0.0030897 0.023219 0.0045565 -0.00013851 0.0047702 0.0013159 0 -0.014472 0 0.00050499 0 -0.00060868 0 0.0072573
1.7461 0.02365 0.021779 0.0075348 0.010468 0.017402 0.01967 -0.010186 -0.02279 -0.044225 -0.017775 -0.043225 -0.65566 -0.00058844 0.0026312 0.00023394 0.004861 0.027362 0.0047306 -0.0018766 0.0057826 -0.00065433 0 -0.015139 0 0.00093832 0 -0.0002102 0 0.14366
1.75 0.033749 0.027539 0.01814 0.01773 0.01524 0.030669 -0.0056739 -0.015908 -0.039723 -0.010169 -0.03743 -0.50743 0.00025509 -0.0001327 -0.0012266 0.0057388 0.017088 0.002485 -0.0040931 0.0033976 -0.0013125 0 -0.016034 0 0.0014588 0 0.00060358 0 0.058399
1.7539 0.0408 0.035248 0.031285 0.028911 0.02256 0.043502 0.011093 0.0042863 -0.014807 0.0078881 -0.010732 -0.33698 -0.00072812 -0.0022233 -0.001004 0.0031937 0.0015592 0.00024651 -0.0055707 -0.00099297 -0.0010656 0 -0.016588 0 0.0019088 0 0.0012907 0 -0.2525
1.7578 0.043694 0.043808 0.041895 0.040965 0.037176 0.055521 0.034392 0.030281 0.024003 0.033062 0.026547 -0.15197 -0.0030499 -0.0025936 0.00060924 -0.0023778 -0.010085 0.00028089 -0.0054887 -0.0043236 -0.00081599 0 -0.016479 0 0.0022425 0 0.0013417 0 -0.69572
1.7617 0.044202 0.050889 0.047553 0.052055 0.052473 0.063052 0.056858 0.055668 0.066868 0.058792 0.062922 0.036208 -0.0044175 -0.0016163 0.0020648 -0.0072861 -0.015903 0.0025034 -0.0040196 -0.0043591 -0.0010036 0 -0.015805 0 0.0024904 0 0.00069622 0 -1.1366
1.7656 0.045618 0.054749 0.049763 0.061113 0.06288 0.063316 0.073594 0.077216 0.10302 0.077515 0.090527 0.22134 -0.0030014 -0.0005319 0.0022286 -0.0075409 -0.021082 0.0044224 -0.0019671 -0.0016074 -0.0012899 0 -0.014941 0 0.0026837 0 -0.00020302 0 -1.4679
1.7695 0.050045 0.055693 0.051567 0.066698 0.066604 0.05691 0.083699 0.093322 0.12391 0.084961 0.106 0.40631 0.0006583 -0.00032742 0.0014391 -0.0025489 -0.031209 0.0033466 1.2406e-05 0.0011868 -0.0011131 0 -0.014257 0 0.0028154 0 -0.00077134 0 -1.645
1.7734 0.056714 0.055771 0.054631 0.067223 0.064769 0.04863 0.088513 0.10152 0.12595 0.08276 0.10888 0.5992 0.004001 -0.00099109 0.0008627 0.0040606 -0.045322 -0.0010985 0.0017145 0.001566 -0.00043633 0 -0.013934 0 0.0028546 0 -0.0007485 0 -1.6764
1.7773 0.062757 0.056982 0.058692 0.062721 0.059677 0.045125 0.08881 0.098423 0.11143 0.076425 0.10038 0.80586 0.0047095 -0.0016524 0.00094421 0.0074606 -0.055273 -0.0063824 0.0029744 -0.00044358 0.00014203 0 -0.013959 0 0.0027769 0 -0.00036557 0 -1.5943
1.7813 0.065645 0.059641 0.062948 0.056098 0.054316 0.050407 0.083915 0.082835 0.086779 0.070214 0.083495 1.0257 0.0026888 -0.0013529 0.00077098 0.0057765 -0.052248 -0.0089321 0.0031886 -0.0025242 2.4711e-05 0 -0.014202 0 0.0025811 0 -8.13e-05 0 -1.4356
1.7852 0.065075 0.062354 0.066829 0.051908 0.052205 0.062517 0.073433 0.058965 0.059559 0.063813 0.063241 1.254 -8.2541e-05 0.0002366 -0.00082443 0.0014792 -0.034837 -0.0068623 0.0015412 -0.0024067 -0.00070081 0 -0.014493 0 0.0022927 0 -0.00014338 0 -1.2417
1.7891 0.062784 0.063417 0.069122 0.053136 0.055689 0.074303 0.059438 0.036071 0.036206 0.054213 0.045393 1.4867 -0.0015293 0.0026436 -0.0035811 -0.0012417 -0.011521 -0.0013596 -0.0021064 -3.8957e-05 -0.0012707 0 -0.014678 0 0.0019677 0 -0.00037668 0 -1.0609
1.793 0.060753 0.062202 0.067394 0.058817 0.063276 0.078247 0.046447 0.023625 0.02126 0.04086 0.034056 1.7236 -0.0012588 0.0049415 -0.0055164 -0.00050254 0.0048489 0.004243 -0.0065699 0.002525 -0.00094549 0 -0.014698 0 0.0016891 0 -0.00037704 0 -0.93582
1.7969 0.059597 0.059305 0.059845 0.064805 0.069201 0.071831 0.038845 0.025398 0.017292 0.028582 0.030185 1.9655 -0.00048123 0.0062541 -0.0046454 0.001781 0.0062202 0.0067912 -0.0097864 0.0033315 0.00031361 0 -0.014639 0 0.0015397 0 8.8597e-05 0 -0.88454
1.8008 0.058449 0.055626 0.048474 0.067077 0.067215 0.05924 0.038133 0.037231 0.024422 0.024762 0.032381 2.2115 -0.00038214 0.0061137 -0.0011463 0.0022797 -0.0052672 0.0052306 -0.010182 0.002552 0.0018492 0 -0.014689 0 0.0015525 0 0.00085481 0 -0.89364
1.8047 0.056091 0.051547 0.039579 0.064524 0.0561 0.048014 0.042562 0.050405 0.039608 0.033054 0.038925 2.4591 -0.0007592 0.0046131 0.0023154 -3.0384e-05 -0.019827 0.00094275 -0.0078236 0.0022531 0.002912 0 -0.014959 0 0.0016755 0 0.0015042 0 -0.9339
1.8086 0.052043 0.046988 0.03933 0.058826 0.041576 0.043306 0.049193 0.057833 0.057033 0.049576 0.048704 2.7086 -0.00029851 0.0023967 0.0027369 -0.0026627 -0.028048 -0.0033705 -0.0042964 0.0041112 0.0031926 0 -0.015337 0 0.0017919 0 0.0017325 0 -0.98268
1.8125 0.046705 0.041987 0.04753 0.051957 0.031945 0.044309 0.05596 0.058059 0.070335 0.065294 0.060059 2.967 0.0019219 0.00046518 -0.00044314 -0.0021702 -0.027607 -0.0052794 -0.0014014 0.0073487 0.0027905 0 -0.015532 0 0.0017975 0 0.0015837 0 -1.0295
1.8164 0.040771 0.036896 0.055885 0.044209 0.030908 0.045478 0.0616 0.054238 0.075478 0.072355 0.069193 3.2444 0.0053403 -0.00024988 -0.0045822 0.0021634 -0.023428 -0.0037833 0.00017183 0.0089847 0.0018437 0 -0.015335 0 0.0016792 0 0.0013487 0 -1.0597
1.8203 0.034708 0.031942 0.053857 0.034745 0.034308 0.041229 0.06399 0.049748 0.072017 0.06857 0.070705 3.5463 0.0083259 0.00059916 -0.0059581 0.0072976 -0.021797 0.00034023 0.0010365 0.0062812 0.00042678 0 -0.014848 0 0.0015315 0 0.0012532 0 -1.0386
1.8242 0.028698 0.026805 0.037823 0.023804 0.034128 0.0302 0.059529 0.044769 0.061689 0.056546 0.060658 3.8671 0.0095763 0.0025363 -0.0029393 0.0091845 -0.023956 0.0049646 0.0021228 -0.00079394 -0.0010866 0 -0.014445 0 0.0014924 0 0.0012524 0 -0.92016
1.8281 0.022746 0.020922 0.01511 0.013765 0.026018 0.015876 0.045194 0.036708 0.045818 0.039495 0.039693 4.1923 0.009021 0.0045702 0.0026456 0.0065745 -0.024778 0.0076436 0.0035796 -0.0092364 -0.0017402 0 -0.014439 0 0.0016454 0 0.0011271 0 -0.68079
1.832 0.016577 0.014282 -0.0015233 0.0074858 0.013037 0.0035972 0.021779 0.023514 0.024241 0.018723 0.013109 4.5078 0.0074087 0.0058779 0.0071217 0.0020828 -0.01748 0.0068975 0.0046556 -0.015 -0.00047537 0 -0.014775 0 0.0019597 0 0.00076738 0 -0.34782
1.8359 0.0094711 0.0076796 -0.0045823 0.0053735 0.0020832 -0.0033812 -0.0049977 0.0064072 -0.0029669 -0.0047697 -0.01243 4.8103 0.005202 0.0062918 0.008008 -0.00049674 -0.00018561 0.0031286 0.0046126 -0.01559 0.0027295 0 -0.01507 0 0.0023139 0 0.00034106 0 0.0074568
1.8398 0.00057204 0.0018455 0.0018756 0.004214 -0.0031369 -0.0058379 -0.027242 -0.010457 -0.032646 -0.027239 -0.032609 5.1073 0.0020825 0.0061433 0.0057308 0.00013091 0.021353 -0.0015096 0.003665 -0.01133 0.0061252 0 -0.015002 0 0.002582 0 0.00016447 0 0.30948
1.8438 -0.010297 -0.0037686 0.0060729 -0.00072055 -0.005394 -0.007589 -0.039557 -0.022794 -0.057707 -0.042225 -0.04628 5.4087 -0.002387 0.005647 0.0026596 0.0017901 0.037187 -0.0044279 0.0029342 -0.0047499 0.0069232 0 -0.014674 0 0.0027207 0 0.00039357 0 0.51772
1.8477 -0.022021 -0.011114 -0.0011348 -0.011959 -0.010333 -0.012754 -0.041799 -0.028778 -0.069927 -0.044815 -0.053193 5.7161 -0.007697 0.0045333 0.00065837 0.0014273 0.040053 -0.004324 0.0034226 0.0010213 0.0033324 0 -0.014556 0 0.002791 0 0.00084124 0 0.63427
1.8516 -0.032645 -0.022036 -0.018857 -0.027772 -0.020132 -0.023269 -0.03788 -0.029521 -0.064839 -0.036331 -0.05189 6.0206 -0.01213 0.0024272 -0.00042482 -0.0015304 0.030318 -0.0020397 0.0050234 0.0037001 -0.0036623 0 -0.01502 0 0.0028916 0 0.0011116 0 0.68164
1.8555 -0.040786 -0.036339 -0.038024 -0.043492 -0.031343 -0.037949 -0.032324 -0.027806 -0.04526 -0.024488 -0.040941 6.3108 -0.013694 -0.00035216 -0.0020425 -0.004564 0.015403 0.00018808 0.0065606 0.0026407 -0.010476 0 -0.015902 0 0.0030469 0 0.00093716 0 0.68213
1.8594 -0.046842 -0.05135 -0.049992 -0.054936 -0.039198 -0.053283 -0.02806 -0.026759 -0.02087 -0.018312 -0.022922 6.5834 -0.011471 -0.002515 -0.0049633 -0.0047815 0.0044984 0.00054463 0.0068361 -0.00099587 -0.013261 0 -0.016563 0 0.0031346 0 0.00040759 0 0.66295
1.8633 -0.052772 -0.063661 -0.053614 -0.060997 -0.043598 -0.065372 -0.027059 -0.029339 -0.0040795 -0.022275 -0.0067946 6.8463 -0.006266 -0.0026227 -0.0081118 -0.0020466 0.0028855 -0.00095249 0.0056663 -0.0047287 -0.010694 0 -0.016441 0 0.0029365 0 -0.00011834 0 0.67551
1.8672 -0.060467 -0.071654 -0.05487 -0.063678 -0.050017 -0.072093 -0.032009 -0.038024 -0.0046648 -0.034847 -0.0048237 7.1107 -0.00014458 -0.0004585 -0.0093751 0.00082703 0.009931 -0.0026191 0.0039173 -0.0060316 -0.0049661 0 -0.015593 0 0.0023114 0 -0.00032388 0 0.79405
1.8711 -0.07014 -0.076576 -0.060669 -0.0662 -0.063891 -0.074385 -0.046051 -0.053866 -0.025845 -0.052147 -0.024943 7.3808 0.0046028 0.0023954 -0.0075463 0.0010524 0.021549 -0.0026659 0.0025551 -0.0040077 -0.00010108 0 -0.014704 0 0.0013815 0 -0.00016926 0 1.0758
1.875 -0.080202 -0.081234 -0.073284 -0.071123 -0.084146 -0.075792 -0.069996 -0.075329 -0.063215 -0.072261 -0.064283 7.6488 0.006347 0.0036095 -0.003523 -0.00113 0.034343 -0.00076139 0.0017077 -0.00028427 0.0010322 0 -0.014517 0 0.00056112 0 0.00015879 0 1.5083
1.8789 -0.088713 -0.087595 -0.089937 -0.079616 -0.10281 -0.08024 -0.099702 -0.098337 -0.10654 -0.095515 -0.10954 7.9006 0.004575 0.0021114 0.00035534 -0.0026722 0.047724 0.0017644 0.00070538 0.0019623 -0.0013913 0 -0.015195 0 0.00034109 0 0.00049978 0 1.9948
1.8828 -0.095016 -0.095465 -0.10631 -0.091532 -0.11165 -0.089362 -0.12689 -0.11817 -0.1436 -0.12072 -0.1446 8.1277 5.9491e-05 -0.00073729 0.0022059 -0.0010437 0.06252 0.0031898 -0.00094407 0.00051384 -0.0047473 0 -0.016194 0 0.0009314 0 0.00089152 0 2.4003
1.8867 -0.10003 -0.10324 -0.11955 -0.10549 -0.10967 -0.10132 -0.1436 -0.13187 -0.16485 -0.14214 -0.15988 8.3321 -0.0052226 -0.0020594 0.0020592 0.0027995 0.077887 0.0029398 -0.0026771 -0.0038301 -0.0062919 0 -0.016747 0 0.0020303 0 0.0014731 0 2.6294
1.8906 -0.10513 -0.10968 -0.12839 -0.11894 -0.10413 -0.11223 -0.14694 -0.13903 -0.16691 -0.15153 -0.15649 8.5234 -0.0087043 0.00010546 0.0016708 0.005057 0.089824 0.0019998 -0.003093 -0.0076653 -0.0051476 0 -0.016498 0 0.0029516 0 0.0022251 0 2.6761
1.8945 -0.11082 -0.11493 -0.13208 -0.12883 -0.1041 -0.11917 -0.14034 -0.14043 -0.15335 -0.14446 -0.14291 8.7083 -0.008478 0.0049488 0.0029268 0.0029168 0.093153 0.0018858 -0.0012197 -0.007846 -0.0024377 0 -0.015704 0 0.003083 0 0.0028475 0 2.6083
1.8984 -0.11665 -0.12001 -0.13074 -0.13318 -0.11274 -0.12253 -0.1305 -0.13632 -0.13207 -0.12511 -0.12782 8.884 -0.0045769 0.009367 0.0061799 -0.0022579 0.085591 0.0031678 0.0023021 -0.0043637 0.00014595 0 -0.014901 0 0.0023565 0 0.0029527 0 2.5091
1.9023 -0.12213 -0.12568 -0.12696 -0.13253 -0.12533 -0.12553 -0.12303 -0.12672 -0.11129 -0.10484 -0.11552 9.0403 0.00078419 0.010475 0.00981 -0.005799 0.070514 0.004896 0.005301 -0.00048877 0.0017829 0 -0.014417 0 0.0013417 0 0.0024296 0 2.4295
1.9063 -0.12753 -0.13183 -0.12585 -0.12998 -0.13451 -0.13152 -0.12031 -0.1139 -0.096574 -0.095143 -0.10668 9.1676 0.0045317 0.0079828 0.011306 -0.0040811 0.055784 0.0054106 0.0055431 0.00017775 0.0027269 0 -0.014214 0 0.00084348 0 0.0016197 0 2.3875
1.9102 -0.13334 -0.13775 -0.13165 -0.12941 -0.137 -0.14106 -0.12239 -0.10391 -0.090898 -0.10069 -0.10237 9.2639 0.0048358 0.0043188 0.0090743 0.0018369 0.04918 0.0037711 0.0024656 -0.0029016 0.0034371 0 -0.014128 0 0.0012932 0 0.0010921 0 2.3988
1.9141 -0.13913 -0.14257 -0.14334 -0.13307 -0.13565 -0.15122 -0.12892 -0.10445 -0.096232 -0.11786 -0.10613 9.335 0.0023495 0.0023949 0.0037181 0.0069639 0.053744 0.00055622 -0.0022538 -0.0066143 0.0038154 0 -0.014171 0 0.0024209 0 0.0011785 0 2.4919
1.918 -0.14302 -0.14516 -0.15389 -0.14019 -0.13551 -0.15744 -0.13963 -0.11939 -0.11405 -0.13881 -0.12163 9.3889 -0.00048984 0.0030583 -0.0021254 0.0069758 0.066495 -0.0025876 -0.0058017 -0.0071028 0.003409 0 -0.01451 0 0.0034881 0 0.0016892 0 2.6852
1.9219 -0.14294 -0.14414 -0.15503 -0.14736 -0.13854 -0.15632 -0.15312 -0.14446 -0.14317 -0.15678 -0.14799 9.4307 -0.0015316 0.0045302 -0.0053652 0.0022849 0.08122 -0.0041782 -0.0061693 -0.003458 0.0022471 0 -0.015171 0 0.0038892 0 0.0020919 0 2.9473
1.9258 -0.13856 -0.13864 -0.14409 -0.15033 -0.14209 -0.14734 -0.16606 -0.16834 -0.17677 -0.16809 -0.17726 9.4609 -0.00056313 0.0042808 -0.0044858 -0.0023781 0.092786 -0.0038688 -0.0034463 0.0013538 0.0012375 0 -0.015846 0 0.0036136 0 0.0020135 0 3.1878
1.9297 -0.13218 -0.12972 -0.12675 -0.14606 -0.14211 -0.13296 -0.17395 -0.17935 -0.20237 -0.17082 -0.19709 9.4777 0.000867 0.001555 -0.00063759 -0.0024957 0.099414 -0.0024723 0.00045164 0.0032703 0.0015145 0 -0.016089 0 0.0031793 0 0.0016027 0 3.2976
1.9336 -0.12731 -0.12089 -0.11319 -0.13439 -0.13728 -0.11767 -0.17324 -0.17268 -0.20676 -0.16341 -0.19721 9.4798 0.0011793 -0.001791 0.0030964 0.0019816 0.1015 -0.0011895 0.0032933 0.00096489 0.0033004 0 -0.015747 0 0.003117 0 0.0014024 0 3.213
1.9375 -0.12608 -0.11652 -0.11047 -0.11882 -0.13005 -0.10677 -0.16298 -0.15267 -0.18365 -0.14579 -0.17522 9.4659 0.00036144 -0.0028895 0.0038909 0.0067685 0.098872 -0.00074414 0.0040562 -0.0029509 0.0054616 0 -0.015173 0 0.0034821 0 0.0018318 0 2.9532
1.9414 -0.12762 -0.11874 -0.11771 -0.10574 -0.1244 -0.10484 -0.145 -0.12861 -0.13884 -0.1218 -0.13815 9.4333 -7.4331e-05 -0.00043785 0.0012849 0.0075732 0.089832 -0.0010283 0.0033582 -0.0044604 0.00634 0 -0.014953 0 0.0038333 0 0.0027582 0 2.607
1.9453 -0.12905 -0.12549 -0.12742 -0.10171 -0.12293 -0.11349 -0.12341 -0.10842 -0.088798 -0.099411 -0.099175 9.378 0.001295 0.0040313 -0.0024462 0.0043156 0.073418 -0.0013548 0.0026309 -0.0018939 0.0051906 0 -0.015359 0 0.003684 0 0.0035724 0 2.2859
1.9492 -0.12804 -0.13171 -0.13138 -0.10945 -0.12584 -0.12953 -0.10406 -0.095557 -0.053148 -0.087096 -0.071849 9.2968 0.0041669 0.0072516 -0.0040529 0.0010738 0.052888 -0.0010147 0.0028196 0.0027152 0.0028976 0 -0.016075 0 0.0029935 0 0.0037152 0 2.0807
1.9531 -0.12473 -0.13314 -0.12597 -0.12532 -0.13173 -0.14515 -0.093698 -0.090635 -0.045468 -0.088772 -0.065003 9.1903 0.0064195 0.0067178 -0.001885 0.0018386 0.036485 0.00022337 0.0036444 0.0058265 0.0012446 0 -0.016477 0 0.0022375 0 0.0031729 0 2.0425
1.957 -0.12138 -0.12945 -0.11379 -0.14062 -0.13835 -0.15158 -0.097559 -0.094446 -0.067596 -0.10152 -0.080019 9.0627 0.0057242 0.0025337 0.0027955 0.0063133 0.033442 0.00189 0.0039099 0.0058031 0.0013367 0 -0.016208 0 0.0019897 0 0.0024768 0 2.1779
1.9609 -0.12003 -0.12397 -0.10147 -0.14688 -0.14269 -0.14449 -0.11561 -0.10801 -0.10966 -0.11816 -0.11083 8.9189 0.0015154 -0.0027344 0.0068455 0.0099748 0.047449 0.002958 0.0025246 0.0041665 0.002566 0 -0.015507 0 0.0024059 0 0.002206 0 2.443
1.9648 -0.12052 -0.12025 -0.095884 -0.14154 -0.14158 -0.12748 -0.14036 -0.12934 -0.15486 -0.13227 -0.14621 8.7613 -0.004329 -0.0059003 0.0077365 0.0084288 0.072746 0.0023556 -0.00058556 0.0036561 0.0030615 0 -0.014962 0 0.0030857 0 0.0024649 0 2.7425
1.9688 -0.1205 -0.11881 -0.10057 -0.1295 -0.13348 -0.11011 -0.15935 -0.151 -0.18636 -0.14135 -0.17366 8.5886 -0.0086589 -0.005235 0.0054128 0.0018599 0.096656 -0.00031482 -0.0043246 0.0052758 0.0012699 0 -0.014959 0 0.003435 0 0.0028285 0 2.953
1.9727 -0.11735 -0.11703 -0.11323 -0.11871 -0.12036 -0.10133 -0.1622 -0.16243 -0.19373 -0.14599 -0.18398 8.3991 -0.0091738 -0.0014043 0.0020257 -0.004777 0.10741 -0.0042604 -0.0070972 0.007353 -0.0026454 0 -0.015356 0 0.0031947 0 0.002803 0 2.9766
1.9766 -0.11023 -0.11213 -0.12556 -0.11339 -0.10722 -0.10288 -0.14746 -0.15645 -0.17676 -0.14654 -0.17456 8.1925 -0.0059315 0.003132 -4.9398e-05 -0.0061066 0.10159 -0.0076556 -0.0078053 0.0073899 -0.0067421 0 -0.015693 0 0.0026567 0 0.0023457 0 2.7942
1.9805 -0.10064 -0.10403 -0.12687 -0.11061 -0.098559 -0.10804 -0.12352 -0.13441 -0.14489 -0.14126 -0.14977 7.9702 -0.001219 0.0056823 -7.6077e-05 -0.0011633 0.085445 -0.0085969 -0.0065053 0.0046222 -0.0086244 0 -0.015686 0 0.0023874 0 0.0019312 0 2.4741
1.9844 -0.09112 -0.095349 -0.11076 -0.1035 -0.094642 -0.10714 -0.10209 -0.1053 -0.1116 -0.12736 -0.118 7.7319 0.0020367 0.0048678 0.00084009 0.0057907 0.069063 -0.0063488 -0.004333 0.00065644 -0.007141 0 -0.015487 0 0.002723 0 0.0020873 0 2.1212
1.9883 -0.083542 -0.088534 -0.080999 -0.088327 -0.091212 -0.095474 -0.08922 -0.079255 -0.08632 -0.10386 -0.08692 7.4747 0.0021776 0.0013334 0.0011158 0.0091309 0.058253 -0.0019896 -0.0027838 -0.0022612 -0.0032113 0 -0.01547 0 0.0034875 0 0.0028478 0 1.8033
1.9922 -0.07814 -0.083387 -0.051039 -0.068925 -0.08351 -0.07735 -0.081473 -0.061059 -0.06906 -0.073423 -0.060248 7.1954 -0.00023106 -0.0027216 0.00017243 0.0067302 0.050858 0.0021369 -0.0028098 -0.0033285 0.0007679 0 -0.015776 0 0.0041583 0 0.0036623 0 1.5172
1.9961 -0.073807 -0.077459 -0.035701 -0.05433 -0.071016 -0.062824 -0.070595 -0.049152 -0.052298 -0.041772 -0.03792 6.8963 -0.0029896 -0.0049354 -0.0012713 0.0013684 0.040466 0.0038929 -0.0042735 -0.00345 0.0024821 0 -0.016125 0 0.0043034 0 0.0038714 0 1.2234
2 -0.069018 -0.068846 -0.040309 -0.051417 -0.058247 -0.059647 -0.052496 -0.04008 -0.029526 -0.015743 -0.01934 6.5869 -0.0039384 -0.0042819 -0.0020868 -0.002331 0.024074 0.0027166 -0.0060675 -0.0036632 0.001174 0 -0.016098 0 0.0038993 0 0.0033126 0 0.91549
2.0039 -0.062623 -0.058334 -0.056002 -0.058904 -0.050562 -0.066903 -0.032405 -0.033364 -0.0038884 -0.0013366 -0.0066457 6.2795 -0.0025105 -0.0016777 -0.0017213 -0.0022614 0.0067892 -0.00010545 -0.0068279 -0.0037238 -0.0018989 0 -0.015602 0 0.0032888 0 0.0024824 0 0.65697
2.0078 -0.054223 -0.048633 -0.065977 -0.067866 -0.048952 -0.075377 -0.021406 -0.03188 0.011089 -0.0021929 -0.0048658 5.9804 -2.2111e-05 0.00079495 -0.0003726 -0.00034318 -0.00097227 -0.0024251 -0.0058338 -0.0025241 -0.0042958 0 -0.015035 0 0.0028711 0 0.0020957 0 0.54577
2.0117 -0.044329 -0.041582 -0.05829 -0.068238 -0.048971 -0.074309 -0.027241 -0.037784 0.0009485 -0.017977 -0.018238 5.684 0.0015221 0.0015214 0.0015177 -2.8655e-05 0.0081499 -0.0026895 -0.003558 0.00019123 -0.0040015 0 -0.014975 0 0.0028183 0 0.0024425 0 0.63322
2.0156 -0.034394 -0.036408 -0.034932 -0.055911 -0.044964 -0.059269 -0.047255 -0.048668 -0.036584 -0.042953 -0.045197 5.3755 0.0011488 0.00055458 0.0036485 -0.0025429 0.031397 -0.00080631 -0.0014858 0.0029246 -0.00080646 0 -0.015663 0 0.0030311 0 0.0031356 0 0.86646
2.0195 -0.026518 -0.030961 -0.0097659 -0.035034 -0.035474 -0.035338 -0.06935 -0.058124 -0.0856 -0.066495 -0.07611 5.042 -0.00029075 -0.0006317 0.0056952 -0.0056311 0.056222 0.0020673 -0.0012206 0.0035965 0.0034605 0 -0.016774 0 0.0032985 0 0.0034711 0 1.1052
2.0234 -0.022646 -0.024601 0.0026136 -0.014608 -0.024582 -0.0136 -0.079885 -0.060237 -0.11923 -0.077018 -0.096323 4.683 -0.00098323 -0.00062158 0.0070189 -0.0059171 0.068164 0.0044297 -0.0033543 0.0016824 0.0060884 0 -0.017669 0 0.0034695 0 0.0030612 0 1.2012
2.0273 -0.023532 -0.019575 -0.0024597 -0.0027322 -0.018005 -0.0038861 -0.0721 -0.053522 -0.11595 -0.06813 -0.093461 4.3119 5.7834e-05 0.00058709 0.006909 -0.0023904 0.060335 0.0052606 -0.0068438 -0.0010253 0.0053285 0 -0.017884 0 0.0034977 0 0.0021626 0 1.082
2.0313 -0.028167 -0.019196 -0.017907 -0.0026995 -0.017968 -0.0089645 -0.049111 -0.040745 -0.073486 -0.042996 -0.064767 3.9465 0.0019267 0.0016237 0.0053104 0.0024655 0.037393 0.004311 -0.009442 -0.0020307 0.0016473 0 -0.017423 0 0.0033841 0 0.0014266 0 0.7821
2.0352 -0.034203 -0.024532 -0.032112 -0.01254 -0.021851 -0.023726 -0.020655 -0.025589 -0.010482 -0.013167 -0.019823 3.5964 0.0025753 0.0011405 0.0032026 0.0049527 0.011452 0.0019729 -0.0090904 -0.00057597 -0.0025826 0 -0.016645 0 0.0031347 0 0.0013294 0 0.41407
2.0391 -0.039183 -0.032932 -0.037963 -0.026897 -0.025523 -0.039124 0.0026725 -0.010279 0.044605 0.0080127 0.023345 3.2571 0.00079571 -0.00080711 0.0019606 0.0035591 -0.0062873 -0.00091869 -0.0054347 0.0016276 -0.0048144 0 -0.01593 0 0.0027855 0 0.0018049 0 0.11004
2.043 -0.041765 -0.03992 -0.036412 -0.039517 -0.027546 -0.04771 0.01355 0.0032939 0.06909 0.012873 0.046758 2.9145 -0.002409 -0.0027649 0.0021169 0.00020041 -0.011576 -0.0032504 -0.00034264 0.0022013 -0.0041963 0 -0.01543 0 0.0024357 0 0.0023757 0 -0.027236
2.0469 -0.042092 -0.042675 -0.033263 -0.04562 -0.02986 -0.047225 0.009207 0.010962 0.056076 0.0024573 0.040898 2.5571 -0.0044771 -0.0032601 0.0027846 -0.001758 -0.0069586 -0.0039487 0.0031578 0.00058963 -0.0020969 0 -0.015085 0 0.0022076 0 0.0026028 0 0.049858
2.0508 -0.041207 -0.04181 -0.033595 -0.043907 -0.034566 -0.040612 -0.008809 0.0064827 0.014516 -0.01647 0.0086093 2.1837 -0.0035184 -0.00215 0.0025217 -0.00065402 0.002952 -0.002544 0.002962 -0.0013802 -0.00083507 0 -0.014786 0 0.0021457 0 0.0024176 0 0.32474
2.0547 -0.040069 -0.040009 -0.038678 -0.037395 -0.040622 -0.033199 -0.035122 -0.013859 -0.037872 -0.037055 -0.037133 1.8022 -0.00011422 -0.00056582 0.00094911 0.0021713 0.015706 0.00035419 -0.00048547 -0.0014896 -0.0016519 0 -0.014484 0 0.002161 0 0.0020671 0 0.71847
2.0586 -0.03895 -0.039221 -0.046416 -0.031873 -0.044247 -0.029226 -0.061659 -0.045877 -0.082981 -0.055625 -0.07977 1.4214 0.003028 0.00044527 -0.00052413 0.0039832 0.031119 0.0031991 -0.0043733 0.00042005 -0.0036463 0 -0.014187 0 0.0021035 0 0.001796 0 1.1089
2.0625 -0.037578 -0.039274 -0.053251 -0.032163 -0.042722 -0.029798 -0.080272 -0.077067 -0.10811 -0.070593 -0.10625 1.0436 0.0033281 0.001085 0.00017414 0.00339 0.048059 0.0043997 -0.0055891 0.0021646 -0.0046015 0 -0.013927 0 0.0019143 0 0.001612 0 1.3732
2.0664 -0.035728 -0.03899 -0.05574 -0.038611 -0.037578 -0.033126 -0.08624 -0.093206 -0.10867 -0.079594 -0.1113 0.6635 0.00047679 0.0024529 0.0036648 0.001498 0.061989 0.0033758 -0.0031897 0.0014771 -0.0029964 0 -0.013779 0 0.0017104 0 0.0013498 0 1.4395
2.0703 -0.033726 -0.038125 -0.051967 -0.046798 -0.03373 -0.036471 -0.08034 -0.087605 -0.088541 -0.078926 -0.097566 0.27386 -0.0034264 0.0049968 0.0080318 0.00052101 0.066453 0.00090035 0.00071479 -0.0015185 0.00055887 0 -0.013881 0 0.0017033 0 0.00092079 0 1.3191
2.0742 -0.032442 -0.037845 -0.043159 -0.0511 -0.035248 -0.038307 -0.067684 -0.065656 -0.05801 -0.06655 -0.07257 -0.12894 -0.0057352 0.0074794 0.010009 0.0014246 0.057694 -0.0016046 0.0025454 -0.0042451 0.0037291 0 -0.014359 0 0.0020116 0 0.00046602 0 1.093
2.0781 -0.032815 -0.039265 -0.034212 -0.049241 -0.041827 -0.03924 -0.054027 -0.04074 -0.029205 -0.045648 -0.044772 -0.54412 -0.0053046 0.0077896 0.0075979 0.0030034 0.038383 -0.0032073 0.00017727 -0.0041751 0.0043444 0 -0.015164 0 0.0025362 0 0.00024995 0 0.86122
2.082 -0.035214 -0.041872 -0.03119 -0.043853 -0.049242 -0.041161 -0.042409 -0.024717 -0.010563 -0.024574 -0.020683 -0.96993 -0.0029351 0.0050303 0.0018458 0.0032108 0.016878 -0.004007 -0.0051702 -0.001368 0.0021178 0 -0.015997 0 0.0030196 0 0.00040976 0 0.68994
2.0859 -0.039064 -0.043734 -0.036476 -0.039721 -0.053097 -0.04535 -0.032603 -0.020557 -0.0036772 -0.01223 -0.0039845 -1.4065 -0.00014755 0.00082214 -0.003809 0.0012985 0.0022437 -0.0046262 -0.0097616 0.001569 -0.0012719 0 -0.01645 0 0.003238 0 0.0008112 0 0.59149
2.0898 -0.042958 -0.043334 -0.045688 -0.039436 -0.052181 -0.050993 -0.023299 -0.022663 -0.0048721 -0.012392 0.003764 -1.8546 0.0021864 -0.0016903 -0.0060934 -0.0013717 -0.0011434 -0.0052578 -0.010363 0.0020832 -0.0037059 0 -0.016324 0 0.0031553 0 0.0011453 0 0.54485
2.0938 -0.045244 -0.041038 -0.050304 -0.041541 -0.048559 -0.055298 -0.014697 -0.023773 -0.010136 -0.021799 0.0020166 -2.3122 0.0039842 -0.00046055 -0.004175 -0.0025526 0.004716 -0.0053228 -0.0069881 0.00019574 -0.0043289 0 -0.015814 0 0.0029067 0 0.0011676 0 0.53209
2.0977 -0.044803 -0.038586 -0.044908 -0.042652 -0.04492 -0.055232 -0.0092635 -0.022084 -0.018971 -0.033599 -0.0091529 -2.7733 0.0050663 0.003571 0.00013908 -0.0010829 0.014353 -0.0041413 -0.0029936 -0.001609 -0.0039528 0 -0.015384 0 0.0026463 0 0.00086567 0 0.55845
2.1016 -0.041611 -0.037204 -0.032651 -0.041042 -0.042159 -0.049683 -0.010261 -0.022535 -0.033623 -0.042936 -0.028399 -3.2307 0.0046497 0.0071407 0.0041555 0.0022576 0.023467 -0.0018888 -0.0023084 -0.00097116 -0.0039608 0 -0.015373 0 0.0024146 0 0.0004363 0 0.64241
2.1055 -0.03676 -0.036403 -0.023108 -0.037968 -0.039357 -0.040493 -0.019422 -0.03144 -0.054506 -0.049668 -0.052057 -3.6826 0.0020903 0.00736 0.0062756 0.0056093 0.031311 0.00028366 -0.0060421 0.0019369 -0.004873 0 -0.015694 0 0.0021488 0 0.00013277 0 0.78752
2.1094 -0.031894 -0.034721 -0.023603 -0.035669 -0.03563 -0.031536 -0.035282 -0.049265 -0.076427 -0.056083 -0.073872 -4.1342 -0.0018901 0.0040407 0.0066012 0.0075383 0.039171 0.0012553 -0.011348 0.0045861 -0.0059231 0 -0.015913 0 0.0018064 0 0.00012898 0 0.96018
2.1133 -0.028317 -0.031484 -0.031924 -0.034527 -0.031637 -0.026407 -0.052876 -0.067736 -0.089652 -0.062224 -0.086335 -4.5944 -0.0050903 -0.00036689 0.0060651 0.0077272 0.046887 0.0010917 -0.01357 0.0045688 -0.0059199 0 -0.015645 0 0.0014618 0 0.00048086 0 1.0911
2.1172 -0.026278 -0.027583 -0.037751 -0.032606 -0.029275 -0.026273 -0.064883 -0.074054 -0.085448 -0.063693 -0.083383 -5.0678 -0.005385 -0.0029848 0.0052827 0.0065026 0.051007 0.0010487 -0.0099465 0.0018038 -0.0044419 0 -0.014932 0 0.0012705 0 0.0011492 0 1.1016
2.1211 -0.024854 -0.02447 -0.03196 -0.027978 -0.030058 -0.02931 -0.064227 -0.059503 -0.061789 -0.054436 -0.063231 -5.5513 -0.0026183 -0.0027285 0.0042417 0.004122 0.046595 0.0022187 -0.001833 -0.0016721 -0.0022011 0 -0.014246 0 0.0013362 0 0.0020131 0 0.94249
2.125 -0.022582 -0.022595 -0.01511 -0.021142 -0.033669 -0.03206 -0.047688 -0.026367 -0.02496 -0.032373 -0.0298 -6.0374 0.0011283 -0.00064554 0.0028371 0.00079851 0.03141 0.0041064 0.006311 -0.0038727 -0.00032709 0 -0.01411 0 0.0016161 0 0.0028641 0 0.62658
2.1289 -0.018569 -0.021107 0.0030324 -0.014794 -0.037674 -0.031702 -0.018896 0.012024 0.013548 -0.0029445 0.0081164 -6.5204 0.0033662 0.0015321 0.0013987 -0.0026708 0.0089668 0.0047275 0.010211 -0.0045775 0.00061192 0 -0.01468 0 0.0019557 0 0.0034377 0 0.23534
2.1328 -0.013426 -0.019076 0.012325 -0.011264 -0.038368 -0.027712 0.011724 0.038641 0.042009 0.022716 0.039664 -7.0012 0.003428 0.0028947 0.00056351 -0.0047215 -0.01227 0.002434 0.0086151 -0.0048697 0.00087992 0 -0.015624 0 0.0022147 0 0.0035152 0 -0.10854
2.1367 -0.0093012 -0.016685 0.010734 -0.010496 -0.032409 -0.021892 0.031355 0.042933 0.052198 0.033949 0.055544 -7.4854 0.0028501 0.0034937 0.0007041 -0.0039508 -0.023328 -0.0021549 0.0035731 -0.0052744 0.00098048 0 -0.016388 0 0.002357 0 0.0030508 0 -0.29453
2.1406 -0.0086772 -0.014865 0.0044913 -0.010738 -0.018863 -0.016951 0.031677 0.026973 0.041102 0.026611 0.051096 -7.9767 0.0034804 0.0034095 0.0015971 -0.00049532 -0.01982 -0.0061179 -0.0016186 -0.0048099 0.00094091 0 -0.01659 0 0.002427 0 0.0022273 0 -0.27604
2.1445 -0.012413 -0.013752 0.00069355 -0.01093 -0.00079736 -0.014738 0.01384 0.0032701 0.011547 0.0049105 0.027849 -8.4739 0.0052563 0.0022195 0.0026572 0.0035809 -0.0042258 -0.006448 -0.0047717 -0.0021753 0.00026971 0 -0.016235 0 0.0024595 0 0.0013851 0 -0.089549
2.1484 -0.018354 -0.011933 0.00060117 -0.011794 0.015092 -0.015231 -0.012214 -0.014251 -0.027812 -0.021635 -0.0068735 -8.9731 0.0060405 -0.00031158 0.0033965 0.0055898 0.015968 -0.0026706 -0.0055887 0.0022141 -0.0013948 0 -0.015636 0 0.0024328 0 0.00086148 0 0.17058
2.1523 -0.02186 -0.0077016 0.00040098 -0.014178 0.021819 -0.016683 -0.033778 -0.01943 -0.06417 -0.043337 -0.042146 -9.4731 0.003819 -0.0031718 0.0036058 0.0042764 0.032702 0.0025719 -0.00478 0.0057828 -0.0036782 0 -0.015171 0 0.0023194 0 0.00083568 0 0.40237
2.1563 -0.01849 -0.0011945 -0.0023859 -0.016604 0.017026 -0.016556 -0.042337 -0.016288 -0.084698 -0.053988 -0.066762 -9.9769 -0.00095658 -0.0042603 0.0032127 0.00081896 0.041194 0.0056314 -0.0029194 0.0058153 -0.0055789 0 -0.01508 0 0.0021636 0 0.0012582 0 0.53513
2.1602 -0.0073183 0.0050515 -0.0048184 -0.015215 0.0057602 -0.012642 -0.036592 -0.013021 -0.081709 -0.051449 -0.072602 -10.487 -0.0053934 -0.0021573 0.0022031 -0.0021845 0.04089 0.0048107 -0.00028978 0.0021197 -0.0061941 0 -0.015386 0 0.0020788 0 0.0018844 0 0.53486
2.1641 0.0076663 0.0082082 -0.0017474 -0.0068936 -0.0020986 -0.0040584 -0.020294 -0.012945 -0.055642 -0.036294 -0.056933 -11 -0.0067114 0.0020435 0.00082855 -0.0028669 0.033634 0.0014855 0.0024473 -0.0024248 -0.0053299 0 -0.015925 0 0.0021416 0 0.0023879 0 0.3868
2.168 0.019677 0.0081185 0.0074041 0.0073881 0.0011513 0.0080547 0.0019508 -0.010534 -0.013861 -0.010713 -0.022972 -11.506 -0.0048359 0.004938 -0.00021276 -0.0014679 0.021236 -0.0015353 0.003964 -0.0042463 -0.0034265 0 -0.016415 0 0.0022905 0 0.0025085 0 0.086956
2.1719 0.023763 0.0080524 0.016576 0.02263 0.014896 0.020492 0.026759 0.0034891 0.033397 0.021282 0.021148 -11.996 -0.0023687 0.0034346 -9.9025e-05 0.00020798 0.0046905 -0.0026931 0.0030998 -0.0022605 -0.00098994 0 -0.016573 0 0.0023551 0 0.002182 0 -0.33988
2.1758 0.020625 0.012133 0.01902 0.033669 0.030482 0.029141 0.050783 0.032104 0.076447 0.05325 0.064437 -12.47 -0.0018798 -0.0022786 0.0013567 0.00058415 -0.014489 -0.0027507 0.00013081 0.0011984 0.0017725 0 -0.016264 0 0.0022183 0 0.0015809 0 -0.81379
2.1797 0.016375 0.021648 0.015283 0.039271 0.038321 0.031321 0.06892 0.066033 0.10699 0.077072 0.095648 -12.943 -0.0032289 -0.0082348 0.0032543 -0.0003941 -0.032537 -0.0033266 -0.002975 0.0026272 0.0047151 0 -0.015616 0 0.0019642 0 0.0010217 0 -1.2038
2.1836 0.01801 0.033769 0.014092 0.042483 0.035976 0.028082 0.075258 0.087978 0.11789 0.085816 0.10626 -13.431 -0.0036961 -0.009517 0.0041332 -0.0015695 -0.043635 -0.0046152 -0.0039129 0.00062936 0.0072708 0 -0.01497 0 0.0018469 0 0.00077147 0 -1.3814
2.1875 0.027949 0.043955 0.024031 0.04701 0.030079 0.024479 0.066982 0.084562 0.10496 0.077412 0.093584 -13.938 -0.00089761 -0.0042754 0.003214 -0.0019491 -0.042796 -0.0048624 -0.0019434 -0.00292 0.0084415 0 -0.014658 0 0.0020749 0 0.00087754 0 -1.2966
2.1914 0.042116 0.049773 0.044032 0.053389 0.03024 0.026757 0.047869 0.056637 0.071014 0.056622 0.062838 -14.454 0.0044135 0.0044803 0.0012213 -0.0016423 -0.029626 -0.0022938 0.0014516 -0.0048583 0.0074926 0 -0.014755 0 0.0025966 0 0.0011521 0 -1.0197
2.1953 0.053359 0.052503 0.062882 0.058788 0.04048 0.03788 0.027651 0.019569 0.028357 0.033482 0.026519 -14.954 0.0085724 0.01098 -0.00014144 -0.0014717 -0.0098908 0.0025041 0.0038741 -0.0038402 0.0047474 0 -0.015022 0 0.0030966 0 0.0013328 0 -0.71177
2.1992 0.057466 0.055206 0.06922 0.060373 0.056015 0.054789 0.0169 -0.0067328 -0.004553 0.018643 6.1423e-05 -15.423 0.0082143 0.011062 0.00026775 -0.0018287 0.0069549 0.0064257 0.0040907 -0.001529 0.0016086 0 -0.015134 0 0.0032342 0 0.00129 0 -0.53785
2.2031 0.056639 0.059441 0.062526 0.05851 0.068098 0.07011 0.021034 -0.01019 -0.012303 0.018237 -0.0048851 -15.861 0.0034516 0.0052697 0.0018933 -0.0021151 0.013008 0.0064143 0.0029057 -0.00081655 -0.00039105 0 -0.014986 0 0.002924 0 0.0011046 0 -0.58257
2.207 0.057299 0.063948 0.054007 0.056457 0.07195 0.077539 0.037802 0.0077917 0.0084698 0.031338 0.013926 -16.285 -0.0020527 -0.0017916 0.0029142 -0.0014138 0.0063549 0.0023739 0.0020204 -0.0029357 -0.00072632 0 -0.014814 0 0.0024067 0 0.0009565 0 -0.82096
2.2109 0.064042 0.066398 0.056041 0.057096 0.070118 0.076639 0.059707 0.0363 0.047322 0.05142 0.048402 -16.712 -0.0042213 -0.0051482 0.0019342 0.0003407 -0.0084923 -0.0025404 0.0020959 -0.0062914 -0.00014981 0 -0.014982 0 0.0020401 0 0.00093862 0 -1.1534
2.2148 0.075042 0.066038 0.070339 0.060335 0.068433 0.072766 0.079008 0.063699 0.087154 0.070548 0.084693 -17.146 -0.001979 -0.0031409 -0.00064972 0.0020105 -0.024314 -0.0047286 0.002061 -0.0080228 0.00017302 0 -0.015622 0 0.0020027 0 0.0009785 0 -1.4684
2.2188 0.083111 0.064368 0.086291 0.063791 0.0693 0.071842 0.091496 0.083794 0.11465 0.083387 0.11042 -17.58 0.0021543 0.0017482 -0.0029371 0.002224 -0.036017 -0.0033896 0.00042911 -0.0066399 -0.00017308 0 -0.01647 0 0.0021784 0 0.00093264 0 -1.6891
2.2227 0.081646 0.063262 0.090889 0.065601 0.069474 0.074562 0.096954 0.09585 0.126 0.088601 0.11992 -18.002 0.0046287 0.0052681 -0.0032367 0.00078469 -0.042853 -0.00097649 -0.002727 -0.0032026 -0.00054153 0 -0.017045 0 0.0023209 0 0.00074223 0 -1.7836
2.2266 0.070359 0.062824 0.080372 0.065981 0.064569 0.075614 0.0971 0.10078 0.12455 0.08741 0.11466 -18.404 0.004004 0.0048049 -0.0015886 -0.00089004 -0.046693 -0.00037901 -0.0052962 -0.00013061 -7.2858e-05 0 -0.017029 0 0.0023215 0 0.0004804 0 -1.7539
2.2305 0.055807 0.061413 0.062617 0.065941 0.0552 0.069107 0.09326 0.098279 0.11448 0.081205 0.099673 -18.79 0.0017981 0.0011183 0.00033259 -0.00083545 -0.048478 -0.0017072 -0.0048759 0.0009537 0.0011755 0 -0.016495 0 0.0023074 0 0.00024714 0 -1.6219
2.2344 0.046309 0.057805 0.048963 0.065113 0.047779 0.055419 0.085497 0.087332 0.097044 0.070474 0.07954 -19.168 0.00059252 -0.0026786 0.00079962 0.001781 -0.0464 -0.0020759 -0.0011959 0.00024898 0.0020363 0 -0.015804 0 0.0024712 0 4.0776e-05 0 -1.4218
2.2383 0.045734 0.053006 0.044352 0.061755 0.048483 0.042661 0.073369 0.068571 0.072379 0.055747 0.056959 -19.541 0.0015204 -0.0037607 -0.00042908 0.0058543 -0.037593 0.0012109 0.0031776 -0.0010192 0.0012921 0 -0.01528 0 0.0028072 0 -0.00023421 0 -1.1919
2.2422 0.051376 0.04959 0.045178 0.055295 0.056346 0.04052 0.057403 0.045693 0.043543 0.039249 0.034024 -19.907 0.0035287 -0.0016609 -0.002027 0.0091161 -0.021758 0.007264 0.0047338 -0.0020263 -0.0009856 0 -0.014993 0 0.00304 0 -0.00061708 0 -0.96516
2.2461 0.05728 0.049168 0.045434 0.04831 0.062898 0.051443 0.040169 0.024615 0.017486 0.025249 0.013947 -20.263 0.0047802 0.0016879 -0.0024375 0.0098085 -0.0032468 0.011667 0.0019214 -0.0028414 -0.0031891 0 -0.014812 0 0.0028485 0 -0.00096592 0 -0.76459
2.25 0.059513 0.050716 0.043497 0.044996 0.05957 0.06724 0.026112 0.011343 0.0015407 0.0183 0.0010988 -20.606 0.0044883 0.0037011 -0.0012863 0.0078609 0.010623 0.010337 -0.0035264 -0.0037144 -0.0034291 0 -0.014637 0 0.0021916 0 -0.0010229 0 -0.61129
2.2539 0.058559 0.051619 0.042543 0.047043 0.046171 0.07487 0.01988 0.0099448 -0.00096739 0.020613 -0.00073189 -20.942 0.0033805 0.003153 0.00041267 0.0047042 0.013966 0.0036247 -0.0079998 -0.0042797 -0.0012594 0 -0.014533 0 0.0014209 0 -0.00064232 0 -0.53618
2.2578 0.057196 0.050384 0.045428 0.051276 0.032138 0.066897 0.023844 0.021129 0.0084649 0.03069 0.0097192 -21.277 0.0026611 0.00092305 0.001286 0.0020448 0.0060333 -0.0034516 -0.0088336 -0.003754 0.0017165 0 -0.014636 0 0.0010425 0 3.4988e-05 0 -0.57695
2.2617 0.056682 0.048135 0.050778 0.052174 0.028828 0.04765 0.03632 0.041384 0.026488 0.044381 0.030465 -21.613 0.0028327 -0.00094192 0.00077141 0.00068152 -0.0086011 -0.0053977 -0.0060779 -0.0018887 0.0030223 0 -0.01494 0 0.0013177 0 0.00064944 0 -0.75161
2.2656 0.055447 0.047297 0.054693 0.04731 0.039596 0.029706 0.052072 0.063342 0.050613 0.057418 0.056759 -21.948 0.0035518 -0.00095766 -0.00060835 0.00023381 -0.023292 -0.0010992 -0.0019386 0.00056175 0.0013437 0 -0.015234 0 0.0020493 0 0.00089592 0 -1.0262
2.2695 0.051553 0.048873 0.055384 0.040244 0.056641 0.023874 0.065147 0.078386 0.078175 0.067323 0.082015 -22.277 0.004305 0.00070142 -0.0019073 -0.00020208 -0.033279 0.0051908 0.0011911 0.0025696 -0.0023195 0 -0.015274 0 0.0027412 0 0.00075679 0 -1.3091
2.2734 0.046048 0.051237 0.054715 0.037477 0.067412 0.031429 0.072132 0.081065 0.10295 0.073271 0.098903 -22.594 0.0048349 0.0025732 -0.0025544 -0.0011426 -0.037433 0.0076973 0.0021727 0.0040174 -0.0053981 0 -0.015028 0 0.0029872 0 0.00048161 0 -1.4886
2.2773 0.043219 0.051766 0.054779 0.042138 0.064755 0.044838 0.073302 0.072541 0.11458 0.074537 0.1012 -22.897 0.0048287 0.0033371 -0.002588 -0.0022799 -0.037059 0.0042184 0.001082 0.0058828 -0.0057777 0 -0.014755 0 0.002751 0 0.00034308 0 -1.4922
2.2813 0.04686 0.049609 0.054061 0.050698 0.051951 0.055245 0.07081 0.059842 0.10375 0.06955 0.086554 -23.183 0.0035573 0.002998 -0.0023555 -0.0027753 -0.033505 -0.0022248 -0.0015649 0.0089627 -0.0033999 0 -0.014786 0 0.0023141 0 0.00041069 0 -1.3266
2.2852 0.05595 0.046652 0.048546 0.056202 0.038844 0.05919 0.065843 0.050663 0.0701 0.056967 0.05878 -23.456 0.00036483 0.0027399 -0.002177 -0.0019888 -0.026946 -0.0065215 -0.0050633 0.012382 -0.00013682 0 -0.015227 0 0.0019815 0 0.00054912 0 -1.0673
2.2891 0.064243 0.045657 0.037114 0.054881 0.033309 0.05884 0.057678 0.047576 0.025679 0.038089 0.027363 -23.723 -0.0042063 0.0035736 -0.0022651 -8.0833e-05 -0.017249 -0.0062074 -0.0080927 0.013673 0.0018588 0 -0.015835 0 0.0018347 0 0.00061129 0 -0.8103
2.293 0.064861 0.047429 0.02483 0.049409 0.035778 0.056987 0.04567 0.046665 -0.010427 0.018263 0.0034596 -23.993 -0.0080047 0.0050761 -0.0027248 0.0019711 -0.0057558 -0.0033158 -0.0087029 0.010788 0.0018607 0 -0.016206 0 0.0017475 0 0.00060376 0 -0.6235
2.2969 0.05614 0.049894 0.01935 0.045538 0.04083 0.053099 0.03199 0.04199 -0.023092 0.005338 -0.0055394 -24.272 -0.0085563 0.0055457 -0.0034011 0.0030002 0.0040142 -0.0018782 -0.0055517 0.0043296 0.00090569 0 -0.016111 0 0.0016054 0 0.00065306 0 -0.5309
2.3008 0.043399 0.049935 0.023456 0.045737 0.043152 0.044763 0.021816 0.031897 -0.009666 0.0055795 0.00085025 -24.554 -0.0052834 0.0036172 -0.0037247 0.0025064 0.0077231 -0.0038389 0.00041141 -0.0022743 0.0005923 0 -0.015676 0 0.0014788 0 0.00082973 0 -0.52811
2.3047 0.034753 0.046123 0.031838 0.046685 0.041879 0.032461 0.020046 0.021329 0.020079 0.019729 0.017469 -24.829 -0.00056096 -0.00011685 -0.0029502 0.0010775 0.0028459 -0.0074261 0.0057523 -0.005202 0.001504 0 -0.015272 0 0.0015657 0 0.0010416 0 -0.60237
2.3086 0.034435 0.039777 0.036321 0.043341 0.039899 0.021643 0.027252 0.017906 0.051474 0.042109 0.037655 -25.083 0.001775 -0.003174 -0.00081843 -4.4207e-05 -0.009324 -0.0092874 0.0068003 -0.0033233 0.0026773 0 -0.015207 0 0.0019623 0 0.0011235 0 -0.73539
2.3125 0.039517 0.033681 0.034519 0.035228 0.039944 0.018919 0.038745 0.025376 0.0733 0.063508 0.056496 -25.314 -0.00047959 -0.0031977 0.0019381 2.1926e-06 -0.023806 -0.0079117 0.002824 0.00083267 0.0025513 0 -0.015498 0 0.0024978 0 0.0010232 0 -0.89327
2.3164 0.042971 0.030075 0.032517 0.028007 0.041862 0.025782 0.047921 0.040381 0.081191 0.075866 0.070849 -25.535 -0.0058724 -0.00025147 0.0039138 0.00091208 -0.03428 -0.0048324 -0.0028142 0.0032126 0.00050245 0 -0.015894 0 0.0028147 0 0.00087176 0 -1.025
2.3203 0.040309 0.029848 0.038166 0.028298 0.043531 0.036508 0.050943 0.055169 0.075801 0.075681 0.077431 -25.759 -0.010292 0.002834 0.0040948 0.001446 -0.03629 -0.0026714 -0.0050746 0.0016521 -0.002436 0 -0.01611 0 0.0026478 0 0.00084819 0 -1.0817
2.3242 0.033845 0.03312 0.05188 0.036932 0.04385 0.043129 0.048638 0.063351 0.059791 0.064459 0.072457 -25.992 -0.010277 0.0027228 0.0027384 0.00058026 -0.029432 -0.0023773 -0.0015031 -0.0024415 -0.0043448 0 -0.016054 0 0.0020646 0 0.00098483 0 -1.0447
2.3281 0.030733 0.039829 0.065157 0.047782 0.044418 0.043068 0.044341 0.063539 0.037075 0.046927 0.054503 -26.227 -0.0058018 -0.001332 0.0011475 -0.001443 -0.0173 -0.0026205 0.0054161 -0.0055627 -0.0040277 0 -0.01588 0 0.0014611 0 0.0011329 0 -0.93956
2.332 0.036565 0.049274 0.069117 0.053622 0.048166 0.041882 0.040446 0.058548 0.013824 0.028995 0.028342 -26.45 -0.00012524 -0.0063836 0.00045712 -0.0032344 -0.0053545 -0.0017684 0.010157 -0.0052906 -0.0020551 0 -0.015843 0 0.001302 0 0.0011401 0 -0.82454
2.3359 0.050231 0.05932 0.064238 0.053142 0.056383 0.047946 0.037414 0.052355 -0.0017012 0.016637 0.0053508 -26.653 0.0030475 -0.0079744 0.00059939 -0.0035618 0.0018625 -3.2121e-05 0.0088356 -0.0022541 -0.00030732 0 -0.016087 0 0.0017996 0 0.001053 0 -0.76359
2.3398 0.064572 0.066813 0.060455 0.051867 0.067042 0.06379 0.035894 0.048318 -0.0020014 0.015128 -0.0015188 -26.839 0.0025241 -0.0039853 0.00052311 -0.0026295 0.0024258 0.00070789 0.0025427 0.0007778 -0.00038335 0 -0.01655 0 0.0027592 0 0.0011115 0 -0.80346
2.3438 0.07216 0.069584 0.066662 0.056001 0.075991 0.082405 0.03886 0.049417 0.015859 0.02744 0.014552 -27.021 0.00018517 0.0031679 -0.00051795 -0.0019855 -0.0031808 -0.00078431 -0.0036729 0.0016121 -0.0022457 0 -0.01702 0 0.0036948 0 0.0015135 0 -0.96321
2.3477 0.071157 0.068377 0.080411 0.065599 0.079998 0.092384 0.050408 0.05822 0.048493 0.05193 0.049502 -27.204 -0.0010676 0.0081075 -0.001958 -0.0029726 -0.01348 -0.0032916 -0.0052239 0.00049934 -0.0042861 0 -0.017284 0 0.0041268 0 0.0021772 0 -1.2303
2.3516 0.066335 0.066628 0.089254 0.074253 0.07915 0.087536 0.071518 0.07479 0.087537 0.081296 0.090252 -27.38 8.4407e-05 0.0067484 -0.0023417 -0.0051766 -0.027024 -0.0040297 -0.0017587 -0.00051304 -0.0047551 0 -0.017253 0 0.0038682 0 0.0027515 0 -1.5576
2.3555 0.064785 0.067903 0.083382 0.075786 0.076786 0.072464 0.096876 0.094272 0.12263 0.10491 0.12181 -27.537 0.0024986 -0.00026745 -0.00085929 -0.0065338 -0.042023 -0.0014932 0.0030309 8.842e-05 -0.0032784 0 -0.016975 0 0.0031247 0 0.0028853 0 -1.8663
2.3594 0.070312 0.073189 0.066916 0.07111 0.077086 0.059326 0.11659 0.10793 0.14417 0.11428 0.13463 -27.667 0.0038918 -0.0078959 0.0015667 -0.0052343 -0.055231 0.0027224 0.0050855 0.0016602 -0.0010924 0 -0.016565 0 0.0023497 0 0.0025092 0 -2.0689
2.3633 0.081194 0.080519 0.055686 0.068104 0.082071 0.058845 0.12232 0.10864 0.1457 0.10826 0.12782 -27.78 0.0028826 -0.01059 0.0028736 -0.0016856 -0.061969 0.0051966 0.0034835 0.0020622 0.00020624 0 -0.016116 0 0.0019462 0 0.00187 0 -2.1096
2.3672 0.092607 0.087198 0.06277 0.074375 0.090171 0.073207 0.113 0.09693 0.12666 0.094001 0.10763 -27.89 -5.8961e-05 -0.0066024 0.0017024 0.0014967 -0.058401 0.0039403 0.00058255 -0.00010885 0.00020927 0 -0.015683 0 0.0020028 0 0.0013012 0 -2.0007
2.3711 0.10092 0.092337 0.085799 0.089934 0.097441 0.09598 0.095692 0.081535 0.094641 0.082264 0.083655 -28.006 -0.0032643 0.00077405 -0.0012651 0.0017294 -0.044944 0.00036238 -0.00091445 -0.0039239 3.3996e-05 0 -0.015315 0 0.0022454 0 0.00096063 0 -1.8249
2.375 0.10586 0.097169 0.10881 0.1069 0.10065 0.11772 0.080919 0.073064 0.064354 0.080279 0.065369 -28.12 -0.0051877 0.0059051 -0.0038157 -0.0010584 -0.027794 -0.0021083 -0.00072188 -0.0066913 0.0010622 0 -0.015091 0 0.0022529 0 0.00077238 0 -1.6944
2.3789 0.10922 0.10296 0.11698 0.11641 0.099996 0.1318 0.076469 0.075869 0.051338 0.08747 0.059616 -28.216 -0.0051992 0.0051449 -0.0041203 -0.0041412 -0.016339 -0.0014137 -0.00078971 -0.0061278 0.0032671 0 -0.015088 0 0.0017928 0 0.00058319 0 -1.6902
2.3828 0.11182 0.10876 0.10973 0.11599 0.099019 0.13633 0.083837 0.085539 0.06294 0.097226 0.068701 -28.281 -0.0035263 -0.00064089 -0.0022357 -0.0043803 -0.017436 0.0011458 -0.0026444 -0.0021333 0.0048407 0 -0.015286 0 0.001024 0 0.00033559 0 -1.8201
2.3867 0.11216 0.11139 0.099473 0.11047 0.1013 0.1325 0.098733 0.094299 0.092958 0.10295 0.089253 -28.318 -0.00088046 -0.0071032 0.00018085 -0.0011538 -0.030622 0.0023381 -0.0053072 0.0033045 0.0037013 0 -0.015521 0 0.00039447 0 8.0337e-05 0 -2.0209
2.3906 0.10779 0.10775 0.097841 0.10628 0.10627 0.12226 0.11394 0.098843 0.12505 0.10307 0.11313 -28.339 0.0017126 -0.0098508 0.0015336 0.0029522 -0.048254 0.00038466 -0.0061233 0.0077237 -0.00037007 0 -0.015556 0 0.00030086 0 -0.00014544 0 -2.1962
2.3945 0.097839 0.097387 0.10364 0.10475 0.10792 0.1074 0.12237 0.10259 0.14322 0.10083 0.13085 -28.355 0.0029946 -0.0075 0.001615 0.0044372 -0.060859 -0.0031447 -0.0036476 0.0097084 -0.0050112 0 -0.015263 0 0.00078289 0 -0.00039898 0 -2.2627
2.3984 0.084286 0.083 0.10451 0.10103 0.098665 0.089676 0.11956 0.10995 0.1415 0.099464 0.13588 -28.367 0.0018997 -0.0022143 0.0013824 0.0020746 -0.063532 -0.0048508 0.00053623 0.0091305 -0.0068988 0 -0.014762 0 0.001511 0 -0.0007625 0 -2.1784
2.4023 0.070808 0.06877 0.090019 0.088949 0.076144 0.07078 0.10541 0.11853 0.12497 0.097573 0.12672 -28.371 -0.0016788 0.0022376 0.0016587 -0.0019769 -0.058167 -0.0028996 0.0031208 0.0064201 -0.004489 0 -0.014373 0 0.0020735 0 -0.0012066 0 -1.9472
2.4063 0.060469 0.058049 0.062697 0.06725 0.047519 0.052351 0.084403 0.11798 0.10219 0.089376 0.10568 -28.365 -0.0064321 0.0031398 0.0022888 -0.0041365 -0.049847 0.0011149 0.0022753 0.0020607 0.00052072 0 -0.014378 0 0.0023025 0 -0.0015577 0 -1.6099
2.4102 0.05423 0.052087 0.036188 0.041772 0.026673 0.036659 0.063212 0.097888 0.076592 0.070039 0.075927 -28.351 -0.010146 0.00030429 0.002612 -0.0025345 -0.041025 0.0036587 -0.0005488 -0.0030734 0.0044325 0 -0.014778 0 0.002342 0 -0.0016263 0 -1.2271
2.4141 0.051128 0.050063 0.023063 0.02221 0.025032 0.027514 0.046346 0.058271 0.045369 0.041439 0.040492 -28.335 -0.011028 -0.0043221 0.0025267 0.001603 -0.029247 0.0025593 -0.0021278 -0.0072169 0.0045398 0 -0.015263 0 0.0024149 0 -0.0013646 0 -0.86269
2.418 0.049341 0.049672 0.024581 0.016313 0.042429 0.029275 0.033351 0.012884 0.0069419 0.012996 0.004169 -28.315 -0.0088769 -0.0082314 0.0027251 0.0054149 -0.010956 -0.001136 -0.00079261 -0.0081915 0.0013021 0 -0.015459 0 0.0025372 0 -0.00089182 0 -0.56697
2.4219 0.046982 0.047837 0.031597 0.025355 0.065493 0.042903 0.020758 -0.018425 -0.030814 -0.0037445 -0.024298 -28.282 -0.0051241 -0.0098602 0.0036938 0.0070455 0.012087 -0.0044182 0.0018559 -0.0049874 -0.0021947 0 -0.015247 0 0.0024846 0 -0.00037401 0 -0.3694
2.4258 0.042335 0.041793 0.034098 0.042997 0.075804 0.061704 0.0077514 -0.022594 -0.051008 -0.0027942 -0.033872 -28.225 -0.0017155 -0.0091594 0.0046602 0.0068528 0.030366 -0.0052266 0.0026528 0.00088513 -0.002981 0 -0.014863 0 0.0020553 0 9.1759e-05 0 -0.28108
2.4297 0.03415 0.030617 0.029163 0.057744 0.062423 0.071842 -0.00017868 -0.0015197 -0.038742 0.012229 -0.017651 -28.144 0.00022223 -0.007151 0.0039699 0.0062749 0.031889 -0.004071 0.00027326 0.005859 -0.00068039 0 -0.014692 0 0.0013573 0 0.00046451 0 -0.30005
2.4336 0.022298 0.016223 0.020557 0.058197 0.029543 0.06009 0.0051101 0.030015 0.0054496 0.03065 0.020155 -28.054 0.00087824 -0.0050054 0.00088164 0.005907 0.011958 -0.0029697 -0.003204 0.0067013 0.0024369 0 -0.014913 0 0.00079799 0 0.00067455 0 -0.40567
2.4375 0.0081704 0.0024334 0.012634 0.039278 -0.0065984 0.024426 0.024944 0.053841 0.061258 0.041594 0.062969 -27.973 0.0011653 -0.0033214 -0.0030078 0.0049897 -0.020622 -0.003109 -0.0042755 0.0030342 0.0037223 0 -0.01534 0 0.00074659 0 0.00063152 0 -0.54104
2.4414 -0.0060842 -0.0078802 0.006051 0.0061326 -0.029322 -0.021529 0.04729 0.057791 0.098388 0.039827 0.088979 -27.911 0.0017242 -0.0020285 -0.0045099 0.0027536 -0.04704 -0.0037477 -0.0015903 -0.0022427 0.0025393 0 -0.015607 0 0.0011815 0 0.0003722 0 -0.60406
2.4453 -0.019261 -0.015479 -0.0011762 -0.027854 -0.033041 -0.056025 0.051499 0.039538 0.094429 0.026687 0.082761 -27.865 0.0024309 -0.00085029 -0.0015367 -0.0001008 -0.050252 -0.0033293 0.0025345 -0.0051903 0.00059704 0 -0.015517 0 0.0016852 0 0.00017368 0 -0.47391
2.4492 -0.032212 -0.024622 -0.010621 -0.049362 -0.026427 -0.064699 0.023191 0.0048483 0.048295 0.0064427 0.043567 -27.824 0.0027202 0.00014027 0.0046334 -0.0016989 -0.02653 -0.0013527 0.0042964 -0.0039477 8.2305e-05 0 -0.015236 0 0.0018246 0 0.00041538 0 -0.074033
2.4531 -0.046947 -0.039629 -0.023046 -0.054795 -0.025349 -0.052091 -0.03248 -0.036588 -0.020087 -0.018149 -0.015286 -27.779 0.0022762 0.00040793 0.0098582 -0.0009531 0.012198 0.0011096 0.0021668 -8.9336e-05 0.001517 0 -0.015126 0 0.0015666 0 0.0012223 0 0.56747
2.457 -0.064146 -0.060787 -0.040284 -0.053528 -0.04118 -0.038947 -0.091869 -0.075246 -0.083245 -0.047394 -0.075047 -27.729 0.0013963 -0.00055722 0.01031 0.00093519 0.04722 0.0026967 -0.0015621 0.0029101 0.0034006 0 -0.015394 0 0.0013263 0 0.0022238 0 1.3135
2.4609 -0.081386 -0.083231 -0.064887 -0.06077 -0.072865 -0.046256 -0.12948 -0.10508 -0.12317 -0.082482 -0.12186 -27.678 0.00073467 -0.0025645 0.0056427 0.0013045 0.066391 0.0032581 -0.0030613 0.0027076 0.0038606 0 -0.015881 0 0.0015867 0 0.0027542 0 1.9869
2.4648 -0.094145 -0.10002 -0.095632 -0.084663 -0.10785 -0.078365 -0.13713 -0.12546 -0.14041 -0.12181 -0.15206 -27.632 0.00071813 -0.0045395 -0.00070904 -0.0013376 0.071622 0.003811 -0.00084633 -3.9718e-05 0.0025687 0 -0.016204 0 0.002445 0 0.0024256 0 2.4687
2.4688 -0.099127 -0.10689 -0.12364 -0.11813 -0.13048 -0.11886 -0.12907 -0.14023 -0.14971 -0.15898 -0.17006 -27.599 0.0011784 -0.0051578 -0.0044212 -0.0054742 0.074895 0.0050344 0.0026376 -0.0024982 0.0010017 0 -0.016103 0 0.0035119 0 0.0015718 0 2.748
2.4727 -0.097056 -0.10477 -0.13565 -0.14302 -0.13178 -0.14272 -0.12775 -0.15308 -0.16576 -0.1841 -0.18142 -27.585 0.0015163 -0.0038755 -0.0037679 -0.0075831 0.086319 0.0061078 0.0033731 -0.0022731 0.00083014 0 -0.015659 0 0.0042434 0 0.00108 0 2.882
2.4766 -0.092184 -0.098139 -0.12433 -0.14381 -0.11412 -0.13502 -0.14248 -0.16211 -0.18923 -0.18787 -0.18643 -27.599 0.0012654 -0.0014659 -0.00063646 -0.0052897 0.10404 0.0053823 -0.00020405 0.00058074 0.0020881 0 -0.015184 0 0.004368 0 0.0016513 0 2.9039
2.4805 -0.08875 -0.09134 -0.096592 -0.11965 -0.088667 -0.10149 -0.15973 -0.15858 -0.20318 -0.16612 -0.17839 -27.643 0.00060587 0.00050553 0.0016251 0.00025303 0.11432 0.0023063 -0.0054854 0.0038227 0.0029736 0 -0.014926 0 0.0040044 0 0.0031143 0 2.7644
2.4844 -0.087538 -0.086061 -0.070533 -0.084654 -0.067884 -0.063402 -0.15423 -0.13286 -0.18356 -0.12249 -0.14795 -27.707 0.00038973 0.00092172 0.0012968 0.0050933 0.10197 -0.0014992 -0.0080151 0.005104 0.0015185 0 -0.014877 0 0.0034078 0 0.0044545 0 2.3708
2.4883 -0.085759 -0.081802 -0.0617 -0.056789 -0.058561 -0.041962 -0.11153 -0.084032 -0.1178 -0.067972 -0.091281 -27.773 0.0015589 3.1127e-05 -0.00059289 0.0057512 0.063241 -0.0033817 -0.0056509 0.0038826 -0.0024475 0 -0.014873 0 0.0026705 0 0.0046118 0 1.6986
2.4922 -0.080338 -0.07781 -0.070523 -0.045117 -0.059477 -0.044596 -0.042863 -0.025076 -0.01897 -0.017352 -0.017234 -27.828 0.0042925 -0.00078776 -0.0019049 0.0020788 0.01109 -0.0020821 -0.00057082 0.0015833 -0.0068876 0 -0.01484 0 0.0017276 0 0.0033763 0 0.87952
2.4961 -0.071357 -0.074006 -0.08286 -0.04599 -0.064399 -0.062615 0.020267 0.021925 0.075533 0.015824 0.051703 -27.875 0.0075228 -0.00024789 -0.0018562 -0.0028089 -0.031382 0.00093789 0.002766 0.0001378 -0.0090865 0 -0.014903 0 0.00064929 0 0.0015815 0 0.18022
2.5 -0.062256 -0.070237 -0.083493 -0.049743 -0.067383 -0.079853 0.046996 0.038127 0.12243 0.023732 0.087471 -27.93 0.0093385 0.0017002 -0.0017353 -0.0052878 -0.044813 0.0026684 0.0017169 0.00039377 -0.0077519 0 -0.015224 0 -0.00015937 0 0.00041064 0 -0.12883
2.5039 -0.056589 -0.065436 -0.069849 -0.050252 -0.066282 -0.084239 0.026662 0.018699 0.097461 0.0064255 0.070763 -28.016 0.0081971 0.0038176 -0.0032389 -0.0040613 -0.025004 0.0011877 -0.002256 0.0017174 -0.0038988 0 -0.015756 0 -0.00017513 0 0.00044435 0 0.072383
2.5078 -0.054592 -0.058397 -0.053082 -0.048594 -0.062375 -0.074018 -0.026895 -0.025746 0.01064 -0.028801 0.0037051 -28.135 0.0041587 0.004673 -0.0062811 -0.00069448 0.015783 -0.0027013 -0.0051293 0.0028321 9.3891e-05 0 -0.016191 0 0.00073378 0 0.0012984 0 0.68183
2.5117 -0.053055 -0.049628 -0.046231 -0.049031 -0.057451 -0.056097 -0.086712 -0.076839 -0.098617 -0.070055 -0.087845 -28.272 -0.00086023 0.0039159 -0.0086427 0.0021978 0.057656 -0.0062833 -0.0040626 0.0028934 0.0022963 0 -0.016208 0 0.0020121 0 0.0021309 0 1.4293
2.5156 -0.048664 -0.041969 -0.0517 -0.053066 -0.051641 -0.039824 -0.12869 -0.11803 -0.18318 -0.10425 -0.1655 -28.404 -0.0041944 0.0026042 -0.0079219 0.0031262 0.084959 -0.0072729 0.00020424 0.0018903 0.0024004 0 -0.015787 0 0.0027263 0 0.0024731 0 2.0109
2.5195 -0.041484 -0.038591 -0.060124 -0.057834 -0.044102 -0.031313 -0.14095 -0.1391 -0.2122 -0.12049 -0.19729 -28.519 -0.0042002 0.00231 -0.0039023 0.0024043 0.092808 -0.0054472 0.0043396 0.00033134 0.0015121 0 -0.015273 0 0.0023107 0 0.0025724 0 2.2184
2.5234 -0.035026 -0.039893 -0.060494 -0.059352 -0.035473 -0.031251 -0.12374 -0.13531 -0.1826 -0.11311 -0.17301 -28.627 -0.0013543 0.0037871 0.00098496 0.0012459 0.08511 -0.0022675 0.0055555 -0.0012013 0.0010271 0 -0.015111 0 0.0011119 0 0.0029633 0 2.0005
2.5273 -0.032804 -0.042496 -0.050289 -0.055956 -0.02898 -0.036085 -0.084962 -0.10594 -0.11376 -0.083891 -0.10698 -28.749 0.0022008 0.0063299 0.0035858 0.00061172 0.067821 0.0007499 0.0038238 -0.0022135 0.0016019 0 -0.015457 0 0.00019306 0 0.0037661 0 1.4509
2.5313 -0.034759 -0.041778 -0.035712 -0.048146 -0.028249 -0.040849 -0.036606 -0.055952 -0.033037 -0.042176 -0.027914 -28.897 0.0042845 0.0083133 0.0025557 0.00087661 0.04422 0.0031274 0.0013066 -0.002309 0.0028678 0 -0.016043 0 0.00049375 0 0.0044649 0 0.75321
2.5352 -0.037099 -0.03586 -0.023524 -0.036195 -0.033356 -0.04186 0.0074106 0.0015453 0.036301 -0.0016995 0.036318 -29.066 0.0041339 0.0084164 -0.00076274 0.002131 0.015924 0.0051084 -6.3921e-05 -0.0013627 0.0038325 0 -0.016398 0 0.0020318 0 0.0044011 0 0.11373
2.5391 -0.035627 -0.027199 -0.014618 -0.019728 -0.039061 -0.038077 0.034574 0.047534 0.07933 0.025188 0.069604 -29.235 0.0025615 0.0065332 -0.0037329 0.0042899 -0.012759 0.0066934 -0.00032098 0.00019542 0.0035415 0 -0.016227 0 0.0038352 0 0.0034649 0 -0.30335
2.543 -0.029235 -0.020117 -0.006102 -0.00060391 -0.037754 -0.03074 0.038864 0.0657 0.088901 0.033078 0.069981 -29.39 0.00089577 0.0037296 -0.0046338 0.0067906 -0.033002 0.0073483 -0.00095705 0.0013987 0.0016295 0 -0.01562 0 0.0046746 0 0.0022597 0 -0.42691
2.5469 -0.020203 -0.016559 0.0020077 0.014685 -0.025399 -0.021781 0.024193 0.05213 0.065897 0.025229 0.045788 -29.532 -0.00015614 0.0014042 -0.0036988 0.0085338 -0.03557 0.0066882 -0.002968 0.0012879 -0.0014268 0 -0.014933 0 0.0039914 0 0.0015464 0 -0.29884
2.5508 -0.011337 -0.014212 0.0049083 0.01775 -0.0055072 -0.012339 0.0023695 0.018072 0.021073 0.010214 0.010286 -29.676 -0.00069732 0.00036087 -0.0023333 0.0085969 -0.018201 0.0051801 -0.0055573 -0.00039153 -0.0044659 0 -0.01449 0 0.0022749 0 0.0015181 0 -0.047309
2.5547 -0.0031578 -0.0087872 -0.00078733 0.0056075 0.012721 -0.0025001 -0.013944 -0.017166 -0.026142 -0.0039626 -0.022729 -29.833 -0.00095515 0.00043867 -0.0015869 0.0071787 0.010443 0.0038819 -0.0067625 -0.0029941 -0.0062184 0 -0.014376 0 0.00063456 0 0.0016366 0 0.17922
2.5586 0.0059168 0.0018117 -0.0099707 -0.01399 0.021137 0.0078468 -0.01822 -0.037817 -0.055509 -0.013677 -0.042574 -30.005 -0.00071629 0.00084472 -0.0014041 0.0056126 0.034872 0.0034271 -0.005302 -0.0054913 -0.006037 0 -0.01447 0 -2.5457e-05 0 0.0012046 0 0.28043
2.5625 0.016847 0.015478 -0.010636 -0.02552 0.018961 0.018294 -0.011931 -0.038917 -0.057021 -0.018817 -0.044868 -30.177 0.00036408 0.00085554 -0.0011288 0.0051008 0.042686 0.00343 -0.001838 -0.0071815 -0.0042695 0 -0.014608 0 0.00043823 0 0.00010642 0 0.23359
2.5664 0.027957 0.027843 0.0055199 -0.016187 0.013473 0.02831 -0.00076633 -0.024901 -0.036237 -0.018956 -0.032544 -30.338 0.0019543 0.00038576 -0.00043438 0.0053406 0.032631 0.0030376 0.0014501 -0.0078818 -0.0019206 0 -0.014723 0 0.0014791 0 -0.0010219 0 0.070853
2.5703 0.036127 0.036061 0.03394 0.014211 0.014443 0.038064 0.010813 -0.0029045 -0.0082496 -0.011095 -0.012775 -30.484 0.0028574 7.5542e-05 0.00037558 0.0046448 0.014098 0.0020029 0.0024912 -0.0075152 0.0001492 0 -0.014848 0 0.0023779 0 -0.0013694 0 -0.1687
2.5742 0.040124 0.04078 0.059811 0.052359 0.026785 0.048088 0.02234 0.022396 0.01547 0.0082099 0.0089505 -30.623 0.001996 0.00084898 0.00086328 0.001732 -0.0015435 0.00098562 0.00072019 -0.00576 0.0017469 0 -0.015038 0 0.0027383 0 -0.00070997 0 -0.47023
2.5781 0.042492 0.044804 0.070934 0.080395 0.047143 0.057476 0.036333 0.048937 0.03587 0.038182 0.032824 -30.761 -0.00024854 0.0031963 0.001009 -0.0025572 -0.010366 0.00066182 -0.0027362 -0.0023957 0.0030679 0 -0.015312 0 0.0026282 0 0.00039317 0 -0.83547
2.582 0.047673 0.050298 0.068344 0.087587 0.06676 0.062774 0.055416 0.074592 0.062549 0.071568 0.062566 -30.903 -0.0018591 0.0066266 0.001132 -0.0055924 -0.017874 0.00068579 -0.005943 0.0019086 0.0039371 0 -0.015642 0 0.002387 0 0.0011234 0 -1.2507
2.5859 0.05795 0.057466 0.064083 0.076139 0.078 0.060196 0.079715 0.095874 0.10066 0.097894 0.098387 -31.041 -0.00076079 0.0097159 0.0013331 -0.0053201 -0.031952 -0.00012708 -0.0072768 0.0053841 0.0035199 0 -0.015955 0 0.0023341 0 0.0011489 0 -1.664
2.5898 0.071196 0.065559 0.068758 0.058222 0.079483 0.050674 0.1054 0.10934 0.14096 0.11013 0.13176 -31.17 0.0030535 0.010854 0.0012169 -0.0023792 -0.053275 -0.0023591 -0.0061301 0.0062011 0.0010672 0 -0.016148 0 0.0025875 0 0.00084849 0 -1.9935
2.5938 0.0828 0.074411 0.081935 0.048077 0.076418 0.043069 0.12486 0.11351 0.16324 0.10908 0.14827 -31.283 0.0069356 0.0093069 0.00032549 0.00034448 -0.072164 -0.0048357 -0.0030864 0.0041185 -0.0028888 0 -0.016135 0 0.0030405 0 0.00083431 0 -2.1643
2.5977 0.089965 0.084469 0.094839 0.054929 0.076478 0.050501 0.1296 0.10926 0.15161 0.10161 0.13784 -31.381 0.0074677 0.0058558 -0.0011553 0.00051324 -0.075403 -0.0052799 0.00030425 0.0011615 -0.0062258 0 -0.015936 0 0.003448 0 0.0012783 0 -2.149
2.6016 0.094185 0.095425 0.10125 0.079526 0.084464 0.080201 0.11599 0.098996 0.10902 0.094577 0.10431 -31.466 0.0034567 0.0024684 -0.0022612 -0.0012968 -0.057672 -0.0024727 0.0021301 0.00033279 -0.0065281 0 -0.015728 0 0.0035704 0 0.0017225 0 -1.9911
2.6055 0.099492 0.10551 0.10397 0.11404 0.099317 0.1245 0.090721 0.086704 0.058447 0.09019 0.065669 -31.541 -0.0026215 0.0010831 -0.0019818 -0.0022266 -0.027843 0.0021563 0.0010903 0.0031518 -0.0031286 0 -0.015758 0 0.0033245 0 0.0015552 0 -1.7982
2.6094 0.10834 0.11283 0.10995 0.14481 0.11517 0.16213 0.070501 0.078579 0.029057 0.087054 0.043674 -31.607 -0.006278 0.00231 -0.00021187 -0.00030381 -0.0043059 0.0053116 -0.002538 0.0081299 0.0019722 0 -0.016125 0 0.0028572 0 0.00066998 0 -1.7034
2.6133 0.11931 0.11752 0.12067 0.15845 0.12566 0.1718 0.072928 0.081672 0.037764 0.085116 0.050495 -31.66 -0.0046221 0.0049873 0.0020354 0.003113 -0.0025045 0.0045318 -0.0066696 0.0117 0.0054219 0 -0.016613 0 0.0024582 0 -0.00035213 0 -1.8088
2.6172 0.12885 0.12236 0.1299 0.14993 0.12871 0.1489 0.10345 0.099328 0.079686 0.088854 0.082339 -31.695 0.0010896 0.0069474 0.0034278 0.0043837 -0.024275 0.00034108 -0.0084186 0.011004 0.0051669 0 -0.016776 0 0.0023334 0 -0.00072612 0 -2.1329
2.6211 0.13526 0.13057 0.13208 0.12807 0.12851 0.11171 0.14895 0.12674 0.13346 0.10469 0.12413 -31.703 0.0062542 0.0064523 0.0033978 0.0013475 -0.057178 -0.0042328 -0.0059586 0.0062183 0.0021567 0 -0.01627 0 0.0024161 0 -0.000161 0 -2.5974
2.625 0.14066 0.14296 0.13153 0.11223 0.13295 0.090083 0.18549 0.15222 0.17616 0.13467 0.16047 -31.683 0.0065525 0.0032784 0.0024927 -0.0040183 -0.084034 -0.0063535 -2.8605e-06 0.00042676 -0.00048997 0 -0.015192 0 0.002413 0 0.00087704 0 -3.0678
2.6289 0.14909 0.15723 0.1403 0.11992 0.14756 0.10423 0.19626 0.16566 0.19677 0.17254 0.18417 -31.636 0.0014521 -0.0012501 0.0016941 -0.0070531 -0.095013 -0.0057055 0.0063031 -0.0028051 -0.00017991 0 -0.014092 0 0.0020891 0 0.0015665 0 -3.4339
2.6328 0.1626 0.17032 0.16522 0.15346 0.1704 0.14982 0.18528 0.16768 0.20002 0.20655 0.19733 -31.571 -0.0053057 -0.0051574 0.0014126 -0.0048856 -0.093146 -0.0042898 0.0092327 -0.0020368 0.0029965 0 -0.01362 0 0.0015434 0 0.0014152 0 -3.6743
2.6367 0.17932 0.18154 0.1981 0.19697 0.19239 0.20148 0.17443 0.17025 0.19995 0.22684 0.20628 -31.495 -0.0086202 -0.0068924 0.0011514 0.00048445 -0.089794 -0.0040838 0.0069143 0.0013749 0.0065428 0 -0.014062 0 0.0011815 0 0.00061509 0 -3.857
2.6406 0.19534 0.19305 0.22128 0.22782 0.20395 0.23212 0.18483 0.18621 0.20883 0.2313 0.21576 -31.404 -0.0059678 -0.0058939 0.00013167 0.0038367 -0.094462 -0.0050622 0.00066364 0.004801 0.0078852 0 -0.015153 0 0.0013552 0 -0.00020951 0 -4.0705
2.6445 0.20834 0.20732 0.22492 0.23427 0.20333 0.23262 0.21823 0.21622 0.22859 0.22519 0.22615 -31.283 0.0007388 -0.002523 -0.0017815 0.0018061 -0.10726 -0.0055641 -0.0057734 0.0064493 0.0064976 0 -0.016308 0 0.0019869 0 -0.00058148 0 -4.3409
2.6484 0.21927 0.22395 0.21803 0.22429 0.19937 0.21668 0.25502 0.24588 0.24978 0.21602 0.23418 -31.118 0.0066751 0.0022627 -0.0037842 -0.0035819 -0.1196 -0.0044527 -0.0086161 0.0062452 0.0039073 0 -0.017039 0 0.0025641 0 -0.00054196 0 -4.606
2.6523 0.23052 0.2392 0.22022 0.21785 0.20527 0.20794 0.27122 0.25743 0.25849 0.20908 0.23571 -30.904 0.0076531 0.0071389 -0.0047561 -0.0066738 -0.122 -0.0026258 -0.0064942 0.0051132 0.001819 0 -0.017204 0 0.0025729 0 -0.0005185 0 -4.7723
2.6563 0.24262 0.2489 0.24105 0.22909 0.22724 0.22066 0.25965 0.24618 0.24735 0.2073 0.22911 -30.647 0.0029614 0.010588 -0.0041986 -0.0038795 -0.11253 -0.0021794 -0.0012937 0.0037725 0.00040027 0 -0.016942 0 0.0019945 0 -0.0008687 0 -4.8052
2.6602 0.25294 0.25182 0.26825 0.25431 0.25752 0.2495 0.23641 0.22624 0.22328 0.21355 0.21821 -30.36 -0.0044154 0.011302 -0.0026309 0.0021415 -0.09925 -0.0040898 0.0031833 0.0022847 -0.0015486 0 -0.016461 0 0.0013814 0 -0.00154 0 -4.7743
2.6641 0.25779 0.2506 0.27851 0.27594 0.27872 0.27529 0.22687 0.21925 0.20586 0.23089 0.21251 -30.048 -0.01003 0.0088613 -0.0011435 0.0040734 -0.094684 -0.0069246 0.0038515 0.00049445 -0.0048542 0 -0.015943 0 0.0013876 0 -0.0021338 0 -4.8067
2.668 0.25595 0.24953 0.26145 0.27838 0.27703 0.28082 0.2438 0.2358 0.21521 0.259 0.22263 -29.705 -0.010865 0.0042455 -0.00058732 -0.003836 -0.1065 -0.0080616 0.00044488 -0.0014542 -0.0086003 0 -0.015612 0 0.0021527 0 -0.002277 0 -4.9868
2.6719 0.2502 0.2515 0.2325 0.26111 0.25403 0.26377 0.27693 0.26664 0.25665 0.29025 0.25207 -29.319 -0.0069676 -0.00043129 -0.0011088 -0.020571 -0.13122 -0.006263 -0.0044373 -0.0031786 -0.010644 0 -0.015772 0 0.0031143 0 -0.0019498 0 -5.2845
2.6758 0.24565 0.2568 0.22021 0.23797 0.22684 0.23759 0.30249 0.29155 0.31341 0.31115 0.29096 -28.886 -0.0010432 -0.0030488 -0.0023022 -0.038947 -0.15576 -0.0029771 -0.0074298 -0.0044557 -0.0095485 0 -0.016637 0 0.003459 0 -0.0014929 0 -5.5721
2.6797 0.24628 0.26415 0.23951 0.22465 0.2159 0.22123 0.30335 0.29704 0.35465 0.3102 0.31852 -28.417 0.0034078 -0.0027831 -0.0036452 -0.05143 -0.16594 -0.0010004 -0.0070985 -0.0052792 -0.0059917 0 -0.018062 0 0.0028297 0 -0.0013141 0 -5.7148
2.6836 0.2528 0.27221 0.27701 0.22674 0.23001 0.2262 0.28202 0.28626 0.35494 0.28686 0.31544 -27.924 0.0041228 -0.00056066 -0.0047416 -0.055851 -0.15598 -0.0018067 -0.0050909 -0.0054531 -0.0022625 0 -0.019487 0 0.0016578 0 -0.0015611 0 -5.6613
2.6875 0.26304 0.2802 0.30357 0.23824 0.26053 0.25005 0.25645 0.27285 0.31192 0.25384 0.27867 -27.411 0.0011426 0.001781 -0.0052576 -0.056088 -0.13229 -0.0041877 -0.0046873 -0.0043859 -0.00037682 0 -0.020268 0 0.00081545 0 -0.0020274 0 -5.472
2.6914 0.27409 0.28768 0.30198 0.24983 0.28927 0.27958 0.2446 0.26665 0.2491 0.23004 0.22681 -26.865 -0.0035168 0.0029915 -0.0048453 -0.057672 -0.10902 -0.0054909 -0.0078036 -0.0016745 -0.00065336 0 -0.020185 0 0.00089221 0 -0.0023444 0 -5.2766
2.6953 0.28418 0.29466 0.28254 0.25747 0.30285 0.30034 0.25219 0.26636 0.20159 0.22918 0.19024 -26.272 -0.0072256 0.0033109 -0.0033271 -0.062863 -0.098679 -0.0041417 -0.012953 0.0019451 -0.0019686 0 -0.019668 0 0.0017316 0 -0.0022862 0 -5.2049
2.6992 0.29324 0.30211 0.27185 0.264 0.30181 0.30579 0.27286 0.26568 0.19494 0.25253 0.19214 -25.619 -0.0082543 0.0039895 -0.0010198 -0.069658 -0.10489 -0.00096673 -0.016087 0.0044653 -0.0031324 0 -0.019485 0 0.0026095 0 -0.0019406 0 -5.3385
2.7031 0.30233 0.31187 0.28678 0.27428 0.29777 0.30034 0.2976 0.26474 0.23196 0.29047 0.2343 -24.912 -0.0065507 0.005863 0.0012036 -0.07503 -0.12213 0.0017988 -0.013868 0.0039113 -0.0038121 0 -0.020157 0 0.0028597 0 -0.0016246 0 -5.6946
2.707 0.31268 0.32509 0.31983 0.29056 0.30252 0.29517 0.32271 0.27333 0.29486 0.33011 0.29803 -24.161 -0.0033981 0.0083106 0.0023371 -0.078679 -0.14187 0.0025913 -0.0067044 0.00015714 -0.0041897 0 -0.021616 0 0.0023845 0 -0.0016269 0 -6.2285
2.7109 0.32501 0.34032 0.34897 0.3121 0.31881 0.30014 0.3495 0.30152 0.3585 0.36239 0.3583 -23.368 -0.00032884 0.0096206 0.0018871 -0.083568 -0.15937 0.0015719 0.0011657 -0.0045424 -0.0041011 0 -0.023404 0 0.0016402 0 -0.0019871 0 -6.8418
2.7148 0.33905 0.35362 0.36017 0.33739 0.34005 0.31738 0.37824 0.34726 0.40402 0.38413 0.39916 -22.529 0.0018439 0.0084969 0.00020372 -0.093055 -0.17554 -0.00011043 0.0048468 -0.0071528 -0.002972 0 -0.02518 0 0.0011843 0 -0.00248 0 -7.4055
2.7188 0.35353 0.36149 0.35886 0.36452 0.3575 0.34093 0.40413 0.39422 0.42455 0.3961 0.41911 -21.632 0.0031932 0.0053339 -0.0017865 -0.1077 -0.1929 -0.0016615 0.0026472 -0.0063804 -0.00078445 0 -0.026994 0 0.0012263 0 -0.0028072 0 -7.805
2.7227 0.36692 0.36432 0.3603 0.38932 0.36771 0.3621 0.41991 0.42278 0.42328 0.40059 0.42517 -20.678 0.0040864 0.0020296 -0.003192 -0.12467 -0.21027 -0.0029917 -0.0026562 -0.0038006 0.001153 0 -0.029047 0 0.0015473 0 -0.0028313 0 -7.9929
2.7266 0.37846 0.36692 0.37146 0.40496 0.37399 0.37614 0.42201 0.42429 0.40851 0.40066 0.42375 -19.676 0.0045418 0.00042984 -0.0035778 -0.13995 -0.22168 -0.0039181 -0.0062559 -0.0024253 0.00092328 0 -0.031239 0 0.0017779 0 -0.0026629 0 -8.0118
2.7305 0.38864 0.37485 0.38467 0.4061 0.3818 0.3847 0.41413 0.40584 0.38993 0.39975 0.41686 -18.637 0.0042181 0.00079599 -0.0029198 -0.15084 -0.22109 -0.003563 -0.0053301 -0.0039683 -0.0021017 0 -0.033028 0 0.0017201 0 -0.0025365 0 -7.9636
2.7344 0.39833 0.38955 0.38874 0.39485 0.39338 0.39265 0.40492 0.38309 0.37623 0.40033 0.40499 -17.56 0.0030292 0.0017121 -0.0013274 -0.1569 -0.20859 -0.0010749 -0.0011569 -0.0073769 -0.0060736 0 -0.03383 0 0.0014346 0 -0.002596 0 -7.9443
2.7383 0.40731 0.40687 0.38351 0.38189 0.40647 0.4026 0.40225 0.36932 0.37279 0.40224 0.39125 -16.428 0.0016583 0.0015204 0.0010219 -0.15922 -0.19211 0.0029265 0.0023906 -0.009996 -0.0077706 0 -0.033595 0 0.0010875 0 -0.002784 0 -7.9959
2.7422 0.41388 0.42046 0.38067 0.37981 0.41762 0.41258 0.40901 0.37048 0.37993 0.40325 0.38143 -15.223 0.0012601 -7.2565e-05 0.0036282 -0.15964 -0.18251 0.0059639 0.0024247 -0.010143 -0.0053925 0 -0.032933 0 0.00076447 0 -0.002927 0 -8.1096
2.7461 0.41648 0.42712 0.39016 0.39338 0.42637 0.419 0.42303 0.38682 0.39374 0.40224 0.38026 -13.939 0.0024351 -0.0017478 0.005491 -0.16054 -0.18573 0.0052899 -0.00059397 -0.0085119 -0.00052165 0 -0.032625 0 0.00043559 0 -0.0029255 0 -8.2679
2.75 0.41604 0.42885 0.40822 0.41583 0.43592 0.4213 0.43981 0.41525 0.40978 0.40235 0.38868 -12.586 0.0044089 -0.0019088 0.0054825 -0.16452 -0.19892 0.00020668 -0.0036936 -0.0070826 0.0028561 0 -0.032952 0 6.2881e-05 0 -0.0028551 0 -8.4752
2.7539 0.4164 0.43005 0.42122 0.43479 0.44983 0.42323 0.45531 0.44829 0.4268 0.40984 0.40494 -11.178 0.0053627 -0.00027823 0.0032093 -0.17319 -0.21358 -0.0072016 -0.0043759 -0.006832 0.0017266 0 -0.033528 0 -0.00029524 0 -0.0028782 0 -8.7441
2.7578 0.42158 0.43298 0.4213 0.44269 0.46746 0.42901 0.46741 0.4733 0.44653 0.42876 0.42736 -9.723 0.0038936 0.0018267 -0.00035643 -0.18552 -0.22302 -0.0139 -0.0028318 -0.0067581 -0.0031236 0 -0.033815 0 -0.00049652 0 -0.003054 0 -9.0548
2.7617 0.43186 0.43613 0.41573 0.44189 0.48247 0.43832 0.47597 0.47816 0.46935 0.45572 0.45473 -8.2129 0.0004535 0.0028175 -0.0032321 -0.19773 -0.22737 -0.018698 -0.0014289 -0.0052854 -0.0075158 0 -0.033817 0 -0.00042645 0 -0.0032472 0 -9.3371
2.7656 0.44263 0.43696 0.41887 0.4403 0.48617 0.44583 0.48211 0.46123 0.49056 0.48042 0.48347 -6.6324 -0.0025985 0.0024213 -0.0037504 -0.2056 -0.23202 -0.023267 -0.0022018 -0.0024823 -0.0073591 0 -0.034196 0 -0.00010471 0 -0.0032444 0 -9.5039
2.7695 0.44789 0.43575 0.43519 0.44267 0.47387 0.44632 0.48674 0.43581 0.50183 0.49211 0.50573 -4.9718 -0.0026441 0.0018954 -0.0018783 -0.20747 -0.24117 -0.030265 -0.004858 -0.00052224 -0.0021993 0 -0.035636 0 0.00029504 0 -0.0029822 0 -9.5107
2.7734 0.44572 0.43593 0.45292 0.44662 0.4498 0.4405 0.489 0.42087 0.49754 0.48659 0.51224 -3.2326 0.0010279 0.0025962 0.00064268 -0.20549 -0.25268 -0.040281 -0.0070937 -0.001612 0.0043124 0 -0.038037 0 0.00051934 0 -0.0026651 0 -9.3861
2.7773 0.44071 0.44065 0.45634 0.44705 0.42639 0.43538 0.48607 0.42389 0.48013 0.46784 0.49881 -1.4244 0.0063548 0.0043373 0.0016119 -0.20354 -0.25889 -0.050609 -0.0067163 -0.0053959 0.0074403 0 -0.040372 0 0.00036157 0 -0.0026381 0 -9.2038
2.7813 0.44056 0.44912 0.44377 0.4435 0.41729 0.43834 0.47553 0.43237 0.45884 0.4434 0.47042 0.44412 0.0098439 0.0052883 0.00013267 -0.20397 -0.25301 -0.057163 -0.003499 -0.0086711 0.0052132 0 -0.041435 0 -0.0002124 0 -0.003106 0 -9.026
2.7852 0.44933 0.45697 0.43067 0.44221 0.42831 0.45053 0.45895 0.42504 0.44272 0.41914 0.43861 2.3694 0.0092331 0.0036962 -0.002678 -0.20605 -0.23538 -0.057851 0.00077877 -0.0080881 -0.00018807 0 -0.040867 0 -0.0010012 0 -0.0039372 0 -8.8732
2.7891 0.46356 0.46039 0.43328 0.45043 0.45249 0.4661 0.44324 0.39464 0.43473 0.39868 0.41421 4.3512 0.0053586 -0.00015177 -0.0046919 -0.20763 -0.21451 -0.054374 0.0038219 -0.0034357 -0.004494 0 -0.039507 0 -0.0016308 0 -0.0047282 0 -8.7468
2.793 0.4747 0.45962 0.45006 0.46876 0.47395 0.47775 0.43746 0.3601 0.43275 0.38679 0.40228 6.39 0.0015959 -0.0037044 -0.0046322 -0.20792 -0.202 -0.050858 0.0043329 0.0017309 -0.0048543 0 -0.038726 0 -0.0017548 0 -0.0050768 0 -8.6734
2.7969 0.4758 0.45799 0.46203 0.48928 0.47854 0.48277 0.44677 0.3536 0.43605 0.39089 0.40351 8.487 0.0011536 -0.0040875 -0.0031322 -0.20843 -0.20528 -0.050669 0.0024343 0.0029749 -0.0017762 0 -0.039301 0 -0.0012928 0 -0.0048467 0 -8.7149
2.8008 0.46637 0.45766 0.45312 0.50121 0.46388 0.48326 0.46818 0.39181 0.44921 0.41615 0.4186 10.648 0.0043279 -0.00057316 -0.0020224 -0.21091 -0.22337 -0.054168 -0.00085507 -0.0011331 0.0018454 0 -0.040826 0 -0.00052362 0 -0.0042258 0 -8.9207
2.8047 0.45136 0.45672 0.42893 0.49861 0.44092 0.48122 0.49199 0.45765 0.47777 0.45771 0.4489 12.882 0.008026 0.0046466 -0.0024981 -0.21485 -0.24809 -0.059061 -0.0042631 -0.0076794 0.0033604 0 -0.042132 0 8.0868e-05 0 -0.0035664 0 -9.2621
2.8086 0.43609 0.45097 0.41251 0.48312 0.42527 0.47454 0.50762 0.511 0.51857 0.4985 0.49074 15.199 0.0081386 0.0081173 -0.0038914 -0.21748 -0.269 -0.062565 -0.0066006 -0.01185 0.0022668 0 -0.042322 0 0.00019332 0 -0.0031557 0 -9.6099
2.8125 0.42252 0.43864 0.41985 0.46076 0.42469 0.45924 0.50904 0.51986 0.55464 0.51743 0.52943 17.6 0.002993 0.0077776 -0.0042454 -0.21669 -0.27836 -0.063356 -0.0070415 -0.010919 4.7491e-05 0 -0.041485 0 -0.0001285 0 -0.0030819 0 -9.7837
2.8164 0.4102 0.42297 0.44079 0.4369 0.43301 0.43567 0.49583 0.48379 0.56206 0.50308 0.54202 20.076 -0.0049097 0.004355 -0.0022054 -0.21375 -0.27354 -0.061967 -0.0055713 -0.0062505 -0.0014455 0 -0.040527 0 -0.00051697 0 -0.0032478 0 -9.6438
2.8203 0.3999 0.40964 0.44683 0.41445 0.4354 0.41115 0.47072 0.42934 0.52558 0.46142 0.5108 22.611 -0.010444 0.000472 0.001539 -0.21266 -0.25657 -0.059953 -0.0032144 -0.0017787 -0.0014357 0 -0.040325 0 -0.00063667 0 -0.0034734 0 -9.1628
2.8242 0.39472 0.40175 0.41998 0.3952 0.42096 0.39498 0.43739 0.38419 0.45101 0.41085 0.43831 25.199 -0.0096409 -0.0015348 0.0046655 -0.21633 -0.23225 -0.05891 -0.0014543 -0.00064415 -0.00044909 0 -0.041001 0 -0.00048886 0 -0.0036036 0 -8.4404
2.8281 0.39677 0.39737 0.37317 0.38108 0.39203 0.38991 0.40093 0.3564 0.3642 0.369 0.35075 27.84 -0.002769 -0.0011552 0.0051752 -0.22335 -0.20612 -0.059889 -0.0010197 -0.0030364 0.00045316 0 -0.041883 0 -0.00039017 0 -0.0035764 0 -7.6633
2.832 0.40269 0.39204 0.34005 0.37332 0.36241 0.38932 0.3689 0.33758 0.29682 0.34297 0.28476 30.541 0.0057802 0.00043668 0.0031177 -0.2288 -0.18315 -0.063006 -0.0011569 -0.0067632 0.00053323 0 -0.042137 0 -0.00063861 0 -0.0034418 0 -7.0379
2.8359 0.40367 0.38308 0.34286 0.37064 0.34609 0.38361 0.34947 0.32221 0.2693 0.33043 0.26589 33.304 0.010759 0.0016324 0.00049606 -0.22876 -0.16715 -0.067125 -0.00036144 -0.0094343 -0.00028943 0 -0.041459 0 -0.001187 0 -0.0033214 0 -6.7181
2.8398 0.39126 0.37103 0.37006 0.36937 0.34591 0.36968 0.34663 0.31877 0.28243 0.32776 0.29419 36.124 0.0098958 0.0014358 -0.00054068 -0.22411 -0.16053 -0.070096 0.0018938 -0.010032 -0.0015952 0 -0.040288 0 -0.0016499 0 -0.0033144 0 -6.7413
2.8438 0.36443 0.35718 0.38678 0.36542 0.35143 0.35305 0.35642 0.33898 0.32109 0.33483 0.34655 38.993 0.0052634 -0.00034458 0.00048426 -0.2197 -0.16415 -0.070009 0.0041868 -0.0088146 -0.0027953 0 -0.039425 0 -0.0016507 0 -0.0033984 0 -6.9978
2.8477 0.3311 0.34078 0.3678 0.35578 0.34757 0.34014 0.36863 0.37747 0.3643 0.35107 0.39236 41.906 0.0011959 -0.0033444 0.0022162 -0.21967 -0.1767 -0.06687 0.0042307 -0.006383 -0.00346 0 -0.03941 0 -0.0011803 0 -0.0034165 0 -7.263
2.8516 0.30218 0.31985 0.3208 0.33814 0.32669 0.3291 0.37308 0.40691 0.39398 0.36854 0.4102 44.866 0.00063851 -0.0066946 0.0030061 -0.22343 -0.19378 -0.06314 0.0012494 -0.0032471 -0.0036008 0 -0.040156 0 -0.00061527 0 -0.0031951 0 -7.3008
2.8555 0.28279 0.29437 0.27748 0.31066 0.29414 0.31038 0.36467 0.39795 0.39865 0.3721 0.39529 47.875 0.0029961 -0.0089468 0.002544 -0.22651 -0.20768 -0.062096 -0.0027474 -0.00015941 -0.003755 0 -0.041074 0 -0.00037443 0 -0.0027181 0 -6.9872
2.8594 0.26794 0.26699 0.2622 0.27363 0.26283 0.27767 0.34288 0.34588 0.37415 0.34931 0.35619 50.931 0.005134 -0.0085231 0.0019534 -0.22531 -0.20922 -0.065023 -0.0044242 0.001717 -0.0046523 0 -0.041561 0 -0.00054148 0 -0.0021935 0 -6.3627
2.8633 0.24562 0.23852 0.26903 0.2318 0.24063 0.23697 0.30721 0.2758 0.32385 0.30108 0.30627 54.025 0.0044142 -0.0048733 0.0023133 -0.22076 -0.19195 -0.069736 -0.00225 0.0015069 -0.0065367 0 -0.041464 0 -0.00080981 0 -0.0019115 0 -5.5619
2.8672 0.20426 0.20239 0.26736 0.19208 0.22042 0.20096 0.2548 0.2188 0.25805 0.24104 0.25597 57.145 0.00099139 0.00056159 0.0032128 -0.21688 -0.15656 -0.072146 0.0017481 -0.00039816 -0.0086883 0 -0.041148 0 -0.00078366 0 -0.0019804 0 -4.6641
2.8711 0.13876 0.14576 0.22738 0.15526 0.18088 0.17116 0.18381 0.1816 0.19 0.18213 0.20806 60.288 -0.0025544 0.0048171 0.0029534 -0.21518 -0.11186 -0.069774 0.0036368 -0.0023535 -0.0097309 0 -0.041051 0 -0.000326 0 -0.0021656 0 -3.5942
2.875 0.052283 0.059829 0.14028 0.10858 0.099714 0.12631 0.098395 0.14026 0.12816 0.12262 0.1559 63.452 -0.0036868 0.0054221 0.00034051 -0.21051 -0.069643 -0.064039 0.0013407 -0.0028108 -0.0086756 0 -0.041005 0 0.00037853 0 -0.0020022 0 -2.1731
2.8789 -0.045229 -0.048418 0.018347 0.030032 -0.028016 0.034444 0.0081086 0.064477 0.068595 0.046153 0.085443 66.634 -0.0021047 0.0024335 -0.0037047 -0.1928 -0.035499 -0.058963 -0.0031343 -0.0017534 -0.0058471 0 -0.039872 0 0.0010697 0 -0.001119 0 -0.28956
2.8828 -0.13972 -0.15499 -0.11717 -0.093124 -0.17889 -0.11566 -0.080145 -0.052187 -0.0062821 -0.062312 -0.017947 69.817 0.00027533 -0.0014417 -0.0064688 -0.15375 -0.0018643 -0.057314 -0.0054472 -0.00059095 -0.0027774 0 -0.035938 0 0.0016805 0 0.00048224 0 1.9526
2.8867 -0.21704 -0.23288 -0.2439 -0.24448 -0.30781 -0.29053 -0.16977 -0.18672 -0.11895 -0.19872 -0.15921 72.978 0.0013073 -0.0030205 -0.0056436 -0.093031 0.049747 -0.057824 -0.0031764 -0.00040987 -0.0010381 0 -0.027981 0 0.002347 0 0.0024187 0 4.251
2.8906 -0.26895 -0.27171 -0.33868 -0.37789 -0.37243 -0.42281 -0.27156 -0.30974 -0.28065 -0.33704 -0.32552 76.096 0.00055429 -0.0013186 -0.0014466 -0.018971 0.13582 -0.05633 0.0015922 -0.00037612 -0.001032 0 -0.016353 0 0.0031775 0 0.0041791 0 6.2784
2.8945 -0.29899 -0.28642 -0.38178 -0.44436 -0.36217 -0.45648 -0.38925 -0.41054 -0.47593 -0.44459 -0.48659 79.164 -0.00060868 0.0017024 0.0033691 0.056203 0.25423 -0.049991 0.0041176 0.0017847 -0.001869 0 -0.0032116 0 0.0040615 0 0.0054139 0 7.8632
2.8984 -0.3228 -0.30626 -0.37229 -0.42983 -0.31113 -0.39339 -0.50593 -0.49597 -0.65834 -0.50233 -0.60502 82.183 -0.00062373 0.0030459 0.005753 0.12228 0.37636 -0.040604 0.0016747 0.0073637 -0.0024066 0 0.0084236 0 0.0047441 0 0.00604 0 9.0192
2.9023 -0.35932 -0.35227 -0.34161 -0.37263 -0.28174 -0.30085 -0.58688 -0.56593 -0.76447 -0.5132 -0.65181 85.159 0.00064243 0.0014765 0.0048714 0.17378 0.45697 -0.033607 -0.0036014 0.014675 -0.0023606 0 0.016226 0 0.0050878 0 0.0061475 0 9.8161
2.9063 -0.41724 -0.42229 -0.34281 -0.34124 -0.32532 -0.26847 -0.60177 -0.59701 -0.74496 -0.49453 -0.61927 88.088 0.0018942 -0.0014266 0.0026303 0.20918 0.45971 -0.033308 -0.0067376 0.019833 -0.0023239 0 0.019658 0 0.0052268 0 0.0058753 0 10.251
2.9102 -0.48729 -0.49564 -0.41271 -0.38561 -0.44563 -0.34465 -0.55093 -0.56069 -0.59907 -0.46542 -0.52641 90.953 0.00188 -0.0028983 0.0017692 0.2294 0.38346 -0.038407 -0.0049372 0.020083 -0.0027117 0 0.019874 0 0.0054343 0 0.0054058 0 10.278
2.9141 -0.54894 -0.55252 -0.53589 -0.49973 -0.59331 -0.50214 -0.47357 -0.46355 -0.39117 -0.44176 -0.41563 93.735 0.00073711 -0.0016378 0.0033263 0.23796 0.27077 -0.041808 -0.00039358 0.016769 -0.0028733 0 0.018661 0 0.0058418 0 0.00504 0 9.9942
2.918 -0.5876 -0.58998 -0.649 -0.62686 -0.69854 -0.66014 -0.42819 -0.36656 -0.23066 -0.43921 -0.34101 96.427 -0.00018233 0.0011116 0.0058037 0.24178 0.18894 -0.034972 0.0024206 0.015016 -0.0015325 0 0.017392 0 0.0063237 0 0.0051827 0 9.7687
2.9219 -0.60826 -0.62073 -0.69115 -0.70418 -0.72008 -0.74526 -0.45783 -0.35258 -0.21734 -0.47351 -0.34921 99.031 0.00024336 0.0030021 0.0067153 0.25013 0.19245 -0.013262 0.0027501 0.020094 0.0016873 0 0.016779 0 0.0066811 0 0.006145 0 10.123
2.9258 -0.63205 -0.65793 -0.66001 -0.71082 -0.67416 -0.74272 -0.56503 -0.46155 -0.38054 -0.55068 -0.4571 101.56 0.0017946 0.0029497 0.0049664 0.27083 0.29017 0.021805 0.0068023 0.033564 0.0052187 0 0.017358 0 0.006923 0 0.007887 0 11.386
2.9297 -0.67731 -0.70204 -0.61944 -0.6808 -0.62101 -0.69935 -0.71336 -0.65037 -0.65356 -0.65484 -0.63717 104 0.0034274 0.0019948 0.001813 0.3063 0.44 0.064474 0.02423 0.052621 0.006333 0 0.019856 0 0.0073112 0 0.0099426 0 13.381
2.9336 -0.74148 -0.74281 -0.64469 -0.67261 -0.61995 -0.67987 -0.85195 -0.82032 -0.90847 -0.7499 -0.82421 106.34 0.0050189 0.0018781 -0.00041455 0.35284 0.57652 0.10852 0.060153 0.073134 0.0033839 0 0.024868 0 0.0080857 0 0.011646 0 15.472
2.9375 -0.80103 -0.77339 -0.7516 -0.72264 -0.68846 -0.71502 -0.94383 -0.89477 -1.0355 -0.80096 -0.94731 108.57 0.008561 0.0029681 -0.00050162 0.40394 0.65361 0.14969 0.10968 0.093489 -0.0024296 0 0.032076 0 0.0091511 0 0.012521 0 16.972
2.9414 -0.83109 -0.80115 -0.87679 -0.82009 -0.79579 -0.78289 -0.9802 -0.8809 -1.0143 -0.80064 -0.97206 110.67 0.017349 0.00381 0.00066165 0.45444 0.67235 0.18567 0.1602 0.11567 -0.0075364 0 0.039971 0 0.010093 0 0.012546 0 17.635
2.9453 -0.82778 -0.84289 -0.93233 -0.91979 -0.89163 -0.83487 -0.97643 -0.85888 -0.92411 -0.7758 -0.92378 112.64 0.033512 0.0027907 0.001162 0.50196 0.67419 0.21501 0.19989 0.14267 -0.0085417 0 0.046622 0 0.010568 0 0.01212 0 17.813
2.9492 -0.81268 -0.90763 -0.88761 -0.97793 -0.94253 -0.84135 -0.95808 -0.906 -0.88207 -0.76535 -0.87074 114.48 0.055852 0.00011415 7.2006e-05 0.54491 0.70485 0.23678 0.22544 0.17481 -0.0047914 0 0.05101 0 0.010703 0 0.011792 0 18.12
2.9531 -0.8147 -0.98317 -0.80149 -0.98124 -0.94687 -0.81896 -0.94735 -1.0234 -0.95372 -0.78711 -0.87441 116.21 0.079866 -0.0021028 -0.0015949 0.58032 0.77677 0.25128 0.24249 0.20838 0.0011913 0 0.053702 0 0.011057 0 0.01197 0 18.876
2.957 -0.84502 -1.0401 -0.77091 -0.95106 -0.92246 -0.81877 -0.95501 -1.1319 -1.1047 -0.82387 -0.94237 117.81 0.10014 -0.0018386 -0.0018867 0.60468 0.85949 0.26046 0.25899 0.23784 0.0057166 0 0.056175 0 0.01213 0 0.012783 0 19.804
2.9609 -0.8877 -1.0512 -0.84044 -0.92549 -0.8858 -0.88583 -0.97828 -1.1416 -1.2311 -0.84213 -1.0216 119.29 0.11339 0.00074663 0.00012142 0.6173 0.90533 0.26717 0.27771 0.25952 0.006643 0 0.059331 0 0.01384 0 0.014083 0 20.255
2.9648 -0.91419 -1.0111 -0.95603 -0.93535 -0.84475 -1.0211 -1.0043 -1.0329 -1.244 -0.82555 -1.0403 120.62 0.12006 0.003339 0.0032844 0.62239 0.88923 0.27346 0.29455 0.27364 0.0046124 0 0.062611 0 0.015497 0 0.015511 0 19.779
2.9688 -0.90809 -0.9402 -1.0082 -0.98729 -0.80653 -1.1728 -1.0189 -0.87702 -1.1398 -0.79035 -0.96573 121.82 0.12339 0.0036693 0.0052531 0.62686 0.83006 0.27965 0.30337 0.28316 0.0020691 0 0.064595 0 0.016342 0 0.016589 0 18.554
2.9727 -0.87776 -0.87069 -0.92775 -1.0593 -0.78447 -1.2642 -1.0165 -0.77735 -1.0003 -0.7676 -0.83285 122.9 0.12693 0.0016935 0.0044583 0.6351 0.77546 0.28481 0.30244 0.29079 0.0012019 0 0.064517 0 0.016171 0 0.01688 0 17.289
2.9766 -0.84635 -0.82665 -0.74994 -1.1095 -0.78939 -1.2394 -1.0037 -0.78448 -0.92442 -0.77104 -0.71836 123.85 0.13228 -0.00044826 0.0014357 0.64561 0.76253 0.28806 0.29631 0.29706 0.0025869 0 0.063218 0 0.015486 0 0.016223 0 16.665
2.9805 -0.82997 -0.81259 -0.58944 -1.0983 -0.81284 -1.0992 -0.99097 -0.8575 -0.94854 -0.78392 -0.68177 124.68 0.13858 -0.00065782 -0.0016323 0.65302 0.78724 0.2893 0.29189 0.30074 0.0053316 0 0.062508 0 0.01501 0 0.014886 0 16.791
2.9844 -0.82493 -0.81623 -0.54976 -1.015 -0.82387 -0.9045 -0.97821 -0.90187 -1.0215 -0.77878 -0.7208 125.37 0.14363 0.00095754 -0.0026833 0.6538 0.80832 0.28897 0.29273 0.30077 0.0081202 0 0.063512 0 0.01505 0 0.013483 0 17.127
2.9883 -0.81482 -0.81979 -0.64456 -0.89465 -0.79129 -0.74295 -0.94915 -0.8484 -1.0503 -0.74911 -0.77663 125.91 0.14586 0.0021592 -0.0013069 0.65011 0.78273 0.28741 0.29686 0.29782 0.010049 0 0.065582 0 0.01529 0 0.012618 0 16.941
2.9922 -0.78899 -0.81059 -0.79402 -0.80467 -0.71504 -0.67783 -0.8835 -0.7068 -0.97737 -0.71809 -0.78308 126.31 0.14546 0.00080305 0.0011711 0.64788 0.70306 0.28499 0.29976 0.29413 0.010776 0 0.066886 0 0.015195 0 0.012485 0 15.917
2.9961 -0.75365 -0.78534 -0.8919 -0.80192 -0.63519 -0.7113 -0.78028 -0.55426 -0.82398 -0.71271 -0.71891 126.61 0.14414 -0.0029987 0.0029541 0.65097 0.60541 0.28255 0.29893 0.29193 0.01036 0 0.066153 0 0.014615 0 0.012759 0 14.41
3 -0.72534 -0.74897 -0.88223 -0.88693 -0.603 -0.78621 -0.67033 -0.47525 -0.67008 -0.72951 -0.62223 126.81 0.14377 -0.0068753 0.0032179 0.65719 0.54131 0.28155 0.29591 0.29209 0.0092638 0 0.063903 0 0.013983 0 0.012872 0 13.152
3.0039 -0.71419 -0.71106 -0.78634 -0.99327 -0.6355 -0.82711 -0.60158 -0.50353 -0.59091 -0.73053 -0.55876 126.93 0.14485 -0.0082786 0.0025745 0.66039 0.53737 0.28294 0.29412 0.29379 0.0084334 0 0.061981 0 0.013921 0 0.012472 0 12.682
3.0078 -0.71374 -0.68156 -0.67032 -1.0287 -0.69509 -0.79285 -0.60399 -0.60734 -0.60452 -0.67905 -0.57177 126.96 0.14624 -0.0065945 0.0023363 0.65656 0.57627 0.28604 0.29529 0.29533 0.0089883 0 0.061827 0 0.014624 0 0.011688 0 12.974
3.0117 -0.7068 -0.66608 -0.59082 -0.94244 -0.71763 -0.70325 -0.66252 -0.71924 -0.66862 -0.58258 -0.65275 126.87 0.14612 -0.0033717 0.00333 0.64805 0.61398 0.2886 0.29802 0.29525 0.0114 0 0.063177 0 0.01561 0 0.010974 0 13.526
3.0156 -0.68084 -0.66205 -0.56368 -0.76538 -0.66764 -0.61968 -0.72397 -0.78104 -0.72162 -0.49756 -0.75115 126.68 0.14372 -0.00070672 0.0052386 0.64138 0.61699 0.28862 0.29965 0.29325 0.014811 0 0.064426 0 0.016087 0 0.010705 0 13.787
3.0195 -0.63799 -0.65888 -0.56954 -0.58816 -0.57125 -0.59428 -0.73582 -0.772 -0.72949 -0.48456 -0.81093 126.38 0.14027 0.00048026 0.0068937 0.64062 0.58733 0.28622 0.29908 0.29035 0.017317 0 0.064274 0 0.015585 0 0.010858 0 13.546
3.0234 -0.59131 -0.64359 -0.57836 -0.49187 -0.49472 -0.62728 -0.68594 -0.7088 -0.70135 -0.55185 -0.80441 126.01 0.13819 0.00073345 0.0071587 0.64269 0.55482 0.28377 0.29773 0.28838 0.017263 0 0.062995 0 0.014302 0 0.011038 0 12.972
3.0273 -0.55259 -0.60934 -0.56862 -0.48804 -0.48574 -0.66647 -0.60956 -0.62652 -0.66805 -0.64109 -0.74147 125.54 0.13917 0.0010066 0.005667 0.63909 0.54531 0.28369 0.29779 0.28906 0.014577 0 0.062075 0 0.012889 0 0.010783 0 12.353
3.0313 -0.52438 -0.56087 -0.53276 -0.51794 -0.5304 -0.6494 -0.55723 -0.55649 -0.64728 -0.67246 -0.65359 124.99 0.14254 0.0016154 0.0029118 0.62268 0.55411 0.28605 0.29985 0.29278 0.010937 0 0.062566 0 0.01191 0 0.009871 0 11.808
3.0352 -0.50267 -0.51249 -0.47555 -0.51036 -0.56661 -0.55499 -0.55163 -0.51212 -0.6261 -0.61076 -0.56911 124.33 0.14545 0.0022109 -0.00024769 0.59335 0.54834 0.28832 0.30214 0.29817 0.0085321 0 0.063777 0 0.011481 0 0.0084251 0 11.22
3.0391 -0.48552 -0.47995 -0.41202 -0.4465 -0.54255 -0.42338 -0.57019 -0.48638 -0.57301 -0.49302 -0.49835 123.59 0.14502 0.0024732 -0.0031697 0.55771 0.49599 0.28779 0.3023 0.30265 0.0084456 0 0.063634 0 0.011345 0 0.0068192 0 10.432
3.043 -0.47709 -0.47169 -0.36332 -0.3754 -0.46688 -0.32901 -0.56722 -0.4608 -0.46782 -0.39326 -0.43612 122.78 0.14073 0.0025039 -0.0056233 0.52375 0.39639 0.28431 0.29958 0.30392 0.010042 0 0.060419 0 0.011223 0 0.0055114 0 9.4614
3.0469 -0.48282 -0.48513 -0.34716 -0.36793 -0.40353 -0.32794 -0.51474 -0.42107 -0.32567 -0.35851 -0.3764 121.93 0.135 0.0024879 -0.0075191 0.49575 0.28582 0.28068 0.29566 0.30137 0.011824 0 0.054332 0 0.011066 0 0.0049027 0 8.555
3.0508 -0.50136 -0.50908 -0.36651 -0.45111 -0.41464 -0.41944 -0.42719 -0.37079 -0.19764 -0.37601 -0.32605 121.03 0.13151 0.002236 -0.0085512 0.4736 0.21386 0.27999 0.29323 0.29638 0.012883 0 0.047461 0 0.010972 0 0.0052064 0 8.0364
3.0547 -0.52224 -0.52958 -0.40621 -0.58004 -0.50289 -0.54786 -0.35161 -0.33314 -0.14683 -0.39931 -0.30663 120.05 0.13237 0.0013761 -0.0082165 0.45616 0.21039 0.28256 0.29383 0.29137 0.013565 0 0.042254 0 0.010948 0 0.0063185 0 8.0986
3.0586 -0.53259 -0.53571 -0.44158 -0.66975 -0.60526 -0.63988 -0.33484 -0.33724 -0.21357 -0.40343 -0.34164 118.98 0.13657 5.0341e-05 -0.006303 0.4441 0.26922 0.28539 0.29674 0.28828 0.014821 0 0.039854 0 0.010802 0 0.0077734 0 8.7122
3.0625 -0.52675 -0.5236 -0.45235 -0.65844 -0.64436 -0.64861 -0.39476 -0.39709 -0.38902 -0.41196 -0.43699 117.81 0.14093 -0.00084032 -0.0034033 0.43927 0.35853 0.28485 0.29956 0.28777 0.016961 0 0.039654 0 0.010324 0 0.008908 0 9.6856
3.0664 -0.51012 -0.49809 -0.43094 -0.55003 -0.59221 -0.57646 -0.51319 -0.49815 -0.61267 -0.46867 -0.56882 116.54 0.14264 -0.00041223 -0.00083381 0.44159 0.44556 0.28024 0.30002 0.28944 0.019096 0 0.040236 0 0.0095752 0 0.0092132 0 10.778
3.0703 -0.49427 -0.47123 -0.38198 -0.40649 -0.49218 -0.46752 -0.64771 -0.60162 -0.79691 -0.58284 -0.68913 115.21 0.14127 0.0010967 0.00020783 0.44736 0.51318 0.27473 0.29752 0.29249 0.019815 0 0.040645 0 0.0089652 0 0.0086425 0 11.756
3.0742 -0.48825 -0.45688 -0.31892 -0.30255 -0.42257 -0.37993 -0.74903 -0.6641 -0.86758 -0.70455 -0.74838 113.83 0.13874 0.002222 -0.00034831 0.45121 0.55721 0.27279 0.29354 0.29614 0.018445 0 0.040881 0 0.0089807 0 0.0076114 0 12.393
3.0781 -0.49356 -0.46296 -0.26273 -0.28091 -0.43492 -0.35594 -0.77606 -0.6596 -0.79946 -0.75751 -0.72181 112.39 0.13747 0.0015822 -0.0012217 0.45021 0.57284 0.27644 0.29074 0.29954 0.015675 0 0.041386 0 0.0097721 0 0.0066584 0 12.474
3.082 -0.50553 -0.48614 -0.23869 -0.33668 -0.51784 -0.40342 -0.71001 -0.59117 -0.62709 -0.70114 -0.62242 110.88 0.13848 -0.00059986 -0.00077046 0.44588 0.54857 0.28358 0.29135 0.3016 0.012956 0 0.042252 0 0.010952 0 0.0060486 0 11.892
3.0859 -0.51817 -0.51346 -0.26426 -0.43206 -0.6114 -0.49446 -0.56766 -0.48797 -0.42529 -0.56534 -0.49269 109.29 0.14089 -0.0024639 0.0014703 0.44228 0.47678 0.28983 0.29576 0.30146 0.011235 0 0.042959 0 0.011814 0 0.0056763 0 10.765
3.0898 -0.52752 -0.53103 -0.33168 -0.52231 -0.65445 -0.58078 -0.40414 -0.39153 -0.27128 -0.42718 -0.38169 107.63 0.14298 -0.0022755 0.0040464 0.44207 0.37136 0.29194 0.30205 0.29915 0.01023 0 0.042835 0 0.011829 0 0.0053422 0 9.4674
3.0938 -0.53221 -0.53353 -0.40306 -0.57555 -0.62566 -0.61986 -0.2932 -0.33837 -0.21063 -0.35243 -0.32301 105.89 0.14365 -0.00032631 0.0045048 0.44432 0.27248 0.28983 0.30699 0.29581 0.0088966 0 0.041672 0 0.011045 0 0.0051037 0 8.4973
3.0977 -0.53257 -0.52676 -0.43197 -0.58146 -0.55135 -0.59934 -0.2876 -0.34503 -0.2445 -0.35385 -0.32493 104.08 0.14299 0.0010937 0.0014377 0.44609 0.2277 0.28588 0.30795 0.29307 0.0066787 0 0.039933 0 0.010065 0 0.0053033 0 8.2286
3.1016 -0.53017 -0.52126 -0.40157 -0.55133 -0.48211 -0.54447 -0.38359 -0.40128 -0.34025 -0.39836 -0.3736 102.19 0.14188 -0.00010193 -0.0040122 0.44561 0.26023 0.28255 0.30458 0.29184 0.0043311 0 0.038426 0 0.009626 0 0.006197 0 8.7141
3.1055 -0.52719 -0.52245 -0.34621 -0.51105 -0.45983 -0.50074 -0.51921 -0.47593 -0.45425 -0.44735 -0.44261 100.2 0.14112 -0.0034847 -0.0086026 0.44384 0.34954 0.28073 0.29896 0.29176 0.0034881 0 0.037786 0 0.010063 0 0.0075334 0 9.6694
3.1094 -0.52481 -0.5262 -0.32993 -0.48674 -0.49537 -0.50077 -0.61399 -0.53479 -0.55205 -0.48822 -0.5033 98.122 0.14102 -0.00612 -0.0092455 0.4429 0.44286 0.27996 0.29421 0.29184 0.0052266 0 0.038168 0 0.011073 0 0.0085469 0 10.65
3.1133 -0.52133 -0.52361 -0.39255 -0.48822 -0.56492 -0.53886 -0.62375 -0.5609 -0.61783 -0.53096 -0.53511 95.985 0.14145 -0.0051649 -0.0053309 0.44337 0.49173 0.27962 0.29246 0.29155 0.0088286 0 0.039266 0 0.011929 0 0.0084681 0 11.294
3.1172 -0.51284 -0.51021 -0.50935 -0.50183 -0.62327 -0.57417 -0.56845 -0.56245 -0.65321 -0.58234 -0.53525 93.802 0.14211 -0.00068402 0.00077703 0.44364 0.48603 0.2797 0.29387 0.29144 0.0119 0 0.040538 0 0.012008 0 0.0071551 0 11.487
3.1211 -0.49735 -0.49107 -0.60484 -0.50154 -0.6285 -0.56263 -0.51078 -0.56069 -0.66914 -0.62967 -0.52171 91.566 0.14268 0.0041002 0.0054935 0.44186 0.45759 0.28044 0.29718 0.2926 0.011961 0 0.041479 0 0.011217 0 0.0052865 0 11.348
3.125 -0.479 -0.47723 -0.61466 -0.47215 -0.56866 -0.49381 -0.50278 -0.56719 -0.67499 -0.65082 -0.52234 89.251 0.1429 0.0055358 0.0065838 0.43849 0.44958 0.28166 0.30091 0.2954 0.0083924 0 0.041859 0 0.010039 0 0.0039093 0 11.095
3.1289 -0.46743 -0.47695 -0.54194 -0.42552 -0.47512 -0.40306 -0.54453 -0.57091 -0.6692 -0.63604 -0.55192 86.837 0.14268 0.0027655 0.0044998 0.4363 0.47639 0.28269 0.30402 0.29891 0.0031694 0 0.041814 0 0.0091603 0 0.0036959 0 10.884
3.1328 -0.47107 -0.48981 -0.45533 -0.39382 -0.40869 -0.34773 -0.58766 -0.54874 -0.63751 -0.59592 -0.59339 84.329 0.14217 -0.0015784 0.0015741 0.43784 0.5081 0.28304 0.30562 0.30144 -0.0003522 0 0.041697 0 0.0089674 0 0.004512 0 10.72
3.1367 -0.48924 -0.50793 -0.4276 -0.40343 -0.42024 -0.3655 -0.57889 -0.49133 -0.56315 -0.54792 -0.60338 81.753 0.14165 -0.003841 -1.319e-05 0.44263 0.49473 0.28286 0.30462 0.30183 0.00015239 0 0.041712 0 0.0093124 0 0.0056172 0 10.494
3.1406 -0.51077 -0.52229 -0.47067 -0.45178 -0.5105 -0.44716 -0.50594 -0.41925 -0.44532 -0.49935 -0.545 79.129 0.14123 -0.0026171 0.00030654 0.44719 0.41175 0.28273 0.30031 0.3004 0.0041819 0 0.041628 0 0.0096963 0 0.0062789 0 10.092
3.1445 -0.52151 -0.52793 -0.52783 -0.50767 -0.62214 -0.54414 -0.40876 -0.37168 -0.3126 -0.44764 -0.42534 76.453 0.14072 0.00020873 0.0016556 0.44797 0.28898 0.28294 0.29368 0.29862 0.0087161 0 0.040909 0 0.0097113 0 0.0062674 0 9.5241
3.1484 -0.51515 -0.52453 -0.53108 -0.53514 -0.67735 -0.60328 -0.34928 -0.3752 -0.21719 -0.39724 -0.30398 73.702 0.13984 0.0014638 0.0029917 0.44449 0.19634 0.28311 0.28778 0.29801 0.010528 0 0.039259 0 0.0093683 0 0.005874 0 8.969
3.1523 -0.49799 -0.51417 -0.46841 -0.52 -0.63652 -0.60084 -0.36611 -0.42139 -0.20814 -0.37063 -0.25819 70.851 0.13872 -0.00033278 0.0041208 0.43971 0.19465 0.28263 0.28624 0.29905 0.0087456 0 0.037132 0 0.0090479 0 0.0055403 0 8.7102
3.1563 -0.48338 -0.49973 -0.39619 -0.47671 -0.53152 -0.55184 -0.44943 -0.47526 -0.29947 -0.39534 -0.32745 67.903 0.13805 -0.003801 0.0055642 0.43736 0.28953 0.28135 0.2904 0.30092 0.0055696 0 0.03561 0 0.0091356 0 0.0054855 0 8.9753
3.1602 -0.48072 -0.48536 -0.38439 -0.4329 -0.4432 -0.49239 -0.55173 -0.50753 -0.45702 -0.47608 -0.48137 64.882 0.13857 -0.0061808 0.0076397 0.43867 0.42562 0.2798 0.2978 0.30205 0.0044738 0 0.035613 0 0.009671 0 0.0056317 0 9.7788
3.1641 -0.48852 -0.47648 -0.44787 -0.408 -0.4383 -0.45311 -0.62191 -0.51983 -0.6157 -0.58043 -0.63919 61.812 0.14025 -0.005773 0.0098241 0.44153 0.52669 0.27883 0.30362 0.30115 0.0072927 0 0.03708 0 0.010316 0 0.0058003 0 10.872
3.168 -0.49701 -0.47728 -0.53084 -0.40501 -0.5165 -0.44384 -0.63572 -0.53773 -0.71613 -0.65681 -0.72652 58.693 0.14202 -0.0030343 0.011033 0.44271 0.54995 0.27901 0.30432 0.29792 0.012631 0 0.03894 0 0.010652 0 0.005923 0 11.843
3.1719 -0.49686 -0.48678 -0.55968 -0.41797 -0.61143 -0.45626 -0.60327 -0.57817 -0.7345 -0.67113 -0.72328 55.505 0.14251 0.00033576 0.010462 0.44076 0.51154 0.28053 0.30043 0.29336 0.016983 0 0.039999 0 0.010539 0 0.0060673 0 12.318
3.1758 -0.48583 -0.49763 -0.51295 -0.44212 -0.64446 -0.47583 -0.55383 -0.624 -0.68601 -0.62871 -0.6649 52.23 0.14115 0.002975 0.0081409 0.43721 0.46416 0.2833 0.29593 0.28934 0.017642 0 0.039949 0 0.010205 0 0.0063054 0 12.126
3.1797 -0.46838 -0.50008 -0.44052 -0.47415 -0.58571 -0.4909 -0.51295 -0.63327 -0.60414 -0.56166 -0.60058 48.867 0.13853 0.0044683 0.0047689 0.43492 0.4479 0.28693 0.29473 0.2877 0.014883 0 0.039542 0 0.010023 0 0.0065956 0 11.344
3.1836 -0.45033 -0.48864 -0.4137 -0.50452 -0.47248 -0.4945 -0.48828 -0.57667 -0.51592 -0.49599 -0.54918 45.439 0.13584 0.0047825 0.0011961 0.43549 0.45667 0.2905 0.2973 0.28915 0.011512 0 0.039708 0 0.010178 0 0.0067961 0 10.209
3.1875 -0.43469 -0.46599 -0.45499 -0.51485 -0.3741 -0.48328 -0.47105 -0.46837 -0.43237 -0.43286 -0.49216 41.961 0.13378 0.0036973 -0.0018548 0.43776 0.4483 0.29248 0.30068 0.29275 0.010216 0 0.040502 0 0.010544 0 0.0067701 0 8.9876
3.1914 -0.42182 -0.4408 -0.51548 -0.48877 -0.33694 -0.45836 -0.44872 -0.35978 -0.35628 -0.36193 -0.40571 38.432 0.13226 0.0011801 -0.0036906 0.4387 0.38805 0.29153 0.30146 0.29647 0.011164 0 0.040981 0 0.010839 0 0.0064687 0 7.9004
3.1953 -0.41155 -0.42143 -0.52131 -0.42813 -0.3561 -0.42744 -0.41776 -0.30056 -0.29418 -0.28988 -0.29753 34.828 0.13117 -0.0017763 -0.0036183 0.4356 0.28602 0.28767 0.29898 0.29859 0.012096 0 0.040177 0 0.010893 0 0.005936 0 7.112
3.1992 -0.4036 -0.41066 -0.44446 -0.35782 -0.39132 -0.40299 -0.38726 -0.30174 -0.25861 -0.24933 -0.2111 31.131 0.13113 -0.0031782 -0.0013728 0.42794 0.19513 0.2827 0.29561 0.29883 0.010813 0 0.038198 0 0.010766 0 0.0052744 0 6.7358
3.2031 -0.39548 -0.40494 -0.33026 -0.31085 -0.40537 -0.39437 -0.37132 -0.33341 -0.25992 -0.27354 -0.19313 27.348 0.13318 -0.0014119 0.002278 0.41784 0.1703 0.27921 0.29412 0.2983 0.0076704 0 0.036272 0 0.010627 0 0.0046202 0 6.7991
3.207 -0.38174 -0.39734 -0.25636 -0.30442 -0.38847 -0.399 -0.37683 -0.35641 -0.2973 -0.35919 -0.2548 23.503 0.13734 0.0031574 0.0055197 0.40885 0.22391 0.2787 0.29495 0.29832 0.0055637 0 0.035626 0 0.010552 0 0.0041227 0 7.1862
3.2109 -0.35727 -0.38112 -0.2623 -0.32731 -0.35292 -0.40085 -0.39669 -0.35648 -0.35783 -0.45635 -0.36144 19.623 0.1417 0.0080597 0.0064742 0.40398 0.31527 0.2805 0.29614 0.29916 0.0072133 0 0.036329 0 0.010449 0 0.0038859 0 7.6366
3.2148 -0.32261 -0.35194 -0.31513 -0.3498 -0.31257 -0.37986 -0.41399 -0.34962 -0.42233 -0.50045 -0.4576 15.717 0.14332 0.010473 0.0046011 0.40385 0.38256 0.28253 0.29576 0.3 0.012198 0 0.037318 0 0.010166 0 0.0038818 0 7.8462
3.2188 -0.28542 -0.3093 -0.34143 -0.34708 -0.2716 -0.32625 -0.41341 -0.35743 -0.47043 -0.4609 -0.50263 11.776 0.14067 0.0093737 0.001309 0.40576 0.3892 0.28321 0.2942 0.29999 0.016665 0 0.037605 0 0.0096644 0 0.0039218 0 7.6208
3.2227 -0.2549 -0.2576 -0.2946 -0.316 -0.23091 -0.24903 -0.38953 -0.37934 -0.48193 -0.3629 -0.48708 7.7903 0.13543 0.0061305 -0.0009466 0.40441 0.34582 0.2826 0.2938 0.29931 0.016333 0 0.037342 0 0.0090644 0 0.0037543 0 6.9649
3.2266 -0.23318 -0.20549 -0.196 -0.27181 -0.19773 -0.17141 -0.34499 -0.38889 -0.43929 -0.26296 -0.42275 3.7649 0.13169 0.0030484 -0.00052269 0.39401 0.29147 0.28158 0.29613 0.29882 0.010347 0 0.037462 0 0.0085322 0 0.0032459 0 6.0251
3.2305 -0.21136 -0.16136 -0.11431 -0.23036 -0.18149 -0.11566 -0.28195 -0.35576 -0.33645 -0.20114 -0.32418 -0.28768 0.13263 0.0013417 0.0020808 0.37082 0.25389 0.27997 0.29992 0.29884 0.0025307 0 0.038134 0 0.0081408 0 0.0024929 0 4.9348
3.2344 -0.17487 -0.12644 -0.10325 -0.19244 -0.17796 -0.087915 -0.19755 -0.27048 -0.18957 -0.17289 -0.20186 -4.36 0.13777 0.00044965 0.0045677 0.33466 0.22565 0.27561 0.30173 0.29841 -0.0013132 0 0.037675 0 0.0078351 0 0.0017473 0 3.6975
3.2383 -0.11423 -0.090996 -0.15267 -0.14348 -0.16094 -0.07358 -0.089887 -0.14948 -0.036827 -0.14252 -0.069126 -8.4575 0.14314 -0.00085382 0.0046486 0.28839 0.17677 0.26549 0.29873 0.29631 0.0020225 0 0.033394 0 0.00751 0 0.0011994 0 2.2136
3.2422 -0.032194 -0.039079 -0.19383 -0.066737 -0.097165 -0.046449 0.031388 -0.019462 0.080458 -0.080328 0.0528 -12.589 0.14461 -0.0029051 0.0018567 0.23572 0.090037 0.24782 0.29056 0.29296 0.010515 0 0.023922 0 0.0070855 0 0.00080273 0 0.42382
3.2461 0.058409 0.039511 -0.15278 0.041901 0.02441 0.014376 0.14348 0.1006 0.14543 0.013456 0.14357 -16.747 0.14125 -0.0047946 -0.0020666 0.17922 -0.015694 0.22287 0.27822 0.29102 0.018465 0 0.010921 0 0.0064966 0 0.00030307 0 -1.5696
3.25 0.14378 0.13885 -0.0077944 0.16856 0.17552 0.1108 0.22442 0.20392 0.17931 0.11721 0.20002 -20.905 0.13563 -0.0054334 -0.0044813 0.11991 -0.097481 0.19177 0.26132 0.29316 0.020959 0 -0.0016742 0 0.0056464 0 -0.0005429 0 -3.5245
3.2539 0.21686 0.23782 0.19342 0.28767 0.3033 0.22395 0.27219 0.28834 0.22558 0.21371 0.24183 -25.027 0.13077 -0.004748 -0.0037797 0.05866 -0.12606 0.15472 0.23698 0.29871 0.017548 0 -0.010546 0 0.0044365 0 -0.0017418 0 -5.2089
3.2578 0.278 0.31336 0.36746 0.37434 0.36778 0.32521 0.30963 0.35074 0.3141 0.30309 0.29733 -29.093 0.1268 -0.0036847 -0.00047869 -0.0021636 -0.11479 0.11104 0.20233 0.30235 0.012173 0 -0.015525 0 0.0029028 0 -0.0030222 0 -6.5444
3.2617 0.32981 0.35613 0.4526 0.41601 0.37074 0.39268 0.36592 0.39105 0.43422 0.39087 0.38032 -33.105 0.12059 -0.0031084 0.0032284 -0.058459 -0.11164 0.061575 0.15877 0.29711 0.0096162 0 -0.019433 0 0.0013224 0 -0.0040124 0 -7.6145
3.2656 0.37263 0.37554 0.44745 0.4184 0.35087 0.42228 0.44826 0.41874 0.54113 0.46867 0.47863 -37.078 0.10893 -0.0028896 0.0049897 -0.10589 -0.15834 0.011161 0.11367 0.27984 0.011597 0 -0.025296 0 0.00013043 0 -0.0044917 0 -8.535
3.2695 0.40457 0.38982 0.40507 0.40328 0.34944 0.42671 0.53003 0.44919 0.59136 0.51347 0.5638 -41.014 0.092156 -0.0021898 0.0037652 -0.14198 -0.25136 -0.031949 0.077197 0.25446 0.015732 0 -0.033448 0 -0.00035609 0 -0.0045224 0 -9.3113
3.2734 0.42475 0.41013 0.38905 0.39749 0.37679 0.42398 0.56943 0.48895 0.57712 0.51015 0.6111 -44.895 0.074628 -0.00055344 0.0003548 -0.16712 -0.33957 -0.060241 0.056129 0.22981 0.017987 0 -0.041206 0 -0.00019628 0 -0.0043736 0 -9.814
3.2773 0.43528 0.43285 0.42522 0.41719 0.40825 0.42503 0.54487 0.52443 0.52968 0.47366 0.61145 -48.694 0.061467 0.0014821 -0.0031844 -0.18391 -0.36345 -0.071768 0.049637 0.21331 0.016265 0 -0.045386 0 0.00017967 0 -0.004314 0 -9.8933
3.2813 0.43995 0.44657 0.48483 0.45664 0.41148 0.42972 0.47529 0.52901 0.48963 0.44389 0.56842 -52.403 0.054644 0.0029499 -0.0047696 -0.19541 -0.30423 -0.07154 0.050587 0.20579 0.012031 0 -0.045291 0 0.00027611 0 -0.0044334 0 -9.5273
3.2852 0.44208 0.44653 0.51194 0.49128 0.37967 0.43311 0.40607 0.48641 0.47204 0.45288 0.49052 -56.036 0.052034 0.003496 -0.0034801 -0.20366 -0.20185 -0.068037 0.051128 0.20208 0.0087664 0 -0.043332 0 -9.7764e-05 0 -0.0046201 0 -8.8812
3.2891 0.44479 0.4422 0.47396 0.49613 0.34167 0.43504 0.37266 0.41033 0.45898 0.49418 0.39134 -59.62 0.050139 0.0036385 -0.00011523 -0.20938 -0.12529 -0.067642 0.0478 0.19681 0.0088245 0 -0.04274 0 -0.00070458 0 -0.0046957 0 -8.2403
3.293 0.45304 0.45049 0.3948 0.46751 0.34092 0.44294 0.37553 0.3411 0.4256 0.52631 0.29672 -63.165 0.047556 0.0039018 0.0031759 -0.21254 -0.11929 -0.07158 0.042127 0.1899 0.0115 0 -0.044594 0 -0.0011072 0 -0.0045999 0 -7.8851
3.2969 0.47361 0.48079 0.34146 0.43058 0.40152 0.46494 0.38965 0.31993 0.37451 0.51162 0.24467 -66.657 0.045614 0.0038558 0.004081 -0.21357 -0.17165 -0.077646 0.036931 0.1863 0.013854 0 -0.047022 0 -0.0010476 0 -0.0044796 0 -7.9988
3.3008 0.51059 0.52581 0.37184 0.42418 0.50846 0.49976 0.39766 0.36155 0.34447 0.45694 0.26827 -70.068 0.045662 0.0023266 0.0015378 -0.21426 -0.22871 -0.084601 0.032382 0.18987 0.013361 0 -0.047315 0 -0.00065086 0 -0.0046008 0 -8.64
3.3047 0.55941 0.56707 0.48522 0.47276 0.6163 0.53429 0.41224 0.447 0.38299 0.41741 0.3714 -73.379 0.04604 -0.0012234 -0.0034935 -0.21796 -0.24552 -0.094861 0.025595 0.19714 0.0099867 0 -0.044928 0 -0.0002981 0 -0.0051352 0 -9.7479
3.3086 0.60634 0.59031 0.61836 0.56722 0.67845 0.55294 0.46352 0.53993 0.50528 0.45556 0.51957 -76.595 0.04227 -0.0055671 -0.0085182 -0.22855 -0.22705 -0.11288 0.013824 0.19724 0.0059884 0 -0.042461 0 -0.00030419 0 -0.0059829 0 -11.146
3.3125 0.63631 0.59694 0.69382 0.67019 0.67641 0.55179 0.56244 0.6107 0.6751 0.58796 0.6585 -79.739 0.030807 -0.0082258 -0.011066 -0.24821 -0.22374 -0.1408 -0.0021766 0.17913 0.0038483 0 -0.04365 0 -0.000688 0 -0.0067916 0 -12.561
3.3164 0.64411 0.60178 0.68199 0.74176 0.63026 0.54443 0.67727 0.64934 0.82454 0.76416 0.74771 -82.824 0.012927 -0.0074246 -0.010284 -0.27534 -0.28379 -0.17539 -0.018103 0.14041 0.004303 0 -0.050169 0 -0.0012046 0 -0.0071911 0 -13.693
3.3203 0.63895 0.61934 0.62432 0.76508 0.58523 0.5529 0.74996 0.66241 0.89737 0.89701 0.78156 -85.841 -0.00514 -0.0037447 -0.0073711 -0.30401 -0.40303 -0.20912 -0.029494 0.090368 0.0061374 0 -0.060091 0 -0.0015643 0 -0.0070721 0 -14.335
3.3242 0.63745 0.65123 0.59689 0.75232 0.58292 0.58975 0.74154 0.66271 0.88226 0.92193 0.78121 -88.767 -0.016427 0.00014445 -0.004483 -0.32655 -0.51806 -0.23458 -0.035342 0.044243 0.007675 0 -0.069314 0 -0.0016259 0 -0.0066726 0 -14.473
3.3281 0.64979 0.68516 0.64495 0.72872 0.63429 0.64582 0.66661 0.66218 0.81278 0.84007 0.76872 -91.582 -0.018327 0.0015439 -0.0029748 -0.33782 -0.55265 -0.2485 -0.038563 0.013373 0.0083833 0 -0.074607 0 -0.0014275 0 -0.0063758 0 -14.284
3.332 0.67113 0.70577 0.74472 0.71022 0.71109 0.69432 0.58482 0.66944 0.7388 0.71444 0.74977 -94.283 -0.014222 -0.00021337 -0.0024379 -0.33852 -0.4811 -0.25263 -0.042963 -0.0011393 0.0090798 0 -0.075651 0 -0.0010952 0 -0.006382 0 -14.014
3.3359 0.68605 0.70724 0.8248 0.69354 0.7631 0.70889 0.5553 0.68706 0.69385 0.62446 0.72013 -96.883 -0.010389 -0.0034322 -0.0013488 -0.33473 -0.3547 -0.25151 -0.04962 -0.0067108 0.010698 0 -0.074597 0 -0.00076204 0 -0.0065499 0 -13.83
3.3398 0.6825 0.69714 0.82689 0.66509 0.75252 0.68206 0.59312 0.70718 0.68104 0.61375 0.68382 -99.397 -0.011039 -0.0055589 0.0012534 -0.33357 -0.26554 -0.24918 -0.055984 -0.011862 0.012986 0 -0.073885 0 -0.00055738 0 -0.006564 0 -13.752
3.3438 0.6629 0.689 0.75236 0.61865 0.68293 0.63061 0.66363 0.71202 0.68164 0.66729 0.65872 -101.83 -0.0157 -0.0050622 0.0045896 -0.33832 -0.27437 -0.2476 -0.058375 -0.019712 0.014524 0 -0.074415 0 -0.00061173 0 -0.006274 0 -13.701
3.3477 0.64254 0.69057 0.65621 0.56585 0.60005 0.58476 0.71627 0.68482 0.67411 0.72991 0.66017 -104.16 -0.020729 -0.0021848 0.0065848 -0.34669 -0.36145 -0.24687 -0.055457 -0.027313 0.014061 0 -0.075456 0 -0.00099631 0 -0.0058664 0 -13.596
3.3516 0.6367 0.69755 0.59805 0.53096 0.55981 0.56937 0.72569 0.62627 0.64832 0.74888 0.68026 -106.38 -0.023001 0.0016662 0.0056022 -0.3536 -0.44313 -0.24641 -0.04955 -0.030213 0.011827 0 -0.075915 0 -0.0016195 0 -0.0056757 0 -13.417
3.3555 0.64773 0.6975 0.59612 0.53452 0.58564 0.58986 0.70567 0.56159 0.60914 0.70962 0.6889 -108.49 -0.02231 0.0049615 0.0019265 -0.35585 -0.44262 -0.24577 -0.044756 -0.027387 0.0094206 0 -0.075536 0 -0.002199 0 -0.0058069 0 -13.192
3.3594 0.66357 0.68049 0.62245 0.57869 0.64911 0.63045 0.68923 0.52799 0.57235 0.64154 0.6617 -110.5 -0.020761 0.0066309 -0.0023802 -0.35447 -0.35666 -0.24488 -0.043739 -0.022235 0.0083236 0 -0.074962 0 -0.0023981 0 -0.0059648 0 -12.964
3.3633 0.66843 0.64795 0.63705 0.64459 0.6928 0.66451 0.69746 0.54888 0.55751 0.59322 0.60921 -112.43 -0.020357 0.0061532 -0.0051757 -0.35303 -0.26088 -0.24399 -0.04594 -0.019475 0.0084666 0 -0.074906 0 -0.0020617 0 -0.0057157 0 -12.791
3.3672 0.65628 0.61324 0.62506 0.70311 0.67892 0.67022 0.72483 0.61484 0.57927 0.59626 0.57546 -114.28 -0.021338 0.0036506 -0.0059734 -0.35371 -0.24681 -0.24366 -0.048541 -0.021371 0.0083511 0 -0.075437 0 -0.0013718 0 -0.0049709 0 -12.758
3.3711 0.63537 0.59323 0.60408 0.73189 0.62324 0.64346 0.74896 0.68784 0.63816 0.64346 0.60083 -116.05 -0.022499 0.00010068 -0.0061211 -0.35533 -0.34193 -0.24446 -0.04902 -0.026643 0.0067064 0 -0.076037 0 -0.00077376 0 -0.0042077 0 -12.947
3.375 0.62058 0.59692 0.60053 0.72776 0.58281 0.60094 0.75015 0.72604 0.71484 0.69576 0.68049 -117.73 -0.022656 -0.002837 -0.0072415 -0.35506 -0.48097 -0.24642 -0.04703 -0.032423 0.0040828 0 -0.076211 0 -0.00070432 0 -0.0041382 0 -13.348
3.3789 0.62081 0.61906 0.62214 0.70642 0.60521 0.57114 0.72254 0.71028 0.77454 0.7117 0.75874 -119.3 -0.021553 -0.0037444 -0.0093896 -0.35198 -0.55532 -0.24865 -0.044256 -0.03685 0.0026966 0 -0.075932 0 -0.0013091 0 -0.0050602 0 -13.768
3.3828 0.63222 0.64342 0.65177 0.68935 0.68294 0.5765 0.6722 0.65295 0.78373 0.67725 0.76932 -120.76 -0.019595 -0.0025781 -0.010725 -0.34851 -0.50174 -0.24979 -0.042755 -0.039888 0.004461 0 -0.075532 0 -0.0023474 0 -0.0064747 0 -13.882
3.3867 0.64247 0.6539 0.66417 0.68645 0.75485 0.61706 0.61094 0.5858 0.73093 0.61395 0.68955 -122.11 -0.017189 -0.00087852 -0.0091393 -0.34823 -0.35634 -0.24914 -0.043367 -0.042176 0.0089711 0 -0.075287 0 -0.0033375 0 -0.0073719 0 -13.446
3.3906 0.64177 0.64538 0.64683 0.68725 0.75697 0.6675 0.55425 0.53886 0.63726 0.56048 0.56178 -123.38 -0.014664 -0.00056493 -0.0044478 -0.35203 -0.22742 -0.24737 -0.045369 -0.043691 0.013435 0 -0.075201 0 -0.003833 0 -0.0069965 0 -12.527
3.3945 0.63093 0.62648 0.60742 0.66883 0.67987 0.6925 0.52119 0.52569 0.54674 0.54327 0.4629 -124.57 -0.012704 -0.0022397 0.00090827 -0.35673 -0.208 -0.24607 -0.047316 -0.043775 0.014832 0 -0.075151 0 -0.003651 0 -0.0054519 0 -11.552
3.3984 0.62001 0.61189 0.56646 0.61613 0.58148 0.67178 0.52867 0.54119 0.50059 0.55994 0.44779 -125.69 -0.012378 -0.0046191 0.0034483 -0.35779 -0.30052 -0.24627 -0.048134 -0.0423 0.012459 0 -0.075121 0 -0.0029353 0 -0.0036248 0 -11.069
3.4023 0.61917 0.61036 0.54539 0.53947 0.54098 0.6168 0.57996 0.56878 0.51252 0.58743 0.51333 -126.73 -0.014289 -0.0057591 0.0013103 -0.35362 -0.41707 -0.24742 -0.047692 -0.040414 0.0085481 0 -0.075219 0 -0.0020458 0 -0.0025046 0 -11.369
3.4063 0.62961 0.61811 0.55764 0.47365 0.59148 0.56447 0.6575 0.59109 0.56243 0.60556 0.6093 -127.68 -0.017605 -0.0049588 -0.0042495 -0.34741 -0.45506 -0.24788 -0.046659 -0.03982 0.0063475 0 -0.075482 0 -0.0013545 0 -0.0024849 0 -12.266
3.4102 0.6422 0.62315 0.60283 0.45658 0.68921 0.55068 0.73037 0.60009 0.61291 0.61409 0.6813 -128.51 -0.02022 -0.0034404 -0.0097797 -0.34434 -0.38466 -0.2467 -0.045979 -0.041196 0.0073556 0 -0.07575 0 -0.0010582 0 -0.0032093 0 -13.211
3.4141 0.64474 0.61688 0.66338 0.50245 0.74694 0.58331 0.77353 0.60276 0.63622 0.62866 0.70726 -129.24 -0.020299 -0.0030479 -0.01216 -0.34693 -0.27381 -0.2447 -0.046307 -0.043425 0.010217 0 -0.075796 0 -0.0011047 0 -0.0040042 0 -13.688
3.418 0.63229 0.60262 0.70901 0.59024 0.70513 0.63653 0.78309 0.617 0.63202 0.66098 0.70092 -129.85 -0.017913 -0.0042311 -0.010601 -0.3528 -0.22931 -0.24387 -0.047601 -0.044534 0.012206 0 -0.075573 0 -0.0012722 0 -0.0044444 0 -13.564
3.4219 0.6121 0.59362 0.71376 0.67739 0.58197 0.67152 0.7736 0.65625 0.62332 0.70295 0.68821 -130.38 -0.015144 -0.0053957 -0.0065957 -0.35705 -0.30385 -0.24535 -0.049016 -0.043553 0.011827 0 -0.075281 0 -0.001355 0 -0.0045643 0 -13.133
3.4258 0.5993 0.60201 0.67807 0.72795 0.46152 0.66705 0.76042 0.7116 0.63513 0.73003 0.68287 -130.83 -0.014331 -0.0044007 -0.0022245 -0.35675 -0.44802 -0.24816 -0.049284 -0.041517 0.010069 0 -0.075172 0 -0.0013278 0 -0.0046323 0 -12.834
3.4297 0.60604 0.6284 0.63569 0.7336 0.42997 0.63491 0.74439 0.7486 0.67276 0.72118 0.68129 -131.2 -0.015993 -0.00079996 0.0014039 -0.3533 -0.54877 -0.24993 -0.047544 -0.040595 0.0092098 0 -0.075299 0 -0.0013546 0 -0.0048101 0 -12.895
3.4336 0.63203 0.66114 0.63162 0.71258 0.51098 0.60815 0.71409 0.72883 0.71659 0.67739 0.67384 -131.49 -0.018361 0.0034159 0.0042126 -0.35048 -0.5226 -0.24913 -0.044173 -0.042086 0.010441 0 -0.075469 0 -0.0016221 0 -0.0050382 0 -13.187
3.4375 0.66349 0.68496 0.6828 0.69073 0.64924 0.61306 0.66265 0.64437 0.73728 0.62293 0.65678 -131.69 -0.018973 0.0054149 0.00605 -0.3504 -0.38573 -0.24665 -0.040893 -0.045112 0.01268 0 -0.075443 0 -0.0021296 0 -0.0051825 0 -13.377
3.4414 0.68103 0.69075 0.75564 0.68188 0.75148 0.64862 0.60131 0.53539 0.71921 0.58863 0.63403 -131.79 -0.016867 0.0040093 0.0059848 -0.35161 -0.24235 -0.24499 -0.039802 -0.047264 0.013693 0 -0.075139 0 -0.0026338 0 -0.0052025 0 -13.226
3.4453 0.67106 0.67787 0.78621 0.68244 0.75107 0.68891 0.55472 0.46866 0.67386 0.59114 0.61256 -131.8 -0.013355 0.00069122 0.0030548 -0.35118 -0.20084 -0.24595 -0.041848 -0.046702 0.012398 0 -0.074657 0 -0.0028284 0 -0.0051449 0 -12.758
3.4492 0.63268 0.6488 0.73213 0.67969 0.6489 0.7037 0.54137 0.48699 0.63191 0.6234 0.59956 -131.7 -0.010781 -0.00174 -0.0022035 -0.34848 -0.28707 -0.24889 -0.045926 -0.043885 0.010033 0 -0.074152 0 -0.002622 0 -0.0050196 0 -12.189
3.4531 0.57637 0.60369 0.61172 0.66266 0.50574 0.6782 0.55735 0.56998 0.61948 0.66053 0.60222 -131.5 -0.01053 -0.00164 -0.0072334 -0.34633 -0.42556 -0.25138 -0.049453 -0.04135 0.0090605 0 -0.073748 0 -0.0022552 0 -0.0047586 0 -11.715
3.457 0.5167 0.54189 0.49254 0.62568 0.3971 0.61719 0.57852 0.64296 0.6361 0.67389 0.62331 -131.2 -0.012129 0.00019556 -0.0089593 -0.34808 -0.50203 -0.25163 -0.050153 -0.041615 0.010838 0 -0.073574 0 -0.0021172 0 -0.0043261 0 -11.343
3.4609 0.46513 0.46917 0.43534 0.56611 0.36494 0.53488 0.57836 0.63238 0.65142 0.64378 0.65046 -130.82 -0.014049 0.0014813 -0.0062843 -0.35334 -0.45392 -0.2502 -0.047702 -0.044919 0.014285 0 -0.073777 0 -0.0023919 0 -0.003827 0 -10.9
3.4648 0.42719 0.40162 0.44289 0.48407 0.39689 0.44411 0.5447 0.52334 0.624 0.56591 0.64992 -130.38 -0.015177 0.00060069 -0.0012896 -0.35673 -0.31486 -0.24943 -0.04387 -0.048749 0.016756 0 -0.07434 0 -0.0028465 0 -0.0034315 0 -10.17
3.4688 0.4038 0.35945 0.46126 0.38788 0.44247 0.35507 0.48209 0.37039 0.52941 0.45246 0.5793 -129.9 -0.015486 -0.0020064 0.0022402 -0.35168 -0.17956 -0.251 -0.041025 -0.049702 0.016248 0 -0.074843 0 -0.0029805 0 -0.0031637 0 -9.0456
3.4727 0.39324 0.35335 0.43343 0.29893 0.45172 0.28114 0.40211 0.25227 0.37819 0.32881 0.41929 -129.37 -0.015472 -0.0042904 0.0019184 -0.33608 -0.12285 -0.25408 -0.040264 -0.046287 0.012938 0 -0.074449 0 -0.0024364 0 -0.0028094 0 -7.6016
3.4766 0.39163 0.37504 0.35512 0.24674 0.40967 0.24064 0.31551 0.21091 0.21266 0.22598 0.20236 -128.78 -0.015265 -0.004254 -0.0012174 -0.31482 -0.14259 -0.25575 -0.04075 -0.040381 0.0088152 0 -0.07233 0 -0.0013296 0 -0.0021146 0 -6.0928
3.4805 0.39295 0.4015 0.27952 0.25303 0.34434 0.24833 0.23491 0.22837 0.086247 0.16973 0.01016 -128.11 -0.014499 -0.0013743 -0.0036437 -0.29672 -0.17272 -0.25356 -0.040788 -0.036037 0.0060069 0 -0.068296 0 -0.00020754 0 -0.0011244 0 -4.895
3.4844 0.39083 0.41079 0.26607 0.31537 0.30354 0.30231 0.18191 0.25846 0.03981 0.17113 -0.067735 -127.37 -0.013015 0.0031335 -0.0024937 -0.28824 -0.15151 -0.24778 -0.039615 -0.036458 0.0054015 0 -0.06311 0 0.00033154 0 -0.00029488 0 -4.4001
3.4883 0.38239 0.39702 0.32244 0.40414 0.31697 0.37929 0.18477 0.27867 0.087732 0.22436 0.011099 -126.58 -0.011466 0.0070741 0.0019067 -0.28921 -0.082921 -0.24142 -0.038244 -0.041502 0.0065555 0 -0.058186 0 3.7437e-05 0 -0.00018748 0 -4.8602
3.4922 0.37089 0.37249 0.39573 0.47702 0.37195 0.44479 0.26103 0.31018 0.21672 0.31242 0.21332 -125.74 -0.010982 0.0084006 0.0063871 -0.29388 -0.036674 -0.23808 -0.038583 -0.047796 0.0084738 0 -0.054844 0 -0.00089316 0 -0.00097566 0 -6.2248
3.4961 0.36375 0.35583 0.42165 0.50132 0.42287 0.47203 0.39698 0.38731 0.39201 0.41496 0.44974 -124.88 -0.012141 0.0062295 0.0077875 -0.29584 -0.086092 -0.23943 -0.041618 -0.05139 0.010213 0 -0.053711 0 -0.0020486 0 -0.0022263 0 -8.0826
3.5 0.36663 0.35711 0.3847 0.46961 0.42891 0.45575 0.54378 0.50882 0.5656 0.51136 0.6285 -123.97 -0.014316 0.001477 0.0056399 -0.29266 -0.23713 -0.24423 -0.046337 -0.050801 0.010889 0 -0.054628 0 -0.0031053 0 -0.0031933 0 -9.7937
3.5039 0.37843 0.37222 0.33175 0.3999 0.38995 0.412 0.63919 0.62205 0.68655 0.57946 0.70204 -123 -0.016142 -0.0032434 0.0022431 -0.28657 -0.41068 -0.24944 -0.050352 -0.047885 0.0096573 0 -0.056972 0 -0.003924 0 -0.0033767 0 -10.78
3.5078 0.39212 0.38961 0.32693 0.32381 0.34883 0.36613 0.64281 0.65916 0.71569 0.5972 0.67695 -121.95 -0.016691 -0.0048197 0.00022206 -0.2815 -0.49622 -0.2522 -0.051691 -0.045855 0.0062944 0 -0.059969 0 -0.0044202 0 -0.0028481 0 -10.801
3.5117 0.40103 0.40154 0.39144 0.27152 0.35451 0.33908 0.56045 0.5934 0.64248 0.55269 0.58915 -120.83 -0.016212 -0.0016314 3.0736e-05 -0.27972 -0.43528 -0.25136 -0.050193 -0.046263 0.0020241 0 -0.062786 0 -0.0044366 0 -0.0020829 0 -10.033
3.5156 0.40483 0.40915 0.48497 0.26095 0.41611 0.34001 0.43989 0.46333 0.49427 0.45737 0.47296 -119.65 -0.015747 0.0049517 -0.00019795 -0.28065 -0.26753 -0.24769 -0.047388 -0.047662 -0.00054825 0 -0.064557 0 -0.0038383 0 -0.0015267 0 -8.9066
3.5195 0.40928 0.41783 0.54433 0.29302 0.48945 0.36616 0.34162 0.34301 0.32821 0.34867 0.35063 -118.43 -0.016084 0.01101 -0.0024225 -0.28229 -0.10203 -0.24319 -0.04513 -0.047187 0.00098238 0 -0.064656 0 -0.0027744 0 -0.0013402 0 -7.8426
3.5234 0.41975 0.42922 0.54031 0.35274 0.5121 0.40639 0.30514 0.28607 0.20621 0.27364 0.24311 -117.16 -0.017124 0.01259 -0.0063839 -0.28314 -0.03646 -0.23997 -0.04428 -0.043529 0.0066787 0 -0.063144 0 -0.0018088 0 -0.0015099 0 -7.0925
3.5273 0.4348 0.43828 0.49939 0.41604 0.45907 0.44576 0.33219 0.29385 0.16655 0.26168 0.18054 -115.84 -0.018195 0.008555 -0.0095441 -0.28293 -0.088518 -0.23933 -0.044489 -0.038483 0.01352 0 -0.060933 0 -0.0016819 0 -0.0020754 0 -6.7512
3.5313 0.44621 0.43816 0.47298 0.46124 0.36923 0.47092 0.39423 0.33127 0.20964 0.30698 0.19349 -114.45 -0.018861 0.0014034 -0.0093485 -0.28203 -0.19241 -0.24119 -0.044984 -0.035514 0.017178 0 -0.059316 0 -0.0027951 0 -0.003109 0 -6.8564
3.5352 0.44592 0.42741 0.48745 0.4796 0.31545 0.47556 0.45471 0.36814 0.30585 0.37571 0.28846 -112.99 -0.019275 -0.0047393 -0.0056146 -0.28085 -0.25976 -0.24426 -0.045401 -0.036613 0.015227 0 -0.059074 0 -0.0048165 0 -0.0044283 0 -7.4179
3.5391 0.4333 0.41202 0.52284 0.47772 0.34215 0.46282 0.4899 0.40294 0.41668 0.43227 0.43159 -111.47 -0.019736 -0.0072691 -0.00077381 -0.27978 -0.25243 -0.24688 -0.045873 -0.040427 0.0091967 0 -0.059912 0 -0.0067738 0 -0.0054219 0 -8.3353
3.543 0.41573 0.4004 0.53719 0.4687 0.42516 0.44153 0.4965 0.44909 0.51277 0.46248 0.56035 -109.89 -0.020068 -0.0066455 0.0021941 -0.27955 -0.20736 -0.24814 -0.046539 -0.043496 0.0035719 0 -0.060801 0 -0.0076286 0 -0.0053437 0 -9.3177
3.5469 0.40185 0.39603 0.50866 0.45872 0.49171 0.41832 0.48555 0.50421 0.57818 0.47472 0.61907 -108.24 -0.019614 -0.0051288 0.0021199 -0.28081 -0.19568 -0.24844 -0.047229 -0.043489 0.0023955 0 -0.06096 0 -0.0069327 0 -0.0039359 0 -9.9527
3.5508 0.39397 0.39479 0.45413 0.44119 0.48379 0.39274 0.46988 0.53922 0.60433 0.48112 0.59208 -106.53 -0.017951 -0.0042143 0.00017071 -0.28323 -0.25363 -0.24884 -0.047729 -0.04137 0.0062029 0 -0.060574 0 -0.0050887 0 -0.0018003 0 -9.9303
3.5547 0.38678 0.38902 0.40962 0.40456 0.40839 0.36097 0.45453 0.52115 0.58529 0.47959 0.50874 -104.75 -0.015583 -0.0034371 -0.0016594 -0.28504 -0.34585 -0.24981 -0.048227 -0.040355 0.011787 0 -0.060501 0 -0.0030457 0 -6.6564e-05 0 -9.2522
3.5586 0.37318 0.3742 0.39556 0.34729 0.3289 0.32507 0.43523 0.4463 0.52096 0.45502 0.41748 -102.91 -0.013777 -0.0016412 -0.0023605 -0.28403 -0.39275 -0.25042 -0.049234 -0.042623 0.014882 0 -0.061218 0 -0.0016826 0 0.00044598 0 -8.2333
3.5625 0.35138 0.35209 0.40111 0.28532 0.30624 0.29746 0.40435 0.34876 0.42345 0.39781 0.35075 -101.02 -0.013632 0.00089671 -0.0022567 -0.27942 -0.33841 -0.24902 -0.050875 -0.046932 0.013443 0 -0.062034 0 -0.00133 0 -0.00015285 0 -7.2691
3.5664 0.3262 0.32824 0.39894 0.24322 0.34408 0.29318 0.3588 0.27363 0.31664 0.31965 0.30819 -99.096 -0.015211 0.0020762 -0.0018914 -0.27285 -0.20091 -0.24491 -0.052309 -0.049537 0.0088698 0 -0.061444 0 -0.0017179 0 -0.00099768 0 -6.5543
3.5703 0.30378 0.30667 0.37152 0.23541 0.38815 0.31444 0.30384 0.24043 0.22562 0.24895 0.26812 -97.135 -0.01757 2.8152e-05 -0.0010273 -0.26742 -0.061486 -0.23948 -0.052121 -0.047648 0.0044603 0 -0.058419 0 -0.0022892 0 -0.0012692 0 -5.9904
3.5742 0.28534 0.28665 0.32246 0.25395 0.37831 0.34198 0.25033 0.23149 0.16387 0.20888 0.21383 -95.134 -0.019585 -0.004466 0.00093569 -0.26517 -0.0012953 -0.23558 -0.049582 -0.042187 0.002708 0 -0.05347 0 -0.0025875 0 -0.0008616 0 -5.3502
3.5781 0.26619 0.26417 0.2662 0.27391 0.30345 0.34431 0.20808 0.21552 0.12983 0.19877 0.15098 -93.082 -0.020713 -0.0079767 0.0036059 -0.26541 -0.038488 -0.23542 -0.04566 -0.037207 0.0037578 0 -0.048475 0 -0.0024531 0 -0.00030081 0 -4.541
3.582 0.24078 0.2361 0.21192 0.27193 0.20856 0.29993 0.18091 0.18149 0.11568 0.19691 0.10319 -90.975 -0.020995 -0.0073026 0.0050801 -0.2653 -0.11822 -0.23876 -0.042655 -0.036463 0.0059947 0 -0.045338 0 -0.0019739 0 -5.6595e-05 0 -3.7211
3.5859 0.20857 0.20353 0.16001 0.24179 0.1503 0.21489 0.16701 0.14901 0.11858 0.18222 0.092181 -88.823 -0.020491 -0.0025985 0.0033135 -0.26244 -0.16266 -0.2431 -0.042539 -0.040285 0.0077955 0 -0.044654 0 -0.0013172 0 7.3538e-06 0 -3.1708
3.5898 0.1749 0.1716 0.1117 0.19487 0.1457 0.12013 0.16283 0.14602 0.14194 0.15427 0.1203 -86.642 -0.018946 0.002437 -0.001659 -0.25709 -0.13712 -0.24568 -0.045376 -0.045589 0.008709 0 -0.045525 0 -0.00060384 0 0.00046824 0 -3.0449
3.5938 0.14646 0.14637 0.076471 0.14779 0.16213 0.050387 0.1655 0.17703 0.18477 0.13302 0.16881 -84.449 -0.016175 0.0037718 -0.0069439 -0.252 -0.075715 -0.24566 -0.049201 -0.04883 0.00922 0 -0.046562 0 0.00010779 0 0.0016486 0 -3.2317
3.5977 0.12576 0.1309 0.065656 0.11 0.1546 0.022449 0.17101 0.21406 0.23087 0.13916 0.21056 -82.248 -0.012763 0.00070165 -0.0086813 -0.25002 -0.045442 -0.2445 -0.051492 -0.048993 0.0097218 0 -0.047068 0 0.00076704 0 0.0031398 0 -3.4343
3.6016 0.10966 0.12293 0.078379 0.081914 0.11075 0.029778 0.17094 0.21903 0.25176 0.17314 0.2254 -80.032 -0.010144 -0.0035751 -0.0052854 -0.2514 -0.081757 -0.24426 -0.050928 -0.047881 0.009928 0 -0.047264 0 0.0012791 0 0.0040746 0 -3.3833
3.6055 0.092544 0.11558 0.096712 0.06156 0.059368 0.054334 0.15353 0.17601 0.22467 0.21129 0.20725 -77.797 -0.009723 -0.0050578 0.00084838 -0.25318 -0.15316 -0.24551 -0.048008 -0.047725 0.009285 0 -0.04749 0 0.0015076 0 0.0038999 0 -2.989
3.6094 0.070717 0.10061 0.097969 0.049804 0.03691 0.080885 0.11121 0.10315 0.15088 0.22094 0.1613 -75.545 -0.011687 -0.0026939 0.0049498 -0.25106 -0.18669 -0.24666 -0.044265 -0.048728 0.0078344 0 -0.047309 0 0.0013375 0 0.0028786 0 -2.3243
3.6133 0.044294 0.072987 0.073164 0.047733 0.048228 0.099923 0.049098 0.034778 0.057152 0.18133 0.097092 -73.288 -0.014653 0.00088002 0.0036577 -0.24219 -0.13232 -0.24544 -0.041102 -0.049019 0.0065426 0 -0.045565 0 0.00076804 0 0.0018214 0 -1.5008
3.6172 0.016144 0.034086 0.033101 0.050049 0.061391 0.10069 -0.014448 -0.0077782 -0.023301 0.094992 0.024281 -71.035 -0.016602 0.0022433 -0.0022019 -0.22676 -0.0096797 -0.24101 -0.039317 -0.046897 0.0066916 0 -0.041428 0 -2.4127e-05 0 0.001338 0 -0.58157
3.6211 -0.010234 -0.0083727 -0.0039183 0.043774 0.04035 0.068482 -0.058642 -0.029818 -0.074786 -0.015208 -0.047853 -68.783 -0.016393 0.00073063 -0.0082617 -0.20745 0.1049 -0.23484 -0.03938 -0.042887 0.008848 0 -0.035447 0 -0.00071445 0 0.0013743 0 0.39507
3.625 -0.032199 -0.044284 -0.029531 0.016167 -0.018671 -0.0042323 -0.075341 -0.051531 -0.10724 -0.11749 -0.10981 -66.523 -0.01455 -0.00099448 -0.010142 -0.18765 0.14072 -0.22966 -0.041562 -0.039383 0.012309 0 -0.029517 0 -0.00097228 0 0.0014761 0 1.3401
3.6289 -0.048852 -0.06681 -0.049654 -0.034359 -0.083321 -0.10155 -0.075634 -0.085327 -0.14137 -0.18334 -0.15289 -64.247 -0.012699 0.00012719 -0.0068384 -0.16981 0.090904 -0.22737 -0.045394 -0.038262 0.015484 0 -0.025665 0 -0.00065147 0 0.0014393 0 2.0978
3.6328 -0.061725 -0.076121 -0.072363 -0.094487 -0.11609 -0.18257 -0.080832 -0.12427 -0.18439 -0.19707 -0.17128 -61.961 -0.012196 0.004163 -0.0011697 -0.15505 0.016075 -0.22767 -0.049087 -0.038971 0.016901 0 -0.024631 0 9.8613e-05 0 0.001601 0 2.5235
3.6367 -0.074455 -0.078591 -0.094443 -0.1434 -0.10814 -0.20463 -0.10385 -0.15008 -0.21877 -0.16197 -0.16358 -59.688 -0.013182 0.0078599 0.0028813 -0.14353 -0.0097237 -0.22853 -0.050064 -0.039164 0.016092 0 -0.025451 0 0.00090171 0 0.0024249 0 2.5815
3.6406 -0.090189 -0.081928 -0.10327 -0.1655 -0.083495 -0.15681 -0.13624 -0.14992 -0.21487 -0.10055 -0.13297 -57.45 -0.014753 0.0077639 0.0034316 -0.13497 0.036531 -0.22786 -0.046813 -0.037282 0.013775 0 -0.026343 0 0.0013786 0 0.0038222 0 2.3616
3.6445 -0.10768 -0.089667 -0.093016 -0.15862 -0.072275 -0.074407 -0.1528 -0.12557 -0.15739 -0.045401 -0.087624 -55.251 -0.015905 0.0036573 0.001762 -0.12874 0.10823 -0.22509 -0.0406 -0.034404 0.01131 0 -0.026108 0 0.0013733 0 0.0049817 0 2.0033
3.6484 -0.11972 -0.098874 -0.076381 -0.13281 -0.082021 -0.01741 -0.13149 -0.089156 -0.063337 -0.022536 -0.041168 -53.08 -0.016259 -0.0011525 0.0005219 -0.12395 0.13252 -0.22147 -0.035171 -0.033353 0.0098407 0 -0.024878 0 0.0010149 0 0.0049915 0 1.6108
3.6523 -0.11704 -0.10247 -0.075622 -0.10258 -0.094625 -0.026473 -0.07356 -0.053314 0.023777 -0.036962 -0.01105 -50.914 -0.016004 -0.0029888 0.0009732 -0.11976 0.077327 -0.21904 -0.034131 -0.03583 0.0096791 0 -0.023696 0 0.00057687 0 0.0037076 0 1.2405
3.6563 -0.09595 -0.094304 -0.098654 -0.07878 -0.088346 -0.09194 -0.0074772 -0.026513 0.059469 -0.071674 -0.011982 -48.742 -0.015341 -0.0012524 0.0018596 -0.11596 -0.017117 -0.21916 -0.038024 -0.040434 0.01028 0 -0.023456 0 0.00025975 0 0.0020144 0 0.95195
3.6602 -0.063215 -0.073371 -0.12476 -0.064274 -0.059722 -0.16214 0.028022 -0.014812 0.025194 -0.10148 -0.046292 -46.567 -0.014195 0.0012453 0.00082503 -0.11304 -0.070758 -0.2215 -0.043787 -0.043675 0.010766 0 -0.02415 0 7.8976e-05 0 0.0011648 0 0.83156
3.6641 -0.032498 -0.044611 -0.11849 -0.054045 -0.023857 -0.18423 0.010525 -0.022809 -0.061014 -0.11035 -0.098207 -44.406 -0.012516 0.0013158 -0.0030645 -0.11164 -0.032745 -0.22429 -0.047323 -0.043139 0.01062 0 -0.025005 0 -6.7059e-05 0 0.0017629 0 0.92885
3.668 -0.014023 -0.016082 -0.063011 -0.038888 0.0033316 -0.14311 -0.048409 -0.048543 -0.15452 -0.097719 -0.13889 -42.264 -0.01077 -0.0012952 -0.0080832 -0.11156 0.072341 -0.22539 -0.047014 -0.039778 0.010022 0 -0.025229 0 -0.00023718 0 0.0032896 0 1.154
3.6719 -0.006194 0.0054742 0.0182 -0.01186 0.019264 -0.067306 -0.1075 -0.077096 -0.20605 -0.070329 -0.14152 -40.133 -0.0099174 -0.0036089 -0.011043 -0.11143 0.16127 -0.22379 -0.044942 -0.037075 0.0095973 0 -0.024662 0 -0.0003573 0 0.0045658 0 1.2571
3.6758 0.0025986 0.018069 0.075473 0.025282 0.030998 -0.00039598 -0.12011 -0.083188 -0.18319 -0.030382 -0.096519 -37.995 -0.010698 -0.0023633 -0.0098826 -0.10948 0.15837 -0.22034 -0.044621 -0.037815 0.0097742 0 -0.023804 0 -0.0002805 0 0.0046929 0 0.95428
3.6797 0.022746 0.025125 0.074521 0.060768 0.041678 0.033952 -0.06361 -0.04622 -0.083299 0.025845 -0.015836 -35.838 -0.012833 0.0027384 -0.0053836 -0.10506 0.055974 -0.21736 -0.047371 -0.041516 0.010337 0 -0.02333 0 6.9494e-05 0 0.0036456 0 0.12661
3.6836 0.052846 0.033118 0.029136 0.080213 0.045912 0.043572 0.045022 0.03215 0.064766 0.097068 0.076348 -33.666 -0.014958 0.0086187 -0.0005666 -0.099583 -0.080482 -0.21707 -0.05085 -0.044921 0.010601 0 -0.023559 0 0.00060971 0 0.0020977 0 -1.0644
3.6875 0.080106 0.04754 -0.0068546 0.079115 0.040261 0.050907 0.1577 0.12378 0.21014 0.16661 0.15734 -31.492 -0.015533 0.011529 0.0016962 -0.095813 -0.1652 -0.21998 -0.051272 -0.045042 0.010082 0 -0.024312 0 0.0011403 0 0.00078854 0 -2.2463
3.6914 0.092013 0.069492 0.01532 0.069841 0.034693 0.06854 0.22308 0.18981 0.29949 0.20696 0.2126 -29.324 -0.014064 0.010182 0.00081647 -0.095935 -0.15754 -0.22435 -0.047223 -0.041839 0.0090323 0 -0.025148 0 0.0014718 0 6.0699e-05 0 -3.0422
3.6953 0.088545 0.094993 0.095682 0.074292 0.047566 0.091057 0.21663 0.20592 0.30104 0.199 0.23288 -27.157 -0.011629 0.0064273 -0.0013705 -0.099731 -0.087213 -0.22722 -0.041361 -0.038084 0.0082877 0 -0.025714 0 0.0015289 0 -0.00011741 0 -3.2646
3.6992 0.083096 0.11754 0.18282 0.10554 0.085734 0.1071 0.15404 0.17742 0.22187 0.1496 0.21078 -24.974 -0.010215 0.0031753 -0.0024594 -0.1045 -0.022229 -0.22656 -0.038215 -0.036699 0.0085132 0 -0.025912 0 0.0013645 0 0.00013441 0 -2.9758
3.7031 0.090724 0.13223 0.21655 0.15382 0.13148 0.11465 0.079615 0.13232 0.1068 0.090347 0.14644 -22.76 -0.01131 0.0018299 -0.0016406 -0.10698 -0.010653 -0.22274 -0.040094 -0.038184 0.009571 0 -0.025841 0 0.0011009 0 0.00074508 0 -2.4161
3.707 0.11451 0.13868 0.1796 0.19138 0.15455 0.12217 0.038107 0.099123 0.015902 0.056599 0.059327 -20.515 -0.014801 0.0016626 -0.0002907 -0.10576 -0.04609 -0.21826 -0.044999 -0.040467 0.010648 0 -0.025638 0 0.000858 0 0.0015621 0 -1.8829
3.7109 0.14274 0.14055 0.11313 0.19478 0.14135 0.13605 0.04888 0.08859 -0.0078188 0.063824 -0.0091836 -18.245 -0.018987 0.0013139 -0.00052838 -0.10241 -0.082638 -0.21595 -0.048551 -0.041084 0.011054 0 -0.025386 0 0.00070242 0 0.0022129 0 -1.6349
3.7148 0.15943 0.14241 0.082019 0.16617 0.11195 0.15095 0.09908 0.093731 0.039358 0.10053 -0.014601 -15.961 -0.021699 0.00051516 -0.0030756 -0.10006 -0.081467 -0.21693 -0.048114 -0.039436 0.010886 0 -0.025124 0 0.00062284 0 0.0022379 0 -1.8232
3.7188 0.15804 0.14639 0.12009 0.13356 0.10417 0.15553 0.15779 0.10506 0.12404 0.14152 0.058335 -13.661 -0.021725 0.00020098 -0.0063794 -0.10084 -0.046069 -0.22004 -0.045158 -0.037061 0.010859 0 -0.024906 0 0.00053612 0 0.0014409 0 -2.432
3.7227 0.14567 0.15133 0.20253 0.12814 0.1367 0.14747 0.1984 0.12406 0.19993 0.16789 0.17627 -11.339 -0.019565 0.0011404 -0.0078197 -0.10406 -0.016534 -0.22301 -0.043635 -0.035919 0.01144 0 -0.024827 0 0.00034223 0 0.00010992 0 -3.2499
3.7266 0.13494 0.15459 0.26835 0.15767 0.18752 0.13954 0.21241 0.16068 0.23642 0.17669 0.27314 -8.99 -0.017042 0.0028175 -0.0059489 -0.1069 -0.030797 -0.22431 -0.045988 -0.036558 0.012205 0 -0.024985 0 2.0054e-05 0 -0.0011411 0 -3.9368
3.7305 0.1323 0.15468 0.27203 0.19943 0.21165 0.14731 0.20737 0.21701 0.23253 0.17563 0.29549 -6.6163 -0.01605 0.0038839 -0.0017529 -0.10692 -0.088833 -0.22409 -0.050637 -0.037852 0.012166 0 -0.02541 0 -0.00030461 0 -0.0017932 0 -4.1992
3.7344 0.13446 0.15225 0.21897 0.21889 0.18386 0.1698 0.19509 0.2743 0.2091 0.17185 0.24237 -4.2265 -0.017291 0.0036609 0.0022004 -0.10429 -0.15113 -0.22367 -0.053362 -0.038274 0.010836 0 -0.025998 0 -0.00040553 0 -0.0017374 0 -3.977
3.7383 0.13501 0.14897 0.15602 0.19752 0.12522 0.18523 0.18221 0.29903 0.18871 0.16656 0.16479 -1.8274 -0.019829 0.0029612 0.0039225 -0.10162 -0.17152 -0.2241 -0.051217 -0.037243 0.0089383 0 -0.026529 0 -0.00012212 0 -0.0012439 0 -3.4859
3.7422 0.13292 0.14566 0.12859 0.14604 0.085666 0.17012 0.16958 0.26663 0.17947 0.15793 0.12235 0.58171 -0.021738 0.0032317 0.0034578 -0.10165 -0.1352 -0.22516 -0.04527 -0.035297 0.0079089 0 -0.026773 0 0.00047988 0 -0.00068825 0 -3.0515
3.7461 0.13318 0.14154 0.14376 0.093771 0.097416 0.12522 0.15702 0.18379 0.17304 0.14573 0.13333 3.0085 -0.021428 0.0048737 0.0023099 -0.10462 -0.069569 -0.22562 -0.039671 -0.033301 0.0085352 0 -0.026641 0 0.0011168 0 -0.00031547 0 -2.8516
3.75 0.1389 0.13507 0.17062 0.065944 0.14371 0.081361 0.14581 0.088932 0.15544 0.13172 0.1625 5.461 -0.018738 0.0065572 0.0015171 -0.10791 -0.020415 -0.22433 -0.038008 -0.031785 0.010041 0 -0.026284 0 0.0014977 0 -0.00019796 0 -2.7862
3.7539 0.14438 0.12524 0.17324 0.068565 0.17362 0.07518 0.13637 0.027885 0.12039 0.11684 0.15797 7.9419 -0.015079 0.0063682 0.00044062 -0.10829 -0.014929 -0.22134 -0.040373 -0.031076 0.01064 0 -0.026017 0 0.0015677 0 -0.00030083 0 -2.598
3.7578 0.13773 0.11211 0.14361 0.089844 0.1493 0.11427 0.12551 0.022818 0.075504 0.10043 0.1032 10.448 -0.012512 0.0037206 -0.0023482 -0.10482 -0.042681 -0.21804 -0.043662 -0.031704 0.0091878 0 -0.026099 0 0.0015456 0 -0.00051205 0 -2.1399
3.7617 0.1119 0.096564 0.10457 0.11146 0.080575 0.16469 0.10847 0.059144 0.03831 0.082832 0.034935 12.975 -0.012428 0.00010936 -0.0068792 -0.099876 -0.068692 -0.21636 -0.044589 -0.034191 0.0064049 0 -0.026507 0 0.0016887 0 -0.00064291 0 -1.5392
3.7656 0.073264 0.079861 0.083221 0.11789 0.014319 0.17561 0.084612 0.099995 0.025395 0.06715 0.0091609 15.518 -0.014718 -0.0021181 -0.010661 -0.097219 -0.065207 -0.21757 -0.042542 -0.038205 0.0044156 0 -0.026912 0 0.001996 0 -0.00051645 0 -1.0939
3.7695 0.0385 0.063387 0.082572 0.099926 -0.0095311 0.12188 0.059952 0.11482 0.04124 0.056231 0.046108 18.076 -0.017972 -0.001836 -0.01022 -0.098867 -0.034246 -0.22143 -0.03985 -0.042093 0.0048913 0 -0.026921 0 0.0021595 0 -0.00014886 0 -0.9897
3.7734 0.021521 0.048335 0.079085 0.056892 0.0077729 0.027622 0.042184 0.097952 0.072974 0.047914 0.10691 20.646 -0.02045 -7.2478e-05 -0.0043154 -0.10339 -0.0027446 -0.22624 -0.039552 -0.0437 0.0074723 0 -0.026398 0 0.0018611 0 0.00017348 0 -1.1038
3.7773 0.02211 0.034848 0.047273 0.00029835 0.030776 -0.050969 0.032316 0.063812 0.094892 0.035574 0.12585 23.223 -0.021088 0.0010843 0.0041403 -0.10718 0.0036589 -0.22963 -0.042817 -0.042052 0.009977 0 -0.025606 0 0.0011562 0 0.00010874 0 -1.0919
3.7813 0.026476 0.021234 -0.013458 -0.046671 0.02745 -0.069566 0.022146 0.027623 0.082257 0.015722 0.069865 25.798 -0.019858 0.0005252 0.0096578 -0.10741 -0.015705 -0.22986 -0.048095 -0.038321 0.010291 0 -0.024999 0 0.00054489 0 -0.00034917 0 -0.68922
3.7852 0.018779 0.0044186 -0.075982 -0.06088 -0.0022609 -0.029656 0.0018012 -0.0076846 0.028013 -0.0052909 -0.029486 28.366 -0.017418 -0.00087601 0.0083772 -0.10421 -0.036066 -0.22686 -0.052341 -0.034984 0.0082437 0 -0.024843 0 0.000588 0 -0.000703 0 0.049996
3.7891 -0.0070318 -0.018034 -0.10927 -0.038168 -0.034362 0.024788 -0.029319 -0.046435 -0.048492 -0.015345 -0.10219 30.925 -0.0145 -0.0012539 0.0014125 -0.10012 -0.029864 -0.22225 -0.053041 -0.033815 0.0057632 0 -0.025006 0 0.0013797 0 -0.00029203 0 0.8001
3.793 -0.044968 -0.045778 -0.10623 -0.0030404 -0.053076 0.042719 -0.059922 -0.085606 -0.1098 -0.010674 -0.10086 33.477 -0.011592 0.00024523 -0.0057485 -0.097565 0.0077932 -0.21832 -0.049607 -0.034606 0.0051522 0 -0.025144 0 0.0023883 0 0.001075 0 1.2577
3.7969 -0.084418 -0.075597 -0.089759 0.0046855 -0.070367 0.0028347 -0.077075 -0.11003 -0.12434 -0.0062071 -0.041932 36.026 -0.0090261 0.0024215 -0.0075468 -0.096583 0.053735 -0.2164 -0.043573 -0.035826 0.0070724 0 -0.025117 0 0.0028887 0 0.0027985 0 1.4141
3.8008 -0.11886 -0.10397 -0.092262 -0.039883 -0.11081 -0.076335 -0.080692 -0.10631 -0.091789 -0.02833 0.009093 38.571 -0.0071945 0.0030216 -0.0028041 -0.09467 0.076945 -0.21602 -0.037826 -0.036434 0.010051 0 -0.025205 0 0.0026479 0 0.0038887 0 1.5616
3.8047 -0.14821 -0.13021 -0.12812 -0.12466 -0.17853 -0.15608 -0.087844 -0.08283 -0.049817 -0.09245 -0.0068702 41.106 -0.0065384 0.0009194 0.0044599 -0.088596 0.067425 -0.2154 -0.035303 -0.036816 0.011902 0 -0.025799 0 0.0022283 0 0.0038178 0 2.0393
3.8086 -0.17503 -0.15721 -0.1837 -0.20853 -0.24387 -0.20677 -0.12086 -0.07296 -0.052783 -0.18503 -0.096371 43.62 -0.0072688 -0.0025543 0.0084828 -0.076489 0.048114 -0.21318 -0.03752 -0.037786 0.011706 0 -0.02676 0 0.002561 0 0.0030397 0 2.954
3.8125 -0.20064 -0.18866 -0.23194 -0.25504 -0.26797 -0.22408 -0.18829 -0.11236 -0.13316 -0.26898 -0.21461 46.101 -0.0091181 -0.0044776 0.0064277 -0.058618 0.057679 -0.20973 -0.043529 -0.038819 0.010527 0 -0.027085 0 0.0041059 0 0.0026273 0 4.1147
3.8164 -0.22548 -0.22519 -0.25654 -0.26249 -0.24319 -0.22537 -0.27504 -0.20696 -0.27289 -0.31078 -0.30677 48.542 -0.011416 -0.0027875 0.00030224 -0.036738 0.11677 -0.20701 -0.050123 -0.037765 0.010274 0 -0.025391 0 0.0063393 0 0.003302 0 5.2082
3.8203 -0.25151 -0.2631 -0.26399 -0.26262 -0.20787 -0.23507 -0.35068 -0.32101 -0.40852 -0.30607 -0.34876 50.942 -0.013475 0.0017812 -0.0052199 -0.012974 0.20602 -0.20674 -0.053613 -0.032846 0.011812 0 -0.021056 0 0.008075 0 0.0047573 0 6.0279
3.8242 -0.28186 -0.29712 -0.27512 -0.28879 -0.21669 -0.27155 -0.38923 -0.39982 -0.47086 -0.28104 -0.35368 53.305 -0.014955 0.0060373 -0.0068012 0.010845 0.27636 -0.20837 -0.052264 -0.025077 0.014069 0 -0.015093 0 0.0083931 0 0.0059428 0 6.5582
3.8281 -0.317 -0.32481 -0.30664 -0.34375 -0.29135 -0.33972 -0.38559 -0.41071 -0.43303 -0.26893 -0.34737 55.631 -0.015903 0.0068223 -0.0046807 0.033428 0.28629 -0.20862 -0.047555 -0.018257 0.014913 0 -0.0098347 0 0.0073902 0 0.0060607 0 6.8907
3.832 -0.35232 -0.34856 -0.35926 -0.3974 -0.39751 -0.42831 -0.35769 -0.36825 -0.3319 -0.2845 -0.34347 57.918 -0.016457 0.0036329 -0.0015619 0.054334 0.23699 -0.20307 -0.042999 -0.015816 0.012988 0 -0.0073556 0 0.0060898 0 0.0053171 0 7.1113
3.8359 -0.38165 -0.37354 -0.42013 -0.41626 -0.4715 -0.51182 -0.33542 -0.32203 -0.24539 -0.31952 -0.34197 60.156 -0.016533 -0.00085357 0.00027262 0.074416 0.17566 -0.18875 -0.041232 -0.017117 0.008897 0 -0.0077366 0 0.0055907 0 0.0047014 0 7.2886
3.8398 -0.40445 -0.4035 -0.47371 -0.39611 -0.47428 -0.56054 -0.3451 -0.31793 -0.24066 -0.35967 -0.34528 62.337 -0.015837 -0.0028916 0.00071732 0.095777 0.16171 -0.16574 -0.041737 -0.017025 0.0047898 0 -0.008679 0 0.0061974 0 0.0050234 0 7.5421
3.8438 -0.4286 -0.4384 -0.51055 -0.36733 -0.42528 -0.55803 -0.3973 -0.36587 -0.33013 -0.40197 -0.36721 64.457 -0.014206 -0.00072313 0.0011149 0.12073 0.22117 -0.1368 -0.041236 -0.0098509 0.002786 0 -0.0070586 0 0.0072837 0 0.0061689 0 8.0539
3.8477 -0.46366 -0.47534 -0.52926 -0.36936 -0.38621 -0.5163 -0.48157 -0.43964 -0.46692 -0.4535 -0.42131 66.515 -0.011995 0.003987 0.0022756 0.15022 0.32592 -0.10554 -0.036479 0.0054554 0.0035687 0 -0.0013916 0 0.0079682 0 0.0073052 0 8.95
3.8516 -0.50987 -0.51109 -0.53467 -0.41956 -0.40981 -0.47407 -0.56978 -0.50428 -0.58147 -0.51499 -0.50121 68.506 -0.010091 0.0075881 0.0034992 0.18305 0.4155 -0.074544 -0.027013 0.023726 0.0061625 0 0.0067892 0 0.0079563 0 0.0077944 0 10.143
3.8555 -0.55469 -0.54351 -0.53597 -0.50386 -0.49761 -0.47385 -0.62901 -0.54393 -0.63044 -0.57079 -0.57776 70.419 -0.0094054 0.007558 0.0034913 0.21659 0.44494 -0.0447 -0.015474 0.037528 0.0088518 0 0.013957 0 0.0077801 0 0.0078609 0 11.314
3.8594 -0.58304 -0.57118 -0.54434 -0.59283 -0.60117 -0.53172 -0.64145 -0.56679 -0.62172 -0.60001 -0.62038 72.241 -0.01014 0.0046055 0.0019604 0.24858 0.41996 -0.015519 -0.005213 0.043464 0.010353 0 0.017369 0 0.0082472 0 0.0083234 0 12.11
3.8633 -0.59327 -0.59333 -0.56795 -0.66367 -0.66289 -0.62327 -0.61973 -0.58888 -0.59964 -0.59903 -0.62373 73.961 -0.01134 0.0019047 6.2283e-05 0.27833 0.39064 0.01405 0.0025494 0.045151 0.01037 0 0.017343 0 0.0096323 0 0.0096775 0 12.416
3.8672 -0.60285 -0.61152 -0.60624 -0.70807 -0.66092 -0.69928 -0.60333 -0.61708 -0.60634 -0.59032 -0.61286 75.585 -0.011181 0.002128 -0.00077429 0.30644 0.40886 0.044927 0.0095509 0.049979 0.0093612 0 0.017038 0 0.011364 0 0.011487 0 12.465
3.8711 -0.63467 -0.63157 -0.64952 -0.72611 -0.62317 -0.72119 -0.63179 -0.64806 -0.65192 -0.60522 -0.62079 77.126 -0.0079465 0.0049526 -0.00034164 0.33347 0.4848 0.077314 0.018818 0.062475 0.0079735 0 0.019781 0 0.012482 0 0.01273 0 12.68
3.875 -0.69375 -0.6616 -0.68702 -0.72107 -0.60278 -0.68962 -0.71147 -0.67899 -0.71536 -0.65583 -0.66031 78.597 -0.0011435 0.0073506 0.00012603 0.3592 0.57909 0.11016 0.032262 0.080342 0.0066969 0 0.02618 0 0.01245 0 0.012754 0 13.353
3.8789 -0.75577 -0.70512 -0.71744 -0.70371 -0.63714 -0.64438 -0.8041 -0.71335 -0.77029 -0.72425 -0.71697 79.993 0.0080479 0.0064627 -0.00079219 0.38311 0.63684 0.14101 0.049669 0.096893 0.0058788 0 0.033541 0 0.011589 0 0.01189 0 14.424
3.8828 -0.78146 -0.75338 -0.75037 -0.6966 -0.72102 -0.63631 -0.85295 -0.75305 -0.80916 -0.78001 -0.76795 81.292 0.017422 0.0024299 -0.0032809 0.40543 0.63428 0.16678 0.069531 0.10758 0.0058303 0 0.038173 0 0.010797 0 0.01112 0 15.533
3.8867 -0.74831 -0.78514 -0.79419 -0.72373 -0.81104 -0.69226 -0.83065 -0.78717 -0.8433 -0.80714 -0.80528 82.472 0.025177 -0.0014976 -0.0060775 0.42724 0.59827 0.18528 0.09036 0.11442 0.0067339 0 0.038593 0 0.010821 0 0.011159 0 16.267
3.8906 -0.67346 -0.77774 -0.84042 -0.78778 -0.85599 -0.79707 -0.76874 -0.79445 -0.88078 -0.81226 -0.83856 83.52 0.031128 -0.0017931 -0.0075434 0.44927 0.58189 0.19654 0.11102 0.124 0.0083865 0 0.036778 0 0.011717 0 0.01188 0 16.417
3.8945 -0.60643 -0.72445 -0.86182 -0.85809 -0.83231 -0.90217 -0.73932 -0.76237 -0.90611 -0.80675 -0.87582 84.442 0.036729 0.0021176 -0.0068778 0.47046 0.61735 0.20281 0.13012 0.14088 0.010104 0 0.036346 0 0.012919 0 0.012607 0 16.06
3.8984 -0.59488 -0.64531 -0.83181 -0.88953 -0.76199 -0.95313 -0.79772 -0.70483 -0.88541 -0.78646 -0.90574 85.25 0.043755 0.0072277 -0.0044347 0.48827 0.68699 0.20686 0.14581 0.16256 0.011052 0 0.039308 0 0.013768 0 0.012896 0 15.471
3.9023 -0.64997 -0.58125 -0.75224 -0.86313 -0.7011 -0.91977 -0.93179 -0.65745 -0.797 -0.73631 -0.90305 85.951 0.052592 0.0095552 -0.001198 0.50067 0.73763 0.21023 0.15672 0.18095 0.010869 0 0.044363 0 0.014018 0 0.012943 0 14.962
3.9063 -0.73915 -0.57191 -0.66497 -0.81191 -0.70412 -0.81471 -1.062 -0.65041 -0.66162 -0.65881 -0.85422 86.54 0.061554 0.0076024 0.0017772 0.5081 0.72628 0.21274 0.16349 0.18919 0.010072 0 0.048259 0 0.013911 0 0.013234 0 14.768
3.9102 -0.81182 -0.63072 -0.63217 -0.80135 -0.78577 -0.69184 -1.0964 -0.68283 -0.54229 -0.59368 -0.77713 87.009 0.067959 0.0034834 0.0035038 0.51338 0.65819 0.21384 0.1689 0.18768 0.0097892 0 0.048893 0 0.01386 0 0.01388 0 14.98
3.9141 -0.83619 -0.73371 -0.69563 -0.8741 -0.90675 -0.62254 -0.99878 -0.72481 -0.50775 -0.59843 -0.71334 87.354 0.070257 0.00073323 0.0031544 0.51943 0.58494 0.21434 0.17622 0.18394 0.010868 0 0.047233 0 0.014071 0 0.014423 0 15.515
3.918 -0.81776 -0.83054 -0.84343 -1.006 -0.99668 -0.65649 -0.81663 -0.74723 -0.58488 -0.69833 -0.69842 87.582 0.069538 0.00094805 0.00059731 0.5272 0.56429 0.21655 0.18692 0.18657 0.013017 0 0.046261 0 0.014431 0 0.01434 0 16.136
3.9219 -0.78656 -0.87133 -1.0091 -1.1152 -1.0015 -0.7856 -0.64947 -0.75131 -0.73786 -0.85146 -0.73777 87.7 0.069088 0.0024689 -0.0029418 0.53584 0.61572 0.22254 0.19995 0.19856 0.014785 0 0.048046 0 0.014707 0 0.013698 0 16.559
3.9258 -0.76683 -0.83283 -1.1052 -1.1215 -0.92111 -0.93614 -0.58357 -0.76749 -0.89206 -0.96848 -0.80913 87.708 0.072169 0.0022958 -0.0050906 0.54481 0.70798 0.23193 0.21318 0.21577 0.014591 0 0.051818 0 0.014797 0 0.013188 0 16.615
3.9297 -0.75596 -0.7285 -1.0693 -1.006 -0.80702 -1.0035 -0.64183 -0.82184 -0.98395 -0.97753 -0.88485 87.597 0.079677 -0.00072432 -0.0038542 0.55514 0.78658 0.24165 0.22551 0.2312 0.012124 0 0.054915 0 0.014804 0 0.013433 0 16.36
3.9336 -0.72907 -0.59791 -0.89698 -0.82126 -0.71933 -0.91543 -0.7782 -0.90073 -0.99696 -0.8795 -0.94788 87.36 0.089495 -0.0045942 0.00056526 0.56732 0.8148 0.24807 0.23741 0.24076 0.008902 0 0.055591 0 0.014883 0 0.014254 0 15.975
3.9375 -0.66293 -0.48366 -0.64324 -0.64522 -0.67742 -0.68371 -0.90948 -0.94834 -0.95522 -0.74268 -0.98481 87.004 0.098008 -0.0060198 0.0054438 0.57724 0.7927 0.24972 0.24935 0.24539 0.0073351 0 0.054781 0 0.01502 0 0.014667 0 15.516
3.9414 -0.55769 -0.41015 -0.39656 -0.52372 -0.64635 -0.40315 -0.95615 -0.90261 -0.88414 -0.64022 -0.96806 86.55 0.10256 -0.0035821 0.007433 0.57445 0.74026 0.24809 0.26001 0.24857 0.0088152 0 0.054893 0 0.014968 0 0.01367 0 14.709
3.9453 -0.43906 -0.3757 -0.23775 -0.4502 -0.57284 -0.19318 -0.87079 -0.74025 -0.77602 -0.58685 -0.85534 86.021 0.10296 0.00087622 0.0052855 0.5463 0.66522 0.24561 0.26644 0.25227 0.012374 0 0.056671 0 0.014397 0 0.01108 0 13.048
3.9492 -0.34132 -0.35998 -0.20257 -0.39398 -0.44102 -0.1207 -0.65162 -0.49372 -0.59487 -0.53221 -0.61896 85.431 0.10113 0.0039719 0.00095662 0.48659 0.54965 0.24299 0.26651 0.25561 0.015184 0 0.057316 0 0.013147 0 0.0076544 0 10.199
3.9531 -0.28608 -0.34009 -0.26499 -0.34183 -0.29814 -0.16151 -0.34618 -0.22943 -0.31917 -0.41524 -0.28436 84.781 0.099354 0.0038844 -0.0020761 0.4022 0.37131 0.2385 0.26137 0.25679 0.014737 0 0.052085 0 0.011391 0 0.0044491 0 6.4381
3.957 -0.27239 -0.30461 -0.35203 -0.31063 -0.22318 -0.22884 -0.042695 -0.0095494 0.014432 -0.22771 0.059899 84.067 0.098826 0.001824 -0.0018392 0.31188 0.14124 0.23013 0.25517 0.25586 0.011022 0 0.038375 0 0.0095807 0 0.0021088 0 2.7104
3.9609 -0.28208 -0.25791 -0.38641 -0.32248 -0.26083 -0.24469 0.15894 0.13065 0.30813 -0.029196 0.29912 83.294 0.099347 0.00052456 0.0005541 0.23682 -0.07948 0.21855 0.25214 0.25493 0.0068206 0 0.018775 0 0.0082002 0 0.00072761 0 0.18867
3.9648 -0.29258 -0.21411 -0.3342 -0.37273 -0.37591 -0.19564 0.19302 0.17935 0.45045 0.096703 0.355 82.48 0.10008 0.0013687 0.0022192 0.18949 -0.2061 0.20766 0.25349 0.25591 0.005677 0 0.00020377 0 0.0074938 0 0.00024886 0 -0.41013
3.9688 -0.28734 -0.18605 -0.2258 -0.42554 -0.46989 -0.13028 0.066269 0.13514 0.38228 0.10239 0.22849 81.641 0.10035 0.0030359 0.0013705 0.16895 -0.18434 0.20182 0.25699 0.25829 0.0090855 0 -0.010426 0 0.0073426 0 0.00078393 0 0.75488
3.9727 -0.25966 -0.17726 -0.13214 -0.44093 -0.45145 -0.10605 -0.14174 0.0060482 0.13356 0.0013481 -0.0075681 80.785 0.099934 0.0029766 -0.0010914 0.16541 -0.030729 0.20222 0.25967 0.25965 0.015214 0 -0.010581 0 0.0073816 0 0.0024015 0 2.8043
3.9766 -0.21243 -0.18105 -0.11067 -0.40498 -0.30697 -0.13545 -0.32375 -0.17813 -0.19482 -0.1538 -0.25615 79.903 0.098775 0.00018496 -0.0027737 0.16947 0.17449 0.20562 0.26072 0.25846 0.020262 0 -0.0031053 0 0.0072701 0 0.0046397 0 4.7314
3.9805 -0.15677 -0.18608 -0.16193 -0.33488 -0.11494 -0.17807 -0.40726 -0.35988 -0.48748 -0.30903 -0.44516 78.981 0.096947 -0.003528 -0.0024288 0.17798 0.33809 0.20712 0.26179 0.25612 0.021342 0 0.0065983 0 0.006922 0 0.0064161 0 5.9615
3.9844 -0.10921 -0.18326 -0.23236 -0.25844 0.0091204 -0.18168 -0.38965 -0.47234 -0.66744 -0.4269 -0.5449 78.012 0.094825 -0.0050629 -0.0012554 0.19222 0.40934 0.20439 0.26448 0.25594 0.018463 0 0.014511 0 0.0065267 0 0.0066431 0 6.4753
3.9883 -0.085256 -0.16953 -0.26099 -0.19272 -0.003735 -0.13202 -0.32224 -0.47481 -0.71329 -0.48072 -0.55357 77.003 0.093186 -0.002927 -0.0015015 0.21152 0.39874 0.19951 0.26778 0.25974 0.014041 0 0.019787 0 0.0063531 0 0.0050761 0 6.4957
3.9922 -0.090549 -0.14732 -0.22995 -0.14182 -0.12633 -0.066112 -0.26032 -0.3773 -0.64165 -0.4497 -0.47694 75.969 0.092761 0.0012508 -0.0038401 0.22914 0.34991 0.1967 0.26857 0.26556 0.010552 0 0.023433 0 0.006502 0 0.0025721 0 6.1011
3.9961 -0.11535 -0.12171 -0.17441 -0.10919 -0.25623 -0.039312 -0.22165 -0.23141 -0.48151 -0.33241 -0.32557 74.922 0.093499 0.0040171 -0.0063 0.23486 0.2939 0.19803 0.26478 0.26882 0.0085608 0 0.025756 0 0.0068101 0 0.00044793 0 5.1392
4 -0.13864 -0.098076 -0.1445 -0.10376 -0.2902 -0.077153 -0.18399 -0.094062 -0.26443 -0.16442 -0.12762 73.867 0.094319 0.003025 -0.005973 0.22211 0.227 0.20116 0.25818 0.26622 0.0068669 0 0.025302 0 0.0069812 0 -0.00050108 0 3.4878
4.0039 -0.14126 -0.080865 -0.15592 -0.12981 -0.19645 -0.15433 -0.11639 0.0059807 -0.03077 -0.010487 0.064815 72.796 0.093906 -0.0010129 -0.0018759 0.19314 0.12896 0.20137 0.25353 0.25884 0.0044323 0 0.020185 0 0.0068248 0 -0.0004368 0 1.3662
4.0078 -0.11927 -0.072672 -0.17594 -0.17383 -0.032788 -0.21634 -0.012785 0.072441 0.16695 0.075636 0.19291 71.706 0.092036 -0.0049901 0.0038573 0.15762 0.00032334 0.19594 0.25451 0.2514 0.0020274 0 0.010347 0 0.0063984 0 -3.9634e-05 0 -0.64015
4.0117 -0.086926 -0.073011 -0.15726 -0.20796 0.10011 -0.22241 0.099196 0.11885 0.27856 0.091467 0.22352 70.594 0.090199 -0.005989 0.0076365 0.12612 -0.11975 0.18677 0.26014 0.24836 0.0018315 0 -0.0015786 0 0.0059469 0 0.00026484 0 -1.9003
4.0156 -0.065939 -0.077908 -0.08657 -0.21133 0.13276 -0.17343 0.17593 0.14493 0.28159 0.084105 0.17012 69.464 0.090691 -0.0035355 0.0073271 0.10413 -0.17525 0.17885 0.26526 0.25029 0.005255 0 -0.01163 0 0.005713 0 0.00060089 0 -2.1315
4.0195 -0.068938 -0.081828 -0.001216 -0.18782 0.072772 -0.10556 0.18328 0.13552 0.19482 0.10116 0.081687 68.322 0.0947 0.00024083 0.0037037 0.090992 -0.13697 0.17599 0.26501 0.25372 0.011081 0 -0.01692 0 0.0057896 0 0.0012296 0 -1.5281
4.0234 -0.090338 -0.08153 0.040995 -0.15977 -0.0099057 -0.059839 0.11205 0.080573 0.064869 0.1379 0.0060121 67.169 0.10099 0.0024502 -0.00066847 0.083697 -0.028733 0.17776 0.2593 0.25445 0.015867 0 -0.017082 0 0.0061133 0 0.001991 0 -0.53328
4.0273 -0.11196 -0.079039 0.0092749 -0.14308 -0.043594 -0.05438 -0.020172 -0.007007 -0.065419 0.1342 -0.043718 66.003 0.1064 0.0016633 -0.0037109 0.080846 0.088742 0.18044 0.25299 0.25135 0.016502 0 -0.013818 0 0.0065509 0 0.0023061 0 0.52254
4.0313 -0.11865 -0.08075 -0.078904 -0.13131 -0.011811 -0.078434 -0.17539 -0.095672 -0.1803 0.030383 -0.091794 64.82 0.10798 -0.0011778 -0.0049956 0.083261 0.16368 0.18058 0.25147 0.24713 0.012751 0 -0.0093038 0 0.0069629 0 0.0017896 0 1.5963
4.0352 -0.11076 -0.0928 -0.1779 -0.10847 0.038635 -0.10749 -0.30661 -0.15846 -0.28705 -0.16728 -0.1705 63.619 0.10497 -0.0036512 -0.0050435 0.09143 0.18919 0.17798 0.2557 0.24585 0.0075233 0 -0.0048989 0 0.0072031 0 0.0007978 0 2.7946
4.0391 -0.10337 -0.11629 -0.25066 -0.077784 0.042975 -0.12424 -0.37509 -0.19247 -0.3904 -0.37459 -0.2833 62.4 0.09923 -0.0037116 -0.0040783 0.10325 0.19858 0.17513 0.26125 0.24932 0.0045637 0 -0.00096476 0 0.0071208 0 0.00024497 0 4.0943
4.043 -0.11347 -0.14649 -0.28671 -0.071815 -0.022565 -0.12998 -0.36961 -0.2157 -0.47178 -0.48695 -0.39198 61.166 0.093777 -0.0011375 -0.0018963 0.11477 0.22581 0.17434 0.26236 0.25564 0.0055317 0 0.0025443 0 0.0066394 0 0.00078914 0 5.2094
4.0469 -0.14642 -0.17658 -0.29182 -0.12598 -0.11933 -0.14072 -0.31459 -0.24459 -0.49469 -0.45821 -0.43974 59.916 0.090839 0.0023683 0.0011171 0.12318 0.26839 0.17543 0.25728 0.26087 0.0089243 0 0.0055454 0 0.0058702 0 0.0021898 0 5.7427
4.0508 -0.19273 -0.2026 -0.27127 -0.23725 -0.18117 -0.17242 -0.25527 -0.27434 -0.43362 -0.33254 -0.39311 58.646 0.090854 0.0044137 0.0033977 0.12886 0.28722 0.17638 0.24996 0.26227 0.011631 0 0.007763 0 0.0051224 0 0.0035117 0 5.4954
4.0547 -0.23663 -0.22522 -0.23049 -0.35189 -0.17484 -0.226 -0.22597 -0.28117 -0.3012 -0.2041 -0.27038 57.348 0.092919 0.0036163 0.0032374 0.13421 0.24428 0.17581 0.2466 0.26017 0.01162 0 0.0089393 0 0.0047296 0 0.0039943 0 4.6631
4.0586 -0.26777 -0.24723 -0.18908 -0.40253 -0.13172 -0.28282 -0.22621 -0.24521 -0.14948 -0.14383 -0.1341 56.011 0.095854 0.00059506 0.00063655 0.1406 0.14382 0.17459 0.25018 0.25727 0.0094105 0 0.0089801 0 0.0047978 0 0.0037189 0 3.7533
4.0625 -0.28567 -0.2697 -0.18186 -0.36554 -0.12076 -0.3163 -0.22758 -0.17362 -0.04295 -0.15762 -0.05263 54.626 0.098816 -0.0024671 -0.002152 0.14658 0.038975 0.17462 0.25792 0.25618 0.007254 0 0.0079924 0 0.0051036 0 0.003412 0 3.288
4.0664 -0.29492 -0.2905 -0.23257 -0.28501 -0.18566 -0.31386 -0.20746 -0.10347 -0.024013 -0.20449 -0.059062 53.189 0.10118 -0.0034101 -0.0024383 0.14931 -0.0040834 0.17642 0.26381 0.25734 0.0070192 0 0.0063732 0 0.0052709 0 0.0036248 0 3.5191
4.0703 -0.29771 -0.30612 -0.32151 -0.23684 -0.30229 -0.29285 -0.17838 -0.08065 -0.095299 -0.24699 -0.13667 51.701 0.10231 -0.0016474 0.00022734 0.14794 0.044871 0.17812 0.2638 0.25912 0.008766 0 0.0049182 0 0.0051003 0 0.0041695 0 4.3469
4.0742 -0.29252 -0.31441 -0.38636 -0.26344 -0.39584 -0.29347 -0.18245 -0.1303 -0.22695 -0.28202 -0.23899 50.168 0.10172 0.0015563 0.0032809 0.14532 0.15883 0.17735 0.25893 0.25946 0.01112 0 0.0046614 0 0.004761 0 0.0044016 0 5.4548
4.0781 -0.27972 -0.31547 -0.36852 -0.33899 -0.40353 -0.34774 -0.25245 -0.23983 -0.37725 -0.32839 -0.32576 48.593 0.099655 0.004311 0.0034141 0.14641 0.27634 0.17418 0.25392 0.25784 0.012803 0 0.0063023 0 0.0046561 0 0.0040182 0 6.5207
4.082 -0.26682 -0.31068 -0.26844 -0.39768 -0.32765 -0.44607 -0.37489 -0.36578 -0.50919 -0.39324 -0.38533 46.981 0.09715 0.0057453 -7.4228e-05 0.15438 0.3474 0.17172 0.25278 0.25573 0.013716 0 0.0095863 0 0.0050701 0 0.0034823 0 7.3483
4.0859 -0.26552 -0.3019 -0.15472 -0.39724 -0.23235 -0.53208 -0.49157 -0.45896 -0.59571 -0.45635 -0.42829 45.333 0.095385 0.0065549 -0.0041947 0.16808 0.36392 0.17344 0.25568 0.2553 0.014645 0 0.013273 0 0.0059149 0 0.0035734 0 7.8677
4.0898 -0.28133 -0.29209 -0.10929 -0.35645 -0.18902 -0.53805 -0.541 -0.49103 -0.61938 -0.48668 -0.46279 43.645 0.094702 0.0079301 -0.0048252 0.1829 0.3524 0.17952 0.25949 0.25754 0.016094 0 0.015913 0 0.0068001 0 0.0045172 0 8.0645
4.0938 -0.30553 -0.28574 -0.15409 -0.33178 -0.22013 -0.43824 -0.50327 -0.46569 -0.57474 -0.46985 -0.47731 41.915 0.094297 0.0099246 -0.00069206 0.19416 0.34052 0.18591 0.26118 0.26127 0.017551 0 0.016859 0 0.0073536 0 0.0056287 0 7.9276
4.0977 -0.31904 -0.28694 -0.22904 -0.35759 -0.28963 -0.27663 -0.40876 -0.40869 -0.47307 -0.41699 -0.44808 40.135 0.092986 0.010972 0.0050639 0.19999 0.33016 0.1876 0.26045 0.26394 0.017927 0 0.016613 0 0.0074909 0 0.0059001 0 7.4522
4.1016 -0.30728 -0.29518 -0.24724 -0.40962 -0.34229 -0.14106 -0.30618 -0.34519 -0.3421 -0.34927 -0.36383 38.302 0.090397 0.009206 0.0074528 0.2016 0.30023 0.1832 0.25942 0.26356 0.016661 0 0.016171 0 0.0074046 0 0.0049778 0 6.6703
4.1055 -0.27362 -0.303 -0.17909 -0.42697 -0.35051 -0.10006 -0.22358 -0.28231 -0.21557 -0.27916 -0.24352 36.415 0.087479 0.0044126 0.0041058 0.20133 0.23369 0.17647 0.25994 0.26027 0.014329 0 0.01602 0 0.0073262 0 0.0035408 0 5.6685
4.1094 -0.23843 -0.2992 -0.084526 -0.3706 -0.32628 -0.15286 -0.15929 -0.21104 -0.11854 -0.20957 -0.12912 34.485 0.085814 -0.0013411 -0.0025017 0.20064 0.14181 0.17314 0.26148 0.25638 0.012178 0 0.015804 0 0.0073188 0 0.0026794 0 4.5829
4.1133 -0.22296 -0.27685 -0.05876 -0.26154 -0.29533 -0.23474 -0.1058 -0.12663 -0.060011 -0.14774 -0.058981 32.527 0.08637 -0.0051853 -0.0071886 0.19982 0.062458 0.17575 0.26175 0.25469 0.011082 0 0.014971 0 0.0072904 0 0.0028814 0 3.5909
4.1172 -0.23118 -0.23979 -0.13948 -0.16366 -0.26785 -0.27281 -0.074751 -0.048677 -0.038608 -0.11263 -0.045711 30.552 0.088787 -0.005762 -0.0065988 0.19888 0.033778 0.18142 0.2593 0.25633 0.010968 0 0.013671 0 0.0071653 0 0.003632 0 2.9031
4.1211 -0.24584 -0.20134 -0.26366 -0.12926 -0.23761 -0.24354 -0.091874 -0.019117 -0.053749 -0.12226 -0.076875 28.56 0.091751 -0.0042023 -0.0019533 0.19835 0.06603 0.1847 0.25527 0.25994 0.011189 0 0.012863 0 0.0069962 0 0.0040031 0 2.7262
4.125 -0.24277 -0.17534 -0.31808 -0.15882 -0.20474 -0.18279 -0.16549 -0.072862 -0.10905 -0.17303 -0.13386 26.541 0.09395 -0.0028401 0.0023884 0.19878 0.13495 0.18287 0.25268 0.26268 0.01131 0 0.013408 0 0.0068937 0 0.0036071 0 3.1705
4.1289 -0.21157 -0.16641 -0.23962 -0.20874 -0.18867 -0.14349 -0.26361 -0.20184 -0.20251 -0.23506 -0.20672 24.478 0.094728 -0.0029436 0.0030138 0.19994 0.20056 0.17848 0.25364 0.26237 0.011428 0 0.015075 0 0.0068779 0 0.0029451 0 4.1269
4.1328 -0.16424 -0.16749 -0.073673 -0.2336 -0.20937 -0.14378 -0.32867 -0.34529 -0.31292 -0.27201 -0.28931 22.365 0.094056 -0.0036966 0.00031624 0.2007 0.23457 0.17679 0.25726 0.25907 0.011715 0 0.016576 0 0.0068495 0 0.0028221 0 5.2108
4.1367 -0.12452 -0.16629 0.062988 -0.22056 -0.25488 -0.15473 -0.32049 -0.42205 -0.39896 -0.26753 -0.36259 20.21 0.092224 -0.0033598 -0.0023459 0.20019 0.23448 0.18039 0.26036 0.25491 0.011826 0 0.016736 0 0.0067296 0 0.0034615 0 5.867
4.1406 -0.10744 -0.15449 0.080563 -0.18792 -0.27575 -0.13602 -0.24782 -0.38517 -0.41737 -0.23258 -0.38997 18.031 0.089777 -0.0013061 -0.0020664 0.19874 0.21605 0.1863 0.26015 0.25244 0.010984 0 0.015673 0 0.0065983 0 0.0042336 0 5.6337
4.1445 -0.10726 -0.13168 -0.012312 -0.15749 -0.22363 -0.081111 -0.15806 -0.25605 -0.34946 -0.18798 -0.33752 15.843 0.087653 0.0012363 0.0010014 0.19761 0.19402 0.18854 0.25665 0.25288 0.0088209 0 0.014715 0 0.0066339 0 0.0042598 0 4.4218
4.1484 -0.10402 -0.10207 -0.12381 -0.1328 -0.10259 -0.025275 -0.095275 -0.1078 -0.21536 -0.14242 -0.20508 13.655 0.086979 0.0024872 0.0041438 0.19719 0.16904 0.18375 0.25256 0.25554 0.0061124 0 0.015002 0 0.0068772 0 0.003262 0 2.6083
4.1523 -0.081744 -0.068931 -0.16004 -0.10184 0.020047 -0.0087819 -0.066534 -0.0092728 -0.063462 -0.089619 -0.037649 11.464 0.088283 0.0020258 0.0048719 0.19572 0.13083 0.17458 0.25078 0.25861 0.0044574 0 0.016096 0 0.0070728 0 0.0018116 0 0.84118
4.1563 -0.041544 -0.032992 -0.096415 -0.055109 0.063946 -0.033227 -0.046304 0.024417 0.057697 -0.02539 0.099079 9.2669 0.090766 0.0012193 0.0031483 0.1898 0.0727 0.1675 0.25204 0.26038 0.0049725 0 0.016039 0 0.0068158 0 0.0007764 0 -0.34231
4.1602 0.0014581 0.0043363 0.01834 0.0038374 0.0073963 -0.056218 -0.0096151 0.033565 0.12497 0.037514 0.16235 7.061 0.092572 0.0016844 0.0010708 0.17697 0.0033098 0.16717 0.25457 0.26007 0.0071505 0 0.012951 0 0.0059269 0 0.00056166 0 -0.82728
4.1641 0.033239 0.038304 0.11606 0.063973 -0.086364 -0.031103 0.042142 0.068594 0.14638 0.07663 0.15873 4.8482 0.092221 0.0034421 0.00064487 0.15802 -0.055257 0.17248 0.25604 0.25787 0.0090915 0 0.0067792 0 0.0047086 0 0.00088103 0 -0.93773
4.168 0.053247 0.063471 0.16387 0.11739 -0.11804 0.047097 0.087287 0.14016 0.14652 0.083108 0.13097 2.6315 0.090068 0.0047956 0.0019761 0.13714 -0.081914 0.17809 0.25575 0.25464 0.0091091 0 -0.00043666 0 0.003793 0 0.0011821 0 -1.1494
4.1719 0.073053 0.079945 0.1744 0.16063 -0.036621 0.1351 0.11079 0.21005 0.14586 0.075097 0.11895 0.41379 0.088274 0.0041127 0.0035041 0.1193 -0.072084 0.17965 0.25501 0.25159 0.0073377 0 -0.0060331 0 0.0036588 0 0.0011887 0 -1.7231
4.1758 0.10378 0.09605 0.17669 0.18813 0.11611 0.18106 0.12039 0.22957 0.1497 0.083877 0.13063 -1.7994 0.088978 0.0016085 0.0037604 0.10705 -0.04186 0.17764 0.25555 0.24986 0.0057822 0 -0.0086131 0 0.0042294 0 0.00099568 0 -2.5404
4.1797 0.14493 0.1226 0.18679 0.19158 0.24179 0.17208 0.13518 0.18774 0.1518 0.12448 0.14726 -3.9976 0.092163 -0.00081776 0.0027797 0.099042 -0.017217 0.17615 0.25758 0.24996 0.0065832 0 -0.0087432 0 0.004916 0 0.00072824 0 -3.2542
4.1836 0.18492 0.16255 0.20485 0.17176 0.26944 0.14396 0.16206 0.12405 0.14605 0.18054 0.15212 -6.1667 0.095285 -0.001537 0.0018868 0.091284 -0.01626 0.17781 0.2594 0.25125 0.0099585 0 -0.0080555 0 0.0050785 0 0.00027205 0 -3.6065
4.1875 0.21181 0.20587 0.2293 0.14986 0.21151 0.14522 0.18863 0.094704 0.1351 0.21957 0.15088 -8.2963 0.095293 -0.00078589 0.0022802 0.079827 -0.037976 0.18013 0.25863 0.25214 0.013727 0 -0.0078198 0 0.0045001 0 -0.00055899 0 -3.6407
4.1914 0.22364 0.23597 0.26243 0.15966 0.14418 0.19173 0.20103 0.12572 0.13047 0.22397 0.16324 -10.385 0.091391 -0.00011215 0.003877 0.062709 -0.066046 0.17683 0.25391 0.25129 0.015001 0 -0.0083409 0 0.0034811 0 -0.00163 0 -3.6432
4.1953 0.229 0.24351 0.29986 0.21945 0.13543 0.25515 0.20539 0.19606 0.14592 0.20699 0.19781 -12.442 0.086009 -0.00027869 0.0054252 0.04007 -0.084395 0.16315 0.24541 0.24899 0.01265 0 -0.0094814 0 0.0025246 0 -0.0024094 0 -3.893
4.1992 0.23854 0.23545 0.32339 0.30852 0.18991 0.29353 0.22606 0.26337 0.18934 0.19888 0.24012 -14.475 0.082927 -8.1884e-05 0.0056186 0.01314 -0.091439 0.14026 0.23394 0.24737 0.0083757 0 -0.011408 0 0.001942 0 -0.0024193 0 -4.4557
4.2031 0.2561 0.23064 0.31514 0.37504 0.2582 0.29089 0.27962 0.30386 0.2575 0.21938 0.26828 -16.485 0.084131 0.0023176 0.0041551 -0.016428 -0.10069 0.11469 0.22014 0.24895 0.0053511 0 -0.01456 0 0.0017226 0 -0.0017868 0 -5.1878
4.207 0.27737 0.24487 0.28313 0.37554 0.29385 0.26702 0.35245 0.3273 0.33526 0.26418 0.27923 -18.465 0.088239 0.0067699 0.0019308 -0.046332 -0.12665 0.093457 0.20454 0.25435 0.0055651 0 -0.018877 0 0.0016988 0 -0.0012606 0 -5.9117
4.2109 0.2959 0.27822 0.26642 0.31333 0.2982 0.25182 0.40817 0.35625 0.39976 0.31601 0.2951 -20.398 0.091911 0.010192 0.00036773 -0.073269 -0.16822 0.079298 0.18864 0.26121 0.0081741 0 -0.023269 0 0.0017522 0 -0.0015699 0 -6.5646
4.2148 0.30965 0.31532 0.30395 0.23944 0.31114 0.25448 0.42021 0.39536 0.42882 0.36349 0.33939 -22.275 0.092905 0.0088546 0.00043938 -0.093626 -0.20514 0.070132 0.17525 0.26551 0.010307 0 -0.026155 0 0.0018318 0 -0.0027212 0 -7.1774
4.2188 0.32186 0.33816 0.39148 0.21243 0.3623 0.26043 0.39658 0.42434 0.41117 0.40544 0.40601 -24.093 0.091883 0.0020685 0.0020068 -0.10524 -0.21271 0.062577 0.16737 0.26452 0.0096216 0 -0.026716 0 0.0018233 0 -0.0039617 0 -7.7308
4.2227 0.33639 0.33997 0.47207 0.25131 0.43541 0.25635 0.37047 0.42104 0.35352 0.43891 0.45532 -25.858 0.091364 -0.0064162 0.0038265 -0.1089 -0.18343 0.055767 0.16598 0.25892 0.0063737 0 -0.025651 0 0.0015088 0 -0.004496 0 -8.0701
4.2266 0.35282 0.32891 0.4786 0.32333 0.48106 0.2525 0.36583 0.38834 0.27978 0.45064 0.44598 -27.581 0.092973 -0.011111 0.004282 -0.10818 -0.13657 0.051759 0.16884 0.25243 0.0032369 0 -0.02461 0 0.00074232 0 -0.004253 0 -8.0019
4.2305 0.36619 0.31947 0.39491 0.37596 0.4632 0.27479 0.37396 0.35467 0.22156 0.42812 0.37509 -29.268 0.09576 -0.009418 0.0025085 -0.10731 -0.10547 0.052456 0.1716 0.24901 0.0030635 0 -0.024777 0 -0.00031534 0 -0.0039151 0 -7.4974
4.2344 0.37097 0.32042 0.27757 0.38182 0.39242 0.33301 0.36612 0.34676 0.20434 0.38038 0.28759 -30.92 0.097222 -0.0038655 -0.00081595 -0.10887 -0.11188 0.056385 0.17067 0.25009 0.0065262 0 -0.025943 0 -0.00119 0 -0.0041609 0 -6.8
4.2383 0.365 0.32931 0.21258 0.35581 0.31536 0.40006 0.32878 0.363 0.23616 0.34147 0.24366 -32.531 0.09592 0.00028453 -0.003764 -0.11289 -0.14878 0.058717 0.16562 0.25394 0.011574 0 -0.026944 0 -0.0014023 0 -0.0048976 0 -6.2993
4.2422 0.35037 0.33682 0.24249 0.33246 0.27387 0.42831 0.28341 0.37595 0.30396 0.34432 0.27182 -34.091 0.092967 -0.0001022 -0.0045927 -0.11793 -0.18708 0.054701 0.15915 0.25737 0.015023 0 -0.026974 0 -0.00084539 0 -0.0053005 0 -6.2553
4.2461 0.33116 0.33539 0.32991 0.32972 0.27418 0.39145 0.26833 0.36208 0.37873 0.38656 0.34869 -35.59 0.090871 -0.0033325 -0.0032881 -0.12297 -0.20073 0.043464 0.15476 0.25829 0.014888 0 -0.02643 0 0.0001196 0 -0.0046588 0 -6.6014
4.25 0.31104 0.32441 0.39118 0.3351 0.29133 0.31204 0.29995 0.32777 0.42711 0.42499 0.4208 -37.027 0.090895 -0.0049084 -0.0017605 -0.1281 -0.18795 0.028863 0.154 0.25685 0.011642 0 -0.026452 0 0.00095297 0 -0.0031767 0 -6.9986
4.2539 0.29243 0.30894 0.36951 0.32441 0.2979 0.24588 0.35347 0.3037 0.42554 0.41108 0.44588 -38.411 0.091681 -0.0022217 -0.0021876 -0.1337 -0.16953 0.01673 0.15554 0.25478 0.0076539 0 -0.027654 0 0.001344 0 -0.0018877 0 -7.0927
4.2578 0.27686 0.29484 0.28079 0.29033 0.28581 0.23559 0.38374 0.31216 0.37177 0.33727 0.41717 -39.755 0.090622 0.0027522 -0.0047751 -0.13913 -0.16622 0.010911 0.15661 0.25381 0.0054963 0 -0.02938 0 0.0013664 0 -0.0017185 0 -6.7577
4.2617 0.26495 0.28503 0.19296 0.25043 0.26416 0.27542 0.36566 0.34058 0.28765 0.24789 0.35536 -41.066 0.086694 0.0054307 -0.007101 -0.14254 -0.17677 0.011169 0.15531 0.25463 0.0064166 0 -0.030259 0 0.0012748 0 -0.0026163 0 -6.1337
4.2656 0.25613 0.27888 0.16238 0.22819 0.24299 0.31903 0.31415 0.34943 0.20915 0.2003 0.28454 -42.34 0.081878 0.0032827 -0.006053 -0.14221 -0.17824 0.014178 0.15193 0.25684 0.0098183 0 -0.02953 0 0.0011929 0 -0.0036093 0 -5.4654
4.2695 0.24878 0.27362 0.18789 0.22873 0.22426 0.32159 0.26526 0.3089 0.16647 0.21159 0.2185 -43.564 0.079612 -0.0014994 -0.00090679 -0.13829 -0.14909 0.016299 0.14847 0.25944 0.01377 0 -0.027807 0 0.0010263 0 -0.0037505 0 -4.91
4.2734 0.24154 0.26607 0.22162 0.23479 0.20713 0.27631 0.24014 0.22939 0.16567 0.24347 0.16588 -44.732 0.081661 -0.0040159 0.0053407 -0.133 -0.09351 0.015871 0.14704 0.26126 0.016072 0 -0.026563 0 0.00066361 0 -0.0030093 0 -4.4822
4.2773 0.23463 0.25427 0.22018 0.22612 0.19579 0.21393 0.22948 0.15632 0.18564 0.24211 0.13913 -45.849 0.086377 -0.0014234 0.0080203 -0.12908 -0.043018 0.013628 0.14854 0.26135 0.015395 0 -0.026811 0 0.00020436 0 -0.0022302 0 -4.1452
4.2813 0.22964 0.23907 0.18475 0.20114 0.19708 0.17048 0.21197 0.13328 0.1951 0.19424 0.15039 -46.939 0.090103 0.0042062 0.0047613 -0.12775 -0.031601 0.011508 0.15217 0.2594 0.01207 0 -0.028265 0 -7.0653e-05 0 -0.0022186 0 -3.9202
4.2852 0.22779 0.22464 0.15496 0.17898 0.21037 0.15737 0.18362 0.16763 0.17843 0.14293 0.19672 -48.023 0.090434 0.0077054 -0.0021457 -0.12804 -0.066051 0.011039 0.15599 0.2563 0.0080922 0 -0.029699 0 2.3945e-05 0 -0.0028867 0 -3.8916
4.2891 0.2286 0.2164 0.16837 0.18101 0.22436 0.16069 0.16444 0.22853 0.14987 0.14541 0.25392 -49.1 0.088266 0.0055423 -0.0073658 -0.12812 -0.11861 0.012343 0.15782 0.25388 0.0060762 0 -0.030098 0 0.00035697 0 -0.0033284 0 -4.1104
4.293 0.23026 0.21673 0.22667 0.21107 0.22728 0.16481 0.1756 0.27602 0.14261 0.21389 0.29094 -50.152 0.086704 -0.0010327 -0.0069309 -0.12731 -0.14969 0.014187 0.15629 0.25376 0.0075196 0 -0.029464 0 0.00057794 0 -0.0027495 0 -4.5059
4.2969 0.23149 0.22209 0.29712 0.25275 0.21958 0.17138 0.21346 0.29197 0.17992 0.29873 0.29408 -51.149 0.087926 -0.0072547 -0.0015609 -0.12676 -0.14101 0.014911 0.15178 0.25591 0.011537 0 -0.028623 0 0.00045799 0 -0.0013236 0 -4.9016
4.3008 0.23241 0.22504 0.34139 0.28353 0.21296 0.19358 0.25007 0.28574 0.25177 0.33208 0.27638 -52.077 0.090995 -0.0090872 0.0041325 -0.12811 -0.10986 0.013687 0.14656 0.25841 0.015246 0 -0.02836 0 0.00012561 0 -0.0001161 0 -5.1202
4.3047 0.23351 0.22073 0.3422 0.29037 0.21496 0.2342 0.26017 0.27489 0.31754 0.29009 0.26171 -52.95 0.092695 -0.0063674 0.005829 -0.13158 -0.091578 0.011309 0.14376 0.25892 0.015871 0 -0.028763 0 -5.8981e-05 0 -0.00013835 0 -5.0847
4.3086 0.23408 0.21233 0.3078 0.2737 0.21724 0.27419 0.24511 0.26496 0.33419 0.21312 0.25923 -53.797 0.090567 -0.0021764 0.0031996 -0.13529 -0.10628 0.0097978 0.14537 0.25688 0.013063 0 -0.029344 0 0.00012726 0 -0.0014378 0 -4.8386
4.3125 0.23268 0.20972 0.25946 0.2417 0.20405 0.28679 0.22793 0.2489 0.28759 0.1654 0.25541 -54.642 0.085292 0.00045789 -0.00025448 -0.13671 -0.13984 0.010871 0.15064 0.25417 0.0094017 0 -0.029624 0 0.00053806 0 -0.0030703 0 -4.4964
4.3164 0.22991 0.22131 0.2189 0.20503 0.17442 0.26409 0.22619 0.22318 0.20198 0.17534 0.23225 -55.482 0.080256 0.0010814 -0.00089501 -0.13486 -0.15637 0.014331 0.15632 0.25354 0.0083332 0 -0.02954 0 0.00080728 0 -0.0039389 0 -4.1869
4.3203 0.2303 0.24588 0.20358 0.17708 0.15238 0.22828 0.23397 0.19962 0.12192 0.2151 0.1923 -56.296 0.078752 0.0013393 0.0014976 -0.13122 -0.13118 0.017809 0.1591 0.25595 0.011111 0 -0.029323 0 0.00072658 0 -0.0036811 0 -4.0269
4.3242 0.24014 0.27237 0.2241 0.17368 0.16868 0.21441 0.23386 0.19782 0.083463 0.23699 0.16262 -57.058 0.081412 0.0025114 0.0037393 -0.12852 -0.075119 0.018383 0.15821 0.25936 0.01542 0 -0.029134 0 0.00045371 0 -0.0028167 0 -4.111
4.3281 0.26186 0.28848 0.27778 0.20544 0.22813 0.24002 0.22464 0.22602 0.097884 0.22642 0.17207 -57.758 0.086017 0.0039075 0.0027008 -0.12846 -0.028763 0.014893 0.15596 0.2604 0.017147 0 -0.028925 0 0.00032705 0 -0.0021323 0 -4.4842
4.332 0.29008 0.29104 0.34425 0.26634 0.29721 0.28997 0.23076 0.27128 0.15637 0.21656 0.22464 -58.405 0.089596 0.0037375 -0.0012947 -0.1306 -0.031126 0.0089354 0.15533 0.25742 0.013995 0 -0.028657 0 0.00047679 0 -0.0019829 0 -5.1096
4.3359 0.31409 0.28849 0.39382 0.33174 0.33004 0.33058 0.27869 0.31061 0.24419 0.25086 0.29645 -59.015 0.090711 0.0013062 -0.0045441 -0.13328 -0.088954 0.0034701 0.15654 0.25223 0.0077705 0 -0.028513 0 0.0006456 0 -0.002163 0 -5.8722
4.3398 0.32588 0.29318 0.40785 0.37288 0.31159 0.33877 0.36334 0.33201 0.34742 0.33364 0.35886 -59.594 0.08998 -0.0019522 -0.0034906 -0.13555 -0.17148 0.00018792 0.15598 0.24865 0.0031613 0 -0.028808 0 0.00042315 0 -0.0023433 0 -6.6325
4.3438 0.32685 0.3105 0.39409 0.37853 0.2749 0.31954 0.44234 0.34344 0.44802 0.42023 0.40233 -60.137 0.088729 -0.003732 0.0016936 -0.13811 -0.23378 -0.0019159 0.14897 0.24923 0.0038883 0 -0.029638 0 -0.00032872 0 -0.0025023 0 -7.2884
4.3477 0.32678 0.3346 0.38018 0.36381 0.27131 0.29785 0.46929 0.3603 0.51907 0.45691 0.43579 -60.633 0.087397 -0.003076 0.0069243 -0.1423 -0.24887 -0.005301 0.13435 0.25315 0.0095403 0 -0.030696 0 -0.0012888 0 -0.0028717 0 -7.7834
4.3516 0.33517 0.3545 0.38835 0.35635 0.31972 0.29573 0.43527 0.38485 0.53322 0.43015 0.46412 -61.071 0.08527 -0.0012712 0.0076405 -0.14827 -0.22356 -0.011046 0.11676 0.25717 0.015915 0 -0.031502 0 -0.0019246 0 -0.0035042 0 -8.0642
4.3555 0.35296 0.36429 0.41501 0.37097 0.38541 0.31691 0.37698 0.40012 0.48181 0.37648 0.47213 -61.45 0.081614 -0.00055456 0.0027108 -0.15428 -0.18781 -0.017183 0.10413 0.2587 0.018576 0 -0.031819 0 -0.0019442 0 -0.0040098 0 -8.0586
4.3594 0.37234 0.36794 0.43594 0.39697 0.41246 0.35028 0.34229 0.3864 0.38738 0.34522 0.4372 -61.775 0.076883 -0.0019709 -0.004659 -0.15802 -0.16899 -0.020038 0.1019 0.25794 0.016443 0 -0.031806 0 -0.0015248 0 -0.0038242 0 -7.7362
4.3633 0.38514 0.37461 0.43263 0.4105 0.38009 0.38388 0.34795 0.3446 0.2946 0.35332 0.36022 -62.048 0.072684 -0.0044544 -0.0096316 -0.15871 -0.17255 -0.017625 0.10861 0.25711 0.012285 0 -0.031748 0 -0.0011264 0 -0.0027851 0 -7.2154
4.3672 0.39128 0.38958 0.41283 0.4005 0.32661 0.4134 0.37157 0.30249 0.24412 0.37674 0.28018 -62.268 0.070503 -0.0058715 -0.0094898 -0.15803 -0.18315 -0.01207 0.11664 0.25771 0.0098416 0 -0.03167 0 -0.0010985 0 -0.001421 0 -6.7904
4.3711 0.39875 0.40954 0.40348 0.3828 0.31471 0.43876 0.38369 0.29519 0.25012 0.38364 0.25118 -62.431 0.070398 -0.0048836 -0.0052628 -0.15886 -0.1828 -0.0087645 0.11758 0.25855 0.010416 0 -0.03133 0 -0.0014579 0 -0.00060677 0 -6.7941
4.375 0.41459 0.42622 0.42265 0.3876 0.36986 0.45696 0.38317 0.33658 0.29977 0.37203 0.29842 -62.533 0.070884 -0.0019322 -0.0002872 -0.16303 -0.16932 -0.012813 0.10798 0.25665 0.012072 0 -0.030665 0 -0.0019962 0 -0.00085493 0 -7.365
4.3789 0.4359 0.43392 0.45934 0.43107 0.45289 0.46207 0.39666 0.40751 0.37134 0.37255 0.39485 -62.574 0.070111 0.0012687 0.0025462 -0.17005 -0.15976 -0.025668 0.091098 0.25004 0.011981 0 -0.030202 0 -0.0025341 0 -0.001884 0 -8.3132
4.3828 0.45025 0.43338 0.4826 0.49722 0.49549 0.45252 0.44333 0.47145 0.45094 0.41449 0.4828 -62.556 0.067319 0.0029696 0.0024315 -0.17797 -0.17602 -0.04454 0.073596 0.23972 0.009424 0 -0.030916 0 -0.0030294 0 -0.00286 0 -9.224
4.3867 0.44616 0.42894 0.47117 0.5466 0.46539 0.43576 0.50544 0.50306 0.53137 0.4908 0.52157 -62.482 0.063375 0.0022777 0.00029731 -0.18539 -0.22446 -0.064626 0.060566 0.22895 0.0064699 0 -0.033489 0 -0.0034635 0 -0.0030957 0 -9.7389
4.3906 0.42396 0.42269 0.43354 0.54468 0.3974 0.42234 0.53993 0.50417 0.59827 0.55785 0.51614 -62.352 0.06004 -0.00062457 -0.0024949 -0.1925 -0.28631 -0.081971 0.052833 0.22062 0.0057567 0 -0.037592 0 -0.003705 0 -0.0025915 0 -9.7807
4.3945 0.39635 0.41228 0.39814 0.48585 0.35922 0.41458 0.52097 0.49422 0.62418 0.56992 0.50106 -62.161 0.058624 -0.0045781 -0.0049551 -0.20037 -0.32744 -0.094778 0.048133 0.2153 0.0077331 0 -0.041893 0 -0.0035628 0 -0.0019705 0 -9.5306
4.3984 0.37738 0.39455 0.38452 0.39505 0.38519 0.4025 0.46708 0.48668 0.58368 0.51568 0.49801 -61.905 0.059069 -0.0076511 -0.0064025 -0.20907 -0.3213 -0.10291 0.044229 0.21152 0.010188 0 -0.044866 0 -0.0029985 0 -0.0019107 0 -9.1905
4.4023 0.36988 0.37084 0.38509 0.30898 0.44267 0.37375 0.42107 0.47456 0.47888 0.42417 0.49143 -61.582 0.060081 -0.0077492 -0.0062608 -0.21676 -0.26803 -0.10693 0.040841 0.20774 0.010544 0 -0.045802 0 -0.0022515 0 -0.002589 0 -8.7679
4.4063 0.36332 0.34798 0.37559 0.25417 0.46376 0.32879 0.40254 0.43828 0.34883 0.33872 0.44657 -61.196 0.060107 -0.0038271 -0.0043322 -0.22062 -0.19488 -0.10783 0.039063 0.20381 0.0085584 0 -0.045199 0 -0.0016994 0 -0.0035815 0 -8.095
4.4102 0.34436 0.33343 0.34184 0.23696 0.41067 0.28547 0.38544 0.36748 0.24798 0.28536 0.35021 -60.755 0.058439 0.002949 -0.001247 -0.21908 -0.13692 -0.10723 0.039529 0.20068 0.0066301 0 -0.044257 0 -0.0015656 0 -0.0042391 0 -7.0624
4.4141 0.31038 0.32884 0.29489 0.24743 0.3112 0.26648 0.3295 0.27579 0.20797 0.26161 0.23161 -60.269 0.055683 0.0093089 0.0016793 -0.21325 -0.11264 -0.10694 0.041459 0.19891 0.0073251 0 -0.043951 0 -0.0017658 0 -0.0041777 0 -5.83
4.418 0.27336 0.32827 0.25984 0.26895 0.23164 0.27968 0.2351 0.19489 0.21588 0.24893 0.14239 -59.742 0.0533 0.011751 0.0033371 -0.2065 -0.11372 -0.10778 0.043378 0.198 0.010566 0 -0.044435 0 -0.0020455 0 -0.0034959 0 -4.7913
4.4219 0.25022 0.32271 0.25153 0.28598 0.21574 0.30976 0.1604 0.15331 0.22965 0.23168 0.11603 -59.172 0.052556 0.0090374 0.0036663 -0.20238 -0.11701 -0.10872 0.044388 0.19706 0.013379 0 -0.045168 0 -0.0022509 0 -0.0026149 0 -4.3048
4.4258 0.24835 0.30701 0.26228 0.28888 0.24955 0.32933 0.17363 0.15817 0.2179 0.20651 0.14689 -58.555 0.053602 0.0032352 0.0035588 -0.20257 -0.10809 -0.10769 0.04455 0.19604 0.012603 0 -0.045519 0 -0.0024318 0 -0.001935 0 -4.4311
4.4297 0.25931 0.28337 0.27182 0.27739 0.28286 0.32007 0.28192 0.19369 0.18802 0.18016 0.20539 -57.89 0.055363 -0.0018062 0.0038841 -0.20606 -0.095483 -0.10371 0.044175 0.19591 0.0080173 0 -0.045281 0 -0.0026748 0 -0.001595 0 -4.9076
4.4336 0.26606 0.25892 0.26617 0.26135 0.28084 0.28554 0.40912 0.23532 0.17687 0.16317 0.26786 -57.186 0.056334 -0.0034166 0.0046566 -0.21008 -0.10202 -0.098409 0.043129 0.1974 0.0028234 0 -0.044735 0 -0.0028809 0 -0.0014754 0 -5.3678
4.4375 0.25699 0.23999 0.24542 0.25504 0.25268 0.24595 0.45319 0.26571 0.21258 0.16424 0.32738 -56.449 0.055697 -0.0019968 0.0052155 -0.21178 -0.14035 -0.095165 0.041099 0.19973 0.00091494 0 -0.044321 0 -0.0027823 0 -0.0013832 0 -5.5891
4.4414 0.2344 0.22813 0.21617 0.26592 0.23163 0.22122 0.37512 0.28056 0.28352 0.18395 0.37763 -55.682 0.053904 -0.00021836 0.0051536 -0.20979 -0.19478 -0.096362 0.038454 0.20091 0.0034574 0 -0.044274 0 -0.0022238 0 -0.0012423 0 -5.5558
4.4453 0.21081 0.2205 0.18233 0.28594 0.23259 0.2178 0.23586 0.28308 0.34336 0.20905 0.39556 -54.878 0.052258 -0.00035591 0.0048804 -0.20489 -0.22806 -0.10121 0.036475 0.19939 0.0079817 0 -0.044484 0 -0.0014076 0 -0.0011445 0 -5.3315
4.4492 0.19753 0.21359 0.14694 0.29456 0.23464 0.22818 0.14294 0.27564 0.34785 0.21497 0.3515 -54.03 0.051883 -0.0022611 0.0051081 -0.19951 -0.20972 -0.10626 0.036374 0.19575 0.010795 0 -0.044617 0 -0.00079538 0 -0.0012368 0 -4.9239
4.4531 0.196 0.2064 0.12011 0.2739 0.20684 0.24002 0.15445 0.25713 0.29005 0.18232 0.24227 -53.142 0.052975 -0.0037856 0.0058072 -0.19634 -0.14279 -0.10833 0.038006 0.19239 0.010362 0 -0.044332 0 -0.00071082 0 -0.0015487 0 -4.3054
4.457 0.19845 0.20078 0.11761 0.22444 0.14836 0.24476 0.22952 0.22698 0.20363 0.11799 0.11153 -52.226 0.054924 -0.0030709 0.0058749 -0.19662 -0.064695 -0.107 0.039777 0.19161 0.0084365 0 -0.04346 0 -0.0010366 0 -0.00191 0 -3.5509
4.4609 0.19599 0.19885 0.14524 0.16747 0.098201 0.23992 0.27125 0.18982 0.1338 0.059619 0.02749 -51.297 0.057053 -0.00038596 0.0040715 -0.19923 -0.019704 -0.10452 0.040135 0.19372 0.0079873 0 -0.042087 0 -0.0013437 0 -0.0020508 0 -2.9031
4.4648 0.18593 0.20016 0.18528 0.13098 0.10138 0.22731 0.22018 0.15514 0.10412 0.051007 0.031004 -50.355 0.059153 0.0022205 0.00038849 -0.20131 -0.025321 -0.10329 0.03929 0.197 0.010048 0 -0.040523 0 -0.001352 0 -0.0018241 0 -2.6398
4.4688 0.17261 0.20074 0.20527 0.13001 0.16392 0.2114 0.10985 0.13223 0.10735 0.10374 0.10101 -49.386 0.06126 0.0029639 -0.0035735 -0.20022 -0.061022 -0.10353 0.039332 0.19939 0.012647 0 -0.039149 0 -0.001249 0 -0.0013675 0 -2.8417
4.4727 0.16241 0.19529 0.18741 0.15732 0.24138 0.19845 0.034527 0.12536 0.12361 0.17998 0.173 -48.374 0.063027 0.0019495 -0.0057285 -0.19564 -0.088858 -0.10338 0.042321 0.20028 0.012851 0 -0.038224 0 -0.0014986 0 -0.0010392 0 -3.2931
4.4766 0.15846 0.181 0.15033 0.19077 0.27357 0.19374 0.062805 0.13324 0.14356 0.21861 0.19611 -47.317 0.063556 0.00082103 -0.005155 -0.18993 -0.087498 -0.10132 0.048005 0.20054 0.0098798 0 -0.037749 0 -0.0022988 0 -0.0011436 0 -3.6414
4.4805 0.15932 0.16046 0.13617 0.20997 0.23395 0.19668 0.17875 0.15176 0.17318 0.18738 0.17594 -46.232 0.0621 0.00093155 -0.0027683 -0.18634 -0.069541 -0.098024 0.053386 0.20113 0.0061803 0 -0.037515 0 -0.0032445 0 -0.0016668 0 -3.6883
4.4844 0.1617 0.14126 0.16882 0.20841 0.14958 0.19911 0.30071 0.17579 0.21823 0.11471 0.1623 -45.138 0.059038 0.001972 -0.00048962 -0.18626 -0.067024 -0.095879 0.054794 0.20179 0.0053103 0 -0.037313 0 -0.0036002 0 -0.0022665 0 -3.54
4.4883 0.1636 0.13182 0.22314 0.19364 0.076733 0.1915 0.35278 0.19794 0.26763 0.068287 0.19468 -44.039 0.055995 0.0024141 0.00018282 -0.18801 -0.098711 -0.096524 0.050846 0.20128 0.0085946 0 -0.037124 0 -0.002976 0 -0.0025527 0 -3.4679
4.4922 0.16535 0.1361 0.24066 0.1788 0.057001 0.17378 0.31962 0.2071 0.2949 0.095412 0.25918 -42.918 0.054711 0.0012191 -0.0010982 -0.18824 -0.14915 -0.099027 0.043734 0.19896 0.013733 0 -0.037102 0 -0.0017609 0 -0.002419 0 -3.614
4.4961 0.16843 0.15094 0.18376 0.1743 0.091732 0.15995 0.24109 0.19173 0.27785 0.17856 0.29924 -41.754 0.05553 -0.00098131 -0.0038563 -0.18491 -0.17903 -0.10066 0.037737 0.19583 0.016728 0 -0.037379 0 -0.00084682 0 -0.0021119 0 -3.8282
4.5 0.17398 0.16838 0.078593 0.18435 0.15054 0.16868 0.16514 0.14867 0.21828 0.24861 0.26934 -40.538 0.056991 -0.0024137 -0.0073841 -0.17921 -0.15835 -0.099534 0.036142 0.19403 0.015388 0 -0.037865 0 -0.00086041 0 -0.001962 0 -3.8066
4.5039 0.18224 0.18145 0.0013513 0.20725 0.1986 0.2054 0.11228 0.091026 0.14374 0.24591 0.17923 -39.287 0.057074 -0.0018297 -0.010782 -0.17474 -0.093555 -0.096432 0.039062 0.19503 0.011204 0 -0.038286 0 -0.0016159 0 -0.0020296 0 -3.4035
4.5078 0.19273 0.18889 0.014043 0.23614 0.21744 0.25238 0.080918 0.046478 0.090254 0.17411 0.087013 -38.028 0.055078 0.00033983 -0.012647 -0.17443 -0.025041 -0.094047 0.043702 0.19825 0.00795 0 -0.038425 0 -0.0023158 0 -0.0020224 0 -2.822
4.5117 0.20446 0.19506 0.10702 0.26037 0.20812 0.27929 0.074099 0.043212 0.081158 0.097423 0.049788 -36.769 0.052343 0.0023952 -0.011377 -0.17811 0.0030371 -0.094384 0.046612 0.2015 0.0083371 0 -0.038336 0 -0.0023113 0 -0.0015906 0 -2.4957
4.5156 0.21608 0.20518 0.20369 0.26952 0.18454 0.26801 0.10782 0.091366 0.11758 0.084538 0.080095 -35.495 0.051061 0.0028435 -0.0064575 -0.18265 -0.024626 -0.096934 0.046048 0.20278 0.011778 0 -0.038304 0 -0.0016924 0 -0.00072314 0 -2.7629
4.5195 0.22636 0.22039 0.22672 0.25978 0.16671 0.23051 0.18919 0.17393 0.18366 0.15115 0.14647 -34.179 0.052243 0.0015247 0.00030248 -0.18468 -0.085756 -0.099349 0.0428 0.20182 0.015123 0 -0.038559 0 -0.0011469 0 0.00015599 0 -3.615
4.5234 0.23493 0.23692 0.16683 0.23791 0.17431 0.20159 0.29275 0.2558 0.25784 0.25208 0.21077 -32.806 0.054808 -0.00050248 0.0051998 -0.18325 -0.14091 -0.09979 0.039253 0.19996 0.015489 0 -0.039013 0 -0.0012484 0 0.00052131 0 -4.7221
4.5273 0.24239 0.24976 0.090947 0.21797 0.21583 0.21061 0.36874 0.30584 0.32098 0.32569 0.26097 -31.384 0.056709 -0.0019598 0.0050482 -0.18017 -0.16432 -0.098549 0.037634 0.19879 0.012541 0 -0.039305 0 -0.0018888 0 0.00021408 0 -5.6817
4.5313 0.24938 0.25694 0.082036 0.21204 0.27722 0.25591 0.38209 0.31603 0.35969 0.34541 0.30869 -29.931 0.056976 -0.0022046 -0.00015984 -0.17809 -0.15974 -0.097453 0.038681 0.19874 0.0083415 0 -0.039122 0 -0.0024099 0 -0.00040155 0 -6.26
4.5352 0.25534 0.26016 0.16572 0.22209 0.32375 0.30518 0.34359 0.30303 0.36836 0.33132 0.36086 -28.454 0.056591 -0.0013493 -0.006813 -0.17812 -0.15065 -0.097876 0.041392 0.19903 0.0052793 0 -0.038518 0 -0.0022857 0 -0.00075683 0 -6.4481
4.5391 0.25855 0.2617 0.28922 0.24014 0.32253 0.32224 0.29965 0.29142 0.35107 0.31756 0.40087 -26.94 0.057247 9.1466e-05 -0.010257 -0.17931 -0.15607 -0.099475 0.043806 0.19866 0.0042156 0 -0.037927 0 -0.001661 0 -0.00057919 0 -6.349
4.543 0.25784 0.26141 0.36849 0.2562 0.27161 0.29686 0.28839 0.29275 0.31981 0.31356 0.4009 -25.372 0.059258 0.0014662 -0.0084428 -0.18009 -0.17358 -0.10082 0.04428 0.19747 0.0044553 0 -0.037837 0 -0.0012104 0 -0.00010737 0 -6.0537
4.5469 0.25451 0.25742 0.35777 0.26635 0.20829 0.25169 0.30566 0.29771 0.28685 0.29889 0.35093 -23.75 0.060842 0.002049 -0.0035247 -0.17996 -0.18303 -0.10101 0.042523 0.19613 0.0051649 0 -0.038395 0 -0.00147 0 0.00016835 0 -5.6181
4.5508 0.25216 0.24988 0.27997 0.27342 0.18257 0.22122 0.31463 0.2874 0.25625 0.25299 0.27203 -22.093 0.05976 0.0012404 6.5284e-05 -0.17982 -0.16578 -0.10053 0.039769 0.1953 0.0064858 0 -0.039283 0 -0.0023149 0 -2.7694e-05 0 -5.1147
4.5547 0.25391 0.24304 0.19764 0.28068 0.21451 0.22276 0.28765 0.25305 0.22327 0.18541 0.19994 -20.42 0.055804 -0.00093803 -0.00061146 -0.18063 -0.12247 -0.1005 0.037869 0.19484 0.0091388 0 -0.039954 0 -0.0030892 0 -0.00053532 0 -4.6563
4.5586 0.25917 0.24251 0.15812 0.28557 0.2742 0.24528 0.23659 0.20682 0.18437 0.13363 0.15721 -18.733 0.051592 -0.0035045 -0.004696 -0.18214 -0.074653 -0.10138 0.037882 0.19396 0.013066 0 -0.040038 0 -0.0032344 0 -0.00096749 0 -4.3485
4.5625 0.26321 0.24954 0.16373 0.28058 0.30633 0.26394 0.20086 0.17411 0.14877 0.13084 0.14307 -17.01 0.050566 -0.0049462 -0.0086338 -0.18298 -0.049873 -0.10259 0.039227 0.19203 0.016759 0 -0.039591 0 -0.0027731 0 -0.001101 0 -4.2309
4.5664 0.26033 0.25819 0.18597 0.26062 0.28024 0.2642 0.20743 0.17414 0.13821 0.17665 0.14823 -15.226 0.053839 -0.0043545 -0.0094851 -0.182 -0.062188 -0.10328 0.040173 0.18945 0.018207 0 -0.039012 0 -0.0021875 0 -0.0010413 0 -4.2826
4.5703 0.24825 0.25911 0.19947 0.22968 0.21952 0.25237 0.24523 0.20534 0.17101 0.23903 0.17278 -13.382 0.058882 -0.0023193 -0.007321 -0.17946 -0.10287 -0.10333 0.039343 0.18751 0.016669 0 -0.038716 0 -0.0018639 0 -0.0010201 0 -4.48
4.5742 0.22999 0.24722 0.20001 0.20019 0.18161 0.24435 0.27921 0.24711 0.24271 0.283 0.22359 -11.501 0.061484 -0.00059638 -0.004638 -0.17686 -0.14726 -0.10323 0.036927 0.18757 0.013478 0 -0.03882 0 -0.0017128 0 -0.0010827 0 -4.819
4.5781 0.21158 0.22623 0.19532 0.18514 0.20436 0.24604 0.28649 0.27541 0.32167 0.29642 0.29356 -9.6072 0.059376 -0.00063666 -0.0036289 -0.17565 -0.17173 -0.1032 0.034438 0.18993 0.010964 0 -0.039072 0 -0.0013598 0 -0.0010282 0 -5.2516
4.582 0.19757 0.20531 0.18792 0.18911 0.26886 0.2459 0.27466 0.27866 0.3666 0.28975 0.35023 -7.7032 0.054248 -0.0022557 -0.0040903 -0.17617 -0.16822 -0.10258 0.033188 0.19346 0.010404 0 -0.03908 0 -0.00068093 0 -0.00067625 0 -5.6061
4.5859 0.18814 0.19087 0.17263 0.20494 0.31428 0.22643 0.26454 0.26147 0.3535 0.2753 0.35406 -5.767 0.050265 -0.0037573 -0.0039265 -0.17772 -0.14646 -0.10064 0.032998 0.19623 0.010956 0 -0.038656 0 -7.8629e-05 0 -0.00015769 0 -5.6155
4.5898 0.17972 0.18084 0.14851 0.21769 0.29174 0.18257 0.25963 0.23559 0.29009 0.25163 0.29351 -3.7765 0.050417 -0.0034975 -0.0015777 -0.17953 -0.1235 -0.097671 0.032496 0.19673 0.01062 0 -0.038012 0 -0.00015149 0 0.00012207 0 -5.0871
4.5938 0.16795 0.16719 0.12596 0.21279 0.20763 0.12848 0.23918 0.20772 0.20654 0.209 0.20089 -1.7345 0.054006 -0.0014318 0.0021315 -0.18124 -0.10928 -0.095371 0.030841 0.19487 0.0083246 0 -0.037613 0 -0.0010544 0 -0.00013988 0 -4.0817
4.5977 0.15025 0.14379 0.1162 0.18338 0.11655 0.086349 0.18391 0.17491 0.13179 0.14708 0.12794 0.33128 0.057503 0.00088463 0.0045545 -0.18264 -0.099521 -0.095467 0.029102 0.19212 0.0051153 0 -0.037764 0 -0.0022009 0 -0.00078937 0 -2.9188
4.6016 0.12637 0.1122 0.1142 0.13366 0.071629 0.068326 0.10512 0.13023 0.076345 0.082824 0.10061 2.3922 0.05783 0.0018843 0.0036389 -0.18293 -0.081215 -0.098012 0.029663 0.1906 0.0032691 0 -0.038228 0 -0.0026579 0 -0.0012594 0 -1.9631
4.6055 0.097552 0.079739 0.097417 0.076617 0.079108 0.068131 0.041604 0.072306 0.034082 0.038509 0.096792 4.4437 0.054979 0.0015793 -9.401e-05 -0.1808 -0.046044 -0.10102 0.033948 0.19165 0.004154 0 -0.038255 0 -0.0019128 0 -0.001012 0 -1.3601
4.6094 0.065797 0.052319 0.046934 0.02701 0.098174 0.068408 0.023184 0.010038 -0.0030278 0.022285 0.07084 6.504 0.051665 0.0014882 -0.0038051 -0.17544 -0.00040605 -0.10207 0.040589 0.19495 0.0068918 0 -0.037089 0 -0.00031119 0 1.5877e-05 0 -0.95664
4.6133 0.033827 0.029249 -0.028811 -0.0072348 0.083313 0.055127 0.038278 -0.041015 -0.034046 0.021696 0.002467 8.5901 0.050592 0.0028718 -0.0045422 -0.16752 0.037036 -0.10039 0.04604 0.19875 0.0091214 0 -0.034609 0 0.001238 0 0.001369 0 -0.48491
4.6172 0.0046438 0.0051516 -0.094388 -0.029694 0.027366 0.025625 0.042057 -0.067447 -0.051933 0.016254 -0.078545 10.694 0.052098 0.0050448 -0.0014582 -0.15915 0.049257 -0.097504 0.047395 0.20108 0.0091516 0 -0.031572 0 0.0020135 0 0.0024567 0 0.15948
4.6211 -0.019876 -0.023412 -0.11581 -0.051938 -0.034411 -0.0144 0.00072239 -0.065678 -0.054302 -0.0045324 -0.11802 12.789 0.054309 0.0056258 0.0036964 -0.15247 0.035164 -0.09575 0.044914 0.20101 0.0074552 0 -0.029154 0 0.0020027 0 0.0029996 0 0.80917
4.625 -0.04048 -0.053696 -0.091511 -0.083173 -0.060225 -0.058273 -0.072102 -0.043996 -0.048532 -0.035285 -0.089945 14.851 0.055334 0.0027495 0.0079402 -0.14821 0.011938 -0.096077 0.041832 0.19904 0.0060967 0 -0.028077 0 0.0017562 0 0.0031515 0 1.1906
4.6289 -0.060397 -0.079324 -0.055384 -0.12105 -0.041641 -0.10117 -0.12576 -0.018463 -0.045408 -0.064161 -0.024742 16.888 0.055111 -0.0027799 0.0090129 -0.14529 0.002452 -0.097298 0.041444 0.19646 0.0066695 0 -0.028043 0 0.0017799 0 0.0032499 0 1.2061
4.6328 -0.083049 -0.096965 -0.047606 -0.1524 -0.010785 -0.13741 -0.12215 -0.0052954 -0.049273 -0.085047 0.015 18.93 0.055071 -0.0076114 0.0065303 -0.14166 0.017599 -0.097327 0.044108 0.19425 0.0087383 0 -0.027973 0 0.002079 0 0.0034881 0 1.0628
4.6367 -0.10938 -0.11017 -0.080429 -0.16491 -0.010955 -0.15907 -0.075977 -0.013605 -0.056858 -0.10013 -0.011338 20.999 0.056214 -0.0084553 0.0018868 -0.13555 0.048461 -0.095112 0.046982 0.19263 0.010276 0 -0.026884 0 0.0022689 0 0.0038149 0 1.1256
4.6406 -0.13723 -0.12644 -0.13083 -0.1601 -0.059851 -0.16123 -0.044667 -0.04212 -0.066834 -0.11392 -0.089688 23.084 0.057812 -0.0049786 -0.0026628 -0.12584 0.075399 -0.091409 0.046786 0.19141 0.0096591 0 -0.024658 0 0.0020857 0 0.0040825 0 1.631
4.6445 -0.16335 -0.15031 -0.16544 -0.15518 -0.13767 -0.1498 -0.076242 -0.081677 -0.088756 -0.12923 -0.16938 25.147 0.058232 -0.00030412 -0.0051056 -0.11183 0.086454 -0.087831 0.042979 0.19065 0.0073048 0 -0.021997 0 0.0017506 0 0.0042146 0 2.519
4.6484 -0.18596 -0.17922 -0.17227 -0.17011 -0.20647 -0.14226 -0.16519 -0.12197 -0.13872 -0.15034 -0.21177 27.153 0.056974 0.0015372 -0.0045633 -0.093016 0.08874 -0.085337 0.038354 0.19077 0.0053969 0 -0.01965 0 0.0018161 0 0.0042115 0 3.5149
4.6523 -0.20518 -0.20574 -0.16917 -0.2102 -0.23965 -0.15657 -0.25838 -0.15796 -0.22253 -0.18584 -0.22142 29.101 0.055628 -0.00091367 -0.0017207 -0.069604 0.10207 -0.083635 0.036476 0.19197 0.0059676 0 -0.017669 0 0.0026469 0 0.0040512 0 4.355
4.6563 -0.22131 -0.2236 -0.18332 -0.25978 -0.2366 -0.1961 -0.30379 -0.19109 -0.32182 -0.24165 -0.23203 31.017 0.056463 -0.0052002 0.0014923 -0.043348 0.13972 -0.081868 0.038419 0.19365 0.0091177 0 -0.015444 0 0.0040472 0 0.0036863 0 4.9394
4.6602 -0.23309 -0.23185 -0.22395 -0.2934 -0.21564 -0.24448 -0.2939 -0.22446 -0.39919 -0.30745 -0.26567 32.927 0.059895 -0.0070032 0.0030298 -0.01761 0.19325 -0.079611 0.041885 0.1947 0.012959 0 -0.012495 0 0.0053853 0 0.0031899 0 5.3009
4.6641 -0.23887 -0.23402 -0.27418 -0.29538 -0.1979 -0.27682 -0.26391 -0.2564 -0.42165 -0.35315 -0.30848 34.831 0.063445 -0.0038617 0.002118 0.0038254 0.23584 -0.077182 0.043495 0.19439 0.015222 0 -0.0092023 0 0.0060945 0 0.0028622 0 5.4801
4.668 -0.2397 -0.23469 -0.30709 -0.27081 -0.19702 -0.27918 -0.25145 -0.27895 -0.38442 -0.3467 -0.3262 36.702 0.063564 0.0026506 -0.00013539 0.018507 0.24246 -0.075207 0.04201 0.19324 0.015 0 -0.0066715 0 0.0060865 0 0.0030768 0 5.469
4.6719 -0.24106 -0.23726 -0.30823 -0.23956 -0.21779 -0.25958 -0.26119 -0.28327 -0.31481 -0.2831 -0.30102 38.518 0.058877 0.0081519 -0.0015909 0.026359 0.21043 -0.074127 0.039465 0.19257 0.013156 0 -0.0057699 0 0.0057323 0 0.0039172 0 5.2789
4.6758 -0.25026 -0.2445 -0.28447 -0.22036 -0.25686 -0.24104 -0.26873 -0.26771 -0.25243 -0.19749 -0.25079 40.276 0.051833 0.0089782 -0.00088197 0.029338 0.16257 -0.074077 0.039202 0.19326 0.011292 0 -0.0062628 0 0.0054802 0 0.0049512 0 5.0258
4.6797 -0.27068 -0.25911 -0.25583 -0.21994 -0.3018 -0.24324 -0.255 -0.24117 -0.22228 -0.14469 -0.21219 41.997 0.047018 0.0049763 0.001317 0.030262 0.13007 -0.074832 0.042744 0.19479 0.010451 0 -0.0069507 0 0.0054898 0 0.005455 0 4.8999
4.6836 -0.29811 -0.28207 -0.24176 -0.23523 -0.33319 -0.2689 -0.23158 -0.21855 -0.22238 -0.1582 -0.20721 43.697 0.047449 -0.00068891 0.0027728 0.031874 0.1293 -0.075477 0.048382 0.19567 0.010709 0 -0.0067566 0 0.0055913 0 0.004997 0 5.0264
4.6875 -0.32307 -0.31002 -0.25359 -0.2626 -0.33518 -0.30572 -0.23019 -0.21246 -0.23442 -0.22362 -0.22806 45.369 0.052103 -0.0042938 0.0016393 0.036633 0.15227 -0.074201 0.052631 0.19495 0.011705 0 -0.0057161 0 0.0055444 0 0.0038921 0 5.3631
4.6914 -0.33813 -0.33551 -0.29277 -0.30211 -0.30998 -0.33961 -0.269 -0.22802 -0.24531 -0.29218 -0.25383 46.988 0.056888 -0.0043366 -0.0018172 0.046715 0.17779 -0.069065 0.053027 0.1934 0.013205 0 -0.0048357 0 0.0053109 0 0.0030713 0 5.7624
4.6953 -0.34408 -0.35188 -0.34965 -0.35202 -0.28215 -0.36525 -0.33336 -0.26384 -0.26005 -0.32361 -0.27821 48.532 0.058174 -0.0020549 -0.0053096 0.063552 0.19277 -0.059768 0.049787 0.19298 0.014984 0 -0.0048679 0 0.0050956 0 0.0033991 0 6.149
4.6992 -0.34945 -0.35936 -0.40292 -0.40171 -0.28372 -0.38489 -0.39111 -0.31572 -0.29519 -0.31999 -0.31678 50.006 0.05573 0.00036621 -0.0064331 0.086956 0.20412 -0.048919 0.045144 0.19506 0.016327 0 -0.0051924 0 0.0051607 0 0.0049816 0 6.6252
4.7031 -0.3634 -0.36614 -0.42744 -0.43385 -0.32898 -0.39963 -0.42488 -0.37743 -0.36031 -0.31986 -0.38584 51.433 0.052533 0.001891 -0.0047135 0.11472 0.23062 -0.040994 0.041402 0.19898 0.016027 0 -0.0040239 0 0.0056127 0 0.0070525 0 7.3674
4.707 -0.38816 -0.38226 -0.41229 -0.43705 -0.40047 -0.40536 -0.44599 -0.43864 -0.44446 -0.35876 -0.47635 52.834 0.051816 0.0030315 -0.0019904 0.14338 0.28244 -0.039015 0.039584 0.20244 0.013264 0 4.9318e-05 0 0.006337 0 0.0085367 0 8.3961
4.7109 -0.41753 -0.41087 -0.37604 -0.41755 -0.46098 -0.39913 -0.47541 -0.48489 -0.51931 -0.43386 -0.55257 54.201 0.054161 0.0044361 -0.00084949 0.16978 0.3471 -0.041509 0.039543 0.20349 0.0086505 0 0.0065408 0 0.0070878 0 0.0088141 0 9.4528
4.7148 -0.44243 -0.44474 -0.36045 -0.39751 -0.48329 -0.38891 -0.51436 -0.50425 -0.55643 -0.50563 -0.57937 55.509 0.057225 0.0054226 -0.00255 0.19221 0.39549 -0.042907 0.040806 0.20219 0.0042681 0 0.013049 0 0.0076238 0 0.0080713 0 10.142
4.7188 -0.45834 -0.47168 -0.39928 -0.39923 -0.47191 -0.39341 -0.53865 -0.49678 -0.54545 -0.53388 -0.55263 56.733 0.058138 0.0042252 -0.0062227 0.21024 0.40376 -0.037811 0.042962 0.20037 0.0023416 0 0.016944 0 0.0078018 0 0.0070255 0 10.24
4.7227 -0.46799 -0.48428 -0.48539 -0.4287 -0.45696 -0.42776 -0.52491 -0.47767 -0.50037 -0.5134 -0.50302 57.869 0.056221 -9.1976e-05 -0.0098186 0.22378 0.37312 -0.025852 0.045346 0.19984 0.0035592 0 0.017381 0 0.0076257 0 0.0063457 0 9.898
4.7266 -0.47747 -0.48537 -0.56823 -0.47235 -0.46544 -0.48666 -0.4807 -0.46792 -0.45069 -0.47648 -0.46996 58.934 0.053507 -0.0059488 -0.011707 0.23252 0.33046 -0.012654 0.046829 0.20068 0.0065338 0 0.015871 0 0.0072676 0 0.0062806 0 9.5346
4.7305 -0.49002 -0.48454 -0.59093 -0.50903 -0.49658 -0.54223 -0.44411 -0.47867 -0.42431 -0.46195 -0.47072 59.945 0.052754 -0.009706 -0.011473 0.23643 0.30876 -0.0055353 0.046419 0.2014 0.0089643 0 0.014902 0 0.0070267 0 0.0067134 0 9.5028
4.7344 -0.50353 -0.48944 -0.53915 -0.52564 -0.52399 -0.56276 -0.44975 -0.50266 -0.43294 -0.48128 -0.49253 60.9 0.0549 -0.0082705 -0.0095255 0.23666 0.32278 -0.007391 0.044288 0.20068 0.009512 0 0.015827 0 0.0071812 0 0.0074366 0 9.8222
4.7383 -0.51355 -0.50006 -0.45774 -0.52328 -0.52243 -0.53855 -0.49433 -0.52151 -0.46788 -0.51276 -0.51108 61.783 0.05829 -0.0017619 -0.0063492 0.23556 0.3594 -0.014193 0.042027 0.19901 0.0087372 0 0.017877 0 0.0077798 0 0.0083082 0 10.211
4.7422 -0.51832 -0.51076 -0.41658 -0.51143 -0.49345 -0.49232 -0.53834 -0.52304 -0.50734 -0.52601 -0.51404 62.577 0.060246 0.0061341 -0.0023823 0.23537 0.3897 -0.018478 0.041544 0.19841 0.0083195 0 0.019115 0 0.0085405 0 0.009181 0 10.372
4.7461 -0.52069 -0.51727 -0.45231 -0.4987 -0.46561 -0.46287 -0.54414 -0.51227 -0.53002 -0.51148 -0.5071 63.275 0.059426 0.010638 0.001505 0.23671 0.39249 -0.015713 0.043403 0.20054 0.0093649 0 0.018358 0 0.0090028 0 0.0098022 0 10.266
4.75 -0.52556 -0.5215 -0.53718 -0.48923 -0.46899 -0.47447 -0.51356 -0.50578 -0.52714 -0.48757 -0.50138 63.889 0.056865 0.0092836 0.0038356 0.23847 0.37045 -0.0077107 0.046168 0.20502 0.011391 0 0.016292 0 0.0088797 0 0.0099024 0 10.121
4.7539 -0.53582 -0.52994 -0.60395 -0.48561 -0.50838 -0.51799 -0.4868 -0.51506 -0.50661 -0.48155 -0.50005 64.435 0.054913 0.0035764 0.003305 0.2395 0.3467 1.9289e-05 0.047507 0.20957 0.01286 0 0.0148 0 0.0083327 0 0.0094454 0 10.211
4.7578 -0.55116 -0.54759 -0.60558 -0.49205 -0.56032 -0.56103 -0.50323 -0.53604 -0.48775 -0.5048 -0.49977 64.919 0.055191 -0.0023319 5.6009e-06 0.24073 0.34579 0.0043315 0.04614 0.21195 0.012649 0 0.015224 0 0.0079016 0 0.0087685 0 10.614
4.7617 -0.57018 -0.57355 -0.55651 -0.51284 -0.59601 -0.57886 -0.563 -0.55573 -0.49055 -0.54519 -0.50264 65.338 0.057342 -0.0047313 -0.0041644 0.24556 0.37501 0.0080724 0.04289 0.21186 0.011047 0 0.017222 0 0.0080925 0 0.0084124 0 11.192
4.7656 -0.59281 -0.60155 -0.51859 -0.54848 -0.60759 -0.57878 -0.62822 -0.56892 -0.52565 -0.581 -0.52141 65.681 0.059516 -0.0027265 -0.0065893 0.25794 0.42066 0.017781 0.039958 0.2111 0.0094074 0 0.019247 0 0.0089566 0 0.0087409 0 11.768
4.7695 -0.6193 -0.62386 -0.54446 -0.59466 -0.61253 -0.59499 -0.66234 -0.5863 -0.58979 -0.60111 -0.56872 65.935 0.059963 0.0017409 -0.005778 0.2795 0.46098 0.037652 0.03923 0.2119 0.0089024 0 0.02014 0 0.010042 0 0.0096775 0 12.301
4.7734 -0.64664 -0.63471 -0.62895 -0.645 -0.63249 -0.65613 -0.66757 -0.6233 -0.66771 -0.6129 -0.64072 66.091 0.058356 0.0057978 -0.0023873 0.30816 0.48441 0.065442 0.041271 0.21508 0.0095745 0 0.020298 0 0.010788 0 0.010787 0 12.877
4.7773 -0.66659 -0.63129 -0.71114 -0.69332 -0.66802 -0.75249 -0.68122 -0.67938 -0.7382 -0.63316 -0.71434 66.145 0.055922 0.0076452 0.0014709 0.33938 0.49784 0.093999 0.0458 0.21956 0.010457 0 0.021335 0 0.011024 0 0.011609 0 13.531
4.7813 -0.66912 -0.61379 -0.72439 -0.73188 -0.69441 -0.83248 -0.73339 -0.7295 -0.78197 -0.67171 -0.76401 66.093 0.054486 0.0071731 0.0039716 0.36876 0.51883 0.11676 0.052802 0.22356 0.010502 0 0.024581 0 0.011102 0 0.011935 0 14.116
4.7852 -0.64967 -0.58606 -0.65074 -0.74927 -0.6836 -0.83511 -0.80813 -0.73966 -0.78889 -0.72136 -0.7821 65.944 0.055244 0.0051889 0.0047735 0.39395 0.55809 0.13201 0.062754 0.22609 0.0094113 0 0.029803 0 0.011522 0 0.011811 0 14.361
4.7891 -0.61436 -0.5559 -0.5347 -0.73473 -0.63125 -0.73589 -0.84866 -0.69489 -0.76212 -0.76032 -0.78134 65.707 0.05804 0.0024098 0.0046956 0.41437 0.60678 0.14245 0.075487 0.2275 0.0077377 0 0.035269 0 0.012385 0 0.011342 0 14.075
4.793 -0.57774 -0.53245 -0.44781 -0.68874 -0.56313 -0.57111 -0.80505 -0.61395 -0.71544 -0.76398 -0.77514 65.39 0.061448 -0.00078687 0.0044194 0.42976 0.63876 0.15119 0.088871 0.22892 0.006389 0 0.039062 0 0.013195 0 0.010558 0 13.306
4.7969 -0.55359 -0.52071 -0.43546 -0.62963 -0.51429 -0.42015 -0.68095 -0.53548 -0.66329 -0.71862 -0.756 64.995 0.063532 -0.0039232 0.0036542 0.43912 0.62666 0.15869 0.099059 0.23119 0.0060719 0 0.040434 0 0.013244 0 0.0094735 0 12.286
4.8008 -0.54553 -0.5172 -0.48771 -0.58487 -0.50045 -0.35642 -0.53533 -0.48703 -0.60908 -0.63049 -0.69682 64.514 0.062919 -0.0061154 0.0016118 0.44139 0.5605 0.16333 0.10272 0.23439 0.0070347 0 0.040109 0 0.012262 0 0.0082404 0 11.239
4.8047 -0.54478 -0.51198 -0.55249 -0.5693 -0.50838 -0.40041 -0.43649 -0.46506 -0.54238 -0.52533 -0.57831 63.94 0.059695 -0.0064649 -0.0017918 0.43695 0.45564 0.16444 0.099626 0.23807 0.009056 0 0.039426 0 0.010744 0 0.0071646 0 10.246
4.8086 -0.53705 -0.49698 -0.57596 -0.56895 -0.51326 -0.50696 -0.40953 -0.44417 -0.45134 -0.43691 -0.41838 63.275 0.055558 -0.0048142 -0.0053592 0.42836 0.34507 0.16393 0.093345 0.24147 0.0115 0 0.039202 0 0.009621 0 0.0065294 0 9.2909
4.8125 -0.51307 -0.47415 -0.53869 -0.54908 -0.50484 -0.59525 -0.42334 -0.40635 -0.3432 -0.38899 -0.27309 62.535 0.052926 -0.0020336 -0.00737 0.41931 0.26157 0.16472 0.088978 0.2437 0.013459 0 0.039317 0 0.0095428 0 0.0063808 0 8.4311
4.8164 -0.47497 -0.45539 -0.46512 -0.48496 -0.496 -0.60078 -0.42606 -0.36156 -0.25394 -0.38175 -0.20291 61.738 0.053369 0.00056511 -0.0069988 0.41254 0.22172 0.16771 0.089624 0.24387 0.014103 0 0.039189 0 0.010371 0 0.0064967 0 7.8682
4.8203 -0.43406 -0.45281 -0.40523 -0.38981 -0.50539 -0.51473 -0.39398 -0.3395 -0.23197 -0.39398 -0.2296 60.892 0.056384 0.0022047 -0.0050246 0.40838 0.22128 0.17074 0.094292 0.24159 0.013158 0 0.038541 0 0.011332 0 0.0065769 0 7.8187
4.8242 -0.40257 -0.46694 -0.40313 -0.31201 -0.53222 -0.38573 -0.3499 -0.3601 -0.30149 -0.4018 -0.32008 59.99 0.059563 0.0031048 -0.003132 0.40515 0.24312 0.17087 0.098984 0.23777 0.01111 0 0.037682 0 0.011667 0 0.0064689 0 8.2862
4.8281 -0.38597 -0.48332 -0.47091 -0.29907 -0.55049 -0.2846 -0.33721 -0.41121 -0.43398 -0.39974 -0.41134 59.015 0.060269 0.0040066 -0.0024576 0.40093 0.27044 0.16761 0.10005 0.23459 0.0088856 0 0.037123 0 0.011222 0 0.0062256 0 8.9684
4.832 -0.38115 -0.48163 -0.58041 -0.35712 -0.53092 -0.25671 -0.37705 -0.45513 -0.55662 -0.40529 -0.45615 57.956 0.057689 0.005233 -0.0027155 0.39539 0.29578 0.16355 0.09706 0.23445 0.007201 0 0.03704 0 0.010472 0 0.0059777 0 9.427
4.8359 -0.38039 -0.45041 -0.67654 -0.44228 -0.47054 -0.29428 -0.44808 -0.45894 -0.59926 -0.44022 -0.45256 56.817 0.053621 0.0061815 -0.0026301 0.39011 0.3206 0.16182 0.092839 0.23815 0.0062175 0 0.037149 0 0.010025 0 0.0057893 0 9.3952
4.8398 -0.37716 -0.39579 -0.70649 -0.49369 -0.39959 -0.3463 -0.50446 -0.42096 -0.54596 -0.50368 -0.43486 55.614 0.051222 0.0057286 -0.0011771 0.38739 0.34761 0.16288 0.090916 0.24393 0.0058183 0 0.037088 0 0.0101 0 0.0056479 0 8.9536
4.8438 -0.36918 -0.33741 -0.64976 -0.48068 -0.35589 -0.35809 -0.51238 -0.36977 -0.44726 -0.56226 -0.43699 54.37 0.052607 0.0031938 0.0015211 0.38823 0.37312 0.16425 0.092537 0.24835 0.0061475 0 0.036839 0 0.01043 0 0.0055537 0 8.4074
4.8477 -0.35766 -0.29531 -0.53098 -0.42333 -0.34864 -0.31167 -0.47164 -0.33765 -0.37808 -0.56963 -0.46068 53.094 0.057181 -0.00095249 0.0043337 0.39115 0.38576 0.16336 0.095865 0.24865 0.0076613 0 0.036694 0 0.010615 0 0.0055524 0 7.9744
4.8516 -0.34464 -0.27826 -0.40534 -0.3696 -0.34717 -0.23794 -0.40707 -0.33294 -0.37358 -0.50182 -0.47394 51.786 0.06208 -0.0051871 0.0060009 0.3925 0.37277 0.16061 0.097849 0.24473 0.010439 0 0.036777 0 0.010529 0 0.0056383 0 7.5741
4.8555 -0.33128 -0.28139 -0.32374 -0.3512 -0.30884 -0.19192 -0.34339 -0.33551 -0.39836 -0.37862 -0.43889 50.433 0.064367 -0.0077288 0.0059327 0.3883 0.3291 0.15915 0.097025 0.23919 0.013448 0 0.03662 0 0.010364 0 0.0056506 0 6.9223
4.8594 -0.31804 -0.29256 -0.30078 -0.3584 -0.22304 -0.20966 -0.28925 -0.31742 -0.37882 -0.25167 -0.34447 49.021 0.063197 -0.0074659 0.0044165 0.37652 0.26246 0.16145 0.094735 0.23528 0.01478 0 0.035341 0 0.010329 0 0.0053376 0 5.8527
4.8633 -0.30554 -0.30063 -0.30863 -0.35434 -0.13026 -0.27964 -0.24261 -0.26901 -0.27325 -0.16849 -0.21823 47.55 0.060233 -0.0044941 0.0023467 0.35828 0.1907 0.16631 0.093754 0.23458 0.013055 0 0.032354 0 0.010341 0 0.0045934 0 4.5679
4.8672 -0.29441 -0.29966 -0.30147 -0.3122 -0.094108 -0.35071 -0.20618 -0.20767 -0.11785 -0.14246 -0.10981 46.027 0.058114 -7.6111e-05 0.00083581 0.33727 0.13331 0.16942 0.09562 0.2362 0.0088866 0 0.028031 0 0.010067 0 0.0036419 0 3.5701
4.8711 -0.28404 -0.2884 -0.25215 -0.23961 -0.14705 -0.37048 -0.19299 -0.16368 -0.0049822 -0.15237 -0.060308 44.469 0.058342 0.0038759 0.00082833 0.31768 0.1027 0.16735 0.099084 0.23798 0.0048866 0 0.02366 0 0.0092735 0 0.0029374 0 3.3033
4.875 -0.27156 -0.26846 -0.17292 -0.16964 -0.25644 -0.32432 -0.21451 -0.15716 -0.0091275 -0.16836 -0.079833 42.888 0.060312 0.0055901 0.0026305 0.3021 0.10052 0.16107 0.10109 0.23855 0.0038555 0 0.020634 0 0.0081366 0 0.0028131 0 3.801
4.8789 -0.2528 -0.24337 -0.10498 -0.1308 -0.3431 -0.24429 -0.26392 -0.18549 -0.12405 -0.17854 -0.14663 41.284 0.062079 0.0042395 0.0054779 0.2909 0.12005 0.15534 0.099428 0.23826 0.0065414 0 0.019509 0 0.0071646 0 0.0031854 0 4.6367
4.8828 -0.22507 -0.21793 -0.085743 -0.12574 -0.34007 -0.18156 -0.31328 -0.2288 -0.26676 -0.19257 -0.22462 39.644 0.062036 0.00042444 0.0076169 0.28323 0.15163 0.15459 0.094789 0.23834 0.010979 0 0.019718 0 0.0068001 0 0.0036137 0 5.2259
4.8867 -0.18996 -0.19598 -0.1198 -0.13625 -0.24382 -0.16531 -0.3304 -0.26558 -0.34515 -0.2224 -0.2848 37.953 0.060032 -0.00399 0.0072452 0.27863 0.18656 0.15891 0.090331 0.23923 0.01413 0 0.020176 0 0.0070644 0 0.0036833 0 5.2298
4.8906 -0.15359 -0.17744 -0.17532 -0.14446 -0.11558 -0.18153 -0.30193 -0.28423 -0.32976 -0.26133 -0.31595 36.206 0.057207 -0.0067431 0.0038856 0.27727 0.21747 0.16422 0.089187 0.2398 0.014436 0 0.020226 0 0.0075731 0 0.0033547 0 4.7383
4.8945 -0.12346 -0.15768 -0.20725 -0.14646 -0.032512 -0.18846 -0.24215 -0.28309 -0.26657 -0.28289 -0.32042 34.418 0.054925 -0.0063651 -0.00092767 0.27841 0.23657 0.16613 0.091995 0.23829 0.012966 0 0.020046 0 0.0078908 0 0.0029387 0 4.1004
4.8984 -0.1039 -0.13127 -0.1891 -0.14657 -0.029289 -0.15448 -0.17975 -0.26272 -0.22247 -0.26045 -0.30153 32.616 0.053828 -0.0030049 -0.0045094 0.27874 0.23518 0.16376 0.096512 0.2341 0.012125 0 0.020137 0 0.0078731 0 0.0027254 0 3.5727
4.9023 -0.093329 -0.097688 -0.13 -0.1429 -0.077074 -0.086286 -0.13407 -0.21991 -0.21611 -0.1894 -0.25499 30.819 0.053686 0.0016208 -0.0050185 0.2725 0.20636 0.16015 0.099566 0.22884 0.013203 0 0.020386 0 0.0076868 0 0.0026499 0 3.0927
4.9063 -0.085608 -0.063623 -0.066144 -0.12344 -0.11321 -0.023632 -0.10173 -0.14978 -0.19985 -0.092029 -0.17252 29.03 0.05393 0.0051456 -0.0029904 0.25456 0.14957 0.15896 0.099573 0.22541 0.015142 0 0.019669 0 0.0075327 0 0.0023486 0 2.367
4.9102 -0.074648 -0.038899 -0.034258 -0.078592 -0.093496 -0.0058195 -0.064466 -0.054447 -0.11 -0.0022337 -0.055322 27.237 0.054261 0.0058022 -0.00095877 0.22421 0.07395 0.16114 0.097538 0.22593 0.01569 0 0.016523 0 0.0073847 0 0.0015637 0 1.19
4.9141 -0.058787 -0.028874 -0.046139 -0.016207 -0.023793 -0.038363 -0.01033 0.049147 0.061517 0.05587 0.074189 25.423 0.054834 0.0033227 -0.0012972 0.18674 -0.0028091 0.16447 0.095853 0.2301 0.013747 0 0.010461 0 0.0070147 0 0.00048432 0 -0.28472
4.918 -0.041433 -0.029866 -0.081316 0.038565 0.050649 -0.087559 0.050858 0.13025 0.24185 0.078135 0.17502 23.587 0.055989 -0.00094463 -0.0040803 0.15095 -0.060155 0.16615 0.096175 0.23537 0.010524 0 0.0027701 0 0.0062638 0 -0.0003447 0 -1.5548
4.9219 -0.027459 -0.03185 -0.10191 0.06112 0.08392 -0.10691 0.091603 0.15687 0.3251 0.074518 0.20715 21.737 0.057813 -0.0047193 -0.0069082 0.12417 -0.082488 0.16545 0.098238 0.23882 0.0083269 0 -0.0040227 0 0.0052677 0 -0.00048512 0 -2.0709
4.9258 -0.018399 -0.026151 -0.07914 0.046822 0.062642 -0.073219 0.087095 0.11437 0.2545 0.056153 0.15671 19.889 0.059881 -0.0059505 -0.0069735 0.10853 -0.065423 0.16391 0.10043 0.23919 0.008235 0 -0.0077613 0 0.0044022 0 1.7864e-06 0 -1.609
4.9297 -0.010628 -0.011416 -0.013463 0.014042 0.01033 -0.0032993 0.035423 0.018661 0.069299 0.027839 0.048407 18.046 0.061358 -0.0039226 -0.0036155 0.10115 -0.017683 0.16333 0.1013 0.2375 0.0090644 0 -0.0081095 0 0.0040001 0 0.00061745 0 -0.44172
4.9336 0.00179 0.0070269 0.065114 -0.011111 -0.034277 0.061036 -0.038057 -0.087154 -0.12243 -0.0094693 -0.065838 16.204 0.061476 0.00028578 0.00091606 0.097658 0.042121 0.16397 0.10052 0.23584 0.0087471 0 -0.0066562 0 0.004111 0 0.00088192 0 0.81056
4.9375 0.021998 0.023103 0.11701 -0.013363 -0.044071 0.086201 -0.094953 -0.15403 -0.22117 -0.051373 -0.13617 14.356 0.060154 0.0043697 0.0032272 0.09564 0.092508 0.16478 0.098692 0.23564 0.0067467 0 -0.0055789 0 0.0045123 0 0.00073389 0 1.5384
4.9414 0.047522 0.035393 0.11978 0.0058203 -0.016686 0.071576 -0.10575 -0.15425 -0.19973 -0.086121 -0.14166 12.505 0.058331 0.0062148 0.0015783 0.095057 0.11705 0.16506 0.096512 0.23683 0.0049759 0 -0.0059812 0 0.0049196 0 0.00049185 0 1.464
4.9453 0.072346 0.047447 0.083135 0.036577 0.030251 0.047399 -0.064449 -0.096004 -0.10608 -0.097705 -0.095954 10.665 0.057577 0.0053164 -0.0026906 0.095761 0.10985 0.16512 0.094457 0.23838 0.0060896 0 -0.0072871 0 0.0051718 0 0.00044515 0 0.72216
4.9492 0.092107 0.063713 0.042022 0.07141 0.07348 0.049368 0.012098 -0.013881 -0.011422 -0.073402 -0.029 8.8508 0.058968 0.0031371 -0.0062841 0.095052 0.07614 0.16519 0.09305 0.23949 0.010677 0 -0.0081433 0 0.005239 0 0.00051878 0 -0.31882
4.9531 0.10773 0.085653 0.032771 0.10746 0.097742 0.090888 0.09687 0.058083 0.047607 -0.010653 0.038789 7.0643 0.061942 0.00198 -0.0065954 0.088081 0.027892 0.16377 0.093061 0.24012 0.016127 0 -0.0079534 0 0.0051133 0 0.00036705 0 -1.3407
4.957 0.12419 0.11145 0.069627 0.14151 0.10289 0.15404 0.16777 0.10949 0.086241 0.080434 0.10853 5.2968 0.064169 0.0031351 -0.0036325 0.071063 -0.02293 0.15789 0.094955 0.2405 0.018476 0 -0.007626 0 0.004754 0 -0.00020898 0 -2.2525
4.9609 0.14548 0.13851 0.1378 0.16748 0.10282 0.20479 0.21625 0.1543 0.14216 0.17993 0.19214 3.5369 0.06295 0.0058011 0.00023226 0.044485 -0.069233 0.14564 0.097962 0.24034 0.015718 0 -0.0088451 0 0.0041571 0 -0.00097815 0 -3.1541
4.9648 0.17051 0.16523 0.20653 0.18137 0.11663 0.2196 0.24661 0.20981 0.23205 0.26508 0.29016 1.7827 0.057363 0.0077675 0.0022317 0.01342 -0.10904 0.12869 0.09997 0.2389 0.0095864 0 -0.012515 0 0.0034429 0 -0.0014599 0 -4.1439
4.9688 0.19376 0.19032 0.2509 0.18761 0.15517 0.20281 0.26855 0.27408 0.33286 0.31869 0.37948 0.043172 0.049508 0.0073438 0.0011528 -0.015361 -0.14179 0.1121 0.098891 0.23603 0.0041626 0 -0.017783 0 0.0028185 0 -0.0014127 0 -5.1444
4.9727 0.20999 0.21122 0.26624 0.19719 0.21085 0.18211 0.28847 0.32321 0.39981 0.33483 0.42385 -1.6683 0.043539 0.0048267 -0.0021498 -0.037061 -0.16446 0.10103 0.094595 0.23308 0.0025503 0 -0.022535 0 0.0024247 0 -0.0011283 0 -5.8942
4.9766 0.21881 0.22466 0.26607 0.21677 0.25968 0.18626 0.30455 0.33163 0.40151 0.31913 0.39988 -3.3433 0.042915 0.0021311 -0.0057003 -0.050558 -0.17142 0.096961 0.089581 0.2324 0.0045702 0 -0.024955 0 0.0022322 0 -0.0011946 0 -6.1175
4.9805 0.22463 0.22974 0.26791 0.23991 0.27724 0.22226 0.3083 0.29618 0.3418 0.28371 0.31715 -4.9807 0.047856 0.00089413 -0.0077732 -0.057419 -0.15858 0.097073 0.087368 0.2354 0.0073997 0 -0.024824 0 0.0021184 0 -0.0019196 0 -5.7396
4.9844 0.23255 0.23032 0.27888 0.25129 0.25842 0.26975 0.292 0.2413 0.25421 0.24105 0.21515 -6.5824 0.055095 0.00087323 -0.0077039 -0.059857 -0.12836 0.097093 0.0897 0.24095 0.0083544 0 -0.023481 0 0.0020527 0 -0.0029711 0 -4.9798
4.9883 0.24389 0.2335 0.2917 0.24203 0.22453 0.29731 0.2572 0.20019 0.17784 0.20124 0.13873 -8.1491 0.060223 0.00026199 -0.0059284 -0.059612 -0.090966 0.095016 0.094979 0.24569 0.0071766 0 -0.022599 0 0.0021706 0 -0.0036129 0 -4.2429
4.9922 0.25578 0.24448 0.29214 0.22115 0.2096 0.2881 0.21803 0.18973 0.13572 0.17318 0.11133 -9.6791 0.060807 -0.002298 -0.0036019 -0.058258 -0.060238 0.092093 0.099439 0.2465 0.0058692 0 -0.022866 0 0.0026134 0 -0.0033549 0 -3.8889
4.9961 0.26461 0.26208 0.27158 0.21045 0.23478 0.25439 0.19538 0.20249 0.12965 0.16601 0.12639 -11.172 0.0578 -0.0059882 -0.0020795 -0.057824 -0.046913 0.090285 0.10015 0.24311 0.0064988 0 -0.023703 0 0.0032763 0 -0.0024228 0 -4.0472
5 0.26969 0.27935 0.23538 0.22582 0.29133 0.22857 0.20464 0.22165 0.15032 0.18664 0.1619 -12.629 0.054263 -0.008214 -0.00228 -0.060549 -0.054273 0.088928 0.097261 0.23849 0.0091722 0 -0.024103 0 0.0037514 0 -0.0016032 0 -4.5984
5.0039 0.27336 0.28894 0.2016 0.26249 0.34673 0.23684 0.24535 0.2417 0.19052 0.23408 0.20305 -14.048 0.052702 -0.006951 -0.0040452 -0.067865 -0.078872 0.084191 0.093461 0.23633 0.012001 0 -0.02373 0 0.0035976 0 -0.0015895 0 -5.3105
5.0078 0.27778 0.28889 0.19082 0.29858 0.36928 0.27694 0.30078 0.27279 0.24999 0.29639 0.2526 -15.424 0.053406 -0.0028332 -0.0059684 -0.079686 -0.11458 0.072211 0.091417 0.23797 0.012896 0 -0.023255 0 0.0027352 0 -0.0024089 0 -6.0019
5.0117 0.28206 0.2837 0.21295 0.31391 0.35121 0.31907 0.34836 0.32405 0.32884 0.35457 0.32018 -16.752 0.054999 0.0011507 -0.0061601 -0.094694 -0.15559 0.053091 0.091561 0.24131 0.011417 0 -0.023706 0 0.00159 0 -0.0034297 0 -6.6005
5.0156 0.28328 0.28019 0.25942 0.30647 0.31215 0.33042 0.37299 0.38419 0.41646 0.39177 0.40154 -18.028 0.056321 0.0022597 -0.0036946 -0.11117 -0.19579 0.031903 0.0923 0.24291 0.0090649 0 -0.025508 0 0.00080788 0 -0.0039173 0 -7.0803
5.0195 0.28022 0.28195 0.30662 0.29135 0.28196 0.30321 0.37295 0.42177 0.4865 0.40062 0.46863 -19.261 0.057586 0.00050676 0.00036363 -0.12737 -0.22635 0.015497 0.092164 0.24131 0.0079548 0 -0.028102 0 0.00075679 0 -0.0036323 0 -7.3667
5.0234 0.27593 0.28735 0.32956 0.28446 0.27863 0.262 0.35516 0.40851 0.50534 0.38321 0.48257 -20.459 0.059709 -0.0013813 0.0034452 -0.14129 -0.23589 0.0077106 0.091549 0.23842 0.0091592 0 -0.03043 0 0.0012538 0 -0.0029598 0 -7.3255
5.0273 0.27547 0.29204 0.31754 0.28773 0.29837 0.24291 0.32577 0.34494 0.45157 0.34565 0.42157 -21.628 0.062685 -0.00062997 0.0033761 -0.15062 -0.21571 0.0070267 0.09222 0.23771 0.012065 0 -0.03178 0 0.0017627 0 -0.0025087 0 -6.8608
5.0313 0.2806 0.29287 0.28057 0.28976 0.32254 0.26207 0.28634 0.26362 0.33427 0.29419 0.30162 -22.761 0.064907 0.0027903 0.00021577 -0.15361 -0.1673 0.0085094 0.095133 0.24088 0.015013 0 -0.032211 0 0.0018778 0 -0.002579 0 -6.0332
5.0352 0.28636 0.2894 0.24124 0.27976 0.33227 0.30086 0.23896 0.20535 0.19572 0.2369 0.17206 -23.847 0.064356 0.0059738 -0.0036389 -0.15055 -0.10571 0.008055 0.09893 0.24618 0.016476 0 -0.032277 0 0.0016517 0 -0.0029624 0 -5.0836
5.0391 0.28374 0.28233 0.21771 0.25979 0.31865 0.32148 0.19383 0.18921 0.092662 0.18719 0.087344 -24.885 0.060639 0.0057886 -0.0053423 -0.14421 -0.054444 0.005208 0.10082 0.24996 0.015867 0 -0.03241 0 0.0014832 0 -0.0032025 0 -4.3218
5.043 0.26679 0.27125 0.21134 0.24301 0.28397 0.29962 0.16877 0.20303 0.065695 0.16178 0.075253 -25.883 0.055814 0.001966 -0.0039221 -0.13843 -0.033403 0.0024184 0.099087 0.24991 0.01363 0 -0.03258 0 0.0017021 0 -0.0030305 0 -3.9584
5.0469 0.23823 0.25481 0.20891 0.24058 0.23801 0.2455 0.17774 0.22109 0.11683 0.17097 0.12399 -26.856 0.053039 -0.0024062 -0.00098076 -0.13566 -0.047795 0.0019658 0.094854 0.24682 0.010832 0 -0.032499 0 0.0022586 0 -0.0025826 0 -4.0031
5.0508 0.20845 0.23316 0.19725 0.2505 0.19395 0.19444 0.21741 0.23015 0.21083 0.20879 0.19582 -27.806 0.054095 -0.0035609 0.00085857 -0.13548 -0.085604 0.0036754 0.091217 0.24336 0.0085951 0 -0.032062 0 0.0027945 0 -0.0022385 0 -4.2971
5.0547 0.18836 0.20988 0.17699 0.25913 0.1646 0.17585 0.26493 0.23847 0.2989 0.25326 0.25432 -28.722 0.057981 -0.00047713 0.00032982 -0.13565 -0.12561 0.00541 0.090639 0.24134 0.0075919 0 -0.031549 0 0.002991 0 -0.0022663 0 -4.633
5.0586 0.18198 0.19086 0.16289 0.2528 0.157 0.18844 0.29161 0.26046 0.34677 0.27915 0.28405 -29.587 0.061838 0.0041084 -0.0014581 -0.13447 -0.15017 0.0054769 0.092969 0.24015 0.0077667 0 -0.031374 0 0.0028369 0 -0.002592 0 -4.8609
5.0625 0.18462 0.18046 0.17023 0.22841 0.16703 0.20384 0.2826 0.29417 0.34729 0.27365 0.29021 -30.397 0.06333 0.0060488 -0.0022419 -0.13236 -0.15387 0.0043459 0.095899 0.23809 0.0084685 0 -0.031656 0 0.0025712 0 -0.0028736 0 -4.9107
5.0664 0.18777 0.17833 0.19953 0.19419 0.1796 0.19426 0.24636 0.31567 0.31223 0.24229 0.28337 -31.17 0.062386 0.0033623 -0.00082404 -0.13106 -0.14258 0.0039745 0.097214 0.23472 0.0090028 0 -0.032071 0 0.0023992 0 -0.0027893 0 -4.7507
5.0703 0.18588 0.17958 0.23344 0.1622 0.17765 0.15823 0.20591 0.29722 0.25537 0.20084 0.26558 -31.931 0.06086 -0.0021446 0.0018342 -0.13151 -0.12538 0.0055377 0.096615 0.23183 0.0092318 0 -0.032126 0 0.002291 0 -0.0022938 0 -4.3576
5.0742 0.17966 0.17851 0.24866 0.14066 0.15488 0.12103 0.17958 0.23271 0.18404 0.16222 0.22999 -32.695 0.060618 -0.0065293 0.0035973 -0.13253 -0.10655 0.0079513 0.09549 0.23173 0.0096529 0 -0.031616 0 0.0020594 0 -0.001643 0 -3.7421
5.0781 0.17399 0.17287 0.23297 0.13149 0.12195 0.11039 0.16834 0.14661 0.1045 0.13058 0.17246 -33.453 0.061872 -0.007019 0.0031348 -0.13198 -0.084321 0.0087639 0.095195 0.23472 0.01076 0 -0.030826 0 0.0016102 0 -0.0011877 0 -3.0025
5.082 0.17329 0.16539 0.19399 0.13251 0.099474 0.13121 0.1598 0.078046 0.031347 0.1062 0.10279 -34.182 0.063156 -0.0040521 0.0009402 -0.129 -0.056537 0.0066197 0.095754 0.23852 0.012236 0 -0.030296 0 0.0010918 0 -0.001106 0 -2.3372
5.0859 0.17851 0.16176 0.15383 0.13996 0.10292 0.16254 0.14386 0.054092 -0.012919 0.093009 0.044389 -34.868 0.062743 -0.00050464 -0.0014669 -0.12515 -0.027213 0.0028895 0.09616 0.24033 0.012865 0 -0.030368 0 0.00078738 0 -0.0012833 0 -1.9745
5.0898 0.18753 0.16662 0.13534 0.15011 0.13195 0.17881 0.12461 0.074677 -0.010679 0.098573 0.021903 -35.515 0.060093 0.0008889 -0.0031415 -0.123 -0.0073911 0.00076326 0.095679 0.2396 0.011501 0 -0.030915 0 0.00086799 0 -0.0014329 0 -2.0578
5.0938 0.19732 0.18044 0.14976 0.16084 0.17262 0.17396 0.11779 0.11931 0.037461 0.12591 0.046588 -36.142 0.056153 -0.00044577 -0.0043849 -0.12365 -0.008672 0.0024624 0.094561 0.23854 0.0083222 0 -0.031476 0 0.001249 0 -0.0013619 0 -2.5695
5.0977 0.20564 0.19917 0.19185 0.17349 0.20919 0.1657 0.13712 0.16639 0.11244 0.16711 0.11022 -36.759 0.052523 -0.0029626 -0.0058848 -0.12565 -0.034498 0.0070571 0.093487 0.23977 0.0050991 0 -0.031652 0 0.0016725 0 -0.0011653 0 -3.3483
5.1016 0.21156 0.21659 0.24274 0.19218 0.23416 0.17656 0.18257 0.20713 0.19076 0.20767 0.19094 -37.359 0.050422 -0.004613 -0.0074299 -0.12653 -0.076577 0.010952 0.092609 0.24353 0.0039667 0 -0.031391 0 0.0019078 0 -0.0011703 0 -4.1865
5.1055 0.21543 0.22792 0.27835 0.21873 0.24864 0.21062 0.24049 0.24434 0.25958 0.23856 0.2653 -37.919 0.050262 -0.0043938 -0.007758 -0.12533 -0.11972 0.010771 0.091486 0.24726 0.0056003 0 -0.030958 0 0.0018751 0 -0.0016476 0 -4.9291
5.1094 0.21924 0.23272 0.28117 0.24679 0.25582 0.24835 0.29348 0.28138 0.31849 0.2635 0.31796 -38.424 0.051825 -0.0026701 -0.0058133 -0.12352 -0.15127 0.0062077 0.09 0.24815 0.0084693 0 -0.030643 0 0.0016196 0 -0.002521 0 -5.51
5.1133 0.22628 0.23528 0.25173 0.26251 0.25668 0.26434 0.32997 0.31386 0.3676 0.2923 0.34396 -38.879 0.054548 -0.00045466 -0.0020675 -0.12334 -0.16737 0.00036281 0.089002 0.2459 0.010008 0 -0.030512 0 0.0012324 0 -0.0033443 0 -5.9173
5.1172 0.23937 0.242 0.21243 0.25501 0.25242 0.25106 0.3459 0.33117 0.3959 0.32589 0.34509 -39.301 0.057627 0.0014025 0.0016104 -0.12522 -0.17135 -0.0027826 0.089627 0.24293 0.0087934 0 -0.030428 0 0.00083668 0 -0.0036145 0 -6.1379
5.1211 0.25837 0.25685 0.19696 0.22927 0.24919 0.22682 0.34094 0.32509 0.38439 0.34908 0.32536 -39.705 0.060144 0.0024761 0.003535 -0.12702 -0.16683 -0.0016058 0.091815 0.24175 0.0057959 0 -0.030282 0 0.00062204 0 -0.003192 0 -6.1417
5.125 0.27909 0.27795 0.22771 0.20848 0.25701 0.2207 0.31668 0.297 0.32381 0.34096 0.28957 -40.089 0.061486 0.0026145 0.0036287 -0.12606 -0.15297 0.0019712 0.093818 0.24225 0.0035268 0 -0.030182 0 0.00080215 0 -0.002462 0 -5.9198
5.1289 0.2955 0.2979 0.29615 0.21948 0.28149 0.24815 0.27997 0.25887 0.23098 0.29567 0.24534 -40.435 0.06183 0.0018263 0.0031731 -0.12183 -0.12738 0.0043432 0.093669 0.24187 0.0038311 0 -0.030392 0 0.0014424 0 -0.0020633 0 -5.5438
5.1328 0.3038 0.30854 0.36401 0.2706 0.31609 0.29811 0.24631 0.22854 0.1472 0.23407 0.20584 -40.729 0.06215 0.00034211 0.0031437 -0.11679 -0.094154 0.0034693 0.091407 0.23859 0.0063393 0 -0.031052 0 0.0022941 0 -0.002382 0 -5.1849
5.1367 0.30507 0.30709 0.38914 0.34086 0.34425 0.34163 0.23569 0.22255 0.11678 0.19334 0.1889 -40.967 0.063463 -0.0013756 0.0029829 -0.11426 -0.068119 0.00063753 0.089612 0.23361 0.0089668 0 -0.03196 0 0.0028513 0 -0.0032385 0 -5.0617
5.1406 0.30411 0.29897 0.35829 0.39187 0.35136 0.35378 0.26046 0.24915 0.16064 0.2012 0.21035 -41.16 0.065863 -0.0028328 0.0012911 -0.11559 -0.068613 -0.00080615 0.091188 0.2308 0.0099085 0 -0.032646 0 0.0026791 0 -0.004046 0 -5.3324
5.1445 0.30552 0.2947 0.29944 0.39512 0.33673 0.33128 0.31464 0.30314 0.26384 0.25593 0.27347 -41.315 0.06825 -0.0037363 -0.0021716 -0.11943 -0.10506 0.001375 0.096224 0.23313 0.0091846 0 -0.032721 0 0.0017847 0 -0.0043048 0 -5.9929
5.1484 0.31077 0.30254 0.26092 0.35313 0.31472 0.2937 0.37499 0.36577 0.38429 0.32853 0.36129 -41.433 0.069153 -0.0039976 -0.0054115 -0.12358 -0.16583 0.0060867 0.10114 0.23963 0.0083039 0 -0.032223 0 0.00068885 0 -0.0039936 0 -6.8498
5.1523 0.31848 0.32225 0.27295 0.29738 0.30379 0.26957 0.41524 0.41208 0.47486 0.38428 0.43955 -41.503 0.067996 -0.0035671 -0.0055855 -0.12749 -0.22157 0.0096579 0.10149 0.24589 0.0085003 0 -0.031638 0 7.1602e-05 0 -0.0035209 0 -7.5973
5.1563 0.32678 0.34482 0.32397 0.26528 0.313 0.27832 0.42271 0.42413 0.50472 0.40532 0.47279 -41.52 0.065641 -0.0024248 -0.0018337 -0.13255 -0.24321 0.008972 0.096203 0.24789 0.0093949 0 -0.031539 0 0.00024364 0 -0.0033137 0 -7.9689
5.1602 0.33452 0.35846 0.37225 0.27478 0.33672 0.31896 0.40436 0.40226 0.47036 0.39698 0.44621 -41.483 0.063676 -0.00083927 0.0032618 -0.1399 -0.22234 0.0042515 0.08917 0.24552 0.0094669 0 -0.032143 0 0.00088443 0 -0.0034518 0 -7.8762
5.1641 0.33985 0.35628 0.38234 0.3154 0.3602 0.37067 0.3783 0.36508 0.39471 0.37651 0.37799 -41.396 0.063066 0.00048137 0.0054343 -0.14812 -0.17771 -0.00095994 0.086232 0.2423 0.0078484 0 -0.033129 0 0.0012958 0 -0.0036826 0 -7.4484
5.168 0.33869 0.34006 0.35363 0.35911 0.36949 0.40379 0.35896 0.33654 0.31657 0.35696 0.31062 -41.26 0.063412 0.00080382 0.0024701 -0.15364 -0.14152 -0.0026339 0.090025 0.24178 0.0055773 0 -0.033902 0 0.00098501 0 -0.0037511 0 -6.9406
5.1719 0.32641 0.31784 0.31632 0.37961 0.35813 0.39593 0.34843 0.3287 0.273 0.33983 0.2832 -41.069 0.063481 0.00017953 -0.0035182 -0.15373 -0.13546 0.00051842 0.097368 0.24407 0.0049276 0 -0.034069 0 9.7601e-05 0 -0.0036683 0 -6.5654
5.1758 0.30271 0.29776 0.30067 0.36565 0.32812 0.34533 0.33919 0.33355 0.27977 0.31936 0.30337 -40.824 0.062476 -0.0002233 -0.0076802 -0.14934 -0.15508 0.0061525 0.10188 0.24603 0.0073343 0 -0.033727 0 -0.00066867 0 -0.0036306 0 -6.3604
5.1797 0.27495 0.28329 0.30936 0.32283 0.28799 0.27391 0.32326 0.33053 0.31974 0.29122 0.34035 -40.529 0.060808 0.0010255 -0.0067119 -0.14483 -0.17475 0.010367 0.099635 0.24472 0.011875 0 -0.033323 0 -0.00061098 0 -0.0037052 0 -6.1845
5.1836 0.25494 0.27271 0.31821 0.26774 0.25008 0.21604 0.29862 0.30358 0.35008 0.25731 0.34692 -40.199 0.059677 0.0040338 -0.0019401 -0.14437 -0.16916 0.010825 0.092706 0.24056 0.015818 0 -0.033228 0 0.00040716 0 -0.0036654 0 -5.844
5.1875 0.24999 0.26233 0.30221 0.22013 0.22623 0.19797 0.26862 0.25399 0.32939 0.22488 0.29584 -39.844 0.059901 0.0068001 0.0018137 -0.14844 -0.13375 0.00824 0.087266 0.23699 0.01682 0 -0.033415 0 0.0018132 0 -0.0032122 0 -5.258
5.1914 0.25536 0.25002 0.26024 0.19514 0.22145 0.22059 0.2381 0.19984 0.24924 0.2027 0.20309 -39.462 0.061115 0.0064097 0.00073125 -0.15351 -0.088115 0.0051743 0.087967 0.23697 0.014791 0 -0.033515 0 0.0027163 0 -0.0023765 0 -4.5419
5.1953 0.25618 0.23647 0.21512 0.19619 0.22921 0.2587 0.21153 0.16383 0.14646 0.19723 0.11944 -39.04 0.062041 0.0016211 -0.0042646 -0.15546 -0.060272 0.0035294 0.093788 0.23987 0.011751 0 -0.033193 0 0.0025222 0 -0.0016493 0 -3.9495
5.1992 0.23876 0.22416 0.19132 0.21189 0.23434 0.27862 0.19425 0.15982 0.082634 0.20893 0.095529 -38.566 0.061515 -0.005385 -0.0081253 -0.15335 -0.06538 0.00312 0.099153 0.24205 0.0098897 0 -0.032474 0 0.0013127 0 -0.0016188 0 -3.7155
5.2031 0.20276 0.21543 0.19369 0.22195 0.224 0.26207 0.19244 0.1868 0.10179 0.22963 0.1461 -38.043 0.059326 -0.010021 -0.0062561 -0.15006 -0.095656 0.0024734 0.099159 0.2405 0.009678 0 -0.031734 0 -0.00025876 0 -0.0024056 0 -3.9068
5.207 0.16305 0.2113 0.20723 0.21139 0.19881 0.21799 0.20882 0.23129 0.19674 0.24401 0.23946 -37.485 0.056257 -0.0086903 0.001079 -0.14926 -0.12818 0.00080779 0.09397 0.23606 0.0097695 0 -0.031382 0 -0.0014313 0 -0.0034524 0 -4.3747
5.2109 0.13877 0.21114 0.21492 0.18325 0.17325 0.17366 0.23649 0.27375 0.31032 0.23768 0.31847 -36.911 0.053498 -0.0018481 0.0086173 -0.15165 -0.14254 -0.00088928 0.088392 0.23287 0.0086748 0 -0.031537 0 -0.0017979 0 -0.0039299 0 -4.8305
5.2148 0.13834 0.21263 0.21312 0.15749 0.16345 0.15263 0.25805 0.29489 0.37242 0.20797 0.33641 -36.325 0.052043 0.0060317 0.010456 -0.15405 -0.13363 -0.00073911 0.087282 0.2345 0.0065127 0 -0.031986 0 -0.0014561 0 -0.0034312 0 -4.9891
5.2188 0.1532 0.21205 0.209 0.15434 0.17277 0.15803 0.25403 0.28177 0.34586 0.16828 0.28262 -35.719 0.052444 0.0098114 0.0050377 -0.15248 -0.11101 0.0021249 0.091272 0.24049 0.0050864 0 -0.032416 0 -0.00081291 0 -0.0023137 0 -4.7037
5.2227 0.16557 0.20534 0.20572 0.17519 0.1889 0.17383 0.21626 0.2339 0.24848 0.13964 0.18353 -35.083 0.054745 0.0076264 -0.0036355 -0.14599 -0.088103 0.0065428 0.096687 0.24652 0.0061551 0 -0.032669 0 -0.00025872 0 -0.0013602 0 -4.0305
5.2266 0.16323 0.19003 0.19431 0.1991 0.19555 0.18089 0.15618 0.16638 0.13734 0.1341 0.083188 -34.412 0.058345 0.0020647 -0.0094989 -0.13793 -0.071957 0.010194 0.099344 0.24819 0.0095103 0 -0.032768 0 2.8004e-05 0 -0.0010724 0 -3.1992
5.2305 0.14808 0.16707 0.16294 0.19988 0.18674 0.17251 0.10024 0.10535 0.069325 0.14441 0.019207 -33.716 0.06189 -0.0023478 -0.0093687 -0.13315 -0.061494 0.011487 0.098279 0.24473 0.012727 0 -0.032757 0 5.0508e-05 0 -0.0012666 0 -2.5027
5.2344 0.13162 0.14096 0.11365 0.16957 0.16908 0.15663 0.07427 0.075031 0.067047 0.15012 0.007521 -33.007 0.06363 -0.003028 -0.0050058 -0.1338 -0.053169 0.010663 0.095936 0.23953 0.01298 0 -0.032578 0 -0.00014728 0 -0.0013392 0 -2.1505
5.2383 0.1227 0.11761 0.066904 0.12638 0.15036 0.14492 0.086972 0.083313 0.11108 0.13602 0.040072 -32.286 0.062397 -0.0011374 -0.00083712 -0.13751 -0.046771 0.009164 0.095041 0.2369 0.0094496 0 -0.032164 0 -0.00054648 0 -0.00091618 0 -2.1555
5.2422 0.11944 0.1012 0.045933 0.09902 0.12806 0.14083 0.12395 0.11646 0.1587 0.10586 0.091909 -31.546 0.058617 0.00010789 0.00017697 -0.13945 -0.045475 0.0080336 0.095672 0.23842 0.0042535 0 -0.031648 0 -0.0010766 0 -0.0002299 0 -2.3253
5.2461 0.11272 0.092293 0.054901 0.10125 0.092582 0.13746 0.15632 0.14797 0.17277 0.078166 0.13308 -30.78 0.054419 -0.0012053 -0.0013169 -0.1365 -0.050968 0.006999 0.095495 0.24192 0.0010267 0 -0.031413 0 -0.0015134 0 0.00014165 0 -2.3804
5.25 0.096739 0.088213 0.072809 0.12024 0.043196 0.12554 0.15836 0.15544 0.14213 0.067877 0.14186 -29.99 0.05244 -0.0038881 -0.0025081 -0.12967 -0.059407 0.0051054 0.092706 0.24387 0.0022233 0 -0.031827 0 -0.001527 0 -0.00010653 0 -2.1377
5.2539 0.075726 0.085147 0.070791 0.12894 -0.0015646 0.10259 0.12316 0.13324 0.084129 0.072008 0.11512 -29.184 0.054024 -0.0049775 -0.0015773 -0.123 -0.062848 0.0021294 0.088395 0.24267 0.007263 0 -0.032862 0 -0.00091803 0 -0.0006675 0 -1.6352
5.2578 0.060105 0.080121 0.037599 0.11036 -0.014798 0.074479 0.066678 0.092488 0.031089 0.073737 0.069976 -28.376 0.058219 -0.0027304 0.00064207 -0.11993 -0.055187 -0.00078357 0.085771 0.23993 0.012948 0 -0.033967 0 0.00013923 0 -0.00090841 0 -1.1003
5.2617 0.056114 0.071694 -0.01015 0.070626 0.012813 0.049575 0.017927 0.050711 0.0096288 0.060788 0.033385 -27.566 0.06245 0.001657 0.0018699 -0.12047 -0.037303 -0.0019963 0.087004 0.23863 0.015775 0 -0.034388 0 0.0011008 0 -0.00049205 0 -0.77647
5.2656 0.059424 0.059715 -0.042006 0.030354 0.057375 0.032323 0.0011809 0.020836 0.024056 0.038999 0.024322 -26.748 0.064403 0.0051728 0.00089434 -0.12149 -0.01678 -0.0009302 0.090977 0.24026 0.014327 0 -0.033737 0 0.0013802 0 0.00029087 0 -0.73777
5.2695 0.059085 0.04511 -0.03861 0.0048801 0.076368 0.022153 0.021071 0.0071632 0.05341 0.026477 0.040633 -25.914 0.063641 0.0057452 -0.0012707 -0.1195 -0.0023968 0.0012906 0.09429 0.24336 0.009995 0 -0.032321 0 0.00078049 0 0.00080496 0 -0.84061
5.2734 0.047891 0.029992 -0.0055606 -0.0061812 0.04502 0.016931 0.060001 0.0079213 0.065348 0.033776 0.061336 -25.064 0.061642 0.0039521 -0.0026201 -0.11368 0.0020927 0.0028192 0.094533 0.24479 0.0056734 0 -0.030923 0 -0.00032807 0 0.00067772 0 -0.85372
5.2773 0.029049 0.017336 0.033571 -0.011588 -0.018088 0.015653 0.089843 0.018778 0.039596 0.050703 0.06361 -24.202 0.060327 0.0021639 -0.0023097 -0.10642 2.8847e-05 0.0027923 0.092542 0.24249 0.0036334 0 -0.030201 0 -0.0012608 0 0.00013078 0 -0.65641
5.2813 0.012908 0.0096314 0.055742 -0.014247 -0.062874 0.017354 0.090397 0.033653 -0.015078 0.054485 0.04114 -23.336 0.060379 0.0021212 -0.0014323 -0.10133 -0.0015196 0.0021078 0.091365 0.23734 0.0042395 0 -0.030199 0 -0.0015159 0 -0.00026833 0 -0.33571
5.2852 0.0072919 0.0071918 0.051762 -0.0075483 -0.050157 0.01868 0.062006 0.044721 -0.064728 0.032347 0.008547 -22.467 0.060822 0.003353 -0.0016993 -0.10041 0.0023688 0.002481 0.093027 0.23266 0.0063111 0 -0.030382 0 -0.0011053 0 -0.00015365 0 -0.10061
5.2891 0.010901 0.0077696 0.026811 0.013426 0.012465 0.014582 0.023476 0.045255 -0.074823 -0.0039815 -0.011719 -21.594 0.060148 0.0038648 -0.0035211 -0.10254 0.010664 0.004653 0.096378 0.23179 0.0085123 0 -0.030147 0 -0.00045334 0 0.00034383 0 -0.092923
5.293 0.015745 0.0083192 -0.0063415 0.039531 0.074964 0.0027329 -0.0027966 0.034842 -0.037762 -0.027245 -0.0083826 -20.718 0.057956 0.0022608 -0.0055349 -0.10441 0.017393 0.0074807 0.098197 0.23559 0.010419 0 -0.029344 0 1.5402e-05 0 0.00080835 0 -0.26502
5.2969 0.01549 0.0076549 -0.03288 0.050553 0.087234 -0.012783 -0.006792 0.021654 0.019499 -0.019387 0.010446 -19.843 0.055593 -0.00084595 -0.0060368 -0.10294 0.016566 0.0088315 0.096422 0.24177 0.012394 0 -0.028367 0 0.00020422 0 0.00098472 0 -0.43153
5.3008 0.011184 0.0075069 -0.039133 0.033797 0.042035 -0.023197 0.0043958 0.017512 0.055855 0.011802 0.02644 -18.98 0.055174 -0.0034557 -0.0047644 -0.097389 0.0072503 0.0075099 0.09227 0.24645 0.014605 0 -0.027777 0 0.00030393 0 0.00097566 0 -0.44327
5.3047 0.0090529 0.010664 -0.018126 3.0841e-05 -0.019892 -0.02154 0.015818 0.028347 0.048892 0.040391 0.028358 -18.127 0.057758 -0.0041211 -0.003139 -0.089777 -0.0051085 0.0044445 0.089122 0.24675 0.016312 0 -0.027809 0 0.00048019 0 0.0010191 0 -0.32243
5.3086 0.013279 0.017712 0.022226 -0.021668 -0.046325 -0.0081483 0.018921 0.048375 0.012656 0.046743 0.021286 -17.277 0.062228 -0.0032659 -0.0027154 -0.08357 -0.012429 0.0020214 0.089276 0.24275 0.016259 0 -0.028224 0 0.00065213 0 0.0011416 0 -0.23738
5.3125 0.021451 0.025564 0.057093 -0.0087306 -0.017919 0.0099066 0.018026 0.064027 -0.015201 0.034653 0.019876 -16.414 0.065856 -0.0026432 -0.0034804 -0.081548 -0.010279 0.0021355 0.091777 0.23719 0.013858 0 -0.028569 0 0.00060555 0 0.0011037 0 -0.34374
5.3164 0.027142 0.02961 0.057662 0.032534 0.038718 0.024575 0.023907 0.064874 -0.0060469 0.024845 0.032826 -15.532 0.066184 -0.0035218 -0.0038139 -0.084287 -0.0018338 0.0046787 0.093399 0.23343 0.010027 0 -0.028572 0 0.00030202 0 0.00070698 0 -0.63753
5.3203 0.026632 0.027858 0.014293 0.069163 0.077972 0.032066 0.04124 0.051912 0.035478 0.032195 0.053664 -14.632 0.062785 -0.0053726 -0.0022228 -0.090052 0.0041626 0.0077573 0.091797 0.23298 0.0067404 0 -0.028301 0 9.9525e-06 0 0.00010897 0 -0.9495
5.3242 0.022695 0.023187 -0.049331 0.068516 0.074768 0.033093 0.062036 0.035743 0.07608 0.050075 0.066196 -13.727 0.057529 -0.0062905 0.00088994 -0.095964 0.00061571 0.0093623 0.087741 0.2347 0.0055403 0 -0.027978 0 6.373e-05 0 -0.00023549 0 -1.0791
5.3281 0.02167 0.02124 -0.088138 0.026748 0.0412 0.029442 0.071158 0.026618 0.082167 0.057502 0.058921 -12.824 0.053196 -0.0047465 0.0032636 -0.099607 -0.010996 0.0089669 0.084367 0.23617 0.0062827 0 -0.027694 0 0.00047712 0 1.3048e-05 0 -0.94713
5.332 0.026897 0.025471 -0.069357 -0.026613 0.0095883 0.021847 0.058785 0.025787 0.046677 0.04151 0.034808 -11.926 0.051545 -0.0010708 0.002707 -0.10008 -0.020273 0.0076992 0.08428 0.23595 0.0073091 0 -0.027338 0 0.00084496 0 0.00073014 0 -0.64162
5.3359 0.035149 0.033739 -0.0014886 -0.052116 0.0025247 0.011755 0.028728 0.025988 -0.0075403 0.011961 0.0081094 -11.029 0.052349 0.002642 -0.00086622 -0.098043 -0.01572 0.0070964 0.087331 0.23488 0.0069906 0 -0.026793 0 0.00070315 0 0.0014177 0 -0.33699
5.3398 0.03945 0.039739 0.068181 -0.031272 0.018295 0.0039413 -0.00408 0.019983 -0.047515 -0.0062523 -0.0075231 -10.134 0.054019 0.0041122 -0.005219 -0.094954 0.0047067 0.0076886 0.09105 0.23511 0.0053267 0 -0.026187 0 2.3292e-05 0 0.0016558 0 -0.1714
5.3438 0.035393 0.038214 0.088891 0.021061 0.040334 0.0049315 -0.023796 0.0086257 -0.053461 0.0038659 -0.0080256 -9.2444 0.055156 0.0026168 -0.0076022 -0.092135 0.029272 0.0086883 0.093068 0.23793 0.00414 0 -0.025875 0 -0.00068237 0 0.0014585 0 -0.18321
5.3477 0.024871 0.029405 0.046566 0.071062 0.055288 0.016756 -0.022775 0.00091418 -0.026711 0.035457 0.0021401 -8.3614 0.055635 -0.00048644 -0.0069241 -0.090211 0.039393 0.0089388 0.09308 0.24229 0.0055944 0 -0.026143 0 -0.0008193 0 0.0011765 0 -0.33196
5.3516 0.014048 0.018767 -0.025096 0.092255 0.060152 0.032011 -0.0036843 0.0062522 0.019029 0.063611 0.01741 -7.4736 0.056364 -0.0027923 -0.0043492 -0.089074 0.023759 0.0081191 0.092565 0.24555 0.010255 0 -0.026876 0 -0.00032005 0 0.0010718 0 -0.54991
5.3555 0.0079305 0.012269 -0.072304 0.081321 0.055594 0.036997 0.024113 0.025916 0.069224 0.066683 0.035394 -6.5629 0.058115 -0.00259 -0.0019419 -0.088152 -0.011242 0.007059 0.092879 0.24575 0.016359 0 -0.027543 0 0.00022349 0 0.0010408 0 -0.76364
5.3594 0.0066654 0.011509 -0.064108 0.053549 0.039009 0.022664 0.048905 0.050675 0.11093 0.043042 0.053393 -5.6192 0.060611 -3.2135e-05 -0.00077649 -0.08676 -0.043947 0.0069412 0.093829 0.24333 0.020939 0 -0.027567 0 0.00010489 0 0.0007975 0 -0.88346
5.3633 0.0064053 0.012857 -0.014739 0.026558 0.0087057 -0.0055848 0.059238 0.065849 0.12876 0.0092222 0.062574 -4.6536 0.062752 0.0030295 -0.00028676 -0.084433 -0.052009 0.0082016 0.09413 0.24056 0.021898 0 -0.026786 0 -0.00076381 0 0.00031623 0 -0.80878
5.3672 0.0031257 0.011044 0.031565 0.0081928 -0.026072 -0.029206 0.046607 0.059689 0.10662 -0.016176 0.049296 -3.6967 0.063667 0.0043303 0.00070481 -0.081238 -0.028391 0.010147 0.093083 0.23945 0.019336 0 -0.025624 0 -0.0016692 0 2.0015e-05 0 -0.48126
5.3711 -0.0043924 0.0036274 0.037808 -0.00361 -0.044891 -0.030163 0.010117 0.030025 0.040417 -0.0265 0.0061765 -2.778 0.063463 0.0026877 0.0024803 -0.077916 0.013655 0.011556 0.091568 0.23997 0.015173 0 -0.024795 0 -0.001711 0 0.00043931 0 0.046716
5.375 -0.014519 -0.0076152 0.0013916 -0.013641 -0.031852 -0.0066198 -0.039403 -0.013619 -0.048937 -0.027535 -0.055991 -1.903 0.062876 -0.0012497 0.004009 -0.075653 0.050482 0.01163 0.091254 0.24048 0.011565 0 -0.02476 0 -0.00067131 0 0.001632 0 0.60039
5.3789 -0.02472 -0.019094 -0.049115 -0.024015 0.0060069 0.022912 -0.081483 -0.053064 -0.1193 -0.027737 -0.10852 -1.048 0.062206 -0.0054061 0.0040066 -0.075395 0.064819 0.010449 0.092897 0.23968 0.0095287 0 -0.02539 0 0.00070902 0 0.0029596 0 0.96522
5.3828 -0.033307 -0.028805 -0.080622 -0.034159 0.038215 0.031893 -0.096507 -0.069259 -0.13208 -0.030241 -0.12151 -0.17761 0.060798 -0.0075151 0.0023644 -0.077092 0.056317 0.0086625 0.095525 0.23812 0.0087836 0 -0.026089 0 0.0013632 0 0.0035165 0 1.0193
5.3867 -0.040026 -0.037451 -0.080968 -0.042959 0.033507 0.0057505 -0.078914 -0.052758 -0.081362 -0.033814 -0.086248 0.72814 0.057785 -0.0063951 0.00048014 -0.079456 0.038512 0.0069126 0.097407 0.23761 0.008628 0 -0.026279 0 0.00087886 0 0.0028779 0 0.81862
5.3906 -0.046034 -0.046711 -0.063846 -0.049296 -0.012845 -0.046184 -0.042818 -0.011772 -0.0022816 -0.038674 -0.025126 1.6592 0.053473 -0.0025168 0.0001058 -0.08059 0.026314 0.0055877 0.097777 0.23926 0.0087923 0 -0.025842 0 -0.00010763 0 0.0014978 0 0.56701
5.3945 -0.053767 -0.057042 -0.053703 -0.05171 -0.07284 -0.096559 -0.014216 0.028847 0.051224 -0.048393 0.021068 2.586 0.049824 0.0023945 0.001761 -0.07916 0.025267 0.005013 0.097515 0.24208 0.0094521 0 -0.025172 0 -0.00050033 0 0.00038371 0 0.49052
5.3984 -0.066133 -0.067472 -0.066222 -0.050181 -0.10834 -0.11945 -0.014471 0.040347 0.043649 -0.065291 0.020617 3.4841 0.049177 0.0063614 0.0041882 -0.075228 0.030877 0.0056272 0.098052 0.24382 0.010561 0 -0.024808 0 0.00022763 0 0.0003287 0 0.70606
5.4023 -0.084474 -0.077365 -0.099302 -0.049555 -0.10308 -0.10864 -0.047073 0.0083207 -0.019051 -0.085596 -0.02739 4.3515 0.052127 0.0080871 0.0053836 -0.070058 0.036617 0.0077221 0.099622 0.24313 0.011377 0 -0.02496 0 0.001545 0 0.0013611 0 1.172
5.4063 -0.10637 -0.087825 -0.13775 -0.059643 -0.075382 -0.081109 -0.097021 -0.056265 -0.09801 -0.10159 -0.093948 5.204 0.056572 0.0073163 0.004321 -0.065002 0.041765 0.010899 0.10072 0.24086 0.010838 0 -0.025295 0 0.0023791 0 0.0028347 0 1.7401
5.4102 -0.12574 -0.10082 -0.16473 -0.088565 -0.060482 -0.06389 -0.14211 -0.12292 -0.15264 -0.10975 -0.14276 6.0558 0.05915 0.0046073 0.0018827 -0.060366 0.051577 0.013865 0.099422 0.23917 0.0085278 0 -0.025151 0 0.0021366 0 0.0039905 0 2.2565
5.4141 -0.13648 -0.1168 -0.1715 -0.13338 -0.079409 -0.074526 -0.16674 -0.16162 -0.16811 -0.11603 -0.1565 6.9044 0.058048 0.00088989 0.00019623 -0.055258 0.070375 0.015012 0.095353 0.23933 0.005347 0 -0.023986 0 0.0012461 0 0.0044523 0 2.6377
5.418 -0.13748 -0.1334 -0.16125 -0.17754 -0.12249 -0.10966 -0.16886 -0.16256 -0.15894 -0.13117 -0.14628 7.7331 0.054671 -0.0028217 0.00091578 -0.048569 0.095075 0.013472 0.090324 0.24046 0.0031387 0 -0.021762 0 0.00071513 0 0.0042901 0 2.8842
5.4219 -0.13462 -0.14701 -0.14678 -0.20044 -0.1608 -0.14935 -0.15763 -0.1406 -0.15032 -0.1594 -0.13828 8.5276 0.052467 -0.0055206 0.0038268 -0.040268 0.11603 0.0098207 0.086968 0.24056 0.0034439 0 -0.018987 0 0.0011539 0 0.0037521 0 3.0448
5.4258 -0.13715 -0.15593 -0.143 -0.19321 -0.17297 -0.17292 -0.1461 -0.12187 -0.15664 -0.19169 -0.15027 9.2882 0.053775 -0.0063469 0.0068683 -0.03187 0.12475 0.0057884 0.086591 0.23875 0.0062983 0 -0.016442 0 0.0022178 0 0.0030335 0 3.1735
5.4297 -0.15071 -0.16198 -0.15714 -0.16712 -0.16236 -0.17405 -0.14475 -0.12417 -0.17469 -0.21152 -0.17803 10.028 0.057557 -0.0049559 0.0075604 -0.025566 0.12133 0.0031807 0.088241 0.23628 0.010021 0 -0.014775 0 0.0029867 0 0.0022913 0 3.3083
5.4336 -0.17273 -0.16896 -0.18243 -0.14607 -0.15126 -0.16404 -0.15792 -0.14673 -0.19291 -0.20916 -0.20207 10.757 0.060213 -0.0019447 0.0047901 -0.022622 0.11449 0.0028604 0.089838 0.23528 0.012234 0 -0.014209 0 0.0028761 0 0.0017634 0 3.4727
5.4375 -0.19432 -0.17924 -0.20153 -0.14849 -0.15989 -0.16141 -0.18276 -0.17559 -0.20414 -0.19138 -0.20679 11.473 0.058886 0.0011076 -0.00031872 -0.022302 0.11412 0.0045331 0.090206 0.23651 0.011459 0 -0.01449 0 0.0021757 0 0.0017328 0 3.6803
5.4414 -0.20726 -0.19181 -0.19985 -0.17397 -0.19015 -0.17648 -0.21014 -0.19689 -0.20962 -0.17712 -0.19438 12.161 0.054228 0.0022842 -0.0050623 -0.022203 0.12293 0.0073247 0.090092 0.23846 0.0082323 0 -0.015058 0 0.0017154 0 0.0023003 0 3.9272
5.4453 -0.21009 -0.20349 -0.17981 -0.20566 -0.2262 -0.20312 -0.22858 -0.20578 -0.21355 -0.18205 -0.18157 12.812 0.050006 0.00043938 -0.0069027 -0.01981 0.13474 0.01049 0.091212 0.23879 0.0049419 0 -0.01535 0 0.0020257 0 0.0032163 0 4.1794
5.4492 -0.2084 -0.21207 -0.1627 -0.22569 -0.2483 -0.22448 -0.23091 -0.20522 -0.21674 -0.20542 -0.18348 13.428 0.049811 -0.0039268 -0.0051368 -0.014169 0.14067 0.013638 0.094349 0.23679 0.0044092 0 -0.015058 0 0.0028356 0 0.0040093 0 4.3746
5.4531 -0.20939 -0.21808 -0.17347 -0.22924 -0.24685 -0.22776 -0.21992 -0.19977 -0.21688 -0.2306 -0.20014 14.018 0.053901 -0.0087262 -0.0013642 -0.006458 0.13759 0.016483 0.098335 0.23415 0.0080221 0 -0.014241 0 0.0033792 0 0.0043401 0 4.4539
5.457 -0.2162 -0.22369 -0.21854 -0.22536 -0.22735 -0.2159 -0.20798 -0.19261 -0.21381 -0.23913 -0.21811 14.587 0.059091 -0.011401 0.0015849 0.00093005 0.13108 0.018614 0.10089 0.23339 0.014618 0 -0.013223 0 0.0031704 0 0.0042452 0 4.4131
5.4609 -0.22659 -0.2301 -0.27593 -0.22582 -0.20575 -0.20577 -0.20919 -0.18791 -0.2127 -0.22637 -0.22488 15.128 0.061754 -0.01047 0.0015665 0.006102 0.13059 0.019665 0.10051 0.2352 0.020948 0 -0.012336 0 0.0024699 0 0.0040244 0 4.3353
5.4648 -0.23636 -0.23639 -0.30876 -0.23386 -0.19931 -0.21412 -0.22924 -0.1928 -0.22076 -0.20596 -0.22194 15.625 0.061045 -0.0064866 -0.0014179 0.0089337 0.14129 0.019701 0.097662 0.23769 0.023575 0 -0.011689 0 0.0020069 0 0.0039015 0 4.3648
5.4688 -0.24332 -0.24086 -0.29362 -0.24322 -0.21728 -0.24269 -0.26104 -0.21355 -0.24072 -0.19952 -0.22383 16.069 0.059319 -0.0017183 -0.0052492 0.011015 0.15986 0.019325 0.0943 0.23805 0.021049 0 -0.011129 0 0.0022649 0 0.0038284 0 4.6179
5.4727 -0.24804 -0.24337 -0.24106 -0.24684 -0.25441 -0.27575 -0.28982 -0.248 -0.26793 -0.21991 -0.2441 16.467 0.059495 0.0012921 -0.0071992 0.014377 0.17772 0.019277 0.092283 0.23529 0.014847 0 -0.010427 0 0.0030368 0 0.0036463 0 5.0841
5.4766 -0.25142 -0.24573 -0.18972 -0.24502 -0.29111 -0.29249 -0.30365 -0.28285 -0.29367 -0.26068 -0.28113 16.832 0.062044 0.0013091 -0.0058451 0.019977 0.18821 0.019865 0.092146 0.23133 0.0083295 0 -0.0095488 0 0.0036502 0 0.0034065 0 5.5951
5.4805 -0.25266 -0.24967 -0.17727 -0.24459 -0.30342 -0.28401 -0.30061 -0.30109 -0.31092 -0.29945 -0.31709 17.177 0.064581 -0.00095279 -0.0020024 0.027055 0.19125 0.020766 0.093163 0.22936 0.0044237 0 -0.0087381 0 0.0036039 0 0.0034471 0 5.9077
5.4844 -0.25022 -0.25439 -0.2109 -0.25084 -0.27966 -0.26024 -0.28763 -0.29471 -0.31666 -0.31257 -0.33095 17.498 0.0644 -0.0035423 0.0019625 0.033751 0.19148 0.021372 0.094332 0.23116 0.0037543 0 -0.0083257 0 0.0029987 0 0.0040681 0 5.8576
5.4883 -0.24463 -0.2567 -0.26168 -0.26095 -0.23247 -0.24087 -0.27331 -0.27107 -0.30982 -0.2909 -0.31406 17.784 0.061332 -0.0047404 0.0038477 0.038422 0.19219 0.021278 0.095185 0.23586 0.0046526 0 -0.0084001 0 0.0024044 0 0.0051058 0 5.4769
5.4922 -0.23953 -0.25391 -0.28754 -0.26624 -0.19385 -0.23865 -0.26193 -0.24651 -0.28899 -0.2459 -0.27533 18.025 0.058009 -0.0041325 0.0030241 0.040604 0.19125 0.020425 0.095754 0.24095 0.0049594 0 -0.0086591 0 0.0023527 0 0.0058866 0 4.9801
5.4961 -0.23895 -0.24677 -0.2667 -0.26064 -0.19272 -0.24968 -0.25311 -0.23258 -0.2543 -0.20209 -0.23307 18.219 0.057249 -0.002507 0.00055003 0.040948 0.18321 0.018877 0.096049 0.24442 0.0040216 0 -0.0086222 0 0.0029461 0 0.0057112 0 4.6174
5.5 -0.24317 -0.23938 -0.21472 -0.24682 -0.23088 -0.25895 -0.24553 -0.22791 -0.21227 -0.18127 -0.20228 18.373 0.059146 -0.00083701 -0.0018885 0.040379 0.16576 0.016675 0.095838 0.24593 0.0031299 0 -0.0080599 0 0.0038747 0 0.0044795 0 4.5081
5.5039 -0.24724 -0.23566 -0.1718 -0.23379 -0.27836 -0.25497 -0.23958 -0.2233 -0.17757 -0.18931 -0.18824 18.495 0.060805 0.00060842 -0.0031973 0.039332 0.14442 0.0141 0.095005 0.24607 0.0040526 0 -0.0072552 0 0.0047201 0 0.0028728 0 4.58
5.5078 -0.24438 -0.23553 -0.17089 -0.22844 -0.29493 -0.23952 -0.23652 -0.2141 -0.16693 -0.21441 -0.18933 18.586 0.059068 0.0021512 -0.003295 0.037781 0.13049 0.012011 0.093992 0.24517 0.0070804 0 -0.0068164 0 0.0052223 0 0.0018751 0 4.6591
5.5117 -0.23122 -0.23424 -0.21148 -0.22929 -0.2618 -0.224 -0.23585 -0.20683 -0.18802 -0.23746 -0.20265 18.65 0.053649 0.0037639 -0.0026403 0.035872 0.13301 0.011594 0.093647 0.24305 0.01047 0 -0.0071548 0 0.0053336 0 0.0020237 0 4.6234
5.5156 -0.21036 -0.22577 -0.25932 -0.22804 -0.19683 -0.21687 -0.2347 -0.21223 -0.23151 -0.24579 -0.22497 18.689 0.047667 0.0044077 -0.0015674 0.034392 0.15109 0.013348 0.094492 0.23998 0.011886 0 -0.008071 0 0.0051396 0 0.0030278 0 4.4821
5.5195 -0.18784 -0.2072 -0.27163 -0.21691 -0.13971 -0.21479 -0.22968 -0.23146 -0.27371 -0.23953 -0.24886 18.707 0.04509 0.0026092 -0.00013558 0.03438 0.17315 0.016126 0.096142 0.23747 0.01054 0 -0.0088462 0 0.0047984 0 0.0040605 0 4.3173
5.5234 -0.16804 -0.18061 -0.22855 -0.19454 -0.11949 -0.2057 -0.21862 -0.24964 -0.28909 -0.22619 -0.26066 18.701 0.047455 -0.0019895 0.0015065 0.036169 0.18398 0.017422 0.097561 0.23759 0.0080114 0 -0.0088044 0 0.0045134 0 0.0044255 0 4.1544
5.5273 -0.1509 -0.15135 -0.14739 -0.16563 -0.13235 -0.18037 -0.20012 -0.24457 -0.26427 -0.20974 -0.24579 18.662 0.052836 -0.0075534 0.0028437 0.038781 0.17444 0.015182 0.097999 0.241 0.0069238 0 -0.0078809 0 0.0044492 0 0.0040103 0 3.8953
5.5313 -0.13358 -0.12464 -0.069889 -0.1358 -0.14809 -0.14096 -0.17202 -0.20405 -0.20436 -0.18508 -0.19886 18.581 0.057776 -0.010781 0.0032763 0.040467 0.14642 0.0098458 0.097677 0.24579 0.0086561 0 -0.0067027 0 0.0045857 0 0.0032006 0 3.3892
5.5352 -0.11472 -0.10358 -0.032485 -0.10769 -0.13787 -0.099269 -0.13221 -0.13654 -0.12793 -0.14391 -0.12932 18.462 0.060151 -0.0092353 0.0027262 0.040079 0.10981 0.0047211 0.097533 0.24844 0.012175 0 -0.0060972 0 0.004665 0 0.0024488 0 2.5833
5.5391 -0.096646 -0.08941 -0.042002 -0.081605 -0.098393 -0.067627 -0.08254 -0.065837 -0.055746 -0.086564 -0.05685 18.322 0.060343 -0.0034319 0.0018527 0.038099 0.074833 0.0038649 0.09822 0.24659 0.015034 0 -0.0064484 0 0.0043761 0 0.0019493 0 1.6164
5.543 -0.083659 -0.082545 -0.073982 -0.059387 -0.052345 -0.051718 -0.032154 -0.014858 -0.0013696 -0.027976 6.4033e-05 18.184 0.059959 0.0032547 0.0014954 0.036292 0.046314 0.0088875 0.099386 0.2412 0.015552 0 -0.0074417 0 0.0036819 0 0.0016663 0 0.76585
5.5469 -0.078238 -0.082652 -0.093733 -0.046187 -0.027693 -0.0508 0.004452 0.007186 0.030669 0.0095034 0.032619 18.06 0.059787 0.0070741 0.0017963 0.03619 0.024221 0.017291 0.099941 0.236 0.014145 0 -0.0083893 0 0.0029755 0 0.0015602 0 0.28704
5.5508 -0.078981 -0.087674 -0.083076 -0.047553 -0.035715 -0.062152 0.014831 0.0047071 0.04024 0.011434 0.040728 17.938 0.059137 0.0068035 0.0019154 0.037711 0.0086575 0.023951 0.099037 0.23469 0.012645 0 -0.0088128 0 0.0028369 0 0.0016979 0 0.27526
5.5547 -0.082065 -0.093581 -0.052287 -0.063989 -0.065751 -0.082842 -0.0039367 -0.014033 0.026366 -0.018198 0.026112 17.795 0.057084 0.0045576 0.00076469 0.039197 0.0036174 0.024767 0.09676 0.23802 0.012416 0 -0.0087666 0 0.0035357 0 0.002136 0 0.6475
5.5586 -0.084443 -0.096056 -0.029033 -0.088158 -0.097414 -0.10688 -0.043857 -0.044857 -0.01301 -0.06054 -0.011363 17.615 0.054053 0.0037275 -0.0018346 0.038888 0.015207 0.01961 0.093902 0.24332 0.013138 0 -0.008657 0 0.0047199 0 0.002762 0 1.2314
5.5625 -0.085576 -0.09318 -0.034525 -0.10796 -0.11635 -0.12321 -0.091425 -0.086219 -0.075567 -0.096263 -0.069321 17.401 0.051935 0.0058253 -0.004698 0.036505 0.045461 0.012222 0.091166 0.24672 0.013363 0 -0.0087851 0 0.0056195 0 0.0033252 0 1.8646
5.5664 -0.086397 -0.086751 -0.066687 -0.11375 -0.12025 -0.12043 -0.13448 -0.13189 -0.14852 -0.11808 -0.13568 17.174 0.05252 0.0090485 -0.006081 0.033501 0.087385 0.0072535 0.088786 0.24629 0.012163 0 -0.0090607 0 0.0056326 0 0.0036456 0 2.4266
5.5703 -0.08716 -0.080822 -0.10333 -0.10442 -0.114 -0.09658 -0.16481 -0.16773 -0.20888 -0.13114 -0.18861 16.954 0.055814 0.0098708 -0.0051102 0.031787 0.12625 0.0069356 0.086942 0.24325 0.010143 0 -0.0091316 0 0.0047897 0 0.0037622 0 2.8144
5.5742 -0.086737 -0.078563 -0.12116 -0.087786 -0.10255 -0.064447 -0.17655 -0.17812 -0.23297 -0.14263 -0.20727 16.741 0.059928 0.0062399 -0.0025503 0.032125 0.14708 0.010001 0.086354 0.24069 0.0088485 0 -0.0087629 0 0.0036909 0 0.003839 0 2.9309
5.5781 -0.08399 -0.080066 -0.11361 -0.075028 -0.088849 -0.044762 -0.16521 -0.1569 -0.21034 -0.15155 -0.18579 16.519 0.062637 -0.00048224 -0.00018102 0.033663 0.14309 0.013347 0.088036 0.24086 0.0092524 0 -0.0080913 0 0.0029903 0 0.0039328 0 2.7266
5.582 -0.079441 -0.082752 -0.093053 -0.073066 -0.075906 -0.050739 -0.13107 -0.11295 -0.15206 -0.14846 -0.13787 16.271 0.063124 -0.0065328 0.0006693 0.034961 0.11887 0.014689 0.092092 0.24347 0.010884 0 -0.0075317 0 0.002907 0 0.0039007 0 2.2573
5.5859 -0.075153 -0.083646 -0.077372 -0.080358 -0.067528 -0.076894 -0.083718 -0.064619 -0.085526 -0.12474 -0.086923 15.994 0.062328 -0.00874 0.00010412 0.035416 0.086368 0.013948 0.096706 0.24618 0.01242 0 -0.0074533 0 0.0031757 0 0.0035775 0 1.6829
5.5898 -0.072821 -0.08134 -0.074449 -0.088786 -0.065508 -0.10282 -0.040929 -0.028098 -0.037612 -0.082093 -0.049705 15.702 0.061744 -0.0068331 -0.0006863 0.035701 0.057137 0.012586 0.098728 0.24674 0.013004 0 -0.0079211 0 0.0034049 0 0.0030334 0 1.1849
5.5938 -0.07209 -0.076288 -0.078252 -0.090011 -0.067137 -0.10947 -0.019186 -0.0092248 -0.018009 -0.033717 -0.027423 15.407 0.061969 -0.0032034 -0.00066922 0.036873 0.036711 0.011988 0.095905 0.24472 0.012864 0 -0.0086914 0 0.0034421 0 0.0025961 0 0.86318
5.5977 -0.070962 -0.069897 -0.078106 -0.081498 -0.06728 -0.093832 -0.022293 -0.0045583 -0.015804 0.0032783 -0.011269 15.114 0.062315 -0.00064409 0.00012606 0.039134 0.024474 0.01245 0.089051 0.24152 0.012659 0 -0.0093974 0 0.0034049 0 0.0025575 0 0.70321
5.6016 -0.067909 -0.063745 -0.070466 -0.067809 -0.063636 -0.069434 -0.038503 -0.0084679 -0.012542 0.017318 0.0040735 14.814 0.061656 -0.00027228 0.00086099 0.041507 0.017792 0.013384 0.082079 0.23893 0.012406 0 -0.009736 0 0.0034299 0 0.0028438 0 0.63795
5.6055 -0.063497 -0.059396 -0.061515 -0.056487 -0.059221 -0.053034 -0.050226 -0.018556 -0.0010894 0.0067725 0.012508 14.495 0.059538 -0.0013165 0.00092084 0.042728 0.016135 0.014055 0.079424 0.23747 0.011299 0 -0.0095492 0 0.0034714 0 0.003016 0 0.63944
5.6094 -0.059811 -0.058114 -0.059218 -0.052063 -0.058615 -0.050619 -0.04868 -0.034996 0.0062494 -0.021793 0.0017571 14.16 0.056527 -0.0024727 0.00060046 0.04238 0.021738 0.013986 0.082722 0.23618 0.0087348 0 -0.0088379 0 0.0033788 0 0.0026549 0 0.74559
5.6133 -0.05826 -0.059859 -0.064042 -0.05313 -0.061806 -0.055103 -0.040469 -0.056228 -0.011521 -0.057927 -0.03351 13.819 0.053701 -0.0031525 0.00074519 0.041151 0.036731 0.012887 0.089499 0.23382 0.0053987 0 -0.0077815 0 0.0031288 0 0.0017794 0 0.99653
5.6172 -0.057976 -0.062322 -0.068086 -0.054715 -0.062839 -0.056095 -0.040019 -0.076657 -0.062841 -0.090871 -0.083354 13.484 0.051934 -0.0034439 0.0017774 0.040051 0.059602 0.010638 0.095061 0.23047 0.0031015 0 -0.0067368 0 0.0029076 0 0.00087877 0 1.3491
5.6211 -0.056407 -0.061532 -0.06303 -0.053464 -0.055645 -0.050558 -0.054928 -0.08905 -0.13046 -0.11208 -0.12691 13.154 0.051575 -0.0032303 0.003178 0.039515 0.084069 0.0076118 0.096083 0.22787 0.0032722 0 -0.0061267 0 0.002921 0 0.0005058 0 1.6628
5.625 -0.05146 -0.054459 -0.048332 -0.050639 -0.041181 -0.043784 -0.077889 -0.089052 -0.1791 -0.11751 -0.14558 12.818 0.052522 -0.0018326 0.0039841 0.039342 0.10135 0.0048997 0.092963 0.22814 0.0055361 0 -0.0062123 0 0.0031459 0 0.00080841 0 1.7807
5.6289 -0.043127 -0.041775 -0.031466 -0.04997 -0.027767 -0.041173 -0.092377 -0.0774 -0.17912 -0.10867 -0.13372 12.463 0.054321 0.0012038 0.0037629 0.039416 0.10427 0.0038066 0.089099 0.23192 0.0078875 0 -0.0068967 0 0.0033306 0 0.0014395 0 1.6338
5.6328 -0.033194 -0.028087 -0.020617 -0.052427 -0.023353 -0.040945 -0.086158 -0.058236 -0.12711 -0.090567 -0.098991 12.083 0.05618 0.0050567 0.0030032 0.040183 0.090608 0.0047785 0.087915 0.23757 0.0084627 0 -0.0077531 0 0.0032802 0 0.0019047 0 1.2755
5.6367 -0.023584 -0.018773 -0.017639 -0.053251 -0.027313 -0.036068 -0.059929 -0.035833 -0.047017 -0.067058 -0.054196 11.685 0.057159 0.0077081 0.0024927 0.042145 0.06388 0.0067761 0.090262 0.24221 0.0072793 0 -0.0083 0 0.0031176 0 0.0019807 0 0.82068
5.6406 -0.015037 -0.015712 -0.017839 -0.0448 -0.030482 -0.022948 -0.024207 -0.012941 0.028246 -0.037947 -0.0091315 11.281 0.056682 0.0074455 0.0023619 0.044785 0.031533 0.0079622 0.094232 0.24386 0.0062338 0 -0.0083237 0 0.0031995 0 0.0017978 0 0.35617
5.6445 -0.0071497 -0.015564 -0.01539 -0.023275 -0.023871 -0.0066522 0.010431 0.0085737 0.078291 -0.0017416 0.031104 10.883 0.05506 0.004481 0.0018715 0.046232 0.0018252 0.0073077 0.097151 0.24279 0.0072914 0 -0.0079867 0 0.0037194 0 0.0015637 0 -0.091093
5.6484 0.00072872 -0.012273 -0.0077815 0.0067158 -0.0073425 0.0038085 0.039131 0.026556 0.1024 0.03769 0.062464 10.496 0.053391 0.0010471 0.00024993 0.044444 -0.018862 0.0056253 0.097722 0.24094 0.010569 0 -0.0076452 0 0.0044014 0 0.0012818 0 -0.5086
5.6523 0.0089903 -0.0017476 0.0048218 0.034348 0.010642 0.0055231 0.060008 0.038619 0.10928 0.067981 0.078988 10.121 0.052746 -0.00029992 -0.0022799 0.039127 -0.027248 0.0048886 0.096514 0.23992 0.014136 0 -0.0075509 0 0.0046465 0 0.0007962 0 -0.83919
5.6563 0.018054 0.015228 0.022688 0.050207 0.021885 0.0060198 0.068703 0.043176 0.10238 0.074469 0.074764 9.7543 0.053274 0.0013002 -0.0044404 0.032608 -0.023012 0.0063436 0.094803 0.23962 0.015709 0 -0.0076924 0 0.0040564 0 9.4227e-05 0 -0.98656
5.6602 0.028715 0.034156 0.046703 0.053029 0.026632 0.016422 0.059244 0.0402 0.076434 0.052584 0.049325 9.3865 0.054144 0.0044637 -0.0050136 0.028558 -0.0082368 0.0092368 0.09324 0.23872 0.0146 0 -0.0078731 0 0.0028532 0 -0.00051899 0 -0.89468
5.6641 0.041702 0.050643 0.074643 0.0499 0.03261 0.039831 0.032331 0.031383 0.028527 0.015437 0.011371 9.0102 0.054471 0.0068754 -0.0040729 0.029335 0.012719 0.011503 0.09167 0.23657 0.012114 0 -0.0079046 0 0.0017688 0 -0.00064138 0 -0.62987
5.668 0.056675 0.063358 0.098719 0.05009 0.046164 0.066981 0.0021013 0.020522 -0.028648 -0.012132 -0.02283 8.6235 0.054344 0.0071322 -0.003029 0.034092 0.033048 0.011814 0.089989 0.23442 0.010172 0 -0.0077322 0 0.0014648 0 -0.00020398 0 -0.38189
5.6719 0.071829 0.073836 0.10961 0.05817 0.065038 0.084273 -0.008468 0.014276 -0.066582 -0.0099843 -0.035722 8.2349 0.054846 0.0054651 -0.0033047 0.039262 0.044199 0.010915 0.088816 0.23459 0.0096316 0 -0.0074358 0 0.0019968 0 0.0003606 0 -0.36855
5.6758 0.08491 0.084048 0.10509 0.072197 0.080531 0.08671 0.017144 0.021489 -0.057322 0.023785 -0.015892 7.8605 0.056894 0.0029788 -0.0048657 0.041054 0.03852 0.010781 0.089106 0.23805 0.0099346 0 -0.0071886 0 0.0028026 0 0.00046046 0 -0.71118
5.6797 0.094969 0.094506 0.094714 0.087643 0.086736 0.082938 0.075217 0.049207 0.0059018 0.073715 0.036761 7.515 0.059988 0.00051718 -0.0060975 0.037899 0.01332 0.012348 0.091104 0.24296 0.010186 0 -0.0072423 0 0.0032077 0 -8.606e-05 0 -1.3697
5.6836 0.10325 0.10458 0.094187 0.10248 0.087098 0.087238 0.14229 0.096624 0.10105 0.12069 0.10997 7.2014 0.06222 -0.0016196 -0.00528 0.030985 -0.026156 0.014182 0.093829 0.24574 0.010314 0 -0.0078893 0 0.0029767 0 -0.0008234 0 -2.1739
5.6875 0.11229 0.11408 0.11263 0.11837 0.091379 0.10625 0.19074 0.15188 0.18964 0.15528 0.1827 6.9102 0.061787 -0.0030944 -0.0023341 0.022793 -0.067683 0.01367 0.095751 0.24421 0.010979 0 -0.0093138 0 0.0024315 0 -0.0010502 0 -2.9159
5.6914 0.12393 0.12406 0.14409 0.13727 0.10609 0.13329 0.20703 0.1963 0.23992 0.17905 0.2329 6.6287 0.058737 -0.0031651 0.00084912 0.015205 -0.09755 0.0097917 0.09604 0.23966 0.012389 0 -0.011376 0 0.0020902 0 -0.00049296 0 -3.4376
5.6953 0.13809 0.13578 0.17174 0.15755 0.12816 0.15536 0.19794 0.21492 0.24386 0.19509 0.24696 6.354 0.0553 -0.0013037 0.0019128 0.0088186 -0.10773 0.0047214 0.095137 0.23594 0.013494 0 -0.013538 0 0.0022077 0 0.00038822 0 -3.6748
5.6992 0.15318 0.14925 0.18172 0.17392 0.14801 0.16543 0.18131 0.20603 0.21703 0.20024 0.2263 6.0958 0.054302 0.0017744 7.5924e-05 0.0036643 -0.099896 0.0023905 0.094095 0.23601 0.012655 0 -0.015107 0 0.0026299 0 0.00078472 0 -3.6583
5.7031 0.16766 0.16308 0.17449 0.18154 0.15875 0.16798 0.17101 0.18176 0.18419 0.18864 0.18655 5.8684 0.056892 0.0040394 -0.0031147 0.0001245 -0.083421 0.0050347 0.0934 0.23925 0.0093064 0 -0.015676 0 0.0030186 0 0.00027101 0 -3.4906
5.707 0.181 0.17578 0.16362 0.18046 0.16212 0.17307 0.16928 0.15884 0.16303 0.16279 0.149 5.6768 0.061506 0.0035921 -0.004987 -0.0011349 -0.068706 0.010869 0.092534 0.24205 0.0048955 0 -0.01541 0 0.0031615 0 -0.00080926 0 -3.3088
5.7109 0.19326 0.18711 0.16389 0.17622 0.16601 0.1859 0.17084 0.14737 0.15711 0.13853 0.12937 5.5125 0.064967 0.00049756 -0.0038232 -0.00015479 -0.061033 0.015223 0.090744 0.24137 0.0020048 0 -0.014891 0 0.003069 0 -0.0016672 0 -3.2354
5.7148 0.20398 0.19771 0.17969 0.17599 0.17676 0.20256 0.17227 0.14698 0.16013 0.13552 0.13151 5.3625 0.06486 -0.0028492 -4.6988e-05 0.0015838 -0.059414 0.014355 0.088235 0.2378 0.0023244 0 -0.014629 0 0.0028396 0 -0.001783 0 -3.3327
5.7188 0.21179 0.20759 0.20362 0.18378 0.19403 0.2151 0.17652 0.15294 0.16536 0.1604 0.14958 5.2233 0.061297 -0.0034857 0.0043283 0.001667 -0.060669 0.0086252 0.086495 0.23509 0.005364 0 -0.014688 0 0.0025125 0 -0.0013244 0 -3.5855
5.7227 0.21546 0.21542 0.22468 0.19834 0.21252 0.2197 0.18935 0.16486 0.17225 0.19926 0.17563 5.1071 0.056771 -0.000372 0.007269 -0.0017838 -0.064422 0.0022078 0.08729 0.2365 0.0090874 0 -0.014801 0 0.0020835 0 -0.00089403 0 -3.9282
5.7266 0.21527 0.21954 0.23699 0.21493 0.2273 0.21914 0.21267 0.18837 0.18613 0.22827 0.20541 5.0322 0.054328 0.0046507 0.0078769 -0.0089476 -0.074093 -0.00037859 0.091152 0.24132 0.011767 0 -0.014856 0 0.0016287 0 -0.00089558 0 -4.2951
5.7305 0.2133 0.21999 0.24139 0.22874 0.23689 0.21803 0.24174 0.2271 0.21239 0.23402 0.23773 5.0075 0.055484 0.0083651 0.0063831 -0.018412 -0.092779 0.0021391 0.096684 0.24513 0.013198 0 -0.015219 0 0.001342 0 -0.0011622 0 -4.6502
5.7344 0.21205 0.21894 0.24075 0.23697 0.24184 0.21733 0.26818 0.2732 0.24981 0.22444 0.2697 5.0253 0.059336 0.008791 0.0034572 -0.028296 -0.11795 0.0071203 0.10131 0.24367 0.014177 0 -0.016487 0 0.0014055 0 -0.0011937 0 -4.9715
5.7383 0.21259 0.21882 0.23567 0.23881 0.24183 0.21479 0.28474 0.30716 0.28787 0.21974 0.29367 5.0686 0.063295 0.0065453 -0.00020593 -0.037273 -0.14034 0.010567 0.10283 0.23679 0.015031 0 -0.018824 0 0.0018234 0 -0.0007204 0 -5.211
5.7422 0.21378 0.2196 0.22532 0.23437 0.2355 0.21016 0.28759 0.30961 0.31038 0.23201 0.3001 5.1274 0.064808 0.0038511 -0.0036983 -0.044704 -0.14902 0.010415 0.10064 0.2289 0.01496 0 -0.021536 0 0.002411 0 8.2502e-07 0 -5.2837
5.7461 0.21328 0.21831 0.21093 0.22433 0.22288 0.20787 0.27591 0.2761 0.30416 0.253 0.28398 5.2079 0.062954 0.0023624 -0.0057049 -0.050165 -0.13903 0.0077215 0.09584 0.22533 0.013013 0 -0.023407 0 0.0029592 0 0.00044987 0 -5.111
5.75 0.20923 0.21151 0.1967 0.21019 0.20693 0.21258 0.25124 0.2219 0.26768 0.26151 0.24903 5.3263 0.058994 0.0019726 -0.005007 -0.053253 -0.11536 0.0051207 0.090451 0.22807 0.0096412 0 -0.023606 0 0.003392 0 0.00036817 0 -4.6886
5.7539 0.20139 0.19865 0.18607 0.19458 0.19171 0.22158 0.21809 0.17187 0.21342 0.24272 0.20582 5.4936 0.05558 0.0015796 -0.0015267 -0.054023 -0.089744 0.0043495 0.08647 0.23447 0.0069864 0 -0.0224 0 0.0037386 0 -1.1292e-05 0 -4.115
5.7578 0.19069 0.18293 0.17791 0.18052 0.17907 0.22327 0.18389 0.14346 0.16125 0.20072 0.16558 5.7053 0.055042 0.00070306 0.0031071 -0.053441 -0.072424 0.005171 0.085191 0.23993 0.0072848 0 -0.020979 0 0.0039604 0 -0.0002571 0 -3.5442
5.7617 0.17821 0.16868 0.16764 0.17005 0.16764 0.20572 0.15615 0.13687 0.12657 0.15358 0.13477 5.9441 0.057753 6.9805e-05 0.0063211 -0.053021 -0.06548 0.0063219 0.086892 0.24173 0.01081 0 -0.020509 0 0.00386 0 -0.00022459 0 -3.0947
5.7656 0.16452 0.15765 0.15258 0.16317 0.15537 0.16844 0.13817 0.13929 0.11179 0.11757 0.11427 6.1939 0.061687 0.00055372 0.0063585 -0.05365 -0.062853 0.0071478 0.090747 0.24067 0.015418 0 -0.021225 0 0.003232 0 -0.0002012 0 -2.7893
5.7695 0.14987 0.14772 0.13583 0.1577 0.14242 0.12573 0.12742 0.13807 0.10784 0.096879 0.10224 6.45 0.063682 0.0017706 0.0036353 -0.05472 -0.056851 0.0081976 0.095057 0.23946 0.01829 0 -0.022368 0 0.0021461 0 -0.00054697 0 -2.5738
5.7734 0.1347 0.13536 0.1237 0.15017 0.1308 0.096769 0.11895 0.1303 0.10439 0.087234 0.097334 6.7188 0.061734 0.0020869 0.00045434 -0.054619 -0.045586 0.010354 0.097944 0.23987 0.018258 0 -0.022975 0 0.0010624 0 -0.0012131 0 -2.3899
5.7773 0.11963 0.11916 0.11893 0.1373 0.12097 0.090332 0.11082 0.12149 0.099657 0.086094 0.099474 7.0086 0.056686 0.00028033 -0.00080573 -0.052403 -0.035033 0.013587 0.098307 0.24141 0.016503 0 -0.022759 0 0.00059139 0 -0.0016748 0 -2.2314
5.7813 0.10482 0.10112 0.11674 0.11755 0.10983 0.097853 0.10572 0.11672 0.1009 0.096011 0.10842 7.3217 0.051851 -0.0028172 0.0004363 -0.049093 -0.033859 0.016622 0.096446 0.24245 0.015018 0 -0.022264 0 0.0010467 0 -0.0014005 0 -2.1303
5.7852 0.08944 0.084381 0.10823 0.092286 0.093244 0.10118 0.10645 0.11417 0.11465 0.11681 0.1217 7.654 0.050601 -0.0045756 0.0025812 -0.047165 -0.045119 0.017801 0.093804 0.24211 0.014524 0 -0.022205 0 0.0021645 0 -0.00041725 0 -2.0911
5.7891 0.071982 0.069936 0.087971 0.065543 0.070833 0.087814 0.10952 0.10697 0.13573 0.13659 0.13331 8.0008 0.053685 -0.0027887 0.0032418 -0.048412 -0.061683 0.016255 0.091934 0.24094 0.014013 0 -0.022718 0 0.0032555 0 0.00060865 0 -2.0396
5.793 0.051469 0.055627 0.05816 0.042152 0.047663 0.059775 0.10428 0.090011 0.14584 0.13454 0.13378 8.3613 0.058503 0.0021276 0.0012087 -0.052051 -0.069518 0.012447 0.091504 0.24001 0.012356 0 -0.023257 0 0.0036914 0 0.00090646 0 -1.8427
5.7969 0.028659 0.038486 0.025719 0.024879 0.030066 0.028905 0.079954 0.064104 0.12447 0.096266 0.11251 8.7354 0.06109 0.0071188 -0.0026259 -0.054949 -0.056861 0.0078582 0.092103 0.23978 0.010096 0 -0.023209 0 0.0033426 0 0.00028823 0 -1.3895
5.8008 0.0062066 0.01799 -0.003868 0.012577 0.019393 0.0046308 0.035002 0.03336 0.064258 0.028068 0.062988 9.1188 0.059341 0.0088363 -0.0060483 -0.054012 -0.022637 0.0042596 0.092944 0.23988 0.009266 0 -0.022567 0 0.002628 0 -0.00064553 0 -0.67225
5.8047 -0.012508 -0.0029845 -0.029137 0.0010178 0.010325 -0.013321 -0.019632 -9.6085e-06 -0.02159 -0.044471 -0.010729 9.5009 0.054765 0.006293 -0.0072502 -0.048721 0.022175 0.0030314 0.093699 0.24001 0.011145 0 -0.021931 0 0.0021658 0 -0.00098438 0 0.19172
5.8086 -0.025229 -0.020386 -0.049725 -0.013836 -0.0039682 -0.030888 -0.066808 -0.03667 -0.10543 -0.093893 -0.090824 9.8705 0.051273 0.0014877 -0.0060781 -0.041563 0.061278 0.0046195 0.094664 0.24036 0.014266 0 -0.021851 0 0.0023196 0 -0.00025691 0 1.0095
5.8125 -0.032174 -0.032116 -0.062916 -0.03253 -0.024758 -0.050002 -0.093748 -0.075234 -0.16 -0.10913 -0.15074 10.224 0.051954 -0.0024421 -0.0039198 -0.035941 0.082908 0.0081792 0.096172 0.2413 0.015062 0 -0.022198 0 0.0029794 0 0.0011945 0 1.5955
5.8164 -0.036001 -0.039177 -0.065307 -0.051463 -0.046058 -0.064437 -0.098239 -0.10734 -0.17139 -0.098977 -0.16817 10.568 0.056582 -0.0037445 -0.0024991 -0.033403 0.085655 0.011721 0.097952 0.24262 0.011021 0 -0.022256 0 0.0036961 0 0.0025071 0 1.841
5.8203 -0.040335 -0.04415 -0.05857 -0.065472 -0.060165 -0.065954 -0.086681 -0.11992 -0.14279 -0.079816 -0.13876 10.913 0.061939 -0.0030256 -0.0026218 -0.032644 0.07655 0.013093 0.099146 0.24361 0.0035025 0 -0.021463 0 0.004018 0 0.0029712 0 1.7452
5.8242 -0.047682 -0.04895 -0.051947 -0.071548 -0.064784 -0.054314 -0.067854 -0.10499 -0.090001 -0.061259 -0.080296 11.266 0.064601 -0.0020952 -0.0037761 -0.031027 0.063965 0.011467 0.099026 0.24396 -0.0027323 0 -0.020077 0 0.003773 0 0.0025112 0 1.4103
5.8281 -0.057955 -0.054085 -0.056241 -0.070718 -0.064538 -0.040303 -0.048891 -0.068571 -0.033941 -0.043569 -0.023014 11.621 0.063677 -0.0021091 -0.0047187 -0.027102 0.051755 0.0082156 0.097681 0.24426 -0.0032729 0 -0.019044 0 0.0031289 0 0.0016335 0 1.0088
5.832 -0.068594 -0.059622 -0.073407 -0.06694 -0.065732 -0.03789 -0.035648 -0.029822 0.0056176 -0.026617 0.0078577 11.967 0.061152 -0.002835 -0.0044635 -0.021839 0.039345 0.0061214 0.095998 0.24527 0.0020897 0 -0.019156 0 0.0024398 0 0.00097684 0 0.72684
5.8359 -0.076341 -0.066111 -0.092443 -0.064418 -0.070388 -0.052576 -0.033852 -0.0093501 0.015205 -0.017657 0.0049318 12.292 0.059696 -0.0034597 -0.0029344 -0.017622 0.02669 0.0071821 0.094948 0.24661 0.0089836 0 -0.020281 0 0.0020103 0 0.00088117 0 0.69588
5.8398 -0.079583 -0.074064 -0.097799 -0.06572 -0.07587 -0.076929 -0.047075 -0.015936 -0.0076467 -0.027313 -0.021724 12.596 0.060064 -0.0037296 -0.00091215 -0.016188 0.018392 0.010715 0.094865 0.24655 0.012066 0 -0.02143 0 0.0019273 0 0.0012778 0 0.93749
5.8438 -0.079659 -0.082646 -0.084179 -0.071688 -0.079775 -0.097337 -0.072646 -0.042549 -0.052204 -0.057362 -0.055868 12.885 0.060492 -0.0040602 0.00056074 -0.017469 0.022013 0.013591 0.095367 0.2436 0.009487 0 -0.021618 0 0.0020502 0 0.0018747 0 1.3569
5.8477 -0.080054 -0.089524 -0.06378 -0.082133 -0.083758 -0.10537 -0.10089 -0.074351 -0.09858 -0.094349 -0.086753 13.164 0.058581 -0.0045866 0.00084565 -0.020141 0.041359 0.01273 0.095883 0.23857 0.004246 0 -0.020708 0 0.0021503 0 0.0023991 0 1.798
5.8516 -0.083915 -0.09267 -0.057608 -0.09586 -0.091447 -0.10335 -0.12071 -0.10075 -0.12833 -0.11809 -0.11227 13.438 0.053847 -0.0044286 1.4816e-05 -0.022934 0.070925 0.0078773 0.09617 0.23473 0.0013108 0 -0.01947 0 0.0020986 0 0.002713 0 2.1302
5.8555 -0.091663 -0.092514 -0.07728 -0.10999 -0.10294 -0.099984 -0.12773 -0.12069 -0.13545 -0.11854 -0.13372 13.704 0.048549 -0.0022637 -0.0013244 -0.025201 0.097563 0.0021754 0.096325 0.23522 0.0032139 0 -0.018826 0 0.0019593 0 0.0027979 0 2.3123
5.8594 -0.10054 -0.092025 -0.11348 -0.11998 -0.11289 -0.1013 -0.12712 -0.13761 -0.12899 -0.10479 -0.14982 13.961 0.045988 0.0021622 -0.0024797 -0.026368 0.10923 -0.00018729 0.096369 0.23986 0.008106 0 -0.019015 0 0.0019131 0 0.0027094 0 2.3897
5.8633 -0.10646 -0.094119 -0.14203 -0.12148 -0.11546 -0.1059 -0.12774 -0.15084 -0.12437 -0.096565 -0.15634 14.206 0.047775 0.0071414 -0.0030455 -0.025347 0.10391 0.002645 0.095965 0.24468 0.011831 0 -0.019466 0 0.0020698 0 0.0025543 0 2.4329
5.8672 -0.10682 -0.098693 -0.1429 -0.11317 -0.11101 -0.10802 -0.13281 -0.15303 -0.12971 -0.10576 -0.15069 14.438 0.052457 0.0098666 -0.002973 -0.021091 0.090783 0.0086826 0.094655 0.24512 0.011856 0 -0.019439 0 0.0023408 0 0.0024537 0 2.4681
5.8711 -0.10204 -0.10226 -0.11579 -0.09831 -0.10646 -0.10413 -0.13611 -0.13682 -0.13895 -0.1253 -0.1353 14.653 0.056691 0.008536 -0.0024007 -0.014071 0.08209 0.013746 0.092392 0.2402 0.0093517 0 -0.018769 0 0.0025038 0 0.0024627 0 2.4549
5.875 -0.094839 -0.10085 -0.079628 -0.083342 -0.10785 -0.096265 -0.12811 -0.10393 -0.13751 -0.13567 -0.1157 14.847 0.057908 0.0039092 -0.0014951 -0.0070563 0.082501 0.014811 0.089848 0.23371 0.007687 0 -0.017995 0 0.0024199 0 0.0025022 0 2.3245
5.8789 -0.088128 -0.093607 -0.057243 -0.074316 -0.1126 -0.089403 -0.10604 -0.067418 -0.11573 -0.12254 -0.09589 15.015 0.056198 -0.0010885 -0.00047063 -0.0038688 0.085337 0.012128 0.088128 0.23097 0.0090345 0 -0.017781 0 0.0021992 0 0.0023925 0 2.0475
5.8828 -0.0833 -0.083668 -0.059009 -0.073439 -0.11092 -0.086585 -0.078222 -0.043863 -0.077998 -0.08896 -0.076489 15.16 0.053926 -0.0034321 0.00030839 -0.0066606 0.079317 0.0084508 0.08811 0.23396 0.012391 0 -0.018246 0 0.0021344 0 0.0020027 0 1.6751
5.8867 -0.080177 -0.075588 -0.077898 -0.07807 -0.096316 -0.086708 -0.05808 -0.042002 -0.039985 -0.051725 -0.057871 15.293 0.053551 -0.0020414 0.00038901 -0.013974 0.059993 0.0063467 0.089904 0.23945 0.014741 0 -0.018853 0 0.0024362 0 0.0013996 0 1.3228
5.8906 -0.078097 -0.0717 -0.097487 -0.082509 -0.074699 -0.086399 -0.053549 -0.057456 -0.017086 -0.027159 -0.043981 15.422 0.055596 0.0017528 -0.00046263 -0.021485 0.03555 0.0061821 0.092775 0.24206 0.01403 0 -0.018942 0 0.0030082 0 0.00085042 0 1.1101
5.8945 -0.076737 -0.070815 -0.10428 -0.08126 -0.061407 -0.083151 -0.061624 -0.07745 -0.014614 -0.020416 -0.041431 15.554 0.058412 0.0054534 -0.0019604 -0.025069 0.021361 0.0064731 0.095491 0.2394 0.011037 0 -0.01837 0 0.0034897 0 0.00065431 0 1.0944
5.8984 -0.075821 -0.070116 -0.094896 -0.072034 -0.067307 -0.076588 -0.072534 -0.090565 -0.027534 -0.026771 -0.053629 15.684 0.059757 0.0071389 -0.003375 -0.02369 0.027649 0.0059177 0.096843 0.23433 0.0085182 0 -0.017622 0 0.0035518 0 0.00093112 0 1.2445
5.9023 -0.074378 -0.068033 -0.075463 -0.057211 -0.087165 -0.067719 -0.078574 -0.093094 -0.047797 -0.040414 -0.075901 15.8 0.058692 0.0063741 -0.0040471 -0.019708 0.050818 0.0049025 0.096152 0.23217 0.0086159 0 -0.017319 0 0.0031817 0 0.0015437 0 1.4629
5.9063 -0.070857 -0.065163 -0.05647 -0.043109 -0.10268 -0.058215 -0.078955 -0.087949 -0.07069 -0.059676 -0.097353 15.896 0.056175 0.0039294 -0.0039181 -0.016472 0.075932 0.0050014 0.093657 0.23548 0.011031 0 -0.017625 0 0.0026882 0 0.0022099 0 1.6413
5.9102 -0.064535 -0.062726 -0.047308 -0.036981 -0.098526 -0.05064 -0.077151 -0.079392 -0.094157 -0.083575 -0.10843 15.971 0.054013 0.00094645 -0.0035343 -0.015473 0.088119 0.0071104 0.090582 0.24155 0.013499 0 -0.018116 0 0.0024218 0 0.002698 0 1.7109
5.9141 -0.057011 -0.060713 -0.052038 -0.042752 -0.07631 -0.048227 -0.075169 -0.069643 -0.11361 -0.10544 -0.10698 16.037 0.053256 -0.0016594 -0.0034453 -0.015578 0.083128 0.010215 0.088682 0.24497 0.013872 0 -0.018222 0 0.002477 0 0.0029455 0 1.6608
5.918 -0.051993 -0.058049 -0.067022 -0.057883 -0.052765 -0.052749 -0.071443 -0.059799 -0.11993 -0.11302 -0.097056 16.102 0.053506 -0.0033367 -0.0035598 -0.014783 0.068487 0.01209 0.089266 0.2428 0.011838 0 -0.01778 0 0.0026584 0 0.0030273 0 1.5209
5.9219 -0.05289 -0.054579 -0.082155 -0.073983 -0.043796 -0.06188 -0.063956 -0.052101 -0.10498 -0.097256 -0.082652 16.17 0.053627 -0.0038712 -0.0031634 -0.012548 0.055301 0.011266 0.09224 0.23728 0.0088931 0 -0.017179 0 0.0027251 0 0.0030454 0 1.3317
5.9258 -0.059822 -0.052369 -0.086903 -0.081716 -0.050157 -0.069446 -0.053951 -0.04948 -0.070195 -0.061738 -0.063903 16.235 0.053034 -0.0034424 -0.0016823 -0.010389 0.048717 0.0083395 0.095962 0.23364 0.0069446 0 -0.016988 0 0.0026521 0 0.0030558 0 1.1262
5.9297 -0.068654 -0.054316 -0.078268 -0.077034 -0.058754 -0.069881 -0.04539 -0.052276 -0.029666 -0.023054 -0.040462 16.287 0.052259 -0.0026349 0.00053455 -0.010259 0.045431 0.0054117 0.098237 0.23513 0.0069275 0 -0.017432 0 0.002634 0 0.0030836 0 0.93512
5.9336 -0.073304 -0.061013 -0.063962 -0.063958 -0.057519 -0.06343 -0.040929 -0.056256 -0.0030076 -0.00061156 -0.017843 16.323 0.052254 -0.0021569 0.0022908 -0.012472 0.03952 0.0042385 0.09789 0.24026 0.0084682 0 -0.01821 0 0.002834 0 0.0031696 0 0.80054
5.9375 -0.069941 -0.069074 -0.056366 -0.051292 -0.048069 -0.056576 -0.039687 -0.055418 -0.0029562 -0.0042033 -0.0079847 16.344 0.053203 -0.0023488 0.0025542 -0.0153 0.030212 0.0048907 0.095681 0.24449 0.010494 0 -0.018777 0 0.0031497 0 0.0033656 0 0.77325
5.9414 -0.059948 -0.073116 -0.061233 -0.045715 -0.043052 -0.056089 -0.039931 -0.047891 -0.027428 -0.029254 -0.020733 16.36 0.054119 -0.0029226 0.0014852 -0.016644 0.023909 0.0060821 0.093731 0.24466 0.012016 0 -0.018794 0 0.0032624 0 0.0036631 0 0.88495
5.9453 -0.049295 -0.070095 -0.07158 -0.047107 -0.051477 -0.06189 -0.043369 -0.039193 -0.062073 -0.062058 -0.053292 16.374 0.05378 -0.0032609 0.0004006 -0.016031 0.028581 0.0066556 0.093838 0.24167 0.012542 0 -0.018348 0 0.0029488 0 0.0039296 0 1.1146
5.9492 -0.04467 -0.062165 -0.073875 -0.050247 -0.068108 -0.066258 -0.054888 -0.038765 -0.090427 -0.088885 -0.088839 16.384 0.052183 -0.0030468 0.00056531 -0.01496 0.045831 0.0066563 0.096011 0.23905 0.012123 0 -0.017788 0 0.0023518 0 0.0039432 0 1.3824
5.9531 -0.049143 -0.055329 -0.061811 -0.051163 -0.078576 -0.061434 -0.076339 -0.052019 -0.10319 -0.10161 -0.10781 16.382 0.051042 -0.0025912 0.0019097 -0.015241 0.067977 0.006989 0.098455 0.23926 0.01125 0 -0.017409 0 0.0019275 0 0.0035376 0 1.5872
5.957 -0.060427 -0.054902 -0.044233 -0.051872 -0.074912 -0.048854 -0.10071 -0.074843 -0.10052 -0.098145 -0.10282 16.363 0.052596 -0.002464 0.0029672 -0.017066 0.082899 0.0081736 0.098998 0.24152 0.010624 0 -0.017276 0 0.0020819 0 0.0027647 0 1.6661
5.9609 -0.072729 -0.061692 -0.038095 -0.058503 -0.064694 -0.040316 -0.11445 -0.095744 -0.088183 -0.081264 -0.083707 16.328 0.057574 -0.0027494 0.002204 -0.018737 0.0827 0.009619 0.096771 0.24304 0.010724 0 -0.017307 0 0.0028149 0 0.0019386 0 1.631
5.9648 -0.080627 -0.072008 -0.051998 -0.074238 -0.063383 -0.048293 -0.10815 -0.10405 -0.072984 -0.058506 -0.067915 16.282 0.064106 -0.0027076 -0.00047782 -0.018346 0.069238 0.010231 0.092797 0.24216 0.011409 0 -0.017453 0 0.0036888 0 0.0014894 0 1.5529
5.9688 -0.082191 -0.08105 -0.076428 -0.093861 -0.077404 -0.073503 -0.086204 -0.097254 -0.060972 -0.041466 -0.065343 16.231 0.068731 -0.0013132 -0.003535 -0.015735 0.052452 0.0097203 0.089147 0.2399 0.011981 0 -0.017748 0 0.0041527 0 0.0016931 0 1.5065
5.9727 -0.079476 -0.086351 -0.09157 -0.10586 -0.095965 -0.10185 -0.065129 -0.081686 -0.05742 -0.041089 -0.07196 16.175 0.068857 0.0017144 -0.0051184 -0.012823 0.043212 0.0091839 0.087504 0.23859 0.011863 0 -0.018196 0 0.0039466 0 0.002453 0 1.5209
5.9766 -0.07655 -0.088434 -0.086343 -0.10113 -0.10113 -0.11503 -0.060427 -0.066843 -0.06534 -0.05997 -0.077245 16.109 0.064707 0.005342 -0.0046728 -0.011995 0.046185 0.010194 0.088257 0.23922 0.011315 0 -0.01864 0 0.0032618 0 0.0033083 0 1.5736
5.9805 -0.076725 -0.088857 -0.070114 -0.081076 -0.086598 -0.10608 -0.073379 -0.058949 -0.082312 -0.088101 -0.076631 16.025 0.059125 0.007763 -0.0032501 -0.014093 0.057572 0.013153 0.090624 0.24051 0.011346 0 -0.018804 0 0.0025612 0 0.0037062 0 1.6249
5.9844 -0.080814 -0.088244 -0.064541 -0.057804 -0.06582 -0.085702 -0.090431 -0.058851 -0.099356 -0.10791 -0.075597 15.92 0.055396 0.0077224 -0.0022754 -0.017843 0.068645 0.016514 0.093392 0.24045 0.012644 0 -0.018504 0 0.0022447 0 0.0033747 0 1.6559
5.9883 -0.087176 -0.086392 -0.082358 -0.046044 -0.060168 -0.072832 -0.096315 -0.064474 -0.10537 -0.10675 -0.081589 15.798 0.054919 0.005547 -0.002078 -0.02107 0.072137 0.017771 0.095558 0.23864 0.014477 0 -0.01784 0 0.0024229 0 0.0025277 0 1.678
5.9922 -0.093104 -0.083913 -0.11365 -0.053223 -0.078142 -0.07779 -0.08868 -0.073958 -0.095558 -0.08711 -0.093471 15.667 0.056594 0.0029652 -0.0017254 -0.022404 0.067129 0.015543 0.096588 0.23688 0.014837 0 -0.017179 0 0.0029268 0 0.0017264 0 1.712
5.9961 -0.096493 -0.083068 -0.13375 -0.075419 -0.10618 -0.093492 -0.08011 -0.086213 -0.077006 -0.065622 -0.10112 15.536 0.058234 0.0017875 -0.00031799 -0.021911 0.0594 0.010958 0.096431 0.23739 0.012069 0 -0.016909 0 0.0034741 0 0.0014774 0 1.7676
6 -0.09687 -0.086346 -0.12609 -0.10143 -0.12068 -0.10306 -0.085438 -0.099382 -0.065533 -0.060687 -0.096721 15.407 0.058539 0.002494 0.001679 -0.020371 0.057176 0.0070597 0.095511 0.2406 0.0066526 0 -0.017163 0 0.003836 0 0.0018734 0 1.8439
6.0039 -0.095437 -0.09397 -0.098056 -0.12058 -0.10992 -0.096731 -0.10663 -0.11021 -0.074514 -0.078828 -0.085719 15.275 0.057871 0.0038914 0.0025945 -0.018256 0.065063 0.0065697 0.094582 0.24476 0.0013453 0 -0.017722 0 0.00391 0 0.0025675 0 1.9441
6.0078 -0.094278 -0.10294 -0.074571 -0.12806 -0.084885 -0.081944 -0.13002 -0.11578 -0.10392 -0.11061 -0.084401 15.13 0.057355 0.0041532 0.0011925 -0.015575 0.080269 0.0097857 0.094297 0.24753 -0.00076545 0 -0.018188 0 0.0037078 0 0.0030991 0 2.0769
6.0117 -0.095245 -0.10901 -0.075259 -0.12497 -0.068922 -0.076814 -0.13872 -0.11589 -0.13854 -0.13863 -0.10419 14.957 0.057467 0.0024181 -0.0018322 -0.012582 0.094015 0.014287 0.094645 0.24789 0.001277 0 -0.01826 0 0.0033114 0 0.0032769 0 2.2371
6.0156 -0.099077 -0.11009 -0.097147 -0.11551 -0.076569 -0.092758 -0.1283 -0.11304 -0.15764 -0.15013 -0.13759 14.749 0.057579 -0.00036629 -0.004123 -0.010302 0.09761 0.016705 0.094772 0.24641 0.0055616 0 -0.017918 0 0.0028267 0 0.0032666 0 2.3846
6.0195 -0.10516 -0.10806 -0.11904 -0.10455 -0.10174 -0.1226 -0.11071 -0.10981 -0.14914 -0.14399 -0.16096 14.51 0.056859 -0.0020972 -0.0036083 -0.010038 0.088999 0.015158 0.093565 0.24399 0.0090419 0 -0.017385 0 0.0023445 0 0.0033101 0 2.4565
6.0234 -0.11199 -0.10733 -0.12251 -0.096976 -0.12531 -0.14559 -0.10295 -0.10651 -0.11808 -0.12841 -0.1539 14.252 0.055434 -0.0012097 -0.00033507 -0.012233 0.074712 0.010495 0.090646 0.2409 0.010133 0 -0.01694 0 0.0019204 0 0.003373 0 2.4147
6.0273 -0.11797 -0.11116 -0.10877 -0.097094 -0.13311 -0.14514 -0.11162 -0.10194 -0.083295 -0.11346 -0.1183 13.99 0.054508 0.0019418 0.0035483 -0.015868 0.065241 0.0054688 0.086921 0.23715 0.0097129 0 -0.016749 0 0.0015896 0 0.003115 0 2.2907
6.0313 -0.12213 -0.11903 -0.095665 -0.10677 -0.1267 -0.12337 -0.12796 -0.096687 -0.06526 -0.10556 -0.079278 13.73 0.055243 0.0051949 0.0056196 -0.019136 0.067169 0.0026356 0.0841 0.23366 0.0096318 0 -0.016828 0 0.001403 0 0.0022692 0 2.1808
6.0352 -0.12427 -0.12704 -0.099175 -0.12343 -0.11807 -0.099445 -0.13735 -0.094869 -0.074038 -0.10671 -0.065981 13.462 0.05753 0.0062107 0.0050543 -0.020793 0.078395 0.0026469 0.083517 0.23248 0.010382 0 -0.017121 0 0.0014377 0 0.0010699 0 2.1843
6.0391 -0.12462 -0.13094 -0.11817 -0.1404 -0.11607 -0.093187 -0.13343 -0.10156 -0.10493 -0.1161 -0.088875 13.17 0.059966 0.0043692 0.0028462 -0.02089 0.090518 0.0041994 0.085257 0.23523 0.010454 0 -0.017564 0 0.0017489 0 0.0002479 0 2.3305
6.043 -0.12342 -0.12907 -0.13675 -0.15029 -0.11899 -0.10873 -0.12328 -0.11747 -0.1433 -0.13075 -0.13281 12.84 0.061089 0.0013364 0.0004235 -0.020218 0.096332 0.0054762 0.088302 0.24116 0.0081811 0 -0.018077 0 0.0022947 0 0.00048081 0 2.5556
6.0469 -0.12073 -0.12311 -0.14019 -0.14921 -0.11962 -0.13199 -0.11938 -0.13608 -0.1737 -0.14522 -0.1706 12.473 0.060683 -0.00030214 -0.0017139 -0.019147 0.095704 0.0057649 0.09146 0.24693 0.0041761 0 -0.018501 0 0.0029082 0 0.0017417 0 2.7473
6.0508 -0.11661 -0.1163 -0.12785 -0.13843 -0.11507 -0.14339 -0.12694 -0.1468 -0.18676 -0.15251 -0.18362 12.084 0.059834 0.00067719 -0.0039123 -0.017203 0.094428 0.0058987 0.094122 0.24883 0.0015844 0 -0.018608 0 0.0033635 0 0.0031803 0 2.8178
6.0547 -0.11148 -0.11102 -0.11127 -0.12246 -0.1099 -0.13386 -0.13882 -0.14226 -0.18055 -0.14755 -0.17167 11.692 0.059703 0.0028732 -0.0061253 -0.01388 0.097142 0.0072351 0.096227 0.24569 0.0034268 0 -0.018226 0 0.0034894 0 0.0037451 0 2.7438
6.0586 -0.10609 -0.10755 -0.10136 -0.10586 -0.10954 -0.11074 -0.14193 -0.12345 -0.15798 -0.13063 -0.14627 11.303 0.060265 0.0032594 -0.0071407 -0.0098244 0.10126 0.010133 0.097742 0.23976 0.0093649 0 -0.017401 0 0.0032448 0 0.0030626 0 2.55
6.0625 -0.1013 -0.10461 -0.098784 -0.091564 -0.11251 -0.089807 -0.12861 -0.098665 -0.1239 -0.10744 -0.11744 10.913 0.060322 -0.00019075 -0.0054004 -0.0069812 0.098288 0.013296 0.09847 0.23489 0.015184 0 -0.016442 0 0.0027088 0 0.0017865 0 2.2693
6.0664 -0.097521 -0.10082 -0.096375 -0.081353 -0.11091 -0.081816 -0.1025 -0.077436 -0.084561 -0.08516 -0.087943 10.505 0.058811 -0.0064234 -0.00072966 -0.0072833 0.082097 0.014602 0.098494 0.23344 0.015969 0 -0.015765 0 0.0020275 0 0.0010544 0 1.9293
6.0703 -0.094585 -0.095775 -0.088853 -0.076587 -0.099207 -0.085436 -0.075127 -0.065079 -0.048622 -0.068066 -0.058714 10.071 0.056114 -0.011697 0.0048732 -0.010959 0.056622 0.012799 0.098649 0.23481 0.010393 0 -0.015639 0 0.001383 0 0.0014965 0 1.577
6.0742 -0.091913 -0.09009 -0.078332 -0.077527 -0.081659 -0.091203 -0.05771 -0.06198 -0.026759 -0.056724 -0.036526 9.6096 0.054015 -0.012374 0.0084372 -0.016046 0.035272 0.0086754 0.10016 0.23656 0.0021928 0 -0.016018 0 0.00098111 0 0.0026814 0 1.3025
6.0781 -0.088957 -0.084709 -0.070416 -0.082015 -0.069725 -0.091247 -0.055498 -0.066469 -0.027826 -0.050845 -0.033004 9.1311 0.054275 -0.0079046 0.0082646 -0.019646 0.031398 0.0047224 0.10343 0.23693 -0.0027214 0 -0.016611 0 0.00099853 0 0.003518 0 1.2131
6.082 -0.085469 -0.08024 -0.066869 -0.085841 -0.071413 -0.085541 -0.067314 -0.076941 -0.052917 -0.051906 -0.054349 8.6428 0.057082 -0.0014244 0.0051571 -0.019909 0.047523 0.0034616 0.1072 0.23623 -0.0011429 0 -0.017121 0 0.0014653 0 0.00326 0 1.359
6.0859 -0.081442 -0.0767 -0.064143 -0.08555 -0.083165 -0.079967 -0.087746 -0.090815 -0.091755 -0.061937 -0.092128 8.1464 0.060809 0.0026689 0.0015067 -0.017096 0.072698 0.0056676 0.10904 0.23607 0.0048774 0 -0.017434 0 0.0021766 0 0.0021936 0 1.6694
6.0898 -0.076881 -0.073697 -0.059163 -0.081292 -0.092556 -0.079345 -0.10877 -0.10263 -0.12558 -0.079304 -0.12562 7.6401 0.063259 0.0022168 -0.00078834 -0.013048 0.090589 0.0098019 0.10733 0.2375 0.010038 0 -0.017619 0 0.0027688 0 0.0013735 0 1.9663
6.0938 -0.071763 -0.070751 -0.054537 -0.076483 -0.089265 -0.082387 -0.12102 -0.1053 -0.13654 -0.096333 -0.13533 7.1233 0.063266 -0.0010957 -0.0015602 -0.0097668 0.091591 0.013066 0.10283 0.24002 0.010494 0 -0.017747 0 0.0029669 0 0.0016494 0 2.0637
6.0977 -0.066281 -0.06755 -0.055786 -0.07395 -0.073763 -0.082795 -0.11695 -0.095101 -0.11835 -0.10253 -0.11651 6.5983 0.06131 -0.0034024 -0.0017439 -0.0083991 0.07888 0.013296 0.098455 0.2422 0.0070321 0 -0.017764 0 0.002816 0 0.00288 0 1.8855
6.1016 -0.061076 -0.06402 -0.063045 -0.072277 -0.055954 -0.07495 -0.095675 -0.075777 -0.080646 -0.091843 -0.081294 6.0666 0.058776 -0.0021073 -0.001848 -0.009173 0.063823 0.010341 0.097054 0.24311 0.0039765 0 -0.017554 0 0.0026561 0 0.0040531 0 1.5122
6.1055 -0.057045 -0.060279 -0.067482 -0.06655 -0.046029 -0.059051 -0.065302 -0.05678 -0.043247 -0.067871 -0.048404 5.5253 0.056723 0.0019228 -0.0013347 -0.011764 0.055503 0.0060062 0.099076 0.24294 0.0050399 0 -0.017129 0 0.0028146 0 0.0041844 0 1.1214
6.1094 -0.054661 -0.056527 -0.058651 -0.053552 -0.046654 -0.0417 -0.038989 -0.045894 -0.023443 -0.042241 -0.029951 4.9699 0.055273 0.0053117 0.00042186 -0.01537 0.053827 0.0027107 0.10223 0.24243 0.0099796 0 -0.016732 0 0.0032774 0 0.0031634 0 0.86733
6.1133 -0.053341 -0.052941 -0.036645 -0.036529 -0.052892 -0.031711 -0.026156 -0.042747 -0.025207 -0.026855 -0.025819 4.401 0.053994 0.005315 0.0027873 -0.018526 0.05176 0.0018654 0.10346 0.24186 0.01498 0 -0.016691 0 0.0036731 0 0.0017978 0 0.78964
6.1172 -0.051538 -0.049567 -0.015801 -0.024235 -0.057968 -0.034195 -0.026008 -0.039841 -0.038131 -0.026093 -0.028181 3.8282 0.052692 0.0022532 0.003846 -0.019378 0.043688 0.0031293 0.10154 0.24095 0.016171 0 -0.017123 0 0.0036268 0 0.0010675 0 0.81379
6.1211 -0.047704 -0.046234 -0.013648 -0.024118 -0.058169 -0.046689 -0.029515 -0.030854 -0.046747 -0.03489 -0.02994 3.264 0.051776 -0.00091852 0.0020148 -0.016801 0.031652 0.0049744 0.097878 0.23951 0.012952 0 -0.017781 0 0.0031629 0 0.0013074 0 0.82821
6.125 -0.041455 -0.042504 -0.033939 -0.035434 -0.053092 -0.059725 -0.028488 -0.018387 -0.042819 -0.043585 -0.029399 2.7118 0.051929 -0.0013722 -0.0022524 -0.011627 0.023762 0.0060439 0.095024 0.23804 0.0082436 0 -0.018213 0 0.0027385 0 0.0020352 0 0.77209
6.1289 -0.033918 -0.037804 -0.060249 -0.048809 -0.043446 -0.061848 -0.023381 -0.013002 -0.030925 -0.045126 -0.028901 2.1585 0.053484 0.0011317 -0.0064929 -0.0066536 0.02664 0.006235 0.09429 0.23747 0.0057445 0 -0.018138 0 0.0028272 0 0.0024936 0 0.66871
6.1328 -0.026851 -0.031791 -0.068007 -0.053144 -0.030557 -0.046671 -0.022183 -0.023376 -0.023153 -0.039088 -0.030873 1.5816 0.056108 0.0042944 -0.0081606 -0.0049347 0.039058 0.0066727 0.094792 0.23812 0.0068662 0 -0.017689 0 0.0034307 0 0.0023267 0 0.58942
6.1367 -0.021238 -0.024798 -0.045403 -0.04403 -0.017892 -0.017888 -0.031186 -0.046322 -0.027657 -0.030213 -0.035455 0.9669 0.058974 0.005588 -0.0067022 -0.0074965 0.05245 0.008593 0.094636 0.23918 0.0099748 0 -0.017286 0 0.0040199 0 0.0017755 0 0.58473
6.1406 -0.016635 -0.017954 -0.0044599 -0.02648 -0.010963 0.011522 -0.046566 -0.066522 -0.040778 -0.023645 -0.040603 0.32121 0.061207 0.0044835 -0.0038558 -0.012452 0.057558 0.012016 0.09296 0.2393 0.01224 0 -0.017239 0 0.0040145 0 0.0013055 0 0.63659
6.1445 -0.011887 -0.012685 0.028094 -0.010018 -0.013307 0.026513 -0.055434 -0.067372 -0.049346 -0.020956 -0.042966 -0.33025 0.062242 0.0025078 -0.0019861 -0.016464 0.051233 0.015326 0.090769 0.23789 0.012114 0 -0.017469 0 0.0033663 0 0.001124 0 0.66448
6.1484 -0.0065854 -0.0097522 0.032302 -0.0010289 -0.021758 0.01969 -0.04621 -0.044117 -0.041297 -0.019612 -0.038652 -0.96142 0.061971 0.0013055 -0.0021335 -0.017424 0.037879 0.016241 0.089856 0.23579 0.010265 0 -0.017603 0 0.0026651 0 0.0010664 0 0.57926
6.1523 -0.0017966 -0.0085627 0.010165 0.00093276 -0.026931 -0.0031971 -0.019173 -0.0079646 -0.015898 -0.015613 -0.024806 -1.5631 0.060695 0.00085117 -0.0035573 -0.015998 0.025104 0.013564 0.091021 0.23463 0.008486 0 -0.017386 0 0.0026163 0 0.00088759 0 0.34833
6.1563 0.00077397 -0.0074638 -0.017709 0.00051432 -0.020506 -0.026542 0.012501 0.022318 0.014711 -0.0069514 -0.0024974 -2.1461 0.05893 -0.00029884 -0.0049025 -0.014684 0.017931 0.0083665 0.093365 0.23537 0.0079536 0 -0.016979 0 0.0033603 0 0.00057998 0 0.028646
6.1602 0.00050387 -0.0049841 -0.0295 0.0012967 -0.0033595 -0.035266 0.032439 0.034041 0.033931 0.0046218 0.021356 -2.7294 0.057105 -0.0030186 -0.0055179 -0.015273 0.016276 0.0035437 0.095284 0.23742 0.0084477 0 -0.016838 0 0.0042895 0 0.00037056 0 -0.25761
6.1641 -0.0011889 -0.0010665 -0.017954 0.0032251 0.013795 -0.024874 0.033172 0.028224 0.032538 0.014649 0.036349 -3.3236 0.055301 -0.0060647 -0.0055739 -0.017137 0.016824 0.0018831 0.095988 0.23913 0.0089728 0 -0.017266 0 0.0045677 0 0.00044085 0 -0.39478
6.168 -0.0017188 0.0028533 0.007454 0.0044414 0.019155 -0.0035859 0.020499 0.016 0.014986 0.019031 0.035391 -3.9264 0.053325 -0.0067876 -0.0051847 -0.017941 0.016669 0.0040411 0.095995 0.23919 0.0088707 0 -0.018046 0 0.0038812 0 0.00071644 0 -0.34893
6.1719 0.00061943 0.0051494 0.030721 0.0045378 0.010486 0.014884 0.0071775 0.0084395 -0.0042779 0.016919 0.020945 -4.5303 0.051162 -0.003643 -0.0039115 -0.016099 0.015363 0.00804 0.096206 0.23766 0.0083061 0 -0.018552 0 0.0027167 0 0.00096516 0 -0.1934
6.1758 0.0052856 0.0056201 0.041147 0.0053938 -0.0024797 0.021804 0.0022394 0.0090514 -0.011397 0.011233 0.0044724 -5.1331 0.049455 0.0018896 -0.0014608 -0.012544 0.014271 0.010788 0.096731 0.23587 0.0078486 0 -0.018262 0 0.0019084 0 0.0010738 0 -0.060756
6.1797 0.010114 0.005911 0.037813 0.0090558 -0.0066025 0.018687 0.0051911 0.014163 -0.0026943 0.0062791 -0.0020065 -5.7408 0.04941 0.0059998 0.0012293 -0.010086 0.014703 0.010486 0.096811 0.23526 0.0077794 0 -0.017227 0 0.0018931 0 0.0011665 0 -0.050303
6.1836 0.013352 0.0082308 0.026468 0.015509 0.0029367 0.013706 0.0090369 0.018639 0.013512 0.0043544 0.0042966 -6.3594 0.051909 0.0054726 0.0020819 -0.010893 0.016779 0.0079783 0.095948 0.23626 0.0078636 0 -0.016066 0 0.0023758 0 0.0014136 0 -0.15911
6.1875 0.015168 0.013436 0.014544 0.022931 0.01874 0.013437 0.0081242 0.020544 0.023828 0.0043881 0.014668 -6.9853 0.056448 0.00033341 -0.00041293 -0.014462 0.019604 0.005916 0.094915 0.23811 0.0077288 0 -0.015482 0 0.0026944 0 0.0017479 0 -0.29264
6.1914 0.017193 0.020243 0.0084478 0.029794 0.02858 0.017688 0.0034167 0.021166 0.020283 0.004132 0.017007 -7.6059 0.06096 -0.0061222 -0.0053659 -0.018008 0.021931 0.006403 0.095382 0.23959 0.0073837 0 -0.015722 0 0.0024922 0 0.001834 0 -0.35041
6.1953 0.020651 0.026349 0.012484 0.035969 0.026792 0.021604 0.0011998 0.02227 0.0068666 0.0040649 0.00766 -8.2091 0.062992 -0.0099079 -0.0095644 -0.018937 0.02245 0.0091213 0.098282 0.23992 0.00735 0 -0.016459 0 0.0020349 0 0.00138 0 -0.31886
6.1992 0.025045 0.030454 0.027153 0.04148 0.018935 0.022055 0.0073608 0.024571 -0.0026722 0.0089742 -0.0037583 -8.7936 0.061534 -0.0092407 -0.0098418 -0.017106 0.019843 0.011548 0.1025 0.23923 0.0082851 0 -0.017141 0 0.0018934 0 0.00049076 0 -0.29243
6.2031 0.028834 0.033302 0.047529 0.04484 0.015933 0.021482 0.022569 0.028719 0.0054628 0.024689 -0.0015822 -9.3691 0.057948 -0.0053374 -0.0057958 -0.01483 0.013237 0.011094 0.10528 0.23815 0.010397 0 -0.017465 0 0.0023423 0 -0.00031748 0 -0.40018
6.207 0.031405 0.036801 0.064802 0.04387 0.023976 0.025385 0.041889 0.036475 0.034475 0.051908 0.022294 -9.9466 0.055052 -0.00075731 -0.00030422 -0.014675 0.0031328 0.0073258 0.10428 0.23727 0.013085 0 -0.01753 0 0.0030758 0 -0.00050614 0 -0.69424
6.2109 0.03416 0.042133 0.071824 0.038981 0.039737 0.036271 0.058233 0.049546 0.073073 0.082572 0.060025 -10.528 0.054949 0.0028643 0.0027993 -0.017099 -0.008049 0.0023689 0.099464 0.23667 0.015103 0 -0.017585 0 0.003495 0 3.5989e-05 0 -1.0921
6.2148 0.039353 0.048728 0.068577 0.03524 0.054454 0.050452 0.066533 0.066796 0.10174 0.10307 0.092058 -11.106 0.057368 0.0055647 0.0018685 -0.020076 -0.016746 -0.00080916 0.093264 0.23602 0.015242 0 -0.017683 0 0.0032509 0 0.00090001 0 -1.4231
6.2188 0.047649 0.05507 0.062071 0.039694 0.061862 0.061097 0.066034 0.083209 0.10547 0.10305 0.10083 -11.671 0.059961 0.0079018 -0.0014174 -0.020935 -0.020174 -0.00070444 0.088756 0.23497 0.0132 0 -0.017614 0 0.0025187 0 0.0015014 0 -1.5464
6.2227 0.056957 0.060399 0.059991 0.055075 0.062356 0.06457 0.060117 0.092657 0.084278 0.083519 0.083068 -12.223 0.060305 0.0094635 -0.0038604 -0.018696 -0.018058 0.0018032 0.08748 0.23365 0.010064 0 -0.017186 0 0.0017889 0 0.0015347 0 -1.4494
6.2266 0.064044 0.065488 0.063829 0.075646 0.0608 0.063687 0.054447 0.092491 0.053693 0.057424 0.051481 -12.767 0.057866 0.0088161 -0.0036896 -0.014805 -0.012833 0.0045555 0.088639 0.23275 0.0078594 0 -0.016535 0 0.0014412 0 0.0011345 0 -1.2545
6.2305 0.067651 0.071624 0.068301 0.090199 0.061732 0.064634 0.054431 0.085725 0.034435 0.041869 0.025615 -13.314 0.054262 0.0050461 -0.0018854 -0.011751 -0.0081276 0.0060566 0.090174 0.23316 0.0082318 0 -0.016112 0 0.001517 0 0.00065417 0 -1.1333
6.2344 0.070031 0.078893 0.067691 0.090931 0.066946 0.07072 0.062843 0.078703 0.038619 0.047291 0.019579 -13.863 0.051731 -0.00071993 -0.00081437 -0.010937 -0.0067353 0.0064184 0.090626 0.23533 0.011077 0 -0.016314 0 0.0018328 0 0.00033248 0 -1.1971
6.2383 0.075105 0.085702 0.062644 0.080752 0.07627 0.07932 0.07864 0.076521 0.06251 0.071441 0.035436 -14.409 0.051282 -0.0055402 -0.0017015 -0.011701 -0.0094959 0.006587 0.09017 0.23882 0.014315 0 -0.017093 0 0.0022165 0 0.0001765 0 -1.4414
6.2422 0.084692 0.090263 0.060303 0.071983 0.088593 0.085116 0.09776 0.080396 0.090966 0.10205 0.065171 -14.94 0.052181 -0.0066922 -0.0034321 -0.01224 -0.015603 0.0068575 0.090115 0.24236 0.015298 0 -0.017929 0 0.0025898 0 0.00010649 0 -1.7709
6.2461 0.096447 0.092726 0.067533 0.076647 0.10122 0.086256 0.11563 0.088771 0.10957 0.12552 0.097545 -15.45 0.053012 -0.0037938 -0.0037137 -0.011437 -0.023664 0.0063549 0.091495 0.24454 0.012959 0 -0.018239 0 0.0028746 0 0.00012849 0 -2.0746
6.25 0.10582 0.095739 0.08413 0.096368 0.10946 0.08696 0.12966 0.099893 0.11464 0.1352 0.12396 -15.94 0.053123 0.00088312 -0.0013249 -0.0099273 -0.032461 0.0041105 0.094031 0.24461 0.0089183 0 -0.017858 0 0.0029336 0 0.00031221 0 -2.289
6.2539 0.11051 0.1026 0.10294 0.12073 0.10928 0.093632 0.13984 0.11253 0.11351 0.13393 0.14036 -16.41 0.053012 0.0041967 0.0027039 -0.0094926 -0.040986 0.00063338 0.096267 0.24291 0.0063658 0 -0.01719 0 0.0026865 0 0.00062051 0 -2.4167
6.2578 0.11324 0.11444 0.11664 0.13575 0.10229 0.10822 0.14714 0.1244 0.11617 0.13038 0.1462 -16.856 0.05345 0.0044549 0.0059213 -0.01143 -0.048135 -0.0017927 0.096681 0.24057 0.0073918 0 -0.016864 0 0.0022748 0 0.00083668 0 -2.5006
6.2617 0.11984 0.12905 0.12419 0.13539 0.097551 0.12565 0.15161 0.13127 0.12611 0.13264 0.1432 -17.275 0.054405 0.0023288 0.0063387 -0.015318 -0.052731 -0.00072996 0.094876 0.23885 0.010993 0 -0.017212 0 0.0020294 0 0.00073136 0 -2.5869
6.2656 0.13395 0.14238 0.13059 0.12624 0.1061 0.13829 0.15228 0.12944 0.13867 0.14358 0.13509 -17.667 0.054983 -0.00021748 0.0036805 -0.019219 -0.054135 0.0041477 0.092009 0.23841 0.013658 0 -0.018004 0 0.0021958 0 0.00031728 0 -2.7002
6.2695 0.15299 0.15157 0.14069 0.12181 0.13117 0.14334 0.14925 0.12001 0.14724 0.16021 0.1275 -18.037 0.054431 -0.0017965 -0.00077782 -0.021097 -0.052979 0.010265 0.090186 0.23909 0.012284 0 -0.018652 0 0.0026784 0 -0.00010184 0 -2.8421
6.2734 0.16944 0.15679 0.15385 0.13159 0.16289 0.14576 0.14547 0.11046 0.15092 0.17669 0.12641 -18.392 0.053114 -0.0025337 -0.0052205 -0.020311 -0.051349 0.013809 0.091192 0.24018 0.0070242 0 -0.018699 0 0.0031027 0 -0.00018987 0 -3.0008
[truncated: 1,509,950 more chars]
