# Supplementary material for: Dataset from dynamic shake-table testing of five full-scale single leaf and cavity URM walls subjected to out-of-plane two-way bending
Source: Data Brief. 2019 Mar 20;24:103854. doi: 10.1016/j.dib.2019.103854 (PMC6480314; doi:10.1016/j.dib.2019.103854)
Supplement: Multimedia component 2 [file mmc2.zip › DATA/CS-010-RR/Test21.txt]

0 -0.0090338 -0.0036535 -0.038916 -0.0053711 0.038551 -0.023213 0.01481 0.0022501 -0.024619 0.0087818 0.0075941 -1.8128 0.0016118 0.008551 -0.0066303 -0.0025278 0.019987 -0.0071878 0.0019003 -0.0009132 0.00036395 0 -0.015155 0 0.0021248 0 0.0025331 0 -0.18862
0.003907 -0.0052491 -0.0094063 0.017713 -0.0017059 0.0034929 -0.027647 0.00086137 -0.0042131 -0.02706 -0.010611 -0.015468 -1.8093 0.0017085 0.0041336 -0.0045052 -0.00396 0.02217 -0.0023877 -0.0042895 -0.0080456 0.0038396 0 -0.015173 0 0.0015611 0 0.0017558 0 0.14389
0.007813 -0.0011954 -0.012415 0.05957 0.00011925 -0.037315 -0.020342 -0.014116 -0.0086023 -0.016028 -0.027948 -0.03349 -1.7904 -2.8717e-05 0.00089506 -0.001552 -0.0018064 0.023373 0.0028062 -0.0056726 -0.0085444 0.0051802 0 -0.014972 0 0.00072502 0 0.00051454 0 0.44585
0.011719 -0.00027645 -0.011075 0.058412 -0.0012265 -0.058852 -0.0061817 -0.021409 -0.0097647 0.00071352 -0.03266 -0.036518 -1.7713 -0.0027187 0.00076283 0.0018736 0.0026463 0.023182 0.0051267 -0.0020672 -0.0031982 0.0036838 0 -0.014678 0 0.00039963 0 -0.00057502 0 0.54273
0.015625 -0.0036936 -0.0067015 0.013886 -0.0050475 -0.04723 0.0076994 -0.018076 -0.0090399 0.011845 -0.022093 -0.02304 -1.7697 -0.0051497 0.0028184 0.0048596 0.0063661 0.021965 0.0038817 0.0029398 0.0030503 0.0011294 0 -0.014557 0 0.0010826 0 -0.00091886 0 0.3867
0.019532 -0.009407 -0.0024374 -0.046212 -0.0091616 -0.0091127 0.014866 -0.0074375 -0.0084251 0.010092 -0.0027568 -0.0011466 -1.7917 -0.0069661 0.0044594 0.0061952 0.0069458 0.02054 0.0015914 0.0050038 0.0056307 -5.8716e-05 0 -0.014788 0 0.0024459 0 -0.0004257 0 0.081076
0.023438 -0.013381 -0.00090971 -0.083862 -0.011249 0.031563 0.011695 0.0039766 -0.0086174 -0.0028393 0.014084 0.015858 -1.8275 -0.0083098 0.0037808 0.0050905 0.0043091 0.019575 0.0014994 0.0025993 0.0040578 0.00093762 0 -0.015287 0 0.0035455 0 0.00041073 0 -0.18634
0.027344 -0.012271 -0.0024484 -0.074759 -0.010022 0.04864 -0.00080789 0.010341 -0.0085414 -0.017444 0.019261 0.017602 -1.8617 -0.0087048 0.0010469 0.0017758 0.00053525 0.019179 0.0043501 -0.001953 0.0016922 0.0029052 0 -0.015738 0 0.0036202 0 0.00093874 0 -0.26013
0.03125 -0.0056888 -0.0050618 -0.023054 -0.0056382 0.031276 -0.016182 0.0091678 -0.0065805 -0.022894 0.010832 0.0037723 -1.885 -0.0070176 -0.0018766 -0.0024782 -0.0017898 0.018989 0.0075879 -0.0048341 0.0021081 0.0042306 0 -0.015868 0 0.0027422 0 0.00090741 0 -0.1138
0.035157 0.00348 -0.0059678 0.041582 0.00056807 -0.008164 -0.02463 0.0020031 -0.0023143 -0.014377 -0.0050752 -0.014945 -1.8978 -0.00297 -0.0033837 -0.0059237 -0.001306 0.01862 0.0077717 -0.0042124 0.0056135 0.004654 0 -0.015683 0 0.0017151 0 0.00063491 0 0.13418
0.039063 0.010844 -0.0034691 0.081926 0.0066429 -0.042115 -0.018643 -0.006557 0.0027638 0.0036768 -0.017832 -0.023719 -1.9039 0.0015147 -0.0034957 -0.0071405 0.0014325 0.018058 0.0038617 -0.0016642 0.0090762 0.0052065 0 -0.015461 0 0.0013324 0 0.00063205 0 0.29752
0.042969 0.013128 0.0020078 0.075183 0.010636 -0.046719 0.00095339 -0.011111 0.0061616 0.020581 -0.018349 -0.014079 -1.9031 0.0031822 -0.0035758 -0.0056791 0.0044922 0.017633 -0.0017693 -0.00035207 0.0089754 0.0065169 0 -0.01548 0 0.0017077 0 0.0010601 0 0.2451
0.046875 0.0099917 0.0081434 0.026341 0.011269 -0.018346 0.023709 -0.0083035 0.0062159 0.026449 -0.0045936 0.0094756 -1.8937 0.00033256 -0.0048121 -0.0022644 0.0057745 0.017625 -0.0054846 -0.0018396 0.0046534 0.0075717 0 -0.015749 0 0.0022871 0 0.001569 0 -0.0098219
0.050782 0.0040483 0.011942 -0.034619 0.0085338 0.02415 0.035507 0.0010229 0.0034218 0.01856 0.016477 0.032074 -1.8808 -0.0050089 -0.0069545 0.0015428 0.0042135 0.017877 -0.0055466 -0.0046104 -0.0012119 0.0065663 0 -0.016007 0 0.002472 0 0.0016782 0 -0.31569
0.054688 -0.00080396 0.011319 -0.070322 0.0038863 0.052866 0.028326 0.011959 0.00025508 0.0028716 0.032249 0.038768 -1.8783 -0.0082247 -0.0084491 0.0041022 0.0004126 0.017855 -0.0033048 -0.005616 -0.0050986 0.0031057 0 -0.015994 0 0.002207 0 0.0013059 0 -0.48208
0.058594 -0.0016867 0.0063742 -0.058606 -0.00029413 0.049978 0.0064168 0.018376 -0.00042165 -0.010135 0.031921 0.025016 -1.9 -0.0060444 -0.0078118 0.0045008 -0.0036162 0.017129 -0.0014861 -0.0032611 -0.0055414 -0.0006963 0 -0.015719 0 0.0019688 0 0.00088832 0 -0.40622
0.0625 0.0016065 -0.00033399 -0.0067408 -0.0018764 0.018934 -0.016281 0.016879 0.0026806 -0.012391 0.013894 -0.00037191 -1.9439 0.00025262 -0.0050085 0.0029413 -0.0056002 0.015882 -0.0014699 0.0010477 -0.0037871 -0.0017458 0 -0.015452 0 0.0022208 0 0.00094381 0 -0.13998
0.066407 0.0065222 -0.0049536 0.052187 -0.00016187 -0.019328 -0.025789 0.0090094 0.0082169 -0.0033624 -0.012065 -0.021724 -1.9885 0.0056314 -0.0016579 0.00047554 -0.0044657 0.014918 -0.0022311 0.0041938 -0.0019636 0.0010872 0 -0.01546 0 0.0029204 0 0.001515 0 0.14776
0.070313 0.0093189 -0.004611 0.079641 0.0036707 -0.041157 -0.017443 -3.5213e-05 0.012762 0.0099125 -0.030245 -0.027246 -2.0069 0.0056866 0.00012282 -0.0016913 -0.0011046 0.01507 -0.001786 0.0041799 -0.00091951 0.005518 0 -0.015728 0 0.0035724 0 0.0020736 0 0.28505
0.074219 0.0074696 0.00050447 0.056494 0.0072004 -0.03505 0.001854 -0.0051683 0.012768 0.017769 -0.029106 -0.016141 -1.9887 0.00065811 -0.00068003 -0.0028028 0.0022557 0.016465 0.00052893 0.0018432 8.2515e-05 0.0075564 0 -0.015969 0 0.0037361 0 0.0020205 0 0.20693
0.078125 0.0014731 0.0068692 -0.0039471 0.0081618 -0.0072254 0.019377 -0.0046306 0.0068918 0.014509 -0.0092596 0.0023175 -1.95 -0.0047288 -0.0031715 -0.0027011 0.0037277 0.018303 0.0032957 -2.5084e-05 0.0018103 0.0049895 0 -0.015896 0 0.0034375 0 0.0012994 0 -0.011992
0.082032 -0.0051756 0.0097952 -0.064003 0.0058171 0.024043 0.025195 -0.00028547 -0.0026574 0.0022774 0.016585 0.015982 -1.9221 -0.0055123 -0.0051825 -0.0016366 0.0031497 0.019397 0.0044423 0.00078182 0.00363 -0.00057041 0 -0.015488 0 0.0030703 0 0.00050356 0 -0.21832
0.085938 -0.0080609 0.0067972 -0.085892 0.0014986 0.040224 0.017474 0.0046945 -0.010793 -0.010348 0.032026 0.017608 -1.9257 -0.00087395 -0.0049299 -0.00011281 0.0019768 0.019082 0.0033282 0.0040045 0.0039309 -0.0049939 0 -0.014983 0 0.0029256 0 0.00033852 0 -0.2855
0.089844 -0.0047764 -0.00032845 -0.056017 -0.0020696 0.03297 0.0019717 0.0082749 -0.012244 -0.014166 0.027883 0.0082803 -1.9557 0.0053774 -0.0025061 0.0010929 0.0017779 0.017726 0.0014044 0.0072224 0.0019853 -0.0050934 0 -0.01463 0 0.0028804 0 0.00095033 0 -0.1908
0.09375 0.0032513 -0.0065211 0.0069135 -0.0024032 0.0079493 -0.012333 0.010053 -0.004962 -0.0057384 0.0079423 -0.0045875 -1.9869 0.0084532 -2.2266e-05 0.0010287 0.0027598 0.016407 0.00087223 0.0078672 -0.0008709 -0.0011174 0 -0.014453 0 0.0025879 0 0.0017779 0 -0.01723
0.097657 0.011432 -0.0070532 0.064726 0.0010522 -0.019057 -0.018005 0.010046 0.0078854 0.0099709 -0.014174 -0.012351 -1.9962 0.0067253 -0.00012125 -0.00089228 0.0037299 0.016018 0.0026961 0.0051422 -0.0022362 0.0037512 0 -0.01429 0 0.0019592 0 0.0020821 0 0.11128
0.10156 0.014877 -0.0010495 0.084143 0.0063089 -0.031367 -0.012255 0.0077574 0.019037 0.02266 -0.024318 -0.010014 -1.9802 0.0025168 -0.0038078 -0.0041409 0.0034797 0.016575 0.0057951 0.00041107 -0.00099179 0.0060905 0 -0.014042 0 0.0013919 0 0.0016406 0 0.11218
0.10547 0.011576 0.007797 0.056426 0.0099465 -0.021174 0.0019826 0.002872 0.021267 0.0236 -0.016622 0.0013696 -1.9542 -0.00079584 -0.0092543 -0.0068922 0.0021245 0.017292 0.0079782 -0.0039446 0.0014044 0.004583 0 -0.013862 0 0.0014503 0 0.0009342 0 -0.0089839
0.10938 0.0036941 0.013862 0.00067986 0.0094511 0.0054217 0.017131 -0.0032821 0.012204 0.011781 0.003672 0.015476 -1.937 -0.0021257 -0.01274 -0.0069842 0.00097623 0.017318 0.0076006 -0.00609 0.0021709 0.00029097 0 -0.014038 0 0.0022837 0 0.00065857 0 -0.17053
0.11328 -0.003873 0.013509 -0.049368 0.005197 0.031576 0.024449 -0.0075836 -0.0034361 -0.0050395 0.024198 0.024168 -1.9365 -0.003114 -0.011314 -0.0035662 0.0010775 0.01649 0.0045266 -0.0056221 -7.1152e-05 -0.0046586 0 -0.014674 0 0.0033765 0 0.001051 0 -0.27024
0.11719 -0.0066368 0.0073332 -0.065598 0.00041898 0.040028 0.019073 -0.0071261 -0.016183 -0.015439 0.032911 0.022066 -1.9488 -0.0055548 -0.0052441 0.0019085 0.0019971 0.015458 -9.7387e-05 -0.0034445 -0.0037851 -0.0083391 0 -0.015491 0 0.0039305 0 0.001688 0 -0.24705
0.12109 -0.003222 -0.00069148 -0.040792 -0.001126 0.024514 0.0037173 -0.0017996 -0.017673 -0.012288 0.024497 0.0098866 -1.9657 -0.0088241 0.0018237 0.0064198 0.0022719 0.015155 -0.0046706 -0.0010023 -0.0058309 -0.0093892 0 -0.015982 0 0.0035542 0 0.0019255 0 -0.11367
0.125 0.0040333 -0.0061277 0.0085413 0.0018025 -0.005508 -0.012242 0.0051228 -0.0063254 0.0019505 0.0028587 -0.0056513 -1.9828 -0.010153 0.0054093 0.0075007 0.0011267 0.016088 -0.0077977 0.00057511 -0.0044383 -0.0070591 0 -0.01582 0 0.0026132 0 0.0015211 0 0.054699
0.12891 0.010723 -0.0066964 0.052194 0.0066684 -0.030734 -0.018721 0.0092703 0.011139 0.016558 -0.020931 -0.015746 -1.9985 -0.0074565 0.0036159 0.0050586 -0.00037479 0.018005 -0.0086164 0.0010304 -0.00095914 -0.0017208 0 -0.015163 0 0.0019026 0 0.00083137 0 0.16579
0.13281 0.013024 -0.00299 0.063476 0.0089727 -0.034933 -0.011972 0.0084498 0.023687 0.019955 -0.034135 -0.015008 -2.0094 -0.0017234 -0.0013579 0.0013225 -0.00015866 0.020093 -0.0070747 0.0010135 0.0013699 0.0045401 0 -0.014548 0 0.0019419 0 0.00043044 0 0.16279
0.13672 0.0097557 0.0025593 0.034679 0.0059247 -0.015925 0.0027875 0.0040348 0.023065 0.0081313 -0.029068 -0.0048441 -2.0104 0.0035551 -0.0049776 -0.0010653 0.0026801 0.021448 -0.0041833 0.0015417 0.00051275 0.0084943 0 -0.014455 0 0.0025478 0 0.00056812 0 0.055219
0.14063 0.0028523 0.0071942 -0.017708 -0.00098627 0.013217 0.015469 -0.00060557 0.0093085 -0.011921 -0.0078594 0.0077047 -2.001 0.0053453 -0.0040524 -0.0011397 0.0065413 0.021469 -0.0017816 0.003133 -0.0024142 0.0078693 0 -0.014911 0 0.0030628 0 0.0010023 0 -0.088772
0.14453 -0.0037865 0.0088702 -0.061922 -0.0068057 0.033414 0.018607 -0.0029295 -0.0090265 -0.026516 0.017846 0.014853 -1.9885 0.0034813 0.00071636 -8.5008e-05 0.0083953 0.020049 -0.0015001 0.005209 -0.0042404 0.0034392 0 -0.015474 0 0.002992 0 0.0013142 0 -0.18392
0.14844 -0.0064025 0.0067953 -0.069969 -0.0068738 0.032415 0.012154 -0.0026581 -0.020161 -0.024571 0.033145 0.013148 -1.9845 0.00029413 0.0054597 0.00017371 0.0064935 0.017636 -0.0034676 0.0063512 -0.0028507 -0.0011199 0 -0.015605 0 0.0024327 0 0.001326 0 -0.17927
0.15234 -0.0034517 0.0018016 -0.035621 -0.00057638 0.012263 0.0020944 -0.00092423 -0.016516 -0.0055138 0.029071 0.0052588 -1.9931 -0.0018596 0.0064639 -0.0011979 0.0021808 0.015159 -0.0059455 0.0054007 0.00069683 -0.0020766 0 -0.015104 0 0.0019181 0 0.0011885 0 -0.088612
0.15625 0.0033757 -0.0036171 0.020679 0.0079624 -0.013095 -0.0050786 0.0013381 0.00043564 0.019783 0.0088248 -0.0024089 -2.0055 -0.0024891 0.0031985 -0.003396 -0.001055 0.013742 -0.0065518 0.0025963 0.003099 0.0010784 0 -0.014263 0 0.0018681 0 0.0011109 0 0.01927
0.16016 0.0098786 -0.0062167 0.064336 0.012824 -0.02744 -0.0068307 0.0037527 0.020847 0.035782 -0.013817 -0.0042166 -2.0064 -0.0025285 -0.0014901 -0.0050183 -0.00059672 0.014156 -0.004288 -0.00028749 0.0019083 0.0050408 0 -0.013616 0 0.0022014 0 0.0010926 0 0.066129
0.16406 0.011692 -0.0039479 0.068889 0.010539 -0.022293 -0.0047231 0.0054613 0.03224 0.032233 -0.023551 0.001172 -1.9889 -0.0024809 -0.0039754 -0.0054263 0.0029345 0.016292 -0.00059394 -0.0011286 -0.0021325 0.0056254 0 -0.013545 0 0.0024616 0 0.00097589 0 0.017524
0.16797 0.007067 0.0021986 0.032991 0.0023723 -0.0013572 -0.0014943 0.004514 0.026853 0.010656 -0.014034 0.010146 -1.9627 -0.0015314 -0.0027957 -0.0050143 0.00615 0.019097 0.0017175 0.00084879 -0.0057079 0.0016547 0 -0.014036 0 0.0022958 0 0.00073011 0 -0.090901
0.17188 -0.0017317 0.0081551 -0.019578 -0.0068491 0.022352 0.0012323 -0.00077596 0.0063196 -0.016754 0.0077263 0.016347 -1.947 0.0012684 0.00056277 -0.0043041 0.0058144 0.021169 0.00091588 0.0042648 -0.0058831 -0.0038863 0 -0.014756 0 0.0017981 0 0.00059086 0 -0.17371
0.17578 -0.0096137 0.0092016 -0.056327 -0.012129 0.034285 0.0027254 -0.0094004 -0.018954 -0.034796 0.026324 0.01434 -1.9536 0.0051642 0.0033829 -0.0031051 0.0016187 0.021683 -0.0019359 0.0064355 -0.002635 -0.006625 0 -0.015332 0 0.0014004 0 0.00083929 0 -0.15236
0.17969 -0.01196 0.0034281 -0.056935 -0.011275 0.026647 0.0019362 -0.016874 -0.035436 -0.034366 0.028631 0.0029995 -1.9765 0.0075566 0.0040521 -0.00083868 -0.0035927 0.020921 -0.0036597 0.0053315 0.0012993 -0.0049056 0 -0.015591 0 0.00145 0 0.0014427 0 -0.012223
0.18359 -0.0078519 -0.0064417 -0.02447 -0.0056179 0.0029779 -0.0021982 -0.017794 -0.034078 -0.01736 0.012517 -0.013064 -1.9981 0.0061407 0.002905 0.0023065 -0.0062146 0.019954 -0.0015953 0.0011574 0.0029721 -0.0012842 0 -0.015602 0 0.0018996 0 0.0019861 0 0.17966
0.1875 -0.00082742 -0.01459 0.019032 0.0013659 -0.023513 -0.0088525 -0.01018 -0.015643 0.0051954 -0.012267 -0.025245 -2.0053 0.0013312 0.0012159 0.0048335 -0.004734 0.019712 0.0040344 -0.0036752 0.0017503 2.0181e-07 0 -0.015548 0 0.0023868 0 0.0020402 0 0.31237
0.19141 0.0035633 -0.016128 0.047513 0.006124 -0.037414 -0.014417 0.0021704 0.0093815 0.02011 -0.031045 -0.025703 -2.0007 -0.0036153 -0.00022733 0.0049426 -0.00070967 0.020237 0.010082 -0.0061809 -0.0003979 -0.0029363 0 -0.015568 0 0.0025829 0 0.0016193 0 0.30314
0.19531 0.0017505 -0.010629 0.045718 0.0065399 -0.03055 -0.014671 0.01182 0.026569 0.019615 -0.033711 -0.012868 -1.9971 -0.0052058 -0.001462 0.0023221 0.0026614 0.020764 0.012813 -0.0048549 -0.00089164 -0.0080056 0 -0.015686 0 0.0024569 0 0.001226 0 0.15628
0.19922 -0.0052477 -0.0024205 0.015832 0.002559 -0.0075205 -0.0086254 0.012946 0.02594 0.0052682 -0.020489 0.0060994 -2.0024 -0.0027176 -0.0025806 -0.0011077 0.0029526 0.020512 0.010665 -0.00069746 0.0011638 -0.011392 0 -0.015847 0 0.0022259 0 0.0013761 0 -0.033699
0.20313 -0.012552 0.0025939 -0.025518 -0.0038879 0.016853 -0.00012047 0.0054889 0.0080571 -0.013657 -0.00092972 0.018658 -2.0105 0.0012327 -0.0030996 -0.0025113 -1.1599e-05 0.019454 0.0052081 0.0034685 0.0043816 -0.011249 0 -0.015988 0 0.0021 0 0.0020465 0 -0.14087
0.20703 -0.014935 0.0011594 -0.056434 -0.0096248 0.02714 0.0050317 -0.0051143 -0.016048 -0.025929 0.012439 0.014947 -2.0078 0.0030921 -0.002389 -0.00052635 -0.0044057 0.018359 -0.00027304 0.0048904 0.0064806 -0.0091169 0 -0.016065 0 0.0021039 0 0.0026262 0 -0.091661
0.21094 -0.010518 -0.0052002 -0.060513 -0.011703 0.017572 0.0041004 -0.01214 -0.031395 -0.02479 0.011628 -0.0046247 -1.9884 0.0014555 -0.00063622 0.0034516 -0.0077865 0.018089 -0.0032003 0.0027169 0.0061918 -0.0078141 0 -0.016032 0 0.002131 0 0.0024718 0 0.083548
0.21484 -0.0019904 -0.011541 -0.035165 -0.0091579 -0.0044001 -0.0001803 -0.012111 -0.028208 -0.01149 -0.0022789 -0.028196 -1.9624 -0.002011 0.00098568 0.0063555 -0.0084897 0.018829 -0.0031738 -0.0014442 0.0040108 -0.008202 0 -0.015811 0 0.0021185 0 0.0015531 0 0.26785
0.21875 0.0053584 -0.013098 0.0060882 -0.003902 -0.023797 -0.002413 -0.0062921 -0.008012 0.0058708 -0.019833 -0.039554 -1.9486 -0.0044533 0.0014411 0.0059787 -0.0063338 0.019929 -0.0016169 -0.0046366 0.0014016 -0.0082903 0 -0.01534 0 0.0021208 0 0.00054558 0 0.33392
0.22266 0.0072422 -0.0084269 0.039739 0.00027545 -0.028568 0.00012041 0.0011862 0.017232 0.01732 -0.028774 -0.029171 -1.9574 -0.0044981 0.0011389 0.0026936 -0.0025383 0.020473 -0.00028738 -0.0046367 -0.00054717 -0.0055892 0 -0.01467 0 0.0022047 0 0.00024497 0 0.22765
0.22656 0.0030674 -5.5191e-05 0.0454 0.00031048 -0.016972 0.0048943 0.0062755 0.032498 0.016802 -0.021538 -0.0013583 -1.9818 -0.0031555 0.0018233 -0.0010862 0.00096586 0.020012 -5.2555e-06 -0.0015855 -0.0017629 -0.00016166 0 -0.014033 0 0.0023111 0 0.00084318 0 0.0030608
0.23047 -0.0039243 0.0074175 0.018985 -0.0037275 0.0029207 0.0069445 0.0067411 0.028905 0.0054648 -0.00043133 0.02793 -2.0043 -0.0023666 0.0047978 -0.0030209 0.0025787 0.01886 -0.00038736 0.0020591 -0.0027611 0.0049175 0 -0.013785 0 0.0022688 0 0.0017519 0 -0.21336
0.23438 -0.0088598 0.010216 -0.023219 -0.0084178 0.019874 0.0041804 0.0024017 0.0090231 -0.009337 0.023091 0.041423 -2.0123 -0.0029241 0.0091242 -0.0025262 0.001981 0.017756 -0.00040769 0.0033528 -0.0038062 0.0062802 0 -0.014191 0 0.0019719 0 0.0021379 0 -0.30333
0.23828 -0.0081914 0.0074252 -0.054021 -0.0093649 0.026416 -0.00024624 -0.0050034 -0.014934 -0.018504 0.035251 0.031895 -2.0077 -0.0038641 0.011793 -0.0006878 0.00035824 0.017282 0.00084198 0.0011952 -0.0045297 0.0034388 0 -0.015183 0 0.0015295 0 0.001661 0 -0.2288
0.24219 -0.0016587 0.0012118 -0.053073 -0.0044352 0.0215 -0.00098129 -0.011824 -0.028653 -0.016388 0.028892 0.0067635 -2.0022 -0.0036909 0.010094 0.0010914 -0.00044612 0.017511 0.0036002 -0.0026845 -0.0042769 -0.00079138 0 -0.016307 0 0.0012075 0 0.00073581 0 -0.051088
0.24609 0.0076505 -0.0045839 -0.020547 0.0046612 0.0089678 0.0041292 -0.013326 -0.024221 -0.0037811 0.0084423 -0.016983 -2.0044 -0.001932 0.0041589 0.0021476 0.00062828 0.018075 0.0071737 -0.005014 -0.0027518 -0.0030044 0 -0.016948 0 0.0011969 0 0.00012111 0 0.11055
0.25 0.014952 -0.0065651 0.023266 0.01362 -0.005175 0.011698 -0.0062344 -0.0044875 0.012789 -0.012873 -0.023852 -2.0123 0.00057346 -0.0027615 0.0024358 0.0029671 0.018452 0.010032 -0.0036271 -0.00036359 -0.0022772 0 -0.01674 0 0.0014351 0 0.00026771 0 0.15196
0.25391 0.016213 -0.0035707 0.051991 0.018504 -0.014628 0.015816 0.008094 0.019043 0.024789 -0.021923 -0.009568 -2.0175 0.0027002 -0.0067645 0.0018357 0.0047875 0.01823 0.010423 0.00069918 0.001962 -0.00056658 0 -0.015839 0 0.00167 0 0.0010245 0 0.044696
0.25781 0.010231 0.0026685 0.050207 0.018032 -0.014508 0.013379 0.022768 0.033179 0.02631 -0.014408 0.016533 -2.0156 0.0040435 -0.0063908 5.6549e-05 0.0046941 0.017256 0.0074384 0.004853 0.0033022 -0.00023412 0 -0.014826 0 0.0017116 0 0.0018874 0 -0.1484
0.26172 -0.00061873 0.0083591 0.021469 0.013632 -0.0040405 0.0065473 0.028728 0.030572 0.017159 0.0027428 0.037483 -2.0113 0.0048412 -0.0036103 -0.0026306 0.0029193 0.015744 0.0018904 0.0060114 0.0032258 -0.0014426 0 -0.014278 0 0.0016205 0 0.002451 0 -0.30861
0.26563 -0.011415 0.0096644 -0.016703 0.0076844 0.011101 0.00025465 0.020853 0.013494 0.002822 0.016668 0.039062 -2.0122 0.0051755 -0.0018706 -0.0048689 0.001118 0.014327 -0.0038255 0.0040274 0.0019986 -0.0021708 0 -0.014341 0 0.0016357 0 0.0026095 0 -0.3272
0.26953 -0.01712 0.0049357 -0.045029 0.0017099 0.02019 -0.0023956 0.0022869 -0.0080962 -0.008792 0.017353 0.018313 -2.0205 0.0046749 -0.0030543 -0.0049505 0.00093451 0.013925 -0.0071195 0.0014588 0.00042728 -0.00073703 0 -0.014664 0 0.0019093 0 0.0024146 0 -0.16703
0.27344 -0.015249 -0.0041237 -0.052481 -0.0040573 0.013958 -0.0022912 -0.016899 -0.022755 -0.012185 0.0036165 -0.014724 -2.0301 0.0032227 -0.0060697 -0.0024521 0.0027131 0.015336 -0.0069461 0.0012005 -0.00058569 0.0019643 0 -0.014763 0 0.002319 0 0.0018792 0 0.1134
0.27734 -0.0072918 -0.013196 -0.039105 -0.0097884 -0.0075302 -0.002372 -0.026277 -0.024212 -0.0078925 -0.017146 -0.042947 -2.0339 0.0017557 -0.0081484 0.00088328 0.0054981 0.018711 -0.0044736 0.0038655 -0.00056102 0.0030148 0 -0.014486 0 0.0025626 0 0.0010137 0 0.38786
0.28125 0.0020138 -0.017714 -0.013208 -0.015032 -0.032507 -0.0041385 -0.022078 -0.014505 -0.0022985 -0.034168 -0.052238 -2.0316 0.0018715 -0.0074248 0.0022582 0.0081081 0.023264 -0.0020176 0.007286 0.00029089 0.0003828 0 -0.014153 0 0.0024591 0 2.806e-05 0 0.52959
0.28516 0.0072997 -0.015514 0.013049 -0.018569 -0.044338 -0.0062921 -0.0093405 -0.00186 -0.0031061 -0.039368 -0.039566 -2.0303 0.0042264 -0.0043906 0.00023867 0.01002 0.027477 -0.00109 0.0085321 0.001296 -0.0047518 0 -0.014236 0 0.0021615 0 -0.00062677 0 0.48069
0.28906 0.005627 -0.0081329 0.0278 -0.019158 -0.033541 -0.0064917 0.0022612 0.0051262 -0.013053 -0.030855 -0.014179 -2.0347 0.0073012 -0.0011278 -0.0037352 0.011176 0.029724 -0.0012758 0.0065209 0.0019243 -0.0087025 0 -0.014873 0 0.0020521 0 -0.00054777 0 0.28235
0.29297 -0.0017907 9.7579e-05 0.023949 -0.016407 -0.0056004 -0.0039055 0.0054728 0.0031192 -0.026455 -0.013024 0.0088017 -2.0401 0.0081479 0.00064647 -0.0063626 0.011181 0.028957 -0.00094404 0.0028192 0.0022929 -0.0084538 0 -0.015681 0 0.0023902 0 0.00023301 0 0.046623
0.29688 -0.01026 0.0046186 0.0034884 -0.011057 0.0223 0.00016153 7.5023e-05 -0.0041692 -0.031987 0.0058189 0.018073 -2.0344 0.0049 0.00079492 -0.0053056 0.0091386 0.025129 0.00091438 4.4792e-05 0.0030718 -0.0043103 0 -0.01606 0 0.003031 0 0.0011819 0 -0.11303
0.30078 -0.014351 0.0033264 -0.021674 -0.0046217 0.033545 0.003786 -0.0078831 -0.0090657 -0.020783 0.017122 0.012673 -2.0106 -0.0011405 0.00031849 -0.001282 0.0046094 0.019249 0.0035149 -0.00046178 0.0047965 0.00045305 0 -0.015721 0 0.003495 0 0.0016586 0 -0.14719
0.30469 -0.011165 -0.0022582 -0.035484 0.0012312 0.023719 0.0060065 -0.010951 -0.005599 0.0056183 0.016057 0.0011693 -1.9768 -0.0060148 2.8563e-05 0.0025477 -0.001276 0.013129 0.0049344 0.00051337 0.0071867 0.0025079 0 -0.014934 0 0.0033538 0 0.001441 0 -0.089914
0.30859 -0.0022077 -0.0080027 -0.028203 0.0052032 0.0025335 0.0067962 -0.0054013 0.0062002 0.033957 0.004314 -0.0053677 -1.9529 -0.0061642 -0.00022068 0.0033655 -0.0060223 0.0088559 0.0039643 0.0012647 0.0091636 0.0011713 0 -0.014275 0 0.0026059 0 0.00088429 0 -0.022412
0.3125 0.0073308 -0.00972 -0.004148 0.0067052 -0.014749 0.0060399 0.0066002 0.020187 0.046775 -0.010209 -0.0012454 -1.9563 -0.0015289 -0.001102 0.0010707 -0.0075214 0.0080213 0.0013361 0.00096003 0.0096586 -0.0014776 0 -0.014108 0 0.0017083 0 0.00056149 0 -0.010256
0.31641 0.01162 -0.0057316 0.020343 0.006011 -0.018704 0.0033422 0.018514 0.02802 0.034275 -0.017708 0.010581 -1.9866 0.0040894 -0.0028223 -0.0019088 -0.0058249 0.010895 -0.00091587 0.00015532 0.0085252 -0.0028397 0 -0.014309 0 0.0012203 0 0.0007395 0 -0.059553
0.32031 0.0078779 0.0020924 0.028361 0.0041143 -0.010852 -0.00083185 0.023227 0.02434 0.0020217 -0.0128 0.021435 -2.025 0.0058949 -0.0046505 -0.0030452 -0.0031035 0.016049 -0.001356 -0.0002799 0.0066869 -0.0020661 0 -0.014479 0 0.0013581 0 0.0011972 0 -0.12046
0.32422 -0.0015873 0.0094538 0.014711 0.0022082 0.00028743 -0.0042948 0.017036 0.0099293 -0.031657 0.0014044 0.023166 -2.0481 0.0018697 -0.0053953 -0.0019611 -0.0016393 0.020917 -0.00045913 -0.00039086 0.005324 -0.00034136 0 -0.014417 0 0.0018367 0 0.0015284 0 -0.13055
0.32813 -0.01048 0.012272 -0.010767 0.0010243 0.0072115 -0.0042822 0.0020109 -0.0087466 -0.047309 0.015004 0.013165 -2.0454 -0.00566 -0.0043366 -0.00039645 -0.001754 0.023202 -5.2439e-05 -0.001026 0.0048338 0.0006937 0 -0.014347 0 0.0021378 0 0.0015788 0 -0.063713
0.33203 -0.012385 0.0092802 -0.031167 0.00053987 0.008268 -3.7179e-05 -0.014491 -0.022939 -0.036983 0.018217 -0.0045307 -2.0253 -0.011868 -0.001804 -0.00012553 -0.0017913 0.022325 -0.0014556 -0.0025328 0.0045616 0.00056613 0 -0.014657 0 0.0019717 0 0.0015549 0 0.049614
0.33594 -0.0050781 0.002951 -0.034732 0.0003749 0.0063293 0.005826 -0.023405 -0.025884 -0.0089311 0.0086541 -0.02165 -2.0068 -0.013038 0.00098328 -0.001045 -0.00023318 0.01977 -0.004168 -0.0038877 0.0035833 0.00012744 0 -0.015406 0 0.001537 0 0.0017178 0 0.14139
0.33984 0.0076551 -0.0018986 -0.021451 0.00057273 0.0043588 0.0090564 -0.019167 -0.015924 0.018706 -0.0065668 -0.029562 -2.0041 -0.0090243 0.0026262 -0.0013521 0.0022611 0.017914 -0.0063864 -0.0035024 0.0017795 0.00041186 0 -0.016129 0 0.0013497 0 0.0020255 0 0.14793
0.34375 0.018237 -0.0010681 -0.00017685 0.0019836 0.0028924 0.0073501 -0.0035135 0.0026934 0.030369 -0.015583 -0.022919 -2.0168 -0.0028541 0.0023637 0.00045669 0.0031976 0.018102 -0.0067964 -0.0010496 0.00010101 0.0015563 0 -0.01619 0 0.0017804 0 0.0021333 0 0.046636
0.34766 0.02037 0.006313 0.019187 0.0057179 0.0013305 0.0024167 0.015124 0.021645 0.022842 -0.0099554 -0.0022234 -2.0332 0.0018157 0.00059532 0.0038592 0.0008688 0.019481 -0.0058101 0.0016864 -0.00032279 0.0027733 0 -0.015395 0 0.0026936 0 0.0017595 0 -0.13335
0.35156 0.013576 0.017056 0.031006 0.011998 0.00056945 -0.0014797 0.026944 0.032444 0.0060533 0.0096059 0.02544 -2.0402 0.0031845 -0.0011966 0.0066067 -0.0033704 0.019618 -0.0050024 0.0021305 0.00057193 0.0031203 0 -0.014276 0 0.003506 0 0.0010196 0 -0.32907
0.35547 0.0038865 0.025724 0.033815 0.019438 0.003373 -0.00098678 0.027449 0.030934 -0.0046896 0.033673 0.0486 -2.0325 0.0020103 -0.0012616 0.0067334 -0.0057531 0.016501 -0.0053318 -0.00064541 0.0014255 0.0021405 0 -0.013717 0 0.0036391 0 0.00036173 0 -0.4772
0.35938 -0.00014188 0.027931 0.028018 0.025556 0.011672 0.0042571 0.020494 0.020025 0.00092413 0.049847 0.056726 -2.0136 0.00044848 0.0011588 0.0042987 -0.0034536 0.01035 -0.0059777 -0.0047718 0.00046651 -8.9415e-05 0 -0.014233 0 0.0030057 0 0.00016106 0 -0.54354
0.36328 0.0064898 0.023102 0.015703 0.028325 0.023471 0.012516 0.01507 0.0085458 0.021955 0.049792 0.046461 -1.991 0.00024977 0.0049647 0.0012385 0.00244 0.0037462 -0.0050308 -0.0070338 -0.0029011 -0.0031525 0 -0.015516 0 0.0021232 0 0.00039385 0 -0.53377
0.36719 0.021275 0.014932 0.0024191 0.02755 0.03273 0.022004 0.018117 0.0060637 0.047289 0.033504 0.024576 -1.9698 0.0016276 0.0076195 -0.00039947 0.0073676 -5.9081e-05 -0.0014313 -0.0056909 -0.0073368 -0.0062748 0 -0.016675 0 0.00174 0 0.00071829 0 -0.4821
0.37109 0.035351 0.0091712 -0.0033341 0.024914 0.032984 0.031264 0.028951 0.016415 0.062538 0.0090461 0.0045694 -1.9516 0.0033249 0.0069103 -8.4879e-05 0.0070707 0.00065359 0.0037064 -0.0019858 -0.010374 -0.0082594 0 -0.01697 0 0.0022533 0 0.00084815 0 -0.42664
0.375 0.039187 0.010003 0.0045024 0.022542 0.022199 0.037647 0.039721 0.034297 0.058351 -0.011615 -0.0018887 -1.9346 0.0035963 0.0028344 0.0011159 0.0013636 0.0050512 0.0076861 0.0011157 -0.010211 -0.0079191 0 -0.016383 0 0.0033777 0 0.00080268 0 -0.38708
0.37891 0.029047 0.017213 0.022813 0.021193 0.0051849 0.036822 0.041427 0.047855 0.035661 -0.018679 0.0069991 -1.9169 0.0014495 -0.0020591 0.0017896 -0.0055861 0.010574 0.0082416 0.0017061 -0.0070483 -0.0050364 0 -0.015557 0 0.0043377 0 0.00077704 0 -0.35782
0.38281 0.0098392 0.025982 0.038405 0.019571 -0.0084371 0.025729 0.030659 0.046197 0.0052597 -0.0097958 0.021749 -1.8971 -0.0025294 -0.0044655 0.0013553 -0.0087789 0.014815 0.0051874 0.00051024 -0.0029403 -0.00099047 0 -0.0152 0 0.0044415 0 0.00081764 0 -0.31864
0.38672 -0.0076496 0.029643 0.036276 0.015429 -0.0097776 0.0072169 0.011962 0.026958 -0.018098 0.0082477 0.028449 -1.8752 -0.0062827 -0.0029509 0.00014834 -0.0065113 0.016931 0.00035158 -0.00020456 -0.00033044 0.0018812 0 -0.015494 0 0.0035925 0 0.00071112 0 -0.25392
0.39063 -0.01339 0.023935 0.011867 0.007724 0.0034944 -0.0088427 -0.0054355 -0.0013548 -0.024032 0.023116 0.01919 -1.8525 -0.0074387 0.00084196 -0.0012883 -0.0014369 0.017654 -0.0039478 0.00087173 -0.00043296 0.0019952 0 -0.016022 0 0.0023432 0 0.00024888 0 -0.16713
0.39453 -0.0043574 0.01019 -0.022958 -0.0018065 0.024695 -0.011192 -0.013451 -0.024067 -0.01256 0.024594 -0.001578 -1.8307 -0.0049598 0.0035705 -0.0026559 0.002166 0.01814 -0.0064155 0.0028143 -0.0026001 -0.00013796 0 -0.016217 0 0.001462 0 -0.00042075 0 -0.082653
0.39844 0.01356 -0.0047335 -0.046424 -0.0090016 0.04112 0.003619 -0.0092643 -0.029025 0.0062214 0.011764 -0.019604 -1.8102 -0.00015172 0.0030179 -0.0036165 0.0021795 0.018798 -0.0070936 0.0036766 -0.0049455 -0.0023291 0 -0.01588 0 0.0013684 0 -0.00078481 0 -0.035816
0.40234 0.029143 -0.012172 -0.04192 -0.0096041 0.041518 0.026465 0.0042834 -0.013626 0.019205 -0.0057079 -0.020627 -1.7885 0.0039191 -0.00012532 -0.0033896 3.588e-05 0.01903 -0.0065902 0.0028013 -0.0056028 -0.0026769 0 -0.015306 0 0.0018763 0 -0.00038881 0 -0.056982
0.40625 0.032667 -0.0070487 -0.010372 -0.0021392 0.02387 0.040806 0.020869 0.01396 0.019589 -0.014064 -0.00057021 -1.7605 0.0044495 -0.0030629 -0.0011116 -0.001205 0.017951 -0.0052703 0.0016695 -0.0037413 -0.0012794 0 -0.014965 0 0.0024197 0 0.00070253 0 -0.15501
0.41016 0.021807 0.0084041 0.029521 0.010619 -0.0019045 0.034882 0.033297 0.039513 0.011601 -0.005649 0.030841 -1.7222 0.00095389 -0.0034216 0.003101 0.00010557 0.015356 -0.0031914 0.0022874 0.00014093 1.9127e-05 0 -0.015076 0 0.0025391 0 0.0018889 0 -0.30466
0.41406 0.0030561 0.025318 0.053309 0.022777 -0.019243 0.01121 0.035597 0.050143 0.0065558 0.014883 0.055411 -1.6745 -0.0043074 -0.0011199 0.0075113 0.002953 0.012112 -0.00057348 0.0047752 0.0045949 -0.00033453 0 -0.015465 0 0.0022197 0 0.0025191 0 -0.4452
0.41797 -0.012188 0.033308 0.046421 0.028556 -0.015789 -0.014817 0.025046 0.040351 0.012804 0.033526 0.057361 -1.6244 -0.0079694 0.0019983 0.0095672 0.004994 0.0096986 0.001962 0.0067832 0.0079407 -0.0018146 0 -0.015787 0 0.0018287 0 0.002422 0 -0.49913
0.42188 -0.014553 0.02707 0.013006 0.025642 0.0074193 -0.026412 0.004203 0.014373 0.027619 0.03714 0.03314 -1.5805 -0.0079885 0.0040801 0.0078038 0.0047433 0.0092883 0.0037369 0.0055555 0.0090199 -0.0021801 0 -0.015852 0 0.0017484 0 0.0019743 0 -0.41217
0.42578 -0.0025089 0.010109 -0.026844 0.016481 0.035519 -0.017607 -0.018544 -0.01563 0.038255 0.023078 -0.0056433 -1.547 -0.0048767 0.0046651 0.0032212 0.0024478 0.01105 0.0045129 0.00071247 0.0077217 0.00023157 0 -0.015745 0 0.0020421 0 0.0016636 0 -0.19682
0.42969 0.016489 -0.0071708 -0.048934 0.0066333 0.049419 0.0034287 -0.031791 -0.034795 0.032224 0.00078511 -0.03803 -1.52 -0.00083393 0.0043525 -0.0012608 -0.00074156 0.014115 0.0045214 -0.0050401 0.0050367 0.0045438 0 -0.015671 0 0.0024241 0 0.0016129 0 0.053068
0.43359 0.030355 -0.014114 -0.038827 0.0012767 0.03902 0.021738 -0.027141 -0.03263 0.0087583 -0.015493 -0.045367 -1.4914 0.0022629 0.0035309 -0.0030027 -0.0038746 0.017148 0.0040144 -0.0080963 0.0025096 0.0078047 0 -0.015725 0 0.0025262 0 0.0015511 0 0.20158
0.4375 0.029713 -0.0069228 -0.00058674 0.0021874 0.010445 0.026634 -0.0051286 -0.0091994 -0.018472 -0.016805 -0.02252 -1.4561 0.0041209 0.0019017 -0.0016651 -0.006271 0.019069 0.0029658 -0.0070004 0.0013083 0.0076223 0 -0.015811 0 0.0022094 0 0.001222 0 0.15288
0.44141 0.013759 0.0086293 0.044166 0.007102 -0.018187 0.017667 0.02341 0.023218 -0.030682 -0.0047428 0.017959 -1.4167 0.0055367 -0.00062378 0.00070582 -0.0069071 0.019491 0.0013861 -0.0034757 0.0014997 0.0044808 0 -0.01577 0 0.001665 0 0.00075082 0 -0.073885
0.44531 -0.0090563 0.020896 0.067315 0.011618 -0.029342 0.0023297 0.042565 0.045497 -0.018619 0.011134 0.051967 -1.3801 0.0069334 -0.0029359 0.0015777 -0.0045465 0.018702 -0.00011102 -0.000535 0.0021113 0.0014053 0 -0.015555 0 0.0012506 0 0.00054275 0 -0.3365
0.44922 -0.026101 0.020119 0.05078 0.012077 -0.017791 -0.010586 0.040581 0.042587 0.0092523 0.020374 0.057651 -1.3499 0.0076226 -0.0032546 0.00011665 0.00087945 0.017371 -0.00035182 0.00038526 0.0020019 0.0011577 0 -0.015282 0 0.0012264 0 0.00081093 0 -0.44838
0.45313 -0.028327 0.0050288 -0.00058457 0.0074525 0.0066747 -0.016003 0.017308 0.013831 0.03215 0.017496 0.02903 -1.3203 0.0066035 -0.0010395 -0.0022309 0.007031 0.016287 0.0014296 0.00046248 0.00086192 0.0035997 0 -0.015127 0 0.0016 0 0.0012632 0 -0.3005
0.45703 -0.01587 -0.016215 -0.059063 -0.00068929 0.026617 -0.013471 -0.015151 -0.024858 0.032259 0.0035347 -0.019334 -1.2796 0.0039968 0.0017742 -0.0031493 0.0099709 0.016257 0.0045181 0.0018175 -0.00053601 0.0057958 0 -0.015182 0 0.0021661 0 0.0013344 0 0.057093
0.46094 0.0020685 -0.031374 -0.089721 -0.0096211 0.028481 -0.0057864 -0.039306 -0.050062 0.0080563 -0.015752 -0.060418 -1.2205 0.0014496 0.0020225 -0.0015088 0.0071018 0.017998 0.006796 0.0049717 -0.0011074 0.0048462 0 -0.015408 0 0.0026624 0 0.00076981 0 0.43748
0.46484 0.013035 -0.032139 -0.07329 -0.016985 0.010426 0.0022317 -0.04262 -0.046308 -0.024761 -0.032518 -0.071211 -1.1487 0.00088672 -0.0016458 0.0017155 -0.00018336 0.021792 0.0062973 0.0080613 -0.00057927 0.00079544 0 -0.015691 0 0.0029093 0 -4.27e-05 0 0.63463
0.46875 0.0091719 -0.019435 -0.02072 -0.021549 -0.017632 0.0048739 -0.025094 -0.017359 -0.045295 -0.039334 -0.047208 -1.0816 0.0027522 -0.0068593 0.0043089 -0.006927 0.026996 0.003029 0.0085896 0.00010228 -0.0031674 0 -0.015919 0 0.002859 0 -0.00037875 0 0.55858
0.47266 -0.0078324 -0.002587 0.032392 -0.02316 -0.040452 -0.0018653 0.00048145 0.015358 -0.042812 -0.032192 -0.0053273 -1.0366 0.0055293 -0.009049 0.0045745 -0.0083304 0.031876 -0.00069443 0.0059265 -0.00044392 -0.0034811 0 -0.01601 0 0.0025718 0 0.00013699 0 0.29419
0.47656 -0.027779 0.0069246 0.049356 -0.022378 -0.045863 -0.016627 0.016015 0.027132 -0.023558 -0.013665 0.026918 -1.0178 0.0071097 -0.0054724 0.0025132 -0.0037546 0.034244 -0.0019716 0.0020491 -0.0026989 0.00056153 0 -0.0159 0 0.0021658 0 0.0011332 0 0.041911
0.48047 -0.038304 0.0029012 0.017848 -0.020088 -0.030852 -0.031369 0.0092701 0.0075061 -0.0043894 0.0063663 0.029056 -1.0135 0.0066971 0.0019336 -0.0003573 0.0026598 0.032808 0.00027233 -0.00020125 -0.0055927 0.006059 0 -0.01556 0 0.0017674 0 0.001792 0 -0.018969
0.48438 -0.032573 -0.011738 -0.041281 -0.01713 -0.003002 -0.035466 -0.017799 -0.031561 0.00094554 0.015102 0.00065653 -1.0048 0.0053374 0.0078152 -0.0021721 0.0055173 0.028322 0.0043255 0.00036063 -0.007226 0.0088612 0 -0.015047 0 0.0014615 0 0.0015754 0 0.14871
0.48828 -0.013555 -0.027001 -0.088446 -0.013985 0.023166 -0.023673 -0.048983 -0.063154 -0.0081996 0.0052251 -0.038627 -0.9802 0.0045467 0.0079408 -0.0019104 0.0027583 0.023431 0.0071007 0.0023711 -0.0063975 0.0069096 0 -0.014536 0 0.0012582 0 0.00068633 0 0.41586
0.49219 0.0077321 -0.032261 -0.092477 -0.010727 0.033585 -0.0016506 -0.063045 -0.063643 -0.020401 -0.018393 -0.061824 -0.94223 0.004497 0.0029238 0.00011093 -0.0028355 0.02096 0.006677 0.0034077 -0.0035788 0.0017026 0 -0.014246 0 0.0011066 0 -0.00015981 0 0.57487
0.49609 0.018958 -0.022961 -0.050937 -0.0073972 0.022549 0.016629 -0.047429 -0.029162 -0.022412 -0.039949 -0.051955 -0.90289 0.003755 -0.0023817 0.0025448 -0.0065156 0.021744 0.0037062 0.0023361 -0.00044533 -0.0031381 0 -0.014308 0 0.00096338 0 -0.00040077 0 0.48053
0.5 0.01406 -0.0035177 0.0099232 -0.0044574 -0.0033237 0.018806 -0.0078105 0.021017 -0.0099138 -0.042741 -0.012951 -0.87199 0.00099817 -0.0032984 0.0038091 -0.0059986 0.023786 0.00053041 0.00027133 0.0015867 -0.0046967 0 -0.014655 0 0.00086616 0 -7.3377e-05 0 0.15161
0.50391 -0.0029676 0.01528 0.053798 -0.0026928 -0.028246 0.0038267 0.033623 0.056577 0.0094787 -0.021405 0.032625 -0.84973 -0.0030097 0.00056776 0.0029633 -0.003224 0.023732 -0.00098023 -0.0006607 0.002425 -0.0025746 0 -0.015057 0 0.00093208 0 0.00035638 0 -0.23395
0.50781 -0.020484 0.022766 0.057412 -0.0023781 -0.036557 -0.016728 0.05148 0.055712 0.02257 0.013049 0.057637 -0.82941 -0.005401 0.005326 0.00028012 -0.0018999 0.019744 -0.0007701 0.00051987 0.0029702 0.0014566 0 -0.015281 0 0.0012589 0 0.00054089 0 -0.44989
0.51172 -0.026402 0.01495 0.023021 -0.0024457 -0.022618 -0.027099 0.034066 0.019381 0.020725 0.039925 0.047549 -0.80608 -0.0035574 0.0067249 -0.0028309 -0.0034508 0.013446 -2.0113e-05 0.0026192 0.0037926 0.0051296 0 -0.015248 0 0.001802 0 0.00058485 0 -0.36964
0.51563 -0.015761 -0.0027748 -0.025536 -0.00079234 0.0054272 -0.01891 -0.0076831 -0.02892 0.0059999 0.042814 0.0098535 -0.7818 0.0021918 0.004117 -0.0046489 -0.0055193 0.0091116 0.00045133 0.0032791 0.0042526 0.0070514 0 -0.015065 0 0.0023488 0 0.00084459 0 -0.055393
0.51953 0.006096 -0.018532 -0.058312 0.0040253 0.030865 0.0032307 -0.046273 -0.057767 -0.01083 0.02075 -0.030498 -0.7622 0.0081796 0.0007198 -0.0043072 -0.0045624 0.010403 0.00097809 0.0010679 0.0030874 0.0069548 0 -0.014907 0 0.0026407 0 0.0014537 0 0.2746
0.52344 0.026854 -0.020985 -0.056062 0.011014 0.039213 0.025913 -0.055472 -0.047712 -0.018237 -0.011316 -0.047174 -0.74825 0.010021 0.00017083 -0.0024675 9.3532e-05 0.017192 0.002248 -0.0031846 -3.9449e-05 0.0052822 0 -0.014862 0 0.0025637 0 0.0021103 0 0.38527
0.52734 0.035028 -0.0064331 -0.0198 0.016811 0.027301 0.036798 -0.027899 -0.0039687 -0.011784 -0.032576 -0.029747 -0.7327 0.0061514 0.0029353 -0.0008554 0.0049545 0.02513 0.0039893 -0.0068922 -0.0036636 0.0028982 0 -0.014882 0 0.0022466 0 0.0023591 0 0.18111
0.53125 0.02727 0.018424 0.030589 0.018184 0.0048143 0.032384 0.019974 0.046456 0.003579 -0.029471 0.0095174 -0.70565 -0.00080292 0.0060424 -0.00087679 0.0053871 0.028567 0.0048391 -0.007593 -0.0054544 0.0010492 0 -0.014856 0 0.0019746 0 0.0020597 0 -0.22819
0.53516 0.010416 0.04011 0.067436 0.01514 -0.012186 0.018718 0.059099 0.071961 0.017901 -0.0032168 0.044437 -0.66456 -0.0060735 0.0061744 -0.0024076 0.00020931 0.024626 0.0037708 -0.004716 -0.004312 0.001037 0 -0.014736 0 0.0019775 0 0.0015383 0 -0.60287
0.53906 -0.0030811 0.046515 0.070803 0.011708 -0.011228 0.0061419 0.067514 0.057335 0.023805 0.032145 0.053487 -0.61838 -0.0064821 0.0028824 -0.0038461 -0.0066649 0.015216 0.0015853 3.3438e-05 -0.0016338 0.0033592 0 -0.014591 0 0.0022657 0 0.0012582 0 -0.74003
0.54297 -0.0033433 0.034616 0.040521 0.013023 0.0091477 0.0027689 0.044635 0.014672 0.021745 0.058649 0.035058 -0.5808 -0.0026858 -0.0011725 -0.0034859 -0.0093839 0.0054356 0.00062697 0.003852 -0.00031556 0.0069598 0 -0.014541 0 0.0026442 0 0.0013592 0 -0.61371
0.54688 0.010499 0.012688 -0.0028014 0.020705 0.038402 0.010636 0.010496 -0.023939 0.019217 0.064353 0.0081516 -0.55801 0.0018156 -0.0029109 -0.001059 -0.005395 -0.00028179 0.002604 0.0046867 -0.0021655 0.00956 0 -0.014657 0 0.0028881 0 0.0015457 0 -0.38497
0.55078 0.029831 -0.0047735 -0.030009 0.030508 0.059776 0.025431 -0.0089689 -0.028173 0.024372 0.049051 -0.0022061 -0.54222 0.003778 -0.001593 0.0019282 0.0020888 -0.0010697 0.0065103 0.0024901 -0.0060983 0.0091961 0 -0.014907 0 0.0029228 0 0.0014321 0 -0.2742
0.55469 0.04223 -0.0063706 -0.022433 0.034817 0.059917 0.03877 4.06e-05 0.0086244 0.038543 0.023474 0.01584 -0.51736 0.002599 0.00097183 0.003399 0.0067951 0.00064461 0.0088929 -0.00092146 -0.0089701 0.005807 0 -0.015195 0 0.002859 0 0.0009723 0 -0.39118
0.55859 0.039493 0.0086893 0.014844 0.028505 0.037387 0.042018 0.030181 0.063042 0.053374 0.002866 0.051516 -0.47217 0.00011349 0.0025799 0.0023884 0.0049121 0.002065 0.0066227 -0.0032566 -0.0084868 0.0013979 0 -0.015434 0 0.0028647 0 0.00052397 0 -0.6511
0.5625 0.022787 0.030017 0.055643 0.013503 0.0048357 0.030838 0.058559 0.096432 0.055432 -0.0018159 0.07878 -0.40896 -0.001582 0.0026669 -0.00028229 -0.0015626 0.0028373 -0.00017504 -0.0033769 -0.0055076 -0.001531 0 -0.015579 0 0.0029969 0 0.00048625 0 -0.83809
0.56641 0.001794 0.04292 0.07059 -0.0019065 -0.0178 0.0087296 0.062589 0.081624 0.035941 0.0095152 0.075013 -0.34076 -0.0020102 0.0022224 -0.0028769 -0.0066608 0.0052144 -0.0077842 -0.0019608 -0.003418 -0.0019699 0 -0.015605 0 0.0031428 0 0.00089465 0 -0.76583
0.57031 -0.011399 0.038195 0.047923 -0.0088248 -0.016235 -0.013204 0.035366 0.022918 -0.0010762 0.025807 0.037302 -0.28009 -0.0022462 0.0020688 -0.0042682 -0.005763 0.011475 -0.011667 -0.00069154 -0.0049384 -0.0010204 0 -0.01548 0 0.0031209 0 0.0013882 0 -0.41485
0.57422 -0.0096584 0.018238 0.0019966 -0.0040931 0.0073553 -0.021766 -0.0093004 -0.045281 -0.038758 0.031951 -0.015144 -0.2299 -0.0033118 0.0016906 -0.0046902 0.00040358 0.020968 -0.0099948 -0.00064453 -0.0092896 -0.00062351 0 -0.015186 0 0.0028496 0 0.0015678 0 0.050213
0.57813 0.0050716 -0.0045973 -0.03691 0.007732 0.03441 -0.010189 -0.045177 -0.080868 -0.056784 0.019466 -0.053443 -0.18402 -0.0048539 -3.4512e-05 -0.005121 0.0065745 0.029549 -0.0048701 -0.0012856 -0.012531 -0.001666 0 -0.014779 0 0.0024369 0 0.001367 0 0.38694
0.58203 0.023181 -0.016214 -0.043908 0.018181 0.042849 0.016045 -0.049888 -0.062037 -0.04448 -0.0063465 -0.057015 -0.13471 -0.005426 -0.0031225 -0.0060369 0.0076513 0.032146 -0.00026329 -0.0010524 -0.010999 -0.0033081 0 -0.014405 0 0.0021136 0 0.0010661 0 0.42345
0.58594 0.033289 -0.0099892 -0.01633 0.021229 0.024322 0.041145 -0.019088 -0.0014063 -0.0084649 -0.028559 -0.025054 -0.078579 -0.0039699 -0.0058562 -0.0068212 0.0029961 0.026529 0.0013137 0.00092869 -0.0047697 -0.0041206 0 -0.014228 0 0.0020619 0 0.00096729 0 0.15045
0.58984 0.029049 0.0091023 0.025587 0.017156 -0.0078287 0.048624 0.030276 0.063072 0.031072 -0.02971 0.024688 -0.015753 -0.00093606 -0.0061103 -0.0063704 -0.0033659 0.015264 0.0003806 0.0036121 0.0021627 -0.0037815 0 -0.014302 0 0.0022758 0 0.0010899 0 -0.28813
0.59375 0.012913 0.027986 0.053622 0.011218 -0.027752 0.032454 0.069836 0.093321 0.053285 -0.0046092 0.067164 0.054714 0.0020366 -0.0033301 -0.0042371 -0.0064805 0.0042445 -0.00087231 0.0046335 0.0053041 -0.0035171 0 -0.014508 0 0.0025653 0 0.001193 0 -0.68137
0.59766 -0.0053182 0.034114 0.050741 0.0086881 -0.017611 0.0018112 0.076939 0.074736 0.049683 0.034426 0.083369 0.1357 0.003478 0.0008763 -0.0011687 -0.0045674 -0.0011431 -0.0012156 0.0024181 0.0035903 -0.0047717 0 -0.01463 0 0.0026983 0 0.001066 0 -0.8545
0.60156 -0.014376 0.023529 0.021429 0.010534 0.016796 -0.024348 0.048472 0.022954 0.028019 0.064311 0.068536 0.22675 0.0031356 0.0041197 0.0014404 3.9507e-05 0.00067549 -0.0015456 -0.0021085 0.00014559 -0.0074619 0 -0.01453 0 0.0025704 0 0.00075363 0 -0.74026
0.60547 -0.0084767 0.0032387 -0.012648 0.013045 0.04897 -0.029484 0.0025498 -0.028803 0.0048349 0.065794 0.032458 0.31853 0.0018338 0.0051478 0.0026063 0.0034901 0.0070548 -0.0035066 -0.0059788 -0.00086573 -0.0096894 0 -0.014285 0 0.0022685 0 0.00048598 0 -0.39942
0.60938 0.0088624 -0.01345 -0.027586 0.011393 0.052102 -0.010272 -0.033142 -0.051548 -0.0070051 0.0361 -0.0065849 0.39542 0.00050567 0.0044421 0.0023552 0.0037898 0.013659 -0.0071602 -0.0066418 0.0016937 -0.0093688 0 -0.014147 0 0.0019866 0 0.00042072 0 0.0082737
0.61328 0.026721 -0.015579 -0.012759 0.0040712 0.020974 0.021153 -0.038836 -0.036933 -0.0061281 -0.0088949 -0.030801 0.44694 -0.00052313 0.0031717 0.0014547 0.001893 0.017726 -0.010274 -0.0042511 0.0048632 -0.0062539 0 -0.014344 0 0.0018645 0 0.00050368 0 0.29316
0.61719 0.03355 -0.001666 0.022443 -0.0052883 -0.022666 0.044857 -0.014575 0.0007266 -0.00065158 -0.044243 -0.031087 0.47881 -0.0013762 0.0019045 0.00070389 -1.1975e-05 0.01948 -0.010156 -0.001558 0.004571 -0.0023252 0 -0.01489 0 0.0018883 0 0.0005936 0 0.32506
0.62109 0.024713 0.019227 0.054398 -0.010158 -0.046162 0.045665 0.021132 0.03569 0.0005851 -0.050884 -0.011107 0.51231 -0.0019843 0.00050787 0.00046497 -0.00087309 0.020819 -0.0063302 -0.0013422 -0.00019521 -3.4969e-05 0 -0.015554 0 0.0019313 0 0.00068017 0 0.10451
0.625 0.0057915 0.033238 0.060215 -0.0058568 -0.030924 0.022689 0.044431 0.046903 -0.0044154 -0.026576 0.014936 0.57022 -0.0018087 -0.00090409 0.00067387 -0.0013668 0.022734 -0.0013783 -0.003716 -0.0061153 -4.0794e-05 0 -0.016024 0 0.0018907 0 0.0009126 0 -0.22925
0.62891 -0.010874 0.030709 0.033141 0.0065532 0.013328 -0.010031 0.041728 0.02952 -0.010273 0.013483 0.030474 0.66009 -0.000277 -0.001422 0.0010415 -0.0024122 0.023925 0.0010639 -0.0059181 -0.0084914 -0.00065799 0 -0.016136 0 0.0017919 0 0.0013803 0 -0.4733
0.63281 -0.014413 0.012659 -0.011406 0.020132 0.05581 -0.032207 0.017359 -0.0035919 -0.0098872 0.046138 0.026713 0.76904 0.0025509 -0.0001423 0.0011543 -0.0035372 0.021929 -0.00054657 -0.0049283 -0.0056589 0.00033576 0 -0.015954 0 0.0017576 0 0.001896 0 -0.48436
0.63672 -0.0029087 -0.0096779 -0.044318 0.026166 0.067184 -0.030055 -0.011005 -0.030182 -0.00051236 0.053909 0.008516 0.87459 0.0058061 0.0024608 0.00056824 -0.0030742 0.015768 -0.0042364 -0.00049494 -0.0006108 0.0032244 0 -0.015682 0 0.0018703 0 0.0020669 0 -0.2728
0.64063 0.015132 -0.022203 -0.041926 0.020027 0.040002 -0.0052631 -0.024962 -0.031971 0.014663 0.034841 -0.0085433 0.96214 0.0082958 0.0043097 -0.00085559 -8.7054e-05 0.0076633 -0.0061691 0.0043553 0.0017839 0.0056572 0 -0.015469 0 0.0020624 0 0.0016416 0 0.0018889
0.64453 0.026523 -0.017455 -0.0036182 0.0047399 -0.007286 0.025667 -0.017044 -0.0059334 0.029426 0.0029567 -0.0090069 1.034 0.0091578 0.0033093 -0.0025051 0.004062 0.0020474 -0.0039571 0.0059358 -0.00063427 0.0045934 0 -0.015313 0 0.0021517 0 0.00080321 0 0.13995
0.64844 0.022412 0.00018452 0.045173 -0.010638 -0.044069 0.041698 0.0057089 0.03286 0.038133 -0.02094 0.010586 1.1036 0.0081385 -0.00059453 -0.0030386 0.006402 0.0024481 0.0012545 0.0032596 -0.0052742 -0.00075498 0 -0.015125 0 0.0020021 0 8.8806e-05 0 0.043975
0.65234 0.0042552 0.017337 0.068829 -0.017161 -0.04811 0.030832 0.027275 0.059269 0.037001 -0.022736 0.037347 1.1815 0.0054692 -0.0049846 -0.0012547 0.0049475 0.0087963 0.0057062 -0.0010172 -0.0072247 -0.0076798 0 -0.014872 0 0.0016631 0 -2.7872e-05 0 -0.20449
0.65625 -0.017351 0.020733 0.046662 -0.012471 -0.019071 -0.0018893 0.032708 0.053226 0.023825 -0.0043727 0.049357 1.2666 0.0017449 -0.0068249 0.0026779 0.00079002 0.017509 0.0060901 -0.0029733 -0.0038372 -0.011709 0 -0.014646 0 0.0013469 0 0.00048279 0 -0.39205
0.66016 -0.029938 0.0063454 -0.010607 -0.0026701 0.022429 -0.037463 0.016519 0.013159 -0.0011909 0.017289 0.030698 1.3489 -0.0019931 -0.0049877 0.0067967 -0.0024713 0.024382 0.0021477 -0.00089262 0.002849 -0.0099675 0 -0.014585 0 0.0012524 0 0.0012103 0 -0.31704
0.66406 -0.027321 -0.01781 -0.066254 0.0021902 0.048173 -0.055202 -0.014691 -0.041278 -0.032921 0.022031 -0.015811 1.4206 -0.004292 -0.0011093 0.0084641 -0.001696 0.027837 -0.003271 0.0033974 0.0080279 -0.0033813 0 -0.014729 0 0.001393 0 0.0016706 0 0.065488
0.66797 -0.013153 -0.037132 -0.082492 -0.004162 0.039614 -0.045997 -0.045896 -0.0801 -0.060301 0.00090478 -0.067649 1.482 -0.0038796 0.001989 0.0063863 0.0030166 0.029682 -0.0065426 0.0064574 0.0084585 0.0040609 0 -0.014949 0 0.0015897 0 0.0016777 0 0.59597
0.67188 0.0020252 -0.040282 -0.047643 -0.019241 -0.00064664 -0.017708 -0.061436 -0.081408 -0.070382 -0.036299 -0.095385 1.5399 -0.00066055 0.0027527 0.001836 0.0082719 0.032678 -0.0059798 0.0064558 0.0051261 0.0082671 0 -0.015037 0 0.0016376 0 0.0013919 0 0.99604
0.67578 0.0077094 -0.026649 0.014407 -0.033586 -0.049624 0.010524 -0.05329 -0.045564 -0.056641 -0.066637 -0.081604 1.6001 0.0037449 0.0019345 -0.0021634 0.010171 0.03715 -0.0028277 0.0045711 0.0019293 0.0077602 0 -0.014873 0 0.0014865 0 0.0010664 0 1.0381
0.67969 -0.00038124 -0.0065137 0.059937 -0.037986 -0.077246 0.020714 -0.025875 0.0045374 -0.025373 -0.069435 -0.033344 1.6626 0.006707 0.0014568 -0.0031728 0.0074999 0.03989 -2.3272e-05 0.0033737 0.0019096 0.004121 0 -0.014543 0 0.0012688 0 0.00080207 0 0.69307
0.68359 -0.018356 0.005844 0.055509 -0.030417 -0.065296 0.0067442 0.0055567 0.037716 0.0063102 -0.04093 0.021109 1.724 0.0063096 0.0024627 -0.0012064 0.0025404 0.036709 7.9155e-05 0.0039659 0.0046855 0.00017068 0 -0.014287 0 0.0011635 0 0.00055965 0 0.16097
0.6875 -0.036907 0.0013191 0.0012544 -0.017313 -0.020497 -0.023066 0.02298 0.034159 0.021084 0.0023292 0.049811 1.7824 0.0027929 0.0044855 0.0015286 -0.0010984 0.026652 -0.0027352 0.0047954 0.0072939 -0.0023101 0 -0.014337 0 0.0012441 0 0.00035757 0 -0.24187
0.69141 -0.04665 -0.018428 -0.068896 -0.0084561 0.027932 -0.052042 0.016165 -0.0023507 0.013078 0.033907 0.03767 1.8392 -0.001567 0.0062672 0.0027582 -0.0015673 0.014165 -0.0066601 0.0032956 0.0072505 -0.003464 0 -0.014751 0 0.0014591 0 0.00036621 0 -0.27356
0.69531 -0.04311 -0.042138 -0.10992 -0.0098416 0.046526 -0.065129 -0.01075 -0.0475 -0.0088125 0.0345 -0.0042654 1.8966 -0.0041779 0.0070236 0.0021219 -4.0972e-05 0.0068914 -0.0093187 -0.0013288 0.0047061 -0.0044306 0 -0.015369 0 0.0017391 0 0.0007411 0 0.083688
0.69922 -0.029033 -0.055832 -0.095648 -0.020013 0.020377 -0.056708 -0.041591 -0.072646 -0.028879 0.0038685 -0.047419 1.9532 -0.0040696 0.0067406 0.0011636 0.00078713 0.010451 -0.0093974 -0.0069589 0.0018202 -0.0057473 0 -0.015892 0 0.0020786 0 0.0013665 0 0.61442
0.70313 -0.013013 -0.051203 -0.035889 -0.032019 -0.035568 -0.032592 -0.058599 -0.06349 -0.037164 -0.039921 -0.066094 2.0051 -0.0024343 0.0054565 0.0014531 -0.00061195 0.024171 -0.0073967 -0.010207 0.0003791 -0.0065841 0 -0.016058 0 0.0024847 0 0.0018324 0 1.0113
0.70703 -0.0048684 -0.030727 0.030088 -0.038629 -0.08571 -0.0061826 -0.054151 -0.029144 -0.036081 -0.072551 -0.054882 2.05 -0.0013743 0.0027518 0.002811 -0.0032549 0.041184 -0.0051267 -0.0092938 0.00024486 -0.0054144 0 -0.015798 0 0.0028585 0 0.0017501 0 1.0743
0.71094 -0.0098562 -0.0065288 0.059118 -0.03659 -0.097697 0.008691 -0.035364 0.0042951 -0.035872 -0.078151 -0.030412 2.0898 -0.0020245 -0.0016383 0.0034855 -0.0047357 0.052904 -0.0043677 -0.0054774 3.3527e-05 -0.0014829 0 -0.015301 0 0.0029919 0 0.0011376 0 0.83187
0.71484 -0.024946 0.0066195 0.032135 -0.027529 -0.064134 0.0048143 -0.018094 0.011591 -0.043545 -0.057356 -0.016661 2.1288 -0.0036923 -0.0066906 0.0021185 -0.0035595 0.054468 -0.0055898 -0.0018063 -0.0010341 0.0041571 0 -0.014931 0 0.0027519 0 0.00047634 0 0.50003
0.71875 -0.039976 0.00043284 -0.033182 -0.016138 -0.0068514 -0.01466 -0.014755 -0.01392 -0.055408 -0.024826 -0.025508 2.1688 -0.0046432 -0.0099614 -0.00054826 -0.00050826 0.047145 -0.0075795 -0.00047684 -0.0022499 0.0088905 0 -0.01501 0 0.0022912 0 0.00032797 0 0.31387
0.72266 -0.043825 -0.021104 -0.093274 -0.0076145 0.038474 -0.037713 -0.025163 -0.054664 -0.05967 0.00084033 -0.047667 2.2066 -0.0036769 -0.009129 -0.0020955 0.0021103 0.036342 -0.0082636 -0.0012201 -0.0023617 0.010006 0 -0.015576 0 0.0020209 0 0.00083368 0 0.3573
0.72656 -0.032056 -0.043468 -0.10661 -0.0055633 0.045598 -0.04995 -0.037288 -0.079775 -0.046501 0.0080407 -0.060675 2.2376 -0.0010661 -0.0040618 -0.00071208 0.0024691 0.027247 -0.0062098 -0.0019882 -0.0011166 0.0064806 0 -0.016289 0 0.0022777 0 0.0015663 0 0.51694
0.73047 -0.010676 -0.050601 -0.06118 -0.010428 0.01302 -0.042987 -0.037121 -0.066222 -0.016777 -0.0021431 -0.047154 2.261 0.0018081 0.0025675 0.0028827 0.00059846 0.021708 -0.0017475 -0.0010279 0.0004112 -8.7778e-05 0 -0.016605 0 0.0029528 0 0.0018951 0 0.58722
0.73438 0.0073209 -0.035816 0.01636 -0.018736 -0.037166 -0.019899 -0.019905 -0.016117 0.017438 -0.017932 -0.0088584 2.2814 0.0035577 0.0069423 0.0058706 -0.0019809 0.018423 0.003163 0.0016442 0.0010479 -0.0061709 0 -0.016151 0 0.0034753 0 0.001543 0 0.43816
0.73828 0.010769 -0.0070429 0.076928 -0.024241 -0.073803 0.0060511 0.0057739 0.042354 0.040376 -0.024833 0.033996 2.3043 0.0035734 0.0067702 0.0058311 -0.0037978 0.015565 0.0062728 0.0045023 0.00083899 -0.0083803 0 -0.015053 0 0.0032657 0 0.00082634 0 0.11514
0.74219 -0.001696 0.017911 0.081088 -0.021532 -0.074554 0.019295 0.023875 0.072435 0.041814 -0.015067 0.056806 2.33 0.0020145 0.0027467 0.0029386 -0.0046102 0.013139 0.0065854 0.0059174 0.00089436 -0.0056725 0 -0.01393 0 0.0023113 0 0.00036049 0 -0.19836
0.74609 -0.02055 0.023388 0.026105 -0.010347 -0.037717 0.011851 0.022174 0.053663 0.021998 0.0069013 0.046914 2.3521 -0.00059744 -0.0022805 -0.00027337 -0.0052271 0.013016 0.0048818 0.005261 0.0019063 -0.00010507 0 -0.013498 0 0.0013102 0 0.00050892 0 -0.31465
0.75 -0.032188 0.006763 -0.050897 0.0029989 0.01681 -0.011166 0.00074376 -0.003188 -0.0094898 0.026326 0.010661 2.3632 -0.0035642 -0.0055189 -0.0013464 -0.0063336 0.016871 0.0028378 0.0028979 0.0030787 0.0045943 0 -0.014047 0 0.001158 0 0.0010804 0 -0.16589
0.75391 -0.028583 -0.019887 -0.097134 0.0093718 0.057574 -0.034365 -0.027961 -0.062309 -0.038738 0.027268 -0.03222 2.362 -0.0059129 -0.0058986 -0.00013786 -0.0075385 0.024099 0.0015476 -0.00049285 0.0028409 0.0057505 0 -0.015204 0 0.0021559 0 0.0015352 0 0.16479
0.75781 -0.012607 -0.038617 -0.080155 0.0037017 0.058826 -0.041805 -0.046989 -0.086642 -0.053539 0.0037757 -0.061113 2.3557 -0.0065044 -0.0041287 0.0013113 -0.007524 0.031639 0.00076596 -0.0043212 0.00071485 0.0036825 0 -0.016205 0 0.003645 0 0.001487 0 0.50748
0.76172 0.0046319 -0.038242 -0.010912 -0.010526 0.017094 -0.027542 -0.045268 -0.062722 -0.04866 -0.034166 -0.064981 2.3548 -0.0046682 -0.0016575 0.0010584 -0.0051246 0.03589 -0.00050052 -0.0078743 -0.00174 0.0012168 0 -0.016457 0 0.0044615 0 0.0010335 0 0.70371
0.76563 0.011919 -0.021273 0.062817 -0.023494 -0.043425 -4.9884e-05 -0.024045 -0.0089663 -0.028726 -0.064921 -0.045636 2.3658 -0.00095 0.00026191 -0.00069884 -0.0004015 0.035152 -0.002696 -0.010034 -0.0021796 0.0010753 0 -0.015964 0 0.0038854 0 0.00063318 0 0.67557
0.76953 0.0052063 -0.00049092 0.088977 -0.026676 -0.083426 0.022755 0.0041011 0.038197 -0.0064724 -0.06823 -0.01447 2.3871 0.0028557 0.00084078 -0.0019408 0.0051169 0.030628 -0.0050169 -0.0096115 0.00014228 0.0033524 0 -0.015246 0 0.0022756 0 0.00067294 0 0.44481
0.77344 -0.010802 0.011237 0.047546 -0.019435 -0.074357 0.025092 0.022742 0.049825 0.0045533 -0.038968 0.013726 2.4116 0.0047143 -0.00024144 -0.0011728 0.0091579 0.025334 -0.0060213 -0.0062393 0.0033359 0.005379 0 -0.014859 0 0.0008139 0 0.0011325 0 0.11589
0.77734 -0.026746 0.0094919 -0.034822 -0.0087609 -0.020648 0.0041392 0.021225 0.023092 -0.00053061 0.007987 0.026954 2.4313 0.0037256 -0.0026136 0.0006903 0.0098905 0.021857 -0.0049557 -0.0010231 0.0044867 0.0042329 0 -0.014931 0 0.0005484 0 0.0016296 0 -0.16261
0.78125 -0.034456 -0.00081193 -0.10246 -0.0024562 0.040166 -0.0273 0.0010671 -0.019457 -0.013473 0.046066 0.020848 2.4408 0.000723 -0.0050105 0.0010049 0.0068973 0.020774 -0.0024769 0.0038097 0.0025231 -0.0003046 0 -0.015127 0 0.0015514 0 0.0017703 0 -0.25725
0.78516 -0.030588 -0.011225 -0.10878 -0.002234 0.063331 -0.048658 -0.02461 -0.047727 -0.018747 0.053773 0.00090173 2.4384 -0.0024177 -0.0057572 -0.0018576 0.0014522 0.02081 -2.3389e-05 0.006155 -0.00052675 -0.0051152 0 -0.01504 0 0.0029095 0 0.0014744 0 -0.1215
0.78906 -0.016945 -0.016217 -0.048419 -0.0032438 0.031298 -0.045243 -0.038704 -0.044841 -0.006864 0.028774 -0.019703 2.426 -0.0041236 -0.0039852 -0.006433 -0.0040416 0.020411 0.001549 0.0052647 -0.0013437 -0.0061926 0 -0.014626 0 0.0035296 0 0.0010087 0 0.15783
0.79297 0.0011038 -0.015158 0.038824 -0.00018885 -0.030745 -0.018439 -0.030708 -0.016301 0.015646 -0.010547 -0.027105 2.4093 -0.0039532 -0.00058667 -0.0090129 -0.0072378 0.019273 0.0026771 0.0020602 0.0013806 -0.0020817 0 -0.014281 0 0.0030363 0 0.00074271 0 0.38931
0.79688 0.016604 -0.0098843 0.095217 0.0064139 -0.072934 0.014948 -0.0038529 0.016891 0.029647 -0.037482 -0.015484 2.3969 -0.0023541 0.0022144 -0.006872 -0.0070844 0.018524 0.0043726 -0.0016177 0.0053588 0.0047959 0 -0.014474 0 0.0019916 0 0.00086051 0 0.39069
0.80078 0.023269 -0.001886 0.084702 0.010492 -0.059957 0.034142 0.026148 0.033951 0.01942 -0.035034 0.008328 2.3956 9.6998e-05 0.0025914 -0.00090181 -0.0043689 0.019455 0.0067755 -0.0041673 0.0065495 0.010161 0 -0.015287 0 0.0013081 0 0.0012564 0 0.1236
0.80469 0.018299 0.0077206 0.01756 0.0071965 -4.6367e-05 0.028653 0.040635 0.027051 -0.011726 -0.0071368 0.028544 2.4056 0.0029902 0.00065667 0.004916 -0.0011246 0.021959 0.0085345 -0.004973 0.0028617 0.011399 0 -0.016272 0 0.0014351 0 0.0016495 0 -0.25547
0.80859 0.0047182 0.016381 -0.056981 -0.00078736 0.060711 0.0050175 0.030035 0.0037493 -0.040917 0.024716 0.030843 2.4192 0.0056342 -0.0016999 0.0068411 0.00079035 0.024156 0.0078683 -0.004385 -0.0037158 0.0093841 0 -0.016762 0 0.0020494 0 0.0017863 0 -0.48736
0.8125 -0.0091318 0.019952 -0.085145 -0.0044641 0.074895 -0.018739 0.00040115 -0.019993 -0.042893 0.037033 0.012489 2.4261 0.0066328 -0.0026077 0.0044913 0.00093175 0.023696 0.0044777 -0.0031858 -0.0086045 0.0070696 0 -0.016371 0 0.002463 0 0.0015798 0 -0.39567
0.81641 -0.014134 0.015764 -0.046178 0.0029963 0.031419 -0.02642 -0.030153 -0.029925 -0.011421 0.021101 -0.015194 2.422 0.00444 -0.001928 0.00090469 0.00035302 0.019744 0.00042795 -0.0020359 -0.008441 0.0064102 0 -0.015284 0 0.0023035 0 0.0011317 0 -0.029606
0.82031 -0.0067124 0.006228 0.033107 0.018534 -0.03625 -0.014529 -0.042881 -0.020637 0.03368 -0.010838 -0.03388 2.4117 -0.0011714 -0.0011791 -0.00042504 0.00046862 0.01396 -0.0011411 -0.001222 -0.00379 0.0066733 0 -0.014118 0 0.0018265 0 0.00067387 0 0.35262
0.82422 0.0079408 -0.0014091 0.097061 0.030371 -0.07707 0.0070083 -0.030029 0.0028429 0.061053 -0.034355 -0.029938 2.405 -0.0080284 -0.0017605 0.0012889 0.0016978 0.0095001 0.0013634 -0.00072068 0.0015503 0.0056906 0 -0.013509 0 0.0016195 0 0.00047405 0 0.45962
0.82813 0.01916 -0.00032158 0.10019 0.028069 -0.061579 0.023643 0.00098809 0.028373 0.05233 -0.030327 -0.0029883 2.4068 -0.01225 -0.0033223 0.0036849 0.0031122 0.0087286 0.0063042 -0.0004045 0.0038101 0.0025878 0 -0.013728 0 0.0020306 0 0.00072273 0 0.17633
0.83203 0.018936 0.0097036 0.039063 0.012574 -0.0019282 0.026794 0.033102 0.042899 0.016145 0.0011677 0.033685 2.4126 -0.010707 -0.0040164 0.0037926 0.0033972 0.011477 0.0097641 -0.00021521 0.0020667 -0.00093955 0 -0.014583 0 0.0028644 0 0.0014195 0 -0.34768
0.83594 0.0086296 0.02109 -0.04507 -0.0034497 0.060613 0.018334 0.050423 0.039105 -0.019871 0.040373 0.060435 2.4142 -0.0035097 -0.0024277 0.0010116 0.0021888 0.015311 0.0085974 -0.00021064 -0.001665 -0.002197 0 -0.01559 0 0.0035817 0 0.0023207 0 -0.79589
0.83984 -0.0015844 0.024296 -0.094743 -0.0061106 0.087336 0.0071111 0.047024 0.019616 -0.03153 0.061152 0.061834 2.4089 0.0055858 0.00079864 -0.0023126 0.00047207 0.017556 0.0031009 -0.0004869 -0.0046651 -0.00032948 0 -0.016267 0 0.0037631 0 0.0030201 0 -0.89628
0.84375 -0.0006717 0.01616 -0.075532 0.0074773 0.067016 0.0019191 0.028627 -0.0038883 -0.015554 0.048851 0.035255 2.4038 0.011501 0.0033796 -0.0031647 -0.00036191 0.017324 -0.003028 -0.0010557 -0.0057088 0.0025342 0 -0.016363 0 0.003408 0 0.0031644 0 -0.59742
0.84766 0.014069 0.0034204 0.0010454 0.026365 0.017937 0.0065901 0.0073967 -0.017046 0.011676 0.010447 -0.0064711 2.4099 0.011301 0.0035437 -0.00073101 0.00013231 0.015813 -0.0055517 -0.0017855 -0.005378 0.0031443 0 -0.015941 0 0.0028521 0 0.0026808 0 -0.094898
0.85156 0.034153 -0.0021631 0.08614 0.035222 -0.028905 0.019317 -0.0057407 -0.011451 0.030624 -0.029819 -0.040148 2.4306 0.0061802 0.0017872 0.002848 0.0010568 0.014721 -0.0030516 -0.0024535 -0.0047555 0.00027473 0 -0.015313 0 0.0024557 0 0.0018475 0 0.29695
0.85547 0.04597 0.0066117 0.12662 0.027779 -0.049303 0.034484 -0.0063601 0.010024 0.034342 -0.046153 -0.043977 2.4582 0.00041178 0.00044352 0.004451 0.0011446 0.014379 0.0020075 -0.0028414 -0.0042207 -0.0039486 0 -0.014858 0 0.002364 0 0.0011243 0 0.33555
0.85938 0.041054 0.026068 0.099328 0.012236 -0.03571 0.044866 0.0029271 0.035154 0.030341 -0.027663 -0.010992 2.4814 -0.0019181 0.0014268 0.0027367 0.00012365 0.013391 0.0053774 -0.002766 -0.003526 -0.0059227 0 -0.014822 0 0.0024958 0 0.00084603 0 -0.014036
0.86328 0.022502 0.043918 0.024126 0.0038369 0.0033482 0.044161 0.015698 0.050411 0.029631 0.015117 0.043907 2.4972 0.0001422 0.0043259 -0.00083148 -0.00094387 0.010186 0.0044928 -0.0020408 -0.0026564 -0.0039162 0 -0.015185 0 0.0026789 0 0.0010045 0 -0.56736
0.86719 0.0027014 0.048318 -0.051139 0.01131 0.048722 0.030522 0.025975 0.049433 0.035145 0.057311 0.089896 2.5142 0.0040032 0.0066988 -0.0034499 -0.00074613 0.0049988 0.00041442 -0.00051182 -0.0021286 0.0002844 0 -0.015699 0 0.0027691 0 0.0012913 0 -1.0275
0.87109 -0.0055535 0.036478 -0.081793 0.029216 0.077699 0.0096357 0.031002 0.035968 0.040218 0.075273 0.098236 2.5437 0.0058496 0.00629 -0.0033869 0.0008392 0.00034688 -0.0032633 0.0017234 -0.0022331 0.0029716 0 -0.016072 0 0.0026875 0 0.0013722 0 -1.148
0.875 0.0023556 0.016351 -0.052958 0.042768 0.073477 -0.0063476 0.031467 0.019806 0.036609 0.060576 0.061848 2.5865 0.0037476 0.0030829 -0.0011511 0.002442 -0.00059315 -0.0034582 0.0040521 -0.0021837 0.0018184 0 -0.016148 0 0.0024303 0 0.0011691 0 -0.86846
0.87891 0.020596 0.00073561 0.013962 0.040566 0.035913 -0.0058498 0.029681 0.0095671 0.022815 0.024095 0.0022478 2.6298 -0.00089848 -0.00067885 0.0013725 0.0024224 0.0035676 1.4378e-05 0.0053981 -0.00046114 -0.0021791 0 -0.015948 0 0.002093 0 0.00091666 0 -0.35192
0.88281 0.037696 -0.0012247 0.076635 0.024084 -0.013693 0.012963 0.027281 0.0079498 0.005017 -0.011554 -0.043155 2.6588 -0.0045898 -0.0024259 0.0026919 0.00045901 0.011197 0.00457 0.0047974 0.0036402 -0.0057621 0 -0.015561 0 0.001864 0 0.00094459 0 0.10098
0.88672 0.044241 0.010892 0.097969 0.0060928 -0.041869 0.03873 0.024143 0.012161 -0.0084226 -0.025932 -0.04611 2.6717 -0.0045789 -0.0013537 0.0026717 -0.0020847 0.018592 0.0071086 0.0021968 0.008756 -0.0062717 0 -0.015034 0 0.0019228 0 0.0013696 0 0.22284
0.89063 0.038124 0.029741 0.067335 5.4787e-05 -0.02482 0.053953 0.019251 0.017705 -0.012209 -0.012431 -0.0071258 2.6839 -0.0010173 0.0010922 0.0020747 -0.0034295 0.022279 0.006329 -0.0012215 0.011997 -0.0036277 0 -0.0144 0 0.002286 0 0.0019655 0 -0.058983
0.89453 0.024712 0.045321 0.005468 0.0098576 0.031728 0.048428 0.012734 0.021687 -0.0048302 0.019051 0.045351 2.7155 0.0032624 0.0025361 0.0015168 -0.0030719 0.020865 0.0032909 -0.0036585 0.011129 0.00012026 0 -0.013813 0 0.0027498 0 0.002329 0 -0.57304
0.89844 0.012918 0.050425 -0.048699 0.028036 0.092161 0.02802 0.0071704 0.023472 0.013105 0.049441 0.076089 2.7741 0.0050818 0.0015131 0.0010206 -0.0022292 0.015299 0.00013272 -0.0039368 0.0065229 0.0028104 0 -0.013598 0 0.0030245 0 0.0022042 0 -1.009
0.90234 0.010095 0.043698 -0.061306 0.042809 0.11425 0.010444 0.0066842 0.023667 0.038556 0.062805 0.06867 2.8485 0.0034389 -0.0016135 0.0004263 -0.0025822 0.0078025 -0.0016363 -0.0023704 0.00099809 0.0036664 0 -0.014055 0 0.0029718 0 0.001686 0 -1.1178
0.90625 0.018352 0.029657 -0.023686 0.047154 0.080366 0.010648 0.014147 0.023503 0.063762 0.055735 0.036141 2.9196 0.00017106 -0.0050894 -0.00010287 -0.0045472 0.00060308 -0.001843 -0.00046572 -0.0023936 0.0031362 0 -0.015137 0 0.0027211 0 0.0011269 0 -0.87501
0.91016 0.033656 0.016287 0.042273 0.042578 0.012195 0.028123 0.028603 0.025107 0.07693 0.037986 0.0091031 2.9776 -0.0017508 -0.0069596 -0.00023178 -0.006796 -0.0046897 -0.001147 0.00034369 -0.0027154 0.0017923 0 -0.01631 0 0.0025378 0 0.00083426 0 -0.49279
0.91406 0.047873 0.01118 0.09702 0.035763 -0.043714 0.047409 0.04507 0.031136 0.069173 0.02438 0.01124 3.029 -0.00083469 -0.0061518 -7.5048e-05 -0.0075286 -0.0071256 -0.00022408 -0.00018171 -0.0015462 -0.00024004 0 -0.016841 0 0.0025596 0 0.00083369 0 -0.26843
0.91797 0.052996 0.017563 0.10718 0.032214 -0.04921 0.051562 0.056996 0.042495 0.043357 0.023942 0.041447 3.0883 0.0016528 -0.0029697 -0.00039639 -0.0062639 -0.0063729 0.00051059 -0.0011245 -0.0011975 -0.0028151 0 -0.016347 0 0.0026661 0 0.00091026 0 -0.37516
0.92188 0.045699 0.032111 0.065992 0.03253 -0.0012148 0.036744 0.059496 0.055448 0.015477 0.034042 0.075622 3.1629 0.0028716 0.0010966 -0.0018982 -0.0043807 -0.0028221 0.0006803 -0.0015195 -0.0025082 -0.0051339 0 -0.015162 0 0.0026251 0 0.000879 0 -0.74158
0.92578 0.029693 0.04629 -0.0024923 0.033477 0.067709 0.015136 0.051129 0.061477 0.0041108 0.043495 0.085506 3.2466 0.0010598 0.0041611 -0.0042276 -0.0038305 0.0024243 -0.0001032 -0.0013903 -0.0042617 -0.0060044 0 -0.014142 0 0.0023713 0 0.00081262 0 -1.1021
0.92969 0.014013 0.051161 -0.058221 0.031721 0.11351 0.0040308 0.033687 0.051974 0.015105 0.041876 0.059553 3.3279 -0.0026941 0.0050494 -0.0058799 -0.0052195 0.0079359 -0.0017969 -0.0016286 -0.0046198 -0.0049042 0 -0.014005 0 0.0021196 0 0.00098901 0 -1.1795
0.93359 0.0076902 0.042993 -0.06966 0.026504 0.11004 0.011211 0.011314 0.025595 0.035423 0.027669 0.010779 3.403 -0.0052277 0.0040893 -0.0054187 -0.0070868 0.01252 -0.0035073 -0.0028151 -0.0030544 -0.0026726 0 -0.014748 0 0.002171 0 0.0015893 0 -0.87217
0.9375 0.013945 0.025911 -0.032551 0.019557 0.062999 0.02934 -0.0097481 -0.0074611 0.043579 0.0091266 -0.032632 3.4797 -0.0040812 0.002874 -0.0030166 -0.0071032 0.015491 -0.0038562 -0.0042255 -0.00088788 -0.00093649 0 -0.015642 0 0.002587 0 0.0024326 0 -0.32404
0.94141 0.02783 0.0094379 0.028443 0.013313 0.0020949 0.043283 -0.021477 -0.029096 0.028921 -0.0023265 -0.045914 3.5691 0.00014259 0.0029229 -0.00072224 -0.0041365 0.016486 -0.0021161 -0.0041883 -7.267e-07 -0.00073558 0 -0.015841 0 0.0030673 0 0.0030259 0 0.16251
0.94531 0.039192 0.0024 0.075448 0.0094762 -0.0393 0.042744 -0.016467 -0.024204 0.0024554 -0.00050488 -0.022581 3.6742 0.0040335 0.0042191 -0.00087062 0.00065119 0.015232 0.0008967 -0.0016396 -0.0010338 -0.0017182 0 -0.015087 0 0.003184 0 0.0029288 0 0.30927
0.94922 0.039164 0.0072997 0.080111 0.008813 -0.042225 0.029095 0.0070752 0.0080421 -0.011744 0.011812 0.022932 3.7869 0.0042022 0.0050185 -0.0038551 0.0046135 0.01178 0.0032268 0.002557 -0.0028124 -0.0026961 0 -0.013891 0 0.0027702 0 0.0021307 0 0.029133
0.95313 0.025861 0.018931 0.039683 0.011406 -0.0092339 0.01193 0.040866 0.051006 0.001971 0.025927 0.064669 3.8968 0.00028663 0.0033961 -0.0073381 0.0055958 0.0070931 0.0033548 0.0059005 -0.0034655 -0.0028981 0 -0.013081 0 0.0020947 0 0.0011066 0 -0.51753
0.95703 0.0055303 0.027956 -0.022303 0.016417 0.039414 0.00032204 0.067635 0.079155 0.035482 0.033601 0.079788 4.0013 -0.0045649 -0.0006791 -0.0079065 0.0034148 0.0032291 0.001547 0.0060914 -0.0021013 -0.0025631 0 -0.013108 0 0.0016441 0 0.00048584 0 -1.0064
0.96094 -0.01147 0.026841 -0.070313 0.021536 0.076115 -0.0029542 0.069875 0.073781 0.062038 0.031451 0.060243 4.107 -0.0063011 -0.0047315 -0.0039928 -0.00025022 0.0025101 -0.00039294 0.0028928 0.00052022 -0.0023235 0 -0.013732 0 0.0017093 0 0.00060587 0 -1.1279
0.96484 -0.017067 0.014356 -0.077571 0.023219 0.078829 -0.00069778 0.041854 0.035561 0.058018 0.020946 0.016097 4.2203 -0.0034734 -0.0055162 0.0024491 -0.0032488 0.0060428 -0.00085848 -0.0016121 0.0028169 -0.0022347 0 -0.014318 0 0.0021521 0 0.0013093 0 -0.76594
0.96875 -0.010179 -0.0038705 -0.041662 0.018405 0.042678 0.0028956 -0.0040913 -0.014975 0.022446 0.0057929 -0.030478 4.3393 0.0014385 -0.0018008 0.007165 -0.0043872 0.012819 -3.7107e-06 -0.0045979 0.0037937 -0.0016889 0 -0.014421 0 0.0025556 0 0.0021189 0 -0.074892
0.97266 0.0029853 -0.018718 0.013952 0.0068431 -0.01527 0.0050092 -0.04347 -0.050105 -0.022552 -0.010027 -0.057255 4.4541 0.0041138 0.004298 0.0069329 -0.003876 0.020329 0.00048098 -0.0045625 0.0036868 -0.00036018 0 -0.014126 0 0.0025931 0 0.0025993 0 0.59789
0.97656 0.0129 -0.022795 0.053949 -0.0078697 -0.063281 0.0042225 -0.055359 -0.052639 -0.050051 -0.022504 -0.05393 4.5575 0.0021233 0.0087847 0.002297 -0.0027476 0.026293 -0.00074442 -0.0022026 0.0033718 0.00099038 0 -0.013887 0 0.0022719 0 0.002595 0 0.91248
0.98047 0.012425 -0.01475 0.053113 -0.019806 -0.073406 2.061e-05 -0.037012 -0.026777 -0.048931 -0.027783 -0.027555 4.6519 -0.0029289 0.008901 -0.0026707 -0.001952 0.030008 -0.0030236 0.00044565 0.0032887 0.001003 0 -0.014075 0 0.0018587 0 0.0022049 0 0.74449
0.98438 0.00089096 -0.00035901 0.012822 -0.024133 -0.040719 -0.0064674 -0.0059419 0.0054294 -0.029463 -0.023937 0.0020751 4.7478 -0.0067105 0.0051768 -0.0035412 -0.0018235 0.03212 -0.0041279 0.0016687 0.0030085 -0.00080028 0 -0.014662 0 0.0016115 0 0.001614 0 0.266
0.98828 -0.015744 0.010415 -0.039445 -0.020181 0.011071 -0.01193 0.012969 0.019674 -0.011053 -0.013336 0.014837 4.8529 -0.0057717 0.00067663 0.0008849 -0.0020944 0.033142 -0.0025415 0.0011247 0.0018226 -0.0031445 0 -0.015291 0 0.0015982 0 0.00098943 0 -0.16541
0.99219 -0.028712 0.0091502 -0.068621 -0.011941 0.044402 -0.012931 0.0059963 0.0062392 -0.0048949 -0.0026045 0.0031174 4.9648 -0.00037065 -0.0017191 0.0075084 -0.002217 0.032354 0.00064391 -0.00036119 -0.0003174 -0.0039305 0 -0.0156 0 0.0017372 0 0.00050033 0 -0.24588
0.99609 -0.031936 -0.005669 -0.056731 -0.0056075 0.034291 -0.0098249 -0.019454 -0.023774 -0.0071308 0.0012275 -0.02336 5.0743 0.0058074 -0.001452 0.011279 -0.0017247 0.028438 0.0023607 -0.0017492 -0.0025095 -0.0022881 0 -0.015482 0 0.0019469 0 0.00033724 0 0.068781
1 -0.025782 -0.027165 -0.015999 -0.005819 -0.013037 -0.0082583 -0.041263 -0.047209 -0.0068206 -0.0041663 -0.044394 5.1756 0.008647 -7.2815e-05 0.0090657 -0.00052783 0.021433 0.00046127 -0.0025343 -0.0035852 0.00029867 0 -0.015106 0 0.0022024 0 0.0006067 0 0.53957
1.0039 -0.016548 -0.04391 0.020165 -0.013111 -0.064337 -0.015073 -0.040444 -0.04622 0.00068805 -0.014716 -0.043726 5.2722 0.0067104 0.00071893 0.0019507 0.00092512 0.014121 -0.0038161 -0.0028105 -0.0031257 0.0011451 0 -0.014737 0 0.0024522 0 0.0011667 0 0.82581
1.0078 -0.011931 -0.047008 0.022446 -0.024031 -0.084058 -0.03114 -0.016482 -0.021623 0.0080737 -0.023758 -0.02131 5.3723 0.0019809 0.00062508 -0.0058096 0.0017761 0.011154 -0.0064395 -0.0028964 -0.0018382 -0.0010947 0 -0.014568 0 0.0025488 0 0.0016158 0 0.74167
1.0117 -0.015568 -0.03574 -0.01177 -0.033472 -0.060766 -0.048074 0.0117 0.0075215 0.0026837 -0.028136 0.005463 5.478 -0.0020718 0.00046693 -0.010161 0.0012707 0.016134 -0.0040983 -0.0030157 -0.0009243 -0.0049203 0 -0.014659 0 0.0023386 0 0.0015514 0 0.39608
1.0156 -0.024533 -0.017782 -0.056208 -0.03742 -0.014847 -0.053362 0.019861 0.017754 -0.021317 -0.030699 0.013277 5.5811 -0.0032437 0.0007389 -0.01015 -0.00057364 0.028717 0.0024423 -0.003237 -0.0010068 -0.0070868 0 -0.014955 0 0.0018561 0 0.00092886 0 0.10757
1.0195 -0.031633 -0.0038616 -0.075972 -0.034501 0.018146 -0.040538 -0.0030852 -0.0015987 -0.056172 -0.036375 -0.010046 5.6689 -0.0019199 0.00083208 -0.0081031 -0.0026783 0.044048 0.0084192 -0.003531 -0.0015905 -0.0054034 0 -0.015311 0 0.0013944 0 0.00018576 0 0.15507
1.0234 -0.030744 -0.00073667 -0.054463 -0.025925 0.014959 -0.015447 -0.045924 -0.040256 -0.084352 -0.045351 -0.054659 5.7376 -0.00018932 -0.00016968 -0.0071854 -0.0034068 0.055083 0.0088655 -0.0037977 -0.0015403 -0.00064689 0 -0.015528 0 0.0013085 0 -5.062e-05 0 0.55226
1.0273 -0.021184 -0.007481 -0.0058023 -0.014531 -0.018539 0.0075434 -0.081771 -0.073484 -0.08931 -0.05032 -0.092414 5.7967 0.00017677 -0.0021227 -0.0085924 -0.0016715 0.056334 0.0029127 -0.0039056 -0.00014772 0.0041605 0 -0.01544 0 0.001688 0 0.00052692 0 1.0181
1.0313 -0.0079581 -0.017273 0.036657 -0.0037637 -0.053436 0.016383 -0.085593 -0.078376 -0.065186 -0.041521 -0.094109 5.8619 -0.00087108 -0.0036082 -0.010706 0.0021467 0.04666 -0.0052618 -0.0038257 0.0021661 0.0063369 0 -0.015028 0 0.0022147 0 0.0016156 0 1.1706
1.0352 0.0019902 -0.022679 0.045992 0.0032233 -0.060857 0.0096967 -0.05057 -0.048551 -0.019851 -0.015896 -0.049609 5.9416 -0.0018376 -0.0033159 -0.010738 0.0062585 0.029621 -0.0097833 -0.0037499 0.0041342 0.0055241 0 -0.014468 0 0.0023885 0 0.002512 0 0.80426
1.0391 0.0044627 -0.020264 0.021143 0.0045944 -0.033664 -0.0042622 0.007204 0.0022064 0.029122 0.017781 0.022888 6.0297 -0.0010545 -0.0016027 -0.0072576 0.0085945 0.011557 -0.0078087 -0.0039753 0.0046702 0.0033642 0 -0.014042 0 0.0019566 0 0.0026615 0 0.050182
1.043 0.00023472 -0.011642 -0.014303 0.0008905 0.0092311 -0.015888 0.058134 0.048734 0.062569 0.04313 0.085839 6.1117 0.0019226 -0.00044015 -0.0014365 0.0082165 -0.0013071 -0.0015314 -0.0045635 0.0037471 0.0015141 0 -0.013961 0 0.0011618 0 0.0020787 0 -0.69572
1.0469 -0.0062358 -0.0012792 -0.031442 -0.0047125 0.03793 -0.021212 0.076301 0.06909 0.068223 0.047105 0.10491 6.1788 0.0058796 -0.0015899 0.0038922 0.005938 -0.0053051 0.0040829 -0.0051179 0.0023786 0.00015184 0 -0.014252 0 0.00056707 0 0.0012817 0 -1.0257
1.0508 -0.010009 0.0065761 -0.01748 -0.0077873 0.033705 -0.021618 0.053981 0.055791 0.046292 0.02911 0.070577 6.2351 0.0086885 -0.0047706 0.0063708 0.0036671 -0.0004367 0.0055228 -0.0050162 0.0017388 -0.0016353 0 -0.0148 0 0.00059566 0 0.00082508 0 -0.77926
1.0547 -0.008302 0.0097522 0.016698 -0.0053622 0.0019311 -0.018589 0.0053601 0.018079 0.0094052 0.0011751 0.0042058 6.2942 0.0087079 -0.0077191 0.0056336 0.0029711 0.010106 0.0030935 -0.0039637 0.0022011 -0.0042816 0 -0.015467 0 0.0011908 0 0.00086399 0 -0.13597
1.0586 -0.0012871 0.0084664 0.046621 0.0018484 -0.032683 -0.010694 -0.042128 -0.024339 -0.023923 -0.020562 -0.055766 6.3659 0.0059502 -0.0081842 0.0031673 0.0039647 0.021653 -0.00031742 -0.0023052 0.0031245 -0.0068514 0 -0.016139 0 0.0018855 0 0.0011215 0 0.50855
1.0625 0.00856 0.0048379 0.052588 0.0097127 -0.044019 0.0034557 -0.063465 -0.051473 -0.039414 -0.02614 -0.078051 6.4484 0.0022333 -0.005931 0.00095846 0.0053496 0.030166 -0.0023186 -0.00069124 0.0035362 -0.007788 0 -0.016672 0 0.0021993 0 0.0012311 0 0.79124
1.0664 0.017631 0.0020661 0.032543 0.013758 -0.022487 0.020255 -0.049584 -0.051865 -0.03446 -0.016396 -0.056572 6.5296 8.2249e-05 -0.0028196 0.00017887 0.005534 0.033678 -0.0027422 0.00060272 0.0030602 -0.0064172 0 -0.016849 0 0.0020021 0 0.0010887 0 0.58844
1.0703 0.022489 0.0030948 0.0017165 0.012886 0.019193 0.031166 -0.011144 -0.026674 -0.017486 0.00015222 -0.010674 6.5988 0.00096487 -0.00097385 0.00077272 0.0039373 0.032323 -0.0026615 0.0019347 0.00224 -0.0035607 0 -0.016499 0 0.0015485 0 0.00088432 0 0.057702
1.0742 0.021371 0.0088454 -0.01873 0.010573 0.055432 0.029437 0.029253 0.011912 0.00031255 0.014348 0.030948 6.6557 0.0040666 -0.00092794 0.0018631 0.001475 0.027248 -0.002343 0.0037372 0.0019739 -0.00069169 0 -0.015721 0 0.0012117 0 0.00083138 0 -0.49179
1.0781 0.01547 0.017092 -0.015405 0.012136 0.065192 0.017214 0.05124 0.046845 0.013928 0.021773 0.049711 6.7116 0.0066563 -0.0015275 0.002389 -0.00014354 0.019512 -0.00075576 0.0056817 0.0026045 0.0013149 0 -0.014948 0 0.0011934 0 0.00090754 0 -0.79925
1.082 0.0088741 0.023338 0.0096714 0.019974 0.045292 0.0051069 0.04826 0.064249 0.026422 0.02365 0.046159 6.7808 0.0060228 -0.0014547 0.0016114 0.0002327 0.010016 0.0027224 0.0065777 0.0035202 0.0024579 0 -0.014691 0 0.0014481 0 0.00087981 0 -0.79116
1.0859 0.0064264 0.023712 0.041095 0.030729 0.011102 0.0034533 0.029541 0.059673 0.042312 0.024249 0.034112 6.8704 0.001652 -0.00060714 -0.00048039 0.0022267 0.0003141 0.0064877 0.0053634 0.0036465 0.0028009 0 -0.0151 0 0.0018106 0 0.00057531 0 -0.58403
1.0898 0.010428 0.01794 0.059803 0.037105 -0.014863 0.013171 0.011975 0.039419 0.059197 0.027356 0.027085 6.9755 -0.0041007 0.00010115 -0.0028897 0.0041098 -0.0069059 0.0072754 0.0023183 0.0023841 0.0018191 0 -0.015761 0 0.0021403 0 0.00010767 0 -0.37228
1.0938 0.018638 0.0098582 0.054694 0.033318 -0.017869 0.025122 0.0081109 0.016185 0.066503 0.033645 0.02852 7.0828 -0.0075492 0.00010675 -0.0038453 0.0040475 -0.0087636 0.0031078 -0.00083407 0.00014279 -0.0010397 0 -0.01598 0 0.0023434 0 -0.00017498 0 -0.29105
1.0977 0.025539 0.004754 0.029406 0.019966 0.00080529 0.028782 0.01851 0.0015959 0.05376 0.039773 0.032211 7.179 -0.006356 2.4511e-05 -0.0018766 0.0015218 -0.00416 -0.0042038 -0.0022953 -0.001985 -0.0050833 0 -0.015393 0 0.0023259 0 2.874e-05 0 -0.34482
1.1016 0.026322 0.0055296 2.079e-05 0.0042785 0.026923 0.021862 0.032994 0.00013231 0.02144 0.039707 0.030091 7.2593 -0.00126 0.00090726 0.0027331 -0.0021537 0.0049678 -0.0098703 -0.0018446 -0.0030807 -0.0080255 0 -0.01435 0 0.0020087 0 0.00072668 0 -0.4346
1.1055 0.020564 0.010808 -0.015309 -0.0047031 0.044015 0.011754 0.038809 0.0079183 -0.015939 0.02842 0.01949 7.3299 0.0045181 0.0027705 0.0073954 -0.0046799 0.014574 -0.010025 -0.0010918 -0.0030052 -0.0074607 0 -0.013664 0 0.0014348 0 0.0016276 0 -0.44692
1.1094 0.012519 0.016424 -0.0083033 -0.0024772 0.043471 0.0078887 0.029385 0.016503 -0.038478 0.0064604 0.0043423 7.4042 0.00766 0.0041647 0.0085737 -0.0044211 0.021153 -0.0052501 -0.0019107 -0.0022782 -0.0030825 0 -0.01391 0 0.00083534 0 0.002345 0 -0.33462
1.1133 0.0076553 0.0188 0.014088 0.0078474 0.027671 0.012894 0.0080171 0.018603 -0.034978 -0.017937 -0.0088362 7.4938 0.0069702 0.0035005 0.0044935 -0.0016404 0.023892 -0.00025133 -0.0045039 -0.0014651 0.0025379 0 -0.014887 0 0.00052134 0 0.0026142 0 -0.13902
1.1172 0.0082533 0.017206 0.034879 0.017976 0.0059903 0.020932 -0.014886 0.012102 -0.010968 -0.032105 -0.015432 7.6013 0.003762 0.00085432 -0.0029201 0.0016362 0.024382 0.00028392 -0.0070784 -0.00071842 0.0056709 0 -0.015774 0 0.00064783 0 0.0023773 0 0.047725
1.1211 0.011703 0.013264 0.039046 0.020386 -0.011594 0.023847 -0.02811 0.00047746 0.015894 -0.026776 -0.014165 7.7189 0.00040705 -0.0017214 -0.0088623 0.0030621 0.02422 -0.0040964 -0.0075876 0.00013664 0.0043205 0 -0.015852 0 0.0010673 0 0.0017567 0 0.14195
1.125 0.012811 0.0086941 0.02343 0.013359 -0.018596 0.018231 -0.025339 -0.0096732 0.029154 -0.0033063 -0.0059227 7.8336 -0.0014847 -0.0019259 -0.0090582 0.0016372 0.022986 -0.0092956 -0.0058572 0.0011877 -0.00027436 0 -0.015139 0 0.0014405 0 0.0010104 0 0.10867
1.1289 0.008079 0.0037665 -0.0024929 0.0016037 -0.012899 0.0067563 -0.0077002 -0.012129 0.024848 0.025657 0.0073184 7.9365 -0.0017846 0.00061748 -0.0031581 -0.0016608 0.018783 -0.010581 -0.0038811 0.0022079 -0.0048557 0 -0.01433 0 0.001529 0 0.00048857 0 -0.032449
1.1328 -0.0016106 -0.0021511 -0.024598 -0.0075951 0.0034047 -0.0059135 0.017045 -0.0040851 0.012292 0.04357 0.022161 8.028 -0.0012564 0.0039137 0.00483 -0.0047169 0.011 -0.0069897 -0.0038484 0.0028496 -0.0068684 0 -0.014121 0 0.0013984 0 0.00051923 0 -0.22253
1.1367 -0.011865 -0.0089017 -0.033805 -0.0096423 0.023611 -0.016928 0.037656 0.012007 0.0047818 0.04046 0.033308 8.1159 -0.0006189 0.0053836 0.0096424 -0.0058531 0.002488 -0.0019903 -0.005833 0.0029835 -0.0061681 0 -0.014564 0 0.0013309 0 0.0012046 0 -0.38161
1.1406 -0.018193 -0.014764 -0.030192 -0.0055758 0.036799 -0.024808 0.04377 0.028428 0.0083148 0.01875 0.034858 8.2083 -0.00020733 0.004162 0.0088438 -0.0048654 -0.0014233 0.00017819 -0.0075701 0.0027636 -0.0043704 0 -0.015083 0 0.0015295 0 0.002266 0 -0.42474
1.1445 -0.019086 -0.017594 -0.020021 -0.00089296 0.0317 -0.027053 0.03026 0.034736 0.016977 -0.0096634 0.023309 8.3077 -0.00023852 0.0016735 0.0043925 -0.0027873 0.0033133 -0.0011527 -0.0066971 0.0023603 -0.0028808 0 -0.015119 0 0.0019082 0 0.0031339 0 -0.28523
1.1484 -0.016571 -0.016841 -0.010108 -0.0013912 0.0039452 -0.020814 -7.1407e-05 0.022752 0.017763 -0.032205 1.8064e-05 8.4108 -0.00097623 4.9567e-06 0.00044462 -0.00076489 0.016095 -0.0024172 -0.0032616 0.0017423 -0.0017676 0 -0.01474 0 0.0021852 0 0.0033051 0 0.051232
1.1523 -0.014313 -0.014454 -0.0047566 -0.0090561 -0.037974 -0.0073932 -0.03708 -0.0080134 0.00059561 -0.043182 -0.029017 8.5123 -0.0023903 -0.0001927 -0.00041666 0.00085945 0.031798 0.00043048 0.00012653 0.00084628 -0.00044817 0 -0.014586 0 0.0021834 0 0.00272 0 0.51763
1.1563 -0.015035 -0.01376 -0.0062695 -0.020814 -0.074178 0.0048637 -0.0675 -0.048004 -0.033621 -0.044968 -0.055893 8.6092 -0.0037442 -0.00012424 0.0010057 0.0024667 0.044381 0.0074024 0.00079881 -2.9771e-05 0.0009387 0 -0.015194 0 0.0020257 0 0.0018231 0 0.97078
1.1602 -0.01909 -0.017198 -0.015928 -0.030918 -0.084078 0.0048429 -0.080904 -0.080893 -0.072032 -0.043455 -0.073929 8.7005 -0.003844 -0.0012361 0.0021384 0.004293 0.050779 0.013742 -0.0012803 -0.00015438 0.0012936 0 -0.01636 0 0.002008 0 0.0012145 0 1.2459
1.1641 -0.024777 -0.024671 -0.032775 -0.03521 -0.060443 -0.011737 -0.07419 -0.091676 -0.096276 -0.04264 -0.079286 8.7853 -0.0019991 -0.0033336 0.0017221 0.005732 0.051737 0.013926 -0.0034413 0.001092 -0.00014959 0 -0.017212 0 0.0022679 0 0.001171 0 1.2398
1.168 -0.029789 -0.033613 -0.051474 -0.034134 -0.016691 -0.036431 -0.052279 -0.075113 -0.092578 -0.042548 -0.071078 8.8615 0.0011748 -0.0044688 0.0010305 0.005576 0.049314 0.0067731 -0.0030629 0.0034639 -0.0025004 0 -0.016961 0 0.0025934 0 0.001463 0 0.97348
1.1719 -0.032752 -0.040509 -0.063057 -0.032175 0.019412 -0.053226 -0.025145 -0.039195 -0.059919 -0.040819 -0.05124 8.9285 0.004024 -0.0028077 0.0019801 0.0030409 0.044055 -0.0031677 -0.00040034 0.0056943 -0.003583 0 -0.015652 0 0.0025986 0 0.0016327 0 0.58867
1.1758 -0.034062 -0.042869 -0.060191 -0.034054 0.023005 -0.05179 -0.0034337 -0.0012345 -0.01175 -0.03541 -0.024795 8.9903 0.0051035 0.0013632 0.0042954 -0.0013593 0.03501 -0.0093277 0.0014963 0.0062901 -0.0019312 0 -0.014193 0 0.0021265 0 0.0014649 0 0.27503
1.1797 -0.035638 -0.040687 -0.043564 -0.040629 -0.010939 -0.036988 0.0050209 0.021103 0.029981 -0.026288 0.00024375 9.0531 0.0042668 0.0055176 0.0050618 -0.0059238 0.022649 -0.0085709 -0.00012704 0.0046935 0.0015525 0 -0.013623 0 0.0014844 0 0.0011934 0 0.17206
1.1836 -0.039643 -0.036801 -0.023605 -0.048028 -0.063172 -0.025179 -0.003004 0.018421 0.045541 -0.015994 0.014565 9.1197 0.0025533 0.006861 0.0015589 -0.0088239 0.011402 -0.0034494 -0.0046834 0.0017409 0.0041129 0 -0.014267 0 0.0012432 0 0.0012378 0 0.30772
1.1875 -0.046784 -0.035757 -0.014828 -0.051092 -0.10214 -0.029971 -0.025513 -0.0068353 0.027012 -0.0096499 0.010816 9.1849 0.0010291 0.0046084 -0.0053533 -0.0092353 0.0084436 0.00061714 -0.0084513 -0.0010724 0.0035449 0 -0.015516 0 0.001745 0 0.0017323 0 0.60769
1.1914 -0.055287 -0.041205 -0.026196 -0.048518 -0.10476 -0.050405 -0.055548 -0.043087 -0.018548 -0.013874 -0.013061 9.2384 -0.0001863 0.00055305 -0.01102 -0.007631 0.018828 0.00040436 -0.0080734 -0.0028644 0.00022359 0 -0.016373 0 0.0027583 0 0.0023236 0 0.9581
1.1953 -0.061494 -0.052969 -0.054406 -0.045071 -0.071843 -0.072395 -0.082933 -0.076129 -0.073706 -0.033484 -0.052152 9.2735 -0.0016933 -0.0024446 -0.010747 -0.005097 0.040842 -0.00255 -0.0039927 -0.0039366 -0.003225 0 -0.016273 0 0.0036214 0 0.0024626 0 1.2696
1.1992 -0.062069 -0.065871 -0.084916 -0.04819 -0.027251 -0.081534 -0.098082 -0.095528 -0.11957 -0.0667 -0.095349 9.2945 -0.0036978 -0.0025986 -0.0042373 -0.0023835 0.065839 -0.0040327 -0.0003257 -0.0050582 -0.0043061 0 -0.015449 0 0.0037749 0 0.001929 0 1.5001
1.2031 -0.056483 -0.07209 -0.10005 -0.061019 -0.0014056 -0.074734 -0.096719 -0.097993 -0.14342 -0.10255 -0.12837 9.3141 -0.0053321 -0.0002018 0.0036528 0.00043307 0.083214 -0.0015899 -0.0010557 -0.0061996 -0.0027868 0 -0.014632 0 0.0032229 0 0.0010846 0 1.6341
1.207 -0.047931 -0.066424 -0.089177 -0.077642 -0.010548 -0.060223 -0.082513 -0.086994 -0.14155 -0.12431 -0.13843 9.3429 -0.0053045 0.0030167 0.0069091 0.0034479 0.086805 0.0030558 -0.0060874 -0.0061064 -0.00058918 0 -0.014418 0 0.0025107 0 0.00059321 0 1.6539
1.2109 -0.041793 -0.051006 -0.055491 -0.085479 -0.046398 -0.047667 -0.064953 -0.069659 -0.11767 -0.11883 -0.11971 9.3791 -0.0032929 0.0052649 0.0035728 0.0061862 0.077801 0.0058051 -0.010987 -0.0033576 0.00027408 0 -0.014873 0 0.002235 0 0.00084931 0 1.5393
1.2148 -0.042491 -0.035408 -0.016023 -0.074378 -0.083282 -0.03984 -0.053064 -0.052888 -0.079769 -0.085688 -0.077383 9.4099 -0.00056797 0.0056042 -0.002703 0.0074683 0.062299 0.0042597 -0.010799 0.0019597 -0.00042665 0 -0.015619 0 0.0025227 0 0.0016343 0 1.2964
1.2188 -0.050779 -0.030976 0.0056896 -0.046006 -0.097207 -0.034292 -0.049279 -0.040556 -0.037721 -0.039245 -0.027388 9.4215 0.00098277 0.0040423 -0.0062358 0.0061665 0.046197 5.016e-05 -0.0044779 0.0076119 -0.001232 0 -0.016216 0 0.0029428 0 0.0023119 0 0.98568
1.2227 -0.063235 -0.042888 -0.0078799 -0.015741 -0.082717 -0.031559 -0.04851 -0.03306 -0.0017236 -0.00095764 0.0099844 9.4094 0.00058398 0.001251 -0.0045914 0.0022777 0.032027 -0.0027661 0.0041036 0.010474 -0.00071902 0 -0.016456 0 0.0029245 0 0.0023762 0 0.71443
1.2266 -0.074163 -0.065849 -0.055965 -0.0042165 -0.055353 -0.038725 -0.043781 -0.029226 0.019337 0.012712 0.020155 9.3794 -0.00069983 -0.0016597 -0.00050141 -0.0026413 0.020114 -0.0015712 0.0093645 0.0088165 0.001065 0 -0.016384 0 0.0023012 0 0.0018563 0 0.59058
1.2305 -0.078709 -0.087097 -0.11545 -0.023474 -0.038561 -0.062306 -0.034196 -0.029119 0.019679 -0.0016612 0.0017828 9.3397 -0.0010819 -0.0034218 0.0012973 -0.0061857 0.012173 0.0024369 0.0084375 0.0037238 0.0028641 0 -0.016143 0 0.0014906 0 0.0012352 0 0.67076
1.2344 -0.075461 -0.094891 -0.15102 -0.067438 -0.045667 -0.097189 -0.028271 -0.035462 -0.0022914 -0.035271 -0.034005 9.2925 2.0039e-05 -0.0032242 -0.00098885 -0.0065536 0.013106 0.0055406 0.0029382 -0.0016054 0.0036554 0 -0.015832 0 0.001144 0 0.00099329 0 0.93989
1.2383 -0.067243 -0.086321 -0.13704 -0.114 -0.070756 -0.12476 -0.038695 -0.052117 -0.043921 -0.074236 -0.072394 9.2346 0.0012073 -0.0014346 -0.0044645 -0.0037051 0.028355 0.005075 -0.0030472 -0.0041433 0.0035627 0 -0.015482 0 0.0015745 0 0.0012116 0 1.3303
1.2422 -0.059744 -0.068765 -0.077963 -0.13805 -0.094698 -0.1255 -0.071449 -0.080139 -0.098305 -0.10658 -0.10447 9.1642 0.00036946 0.00032672 -0.0046972 0.00061749 0.058352 0.0017953 -0.0064414 -0.0030797 0.0033044 0 -0.015092 0 0.0024656 0 0.0015734 0 1.7546
1.2461 -0.058448 -0.054292 -0.010668 -0.12696 -0.10039 -0.096327 -0.11764 -0.11413 -0.15354 -0.12485 -0.12938 9.0853 -0.0031536 0.00021432 -0.00049104 0.0040193 0.094738 -0.0011272 -0.0069217 -0.00010392 0.0030003 0 -0.01467 0 0.0031168 0 0.0017131 0 2.1208
1.25 -0.065267 -0.051486 0.017659 -0.088255 -0.08472 -0.056342 -0.15546 -0.14207 -0.19275 -0.12563 -0.14771 9.0036 -0.0076399 -0.002301 0.0046266 0.0049124 0.12236 -0.00133 -0.00591 0.0020684 0.0019038 0 -0.014263 0 0.0030172 0 0.0015592 0 2.3316
1.2539 -0.076821 -0.060592 -0.016438 -0.044458 -0.058713 -0.03361 -0.16259 -0.15002 -0.19816 -0.10949 -0.15361 8.9175 -0.010268 -0.0056996 0.0057725 0.0033109 0.12702 0.00051915 -0.0045256 0.0015937 -0.000497 0 -0.013996 0 0.0022597 0 0.0013643 0 2.2938
1.2578 -0.085953 -0.074716 -0.091913 -0.018896 -0.037744 -0.043205 -0.13112 -0.12963 -0.16013 -0.082325 -0.1357 8.8161 -0.0094584 -0.0073311 0.0015643 0.00053256 0.10432 0.0016296 -0.0027826 -0.0015539 -0.0032814 0 -0.014056 0 0.00145 0 0.0014346 0 1.9641
1.2617 -0.086218 -0.085193 -0.15445 -0.021968 -0.0312 -0.075286 -0.074394 -0.084432 -0.086774 -0.054911 -0.088242 8.6877 -0.0060904 -0.0054105 -0.0044193 -0.0018056 0.063636 0.00014068 -0.00048285 -0.0059354 -0.0043993 0 -0.01458 0 0.0012 0 0.0018406 0 1.4097
1.2656 -0.07669 -0.086858 -0.15485 -0.046517 -0.039322 -0.10367 -0.020155 -0.030468 -0.0055363 -0.038065 -0.023176 8.5332 -0.002547 -0.00047875 -0.0070422 -0.0026928 0.023738 -0.0027501 0.0017273 -0.0096474 -0.0025321 0 -0.015462 0 0.0016365 0 0.0023737 0 0.82589
1.2695 -0.063367 -0.080092 -0.087009 -0.074442 -0.056941 -0.10732 0.005731 0.0098523 0.048207 -0.035499 0.030335 8.3694 -0.0006242 0.0049011 -0.0044682 -0.0019865 0.0023147 -0.0037517 0.0026409 -0.011178 0.0012539 0 -0.01629 0 0.0023298 0 0.0027585 0 0.46333
1.2734 -0.05538 -0.06942 0.0045885 -0.089182 -0.077882 -0.086299 -0.0057244 0.01839 0.050855 -0.040925 0.042572 8.218 -0.00034627 0.007947 0.00033823 -0.0001048 0.0058995 -0.00071376 0.0018292 -0.0098634 0.0039178 0 -0.016554 0 0.0026824 0 0.0028995 0 0.48901
1.2773 -0.058174 -0.060415 0.055589 -0.085388 -0.095501 -0.059325 -0.042851 -0.0090503 0.0054613 -0.043631 0.0049165 8.0875 -0.00064186 0.00746 0.0028244 0.0023663 0.026916 0.0049166 0.00035479 -0.0061022 0.0028751 0 -0.01604 0 0.0024344 0 0.002934 0 0.87128
1.2813 -0.068793 -0.056794 0.028781 -0.06987 -0.10142 -0.046692 -0.082518 -0.059492 -0.059928 -0.038957 -0.061417 7.9646 -0.00089 0.0042625 0.0013788 0.0047924 0.049919 0.0088369 -0.00019099 -0.0013609 -0.0016427 0 -0.015094 0 0.0018627 0 0.0030581 0 1.3833
1.2852 -0.077405 -0.058748 -0.058066 -0.054398 -0.088012 -0.053886 -0.10511 -0.10851 -0.11044 -0.034157 -0.11848 7.824 -0.0015481 0.00019393 -0.0014228 0.0064264 0.062622 0.007362 0.00056774 0.0022868 -0.006508 0 -0.014442 0 0.001521 0 0.003304 0 1.7397
1.2891 -0.074462 -0.062898 -0.1446 -0.046502 -0.055639 -0.069033 -0.10485 -0.13253 -0.12604 -0.042811 -0.13742 7.6478 -0.0032152 -0.0032474 -0.0019593 0.0065158 0.063667 0.00065309 0.0011945 0.0031941 -0.0080967 0 -0.014643 0 0.0017555 0 0.0034732 0 1.7768
1.293 -0.058184 -0.064051 -0.17092 -0.045136 -0.018201 -0.074303 -0.089461 -0.12129 -0.11095 -0.071176 -0.11698 7.4373 -0.0053017 -0.0055015 0.0003507 0.004727 0.061357 -0.0071294 -0.00018007 0.0012354 -0.0051436 0 -0.015608 0 0.0024055 0 0.0032907 0 1.5442
1.2969 -0.036402 -0.058301 -0.11908 -0.043781 0.0017312 -0.060423 -0.071462 -0.083118 -0.084955 -0.10829 -0.080125 7.2094 -0.0060023 -0.0066179 0.0023742 0.0015748 0.064544 -0.010945 -0.0037908 -0.001937 0.00033748 0 -0.016614 0 0.002931 0 0.0026539 0 1.2411
1.3008 -0.021139 -0.045904 -0.023553 -0.03761 -0.011525 -0.033003 -0.058747 -0.039578 -0.065488 -0.12993 -0.053097 6.9811 -0.0039088 -0.0067069 0.00071587 -0.0016459 0.073322 -0.0086766 -0.0076207 -0.0039163 0.0047004 0 -0.01686 0 0.0028499 0 0.0017728 0 1.0488
1.3047 -0.020108 -0.031831 0.054584 -0.028401 -0.051744 -0.0075929 -0.051105 -0.012393 -0.055593 -0.11517 -0.044864 6.7584 0.00025809 -0.0058511 -0.0043552 -0.0035692 0.077699 -0.0025156 -0.0089833 -0.0032225 0.0053627 0 -0.016106 0 0.0021259 0 0.0010798 0 0.99473
1.3086 -0.031613 -0.023006 0.069149 -0.023074 -0.090804 0.001128 -0.043554 -0.010581 -0.046219 -0.062993 -0.043785 6.5374 0.0036935 -0.0044285 -0.0087252 -0.0036408 0.065993 0.0030766 -0.0068435 -0.00033957 0.002401 0 -0.014846 0 0.001198 0 0.00096084 0 0.95298
1.3125 -0.046382 -0.023701 0.016894 -0.027247 -0.097492 -0.011667 -0.032146 -0.026034 -0.028262 0.0043888 -0.032198 6.3131 0.003618 -0.0032456 -0.008367 -0.0024426 0.036283 0.0049661 -0.0026638 0.0027442 -0.0019119 0 -0.013895 0 0.00064844 0 0.0014923 0 0.77325
1.3164 -0.054295 -0.032323 -0.064464 -0.039457 -0.062151 -0.038375 -0.017215 -0.040315 -0.0024127 0.054673 -0.0045954 6.0856 -0.00030955 -0.0030889 -0.003443 -0.0011468 0.00093629 0.0035008 0.00095771 0.0040926 -0.0048861 0 -0.013753 0 0.00078209 0 0.0023758 0 0.42747
1.3203 -0.05061 -0.042154 -0.1232 -0.05116 -0.006707 -0.063076 -0.0025499 -0.038022 0.021106 0.065319 0.026573 5.8566 -0.0055018 -0.0040078 0.0016582 -0.00054523 -0.0206 0.0016169 0.0024413 0.003166 -0.0050661 0 -0.014312 0 0.0014428 0 0.0031267 0 0.052154
1.3242 -0.037589 -0.04568 -0.12573 -0.052731 0.030176 -0.069987 0.0073466 -0.017654 0.030684 0.036015 0.041179 5.6232 -0.0084312 -0.0050491 0.0025218 -0.00049424 -0.015727 0.0019312 0.0021304 0.00092316 -0.0028352 0 -0.015094 0 0.0021831 0 0.0033898 0 -0.14534
1.3281 -0.021582 -0.039384 -0.074374 -0.040645 0.022603 -0.052463 0.0091121 0.0073287 0.02094 -0.013667 0.027562 5.3769 -0.0074093 -0.0048383 -0.001 -0.00024546 0.011757 0.004427 0.0013356 -0.0011857 3.6591e-05 0 -0.015715 0 0.0026218 0 0.0031532 0 -0.039182
1.332 -0.0087689 -0.025609 -0.0023634 -0.020031 -0.021845 -0.01779 0.00099141 0.017822 -0.0057905 -0.057588 -0.0090869 5.1121 -0.0037445 -0.0026385 -0.0047058 0.00068816 0.044459 0.0066207 0.00079567 -0.0022911 0.0014588 0 -0.016136 0 0.0026958 0 0.002704 0 0.32159
1.3359 -0.0024982 -0.01049 0.048309 -0.00073069 -0.06736 0.016102 -0.016567 0.0024883 -0.042385 -0.077166 -0.051228 4.8339 -0.00034461 0.00095236 -0.0042895 0.0019681 0.064349 0.0058568 0.00021259 -0.002359 0.00023795 0 -0.016493 0 0.0026214 0 0.0023664 0 0.74217
1.3398 -0.0027947 0.00013659 0.052213 0.0096616 -0.077234 0.031426 -0.039321 -0.033557 -0.079151 -0.068267 -0.080349 4.5578 0.00089626 0.0042745 0.00029681 0.002697 0.065187 0.0016198 -0.0008689 -0.0016923 -0.0030538 0 -0.016792 0 0.0026283 0 0.0022454 0 1.0006
1.3438 -0.0069425 0.0038712 0.0145 0.010149 -0.041428 0.022303 -0.058278 -0.070329 -0.10364 -0.039531 -0.085609 4.2978 0.00058471 0.00572 0.0046997 0.0022383 0.054385 -0.0040741 -0.0020856 -0.00043758 -0.0061665 0 -0.016828 0 0.0027086 0 0.0021866 0 0.96573
1.3477 -0.010427 0.0022515 -0.033996 0.0051659 0.017088 -0.0013109 -0.062088 -0.083924 -0.10176 -0.0056939 -0.065489 4.0556 0.00097209 0.0049146 0.0043954 0.00079304 0.043601 -0.0083518 -0.0024267 0.0013555 -0.0065098 0 -0.01643 0 0.0026016 0 0.0019732 0 0.64371
1.3516 -0.0086332 -0.00092178 -0.057358 -8.7522e-05 0.060919 -0.021228 -0.043213 -0.060456 -0.064113 0.019956 -0.025349 3.82 0.0036615 0.0030983 -0.0008528 -0.00079554 0.037232 -0.0096216 -0.0013638 0.0033483 -0.0031016 0 -0.015735 0 0.0020353 0 0.001566 0 0.14551
1.3555 0.00048547 -0.0018758 -0.037982 -0.0031981 0.065739 -0.02459 -0.0042978 -0.0050089 0.0048232 0.031382 0.024555 3.5767 0.0079819 0.0023424 -0.0066434 -0.0017738 0.029424 -0.0083632 0.00041649 0.0048304 0.0023601 0 -0.015159 0 0.0010282 0 0.0011545 0 -0.37931
1.3594 0.014197 0.0014183 0.012432 -0.0042128 0.035481 -0.012434 0.040594 0.059566 0.082767 0.031954 0.070053 3.3207 0.011423 0.004026 -0.0079857 -0.0020206 0.012098 -0.0061308 0.0016105 0.0051696 0.006469 0 -0.015047 0 -1.38e-05 0 0.00097779 0 -0.79677
1.3633 0.025594 0.0084632 0.061789 -0.0029032 -0.0041726 0.00354 0.072262 0.10379 0.13761 0.03137 0.096093 3.0584 0.011668 0.0075763 -0.0038281 -0.0019316 -0.013977 -0.0039328 0.0016238 0.0043307 0.0066686 0 -0.01534 0 -0.00052093 0 0.0010975 0 -1.016
1.3672 0.027815 0.01643 0.080173 0.0025682 -0.025962 0.012371 0.076935 0.10708 0.14468 0.037854 0.093191 2.7997 0.0084538 0.010466 0.0021772 -0.0018739 -0.036087 -0.0015456 0.0011419 0.0028465 0.0033424 0 -0.015613 0 -0.00016445 0 0.0013536 0 -1.0018
1.3711 0.019363 0.021463 0.05985 0.013568 -0.018485 0.012735 0.054191 0.069188 0.10189 0.050174 0.063615 2.5491 0.0037498 0.0097186 0.0051966 -0.0018409 -0.038351 0.0017367 0.0012632 0.0012316 -0.0004937 0 -0.015482 0 0.00086598 0 0.0015396 0 -0.78148
1.375 0.006187 0.020898 0.018488 0.027556 0.010073 0.011684 0.016881 0.010885 0.031435 0.056243 0.021425 2.3033 0.00025395 0.0040854 0.0035419 -0.0016365 -0.015246 0.0058234 0.0021449 -0.00050013 -0.0017848 0 -0.014984 0 0.0019559 0 0.0016035 0 -0.44104
1.3789 -0.001907 0.015273 -0.015622 0.037494 0.040869 0.015696 -0.016671 -0.037504 -0.033608 0.041551 -0.015317 2.0563 -0.00047289 -0.0046501 -0.00018282 -0.001278 0.022077 0.0093659 0.0027333 -0.002623 -2.5972e-05 0 -0.014565 0 0.0024969 0 0.0016548 0 -0.097529
1.3828 0.0016652 0.0084953 -0.023861 0.036056 0.057103 0.023639 -0.032756 -0.053418 -0.068319 0.0025391 -0.034889 1.8062 0.0012157 -0.012395 -0.0018651 -0.0010542 0.052765 0.010595 0.0019996 -0.0049941 0.0025653 0 -0.014654 0 0.002337 0 0.0017746 0 0.14552
1.3867 0.015103 0.0054267 -0.0075153 0.021906 0.052366 0.028502 -0.028346 -0.034818 -0.06757 -0.045826 -0.036833 1.5549 0.0037608 -0.015255 0.00027261 -0.0010985 0.06117 0.0086842 0.00037836 -0.0067063 0.0034497 0 -0.015247 0 0.0018822 0 0.0018603 0 0.2363
1.3906 0.029221 0.008282 0.017903 0.002483 0.031992 0.025295 -0.01037 4.8761e-05 -0.043778 -0.076347 -0.028129 1.3052 0.0057657 -0.012144 0.0042876 -0.00098044 0.047445 0.0044178 -0.00028236 -0.0066628 0.0023607 0 -0.015878 0 0.0017415 0 0.0017158 0 0.18249
1.3945 0.033987 0.014618 0.036707 -0.010037 0.0089071 0.016336 0.01001 0.026076 -0.01478 -0.067178 -0.015029 1.058 0.0068089 -0.0055233 0.0065068 8.4438e-05 0.025357 -0.00033647 0.0015314 -0.0046424 0.0014618 0 -0.01603 0 0.0021874 0 0.0013266 0 0.027826
1.3984 0.025574 0.018854 0.042639 -0.007339 -0.0035531 0.0083861 0.023946 0.02887 0.008206 -0.01817 0.0015895 0.81422 0.0071622 0.0003615 0.0047493 0.0024279 0.0098195 -0.003786 0.0052047 -0.0017721 0.002856 0 -0.015603 0 0.0028943 0 0.0010078 0 -0.17922
1.4023 0.0086576 0.016464 0.037849 0.0084115 0.00072085 0.0051731 0.028717 0.014041 0.024687 0.046878 0.023615 0.57729 0.0069361 0.0024399 -6.5977e-05 0.0052866 0.0051998 -0.0050258 0.0080567 0.00020572 0.0059898 0 -0.015013 0 0.0032069 0 0.0011911 0 -0.39919
1.4063 -0.0073378 0.0075989 0.026053 0.025451 0.016199 0.0037704 0.027436 0.0013322 0.040177 0.094479 0.049377 0.3507 0.0056639 0.00070875 -0.0049046 0.0071059 0.0042176 -0.004085 0.0074474 0.00029093 0.0077515 0 -0.014832 0 0.0027379 0 0.0019844 0 -0.59282
1.4102 -0.014719 -0.0028427 0.0089098 0.030607 0.028317 -0.001087 0.025421 0.0078283 0.05772 0.102 0.070568 0.1323 0.0028411 -0.0023102 -0.0068918 0.0067393 -0.0024173 -0.0015726 0.0030987 -0.0010584 0.0054206 0 -0.015296 0 0.0017713 0 0.0029348 0 -0.70774
1.4141 -0.011908 -0.0088186 -0.011127 0.018734 0.023285 -0.0096424 0.025425 0.032938 0.072168 0.069877 0.07585 -0.088232 -0.0010881 -0.0038975 -0.0049653 0.0045568 -0.014907 0.0015323 -0.0024844 -0.0025302 -0.00035958 0 -0.016091 0 0.0010802 0 0.0033084 0 -0.683
1.418 -0.0032196 -0.0075449 -0.026989 -0.0037096 -0.00087576 -0.015323 0.024734 0.056942 0.071251 0.01798 0.058126 -0.32309 -0.0043887 -0.0032178 -9.9708e-05 0.0023949 -0.022156 0.0039194 -0.0058775 -0.0032426 -0.0056736 0 -0.016604 0 0.0012702 0 0.0027157 0 -0.47626
1.4219 0.0048062 -0.0012673 -0.029454 -0.023535 -0.031057 -0.011316 0.016585 0.05494 0.043248 -0.028994 0.019435 -0.57492 -0.004969 -0.0015471 0.0054305 0.0022247 -0.010815 0.0042617 -0.0052273 -0.0033855 -0.0066873 0 -0.016394 0 0.0022123 0 0.0015254 0 -0.097507
1.4258 0.0073947 0.0047227 -0.015703 -0.03021 -0.047779 0.0010353 -0.0041169 0.016262 -0.012831 -0.055595 -0.029797 -0.83144 -0.0020286 -0.00077036 0.0090458 0.0045642 0.022012 0.0020083 -0.0013086 -0.003592 -0.003198 0 -0.015512 0 0.0030954 0 0.00063068 0 0.37473
1.4297 0.0034899 0.005914 0.0046487 -0.022631 -0.040188 0.011348 -0.034434 -0.045065 -0.081125 -0.060306 -0.075303 -1.0738 0.0029897 -0.0017033 0.0088977 0.0079482 0.063365 -0.0018952 0.0034443 -0.0038 0.0010594 0 -0.014437 0 0.0031006 0 0.00071228 0 0.80858
1.4336 -0.0046855 0.0011874 0.014371 -0.0086313 -0.015179 0.00895 -0.061819 -0.097077 -0.13257 -0.050819 -0.10352 -1.2933 0.0071733 -0.0036606 0.0048766 0.0099199 0.09145 -0.0052426 0.0067567 -0.0029733 0.0017732 0 -0.013734 0 0.0021304 0 0.001647 0 1.0625
1.4375 -0.013431 -0.0073782 0.0025089 0.0016136 0.0075603 -0.006728 -0.070307 -0.10972 -0.13896 -0.036238 -0.10451 -1.5022 0.0082307 -0.0053401 -0.00094228 0.0087647 0.090131 -0.0059678 0.0076174 -0.00016888 -0.0020103 0 -0.013701 0 0.00093854 0 0.0026232 0 1.0414
1.4414 -0.019571 -0.016627 -0.024593 0.0026708 0.011 -0.024642 -0.051407 -0.074313 -0.090502 -0.022278 -0.074776 -1.726 0.0062228 -0.0059194 -0.0051694 0.0046679 0.060019 -0.003738 0.0061797 0.0040705 -0.0070646 0 -0.014241 0 0.00051972 0 0.0028876 0 0.74392
1.4453 -0.021915 -0.024271 -0.04645 -0.0037796 -0.0061276 -0.031783 -0.011815 -0.0094755 -0.0054418 -0.010928 -0.020728 -1.9836 0.0034028 -0.0053587 -0.0052148 -0.00047451 0.017994 -0.00031222 0.0031704 0.0075677 -0.0090086 0 -0.014999 0 0.0012792 0 0.0024408 0 0.27726
1.4492 -0.021649 -0.029369 -0.044897 -0.012154 -0.029442 -0.025234 0.028788 0.050151 0.076703 -0.0023045 0.039532 -2.2701 0.002209 -0.0039465 -0.0012375 -0.0042953 -0.014082 0.0018375 -0.00040651 0.0080746 -0.0062895 0 -0.015603 0 0.0027113 0 0.0020177 0 -0.17322
1.4531 -0.021327 -0.031682 -0.020159 -0.018165 -0.041457 -0.015008 0.049352 0.074473 0.11617 0.0036876 0.080626 -2.5592 0.0031385 -0.0018975 0.003821 -0.0052926 -0.022867 0.0015623 -0.0033066 0.005272 -0.0014173 0 -0.015852 0 0.0038595 0 0.0023544 0 -0.41792
1.457 -0.022816 -0.031097 0.0080701 -0.021496 -0.035195 -0.014526 0.040412 0.054388 0.095488 0.0064345 0.081442 -2.8232 0.0044133 0.00047887 0.0064562 -0.0034839 -0.0098057 -6.8225e-05 -0.0043911 0.0013011 0.0015461 0 -0.015753 0 0.0041292 0 0.0034267 0 -0.35038
1.4609 -0.025482 -0.027717 0.016472 -0.024308 -0.017606 -0.027371 0.0089381 0.004472 0.028618 0.0042065 0.038097 -3.0538 0.0037691 0.0024108 0.0053399 -0.00022046 0.013148 -0.00085079 -0.0033887 -0.00085714 0.00071029 0 -0.015441 0 0.0037166 0 0.0044008 0 -0.0025917
1.4648 -0.026174 -0.022187 -0.0023587 -0.027771 -0.001493 -0.042729 -0.027846 -0.048044 -0.049043 -0.0052648 -0.031053 -3.268 0.00072007 0.0028429 0.0021728 0.0025356 0.033591 0.00047335 -0.001347 0.00014965 -0.0021947 0 -0.015074 0 0.0033013 0 0.0043708 0 0.46736
1.4688 -0.021405 -0.015558 -0.033487 -0.030143 0.0053049 -0.044041 -0.053981 -0.079484 -0.10222 -0.022534 -0.093717 -3.4934 -0.0028365 0.0012737 -0.00013703 0.0031151 0.046261 0.0030725 -2.3052e-05 0.0028972 -0.0037492 0 -0.014762 0 0.0033408 0 0.0032077 0 0.85267
1.4727 -0.010259 -0.0086401 -0.051763 -0.028002 0.0039562 -0.023387 -0.06255 -0.080751 -0.11377 -0.043483 -0.12115 -3.7477 -0.0042959 -0.0015558 -0.00026547 0.00096143 0.053026 0.0048491 -0.00048019 0.0043975 -0.0020311 0 -0.014564 0 0.0036593 0 0.0017218 0 0.99612
1.4766 0.0043122 -0.0015525 -0.041889 -0.019142 0.00034416 0.010998 -0.055264 -0.057887 -0.088475 -0.058582 -0.10348 -4.0284 -0.0027683 -0.0040108 0.00041713 -0.0029389 0.056943 0.0043847 -0.0021461 0.0026204 0.0019899 0 -0.014504 0 0.0037 0 0.00096871 0 0.85201
1.4805 0.017063 0.0059786 -0.0094732 -0.0043595 -0.0011994 0.040403 -0.037014 -0.024434 -0.043522 -0.056715 -0.052792 -4.3185 2.6098e-05 -0.0048607 -0.00054801 -0.0063741 0.056778 0.0021245 -0.0033315 -0.0018551 0.0058451 0 -0.014577 0 0.0031523 0 0.0013303 0 0.48191
1.4844 0.023885 0.013824 0.025276 0.013172 0.00033773 0.049486 -0.011884 0.007619 0.0044395 -0.032189 0.0069508 -4.6008 0.0012547 -0.0043592 -0.0039975 -0.0070665 0.047302 -0.0002491 -0.0028086 -0.0064031 0.0079668 0 -0.014732 0 0.0023085 0 0.0022129 0 0.00077857
1.4883 0.024515 0.021072 0.044373 0.029857 0.0053034 0.036956 0.016396 0.032514 0.046026 0.010024 0.054824 -4.869 -0.00050033 -0.0039891 -0.008028 -0.0041382 0.025101 -0.0014695 -0.00093279 -0.0085005 0.0086174 0 -0.014865 0 0.0017984 0 0.0026272 0 -0.48136
1.4922 0.022561 0.026637 0.044574 0.042958 0.01521 0.015338 0.042448 0.049835 0.077746 0.055463 0.082215 -5.1263 -0.0039825 -0.0049878 -0.0096114 0.0011242 -0.0056554 -0.0016255 0.00079206 -0.0075612 0.0087291 0 -0.014866 0 0.0019786 0 0.0021032 0 -0.88769
1.4961 0.022974 0.030414 0.036255 0.050598 0.030425 0.0013802 0.06021 0.061045 0.097599 0.087691 0.091872 -5.3782 -0.0063446 -0.0070152 -0.0074192 0.0059309 -0.033325 -0.0015351 0.0012226 -0.0050124 0.0083105 0 -0.014713 0 0.002593 0 0.0011004 0 -1.1726
1.5 0.02895 0.033843 0.032009 0.051688 0.046724 0.0052761 0.067188 0.067098 0.10337 0.097056 0.090551 -5.6266 -0.0054936 -0.0082788 -0.0031637 0.0077768 -0.04568 -0.0014472 0.0005835 -0.0028065 0.0063679 0 -0.014517 0 0.0030318 0 0.00055573 0 -1.3138
1.5039 0.040286 0.039139 0.036334 0.046996 0.056411 0.026053 0.067319 0.068435 0.094529 0.084779 0.082767 -5.8702 -0.0015999 -0.0070719 -0.00018774 0.0060877 -0.038438 -0.00068775 -2.043e-05 -0.001809 0.0024242 0 -0.01447 0 0.0029166 0 0.0010076 0 -1.3166
1.5078 0.053924 0.047626 0.044649 0.040658 0.055051 0.054494 0.068112 0.066004 0.074475 0.060479 0.070051 -6.1079 0.0033477 -0.0033254 -0.00061026 0.0024598 -0.018457 0.0012577 5.666e-05 -0.0013743 -0.0021862 0 -0.01468 0 0.0024249 0 0.0020971 0 -1.2238
1.5117 0.065902 0.058512 0.050225 0.039699 0.04757 0.079689 0.07366 0.061511 0.049915 0.036198 0.054185 -6.3409 0.0071934 0.001248 -0.0035793 -0.00067423 0.0012553 0.0034929 0.00035714 -0.00023941 -0.0049258 0 -0.015045 0 0.0020569 0 0.0028734 0 -1.1102
1.5156 0.073475 0.069247 0.051092 0.05021 0.046297 0.094416 0.080362 0.056694 0.028015 0.021418 0.039684 -6.5706 0.0088533 0.004503 -0.0060518 -0.0018398 0.010808 0.0039836 7.8752e-05 0.0021928 -0.0042016 0 -0.015297 0 0.0021172 0 0.0026032 0 -1.0529
1.5195 0.076468 0.077373 0.050945 0.072152 0.060835 0.097207 0.080569 0.052922 0.01417 0.021105 0.032691 -6.7949 0.0083273 0.0054276 -0.0052447 -0.0013287 0.0094492 0.0014938 -0.0007092 0.0052289 -0.00094286 0 -0.015222 0 0.0024535 0 0.0013679 0 -1.0975
1.5234 0.077405 0.082478 0.054955 0.097313 0.088563 0.091654 0.071576 0.051984 0.012072 0.035674 0.037566 -7.0067 0.0060709 0.0045633 -0.00065001 -0.00049941 0.003625 -0.0026633 -0.00092775 0.0072848 0.0020644 0 -0.014877 0 0.0026916 0 -2.7597e-05 0 -1.2467
1.5273 0.080278 0.086674 0.065684 0.11351 0.11538 0.084292 0.061183 0.057044 0.024682 0.061365 0.054601 -7.1985 0.002742 0.0031134 0.0057995 -0.00037673 -0.00073951 -0.0051366 0.00025113 0.0069211 0.0025538 0 -0.0146 0 0.0026734 0 -0.00069526 0 -1.4794
1.5313 0.088226 0.093011 0.082401 0.11305 0.12713 0.08184 0.063272 0.071839 0.053641 0.091336 0.080705 -7.3664 -0.00053226 0.0017907 0.011147 -0.00087049 -0.0045374 -0.0033268 0.0021382 0.0038174 0.0006195 0 -0.014748 0 0.0026038 0 -0.00028861 0 -1.7793
1.5352 0.10123 0.10288 0.1025 0.099185 0.1217 0.088266 0.086181 0.097597 0.096796 0.1185 0.11173 -7.5135 -0.0021756 0.00051835 0.013123 -0.0012083 -0.014504 0.0019643 0.0028758 -0.00087011 -0.0016871 0 -0.015377 0 0.0027533 0 0.00084701 0 -2.1398
1.5391 0.11544 0.1144 0.12209 0.084697 0.11032 0.10266 0.12412 0.12991 0.1463 0.13929 0.14376 -7.6477 -0.0010559 -0.00093968 0.011142 -0.00096027 -0.035753 0.0067148 0.0013335 -0.0050001 -0.0024847 0 -0.01613 0 0.0030714 0 0.0020106 0 -2.5402
1.543 0.1251 0.12326 0.13565 0.082946 0.10695 0.11931 0.15988 0.15887 0.18997 0.15502 0.17241 -7.7763 0.0023826 -0.0023176 0.006379 -0.00051806 -0.06466 0.0069268 -0.0013783 -0.0066206 -0.0017489 0 -0.01649 0 0.0031778 0 0.0026201 0 -2.9175
1.5469 0.12634 0.12567 0.13752 0.097942 0.11558 0.13052 0.17702 0.17372 0.21579 0.16854 0.19157 -7.9007 0.0060854 -0.0029723 0.0012041 -0.00054365 -0.088945 0.0021906 -0.0026039 -0.0052304 -0.00097377 0 -0.016183 0 0.0027881 0 0.0024816 0 -3.17
1.5508 0.12004 0.12136 0.12649 0.12139 0.12754 0.13104 0.17098 0.16907 0.21663 0.1783 0.19432 -8.0149 0.0079165 -0.0026405 -0.0018575 -0.0010261 -0.095598 -0.0037433 -0.00067654 -0.0022692 -0.0013506 0 -0.015407 0 0.0021183 0 0.0017679 0 -3.2022
1.5547 0.11157 0.11408 0.10978 0.13916 0.13063 0.12162 0.14997 0.14816 0.19239 0.17608 0.17627 -8.1087 0.0074945 -0.0019184 -0.001418 -0.001034 -0.080349 -0.006095 0.0031722 -0.00027304 -0.0024694 0 -0.014668 0 0.0017778 0 0.00084267 0 -2.9819
1.5586 0.10704 0.10905 0.10074 0.14191 0.1209 0.10902 0.12597 0.12056 0.14915 0.15255 0.13946 -8.173 0.0064386 -0.0018249 0.0018423 0.0004402 -0.050914 -0.003173 0.0056525 -0.001058 -0.0028702 0 -0.014383 0 0.0021781 0 7.9181e-05 0 -2.5662
1.5625 0.10876 0.10887 0.10878 0.13124 0.10544 0.10204 0.10536 0.096023 0.097168 0.1077 0.093578 -8.2057 0.0065387 -0.0027983 0.0054417 0.0032998 -0.021487 0.0022255 0.0044617 -0.0042265 -0.0017472 0 -0.014571 0 0.00303 0 -0.00028124 0 -2.0787
1.5664 0.11342 0.11126 0.1291 0.11671 0.094572 0.10537 0.0876 0.079648 0.049365 0.056702 0.053 -8.2117 0.0075788 -0.0041278 0.0067422 0.0060347 -0.0032823 0.0053751 0.00062648 -0.0073166 0.00010585 0 -0.014908 0 0.003496 0 -0.00023305 0 -1.6551
1.5703 0.11455 0.11065 0.14254 0.10686 0.091833 0.11535 0.071723 0.071396 0.019314 0.023849 0.031019 -8.2001 0.0072032 -0.0044444 0.0049105 0.0067563 0.0011891 0.0037478 -0.0022958 -0.0077026 0.0011574 0 -0.015057 0 0.0029426 0 -2.2005e-05 0 -1.395
1.5742 0.10754 0.10269 0.12929 0.10223 0.092 0.12109 0.062146 0.069229 0.017252 0.026678 0.034137 -8.179 0.0033197 -0.0028837 0.0015381 0.004781 -0.0036296 -0.0010517 -0.0015638 -0.0048026 0.00085659 0 -0.014963 0 0.0016087 0 2.4993e-07 0 -1.3397
1.5781 0.09347 0.088368 0.087124 0.096364 0.08829 0.1116 0.066434 0.071955 0.044467 0.062275 0.059167 -8.1534 -0.0031895 0.00010618 -0.0007763 0.0013688 -0.012459 -0.0051373 0.0020678 -0.00067248 0.00027611 0 -0.014856 0 0.00050982 0 -0.00035203 0 -1.4723
1.582 0.078905 0.074198 0.038347 0.083441 0.080442 0.084818 0.086688 0.07909 0.089686 0.10756 0.094284 -8.1255 -0.0083905 0.003004 -0.00071842 -0.0011144 -0.023225 -0.0059993 0.0050248 0.0016663 0.00086613 0 -0.014984 0 0.00058906 0 -0.00089569 0 -1.7229
1.5859 0.07187 0.068086 0.016687 0.065663 0.075141 0.052165 0.11366 0.088813 0.13178 0.13475 0.12371 -8.0961 -0.0084535 0.0042667 0.00069562 -0.00097994 -0.035631 -0.0044512 0.0043691 0.00080261 0.0025827 0 -0.015356 0 0.0018562 0 -0.0011583 0 -1.9833
1.5898 0.076768 0.073834 0.042104 0.053658 0.078872 0.033651 0.13092 0.097324 0.14965 0.13067 0.13454 -8.0638 -0.0033322 0.0033231 0.0013473 0.0015122 -0.047023 -0.0032141 0.00066256 -0.0018737 0.0034878 0 -0.015724 0 0.003314 0 -0.00074515 0 -2.1417
1.5938 0.091618 0.088454 0.10325 0.059131 0.091287 0.045216 0.127 0.10123 0.13452 0.10484 0.12321 -8.0218 0.0026602 0.00081979 0.00031661 0.0044239 -0.051347 -0.0038382 -0.0025913 -0.0034956 0.0015234 0 -0.015808 0 0.0037724 0 0.00027975 0 -2.1405
1.5977 0.10917 0.10423 0.16303 0.085351 0.10601 0.086347 0.10514 0.1008 0.096759 0.080643 0.098259 -7.9576 0.0043334 -0.0018973 -0.0011023 0.0056755 -0.043732 -0.0051653 -0.0023755 -0.0023984 -0.0031309 0 -0.015532 0 0.0028444 0 0.0013446 0 -2.0223
1.6016 0.12094 0.11377 0.18443 0.1228 0.11722 0.13741 0.081974 0.10035 0.06151 0.077218 0.076874 -7.8594 0.00022031 -0.003564 -0.00081037 0.0045564 -0.026835 -0.0048174 0.00095213 0.00030661 -0.007554 0 -0.015061 0 0.0012509 0 0.0017532 0 -1.9189
1.6055 0.12173 0.11415 0.1571 0.15345 0.12403 0.17019 0.075421 0.10446 0.054267 0.096408 0.075381 -7.7246 -0.005964 -0.0035546 0.0016211 0.0020386 -0.011972 -0.002061 0.0041468 0.0017527 -0.0082661 0 -0.014643 0 0.00019214 0 0.0012249 0 -1.9657
1.6094 0.11196 0.10743 0.10379 0.16103 0.1279 0.16546 0.091474 0.11316 0.084366 0.12371 0.098455 -7.5647 -0.0085243 -0.0020421 0.0040127 -0.00019897 -0.011957 0.00098937 0.0043616 1.3841e-05 -0.0043279 0 -0.014414 0 0.00036512 0 0.0001482 0 -2.1903
1.6133 0.096854 0.097811 0.062192 0.14058 0.12684 0.12558 0.11981 0.12082 0.13693 0.14033 0.13411 -7.3989 -0.0048428 0.00017274 0.0033833 -0.0010811 -0.030341 0.0011721 0.0018518 -0.0040226 0.0014935 0 -0.014359 0 0.0014747 0 -0.00068222 0 -2.4619
1.6172 0.083069 0.088411 0.056764 0.10139 0.11474 0.073117 0.14098 0.12021 0.17962 0.13564 0.15923 -7.2397 0.0023068 0.002064 -0.0010619 -0.00070944 -0.05629 -0.0026152 -0.00060549 -0.0073503 0.0047472 0 -0.014399 0 0.0025919 0 -0.00065437 0 -2.5581
1.6211 0.074741 0.080034 0.082503 0.061623 0.088332 0.036125 0.13913 0.10825 0.18159 0.11165 0.1536 -7.0831 0.007267 0.0028921 -0.0066924 8.368e-05 -0.070744 -0.008049 -0.00085413 -0.0074514 0.0028937 0 -0.014505 0 0.0029602 0 0.00021283 0 -2.3163
1.625 0.071388 0.072175 0.11156 0.037888 0.054833 0.030444 0.11152 0.088409 0.13371 0.078692 0.11365 -6.9131 0.006444 0.0025938 -0.0093701 0.00058542 -0.060293 -0.011164 0.0003042 -0.0044083 -0.0026222 0 -0.014692 0 0.0025289 0 0.0013095 0 -1.762
1.6289 0.068844 0.064504 0.11543 0.036175 0.030331 0.050903 0.069379 0.067662 0.056638 0.048248 0.056103 -6.7166 0.0011525 0.0017655 -0.0069262 0.00064497 -0.028036 -0.0097107 8.3561e-05 -0.00063646 -0.0076059 0 -0.014944 0 0.0018331 0 0.0019131 0 -1.1114
1.6328 0.06253 0.057174 0.084917 0.049386 0.027568 0.076684 0.031046 0.051159 -0.010192 0.028051 0.008013 -6.4975 -0.0040483 0.0011813 -0.0010439 0.00047487 0.0077072 -0.0050592 -0.0029953 0.0013758 -0.0085427 0 -0.015168 0 0.0014508 0 0.0017116 0 -0.63604
1.6367 0.050765 0.050009 0.034262 0.062877 0.043514 0.086116 0.01179 0.039528 -0.033026 0.020545 -0.010347 -6.2739 -0.0056478 0.0011873 0.0041603 0.00025169 0.026519 -0.0010087 -0.0069974 0.0011328 -0.0052603 0 -0.015242 0 0.0015694 0 0.00097323 0 -0.48345
1.6406 0.035816 0.041947 -0.010623 0.064277 0.059498 0.070423 0.015613 0.03067 -0.0060295 0.022916 0.001981 -6.0612 -0.0039447 0.0014904 0.0055096 4.2352e-05 0.020833 -0.00066094 -0.0080433 0.00015201 -0.00068264 0 -0.015117 0 0.0019759 0 0.00027387 0 -0.58606
1.6445 0.02209 0.03179 -0.029181 0.051034 0.055891 0.037815 0.032988 0.023234 0.044605 0.027941 0.027459 -5.8569 -0.001901 0.001547 0.0030469 5.9582e-05 0.00097923 -0.0040808 -0.0040991 0.00013935 0.0018377 0 -0.014861 0 0.002352 0 4.4723e-05 0 -0.72248
1.6484 0.013023 0.019676 -0.017239 0.030664 0.029164 0.0064433 0.046176 0.017673 0.078654 0.026846 0.043127 -5.6425 -0.001634 0.0011824 -0.00061336 0.00076213 -0.013565 -0.0085234 0.0026602 0.0012372 0.0011295 0 -0.014601 0 0.002535 0 0.0003072 0 -0.68178
1.6523 0.0090865 0.0077571 0.012602 0.013915 -0.0043026 -0.008139 0.040148 0.014073 0.069895 0.014547 0.036125 -5.4015 -0.0022503 0.00081399 -0.0028929 0.0024576 -0.0095647 -0.010683 0.0074033 0.0020324 -0.0013789 0 -0.014439 0 0.0025523 0 0.00076676 0 -0.4078
1.6563 0.0081477 -0.00088991 0.038985 0.0063478 -0.021761 -0.0026768 0.013053 0.0099843 0.023963 -0.0057466 0.010779 -5.1378 -0.0011149 0.0010244 -0.0032249 0.0047218 0.010212 -0.0089296 0.0068042 0.0011831 -0.0034137 0 -0.014417 0 0.0025034 0 0.0011294 0 -0.023263
1.6602 0.0074241 -0.0044109 0.043271 0.0049429 -0.013264 0.012766 -0.021275 0.0017752 -0.027144 -0.023187 -0.016594 -4.8751 0.0029321 0.0018882 -0.0027893 0.0063678 0.0303 -0.0039731 0.0019247 -0.0010356 -0.0039083 0 -0.014546 0 0.0024678 0 0.0013454 0 0.27138
1.6641 0.0051728 -0.0036705 0.019683 0.0021426 0.010431 0.022548 -0.042025 -0.011119 -0.049518 -0.026553 -0.029949 -4.6362 0.0078309 0.0027421 -0.0027489 0.0062933 0.035623 0.002019 -0.0028661 -0.0027772 -0.0035368 0 -0.01484 0 0.0024925 0 0.0015836 0 0.34116
1.668 0.00095966 -0.0018904 -0.020358 -0.0065456 0.02761 0.016535 -0.036328 -0.023605 -0.031906 -0.013375 -0.023579 -4.4219 0.0098913 0.0026702 -0.0030091 0.0045834 0.02349 0.0067483 -0.0038327 -0.0021626 -0.003578 0 -0.015275 0 0.002586 0 0.0019916 0 0.20027
1.6719 -0.0050472 -0.002725 -0.053376 -0.018234 0.023472 -0.0030643 -0.0093709 -0.027828 0.0079785 0.0066899 -0.0039774 -4.209 0.0072004 0.0012718 -0.0026138 0.0027356 0.0050393 0.0086652 -0.00093808 0.0011657 -0.0044866 0 -0.015727 0 0.0026699 0 0.0024807 0 -0.010231
1.6758 -0.012524 -0.0081669 -0.058035 -0.025468 0.00034529 -0.023913 0.01874 -0.020066 0.038795 0.017919 0.015705 -3.9714 0.0015254 -0.0010022 -0.00103 0.0025 -0.0043031 0.0073206 0.0026803 0.005803 -0.0055522 0 -0.015975 0 0.0025667 0 0.0027432 0 -0.11984
1.6797 -0.020638 -0.01756 -0.03092 -0.023545 -0.027101 -0.033287 0.027555 -0.0055334 0.038988 0.0097846 0.023349 -3.7041 -0.0031387 -0.0032315 0.0012082 0.0041793 0.003 0.0034631 0.0039917 0.0096511 -0.0057426 0 -0.015827 0 0.0021238 0 0.0025023 0 -0.02869
1.6836 -0.027639 -0.028052 0.0079351 -0.015621 -0.044963 -0.028015 0.010865 0.0039512 0.0097723 -0.01554 0.012995 -3.4288 -0.0040198 -0.0047233 0.0030538 0.0060114 0.021686 -0.0011401 0.0027636 0.011183 -0.0046757 0 -0.015296 0 0.001418 0 0.0017827 0 0.24848
1.6875 -0.031405 -0.036007 0.02688 -0.010806 -0.048933 -0.016732 -0.020349 -0.0016753 -0.03043 -0.045306 -0.013821 -3.1749 -0.0018387 -0.0053742 0.0038477 0.0055078 0.039329 -0.0044298 0.0011982 0.00993 -0.0027579 0 -0.01464 0 0.00082783 0 0.00095885 0 0.60691
1.6914 -0.030945 -0.038656 0.0059049 -0.016722 -0.042937 -0.012399 -0.048219 -0.022979 -0.062377 -0.065715 -0.049217 -2.9547 7.5133e-05 -0.005455 0.0034958 0.001818 0.046969 -0.0051973 0.0012453 0.0062278 -0.000569 0 -0.014226 0 0.00081627 0 0.00051227 0 0.91667
1.6953 -0.027525 -0.035414 -0.045926 -0.0329 -0.032426 -0.021145 -0.061867 -0.050178 -0.078187 -0.07069 -0.081434 -2.7552 -0.0011312 -0.0051754 0.0019529 -0.0030144 0.045487 -0.0038507 0.0025371 0.000911 0.0016464 0 -0.014265 0 0.0015442 0 0.00067731 0 1.0853
1.6992 -0.024105 -0.028322 -0.094344 -0.050556 -0.020794 -0.036905 -0.062866 -0.069563 -0.080704 -0.063299 -0.098565 -2.5532 -0.0053696 -0.0045294 -0.00099159 -0.0053283 0.042772 -0.0020117 0.0029986 -0.0046493 0.0038073 0 -0.014655 0 0.0026556 0 0.0012606 0 1.088
1.7031 -0.02323 -0.021225 -0.10455 -0.058767 -0.011172 -0.046638 -0.058944 -0.071799 -0.074366 -0.050227 -0.093253 -2.338 -0.009809 -0.0035229 -0.0050588 -0.0028591 0.044895 -0.0011074 0.0012967 -0.0085544 0.0054917 0 -0.015058 0 0.0034832 0 0.0017919 0 0.95757
1.707 -0.025012 -0.01775 -0.068323 -0.051893 -0.0083204 -0.041628 -0.053762 -0.056146 -0.058728 -0.035466 -0.066461 -2.1193 -0.011326 -0.0024225 -0.0087241 0.0030675 0.049609 -0.0011758 -0.0015664 -0.0090014 0.0058974 0 -0.015166 0 0.0035552 0 0.0018923 0 0.74889
1.7109 -0.026944 -0.019077 -0.011359 -0.032697 -0.015436 -0.024859 -0.043486 -0.029028 -0.031188 -0.018912 -0.027583 -1.9148 -0.0089678 -0.0016704 -0.0096738 0.0082574 0.048164 -0.0010527 -0.0031839 -0.0054006 0.0045181 0 -0.014951 0 0.0029806 0 0.0015594 0 0.50496
1.7148 -0.025745 -0.022995 0.026085 -0.0097127 -0.02831 -0.0079534 -0.023167 0.00012652 0.0051465 -4.6158e-05 0.0099017 -1.7311 -0.0044712 -0.0015328 -0.0066373 0.0089033 0.033952 0.00018815 -0.0021673 0.00092396 0.0018607 0 -0.014684 0 0.0023634 0 0.0011337 0 0.2468
1.7188 -0.01976 -0.025112 0.020246 0.0081558 -0.034826 -0.00075355 0.0044392 0.022354 0.037982 0.017997 0.034748 -1.5572 -0.00067519 -0.0018805 -0.0010033 0.0046573 0.010263 0.0019932 0.00051374 0.007261 -0.00067796 0 -0.014711 0 0.0023007 0 0.00098302 0 -0.0082202
1.7227 -0.01007 -0.021613 -0.018456 0.015795 -0.023787 -0.0032834 0.027502 0.031232 0.051855 0.028528 0.042107 -1.3757 0.00067774 -0.0023461 0.003677 -0.001167 -0.010094 0.0026566 0.0026601 0.011055 -0.0018419 0 -0.015161 0 0.0028937 0 0.0011849 0 -0.22062
1.7266 0.00033776 -0.011673 -0.055023 0.013098 0.00342 -0.0072661 0.033534 0.024814 0.039146 0.025784 0.0334 -1.1796 5.1272e-05 -0.0026571 0.0043673 -0.0044713 -0.013774 0.0010478 0.0032073 0.011304 -0.0015067 0 -0.015816 0 0.0036858 0 0.0014894 0 -0.32691
1.7305 0.0085558 0.0021685 -0.058019 0.0041004 0.030316 -0.0049932 0.020012 0.0074243 0.0065671 0.0099303 0.01349 -0.97648 -0.00051664 -0.0027567 0.0011767 -0.0037926 0.0024732 -0.00195 0.003284 0.008777 -0.00061194 0 -0.016259 0 0.0040608 0 0.0015858 0 -0.27623
1.7344 0.013486 0.015812 -0.022877 -0.0046301 0.03719 0.0035959 -0.0027138 -0.010892 -0.028462 -0.011544 -0.011405 -0.77716 0.00085788 -0.0026086 -0.0025997 -0.0012722 0.02827 -0.0038688 0.0047799 0.005072 -5.4428e-05 0 -0.016191 0 0.0037415 0 0.001421 0 -0.084947
1.7383 0.016392 0.02611 0.027454 -0.0061802 0.018705 0.012478 -0.01879 -0.01899 -0.048341 -0.027099 -0.033573 -0.58274 0.0043653 -0.0020097 -0.0033049 -0.00043591 0.046429 -0.0027674 0.0078643 0.0015163 0.00032643 0 -0.015664 0 0.002973 0 0.0012647 0 0.13648
1.7422 0.020154 0.032319 0.062595 0.003735 -0.0086412 0.017504 -0.017697 -0.011173 -0.044397 -0.026858 -0.04346 -0.38328 0.0081997 -0.00075117 -0.00010658 -0.0029265 0.045074 0.00088735 0.010106 -0.0012112 0.0015529 0 -0.015054 0 0.0022775 0 0.0014538 0 0.21931
1.7461 0.027634 0.035842 0.067411 0.02404 -0.017652 0.021887 0.00061063 0.0095662 -0.01879 -0.007456 -0.0322 -0.16937 0.0097209 0.0009761 0.0044312 -0.0071487 0.025675 0.0044135 0.0083624 -0.002777 0.0042039 0 -0.014777 0 0.0020315 0 0.0020492 0 0.025573
1.75 0.039811 0.03895 0.049703 0.048072 0.007778 0.033021 0.02906 0.034917 0.019844 0.026277 0.002881 0.056753 0.0073685 0.0024301 0.0069199 -0.0098646 0.00088721 0.0051348 0.0018618 -0.0029418 0.0073254 0 -0.014975 0 0.0022203 0 0.0027266 0 -0.46355
1.7539 0.054643 0.043601 0.03 0.067092 0.058345 0.053623 0.060096 0.058488 0.061711 0.063401 0.053852 0.28294 0.0020253 0.002749 0.0063545 -0.0090246 -0.015736 0.0026505 -0.0064143 -0.0018065 0.0088098 0 -0.015419 0 0.0025218 0 0.0030127 0 -1.121
1.7578 0.067643 0.050821 0.024962 0.075682 0.10499 0.076537 0.088731 0.079888 0.098317 0.091867 0.10372 0.50011 -0.0032709 0.0016693 0.0048393 -0.0051768 -0.019684 -0.00090726 -0.01154 -0.00016485 0.0071087 0 -0.015708 0 0.0025939 0 0.0026589 0 -1.7313
1.7617 0.074372 0.060408 0.038042 0.074978 0.12028 0.089285 0.1107 0.10137 0.12258 0.10428 0.13466 0.71257 -0.0052965 -0.00016003 0.0051883 -0.00043325 -0.017246 -0.0028292 -0.010279 0.0007534 0.0027617 0 -0.015612 0 0.0023173 0 0.0018261 0 -2.0986
1.7656 0.07357 0.070749 0.061662 0.071029 0.098477 0.08479 0.12039 0.12058 0.12943 0.10139 0.13786 0.93514 -0.0029864 -0.0016401 0.007867 0.0035949 -0.018257 -0.0021732 -0.0035346 0.00019637 -0.0017446 0 -0.015259 0 0.001841 0 0.00092805 0 -2.1403
1.7695 0.06855 0.079124 0.085015 0.069644 0.058836 0.068302 0.11315 0.12792 0.11804 0.09086 0.11807 1.1804 0.0016782 -0.002072 0.01037 0.0066961 -0.026508 -0.00039449 0.0043852 -0.0014005 -0.0037944 0 -0.015008 0 0.0014503 0 0.00029575 0 -1.9163
1.7734 0.065307 0.082901 0.099728 0.072202 0.030907 0.053819 0.090606 0.11353 0.093715 0.081716 0.089497 1.4495 0.0051056 -0.0016062 0.0096562 0.0091295 -0.036195 0.00017486 0.0089883 -0.0027941 -0.0025984 0 -0.0151 0 0.0013711 0 -3.0843e-05 0 -1.5849
1.7773 0.068275 0.081291 0.1013 0.075873 0.033999 0.05305 0.063121 0.078649 0.066777 0.078221 0.066639 1.7358 0.0048484 -0.00091899 0.0051909 0.010294 -0.037355 -0.0015199 0.0086382 -0.0032056 0.00037612 0 -0.015402 0 0.0016283 0 -0.00021988 0 -1.3191
1.7813 0.076913 0.076347 0.089464 0.077482 0.065604 0.066667 0.045009 0.040067 0.04806 0.077891 0.056647 2.0343 0.0014521 -0.00053385 -0.00043897 0.0088168 -0.025408 -0.004414 0.0051333 -0.0032028 0.0027783 0 -0.015501 0 0.0020263 0 -0.00039473 0 -1.2282
1.7852 0.086001 0.07204 0.069583 0.076913 0.10507 0.084955 0.045305 0.020931 0.043774 0.075281 0.058075 2.3464 -0.0021766 -0.0005197 -0.0039058 0.0041719 -0.0063292 -0.0063734 0.0017283 -0.004116 0.003253 0 -0.01509 0 0.0022727 0 -0.00048041 0 -1.3179
1.7891 0.089583 0.071671 0.052831 0.076777 0.12781 0.096211 0.061527 0.033465 0.052984 0.068165 0.065064 2.673 -0.0033454 -0.0007871 -0.0041066 -0.0019658 0.0072576 -0.006 0.00050423 -0.0063979 0.0022296 0 -0.01432 0 0.0021884 0 -0.00029792 0 -1.501
1.793 0.085351 0.075409 0.051301 0.079015 0.12017 0.094909 0.081741 0.068033 0.068959 0.060404 0.072409 3.0062 -0.0018335 -0.001465 -0.0028037 -0.0064075 0.0059663 -0.0035812 0.0011922 -0.0086324 0.0011665 0 -0.013761 0 0.0018683 0 0.0002009 0 -1.6507
1.7969 0.075891 0.079954 0.069112 0.082187 0.086642 0.083431 0.093141 0.09899 0.083121 0.058707 0.077729 3.3314 0.00014266 -0.00275 -0.0024561 -0.006887 -0.0087619 -0.00059386 0.0020616 -0.0085001 0.0011782 0 -0.013964 0 0.0016422 0 0.00080373 0 -1.6709
1.8008 0.066024 0.080702 0.096477 0.082267 0.046707 0.067959 0.090147 0.10367 0.089187 0.066196 0.080542 3.6416 0.00012488 -0.0043247 -0.003586 -0.003993 -0.025774 0.0014974 0.00175 -0.0050764 0.0023102 0 -0.014946 0 0.001815 0 0.0011526 0 -1.549
1.8047 0.058899 0.074815 0.1137 0.076099 0.023359 0.053788 0.076329 0.079283 0.085709 0.078822 0.080701 3.9496 -0.0023224 -0.0051293 -0.0043857 -0.00061094 -0.033099 0.0020422 0.00037853 -0.00023969 0.0038672 0 -0.016077 0 0.0023694 0 0.0010088 0 -1.3574
1.8086 0.054285 0.062948 0.10437 0.064069 0.029035 0.04377 0.060193 0.043881 0.076117 0.088013 0.078055 4.2829 -0.005352 -0.0040518 -0.0028741 0.00073022 -0.027196 0.0012074 -0.00082293 0.0025111 0.0051668 0 -0.016506 0 0.0029063 0 0.00043957 0 -1.2002
1.8125 0.050057 0.048547 0.068216 0.049594 0.056907 0.038996 0.049242 0.021258 0.06627 0.087044 0.072977 4.6622 -0.0066857 -0.0010767 0.00073321 9.6356e-05 -0.014912 -0.00038653 -0.00080756 0.0011252 0.0059112 0 -0.015828 0 0.0029346 0 -0.00022449 0 -1.1352
1.8164 0.044729 0.035564 0.02293 0.03637 0.083985 0.038851 0.046353 0.022699 0.060423 0.075283 0.066255 5.0811 -0.0056978 0.0022999 0.0039618 -0.00019461 -0.0068054 -0.0018843 0.00031534 -0.0028019 0.0060294 0 -0.014443 0 0.0023059 0 -0.00061092 0 -1.1281
1.8203 0.038284 0.026315 -0.0075913 0.026245 0.085955 0.04 0.049219 0.040161 0.057835 0.056933 0.057937 5.508 -0.0037546 0.0040762 0.0044382 0.0018764 -0.0076907 -0.0023042 0.0014208 -0.0050025 0.0054731 0 -0.01329 0 0.0014092 0 -0.00053 0 -1.0745
1.8242 0.030876 0.020681 -0.010073 0.019315 0.054773 0.036877 0.051559 0.054594 0.052561 0.036448 0.046431 5.9103 -0.0026375 0.0034509 0.0022726 0.0058385 -0.012494 -0.00090473 0.0013994 -0.0021807 0.004339 0 -0.013153 0 0.00090845 0 -5.9314e-05 0 -0.87681
1.8281 0.021512 0.016587 0.0089527 0.015099 0.0058121 0.025324 0.045467 0.050624 0.037366 0.015675 0.029332 6.2804 -0.0027515 0.0016235 1.7071e-05 0.00909 -0.010813 0.0021794 0.00014454 0.0047989 0.0030887 0 -0.014071 0 0.0012056 0 0.00052749 0 -0.51663
1.832 0.0088023 0.011078 0.028311 0.012725 -0.03246 0.0068674 0.025265 0.025572 0.0095141 -0.0049219 0.0057589 6.6396 -0.0029072 0.00076811 0.0001827 0.0094148 0.003797 0.0056145 -0.0013272 0.01118 0.0023805 0 -0.01533 0 0.0020906 0 0.00091413 0 -0.067842
1.8359 -0.0068037 0.0015203 0.027418 0.0098732 -0.039757 -0.011201 -0.0079716 -0.012016 -0.02584 -0.023517 -0.021665 7.0174 -0.0017757 0.001997 0.0027437 0.0070939 0.027697 0.0074522 -0.0016879 0.012073 0.0024876 0 -0.016015 0 0.0028995 0 0.000901 0 0.35742
1.8398 -0.022049 -0.013186 0.00024169 0.0024626 -0.019743 -0.021528 -0.044517 -0.049766 -0.05762 -0.036873 -0.046988 7.4241 0.00057129 0.0042278 0.0050787 0.0044939 0.049285 0.006426 -0.00035371 0.0065632 0.0029159 0 -0.015691 0 0.0030578 0 0.00052214 0 0.68173
1.8438 -0.032995 -0.031695 -0.041502 -0.013178 0.0028633 -0.023662 -0.070006 -0.077543 -0.075055 -0.043595 -0.063378 7.8418 0.0026234 0.0051144 0.0044226 0.0035991 0.057575 0.0029525 0.0020628 -0.0014322 0.0028009 0 -0.014693 0 0.002536 0 7.0864e-05 0 0.89573
1.8477 -0.038742 -0.050358 -0.077165 -0.036782 0.0019416 -0.025371 -0.074448 -0.08952 -0.073788 -0.046724 -0.066436 8.2415 0.0028762 0.003246 0.00049425 0.0040321 0.050294 -0.0010948 0.0042285 -0.0063376 0.0018587 0 -0.013832 0 0.0018305 0 -2.055e-05 0 1.0347
1.8516 -0.043059 -0.064947 -0.091204 -0.062641 -0.029712 -0.036085 -0.060159 -0.084793 -0.057853 -0.051735 -0.056724 8.608 0.0012395 -0.00045216 -0.0041535 0.0035721 0.035239 -0.0037398 0.005061 -0.0054046 0.00092146 0 -0.013781 0 0.0015145 0 0.00056028 0 1.1341
1.8555 -0.051799 -0.073354 -0.083046 -0.08242 -0.076031 -0.058014 -0.041828 -0.068847 -0.037057 -0.061133 -0.040575 8.9504 -0.00098781 -0.0034548 -0.0063278 0.00060907 0.024302 -0.0042598 0.0043939 -0.00067752 0.0013324 0 -0.014621 0 0.0017791 0 0.0017443 0 1.2131
1.8594 -0.068024 -0.07744 -0.066922 -0.090749 -0.11205 -0.083386 -0.037515 -0.053942 -0.022483 -0.071589 -0.02873 9.2898 -0.00244 -0.0038089 -0.0048703 -0.0039876 0.025279 -0.0034123 0.0028563 0.0030996 0.0035906 0 -0.01582 0 0.002353 0 0.0030295 0 1.2983
1.8633 -0.089272 -0.082351 -0.062321 -0.089241 -0.12388 -0.10096 -0.056868 -0.054642 -0.022911 -0.077851 -0.032579 9.6384 -0.0028679 -0.0016888 -0.0014429 -0.0074682 0.037762 -0.0024487 0.0011953 0.0026346 0.0065277 0 -0.016631 0 0.0028072 0 0.0037526 0 1.4504
1.8672 -0.10958 -0.093345 -0.081275 -0.085717 -0.11753 -0.10619 -0.095421 -0.078837 -0.042739 -0.080478 -0.058642 9.9893 -0.003003 0.0010528 0.001104 -0.0076358 0.055524 -0.0019217 -0.00026615 -0.001334 0.0079531 0 -0.016583 0 0.0029161 0 0.0035447 0 1.7479
1.8711 -0.12445 -0.11221 -0.12048 -0.089352 -0.1107 -0.10579 -0.13883 -0.12077 -0.080551 -0.088999 -0.1038 10.325 -0.0033878 0.0027384 0.0011666 -0.0046719 0.072453 -0.0013831 -0.0015505 -0.0050649 0.0063571 0 -0.015747 0 0.0027558 0 0.0026377 0 2.2263
1.875 -0.13417 -0.13583 -0.16334 -0.10553 -0.11678 -0.11237 -0.17299 -0.16331 -0.12853 -0.11517 -0.15495 10.634 -0.0035409 0.0032302 -0.00049606 -0.00063619 0.086788 -0.00013377 -0.0025164 -0.0052654 0.0022089 0 -0.014642 0 0.0025342 0 0.0017502 0 2.8249
1.8789 -0.14274 -0.15808 -0.19083 -0.13361 -0.13557 -0.13398 -0.192 -0.18949 -0.17446 -0.16074 -0.19512 10.916 -0.0024173 0.0035623 -0.0017213 0.002657 0.10063 0.0018233 -0.0025814 -0.001852 -0.0023056 0 -0.013884 0 0.0023962 0 0.0015961 0 3.3984
1.8828 -0.1538 -0.17356 -0.19402 -0.16771 -0.15703 -0.16739 -0.19904 -0.19473 -0.2071 -0.21112 -0.21334 11.177 0.0003069 0.0044448 -0.00091096 0.0051009 0.11604 0.003599 -0.0011149 0.0022027 -0.0048682 0 -0.013818 0 0.0023974 0 0.0023767 0 3.8005
1.8867 -0.16778 -0.18077 -0.17973 -0.19906 -0.17217 -0.20055 -0.20155 -0.18925 -0.22228 -0.2428 -0.21158 11.419 0.0035135 0.0053436 0.001718 0.0076578 0.13183 0.0041641 0.0017916 0.003503 -0.0045657 0 -0.014348 0 0.0025885 0 0.0036461 0 3.9788
1.8906 -0.18254 -0.18264 -0.16527 -0.21854 -0.18017 -0.22144 -0.20576 -0.18851 -0.22457 -0.24034 -0.20298 11.633 0.0053288 0.0051001 0.0044807 0.010494 0.14382 0.0033045 0.0049741 0.00093693 -0.0021935 0 -0.015047 0 0.0030162 0 0.0046501 0 4.0042
1.8945 -0.19596 -0.18442 -0.16618 -0.22015 -0.18654 -0.22589 -0.21402 -0.20009 -0.2223 -0.20909 -0.20165 11.81 0.004642 0.0033387 0.0056563 0.012081 0.14816 0.0019151 0.0067701 -0.0036794 0.00065121 0 -0.015463 0 0.0035899 0 0.0048599 0 4.0103
1.8984 -0.20724 -0.19042 -0.18573 -0.20497 -0.19633 -0.21913 -0.22477 -0.21824 -0.21987 -0.17254 -0.21193 11.954 0.0020441 0.0010692 0.0047579 0.010422 0.14458 0.0014018 0.0061557 -0.0072109 0.0026895 0 -0.015406 0 0.0039924 0 0.0042897 0 4.0904
1.9023 -0.21551 -0.2013 -0.21356 -0.18301 -0.20957 -0.21105 -0.2336 -0.2303 -0.21462 -0.15562 -0.22575 12.074 -0.00066222 -0.00020039 0.002732 0.0052578 0.13677 0.0027008 0.0034747 -0.0074927 0.003418 0 -0.015029 0 0.0038395 0 0.0033956 0 4.2362
1.9063 -0.2181 -0.21331 -0.23332 -0.16938 -0.22217 -0.20932 -0.23501 -0.22844 -0.20234 -0.16758 -0.23072 12.179 -0.001889 0.00010565 0.0010924 -0.0010344 0.1299 0.0056348 9.672e-05 -0.0045357 0.0029099 0 -0.014657 0 0.0030308 0 0.002702 0 4.3607
1.9102 -0.21151 -0.21982 -0.233 -0.17481 -0.22919 -0.21464 -0.2255 -0.21579 -0.18614 -0.19738 -0.22186 12.265 -0.0013446 0.0011902 0.00073493 -0.0049489 0.12752 0.008977 -0.0026754 -6.2685e-05 0.0015344 0 -0.014512 0 0.0019637 0 0.0024816 0 4.3785
1.9141 -0.19518 -0.21478 -0.21074 -0.19645 -0.2268 -0.22017 -0.20714 -0.20247 -0.1787 -0.22387 -0.20648 12.32 4.9419e-05 0.0018768 0.0013099 -0.0045427 0.13009 0.011102 -0.0044231 0.0038873 -0.00010334 0 -0.014559 0 0.0013335 0 0.0026957 0 4.269
1.918 -0.17422 -0.19673 -0.17398 -0.21732 -0.21251 -0.21545 -0.18804 -0.19608 -0.19257 -0.23067 -0.19731 12.33 0.0011088 0.001919 0.0015941 -0.00091341 0.1356 0.010844 -0.0054263 0.0061379 -0.0012708 0 -0.014592 0 0.0016194 0 0.003143 0 4.0745
1.9219 -0.15761 -0.17091 -0.13493 -0.21725 -0.18632 -0.19363 -0.17744 -0.1956 -0.22537 -0.2142 -0.19946 12.299 0.0012466 0.002169 0.00058903 0.0028076 0.14077 0.0081569 -0.0057971 0.0066934 -0.0015611 0 -0.01446 0 0.0026878 0 0.0036175 0 3.8446
1.9258 -0.15211 -0.14767 -0.10591 -0.18864 -0.15318 -0.15818 -0.17776 -0.19322 -0.25411 -0.18154 -0.20325 12.238 0.00061496 0.0034088 -0.0014957 0.0039793 0.14177 0.0042409 -0.0049902 0.0063037 -0.0013794 0 -0.014218 0 0.0038836 0 0.0039538 0 3.5871
1.9297 -0.15715 -0.13722 -0.095879 -0.1445 -0.12384 -0.12411 -0.1806 -0.18122 -0.2477 -0.14359 -0.19047 12.164 -0.00030683 0.0051453 -0.0032299 0.0022984 0.13467 0.00096545 -0.0023711 0.0057703 -0.0017681 0 -0.014062 0 0.0045388 0 0.0040084 0 3.2735
1.9336 -0.16524 -0.14346 -0.10712 -0.11092 -0.1105 -0.11037 -0.17223 -0.15758 -0.1912 -0.11091 -0.1502 12.08 -0.0011113 0.0057714 -0.0030932 -0.0004155 0.11704 -0.0002036 0.001654 0.0054478 -0.0034054 0 -0.014131 0 0.0044443 0 0.0036924 0 2.8956
1.9375 -0.16818 -0.16121 -0.13276 -0.10877 -0.11872 -0.12674 -0.14591 -0.12717 -0.10286 -0.093024 -0.091607 11.982 -0.0015498 0.0040611 -0.00091732 -0.0019984 0.090809 0.00085752 0.0052273 0.0051607 -0.0056407 0 -0.014373 0 0.0038848 0 0.0030693 0 2.5205
1.9414 -0.16373 -0.17922 -0.15818 -0.13841 -0.14227 -0.16468 -0.11103 -0.099695 -0.028195 -0.097142 -0.042298 11.859 -0.0014748 0.00051295 0.001661 -0.0016197 0.064295 0.002853 0.0061118 0.0045167 -0.0067251 0 -0.014617 0 0.0032756 0 0.0024065 0 2.287
1.9453 -0.15688 -0.18723 -0.16846 -0.17974 -0.16624 -0.20103 -0.089788 -0.086736 -0.012372 -0.12377 -0.032064 11.707 -0.00088556 -0.0028628 0.0023776 -0.00012012 0.050296 0.0040332 0.0035662 0.0033769 -0.0053495 0 -0.014752 0 0.0028072 0 0.0020674 0 2.3351
1.9492 -0.15497 -0.1822 -0.15866 -0.20743 -0.17699 -0.21369 -0.10187 -0.098024 -0.07 -0.16298 -0.073125 11.528 -2.2697e-05 -0.0041744 0.00034535 0.00091981 0.059476 0.0035239 -0.0006573 0.0021052 -0.0021307 0 -0.014827 0 0.0024387 0 0.0022839 0 2.7094
1.9531 -0.1609 -0.1694 -0.13893 -0.20889 -0.17092 -0.19775 -0.14844 -0.13605 -0.1743 -0.19736 -0.15089 11.326 0.0007481 -0.0031476 -0.0028873 0.00040863 0.092462 0.0019418 -0.003337 0.0013341 0.00057658 0 -0.014943 0 0.0021629 0 0.0029836 0 3.3057
1.957 -0.17043 -0.15761 -0.12824 -0.19089 -0.15509 -0.16834 -0.20847 -0.19089 -0.2734 -0.21233 -0.23154 11.1 0.0012885 -0.0011264 -0.0044162 -0.0016064 0.13665 0.00077157 -0.0022328 0.0013822 0.00066156 0 -0.015074 0 0.0021655 0 0.0038229 0 3.8997
1.9609 -0.17527 -0.15244 -0.13966 -0.17079 -0.14011 -0.14717 -0.25109 -0.24051 -0.32151 -0.20608 -0.28088 10.846 0.0019089 0.00026274 -0.0025256 -0.0040936 0.17158 0.0010788 0.002021 0.0018497 -0.0017471 0 -0.015027 0 0.0026441 0 0.0044039 0 4.2491
1.9648 -0.16909 -0.15276 -0.16833 -0.16084 -0.13222 -0.14401 -0.25497 -0.26007 -0.3034 -0.1898 -0.28189 10.561 0.0030781 0.00037124 0.0014997 -0.0057258 0.18061 0.0027327 0.0062688 0.0018598 -0.0043117 0 -0.014617 0 0.0034811 0 0.0045008 0 4.2111
1.9688 -0.15144 -0.15244 -0.19281 -0.15904 -0.13102 -0.14942 -0.22053 -0.23659 -0.23749 -0.17693 -0.24061 10.245 0.0047545 -0.00041252 0.0041066 -0.0056979 0.16111 0.0047809 0.0072701 0.00083689 -0.0046911 0 -0.013908 0 0.0041844 0 0.0041368 0 3.8052
1.9727 -0.12746 -0.14542 -0.19018 -0.15294 -0.13268 -0.14517 -0.16699 -0.1786 -0.15914 -0.17058 -0.17887 9.906 0.0060012 -0.0015289 0.0023832 -0.004261 0.12567 0.0064594 0.0042608 -0.00088995 -0.0028096 0 -0.013236 0 0.0042569 0 0.0035011 0 3.1872
1.9766 -0.1045 -0.12987 -0.15362 -0.13171 -0.13348 -0.1222 -0.11837 -0.11187 -0.09837 -0.16082 -0.12036 9.5504 0.0054498 -0.0028354 -0.0033005 -0.0025838 0.092816 0.0077207 -0.00047456 -0.0023261 -0.00084154 0 -0.012971 0 0.0036698 0 0.002822 0 2.5522
1.9805 -0.088374 -0.10885 -0.09846 -0.095956 -0.13022 -0.089629 -0.089256 -0.063018 -0.065994 -0.13463 -0.079172 9.1833 0.0024227 -0.0042454 -0.0093208 -0.0018471 0.074163 0.00878 -0.0034692 -0.0027882 -0.00080406 0 -0.01321 0 0.0029423 0 0.0023012 0 2.0292
1.9844 -0.081048 -0.087735 -0.051817 -0.057769 -0.11919 -0.066407 -0.079449 -0.042995 -0.05406 -0.089449 -0.056337 8.8061 -0.0022065 -0.005048 -0.011611 -0.0021222 0.067524 0.0093507 -0.0028039 -0.0026963 -0.0021957 0 -0.013704 0 0.0026873 0 0.0020964 0 1.6353
1.9883 -0.079913 -0.071022 -0.034083 -0.032277 -0.097641 -0.064091 -0.078369 -0.043231 -0.04643 -0.03768 -0.044074 8.4172 -0.0062752 -0.0040553 -0.0088665 -0.0020492 0.061277 0.008656 0.00052665 -0.0032846 -0.0022694 0 -0.014113 0 0.0030412 0 0.002284 0 1.3101
1.9922 -0.078908 -0.060573 -0.046123 -0.02782 -0.068111 -0.076791 -0.073992 -0.046501 -0.031339 0.0015242 -0.033499 8.0146 -0.0076874 -0.00078548 -0.003391 8.992e-05 0.046046 0.0064133 0.0036079 -0.0053205 0.0010836 0 -0.014323 0 0.0035497 0 0.0027827 0 0.99844
1.9961 -0.07168 -0.055546 -0.070746 -0.041409 -0.040304 -0.087083 -0.060211 -0.042161 -0.0089451 0.015643 -0.020842 7.5974 -0.0058702 0.0034826 0.0010259 0.0045734 0.023909 0.0037113 0.003984 -0.0079901 0.0066783 0 -0.014524 0 0.0036462 0 0.0033267 0 0.71225
2 -0.055956 -0.0532 -0.085675 -0.061188 -0.026108 -0.081298 -0.039575 -0.032615 0.0093308 0.0056168 -0.0092915 7.1675 -0.0021836 0.0061503 0.0021464 0.0093684 0.0074424 0.0025264 0.001425 -0.0091539 0.0105 0 -0.014952 0 0.0032414 0 0.0035777 0 0.52515
2.0039 -0.036276 -0.049998 -0.077858 -0.07317 -0.030049 -0.059733 -0.021276 -0.027075 0.0088641 -0.018127 -0.0062607 6.73 0.0010629 0.005229 0.00053839 0.011338 0.0093757 0.003958 -0.0022165 -0.007008 0.0091827 0 -0.015573 0 0.0028082 0 0.0033385 0 0.50739
2.0078 -0.022002 -0.043112 -0.050082 -0.068209 -0.043926 -0.033689 -0.015666 -0.030568 -0.017217 -0.044472 -0.017955 6.2909 0.0022349 0.0011399 -0.001764 0.0088193 0.031472 0.0068152 -0.004687 -0.0018183 0.0032701 0 -0.01603 0 0.0028515 0 0.0027052 0 0.65763
2.0117 -0.020645 -0.032193 -0.017503 -0.046264 -0.052149 -0.0144 -0.0275 -0.039412 -0.060929 -0.066387 -0.044112 5.8539 0.0014086 -0.003354 -0.0034911 0.0033293 0.061833 0.0082169 -0.0050181 0.0038515 -0.002986 0 -0.015945 0 0.0033112 0 0.0020088 0 0.88762
2.0156 -0.031211 -0.020345 0.0021677 -0.016485 -0.044498 -0.0053417 -0.05146 -0.046375 -0.10161 -0.079243 -0.075776 5.4175 7.8376e-05 -0.0052025 -0.0049109 -0.0013811 0.082804 0.0060463 -0.0039146 0.0067868 -0.0052808 0 -0.015276 0 0.0035572 0 0.0015765 0 1.0702
2.0195 -0.043635 -0.012925 -0.00099635 0.0071497 -0.025027 -0.0037563 -0.073562 -0.048445 -0.11708 -0.078063 -0.097851 4.9762 -0.00016971 -0.0033874 -0.0065677 -0.0023497 0.083037 0.0011233 -0.0027829 0.0053859 -0.0029543 0 -0.014384 0 0.0030429 0 0.0015095 0 1.11
2.0234 -0.046107 -0.014215 -0.023271 0.013143 -0.00847 -0.0067912 -0.07898 -0.048188 -0.096868 -0.059482 -0.095981 4.5256 0.0010424 0.00045632 -0.0076846 0.0001325 0.064262 -0.0031017 -0.0024316 0.00072602 0.00076672 0 -0.013728 0 0.0019764 0 0.0016626 0 0.98482
2.0273 -0.034964 -0.024061 -0.048906 -0.00091681 -0.0070207 -0.014079 -0.061727 -0.047766 -0.048107 -0.027211 -0.064756 4.0661 0.0026153 0.0035146 -0.0063127 0.0029188 0.038198 -0.0033455 -0.0025481 -0.0043675 0.0021192 0 -0.013492 0 0.0012768 0 0.0018228 0 0.73549
2.0313 -0.018623 -0.037249 -0.059255 -0.026722 -0.019659 -0.024705 -0.029176 -0.043608 0.0095621 0.0060611 -0.012669 3.6025 0.0029325 0.0039367 -0.0013724 0.0029537 0.017175 0.00063648 -0.0022319 -0.0073733 0.0004056 0 -0.013508 0 0.0017629 0 0.0019017 0 0.43139
2.0352 -0.011348 -0.046611 -0.045059 -0.050283 -0.033861 -0.03422 0.0023275 -0.029533 0.055534 0.024948 0.039834 3.1388 0.0012927 0.001861 0.005502 1.3149e-05 0.0065698 0.0057734 -0.00095767 -0.0075559 -0.0016286 0 -0.013522 0 0.0033153 0 0.0019597 0 0.14732
2.0391 -0.021482 -0.047833 -0.013925 -0.060645 -0.037633 -0.037278 0.017548 -0.0064816 0.077014 0.021681 0.069311 2.6729 -0.0013529 -0.0011942 0.010528 -0.0033278 0.0045176 0.0083306 0.00089883 -0.0058665 -0.00083062 0 -0.013502 0 0.0048559 0 0.002069 0 -0.035747
2.043 -0.044108 -0.042312 0.013558 -0.056219 -0.030143 -0.033767 0.010449 0.011877 0.069976 0.0010612 0.061013 2.1981 -0.0030407 -0.0036263 0.010681 -0.004349 0.0074426 0.0070749 0.002349 -0.0036995 0.0030713 0 -0.01366 0 0.0052404 0 0.0021881 0 -0.030705
2.0469 -0.064644 -0.035866 0.017972 -0.044275 -0.021199 -0.030601 -0.014977 0.0063351 0.035467 -0.02491 0.016722 1.7093 -0.0024037 -0.004536 0.0063992 -0.0027547 0.015162 0.0040533 0.0025676 -0.0017875 0.0071584 0 -0.014166 0 0.0042755 0 0.0021958 0 0.22575
2.0508 -0.070509 -0.034337 -0.0045425 -0.034537 -0.021082 -0.035191 -0.049606 -0.031424 -0.021711 -0.047511 -0.045989 1.2091 4.7664e-05 -0.0037497 0.0014295 -0.00063122 0.030531 0.0023798 0.0014993 -0.0001084 0.0080964 0 -0.014874 0 0.0029058 0 0.0020493 0 0.71764
2.0547 -0.060921 -0.039557 -0.039366 -0.032366 -0.031184 -0.046494 -0.083935 -0.087379 -0.089588 -0.066537 -0.10265 0.70725 0.0021633 -0.0016676 -0.00030969 -1.4821e-05 0.054311 0.003264 -0.00014847 0.0014408 0.0050835 0 -0.015392 0 0.0023739 0 0.001878 0 1.3129
2.0586 -0.046722 -0.048607 -0.065024 -0.036762 -0.043924 -0.05403 -0.1091 -0.13088 -0.1466 -0.085501 -0.13351 0.21229 0.0019184 0.00066946 0.001876 -0.00075552 0.080673 0.0051301 -0.0014663 0.0025175 0.00017536 0 -0.015439 0 0.0031147 0 0.0018855 0 1.7928
2.0625 -0.040944 -0.056537 -0.069871 -0.043676 -0.050552 -0.047908 -0.11644 -0.13546 -0.1679 -0.10275 -0.13135 -0.27621 -0.00067983 0.0016933 0.0049032 -0.00097297 0.098335 0.0055092 -0.0020067 0.0025424 -0.0039122 0 -0.015129 0 0.0043951 0 0.0021412 0 1.9526
2.0664 -0.048598 -0.060082 -0.059631 -0.050516 -0.048288 -0.030625 -0.10015 -0.098715 -0.14019 -0.10896 -0.10198 -0.76798 -0.0032805 0.00017122 0.0047631 0.00045789 0.097309 0.0036529 -0.002059 0.0013657 -0.0059571 0 -0.014862 0 0.0050073 0 0.0024792 0 1.7186
2.0703 -0.064026 -0.059562 -0.049722 -0.057398 -0.040648 -0.01767 -0.063228 -0.045066 -0.074462 -0.094851 -0.059316 -1.2742 -0.0029999 -0.0035205 0.00021245 0.0022402 0.076233 0.0012409 -0.0023409 -0.00036196 -0.0062707 0 -0.014911 0 0.0043501 0 0.0026324 0 1.2047
2.0742 -0.076856 -0.057942 -0.050276 -0.064674 -0.032914 -0.024151 -0.020721 -0.008398 -0.0037656 -0.061675 -0.019008 -1.7991 0.0010143 -0.007005 -0.0060446 0.0018691 0.044422 0.00061629 -0.0033293 -0.0015327 -0.0052052 0 -0.015129 0 0.0029052 0 0.0024879 0 0.66336
2.0781 -0.080354 -0.058255 -0.058188 -0.070236 -0.028892 -0.04947 0.0060714 -0.0083556 0.035945 -0.023638 0.0062151 -2.3387 0.0065311 -0.0073319 -0.0097282 -0.0013522 0.016828 0.002491 -0.004734 -0.0013355 -0.0023978 0 -0.015097 0 0.0017299 0 0.0022065 0 0.35305
2.082 -0.075054 -0.061438 -0.063 -0.070222 -0.031439 -0.075644 0.0029603 -0.038398 0.028995 0.0011979 0.0092736 -2.8871 0.0098411 -0.0034588 -0.008712 -0.0047668 0.0053697 0.0054528 -0.005554 0.00023244 0.0021543 0 -0.014578 0 0.0015076 0 0.0020717 0 0.40068
2.0859 -0.065955 -0.065854 -0.059457 -0.062881 -0.043139 -0.082462 -0.026328 -0.073661 -0.010943 0.0033578 -0.0094627 -3.4446 0.0088315 0.0023776 -0.0047385 -0.0043377 0.01263 0.0075944 -0.0047569 0.0024588 0.0066706 0 -0.013827 0 0.0020558 0 0.0021999 0 0.74138
2.0898 -0.057377 -0.068436 -0.053177 -0.051662 -0.063315 -0.065762 -0.062102 -0.090829 -0.053432 -0.013431 -0.041771 -4.0172 0.0048664 0.0059877 -0.0016662 0.0013883 0.031834 0.0083691 -0.0021257 0.0044103 0.0081347 0 -0.013392 0 0.0026779 0 0.0024032 0 1.1703
2.0938 -0.050489 -0.066507 -0.053622 -0.043834 -0.083776 -0.041164 -0.083326 -0.084014 -0.075287 -0.038488 -0.074415 -4.6095 0.0016897 0.0044861 -0.0019686 0.0091706 0.052422 0.0087016 0.0013948 0.0053737 0.004995 0 -0.013596 0 0.0029137 0 0.0023577 0 1.4713
2.0977 -0.044651 -0.059251 -0.062276 -0.04506 -0.090385 -0.02924 -0.083177 -0.065669 -0.07632 -0.063558 -0.095592 -5.2172 0.0021808 -0.0012606 -0.0046989 0.013203 0.066808 0.0094216 0.0042092 0.00501 -0.00062655 0 -0.014191 0 0.0029183 0 0.0019324 0 1.5407
2.1016 -0.039748 -0.048208 -0.069218 -0.05437 -0.073204 -0.036342 -0.072134 -0.05407 -0.074611 -0.085621 -0.10148 -5.8276 0.0058054 -0.0072559 -0.0066587 0.0098801 0.073673 0.0099718 0.0051366 0.0033418 -0.0040246 0 -0.014561 0 0.0031456 0 0.0013585 0 1.4277
2.1055 -0.036557 -0.036546 -0.062518 -0.064101 -0.037748 -0.049662 -0.066065 -0.058319 -0.086696 -0.10196 -0.097411 -6.4293 0.0090666 -0.0096346 -0.0055276 0.00096933 0.076079 0.0089868 0.004226 0.00077533 -0.0019595 0 -0.01431 0 0.0037422 0 0.0010607 0 1.2698
2.1094 -0.035219 -0.027443 -0.041045 -0.065261 -0.0051912 -0.051035 -0.070364 -0.071812 -0.11041 -0.10561 -0.091439 -7.0211 0.0085747 -0.007704 -0.0019971 -0.0076985 0.076626 0.0061441 0.0026469 -0.0018609 0.0040239 0 -0.013657 0 0.0043187 0 0.0012905 0 1.1704
2.1133 -0.034276 -0.022408 -0.017179 -0.054188 0.0024022 -0.035399 -0.074739 -0.07758 -0.12489 -0.088745 -0.085177 -7.6132 0.0039646 -0.004107 0.0010026 -0.010847 0.073893 0.0030969 0.0017055 -0.0034732 0.0085261 0 -0.013252 0 0.0043361 0 0.0019016 0 1.1112
2.1172 -0.031807 -0.020628 -0.0060168 -0.035243 -0.019129 -0.015492 -0.063251 -0.060697 -0.10705 -0.051923 -0.070534 -8.2187 -0.0019366 -0.00214 0.0011513 -0.0076077 0.063262 0.0021514 0.0017829 -0.0031664 0.0070425 0 -0.013576 0 0.0036852 0 0.002474 0 0.96806
2.1211 -0.027458 -0.019866 -0.011652 -0.01754 -0.050579 -0.0085029 -0.030123 -0.01926 -0.050838 -0.008558 -0.037116 -8.8422 -0.0057199 -0.0028539 -0.0010427 -0.0014827 0.041656 0.0038405 0.0020918 -0.00081467 0.00018962 0 -0.014486 0 0.0028422 0 0.0026685 0 0.62445
2.125 -0.022898 -0.018315 -0.024219 -0.0084697 -0.064223 -0.018589 0.013152 0.032711 0.025793 0.022408 0.014856 -9.4768 -0.0062694 -0.004578 -0.0027022 0.0030683 0.012407 0.0059801 0.0014665 0.0026637 -0.0067093 0 -0.015336 0 0.002422 0 0.0024765 0 0.096631
2.1289 -0.020005 -0.015973 -0.030296 -0.0090956 -0.047149 -0.033003 0.045518 0.072078 0.090405 0.030565 0.067909 -10.11 -0.0052869 -0.0050174 -0.0012674 0.0040775 -0.014147 0.0054942 -0.00050453 0.0056058 -0.00841 0 -0.01556 0 0.0025761 0 0.0021474 0 -0.43175
2.1328 -0.018739 -0.014371 -0.025633 -0.014647 -0.012259 -0.035445 0.051661 0.079275 0.11434 0.021489 0.095104 -10.734 -0.0052027 -0.0036163 0.0030827 0.0027588 -0.025764 0.0014471 -0.003006 0.0064002 -0.0043582 0 -0.015139 0 0.0028438 0 0.0018957 0 -0.70638
2.1367 -0.017096 -0.014859 -0.017265 -0.019115 0.013383 -0.022719 0.03186 0.049685 0.0876 0.0096317 0.078208 -11.35 -0.0066749 -0.0018569 0.0074994 0.0015391 -0.016013 -0.0037203 -0.0046056 0.0043799 0.0012409 0 -0.014553 0 0.0026172 0 0.0016966 0 -0.56864
2.1406 -0.013235 -0.016932 -0.013814 -0.019856 0.012331 -0.0077112 -0.00050382 -0.0032435 0.022571 0.0032285 0.022186 -11.969 -0.0081012 -0.0014501 0.0089769 0.0017775 0.010992 -0.0061622 -0.0044041 0.00031721 0.0037512 0 -0.014287 0 0.0017684 0 0.0013771 0 -0.070871
2.1445 -0.0073842 -0.018121 -0.015345 -0.018516 -0.0089815 -0.0057765 -0.029511 -0.055479 -0.053376 -0.0034323 -0.046286 -12.598 -0.007436 -0.0025135 0.0070442 0.0031418 0.042669 -0.0040735 -0.0027044 -0.0038172 0.0023895 0 -0.014416 0 0.00082763 0 0.00088991 0 0.54592
2.1484 -0.0013537 -0.015642 -0.014069 -0.017902 -0.02782 -0.018433 -0.045552 -0.086008 -0.11101 -0.02179 -0.095673 -13.242 -0.0043486 -0.0036548 0.004195 0.0045418 0.065606 0.00066854 -0.00063961 -0.0058253 0.00028672 0 -0.014642 0 0.0005352 0 0.00046505 0 0.99494
2.1523 0.003784 -0.0084981 -0.0046273 -0.017899 -0.02618 -0.030784 -0.046754 -0.087583 -0.13151 -0.052612 -0.10844 -13.895 -0.00057128 -0.0036894 0.0036291 0.0051537 0.07309 0.0042597 0.00084579 -0.0045493 0.00061661 0 -0.014694 0 0.0011871 0 0.00044971 0 1.1008
2.1563 0.0091598 0.0017123 0.0083879 -0.014349 -0.0051522 -0.025283 -0.035165 -0.067486 -0.11263 -0.078613 -0.087566 -14.551 0.0017666 -0.002957 0.006285 0.0046121 0.066993 0.0044373 0.0016963 -0.00068988 0.0030964 0 -0.01464 0 0.0023814 0 0.00097188 0 0.86301
2.1602 0.016862 0.011895 0.015123 -0.0022207 0.019494 0.0015568 -0.013418 -0.038624 -0.06642 -0.075524 -0.047759 -15.2 0.002033 -0.0027354 0.0098053 0.0027934 0.05323 0.0023555 0.0025154 0.003481 0.0045667 0 -0.01478 0 0.0033798 0 0.0017598 0 0.40086
2.1641 0.027179 0.01958 0.012863 0.019348 0.0338 0.03539 0.015435 -0.0088541 -0.010236 -0.033028 -0.0016419 -15.839 0.0013644 -0.003462 0.010404 -2.0211e-05 0.035488 0.0011847 0.0037068 0.0055294 0.0028668 0 -0.015261 0 0.003728 0 0.0023195 0 -0.15262
2.168 0.037404 0.024432 0.01187 0.044525 0.036958 0.05633 0.046911 0.022609 0.043185 0.033618 0.0462 -16.466 0.001244 -0.003904 0.0060592 -0.0027331 0.013179 0.0029493 0.0048781 0.00453 -0.00036385 0 -0.015848 0 0.0035669 0 0.0023299 0 -0.71437
2.1719 0.043842 0.028141 0.026319 0.063447 0.037789 0.055496 0.075673 0.059335 0.089561 0.092745 0.093872 -17.082 0.0019956 -0.0024345 -0.0017093 -0.0037153 -0.01464 0.0066989 0.0051159 0.0017325 -0.0011809 0 -0.016107 0 0.0033907 0 0.0019004 0 -1.2371
2.1758 0.045251 0.032977 0.058106 0.068607 0.042832 0.041131 0.097384 0.098651 0.12831 0.11874 0.13384 -17.69 0.0026927 0.00082191 -0.0089817 -0.0020755 -0.043592 0.0095951 0.0038686 -0.00044083 0.0023195 0 -0.015838 0 0.0035301 0 0.001453 0 -1.6596
2.1797 0.044279 0.040159 0.090485 0.060248 0.050129 0.030246 0.1093 0.12858 0.15436 0.1085 0.15229 -18.294 0.002365 0.0034062 -0.012446 0.0011939 -0.062969 0.009575 0.001585 -0.00039432 0.0074752 0 -0.015305 0 0.003861 0 0.0013458 0 -1.8917
2.1836 0.045307 0.049126 0.10004 0.046502 0.054551 0.034608 0.10903 0.13453 0.15573 0.078753 0.13824 -18.895 0.0010743 0.0025065 -0.011649 0.0037007 -0.061813 0.0068998 -0.00049893 0.0012858 0.0092932 0 -0.01501 0 0.0039856 0 0.001586 0 -1.8584
2.1875 0.05069 0.058058 0.077256 0.037992 0.056715 0.053175 0.094192 0.11056 0.1219 0.049229 0.093891 -19.493 -0.00023649 -0.002197 -0.0086688 0.0037486 -0.037787 0.0033292 -0.0012301 0.0023813 0.0054182 0 -0.015229 0 0.0036677 0 0.0018865 0 -1.5677
2.1914 0.059049 0.065197 0.036385 0.040959 0.063763 0.075483 0.065698 0.066076 0.057156 0.028507 0.036194 -20.086 -0.00076627 -0.0076818 -0.0057896 0.0020838 -0.0012054 0.00018949 -0.00029713 0.0011392 -0.0012057 0 -0.015764 0 0.0030888 0 0.0019768 0 -1.1371
2.1953 0.067175 0.070106 0.0048992 0.054054 0.080473 0.090846 0.03243 0.022046 -0.013564 0.014361 -0.011978 -20.674 -0.00050404 -0.0098473 -0.0035431 0.0012724 0.030012 -0.0024745 0.0016947 -0.0019253 -0.0048493 0 -0.016126 0 0.0026868 0 0.0018448 0 -0.75439
2.1992 0.073495 0.07407 0.0020864 0.0708 0.10128 0.095314 0.011272 -0.00027149 -0.054937 0.0048774 -0.033488 -21.255 0.00014582 -0.0069824 -0.00095574 0.0029974 0.041215 -0.0049777 0.003727 -0.0042702 -0.0023537 0 -0.015988 0 0.0027512 0 0.0016748 0 -0.59837
2.2031 0.079521 0.079287 0.026129 0.085183 0.11377 0.092573 0.018741 0.0097219 -0.04263 0.0063089 -0.022497 -21.827 0.0011197 -0.0012364 0.0024648 0.0059684 0.029518 -0.0067326 0.0048983 -0.0035783 0.0039256 0 -0.015434 0 0.0031639 0 0.0015738 0 -0.76883
2.207 0.087793 0.087222 0.059792 0.095593 0.11126 0.09033 0.058669 0.04812 0.020066 0.028657 0.017537 -22.385 0.0027633 0.0032984 0.0052938 0.0068899 0.0036271 -0.006424 0.0046231 -5.3727e-05 0.0084515 0 -0.014815 0 0.0035183 0 0.0014015 0 -1.2553
2.2109 0.098416 0.097183 0.086654 0.10427 0.1011 0.095373 0.11631 0.10052 0.10406 0.073814 0.077907 -22.921 0.0050679 0.0040946 0.0050876 0.0038883 -0.024105 -0.0036264 0.0026545 0.0034312 0.007736 0 -0.0144 0 0.0034944 0 0.00091263 0 -1.9433
2.2148 0.10776 0.10622 0.10139 0.11346 0.098262 0.10927 0.16578 0.14975 0.17394 0.12919 0.14568 -23.43 0.0070778 0.0020443 0.00097246 -0.0010277 -0.046346 -2.2117e-06 -0.00074458 0.0036776 0.003326 0 -0.014183 0 0.0031372 0 8.6996e-05 0 -2.6469
2.2188 0.11085 0.1107 0.10655 0.12216 0.10961 0.12613 0.18653 0.18252 0.20985 0.17402 0.20319 -23.913 0.0074137 0.00010356 -0.0046839 -0.003344 -0.063231 0.0015694 -0.0045347 4.4916e-07 -0.00017585 0 -0.01404 0 0.0027995 0 -0.00070561 0 -3.1619
2.2227 0.10537 0.10862 0.10369 0.12625 0.12512 0.13446 0.17598 0.19266 0.21481 0.19285 0.23144 -24.377 0.0055662 0.00027668 -0.0075607 -0.00036256 -0.077621 -0.00057223 -0.0070265 -0.0050274 0.0002371 0 -0.013986 0 0.0028178 0 -0.00092709 0 -3.3355
2.2266 0.093925 0.10097 0.091261 0.12179 0.12626 0.12421 0.14804 0.18114 0.20367 0.18372 0.21891 -24.832 0.0025509 0.0019329 -0.0048971 0.005703 -0.088517 -0.0051966 -0.0067337 -0.0077106 0.0033874 0 -0.014225 0 0.0032244 0 -0.00032825 0 -3.1274
2.2305 0.082369 0.091038 0.071403 0.10836 0.10431 0.095481 0.11937 0.15368 0.18557 0.15508 0.16975 -25.287 3.824e-05 0.0029054 0.0018703 0.0092451 -0.089212 -0.0090457 -0.0035289 -0.0064022 0.0056928 0 -0.014891 0 0.0037405 0 0.00076987 0 -2.6223
2.2344 0.07569 0.082159 0.055061 0.089899 0.070103 0.061794 0.096068 0.1173 0.15621 0.11633 0.10286 -25.743 -0.0012705 0.0019665 0.0079721 0.006366 -0.072156 -0.0095495 0.00090606 -0.0028642 0.0050502 0 -0.01577 0 0.0040303 0 0.0016586 0 -1.9783
2.2383 0.07459 0.0757 0.055376 0.072332 0.044855 0.042731 0.072433 0.077456 0.1061 0.072425 0.040805 -26.193 -0.0022593 3.2198e-05 0.0091923 -0.0012175 -0.036401 -0.0068599 0.0039897 -0.00059547 0.0026589 0 -0.016338 0 0.0039714 0 0.0017661 0 -1.3412
2.2422 0.075235 0.070748 0.073396 0.060099 0.040821 0.049508 0.041529 0.037859 0.035944 0.026775 -0.0028877 -26.626 -0.0041875 -0.0010326 0.0053886 -0.0074115 0.0087626 -0.0033499 0.004011 -0.0016771 0.0011464 0 -0.016155 0 0.0037025 0 0.0010825 0 -0.79063
2.2461 0.072181 0.065563 0.091827 0.053906 0.051048 0.074832 0.0065894 0.0029095 -0.036019 -0.01308 -0.027471 -27.037 -0.0068455 -0.0005487 0.00041306 -0.0071912 0.047327 -0.00124 0.0013591 -0.0050202 0.0014039 0 -0.015279 0 0.0034375 0 0.00012527 0 -0.35814
2.25 0.062328 0.059277 0.087208 0.051098 0.058364 0.096775 -0.018182 -0.019915 -0.081883 -0.035308 -0.037827 -27.424 -0.0081821 0.00027808 -0.0015468 -0.0011553 0.064986 -0.00077283 -0.0018644 -0.0075544 0.001738 0 -0.014291 0 0.0032444 0 -0.00050986 0 -0.085879
2.2539 0.047364 0.052365 0.052086 0.048195 0.053815 0.095101 -0.018212 -0.021732 -0.08126 -0.030989 -0.03516 -27.797 -0.0061363 -0.00018071 0.00018359 0.0051534 0.05675 -0.00060305 -0.003543 -0.0071508 0.00017206 0 -0.013875 0 0.0030089 0 -0.00060443 0 -0.0509
2.2578 0.033163 0.045816 0.0059405 0.043826 0.045081 0.067095 0.0092436 0.001355 -0.034256 -0.0019218 -0.01586 -28.169 -0.0010273 -0.0020211 0.0023608 0.0064537 0.028973 0.00030691 -0.0030742 -0.0045157 -0.0028367 0 -0.014307 0 0.0026091 0 -0.00039105 0 -0.31098
2.2617 0.026426 0.040254 -0.018145 0.04002 0.046181 0.02959 0.052032 0.041933 0.038739 0.038988 0.020607 -28.553 0.0040352 -0.0035925 0.0012508 0.0023883 -0.0049361 0.0014608 -0.0014453 -0.0023635 -0.0044599 0 -0.015276 0 0.0021149 0 -0.00022907 0 -0.81384
2.2656 0.030451 0.036095 -0.001144 0.040681 0.059881 0.0055672 0.091112 0.0819 0.1087 0.075621 0.064401 -28.947 0.0055047 -0.0033649 -0.0034242 -0.0027599 -0.031891 0.0015218 1.0407e-05 -0.0027748 -0.0024286 0 -0.016173 0 0.0017926 0 -0.00023168 0 -1.3675
2.2695 0.042671 0.034405 0.044893 0.048028 0.072385 0.0069541 0.11209 0.10223 0.15201 0.097927 0.098276 -29.342 0.0025186 -0.0018791 -0.0079092 -0.0047166 -0.045057 -1.9192e-05 0.00081407 -0.0052927 0.002306 0 -0.016555 0 0.001878 0 -0.0002087 0 -1.729
2.2734 0.055845 0.036997 0.086656 0.059646 0.067169 0.027783 0.11131 0.09568 0.15879 0.10512 0.10955 -29.721 -0.0021992 -0.0015218 -0.0079085 -0.0033902 -0.045292 -0.0021795 0.0013171 -0.0074804 0.00614 0 -0.01639 0 0.0023163 0 4.6594e-05 0 -1.7604
2.2773 0.062563 0.044942 0.097503 0.069059 0.044113 0.051812 0.093915 0.07188 0.13344 0.10185 0.099499 -30.072 -0.0046706 -0.0040724 -0.0028724 -0.0024389 -0.038109 -0.0035831 0.0016819 -0.0072623 0.0061609 0 -0.015938 0 0.002725 0 0.00044788 0 -1.5233
2.2813 0.060208 0.056533 0.077998 0.070244 0.023229 0.06602 0.068452 0.049679 0.090039 0.092704 0.080386 -30.397 -0.0031523 -0.0084187 0.0030979 -0.0049376 -0.028739 -0.0040183 0.0012238 -0.0047409 0.0028587 0 -0.015466 0 0.0026593 0 0.00062467 0 -1.2245
2.2852 0.052716 0.0669 0.05133 0.062851 0.027113 0.067965 0.043107 0.042247 0.045866 0.080182 0.062819 -30.71 0.00045439 -0.010935 0.0047762 -0.0097953 -0.018835 -0.0045845 -0.00093222 -0.0018302 -0.00056082 0 -0.015078 0 0.0019863 0 0.00026642 0 -1.0491
2.2891 0.047524 0.070468 0.040199 0.053283 0.058175 0.062746 0.024664 0.047613 0.014746 0.066173 0.046652 -31.029 0.002548 -0.0085122 0.00058468 -0.012647 -0.0069602 -0.0061555 -0.004486 -0.0002309 -0.0014728 0 -0.014773 0 0.0010527 0 -0.00052734 0 -1.0236
2.293 0.049799 0.064849 0.048228 0.049678 0.093256 0.055473 0.017492 0.052799 0.0019901 0.053108 0.0251 -31.36 0.0012114 -0.0015445 -0.0058502 -0.010233 0.0077917 -0.0078949 -0.0075192 0.00017506 -0.00028738 0 -0.014574 0 0.00047834 0 -0.0012455 0 -1.0225
2.2969 0.058369 0.053033 0.062015 0.054446 0.10229 0.047571 0.021331 0.047583 0.0033881 0.042803 -0.0024287 -31.695 -0.002157 0.0060115 -0.0088806 -0.003708 0.022319 -0.0076801 -0.0078358 0.00097181 0.00038251 0 -0.01454 0 0.00071256 0 -0.0013445 0 -0.9096
2.3008 0.06663 0.041714 0.068052 0.061268 0.074515 0.038986 0.030328 0.034931 0.0098584 0.035107 -0.023376 -32.018 -0.004347 0.0097261 -0.0058634 0.0024603 0.029671 -0.0042653 -0.0050273 0.0033573 -0.0012326 0 -0.014661 0 0.001694 0 -0.00068136 0 -0.68051
2.3047 0.067679 0.036737 0.065035 0.060343 0.028229 0.031462 0.03638 0.028249 0.015371 0.029276 -0.020355 -32.318 -0.0033257 0.0082209 0.00057318 0.0047567 0.023564 0.0010252 -0.0011398 0.0067053 -0.0041197 0 -0.014807 0 0.0028793 0 0.00037865 0 -0.47815
2.3086 0.05957 0.039186 0.059858 0.048077 -0.004516 0.027965 0.035632 0.038063 0.022043 0.027121 0.011953 -32.595 0.00017516 0.0039816 0.0050238 0.0036257 0.0040453 0.0050539 0.0010485 0.0089891 -0.0056284 0 -0.014824 0 0.0036182 0 0.0012587 0 -0.47131
2.3125 0.046687 0.045245 0.054959 0.032236 -0.0039485 0.029247 0.032455 0.060914 0.03736 0.033374 0.058198 -32.861 0.0037412 0.00083794 0.0041482 0.0023076 -0.020614 0.0056111 0.00071486 0.0086517 -0.0043044 0 -0.014717 0 0.0035885 0 0.0015923 0 -0.70817
2.3164 0.036582 0.049843 0.043967 0.026668 0.02382 0.032664 0.036118 0.081246 0.064944 0.05077 0.092091 -33.127 0.0056162 0.00054963 -0.00060768 0.0030153 -0.038243 0.0035151 -4.3284e-05 0.0061037 -0.0012871 0 -0.014681 0 0.0029724 0 0.0014105 0 -1.0731
2.3203 0.035138 0.050917 0.021962 0.039243 0.055827 0.035683 0.051968 0.084762 0.096821 0.073829 0.096693 -33.396 0.0058916 0.0016393 -0.0047267 0.0046249 -0.040636 0.001887 0.0017631 0.003403 0.001149 0 -0.014929 0 0.0022746 0 0.00098752 0 -1.3759
2.3242 0.04359 0.050769 -0.0018167 0.063855 0.073244 0.040217 0.074866 0.070824 0.11531 0.088919 0.076699 -33.665 0.0056338 0.0013643 -0.0048925 0.0042436 -0.028927 0.0031651 0.0066822 0.0024124 0.0021562 0 -0.015453 0 0.0019485 0 0.00055648 0 -1.4887
2.3281 0.058749 0.053605 -0.0059797 0.084638 0.074722 0.05185 0.091624 0.052537 0.10508 0.083525 0.051753 -33.927 0.0052569 -0.001266 -0.0017192 0.00077325 -0.012086 0.0067203 0.011487 0.003151 0.0030672 0 -0.01598 0 0.0021143 0 0.00018446 0 -1.4174
2.332 0.075208 0.06163 0.024094 0.089413 0.072346 0.073262 0.091326 0.04487 0.066656 0.058128 0.038232 -34.178 0.0040435 -0.0043993 0.0014138 -0.0035163 0.00014181 0.0094223 0.01155 0.0038451 0.0055139 0 -0.016191 0 0.0025442 0 -0.00011879 0 -1.2696
2.3359 0.08771 0.073133 0.077929 0.080165 0.077434 0.0983 0.074965 0.052246 0.020177 0.029383 0.037624 -34.415 0.0012226 -0.0051788 0.00194 -0.0051874 0.0037903 0.0086217 0.0051253 0.002611 0.0090649 0 -0.016011 0 0.0028791 0 -0.00024899 0 -1.1699
2.3398 0.092956 0.084035 0.12252 0.07048 0.090793 0.11398 0.055947 0.066841 -0.0050398 0.019601 0.041639 -34.641 -0.0027735 -0.0026664 0.00044552 -0.003283 0.0013326 0.004646 -0.00442 -0.00075775 0.01113 0 -0.015679 0 0.0028907 0 -3.3674e-05 0 -1.1986
2.3438 0.091 0.091287 0.12737 0.072149 0.10474 0.11038 0.05069 0.078026 0.011236 0.039889 0.046256 -34.855 -0.006369 0.00099984 -0.00038581 -0.00049766 -0.0033522 0.00042712 -0.010784 -0.0044669 0.0094252 0 -0.015532 0 0.0026108 0 0.00056299 0 -1.381
2.3477 0.085882 0.095066 0.091012 0.083939 0.11182 0.090083 0.066837 0.082878 0.066708 0.081161 0.057895 -35.056 -0.0081547 0.0023558 0.0011154 -0.00053286 -0.010095 -0.0012764 -0.0097346 -0.006107 0.0044683 0 -0.015699 0 0.002266 0 0.0012862 0 -1.6968
2.3516 0.084307 0.098051 0.044677 0.093822 0.11059 0.068294 0.098213 0.087514 0.13714 0.12111 0.08441 -35.244 -0.007973 -0.00031846 0.0037559 -0.0043181 -0.022144 -0.00028842 -0.0025821 -0.0045358 -0.00055599 0 -0.016012 0 0.0020903 0 0.001698 0 -2.0808
2.3555 0.091938 0.10275 0.028339 0.09271 0.1046 0.062561 0.12968 0.098867 0.19044 0.1414 0.12128 -35.42 -0.0066381 -0.0053913 0.004785 -0.0089807 -0.040679 0.001204 0.0050083 -0.00069756 -0.0025136 0 -0.016205 0 0.0021566 0 0.0014995 0 -2.4256
2.3594 0.1092 0.10947 0.059247 0.085717 0.098472 0.080374 0.1474 0.11608 0.20487 0.14047 0.14996 -35.579 -0.0047745 -0.0091541 0.0029448 -0.010604 -0.060092 0.0010568 0.0078155 0.0032087 -0.0009236 0 -0.016181 0 0.0023431 0 0.00078571 0 -2.6201
2.3633 0.13004 0.11671 0.11935 0.088695 0.096309 0.11433 0.14685 0.13061 0.18033 0.13167 0.15307 -35.718 -0.0022586 -0.0088335 3.8961e-05 -0.0079329 -0.069997 -0.00078391 0.0051768 0.0054245 0.0020485 0 -0.016091 0 0.0024561 0 -1.007e-05 0 -2.6238
2.3672 0.14538 0.12321 0.17085 0.11226 0.10222 0.14786 0.13407 0.13477 0.13673 0.12978 0.13233 -35.831 0.0010433 -0.0047614 -0.00072463 -0.003319 -0.063504 -0.0025743 0.00084717 0.0057812 0.0039471 0 -0.016139 0 0.0024185 0 -0.00044619 0 -2.5179
2.3711 0.14925 0.12945 0.18523 0.14884 0.11927 0.166 0.12072 0.12982 0.10135 0.13868 0.11008 -35.917 0.0042277 2.0032e-05 0.0019302 -0.00013629 -0.044567 -0.0028728 -0.00095133 0.0054505 0.0041591 0 -0.016353 0 0.0023674 0 -0.00038592 0 -2.4668
2.375 0.14271 0.13669 0.1617 0.17648 0.14548 0.1634 0.11691 0.12513 0.093118 0.15032 0.1104 -35.982 0.0055438 0.0022254 0.0056881 0.00047786 -0.026871 -0.002107 0.00061334 0.0056495 0.0037724 0 -0.016556 0 0.002554 0 -3.1907e-05 0 -2.5969
2.3789 0.13215 0.14436 0.12295 0.17731 0.17131 0.14541 0.12579 0.12908 0.11274 0.15405 0.13691 -36.034 0.0040216 0.0007659 0.0065058 0.0002052 -0.023877 -0.0019685 0.0027787 0.0064728 0.0037331 0 -0.016562 0 0.0030966 0 0.00030932 0 -2.8822
2.3828 0.12356 0.14837 0.095412 0.1536 0.18323 0.12361 0.14229 0.14069 0.14398 0.14651 0.16868 -36.077 0.00090866 -0.0026831 0.0024322 0.0010827 -0.037976 -0.0033591 0.0024994 0.00685 0.0036386 0 -0.016379 0 0.0037881 0 0.00048082 0 -3.1421
2.3867 0.11777 0.14271 0.091452 0.12557 0.17263 0.10902 0.15631 0.15001 0.16514 0.13325 0.17922 -36.107 -0.00089747 -0.0051891 -0.0041958 0.0028591 -0.058308 -0.0051244 -0.00024232 0.0056232 0.0025245 0 -0.016195 0 0.0041637 0 0.00051679 0 -3.1688
2.3906 0.11087 0.12407 0.10461 0.11219 0.14254 0.10607 0.15901 0.14674 0.16329 0.1224 0.16065 -36.118 0.0006855 -0.004786 -0.0084028 0.0031184 -0.06959 -0.0049635 -0.0024521 0.0027708 0.00052774 0 -0.016154 0 0.0038376 0 0.00048686 0 -2.8871
2.3945 0.099016 0.096053 0.11743 0.11327 0.10567 0.10954 0.14845 0.12873 0.1416 0.11706 0.12962 -36.107 0.0047873 -0.0017514 -0.0067662 6.505e-05 -0.064455 -0.0016442 -0.0013384 -0.00034312 -0.00079197 0 -0.016178 0 0.0028596 0 0.00035858 0 -2.4119
2.3984 0.082869 0.069098 0.11378 0.11021 0.07543 0.10726 0.13031 0.1027 0.11463 0.11329 0.10944 -36.076 0.0080051 0.0018039 -0.00044748 -0.0050276 -0.04849 0.0036584 0.0026095 -0.0019906 -0.00011883 0 -0.016031 0 0.0017702 0 4.4533e-05 0 -1.9532
2.4023 0.067573 0.054968 0.088507 0.085763 0.058075 0.089126 0.11248 0.077296 0.094955 0.10376 0.10603 -36.037 0.0072583 0.0035234 0.0056693 -0.0083951 -0.033615 0.0081843 0.0058294 -0.0015417 0.0017704 0 -0.015577 0 0.0012423 0 -0.00043337 0 -1.6504
2.4063 0.058541 0.058857 0.051043 0.044091 0.052352 0.057509 0.097587 0.056288 0.082309 0.083303 0.10181 -35.994 0.0025208 0.0023779 0.0070152 -0.0069688 -0.026187 0.0097611 0.0050035 -7.9623e-05 0.0022695 0 -0.014956 0 0.0015653 0 -0.00088123 0 -1.4767
2.4102 0.057142 0.07487 0.021207 0.011249 0.054726 0.030132 0.080418 0.03825 0.064989 0.052344 0.074272 -35.944 -0.0031391 -0.00077723 0.0030358 -0.001112 -0.021243 0.0083459 0.00022344 0.00045867 -0.00057265 0 -0.014485 0 0.0024009 0 -0.0010861 0 -1.2941
2.4141 0.06 0.088804 0.017595 0.013994 0.062671 0.029316 0.054251 0.022312 0.033565 0.017497 0.021417 -35.88 -0.0062471 -0.0039147 -0.0025954 0.0056496 -0.0087325 0.0057332 -0.0050716 -0.0010442 -0.0057841 0 -0.014384 0 0.0030453 0 -0.0010438 0 -1.0027
2.418 0.061843 0.087114 0.043423 0.054944 0.072202 0.062929 0.021288 0.01287 -0.0047278 -0.0099978 -0.030592 -35.794 -0.0057764 -0.0052682 -0.0052765 0.0094909 0.013844 0.0039724 -0.0072547 -0.003851 -0.0099093 0 -0.014591 0 0.0029988 0 -0.00099966 0 -0.65154
2.4219 0.058745 0.065988 0.079969 0.10637 0.074332 0.11234 -0.0032351 0.017338 -0.025347 -0.018292 -0.046218 -35.691 -0.0035265 -0.0045087 -0.0032991 0.0089893 0.034792 0.0039925 -0.0056548 -0.0059506 -0.0099864 0 -0.014858 0 0.002359 0 -0.0012056 0 -0.4118
2.4258 0.049167 0.033887 0.095946 0.12889 0.058087 0.14059 -0.00029481 0.038173 -0.0037861 -0.0015341 -0.0099381 -35.58 -0.001894 -0.002854 0.0010623 0.0054443 0.03548 0.0053674 -0.0027241 -0.005812 -0.006241 0 -0.015015 0 0.0017005 0 -0.0016014 0 -0.43178
2.4297 0.033065 0.0053898 0.06958 0.10021 0.020604 0.11825 0.035159 0.066612 0.060856 0.033729 0.059007 -35.47 -0.0014443 -0.0020213 0.0038722 0.0011304 0.00696 0.0069589 -0.0012927 -0.0037611 -0.001854 0 -0.015121 0 0.0015594 0 -0.0017522 0 -0.69284
2.4336 0.011214 -0.009345 0.0071702 0.030885 -0.025273 0.047691 0.082791 0.084745 0.136 0.067975 0.11849 -35.363 -0.00073081 -0.0027917 0.0029594 -0.0024253 -0.038104 0.0076434 -0.0017944 -0.0016942 -4.7733e-05 0 -0.015348 0 0.0019949 0 -0.0011636 0 -0.9811
2.4375 -0.014317 -0.011762 -0.059018 -0.044264 -0.05656 -0.035295 0.1046 0.075594 0.17112 0.07749 0.13141 -35.255 0.0016231 -0.0043301 -0.00059891 -0.0046872 -0.069952 0.006734 -0.0021941 -0.0013414 -0.0013482 0 -0.015734 0 0.002609 0 0.00026692 0 -0.99946
2.4414 -0.039864 -0.013474 -0.094906 -0.09094 -0.058071 -0.086489 0.069857 0.034033 0.13061 0.048672 0.087615 -35.143 0.0049134 -0.0048913 -0.0039737 -0.0053786 -0.061419 0.00424 -0.00051225 -0.002676 -0.0035666 0 -0.016074 0 0.0029648 0 0.0020692 0 -0.54264
2.4453 -0.061724 -0.027416 -0.092176 -0.097201 -0.038202 -0.086205 -0.020425 -0.029456 0.020514 -0.012407 0.0055518 -35.029 0.0066296 -0.0034029 -0.005352 -0.0042097 -0.0083988 0.0010339 0.0027656 -0.0039896 -0.0042146 0 -0.01608 0 0.0029712 0 0.0034837 0 0.37973
2.4492 -0.078896 -0.058236 -0.075214 -0.077991 -0.026509 -0.053849 -0.12958 -0.094802 -0.11207 -0.083602 -0.083058 -34.921 0.0048127 -0.0005793 -0.0053022 -0.0015113 0.065302 -0.0014183 0.0049012 -0.0035979 -0.0027404 0 -0.015645 0 0.0028688 0 0.0039928 0 1.5447
2.4531 -0.09413 -0.098835 -0.080014 -0.062222 -0.051539 -0.032152 -0.20762 -0.14384 -0.20864 -0.14163 -0.15178 -34.826 0.00010982 0.0015088 -0.0056336 0.0012842 0.12364 -0.0019939 0.0035418 -0.0015462 -0.00048077 0 -0.014947 0 0.0028759 0 0.0036628 0 2.633
2.457 -0.11136 -0.13508 -0.12244 -0.073288 -0.11578 -0.053813 -0.22468 -0.16971 -0.23738 -0.17668 -0.18979 -34.749 -0.0045876 0.001177 -0.0071293 0.0024213 0.14342 -0.00096032 -0.00085202 0.00039265 0.0011843 0 -0.014284 0 0.0029041 0 0.0030234 0 3.3885
2.4609 -0.1312 -0.15477 -0.18348 -0.11526 -0.18944 -0.11694 -0.19083 -0.17857 -0.21217 -0.19494 -0.20198 -34.693 -0.0066201 -0.0012966 -0.0085339 0.0014242 0.12979 -8.6061e-06 -0.0051928 0.00051373 0.0022083 0 -0.013834 0 0.0026676 0 0.0026173 0 3.7293
2.4648 -0.14876 -0.15441 -0.22437 -0.17115 -0.23029 -0.18732 -0.147 -0.18322 -0.17879 -0.20795 -0.2026 -34.659 -0.0057721 -0.0037424 -0.0078199 -0.00019424 0.11029 -0.00080868 -0.0063923 -0.00095154 0.0033771 0 -0.013576 0 0.0020762 0 0.0026175 0 3.7543
2.4688 -0.15652 -0.1399 -0.2183 -0.21259 -0.21484 -0.22364 -0.1339 -0.19287 -0.17902 -0.2193 -0.20626 -34.647 -0.0041582 -0.0039098 -0.0044309 -0.00018014 0.11197 -0.0031599 -0.0039221 -0.001814 0.0048451 0 -0.013424 0 0.0014718 0 0.0028098 0 3.6478
2.4727 -0.15016 -0.12177 -0.17094 -0.21578 -0.15617 -0.20542 -0.16209 -0.20554 -0.21898 -0.22085 -0.21833 -34.655 -0.0040322 -0.0015013 -0.00019069 0.0022579 0.13921 -0.0046403 2.3606e-05 3.7925e-05 0.0056835 0 -0.013389 0 0.0014004 0 0.0028869 0 3.541
2.4766 -0.13235 -0.10886 -0.11352 -0.17572 -0.094216 -0.14444 -0.20499 -0.20805 -0.26448 -0.20123 -0.2288 -34.677 -0.005713 0.0014107 0.0021339 0.0055039 0.16956 -0.0025627 0.0027255 0.0043812 0.0050466 0 -0.013568 0 0.0020919 0 0.0027414 0 3.4207
2.4805 -0.11119 -0.10445 -0.076584 -0.11077 -0.066667 -0.074888 -0.21918 -0.18443 -0.26586 -0.15783 -0.21546 -34.706 -0.0075325 0.0020692 0.0013061 0.0069409 0.17072 0.0032393 0.003272 0.0083918 0.0034496 0 -0.013967 0 0.0031596 0 0.0025001 0 3.1462
2.4844 -0.094778 -0.10603 -0.068389 -0.053083 -0.083109 -0.031986 -0.17644 -0.12808 -0.19418 -0.10093 -0.15861 -34.743 -0.0076303 -0.00058742 -0.0012628 0.0054005 0.12602 0.0094901 0.0028807 0.0088174 0.0023695 0 -0.0144 0 0.0038605 0 0.0023194 0 2.5716
2.4883 -0.086727 -0.10789 -0.074896 -0.029315 -0.12138 -0.033156 -0.08486 -0.050017 -0.063859 -0.047354 -0.059949 -34.795 -0.0057006 -0.0049383 -0.0028754 0.0022081 0.048959 0.011724 0.0031582 0.0047422 0.0023757 0 -0.01461 0 0.0037206 0 0.0021892 0 1.6956
2.4922 -0.085798 -0.10476 -0.07747 -0.04376 -0.14672 -0.070665 0.014747 0.023225 0.072697 -0.010461 0.049177 -34.874 -0.0030665 -0.0079808 -0.0021036 -0.0002082 -0.023802 0.0080382 0.0042206 -0.0015404 0.0019907 0 -0.014534 0 0.0029514 0 0.001947 0 0.73164
2.4961 -0.088678 -0.094738 -0.070037 -0.076627 -0.13757 -0.1175 0.073294 0.062017 0.15369 0.0042302 0.12006 -34.986 -0.0012426 -0.0077851 -5.1696e-05 -0.00066012 -0.055912 0.00097102 0.0045624 -0.0063536 -0.0010059 0 -0.014408 0 0.0022533 0 0.0014762 0 0.037339
2.5 -0.092278 -0.080466 -0.061268 -0.099586 -0.099148 -0.14275 0.062091 0.049324 0.14133 -0.0036878 0.11455 -35.123 -0.00056343 -0.00496 0.00093514 -5.2883e-05 -0.034012 -0.0044457 0.0027146 -0.0075182 -0.0068201 0 -0.014564 0 0.0021782 0 0.00087901 0 -0.06736
2.5039 -0.093811 -0.067788 -0.063123 -0.097001 -0.056789 -0.12933 -0.011878 -0.010046 0.040636 -0.033266 0.029873 -35.269 -0.00016794 -0.0019167 -0.00015233 4.1797e-05 0.02591 -0.0048877 -0.0010378 -0.0057402 -0.012419 0 -0.015097 0 0.0026451 0 0.00044954 0 0.5122
2.5078 -0.090273 -0.062194 -0.078575 -0.076025 -0.036415 -0.084592 -0.11158 -0.092098 -0.10481 -0.080909 -0.097568 -35.411 0.00086115 -0.00071114 -0.0017378 -0.00058511 0.091386 -0.0014204 -0.0046041 -0.003423 -0.013664 0 -0.015734 0 0.0030602 0 0.00047096 0 1.5665
2.5117 -0.079796 -0.065021 -0.099183 -0.057829 -0.046864 -0.036089 -0.19101 -0.16565 -0.23519 -0.13552 -0.21228 -35.547 0.0024885 -0.0014519 -0.0011269 -0.00045009 0.13456 0.001812 -0.0057782 -0.0022363 -0.0091799 0 -0.016063 0 0.0029125 0 0.0010124 0 2.6615
2.5156 -0.064395 -0.072059 -0.11238 -0.058236 -0.075696 -0.013238 -0.21833 -0.20568 -0.30136 -0.1776 -0.26905 -35.69 0.0038064 -0.0026065 0.0026176 0.0018595 0.14601 0.0016265 -0.0040938 -0.0018131 -0.0021785 0 -0.015909 0 0.0022694 0 0.0018842 0 3.3337
2.5195 -0.050617 -0.076044 -0.11053 -0.074693 -0.099583 -0.026389 -0.18855 -0.20105 -0.2835 -0.18728 -0.25251 -35.854 0.0039525 -0.0027119 0.0072453 0.0057951 0.13344 -0.0012798 -0.0011596 -0.00068706 0.0019438 0 -0.015477 0 0.0017037 0 0.00276 0 3.2992
2.5234 -0.045575 -0.071648 -0.095049 -0.089999 -0.1008 -0.05932 -0.12098 -0.15521 -0.19507 -0.15672 -0.17762 -36.041 0.0028463 -0.0017494 0.0089641 0.0090128 0.10967 -0.003278 0.00078341 0.0016831 0.00032505 0 -0.015111 0 0.0017387 0 0.0033521 0 2.5713
2.5273 -0.050662 -0.059282 -0.074395 -0.087864 -0.078183 -0.082146 -0.045668 -0.08293 -0.073285 -0.096833 -0.0764 -36.242 0.0010925 -0.00091718 0.0058516 0.0095662 0.081783 -0.0016013 0.00075459 0.0039702 -0.0047157 0 -0.014928 0 0.0023527 0 0.0035236 0 1.4389
2.5313 -0.058806 -0.044641 -0.059065 -0.06573 -0.04565 -0.074998 0.011965 -0.0060487 0.037704 -0.031409 0.017469 -36.442 -0.00066146 -0.0011701 -0.00012674 0.0078447 0.049949 0.0027862 -0.00027717 0.0041068 -0.0077328 0 -0.014732 0 0.0030096 0 0.0033039 0 0.3222
2.5352 -0.058949 -0.034187 -0.055886 -0.034631 -0.020459 -0.042913 0.040097 0.052062 0.10384 0.017026 0.078902 -36.634 -0.0021596 -0.0020812 -0.004535 0.0061473 0.014638 0.0060579 -0.00043255 0.0013382 -0.0051025 0 -0.014297 0 0.0031656 0 0.0028434 0 -0.42025
2.5391 -0.044821 -0.030139 -0.063548 -0.00879 -0.010522 -0.009519 0.040745 0.074362 0.11242 0.038792 0.096494 -36.821 -0.0034032 -0.00218 -0.0042039 0.0062687 -0.016795 0.0052408 0.001287 -0.0028932 0.0017169 0 -0.013719 0 0.0027589 0 0.002344 0 -0.64096
2.543 -0.020407 -0.028945 -0.07197 0.0040522 -0.010332 0.0042214 0.024207 0.058374 0.074256 0.038016 0.074565 -37.016 -0.0042781 -0.00041791 5.9397e-05 0.0076213 -0.03182 0.0011047 0.0040201 -0.0061424 0.0075744 0 -0.013416 0 0.0022299 0 0.0019774 0 -0.4404
2.5469 0.003116 -0.024304 -0.068077 0.0041605 -0.0079146 -0.0031237 0.0027044 0.018989 0.016322 0.02481 0.031252 -37.229 -0.0044665 0.0027058 0.0042759 0.0078969 -0.022132 -0.0025828 0.0056929 -0.0070646 0.0082204 0 -0.013722 0 0.002085 0 0.0018076 0 -0.078987
2.5508 0.016506 -0.012096 -0.046115 -0.0043817 0.0038734 -0.01522 -0.013827 -0.018739 -0.031922 0.0072923 -0.0096944 -37.458 -0.0037439 0.0054676 0.0048811 0.0055899 0.0077309 -0.0026365 0.0047233 -0.0063624 0.0037877 0 -0.014484 0 0.0024349 0 0.0017579 0 0.18085
2.5547 0.019522 0.0066763 -0.014641 -0.016301 0.021704 -0.01455 -0.019758 -0.034257 -0.052315 -0.010107 -0.031284 -37.696 -0.0022916 0.0063842 0.001801 0.0017187 0.041016 0.00066233 0.0013562 -0.0057048 -0.0018169 0 -0.015107 0 0.0029282 0 0.001662 0 0.20898
2.5586 0.019828 0.026887 0.0079884 -0.023738 0.036357 0.0031931 -0.014554 -0.023731 -0.0448 -0.023357 -0.031795 -37.929 -0.00065918 0.0054295 -0.0017559 -0.0010884 0.059315 0.004114 -0.0024641 -0.0058004 -0.0045908 0 -0.015075 0 0.0031068 0 0.0013843 0 0.041225
2.5625 0.025352 0.042887 0.0087271 -0.015878 0.04252 0.029496 -0.0021832 -0.00012832 -0.023328 -0.026718 -0.021986 -38.149 0.00057475 0.0039016 -0.0024614 -0.0011813 0.054907 0.0048589 -0.0045612 -0.0056531 -0.0035244 0 -0.014449 0 0.0028249 0 0.00092343 0 -0.1965
2.5664 0.037627 0.051818 -0.006748 0.015061 0.044026 0.054532 0.011817 0.019413 -0.0034447 -0.015356 -0.012588 -38.351 0.0011087 0.0031413 6.7888e-05 0.00057374 0.034822 0.0030142 -0.0041105 -0.0038047 -0.00053065 0 -0.013845 0 0.0023589 0 0.00042105 0 -0.40917
2.5703 0.052013 0.054705 -0.016067 0.064407 0.04952 0.075437 0.024976 0.028607 0.010041 0.010144 -0.0031212 -38.535 0.00098244 0.003342 0.0031421 0.0018932 0.013384 0.0011389 -0.0020454 -0.00029242 0.0020196 0 -0.013857 0 0.0021442 0 6.6166e-05 0 -0.60736
2.5742 0.063537 0.055426 0.0014085 0.11239 0.063227 0.093032 0.040883 0.036597 0.02614 0.04288 0.017224 -38.708 0.00049503 0.0035069 0.0037617 0.0015735 -0.00027588 0.0012606 -1.0059e-05 0.0027821 0.0033404 0 -0.014493 0 0.002409 0 -2.3965e-05 0 -0.88474
2.5781 0.071828 0.058779 0.045228 0.13493 0.080568 0.10363 0.066796 0.058034 0.058661 0.074099 0.056943 -38.879 0.00013575 0.0024697 0.0015006 0.00066671 -0.0089524 0.0026211 0.0011392 0.0028746 0.0040751 0 -0.015168 0 0.0030159 0 0.00014299 0 -1.3236
2.582 0.080379 0.068509 0.092287 0.12197 0.093379 0.099077 0.10604 0.097459 0.11161 0.098961 0.10992 -39.056 0.00047454 -4.4422e-05 -0.0012428 0.0010737 -0.022672 0.0024654 0.001881 -0.00058263 0.0047704 0 -0.015281 0 0.0036035 0 0.00046816 0 -1.9058
2.5859 0.091791 0.085572 0.11638 0.087686 0.099339 0.077987 0.15092 0.14217 0.17088 0.11816 0.15606 -39.238 0.0018434 -0.0032403 -0.0017348 0.0031213 -0.046934 -0.00095668 0.003119 -0.0052963 0.0050403 0 -0.014807 0 0.0038643 0 0.00082709 0 -2.4994
2.5898 0.10478 0.1072 0.11169 0.062141 0.10537 0.055826 0.1836 0.17046 0.21045 0.13436 0.17562 -39.414 0.0038955 -0.005953 0.00038684 0.0048397 -0.074713 -0.0062576 0.004749 -0.007784 0.0042589 0 -0.0143 0 0.0037318 0 0.0011049 0 -2.9301
2.5938 0.11624 0.12778 0.097811 0.069373 0.12064 0.058706 0.18697 0.1687 0.21004 0.14772 0.16472 -39.564 0.005495 -0.007455 0.0027989 0.0038707 -0.090042 -0.0098478 0.0052719 -0.0062467 0.0026416 0 -0.014321 0 0.0033717 0 0.0011958 0 -3.0874
2.5977 0.12572 0.14195 0.10075 0.1097 0.14579 0.10164 0.15874 0.14281 0.17138 0.15529 0.13811 -39.672 0.005331 -0.0076799 0.00276 8.9884e-05 -0.081008 -0.0090739 0.0031034 -0.0020838 0.0012027 0 -0.014866 0 0.0030332 0 0.0010104 0 -2.994
2.6016 0.13677 0.14847 0.1278 0.16075 0.16979 0.17048 0.11725 0.11463 0.11995 0.15454 0.11702 -39.736 0.0030114 -0.00689 -0.00032275 -0.0038392 -0.051335 -0.0045501 -0.0015008 0.0013564 0.00060766 0 -0.01538 0 0.0028818 0 0.00052066 0 -2.795
2.6055 0.15328 0.15177 0.16071 0.19546 0.17894 0.22735 0.092177 0.10619 0.08916 0.14706 0.11318 -39.77 -0.00025879 -0.0053364 -0.0044488 -0.0047091 -0.020197 0.00048026 -0.0058791 0.0017108 0.00040855 0 -0.015345 0 0.0029083 0 -0.00018885 0 -2.6788
2.6094 0.1745 0.15925 0.17436 0.20149 0.17026 0.23916 0.10507 0.1248 0.09821 0.13858 0.12319 -39.794 -0.0022168 -0.0032937 -0.0069418 -0.0016965 -0.0092786 0.0030087 -0.0067159 -0.00039207 -0.00027292 0 -0.014817 0 0.0029518 0 -0.00092035 0 -2.7786
2.6133 0.19457 0.17574 0.16264 0.18695 0.15634 0.2053 0.15381 0.1601 0.14005 0.13589 0.13658 -39.821 -0.0011443 -0.001276 -0.0067307 0.0028206 -0.026927 0.0025741 -0.0028802 -0.0020312 -0.0013803 0 -0.014371 0 0.0028247 0 -0.001439 0 -3.1123
2.6172 0.20763 0.19944 0.14598 0.17072 0.1561 0.15952 0.21342 0.19405 0.18866 0.14392 0.14851 -39.844 0.0026508 3.5431e-05 -0.0048702 0.0052135 -0.062172 0.0009904 0.0031937 -0.00073109 -0.0016455 0 -0.014504 0 0.0024687 0 -0.0015853 0 -3.5921
2.6211 0.21362 0.22292 0.15242 0.16821 0.17925 0.14301 0.25383 0.21488 0.21979 0.1651 0.16464 -39.844 0.0067673 0.00026779 -0.0031014 0.0032968 -0.093751 9.4661e-05 0.0071165 0.0032536 -3.0127e-06 0 -0.015142 0 0.0020268 0 -0.0013578 0 -4.0939
2.625 0.2189 0.23892 0.19051 0.18411 0.21823 0.17228 0.26169 0.22428 0.22881 0.19958 0.19447 -39.804 0.0082975 -0.00020659 -0.0021609 -0.0027359 -0.10702 -5.4997e-05 0.0060322 0.0071482 0.0028017 0 -0.015794 0 0.0017457 0 -0.00092463 0 -4.5394
2.6289 0.23087 0.24609 0.24049 0.21423 0.25488 0.22938 0.24966 0.23375 0.23187 0.24412 0.24048 -39.716 0.0059456 -0.0004241 -0.0015384 -0.01158 -0.10497 -0.00080067 0.00099825 0.0081268 0.0044499 0 -0.016191 0 0.0017521 0 -0.00056912 0 -4.9369
2.6328 0.25176 0.25018 0.2725 0.25061 0.2756 0.28113 0.24584 0.25444 0.25027 0.29033 0.29349 -39.586 0.0010554 0.00041466 -0.00064929 -0.022481 -0.1043 -0.0029522 -0.0039232 0.0057746 0.003277 0 -0.016722 0 0.0018905 0 -0.00058602 0 -5.3529
2.6367 0.27753 0.25964 0.27445 0.28456 0.28171 0.30745 0.27144 0.28843 0.29132 0.32568 0.33789 -39.422 -0.0032719 0.0022225 0.00011853 -0.03542 -0.11979 -0.0054873 -0.0051282 0.002337 0.00025595 0 -0.018119 0 0.0018048 0 -0.0011483 0 -5.8363
2.6406 0.30237 0.27963 0.26302 0.30841 0.28679 0.31349 0.32377 0.32706 0.34142 0.33965 0.36145 -39.227 -0.004327 0.0040277 -0.00024954 -0.049939 -0.15035 -0.0063222 -0.0024058 0.00059117 -0.0016175 0 -0.020643 0 0.0012455 0 -0.0021854 0 -6.3585
2.6445 0.32391 0.30905 0.26807 0.3192 0.30438 0.31792 0.37778 0.35685 0.37651 0.33156 0.36177 -38.993 -0.0016398 0.0047451 -0.0020619 -0.064445 -0.17865 -0.0044112 0.0012517 0.0013275 -0.0002995 0 -0.023578 0 0.00034571 0 -0.0033537 0 -6.8204
2.6484 0.34384 0.34229 0.30564 0.32293 0.33722 0.33294 0.40511 0.36868 0.38113 0.31337 0.34625 -38.708 0.0027747 0.0040256 -0.0041845 -0.077204 -0.18544 -0.0010575 0.0026225 0.0027353 0.0028895 0 -0.02565 0 -0.00041454 0 -0.004175 0 -7.1287
2.6523 0.36404 0.37302 0.36453 0.33326 0.37595 0.35604 0.39626 0.3645 0.36082 0.30342 0.3279 -38.364 0.0058858 0.0024187 -0.0048805 -0.08812 -0.16661 0.0009038 0.0010867 0.0022199 0.0041299 0 -0.026098 0 -0.00057843 0 -0.0043116 0 -7.2805
2.6563 0.38286 0.39646 0.4169 0.36152 0.40657 0.37843 0.36879 0.35712 0.33838 0.31473 0.32075 -37.962 0.0057608 0.00075607 -0.0034742 -0.099153 -0.13888 -0.00067602 -0.0013498 -0.0010323 0.00076698 0 -0.025458 0 -0.00010932 0 -0.0038091 0 -7.3815
2.6602 0.39588 0.40919 0.44089 0.40442 0.41967 0.39672 0.3552 0.36216 0.33783 0.34678 0.33568 -37.503 0.0028643 -0.00056999 -0.0011077 -0.11253 -0.12841 -0.0056687 -0.0026495 -0.0050818 -0.0057192 0 -0.025277 0 0.00055828 0 -0.0030967 0 -7.5747
2.6641 0.40018 0.40883 0.43453 0.44186 0.41492 0.41388 0.37906 0.38676 0.36829 0.38707 0.37573 -36.986 -0.00032046 -0.0016885 0.00027597 -0.12834 -0.15101 -0.012064 -0.0031723 -0.0067427 -0.010543 0 -0.026949 0 0.00088799 0 -0.0026972 0 -7.927
2.668 0.39748 0.39565 0.41152 0.45044 0.39959 0.4299 0.43715 0.42279 0.41903 0.42013 0.43192 -36.409 -0.0010769 -0.0026506 -0.00023947 -0.14414 -0.19944 -0.01782 -0.0053867 -0.0042461 -0.0097199 0 -0.030621 0 0.00070342 0 -0.0028424 0 -8.365
2.6719 0.39272 0.37505 0.3875 0.42341 0.38368 0.4357 0.50053 0.45079 0.46754 0.43619 0.48387 -35.768 0.0015807 -0.0028849 -0.0017354 -0.15704 -0.24786 -0.022387 -0.011132 0.0012402 -0.0036487 0 -0.03509 0 0.00031001 0 -0.003312 0 -8.712
2.6758 0.38987 0.35745 0.37121 0.37927 0.3748 0.4203 0.5337 0.45346 0.49312 0.43335 0.50804 -35.064 0.0061556 -0.0014738 -0.0024839 -0.16646 -0.26988 -0.026621 -0.01924 0.0064749 0.0032525 0 -0.038751 0 0.00016281 0 -0.0036453 0 -8.8012
2.6797 0.38935 0.35351 0.3659 0.3492 0.37505 0.38487 0.51794 0.42896 0.4868 0.41426 0.49064 -34.306 0.0097192 0.0018115 -0.001748 -0.1744 -0.25616 -0.031414 -0.026008 0.0085591 0.0064719 0 -0.040729 0 0.00041104 0 -0.0035531 0 -8.5838
2.6836 0.38965 0.36722 0.37391 0.35256 0.3814 0.34803 0.46256 0.39308 0.45289 0.38324 0.43696 -33.498 0.010055 0.0056803 -0.00050948 -0.18296 -0.2187 -0.036508 -0.028204 0.006864 0.0051384 0 -0.041302 0 0.00077372 0 -0.0031637 0 -8.1583
2.6875 0.39082 0.3926 0.39614 0.38152 0.38957 0.33403 0.3972 0.36722 0.40455 0.34726 0.3695 -32.642 0.0072963 0.0077084 -0.0003909 -0.19156 -0.17995 -0.04063 -0.025769 0.0030497 0.0021531 0 -0.041361 0 0.00086479 0 -0.002878 0 -7.7132
2.6914 0.39572 0.41741 0.42709 0.40898 0.39932 0.35364 0.35258 0.3618 0.35813 0.31798 0.31571 -31.731 0.0037524 0.0059615 -0.0019021 -0.19689 -0.1568 -0.042765 -0.021738 -0.00052144 0.00095358 0 -0.041522 0 0.00062111 0 -0.0029764 0 -7.4332
2.6953 0.40734 0.43178 0.45409 0.41297 0.41602 0.39561 0.34399 0.36975 0.32915 0.30921 0.29377 -30.755 0.0019966 0.00067038 -0.0038332 -0.19615 -0.15208 -0.043346 -0.01966 -0.0024727 0.0023318 0 -0.041712 0 0.00037239 0 -0.0033568 0 -7.4307
2.6992 0.42525 0.4349 0.46532 0.39591 0.44548 0.43675 0.36798 0.37663 0.32962 0.32928 0.30614 -29.714 0.0027395 -0.0055255 -0.0044311 -0.19043 -0.15868 -0.044312 -0.021084 -0.0029737 0.0043147 0 -0.041498 0 0.00046231 0 -0.0036602 0 -7.7278
2.7031 0.4451 0.43447 0.46051 0.38195 0.48508 0.46054 0.41101 0.37838 0.3648 0.37417 0.34384 -28.61 0.0042432 -0.0092194 -0.0031609 -0.1849 -0.17022 -0.048007 -0.025321 -0.003184 0.004756 0 -0.040746 0 0.00081584 0 -0.0036522 0 -8.2745
2.707 0.46205 0.43974 0.45301 0.39554 0.51999 0.46702 0.4606 0.3892 0.42998 0.42869 0.39578 -27.447 0.0037732 -0.0086492 -0.001253 -0.1852 -0.18768 -0.055827 -0.031152 -0.004454 0.0036017 0 -0.039936 0 0.00093712 0 -0.0034721 0 -8.9752
2.7109 0.47469 0.4541 0.45922 0.44063 0.53113 0.46696 0.50979 0.42962 0.50955 0.47614 0.45465 -26.222 -0.00015526 -0.0049883 -0.00047693 -0.19313 -0.21624 -0.067554 -0.038288 -0.00792 0.0024949 0 -0.039865 0 0.00039634 0 -0.0034865 0 -9.7113
2.7148 0.48563 0.47338 0.48434 0.49811 0.51098 0.46944 0.55416 0.50359 0.58092 0.50862 0.51549 -24.928 -0.0066316 -0.0014045 -0.0013915 -0.20544 -0.25624 -0.081656 -0.046993 -0.014314 0.0024997 0 -0.041013 0 -0.00066123 0 -0.0038925 0 -10.363
2.7188 0.49852 0.49036 0.51774 0.54174 0.47392 0.47645 0.58757 0.58604 0.62285 0.52898 0.57044 -23.555 -0.013176 -0.00056065 -0.0028517 -0.21672 -0.29758 -0.096127 -0.05662 -0.02351 0.0027628 0 -0.043157 0 -0.0015281 0 -0.0044793 0 -10.833
2.7227 0.51449 0.50098 0.54213 0.55759 0.44927 0.48772 0.60283 0.63523 0.62469 0.54347 0.60679 -22.102 -0.017655 -0.0025511 -0.0032755 -0.22354 -0.32393 -0.10924 -0.065122 -0.033937 0.001716 0 -0.045499 0 -0.0015287 0 -0.0048128 0 -11.07
2.7266 0.53123 0.50684 0.54802 0.55111 0.45972 0.50618 0.59715 0.62303 0.59157 0.55312 0.6121 -20.574 -0.019588 -0.0049664 -0.0023841 -0.2264 -0.324 -0.11987 -0.07043 -0.042679 -0.00060462 0 -0.047198 0 -0.00066638 0 -0.0046748 0 -11.077
2.7305 0.54489 0.5127 0.54032 0.53892 0.50215 0.535 0.57636 0.55853 0.54264 0.553 0.58364 -18.976 -0.019938 -0.0050337 -0.0016295 -0.22803 -0.30075 -0.12747 -0.072347 -0.046849 -0.0019672 0 -0.047865 0 0.00030227 0 -0.0043113 0 -10.913
2.7344 0.5524 0.52204 0.53259 0.53493 0.54843 0.56894 0.55276 0.48384 0.50247 0.54009 0.53436 -17.31 -0.020004 -0.0020277 -0.0028012 -0.23049 -0.27063 -0.13193 -0.072768 -0.045604 -8.7581e-05 0 -0.047704 0 0.00048067 0 -0.0042179 0 -10.677
2.7383 0.55263 0.53466 0.53575 0.54244 0.56735 0.59235 0.53757 0.44421 0.48972 0.52083 0.48943 -15.567 -0.020673 0.0020975 -0.0061059 -0.23366 -0.25276 -0.13345 -0.073784 -0.041103 0.0046163 0 -0.047277 0 -0.00040288 0 -0.0046488 0 -10.49
2.7422 0.54658 0.54756 0.55124 0.55559 0.54997 0.5901 0.5344 0.4563 0.50823 0.50933 0.4733 -13.739 -0.022503 0.0043905 -0.0095808 -0.23636 -0.25615 -0.13258 -0.075593 -0.037291 0.0087477 0 -0.047104 0 -0.0017657 0 -0.0053357 0 -10.454
2.7461 0.53748 0.55728 0.57194 0.56564 0.51678 0.56277 0.53916 0.50044 0.54559 0.5161 0.4948 -11.821 -0.025952 0.0034249 -0.010498 -0.23817 -0.27446 -0.1302 -0.076534 -0.037122 0.0088083 0 -0.047368 0 -0.0026743 0 -0.0057103 0 -10.609
2.75 0.53052 0.56128 0.58697 0.56627 0.50033 0.52983 0.5458 0.54153 0.58038 0.53773 0.54056 -9.8195 -0.030939 0.00045239 -0.0076027 -0.23984 -0.29205 -0.12744 -0.075302 -0.040485 0.0045599 0 -0.047875 0 -0.0026145 0 -0.0054367 0 -10.901
2.7539 0.53054 0.55816 0.58569 0.55594 0.51848 0.51476 0.55216 0.55871 0.59471 0.55795 0.58254 -7.742 -0.03605 -0.0018164 -0.0022812 -0.24202 -0.29642 -0.12534 -0.072969 -0.044636 -0.00053957 0 -0.048256 0 -0.0018452 0 -0.0047434 0 -11.202
2.7578 0.53809 0.548 0.56123 0.53818 0.56062 0.52489 0.56084 0.55796 0.58494 0.56063 0.59613 -5.594 -0.038668 -0.0016838 0.0023348 -0.24405 -0.28749 -0.12461 -0.072409 -0.046823 -0.0024445 0 -0.04826 0 -0.0010751 0 -0.0042297 0 -11.378
2.7617 0.54729 0.53317 0.51578 0.52037 0.59728 0.54538 0.57503 0.55888 0.56349 0.54351 0.57691 -3.3727 -0.036711 5.6947e-05 0.0035827 -0.24443 -0.27679 -0.12536 -0.075482 -0.046758 -0.00025372 0 -0.04793 0 -0.00082243 0 -0.004325 0 -11.378
2.7656 0.54881 0.51861 0.4649 0.51003 0.60321 0.55368 0.59377 0.57095 0.54982 0.52034 0.54356 -1.0695 -0.030848 0.00098341 0.0010793 -0.24265 -0.27734 -0.12721 -0.080835 -0.046685 0.0030445 0 -0.04755 0 -0.0010528 0 -0.0049142 0 -11.254
2.7695 0.53728 0.50984 0.43397 0.50982 0.5745 0.54068 0.61066 0.5827 0.55606 0.50911 0.52371 1.3226 -0.02493 -0.00055872 -0.0031512 -0.24025 -0.2924 -0.12957 -0.084816 -0.049016 0.0035169 0 -0.04741 0 -0.0013597 0 -0.0054704 0 -11.104
2.7734 0.51712 0.50938 0.44338 0.51524 0.52813 0.51794 0.61669 0.57372 0.5772 0.51668 0.53252 3.8038 -0.02355 -0.003754 -0.0061543 -0.23983 -0.31176 -0.13205 -0.084829 -0.053816 3.933e-05 0 -0.047575 0 -0.0014209 0 -0.0055497 0 -10.987
2.7773 0.5006 0.51445 0.49103 0.51815 0.48773 0.50487 0.60479 0.53674 0.59348 0.53303 0.56027 6.3671 -0.028342 -0.0059145 -0.0059533 -0.24271 -0.31881 -0.13451 -0.081829 -0.058522 -0.0047182 0 -0.047873 0 -0.0012621 0 -0.0051704 0 -10.868
2.7813 0.49847 0.51857 0.54783 0.51418 0.46889 0.50974 0.57367 0.48804 0.58404 0.53988 0.5792 9.0034 -0.036259 -0.00485 -0.0026192 -0.24759 -0.30335 -0.1368 -0.079357 -0.060195 -0.0068564 0 -0.048091 0 -0.0011299 0 -0.0047412 0 -10.664
2.7852 0.51086 0.51642 0.57457 0.50688 0.47323 0.52366 0.52992 0.45593 0.54268 0.52584 0.56468 11.706 -0.041705 -0.00083295 0.0020167 -0.25153 -0.27017 -0.13843 -0.08001 -0.058147 -0.0047366 0 -0.048186 0 -0.0011879 0 -0.0046494 0 -10.336
2.7891 0.52675 0.50803 0.55019 0.50395 0.49129 0.53173 0.48746 0.4581 0.48427 0.49534 0.51457 14.473 -0.040956 0.0036342 0.0056156 -0.25247 -0.23676 -0.13858 -0.082904 -0.054544 -0.00010734 0 -0.048299 0 -0.0013791 0 -0.0049268 0 -9.9551
2.793 0.53282 0.49856 0.48891 0.50846 0.50934 0.5277 0.46306 0.48799 0.43694 0.46482 0.45189 17.308 -0.035081 0.0059792 0.0066871 -0.25079 -0.22137 -0.13664 -0.084696 -0.052526 0.0038749 0 -0.04854 0 -0.0015569 0 -0.0052855 0 -9.6664
2.7969 0.52373 0.4936 0.43064 0.5143 0.51613 0.5165 0.46785 0.52172 0.42512 0.45058 0.4095 20.214 -0.028766 0.0056031 0.0052775 -0.24858 -0.23029 -0.13284 -0.083063 -0.053689 0.0054621 0 -0.048792 0 -0.0016767 0 -0.0054324 0 -9.5938
2.8008 0.50461 0.49397 0.41125 0.51125 0.50815 0.50407 0.49879 0.53772 0.45454 0.45839 0.40911 23.198 -0.026181 0.0039605 0.0026976 -0.24752 -0.25416 -0.12856 -0.078998 -0.057178 0.0052177 0 -0.048779 0 -0.0018119 0 -0.0053221 0 -9.7516
2.8047 0.48444 0.49455 0.43654 0.49508 0.49158 0.48882 0.53712 0.5313 0.50895 0.48179 0.44935 26.261 -0.027711 0.0027924 0.00055779 -0.24742 -0.27574 -0.12567 -0.075575 -0.060854 0.0045375 0 -0.04837 0 -0.0019992 0 -0.005129 0 -10.033
2.8086 0.46779 0.48819 0.48022 0.47238 0.47812 0.4661 0.55789 0.51299 0.55952 0.50779 0.50855 29.402 -0.030414 0.0023957 -0.0002465 -0.24679 -0.28293 -0.12545 -0.074616 -0.063084 0.0037877 0 -0.047816 0 -0.0021375 0 -0.0050288 0 -10.272
2.8125 0.45298 0.47147 0.50564 0.4544 0.47527 0.43974 0.54603 0.49518 0.58025 0.52398 0.55695 32.617 -0.031426 0.0016651 4.3075e-05 -0.2446 -0.27625 -0.12764 -0.074901 -0.063458 0.0021776 0 -0.047626 0 -0.0020932 0 -0.0050479 0 -10.315
2.8164 0.43741 0.44765 0.49201 0.44628 0.47867 0.4245 0.50707 0.48087 0.56024 0.52224 0.56924 35.897 -0.030725 -0.00026017 0.00044502 -0.24135 -0.26534 -0.13043 -0.073875 -0.062231 -0.00067564 0 -0.048128 0 -0.0018972 0 -0.0051031 0 -10.078
2.8203 0.42253 0.42459 0.44524 0.44282 0.47503 0.43228 0.46291 0.46405 0.50704 0.49949 0.53341 39.241 -0.030605 -0.0026088 0.00010495 -0.23865 -0.25815 -0.13156 -0.070932 -0.059717 -0.0034895 0 -0.049107 0 -0.0017751 0 -0.0051216 0 -9.5619
2.8242 0.41216 0.40942 0.38918 0.43554 0.45538 0.45527 0.4348 0.43875 0.441 0.45805 0.45612 42.648 -0.032667 -0.0034449 -0.0010396 -0.23777 -0.25301 -0.12979 -0.068552 -0.056547 -0.0040298 0 -0.049903 0 -0.0019199 0 -0.0050665 0 -8.8667
2.8281 0.40616 0.40378 0.34822 0.42287 0.42655 0.46665 0.42712 0.40657 0.38494 0.40656 0.36348 46.124 -0.035707 -0.0016137 -0.002269 -0.23881 -0.2409 -0.12592 -0.069827 -0.054228 -0.0012432 0 -0.049932 0 -0.0022291 0 -0.0048643 0 -8.1712
2.832 0.39768 0.40269 0.33465 0.41183 0.40697 0.44312 0.42597 0.37585 0.35413 0.35895 0.29292 49.667 -0.036812 0.0018661 -0.0026787 -0.24093 -0.21587 -0.12237 -0.074911 -0.054672 0.0033992 0 -0.049181 0 -0.0023183 0 -0.004392 0 -7.665
2.8359 0.37889 0.39746 0.34533 0.40864 0.40751 0.38903 0.41353 0.35453 0.35065 0.32925 0.27424 53.269 -0.034539 0.0045491 -0.0018408 -0.24316 -0.18379 -0.12166 -0.08032 -0.058451 0.0068783 0 -0.048226 0 -0.0018682 0 -0.0036196 0 -7.437
2.8398 0.3498 0.38077 0.36462 0.4088 0.41546 0.3361 0.38499 0.34425 0.36421 0.32375 0.30901 56.92 -0.030744 0.0048502 -4.8214e-05 -0.24469 -0.16051 -0.12463 -0.082094 -0.063436 0.0071353 0 -0.047741 0 -0.00098879 0 -0.0027736 0 -7.3953
2.8438 0.32003 0.35106 0.37087 0.39892 0.401 0.31549 0.35231 0.34019 0.37889 0.33593 0.36518 60.612 -0.029008 0.0035804 0.0019187 -0.24481 -0.15979 -0.1296 -0.079663 -0.065759 0.0047654 0 -0.047957 0 -0.00021538 0 -0.0022782 0 -7.3081
2.8477 0.29967 0.31357 0.34667 0.36981 0.345 0.32792 0.33177 0.33491 0.3823 0.34916 0.39664 64.347 -0.031122 0.0030573 0.00321 -0.24302 -0.18091 -0.13327 -0.076293 -0.063001 0.0023218 0 -0.04855 0 -8.1196e-05 0 -0.0024268 0 -6.9673
2.8516 0.28743 0.2768 0.29083 0.32719 0.26252 0.34212 0.3272 0.3217 0.37132 0.34651 0.37697 68.138 -0.035174 0.0045618 0.0032293 -0.23981 -0.20676 -0.13304 -0.075483 -0.056897 0.001949 0 -0.049022 0 -0.00063916 0 -0.0030551 0 -6.3517
2.8555 0.26872 0.24561 0.22301 0.28686 0.19563 0.32444 0.32473 0.29558 0.35058 0.32088 0.3199 71.992 -0.037241 0.0067324 0.0018269 -0.23701 -0.215 -0.12898 -0.077104 -0.052613 0.0035852 0 -0.049161 0 -0.0013909 0 -0.0035704 0 -5.6307
2.8594 0.22679 0.21519 0.17164 0.25714 0.17569 0.26957 0.303 0.25366 0.32471 0.27759 0.26608 75.906 -0.035052 0.0067211 -0.00055782 -0.23659 -0.19361 -0.12415 -0.077542 -0.054575 0.0052939 0 -0.049087 0 -0.0017091 0 -0.0033882 0 -4.9731
2.8633 0.15641 0.17098 0.14868 0.22589 0.18772 0.19978 0.24849 0.19635 0.29085 0.2272 0.2441 79.86 -0.03007 0.0031788 -0.002881 -0.23775 -0.14858 -0.12237 -0.073969 -0.062324 0.0052083 0 -0.048826 0 -0.0013637 0 -0.0024032 0 -4.3138
2.8672 0.066214 0.096406 0.13097 0.16636 0.17306 0.1325 0.16178 0.12792 0.2385 0.1738 0.23938 83.823 -0.026061 -0.0018834 -0.0038284 -0.23422 -0.09747 -0.12475 -0.068177 -0.070354 0.0031557 0 -0.047828 0 -0.00065315 0 -0.001041 0 -3.3064
2.8711 -0.032382 -0.015305 0.069671 0.058089 0.074183 0.051712 0.051462 0.053506 0.15716 0.1084 0.20122 87.773 -0.025676 -0.0044599 -0.0025368 -0.21471 -0.054065 -0.12723 -0.065351 -0.072477 0.00055027 0 -0.044899 0 -2.1726e-05 0 0.00018517 0 -1.5485
2.875 -0.13677 -0.15366 -0.072282 -0.09605 -0.11471 -0.081112 -0.075108 -0.026915 0.044622 0.013342 0.084645 91.695 -0.028348 -0.0021536 0.00070786 -0.16724 -0.01574 -0.12132 -0.068171 -0.066894 -0.0011021 0 -0.038677 0 0.00045418 0 0.0011895 0 1.083
2.8789 -0.25139 -0.29424 -0.28267 -0.27126 -0.33635 -0.28115 -0.21391 -0.12245 -0.092859 -0.12467 -0.10955 95.587 -0.031158 0.0033262 0.0044126 -0.085505 0.037089 -0.098112 -0.071798 -0.057238 -0.0015164 0 -0.028331 0 0.0011953 0 0.0023818 0 4.2756
2.8828 -0.37401 -0.41197 -0.49729 -0.4367 -0.51033 -0.50443 -0.35908 -0.24745 -0.24965 -0.30192 -0.33382 99.444 -0.031311 0.0073167 0.0066895 0.026774 0.12909 -0.053406 -0.065304 -0.048476 -0.0015715 0 -0.014044 0 0.00272 0 0.004208 0 7.4609
2.8867 -0.48705 -0.49539 -0.64089 -0.56955 -0.59064 -0.66533 -0.50011 -0.41008 -0.42908 -0.49475 -0.53329 103.26 -0.02755 0.0061952 0.0064261 0.15632 0.2734 0.009096 -0.039359 -0.041591 -0.0021272 0 0.0029464 0 0.0050906 0 0.0066226 0 10.192
2.8906 -0.56827 -0.55174 -0.6823 -0.65729 -0.59305 -0.70187 -0.62756 -0.60081 -0.63851 -0.66898 -0.68783 107.01 -0.019555 0.00064113 0.0039221 0.2853 0.45993 0.078715 0.0060067 -0.032319 -0.0029869 0 0.020639 0 0.0077403 0 0.0090438 0 12.395
2.8945 -0.61392 -0.59981 -0.65776 -0.69534 -0.5737 -0.63367 -0.74118 -0.79023 -0.86972 -0.79596 -0.81569 110.69 -0.0068699 -0.004865 0.00052067 0.39777 0.6549 0.1424 0.060254 -0.015483 -0.0030139 0 0.036737 0 0.0098622 0 0.010854 0 14.286
2.8984 -0.64996 -0.65657 -0.64155 -0.69181 -0.58397 -0.556 -0.84798 -0.93962 -1.081 -0.86559 -0.93599 114.27 0.0107 -0.0059158 -0.0023747 0.48421 0.8121 0.19039 0.10888 0.0090473 -0.001258 0 0.049208 0 0.011017 0 0.011939 0 16.045
2.9023 -0.71337 -0.72788 -0.68758 -0.67706 -0.64233 -0.56832 -0.94745 -1.0188 -1.2035 -0.88904 -1.0309 117.74 0.031375 -0.0019243 -0.0040308 0.54251 0.89216 0.21984 0.1422 0.034619 0.0019708 0 0.056867 0 0.011416 0 0.012709 0 17.569
2.9063 -0.81544 -0.8084 -0.79093 -0.69966 -0.73947 -0.69614 -1.0188 -1.0212 -1.1806 -0.89054 -1.0521 121.08 0.050706 0.0036003 -0.0043775 0.5764 0.8823 0.2346 0.15963 0.052397 0.005057 0 0.059819 0 0.011648 0 0.01358 0 18.552
2.9102 -0.92175 -0.88737 -0.90024 -0.79613 -0.85763 -0.87459 -1.0295 -0.96673 -1.0176 -0.8936 -0.97332 124.3 0.063718 0.0063416 -0.0035773 0.59296 0.80669 0.24204 0.1671 0.05844 0.0061595 0 0.05946 0 0.012132 0 0.014481 0 18.816
2.9141 -0.97464 -0.95338 -0.96646 -0.95168 -0.97738 -1.008 -0.96713 -0.89283 -0.80268 -0.90914 -0.83791 127.38 0.068731 0.0048679 -0.001833 0.6004 0.71936 0.24886 0.17145 0.056889 0.0046307 0 0.057876 0 0.012801 0 0.014958 0 18.564
2.918 -0.94492 -0.99512 -0.98252 -1.0918 -1.0699 -1.0517 -0.86828 -0.83628 -0.66881 -0.93151 -0.74833 130.34 0.06942 0.0013659 0.00037648 0.60615 0.67864 0.25846 0.1769 0.056307 0.0017813 0 0.056909 0 0.013296 0 0.014805 0 18.3
2.9219 -0.86728 -1.0022 -0.97997 -1.1291 -1.0983 -1.0435 -0.81249 -0.81617 -0.71186 -0.94411 -0.7918 133.17 0.072714 -0.00099364 0.0021378 0.61525 0.71498 0.27095 0.18551 0.062509 0.00050521 0 0.057439 0 0.013426 0 0.014538 0 18.456
2.9258 -0.82169 -0.97064 -0.99017 -1.0387 -1.0446 -1.0579 -0.87293 -0.82596 -0.91776 -0.93237 -0.96221 135.88 0.083887 -0.0012583 0.0025705 0.62936 0.8119 0.28513 0.19924 0.074357 0.0040747 0 0.059345 0 0.013428 0 0.015102 0 19.069
2.9297 -0.86962 -0.91238 -1.0102 -0.89818 -0.94196 -1.1296 -1.0563 -0.84044 -1.1586 -0.89708 -1.1511 138.44 0.10294 -0.001255 0.0017008 0.64729 0.91591 0.30097 0.22012 0.086242 0.014897 0 0.06206 0 0.013769 0 0.016958 0 19.784
2.9336 -0.99834 -0.85791 -1.0078 -0.84427 -0.87281 -1.2183 -1.2823 -0.83555 -1.273 -0.8595 -1.2261 140.84 0.1254 -0.0029941 0.00079314 0.66688 0.97272 0.32085 0.24854 0.094787 0.033908 0 0.065248 0 0.014671 0 0.019415 0 20.21
2.9375 -1.1249 -0.84518 -0.96035 -0.96723 -0.91505 -1.246 -1.4283 -0.80975 -1.1812 -0.85253 -1.1374 143.07 0.14653 -0.0055453 0.0014737 0.68714 0.96652 0.3486 0.28185 0.1035 0.060687 0 0.06906 0 0.015839 0 0.020977 0 20.281
2.9414 -1.1617 -0.89671 -0.89099 -1.2288 -1.0733 -1.1719 -1.412 -0.79126 -0.95181 -0.90031 -0.96278 145.13 0.16514 -0.0046063 0.0041809 0.7091 0.93304 0.38696 0.31583 0.12109 0.0938 0 0.073872 0 0.016694 0 0.020537 0 20.319
2.9453 -1.0899 -1.0008 -0.8634 -1.4786 -1.2598 -1.0344 -1.252 -0.82215 -0.76331 -0.99857 -0.84916 147.03 0.18351 0.004493 0.0074097 0.73454 0.93381 0.43497 0.34754 0.15473 0.13085 0 0.079837 0 0.016917 0 0.018429 0 20.745
2.9492 -0.97683 -1.1135 -0.93386 -1.5653 -1.355 -0.92267 -1.0561 -0.92705 -0.7799 -1.111 -0.8972 148.79 0.20419 0.022803 0.0087322 0.76389 1.0085 0.48711 0.37662 0.20398 0.16825 0 0.086619 0 0.016831 0 0.016318 0 21.707
2.9531 -0.92063 -1.1832 -1.0968 -1.4527 -1.3047 -0.90486 -0.94694 -1.0886 -1.0296 -1.1883 -1.0825 150.38 0.2268 0.046212 0.0069325 0.79489 1.1415 0.53506 0.40363 0.2602 0.20145 0 0.093475 0 0.017209 0 0.015941 0 22.941
2.957 -0.96933 -1.1832 -1.2696 -1.2418 -1.1698 -0.97667 -0.97921 -1.2505 -1.3763 -1.1992 -1.2776 151.81 0.24802 0.067723 0.0033442 0.82343 1.2696 0.57123 0.42722 0.31151 0.22612 0 0.099508 0 0.018611 0 0.017719 0 23.967
2.9609 -1.0828 -1.1268 -1.3364 -1.0799 -1.0776 -1.0729 -1.1095 -1.3494 -1.6115 -1.1525 -1.3535 153.07 0.26422 0.081798 0.0009961 0.84583 1.3274 0.59225 0.44386 0.34929 0.24018 0 0.10396 0 0.02078 0 0.020429 0 24.423
2.9648 -1.1687 -1.0553 -1.2244 -1.0379 -1.1118 -1.1254 -1.2366 -1.3533 -1.5996 -1.0903 -1.2748 154.16 0.27406 0.087449 0.0021404 0.86078 1.2948 0.60008 0.45091 0.37162 0.24521 0 0.10646 0 0.022645 0 0.022193 0 24.246
2.9688 -1.1584 -1.0065 -0.96303 -1.0637 -1.2368 -1.1128 -1.2759 -1.2773 -1.3701 -1.0568 -1.115 155.11 0.27874 0.088001 0.0063216 0.8693 1.2095 0.60034 0.45009 0.38219 0.24588 0 0.10725 0 0.023015 0 0.021919 0 23.598
2.9727 -1.0589 -0.98948 -0.67911 -1.0502 -1.3247 -1.0616 -1.21 -1.1663 -1.0869 -1.0638 -0.98774 155.92 0.28034 0.088116 0.010747 0.87296 1.1327 0.59899 0.44728 0.38659 0.24733 0 0.10715 0 0.021478 0 0.019989 0 22.652
2.9766 -0.93836 -0.98249 -0.52546 -0.94783 -1.2646 -1.007 -1.0838 -1.0599 -0.92207 -1.0816 -0.95633 156.58 0.28039 0.090536 0.012631 0.87189 1.0985 0.59939 0.44835 0.38909 0.25216 0 0.10717 0 0.018804 0 0.017702 0 21.466
2.9805 -0.86592 -0.95443 -0.5827 -0.81557 -1.0576 -0.95718 -0.96033 -0.96987 -0.93161 -1.0629 -0.99605 157.09 0.27995 0.094782 0.011383 0.86447 1.0869 0.6015 0.45446 0.39141 0.2592 0 0.10777 0 0.016483 0 0.016115 0 20.032
2.9844 -0.85975 -0.89061 -0.79957 -0.76223 -0.81762 -0.8938 -0.87586 -0.88586 -1.0275 -0.9808 -1.0281 157.44 0.28032 0.098301 0.0087395 0.84895 1.0458 0.6033 0.46162 0.39337 0.26497 0 0.10834 0 0.015709 0 0.015328 0 18.407
2.9883 -0.88442 -0.80358 -1.0173 -0.83775 -0.67825 -0.80419 -0.82794 -0.79867 -1.0619 -0.85156 -0.98762 157.63 0.28279 0.098791 0.0069291 0.82572 0.94108 0.60296 0.4649 0.39418 0.26665 0 0.10752 0 0.016569 0 0.014731 0 16.781
2.9922 -0.89124 -0.72275 -1.0698 -0.97927 -0.69017 -0.70669 -0.79501 -0.71598 -0.95015 -0.72349 -0.86802 157.69 0.28725 0.095951 0.0067476 0.79817 0.79302 0.6003 0.46326 0.39352 0.26416 0 0.10421 0 0.018049 0 0.013827 0 15.398
2.9961 -0.85997 -0.67364 -0.89688 -1.0639 -0.79298 -0.64171 -0.7628 -0.6558 -0.73453 -0.64287 -0.71491 157.63 0.29134 0.09159 0.0072846 0.77135 0.66528 0.59675 0.4603 0.39209 0.25992 0 0.098743 0 0.018854 0 0.012756 0 14.422
3 -0.80677 -0.66304 -0.59018 -1.0173 -0.87619 -0.63643 -0.734 -0.6275 -0.54257 -0.62427 -0.58775 157.47 0.29192 0.088263 0.0072485 0.7495 0.61495 0.5942 0.46037 0.39132 0.25683 0 0.092936 0 0.018371 0 0.012076 0 13.867
3.0039 -0.75961 -0.67859 -0.33459 -0.87602 -0.86823 -0.67817 -0.71833 -0.62251 -0.48195 -0.64735 -0.52574 157.2 0.28789 0.087499 0.0063057 0.73414 0.64547 0.5938 0.46409 0.39247 0.2565 0 0.088972 0 0.017023 0 0.012117 0 13.631
3.0078 -0.73078 -0.69951 -0.28179 -0.74819 -0.77843 -0.72288 -0.71805 -0.62516 -0.56081 -0.6783 -0.53792 156.82 0.28191 0.088815 0.0051082 0.72419 0.70361 0.59531 0.46794 0.39554 0.25883 0 0.087809 0 0.015783 0 0.012584 0 13.594
3.0117 -0.71214 -0.70829 -0.44597 -0.71289 -0.66964 -0.73139 -0.72462 -0.63097 -0.69421 -0.69499 -0.61076 156.33 0.27874 0.090166 0.0042881 0.7177 0.7243 0.59742 0.46817 0.39896 0.26275 0 0.088547 0 0.015301 0 0.012795 0 13.677
3.0156 -0.69164 -0.69675 -0.69869 -0.75491 -0.59951 -0.69957 -0.72854 -0.65058 -0.78217 -0.69583 -0.71632 155.73 0.28132 0.089529 0.0038079 0.71349 0.68542 0.5985 0.46492 0.40071 0.26693 0 0.08934 0 0.015417 0 0.012279 0 13.831
3.0195 -0.66901 -0.66597 -0.86611 -0.79101 -0.58422 -0.65601 -0.7307 -0.69306 -0.78737 -0.69038 -0.81577 155.02 0.28806 0.08651 0.0034574 0.71148 0.62514 0.59757 0.46215 0.39998 0.26987 0 0.089041 0 0.01545 0 0.011154 0 14.005
3.0234 -0.65374 -0.62383 -0.85351 -0.75545 -0.60375 -0.63207 -0.74242 -0.74627 -0.74889 -0.68517 -0.8669 154.21 0.29393 0.082759 0.0037288 0.71154 0.60582 0.59482 0.46346 0.398 0.27011 0 0.088077 0 0.014939 0 0.0099812 0 14.119
3.0273 -0.65047 -0.58216 -0.70297 -0.65975 -0.62731 -0.63432 -0.77222 -0.77784 -0.72879 -0.67884 -0.84219 153.3 0.29463 0.080829 0.0056775 0.71212 0.655 0.59149 0.46817 0.39698 0.26706 0 0.087716 0 0.014129 0 0.0092796 0 14.072
3.0313 -0.65052 -0.55306 -0.546 -0.57375 -0.6307 -0.64473 -0.81045 -0.75994 -0.74615 -0.66698 -0.74836 152.29 0.29013 0.082248 0.0095311 0.7102 0.73493 0.58901 0.47165 0.39795 0.26208 0 0.088426 0 0.013738 0 0.0091669 0 13.771
3.0352 -0.64007 -0.54404 -0.4964 -0.55479 -0.59994 -0.64457 -0.82688 -0.69493 -0.75875 -0.64755 -0.6287 151.19 0.28448 0.086293 0.013531 0.70269 0.76902 0.58796 0.46976 0.39968 0.25837 0 0.088976 0 0.014223 0 0.0093771 0 13.155
3.0391 -0.61617 -0.55401 -0.57107 -0.59818 -0.53441 -0.63565 -0.78786 -0.61523 -0.70583 -0.61974 -0.53938 150.01 0.28221 0.090432 0.014702 0.68835 0.70467 0.58759 0.46291 0.39967 0.2589 0 0.08726 0 0.015246 0 0.0095372 0 12.251
3.043 -0.59234 -0.57353 -0.69455 -0.65357 -0.45492 -0.6365 -0.68365 -0.55569 -0.5704 -0.58058 -0.51354 148.74 0.28471 0.092089 0.011417 0.66886 0.56007 0.58631 0.45575 0.39664 0.2638 0 0.082193 0 0.015856 0 0.0094086 0 11.207
3.0469 -0.58654 -0.59019 -0.77083 -0.68149 -0.40275 -0.65848 -0.54612 -0.52557 -0.40495 -0.52765 -0.54051 147.38 0.28951 0.090369 0.0054436 0.64808 0.41492 0.58295 0.45289 0.39196 0.26974 0 0.07494 0 0.015258 0 0.0089445 0 10.297
3.0508 -0.60297 -0.59563 -0.75607 -0.68736 -0.41578 -0.68786 -0.43966 -0.50869 -0.29873 -0.46884 -0.5777 145.93 0.29288 0.086487 0.0011551 0.63017 0.35177 0.57775 0.45488 0.38872 0.2723 0 0.068265 0 0.01349 0 0.0082404 0 9.8298
3.0547 -0.62634 -0.58945 -0.67775 -0.70015 -0.49346 -0.69437 -0.42562 -0.49143 -0.31501 -0.4283 -0.58628 144.38 0.29282 0.082778 0.0020535 0.61772 0.39596 0.57234 0.45814 0.38905 0.26966 0 0.064506 0 0.011419 0 0.0075059 0 9.996
3.0586 -0.63482 -0.57771 -0.59912 -0.72532 -0.58506 -0.65946 -0.52152 -0.48717 -0.44865 -0.43672 -0.56237 142.73 0.29006 0.081219 0.0075367 0.61095 0.50241 0.5685 0.45864 0.39237 0.26423 0 0.063935 0 0.010075 0 0.0070485 0 10.748
3.0625 -0.61955 -0.56821 -0.56992 -0.72902 -0.62298 -0.59653 -0.68402 -0.52715 -0.63336 -0.50862 -0.53861 140.99 0.28671 0.082561 0.013028 0.60816 0.59718 0.56684 0.45554 0.39603 0.26049 0 0.064873 0 0.009903 0 0.0071598 0 11.808
3.0664 -0.59226 -0.56653 -0.60242 -0.67441 -0.57999 -0.54229 -0.83131 -0.62266 -0.78675 -0.62434 -0.55525 139.16 0.28438 0.086329 0.013702 0.60703 0.636 0.56653 0.45133 0.39776 0.26095 0 0.065343 0 0.01056 0 0.0078899 0 12.815
3.0703 -0.57425 -0.57488 -0.67831 -0.57193 -0.49856 -0.52616 -0.89248 -0.73739 -0.85629 -0.73533 -0.62379 137.25 0.28354 0.091272 0.0086389 0.60595 0.63026 0.56622 0.44919 0.39746 0.26401 0 0.064661 0 0.011343 0 0.0088898 0 13.505
3.0742 -0.5778 -0.59238 -0.76613 -0.48585 -0.45904 -0.54708 -0.85014 -0.80421 -0.83673 -0.7928 -0.71221 135.24 0.2841 0.095745 0.0016741 0.60468 0.62248 0.56538 0.45016 0.39669 0.26581 0 0.063621 0 0.011794 0 0.0095362 0 13.791
3.0781 -0.59712 -0.61493 -0.8326 -0.48261 -0.50925 -0.57931 -0.74599 -0.77835 -0.7574 -0.77906 -0.76404 133.15 0.28589 0.098059 -0.0019023 0.60408 0.63833 0.56476 0.45303 0.39668 0.26423 0 0.063314 0 0.011949 0 0.0093363 0 13.72
3.082 -0.6158 -0.63507 -0.85018 -0.56783 -0.61862 -0.60038 -0.64673 -0.67944 -0.65823 -0.71698 -0.73817 130.97 0.28847 0.0971 0.00016593 0.60514 0.66133 0.56555 0.4561 0.39708 0.2609 0 0.06391 0 0.012086 0 0.008323 0 13.375
3.0859 -0.62202 -0.64425 -0.80911 -0.67484 -0.70147 -0.6116 -0.59764 -0.57998 -0.57291 -0.65072 -0.6406 128.7 0.29067 0.093111 0.0054318 0.60787 0.65273 0.56805 0.45864 0.39666 0.25929 0 0.064575 0 0.012336 0 0.007094 0 12.832
3.0898 -0.6169 -0.63782 -0.72906 -0.72012 -0.69133 -0.63017 -0.59893 -0.54623 -0.52328 -0.61398 -0.52431 126.33 0.29099 0.087939 0.0092534 0.611 0.59565 0.57116 0.46061 0.39502 0.26084 0 0.064465 0 0.012551 0 0.0064208 0 12.209
3.0938 -0.60981 -0.61976 -0.65286 -0.67593 -0.59934 -0.6625 -0.61879 -0.58399 -0.51843 -0.6106 -0.4554 123.87 0.28896 0.084169 0.0089966 0.61276 0.51958 0.57317 0.46166 0.39332 0.26325 0 0.06365 0 0.012529 0 0.0067134 0 11.694
3.0977 -0.60727 -0.60172 -0.61679 -0.59257 -0.50364 -0.68958 -0.62651 -0.63921 -0.55328 -0.61951 -0.46805 121.32 0.28586 0.083444 0.0060541 0.61231 0.4797 0.57316 0.46107 0.39306 0.26294 0 0.063013 0 0.012281 0 0.0077503 0 11.485
3.1016 -0.60704 -0.59524 -0.61879 -0.54983 -0.48036 -0.68403 -0.61545 -0.65221 -0.60885 -0.61584 -0.54007 118.67 0.284 0.085269 0.0040575 0.61052 0.50817 0.5717 0.45895 0.39427 0.25903 0 0.063277 0 0.012041 0 0.0088635 0 11.638
3.1055 -0.60216 -0.60209 -0.61748 -0.58383 -0.53954 -0.64329 -0.59953 -0.61341 -0.65888 -0.58967 -0.60848 115.94 0.28473 0.087383 0.0052686 0.60928 0.58214 0.57023 0.45702 0.39521 0.25474 0 0.064221 0 0.012004 0 0.0093998 0 11.984
3.1094 -0.5895 -0.61122 -0.57012 -0.65664 -0.62188 -0.60174 -0.59334 -0.56764 -0.68202 -0.55059 -0.61598 113.12 0.28717 0.087565 0.0086355 0.60982 0.63965 0.56988 0.45753 0.39403 0.25437 0 0.064909 0 0.01209 0 0.0091023 0 12.207
3.1133 -0.57361 -0.60634 -0.47727 -0.6944 -0.65418 -0.60177 -0.59852 -0.565 -0.67205 -0.51931 -0.55469 110.21 0.28894 0.085399 0.011128 0.61145 0.6316 0.57066 0.46113 0.39085 0.25886 0 0.064668 0 0.012023 0 0.0081782 0 12.07
3.1172 -0.56246 -0.57951 -0.3887 -0.6552 -0.60985 -0.64664 -0.60777 -0.60844 -0.63908 -0.5149 -0.473 107.21 0.28839 0.082508 0.010754 0.61206 0.56448 0.57177 0.46586 0.38793 0.26455 0 0.063784 0 0.011645 0 0.0070957 0 11.609
3.1211 -0.55977 -0.53963 -0.35882 -0.56402 -0.52321 -0.68385 -0.61683 -0.64996 -0.60141 -0.54419 -0.43754 104.12 0.28622 0.081077 0.0082677 0.61006 0.49531 0.57258 0.46876 0.38765 0.26661 0 0.063211 0 0.011134 0 0.0063114 0 11.11
3.125 -0.56161 -0.50834 -0.3922 -0.4869 -0.45355 -0.64549 -0.6274 -0.63761 -0.57423 -0.59635 -0.47821 100.95 0.2849 0.081988 0.0061337 0.60607 0.48167 0.57298 0.46863 0.39024 0.26381 0 0.063593 0 0.010897 0 0.0060901 0 10.879
3.1289 -0.56035 -0.50531 -0.43527 -0.47327 -0.43884 -0.51693 -0.6371 -0.56502 -0.56235 -0.64507 -0.56058 97.706 0.28646 0.084146 0.0060947 0.60257 0.53022 0.57312 0.46696 0.39354 0.25979 0 0.064587 0 0.011207 0 0.0064419 0 10.989
3.1328 -0.55209 -0.53391 -0.42884 -0.5201 -0.47779 -0.36961 -0.6315 -0.47468 -0.55959 -0.66117 -0.61085 94.389 0.29062 0.08544 0.0077911 0.60168 0.58935 0.57274 0.46601 0.39508 0.25925 0 0.065157 0 0.011953 0 0.0071373 0 11.224
3.1367 -0.54083 -0.57844 -0.3732 -0.58455 -0.54409 -0.31711 -0.59363 -0.41506 -0.55417 -0.63231 -0.5761 90.995 0.29499 0.084398 0.0095245 0.60303 0.59363 0.57123 0.46608 0.39446 0.26317 0 0.064509 0 0.012731 0 0.0077936 0 11.276
3.1406 -0.536 -0.61476 -0.33841 -0.62481 -0.60781 -0.42166 -0.52719 -0.39871 -0.53752 -0.57662 -0.47148 87.516 0.29689 0.081178 0.010005 0.6039 0.52256 0.56848 0.46503 0.39359 0.26766 0 0.062769 0 0.013174 0 0.0080488 0 11.026
3.1445 -0.54527 -0.62612 -0.40087 -0.62874 -0.64458 -0.6302 -0.46903 -0.40441 -0.51321 -0.53534 -0.37345 83.947 0.29523 0.077378 0.0091801 0.60177 0.42286 0.56557 0.46088 0.39458 0.26802 0 0.060813 0 0.013207 0 0.0077731 0 10.669
3.1484 -0.5683 -0.61247 -0.56113 -0.61003 -0.63767 -0.80224 -0.47069 -0.4165 -0.50018 -0.54328 -0.36209 80.288 0.29088 0.075082 0.0075628 0.59679 0.37402 0.56441 0.4548 0.3974 0.26371 0 0.059516 0 0.012987 0 0.0071715 0 10.578
3.1523 -0.59576 -0.58747 -0.72339 -0.58652 -0.58728 -0.81552 -0.55681 -0.45267 -0.52438 -0.59809 -0.45819 76.542 0.2857 0.075907 0.0052416 0.59193 0.42474 0.56625 0.45099 0.39974 0.25916 0 0.059148 0 0.012663 0 0.006659 0 11.02
3.1563 -0.61452 -0.56727 -0.76501 -0.56717 -0.5235 -0.66468 -0.69506 -0.54356 -0.59947 -0.65683 -0.607 72.711 0.28142 0.080331 0.0019572 0.59044 0.55261 0.57038 0.45293 0.39917 0.25944 0 0.059419 0 0.012248 0 0.0065604 0 11.937
3.1602 -0.61558 -0.5603 -0.6401 -0.55675 -0.50001 -0.46877 -0.80863 -0.68277 -0.70867 -0.66897 -0.7219 68.796 0.27918 0.087258 -0.0018302 0.59294 0.67981 0.57437 0.45973 0.39556 0.26509 0 0.059923 0 0.011734 0 0.0068645 0 12.968
3.1641 -0.59975 -0.56486 -0.4249 -0.56316 -0.55585 -0.37849 -0.82796 -0.80458 -0.80488 -0.62113 -0.7508 64.796 0.2796 0.094031 -0.004377 0.59709 0.7315 0.57596 0.46624 0.3915 0.27134 0 0.060471 0 0.011296 0 0.0072519 0 13.669
3.168 -0.57713 -0.57385 -0.26201 -0.5919 -0.67006 -0.45877 -0.74232 -0.82493 -0.83613 -0.553 -0.70994 60.709 0.28271 0.097354 -0.0037324 0.59999 0.68976 0.57501 0.46744 0.39012 0.27266 0 0.061024 0 0.011275 0 0.0073864 0 13.753
3.1719 -0.56032 -0.58078 -0.25018 -0.63212 -0.75702 -0.64248 -0.60868 -0.71565 -0.78191 -0.52522 -0.65885 56.536 0.28759 0.095185 0.00025476 0.60089 0.60099 0.57356 0.46297 0.39256 0.26798 0 0.061474 0 0.011858 0 0.0072132 0 13.215
3.1758 -0.55583 -0.58209 -0.37361 -0.65462 -0.72463 -0.78942 -0.50979 -0.54084 -0.67152 -0.56356 -0.64198 52.279 0.29242 0.088524 0.0050658 0.60136 0.53395 0.57371 0.45735 0.3971 0.26148 0 0.061627 0 0.012769 0 0.0069864 0 12.277
3.1797 -0.55958 -0.57565 -0.52716 -0.63233 -0.55736 -0.79668 -0.49502 -0.41259 -0.56537 -0.6299 -0.65011 47.939 0.29528 0.081442 0.0070847 0.60256 0.52471 0.57495 0.45564 0.40077 0.25833 0 0.061403 0 0.013321 0 0.0069903 0 11.244
3.1836 -0.56039 -0.55939 -0.60787 -0.56722 -0.34969 -0.66904 -0.55047 -0.39956 -0.50978 -0.65037 -0.63465 43.519 0.29539 0.078647 0.0045908 0.60279 0.55249 0.57354 0.45873 0.4018 0.25981 0 0.060964 0 0.012923 0 0.0072159 0 10.379
3.1875 -0.54879 -0.53266 -0.59013 -0.4951 -0.24704 -0.49945 -0.618 -0.47084 -0.50164 -0.57979 -0.55947 39.019 0.29359 0.082011 -0.00047504 0.59812 0.56308 0.56503 0.46287 0.40083 0.2626 0 0.060519 0 0.011627 0 0.0073076 0 9.8225
3.1914 -0.52448 -0.49928 -0.52575 -0.45759 -0.33115 -0.3882 -0.64228 -0.52846 -0.49447 -0.44562 -0.4414 34.439 0.29154 0.088842 -0.00379 0.58608 0.51747 0.54818 0.46384 0.40001 0.2628 0 0.060016 0 0.010214 0 0.0068599 0 9.5771
3.1953 -0.4961 -0.46772 -0.48279 -0.46447 -0.54452 -0.37334 -0.60614 -0.49918 -0.44327 -0.32996 -0.34235 29.773 0.29023 0.093681 -0.0021291 0.569 0.42532 0.52704 0.4612 0.40092 0.26015 0 0.059131 0 0.0096513 0 0.0058098 0 9.5164
3.1992 -0.47345 -0.44613 -0.48623 -0.48274 -0.72435 -0.42259 -0.53122 -0.39978 -0.35016 -0.30262 -0.3199 25.02 0.28922 0.092503 0.0038762 0.55313 0.33739 0.50896 0.45852 0.40307 0.25809 0 0.057677 0 0.010318 0 0.0045679 0 9.4372
3.2031 -0.45859 -0.43518 -0.50945 -0.46606 -0.72565 -0.47694 -0.45254 -0.31551 -0.26914 -0.36374 -0.38032 20.184 0.28732 0.085973 0.010113 0.5438 0.30548 0.49957 0.45921 0.40414 0.25982 0 0.056049 0 0.011674 0 0.0037492 0 9.1526
3.207 -0.44345 -0.42508 -0.51037 -0.39912 -0.53453 -0.49722 -0.39375 -0.31497 -0.26261 -0.44607 -0.4738 15.282 0.28415 0.078928 0.012228 0.54059 0.34266 0.49809 0.46262 0.40185 0.26467 0 0.055141 0 0.012672 0 0.003715 0 8.5968
3.2109 -0.41595 -0.40097 -0.46867 -0.31444 -0.27777 -0.47685 -0.36029 -0.38479 -0.34564 -0.47356 -0.53382 10.334 0.28082 0.07644 0.0090064 0.53709 0.41429 0.49698 0.46433 0.39618 0.26863 0 0.055634 0 0.012593 0 0.0043033 0 7.8728
3.2148 -0.36939 -0.35396 -0.39201 -0.2638 -0.12151 -0.42497 -0.34646 -0.44571 -0.46625 -0.42277 -0.52479 5.3572 0.27918 0.079767 0.00311 0.52566 0.46429 0.48632 0.46047 0.39001 0.26839 0 0.057208 0 0.011582 0 0.0049615 0 7.1851
3.2188 -0.3072 -0.28887 -0.2985 -0.26949 -0.14392 -0.34932 -0.34196 -0.43036 -0.53995 -0.33337 -0.459 0.34946 0.27997 0.085596 -0.0012804 0.50295 0.45426 0.46005 0.4512 0.38755 0.26452 0 0.058432 0 0.010428 0 0.0051538 0 6.6776
3.2227 -0.2392 -0.22112 -0.20308 -0.30096 -0.28402 -0.25658 -0.33142 -0.34363 -0.51023 -0.26301 -0.37383 -4.7022 0.28142 0.08905 -0.0017803 0.47114 0.38572 0.41962 0.43958 0.39079 0.26049 0 0.057511 0 0.0097994 0 0.0046958 0 6.2807
3.2266 -0.17301 -0.16374 -0.11989 -0.29923 -0.40055 -0.16051 -0.29408 -0.24733 -0.38502 -0.23195 -0.29509 -9.8094 0.27947 0.087678 0.00069014 0.43378 0.29143 0.37241 0.4266 0.39638 0.25894 0 0.053327 0 0.0096133 0 0.0037573 0 5.6888
3.2305 -0.10775 -0.1146 -0.066049 -0.22691 -0.38342 -0.078221 -0.21225 -0.1889 -0.22194 -0.20835 -0.21971 -14.967 0.2695 0.083014 0.0032313 0.39046 0.20648 0.32619 0.40755 0.39545 0.25931 0 0.045944 0 0.0091289 0 0.0025825 0 4.5152
3.2344 -0.035321 -0.055447 -0.049336 -0.097595 -0.22558 -0.013397 -0.085378 -0.15005 -0.079043 -0.14342 -0.12839 -20.148 0.24853 0.078686 0.003703 0.33561 0.14356 0.28383 0.37392 0.3776 0.2594 0 0.036244 0 0.007674 0 0.0012154 0 2.539
3.2383 0.052219 0.034245 -0.04793 0.040929 -0.0075384 0.053554 0.064014 -0.068546 0.025191 -0.018764 -0.010517 -25.32 0.21655 0.077181 0.0024234 0.26305 0.090229 0.24178 0.31966 0.33702 0.25865 0 0.025134 0 0.0053419 0 -0.00050528 0 -0.12069
3.2422 0.15517 0.15873 -0.010627 0.15191 0.17726 0.15093 0.20218 0.090649 0.11293 0.13885 0.12453 -30.46 0.17646 0.078228 0.0014976 0.17242 0.026481 0.19321 0.24655 0.27659 0.25895 0 0.013041 0 0.0030074 0 -0.0026808 0 -3.0358
3.2461 0.26424 0.29819 0.10815 0.23966 0.2874 0.28602 0.30683 0.2903 0.21635 0.28504 0.25759 -35.563 0.1328 0.079902 0.0025956 0.071661 -0.055138 0.13312 0.16406 0.20633 0.26148 0 5.317e-05 0 0.0016212 0 -0.005079 0 -5.7033
3.25 0.36548 0.41989 0.30302 0.3374 0.34315 0.43018 0.3819 0.45089 0.34799 0.39672 0.37718 -40.633 0.089887 0.080879 0.0052766 -0.026767 -0.1441 0.061832 0.083983 0.13702 0.26299 0 -0.013628 0 0.0014006 0 -0.0071376 0 -7.8309
3.2539 0.44857 0.50074 0.50769 0.46742 0.38963 0.53842 0.45135 0.52692 0.49654 0.48488 0.48506 -45.665 0.050399 0.081508 0.0073435 -0.11267 -0.22382 -0.015153 0.014759 0.073497 0.25627 0 -0.027429 0 0.0016473 0 -0.0082973 0 -9.4774
3.2578 0.51248 0.54322 0.63984 0.61326 0.45554 0.5886 0.53732 0.55142 0.64392 0.57354 0.58631 -50.637 0.015154 0.082896 0.0068494 -0.18247 -0.28793 -0.090015 -0.040425 0.01324 0.23557 0 -0.040572 0 0.0013685 0 -0.0084178 0 -10.946
3.2617 0.56455 0.57088 0.66798 0.73031 0.53956 0.60287 0.64129 0.60147 0.77992 0.67074 0.67757 -55.521 -0.015904 0.085309 0.0039089 -0.23814 -0.34488 -0.15591 -0.081672 -0.048731 0.2024 0 -0.052371 0 0.00015664 0 -0.0079269 0 -12.506
3.2656 0.61311 0.60659 0.6394 0.78305 0.62277 0.62798 0.74309 0.71723 0.89862 0.76073 0.74822 -60.299 -0.04238 0.087702 0.00064928 -0.28277 -0.40628 -0.20876 -0.10999 -0.11288 0.16595 0 -0.062331 0 -0.0014581 0 -0.0075452 0 -14.138
3.2695 0.65881 0.65193 0.63888 0.77267 0.68535 0.69027 0.81601 0.85542 0.98451 0.82072 0.79252 -64.974 -0.063001 0.088727 -0.00070645 -0.31727 -0.47049 -0.24731 -0.12714 -0.17251 0.1369 0 -0.070019 0 -0.0024973 0 -0.0077673 0 -15.504
3.2734 0.69149 0.68621 0.71127 0.73043 0.71362 0.76737 0.84373 0.92541 1.009 0.84044 0.81705 -69.564 -0.076645 0.087999 7.353e-05 -0.34081 -0.51769 -0.27247 -0.13682 -0.2181 0.12005 0 -0.075033 0 -0.0024212 0 -0.0084951 0 -16.157
3.2773 0.69679 0.68695 0.81809 0.68648 0.70178 0.80466 0.82664 0.87394 0.94674 0.82387 0.83192 -74.078 -0.083882 0.086244 0.00092003 -0.35355 -0.52297 -0.28664 -0.14417 -0.24473 0.11209 0 -0.077277 0 -0.0016135 0 -0.009115 0 -15.852
3.2813 0.66911 0.65442 0.87024 0.64685 0.65751 0.76278 0.77693 0.73625 0.8001 0.77654 0.83363 -78.506 -0.087314 0.084372 -0.00063525 -0.35818 -0.47727 -0.29301 -0.15267 -0.256 0.10634 0 -0.077311 0 -0.0010317 0 -0.0089717 0 -14.742
3.2852 0.62156 0.61804 0.81012 0.59997 0.60884 0.65435 0.71131 0.60435 0.6078 0.69882 0.80051 -82.827 -0.089925 0.082703 -0.004956 -0.35862 -0.39772 -0.29478 -0.16113 -0.26062 0.099453 0 -0.076325 0 -0.0013508 0 -0.0078752 0 -13.328
3.2891 0.58316 0.61683 0.66988 0.54301 0.59836 0.53795 0.64764 0.5452 0.42927 0.59689 0.71223 -87.029 -0.092693 0.081252 -0.0095685 -0.35747 -0.31775 -0.29424 -0.16479 -0.26514 0.093585 0 -0.075553 0 -0.0023845 0 -0.0062529 0 -12.208
3.293 0.58255 0.66908 0.55224 0.49792 0.65868 0.47667 0.60465 0.54972 0.31625 0.49886 0.57968 -91.119 -0.093924 0.080521 -0.011216 -0.35524 -0.26488 -0.29272 -0.16094 -0.26955 0.092132 0 -0.075526 0 -0.0033 0 -0.0048474 0 -11.803
3.2969 0.62868 0.75628 0.54903 0.49877 0.78353 0.49784 0.5993 0.56052 0.29349 0.45218 0.4556 -95.12 -0.091539 0.081459 -0.0092301 -0.3523 -0.24564 -0.29167 -0.15477 -0.27013 0.093856 0 -0.075839 0 -0.0034087 0 -0.0042179 0 -12.218
3.3008 0.70355 0.83563 0.66695 0.5618 0.92131 0.58465 0.64072 0.54624 0.35909 0.49539 0.40878 -99.045 -0.086632 0.084124 -0.0072958 -0.35144 -0.25059 -0.294 -0.15932 -0.26658 0.09157 0 -0.075742 0 -0.0027992 0 -0.0044446 0 -13.284
3.3047 0.7739 0.87147 0.82344 0.66849 1.0038 0.69899 0.72527 0.54353 0.49664 0.62584 0.47739 -102.88 -0.084826 0.086305 -0.011703 -0.35815 -0.27367 -0.30416 -0.18819 -0.26619 0.077076 0 -0.07513 0 -0.0022506 0 -0.0052305 0 -14.714
3.3086 0.81386 0.86045 0.91425 0.77911 0.9931 0.80958 0.83756 0.62199 0.68437 0.7945 0.63935 -106.61 -0.09334 0.08391 -0.027058 -0.37768 -0.32559 -0.32606 -0.2457 -0.28035 0.047803 0 -0.075077 0 -0.0025409 0 -0.0062474 0 -16.245
3.3125 0.82093 0.83027 0.89511 0.86439 0.91056 0.90239 0.95663 0.80634 0.89548 0.9372 0.82697 -110.18 -0.11552 0.073496 -0.052739 -0.41135 -0.42558 -0.35998 -0.32227 -0.31575 0.0090504 0 -0.077367 0 -0.0038106 0 -0.0073821 0 -17.708
3.3164 0.81286 0.81458 0.8114 0.92458 0.82206 0.9728 1.062 1.0349 1.0969 1.0177 0.97532 -113.6 -0.14735 0.055118 -0.082995 -0.45502 -0.57621 -0.4011 -0.39905 -0.36803 -0.029972 0 -0.083283 0 -0.0055345 0 -0.0086701 0 -19.008
3.3203 0.80925 0.82584 0.75602 0.97791 0.78917 1.0157 1.1361 1.1987 1.2547 1.0463 1.0635 -116.88 -0.17918 0.032949 -0.11068 -0.501 -0.7443 -0.44117 -0.45858 -0.42354 -0.062346 0 -0.092518 0 -0.0070452 0 -0.010024 0 -20.065
3.3242 0.81484 0.84832 0.79312 1.031 0.82403 1.0255 1.1651 1.227 1.3446 1.058 1.1131 -120.04 -0.20182 0.012861 -0.13163 -0.54147 -0.86963 -0.47273 -0.49381 -0.46809 -0.086429 0 -0.10301 0 -0.0080436 0 -0.011074 0 -20.758
3.3281 0.81885 0.85539 0.90882 1.0622 0.88403 1.0023 1.1413 1.1382 1.3571 1.073 1.1482 -123.1 -0.21202 -0.0012229 -0.14622 -0.57088 -0.89994 -0.49271 -0.50936 -0.49537 -0.10394 0 -0.11185 0 -0.0086141 0 -0.011313 0 -20.914
3.332 0.80953 0.83441 1.0238 1.0373 0.91034 0.95481 1.0684 1.0118 1.2923 1.074 1.1565 -126.04 -0.21327 -0.0092607 -0.15727 -0.58622 -0.82662 -0.50297 -0.51552 -0.50865 -0.11627 0 -0.11669 0 -0.0088232 0 -0.010472 0 -20.356
3.3359 0.78857 0.79748 1.0541 0.9443 0.87818 0.89419 0.96245 0.91113 1.1522 1.0212 1.0922 -128.86 -0.21175 -0.013909 -0.16657 -0.58637 -0.69113 -0.50745 -0.52032 -0.51553 -0.12324 0 -0.11673 0 -0.0084247 0 -0.0087673 0 -19.014
3.3398 0.77086 0.76984 0.97182 0.81441 0.81695 0.82955 0.84686 0.83464 0.9441 0.89059 0.92183 -131.56 -0.21144 -0.017585 -0.17338 -0.57216 -0.55522 -0.50884 -0.52566 -0.52121 -0.12495 0 -0.11291 0 -0.0070654 0 -0.006815 0 -17.046
3.3438 0.76979 0.76734 0.82346 0.70702 0.78289 0.76952 0.74315 0.73915 0.69517 0.70159 0.6729 -134.15 -0.21255 -0.020522 -0.17598 -0.54716 -0.45839 -0.50744 -0.52907 -0.52593 -0.12392 0 -0.10712 0 -0.0048102 0 -0.0052569 0 -14.877
3.3477 0.78305 0.78293 0.69417 0.66844 0.80688 0.72739 0.66627 0.60718 0.46393 0.51392 0.43679 -136.63 -0.21369 -0.021399 -0.17443 -0.51788 -0.39813 -0.50293 -0.52831 -0.52772 -0.12426 0 -0.10119 0 -0.0024063 0 -0.0044109 0 -13.086
3.3516 0.79342 0.79346 0.64757 0.69915 0.86194 0.7186 0.62729 0.4854 0.32705 0.39655 0.31694 -139 -0.21462 -0.01956 -0.17147 -0.49188 -0.34876 -0.49685 -0.52428 -0.52626 -0.12835 0 -0.096202 0 -0.00090509 0 -0.004206 0 -12.158
3.3555 0.78468 0.78021 0.68515 0.75755 0.88079 0.74821 0.63726 0.45262 0.34095 0.39246 0.36058 -141.25 -0.21654 -0.016421 -0.17057 -0.47463 -0.3003 -0.4928 -0.5204 -0.5239 -0.13456 0 -0.092391 0 -0.00089977 0 -0.004394 0 -12.264
3.3594 0.75725 0.74542 0.75398 0.79645 0.81271 0.79988 0.70279 0.54679 0.50262 0.49989 0.52879 -143.38 -0.21992 -0.01464 -0.17301 -0.46716 -0.2793 -0.49399 -0.51964 -0.52324 -0.13856 0 -0.089604 0 -0.0020578 0 -0.0047935 0 -13.198
3.3633 0.7286 0.71133 0.79479 0.80051 0.67382 0.84146 0.81342 0.72259 0.74271 0.67603 0.72786 -145.38 -0.22298 -0.015885 -0.17689 -0.46652 -0.32888 -0.50021 -0.52227 -0.52445 -0.13735 0 -0.087807 0 -0.0033984 0 -0.0053434 0 -14.526
3.3672 0.71742 0.70287 0.79062 0.79308 0.5465 0.84706 0.93337 0.88217 0.96221 0.85676 0.87464 -147.27 -0.22296 -0.01941 -0.1791 -0.46855 -0.46288 -0.50739 -0.5259 -0.52545 -0.1321 0 -0.087193 0 -0.0040797 0 -0.005966 0 -15.837
3.3711 0.72662 0.72796 0.77564 0.80882 0.52206 0.81675 1.0122 0.95152 1.0892 0.98272 0.94293 -149.07 -0.21924 -0.022782 -0.17833 -0.47077 -0.63634 -0.51052 -0.5277 -0.52451 -0.12697 0 -0.087846 0 -0.00399 0 -0.0064484 0 -16.904
3.375 0.74083 0.77067 0.79618 0.85763 0.62852 0.77435 1.0129 0.93227 1.1144 1.0223 0.95848 -150.77 -0.21475 -0.024008 -0.17621 -0.47319 -0.76438 -0.50764 -0.52658 -0.52236 -0.1254 0 -0.089329 0 -0.0036486 0 -0.0065133 0 -17.653
3.3789 0.74068 0.80201 0.85869 0.91204 0.80136 0.74393 0.93814 0.88411 1.0801 0.98256 0.95626 -152.35 -0.2138 -0.023051 -0.17557 -0.47682 -0.78027 -0.50147 -0.52391 -0.52154 -0.12738 0 -0.090718 0 -0.0035878 0 -0.0060391 0 -18.016
3.3828 0.72028 0.80012 0.91377 0.92814 0.92456 0.72792 0.8295 0.85915 1.0342 0.90072 0.94282 -153.79 -0.21811 -0.021428 -0.17751 -0.48161 -0.6864 -0.49717 -0.52224 -0.52367 -0.1302 0 -0.091185 0 -0.0038577 0 -0.0052106 0 -17.843
3.3867 0.69214 0.76514 0.89621 0.88144 0.91373 0.70917 0.73807 0.85287 0.98859 0.81856 0.89578 -155.1 -0.22495 -0.020463 -0.18033 -0.48565 -0.55301 -0.49815 -0.52311 -0.52765 -0.13162 0 -0.090671 0 -0.0041012 0 -0.0044281 0 -16.981
3.3906 0.67612 0.71887 0.78883 0.78758 0.77755 0.67525 0.68845 0.81642 0.91455 0.75564 0.79471 -156.3 -0.22952 -0.020017 -0.18115 -0.48634 -0.46208 -0.50345 -0.52584 -0.53062 -0.13186 0 -0.089954 0 -0.0040324 0 -0.0040276 0 -15.465
3.3945 0.68325 0.68984 0.65091 0.69198 0.60945 0.63901 0.66712 0.71436 0.77774 0.70191 0.65067 -157.41 -0.22927 -0.0189 -0.17859 -0.48225 -0.44188 -0.50874 -0.52804 -0.53059 -0.1326 0 -0.089901 0 -0.0037533 0 -0.0040488 0 -13.632
3.3984 0.70856 0.69448 0.57854 0.6384 0.51652 0.63179 0.64494 0.56991 0.58129 0.63742 0.50696 -158.45 -0.22596 -0.016481 -0.17397 -0.4742 -0.44891 -0.51006 -0.52773 -0.52803 -0.13445 0 -0.090497 0 -0.003572 0 -0.0042485 0 -12.035
3.4023 0.73712 0.72719 0.62569 0.64153 0.54235 0.67312 0.61255 0.4545 0.38195 0.56294 0.41343 -159.38 -0.22344 -0.013848 -0.16998 -0.46485 -0.41505 -0.50693 -0.52514 -0.52511 -0.1359 0 -0.090625 0 -0.0035668 0 -0.0043398 0 -11.189
3.4063 0.75591 0.76534 0.75491 0.68273 0.64378 0.7467 0.59463 0.43283 0.26532 0.51306 0.39922 -160.2 -0.2236 -0.013334 -0.1684 -0.45728 -0.32011 -0.50239 -0.52281 -0.52343 -0.13496 0 -0.089013 0 -0.0034363 0 -0.0042423 0 -11.33
3.4102 0.7607 0.78535 0.8651 0.72823 0.73526 0.80836 0.6288 0.51446 0.29682 0.5357 0.46498 -160.9 -0.22467 -0.016756 -0.16902 -0.45364 -0.22418 -0.50038 -0.52358 -0.5229 -0.13165 0 -0.08566 0 -0.0028559 0 -0.0041319 0 -12.351
3.4141 0.75473 0.77799 0.87559 0.75307 0.76006 0.82118 0.72821 0.65298 0.48154 0.65174 0.5933 -161.47 -0.22368 -0.023897 -0.17051 -0.45453 -0.22568 -0.50256 -0.52799 -0.52246 -0.12854 0 -0.082416 0 -0.0019692 0 -0.0042669 0 -13.924
3.418 0.7439 0.75274 0.79286 0.7535 0.7292 0.78558 0.86268 0.78733 0.75768 0.82871 0.75979 -161.94 -0.22017 -0.032522 -0.1719 -0.45915 -0.37539 -0.50739 -0.53345 -0.52168 -0.12849 0 -0.081953 0 -0.0014322 0 -0.0047556 0 -15.673
3.4219 0.7342 0.72872 0.69997 0.74267 0.70079 0.73616 0.97666 0.88345 1.026 0.99289 0.93335 -162.3 -0.2171 -0.039855 -0.17302 -0.46583 -0.61926 -0.51155 -0.53608 -0.52128 -0.13178 0 -0.085748 0 -0.0018633 0 -0.0054583 0 -17.27
3.4258 0.73159 0.72018 0.67854 0.73707 0.72392 0.70942 1.0281 0.94114 1.1965 1.0732 1.0721 -162.55 -0.21778 -0.044305 -0.1739 -0.47275 -0.82369 -0.51241 -0.53381 -0.52217 -0.13563 0 -0.092719 0 -0.0032017 0 -0.0060843 0 -18.438
3.4297 0.74027 0.72736 0.73517 0.74535 0.79721 0.71383 1.0138 0.96926 1.2266 1.0433 1.1302 -162.68 -0.22194 -0.046125 -0.17418 -0.47843 -0.86943 -0.50951 -0.52824 -0.52435 -0.13662 0 -0.099764 0 -0.0046427 0 -0.0063831 0 -18.929
3.4336 0.75804 0.7387 0.79888 0.76526 0.87345 0.72989 0.96101 0.96251 1.1317 0.93203 1.08 -162.68 -0.22538 -0.046724 -0.17366 -0.48206 -0.74057 -0.50438 -0.52347 -0.52687 -0.13379 0 -0.10388 0 -0.0052889 0 -0.006276 0 -18.58
3.4375 0.77297 0.74068 0.78941 0.78702 0.90001 0.73646 0.89659 0.90606 0.96714 0.79726 0.93358 -162.58 -0.22384 -0.047424 -0.17316 -0.48349 -0.53533 -0.4993 -0.52283 -0.52886 -0.12943 0 -0.10417 0 -0.0049334 0 -0.0058537 0 -17.416
3.4414 0.76749 0.72636 0.69048 0.7981 0.85721 0.73321 0.82485 0.80101 0.79508 0.68767 0.74291 -162.38 -0.21747 -0.048699 -0.17427 -0.48293 -0.3883 -0.4961 -0.5263 -0.53028 -0.12702 0 -0.10206 0 -0.0042237 0 -0.0052771 0 -15.692
3.4453 0.72948 0.69606 0.56092 0.78662 0.76568 0.73518 0.73434 0.67936 0.65586 0.62015 0.57383 -162.09 -0.21116 -0.050315 -0.17763 -0.48053 -0.36683 -0.49567 -0.53084 -0.53139 -0.12832 0 -0.099711 0 -0.0040323 0 -0.0046778 0 -13.816
3.4492 0.6621 0.65238 0.47766 0.74424 0.66407 0.74597 0.62298 0.58709 0.55914 0.58264 0.47042 -161.7 -0.21013 -0.05191 -0.18141 -0.47604 -0.42628 -0.49786 -0.53302 -0.53178 -0.13224 0 -0.09796 0 -0.0046347 0 -0.0041195 0 -12.162
3.4531 0.58333 0.59641 0.46824 0.66983 0.58134 0.74073 0.51342 0.54746 0.49472 0.55223 0.43618 -161.2 -0.21497 -0.053335 -0.18203 -0.46875 -0.45893 -0.50171 -0.53176 -0.53035 -0.13619 0 -0.095775 0 -0.0054775 0 -0.0036177 0 -10.912
3.457 0.51468 0.52998 0.49517 0.57268 0.52504 0.68096 0.44045 0.53943 0.45025 0.51169 0.44262 -160.61 -0.221 -0.054466 -0.17741 -0.45786 -0.39237 -0.50575 -0.52864 -0.52662 -0.13825 0 -0.091504 0 -0.0057369 0 -0.0031736 0 -10.019
3.4609 0.46796 0.46083 0.50007 0.47185 0.48767 0.55129 0.42134 0.51499 0.4206 0.45661 0.45398 -159.93 -0.2226 -0.054893 -0.16958 -0.44309 -0.25258 -0.50856 -0.52598 -0.52198 -0.13807 0 -0.084773 0 -0.0050947 0 -0.0027851 0 -9.314
3.4648 0.44099 0.40351 0.45858 0.38951 0.45901 0.38389 0.4379 0.44292 0.40383 0.39517 0.44714 -159.19 -0.21849 -0.054032 -0.16402 -0.42542 -0.1386 -0.50932 -0.52478 -0.5192 -0.13638 0 -0.077235 0 -0.0039761 0 -0.0024339 0 -8.6487
3.4688 0.42435 0.37214 0.39357 0.34082 0.43306 0.24526 0.4492 0.34035 0.39229 0.34424 0.41607 -158.39 -0.21286 -0.051756 -0.16526 -0.40728 -0.13314 -0.50817 -0.5243 -0.52017 -0.1339 0 -0.071487 0 -0.0030643 0 -0.0020771 0 -7.9903
3.4727 0.41158 0.37011 0.34234 0.32676 0.40904 0.19361 0.42526 0.26215 0.37194 0.32179 0.3666 -157.53 -0.21134 -0.048954 -0.17261 -0.39199 -0.22836 -0.50588 -0.5234 -0.52398 -0.13123 0 -0.069129 0 -0.0026378 0 -0.0016748 0 -7.4212
3.4766 0.40321 0.38629 0.31944 0.33545 0.39061 0.24092 0.37251 0.25554 0.33394 0.3361 0.31272 -156.59 -0.21588 -0.047298 -0.18002 -0.38219 -0.33208 -0.50325 -0.52194 -0.52729 -0.1292 0 -0.069644 0 -0.0024171 0 -0.0012501 0 -7.074
3.4805 0.40236 0.40246 0.31429 0.35166 0.38455 0.3489 0.32863 0.31905 0.28846 0.37773 0.27636 -155.58 -0.22324 -0.0481 -0.18092 -0.37841 -0.34834 -0.50069 -0.52074 -0.52707 -0.12892 0 -0.070989 0 -0.0020417 0 -0.00093409 0 -7.0571
3.4844 0.40838 0.40685 0.31822 0.36746 0.3964 0.45824 0.33154 0.40258 0.26511 0.42311 0.28236 -154.53 -0.22826 -0.051067 -0.17391 -0.37865 -0.26165 -0.49832 -0.5205 -0.52321 -0.13081 0 -0.071283 0 -0.001622 0 -0.00093004 0 -7.4007
3.4883 0.41636 0.40211 0.34195 0.38577 0.42376 0.52529 0.38877 0.44926 0.29461 0.45036 0.34321 -153.45 -0.22837 -0.054096 -0.16429 -0.37958 -0.15085 -0.49631 -0.52102 -0.5185 -0.1337 0 -0.070118 0 -0.0017355 0 -0.0013772 0 -8.0356
3.4922 0.42265 0.40108 0.39861 0.4138 0.45403 0.53978 0.47169 0.44279 0.38359 0.45561 0.44263 -152.34 -0.22528 -0.0546 -0.15965 -0.37864 -0.1206 -0.49509 -0.52168 -0.51603 -0.13519 0 -0.068516 0 -0.0028321 0 -0.0021884 0 -8.8056
3.4961 0.42981 0.41434 0.47272 0.45257 0.47275 0.51811 0.53703 0.41843 0.50298 0.45437 0.53572 -151.16 -0.22256 -0.051546 -0.1634 -0.37547 -0.20983 -0.49503 -0.52247 -0.51654 -0.13348 0 -0.067775 0 -0.004647 0 -0.0030039 0 -9.5178
3.5 0.44466 0.44106 0.51786 0.49204 0.47754 0.48567 0.55663 0.42771 0.60144 0.46508 0.57348 -149.89 -0.22222 -0.046604 -0.17202 -0.37153 -0.35646 -0.49609 -0.52408 -0.51813 -0.12907 0 -0.068342 0 -0.006244 0 -0.0033581 0 -10.017
3.5039 0.47071 0.47101 0.49702 0.51741 0.48345 0.46372 0.53283 0.48838 0.6362 0.48993 0.53743 -148.52 -0.22344 -0.043272 -0.17835 -0.36841 -0.4487 -0.49766 -0.52682 -0.51851 -0.12479 0 -0.069595 0 -0.0066959 0 -0.0029929 0 -10.253
3.5078 0.5028 0.4947 0.42814 0.52126 0.51037 0.46451 0.49206 0.56511 0.59963 0.51225 0.45653 -147.07 -0.2243 -0.044403 -0.17791 -0.36649 -0.41867 -0.49899 -0.52949 -0.51732 -0.12373 0 -0.070527 0 -0.0057922 0 -0.002096 0 -10.289
3.5117 0.52991 0.51124 0.38186 0.51076 0.56084 0.48975 0.4658 0.59983 0.52363 0.51438 0.39014 -145.57 -0.22394 -0.049977 -0.17252 -0.36516 -0.29866 -0.49962 -0.52997 -0.51617 -0.12682 0 -0.070605 0 -0.0041574 0 -0.0012428 0 -10.268
3.5156 0.54409 0.52657 0.4219 0.50236 0.61017 0.52964 0.47428 0.56566 0.45989 0.49857 0.38786 -144.01 -0.22291 -0.056918 -0.16808 -0.36422 -0.19331 -0.49958 -0.52718 -0.51659 -0.13203 0 -0.070063 0 -0.0027392 0 -0.0010299 0 -10.339
3.5195 0.54694 0.54456 0.54005 0.5083 0.62288 0.56627 0.52064 0.49613 0.45029 0.48896 0.45711 -142.39 -0.22177 -0.061246 -0.16896 -0.36472 -0.19264 -0.49912 -0.52266 -0.51805 -0.13597 0 -0.069555 0 -0.0021827 0 -0.0016498 0 -10.602
3.5234 0.54739 0.5609 0.65203 0.52727 0.58499 0.58437 0.59306 0.46105 0.50528 0.51048 0.56237 -140.68 -0.22004 -0.060951 -0.17432 -0.36805 -0.29989 -0.49842 -0.51977 -0.51838 -0.13633 0 -0.069586 0 -0.0026063 0 -0.0027433 0 -11.077
3.5273 0.5528 0.56648 0.6666 0.54814 0.52257 0.58343 0.66935 0.50772 0.60052 0.56428 0.65345 -138.86 -0.2169 -0.057317 -0.1794 -0.37389 -0.43291 -0.49754 -0.52085 -0.51618 -0.13341 0 -0.070198 0 -0.0038082 0 -0.0036662 0 -11.697
3.5313 0.56184 0.5567 0.56769 0.5628 0.48564 0.57893 0.72267 0.61785 0.69091 0.62359 0.69782 -136.93 -0.21289 -0.053667 -0.18021 -0.37949 -0.49458 -0.49661 -0.52488 -0.51259 -0.1295 0 -0.071067 0 -0.0055227 0 -0.0039668 0 -12.305
3.5352 0.56553 0.5372 0.43167 0.57434 0.50721 0.58795 0.73026 0.71879 0.73355 0.65483 0.69304 -134.92 -0.21012 -0.052602 -0.17691 -0.38131 -0.45088 -0.49579 -0.52803 -0.51064 -0.12706 0 -0.071795 0 -0.0074258 0 -0.0036876 0 -12.679
3.5391 0.55507 0.51945 0.36007 0.59075 0.57231 0.60957 0.68475 0.74077 0.70899 0.64378 0.65613 -132.84 -0.21044 -0.054026 -0.17303 -0.37818 -0.35217 -0.49517 -0.52697 -0.51249 -0.12718 0 -0.072146 0 -0.0090017 0 -0.0032493 0 -12.616
3.543 0.52919 0.51002 0.38916 0.60928 0.62627 0.61902 0.60141 0.67154 0.6309 0.60266 0.60583 -130.68 -0.21333 -0.05556 -0.17172 -0.37284 -0.28423 -0.49451 -0.52197 -0.51728 -0.12921 0 -0.072105 0 -0.0096148 0 -0.0030371 0 -12.042
3.5469 0.49464 0.50389 0.46075 0.60874 0.6176 0.5846 0.51307 0.56174 0.53781 0.55343 0.55378 -128.45 -0.21588 -0.054883 -0.17298 -0.37005 -0.29418 -0.49346 -0.51696 -0.52174 -0.13167 0 -0.071818 0 -0.008888 0 -0.0030638 0 -11.077
3.5508 0.46044 0.48852 0.48118 0.56195 0.53966 0.49568 0.45201 0.47808 0.46927 0.50619 0.50629 -126.15 -0.21543 -0.051919 -0.17432 -0.37245 -0.3544 -0.492 -0.51621 -0.52284 -0.13329 0 -0.071462 0 -0.0070656 0 -0.003001 0 -9.9847
3.5547 0.43149 0.45513 0.41135 0.46162 0.43537 0.37795 0.42948 0.44707 0.43968 0.45483 0.46658 -123.77 -0.21221 -0.048985 -0.17364 -0.3778 -0.39148 -0.49068 -0.5207 -0.52024 -0.13368 0 -0.071137 0 -0.0049399 0 -0.0025272 0 -9.0101
3.5586 0.40655 0.40703 0.30235 0.33665 0.36144 0.28079 0.42807 0.43896 0.42822 0.39208 0.43134 -121.33 -0.20935 -0.048796 -0.17117 -0.38025 -0.35163 -0.49016 -0.52725 -0.51616 -0.13333 0 -0.070803 0 -0.0033131 0 -0.0016555 0 -8.2214
3.5625 0.38117 0.35745 0.2448 0.24029 0.3434 0.24458 0.4147 0.40389 0.39528 0.32547 0.38778 -118.84 -0.20986 -0.052081 -0.1688 -0.37487 -0.24555 -0.4904 -0.53127 -0.51321 -0.13315 0 -0.070325 0 -0.002454 0 -0.0007377 0 -7.4911
3.5664 0.35165 0.3191 0.28249 0.21489 0.35889 0.27259 0.36601 0.3239 0.31626 0.27556 0.32144 -116.31 -0.21358 -0.056874 -0.16774 -0.3616 -0.13726 -0.49041 -0.5305 -0.51218 -0.13375 0 -0.069596 0 -0.0020456 0 -0.00015534 0 -6.6444
3.5703 0.31682 0.29473 0.37238 0.2602 0.36069 0.32867 0.28724 0.23188 0.20725 0.2576 0.23358 -113.74 -0.21706 -0.060045 -0.1673 -0.34515 -0.089929 -0.48898 -0.5266 -0.51197 -0.13495 0 -0.068663 0 -0.0016446 0 6.7759e-06 0 -5.6547
3.5742 0.27743 0.27628 0.42535 0.33186 0.31672 0.36146 0.20956 0.18049 0.11992 0.26643 0.15159 -111.12 -0.21675 -0.059758 -0.16604 -0.33122 -0.11654 -0.48594 -0.52326 -0.51115 -0.13577 0 -0.06772 0 -0.0011631 0 8.3691e-06 0 -4.7112
3.5781 0.23511 0.25239 0.38506 0.37256 0.23281 0.33689 0.16715 0.19183 0.10545 0.28027 0.11591 -108.45 -0.21241 -0.056757 -0.16367 -0.32231 -0.17518 -0.48257 -0.52297 -0.50958 -0.13508 0 -0.06699 0 -0.00088426 0 0.00020344 0 -4.0798
3.582 0.19233 0.21716 0.27083 0.35075 0.1426 0.25692 0.17123 0.23553 0.17333 0.27926 0.14748 -105.73 -0.20747 -0.053504 -0.16162 -0.31664 -0.20841 -0.48046 -0.52504 -0.50835 -0.13255 0 -0.066566 0 -0.0010353 0 0.00074407 0 -3.8628
3.5859 0.15278 0.17352 0.1509 0.27672 0.077926 0.1547 0.20119 0.25514 0.27766 0.25904 0.22163 -102.97 -0.20609 -0.052015 -0.16148 -0.31054 -0.19015 -0.47961 -0.52647 -0.50836 -0.12913 0 -0.066334 0 -0.0014201 0 0.0015049 0 -3.8652
3.5898 0.12068 0.13008 0.079894 0.18627 0.046793 0.072745 0.21918 0.21664 0.34373 0.22688 0.2757 -100.18 -0.20951 -0.05233 -0.16321 -0.30155 -0.14044 -0.47752 -0.52443 -0.50914 -0.12658 0 -0.065983 0 -0.0015391 0 0.0022581 0 -3.696
3.5938 0.098655 0.095053 0.061783 0.11039 0.034804 0.039041 0.19643 0.13401 0.31655 0.18775 0.25114 -97.385 -0.21516 -0.052884 -0.16508 -0.28944 -0.099537 -0.47047 -0.51814 -0.50909 -0.12631 0 -0.065042 0 -0.0010816 0 0.0028897 0 -3.0438
3.5977 0.085457 0.071841 0.065365 0.057913 0.023678 0.054156 0.13131 0.050763 0.19646 0.13849 0.13918 -94.591 -0.21912 -0.052299 -0.16549 -0.2749 -0.088146 -0.45635 -0.50901 -0.50692 -0.1283 0 -0.062923 0 -0.00025466 0 0.003436 0 -1.9119
3.6016 0.075399 0.057806 0.064399 0.021932 0.0076934 0.093902 0.047067 -0.00096426 0.036854 0.076984 -0.008251 -91.796 -0.21936 -0.050859 -0.16477 -0.2582 -0.090216 -0.4367 -0.49939 -0.50283 -0.13123 0 -0.059091 0 0.00042241 0 0.0039317 0 -0.62793
3.6055 0.060457 0.045738 0.056549 -0.0032851 -0.0055835 0.12406 -0.025932 -0.023191 -0.09147 0.014059 -0.11431 -88.988 -0.21704 -0.050247 -0.16485 -0.23967 -0.072238 -0.41606 -0.4913 -0.49845 -0.1334 0 -0.053402 0 0.0006479 0 0.0042639 0 0.37716
3.6094 0.034284 0.027199 0.047452 -0.015485 -0.0080316 0.11854 -0.068174 -0.038025 -0.14266 -0.029594 -0.13272 -86.162 -0.21488 -0.051792 -0.16707 -0.22115 -0.019366 -0.39912 -0.48574 -0.49558 -0.13402 0 -0.046472 0 0.00062173 0 0.0042169 0 0.854
3.6133 -0.0038567 -0.0029069 0.028474 -0.013495 -0.0036456 0.071427 -0.07728 -0.056727 -0.11713 -0.042254 -0.078867 -83.323 -0.21457 -0.054875 -0.17043 -0.20604 0.045983 -0.38773 -0.48245 -0.49492 -0.13353 0 -0.039697 0 0.00077588 0 0.0036902 0 0.87637
3.6172 -0.047678 -0.042395 -0.01861 -0.0083097 -0.0091242 -0.0029235 -0.0632 -0.06747 -0.053195 -0.036562 -0.012918 -80.484 -0.21558 -0.057123 -0.17208 -0.19687 0.081109 -0.38032 -0.47991 -0.49574 -0.13305 0 -0.03469 0 0.0012543 0 0.0028809 0 0.75947
3.6211 -0.086576 -0.081678 -0.092885 -0.01955 -0.041299 -0.080565 -0.041317 -0.054766 -0.00050384 -0.042199 0.0087802 -77.663 -0.21614 -0.05638 -0.16993 -0.19229 0.061361 -0.37384 -0.4758 -0.49648 -0.1334 0 -0.032358 0 0.0017331 0 0.0022395 0 0.8397
3.625 -0.11175 -0.10924 -0.15827 -0.057742 -0.10124 -0.14147 -0.029428 -0.027428 0.0055905 -0.079185 -0.027125 -74.867 -0.21499 -0.052763 -0.16472 -0.18681 0.0057764 -0.36637 -0.46789 -0.49562 -0.13461 0 -0.032268 0 0.0018023 0 0.0022067 0 1.2798
3.6289 -0.12219 -0.11998 -0.16789 -0.11079 -0.16809 -0.17713 -0.045433 -0.020844 -0.043066 -0.13712 -0.090737 -72.092 -0.21232 -0.048849 -0.15965 -0.17459 -0.034055 -0.3582 -0.45546 -0.4923 -0.13597 0 -0.032876 0 0.0014949 0 0.0029276 0 2.0113
3.6328 -0.12586 -0.11988 -0.11179 -0.15138 -0.20936 -0.18934 -0.099384 -0.065894 -0.12839 -0.18247 -0.14177 -69.326 -0.20927 -0.047665 -0.15777 -0.1543 -0.014601 -0.35071 -0.43989 -0.48642 -0.13662 0 -0.032567 0 0.0013417 0 0.0041563 0 2.8124
3.6367 -0.13388 -0.12194 -0.038739 -0.161 -0.20263 -0.18448 -0.18141 -0.15381 -0.21616 -0.18871 -0.16289 -66.563 -0.20686 -0.050156 -0.15969 -0.13076 0.062693 -0.34463 -0.42403 -0.47864 -0.13595 0 -0.030736 0 0.0018232 0 0.0053997 0 3.4401
3.6406 -0.15127 -0.13547 -0.021882 -0.14765 -0.15369 -0.16988 -0.25755 -0.2347 -0.27068 -0.16077 -0.16542 -63.809 -0.20542 -0.054388 -0.1634 -0.11133 0.14962 -0.33953 -0.41051 -0.47023 -0.1339 0 -0.028083 0 0.002771 0 0.0061788 0 3.7342
3.6445 -0.17134 -0.15721 -0.092763 -0.13838 -0.096061 -0.15341 -0.28465 -0.25632 -0.27018 -0.12985 -0.16823 -61.078 -0.20465 -0.057302 -0.16635 -0.10018 0.18762 -0.33475 -0.40047 -0.46276 -0.13108 0 -0.025896 0 0.003395 0 0.0062406 0 3.6614
3.6484 -0.1793 -0.17225 -0.20465 -0.15215 -0.068854 -0.14221 -0.23985 -0.20931 -0.21779 -0.12424 -0.17497 -58.384 -0.20408 -0.05745 -0.16741 -0.095371 0.15367 -0.33059 -0.39364 -0.45764 -0.1287 0 -0.024951 0 0.0030009 0 0.0056307 0 3.3056
3.6523 -0.16317 -0.16477 -0.26432 -0.17885 -0.087187 -0.13731 -0.14262 -0.13588 -0.14142 -0.14488 -0.17287 -55.73 -0.20321 -0.056196 -0.16723 -0.091559 0.078606 -0.32816 -0.38943 -0.45546 -0.128 0 -0.024963 0 0.0017205 0 0.0046427 0 2.8204
3.6563 -0.12342 -0.13008 -0.20923 -0.18549 -0.12822 -0.12842 -0.047438 -0.092124 -0.080089 -0.16831 -0.15143 -53.108 -0.20162 -0.056197 -0.1669 -0.085446 0.022404 -0.32804 -0.38772 -0.45578 -0.12947 0 -0.024979 0 0.00049458 0 0.0036936 0 2.3563
3.6602 -0.07304 -0.077979 -0.06306 -0.14463 -0.14643 -0.097702 -0.0066452 -0.09807 -0.061907 -0.17036 -0.11847 -50.501 -0.19917 -0.058564 -0.16667 -0.07886 0.026004 -0.32912 -0.38848 -0.45737 -0.13231 0 -0.024289 0 0.00026315 0 0.0031624 0 1.9808
3.6641 -0.0279 -0.025374 0.080304 -0.058976 -0.10858 -0.034824 -0.030493 -0.12152 -0.085862 -0.14445 -0.093598 -47.893 -0.19619 -0.061449 -0.16603 -0.076457 0.078098 -0.32928 -0.39077 -0.45887 -0.13481 0 -0.02301 0 0.0011165 0 0.0032245 0 1.6291
3.668 0.0042776 0.015131 0.13121 0.039869 -0.020954 0.047113 -0.07746 -0.10985 -0.11917 -0.097429 -0.08406 -45.273 -0.19345 -0.061585 -0.16472 -0.080421 0.12358 -0.32731 -0.39251 -0.45942 -0.13563 0 -0.021896 0 0.0022277 0 0.0037476 0 1.1275
3.6719 0.026948 0.041188 0.073205 0.1156 0.074346 0.11182 -0.085461 -0.038989 -0.11376 -0.033207 -0.068313 -42.638 -0.19169 -0.057469 -0.16338 -0.087465 0.10699 -0.32426 -0.39177 -0.4589 -0.13487 0 -0.021659 0 0.0026275 0 0.0043272 0 0.29613
3.6758 0.048168 0.058035 -0.029887 0.15103 0.13212 0.12265 -0.020211 0.065965 -0.034605 0.051727 -0.0088613 -39.989 -0.19123 -0.051178 -0.16306 -0.091258 0.016572 -0.3227 -0.38849 -0.45779 -0.13399 0 -0.02245 0 0.0020586 0 0.0044819 0 -0.91511
3.6797 0.071806 0.0719 -0.089628 0.15231 0.13856 0.073645 0.098224 0.15514 0.11496 0.15317 0.11154 -37.33 -0.19189 -0.046885 -0.16405 -0.088082 -0.10533 -0.32429 -0.38482 -0.45664 -0.13455 0 -0.023907 0 0.0010927 0 0.0039181 0 -2.3412
3.6836 0.095271 0.086406 -0.06025 0.13567 0.1188 0.0025207 0.21155 0.19735 0.28625 0.24372 0.26144 -34.665 -0.19328 -0.047267 -0.16545 -0.080344 -0.19292 -0.32807 -0.3835 -0.45567 -0.13672 0 -0.025575 0 0.00045869 0 0.0027026 0 -3.6359
3.6875 0.11497 0.10383 0.036498 0.11466 0.11225 -0.029933 0.26701 0.2009 0.4043 0.28215 0.36953 -31.992 -0.19493 -0.051061 -0.16602 -0.074552 -0.20392 -0.33109 -0.38535 -0.45471 -0.13913 0 -0.027205 0 0.00031372 0 0.0012308 0 -4.4264
3.6914 0.13236 0.12707 0.14062 0.099372 0.13932 0.0176 0.25213 0.1956 0.40741 0.24721 0.37087 -29.308 -0.19612 -0.054156 -0.16534 -0.075578 -0.14681 -0.33101 -0.3884 -0.45357 -0.14011 0 -0.0287 0 0.00020079 0 1.1325e-05 0 -4.5138
3.6953 0.15307 0.15795 0.2037 0.10128 0.18854 0.13464 0.19528 0.19855 0.28704 0.16463 0.25742 -26.605 -0.19594 -0.053317 -0.1642 -0.082499 -0.069678 -0.32816 -0.3895 -0.45244 -0.13912 0 -0.029891 0 -0.00032377 0 -0.00059885 0 -4.0016
3.6992 0.1799 0.19297 0.21686 0.1299 0.23294 0.26332 0.13796 0.20015 0.10252 0.095419 0.092101 -23.876 -0.19382 -0.049131 -0.16372 -0.089733 -0.022547 -0.32521 -0.38715 -0.45196 -0.13708 0 -0.030514 0 -0.0011193 0 -0.00055712 0 -3.2686
3.7031 0.20772 0.22227 0.20233 0.17992 0.25674 0.33766 0.10739 0.18305 -0.04486 0.089481 -0.027748 -21.115 -0.1905 -0.045429 -0.16427 -0.09221 -0.024134 -0.32457 -0.38294 -0.45269 -0.13533 0 -0.03045 0 -0.0015884 0 -0.00012812 0 -2.7886
3.707 0.22713 0.2353 0.18717 0.22525 0.266 0.32846 0.11027 0.15155 -0.068608 0.14497 -0.032585 -18.318 -0.18811 -0.045728 -0.16522 -0.089732 -0.057224 -0.32605 -0.38034 -0.45433 -0.13436 0 -0.029958 0 -0.0013652 0 0.00026322 0 -2.8942
3.7109 0.23387 0.22963 0.18547 0.23485 0.27549 0.2608 0.14422 0.13792 0.049373 0.21317 0.076527 -15.481 -0.18874 -0.050053 -0.16576 -0.086713 -0.091558 -0.32717 -0.38177 -0.45558 -0.13377 0 -0.029607 0 -0.00079637 0 0.00023658 0 -3.6166
3.7148 0.2337 0.21446 0.19799 0.20245 0.28865 0.19324 0.20655 0.17607 0.24589 0.24608 0.23434 -12.604 -0.19246 -0.055093 -0.16571 -0.087905 -0.11145 -0.32565 -0.38667 -0.45498 -0.1332 0 -0.029904 0 -0.00064319 0 -0.00036426 0 -4.6904
3.7188 0.23669 0.20428 0.21896 0.16113 0.29275 0.17651 0.28868 0.26655 0.41659 0.24167 0.35897 -9.6923 -0.19658 -0.057412 -0.1655 -0.094275 -0.12455 -0.32197 -0.39209 -0.45236 -0.13321 0 -0.030972 0 -0.0012719 0 -0.0013854 0 -5.7076
3.7227 0.2457 0.20715 0.2386 0.16105 0.27411 0.22166 0.36593 0.36725 0.48292 0.24213 0.40326 -6.7546 -0.19754 -0.056518 -0.16543 -0.10261 -0.14713 -0.31923 -0.39514 -0.44947 -0.13477 0 -0.03253 0 -0.0021784 0 -0.0024177 0 -6.3221
3.7266 0.25176 0.21817 0.2421 0.22343 0.23599 0.29716 0.40195 0.4204 0.43822 0.28641 0.37405 -3.7989 -0.19416 -0.054867 -0.16507 -0.10872 -0.18217 -0.32049 -0.39511 -0.44892 -0.13789 0 -0.03416 0 -0.0023936 0 -0.0029914 0 -6.387
3.7305 0.24253 0.22417 0.2147 0.31226 0.19937 0.3525 0.37222 0.39397 0.34003 0.36403 0.31209 -0.82658 -0.18915 -0.05495 -0.16385 -0.11098 -0.21177 -0.32575 -0.39344 -0.452 -0.14087 0 -0.035556 0 -0.0014187 0 -0.0028302 0 -5.967
3.7344 0.21639 0.21585 0.1549 0.35606 0.18493 0.3505 0.28741 0.303 0.258 0.41696 0.25531 2.1704 -0.18717 -0.056558 -0.16202 -0.1111 -0.21087 -0.33158 -0.39206 -0.45714 -0.14139 0 -0.036574 0 0.00023232 0 -0.0020176 0 -5.2548
3.7383 0.1873 0.19609 0.084427 0.30719 0.19429 0.28879 0.19174 0.19576 0.22101 0.38974 0.21584 5.2037 -0.19066 -0.057033 -0.161 -0.11184 -0.1698 -0.33362 -0.39176 -0.46073 -0.13862 0 -0.037152 0 0.001442 0 -0.00095787 0 -4.4608
3.7422 0.17331 0.17685 0.040578 0.18773 0.20884 0.19997 0.13219 0.11923 0.20533 0.28085 0.18399 8.2796 -0.19731 -0.054237 -0.16232 -0.11437 -0.10492 -0.33002 -0.39203 -0.4598 -0.13431 0 -0.037295 0 0.0014754 0 -0.00013721 0 -3.735
3.7461 0.17858 0.16753 0.051196 0.077514 0.20642 0.13153 0.12315 0.092039 0.16886 0.14691 0.14799 11.393 -0.20179 -0.049165 -0.1661 -0.11748 -0.04779 -0.32283 -0.39206 -0.45462 -0.1316 0 -0.037157 0 0.00059992 0 0.0001606 0 -3.1397
3.75 0.18656 0.16561 0.11076 0.050227 0.17897 0.11624 0.13795 0.10196 0.097243 0.057123 0.10845 14.531 -0.20052 -0.045418 -0.17051 -0.11909 -0.02212 -0.31633 -0.39162 -0.4486 -0.13239 0 -0.037049 0 -0.00023376 0 -7.8468e-06 0 -2.6608
3.7539 0.17303 0.15835 0.17926 0.11208 0.13564 0.14993 0.13578 0.12261 0.020265 0.04092 0.076642 17.683 -0.19502 -0.045939 -0.17296 -0.1182 -0.028158 -0.31379 -0.39097 -0.44568 -0.1358 0 -0.037234 0 -0.00029957 0 -0.00033746 0 -2.2469
3.7578 0.12815 0.13389 0.20813 0.19729 0.091816 0.19189 0.099367 0.13261 -0.013998 0.074513 0.062595 20.852 -0.19062 -0.050187 -0.17208 -0.11561 -0.046857 -0.31534 -0.39004 -0.44719 -0.13899 0 -0.037667 0 0.00030324 0 -0.00050553 0 -1.8614
3.7617 0.066965 0.09192 0.17461 0.22441 0.057574 0.19122 0.049217 0.12483 0.018151 0.11129 0.066588 24.043 -0.19136 -0.054554 -0.16884 -0.11302 -0.058448 -0.31843 -0.38825 -0.45114 -0.13977 0 -0.037977 0 0.00089478 0 -0.00035847 0 -1.5208
3.7656 0.017722 0.044773 0.097454 0.163 0.035232 0.12406 0.021963 0.10504 0.09444 0.12114 0.080305 27.258 -0.19607 -0.055638 -0.16562 -0.11167 -0.05789 -0.32021 -0.3852 -0.45433 -0.13834 0 -0.037816 0 0.00098327 0 6.6361e-05 0 -1.2816
3.7695 -0.002026 0.0082358 0.021658 0.052729 0.023294 0.014657 0.034114 0.084811 0.16252 0.1028 0.092956 30.487 -0.19942 -0.0532 -0.16423 -0.11156 -0.053947 -0.31964 -0.3817 -0.45524 -0.13678 0 -0.037247 0 0.00075384 0 0.00065088 0 -1.1646
3.7734 0.00038423 -0.0098825 -0.015571 -0.037669 0.017913 -0.07872 0.065182 0.072718 0.17667 0.067287 0.094591 33.708 -0.19707 -0.050019 -0.16454 -0.11157 -0.054664 -0.3178 -0.37977 -0.455 -0.13677 0 -0.036721 0 0.00082051 0 0.0013047 0 -1.0731
3.7773 0.00074044 -0.014586 -0.011276 -0.06995 0.010387 -0.10615 0.074935 0.066572 0.12456 0.019786 0.075797 36.909 -0.19017 -0.048952 -0.16489 -0.10998 -0.05486 -0.31654 -0.38123 -0.45554 -0.13802 0 -0.036558 0 0.0015554 0 0.0019723 0 -0.79489
3.7813 -0.020131 -0.019201 0.0037504 -0.060432 -0.011599 -0.065044 0.037736 0.051485 0.027465 -0.038605 0.029644 40.096 -0.1845 -0.050243 -0.1639 -0.10524 -0.038953 -0.31664 -0.38595 -0.45721 -0.13872 0 -0.036435 0 0.0027011 0 0.0025632 0 -0.13169
3.7852 -0.06129 -0.036145 -0.0097545 -0.052995 -0.054119 -0.0035986 -0.037181 0.0086885 -0.078231 -0.097197 -0.041111 43.287 -0.18519 -0.051694 -0.1618 -0.096786 0.0028541 -0.31719 -0.39115 -0.45815 -0.13746 0 -0.035481 0 0.0036241 0 0.0029198 0 0.92154
3.7891 -0.10634 -0.069933 -0.069659 -0.074207 -0.10683 0.015895 -0.11561 -0.067525 -0.15986 -0.13491 -0.11819 46.5 -0.19167 -0.051308 -0.16028 -0.085586 0.060834 -0.31619 -0.39247 -0.45629 -0.13453 0 -0.033055 0 0.0039 0 0.0028984 0 2.1073
3.793 -0.14118 -0.11624 -0.15981 -0.11561 -0.14717 -0.035049 -0.16683 -0.15819 -0.19821 -0.1404 -0.17393 49.725 -0.19795 -0.049529 -0.16091 -0.073703 0.10927 -0.31195 -0.38604 -0.4515 -0.13145 0 -0.02951 0 0.0036346 0 0.0025194 0 3.0522
3.7969 -0.16662 -0.16611 -0.24219 -0.15504 -0.16118 -0.13154 -0.18518 -0.22773 -0.192 -0.13164 -0.19073 52.931 -0.19775 -0.048718 -0.16361 -0.062597 0.12663 -0.304 -0.37011 -0.4457 -0.1294 0 -0.026105 0 0.0032723 0 0.0020481 0 3.554
3.8008 -0.19466 -0.21172 -0.28353 -0.1877 -0.16254 -0.21992 -0.18939 -0.25078 -0.16153 -0.14741 -0.17926 56.084 -0.18971 -0.050449 -0.16669 -0.051199 0.11543 -0.29298 -0.34528 -0.44064 -0.12844 0 -0.023982 0 0.0031874 0 0.0018972 0 3.7793
3.8047 -0.23471 -0.25055 -0.27712 -0.23107 -0.18657 -0.26479 -0.20527 -0.23688 -0.14589 -0.21205 -0.17674 59.166 -0.17787 -0.053501 -0.16807 -0.035577 0.10328 -0.27968 -0.31378 -0.4358 -0.12798 0 -0.023045 0 0.0035039 0 0.0023809 0 4.175
3.8086 -0.2849 -0.28619 -0.24613 -0.29964 -0.25846 -0.27789 -0.24849 -0.22819 -0.18485 -0.30751 -0.22053 62.189 -0.16724 -0.05472 -0.16694 -0.011163 0.12191 -0.264 -0.27859 -0.42902 -0.12785 0 -0.021868 0 0.0042358 0 0.0034846 0 5.1243
3.8125 -0.33666 -0.32553 -0.22819 -0.38017 -0.36403 -0.30508 -0.31809 -0.26691 -0.28929 -0.38486 -0.31616 65.179 -0.15905 -0.052019 -0.16423 0.023757 0.18071 -0.24434 -0.24282 -0.41923 -0.12853 0 -0.01882 0 0.0054409 0 0.0048336 0 6.6148
3.8164 -0.38535 -0.37367 -0.25311 -0.43793 -0.4555 -0.38378 -0.39991 -0.35828 -0.4232 -0.40886 -0.4278 68.146 -0.15017 -0.046587 -0.16175 0.066244 0.25745 -0.21819 -0.20943 -0.40829 -0.13023 0 -0.013474 0 0.0071077 0 0.005914 0 8.2123
3.8203 -0.43405 -0.42957 -0.32784 -0.45045 -0.49335 -0.50814 -0.47407 -0.46375 -0.52014 -0.39259 -0.50331 71.078 -0.13694 -0.042131 -0.16079 0.11058 0.31546 -0.18338 -0.18042 -0.39918 -0.13213 0 -0.0069555 0 0.008903 0 0.0064155 0 9.3879
3.8242 -0.48661 -0.48567 -0.43583 -0.43347 -0.48639 -0.6304 -0.52387 -0.53426 -0.53128 -0.38569 -0.51569 73.946 -0.11919 -0.041839 -0.16125 0.15269 0.33413 -0.13947 -0.15605 -0.39156 -0.13288 0 -0.00084078 0 0.01018 0 0.0064538 0 9.9449
3.8281 -0.53935 -0.5329 -0.54819 -0.42997 -0.48799 -0.69598 -0.5459 -0.55541 -0.46958 -0.42639 -0.48657 76.726 -0.10026 -0.04588 -0.16196 0.1934 0.32771 -0.088202 -0.13429 -0.37907 -0.13194 0 0.0043927 0 0.010423 0 0.0065017 0 10.183
3.832 -0.58275 -0.56784 -0.63816 -0.47071 -0.54617 -0.68339 -0.5567 -0.56219 -0.40968 -0.50544 -0.47087 79.418 -0.083337 -0.051601 -0.16187 0.23741 0.33598 -0.032917 -0.11152 -0.35196 -0.13016 0 0.0098665 0 0.0097777 0 0.0070575 0 10.656
3.8359 -0.61296 -0.59631 -0.69171 -0.5451 -0.65345 -0.61906 -0.5868 -0.60649 -0.43554 -0.57926 -0.51436 82.035 -0.067855 -0.05598 -0.16084 0.28856 0.39329 0.022703 -0.084217 -0.30413 -0.12864 0 0.017167 0 0.0091046 0 0.008288 0 11.728
3.8398 -0.64006 -0.62974 -0.7114 -0.61292 -0.74818 -0.55929 -0.6598 -0.70573 -0.57414 -0.61813 -0.61951 84.589 -0.049978 -0.057924 -0.15972 0.34542 0.50061 0.075558 -0.050608 -0.23927 -0.12686 0 0.026568 0 0.009379 0 0.0099144 0 13.288
3.8438 -0.6815 -0.67647 -0.71389 -0.64608 -0.77176 -0.55502 -0.76913 -0.82104 -0.77023 -0.63803 -0.7465 87.069 -0.026651 -0.058473 -0.15945 0.40133 0.62282 0.12322 -0.011336 -0.17047 -0.12219 0 0.036297 0 0.010902 0 0.011433 0 14.871
3.8477 -0.74449 -0.73469 -0.72216 -0.65926 -0.72872 -0.62383 -0.87448 -0.88864 -0.92601 -0.68109 -0.84589 89.447 0.00082985 -0.059142 -0.16021 0.44904 0.71393 0.16358 0.031236 -0.11291 -0.1118 0 0.043681 0 0.01304 0 0.012494 0 16.027
3.8516 -0.81448 -0.79321 -0.7539 -0.69762 -0.6885 -0.74391 -0.92777 -0.87762 -0.97509 -0.7654 -0.89331 91.69 0.027397 -0.060295 -0.16124 0.48614 0.75021 0.19492 0.074346 -0.074768 -0.095319 0 0.047262 0 0.014746 0 0.013137 0 16.65
3.8555 -0.86367 -0.83926 -0.81057 -0.79209 -0.72172 -0.86976 -0.91207 -0.82062 -0.93021 -0.85914 -0.89894 93.789 0.048494 -0.061012 -0.16157 0.51658 0.74595 0.2168 0.1158 -0.053095 -0.075675 0 0.048044 0 0.015404 0 0.013684 0 16.968
3.8594 -0.87426 -0.86708 -0.8746 -0.92503 -0.82958 -0.95821 -0.86051 -0.78671 -0.86616 -0.90992 -0.89 95.753 0.063954 -0.060275 -0.16101 0.54694 0.74034 0.23121 0.15414 -0.037512 -0.056801 0 0.048733 0 0.015232 0 0.014401 0 17.288
3.8633 -0.85594 -0.88031 -0.9197 -1.0401 -0.93696 -0.99045 -0.83458 -0.81963 -0.8545 -0.9003 -0.88732 97.604 0.077826 -0.058064 -0.16038 0.58086 0.7668 0.2426 0.18833 -0.018234 -0.040211 0 0.051589 0 0.014959 0 0.015242 0 17.732
3.8672 -0.84048 -0.88715 -0.92974 -1.089 -0.961 -0.97909 -0.8764 -0.89795 -0.90638 -0.86927 -0.8968 99.35 0.094456 -0.055363 -0.16078 0.6163 0.82879 0.25614 0.21772 0.0078576 -0.023686 0 0.056748 0 0.015146 0 0.015907 0 18.194
3.8711 -0.85677 -0.89335 -0.91226 -1.0726 -0.89252 -0.95683 -0.97451 -0.95522 -0.97045 -0.87332 -0.91697 100.98 0.11465 -0.05331 -0.16243 0.64781 0.90015 0.27522 0.24238 0.037193 -0.0035628 0 0.062418 0 0.015818 0 0.016156 0 18.523
3.875 -0.90781 -0.89935 -0.89368 -1.0397 -0.81103 -0.95348 -1.0734 -0.94273 -0.98404 -0.92561 -0.94767 102.48 0.13537 -0.052405 -0.16417 0.67124 0.94799 0.29974 0.26336 0.064358 0.021339 0 0.066666 0 0.016666 0 0.016091 0 18.701
3.8789 -0.96926 -0.90323 -0.89716 -1.0447 -0.81482 -0.97649 -1.119 -0.87807 -0.93157 -0.97919 -0.98802 103.81 0.15288 -0.05234 -0.16431 0.68672 0.95949 0.32657 0.28225 0.087096 0.047854 0 0.069154 0 0.017477 0 0.016102 0 18.867
3.8828 -1.0098 -0.90556 -0.92121 -1.1014 -0.92929 -1.009 -1.101 -0.83468 -0.86093 -0.97668 -1.0293 104.99 0.16604 -0.052243 -0.16206 0.69766 0.95144 0.3517 0.30006 0.10752 0.070561 0 0.071289 0 0.018277 0 0.016537 0 19.186
3.8867 -1.0146 -0.91093 -0.94002 -1.1713 -1.0797 -1.0273 -1.0553 -0.88056 -0.8461 -0.91722 -1.0561 106.02 0.17657 -0.050953 -0.15837 0.70733 0.95575 0.37247 0.31631 0.12933 0.08603 0 0.074744 0 0.019091 0 0.017377 0 19.705
3.8906 -0.99356 -0.92469 -0.92859 -1.1939 -1.1554 -1.0224 -1.0293 -1.0196 -0.92764 -0.86746 -1.0604 106.91 0.18667 -0.04732 -0.15522 0.7165 0.99231 0.38836 0.32926 0.15413 0.095389 0 0.079786 0 0.01969 0 0.018249 0 20.339
3.8945 -0.96905 -0.94789 -0.8918 -1.1343 -1.1073 -1.0078 -1.0413 -1.185 -1.0775 -0.8977 -1.0528 107.66 0.19652 -0.040783 -0.15403 0.72397 1.0506 0.40024 0.33742 0.17985 0.10291 0 0.084932 0 0.019715 0 0.018737 0 20.938
3.8984 -0.9588 -0.97488 -0.86821 -1.0097 -0.98967 -1.0055 -1.0719 -1.2877 -1.2129 -1.0036 -1.0553 108.27 0.20434 -0.032039 -0.15454 0.72875 1.0941 0.40929 0.34122 0.20226 0.11207 0 0.088215 0 0.019103 0 0.018711 0 21.361
3.9023 -0.96671 -0.99521 -0.89957 -0.88095 -0.90992 -1.0239 -1.0879 -1.2774 -1.2471 -1.0964 -1.0759 108.73 0.20867 -0.023115 -0.15524 0.73127 1.086 0.41641 0.34325 0.21787 0.12261 0 0.088871 0 0.018311 0 0.018356 0 21.47
3.9063 -0.986 -0.99826 -0.98895 -0.81505 -0.9353 -1.048 -1.0738 -1.1691 -1.143 -1.0802 -1.0918 109.04 0.21014 -0.016376 -0.15495 0.7326 1.0169 0.42226 0.3466 0.22593 0.13117 0 0.087926 0 0.018009 0 0.017917 0 21.144
3.9102 -1.0063 -0.97774 -1.0861 -0.84661 -1.0404 -1.052 -1.0389 -1.0226 -0.93761 -0.94683 -1.0634 109.22 0.21102 -0.013003 -0.15386 0.73305 0.91576 0.42722 0.35241 0.22839 0.13456 0 0.087209 0 0.018466 0 0.017451 0 20.345
3.9141 -1.0169 -0.93418 -1.1185 -0.9572 -1.1368 -1.0211 -1.0005 -0.9003 -0.7256 -0.79322 -0.97426 109.27 0.21294 -0.012237 -0.15301 0.73232 0.83385 0.43101 0.35867 0.22847 0.13253 0 0.087742 0 0.019252 0 0.01687 0 19.229
3.918 -1.006 -0.87505 -1.0479 -1.0828 -1.1491 -0.96142 -0.96373 -0.8394 -0.6113 -0.73948 -0.86184 109.19 0.21536 -0.012159 -0.15273 0.73114 0.81339 0.43254 0.36166 0.22882 0.12784 0 0.088994 0 0.019628 0 0.016201 0 18.163
3.9219 -0.96321 -0.81189 -0.9042 -1.1446 -1.0675 -0.88885 -0.9214 -0.84853 -0.65457 -0.82088 -0.80214 108.95 0.21633 -0.011368 -0.15189 0.73209 0.8608 0.4308 0.35909 0.23055 0.12388 0 0.089648 0 0.019263 0 0.015731 0 17.541
3.9258 -0.88626 -0.755 -0.76639 -1.0894 -0.93691 -0.81061 -0.86925 -0.91461 -0.83638 -0.9564 -0.85185 108.55 0.21487 -0.0099426 -0.149 0.73756 0.94259 0.42628 0.35251 0.23329 0.12249 0 0.089096 0 0.018566 0 0.015775 0 17.491
3.9297 -0.78591 -0.70739 -0.70203 -0.91867 -0.80831 -0.71957 -0.81654 -1.0046 -1.063 -1.0231 -0.99226 108 0.2124 -0.0088127 -0.14432 0.74543 1.0054 0.42125 0.3467 0.23603 0.12345 0 0.088179 0 0.018244 0 0.016234 0 17.709
3.9336 -0.68205 -0.66243 -0.71399 -0.68894 -0.70397 -0.60817 -0.77602 -1.065 -1.2088 -0.96358 -1.126 107.33 0.21181 -0.0083076 -0.14063 0.74652 1.0052 0.41794 0.34621 0.2381 0.12564 0 0.088335 0 0.018495 0 0.016389 0 17.576
3.9375 -0.59147 -0.60805 -0.73841 -0.48023 -0.62276 -0.48588 -0.74301 -1.0348 -1.1778 -0.82409 -1.1367 106.56 0.21476 -0.0075763 -0.14141 0.72704 0.92633 0.41543 0.35146 0.23938 0.12819 0 0.089783 0 0.018654 0 0.01525 0 16.513
3.9414 -0.51795 -0.53642 -0.69608 -0.34987 -0.56408 -0.37874 -0.6883 -0.87784 -0.9494 -0.69091 -0.96773 105.72 0.21991 -0.0056239 -0.14758 0.67604 0.7805 0.40818 0.35771 0.23985 0.13056 0 0.090397 0 0.017715 0 0.012282 0 14.323
3.9453 -0.45386 -0.45199 -0.55555 -0.302 -0.53454 -0.30814 -0.57753 -0.61225 -0.585 -0.59593 -0.65955 104.82 0.22346 -0.0028514 -0.15594 0.59294 0.59256 0.38858 0.35793 0.23859 0.13209 0 0.086516 0 0.015289 0 0.0079202 0 11.273
3.9492 -0.39178 -0.37098 -0.35822 -0.29371 -0.53014 -0.26979 -0.40279 -0.31089 -0.19291 -0.48958 -0.31747 103.85 0.22178 -0.001247 -0.16112 0.48974 0.38734 0.35257 0.34759 0.23359 0.13198 0 0.075404 0 0.012096 0 0.0034077 0 7.9131
3.9531 -0.33388 -0.31122 -0.18799 -0.27267 -0.5219 -0.23651 -0.19751 -0.062784 0.12373 -0.30832 -0.041858 102.82 0.21379 -0.0027032 -0.15996 0.38582 0.18747 0.3042 0.32795 0.22273 0.13002 0 0.057609 0 0.0094855 0 6.6102e-05 0 4.798
3.957 -0.28921 -0.27968 -0.1121 -0.21687 -0.47168 -0.18545 -0.019783 0.077413 0.30555 -0.064152 0.12267 101.73 0.2014 -0.0070214 -0.15449 0.29893 0.018454 0.25505 0.30516 0.20561 0.12711 0 0.037347 0 0.0083828 0 -0.0014437 0 2.3392
3.9609 -0.2621 -0.26751 -0.1386 -0.14652 -0.36919 -0.12353 0.082751 0.11288 0.34549 0.14088 0.18533 100.61 0.18807 -0.011741 -0.15056 0.23802 -0.090704 0.21796 0.2862 0.18474 0.12473 0 0.020396 0 0.0085978 0 -0.001324 0 0.80085
3.9648 -0.24452 -0.25699 -0.21834 -0.10164 -0.25102 -0.083767 0.097617 0.084429 0.2732 0.19661 0.17146 99.466 0.17682 -0.014204 -0.15295 0.2021 -0.11806 0.19936 0.27458 0.16485 0.12371 0 0.010847 0 0.0090876 0 -0.00026662 0 0.32688
3.9688 -0.22201 -0.23453 -0.28346 -0.10628 -0.17564 -0.092482 0.045178 0.028891 0.13295 0.085095 0.093549 98.303 0.1691 -0.013931 -0.16105 0.18441 -0.064145 0.1959 0.26911 0.15062 0.12354 0 0.0089608 0 0.0088984 0 0.0010657 0 0.88737
3.9727 -0.18807 -0.19926 -0.29089 -0.14887 -0.17261 -0.13828 -0.04237 -0.044271 -0.031781 -0.10013 -0.042791 97.11 0.16486 -0.012904 -0.16893 0.17778 0.042325 0.19802 0.26604 0.14424 0.12309 0 0.011546 0 0.0079236 0 0.0022654 0 2.1896
3.9766 -0.15183 -0.16111 -0.24247 -0.19195 -0.21442 -0.17518 -0.13888 -0.13937 -0.18581 -0.23634 -0.2132 95.879 0.16332 -0.013422 -0.17008 0.17764 0.15715 0.19726 0.26265 0.14469 0.12197 0 0.014463 0 0.0068525 0 0.0030714 0 3.7021
3.9805 -0.12993 -0.13132 -0.17467 -0.20005 -0.24016 -0.16111 -0.22669 -0.24379 -0.30615 -0.27549 -0.36595 94.613 0.16352 -0.01569 -0.16283 0.18169 0.24439 0.19174 0.25911 0.14884 0.12126 0 0.015321 0 0.0064514 0 0.0032404 0 4.8625
3.9844 -0.12938 -0.11448 -0.13026 -0.16265 -0.21019 -0.09805 -0.29028 -0.31753 -0.38337 -0.26909 -0.44668 93.319 0.16457 -0.01764 -0.15177 0.18825 0.29296 0.18554 0.25758 0.15335 0.12248 0 0.014505 0 0.0068862 0 0.0026525 0 5.3471
3.9883 -0.13871 -0.10788 -0.13121 -0.097412 -0.13984 -0.035517 -0.31498 -0.31878 -0.41766 -0.29374 -0.43505 92.008 0.1657 -0.017174 -0.14414 0.19527 0.31277 0.18353 0.25948 0.15595 0.12599 0 0.014021 0 0.0076603 0 0.001535 0 5.1858
3.9922 -0.13723 -0.10658 -0.16666 -0.035913 -0.08064 -0.031213 -0.29444 -0.24217 -0.41026 -0.35673 -0.35606 90.682 0.16642 -0.014456 -0.14416 0.20057 0.31514 0.18643 0.2637 0.15554 0.13028 0 0.015352 0 0.008123 0 0.00046011 0 4.6218
3.9961 -0.11464 -0.10768 -0.20095 -0.0047414 -0.068884 -0.1019 -0.23684 -0.12975 -0.35797 -0.38033 -0.25356 89.336 0.16653 -0.011803 -0.15016 0.20238 0.29657 0.19042 0.26705 0.15198 0.13304 0 0.018033 0 0.0080161 0 -2.3995e-05 0 3.8483
4 -0.081974 -0.10987 -0.19691 -0.013034 -0.092223 -0.20704 -0.15996 -0.039147 -0.25808 -0.28218 -0.15198 87.971 0.16608 -0.011249 -0.15659 0.19945 0.24192 0.19101 0.26661 0.146 0.13301 0 0.019948 0 0.0075907 0 0.00015476 0 2.8685
4.0039 -0.062578 -0.11058 -0.1416 -0.050361 -0.10489 -0.27915 -0.078562 0.0040135 -0.12091 -0.070568 -0.044652 86.592 0.16525 -0.012411 -0.15882 0.19091 0.14468 0.18715 0.26196 0.13933 0.13087 0 0.01888 0 0.007284 0 0.00051647 0 1.6027
4.0078 -0.070933 -0.10576 -0.057934 -0.093675 -0.073497 -0.27418 0.0022948 0.024072 0.023926 0.14408 0.080505 85.203 0.16429 -0.013008 -0.15653 0.17665 0.024608 0.18189 0.25546 0.13416 0.12832 0 0.014038 0 0.0073196 0 0.00046216 0 0.11974
4.0117 -0.099191 -0.093888 0.0079261 -0.12023 -0.0074892 -0.20052 0.080136 0.064612 0.13829 0.23797 0.20676 83.806 0.16351 -0.011561 -0.15305 0.15824 -0.076158 0.17913 0.25051 0.13185 0.12645 0 0.0065168 0 0.0075639 0 -0.00016759 0 -1.2552
4.0156 -0.12423 -0.079613 0.017297 -0.12103 0.052746 -0.10592 0.14282 0.13693 0.19747 0.17985 0.28496 82.394 0.16321 -0.0093174 -0.15189 0.13938 -0.11839 0.17993 0.24907 0.13181 0.12503 0 -0.0014017 0 0.0076758 0 -0.0009551 0 -2.0839
4.0195 -0.1286 -0.072175 -0.033927 -0.10666 0.073418 -0.038753 0.16737 0.1979 0.20299 0.052665 0.26873 80.961 0.16334 -0.0091485 -0.15369 0.12481 -0.092042 0.18176 0.25033 0.13185 0.12331 0 -0.0074188 0 0.0073522 0 -0.0013361 0 -2.0867
4.0234 -0.11588 -0.078466 -0.1134 -0.099219 0.051655 -0.017665 0.1348 0.18184 0.17215 -0.029081 0.15606 79.508 0.1633 -0.012363 -0.15621 0.11808 -0.020757 0.18123 0.25147 0.12996 0.12136 0 -0.010087 0 0.0064921 0 -0.0011643 0 -1.2985
4.0273 -0.10645 -0.097165 -0.17821 -0.11417 0.0066092 -0.031313 0.047285 0.060179 0.11334 -0.026164 -0.0044784 78.042 0.16221 -0.016819 -0.15671 0.11967 0.059223 0.17747 0.24983 0.12618 0.12034 0 -0.009083 0 0.0052468 0 -0.00082034 0 0.020252
4.0313 -0.11856 -0.12015 -0.20761 -0.14661 -0.046081 -0.060607 -0.071098 -0.12545 0.014148 -0.0040865 -0.15049 76.57 0.15966 -0.018603 -0.15446 0.12714 0.12702 0.17307 0.24505 0.12254 0.12136 0 -0.0050563 0 0.003995 0 -0.00073568 0 1.6026
4.0352 -0.15268 -0.14061 -0.21484 -0.17582 -0.10585 -0.099034 -0.19246 -0.28875 -0.14029 -0.059849 -0.25114 75.083 0.15641 -0.015867 -0.15103 0.13711 0.18708 0.17171 0.23946 0.12125 0.12404 0 0.00069947 0 0.0032355 0 -0.00082759 0 3.2987
4.0391 -0.19303 -0.16029 -0.2291 -0.1868 -0.17505 -0.1534 -0.30366 -0.36273 -0.3326 -0.2193 -0.31808 73.566 0.15422 -0.010955 -0.1487 0.14738 0.25346 0.17484 0.2365 0.12262 0.12638 0 0.0066457 0 0.0033693 0 -0.00047291 0 5
4.043 -0.22356 -0.18833 -0.2653 -0.18961 -0.24283 -0.22816 -0.40524 -0.34736 -0.49916 -0.40387 -0.37445 72 0.15457 -0.008411 -0.14861 0.15748 0.32493 0.18046 0.23812 0.12482 0.1262 0 0.011466 0 0.0044457 0 0.00088167 0 6.4905
4.0469 -0.24246 -0.23225 -0.31048 -0.21563 -0.28884 -0.31124 -0.49196 -0.30145 -0.56107 -0.4968 -0.41729 70.385 0.15737 -0.010577 -0.15027 0.16744 0.37632 0.18484 0.24312 0.12581 0.12305 0 0.014477 0 0.0060672 0 0.0030537 0 7.4422
4.0508 -0.262 -0.28918 -0.33876 -0.28987 -0.30499 -0.37609 -0.53899 -0.28913 -0.48298 -0.4447 -0.41589 68.732 0.16064 -0.015125 -0.15239 0.17643 0.37666 0.18556 0.24775 0.12537 0.11878 0 0.015762 0 0.007593 0 0.0051035 0 7.621
4.0547 -0.295 -0.34579 -0.33884 -0.4025 -0.30915 -0.40017 -0.51544 -0.32949 -0.31054 -0.3014 -0.35007 67.057 0.16183 -0.017141 -0.15406 0.18279 0.31881 0.18324 0.24843 0.12519 0.11631 0 0.015918 0 0.0085398 0 0.0060572 0 7.132
4.0586 -0.34139 -0.38743 -0.32639 -0.50724 -0.33078 -0.38572 -0.41863 -0.39075 -0.14823 -0.17889 -0.24841 65.357 0.15979 -0.013913 -0.15511 0.18557 0.23335 0.18062 0.24456 0.12686 0.11757 0 0.015596 0 0.0088631 0 0.0057275 0 6.4473
4.0625 -0.38731 -0.40851 -0.32929 -0.55219 -0.38016 -0.3658 -0.29548 -0.42719 -0.088893 -0.15656 -0.18182 63.611 0.1559 -0.0077533 -0.15568 0.18611 0.17202 0.18018 0.23921 0.1298 0.12216 0 0.015212 0 0.008877 0 0.0048561 0 6.1381
4.0664 -0.41673 -0.41523 -0.36131 -0.51864 -0.43449 -0.38757 -0.22276 -0.42058 -0.15067 -0.23074 -0.21035 61.794 0.15317 -0.0039853 -0.15574 0.18792 0.17287 0.18228 0.2369 0.13145 0.12768 0 0.014977 0 0.00889 0 0.0044331 0 6.5062
4.0703 -0.42454 -0.41896 -0.41088 -0.43496 -0.45921 -0.47983 -0.25414 -0.38998 -0.27349 -0.34034 -0.33002 59.891 0.15396 -0.0059223 -0.15509 0.19481 0.23517 0.18526 0.24 0.12978 0.13125 0 0.015126 0 0.0089133 0 0.0048445 0 7.4157
4.0742 -0.41953 -0.42682 -0.45509 -0.35433 -0.44513 -0.62477 -0.3768 -0.36815 -0.37652 -0.43148 -0.47142 57.913 0.15814 -0.011657 -0.15372 0.20868 0.32408 0.18711 0.2467 0.12563 0.13118 0 0.015993 0 0.0087225 0 0.0056556 0 8.4563
4.0781 -0.41571 -0.43743 -0.48281 -0.31679 -0.42159 -0.75656 -0.5175 -0.37339 -0.42506 -0.49529 -0.55583 55.877 0.16312 -0.015775 -0.15202 0.22867 0.39937 0.18707 0.25231 0.12256 0.1278 0 0.017827 0 0.0081985 0 0.0061976 0 9.2783
4.082 -0.42019 -0.44432 -0.50153 -0.32813 -0.42793 -0.79497 -0.59699 -0.40333 -0.44878 -0.5505 -0.5594 53.792 0.16587 -0.014364 -0.15063 0.25198 0.44313 0.18598 0.25297 0.12396 0.12314 0 0.020523 0 0.0075734 0 0.0063205 0 9.8019
4.0859 -0.42802 -0.44226 -0.52107 -0.36936 -0.46962 -0.69809 -0.58786 -0.44911 -0.49902 -0.60072 -0.5266 51.651 0.16518 -0.0085733 -0.15004 0.27546 0.46424 0.18537 0.24885 0.13012 0.11982 0 0.023595 0 0.0072971 0 0.0065251 0 10.14
4.0898 -0.42762 -0.43054 -0.53332 -0.42076 -0.50552 -0.49852 -0.52729 -0.5064 -0.58812 -0.61756 -0.52069 49.435 0.16246 -0.003462 -0.15034 0.29643 0.47954 0.18613 0.24405 0.13788 0.11967 0 0.026436 0 0.0076283 0 0.0073327 0 10.351
4.0938 -0.41138 -0.41164 -0.51312 -0.47421 -0.4846 -0.29236 -0.47564 -0.56758 -0.66838 -0.56762 -0.55828 47.136 0.16039 -0.0034323 -0.15123 0.31285 0.49155 0.18785 0.24316 0.14318 0.12273 0 0.028631 0 0.008354 0 0.0085563 0 10.291
4.0977 -0.38244 -0.3884 -0.4436 -0.52429 -0.39967 -0.18138 -0.46002 -0.60659 -0.66945 -0.45291 -0.5903 44.76 0.16061 -0.0086031 -0.15211 0.32319 0.48386 0.18929 0.24741 0.14407 0.1273 0 0.030032 0 0.0089373 0 0.0092718 0 9.7208
4.1016 -0.35242 -0.36333 -0.34134 -0.55425 -0.30402 -0.20641 -0.45385 -0.5821 -0.55943 -0.32057 -0.54819 42.33 0.16246 -0.015271 -0.15234 0.32702 0.4374 0.18946 0.2536 0.14157 0.13104 0 0.03061 0 0.0089755 0 0.0086017 0 8.5631
4.1055 -0.33224 -0.33961 -0.25273 -0.53847 -0.26884 -0.32116 -0.40885 -0.46794 -0.37523 -0.23005 -0.41193 39.859 0.16371 -0.019525 -0.15152 0.32563 0.35147 0.18853 0.25677 0.13798 0.13246 0 0.030345 0 0.0085367 0 0.0065929 0 7.0586
4.1094 -0.32331 -0.32092 -0.21951 -0.46393 -0.31716 -0.428 -0.30766 -0.28698 -0.1978 -0.20805 -0.23588 37.353 0.16255 -0.020293 -0.14989 0.32194 0.25015 0.18771 0.25437 0.13457 0.1319 0 0.02933 0 0.0080592 0 0.004326 0 5.6568
4.1133 -0.31626 -0.30847 -0.24295 -0.34928 -0.39655 -0.44893 -0.18748 -0.11199 -0.09646 -0.2326 -0.10772 34.803 0.15908 -0.019166 -0.14839 0.31902 0.16822 0.1883 0.24829 0.13109 0.13096 0 0.027955 0 0.0079189 0 0.0030947 0 4.7243
4.1172 -0.29845 -0.29801 -0.28092 -0.23949 -0.41998 -0.37656 -0.11312 -0.022222 -0.088809 -0.25794 -0.07794 32.203 0.15523 -0.017837 -0.14823 0.31824 0.12898 0.19046 0.24326 0.12713 0.13107 0 0.026835 0 0.0080859 0 0.0033685 0 4.32
4.1211 -0.26461 -0.28096 -0.28361 -0.17654 -0.34122 -0.26719 -0.12397 -0.046229 -0.14305 -0.25436 -0.12361 29.555 0.15299 -0.016248 -0.15001 0.31869 0.13188 0.19286 0.24286 0.12364 0.1322 0 0.026415 0 0.008187 0 0.004463 0 4.2162
4.125 -0.22215 -0.25049 -0.23699 -0.17099 -0.19736 -0.18695 -0.20147 -0.13988 -0.21084 -0.22677 -0.17672 26.866 0.1529 -0.01336 -0.15308 0.31843 0.15781 0.19362 0.24677 0.12253 0.13303 0 0.026584 0 0.007889 0 0.0051825 0 4.1267
4.1289 -0.18594 -0.20771 -0.17452 -0.19899 -0.079073 -0.15939 -0.28396 -0.22138 -0.2585 -0.20036 -0.18747 24.146 0.15381 -0.0093879 -0.15585 0.31657 0.18502 0.19194 0.25133 0.12478 0.13228 0 0.026765 0 0.0072186 0 0.0048258 0 3.9273
4.1328 -0.16605 -0.16213 -0.14563 -0.22498 -0.054284 -0.15726 -0.31403 -0.23528 -0.27595 -0.19221 -0.16286 21.397 0.15422 -0.0067294 -0.15691 0.31412 0.20163 0.18904 0.25284 0.12907 0.12989 0 0.026494 0 0.0065287 0 0.0036627 0 3.686
4.1367 -0.15811 -0.1249 -0.16876 -0.22752 -0.11213 -0.13866 -0.27763 -0.19068 -0.26759 -0.19705 -0.14781 18.62 0.15382 -0.0082247 -0.15605 0.31262 0.20659 0.18749 0.25048 0.13251 0.12713 0 0.025937 0 0.0061788 0 0.0025373 0 3.5068
4.1406 -0.14526 -0.10022 -0.21116 -0.20586 -0.17506 -0.089216 -0.20545 -0.14132 -0.2415 -0.19656 -0.17135 15.817 0.15377 -0.014318 -0.15433 0.31149 0.20271 0.18918 0.24654 0.13303 0.12532 0 0.025735 0 0.0062531 0 0.0020633 0 3.3557
4.1445 -0.11134 -0.082016 -0.21381 -0.16717 -0.16594 -0.031348 -0.14049 -0.12813 -0.20492 -0.17824 -0.212 13 0.15556 -0.021981 -0.15303 0.30658 0.19021 0.19349 0.24386 0.13117 0.12478 0 0.026161 0 0.0065499 0 0.002173 0 3.0343
4.1484 -0.054896 -0.058975 -0.14004 -0.11343 -0.070455 0.0032561 -0.10245 -0.13811 -0.16189 -0.14373 -0.21489 10.179 0.15926 -0.026651 -0.1526 0.29171 0.16642 0.19716 0.24285 0.12944 0.12486 0 0.026374 0 0.0067833 0 0.0023556 0 2.3216
4.1523 0.0081703 -0.02353 -0.0066338 -0.043193 0.056909 0.0071992 -0.076965 -0.11756 -0.10834 -0.10086 -0.14264 7.3645 0.16285 -0.025589 -0.15245 0.26244 0.12925 0.19612 0.2407 0.12974 0.12491 0 0.024626 0 0.0067547 0 0.0022297 0 1.1509
4.1563 0.056663 0.022634 0.12759 0.036482 0.14305 0.0041542 -0.033956 -0.026482 -0.030356 -0.051018 -0.01067 4.5595 0.1631 -0.019807 -0.1519 0.21942 0.079614 0.18792 0.23328 0.13135 0.12508 0 0.019479 0 0.0063615 0 0.0018441 0 -0.3282
4.1602 0.081223 0.070608 0.20463 0.10614 0.15562 0.025218 0.04406 0.11745 0.085169 0.013548 0.12532 1.7629 0.1575 -0.013105 -0.15106 0.16892 0.020804 0.1729 0.21822 0.13119 0.12593 0 0.011076 0 0.0055376 0 0.0014626 0 -1.8414
4.1641 0.091886 0.11141 0.2063 0.1471 0.12222 0.080465 0.14701 0.24691 0.23045 0.099586 0.21602 -1.0273 0.14567 -0.0093083 -0.1508 0.12001 -0.042618 0.15368 0.19686 0.12626 0.1273 0 0.0013514 0 0.0042929 0 0.0011517 0 -3.1477
4.168 0.10929 0.14209 0.16119 0.1599 0.099369 0.15268 0.24466 0.29858 0.36618 0.20008 0.25482 -3.811 0.12965 -0.010006 -0.15175 0.080185 -0.10366 0.13354 0.17383 0.11599 0.12794 0 -0.0071241 0 0.0028484 0 0.00066666 0 -4.1367
4.1719 0.14709 0.16654 0.11896 0.16728 0.1238 0.21571 0.30731 0.26487 0.43779 0.2915 0.27211 -6.5851 0.11289 -0.01421 -0.15343 0.052342 -0.15116 0.11532 0.15467 0.1028 0.12653 0 -0.012732 0 0.0016665 0 -0.00023144 0 -4.815
4.1758 0.20095 0.19144 0.1156 0.1957 0.18792 0.25663 0.3234 0.19868 0.41316 0.34464 0.29711 -9.3415 0.098864 -0.01954 -0.1546 0.0346 -0.17203 0.1012 0.14315 0.090375 0.12325 0 -0.015548 0 0.0012211 0 -0.0013795 0 -5.2304
4.1797 0.25337 0.22147 0.15488 0.25197 0.25454 0.28104 0.30318 0.1691 0.31226 0.34194 0.32669 -12.068 0.089931 -0.023642 -0.15446 0.022428 -0.15913 0.092573 0.13955 0.081496 0.12023 0 -0.016738 0 0.0016237 0 -0.0021998 0 -5.4215
4.1836 0.28925 0.25711 0.21457 0.3178 0.29165 0.30102 0.26969 0.2076 0.20025 0.29005 0.33125 -14.75 0.08662 -0.025043 -0.15357 0.011316 -0.11971 0.089412 0.1406 0.076736 0.12007 0 -0.017338 0 0.0024455 0 -0.0021528 0 -5.4356
4.1875 0.30783 0.29555 0.26732 0.36756 0.29597 0.32169 0.24563 0.28968 0.14554 0.21997 0.29041 -17.379 0.08733 -0.023493 -0.15337 -0.0016785 -0.076188 0.089118 0.14065 0.074692 0.12353 0 -0.017603 0 0.0029683 0 -0.0012623 0 -5.38
4.1914 0.32088 0.33312 0.29935 0.39101 0.28964 0.33965 0.24483 0.36243 0.17561 0.17403 0.22273 -19.955 0.088617 -0.020027 -0.15464 -0.017895 -0.055315 0.086389 0.13385 0.073009 0.12857 0 -0.017411 0 0.0027135 0 -0.00021394 0 -5.4394
4.1953 0.3403 0.36717 0.31652 0.39884 0.29917 0.35089 0.27089 0.38973 0.26638 0.18521 0.17972 -22.488 0.086288 -0.016602 -0.1565 -0.037823 -0.07209 0.075083 0.11641 0.069384 0.13179 0 -0.017112 0 0.0018129 0 9.9503e-05 0 -5.8158
4.1992 0.36775 0.39678 0.3371 0.40767 0.33679 0.35664 0.31996 0.3764 0.37031 0.25905 0.20756 -24.981 0.077161 -0.015072 -0.15709 -0.061657 -0.12032 0.051464 0.088226 0.062234 0.13111 0 -0.017769 0 0.00088403 0 -0.00077377 0 -6.618
4.2031 0.39545 0.42227 0.37801 0.42266 0.39649 0.36131 0.38352 0.35666 0.45444 0.36888 0.30965 -27.431 0.060647 -0.015923 -0.15542 -0.089209 -0.17781 0.016676 0.053105 0.051058 0.12739 0 -0.020452 0 0.00051075 0 -0.0025257 0 -7.7721
4.207 0.41602 0.44396 0.44255 0.43661 0.46187 0.36806 0.45005 0.36369 0.51412 0.4695 0.44181 -29.82 0.039149 -0.017836 -0.15267 -0.11942 -0.22257 -0.023531 0.017108 0.036503 0.12358 0 -0.025254 0 0.00078445 0 -0.0043334 0 -9.0241
4.2109 0.43019 0.46117 0.51648 0.44418 0.51587 0.37919 0.50807 0.40852 0.55648 0.52306 0.54382 -32.132 0.016854 -0.018712 -0.15145 -0.15012 -0.24732 -0.061757 -0.014128 0.019931 0.12222 0 -0.031067 0 0.0012979 0 -0.0054438 0 -10.054
4.2148 0.44498 0.47238 0.57513 0.45203 0.54649 0.39936 0.55206 0.48078 0.57881 0.52135 0.58108 -34.364 -0.0023276 -0.017502 -0.15355 -0.17834 -0.26117 -0.092508 -0.037723 0.0026292 0.12356 0 -0.03636 0 0.0015585 0 -0.0056379 0 -10.651
4.2188 0.46506 0.477 0.59831 0.47079 0.55012 0.43365 0.58785 0.56203 0.56944 0.48863 0.56415 -36.527 -0.01635 -0.015214 -0.15813 -0.20128 -0.27811 -0.11397 -0.054158 -0.014776 0.1258 0 -0.040249 0 0.0014102 0 -0.0052638 0 -10.836
4.2227 0.48708 0.47753 0.58389 0.49731 0.53437 0.47874 0.63018 0.63492 0.53002 0.46252 0.53399 -38.637 -0.025283 -0.014054 -0.16213 -0.21728 -0.30297 -0.12733 -0.065905 -0.032101 0.12695 0 -0.042861 0 0.0010799 0 -0.0048848 0 -10.855
4.2266 0.50271 0.47917 0.5497 0.51004 0.51795 0.51796 0.68912 0.68292 0.49056 0.46712 0.52789 -40.695 -0.030455 -0.015386 -0.16264 -0.22649 -0.3269 -0.13489 -0.075136 -0.048745 0.12639 0 -0.044769 0 0.00085756 0 -0.0048555 0 -11.004
4.2305 0.50689 0.48598 0.52105 0.48782 0.52221 0.53141 0.7531 0.68899 0.49262 0.49839 0.55318 -42.688 -0.033446 -0.018405 -0.15929 -0.23058 -0.33564 -0.13872 -0.082214 -0.063109 0.12494 0 -0.046191 0 0.0007744 0 -0.0051279 0 -11.392
4.2344 0.50196 0.49578 0.51216 0.43579 0.55539 0.51614 0.78484 0.64276 0.54989 0.53149 0.58661 -44.597 -0.035591 -0.02082 -0.15447 -0.23197 -0.32238 -0.14055 -0.085979 -0.073137 0.12359 0 -0.046838 0 0.00061368 0 -0.0053716 0 -11.815
4.2383 0.49345 0.49899 0.51585 0.3893 0.60026 0.49477 0.74124 0.55301 0.62417 0.5416 0.59609 -46.414 -0.037877 -0.020906 -0.15137 -0.23273 -0.29383 -0.14191 -0.085465 -0.077762 0.12252 0 -0.046516 0 0.00022132 0 -0.0052627 0 -11.851
4.2422 0.48233 0.48451 0.51041 0.38602 0.61925 0.49657 0.60852 0.4524 0.64593 0.51983 0.56604 -48.148 -0.040729 -0.01897 -0.15147 -0.23394 -0.26454 -0.14374 -0.081539 -0.077958 0.12127 0 -0.045716 0 -0.00024003 0 -0.0047075 0 -11.16
4.2461 0.46278 0.44942 0.47872 0.42925 0.57927 0.52324 0.42551 0.3843 0.56831 0.47307 0.50789 -49.813 -0.043635 -0.016878 -0.15365 -0.23562 -0.24504 -0.14566 -0.077065 -0.076292 0.11965 0 -0.045424 0 -0.00039314 0 -0.0038597 0 -9.7743
4.25 0.42838 0.4044 0.42393 0.4787 0.48048 0.53427 0.27005 0.37765 0.40918 0.41279 0.44959 -51.42 -0.045191 -0.016198 -0.15542 -0.2372 -0.23441 -0.14605 -0.075293 -0.075178 0.11832 0 -0.046248 0 -2.6356e-05 0 -0.0029602 0 -8.164
4.2539 0.38076 0.36854 0.36836 0.4814 0.36457 0.4758 0.21038 0.42733 0.2431 0.34664 0.41349 -52.97 -0.044056 -0.016806 -0.15507 -0.23798 -0.22327 -0.14347 -0.077646 -0.075334 0.1182 0 -0.047746 0 0.00063679 0 -0.0021603 0 -6.9642
4.2578 0.33126 0.35549 0.33578 0.41735 0.28994 0.3352 0.25533 0.4955 0.1481 0.28084 0.3996 -54.459 -0.040341 -0.017227 -0.15287 -0.2374 -0.20379 -0.13845 -0.08262 -0.075839 0.11958 0 -0.048722 0 0.0010835 0 -0.0014809 0 -6.55
4.2617 0.29323 0.36165 0.33169 0.31833 0.28844 0.17094 0.34455 0.53388 0.15133 0.22701 0.38657 -55.893 -0.03617 -0.016237 -0.15046 -0.23519 -0.17737 -0.13383 -0.086745 -0.075642 0.12168 0 -0.048307 0 0.00097036 0 -0.00092546 0 -6.763
4.2656 0.27193 0.36725 0.33799 0.24208 0.33745 0.080706 0.39168 0.51174 0.21696 0.2014 0.34966 -57.286 -0.034516 -0.014047 -0.14932 -0.23146 -0.15343 -0.13287 -0.087051 -0.074964 0.12319 0 -0.046801 0 0.00046293 0 -0.00061157 0 -7.0177
4.2695 0.26146 0.35099 0.32715 0.22524 0.37328 0.12522 0.3493 0.43152 0.28092 0.21278 0.28198 -58.65 -0.036945 -0.012016 -0.14964 -0.22678 -0.14059 -0.13643 -0.083251 -0.075146 0.12328 0 -0.045427 0 0.00011036 0 -0.0007501 0 -6.7302
4.2734 0.25163 0.30759 0.28481 0.2571 0.3399 0.27152 0.2436 0.32367 0.29861 0.24979 0.20233 -59.985 -0.042151 -0.011368 -0.15056 -0.22211 -0.1386 -0.14183 -0.07798 -0.077045 0.12205 0 -0.045216 0 0.00034435 0 -0.001441 0 -5.7496
4.2773 0.23785 0.25352 0.22266 0.29511 0.23526 0.41031 0.14985 0.22629 0.26691 0.28264 0.14289 -61.278 -0.046721 -0.012267 -0.15122 -0.21836 -0.13804 -0.1446 -0.074855 -0.079653 0.12026 0 -0.046089 0 0.001061 0 -0.00246 0 -4.4595
4.2813 0.22465 0.21544 0.17072 0.30413 0.11585 0.43903 0.12932 0.16353 0.21155 0.28238 0.12581 -62.52 -0.047726 -0.014028 -0.15158 -0.21584 -0.12834 -0.1419 -0.075783 -0.080492 0.11883 0 -0.047006 0 0.0016863 0 -0.0032774 0 -3.4735
4.2852 0.22004 0.21025 0.15456 0.28195 0.05292 0.34207 0.18108 0.13601 0.16129 0.24331 0.14759 -63.712 -0.044966 -0.01594 -0.15232 -0.21395 -0.10742 -0.13479 -0.079566 -0.077649 0.11844 0 -0.047017 0 0.0016843 0 -0.0033766 0 -3.1762
4.2891 0.22681 0.23257 0.175 0.25137 0.075588 0.1989 0.24856 0.12752 0.13432 0.18878 0.18404 -64.867 -0.040951 -0.017692 -0.15409 -0.21162 -0.084791 -0.12743 -0.082896 -0.0717 0.1195 0 -0.046154 0 0.0010513 0 -0.0026505 0 -3.4767
4.293 0.23932 0.25981 0.20649 0.23267 0.14915 0.11426 0.27218 0.12193 0.14044 0.1538 0.21129 -65.996 -0.038672 -0.019091 -0.15672 -0.20825 -0.075332 -0.12387 -0.082937 -0.065681 0.12196 0 -0.045315 0 0.00034667 0 -0.0015238 0 -3.956
4.2969 0.24862 0.27026 0.21619 0.22634 0.20773 0.13283 0.2399 0.11743 0.18413 0.15833 0.22436 -67.097 -0.039234 -0.019693 -0.1592 -0.20442 -0.088196 -0.1252 -0.079473 -0.063014 0.12508 0 -0.045313 0 0.00022794 0 -0.00064893 0 -4.2514
4.3008 0.25052 0.25918 0.1895 0.22038 0.21253 0.21266 0.19203 0.12683 0.25794 0.19347 0.23703 -68.161 -0.04143 -0.019076 -0.16032 -0.20166 -0.11925 -0.12922 -0.074927 -0.065045 0.1275 0 -0.046052 0 0.00090109 0 -0.00040209 0 -4.3366
4.3047 0.24902 0.24051 0.14202 0.20885 0.18365 0.27487 0.18009 0.16308 0.33472 0.23198 0.26397 -69.185 -0.043424 -0.017505 -0.15964 -0.2014 -0.15281 -0.13254 -0.072334 -0.070208 0.12792 0 -0.046659 0 0.0019599 0 -0.00061857 0 -4.4676
4.3086 0.25231 0.2342 0.10829 0.19915 0.17701 0.27821 0.22006 0.2221 0.37598 0.2525 0.30269 -70.178 -0.044653 -0.016106 -0.15787 -0.20386 -0.17168 -0.13313 -0.072986 -0.075352 0.12623 0 -0.046393 0 0.0027263 0 -0.00081535 0 -4.8789
4.3125 0.26564 0.2507 0.11545 0.20146 0.22845 0.24883 0.28217 0.27919 0.35815 0.25579 0.33303 -71.152 -0.046018 -0.01603 -0.15654 -0.20757 -0.16839 -0.13117 -0.075623 -0.078013 0.12381 0 -0.045401 0 0.0027666 0 -0.00069695 0 -5.5288
4.3164 0.28752 0.28507 0.16292 0.21555 0.31784 0.24368 0.32243 0.30575 0.29544 0.25926 0.33516 -72.105 -0.048266 -0.017287 -0.15696 -0.21027 -0.14969 -0.12815 -0.077729 -0.077797 0.12273 0 -0.044576 0 0.0021455 0 -0.00045674 0 -6.1303
4.3203 0.31205 0.32374 0.22459 0.23211 0.38739 0.28936 0.32305 0.29444 0.23483 0.2768 0.30896 -73.017 -0.050471 -0.018509 -0.15924 -0.21022 -0.13137 -0.12536 -0.077662 -0.076003 0.12402 0 -0.044679 0 0.0012627 0 -0.00056698 0 -6.4285
4.3242 0.33433 0.35613 0.27173 0.24756 0.39704 0.3578 0.30459 0.2703 0.22247 0.30405 0.27644 -73.858 -0.050439 -0.018092 -0.16198 -0.20725 -0.12727 -0.12337 -0.075824 -0.074164 0.12681 0 -0.045612 0 0.00049967 0 -0.0012512 0 -6.4546
4.3281 0.35405 0.38087 0.29714 0.27334 0.36362 0.39854 0.30267 0.27436 0.26977 0.32391 0.26494 -74.619 -0.046882 -0.015733 -0.16314 -0.20279 -0.14081 -0.12249 -0.074008 -0.072882 0.12893 0 -0.04651 0 1.4993e-05 0 -0.0021697 0 -6.5206
4.332 0.37463 0.40259 0.31951 0.32563 0.34558 0.39098 0.33574 0.33039 0.34968 0.32689 0.28728 -75.312 -0.041235 -0.012836 -0.16143 -0.19904 -0.16501 -0.12344 -0.073711 -0.071806 0.12877 0 -0.046548 0 -0.00019213 0 -0.0026701 0 -6.9601
4.3359 0.39945 0.42438 0.36383 0.40394 0.38659 0.36339 0.39408 0.42314 0.42553 0.32634 0.33679 -75.965 -0.037094 -0.011293 -0.15722 -0.19785 -0.19026 -0.12714 -0.074984 -0.070475 0.12662 0 -0.045663 0 -0.00013308 0 -0.0024007 0 -7.854
4.3398 0.42852 0.44394 0.43509 0.48214 0.4718 0.36264 0.45562 0.50918 0.48286 0.3519 0.39927 -76.587 -0.037474 -0.011778 -0.15238 -0.20005 -0.21307 -0.1339 -0.076714 -0.069094 0.1244 0 -0.044575 0 0.00017328 0 -0.0016962 0 -8.9755
4.3438 0.45802 0.45665 0.50932 0.52533 0.53929 0.40796 0.50739 0.55316 0.53303 0.42393 0.4669 -77.162 -0.042236 -0.013224 -0.14901 -0.2053 -0.23796 -0.14284 -0.077872 -0.068556 0.12395 0 -0.044157 0 0.00055598 0 -0.0013242 0 -9.9796
4.3477 0.48273 0.46179 0.55115 0.51961 0.53712 0.47519 0.55006 0.55741 0.58747 0.53039 0.53857 -77.66 -0.048047 -0.01397 -0.14811 -0.21244 -0.27087 -0.15219 -0.078434 -0.069762 0.12556 0 -0.044779 0 0.00063426 0 -0.0017893 0 -10.649
4.3516 0.49968 0.46529 0.54329 0.48627 0.47305 0.52361 0.58501 0.55715 0.63331 0.62791 0.60784 -78.062 -0.050984 -0.013412 -0.14933 -0.21992 -0.30992 -0.16014 -0.079176 -0.072872 0.12789 0 -0.046138 0 3.4688e-05 0 -0.0028402 0 -10.988
4.3555 0.51059 0.47598 0.50179 0.46545 0.41027 0.53504 0.60318 0.58453 0.6402 0.66976 0.65509 -78.375 -0.049559 -0.012482 -0.15167 -0.22635 -0.34245 -0.16561 -0.08069 -0.077093 0.12924 0 -0.047579 0 -0.0012401 0 -0.0036671 0 -11.13
4.3594 0.52135 0.49883 0.4633 0.48297 0.41341 0.52601 0.59149 0.63529 0.59397 0.64058 0.6576 -78.624 -0.04558 -0.012524 -0.15449 -0.23099 -0.35254 -0.16831 -0.082706 -0.081156 0.12888 0 -0.04853 0 -0.0026598 0 -0.0036292 0 -11.191
4.3633 0.53799 0.53095 0.45511 0.53057 0.49417 0.52509 0.55103 0.67094 0.52172 0.57001 0.61125 -78.821 -0.042316 -0.013767 -0.15765 -0.23401 -0.33381 -0.16858 -0.084398 -0.08409 0.12725 0 -0.048719 0 -0.0034799 0 -0.0028394 0 -11.221
4.3672 0.56153 0.56354 0.47441 0.57644 0.60467 0.54301 0.50571 0.65592 0.47781 0.51298 0.54219 -78.956 -0.041727 -0.014996 -0.16089 -0.23644 -0.29708 -0.16721 -0.085307 -0.085752 0.12528 0 -0.048196 0 -0.0033363 0 -0.0020581 0 -11.259
4.3711 0.58538 0.5875 0.49428 0.59476 0.68035 0.56666 0.48877 0.59467 0.49902 0.51083 0.49282 -79.001 -0.043183 -0.014763 -0.16322 -0.23961 -0.26528 -0.16547 -0.085934 -0.086735 0.12365 0 -0.047294 0 -0.0026133 0 -0.0019986 0 -11.377
4.375 0.59819 0.59788 0.48973 0.58616 0.69031 0.57911 0.51684 0.53183 0.57071 0.56309 0.49102 -78.941 -0.044486 -0.012902 -0.1634 -0.24437 -0.25856 -0.16486 -0.08736 -0.087794 0.12263 0 -0.046558 0 -0.0022046 0 -0.0027011 0 -11.63
4.3789 0.59125 0.5941 0.45986 0.57239 0.65108 0.57985 0.57538 0.51332 0.63836 0.63152 0.5294 -78.784 -0.043989 -0.010826 -0.16111 -0.25055 -0.2806 -0.16642 -0.090248 -0.08926 0.12246 0 -0.046544 0 -0.0028095 0 -0.0035537 0 -11.949
4.3828 0.56489 0.57733 0.42686 0.5733 0.59892 0.58152 0.6289 0.54463 0.65556 0.67164 0.57409 -78.551 -0.041851 -0.010312 -0.15766 -0.25695 -0.31686 -0.17006 -0.094154 -0.090961 0.12344 0 -0.047463 0 -0.004353 0 -0.0039086 0 -12.129
4.3867 0.52872 0.54869 0.41485 0.58876 0.55438 0.58871 0.64667 0.58651 0.62285 0.66495 0.59477 -78.256 -0.039575 -0.011939 -0.15522 -0.26188 -0.34592 -0.17439 -0.097773 -0.092686 0.12552 0 -0.048939 0 -0.0060397 0 -0.0036778 0 -11.958
4.3906 0.49491 0.51016 0.42873 0.59975 0.51377 0.58514 0.62158 0.59247 0.58044 0.62615 0.58729 -77.89 -0.038598 -0.014622 -0.155 -0.26405 -0.35424 -0.17748 -0.099888 -0.094712 0.12799 0 -0.05019 0 -0.0069979 0 -0.0033386 0 -11.39
4.3945 0.46989 0.46688 0.45138 0.58357 0.469 0.54715 0.56878 0.55151 0.56266 0.5823 0.56783 -77.436 -0.039328 -0.016548 -0.15609 -0.26319 -0.34266 -0.17788 -0.10018 -0.097745 0.12982 0 -0.050602 0 -0.0069391 0 -0.0033778 0 -10.594
4.3984 0.45148 0.42728 0.45912 0.5283 0.42742 0.47129 0.50982 0.49398 0.56068 0.54543 0.54677 -76.89 -0.041262 -0.016579 -0.15622 -0.26019 -0.32039 -0.17528 -0.099263 -0.10217 0.13042 0 -0.050229 0 -0.0062583 0 -0.0037503 0 -9.8091
4.4023 0.43315 0.39942 0.43987 0.43773 0.40676 0.38608 0.45849 0.45541 0.53161 0.50463 0.51187 -76.267 -0.043715 -0.014919 -0.15398 -0.25662 -0.29361 -0.1703 -0.098038 -0.10726 0.13011 0 -0.049735 0 -0.0055375 0 -0.0038978 0 -9.1345
4.4063 0.41109 0.38583 0.399 0.32917 0.41171 0.3327 0.41765 0.43594 0.44496 0.44357 0.44107 -75.597 -0.046258 -0.012726 -0.15048 -0.25389 -0.25989 -0.16402 -0.097008 -0.11115 0.12957 0 -0.049753 0 -0.0049749 0 -0.0033024 0 -8.4631
4.4102 0.38694 0.38097 0.3515 0.2295 0.42116 0.33054 0.3833 0.39858 0.31948 0.36443 0.33359 -74.893 -0.048572 -0.011242 -0.14856 -0.25252 -0.21366 -0.15771 -0.096124 -0.11206 0.12896 0 -0.050249 0 -0.0043064 0 -0.0020279 0 -7.6234
4.4141 0.36434 0.37418 0.31075 0.16874 0.40423 0.36056 0.34832 0.31106 0.21184 0.29252 0.22584 -74.149 -0.050123 -0.011154 -0.15026 -0.25193 -0.15698 -0.1528 -0.095161 -0.10969 0.12775 0 -0.050516 0 -0.0032645 0 -0.00071964 0 -6.5984
4.418 0.34373 0.35651 0.28318 0.16748 0.35085 0.38239 0.3048 0.19008 0.16717 0.25511 0.17093 -73.345 -0.050195 -0.012386 -0.15466 -0.25093 -0.10442 -0.15072 -0.094152 -0.1057 0.12547 0 -0.049855 0 -0.0020615 0 -7.5169e-05 0 -5.602
4.4219 0.32153 0.32676 0.26896 0.22171 0.28469 0.36905 0.2499 0.10058 0.17989 0.25448 0.19583 -72.473 -0.048345 -0.014153 -0.15834 -0.24851 -0.07608 -0.15214 -0.093427 -0.10265 0.12278 0 -0.048311 0 -0.001346 0 -0.00029136 0 -4.9324
4.4258 0.29503 0.29213 0.26359 0.29825 0.2428 0.32684 0.19479 0.1048 0.20373 0.26313 0.27576 -71.544 -0.044821 -0.015223 -0.1582 -0.24451 -0.083383 -0.1562 -0.09326 -0.10209 0.12128 0 -0.046722 0 -0.0016173 0 -0.00098522 0 -4.7388
4.4297 0.26741 0.26321 0.25839 0.35085 0.24081 0.28394 0.16646 0.20545 0.20034 0.24899 0.35182 -70.577 -0.040563 -0.01452 -0.15417 -0.2397 -0.11967 -0.16053 -0.09351 -0.10343 0.12203 0 -0.046006 0 -0.002665 0 -0.0015997 0 -4.9195
4.4336 0.24694 0.24706 0.24383 0.34996 0.25842 0.26152 0.19257 0.33677 0.17736 0.20838 0.37817 -69.586 -0.036786 -0.011977 -0.14926 -0.23522 -0.16364 -0.16245 -0.093647 -0.1046 0.12415 0 -0.046343 0 -0.0036277 0 -0.0018584 0 -5.2338
4.4375 0.23992 0.24342 0.21778 0.30312 0.25993 0.25646 0.2754 0.41449 0.17716 0.174 0.35586 -68.565 -0.034486 -0.0089584 -0.14701 -0.232 -0.19319 -0.16069 -0.093191 -0.10388 0.12527 0 -0.047033 0 -0.0036929 0 -0.001852 0 -5.498
4.4414 0.24429 0.24621 0.19267 0.24709 0.2292 0.25032 0.37739 0.40096 0.22742 0.18689 0.32242 -67.501 -0.034118 -0.0075545 -0.1485 -0.2303 -0.19866 -0.15614 -0.092189 -0.10133 0.12368 0 -0.04717 0 -0.0028167 0 -0.001763 0 -5.6669
4.4453 0.25033 0.24857 0.19087 0.21722 0.18411 0.23238 0.43773 0.32808 0.30411 0.25524 0.30848 -66.388 -0.035511 -0.0089376 -0.15174 -0.22984 -0.18549 -0.15112 -0.09127 -0.098653 0.12033 0 -0.046487 0 -0.001784 0 -0.0016001 0 -5.7431
4.4492 0.24853 0.24702 0.22664 0.22054 0.15715 0.21181 0.4139 0.26007 0.34593 0.33875 0.30503 -65.235 -0.037981 -0.012106 -0.15377 -0.22992 -0.16584 -0.14765 -0.091161 -0.097672 0.11843 0 -0.045552 0 -0.0015211 0 -0.001248 0 -5.6507
4.4531 0.23737 0.24204 0.28808 0.23639 0.16295 0.20717 0.31575 0.23393 0.30882 0.37595 0.27452 -64.059 -0.040642 -0.014388 -0.15337 -0.22972 -0.14757 -0.14623 -0.092005 -0.098895 0.12058 0 -0.045161 0 -0.0022714 0 -0.00074076 0 -5.2507
4.457 0.22367 0.23552 0.33795 0.24174 0.18599 0.22502 0.20117 0.23357 0.20888 0.33347 0.19545 -62.864 -0.042867 -0.013651 -0.15188 -0.22843 -0.1301 -0.14608 -0.093071 -0.10131 0.12594 0 -0.045548 0 -0.0033799 0 -0.00039096 0 -4.5113
4.4609 0.21573 0.2282 0.33844 0.23472 0.19915 0.25011 0.13351 0.21806 0.11202 0.23495 0.095246 -61.644 -0.044636 -0.010401 -0.15155 -0.22558 -0.10948 -0.14634 -0.093187 -0.10339 0.13051 0 -0.046188 0 -0.0038744 0 -0.00055679 0 -3.651
4.4648 0.21586 0.21959 0.2819 0.23279 0.19197 0.25697 0.13534 0.17152 0.079543 0.14395 0.035899 -60.384 -0.046413 -0.0077026 -0.15316 -0.22152 -0.086422 -0.14697 -0.091669 -0.10428 0.13046 0 -0.046356 0 -0.0033084 0 -0.0012487 0 -3.0659
4.4688 0.21941 0.20984 0.2006 0.24904 0.17904 0.23219 0.17759 0.12303 0.11961 0.11536 0.061887 -59.078 -0.048531 -0.0086217 -0.15538 -0.21749 -0.069154 -0.14851 -0.089036 -0.10407 0.12582 0 -0.045852 0 -0.0021155 0 -0.0020064 0 -3.0554
4.4727 0.22017 0.2013 0.14406 0.27305 0.18132 0.18686 0.21149 0.11737 0.18765 0.1565 0.15823 -57.726 -0.050587 -0.013273 -0.15626 -0.21507 -0.067887 -0.15121 -0.08683 -0.10329 0.12089 0 -0.04516 0 -0.0011997 0 -0.0022444 0 -3.5782
4.4766 0.21622 0.19751 0.14153 0.27793 0.20227 0.14856 0.21241 0.16761 0.23102 0.22862 0.25915 -56.339 -0.051518 -0.018212 -0.1553 -0.21507 -0.085929 -0.15435 -0.086557 -0.10231 0.1205 0 -0.044914 0 -0.0011708 0 -0.0017857 0 -4.2701
4.4805 0.21076 0.20037 0.18152 0.24738 0.22462 0.14035 0.19577 0.23804 0.23348 0.28289 0.30152 -54.922 -0.050483 -0.019022 -0.15393 -0.21685 -0.1153 -0.1566 -0.088487 -0.10124 0.12553 0 -0.045237 0 -0.0019038 0 -0.0010652 0 -4.725
4.4844 0.20813 0.20825 0.22565 0.19476 0.23015 0.16431 0.1939 0.27538 0.21951 0.29655 0.27511 -53.479 -0.047823 -0.014075 -0.15404 -0.21865 -0.14099 -0.15693 -0.09133 -0.10017 0.1317 0 -0.045641 0 -0.0027407 0 -0.00076613 0 -4.7959
4.4883 0.21026 0.21712 0.24339 0.15396 0.21969 0.20149 0.22012 0.25748 0.22052 0.28007 0.22487 -52.012 -0.045097 -0.0062399 -0.15605 -0.21898 -0.15076 -0.15515 -0.093152 -0.099242 0.13318 0 -0.045555 0 -0.0030676 0 -0.0011938 0 -4.6545
4.4922 0.21691 0.22398 0.23573 0.15026 0.21137 0.22679 0.25628 0.21206 0.24112 0.25623 0.20518 -50.525 -0.043967 -0.00093276 -0.15848 -0.2178 -0.143 -0.15176 -0.092852 -0.098436 0.12783 0 -0.044939 0 -0.0027333 0 -0.0019695 0 -4.5789
4.4961 0.22802 0.22947 0.22785 0.18024 0.2198 0.22678 0.27381 0.18793 0.25872 0.23713 0.23032 -49.013 -0.044816 -0.0020474 -0.15941 -0.21642 -0.12687 -0.14765 -0.090993 -0.097527 0.11948 0 -0.044344 0 -0.0020276 0 -0.0023528 0 -4.6882
4.5 0.24409 0.23714 0.24061 0.21964 0.24017 0.2084 0.26432 0.20792 0.25265 0.22103 0.26681 -47.467 -0.046421 -0.0090633 -0.15827 -0.21608 -0.11496 -0.14385 -0.089234 -0.096451 0.11498 0 -0.044353 0 -0.0013701 0 -0.0019138 0 -4.8765
4.5039 0.26361 0.2498 0.26973 0.24922 0.25517 0.19358 0.24739 0.24985 0.22921 0.20654 0.27186 -45.872 -0.047075 -0.017586 -0.15633 -0.21653 -0.11432 -0.14164 -0.088869 -0.095788 0.11841 0 -0.044993 0 -0.0010528 0 -0.00094137 0 -4.9819
4.5078 0.28137 0.26629 0.29172 0.27072 0.25656 0.20381 0.24881 0.27245 0.21596 0.20284 0.23841 -44.222 -0.046199 -0.022682 -0.15551 -0.21608 -0.12257 -0.14223 -0.089782 -0.096597 0.12763 0 -0.045692 0 -0.0011943 0 -0.00020618 0 -4.9934
4.5117 0.29126 0.28197 0.28868 0.29728 0.25594 0.24479 0.27359 0.25878 0.23284 0.22187 0.20263 -42.524 -0.044904 -0.022234 -0.15671 -0.21324 -0.13154 -0.14587 -0.0908 -0.099392 0.13592 0 -0.045822 0 -0.0017948 0 -0.00029442 0 -5.0718
4.5156 0.29222 0.29257 0.26624 0.33123 0.27089 0.30141 0.30235 0.23323 0.27219 0.26127 0.20803 -40.792 -0.044933 -0.017833 -0.15919 -0.20847 -0.13535 -0.15122 -0.091091 -0.10313 0.13734 0 -0.045278 0 -0.0027278 0 -0.001116 0 -5.3706
4.5195 0.29097 0.29827 0.24785 0.35603 0.30137 0.34736 0.3141 0.23564 0.3087 0.29937 0.26259 -39.034 -0.046964 -0.012991 -0.16134 -0.20417 -0.1361 -0.15574 -0.091205 -0.10547 0.13127 0 -0.04455 0 -0.0036937 0 -0.0020201 0 -5.852
4.5234 0.29728 0.30385 0.25296 0.35305 0.32401 0.36367 0.31012 0.27964 0.32777 0.31181 0.33094 -37.242 -0.04989 -0.010455 -0.16193 -0.20278 -0.14243 -0.1574 -0.092619 -0.10449 0.12233 0 -0.044238 0 -0.0042935 0 -0.0023875 0 -6.3018
4.5273 0.31511 0.31466 0.2815 0.3254 0.3149 0.35272 0.31274 0.33743 0.3404 0.2949 0.36832 -35.399 -0.051754 -0.010709 -0.16069 -0.20452 -0.16163 -0.15622 -0.096078 -0.10056 0.11639 0 -0.044523 0 -0.0042783 0 -0.0021444 0 -6.5349
4.5313 0.33815 0.33147 0.31827 0.30126 0.27909 0.33608 0.34005 0.3666 0.36809 0.27112 0.36225 -33.489 -0.051435 -0.012377 -0.15806 -0.20713 -0.19148 -0.15429 -0.10029 -0.096466 0.11609 0 -0.045086 0 -0.0037773 0 -0.0017446 0 -6.5826
4.5352 0.35496 0.34915 0.34972 0.30964 0.25417 0.33684 0.38373 0.35216 0.41387 0.26918 0.34154 -31.518 -0.049439 -0.013695 -0.15476 -0.20785 -0.21928 -0.15391 -0.10241 -0.095352 0.1196 0 -0.045488 0 -0.0032441 0 -0.0016826 0 -6.6652
4.5391 0.35939 0.3603 0.37424 0.35156 0.27903 0.36032 0.41452 0.32196 0.45219 0.29688 0.34528 -29.498 -0.047149 -0.013732 -0.15161 -0.20601 -0.23001 -0.1554 -0.10018 -0.098092 0.12298 0 -0.04559 0 -0.003105 0 -0.0020231 0 -6.9694
4.543 0.35606 0.36102 0.39682 0.39656 0.35467 0.38975 0.41097 0.3196 0.45117 0.33418 0.38376 -27.443 -0.045433 -0.012672 -0.14954 -0.20368 -0.21822 -0.15688 -0.093919 -0.10249 0.1236 0 -0.045599 0 -0.0034131 0 -0.0023879 0 -7.4505
4.5469 0.35526 0.35373 0.41678 0.4099 0.436 0.40087 0.38204 0.36095 0.40636 0.35383 0.4296 -25.348 -0.044062 -0.011323 -0.1494 -0.20377 -0.19387 -0.15607 -0.086666 -0.10513 0.1218 0 -0.045777 0 -0.0038513 0 -0.0023796 0 -7.8549
4.5508 0.36208 0.34456 0.4243 0.38441 0.46596 0.38281 0.35974 0.41673 0.35044 0.34875 0.44622 -23.201 -0.042486 -0.010436 -0.15131 -0.20725 -0.17602 -0.15276 -0.082119 -0.10438 0.11986 0 -0.046147 0 -0.0040935 0 -0.0020039 0 -7.9412
4.5547 0.37068 0.33767 0.41032 0.34559 0.42306 0.34656 0.36788 0.43854 0.3259 0.33785 0.42386 -20.991 -0.040922 -0.010301 -0.15435 -0.2122 -0.17805 -0.14924 -0.08208 -0.10173 0.11972 0 -0.046521 0 -0.0041536 0 -0.0016715 0 -7.6847
4.5586 0.36968 0.33182 0.37845 0.32497 0.33931 0.31409 0.3979 0.40395 0.34465 0.34358 0.38678 -18.722 -0.040419 -0.010729 -0.15702 -0.21551 -0.19609 -0.14834 -0.085451 -0.10028 0.12164 0 -0.046733 0 -0.0043408 0 -0.0017765 0 -7.2703
4.5625 0.35326 0.32223 0.34486 0.32912 0.27228 0.29926 0.41583 0.33811 0.37413 0.3645 0.36577 -16.406 -0.041663 -0.011362 -0.15834 -0.21556 -0.21099 -0.15076 -0.089471 -0.1018 0.12442 0 -0.046791 0 -0.0048434 0 -0.0022681 0 -6.8975
4.5664 0.32687 0.30603 0.32512 0.33521 0.25734 0.29838 0.39389 0.29128 0.36551 0.37258 0.36536 -14.052 -0.043833 -0.012043 -0.15844 -0.21339 -0.20369 -0.15437 -0.091975 -0.1051 0.12673 0 -0.046762 0 -0.0053828 0 -0.002642 0 -6.6009
4.5703 0.30198 0.28591 0.32117 0.31692 0.28313 0.29798 0.33651 0.29347 0.29971 0.34044 0.36008 -11.656 -0.044916 -0.012952 -0.15823 -0.21125 -0.17185 -0.15621 -0.092727 -0.10713 0.12801 0 -0.046585 0 -0.0053562 0 -0.0023834 0 -6.2643
4.5742 0.28533 0.26808 0.32131 0.27307 0.30927 0.28984 0.27663 0.32812 0.2088 0.27256 0.32409 -9.2108 -0.043483 -0.014324 -0.1583 -0.21031 -0.13345 -0.15531 -0.092889 -0.10575 0.12857 0 -0.046083 0 -0.004405 0 -0.0014588 0 -5.7999
4.5781 0.27345 0.25595 0.31229 0.22922 0.30572 0.27726 0.24727 0.34841 0.15203 0.20777 0.26334 -6.714 -0.040242 -0.015962 -0.15824 -0.20984 -0.11302 -0.15346 -0.093439 -0.10156 0.12912 0 -0.045229 0 -0.0028697 0 -0.00039355 0 -5.2897
4.582 0.25718 0.24548 0.29032 0.21085 0.27526 0.26715 0.2554 0.32018 0.16688 0.18738 0.21586 -4.1785 -0.037696 -0.017042 -0.15713 -0.20863 -0.12135 -0.15324 -0.094146 -0.097241 0.13021 0 -0.044353 0 -0.0016344 0 0.00015774 0 -4.928
4.5859 0.23055 0.22712 0.26066 0.21614 0.24117 0.25834 0.28012 0.25132 0.23767 0.21732 0.21664 -1.6215 -0.03797 -0.016628 -0.1547 -0.20692 -0.14584 -0.1552 -0.093955 -0.095315 0.13192 0 -0.043974 0 -0.0014219 0 -2.1532e-05 0 -4.8087
4.5898 0.19481 0.19341 0.22849 0.21651 0.21772 0.23993 0.29223 0.1817 0.30751 0.26004 0.26021 0.94968 -0.040781 -0.014581 -0.15191 -0.20653 -0.16025 -0.15715 -0.092214 -0.096392 0.13374 0 -0.044324 0 -0.0021499 0 -0.00050916 0 -4.7717
4.5938 0.15459 0.14589 0.19283 0.18445 0.19577 0.20201 0.27427 0.14484 0.32151 0.26498 0.29821 3.542 -0.043589 -0.012052 -0.15025 -0.20866 -0.14588 -0.15633 -0.089436 -0.099347 0.13477 0 -0.045003 0 -0.0029555 0 -0.00059617 0 -4.4773
4.5977 0.11242 0.095013 0.14985 0.12024 0.15686 0.14686 0.22501 0.13778 0.26369 0.21006 0.27723 6.1663 -0.043939 -0.010863 -0.15041 -0.21166 -0.10597 -0.15244 -0.086926 -0.10269 0.13416 0 -0.045155 0 -0.0029023 0 0.00010823 0 -3.6649
4.6016 0.068467 0.052525 0.09996 0.051093 0.098096 0.087873 0.15149 0.12675 0.16027 0.117 0.18372 8.8234 -0.041866 -0.012106 -0.15161 -0.21113 -0.060879 -0.14824 -0.08573 -0.1055 0.13188 0 -0.044068 0 -0.0017588 0 0.0013422 0 -2.3725
4.6055 0.025236 0.022775 0.048907 0.0046853 0.039192 0.03722 0.062907 0.08147 0.052602 0.028303 0.055387 11.5 -0.039985 -0.015094 -0.15237 -0.20299 -0.028645 -0.14713 -0.085974 -0.10717 0.12897 0 -0.041654 0 -0.00016804 0 0.002415 0 -0.9225
4.6094 -0.01034 0.00036808 0.0013914 -0.015515 0.0030979 -0.0042561 -0.027242 0.004825 -0.032632 -0.030143 -0.050934 14.181 -0.041035 -0.017701 -0.15182 -0.18674 -0.0090568 -0.14971 -0.087084 -0.10686 0.12701 0 -0.038359 0 0.00092156 0 0.0027925 0 0.31352
4.6133 -0.032458 -0.023886 -0.043787 -0.02899 -0.009355 -0.044019 -0.09884 -0.069913 -0.092551 -0.065637 -0.1048 16.856 -0.045099 -0.017931 -0.15047 -0.16611 0.014029 -0.15292 -0.088473 -0.10379 0.12694 0 -0.034613 0 0.0010419 0 0.0025382 0 1.1681
4.6172 -0.044864 -0.054396 -0.089399 -0.054731 -0.022895 -0.085521 -0.13326 -0.11068 -0.13573 -0.10157 -0.12042 19.529 -0.049198 -0.015409 -0.14958 -0.14619 0.05425 -0.15268 -0.089905 -0.098455 0.12821 0 -0.030419 0 0.00052861 0 0.0022372 0 1.7403
4.6211 -0.061654 -0.087548 -0.13077 -0.091639 -0.063523 -0.12127 -0.12898 -0.11611 -0.16617 -0.14722 -0.13391 22.198 -0.049823 -0.011566 -0.14996 -0.12973 0.10579 -0.14771 -0.09127 -0.093234 0.12911 0 -0.025561 0 0.00015518 0 0.0024784 0 2.2384
4.625 -0.096359 -0.11657 -0.15501 -0.12309 -0.12986 -0.13999 -0.10839 -0.11475 -0.17966 -0.1861 -0.16473 24.853 -0.046191 -0.0084241 -0.15151 -0.11573 0.14485 -0.14085 -0.092215 -0.091241 0.12824 0 -0.020245 0 0.00045758 0 0.0033476 0 2.7653
4.6289 -0.14821 -0.13939 -0.15363 -0.13917 -0.18987 -0.14049 -0.10404 -0.1351 -0.17294 -0.19405 -0.19896 27.479 -0.041196 -0.0071637 -0.15359 -0.10136 0.14969 -0.1366 -0.092229 -0.093904 0.12589 0 -0.015465 0 0.0013442 0 0.0043634 0 3.2427
4.6328 -0.19996 -0.16143 -0.13701 -0.15114 -0.20888 -0.13633 -0.13291 -0.17624 -0.15313 -0.16756 -0.20872 30.069 -0.039018 -0.0076553 -0.15582 -0.085132 0.1216 -0.13702 -0.091183 -0.099436 0.12393 0 -0.012544 0 0.002264 0 0.0048982 0 3.5279
4.6367 -0.23183 -0.19019 -0.13231 -0.18142 -0.18393 -0.14502 -0.18224 -0.20865 -0.13705 -0.1331 -0.18566 32.634 -0.041412 -0.0091036 -0.15812 -0.068075 0.087241 -0.13989 -0.089743 -0.10387 0.12432 0 -0.012119 0 0.0027052 0 0.0047161 0 3.6023
4.6406 -0.2397 -0.22683 -0.16139 -0.2388 -0.15115 -0.17277 -0.22214 -0.20568 -0.14157 -0.12748 -0.15426 35.191 -0.045978 -0.010884 -0.16002 -0.051985 0.078982 -0.14067 -0.089086 -0.1041 0.12736 0 -0.013443 0 0.0025719 0 0.0041681 0 3.6478
4.6445 -0.23974 -0.26338 -0.21795 -0.30535 -0.15705 -0.211 -0.23477 -0.17572 -0.17416 -0.16798 -0.1517 37.741 -0.048076 -0.012712 -0.16035 -0.036623 0.1095 -0.13651 -0.090016 -0.10026 0.13118 0 -0.014736 0 0.0021809 0 0.0038908 0 3.9377
4.6484 -0.25349 -0.28912 -0.26887 -0.34986 -0.21775 -0.24808 -0.23224 -0.16202 -0.23068 -0.23989 -0.19488 40.263 -0.044821 -0.014253 -0.15799 -0.018874 0.16285 -0.12858 -0.092223 -0.095439 0.13312 0 -0.014389 0 0.0019721 0 0.0042797 0 4.6287
4.6523 -0.28719 -0.30045 -0.28291 -0.35591 -0.30299 -0.2821 -0.24541 -0.20621 -0.2995 -0.31134 -0.26661 42.725 -0.037732 -0.014968 -0.15327 0.0050725 0.20957 -0.12067 -0.094362 -0.0929 0.13167 0 -0.012011 0 0.0022081 0 0.0051841 0 5.6275
4.6563 -0.32555 -0.30482 -0.2613 -0.33722 -0.36027 -0.31892 -0.29355 -0.30684 -0.36687 -0.3596 -0.33286 45.112 -0.031731 -0.0146 -0.14853 0.036393 0.2322 -0.1157 -0.094948 -0.093367 0.12759 0 -0.0084336 0 0.0028551 0 0.0060651 0 6.6405
4.6602 -0.34686 -0.31443 -0.23874 -0.32527 -0.35943 -0.35749 -0.36434 -0.41218 -0.4204 -0.38443 -0.37235 47.439 -0.031281 -0.01375 -0.14683 0.072084 0.23844 -0.11338 -0.093405 -0.094807 0.12325 0 -0.0047246 0 0.0036504 0 0.0064593 0 7.3694
4.6641 -0.34496 -0.33536 -0.25084 -0.34121 -0.31932 -0.38118 -0.42361 -0.45787 -0.45154 -0.39936 -0.38934 49.735 -0.036891 -0.013607 -0.14965 0.10653 0.25074 -0.11104 -0.090498 -0.094701 0.12096 0 -0.0011881 0 0.0042647 0 0.0063434 0 7.7028
4.668 -0.33632 -0.36244 -0.2989 -0.37845 -0.29309 -0.37039 -0.44532 -0.4196 -0.45851 -0.41393 -0.40026 52.016 -0.044792 -0.014805 -0.15555 0.13477 0.28267 -0.10651 -0.087846 -0.092534 0.1216 0 0.0026869 0 0.0044801 0 0.0061069 0 7.7669
4.6719 -0.34491 -0.38498 -0.34826 -0.41159 -0.32438 -0.32762 -0.43331 -0.33511 -0.44765 -0.42581 -0.41201 54.263 -0.049926 -0.016526 -0.1611 0.15488 0.32418 -0.10009 -0.08689 -0.090159 0.12449 0 0.0073231 0 0.004323 0 0.0061876 0 7.8103
4.6758 -0.37972 -0.39785 -0.36437 -0.42154 -0.41096 -0.2879 -0.41513 -0.2751 -0.4306 -0.42866 -0.41682 56.439 -0.049666 -0.017002 -0.16341 0.16803 0.3497 -0.093727 -0.087983 -0.089831 0.12822 0 0.012167 0 0.0040757 0 0.0067082 0 8.0223
4.6797 -0.42718 -0.40705 -0.35095 -0.41286 -0.50634 -0.29708 -0.41641 -0.28691 -0.41767 -0.42433 -0.40811 58.518 -0.04531 -0.015216 -0.162 0.17685 0.34193 -0.088578 -0.090171 -0.091885 0.13148 0 0.015816 0 0.004113 0 0.0074184 0 8.424
4.6836 -0.46539 -0.42395 -0.3495 -0.40812 -0.55706 -0.37228 -0.44152 -0.35916 -0.41278 -0.42468 -0.3971 60.507 -0.040453 -0.012189 -0.15851 0.18402 0.30951 -0.08338 -0.091809 -0.094249 0.13347 0 0.017157 0 0.0046329 0 0.0079625 0 8.9002
4.6875 -0.48511 -0.45374 -0.3972 -0.42652 -0.54453 -0.48107 -0.47726 -0.43705 -0.41435 -0.44143 -0.40796 62.436 -0.037939 -0.010336 -0.15483 0.1919 0.28251 -0.075291 -0.091663 -0.094145 0.13377 0 0.01648 0 0.0054892 0 0.0082065 0 9.3283
4.6914 -0.49625 -0.48973 -0.4845 -0.46727 -0.4971 -0.56301 -0.51126 -0.47315 -0.42104 -0.47549 -0.45351 64.328 -0.037995 -0.011278 -0.15162 0.2028 0.28917 -0.06217 -0.089745 -0.090322 0.13227 0 0.015439 0 0.0063038 0 0.0083266 0 9.6867
4.6953 -0.51431 -0.51951 -0.55779 -0.51176 -0.46443 -0.57834 -0.54331 -0.46769 -0.43604 -0.51725 -0.51698 66.177 -0.038778 -0.01415 -0.14867 0.2189 0.33402 -0.043984 -0.087161 -0.083839 0.12932 0 0.015798 0 0.0068025 0 0.008601 0 10.058
4.6992 -0.54279 -0.53731 -0.56927 -0.54077 -0.47752 -0.54069 -0.57858 -0.4632 -0.46478 -0.55629 -0.56296 67.954 -0.038377 -0.016248 -0.14635 0.24147 0.39598 -0.022075 -0.084859 -0.076928 0.12586 0 0.018072 0 0.0070779 0 0.0091179 0 10.541
4.7031 -0.57103 -0.55014 -0.52674 -0.55061 -0.52819 -0.50352 -0.61401 -0.50099 -0.5084 -0.58907 -0.57091 69.634 -0.036256 -0.015579 -0.14617 0.27011 0.44723 0.00269 -0.082131 -0.071152 0.12309 0 0.021318 0 0.0075025 0 0.0096831 0 11.154
4.707 -0.58941 -0.57092 -0.49182 -0.55568 -0.58258 -0.5127 -0.63716 -0.58102 -0.5604 -0.61689 -0.55837 71.214 -0.033058 -0.012874 -0.14947 0.30287 0.47581 0.030719 -0.076249 -0.066459 0.12181 0 0.024249 0 0.0083396 0 0.010013 0 11.822
4.7109 -0.60375 -0.60474 -0.52399 -0.57676 -0.61353 -0.56957 -0.64136 -0.66201 -0.61098 -0.63881 -0.56788 72.711 -0.029404 -0.01097 -0.15538 0.33702 0.49279 0.062464 -0.064035 -0.061671 0.12194 0 0.026578 0 0.0094256 0 0.010028 0 12.446
4.7148 -0.6302 -0.6419 -0.62253 -0.62491 -0.62154 -0.63725 -0.63979 -0.69992 -0.65523 -0.65067 -0.62628 74.135 -0.025163 -0.011993 -0.16042 0.37007 0.51926 0.096438 -0.044599 -0.055647 0.12264 0 0.029258 0 0.010276 0 0.0099702 0 12.981
4.7188 -0.67361 -0.66572 -0.72361 -0.69164 -0.62741 -0.68035 -0.65858 -0.68755 -0.69668 -0.65322 -0.71549 75.472 -0.019903 -0.015077 -0.16078 0.40015 0.56591 0.12873 -0.021085 -0.048079 0.12296 0 0.033356 0 0.010563 0 0.01022 0 13.454
4.7227 -0.71283 -0.66872 -0.75809 -0.75108 -0.64722 -0.69608 -0.71084 -0.65883 -0.74172 -0.65925 -0.78543 76.696 -0.013813 -0.016979 -0.15565 0.42598 0.62339 0.15488 0.00041759 -0.039506 0.12251 0 0.03866 0 0.010503 0 0.010966 0 13.911
4.7266 -0.71279 -0.66211 -0.71527 -0.77338 -0.67598 -0.70623 -0.77641 -0.6559 -0.79 -0.68715 -0.79946 77.794 -0.0078402 -0.015159 -0.14856 0.4469 0.67031 0.1727 0.014515 -0.03092 0.12165 0 0.043483 0 0.010732 0 0.012022 0 14.359
4.7305 -0.65716 -0.66839 -0.65144 -0.74301 -0.69575 -0.72249 -0.81167 -0.69186 -0.83043 -0.74168 -0.76837 78.779 -0.0027648 -0.010372 -0.14513 0.46313 0.69019 0.18352 0.020099 -0.023398 0.12109 0 0.045961 0 0.011709 0 0.012932 0 14.75
4.7344 -0.57136 -0.70239 -0.63463 -0.67177 -0.69845 -0.72615 -0.78555 -0.74342 -0.84735 -0.79971 -0.73751 79.68 0.0017234 -0.006189 -0.14869 0.47562 0.68188 0.19066 0.020882 -0.01785 0.12141 0 0.045728 0 0.013192 0 0.013301 0 15.023
4.7383 -0.51064 -0.75726 -0.67997 -0.59632 -0.69814 -0.68822 -0.71039 -0.77722 -0.83147 -0.8192 -0.73754 80.512 0.0066819 -0.0058249 -0.15747 0.4854 0.65579 0.19656 0.022207 -0.014732 0.12272 0 0.044332 0 0.014341 0 0.013041 0 15.141
4.7422 -0.51919 -0.80828 -0.73861 -0.55794 -0.71852 -0.61078 -0.63724 -0.78101 -0.78597 -0.77037 -0.7481 81.266 0.012381 -0.00932 -0.16572 0.49274 0.62229 0.20115 0.026688 -0.013798 0.1247 0 0.043922 0 0.014402 0 0.012384 0 15.093
4.7461 -0.59449 -0.83176 -0.75003 -0.57539 -0.76732 -0.54355 -0.61676 -0.76934 -0.72371 -0.66514 -0.71494 81.913 0.017201 -0.013778 -0.16805 0.49698 0.58467 0.20276 0.032487 -0.014182 0.12672 0 0.045358 0 0.013391 0 0.011654 0 14.881
4.75 -0.68918 -0.82316 -0.70492 -0.63104 -0.82448 -0.55062 -0.65919 -0.76148 -0.66024 -0.55756 -0.60939 82.43 0.018593 -0.016339 -0.16334 0.49768 0.54327 0.20077 0.035921 -0.014905 0.12809 0 0.047481 0 0.012126 0 0.011057 0 14.546
4.7539 -0.74957 -0.79945 -0.656 -0.68399 -0.85789 -0.65295 -0.72878 -0.75797 -0.60985 -0.51016 -0.47351 82.822 0.015804 -0.016855 -0.15534 0.49606 0.50484 0.1973 0.036215 -0.01536 0.12829 0 0.048304 0 0.011553 0 0.010637 0 14.208
4.7578 -0.7573 -0.78435 -0.66672 -0.70325 -0.85282 -0.80115 -0.77666 -0.74228 -0.58612 -0.55054 -0.40151 83.111 0.012028 -0.017584 -0.1494 0.49551 0.48599 0.19641 0.03804 -0.015205 0.12726 0 0.047041 0 0.011965 0 0.010413 0 14.078
4.7617 -0.73831 -0.78978 -0.74897 -0.695 -0.82571 -0.90912 -0.78163 -0.70579 -0.60119 -0.65257 -0.46592 83.313 0.013499 -0.020303 -0.14842 0.50024 0.50479 0.20148 0.04915 -0.013663 0.12561 0 0.045099 0 0.012817 0 0.010503 0 14.355
4.7656 -0.73373 -0.80868 -0.8505 -0.69889 -0.80744 -0.92246 -0.76286 -0.66833 -0.65956 -0.75719 -0.65167 83.424 0.025514 -0.023913 -0.15101 0.51318 0.56712 0.21294 0.074656 -0.0090463 0.12443 0 0.045048 0 0.013297 0 0.011091 0 15.066
4.7695 -0.7611 -0.82346 -0.90202 -0.7533 -0.81192 -0.86075 -0.75705 -0.6692 -0.75058 -0.81562 -0.85978 83.422 0.048274 -0.025161 -0.15319 0.53458 0.65977 0.2282 0.11257 0.00059163 0.1246 0 0.048446 0 0.013097 0 0.012254 0 15.984
4.7734 -0.80094 -0.82087 -0.87578 -0.85698 -0.82169 -0.79547 -0.78493 -0.73335 -0.84966 -0.82039 -0.98211 83.288 0.076091 -0.021918 -0.15192 0.56236 0.75727 0.24372 0.1544 0.015806 0.12614 0 0.054449 0 0.012664 0 0.013824 0 16.742
4.7773 -0.81785 -0.80028 -0.79991 -0.96092 -0.80587 -0.78381 -0.8386 -0.84372 -0.93177 -0.80182 -0.98378 83.02 0.10098 -0.01573 -0.14751 0.59357 0.83686 0.25721 0.19041 0.034435 0.12805 0 0.060473 0 0.012728 0 0.015411 0 17.084
4.7813 -0.79356 -0.7701 -0.72049 -1.0005 -0.75282 -0.81961 -0.89663 -0.94705 -0.98724 -0.7967 -0.92168 82.631 0.11792 -0.01094 -0.14324 0.62519 0.88908 0.26836 0.21539 0.052072 0.12892 0 0.064311 0 0.013569 0 0.016586 0 17.041
4.7852 -0.74097 -0.73811 -0.65615 -0.94351 -0.68385 -0.84503 -0.94543 -0.98942 -1.0237 -0.81691 -0.88404 82.136 0.12762 -0.010959 -0.14273 0.65366 0.9154 0.27787 0.23062 0.06445 0.12797 0 0.065802 0 0.014725 0 0.017059 0 16.857
4.7891 -0.6891 -0.70556 -0.592 -0.81559 -0.63295 -0.80955 -0.98235 -0.95089 -1.0484 -0.84186 -0.90673 81.54 0.13463 -0.015156 -0.14717 0.6739 0.91645 0.28595 0.24104 0.070119 0.12575 0 0.066594 0 0.01539 0 0.016725 0 16.686
4.793 -0.65637 -0.66937 -0.51358 -0.68259 -0.61264 -0.71959 -0.99953 -0.85063 -1.0463 -0.83644 -0.94109 80.842 0.14263 -0.019343 -0.15451 0.67968 0.88334 0.29187 0.25058 0.071256 0.12384 0 0.068247 0 0.01511 0 0.015603 0 16.348
4.7969 -0.6382 -0.62851 -0.43681 -0.60501 -0.60176 -0.63272 -0.97157 -0.72299 -0.97834 -0.77654 -0.89965 80.041 0.15122 -0.019516 -0.1609 0.66589 0.80169 0.29464 0.25958 0.071869 0.12374 0 0.07043 0 0.014146 0 0.013795 0 15.401
4.8008 -0.61763 -0.58713 -0.39606 -0.60082 -0.56928 -0.60384 -0.86828 -0.59051 -0.80922 -0.66275 -0.73589 79.147 0.15676 -0.015403 -0.1633 0.63158 0.66633 0.29413 0.2659 0.074788 0.12579 0 0.070886 0 0.013198 0 0.011528 0 13.517
4.8047 -0.58523 -0.55148 -0.40211 -0.64259 -0.51043 -0.63464 -0.68632 -0.45867 -0.5481 -0.51662 -0.48695 78.171 0.15633 -0.010618 -0.16131 0.58155 0.49439 0.29137 0.26781 0.079831 0.12891 0 0.067228 0 0.012806 0 0.0092027 0 10.872
4.8086 -0.54767 -0.52442 -0.41945 -0.68512 -0.45648 -0.67258 -0.4695 -0.33159 -0.26475 -0.36785 -0.24605 77.12 0.15093 -0.0093621 -0.15715 0.52507 0.32422 0.28794 0.26592 0.084519 0.13123 0 0.059082 0 0.012962 0 0.007309 0 8.1758
4.8125 -0.51846 -0.50313 -0.39583 -0.69696 -0.44524 -0.65847 -0.29272 -0.2267 -0.060573 -0.24398 -0.095188 75.989 0.14513 -0.012757 -0.15385 0.4724 0.19888 0.2851 0.26267 0.08649 0.13134 0 0.04874 0 0.013232 0 0.0061837 0 6.2728
4.8164 -0.50293 -0.48231 -0.31966 -0.67254 -0.4802 -0.57808 -0.21644 -0.16987 -0.0091453 -0.16634 -0.058762 74.774 0.14344 -0.018057 -0.15312 0.43108 0.14492 0.28341 0.26041 0.085434 0.12903 0 0.039807 0 0.013197 0 0.0057991 0 5.6187
4.8203 -0.4932 -0.45937 -0.24505 -0.62316 -0.52097 -0.47268 -0.24761 -0.17576 -0.10959 -0.14851 -0.11067 73.474 0.14691 -0.021225 -0.15444 0.40408 0.1611 0.283 0.26006 0.082997 0.12532 0 0.034895 0 0.012787 0 0.0057976 0 6.0489
4.8242 -0.47728 -0.43666 -0.25022 -0.56249 -0.51808 -0.40244 -0.33957 -0.23487 -0.28974 -0.19335 -0.21438 72.102 0.15267 -0.020364 -0.15591 0.3901 0.22396 0.28395 0.26127 0.081051 0.1218 0 0.034158 0 0.012257 0 0.0057975 0 7.0084
4.8281 -0.45126 -0.41894 -0.36184 -0.50072 -0.46034 -0.39779 -0.43071 -0.32141 -0.45748 -0.28938 -0.34978 70.67 0.15673 -0.016945 -0.15603 0.38546 0.30463 0.28627 0.26326 0.080152 0.11982 0 0.035659 0 0.011909 0 0.0057211 0 8.0097
4.832 -0.42241 -0.40886 -0.51757 -0.4475 -0.38804 -0.43985 -0.48843 -0.41332 -0.55991 -0.41127 -0.50429 69.187 0.15716 -0.014083 -0.15497 0.38625 0.38379 0.28952 0.26533 0.079583 0.11996 0 0.037091 0 0.01186 0 0.00583 0 8.9078
4.8359 -0.40116 -0.40454 -0.60881 -0.41326 -0.35686 -0.48177 -0.52226 -0.50264 -0.60521 -0.52663 -0.64897 67.651 0.15505 -0.013718 -0.15417 0.38969 0.45496 0.29261 0.26657 0.07875 0.122 0 0.037425 0 0.012024 0 0.0063963 0 9.7896
4.8398 -0.39162 -0.40114 -0.57021 -0.40345 -0.38608 -0.48723 -0.55902 -0.58576 -0.63389 -0.60638 -0.73624 66.06 0.15287 -0.015302 -0.15478 0.39443 0.51632 0.29423 0.26592 0.078295 0.12503 0 0.037282 0 0.01224 0 0.0073034 0 10.65
4.8438 -0.38999 -0.39448 -0.43549 -0.41157 -0.44061 -0.45313 -0.6065 -0.64633 -0.66912 -0.63345 -0.72979 64.409 0.15215 -0.016864 -0.15644 0.39974 0.56035 0.29367 0.26285 0.079659 0.12785 0 0.037931 0 0.012387 0 0.0079786 0 11.212
4.8477 -0.39051 -0.38367 -0.30749 -0.42102 -0.46391 -0.40244 -0.63955 -0.65371 -0.69044 -0.60619 -0.63765 62.701 0.15247 -0.017104 -0.15749 0.40426 0.57142 0.29132 0.25826 0.083428 0.12931 0 0.039874 0 0.012389 0 0.00779 0 11.09
4.8516 -0.39101 -0.37086 -0.26924 -0.41711 -0.42929 -0.36047 -0.61959 -0.58405 -0.65227 -0.53642 -0.51121 60.933 0.1525 -0.016472 -0.15664 0.40539 0.53405 0.28842 0.25451 0.088129 0.12885 0 0.042178 0 0.012179 0 0.0065904 0 10.114
4.8555 -0.39184 -0.35883 -0.31708 -0.39885 -0.36057 -0.33718 -0.52807 -0.44598 -0.5283 -0.444 -0.40524 59.1 0.15151 -0.016414 -0.15425 0.40015 0.44588 0.28613 0.2539 0.090872 0.12687 0 0.043063 0 0.011715 0 0.004912 0 8.5137
4.8594 -0.39061 -0.34869 -0.37445 -0.37837 -0.30459 -0.32704 -0.38389 -0.28474 -0.3417 -0.34969 -0.33465 57.197 0.15001 -0.017768 -0.15206 0.38722 0.32477 0.2846 0.25698 0.089569 0.12472 0 0.041232 0 0.011027 0 0.0035898 0 6.7623
4.8633 -0.38025 -0.33889 -0.36906 -0.36768 -0.2861 -0.31993 -0.23223 -0.15699 -0.15568 -0.26839 -0.27002 55.225 0.14908 -0.019926 -0.15147 0.36852 0.20385 0.28295 0.26187 0.084855 0.12401 0 0.036897 0 0.010247 0 0.0031117 0 5.2639
4.8672 -0.35387 -0.32615 -0.29853 -0.36552 -0.29 -0.30999 -0.11726 -0.096374 -0.034121 -0.20611 -0.17759 53.193 0.14939 -0.021442 -0.152 0.34878 0.11665 0.27997 0.26558 0.079967 0.12559 0 0.031698 0 0.0095538 0 0.0032638 0 4.1679
4.8711 -0.31181 -0.30727 -0.225 -0.3574 -0.28477 -0.29586 -0.061992 -0.09885 -0.0053935 -0.16299 -0.065271 51.118 0.15076 -0.021376 -0.15162 0.33289 0.081622 0.27518 0.26604 0.078448 0.12884 0 0.027575 0 0.0090896 0 0.0033906 0 3.458
4.875 -0.26316 -0.28097 -0.20884 -0.32902 -0.2581 -0.27653 -0.066803 -0.13758 -0.055762 -0.14024 0.011284 49.015 0.15245 -0.020086 -0.14874 0.32295 0.095835 0.26952 0.26332 0.081482 0.13193 0 0.025465 0 0.0089121 0 0.0030328 0 3.1537
4.8789 -0.21944 -0.24875 -0.24821 -0.28014 -0.22538 -0.24967 -0.11929 -0.18968 -0.15031 -0.14433 -0.0078626 46.888 0.1536 -0.018818 -0.14413 0.31753 0.14082 0.26496 0.25917 0.087028 0.133 0 0.024839 0 0.0090075 0 0.0023558 0 3.3604
4.8828 -0.18609 -0.21415 -0.2811 -0.2251 -0.20515 -0.21459 -0.20119 -0.24805 -0.25754 -0.18182 -0.13142 44.735 0.15352 -0.018557 -0.14075 0.31373 0.19514 0.2634 0.25561 0.091454 0.13145 0 0.024427 0 0.0093128 0 0.0019734 0 4.0887
4.8867 -0.15945 -0.18096 -0.24479 -0.17996 -0.19292 -0.17572 -0.28749 -0.30975 -0.35657 -0.24682 -0.29897 42.549 0.15193 -0.019193 -0.14154 0.31001 0.24407 0.26525 0.25378 0.092305 0.1284 0 0.023484 0 0.0097041 0 0.0023348 0 5.0453
4.8906 -0.13182 -0.15129 -0.13407 -0.14896 -0.16619 -0.14177 -0.34588 -0.35817 -0.42746 -0.31229 -0.41745 40.329 0.14928 -0.019679 -0.14697 0.30683 0.28014 0.26872 0.25386 0.08995 0.12572 0 0.022451 0 0.0099814 0 0.0032473 0 5.6696
4.8945 -0.099137 -0.12501 -0.0053113 -0.12344 -0.11653 -0.12061 -0.34623 -0.36277 -0.44313 -0.33728 -0.42205 38.078 0.14697 -0.018978 -0.15452 0.30426 0.29678 0.27033 0.25538 0.086885 0.12449 0 0.022367 0 0.009913 0 0.0039777 0 5.4582
4.8984 -0.064726 -0.10074 0.073056 -0.093274 -0.070393 -0.11365 -0.27793 -0.30094 -0.37819 -0.29022 -0.31326 35.803 0.14673 -0.016999 -0.16051 0.29917 0.28363 0.26661 0.25743 0.08551 0.12414 0 0.023492 0 0.0093527 0 0.0038376 0 4.3207
4.9023 -0.036426 -0.077418 0.075256 -0.058648 -0.068842 -0.11405 -0.1607 -0.18182 -0.23044 -0.17286 -0.14593 33.512 0.14928 -0.014775 -0.16264 0.28552 0.23041 0.25614 0.25862 0.086402 0.12304 0 0.024432 0 0.0083484 0 0.0027233 0 2.6471
4.9063 -0.020623 -0.055267 0.030887 -0.029928 -0.12146 -0.10996 -0.036574 -0.047389 -0.034786 -0.024677 0.013292 31.214 0.15334 -0.01375 -0.16111 0.25854 0.13817 0.24066 0.25733 0.088459 0.12028 0 0.022776 0 0.0071435 0 0.001151 0 1.02
4.9102 -0.018052 -0.035317 -0.008146 -0.016197 -0.18319 -0.090992 0.054114 0.053137 0.14707 0.099106 0.12297 28.915 0.15596 -0.014717 -0.15773 0.21973 0.027738 0.2243 0.25254 0.090459 0.11682 0 0.016941 0 0.0060544 0 -0.00019172 0 -0.17503
4.9141 -0.023482 -0.01842 -0.010238 -0.014581 -0.18558 -0.054812 0.094947 0.094455 0.25748 0.16118 0.17517 26.615 0.1545 -0.017202 -0.1543 0.17778 -0.064799 0.21125 0.24475 0.092309 0.11498 0 0.0077523 0 0.0053157 0 -0.00093613 0 -0.90929
4.918 -0.028206 -0.0047142 0.020676 -0.011676 -0.09938 -0.010057 0.096985 0.085856 0.27283 0.16199 0.18084 24.311 0.14856 -0.019765 -0.15167 0.1437 -0.10632 0.20338 0.23586 0.094698 0.1164 0 -0.0017043 0 0.0049992 0 -0.0011518 0 -1.3465
4.9219 -0.023649 0.0062028 0.061713 0.0040327 0.031295 0.026759 0.082567 0.055053 0.21136 0.13095 0.15348 21.997 0.1406 -0.021004 -0.15016 0.12372 -0.086985 0.19948 0.22814 0.097635 0.12033 0 -0.0080603 0 0.0050319 0 -0.0010855 0 -1.5688
4.9258 -0.0051877 0.015111 0.094935 0.031089 0.12094 0.04035 0.065013 0.023029 0.11542 0.098184 0.10449 19.67 0.13432 -0.020487 -0.15011 0.11587 -0.027001 0.19681 0.22291 0.099595 0.12383 0 -0.0099554 0 0.0052557 0 -0.00086886 0 -1.4862
4.9297 0.02489 0.023541 0.11529 0.056492 0.11576 0.027353 0.042047 -0.0068832 0.024094 0.072022 0.046192 17.339 0.13238 -0.018892 -0.15174 0.11305 0.036943 0.19366 0.22027 0.098475 0.12412 0 -0.0087767 0 0.0054769 0 -0.00050158 0 -1.0042
4.9336 0.057621 0.034143 0.12287 0.068374 0.040674 0.0013153 0.0067764 -0.039334 -0.043545 0.041092 -0.0078917 15.012 0.13503 -0.017293 -0.15432 0.10985 0.076186 0.19072 0.21993 0.093712 0.12111 0 -0.0072435 0 0.0055138 0 -6.8287e-05 0 -0.24694
4.9375 0.082455 0.04997 0.11665 0.067597 -0.024344 -0.013246 -0.036435 -0.070974 -0.086107 -0.0035693 -0.047876 12.699 0.1404 -0.016233 -0.156 0.10651 0.08679 0.18989 0.22176 0.087449 0.1177 0 -0.0070923 0 0.0052745 0 0.00012907 0 0.41956
4.9414 0.095047 0.072594 0.099698 0.067074 -0.016657 0.004331 -0.067656 -0.08632 -0.10643 -0.049204 -0.070042 10.4 0.14571 -0.015427 -0.15499 0.10643 0.085284 0.19144 0.22509 0.083237 0.11746 0 -0.0078974 0 0.0048335 0 -0.0002595 0 0.60893
4.9453 0.10177 0.1006 0.087056 0.079783 0.056454 0.056753 -0.063268 -0.068931 -0.10149 -0.064441 -0.071744 8.1116 0.14823 -0.014345 -0.15121 0.1098 0.087734 0.192 0.22728 0.082996 0.12141 0 -0.0080131 0 0.0044156 0 -0.0012963 0 0.16949
4.9492 0.11595 0.13029 0.10095 0.10748 0.13311 0.12607 -0.013086 -0.014913 -0.063383 -0.02282 -0.04427 5.8323 0.14551 -0.013072 -0.14681 0.10981 0.09081 0.18555 0.22323 0.084814 0.12683 0 -0.006675 0 0.0042422 0 -0.0026085 0 -0.76639
4.9531 0.14744 0.15838 0.15223 0.1411 0.1616 0.18535 0.072754 0.065313 0.012443 0.074566 0.025357 3.5675 0.13581 -0.012563 -0.14464 0.095898 0.072227 0.16711 0.20753 0.083771 0.12937 0 -0.0052299 0 0.0043397 0 -0.0036249 0 -1.9635
4.957 0.19384 0.18453 0.22571 0.17191 0.14928 0.21689 0.17236 0.1572 0.12074 0.19771 0.14104 1.3271 0.11895 -0.013943 -0.14589 0.061871 0.011195 0.13643 0.17818 0.075501 0.12678 0 -0.0062659 0 0.0044882 0 -0.0040089 0 -3.2894
4.9609 0.24125 0.21083 0.28719 0.20146 0.14865 0.22347 0.26689 0.25171 0.24673 0.30834 0.28435 -0.88028 0.097151 -0.017432 -0.1491 0.011857 -0.088607 0.098781 0.13906 0.059694 0.12103 0 -0.011375 0 0.004395 0 -0.0038898 0 -4.7308
4.9648 0.27438 0.23863 0.30967 0.2393 0.19797 0.22422 0.34773 0.3438 0.37075 0.38378 0.41663 -3.0514 0.074544 -0.021879 -0.15153 -0.041354 -0.19441 0.062012 0.098738 0.040638 0.1168 0 -0.01957 0 0.0039551 0 -0.003684 0 -6.2233
4.9688 0.28764 0.26576 0.29586 0.29005 0.2785 0.23864 0.41136 0.42306 0.47243 0.42431 0.49868 -5.186 0.05515 -0.025368 -0.15175 -0.08448 -0.26395 0.032185 0.066052 0.024286 0.11762 0 -0.02782 0 0.0033469 0 -0.0036889 0 -7.5083
4.9727 0.28786 0.28735 0.27574 0.3427 0.33162 0.27094 0.4504 0.46967 0.53272 0.44085 0.51332 -7.281 0.040734 -0.026399 -0.15091 -0.11175 -0.27435 0.011116 0.045503 0.01425 0.12288 0 -0.033263 0 0.0028539 0 -0.0038447 0 -8.2087
4.9766 0.28732 0.30022 0.28092 0.37459 0.31794 0.30724 0.45306 0.46379 0.53676 0.43823 0.47201 -9.3299 0.030465 -0.024713 -0.15149 -0.12642 -0.23667 -0.0026608 0.035861 0.0099505 0.12843 0 -0.035184 0 0.0025802 0 -0.0038713 0 -8.0915
4.9805 0.29454 0.30675 0.31943 0.36909 0.25814 0.32755 0.41389 0.40218 0.47963 0.41107 0.40126 -11.328 0.022774 -0.021215 -0.15466 -0.13554 -0.18452 -0.010971 0.032472 0.0081725 0.13027 0 -0.035105 0 0.002357 0 -0.0036067 0 -7.2807
4.9844 0.31077 0.31417 0.37302 0.33219 0.21524 0.32339 0.34552 0.30653 0.37272 0.355 0.32316 -13.277 0.017542 -0.017285 -0.15886 -0.14326 -0.14679 -0.014204 0.030877 0.0062999 0.12789 0 -0.035099 0 0.0019566 0 -0.0031912 0 -6.2173
4.9883 0.33334 0.32924 0.41695 0.29248 0.23648 0.30698 0.27802 0.21481 0.24513 0.28047 0.24833 -15.189 0.016239 -0.014139 -0.16103 -0.14877 -0.12811 -0.012372 0.028679 0.0042157 0.12449 0 -0.035946 0 0.0013971 0 -0.0029256 0 -5.3926
4.9922 0.35979 0.35282 0.44154 0.28242 0.31214 0.30411 0.2434 0.16171 0.13657 0.21422 0.18509 -17.069 0.01959 -0.012573 -0.15926 -0.14983 -0.11327 -0.0077557 0.024797 0.0032798 0.12384 0 -0.036778 0 0.00098879 0 -0.0029814 0 -5.0874
4.9961 0.38764 0.37896 0.45523 0.31532 0.38916 0.3349 0.25682 0.16322 0.08467 0.18643 0.15135 -18.911 0.025097 -0.012879 -0.15458 -0.14764 -0.090215 -0.0060671 0.017869 0.0035799 0.12682 0 -0.03636 0 0.0010211 0 -0.003282 0 -5.3177
5 0.41133 0.39963 0.4692 0.3768 0.42259 0.39674 0.3103 0.21518 0.11287 0.21453 0.17235 -20.694 0.027338 -0.014656 -0.15012 -0.14781 -0.069522 -0.014163 0.0060904 0.0022247 0.13069 0 -0.034651 0 0.0013821 0 -0.0036672 0 -5.9802
5.0039 0.42254 0.41047 0.48115 0.43716 0.41288 0.46309 0.38292 0.30226 0.22357 0.29594 0.2625 -22.396 0.021459 -0.016716 -0.14859 -0.15644 -0.080891 -0.035554 -0.011164 -0.0055117 0.13179 0 -0.033158 0 0.0015398 0 -0.0041321 0 -7.0007
5.0078 0.41661 0.41295 0.47534 0.47375 0.39562 0.50076 0.45688 0.40658 0.39647 0.41189 0.40698 -24.01 0.0070632 -0.017511 -0.15044 -0.17488 -0.14767 -0.067291 -0.031798 -0.022924 0.12897 0 -0.033795 0 0.00099013 0 -0.0048434 0 -8.3227
5.0117 0.39901 0.41139 0.43811 0.48407 0.39981 0.49376 0.52381 0.50945 0.59052 0.53491 0.56113 -25.552 -0.011135 -0.01615 -0.15411 -0.19822 -0.26061 -0.10107 -0.05152 -0.049056 0.12454 0 -0.037335 0 -0.00021064 0 -0.0058849 0 -9.7661
5.0156 0.38358 0.40857 0.37326 0.48023 0.41999 0.45555 0.57721 0.58927 0.75059 0.63356 0.67067 -27.047 -0.026731 -0.013245 -0.15785 -0.21872 -0.37464 -0.12808 -0.066374 -0.078548 0.12205 0 -0.042826 0 -0.0013689 0 -0.0069963 0 -10.946
5.0195 0.3813 0.40416 0.30273 0.47199 0.42827 0.41903 0.6024 0.6238 0.82221 0.67643 0.69861 -28.512 -0.036237 -0.010673 -0.16105 -0.23126 -0.43415 -0.14415 -0.075127 -0.10429 0.12301 0 -0.048344 0 -0.001689 0 -0.0076224 0 -11.398
5.0234 0.38919 0.39665 0.2526 0.45605 0.40898 0.41082 0.57893 0.59898 0.77364 0.64147 0.64012 -29.947 -0.040834 -0.010167 -0.16397 -0.23599 -0.40911 -0.15123 -0.079454 -0.12104 0.12572 0 -0.052309 0 -0.00098108 0 -0.0072962 0 -10.847
5.0273 0.39111 0.38598 0.23716 0.42146 0.37664 0.43 0.49751 0.5188 0.61535 0.53027 0.51852 -31.33 -0.043994 -0.011889 -0.16649 -0.2367 -0.3147 -0.1547 -0.081948 -0.1277 0.1272 0 -0.054208 0 0.00011938 0 -0.0060354 0 -9.4176
5.0313 0.37188 0.37343 0.25276 0.36529 0.35907 0.4488 0.37626 0.40717 0.40196 0.37595 0.37032 -32.643 -0.047553 -0.014349 -0.1675 -0.23674 -0.19978 -0.15862 -0.083993 -0.12715 0.12618 0 -0.054355 0 0.00066901 0 -0.0043855 0 -7.5971
5.0352 0.33222 0.3593 0.28328 0.30188 0.36588 0.43554 0.25789 0.29884 0.20932 0.23276 0.23165 -33.878 -0.050163 -0.015905 -0.16572 -0.23649 -0.1137 -0.16307 -0.085376 -0.12404 0.12426 0 -0.053194 0 0.00023276 0 -0.0030471 0 -5.9679
5.0391 0.28988 0.34134 0.30997 0.25531 0.3773 0.38086 0.18511 0.22401 0.096868 0.14824 0.13131 -35.047 -0.049426 -0.016419 -0.16117 -0.23406 -0.07688 -0.1651 -0.085574 -0.12228 0.12413 0 -0.050951 0 -0.00074337 0 -0.0023975 0 -4.9122
5.043 0.26437 0.31668 0.31913 0.24086 0.36477 0.30542 0.1728 0.19564 0.079022 0.13603 0.087303 -36.168 -0.0452 -0.01737 -0.15561 -0.22812 -0.075964 -0.16218 -0.084966 -0.12341 0.12665 0 -0.047853 0 -0.0013545 0 -0.0022963 0 -4.4768
5.0469 0.25919 0.28551 0.30577 0.25218 0.32033 0.2426 0.20059 0.20547 0.12551 0.17065 0.10291 -37.252 -0.040449 -0.020117 -0.1515 -0.21989 -0.083817 -0.15481 -0.084604 -0.12664 0.1298 0 -0.044497 0 -0.0010686 0 -0.0023031 0 -4.4569
5.0508 0.25863 0.25279 0.27489 0.26634 0.26344 0.21181 0.2327 0.2301 0.18925 0.20923 0.16415 -38.301 -0.038633 -0.023993 -0.15025 -0.21251 -0.085349 -0.1465 -0.084964 -0.1301 0.13052 0 -0.041801 0 -0.00019881 0 -0.0020774 0 -4.5875
5.0547 0.24305 0.22557 0.23945 0.2623 0.21947 0.20608 0.24738 0.24365 0.23921 0.22336 0.24379 -39.313 -0.040304 -0.026314 -0.15151 -0.20874 -0.087504 -0.14123 -0.08533 -0.13238 0.12774 0 -0.040498 0 0.00041375 0 -0.0016157 0 -4.6934
5.0586 0.20826 0.20814 0.21393 0.23653 0.19455 0.20421 0.24955 0.23146 0.27238 0.21518 0.31262 -40.29 -0.042535 -0.024653 -0.15377 -0.20901 -0.10684 -0.14091 -0.084686 -0.13323 0.1235 0 -0.040636 0 0.00019301 0 -0.0011726 0 -4.7192
5.0625 0.17062 0.19931 0.20489 0.20264 0.17418 0.19469 0.25662 0.19777 0.29883 0.20646 0.35152 -41.239 -0.041923 -0.019389 -0.15571 -0.21138 -0.14766 -0.14456 -0.083176 -0.13316 0.12115 0 -0.041576 0 -0.00065353 0 -0.00099926 0 -4.6727
5.0664 0.15252 0.19444 0.20551 0.17708 0.14542 0.18772 0.27341 0.16201 0.31763 0.21277 0.35587 -42.168 -0.038245 -0.013983 -0.15679 -0.21314 -0.19126 -0.14957 -0.082358 -0.13244 0.12214 0 -0.042463 0 -0.0013624 0 -0.0011478 0 -4.5595
5.0703 0.16229 0.18998 0.20037 0.16547 0.11635 0.20298 0.28257 0.14426 0.30952 0.22741 0.33067 -43.076 -0.035053 -0.012363 -0.1569 -0.2127 -0.20684 -0.15357 -0.083719 -0.1306 0.12467 0 -0.042745 0 -0.0013436 0 -0.0014703 0 -4.3595
5.0742 0.1875 0.1863 0.17881 0.16188 0.1096 0.24507 0.26111 0.14906 0.25455 0.22862 0.28302 -43.956 -0.036464 -0.015611 -0.15583 -0.2102 -0.17562 -0.15536 -0.086907 -0.1271 0.12529 0 -0.042324 0 -0.0007058 0 -0.0017486 0 -4.0486
5.0781 0.20759 0.18649 0.14647 0.15972 0.13631 0.2913 0.20682 0.16029 0.15781 0.20161 0.2198 -44.795 -0.043169 -0.020947 -0.15331 -0.20681 -0.10797 -0.15482 -0.089681 -0.12259 0.12219 0 -0.041347 0 -9.4188e-05 0 -0.0018195 0 -3.6368
5.082 0.21303 0.19298 0.12439 0.16185 0.17948 0.3065 0.14711 0.15341 0.056649 0.15389 0.15118 -45.592 -0.051442 -0.024047 -0.1498 -0.20349 -0.038667 -0.15229 -0.0899 -0.11919 0.11704 0 -0.039975 0 -2.8419e-05 0 -0.0016308 0 -3.1947
5.0859 0.21246 0.20542 0.13472 0.17882 0.20702 0.27362 0.1191 0.11716 -0.0008128 0.11038 0.093506 -46.352 -0.056067 -0.022648 -0.1468 -0.2004 -0.0031548 -0.14849 -0.087648 -0.11923 0.1135 0 -0.038369 0 -0.00039593 0 -0.0012494 0 -2.8507
5.0898 0.2217 0.22138 0.1838 0.21706 0.20283 0.21294 0.13859 0.066914 0.011198 0.094707 0.065732 -47.088 -0.054424 -0.018204 -0.14612 -0.19725 -0.013485 -0.14466 -0.085255 -0.12309 0.11401 0 -0.036813 0 -0.00057983 0 -0.00084928 0 -2.7554
5.0938 0.2464 0.23821 0.2555 0.26906 0.18376 0.17069 0.18767 0.037144 0.080517 0.1147 0.08058 -47.806 -0.048135 -0.014212 -0.1484 -0.19428 -0.052928 -0.14246 -0.084998 -0.12814 0.1177 0 -0.035705 0 -8.0131e-05 0 -0.00065608 0 -3.0238
5.0977 0.27586 0.25388 0.31973 0.31555 0.18346 0.18444 0.23355 0.05723 0.17248 0.16352 0.13799 -48.501 -0.041225 -0.012958 -0.15239 -0.19269 -0.092954 -0.14315 -0.086748 -0.13042 0.12135 0 -0.035314 0 0.00097553 0 -0.00082757 0 -3.6832
5.1016 0.29348 0.26675 0.3496 0.33823 0.21828 0.25324 0.26071 0.12988 0.26094 0.23065 0.22583 -49.155 -0.036962 -0.013802 -0.15564 -0.19398 -0.11777 -0.14658 -0.088031 -0.12782 0.12241 0 -0.035532 0 0.0019108 0 -0.0013295 0 -4.6552
5.1055 0.2931 0.27595 0.33584 0.33239 0.26971 0.33744 0.28428 0.22945 0.34479 0.30848 0.3256 -49.755 -0.036258 -0.014475 -0.15634 -0.1984 -0.13535 -0.15098 -0.086626 -0.12227 0.12121 0 -0.035922 0 0.0020828 0 -0.0019243 0 -5.7776
5.1094 0.28497 0.28301 0.29106 0.30932 0.30215 0.38826 0.33055 0.32032 0.43473 0.38753 0.41695 -50.297 -0.038404 -0.013838 -0.15467 -0.20384 -0.16564 -0.15403 -0.083132 -0.11854 0.12028 0 -0.036086 0 0.0014254 0 -0.0023245 0 -6.849
5.1133 0.28623 0.29269 0.24302 0.28849 0.29894 0.38351 0.40304 0.37876 0.52497 0.44889 0.47896 -50.79 -0.042479 -0.013197 -0.15259 -0.20668 -0.21639 -0.15453 -0.080761 -0.12037 0.12165 0 -0.036031 0 0.00047667 0 -0.0024107 0 -7.671
5.1172 0.30576 0.31044 0.22105 0.28676 0.28068 0.34172 0.46877 0.40109 0.58141 0.46778 0.49265 -51.246 -0.047633 -0.014829 -0.15226 -0.2042 -0.2688 -0.15329 -0.082291 -0.12714 0.12473 0 -0.036159 0 -9.9313e-05 0 -0.0023226 0 -8.0852
5.1211 0.33762 0.33726 0.24087 0.31143 0.28657 0.30546 0.48153 0.39571 0.56302 0.43089 0.44957 -51.665 -0.05236 -0.019261 -0.15446 -0.19723 -0.28773 -0.1523 -0.087068 -0.13419 0.12686 0 -0.036855 0 -4.4988e-05 0 -0.0023274 0 -8.0212
5.125 0.36793 0.36674 0.29454 0.35855 0.33602 0.30869 0.42331 0.37173 0.46078 0.35335 0.3628 -52.035 -0.054435 -0.02415 -0.15819 -0.1903 -0.25025 -0.15279 -0.091124 -0.13666 0.12597 0 -0.038028 0 0.00035261 0 -0.0025764 0 -7.5533
5.1289 0.38702 0.38839 0.35286 0.41406 0.40764 0.35337 0.32625 0.3366 0.31806 0.27712 0.26911 -52.337 -0.052407 -0.026015 -0.1616 -0.18877 -0.16951 -0.15399 -0.090618 -0.13353 0.12271 0 -0.03907 0 0.00058224 0 -0.0029722 0 -6.9227
5.1328 0.39526 0.39604 0.38238 0.45768 0.45614 0.41097 0.25307 0.30207 0.20988 0.24692 0.21422 -52.564 -0.047388 -0.023259 -0.1633 -0.19471 -0.092147 -0.15355 -0.085463 -0.12835 0.11997 0 -0.039301 0 0.00035867 0 -0.0032731 0 -6.4724
5.1367 0.39923 0.39406 0.36926 0.47103 0.45233 0.44544 0.25154 0.28642 0.19392 0.28048 0.22729 -52.724 -0.042887 -0.017614 -0.16308 -0.20485 -0.068325 -0.14979 -0.079673 -0.12588 0.12034 0 -0.03855 0 -0.00018136 0 -0.0033303 0 -6.4945
5.1406 0.40439 0.39474 0.33275 0.449 0.40971 0.43932 0.32132 0.30517 0.2721 0.35717 0.30255 -52.836 -0.042169 -0.012667 -0.16166 -0.2127 -0.11582 -0.14368 -0.077937 -0.12794 0.12372 0 -0.03738 0 -0.00064734 0 -0.0032262 0 -7.0725
5.1445 0.41229 0.40799 0.31427 0.40687 0.37384 0.40521 0.42003 0.35736 0.39377 0.43454 0.40372 -52.913 -0.045334 -0.010895 -0.1599 -0.21345 -0.20644 -0.13876 -0.08147 -0.13218 0.12751 0 -0.036732 0 -0.00072383 0 -0.0031835 0 -8.0337
5.1484 0.42285 0.43194 0.34626 0.37461 0.38443 0.37577 0.4998 0.42247 0.49623 0.47929 0.48879 -52.946 -0.049069 -0.011928 -0.15821 -0.20775 -0.28635 -0.13881 -0.086958 -0.13477 0.12898 0 -0.037283 0 -0.00037425 0 -0.0033397 0 -9.0561
5.1523 0.43647 0.4535 0.42369 0.37815 0.44284 0.38021 0.5404 0.47453 0.54787 0.48786 0.53597 -52.918 -0.04963 -0.01346 -0.15641 -0.20116 -0.31513 -0.14474 -0.089525 -0.13415 0.12756 0 -0.038998 0 0.00019772 0 -0.0036144 0 -9.8524
5.1563 0.45177 0.45895 0.50304 0.42006 0.51126 0.42318 0.55226 0.50148 0.55974 0.48159 0.55069 -52.812 -0.04637 -0.013675 -0.15408 -0.19961 -0.29346 -0.15342 -0.086981 -0.13224 0.12501 0 -0.041209 0 0.00072957 0 -0.0037902 0 -10.293
5.1602 0.46214 0.44525 0.53308 0.47547 0.54194 0.48039 0.55305 0.51076 0.56145 0.48355 0.55065 -52.625 -0.042323 -0.012797 -0.15113 -0.20471 -0.25783 -0.15953 -0.081515 -0.13201 0.12341 0 -0.043119 0 0.001051 0 -0.0037171 0 -10.386
5.1641 0.45727 0.42188 0.49397 0.50834 0.51171 0.51409 0.54497 0.51498 0.56752 0.49803 0.54477 -52.371 -0.041164 -0.012457 -0.14821 -0.21282 -0.24741 -0.15927 -0.077471 -0.13416 0.12311 0 -0.044312 0 0.0011201 0 -0.0034329 0 -10.173
5.168 0.43114 0.40155 0.41232 0.49572 0.43601 0.49831 0.51491 0.51241 0.56507 0.50862 0.52566 -52.062 -0.043494 -0.013798 -0.14657 -0.21839 -0.27044 -0.15308 -0.077474 -0.13636 0.12275 0 -0.044888 0 0.00098169 0 -0.0030933 0 -9.6528
5.1719 0.38939 0.38878 0.33952 0.44095 0.35525 0.43617 0.45404 0.48423 0.52999 0.49343 0.4806 -51.697 -0.046203 -0.016263 -0.14738 -0.21849 -0.29747 -0.14533 -0.080479 -0.13582 0.12107 0 -0.045189 0 0.00072103 0 -0.0028002 0 -8.8175
5.1758 0.34788 0.37698 0.31189 0.36643 0.30628 0.35651 0.3736 0.414 0.45233 0.44282 0.40814 -51.269 -0.045682 -0.018153 -0.15065 -0.21454 -0.28668 -0.14103 -0.083282 -0.13255 0.11866 0 -0.045376 0 0.00043971 0 -0.0025104 0 -7.7415
5.1797 0.32146 0.35649 0.32667 0.29537 0.29989 0.2925 0.29969 0.31103 0.34614 0.36565 0.32342 -50.773 -0.041722 -0.018173 -0.15479 -0.21017 -0.22012 -0.14216 -0.08374 -0.12968 0.11769 0 -0.04526 0 0.00023213 0 -0.0021069 0 -6.6058
5.1836 0.31271 0.32521 0.35226 0.23979 0.3178 0.25907 0.25261 0.21268 0.23768 0.28268 0.24776 -50.219 -0.03813 -0.016423 -0.15725 -0.20781 -0.12108 -0.14645 -0.082524 -0.13043 0.1197 0 -0.044508 0 0.00014815 0 -0.0015476 0 -5.6168
5.1875 0.31091 0.29161 0.35988 0.20337 0.32873 0.24718 0.23242 0.15976 0.14776 0.21527 0.19441 -49.628 -0.039227 -0.014044 -0.15619 -0.20718 -0.038668 -0.14942 -0.081952 -0.13468 0.12386 0 -0.043052 0 0.00016676 0 -0.00094219 0 -4.8945
5.1914 0.30248 0.2675 0.3464 0.19037 0.31169 0.23848 0.22476 0.16613 0.086504 0.17818 0.16506 -49.015 -0.045521 -0.012157 -0.15196 -0.20674 -0.01242 -0.14798 -0.083341 -0.1386 0.12737 0 -0.041315 0 0.00021575 0 -0.00049772 0 -4.4499
5.1953 0.2832 0.25799 0.32953 0.20656 0.27057 0.22563 0.2197 0.21043 0.06238 0.17805 0.15925 -48.378 -0.052778 -0.011196 -0.14702 -0.20601 -0.045382 -0.14284 -0.085618 -0.13802 0.12786 0 -0.040006 0 0.00023364 0 -0.00040303 0 -4.2717
5.1992 0.26057 0.25813 0.32443 0.24886 0.22999 0.21861 0.2228 0.25734 0.089135 0.21354 0.18365 -47.699 -0.05552 -0.01106 -0.14431 -0.20595 -0.10616 -0.13778 -0.086494 -0.13249 0.12562 0 -0.03962 0 0.00022483 0 -0.00074707 0 -4.4118
5.2031 0.24508 0.25841 0.32699 0.29638 0.21487 0.23085 0.24679 0.28711 0.17645 0.27429 0.2476 -46.962 -0.051742 -0.011526 -0.14505 -0.20718 -0.15604 -0.13675 -0.084877 -0.12594 0.12325 0 -0.040058 0 0.00025698 0 -0.0014911 0 -4.9395
5.207 0.2393 0.25281 0.31939 0.31769 0.22906 0.25944 0.2928 0.30484 0.30933 0.3405 0.34574 -46.172 -0.044497 -0.012326 -0.14801 -0.20823 -0.1773 -0.14106 -0.082069 -0.12349 0.12316 0 -0.040711 0 0.00039738 0 -0.0024506 0 -5.7754
5.2109 0.23598 0.24158 0.28965 0.29312 0.25077 0.28082 0.34131 0.32255 0.43852 0.38688 0.445 -45.346 -0.039052 -0.012966 -0.15066 -0.20628 -0.17985 -0.14864 -0.080579 -0.12706 0.12516 0 -0.040978 0 0.00063796 0 -0.0032817 0 -6.5768
5.2148 0.22611 0.22746 0.24388 0.23291 0.25052 0.2689 0.3632 0.33529 0.499 0.39146 0.49365 -44.502 -0.038429 -0.012863 -0.15132 -0.19995 -0.18317 -0.15584 -0.08176 -0.13392 0.12659 0 -0.040775 0 0.00087 0 -0.0035453 0 -6.8461
5.2188 0.20815 0.21112 0.20025 0.17195 0.21789 0.22006 0.34108 0.31905 0.4493 0.3452 0.45203 -43.638 -0.04144 -0.011979 -0.1504 -0.19137 -0.1921 -0.15985 -0.084578 -0.13906 0.12502 0 -0.040542 0 0.00093278 0 -0.002912 0 -6.2445
5.2227 0.18891 0.1915 0.17298 0.14255 0.173 0.16031 0.28144 0.25478 0.30249 0.25679 0.32355 -42.737 -0.044649 -0.011262 -0.14967 -0.18506 -0.18943 -0.16016 -0.086611 -0.13918 0.12083 0 -0.040702 0 0.00070812 0 -0.001424 0 -4.8743
5.2266 0.1756 0.16988 0.16368 0.14854 0.15024 0.12545 0.20793 0.15467 0.12227 0.15006 0.1598 -41.788 -0.045906 -0.012114 -0.1505 -0.18417 -0.15249 -0.15814 -0.086242 -0.13474 0.11726 0 -0.041052 0 0.00020215 0 0.00039903 0 -3.273
5.2305 0.16797 0.15184 0.16605 0.16454 0.16629 0.13059 0.14401 0.061869 -0.015371 0.055563 0.031953 -40.797 -0.045941 -0.015019 -0.15265 -0.18776 -0.078644 -0.15572 -0.083948 -0.12878 0.11758 0 -0.040691 0 -0.00043673 0 0.0017753 0 -2.0825
5.2344 0.15889 0.14294 0.17459 0.1612 0.20149 0.15714 0.10151 0.020412 -0.067072 -0.00053874 -0.013078 -39.788 -0.046784 -0.018619 -0.15469 -0.19148 0.0041885 -0.15412 -0.081604 -0.12418 0.12204 0 -0.038677 0 -0.00097849 0 0.0021153 0 -1.6378
5.2383 0.14238 0.14199 0.18531 0.13245 0.21428 0.1698 0.082318 0.041379 -0.04093 -0.0066355 0.020219 -38.78 -0.049084 -0.020408 -0.15554 -0.1915 0.053491 -0.15355 -0.08066 -0.12204 0.12739 0 -0.034921 0 -0.0012213 0 0.0014004 0 -1.7967
5.2422 0.12053 0.13958 0.18946 0.098972 0.17831 0.14835 0.085727 0.095979 0.020905 0.028806 0.084942 -37.77 -0.051265 -0.018776 -0.15532 -0.18768 0.043341 -0.15358 -0.081012 -0.1221 0.12958 0 -0.030507 0 -0.0010912 0 0.00018662 0 -2.1293
5.2461 0.10156 0.12511 0.17262 0.085435 0.10914 0.10446 0.10998 0.14082 0.077314 0.080208 0.1287 -36.739 -0.051261 -0.014667 -0.15498 -0.18325 -0.014594 -0.15361 -0.081531 -0.12383 0.12719 0 -0.027084 0 -0.0006761 0 -0.00077574 0 -2.2823
5.25 0.091299 0.096742 0.12625 0.09462 0.054087 0.06851 0.14637 0.15099 0.11161 0.1175 0.12928 -35.667 -0.048833 -0.011149 -0.15503 -0.18135 -0.078246 -0.15314 -0.081505 -0.1268 0.12261 0 -0.025744 0 -0.0001727 0 -0.0010116 0 -2.2025
5.2539 0.086827 0.064418 0.06175 0.10434 0.051645 0.059551 0.1758 0.1315 0.12865 0.12312 0.10279 -34.559 -0.045935 -0.011034 -0.15495 -0.18186 -0.10574 -0.15193 -0.081387 -0.13003 0.1199 0 -0.026291 0 0.00021869 0 -0.00052907 0 -2.0583
5.2578 0.079257 0.042196 0.0090044 0.089822 0.096257 0.067741 0.17696 0.10132 0.13572 0.10251 0.081387 -33.439 -0.044786 -0.014506 -0.15388 -0.18168 -0.085344 -0.15013 -0.082096 -0.13187 0.1214 0 -0.027515 0 0.00038911 0 0.00033599 0 -1.9825
5.2617 0.062704 0.036316 -0.0057342 0.048952 0.14128 0.065737 0.14181 0.070517 0.12917 0.078917 0.082365 -32.333 -0.045709 -0.018888 -0.1518 -0.17798 -0.041053 -0.14828 -0.083667 -0.13107 0.12597 0 -0.028201 0 0.0003523 0 0.0012335 0 -1.9075
5.2656 0.040386 0.040005 0.015746 0.0052603 0.1389 0.03706 0.083746 0.034748 0.099079 0.07422 0.094846 -31.246 -0.04699 -0.020779 -0.14986 -0.17108 -0.010123 -0.1471 -0.084795 -0.12829 0.13031 0 -0.028009 0 0.00020596 0 0.001985 0 -1.6424
5.2695 0.021633 0.039852 0.042247 -0.013903 0.081749 -0.0067541 0.028312 -0.010506 0.044383 0.089946 0.093312 -30.161 -0.046808 -0.018728 -0.14951 -0.16418 -0.0115 -0.14691 -0.083929 -0.1261 0.13184 0 -0.027487 0 5.9614e-05 0 0.0025446 0 -1.0933
5.2734 0.012909 0.027763 0.040314 -0.00226 0.0087717 -0.036842 -0.0066566 -0.055529 -0.019122 0.10448 0.062979 -29.054 -0.045154 -0.014164 -0.15123 -0.16015 -0.031216 -0.14733 -0.080948 -0.12699 0.13055 0 -0.027302 0 -2.3459e-05 0 0.0028795 0 -0.39116
5.2773 0.011829 0.0074514 0.0059612 0.021226 -0.029478 -0.034571 -0.023293 -0.080389 -0.067515 0.090478 0.012976 -27.919 -0.043758 -0.0099856 -0.15412 -0.15869 -0.036216 -0.14742 -0.077728 -0.13092 0.12833 0 -0.027471 0 -4.4079e-05 0 0.0029548 0 0.2029
5.2813 0.010013 -0.0099031 -0.030785 0.031341 -0.014302 -0.0088672 -0.036697 -0.074125 -0.086402 0.038897 -0.033745 -26.769 -0.044173 -0.0082573 -0.15673 -0.15667 -0.0044079 -0.14643 -0.076822 -0.13487 0.12696 0 -0.027315 0 -4.6935e-05 0 0.0028316 0 0.51708
5.2852 0.0016974 -0.015831 -0.035286 0.018878 0.02789 0.013036 -0.055977 -0.047736 -0.080728 -0.030638 -0.062174 -25.626 -0.046071 -0.0089977 -0.15818 -0.15108 0.054499 -0.14442 -0.079262 -0.13521 0.12668 0 -0.026145 0 -7.9111e-05 0 0.0027107 0 0.59423
5.2891 -0.010397 -0.010763 -0.0038246 -0.0048225 0.052746 0.011527 -0.072796 -0.025314 -0.067454 -0.082803 -0.076333 -24.502 -0.047502 -0.010786 -0.15847 -0.14186 0.10478 -0.1423 -0.083465 -0.13075 0.12664 0 -0.023994 0 -0.00014825 0 0.0027992 0 0.6044
5.293 -0.017465 -0.0014125 0.030989 -0.022437 0.03885 -0.0082825 -0.069404 -0.021281 -0.058215 -0.092342 -0.088657 -23.391 -0.046778 -0.012192 -0.15789 -0.13181 0.11233 -0.14124 -0.08633 -0.12388 0.12618 0 -0.021677 0 -0.00020425 0 0.0030908 0 0.64106
5.2969 -0.012724 0.0064635 0.032315 -0.026867 0.0047311 -0.023891 -0.038099 -0.027281 -0.048359 -0.061126 -0.099299 -22.279 -0.044035 -0.012613 -0.15637 -0.1241 0.071374 -0.14179 -0.085714 -0.11867 0.12562 0 -0.020135 0 -0.00016584 0 0.0033021 0 0.61101
5.3008 0.0023686 0.012003 -0.0025931 -0.022789 -0.01172 -0.01837 0.0081283 -0.022719 -0.022596 -0.013023 -0.088661 -21.156 -0.040935 -0.012116 -0.15362 -0.11983 0.0086398 -0.14353 -0.082164 -0.11766 0.12565 0 -0.019683 0 1.0885e-05 0 0.0030893 0 0.33137
5.3047 0.019053 0.016774 -0.03758 -0.015309 0.0097258 0.0042009 0.045446 0.0020551 0.028041 0.027 -0.034496 -20.019 -0.038968 -0.011004 -0.15003 -0.11789 -0.037871 -0.14536 -0.078378 -0.12024 0.12638 0 -0.019837 0 0.00026711 0 0.0023853 0 -0.25908
5.3086 0.027894 0.02022 -0.033426 -0.0017498 0.05277 0.024808 0.060285 0.034512 0.093555 0.049977 0.06031 -18.873 -0.038183 -0.0098466 -0.14703 -0.11682 -0.047679 -0.14625 -0.076889 -0.12382 0.12713 0 -0.019858 0 0.00044582 0 0.0015344 0 -0.98087
5.3125 0.025195 0.019183 0.010699 0.022572 0.079758 0.028999 0.060376 0.052614 0.14814 0.062136 0.1571 -17.721 -0.03758 -0.009718 -0.14627 -0.11638 -0.030695 -0.14588 -0.07803 -0.12628 0.12721 0 -0.019437 0 0.00039404 0 0.0010595 0 -1.5072
5.3164 0.014574 0.012317 0.053359 0.051766 0.065279 0.019393 0.064025 0.047698 0.16658 0.07026 0.20293 -16.563 -0.036553 -0.011817 -0.14832 -0.11728 -0.014475 -0.14477 -0.079983 -0.12741 0.12669 0 -0.018899 0 0.00010226 0 0.0012388 0 -1.5918
5.3203 0.003715 0.0039165 0.051275 0.067099 0.01761 0.0098507 0.07802 0.032705 0.14008 0.070208 0.16941 -15.406 -0.035743 -0.01631 -0.15198 -0.11958 -0.017654 -0.14399 -0.080758 -0.12816 0.12616 0 -0.018781 0 -0.00024039 0 0.0018739 0 -1.2342
5.3242 -0.00045338 0.0017674 0.0049748 0.051888 -0.029387 0.0095742 0.086925 0.026585 0.079612 0.050996 0.075665 -14.254 -0.036348 -0.021453 -0.15517 -0.1219 -0.032638 -0.14457 -0.080162 -0.12901 0.12573 0 -0.019224 0 -0.00035515 0 0.0024677 0 -0.64902
5.3281 0.0048272 0.010122 -0.037438 0.010414 -0.044456 0.014893 0.066185 0.031792 0.006197 0.0099233 -0.025977 -13.113 -0.038712 -0.024314 -0.1566 -0.12233 -0.0326 -0.14683 -0.079844 -0.12941 0.12465 0 -0.019779 0 -9.277e-05 0 0.0026553 0 -0.087618
5.332 0.017096 0.024745 -0.025421 -0.029787 -0.0222 0.016722 0.0080982 0.030215 -0.061366 -0.03764 -0.089825 -11.979 -0.041755 -0.022975 -0.15653 -0.12025 0.0028661 -0.15006 -0.081359 -0.12862 0.12218 0 -0.019801 0 0.00040708 0 0.0024888 0 0.31934
5.3359 0.029807 0.035559 0.042598 -0.038264 0.016252 0.013939 -0.063974 0.0038511 -0.11097 -0.065349 -0.10662 -10.841 -0.043916 -0.018404 -0.15618 -0.11702 0.06525 -0.15273 -0.084196 -0.12688 0.11902 0 -0.019038 0 0.00076695 0 0.0023222 0 0.57077
5.3398 0.035391 0.034932 0.11306 -0.0076723 0.042135 0.016459 -0.10812 -0.04059 -0.13318 -0.054811 -0.097546 -9.6862 -0.044609 -0.014009 -0.15622 -0.11479 0.11781 -0.15329 -0.085827 -0.1254 0.11738 0 -0.017894 0 0.00062406 0 0.0024236 0 0.68267
5.3438 0.029483 0.02384 0.12504 0.038895 0.03994 0.033422 -0.094033 -0.070296 -0.11736 -0.0096314 -0.081363 -8.514 -0.044673 -0.012877 -0.15609 -0.11454 0.1209 -0.15127 -0.083966 -0.12514 0.11934 0 -0.017138 0 -9.7517e-05 0 0.0027007 0 0.59528
5.3477 0.014092 0.010165 0.067451 0.067003 0.0149 0.058939 -0.025752 -0.05314 -0.056403 0.04757 -0.050522 -7.3349 -0.045337 -0.015036 -0.15478 -0.1154 0.062995 -0.14773 -0.079014 -0.1258 0.12454 0 -0.017321 0 -0.0011072 0 0.0028049 0 0.21098
5.3516 -0.0030729 0.0011475 -0.009858 0.059255 -0.014977 0.072065 0.061116 0.011259 0.04141 0.091512 0.017029 -6.1631 -0.046813 -0.017392 -0.15221 -0.11561 -0.027252 -0.14477 -0.074286 -0.12633 0.12977 0 -0.018366 0 -0.0019275 0 0.0025065 0 -0.46401
5.3555 -0.013621 -0.002415 -0.042548 0.027358 -0.032957 0.053897 0.1239 0.086081 0.14506 0.10902 0.12079 -5.0054 -0.048002 -0.016631 -0.14969 -0.11427 -0.098436 -0.14408 -0.07355 -0.12618 0.13126 0 -0.019635 0 -0.0021995 0 0.0019643 0 -1.2149
5.3594 -0.014513 -0.0049905 -0.011658 -0.0017334 -0.033094 0.006674 0.13823 0.12389 0.20911 0.10086 0.21536 -3.8582 -0.047642 -0.012492 -0.14893 -0.11176 -0.11109 -0.14578 -0.077897 -0.12603 0.12799 0 -0.020369 0 -0.001893 0 0.0016206 0 -1.6735
5.3633 -0.010089 -0.010318 0.040563 -0.010816 -0.021007 -0.044015 0.10617 0.10184 0.19714 0.073092 0.2329 -2.7132 -0.045702 -0.0082587 -0.15045 -0.10894 -0.063625 -0.14828 -0.084715 -0.12691 0.12292 0 -0.020184 0 -0.0012884 0 0.0018126 0 -1.524
5.3672 -0.0080804 -0.017463 0.053394 -0.0050419 -0.0084615 -0.067924 0.0462 0.035003 0.10588 0.029653 0.13799 -1.5662 -0.043574 -0.0078177 -0.15305 -0.10597 0.009699 -0.14953 -0.08971 -0.1287 0.12075 0 -0.019289 0 -0.00077078 0 0.0024696 0 -0.71609
5.3711 -0.013027 -0.022972 0.0067798 -0.0026473 -0.0064573 -0.054261 -0.021469 -0.040669 -0.028399 -0.026042 -0.033178 -0.41817 -0.042841 -0.011967 -0.15475 -0.10227 0.066184 -0.14849 -0.090201 -0.12981 0.1239 0 -0.018307 0 -0.00059176 0 0.0031771 0 0.47539
5.375 -0.023135 -0.026221 -0.060456 -0.015773 -0.020158 -0.020249 -0.081863 -0.096775 -0.14814 -0.084374 -0.18926 0.72817 -0.043845 -0.017511 -0.15437 -0.097451 0.085299 -0.14572 -0.086874 -0.12858 0.13025 0 -0.017827 0 -0.00074281 0 0.0035406 0 1.5967
5.3789 -0.033408 -0.03156 -0.089875 -0.040714 -0.046987 0.0030705 -0.12371 -0.12616 -0.20663 -0.12823 -0.24792 1.8734 -0.045464 -0.020112 -0.1523 -0.092105 0.078742 -0.1427 -0.082649 -0.12509 0.13472 0 -0.017979 0 -0.00098884 0 0.0035035 0 2.2683
5.3828 -0.04166 -0.04449 -0.060837 -0.064744 -0.078127 -0.0048894 -0.13798 -0.13474 -0.19262 -0.14191 -0.19581 3.0201 -0.046285 -0.018255 -0.14998 -0.087306 0.073782 -0.14053 -0.080007 -0.12147 0.13358 0 -0.018329 0 -0.0010244 0 0.0033277 0 2.3761
5.3867 -0.051137 -0.065769 -0.010248 -0.079479 -0.10283 -0.040481 -0.12208 -0.1267 -0.13164 -0.12334 -0.093545 4.1672 -0.045963 -0.014539 -0.14876 -0.083505 0.085849 -0.13931 -0.079346 -0.1202 0.12765 0 -0.018225 0 -0.00067079 0 0.0032791 0 2.0852
5.3906 -0.066902 -0.089821 0.003273 -0.086474 -0.11382 -0.082613 -0.085981 -0.10163 -0.065309 -0.08783 -0.02261 5.3069 -0.045444 -0.01305 -0.14921 -0.080091 0.10466 -0.13857 -0.079637 -0.12197 0.12166 0 -0.017373 0 -1.4713e-05 0 0.00334 0 1.6944
5.3945 -0.089717 -0.10938 -0.045067 -0.091737 -0.1111 -0.11199 -0.051178 -0.06467 -0.025297 -0.058811 -0.021395 6.4292 -0.045884 -0.015348 -0.15118 -0.076242 0.10568 -0.13811 -0.080251 -0.1252 0.12022 0 -0.016214 0 0.00060357 0 0.0032381 0 1.4543
5.3984 -0.11399 -0.12183 -0.12417 -0.098326 -0.10233 -0.12535 -0.039626 -0.033828 -0.020078 -0.052995 -0.064979 7.5276 -0.047407 -0.018987 -0.15401 -0.072047 0.076222 -0.13823 -0.081731 -0.12765 0.12405 0 -0.015697 0 0.00078686 0 0.002767 0 1.47
5.4023 -0.13237 -0.13089 -0.17751 -0.10617 -0.099008 -0.13376 -0.060159 -0.031484 -0.040197 -0.072053 -0.10101 8.6027 -0.048911 -0.019988 -0.15664 -0.068358 0.031975 -0.13916 -0.084649 -0.1284 0.12948 0 -0.0165 0 0.00036927 0 0.0020822 0 1.7245
5.4063 -0.14262 -0.14231 -0.17483 -0.11745 -0.1103 -0.14916 -0.10365 -0.065984 -0.072902 -0.10618 -0.10327 9.6568 -0.049069 -0.016848 -0.15768 -0.065192 0.0080452 -0.14029 -0.087988 -0.12819 0.13159 0 -0.018279 0 -0.00040882 0 0.0016645 0 2.158
5.4102 -0.14994 -0.1582 -0.13642 -0.13815 -0.1372 -0.17247 -0.1511 -0.12246 -0.11194 -0.14393 -0.092141 10.688 -0.047543 -0.012143 -0.15613 -0.060351 0.030777 -0.14041 -0.089195 -0.128 0.12811 0 -0.019622 0 -0.001015 0 0.001945 0 2.7162
5.4141 -0.16206 -0.17565 -0.11036 -0.17129 -0.1708 -0.19347 -0.18754 -0.17419 -0.15607 -0.1788 -0.10693 11.691 -0.045271 -0.010134 -0.15247 -0.05021 0.09448 -0.13858 -0.086396 -0.12761 0.12107 0 -0.01893 0 -0.00099544 0 0.0029061 0 3.3392
5.418 -0.18182 -0.1906 -0.12826 -0.20922 -0.19682 -0.20113 -0.21044 -0.20465 -0.20181 -0.20856 -0.16205 12.664 -0.04369 -0.012721 -0.14899 -0.032594 0.16394 -0.13507 -0.080707 -0.12595 0.11502 0 -0.015623 0 -0.00032767 0 0.0040221 0 3.9359
5.4219 -0.20453 -0.20227 -0.18127 -0.23596 -0.20509 -0.19444 -0.22697 -0.2186 -0.24073 -0.23187 -0.23178 13.611 -0.043695 -0.017665 -0.14848 -0.0093377 0.20179 -0.13103 -0.076041 -0.1228 0.11361 0 -0.010726 0 0.00055546 0 0.0046232 0 4.4062
5.4258 -0.2226 -0.21344 -0.23449 -0.24048 -0.19829 -0.18447 -0.24492 -0.23205 -0.2651 -0.24795 -0.27683 14.546 -0.045215 -0.020767 -0.15193 0.014114 0.19797 -0.12733 -0.07602 -0.11982 0.11731 0 -0.0062493 0 0.0011277 0 0.0044075 0 4.7088
5.4297 -0.23284 -0.22676 -0.26019 -0.22856 -0.19203 -0.18653 -0.2661 -0.25252 -0.2758 -0.25914 -0.2833 15.473 -0.047582 -0.019816 -0.15723 0.032232 0.17607 -0.12374 -0.080586 -0.11937 0.12355 0 -0.003801 0 0.0012206 0 0.0036884 0 4.909
5.4336 -0.23923 -0.24159 -0.25736 -0.21952 -0.20395 -0.20884 -0.28689 -0.27117 -0.28272 -0.27137 -0.27362 16.381 -0.050083 -0.016452 -0.16041 0.043228 0.17099 -0.11943 -0.085613 -0.122 0.12868 0 -0.0035006 0 0.0011526 0 0.0031722 0 5.1361
5.4375 -0.2487 -0.25501 -0.24406 -0.22895 -0.23845 -0.24642 -0.30285 -0.27475 -0.29535 -0.28899 -0.27983 17.246 -0.052147 -0.014261 -0.1589 0.049853 0.19739 -0.11441 -0.086286 -0.12533 0.13024 0 -0.0040848 0 0.0013943 0 0.0034329 0 5.4653
5.4414 -0.26431 -0.26563 -0.2372 -0.25384 -0.28024 -0.28418 -0.31177 -0.26336 -0.31198 -0.30852 -0.30793 18.048 -0.053216 -0.015133 -0.15386 0.056431 0.23646 -0.11042 -0.081434 -0.1259 0.12814 0 -0.0040749 0 0.0020696 0 0.0044883 0 5.8289
5.4453 -0.28259 -0.27566 -0.24209 -0.27575 -0.30482 -0.30669 -0.31305 -0.25345 -0.31882 -0.31908 -0.33106 18.786 -0.052734 -0.017553 -0.14953 0.064868 0.2529 -0.10982 -0.074804 -0.12249 0.12438 0 -0.0029916 0 0.0027755 0 0.0057933 0 6.0522
5.4492 -0.29724 -0.28843 -0.2576 -0.27987 -0.2997 -0.30804 -0.30634 -0.26152 -0.30196 -0.31163 -0.31829 19.478 -0.050529 -0.018423 -0.14962 0.07328 0.2272 -0.11338 -0.0719 -0.1177 0.12181 0 -0.0015877 0 0.0029286 0 0.0066358 0 6.0076
5.4531 -0.30522 -0.30413 -0.28399 -0.2711 -0.27813 -0.29521 -0.29267 -0.28576 -0.26248 -0.2894 -0.26951 20.148 -0.047218 -0.016423 -0.15407 0.078481 0.17486 -0.11875 -0.075059 -0.11585 0.12241 0 -0.00096415 0 0.0023396 0 0.0066221 0 5.7574
5.457 -0.30908 -0.31856 -0.3209 -0.2701 -0.27086 -0.28297 -0.27747 -0.30645 -0.22077 -0.26868 -0.22059 20.806 -0.044104 -0.013426 -0.15901 0.079906 0.13549 -0.12152 -0.081229 -0.11892 0.12599 0 -0.0014158 0 0.0014674 0 0.005901 0 5.5464
5.4609 -0.31376 -0.32665 -0.35905 -0.29236 -0.29974 -0.28395 -0.27084 -0.3066 -0.20461 -0.26726 -0.21325 21.439 -0.04242 -0.012549 -0.16013 0.081195 0.14107 -0.11827 -0.084578 -0.12423 0.13014 0 -0.0020541 0 0.0010827 0 0.0049985 0 5.6307
5.4648 -0.32143 -0.32741 -0.38041 -0.33117 -0.35555 -0.30047 -0.28272 -0.29212 -0.22989 -0.29014 -0.25908 22.019 -0.042518 -0.014873 -0.15649 0.087842 0.1906 -0.10924 -0.081688 -0.12647 0.13165 0 -0.0015171 0 0.0016234 0 0.0044348 0 6.0792
5.4688 -0.32969 -0.32498 -0.37239 -0.36208 -0.40145 -0.32378 -0.3155 -0.28956 -0.28979 -0.32576 -0.33217 22.524 -0.043692 -0.018211 -0.15126 0.10287 0.25263 -0.098324 -0.074684 -0.12232 0.1289 0 0.00089297 0 0.002832 0 0.0044199 0 6.7195
5.4727 -0.33431 -0.32463 -0.34305 -0.36515 -0.40226 -0.34093 -0.36048 -0.32134 -0.36063 -0.35646 -0.39483 22.948 -0.04484 -0.019218 -0.14884 0.12427 0.29228 -0.09033 -0.069463 -0.11361 0.12332 0 0.004633 0 0.0040048 0 0.0048151 0 7.2766
5.4766 -0.3334 -0.32773 -0.31848 -0.34333 -0.3555 -0.34404 -0.40177 -0.38164 -0.4183 -0.37301 -0.42896 23.303 -0.045346 -0.016753 -0.15107 0.14627 0.29864 -0.087701 -0.07061 -0.10594 0.11858 0 0.0083403 0 0.0046053 0 0.0053191 0 7.5786
5.4805 -0.32886 -0.33102 -0.32043 -0.31871 -0.29616 -0.33508 -0.42499 -0.43676 -0.45059 -0.37943 -0.44229 23.609 -0.045407 -0.013136 -0.15593 0.16327 0.28881 -0.089275 -0.077488 -0.10412 0.1179 0 0.010811 0 0.0046586 0 0.0056881 0 7.6465
5.4844 -0.32417 -0.33069 -0.34478 -0.31095 -0.26921 -0.32308 -0.42413 -0.45066 -0.45654 -0.38429 -0.44735 23.887 -0.045585 -0.012059 -0.1596 0.17307 0.28693 -0.091816 -0.084894 -0.10835 0.1214 0 0.011699 0 0.0045825 0 0.0058348 0 7.5991
5.4883 -0.32146 -0.3268 -0.36397 -0.31948 -0.29299 -0.31658 -0.40219 -0.41275 -0.4373 -0.38843 -0.43972 24.147 -0.046114 -0.01518 -0.15982 0.17724 0.29874 -0.092733 -0.087548 -0.11449 0.12598 0 0.011466 0 0.0046809 0 0.005789 0 7.4874
5.4922 -0.32043 -0.32309 -0.35391 -0.32657 -0.34498 -0.31761 -0.36691 -0.34408 -0.39131 -0.38301 -0.40146 24.382 -0.046681 -0.020659 -0.15738 0.17897 0.30562 -0.091655 -0.084392 -0.11783 0.12789 0 0.010812 0 0.004849 0 0.0056151 0 7.2346
5.4961 -0.31956 -0.32233 -0.31973 -0.31703 -0.38206 -0.32123 -0.32663 -0.27899 -0.32058 -0.36038 -0.32679 24.578 -0.046862 -0.024913 -0.15475 0.18062 0.28361 -0.089908 -0.079066 -0.11681 0.12592 0 0.010176 0 0.0047879 0 0.0053714 0 6.7498
5.5 -0.31718 -0.32219 -0.29301 -0.29354 -0.37609 -0.32019 -0.28935 -0.24138 -0.24113 -0.32636 -0.24124 24.714 -0.046688 -0.025736 -0.15369 0.18278 0.22962 -0.088819 -0.076446 -0.1136 0.12223 0 0.0096765 0 0.0044655 0 0.0051139 0 6.0946
5.5039 -0.31143 -0.31627 -0.30057 -0.27235 -0.33348 -0.31 -0.26334 -0.2352 -0.1834 -0.29975 -0.1898 24.779 -0.046688 -0.023801 -0.15426 0.18501 0.17003 -0.088577 -0.0785 -0.11144 0.12019 0 0.0093401 0 0.0042808 0 0.004897 0 5.514
5.5078 -0.29969 -0.29959 -0.33464 -0.26503 -0.28354 -0.29099 -0.2553 -0.25159 -0.17598 -0.2974 -0.20126 24.777 -0.047325 -0.021379 -0.15568 0.18677 0.14238 -0.088428 -0.083028 -0.11185 0.12121 0 0.0092705 0 0.0046926 0 0.0047478 0 5.2668
5.5117 -0.27958 -0.27302 -0.3552 -0.26598 -0.2499 -0.26684 -0.26521 -0.27911 -0.22299 -0.31803 -0.26147 24.73 -0.048421 -0.019888 -0.15765 0.18787 0.16489 -0.087637 -0.086019 -0.11396 0.12355 0 0.009562 0 0.0056665 0 0.0046466 0 5.3911
5.5156 -0.25118 -0.24253 -0.32551 -0.25856 -0.23265 -0.24181 -0.28212 -0.30544 -0.29469 -0.34049 -0.32198 24.662 -0.0492 -0.018831 -0.16038 0.18817 0.21966 -0.0861 -0.085213 -0.11608 0.12431 0 0.01013 0 0.0065399 0 0.0045473 0 5.6263
5.5195 -0.21832 -0.21408 -0.24807 -0.23266 -0.21558 -0.21881 -0.28672 -0.31403 -0.34274 -0.33909 -0.3376 24.584 -0.048982 -0.016989 -0.16339 0.18755 0.26434 -0.084219 -0.08172 -0.11733 0.12259 0 0.010711 0 0.0065318 0 0.0044236 0 5.5811
5.5234 -0.18695 -0.1896 -0.16622 -0.19479 -0.18721 -0.19841 -0.26172 -0.28757 -0.33127 -0.3027 -0.299 24.485 -0.047831 -0.014313 -0.16495 0.18609 0.26316 -0.082488 -0.078554 -0.11775 0.12063 0 0.01107 0 0.0054667 0 0.0042832 0 5.0212
5.5273 -0.16166 -0.16763 -0.12768 -0.16042 -0.15274 -0.17877 -0.20397 -0.22138 -0.26019 -0.24117 -0.23247 24.346 -0.046476 -0.012359 -0.16321 0.18437 0.2123 -0.081363 -0.077769 -0.11728 0.12169 0 0.011188 0 0.0040153 0 0.0041268 0 4.0358
5.5313 -0.14341 -0.14726 -0.14301 -0.13778 -0.1263 -0.15669 -0.12898 -0.13403 -0.16251 -0.17501 -0.17036 24.157 -0.045546 -0.012755 -0.15824 0.18315 0.1401 -0.081348 -0.07885 -0.11535 0.12662 0 0.011217 0 0.0031722 0 0.0039065 0 2.952
5.5352 -0.13055 -0.13048 -0.17723 -0.12102 -0.1146 -0.13057 -0.063245 -0.060233 -0.078697 -0.11959 -0.12307 23.93 -0.044892 -0.015357 -0.15258 0.18271 0.08346 -0.082843 -0.079617 -0.11186 0.13249 0 0.011256 0 0.0034133 0 0.0035602 0 2.0878
5.5391 -0.12182 -0.12036 -0.18235 -0.10027 -0.1109 -0.10375 -0.028705 -0.026987 -0.029785 -0.078283 -0.078733 23.692 -0.043759 -0.018032 -0.14945 0.18269 0.060749 -0.085625 -0.078527 -0.10826 0.13478 0 0.011196 0 0.0043016 0 0.0031176 0 1.5614
5.543 -0.11765 -0.11729 -0.14077 -0.077091 -0.10475 -0.085219 -0.030288 -0.033225 -0.01063 -0.048499 -0.027358 23.463 -0.04173 -0.018344 -0.14992 0.18257 0.062744 -0.088582 -0.076169 -0.10712 0.13127 0 0.010822 0 0.004905 0 0.0027643 0 1.3027
5.5469 -0.11856 -0.11774 -0.08019 -0.06738 -0.095068 -0.084853 -0.055191 -0.053409 -0.0057759 -0.031166 0.018299 23.241 -0.039532 -0.015526 -0.15194 0.18249 0.066679 -0.090289 -0.074656 -0.10994 0.12407 0 0.010066 0 0.0046371 0 0.0027446 0 1.2103
5.5508 -0.12246 -0.11725 -0.04768 -0.086718 -0.090501 -0.10531 -0.083806 -0.06333 -0.010191 -0.032219 0.028596 23.004 -0.038765 -0.010974 -0.15243 0.18321 0.05927 -0.090209 -0.075587 -0.11532 0.11795 0 0.0091507 0 0.0037511 0 0.0031317 0 1.2754
5.5547 -0.12472 -0.11439 -0.067738 -0.132 -0.096697 -0.13673 -0.10341 -0.063571 -0.034153 -0.054821 -0.015199 22.732 -0.0406 -0.0070333 -0.15033 0.18516 0.048423 -0.089373 -0.078487 -0.11944 0.11644 0 0.008445 0 0.0030577 0 0.0036639 0 1.5545
5.5586 -0.1216 -0.11139 -0.12207 -0.17842 -0.10613 -0.16023 -0.11425 -0.076748 -0.088019 -0.091849 -0.098693 22.42 -0.044556 -0.005406 -0.14771 0.1875 0.054357 -0.089608 -0.081108 -0.11906 0.11927 0 0.0081816 0 0.0031672 0 0.003848 0 2.039
5.5625 -0.11385 -0.11074 -0.16708 -0.1966 -0.1042 -0.15927 -0.12441 -0.12014 -0.16278 -0.128 -0.18041 22.085 -0.048521 -0.0065094 -0.14767 0.18821 0.08889 -0.091784 -0.081321 -0.11421 0.12313 0 0.0082921 0 0.0039663 0 0.0033188 0 2.5803
5.5664 -0.10635 -0.11167 -0.17092 -0.17494 -0.086701 -0.13123 -0.13913 -0.18098 -0.22707 -0.15036 -0.22171 21.744 -0.050205 -0.00985 -0.15111 0.18566 0.14134 -0.094678 -0.078961 -0.10824 0.1248 0 0.0085088 0 0.0047739 0 0.0021814 0 2.959
5.5703 -0.10359 -0.11053 -0.13685 -0.12773 -0.069108 -0.089864 -0.15433 -0.22081 -0.24617 -0.15694 -0.21377 21.406 -0.048847 -0.014505 -0.15555 0.18021 0.18344 -0.095759 -0.076072 -0.10492 0.12366 0 0.0086089 0 0.0049682 0 0.0010193 0 3.0393
5.5742 -0.10508 -0.10487 -0.09519 -0.082512 -0.074243 -0.056178 -0.15963 -0.20734 -0.20781 -0.15467 -0.17847 21.06 -0.045727 -0.019145 -0.1575 0.17448 0.18946 -0.093408 -0.075325 -0.10549 0.12157 0 0.0085646 0 0.0044779 0 0.00050399 0 2.8566
5.5781 -0.10569 -0.09659 -0.074899 -0.059361 -0.10804 -0.044637 -0.14766 -0.14442 -0.1323 -0.1495 -0.14475 20.689 -0.043002 -0.022061 -0.15576 0.17168 0.15534 -0.088589 -0.077889 -0.10817 0.12065 0 0.0084883 0 0.0037288 0 0.00089705 0 2.5561
5.582 -0.1007 -0.090391 -0.081427 -0.059716 -0.14798 -0.055042 -0.12099 -0.071134 -0.058067 -0.13925 -0.12389 20.288 -0.04191 -0.021879 -0.15258 0.17334 0.10165 -0.084263 -0.082454 -0.11048 0.12145 0 0.0084839 0 0.003186 0 0.0018584 0 2.2501
5.5859 -0.090651 -0.088769 -0.097777 -0.071481 -0.15906 -0.075351 -0.090504 -0.029888 -0.014699 -0.11691 -0.10544 19.865 -0.041927 -0.018734 -0.1513 0.17828 0.05812 -0.082932 -0.08618 -0.11177 0.12296 0 0.0085748 0 0.0029737 0 0.0027326 0 1.9373
5.5898 -0.081004 -0.089 -0.10341 -0.081832 -0.1251 -0.091661 -0.067039 -0.032788 -0.0058124 -0.080734 -0.074553 19.434 -0.041595 -0.014657 -0.15299 0.1837 0.042555 -0.084517 -0.086787 -0.11332 0.12408 0 0.00875 0 0.0028968 0 0.0030712 0 1.5597
5.5938 -0.076648 -0.085665 -0.091907 -0.084961 -0.066216 -0.096719 -0.053917 -0.056517 -0.014047 -0.040203 -0.031619 19.006 -0.040178 -0.012319 -0.15547 0.18727 0.050268 -0.086571 -0.084148 -0.11617 0.12466 0 0.0090196 0 0.0027509 0 0.0029425 0 1.1266
5.5977 -0.076918 -0.076466 -0.073222 -0.080649 -0.024279 -0.09139 -0.046962 -0.068241 -0.020766 -0.011333 0.00482 18.575 -0.038535 -0.012927 -0.1558 0.18848 0.061649 -0.086657 -0.0802 -0.11916 0.12515 0 0.0093768 0 0.0025514 0 0.002772 0 0.76857
5.6016 -0.076282 -0.065259 -0.062175 -0.069753 -0.028047 -0.080498 -0.041192 -0.056177 -0.021596 -0.0054461 0.013569 18.129 -0.038355 -0.01522 -0.15345 0.1883 0.060536 -0.084652 -0.077401 -0.11968 0.12556 0 0.0097152 0 0.0024647 0 0.0028809 0 0.65479
5.6055 -0.070179 -0.058715 -0.065524 -0.053633 -0.069179 -0.068485 -0.037233 -0.036342 -0.025457 -0.021842 -0.010878 17.66 -0.040476 -0.016751 -0.15095 0.18769 0.047927 -0.082771 -0.077062 -0.11649 0.12511 0 0.0098385 0 0.0025726 0 0.003159 0 0.84649
5.6094 -0.060028 -0.059616 -0.078065 -0.036962 -0.11061 -0.05823 -0.041067 -0.032247 -0.041407 -0.050244 -0.053853 17.169 -0.043896 -0.016345 -0.15114 0.18664 0.040015 -0.083314 -0.078829 -0.1117 0.12318 0 0.0096105 0 0.0027598 0 0.0031707 0 1.2271
5.6133 -0.052053 -0.063531 -0.088462 -0.027729 -0.11872 -0.051769 -0.057363 -0.050335 -0.068059 -0.079135 -0.092589 16.663 -0.046467 -0.015309 -0.15387 0.18458 0.052803 -0.086336 -0.081437 -0.10944 0.12037 0 0.0091095 0 0.0028465 0 0.0025928 0 1.5787
5.6172 -0.050816 -0.062512 -0.088021 -0.031521 -0.089811 -0.04994 -0.082867 -0.075466 -0.095314 -0.10143 -0.1128 16.155 -0.046645 -0.016007 -0.15589 0.18163 0.086586 -0.089477 -0.083776 -0.11209 0.11847 0 0.008605 0 0.0028026 0 0.0015739 0 1.7363
5.6211 -0.053945 -0.052417 -0.07567 -0.045199 -0.04836 -0.050713 -0.10622 -0.088151 -0.11427 -0.11355 -0.11541 15.651 -0.044694 -0.019146 -0.15417 0.17915 0.12346 -0.090115 -0.085263 -0.11762 0.1191 0 0.0083399 0 0.0027982 0 0.00068503 0 1.6848
5.625 -0.053605 -0.03674 -0.057091 -0.057635 -0.022265 -0.049074 -0.11444 -0.083249 -0.12311 -0.11193 -0.10953 15.149 -0.042282 -0.022607 -0.14946 0.17885 0.13998 -0.087724 -0.085464 -0.12104 0.1223 0 0.0083146 0 0.0030323 0 0.00049258 0 1.5173
5.6289 -0.043638 -0.023208 -0.040139 -0.058363 -0.019859 -0.040517 -0.1004 -0.070659 -0.12261 -0.092888 -0.10016 14.641 -0.04094 -0.023259 -0.14627 0.18104 0.12449 -0.084219 -0.083842 -0.11871 0.12641 0 0.0082865 0 0.0035214 0 0.0011126 0 1.31
5.6328 -0.025543 -0.016556 -0.029855 -0.046106 -0.028563 -0.025757 -0.06553 -0.059538 -0.10764 -0.056732 -0.082347 14.122 -0.040875 -0.020124 -0.14884 0.18364 0.08506 -0.082046 -0.080277 -0.11192 0.12945 0 0.0079827 0 0.004063 0 0.0021085 0 1.0365
5.6367 -0.0073798 -0.014513 -0.025661 -0.028444 -0.03191 -0.011484 -0.017271 -0.045371 -0.066944 -0.010764 -0.046718 13.59 -0.041189 -0.015634 -0.15688 0.18303 0.042006 -0.081985 -0.075934 -0.10595 0.13044 0 0.0072958 0 0.004399 0 0.0027985 0 0.604
5.6406 0.0034986 -0.010585 -0.022194 -0.012963 -0.02516 -0.0048665 0.034737 -0.015162 0.0049131 0.033356 0.009147 13.056 -0.041076 -0.013477 -0.16523 0.17643 0.012066 -0.082774 -0.073259 -0.10554 0.12978 0 0.0062591 0 0.0044075 0 0.0027199 0 -0.025656
5.6445 0.007082 -0.00037735 -0.013461 0.00068335 -0.014841 -0.0059539 0.080143 0.034623 0.093504 0.065961 0.073375 12.531 -0.040646 -0.014972 -0.16801 0.16391 -0.002219 -0.08278 -0.074457 -0.11064 0.12836 0 0.0048647 0 0.0041554 0 0.0019079 0 -0.74619
5.6484 0.010567 0.015022 0.0023523 0.019234 -0.0063778 -0.0055189 0.10821 0.087357 0.16435 0.083231 0.12314 12.022 -0.040537 -0.017669 -0.16363 0.1486 -0.0096464 -0.081864 -0.079436 -0.11657 0.12683 0 0.0029997 0 0.0038058 0 0.00082659 0 -1.3362
5.6523 0.021832 0.03152 0.021288 0.04655 0.0042358 0.0082599 0.11057 0.11587 0.18184 0.085525 0.13722 11.523 -0.040855 -0.017788 -0.15595 0.13484 -0.018015 -0.081505 -0.085172 -0.11828 0.12554 0 0.00066756 0 0.0035108 0 4.2237e-05 0 -1.5943
5.6563 0.042764 0.047073 0.037121 0.076964 0.025407 0.0393 0.087147 0.10457 0.13499 0.074089 0.1098 11.02 -0.04077 -0.014254 -0.1507 0.1255 -0.02469 -0.083077 -0.087605 -0.11486 0.12506 0 -0.0017028 0 0.0033814 0 -0.00012263 0 -1.4796
5.6602 0.06835 0.06359 0.04728 0.098939 0.058313 0.078875 0.050217 0.063474 0.049195 0.051921 0.056276 10.499 -0.039374 -0.010235 -0.15056 0.1205 -0.019407 -0.086125 -0.084866 -0.11018 0.12611 0 -0.0032724 0 0.0034973 0 0.0002478 0 -1.1526
5.6641 0.091668 0.083799 0.055728 0.10561 0.092729 0.11174 0.02095 0.02145 -0.02707 0.028373 0.0065458 9.9676 -0.036959 -0.010356 -0.15348 0.11721 0.0030826 -0.088491 -0.079125 -0.10905 0.12882 0 -0.0033288 0 0.0038718 0 0.00075159 0 -0.89064
5.668 0.10957 0.10686 0.069615 0.10125 0.11562 0.1283 0.018235 0.0058221 -0.051938 0.019876 -0.010687 9.4459 -0.035223 -0.016071 -0.15534 0.11243 0.032702 -0.088267 -0.075161 -0.1128 0.13198 0 -0.0020109 0 0.0043746 0 0.00093804 0 -0.9357
5.6719 0.12391 0.12791 0.09254 0.097006 0.12352 0.13208 0.047628 0.026618 -0.014198 0.040964 0.016718 8.9599 -0.035894 -0.023714 -0.15417 0.10424 0.047096 -0.085694 -0.076549 -0.1182 0.13356 0 -0.00056488 0 0.0047268 0 0.00059608 0 -1.3747
5.6758 0.13807 0.14242 0.12094 0.10092 0.12558 0.13557 0.099398 0.07627 0.064957 0.090658 0.079108 8.5201 -0.038977 -0.027353 -0.15165 0.092538 0.027437 -0.083107 -0.08261 -0.12072 0.13234 0 -0.00073994 0 0.0046476 0 -0.00011431 0 -2.117
5.6797 0.15303 0.15078 0.14735 0.11305 0.13461 0.14848 0.15713 0.13962 0.15087 0.14799 0.15293 8.115 -0.042426 -0.023971 -0.15084 0.078233 -0.02551 -0.082919 -0.088836 -0.1188 0.12911 0 -0.0036403 0 0.0040698 0 -0.00078437 0 -2.9676
5.6836 0.16689 0.15825 0.16726 0.13022 0.15566 0.1692 0.20881 0.20197 0.21813 0.18526 0.21558 7.7233 -0.043809 -0.016136 -0.15274 0.062023 -0.089046 -0.085534 -0.090506 -0.11506 0.12612 0 -0.0088873 0 0.0032312 0 -0.0010651 0 -3.7377
5.6875 0.17793 0.17002 0.18241 0.15339 0.1836 0.18755 0.25053 0.25028 0.26022 0.19079 0.25634 7.3345 -0.042514 -0.0096857 -0.15537 0.044047 -0.13321 -0.089115 -0.08644 -0.11352 0.12509 0 -0.014785 0 0.0025295 0 -0.00093887 0 -4.3228
5.6914 0.18737 0.18641 0.19709 0.18742 0.21032 0.19576 0.28115 0.27365 0.28291 0.18066 0.27658 6.9602 -0.040348 -0.0086342 -0.15607 0.024657 -0.14155 -0.091349 -0.079702 -0.11555 0.12563 0 -0.019411 0 0.0022451 0 -0.00072307 0 -4.7129
5.6953 0.19883 0.20328 0.21156 0.23189 0.23231 0.19712 0.29611 0.2691 0.29202 0.18596 0.28179 6.6248 -0.039801 -0.012095 -0.1544 0.0054639 -0.12169 -0.0915 -0.07482 -0.11852 0.12582 0 -0.021803 0 0.0023695 0 -0.00077525 0 -4.9498
5.6992 0.21504 0.217 0.22049 0.27371 0.25063 0.2036 0.28935 0.24842 0.28799 0.22428 0.27477 6.3438 -0.041577 -0.01588 -0.15264 -0.010582 -0.097571 -0.090833 -0.074115 -0.11845 0.12441 0 -0.022354 0 0.0026748 0 -0.0011386 0 -5.0785
5.7031 0.23499 0.22858 0.21912 0.29292 0.26525 0.22459 0.26272 0.23517 0.27033 0.28107 0.25661 6.1112 -0.043823 -0.016868 -0.15323 -0.020581 -0.090013 -0.091163 -0.076345 -0.11405 0.12245 0 -0.022208 0 0.0029308 0 -0.0014623 0 -5.1311
5.707 0.25423 0.24247 0.21109 0.27963 0.27271 0.25746 0.23205 0.24806 0.24465 0.32003 0.23298 5.9064 -0.043968 -0.015717 -0.15604 -0.0237 -0.1017 -0.093006 -0.078499 -0.1082 0.12248 0 -0.022234 0 0.0030513 0 -0.0013174 0 -5.1441
5.7109 0.26811 0.26099 0.20872 0.24684 0.27093 0.2888 0.22016 0.2836 0.22329 0.315 0.21686 5.7156 -0.041452 -0.015425 -0.1583 -0.022243 -0.11825 -0.095098 -0.078734 -0.10556 0.12583 0 -0.022464 0 0.0030531 0 -0.00065658 0 -5.1741
5.7148 0.27494 0.28036 0.22346 0.22437 0.26508 0.30562 0.23988 0.31612 0.21815 0.27484 0.22191 5.5453 -0.038612 -0.017546 -0.15748 -0.020734 -0.1234 -0.095625 -0.077658 -0.10846 0.1309 0 -0.022356 0 0.0029255 0 1.5428e-05 0 -5.2813
5.7188 0.27682 0.293 0.25457 0.23625 0.26558 0.30598 0.28188 0.31964 0.23262 0.23745 0.25073 5.4172 -0.038629 -0.020151 -0.15402 -0.023441 -0.11449 -0.093903 -0.07709 -0.11483 0.13413 0 -0.021545 0 0.0025943 0 -1.8075e-05 0 -5.4867
5.7227 0.27779 0.29435 0.28732 0.28043 0.27793 0.29956 0.32031 0.29329 0.25991 0.23749 0.28969 5.3468 -0.042359 -0.019693 -0.15116 -0.031996 -0.10479 -0.090941 -0.077903 -0.12001 0.13321 0 -0.020347 0 0.002036 0 -0.0010749 0 -5.7452
5.7266 0.28117 0.28765 0.30405 0.32962 0.29506 0.29801 0.33336 0.26545 0.28905 0.27716 0.31716 5.3301 -0.047133 -0.014825 -0.15192 -0.044744 -0.11108 -0.088481 -0.079243 -0.1207 0.12922 0 -0.019604 0 0.0014038 0 -0.0027228 0 -5.9712
5.7305 0.28762 0.28171 0.29883 0.35327 0.30233 0.30448 0.32088 0.26943 0.31247 0.32672 0.32005 5.3488 -0.048926 -0.0082342 -0.15605 -0.058153 -0.13763 -0.087526 -0.079703 -0.11744 0.12561 0 -0.020055 0 0.00099277 0 -0.0040364 0 -6.1037
5.7344 0.2948 0.28318 0.28233 0.34136 0.29222 0.31187 0.30291 0.31186 0.32903 0.35309 0.30423 5.3905 -0.046072 -0.0045199 -0.16017 -0.069177 -0.17091 -0.087732 -0.078971 -0.11372 0.12484 0 -0.021792 0 0.0010346 0 -0.0042907 0 -6.1546
5.7383 0.29854 0.29035 0.2719 0.30925 0.27378 0.31091 0.30018 0.36373 0.34109 0.34836 0.28905 5.462 -0.041071 -0.0061277 -0.16076 -0.076873 -0.18984 -0.088043 -0.078099 -0.11256 0.12599 0 -0.024216 0 0.0015068 0 -0.0035143 0 -6.1869
5.7422 0.2949 0.29406 0.27574 0.28082 0.26531 0.29942 0.31479 0.38446 0.34964 0.33145 0.28988 5.5839 -0.03861 -0.011243 -0.15737 -0.082345 -0.18291 -0.087777 -0.078188 -0.11407 0.12601 0 -0.026457 0 0.0021414 0 -0.0024304 0 -6.2357
5.7461 0.28253 0.2852 0.28545 0.26679 0.27566 0.28374 0.32907 0.3572 0.3519 0.32327 0.304 5.77 -0.041429 -0.015573 -0.15285 -0.087374 -0.15746 -0.087079 -0.079027 -0.11575 0.12321 0 -0.027874 0 0.0026247 0 -0.0018401 0 -6.2427
5.75 0.26379 0.26198 0.28365 0.25867 0.29281 0.27105 0.32282 0.30223 0.34237 0.32214 0.31241 6.0132 -0.047718 -0.016178 -0.15067 -0.092883 -0.13278 -0.086449 -0.079269 -0.11516 0.11968 0 -0.028304 0 0.0027991 0 -0.0019857 0 -6.0739
5.7539 0.24365 0.23105 0.25959 0.24183 0.29318 0.26101 0.29181 0.25572 0.31553 0.30487 0.29576 6.2914 -0.052464 -0.013728 -0.15186 -0.098269 -0.12309 -0.086017 -0.077993 -0.11218 0.1196 0 -0.027999 0 0.0026978 0 -0.0024309 0 -5.618
5.7578 0.22656 0.20203 0.21853 0.21308 0.26441 0.24556 0.24952 0.23505 0.26832 0.25245 0.25038 6.5876 -0.051626 -0.011311 -0.15441 -0.10184 -0.12499 -0.085449 -0.075955 -0.10892 0.12487 0 -0.027406 0 0.0024264 0 -0.0025211 0 -4.888
5.7617 0.21338 0.18064 0.17709 0.18455 0.21925 0.21772 0.21219 0.22489 0.20272 0.17379 0.19074 6.9039 -0.045477 -0.011315 -0.15553 -0.10192 -0.12075 -0.084609 -0.075088 -0.10761 0.13239 0 -0.02695 0 0.0020546 0 -0.0019792 0 -4.0356
5.7656 0.2009 0.16594 0.14979 0.17092 0.18524 0.1806 0.18362 0.19733 0.12856 0.10284 0.13785 7.2574 -0.038257 -0.013488 -0.15426 -0.097979 -0.095083 -0.084202 -0.076663 -0.10865 0.13597 0 -0.026888 0 0.0016252 0 -0.001112 0 -3.2663
5.7695 0.18454 0.15313 0.1391 0.17358 0.17841 0.14692 0.15596 0.14532 0.064185 0.071203 0.10527 7.6604 -0.034583 -0.015757 -0.15216 -0.091228 -0.05118 -0.08554 -0.079925 -0.11055 0.13175 0 -0.027216 0 0.0012203 0 -0.00048693 0 -2.7226
5.7734 0.16215 0.13827 0.13682 0.17799 0.18629 0.12815 0.12461 0.094413 0.031401 0.082566 0.094597 8.1066 -0.035858 -0.016534 -0.15152 -0.084339 -0.011573 -0.089383 -0.082646 -0.11175 0.12214 0 -0.027675 0 0.00094811 0 -0.00041688 0 -2.4282
5.7773 0.13553 0.12055 0.13331 0.16651 0.17816 0.12312 0.099472 0.079659 0.044345 0.11276 0.10141 8.5747 -0.039677 -0.016051 -0.15314 -0.08025 -0.0017779 -0.094807 -0.083078 -0.11222 0.11432 0 -0.02791 0 0.00083201 0 -0.00072327 0 -2.3188
5.7813 0.10856 0.10115 0.12471 0.13383 0.13427 0.11743 0.097991 0.10949 0.097939 0.13352 0.12216 9.0452 -0.042389 -0.015626 -0.1557 -0.080481 -0.029288 -0.099252 -0.081456 -0.11333 0.11428 0 -0.027715 0 0.00074329 0 -0.00094914 0 -2.3079
5.7852 0.083727 0.080782 0.11208 0.090325 0.066657 0.095491 0.12471 0.15263 0.16506 0.13505 0.15312 9.5137 -0.042275 -0.016023 -0.15713 -0.083909 -0.075139 -0.10005 -0.079646 -0.1162 0.12159 0 -0.027213 0 0.00051446 0 -0.00078071 0 -2.3146
5.7891 0.060543 0.058911 0.095583 0.051299 0.010796 0.054978 0.15855 0.16236 0.20729 0.12612 0.18304 9.9879 -0.040551 -0.01679 -0.15646 -0.087044 -0.10568 -0.096408 -0.079385 -0.12002 0.12978 0 -0.026753 0 0.00016472 0 -0.00028627 0 -2.2417
5.793 0.037101 0.035158 0.071713 0.023744 -0.0051373 0.010087 0.16359 0.11623 0.19456 0.11506 0.19037 10.474 -0.039706 -0.017071 -0.15441 -0.08601 -0.095967 -0.090316 -0.080819 -0.12236 0.132 0 -0.026574 0 -1.0611e-05 0 0.00020443 0 -1.959
5.7969 0.01303 0.010877 0.037414 0.0031446 0.014487 -0.020125 0.11691 0.034305 0.12147 0.094898 0.15284 10.967 -0.041065 -0.016703 -0.15251 -0.079135 -0.046732 -0.085391 -0.082628 -0.12107 0.12696 0 -0.026508 0 0.00034644 0 0.00042046 0 -1.3479
5.8008 -0.0094218 -0.01107 -0.0034656 -0.018313 0.036253 -0.028359 0.028972 -0.040417 0.0096753 0.050083 0.064646 11.457 -0.043829 -0.016257 -0.15177 -0.06828 0.017933 -0.084376 -0.083382 -0.11633 0.11981 0 -0.026013 0 0.0012809 0 0.00036684 0 -0.39634
5.8047 -0.027328 -0.02834 -0.039288 -0.04207 0.026512 -0.025459 -0.062642 -0.079618 -0.10458 -0.022393 -0.053104 11.944 -0.046162 -0.016088 -0.15218 -0.057703 0.069428 -0.087127 -0.082736 -0.1108 0.11724 0 -0.024592 0 0.002352 0 0.00027608 0 0.7402
5.8086 -0.040001 -0.04099 -0.058111 -0.062057 -0.020703 -0.030363 -0.12139 -0.089661 -0.18857 -0.10132 -0.16015 12.436 -0.046928 -0.015726 -0.15309 -0.051072 0.094372 -0.090727 -0.081442 -0.10772 0.1214 0 -0.022272 0 0.0028975 0 0.00038226 0 1.7843
5.8125 -0.049806 -0.051385 -0.057597 -0.072087 -0.080812 -0.05255 -0.13715 -0.097222 -0.22547 -0.15389 -0.21955 12.943 -0.04638 -0.0145 -0.15385 -0.048855 0.099782 -0.091795 -0.080476 -0.10854 0.12824 0 -0.019712 0 0.0025613 0 0.00072981 0 2.4756
5.8164 -0.059998 -0.062195 -0.047948 -0.072938 -0.12129 -0.083205 -0.12743 -0.1178 -0.21583 -0.16186 -0.21875 13.463 -0.045435 -0.012715 -0.15406 -0.048153 0.10131 -0.089225 -0.080292 -0.11194 0.13152 0 -0.017805 0 0.0016198 0 0.0011554 0 2.7051
5.8203 -0.071823 -0.074253 -0.044202 -0.071585 -0.12789 -0.1035 -0.11636 -0.13966 -0.17168 -0.13578 -0.17388 13.973 -0.044609 -0.011848 -0.15349 -0.045172 0.1065 -0.085119 -0.080793 -0.1151 0.12862 0 -0.017047 0 0.00078302 0 0.0014223 0 2.5494
5.8242 -0.083828 -0.086094 -0.054015 -0.0742 -0.11195 -0.10249 -0.11297 -0.13826 -0.11019 -0.10337 -0.11535 14.447 -0.043807 -0.013204 -0.15212 -0.038358 0.10838 -0.083031 -0.08169 -0.11604 0.12277 0 -0.017209 0 0.00062354 0 0.0013919 0 2.1923
5.8281 -0.093911 -0.095479 -0.071742 -0.08109 -0.096007 -0.088042 -0.10877 -0.10475 -0.050022 -0.08425 -0.067821 14.877 -0.042998 -0.016259 -0.15041 -0.029668 0.094736 -0.084892 -0.08265 -0.11499 0.11969 0 -0.017561 0 0.001138 0 0.001126 0 1.8122
5.832 -0.10176 -0.10156 -0.084471 -0.088905 -0.09381 -0.080287 -0.093722 -0.058613 -0.0088326 -0.076672 -0.03995 15.28 -0.042779 -0.018592 -0.14926 -0.023002 0.063688 -0.089222 -0.083191 -0.11383 0.12216 0 -0.017476 0 0.0018303 0 0.00087255 0 1.5238
5.8359 -0.109 -0.10589 -0.084977 -0.096858 -0.10305 -0.093657 -0.071775 -0.031887 0.0010861 -0.068305 -0.02901 15.687 -0.043978 -0.017831 -0.14953 -0.021161 0.030498 -0.092248 -0.082797 -0.11423 0.12752 0 -0.016881 0 0.0022096 0 0.0009384 0 1.3924
5.8398 -0.11704 -0.1115 -0.07989 -0.10912 -0.11377 -0.12389 -0.05956 -0.041201 -0.022174 -0.057223 -0.032147 16.114 -0.046642 -0.013948 -0.1512 -0.023839 0.018186 -0.091098 -0.081458 -0.11613 0.13041 0 -0.016201 0 0.0022129 0 0.0014998 0 1.4671
5.8438 -0.12508 -0.12057 -0.084967 -0.12999 -0.12059 -0.15199 -0.070489 -0.075708 -0.068866 -0.058594 -0.051854 16.55 -0.04953 -0.0096432 -0.15324 -0.028098 0.039386 -0.086351 -0.080078 -0.11801 0.12796 0 -0.015871 0 0.0021621 0 0.0024538 0 1.7753
5.8477 -0.13076 -0.13249 -0.11059 -0.1569 -0.12624 -0.16123 -0.10164 -0.1115 -0.12297 -0.08855 -0.091012 16.965 -0.050839 -0.0082079 -0.15429 -0.030681 0.085139 -0.081648 -0.079999 -0.11836 0.12243 0 -0.015873 0 0.0023486 0 0.0034292 0 2.2821
5.8516 -0.1328 -0.1438 -0.14984 -0.17945 -0.13508 -0.15134 -0.13701 -0.136 -0.17124 -0.14246 -0.14412 17.33 -0.049643 -0.010709 -0.15378 -0.030104 0.13084 -0.080632 -0.081734 -0.11713 0.11909 0 -0.015719 0 0.0027045 0 0.0039975 0 2.8686
5.8555 -0.13279 -0.15021 -0.18045 -0.18669 -0.14608 -0.13716 -0.16298 -0.15662 -0.20871 -0.19252 -0.19517 17.639 -0.046736 -0.015012 -0.15229 -0.026994 0.15476 -0.083855 -0.084096 -0.11562 0.12129 0 -0.014897 0 0.0029072 0 0.0039672 0 3.3749
5.8594 -0.13393 -0.14955 -0.18067 -0.17607 -0.1533 -0.13381 -0.1793 -0.18586 -0.23622 -0.21002 -0.22579 17.908 -0.04406 -0.017542 -0.15098 -0.02283 0.15372 -0.088394 -0.084872 -0.11519 0.12739 0 -0.013367 0 0.0027884 0 0.0035397 0 3.6812
5.8633 -0.13778 -0.14345 -0.14703 -0.15546 -0.15239 -0.14293 -0.19434 -0.22029 -0.2528 -0.19131 -0.22717 18.162 -0.043177 -0.016183 -0.1506 -0.018535 0.14263 -0.09051 -0.082768 -0.11596 0.13231 0 -0.01168 0 0.0025872 0 0.0031791 0 3.7595
5.8672 -0.14223 -0.13643 -0.099059 -0.13607 -0.14501 -0.15262 -0.21079 -0.23749 -0.25116 -0.1605 -0.20512 18.415 -0.044105 -0.011829 -0.1511 -0.014141 0.13896 -0.088936 -0.078884 -0.11668 0.13201 0 -0.010595 0 0.0027406 0 0.0032695 0 3.6523
5.8711 -0.14308 -0.13262 -0.066025 -0.12342 -0.13647 -0.1502 -0.21815 -0.21611 -0.22191 -0.14505 -0.17397 18.67 -0.045473 -0.0074326 -0.15208 -0.0094995 0.14601 -0.085799 -0.076087 -0.11608 0.12683 0 -0.010512 0 0.0034023 0 0.0038252 0 3.4072
5.875 -0.13769 -0.13267 -0.065302 -0.1151 -0.13 -0.13477 -0.20112 -0.15919 -0.16364 -0.14818 -0.14495 18.919 -0.045772 -0.0056534 -0.15346 -0.0050104 0.14998 -0.084411 -0.076562 -0.11419 0.12093 0 -0.011177 0 0.0041926 0 0.0044899 0 3.0387
5.8789 -0.12752 -0.13327 -0.089637 -0.1069 -0.1247 -0.11764 -0.15589 -0.096195 -0.089455 -0.14631 -0.11941 19.154 -0.044597 -0.0071687 -0.15541 -0.001541 0.13338 -0.086075 -0.079738 -0.11244 0.11866 0 -0.011892 0 0.0044824 0 0.0048172 0 2.5554
5.8828 -0.1171 -0.12977 -0.11372 -0.10019 -0.11893 -0.1111 -0.097697 -0.060049 -0.022917 -0.11518 -0.092207 19.372 -0.042884 -0.010759 -0.1576 0.00033819 0.092998 -0.088929 -0.082643 -0.11235 0.12116 0 -0.012031 0 0.0039743 0 0.0045941 0 2.017
5.8867 -0.11043 -0.12017 -0.11481 -0.10183 -0.114 -0.11689 -0.051233 -0.06043 0.014622 -0.058414 -0.061211 19.572 -0.042095 -0.014576 -0.15883 0.00094027 0.046133 -0.089901 -0.082556 -0.11405 0.12604 0 -0.011465 0 0.0030225 0 0.003952 0 1.5492
5.8906 -0.10822 -0.10704 -0.090449 -0.11598 -0.11269 -0.12555 -0.032708 -0.078814 0.01527 -0.0093576 -0.033556 19.748 -0.043097 -0.017272 -0.1577 0.0012666 0.019059 -0.087835 -0.079516 -0.11601 0.12983 0 -0.010588 0 0.0023528 0 0.0032182 0 1.2867
5.8945 -0.108 -0.095794 -0.058896 -0.1362 -0.11364 -0.12616 -0.039942 -0.089469 -0.014181 -0.0026891 -0.022356 19.895 -0.045572 -0.018286 -0.15396 0.0022472 0.027027 -0.084741 -0.076272 -0.11633 0.13072 0 -0.0099683 0 0.0024204 0 0.0026823 0 1.287
5.8984 -0.10646 -0.090708 -0.042569 -0.14695 -0.1093 -0.11626 -0.058311 -0.085095 -0.060567 -0.042969 -0.036545 20.013 -0.048261 -0.017663 -0.14909 0.0041564 0.062548 -0.083953 -0.075668 -0.11452 0.12937 0 -0.0099286 0 0.0030022 0 0.0024771 0 1.4936
5.9023 -0.10169 -0.091744 -0.049121 -0.13527 -0.092094 -0.10241 -0.074802 -0.081647 -0.11329 -0.10039 -0.072389 20.112 -0.049746 -0.015974 -0.14542 0.0066687 0.10167 -0.086933 -0.07797 -0.11206 0.12763 0 -0.010352 0 0.0034127 0 0.0026063 0 1.7801
5.9063 -0.093729 -0.094901 -0.066195 -0.10292 -0.064294 -0.092208 -0.086067 -0.098106 -0.1656 -0.13739 -0.11372 20.205 -0.049256 -0.014341 -0.14434 0.0093286 0.1226 -0.091781 -0.080743 -0.1112 0.12682 0 -0.010824 0 0.0031432 0 0.0030023 0 2.0313
5.9102 -0.08412 -0.095567 -0.073425 -0.067578 -0.040941 -0.087023 -0.09458 -0.13232 -0.20886 -0.13973 -0.14072 20.305 -0.047101 -0.014082 -0.14526 0.011862 0.12086 -0.094862 -0.0814 -0.11296 0.12708 0 -0.010956 0 0.0023311 0 0.0035154 0 2.1898
5.9141 -0.075355 -0.092029 -0.060278 -0.050858 -0.040023 -0.082789 -0.1001 -0.15819 -0.22869 -0.12258 -0.14062 20.412 -0.044561 -0.015859 -0.14648 0.014058 0.10866 -0.093981 -0.079872 -0.11606 0.12795 0 -0.010639 0 0.0016289 0 0.0038868 0 2.2374
5.918 -0.070535 -0.086315 -0.034123 -0.062246 -0.066558 -0.077075 -0.097448 -0.14839 -0.21072 -0.10839 -0.11349 20.516 -0.043245 -0.018987 -0.14702 0.015501 0.1006 -0.090172 -0.078729 -0.11785 0.12903 0 -0.010078 0 0.0016087 0 0.0038321 0 2.1545
5.9219 -0.072172 -0.08197 -0.012691 -0.092167 -0.10487 -0.073549 -0.082838 -0.10101 -0.15344 -0.10163 -0.070548 20.599 -0.04418 -0.021758 -0.14759 0.015617 0.099331 -0.086534 -0.080548 -0.11648 0.13005 0 -0.009624 0 0.0022611 0 0.0032445 0 1.917
5.9258 -0.080002 -0.080948 -0.0090864 -0.1197 -0.12779 -0.078143 -0.060699 -0.044174 -0.07638 -0.087309 -0.02782 20.649 -0.047091 -0.022748 -0.14967 0.014107 0.094421 -0.085394 -0.085133 -0.11251 0.13053 0 -0.0095396 0 0.0030342 0 0.0023451 0 1.5411
5.9297 -0.089604 -0.082286 -0.022876 -0.12818 -0.11682 -0.090767 -0.041983 -0.013211 -0.013283 -0.053639 0.00058473 20.668 -0.050401 -0.022034 -0.15356 0.011374 0.075052 -0.086483 -0.089347 -0.10864 0.12989 0 -0.0098638 0 0.0033484 0 0.0015839 0 1.1249
5.9336 -0.094129 -0.083438 -0.043473 -0.11586 -0.076951 -0.10201 -0.035017 -0.021118 0.0078606 -0.013222 0.0070854 20.667 -0.052078 -0.021126 -0.15759 0.0084989 0.044046 -0.087659 -0.089824 -0.10764 0.12811 0 -0.010423 0 0.0030942 0 0.0013131 0 0.82433
5.9375 -0.089088 -0.082797 -0.060257 -0.093869 -0.03361 -0.099807 -0.038704 -0.049321 -0.016605 0.0023346 -0.0074048 20.665 -0.050877 -0.021562 -0.15933 0.0066872 0.019336 -0.087182 -0.086016 -0.11023 0.12615 0 -0.010954 0 0.00267 0 0.0015013 0 0.76438
5.9414 -0.076739 -0.081112 -0.069222 -0.075092 -0.014241 -0.080691 -0.045663 -0.066507 -0.063922 -0.028489 -0.03431 20.669 -0.047154 -0.023419 -0.15789 0.0066203 0.020217 -0.085212 -0.080694 -0.11453 0.12541 0 -0.011251 0 0.0025677 0 0.001771 0 0.95601
5.9453 -0.065841 -0.080727 -0.071809 -0.064763 -0.029377 -0.054932 -0.051891 -0.05738 -0.10178 -0.092865 -0.061407 20.675 -0.04266 -0.025112 -0.15482 0.0081509 0.049981 -0.08325 -0.077484 -0.11754 0.12649 0 -0.011244 0 0.002917 0 0.0017538 0 1.2923
5.9492 -0.06587 -0.083495 -0.070417 -0.060685 -0.067658 -0.039908 -0.061963 -0.035042 -0.11108 -0.14995 -0.079208 20.669 -0.039468 -0.024717 -0.1527 0.010484 0.090706 -0.082392 -0.077793 -0.11744 0.12833 0 -0.010995 0 0.0034018 0 0.0014424 0 1.6299
5.9531 -0.07979 -0.089238 -0.06711 -0.060908 -0.10673 -0.047015 -0.083428 -0.027051 -0.096937 -0.16417 -0.086402 20.636 -0.038785 -0.021606 -0.1526 0.012627 0.11598 -0.082342 -0.079948 -0.11488 0.12882 0 -0.01064 0 0.003589 0 0.0011979 0 1.8861
5.957 -0.10129 -0.09592 -0.065987 -0.069504 -0.12943 -0.073274 -0.11607 -0.049622 -0.080703 -0.13523 -0.09009 20.574 -0.04043 -0.016985 -0.15311 0.013821 0.1117 -0.082106 -0.081142 -0.11237 0.12659 0 -0.010334 0 0.0033329 0 0.0013919 0 2.0712
5.9609 -0.11907 -0.10123 -0.073467 -0.093272 -0.13248 -0.10432 -0.14803 -0.09384 -0.081453 -0.096846 -0.099636 20.49 -0.043185 -0.012934 -0.15187 0.013814 0.087385 -0.081428 -0.080185 -0.11219 0.12227 0 -0.010205 0 0.0028816 0 0.0020267 0 2.2396
5.9648 -0.12477 -0.10415 -0.092699 -0.13186 -0.12353 -0.12524 -0.16409 -0.13475 -0.10289 -0.085897 -0.1183 20.398 -0.045605 -0.010893 -0.14823 0.01292 0.068204 -0.081278 -0.078427 -0.11459 0.11814 0 -0.010346 0 0.0026129 0 0.0027086 0 2.4154
5.9688 -0.11843 -0.10542 -0.11664 -0.1715 -0.11235 -0.12982 -0.15855 -0.1526 -0.13443 -0.11085 -0.13956 20.301 -0.04672 -0.01086 -0.14433 0.011828 0.073865 -0.082841 -0.078206 -0.11756 0.11633 0 -0.010778 0 0.0026711 0 0.0030068 0 2.5647
5.9727 -0.10718 -0.10654 -0.12916 -0.19065 -0.10473 -0.12165 -0.1397 -0.14614 -0.16194 -0.14765 -0.15169 20.194 -0.046316 -0.011768 -0.14328 0.011125 0.10202 -0.086082 -0.080487 -0.11833 0.11717 0 -0.011409 0 0.0028428 0 0.0028482 0 2.6299
5.9766 -0.099359 -0.10849 -0.11723 -0.17517 -0.10229 -0.10878 -0.12141 -0.12807 -0.1763 -0.16432 -0.14686 20.065 -0.044874 -0.012472 -0.1462 0.010787 0.13002 -0.089474 -0.083965 -0.11555 0.11915 0 -0.012031 0 0.0027768 0 0.0025561 0 2.5824
5.9805 -0.098907 -0.11099 -0.085155 -0.13114 -0.10506 -0.09804 -0.11048 -0.11049 -0.17358 -0.14931 -0.12699 19.912 -0.043311 -0.012485 -0.15093 0.010047 0.13357 -0.09123 -0.086299 -0.11044 0.12042 0 -0.012387 0 0.002331 0 0.0024988 0 2.441
5.9844 -0.10444 -0.11301 -0.05606 -0.083495 -0.1122 -0.093151 -0.10291 -0.096366 -0.1513 -0.11787 -0.10131 19.739 -0.042585 -0.01206 -0.15393 0.0079792 0.10673 -0.090856 -0.086104 -0.10597 0.12042 0 -0.012304 0 0.0017311 0 0.0027043 0 2.2485
5.9883 -0.11222 -0.11399 -0.055746 -0.059969 -0.12083 -0.095283 -0.092547 -0.083875 -0.10924 -0.093848 -0.078961 19.558 -0.043203 -0.011872 -0.1535 0.0044913 0.066965 -0.089528 -0.083872 -0.10482 0.12011 0 -0.011817 0 0.0013985 0 0.0028332 0 2.0473
5.9922 -0.11948 -0.11463 -0.090691 -0.072199 -0.12631 -0.10321 -0.082236 -0.076087 -0.056314 -0.087651 -0.064329 19.37 -0.044845 -0.012648 -0.15134 0.00090501 0.041586 -0.088992 -0.081213 -0.10752 0.12084 0 -0.011165 0 0.0015997 0 0.0025418 0 1.8864
5.9961 -0.12534 -0.11659 -0.14015 -0.10873 -0.12583 -0.11278 -0.084332 -0.082953 -0.014757 -0.091357 -0.059447 19.168 -0.046433 -0.014855 -0.15078 -0.00059829 0.047101 -0.09009 -0.079431 -0.11221 0.12301 0 -0.010656 0 0.0022204 0 0.0018707 0 1.8429
6 -0.12958 -0.12113 -0.17141 -0.14517 -0.12254 -0.11835 -0.10868 -0.11182 -0.011774 -0.092763 -0.069112 18.939 -0.046764 -0.018384 -0.1534 0.0015085 0.078143 -0.092202 -0.078794 -0.11616 0.12583 0 -0.010467 0 0.0028551 0 0.0012648 0 2.0095
6.0039 -0.13182 -0.12793 -0.1665 -0.16265 -0.12493 -0.11722 -0.14979 -0.15603 -0.060141 -0.090998 -0.10034 18.68 -0.045363 -0.022364 -0.15734 0.0067454 0.11378 -0.093892 -0.078851 -0.11776 0.12811 0 -0.010563 0 0.0031353 0 0.0011947 0 2.426
6.0078 -0.13219 -0.13508 -0.13694 -0.1595 -0.1399 -0.11362 -0.187 -0.1946 -0.14282 -0.097078 -0.15346 18.401 -0.042895 -0.025376 -0.15893 0.012643 0.13453 -0.093947 -0.079094 -0.11734 0.12927 0 -0.010764 0 0.0030196 0 0.0017442 0 3.0037
6.0117 -0.13248 -0.14053 -0.11316 -0.14793 -0.16491 -0.1169 -0.19949 -0.20588 -0.21775 -0.12007 -0.21301 18.112 -0.040759 -0.026116 -0.15624 0.016314 0.13569 -0.091965 -0.079175 -0.11639 0.12939 0 -0.010921 0 0.0028033 0 0.0025525 0 3.5252
6.0156 -0.13549 -0.14372 -0.1179 -0.14056 -0.18704 -0.13356 -0.18294 -0.18425 -0.24382 -0.1546 -0.25037 17.817 -0.040102 -0.024102 -0.15104 0.016424 0.12703 -0.088372 -0.078718 -0.11586 0.12863 0 -0.011017 0 0.0028404 0 0.0031527 0 3.7544
6.0195 -0.14277 -0.146 -0.14737 -0.13992 -0.19176 -0.1595 -0.15284 -0.14526 -0.20996 -0.18296 -0.24143 17.504 -0.041015 -0.019856 -0.14735 0.014006 0.12135 -0.084272 -0.077351 -0.11533 0.1269 0 -0.011111 0 0.003214 0 0.0033638 0 3.5942
6.0234 -0.15259 -0.14928 -0.17663 -0.13953 -0.17516 -0.1807 -0.13146 -0.11442 -0.14391 -0.18971 -0.18711 17.156 -0.042514 -0.01448 -0.14782 0.011451 0.12299 -0.081298 -0.075234 -0.11377 0.12426 0 -0.011196 0 0.0036414 0 0.0033731 0 3.1709
6.0273 -0.16066 -0.15417 -0.18298 -0.13382 -0.1487 -0.18368 -0.1305 -0.10903 -0.092431 -0.17409 -0.11814 16.768 -0.043303 -0.0091167 -0.15138 0.010559 0.12608 -0.081085 -0.073526 -0.11117 0.12156 0 -0.011141 0 0.0037027 0 0.0034712 0 2.7635
6.0313 -0.16318 -0.15909 -0.16555 -0.12593 -0.13116 -0.16719 -0.14437 -0.12789 -0.087822 -0.14915 -0.076296 16.355 -0.042715 -0.004822 -0.15434 0.011282 0.12253 -0.084207 -0.073951 -0.10916 0.12034 0 -0.010802 0 0.0032119 0 0.0037428 0 2.6181
6.0352 -0.15964 -0.16139 -0.14366 -0.12546 -0.13357 -0.14441 -0.1584 -0.1557 -0.12709 -0.13011 -0.084765 15.933 -0.041168 -0.0027531 -0.15382 0.012121 0.11151 -0.089244 -0.077447 -0.10989 0.12172 0 -0.01021 0 0.0024175 0 0.0040267 0 2.7841
6.0391 -0.15284 -0.15949 -0.13775 -0.13858 -0.15011 -0.13257 -0.16265 -0.17646 -0.17885 -0.12392 -0.13145 15.511 -0.039906 -0.0040131 -0.15042 0.011678 0.10123 -0.093171 -0.082974 -0.11378 0.12517 0 -0.0096424 0 0.0018554 0 0.0041501 0 3.0987
6.043 -0.14632 -0.15399 -0.15153 -0.16045 -0.16341 -0.13863 -0.15841 -0.18377 -0.20989 -0.12829 -0.17978 15.076 -0.040226 -0.0088024 -0.14757 0.0099156 0.10178 -0.093343 -0.087721 -0.11851 0.12847 0 -0.009449 0 0.0019615 0 0.0041531 0 3.3248
6.0469 -0.1416 -0.147 -0.17112 -0.17746 -0.16039 -0.15373 -0.15338 -0.1808 -0.20817 -0.13766 -0.19805 14.609 -0.042643 -0.015522 -0.14831 0.0080739 0.11541 -0.089743 -0.088894 -0.12039 0.12937 0 -0.0097624 0 0.0027516 0 0.0042452 0 3.3292
6.0508 -0.13786 -0.14037 -0.17951 -0.17741 -0.1443 -0.16148 -0.15241 -0.17281 -0.18482 -0.14791 -0.18232 14.099 -0.046384 -0.021034 -0.1525 0.0074764 0.13329 -0.085396 -0.085812 -0.11744 0.12738 0 -0.010358 0 0.0038148 0 0.0045402 0 3.1567
6.0547 -0.13368 -0.13458 -0.17076 -0.15859 -0.13165 -0.1523 -0.15333 -0.16077 -0.15805 -0.15558 -0.15395 13.557 -0.049541 -0.022515 -0.15692 0.0083852 0.1416 -0.084147 -0.080576 -0.11141 0.12424 0 -0.010817 0 0.0046079 0 0.0048626 0 2.952
6.0586 -0.12885 -0.12931 -0.15162 -0.1303 -0.13596 -0.131 -0.15059 -0.14188 -0.1366 -0.15571 -0.13621 13.004 -0.050012 -0.019687 -0.15818 0.0098933 0.13223 -0.087443 -0.076653 -0.10688 0.12236 0 -0.010877 0 0.0048027 0 0.0048565 0 2.8131
6.0625 -0.12437 -0.12463 -0.13208 -0.10547 -0.15313 -0.11126 -0.14143 -0.11529 -0.11763 -0.14381 -0.13293 12.448 -0.046917 -0.015384 -0.15561 0.010797 0.10926 -0.092951 -0.076405 -0.10774 0.12278 0 -0.010649 0 0.0044294 0 0.0043124 0 2.7099
6.0664 -0.12099 -0.12139 -0.11674 -0.092481 -0.16279 -0.10318 -0.12804 -0.08672 -0.097739 -0.1213 -0.12894 11.881 -0.041642 -0.013505 -0.15171 0.010557 0.086141 -0.096442 -0.079458 -0.114 0.12441 0 -0.010503 0 0.0037591 0 0.0033998 0 2.5389
6.0703 -0.11817 -0.1201 -0.10516 -0.092276 -0.14595 -0.10565 -0.11478 -0.067385 -0.082536 -0.097828 -0.10977 11.283 -0.03748 -0.01575 -0.1498 0.0095253 0.075769 -0.095419 -0.083144 -0.12157 0.12528 0 -0.010698 0 0.0030826 0 0.0025727 0 2.2539
6.0742 -0.1146 -0.11963 -0.097649 -0.10075 -0.10378 -0.10982 -0.10471 -0.067613 -0.083365 -0.085729 -0.079685 10.647 -0.037618 -0.019956 -0.15123 0.0084055 0.081199 -0.091239 -0.084607 -0.12531 0.12458 0 -0.011114 0 0.0025752 0 0.0022307 0 1.9444
6.0781 -0.10954 -0.11739 -0.097341 -0.11202 -0.059807 -0.1088 -0.099017 -0.089755 -0.10425 -0.090488 -0.059163 9.988 -0.04263 -0.021754 -0.15428 0.0075908 0.094116 -0.087786 -0.082908 -0.12294 0.12338 0 -0.011347 0 0.0023011 0 0.0024386 0 1.7776
6.082 -0.10335 -0.11129 -0.10517 -0.11963 -0.041855 -0.10319 -0.098393 -0.12498 -0.13328 -0.10621 -0.064276 9.3317 -0.049477 -0.018372 -0.15592 0.0069727 0.10192 -0.087941 -0.079528 -0.11644 0.12344 0 -0.011097 0 0.0022627 0 0.0029347 0 1.851
6.0859 -0.096738 -0.10183 -0.11465 -0.11703 -0.058703 -0.097572 -0.1031 -0.15619 -0.14873 -0.1208 -0.089 8.6927 -0.053296 -0.011317 -0.15441 0.0062643 0.097662 -0.0911 -0.077027 -0.11017 0.12526 0 -0.010486 0 0.0023977 0 0.0033729 0 2.0863
6.0898 -0.089713 -0.09201 -0.11497 -0.1002 -0.091991 -0.09281 -0.11094 -0.16609 -0.13592 -0.12591 -0.10882 8.0606 -0.05104 -0.0054536 -0.15077 0.0054038 0.085017 -0.093959 -0.076987 -0.10742 0.12742 0 -0.0099886 0 0.0025476 0 0.0035495 0 2.2678
6.0938 -0.081759 -0.084983 -0.10138 -0.071917 -0.11124 -0.083432 -0.11604 -0.14673 -0.099421 -0.12196 -0.10286 7.4087 -0.044202 -0.0050798 -0.14784 0.0046578 0.074451 -0.093648 -0.078905 -0.1084 0.12793 0 -0.010028 0 0.0024966 0 0.0034331 0 2.2024
6.0977 -0.073102 -0.081342 -0.08211 -0.043181 -0.099223 -0.063715 -0.11165 -0.10534 -0.059648 -0.11414 -0.073192 6.7175 -0.038096 -0.010332 -0.14799 0.0044264 0.073917 -0.090172 -0.080832 -0.11091 0.12625 0 -0.010587 0 0.0021172 0 0.0030488 0 1.8697
6.1016 -0.065426 -0.078674 -0.072513 -0.028003 -0.065498 -0.036393 -0.095399 -0.061778 -0.036616 -0.10503 -0.042434 5.9905 -0.037884 -0.017028 -0.15131 0.0050055 0.081817 -0.086016 -0.081165 -0.11265 0.12395 0 -0.011222 0 0.0015117 0 0.0024069 0 1.4353
6.1055 -0.060788 -0.073828 -0.080139 -0.033866 -0.036452 -0.014338 -0.072071 -0.03751 -0.035469 -0.09253 -0.032206 5.2497 -0.044367 -0.020073 -0.15568 0.006476 0.088244 -0.083635 -0.080027 -0.11291 0.12329 0 -0.011461 0 0.0009939 0 0.0015748 0 1.117
6.1094 -0.059481 -0.065788 -0.09529 -0.055357 -0.031457 -0.011816 -0.05065 -0.041943 -0.045711 -0.075216 -0.043641 4.5151 -0.053125 -0.017511 -0.15852 0.0086675 0.083665 -0.083441 -0.079049 -0.11234 0.12514 0 -0.01123 0 0.00088443 0 0.00078478 0 1.0187
6.1133 -0.059081 -0.056463 -0.098026 -0.077064 -0.046832 -0.03209 -0.037995 -0.065836 -0.053081 -0.057934 -0.058643 3.7881 -0.057935 -0.011823 -0.15871 0.011116 0.067777 -0.084109 -0.079716 -0.11185 0.12819 0 -0.010903 0 0.0012779 0 0.00039487 0 1.0711
6.1172 -0.056057 -0.048737 -0.07665 -0.08414 -0.061485 -0.062402 -0.03497 -0.087644 -0.051978 -0.049662 -0.059603 3.0543 -0.055737 -0.0076153 -0.15725 0.01309 0.050687 -0.084465 -0.081782 -0.11183 0.13023 0 -0.010926 0 0.0019865 0 0.00066125 0 1.1187
6.1211 -0.048751 -0.043758 -0.040295 -0.072125 -0.057707 -0.081548 -0.038075 -0.089087 -0.04733 -0.054408 -0.046948 2.3003 -0.048978 -0.0078579 -0.15617 0.013843 0.044766 -0.084727 -0.083287 -0.11249 0.13019 0 -0.011372 0 0.0027033 0 0.001502 0 1.062
6.125 -0.038957 -0.040091 -0.012582 -0.048362 -0.037099 -0.074584 -0.043688 -0.068114 -0.045872 -0.064757 -0.036766 1.5277 -0.043335 -0.011854 -0.15678 0.013041 0.053704 -0.085883 -0.082365 -0.11427 0.12896 0 -0.011854 0 0.0032207 0 0.0024863 0 0.92465
6.1289 -0.030424 -0.035389 -0.011162 -0.02485 -0.017297 -0.043241 -0.049718 -0.038739 -0.046708 -0.066338 -0.041535 0.75181 -0.042854 -0.016324 -0.1586 0.011045 0.068292 -0.088162 -0.079296 -0.11747 0.12812 0 -0.011867 0 0.0035006 0 0.0031027 0 0.79353
6.1328 -0.025567 -0.028779 -0.031954 -0.0095537 -0.013996 -0.0042433 -0.053376 -0.018105 -0.040866 -0.050473 -0.054609 -0.014174 -0.046726 -0.018277 -0.15989 0.0087331 0.073271 -0.090522 -0.076802 -0.12116 0.1281 0 -0.01127 0 0.0035679 0 0.0031057 0 0.70653
6.1367 -0.023453 -0.021556 -0.052904 -0.0032595 -0.026276 0.022591 -0.049401 -0.012359 -0.020277 -0.023013 -0.055386 -0.77127 -0.050404 -0.017128 -0.15922 0.0069432 0.060111 -0.091762 -0.07796 -0.12302 0.12773 0 -0.01043 0 0.0033927 0 0.0026581 0 0.60772
6.1406 -0.020945 -0.015673 -0.053743 -0.0027284 -0.038808 0.027177 -0.033221 -0.013943 0.012405 -6.3633e-05 -0.030816 -1.5329 -0.049853 -0.01456 -0.15685 0.0060114 0.034969 -0.091866 -0.083327 -0.12079 0.1256 0 -0.0099201 0 0.0029312 0 0.0021586 0 0.41803
6.1445 -0.015843 -0.011737 -0.033248 -0.005104 -0.037386 0.013978 -0.0074196 -0.012027 0.042466 0.0060265 0.0084638 -2.3112 -0.045032 -0.012749 -0.1546 0.005824 0.014545 -0.091901 -0.089866 -0.11445 0.12199 0 -0.010024 0 0.0022867 0 0.0019136 0 0.14643
6.1484 -0.0089602 -0.0085817 -0.0084306 -0.0088625 -0.021728 -0.0033558 0.015936 -0.0050301 0.052174 -0.0027793 0.034748 -3.1059 -0.039639 -0.012699 -0.1543 0.0062719 0.012725 -0.092481 -0.092954 -0.10708 0.11911 0 -0.010508 0 0.0017758 0 0.0019316 0 -0.081907
6.1523 -0.0031627 -0.0046864 0.0024669 -0.011838 -0.0035572 -0.012359 0.02243 -0.0021185 0.033581 -0.012999 0.027879 -3.9062 -0.037653 -0.013924 -0.15613 0.0075339 0.029059 -0.092688 -0.090032 -0.10303 0.1194 0 -0.01084 0 0.0017433 0 0.0019929 0 -0.1262
6.1563 -0.00040664 0.00023795 -0.0035061 -0.010554 0.0065118 -0.0094426 0.0078443 -0.011762 -0.0043652 -0.012534 -0.0050306 -4.7027 -0.040007 -0.015333 -0.15831 0.0097642 0.048924 -0.090983 -0.082824 -0.10465 0.12321 0 -0.010652 0 0.0022479 0 0.0018985 0 0.025287
6.1602 0.000318 0.0052019 -0.012876 -0.0030445 0.0089436 -0.00022968 -0.015299 -0.029222 -0.039569 -0.00079553 -0.033798 -5.4956 -0.044297 -0.016238 -0.15853 0.012451 0.055372 -0.087371 -0.076067 -0.11045 0.12827 0 -0.010035 0 0.0029301 0 0.0016587 0 0.20859
6.1641 0.0021927 0.0093413 -0.0094331 0.007839 0.01232 0.0065631 -0.025254 -0.037101 -0.049362 0.01322 -0.030177 -6.2914 -0.047349 -0.016688 -0.15593 0.014227 0.042676 -0.08434 -0.073741 -0.11624 0.13143 0 -0.0094443 0 0.0032564 0 0.0014639 0 0.19733
6.168 0.0077604 0.013061 0.011219 0.015464 0.021969 0.0066299 -0.0082835 -0.020599 -0.024426 0.021525 0.008655 -7.0915 -0.047955 -0.017098 -0.15192 0.013634 0.020211 -0.085026 -0.076024 -0.11852 0.13116 0 -0.0093151 0 0.0029737 0 0.0014863 0 -0.10932
6.1719 0.016747 0.017552 0.039173 0.015347 0.03334 0.0034635 0.028826 0.016343 0.024309 0.024616 0.058509 -7.8867 -0.04726 -0.017705 -0.14905 0.010363 0.0038264 -0.090029 -0.0796 -0.11695 0.12852 0 -0.0097456 0 0.0023638 0 0.0017082 0 -0.58685
6.1758 0.026383 0.023193 0.05991 0.010489 0.037387 0.0052821 0.062682 0.050612 0.070613 0.028459 0.088564 -8.6634 -0.046899 -0.018298 -0.1489 0.0058587 0.0026687 -0.096118 -0.080903 -0.11401 0.12586 0 -0.010467 0 0.0020263 0 0.0019327 0 -0.96777
6.1797 0.03369 0.028708 0.065476 0.0098199 0.031634 0.017827 0.071347 0.057851 0.087998 0.035509 0.084729 -9.4171 -0.04712 -0.018324 -0.1509 0.0024895 0.012873 -0.098592 -0.079231 -0.11222 0.12466 0 -0.011075 0 0.002351 0 0.0019561 0 -1.043
6.1836 0.037579 0.032204 0.057589 0.019854 0.024174 0.038554 0.051597 0.033598 0.066473 0.040608 0.056659 -10.158 -0.046842 -0.017218 -0.15301 0.0017842 0.022828 -0.09543 -0.076896 -0.11193 0.1245 0 -0.0113 0 0.0031498 0 0.0017421 0 -0.81678
6.1875 0.039133 0.033172 0.042873 0.037082 0.025609 0.057106 0.02092 -0.0018312 0.02002 0.036756 0.025762 -10.904 -0.045344 -0.014795 -0.15365 0.0032025 0.02425 -0.089278 -0.07649 -0.1115 0.12407 0 -0.011125 0 0.0037982 0 0.0014454 0 -0.4911
6.1914 0.040289 0.033366 0.027564 0.049252 0.037469 0.062444 0.0031709 -0.019881 -0.021542 0.024298 0.0080228 -11.664 -0.043516 -0.011513 -0.15298 0.0046227 0.018632 -0.085138 -0.078103 -0.10958 0.12285 0 -0.010735 0 0.0037721 0 0.00127 0 -0.30511
6.1953 0.042395 0.035508 0.016646 0.045807 0.050071 0.051662 0.010625 -0.0071483 -0.032093 0.012942 0.006746 -12.435 -0.043182 -0.0083925 -0.15234 0.0042647 0.013772 -0.085773 -0.079291 -0.10689 0.12172 0 -0.010388 0 0.0030971 0 0.0012947 0 -0.36966
6.1992 0.04574 0.040959 0.015127 0.028595 0.052938 0.033492 0.037115 0.025297 -0.0066947 0.013633 0.017631 -13.202 -0.045165 -0.0065145 -0.15262 0.0024033 0.014688 -0.089257 -0.077762 -0.10565 0.12188 0 -0.01029 0 0.0023058 0 0.0014136 0 -0.6264
6.2031 0.04999 0.048621 0.026425 0.012646 0.047055 0.023097 0.066102 0.054258 0.036286 0.028512 0.036626 -13.955 -0.048172 -0.0063223 -0.15324 0.0012721 0.018215 -0.091092 -0.073992 -0.10729 0.12337 0 -0.010523 0 0.0019522 0 0.0014347 0 -0.93915
6.207 0.054763 0.056142 0.047792 0.01519 0.045421 0.031498 0.084699 0.065833 0.070406 0.049491 0.061328 -14.698 -0.049805 -0.0072871 -0.15283 0.0030887 0.016403 -0.088837 -0.071031 -0.11085 0.12479 0 -0.010996 0 0.0021382 0 0.0012427 0 -1.2148
6.2109 0.059921 0.062219 0.068726 0.041703 0.060152 0.057533 0.091365 0.065605 0.081665 0.066778 0.086856 -15.436 -0.048758 -0.008316 -0.15093 0.0078448 0.0050083 -0.08463 -0.071591 -0.11371 0.12464 0 -0.011489 0 0.002472 0 0.00088723 0 -1.4468
6.2148 0.065702 0.067762 0.07715 0.080774 0.088886 0.088563 0.092771 0.069239 0.077476 0.077975 0.10438 -16.172 -0.046027 -0.0086783 -0.14884 0.012845 -0.01153 -0.083026 -0.075288 -0.11391 0.12292 0 -0.011776 0 0.0024707 0 0.00053557 0 -1.6661
6.2188 0.072847 0.074837 0.069769 0.11216 0.11491 0.10938 0.095431 0.084469 0.07698 0.087981 0.10685 -16.895 -0.043922 -0.008676 -0.14854 0.014565 -0.023639 -0.086294 -0.078847 -0.11176 0.12126 0 -0.011799 0 0.0020162 0 0.00034848 0 -1.8726
6.2227 0.082409 0.084538 0.056769 0.12141 0.12201 0.11246 0.10071 0.10317 0.091916 0.10042 0.096621 -17.591 -0.043848 -0.009398 -0.15073 0.011416 -0.025274 -0.091937 -0.079148 -0.1092 0.12142 0 -0.011714 0 0.0014567 0 0.0003889 0 -2.0247
6.2266 0.094937 0.095874 0.054693 0.10936 0.10985 0.10214 0.10633 0.11105 0.11564 0.11114 0.085707 -18.258 -0.045057 -0.011677 -0.15389 0.0051561 -0.01939 -0.095016 -0.076188 -0.10783 0.1236 0 -0.011755 0 0.0012975 0 0.00061829 0 -2.0912
6.2305 0.10939 0.10665 0.072573 0.090165 0.094725 0.090389 0.1107 0.10415 0.13019 0.11218 0.086451 -18.908 -0.045507 -0.01514 -0.15543 -0.00025273 -0.015086 -0.093008 -0.073056 -0.10754 0.12614 0 -0.011977 0 0.0017846 0 0.0009406 0 -2.1025
6.2344 0.12294 0.11537 0.10384 0.080469 0.09461 0.088353 0.1148 0.094707 0.12452 0.10274 0.10098 -19.553 -0.0439 -0.018226 -0.15396 -0.0015063 -0.019301 -0.088328 -0.072954 -0.10726 0.12704 0 -0.012134 0 0.0027378 0 0.0012237 0 -2.1409
6.2383 0.13237 0.12228 0.13189 0.08888 0.11313 0.10009 0.12051 0.099772 0.10632 0.094277 0.12024 -20.198 -0.04088 -0.019242 -0.15054 0.0016806 -0.030963 -0.085904 -0.0762 -0.1066 0.12572 0 -0.011847 0 0.0037191 0 0.0012908 0 -2.2789
6.2422 0.13648 0.1289 0.14442 0.11243 0.13765 0.12194 0.12855 0.12414 0.096086 0.1021 0.13384 -20.829 -0.038327 -0.017604 -0.1476 0.0064798 -0.042826 -0.088168 -0.080086 -0.10652 0.12348 0 -0.010971 0 0.0043343 0 0.00095015 0 -2.5236
6.2461 0.13747 0.13667 0.14325 0.14063 0.15258 0.14623 0.13856 0.15475 0.10879 0.13003 0.14069 -21.429 -0.037636 -0.01425 -0.14672 0.0091028 -0.048762 -0.092466 -0.081621 -0.10822 0.12222 0 -0.0098345 0 0.0044137 0 0.00011582 0 -2.8173
6.25 0.14 0.14614 0.141 0.16268 0.15395 0.16594 0.1506 0.1725 0.1402 0.16373 0.14891 -21.99 -0.038686 -0.010952 -0.14731 0.0075016 -0.049264 -0.093548 -0.080364 -0.11155 0.12276 0 -0.0090803 0 0.0039995 0 -0.0010457 0 -3.0873
6.2539 0.14812 0.15717 0.14861 0.17311 0.15135 0.17751 0.16533 0.17001 0.17061 0.18121 0.16495 -22.525 -0.040329 -0.009134 -0.14759 0.0026373 -0.050103 -0.088771 -0.078538 -0.11475 0.12435 0 -0.0091847 0 0.0032517 0 -0.0021005 0 -3.2942
6.2578 0.16254 0.16934 0.16624 0.17358 0.1567 0.18177 0.1823 0.15815 0.18237 0.17233 0.18376 -23.055 -0.041614 -0.0091153 -0.14675 -0.002463 -0.055979 -0.080941 -0.078464 -0.11608 0.12568 0 -0.010043 0 0.002393 0 -0.0025621 0 -3.4425
6.2617 0.18017 0.18196 0.18545 0.17111 0.17255 0.18335 0.19861 0.15531 0.17492 0.14905 0.19185 -23.587 -0.042389 -0.010226 -0.14593 -0.0049968 -0.065773 -0.076019 -0.080032 -0.11562 0.12614 0 -0.011011 0 0.0016877 0 -0.0022331 0 -3.561
6.2656 0.19634 0.19373 0.19892 0.17377 0.1916 0.18853 0.21065 0.17033 0.16426 0.13612 0.18196 -24.11 -0.04289 -0.011519 -0.14709 -0.0043127 -0.074132 -0.077842 -0.080837 -0.11526 0.12624 0 -0.011406 0 0.0013701 0 -0.0013999 0 -3.6849
6.2695 0.20773 0.20303 0.20676 0.18583 0.20626 0.20169 0.21777 0.19535 0.16852 0.15032 0.16479 -24.595 -0.043119 -0.012459 -0.15068 -0.0022012 -0.077618 -0.084804 -0.078852 -0.11665 0.12661 0 -0.011086 0 0.0015085 0 -0.00067668 0 -3.853
6.2734 0.21402 0.20908 0.21352 0.20485 0.21657 0.22176 0.22389 0.21461 0.19334 0.18712 0.16407 -25.023 -0.04292 -0.013139 -0.15467 -0.0015214 -0.079014 -0.091448 -0.074858 -0.11915 0.12713 0 -0.010587 0 0.0019164 0 -0.00057222 0 -4.1023
6.2773 0.21736 0.21315 0.22057 0.22318 0.22781 0.24171 0.2346 0.21954 0.22949 0.22622 0.1966 -25.393 -0.042633 -0.014034 -0.15605 -0.0042461 -0.085142 -0.093236 -0.072081 -0.12002 0.12689 0 -0.010715 0 0.0022316 0 -0.0011204 0 -4.4424
6.2813 0.22088 0.21835 0.2235 0.23364 0.24163 0.25265 0.25164 0.21538 0.2624 0.24953 0.2543 -25.726 -0.043258 -0.015523 -0.1535 -0.010264 -0.09992 -0.090062 -0.073247 -0.11692 0.12532 0 -0.011905 0 0.0021464 0 -0.0018913 0 -4.8247
6.2852 0.22732 0.22776 0.21811 0.23557 0.25242 0.25059 0.2703 0.21423 0.28276 0.25422 0.30592 -26.04 -0.045561 -0.01748 -0.14875 -0.017658 -0.11922 -0.085625 -0.077905 -0.1105 0.12313 0 -0.013889 0 0.001622 0 -0.0023791 0 -5.1461
6.2891 0.23841 0.24222 0.20831 0.23598 0.25396 0.24063 0.28256 0.22283 0.28925 0.25037 0.31938 -26.341 -0.048891 -0.0192 -0.14515 -0.024164 -0.13278 -0.083823 -0.082664 -0.10443 0.12202 0 -0.015919 0 0.00091268 0 -0.002422 0 -5.3095
6.293 0.25433 0.25964 0.20617 0.24424 0.2491 0.23443 0.28364 0.23735 0.28417 0.24854 0.2872 -26.616 -0.051195 -0.019774 -0.14488 -0.028771 -0.13223 -0.085739 -0.084179 -0.1027 0.12331 0 -0.017338 0 0.00038635 0 -0.0022772 0 -5.3015
6.2969 0.27318 0.27663 0.22243 0.26416 0.25015 0.24224 0.27619 0.24945 0.27023 0.25163 0.2339 -26.849 -0.050666 -0.018781 -0.14726 -0.032389 -0.11852 -0.089588 -0.082087 -0.10644 0.12671 0 -0.018002 0 0.00028323 0 -0.0023023 0 -5.224
6.3008 0.29118 0.29089 0.25612 0.29015 0.26744 0.26525 0.26856 0.25582 0.25308 0.25814 0.1991 -27.025 -0.047691 -0.016821 -0.14966 -0.037175 -0.10248 -0.092867 -0.079157 -0.11302 0.13037 0 -0.018275 0 0.00058338 0 -0.0025735 0 -5.2404
6.3047 0.30427 0.30253 0.29383 0.31118 0.29731 0.29459 0.26938 0.26158 0.24509 0.27028 0.20978 -27.145 -0.045029 -0.015303 -0.15009 -0.045034 -0.097747 -0.094235 -0.078585 -0.11822 0.13223 0 -0.018654 0 0.0010399 0 -0.0028297 0 -5.4715
6.3086 0.31071 0.31308 0.32007 0.31941 0.32336 0.31774 0.28309 0.27476 0.26184 0.29489 0.26343 -27.216 -0.045644 -0.015415 -0.14881 -0.056343 -0.11135 -0.093656 -0.081019 -0.11934 0.13158 0 -0.019412 0 0.0013195 0 -0.0027942 0 -5.9218
6.3125 0.31267 0.32338 0.32929 0.31642 0.33142 0.32739 0.30919 0.29858 0.31018 0.33454 0.33303 -27.246 -0.04993 -0.016977 -0.14771 -0.06978 -0.13913 -0.091568 -0.084066 -0.11676 0.12937 0 -0.020517 0 0.0011639 0 -0.0025305 0 -6.4861
6.3164 0.31499 0.33239 0.32857 0.31175 0.32377 0.32564 0.34362 0.32882 0.37741 0.37897 0.38749 -27.237 -0.054947 -0.018285 -0.14815 -0.083282 -0.16894 -0.088548 -0.084613 -0.11295 0.12728 0 -0.021807 0 0.00052325 0 -0.0024378 0 -7.0188
6.3203 0.32135 0.33799 0.32915 0.31536 0.31706 0.32089 0.37944 0.35741 0.43383 0.40852 0.41012 -27.193 -0.056635 -0.017377 -0.14968 -0.095315 -0.18878 -0.085759 -0.081741 -0.11025 0.12635 0 -0.023166 0 -0.00037987 0 -0.0028559 0 -7.4023
6.3242 0.33086 0.33901 0.33576 0.33015 0.32482 0.3206 0.40674 0.37715 0.45039 0.40908 0.40334 -27.111 -0.053202 -0.013901 -0.15076 -0.10547 -0.19377 -0.08498 -0.07759 -0.10948 0.1264 0 -0.024527 0 -0.0011148 0 -0.0036703 0 -7.5702
6.3281 0.33815 0.33659 0.34385 0.35021 0.34212 0.3259 0.41482 0.3835 0.41927 0.3846 0.38027 -26.988 -0.046653 -0.009923 -0.15052 -0.114 -0.1874 -0.087407 -0.075534 -0.11021 0.12649 0 -0.025764 0 -0.0012682 0 -0.0043412 0 -7.4988
6.332 0.33747 0.33366 0.34628 0.36515 0.34929 0.33214 0.39811 0.3744 0.36026 0.35396 0.35358 -26.814 -0.041071 -0.0086809 -0.14981 -0.12092 -0.17726 -0.092125 -0.077422 -0.11175 0.12588 0 -0.026642 0 -0.00073719 0 -0.0043693 0 -7.2098
6.3359 0.32771 0.33284 0.34147 0.36666 0.33257 0.33382 0.36263 0.35164 0.3072 0.33427 0.32995 -26.579 -0.039203 -0.012035 -0.15032 -0.12553 -0.16909 -0.096131 -0.082229 -0.11362 0.12458 0 -0.026967 0 0.00013286 0 -0.0037564 0 -6.7915
6.3398 0.31413 0.33463 0.33444 0.35298 0.30124 0.32956 0.32609 0.32343 0.28482 0.3267 0.31129 -26.28 -0.040442 -0.01868 -0.15269 -0.12699 -0.16363 -0.096545 -0.087028 -0.11527 0.12322 0 -0.026783 0 0.00074073 0 -0.0029975 0 -6.4002
6.3438 0.30494 0.33704 0.33069 0.32932 0.28244 0.32313 0.30858 0.30327 0.29413 0.31906 0.29779 -25.922 -0.041928 -0.024765 -0.15578 -0.12539 -0.15801 -0.093218 -0.089187 -0.11576 0.12243 0 -0.026428 0 0.00067364 0 -0.0025962 0 -6.1998
6.3477 0.30517 0.33702 0.33006 0.30531 0.29655 0.32034 0.31893 0.30206 0.31661 0.30217 0.28916 -25.518 -0.041523 -0.026602 -0.15758 -0.12221 -0.14984 -0.089137 -0.087945 -0.11435 0.12242 0 -0.026337 0 6.0206e-05 0 -0.0025834 0 -6.2582
6.3516 0.31273 0.3324 0.32756 0.29069 0.33626 0.32418 0.34727 0.31836 0.33145 0.28247 0.28451 -25.079 -0.03978 -0.023311 -0.15703 -0.11968 -0.14053 -0.087894 -0.084414 -0.1113 0.12295 0 -0.026734 0 -0.00050229 0 -0.0025319 0 -6.4832
6.3555 0.31983 0.32308 0.3195 0.29054 0.37052 0.33204 0.37079 0.33664 0.33072 0.27675 0.28306 -24.602 -0.039145 -0.017296 -0.15479 -0.11929 -0.13493 -0.090438 -0.080497 -0.10819 0.12366 0 -0.027463 0 -0.00043818 0 -0.0020619 0 -6.6713
6.3594 0.31856 0.31078 0.30782 0.30191 0.37087 0.33647 0.36966 0.33833 0.32138 0.29336 0.28561 -24.073 -0.041345 -0.012271 -0.15247 -0.12078 -0.13757 -0.094231 -0.07779 -0.10699 0.12424 0 -0.028094 0 0.00030201 0 -0.0013176 0 -6.6483
6.3633 0.30635 0.29768 0.29733 0.31427 0.33601 0.32951 0.34095 0.31776 0.31554 0.31957 0.29412 -23.485 -0.0456 -0.010625 -0.15104 -0.12254 -0.14844 -0.095701 -0.077093 -0.10863 0.12457 0 -0.028227 0 0.001185 0 -0.00090066 0 -6.3937
6.3672 0.28711 0.28504 0.28908 0.31515 0.29136 0.30793 0.29999 0.28815 0.31913 0.32952 0.30823 -22.841 -0.049294 -0.012234 -0.15024 -0.12304 -0.16171 -0.093635 -0.078371 -0.11233 0.12461 0 -0.027757 0 0.0015648 0 -0.0012838 0 -6.0402
6.3711 0.2677 0.27272 0.27768 0.29819 0.26465 0.27628 0.26817 0.27025 0.32791 0.3069 0.32138 -22.162 -0.050333 -0.01537 -0.14936 -0.12217 -0.1688 -0.090222 -0.080797 -0.11632 0.12439 0 -0.026926 0 0.0012627 0 -0.0022802 0 -5.7457
[truncated: 1,491,547 more chars]
