# Supplementary material for: Dataset from dynamic shake-table testing of five full-scale single leaf and cavity URM walls subjected to out-of-plane two-way bending
Source: Data Brief. 2019 Mar 20;24:103854. doi: 10.1016/j.dib.2019.103854 (PMC6480314; doi:10.1016/j.dib.2019.103854)
Supplement: Multimedia component 2 [file mmc2.zip › DATA/CS-010-RR/Test22.txt]

0 0.035493 0.039788 0.20915 0.007708 -0.098124 0.0034242 0.028859 0.034724 -0.0035644 0.011231 0.017707 1.7931 -0.0025855 0.012794 -0.0046707 0.016388 0.0094949 0.00027448 -0.0072082 -0.001852 0.00034653 0 -0.009703 0 0.0022429 0 0.00095951 0 -0.0081727
0.003906 0.010133 0.054474 0.11828 -0.015816 -0.086698 0.035878 -0.014248 -0.0040311 -0.010639 0.043348 0.026398 1.9643 -0.0058404 0.0097129 -0.0063872 0.014792 0.0084205 -0.0012884 -0.008261 0.0019374 0.0023003 0 -0.0098714 0 0.0013392 0 0.0006065 0 0.0074557
0.007813 -0.0085273 0.049152 -0.029723 -0.022254 -0.0014619 0.057735 -0.042369 -0.031903 -0.00066282 0.059792 0.03146 2.1252 -0.0076142 0.0036145 -0.0081275 0.010824 0.0061994 -0.0028491 -0.0069912 0.0072677 0.0031983 0 -0.010346 0 0.00087427 0 0.00073828 0 -0.23662
0.011719 -0.013189 0.024768 -0.15037 -0.011302 0.10368 0.05328 -0.04298 -0.03237 0.023613 0.050915 0.031956 2.2867 -0.0068694 -0.0024481 -0.007392 0.0088593 0.0040622 -0.0035651 -0.0043796 0.010327 0.0017382 0 -0.011009 0 0.0011756 0 0.0013668 0 -0.57133
0.015625 -0.0046136 -0.0072377 -0.17866 0.009126 0.15738 0.02377 -0.016698 -0.0058787 0.050306 0.02214 0.028282 2.459 -0.0037892 -0.0057441 -0.0031112 0.011463 0.0028225 -0.0034759 -0.0023766 0.0087713 -0.0014104 0 -0.011471 0 0.0019878 0 0.0021621 0 -0.75037
0.019531 0.0093174 -0.031891 -0.10388 0.02598 0.1187 -0.014274 0.02329 0.029775 0.0622 -0.01095 0.020596 2.6428 0.000477 -0.005687 0.0028607 0.016536 0.0031124 -0.0033381 -0.0019707 0.0034296 -0.0039556 0 -0.011391 0 0.002707 0 0.0027091 0 -0.60434
0.023438 0.018218 -0.03886 0.027613 0.027287 0.0064245 -0.04025 0.056255 0.050595 0.045782 -0.033086 0.009091 2.8305 0.0042608 -0.0037321 0.0068986 0.01918 0.0058386 -0.003917 -0.0022449 -0.0025264 -0.0038879 0 -0.010831 0 0.0028876 0 0.0027924 0 -0.15427
0.027344 0.014698 -0.027476 0.14012 0.0093024 -0.11241 -0.042035 0.062448 0.041247 0.00084866 -0.037845 -0.0046649 3.0152 0.0059633 -0.0016884 0.0064918 0.016532 0.012129 -0.0052986 -0.001401 -0.0060052 -0.0012742 0 -0.010247 0 0.0025608 0 0.0024838 0 0.39902
0.03125 -0.0020017 -0.0065625 0.17026 -0.01993 -0.16745 -0.02193 0.033239 0.0038644 -0.056068 -0.029287 -0.017741 3.197 0.0048397 -0.00020882 0.0022629 0.010724 0.022337 -0.006756 0.0013057 -0.005966 0.0017188 0 -0.010074 0 0.0021153 0 0.0019937 0 0.80487
0.035156 -0.025711 0.010255 0.10047 -0.044581 -0.13131 0.0063707 -0.021876 -0.044017 -0.098514 -0.017364 -0.027929 3.3813 0.0016096 0.0011433 -0.00265 0.0069508 0.034658 -0.0072769 0.0046589 -0.0035801 0.0026321 0 -0.010285 0 0.0019132 0 0.0014593 0 0.92008
0.039063 -0.046358 0.011447 -0.032383 -0.051589 -0.035116 0.026047 -0.077408 -0.079897 -0.10474 -0.011467 -0.035557 3.569 -0.0017909 0.0025954 -0.0051502 0.0085145 0.044776 -0.0063391 0.0064672 -0.00085205 0.00072172 0 -0.0104 0 0.0020255 0 0.00087901 0 0.78446
0.042969 -0.055026 -0.006381 -0.15734 -0.040599 0.055545 0.025139 -0.10494 -0.088295 -0.071585 -0.01607 -0.042253 3.7526 -0.0034877 0.0032843 -0.0043298 0.013743 0.047664 -0.0043289 0.0054567 0.00092634 -0.0026139 0 -0.0099855 0 0.0022938 0 0.00024006 0 0.57077
0.046875 -0.048767 -0.03621 -0.20814 -0.024893 0.084542 0.0010746 -0.090721 -0.068109 -0.018193 -0.029612 -0.047334 3.921 -0.0030843 0.0019442 -0.0015395 0.017761 0.041003 -0.0022857 0.0023336 0.0017029 -0.0052347 0 -0.0091691 0 0.0025706 0 -0.0003159 0 0.45792
0.050781 -0.032583 -0.06371 -0.1599 -0.021261 0.038186 -0.038403 -0.045846 -0.03257 0.023992 -0.045889 -0.046278 4.0713 -0.0018869 -0.001466 0.0011763 0.017234 0.027869 -0.0012043 -0.00079407 0.0020419 -0.0060285 0 -0.0086265 0 0.0028439 0 -0.00049518 0 0.52355
0.054688 -0.016995 -0.074752 -0.043168 -0.036242 -0.051874 -0.077432 -0.00043319 -0.0024483 0.029435 -0.057137 -0.034776 4.2136 -0.0015529 -0.0050238 0.0025141 0.013332 0.01612 -0.0014518 -0.0019371 0.0021597 -0.0053914 0 -0.0089739 0 0.0031344 0 -6.5586e-05 0 0.72244
0.058594 -0.012017 -0.063492 0.073403 -0.060169 -0.13243 -0.097758 0.015513 0.0045038 -0.0064116 -0.058148 -0.015879 4.3624 -0.0023597 -0.0060791 0.0021028 0.010122 0.014025 -0.0026959 -0.0003924 0.0015538 -0.0041996 0 -0.010127 0 0.0033362 0 0.00089665 0 0.94419
0.0625 -0.020877 -0.036101 0.12255 -0.074503 -0.16035 -0.087576 -0.0083976 -0.016762 -0.064675 -0.04969 -0.0025429 4.5227 -0.0028447 -0.003551 -4.6805e-05 0.010272 0.024684 -0.0042634 0.0030968 -0.00046434 -0.0026132 0 -0.011269 0 0.0032371 0 0.0019728 0 1.0902
0.066406 -0.037603 -0.0074295 0.077183 -0.066587 -0.12328 -0.049757 -0.056708 -0.054927 -0.1144 -0.038522 -0.010034 4.683 -0.0013191 0.00088131 -0.003663 0.012547 0.043243 -0.0055327 0.0069012 -0.0038305 -0.00010103 0 -0.011522 0 0.0027317 0 0.0026592 0 1.1139
0.070313 -0.050452 0.0076716 -0.034421 -0.039457 -0.041963 -0.0031317 -0.09897 -0.087719 -0.12997 -0.032723 -0.041982 4.825 0.0021765 0.003987 -0.0076721 0.013529 0.059294 -0.0060722 0.0092253 -0.0072536 0.003386 0 -0.010725 0 0.0019976 0 0.0027333 0 1.0141
0.074219 -0.049328 0.0029632 -0.14589 -0.0087718 0.042908 0.026809 -0.10921 -0.094411 -0.10399 -0.034964 -0.082 4.9403 0.0055123 0.0036405 -0.010022 0.011535 0.063136 -0.0056055 0.0087917 -0.0087561 0.0065565 0 -0.0095859 0 0.0014137 0 0.0024224 0 0.81021
0.078125 -0.032441 -0.01603 -0.1916 0.0097117 0.09079 0.023748 -0.080599 -0.068211 -0.048936 -0.039306 -0.10084 5.0407 0.0062319 0.0005365 -0.0087967 0.0085361 0.051705 -0.004058 0.0055144 -0.0069869 0.0074666 0 -0.0090579 0 0.0012633 0 0.0022167 0 0.53298
0.082031 -0.0077916 -0.036009 -0.14392 0.010891 0.080181 -0.0078825 -0.027087 -0.020402 0.011208 -0.035283 -0.07666 5.1492 0.0037962 -0.0026029 -0.0040259 0.0080935 0.030159 -0.0017341 0.00087757 -0.0023649 0.0053158 0 -0.0095086 0 0.0015013 0 0.0024635 0 0.23085
0.085938 0.011579 -0.044059 -0.027779 0.00090275 0.018997 -0.045079 0.02642 0.026709 0.053235 -0.016935 -0.013642 5.281 7.9132e-05 -0.0035556 0.0016525 0.011523 0.0083165 0.00064109 -0.0025636 0.002912 0.00155 0 -0.010447 0 0.0018143 0 0.0030737 0 -0.028107
0.089844 0.015546 -0.034745 0.094487 -0.010803 -0.05875 -0.061828 0.057475 0.053093 0.064331 0.01064 0.056937 5.4294 -0.0024005 -0.0024811 0.0046123 0.016314 -0.0052773 0.0022683 -0.0026893 0.0061781 -0.0010549 0 -0.011036 0 0.0019141 0 0.0035864 0 -0.1776
0.09375 0.0031017 -0.012342 0.15799 -0.019007 -0.11004 -0.046897 0.055779 0.051355 0.045755 0.03342 0.095796 5.5727 -0.0027391 -0.0014469 0.0030977 0.018459 -0.0075607 0.0028428 0.00057471 0.0060526 -0.00070871 0 -0.010863 0 0.0017799 0 0.0035441 0 -0.18874
0.097656 -0.016908 0.012256 0.13043 -0.023222 -0.10599 -0.010494 0.026195 0.027998 0.010537 0.038335 0.081577 5.6926 -0.0021343 -0.0021785 -0.0012093 0.016317 -0.0011374 0.0028074 0.0049618 0.0033 0.0017973 0 -0.010254 0 0.0016299 0 0.0028692 0 -0.091462
0.10156 -0.0308 0.027601 0.029058 -0.023007 -0.048101 0.024717 -0.014376 -0.0031661 -0.023095 0.023013 0.024497 5.7907 -0.0022049 -0.0042834 -0.0045028 0.012177 0.0087673 0.0029216 0.0074477 9.7286e-05 0.0037929 0 -0.0098581 0 0.0016792 0 0.001936 0 0.039079
0.10547 -0.027859 0.027521 -0.088815 -0.015333 0.032831 0.040348 -0.044611 -0.028936 -0.040044 -0.002541 -0.041519 5.8857 -0.0030297 -0.0056638 -0.0039879 0.010054 0.017774 0.0034448 0.0065925 -0.0016899 0.0031661 0 -0.0099659 0 0.0019394 0 0.0012875 0 0.12354
0.10938 -0.0065435 0.014216 -0.15659 0.001978 0.09473 0.033555 -0.048589 -0.040684 -0.035056 -0.023316 -0.080983 5.9966 -0.0030683 -0.004662 -1.36e-05 0.012009 0.023862 0.0037377 0.0036369 -0.0017785 0.00029323 0 -0.010244 0 0.0022373 0 0.0012338 0 0.11718
0.11328 0.024308 -0.0026888 -0.13459 0.024649 0.10808 0.01554 -0.023901 -0.034436 -0.014277 -0.029189 -0.076642 6.1273 -0.0010737 -0.0018091 0.0046737 0.01652 0.026607 0.0028125 0.0013021 -0.0012555 -0.0023357 0 -0.010111 0 0.0023899 0 0.0016549 0 0.02059
0.11719 0.050045 -0.010999 -0.032418 0.041712 0.070988 0.0010865 0.016733 -0.010725 0.0097086 -0.01952 -0.034864 6.2658 0.0021027 0.00052838 0.0076383 0.020197 0.025653 0.00044141 0.0013124 -0.0012121 -0.0024243 0 -0.0093646 0 0.0023357 0 0.0021444 0 -0.13826
0.12109 0.058229 -0.002814 0.095232 0.043069 0.0077444 -0.0010844 0.052528 0.023929 0.026534 -0.0003029 0.022924 6.3984 0.003894 0.00026628 0.0086674 0.020839 0.020175 -0.0022522 0.0028747 -0.0016014 5.5515e-05 0 -0.008416 0 0.0021155 0 0.0023495 0 -0.32875
0.125 0.045753 0.020175 0.17845 0.028641 -0.046232 0.009262 0.066855 0.056522 0.034376 0.021658 0.073303 6.5228 0.0023818 -0.0025153 0.0090968 0.018912 0.0098692 -0.0034649 0.003492 -0.0014189 0.0029085 0 -0.0079354 0 0.0017898 0 0.0022207 0 -0.52681
0.12891 0.020878 0.04659 0.1715 0.0099957 -0.063092 0.027131 0.056771 0.071986 0.039162 0.041758 0.099875 6.6488 -0.0017145 -0.0056406 0.0095385 0.016469 -0.0035729 -0.0022179 0.0013137 4.7586e-05 0.0037307 0 -0.0082558 0 0.0014298 0 0.0019891 0 -0.70654
0.13281 -0.0013104 0.061515 0.079279 0.0017399 -0.03543 0.045691 0.033383 0.062166 0.047462 0.05649 0.096539 6.7861 -0.0055037 -0.006707 0.0086937 0.015123 -0.016099 0.00065246 -0.003162 0.0022523 0.0019498 0 -0.0091095 0 0.0011807 0 0.001928 0 -0.8317
0.13672 -0.0076452 0.055744 -0.045308 0.009752 0.021355 0.057288 0.013336 0.033068 0.059259 0.061798 0.067913 6.9337 -0.0064457 -0.0049913 0.0047508 0.01516 -0.022861 0.0030516 -0.0075225 0.0037771 -0.00093385 0 -0.0099053 0 0.001253 0 0.0021189 0 -0.86458
0.14063 0.0053882 0.03217 -0.1318 0.02665 0.076985 0.054699 0.0080844 0.0031344 0.067 0.05447 0.02834 7.0813 -0.0044545 -0.0017564 -0.0019966 0.016157 -0.02094 0.0033742 -0.0094547 0.0037256 -0.0029275 0 -0.010239 0 0.0017539 0 0.0024085 0 -0.79017
0.14453 0.029693 0.0046261 -0.13259 0.038419 0.10111 0.035545 0.018258 -0.0083523 0.061789 0.035783 -0.0025604 7.2209 -0.0015799 0.0010764 -0.0082302 0.017785 -0.011365 0.0018947 -0.0084161 0.0026769 -0.0032973 0 -0.010151 0 0.00249 0 0.0025581 0 -0.63455
0.14844 0.050604 -0.010539 -0.049342 0.036045 0.079161 0.0075057 0.03544 0.0049828 0.041212 0.013042 -0.0091316 7.3572 0.00021266 0.0024724 -0.0098047 0.019665 0.0012596 0.00046589 -0.005605 0.0021249 -0.0028618 0 -0.0099449 0 0.0029941 0 0.0024324 0 -0.45655
0.15234 0.055707 -0.0047268 0.069378 0.021987 0.021557 -0.012281 0.048102 0.031424 0.012021 -0.0038525 0.010244 7.5041 0.00076159 0.002666 -0.0053338 0.020755 0.011513 0.00071379 -0.0026177 0.0028797 -0.0027525 0 -0.0098234 0 0.0028567 0 0.0020729 0 -0.31409
0.15625 0.041947 0.017619 0.15675 0.00674 -0.040228 -0.0072262 0.04721 0.049234 -0.014224 -0.0086926 0.040209 7.6721 0.0012374 0.0023302 0.0022033 0.019601 0.016448 0.002376 -0.00029856 0.0040602 -0.0030427 0 -0.0097249 0 0.0021177 0 0.0016249 0 -0.23007
0.16016 0.016893 0.042019 0.16511 -0.00020013 -0.070805 0.024883 0.02967 0.042357 -0.02826 -0.0027959 0.057311 7.8567 0.0022569 0.0016589 0.0075664 0.015751 0.016949 0.0033914 0.0012587 0.003832 -0.0026511 0 -0.0094957 0 0.0013278 0 0.0012206 0 -0.186
0.16406 -0.0061327 0.052956 0.091121 0.003288 -0.052293 0.066023 0.00011985 0.012143 -0.027092 0.0068725 0.046109 8.0407 0.0028828 0.00037795 0.0073783 0.010906 0.016087 0.001773 0.0020053 0.0013156 -0.00056997 0 -0.0091618 0 0.0011394 0 0.00092758 0 -0.14878
0.16797 -0.0158 0.04293 -0.024107 0.012479 0.0037231 0.087538 -0.029207 -0.023367 -0.013038 0.013342 0.010821 8.208 0.0017316 -0.0014685 0.002662 0.0081733 0.015889 -0.0023917 0.0016475 -0.0021853 0.0028477 0 -0.0089807 0 0.0017383 0 0.00078505 0 -0.10654
0.17188 -0.0089194 0.016238 -0.11854 0.020591 0.062624 0.070089 -0.042605 -0.041656 0.009083 0.014061 -0.026919 8.3573 -0.0010547 -0.0030228 -0.0023684 0.0096147 0.015422 -0.006677 0.00017468 -0.0039736 0.0058467 0 -0.0092004 0 0.0026327 0 0.00084905 0 -0.080261
0.17578 0.008073 -0.01409 -0.14306 0.022576 0.088163 0.018883 -0.029645 -0.030572 0.032966 0.01095 -0.043033 8.5031 -0.0033297 -0.0031608 -0.003998 0.014274 0.012061 -0.0081343 -0.0015621 -0.0022203 0.0065791 0 -0.0097698 0 0.0030405 0 0.0011681 0 -0.098772
0.17969 0.022762 -0.033794 -0.087773 0.01579 0.064732 -0.038495 0.005729 0.0039836 0.050289 0.007278 -0.027643 8.6633 -0.0027786 -0.0016317 -0.0017996 0.018751 0.0049291 -0.0056598 -0.0021825 0.002314 0.0046267 0 -0.010301 0 0.0025697 0 0.0016968 0 -0.1585
0.18359 0.023558 -0.035029 0.012994 -0.00026203 0.0058265 -0.070756 0.04355 0.041604 0.052132 0.0047912 0.0086355 8.8444 0.00067943 0.00044235 0.0017602 0.019985 -0.0027472 -0.00088248 -0.00094987 0.0066994 0.0014107 0 -0.01035 0 0.0015851 0 0.0022397 0 -0.2057
0.1875 0.0062999 -0.020339 0.099535 -0.022822 -0.055851 -0.063978 0.057961 0.059058 0.033999 0.0030271 0.042272 9.0366 0.004481 0.0014256 0.004068 0.017724 -0.0049762 0.0031565 0.0013807 0.0080804 -0.00086375 0 -0.0097767 0 0.00091356 0 0.0025125 0 -0.16166
0.19141 -0.022842 -0.0011682 0.11978 -0.044628 -0.088716 -0.029428 0.03416 0.043003 0.0008441 -3.0572e-05 0.051595 9.2212 0.0056209 0.00072425 0.0045872 0.014385 0.002602 0.0043474 0.003049 0.005796 -0.00087278 0 -0.0088844 0 0.0011312 0 0.0023068 0 0.025327
0.19531 -0.050193 0.0083805 0.058517 -0.05599 -0.079597 0.0064829 -0.020107 -0.0029019 -0.033894 -0.0073775 0.028376 9.3832 0.0033898 -0.00047229 0.0045563 0.012595 0.018915 0.002904 0.0027888 0.0016153 0.00087275 0 -0.0082124 0 0.0020664 0 0.0016443 0 0.34158
0.19922 -0.062263 -0.00050438 -0.053668 -0.050945 -0.038746 0.020901 -0.078229 -0.059722 -0.056821 -0.022221 -0.019726 9.5202 -4.7878e-05 -0.00015954 0.0048849 0.012943 0.037742 0.00078518 0.00091118 -0.0019243 0.0025146 0 -0.0081591 0 0.0029607 0 0.00079621 0 0.71291
0.20313 -0.054178 -0.025999 -0.15734 -0.033095 0.0077642 0.0076931 -0.11184 -0.10282 -0.064466 -0.045756 -0.0746 9.6407 -0.0017722 0.0025177 0.004727 0.014053 0.052067 -0.0001294 -0.0010966 -0.0034542 0.002394 0 -0.0087187 0 0.003133 0 0.0001387 0 1.0469
0.20703 -0.03345 -0.056304 -0.1976 -0.015142 0.032171 -0.02266 -0.10874 -0.11456 -0.065285 -0.074015 -0.11603 9.7574 -0.0007549 0.0061005 0.0023315 0.01456 0.05879 0.00055297 -0.0020241 -0.0033417 0.00047488 0 -0.0095095 0 0.0025456 0 -5.8323e-05 0 1.2779
0.21094 -0.015956 -0.076455 -0.15482 -0.010834 0.018468 -0.053171 -0.078518 -0.093602 -0.07075 -0.097013 -0.1291 9.8793 0.0015617 0.0076944 -0.0027365 0.014661 0.059682 0.0018094 -0.001936 -0.0026916 -0.0014799 0 -0.010046 0 0.001774 0 0.00023464 0 1.3842
0.21484 -0.016049 -0.077414 -0.055151 -0.025066 -0.029959 -0.071247 -0.043129 -0.055191 -0.082903 -0.10307 -0.10943 10.01 0.0031119 0.0053364 -0.0084227 0.015554 0.058034 0.0023934 -0.0017271 -0.0020207 -0.0012168 0 -0.01005 0 0.0014404 0 0.00082982 0 1.3748
0.21875 -0.037169 -0.061734 0.044598 -0.050214 -0.091386 -0.073578 -0.021554 -0.022123 -0.090358 -0.086847 -0.065611 10.146 0.0033356 -0.00014061 -0.011488 0.017558 0.054603 0.0019075 -0.0018162 -0.00093297 0.0021064 0 -0.0095861 0 0.0016501 0 0.001463 0 1.2725
0.22266 -0.069504 -0.04204 0.088426 -0.071794 -0.13594 -0.064671 -0.020426 -0.011577 -0.077936 -0.055006 -0.01716 10.285 0.0033223 -0.0054479 -0.010234 0.019211 0.0472 0.00087177 -0.0015052 0.0010607 0.0068961 0 -0.0089787 0 0.0019425 0 0.0019381 0 1.1142
0.22656 -0.096492 -0.033344 0.051174 -0.078781 -0.14159 -0.052746 -0.035314 -0.026225 -0.042483 -0.024057 0.013193 10.42 0.0040169 -0.0072395 -0.0061166 0.018525 0.03461 -2.1913e-05 0.00019321 0.0035997 0.00995 0 -0.0085717 0 0.0017792 0 0.0021854 0 0.96484
0.23047 -0.10564 -0.044188 -0.0487 -0.070567 -0.10784 -0.046124 -0.057721 -0.055033 -0.00059348 -0.010866 0.010409 10.545 0.004708 -0.0046283 -0.0026498 0.015146 0.020884 -0.00058443 0.0031119 0.005465 0.0087432 0 -0.0085181 0 0.0011015 0 0.002231 0 0.91664
0.23438 -0.096126 -0.071979 -0.15955 -0.056157 -0.058102 -0.050657 -0.080208 -0.082315 0.019961 -0.022815 -0.024884 10.656 0.003671 0.00026682 -0.0025219 0.011021 0.015055 -0.0011109 0.0055245 0.0055404 0.0035023 0 -0.0087241 0 0.00044046 0 0.0021405 0 1.0553
0.23828 -0.078128 -0.10474 -0.22413 -0.04773 -0.026777 -0.067699 -0.097189 -0.097963 -0.00065692 -0.054876 -0.077139 10.747 0.0003474 0.0041489 -0.0054346 0.0087542 0.025285 -0.0018506 0.0054575 0.0038048 -0.0026728 0 -0.0089652 0 0.00047277 0 0.0019927 0 1.4058
0.24219 -0.065216 -0.12746 -0.2101 -0.053798 -0.037757 -0.093004 -0.10483 -0.10193 -0.059725 -0.09471 -0.12549 10.816 -0.0034337 0.0051407 -0.0085049 0.0092613 0.051888 -0.0026263 0.0025832 0.0014143 -0.0059709 0 -0.0090736 0 0.0014155 0 0.0018762 0 1.8979
0.24609 -0.065571 -0.1295 -0.12775 -0.075368 -0.088081 -0.1177 -0.10326 -0.10124 -0.13312 -0.1302 -0.15564 10.862 -0.0048114 0.0039519 -0.0087585 0.011144 0.085398 -0.0029945 -0.0012052 -0.00018826 -0.0047389 0 -0.0090567 0 0.0027857 0 0.0018657 0 2.3839
0.25 -0.078049 -0.10966 -0.025068 -0.10522 -0.14852 -0.13164 -0.099068 -0.1034 -0.19047 -0.15321 -0.16556 10.889 -0.0026695 0.0027521 -0.0055052 0.012357 0.11191 -0.0027106 -0.0032717 -0.0003477 -0.00072684 0 -0.0090703 0 0.0037368 0 0.0019664 0 2.7039
0.25391 -0.094729 -0.077558 0.038251 -0.12977 -0.18173 -0.12785 -0.10273 -0.11142 -0.21191 -0.15865 -0.16179 10.905 0.0010214 0.0029159 -0.00068305 0.012327 0.1217 -0.0019636 -0.0025129 0.0004044 0.0024172 0 -0.0092856 0 0.0036952 0 0.0020811 0 2.7611
0.25781 -0.10702 -0.050379 0.024515 -0.13431 -0.16638 -0.10613 -0.11982 -0.12266 -0.19489 -0.14362 -0.15058 10.92 0.0028471 0.0037292 0.0028495 0.012261 0.11424 -0.001151 -0.00032044 0.00084184 0.0022135 0 -0.0097594 0 0.0027835 0 0.0020666 0 2.562
0.26172 -0.11075 -0.045421 -0.059862 -0.1119 -0.1116 -0.074743 -0.14272 -0.1305 -0.14954 -0.10991 -0.13234 10.936 0.0010829 0.0031799 0.0034333 0.013405 0.09616 -0.00048957 0.00069545 -4.8833e-05 -0.00061912 0 -0.010392 0 0.0017011 0 0.0018758 0 2.2043
0.26563 -0.10762 -0.07073 -0.16773 -0.071685 -0.052218 -0.049191 -0.1522 -0.12719 -0.090471 -0.068046 -0.10402 10.945 -0.0027818 3.5703e-05 0.0014554 0.015285 0.074843 8.4227e-05 -0.00094044 -0.0024026 -0.0029355 0 -0.010976 0 0.0011751 0 0.001667 0 1.8298
0.26953 -0.10318 -0.1186 -0.23898 -0.03895 -0.027855 -0.047313 -0.13139 -0.10773 -0.032626 -0.036317 -0.066797 10.933 -0.005645 -0.0047222 -0.0014039 0.015956 0.054013 0.0006243 -0.0042855 -0.0053988 -0.0020544 0 -0.011281 0 0.0014258 0 0.0017466 0 1.5727
0.27344 -0.10341 -0.16718 -0.23594 -0.042208 -0.058315 -0.080489 -0.082694 -0.074845 0.007907 -0.032135 -0.031521 10.887 -0.0058539 -0.0084189 -0.0035121 0.014063 0.035239 0.00086329 -0.0068788 -0.0077111 0.0017995 0 -0.011135 0 0.0020627 0 0.0023305 0 1.5245
0.27734 -0.11171 -0.19148 -0.16469 -0.092835 -0.12987 -0.14401 -0.033188 -0.042414 0.014178 -0.060645 -0.016141 10.806 -0.0045816 -0.0087213 -0.0040426 0.010493 0.022868 0.00030916 -0.0069101 -0.0082002 0.0056597 0 -0.010502 0 0.0024683 0 0.0032956 0 1.7168
0.28125 -0.12712 -0.17849 -0.069456 -0.17202 -0.20113 -0.21341 -0.020948 -0.032503 -0.025578 -0.11006 -0.035874 10.702 -0.0041687 -0.0054608 -0.0028852 0.0077794 0.026017 -0.0012404 -0.0046661 -0.00653 0.0063822 0 -0.0095514 0 0.002339 0 0.0041629 0 2.1184
0.28516 -0.14422 -0.13641 -0.0052433 -0.23794 -0.22649 -0.25317 -0.069532 -0.063818 -0.10836 -0.15854 -0.092786 10.594 -0.0052784 -0.0007577 -0.00031279 0.0078065 0.053494 -0.0032352 -0.0020565 -0.0034081 0.003268 0 -0.0086497 0 0.0019312 0 0.0044022 0 2.6432
0.28906 -0.15524 -0.090786 -0.0066171 -0.25174 -0.18487 -0.23666 -0.16823 -0.13655 -0.21121 -0.18784 -0.17178 10.488 -0.0059706 0.0025731 0.0030148 0.010175 0.10441 -0.0044743 -0.00083221 -0.0002651 -0.001551 0 -0.0082186 0 0.0018149 0 0.0038616 0 3.169
0.29297 -0.15373 -0.068773 -0.070635 -0.2048 -0.096249 -0.16611 -0.27297 -0.22483 -0.29698 -0.19297 -0.2455 10.369 -0.0037698 0.0030027 0.0058633 0.012861 0.16259 -0.0038247 -0.0011791 0.0015372 -0.0051311 0 -0.0084821 0 0.0023455 0 0.0029615 0 3.5653
0.29688 -0.13856 -0.081832 -0.16117 -0.12615 -0.013289 -0.076782 -0.32913 -0.28593 -0.33014 -0.18121 -0.28528 10.218 0.0014028 0.0011597 0.0066928 0.014348 0.20153 -0.0010542 -0.0018328 0.0015199 -0.0061499 0 -0.0092716 0 0.0033096 0 0.0024274 0 3.7226
0.30078 -0.11544 -0.11883 -0.22917 -0.063045 0.01021 -0.01837 -0.30275 -0.28376 -0.2944 -0.16312 -0.27274 10.022 0.0065776 -0.00090783 0.0046264 0.01492 0.19889 0.0028741 -0.0013855 0.00035322 -0.0055694 0 -0.010082 0 0.0040607 0 0.0027176 0 3.5777
0.30469 -0.094719 -0.15423 -0.23731 -0.0485 -0.044568 -0.023334 -0.20141 -0.21245 -0.20217 -0.1446 -0.20761 9.7904 0.0082222 -0.0013574 0.00046062 0.015838 0.15151 0.0063042 0.00050715 -0.00067054 -0.0051726 0 -0.010399 0 0.0040413 0 0.0036054 0 3.1349
0.30859 -0.085982 -0.16525 -0.17833 -0.080127 -0.14589 -0.084123 -0.072117 -0.10297 -0.089994 -0.12587 -0.10938 9.5506 0.0054734 0.00015358 -0.0033511 0.017507 0.079833 0.0078442 0.0029864 -0.00059831 -0.0056149 0 -0.010069 0 0.0032479 0 0.0043084 0 2.4831
0.3125 -0.092599 -0.14588 -0.080329 -0.1257 -0.23018 -0.15726 0.023159 -0.0065216 -0.0018311 -0.106 -0.011722 9.3258 0.00088977 0.0023196 -0.0041224 0.018804 0.017375 0.0071108 0.0048024 0.00051507 -0.0058938 0 -0.0094029 0 0.0022325 0 0.0041159 0 1.7932
0.31641 -0.10962 -0.1088 0.0044318 -0.14959 -0.24432 -0.193 0.040958 0.034719 0.031738 -0.086553 0.0495 9.1164 -0.002032 0.0031623 -0.0008688 0.018365 -0.0087869 0.0047823 0.0052158 0.0017373 -0.004584 0 -0.0089021 0 0.0016333 0 0.0030158 0 1.2774
0.32031 -0.12636 -0.075406 0.025275 -0.1385 -0.18186 -0.16961 -0.019621 0.010254 0.0075788 -0.070897 0.051625 8.898 -0.002069 0.0014438 0.0048075 0.016318 0.0063431 0.002007 0.004302 0.0020464 -0.0014547 0 -0.008839 0 0.0016525 0 0.0017648 0 1.105
0.32422 -0.13223 -0.062034 -0.036712 -0.10743 -0.085972 -0.10693 -0.11653 -0.056838 -0.050664 -0.061456 -0.0029618 8.6403 -0.0010031 -0.0023723 0.0097437 0.014387 0.044599 -0.00034238 0.0026609 0.0011231 0.0021342 0 -0.0090598 0 0.0019446 0 0.0012939 0 1.3107
0.32813 -0.12236 -0.071433 -0.15149 -0.083492 -0.016776 -0.049595 -0.18943 -0.12739 -0.10816 -0.059066 -0.086172 8.3303 -0.0012418 -0.0062514 0.011447 0.014111 0.078751 -0.0020252 0.00098047 -0.00044868 0.0043238 0 -0.0091884 0 0.0020089 0 0.0019273 0 1.7564
0.33203 -0.10006 -0.093438 -0.25118 -0.083077 -0.0084702 -0.033346 -0.19579 -0.16908 -0.14021 -0.064904 -0.15773 7.9818 -0.0029073 -0.0078379 0.0097557 0.015094 0.091569 -0.0032197 -0.00022275 -0.0016431 0.0041734 0 -0.0090219 0 0.0017058 0 0.0030935 0 2.1929
0.33594 -0.074894 -0.11242 -0.26886 -0.10051 -0.049115 -0.060191 -0.13626 -0.16999 -0.1452 -0.081072 -0.18681 7.6236 -0.0035161 -0.0061101 0.0066132 0.015318 0.085999 -0.0040225 -0.00071639 -0.0016836 0.0021265 0 -0.008722 0 0.0014009 0 0.0038052 0 2.3955
0.33984 -0.057442 -0.11601 -0.18333 -0.11556 -0.096595 -0.10011 -0.052637 -0.13801 -0.14005 -0.10692 -0.16859 7.2774 -0.00067512 -0.0022689 0.0042416 0.013343 0.079244 -0.0041628 -0.00064811 -0.00045579 -0.00064042 0 -0.0086085 0 0.0015915 0 0.0035081 0 2.2899
0.34375 -0.053621 -0.10077 -0.038307 -0.11136 -0.11442 -0.11614 0.00099744 -0.091386 -0.1416 -0.13401 -0.12429 6.9434 0.0049599 0.00097941 0.0033867 0.010059 0.085845 -0.0032187 -0.00056482 0.0015555 -0.0031036 0 -0.0087715 0 0.0023708 0 0.0025481 0 1.9768
0.34766 -0.061547 -0.072975 0.081318 -0.087655 -0.096699 -0.092517 -0.0054237 -0.049185 -0.14929 -0.14654 -0.084222 6.6047 0.0096235 0.0014424 0.0031305 0.0080186 0.10359 -0.0011582 -0.0011677 0.0036451 -0.0046923 0 -0.0089161 0 0.0032533 0 0.0018325 0 1.6367
0.35156 -0.072746 -0.045084 0.10365 -0.059769 -0.064112 -0.04494 -0.059307 -0.025357 -0.14409 -0.13009 -0.065999 6.2445 0.0096119 -0.00073425 0.0022617 0.0089075 0.11408 0.0013152 -0.0028173 0.005288 -0.0050854 0 -0.0086361 0 0.0035516 0 0.0019841 0 1.3888
0.35547 -0.077228 -0.029473 0.017833 -0.045856 -0.03986 -0.0071083 -0.11687 -0.025249 -0.10579 -0.083396 -0.064244 5.8604 0.0047585 -0.0030528 0.00072622 0.011758 0.098035 0.0030225 -0.0051394 0.0063439 -0.0041569 0 -0.0078684 0 0.0029699 0 0.0027647 0 1.2171
0.35938 -0.069551 -0.031932 -0.11835 -0.053185 -0.030244 -0.005319 -0.13517 -0.043099 -0.034285 -0.022672 -0.059191 5.4633 -0.0011496 -0.0027205 -0.00031768 0.013827 0.053208 0.0030734 -0.0071282 0.0069945 -0.0023201 0 -0.0070665 0 0.0018712 0 0.0033097 0 1.0177
0.36328 -0.052093 -0.048205 -0.21677 -0.073488 -0.026392 -0.040138 -0.10067 -0.062869 0.04403 0.026565 -0.036311 5.065 -0.0035355 0.00083324 0.00013631 0.01327 -0.0003564 0.001542 -0.007757 0.0074679 -0.00071458 0 -0.006877 0 0.00097908 0 0.0029645 0 0.72025
0.36719 -0.033325 -0.065982 -0.21595 -0.08967 -0.020808 -0.08715 -0.034916 -0.065912 0.091733 0.044919 -0.00029262 4.667 -0.00092171 0.0052454 0.0016274 0.010864 -0.033069 -0.00055259 -0.0066353 0.0077362 -0.00058581 0 -0.0075794 0 0.00079615 0 0.0019406 0 0.37677
0.37109 -0.022105 -0.071856 -0.1173 -0.087963 -0.018485 -0.11436 0.0237 -0.04382 0.086101 0.029945 0.028174 4.2614 0.003968 0.0071722 0.0024423 0.0090213 -0.027209 -0.0020177 -0.0041877 0.0074462 -0.0020985 0 -0.0088021 0 0.0012632 0 0.0011551 0 0.13895
0.375 -0.021866 -0.059327 0.021091 -0.066635 -0.03008 -0.10296 0.045698 -0.0076544 0.034275 -0.005213 0.029398 3.8406 0.0067838 0.005327 0.0013016 0.0092311 0.010056 -0.0023966 -0.0012566 0.0062247 -0.0037437 0 -0.0097889 0 0.0019226 0 0.0013754 0 0.14432
0.37891 -0.028683 -0.032668 0.12425 -0.035658 -0.055117 -0.057662 0.025478 0.016267 -0.033674 -0.042402 0.00058742 3.4068 0.0053336 0.0018145 -0.0011326 0.010687 0.052677 -0.0022297 0.0014593 0.0041603 -0.0032691 0 -0.0099891 0 0.0023672 0 0.002462 0 0.40388
0.38281 -0.034402 -0.0040124 0.14426 -0.0085416 -0.074764 -0.0013173 -0.021125 0.0047292 -0.086487 -0.068569 -0.04244 2.9704 0.0011704 0.00032326 -0.0025871 0.011518 0.075776 -0.0024154 0.0036375 0.0019804 0.00033562 0 -0.0094592 0 0.0025307 0 0.0034374 0 0.77864
0.38672 -0.032356 0.014304 0.082159 0.0071084 -0.064636 0.04053 -0.069458 -0.042018 -0.10949 -0.078518 -0.077682 2.54 -0.0022105 0.0026378 -0.0012775 0.011166 0.073128 -0.0032362 0.0051376 0.00059349 0.0055071 0 -0.0087534 0 0.002595 0 0.0033558 0 1.0572
0.39063 -0.021515 0.016919 -0.019563 0.013286 -0.017496 0.054109 -0.097674 -0.09491 -0.10559 -0.071816 -0.091451 2.1134 -0.0026241 0.0066879 0.0021317 0.011149 0.057895 -0.003961 0.0057311 0.00026284 0.0088468 0 -0.0084429 0 0.0027 0 0.0021861 0 1.0717
0.39453 -0.0064283 0.0076242 -0.10288 0.017284 0.045536 0.042122 -0.092459 -0.11319 -0.083196 -0.05009 -0.082812 1.6801 -0.00084925 0.0081506 0.0047138 0.013259 0.047164 -0.0034498 0.00514 0.00019653 0.0075943 0 -0.0087043 0 0.0028023 0 0.00088121 0 0.77574
0.39844 0.0064192 -0.0041273 -0.12274 0.023652 0.087314 0.01792 -0.051358 -0.073561 -0.046051 -0.017785 -0.056926 1.2324 0.00061201 0.0043757 0.0037214 0.017115 0.044918 -0.0012672 0.0033769 -0.00085733 0.0018598 0 -0.009286 0 0.0028036 0 0.00054468 0 0.2485
0.40234 0.012844 -0.009346 -0.066745 0.02977 0.081558 -0.0045084 0.015255 0.010506 0.0052237 0.016684 -0.017012 0.77511 0.00018255 -0.0028946 -0.00079479 0.019878 0.039098 0.0017062 0.00099641 -0.0033451 -0.0052992 0 -0.0097892 0 0.0027417 0 0.0014365 0 -0.35465
0.40625 0.013003 -0.0042196 0.039392 0.029234 0.032447 -0.016986 0.084505 0.095397 0.063832 0.043762 0.035508 0.32388 -0.0013631 -0.0086127 -0.0056285 0.018744 0.015307 0.0037767 -0.0010919 -0.0061309 -0.010076 0 -0.0099553 0 0.002778 0 0.002726 0 -0.86757
0.41016 0.010492 0.0088127 0.14264 0.020062 -0.028289 -0.017073 0.12818 0.13636 0.11273 0.058665 0.093456 -0.1068 -0.0019303 -0.008506 -0.0068371 0.013804 -0.025811 0.0036899 -0.0021639 -0.0071562 -0.010588 0 -0.0097441 0 0.0029833 0 0.0032214 0 -1.1684
0.41406 0.0097829 0.023303 0.18782 0.0096336 -0.063156 -0.0048135 0.12658 0.1175 0.13285 0.064137 0.13909 -0.51585 -0.00040064 -0.0025785 -0.0029547 0.0082938 -0.064236 0.0015946 -0.0021167 -0.0052068 -0.0078942 0 -0.0092458 0 0.003198 0 0.0024197 0 -1.2147
0.41797 0.013771 0.032575 0.1478 0.010393 -0.052282 0.01837 0.08102 0.060448 0.11703 0.065679 0.15052 -0.91686 0.0021172 0.005022 0.0037493 0.0058163 -0.074516 -0.0010755 -0.0014093 -0.0012476 -0.0047164 0 -0.0086092 0 0.0031833 0 0.00093836 0 -1.0499
0.42188 0.022537 0.033181 0.041776 0.028625 -0.0030078 0.047184 0.014879 0.0059722 0.076035 0.06311 0.11638 -1.3269 0.0032617 0.0095156 0.0090237 0.0072117 -0.046569 -0.0026543 -0.00057856 0.0020807 -0.003132 0 -0.0080494 0 0.0029324 0 -4.1647e-05 0 -0.77372
0.42578 0.033479 0.026629 -0.072381 0.055966 0.057087 0.070599 -0.03952 -0.01594 0.030253 0.047952 0.046602 -1.7522 0.0016282 0.0091515 0.0098544 0.010118 0.0046968 -0.0023184 0.00020047 0.0026132 -0.0031814 0 -0.0078324 0 0.0027724 0 0.00020284 0 -0.48241
0.42969 0.042552 0.018546 -0.13104 0.07255 0.095927 0.075844 -0.059857 -0.0043796 -0.0053439 0.011805 -0.030999 -2.1838 -0.0019052 0.0059075 0.0064599 0.011547 0.049667 -0.0003586 0.0010971 0.00063002 -0.0033238 0 -0.008131 0 0.0030627 0 0.0013609 0 -0.2194
0.43359 0.046176 0.015378 -0.10354 0.061347 0.092217 0.057825 -0.045358 0.01809 -0.028792 -0.040477 -0.086016 -2.605 -0.0049491 0.003058 0.0016221 0.010775 0.06574 0.0023824 0.0021903 -0.0012471 -0.0020729 0 -0.0088328 0 0.0037477 0 0.0024293 0 0.023524
0.4375 0.043004 0.020182 -0.010875 0.023009 0.045156 0.026315 -0.013601 0.027464 -0.045039 -0.086123 -0.10081 -3.0057 -0.0057067 0.002256 -0.0017237 0.0096497 0.052394 0.0052224 0.0030822 -0.00033171 0.00066679 0 -0.0095214 0 0.004256 0 0.0026105 0 0.24885
0.44141 0.034507 0.030183 0.088472 -0.021478 -0.023797 0.0023852 0.013628 0.017517 -0.053891 -0.09599 -0.075384 -3.3907 -0.0044497 0.0028089 -0.0024321 0.010211 0.027705 0.0078353 0.0030064 0.0036254 0.003557 0 -0.0097383 0 0.0039544 0 0.0019473 0 0.39333
0.44531 0.023843 0.038106 0.1355 -0.044005 -0.07932 0.0036948 0.024526 0.0018887 -0.04573 -0.055636 -0.021981 -3.7749 -0.0030588 0.0033119 -0.0012319 0.012284 0.010726 0.0099135 0.0014264 0.0080022 0.0049245 0 -0.0093534 0 0.0027922 0 0.0011754 0 0.33578
0.44922 0.013704 0.036834 0.1051 -0.029245 -0.09038 0.029148 0.022473 0.00027009 -0.010619 0.02082 0.042398 -4.1706 -0.0031449 0.0034606 0.00056762 0.013621 0.005873 0.010864 -0.0013622 0.0094281 0.0040496 0 -0.0087113 0 0.0014971 0 0.0010055 0 -0.0090622
0.45313 0.004854 0.024295 0.016901 0.01381 -0.050237 0.056561 0.02067 0.022007 0.047588 0.096389 0.099213 -4.5779 -0.0045464 0.0040462 0.0021999 0.012367 0.0025775 0.010024 -0.0041841 0.0066229 0.0017171 0 -0.0083815 0 0.0010471 0 0.0015161 0 -0.57821
0.45703 -0.0033833 0.0050552 -0.080272 0.057565 0.015743 0.057785 0.031186 0.059658 0.10633 0.13335 0.12964 -4.9852 -0.0055847 0.0054129 0.0034492 0.0091589 -0.010776 0.0072642 -0.0056228 0.0014462 -0.00029192 0 -0.0086978 0 0.0018367 0 0.0021654 0 -1.135
0.46094 -0.011219 -0.012528 -0.13662 0.074419 0.064032 0.020977 0.055295 0.094662 0.13495 0.11567 0.11987 -5.3793 -0.0047827 0.0064372 0.0039902 0.0066218 -0.032336 0.0033697 -0.0049117 -0.0027059 -0.00040129 0 -0.0094777 0 0.0033068 0 0.002331 0 -1.3797
0.46484 -0.017105 -0.021404 -0.1253 0.054474 0.062326 -0.03774 0.080349 0.10801 0.1133 0.056181 0.070436 -5.7566 -0.00238 0.0054314 0.0031458 0.0068386 -0.045373 -0.0002703 -0.0024068 -0.0036322 0.001636 0 -0.010169 0 0.0044158 0 0.0018517 0 -1.1319
0.46875 -0.018687 -0.019582 -0.052685 0.010157 0.013308 -0.083638 0.085469 0.088286 0.044383 -0.014487 0.0008324 -6.1259 -0.0001859 0.0020723 0.00048074 0.009485 -0.031639 -0.0024828 0.00071805 -0.0017626 0.004457 0 -0.010296 0 0.0045479 0 0.0011201 0 -0.45236
0.47266 -0.015405 -0.010427 0.045455 -0.033885 -0.047002 -0.087557 0.054471 0.03523 -0.047472 -0.06697 -0.059196 -6.5019 0.00010132 -0.0018701 -0.0034539 0.012511 0.011993 -0.0029694 0.0033022 0.00075714 0.0059557 0 -0.00982 0 0.0040168 0 0.00072028 0 0.38876
0.47656 -0.010219 -0.00016333 0.11907 -0.056912 -0.076626 -0.046662 -0.010421 -0.039032 -0.12942 -0.086922 -0.088481 -6.8941 -0.001497 -0.0040246 -0.0071612 0.014462 0.067872 -0.0022742 0.0048934 0.0021808 0.0048288 0 -0.0091317 0 0.0036935 0 0.00097176 0 1.0729
0.48047 -0.0083126 0.005145 0.12675 -0.052945 -0.059306 0.013581 -0.083728 -0.11072 -0.17426 -0.077233 -0.088111 -7.3004 -0.0032683 -0.0036763 -0.00913 0.015816 0.10794 -0.0011582 0.0057762 0.0024047 0.0016999 0 -0.0087147 0 0.0041133 0 0.0017335 0 1.4003
0.48438 -0.013328 0.0016264 0.059017 -0.030877 -0.014824 0.056731 -0.1275 -0.15058 -0.16882 -0.051536 -0.076551 -7.7104 -0.0034874 -0.0023372 -0.008797 0.017901 0.11213 2.4874e-05 0.0063748 0.0023867 -0.0011652 0 -0.0087816 0 0.0049226 0 0.0025435 0 1.3535
0.48828 -0.024196 -0.011353 -0.05093 -0.0065369 0.01946 0.058334 -0.11425 -0.1375 -0.11626 -0.025469 -0.069427 -8.1136 -0.0021401 -0.0018934 -0.0066645 0.020718 0.080894 0.0014261 0.0066065 0.0026774 -0.0015261 0 -0.0091669 0 0.0052013 0 0.0029185 0 1.0428
0.49219 -0.035483 -0.030605 -0.14087 0.0064649 0.018761 0.018663 -0.047494 -0.073825 -0.034836 -0.010001 -0.06326 -8.509 -0.00097244 -0.0022873 -0.0036069 0.022303 0.033467 0.0032721 0.0057998 0.0027336 0.0010277 0 -0.009514 0 0.0043636 0 0.0026074 0 0.61365
0.49609 -0.041245 -0.049391 -0.15559 0.0019923 -0.012931 -0.040866 0.036287 0.0097259 0.04636 -0.0081029 -0.040507 -8.9055 -0.0017193 -0.0014058 -0.00020184 0.020584 -0.0056244 0.005366 0.0032988 0.0016594 0.0046871 0 -0.0095719 0 0.0027803 0 0.0017085 0 0.19916
0.5 -0.039278 -0.059601 -0.084489 -0.018037 -0.051725 -0.09172 0.088685 0.0678 0.096437 -0.015121 0.0071951 -9.3164 -0.0041727 0.0024002 0.0032492 0.015888 -0.02109 0.0069784 -0.00074514 -0.00056551 0.0068999 0 -0.0093713 0 0.0015257 0 0.00064192 0 -0.075941
0.50391 -0.03226 -0.055824 0.026938 -0.045726 -0.075844 -0.11227 0.080023 0.067257 0.095501 -0.023044 0.060557 -9.7492 -0.0060277 0.0077137 0.0062484 0.011312 -0.012874 0.0072109 -0.0050951 -0.0027784 0.0064938 0 -0.0091759 0 0.0014673 0 -2.3037e-05 0 -0.0967
0.50781 -0.025024 -0.039083 0.10451 -0.070076 -0.079455 -0.095368 0.017813 0.0090947 0.045092 -0.02684 0.080395 -10.2 -0.0048316 0.010409 0.0079679 0.010239 0.008372 0.005546 -0.0079734 -0.0036122 0.0045398 0 -0.0092649 0 0.0025174 0 0.0001354 0 0.18813
0.51172 -0.020508 -0.017105 0.09534 -0.080269 -0.068538 -0.049199 -0.060122 -0.071462 -0.031366 -0.028313 0.039223 -10.655 -0.0003248 0.0071971 0.0078036 0.01325 0.030734 0.0022228 -0.0080868 -0.0027518 0.003147 0 -0.009699 0 0.003704 0 0.0011006 0 0.69114
0.51563 -0.01787 4.5048e-05 0.0047552 -0.069482 -0.048267 0.0064949 -0.11156 -0.12782 -0.099996 -0.033489 -0.050223 -11.101 0.0050235 -0.00081456 0.0060484 0.01747 0.047686 -0.0017476 -0.0054149 -0.0012025 0.003342 0 -0.010227 0 0.0039738 0 0.0023522 0 1.1758
0.51953 -0.014005 0.0063958 -0.10744 -0.038335 -0.018144 0.048037 -0.11487 -0.13119 -0.13311 -0.044914 -0.137 -11.533 0.0078816 -0.0082186 0.0038259 0.019078 0.058238 -0.0049094 -0.0012331 -0.00034913 0.004131 0 -0.010422 0 0.0030165 0 0.0031553 0 1.3607
0.52344 -0.0066479 0.0039055 -0.16869 0.004042 0.020388 0.058521 -0.076274 -0.08495 -0.12076 -0.055933 -0.16631 -11.956 0.0066957 -0.0094597 0.0021815 0.016626 0.062707 -0.0059137 0.0026007 -0.0007778 0.0037176 0 -0.0099852 0 0.0014443 0 0.0030572 0 1.0869
0.52734 0.0038968 0.00067918 -0.14201 0.042984 0.055271 0.03763 -0.018739 -0.016208 -0.071595 -0.053519 -0.11885 -12.38 0.0027559 -0.003521 0.0012214 0.012077 0.059252 -0.0041143 0.0046118 -0.0019533 0.0016599 0 -0.009029 0 0.0002574 0 0.0022185 0 0.42565
0.53125 0.015635 0.0049008 -0.046519 0.064815 0.068045 0.0036288 0.034852 0.045512 -0.0053264 -0.028537 -0.022756 -12.811 -0.0011663 0.0051317 0.00026532 0.0087714 0.044667 4.4327e-05 0.0043853 -0.0028953 -0.00032945 0 -0.0080773 0 0.00010703 0 0.0012836 0 -0.36378
0.53516 0.027018 0.019157 0.061287 0.063901 0.050499 -0.016534 0.071264 0.084379 0.056558 0.015475 0.070277 -13.248 -0.0032006 0.010284 -0.0010683 0.0084419 0.018529 0.005107 0.0026722 -0.0030473 7.9737e-06 0 -0.0077253 0 0.0009359 0 0.00087128 0 -1.0014
0.53906 0.038061 0.039316 0.12715 0.046129 0.017491 -0.0045269 0.086875 0.099629 0.097662 0.063593 0.12284 -13.682 -0.0035412 0.0090264 -0.0020189 0.010135 -0.013517 0.0092172 0.00094591 -0.0025317 0.0028821 0 -0.0081715 0 0.0021697 0 0.0011063 0 -1.3543
0.54297 0.049573 0.058294 0.12979 0.026181 0.00020535 0.036576 0.084521 0.097311 0.11101 0.1002 0.13202 -14.105 -0.0035096 0.0036403 -0.0011462 0.011736 -0.041078 0.010964 0.00060583 -0.0017658 0.0055381 0 -0.0090195 0 0.0031843 0 0.0015932 0 -1.4848
0.54688 0.061743 0.071297 0.085158 0.019561 0.022089 0.084264 0.072542 0.084021 0.10151 0.11931 0.11948 -14.518 -0.003776 -0.0011073 0.0021598 0.012211 -0.054836 0.009953 0.0021456 -0.0010263 0.0042895 0 -0.0095741 0 0.0036569 0 0.0018309 0 -1.5593
0.55078 0.07387 0.078554 0.029202 0.03385 0.077851 0.11278 0.064091 0.067712 0.084534 0.12516 0.10656 -14.925 -0.0037149 -0.0023973 0.006592 0.012233 -0.052671 0.0067585 0.0047071 -0.0003921 -0.0020663 0 -0.0094265 0 0.0036235 0 0.0016662 0 -1.706
0.55469 0.085565 0.084151 -0.0039419 0.064675 0.13538 0.11156 0.071759 0.059952 0.078094 0.12387 0.098989 -15.326 -0.0024871 -0.0013207 0.0095097 0.012824 -0.041069 0.0023896 0.0064153 8.874e-05 -0.010579 0 -0.0088153 0 0.0033281 0 0.0013657 0 -1.9337
0.55859 0.097987 0.092763 0.0048552 0.099189 0.16064 0.092168 0.098342 0.071829 0.090962 0.11615 0.091868 -15.715 -0.00046468 -0.00087084 0.0088768 0.013835 -0.030224 -0.0022282 0.0055148 0.00038971 -0.015977 0 -0.0083982 0 0.0030365 0 0.0012704 0 -2.1606
0.5625 0.11344 0.10707 0.056226 0.12486 0.14488 0.078988 0.13211 0.10438 0.11513 0.099683 0.083601 -16.081 0.00080511 -0.0023988 0.0048713 0.014087 -0.026526 -0.0063582 0.0017016 0.00067545 -0.01464 0 -0.0086084 0 0.0029087 0 0.0014064 0 -2.3092
0.56641 0.13336 0.1272 0.13379 0.13752 0.11126 0.091854 0.15409 0.14376 0.131 0.07839 0.081202 -16.419 0.00026466 -0.00424 -0.00029531 0.012991 -0.028617 -0.009237 -0.0033466 0.0012888 -0.0073527 0 -0.0092057 0 0.0029436 0 0.0014519 0 -2.3847
0.57031 0.15641 0.15143 0.20895 0.14321 0.096239 0.13364 0.15408 0.16971 0.12417 0.067171 0.092472 -16.733 -0.0011412 -0.0037407 -0.0041629 0.011669 -0.030583 -0.010005 -0.0068633 0.0023706 0.0014457 0 -0.0095049 0 0.0030055 0 0.0010877 0 -2.4839
0.57422 0.17876 0.1769 0.25139 0.15276 0.12204 0.19047 0.14182 0.17272 0.10125 0.084014 0.11663 -17.033 -0.00098108 -0.00036671 -0.0057644 0.011964 -0.029686 -0.0081067 -0.0068742 0.0034913 0.0071123 0 -0.0091311 0 0.0029365 0 0.00036731 0 -2.7394
0.57813 0.19634 0.1998 0.24495 0.17353 0.18227 0.24181 0.14184 0.16483 0.090313 0.13465 0.14603 -17.325 0.0022788 0.0034372 -0.0058292 0.014031 -0.031616 -0.0039132 -0.0036939 0.0038521 0.0079155 0 -0.0085955 0 0.0027032 0 -0.00027512 0 -3.2429
0.58203 0.20752 0.21603 0.20011 0.20437 0.24905 0.27184 0.17422 0.17175 0.12248 0.20424 0.17707 -17.602 0.0073053 0.0045472 -0.0055149 0.014905 -0.04768 0.0010534 0.00022663 0.0030316 0.0053768 0 -0.0090707 0 0.0024493 0 -0.00039479 0 -3.9858
0.58594 0.21363 0.22267 0.15163 0.23672 0.29242 0.2754 0.23706 0.21098 0.20743 0.26555 0.21628 -17.845 0.010523 0.0022483 -0.0051056 0.0098559 -0.085086 0.0047286 0.0021141 0.0015102 0.0021134 0 -0.01146 0 0.0023772 0 7.0525e-05 0 -4.8404
0.58984 0.21718 0.21984 0.13812 0.26001 0.29629 0.25774 0.30569 0.27445 0.32168 0.29765 0.2715 -18.038 0.0090806 -0.0010494 -0.0039603 -0.0041797 -0.13797 0.0056593 0.00094185 0.00026121 -0.00043486 0 -0.015539 0 0.0025363 0 0.00074748 0 -5.59
0.59375 0.21935 0.21135 0.17562 0.26693 0.26294 0.23092 0.3492 0.33152 0.41944 0.29878 0.33586 -18.178 0.0034932 -0.0021946 -0.0015768 -0.025816 -0.18726 0.0038851 -0.0019437 -0.0003061 -0.0023874 0 -0.01995 0 0.0027265 0 0.0011365 0 -6.0071
0.59766 0.21885 0.20303 0.24439 0.25569 0.20907 0.20891 0.35031 0.35069 0.45834 0.28235 0.3826 -18.279 -0.0025955 -0.0003875 0.0015092 -0.049406 -0.21079 0.00086224 -0.0041383 -0.00088071 -0.0041161 0 -0.0231 0 0.0026457 0 0.00097655 0 -5.9531
0.60156 0.21329 0.19933 0.30019 0.2298 0.15898 0.2019 0.31304 0.32159 0.422 0.26116 0.38033 -18.358 -0.0054314 0.0020881 0.0039894 -0.068165 -0.19693 -0.0015267 -0.0042494 -0.0024553 -0.0051188 0 -0.024215 0 0.0021738 0 0.00035952 0 -5.4501
0.60547 0.20157 0.20023 0.30289 0.19672 0.13629 0.21066 0.25495 0.25927 0.32549 0.23593 0.31758 -18.418 -0.0041821 0.0021846 0.0048969 -0.077955 -0.15167 -0.0021473 -0.0028918 -0.0048541 -0.0044413 0 -0.023728 0 0.0015236 0 -0.00042277 0 -4.6718
0.60938 0.18518 0.20078 0.24248 0.16609 0.15275 0.22452 0.19387 0.18942 0.20388 0.19894 0.21453 -18.453 -0.0012117 -0.00084781 0.004352 -0.079121 -0.094188 -0.0011684 -0.001804 -0.0062587 -0.0020759 0 -0.02275 0 0.0010943 0 -0.0010767 0 -3.8472
0.61328 0.16749 0.19396 0.14487 0.14615 0.19774 0.22625 0.14071 0.12992 0.0945 0.1479 0.11069 -18.453 0.00049679 -0.0046405 0.0031877 -0.075505 -0.044889 0.00027786 -0.0020303 -0.004661 0.00044021 0 -0.022208 0 0.0011526 0 -0.0013724 0 -3.1373
0.61719 0.15161 0.17549 0.05527 0.13895 0.23798 0.20275 0.10106 0.084683 0.023882 0.09448 0.039095 -18.417 0.0001507 -0.0058854 0.0019565 -0.071719 -0.014961 0.00096098 -0.0029422 -0.00014327 0.0011658 0 -0.022353 0 0.0016428 0 -0.0011297 0 -2.5731
0.62109 0.13899 0.1477 0.012061 0.13778 0.23485 0.15503 0.078816 0.051949 0.0025534 0.058126 0.0095156 -18.363 -0.00050985 -0.0034048 0.00046868 -0.070649 -0.0042664 0.00032114 -0.0030026 0.0043648 -0.00037271 0 -0.022931 0 0.0022947 0 -0.00028637 0 -2.1036
0.625 0.12979 0.11976 0.027675 0.1309 0.1723 0.099766 0.075613 0.034309 0.025094 0.050841 0.012361 -18.306 0.00054298 0.000757 -0.0016443 -0.072521 -0.0068225 -0.0012694 -0.0014515 0.005097 -0.0025365 0 -0.023613 0 0.0028887 0 0.00094453 0 -1.7066
0.62891 0.12443 0.1034 0.085498 0.11149 0.07503 0.060507 0.08761 0.038413 0.073232 0.06811 0.034718 -18.251 0.0032502 0.0031445 -0.0040599 -0.075623 -0.017406 -0.0027925 0.00080632 0.00077901 -0.0029962 0 -0.024221 0 0.0033763 0 0.0020354 0 -1.4625
0.63281 0.1244 0.10635 0.15114 0.086533 -0.0010143 0.054356 0.10584 0.065428 0.1228 0.094634 0.07014 -18.186 0.0054183 0.0018571 -0.0057022 -0.077851 -0.033611 -0.0032052 0.0020245 -0.0058134 -0.00096559 0 -0.02463 0 0.0037392 0 0.0024018 0 -1.5176
0.63672 0.13132 0.12736 0.19042 0.075819 -0.0043733 0.083173 0.12252 0.10482 0.15479 0.11858 0.11454 -18.088 0.0049615 -0.0019819 -0.0057115 -0.078077 -0.053355 -0.0020906 0.0013515 -0.0098506 0.0019181 0 -0.024644 0 0.0037907 0 0.0018315 0 -1.9599
0.64063 0.14467 0.15641 0.18604 0.09843 0.074405 0.13431 0.13759 0.14074 0.16577 0.13999 0.15802 -17.949 0.0020398 -0.0053813 -0.0044496 -0.076598 -0.0725 -7.4527e-06 -0.00024922 -0.0085009 0.003006 0 -0.024125 0 0.0032269 0 0.00069572 0 -2.7154
0.64453 0.16062 0.1802 0.1465 0.15553 0.19235 0.18846 0.15781 0.16578 0.16957 0.16571 0.18695 -17.771 -0.0011166 -0.0060319 -0.0033598 -0.074587 -0.086386 0.0017359 -0.00085709 -0.0034018 0.0010759 0 -0.023247 0 0.0019648 0 -0.00032429 0 -3.5544
0.64844 0.17334 0.18959 0.10264 0.22367 0.28075 0.22811 0.18781 0.18723 0.18645 0.19739 0.19679 -17.567 -0.0024421 -0.0039889 -0.0036322 -0.073008 -0.093983 0.0018844 0.0005355 0.00081147 -0.0024749 0 -0.022501 0 0.00043409 0 -0.00081022 0 -4.2124
0.65234 0.17835 0.18409 0.090881 0.26668 0.29045 0.24232 0.22188 0.21721 0.22564 0.22569 0.20036 -17.345 -0.0019527 -0.0012437 -0.0049281 -0.071874 -0.099577 0.00017125 0.002915 0.00064219 -0.0048048 0 -0.022333 0 -0.00056037 0 -0.00095077 0 -4.5285
0.65625 0.17522 0.17044 0.12975 0.25929 0.22308 0.2282 0.24525 0.25511 0.27441 0.23647 0.21766 -17.102 -0.0013863 0.00015486 -0.0055035 -0.070448 -0.10874 -0.0023321 0.003991 -0.0032896 -0.0041023 0 -0.022717 0 -0.00040797 0 -0.0012928 0 -4.4982
0.66016 0.16725 0.15669 0.20353 0.20511 0.12659 0.19128 0.2447 0.28073 0.30311 0.22246 0.25286 -16.83 -0.0020635 -0.00029484 -0.0037656 -0.068232 -0.12128 -0.0038782 0.0021676 -0.0071533 -0.0011432 0 -0.023158 0 0.00077266 0 -0.0021057 0 -4.2151
0.66406 0.15819 0.14655 0.26656 0.13456 0.060361 0.14497 0.21843 0.26766 0.28398 0.18853 0.2813 -16.529 -0.0033477 -0.0014286 0.00012916 -0.065797 -0.1281 -0.0033539 -0.0020081 -0.0076932 0.0013887 0 -0.023185 0 0.00215 0 -0.0029856 0 -3.7696
0.66797 0.14869 0.13795 0.26997 0.083772 0.056152 0.10657 0.17616 0.20707 0.21078 0.14647 0.26405 -16.21 -0.0033951 -0.0016231 0.0041482 -0.064564 -0.11642 -0.0012091 -0.0061733 -0.0051619 0.001128 0 -0.022846 0 0.0028002 0 -0.0031418 0 -3.1985
0.67188 0.13573 0.12631 0.19563 0.070323 0.10122 0.088837 0.13016 0.11996 0.10544 0.10601 0.18192 -15.884 -0.0013846 -0.00018652 0.0059045 -0.065578 -0.080706 0.00085196 -0.0079205 -0.0026379 -0.0021305 0 -0.022676 0 0.0024203 0 -0.0021446 0 -2.5164
0.67578 0.11575 0.10896 0.073403 0.083888 0.1516 0.091387 0.087241 0.045148 0.0073154 0.071063 0.059195 -15.553 0.0012402 0.0021354 0.0044998 -0.068371 -0.030231 0.0012731 -0.0064835 -0.0026214 -0.006387 0 -0.023101 0 0.0015111 0 -0.0004232 0 -1.7791
0.67969 0.088795 0.087176 -0.033438 0.097357 0.16297 0.09918 0.049131 0.011891 -0.047873 0.043207 -0.046886 -15.207 0.0020137 0.0037786 0.0011095 -0.071083 0.014147 -2.1535e-05 -0.003036 -0.0044765 -0.0089941 0 -0.023892 0 0.0008819 0 0.0010113 0 -1.1019
0.68359 0.059837 0.064468 -0.067758 0.088065 0.11797 0.091741 0.018696 0.020068 -0.046581 0.025402 -0.085752 -14.834 4.3626e-05 0.0035286 -0.0020909 -0.071895 0.033117 -0.0015602 0.00040464 -0.0053014 -0.008442 0 -0.024277 0 0.00094412 0 0.0014069 0 -0.60582
0.6875 0.03576 0.04358 -0.017021 0.052429 0.034627 0.058114 0.0024867 0.044154 -0.0035653 0.019969 -0.0501 -14.434 -0.0027207 0.0013836 -0.0036149 -0.070532 0.022487 -0.0016341 0.0023651 -0.0032241 -0.0051219 0 -0.023681 0 0.0014316 0 0.00090248 0 -0.33905
0.69141 0.020339 0.025142 0.076716 0.0047647 -0.046113 0.0063604 0.0047482 0.055858 0.046773 0.023003 0.020672 -14.021 -0.0030405 -0.0014338 -0.0035348 -0.068407 -0.0035318 0.00017157 0.0025022 0.00038227 -0.00083528 0 -0.022347 0 0.0017551 0 0.00034879 0 -0.24652
0.69531 0.011644 0.0088886 0.14355 -0.035523 -0.084533 -0.040718 0.01919 0.044796 0.06886 0.023542 0.07186 -13.615 0.000545 -0.0032785 -0.0029896 -0.067202 -0.022406 0.0026201 0.0012181 0.0021323 0.0023187 0 -0.021201 0 0.0016002 0 0.00048445 0 -0.21402
0.69922 0.0042472 -0.0044538 0.13173 -0.056532 -0.064573 -0.061448 0.029419 0.020675 0.044976 0.011494 0.07227 -13.223 0.006044 -0.003153 -0.0030013 -0.0672 -0.01925 0.003965 -0.0010034 9.5651e-05 0.0029405 0 -0.020995 0 0.0011882 0 0.0012524 0 -0.14729
0.70313 -0.0056563 -0.013015 0.041719 -0.05767 -0.0028782 -0.050896 0.020866 -0.0011428 -0.014918 -0.012109 0.029786 -12.841 0.0094334 -0.0013478 -0.0036968 -0.066952 0.0034784 0.0035042 -0.0038097 -0.0040591 0.00086285 0 -0.021588 0 0.00099809 0 0.0019024 0 -0.019694
0.70703 -0.016827 -0.015722 -0.07457 -0.045286 0.060362 -0.024104 -0.005867 -0.014432 -0.078627 -0.033634 -0.02384 -12.457 0.0079966 0.00077026 -0.004458 -0.064637 0.029659 0.0020746 -0.006672 -0.0064908 -0.0028142 0 -0.022078 0 0.0012776 0 0.0017606 0 0.1413
0.71094 -0.024415 -0.014317 -0.14836 -0.026723 0.084327 -0.0045068 -0.033916 -0.023675 -0.11067 -0.037751 -0.060336 -12.067 0.0026147 0.0016707 -0.0046397 -0.059874 0.042919 0.0010447 -0.0086054 -0.0048181 -0.0061776 0 -0.02169 0 0.001836 0 0.00090556 0 0.30078
0.71484 -0.024976 -0.013145 -0.13875 -0.0078925 0.051544 -0.0068041 -0.044106 -0.03404 -0.094204 -0.021603 -0.070309 -11.677 -0.0029841 0.00065401 -0.0041345 -0.054323 0.038674 0.00083644 -0.0084483 -0.00035668 -0.0073898 0 -0.020556 0 0.0022748 0 0.00010097 0 0.44564
0.71875 -0.02043 -0.016546 -0.058108 0.0060248 -0.021646 -0.027623 -0.031794 -0.042857 -0.041861 0.0014113 -0.059301 -11.296 -0.0052774 -0.0017241 -0.003379 -0.05054 0.025569 0.00048015 -0.0056613 0.0032215 -0.0056829 0 -0.019597 0 0.0023646 0 7.1181e-05 0 0.57505
0.72266 -0.017227 -0.02591 0.037587 0.010283 -0.095309 -0.050511 -0.010875 -0.042417 0.012534 0.01254 -0.036321 -10.924 -0.0036275 -0.0040196 -0.0029297 -0.050119 0.016389 -0.0013079 -0.0010354 0.0034093 -0.001858 0 -0.019624 0 0.0021803 0 0.00083895 0 0.67747
0.72656 -0.021285 -0.038819 0.08567 0.0024133 -0.13075 -0.060248 -0.0012438 -0.030536 0.036162 0.0032405 -0.0093758 -10.553 -0.00043041 -0.0047354 -0.0030013 -0.052632 0.017148 -0.004558 0.0033663 0.0010499 0.0021573 0 -0.020558 0 0.0019121 0 0.0017526 0 0.732
0.73047 -0.033113 -0.050776 0.056114 -0.015688 -0.11375 -0.054566 -0.011915 -0.016596 0.017652 -0.019217 0.010714 -10.175 0.001116 -0.003087 -0.0032738 -0.056039 0.023815 -0.0075676 0.0052206 -0.00087342 0.0044907 0 -0.021527 0 0.0016288 0 0.0021348 0 0.74013
0.73438 -0.047325 -0.057972 -0.031772 -0.038228 -0.061201 -0.044435 -0.03558 -0.015473 -0.028644 -0.040711 0.0089862 -9.7921 -0.00042846 0.00064847 -0.0030685 -0.057975 0.028634 -0.0080972 0.0033948 -0.00043275 0.0044219 0 -0.021725 0 0.001276 0 0.00189 0 0.75212
0.73828 -0.056836 -0.059089 -0.12444 -0.058672 -0.0077179 -0.04373 -0.05834 -0.034577 -0.076201 -0.053903 -0.024709 -9.4177 -0.003887 0.00522 -0.001821 -0.05689 0.029214 -0.0052459 -0.0011102 0.0013924 0.0026014 0 -0.02114 0 0.00087857 0 0.0014935 0 0.84773
0.74219 -0.057988 -0.055357 -0.16933 -0.072855 0.017083 -0.057321 -0.073199 -0.06652 -0.10548 -0.06259 -0.082767 -9.0628 -0.0066877 0.0088145 0.00038142 -0.052532 0.031282 -0.00033993 -0.0055064 0.0020266 0.00031752 0 -0.020419 0 0.00065489 0 0.001431 0 1.0716
0.74609 -0.052413 -0.04947 -0.14664 -0.079511 0.0051679 -0.077007 -0.083292 -0.094372 -0.11339 -0.073281 -0.13753 -8.7243 -0.0069055 0.0097261 0.0025809 -0.045942 0.042256 0.0039633 -0.0068697 0.00027767 -0.0014795 0 -0.020058 0 0.0008486 0 0.0016935 0 1.3727
0.75 -0.044595 -0.044256 -0.077948 -0.078661 -0.028908 -0.087833 -0.092887 -0.10429 -0.10771 -0.08428 -0.15649 -8.3881 -0.0044983 0.0071815 0.0033719 -0.039181 0.061732 0.0055877 -0.004143 -0.0022005 -0.0025738 0 -0.019804 0 0.0014292 0 0.0018314 0 1.6051
0.75391 -0.03785 -0.04146 -0.0083756 -0.070375 -0.060256 -0.079208 -0.097717 -0.093921 -0.094769 -0.085069 -0.12501 -8.0437 -0.0010264 0.0019788 0.0018764 -0.034663 0.078447 0.0043878 0.00094203 -0.0025284 -0.0031175 0 -0.018932 0 0.0020123 0 0.0014726 0 1.6044
0.75781 -0.032333 -0.040712 0.023664 -0.05544 -0.0692 -0.052217 -0.086685 -0.070282 -0.073252 -0.067343 -0.057935 -7.6978 0.0016522 -0.0035796 -0.0013752 -0.033943 0.077788 0.0019605 0.0049176 0.00033396 -0.003058 0 -0.017129 0 0.0021515 0 0.00074603 0 1.2937
0.76172 -0.026244 -0.039245 0.0088297 -0.036613 -0.050746 -0.018268 -0.054119 -0.041696 -0.039401 -0.035923 0.0099129 -7.3703 0.0026257 -0.0067106 -0.0044655 -0.036525 0.054256 0.00029323 0.0050892 0.0042234 -0.0020442 0 -0.015048 0 0.0017519 0 0.00017737 0 0.74345
0.76563 -0.018387 -0.033154 -0.031767 -0.018134 -0.014688 0.0089226 -0.0095078 -0.012823 0.0033247 -0.0070352 0.046671 -7.0758 0.0022808 -0.0056942 -0.0052432 -0.039762 0.018046 0.00044095 0.0016856 0.0055674 7.245e-05 0 -0.013894 0 0.0011903 0 0.00018599 0 0.14347
0.76953 -0.0093649 -0.0201 -0.064104 -0.003171 0.021309 0.021575 0.026719 0.013415 0.041336 0.0056363 0.042004 -6.8062 0.0016588 -0.00095335 -0.0028818 -0.040471 -0.01082 0.0021179 -0.0021668 0.002652 0.002698 0 -0.014368 0 0.00099301 0 0.0007042 0 -0.29892
0.77344 -0.000537 -0.0017166 -0.063932 0.0082604 0.041241 0.020819 0.038804 0.032013 0.059041 0.003633 0.009204 -6.5324 0.0014093 0.0051261 0.0013761 -0.03737 -0.017 0.0041643 -0.0028799 -0.0027616 0.0045613 0 -0.015988 0 0.001366 0 0.0012843 0 -0.4704
0.77734 0.0078069 0.01661 -0.029772 0.018415 0.038895 0.013709 0.028302 0.037164 0.051179 0.0021353 -0.026833 -6.2263 0.0012103 0.0095603 0.0049805 -0.032388 -0.0014896 0.0052774 0.00056781 -0.0069733 0.0044698 0 -0.017449 0 0.0020288 0 0.0015442 0 -0.40779
0.78125 0.017053 0.029284 0.020004 0.028617 0.021324 0.0079616 0.012044 0.028798 0.028153 0.015148 -0.044338 -5.8837 0.0001747 0.010392 0.0058348 -0.029435 0.019205 0.0045579 0.0055707 -0.0075247 0.0021829 0 -0.017728 0 0.0025049 0 0.0014783 0 -0.2712
0.78516 0.029141 0.035061 0.061332 0.037381 0.0054851 0.0087294 0.0078545 0.016837 0.0093666 0.041849 -0.033094 -5.5279 -0.0020536 0.007561 0.0037178 -0.031354 0.025936 0.0018655 0.0079052 -0.0050731 -0.0013099 0 -0.016885 0 0.0025659 0 0.0013482 0 -0.25458
0.78906 0.044966 0.038844 0.079345 0.042563 0.0087191 0.018728 0.021573 0.01626 0.010047 0.067525 0.0042841 -5.1892 -0.0045272 0.0026659 0.00030144 -0.037483 0.011542 -0.0019411 0.0052976 -0.0024067 -0.0043425 0 -0.015871 0 0.0023888 0 0.0013291 0 -0.48412
0.79297 0.063805 0.048649 0.075333 0.045847 0.037904 0.039599 0.04617 0.035284 0.032031 0.07811 0.054828 -4.8775 -0.0054608 -0.0019769 -0.0021593 -0.043968 -0.014434 -0.0051043 -0.00047976 -0.0017737 -0.0055527 0 -0.015561 0 0.0022973 0 0.0013251 0 -0.95678
0.79688 0.084032 0.069598 0.063431 0.054518 0.084412 0.07165 0.07115 0.067331 0.064852 0.074051 0.10004 -4.5735 -0.0037899 -0.004384 -0.0023926 -0.046675 -0.034417 -0.0057339 -0.0049318 -0.0030942 -0.0046152 0 -0.015969 0 0.0023882 0 0.0011385 0 -1.5486
0.80078 0.10415 0.099565 0.060832 0.077144 0.12909 0.11163 0.091419 0.095568 0.094817 0.070148 0.12401 -4.2449 -0.0004815 -0.0037322 -0.00080416 -0.044292 -0.037479 -0.0030743 -0.0046156 -0.0045274 -0.0022986 0 -0.01635 0 0.0024443 0 0.00076665 0 -2.088
0.80469 0.12316 0.13007 0.077888 0.11564 0.15453 0.15118 0.10796 0.10742 0.11451 0.081955 0.12317 -3.8736 0.0018436 -0.00082487 0.0010245 -0.039069 -0.028072 0.0016091 -0.00015934 -0.0045474 9.4186e-05 0 -0.016033 0 0.0022076 0 0.00045574 0 -2.455
0.80859 0.14017 0.15192 0.11332 0.16062 0.156 0.17916 0.12284 0.10631 0.12647 0.1121 0.11097 -3.4687 0.0010192 0.002076 0.0014969 -0.034725 -0.022098 0.0054762 0.0041519 -0.0034163 0.0014975 0 -0.015142 0 0.0016961 0 0.00042802 0 -2.6507
0.8125 0.15407 0.16121 0.15628 0.19524 0.14339 0.18764 0.1365 0.10953 0.14009 0.14905 0.11102 -3.0536 -0.0025609 0.0023704 3.0827e-06 -0.033487 -0.033921 0.0059177 0.0039708 -0.0027602 0.001618 0 -0.01452 0 0.0012061 0 0.00058441 0 -2.7919
0.81641 0.1637 0.16124 0.1931 0.20577 0.1331 0.1779 0.15017 0.13307 0.16455 0.17829 0.14071 -2.6403 -0.0059305 -0.0010643 -0.002755 -0.03475 -0.064909 0.0025004 -0.0013863 -0.0038371 0.00097611 0 -0.014958 0 0.00099654 0 0.00054085 0 -3.029
0.82031 0.16833 0.15924 0.21424 0.19106 0.13655 0.16101 0.16834 0.17671 0.20206 0.19402 0.19675 -2.2151 -0.005986 -0.0065538 -0.0051908 -0.036228 -0.10221 -0.0025323 -0.0082693 -0.0061912 0.0004712 0 -0.01645 0 0.0010087 0 6.3038e-06 0 -3.4338
0.82422 0.16799 0.16064 0.21731 0.16342 0.15363 0.15145 0.1951 0.22215 0.24439 0.20079 0.25474 -1.749 -0.002336 -0.010219 -0.0057937 -0.036213 -0.12806 -0.0057652 -0.011622 -0.0078602 0.00073879 0 -0.018139 0 0.00094119 0 -0.00087318 0 -3.9304
0.82813 0.16335 0.16547 0.20541 0.14022 0.1746 0.1573 0.22634 0.24601 0.27481 0.20506 0.28445 -1.2246 0.0021536 -0.008657 -0.004187 -0.034898 -0.13183 -0.0050482 -0.0089706 -0.0068612 0.0017013 0 -0.018971 0 0.00061411 0 -0.0015785 0 -4.3198
0.83203 0.15559 0.16904 0.18341 0.13274 0.18739 0.17416 0.24684 0.23631 0.27575 0.20666 0.26931 -0.65428 0.0038618 -0.0019222 -0.0016377 -0.033841 -0.11581 -0.00098389 -0.0021536 -0.0026998 0.0026221 0 -0.018492 0 0.00022543 0 -0.0016617 0 -4.388
0.83594 0.14616 0.16586 0.15629 0.14017 0.18455 0.18759 0.23889 0.19905 0.23895 0.19889 0.21574 -0.071958 0.0017638 0.0058307 -0.00044341 -0.034443 -0.09129 0.0036498 0.0044485 0.003181 0.0026485 0 -0.017133 0 0.00019746 0 -0.0011505 0 -4.0324
0.83984 0.13652 0.15359 0.13011 0.15219 0.16585 0.18292 0.19714 0.15132 0.17221 0.17615 0.14672 0.49362 -0.0015759 0.0091187 -0.0022757 -0.036906 -0.069201 0.0059766 0.0074035 0.0081941 0.0014544 0 -0.015846 0 0.00074387 0 -0.00051981 0 -3.3278
0.84375 0.12742 0.13448 0.11278 0.15666 0.13712 0.1558 0.13608 0.10867 0.097389 0.14064 0.086826 1.0418 -0.0024469 0.005442 -0.0065461 -0.040361 -0.053241 0.0049071 0.0064348 0.010031 -0.00051491 0 -0.015406 0 0.0016008 0 -0.00026001 0 -2.492
0.84766 0.11823 0.11373 0.11082 0.14658 0.1072 0.11573 0.081929 0.078077 0.039535 0.10154 0.050674 1.5992 0.0004127 -0.0024656 -0.010276 -0.043617 -0.040212 0.0014811 0.0037827 0.0078784 -0.0023877 0 -0.015922 0 0.0022208 0 -0.00045999 0 -1.7755
0.85156 0.10707 0.096334 0.12276 0.12246 0.084495 0.080018 0.054342 0.060171 0.013935 0.068464 0.040513 2.1961 0.0046065 -0.0086286 -0.010047 -0.045704 -0.026143 -0.0022982 0.0017586 0.0028373 -0.0034946 0 -0.016848 0 0.0022597 0 -0.000792 0 -1.3445
0.85547 0.092102 0.084245 0.13542 0.09047 0.073543 0.062245 0.053667 0.054794 0.01966 0.046223 0.050145 2.842 0.0065239 -0.0086072 -0.0048108 -0.045965 -0.012118 -0.0049636 0.00089198 -0.0026426 -0.0037316 0 -0.017427 0 0.0018795 0 -0.00087386 0 -1.2188
0.85938 0.073197 0.075507 0.12939 0.059065 0.07251 0.063314 0.064088 0.061993 0.043343 0.035376 0.069174 3.5204 0.005037 -0.0030018 0.002774 -0.044125 -0.0044732 -0.0062434 0.00013561 -0.0060425 -0.0033753 0 -0.017231 0 0.001564 0 -0.0006245 0 -1.2883
0.86328 0.05247 0.06556 0.093019 0.035729 0.073576 0.071235 0.06851 0.077355 0.06895 0.035709 0.085618 4.2047 0.0026753 0.0033829 0.0079645 -0.040615 -0.0090892 -0.00665 -0.0014886 -0.0061085 -0.0026174 0 -0.016435 0 0.0016352 0 -0.0002731 0 -1.3828
0.86719 0.032915 0.050037 0.034836 0.024208 0.067132 0.06956 0.0609 0.088624 0.085495 0.046673 0.089034 4.8806 0.0029598 0.0059147 0.0075332 -0.036791 -0.024682 -0.0066572 -0.0036362 -0.0034527 -0.0013681 0 -0.015658 0 0.0019549 0 -6.1027e-05 0 -1.3521
0.87109 0.016085 0.027416 -0.017968 0.022479 0.047704 0.048354 0.045985 0.080513 0.088096 0.063195 0.075107 5.5533 0.006518 0.0040401 0.0024359 -0.034432 -0.04109 -0.0062472 -0.0049604 -1.3217e-05 0.00042058 0 -0.015489 0 0.0021057 0 1.9012e-05 0 -1.1156
0.875 0.00070779 -0.00012343 -0.037418 0.022762 0.017228 0.010073 0.029411 0.046015 0.074586 0.072177 0.048257 6.2355 0.010008 0.0012175 -0.0028569 -0.034518 -0.044693 -0.0050625 -0.0045158 0.0022682 0.0022653 0 -0.016029 0 0.0018538 0 0.00017672 0 -0.67065
0.87891 -0.016585 -0.028347 -0.017373 0.014752 -0.01715 -0.033353 0.0099867 -0.0059304 0.043311 0.056411 0.018032 6.9297 0.0091834 0.0011614 -0.0039866 -0.036185 -0.027345 -0.0028532 -0.0027513 0.002612 0.0031442 0 -0.016815 0 0.0014146 0 0.00055105 0 -0.066527
0.88281 -0.039048 -0.054075 0.017527 -0.0089411 -0.049061 -0.069589 -0.018505 -0.055437 -0.0052308 0.0060223 -0.0094867 7.6217 0.0032027 0.0041358 -0.00026313 -0.036912 0.0079181 0.00019141 -0.0011169 0.0016037 0.0022197 0 -0.01717 0 0.0012494 0 0.0010311 0 0.635
0.88672 -0.067885 -0.077499 0.026235 -0.048586 -0.077506 -0.094308 -0.059519 -0.087334 -0.065622 -0.07103 -0.037808 8.2913 -0.0041509 0.0068474 0.0049127 -0.034025 0.048923 0.0033982 -0.0007159 0.00042801 -0.00023352 0 -0.016714 0 0.0016024 0 0.0013723 0 1.3899
0.89063 -0.10181 -0.10184 -0.019757 -0.097544 -0.10611 -0.11305 -0.1093 -0.10442 -0.12811 -0.14967 -0.076946 8.9289 -0.0077479 0.0058896 0.0070883 -0.026443 0.082798 0.005818 -0.0013132 -0.00010855 -0.0026029 0 -0.015581 0 0.0022517 0 0.0014749 0 2.1782
0.89453 -0.13783 -0.13046 -0.11444 -0.1468 -0.13814 -0.13577 -0.1601 -0.12547 -0.18328 -0.20204 -0.13283 9.5417 -0.0058039 0.0012411 0.0045389 -0.015287 0.10445 0.0066173 -0.0016141 4.0728e-05 -0.0028634 0 -0.014155 0 0.0027253 0 0.0015102 0 2.9867
0.89844 -0.17227 -0.16371 -0.21956 -0.19008 -0.17237 -0.16863 -0.20631 -0.16792 -0.22688 -0.21638 -0.1989 10.144 -0.001389 -0.0036221 -0.00049593 -0.0029136 0.1187 0.0055508 -0.00051653 0.00052232 -9.7046e-05 0 -0.01261 0 0.0027658 0 0.0017491 0 3.7835
0.90234 -0.20145 -0.1979 -0.28995 -0.2255 -0.20385 -0.20906 -0.24613 -0.22968 -0.26021 -0.20602 -0.25838 10.74 0.00075069 -0.0050252 -0.0039929 0.0087652 0.13469 0.0032537 0.0018201 0.0011423 0.0045939 0 -0.010711 0 0.0025801 0 0.0022758 0 4.5084
0.90625 -0.2226 -0.22738 -0.30283 -0.25319 -0.22853 -0.24739 -0.27778 -0.28693 -0.28607 -0.20037 -0.29596 11.319 -0.0010941 -0.0024969 -0.0035524 0.019309 0.15736 0.0010139 0.0040436 0.002023 0.0086279 0 -0.0081364 0 0.0026325 0 0.0028982 0 5.0896
0.91016 -0.23518 -0.24796 -0.27007 -0.27231 -0.24681 -0.27332 -0.29641 -0.31167 -0.30467 -0.22322 -0.30835 11.859 -0.0040459 0.0010054 2.08e-05 0.029455 0.18295 -3.0918e-05 0.0047508 0.0032833 0.0096495 0 -0.0050062 0 0.0031893 0 0.0033574 0 5.4783
0.91406 -0.24177 -0.25909 -0.2263 -0.28104 -0.26215 -0.28231 -0.29724 -0.29502 -0.31345 -0.27395 -0.30472 12.349 -0.0037746 0.0020973 0.0040345 0.039978 0.20195 0.00023223 0.0037311 0.0046715 0.0071335 0 -0.0020484 0 0.0040566 0 0.0036085 0 5.6721
0.91797 -0.2472 -0.26349 -0.20424 -0.27973 -0.27613 -0.27802 -0.28236 -0.25602 -0.31055 -0.32656 -0.29745 12.79 0.00088468 0.00011987 0.0064489 0.05074 0.20673 0.00073237 0.0022554 0.0055617 0.0026587 0 -0.00014867 0 0.0047465 0 0.0038608 0 5.7109
0.92188 -0.25567 -0.26504 -0.21581 -0.27341 -0.28506 -0.26974 -0.26303 -0.22734 -0.29785 -0.34829 -0.29278 13.193 0.0065288 -0.0025832 0.0071273 0.060613 0.19764 0.00010433 0.0021244 0.0052968 -0.0013273 0 0.00035814 0 0.0048966 0 0.0043182 0 5.6493
0.92578 -0.26773 -0.26676 -0.25018 -0.26976 -0.28253 -0.26719 -0.25291 -0.22965 -0.28067 -0.32486 -0.28945 13.567 0.0084493 -0.0032882 0.0069625 0.068151 0.18265 -0.0019911 0.0041731 0.0035579 -0.0032377 0 -2.5858e-05 0 0.0045493 0 0.0048939 0 5.5336
0.92969 -0.27997 -0.27037 -0.28578 -0.27349 -0.26623 -0.27557 -0.25774 -0.25646 -0.26506 -0.27297 -0.28453 13.912 0.0052969 -0.0016171 0.0063019 0.072401 0.17153 -0.0043017 0.0074049 0.00054136 -0.0032119 0 -0.00041084 0 0.0040736 0 0.0052234 0 5.4029
0.93359 -0.28799 -0.27675 -0.30485 -0.28206 -0.24338 -0.29337 -0.27153 -0.28252 -0.2558 -0.22963 -0.27877 14.217 0.0004704 0.0002933 0.0045922 0.0734 0.16951 -0.0048514 0.0095187 -0.0030231 -0.0025405 0 -0.00029949 0 0.003854 0 0.0050077 0 5.3091
0.9375 -0.29035 -0.28622 -0.3016 -0.28799 -0.2291 -0.31365 -0.28349 -0.2876 -0.25631 -0.22563 -0.27585 14.475 -0.00115 0.00010041 0.0015382 0.072211 0.17515 -0.0026416 0.0085686 -0.0059462 -0.002283 0 5.9892e-05 0 0.0040476 0 0.0043611 0 5.3228
0.94141 -0.28985 -0.2979 -0.28231 -0.28639 -0.23761 -0.32841 -0.28877 -0.27412 -0.26852 -0.26332 -0.27785 14.687 0.0021395 -0.00245 -0.0017665 0.070599 0.18339 0.0012961 0.0045711 -0.0068726 -0.0023342 0 9.9547e-05 0 0.0045748 0 0.0038016 0 5.5032
0.94531 -0.29083 -0.30896 -0.26088 -0.28132 -0.27174 -0.33374 -0.29212 -0.26319 -0.29141 -0.31646 -0.28361 14.857 0.0073957 -0.0054573 -0.0033025 0.07044 0.1903 0.00454 -0.00023067 -0.0049329 -0.0017184 0 -0.00029892 0 0.0052519 0 0.0038465 0 5.8464
0.94922 -0.29479 -0.31492 -0.25247 -0.28384 -0.31829 -0.33239 -0.3012 -0.27369 -0.31955 -0.35176 -0.29238 14.989 0.010053 -0.0067937 -0.0019361 0.073018 0.19577 0.005167 -0.0028168 -0.00050182 0.00023889 0 -0.00050159 0 0.0058848 0 0.0045615 0 6.2586
0.95313 -0.2986 -0.3117 -0.26619 -0.30181 -0.35309 -0.33107 -0.31714 -0.30459 -0.34513 -0.35413 -0.30766 15.084 0.0082835 -0.0058815 0.0012909 0.078483 0.20256 0.0032631 -0.0015843 0.0046001 0.0029958 0 0.00035837 0 0.0062717 0 0.0054792 0 6.5884
0.95703 -0.29704 -0.29829 -0.29839 -0.32968 -0.35409 -0.33322 -0.33272 -0.33653 -0.36346 -0.33423 -0.33445 15.136 0.0043723 -0.0036719 0.0038915 0.085856 0.21328 0.00071355 0.0024005 0.0079517 0.0050334 0 0.002525 0 0.0062279 0 0.0059732 0 6.7083
0.96094 -0.2875 -0.27822 -0.33134 -0.34827 -0.31531 -0.33303 -0.33952 -0.34981 -0.37628 -0.31322 -0.37039 15.143 0.0019934 -0.0012975 0.0041285 0.093622 0.22759 -0.00052318 0.0061638 0.0080545 0.0050982 0 0.005287 0 0.0057159 0 0.0057645 0 6.5849
0.96484 -0.27256 -0.25856 -0.34116 -0.33726 -0.25302 -0.31757 -0.33533 -0.34035 -0.38739 -0.30015 -0.39942 15.109 0.0024062 0.00083897 0.002541 0.10053 0.24107 -6.6055e-05 0.0070918 0.0053892 0.0033627 0 0.0075281 0 0.0049852 0 0.005121 0 6.2818
0.96875 -0.25844 -0.2467 -0.31331 -0.29203 -0.19922 -0.27835 -0.32324 -0.31846 -0.3925 -0.28435 -0.397 15.036 0.003493 0.0026233 0.0012619 0.10605 0.2459 0.00080428 0.0049047 0.0020425 0.0014324 0 0.0086407 0 0.0045143 0 0.0045953 0 5.8945
0.97266 -0.25089 -0.24664 -0.25551 -0.23137 -0.18421 -0.22441 -0.30407 -0.29375 -0.37416 -0.25028 -0.34614 14.925 0.0024108 0.0033506 0.0017914 0.11013 0.23357 0.00061786 0.001703 0.00011269 0.0011063 0 0.0089175 0 0.0046929 0 0.0045537 0 5.4773
0.97656 -0.25217 -0.25681 -0.19726 -0.18799 -0.21793 -0.18412 -0.27311 -0.26403 -0.31207 -0.19971 -0.25296 14.774 -0.0011368 0.0019091 0.0034539 0.11281 0.19965 -0.00073262 4.7374e-05 0.00020828 0.0028965 0 0.0090694 0 0.0054637 0 0.0049104 0 5.0333
0.98047 -0.26088 -0.27083 -0.17325 -0.18714 -0.28195 -0.18915 -0.22809 -0.22168 -0.20543 -0.15761 -0.1494 14.585 -0.0045049 -0.0018375 0.0040874 0.11404 0.14908 -0.0018677 0.00073386 0.0012913 0.0055681 0 0.009409 0 0.0062721 0 0.0052705 0 4.5792
0.98438 -0.27343 -0.28095 -0.20073 -0.22849 -0.33924 -0.24906 -0.1814 -0.1714 -0.089164 -0.15343 -0.079305 14.362 -0.0049294 -0.0060548 0.0022806 0.11413 0.098442 -0.0013153 0.0022033 0.0018722 0.0071104 0 0.0095624 0 0.0064513 0 0.005317 0 4.2199
0.98828 -0.28521 -0.2822 -0.26679 -0.28523 -0.35696 -0.33647 -0.1614 -0.13861 -0.02425 -0.19424 -0.076436 14.109 -0.0024948 -0.0078604 -0.0010572 0.11414 0.071249 0.00096597 0.0020787 0.0013488 0.0063349 0 0.0090005 0 0.0057752 0 0.005083 0 4.1456
0.99219 -0.29093 -0.27493 -0.33539 -0.32184 -0.32785 -0.39859 -0.19481 -0.15478 -0.06129 -0.25612 -0.14719 13.823 -8.6938e-05 -0.0057228 -0.0033346 0.11579 0.086316 0.0034339 -0.00058867 0.00028564 0.0037689 0 0.0078025 0 0.0047064 0 0.0048895 0 4.5213
0.99609 -0.28588 -0.26394 -0.36952 -0.31808 -0.27507 -0.39143 -0.2818 -0.22901 -0.20067 -0.30393 -0.26673 13.49 -0.00039337 -0.0010751 -0.0025204 0.12035 0.14495 0.0043381 -0.0044115 -0.00040199 0.0011507 0 0.0068049 0 0.004082 0 0.0050375 0 5.3357
1 -0.26879 -0.25483 -0.35342 -0.28152 -0.23612 -0.31268 -0.38586 -0.33182 -0.38148 -0.32142 -0.38921 13.095 -0.0031123 0.0026557 0.0010875 0.12765 0.22605 0.0033047 -0.0069044 -0.00033229 4.887e-05 0 0.0069211 0 0.004457 0 0.0055381 0 6.3338
1.0039 -0.24419 -0.24979 -0.30015 -0.23986 -0.23673 -0.20667 -0.45194 -0.40968 -0.51286 -0.32207 -0.46705 12.635 -0.0052667 0.0029333 0.0050954 0.13573 0.29465 0.0016196 -0.0066949 0.00027786 0.00082901 0 0.0082926 0 0.005641 0 0.0060993 0 7.1047
1.0078 -0.22097 -0.24594 -0.24084 -0.21902 -0.27314 -0.13476 -0.44199 -0.42163 -0.52908 -0.32944 -0.47148 12.122 -0.0042514 0.00024209 0.0068981 0.142 0.32019 0.00095853 -0.004664 0.001175 0.0027621 0 0.010131 0 0.006825 0 0.0063496 0 7.2875
1.0117 -0.20666 -0.23737 -0.20428 -0.22374 -0.31499 -0.13181 -0.36095 -0.36779 -0.42952 -0.34635 -0.40563 11.581 -0.00043565 -0.0025766 0.0055263 0.14491 0.29343 0.0017874 -0.0030024 0.0023492 0.0049523 0 0.011421 0 0.0072045 0 0.0060944 0 6.762
1.0156 -0.20153 -0.21963 -0.20018 -0.23515 -0.3261 -0.18211 -0.25217 -0.28542 -0.27474 -0.34543 -0.30241 11.031 0.0032955 -0.0030951 0.0020903 0.14508 0.23039 0.0029473 -0.0031254 0.0036158 0.0070509 0 0.011797 0 0.0065906 0 0.0054133 0 5.697
1.0195 -0.19795 -0.1933 -0.21565 -0.22653 -0.28791 -0.23338 -0.16602 -0.21621 -0.143 -0.2935 -0.20569 10.474 0.0044479 -0.0014258 -0.0011786 0.14488 0.1609 0.0028013 -0.004421 0.0041623 0.0090752 0 0.011739 0 0.0055143 0 0.0045664 0 4.4301
1.0234 -0.18657 -0.16402 -0.22493 -0.18484 -0.20981 -0.23744 -0.12664 -0.17416 -0.080302 -0.18783 -0.14402 9.8958 0.0031907 0.00032918 -0.0023158 0.14676 0.10973 0.00085031 -0.0049713 0.0029905 0.010682 0 0.011944 0 0.0047635 0 0.0038245 0 3.2712
1.0273 -0.16417 -0.13923 -0.20582 -0.12176 -0.12167 -0.1853 -0.12164 -0.14161 -0.079091 -0.067874 -0.11433 9.2837 0.00175 0.00055578 -0.00057585 0.1514 0.08341 -0.0016946 -0.0035091 0.00013801 0.010871 0 0.012562 0 0.0047539 0 0.0033541 0 2.3662
1.0313 -0.13625 -0.12373 -0.1531 -0.065888 -0.055788 -0.11023 -0.1194 -0.094555 -0.096319 0.012174 -0.088923 8.6332 0.0017979 -0.00016912 0.0032636 0.15713 0.07092 -0.0029167 -0.00073557 -0.0026653 0.0086444 0 0.013059 0 0.0052499 0 0.003196 0 1.6981
1.0352 -0.11164 -0.11732 -0.082332 -0.042518 -0.030512 -0.058716 -0.097094 -0.031349 -0.091748 0.026615 -0.042099 7.951 0.0027586 3.3327e-05 0.0071635 0.16096 0.05622 -0.0018632 0.0012323 -0.0030632 0.0040965 0 0.01281 0 0.0056323 0 0.0032881 0 1.1933
1.0391 -0.094549 -0.11561 -0.021948 -0.056118 -0.043612 -0.054745 -0.056721 0.022348 -0.056162 -0.0031033 0.024234 7.2476 0.0027913 0.001855 0.008691 0.16067 0.032332 0.0006232 0.00074927 -0.00027742 -0.0012156 0 0.011755 0 0.0054542 0 0.0034826 0 0.82901
1.043 -0.081567 -0.11278 0.0024589 -0.088098 -0.07611 -0.084983 -0.01985 0.035989 -0.012067 -0.032099 0.078078 6.5297 0.0012037 0.0034811 0.0064326 0.15633 0.0069166 0.0026527 -0.0018847 0.0036887 -0.0051477 0 0.010437 0 0.0048103 0 0.0035684 0 0.65717
1.0469 -0.066517 -0.1044 -0.016809 -0.11063 -0.10267 -0.11344 -0.0089772 0.0017437 0.0076161 -0.035179 0.081685 5.7995 -0.00051391 0.0020714 0.0012531 0.1504 -0.0037901 0.0029552 -0.0046833 0.0054387 -0.0064342 0 0.0094483 0 0.0042346 0 0.0033472 0 0.73842
1.0508 -0.047873 -0.088822 -0.063935 -0.10557 -0.10389 -0.11036 -0.031404 -0.05817 -0.016278 -0.027432 0.023267 5.06 -0.00027401 -0.0032512 -0.0037709 0.14614 0.01247 0.002003 -0.0056727 0.0032843 -0.0054373 0 0.0089119 0 0.0042456 0 0.0027635 0 1.0553
1.0547 -0.030829 -0.067242 -0.10759 -0.074808 -0.075967 -0.071934 -0.07563 -0.10928 -0.077882 -0.042695 -0.070442 4.3179 0.0021284 -0.0099102 -0.0052597 0.14539 0.053858 0.0015958 -0.0044773 -0.00083707 -0.003529 0 0.0085394 0 0.00493 0 0.0019993 0 1.4801
1.0586 -0.021745 -0.043111 -0.11863 -0.035946 -0.033152 -0.018517 -0.1192 -0.12959 -0.15067 -0.09228 -0.15113 3.5806 0.0044699 -0.013594 -0.002159 0.14737 0.10326 0.0032338 -0.0024341 -0.0027871 -0.0017705 0 0.0081228 0 0.0058916 0 0.0014178 0 1.8214
1.0625 -0.020948 -0.021325 -0.087076 -0.0084487 9.6252e-05 0.022759 -0.1404 -0.11939 -0.2005 -0.14618 -0.18059 2.8496 0.0042869 -0.011814 0.0031355 0.14912 0.13657 0.0066463 -0.0012628 -2.4425e-05 -0.00021802 0 0.0078246 0 0.0065726 0 0.0013393 0 1.9109
1.0664 -0.022 -0.0069632 -0.027858 -0.001495 0.0047008 0.035545 -0.1271 -0.091584 -0.1995 -0.15673 -0.1514 2.1184 0.0015725 -0.0061085 0.0065014 0.14758 0.13537 0.0097584 -0.0015715 0.0057303 0.0015211 0 0.007881 0 0.0066568 0 0.0017868 0 1.67
1.0703 -0.018884 -0.0035613 0.028272 -0.011459 -0.019132 0.020868 -0.080393 -0.056483 -0.13694 -0.10236 -0.083087 1.378 -0.00098681 -0.00086992 0.0055217 0.14152 0.096809 0.010217 -0.0025079 0.0097029 0.0032272 0 0.0080534 0 0.0062362 0 0.0024143 0 1.1281
1.0742 -0.01373 -0.011571 0.052963 -0.028307 -0.05069 -0.0077127 -0.013582 -0.017271 -0.025575 -0.0092412 -0.0028509 0.62443 -0.00073 0.00017714 0.0016545 0.1323 0.035233 0.0072966 -0.0027387 0.0082787 0.0038356 0 0.0075313 0 0.0056489 0 0.0027179 0 0.403
1.0781 -0.016234 -0.028026 0.036386 -0.043742 -0.063286 -0.033955 0.052333 0.022718 0.099363 0.069436 0.069362 -0.13776 0.0019932 -0.0032093 -0.0010089 0.12272 -0.025192 0.0026254 -0.0017556 0.0023407 0.0024835 0 0.0055615 0 0.0051724 0 0.0024003 0 -0.32791
1.082 -0.034042 -0.047821 -0.0082117 -0.054673 -0.04483 -0.047498 0.095367 0.053138 0.19098 0.095258 0.12117 -0.90086 0.0037702 -0.0079447 0.00050364 0.11529 -0.06256 -0.00095211 -0.00029636 -0.0034817 -0.00020272 0 0.0022696 0 0.0048492 0 0.0016032 0 -0.85432
1.0859 -0.063178 -0.065886 -0.053592 -0.061439 -0.008129 -0.048192 0.099555 0.060476 0.20965 0.067488 0.141 -1.6614 0.0013594 -0.010339 0.0051776 0.11097 -0.066836 -0.0015374 0.00044378 -0.0050047 -0.0021199 0 -0.0011757 0 0.0045662 0 0.00080058 0 -0.97371
1.0898 -0.088809 -0.078959 -0.075299 -0.065059 0.018457 -0.045173 0.059974 0.038917 0.14149 0.0090315 0.11795 -2.4228 -0.0048461 -0.0089255 0.0088091 0.1093 -0.041619 0.00037548 1.642e-05 -0.0021522 -0.001364 0 -0.0033374 0 0.004267 0 0.00042283 0 -0.55778
1.0938 -0.097057 -0.086115 -0.066019 -0.067123 0.013307 -0.050494 -0.015624 -0.0045912 0.0057775 -0.063826 0.051263 -3.1914 -0.010635 -0.0051778 0.007873 0.10933 0.0019128 0.0024116 -0.00081649 0.0013533 0.0018564 0 -0.0035932 0 0.0040694 0 0.00052369 0 0.37361
1.0977 -0.087349 -0.088217 -0.039134 -0.071379 -0.02139 -0.069639 -0.10861 -0.057369 -0.15362 -0.15245 -0.042023 -3.971 -0.011505 -0.0019238 0.0028657 0.11024 0.053221 0.0024184 -0.00082485 0.0018128 0.0050367 0 -0.0025558 0 0.0041651 0 0.00078299 0 1.6194
1.1016 -0.073317 -0.087079 -0.019386 -0.083121 -0.062124 -0.095031 -0.19426 -0.11196 -0.28768 -0.25631 -0.13303 -4.762 -0.0066859 -0.0010426 -0.0021173 0.11127 0.106 0.00037351 0.00038872 -0.00096365 0.0054251 0 -0.001467 0 0.0046065 0 0.00084457 0 2.8456
1.1055 -0.070735 -0.084876 -0.026285 -0.10478 -0.083894 -0.10909 -0.24918 -0.16765 -0.36077 -0.3481 -0.19802 -5.5662 0.00013092 -0.002264 -0.00327 0.11138 0.15495 -0.0016261 0.0017376 -0.0038644 0.0026037 0 -0.0011538 0 0.005195 0 0.00067834 0 3.7083
1.1094 -0.083482 -0.083734 -0.060845 -0.13123 -0.080407 -0.097054 -0.25966 -0.22013 -0.35937 -0.37771 -0.23053 -6.3903 0.0040418 -0.0036951 -0.00075161 0.10947 0.19046 -0.0013861 0.001363 -0.0039254 -0.00086698 0 -0.001504 0 0.0055995 0 0.00061891 0 3.9905
1.1133 -0.10076 -0.085198 -0.10477 -0.15051 -0.067693 -0.060688 -0.22751 -0.25255 -0.29009 -0.30967 -0.23679 -7.2426 0.0031008 -0.0033792 0.0014374 0.10538 0.19856 0.0011276 -0.0017441 -0.0013468 -0.0015947 0 -0.0018522 0 0.005613 0 0.001028 0 3.6798
1.1172 -0.10807 -0.089625 -0.13328 -0.15153 -0.068831 -0.020635 -0.16913 -0.24217 -0.17338 -0.16069 -0.22077 -8.1245 -0.00043892 -0.00068603 -0.00061507 0.1007 0.16906 0.0034588 -0.0065359 0.00097558 0.0014923 0 -0.0017733 0 0.0053192 0 0.0018928 0 2.948
1.1211 -0.10123 -0.095924 -0.13275 -0.13318 -0.09355 -0.0032493 -0.10686 -0.18104 -0.038904 0.0018757 -0.17718 -9.0263 -0.0027524 0.003305 -0.0066827 0.098286 0.10638 0.0027972 -0.010244 0.0007324 0.0059097 0 -0.0014553 0 0.0050158 0 0.0027552 0 2.0602
1.125 -0.089838 -0.102 -0.11007 -0.10661 -0.12989 -0.021047 -0.057984 -0.091132 0.077624 0.1047 -0.1029 -9.9322 -0.0021943 0.0065545 -0.012147 0.10031 0.032924 -0.0011952 -0.010204 -0.0012769 0.0076274 0 -0.0013455 0 0.0049576 0 0.0030734 0 1.2703
1.1289 -0.087145 -0.1057 -0.086093 -0.087502 -0.15391 -0.062734 -0.028962 -0.015876 0.14121 0.11891 -0.015265 -10.832 -0.0005394 0.0074387 -0.011951 0.10634 -0.020593 -0.0055171 -0.0058451 -0.0020516 0.0046622 0 -0.001551 0 0.0051445 0 0.0026983 0 0.75665
1.1328 -0.09661 -0.10573 -0.078415 -0.084214 -0.14842 -0.10154 -0.018532 0.008646 0.13051 0.072508 0.045743 -11.731 -0.0007187 0.0058747 -0.0052304 0.11307 -0.032875 -0.0060098 0.00070904 0.00029579 -0.0010029 0 -0.0016904 0 0.0053363 0 0.0020189 0 0.60263
1.1367 -0.1085 -0.10202 -0.087774 -0.091974 -0.11558 -0.11508 -0.02508 -0.021386 0.051451 0.016746 0.041201 -12.642 -0.0035241 0.0033885 0.0035975 0.11633 -0.0049765 -0.00091939 0.0060184 0.004387 -0.005031 0 -0.0013544 0 0.0052747 0 0.001625 0 0.80349
1.1406 -0.10974 -0.095586 -0.099599 -0.098249 -0.074784 -0.10029 -0.049809 -0.078964 -0.059915 -0.019036 -0.034388 -13.58 -0.006647 0.0019595 0.0082991 0.114 0.041865 0.0072838 0.0076768 0.0068915 -0.0045229 0 -0.00064408 0 0.0049141 0 0.0017888 0 1.2769
1.1445 -0.096796 -0.087993 -0.098979 -0.094091 -0.049365 -0.071724 -0.092154 -0.13197 -0.15294 -0.042151 -0.14239 -14.547 -0.0069633 0.0024336 0.0058268 0.10761 0.082119 0.013604 0.005866 0.0059124 -0.00057546 0 -0.00015971 0 0.004467 0 0.0022522 0 1.8794
1.1484 -0.078759 -0.080791 -0.084926 -0.080835 -0.05221 -0.046866 -0.143 -0.16789 -0.19048 -0.07268 -0.2247 -15.534 -0.0037084 0.0038207 -0.0014184 0.10134 0.10307 0.014426 0.0029571 0.0028639 0.0027514 0 -0.00040809 0 0.0042423 0 0.0025186 0 2.4412
1.1523 -0.067498 -0.074833 -0.070319 -0.066246 -0.079149 -0.032564 -0.18481 -0.19403 -0.17117 -0.11151 -0.2452 -16.531 0.00066232 0.0042044 -0.0077801 0.099261 0.10967 0.010273 0.0015607 0.00089197 0.0021506 0 -0.0012381 0 0.0044236 0 0.0023658 0 2.8154
1.1563 -0.065289 -0.069753 -0.067591 -0.054846 -0.11238 -0.024103 -0.20104 -0.2157 -0.12775 -0.13563 -0.21234 -17.538 0.0028043 0.0025756 -0.0088799 0.1026 0.11431 0.0050045 0.0026104 0.0015697 -0.0019149 0 -0.0019179 0 0.0049613 0 0.0020741 0 2.9168
1.1602 -0.062658 -0.064014 -0.074544 -0.043101 -0.13093 -0.015213 -0.1868 -0.21826 -0.099553 -0.12377 -0.16368 -18.557 0.0017156 -9.1856e-05 -0.0046597 0.10907 0.12146 0.0022495 0.0049178 0.0033978 -0.0056544 0 -0.0018212 0 0.005632 0 0.0021353 0 2.7255
1.1641 -0.048917 -0.055772 -0.075292 -0.024964 -0.12269 -0.0073541 -0.15015 -0.17546 -0.098717 -0.081646 -0.12798 -19.591 -0.00031431 -0.0016639 0.001241 0.1144 0.12132 0.0023579 0.0063595 0.003652 -0.0054523 0 -0.0010595 0 0.0061829 0 0.0027193 0 2.2603
1.168 -0.024727 -0.044214 -0.056623 -0.0019993 -0.092143 -0.008673 -0.10281 -0.078599 -0.098158 -0.037517 -0.10092 -20.636 -1.3708e-05 -0.00093047 0.0047433 0.11489 0.098485 0.0026118 0.0055897 0.0014955 -0.0012268 0 -0.00043115 0 0.0064441 0 0.0034258 0 1.5583
1.1719 -0.0035074 -0.030419 -0.023824 0.01366 -0.058724 -0.02418 -0.050435 0.042899 -0.054499 -0.012154 -0.056391 -21.679 0.003479 0.0010448 0.0043041 0.1093 0.04779 0.00034753 0.0029461 -0.0010744 0.0034249 0 -0.00072139 0 0.0063639 0 0.0035941 0 0.69015
1.1758 0.00071481 -0.016958 0.0011654 0.0089138 -0.044685 -0.047409 0.0065163 0.1336 0.049551 0.0029703 0.019158 -22.714 0.0073986 0.0017648 0.0014555 0.099314 -0.016642 -0.0041042 5.536e-05 -0.0014949 0.0044332 0 -0.0020099 0 0.0059943 0 0.0029042 0 -0.20141
1.1797 -0.012226 -0.0063822 -8.4084e-05 -0.015869 -0.058737 -0.062173 0.062264 0.15018 0.17851 0.033434 0.1039 -23.74 0.0075841 -0.00030667 -0.00096623 0.088402 -0.067815 -0.0075222 -0.001327 0.000373 0.00091863 0 -0.0036201 0 0.0054662 0 0.0017099 0 -0.89674
1.1836 -0.026125 0.00037706 -0.022446 -0.042082 -0.087205 -0.053464 0.099178 0.093033 0.25956 0.086989 0.15236 -24.765 0.0022542 -0.0040749 -0.001091 0.080007 -0.083088 -0.0068386 -0.00034966 0.001895 -0.0039765 0 -0.0047179 0 0.0049478 0 0.00077679 0 -1.1728
1.1875 -0.021302 0.0045766 -0.03798 -0.04488 -0.10171 -0.018693 0.096816 0.0038384 0.23347 0.13445 0.13182 -25.795 -0.0060289 -0.0066015 0.00093896 0.075953 -0.058768 -0.0021697 0.0025436 0.00049502 -0.0058088 0 -0.0049732 0 0.0045715 0 0.00064649 0 -0.93419
1.1914 0.0081935 0.0089226 -0.019674 -0.01334 -0.080279 0.029295 0.051585 -0.067241 0.10265 0.13104 0.050645 -26.83 -0.012008 -0.0057386 0.0035541 0.075836 -0.011101 0.0031006 0.0058556 -0.0032994 -0.0026761 0 -0.0046963 0 0.0043574 0 0.0011967 0 -0.31011
1.1953 0.048577 0.016132 0.032227 0.038913 -0.026146 0.069186 -0.012398 -0.094669 -0.063465 0.060965 -0.04597 -27.864 -0.011681 -0.0021342 0.0051533 0.077647 0.035913 0.0052759 0.0077099 -0.0059661 0.0031759 0 -0.0044028 0 0.0042035 0 0.001786 0 0.37376
1.1992 0.077209 0.027629 0.086428 0.083211 0.032435 0.08329 -0.055945 -0.08411 -0.17345 -0.038937 -0.10801 -28.894 -0.0053272 0.0013332 0.0051817 0.079205 0.06537 0.003521 0.0067892 -0.0043751 0.007291 0 -0.0042934 0 0.003982 0 0.0018365 0 0.75869
1.2031 0.081022 0.042824 0.10509 0.098371 0.063528 0.06779 -0.05361 -0.053713 -0.17595 -0.10299 -0.11245 -29.92 0.0027795 0.0021562 0.0042583 0.079425 0.073851 0.00028347 0.0032328 0.0009427 0.0066974 0 -0.0041537 0 0.0036771 0 0.0013198 0 0.65102
1.207 0.066662 0.059102 0.076205 0.086999 0.057498 0.035921 -0.013274 -0.014324 -0.090423 -0.088642 -0.070666 -30.944 0.0076007 0.00033205 0.0034546 0.078493 0.066709 -0.0013141 -0.0011078 0.0060695 0.0021714 0 -0.0037248 0 0.0034381 0 0.00072323 0 0.11528
1.2109 0.054123 0.0727 0.024953 0.071439 0.035192 0.011972 0.03307 0.031774 0.016287 -0.0089862 -0.010583 -31.965 0.0068668 -0.0019575 0.0033408 0.076886 0.04899 -0.00048535 -0.0035842 0.0073561 -0.0027063 0 -0.0031394 0 0.0034737 0 0.00056418 0 -0.60578
1.2148 0.060018 0.080558 -0.0064256 0.073265 0.030087 0.017816 0.060275 0.078521 0.086038 0.083464 0.047052 -32.976 0.0022717 -0.0026344 0.0035337 0.074208 0.021009 0.00071458 -0.0025695 0.004801 -0.0046589 0 -0.0029851 0 0.0038576 0 0.00091766 0 -1.2802
1.2188 0.084932 0.08258 0.0072605 0.094815 0.059084 0.058329 0.073599 0.11103 0.11068 0.14433 0.09876 -33.968 -0.0022733 -0.0016024 0.0031304 0.069095 -0.018227 -0.00023543 0.0010925 0.0017568 -0.0032359 0 -0.0039233 0 0.0044133 0 0.0013796 0 -1.8356
1.2227 0.11476 0.082742 0.055952 0.11894 0.10756 0.11542 0.10127 0.11826 0.12631 0.17013 0.15088 -34.937 -0.0036587 -0.0004235 0.0017079 0.060506 -0.064503 -0.0035145 0.0044069 0.0013571 -0.00075213 0 -0.0061879 0 0.0047945 0 0.0014669 0 -2.3544
1.2266 0.13358 0.087522 0.1066 0.12637 0.14234 0.15759 0.16204 0.10955 0.16978 0.18755 0.20554 -35.887 -0.0015108 -0.00038275 -2.3481e-05 0.049289 -0.10617 -0.0065276 0.0044454 0.0034151 2.1571e-06 0 -0.0093599 0 0.0047111 0 0.0010662 0 -2.9306
1.2305 0.13644 0.1019 0.1327 0.11437 0.14137 0.1616 0.2391 0.11187 0.2386 0.21522 0.253 -36.826 0.0021328 -0.0011585 -0.00070123 0.038403 -0.12921 -0.0062715 0.00082633 0.00498 -0.0018556 0 -0.01257 0 0.0041235 0 0.00052627 0 -3.5201
1.2344 0.13181 0.12548 0.13365 0.099932 0.11384 0.1313 0.28735 0.14406 0.28929 0.24007 0.27512 -37.758 0.0047044 -0.0015013 0.00028263 0.031208 -0.12562 -0.002189 -0.0037299 0.0038287 -0.004757 0 -0.014959 0 0.0032562 0 0.00033675 0 -3.9215
1.2383 0.13313 0.15197 0.12855 0.10517 0.092802 0.097379 0.26972 0.19219 0.2744 0.23228 0.25606 -38.683 0.0048571 -0.0010137 0.0017343 0.02904 -0.098488 0.0032209 -0.0054893 0.0010638 -0.0061488 0 -0.016077 0 0.0024361 0 0.00069787 0 -3.9165
1.2422 0.14744 0.17299 0.13389 0.13823 0.10713 0.094898 0.19044 0.2154 0.18481 0.18146 0.1938 -39.593 0.0028909 -0.00086776 0.0012599 0.030122 -0.059999 0.0065545 -0.0027824 -4.7845e-05 -0.0045131 0 -0.016033 0 0.0018992 0 0.0013551 0 -3.462
1.2461 0.17046 0.18349 0.14888 0.18602 0.15738 0.13486 0.095241 0.18328 0.062062 0.1143 0.10697 -40.479 -1.8402e-05 -0.0024858 -0.0026093 0.030835 -0.024767 0.0063237 0.0026214 0.0021871 -0.00032966 0 -0.015337 0 0.0017051 0 0.0018169 0 -2.7792
1.25 0.1909 0.18444 0.16117 0.22375 0.21587 0.19345 0.038609 0.11132 -0.027503 0.074373 0.03212 -41.332 -0.0027657 -0.0055656 -0.0085741 0.028332 -0.0038084 0.0038555 0.0071015 0.0056125 0.0044817 0 -0.014597 0 0.0017813 0 0.001748 0 -2.2566
1.2539 0.19925 0.18064 0.16422 0.23241 0.24908 0.22978 0.047042 0.056548 -0.034625 0.084227 0.0092669 -42.149 -0.0046044 -0.0077373 -0.012994 0.022314 -0.0024957 0.0016585 0.0082817 0.0060453 0.0078578 0 -0.014235 0 0.002015 0 0.0012119 0 -2.2233
1.2578 0.19375 0.17587 0.16574 0.21025 0.24218 0.21872 0.10749 0.071033 0.045733 0.12803 0.059429 -42.933 -0.0048536 -0.0065253 -0.012689 0.014607 -0.021458 0.0010384 0.0067891 0.0015611 0.0085871 0 -0.014357 0 0.0023039 0 0.00059327 0 -2.7458
1.2617 0.17965 0.16993 0.17765 0.17126 0.20587 0.17116 0.18477 0.15337 0.17638 0.17072 0.16707 -43.694 -0.0027593 -0.0017922 -0.0078269 0.0072151 -0.057204 0.0012522 0.0051515 -0.0051055 0.0065985 0 -0.014823 0 0.0025591 0 0.0002945 0 -3.581
1.2656 0.16374 0.16031 0.19862 0.13465 0.16339 0.1241 0.24669 0.2448 0.30108 0.19215 0.2822 -44.443 0.0019853 0.0038361 -0.0020955 0.00080282 -0.10115 0.0007668 0.0050977 -0.0086715 0.0028182 0 -0.015407 0 0.0027098 0 0.00045344 0 -4.3146
1.2695 0.14931 0.14633 0.20936 0.11407 0.13219 0.1091 0.27543 0.27733 0.37129 0.20041 0.34591 -45.184 0.0084119 0.0071172 0.00038507 -0.0051005 -0.13929 -0.00090264 0.0060134 -0.0060709 -0.0010985 0 -0.015928 0 0.0027319 0 0.00087979 0 -4.5888
1.2734 0.13529 0.1312 0.18808 0.11262 0.11555 0.12667 0.26352 0.23157 0.36396 0.21267 0.32489 -45.915 0.014075 0.0068625 -0.0011921 -0.010716 -0.1557 -0.0027011 0.006003 0.000697 -0.0032446 0 -0.016257 0 0.0026684 0 0.001225 0 -4.2759
1.2773 0.11929 0.11938 0.13254 0.12349 0.10736 0.14823 0.20954 0.15088 0.28744 0.22689 0.23073 -46.623 0.016079 0.0045546 -0.0034764 -0.015151 -0.14004 -0.0032701 0.0042564 0.0063868 -0.0023372 0 -0.016283 0 0.0025946 0 0.0012405 0 -3.5047
1.2813 0.10105 0.11173 0.066911 0.13393 0.10103 0.14264 0.12341 0.098508 0.17589 0.21741 0.10945 -47.296 0.012884 0.0024619 -0.002114 -0.017067 -0.094461 -0.0024969 0.0020924 0.0072212 0.001305 0 -0.015921 0 0.0025487 0 0.00093717 0 -2.5463
1.2852 0.083223 0.10369 0.025111 0.13056 0.093114 0.10278 0.032993 0.098361 0.073076 0.16095 0.009787 -47.935 0.0056091 0.0013503 0.0038214 -0.016171 -0.034395 -0.001718 0.0015285 0.0040024 0.0055211 0 -0.01524 0 0.0024982 0 0.00054921 0 -1.6527
1.2891 0.069055 0.089122 0.024758 0.10545 0.081484 0.049616 -0.023974 0.11575 0.010052 0.066461 -0.044878 -48.552 -0.002279 0.00018491 0.010346 -0.013864 0.018916 -0.0023792 0.0029629 0.00082214 0.0074182 0 -0.014534 0 0.0023927 0 0.00034466 0 -0.95341
1.293 0.059506 0.066728 0.054574 0.0611 0.064219 0.012698 -0.024359 0.095997 -0.011218 -0.023858 -0.060948 -49.167 -0.0068772 -0.0020417 0.011748 -0.012241 0.049696 -0.0045416 0.00459 0.00089001 0.0053662 0 -0.014216 0 0.0022572 0 0.00043005 0 -0.45906
1.2969 0.052541 0.042772 0.085629 0.010763 0.042805 0.0064529 0.019574 0.022758 -0.015131 -0.065926 -0.056949 -49.787 -0.006122 -0.0045853 0.0057654 -0.012314 0.055175 -0.0067433 0.004326 0.0036155 0.00038521 0 -0.01451 0 0.0022212 0 0.00069145 0 -0.1401
1.3008 0.045298 0.026951 0.095066 -0.027675 0.025383 0.022544 0.066121 -0.060954 -0.029537 -0.048709 -0.04326 -50.409 -0.00091866 -0.0054524 -0.0039913 -0.013212 0.044283 -0.0073348 0.0022119 0.0055744 -0.0043917 0 -0.015209 0 0.0024295 0 0.00090706 0 7.5804e-05
1.3047 0.037058 0.024595 0.081129 -0.041442 0.023482 0.041458 0.077176 -0.089952 -0.059614 -0.00013486 -0.017295 -51.021 0.0055692 -0.0037467 -0.010796 -0.013151 0.029137 -0.0059603 0.0005606 0.0040879 -0.0060152 0 -0.01577 0 0.0028999 0 0.00093305 0 -0.081048
1.3086 0.030269 0.032269 0.058575 -0.029817 0.042382 0.049467 0.050956 -0.036896 -0.081561 0.039836 0.025303 -51.619 0.0098743 -0.0012574 -0.010408 -0.011245 0.016218 -0.0037761 0.0014507 -0.00021638 -0.0040109 0 -0.01574 0 0.0034622 0 0.00081012 0 -0.40628
1.3125 0.028707 0.040986 0.042453 -0.0033149 0.073707 0.045813 0.023669 0.061791 -0.063834 0.05189 0.078232 -52.208 0.010091 -0.001243 -0.0044989 -0.0084118 0.0038661 -0.0022801 0.0041565 -0.0041664 -0.00071115 0 -0.015185 0 0.0038491 0 0.00071089 0 -0.91474
1.3164 0.034505 0.044257 0.037012 0.023961 0.098873 0.037691 0.03653 0.13783 0.0017187 0.046211 0.12438 -52.801 0.006582 -0.0052626 0.0011383 -0.0065671 -0.012821 -0.0019461 0.0054724 -0.0050552 0.00074523 0 -0.014687 0 0.0038726 0 0.00078668 0 -1.4573
1.3203 0.046693 0.043649 0.038146 0.042871 0.10227 0.032325 0.097165 0.14952 0.087447 0.044144 0.14722 -53.402 0.0013631 -0.011166 0.0018546 -0.00692 -0.03462 -0.0019509 0.0029834 -0.0028413 -0.00092293 0 -0.014865 0 0.0035408 0 0.001053 0 -1.8646
1.3242 0.0623 0.046818 0.042736 0.052923 0.083145 0.034737 0.17049 0.11218 0.14904 0.055503 0.14168 -54.001 -0.0031825 -0.014505 -0.0019782 -0.0089883 -0.054981 -0.001157 -0.0019543 0.00034791 -0.0041227 0 -0.015805 0 0.0030286 0 0.0014016 0 -2.0376
1.3281 0.078544 0.059936 0.052591 0.059893 0.055684 0.049927 0.20709 0.075214 0.15974 0.074092 0.11483 -54.579 -0.0054336 -0.012339 -0.0058724 -0.011131 -0.06382 0.00067011 -0.0048642 0.0024849 -0.005898 0 -0.016927 0 0.0025501 0 0.0017002 0 -1.9919
1.332 0.093824 0.081489 0.069092 0.070486 0.03758 0.082133 0.18306 0.072338 0.1288 0.090874 0.078719 -55.128 -0.0050177 -0.0059455 -0.0057517 -0.01195 -0.055239 0.0025702 -0.0022704 0.0032474 -0.0045845 0 -0.01745 0 0.0022493 0 0.0018659 0 -1.8268
1.3359 0.10685 0.10293 0.086543 0.087805 0.037816 0.12861 0.1166 0.094414 0.088504 0.10522 0.044422 -55.656 -0.0026467 0.00018242 -0.0016873 -0.011251 -0.032944 0.0032492 0.0045814 0.0035913 -0.0012045 0 -0.017056 0 0.0021804 0 0.0018547 0 -1.6534
1.3398 0.11548 0.11525 0.094165 0.10933 0.053813 0.17468 0.050092 0.10819 0.064265 0.12044 0.021942 -56.179 0.00042926 0.0022113 0.0025261 -0.009871 -0.0090558 0.0022626 0.010283 0.0041575 0.001614 0 -0.016148 0 0.0023388 0 0.0016235 0 -1.5449
1.3438 0.11729 0.11551 0.086511 0.12744 0.077874 0.1985 0.017546 0.097285 0.057675 0.13151 0.02148 -56.707 0.0030364 0.00016967 0.0032089 -0.0088302 0.0029305 0.00045677 0.009975 0.0043926 0.0021062 0 -0.015485 0 0.0026714 0 0.0011549 0 -1.538
1.3477 0.11175 0.10781 0.071419 0.13258 0.10401 0.18516 0.026265 0.081174 0.056846 0.12417 0.049487 -57.23 0.0045 -0.0024006 0.00017667 -0.00869 -0.0039352 -0.00069424 0.003907 0.0032307 0.00087525 0 -0.01552 0 0.0030519 0 0.00054576 0 -1.6581
1.3516 0.1017 0.098925 0.065604 0.11866 0.12805 0.13872 0.06275 0.09308 0.059091 0.091353 0.1008 -57.73 0.004726 -0.0018768 -0.0034439 -0.00951 -0.026483 -0.00028506 -0.002572 0.0004448 5.2571e-05 0 -0.016062 0 0.0032886 0 3.8664e-05 0 -1.9193
1.3555 0.092132 0.093035 0.080149 0.088526 0.14357 0.08115 0.10903 0.14086 0.078009 0.04951 0.15591 -58.195 0.0039742 0.0021817 -0.004429 -0.01107 -0.053992 0.001258 -0.0037396 -0.0028076 0.0010029 0 -0.016513 0 0.0032188 0 -0.0001054 0 -2.2847
1.3594 0.086951 0.090177 0.10914 0.054792 0.142 0.038041 0.15088 0.19258 0.12494 0.032627 0.18982 -58.634 0.0025621 0.0068402 -0.0023608 -0.012925 -0.07449 0.0024398 0.0014383 -0.0047494 0.0028528 0 -0.016431 0 0.0028401 0 0.00016897 0 -2.6328
1.3633 0.086625 0.088639 0.13282 0.033471 0.12037 0.023025 0.17507 0.20298 0.18472 0.063133 0.18738 -59.063 0.00077172 0.0085864 0.00047459 -0.01434 -0.080473 0.0018028 0.0086108 -0.0042587 0.003306 0 -0.015871 0 0.0023531 0 0.00060415 0 -2.7888
1.3672 0.089189 0.088095 0.13322 0.033529 0.089262 0.032971 0.16821 0.15584 0.21568 0.12598 0.15229 -59.498 -0.00099006 0.0063747 0.0017107 -0.014511 -0.071006 -0.00090755 0.01218 -0.0015512 0.00097683 0 -0.015234 0 0.0020401 0 0.00079585 0 -2.629
1.3711 0.093425 0.090246 0.10899 0.050707 0.070065 0.055306 0.12599 0.081002 0.18093 0.17435 0.10209 -59.931 -0.0020644 0.0022305 0.0011809 -0.01314 -0.05023 -0.0043703 0.010155 0.0020737 -0.0030216 0 -0.014857 0 0.0020509 0 0.00053793 0 -2.1861
1.375 0.10067 0.096914 0.07664 0.071803 0.079886 0.078448 0.064771 0.029905 0.085022 0.1671 0.054962 -60.345 -0.0017922 -0.00081088 0.00066309 -0.010857 -0.024551 -0.0064606 0.0051697 0.0049765 -0.0058148 0 -0.014767 0 0.0022762 0 3.7017e-05 0 -1.665
1.3789 0.11299 0.10799 0.058207 0.086564 0.11601 0.096361 0.018746 0.033063 -0.019958 0.106 0.021385 -60.726 -0.00012139 -0.0013014 0.0016685 -0.0089054 -0.00079494 -0.0057304 0.0011407 0.0058866 -0.0052066 0 -0.014794 0 0.0024268 0 -0.00024114 0 -1.337
1.3828 0.12943 0.12128 0.066276 0.096426 0.15536 0.10688 0.018116 0.078663 -0.068824 0.037871 0.0068027 -61.076 0.001964 -0.0002253 0.0037598 -0.0081947 0.014231 -0.0025713 -0.00066215 0.0044378 -0.0015875 0 -0.01485 0 0.0022664 0 1.1862e-06 0 -1.3841
1.3867 0.14492 0.13416 0.097766 0.11136 0.17217 0.10992 0.065268 0.12921 -0.030674 0.017824 0.018111 -61.41 0.0028118 0.00032326 0.005082 -0.008584 0.014177 0.00088965 -0.0020917 0.0014943 0.0024229 0 -0.015034 0 0.001806 0 0.00057756 0 -1.8051
1.3906 0.15384 0.14506 0.13889 0.13741 0.15965 0.10903 0.13209 0.15686 0.070843 0.065643 0.062425 -61.743 0.0012832 -0.0008712 0.0043429 -0.0091722 -0.0049017 0.0022637 -0.0050039 -0.0010385 0.0042309 0 -0.015451 0 0.0013027 0 0.00093695 0 -2.4484
1.3945 0.15556 0.1539 0.17486 0.16762 0.13642 0.11268 0.18319 0.16339 0.17994 0.15303 0.13664 -62.073 -0.0020893 -0.0032669 0.0020521 -0.0094088 -0.041414 0.000735 -0.0082627 -0.001234 0.0033475 0 -0.016007 0 0.0010709 0 0.00065069 0 -3.1299
1.3984 0.15632 0.16154 0.19697 0.18673 0.13102 0.12991 0.20442 0.16967 0.25144 0.23017 0.21973 -62.386 -0.0050679 -0.0052814 -0.00018055 -0.0099179 -0.086372 -0.0022237 -0.00838 0.0013817 0.0014801 0 -0.016427 0 0.0012636 0 -0.00016873 0 -3.7329
1.4023 0.16476 0.1694 0.20467 0.18653 0.15775 0.16172 0.20999 0.19019 0.27637 0.26482 0.28034 -62.669 -0.0051519 -0.0056824 -0.0013199 -0.012089 -0.12552 -0.0039927 -0.003298 0.005076 0.00072516 0 -0.016513 0 0.0017823 0 -0.00092513 0 -4.2219
1.4063 0.18446 0.17923 0.20443 0.17656 0.20476 0.19714 0.2227 0.21979 0.27329 0.25961 0.29729 -62.917 -0.0015683 -0.0044217 -0.0016295 -0.016669 -0.14574 -0.003018 0.0047172 0.0068647 0.0016447 0 -0.016361 0 0.0023557 0 -0.0010525 0 -4.5882
1.4102 0.21036 0.19256 0.20669 0.17806 0.24452 0.22032 0.24824 0.24306 0.26146 0.23802 0.27556 -63.135 0.0037928 -0.0024371 -0.0017557 -0.022667 -0.14233 -0.00025185 0.010387 0.0047667 0.002966 0 -0.016285 0 0.0027043 0 -0.00052977 0 -4.8062
1.4141 0.23265 0.20945 0.2205 0.20473 0.25651 0.2242 0.27002 0.25227 0.24508 0.21916 0.24157 -63.328 0.007448 -0.00084108 -0.0014369 -0.027721 -0.12218 0.0015476 0.0099542 -0.00044445 0.0030151 0 -0.016507 0 0.0026769 0 8.1658e-05 0 -4.8504
1.418 0.2445 0.2275 0.24689 0.24822 0.24237 0.21761 0.26868 0.25327 0.2208 0.20726 0.22105 -63.491 0.0067604 -0.00020465 0.00043314 -0.029794 -0.099684 0.00023974 0.0045491 -0.0056409 0.0014087 0 -0.016929 0 0.0023048 0 0.000126 0 -4.7493
1.4219 0.24654 0.24221 0.27555 0.28322 0.22172 0.21763 0.24472 0.25487 0.19388 0.2006 0.21955 -63.618 0.0019094 -0.00036441 0.0042417 -0.02879 -0.087807 -0.003582 -0.00099112 -0.007702 -0.00058453 0 -0.017207 0 0.0017711 0 -0.0005682 0 -4.6031
1.4258 0.24383 0.24875 0.28989 0.28863 0.21425 0.23322 0.21987 0.25663 0.18089 0.20293 0.22381 -63.705 -0.0041768 -0.00075101 0.008329 -0.026714 -0.09031 -0.0067336 -0.0026944 -0.0058061 -0.0012518 0 -0.017074 0 0.0013191 0 -0.0015373 0 -4.5303
1.4297 0.23897 0.24389 0.27866 0.26505 0.2243 0.25561 0.21559 0.25039 0.19485 0.22069 0.22099 -63.754 -0.0078938 -0.0009638 0.0096898 -0.026206 -0.1009 -0.005929 -0.00091398 -0.0016621 -8.1167e-06 0 -0.016573 0 0.001124 0 -0.0020834 0 -4.5775
1.4336 0.22862 0.22689 0.24535 0.23182 0.23942 0.2648 0.2314 0.23354 0.22978 0.24975 0.21446 -63.774 -0.007403 -0.0011876 0.0064885 -0.028664 -0.10969 -0.00060737 0.0006512 0.0023287 0.0021078 0 -0.016017 0 0.0011845 0 -0.0018541 0 -4.6744
1.4375 0.20735 0.19944 0.20594 0.20638 0.24119 0.246 0.24556 0.21647 0.26293 0.27018 0.21877 -63.768 -0.0035644 -0.00208 0.00012428 -0.033377 -0.11131 0.0063378 -0.00082312 0.0050206 0.003386 0 -0.015729 0 0.0013141 0 -0.0010909 0 -4.6737
1.4414 0.17509 0.16559 0.17595 0.18689 0.2181 0.20038 0.23675 0.21266 0.27295 0.25951 0.23861 -63.733 0.0011967 -0.0040733 -0.0053181 -0.03821 -0.10784 0.01065 -0.004247 0.006706 0.0029292 0 -0.015828 0 0.0012754 0 -0.00036202 0 -4.4441
1.4453 0.1402 0.13186 0.15835 0.15615 0.17213 0.14165 0.20371 0.22009 0.25461 0.21314 0.25474 -63.664 0.0049289 -0.0065828 -0.0060797 -0.041117 -0.10399 0.00994 -0.0058546 0.0076852 0.0013764 0 -0.016212 0 0.00098483 0 -6.2206e-05 0 -3.9424
1.4492 0.11429 0.10607 0.14405 0.10385 0.11753 0.084865 0.16269 0.21568 0.21529 0.15001 0.23477 -63.569 0.0073136 -0.0079342 -0.0017003 -0.041322 -0.099502 0.0054026 -0.0033582 0.0071664 0.0003189 0 -0.016697 0 0.00062089 0 -0.00012916 0 -3.2209
1.4531 0.10291 0.093928 0.12444 0.044698 0.074754 0.040165 0.12758 0.17349 0.16001 0.096074 0.16167 -63.46 0.0091163 -0.0064145 0.0046248 -0.039487 -0.086468 0.00065068 0.0013481 0.0040157 0.00096754 0 -0.017111 0 0.00050915 0 -0.00018243 0 -2.3884
1.457 0.10072 0.094586 0.10254 0.012299 0.061352 0.015527 0.095908 0.092322 0.085819 0.062255 0.054248 -63.35 0.010725 -0.0018316 0.0085808 -0.037047 -0.055775 -0.0012441 0.0038027 -0.0013569 0.0031623 0 -0.017296 0 0.00084016 0 0.00010128 0 -1.5739
1.4609 0.095776 0.099022 0.089906 0.031244 0.081524 0.019484 0.05686 0.0053993 -0.0048072 0.039962 -0.040789 -63.24 0.011355 0.0037764 0.007935 -0.035348 -0.0080494 -1.4724e-05 0.0013579 -0.0062653 0.0054559 0 -0.017089 0 0.0014509 0 0.00072798 0 -0.91119
1.4648 0.079214 0.094154 0.091422 0.091649 0.11897 0.054146 0.011887 -0.041226 -0.086515 0.018323 -0.079987 -63.116 0.0097591 0.0071984 0.0037695 -0.035101 0.040665 0.0019931 -0.0040514 -0.0074947 0.0061562 0 -0.016406 0 0.0018873 0 0.0014255 0 -0.51995
1.4688 0.051823 0.071173 0.094547 0.15014 0.14091 0.10288 -0.017386 -0.02522 -0.11507 0.0023353 -0.052061 -62.964 0.0057412 0.0063191 -0.00095318 -0.036279 0.065643 0.0020769 -0.0075469 -0.0041911 0.0045438 0 -0.015377 0 0.0017421 0 0.0018783 0 -0.45426
1.4727 0.021984 0.032123 0.077147 0.15887 0.11639 0.12945 -0.0069626 0.032429 -0.059545 0.0090881 0.017561 -62.785 0.00089704 0.0018087 -0.0038673 -0.038284 0.050072 -0.00053116 -0.0057894 0.00098978 0.0014033 0 -0.014389 0 0.0010077 0 0.0019291 0 -0.63789
1.4766 -0.0024664 -0.011027 0.029277 0.099766 0.039592 0.098847 0.041075 0.082697 0.061898 0.043601 0.086326 -62.594 -0.0023404 -0.0032719 -0.0045142 -0.040187 -0.00010262 -0.0041804 2.7449e-06 0.0039342 -0.0014953 0 -0.013924 0 0.00014065 0 0.0016253 0 -0.8493
1.4805 -0.02093 -0.044946 -0.032554 -0.0029718 -0.060278 0.0075684 0.089079 0.085438 0.17855 0.081185 0.11929 -62.416 -0.0026635 -0.0057347 -0.003741 -0.040901 -0.055286 -0.0063172 0.0052973 0.0026327 -0.0025981 0 -0.01427 0 -0.0002443 0 0.001157 0 -0.80227
1.4844 -0.039884 -0.064792 -0.076048 -0.10088 -0.13509 -0.10494 0.087302 0.036056 0.20812 0.080248 0.10132 -62.26 -0.0011021 -0.0045374 -0.0023029 -0.039296 -0.078304 -0.0055876 0.0064063 -0.0011169 -0.0015863 0 -0.015303 0 0.00017904 0 0.00078072 0 -0.2925
1.4883 -0.066938 -0.077547 -0.082648 -0.15436 -0.15208 -0.18053 0.012794 -0.038816 0.11461 0.018378 0.035101 -62.122 -0.00024609 -0.001201 -0.00024409 -0.034348 -0.047754 -0.002838 0.0035576 -0.0035709 0.00055348 0 -0.016472 0 0.0012144 0 0.00074838 0 0.68522
1.4922 -0.10478 -0.096238 -0.068954 -0.15625 -0.12049 -0.18722 -0.1101 -0.10833 -0.062986 -0.082982 -0.064601 -61.989 -0.0019826 0.0018087 0.0025235 -0.025426 0.027477 -0.00037603 0.00016968 -0.002683 0.0024667 0 -0.016992 0 0.0023023 0 0.0012054 0 1.9353
1.4961 -0.14951 -0.12987 -0.077074 -0.1317 -0.087096 -0.14679 -0.22622 -0.16027 -0.23589 -0.17308 -0.17355 -61.854 -0.0056741 0.0031363 0.0054037 -0.012674 0.11339 -0.00021387 -0.00063669 5.4764e-05 0.0035877 0 -0.016117 0 0.0029341 0 0.0020778 0 3.1778
1.5 -0.19353 -0.17694 -0.13862 -0.1185 -0.10126 -0.11824 -0.28948 -0.20129 -0.32629 -0.21579 -0.26195 -61.73 -0.0084743 0.0032096 0.00718 0.0028109 0.17305 -0.0026285 0.0011999 0.0013799 0.0044685 0 -0.013419 0 0.0029903 0 0.0030586 0 4.2002
1.5039 -0.22957 -0.22687 -0.24328 -0.1433 -0.1763 -0.14896 -0.29315 -0.24057 -0.31762 -0.2218 -0.30658 -61.637 -0.0076833 0.0031793 0.0069947 0.019325 0.19071 -0.0059781 0.0030991 -0.00019094 0.0059111 0 -0.009002 0 0.0027589 0 0.0037737 0 4.9445
1.5078 -0.25342 -0.26704 -0.34156 -0.20734 -0.27856 -0.23498 -0.26857 -0.2775 -0.25893 -0.23644 -0.30742 -61.586 -0.0032121 0.0034279 0.0052105 0.035402 0.18104 -0.0077891 0.0026748 -0.0026752 0.0076906 0 -0.003566 0 0.0026616 0 0.0040504 0 5.4879
1.5117 -0.26475 -0.28942 -0.38186 -0.28713 -0.3529 -0.32511 -0.25745 -0.30553 -0.22475 -0.29286 -0.29318 -61.58 0.0020162 0.0031879 0.0032075 0.050573 0.17669 -0.0063599 7.016e-05 -0.002562 0.0082221 0 0.0017975 0 0.0029305 0 0.0040706 0 5.95
1.5156 -0.26662 -0.29276 -0.3509 -0.34759 -0.36342 -0.36419 -0.28231 -0.32394 -0.26296 -0.37538 -0.30394 -61.61 0.0042325 0.001533 0.0022697 0.065319 0.20288 -0.0018826 -0.0023229 0.0015578 0.0058012 0 0.0060743 0 0.0034807 0 0.0042484 0 6.3957
1.5195 -0.26381 -0.28085 -0.2828 -0.36129 -0.31626 -0.33656 -0.3353 -0.34012 -0.36572 -0.42954 -0.35902 -61.669 0.0018606 -0.0014013 0.0026206 0.0801 0.25713 0.003596 -0.0022248 0.0073523 0.00051238 0 0.008831 0 0.0040393 0 0.0048996 0 6.7789
1.5234 -0.25976 -0.25967 -0.2298 -0.32406 -0.24875 -0.27295 -0.38712 -0.35749 -0.47712 -0.41044 -0.43522 -61.763 -0.0030963 -0.0042525 0.0034723 0.094269 0.30902 0.0073799 0.00044912 0.010799 -0.0050273 0 0.010382 0 0.0043892 0 0.0059637 0 6.9461
1.5273 -0.25359 -0.23553 -0.22069 -0.25783 -0.19793 -0.21896 -0.40456 -0.36291 -0.52666 -0.32345 -0.47677 -61.899 -0.0065411 -0.0054761 0.0039092 0.106 0.32052 0.0077721 0.0035889 0.0099079 -0.0071707 0 0.011435 0 0.0045245 0 0.0070063 0 6.6957
1.5313 -0.24008 -0.21356 -0.2419 -0.19631 -0.17659 -0.19734 -0.36599 -0.33151 -0.46755 -0.21872 -0.43349 -62.081 -0.0054821 -0.0045819 0.0036562 0.11356 0.27257 0.005099 0.0047189 0.0064432 -0.004075 0 0.012463 0 0.004609 0 0.007493 0 5.8829
1.5352 -0.2139 -0.19574 -0.2542 -0.16171 -0.17359 -0.19699 -0.27119 -0.24938 -0.30206 -0.14577 -0.29894 -62.303 -0.00035014 -0.0024706 0.0030287 0.11686 0.17904 0.0013866 0.0029118 0.0039993 0.0024962 0 0.013312 0 0.0047865 0 0.0071163 0 4.5366
1.5391 -0.17566 -0.17964 -0.22702 -0.1492 -0.17182 -0.19241 -0.14492 -0.13357 -0.084001 -0.11288 -0.11937 -62.552 0.0054284 -0.00070221 0.0022928 0.11779 0.078263 -0.0011073 -0.00070167 0.00446 0.0081694 0 0.013424 0 0.0050037 0 0.0059464 0 2.9185
1.543 -0.13413 -0.15975 -0.16038 -0.13303 -0.16337 -0.16943 -0.030543 -0.027614 0.10376 -0.089585 0.033318 -62.819 0.0081902 -0.00041316 0.0012597 0.11879 0.0087195 -0.0014315 -0.0039311 0.006405 0.0091876 0 0.012478 0 0.0049971 0 0.004354 0 1.457
1.5469 -0.10152 -0.13196 -0.080146 -0.091029 -0.14961 -0.13254 0.028861 0.027431 0.18923 -0.046741 0.10397 -63.103 0.006824 -0.0016724 -0.0003894 0.12088 -0.013212 -0.00039244 -0.0050275 0.0069532 0.0052522 0 0.010849 0 0.0044786 0 0.0028173 0 0.55728
1.5508 -0.084811 -0.097964 -0.016472 -0.027377 -0.13197 -0.093202 0.015035 0.022292 0.14957 0.0084741 0.082046 -63.406 0.0033635 -0.0035127 -0.0024158 0.12297 0.0017243 0.00037507 -0.0036245 0.0050064 -0.00043495 0 0.009448 0 0.0034022 0 0.0017434 0 0.38763
1.5547 -0.080604 -0.065575 0.013853 0.027069 -0.10767 -0.057683 -0.051999 -0.01708 0.024038 0.038516 -0.00025302 -63.727 0.0010578 -0.0044358 -0.0037921 0.12321 0.029218 -0.0001213 -0.00070993 0.0024884 -0.0039532 0 0.0090296 0 0.002104 0 0.0013485 0 0.78807
1.5586 -0.078406 -0.043948 0.010533 0.038891 -0.076139 -0.028463 -0.12502 -0.05443 -0.10985 0.015627 -0.092621 -64.057 0.0016557 -0.0031731 -0.00333 0.12124 0.050778 -0.0014739 0.0021452 0.0023035 -0.0038311 0 0.0096124 0 0.0011709 0 0.001588 0 1.3791
1.5625 -0.069834 -0.037244 -0.016344 0.00050238 -0.047002 -0.012869 -0.16053 -0.072671 -0.18387 -0.045483 -0.1544 -64.389 0.0041512 0.00046763 -0.00069497 0.11885 0.063378 -0.0024014 0.0037789 0.0051352 -0.001875 0 0.010514 0 0.0010821 0 0.0021636 0 1.8004
1.5664 -0.055443 -0.041943 -0.051561 -0.061999 -0.036929 -0.022256 -0.14684 -0.08087 -0.17798 -0.096363 -0.17008 -64.722 0.0058733 0.0050714 0.0031052 0.1185 0.073825 -0.0019733 0.0040818 0.0084037 -0.0010998 0 0.010957 0 0.0018703 0 0.0026618 0 1.9071
1.5703 -0.042968 -0.049816 -0.077021 -0.10821 -0.054912 -0.057606 -0.10689 -0.094784 -0.12321 -0.097135 -0.14893 -65.065 0.0048317 0.0080287 0.0062589 0.12089 0.085979 -0.00038636 0.0038663 0.0085286 -0.0027914 0 0.010686 0 0.0030731 0 0.0027975 0 1.7864
1.5742 -0.038933 -0.053645 -0.076638 -0.11265 -0.089867 -0.097802 -0.07465 -0.11325 -0.069358 -0.051264 -0.11402 -65.425 0.0013144 0.0070939 0.0073392 0.12417 0.094189 0.0013348 0.0039872 0.0043363 -0.0053849 0 0.010061 0 0.004044 0 0.0026015 0 1.608
1.5781 -0.041872 -0.050813 -0.046116 -0.079021 -0.11499 -0.10929 -0.066226 -0.11585 -0.045577 0.00023977 -0.087396 -65.803 -0.0024745 0.0022345 0.0062175 0.12555 0.088916 0.0022916 0.0043793 -0.0016747 -0.0060351 0 0.0096283 0 0.0043965 0 0.0023699 0 1.4518
1.582 -0.043574 -0.042565 0.00021038 -0.030274 -0.10782 -0.074272 -0.070636 -0.084455 -0.045242 0.018088 -0.077988 -66.186 -0.0042657 -0.0037986 0.0040244 0.12395 0.067964 0.0023588 0.0039481 -0.0053995 -0.0032835 0 0.0096324 0 0.0042264 0 0.0023779 0 1.2625
1.5859 -0.036685 -0.030949 0.035947 0.012255 -0.068742 -0.011182 -0.065486 -0.025886 -0.042558 -0.0010812 -0.077519 -66.559 -0.0034601 -0.0070787 0.0022481 0.12099 0.041118 0.0020014 0.0016367 -0.0045518 0.0016232 0 0.0098732 0 0.0039335 0 0.0026009 0 0.94474
1.5898 -0.020895 -0.016951 0.041843 0.040471 -0.020724 0.036381 -0.040082 0.028949 -0.020808 -0.026608 -0.067789 -66.92 -0.0014041 -0.0053571 0.0016997 0.11931 0.022591 0.0016174 -0.0021843 -0.00033211 0.0057947 0 0.0099353 0 0.0038139 0 0.0027215 0 0.48866
1.5938 -0.0018393 -0.00099782 0.022314 0.055063 0.010167 0.036645 -0.003723 0.050601 0.014562 -0.026142 -0.035593 -67.278 -0.00012521 0.00012385 0.0021039 0.11995 0.018098 0.0011679 -0.0054541 0.003945 0.0069962 0 0.0094624 0 0.0038024 0 0.002444 0 -0.0059621
1.5977 0.015382 0.01596 0.0029768 0.056167 0.015928 -0.00081149 0.026455 0.037151 0.046273 0.0053563 0.015364 -67.648 -0.00063785 0.0055249 0.0025437 0.12127 0.019326 0.00041073 -0.0059047 0.0057135 0.0051498 0 0.0082472 0 0.0036004 0 0.0018218 0 -0.42239
1.6016 0.030854 0.032779 0.0092548 0.043132 0.010817 -0.032342 0.043393 0.015376 0.064037 0.046494 0.065945 -68.035 -0.0021464 0.0073835 0.0023458 0.12064 0.011933 -0.00065714 -0.0031867 0.0048627 0.0020091 0 0.0062122 0 0.0030545 0 0.0012497 0 -0.73575
1.6055 0.047975 0.049428 0.044663 0.023164 0.016088 -0.019244 0.055324 0.015693 0.071776 0.074621 0.096441 -68.428 -0.0027061 0.0051474 0.0016947 0.11691 -0.0099454 -0.0017285 0.00039511 0.0030936 -0.00033112 0 0.0034799 0 0.0023947 0 0.0010909 0 -1.0249
1.6094 0.067824 0.067051 0.088729 0.014949 0.040495 0.037822 0.074614 0.045061 0.078674 0.086811 0.10244 -68.803 -0.00080675 0.0011474 0.0014848 0.11127 -0.036609 -0.0025446 0.0015395 0.0020243 -0.00069552 0 0.00051498 0 0.0020728 0 0.001294 0 -1.3774
1.6133 0.086694 0.086008 0.11612 0.037089 0.074349 0.1014 0.10341 0.083422 0.087173 0.096495 0.09738 -69.147 0.0032948 -0.001729 0.0024969 0.10564 -0.050634 -0.0031734 -0.001248 0.0020056 0.00087983 0 -0.0019315 0 0.002337 0 0.0014065 0 -1.7879
1.6172 0.099987 0.10408 0.11835 0.089396 0.10079 0.13325 0.13113 0.10571 0.092146 0.1134 0.099249 -69.461 0.0074809 -0.0023321 0.0045212 0.10048 -0.043046 -0.003783 -0.0062482 0.0024631 0.0035043 0 -0.0032373 0 0.0029568 0 0.0010178 0 -2.1552
1.6211 0.10826 0.11774 0.10804 0.14706 0.11194 0.12799 0.14531 0.10657 0.090667 0.13116 0.11413 -69.763 0.0090665 -0.0014723 0.0061694 0.094506 -0.022818 -0.0041514 -0.0099427 0.0029166 0.0058171 0 -0.0034213 0 0.0033918 0 0.00021713 0 -2.3816
1.625 0.11828 0.12623 0.10402 0.17802 0.11466 0.11275 0.14375 0.10353 0.089139 0.13611 0.1324 -70.07 0.0066634 -0.00029985 0.0056687 0.086558 -0.010309 -0.0036059 -0.010031 0.0033952 0.0062986 0 -0.0032315 0 0.0032667 0 -0.00040872 0 -2.4777
1.6289 0.137 0.13424 0.11434 0.1705 0.12253 0.11631 0.13609 0.11687 0.098218 0.12608 0.14092 -70.384 0.001329 0.0010831 0.002174 0.077459 -0.020026 -0.0016958 -0.0072373 0.0039736 0.0038413 0 -0.0035854 0 0.0027078 0 -0.00028594 0 -2.5681
1.6328 0.16447 0.14948 0.13433 0.14474 0.14341 0.14161 0.13493 0.1481 0.12125 0.1171 0.1386 -70.692 -0.0039066 0.0032141 -0.0033667 0.06944 -0.048244 0.00099157 -0.004226 0.004273 -0.0014116 0 -0.0047936 0 0.002212 0 0.00058948 0 -2.7965
1.6367 0.19317 0.17607 0.15846 0.13615 0.17456 0.16922 0.14679 0.1791 0.15051 0.12985 0.13925 -70.97 -0.0059651 0.005745 -0.0085484 0.063318 -0.076884 0.0028728 -0.0027877 0.0037231 -0.0076441 0 -0.0063249 0 0.0021672 0 0.0015886 0 -3.2202
1.6406 0.21541 0.20993 0.18935 0.16464 0.20762 0.1853 0.17122 0.1927 0.17699 0.17005 0.15884 -71.201 -0.0038226 0.0069084 -0.010939 0.056305 -0.090242 0.0025684 -0.0021858 0.0023357 -0.012094 0 -0.0074288 0 0.002482 0 0.0019651 0 -3.7902
1.6445 0.23138 0.24148 0.23225 0.21888 0.23633 0.20096 0.20596 0.1929 0.20301 0.22369 0.20032 -71.385 0.00074669 0.0050307 -0.0096171 0.043106 -0.0894 0.00033318 -0.00034921 0.0010012 -0.012738 0 -0.008071 0 0.0026764 0 0.001477 0 -4.4218
1.6484 0.24965 0.26412 0.28189 0.27008 0.25945 0.24046 0.25033 0.20366 0.24204 0.27133 0.25148 -71.53 0.0044298 0.00067407 -0.0056899 0.019904 -0.091213 -0.0017299 0.00337 0.00078259 -0.009695 0 -0.0092179 0 0.0023408 0 0.000538 0 -5.0768
1.6523 0.27905 0.28084 0.32023 0.30071 0.27866 0.31037 0.30273 0.24658 0.30332 0.30562 0.29758 -71.65 0.0047753 -0.0031074 -0.0014236 -0.012218 -0.11276 -0.0012226 0.0068597 0.0018286 -0.0051021 0 -0.012052 0 0.0015196 0 -0.00022878 0 -5.777
1.6563 0.3199 0.30213 0.33249 0.31936 0.29678 0.38445 0.35675 0.31907 0.37651 0.33372 0.33512 -71.748 0.0019342 -0.0032022 0.0013083 -0.047617 -0.15518 0.0022929 0.0069406 0.0030606 -0.00149 0 -0.016758 0 0.00066081 0 -0.00058582 0 -6.5454
1.6602 0.36343 0.3362 0.32638 0.34769 0.31893 0.42383 0.40272 0.39406 0.43469 0.36386 0.3719 -71.811 -0.0016006 0.00054271 0.0020743 -0.080051 -0.20132 0.0062304 0.0025645 0.0030573 -1.0658e-05 0 -0.022051 0 0.00020433 0 -0.00085353 0 -7.3473
1.6641 0.39992 0.38057 0.33147 0.39462 0.35323 0.41486 0.43449 0.44164 0.45601 0.39323 0.41391 -71.82 -0.0030205 0.0048176 0.0017485 -0.10678 -0.22927 0.0061768 -0.0037028 0.0013323 1.1274e-05 0 -0.026034 0 0.00021757 0 -0.0015184 0 -8.0951
1.668 0.42724 0.42318 0.37351 0.4453 0.40597 0.38612 0.45456 0.45295 0.44458 0.41182 0.45368 -71.757 -0.0013404 0.0056975 0.0015001 -0.12931 -0.23017 -0.0014298 -0.0075744 -0.001224 1.6255e-06 0 -0.027728 0 0.00041194 0 -0.0026884 0 -8.712
1.6719 0.45113 0.4527 0.44642 0.47646 0.47298 0.38516 0.47125 0.44557 0.42979 0.41809 0.47461 -71.612 0.0020557 0.0022945 0.0018421 -0.15063 -0.2154 -0.017154 -0.0066616 -0.0031353 0.00071535 0 -0.027918 0 0.00047759 0 -0.0039337 0 -9.1924
1.6758 0.47721 0.46853 0.51171 0.48127 0.53625 0.43528 0.49068 0.44775 0.4428 0.42716 0.46887 -71.39 0.0047954 -0.0023692 0.0024269 -0.17174 -0.20769 -0.038514 -0.0024156 -0.0035437 0.0018029 0 -0.028527 0 0.0003717 0 -0.0046511 0 -9.604
1.6797 0.50342 0.48101 0.53072 0.47719 0.57271 0.51341 0.51201 0.47671 0.49127 0.45929 0.45124 -71.101 0.0055465 -0.004275 0.0025279 -0.19092 -0.22385 -0.061853 0.0014089 -0.0026783 0.0025549 0 -0.031013 0 0.0002814 0 -0.0045794 0 -10.033
1.6836 0.52146 0.50126 0.50171 0.48798 0.5713 0.57074 0.5312 0.52847 0.55455 0.5181 0.45299 -70.751 0.0049498 -0.0023611 0.0016373 -0.20579 -0.26281 -0.084501 0.0022011 -0.0012761 0.002828 0 -0.035195 0 0.00034389 0 -0.003985 0 -10.526
1.6875 0.52613 0.52987 0.46527 0.51884 0.54395 0.5765 0.54874 0.5836 0.60247 0.58114 0.49795 -70.339 0.0047567 0.00037051 -0.00026617 -0.21586 -0.30756 -0.10558 0.00051144 0.0002727 0.0031259 0 -0.039479 0 0.00045376 0 -0.0033908 0 -11.057
1.6914 0.52286 0.55505 0.46992 0.55075 0.5191 0.54424 0.57188 0.62055 0.61867 0.61507 0.58012 -69.851 0.0060525 -0.00023828 -0.0027674 -0.22295 -0.33803 -0.12511 -0.001154 0.002102 0.0038648 0 -0.04224 0 0.00037234 0 -0.0031637 0 -11.545
1.6953 0.52501 0.56204 0.5281 0.56035 0.52085 0.51736 0.60745 0.62604 0.60802 0.60328 0.66302 -69.274 0.0081697 -0.0053579 -0.0051519 -0.22941 -0.34456 -0.14259 -0.0013039 0.0042676 0.0047639 0 -0.043079 0 1.2654e-05 0 -0.0033453 0 -11.883
1.6992 0.54217 0.54586 0.60367 0.5447 0.55032 0.52954 0.65227 0.59989 0.58523 0.56064 0.70308 -68.603 0.0092036 -0.011818 -0.0065712 -0.23632 -0.33268 -0.15636 -0.0010705 0.0061753 0.0050928 0 -0.042951 0 -0.00042115 0 -0.0037997 0 -11.98
1.7031 0.57045 0.51633 0.643 0.52538 0.58548 0.57711 0.69112 0.55578 0.56039 0.52152 0.68014 -67.842 0.0076341 -0.014864 -0.0063869 -0.24334 -0.31714 -0.16451 -0.0028578 0.0068221 0.004482 0 -0.043181 0 -0.00060706 0 -0.0044211 0 -11.814
1.707 0.59423 0.49164 0.62053 0.52771 0.59983 0.62616 0.70593 0.51808 0.53657 0.51232 0.61215 -67.004 0.0036758 -0.012371 -0.0046718 -0.24989 -0.31099 -0.16644 -0.0075034 0.005706 0.0033429 0 -0.044365 0 -0.00042434 0 -0.0051457 0 -11.476
1.7109 0.59854 0.48602 0.5572 0.55643 0.58406 0.64365 0.68852 0.51107 0.5185 0.53326 0.54329 -66.092 -0.00071764 -0.0065484 -0.0024463 -0.256 -0.31754 -0.16383 -0.012921 0.0034491 0.0024056 0 -0.046076 0 -9.3609e-05 0 -0.0058104 0 -11.15
1.7148 0.58135 0.50139 0.49726 0.59181 0.55259 0.6227 0.64617 0.54237 0.51742 0.5636 0.51423 -65.104 -0.0031609 -0.0017116 -0.0011742 -0.26164 -0.33015 -0.16015 -0.015657 0.0013851 0.0019045 0 -0.047467 0 8.5715e-06 0 -0.00611 0 -11.025
1.7188 0.55519 0.52811 0.46924 0.60909 0.53027 0.58224 0.59615 0.59184 0.54207 0.58185 0.53501 -64.029 -0.0024681 -0.00043474 -0.0016399 -0.26579 -0.33861 -0.15876 -0.013872 0.00041057 0.0013595 0 -0.048105 0 -0.00031753 0 -0.0057968 0 -11.156
1.7227 0.53727 0.55268 0.46889 0.60059 0.53186 0.54762 0.55505 0.62 0.58378 0.58074 0.57876 -62.864 0.00052457 -0.0017348 -0.0031013 -0.26675 -0.33691 -0.16091 -0.0089091 0.00020829 0.00021928 0 -0.048266 0 -0.0009277 0 -0.0049467 0 -11.4
1.7266 0.53717 0.56603 0.47625 0.57917 0.55197 0.53274 0.53162 0.59637 0.61402 0.56582 0.6006 -61.614 0.0034628 -0.0026646 -0.0036641 -0.26395 -0.3268 -0.16497 -0.0040576 -0.00034738 -0.0013744 0 -0.048569 0 -0.0014677 0 -0.0039845 0 -11.495
1.7305 0.55218 0.56758 0.48366 0.56237 0.57274 0.53712 0.52643 0.52766 0.60317 0.54501 0.56976 -60.289 0.0039702 -0.0013778 -0.0018503 -0.25938 -0.31512 -0.16775 -0.0018429 -0.0019461 -0.0026208 0 -0.049368 0 -0.0016547 0 -0.0033846 0 -11.268
1.7344 0.57253 0.56411 0.50295 0.55622 0.5811 0.55383 0.53544 0.45968 0.54739 0.52331 0.49406 -58.892 0.0012034 0.001379 0.0018986 -0.25672 -0.30776 -0.16702 -0.0023996 -0.0039934 -0.0029265 0 -0.050461 0 -0.0014488 0 -0.0033135 0 -10.814
1.7383 0.59024 0.56556 0.54603 0.55528 0.58004 0.57648 0.55334 0.44555 0.47916 0.50741 0.41908 -57.416 -0.0035353 0.0034539 0.0052573 -0.25861 -0.30578 -0.1637 -0.0042231 -0.0051215 -0.0026616 0 -0.051275 0 -0.0010132 0 -0.0035674 0 -10.485
1.7422 0.60376 0.57971 0.60377 0.55587 0.58507 0.60043 0.57566 0.50307 0.44873 0.51041 0.40003 -55.845 -0.0076347 0.00354 0.0058356 -0.26471 -0.30685 -0.16182 -0.0062322 -0.0047855 -0.0028982 0 -0.051343 0 -0.00057743 0 -0.0038613 0 -10.666
1.7461 0.61588 0.60766 0.64949 0.56486 0.61007 0.62203 0.60103 0.59825 0.48898 0.54617 0.46359 -54.172 -0.0090593 0.0021363 0.0033356 -0.27249 -0.31055 -0.16602 -0.0090061 -0.0045835 -0.0042969 0 -0.050721 0 -0.00035809 0 -0.0041515 0 -11.496
1.75 0.62917 0.64239 0.66519 0.59255 0.65451 0.64062 0.63244 0.67165 0.59127 0.61518 0.58683 -52.403 -0.0080364 0.00056553 8.2242e-05 -0.28019 -0.32172 -0.17827 -0.014126 -0.0080035 -0.006258 0 -0.050099 0 -0.00054668 0 -0.0046334 0 -12.741
1.7539 0.64402 0.67216 0.6615 0.6381 0.70219 0.66049 0.67452 0.68722 0.71133 0.69674 0.71057 -50.55 -0.0071939 -0.00053787 -0.00073922 -0.28898 -0.34754 -0.19638 -0.022483 -0.018497 -0.0072671 0 -0.050533 0 -0.0012554 0 -0.0054161 0 -13.937
1.7578 0.66008 0.68788 0.66792 0.68546 0.73175 0.68748 0.72691 0.66105 0.79953 0.75851 0.77949 -48.619 -0.0097704 -0.0015899 0.0022518 -0.30179 -0.38975 -0.21552 -0.033248 -0.037145 -0.0061848 0 -0.052858 0 -0.0023819 0 -0.0062514 0 -14.687
1.7617 0.67812 0.68989 0.70206 0.71683 0.73145 0.72125 0.7792 0.64446 0.83145 0.77832 0.77951 -46.599 -0.017065 -0.0031267 0.0073563 -0.31994 -0.43921 -0.23175 -0.044353 -0.061577 -0.0033037 0 -0.057075 0 -0.0035295 0 -0.0066699 0 -14.903
1.7656 0.69939 0.68877 0.75055 0.73028 0.70795 0.75208 0.81455 0.67648 0.81729 0.76003 0.74362 -44.468 -0.027152 -0.004875 0.011049 -0.3408 -0.47904 -0.24454 -0.053854 -0.086985 -0.00024477 0 -0.062122 0 -0.0041602 0 -0.0064452 0 -14.815
1.7695 0.72325 0.69825 0.78304 0.74216 0.68337 0.76832 0.82175 0.74882 0.78732 0.7295 0.72205 -42.209 -0.036111 -0.0059092 0.010694 -0.35906 -0.4956 -0.25618 -0.060958 -0.10859 0.0011128 0 -0.066339 0 -0.0039566 0 -0.0059144 0 -14.764
1.7734 0.74617 0.72512 0.78471 0.77004 0.68168 0.76881 0.80564 0.81454 0.76849 0.71469 0.74215 -39.825 -0.040957 -0.0055939 0.0064217 -0.3707 -0.48872 -0.26872 -0.066097 -0.12396 -0.00033346 0 -0.068455 0 -0.0031121 0 -0.0057654 0 -14.969
1.7773 0.76408 0.76381 0.77179 0.81301 0.71282 0.76653 0.78511 0.83115 0.76997 0.72684 0.7911 -37.334 -0.041897 -0.0041483 0.00073216 -0.376 -0.47235 -0.28133 -0.070373 -0.13381 -0.0046552 0 -0.068435 0 -0.0022505 0 -0.0064214 0 -15.407
1.7813 0.77595 0.80008 0.77229 0.84993 0.76482 0.77722 0.77858 0.79796 0.78481 0.7569 0.83347 -34.754 -0.041901 -0.0022772 -0.00358 -0.37897 -0.46413 -0.2908 -0.074984 -0.1409 -0.011275 0 -0.067482 0 -0.0019786 0 -0.0075905 0 -15.892
1.7852 0.78506 0.82087 0.79269 0.85837 0.81092 0.80292 0.78984 0.75436 0.80162 0.78659 0.84494 -32.083 -0.04391 -0.00048594 -0.0052345 -0.38392 -0.47242 -0.29469 -0.08083 -0.14806 -0.019357 0 -0.067108 0 -0.002425 0 -0.008448 0 -16.229
1.7891 0.79622 0.8226 0.80857 0.83575 0.82799 0.82807 0.80781 0.74344 0.81499 0.80198 0.83065 -29.301 -0.048165 0.0010269 -0.0046523 -0.39227 -0.49144 -0.2942 -0.088183 -0.15667 -0.027902 0 -0.067997 0 -0.0031689 0 -0.0083319 0 -16.35
1.793 0.81105 0.81208 0.79224 0.80195 0.81385 0.83381 0.8204 0.77625 0.82747 0.79978 0.81425 -26.383 -0.052127 0.0019226 -0.0028572 -0.40232 -0.50816 -0.29366 -0.096404 -0.16649 -0.035861 0 -0.069597 0 -0.0036251 0 -0.007334 0 -16.326
1.7969 0.82554 0.80031 0.74878 0.78129 0.78953 0.81715 0.8278 0.82835 0.84371 0.78577 0.81232 -23.322 -0.053096 0.001598 -0.0005123 -0.41144 -0.51406 -0.29687 -0.10405 -0.17653 -0.042525 0 -0.070786 0 -0.0035377 0 -0.0062369 0 -16.303
1.8008 0.83237 0.79506 0.71875 0.78193 0.78307 0.79483 0.84111 0.86711 0.86299 0.77091 0.82087 -20.126 -0.051085 -0.00013406 0.0020114 -0.41816 -0.51126 -0.30351 -0.1096 -0.18608 -0.047956 0 -0.070971 0 -0.0031398 0 -0.0058513 0 -16.4
1.8047 0.82645 0.79743 0.73931 0.79188 0.80685 0.78709 0.86734 0.87994 0.87677 0.76759 0.82558 -16.816 -0.049135 -0.0023017 0.0040059 -0.4223 -0.5084 -0.30929 -0.11241 -0.19489 -0.052828 0 -0.070581 0 -0.0028614 0 -0.006352 0 -16.639
1.8086 0.8097 0.80328 0.80156 0.79323 0.84704 0.79797 0.89774 0.87728 0.874 0.784 0.82133 -13.404 -0.050659 -0.0031669 0.0043551 -0.42395 -0.51128 -0.30987 -0.11317 -0.20267 -0.057605 0 -0.07055 0 -0.0028943 0 -0.0072006 0 -16.929
1.8125 0.79117 0.80712 0.85146 0.77923 0.87451 0.81285 0.91307 0.87244 0.85075 0.81663 0.81816 -9.886 -0.056236 -0.0018182 0.002394 -0.42304 -0.51782 -0.30515 -0.11347 -0.20859 -0.061811 0 -0.071324 0 -0.0030351 0 -0.0076803 0 -17.118
1.8164 0.78189 0.80522 0.8395 0.75839 0.86858 0.81544 0.90211 0.86412 0.81608 0.84728 0.82723 -6.2506 -0.062864 0.00056979 -0.0011766 -0.42023 -0.52126 -0.29986 -0.11468 -0.21153 -0.064282 0 -0.072413 0 -0.0029416 0 -0.0075224 0 -17.073
1.8203 0.78736 0.79711 0.7725 0.74494 0.83299 0.80541 0.87391 0.84094 0.78785 0.85198 0.84368 -2.4899 -0.066436 0.0014327 -0.0044632 -0.41769 -0.51738 -0.2997 -0.11717 -0.21106 -0.06433 0 -0.072911 0 -0.0025269 0 -0.0070594 0 -16.771
1.8242 0.80274 0.78556 0.71307 0.74719 0.7906 0.79692 0.85008 0.80136 0.77986 0.81935 0.84731 1.3942 -0.065195 -0.00078586 -0.00572 -0.41815 -0.50821 -0.30643 -0.12031 -0.20826 -0.062644 0 -0.072449 0 -0.0020986 0 -0.0068261 0 -16.316
1.8281 0.81471 0.77522 0.72185 0.76369 0.76267 0.79998 0.84388 0.76382 0.79048 0.76382 0.82255 5.3947 -0.061042 -0.0047899 -0.0046505 -0.4225 -0.49899 -0.31642 -0.12312 -0.20554 -0.060846 0 -0.0716 0 -0.0021068 0 -0.0070383 0 -15.88
1.832 0.80995 0.76955 0.79617 0.78638 0.75267 0.80645 0.84783 0.75275 0.8037 0.71904 0.77705 9.5082 -0.057672 -0.0072222 -0.0024151 -0.42835 -0.4928 -0.32377 -0.12484 -0.20531 -0.05997 0 -0.071332 0 -0.002741 0 -0.0074453 0 -15.597
1.8359 0.78484 0.76768 0.86674 0.80423 0.74918 0.79821 0.84302 0.77313 0.80314 0.71287 0.73799 13.738 -0.057427 -0.0056647 -0.00038182 -0.43147 -0.48869 -0.32509 -0.12514 -0.20853 -0.059452 0 -0.072071 0 -0.0037409 0 -0.0076447 0 -15.484
1.8398 0.74936 0.76396 0.85949 0.80543 0.74301 0.7694 0.82084 0.80115 0.7871 0.74387 0.72801 18.089 -0.059763 -0.0010514 0.0010552 -0.42939 -0.48467 -0.32171 -0.12408 -0.21415 -0.057853 0 -0.073301 0 -0.0045774 0 -0.0075032 0 -15.458
1.8438 0.72096 0.75212 0.7653 0.78231 0.73897 0.73705 0.79351 0.80352 0.76979 0.78083 0.74462 22.558 -0.062455 0.0029626 0.0023864 -0.42383 -0.48111 -0.31766 -0.1221 -0.21974 -0.054734 0 -0.074063 0 -0.0048337 0 -0.0072574 0 -15.417
1.8477 0.71182 0.73141 0.65053 0.73971 0.74873 0.7253 0.78171 0.76855 0.76636 0.78756 0.76369 27.136 -0.06398 0.0032052 0.0038621 -0.41947 -0.47995 -0.31574 -0.12002 -0.22302 -0.051707 0 -0.073831 0 -0.0044773 0 -0.0072221 0 -15.315
1.8516 0.71926 0.7092 0.59745 0.69867 0.77195 0.73801 0.79173 0.71869 0.77559 0.75236 0.76321 31.812 -0.06466 -0.00029138 0.0047503 -0.42005 -0.48093 -0.31566 -0.11873 -0.22291 -0.051309 0 -0.072915 0 -0.003845 0 -0.007425 0 -15.162
1.8555 0.7274 0.69624 0.63136 0.68539 0.78728 0.75043 0.80672 0.69102 0.77866 0.69641 0.74286 36.586 -0.065666 -0.0046389 0.0039906 -0.42516 -0.47974 -0.31553 -0.11869 -0.21984 -0.054592 0 -0.07207 0 -0.0033973 0 -0.0075496 0 -14.972
1.8594 0.71986 0.69745 0.70283 0.70906 0.76692 0.73236 0.80211 0.70355 0.75702 0.65464 0.72001 41.466 -0.06728 -0.0069978 0.0016363 -0.43073 -0.4716 -0.3146 -0.11953 -0.21533 -0.059851 0 -0.071776 0 -0.0034326 0 -0.0072543 0 -14.719
1.8633 0.69334 0.70623 0.7389 0.74803 0.7042 0.68109 0.76951 0.73903 0.71281 0.64693 0.7085 46.462 -0.068388 -0.0069997 -0.00060052 -0.43262 -0.45668 -0.31417 -0.12039 -0.21122 -0.063949 0 -0.071915 0 -0.0039255 0 -0.0065626 0 -14.37
1.8672 0.66046 0.7084 0.71055 0.76211 0.62759 0.62846 0.72419 0.76104 0.67025 0.66492 0.70371 51.577 -0.067681 -0.0063462 -0.00060903 -0.42998 -0.44094 -0.31576 -0.12058 -0.20903 -0.065079 0 -0.072063 0 -0.0045527 0 -0.0059387 0 -13.948
1.8711 0.63887 0.69332 0.65123 0.72612 0.58367 0.61165 0.6884 0.74609 0.6543 0.68353 0.68956 56.802 -0.065145 -0.00635 0.0020728 -0.42539 -0.43049 -0.3188 -0.12009 -0.20938 -0.064197 0 -0.071987 0 -0.0048841 0 -0.0059375 0 -13.544
1.875 0.63578 0.66277 0.61393 0.65529 0.60009 0.63567 0.66878 0.70151 0.66628 0.68327 0.65831 62.12 -0.062223 -0.0063388 0.0055035 -0.42213 -0.4247 -0.3206 -0.11927 -0.21166 -0.063624 0 -0.071812 0 -0.0046517 0 -0.0066988 0 -13.252
1.8789 0.64145 0.62946 0.61515 0.59594 0.65982 0.66682 0.65235 0.65476 0.68128 0.66283 0.62039 67.52 -0.060522 -0.004709 0.006865 -0.42134 -0.41634 -0.31895 -0.11823 -0.2143 -0.064303 0 -0.071776 0 -0.0039485 0 -0.0077149 0 -13.068
1.8828 0.63735 0.60631 0.62349 0.58536 0.71097 0.66565 0.62453 0.62761 0.67166 0.63352 0.59367 72.994 -0.060491 -0.001312 0.0049834 -0.42162 -0.39961 -0.31458 -0.1168 -0.21574 -0.064677 0 -0.071906 0 -0.0031985 0 -0.0081039 0 -12.877
1.8867 0.61167 0.59584 0.60005 0.61698 0.70563 0.62597 0.58853 0.62068 0.63408 0.6057 0.58483 78.549 -0.061396 0.0017286 0.0014065 -0.42104 -0.37813 -0.31079 -0.1152 -0.21561 -0.062534 0 -0.072002 0 -0.002869 0 -0.0072305 0 -12.544
1.8906 0.56804 0.58867 0.54325 0.64506 0.63607 0.57903 0.56308 0.61981 0.59277 0.58157 0.58402 84.193 -0.06237 0.0019174 -0.0011034 -0.41916 -0.36356 -0.31038 -0.11452 -0.21504 -0.05792 0 -0.071879 0 -0.0031076 0 -0.0052285 0 -12.033
1.8945 0.51992 0.57143 0.48881 0.62697 0.5387 0.55816 0.56007 0.61267 0.57481 0.55826 0.57746 89.931 -0.063214 -0.00099601 -0.001244 -0.41715 -0.36422 -0.31291 -0.11604 -0.21557 -0.05383 0 -0.071569 0 -0.003614 0 -0.0030148 0 -11.44
1.8984 0.47652 0.53598 0.46648 0.56324 0.46377 0.56178 0.5667 0.59638 0.58184 0.5334 0.56201 95.765 -0.064092 -0.0046373 -0.00035272 -0.41634 -0.37434 -0.3153 -0.11953 -0.21741 -0.053587 0 -0.071298 0 -0.0038989 0 -0.0017375 0 -10.877
1.9023 0.43374 0.48185 0.46259 0.49561 0.43666 0.55492 0.55342 0.57077 0.58739 0.5052 0.54345 101.69 -0.064756 -0.0063992 -0.000863 -0.41656 -0.37569 -0.31522 -0.12244 -0.21868 -0.057401 0 -0.071315 0 -0.0037368 0 -0.0020064 0 -10.328
1.9063 0.37804 0.41163 0.43109 0.46302 0.44037 0.50706 0.50102 0.52983 0.56284 0.46842 0.52112 107.69 -0.064538 -0.0059891 -0.0035692 -0.41538 -0.35199 -0.31374 -0.12157 -0.21682 -0.06179 0 -0.071734 0 -0.0033878 0 -0.0034465 0 -9.6077
1.9102 0.29906 0.32591 0.34178 0.45737 0.42896 0.42256 0.41809 0.4641 0.50512 0.41364 0.47934 113.75 -0.063342 -0.005267 -0.0065338 -0.40815 -0.30327 -0.31395 -0.11618 -0.21124 -0.0628 0 -0.072342 0 -0.0033274 0 -0.0049051 0 -8.4675
1.9141 0.19838 0.22372 0.21264 0.42272 0.35779 0.32758 0.32939 0.37146 0.43617 0.33277 0.39904 119.85 -0.062365 -0.0055862 -0.0068888 -0.38806 -0.24573 -0.31623 -0.10953 -0.20468 -0.059974 0 -0.072282 0 -0.0036931 0 -0.0051846 0 -6.7541
1.918 0.086986 0.10734 0.089454 0.30101 0.20893 0.22774 0.24655 0.26083 0.3732 0.22442 0.27799 125.98 -0.063181 -0.0058195 -0.0038247 -0.34688 -0.19537 -0.31427 -0.10638 -0.20115 -0.056921 0 -0.069785 0 -0.0039818 0 -0.0037812 0 -4.4765
1.9219 -0.024892 -0.014977 -0.0067679 0.083642 -0.00016485 0.089601 0.15243 0.14087 0.30049 0.09227 0.1339 132.11 -0.065519 -0.0036049 0.00029267 -0.27719 -0.14935 -0.29609 -0.10746 -0.20132 -0.057641 0 -0.062454 0 -0.0033623 0 -0.0011031 0 -1.7438
1.9258 -0.13474 -0.13265 -0.10589 -0.1763 -0.22341 -0.12178 0.016978 0.0051748 0.17415 -0.061428 -0.017179 138.25 -0.065828 0.0014376 0.0019982 -0.17628 -0.082701 -0.2505 -0.10587 -0.19918 -0.062167 0 -0.048409 0 -0.0013881 0 0.0019512 0 1.3332
1.9297 -0.24524 -0.2398 -0.25559 -0.39937 -0.40345 -0.38194 -0.17127 -0.16529 -0.04009 -0.23725 -0.18379 144.36 -0.058524 0.0063901 0.00010473 -0.049513 0.034485 -0.17468 -0.089748 -0.18362 -0.066094 0 -0.027796 0 0.0015351 0 0.0046757 0 4.6522
1.9336 -0.35663 -0.33873 -0.45998 -0.5302 -0.4964 -0.59411 -0.39038 -0.37815 -0.32963 -0.4301 -0.39101 150.45 -0.039479 0.0076525 -0.0029884 0.089791 0.21211 -0.077629 -0.050301 -0.14549 -0.064802 0 -0.0035079 0 0.004405 0 0.0069407 0 8.0373
1.9375 -0.46355 -0.43666 -0.65643 -0.56398 -0.49848 -0.65844 -0.60109 -0.60577 -0.63249 -0.61932 -0.64078 156.49 -0.0090351 0.0049054 -0.0035622 0.22473 0.42671 0.023194 0.01072 -0.085356 -0.05832 0 0.019782 0 0.0064159 0 0.0090162 0 11.19
1.9414 -0.56064 -0.5391 -0.76312 -0.53868 -0.4597 -0.57154 -0.77478 -0.79034 -0.87197 -0.77187 -0.88086 162.45 0.028016 0.0017221 -0.00039071 0.34132 0.63011 0.11015 0.08096 -0.01588 -0.051779 0 0.037908 0 0.0075744 0 0.011079 0 13.785
1.9453 -0.6508 -0.64658 -0.75796 -0.51167 -0.4668 -0.4573 -0.90333 -0.88235 -0.99872 -0.86144 -1.0256 168.33 0.065557 0.0015167 0.0036993 0.43316 0.77414 0.17373 0.14579 0.04456 -0.050518 0 0.049305 0 0.0085675 0 0.012917 0 15.665
1.9492 -0.74576 -0.75655 -0.71197 -0.54034 -0.59356 -0.48038 -0.9853 -0.88227 -1.0093 -0.88859 -1.0244 174.1 0.099862 0.0031943 0.0044542 0.50199 0.83558 0.21673 0.19875 0.083593 -0.054199 0 0.05542 0 0.010023 0 0.014126 0 16.973
1.9531 -0.8561 -0.86653 -0.73835 -0.66656 -0.84546 -0.7048 -1.0132 -0.84633 -0.93725 -0.8825 -0.919 179.75 0.13118 0.0022815 0.00099679 0.55519 0.82805 0.2523 0.24555 0.10396 -0.055479 0 0.059318 0 0.0119 0 0.014604 0 18.056
1.957 -0.9789 -0.97363 -0.89748 -0.89534 -1.1415 -1.0252 -0.98649 -0.84657 -0.83712 -0.88187 -0.82683 185.27 0.16254 -0.0021873 -0.0015626 0.6027 0.79678 0.29739 0.29823 0.12303 -0.044604 0 0.063754 0 0.013612 0 0.014834 0 19.232
1.9609 -1.0955 -1.0715 -1.1427 -1.1743 -1.3578 -1.2454 -0.93986 -0.91835 -0.7748 -0.91309 -0.85307 190.65 0.19733 -0.0020563 0.0054565 0.65483 0.79972 0.36449 0.36463 0.16231 -0.0158 0 0.070175 0 0.014755 0 0.015667 0 20.606
1.9648 -1.1835 -1.1507 -1.357 -1.4013 -1.4102 -1.2456 -0.94674 -1.0408 -0.81606 -0.98512 -1.0052 195.88 0.23761 0.016503 0.028292 0.72024 0.88184 0.45579 0.44217 0.23382 0.030094 0 0.078975 0 0.015664 0 0.017732 0 22.107
1.9688 -1.2349 -1.2054 -1.4489 -1.4777 -1.3188 -1.0926 -1.0733 -1.166 -0.99664 -1.0998 -1.1918 200.96 0.28361 0.061025 0.065897 0.80288 1.0519 0.56254 0.52115 0.33272 0.088454 0 0.090148 0 0.017174 0 0.020989 0 23.683
1.9727 -1.2641 -1.2419 -1.4255 -1.3818 -1.2003 -0.98695 -1.3115 -1.2654 -1.2825 -1.257 -1.313 205.87 0.33383 0.1229 0.11046 0.89934 1.2735 0.67046 0.59403 0.44109 0.15569 0 0.10343 0 0.019773 0 0.024745 0 25.417
1.9766 -1.3006 -1.2797 -1.3827 -1.2029 -1.1893 -1.091 -1.5588 -1.3485 -1.5602 -1.4415 -1.3583 210.59 0.38553 0.18117 0.15337 0.99957 1.4807 0.76829 0.66209 0.5398 0.23125 0 0.11802 0 0.022959 0 0.028114 0 27.42
1.9805 -1.369 -1.34 -1.4268 -1.0935 -1.3444 -1.3871 -1.6813 -1.4393 -1.6912 -1.6069 -1.4141 215.1 0.43596 0.2201 0.1923 1.0929 1.6155 0.85449 0.7337 0.62014 0.31565 0 0.13275 0 0.025521 0 0.030495 0 29.603
1.9844 -1.4732 -1.4303 -1.5952 -1.1634 -1.608 -1.6946 -1.6241 -1.5395 -1.6112 -1.6877 -1.5664 219.37 0.48473 0.24633 0.23389 1.1767 1.6675 0.93758 0.81633 0.68793 0.40787 0 0.14688 0 0.02657 0 0.031795 0 31.598
1.9883 -1.5947 -1.5376 -1.8353 -1.3983 -1.8506 -1.8293 -1.4741 -1.6241 -1.3997 -1.6497 -1.789 223.41 0.53568 0.28872 0.28956 1.26 1.686 1.03 0.91052 0.75918 0.50619 0 0.1609 0 0.026423 0 0.032352 0 32.998
1.9922 -1.7047 -1.6383 -2.0461 -1.671 -1.9631 -1.7609 -1.4071 -1.6749 -1.2472 -1.5386 -1.9353 227.22 0.59588 0.37733 0.36709 1.3597 1.7508 1.1397 1.0117 0.85246 0.61242 0 0.17594 0 0.026499 0 0.032764 0 33.727
1.9961 -1.7819 -1.7154 -2.1418 -1.8406 -1.9285 -1.6308 -1.5514 -1.7147 -1.3236 -1.473 -1.8606 230.8 0.67083 0.51738 0.4639 1.4879 1.9167 1.2657 1.1185 0.98358 0.73532 0 0.19215 0 0.028275 0 0.033718 0 34.201
2 -1.8224 -1.7692 -2.0941 -1.8571 -1.8231 -1.6191 -1.8752 -1.797 -1.6411 -1.5632 -1.5746 234.14 0.75888 0.68099 0.56719 1.6414 2.1729 1.3999 1.2391 1.1643 0.88844 0 0.20771 0 0.032163 0 0.035781 0 35.052
2.0039 -1.8387 -1.8118 -1.9394 -1.7856 -1.7529 -1.7864 -2.198 -1.9502 -2.027 -1.8125 -1.2809 237.22 0.84978 0.8259 0.66144 1.8005 2.4486 1.5334 1.3885 1.4013 1.0822 0 0.22 0 0.03722 0 0.039089 0 36.596
2.0078 -1.8488 -1.8519 -1.7588 -1.7372 -1.7781 -2.0289 -2.3224 -2.1293 -2.2432 -2.0903 -1.246 240.01 0.93001 0.92734 0.73853 1.94 2.665 1.6623 1.5771 1.6919 1.3153 0 0.22863 0 0.041866 0 0.043103 0 38.506
2.0117 -1.8639 -1.8856 -1.6431 -1.774 -1.8782 -2.1763 -2.1807 -2.2313 -2.1658 -2.2187 -1.5909 242.53 0.99189 0.99656 0.80341 2.0446 2.793 1.788 1.7999 2.0179 1.5723 0 0.2372 0 0.044953 0 0.046692 0 39.992
2.0156 -1.8822 -1.902 -1.6497 -1.8706 -1.9772 -2.1367 -1.8808 -2.1754 -1.8842 -2.111 -2.1723 244.77 1.0394 1.0701 0.87111 2.1192 2.8713 1.9147 2.0342 2.3452 1.8289 0 0.25143 0 0.046339 0 0.048664 0 40.385
2.0195 -1.8923 -1.8964 -1.7657 -1.9555 -2.003 -1.9604 -1.6194 -1.9793 -1.6364 -1.8471 -2.6593 246.74 1.0854 1.1788 0.95667 2.1851 2.9717 2.0462 2.2503 2.6333 2.0629 0 0.27427 0 0.046674 0 0.04842 0 39.626
2.0234 -1.8825 -1.8774 -1.905 -1.9796 -1.9375 -1.7816 -1.5392 -1.7587 -1.6281 -1.6122 -2.7545 248.45 1.142 1.3223 1.065 2.266 3.14 2.1845 2.4272 2.8541 2.2637 0 0.30201 0 0.04674 0 0.046251 0 38.275
2.0273 -1.8517 -1.8606 -1.9567 -1.9472 -1.826 -1.7046 -1.6421 -1.6398 -1.8773 -1.5448 -2.3976 249.88 1.2115 1.4717 1.1883 2.373 3.3607 2.3306 2.5628 3.0079 2.4353 0 0.32563 0 0.046941 0 0.04303 0 37.045
2.0313 -1.8114 -1.8548 -1.8663 -1.8914 -1.7435 -1.7376 -1.8141 -1.6568 -2.2058 -1.6258 -1.8051 251.04 1.2846 1.5944 1.3116 2.4973 3.5726 2.4832 2.6721 3.1236 2.5912 0 0.33708 0 0.047224 0 0.039582 0 36.295
2.0352 -1.7782 -1.8547 -1.6883 -1.8348 -1.7432 -1.8153 -1.9244 -1.7273 -2.3778 -1.7079 -1.3248 251.93 1.348 1.6818 1.424 2.6168 3.7184 2.6367 2.7736 3.2405 2.7447 0 0.33588 0 0.047318 0 0.036313 0 35.905
2.0391 -1.7599 -1.8462 -1.5572 -1.7793 -1.8183 -1.869 -1.9147 -1.7311 -2.2758 -1.6597 -1.2146 252.56 1.3935 1.753 1.5245 2.7092 3.7862 2.7802 2.8753 3.382 2.8993 0 0.32996 0 0.047015 0 0.033381 0 35.577
2.043 -1.748 -1.8188 -1.5859 -1.7283 -1.9037 -1.8728 -1.8208 -1.6242 -1.9792 -1.4939 -1.4945 252.95 1.422 1.8354 1.6195 2.7651 3.8125 2.9011 2.9698 3.541 3.0456 0 0.32971 0 0.04637 0 0.031119 0 35.216
2.0469 -1.722 -1.7701 -1.7651 -1.7002 -1.9161 -1.8368 -1.7315 -1.4847 -1.6973 -1.3603 -1.9552 253.1 1.4407 1.9397 1.7144 2.792 3.8483 2.9922 3.0419 3.6877 3.166 0 0.33985 0 0.04578 0 0.03013 0 35.001
2.0508 -1.6641 -1.7016 -1.9527 -1.7075 -1.8105 -1.7748 -1.7258 -1.4443 -1.6156 -1.4093 -2.3012 253.01 1.4567 2.0511 1.8068 2.8076 3.9209 3.0563 3.0824 3.794 3.2468 0 0.35605 0 0.0459 0 0.030829 0 35.098
2.0547 -1.572 -1.6114 -1.9713 -1.7229 -1.6126 -1.6893 -1.8252 -1.566 -1.7711 -1.6473 -2.3297 252.67 1.4728 2.1435 1.8872 2.8262 4.018 3.1034 3.0976 3.8553 3.2887 0 0.36919 0 0.047269 0 0.032814 0 35.32
2.0586 -1.4597 -1.4946 -1.743 -1.6797 -1.4028 -1.5795 -1.9792 -1.776 -2.0377 -1.9165 -2.0424 252.1 1.4879 2.2009 1.9469 2.848 4.099 3.1412 3.1053 3.8907 3.3075 0 0.37334 0 0.04976 0 0.034759 0 35.11
2.0625 -1.3459 -1.3536 -1.3526 -1.5223 -1.2587 -1.452 -2.0822 -1.9124 -2.2176 -2.0145 -1.6315 251.29 1.4991 2.2278 1.9847 2.8554 4.1177 3.1643 3.119 3.9218 3.3231 0 0.37021 0 0.052244 0 0.035074 0 33.884
2.0664 -1.2411 -1.2066 -0.98941 -1.2657 -1.1984 -1.3134 -2.0229 -1.8506 -2.1676 -1.8489 -1.3522 250.28 1.5022 2.2395 2.0058 2.8213 4.0383 3.153 3.132 3.9451 3.3419 0 0.36628 0 0.052929 0 0.032866 0 31.464
2.0703 -1.1444 -1.0821 -0.81322 -1.0003 -1.1708 -1.1587 -1.7517 -1.5969 -1.8781 -1.4976 -1.3539 249.09 1.49 2.2445 2.0148 2.7221 3.842 3.0829 3.1136 3.9235 3.3466 0 0.3653 0 0.050386 0 0.028404 0 28.209
2.0742 -1.0532 -1.003 -0.85033 -0.82682 -1.1035 -0.97786 -1.3297 -1.2747 -1.4623 -1.1332 -1.5722 247.75 1.4537 2.2353 2.0085 2.5502 3.5295 2.9395 3.0234 3.8047 3.302 0 0.36343 0 0.044612 0 0.022741 0 24.771
2.0781 -0.97367 -0.9712 -0.99496 -0.77761 -0.97197 -0.78422 -0.91348 -1.0215 -1.0753 -0.89003 -1.7597 246.27 1.3866 2.1961 1.9772 2.3177 3.1246 2.729 2.8368 3.556 3.1763 0 0.35149 0 0.037261 0 0.016897 0 21.686
2.082 -0.92152 -0.96837 -1.1024 -0.79817 -0.82973 -0.63121 -0.66698 -0.88864 -0.81709 -0.7863 -1.6475 244.65 1.2906 2.1181 1.9141 2.0507 2.6727 2.4779 2.5634 3.1905 2.9646 0 0.32262 0 0.030715 0 0.011384 0 19.136
2.0859 -0.9097 -0.97134 -1.0936 -0.80857 -0.76922 -0.58877 -0.65148 -0.82456 -0.6818 -0.75059 -1.1395 242.9 1.1776 2.0094 1.8244 1.7796 2.2281 2.2218 2.2474 2.7662 2.6969 0 0.2787 0 0.026612 0 0.0064111 0 17.022
2.0898 -0.93478 -0.96847 -0.99457 -0.78492 -0.84227 -0.68911 -0.77882 -0.7432 -0.58156 -0.70523 -0.40237 241.01 1.065 1.8897 1.7263 1.5299 1.8333 1.9928 1.947 2.3591 2.4255 0 0.23007 0 0.024945 0 0.0023919 0 15.197
2.0938 -0.9749 -0.96298 -0.89609 -0.77962 -1.0067 -0.89022 -0.87564 -0.60772 -0.42707 -0.62568 0.22648 238.97 0.9668 1.7779 1.6418 1.3191 1.5075 1.8104 1.7077 2.029 2.2 0 0.18893 0 0.024419 0 8.311e-05 0 13.656
2.0977 -1.0025 -0.96248 -0.8779 -0.85961 -1.1484 -1.0961 -0.81751 -0.45786 -0.20777 -0.538 0.45569 236.78 0.88815 1.6822 1.5839 1.1571 1.2538 1.6796 1.5451 1.7988 2.0455 0 0.16215 0 0.023698 0 0.00011295 0 12.545
2.1016 -1.0018 -0.96681 -0.9558 -1.0243 -1.1644 -1.2211 -0.62759 -0.36893 -0.01279 -0.48145 0.22968 234.45 0.82662 1.6018 1.5515 1.0493 1.0812 1.5949 1.4473 1.6582 1.9575 0 0.14881 0 0.022464 0 0.0023599 0 12.066
2.1055 -0.97658 -0.96675 -1.0794 -1.1866 -1.0422 -1.2419 -0.45732 -0.39015 0.026043 -0.4827 -0.24852 231.99 0.77906 1.5345 1.5338 0.99781 1.0175 1.5449 1.3925 1.5832 1.9127 0 0.14358 0 0.021434 0 0.0058452 0 12.387
2.1094 -0.94434 -0.95404 -1.1699 -1.2388 -0.86829 -1.1931 -0.46294 -0.51626 -0.16909 -0.55479 -0.67431 229.39 0.74667 1.4825 1.5207 1.0018 1.096 1.5189 1.3672 1.5558 1.8863 0 0.14218 0 0.021468 0 0.0092999 0 13.573
2.1133 -0.92221 -0.93146 -1.1704 -1.1422 -0.76161 -1.1183 -0.67926 -0.70425 -0.55592 -0.69825 -0.85432 226.64 0.73407 1.4496 1.5086 1.0571 1.3228 1.512 1.3723 1.5722 1.8644 0 0.14415 0 0.022663 0 0.011888 0 15.522
2.1172 -0.91786 -0.91246 -1.0812 -0.95751 -0.78482 -1.0305 -0.99276 -0.9047 -0.98643 -0.88764 -0.81532 223.72 0.74375 1.435 1.4998 1.1559 1.6516 1.5271 1.4168 1.6374 1.8468 0 0.15156 0 0.024236 0 0.01343 0 17.889
2.1211 -0.92946 -0.91055 -0.96277 -0.79161 -0.90417 -0.92251 -1.2302 -1.0763 -1.2925 -1.0611 -0.7405 220.67 0.77175 1.4314 1.496 1.2854 1.9928 1.5719 1.5046 1.7543 1.8425 0 0.16566 0 0.025201 0 0.014025 0 20.103
2.125 -0.95099 -0.92847 -0.90167 -0.71629 -1.0239 -0.80688 -1.2848 -1.1832 -1.3826 -1.1446 -0.80311 217.48 0.8089 1.429 1.4953 1.4283 2.2584 1.6513 1.6261 1.915 1.8618 0 0.18479 0 0.025156 0 0.013608 0 21.567
2.1289 -0.97577 -0.95653 -0.9522 -0.73216 -1.0613 -0.7337 -1.18 -1.1994 -1.2856 -1.1086 -1.0361 214.18 0.8462 1.4244 1.4943 1.5649 2.4122 1.7596 1.7593 2.0987 1.9107 0 0.20503 0 0.024489 0 0.012033 0 21.981
2.1328 -0.9965 -0.98003 -1.0899 -0.79896 -1.0011 -0.75509 -1.0328 -1.1287 -1.1205 -1.009 -1.3285 210.75 0.8793 1.4228 1.4923 1.6784 2.4867 1.8791 1.879 2.2781 1.9852 0 0.22238 0 0.023977 0 0.0096156 0 21.578
2.1367 -1.0054 -0.98809 -1.2166 -0.88606 -0.8939 -0.86909 -0.96228 -1.0221 -1.0224 -0.96163 -1.5279 207.16 0.90834 1.4333 1.4922 1.7618 2.5541 1.9882 1.9669 2.4287 2.0718 0 0.23462 0 0.02424 0 0.0074781 0 21.024
2.1406 -0.99785 -0.97726 -1.2256 -0.9863 -0.80882 -1.0046 -1.0177 -0.95967 -1.0733 -1.0547 -1.5532 203.41 0.93445 1.4599 1.4968 1.8196 2.669 2.0721 2.0187 2.5384 2.1511 0 0.24165 0 0.02551 0 0.0070951 0 21.012
2.1445 -0.97631 -0.95011 -1.0856 -1.0876 -0.78498 -1.0726 -1.1681 -0.99777 -1.2695 -1.2692 -1.4355 199.5 0.95711 1.4965 1.5046 1.8631 2.8266 2.1288 2.0436 2.6101 2.2079 0 0.24482 0 0.027702 0 0.0092408 0 21.785
2.1484 -0.94989 -0.91303 -0.87519 -1.1488 -0.81354 -1.0405 -1.3372 -1.1209 -1.5286 -1.4805 -1.2781 195.43 0.97487 1.5308 1.5098 1.8994 2.9623 2.1643 2.0575 2.6572 2.2385 0 0.24593 0 0.030481 0 0.013212 0 22.954
2.1523 -0.92731 -0.87528 -0.73058 -1.12 -0.85422 -0.95732 -1.4437 -1.2452 -1.725 -1.5473 -1.1801 191.24 0.98772 1.5535 1.5078 1.9228 2.9951 2.1817 2.0734 2.6908 2.2513 0 0.24633 0 0.033161 0 0.017096 0 23.731
2.1563 -0.90956 -0.84705 -0.7421 -0.99435 -0.86601 -0.90188 -1.4297 -1.2792 -1.7424 -1.4148 -1.1798 186.93 0.99727 1.5643 1.4994 1.9163 2.879 2.1741 2.091 2.7074 2.258 0 0.24623 0 0.034689 0 0.018964 0 23.42
2.1602 -0.89005 -0.83447 -0.88173 -0.8315 -0.831 -0.90541 -1.2788 -1.1933 -1.5311 -1.1465 -1.2374 182.5 1.0039 1.5702 1.4913 1.8621 2.6307 2.1283 2.0955 2.6877 2.2616 0 0.24434 0 0.034018 0 0.018069 0 21.816
2.1641 -0.86292 -0.8346 -1.0251 -0.71988 -0.76235 -0.9244 -1.0274 -1.0382 -1.1421 -0.86532 -1.2552 177.93 1.0036 1.5774 1.4894 1.7554 2.3148 2.0384 2.0642 2.6072 2.2531 0 0.23828 0 0.030792 0 0.015116 0 19.265
2.168 -0.83155 -0.8363 -1.0508 -0.70473 -0.69686 -0.89255 -0.75835 -0.89444 -0.71031 -0.66136 -1.1285 173.25 0.98945 1.5847 1.4942 1.6092 2.0036 1.9157 1.9816 2.4559 2.2187 0 0.226 0 0.025795 0 0.011511 0 16.414
2.1719 -0.80806 -0.82862 -0.93425 -0.75178 -0.67536 -0.79846 -0.56237 -0.80093 -0.38293 -0.54904 -0.81194 168.44 0.95647 1.5836 1.5002 1.4483 1.7387 1.7876 1.8518 2.2514 2.1541 0 0.20727 0 0.020667 0 0.0083446 0 13.873
2.1758 -0.80315 -0.81055 -0.75737 -0.7839 -0.71728 -0.7079 -0.4845 -0.72757 -0.23306 -0.49561 -0.37227 163.51 0.90751 1.5655 1.5017 1.2958 1.5231 1.6834 1.6992 2.034 2.0711 0 0.18445 0 0.016953 0 0.0059544 0 12.004
2.1797 -0.81567 -0.79241 -0.63377 -0.75654 -0.80291 -0.70406 -0.49688 -0.61778 -0.22454 -0.47695 0.019767 158.46 0.8532 1.5298 1.4982 1.1655 1.3425 1.6185 1.5569 1.848 1.9929 0 0.1617 0 0.015224 0 0.0042502 0 10.924
2.1836 -0.83238 -0.78652 -0.61856 -0.69863 -0.87923 -0.80285 -0.52817 -0.45911 -0.25992 -0.49945 0.17656 153.29 0.80606 1.485 1.4947 1.0625 1.1971 1.5885 1.4485 1.7191 1.9384 0 0.14342 0 0.014952 0 0.0032764 0 10.616
2.1875 -0.8384 -0.79515 -0.67957 -0.67973 -0.8929 -0.92892 -0.5301 -0.31358 -0.27454 -0.5743 0.017723 147.98 0.77311 1.4443 1.4961 0.99131 1.1147 1.5766 1.3795 1.6452 1.9118 0 0.13266 0 0.015211 0 0.003359 0 11.018
2.1914 -0.82868 -0.80745 -0.74357 -0.73763 -0.8307 -0.97959 -0.52184 -0.27613 -0.29402 -0.68413 -0.36038 142.57 0.75299 1.4167 1.5021 0.95949 1.1344 1.568 1.3409 1.6062 1.9025 0 0.13041 0 0.015545 0 0.0047284 0 12.031
2.1953 -0.80995 -0.80889 -0.76396 -0.83882 -0.73477 -0.91752 -0.56763 -0.39609 -0.39989 -0.78516 -0.73781 137.06 0.73959 1.4033 1.5077 0.97395 1.2721 1.5586 1.3229 1.5838 1.8969 0 0.13565 0 0.016222 0 0.0070747 0 13.486
2.1992 -0.79253 -0.79422 -0.74776 -0.90879 -0.67462 -0.80314 -0.70531 -0.63125 -0.63237 -0.84254 -0.92161 131.46 0.72837 1.3982 1.5082 1.0319 1.4963 1.5534 1.325 1.5748 1.8893 0 0.14579 0 0.017729 0 0.0095409 0 15.108
2.2031 -0.78103 -0.7716 -0.72925 -0.89953 -0.69327 -0.7363 -0.89386 -0.87419 -0.92315 -0.85722 -0.88068 125.74 0.71962 1.3949 1.5038 1.1167 1.7376 1.558 1.354 1.5893 1.883 0 0.15751 0 0.020041 0 0.011196 0 16.556
2.207 -0.77266 -0.75408 -0.72952 -0.82758 -0.77031 -0.7639 -1.0346 -1.0273 -1.1297 -0.85415 -0.75432 119.9 0.71643 1.3908 1.499 1.2038 1.9269 1.5711 1.4122 1.6366 1.883 0 0.16789 0 0.022407 0 0.011579 0 17.514
2.2109 -0.76276 -0.74724 -0.74433 -0.74972 -0.83434 -0.84134 -1.0508 -1.0631 -1.1491 -0.84857 -0.72566 113.94 0.72008 1.3872 1.4977 1.2731 2.0352 1.5857 1.4888 1.7124 1.8883 0 0.1757 0 0.023833 0 0.010884 0 17.809
2.2148 -0.74955 -0.74527 -0.76223 -0.70714 -0.81738 -0.88076 -0.95414 -1.024 -1.0098 -0.83291 -0.8671 107.87 0.72778 1.3861 1.4998 1.3189 2.0844 1.5952 1.5626 1.7983 1.8918 0 0.18175 0 0.023817 0 0.0097134 0 17.497
2.2188 -0.7325 -0.73842 -0.78077 -0.6949 -0.70767 -0.83481 -0.83406 -0.97301 -0.8537 -0.80103 -1.0888 101.7 0.73468 1.387 1.5017 1.3482 2.1202 1.5987 1.6158 1.8733 1.8879 0 0.18794 0 0.022698 0 0.0086879 0 16.854
2.2227 -0.70812 -0.72325 -0.79921 -0.68137 -0.55887 -0.73447 -0.78121 -0.94133 -0.8189 -0.77761 -1.229 95.428 0.73786 1.3874 1.5006 1.3706 2.1697 1.6013 1.6447 1.9268 1.8787 0 0.19523 0 0.021357 0 0.0081743 0 16.24
2.2266 -0.67114 -0.70453 -0.80252 -0.64855 -0.45015 -0.65032 -0.81436 -0.91708 -0.92539 -0.80771 -1.1983 89.046 0.73817 1.3855 1.498 1.3876 2.2164 1.6079 1.6594 1.9616 1.8725 0 0.20239 0 0.020597 0 0.0082138 0 15.913
2.2305 -0.62273 -0.68787 -0.76725 -0.60807 -0.43135 -0.62271 -0.87559 -0.87216 -1.0652 -0.90526 -1.0469 82.554 0.73831 1.3824 1.4975 1.3908 2.2134 1.6178 1.671 1.9848 1.8756 0 0.20651 0 0.020714 0 0.0085542 0 15.864
2.2344 -0.57679 -0.67205 -0.69213 -0.58067 -0.49497 -0.63237 -0.89069 -0.7949 -1.1019 -1.0129 -0.89947 75.966 0.73926 1.3818 1.5001 1.368 2.122 1.6231 1.6782 1.9958 1.8848 0 0.20511 0 0.021472 0 0.0087445 0 15.816
2.2383 -0.55358 -0.65047 -0.6178 -0.56865 -0.58992 -0.63478 -0.83232 -0.69832 -0.98417 -1.0269 -0.82908 69.299 0.73873 1.3855 1.5019 1.3135 1.9419 1.6132 1.6662 1.9824 1.888 0 0.19788 0 0.022357 0 0.0083311 0 15.369
2.2422 -0.56222 -0.62003 -0.60116 -0.55518 -0.658 -0.61412 -0.72851 -0.60343 -0.7736 -0.87977 -0.79108 62.556 0.7329 1.3909 1.4964 1.232 1.7119 1.5802 1.6192 1.9291 1.8724 0 0.18653 0 0.022822 0 0.007135 0 14.227
2.2461 -0.58749 -0.58711 -0.6575 -0.52842 -0.6635 -0.59597 -0.6193 -0.52005 -0.57013 -0.60711 -0.6779 55.725 0.71978 1.3915 1.4799 1.1361 1.4823 1.5239 1.5351 1.832 1.8344 0 0.17314 0 0.022435 0 0.0054258 0 12.356
2.25 -0.59674 -0.56237 -0.72846 -0.49807 -0.60203 -0.60689 -0.51521 -0.44382 -0.41902 -0.33187 -0.4365 48.787 0.70089 1.381 1.4547 1.0399 1.2861 1.4527 1.4311 1.7067 1.7815 0 0.15865 0 0.021009 0 0.0037939 0 10.005
2.2539 -0.56528 -0.54886 -0.72047 -0.48125 -0.49492 -0.62967 -0.40213 -0.36802 -0.29136 -0.17117 -0.13412 41.742 0.68007 1.3581 1.4274 0.95353 1.1315 1.3803 1.3334 1.5829 1.7271 0 0.14332 0 0.018729 0 0.0027543 0 7.6198
2.2578 -0.49936 -0.5361 -0.58983 -0.47408 -0.38018 -0.60899 -0.28148 -0.29484 -0.14919 -0.14857 0.08899 34.615 0.66087 1.3276 1.4041 0.88236 1.0161 1.3205 1.2612 1.4878 1.6819 0 0.12826 0 0.016178 0 0.0023995 0 5.6961
2.2617 -0.43352 -0.50784 -0.39524 -0.4462 -0.30082 -0.50807 -0.19357 -0.23586 -0.017449 -0.19122 0.13379 27.441 0.64491 1.2974 1.3868 0.82798 0.94291 1.2817 1.2177 1.4318 1.6497 0 0.11613 0 0.014093 0 0.0024137 0 4.6272
2.2656 -0.40092 -0.45689 -0.25856 -0.37191 -0.28599 -0.35808 -0.19023 -0.20498 0.021172 -0.21143 0.017844 20.235 0.63229 1.2736 1.3745 0.78997 0.92165 1.2638 1.1929 1.4054 1.6283 0 0.10975 0 0.012935 0 0.0024287 0 4.5668
2.2695 -0.40076 -0.39201 -0.26056 -0.26707 -0.32958 -0.24368 -0.27964 -0.21186 -0.090682 -0.19065 -0.15161 12.987 0.62309 1.258 1.3659 0.76656 0.95461 1.26 1.1764 1.3901 1.6145 0 0.10959 0 0.012616 0 0.0023511 0 5.329
2.2734 -0.39275 -0.32908 -0.36634 -0.18721 -0.38408 -0.22979 -0.4013 -0.25805 -0.30812 -0.18493 -0.27396 5.6726 0.61787 1.2489 1.3609 0.7551 1.0252 1.2609 1.1648 1.3742 1.6069 0 0.11288 0 0.012623 0 0.0023269 0 6.3975
2.2773 -0.32692 -0.2743 -0.45374 -0.17927 -0.38385 -0.2961 -0.46314 -0.33172 -0.4979 -0.25061 -0.32898 -1.7189 0.6166 1.2446 1.3595 0.75258 1.103 1.2608 1.1603 1.3596 1.6055 0 0.11566 0 0.012498 0 0.0024106 0 7.1004
2.2813 -0.18559 -0.21638 -0.42147 -0.23056 -0.28812 -0.34407 -0.41198 -0.40203 -0.54001 -0.36975 -0.36635 -9.1685 0.61683 1.2449 1.359 0.75563 1.1613 1.258 1.1617 1.3555 1.6081 0 0.11608 0 0.012222 0 0.002351 0 6.9055
2.2852 -0.0025096 -0.13653 -0.27572 -0.26852 -0.11214 -0.27558 -0.27343 -0.42299 -0.42522 -0.45273 -0.4319 -16.64 0.6131 1.249 1.354 0.75897 1.1894 1.2512 1.1572 1.3635 1.6063 0 0.11565 0 0.012156 0 0.0017894 0 5.6734
2.2891 0.1576 -0.027999 -0.11361 -0.2185 0.080837 -0.075469 -0.12508 -0.3548 -0.25603 -0.41625 -0.50637 -24.106 0.59831 1.2524 1.3378 0.75351 1.1878 1.2331 1.1275 1.3669 1.5856 0 0.11683 0 0.012557 0 0.0006837 0 3.6883
2.293 0.24275 0.092954 -0.022784 -0.068509 0.22266 0.17399 -0.028271 -0.19323 -0.14804 -0.25852 -0.51268 -31.559 0.56656 1.2458 1.3057 0.72651 1.151 1.1892 1.0565 1.3347 1.5293 0 0.11892 0 0.013143 0 -0.00054461 0 1.4329
2.2969 0.24615 0.19558 0.0014193 0.11969 0.28368 0.35763 0.019582 0.018011 -0.12256 -0.057341 -0.38018 -39.006 0.51572 1.2184 1.2554 0.6657 1.0594 1.1044 0.94139 1.2387 1.426 0 0.1166 0 0.013124 0 -0.001397 0 -0.73329
2.3008 0.2046 0.25599 0.039127 0.26377 0.28271 0.41338 0.07286 0.21066 -0.089274 0.10456 -0.10519 -46.445 0.44866 1.1638 1.1877 0.56587 0.89143 0.97364 0.79526 1.0723 1.2771 0 0.10313 0 0.011743 0 -0.0018688 0 -2.7539
2.3047 0.16859 0.27377 0.14975 0.32788 0.26068 0.36877 0.18303 0.33942 0.066533 0.21121 0.24247 -53.856 0.37235 1.0852 1.1058 0.43377 0.6483 0.80959 0.6405 0.85829 1.099 0 0.076096 0 0.0088837 0 -0.0025545 0 -4.7946
2.3086 0.17081 0.271 0.29807 0.3421 0.24694 0.30542 0.35332 0.41528 0.37318 0.31298 0.56561 -61.213 0.29557 0.99518 1.0166 0.28722 0.36844 0.63994 0.49879 0.63888 0.91916 0 0.040706 0 0.005225 0 -0.0040399 0 -6.9956
2.3125 0.21494 0.27619 0.38135 0.3612 0.24804 0.29098 0.53867 0.49183 0.73683 0.46023 0.79538 -68.505 0.22633 0.91001 0.93073 0.14837 0.11499 0.49476 0.3841 0.4555 0.76434 0 0.0073504 0 0.0018431 0 -0.0061008 0 -9.2723
2.3164 0.28563 0.30651 0.33224 0.40828 0.26137 0.33707 0.68144 0.61111 1.0077 0.64198 0.91481 -75.743 0.16985 0.84228 0.8598 0.035013 -0.05658 0.39225 0.30132 0.33008 0.64981 0 -0.014941 0 -0.00042882 0 -0.0075652 0 -11.307
2.3203 0.36446 0.36056 0.19301 0.4585 0.29014 0.40893 0.74608 0.75463 1.0852 0.7908 0.94271 -82.944 0.12793 0.79614 0.81077 -0.044877 -0.12659 0.33227 0.24864 0.25944 0.57469 0 -0.023902 0 -0.0013927 0 -0.0071501 0 -12.704
2.3242 0.43791 0.42354 0.084521 0.47375 0.34036 0.46519 0.72786 0.84596 0.97396 0.84489 0.90228 -90.108 0.099605 0.76792 0.7824 -0.092788 -0.11409 0.30107 0.22046 0.22384 0.52685 0 -0.024064 0 -0.0014132 0 -0.0046255 0 -13.168
2.3281 0.49716 0.47833 0.099099 0.44748 0.40619 0.48865 0.64238 0.80832 0.75577 0.80192 0.80338 -97.216 0.082322 0.7508 0.76682 -0.11523 -0.055196 0.28276 0.20933 0.20209 0.49338 0 -0.021875 0 -0.0010432 0 -0.0012211 0 -12.628
2.332 0.53797 0.51513 0.22338 0.41311 0.46763 0.48847 0.51722 0.63134 0.5202 0.71328 0.64898 -104.24 0.07317 0.73973 0.75577 -0.11926 0.022964 0.26865 0.2075 0.18293 0.46865 0 -0.020422 0 -0.00068649 0 0.0012004 0 -11.281
2.3359 0.56438 0.53609 0.36527 0.41109 0.51032 0.48454 0.39316 0.39044 0.3192 0.63153 0.4554 -111.17 0.069453 0.73317 0.74639 -0.11093 0.11144 0.25854 0.20852 0.16693 0.45447 0 -0.018187 0 -0.0005024 0 0.0015501 0 -9.6107
2.3398 0.59056 0.5544 0.45285 0.45206 0.54754 0.49381 0.32132 0.20152 0.17361 0.56956 0.26647 -118.02 0.068703 0.73115 0.74107 -0.096655 0.20748 0.25461 0.20793 0.15986 0.45306 0 -0.01234 0 -0.00050809 0 0.00026852 0 -8.3197
2.3438 0.63316 0.5876 0.50173 0.51394 0.61481 0.52606 0.34321 0.14784 0.1032 0.51095 0.14716 -124.8 0.068361 0.73187 0.74139 -0.084902 0.29602 0.25411 0.20184 0.16356 0.45945 0 -0.003016 0 -0.00070131 0 -0.0012284 0 -8.1082
2.3477 0.6967 0.64678 0.58341 0.57185 0.73364 0.58314 0.4625 0.23669 0.13555 0.45253 0.15527 -131.51 0.065433 0.73031 0.74191 -0.085826 0.34416 0.24649 0.18421 0.17033 0.45939 0 0.0054317 0 -0.0010895 0 -0.0018668 0 -9.3351
2.3516 0.76548 0.72705 0.73272 0.62571 0.87827 0.65656 0.63513 0.4136 0.28254 0.42623 0.30549 -138.14 0.056476 0.71989 0.73009 -0.10829 0.31538 0.2171 0.14591 0.16389 0.43442 0 0.0072167 0 -0.0016457 0 -0.0017659 0 -11.757
2.3555 0.81269 0.80688 0.89611 0.69656 0.98491 0.72896 0.79394 0.61228 0.51404 0.4735 0.55066 -144.65 0.038281 0.69631 0.69347 -0.15612 0.19327 0.15461 0.078204 0.12616 0.37032 0 -0.0006974 0 -0.0022786 0 -0.0018837 0 -14.593
2.3594 0.82251 0.85979 0.97855 0.79847 1.004 0.7855 0.893 0.79373 0.76331 0.60005 0.80024 -151.02 0.0093251 0.66026 0.62833 -0.22607 -0.0037538 0.057459 -0.020399 0.046382 0.2636 0 -0.016547 0 -0.0028667 0 -0.0028966 0 -16.964
2.3633 0.80644 0.87179 0.94123 0.91823 0.94888 0.82852 0.93617 0.94792 0.96538 0.76171 0.97272 -157.25 -0.028594 0.61712 0.54298 -0.30892 -0.22858 -0.064188 -0.13922 -0.07216 0.12315 0 -0.035227 0 -0.0033363 0 -0.0044643 0 -18.424
2.3672 0.7978 0.8517 0.84638 1.0238 0.88948 0.87862 0.96628 1.0709 1.0952 0.8997 1.0487 -163.35 -0.069877 0.57367 0.45285 -0.39325 -0.42901 -0.19208 -0.25746 -0.21186 -0.032735 0 -0.051672 0 -0.0037284 0 -0.0055913 0 -19.184
2.3711 0.82697 0.82568 0.79871 1.0903 0.89052 0.95408 1.0257 1.15 1.1724 0.99049 1.0822 -169.33 -0.10692 0.53434 0.37205 -0.46972 -0.57385 -0.30717 -0.35363 -0.34791 -0.18224 0 -0.063424 0 -0.004205 0 -0.0056762 0 -19.841
2.375 0.89765 0.82033 0.84129 1.1149 0.95041 1.0442 1.1227 1.1733 1.2313 1.0599 1.1533 -175.17 -0.13375 0.49969 0.30761 -0.53346 -0.66465 -0.39707 -0.41639 -0.45942 -0.30687 0 -0.070891 0 -0.0049742 0 -0.0051592 0 -20.837
2.3789 0.98462 0.84791 0.91379 1.1091 1.0041 1.1056 1.2291 1.1493 1.2861 1.1474 1.2959 -180.86 -0.14933 0.46782 0.25986 -0.58387 -0.72596 -0.45967 -0.44914 -0.53816 -0.3972 0 -0.075837 0 -0.006152 0 -0.0050997 0 -22.104
2.3828 1.0545 0.90403 0.91939 1.0821 0.99295 1.0931 1.3059 1.1098 1.3194 1.2581 1.4589 -186.41 -0.15774 0.43748 0.22633 -0.62224 -0.78068 -0.50125 -0.46493 -0.58947 -0.45509 0 -0.079696 0 -0.0076364 0 -0.0061036 0 -23.19
2.3867 1.0911 0.97603 0.8344 1.0378 0.93595 1.0041 1.3291 1.089 1.3009 1.3505 1.5408 -191.82 -0.16477 0.41004 0.20483 -0.64943 -0.82798 -0.5303 -0.47613 -0.62507 -0.49065 0 -0.082843 0 -0.0090957 0 -0.0076663 0 -23.7
2.3906 1.1041 1.0514 0.74724 0.98717 0.9268 0.8946 1.2981 1.0972 1.2141 1.3707 1.4724 -197.09 -0.1733 0.38878 0.19347 -0.66534 -0.84085 -0.55164 -0.48718 -0.65352 -0.51507 0 -0.084872 0 -0.010125 0 -0.0085883 0 -23.643
2.3945 1.1151 1.1192 0.78173 0.95507 1.0492 0.84578 1.2269 1.116 1.0713 1.3013 1.2793 -202.22 -0.18139 0.37606 0.18942 -0.67011 -0.78794 -0.56494 -0.49552 -0.67549 -0.53396 0 -0.085297 0 -0.01049 0 -0.0080688 0 -23.357
2.3984 1.1376 1.1683 0.97565 0.96656 1.2849 0.90384 1.1348 1.1197 0.91002 1.1776 1.0681 -207.19 -0.18496 0.37066 0.18882 -0.66605 -0.66589 -0.56842 -0.49853 -0.68681 -0.54585 0 -0.084119 0 -0.010272 0 -0.0064441 0 -23.151
2.4023 1.1683 1.1907 1.2337 1.0225 1.5053 1.0431 1.0477 1.1033 0.78023 1.063 0.94563 -211.98 -0.1829 0.36766 0.18838 -0.65832 -0.51708 -0.56429 -0.49945 -0.68571 -0.54724 0 -0.08201 0 -0.0097882 0 -0.0049052 0 -23.052
2.4063 1.1972 1.1915 1.4043 1.092 1.5669 1.1859 0.99991 1.0893 0.7292 1.008 0.94098 -216.58 -0.18004 0.36139 0.18643 -0.65388 -0.41459 -0.56057 -0.50668 -0.67759 -0.53969 0 -0.080044 0 -0.0093355 0 -0.0045083 0 -22.917
2.4102 1.2224 1.1923 1.4095 1.1367 1.432 1.2642 1.0247 1.1093 0.78608 1.0276 0.99804 -221 -0.18494 0.34927 0.18167 -0.6595 -0.41965 -0.56781 -0.52807 -0.67333 -0.53313 0 -0.079094 0 -0.009004 0 -0.0054096 0 -22.784
2.4141 1.254 1.22 1.3078 1.1467 1.2083 1.2703 1.133 1.1762 0.94713 1.1061 1.0418 -225.25 -0.20412 0.33347 0.17088 -0.68009 -0.54008 -0.59331 -0.56638 -0.68369 -0.54223 0 -0.079264 0 -0.0087307 0 -0.0069563 0 -23.018
2.418 1.3017 1.2838 1.2325 1.1532 1.0673 1.2554 1.2971 1.2732 1.1695 1.214 1.0544 -229.33 -0.23765 0.31859 0.14849 -0.71819 -0.72263 -0.63815 -0.62045 -0.7153 -0.57898 0 -0.079853 0 -0.0085376 0 -0.0084142 0 -24.052
2.4219 1.3606 1.3608 1.268 1.2011 1.1089 1.2784 1.4578 1.3649 1.3846 1.3205 1.089 -233.21 -0.27975 0.30664 0.10961 -0.77406 -0.88878 -0.69909 -0.68988 -0.77114 -0.64685 0 -0.080007 0 -0.0086728 0 -0.0095622 0 -25.905
2.4258 1.41 1.4095 1.3784 1.3046 1.2868 1.3524 1.556 1.4213 1.5295 1.4004 1.2097 -236.91 -0.32371 0.29313 0.054499 -0.84558 -0.98977 -0.77265 -0.77716 -0.853 -0.7401 0 -0.079574 0 -0.0094464 0 -0.010633 0 -27.991
2.4297 1.4296 1.4033 1.4515 1.427 1.4559 1.434 1.5684 1.4348 1.5795 1.4425 1.4151 -240.4 -0.36622 0.26822 -0.0095532 -0.92796 -1.0387 -0.85663 -0.88319 -0.96097 -0.84688 0 -0.079334 0 -0.010867 0 -0.011797 0 -29.453
2.4336 1.4191 1.3578 1.4092 1.5055 1.4965 1.4645 1.5216 1.4218 1.5578 1.4568 1.6204 -243.69 -0.40758 0.22332 -0.071159 -1.0141 -1.0937 -0.94747 -1.0003 -1.0889 -0.95328 0 -0.080268 0 -0.012448 0 -0.012807 0 -29.815
2.4375 1.4016 1.324 1.2815 1.502 1.4088 1.4245 1.4733 1.4116 1.515 1.4699 1.7166 -246.79 -0.44816 0.15906 -0.12084 -1.0961 -1.2033 -1.0371 -1.1108 -1.2206 -1.0466 0 -0.082495 0 -0.013449 0 -0.013202 0 -29.375
2.4414 1.4073 1.3479 1.181 1.4363 1.3019 1.3559 1.4749 1.4301 1.4935 1.504 1.6573 -249.7 -0.48547 0.087952 -0.15584 -1.1684 -1.3602 -1.1141 -1.196 -1.334 -1.1191 0 -0.084947 0 -0.013428 0 -0.012825 0 -28.974
2.4453 1.4489 1.4314 1.2085 1.376 1.2964 1.3329 1.5396 1.4852 1.5051 1.5552 1.4969 -252.4 -0.51539 0.028482 -0.18071 -1.2296 -1.5012 -1.1705 -1.2491 -1.4126 -1.1716 0 -0.086275 0 -0.012627 0 -0.012108 0 -29.321
2.4492 1.5107 1.5269 1.3755 1.3896 1.4267 1.4053 1.636 1.5603 1.5358 1.5957 1.3513 -254.89 -0.53636 -0.0067567 -0.20376 -1.2831 -1.5572 -1.2087 -1.2823 -1.4573 -1.215 0 -0.086199 0 -0.01184 0 -0.011811 0 -30.453
2.4531 1.561 1.5753 1.6013 1.4987 1.6192 1.5577 1.7112 1.6215 1.5678 1.6013 1.315 -257.15 -0.55217 -0.020377 -0.23228 -1.3346 -1.514 -1.2408 -1.3193 -1.4882 -1.2651 0 -0.086019 0 -0.011825 0 -0.012472 0 -31.762
2.457 1.5771 1.5541 1.774 1.6598 1.7547 1.7151 1.7266 1.6412 1.5979 1.5799 1.4028 -259.18 -0.56989 -0.029301 -0.26921 -1.3893 -1.4333 -1.2803 -1.3782 -1.5325 -1.3325 0 -0.087669 0 -0.01279 0 -0.01405 0 -32.546
2.4609 1.5627 1.4954 1.82 1.7872 1.7563 1.7913 1.6841 1.6214 1.6355 1.5686 1.5542 -260.97 -0.59451 -0.053123 -0.31246 -1.4485 -1.4121 -1.3324 -1.4589 -1.6058 -1.4138 0 -0.092083 0 -0.014358 0 -0.016043 0 -32.578
2.4648 1.5453 1.4593 1.7363 1.803 1.6376 1.747 1.6261 1.5983 1.6866 1.5987 1.6848 -262.53 -0.6251 -0.099843 -0.35641 -1.509 -1.5096 -1.3899 -1.5448 -1.7015 -1.4933 0 -0.098338 0 -0.015977 0 -0.017895 0 -32.229
2.4688 1.5555 1.4865 1.5825 1.6888 1.4878 1.6196 1.6062 1.6157 1.7403 1.6622 1.7402 -263.85 -0.65621 -0.15996 -0.39497 -1.5644 -1.6977 -1.4408 -1.6176 -1.7965 -1.5548 0 -0.10428 0 -0.017328 0 -0.0193 0 -32.106
2.4727 1.6049 1.5708 1.449 1.5088 1.4129 1.5031 1.6515 1.6857 1.7717 1.7164 1.7163 -264.94 -0.68295 -0.21391 -0.42478 -1.6087 -1.8758 -1.4785 -1.6724 -1.8676 -1.5957 0 -0.10808 0 -0.018359 0 -0.020198 0 -32.569
2.4766 1.6791 1.6693 1.419 1.3823 1.4754 1.4889 1.7416 1.7709 1.7595 1.7243 1.6476 -265.8 -0.70494 -0.2471 -0.44703 -1.6401 -1.9433 -1.5078 -1.7199 -1.9084 -1.6292 0 -0.10937 0 -0.019009 0 -0.020619 0 -33.515
2.4805 1.746 1.7367 1.5271 1.4112 1.6593 1.6036 1.8217 1.8114 1.7046 1.6916 1.5838 -266.42 -0.72565 -0.26067 -0.46631 -1.664 -1.8763 -1.5404 -1.775 -1.9329 -1.674 0 -0.10922 0 -0.01906 0 -0.020623 0 -34.54
2.4844 1.7725 1.7508 1.7295 1.6014 1.8738 1.786 1.843 1.7789 1.6365 1.6605 1.568 -266.79 -0.74858 -0.26919 -0.48689 -1.6926 -1.7513 -1.5859 -1.8444 -1.9663 -1.7377 0 -0.10934 0 -0.018375 0 -0.020404 0 -35.235
2.4883 1.7369 1.7104 1.9108 1.8394 1.9943 1.9221 1.7973 1.7081 1.6012 1.6661 1.6212 -266.89 -0.77449 -0.28801 -0.50906 -1.7385 -1.6943 -1.6449 -1.9226 -2.0292 -1.8118 0 -0.11108 0 -0.017287 0 -0.020356 0 -35.356
2.4922 1.6341 1.6193 1.9408 1.9541 1.9254 1.9173 1.7183 1.6711 1.6355 1.7011 1.7318 -266.74 -0.80226 -0.32117 -0.52889 -1.8068 -1.7911 -1.7109 -1.9999 -2.1266 -1.8808 0 -0.11502 0 -0.016607 0 -0.020885 0 -34.803
2.4961 1.4742 1.477 1.7567 1.834 1.6566 1.7553 1.6477 1.7101 1.7417 1.7242 1.8564 -266.35 -0.8311 -0.36008 -0.54226 -1.8865 -2.0206 -1.7744 -2.0697 -2.2455 -1.9365 0 -0.12069 0 -0.017032 0 -0.022018 0 -33.539
2.5 1.2786 1.2876 1.411 1.5109 1.2746 1.5001 1.5954 1.7883 1.8763 1.7009 1.9395 -265.75 -0.85997 -0.39306 -0.54927 -1.9497 -2.2617 -1.824 -2.1259 -2.3578 -1.9819 0 -0.12658 0 -0.018375 0 -0.02312 0 -31.577
2.5039 1.0749 1.0736 1.042 1.1383 0.9155 1.2396 1.5304 1.8083 1.9644 1.63 1.9415 -264.97 -0.88347 -0.41568 -0.55456 -1.9596 -2.3669 -1.8437 -2.1521 -2.4252 -2.0186 0 -0.13051 0 -0.019365 0 -0.02304 0 -29.028
2.5078 0.88979 0.8746 0.78252 0.87236 0.68331 1.0172 1.4108 1.687 1.9326 1.5246 1.8527 -264.03 -0.88846 -0.43163 -0.56184 -1.8844 -2.2508 -1.8109 -2.1155 -2.4069 -2.0301 0 -0.13045 0 -0.018374 0 -0.020677 0 -26.065
2.5117 0.74174 0.72778 0.67545 0.75256 0.5926 0.8099 1.2232 1.4205 1.7429 1.3721 1.6788 -262.96 -0.85708 -0.44321 -0.5674 -1.7108 -1.9311 -1.7032 -1.9783 -2.2701 -1.9806 0 -0.12536 0 -0.014582 0 -0.015658 0 -22.791
2.5156 0.63741 0.64514 0.66241 0.68544 0.57776 0.57302 0.99352 1.0807 1.4037 1.1268 1.4108 -261.77 -0.77668 -0.44124 -0.55929 -1.449 -1.4971 -1.5127 -1.7224 -2.0032 -1.8368 0 -0.11501 0 -0.0086324 0 -0.008652 0 -19.114
2.5195 0.5745 0.61003 0.64801 0.54839 0.56028 0.30962 0.75957 0.74619 0.95409 0.75658 1.0158 -260.51 -0.65006 -0.40605 -0.52494 -1.1288 -1.037 -1.2579 -1.3701 -1.6259 -1.5974 0 -0.098716 0 -0.0022114 0 -0.0010964 0 -14.829
2.5234 0.54812 0.59511 0.5799 0.32039 0.51584 0.098775 0.53437 0.43953 0.43904 0.30296 0.47176 -259.17 -0.49746 -0.32123 -0.46179 -0.78851 -0.58615 -0.98037 -0.98129 -1.1883 -1.305 0 -0.074416 0 0.0030694 0 0.0054732 0 -9.9106
2.5273 0.5545 0.58508 0.47875 0.11743 0.48452 0.048722 0.30224 0.13198 -0.09653 -0.11218 -0.17441 -257.77 -0.34759 -0.18974 -0.38205 -0.46635 -0.13487 -0.72733 -0.62708 -0.75609 -1.0272 0 -0.0399 0 0.0065245 0 0.01005 0 -4.8166
2.5313 0.5883 0.58384 0.40384 0.094982 0.51979 0.20909 0.056525 -0.18702 -0.58747 -0.3546 -0.77954 -256.28 -0.22415 -0.038311 -0.3066 -0.19624 0.31381 -0.53065 -0.35763 -0.39066 -0.81844 0 0.0035424 0 0.0082969 0 0.012325 0 -0.53672
2.5352 0.63763 0.60243 0.39703 0.30329 0.62726 0.51741 -0.15793 -0.45054 -0.9283 -0.36684 -1.1491 -254.7 -0.13781 0.095044 -0.25239 -0.0076824 0.69486 -0.39906 -0.18803 -0.13332 -0.69248 0 0.047935 0 0.0085632 0 0.012358 0 1.7455
2.5391 0.68444 0.64252 0.45671 0.62839 0.75114 0.82974 -0.24699 -0.53502 -0.9921 -0.19886 -1.1387 -253.03 -0.088939 0.18157 -0.22326 0.075113 0.89103 -0.32733 -0.10998 -0.0021114 -0.62601 0 0.079735 0 0.0069533 0 0.010115 0 1.2114
2.543 0.71352 0.69197 0.553 0.87504 0.81934 1.0139 -0.12616 -0.35486 -0.69812 0.046525 -0.74423 -251.26 -0.076364 0.21513 -0.21131 0.03844 0.80347 -0.31262 -0.11496 0.0019302 -0.58926 0 0.086415 0 0.0028577 0 0.0053815 0 -2.1397
2.5469 0.72357 0.73486 0.65518 0.91901 0.80343 1.0305 0.20714 0.053014 -0.086837 0.29797 -0.11243 -249.39 -0.10277 0.20925 -0.2065 -0.11321 0.42971 -0.36141 -0.20623 -0.11211 -0.57572 0 0.064715 0 -0.0036176 0 -0.0017424 0 -7.4188
2.5508 0.72897 0.76378 0.74121 0.79525 0.73927 0.93968 0.65122 0.53725 0.66348 0.54841 0.53946 -247.4 -0.17104 0.18247 -0.20546 -0.35282 -0.11623 -0.48024 -0.3888 -0.32602 -0.60611 0 0.024055 0 -0.010992 0 -0.010136 0 -13.207
2.5547 0.74808 0.78198 0.79176 0.65092 0.694 0.83641 1.0528 0.93281 1.311 0.81223 1.0386 -245.3 -0.27539 0.145 -0.21212 -0.63553 -0.66324 -0.65901 -0.64874 -0.60919 -0.70459 0 -0.018603 0 -0.016807 0 -0.017458 0 -18.148
2.5586 0.78673 0.79585 0.7923 0.61603 0.71381 0.77729 1.297 1.1681 1.6761 1.0638 1.3281 -243.08 -0.39677 0.096944 -0.23105 -0.91233 -1.0802 -0.86403 -0.94377 -0.91879 -0.86977 0 -0.049431 0 -0.018939 0 -0.020962 0 -21.464
2.5625 0.8321 0.80791 0.75131 0.71014 0.7972 0.75855 1.3646 1.2863 1.7321 1.2333 1.4562 -240.74 -0.50877 0.036807 -0.26065 -1.1466 -1.3381 -1.0499 -1.2177 -1.2091 -1.0662 0 -0.065935 0 -0.016861 0 -0.019038 0 -23.136
2.5664 0.86358 0.81782 0.71136 0.85653 0.90728 0.75115 1.3188 1.3701 1.5948 1.2705 1.5095 -238.29 -0.59096 -0.029868 -0.29308 -1.324 -1.4947 -1.1829 -1.4289 -1.4468 -1.2434 0 -0.076172 0 -0.011937 0 -0.012462 0 -23.691
2.5703 0.87135 0.82757 0.72664 0.96871 1.0002 0.74573 1.2413 1.4487 1.4257 1.2077 1.5479 -235.73 -0.63933 -0.09046 -0.32017 -1.4503 -1.6218 -1.2582 -1.5701 -1.6221 -1.3671 0 -0.089822 0 -0.0065923 0 -0.0043026 0 -23.757
2.5742 0.86447 0.84169 0.81543 1.0166 1.043 0.76017 1.1787 1.4782 1.3265 1.1461 1.5853 -233.04 -0.66568 -0.13368 -0.33922 -1.5387 -1.7396 -1.2966 -1.6628 -1.7463 -1.4358 0 -0.10886 0 -0.0030162 0 0.0016828 0 -23.684
2.5781 0.85981 0.86011 0.93288 1.0185 1.0174 0.80857 1.1357 1.405 1.3042 1.1666 1.6086 -230.22 -0.68638 -0.15799 -0.35316 -1.5954 -1.8098 -1.3249 -1.7314 -1.8365 -1.4735 0 -0.12582 0 -0.0022632 0 0.0031833 0 -23.448
2.582 0.86207 0.87193 0.99954 0.99143 0.92499 0.87291 1.1048 1.2412 1.3127 1.2504 1.6035 -227.25 -0.70924 -0.17191 -0.36597 -1.6123 -1.7828 -1.3542 -1.779 -1.8978 -1.505 0 -0.13087 0 -0.0041026 0 0.0005233 0 -22.858
2.5859 0.85564 0.86021 0.96793 0.92708 0.79793 0.91276 1.0885 1.0674 1.3144 1.2918 1.559 -224.16 -0.72826 -0.18591 -0.37824 -1.573 -1.6481 -1.373 -1.7846 -1.9158 -1.536 0 -0.12101 0 -0.007403 0 -0.0038956 0 -21.83
2.5898 0.81859 0.81644 0.86455 0.82037 0.6967 0.90363 1.0881 0.95768 1.2976 1.1961 1.4569 -220.94 -0.7291 -0.20301 -0.38741 -1.4658 -1.4413 -1.3572 -1.7213 -1.8652 -1.5513 0 -0.10296 0 -0.010636 0 -0.0073834 0 -20.459
2.5938 0.74727 0.75161 0.76254 0.7063 0.67803 0.86074 1.0776 0.90528 1.2445 0.96919 1.269 -217.62 -0.70036 -0.21634 -0.39134 -1.2964 -1.2053 -1.2888 -1.5815 -1.7285 -1.5287 0 -0.087272 0 -0.012313 0 -0.0085717 0 -18.84
2.5977 0.66684 0.69126 0.70872 0.64845 0.74684 0.81964 1.0031 0.82737 1.104 0.71047 0.9758 -214.17 -0.64208 -0.21531 -0.39091 -1.0901 -0.95127 -1.1682 -1.3861 -1.5124 -1.4569 0 -0.079119 0 -0.011421 0 -0.0077296 0 -16.851
2.6016 0.61439 0.6568 0.67882 0.67937 0.83672 0.79319 0.82143 0.64961 0.81782 0.5176 0.59345 -210.62 -0.56635 -0.19472 -0.38889 -0.88263 -0.66034 -1.0148 -1.175 -1.2498 -1.3437 0 -0.074212 0 -0.0078402 0 -0.0058536 0 -14.198
2.6055 0.60729 0.6486 0.61048 0.75511 0.85053 0.75337 0.54854 0.38729 0.38852 0.40072 0.1851 -206.94 -0.49087 -0.15941 -0.38681 -0.70532 -0.32681 -0.85651 -0.98605 -0.98755 -1.2113 0 -0.063515 0 -0.0025325 0 -0.0035937 0 -10.771
2.6094 0.6254 0.64596 0.48254 0.78082 0.73818 0.66263 0.26797 0.14176 -0.077552 0.29301 -0.15857 -203.17 -0.43041 -0.12116 -0.38371 -0.57391 0.0026346 -0.71902 -0.84058 -0.76681 -1.0858 0 -0.042273 0 0.0028086 0 -0.0010184 0 -7.0142
2.6133 0.62539 0.62382 0.35509 0.69208 0.54439 0.52535 0.083661 0.014597 -0.40911 0.14385 -0.35812 -199.3 -0.39135 -0.091065 -0.37818 -0.48705 0.23775 -0.61758 -0.74133 -0.60799 -0.9867 0 -0.015196 0 0.0065727 0 0.0017614 0 -3.9043
2.6172 0.57616 0.57109 0.31843 0.51455 0.37689 0.40276 0.051139 0.023963 -0.4736 -0.005504 -0.37806 -195.35 -0.37123 -0.073506 -0.37116 -0.43371 0.30147 -0.55507 -0.6804 -0.50857 -0.92172 0 0.0067411 0 0.0080427 0 0.0039874 0 -2.43
2.6211 0.48443 0.49581 0.39417 0.34114 0.3165 0.36644 0.14403 0.10373 -0.26479 -0.047166 -0.23464 -191.32 -0.36247 -0.06566 -0.36592 -0.40302 0.1876 -0.52414 -0.64728 -0.4523 -0.88719 0 0.014831 0 0.0076368 0 0.0044889 0 -2.9361
2.625 0.38767 0.41565 0.49095 0.24792 0.34984 0.42848 0.28269 0.18079 0.098312 0.087933 0.019936 -187.22 -0.35749 -0.06165 -0.36504 -0.38985 -0.03175 -0.51217 -0.63203 -0.42248 -0.87215 0 0.009001 0 0.006435 0 0.0026553 0 -4.8737
2.6289 0.32132 0.34478 0.4736 0.23164 0.38883 0.5162 0.39689 0.24688 0.45836 0.3495 0.32103 -183.06 -0.35249 -0.057344 -0.36766 -0.39357 -0.25639 -0.50752 -0.62545 -0.41053 -0.86454 0 -0.0031206 0 0.0054069 0 -0.000796 0 -7.1865
2.6328 0.29069 0.28873 0.29256 0.22903 0.35977 0.52332 0.46699 0.34944 0.71631 0.59477 0.6072 -178.86 -0.34815 -0.052288 -0.37026 -0.41294 -0.42225 -0.50442 -0.62038 -0.41567 -0.85677 0 -0.01294 0 0.0049484 0 -0.0040954 0 -9.0036
2.6367 0.27215 0.24759 0.049723 0.19299 0.27566 0.39776 0.51195 0.51321 0.86022 0.69926 0.82465 -174.63 -0.34713 -0.048222 -0.37025 -0.44199 -0.52507 -0.50361 -0.61434 -0.43803 -0.84817 0 -0.017159 0 0.0049953 0 -0.0056136 0 -10.042
2.6406 0.24015 0.21996 -0.07436 0.1431 0.21948 0.18851 0.54415 0.67972 0.91702 0.64599 0.92837 -170.37 -0.35022 -0.046308 -0.36838 -0.47005 -0.58879 -0.50789 -0.60979 -0.47166 -0.84258 0 -0.01844 0 0.0054404 0 -0.004966 0 -10.416
2.6445 0.19244 0.20197 0.021879 0.13745 0.25397 0.0078865 0.54029 0.73618 0.88909 0.51301 0.88851 -166.06 -0.35384 -0.045651 -0.367 -0.48534 -0.61544 -0.51596 -0.60926 -0.50326 -0.84278 0 -0.020779 0 0.0063668 0 -0.0030882 0 -10.139
2.6484 0.14947 0.18489 0.26 0.198 0.34866 -0.058656 0.45865 0.61316 0.74363 0.38182 0.70302 -161.7 -0.35087 -0.044147 -0.36602 -0.47903 -0.56932 -0.51999 -0.60846 -0.51736 -0.84595 0 -0.024478 0 0.0078847 0 -0.0012886 0 -8.8983
2.6523 0.13029 0.15806 0.43537 0.27163 0.4004 -0.016819 0.28553 0.35579 0.46244 0.26445 0.40779 -157.32 -0.33459 -0.04055 -0.36102 -0.44742 -0.41238 -0.50961 -0.5942 -0.50426 -0.84388 0 -0.025351 0 0.0098202 0 -0.00018848 0 -6.3883
2.6563 0.13052 0.11757 0.38515 0.27194 0.33085 0.051393 0.064085 0.09418 0.095179 0.11888 0.073043 -152.93 -0.30287 -0.03579 -0.34638 -0.3917 -0.15626 -0.47961 -0.55094 -0.46508 -0.82786 0 -0.018566 0 0.011662 0 0.00052201 0 -2.8698
2.6602 0.12455 0.071813 0.12398 0.16154 0.16496 0.062926 -0.12524 -0.06327 -0.2452 -0.07432 -0.21847 -148.55 -0.25977 -0.032292 -0.32078 -0.31673 0.12291 -0.43466 -0.47241 -0.41074 -0.79463 0 -0.0033493 0 0.012886 0 0.0014251 0 0.67985
2.6641 0.089475 0.035799 -0.17168 -0.008569 0.010689 -7.3344e-06 -0.21886 -0.11319 -0.44916 -0.26408 -0.40388 -144.16 -0.21336 -0.031876 -0.28959 -0.23005 0.32759 -0.38696 -0.36876 -0.35595 -0.74876 0 0.015692 0 0.013364 0 0.0025782 0 3.105
2.668 0.027021 0.016904 -0.31334 -0.14209 -0.042528 -0.087031 -0.21313 -0.13898 -0.48262 -0.36464 -0.46571 -139.76 -0.17164 -0.034047 -0.26156 -0.14124 0.40624 -0.34837 -0.26288 -0.31235 -0.70011 0 0.031639 0 0.013436 0 0.00339 0 3.8935
2.6719 -0.037742 0.0057044 -0.25009 -0.17947 -0.0068933 -0.13335 -0.16094 -0.21269 -0.4019 -0.3383 -0.43437 -135.34 -0.13923 -0.036259 -0.24257 -0.060752 0.3867 -0.32374 -0.17778 -0.28457 -0.65851 0 0.039994 0 0.013565 0 0.0032461 0 3.5393
2.6758 -0.07842 -0.017251 -0.090896 -0.13899 0.021594 -0.11563 -0.1268 -0.31634 -0.30168 -0.23694 -0.36454 -130.9 -0.1168 -0.036019 -0.23237 0.0022492 0.34551 -0.31029 -0.12439 -0.27053 -0.62949 0 0.041249 0 0.013895 0 0.002209 0 3.0796
2.6797 -0.088367 -0.06279 0.0069043 -0.083467 -0.036531 -0.062647 -0.13905 -0.36018 -0.2441 -0.15737 -0.30038 -126.48 -0.10259 -0.033027 -0.22677 0.042503 0.33976 -0.30248 -0.098374 -0.26457 -0.61322 0 0.039548 0 0.014146 0 0.0010806 0 3.2017
2.6836 -0.081936 -0.11965 -0.026848 -0.055731 -0.16284 -0.020708 -0.17622 -0.27695 -0.22701 -0.15434 -0.25285 -122.07 -0.09436 -0.029435 -0.22271 0.060345 0.36115 -0.29715 -0.087077 -0.26102 -0.60621 0 0.038961 0 0.013946 0 0.00077184 0 3.7182
2.6875 -0.077718 -0.16021 -0.13378 -0.051588 -0.26061 -0.013015 -0.19268 -0.095869 -0.20817 -0.19712 -0.20454 -117.69 -0.090216 -0.027947 -0.2206 0.061241 0.35186 -0.29445 -0.079773 -0.25664 -0.60383 0 0.040497 0 0.013249 0 0.0015891 0 3.8664
2.6914 -0.082051 -0.16196 -0.20059 -0.050541 -0.25445 -0.027948 -0.15762 0.077764 -0.15318 -0.20897 -0.136 -113.34 -0.08854 -0.029463 -0.22211 0.053154 0.2661 -0.29489 -0.073021 -0.25132 -0.60239 0 0.042026 0 0.012446 0 0.0030756 0 3.1091
2.6953 -0.08763 -0.12616 -0.16527 -0.058313 -0.16693 -0.0373 -0.075807 0.15542 -0.063299 -0.14509 -0.050767 -109 -0.087782 -0.032426 -0.22632 0.043016 0.1214 -0.29666 -0.068551 -0.24727 -0.60008 0 0.040749 0 0.012027 0 0.0044748 0 1.6666
2.6992 -0.084654 -0.0768 -0.0586 -0.10523 -0.093024 -0.019559 0.020365 0.13769 0.032136 -0.031028 0.022207 -104.69 -0.086695 -0.034385 -0.22919 0.034247 -0.0073813 -0.29654 -0.067744 -0.24714 -0.59709 0 0.03594 0 0.012132 0 0.0053211 0 0.30407
2.7031 -0.070166 -0.040962 0.041441 -0.19972 -0.098499 0.031507 0.094279 0.097145 0.10065 0.069399 0.050476 -100.39 -0.084754 -0.034166 -0.22717 0.02668 -0.046308 -0.29315 -0.068713 -0.25176 -0.59485 0 0.029702 0 0.012422 0 0.0056305 0 -0.36627
2.707 -0.046619 -0.028025 0.083108 -0.29328 -0.14833 0.11023 0.12365 0.094979 0.12368 0.11502 0.025144 -96.092 -0.082173 -0.032547 -0.22121 0.018745 0.017525 -0.28877 -0.068159 -0.25898 -0.59464 0 0.025271 0 0.012392 0 0.0056314 0 -0.371
2.7109 -0.015021 -0.025396 0.071473 -0.30636 -0.14203 0.20097 0.10556 0.11989 0.098923 0.11304 -0.030176 -91.79 -0.079482 -0.030956 -0.21631 0.010192 0.12601 -0.2873 -0.065059 -0.26447 -0.59639 0 0.024406 0 0.011832 0 0.0054122 0 -0.21537
2.7148 0.026124 -0.012542 0.042329 -0.19919 -0.022744 0.27616 0.053049 0.11052 0.037981 0.092031 -0.075681 -87.476 -0.07712 -0.029816 -0.21677 0.003215 0.19785 -0.29024 -0.061823 -0.2645 -0.59865 0 0.02609 0 0.011012 0 0.0048569 0 -0.31174
2.7188 0.073822 0.02076 0.022588 -0.017947 0.1515 0.30223 -0.009234 0.033758 -0.0339 0.063135 -0.082686 -83.157 -0.075421 -0.028434 -0.22169 0.000922 0.19262 -0.29501 -0.061703 -0.25877 -0.59979 0 0.027616 0 0.010418 0 0.0038775 0 -0.612
2.7227 0.11562 0.067702 0.020168 0.13469 0.25192 0.26046 -0.050351 -0.066725 -0.082077 0.017093 -0.049931 -78.845 -0.074802 -0.026486 -0.22568 0.0042378 0.13689 -0.29734 -0.06529 -0.25097 -0.59947 0 0.027057 0 0.010318 0 0.0026403 0 -0.79102
2.7266 0.13654 0.11255 0.040488 0.18196 0.20053 0.16874 -0.044143 -0.10511 -0.078496 -0.043819 0.0016323 -74.541 -0.075674 -0.025155 -0.22419 0.0097609 0.093123 -0.29554 -0.069768 -0.24629 -0.5989 0 0.024933 0 0.010547 0 0.0015337 0 -0.72426
2.7305 0.13384 0.14371 0.094147 0.13208 0.050818 0.079664 0.015279 -0.036943 -0.022035 -0.084 0.047546 -70.229 -0.077987 -0.02624 -0.21825 0.010621 0.10091 -0.29214 -0.071605 -0.24764 -0.59959 0 0.023533 0 0.010703 0 0.00092114 0 -0.70743
2.7344 0.12389 0.16012 0.1782 0.060928 -0.054046 0.047065 0.10512 0.094236 0.057005 -0.0569 0.075568 -65.885 -0.080892 -0.029853 -0.2136 0.00013319 0.1424 -0.29127 -0.069869 -0.2535 -0.60183 0 0.024449 0 0.010539 0 0.00091624 0 -1.1732
2.7383 0.13057 0.16819 0.25623 0.039488 -0.0084334 0.085399 0.18451 0.19593 0.11904 0.047798 0.088942 -61.494 -0.083062 -0.033302 -0.2149 -0.02423 0.16014 -0.29442 -0.066865 -0.25938 -0.60427 0 0.026571 0 0.010165 0 0.0013521 0 -2.2201
2.7422 0.16389 0.17542 0.27455 0.077752 0.16346 0.15896 0.22169 0.21277 0.14847 0.18501 0.10041 -57.06 -0.083578 -0.032929 -0.22099 -0.059371 0.10944 -0.29889 -0.065611 -0.2615 -0.60497 0 0.026513 0 0.0098987 0 0.0019055 0 -3.4772
2.7461 0.20976 0.1873 0.21286 0.13301 0.33628 0.2137 0.2183 0.17394 0.16717 0.28933 0.12526 -52.603 -0.082641 -0.027596 -0.22583 -0.098548 -0.0014164 -0.30064 -0.066815 -0.25962 -0.60299 0 0.021309 0 0.0099202 0 0.0022423 0 -4.4629
2.75 0.24268 0.20766 0.12016 0.16305 0.40172 0.22443 0.20899 0.15671 0.21287 0.33188 0.17648 -48.134 -0.081423 -0.020395 -0.22444 -0.13515 -0.1174 -0.29847 -0.068329 -0.25671 -0.59901 0 0.011116 0 0.01009 0 0.0021253 0 -5.0609
2.7539 0.25014 0.23817 0.087993 0.16458 0.36124 0.2139 0.2336 0.20564 0.30096 0.34069 0.25934 -43.651 -0.081174 -0.016507 -0.21787 -0.16552 -0.18222 -0.29538 -0.067467 -0.25576 -0.59474 0 -0.00049292 0 0.010095 0 0.001513 0 -5.6011
2.7578 0.24431 0.27553 0.17195 0.1626 0.30831 0.22664 0.30339 0.29007 0.40592 0.36362 0.36401 -39.134 -0.082346 -0.01884 -0.2124 -0.18931 -0.18279 -0.29554 -0.063729 -0.25698 -0.59184 0 -0.0090089 0 0.0097604 0 0.00063489 0 -6.4495
2.7617 0.24875 0.30978 0.33172 0.17337 0.32629 0.28355 0.39027 0.34006 0.48057 0.41364 0.46267 -34.565 -0.084425 -0.025528 -0.21363 -0.20784 -0.15489 -0.29997 -0.059305 -0.25775 -0.59124 0 -0.012169 0 0.0092213 0 -6.2543e-05 0 -7.5385
2.7656 0.27341 0.32835 0.45348 0.18805 0.40693 0.36126 0.44872 0.31995 0.49396 0.45458 0.51877 -29.943 -0.08644 -0.031721 -0.22135 -0.22234 -0.14692 -0.30532 -0.057026 -0.25536 -0.59293 0 -0.0112 0 0.0087813 0 -0.00017329 0 -8.3372
2.7695 0.3039 0.32446 0.44473 0.19264 0.46707 0.41419 0.45154 0.26229 0.45158 0.44143 0.5074 -25.278 -0.087572 -0.033936 -0.22979 -0.2333 -0.175 -0.30704 -0.057935 -0.24984 -0.5959 0 -0.0092693 0 0.008617 0 0.00034178 0 -8.3135
2.7734 0.3167 0.303 0.31831 0.19375 0.43886 0.41537 0.40827 0.22951 0.38102 0.37045 0.43285 -20.582 -0.087424 -0.032715 -0.23273 -0.24069 -0.20896 -0.3038 -0.06074 -0.24419 -0.59829 0 -0.0087412 0 0.0086258 0 0.0010555 0 -7.4298
2.7773 0.30434 0.27795 0.18553 0.2134 0.33842 0.37594 0.3516 0.24687 0.30318 0.28526 0.32791 -15.854 -0.086018 -0.031155 -0.22855 -0.24438 -0.20095 -0.29884 -0.063379 -0.24198 -0.59802 0 -0.009677 0 0.008567 0 0.0013748 0 -6.1849
2.7813 0.28355 0.26268 0.15949 0.25642 0.24628 0.32801 0.30699 0.27888 0.22154 0.23413 0.23354 -11.08 -0.083809 -0.031175 -0.22072 -0.24441 -0.13109 -0.29683 -0.064876 -0.24441 -0.59429 0 -0.010596 0 0.0083394 0 0.001049 0 -5.1837
2.7852 0.27697 0.26121 0.25503 0.29195 0.22619 0.29368 0.27555 0.27282 0.1393 0.2264 0.17457 -6.2453 -0.081716 -0.031641 -0.21423 -0.24127 -0.030133 -0.29938 -0.065687 -0.2496 -0.58877 0 -0.010341 0 0.0080978 0 0.00043268 0 -4.6807
2.7891 0.28733 0.2669 0.37724 0.27847 0.26807 0.27308 0.24485 0.22104 0.079493 0.23465 0.15118 -1.3479 -0.080842 -0.030252 -0.21167 -0.23644 0.041114 -0.30349 -0.066532 -0.25431 -0.58503 0 -0.0091165 0 0.008077 0 0.00020907 0 -4.529
2.793 0.29236 0.2685 0.40929 0.21119 0.30962 0.25887 0.21327 0.17382 0.077884 0.23585 0.15067 3.5968 -0.081775 -0.026852 -0.21248 -0.23236 0.038939 -0.3046 -0.067273 -0.25647 -0.58606 0 -0.0079165 0 0.0083022 0 0.00076508 0 -4.5058
2.7969 0.2673 0.25749 0.31784 0.13869 0.30611 0.25359 0.19938 0.18754 0.14922 0.24065 0.16522 8.5682 -0.083959 -0.024178 -0.21484 -0.23135 -0.028867 -0.30109 -0.067124 -0.25605 -0.59164 0 -0.0073351 0 0.0085022 0 0.0017763 0 -4.5986
2.8008 0.21218 0.23151 0.17876 0.12278 0.27089 0.26513 0.22367 0.26248 0.26116 0.2747 0.19682 13.553 -0.085881 -0.024983 -0.21754 -0.23388 -0.10958 -0.29599 -0.065846 -0.25422 -0.59812 0 -0.0071668 0 0.0083527 0 0.0024177 0 -4.9219
2.8047 0.15467 0.19387 0.10172 0.17719 0.24705 0.28533 0.28079 0.33648 0.34848 0.33354 0.24574 18.553 -0.086188 -0.028716 -0.22005 -0.23778 -0.14707 -0.29412 -0.06442 -0.25194 -0.60123 0 -0.0070914 0 0.0078362 0 0.0020592 0 -5.3961
2.8086 0.1239 0.15178 0.1267 0.24827 0.24769 0.28192 0.3326 0.34268 0.36062 0.36715 0.29708 23.577 -0.084872 -0.031724 -0.22159 -0.23957 -0.1236 -0.29748 -0.064286 -0.24966 -0.59969 0 -0.0073819 0 0.0073511 0 0.00084579 0 -5.6126
2.8125 0.12171 0.11439 0.18958 0.26239 0.23586 0.22259 0.33396 0.27251 0.29917 0.32031 0.32299 28.634 -0.083366 -0.031123 -0.22108 -0.23733 -0.068077 -0.30315 -0.065873 -0.24801 -0.59626 0 -0.0085838 0 0.0074173 0 -0.00035536 0 -5.115
2.8164 0.12137 0.08915 0.1869 0.19589 0.16848 0.11251 0.26935 0.17919 0.20867 0.1913 0.30136 33.721 -0.083316 -0.028177 -0.21849 -0.23233 -0.025768 -0.30585 -0.067992 -0.24809 -0.59511 0 -0.010417 0 0.0082148 0 -0.0006033 0 -3.8432
2.8203 0.095699 0.076396 0.076325 0.097652 0.054987 0.0037511 0.16604 0.11969 0.13018 0.045057 0.23395 38.832 -0.085068 -0.027158 -0.21561 -0.2278 -0.017001 -0.3027 -0.068826 -0.25051 -0.5978 0 -0.011229 0 0.0093831 0 0.00042341 0 -2.2588
2.8242 0.045368 0.066403 -0.081827 0.040734 -0.038557 -0.04245 0.070462 0.096822 0.065017 -0.039723 0.14577 43.953 -0.087316 -0.030538 -0.21493 -0.22547 -0.02041 -0.29584 -0.067575 -0.25411 -0.60179 0 -0.0089172 0 0.010292 0 0.0022444 0 -0.97323
2.8281 -0.0026628 0.043997 -0.17911 0.051221 -0.051771 -0.011427 0.010284 0.062744 -0.014422 -0.040474 0.065563 49.077 -0.088264 -0.035751 -0.21727 -0.2233 0.0053833 -0.29056 -0.065133 -0.25616 -0.6028 0 -0.002664 0 0.010561 0 0.0039907 0 -0.22182
2.832 -0.025221 -9.9135e-05 -0.15711 0.085491 0.0037015 0.044856 -0.022055 -0.021289 -0.12007 -0.0075892 0.0055597 54.198 -0.087193 -0.037496 -0.22062 -0.21672 0.081233 -0.29051 -0.063143 -0.25446 -0.59902 0 0.006125 0 0.010361 0 0.0050118 0 0.29024
2.8359 -0.029454 -0.060115 -0.058962 0.07703 0.046539 0.048135 -0.051125 -0.13448 -0.22031 -0.011003 -0.041645 59.317 -0.084913 -0.033568 -0.22186 -0.20253 0.18399 -0.29459 -0.062464 -0.24972 -0.59294 0 0.014658 0 0.010224 0 0.0051987 0 1.0168
2.8398 -0.046776 -0.118 0.010139 0.0035114 0.001448 -0.03803 -0.088145 -0.21225 -0.26323 -0.071381 -0.088849 64.43 -0.082721 -0.027808 -0.21968 -0.1817 0.26164 -0.29792 -0.062611 -0.24558 -0.58928 0 0.020667 0 0.010551 0 0.0048768 0 2.0688
2.8438 -0.099762 -0.15812 -0.025564 -0.093486 -0.12483 -0.17395 -0.12229 -0.2142 -0.23047 -0.14591 -0.1393 69.535 -0.081037 -0.026321 -0.21586 -0.15809 0.27568 -0.29625 -0.062676 -0.24567 -0.59092 0 0.023736 0 0.011272 0 0.0044883 0 3.112
2.8477 -0.17723 -0.18168 -0.15154 -0.15293 -0.2457 -0.27518 -0.1421 -0.17242 -0.16564 -0.18041 -0.18603 74.624 -0.079203 -0.030473 -0.21349 -0.13424 0.23514 -0.28933 -0.062634 -0.25015 -0.59647 0 0.025073 0 0.011982 0 0.0043562 0 3.7701
2.8516 -0.24509 -0.20709 -0.28287 -0.15485 -0.27777 -0.28088 -0.1605 -0.16533 -0.143 -0.16996 -0.22331 79.688 -0.076607 -0.03443 -0.21382 -0.10838 0.19287 -0.28034 -0.063496 -0.25526 -0.60119 0 0.02626 0 0.012379 0 0.0046234 0 4.0919
2.8555 -0.28261 -0.25429 -0.34145 -0.13676 -0.22501 -0.19861 -0.21072 -0.23949 -0.20283 -0.16313 -0.25515 84.714 -0.073732 -0.03089 -0.21467 -0.075681 0.20504 -0.27155 -0.065846 -0.25641 -0.59966 0 0.028249 0 0.012557 0 0.0052706 0 4.5656
2.8594 -0.30533 -0.32684 -0.32017 -0.15479 -0.18013 -0.091311 -0.31175 -0.35896 -0.31547 -0.20748 -0.29055 89.694 -0.071604 -0.019606 -0.21181 -0.032605 0.28635 -0.26026 -0.067899 -0.25176 -0.58744 0 0.031273 0 0.012878 0 0.0061271 0 5.6397
2.8633 -0.34896 -0.40862 -0.28204 -0.23378 -0.23873 -0.027344 -0.43887 -0.43766 -0.4099 -0.29724 -0.33195 94.624 -0.06972 -0.0090115 -0.20129 0.020268 0.39789 -0.23863 -0.064672 -0.24194 -0.5608 0 0.035248 0 0.013551 0 0.0069156 0 7.2454
2.8672 -0.43027 -0.47892 -0.30255 -0.35472 -0.40789 -0.042702 -0.53511 -0.42596 -0.43935 -0.38026 -0.37201 99.499 -0.064369 -0.0073552 -0.18043 0.079804 0.47917 -0.19793 -0.048967 -0.22523 -0.51584 0 0.039989 0 0.014391 0 0.0073981 0 8.8332
2.8711 -0.52754 -0.53182 -0.40938 -0.48281 -0.59736 -0.1402 -0.56018 -0.36477 -0.4206 -0.41549 -0.40398 104.31 -0.049316 -0.011059 -0.14687 0.1446 0.49926 -0.13354 -0.013493 -0.19268 -0.44872 0 0.045221 0 0.015014 0 0.0075616 0 9.9038
2.875 -0.60374 -0.58119 -0.56754 -0.59859 -0.70196 -0.30705 -0.5317 -0.34988 -0.41154 -0.41698 -0.43342 109.06 -0.018907 -0.0027884 -0.097649 0.21719 0.48548 -0.046629 0.047139 -0.12928 -0.35702 0 0.05087 0 0.015281 0 0.0076681 0 10.498
2.8789 -0.64941 -0.64665 -0.7141 -0.70082 -0.69665 -0.51905 -0.51603 -0.43928 -0.45412 -0.43694 -0.4759 113.72 0.028631 0.036364 -0.030107 0.30151 0.50523 0.058956 0.13542 -0.022262 -0.24035 0 0.057671 0 0.01552 0 0.0080785 0 11.15
2.8828 -0.69765 -0.73403 -0.80642 -0.78908 -0.65556 -0.7295 -0.57258 -0.59606 -0.54137 -0.50833 -0.54063 118.28 0.090345 0.11042 0.056012 0.39844 0.61432 0.18148 0.25101 0.12952 -0.09922 0 0.067276 0 0.016277 0 0.0089803 0 12.361
2.8867 -0.79011 -0.82989 -0.84514 -0.85662 -0.68074 -0.87351 -0.70263 -0.72599 -0.63752 -0.61233 -0.61844 122.73 0.16095 0.20386 0.15771 0.50468 0.8136 0.32345 0.39162 0.31391 0.066528 0 0.081128 0 0.017813 0 0.010273 0 14.152
2.8906 -0.92569 -0.91527 -0.86231 -0.9045 -0.81114 -0.90853 -0.85111 -0.77384 -0.72246 -0.70652 -0.69113 127.07 0.23667 0.29527 0.2706 0.61731 1.0495 0.48913 0.55428 0.5149 0.25773 0 0.098756 0 0.019858 0 0.011722 0 16.137
2.8945 -1.0476 -0.98496 -0.89407 -0.95401 -0.99562 -0.86428 -0.9593 -0.78096 -0.80914 -0.77955 -0.75554 131.29 0.31758 0.37848 0.392 0.7397 1.259 0.67963 0.73651 0.72624 0.47393 0 0.11731 0 0.021894 0 0.013217 0 17.997
2.8984 -1.0906 -1.0533 -0.96218 -1.0324 -1.1476 -0.8446 -1.017 -0.84365 -0.91757 -0.86677 -0.83575 135.36 0.40685 0.47139 0.52208 0.88208 1.4227 0.8904 0.93668 0.95727 0.71157 0 0.13347 0 0.023694 0 0.014868 0 19.808
2.9023 -1.048 -1.1408 -1.0721 -1.1418 -1.2217 -0.95618 -1.065 -1.0118 -1.0411 -1.0059 -0.96404 139.29 0.50768 0.60263 0.66204 1.0544 1.5815 1.1136 1.1532 1.2241 0.96466 0 0.14654 0 0.025578 0 0.016852 0 21.871
2.9063 -0.99317 -1.2546 -1.2174 -1.2506 -1.2404 -1.2129 -1.1499 -1.2307 -1.1498 -1.1826 -1.1434 143.03 0.62039 0.78622 0.81138 1.2568 1.8021 1.3429 1.3828 1.5325 1.2276 0 0.15964 0 0.028119 0 0.019196 0 24.246
2.9102 -1.0259 -1.3819 -1.3807 -1.3256 -1.2554 -1.5053 -1.28 -1.3885 -1.2302 -1.3323 -1.3297 146.58 0.74155 1.0066 0.96734 1.4772 2.1193 1.5773 1.6206 1.8673 1.4972 0 0.17734 0 0.031559 0 0.021733 0 26.573
2.9141 -1.1878 -1.5005 -1.5323 -1.3752 -1.2923 -1.6788 -1.4262 -1.4262 -1.3133 -1.4048 -1.4598 149.93 0.86564 1.2281 1.1273 1.6983 2.5028 1.8186 1.8607 2.1992 1.772 0 0.20133 0 0.035521 0 0.024284 0 28.404
2.918 -1.4221 -1.5961 -1.6366 -1.4492 -1.3382 -1.6638 -1.5593 -1.3995 -1.4484 -1.4225 -1.5072 153.08 0.98765 1.4221 1.2908 1.9088 2.8766 2.0675 2.0996 2.5051 2.0492 0 0.22832 0 0.039316 0 0.026819 0 29.721
2.9219 -1.6167 -1.667 -1.6687 -1.5849 -1.3738 -1.5417 -1.676 -1.4264 -1.6418 -1.4652 -1.5151 156.04 1.1048 1.5874 1.4593 2.1089 3.1771 2.3189 2.3369 2.7845 2.3236 0 0.25262 0 0.042539 0 0.029418 0 31
2.9258 -1.6931 -1.7152 -1.6325 -1.7517 -1.4063 -1.479 -1.7831 -1.565 -1.8269 -1.5882 -1.5701 158.79 1.2169 1.7488 1.6321 2.3043 3.4009 2.5641 2.5741 3.0575 2.5893 0 0.27136 0 0.045369 0 0.032063 0 32.685
2.9297 -1.6626 -1.7363 -1.5611 -1.8629 -1.4593 -1.5817 -1.8618 -1.7416 -1.9097 -1.7576 -1.731 161.32 1.3247 1.934 1.8051 2.4956 3.6026 2.7947 2.8099 3.343 2.8429 0 0.28736 0 0.048269 0 0.034541 0 34.57
2.9336 -1.6052 -1.7217 -1.4985 -1.8558 -1.5314 -1.8003 -1.8658 -1.8044 -1.8555 -1.8765 -1.9726 163.59 1.4287 2.1508 1.9735 2.6732 3.8451 3.0061 3.0375 3.636 3.0815 0 0.3063 0 0.051392 0 0.03658 0 35.794
2.9375 -1.595 -1.6738 -1.474 -1.763 -1.5772 -1.9768 -1.7711 -1.6593 -1.7305 -1.8792 -2.1953 165.59 1.5288 2.3838 2.1365 2.8238 4.1432 3.1979 3.2459 3.9037 3.2992 0 0.33052 0 0.054297 0 0.038083 0 35.59
2.9414 -1.6461 -1.6184 -1.4916 -1.692 -1.5445 -1.991 -1.6322 -1.3641 -1.6488 -1.8003 -2.2951 167.33 1.6249 2.6099 2.3002 2.9428 4.449 3.3705 3.4266 4.106 3.4837 0 0.35545 0 0.056272 0 0.039163 0 34.12
2.9453 -1.7209 -1.5968 -1.5423 -1.7232 -1.441 -1.8721 -1.5728 -1.0907 -1.6704 -1.7421 -2.2344 168.79 1.7186 2.818 2.4737 3.0411 4.6914 3.5246 3.5799 4.2268 3.6226 0 0.37289 0 0.056974 0 0.039957 0 32.56
2.9492 -1.7831 -1.6398 -1.6254 -1.8282 -1.3598 -1.7696 -1.6955 -0.99068 -1.7519 -1.7749 -2.0587 170.01 1.8133 3.0158 2.661 3.1397 4.8375 3.6639 3.7161 4.289 3.7147 0 0.37841 0 0.056757 0 0.040467 0 32.27
2.9531 -1.8343 -1.7419 -1.7549 -1.9021 -1.4222 -1.8119 -1.9808 -1.0856 -1.8046 -1.8727 -1.8524 170.98 1.9135 3.2207 2.8568 3.2563 4.9229 3.7979 3.8509 4.3432 3.7787 0 0.3761 0 0.056405 0 0.040722 0 33.743
2.957 -1.8974 -1.8587 -1.9403 -1.8864 -1.673 -1.9858 -2.2747 -1.2791 -1.8009 -1.9528 -1.6851 171.7 2.0221 3.4451 3.0502 3.3947 5.0271 3.94 3.9969 4.4369 3.8476 0 0.37559 0 0.056538 0 0.041115 0 36.264
2.9609 -1.9706 -1.9294 -2.1559 -1.8491 -2.0169 -2.149 -2.3938 -1.4672 -1.8115 -1.9744 -1.5943 172.15 2.1384 3.6901 3.2327 3.5467 5.2138 4.0988 4.1593 4.589 3.9489 0 0.38373 0 0.057265 0 0.04243 0 38.545
2.9648 -2.0057 -1.9105 -2.3284 -1.9183 -2.2609 -2.1598 -2.2683 -1.631 -1.9196 -1.9848 -1.6052 172.32 2.2578 3.9492 3.4039 3.7013 5.486 4.2699 4.3356 4.7859 4.0856 0 0.3988 0 0.05835 0 0.045236 0 39.678
2.9688 -1.9391 -1.7952 -2.3627 -2.1172 -2.2398 -1.9972 -1.9958 -1.8196 -2.092 -2.0555 -1.7436 172.2 2.3741 4.214 3.5681 3.8516 5.791 4.4352 4.5193 4.9976 4.2331 0 0.41279 0 0.059592 0 0.04905 0 39.536
2.9727 -1.7482 -1.61 -2.1951 -2.2729 -1.9295 -1.7603 -1.7571 -2.047 -2.1556 -2.1766 -2.0067 171.78 2.4807 4.4752 3.7267 3.9939 6.0679 4.5728 4.7 5.1977 4.3574 0 0.41967 0 0.06097 0 0.052161 0 38.386
2.9766 -1.4772 -1.3939 -1.8367 -2.1267 -1.4605 -1.5568 -1.6658 -2.2181 -1.9386 -2.2311 -2.3152 171.09 2.5718 4.7198 3.8733 4.1192 6.2935 4.6715 4.861 5.369 4.4402 0 0.42129 0 0.062383 0 0.052607 0 36.284
2.9805 -1.2066 -1.1792 -1.3764 -1.5753 -1.0237 -1.3959 -1.6882 -2.1758 -1.4662 -2.0959 -2.5082 170.18 2.6401 4.931 3.9966 4.208 6.4898 4.7367 4.9766 5.4955 4.4888 0 0.42466 0 0.063358 0 0.049753 0 33.018
2.9844 -0.99401 -0.98389 -0.9377 -0.81678 -0.7456 -1.1951 -1.7009 -1.8422 -1.0184 -1.7767 -2.4219 169.1 2.6756 5.0952 4.0895 4.2336 6.6855 4.7826 5.0153 5.5535 4.5228 0 0.43312 0 0.063164 0 0.045081 0 28.655
2.9883 -0.84114 -0.81595 -0.61874 -0.23499 -0.62671 -0.88662 -1.6223 -1.3211 -0.95035 -1.4325 -2.0088 167.89 2.6654 5.209 4.1529 4.1726 6.8699 4.8145 4.9482 5.513 4.5484 0 0.44023 0 0.061344 0 0.041241 0 24.023
2.9922 -0.71388 -0.6796 -0.45286 -0.093354 -0.58059 -0.51388 -1.4882 -0.85262 -1.397 -1.246 -1.4016 166.57 2.5981 5.2772 4.1904 4.0132 6.9771 4.8157 4.7602 5.3512 4.5433 0 0.43326 0 0.058149 0 0.039904 0 20.423
2.9961 -0.58893 -0.57732 -0.41005 -0.30977 -0.52482 -0.21517 -1.3971 -0.63986 -2.1087 -1.2537 -0.85059 165.14 2.4686 5.3003 4.1983 3.7576 6.9154 4.7519 4.4552 5.0654 4.4665 0 0.404 0 0.054379 0 0.04017 0 18.645
3 -0.47886 -0.50747 -0.42937 -0.53146 -0.4449 -0.10791 -1.3853 -0.6877 -2.5824 -1.3027 -0.56246 163.61 2.2816 5.2622 4.1616 3.4178 6.618 4.5888 4.0539 4.6732 4.286 0 0.3569 0 0.05069 0 0.03906 0 18.16
3.0039 -0.41342 -0.46233 -0.45577 -0.45742 -0.38544 -0.18639 -1.3615 -0.79612 -2.4082 -1.1862 -0.55803 161.99 2.0516 5.1319 4.061 3.0131 6.0771 4.3141 3.5874 4.2027 4.0002 0 0.30659 0 0.047008 0 0.033878 0 17.344
3.0078 -0.40103 -0.43001 -0.46037 -0.11539 -0.39062 -0.33238 -1.1726 -0.72045 -1.5604 -0.8343 -0.66027 160.31 1.7996 4.8838 3.8874 2.5707 5.342 3.9463 3.0921 3.6817 3.6392 0 0.26627 0 0.042684 0 0.024538 0 14.647
3.0117 -0.41315 -0.39973 -0.44061 0.17004 -0.45459 -0.42612 -0.74494 -0.36912 -0.40365 -0.37724 -0.62575 158.57 1.5486 4.5231 3.6519 2.127 4.4932 3.5279 2.6072 3.1376 3.2465 0 0.23739 0 0.037287 0 0.013883 0 9.7855
3.0156 -0.4079 -0.36711 -0.40923 0.095002 -0.52452 -0.44729 -0.16794 0.12331 0.58092 -0.020517 -0.3202 156.8 1.3208 4.0962 3.3833 1.7225 3.6176 3.1071 2.1721 2.6041 2.8587 0 0.20998 0 0.031313 0 0.0056955 0 3.9444
3.0195 -0.36784 -0.33597 -0.38169 -0.31768 -0.54726 -0.46848 0.35734 0.50373 1.1167 0.14465 0.19191 155 1.1333 3.676 3.1158 1.3912 2.8017 2.723 1.8192 2.1244 2.499 0 0.17316 0 0.026068 0 0.0020939 0 -1.1038
3.0234 -0.31344 -0.31503 -0.3657 -0.7174 -0.51374 -0.55304 0.65901 0.59501 1.2485 0.20834 0.70104 153.15 0.99563 3.3295 2.8765 1.1486 2.1321 2.3979 1.5643 1.7396 2.1834 0 0.12642 0 0.022752 0 0.002486 0 -4.161
3.0273 -0.27968 -0.31079 -0.35515 -0.73697 -0.46219 -0.66521 0.69931 0.41811 1.197 0.32321 0.99538 151.24 0.90721 3.0895 2.6808 0.99004 1.6855 2.1398 1.4005 1.4711 1.9271 0 0.081334 0 0.021554 0 0.0047534 0 -5.0936
3.0313 -0.28079 -0.32025 -0.33268 -0.3271 -0.44082 -0.68734 0.56242 0.15254 1.1182 0.52437 0.98223 149.28 0.85768 2.9477 2.5347 0.89845 1.5026 1.9477 1.3038 1.309 1.7409 0 0.052607 0 0.021577 0 0.0073306 0 -4.4373
3.0352 -0.29792 -0.32921 -0.28329 0.19811 -0.46509 -0.53146 0.35767 -0.017353 0.98995 0.67433 0.71309 147.3 0.83184 2.8695 2.4381 0.85815 1.5629 1.8166 1.2483 1.221 1.6227 0 0.046729 0 0.021674 0 0.010171 0 -2.7187
3.0391 -0.29943 -0.31928 -0.2118 0.44308 -0.50535 -0.23729 0.14097 -0.036832 0.70403 0.59397 0.32159 145.28 0.81689 2.8198 2.3847 0.86238 1.7872 1.7419 1.2208 1.1759 1.555 0 0.058061 0 0.021397 0 0.013847 0 -0.2164
3.043 -0.27101 -0.28076 -0.14796 0.27356 -0.51169 0.041395 -0.079237 0.0059569 0.24152 0.25143 -0.059388 143.22 0.80776 2.7798 2.3609 0.91038 2.0752 1.7214 1.2247 1.1636 1.5159 0 0.074863 0 0.021186 0 0.017932 0 2.7338
3.0469 -0.22575 -0.22221 -0.12824 -0.093968 -0.4521 0.15474 -0.28252 -0.019693 -0.25344 -0.18033 -0.34526 141.1 0.80697 2.75 2.3496 0.99797 2.355 1.7555 1.2694 1.1953 1.4954 0 0.088862 0 0.021667 0 0.020535 0 5.4237
3.0508 -0.18761 -0.16787 -0.16397 -0.32107 -0.33336 0.074033 -0.40837 -0.16942 -0.57256 -0.45975 -0.50422 138.91 0.81904 2.7404 2.3386 1.1108 2.6094 1.8419 1.3542 1.2841 1.5015 0 0.099731 0 0.02279 0 0.019624 0 6.9763
3.0547 -0.16842 -0.14233 -0.22338 -0.26086 -0.19242 -0.095096 -0.40123 -0.38405 -0.61512 -0.47997 -0.54556 136.66 0.84415 2.7586 2.3278 1.2263 2.86 1.9699 1.4611 1.4235 1.5493 0 0.11168 0 0.023699 0 0.01496 0 6.9818
3.0586 -0.16176 -0.15322 -0.24986 -0.060493 -0.071231 -0.20965 -0.28188 -0.54617 -0.4694 -0.34845 -0.51121 134.39 0.87597 2.8024 2.3274 1.3234 3.1245 2.1177 1.561 1.5825 1.6413 0 0.12686 0 0.023497 0 0.0087351 0 5.9374
3.0625 -0.1564 -0.18589 -0.20823 0.022219 0.0034015 -0.20509 -0.16055 -0.57338 -0.33418 -0.2735 -0.46452 132.13 0.905 2.8609 2.3476 1.3909 3.3838 2.2574 1.6303 1.7215 1.7578 0 0.14252 0 0.022173 0 0.004151 0 4.9786
3.0664 -0.15139 -0.21532 -0.12091 -0.11401 0.023981 -0.12958 -0.16202 -0.47138 -0.35918 -0.37186 -0.46289 129.86 0.9244 2.9187 2.3875 1.431 3.589 2.3671 1.6631 1.8156 1.8662 0 0.15389 0 0.020789 0 0.0031146 0 5.0567
3.0703 -0.1563 -0.22609 -0.058083 -0.32817 -0.0039834 -0.078365 -0.32348 -0.31647 -0.54507 -0.57764 -0.52251 127.57 0.93339 2.9634 2.4332 1.4536 3.6979 2.4398 1.6714 1.8662 1.9415 0 0.15916 0 0.020671 0 0.0050223 0 6.2577
3.0742 -0.17869 -0.22366 -0.083272 -0.40078 -0.067526 -0.10072 -0.55932 -0.19591 -0.77328 -0.72495 -0.60423 125.22 0.9359 2.99 2.4678 1.4688 3.7085 2.4832 1.6729 1.8929 1.9809 0 0.16094 0 0.022311 0 0.0076204 0 7.833
3.0781 -0.21514 -0.22784 -0.19843 -0.26603 -0.14767 -0.16758 -0.7271 -0.15774 -0.91491 -0.70844 -0.64068 122.8 0.93657 3.0018 2.4834 1.4811 3.6566 2.5091 1.6788 1.9148 1.9991 0 0.16306 0 0.02492 0 0.009061 0 8.8629
3.082 -0.25609 -0.25501 -0.33841 -0.076848 -0.22294 -0.22095 -0.73607 -0.19971 -0.91322 -0.56435 -0.58809 120.35 0.93773 3.0067 2.4855 1.4892 3.5797 2.5219 1.6886 1.9365 2.0125 0 0.16631 0 0.02701 0 0.0093042 0 8.9363
3.0859 -0.29745 -0.30508 -0.42381 -0.048315 -0.27976 -0.24616 -0.60421 -0.28989 -0.78453 -0.40872 -0.46022 117.87 0.93947 3.0113 2.486 1.4895 3.4819 2.5155 1.6955 1.9504 2.0263 0 0.1676 0 0.027487 0 0.0097602 0 8.302
3.0898 -0.34388 -0.36389 -0.42812 -0.24756 -0.3232 -0.29059 -0.4232 -0.39256 -0.5699 -0.3145 -0.31458 115.37 0.9416 3.0178 2.4919 1.4805 3.3336 2.4826 1.6955 1.9486 2.0355 0 0.1633 0 0.026324 0 0.011717 0 7.4898
3.0938 -0.39929 -0.41695 -0.39879 -0.53973 -0.37459 -0.40941 -0.27652 -0.4812 -0.30493 -0.25761 -0.20476 112.84 0.94463 3.0239 2.5007 1.465 3.1102 2.4248 1.6914 1.9333 2.0355 0 0.15318 0 0.024367 0 0.01509 0 6.8537
3.0977 -0.45625 -0.46021 -0.41155 -0.73105 -0.45135 -0.59215 -0.18947 -0.53848 -0.032474 -0.17604 -0.14376 110.23 0.9489 3.0273 2.5054 1.4488 2.8376 2.357 1.6897 1.9157 2.0307 0 0.14113 0 0.022577 0 0.018548 0 6.4459
3.1016 -0.49856 -0.49828 -0.49805 -0.75229 -0.54354 -0.74392 -0.14605 -0.55295 0.1775 -0.064522 -0.11048 107.53 0.95314 3.0279 2.5026 1.4359 2.5978 2.2988 1.6941 1.9064 2.0304 0 0.13208 0 0.021423 0 0.020687 0 6.2164
3.1055 -0.51641 -0.53381 -0.61274 -0.69879 -0.61127 -0.74676 -0.13677 -0.51943 0.24593 0.00305 -0.087989 104.74 0.95472 3.0273 2.4966 1.4263 2.4862 2.2632 1.7009 1.9065 2.039 0 0.12839 0 0.020861 0 0.021085 0 6.222
3.1094 -0.51783 -0.56089 -0.67043 -0.70127 -0.61275 -0.55456 -0.17807 -0.44229 0.13802 -0.053427 -0.090588 101.88 0.95202 3.0253 2.4946 1.417 2.5475 2.2509 1.7028 1.9079 2.0505 0 0.12889 0 0.020724 0 0.02035 0 6.5997
3.1133 -0.52252 -0.57006 -0.62132 -0.77461 -0.54342 -0.24396 -0.28476 -0.3385 -0.098914 -0.23185 -0.15019 98.967 0.94705 3.0201 2.4994 1.4075 2.7442 2.2559 1.6958 1.9024 2.0544 0 0.13102 0 0.021008 0 0.019352 0 7.3775
3.1172 -0.54247 -0.5597 -0.49591 -0.80413 -0.45003 0.023065 -0.43313 -0.23746 -0.3569 -0.43839 -0.27621 95.98 0.94575 3.0113 2.5073 1.4062 2.9845 2.2755 1.6864 1.8915 2.0469 0 0.13353 0 0.021802 0 0.018499 0 8.3778
3.1211 -0.56936 -0.54123 -0.37965 -0.67757 -0.40002 0.10072 -0.56301 -0.17571 -0.53681 -0.56677 -0.43241 92.893 0.95537 3.0056 2.5135 1.4301 3.1888 2.3151 1.6911 1.8888 2.0376 0 0.13718 0 0.023003 0 0.017705 0 9.3356
3.125 -0.58273 -0.53148 -0.34146 -0.4197 -0.4263 -0.047166 -0.62324 -0.18514 -0.60849 -0.58628 -0.55893 89.692 0.9808 3.0175 2.5183 1.4961 3.3425 2.3834 1.7283 1.9134 2.0426 0 0.14341 0 0.024231 0 0.016882 0 10.1
3.1289 -0.57149 -0.53888 -0.38083 -0.18837 -0.49501 -0.32678 -0.61636 -0.27679 -0.61407 -0.55428 -0.6221 86.39 1.022 3.0617 2.5277 1.6081 3.494 2.4809 1.8072 1.9778 2.0721 0 0.15249 0 0.025073 0 0.016338 0 10.707
3.1328 -0.54675 -0.55652 -0.43849 -0.13644 -0.52959 -0.57919 -0.59675 -0.42946 -0.62029 -0.54973 -0.64503 83.014 1.0741 3.1417 2.5475 1.7506 3.7005 2.5957 1.9201 2.0794 2.1231 0 0.16329 0 0.025437 0 0.016661 0 11.273
3.1367 -0.53202 -0.56892 -0.45559 -0.27835 -0.47633 -0.68351 -0.62241 -0.59438 -0.66729 -0.60021 -0.6879 79.588 1.1295 3.2442 2.577 1.8939 3.9697 2.7074 2.0446 2.1997 2.1817 0 0.17411 0 0.025635 0 0.018279 0 11.862
3.1406 -0.54033 -0.56574 -0.42382 -0.48908 -0.3558 -0.62781 -0.70569 -0.71895 -0.75419 -0.67167 -0.79318 76.108 1.1804 3.3436 2.6086 2.0106 4.2443 2.799 2.1547 2.3129 2.2334 0 0.18375 0 0.026102 0 0.021126 0 12.469
3.1445 -0.56153 -0.54957 -0.38205 -0.62635 -0.25224 -0.50227 -0.8073 -0.77621 -0.8593 -0.71857 -0.94414 72.551 1.221 3.4168 2.6332 2.0902 4.4414 2.8653 2.2343 2.3988 2.2716 0 0.19155 0 0.027001 0 0.02468 0 13.089
3.1484 -0.57258 -0.53128 -0.36897 -0.64923 -0.24524 -0.42442 -0.87418 -0.77787 -0.96293 -0.73212 -1.0727 68.895 1.2491 3.4559 2.6475 2.1405 4.5119 2.9118 2.2841 2.4516 2.2969 0 0.19706 0 0.028085 0 0.028219 0 13.727
3.1523 -0.55988 -0.51883 -0.38218 -0.62263 -0.34145 -0.4528 -0.88215 -0.75885 -1.0495 -0.73702 -1.1087 65.138 1.2663 3.4702 2.6545 2.1751 4.469 2.9465 2.3157 2.4807 2.3131 0 0.19993 0 0.028922 0 0.031019 0 14.29
3.1563 -0.53074 -0.51072 -0.38387 -0.6213 -0.46674 -0.55126 -0.84491 -0.74426 -1.0967 -0.74907 -1.0288 61.297 1.276 3.4772 2.6593 2.1967 4.3664 2.971 2.339 2.5004 2.3228 0 0.20026 0 0.02925 0 0.032444 0 14.502
3.1602 -0.50264 -0.49959 -0.34496 -0.64423 -0.52737 -0.62655 -0.78826 -0.72677 -1.0742 -0.74775 -0.86618 57.391 1.2807 3.488 2.6635 2.191 4.2456 2.9782 2.3507 2.517 2.3279 0 0.19866 0 0.029125 0 0.032044 0 14.009
3.1641 -0.48306 -0.48061 -0.28123 -0.62675 -0.48724 -0.60621 -0.72016 -0.67468 -0.95938 -0.69552 -0.68073 53.429 1.2796 3.5004 2.6647 2.1364 4.1018 2.9563 2.3346 2.5214 2.3313 0 0.19549 0 0.028758 0 0.029744 0 12.639
3.168 -0.46185 -0.45529 -0.24405 -0.52657 -0.39332 -0.49395 -0.62605 -0.56405 -0.75523 -0.58038 -0.51765 49.409 1.2693 3.5023 2.6608 2.0222 3.8956 2.8968 2.2749 2.4943 2.3356 0 0.19022 0 0.028228 0 0.025975 0 10.596
3.1719 -0.42412 -0.42766 -0.27386 -0.3837 -0.32844 -0.36051 -0.48972 -0.40596 -0.49096 -0.43307 -0.38731 45.325 1.2464 3.4831 2.6535 1.8608 3.6 2.7999 2.1706 2.4212 2.3396 0 0.18165 0 0.027392 0 0.02154 0 8.3536
3.1758 -0.36911 -0.39805 -0.36048 -0.28791 -0.3359 -0.2818 -0.31664 -0.24354 -0.2073 -0.30058 -0.27418 41.18 1.2115 3.4426 2.6477 1.6832 3.2402 2.6767 2.041 2.3062 2.3363 0 0.16928 0 0.02607 0 0.017268 0 6.3289
3.1797 -0.31352 -0.36206 -0.44801 -0.28944 -0.3842 -0.27882 -0.13876 -0.12132 0.055799 -0.20662 -0.15982 36.982 1.1707 3.392 2.647 1.5233 2.8914 2.5459 1.9166 2.1737 2.3171 0 0.15459 0 0.024333 0 0.013734 0 4.6331
3.1836 -0.27459 -0.31566 -0.47905 -0.34777 -0.40132 -0.30923 0.00075045 -0.054931 0.25893 -0.14108 -0.040583 32.741 1.1324 3.3464 2.6499 1.4016 2.6349 2.4282 1.8219 2.056 2.2788 0 0.14063 0 0.022577 0 0.011277 0 3.1472
3.1875 -0.25059 -0.26042 -0.43787 -0.37134 -0.3434 -0.31248 0.069119 -0.028293 0.36133 -0.085003 0.068485 28.456 1.1032 3.3155 2.6517 1.3198 2.5081 2.339 1.764 1.9745 2.2279 0 0.13011 0 0.021291 0 0.010205 0 1.8234
3.1914 -0.22044 -0.20274 -0.35536 -0.30578 -0.23324 -0.2637 0.05891 -0.018479 0.33517 -0.03758 0.14103 24.128 1.0845 3.2995 2.6489 1.2679 2.4862 2.2828 1.7332 1.9303 2.1781 0 0.12355 0 0.020697 0 0.010811 0 0.8675
3.1953 -0.16444 -0.14819 -0.27576 -0.1812 -0.13517 -0.18752 -0.0080645 -0.021527 0.19296 -0.012926 0.15301 19.759 1.0734 3.2918 2.6429 1.2343 2.5085 2.2529 1.7151 1.9085 2.1412 0 0.11926 0 0.020543 0 0.01304 0 0.56983
3.1992 -0.085784 -0.097356 -0.21865 -0.074922 -0.093513 -0.12401 -0.088066 -0.0521 0.00019069 -0.013645 0.098576 15.366 1.0664 3.2855 2.6379 1.2124 2.5242 2.2368 1.7014 1.8929 2.1209 0 0.11525 0 0.02027 0 0.016102 0 0.93611
3.2031 -0.010111 -0.04757 -0.16959 -0.032529 -0.09395 -0.084946 -0.13358 -0.11698 -0.15153 -0.017377 0.0013143 10.966 1.0613 3.2786 2.6372 1.1993 2.5225 2.224 1.6922 1.8782 2.1126 0 0.11115 0 0.019417 0 0.018569 0 1.5136
3.207 0.037823 0.0021563 -0.10264 -0.02794 -0.081917 -0.044938 -0.11736 -0.19031 -0.19984 0.0027946 -0.089826 6.5738 1.0578 3.2736 2.6397 1.1924 2.5243 2.2119 1.6897 1.8688 2.1085 0 0.10837 0 0.017969 0 0.019116 0 1.6464
3.2109 0.057943 0.049637 -0.008985 0.0022973 -0.01739 0.025929 -0.048603 -0.21932 -0.15081 0.045722 -0.12451 2.1898 1.0546 3.2725 2.6417 1.1874 2.5497 2.2035 1.6903 1.8694 2.1033 0 0.10832 0 0.016389 0 0.017411 0 0.96435
3.2148 0.075402 0.093497 0.09577 0.091544 0.087005 0.12432 0.034027 -0.16086 -0.06466 0.078075 -0.083029 -2.1887 1.0482 3.2726 2.6404 1.1797 2.5899 2.2008 1.6834 1.8748 2.0946 0 0.11068 0 0.015288 0 0.014387 0 -0.34414
3.2188 0.11675 0.13732 0.18868 0.21184 0.17838 0.21225 0.091981 -0.018179 0.001802 0.070121 0.0087234 -6.561 1.0346 3.2664 2.6367 1.1657 2.6092 2.1988 1.6574 1.8705 2.0794 0 0.11328 0 0.014988 0 0.011548 0 -1.7341
3.2227 0.18461 0.18721 0.26067 0.30551 0.21181 0.25528 0.11694 0.15592 0.044052 0.035852 0.098057 -10.918 1.0117 3.247 2.6325 1.1422 2.572 2.1853 1.6071 1.8423 2.052 0 0.11372 0 0.015296 0 0.0098466 0 -2.7877
3.2266 0.25515 0.24335 0.32027 0.34172 0.18887 0.2613 0.13419 0.29518 0.1045 0.0311 0.14737 -15.249 0.98057 3.2143 2.6269 1.1051 2.4722 2.1485 1.5357 1.7862 2.0056 0 0.1111 0 0.015644 0 0.0090703 0 -3.5259
3.2305 0.30057 0.29483 0.37823 0.34074 0.15433 0.2781 0.17477 0.36624 0.21979 0.10447 0.16464 -19.544 0.94467 3.1753 2.615 1.0512 2.339 2.0843 1.4518 1.7103 1.9375 0 0.10609 0 0.015511 0 0.0082653 0 -4.2855
3.2344 0.31464 0.32598 0.43088 0.34703 0.15885 0.34852 0.24326 0.38715 0.37399 0.24735 0.1942 -23.801 0.90641 3.1391 2.5905 0.98123 2.2138 1.9997 1.3632 1.6274 1.8519 0 0.099657 0 0.014779 0 0.00677 0 -5.3331
3.2383 0.31738 0.3315 0.46049 0.38477 0.22247 0.46513 0.31457 0.40469 0.50512 0.39466 0.27393 -28.02 0.86606 3.1086 2.5509 0.90285 2.1194 1.9074 1.2749 1.5455 1.7587 0 0.091952 0 0.013777 0 0.0048981 0 -6.6183
3.2422 0.33556 0.32647 0.4531 0.44066 0.32662 0.56933 0.36454 0.45191 0.55872 0.4789 0.39721 -32.194 0.82291 3.0769 2.4999 0.82839 2.0458 1.819 1.1899 1.4647 1.6681 0 0.082461 0 0.012971 0 0.003656 0 -7.8806
3.2461 0.37858 0.33908 0.41723 0.48495 0.43309 0.59856 0.40176 0.5228 0.53603 0.48602 0.51582 -36.312 0.77788 3.0328 2.4453 0.76843 1.9638 1.7403 1.1102 1.3819 1.5864 0 0.071222 0 0.012558 0 0.0037917 0 -8.9387
3.25 0.43235 0.38892 0.38538 0.50309 0.50929 0.53964 0.46321 0.58283 0.49022 0.45975 0.58244 -40.364 0.73461 2.9709 2.3948 0.72554 1.8548 1.6718 1.0379 1.2974 1.5152 0 0.059537 0 0.012303 0 0.0050748 0 -9.8292
3.2539 0.47565 0.46886 0.3951 0.50566 0.54249 0.44132 0.57273 0.60271 0.47704 0.45312 0.59329 -44.349 0.69786 2.8988 2.3525 0.6937 1.73 1.6124 0.97348 1.2176 1.4535 0 0.049343 0 0.011757 0 0.0064483 0 -10.67
3.2578 0.50174 0.54793 0.46375 0.513 0.54151 0.37691 0.70447 0.58452 0.50973 0.47878 0.58999 -48.268 0.67053 2.8335 2.3191 0.66392 1.624 1.5615 0.91582 1.1506 1.3997 0 0.041834 0 0.010658 0 0.0068673 0 -11.454
3.2617 0.52474 0.59524 0.57565 0.53634 0.53163 0.39192 0.79434 0.55941 0.55971 0.50779 0.61815 -52.121 0.65186 2.7901 2.2935 0.63103 1.5674 1.5184 0.86326 1.1004 1.352 0 0.036755 0 0.0091823 0 0.0060437 0 -12.048
3.2656 0.56511 0.60552 0.69047 0.57438 0.5441 0.48012 0.79654 0.56193 0.59556 0.51347 0.68226 -55.899 0.63802 2.7708 2.2743 0.59596 1.5612 1.4807 0.81483 1.0636 1.3083 0 0.033036 0 0.0078053 0 0.004487 0 -12.402
3.2695 0.62859 0.60352 0.76657 0.62213 0.59852 0.60067 0.73209 0.60435 0.61527 0.5097 0.74069 -59.588 0.6243 2.7643 2.2592 0.56199 1.5752 1.4447 0.7697 1.0321 1.2655 0 0.029993 0 0.0069101 0 0.0029283 0 -12.706
3.2734 0.69766 0.62198 0.78359 0.67583 0.68442 0.71211 0.67745 0.67036 0.6394 0.54064 0.7466 -63.174 0.60712 2.7552 2.2446 0.52938 1.571 1.4077 0.72538 0.9979 1.2213 0 0.027818 0 0.0064798 0 0.0017293 0 -13.249
3.2773 0.74269 0.67105 0.75107 0.72788 0.75908 0.79164 0.69761 0.72982 0.67858 0.632 0.69608 -66.651 0.58494 2.7361 2.2269 0.49401 1.5304 1.3698 0.67743 0.95725 1.1755 0 0.026947 0 0.0061565 0 0.0007698 0 -14.086
3.2813 0.74312 0.72562 0.69954 0.76257 0.77289 0.83137 0.78536 0.76018 0.71635 0.75582 0.63723 -70.025 0.55843 2.7117 2.2045 0.4515 1.4658 1.3334 0.62219 0.91097 1.1298 0 0.027146 0 0.0056135 0 -0.00022792 0 -14.879
3.2852 0.70172 0.74229 0.66106 0.76408 0.70958 0.82849 0.86718 0.75915 0.72822 0.84684 0.63077 -73.303 0.53036 2.6922 2.1796 0.40263 1.4056 1.3015 0.56087 0.86273 1.0871 0 0.027398 0 0.0048981 0 -0.0013594 0 -15.135
3.2891 0.64213 0.69325 0.65083 0.73164 0.607 0.7862 0.87318 0.74211 0.71398 0.8557 0.69804 -76.489 0.50506 2.6832 2.1569 0.35457 1.3687 1.2756 0.50083 0.81707 1.0503 0 0.026695 0 0.0044267 0 -0.0024919 0 -14.666
3.293 0.5932 0.58993 0.65985 0.68371 0.53366 0.72189 0.80406 0.72903 0.70278 0.78723 0.80352 -79.583 0.48681 2.6802 2.1402 0.31626 1.3506 1.2554 0.45199 0.77817 1.0214 0 0.024838 0 0.0046214 0 -0.0034369 0 -13.806
3.2969 0.57193 0.4778 0.66145 0.6424 0.53393 0.66495 0.7291 0.72949 0.72092 0.68981 0.88561 -82.582 0.47749 2.6737 2.1303 0.29204 1.3334 1.2409 0.42053 0.749 1.0015 0 0.022388 0 0.0055078 0 -0.0040612 0 -13.134
3.3008 0.57594 0.40649 0.62766 0.61203 0.58882 0.6371 0.71591 0.73416 0.75646 0.61128 0.90543 -85.485 0.47528 2.6584 2.1248 0.27908 1.3078 1.2322 0.40505 0.73035 0.99017 0 0.019943 0 0.0066342 0 -0.004222 0 -12.95
3.3047 0.58823 0.39824 0.54664 0.57506 0.63125 0.63178 0.7611 0.71766 0.76307 0.56717 0.86954 -88.295 0.47566 2.6376 2.1207 0.27096 1.2864 1.2293 0.39852 0.7205 0.98513 0 0.017664 0 0.0073923 0 -0.0036943 0 -12.991
3.3086 0.58977 0.43674 0.43237 0.51243 0.60672 0.61649 0.791 0.65367 0.70475 0.54712 0.81027 -91.015 0.4746 2.6206 2.1166 0.26375 1.2948 1.2306 0.39394 0.71618 0.98276 0 0.015581 0 0.0074737 0 -0.0022892 0 -12.703
3.3125 0.57134 0.48228 0.32158 0.42802 0.52551 0.56197 0.73294 0.53566 0.59656 0.54221 0.74775 -93.647 0.4712 2.6136 2.1131 0.25925 1.349 1.2328 0.38889 0.71435 0.97986 0 0.014186 0 0.0070827 0 -0.00011012 0 -11.788
3.3164 0.53767 0.49965 0.25828 0.35088 0.45553 0.47316 0.58729 0.3898 0.49549 0.55652 0.67185 -96.197 0.46766 2.615 2.1111 0.26255 1.4392 1.2333 0.38518 0.71353 0.97556 0 0.014382 0 0.0067453 0 0.002336 0 -10.497
3.3203 0.50227 0.47898 0.2723 0.31083 0.4593 0.39141 0.43008 0.26734 0.44623 0.5905 0.55976 -98.672 0.46663 2.618 2.1105 0.27654 1.5367 1.2317 0.38503 0.71351 0.97167 0 0.016627 0 0.0068908 0 0.0043587 0 -9.382
3.3242 0.47726 0.4375 0.36204 0.3118 0.53276 0.36278 0.3446 0.21598 0.43598 0.62054 0.40953 -101.08 0.46843 2.617 2.1106 0.29852 1.6155 1.2298 0.38799 0.71417 0.97067 0 0.020169 0 0.0075492 0 0.0054847 0 -8.7717
3.3281 0.46576 0.40476 0.49191 0.3311 0.6051 0.39992 0.34958 0.2478 0.40792 0.60657 0.25633 -103.42 0.47078 2.6123 2.111 0.32157 1.6704 1.2297 0.39143 0.71468 0.97317 0 0.023391 0 0.0083787 0 0.0056818 0 -8.5072
3.332 0.46227 0.40315 0.6086 0.34552 0.60218 0.47206 0.3924 0.3286 0.32415 0.52738 0.15586 -105.7 0.47122 2.6087 2.1121 0.33926 1.7132 1.2318 0.39341 0.71416 0.97702 0 0.025114 0 0.0089562 0 0.0052162 0 -8.2048
3.3359 0.45961 0.43594 0.66954 0.35648 0.51454 0.53082 0.40946 0.40078 0.21559 0.40949 0.14915 -107.9 0.46947 2.6096 2.1143 0.34933 1.7532 1.2346 0.39442 0.71284 0.97908 0 0.025609 0 0.0090742 0 0.0043322 0 -7.7502
3.3398 0.45591 0.48767 0.66686 0.38558 0.40512 0.54686 0.39032 0.42534 0.16492 0.31627 0.23697 -110.03 0.46752 2.6138 2.1172 0.35362 1.7801 1.2364 0.39619 0.71232 0.9779 0 0.026173 0 0.0088333 0 0.0031095 0 -7.4881
3.3438 0.45522 0.53439 0.63001 0.44386 0.34916 0.52483 0.38245 0.41034 0.2334 0.30228 0.38097 -112.08 0.46741 2.6168 2.1193 0.35522 1.7695 1.2371 0.39918 0.7143 0.97482 0 0.027647 0 0.0085141 0 0.0016313 0 -7.8863
3.3477 0.46206 0.55678 0.60366 0.50755 0.36477 0.48838 0.43598 0.4013 0.39987 0.37221 0.5266 -114.06 0.46906 2.6156 2.1197 0.35594 1.7056 1.2373 0.40178 0.71904 0.97246 0 0.029402 0 0.008371 0 0.00022457 0 -9.0057
3.3516 0.47645 0.54951 0.61563 0.53018 0.40228 0.45594 0.54741 0.4397 0.57116 0.48012 0.6302 -115.96 0.47058 2.6113 2.1187 0.35613 1.6028 1.2377 0.40211 0.72497 0.97224 0 0.029939 0 0.008503 0 -0.00057121 0 -10.333
3.3555 0.49463 0.52304 0.65919 0.48504 0.40283 0.43233 0.65873 0.52391 0.65583 0.56667 0.6753 -117.8 0.4704 2.6079 2.118 0.35621 1.5022 1.2377 0.40012 0.72974 0.97337 0 0.028533 0 0.0088523 0 -0.00035137 0 -11.182
3.3594 0.51474 0.49775 0.70328 0.39881 0.36715 0.41934 0.70996 0.60661 0.63352 0.59977 0.67354 -119.56 0.46894 2.6078 2.1185 0.35751 1.4465 1.2366 0.39759 0.73162 0.97424 0 0.026167 0 0.0092797 0 0.0008122 0 -11.293
3.3633 0.54008 0.49387 0.72132 0.34101 0.36362 0.4264 0.69091 0.63306 0.55905 0.58721 0.65322 -121.26 0.46787 2.6095 2.1189 0.36124 1.4493 1.2352 0.39622 0.73009 0.97433 0 0.024677 0 0.0096395 0 0.0023875 0 -11.063
3.3672 0.57537 0.52208 0.71323 0.37283 0.46291 0.46453 0.64345 0.58883 0.50482 0.55964 0.64155 -122.88 0.46795 2.6099 2.1176 0.36668 1.4871 1.235 0.39613 0.72569 0.97476 0 0.024908 0 0.0098176 0 0.0037506 0 -11.172
3.3711 0.61946 0.57913 0.70176 0.49753 0.66041 0.52991 0.61817 0.51632 0.50127 0.54648 0.64929 -124.43 0.46803 2.6073 2.1144 0.37071 1.518 1.2369 0.3966 0.72001 0.97674 0 0.025829 0 0.0097393 0 0.0045416 0 -11.972
3.375 0.66297 0.65027 0.70857 0.65523 0.86329 0.59891 0.63281 0.48457 0.52942 0.56308 0.66743 -125.88 0.46643 2.6041 2.1118 0.36924 1.5121 1.2391 0.39768 0.71576 0.97966 0 0.025627 0 0.0093691 0 0.0046853 0 -13.208
3.3789 0.69536 0.71684 0.7348 0.76799 0.96051 0.64577 0.67077 0.5366 0.56124 0.60935 0.68024 -127.22 0.46311 2.6044 2.1126 0.35913 1.4697 1.2366 0.39955 0.71568 0.98059 0 0.023678 0 0.0087201 0 0.0041517 0 -14.31
3.3828 0.71542 0.76513 0.76533 0.79777 0.91526 0.66781 0.71192 0.65701 0.59676 0.67117 0.68561 -128.44 0.45982 2.6095 2.1161 0.3388 1.414 1.2236 0.39943 0.71972 0.97548 0 0.021291 0 0.0078756 0 0.002834 0 -14.938
3.3867 0.73411 0.79224 0.79069 0.77042 0.79637 0.69067 0.75638 0.78585 0.65714 0.72487 0.70396 -129.56 0.45752 2.6151 2.1155 0.307 1.3677 1.1968 0.38945 0.72198 0.96047 0 0.020308 0 0.0070066 0 0.00076832 0 -15.261
3.3906 0.76534 0.80603 0.82087 0.74795 0.71955 0.74422 0.81607 0.86584 0.74652 0.75147 0.76273 -130.57 0.45354 2.6133 2.1 0.26195 1.3335 1.1563 0.35958 0.71119 0.93245 0 0.020943 0 0.0063472 0 -0.0015454 0 -15.727
3.3945 0.81277 0.81968 0.87319 0.77485 0.75123 0.83076 0.88935 0.88339 0.83133 0.75714 0.86643 -131.49 0.44224 2.5969 2.0621 0.20222 1.2947 1.1048 0.30521 0.67626 0.88893 0 0.021173 0 0.0060958 0 -0.0031918 0 -16.6
3.3984 0.86604 0.84372 0.94576 0.8435 0.86027 0.91795 0.95256 0.87171 0.86614 0.77836 0.98032 -132.29 0.41928 2.5652 2.0018 0.12924 1.2313 1.0445 0.23279 0.61403 0.82852 0 0.018506 0 0.0062687 0 -0.0034104 0 -17.719
3.4023 0.91083 0.88023 1.0076 0.90592 0.95691 0.96596 0.98102 0.87716 0.84193 0.8536 1.0495 -132.95 0.38605 2.5242 1.9277 0.048637 1.1388 0.97641 0.15722 0.53288 0.75205 0 0.012458 0 0.0066072 0 -0.0022446 0 -18.685
3.4063 0.94308 0.92274 1.0235 0.92017 0.97902 0.96392 0.97553 0.91984 0.80475 0.97636 1.0435 -133.45 0.34957 2.4834 1.8508 -0.031515 1.0322 0.89946 0.090966 0.44752 0.66291 0 0.0051912 0 0.0066571 0 -0.00061284 0 -19.24
3.4102 0.97203 0.96147 0.99261 0.89151 0.94583 0.94005 0.96303 0.9808 0.82099 1.0753 0.98745 -133.79 0.31726 2.4493 1.7777 -0.10478 0.93465 0.81208 0.033712 0.36823 0.5655 0 -0.00046402 0 0.0060349 0 0.0003869 0 -19.471
3.4141 1.0079 0.98991 0.96134 0.87312 0.93332 0.93525 0.96892 1.0227 0.92038 1.0565 0.94729 -134 0.29085 2.4209 1.7074 -0.16942 0.85973 0.71358 -0.027604 0.2929 0.46259 0 -0.0037176 0 0.0047198 0 0.00037061 0 -19.663
3.418 1.0464 1.0073 0.9855 0.92353 0.99823 0.96576 0.99137 1.0228 1.0716 0.88713 0.97564 -134.1 0.2652 2.3901 1.6349 -0.22775 0.80105 0.60582 -0.10687 0.20968 0.35471 0 -0.0065066 0 0.0031291 0 -7.8089e-05 0 -20.006
3.4219 1.0665 1.015 1.0717 1.0535 1.1217 1.0108 1.0065 0.98872 1.2123 0.64807 1.0654 -134.06 0.23346 2.3469 1.5573 -0.28242 0.73658 0.49466 -0.20459 0.10871 0.24276 0 -0.011373 0 0.0018575 0 -7.088e-05 0 -20.443
3.4258 1.0462 1.0105 1.1544 1.2058 1.2207 1.035 0.99863 0.94873 1.3012 0.49534 1.1557 -133.88 0.19411 2.287 1.4781 -0.33329 0.64441 0.39 -0.30425 -0.006686 0.13221 0 -0.018611 0 0.0012395 0 0.00062421 0 -20.76
3.4297 0.9823 0.98557 1.1408 1.2874 1.2144 1.0206 0.97985 0.92699 1.3406 0.54571 1.1894 -133.53 0.15335 2.2151 1.4058 -0.37776 0.51984 0.30313 -0.38337 -0.11961 0.03406 0 -0.025619 0 0.0010864 0 0.0012844 0 -20.79
3.4336 0.89419 0.93108 0.99407 1.2343 1.0847 0.97652 0.97581 0.92846 1.3521 0.77732 1.1684 -133.01 0.12043 2.1438 1.3484 -0.41367 0.38322 0.24175 -0.43022 -0.21073 -0.039902 0 -0.029242 0 0.00086061 0 0.00095248 0 -20.497
3.4375 0.80837 0.84702 0.77927 1.0584 0.88424 0.91891 0.99135 0.94217 1.3388 1.0352 1.1529 -132.34 0.10025 2.0864 1.3084 -0.44081 0.27361 0.20568 -0.45124 -0.27129 -0.084857 0 -0.028861 0 0.0001927 0 -0.00047501 0 -19.906
3.4414 0.73808 0.74765 0.62244 0.8393 0.69239 0.84682 0.99628 0.95419 1.2777 1.1449 1.198 -131.56 0.089917 2.0498 1.2826 -0.45827 0.23133 0.18742 -0.46221 -0.30613 -0.10712 0 -0.027054 0 -0.00067729 0 -0.0018683 0 -19.006
3.4453 0.67785 0.65656 0.60891 0.66507 0.56114 0.7433 0.95116 0.95426 1.1514 1.0419 1.2847 -130.69 0.082643 2.032 1.2654 -0.45959 0.2792 0.17841 -0.47089 -0.3238 -0.12011 0 -0.026953 0 -0.00094995 0 -0.0016535 0 -17.751
3.4492 0.61734 0.59339 0.70704 0.56896 0.49391 0.60095 0.84859 0.93075 0.97802 0.80808 1.3136 -129.73 0.075357 2.0249 1.253 -0.4314 0.41339 0.17713 -0.46681 -0.32319 -0.13426 0 -0.028681 0 0.00016121 0 0.00086822 0 -16.132
3.4531 0.55855 0.562 0.78905 0.51427 0.46414 0.44371 0.72525 0.86432 0.8033 0.58842 1.1767 -128.69 0.072934 2.0204 1.2447 -0.35938 0.60928 0.1923 -0.42822 -0.28989 -0.14898 0 -0.02839 0 0.0027617 0 0.0048463 0 -14.221
3.457 0.51722 0.54933 0.73725 0.43954 0.4481 0.31832 0.62769 0.7344 0.65549 0.46762 0.85086 -127.56 0.084941 2.015 1.2414 -0.23885 0.83766 0.2374 -0.34066 -0.20724 -0.15338 0 -0.021127 0 0.0060689 0 0.0084705 0 -12.124
3.4609 0.50595 0.53602 0.54609 0.32355 0.44157 0.26075 0.56434 0.53927 0.51275 0.41618 0.43129 -126.35 0.11751 2.0097 1.2426 -0.082086 1.0792 0.31949 -0.21172 -0.073457 -0.13572 0 -0.0052082 0 0.00888 0 0.010311 0 -9.9199
3.4648 0.51675 0.5105 0.33044 0.2112 0.45181 0.26989 0.4946 0.3129 0.32266 0.3455 0.073118 -125.07 0.16726 2.0073 1.246 0.084515 1.3264 0.43073 -0.069478 0.090114 -0.09382 0 0.015744 0 0.010375 0 0.010254 0 -7.6922
3.4688 0.5228 0.47531 0.23092 0.1756 0.47961 0.31433 0.37096 0.11863 0.062902 0.20966 -0.11309 -123.72 0.22229 2.0093 1.249 0.23261 1.5715 0.54947 0.053958 0.24758 -0.037957 0 0.034947 0 0.010628 0 0.0092897 0 -5.6258
3.4727 0.50026 0.44174 0.29735 0.24969 0.51079 0.36371 0.1956 0.016805 -0.21346 0.0543 -0.12646 -122.31 0.2693 2.015 1.2503 0.34497 1.793 0.65095 0.1404 0.36801 0.015712 0 0.047035 0 0.010417 0 0.0084904 0 -4.0438
3.4766 0.44978 0.41851 0.44984 0.38993 0.52426 0.41114 0.035223 0.027403 -0.39597 -0.028097 -0.052596 -120.84 0.30098 2.0226 1.2503 0.42002 1.9522 0.72001 0.19173 0.44106 0.055337 0 0.051303 0 0.010512 0 0.0081474 0 -3.2846
3.4805 0.39664 0.40494 0.54777 0.50628 0.50756 0.46374 -0.024545 0.11735 -0.38908 0.014358 0.019992 -119.31 0.31837 2.0303 1.2503 0.46565 2.0088 0.75702 0.22184 0.47766 0.078984 0 0.051161 0 0.011021 0 0.0077922 0 -3.4926
3.4844 0.36844 0.39379 0.50408 0.53253 0.46645 0.51466 0.053827 0.22519 -0.18038 0.14898 0.067514 -117.72 0.3274 2.0364 1.2504 0.48865 1.9445 0.77374 0.24344 0.49731 0.092228 0 0.050674 0 0.011344 0 0.0069026 0 -4.5107
3.4883 0.37144 0.38008 0.34771 0.47471 0.42135 0.53205 0.23043 0.30556 0.14992 0.29422 0.12848 -116.06 0.3336 2.0393 1.2501 0.48932 1.7785 0.78333 0.26074 0.51351 0.10132 0 0.05133 0 0.010742 0 0.0055137 0 -5.9782
3.4922 0.38741 0.36685 0.18881 0.39643 0.39365 0.48343 0.41948 0.35813 0.48083 0.39216 0.24453 -114.33 0.339 2.0385 1.2489 0.46495 1.5626 0.79237 0.27178 0.52823 0.10845 0 0.0516 0 0.0090451 0 0.0041703 0 -7.5383
3.4961 0.3928 0.3622 0.12624 0.35851 0.39151 0.37455 0.54989 0.41695 0.71791 0.44559 0.4068 -112.53 0.34295 2.0356 1.2471 0.41783 1.3577 0.79977 0.27528 0.53707 0.11233 0 0.049157 0 0.0069027 0 0.0033912 0 -8.9622
3.5 0.38018 0.37064 0.17914 0.37026 0.4044 0.2607 0.60218 0.50931 0.82741 0.49201 0.55753 -110.69 0.34463 2.0341 1.2457 0.35916 1.2066 0.80145 0.27417 0.53769 0.11203 0 0.043431 0 0.0053702 0 0.003265 0 -10.103
3.5039 0.3616 0.38703 0.2915 0.3938 0.41088 0.21158 0.59858 0.61983 0.82671 0.55185 0.64 -108.82 0.34465 2.0364 1.2453 0.30484 1.121 0.79574 0.27342 0.53337 0.10921 0 0.03624 0 0.0051618 0 0.0035616 0 -10.799
3.5078 0.35264 0.39898 0.3898 0.39039 0.39511 0.25635 0.56872 0.69293 0.75646 0.6077 0.64501 -106.91 0.34463 2.0419 1.2448 0.26662 1.0864 0.78536 0.27555 0.52979 0.10702 0 0.030258 0 0.0061479 0 0.0041343 0 -10.892
3.5117 0.35564 0.39595 0.43491 0.35935 0.36078 0.35824 0.52884 0.67456 0.66124 0.62987 0.61034 -104.95 0.34577 2.0463 1.2433 0.24638 1.0816 0.77546 0.27903 0.52991 0.10714 0 0.026946 0 0.0074562 0 0.0050857 0 -10.386
3.5156 0.35947 0.37737 0.42986 0.33342 0.33045 0.44369 0.48725 0.55977 0.58134 0.61183 0.57794 -102.92 0.34808 2.0454 1.2407 0.23814 1.0951 0.77028 0.28076 0.5324 0.10861 0 0.025841 0 0.0080663 0 0.0064859 0 -9.5473
3.5195 0.35445 0.35303 0.39407 0.34057 0.32827 0.46095 0.45614 0.40497 0.54191 0.57279 0.55374 -100.8 0.35064 2.0388 1.2388 0.23529 1.1302 0.77114 0.27955 0.53442 0.10945 0 0.025578 0 0.0074447 0 0.0079814 0 -8.7777
3.5234 0.34441 0.33583 0.34114 0.37482 0.35831 0.4166 0.44675 0.29145 0.53695 0.52683 0.50829 -98.618 0.35241 2.031 1.2395 0.23635 1.1974 0.77663 0.2771 0.5351 0.10891 0 0.025459 0 0.0058031 0 0.0088147 0 -8.3059
3.5273 0.34194 0.33302 0.28043 0.40477 0.39737 0.36023 0.45142 0.26709 0.52534 0.45913 0.41407 -96.385 0.35279 2.0277 1.2435 0.24472 1.3018 0.78388 0.27589 0.53595 0.10805 0 0.026054 0 0.0038866 0 0.0083626 0 -7.9804
3.5313 0.35213 0.3424 0.22828 0.40741 0.411 0.33618 0.43826 0.3121 0.4555 0.34253 0.28014 -94.117 0.35182 2.0311 1.2493 0.26384 1.4344 0.79011 0.27685 0.53828 0.10816 0 0.028383 0 0.0025258 0 0.0067358 0 -7.3981
3.5352 0.36407 0.35557 0.20501 0.38966 0.38177 0.3494 0.37444 0.35637 0.3077 0.18044 0.14985 -91.808 0.35008 2.0376 1.2538 0.29283 1.5735 0.79363 0.27907 0.54109 0.10923 0 0.032583 0 0.0022645 0 0.004845 0 -6.2952
3.5391 0.36146 0.36445 0.2157 0.37646 0.32546 0.37383 0.26055 0.33485 0.11886 0.027826 0.065875 -89.439 0.34858 2.0414 1.2553 0.32641 1.6929 0.79437 0.28124 0.54189 0.11011 0 0.037404 0 0.0032214 0 0.0038011 0 -4.8556
3.543 0.34268 0.36598 0.23879 0.38144 0.28003 0.38824 0.14131 0.23755 -0.036414 -0.03999 0.038147 -87 0.3482 2.0394 1.254 0.35826 1.7722 0.79375 0.28284 0.53958 0.11006 0 0.041013 0 0.0051297 0 0.0041293 0 -3.6408
3.5469 0.32826 0.36261 0.24272 0.39337 0.27584 0.39904 0.076777 0.11663 -0.096115 0.012509 0.045434 -84.501 0.34903 2.0337 1.2519 0.38387 1.8019 0.79363 0.28389 0.53615 0.10965 0 0.042381 0 0.0074343 0 0.0054448 0 -3.1944
3.5508 0.34498 0.35982 0.21954 0.39179 0.31348 0.42758 0.098015 0.047891 -0.049218 0.14871 0.0664 -81.962 0.35006 2.029 1.2507 0.40054 1.7811 0.79487 0.28402 0.53512 0.10985 0 0.041984 0 0.0094031 0 0.0068206 0 -3.6791
3.5547 0.39958 0.36326 0.20028 0.37226 0.3686 0.47835 0.18782 0.07883 0.070207 0.28865 0.10708 -79.393 0.34977 2.0283 1.2511 0.40558 1.712 0.79627 0.28264 0.53828 0.11054 0 0.041156 0 0.010308 0 0.0074886 0 -4.8614
3.5586 0.46793 0.37684 0.23014 0.35204 0.41767 0.52485 0.30301 0.20166 0.22244 0.37427 0.19619 -76.78 0.34746 2.0303 1.2518 0.39559 1.5971 0.79503 0.28 0.54361 0.11029 0 0.040677 0 0.0096949 0 0.0072884 0 -6.4071
3.5625 0.51201 0.40132 0.322 0.35081 0.45812 0.53035 0.41373 0.36612 0.39243 0.41158 0.35208 -74.095 0.34419 2.0322 1.2516 0.36842 1.4432 0.78829 0.2778 0.54645 0.10808 0 0.03988 0 0.0076464 0 0.0065843 0 -8.1504
3.5664 0.5108 0.43323 0.4332 0.36952 0.50272 0.48414 0.51948 0.51548 0.58084 0.45257 0.55297 -71.32 0.34214 2.0329 1.2501 0.32604 1.2678 0.77502 0.27789 0.54278 0.10487 0 0.037159 0 0.0048271 0 0.0058492 0 -10.057
3.5703 0.47708 0.46504 0.49321 0.3923 0.55514 0.41671 0.62854 0.61607 0.77006 0.53703 0.73959 -68.457 0.34295 2.0341 1.2476 0.27529 1.1028 0.75687 0.28024 0.53182 0.10312 0 0.031526 0 0.0022168 0 0.0053314 0 -11.954
3.5742 0.44506 0.48805 0.46179 0.40877 0.59425 0.37794 0.7272 0.66314 0.90854 0.65032 0.84974 -65.531 0.34616 2.0373 1.245 0.22547 0.98527 0.73764 0.28245 0.51637 0.10426 0 0.023856 0 0.00063219 0 0.0050254 0 -13.381
3.5781 0.44084 0.49743 0.36523 0.42918 0.58723 0.39794 0.77672 0.66848 0.9389 0.73506 0.85646 -62.559 0.34944 2.0411 1.2431 0.18439 0.94088 0.72181 0.28194 0.50102 0.10682 0 0.016661 0 0.00033471 0 0.0048471 0 -13.806
3.582 0.46295 0.49605 0.27579 0.47234 0.52182 0.46556 0.74558 0.64632 0.84777 0.74292 0.77994 -59.539 0.35052 2.0417 1.2423 0.15584 0.96881 0.71267 0.27871 0.48985 0.10741 0 0.012422 0 0.00097975 0 0.0047731 0 -13.058
3.5859 0.48924 0.49334 0.25055 0.53723 0.42608 0.54143 0.64517 0.60796 0.68767 0.67734 0.66731 -56.446 0.34911 2.0368 1.2434 0.13984 1.042 0.71105 0.27592 0.48492 0.10402 0 0.011844 0 0.0019273 0 0.0048307 0 -11.571
3.5898 0.50069 0.49855 0.28429 0.59088 0.35303 0.58989 0.52992 0.56217 0.54407 0.59032 0.56046 -53.262 0.34713 2.0287 1.2463 0.13464 1.1239 0.71489 0.27696 0.48562 0.098424 0 0.013495 0 0.0026736 0 0.0050161 0 -10.145
3.5938 0.49791 0.51302 0.31837 0.59031 0.34096 0.60092 0.45708 0.51386 0.47292 0.53955 0.47709 -49.985 0.34688 2.0233 1.2503 0.13834 1.1915 0.72019 0.28184 0.4891 0.094983 0 0.015151 0 0.0030986 0 0.0052647 0 -9.3849
3.5977 0.49566 0.52769 0.29686 0.52051 0.38463 0.58734 0.44191 0.46046 0.46365 0.54455 0.41424 -46.635 0.34886 2.0247 1.2537 0.14921 1.2455 0.72319 0.28656 0.49164 0.096783 0 0.015655 0 0.0034006 0 0.0054956 0 -9.2859
3.6016 0.50343 0.52905 0.21917 0.41155 0.4436 0.56751 0.45036 0.39357 0.45965 0.57615 0.36346 -43.236 0.35126 2.0311 1.2549 0.16508 1.3019 0.72265 0.28646 0.4907 0.10272 0 0.015651 0 0.0038383 0 0.0056657 0 -9.3291
3.6055 0.51358 0.50971 0.14317 0.31711 0.47904 0.55278 0.43559 0.31019 0.4149 0.58281 0.32134 -39.793 0.35158 2.0367 1.2534 0.18308 1.3709 0.72045 0.28063 0.4866 0.10846 0 0.016595 0 0.0045208 0 0.0057816 0 -8.9851
3.6094 0.50884 0.47535 0.13791 0.27485 0.48402 0.54685 0.38337 0.22611 0.33412 0.5299 0.28969 -36.293 0.34906 2.0367 1.2503 0.20021 1.4425 0.71992 0.27311 0.48224 0.11031 0 0.019042 0 0.0053831 0 0.0058902 0 -8.1802
3.6133 0.48076 0.44186 0.22794 0.28514 0.47972 0.5489 0.32432 0.17616 0.26302 0.42451 0.27169 -32.711 0.34556 2.0322 1.2474 0.21427 1.4908 0.72285 0.26957 0.48084 0.10837 0 0.021909 0 0.0062872 0 0.0060761 0 -7.3339
3.6172 0.43944 0.42405 0.3746 0.32405 0.48484 0.55163 0.30398 0.19423 0.24391 0.31246 0.27161 -29.034 0.34403 2.0285 1.2462 0.22443 1.4937 0.72772 0.27253 0.48325 0.1059 0 0.023438 0 0.0071013 0 0.0064361 0 -6.9762
3.6211 0.40452 0.42433 0.50479 0.37049 0.4915 0.53813 0.34099 0.28493 0.28182 0.25237 0.29712 -25.266 0.34592 2.0294 1.2469 0.23105 1.4505 0.73086 0.27951 0.48732 0.10578 0 0.02293 0 0.0076877 0 0.0069905 0 -7.3104
3.625 0.38668 0.43015 0.55922 0.41723 0.47266 0.48873 0.41201 0.4106 0.34946 0.28099 0.35647 -21.427 0.34985 2.0336 1.2486 0.23496 1.3823 0.72971 0.28555 0.48984 0.1078 0 0.021507 0 0.0078801 0 0.007579 0 -8.0818
3.6289 0.37792 0.42258 0.52237 0.45829 0.41273 0.399 0.4738 0.50847 0.4186 0.38808 0.44763 -17.539 0.35268 2.0362 1.2506 0.23661 1.3168 0.72512 0.28743 0.48947 0.10925 0 0.021066 0 0.0075624 0 0.0078759 0 -8.8051
3.6328 0.35978 0.38937 0.41926 0.47535 0.32843 0.2931 0.49828 0.52856 0.48168 0.5163 0.54783 -13.615 0.35217 2.0344 1.2521 0.23597 1.2702 0.72051 0.28548 0.4876 0.10806 0 0.022378 0 0.006832 0 0.0076059 0 -9.0978
3.6367 0.32086 0.33292 0.29208 0.44624 0.25698 0.214 0.48787 0.46433 0.54335 0.59056 0.61656 -9.6604 0.34896 2.0305 1.2527 0.23339 1.2437 0.7188 0.2818 0.48672 0.10492 0 0.024227 0 0.0060828 0 0.0068305 0 -8.8407
3.6406 0.26658 0.26764 0.17906 0.36999 0.22258 0.19204 0.46125 0.35287 0.59578 0.56254 0.61536 -5.6686 0.34599 2.0299 1.252 0.23149 1.2338 0.72017 0.27769 0.48782 0.10243 0 0.024583 0 0.0058549 0 0.0060333 0 -8.1054
3.6445 0.21292 0.20966 0.10562 0.27833 0.2149 0.21732 0.42815 0.24562 0.60833 0.44078 0.53193 -1.6318 0.34607 2.0352 1.2498 0.23649 1.2469 0.72338 0.27347 0.49006 0.1025 0 0.022852 0 0.0065018 0 0.0058483 0 -7.0006
3.6484 0.17159 0.16702 0.082091 0.21368 0.20142 0.24362 0.37844 0.1739 0.54506 0.28246 0.38878 2.4555 0.34965 2.0429 1.247 0.25707 1.3004 0.72921 0.27107 0.49281 0.10531 0 0.021085 0 0.0079294 0 0.0066041 0 -5.6044
3.6523 0.14122 0.13681 0.10058 0.19079 0.16081 0.22447 0.29419 0.1352 0.39434 0.15049 0.22852 6.5893 0.35488 2.0463 1.2455 0.30023 1.4096 0.74247 0.27605 0.4979 0.11116 0 0.02281 0 0.0096474 0 0.0080751 0 -3.9998
3.6563 0.11164 0.10968 0.13309 0.18134 0.10298 0.1517 0.17049 0.1061 0.18337 0.06962 0.086983 10.755 0.35993 2.0415 1.2467 0.36609 1.5702 0.76935 0.2961 0.50915 0.12295 0 0.030284 0 0.011119 0 0.0096854 0 -2.3169
3.6602 0.075078 0.076888 0.14027 0.14111 0.055694 0.061342 0.025855 0.065965 -0.033405 0.017521 -0.023694 14.931 0.36542 2.0315 1.2505 0.44579 1.7538 0.81202 0.33617 0.52925 0.14591 0 0.042443 0 0.01212 0 0.010993 0 -0.70673
3.6641 0.032672 0.034819 0.092864 0.055052 0.032202 0.0010421 -0.10582 0.010079 -0.20013 -0.04276 -0.10997 19.102 0.37474 2.0235 1.2552 0.52509 1.9206 0.86515 0.39451 0.55699 0.18385 0 0.055357 0 0.012798 0 0.011998 0 0.71732
3.668 -0.00903 -0.01445 -0.0065911 -0.045575 0.014708 -0.011493 -0.19379 -0.054564 -0.28072 -0.12074 -0.17823 23.263 0.39148 2.0229 1.2593 0.59192 2.0411 0.91826 0.46304 0.58801 0.23506 0 0.064913 0 0.0134 0 0.01298 0 1.8949
3.6719 -0.046119 -0.065249 -0.12025 -0.11307 -0.028046 -0.00165 -0.22606 -0.12041 -0.26816 -0.18735 -0.22323 27.422 0.4161 2.0301 1.2637 0.64246 2.1107 0.96265 0.53167 0.61859 0.29203 0 0.069576 0 0.013951 0 0.014045 0 2.7851
3.6758 -0.081118 -0.11114 -0.19713 -0.13044 -0.10636 -0.012363 -0.21427 -0.18353 -0.18638 -0.20548 -0.23558 31.586 0.44457 2.0419 1.2721 0.68105 2.1476 0.99718 0.5928 0.64875 0.34587 0 0.071081 0 0.014217 0 0.014894 0 3.3551
3.6797 -0.11945 -0.1479 -0.20768 -0.12696 -0.19423 -0.065554 -0.1874 -0.2387 -0.087191 -0.17214 -0.21957 35.75 0.47041 2.056 1.2885 0.71424 2.1775 1.028 0.64279 0.6814 0.39189 0 0.072659 0 0.014001 0 0.015086 0 3.6409
3.6836 -0.16349 -0.17622 -0.16546 -0.14571 -0.2506 -0.14607 -0.17808 -0.27531 -0.035357 -0.12993 -0.20045 39.894 0.48875 2.0729 1.3134 0.74472 2.217 1.0625 0.68058 0.71818 0.43151 0 0.076381 0 0.013476 0 0.014585 0 3.8185
3.6875 -0.21063 -0.20249 -0.11852 -0.19769 -0.25786 -0.21957 -0.20704 -0.28352 -0.077679 -0.13479 -0.20966 43.996 0.49938 2.0942 1.3425 0.77056 2.2678 1.1028 0.70661 0.75644 0.46932 0 0.081757 0 0.013173 0 0.013984 0 4.1693
3.6914 -0.25627 -0.23547 -0.11564 -0.25207 -0.23986 -0.2632 -0.27228 -0.26661 -0.20994 -0.20897 -0.2592 48.048 0.50642 2.1188 1.3684 0.78992 2.3206 1.1442 0.72402 0.79064 0.50822 0 0.086531 0 0.013589 0 0.014107 0 4.9061
3.6953 -0.2974 -0.27955 -0.17191 -0.27364 -0.24141 -0.27942 -0.35016 -0.2457 -0.36999 -0.32219 -0.32892 52.058 0.51511 2.1425 1.3855 0.806 2.3653 1.18 0.74005 0.81736 0.54748 0 0.088796 0 0.014727 0 0.015272 0 5.9856
3.6992 -0.33256 -0.32925 -0.259 -0.26656 -0.28837 -0.28429 -0.40949 -0.24816 -0.47317 -0.41685 -0.38079 56.039 0.52853 2.1616 1.3939 0.82632 2.3984 1.2071 0.76466 0.83879 0.58479 0 0.088629 0 0.016029 0 0.016934 0 7.0905
3.7031 -0.35982 -0.37079 -0.32731 -0.27473 -0.36607 -0.28818 -0.43083 -0.28697 -0.47097 -0.45254 -0.38901 59.995 0.5466 2.1764 1.399 0.85684 2.4243 1.2284 0.8054 0.86136 0.61963 0 0.087997 0 0.016797 0 0.018084 0 7.835
3.707 -0.37692 -0.39175 -0.3434 -0.33439 -0.43483 -0.29118 -0.41749 -0.34979 -0.38739 -0.43079 -0.35999 63.908 0.56784 2.1912 1.4074 0.89683 2.4513 1.2501 0.86242 0.89063 0.65414 0 0.089188 0 0.016739 0 0.018104 0 8.0453
3.7109 -0.38535 -0.39214 -0.31473 -0.42792 -0.46533 -0.29468 -0.39059 -0.40874 -0.29993 -0.38371 -0.32502 67.752 0.59169 2.2103 1.4226 0.94025 2.4872 1.2767 0.92842 0.92753 0.69086 0 0.093074 0 0.016177 0 0.017297 0 7.8832
3.7148 -0.39362 -0.38744 -0.2836 -0.49086 -0.45967 -0.3107 -0.37333 -0.44344 -0.27818 -0.3446 -0.3139 71.516 0.61899 2.2347 1.4436 0.98247 2.5361 1.3089 0.99445 0.96962 0.73037 0 0.098569 0 0.015718 0 0.016592 0 7.7145
3.7188 -0.41446 -0.39913 -0.29516 -0.47119 -0.44157 -0.35393 -0.37813 -0.45675 -0.33199 -0.32996 -0.33451 75.207 0.65049 2.2633 1.4666 1.0251 2.5979 1.3453 1.0568 1.0154 0.7718 0 0.1036 0 0.015713 0 0.01671 0 7.8466
3.7227 -0.45584 -0.43923 -0.36441 -0.38446 -0.43133 -0.42371 -0.40548 -0.46943 -0.41372 -0.34322 -0.37526 78.848 0.68505 2.2964 1.4882 1.0737 2.6705 1.3863 1.1188 1.0671 0.81589 0 0.10679 0 0.016027 0 0.017571 0 8.3617
3.7266 -0.51326 -0.50118 -0.46731 -0.30863 -0.43401 -0.49867 -0.45109 -0.4996 -0.47029 -0.38572 -0.42361 82.451 0.71985 2.3377 1.5081 1.1298 2.7521 1.4348 1.1858 1.1283 0.86699 0 0.10856 0 0.016296 0 0.018496 0 9.1633
3.7305 -0.57153 -0.56529 -0.56178 -0.3204 -0.45046 -0.55473 -0.5111 -0.54694 -0.49446 -0.45691 -0.47873 86.004 0.75263 2.3918 1.5291 1.1869 2.8426 1.4952 1.2588 1.1992 0.93093 0 0.11074 0 0.016412 0 0.018983 0 10.141
3.7344 -0.61641 -0.61453 -0.62077 -0.43214 -0.4924 -0.59034 -0.57997 -0.59588 -0.5265 -0.54512 -0.54523 89.477 0.78414 2.4591 1.5559 1.2365 2.9426 1.5696 1.3337 1.2752 1.0103 0 0.1152 0 0.016719 0 0.019273 0 11.268
3.7383 -0.64704 -0.64749 -0.65032 -0.58729 -0.57748 -0.63075 -0.64689 -0.63294 -0.60555 -0.62556 -0.61714 92.84 0.81822 2.5342 1.5931 1.2793 3.0511 1.6562 1.4066 1.3507 1.1018 0 0.1223 0 0.0177 0 0.020132 0 12.537
3.7422 -0.67791 -0.67773 -0.67916 -0.71439 -0.70433 -0.70262 -0.69885 -0.6601 -0.71963 -0.67587 -0.67373 96.078 0.85953 2.6098 1.6446 1.3302 3.1651 1.7506 1.4815 1.4257 1.1984 0 0.13077 0 0.019467 0 0.022056 0 13.844
3.7461 -0.72741 -0.72069 -0.73115 -0.78475 -0.83539 -0.80283 -0.73036 -0.69129 -0.8056 -0.69649 -0.69608 99.202 0.91069 2.684 1.7118 1.4105 3.2817 1.8485 1.57 1.5073 1.2957 0 0.13873 0 0.021548 0 0.024685 0 14.969
3.75 -0.80194 -0.78045 -0.80551 -0.8211 -0.91458 -0.8956 -0.74954 -0.73722 -0.80347 -0.7133 -0.68965 102.22 0.9714 2.7636 1.7938 1.5307 3.4025 1.949 1.6845 1.6062 1.396 0 0.14542 0 0.023236 0 0.027029 0 15.727
3.7539 -0.88867 -0.84801 -0.88118 -0.85839 -0.9131 -0.94565 -0.77212 -0.79532 -0.71689 -0.75548 -0.68807 105.15 1.0399 2.8599 1.8874 1.68 3.5367 2.0557 1.8288 1.7289 1.5068 0 0.15184 0 0.024187 0 0.028348 0 16.165
3.7578 -0.96376 -0.91168 -0.93854 -0.90459 -0.86385 -0.95612 -0.80791 -0.8553 -0.62366 -0.82883 -0.73018 107.96 1.1149 2.9808 1.9894 1.8332 3.6983 2.176 1.9947 1.8745 1.6352 0 0.15999 0 0.024738 0 0.028884 0 16.616
3.7617 -1.01 -0.96869 -0.97642 -0.94211 -0.84697 -0.97032 -0.85384 -0.9134 -0.62357 -0.91142 -0.82906 110.63 1.1962 3.1257 2.0989 1.9695 3.8988 2.3176 2.1688 2.0373 1.7824 0 0.17116 0 0.025646 0 0.029768 0 17.519
3.7656 -1.0301 -1.0267 -1.0093 -0.9613 -0.93016 -1.0296 -0.90215 -0.97832 -0.76541 -0.97699 -0.96109 113.15 1.283 3.2878 2.2176 2.0883 4.1405 2.4843 2.3419 2.212 1.9441 0 0.18486 0 0.027501 0 0.032147 0 19.132
3.7695 -1.0456 -1.0938 -1.0504 -0.98166 -1.1102 -1.1257 -0.95513 -1.0608 -1.0119 -1.0218 -1.0849 115.51 1.3733 3.4598 2.3482 2.2078 4.4144 2.6733 2.5137 2.3955 2.1147 0 0.19914 0 0.030321 0 0.036263 0 21.327
3.7734 -1.0815 -1.1671 -1.1006 -1.0336 -1.3063 -1.1979 -1.0283 -1.1569 -1.2674 -1.0665 -1.1716 117.72 1.4637 3.6381 2.4909 2.3466 4.7047 2.8753 2.6883 2.5846 2.2907 0 0.21208 0 0.033657 0 0.04122 0 23.616
3.7773 -1.148 -1.2318 -1.1539 -1.1206 -1.4149 -1.1848 -1.1347 -1.2435 -1.4426 -1.1307 -1.2194 119.78 1.5522 3.8212 2.6418 2.5066 4.9962 3.0786 2.8664 2.7732 2.4712 0 0.22305 0 0.037013 0 0.045607 0 25.396
3.7813 -1.2321 -1.2712 -1.2094 -1.2072 -1.3835 -1.087 -1.2632 -1.2942 -1.5048 -1.2084 -1.2422 121.67 1.6392 4.006 2.7945 2.6707 5.2784 3.2745 3.0423 2.9542 2.6549 0 0.23276 0 0.040151 0 0.048419 0 26.263
3.7852 -1.3049 -1.2802 -1.2726 -1.249 -1.2475 -0.98011 -1.3755 -1.3023 -1.483 -1.2704 -1.2519 123.39 1.7263 4.1863 2.9435 2.8182 5.545 3.4593 3.2072 3.1249 2.8376 0 0.24217 0 0.04303 0 0.049594 0 26.226
3.7891 -1.3402 -1.2701 -1.3392 -1.235 -1.1028 -0.95959 -1.4305 -1.2891 -1.4344 -1.2947 -1.2535 124.91 1.8133 4.3556 3.0861 2.9412 5.7926 3.6323 3.3559 3.2885 3.0132 0 0.25153 0 0.045563 0 0.049864 0 25.707
3.793 -1.3319 -1.2614 -1.381 -1.1975 -1.0423 -1.0632 -1.4177 -1.2879 -1.4063 -1.2909 -1.2561 126.24 1.8964 4.5109 3.2218 3.0494 6.0194 3.7915 3.4892 3.4496 3.1773 0 0.26032 0 0.047552 0 0.050168 0 25.339
3.7969 -1.3001 -1.2718 -1.3573 -1.1798 -1.1028 -1.2396 -1.3709 -1.3176 -1.418 -1.294 -1.279 127.38 1.97 4.6534 3.3488 3.1586 6.2263 3.9326 3.6109 3.6058 3.328 0 0.268 0 0.048936 0 0.051111 0 25.649
3.8008 -1.2814 -1.31 -1.2534 -1.1986 -1.2573 -1.3929 -1.3458 -1.3695 -1.4658 -1.331 -1.3374 128.35 2.031 4.785 3.4633 3.2762 6.4168 4.0529 3.7229 3.745 3.4653 0 0.27469 0 0.050044 0 0.052784 0 26.806
3.8047 -1.307 -1.3762 -1.1138 -1.2416 -1.4445 -1.4635 -1.3791 -1.4181 -1.5347 -1.3955 -1.42 129.15 2.0817 4.9056 3.5632 3.3961 6.5937 4.157 3.8252 3.8547 3.5891 0 0.28102 0 0.051489 0 0.054898 0 28.54
3.8086 -1.3836 -1.4645 -1.0303 -1.3003 -1.6051 -1.4731 -1.4613 -1.4466 -1.6052 -1.4556 -1.4861 129.77 2.129 5.0155 3.6531 3.5075 6.7555 4.2578 3.92 3.9359 3.7002 0 0.28746 0 0.053662 0 0.057034 0 30.309
3.8125 -1.4857 -1.5622 -1.0824 -1.3914 -1.7008 -1.4938 -1.5454 -1.4606 -1.6549 -1.4865 -1.4987 130.18 2.1794 5.12 3.7462 3.6056 6.8978 4.3693 4.0142 4.0085 3.8019 0 0.29407 0 0.056265 0 0.058841 0 31.583
3.8164 -1.567 -1.6458 -1.2692 -1.5331 -1.7149 -1.5736 -1.5827 -1.479 -1.6635 -1.4924 -1.4648 130.37 2.2343 5.2307 3.8567 3.6946 7.0203 4.4959 4.1154 4.0994 3.9004 0 0.30073 0 0.058397 0 0.060139 0 32.091
3.8203 -1.5847 -1.6829 -1.4924 -1.6977 -1.6473 -1.6853 -1.5587 -1.5123 -1.6245 -1.4968 -1.4395 130.32 2.2902 5.3598 3.9896 3.7816 7.135 4.6281 4.2243 4.2221 4.0005 0 0.30763 0 0.059242 0 0.060978 0 31.864
3.8242 -1.5222 -1.6453 -1.6131 -1.7963 -1.5139 -1.745 -1.5027 -1.549 -1.5562 -1.5126 -1.4775 130.05 2.3418 5.5091 4.1329 3.8689 7.2652 4.7484 4.3311 4.3639 4.0999 0 0.31502 0 0.058804 0 0.061622 0 31.111
3.8281 -1.3971 -1.5271 -1.5457 -1.7324 -1.3447 -1.6805 -1.4675 -1.5643 -1.501 -1.5265 -1.5733 129.56 2.3867 5.666 4.2625 3.9523 7.432 4.8444 4.4211 4.4948 4.188 0 0.32246 0 0.057998 0 0.062431 0 30.047
3.832 -1.2503 -1.3544 -1.3168 -1.4862 -1.1756 -1.4885 -1.4948 -1.5415 -1.507 -1.5161 -1.6503 128.86 2.4258 5.8082 4.3561 4.0258 7.6342 4.9167 4.4853 4.5904 4.2532 0 0.32853 0 0.057959 0 0.06364 0 28.828
3.8359 -1.1221 -1.175 -1.0445 -1.1493 -1.0347 -1.2327 -1.5849 -1.4837 -1.5991 -1.4786 -1.6256 127.96 2.4598 5.9178 4.4077 4.0833 7.8361 4.9746 4.527 4.6503 4.2921 0 0.33182 0 0.059102 0 0.06513 0 27.594
3.8398 -1.0322 -1.0332 -0.85421 -0.86721 -0.93377 -0.99388 -1.6893 -1.4067 -1.7548 -1.4369 -1.4951 126.9 2.4849 5.9901 4.4307 4.115 7.9754 5.0229 4.5541 4.6925 4.3137 0 0.33242 0 0.06075 0 0.066333 0 26.485
3.8438 -0.97444 -0.94598 -0.79754 -0.73149 -0.87109 -0.8188 -1.73 -1.321 -1.9041 -1.4124 -1.3545 125.69 2.4922 6.0316 4.4457 4.1027 7.9881 5.0505 4.5653 4.7297 4.3312 0 0.33232 0 0.061648 0 0.066336 0 25.57
3.8477 -0.92829 -0.89834 -0.83202 -0.71595 -0.83927 -0.7098 -1.6429 -1.2226 -1.9585 -1.3926 -1.3188 124.36 2.4711 6.0464 4.4628 4.0224 7.8368 5.0332 4.5412 4.7464 4.3464 0 0.33347 0 0.060896 0 0.064207 0 24.704
3.8516 -0.87684 -0.86031 -0.8687 -0.71582 -0.82853 -0.65103 -1.4221 -1.1025 -1.8559 -1.3317 -1.4025 122.91 2.4149 6.0251 4.4706 3.858 7.5241 4.9474 4.4514 4.7011 4.341 0 0.33503 0 0.058501 0 0.059413 0 23.518
3.8555 -0.81807 -0.81196 -0.8429 -0.65244 -0.82353 -0.63523 -1.1347 -0.96327 -1.5965 -1.1901 -1.4751 121.35 2.3238 5.9453 4.4415 3.6157 7.0841 4.784 4.2741 4.5531 4.2828 0 0.33232 0 0.05511 0 0.052187 0 21.612
3.8594 -0.76291 -0.75646 -0.75428 -0.54553 -0.80375 -0.66344 -0.88521 -0.8243 -1.2431 -0.97728 -1.3527 119.67 2.2035 5.7854 4.3499 3.3247 6.5605 4.5525 4.0131 4.2933 4.1454 0 0.31934 0 0.051287 0 0.043626 0 18.879
3.8633 -0.72393 -0.71253 -0.65509 -0.48738 -0.75537 -0.72483 -0.74469 -0.70765 -0.88227 -0.75257 -0.96183 117.85 2.0615 5.5411 4.19 3.024 5.9883 4.2729 3.6984 3.9544 3.9266 0 0.29353 0 0.047068 0 0.035383 0 15.667
3.8672 -0.70497 -0.69493 -0.60619 -0.54794 -0.68785 -0.78644 -0.69434 -0.61849 -0.5744 -0.57964 -0.43182 115.93 1.9061 5.2328 3.9803 2.742 5.3906 3.9662 3.3713 3.5928 3.6522 0 0.25891 0 0.042225 0 0.029036 0 12.633
3.8711 -0.69928 -0.70045 -0.63645 -0.70351 -0.63562 -0.8105 -0.6371 -0.54037 -0.32726 -0.47544 -0.02048 113.91 1.7464 4.8989 3.7543 2.4884 4.7895 3.6514 3.0654 3.2581 3.3627 0 0.22453 0 0.036924 0 0.025402 0 10.346
3.875 -0.69601 -0.71065 -0.72817 -0.85461 -0.63458 -0.7841 -0.47975 -0.45234 -0.11509 -0.40297 0.081298 111.82 1.5949 4.5817 3.5438 2.2607 4.2193 3.3493 2.7979 2.9743 3.0945 0 0.1989 0 0.032028 0 0.024231 0 8.954
3.8789 -0.68814 -0.70744 -0.82922 -0.91074 -0.6883 -0.73055 -0.22446 -0.35257 0.076017 -0.31474 -0.096046 109.64 1.4661 4.3143 3.3678 2.0585 3.7276 3.0846 2.5748 2.7431 2.8686 0 0.18459 0 0.028658 0 0.02447 0 8.1829
3.8828 -0.67535 -0.68675 -0.88052 -0.8588 -0.75571 -0.68839 0.012406 -0.26519 0.21885 -0.20403 -0.3244 107.37 1.3715 4.1144 3.2315 1.89 3.3618 2.8793 2.3994 2.5597 2.6915 0 0.17738 0 0.027316 0 0.024946 0 7.6382
3.8867 -0.66085 -0.6589 -0.84657 -0.75569 -0.77829 -0.67731 0.083415 -0.22199 0.26199 -0.11354 -0.36724 104.99 1.3138 3.9841 3.1324 1.7654 3.1482 2.7415 2.2751 2.4231 2.5628 0 0.17038 0 0.027382 0 0.024991 0 7.1516
3.8906 -0.64657 -0.63677 -0.73665 -0.66381 -0.72876 -0.68329 -0.065444 -0.23522 0.18039 -0.093808 -0.17613 102.48 1.2848 3.9116 3.0664 1.6869 3.0801 2.6594 2.2001 2.3333 2.4797 0 0.15986 0 0.02749 0 0.024601 0 6.8726
3.8945 -0.63162 -0.62376 -0.60345 -0.59946 -0.638 -0.67649 -0.33582 -0.28699 0.012243 -0.15368 0.073758 99.874 1.27 3.8762 3.0286 1.647 3.1216 2.6104 2.1628 2.2825 2.4349 0 0.1478 0 0.026531 0 0.024115 0 7.0585
3.8984 -0.61449 -0.61228 -0.51321 -0.54076 -0.57174 -0.64264 -0.54335 -0.34576 -0.15739 -0.25218 0.13874 97.181 1.2573 3.855 3.0119 1.6376 3.2291 2.5788 2.1459 2.2552 2.4144 0 0.13962 0 0.024458 0 0.023754 0 7.7828
3.9023 -0.59552 -0.59314 -0.50077 -0.47416 -0.57346 -0.5963 -0.56182 -0.39404 -0.25882 -0.33847 -0.08306 94.414 1.2434 3.8333 3.0065 1.6598 3.3742 2.5674 2.138 2.2393 2.4023 0 0.13948 0 0.022262 0 0.023446 0 8.833
3.9063 -0.57634 -0.56583 -0.54153 -0.42076 -0.62412 -0.56366 -0.42478 -0.4405 -0.29352 -0.39821 -0.46703 91.566 1.2338 3.8108 3.0032 1.7213 3.5555 2.5929 2.1408 2.238 2.3891 0 0.14716 0 0.021159 0 0.023019 0 9.8731
3.9102 -0.55685 -0.53931 -0.56747 -0.41287 -0.65776 -0.55354 -0.2956 -0.50423 -0.33231 -0.45981 -0.77071 88.627 1.2361 3.8 2.9987 1.8231 3.7881 2.6672 2.1652 2.2664 2.378 0 0.15879 0 0.021702 0 0.022498 0 10.699
3.9141 -0.53369 -0.52251 -0.52099 -0.4505 -0.62133 -0.54688 -0.33 -0.58687 -0.45406 -0.55579 -0.83513 85.594 1.2522 3.8139 2.9951 1.9468 4.0795 2.7824 2.2183 2.3355 2.38 0 0.16997 0 0.023504 0 0.022159 0 11.349
3.918 -0.5027 -0.51371 -0.4044 -0.49113 -0.52423 -0.51558 -0.54867 -0.66143 -0.67638 -0.68051 -0.7039 82.478 1.2755 3.8536 2.9967 2.06 4.4078 2.9108 2.2931 2.4351 2.4014 0 0.17836 0 0.025698 0 0.022301 0 11.988
3.9219 -0.46334 -0.4994 -0.28001 -0.48825 -0.43019 -0.45203 -0.82718 -0.69174 -0.93788 -0.78795 -0.56566 79.295 1.2953 3.9054 3.0046 2.1365 4.7197 3.0219 2.3714 2.5361 2.4353 0 0.18391 0 0.02763 0 0.022955 0 12.694
3.9258 -0.42026 -0.46444 -0.21647 -0.43825 -0.39708 -0.37973 -1.0048 -0.66637 -1.1454 -0.83152 -0.58234 76.053 1.3052 3.95 3.0152 2.174 4.9524 3.0999 2.4365 2.6097 2.4657 0 0.18755 0 0.029194 0 0.02385 0 13.336
3.9297 -0.37974 -0.40494 -0.22701 -0.38343 -0.42082 -0.33373 -1.0105 -0.61415 -1.2417 -0.80498 -0.75692 72.75 1.3079 3.9771 3.024 2.1924 5.0634 3.1472 2.4834 2.6488 2.4805 0 0.19005 0 0.030602 0 0.024623 0 13.644
3.9336 -0.34393 -0.33257 -0.25699 -0.36522 -0.4372 -0.32858 -0.8975 -0.58271 -1.2339 -0.74308 -0.94667 69.381 1.3115 3.9912 3.0299 2.2118 5.0487 3.1718 2.5157 2.6688 2.4821 0 0.19194 0 0.031901 0 0.025053 0 13.367
3.9375 -0.30912 -0.26659 -0.23534 -0.3765 -0.38223 -0.34365 -0.76827 -0.59516 -1.1625 -0.68268 -0.99373 65.948 1.3211 4.003 3.0344 2.2281 4.933 3.171 2.5329 2.6867 2.4827 0 0.1937 0 0.032715 0 0.025062 0 12.39
3.9414 -0.27032 -0.22048 -0.1441 -0.36559 -0.25543 -0.33948 -0.6716 -0.62253 -1.0471 -0.62459 -0.84941 62.469 1.3312 4.0135 3.0373 2.2102 4.7411 3.1286 2.5202 2.6966 2.4887 0 0.19511 0 0.032433 0 0.024547 0 10.745
3.9453 -0.22815 -0.19436 -0.040002 -0.29067 -0.12603 -0.29137 -0.57006 -0.59923 -0.86563 -0.53521 -0.59065 58.964 1.3263 4.0063 3.0317 2.1212 4.4753 3.0268 2.4544 2.6653 2.4888 0 0.19434 0 0.030653 0 0.023279 0 8.5597
3.9492 -0.19037 -0.1786 -0.0048231 -0.1692 -0.074377 -0.21153 -0.39919 -0.4723 -0.58468 -0.3853 -0.3332 55.445 1.2904 3.9563 3.0052 1.9486 4.1188 2.8634 2.3204 2.5551 2.4571 0 0.18795 0 0.027515 0 0.021064 0 6.011
3.9531 -0.16556 -0.16378 -0.068623 -0.06925 -0.12145 -0.14161 -0.15021 -0.2456 -0.21132 -0.18638 -0.13379 51.909 1.2187 3.8493 2.9491 1.7171 3.6661 2.6583 2.1272 2.3561 2.372 0 0.17297 0 0.023699 0 0.01804 0 3.3191
3.957 -0.15415 -0.1475 -0.17787 -0.047759 -0.21042 -0.12188 0.10809 0.017702 0.18783 0.0119 0.032355 48.341 1.1232 3.6971 2.8664 1.4752 3.1555 2.4452 1.9069 2.1019 2.2354 0 0.14951 0 0.020114 0 0.014793 0 0.73292
3.9609 -0.14605 -0.13258 -0.24017 -0.096074 -0.2564 -0.16098 0.28623 0.23624 0.51908 0.1602 0.2135 44.726 1.0268 3.5343 2.7736 1.2669 2.6706 2.2538 1.6985 1.853 2.0752 0 0.12187 0 0.017519 0 0.012121 0 -1.5105
3.9648 -0.12848 -0.12021 -0.20583 -0.14717 -0.21795 -0.22814 0.34878 0.36156 0.71722 0.2455 0.41098 41.066 0.9506 3.3985 2.6923 1.1112 2.3056 2.0994 1.5287 1.6618 1.9295 0 0.096559 0 0.016253 0 0.0106 0 -3.2328
3.9688 -0.097362 -0.106 -0.1111 -0.13854 -0.12639 -0.27264 0.33374 0.39899 0.77608 0.29103 0.56546 37.375 0.90351 3.3091 2.637 1.003 2.1127 1.9839 1.4038 1.546 1.8241 0 0.07864 0 0.016176 0 0.010296 0 -4.3273
3.9727 -0.061261 -0.083217 -0.043674 -0.0697 -0.049839 -0.25632 0.30408 0.38582 0.73319 0.3233 0.60668 33.676 0.88018 3.2612 2.6083 0.92913 2.0751 1.9037 1.3167 1.4878 1.7616 0 0.069207 0 0.016801 0 0.010831 0 -4.7392
3.9766 -0.033226 -0.049606 -0.062918 0.00085699 -0.029431 -0.17754 0.28624 0.35112 0.63066 0.3417 0.51408 29.988 0.86832 3.2356 2.5957 0.88274 2.1257 1.856 1.2585 1.4563 1.7271 0 0.06592 0 0.017553 0 0.011695 0 -4.463
3.9805 -0.017641 -0.010412 -0.14782 0.014992 -0.04711 -0.071166 0.25749 0.29458 0.49087 0.32094 0.33269 26.319 0.85836 3.2163 2.5874 0.86581 2.1999 1.8373 1.2248 1.4314 1.7045 0 0.065792 0 0.018027 0 0.012486 0 -3.5853
3.9844 -0.0048532 0.025849 -0.21794 -0.027661 -0.050349 0.015311 0.18774 0.20072 0.3228 0.24196 0.13662 22.666 0.84825 3.1997 2.5779 0.88034 2.2797 1.8403 1.2121 1.4118 1.6868 0 0.067604 0 0.018124 0 0.012953 0 -2.3353
3.9883 0.020583 0.054835 -0.20417 -0.068062 -0.0046286 0.053913 0.084833 0.070688 0.14102 0.11889 -0.020899 19.019 0.84116 3.1901 2.5688 0.9205 2.3947 1.8533 1.2123 1.4038 1.6753 0 0.071972 0 0.017995 0 0.012928 0 -1.0599
3.9922 0.065469 0.079753 -0.10384 -0.040901 0.078031 0.054864 -0.0067058 -0.062052 -0.029668 -0.0052633 -0.12764 15.369 0.83985 3.1898 2.5635 0.97316 2.5784 1.8664 1.2141 1.4079 1.6718 0 0.0795 0 0.017836 0 0.012335 0 -0.09759
3.9961 0.12131 0.10763 0.025689 0.068871 0.15781 0.057756 -0.049533 -0.14871 -0.16846 -0.089321 -0.1955 11.714 0.84313 3.1934 2.5629 1.0249 2.8189 1.8774 1.2093 1.4153 1.6729 0 0.089157 0 0.017713 0 0.011292 0 0.37178
4 0.1722 0.14263 0.12107 0.21608 0.20868 0.10035 -0.04944 -0.15972 -0.27123 -0.12105 -0.23313 8.0646 0.84706 3.1929 2.5646 1.0672 3.0472 1.8916 1.1998 1.4173 1.6733 0 0.098478 0 0.017553 0 0.010128 0 0.37535
4.0039 0.20947 0.1831 0.16123 0.33503 0.23904 0.18777 -0.042769 -0.10454 -0.34207 -0.11638 -0.23644 4.4426 0.8484 3.1865 2.5667 1.0957 3.175 1.9135 1.1946 1.4146 1.6718 0 0.10518 0 0.017287 0 0.009177 0 0.043336
4.0078 0.23856 0.22464 0.17034 0.38834 0.27344 0.28681 -0.04899 -0.018943 -0.37097 -0.094906 -0.19923 0.86736 0.84614 3.1814 2.569 1.1054 3.1533 1.9386 1.1999 1.4163 1.6719 0 0.1084 0 0.016971 0 0.0084809 0 -0.55692
4.0117 0.27091 0.26484 0.18415 0.38357 0.31886 0.35116 -0.04125 0.067442 -0.32565 -0.058065 -0.12442 -2.653 0.83992 3.1858 2.5711 1.0891 3.0025 1.9523 1.2098 1.4285 1.6757 0 0.10844 0 0.016737 0 0.0077036 0 -1.4943
4.0156 0.3096 0.30389 0.21908 0.35255 0.35402 0.3583 0.03044 0.15233 -0.17454 0.0092469 -0.020595 -6.1241 0.82744 3.1983 2.569 1.0421 2.7912 1.9379 1.2076 1.4429 1.6761 0 0.10543 0 0.016624 0 0.0064212 0 -2.8834
4.0195 0.34424 0.34078 0.27113 0.32163 0.35335 0.32724 0.18496 0.25225 0.075607 0.11776 0.11005 -9.556 0.80437 3.2039 2.5545 0.96687 2.5813 1.8866 1.1758 1.4373 1.6565 0 0.098653 0 0.016477 0 0.0045706 0 -4.715
4.0234 0.36174 0.37062 0.33463 0.30055 0.31996 0.30206 0.38083 0.37523 0.36511 0.25664 0.27356 -12.951 0.76764 3.1828 2.5202 0.87488 2.388 1.8028 1.1089 1.3897 1.6006 0 0.087256 0 0.016075 0 0.0026365 0 -6.7757
4.0273 0.36249 0.388 0.41176 0.29184 0.29103 0.31544 0.54412 0.50349 0.61039 0.39741 0.46867 -16.3 0.71917 3.1244 2.4654 0.78049 2.1849 1.6999 1.0169 1.2938 1.5042 0 0.071701 0 0.015361 0 0.0013624 0 -8.7379
4.0313 0.36469 0.39434 0.50085 0.30158 0.30762 0.36436 0.62795 0.60399 0.75637 0.51445 0.66879 -19.588 0.66641 3.0363 2.3988 0.69399 1.9489 1.5924 0.9189 1.1653 1.3811 0 0.054382 0 0.01455 0 0.0012176 0 -10.346
4.0352 0.38974 0.40101 0.58134 0.33725 0.37764 0.41869 0.64616 0.65586 0.80782 0.60169 0.82424 -22.81 0.61881 2.9404 2.3341 0.61865 1.6992 1.4908 0.83239 1.0334 1.2565 0 0.038713 0 0.01393 0 0.0020885 0 -11.533
4.0391 0.44152 0.42256 0.62036 0.3976 0.46835 0.4528 0.65018 0.66697 0.81274 0.67004 0.89055 -25.971 0.58283 2.8597 2.2823 0.55353 1.4961 1.4014 0.76581 0.92513 1.1532 0 0.027397 0 0.013528 0 0.0034435 0 -12.374
4.043 0.49988 0.46417 0.601 0.46941 0.53572 0.46903 0.67494 0.66309 0.81504 0.72994 0.86165 -29.079 0.5594 2.806 2.2467 0.49846 1.3971 1.3298 0.71886 0.85292 1.0818 0 0.021243 0 0.012985 0 0.0047554 0 -12.951
4.0469 0.53696 0.51517 0.54454 0.53635 0.56178 0.49089 0.7089 0.66175 0.82063 0.77673 0.7783 -32.131 0.54525 2.7773 2.2238 0.4559 1.41 1.2807 0.68715 0.8136 1.0386 0 0.019282 0 0.011842 0 0.0057461 0 -13.26
4.0508 0.54232 0.55634 0.49983 0.58992 0.5642 0.53416 0.7153 0.65812 0.80538 0.79281 0.70054 -35.105 0.53628 2.7639 2.2087 0.42848 1.4846 1.2559 0.66637 0.79538 1.0126 0 0.019737 0 0.010021 0 0.0062635 0 -13.259
4.0547 0.53331 0.57615 0.50517 0.63034 0.57152 0.5866 0.67847 0.63741 0.75137 0.76399 0.66463 -37.978 0.52996 2.7567 2.1988 0.41535 1.5518 1.2508 0.65352 0.78683 0.99413 0 0.020965 0 0.0080451 0 0.0060473 0 -12.973
4.0586 0.53939 0.58112 0.55735 0.65802 0.59165 0.61797 0.62439 0.59915 0.67139 0.69446 0.65957 -40.742 0.5255 2.7519 2.1937 0.41151 1.5764 1.2556 0.64632 0.78144 0.97906 0 0.021874 0 0.0067186 0 0.0047779 0 -12.538
4.0625 0.57399 0.58966 0.61729 0.66774 0.60652 0.61146 0.59423 0.56495 0.59764 0.60741 0.64287 -43.413 0.52255 2.7484 2.1926 0.41078 1.5794 1.2606 0.64289 0.77725 0.96794 0 0.022005 0 0.006503 0 0.0024673 0 -12.113
4.0664 0.62015 0.61357 0.64664 0.65367 0.59659 0.58439 0.6001 0.55798 0.54942 0.53116 0.58229 -46.014 0.52058 2.7457 2.1924 0.40956 1.6102 1.2615 0.64216 0.77426 0.96242 0 0.021547 0 0.0071325 0 -0.00021649 0 -11.765
4.0703 0.64414 0.64416 0.63943 0.61934 0.56714 0.57537 0.61154 0.57403 0.51691 0.48253 0.4882 -48.554 0.51925 2.7422 2.1897 0.40802 1.6952 1.2597 0.6437 0.7725 0.96263 0 0.021199 0 0.0078534 0 -0.0021558 0 -11.43
4.0742 0.62556 0.65706 0.61959 0.57937 0.54607 0.60814 0.58865 0.57715 0.47935 0.45996 0.40946 -51.023 0.51883 2.7379 2.1836 0.4081 1.8071 1.2593 0.64673 0.77159 0.96662 0 0.021678 0 0.0080921 0 -0.002504 0 -11.015
4.0781 0.57613 0.63279 0.61042 0.54891 0.55358 0.66606 0.52855 0.53043 0.43767 0.45001 0.39634 -53.398 0.51976 2.7346 2.1772 0.41062 1.883 1.2615 0.64933 0.77097 0.97136 0 0.02305 0 0.0079382 0 -0.0013433 0 -10.535
4.082 0.52979 0.57511 0.6094 0.53153 0.5755 0.70276 0.47593 0.43611 0.42357 0.44079 0.46123 -55.669 0.52159 2.7348 2.1746 0.41436 1.8749 1.2642 0.64939 0.77 0.97408 0 0.024499 0 0.0079829 0 0.00034828 0 -10.142
4.0859 0.51308 0.51016 0.59347 0.51909 0.57108 0.6805 0.48366 0.34412 0.47021 0.43169 0.569 -57.846 0.5228 2.7389 2.1769 0.41734 1.7904 1.2645 0.64665 0.76816 0.97339 0 0.024953 0 0.0086591 0 0.0014626 0 -10.005
4.0898 0.52267 0.46644 0.54645 0.50389 0.51236 0.60167 0.55962 0.31474 0.5713 0.43298 0.66318 -59.952 0.52207 2.744 2.1812 0.41879 1.6876 1.2623 0.6436 0.76557 0.96985 0 0.024106 0 0.0097189 0 0.0016242 0 -10.153
4.0938 0.53021 0.45294 0.47729 0.48899 0.4185 0.50577 0.65144 0.36536 0.67139 0.45582 0.70519 -61.998 0.51983 2.7465 2.1827 0.41953 1.6301 1.2603 0.6436 0.76323 0.96556 0 0.02284 0 0.010376 0 0.0013957 0 -10.419
4.0977 0.50913 0.4546 0.41022 0.48399 0.34925 0.43641 0.68596 0.45079 0.70328 0.49991 0.69476 -63.977 0.51824 2.7456 2.1792 0.42073 1.6402 1.2608 0.64751 0.76254 0.96292 0 0.022477 0 0.010009 0 0.0016637 0 -10.558
4.1016 0.45843 0.44816 0.35967 0.49011 0.3585 0.4093 0.62906 0.49883 0.64228 0.54782 0.65797 -65.876 0.51939 2.7436 2.173 0.42251 1.6882 1.2631 0.65233 0.76407 0.96295 0 0.023485 0 0.0087655 0 0.0027904 0 -10.419
4.1055 0.40263 0.42311 0.31919 0.49201 0.4467 0.408 0.51255 0.47172 0.52791 0.57103 0.61758 -67.693 0.52313 2.7432 2.1692 0.42385 1.725 1.264 0.65355 0.76672 0.9647 0 0.024961 0 0.0074995 0 0.0043048 0 -10.027
4.1094 0.36948 0.3892 0.27702 0.46795 0.5547 0.40609 0.40591 0.39789 0.43135 0.54567 0.57373 -69.442 0.52693 2.7449 2.1712 0.42399 1.7276 1.2615 0.64952 0.76843 0.96622 0 0.025534 0 0.0070666 0 0.0053728 0 -9.5088
4.1133 0.36675 0.36491 0.23925 0.41026 0.60612 0.39112 0.3596 0.34396 0.39649 0.4686 0.51097 -71.146 0.52801 2.7458 2.1783 0.42384 1.7182 1.2579 0.64352 0.76797 0.96633 0 0.024898 0 0.0076343 0 0.0055569 0 -8.954
4.1172 0.37868 0.35971 0.23189 0.33568 0.56342 0.36879 0.36969 0.35255 0.40682 0.36295 0.42178 -72.813 0.5259 2.7432 2.1862 0.42619 1.7425 1.258 0.64114 0.7663 0.96558 0 0.024387 0 0.0086276 0 0.005147 0 -8.3411
4.1211 0.38319 0.36692 0.27569 0.27421 0.45232 0.34937 0.39091 0.40338 0.40633 0.26798 0.32173 -74.431 0.52289 2.7376 2.1906 0.43422 1.8261 1.2649 0.64526 0.76598 0.96546 0 0.025876 0 0.009331 0 0.0048036 0 -7.6101
4.125 0.37256 0.37295 0.35991 0.24659 0.33774 0.33544 0.3815 0.43433 0.35356 0.21836 0.2406 -75.983 0.52192 2.7327 2.1902 0.44939 1.9486 1.2765 0.65317 0.76899 0.96678 0 0.029953 0 0.0095517 0 0.0049158 0 -6.7971
4.1289 0.35901 0.37228 0.44551 0.25204 0.27522 0.32466 0.33824 0.40197 0.25901 0.22584 0.19839 -77.467 0.52387 2.7325 2.1865 0.47016 2.0564 1.2864 0.65886 0.77488 0.96879 0 0.035163 0 0.0097154 0 0.0052956 0 -6.0938
4.1328 0.36205 0.37283 0.49855 0.27651 0.27822 0.32109 0.29416 0.32449 0.17432 0.27471 0.19054 -78.897 0.52695 2.7367 2.1826 0.49244 2.103 1.2896 0.65837 0.78118 0.96996 0 0.039161 0 0.010337 0 0.0054402 0 -5.7603
4.1367 0.39053 0.38683 0.52122 0.31062 0.32269 0.33787 0.2861 0.26659 0.14707 0.33407 0.19793 -80.29 0.52858 2.7417 2.1804 0.51142 2.083 1.2863 0.65336 0.78562 0.96955 0 0.040721 0 0.01142 0 0.0050329 0 -5.9585
4.1406 0.4356 0.41688 0.54677 0.35708 0.37616 0.38427 0.32392 0.28144 0.18445 0.37802 0.21206 -81.643 0.52777 2.7434 2.1799 0.52366 2.0305 1.282 0.64933 0.78804 0.96828 0 0.040661 0 0.01238 0 0.0041824 0 -6.6463
4.1445 0.47887 0.4514 0.60089 0.4205 0.42188 0.45008 0.38652 0.36459 0.25708 0.40072 0.24897 -82.931 0.5257 2.741 2.18 0.52806 1.9857 1.282 0.65041 0.79014 0.96748 0 0.040736 0 0.012577 0 0.0032374 0 -7.6184
4.1484 0.50683 0.47436 0.66825 0.49289 0.4602 0.5062 0.44419 0.4621 0.33358 0.41698 0.33476 -84.126 0.52413 2.7379 2.1796 0.52519 1.959 1.2869 0.65536 0.79326 0.96786 0 0.04162 0 0.011919 0 0.0024543 0 -8.6539
4.1523 0.51932 0.48031 0.70116 0.55284 0.4947 0.52547 0.4845 0.52241 0.40927 0.44918 0.47355 -85.224 0.52336 2.7377 2.1787 0.51576 1.9229 1.2923 0.65846 0.79655 0.96911 0 0.041982 0 0.010954 0 0.0018832 0 -9.6461
4.1563 0.52677 0.48068 0.66606 0.58147 0.5229 0.50591 0.51975 0.54096 0.50133 0.50984 0.62895 -86.242 0.5221 2.7412 2.1782 0.49966 1.8403 1.2931 0.65405 0.79752 0.97078 0 0.039677 0 0.010373 0 0.0015276 0 -10.616
4.1602 0.54114 0.49574 0.58342 0.57935 0.54165 0.47449 0.57172 0.55611 0.61842 0.59145 0.74107 -87.203 0.51921 2.7458 2.1792 0.47654 1.704 1.2885 0.64057 0.79469 0.97283 0 0.033936 0 0.010408 0 0.0015049 0 -11.62
4.1641 0.56836 0.53895 0.5192 0.56669 0.55817 0.46695 0.64889 0.60393 0.73812 0.66998 0.76943 -88.111 0.51526 2.748 2.1815 0.4474 1.5526 1.2819 0.62055 0.78956 0.97517 0 0.026461 0 0.010703 0 0.0019639 0 -12.652
4.168 0.60656 0.60655 0.53085 0.56665 0.59045 0.50155 0.73569 0.67865 0.8173 0.71971 0.72634 -88.941 0.51215 2.747 2.1835 0.41557 1.4478 1.2772 0.59748 0.78566 0.97644 0 0.020318 0 0.01073 0 0.0028323 0 -13.617
4.1719 0.64891 0.67984 0.61596 0.58857 0.65221 0.56947 0.80254 0.73799 0.82726 0.72986 0.67017 -89.662 0.51081 2.7443 2.1828 0.38556 1.428 1.2737 0.57277 0.78505 0.97378 0 0.017619 0 0.010317 0 0.0037073 0 -14.399
4.1758 0.68782 0.73718 0.71211 0.62665 0.73561 0.64724 0.82817 0.74649 0.78084 0.7119 0.66174 -90.261 0.50955 2.7422 2.1776 0.36038 1.4767 1.266 0.54565 0.78556 0.96456 0 0.018052 0 0.0097486 0 0.0040753 0 -14.944
4.1797 0.71843 0.76634 0.75006 0.67189 0.81028 0.71637 0.81631 0.71299 0.72517 0.69225 0.71868 -90.748 0.50474 2.7413 2.1679 0.33934 1.5321 1.2481 0.51523 0.78161 0.94865 0 0.019475 0 0.0093869 0 0.0036903 0 -15.289
4.1836 0.74065 0.7698 0.71363 0.72154 0.84356 0.77174 0.79342 0.68502 0.70554 0.69492 0.80519 -91.14 0.49364 2.7405 2.1548 0.31844 1.5325 1.2184 0.48209 0.76842 0.92882 0 0.019868 0 0.0092251 0 0.0027483 0 -15.523
4.1875 0.75848 0.76134 0.65302 0.77549 0.82707 0.81503 0.7889 0.70586 0.73164 0.72589 0.86412 -91.439 0.47664 2.7389 2.1392 0.29335 1.4628 1.1812 0.44765 0.74609 0.90848 0 0.018836 0 0.0088705 0 0.0016892 0 -15.726
4.1914 0.77635 0.75754 0.64064 0.82617 0.78698 0.84552 0.813 0.77585 0.77525 0.77049 0.86348 -91.628 0.4572 2.7368 2.1198 0.26267 1.3647 1.1426 0.41255 0.7199 0.8885 0 0.017457 0 0.0079775 0 0.00082845 0 -15.941
4.1953 0.79396 0.76845 0.70892 0.85767 0.76708 0.86 0.85017 0.85365 0.79956 0.8056 0.81915 -91.685 0.43944 2.7348 2.0945 0.22877 1.3015 1.1069 0.37624 0.69609 0.8665 0 0.016911 0 0.0066856 0 0.0001783 0 -16.186
4.1992 0.80396 0.79138 0.82304 0.85862 0.79565 0.85993 0.8731 0.89393 0.79316 0.81714 0.77845 -91.607 0.42567 2.7317 2.0625 0.19574 1.3051 1.0746 0.33874 0.6769 0.83963 0 0.017276 0 0.0055901 0 -0.00039753 0 -16.462
4.2031 0.79561 0.81077 0.90841 0.83529 0.86064 0.85344 0.86597 0.8845 0.77917 0.80931 0.78159 -91.408 0.4158 2.7246 2.027 0.16613 1.3498 1.0454 0.30263 0.65912 0.8085 0 0.017474 0 0.0052363 0 -0.00090812 0 -16.737
4.207 0.76283 0.80555 0.90618 0.8075 0.91288 0.84633 0.837 0.84972 0.79277 0.79855 0.83335 -91.106 0.40857 2.7107 1.9947 0.1397 1.3725 1.0205 0.27263 0.63757 0.77845 0 0.016175 0 0.0056138 0 -0.0011552 0 -16.904
4.2109 0.7098 0.76148 0.81109 0.78752 0.89655 0.83069 0.80946 0.82143 0.84774 0.79782 0.90413 -90.703 0.40295 2.6899 1.9726 0.11519 1.3268 1.003 0.25254 0.61044 0.7563 0 0.012753 0 0.0061489 0 -0.00092637 0 -16.782
4.2148 0.64903 0.68151 0.66699 0.76294 0.78708 0.78648 0.79916 0.80812 0.92066 0.80427 0.95341 -90.191 0.39855 2.6657 1.9629 0.093671 1.2252 0.99477 0.24214 0.58168 0.7453 0 0.0076475 0 0.0062242 0 -0.00022706 0 -16.195
4.2188 0.59261 0.58642 0.53165 0.70418 0.61087 0.69866 0.79853 0.79041 0.96472 0.80026 0.95368 -89.561 0.39507 2.643 1.962 0.080468 1.136 0.99368 0.23728 0.5583 0.74264 0 0.0021602 0 0.0057483 0 0.00072015 0 -15.085
4.2227 0.54454 0.5039 0.44188 0.59404 0.4328 0.57492 0.78169 0.74227 0.94072 0.76596 0.89864 -88.829 0.39204 2.6249 1.9632 0.083882 1.1351 0.9951 0.23364 0.5451 0.74207 0 -0.0019434 0 0.0052495 0 0.0017106 0 -13.579
4.2266 0.50087 0.45276 0.40096 0.45209 0.31903 0.4457 0.72582 0.65426 0.84012 0.69285 0.79609 -88.025 0.38938 2.6118 1.9619 0.1112 1.2522 0.99621 0.231 0.54161 0.73911 0 -0.0029068 0 0.0054107 0 0.0027595 0 -11.929
4.2305 0.45744 0.43338 0.38821 0.3281 0.29864 0.3444 0.62906 0.53776 0.68449 0.58791 0.65744 -87.177 0.38782 2.6024 1.9583 0.16448 1.4516 0.99937 0.23417 0.54394 0.73424 0 0.00038995 0 0.0064839 0 0.0040372 0 -10.355
4.2344 0.41716 0.43103 0.37763 0.26709 0.34914 0.28625 0.50959 0.41197 0.50589 0.46733 0.49341 -86.287 0.38844 2.5958 1.9559 0.23867 1.663 1.0108 0.24931 0.54946 0.73123 0 0.0077744 0 0.0081109 0 0.0056031 0 -8.9156
4.2383 0.38928 0.42849 0.35363 0.27621 0.41501 0.26542 0.38902 0.29164 0.32706 0.34716 0.31701 -85.337 0.39133 2.592 1.9575 0.32285 1.833 1.0348 0.2784 0.55977 0.73251 0 0.017605 0 0.0096793 0 0.0072337 0 -7.5126
4.2422 0.38082 0.4173 0.31902 0.32305 0.44627 0.27087 0.27809 0.18747 0.1573 0.23884 0.14786 -84.306 0.3948 2.5908 1.9621 0.40407 1.9565 1.0694 0.31647 0.57871 0.73631 0 0.027476 0 0.01084 0 0.0085369 0 -6.0567
4.2461 0.38833 0.39967 0.29325 0.36555 0.42965 0.30112 0.17931 0.11351 0.004617 0.15113 0.012746 -83.195 0.39647 2.591 1.9664 0.4717 2.0624 1.1058 0.35393 0.60744 0.73821 0 0.035497 0 0.011699 0 0.0092332 0 -4.649
4.25 0.39818 0.3818 0.2994 0.38444 0.39061 0.35953 0.10171 0.086927 -0.11018 0.093667 -0.059574 -82.026 0.39524 2.5912 1.9675 0.52053 2.1715 1.1344 0.38211 0.64105 0.7356 0 0.04118 0 0.012533 0 0.0093025 0 -3.6181
4.2539 0.39576 0.36659 0.34432 0.38881 0.36621 0.4349 0.068779 0.11605 -0.15318 0.076294 -0.048566 -80.824 0.39247 2.5906 1.9658 0.55121 2.2648 1.1506 0.3979 0.67053 0.73036 0 0.04518 0 0.01337 0 0.0088643 0 -3.3454
4.2578 0.37576 0.35244 0.40505 0.39367 0.37148 0.49195 0.10601 0.18878 -0.095119 0.10371 0.046299 -79.594 0.39075 2.5906 1.9634 0.56815 2.2917 1.1569 0.40426 0.68867 0.72713 0 0.048155 0 0.013871 0 0.0079759 0 -3.9901
4.2617 0.34478 0.33748 0.43672 0.39623 0.38737 0.48972 0.21563 0.27568 0.064315 0.16965 0.19851 -78.325 0.39138 2.5924 1.9617 0.57616 2.2128 1.1596 0.40688 0.69505 0.72874 0 0.049874 0 0.01365 0 0.0066377 0 -5.3206
4.2656 0.31499 0.32284 0.40238 0.37655 0.38002 0.41672 0.36216 0.34763 0.28432 0.25588 0.35984 -76.997 0.39306 2.5958 1.9603 0.57809 2.0397 1.1633 0.40989 0.69567 0.73327 0 0.049496 0 0.012723 0 0.0050418 0 -6.799
4.2695 0.29491 0.31088 0.30443 0.3217 0.33447 0.30925 0.48588 0.3922 0.49486 0.33781 0.48004 -75.602 0.39319 2.5985 1.958 0.57483 1.8383 1.1685 0.41391 0.69775 0.73581 0 0.046715 0 0.01162 0 0.0037585 0 -7.8697
4.2734 0.28499 0.30061 0.18953 0.24655 0.2723 0.22981 0.53766 0.41375 0.62835 0.39423 0.53137 -74.147 0.39088 2.5982 1.9554 0.56716 1.6902 1.1731 0.41702 0.70405 0.73323 0 0.042576 0 0.011037 0 0.0035366 0 -8.2518
4.2773 0.27984 0.28652 0.11755 0.18783 0.23584 0.21851 0.50867 0.41944 0.65266 0.41624 0.52084 -72.65 0.38831 2.5951 1.9547 0.55736 1.6415 1.1753 0.41717 0.71155 0.72745 0 0.038985 0 0.011301 0 0.0047658 0 -8.0308
4.2813 0.27301 0.26347 0.11651 0.175 0.25091 0.25938 0.43173 0.4076 0.58486 0.41047 0.47903 -71.118 0.38894 2.592 1.9577 0.54888 1.6788 1.175 0.41397 0.71514 0.72399 0 0.037302 0 0.012134 0 0.0070575 0 -7.5053
4.2852 0.25985 0.23323 0.16076 0.20501 0.30036 0.29326 0.35427 0.37121 0.47683 0.3936 0.43306 -69.551 0.39392 2.5919 1.9627 0.54429 1.7479 1.1735 0.40869 0.71273 0.72702 0 0.037354 0 0.012913 0 0.0093889 0 -6.93
4.2891 0.23753 0.20517 0.19244 0.24488 0.33361 0.2685 0.30549 0.31145 0.38241 0.37988 0.38633 -67.948 0.40025 2.5948 1.9655 0.54372 1.7988 1.1723 0.40348 0.70721 0.73544 0 0.037863 0 0.013191 0 0.010778 0 -6.3559
4.293 0.20529 0.18889 0.16907 0.2591 0.30634 0.18543 0.28262 0.24413 0.32721 0.36867 0.32319 -66.311 0.40294 2.5977 1.963 0.54582 1.8218 1.1733 0.40087 0.70401 0.74351 0 0.037882 0 0.013016 0 0.010949 0 -5.6701
4.2969 0.16637 0.1848 0.096767 0.23628 0.21783 0.095155 0.26285 0.18955 0.2999 0.34184 0.23404 -64.645 0.3997 2.5974 1.9562 0.55046 1.8476 1.1803 0.40397 0.70706 0.74564 0 0.037829 0 0.01279 0 0.01043 0 -4.766
4.3008 0.12912 0.1817 0.021402 0.19257 0.11353 0.054367 0.22676 0.15506 0.2681 0.27608 0.13524 -62.957 0.39384 2.5932 1.9506 0.56046 1.9163 1.198 0.41654 0.7168 0.74104 0 0.039092 0 0.012829 0 0.010011 0 -3.6795
4.3047 0.10375 0.16503 -0.012485 0.1523 0.049527 0.077117 0.1728 0.12924 0.20523 0.16397 0.061502 -61.247 0.39255 2.5883 1.9508 0.57982 2.0419 1.2297 0.44194 0.73168 0.73439 0 0.042623 0 0.013052 0 0.010089 0 -2.5795
4.3086 0.095247 0.12924 0.0024043 0.12672 0.048317 0.12585 0.11373 0.094905 0.10859 0.027538 0.034897 -59.513 0.40151 2.5863 1.9569 0.60963 2.1995 1.2734 0.48094 0.75082 0.73208 0 0.047933 0 0.013077 0 0.010469 0 -1.6364
4.3125 0.097984 0.083665 0.035753 0.10943 0.08298 0.14727 0.062282 0.04815 -0.002303 -0.089419 0.039796 -57.754 0.42027 2.5881 1.9642 0.64529 2.3432 1.321 0.5298 0.7748 0.73744 0 0.053444 0 0.012644 0 0.010756 0 -0.89691
4.3164 0.098103 0.046413 0.050946 0.088651 0.10259 0.11865 0.020433 0.0032062 -0.1023 -0.14844 0.031335 -55.973 0.44236 2.5916 1.9674 0.67833 2.4386 1.3623 0.5805 0.80374 0.74858 0 0.057803 0 0.011952 0 0.010877 0 -0.27538
4.3203 0.083434 0.030937 0.036308 0.060866 0.076353 0.063142 -0.019367 -0.022651 -0.1764 -0.14303 -0.025627 -54.175 0.46001 2.5934 1.9653 0.7019 2.483 1.3902 0.62376 0.83493 0.76031 0 0.060833 0 0.011597 0 0.011195 0 0.33459
4.3242 0.05351 0.036232 0.0082211 0.032823 0.018525 0.02392 -0.063585 -0.028355 -0.2224 -0.10228 -0.1208 -52.364 0.46942 2.5921 1.9614 0.71545 2.4991 1.4044 0.65333 0.86301 0.76803 0 0.06325 0 0.012119 0 0.012108 0 0.92942
4.3281 0.020973 0.048389 -0.012241 0.013108 -0.026494 0.023812 -0.10721 -0.031219 -0.24109 -0.0663 -0.20031 -50.542 0.47258 2.5893 1.9603 0.72424 2.5108 1.4104 0.66887 0.88303 0.77034 0 0.06559 0 0.013521 0 0.013539 0 1.3581
4.332 0.0024865 0.051743 -0.02218 0.0044343 -0.024356 0.047663 -0.13215 -0.048054 -0.22628 -0.05334 -0.20756 -48.714 0.47439 2.5873 1.9632 0.7341 2.5201 1.414 0.67528 0.89375 0.76893 0 0.067544 0 0.015176 0 0.014856 0 1.4116
4.3359 0.0061889 0.040441 -0.035481 0.0041492 0.019435 0.060326 -0.11661 -0.07386 -0.16655 -0.047119 -0.12857 -46.887 0.47816 2.5871 1.9673 0.74606 2.5058 1.418 0.67898 0.8982 0.7665 0 0.068371 0 0.016195 0 0.01532 0 0.97059
4.3398 0.025736 0.021716 -0.06032 0.0097689 0.065633 0.040329 -0.050736 -0.08101 -0.058885 -0.016373 -0.0022873 -45.066 0.48333 2.5881 1.9688 0.75575 2.4439 1.4213 0.68366 0.9008 0.76479 0 0.067871 0 0.01602 0 0.014664 0 0.10395
4.3438 0.045388 0.0091936 -0.081379 0.021509 0.076636 -0.0022396 0.051464 -0.042455 0.077894 0.050733 0.11198 -43.246 0.48698 2.5889 1.9671 0.75798 2.3334 1.4222 0.68863 0.90378 0.76414 0 0.066807 0 0.014777 0 0.01329 0 -0.94984
4.3477 0.051533 0.012118 -0.068311 0.039064 0.049192 -0.037327 0.15332 0.041477 0.20422 0.12934 0.17928 -41.419 0.48707 2.589 1.9649 0.75217 2.2066 1.4205 0.6908 0.90617 0.76425 0 0.06629 0 0.013173 0 0.01193 0 -1.8967
4.3516 0.041449 0.028577 -0.0053661 0.057645 0.015809 -0.042279 0.21274 0.13767 0.27821 0.17505 0.20603 -39.578 0.48442 2.589 1.9656 0.74336 2.1126 1.4179 0.68849 0.90592 0.76494 0 0.066781 0 0.012022 0 0.011099 0 -2.5155
4.3555 0.023395 0.047124 0.08559 0.06898 0.014404 -0.019578 0.20697 0.20179 0.2797 0.16111 0.21798 -37.727 0.48177 2.5891 1.9691 0.73811 2.087 1.4165 0.68367 0.90294 0.76627 0 0.067729 0 0.011758 0 0.010822 0 -2.7226
4.3594 0.0095612 0.055041 0.15288 0.066598 0.053475 0.0085028 0.14803 0.20814 0.22188 0.10169 0.22516 -35.874 0.48122 2.5888 1.9724 0.73915 2.1282 1.4168 0.68074 0.89979 0.76805 0 0.068228 0 0.012252 0 0.010801 0 -2.5539
4.3633 0.0082008 0.047313 0.15108 0.049633 0.10337 0.020432 0.075511 0.16318 0.14132 0.039802 0.21005 -34.028 0.4826 2.5875 1.9722 0.74379 2.2005 1.4177 0.68292 0.8994 0.76964 0 0.067944 0 0.013002 0 0.010798 0 -2.1027
4.3672 0.020142 0.030362 0.077245 0.021917 0.121 0.012276 0.029263 0.094747 0.073147 0.010727 0.14966 -32.185 0.484 2.5854 1.9676 0.74715 2.2612 1.4186 0.68939 0.90233 0.77026 0 0.067365 0 0.013493 0 0.010858 0 -1.4723
4.3711 0.040132 0.018065 -0.022556 -0.010625 0.086474 -0.0015773 0.021575 0.030147 0.029627 0.014644 0.047536 -30.331 0.4837 2.584 1.9613 0.74692 2.2915 1.4196 0.69572 0.9063 0.76966 0 0.067175 0 0.013476 0 0.011198 0 -0.7697
4.375 0.06013 0.022407 -0.083081 -0.039783 0.020506 -0.0015015 0.0312 -0.017274 -0.0024923 0.022979 -0.058222 -28.457 0.48169 2.5842 1.9562 0.74502 2.3069 1.4209 0.6973 0.90882 0.76839 0 0.0675 0 0.01302 0 0.011922 0 -0.11996
4.3789 0.072078 0.044659 -0.06458 -0.053164 -0.031443 0.022194 0.024916 -0.046118 -0.044871 0.010588 -0.12039 -26.567 0.4794 2.5857 1.9536 0.745 2.3381 1.4225 0.693 0.90992 0.76741 0 0.067844 0 0.012379 0 0.012847 0 0.34123
4.3828 0.070015 0.073093 0.019825 -0.036995 -0.034295 0.062367 -0.01108 -0.057923 -0.10444 -0.018349 -0.11807 -24.675 0.47845 2.5872 1.9528 0.74828 2.3993 1.4235 0.68591 0.91233 0.76738 0 0.067743 0 0.011828 0 0.013603 0 0.51125
4.3867 0.052379 0.089424 0.11285 0.01348 0.01143 0.099187 -0.057 -0.052857 -0.16219 -0.035846 -0.069653 -22.791 0.47947 2.5879 1.9531 0.75285 2.4694 1.4234 0.68081 0.9184 0.76821 0 0.067345 0 0.011546 0 0.013882 0 0.3737
4.3906 0.023955 0.080387 0.15107 0.083374 0.073391 0.11148 -0.07526 -0.032429 -0.18287 -0.020817 -0.013016 -20.912 0.48192 2.5883 1.9547 0.75551 2.5037 1.423 0.68051 0.92699 0.76916 0 0.067234 0 0.011585 0 0.013642 0 0.013509
4.3945 -0.0047634 0.046836 0.10661 0.13995 0.11428 0.088857 -0.042827 -0.0024899 -0.13932 0.016327 0.026319 -19.021 0.48476 2.5897 1.9581 0.75497 2.4689 1.4235 0.68415 0.93343 0.76946 0 0.067702 0 0.011855 0 0.013115 0 -0.4255
4.3984 -0.022218 0.0039219 0.0054451 0.15103 0.11777 0.03832 0.02786 0.028822 -0.034515 0.040655 0.049494 -17.106 0.48702 2.5924 1.9626 0.7528 2.3726 1.4251 0.68858 0.93329 0.7688 0 0.068323 0 0.012153 0 0.012631 0 -0.81014
4.4023 -0.022686 -0.028182 -0.088866 0.10811 0.093243 -0.018466 0.097015 0.055386 0.094155 0.025775 0.071212 -15.173 0.48799 2.5949 1.9661 0.75163 2.2625 1.4265 0.69118 0.92643 0.76756 0 0.068371 0 0.01225 0 0.012421 0 -1.0605
4.4063 -0.010796 -0.036829 -0.11599 0.034179 0.059528 -0.056881 0.12682 0.073455 0.19276 -0.018637 0.096452 -13.241 0.48728 2.5953 1.9667 0.75269 2.1956 1.4257 0.69164 0.91767 0.76647 0 0.067652 0 0.012028 0 0.012516 0 -1.1401
4.4102 0.00038288 -0.02427 -0.058798 -0.032231 0.025852 -0.06358 0.1068 0.0778 0.22034 -0.052279 0.1119 -11.326 0.48501 2.5929 1.9651 0.75521 2.1989 1.4222 0.69138 0.91302 0.76608 0 0.066818 0 0.011597 0 0.012799 0 -1.0227
4.4141 -0.0025408 -0.0052686 0.043385 -0.064963 -0.011855 -0.043893 0.055896 0.060684 0.17179 -0.039403 0.099565 -9.4274 0.48202 2.5896 1.9641 0.75756 2.2533 1.418 0.69154 0.91472 0.76648 0 0.066726 0 0.011267 0 0.013145 0 -0.68634
4.418 -0.024102 0.0027427 0.1184 -0.066415 -0.058152 -0.016868 0.0034932 0.018725 0.079439 0.017567 0.057006 -7.5331 0.47975 2.5874 1.9659 0.75863 2.3124 1.4162 0.69183 0.91971 0.76734 0 0.067492 0 0.011353 0 0.013543 0 -0.15245
4.4219 -0.056461 -0.010062 0.10824 -0.059052 -0.10453 -0.0016153 -0.031766 -0.037808 -0.0078343 0.076491 0.0027847 -5.6331 0.47955 2.5873 1.9696 0.75807 2.3401 1.4182 0.69132 0.92278 0.76832 0 0.068283 0 0.011934 0 0.014084 0 0.47635
4.4258 -0.084769 -0.041476 0.0086766 -0.061911 -0.13148 -0.0057156 -0.049124 -0.085387 -0.054675 0.087939 -0.038101 -3.7324 0.48188 2.5881 1.972 0.75589 2.3373 1.4234 0.6903 0.92183 0.76964 0 0.068187 0 0.012757 0 0.014817 0 1.042
4.4297 -0.098186 -0.080282 -0.12651 -0.07496 -0.12635 -0.024477 -0.058295 -0.10218 -0.058682 0.033697 -0.054478 -1.8468 0.48627 2.5884 1.9701 0.75297 2.3369 1.4305 0.69136 0.92012 0.77246 0 0.067318 0 0.013395 0 0.015601 0 1.4294
4.4336 -0.098651 -0.11363 -0.22158 -0.085031 -0.099875 -0.05005 -0.069045 -0.086766 -0.046914 -0.060749 -0.056366 0.012707 0.4921 2.5878 1.9649 0.75225 2.3736 1.4395 0.69855 0.92378 0.7788 0 0.066966 0 0.013554 0 0.01613 0 1.6638
4.4375 -0.10035 -0.13405 -0.23077 -0.084979 -0.082991 -0.080641 -0.087194 -0.06252 -0.053237 -0.14823 -0.064577 1.8501 0.49957 2.5871 1.9602 0.75901 2.4541 1.4531 0.7153 0.93677 0.79093 0 0.068492 0 0.013296 0 0.016159 0 1.9123
4.4414 -0.11936 -0.14273 -0.16896 -0.084965 -0.10325 -0.12074 -0.11601 -0.060714 -0.093888 -0.19585 -0.093995 3.6792 0.50982 2.5867 1.9598 0.77855 2.5522 1.4742 0.7428 0.9581 0.81035 0 0.071996 0 0.012992 0 0.015787 0 2.364
4.4453 -0.16072 -0.14817 -0.098613 -0.1038 -0.16025 -0.1727 -0.15641 -0.095736 -0.15905 -0.2053 -0.14504 5.5069 0.52397 2.5857 1.9636 0.81247 2.6316 1.5032 0.77987 0.98374 0.83671 0 0.076103 0 0.01304 0 0.015508 0 3.079
4.4492 -0.21298 -0.1612 -0.082948 -0.14942 -0.22316 -0.22867 -0.20419 -0.1547 -0.22486 -0.20406 -0.20723 7.3226 0.54182 2.5841 1.9683 0.85647 2.6758 1.5373 0.82404 1.0111 0.86749 0 0.079199 0 0.013575 0 0.015892 0 3.9341
4.4531 -0.25535 -0.1887 -0.14085 -0.20907 -0.25522 -0.27204 -0.24945 -0.21089 -0.2739 -0.21924 -0.26747 9.105 0.56164 2.5837 1.97 0.90251 2.6997 1.5715 0.87257 1.0416 0.89867 0 0.080974 0 0.014401 0 0.017116 0 4.7194
4.457 -0.273 -0.22921 -0.23698 -0.2597 -0.24541 -0.28819 -0.28265 -0.24788 -0.30618 -0.25721 -0.31475 10.839 0.58127 2.5878 1.9679 0.94391 2.7344 1.6018 0.92271 1.0783 0.9263 0 0.082758 0 0.015185 0 0.01873 0 5.3037
4.4609 -0.26877 -0.27328 -0.3126 -0.28869 -0.21955 -0.27619 -0.30305 -0.27118 -0.33251 -0.30309 -0.34087 12.525 0.5999 2.5982 1.9648 0.97933 2.7983 1.6269 0.9716 1.1216 0.94817 0 0.086228 0 0.01572 0 0.019938 0 5.7211
4.4648 -0.26181 -0.30897 -0.3314 -0.30436 -0.21943 -0.25181 -0.31975 -0.29758 -0.35857 -0.33611 -0.34221 14.177 0.61872 2.6119 1.9636 1.0122 2.8799 1.6472 1.0168 1.1664 0.96476 0 0.091676 0 0.016028 0 0.020199 0 6.1045
4.4688 -0.27341 -0.32955 -0.30476 -0.32603 -0.26713 -0.23952 -0.34196 -0.33487 -0.37629 -0.34575 -0.32438 15.803 0.63981 2.623 1.965 1.0461 2.9471 1.6638 1.0578 1.2053 0.97891 0 0.097497 0 0.016251 0 0.01966 0 6.5363
4.4727 -0.31086 -0.33796 -0.27897 -0.36387 -0.34509 -0.25889 -0.36736 -0.37339 -0.37191 -0.33708 -0.30416 17.396 0.66398 2.6275 1.9667 1.0811 2.9744 1.6783 1.0964 1.2338 0.99466 0 0.10147 0 0.016461 0 0.019017 0 6.9657
4.4766 -0.36213 -0.34458 -0.29717 -0.40818 -0.41003 -0.31347 -0.38229 -0.39733 -0.34314 -0.32499 -0.30245 18.938 0.68961 2.6291 1.9669 1.1136 2.9663 1.6937 1.1366 1.255 1.0158 0 0.10271 0 0.016591 0 0.018913 0 7.2761
4.4805 -0.40541 -0.35976 -0.36659 -0.43812 -0.42898 -0.38788 -0.37663 -0.40229 -0.30833 -0.32454 -0.33037 20.418 0.71354 2.6375 1.9668 1.1403 2.956 1.7153 1.1816 1.2772 1.0449 0 0.10246 0 0.016548 0 0.019417 0 7.4345
4.4844 -0.42565 -0.3865 -0.45508 -0.44063 -0.40631 -0.4545 -0.35963 -0.40008 -0.29721 -0.34409 -0.37955 21.835 0.7335 2.6614 1.9708 1.1625 2.9811 1.7487 1.2311 1.3074 1.0825 0 0.10305 0 0.016381 0 0.020061 0 7.5684
4.4883 -0.42482 -0.41908 -0.51664 -0.4215 -0.37882 -0.48739 -0.35875 -0.40613 -0.32943 -0.38295 -0.42694 23.199 0.74998 2.7006 1.9835 1.1849 3.055 1.7959 1.2809 1.3459 1.1273 0 0.10578 0 0.016298 0 0.020375 0 7.8809
4.4922 -0.41857 -0.44815 -0.52496 -0.3995 -0.38379 -0.4778 -0.39823 -0.42419 -0.39909 -0.43217 -0.45216 24.511 0.76594 2.7451 2.0054 1.2121 3.1572 1.8529 1.3259 1.3861 1.1758 0 0.10988 0 0.016512 0 0.020402 0 8.4744
4.4961 -0.42345 -0.46798 -0.49052 -0.39136 -0.42851 -0.44231 -0.47521 -0.44513 -0.47849 -0.47783 -0.4536 25.763 0.78452 2.7827 2.0327 1.2444 3.2493 1.9103 1.3639 1.4202 1.2237 0 0.11324 0 0.017035 0 0.020657 0 9.2443
4.5 -0.44572 -0.47992 -0.45101 -0.40239 -0.48704 -0.4159 -0.55659 -0.46013 -0.53745 -0.50704 -0.44922 26.945 0.80659 2.8086 2.059 1.2774 3.3047 1.9591 1.3984 1.4462 1.2674 0 0.1145 0 0.017644 0 0.021576 0 9.9491
4.5039 -0.47976 -0.48991 -0.44416 -0.42932 -0.52504 -0.43023 -0.6024 -0.47208 -0.56185 -0.51521 -0.46116 28.049 0.83027 2.8285 2.0795 1.3065 3.3265 1.9952 1.4362 1.4689 1.306 0 0.11435 0 0.018062 0 0.022994 0 10.396
4.5078 -0.51484 -0.50305 -0.48267 -0.46827 -0.52892 -0.49014 -0.59697 -0.49141 -0.55767 -0.51001 -0.49714 29.081 0.85266 2.8524 2.0933 1.3309 3.3421 2.0217 1.4827 1.4963 1.3421 0 0.11508 0 0.018208 0 0.024196 0 10.578
4.5117 -0.5425 -0.51997 -0.54749 -0.51684 -0.51387 -0.5666 -0.5607 -0.5213 -0.54097 -0.5078 -0.54458 30.046 0.87224 2.8854 2.1027 1.354 3.3792 2.0454 1.5366 1.5329 1.3791 0 0.11861 0 0.018273 0 0.024538 0 10.653
4.5156 -0.55907 -0.53743 -0.6022 -0.56825 -0.50624 -0.61502 -0.53246 -0.55043 -0.52601 -0.52283 -0.58168 30.941 0.88974 2.9234 2.1117 1.3799 3.4442 2.0716 1.5905 1.5765 1.4185 0 0.12477 0 0.018551 0 0.024054 0 10.795
4.5195 -0.56416 -0.55181 -0.61784 -0.60692 -0.51885 -0.60774 -0.53856 -0.56406 -0.52178 -0.55623 -0.59529 31.754 0.90684 2.9575 2.1234 1.4103 3.5199 2.101 1.635 1.6207 1.4579 0 0.13126 0 0.019162 0 0.02347 0 11.063
4.5234 -0.55966 -0.56176 -0.59169 -0.61497 -0.5425 -0.55556 -0.57539 -0.56231 -0.53517 -0.59371 -0.59032 32.476 0.92412 2.9823 2.1391 1.4431 3.5822 2.1297 1.6651 1.66 1.492 0 0.13544 0 0.019913 0 0.023595 0 11.396
4.5273 -0.55094 -0.56828 -0.54778 -0.58745 -0.55907 -0.49983 -0.61809 -0.56416 -0.57157 -0.61512 -0.58364 33.107 0.9401 3.0003 2.158 1.4751 3.6205 2.1533 1.6825 1.6932 1.5166 0 0.13635 0 0.020436 0 0.024647 0 11.707
4.5313 -0.54688 -0.57274 -0.51945 -0.54224 -0.56128 -0.48042 -0.64402 -0.58938 -0.62838 -0.60974 -0.58895 33.658 0.95247 3.0175 2.1777 1.5039 3.6439 2.1701 1.6938 1.7224 1.5321 0 0.1354 0 0.020481 0 0.026106 0 11.96
4.5352 -0.55489 -0.57515 -0.52603 -0.512 -0.55877 -0.50585 -0.64833 -0.63518 -0.68833 -0.58566 -0.6059 34.14 0.96012 3.0369 2.1948 1.529 3.6692 2.1815 1.7044 1.7493 1.5435 0 0.13511 0 0.020122 0 0.027208 0 12.164
4.5391 -0.5731 -0.57401 -0.55999 -0.52135 -0.56559 -0.55022 -0.64044 -0.67336 -0.7242 -0.5648 -0.62209 34.546 0.96425 3.0555 2.207 1.5502 3.703 2.1901 1.7152 1.773 1.5563 0 0.13708 0 0.019702 0 0.027561 0 12.304
4.543 -0.58749 -0.5674 -0.59355 -0.56647 -0.58268 -0.57768 -0.62981 -0.67414 -0.71652 -0.56621 -0.62504 34.864 0.9673 3.0687 2.2134 1.566 3.7351 2.1975 1.7226 1.7906 1.5721 0 0.14075 0 0.019568 0 0.027352 0 12.314
4.5469 -0.57943 -0.5544 -0.59963 -0.61507 -0.59347 -0.57126 -0.61762 -0.63441 -0.67094 -0.5901 -0.61323 35.085 0.9709 3.0756 2.2155 1.575 3.7474 2.2036 1.7236 1.8006 1.5873 0 0.14408 0 0.019818 0 0.027019 0 12.125
4.5508 -0.53998 -0.53579 -0.57118 -0.62821 -0.57697 -0.54065 -0.60103 -0.58132 -0.61797 -0.61552 -0.59682 35.215 0.97467 3.0806 2.2154 1.5773 3.7311 2.207 1.7187 1.8048 1.5967 0 0.14533 0 0.020257 0 0.026779 0 11.736
4.5547 -0.47897 -0.51367 -0.52397 -0.58756 -0.52607 -0.50522 -0.58136 -0.54569 -0.59126 -0.61458 -0.58743 35.278 0.97691 3.0886 2.2148 1.5762 3.6938 2.2074 1.7127 1.8069 1.5981 0 0.14464 0 0.020562 0 0.026497 0 11.226
4.5586 -0.41942 -0.4899 -0.48092 -0.50685 -0.45395 -0.47191 -0.56429 -0.53135 -0.60052 -0.57298 -0.58594 35.294 0.97647 3.0993 2.2144 1.5751 3.6507 2.2061 1.7101 1.8102 1.5944 0 0.14379 0 0.020496 0 0.02593 0 10.666
4.5625 -0.38043 -0.46396 -0.45107 -0.41945 -0.384 -0.43068 -0.55122 -0.51203 -0.62179 -0.50054 -0.57874 35.267 0.97398 3.1069 2.2136 1.5744 3.6082 2.2051 1.7121 1.8145 1.5913 0 0.14454 0 0.020022 0 0.025037 0 10.04
4.5664 -0.36249 -0.43202 -0.4211 -0.35317 -0.33363 -0.37025 -0.53244 -0.45985 -0.61429 -0.4231 -0.54643 35.182 0.97134 3.1062 2.2125 1.5694 3.5548 2.2055 1.7156 1.8177 1.5922 0 0.14688 0 0.019254 0 0.023993 0 9.2506
4.5703 -0.3481 -0.38894 -0.36721 -0.31263 -0.30613 -0.29566 -0.49217 -0.3761 -0.54995 -0.36192 -0.47864 35.022 0.97001 3.0982 2.2117 1.5522 3.4697 2.2067 1.7171 1.8182 1.5959 0 0.14865 0 0.018351 0 0.022937 0 8.2194
4.5742 -0.31762 -0.33314 -0.27851 -0.28189 -0.29485 -0.22793 -0.42211 -0.29174 -0.43152 -0.31769 -0.38297 34.784 0.96993 3.0901 2.2121 1.5165 3.341 2.2055 1.7155 1.8164 1.5982 0 0.1471 0 0.017456 0 0.021785 0 6.9852
4.5781 -0.26656 -0.2711 -0.17247 -0.24262 -0.29201 -0.18611 -0.33031 -0.2358 -0.28623 -0.27249 -0.28051 34.481 0.96982 3.0888 2.2133 1.4618 3.1782 2.1981 1.7123 1.8145 1.597 0 0.14098 0 0.016694 0 0.020352 0 5.6949
4.582 -0.20956 -0.21675 -0.088235 -0.19133 -0.29217 -0.17069 -0.23601 -0.20476 -0.14397 -0.20796 -0.19131 34.14 0.96872 3.0948 2.2144 1.3942 3.0072 2.182 1.7085 1.8139 1.5941 0 0.13159 0 0.016185 0 0.018652 0 4.4972
4.5859 -0.16827 -0.18439 -0.060643 -0.1417 -0.28955 -0.16604 -0.15582 -0.16632 -0.020831 -0.12395 -0.12199 33.784 0.96696 3.102 2.2139 1.3239 2.8538 2.1579 1.702 1.8132 1.5934 0 0.12194 0 0.015997 0 0.017026 0 3.4509
4.5898 -0.15453 -0.17904 -0.093782 -0.1118 -0.27656 -0.15886 -0.095069 -0.09598 0.079697 -0.041388 -0.066175 33.424 0.96581 3.1039 2.2116 1.2604 2.7287 2.1296 1.6879 1.81 1.5962 0 0.11463 0 0.016097 0 0.015916 0 2.5429
4.5938 -0.16316 -0.19201 -0.15493 -0.1088 -0.24903 -0.15211 -0.052341 -0.0091402 0.15448 0.012694 -0.017178 33.058 0.96624 3.0994 2.2083 1.2094 2.6286 2.1027 1.6638 1.8028 1.5998 0 0.11033 0 0.016342 0 0.015486 0 1.7956
4.5977 -0.17879 -0.20613 -0.19564 -0.12455 -0.21378 -0.15927 -0.029968 0.04638 0.1939 0.024748 0.019363 32.67 0.9679 3.0931 2.2054 1.1718 2.549 2.0819 1.6326 1.7932 1.5997 0 0.1078 0 0.016563 0 0.015489 0 1.3359
4.6016 -0.18858 -0.20747 -0.18647 -0.14463 -0.1879 -0.185 -0.036608 0.033419 0.18848 0.002054 0.026022 32.247 0.96942 3.0902 2.204 1.1455 2.4969 2.0693 1.6029 1.785 1.5943 0 0.10543 0 0.016674 0 0.015528 0 1.3266
4.6055 -0.18911 -0.19449 -0.14023 -0.16137 -0.186 -0.21417 -0.076963 -0.037403 0.14078 -0.036857 -0.01146 31.776 0.96957 3.0913 2.204 1.1274 2.4886 2.0638 1.583 1.7815 1.5874 0 0.10271 0 0.016696 0 0.015451 0 1.8033
4.6094 -0.18346 -0.17692 -0.10524 -0.178 -0.20475 -0.22286 -0.13921 -0.11432 0.067685 -0.077889 -0.08768 31.258 0.96809 3.0931 2.205 1.1158 2.5349 2.0629 1.5758 1.7823 1.585 0 0.1004 0 0.016689 0 0.015468 0 2.572
4.6133 -0.17454 -0.16586 -0.13048 -0.20024 -0.2209 -0.20128 -0.19575 -0.15017 -0.011432 -0.1181 -0.17537 30.705 0.96565 3.0922 2.2063 1.1108 2.627 2.0642 1.5771 1.7845 1.5894 0 0.099537 0 0.01665 0 0.015858 0 3.2897
4.6172 -0.16273 -0.16383 -0.22609 -0.22409 -0.20849 -0.16481 -0.22094 -0.14344 -0.089186 -0.15902 -0.24139 30.139 0.96316 3.0896 2.2076 1.113 2.7371 2.0663 1.5798 1.7849 1.5973 0 0.10026 0 0.016511 0 0.01659 0 3.6859
4.6211 -0.14901 -0.16367 -0.34835 -0.23304 -0.16301 -0.14023 -0.21175 -0.13482 -0.17177 -0.19649 -0.26831 29.573 0.96118 3.0888 2.2084 1.122 2.8344 2.0683 1.5793 1.7828 1.602 0 0.10161 0 0.016253 0 0.017258 0 3.7457
4.625 -0.13792 -0.15658 -0.42304 -0.2098 -0.11023 -0.13991 -0.19196 -0.16333 -0.26479 -0.21974 -0.26364 29.006 0.96002 3.0913 2.2085 1.135 2.9039 2.0698 1.5762 1.7806 1.5997 0 0.10244 0 0.01602 0 0.017424 0 3.6959
4.6289 -0.13488 -0.14133 -0.39414 -0.15347 -0.088809 -0.15019 -0.19387 -0.22545 -0.35742 -0.22183 -0.24967 28.421 0.95994 3.0948 2.2079 1.1478 2.9518 2.0703 1.5738 1.7809 1.5926 0 0.1024 0 0.016094 0 0.017039 0 3.8009
4.6328 -0.13994 -0.12563 -0.2645 -0.086456 -0.1183 -0.14613 -0.23144 -0.27728 -0.42214 -0.20945 -0.24406 27.797 0.96109 3.0951 2.2072 1.1571 2.9926 2.07 1.5741 1.7838 1.5871 0 0.10211 0 0.016681 0 0.016509 0 4.1355
4.6367 -0.14542 -0.11875 -0.09835 -0.042494 -0.17942 -0.11821 -0.28714 -0.27621 -0.43264 -0.19982 -0.2484 27.129 0.96307 3.091 2.2075 1.162 3.0304 2.07 1.5753 1.7869 1.5873 0 0.10239 0 0.017676 0 0.016334 0 4.5174
4.6406 -0.14151 -0.1227 0.018822 -0.043461 -0.22531 -0.083584 -0.32304 -0.22039 -0.38462 -0.20504 -0.25243 26.43 0.96472 3.0863 2.209 1.164 3.0501 2.0716 1.5745 1.787 1.592 0 0.10337 0 0.018633 0 0.016665 0 4.6447
4.6445 -0.12558 -0.13039 0.03624 -0.083209 -0.21682 -0.070263 -0.30747 -0.14825 -0.30016 -0.21884 -0.24623 25.716 0.96466 3.0862 2.2109 1.1655 3.0282 2.0752 1.571 1.7836 1.5963 0 0.10444 0 0.019017 0 0.017212 0 4.3168
4.6484 -0.10574 -0.1323 -0.029924 -0.13189 -0.15396 -0.089733 -0.23644 -0.10135 -0.21163 -0.21973 -0.22674 24.998 0.96242 3.0915 2.2117 1.1667 2.953 2.0789 1.5675 1.7792 1.5967 0 0.10483 0 0.018582 0 0.017557 0 3.5683
4.6523 -0.094317 -0.12478 -0.11139 -0.15761 -0.077398 -0.1255 -0.13556 -0.089046 -0.1395 -0.18956 -0.1938 24.268 0.95897 3.098 2.2102 1.1652 2.8381 2.079 1.5677 1.7776 1.5944 0 0.1044 0 0.017576 0 0.017533 0 2.634
4.6563 -0.096662 -0.11226 -0.13857 -0.14813 -0.038003 -0.14851 -0.043333 -0.088394 -0.083451 -0.13039 -0.14411 23.511 0.95618 3.0999 2.207 1.1583 2.7169 2.0727 1.5722 1.7798 1.5938 0 0.10359 0 0.016582 0 0.017301 0 1.7934
4.6602 -0.10596 -0.10178 -0.089784 -0.11585 -0.058371 -0.1432 0.010887 -0.074573 -0.032414 -0.063821 -0.073882 22.725 0.95541 3.0956 2.2037 1.1455 2.6214 2.0599 1.5778 1.7835 1.5974 0 0.10288 0 0.016093 0 0.017077 0 1.2182
4.6641 -0.10912 -0.095875 -0.0032547 -0.084054 -0.1165 -0.11824 0.020532 -0.04707 0.018569 -0.013241 0.010258 21.924 0.95643 3.089 2.2021 1.1299 2.5639 2.0439 1.58 1.7843 1.6028 0 0.10228 0 0.016159 0 0.016844 0 0.91109
4.668 -0.098159 -0.090738 0.055027 -0.067529 -0.1635 -0.092876 0.0014255 -0.024995 0.061477 0.013708 0.085048 21.129 0.95759 3.0856 2.2028 1.1168 2.5338 2.0295 1.5774 1.7805 1.6049 0 0.10147 0 0.016382 0 0.016369 0 0.74906
4.6719 -0.076446 -0.080706 0.04149 -0.063593 -0.16037 -0.075589 -0.019972 -0.020294 0.083491 0.026168 0.12028 20.344 0.9571 3.0877 2.2051 1.1093 2.513 2.02 1.5723 1.7739 1.6007 0 0.10035 0 0.016266 0 0.015503 0 0.58323
4.6758 -0.054299 -0.063867 -0.034393 -0.058775 -0.10505 -0.058523 -0.022478 -0.021357 0.079794 0.035122 0.10015 19.553 0.95446 3.0923 2.2074 1.107 2.4941 2.0153 1.569 1.7691 1.5927 0 0.099344 0 0.015638 0 0.014419 0 0.33646
4.6797 -0.039062 -0.043171 -0.11948 -0.042567 -0.030789 -0.03242 -0.0023884 -0.0064549 0.057148 0.039126 0.037949 18.73 0.95083 3.0952 2.2085 1.1061 2.4869 2.0131 1.5694 1.7689 1.5867 0 0.099046 0 0.014782 0 0.01352 0 0.052505
4.6836 -0.029376 -0.022666 -0.15587 -0.01554 0.020458 -0.00328 0.024518 0.028076 0.025594 0.026066 -0.031183 17.862 0.94817 3.095 2.2077 1.1035 2.5074 2.0109 1.5718 1.7717 1.587 0 0.099567 0 0.014199 0 0.013083 0 -0.12972
4.6875 -0.018393 -0.0035045 -0.119 0.013497 0.027572 0.010425 0.033474 0.05776 -0.011287 -0.010837 -0.075149 16.967 0.94807 3.0939 2.2052 1.0991 2.5592 2.0091 1.5731 1.7734 1.5927 0 0.10032 0 0.014186 0 0.013009 0 -0.072536
4.6914 -0.0013225 0.016075 -0.028957 0.036137 0.0017205 -0.00072787 0.0088383 0.052166 -0.055919 -0.059763 -0.086411 16.08 0.95082 3.094 2.202 1.0955 2.6253 2.0097 1.5721 1.7709 1.599 0 0.10057 0 0.014605 0 0.012937 0 0.24107
4.6953 0.020955 0.037444 0.068424 0.050172 -0.025558 -0.020245 -0.041685 0.0080454 -0.10624 -0.094352 -0.081342 15.231 0.95537 3.0951 2.1991 1.0955 2.6761 2.0141 1.5701 1.7657 1.6013 0 0.10013 0 0.01502 0 0.012612 0 0.64548
4.6992 0.045202 0.059274 0.13339 0.058972 -0.025607 -0.014832 -0.088006 -0.041605 -0.14717 -0.092308 -0.079111 14.425 0.95965 3.0945 2.1978 1.0986 2.6893 2.0191 1.5678 1.7627 1.5989 0 0.099594 0 0.01507 0 0.012141 0 0.84889
4.7031 0.071061 0.079034 0.15434 0.067631 0.01036 0.035522 -0.095308 -0.054147 -0.15535 -0.051379 -0.080591 13.639 0.96114 3.0913 2.1987 1.1001 2.6625 2.0165 1.5622 1.7642 1.5945 0 0.099617 0 0.014756 0 0.011867 0 0.59113
4.707 0.10136 0.096456 0.14846 0.080493 0.070182 0.11528 -0.046935 -0.014412 -0.11522 0.011465 -0.066913 12.848 0.9573 3.0879 2.2011 1.0931 2.6113 1.9968 1.5459 1.7658 1.5916 0 0.099994 0 0.014391 0 0.012006 0 -0.19831
4.7109 0.13684 0.11471 0.14479 0.10084 0.13228 0.18296 0.044358 0.054245 -0.032286 0.075201 -0.017946 12.041 0.94612 3.0883 2.2038 1.0721 2.5525 1.9552 1.5111 1.7563 1.591 0 0.099437 0 0.014289 0 0.012397 0 -1.3567
4.7148 0.17181 0.1376 0.16329 0.13035 0.17908 0.20624 0.14546 0.11531 0.069157 0.12904 0.067691 11.232 0.9267 3.0934 2.205 1.0352 2.4892 1.8953 1.4545 1.7244 1.5916 0 0.096372 0 0.014461 0 0.012613 0 -2.5934
4.7188 0.19713 0.16571 0.20278 0.16722 0.20383 0.19031 0.22519 0.15432 0.16311 0.17404 0.16969 10.447 0.89964 3.099 2.2045 0.98473 2.4107 1.828 1.3802 1.6668 1.5911 0 0.090113 0 0.014613 0 0.012316 0 -3.6663
4.7227 0.20901 0.1957 0.24392 0.20558 0.20958 0.17228 0.27265 0.18808 0.23904 0.21466 0.26163 9.7048 0.86704 3.0986 2.2031 0.92624 2.3068 1.7662 1.2983 1.5916 1.5881 0 0.081442 0 0.014432 0 0.011512 0 -4.4995
4.7266 0.21493 0.22373 0.26422 0.2387 0.2048 0.18671 0.29869 0.2398 0.30452 0.25213 0.32952 9.0087 0.83216 3.0895 2.2022 0.8665 2.1831 1.7175 1.2194 1.5142 1.5812 0 0.072125 0 0.013905 0 0.010493 0 -5.1702
4.7305 0.22941 0.24925 0.25561 0.26441 0.20009 0.23513 0.32211 0.30809 0.37177 0.28613 0.37686 8.3512 0.79868 3.0748 2.2022 0.8122 2.0642 1.6824 1.1509 1.4494 1.5689 0 0.063864 0 0.013386 0 0.0095696 0 -5.7981
4.7344 0.26206 0.27521 0.23272 0.28713 0.20618 0.288 0.35347 0.36382 0.44073 0.31928 0.41435 7.7254 0.76986 3.0605 2.2024 0.76841 1.9786 1.6563 1.0958 1.4036 1.5502 0 0.057534 0 0.013321 0 0.0088629 0 -6.44
4.7383 0.30858 0.30455 0.22499 0.31345 0.23149 0.31556 0.38963 0.3795 0.49406 0.35541 0.44624 7.1333 0.74746 3.051 2.202 0.73735 1.9399 1.6349 1.0532 1.3739 1.5267 0 0.053189 0 0.013868 0 0.0083284 0 -7.0649
4.7422 0.35343 0.33693 0.25647 0.34486 0.27828 0.31644 0.42051 0.36068 0.50887 0.39142 0.46631 6.5842 0.73109 3.0454 2.201 0.71782 1.9379 1.6174 1.0207 1.3528 1.5026 0 0.050521 0 0.01472 0 0.0079042 0 -7.6031
4.7461 0.3825 0.36917 0.32732 0.37543 0.33973 0.31647 0.43975 0.34542 0.47578 0.41375 0.46546 6.0878 0.71839 3.0409 2.2 0.70591 1.948 1.6055 0.99523 1.3348 1.4831 0 0.04922 0 0.015305 0 0.0075834 0 -8.0094
4.75 0.39447 0.39844 0.4121 0.39776 0.4015 0.34094 0.44939 0.36952 0.40986 0.40829 0.44238 5.6485 0.70639 3.0361 2.1999 0.69691 1.9497 1.5992 0.97367 1.3188 1.4703 0 0.048954 0 0.01519 0 0.0073382 0 -8.2886
4.7539 0.40088 0.4242 0.47763 0.41151 0.44834 0.3894 0.45629 0.431 0.34496 0.37748 0.40797 5.2669 0.69352 3.0327 2.2002 0.6876 1.9395 1.5944 0.95355 1.3067 1.461 0 0.049233 0 0.014391 0 0.0070333 0 -8.4815
4.7578 0.41507 0.44666 0.50705 0.42491 0.47191 0.43787 0.46532 0.48933 0.31495 0.34666 0.38134 4.9428 0.68074 3.0328 2.1999 0.67721 1.9274 1.5848 0.93373 1.2993 1.4491 0 0.049494 0 0.013331 0 0.0064913 0 -8.6421
4.7617 0.44041 0.46414 0.51011 0.44626 0.47443 0.4644 0.47636 0.50221 0.33462 0.34839 0.38099 4.6785 0.67057 3.0353 2.1984 0.66671 1.9231 1.5663 0.91452 1.2945 1.4304 0 0.049365 0 0.012508 0 0.0056902 0 -8.8243
4.7656 0.46832 0.47359 0.51078 0.47373 0.4658 0.47057 0.4865 0.46588 0.39241 0.39498 0.41569 4.4778 0.66449 3.0359 2.1965 0.65706 1.9238 1.5405 0.89658 1.2876 1.4062 0 0.048801 0 0.012147 0 0.0048799 0 -9.0712
4.7695 0.48688 0.47491 0.52351 0.49492 0.45723 0.47693 0.49432 0.42093 0.45896 0.46446 0.47801 4.3423 0.6608 3.0309 2.1961 0.64791 1.9162 1.5132 0.87973 1.2744 1.3824 0 0.047855 0 0.012107 0 0.0044456 0 -9.3978
4.7734 0.49131 0.47398 0.54027 0.4986 0.45622 0.4986 0.50153 0.41762 0.50554 0.51593 0.54433 4.2713 0.65512 3.021 2.198 0.63778 1.8889 1.4897 0.86266 1.2538 1.3646 0 0.046371 0 0.01207 0 0.004591 0 -9.7754
4.7773 0.48676 0.47933 0.54065 0.4875 0.46554 0.52762 0.51089 0.47198 0.52078 0.52319 0.58498 4.2633 0.64371 3.0106 2.2011 0.62545 1.8442 1.4715 0.84419 1.2275 1.3536 0 0.044017 0 0.011829 0 0.0051239 0 -10.138
4.7813 0.48159 0.49339 0.51531 0.47813 0.48397 0.54074 0.52278 0.5514 0.51519 0.49686 0.5827 4.3204 0.62705 3.0035 2.2027 0.61122 1.7974 1.456 0.82485 1.1992 1.3452 0 0.040758 0 0.011414 0 0.0055688 0 -10.412
4.7852 0.47853 0.50645 0.47857 0.48529 0.50568 0.52408 0.53369 0.60139 0.51117 0.47387 0.54789 4.4498 0.61031 2.9992 2.2011 0.59692 1.7653 1.4401 0.80712 1.1728 1.334 0 0.037271 0 0.011002 0 0.0055377 0 -10.547
4.7891 0.47208 0.5012 0.45621 0.50519 0.51879 0.48812 0.53809 0.58885 0.52545 0.48317 0.51539 4.6618 0.59994 2.9936 2.1972 0.58469 1.7527 1.4247 0.79381 1.1516 1.3181 0 0.034733 0 0.010723 0 0.0050456 0 -10.516
4.793 0.45407 0.46672 0.4586 0.51436 0.50761 0.45646 0.53208 0.52549 0.55634 0.51897 0.51881 4.9632 0.59861 2.9844 2.1939 0.57562 1.7509 1.4134 0.78601 1.1371 1.3006 0 0.03397 0 0.010578 0 0.0044964 0 -10.298
4.7969 0.42165 0.41044 0.46626 0.48781 0.46195 0.44004 0.51589 0.45446 0.58478 0.54571 0.55955 5.3515 0.60297 2.9738 2.1943 0.5694 1.7482 1.4095 0.78243 1.1288 1.2863 0 0.03471 0 0.010516 0 0.0043505 0 -9.8777
4.8008 0.38026 0.3565 0.44465 0.42121 0.38874 0.42434 0.49253 0.41429 0.58789 0.5292 0.59769 5.8127 0.60618 2.9675 2.1986 0.56529 1.7441 1.4124 0.78077 1.1243 1.2785 0 0.035699 0 0.010553 0 0.0047648 0 -9.2599
4.8047 0.33952 0.32942 0.37766 0.33679 0.31508 0.38427 0.46332 0.41048 0.55405 0.46445 0.57817 6.3256 0.60339 2.9685 2.2044 0.56347 1.7537 1.4179 0.77967 1.1207 1.2763 0 0.035755 0 0.010773 0 0.0055044 0 -8.4975
4.8086 0.30642 0.33527 0.28843 0.26713 0.27463 0.31291 0.42385 0.41477 0.48781 0.37613 0.47487 6.8714 0.59555 2.9743 2.2082 0.56546 1.7989 1.4215 0.77948 1.1162 1.2765 0 0.034863 0 0.011197 0 0.00618 0 -7.6675
4.8125 0.2815 0.35595 0.22561 0.23107 0.28315 0.23459 0.36564 0.38942 0.40188 0.29435 0.31565 7.4416 0.58831 2.9779 2.2084 0.57333 1.8907 1.4226 0.78108 1.1114 1.2762 0 0.034306 0 0.011671 0 0.0065902 0 -6.8095
4.8164 0.26039 0.36173 0.22349 0.22257 0.32181 0.18699 0.28441 0.31655 0.30545 0.23129 0.1646 8.0412 0.5871 2.975 2.2054 0.58797 2.0181 1.4238 0.78412 1.108 1.2745 0 0.035635 0 0.01193 0 0.0068789 0 -5.8823
4.8203 0.2379 0.33219 0.27031 0.22036 0.34513 0.18776 0.18981 0.21204 0.20069 0.17953 0.074719 8.6819 0.59256 2.9675 2.2013 0.60804 2.1508 1.4281 0.78675 1.1073 1.2725 0 0.039362 0 0.011837 0 0.0073946 0 -4.8087
4.8242 0.21093 0.26918 0.31334 0.20722 0.31261 0.21675 0.10669 0.11572 0.091186 0.12927 0.051772 9.3723 0.60032 2.9623 2.1981 0.63015 2.2542 1.4352 0.787 1.1084 1.2716 0 0.044499 0 0.011569 0 0.0083772 0 -3.5936
4.8281 0.17858 0.19278 0.29812 0.18077 0.22119 0.23144 0.062755 0.065173 -0.0073041 0.083036 0.06024 10.109 0.605 2.9648 2.1968 0.65038 2.3081 1.4419 0.78477 1.1092 1.2722 0 0.049326 0 0.011528 0 0.0097217 0 -2.4102
4.832 0.14108 0.12548 0.20925 0.14853 0.11122 0.20177 0.068757 0.070023 -0.067361 0.05237 0.063071 10.877 0.6046 2.974 2.1974 0.66597 2.3156 1.4449 0.78221 1.108 1.2738 0 0.052638 0 0.012016 0 0.010992 0 -1.5407
4.8359 0.099471 0.078296 0.079471 0.11606 0.037984 0.13288 0.10683 0.10421 -0.06597 0.04221 0.055491 11.658 0.60144 2.9835 2.1995 0.67628 2.2984 1.4447 0.78214 1.1058 1.2756 0 0.054392 0 0.012924 0 0.01168 0 -1.1819
4.8398 0.056494 0.048304 -0.038055 0.081643 0.029396 0.056569 0.13916 0.12296 -0.0050205 0.042094 0.060469 12.44 0.59935 2.9869 2.2021 0.68267 2.2821 1.4446 0.78578 1.1053 1.2766 0 0.055301 0 0.013754 0 0.011544 0 -1.261
4.8438 0.016841 0.026306 -0.10854 0.041543 0.064478 0.0016226 0.13343 0.09448 0.081694 0.034709 0.092913 13.22 0.59983 2.9829 2.2039 0.68753 2.2826 1.448 0.79182 1.1087 1.2763 0 0.055964 0 0.013997 0 0.010809 0 -1.4368
4.8477 -0.014332 0.0055279 -0.1334 -0.002866 0.091106 -0.028395 0.085753 0.023878 0.14379 0.012365 0.13202 14.003 0.60111 2.9758 2.2042 0.69317 2.3007 1.4551 0.7975 1.1154 1.275 0 0.056442 0 0.013565 0 0.010093 0 -1.3141
4.8516 -0.03422 -0.01571 -0.13722 -0.045103 0.068696 -0.050779 0.021533 -0.050521 0.1428 -0.01696 0.13322 14.793 0.60046 2.9713 2.2032 0.70121 2.3281 1.4623 0.80061 1.1221 1.2734 0 0.056632 0 0.012908 0 0.010072 0 -0.71421
4.8555 -0.044551 -0.036909 -0.14131 -0.080053 -0.00023571 -0.080456 -0.027286 -0.0878 0.073706 -0.04045 0.070403 15.587 0.5974 2.9717 2.2026 0.7125 2.3579 1.4667 0.80093 1.1257 1.2727 0 0.056892 0 0.012671 0 0.011056 0 0.2179
4.8594 -0.051393 -0.058433 -0.14927 -0.10776 -0.076191 -0.11266 -0.049097 -0.07834 -0.035245 -0.055578 -0.033773 16.376 0.59432 2.9749 2.2044 0.72749 2.392 1.4689 0.80016 1.1256 1.2734 0 0.058124 0 0.013186 0 0.012769 0 1.1561
4.8633 -0.062392 -0.081064 -0.15366 -0.12923 -0.11986 -0.12825 -0.059664 -0.051874 -0.14217 -0.072156 -0.122 17.152 0.59412 2.9772 2.209 0.7468 2.4378 1.4732 0.8009 1.1243 1.2747 0 0.061129 0 0.014216 0 0.014489 0 1.8543
4.8672 -0.08276 -0.10372 -0.15119 -0.14021 -0.12641 -0.11459 -0.083322 -0.05115 -0.21476 -0.098968 -0.15036 17.913 0.59715 2.9765 2.2147 0.77132 2.4998 1.4846 0.80577 1.1256 1.2749 0 0.065823 0 0.015173 0 0.01549 0 2.3014
4.8711 -0.11211 -0.12327 -0.14835 -0.13345 -0.12644 -0.079887 -0.12667 -0.093397 -0.24207 -0.13074 -0.12542 18.658 0.60063 2.9733 2.2185 0.80182 2.5712 1.5044 0.81679 1.1314 1.2732 0 0.071114 0 0.015601 0 0.015499 0 2.6534
4.875 -0.14403 -0.13757 -0.15287 -0.11047 -0.15386 -0.046648 -0.17053 -0.1545 -0.23166 -0.15171 -0.095403 19.39 0.60111 2.9702 2.2187 0.83794 2.6361 1.5296 0.83496 1.1405 1.2701 0 0.075629 0 0.015508 0 0.014831 0 3.0381
4.8789 -0.16919 -0.14839 -0.16296 -0.089988 -0.21166 -0.031891 -0.18861 -0.19148 -0.2005 -0.15358 -0.10438 20.107 0.59775 2.9692 2.2159 0.87739 2.6801 1.5552 0.8597 1.1504 1.2678 0 0.078663 0 0.015276 0 0.014112 0 3.4333
4.8828 -0.18087 -0.16051 -0.1682 -0.099211 -0.26789 -0.034992 -0.175 -0.18321 -0.16821 -0.14825 -0.15384 20.805 0.59332 2.9708 2.2126 0.91619 2.702 1.5779 0.88859 1.1589 1.2679 0 0.080546 0 0.015283 0 0.013816 0 3.7289
4.8867 -0.17976 -0.1773 -0.16198 -0.15025 -0.2856 -0.04538 -0.15342 -0.15129 -0.15402 -0.15917 -0.20725 21.476 0.59194 2.9741 2.2112 0.95015 2.7165 1.597 0.91805 1.1658 1.2699 0 0.082187 0 0.015598 0 0.013993 0 3.8896
4.8906 -0.17444 -0.19689 -0.15195 -0.22272 -0.25868 -0.060995 -0.15798 -0.14019 -0.17231 -0.19767 -0.22999 22.118 0.59576 2.9774 2.2121 0.97683 2.7425 1.6137 0.94483 1.173 1.2719 0 0.084266 0 0.016003 0 0.014375 0 4.0335
4.8945 -0.17623 -0.21322 -0.15628 -0.27299 -0.21963 -0.096199 -0.20277 -0.17496 -0.22494 -0.24812 -0.22338 22.727 0.60334 2.9788 2.2137 0.99653 2.7875 1.6283 0.96737 1.1818 1.2725 0 0.086801 0 0.016275 0 0.014724 0 4.3336
4.8984 -0.1912 -0.22119 -0.18778 -0.26781 -0.21112 -0.16773 -0.26868 -0.23677 -0.29545 -0.27902 -0.21959 23.305 0.61106 2.9772 2.2144 1.0114 2.8399 1.6396 0.98582 1.1925 1.2723 0 0.089337 0 0.016407 0 0.015075 0 4.8342
4.9023 -0.21498 -0.22111 -0.2408 -0.21468 -0.24708 -0.27008 -0.31928 -0.28031 -0.35346 -0.27127 -0.24511 23.854 0.61615 2.9734 2.2136 1.0234 2.8766 1.6467 1.0009 1.2035 1.2733 0 0.091425 0 0.016568 0 0.01564 0 5.3682
4.9063 -0.23492 -0.21826 -0.29332 -0.15979 -0.29888 -0.36524 -0.33072 -0.27672 -0.37048 -0.23635 -0.29168 24.376 0.61847 2.9697 2.212 1.0327 2.881 1.65 1.0125 1.2124 1.2765 0 0.092898 0 0.016889 0 0.016498 0 5.667
4.9102 -0.23866 -0.21794 -0.32222 -0.15148 -0.31966 -0.40159 -0.30785 -0.24047 -0.33748 -0.20574 -0.3239 24.872 0.61991 2.9689 2.2106 1.0384 2.8566 1.6517 1.02 1.2177 1.2801 0 0.093783 0 0.017322 0 0.017386 0 5.5698
4.9141 -0.2231 -0.22063 -0.31815 -0.19905 -0.28535 -0.35092 -0.274 -0.21363 -0.27069 -0.2013 -0.31465 25.342 0.62218 2.9714 2.2093 1.04 2.824 1.6541 1.0228 1.2193 1.2809 0 0.094107 0 0.017718 0 0.017838 0 5.1433
4.918 -0.1968 -0.22165 -0.28825 -0.26335 -0.21599 -0.23439 -0.24732 -0.22289 -0.20055 -0.21544 -0.27141 25.778 0.62525 2.9748 2.2078 1.0389 2.8044 1.6577 1.0223 1.2185 1.2768 0 0.09388 0 0.018025 0 0.017563 0 4.612
4.9219 -0.17406 -0.21522 -0.24768 -0.28876 -0.15878 -0.11404 -0.2279 -0.25168 -0.15216 -0.22075 -0.22765 26.176 0.62771 2.9758 2.2061 1.0384 2.8029 1.6612 1.021 1.2174 1.2701 0 0.093249 0 0.018343 0 0.016713 0 4.1751
4.9258 -0.16503 -0.19959 -0.20985 -0.24936 -0.14826 -0.053674 -0.2064 -0.25587 -0.13221 -0.19922 -0.20976 26.533 0.62838 2.9728 2.2052 1.0403 2.8062 1.6631 1.0208 1.2175 1.2658 0 0.092567 0 0.018762 0 0.015794 0 3.8818
4.9297 -0.16957 -0.17886 -0.18322 -0.16976 -0.17842 -0.077601 -0.18153 -0.20884 -0.13126 -0.16167 -0.21401 26.854 0.62755 2.9677 2.2062 1.0441 2.796 1.663 1.0222 1.2191 1.2681 0 0.092202 0 0.019151 0 0.015286 0 3.6613
4.9336 -0.17889 -0.16055 -0.17285 -0.10372 -0.21024 -0.1577 -0.16555 -0.13226 -0.13657 -0.13819 -0.21563 27.151 0.6267 2.9647 2.2095 1.0469 2.7668 1.6623 1.0236 1.2208 1.2764 0 0.092248 0 0.019177 0 0.015311 0 3.4519
4.9375 -0.18282 -0.15104 -0.18034 -0.090984 -0.20653 -0.2372 -0.17105 -0.081512 -0.14283 -0.14904 -0.19809 27.434 0.62709 2.966 2.2139 1.0464 2.7311 1.6624 1.0233 1.2212 1.2855 0 0.092467 0 0.018585 0 0.015619 0 3.2832
4.9414 -0.17646 -0.15181 -0.20014 -0.12933 -0.16339 -0.27131 -0.19368 -0.097789 -0.15208 -0.18488 -0.1709 27.705 0.62866 2.9702 2.2174 1.0433 2.7087 1.6631 1.0212 1.2193 1.2896 0 0.092537 0 0.017499 0 0.015874 0 3.2342
4.9453 -0.1619 -0.15859 -0.21813 -0.1826 -0.11151 -0.25357 -0.21086 -0.17061 -0.16554 -0.2151 -0.15786 27.957 0.63025 2.9738 2.2185 1.0408 2.7086 1.6635 1.0189 1.2163 1.2865 0 0.092385 0 0.016439 0 0.015942 0 3.3204
4.9492 -0.14499 -0.16362 -0.21845 -0.2127 -0.088004 -0.21089 -0.20003 -0.2452 -0.17756 -0.21528 -0.16968 28.179 0.63075 2.9746 2.2171 1.0415 2.7206 1.6623 1.018 1.2138 1.279 0 0.092243 0 0.01597 0 0.015938 0 3.4356
4.9531 -0.13128 -0.1599 -0.19616 -0.20555 -0.10386 -0.17584 -0.15965 -0.26767 -0.17858 -0.18672 -0.19052 28.363 0.63015 2.9735 2.2138 1.0451 2.7243 1.6596 1.019 1.2129 1.2725 0 0.092357 0 0.016286 0 0.016032 0 3.4123
4.957 -0.12407 -0.14563 -0.16428 -0.17242 -0.13499 -0.16143 -0.11223 -0.22725 -0.16384 -0.15098 -0.19252 28.516 0.62946 2.9737 2.2093 1.0478 2.707 1.657 1.0205 1.2131 1.2705 0 0.092673 0 0.017079 0 0.016245 0 3.1498
4.9609 -0.12467 -0.12616 -0.14639 -0.13292 -0.14363 -0.15776 -0.085866 -0.1595 -0.13859 -0.12782 -0.16332 28.651 0.62963 2.9765 2.2046 1.0463 2.6748 1.6558 1.0212 1.2132 1.2727 0 0.092832 0 0.017813 0 0.016439 0 2.6985
4.9648 -0.1325 -0.11151 -0.15822 -0.10023 -0.11168 -0.14924 -0.091536 -0.11162 -0.114 -0.11998 -0.11845 28.778 0.6306 2.9796 2.2004 1.0405 2.6476 1.6561 1.0208 1.2127 1.2762 0 0.092525 0 0.018136 0 0.016477 0 2.2335
4.9688 -0.14421 -0.11018 -0.19321 -0.080443 -0.057757 -0.13379 -0.11643 -0.10389 -0.09773 -0.11857 -0.087122 28.898 0.63125 2.9794 2.1978 1.0344 2.6414 1.6571 1.02 1.2125 1.2784 0 0.091839 0 0.018076 0 0.01637 0 1.9489
4.9727 -0.15334 -0.12291 -0.22488 -0.079384 -0.023787 -0.12547 -0.13773 -0.12074 -0.089079 -0.11939 -0.086523 29.003 0.63044 2.9747 2.1976 1.0322 2.6551 1.6577 1.0196 1.2143 1.279 0 0.091238 0 0.017884 0 0.016239 0 1.9533
4.9766 -0.15288 -0.1412 -0.22555 -0.103 -0.04131 -0.13911 -0.1423 -0.13431 -0.083739 -0.12993 -0.10943 29.08 0.62807 2.9689 2.1996 1.035 2.6727 1.6579 1.0195 1.2185 1.2788 0 0.091178 0 0.017743 0 0.016173 0 2.2264
4.9805 -0.14027 -0.15264 -0.18658 -0.14822 -0.10419 -0.17227 -0.13457 -0.13356 -0.083125 -0.15862 -0.13483 29.125 0.62535 2.9671 2.2026 1.0401 2.679 1.6586 1.0192 1.2229 1.2785 0 0.091722 0 0.017633 0 0.016137 0 2.6401
4.9844 -0.12116 -0.1496 -0.12489 -0.196 -0.16985 -0.20271 -0.12843 -0.13119 -0.097203 -0.19865 -0.14805 29.143 0.62382 2.9713 2.2052 1.0434 2.6737 1.66 1.018 1.2249 1.2775 0 0.092525 0 0.017465 0 0.016057 0 3.0175
4.9883 -0.10768 -0.13494 -0.071845 -0.21916 -0.18967 -0.20525 -0.13385 -0.14533 -0.13526 -0.22657 -0.15002 29.142 0.62418 2.9785 2.2069 1.0435 2.6713 1.6614 1.0165 1.223 1.2752 0 0.093171 0 0.017268 0 0.015954 0 3.209
4.9922 -0.11111 -0.12023 -0.053983 -0.20288 -0.14666 -0.17399 -0.15067 -0.17748 -0.19145 -0.22026 -0.1496 29.126 0.62573 2.9827 2.2078 1.0422 2.686 1.6611 1.0155 1.2191 1.2722 0 0.093514 0 0.017197 0 0.015967 0 3.1654
4.9961 -0.13361 -0.11785 -0.078981 -0.15992 -0.071617 -0.13023 -0.17188 -0.20927 -0.23978 -0.18014 -0.15062 29.092 0.627 2.9803 2.2086 1.0422 2.7155 1.6586 1.0155 1.2166 1.27 0 0.093687 0 0.017338 0 0.016205 0 2.9743
5 -0.16546 -0.13288 -0.13372 -0.12441 -0.023835 -0.10771 -0.18916 -0.21969 -0.24741 -0.13225 -0.14859 29.036 0.62708 2.9735 2.209 1.0442 2.7395 1.6551 1.016 1.2176 1.2702 0 0.093828 0 0.017557 0 0.016568 0 2.82
5.0039 -0.19073 -0.16055 -0.19239 -0.12649 -0.048316 -0.12642 -0.19542 -0.20447 -0.19982 -0.10854 -0.13889 28.956 0.62624 2.968 2.2084 1.0458 2.7361 1.6533 1.0162 1.221 1.2725 0 0.093866 0 0.017589 0 0.016766 0 2.8689
5.0078 -0.19759 -0.18995 -0.22885 -0.1683 -0.14027 -0.17612 -0.18607 -0.17886 -0.11831 -0.12188 -0.1255 28.854 0.62556 2.9678 2.2063 1.0447 2.7025 1.6551 1.0159 1.2235 1.2753 0 0.093618 0 0.017318 0 0.016577 0 3.1484
5.0117 -0.18603 -0.21031 -0.22847 -0.22168 -0.24434 -0.22333 -0.16348 -0.16297 -0.053254 -0.15809 -0.12006 28.731 0.62574 2.9721 2.2035 1.041 2.6624 1.6599 1.0158 1.2224 1.2765 0 0.093089 0 0.016946 0 0.016119 0 3.52
5.0156 -0.16743 -0.21551 -0.19593 -0.24952 -0.29144 -0.23677 -0.1418 -0.16511 -0.053431 -0.19074 -0.13271 28.583 0.62632 2.9763 2.2017 1.0378 2.6509 1.6646 1.0166 1.2185 1.2758 0 0.092606 0 0.016828 0 0.015862 0 3.7838
5.0195 -0.15637 -0.20528 -0.15442 -0.23295 -0.2482 -0.21088 -0.14335 -0.17847 -0.13165 -0.20349 -0.16465 28.4 0.62609 2.9766 2.2023 1.0378 2.6876 1.6661 1.0181 1.2149 1.274 0 0.092582 0 0.01712 0 0.016307 0 3.8399
5.0234 -0.1608 -0.18447 -0.13348 -0.18304 -0.14262 -0.16921 -0.18262 -0.1914 -0.25184 -0.19949 -0.20844 28.173 0.62447 2.9734 2.2047 1.0411 2.7595 1.6638 1.0192 1.2143 1.2726 0 0.093101 0 0.017577 0 0.017558 0 3.7675
5.0273 -0.17742 -0.16184 -0.14961 -0.13029 -0.046564 -0.14545 -0.24849 -0.19903 -0.34874 -0.19207 -0.25272 27.906 0.62241 2.9703 2.2071 1.0444 2.8268 1.6599 1.0196 1.2166 1.2722 0 0.093738 0 0.017746 0 0.019149 0 3.7469
5.0313 -0.19514 -0.14775 -0.19247 -0.10284 -0.026644 -0.15766 -0.30326 -0.2046 -0.36812 -0.18932 -0.28505 27.615 0.62194 2.9703 2.2076 1.045 2.8507 1.6578 1.0197 1.2197 1.2726 0 0.093866 0 0.017401 0 0.020297 0 3.8885
5.0352 -0.20338 -0.15011 -0.22961 -0.11062 -0.098897 -0.19574 -0.30624 -0.21138 -0.30003 -0.1887 -0.2926 27.316 0.62458 2.973 2.2062 1.0429 2.8202 1.6595 1.021 1.221 1.2732 0 0.093185 0 0.016787 0 0.020395 0 4.1252
5.0391 -0.19929 -0.16954 -0.23025 -0.14411 -0.21929 -0.23117 -0.24702 -0.21572 -0.18341 -0.18504 -0.26641 27.015 0.6298 2.9754 2.204 1.0411 2.7596 1.6634 1.0238 1.2204 1.2741 0 0.092027 0 0.016417 0 0.019389 0 4.2695
5.043 -0.18895 -0.19764 -0.19113 -0.18376 -0.31544 -0.23982 -0.15977 -0.20956 -0.080253 -0.1804 -0.21079 26.702 0.63513 2.9748 2.2029 1.0424 2.7095 1.6662 1.0267 1.219 1.2753 0 0.091119 0 0.016597 0 0.017766 0 4.1881
5.0469 -0.18252 -0.22099 -0.14219 -0.21115 -0.33539 -0.21954 -0.1026 -0.18986 -0.038808 -0.18331 -0.14949 26.358 0.63776 2.9719 2.2035 1.0463 2.6979 1.6651 1.0276 1.2182 1.2765 0 0.091025 0 0.017138 0 0.016217 0 3.9341
5.0508 -0.18714 -0.22932 -0.12466 -0.21624 -0.27888 -0.18936 -0.11528 -0.1646 -0.06971 -0.19776 -0.11725 25.969 0.63654 2.9698 2.2049 1.0491 2.723 1.6604 1.0253 1.2177 1.2771 0 0.09172 0 0.017546 0 0.015256 0 3.7154
5.0547 -0.20253 -0.22221 -0.15784 -0.20055 -0.19224 -0.17282 -0.18912 -0.14832 -0.14737 -0.21478 -0.13733 25.532 0.63267 2.9712 2.2059 1.0478 2.7598 1.655 1.0213 1.2168 1.2767 0 0.092667 0 0.017523 0 0.015034 0 3.728
5.0586 -0.22181 -0.20897 -0.22286 -0.17686 -0.13454 -0.18014 -0.2741 -0.15061 -0.23043 -0.21733 -0.20169 25.059 0.62869 2.9756 2.2059 1.0426 2.7826 1.6526 1.0187 1.2156 1.2755 0 0.093267 0 0.017271 0 0.015407 0 4.0023
5.0625 -0.2363 -0.20181 -0.27841 -0.16422 -0.14029 -0.20333 -0.31716 -0.16818 -0.28502 -0.19589 -0.27302 24.558 0.62669 2.9799 2.2054 1.0375 2.7848 1.6544 1.019 1.2158 1.2744 0 0.093294 0 0.017289 0 0.016098 0 4.3932
5.0664 -0.24095 -0.20746 -0.29542 -0.17766 -0.20236 -0.22642 -0.29989 -0.18808 -0.2975 -0.16 -0.31073 24.033 0.62711 2.9809 2.2054 1.0365 2.7799 1.6593 1.0214 1.2188 1.2743 0 0.092978 0 0.017851 0 0.016803 0 4.7069
5.0703 -0.23679 -0.22373 -0.27998 -0.21724 -0.28143 -0.24025 -0.24646 -0.19903 -0.27452 -0.13414 -0.30047 23.478 0.62898 2.9782 2.2061 1.04 2.7857 1.6646 1.0234 1.2235 1.2749 0 0.092739 0 0.018671 0 0.017237 0 4.8457
5.0742 -0.22953 -0.24254 -0.264 -0.26468 -0.33227 -0.24817 -0.19961 -0.20088 -0.23579 -0.14012 -0.26248 22.883 0.63103 2.9742 2.207 1.0449 2.8072 1.6684 1.0232 1.2265 1.2752 0 0.09286 0 0.019116 0 0.017186 0 4.8499
5.0781 -0.22556 -0.25588 -0.2723 -0.293 -0.32973 -0.25849 -0.18833 -0.20364 -0.20545 -0.18055 -0.23227 22.246 0.63247 2.9718 2.2076 1.0468 2.8341 1.6708 1.0223 1.2248 1.2743 0 0.093347 0 0.018772 0 0.01663 0 4.831
5.082 -0.22798 -0.25976 -0.29699 -0.28442 -0.2811 -0.27206 -0.21306 -0.21714 -0.20352 -0.23672 -0.23191 21.573 0.63316 2.972 2.2077 1.0446 2.8522 1.6732 1.0238 1.2189 1.2725 0 0.094015 0 0.017841 0 0.015826 0 4.8749
5.0859 -0.23499 -0.25439 -0.30358 -0.24357 -0.21969 -0.27802 -0.25466 -0.24087 -0.23754 -0.28173 -0.25712 20.87 0.63328 2.9736 2.2079 1.0408 2.8589 1.6765 1.0295 1.2131 1.2704 0 0.094656 0 0.016983 0 0.015237 0 5.0009
5.0898 -0.24111 -0.2424 -0.26405 -0.19554 -0.18377 -0.26315 -0.29272 -0.26299 -0.29675 -0.29771 -0.28776 20.138 0.63312 2.9743 2.2089 1.0397 2.8647 1.6804 1.0378 1.2123 1.269 0 0.095137 0 0.016736 0 0.015279 0 5.177
5.0938 -0.24047 -0.22786 -0.18665 -0.16925 -0.19216 -0.22679 -0.31567 -0.26972 -0.3542 -0.28477 -0.30743 19.375 0.63322 2.9727 2.211 1.0435 2.8811 1.6839 1.0445 1.2177 1.2685 0 0.095426 0 0.017066 0 0.016018 0 5.345
5.0977 -0.23015 -0.21586 -0.11438 -0.17842 -0.23151 -0.18676 -0.31905 -0.25665 -0.37913 -0.25718 -0.31216 18.577 0.63428 2.9696 2.2137 1.0507 2.9058 1.6861 1.0461 1.2263 1.2689 0 0.095583 0 0.017453 0 0.017072 0 5.4225
5.1016 -0.21205 -0.21094 -0.091977 -0.21373 -0.26513 -0.16845 -0.30085 -0.23181 -0.35429 -0.23196 -0.30373 17.742 0.63661 2.9667 2.2162 1.0578 2.9202 1.687 1.0427 1.2329 1.2703 0 0.095739 0 0.017416 0 0.017811 0 5.3092
5.1055 -0.19214 -0.21384 -0.12931 -0.25064 -0.26003 -0.1844 -0.26263 -0.20773 -0.28705 -0.21855 -0.28077 16.872 0.63965 2.9656 2.2174 1.0617 2.903 1.6874 1.0382 1.2352 1.2732 0 0.096014 0 0.01696 0 0.017756 0 4.9366
5.1094 -0.17743 -0.2192 -0.19275 -0.26559 -0.21344 -0.22168 -0.21394 -0.18955 -0.2057 -0.21477 -0.24055 15.968 0.64205 2.9663 2.2164 1.0618 2.8492 1.6876 1.0364 1.2346 1.2772 0 0.096408 0 0.016541 0 0.016885 0 4.3418
5.1133 -0.17222 -0.21777 -0.23182 -0.24888 -0.15738 -0.24933 -0.17144 -0.17066 -0.14251 -0.20987 -0.18892 15.03 0.64279 2.9678 2.2134 1.0598 2.7773 1.6877 1.0385 1.2343 1.2811 0 0.096741 0 0.016591 0 0.015651 0 3.69
5.1172 -0.17559 -0.20306 -0.21875 -0.20724 -0.13437 -0.24163 -0.14932 -0.14045 -0.11519 -0.19218 -0.14329 14.06 0.64213 2.969 2.2091 1.0583 2.7172 1.6875 1.0422 1.2358 1.2827 0 0.096766 0 0.017076 0 0.014684 0 3.1918
5.1211 -0.18189 -0.17745 -0.16895 -0.15739 -0.16177 -0.19849 -0.14898 -0.097659 -0.1193 -0.15749 -0.12072 13.065 0.64159 2.9696 2.2054 1.0589 2.6888 1.6868 1.0443 1.2377 1.2811 0 0.096378 0 0.017519 0 0.014399 0 2.9595
5.125 -0.18403 -0.152 -0.12689 -0.117 -0.2147 -0.14605 -0.15829 -0.055951 -0.1355 -0.11372 -0.12173 12.053 0.64255 2.9706 2.2041 1.0616 2.6888 1.6858 1.0439 1.237 1.277 0 0.095752 0 0.017443 0 0.01477 0 2.9252
5.1289 -0.17764 -0.13873 -0.13022 -0.097771 -0.24456 -0.11626 -0.16228 -0.035005 -0.14467 -0.077959 -0.12879 11.027 0.64473 2.9726 2.2058 1.0649 2.6964 1.6849 1.0426 1.2331 1.273 0 0.095233 0 0.016829 0 0.015405 0 2.9059
5.1328 -0.16358 -0.14122 -0.18035 -0.10215 -0.22012 -0.1224 -0.15522 -0.043562 -0.13944 -0.066225 -0.12422 9.9813 0.64613 2.9755 2.2093 1.0667 2.6922 1.6843 1.0427 1.2288 1.271 0 0.095057 0 0.016154 0 0.01584 0 2.7698
5.1367 -0.14712 -0.15133 -0.24071 -0.12296 -0.15612 -0.15033 -0.14315 -0.070124 -0.12547 -0.081836 -0.11018 8.9017 0.64483 2.9781 2.2121 1.0658 2.6744 1.6842 1.0446 1.2275 1.2714 0 0.095137 0 0.015994 0 0.015836 0 2.5545
5.1406 -0.13434 -0.15541 -0.2623 -0.14602 -0.10257 -0.17174 -0.13557 -0.09147 -0.11419 -0.11133 -0.10788 7.7792 0.64106 2.9786 2.2122 1.0629 2.6583 1.6848 1.0465 1.2306 1.2727 0 0.09516 0 0.016543 0 0.015502 0 2.4238
5.1445 -0.12819 -0.14488 -0.21769 -0.15603 -0.10164 -0.16712 -0.13584 -0.092895 -0.11389 -0.13255 -0.13401 6.6194 0.63755 2.9767 2.2091 1.0601 2.6603 1.6863 1.0462 1.2358 1.2734 0 0.094908 0 0.017475 0 0.015165 0 2.4967
5.1484 -0.12671 -0.12276 -0.12061 -0.1443 -0.14884 -0.13888 -0.13968 -0.081776 -0.12498 -0.13014 -0.17782 5.4416 0.6375 2.9735 2.2045 1.0596 2.6828 1.6888 1.043 1.239 1.2737 0 0.094511 0 0.018225 0 0.015107 0 2.709
5.1523 -0.12471 -0.1008 -0.019259 -0.11416 -0.19382 -0.10559 -0.14139 -0.080479 -0.14057 -0.10668 -0.20507 4.2662 0.64168 2.9712 2.201 1.062 2.7107 1.6915 1.039 1.2383 1.2748 0 0.094341 0 0.018427 0 0.015359 0 2.8433
5.1563 -0.11742 -0.090048 0.032471 -0.079815 -0.18238 -0.084891 -0.13941 -0.10348 -0.15064 -0.080243 -0.1886 3.1006 0.6475 2.9711 2.2001 1.0657 2.7239 1.6932 1.037 1.2352 1.2774 0 0.094647 0 0.018138 0 0.015693 0 2.7071
5.1602 -0.10395 -0.092622 0.0086131 -0.05816 -0.10409 -0.081321 -0.135 -0.13975 -0.14716 -0.069977 -0.13614 1.9349 0.65084 2.9727 2.202 1.0678 2.7129 1.6934 1.038 1.2328 1.2801 0 0.095259 0 0.01772 0 0.01581 0 2.2977
5.1641 -0.088051 -0.10088 -0.070883 -0.058317 -0.0038695 -0.087812 -0.12714 -0.15855 -0.12863 -0.081051 -0.085762 0.75152 0.64945 2.9744 2.205 1.0668 2.6852 1.6922 1.041 1.2332 1.2805 0 0.095684 0 0.017521 0 0.015591 0 1.8051
5.168 -0.075787 -0.1038 -0.15054 -0.075807 0.053443 -0.095944 -0.11149 -0.13578 -0.1016 -0.10113 -0.070642 -0.45946 0.64481 2.9745 2.2072 1.0638 2.6567 1.6903 1.0434 1.2358 1.2775 0 0.095529 0 0.017638 0 0.015198 0 1.4505
5.1719 -0.071397 -0.094849 -0.17415 -0.095497 0.035612 -0.10279 -0.086177 -0.077582 -0.077693 -0.11066 -0.08714 -1.6933 0.64084 2.9732 2.2076 1.0616 2.6385 1.6887 1.0439 1.2384 1.2726 0 0.094865 0 0.017917 0 0.014947 0 1.3083
5.1758 -0.074004 -0.07565 -0.12282 -0.10145 -0.032036 -0.10842 -0.057471 -0.018495 -0.066393 -0.098159 -0.098861 -2.9374 0.64047 2.9721 2.2063 1.062 2.6286 1.6873 1.0432 1.2394 1.2694 0 0.094173 0 0.018112 0 0.015025 0 1.2681
5.1797 -0.077523 -0.053646 -0.029826 -0.087034 -0.089208 -0.10953 -0.037164 0.0061577 -0.067971 -0.068024 -0.074006 -4.1847 0.64326 2.9725 2.2047 1.0637 2.6164 1.6861 1.043 1.2389 1.2705 0 0.093923 0 0.018066 0 0.015296 0 1.1549
5.1836 -0.074214 -0.036608 0.041361 -0.058509 -0.08983 -0.098885 -0.032022 -0.010183 -0.072394 -0.035741 -0.018822 -5.4401 0.64591 2.9744 2.2041 1.0637 2.5936 1.6847 1.0446 1.2382 1.2751 0 0.094187 0 0.017773 0 0.015372 0 0.88686
5.1875 -0.05992 -0.028128 0.042971 -0.030038 -0.03581 -0.072761 -0.035775 -0.04056 -0.06635 -0.015482 0.027353 -6.7138 0.64533 2.976 2.205 1.0598 2.5616 1.6834 1.0473 1.2382 1.2798 0 0.094623 0 0.017331 0 0.014928 0 0.52793
5.1914 -0.037452 -0.026491 -0.020215 -0.013803 0.030471 -0.038314 -0.033268 -0.04902 -0.043775 -0.010592 0.031519 -8.0083 0.64148 2.9758 2.2067 1.0529 2.5302 1.6827 1.0492 1.2384 1.2814 0 0.094832 0 0.016866 0 0.014017 0 0.20621
5.1953 -0.015395 -0.026689 -0.092482 -0.012337 0.064046 -0.011131 -0.014431 -0.022129 -0.011333 -0.013637 0.0012446 -9.3115 0.63729 2.9738 2.2077 1.0464 2.509 1.6829 1.0485 1.2382 1.2795 0 0.094703 0 0.016459 0 0.013107 0 -0.0047106
5.1992 -0.0026406 -0.023828 -0.10864 -0.018305 0.051095 -0.0030038 0.015228 0.020872 0.016204 -0.014324 -0.021825 -10.604 0.6361 2.9716 2.207 1.0434 2.5 1.6839 1.0453 1.2374 1.2768 0 0.094408 0 0.016134 0 0.012758 0 -0.12573
5.2031 -0.0022842 -0.01597 -0.044696 -0.021473 0.012372 -0.011026 0.038631 0.047287 0.027178 -0.0079272 -0.0038326 -11.874 0.63877 2.9711 2.2045 1.0441 2.4982 1.6856 1.0414 1.2366 1.2763 0 0.094113 0 0.015879 0 0.013191 0 -0.21199
5.207 -0.0094262 -0.0049822 0.062042 -0.017106 -0.020431 -0.019386 0.042561 0.040396 0.021439 0.0022427 0.045843 -13.126 0.64296 2.9725 2.2016 1.0459 2.4968 1.6879 1.0395 1.2359 1.2783 0 0.093749 0 0.015693 0 0.014083 0 -0.27423
5.2109 -0.014751 0.0050489 0.14033 -0.0089684 -0.030333 -0.013338 0.029731 0.01176 0.0089382 0.0091452 0.081895 -14.38 0.64528 2.9744 2.2 1.0457 2.4931 1.6908 1.041 1.2349 1.2802 0 0.09312 0 0.015612 0 0.014792 0 -0.27209
5.2148 -0.011258 0.010958 0.13886 -0.0044609 -0.021401 0.0074532 0.015752 -0.012978 0.00041372 0.0086945 0.066983 -15.651 0.64408 2.9754 2.2004 1.0431 2.4889 1.6932 1.0454 1.2329 1.279 0 0.092236 0 0.015703 0 0.014848 0 -0.1828
5.2188 0.0011349 0.013037 0.06436 -0.0061794 -0.0061615 0.029112 0.014207 -0.018603 -0.00092872 0.0033335 0.0091735 -16.941 0.64068 2.975 2.202 1.0397 2.4874 1.6937 1.0504 1.23 1.2741 0 0.091473 0 0.015992 0 0.014305 0 -0.063095
5.2227 0.016694 0.014901 -0.025327 -0.0076276 0.0087021 0.037225 0.024751 -0.010819 0.0006149 9.9071e-05 -0.044061 -18.236 0.63809 2.9743 2.2032 1.0377 2.4886 1.6914 1.053 1.2276 1.268 0 0.091322 0 0.0164 0 0.013665 0 -0.02778
5.2266 0.029461 0.020552 -0.066186 0.0023524 0.024128 0.030704 0.03556 -0.0045888 0.00057611 0.0051822 -0.049424 -19.52 0.63844 2.9746 2.2032 1.0373 2.4898 1.687 1.0519 1.2274 1.264 0 0.091922 0 0.016746 0 0.013434 0 -0.15667
5.2305 0.03826 0.030984 -0.034415 0.029531 0.040053 0.022342 0.036683 -0.0051061 0.00087812 0.01948 -0.0065025 -20.785 0.64134 2.9759 2.2026 1.0371 2.4878 1.6833 1.0476 1.2301 1.2641 0 0.092839 0 0.01685 0 0.01369 0 -0.41977
5.2344 0.046716 0.0434 0.040869 0.067294 0.049723 0.025816 0.030169 -0.002402 0.0087674 0.038618 0.044936 -22.04 0.64437 2.9773 2.2026 1.035 2.4814 1.6828 1.043 1.2343 1.2673 0 0.093352 0 0.016667 0 0.014038 0 -0.69797
5.2383 0.058585 0.053895 0.10481 0.099553 0.045299 0.04238 0.02712 0.015435 0.029211 0.057227 0.064289 -23.297 0.64499 2.9775 2.2039 1.0309 2.4711 1.6864 1.0409 1.2379 1.2711 0 0.093007 0 0.01633 0 0.013989 0 -0.88516
5.2422 0.073099 0.061215 0.11894 0.11213 0.028919 0.060575 0.035809 0.045944 0.058532 0.073671 0.046556 -24.562 0.64243 2.9764 2.2054 1.0254 2.4571 1.6918 1.0422 1.2391 1.2738 0 0.091923 0 0.016052 0 0.013427 0 -0.97948
5.2461 0.085054 0.067946 0.085371 0.10362 0.015904 0.068946 0.053849 0.071712 0.085875 0.090818 0.021955 -25.831 0.63816 2.9749 2.2057 1.0192 2.4383 1.6957 1.0456 1.2379 1.2752 0 0.090569 0 0.015957 0 0.012741 0 -1.0806
5.25 0.089799 0.077879 0.038306 0.086538 0.02423 0.068518 0.072096 0.077236 0.10148 0.11182 0.022966 -27.087 0.63477 2.9739 2.2043 1.0116 2.4147 1.6965 1.0485 1.2357 1.2759 0 0.089246 0 0.015986 0 0.012496 0 -1.2978
5.2539 0.088453 0.092095 0.015095 0.077827 0.058683 0.072081 0.085055 0.065774 0.10427 0.13463 0.053948 -28.317 0.63435 2.9736 2.2027 1.0011 2.3892 1.6951 1.0492 1.2336 1.2762 0 0.087819 0 0.015967 0 0.012915 0 -1.6521
5.2578 0.088218 0.10776 0.031331 0.086421 0.10454 0.090919 0.096037 0.057994 0.10222 0.15092 0.0922 -29.517 0.63718 2.9735 2.2027 0.98676 2.3675 1.6936 1.0478 1.2323 1.2757 0 0.085961 0 0.015782 0 0.013627 0 -2.0592
5.2617 0.09707 0.121 0.076189 0.10813 0.13755 0.12252 0.11189 0.072876 0.10564 0.15181 0.11511 -30.696 0.64164 2.9731 2.2052 0.96927 2.3537 1.6931 1.046 1.2316 1.2742 0 0.083654 0 0.015496 0 0.0139 0 -2.4005
5.2656 0.11737 0.13102 0.12574 0.13126 0.14226 0.15204 0.13391 0.10977 0.1197 0.13647 0.12266 -31.865 0.64512 2.9727 2.2084 0.95003 2.3458 1.6921 1.0453 1.2312 1.2721 0 0.081385 0 0.015303 0 0.013196 0 -2.6187
5.2695 0.14392 0.14112 0.16025 0.14732 0.12363 0.16632 0.15553 0.14958 0.14197 0.11604 0.13282 -33.034 0.64557 2.9728 2.2095 0.93025 2.3367 1.6887 1.0455 1.2311 1.2706 0 0.079805 0 0.015362 0 0.011596 0 -2.7573
5.2734 0.16809 0.15516 0.17327 0.1573 0.10298 0.16667 0.16933 0.17338 0.16581 0.10829 0.15809 -34.198 0.64277 2.9739 2.2071 0.91048 2.3187 1.6827 1.045 1.2308 1.2704 0 0.079139 0 0.015647 0 0.0097712 0 -2.9191
5.2773 0.18406 0.17292 0.17028 0.16878 0.10245 0.16754 0.17532 0.17952 0.18554 0.1261 0.19049 -35.343 0.6386 2.9754 2.2023 0.89145 2.2911 1.6774 1.0426 1.2304 1.2711 0 0.078949 0 0.015935 0 0.0085211 0 -3.187
5.2813 0.19208 0.18927 0.16195 0.18739 0.13051 0.18213 0.18119 0.1822 0.19948 0.16838 0.21108 -36.451 0.63595 2.9766 2.1981 0.87461 2.2612 1.6762 1.039 1.2299 1.2718 0 0.078489 0 0.015954 0 0.0082456 0 -3.5689
5.2852 0.19661 0.19868 0.15768 0.21056 0.17811 0.20913 0.19413 0.19451 0.20987 0.22038 0.21195 -37.509 0.63676 2.9769 2.1965 0.86142 2.2385 1.68 1.0366 1.23 1.2718 0 0.077315 0 0.015542 0 0.0087243 0 -4.003
5.2891 0.20218 0.20119 0.16208 0.22899 0.22617 0.23351 0.21348 0.21469 0.22114 0.26303 0.20563 -38.519 0.64044 2.9764 2.1974 0.85162 2.2263 1.6855 1.0374 1.2315 1.2718 0 0.075568 0 0.01473 0 0.009335 0 -4.4054
5.293 0.2111 0.20398 0.17454 0.23425 0.25769 0.24095 0.23235 0.23005 0.23748 0.28376 0.2114 -39.494 0.64414 2.9753 2.1987 0.84253 2.2182 1.6883 1.0416 1.2341 1.2727 0 0.07368 0 0.01371 0 0.0095118 0 -4.7222
5.2969 0.22438 0.21632 0.19151 0.22632 0.26699 0.2322 0.24591 0.23339 0.25974 0.28157 0.23401 -40.45 0.64468 2.974 2.1992 0.83043 2.2035 1.6865 1.0473 1.2362 1.2749 0 0.071861 0 0.012756 0 0.0091022 0 -4.9537
5.3008 0.24336 0.24179 0.21045 0.21535 0.2619 0.22407 0.25677 0.23312 0.28297 0.26488 0.25859 -41.397 0.64109 2.973 2.1993 0.81345 2.1775 1.6823 1.0511 1.2356 1.2768 0 0.069913 0 0.012134 0 0.008398 0 -5.1435
5.3047 0.269 0.27461 0.23252 0.21628 0.2585 0.23598 0.27096 0.2452 0.29738 0.24616 0.26749 -42.325 0.6356 2.973 2.2 0.7933 2.1465 1.6794 1.0511 1.2314 1.2768 0 0.067578 0 0.012022 0 0.0078661 0 -5.3479
5.3086 0.29913 0.30353 0.26094 0.23964 0.27115 0.27399 0.28961 0.27514 0.29504 0.23756 0.26077 -43.218 0.63212 2.9746 2.2014 0.77405 2.1232 1.6785 1.0473 1.2252 1.2741 0 0.064992 0 0.012421 0 0.007797 0 -5.6058
5.3125 0.3271 0.32036 0.29569 0.28411 0.30263 0.3258 0.30651 0.31013 0.27891 0.24831 0.258 -44.055 0.63327 2.9777 2.2018 0.75885 2.1142 1.6759 1.0411 1.2207 1.27 0 0.062694 0 0.0131 0 0.0081173 0 -5.9249
5.3164 0.34492 0.32599 0.32964 0.33556 0.34101 0.36985 0.31585 0.33112 0.26633 0.2816 0.27906 -44.83 0.63834 2.9808 2.1995 0.74742 2.1114 1.6663 1.034 1.2211 1.267 0 0.061106 0 0.013643 0 0.0084689 0 -6.2911
5.3203 0.34944 0.32916 0.35178 0.37415 0.36723 0.39035 0.32193 0.33333 0.28029 0.33151 0.3239 -45.548 0.6438 2.9818 2.195 0.73667 2.0963 1.6479 1.0259 1.2265 1.2668 0 0.059987 0 0.013641 0 0.008476 0 -6.6911
5.3242 0.34633 0.33936 0.35689 0.3865 0.36985 0.38664 0.33865 0.33337 0.33195 0.38327 0.37254 -46.219 0.64616 2.9796 2.1913 0.72378 2.0544 1.6247 1.0159 1.2336 1.2688 0 0.058501 0 0.012936 0 0.0080056 0 -7.1274
5.3281 0.34762 0.35986 0.35341 0.37552 0.3563 0.37162 0.37671 0.35371 0.40726 0.42015 0.40467 -46.85 0.64467 2.9752 2.192 0.70898 1.9897 1.604 1.0022 1.2384 1.2715 0 0.055945 0 0.011753 0 0.0072432 0 -7.6097
5.332 0.36354 0.38646 0.36007 0.3603 0.34994 0.3626 0.4301 0.39905 0.47139 0.43387 0.41827 -47.434 0.64168 2.971 2.1974 0.69532 1.925 1.5902 0.9838 1.2393 1.273 0 0.052489 0 0.010602 0 0.0065433 0 -8.1273
5.3359 0.39509 0.41212 0.3911 0.36413 0.37269 0.37159 0.47678 0.44849 0.4911 0.43041 0.42842 -47.957 0.64023 2.9694 2.2045 0.68564 1.8866 1.5811 0.96092 1.2374 1.2731 0 0.049182 0 0.0099737 0 0.006172 0 -8.6293
5.3398 0.43329 0.43311 0.44168 0.39767 0.42623 0.4001 0.49561 0.47317 0.4599 0.42523 0.4489 -48.407 0.64103 2.9701 2.209 0.67952 1.8844 1.5696 0.93488 1.2349 1.2729 0 0.047122 0 0.010046 0 0.0061338 0 -9.0426
5.3438 0.46598 0.45132 0.48791 0.45017 0.48824 0.43979 0.48522 0.4634 0.40542 0.43082 0.47696 -48.777 0.6416 2.9709 2.2086 0.67302 1.9037 1.5495 0.90765 1.2324 1.2735 0 0.046506 0 0.010599 0 0.0062092 0 -9.3243
5.3477 0.48665 0.47136 0.50463 0.49691 0.529 0.47781 0.4672 0.43917 0.37136 0.4473 0.49731 -49.072 0.63832 2.9697 2.2049 0.66141 1.9149 1.5205 0.88101 1.2277 1.2747 0 0.046423 0 0.011191 0 0.0061588 0 -9.5095
5.3516 0.49828 0.49539 0.48769 0.51862 0.53559 0.5045 0.46923 0.43307 0.38673 0.4648 0.50027 -49.3 0.62965 2.9664 2.2012 0.64258 1.8953 1.4879 0.85573 1.2169 1.2748 0 0.045609 0 0.011463 0 0.0059193 0 -9.7062
5.3555 0.50954 0.52009 0.46102 0.51738 0.52266 0.51955 0.50281 0.4614 0.44628 0.4753 0.49447 -49.47 0.61765 2.9636 2.1992 0.61824 1.8455 1.4581 0.83115 1.1981 1.2715 0 0.043497 0 0.011329 0 0.0056238 0 -10.026
5.3594 0.52697 0.53843 0.4596 0.51495 0.51918 0.53208 0.55482 0.51077 0.51737 0.48221 0.5003 -49.581 0.60631 2.9634 2.1975 0.59209 1.7874 1.4342 0.80565 1.1722 1.2625 0 0.040629 0 0.010946 0 0.0054375 0 -10.498
5.3633 0.54949 0.54467 0.50045 0.53365 0.54192 0.55304 0.59985 0.55227 0.56693 0.49787 0.53126 -49.628 0.59812 2.9656 2.1923 0.56686 1.7455 1.4138 0.77789 1.1424 1.2468 0 0.038079 0 0.010514 0 0.005366 0 -11.04
5.3672 0.56928 0.5388 0.56568 0.5756 0.57904 0.58455 0.62125 0.56911 0.58579 0.53107 0.58168 -49.602 0.59191 2.9662 2.1815 0.54277 1.7277 1.3927 0.74827 1.1115 1.2249 0 0.036463 0 0.010107 0 0.0052206 0 -11.507
5.3711 0.57762 0.5271 0.61324 0.61876 0.59953 0.61518 0.62208 0.57063 0.59123 0.5767 0.63226 -49.491 0.58397 2.96 2.1664 0.51848 1.7195 1.3684 0.71942 1.0803 1.1989 0 0.035428 0 0.009658 0 0.0047815 0 -11.794
5.375 0.5709 0.51826 0.60861 0.63393 0.58113 0.62696 0.61784 0.57977 0.60742 0.61795 0.66615 -49.287 0.57147 2.9443 2.1512 0.49348 1.6974 1.3425 0.69522 1.0487 1.1725 0 0.034042 0 0.0091029 0 0.0040159 0 -11.9
5.3789 0.55268 0.51777 0.55229 0.60863 0.5322 0.60988 0.61988 0.60684 0.64212 0.63903 0.67921 -48.988 0.5554 2.9207 2.1399 0.4696 1.6511 1.319 0.67872 1.0176 1.1495 0 0.031678 0 0.0085183 0 0.0031537 0 -11.906
5.3828 0.53104 0.52436 0.4808 0.55717 0.4874 0.57172 0.62532 0.63572 0.67947 0.6361 0.67649 -48.595 0.54026 2.8948 2.1337 0.45032 1.5949 1.3022 0.67031 0.99001 1.133 0 0.0286 0 0.0081228 0 0.0025505 0 -11.88
5.3867 0.5138 0.53112 0.44006 0.50849 0.47974 0.5332 0.62174 0.63642 0.69348 0.61652 0.6618 -48.115 0.5309 2.8725 2.131 0.43843 1.5603 1.2934 0.66741 0.96961 1.1234 0 0.025769 0 0.0081126 0 0.0024571 0 -11.808
5.3906 0.50462 0.53043 0.45214 0.48298 0.51265 0.51151 0.60021 0.59251 0.669 0.58862 0.63321 -47.556 0.52903 2.8576 2.1289 0.4341 1.5738 1.2917 0.6659 0.95834 1.1185 0 0.024142 0 0.0084718 0 0.002885 0 -11.597
5.3945 0.50191 0.51936 0.50114 0.47907 0.5561 0.50632 0.56388 0.51826 0.61192 0.5539 0.58827 -46.927 0.53224 2.8504 2.1259 0.43475 1.6366 1.2946 0.66249 0.95448 1.1155 0 0.024058 0 0.0089297 0 0.0036528 0 -11.16
5.3984 0.5003 0.50141 0.54784 0.47999 0.5703 0.50158 0.52505 0.44974 0.5419 0.50983 0.53108 -46.229 0.5361 2.8484 2.1221 0.43687 1.7225 1.2992 0.65646 0.95366 1.1124 0 0.025136 0 0.0091318 0 0.0045324 0 -10.505
5.4023 0.49373 0.48359 0.55966 0.47263 0.53697 0.48204 0.49487 0.41776 0.47657 0.45946 0.47226 -45.463 0.53752 2.8487 2.1191 0.43828 1.795 1.3034 0.64968 0.95176 1.1101 0 0.026613 0 0.0089078 0 0.0053471 0 -9.7538
5.4063 0.47859 0.47081 0.53205 0.4596 0.47243 0.44924 0.47567 0.42608 0.42227 0.41561 0.422 -44.627 0.53652 2.849 2.1183 0.439 1.8315 1.3056 0.64519 0.94759 1.1101 0 0.027759 0 0.0084212 0 0.0059658 0 -9.0766
5.4102 0.45555 0.46216 0.48641 0.45373 0.41289 0.42133 0.46155 0.45169 0.37794 0.39318 0.38477 -43.72 0.53541 2.8483 2.1197 0.4404 1.8362 1.3055 0.64507 0.94312 1.1131 0 0.02813 0 0.0080585 0 0.0062693 0 -8.5911
5.4141 0.4291 0.45195 0.44944 0.46178 0.38557 0.41598 0.44512 0.46488 0.34547 0.39617 0.36132 -42.745 0.53645 2.8465 2.1225 0.44332 1.832 1.3035 0.64906 0.94122 1.1173 0 0.02766 0 0.0081265 0 0.0061846 0 -8.3082
5.418 0.40504 0.43453 0.43267 0.47441 0.38978 0.43193 0.42376 0.45059 0.3338 0.41271 0.35386 -41.705 0.53999 2.8444 2.125 0.44694 1.8401 1.3009 0.65468 0.94298 1.119 0 0.026656 0 0.0085971 0 0.0057788 0 -8.1527
5.4219 0.38735 0.40915 0.42786 0.47252 0.40171 0.44731 0.40078 0.4152 0.35138 0.42423 0.36568 -40.606 0.54435 2.8424 2.1259 0.44951 1.8621 1.299 0.65876 0.94672 1.1159 0 0.025688 0 0.0091222 0 0.0052918 0 -8.0299
5.4258 0.37627 0.38085 0.41909 0.44382 0.39652 0.43738 0.38214 0.37676 0.39401 0.42028 0.3939 -39.45 0.54716 2.8408 2.1252 0.45003 1.8807 1.2981 0.65941 0.94938 1.109 0 0.02529 0 0.0093226 0 0.0050211 0 -7.8814
5.4297 0.36889 0.35708 0.39877 0.39387 0.36822 0.39616 0.37192 0.34979 0.4407 0.40472 0.42388 -38.236 0.54683 2.8398 2.1241 0.44946 1.8777 1.298 0.65714 0.949 1.1021 0 0.025601 0 0.0091152 0 0.0051262 0 -7.6947
5.4336 0.36161 0.34261 0.37334 0.34171 0.33218 0.34241 0.36952 0.33713 0.46368 0.38777 0.43484 -36.961 0.54327 2.8399 2.1243 0.45018 1.8527 1.2982 0.65441 0.94605 1.099 0 0.026235 0 0.0087915 0 0.005528 0 -7.479
5.4375 0.35247 0.33685 0.35535 0.30529 0.31082 0.30435 0.36981 0.33228 0.44616 0.37308 0.41475 -35.625 0.53781 2.8415 2.1265 0.45395 1.8279 1.2981 0.65384 0.94283 1.1008 0 0.026591 0 0.0087632 0 0.0060152 0 -7.2411
5.4414 0.34193 0.33503 0.35044 0.29033 0.31569 0.29687 0.36578 0.3269 0.39389 0.35423 0.37086 -34.233 0.5326 2.8447 2.1295 0.46036 1.8315 1.2973 0.65633 0.94141 1.1049 0 0.026412 0 0.0091892 0 0.0064616 0 -6.9825
5.4453 0.33169 0.33168 0.35159 0.29126 0.33983 0.31135 0.35291 0.31674 0.33122 0.32428 0.32487 -32.794 0.52971 2.8484 2.1313 0.46712 1.8739 1.2958 0.66046 0.94219 1.1072 0 0.026073 0 0.0098162 0 0.006932 0 -6.7115
5.4492 0.32301 0.32382 0.34546 0.30032 0.36395 0.32602 0.33269 0.30294 0.28485 0.2878 0.2959 -31.32 0.53003 2.8502 2.1301 0.4722 1.9367 1.2942 0.66364 0.94395 1.1059 0 0.026268 0 0.010187 0 0.0075511 0 -6.4496
5.4531 0.31559 0.31177 0.32483 0.31376 0.36978 0.32586 0.31259 0.29011 0.26764 0.26095 0.28725 -29.815 0.53258 2.8481 2.1265 0.47568 1.9847 1.2936 0.66403 0.94525 1.1027 0 0.027331 0 0.01004 0 0.0082559 0 -6.2218
5.457 0.30773 0.29787 0.29575 0.32967 0.35032 0.3134 0.30136 0.2833 0.27367 0.25776 0.28872 -28.277 0.5348 2.842 2.123 0.47978 1.9931 1.2951 0.66191 0.94565 1.1012 0 0.028849 0 0.009545 0 0.0087023 0 -6.0409
5.4609 0.29712 0.28458 0.27295 0.34205 0.31176 0.30172 0.30228 0.28464 0.28612 0.2758 0.29045 -26.695 0.53429 2.8349 2.122 0.48664 1.9672 1.299 0.65928 0.94578 1.1037 0 0.030013 0 0.0091495 0 0.008478 0 -5.8973
5.4648 0.28192 0.27298 0.26721 0.34032 0.26821 0.29832 0.30965 0.29064 0.28978 0.29615 0.29227 -25.056 0.53074 2.8312 2.1236 0.49619 1.939 1.3044 0.65824 0.94625 1.1088 0 0.030436 0 0.0091874 0 0.0074783 0 -5.7614
5.4688 0.26186 0.2622 0.2754 0.31664 0.23386 0.29633 0.31185 0.29227 0.27866 0.29875 0.29869 -23.356 0.52663 2.8332 2.1256 0.50604 1.9412 1.3092 0.6594 0.94676 1.1126 0 0.030613 0 0.0096002 0 0.0061052 0 -5.5908
5.4727 0.23905 0.24987 0.28172 0.27393 0.2167 0.2814 0.29927 0.27949 0.25531 0.27868 0.30635 -21.601 0.52545 2.8396 2.1256 0.51375 1.9815 1.3119 0.66166 0.94626 1.1118 0 0.031494 0 0.010034 0 0.0050726 0 -5.3411
5.4766 0.2178 0.23361 0.26972 0.22576 0.21566 0.24684 0.27098 0.24868 0.22576 0.24778 0.30043 -19.807 0.52886 2.8459 2.1232 0.51933 2.0368 1.3123 0.66336 0.94404 1.1066 0 0.0335 0 0.010212 0 0.0049378 0 -4.982
5.4805 0.20274 0.21306 0.23582 0.18689 0.22165 0.20199 0.23502 0.20743 0.19582 0.22124 0.26713 -17.99 0.53499 2.8479 2.1205 0.52559 2.0734 1.3117 0.66369 0.94078 1.1008 0 0.035959 0 0.010215 0 0.0057331 0 -4.5206
5.4844 0.19557 0.19111 0.1933 0.16326 0.22217 0.16552 0.20258 0.17144 0.17058 0.20362 0.21083 -16.16 0.53975 2.8452 2.12 0.53573 2.0755 1.3116 0.6632 0.93848 1.0986 0 0.037611 0 0.010402 0 0.0069916 0 -4.017
5.4883 0.19265 0.17268 0.1633 0.15038 0.20784 0.15021 0.18091 0.15442 0.15459 0.18844 0.15683 -14.313 0.54016 2.8413 2.1222 0.55045 2.0576 1.3127 0.66313 0.9391 1.1013 0 0.037803 0 0.011031 0 0.0081257 0 -3.569
5.4922 0.18585 0.16123 0.159 0.14088 0.1777 0.15289 0.17021 0.15804 0.15001 0.16999 0.13344 -12.441 0.53691 2.8404 2.125 0.56718 2.0514 1.3142 0.66425 0.94311 1.1065 0 0.037237 0 0.011967 0 0.0088216 0 -3.261
5.4961 0.16718 0.15533 0.17469 0.13235 0.13995 0.15818 0.16544 0.17052 0.15396 0.15267 0.14802 -10.532 0.53371 2.8437 2.1258 0.58224 2.0778 1.3152 0.66622 0.94905 1.1099 0 0.037472 0 0.012741 0 0.0091362 0 -3.1043
5.5 0.1348 0.14834 0.18831 0.12737 0.10716 0.15164 0.16038 0.17535 0.15861 0.146 0.17939 -8.5869 0.53393 2.8482 2.1239 0.594 2.1294 1.3152 0.66799 0.95454 1.1092 0 0.039542 0 0.012941 0 0.009279 0 -3.0162
5.5039 0.095632 0.13254 0.17603 0.12644 0.088605 0.13031 0.15059 0.16349 0.15575 0.15032 0.19436 -6.6151 0.53767 2.8493 2.1216 0.60415 2.178 1.315 0.66874 0.95782 1.1055 0 0.042985 0 0.012563 0 0.0093428 0 -2.8632
5.5078 0.061877 0.10492 0.1292 0.12279 0.084428 0.1023 0.13422 0.13881 0.14223 0.14995 0.17378 -4.6316 0.54191 2.8451 2.1219 0.61616 2.2002 1.3157 0.66852 0.95883 1.1022 0 0.04625 0 0.011999 0 0.0092575 0 -2.543
5.5117 0.043014 0.070091 0.061698 0.10616 0.085393 0.077585 0.11157 0.11244 0.12096 0.12445 0.12512 -2.6475 0.54362 2.8384 2.126 0.63221 2.199 1.3187 0.66817 0.95905 1.1021 0 0.048167 0 0.011702 0 0.0089844 0 -2.0439
5.5156 0.03891 0.03755 0.0023148 0.072706 0.078293 0.059154 0.083976 0.091473 0.095966 0.068925 0.07192 -0.66344 0.54269 2.8344 2.1315 0.65154 2.2021 1.3251 0.66877 0.96035 1.105 0 0.049094 0 0.011842 0 0.0087151 0 -1.4345
5.5195 0.039381 0.015065 -0.023439 0.030589 0.05388 0.042096 0.052398 0.07239 0.066525 0.0029716 0.032472 1.3286 0.54186 2.8365 2.1349 0.67118 2.2379 1.3355 0.67112 0.9638 1.1081 0 0.050613 0 0.012255 0 0.0088306 0 -0.79961
5.5234 0.03107 0.0032492 -0.010427 -0.0055265 0.012823 0.019728 0.01655 0.044971 0.027382 -0.042987 0.0075829 3.336 0.54362 2.8435 2.1341 0.68835 2.3108 1.35 0.67556 0.96909 1.1091 0 0.053991 0 0.012692 0 0.009617 0 -0.1829
5.5273 0.0068223 -0.0044533 0.021392 -0.026891 -0.033597 -0.0096678 -0.023971 0.0030884 -0.023565 -0.053181 -0.013755 5.3572 0.54734 2.8506 2.13 0.70232 2.3954 1.3672 0.68208 0.97489 1.108 0 0.058846 0 0.013082 0 0.010985 0 0.41218
5.5313 -0.029352 -0.016597 0.038395 -0.038115 -0.068824 -0.041319 -0.066401 -0.047757 -0.077441 -0.040035 -0.040205 7.3807 0.54953 2.853 2.1257 0.71452 2.4572 1.3848 0.69069 0.97984 1.107 0 0.063328 0 0.013532 0 0.012461 0 0.97367
5.5352 -0.065377 -0.03765 0.014413 -0.052059 -0.080269 -0.067834 -0.10245 -0.093192 -0.11596 -0.032529 -0.070535 9.3938 0.54722 2.8499 2.1236 0.72743 2.4789 1.3999 0.70159 0.98351 1.1085 0 0.065712 0 0.014116 0 0.013488 0 1.4466
5.5391 -0.089788 -0.065506 -0.051625 -0.076741 -0.067835 -0.084314 -0.12117 -0.12068 -0.12421 -0.050113 -0.097806 11.393 0.54116 2.8446 2.124 0.74322 2.4739 1.4115 0.71506 0.98696 1.1123 0 0.065966 0 0.014694 0 0.013811 0 1.7624
5.543 -0.099335 -0.093728 -0.13338 -0.10688 -0.046283 -0.090727 -0.11737 -0.12867 -0.10504 -0.086823 -0.11745 13.385 0.53556 2.8411 2.1258 0.763 2.4735 1.4214 0.73112 0.99222 1.116 0 0.065818 0 0.014996 0 0.013645 0 1.9124
5.5469 -0.10007 -0.11599 -0.19276 -0.12833 -0.038232 -0.090984 -0.099257 -0.12622 -0.081134 -0.12001 -0.12958 15.378 0.53448 2.8413 2.1277 0.78648 2.5009 1.4332 0.74917 1.001 1.1173 0 0.067247 0 0.014898 0 0.0135 0 1.9898
5.5508 -0.10183 -0.12928 -0.20444 -0.13136 -0.060224 -0.090696 -0.086656 -0.12412 -0.08032 -0.13395 -0.13523 17.369 0.53812 2.8433 2.1294 0.81178 2.5535 1.4495 0.76791 1.0134 1.1158 0 0.070742 0 0.014588 0 0.013811 0 2.1416
5.5547 -0.11099 -0.13448 -0.17319 -0.12018 -0.11019 -0.095368 -0.098082 -0.12609 -0.11422 -0.13468 -0.13417 19.338 0.54271 2.8439 2.1314 0.83568 2.6068 1.4704 0.78572 1.0268 1.1135 0 0.074899 0 0.014426 0 0.01464 0 2.4567
5.5586 -0.12727 -0.13529 -0.13147 -0.11011 -0.16601 -0.109 -0.13567 -0.12821 -0.16811 -0.14213 -0.12859 21.264 0.5441 2.8419 2.1334 0.85479 2.6363 1.4931 0.80139 1.0377 1.1124 0 0.077687 0 0.014613 0 0.015662 0 2.8861
5.5625 -0.14604 -0.13677 -0.11784 -0.11533 -0.19852 -0.13243 -0.1817 -0.12637 -0.21148 -0.16884 -0.12708 23.139 0.54171 2.8388 2.1344 0.86734 2.6376 1.5142 0.81446 1.0437 1.1129 0 0.078204 0 0.014989 0 0.016408 0 3.2776
5.5664 -0.16316 -0.14384 -0.14998 -0.13865 -0.19186 -0.16186 -0.21168 -0.12385 -0.22146 -0.20739 -0.1408 24.981 0.53911 2.8377 2.1334 0.87439 2.6283 1.5319 0.8251 1.0454 1.1128 0 0.077365 0 0.015171 0 0.016584 0 3.5027
5.5703 -0.17777 -0.15923 -0.21161 -0.17138 -0.15644 -0.18928 -0.21402 -0.13075 -0.19999 -0.23829 -0.17202 26.817 0.54072 2.8397 2.1306 0.87939 2.6314 1.5465 0.83365 1.0461 1.1105 0 0.076987 0 0.014927 0 0.016236 0 3.5705
5.5742 -0.19115 -0.18148 -0.26343 -0.20173 -0.12381 -0.20583 -0.19896 -0.1553 -0.17087 -0.24906 -0.20708 28.665 0.54785 2.8431 2.1276 0.88629 2.6556 1.5588 0.84065 1.0494 1.1068 0 0.078185 0 0.014404 0 0.015684 0 3.6225
5.5781 -0.20408 -0.20493 -0.27132 -0.22265 -0.12533 -0.20708 -0.18837 -0.19519 -0.15995 -0.2442 -0.22409 30.518 0.55776 2.8443 2.1264 0.89756 2.6889 1.5685 0.84751 1.0569 1.1045 0 0.080547 0 0.013999 0 0.015279 0 3.8093
5.582 -0.21593 -0.22291 -0.232 -0.23335 -0.16959 -0.19684 -0.19586 -0.23737 -0.17568 -0.2369 -0.21167 32.345 0.56648 2.8419 2.1276 0.91347 2.7105 1.5747 0.85711 1.0664 1.1064 0 0.0827 0 0.013991 0 0.015191 0 4.158
5.5859 -0.22669 -0.2327 -0.17727 -0.23596 -0.23588 -0.18656 -0.21608 -0.26712 -0.20547 -0.23338 -0.18143 34.118 0.57247 2.8379 2.1302 0.93266 2.7101 1.5779 0.87316 1.0745 1.112 0 0.083651 0 0.014288 0 0.01534 0 4.5503
5.5898 -0.23889 -0.23814 -0.15295 -0.23362 -0.28897 -0.18978 -0.23294 -0.27828 -0.22895 -0.22815 -0.16054 35.83 0.57784 2.8365 2.1323 0.95324 2.6981 1.5808 0.89793 1.0797 1.1177 0 0.083629 0 0.014541 0 0.015532 0 4.8305
5.5938 -0.25652 -0.24726 -0.1872 -0.23188 -0.30434 -0.2145 -0.23798 -0.27605 -0.23516 -0.21541 -0.16948 37.497 0.58606 2.8401 2.1325 0.97334 2.6971 1.588 0.92997 1.0842 1.1193 0 0.083773 0 0.014523 0 0.015647 0 4.9484
5.5977 -0.28087 -0.26604 -0.27063 -0.23954 -0.28492 -0.25793 -0.23969 -0.27099 -0.22967 -0.20308 -0.20561 39.137 0.5988 2.8467 2.1308 0.99163 2.7237 1.6028 0.96423 1.0931 1.1154 0 0.085097 0 0.014384 0 0.015752 0 5.0094
5.6016 -0.30739 -0.29345 -0.36231 -0.2641 -0.25729 -0.30704 -0.25444 -0.27094 -0.22809 -0.21121 -0.24811 40.755 0.61486 2.851 2.1284 1.008 2.7757 1.6252 0.99548 1.1114 1.1089 0 0.087715 0 0.01454 0 0.016043 0 5.1937
5.6055 -0.32774 -0.32204 -0.4171 -0.30392 -0.2516 -0.34536 -0.28867 -0.2784 -0.24408 -0.25354 -0.27901 42.335 0.63193 2.8491 2.1269 1.0243 2.8359 1.6522 1.023 1.1407 1.1048 0 0.090956 0 0.015274 0 0.016674 0 5.6176
5.6094 -0.33652 -0.34394 -0.41493 -0.34535 -0.28098 -0.36266 -0.33144 -0.29387 -0.28174 -0.31993 -0.29885 43.857 0.64907 2.8422 2.127 1.0444 2.8877 1.6802 1.0522 1.179 1.1071 0 0.094085 0 0.016433 0 0.017632 0 6.2543
5.6133 -0.33714 -0.35693 -0.37214 -0.37087 -0.33494 -0.36163 -0.36534 -0.31885 -0.33547 -0.37962 -0.32174 45.312 0.66735 2.8363 2.128 1.0715 2.9294 1.7078 1.0915 1.2219 1.1168 0 0.096881 0 0.01752 0 0.018738 0 6.9658
5.6172 -0.34071 -0.36548 -0.32827 -0.37357 -0.38894 -0.35671 -0.38427 -0.35353 -0.3937 -0.40538 -0.35645 46.71 0.6881 2.8369 2.1289 1.1061 2.9735 1.736 1.1452 1.2652 1.1327 0 0.099579 0 0.018091 0 0.019767 0 7.6001
5.6211 -0.35762 -0.3761 -0.31893 -0.36502 -0.42105 -0.36472 -0.39884 -0.39178 -0.44257 -0.397 -0.39489 48.061 0.71097 2.8438 2.129 1.1449 3.0326 1.7671 1.2088 1.3063 1.1535 0 0.10239 0 0.018116 0 0.020561 0 8.0694
5.625 -0.38869 -0.39183 -0.35363 -0.36747 -0.42395 -0.39266 -0.42326 -0.42135 -0.46986 -0.38144 -0.42078 49.367 0.73393 2.8506 2.1283 1.183 3.1052 1.8028 1.2713 1.3435 1.1785 0 0.10515 0 0.01798 0 0.021051 0 8.3672
5.6289 -0.42377 -0.41094 -0.41269 -0.39512 -0.40696 -0.43165 -0.45798 -0.43266 -0.47083 -0.38839 -0.42884 50.617 0.75518 2.8502 2.1281 1.2172 3.1748 1.8428 1.3227 1.376 1.2066 0 0.10749 0 0.018111 0 0.02123 0 8.5475
5.6328 -0.44999 -0.43062 -0.46368 -0.44097 -0.38999 -0.46267 -0.48749 -0.42948 -0.45353 -0.42397 -0.43248 51.8 0.7749 2.8425 2.1293 1.2485 3.224 1.8852 1.3611 1.4041 1.2357 0 0.10932 0 0.01861 0 0.021142 0 8.7057
5.6367 -0.4628 -0.45105 -0.48479 -0.48204 -0.39416 -0.47156 -0.49715 -0.42937 -0.43744 -0.46713 -0.45021 52.913 0.79489 2.8355 2.1318 1.2791 3.2505 1.9272 1.3945 1.4293 1.2637 0 0.11098 0 0.019183 0 0.020946 0 8.96
5.6406 -0.47007 -0.47528 -0.47913 -0.49974 -0.4318 -0.46248 -0.49145 -0.4502 -0.44224 -0.49175 -0.48472 53.965 0.81643 2.84 2.1342 1.3096 3.2706 1.9662 1.4333 1.4544 1.2903 0 0.11313 0 0.019452 0 0.020942 0 9.4069
5.6445 -0.48522 -0.50477 -0.47125 -0.4973 -0.49866 -0.458 -0.493 -0.4932 -0.47343 -0.49243 -0.51826 54.961 0.83852 2.861 2.1349 1.3374 3.3058 2.0007 1.4825 1.4824 1.3185 0 0.11613 0 0.019344 0 0.02147 0 10.052
5.6484 -0.51533 -0.53574 -0.48879 -0.49804 -0.57254 -0.48335 -0.52119 -0.53938 -0.51726 -0.48914 -0.5312 55.894 0.85859 2.8928 2.1341 1.3599 3.364 2.0315 1.5375 1.5148 1.3532 0 0.11978 0 0.019204 0 0.022679 0 10.769
5.6523 -0.55484 -0.56118 -0.54222 -0.5249 -0.62305 -0.54519 -0.57148 -0.56543 -0.55179 -0.507 -0.52529 56.747 0.87511 2.9245 2.134 1.3791 3.4338 2.0613 1.5883 1.552 1.3968 0 0.12349 0 0.019527 0 0.024355 0 11.368
5.6563 -0.59079 -0.57777 -0.6166 -0.57955 -0.63041 -0.62218 -0.6179 -0.56615 -0.56619 -0.55165 -0.52579 57.505 0.88974 2.9496 2.1381 1.403 3.496 2.0935 1.628 1.5943 1.4466 0 0.12676 0 0.020536 0 0.025988 0 11.73
5.6602 -0.61467 -0.59094 -0.68107 -0.63989 -0.60213 -0.67755 -0.6382 -0.56178 -0.57081 -0.60429 -0.55725 58.17 0.90689 2.9722 2.1488 1.4401 3.5429 2.1297 1.6579 1.642 1.496 0 0.12963 0 0.021958 0 0.027101 0 11.935
5.6641 -0.63015 -0.61215 -0.71013 -0.67866 -0.57266 -0.68669 -0.63695 -0.58083 -0.58733 -0.6403 -0.61653 58.752 0.93078 3.003 2.166 1.4937 3.587 2.1684 1.686 1.6949 1.5393 0 0.13271 0 0.023207 0 0.027587 0 12.219
5.668 -0.64957 -0.64931 -0.70195 -0.68668 -0.58199 -0.65906 -0.64241 -0.63271 -0.62667 -0.65246 -0.6718 59.251 0.96258 3.0492 2.188 1.5585 3.6499 2.2071 1.7215 1.751 1.5768 0 0.13667 0 0.023818 0 0.027771 0 12.794
5.6719 -0.68256 -0.69852 -0.68048 -0.68054 -0.64642 -0.63507 -0.67839 -0.69616 -0.6756 -0.65609 -0.69175 59.654 0.9999 3.1076 2.2138 1.6264 3.742 2.2458 1.7702 1.807 1.6154 0 0.14173 0 0.023804 0 0.028129 0 13.659
5.6758 -0.72704 -0.74544 -0.67886 -0.68848 -0.74462 -0.65716 -0.73884 -0.73673 -0.70652 -0.6724 -0.6775 59.936 1.0389 3.1674 2.2447 1.6943 3.8511 2.2891 1.834 1.8613 1.6644 0 0.14745 0 0.023643 0 0.028894 0 14.574
5.6797 -0.77037 -0.77633 -0.71498 -0.72726 -0.83206 -0.7357 -0.79126 -0.73904 -0.70383 -0.70796 -0.66486 60.087 1.0771 3.2213 2.2838 1.7666 3.9539 2.3447 1.9132 1.9177 1.7292 0 0.15301 0 0.023923 0 0.0299 0 15.26
5.6836 -0.79855 -0.78972 -0.77687 -0.78919 -0.87324 -0.83672 -0.80747 -0.72393 -0.6834 -0.75069 -0.69212 60.116 1.1144 3.2745 2.3328 1.8498 4.0393 2.4175 2.0067 1.9845 1.8087 0 0.15783 0 0.02492 0 0.030801 0 15.636
5.6875 -0.80475 -0.79743 -0.82924 -0.84799 -0.86504 -0.90326 -0.79239 -0.73267 -0.68597 -0.78498 -0.7633 60.045 1.152 3.3414 2.3895 1.9434 4.1231 2.5045 2.1101 2.0696 1.896 0 0.16207 0 0.026428 0 0.031439 0 15.89
5.6914 -0.78987 -0.81282 -0.83768 -0.87589 -0.83142 -0.89543 -0.78244 -0.79062 -0.7481 -0.80851 -0.84265 59.888 1.1901 3.4325 2.4474 2.0354 4.2374 2.5956 2.2133 2.1724 1.9823 0 0.16647 0 0.027971 0 0.032016 0 16.294
5.6953 -0.75696 -0.83537 -0.793 -0.85754 -0.79586 -0.81802 -0.81417 -0.88238 -0.8739 -0.83268 -0.88657 59.636 1.2266 3.5424 2.4987 2.1099 4.4015 2.6786 2.3038 2.281 2.0597 0 0.17173 0 0.029189 0 0.032893 0 16.923
5.6992 -0.70683 -0.84562 -0.71763 -0.79291 -0.75852 -0.71371 -0.89182 -0.96086 -1.0301 -0.8659 -0.88282 59.268 1.2578 3.6495 2.5384 2.1587 4.5972 2.746 2.3727 2.3773 2.1221 0 0.17777 0 0.03009 0 0.034193 0 17.53
5.7031 -0.64028 -0.81656 -0.64827 -0.69275 -0.70041 -0.62739 -0.98299 -0.98217 -1.1665 -0.89797 -0.85908 58.772 1.2813 3.7304 2.5656 2.1873 4.771 2.7977 2.4202 2.4478 2.1654 0 0.18365 0 0.030949 0 0.035582 0 17.703
5.707 -0.56411 -0.73426 -0.60767 -0.57414 -0.61015 -0.57133 -1.0438 -0.93577 -1.2426 -0.90309 -0.85277 58.157 1.2971 3.776 2.5827 2.2079 4.863 2.8365 2.4538 2.4918 2.189 0 0.18809 0 0.031942 0 0.036411 0 17.162
5.7109 -0.49264 -0.61162 -0.58713 -0.4585 -0.50524 -0.52038 -1.0483 -0.8455 -1.2403 -0.86044 -0.87134 57.454 1.3072 3.796 2.5926 2.2248 4.84 2.8625 2.4797 2.5199 2.1978 0 0.19039 0 0.032833 0 0.036104 0 15.961
5.7148 -0.44081 -0.4839 -0.55429 -0.36763 -0.42397 -0.44106 -0.99565 -0.74474 -1.1576 -0.77291 -0.88155 56.689 1.3136 3.8084 2.5978 2.2251 4.7085 2.8692 2.4937 2.5421 2.2005 0 0.19074 0 0.033008 0 0.034463 0 14.392
5.7188 -0.41329 -0.38851 -0.48083 -0.31537 -0.39313 -0.32895 -0.89477 -0.65078 -0.99791 -0.66549 -0.8378 55.869 1.3149 3.8218 2.5995 2.1843 4.4989 2.8463 2.4796 2.556 2.2053 0 0.18965 0 0.031854 0 0.0317 0 12.73
5.7227 -0.39999 -0.34342 -0.36896 -0.29928 -0.40247 -0.22086 -0.74843 -0.55994 -0.76862 -0.56431 -0.7222 54.988 1.3058 3.827 2.5989 2.0835 4.2373 2.7857 2.4186 2.5435 2.213 0 0.18691 0 0.029232 0 0.028242 0 11.032
5.7266 -0.38341 -0.33939 -0.25433 -0.30152 -0.41244 -0.16967 -0.55608 -0.4618 -0.49047 -0.47586 -0.55887 54.036 1.2793 3.8036 2.5968 1.9248 3.9311 2.6861 2.3027 2.4821 2.2139 0 0.18115 0 0.025652 0 0.024543 0 9.1879
5.7305 -0.35272 -0.34987 -0.18125 -0.30104 -0.39021 -0.20143 -0.33208 -0.35382 -0.2032 -0.38588 -0.39075 53.018 1.2318 3.7374 2.5922 1.7326 3.5787 2.5545 2.1424 2.3611 2.1925 0 0.17065 0 0.022039 0 0.021025 0 7.1332
5.7344 -0.31257 -0.34946 -0.1681 -0.28854 -0.3397 -0.29067 -0.11648 -0.24203 0.043942 -0.27812 -0.24338 51.952 1.1664 3.6338 2.5825 1.5411 3.193 2.4039 1.9631 2.1926 2.1383 0 0.15495 0 0.019241 0 0.018097 0 5.0133
5.7383 -0.27883 -0.32741 -0.19079 -0.27089 -0.29544 -0.37519 0.038904 -0.13243 0.21374 -0.15433 -0.111 50.851 1.0939 3.5161 2.5654 1.3761 2.815 2.2508 1.7937 2.0081 2.0538 0 0.13598 0 0.017638 0 0.016107 0 3.1307
5.7422 -0.26454 -0.28836 -0.19968 -0.26099 -0.28517 -0.39892 0.10119 -0.028198 0.29804 -0.036422 0.02322 49.719 1.0278 3.4123 2.5407 1.2467 2.5024 2.1122 1.6547 1.8432 1.9556 0 0.11755 0 0.017096 0 0.015191 0 1.7357
5.7461 -0.26828 -0.24387 -0.15963 -0.26304 -0.29824 -0.34918 0.078406 0.062167 0.31653 0.050589 0.15545 48.551 0.97876 3.3392 2.5123 1.149 2.3006 2.0025 1.5531 1.7214 1.8652 0 0.10332 0 0.0172 0 0.015173 0 0.86704
5.75 -0.27469 -0.20364 -0.082094 -0.26784 -0.29334 -0.26028 0.013723 0.11763 0.29906 0.097584 0.25119 47.343 0.94959 3.2973 2.4857 1.0762 2.2173 1.9288 1.4854 1.646 1.7979 0 0.094709 0 0.017541 0 0.015632 0 0.3911
5.7539 -0.26669 -0.17254 -0.021707 -0.26274 -0.24075 -0.18366 -0.043088 0.11356 0.26626 0.11388 0.26915 46.1 0.93552 3.2752 2.4653 1.0255 2.2234 1.888 1.4432 1.6053 1.7562 0 0.090448 0 0.01785 0 0.016129 0 0.18093
5.7578 -0.23879 -0.15275 -0.035855 -0.24507 -0.1579 -0.15088 -0.064162 0.04452 0.2223 0.11197 0.19783 44.832 0.92848 3.2608 2.452 0.99837 2.2764 1.8694 1.4182 1.5832 1.7326 0 0.088145 0 0.017966 0 0.016419 0 0.24536
5.7617 -0.2008 -0.14556 -0.13619 -0.22422 -0.10021 -0.15773 -0.053115 -0.060979 0.16089 0.091032 0.070909 43.541 0.92227 3.2479 2.4436 0.99532 2.3504 1.8616 1.4039 1.5692 1.7177 0 0.086475 0 0.017789 0 0.016495 0 0.67973
5.7656 -0.16955 -0.14997 -0.2708 -0.20955 -0.11145 -0.17698 -0.034893 -0.15372 0.075235 0.036821 -0.053611 42.219 0.9151 3.2366 2.438 1.0134 2.4482 1.8596 1.3963 1.5597 1.7067 0 0.086165 0 0.017324 0 0.016466 0 1.501
5.7695 -0.15618 -0.1602 -0.35495 -0.19744 -0.17889 -0.18388 -0.03848 -0.19909 -0.03639 -0.060676 -0.13394 40.859 0.90845 3.229 2.4346 1.0469 2.5886 1.867 1.3936 1.5554 1.6994 0 0.088924 0 0.016747 0 0.016421 0 2.5484
5.7734 -0.15891 -0.16655 -0.33052 -0.17336 -0.23813 -0.17173 -0.083371 -0.20382 -0.16994 -0.18889 -0.1713 39.461 0.90417 3.2261 2.4341 1.0906 2.7804 1.8896 1.3956 1.5564 1.697 0 0.095331 0 0.016362 0 0.016394 0 3.5591
5.7773 -0.16584 -0.16074 -0.20994 -0.12924 -0.22697 -0.14863 -0.17168 -0.20711 -0.31507 -0.31251 -0.20221 38.037 0.90261 3.2265 2.4366 1.14 3.0032 1.9272 1.4026 1.561 1.6978 0 0.10366 0 0.01642 0 0.016401 0 4.3443
5.7813 -0.16413 -0.14203 -0.06942 -0.078396 -0.14063 -0.12435 -0.28438 -0.24178 -0.45384 -0.39395 -0.2639 36.6 0.90289 3.2279 2.4401 1.1904 3.2109 1.9704 1.4132 1.5664 1.6982 0 0.11078 0 0.016917 0 0.01646 0 4.8896
5.7852 -0.14822 -0.11829 0.0055384 -0.049889 -0.03717 -0.10232 -0.38464 -0.30103 -0.56272 -0.41789 -0.36101 35.152 0.90415 3.2283 2.442 1.2361 3.3545 2.0063 1.424 1.571 1.6956 0 0.11437 0 0.01759 0 0.016553 0 5.2839
5.7891 -0.122 -0.10067 -0.018664 -0.063801 0.012651 -0.082591 -0.43285 -0.34342 -0.62122 -0.39858 -0.45847 33.683 0.90612 3.2269 2.4416 1.2709 3.4074 2.0276 1.4317 1.5748 1.6911 0 0.11461 0 0.01813 0 0.01662 0 5.5575
5.793 -0.095131 -0.09574 -0.10259 -0.1099 -0.014735 -0.068659 -0.4092 -0.3323 -0.62176 -0.36382 -0.50409 32.186 0.90843 3.2242 2.4403 1.2914 3.3754 2.0372 1.4358 1.5784 1.688 0 0.11374 0 0.018442 0 0.016615 0 5.602
5.7969 -0.077058 -0.10163 -0.1684 -0.1523 -0.080535 -0.068109 -0.32774 -0.27135 -0.57111 -0.32987 -0.46314 30.663 0.90988 3.2215 2.4407 1.2967 3.2853 2.0429 1.4386 1.5818 1.6889 0 0.11398 0 0.018686 0 0.016607 0 5.2527
5.8008 -0.072469 -0.11073 -0.16164 -0.15878 -0.12465 -0.08542 -0.22708 -0.20062 -0.48006 -0.28909 -0.3405 29.129 0.90892 3.2203 2.4435 1.2872 3.1622 2.0476 1.4432 1.584 1.6927 0 0.11554 0 0.019064 0 0.016753 0 4.4477
5.8047 -0.079734 -0.11594 -0.090634 -0.12869 -0.12153 -0.1147 -0.14146 -0.15595 -0.3509 -0.22046 -0.17686 27.598 0.90509 3.2204 2.4462 1.2616 3.0142 2.0442 1.449 1.5834 1.6963 0 0.11642 0 0.019523 0 0.017108 0 3.3005
5.8086 -0.092294 -0.11503 -0.013753 -0.092087 -0.097536 -0.14073 -0.076306 -0.13243 -0.17808 -0.11339 -0.023444 26.073 0.89983 3.2185 2.4453 1.2183 2.8358 2.021 1.451 1.5782 1.6972 0 0.1141 0 0.01971 0 0.017454 0 2.0206
5.8125 -0.10199 -0.10997 0.011846 -0.079889 -0.095992 -0.14839 -0.011699 -0.089868 0.034425 0.016282 0.086641 24.547 0.8955 3.2098 2.4393 1.1584 2.6271 1.9726 1.4438 1.5674 1.6955 0 0.10768 0 0.019233 0 0.017356 0 0.77733
5.8164 -0.10294 -0.10344 -0.024292 -0.093362 -0.12799 -0.13241 0.068398 0.0025852 0.25434 0.13165 0.15159 23.007 0.89331 3.1917 2.4303 1.0896 2.4113 1.9074 1.426 1.5513 1.6932 0 0.098626 0 0.018039 0 0.016503 0 -0.34884
5.8203 -0.094153 -0.096429 -0.08275 -0.10346 -0.15961 -0.099921 0.14976 0.12617 0.42329 0.1972 0.19122 21.447 0.8923 3.1667 2.4226 1.0244 2.2337 1.8441 1.4028 1.5325 1.6915 0 0.089767 0 0.016537 0 0.015052 0 -1.2893
5.8242 -0.079455 -0.088973 -0.11211 -0.081988 -0.14814 -0.0652 0.19316 0.21807 0.48674 0.20051 0.22332 19.869 0.89031 3.1424 2.419 0.97487 2.1398 1.7993 1.3827 1.5147 1.6899 0 0.083429 0 0.015345 0 0.013623 0 -1.8966
5.8281 -0.06466 -0.081882 -0.092145 -0.034364 -0.08965 -0.042074 0.16954 0.22118 0.43152 0.1572 0.24492 18.272 0.88637 3.1263 2.4186 0.94655 2.1472 1.7776 1.3712 1.5019 1.6873 0 0.08026 0 0.014844 0 0.012869 0 -1.9773
5.832 -0.053879 -0.076606 -0.045176 -0.00014186 -0.028241 -0.038717 0.091744 0.13298 0.29884 0.097132 0.23373 16.65 0.8818 3.1211 2.4181 0.93733 2.2336 1.7711 1.3681 1.4955 1.6839 0 0.079447 0 0.01493 0 0.012967 0 -1.4494
5.8359 -0.047372 -0.072908 -0.0094021 -0.017691 -0.015588 -0.055088 0.0090068 0.0078985 0.15735 0.044091 0.16864 14.996 0.87906 3.123 2.4152 0.94111 2.3524 1.7684 1.3684 1.4942 1.6816 0 0.07984 0 0.015179 0 0.013499 0 -0.474
5.8398 -0.042181 -0.067263 -0.0021512 -0.085047 -0.05961 -0.08151 -0.034267 -0.088716 0.054953 0.0042218 0.052566 13.313 0.87929 3.1251 2.4103 0.95294 2.4649 1.7642 1.3678 1.4949 1.6825 0 0.080897 0 0.01526 0 0.013856 0 0.5927
5.8438 -0.034628 -0.054823 -0.007632 -0.15494 -0.11327 -0.099797 -0.037467 -0.13181 -0.011691 -0.030468 -0.082363 11.615 0.88107 3.1233 2.4064 0.97084 2.5629 1.761 1.3654 1.4948 1.6861 0 0.082785 0 0.015232 0 0.013798 0 1.4162
5.8477 -0.0227 -0.034008 0.0016273 -0.17135 -0.1161 -0.090491 -0.041512 -0.14624 -0.083866 -0.069311 -0.19267 9.9244 0.88177 3.1191 2.4064 0.9938 2.6652 1.7642 1.3635 1.4934 1.6894 0 0.085827 0 0.015438 0 0.013636 0 1.886
5.8516 -0.0069355 -0.0094031 0.03291 -0.116 -0.049902 -0.045743 -0.085198 -0.16953 -0.19499 -0.11254 -0.25026 8.253 0.88006 3.1163 2.4102 1.0188 2.7878 1.7747 1.3635 1.4923 1.6892 0 0.089929 0 0.016118 0 0.013849 0 2.1212
5.8555 0.01013 0.010582 0.06327 -0.023372 0.043882 0.020533 -0.16141 -0.20722 -0.33181 -0.15077 -0.25595 6.5996 0.87732 3.1168 2.4151 1.0411 2.9162 1.7872 1.3643 1.4928 1.6853 0 0.094475 0 0.017088 0 0.01451 0 2.2783
5.8594 0.025188 0.020078 0.061507 0.048666 0.10091 0.076262 -0.2169 -0.22565 -0.43634 -0.17273 -0.22975 4.9531 0.87623 3.1184 2.4177 1.0565 3.0036 1.7952 1.3638 1.4949 1.681 0 0.098607 0 0.017809 0 0.01511 0 2.3513
5.8633 0.035512 0.020728 0.020801 0.065451 0.089827 0.090744 -0.19844 -0.18798 -0.44748 -0.17328 -0.1886 3.3049 0.87824 3.1168 2.4171 1.0646 3.0013 1.7967 1.3617 1.4971 1.68 0 0.10158 0 0.0178 0 0.014978 0 2.1613
5.8672 0.040276 0.020599 -0.030199 0.038481 0.035795 0.05771 -0.10279 -0.095903 -0.34723 -0.15467 -0.13333 1.6554 0.8821 3.1109 2.4147 1.0677 2.8969 1.7946 1.3602 1.4982 1.6835 0 0.10296 0 0.017044 0 0.013916 0 1.5441
5.8711 0.041377 0.027651 -0.050085 0.007771 -0.0068556 0.002962 0.017153 0.0053463 -0.17412 -0.12099 -0.056361 0.010581 0.88491 3.1044 2.4131 1.0669 2.7283 1.793 1.3614 1.4984 1.6881 0 0.1026 0 0.016036 0 0.012418 0 0.54882
5.875 0.042934 0.043388 -0.021522 0.0041128 -0.0036945 -0.032128 0.096688 0.064691 0.0050602 -0.071908 0.039485 -1.6269 0.88447 3.1027 2.4131 1.0595 2.5604 1.7921 1.3634 1.4985 1.6884 0 0.10065 0 0.015407 0 0.011271 0 -0.55567
5.8789 0.049118 0.062206 0.031472 0.026947 0.0355 -0.020095 0.11299 0.069472 0.13987 -0.0027565 0.13228 -3.2613 0.88065 3.1076 2.4135 1.0404 2.441 1.788 1.3604 1.4982 1.681 0 0.097383 0 0.015444 0 0.010892 0 -1.4805
5.8828 0.061509 0.076782 0.062478 0.054383 0.075558 0.033403 0.098964 0.054429 0.22147 0.087888 0.19367 -4.899 0.87466 3.1155 2.4113 1.0067 2.3714 1.7764 1.3461 1.4951 1.667 0 0.09305 0 0.015889 0 0.011055 0 -2.1348
5.8867 0.078139 0.084528 0.042264 0.069913 0.093694 0.096072 0.10661 0.067866 0.27311 0.18924 0.21216 -6.5388 0.86741 3.1196 2.4045 0.96206 2.3154 1.7575 1.3195 1.4861 1.6513 0 0.087792 0 0.01618 0 0.011226 0 -2.6548
5.8906 0.095363 0.089471 -0.014954 0.07734 0.097216 0.1351 0.15683 0.1276 0.31999 0.27706 0.20428 -8.17 0.85883 3.116 2.3936 0.91572 2.2383 1.7366 1.2866 1.4703 1.6392 0 0.081756 0 0.015933 0 0.011145 0 -3.2193
5.8945 0.11117 0.098389 -0.060925 0.091739 0.10706 0.14073 0.22281 0.20683 0.36635 0.3242 0.20095 -9.7786 0.84873 3.1069 2.3815 0.87776 2.1421 1.7203 1.2566 1.4509 1.633 0 0.075426 0 0.015247 0 0.01104 0 -3.8365
5.8984 0.1269 0.11512 -0.05026 0.1203 0.12949 0.12879 0.25955 0.25987 0.3962 0.31743 0.22025 -11.357 0.83801 3.0983 2.3717 0.85345 2.0674 1.7122 1.236 1.4337 1.6312 0 0.069824 0 0.014605 0 0.01128 0 -4.3113
5.9023 0.14569 0.13803 0.025622 0.1553 0.14849 0.12314 0.24758 0.26107 0.39113 0.26821 0.2514 -12.906 0.82866 3.0952 2.3661 0.8413 2.0591 1.7115 1.225 1.4234 1.6302 0 0.066198 0 0.014435 0 0.011856 0 -4.4246
5.9063 0.16887 0.16218 0.13363 0.18524 0.14668 0.13579 0.2083 0.22155 0.34655 0.20776 0.26492 -14.434 0.82237 3.0971 2.3642 0.83569 2.1269 1.7145 1.2194 1.4199 1.6274 0 0.065241 0 0.014731 0 0.012255 0 -4.1526
5.9102 0.19403 0.18348 0.2243 0.20921 0.13051 0.16161 0.17935 0.17326 0.27363 0.16776 0.23968 -15.944 0.81933 3.0994 2.3639 0.83159 2.2332 1.7179 1.2145 1.4191 1.6224 0 0.066409 0 0.015051 0 0.011912 0 -3.7139
5.9141 0.21668 0.201 0.26519 0.23662 0.13035 0.18891 0.17787 0.14061 0.18982 0.16027 0.18206 -17.433 0.81844 3.0978 2.3638 0.82746 2.3208 1.7207 1.2096 1.4167 1.6173 0 0.068059 0 0.014902 0 0.01078 0 -3.4037
5.918 0.23417 0.21622 0.25768 0.27232 0.1726 0.21238 0.18878 0.12718 0.11 0.17211 0.12069 -18.897 0.81866 3.092 2.364 0.82478 2.3543 1.723 1.2066 1.4117 1.6149 0 0.068512 0 0.014201 0 0.0094522 0 -3.3728
5.9219 0.24797 0.23112 0.22909 0.30518 0.25115 0.23555 0.18704 0.12535 0.045889 0.17895 0.083474 -20.332 0.81972 3.0855 2.3652 0.82509 2.3427 1.7247 1.2071 1.4081 1.6165 0 0.067292 0 0.013398 0 0.0086759 0 -3.557
5.9258 0.26213 0.2472 0.21115 0.31562 0.32762 0.26261 0.1684 0.13277 0.010222 0.16821 0.079198 -21.736 0.82119 3.0821 2.367 0.82726 2.3227 1.7244 1.2087 1.4103 1.6205 0 0.065453 0 0.013134 0 0.0087031 0 -3.8069
5.9297 0.27932 0.26576 0.22218 0.29649 0.36216 0.29064 0.15667 0.15624 0.017349 0.15219 0.099598 -23.105 0.82096 3.0823 2.3664 0.82709 2.3202 1.7198 1.2056 1.4179 1.6226 0 0.064597 0 0.013692 0 0.0090909 0 -4.0786
5.9336 0.29839 0.28775 0.26196 0.26547 0.34639 0.31123 0.18146 0.20084 0.076321 0.15961 0.13624 -24.428 0.81513 3.0824 2.3589 0.81954 2.3234 1.7082 1.1919 1.4236 1.6166 0 0.065313 0 0.014684 0 0.0091193 0 -4.4949
5.9375 0.31569 0.31247 0.31676 0.25344 0.30842 0.31928 0.24991 0.25941 0.18176 0.21182 0.1924 -25.697 0.8004 3.078 2.3419 0.80177 2.2924 1.6878 1.1649 1.417 1.5977 0 0.066404 0 0.015287 0 0.0084211 0 -5.2192
5.9414 0.32857 0.33642 0.36755 0.27771 0.28712 0.3188 0.34003 0.31631 0.31148 0.30292 0.27687 -26.909 0.77695 3.0665 2.3172 0.77521 2.1969 1.6583 1.126 1.3908 1.5644 0 0.06567 0 0.014865 0 0.0072525 0 -6.2698
5.9453 0.33743 0.35433 0.39791 0.3259 0.3009 0.31919 0.41972 0.36168 0.43451 0.40079 0.38636 -28.07 0.74915 3.0492 2.2909 0.74503 2.0487 1.622 1.0802 1.3469 1.5202 0 0.061682 0 0.013506 0 0.0062151 0 -7.4531
5.9492 0.34464 0.36267 0.40101 0.36718 0.33871 0.3264 0.47067 0.39981 0.52489 0.46897 0.4963 -29.19 0.72302 3.0299 2.2698 0.71736 1.9 1.5835 1.0332 1.2957 1.4724 0 0.055059 0 0.01202 0 0.0057493 0 -8.4748
5.9531 0.35172 0.36282 0.38439 0.38083 0.37686 0.33866 0.49492 0.44102 0.57163 0.49172 0.57178 -30.27 0.70219 3.0129 2.2571 0.69598 1.8082 1.5488 0.98952 1.2503 1.4292 0 0.048164 0 0.011369 0 0.0058678 0 -9.1253
5.957 0.35828 0.36081 0.36751 0.37466 0.40097 0.35083 0.50237 0.48512 0.57931 0.48212 0.59076 -31.304 0.68604 3.0008 2.2512 0.68076 1.7944 1.5228 0.95239 1.2196 1.3966 0 0.04342 0 0.011951 0 0.0062845 0 -9.3771
5.9609 0.36349 0.36304 0.36976 0.375 0.41171 0.36131 0.49683 0.51509 0.5607 0.46726 0.55905 -32.28 0.67147 2.9941 2.248 0.66895 1.8313 1.5067 0.92329 1.2044 1.3763 0 0.041678 0 0.013284 0 0.006703 0 -9.3311
5.9648 0.36801 0.3715 0.39477 0.39824 0.41367 0.37297 0.47584 0.51023 0.52809 0.46392 0.50385 -33.19 0.65671 2.9919 2.2445 0.65808 1.8691 1.4985 0.90254 1.1996 1.3664 0 0.041909 0 0.014363 0 0.0069557 0 -9.0933
5.9688 0.37363 0.38249 0.42386 0.43215 0.40484 0.38674 0.44147 0.46723 0.489 0.46576 0.45238 -34.039 0.64346 2.9925 2.2408 0.6482 1.8769 1.4943 0.88955 1.1989 1.3627 0 0.042348 0 0.014399 0 0.0069471 0 -8.7106
5.9727 0.3808 0.3901 0.42764 0.4457 0.38085 0.39633 0.40631 0.40786 0.44715 0.45206 0.41472 -34.836 0.63558 2.9941 2.2392 0.64135 1.8648 1.4913 0.88328 1.1987 1.3613 0 0.04198 0 0.013383 0 0.0066061 0 -8.2116
5.9766 0.38691 0.39139 0.39004 0.41861 0.34817 0.39202 0.38515 0.3633 0.4054 0.40944 0.38422 -35.592 0.63548 2.9954 2.2405 0.63903 1.8698 1.4891 0.88251 1.1986 1.3595 0 0.041104 0 0.012045 0 0.0059893 0 -7.6783
5.9805 0.38813 0.38867 0.32592 0.36235 0.32767 0.37168 0.38085 0.34824 0.3669 0.34688 0.35146 -36.307 0.64165 2.9961 2.2428 0.6401 1.9181 1.4885 0.88568 1.1989 1.3566 0 0.040673 0 0.011273 0 0.0054086 0 -7.2455
5.9844 0.38334 0.38696 0.27514 0.31279 0.33939 0.3476 0.38068 0.34911 0.33405 0.29118 0.3163 -36.968 0.64945 2.9961 2.2433 0.64141 1.9986 1.4895 0.89062 1.1989 1.3528 0 0.041199 0 0.011454 0 0.0053341 0 -7.0126
5.9883 0.37601 0.38903 0.27414 0.30105 0.38113 0.33982 0.36894 0.3386 0.30735 0.26712 0.28741 -37.565 0.65433 2.9956 2.241 0.64051 2.0695 1.491 0.89454 1.1977 1.349 0 0.042295 0 0.012249 0 0.0060368 0 -6.9569
5.9922 0.37137 0.3924 0.32626 0.32904 0.42401 0.3597 0.3438 0.30412 0.28672 0.2795 0.27278 -38.088 0.65451 2.9943 2.2379 0.63798 2.0914 1.4917 0.89495 1.195 1.3461 0 0.04315 0 0.012933 0 0.0072718 0 -6.9498
5.9961 0.37098 0.39088 0.3959 0.37036 0.43351 0.39812 0.32073 0.2636 0.27477 0.31146 0.27351 -38.539 0.65125 2.9922 2.2375 0.63665 2.0592 1.4914 0.89109 1.1926 1.3447 0 0.043341 0 0.012988 0 0.008362 0 -6.8787
6 0.37024 0.37938 0.43362 0.39346 0.39901 0.42967 0.31859 0.25248 0.27839 0.33922 0.28702 -38.928 0.64698 2.9895 2.2412 0.63852 2.0035 1.4916 0.88477 1.1922 1.3449 0 0.043125 0 0.012478 0 0.0086947 0 -6.7627
6.0039 0.36188 0.3581 0.41364 0.38539 0.34428 0.43025 0.34195 0.29179 0.30525 0.34979 0.31397 -39.267 0.6435 2.9873 2.2465 0.64222 1.9636 1.4935 0.87959 1.1941 1.3465 0 0.043009 0 0.011938 0 0.0082169 0 -6.744
6.0078 0.34284 0.33302 0.35335 0.35683 0.30753 0.39352 0.37692 0.36522 0.35582 0.34734 0.35786 -39.567 0.64146 2.9868 2.2496 0.64385 1.9547 1.497 0.87872 1.1963 1.3492 0 0.043124 0 0.01191 0 0.007466 0 -6.9466
6.0117 0.31791 0.31227 0.2988 0.32788 0.30866 0.33331 0.40338 0.42648 0.41653 0.34477 0.41546 -39.834 0.64101 2.9886 2.2485 0.64063 1.9604 1.5 0.8826 1.1963 1.3527 0 0.043097 0 0.012497 0 0.0070862 0 -7.3231
6.0156 0.29642 0.30105 0.28769 0.31016 0.33331 0.27244 0.41023 0.43261 0.46128 0.34935 0.46821 -40.064 0.64221 2.9918 2.2448 0.63391 1.9534 1.5005 0.88849 1.1938 1.3565 0 0.042531 0 0.013294 0 0.0072763 0 -7.6337
6.0195 0.28449 0.29804 0.32042 0.30061 0.34802 0.22898 0.39884 0.37647 0.4632 0.35514 0.48747 -40.252 0.6446 2.9945 2.2425 0.62845 1.9269 1.4984 0.89226 1.1911 1.36 0 0.041558 0 0.013695 0 0.0076807 0 -7.5904
6.0234 0.28003 0.29589 0.36205 0.28855 0.33123 0.21037 0.37396 0.29142 0.4106 0.34761 0.45382 -40.389 0.6468 2.995 2.2439 0.62853 1.9051 1.4954 0.89122 1.1913 1.3621 0 0.040865 0 0.013338 0 0.0078015 0 -7.0573
6.0273 0.2749 0.28544 0.3721 0.26662 0.29076 0.21543 0.33513 0.22454 0.31606 0.31579 0.37519 -40.475 0.64703 2.9931 2.2479 0.63429 1.9237 1.4939 0.88606 1.1953 1.3623 0 0.041138 0 0.012358 0 0.0075034 0 -6.1471
6.0313 0.26208 0.26177 0.33611 0.23551 0.25263 0.23728 0.27958 0.20038 0.21098 0.26181 0.28588 -40.515 0.64449 2.9898 2.2509 0.642 1.9963 1.4946 0.88036 1.2002 1.3606 0 0.042474 0 0.011279 0 0.0071109 0 -5.1398
6.0352 0.24132 0.22842 0.27339 0.20119 0.23425 0.2634 0.21323 0.205 0.12817 0.20075 0.22405 -40.523 0.64033 2.9871 2.2505 0.6476 2.0984 1.4965 0.87809 1.2024 1.3576 0 0.044304 0 0.010655 0 0.0070271 0 -4.2983
6.0391 0.21852 0.19655 0.21746 0.17 0.22903 0.27647 0.1552 0.20254 0.084141 0.15151 0.20444 -40.507 0.63701 2.9862 2.2472 0.65041 2.1834 1.4979 0.88085 1.2005 1.3545 0 0.045885 0 0.010727 0 0.0072912 0 -3.7292
6.043 0.20053 0.17868 0.18887 0.1466 0.21701 0.26192 0.12696 0.16911 0.072985 0.12554 0.20931 -40.472 0.63638 2.9872 2.244 0.6532 2.2184 1.498 0.88687 1.1967 1.3522 0 0.046858 0 0.01132 0 0.0075392 0 -3.3831
6.0469 0.1906 0.18049 0.18415 0.13451 0.18927 0.21978 0.1343 0.11475 0.075034 0.12101 0.20555 -40.414 0.63821 2.9893 2.2433 0.65901 2.2094 1.4977 0.89239 1.1954 1.3516 0 0.047394 0 0.01202 0 0.0074019 0 -3.1612
6.0508 0.18826 0.19635 0.18728 0.13655 0.1604 0.1698 0.15978 0.074752 0.072703 0.12603 0.17346 -40.328 0.64036 2.9915 2.2453 0.66784 2.1941 1.4983 0.89445 1.1986 1.3526 0 0.047868 0 0.01248 0 0.0069168 0 -3.0174
6.0547 0.1919 0.21262 0.18893 0.15353 0.15573 0.141 0.17551 0.078494 0.061773 0.12836 0.12275 -40.205 0.64068 2.9934 2.2477 0.67645 2.2075 1.5005 0.89284 1.204 1.3549 0 0.048471 0 0.012616 0 0.0065207 0 -2.9721
6.0586 0.20029 0.2171 0.19353 0.1828 0.18534 0.15058 0.16653 0.12349 0.051665 0.12501 0.082999 -40.04 0.63878 2.9953 2.2484 0.6813 2.2505 1.5034 0.88996 1.2071 1.3575 0 0.04912 0 0.012578 0 0.0066208 0 -3.0532
6.0625 0.2112 0.20778 0.2089 0.21786 0.23078 0.1894 0.1442 0.17754 0.057198 0.12449 0.078622 -39.829 0.63622 2.9973 2.2466 0.68153 2.2875 1.5055 0.88859 1.2049 1.3589 0 0.049656 0 0.01256 0 0.0071786 0 -3.2481
6.0664 0.21992 0.19401 0.23171 0.24937 0.25861 0.22812 0.13727 0.20703 0.089221 0.13987 0.11103 -39.572 0.63514 2.9992 2.2433 0.67924 2.2764 1.5055 0.8896 1.1988 1.3581 0 0.050048 0 0.012614 0 0.0077203 0 -3.5207
6.0703 0.22107 0.1888 0.24615 0.26713 0.24906 0.24051 0.16802 0.20573 0.14938 0.17699 0.16223 -39.276 0.63649 3 2.2402 0.67712 2.2042 1.5035 0.89136 1.1935 1.3553 0 0.05036 0 0.012639 0 0.0077635 0 -3.8652
6.0742 0.21332 0.19826 0.23848 0.26367 0.21363 0.22399 0.23372 0.19797 0.22922 0.22718 0.21352 -38.955 0.6394 2.9984 2.2384 0.67624 2.1003 1.5008 0.89149 1.1928 1.3522 0 0.050586 0 0.012518 0 0.0072404 0 -4.317
6.0781 0.20244 0.2168 0.2126 0.23948 0.18509 0.19957 0.30787 0.21308 0.31158 0.27108 0.25934 -38.617 0.64197 2.9939 2.2384 0.67594 2.0157 1.4987 0.88929 1.1963 1.3511 0 0.050607 0 0.012261 0 0.0065285 0 -4.8871
6.082 0.19838 0.23185 0.18925 0.20691 0.18876 0.19171 0.35849 0.2549 0.37411 0.29165 0.30348 -38.265 0.64264 2.9876 2.2404 0.67554 1.986 1.4979 0.8867 1.2002 1.3528 0 0.050363 0 0.012014 0 0.0060979 0 -5.4754
6.0859 0.20759 0.23418 0.18756 0.1872 0.2208 0.20733 0.36782 0.29527 0.39635 0.28639 0.34381 -37.89 0.64122 2.9821 2.2441 0.67547 2.0085 1.4983 0.88671 1.2009 1.3563 0 0.05003 0 0.011915 0 0.0061412 0 -5.8673
6.0898 0.22701 0.22502 0.20629 0.19832 0.25257 0.23287 0.33948 0.29861 0.36984 0.26801 0.36431 -37.479 0.63879 2.9801 2.2482 0.6766 2.0502 1.4992 0.89051 1.1981 1.3587 0 0.049945 0 0.011967 0 0.0065138 0 -5.854
6.0938 0.24532 0.21421 0.22405 0.24057 0.25652 0.2502 0.29164 0.25558 0.30543 0.25262 0.3458 -37.026 0.63708 2.9827 2.2511 0.67851 2.0773 1.4999 0.8961 1.195 1.3578 0 0.050305 0 0.012041 0 0.0069664 0 -5.3996
6.0977 0.25094 0.21139 0.21951 0.29191 0.23025 0.25391 0.24459 0.19418 0.23097 0.24538 0.28684 -36.535 0.63746 2.9882 2.2511 0.6793 2.0817 1.5003 0.8995 1.1947 1.3541 0 0.050933 0 0.012031 0 0.0073699 0 -4.7104
6.1016 0.2401 0.21795 0.19255 0.3205 0.19777 0.25261 0.2117 0.15674 0.17781 0.23678 0.21339 -36.015 0.64019 2.9932 2.2484 0.67744 2.0823 1.5007 0.89805 1.1974 1.3503 0 0.051404 0 0.011999 0 0.0077121 0 -4.1228
6.1055 0.21867 0.22618 0.16483 0.30705 0.18747 0.25459 0.19663 0.16301 0.16371 0.2137 0.16415 -35.471 0.64421 2.9948 2.2449 0.67383 2.1032 1.5016 0.8926 1.2001 1.3494 0 0.051431 0 0.012143 0 0.0079414 0 -3.8784
6.1094 0.19675 0.2259 0.15813 0.25935 0.20692 0.2547 0.19475 0.19326 0.18368 0.17508 0.16113 -34.894 0.64759 2.9927 2.2428 0.67171 2.1494 1.503 0.88685 1.1995 1.352 0 0.051126 0 0.012604 0 0.0079146 0 -3.955
6.1133 0.18153 0.21231 0.17155 0.20552 0.23615 0.23806 0.19643 0.20696 0.21521 0.13695 0.1909 -34.276 0.64871 2.9895 2.2432 0.67387 2.2006 1.5044 0.88427 1.1958 1.3559 0 0.050862 0 0.013288 0 0.007562 0 -4.0957
6.1172 0.17398 0.18912 0.18117 0.17112 0.24498 0.19774 0.19184 0.18 0.23345 0.12044 0.21471 -33.616 0.64729 2.9881 2.2449 0.67985 2.2283 1.5051 0.88535 1.1922 1.3577 0 0.050863 0 0.013894 0 0.0070932 0 -4.0133
6.1211 0.17066 0.165 0.16436 0.1599 0.21871 0.14754 0.17613 0.12611 0.22492 0.13282 0.20062 -32.927 0.64472 2.9896 2.2455 0.68592 2.2206 1.5046 0.88764 1.1926 1.356 0 0.050979 0 0.014142 0 0.0069673 0 -3.6102
6.125 0.16724 0.14727 0.12558 0.15517 0.17046 0.11445 0.15213 0.083192 0.19149 0.15909 0.15034 -32.227 0.64308 2.9924 2.2436 0.68811 2.1932 1.5032 0.88827 1.1976 1.3524 0 0.050889 0 0.014007 0 0.0075693 0 -3.0388
6.1289 0.16036 0.13779 0.096442 0.1394 0.13009 0.11558 0.12798 0.078488 0.14505 0.17327 0.097401 -31.521 0.64354 2.9939 2.2402 0.68555 2.1767 1.5017 0.88657 1.2038 1.3498 0 0.050543 0 0.013731 0 0.0088535 0 -2.5656
6.1328 0.14765 0.13322 0.10668 0.11243 0.11968 0.14097 0.1111 0.10545 0.0999 0.16022 0.078092 -30.797 0.64538 2.9933 2.2373 0.68104 2.1918 1.5011 0.88428 1.2069 1.3497 0 0.050322 0 0.013596 0 0.010294 0 -2.3605
6.1367 0.12816 0.12816 0.15192 0.090473 0.13637 0.15989 0.10358 0.13297 0.068502 0.12837 0.10081 -30.038 0.64653 2.9919 2.2367 0.67827 2.2318 1.5012 0.8835 1.2049 1.3511 0 0.050697 0 0.013667 0 0.011224 0 -2.3867
6.1406 0.104 0.11845 0.19046 0.087577 0.15622 0.14628 0.10294 0.13604 0.059802 0.10151 0.14046 -29.235 0.64521 2.9918 2.2382 0.6785 2.2682 1.5015 0.88455 1.1998 1.3519 0 0.051662 0 0.013741 0 0.011299 0 -2.4643
6.1445 0.081179 0.10284 0.17634 0.099163 0.15497 0.1008 0.10639 0.11731 0.0766 0.096647 0.16172 -28.402 0.64144 2.9936 2.2401 0.67999 2.2737 1.5014 0.88594 1.1955 1.3511 0 0.052573 0 0.013547 0 0.010706 0 -2.4329
6.1484 0.066825 0.083298 0.10147 0.10505 0.12778 0.049689 0.11314 0.09979 0.11143 0.10839 0.1491 -27.562 0.63708 2.9958 2.2408 0.68036 2.2457 1.501 0.8863 1.1948 1.3497 0 0.052633 0 0.013021 0 0.0099809 0 -2.2644
6.1523 0.063794 0.064262 0.008315 0.089379 0.091622 0.02201 0.12175 0.10026 0.14574 0.11435 0.11705 -26.731 0.6345 2.9958 2.2399 0.67947 2.2096 1.5012 0.88604 1.1974 1.3495 0 0.05166 0 0.012381 0 0.0096102 0 -2.0402
6.1563 0.067309 0.050797 -0.041134 0.057173 0.06937 0.026483 0.12603 0.11135 0.15707 0.096432 0.092411 -25.902 0.63497 2.9928 2.2383 0.67983 2.2002 1.5029 0.88693 1.2005 1.3508 0 0.050405 0 0.011959 0 0.0097435 0 -1.8383
6.1602 0.067647 0.045828 -0.015727 0.030337 0.070022 0.04785 0.11612 0.11001 0.13206 0.058262 0.087563 -25.058 0.63788 2.9887 2.2376 0.68413 2.2354 1.5058 0.88989 1.2018 1.3522 0 0.050077 0 0.011932 0 0.010197 0 -1.6486
6.1641 0.057612 0.04771 0.05815 0.026495 0.081985 0.063618 0.086284 0.082436 0.07621 0.022413 0.089719 -24.19 0.64139 2.986 2.2386 0.69247 2.3022 1.5094 0.89352 1.2008 1.3517 0 0.051421 0 0.012206 0 0.010672 0 -1.3939
6.168 0.03856 0.050236 0.11705 0.041693 0.08454 0.063445 0.04289 0.039323 0.011832 0.010079 0.075741 -23.307 0.6437 2.9859 2.2409 0.70204 2.366 1.5129 0.89506 1.1992 1.3494 0 0.054151 0 0.012539 0 0.010988 0 -1.0247
6.1719 0.019359 0.045995 0.11122 0.054187 0.066493 0.053297 0.0033951 0.005807 -0.03546 0.021972 0.037142 -22.432 0.64412 2.9873 2.2435 0.70941 2.3967 1.5163 0.89303 1.1986 1.3476 0 0.057208 0 0.012746 0 0.011171 0 -0.58895
6.1758 0.0088802 0.031299 0.043326 0.045395 0.035206 0.04329 -0.015072 -0.0029525 -0.051789 0.037822 -0.0091587 -21.579 0.64321 2.9877 2.2453 0.71339 2.3898 1.5204 0.88894 1.1992 1.3486 0 0.059578 0 0.012805 0 0.011379 0 -0.20685
6.1797 0.0085616 0.0090576 -0.036236 0.017078 0.0083856 0.03429 -0.0088184 0.0045811 -0.040801 0.034537 -0.034715 -20.738 0.64221 2.9866 2.2454 0.71556 2.3677 1.5256 0.88614 1.2004 1.3527 0 0.060941 0 0.012786 0 0.01175 0 0.024794
6.1836 0.011532 -0.012876 -0.071192 -0.011887 -0.0031272 0.017823 0.0093516 0.0069037 -0.017555 0.0063237 -0.025074 -19.886 0.64208 2.9855 2.2439 0.71845 2.3602 1.5318 0.88685 1.2014 1.3572 0 0.061644 0 0.012714 0 0.01225 0 0.10989
6.1875 0.0087106 -0.026984 -0.042664 -0.024901 -0.0051594 -0.011465 0.020276 -0.0075087 0.0026215 -0.030883 0.0066217 -19.002 0.64287 2.987 2.2418 0.7232 2.3805 1.5382 0.89019 1.2022 1.3592 0 0.062167 0 0.012531 0 0.012628 0 0.14487
6.1914 -0.0038565 -0.031124 0.020159 -0.023085 -0.013285 -0.045421 0.012983 -0.028907 0.011225 -0.053576 0.030087 -18.089 0.64357 2.9913 2.2405 0.72897 2.4168 1.5438 0.89309 1.2036 1.3579 0 0.062667 0 0.012191 0 0.012535 0 0.23736
6.1953 -0.022677 -0.029671 0.066463 -0.02172 -0.035766 -0.066591 -0.0089415 -0.038054 0.0065127 -0.050123 0.022567 -17.168 0.64289 2.9962 2.2408 0.73432 2.4444 1.5486 0.89323 1.2059 1.3553 0 0.06303 0 0.011771 0 0.011789 0 0.42597
6.1992 -0.040601 -0.030125 0.062373 -0.032685 -0.062987 -0.064106 -0.03359 -0.028218 -0.0097232 -0.029045 -0.014032 -16.265 0.64041 2.9984 2.2423 0.73894 2.4484 1.5531 0.8911 1.2085 1.3541 0 0.063263 0 0.011464 0 0.010607 0 0.66648
6.2031 -0.052411 -0.037885 0.011271 -0.051944 -0.074576 -0.045464 -0.052231 -0.014066 -0.033562 -0.010851 -0.057199 -15.394 0.6372 2.9966 2.2436 0.74413 2.437 1.558 0.88932 1.2104 1.3549 0 0.063724 0 0.011438 0 0.0095907 0 0.88574
6.207 -0.057328 -0.052877 -0.055263 -0.064864 -0.058918 -0.031603 -0.064851 -0.017975 -0.058367 -0.012141 -0.083461 -14.549 0.63544 2.9924 2.2434 0.7517 2.434 1.5637 0.88995 1.2108 1.3561 0 0.064893 0 0.011708 0 0.009384 0 1.0485
6.2109 -0.057568 -0.069935 -0.10304 -0.06292 -0.027275 -0.038789 -0.075929 -0.047621 -0.076021 -0.035189 -0.08567 -13.717 0.63673 2.9888 2.2415 0.7625 2.4579 1.5699 0.89273 1.2096 1.3556 0 0.066898 0 0.012122 0 0.010189 0 1.1801
6.2148 -0.055869 -0.082188 -0.11589 -0.053537 -0.0081003 -0.064089 -0.086873 -0.08749 -0.081837 -0.069105 -0.074576 -12.886 0.64062 2.9879 2.2394 0.7759 2.5046 1.5759 0.89569 1.2077 1.3529 0 0.0693 0 0.012481 0 0.011549 0 1.3323
6.2188 -0.054697 -0.085094 -0.099633 -0.05252 -0.024282 -0.088233 -0.094083 -0.11266 -0.079355 -0.098702 -0.06652 -12.056 0.64469 2.9892 2.2389 0.79023 2.5498 1.5811 0.89742 1.2055 1.3501 0 0.071385 0 0.012672 0 0.01264 0 1.5277
6.2227 -0.056668 -0.078924 -0.072657 -0.067173 -0.072003 -0.093337 -0.094304 -0.11091 -0.079086 -0.11315 -0.070073 -11.23 0.64635 2.9908 2.2402 0.80365 2.5692 1.5851 0.89839 1.2036 1.3493 0 0.072694 0 0.012714 0 0.012877 0 1.7317
6.2266 -0.063825 -0.068606 -0.053485 -0.087919 -0.12019 -0.078943 -0.090334 -0.091863 -0.090199 -0.10994 -0.082408 -10.413 0.64504 2.9913 2.2419 0.8147 2.5585 1.5875 0.90004 1.2024 1.3508 0 0.07331 0 0.012694 0 0.012367 0 1.8714
6.2305 -0.075241 -0.061082 -0.052207 -0.097206 -0.13307 -0.061532 -0.089676 -0.075663 -0.11173 -0.09465 -0.095408 -9.6109 0.6427 2.991 2.242 0.8226 2.5372 1.5885 0.90276 1.2024 1.3526 0 0.073656 0 0.012687 0 0.011787 0 1.888
6.2344 -0.085604 -0.06133 -0.066944 -0.086484 -0.098667 -0.058368 -0.096763 -0.074007 -0.13179 -0.078053 -0.10345 -8.8242 0.64191 2.9909 2.2397 0.82748 2.5317 1.5892 0.90508 1.2046 1.3527 0 0.074059 0 0.012718 0 0.011785 0 1.7838
6.2383 -0.087687 -0.069094 -0.084854 -0.064047 -0.040195 -0.071148 -0.10697 -0.082248 -0.13654 -0.071164 -0.10586 -8.0508 0.64337 2.9913 2.2369 0.83042 2.5521 1.5906 0.90518 1.2088 1.3511 0 0.0745 0 0.012764 0 0.012425 0 1.6286
6.2422 -0.077962 -0.078468 -0.088407 -0.046353 -0.0001028 -0.084793 -0.10939 -0.088093 -0.1215 -0.078562 -0.10408 -7.2837 0.64515 2.9916 2.2361 0.83296 2.5826 1.5933 0.90296 1.2138 1.3497 0 0.07477 0 0.012772 0 0.013174 0 1.5156
6.2461 -0.060576 -0.081202 -0.066177 -0.042316 -0.0083847 -0.082262 -0.096393 -0.085432 -0.094866 -0.093636 -0.098331 -6.5134 0.64459 2.9909 2.2388 0.83602 2.5947 1.5963 0.90043 1.2174 1.3503 0 0.07478 0 0.012683 0 0.013425 0 1.4931
6.25 -0.045332 -0.072152 -0.02252 -0.046447 -0.059405 -0.061234 -0.070907 -0.078402 -0.070134 -0.10084 -0.087473 -5.7356 0.64119 2.9896 2.2438 0.8392 2.5706 1.5979 0.89985 1.2178 1.3523 0 0.074681 0 0.01247 0 0.013062 0 1.5168
6.2539 -0.040463 -0.053291 0.022154 -0.046647 -0.1152 -0.036909 -0.04431 -0.073249 -0.054824 -0.086115 -0.070901 -4.9584 0.63751 2.9888 2.248 0.84116 2.5188 1.5969 0.90139 1.2148 1.3533 0 0.074678 0 0.0122 0 0.012556 0 1.4678
6.2578 -0.046105 -0.033133 0.043507 -0.037362 -0.13305 -0.028245 -0.027125 -0.069091 -0.04573 -0.048894 -0.049821 -4.1994 0.63691 2.9893 2.2489 0.84102 2.4679 1.594 0.90287 1.2107 1.3515 0 0.074785 0 0.012032 0 0.012511 0 1.2362
6.2617 -0.054259 -0.021486 0.030395 -0.024352 -0.096635 -0.040314 -0.021386 -0.058748 -0.034319 -0.0053808 -0.0268 -3.4725 0.64027 2.9908 2.2464 0.83952 2.4439 1.5915 0.90194 1.2084 1.3477 0 0.074809 0 0.012127 0 0.013118 0 0.81898
6.2656 -0.055412 -0.023024 -0.0063622 -0.017303 -0.027935 -0.05904 -0.021272 -0.03832 -0.01633 0.021578 -0.0050092 -2.7742 0.64489 2.9917 2.2424 0.83858 2.4505 1.5918 0.89854 1.2095 1.3451 0 0.074598 0 0.012492 0 0.01401 0 0.35302
6.2695 -0.046128 -0.034279 -0.041367 -0.019367 0.028812 -0.063326 -0.020155 -0.013877 0.0037715 0.019194 0.011743 -2.0826 0.64681 2.9913 2.2396 0.83971 2.4677 1.5952 0.89509 1.2138 1.3461 0 0.074269 0 0.012921 0 0.014597 0 0.042498
6.2734 -0.031265 -0.04621 -0.052837 -0.024922 0.038811 -0.043838 -0.016493 0.0030771 0.017023 -0.0056377 0.019265 -1.3725 0.6446 2.9901 2.2392 0.8424 2.4706 1.5997 0.89422 1.2185 1.3501 0 0.074137 0 0.013126 0 0.014538 0 0.019882
6.2773 -0.019499 -0.050351 -0.037281 -0.026954 0.0009497 -0.01183 -0.013424 0.0067242 0.017924 -0.03226 0.015056 -0.63666 0.64077 2.9896 2.241 0.84442 2.4513 1.6025 0.89631 1.2209 1.3542 0 0.074401 0 0.012989 0 0.013911 0 0.24385
6.2813 -0.016557 -0.044078 -0.009716 -0.025013 -0.052688 0.0097608 -0.013996 0.0022536 0.0083722 -0.042858 0.0011517 0.10696 0.63939 2.9903 2.2433 0.84366 2.4251 1.6024 0.89927 1.2194 1.3556 0 0.074905 0 0.012705 0 0.013029 0 0.52183
6.2852 -0.02178 -0.031511 0.0091522 -0.024897 -0.080993 0.0051604 -0.017976 -0.00076344 -0.0052627 -0.035525 -0.015675 0.82905 0.64205 2.9912 2.2449 0.84005 2.417 1.6002 0.90069 1.2149 1.3539 0 0.075248 0 0.012643 0 0.012162 0 0.65072
6.2891 -0.02992 -0.020028 0.0075367 -0.030983 -0.063584 -0.021571 -0.023253 0.0002422 -0.017911 -0.023074 -0.028286 1.5138 0.64625 2.9908 2.2447 0.83572 2.4393 1.5982 0.90006 1.2102 1.3514 0 0.075138 0 0.013 0 0.011464 0 0.5698
6.293 -0.035481 -0.015318 -0.011468 -0.040224 -0.014439 -0.050367 -0.029119 -0.0025347 -0.028648 -0.019963 -0.035039 2.1727 0.64773 2.9889 2.2427 0.83324 2.4809 1.5979 0.89881 1.2076 1.3502 0 0.074676 0 0.013564 0 0.011083 0 0.40244
6.2969 -0.035788 -0.018306 -0.034213 -0.044533 0.029976 -0.061438 -0.036796 -0.018394 -0.03904 -0.029935 -0.041093 2.8359 0.6447 2.9872 2.2396 0.83368 2.5156 1.5992 0.89831 1.208 1.3508 0 0.074274 0 0.013833 0 0.011187 0 0.34946
6.3008 -0.031321 -0.025401 -0.045371 -0.038721 0.038533 -0.049928 -0.046369 -0.046205 -0.050145 -0.044974 -0.052455 3.5272 0.63965 2.9878 2.2369 0.83608 2.5235 1.6005 0.89824 1.2104 1.3514 0 0.074303 0 0.013448 0 0.011804 0 0.51878
6.3047 -0.024574 -0.031223 -0.035448 -0.025352 0.0081073 -0.027383 -0.054074 -0.07234 -0.061526 -0.054576 -0.067537 4.2451 0.6371 2.9909 2.2363 0.83868 2.5063 1.601 0.89716 1.2126 1.3504 0 0.074797 0 0.012568 0 0.012639 0 0.82932
6.3086 -0.018933 -0.031857 -0.0051904 -0.01187 -0.035544 -0.010594 -0.053886 -0.081278 -0.07198 -0.054936 -0.075044 4.9654 0.63928 2.9943 2.2386 0.84052 2.4841 1.6008 0.89463 1.2129 1.3481 0 0.075471 0 0.011823 0 0.013181 0 1.0661
6.3125 -0.017606 -0.026956 0.032966 -0.0040457 -0.058483 -0.0086201 -0.042646 -0.068523 -0.079369 -0.049435 -0.062244 5.6619 0.6441 2.9952 2.2426 0.84182 2.4768 1.6013 0.89245 1.2112 1.3467 0 0.075984 0 0.011844 0 0.013107 0 1.0404
6.3164 -0.021972 -0.019845 0.058094 -0.0031301 -0.044365 -0.018656 -0.023688 -0.043397 -0.079098 -0.041954 -0.027583 6.3266 0.64715 2.9926 2.2458 0.8431 2.4864 1.6029 0.89323 1.209 1.3479 0 0.076176 0 0.012744 0 0.012617 0 0.72847
6.3203 -0.030037 -0.015663 0.05084 -0.0087134 -0.0056658 -0.031978 -0.005174 -0.019952 -0.064383 -0.031921 0.01411 6.973 0.64585 2.9884 2.2458 0.84416 2.4962 1.6049 0.89761 1.2079 1.3513 0 0.076091 0 0.013988 0 0.012311 0 0.28701
6.3242 -0.036938 -0.018378 0.0073338 -0.022013 0.027213 -0.042277 0.0054369 -0.0060951 -0.031237 -0.017107 0.040301 7.6216 0.64158 2.9858 2.2426 0.84432 2.4868 1.6061 0.90316 1.2087 1.3543 0 0.075837 0 0.014779 0 0.012627 0 -0.053737
6.3281 -0.038362 -0.028285 -0.053254 -0.044081 0.029283 -0.048352 0.0056218 -0.0013954 0.014259 -0.00046609 0.037401 8.283 0.63806 2.9864 2.2388 0.84336 2.4548 1.6057 0.90627 1.2107 1.3546 0 0.075497 0 0.014628 0 0.013366 0 -0.13147
6.332 -0.03468 -0.041619 -0.097435 -0.070534 -0.0016427 -0.050667 -0.0026517 -0.0034198 0.053775 0.0080781 0.011336 8.953 0.63777 2.9887 2.2376 0.84225 2.4191 1.6041 0.90555 1.2122 1.3518 0 0.075165 0 0.013667 0 0.013809 0 0.070124
6.3359 -0.031833 -0.05288 -0.10046 -0.090253 -0.045762 -0.048098 -0.016427 -0.013188 0.064982 -0.0010155 -0.017574 9.62 0.63998 2.9896 2.2403 0.84244 2.4066 1.6025 0.90319 1.2119 1.3478 0 0.075004 0 0.012494 0 0.013396 0 0.44165
6.3398 -0.037228 -0.058494 -0.067113 -0.092353 -0.077616 -0.040019 -0.034003 -0.032678 0.036645 -0.026833 -0.031511 10.277 0.64206 2.9875 2.2449 0.84435 2.4306 1.6014 0.90277 1.21 1.3452 0 0.075161 0 0.011732 0 0.012323 0 0.83088
6.3438 -0.053474 -0.059257 -0.031057 -0.076309 -0.084048 -0.031332 -0.053926 -0.058069 -0.021006 -0.056124 -0.0294 10.926 0.64235 2.9833 2.2479 0.84655 2.4796 1.6011 0.9055 1.2079 1.3453 0 0.075588 0 0.011675 0 0.011452 0 1.1264
6.3477 -0.07546 -0.059691 -0.029569 -0.054929 -0.070779 -0.032849 -0.073037 -0.078611 -0.080617 -0.073426 -0.026409 11.568 0.64154 2.9802 2.2468 0.84678 2.526 1.6012 0.90878 1.207 1.3478 0 0.075972 0 0.012242 0 0.011533 0 1.3016
6.3516 -0.093797 -0.06478 -0.072434 -0.045595 -0.055165 -0.053252 -0.087095 -0.085042 -0.11543 -0.07483 -0.039665 12.201 0.64133 2.9808 2.2423 0.84398 2.5475 1.6016 0.90867 1.2078 1.3508 0 0.07594 0 0.013139 0 0.012483 0 1.4111
6.3555 -0.10204 -0.076598 -0.13195 -0.056773 -0.053058 -0.088681 -0.094259 -0.079685 -0.11744 -0.072148 -0.073039 12.816 0.64226 2.985 2.2379 0.83967 2.5444 1.6025 0.90405 1.2095 1.3532 0 0.075405 0 0.014048 0 0.013422 0 1.5525
6.3594 -0.1016 -0.093302 -0.16468 -0.082092 -0.069922 -0.12122 -0.097796 -0.076559 -0.10184 -0.082403 -0.11404 13.409 0.64318 2.9902 2.2365 0.83727 2.5384 1.604 0.89822 1.2107 1.3543 0 0.074742 0 0.0147 0 0.013507 0 1.8084
6.3633 -0.10031 -0.11092 -0.14803 -0.10735 -0.10052 -0.13125 -0.10451 -0.08933 -0.094061 -0.11152 -0.14464 13.982 0.64273 2.9938 2.2389 0.83985 2.5529 1.6059 0.89613 1.2109 1.354 0 0.074578 0 0.014916 0 0.01276 0 2.1946
6.3672 -0.10608 -0.12612 -0.10032 -0.12338 -0.13438 -0.11511 -0.11949 -0.11818 -0.11001 -0.14734 -0.15582 14.54 0.64117 2.9948 2.2428 0.84805 2.5933 1.608 0.89976 1.2108 1.3528 0 0.075321 0 0.014683 0 0.012091 0 2.6427
6.3711 -0.12127 -0.13783 -0.066321 -0.13251 -0.1617 -0.091891 -0.14173 -0.14901 -0.14488 -0.1691 -0.15347 15.09 0.64017 2.9943 2.2454 0.85994 2.6421 1.6106 0.90618 1.2114 1.351 0 0.076842 0 0.014232 0 0.012446 0 3.0359
6.375 -0.14202 -0.14691 -0.080245 -0.14335 -0.17675 -0.090635 -0.1646 -0.16658 -0.17851 -0.16559 -0.15168 15.627 0.64091 2.9937 2.2452 0.87277 2.6736 1.6145 0.91043 1.2133 1.3489 0 0.078594 0 0.013962 0 0.01387 0 3.2829
6.3789 -0.1621 -0.15508 -0.13795 -0.16058 -0.17903 -0.12641 -0.18074 -0.16874 -0.19197 -0.14568 -0.16046 16.141 0.64266 2.9938 2.2428 0.8852 2.6754 1.6194 0.91054 1.2159 1.3471 0 0.080058 0 0.014181 0 0.015411 0 3.3805
6.3828 -0.1774 -0.16418 -0.20184 -0.18046 -0.17317 -0.18557 -0.1875 -0.16761 -0.18184 -0.13191 -0.17869 16.624 0.64337 2.994 2.2401 0.89816 2.659 1.6242 0.90985 1.2186 1.3459 0 0.081124 0 0.014838 0 0.015971 0 3.4171
6.3867 -0.18763 -0.17616 -0.23316 -0.19574 -0.16734 -0.23448 -0.18863 -0.17688 -0.16201 -0.14235 -0.19721 17.076 0.64191 2.9934 2.2385 0.91375 2.6507 1.627 0.91425 1.2211 1.3454 0 0.082082 0 0.015495 0 0.015319 0 3.513
6.3906 -0.1953 -0.19276 -0.22329 -0.2036 -0.16989 -0.24608 -0.19178 -0.19839 -0.15259 -0.1763 -0.20785 17.501 0.6393 2.9918 2.238 0.93302 2.67 1.6273 0.92671 1.2236 1.3457 0 0.083269 0 0.015643 0 0.014299 0 3.7441
6.3945 -0.20403 -0.21444 -0.19809 -0.20817 -0.18558 -0.22243 -0.20376 -0.22161 -0.16536 -0.21577 -0.21021 17.907 0.63766 2.9901 2.2381 0.95464 2.7142 1.627 0.9446 1.2263 1.3471 0 0.084758 0 0.015118 0 0.014044 0 4.1049
6.3984 -0.21755 -0.23925 -0.19392 -0.21599 -0.21353 -0.19383 -0.22637 -0.23582 -0.19597 -0.24055 -0.21099 18.291 0.63812 2.9894 2.2387 0.97548 2.7613 1.6297 0.9624 1.2286 1.3494 0 0.086362 0 0.01427 0 0.014924 0 4.5307
6.4023 -0.23861 -0.26309 -0.22761 -0.23065 -0.24847 -0.19489 -0.25472 -0.24152 -0.228 -0.24407 -0.21784 18.645 0.6401 2.9896 2.2401 0.99302 2.7885 1.6383 0.97768 1.2296 1.3515 0 0.087934 0 0.013719 0 0.016245 0 4.9493
6.4063 -0.26712 -0.28187 -0.28508 -0.2522 -0.28381 -0.23734 -0.27938 -0.24914 -0.24541 -0.23743 -0.23363 18.957 0.64286 2.9899 2.2423 1.0077 2.7924 1.6536 0.99455 1.2297 1.3521 0 0.089607 0 0.013891 0 0.016952 0 5.3194
6.4102 -0.29856 -0.29414 -0.3352 -0.28002 -0.31369 -0.3019 -0.29217 -0.26724 -0.24504 -0.23971 -0.25569 19.222 0.6476 2.9887 2.2446 1.0233 2.793 1.6739 1.0213 1.2318 1.35 0 0.09173 0 0.014727 0 0.016664 0 5.6369
6.4141 -0.32497 -0.30228 -0.35444 -0.31314 -0.33354 -0.35463 -0.29338 -0.2935 -0.24043 -0.26346 -0.27969 19.441 0.65729 2.9858 2.2451 1.0452 2.8183 1.6966 1.0638 1.2406 1.3461 0 0.094532 0 0.015794 0 0.016044 0 5.9272
6.418 -0.33947 -0.31098 -0.34244 -0.34651 -0.34049 -0.3725 -0.29474 -0.3183 -0.25378 -0.30651 -0.30407 19.615 0.67404 2.9825 2.2428 1.0759 2.883 1.7206 1.1202 1.2598 1.343 0 0.097847 0 0.016663 0 0.016166 0 6.238
6.4219 -0.34131 -0.32409 -0.31892 -0.36889 -0.33549 -0.35751 -0.31332 -0.33633 -0.30036 -0.35474 -0.33093 19.746 0.69629 2.9809 2.2383 1.1136 2.976 1.7461 1.1811 1.2887 1.3435 0 0.10117 0 0.01722 0 0.017498 0 6.6259
6.4258 -0.33709 -0.34199 -0.30804 -0.36912 -0.3255 -0.33035 -0.35798 -0.35262 -0.37545 -0.39197 -0.3627 19.829 0.71904 2.9829 2.2342 1.1519 3.0678 1.7736 1.2361 1.3221 1.3481 0 0.10397 0 0.017663 0 0.019442 0 7.1205
6.4297 -0.33634 -0.36113 -0.32271 -0.34795 -0.32195 -0.31266 -0.41825 -0.37576 -0.45381 -0.40931 -0.39762 19.858 0.7373 2.9879 2.2332 1.1843 3.1308 1.8023 1.279 1.3525 1.3543 0 0.10606 0 0.01822 0 0.020841 0 7.6763
6.4336 -0.34453 -0.37592 -0.35771 -0.32349 -0.33379 -0.31392 -0.46691 -0.40582 -0.50373 -0.40848 -0.42823 19.83 0.74959 2.9934 2.2364 1.2076 3.1575 1.8298 1.3106 1.3747 1.3579 0 0.10761 0 0.018896 0 0.020974 0 8.1591
6.4375 -0.35912 -0.38156 -0.39357 -0.32075 -0.35945 -0.33097 -0.4782 -0.43109 -0.50723 -0.39881 -0.44512 19.744 0.75839 2.9962 2.2422 1.2238 3.1624 1.854 1.3356 1.3884 1.3568 0 0.10892 0 0.019442 0 0.020105 0 8.4072
6.4414 -0.37182 -0.3766 -0.40808 -0.35065 -0.38508 -0.35528 -0.44885 -0.43824 -0.47231 -0.39089 -0.44368 19.609 0.76696 2.9948 2.2471 1.2379 3.1684 1.8743 1.3576 1.3976 1.3522 0 0.1102 0 0.019567 0 0.019179 0 8.3428
6.4453 -0.37489 -0.36377 -0.3905 -0.39674 -0.39296 -0.37822 -0.40354 -0.42555 -0.42756 -0.39058 -0.42863 19.431 0.77591 2.9907 2.2484 1.2531 3.1882 1.8914 1.3773 1.4067 1.3483 0 0.11139 0 0.019189 0 0.018977 0 8.0454
6.4492 -0.36615 -0.34888 -0.35059 -0.42444 -0.37451 -0.39088 -0.37725 -0.40457 -0.40252 -0.39633 -0.41198 19.215 0.7829 2.9868 2.246 1.2683 3.215 1.906 1.3926 1.4174 1.3482 0 0.11235 0 0.018531 0 0.019552 0 7.7095
6.4531 -0.34911 -0.33773 -0.31504 -0.40772 -0.33754 -0.38378 -0.38704 -0.38785 -0.40784 -0.40062 -0.4046 18.953 0.78562 2.9857 2.2423 1.2792 3.2298 1.917 1.402 1.4279 1.3521 0 0.11292 0 0.018007 0 0.02035 0 7.4996
6.457 -0.32914 -0.33249 -0.30948 -0.35097 -0.30081 -0.35185 -0.41713 -0.37573 -0.42952 -0.39495 -0.40724 18.633 0.78478 2.9874 2.2403 1.2822 3.2163 1.923 1.4056 1.435 1.3566 0 0.11308 0 0.017985 0 0.020808 0 7.4169
6.4609 -0.30978 -0.32975 -0.33673 -0.28615 -0.27995 -0.30206 -0.43136 -0.357 -0.44055 -0.3752 -0.40855 18.246 0.78393 2.9897 2.2416 1.2783 3.1728 1.9234 1.4051 1.4372 1.3583 0 0.11293 0 0.018552 0 0.020787 0 7.2967
6.4648 -0.29186 -0.32217 -0.36909 -0.24695 -0.27648 -0.2547 -0.40347 -0.32336 -0.41972 -0.34388 -0.39274 17.79 0.78614 2.9905 2.2453 1.2727 3.1118 1.92 1.4024 1.4355 1.3563 0 0.11263 0 0.01942 0 0.020498 0 6.9465
6.4688 -0.27503 -0.30335 -0.36596 -0.24271 -0.2787 -0.23239 -0.33904 -0.28169 -0.36362 -0.30747 -0.35197 17.284 0.791 2.9895 2.2488 1.2709 3.049 1.9165 1.3988 1.4325 1.3531 0 0.11238 0 0.020035 0 0.020112 0 6.31
6.4727 -0.259 -0.27298 -0.30685 -0.25478 -0.27273 -0.24328 -0.26983 -0.24949 -0.28477 -0.27104 -0.2938 16.75 0.79496 2.9886 2.2499 1.2746 2.9916 1.9155 1.3957 1.43 1.3517 0 0.11239 0 0.019884 0 0.019524 0 5.5126
6.4766 -0.24344 -0.23817 -0.21296 -0.25682 -0.25319 -0.27225 -0.22597 -0.23645 -0.20097 -0.2347 -0.23718 16.206 0.79476 2.9898 2.2482 1.28 2.9361 1.9171 1.3947 1.4283 1.3532 0 0.11268 0 0.018863 0 0.018533 0 4.7534
6.4805 -0.22731 -0.20919 -0.13525 -0.23881 -0.22514 -0.28965 -0.21131 -0.23127 -0.12612 -0.19523 -0.19945 15.651 0.79051 2.9929 2.2454 1.2805 2.8757 1.9189 1.3967 1.4271 1.3558 0 0.11304 0 0.017444 0 0.01721 0 4.1466
6.4844 -0.20936 -0.19256 -0.11441 -0.21262 -0.19775 -0.27234 -0.20407 -0.20971 -0.068604 -0.15149 -0.18421 15.068 0.78545 2.9955 2.2433 1.2714 2.81 1.9185 1.4013 1.4266 1.3565 0 0.11308 0 0.016448 0 0.016002 0 3.6617
6.4883 -0.18963 -0.18648 -0.14506 -0.19624 -0.17751 -0.22086 -0.18067 -0.15841 -0.034344 -0.10857 -0.17981 14.436 0.78282 2.9951 2.2427 1.2536 2.7493 1.9154 1.4064 1.4277 1.354 0 0.11244 0 0.016501 0 0.015416 0 3.2078
6.4922 -0.17015 -0.18252 -0.17751 -0.19397 -0.16709 -0.15916 -0.13978 -0.091731 -0.027846 -0.076227 -0.16948 13.746 0.78313 2.9917 2.2434 1.2328 2.7084 1.9115 1.4097 1.4304 1.3494 0 0.1111 0 0.017541 0 0.015568 0 2.7697
6.4961 -0.15378 -0.17221 -0.15948 -0.19256 -0.168 -0.11738 -0.10395 -0.043629 -0.048564 -0.062535 -0.14496 13.01 0.78442 2.9876 2.2443 1.2158 2.6956 1.9093 1.4099 1.4333 1.3458 0 0.10946 0 0.018796 0 0.016036 0 2.4518
6.5 -0.14189 -0.15335 -0.083696 -0.17561 -0.18097 -0.11139 -0.098393 -0.0402 -0.086641 -0.067901 -0.11283 12.252 0.78486 2.9856 2.2448 1.2066 2.7059 1.9096 1.4078 1.434 1.3455 0 0.10813 0 0.01932 0 0.016206 0 2.3818
6.5039 -0.13338 -0.13119 0.0012256 -0.14092 -0.20207 -0.134 -0.12749 -0.077604 -0.12427 -0.084626 -0.088981 11.492 0.78472 2.9865 2.2447 1.204 2.7239 1.911 1.405 1.4313 1.3489 0 0.10756 0 0.018717 0 0.015814 0 2.5688
6.5078 -0.12583 -0.11386 0.028959 -0.10347 -0.21947 -0.16234 -0.17029 -0.12568 -0.14395 -0.10219 -0.086207 10.731 0.7856 2.9885 2.2438 1.2038 2.7342 1.9116 1.4024 1.4266 1.354 0 0.10774 0 0.01745 0 0.015185 0 2.857
6.5117 -0.11763 -0.10625 -0.02832 -0.082147 -0.21772 -0.17367 -0.19772 -0.15335 -0.1383 -0.11354 -0.10487 9.9595 0.78802 2.9893 2.2419 1.2019 2.7315 1.9106 1.3997 1.4232 1.358 0 0.10825 0 0.016482 0 0.014929 0 3.0253
6.5156 -0.10884 -0.10706 -0.13441 -0.083903 -0.1886 -0.15795 -0.1944 -0.15194 -0.11376 -0.11733 -0.1333 9.1625 0.7902 2.9889 2.2392 1.1967 2.722 1.9086 1.3963 1.4232 1.359 0 0.10854 0 0.01651 0 0.015371 0 2.9461
6.5195 -0.10021 -0.11068 -0.21714 -0.099772 -0.13945 -0.12059 -0.16629 -0.13604 -0.085671 -0.11548 -0.15646 8.3357 0.78958 2.989 2.2368 1.1905 2.7163 1.9069 1.3925 1.426 1.3562 0 0.10834 0 0.017446 0 0.016214 0 2.6617
6.5234 -0.091786 -0.11146 -0.22606 -0.11426 -0.089726 -0.076871 -0.13087 -0.12411 -0.068465 -0.10964 -0.1657 7.4853 0.7856 2.9911 2.2365 1.1869 2.7201 1.9064 1.3901 1.428 1.3507 0 0.10776 0 0.018562 0 0.016751 0 2.3202
6.5273 -0.083019 -0.10662 -0.17027 -0.11732 -0.057135 -0.043149 -0.10223 -0.11997 -0.067852 -0.10059 -0.1622 6.6223 0.78059 2.994 2.2394 1.1878 2.7292 1.9069 1.3909 1.4264 1.3449 0 0.10714 0 0.01913 0 0.016453 0 2.0445
6.5313 -0.073923 -0.096395 -0.10507 -0.10836 -0.045281 -0.029486 -0.084672 -0.11276 -0.079216 -0.090353 -0.15283 5.7542 0.77782 2.9947 2.2448 1.1915 2.7326 1.9079 1.3946 1.4215 1.3413 0 0.10675 0 0.018986 0 0.015429 0 1.8542
6.5352 -0.065562 -0.082359 -0.082 -0.092022 -0.043942 -0.035689 -0.076502 -0.092758 -0.091669 -0.083269 -0.1424 4.8815 0.77854 2.9914 2.2498 1.1935 2.7212 1.9091 1.3989 1.4175 1.3417 0 0.10662 0 0.018537 0 0.014359 0 1.6939
6.5391 -0.058778 -0.066362 -0.10725 -0.073068 -0.041182 -0.051893 -0.075101 -0.06441 -0.094364 -0.083217 -0.12894 4.0008 0.78098 2.9859 2.2516 1.1887 2.6936 1.9103 1.4009 1.4188 1.3455 0 0.10653 0 0.018289 0 0.013951 0 1.5119
6.543 -0.052546 -0.050501 -0.14333 -0.055752 -0.034763 -0.063958 -0.076466 -0.0425 -0.081773 -0.088656 -0.10545 3.1078 0.78223 2.983 2.2491 1.1755 2.6568 1.9112 1.3997 1.4261 1.3504 0 0.1062 0 0.018378 0 0.014388 0 1.2983
6.5469 -0.044304 -0.037142 -0.14783 -0.044942 -0.031419 -0.061643 -0.072305 -0.036247 -0.056097 -0.090773 -0.066969 2.1996 0.78112 2.9859 2.244 1.1566 2.6202 1.9112 1.3968 1.4359 1.3534 0 0.10553 0 0.018538 0 0.015204 0 1.0576
6.5508 -0.032595 -0.028046 -0.11118 -0.04388 -0.035642 -0.044719 -0.052732 -0.038893 -0.025998 -0.078221 -0.017324 1.2753 0.77914 2.9932 2.2392 1.1374 2.59 1.9097 1.3949 1.4423 1.3532 0 0.10459 0 0.018454 0 0.01569 0 0.77117
6.5547 -0.019349 -0.023117 -0.060171 -0.049053 -0.041175 -0.022317 -0.015734 -0.034045 -0.0019289 -0.04599 0.03001 0.33676 0.77875 2.9995 2.2369 1.1224 2.5666 1.9071 1.3956 1.4421 1.3508 0 0.10355 0 0.018111 0 0.015468 0 0.41327
6.5586 -0.008818 -0.020226 -0.02822 -0.04908 -0.035819 -0.0055374 0.025955 -0.012069 0.0098614 -0.0013678 0.0588 -0.60966 0.78088 2.9998 2.2372 1.1125 2.5469 1.9045 1.3974 1.4368 1.3488 0 0.10255 0 0.017784 0 0.014758 0 0.0114
6.5625 -0.0034483 -0.016652 -0.023604 -0.032421 -0.01545 0.00093665 0.050688 0.020381 0.010919 0.038687 0.060565 -1.5539 0.78427 2.9938 2.2389 1.105 2.5286 1.9031 1.3976 1.4314 1.3488 0 0.10158 0 0.017726 0 0.014134 0 -0.3269
6.5664 -0.00072175 -0.010946 -0.025522 0.0011305 0.0082672 0.0012178 0.044629 0.046879 0.0088598 0.057762 0.041003 -2.4873 0.78699 2.9861 2.2402 1.0967 2.5126 1.9033 1.3944 1.4302 1.3504 0 0.1006 0 0.017912 0 0.014002 0 -0.4753
6.5703 0.0052392 -0.0034553 -0.0086879 0.036764 0.017097 0.0029116 0.014778 0.056202 0.011195 0.050597 0.01669 -3.4091 0.78831 2.9822 2.2404 1.0865 2.5022 1.9044 1.3888 1.4339 1.3515 0 0.099556 0 0.018102 0 0.014259 0 -0.39953
6.5742 0.018044 0.0048283 0.0298 0.054849 0.0054796 0.0095231 -0.015176 0.050389 0.019548 0.026384 0.0035841 -4.3278 0.78894 2.9841 2.2398 1.0762 2.4998 1.9051 1.3844 1.4389 1.3504 0 0.09856 0 0.018115 0 0.014412 0 -0.21274
6.5781 0.034643 0.013648 0.067457 0.047509 -0.0095341 0.017895 -0.024021 0.039254 0.02916 0.0026363 0.0058697 -5.2543 0.78969 2.9891 2.2391 1.0681 2.5043 1.9049 1.3838 1.4409 1.3476 0 0.097816 0 0.017994 0 0.014036 0 -0.10897
6.582 0.046939 0.023462 0.078564 0.026282 -0.00034965 0.022697 -0.0099393 0.029459 0.034047 -0.0056834 0.01434 -6.1921 0.79033 2.9929 2.2387 1.0631 2.512 1.9039 1.3873 1.4378 1.3452 0 0.097502 0 0.017891 0 0.013161 0 -0.22047
6.5859 0.048555 0.034105 0.05874 0.012765 0.045385 0.022781 0.010674 0.020928 0.032916 0.0056484 0.016069 -7.1324 0.78994 2.9934 2.2391 1.0596 2.5178 1.9025 1.3922 1.4315 1.3451 0 0.097602 0 0.017836 0 0.01224 0 -0.52076
6.5898 0.04066 0.043853 0.028633 0.020177 0.10875 0.022523 0.02099 0.013337 0.030311 0.02928 0.0073133 -8.0602 0.78828 2.992 2.2409 1.0558 2.5179 1.901 1.395 1.4258 1.3474 0 0.097854 0 0.017678 0 0.011762 0 -0.85708
6.5938 0.031257 0.050359 0.014786 0.042779 0.15025 0.026801 0.020328 0.012868 0.032191 0.052164 -0.0018625 -8.9669 0.78644 2.991 2.2441 1.0511 2.5112 1.8996 1.3943 1.4236 1.3504 0 0.097848 0 0.017288 0 0.011847 0 -1.0794
6.5977 0.028489 0.052769 0.026968 0.062775 0.14061 0.035187 0.023218 0.028827 0.040581 0.063758 0.0040861 -9.8587 0.78582 2.9911 2.2481 1.0463 2.4982 1.8987 1.3919 1.4252 1.3522 0 0.097247 0 0.01678 0 0.012189 0 -1.151
6.6016 0.034248 0.052848 0.052501 0.067526 0.085971 0.041866 0.042527 0.062111 0.05258 0.061791 0.031882 -10.751 0.78664 2.9907 2.2513 1.0423 2.4805 1.8991 1.3909 1.4287 1.3524 0 0.095967 0 0.016467 0 0.012372 0 -1.1521
6.6055 0.043874 0.053699 0.070375 0.060455 0.025271 0.041665 0.074419 0.098798 0.06416 0.052863 0.072007 -11.657 0.7877 2.9883 2.2519 1.0385 2.4602 1.9012 1.3934 1.4319 1.3521 0 0.094206 0 0.016547 0 0.012251 0 -1.1938
6.6094 0.051633 0.057144 0.069907 0.055882 0.0013301 0.035923 0.10083 0.11872 0.074198 0.047904 0.10523 -12.57 0.78779 2.9848 2.2499 1.0335 2.4398 1.9039 1.3987 1.4339 1.3524 0 0.092313 0 0.016843 0 0.012036 0 -1.3294
6.6133 0.056094 0.062317 0.057127 0.064022 0.029184 0.031893 0.10695 0.11316 0.084307 0.054947 0.11754 -13.475 0.78717 2.9829 2.2465 1.0262 2.4221 1.9053 1.4034 1.435 1.3534 0 0.090597 0 0.016924 0 0.012029 0 -1.5358
6.6172 0.06019 0.066853 0.046055 0.081311 0.086846 0.036043 0.095821 0.094352 0.095127 0.073346 0.1103 -14.353 0.7872 2.9845 2.2434 1.0184 2.4097 1.9039 1.4048 1.4358 1.3541 0 0.089221 0 0.016522 0 0.012271 0 -1.7531
6.6211 0.066657 0.069388 0.045997 0.094777 0.13396 0.048076 0.084902 0.085405 0.10395 0.093475 0.096854 -15.203 0.78854 2.9883 2.2415 1.0127 2.4034 1.9 1.4022 1.436 1.3534 0 0.088214 0 0.015858 0 0.01247 0 -1.9252
6.625 0.074275 0.070714 0.056798 0.094862 0.14144 0.061695 0.08832 0.098509 0.10702 0.10303 0.089505 -16.036 0.78973 2.9913 2.2402 1.0109 2.4022 1.8963 1.3979 1.4348 1.3521 0 0.087536 0 0.015493 0 0.01227 0 -2.0065
6.6289 0.079045 0.072452 0.07322 0.083607 0.10906 0.071079 0.10276 0.12199 0.1042 0.096199 0.089414 -16.868 0.78828 2.9915 2.2392 1.012 2.4031 1.8958 1.3949 1.4318 1.3515 0 0.087129 0 0.015826 0 0.011621 0 -1.9575
6.6328 0.078735 0.074832 0.090362 0.07117 0.060716 0.07606 0.11137 0.12994 0.10022 0.07879 0.088336 -17.706 0.78336 2.9898 2.2388 1.0128 2.4035 1.8992 1.3946 1.4279 1.3525 0 0.08691 0 0.016701 0 0.01087 0 -1.7671
6.6367 0.075507 0.0762 0.10366 0.065824 0.025291 0.080644 0.10152 0.10668 0.1002 0.064266 0.079283 -18.54 0.77737 2.9893 2.2402 1.0111 2.4028 1.904 1.3963 1.4252 1.3545 0 0.086755 0 0.01751 0 0.010487 0 -1.492
6.6406 0.07366 0.074985 0.10613 0.067963 0.019162 0.086882 0.07821 0.063355 0.10351 0.062883 0.064736 -19.357 0.77442 2.9915 2.2439 1.0071 2.4029 1.9065 1.3975 1.4255 1.3552 0 0.086544 0 0.017722 0 0.010667 0 -1.2597
6.6445 0.075132 0.072027 0.090321 0.072848 0.040404 0.091324 0.059767 0.030269 0.10306 0.072661 0.054268 -20.152 0.77671 2.995 2.2481 1.0031 2.4069 1.9049 1.3968 1.4292 1.3534 0 0.086238 0 0.017318 0 0.011184 0 -1.1976
6.6484 0.077907 0.07051 0.056922 0.077179 0.073989 0.088567 0.060167 0.031091 0.09181 0.080683 0.054638 -20.931 0.78228 2.9964 2.2497 1.0014 2.4156 1.9007 1.3948 1.4347 1.3495 0 0.085922 0 0.016733 0 0.011623 0 -1.3306
6.6523 0.079109 0.073188 0.021764 0.081737 0.10145 0.078459 0.075696 0.062067 0.070847 0.07488 0.063017 -21.708 0.78636 2.9943 2.2471 1.0021 2.4269 1.8976 1.3933 1.4393 1.3461 0 0.085743 0 0.016393 0 0.011768 0 -1.5441
6.6563 0.078966 0.079543 0.01075 0.088219 0.10966 0.068938 0.088858 0.095225 0.0505 0.056537 0.070393 -22.486 0.78537 2.9905 2.2422 1.0036 2.436 1.8978 1.394 1.4409 1.3456 0 0.08579 0 0.016327 0 0.011763 0 -1.6642
6.6602 0.0807 0.085924 0.042068 0.095308 0.096515 0.070336 0.085269 0.10276 0.042815 0.041702 0.071398 -23.256 0.77997 2.9885 2.239 1.0041 2.438 1.9002 1.3966 1.4388 1.3481 0 0.086013 0 0.016235 0 0.01189 0 -1.603
6.6641 0.086067 0.088779 0.10872 0.099186 0.071948 0.085764 0.067122 0.080845 0.052176 0.048597 0.07017 -24.002 0.7743 2.9903 2.2403 1.0035 2.4309 1.9015 1.3991 1.434 1.3517 0 0.086257 0 0.0159 0 0.012201 0 -1.4419
6.668 0.091804 0.087935 0.17782 0.097594 0.052737 0.10679 0.051035 0.052172 0.073 0.080925 0.076135 -24.713 0.77229 2.9941 2.2451 1.0026 2.4165 1.8992 1.3993 1.4287 1.3534 0 0.086393 0 0.015484 0 0.012368 0 -1.3721
6.6719 0.091909 0.086644 0.2109 0.092118 0.052203 0.11924 0.053431 0.045785 0.096203 0.12205 0.094103 -25.395 0.77449 2.9964 2.2487 1.0015 2.3985 1.8944 1.3967 1.4251 1.3524 0 0.086407 0 0.015368 0 0.011959 0 -1.5355
6.6758 0.084369 0.088301 0.19144 0.0859 0.07097 0.11453 0.077409 0.072322 0.11706 0.14655 0.11877 -26.065 0.7781 2.9949 2.2475 0.99922 2.3806 1.891 1.3927 1.4242 1.3501 0 0.086375 0 0.015702 0 0.010879 0 -1.9033
6.6797 0.075255 0.093056 0.13783 0.080008 0.096326 0.096686 0.11171 0.11555 0.13596 0.14034 0.13893 -26.737 0.77988 2.991 2.2419 0.99464 2.3654 1.8923 1.39 1.4261 1.3495 0 0.086348 0 0.016163 0 0.0095945 0 -2.2943
6.6836 0.074725 0.097663 0.090202 0.073601 0.1119 0.079105 0.14011 0.14607 0.15189 0.11239 0.14673 -27.413 0.77902 2.9877 2.2366 0.98792 2.3548 1.8977 1.3904 1.4297 1.3519 0 0.086256 0 0.016211 0 0.0088643 0 -2.512
6.6875 0.087619 0.098683 0.080607 0.06799 0.11032 0.074192 0.15143 0.14438 0.15727 0.08734 0.1426 -28.087 0.77734 2.9871 2.2361 0.98105 2.3508 1.9033 1.3934 1.4332 1.3562 0 0.08595 0 0.015617 0 0.0091811 0 -2.4801
6.6914 0.10761 0.095837 0.10949 0.068881 0.097916 0.084681 0.14298 0.11454 0.14218 0.085129 0.13197 -28.744 0.77729 2.9885 2.2408 0.97632 2.3552 1.905 1.3967 1.4352 1.3592 0 0.085358 0 0.014738 0 0.010372 0 -2.2679
6.6953 0.1214 0.092277 0.14693 0.082096 0.087655 0.10299 0.11856 0.078905 0.10572 0.10506 0.11862 -29.38 0.77973 2.9896 2.2463 0.97448 2.3677 1.9021 1.398 1.4351 1.3585 0 0.084608 0 0.014237 0 0.0117 0 -2.0102
6.6992 0.11996 0.091695 0.15725 0.1058 0.087053 0.11769 0.086313 0.060329 0.062866 0.12774 0.1026 -29.996 0.78362 2.9892 2.2473 0.97437 2.3845 1.8975 1.3963 1.4336 1.3541 0 0.084004 0 0.014491 0 0.012397 0 -1.8089
6.7031 0.10639 0.095231 0.12744 0.12799 0.09282 0.12095 0.057937 0.066645 0.037292 0.13259 0.084472 -30.599 0.78728 2.9882 2.2426 0.97437 2.3986 1.8951 1.3926 1.4319 1.349 0 0.083844 0 0.015254 0 0.012201 0 -1.7001
6.707 0.093053 0.10106 0.077149 0.1343 0.096691 0.112 0.046091 0.088057 0.043954 0.11508 0.069618 -31.191 0.78966 2.9882 2.2361 0.97405 2.4041 1.8961 1.3895 1.4313 1.3466 0 0.084201 0 0.015893 0 0.011479 0 -1.6858
6.7109 0.090542 0.10662 0.043201 0.12039 0.095595 0.096017 0.057787 0.10703 0.076149 0.089047 0.066025 -31.772 0.79053 2.9899 2.2335 0.97429 2.3994 1.8986 1.3891 1.4323 1.3482 0 0.084852 0 0.015968 0 0.010876 0 -1.7653
6.7148 0.099011 0.11082 0.051355 0.096993 0.095139 0.080908 0.087868 0.1115 0.10964 0.073479 0.076476 -32.339 0.78997 2.9922 2.2371 0.97574 2.3889 1.8994 1.3922 1.4343 1.3522 0 0.085405 0 0.015609 0 0.010799 0 -1.9261
6.7188 0.10968 0.11414 0.097335 0.081602 0.10288 0.074067 0.11994 0.10172 0.1215 0.076663 0.093668 -32.891 0.78826 2.9934 2.2438 0.97748 2.3794 1.8974 1.3969 1.4361 1.3552 0 0.085544 0 0.015353 0 0.011144 0 -2.1161
6.7227 0.11432 0.11711 0.15102 0.083786 0.11905 0.079472 0.13691 0.087597 0.10785 0.091715 0.10503 -33.43 0.78618 2.9932 2.2481 0.97755 2.3755 1.8946 1.4004 1.4366 1.3549 0 0.085217 0 0.015619 0 0.011475 0 -2.2549
6.7266 0.11282 0.11929 0.17936 0.097968 0.13513 0.095492 0.13364 0.080315 0.085406 0.10563 0.10414 -33.952 0.78498 2.9925 2.2464 0.97482 2.3756 1.8937 1.4 1.4358 1.3519 0 0.084632 0 0.016325 0 0.011428 0 -2.2966
6.7305 0.1119 0.12031 0.1697 0.11069 0.14219 0.11503 0.1207 0.085342 0.076393 0.11176 0.097744 -34.455 0.78545 2.9924 2.2403 0.97018 2.374 1.8949 1.395 1.4345 1.3491 0 0.084071 0 0.016981 0 0.011013 0 -2.2853
6.7344 0.11697 0.12133 0.13627 0.11487 0.1399 0.12934 0.11518 0.10101 0.090766 0.11389 0.10053 -34.931 0.78679 2.9927 2.2347 0.96556 2.3651 1.8954 1.387 1.4335 1.349 0 0.083676 0 0.017121 0 0.010569 0 -2.3351
6.7383 0.12635 0.12485 0.10649 0.11656 0.13625 0.13375 0.12638 0.12202 0.12075 0.11986 0.12144 -35.378 0.78686 2.9924 2.2339 0.96164 2.348 1.8912 1.3787 1.4333 1.3522 0 0.083357 0 0.016669 0 0.010449 0 -2.5341
6.7422 0.1337 0.13233 0.099705 0.12732 0.13792 0.13098 0.1489 0.14357 0.15026 0.13263 0.15415 -35.803 0.78398 2.9914 2.238 0.95672 2.3275 1.8809 1.372 1.4338 1.3563 0 0.082896 0 0.015941 0 0.010739 0 -2.8528
6.7461 0.13553 0.14204 0.11515 0.15025 0.14196 0.12853 0.16868 0.16271 0.16849 0.14802 0.18108 -36.216 0.77882 2.9908 2.2438 0.94826 2.3105 1.8667 1.367 1.4344 1.3585 0 0.082161 0 0.015361 0 0.011227 0 -3.1496
6.75 0.13542 0.14986 0.13747 0.17456 0.13881 0.13218 0.17524 0.17686 0.17521 0.15998 0.18759 -36.627 0.77437 2.9919 2.2476 0.93588 2.301 1.853 1.3626 1.4344 1.3571 0 0.081248 0 0.015164 0 0.011628 0 -3.2774
6.7539 0.14042 0.15291 0.15268 0.18472 0.12425 0.14133 0.16889 0.18274 0.17548 0.16653 0.17367 -37.033 0.77346 2.9949 2.248 0.92276 2.2983 1.843 1.3576 1.4336 1.3531 0 0.080443 0 0.015319 0 0.01182 0 -3.2037
6.7578 0.15343 0.15274 0.15988 0.1755 0.10779 0.15087 0.15757 0.17822 0.17203 0.16995 0.15284 -37.42 0.77619 2.9977 2.2459 0.91366 2.2987 1.8369 1.3529 1.432 1.349 0 0.080007 0 0.01561 0 0.011891 0 -3.0384
6.7617 0.16972 0.15455 0.16896 0.15771 0.10694 0.1574 0.14875 0.16571 0.16402 0.17215 0.14032 -37.769 0.77968 2.9981 2.2438 0.91107 2.2992 1.8321 1.3503 1.4303 1.3469 0 0.079977 0 0.015777 0 0.011953 0 -2.9472
6.7656 0.1812 0.16263 0.18758 0.1489 0.13136 0.16332 0.14511 0.15312 0.15232 0.17206 0.14182 -38.069 0.78064 2.9953 2.2427 0.91294 2.2992 1.8261 1.3509 1.4293 1.3473 0 0.08013 0 0.0156 0 0.011952 0 -3.028
6.7695 0.18401 0.17623 0.21076 0.15794 0.17186 0.17386 0.14696 0.14953 0.14367 0.16861 0.15222 -38.327 0.77839 2.9911 2.2427 0.91422 2.2994 1.8179 1.3527 1.43 1.3493 0 0.080156 0 0.015 0 0.011674 0 -3.2559
6.7734 0.18167 0.18976 0.22354 0.17828 0.20607 0.18995 0.15628 0.15842 0.14746 0.16548 0.16332 -38.558 0.7754 2.9881 2.2428 0.91093 2.2991 1.808 1.3513 1.4326 1.3516 0 0.07989 0 0.014139 0 0.010969 0 -3.5301
6.7773 0.18127 0.19769 0.21495 0.19552 0.21664 0.20465 0.17585 0.17456 0.16762 0.17064 0.17165 -38.781 0.77485 2.9872 2.2422 0.90302 2.295 1.7975 1.3422 1.436 1.3533 0 0.079403 0 0.01342 0 0.0099886 0 -3.767
6.7813 0.18703 0.19947 0.19052 0.20116 0.20561 0.20822 0.20408 0.18831 0.19781 0.18876 0.17925 -39.002 0.77748 2.9875 2.2406 0.89357 2.283 1.7867 1.3245 1.4385 1.3541 0 0.078875 0 0.013278 0 0.0091779 0 -3.9522
6.7852 0.19776 0.1999 0.17091 0.19901 0.19154 0.19796 0.23201 0.19424 0.22525 0.21401 0.18897 -39.213 0.78102 2.9874 2.2387 0.8853 2.2628 1.7763 1.3015 1.4387 1.3543 0 0.078359 0 0.013843 0 0.0089736 0 -4.1183
6.7891 0.20967 0.20439 0.17607 0.19951 0.19243 0.18332 0.24783 0.196 0.23997 0.23216 0.20073 -39.396 0.78258 2.9866 2.2372 0.87788 2.2394 1.7671 1.2785 1.4365 1.3539 0 0.077664 0 0.014759 0 0.0094449 0 -4.2878
6.793 0.22022 0.21372 0.20759 0.20886 0.21024 0.17994 0.24605 0.20237 0.24124 0.23243 0.21262 -39.535 0.78155 2.9864 2.2372 0.86863 2.2206 1.7603 1.259 1.4337 1.3531 0 0.076489 0 0.015372 0 0.010191 0 -4.4453
6.7969 0.22868 0.22325 0.24472 0.22394 0.23095 0.19685 0.23258 0.21788 0.23621 0.21866 0.22416 -39.623 0.78003 2.9883 2.2388 0.85583 2.2116 1.7562 1.2425 1.432 1.3525 0 0.074701 0 0.015218 0 0.010619 0 -4.5598
6.8008 0.23385 0.22762 0.25884 0.23657 0.23877 0.2277 0.22057 0.23743 0.23354 0.20803 0.23649 -39.669 0.78048 2.9921 2.2413 0.84121 2.2103 1.7534 1.2265 1.4325 1.3525 0 0.072527 0 0.014395 0 0.010378 0 -4.6257
6.8047 0.2336 0.22634 0.23591 0.24133 0.23053 0.25441 0.22034 0.25047 0.23813 0.21648 0.24909 -39.686 0.78306 2.9956 2.243 0.82906 2.2085 1.7496 1.2097 1.4339 1.3532 0 0.07048 0 0.013484 0 0.0096075 0 -4.6763
6.8086 0.22817 0.22498 0.18931 0.23895 0.21744 0.26077 0.2326 0.2511 0.25011 0.24352 0.2577 -39.682 0.78546 2.9966 2.2427 0.82263 2.1988 1.744 1.1943 1.4341 1.3544 0 0.069058 0 0.01306 0 0.0087707 0 -4.7576
6.8125 0.22352 0.23056 0.15238 0.23376 0.21432 0.24497 0.2501 0.24363 0.2662 0.2714 0.25757 -39.658 0.78541 2.9946 2.2405 0.8212 2.1809 1.7378 1.1849 1.4315 1.3552 0 0.068449 0 0.013225 0 0.0082584 0 -4.8911
6.8164 0.22904 0.2452 0.15551 0.22994 0.22749 0.22119 0.26477 0.23788 0.28047 0.28039 0.24935 -39.602 0.78327 2.9911 2.2381 0.82058 2.164 1.7338 1.1837 1.4271 1.3549 0 0.068463 0 0.013587 0 0.0081095 0 -5.0585
6.8203 0.24934 0.26385 0.2045 0.23085 0.25174 0.20952 0.27295 0.23931 0.28505 0.26687 0.24079 -39.504 0.78174 2.9884 2.2376 0.81642 2.1597 1.7331 1.1881 1.4233 1.3537 0 0.068706 0 0.013677 0 0.0080914 0 -5.2189
6.8242 0.27752 0.27817 0.27593 0.24006 0.27677 0.2226 0.27514 0.24482 0.27402 0.24709 0.2406 -39.353 0.78311 2.9876 2.2393 0.80752 2.1719 1.7344 1.1909 1.4223 1.3519 0 0.068835 0 0.013391 0 0.0080233 0 -5.3393
6.8281 0.29809 0.28313 0.33257 0.26019 0.29501 0.25831 0.27322 0.24928 0.24995 0.24281 0.24998 -39.148 0.78651 2.9885 2.2414 0.79618 2.1915 1.7337 1.1853 1.4242 1.35 0 0.068686 0 0.013035 0 0.0079915 0 -5.4171
6.832 0.29915 0.28059 0.34753 0.28886 0.30426 0.302 0.26984 0.255 0.2275 0.26192 0.26116 -38.897 0.78825 2.9899 2.2419 0.78566 2.2003 1.7283 1.1698 1.427 1.3484 0 0.068233 0 0.012955 0 0.0082263 0 -5.4841
6.8359 0.28344 0.27693 0.32045 0.31657 0.30521 0.33508 0.26991 0.27218 0.22733 0.29213 0.26603 -38.609 0.78495 2.9909 2.24 0.77732 2.1835 1.7182 1.1488 1.4277 1.3473 0 0.067469 0 0.013175 0 0.0087662 0 -5.5913
6.8398 0.26716 0.2771 0.27509 0.33118 0.29912 0.34406 0.27982 0.30682 0.26164 0.3131 0.26648 -38.291 0.77662 2.9908 2.2371 0.77008 2.1416 1.7071 1.1299 1.425 1.3472 0 0.066369 0 0.0134 0 0.0092804 0 -5.7766
6.8438 0.26595 0.28041 0.24139 0.32659 0.28819 0.32628 0.30193 0.34817 0.32185 0.31484 0.27473 -37.946 0.76689 2.9895 2.2357 0.76225 2.0918 1.6988 1.1183 1.4196 1.3483 0 0.064939 0 0.013378 0 0.0092866 0 -6.0262
6.8477 0.2803 0.28184 0.23509 0.30771 0.27655 0.29089 0.32876 0.37102 0.38022 0.3047 0.30047 -37.567 0.76023 2.9873 2.2367 0.75372 2.057 1.6949 1.1143 1.4141 1.3502 0 0.0633 0 0.013192 0 0.0086043 0 -6.2555
6.8516 0.2941 0.27726 0.24913 0.28604 0.26838 0.25475 0.3446 0.35547 0.40669 0.2972 0.33664 -37.145 0.75876 2.9853 2.2393 0.74635 2.0508 1.6938 1.1145 1.4103 1.352 0 0.061675 0 0.01316 0 0.0076104 0 -6.3382
6.8555 0.28858 0.26788 0.26208 0.26976 0.26447 0.23402 0.33631 0.30728 0.38893 0.29776 0.35911 -36.67 0.76136 2.9851 2.2415 0.74219 2.0687 1.6926 1.115 1.4089 1.3528 0 0.060313 0 0.013441 0 0.0070032 0 -6.184
6.8594 0.25933 0.25977 0.25649 0.25798 0.26146 0.23485 0.30502 0.25773 0.33957 0.29723 0.34447 -36.143 0.76531 2.9873 2.2427 0.74151 2.0932 1.6897 1.1141 1.4087 1.3524 0 0.059396 0 0.013789 0 0.0072346 0 -5.8145
6.8633 0.22098 0.25867 0.23305 0.24511 0.25568 0.24923 0.2673 0.23901 0.28535 0.28257 0.29172 -35.573 0.76858 2.9906 2.2436 0.74248 2.1088 1.6861 1.1123 1.4084 1.3521 0 0.059003 0 0.01376 0 0.0081108 0 -5.3709
6.8672 0.19505 0.26431 0.20959 0.23014 0.24787 0.26033 0.24282 0.25543 0.24775 0.2523 0.2276 -34.97 0.77075 2.9926 2.2451 0.74282 2.1136 1.6839 1.1106 1.4067 1.3535 0 0.059118 0 0.013204 0 0.0089398 0 -5.026
6.8711 0.19228 0.26929 0.20554 0.22008 0.24262 0.25481 0.23855 0.27785 0.2311 0.22046 0.18819 -34.343 0.77212 2.9913 2.2467 0.74168 2.1198 1.6845 1.1094 1.4037 1.3571 0 0.059619 0 0.012518 0 0.0091181 0 -4.8582
6.875 0.20498 0.26375 0.22416 0.22281 0.24211 0.23314 0.24405 0.26918 0.22584 0.20421 0.19094 -33.69 0.77253 2.9877 2.2467 0.74021 2.1403 1.6871 1.1081 1.4001 1.3613 0 0.060262 0 0.01235 0 0.0086366 0 -4.7909
6.8789 0.21539 0.24273 0.24727 0.23633 0.241 0.20864 0.24226 0.21921 0.22086 0.20693 0.22094 -33.004 0.77134 2.985 2.2441 0.74018 2.1754 1.6894 1.1067 1.397 1.3635 0 0.060722 0 0.012988 0 0.0080503 0 -4.6574
6.8828 0.21116 0.21036 0.248 0.24651 0.22968 0.19553 0.22565 0.15638 0.21212 0.21354 0.24394 -32.276 0.76837 2.986 2.2404 0.74219 2.2103 1.6899 1.1057 1.3952 1.3619 0 0.060738 0 0.014023 0 0.0079504 0 -4.3446
6.8867 0.19379 0.17777 0.21221 0.23757 0.20445 0.1959 0.20221 0.12397 0.20128 0.20354 0.23474 -31.506 0.76451 2.9904 2.2388 0.74503 2.2265 1.6885 1.106 1.3951 1.3568 0 0.060305 0 0.01465 0 0.0084323 0 -3.8939
6.8906 0.17389 0.15574 0.15137 0.20596 0.17445 0.1977 0.18607 0.14118 0.18915 0.16989 0.19656 -30.701 0.76134 2.9945 2.2416 0.74669 2.2185 1.6868 1.1079 1.3964 1.3506 0 0.059736 0 0.014354 0 0.0090503 0 -3.4677
6.8945 0.15975 0.1477 0.095585 0.16418 0.15631 0.18607 0.18271 0.18503 0.17315 0.12633 0.15527 -29.873 0.76002 2.9949 2.2475 0.74607 2.2005 1.6863 1.1107 1.3982 1.3458 0 0.059498 0 0.01337 0 0.0092794 0 -3.2107
6.8984 0.15113 0.14807 0.071448 0.13034 0.15929 0.1579 0.184 0.21025 0.1516 0.096468 0.13512 -29.034 0.76061 2.9917 2.2522 0.74386 2.1963 1.6875 1.113 1.3995 1.3436 0 0.059886 0 0.012469 0 0.0090274 0 -3.1278
6.9023 0.14267 0.14726 0.082563 0.11339 0.17484 0.12607 0.17771 0.18938 0.12895 0.094457 0.13856 -28.185 0.76234 2.9884 2.2516 0.74198 2.2198 1.6895 1.1145 1.3996 1.3432 0 0.060793 0 0.012276 0 0.0087048 0 -3.0909
[truncated: 1,304,423 more chars]
