# Supplementary material for: Dataset from dynamic shake-table testing of five full-scale single leaf and cavity URM walls subjected to out-of-plane two-way bending
Source: Data Brief. 2019 Mar 20;24:103854. doi: 10.1016/j.dib.2019.103854 (PMC6480314; doi:10.1016/j.dib.2019.103854)
Supplement: Multimedia component 2 [file mmc2.zip › DATA/CS-010-RR/Test23.txt]

0 -0.00077079 0.0013326 0.0074293 0.0031028 -0.0043095 0.0018334 -0.016333 -0.0054372 0.0063024 -0.0079676 0.0022025 -0.039121 0 0 0 0 0 0 0 0 0 0 0 0 0 0 0 0 0
0.003906 -0.00057997 -0.00132 0.0003822 0.003704 0.0022856 -0.0031738 -0.019734 -0.0058809 0.012269 -0.0073844 0.0020624 -0.0030235 0 0 0 0 0 0 0 0 0 0 0 0 0 0 0 0 0
0.007812 7.0448e-06 -0.0040682 -0.0021352 0.0026592 0.0036117 -0.0080314 -0.012976 -0.0027992 0.012036 -0.0031825 -3.1017e-05 0.012287 0 0 0 0 0 0 0 0 0 0 0 0 0 0 0 0 0
0.011719 -0.00072455 -0.0037975 0.0033383 0.00052105 -0.0020562 -0.0084175 0.0011813 0.0025924 0.0049267 0.0052978 -0.0030037 0.0069559 0 0 0 0 0 0 0 0 0 0 0 0 0 0 0 0 0
0.015625 -0.0028364 -0.00072005 0.010055 -0.0011981 -0.0078892 -0.0044663 0.014234 0.0067223 -0.004527 0.014492 -0.0050258 -0.0037626 0 0 0 0 0 0 0 0 0 0 0 0 0 0 0 0 0
0.019531 -0.0046516 0.0022845 0.0093076 -0.0010741 -0.0064365 1.0058e-05 0.017573 0.0064513 -0.0098274 0.018402 -0.0046154 -0.0033305 0 0 0 0 0 0 0 0 0 0 0 0 0 0 0 0 0
0.023437 -0.0042721 0.0025876 -3.7661e-05 0.0011315 0.0023165 0.0015223 0.0088274 0.0016796 -0.0074866 0.013197 -0.0016657 0.011069 0 0 0 0 0 0 0 0 0 0 0 0 0 0 0 0 0
0.027344 -0.0013296 0.00018855 -0.0099713 0.0041449 0.010535 0.00014549 -0.0060597 -0.0043591 0.0001685 0.00084672 0.0023409 0.026182 0 0 0 0 0 0 0 0 0 0 0 0 0 0 0 0 0
0.03125 0.0025318 -0.0024781 -0.010934 0.0059174 0.009877 -0.00097602 -0.016836 -0.0073952 0.0066369 -0.011514 0.0051346 0.025566 0 0 0 0 0 0 0 0 0 0 0 0 0 0 0 0 0
0.035156 0.0048283 -0.002879 -0.0010994 0.0049619 -0.00056259 0.00087949 -0.016164 -0.0052542 0.0061453 -0.016389 0.004986 0.0058368 0 0 0 0 0 0 0 0 0 0 0 0 0 0 0 0 0
0.039062 0.004092 -0.00061019 0.011421 0.0013884 -0.01307 0.0050698 -0.0046909 0.00055655 -0.001909 -0.011326 0.0017385 -0.019202 0 0 0 0 0 0 0 0 0 0 0 0 0 0 0 0 0
0.042969 0.00093346 0.0024033 0.015435 -0.0030766 -0.017779 0.0080327 0.0096464 0.0059571 -0.012343 -0.00072958 -0.0030573 -0.030773 0 0 0 0 0 0 0 0 0 0 0 0 0 0 0 0 0
0.046875 -0.0024747 0.0037002 0.0063043 -0.0061227 -0.010811 0.0065952 0.017327 0.0072183 -0.017841 0.0073771 -0.006961 -0.022221 0 0 0 0 0 0 0 0 0 0 0 0 0 0 0 0 0
0.050781 -0.0040178 0.0023353 -0.010091 -0.0062736 0.0028733 0.00094867 0.013661 0.0035452 -0.014137 0.0072014 -0.0079587 -0.0047595 0 0 0 0 0 0 0 0 0 0 0 0 0 0 0 0 0
0.054687 -0.003089 -0.00053568 -0.022165 -0.0037591 0.01383 -0.0054269 0.0015396 -0.0024699 -0.0029348 -0.00071805 -0.0055804 0.0034395 0 0 0 0 0 0 0 0 0 0 0 0 0 0 0 0 0
0.058594 -0.00083015 -0.0028031 -0.021682 -0.00026955 0.015432 -0.0086479 -0.010931 -0.0067142 0.0093748 -0.010083 -0.0011946 -0.0058485 0 0 0 0 0 0 0 0 0 0 0 0 0 0 0 0 0
0.0625 0.00088602 -0.003093 -0.0095097 0.0022268 0.008127 -0.0073948 -0.015849 -0.0063441 0.016062 -0.01348 0.0027579 -0.024098 0 0 0 0 0 0 0 0 0 0 0 0 0 0 0 0 0
0.066406 0.00085677 -0.0015986 0.0059659 0.0027778 -0.0020048 -0.0034736 -0.010371 -0.0016118 0.014262 -0.007632 0.0042377 -0.035208 0 0 0 0 0 0 0 0 0 0 0 0 0 0 0 0 0
0.070312 -0.00070994 0.00038065 0.015474 0.0019549 -0.0082196 9.4011e-05 0.0017903 0.0043757 0.0062762 0.0044013 0.0029055 -0.030967 0 0 0 0 0 0 0 0 0 0 0 0 0 0 0 0 0
0.074219 -0.002536 0.0015348 0.014892 0.0012427 -0.0074133 0.0014209 0.012801 0.007686 -0.0024915 0.015386 0.0003308 -0.017637 0 0 0 0 0 0 0 0 0 0 0 0 0 0 0 0 0
0.078125 -0.0032813 0.0013333 0.0067047 0.0018035 -0.0011856 0.00060374 0.01548 0.0060489 -0.0071566 0.018729 -0.0011469 -0.0080146 0 0 0 0 0 0 0 0 0 0 0 0 0 0 0 0 0
0.082031 -0.0024129 0.00010569 -0.0028632 0.0035578 0.0059645 -0.0010885 0.0077359 0.0002976 -0.0060705 0.012648 -0.00015514 -0.0078331 0 0 0 0 0 0 0 0 0 0 0 0 0 0 0 0 0
0.085937 -0.00039292 -0.0013419 -0.0079901 0.0052575 0.0094187 -0.0023996 -0.0059053 -0.0060738 -0.0012208 0.0010802 0.0026788 -0.010355 0 0 0 0 0 0 0 0 0 0 0 0 0 0 0 0 0
0.089844 0.0017634 -0.0021627 -0.0060567 0.0054457 0.0067062 -0.0025638 -0.016805 -0.0089918 0.003431 -0.0090314 0.0052384 -0.004076 0 0 0 0 0 0 0 0 0 0 0 0 0 0 0 0 0
0.09375 0.0031144 -0.0017939 0.0015875 0.0035322 -0.0013015 -0.0012107 -0.017574 -0.006339 0.004391 -0.01215 0.0055925 0.014834 0 0 0 0 0 0 0 0 0 0 0 0 0 0 0 0 0
0.097656 0.0032038 -0.00021369 0.010398 0.00018811 -0.010546 0.0015373 -0.0070986 0.00058015 0.00054796 -0.0074541 0.0034874 0.037881 0 0 0 0 0 0 0 0 0 0 0 0 0 0 0 0 0
0.10156 0.0021626 0.0019161 0.014619 -0.0031481 -0.015591 0.0046438 0.0082595 0.0076533 -0.006224 0.00094137 0.00046115 0.051537 0 0 0 0 0 0 0 0 0 0 0 0 0 0 0 0 0
0.10547 0.00060834 0.0034414 0.010279 -0.0051837 -0.012736 0.0061983 0.01854 0.010457 -0.011987 0.0068489 -0.0014354 0.04877 0 0 0 0 0 0 0 0 0 0 0 0 0 0 0 0 0
0.10938 -0.00059134 0.0033403 -0.0018872 -0.0054297 -0.0027644 0.0045476 0.01686 0.0071623 -0.012877 0.0060741 -0.0011771 0.033831 0 0 0 0 0 0 0 0 0 0 0 0 0 0 0 0 0
0.11328 -0.00071343 0.001471 -0.015755 -0.0042657 0.0088652 -0.0001171 0.0042817 -9.3119e-05 -0.0075297 -0.00089681 0.00068204 0.016943 0 0 0 0 0 0 0 0 0 0 0 0 0 0 0 0 0
0.11719 0.00033471 -0.0011556 -0.022861 -0.0025639 0.01519 -0.0053048 -0.010732 -0.0064655 0.0016343 -0.0092632 0.002711 0.0054925 0 0 0 0 0 0 0 0 0 0 0 0 0 0 0 0 0
0.12109 0.0017532 -0.0029388 -0.017995 -0.0012217 0.012448 -0.0077919 -0.018096 -0.0076314 0.0094344 -0.013063 0.0037501 0.00039254 0 0 0 0 0 0 0 0 0 0 0 0 0 0 0 0 0
0.125 0.0021858 -0.0027886 -0.0034498 -0.0008061 0.0028689 -0.0061854 -0.013027 -0.0028166 0.011095 -0.0090739 0.0035006 -0.00059451 0 0 0 0 0 0 0 0 0 0 0 0 0 0 0 0 0
0.12891 0.00065792 -0.00094858 0.011769 -0.0013267 -0.00674 -0.0022155 0.00083107 0.0045614 0.0056539 0.0010333 0.0022958 0.0017245 0 0 0 0 0 0 0 0 0 0 0 0 0 0 0 0 0
0.13281 -0.0024817 0.0011365 0.017896 -0.0021734 -0.0097618 0.00060928 0.014153 0.0092032 -0.0029639 0.011673 0.00060607 0.0080053 0 0 0 0 0 0 0 0 0 0 0 0 0 0 0 0 0
0.13672 -0.0054599 0.0018631 0.011379 -0.002376 -0.0043848 -2.3896e-05 0.018391 0.0076078 -0.0084262 0.016796 -0.0011175 0.016661 0 0 0 0 0 0 0 0 0 0 0 0 0 0 0 0 0
0.14063 -0.0061566 0.00064855 -0.00246 -0.0012394 0.0052842 -0.0032424 0.011289 0.00049913 -0.0065745 0.013618 -0.0022979 0.022367 0 0 0 0 0 0 0 0 0 0 0 0 0 0 0 0 0
0.14453 -0.0037099 -0.0016375 -0.013268 0.00097104 0.012245 -0.0057863 -0.0021105 -0.0077172 0.0012747 0.0042645 -0.0023021 0.020249 0 0 0 0 0 0 0 0 0 0 0 0 0 0 0 0 0
0.14844 0.00062026 -0.0032981 -0.013154 0.0029072 0.011409 -0.0048727 -0.013185 -0.012005 0.0090319 -0.0056361 -0.00096288 0.011934 0 0 0 0 0 0 0 0 0 0 0 0 0 0 0 0 0
0.15234 0.0041772 -0.0030128 -0.0022177 0.0029309 0.0028242 -0.00054439 -0.015302 -0.010027 0.010274 -0.010491 0.00093774 0.0061296 0 0 0 0 0 0 0 0 0 0 0 0 0 0 0 0 0
0.15625 0.0048117 -0.00075381 0.011793 0.00040398 -0.008567 0.0045073 -0.0076746 -0.0034519 0.0031384 -0.0081734 0.0019536 0.011312 0 0 0 0 0 0 0 0 0 0 0 0 0 0 0 0 0
0.16016 0.0024987 0.0021941 0.019103 -0.0035522 -0.016117 0.0072833 0.0045624 0.0034436 -0.0081173 -0.0012353 0.0010814 0.026775 0 0 0 0 0 0 0 0 0 0 0 0 0 0 0 0 0
0.16406 -0.00067312 0.0040713 0.014491 -0.0066236 -0.015436 0.0067432 0.013674 0.0066947 -0.016121 0.0048189 -0.0012244 0.041295 0 0 0 0 0 0 0 0 0 0 0 0 0 0 0 0 0
0.16797 -0.0021787 0.0037543 0.00036742 -0.0069399 -0.0068705 0.0041057 0.013974 0.005021 -0.015647 0.005122 -0.0032093 0.042036 0 0 0 0 0 0 0 0 0 0 0 0 0 0 0 0 0
0.17188 -0.0010435 0.0014382 -0.015181 -0.0045218 0.0047265 0.0013177 0.0052176 0.00027062 -0.007156 -0.0013219 -0.0032382 0.026238 0 0 0 0 0 0 0 0 0 0 0 0 0 0 0 0 0
0.17578 0.0014802 -0.0014973 -0.023542 -0.0013002 0.012751 -0.00056711 -0.0071334 -0.0040454 0.0038796 -0.010796 -0.001294 0.0047616 0 0 0 0 0 0 0 0 0 0 0 0 0 0 0 0 0
0.17969 0.0030466 -0.0033262 -0.020503 0.00039391 0.012718 -0.0016555 -0.015095 -0.0050027 0.011015 -0.017044 0.00086786 -0.0063366 0 0 0 0 0 0 0 0 0 0 0 0 0 0 0 0 0
0.18359 0.0021429 -0.0030096 -0.0083206 -0.00033985 0.0050959 -0.0023211 -0.013173 -0.0019619 0.011057 -0.01521 0.0011844 0.0010079 0 0 0 0 0 0 0 0 0 0 0 0 0 0 0 0 0
0.1875 -0.00080177 -0.00081963 0.0058291 -0.0023232 -0.0047586 -0.0024855 -0.002192 0.0031117 0.0055746 -0.0051308 -0.00087631 0.020503 0 0 0 0 0 0 0 0 0 0 0 0 0 0 0 0 0
0.19141 -0.0039252 0.0018211 0.013984 -0.0033377 -0.0098928 -0.0019158 0.010776 0.0067921 -0.00087019 0.0081888 -0.0037634 0.037194 0 0 0 0 0 0 0 0 0 0 0 0 0 0 0 0 0
0.19531 -0.0054483 0.0032034 0.011966 -0.0019351 -0.0064233 -0.00098529 0.016834 0.0062165 -0.003994 0.017406 -0.0051068 0.039608 0 0 0 0 0 0 0 0 0 0 0 0 0 0 0 0 0
0.19922 -0.0048562 0.0023905 0.0019649 0.0014717 0.0035632 -0.00070462 0.011372 0.00095238 -0.002268 0.017339 -0.0036888 0.027649 0 0 0 0 0 0 0 0 0 0 0 0 0 0 0 0 0
0.20313 -0.0029075 -0.00018189 -0.0085738 0.0050122 0.013146 -0.0017007 -0.0024024 -0.0064224 0.0026284 0.0082984 -0.00041548 0.010453 0 0 0 0 0 0 0 0 0 0 0 0 0 0 0 0 0
0.20703 -0.00076941 -0.0029578 -0.011543 0.0067574 0.01524 -0.0031938 -0.015322 -0.011618 0.007105 -0.0039814 0.0024693 -0.0021812 0 0 0 0 0 0 0 0 0 0 0 0 0 0 0 0 0
0.21094 0.00078181 -0.0042241 -0.0037016 0.0059284 0.0075906 -0.0032977 -0.018511 -0.011286 0.0077095 -0.011929 0.0031338 -0.0063694 0 0 0 0 0 0 0 0 0 0 0 0 0 0 0 0 0
0.21484 0.0015041 -0.0031798 0.010588 0.003125 -0.0055152 -0.00069113 -0.0096565 -0.005398 0.0029911 -0.010988 0.0013716 -0.0038927 0 0 0 0 0 0 0 0 0 0 0 0 0 0 0 0 0
0.21875 0.0014015 -0.00043045 0.021757 -0.00028195 -0.016107 0.0038317 0.0052779 0.002413 -0.005505 -0.0025738 -0.0015462 0.0023215 0 0 0 0 0 0 0 0 0 0 0 0 0 0 0 0 0
0.22266 0.00059027 0.0024019 0.021407 -0.0029232 -0.017882 0.007558 0.016192 0.0070946 -0.013651 0.006888 -0.0039558 0.010971 0 0 0 0 0 0 0 0 0 0 0 0 0 0 0 0 0
0.22656 -0.00051074 0.0036896 0.0083509 -0.0039038 -0.010248 0.0078738 0.015848 0.0056419 -0.016735 0.010267 -0.0047859 0.020724 0 0 0 0 0 0 0 0 0 0 0 0 0 0 0 0 0
0.23047 -0.0011015 0.0027797 -0.010158 -0.0030158 0.001609 0.0044004 0.0047149 -0.00068275 -0.012318 0.0045528 -0.0038323 0.027277 0 0 0 0 0 0 0 0 0 0 0 0 0 0 0 0 0
0.23438 -0.00047453 0.00033903 -0.023165 -0.00086442 0.010379 -0.00066826 -0.0096041 -0.0071251 -0.0022206 -0.0070223 -0.0015205 0.024088 0 0 0 0 0 0 0 0 0 0 0 0 0 0 0 0 0
0.23828 0.0011957 -0.0021211 -0.023442 0.0012082 0.01131 -0.0043539 -0.017697 -0.0087865 0.0080361 -0.017005 0.001351 0.0076696 0 0 0 0 0 0 0 0 0 0 0 0 0 0 0 0 0
0.24219 0.0025889 -0.0032089 -0.012251 0.0017005 0.0048736 -0.0052237 -0.014538 -0.0041461 0.012521 -0.018576 0.0037587 -0.017256 0 0 0 0 0 0 0 0 0 0 0 0 0 0 0 0 0
0.24609 0.0020675 -0.0024937 0.0019143 -3.3093e-05 -0.0039636 -0.0042605 -0.0024628 0.003828 0.008903 -0.010049 0.004749 -0.038515 0 0 0 0 0 0 0 0 0 0 0 0 0 0 0 0 0
0.25 -0.00086926 -0.00071338 0.0094901 -0.0030262 -0.0090655 -0.0036634 0.010686 0.0097687 0.00023617 0.0039456 0.0039757 -0.044109 0 0 0 0 0 0 0 0 0 0 0 0 0 0 0 0 0
0.25391 -0.0047832 0.00075756 0.0063259 -0.0050342 -0.0069217 -0.0047964 0.016671 0.0096383 -0.0070735 0.01534 0.0020812 -0.031234 0 0 0 0 0 0 0 0 0 0 0 0 0 0 0 0 0
0.25781 -0.0070713 0.00082849 -0.0039967 -0.0040334 0.0012505 -0.007091 0.011896 0.003419 -0.0078406 0.017707 0.00038445 -0.0092534 0 0 0 0 0 0 0 0 0 0 0 0 0 0 0 0 0
0.26172 -0.0058981 -0.00058539 -0.01321 0.00012859 0.010227 -0.0086627 -0.0005637 -0.0050111 -0.0018435 0.010266 -8.5344e-05 0.0063687 0 0 0 0 0 0 0 0 0 0 0 0 0 0 0 0 0
0.26563 -0.0017317 -0.0024996 -0.014204 0.0053181 0.013952 -0.0078744 -0.012938 -0.010522 0.0061182 -0.0017139 0.00056846 0.0049844 0 0 0 0 0 0 0 0 0 0 0 0 0 0 0 0 0
0.26953 0.0028734 -0.0034995 -0.0055747 0.0084549 0.0094006 -0.0044719 -0.017486 -0.0099645 0.0098887 -0.010335 0.0012255 -0.011635 0 0 0 0 0 0 0 0 0 0 0 0 0 0 0 0 0
0.27344 0.0051572 -0.0026757 0.0078272 0.0076759 -0.0012442 0.00042299 -0.011254 -0.0039149 0.0065082 -0.01013 0.00081969 -0.030744 0 0 0 0 0 0 0 0 0 0 0 0 0 0 0 0 0
0.27734 0.0041786 -0.00025151 0.018191 0.0036385 -0.011701 0.0051185 0.0019558 0.003933 -0.0017751 -0.001574 -0.00059177 -0.038021 0 0 0 0 0 0 0 0 0 0 0 0 0 0 0 0 0
0.28125 0.0013441 0.0025085 0.019511 -0.0010562 -0.015563 0.008181 0.013747 0.0091163 -0.0093793 0.0091888 -0.001802 -0.027934 0 0 0 0 0 0 0 0 0 0 0 0 0 0 0 0 0
0.28516 -0.00089873 0.0040607 0.01099 -0.0038169 -0.01061 0.0088661 0.016388 0.0089867 -0.011506 0.014265 -0.0015578 -0.0074341 0 0 0 0 0 0 0 0 0 0 0 0 0 0 0 0 0
0.28906 -0.0010142 0.0035369 -0.0026609 -0.0038209 -0.00040961 0.0072434 0.00798 0.0041103 -0.0073479 0.0091896 0.00020658 0.0095695 0 0 0 0 0 0 0 0 0 0 0 0 0 0 0 0 0
0.29297 0.00062875 0.0012916 -0.013998 -0.0022861 0.0081066 0.0041678 -0.0059663 -0.0021978 -0.00023554 -0.0039309 0.002156 0.012623 0 0 0 0 0 0 0 0 0 0 0 0 0 0 0 0 0
0.29688 0.0023658 -0.0013016 -0.017136 -0.0012362 0.0094768 0.00099843 -0.015942 -0.0059078 0.0050205 -0.017422 0.0025793 0.0020952 0 0 0 0 0 0 0 0 0 0 0 0 0 0 0 0 0
0.30078 0.0027137 -0.0026814 -0.011192 -0.0018789 0.0034646 -0.0010612 -0.014865 -0.0047516 0.0054103 -0.02277 0.00075701 -0.011999 0 0 0 0 0 0 0 0 0 0 0 0 0 0 0 0 0
0.30469 0.0014157 -0.002057 -0.00081878 -0.003811 -0.0049864 -0.0017187 -0.0031656 0.00031021 0.0014071 -0.016166 -0.00247 -0.018527 0 0 0 0 0 0 0 0 0 0 0 0 0 0 0 0 0
0.30859 -0.00063052 9.4569e-05 0.0067071 -0.0054477 -0.009458 -0.0018022 0.011198 0.0056264 -0.0037481 -0.0012476 -0.0053027 -0.014092 0 0 0 0 0 0 0 0 0 0 0 0 0 0 0 0 0
0.3125 -0.0022159 0.002309 0.0062595 -0.0051669 -0.0066005 -0.0025466 0.018077 0.0072197 -0.0063225 0.012995 -0.0061589 -0.0050115 0 0 0 0 0 0 0 0 0 0 0 0 0 0 0 0 0
0.31641 -0.0026004 0.0030558 -0.0015447 -0.002348 0.0017432 -0.0044054 0.012222 0.0035258 -0.0043659 0.017991 -0.0045251 -0.0010196 0 0 0 0 0 0 0 0 0 0 0 0 0 0 0 0 0
0.32031 -0.0017484 0.0017493 -0.010543 0.0022216 0.010082 -0.0064251 -0.0028903 -0.0033806 0.0012421 0.011313 -0.0010734 -0.0063323 0 0 0 0 0 0 0 0 0 0 0 0 0 0 0 0 0
0.32422 -0.00015565 -0.00080336 -0.013197 0.006665 0.01307 -0.0068685 -0.017272 -0.0090618 0.0073442 -0.0016372 0.0027625 -0.016038 0 0 0 0 0 0 0 0 0 0 0 0 0 0 0 0 0
0.32813 0.0013859 -0.0028686 -0.0060377 0.0088898 0.0088267 -0.0046731 -0.021179 -0.0097322 0.010254 -0.011298 0.0053901 -0.021007 0 0 0 0 0 0 0 0 0 0 0 0 0 0 0 0 0
0.33203 0.0020123 -0.002932 0.0075142 0.0076935 -0.00019564 -0.00049989 -0.011698 -0.0049204 0.0078205 -0.010614 0.0056798 -0.016815 0 0 0 0 0 0 0 0 0 0 0 0 0 0 0 0 0
0.33594 0.0011645 -0.0007837 0.019155 0.003591 -0.0089259 0.0035962 0.0053436 0.0021459 0.00078227 -3.6028e-05 0.0035291 -0.0083789 0 0 0 0 0 0 0 0 0 0 0 0 0 0 0 0 0
0.33984 -0.00091036 0.0022432 0.021328 -0.0012321 -0.012659 0.0056478 0.019327 0.0067431 -0.0074075 0.012738 8.4667e-05 -0.0058275 0 0 0 0 0 0 0 0 0 0 0 0 0 0 0 0 0
0.34375 -0.0029727 0.0041317 0.012516 -0.0040837 -0.009617 0.0051703 0.021814 0.0058876 -0.01238 0.018185 -0.0027586 -0.01519 0 0 0 0 0 0 0 0 0 0 0 0 0 0 0 0 0
0.34766 -0.0033741 0.0035929 -0.0016049 -0.0035094 -0.0018729 0.0033315 0.011832 0.00034133 -0.011413 0.011729 -0.0035353 -0.032407 0 0 0 0 0 0 0 0 0 0 0 0 0 0 0 0 0
0.35156 -0.0012505 0.0010201 -0.012034 -0.00041703 0.0057834 0.0018536 -0.0038401 -0.005946 -0.0052133 -0.0029805 -0.0022924 -0.046274 0 0 0 0 0 0 0 0 0 0 0 0 0 0 0 0 0
0.35547 0.0025619 -0.0017539 -0.012577 0.0024195 0.0085819 0.0016581 -0.015259 -0.0084913 0.0023576 -0.016569 -0.00058885 -0.047761 0 0 0 0 0 0 0 0 0 0 0 0 0 0 0 0 0
0.35938 0.0058087 -0.0027645 -0.0039433 0.0023463 0.004764 0.0023514 -0.015586 -0.0052073 0.0066656 -0.020374 -0.00020056 -0.037368 0 0 0 0 0 0 0 0 0 0 0 0 0 0 0 0 0
0.36328 0.0063204 -0.0013368 0.0069981 -0.0010874 -0.0029929 0.0027969 -0.0050505 0.0022558 0.0053571 -0.012221 -0.0015339 -0.024095 0 0 0 0 0 0 0 0 0 0 0 0 0 0 0 0 0
0.36719 0.0036574 0.0014365 0.012125 -0.005601 -0.0089737 0.0021122 0.0096181 0.0095121 2.3588e-05 0.002393 -0.0032053 -0.017342 0 0 0 0 0 0 0 0 0 0 0 0 0 0 0 0 0
0.37109 -0.0004615 0.0035124 0.0076396 -0.0077559 -0.0081681 0.00025146 0.019612 0.0121 -0.0047895 0.014274 -0.0033062 -0.019283 0 0 0 0 0 0 0 0 0 0 0 0 0 0 0 0 0
0.375 -0.0033856 0.0033781 -0.0034696 -0.0055172 2.5569e-06 -0.0021088 0.019412 0.0082086 -0.0047052 0.016672 -0.0012836 -0.024272 0 0 0 0 0 0 0 0 0 0 0 0 0 0 0 0 0
0.37891 -0.003485 0.0010955 -0.01359 0.00014471 0.010769 -0.0040464 0.0098653 -0.00012256 0.0013014 0.0093955 0.0013349 -0.02499 0 0 0 0 0 0 0 0 0 0 0 0 0 0 0 0 0
0.38281 -0.0012819 -0.0018123 -0.015631 0.0058544 0.016959 -0.0047895 -0.0026826 -0.0080809 0.0099014 -0.0015989 0.0021671 -0.019091 0 0 0 0 0 0 0 0 0 0 0 0 0 0 0 0 0
0.38672 0.0011038 -0.0034658 -0.0076833 0.0081805 0.013968 -0.0039182 -0.010498 -0.01093 0.015425 -0.0084686 0.00011925 -0.01042 0 0 0 0 0 0 0 0 0 0 0 0 0 0 0 0 0
0.39063 0.0016736 -0.0028753 0.0057925 0.0059809 0.0031917 -0.0015141 -0.0092379 -0.0070097 0.013647 -0.006601 -0.0035106 -0.0045704 0 0 0 0 0 0 0 0 0 0 0 0 0 0 0 0 0
0.39453 3.173e-05 -0.00048954 0.016833 0.0010694 -0.0087263 0.0017105 -0.00053627 0.0010235 0.0048024 0.0026174 -0.0060154 -0.0037181 0 0 0 0 0 0 0 0 0 0 0 0 0 0 0 0 0
0.39844 -0.0024644 0.0022115 0.018953 -0.0031617 -0.014403 0.0045346 0.0091473 0.0077246 -0.0063104 0.012859 -0.0054764 -0.0055045 0 0 0 0 0 0 0 0 0 0 0 0 0 0 0 0 0
0.40234 -0.0038345 0.0036898 0.011087 -0.0040753 -0.010754 0.0057853 0.012733 0.0084093 -0.013338 0.016886 -0.0022186 -0.0061936 0 0 0 0 0 0 0 0 0 0 0 0 0 0 0 0 0
0.40625 -0.0029007 0.0032354 -0.001873 -0.0014522 -0.00096142 0.0050999 0.0072182 0.002443 -0.012538 0.011082 0.0016655 -0.0043299 0 0 0 0 0 0 0 0 0 0 0 0 0 0 0 0 0
0.41016 1.4851e-05 0.001295 -0.01216 0.0025368 0.0079099 0.0032854 -0.0041137 -0.0060981 -0.0052538 -0.0021602 0.0040994 -0.0014516 0 0 0 0 0 0 0 0 0 0 0 0 0 0 0 0 0
0.41406 0.0034249 -0.00085379 -0.013886 0.0048806 0.00982 0.0018303 -0.013569 -0.011085 0.0030354 -0.015643 0.0044097 4.041e-05 0 0 0 0 0 0 0 0 0 0 0 0 0 0 0 0 0
0.41797 0.0056098 -0.0018612 -0.0065838 0.0037152 0.0037262 0.0017917 -0.014043 -0.0086114 0.006501 -0.021574 0.0032344 -0.00089161 0 0 0 0 0 0 0 0 0 0 0 0 0 0 0 0 0
0.42188 0.0055026 -0.0011056 0.0045724 -0.00049586 -0.00594 0.0028913 -0.0040225 0.00013679 0.0029558 -0.016397 0.0014382 -0.0036282 0 0 0 0 0 0 0 0 0 0 0 0 0 0 0 0 0
0.42578 0.0031424 0.00088808 0.01199 -0.0052694 -0.012364 0.0035992 0.010825 0.0095559 -0.0047232 -0.0032185 -0.00063211 -0.0069632 0 0 0 0 0 0 0 0 0 0 0 0 0 0 0 0 0
0.42969 -0.00036617 0.0027022 0.010416 -0.0076688 -0.010818 0.0022452 0.020907 0.013446 -0.010707 0.0099098 -0.0028595 -0.0097778 0 0 0 0 0 0 0 0 0 0 0 0 0 0 0 0 0
0.43359 -0.0033274 0.0028999 0.00035213 -0.0061523 -0.0016799 -0.0016306 0.018992 0.009272 -0.010311 0.015055 -0.0046563 -0.010869 0 0 0 0 0 0 0 0 0 0 0 0 0 0 0 0 0
0.4375 -0.0042561 0.0010316 -0.012016 -0.0015375 0.0097928 -0.0067088 0.0053882 -0.00015408 -0.0031755 0.0096191 -0.0049626 -0.0091674 0 0 0 0 0 0 0 0 0 0 0 0 0 0 0 0 0
0.44141 -0.0027293 -0.0019245 -0.018498 0.0035499 0.016688 -0.010565 -0.011708 -0.0086901 0.0066174 -0.0018565 -0.0031894 -0.0051437 0 0 0 0 0 0 0 0 0 0 0 0 0 0 0 0 0
0.44531 0.00021265 -0.0041067 -0.014066 0.00639 0.01473 -0.011161 -0.021312 -0.011059 0.013382 -0.010734 -0.00012755 -0.0020325 0 0 0 0 0 0 0 0 0 0 0 0 0 0 0 0 0
0.44922 0.0025506 -0.0040232 -0.00031668 0.0058842 0.0050131 -0.00815 -0.016984 -0.0062724 0.0135 -0.010237 0.0023274 -0.0045503 0 0 0 0 0 0 0 0 0 0 0 0 0 0 0 0 0
0.45313 0.0025552 -0.0016454 0.015109 0.0030961 -0.0065636 -0.003146 -0.0013706 0.0019569 0.0074338 -0.00022054 0.0026279 -0.014928 0 0 0 0 0 0 0 0 0 0 0 0 0 0 0 0 0
0.45703 5.8704e-05 0.0015022 0.023063 0.00028944 -0.012974 0.001234 0.015333 0.0078877 -0.00099381 0.01263 0.0008981 -0.029491 0 0 0 0 0 0 0 0 0 0 0 0 0 0 0 0 0
0.46094 -0.0032561 0.0033809 0.018675 -0.00075689 -0.010606 0.0029515 0.022131 0.0075796 -0.007239 0.019355 -0.0011973 -0.039711 0 0 0 0 0 0 0 0 0 0 0 0 0 0 0 0 0
0.46484 -0.0049283 0.0028632 0.0046468 0.00010897 -0.0016746 0.0017723 0.014597 0.0013758 -0.0086898 0.014845 -0.0019987 -0.038063 0 0 0 0 0 0 0 0 0 0 0 0 0 0 0 0 0
0.46875 -0.0034885 0.00049493 -0.010291 0.0015718 0.0072425 -0.00064271 -0.0021896 -0.0064284 -0.0058006 0.0012965 -0.0013584 -0.024151 0 0 0 0 0 0 0 0 0 0 0 0 0 0 0 0 0
0.47266 0.00037656 -0.0019456 -0.016964 0.0020183 0.0096895 -0.0018778 -0.017134 -0.010402 -0.001358 -0.013303 -0.00065463 -0.0055377 0 0 0 0 0 0 0 0 0 0 0 0 0 0 0 0 0
0.47656 0.0041998 -0.0027186 -0.011775 0.00072294 0.0038045 -0.00043206 -0.020553 -0.0074852 0.0014037 -0.020461 -0.0013005 0.0079801 0 0 0 0 0 0 0 0 0 0 0 0 0 0 0 0 0
0.48047 0.0054463 -0.0012826 0.00092568 -0.001769 -0.0063524 0.0031826 -0.010481 0.00096411 0.00072751 -0.01657 -0.0032064 0.011895 0 0 0 0 0 0 0 0 0 0 0 0 0 0 0 0 0
0.48438 0.0033234 0.0014273 0.011839 -0.004125 -0.013561 0.0067064 0.006286 0.0098815 -0.002636 -0.0049121 -0.0046968 0.009767 0 0 0 0 0 0 0 0 0 0 0 0 0 0 0 0 0
0.48828 -0.00065082 0.0036768 0.013109 -0.0050398 -0.012357 0.0076436 0.018852 0.013609 -0.0057961 0.0067995 -0.0039743 0.0089944 0 0 0 0 0 0 0 0 0 0 0 0 0 0 0 0 0
0.49219 -0.0037341 0.0040208 0.0037207 -0.0038496 -0.0026999 0.0049993 0.0193 0.0095476 -0.0054288 0.011477 -0.0007582 0.013682 0 0 0 0 0 0 0 0 0 0 0 0 0 0 0 0 0
0.49609 -0.0039036 0.0021175 -0.0098272 -0.000798 0.010008 -5.5024e-07 0.0075888 -1.3913e-05 -6.2951e-05 0.0070008 0.003393 0.021133 0 0 0 0 0 0 0 0 0 0 0 0 0 0 0 0 0
0.5 -0.0012503 -0.001119 -0.018021 0.0029708 0.018405 -0.0047321 -0.0086873 -0.009216 0.0084087 -0.0027646 0.0062985 0.024811 0 0 0 0 0 0 0 0 0 0 0 0 0 0 0 0 0
0.50391 0.0021406 -0.0040165 -0.014836 0.0057211 0.017729 -0.0069337 -0.019252 -0.0124 0.015261 -0.0107 0.0067547 0.020621 0 0 0 0 0 0 0 0 0 0 0 0 0 0 0 0 0
0.50781 0.0036948 -0.0050205 -0.001781 0.0058727 0.0085955 -0.006111 -0.017616 -0.0078694 0.015663 -0.011059 0.0051589 0.010749 0 0 0 0 0 0 0 0 0 0 0 0 0 0 0 0 0
0.51172 0.0021534 -0.0035567 0.013188 0.0030248 -0.0035491 -0.0036141 -0.00509 0.00095436 0.008085 -0.0031196 0.0028241 0.0020648 0 0 0 0 0 0 0 0 0 0 0 0 0 0 0 0 0
0.51563 -0.001564 -0.00044523 0.020964 -0.0014219 -0.011758 -0.0014599 0.010043 0.007877 -0.0040299 0.0083487 0.00082071 0.0010408 0 0 0 0 0 0 0 0 0 0 0 0 0 0 0 0 0
0.51953 -0.0049929 0.0024546 0.017129 -0.0048038 -0.01167 -0.00088148 0.01771 0.008181 -0.013935 0.016062 -0.00059298 0.0095417 0 0 0 0 0 0 0 0 0 0 0 0 0 0 0 0 0
0.52344 -0.00578 0.0033253 0.0045395 -0.0048995 -0.0040418 -0.001653 0.01248 0.0018195 -0.015839 0.014811 -0.0016538 0.024089 0 0 0 0 0 0 0 0 0 0 0 0 0 0 0 0 0
0.52734 -0.0032249 0.0016162 -0.0087903 -0.0016923 0.0057016 -0.0025148 -0.0027337 -0.0066631 -0.0088925 0.0048123 -0.0024602 0.038064 0 0 0 0 0 0 0 0 0 0 0 0 0 0 0 0 0
0.53125 0.0013067 -0.0014494 -0.014879 0.0023143 0.010752 -0.0021859 -0.018226 -0.011348 0.0020664 -0.008322 -0.0027386 0.044899 0 0 0 0 0 0 0 0 0 0 0 0 0 0 0 0 0
0.53516 0.0053267 -0.0036003 -0.010658 0.0037867 0.0072348 -0.00018069 -0.023604 -0.0089674 0.0097446 -0.017032 -0.0021645 0.041033 0 0 0 0 0 0 0 0 0 0 0 0 0 0 0 0 0
0.53906 0.0068315 -0.0031089 0.00038073 0.0011396 -0.0030517 0.0029925 -0.014702 -0.00096423 0.0093826 -0.01652 -0.00080219 0.02813 0 0 0 0 0 0 0 0 0 0 0 0 0 0 0 0 0
0.54297 0.0054755 -0.00011756 0.010568 -0.0040491 -0.013451 0.0061473 0.0033113 0.0076533 0.0019036 -0.0077265 0.00081561 0.013367 0 0 0 0 0 0 0 0 0 0 0 0 0 0 0 0 0
0.54688 0.002572 0.0033636 0.012872 -0.0080651 -0.016634 0.0079355 0.019005 0.011688 -0.0069912 0.003368 0.0020286 0.0062088 0 0 0 0 0 0 0 0 0 0 0 0 0 0 0 0 0
0.55078 3.5725e-05 0.0048794 0.0052612 -0.0078345 -0.0096148 0.0073742 0.022167 0.0090164 -0.010978 0.0096358 0.00248 0.011962 0 0 0 0 0 0 0 0 0 0 0 0 0 0 0 0 0
0.55469 -0.00090769 0.0033325 -0.0079577 -0.0032677 0.0038849 0.0043196 0.010743 0.0017184 -0.0074054 0.0073988 0.0022993 0.026205 0 0 0 0 0 0 0 0 0 0 0 0 0 0 0 0 0
0.55859 -0.00035403 -0.00022067 -0.018637 0.0026998 0.015616 -0.00026224 -0.0076165 -0.0054159 0.0012522 -0.001235 0.0019574 0.035637 0 0 0 0 0 0 0 0 0 0 0 0 0 0 0 0 0
0.5625 0.00062268 -0.0033827 -0.019736 0.0063514 0.018276 -0.0045199 -0.020625 -0.0079021 0.0094809 -0.0097724 0.0019329 0.027034 0 0 0 0 0 0 0 0 0 0 0 0 0 0 0 0 0
0.56641 0.00088569 -0.0041741 -0.0098082 0.0058833 0.010502 -0.006568 -0.019654 -0.0042486 0.012546 -0.011583 0.0023826 -0.0013091 0 0 0 0 0 0 0 0 0 0 0 0 0 0 0 0 0
0.57031 7.0404e-06 -0.0023713 0.0058161 0.0024697 -0.0022033 -0.0056015 -0.0055404 0.0031908 0.0093188 -0.0043093 0.0029815 -0.035199 0 0 0 0 0 0 0 0 0 0 0 0 0 0 0 0 0
0.57422 -0.0015642 0.00052306 0.018101 -0.00092535 -0.011305 -0.0024968 0.012081 0.0096331 0.0024724 0.0083643 0.0030705 -0.052546 0 0 0 0 0 0 0 0 0 0 0 0 0 0 0 0 0
0.57813 -0.0028843 0.0025055 0.019934 -0.0018304 -0.011102 0.00069398 0.021374 0.010746 -0.0036306 0.018788 0.0021262 -0.038964 0 0 0 0 0 0 0 0 0 0 0 0 0 0 0 0 0
0.58203 -0.0030817 0.0024605 0.010774 0.00015378 -0.0024655 0.0021554 0.016233 0.0053579 -0.0057242 0.020098 0.0002927 0.0009896 0 0 0 0 0 0 0 0 0 0 0 0 0 0 0 0 0
0.58594 -0.0017903 0.00073021 -0.0028673 0.0034308 0.0080413 0.0016313 0.00018114 -0.0036503 -0.0034123 0.010716 -0.0014922 0.046179 0 0 0 0 0 0 0 0 0 0 0 0 0 0 0 0 0
0.58984 0.00065518 -0.0013522 -0.011642 0.0057187 0.012836 0.00059138 -0.016188 -0.010945 0.00087387 -0.0043404 -0.0020676 0.073159 0 0 0 0 0 0 0 0 0 0 0 0 0 0 0 0 0
0.59375 0.0032704 -0.0024269 -0.0096499 0.0054616 0.0084071 0.0010166 -0.022288 -0.012015 0.0035061 -0.016395 -0.0010105 0.071047 0 0 0 0 0 0 0 0 0 0 0 0 0 0 0 0 0
0.59766 0.0047708 -0.0018658 0.0014653 0.0025245 -0.0025514 0.0036879 -0.014337 -0.0061051 0.0019482 -0.018605 0.00082948 0.045888 0 0 0 0 0 0 0 0 0 0 0 0 0 0 0 0 0
0.60156 0.0042213 1.8752e-05 0.013511 -0.0019137 -0.013108 0.0073323 0.002451 0.00317 -0.0035105 -0.010457 0.0018492 0.012962 0 0 0 0 0 0 0 0 0 0 0 0 0 0 0 0 0
0.60547 0.0017251 0.0022313 0.017307 -0.0059449 -0.016615 0.0093685 0.01743 0.010071 -0.0096203 0.0018568 0.00099773 -0.014644 0 0 0 0 0 0 0 0 0 0 0 0 0 0 0 0 0
0.60938 -0.0013702 0.0035834 0.0090546 -0.0077336 -0.010821 0.0077622 0.021336 0.010449 -0.011958 0.0096303 -0.0012333 -0.031616 0 0 0 0 0 0 0 0 0 0 0 0 0 0 0 0 0
0.61328 -0.0031362 0.0032482 -0.0068813 -0.0063858 0.00087219 0.0026208 0.011989 0.0044384 -0.0078023 0.0076274 -0.0031133 -0.037919 0 0 0 0 0 0 0 0 0 0 0 0 0 0 0 0 0
0.61719 -0.0023579 0.0012296 -0.02074 -0.0025711 0.011579 -0.003683 -0.0045837 -0.0037116 0.0016917 -0.0023003 -0.003125 -0.034029 0 0 0 0 0 0 0 0 0 0 0 0 0 0 0 0 0
0.62109 0.00044108 -0.0014988 -0.023828 0.0016112 0.015139 -0.0079866 -0.018108 -0.0085526 0.011698 -0.012558 -0.0012925 -0.02033 0 0 0 0 0 0 0 0 0 0 0 0 0 0 0 0 0
0.625 0.003165 -0.0034156 -0.014272 0.0037629 0.0098415 -0.0083707 -0.020524 -0.0070896 0.01655 -0.015174 0.00087408 -0.00066284 0 0 0 0 0 0 0 0 0 0 0 0 0 0 0 0 0
0.62891 0.003593 -0.0033503 0.001811 0.0027889 -0.00056458 -0.0053205 -0.010922 -0.00069604 0.013498 -0.0073583 0.0018128 0.015913 0 0 0 0 0 0 0 0 0 0 0 0 0 0 0 0 0
0.63281 0.0011082 -0.0013267 0.01443 -0.00018045 -0.0092334 -0.0012315 0.0040824 0.0059313 0.0047305 0.0066425 0.0013744 0.019686 0 0 0 0 0 0 0 0 0 0 0 0 0 0 0 0 0
0.63672 -0.0026807 0.0013204 0.016281 -0.0024401 -0.0106 0.0013303 0.014674 0.0079775 -0.0039588 0.018531 0.00088276 0.0083891 0 0 0 0 0 0 0 0 0 0 0 0 0 0 0 0 0
0.64063 -0.0050361 0.0027839 0.0073487 -0.0016713 -0.004025 0.0013497 0.014117 0.0037002 -0.0070979 0.021474 0.0016993 -0.0092288 0 0 0 0 0 0 0 0 0 0 0 0 0 0 0 0 0
0.64453 -0.0041332 0.0020604 -0.0053861 0.0021991 0.0057297 -0.00012782 0.0030125 -0.0044478 -0.0033016 0.014286 0.0036887 -0.019318 0 0 0 0 0 0 0 0 0 0 0 0 0 0 0 0 0
0.64844 -0.00045452 -0.00028661 -0.012773 0.0067407 0.011645 -0.00097609 -0.011159 -0.0114 0.0038607 0.0017065 0.0051396 -0.014265 0 0 0 0 0 0 0 0 0 0 0 0 0 0 0 0 0
0.65234 0.0035786 -0.002499 -0.0095567 0.0086877 0.0092021 0.00033394 -0.018893 -0.01269 0.0085213 -0.0089513 0.0043057 0.00058515 0 0 0 0 0 0 0 0 0 0 0 0 0 0 0 0 0
0.65625 0.0054312 -0.0028889 0.0022683 0.0063291 -0.00047039 0.0036043 -0.014808 -0.0072629 0.0067476 -0.01226 0.0011401 0.011398 0 0 0 0 0 0 0 0 0 0 0 0 0 0 0 0 0
0.66016 0.0042749 -0.0010544 0.01486 0.00081254 -0.011254 0.0070953 -0.0011458 0.0018367 -0.00068642 -0.0075167 -0.002444 0.007929 0 0 0 0 0 0 0 0 0 0 0 0 0 0 0 0 0
0.66406 0.0014118 0.0018521 0.019653 -0.0046245 -0.016095 0.0087861 0.013601 0.0093271 -0.0088766 0.001344 -0.0040733 -0.0075454 0 0 0 0 0 0 0 0 0 0 0 0 0 0 0 0 0
0.66797 -0.0009058 0.0039606 0.01287 -0.0069022 -0.01169 0.0077159 0.020088 0.010958 -0.012176 0.0082943 -0.002823 -0.022496 0 0 0 0 0 0 0 0 0 0 0 0 0 0 0 0 0
0.67188 -0.001202 0.0039667 -0.0020413 -0.0051614 -0.00064786 0.0044596 0.014118 0.0061617 -0.007981 0.0086842 0.00015669 -0.025358 0 0 0 0 0 0 0 0 0 0 0 0 0 0 0 0 0
0.67578 0.00029698 0.0019405 -0.016515 -0.0011981 0.010269 0.00054902 -0.00059092 -0.0016092 0.0015782 0.00192 0.002733 -0.015365 0 0 0 0 0 0 0 0 0 0 0 0 0 0 0 0 0
0.67969 0.0020923 -0.00082758 -0.022162 0.0019311 0.014544 -0.0025596 -0.014678 -0.0071397 0.011007 -0.007986 0.0034855 -0.0022 0 0 0 0 0 0 0 0 0 0 0 0 0 0 0 0 0
0.68359 0.0026511 -0.0027298 -0.015956 0.0020627 0.010037 -0.0041708 -0.019109 -0.0068849 0.01486 -0.014496 0.0025054 0.0036981 0 0 0 0 0 0 0 0 0 0 0 0 0 0 0 0 0
0.6875 0.0014284 -0.0028322 -0.0020854 -0.00064897 0.00021799 -0.0043532 -0.011066 -0.0013211 0.01105 -0.012462 0.00085057 0.00081164 0 0 0 0 0 0 0 0 0 0 0 0 0 0 0 0 0
0.69141 -0.00095312 -0.0013518 0.010704 -0.0039244 -0.0081619 -0.0035417 0.0040732 0.0054 0.0021067 -0.0017303 -0.0005063 -0.0027793 0 0 0 0 0 0 0 0 0 0 0 0 0 0 0 0 0
0.69531 -0.0032474 0.00058109 0.01467 -0.0049605 -0.0094439 -0.0022172 0.016112 0.008306 -0.0063408 0.012074 -0.0011487 0.001905 0 0 0 0 0 0 0 0 0 0 0 0 0 0 0 0 0
0.69922 -0.0043113 0.0016595 0.0080444 -0.0023655 -0.0027256 -0.00083064 0.016734 0.0050418 -0.0089712 0.020681 -0.00091736 0.015003 0 0 0 0 0 0 0 0 0 0 0 0 0 0 0 0 0
0.70313 -0.0036 0.0011911 -0.0038204 0.0028098 0.0074675 0.0002326 0.0051532 -0.0024739 -0.004123 0.018598 0.0004199 0.026245 0 0 0 0 0 0 0 0 0 0 0 0 0 0 0 0 0
0.70703 -0.0013489 -0.00048853 -0.012004 0.0076148 0.014002 0.00084597 -0.011147 -0.0093194 0.0049718 0.0071381 0.0028756 0.02333 0 0 0 0 0 0 0 0 0 0 0 0 0 0 0 0 0
0.71094 0.0014947 -0.0022163 -0.01009 0.0090208 0.011784 0.0013363 -0.021275 -0.010889 0.012004 -0.0061497 0.0056158 0.0031201 0 0 0 0 0 0 0 0 0 0 0 0 0 0 0 0 0
0.71484 0.0036032 -0.0027278 0.0012538 0.0059066 0.001295 0.0023122 -0.018245 -0.0059864 0.011553 -0.012636 0.006943 -0.024056 0 0 0 0 0 0 0 0 0 0 0 0 0 0 0 0 0
0.71875 0.0038877 -0.0014977 0.014403 -8.4326e-05 -0.01139 0.0040528 -0.0037685 0.0023856 0.0027682 -0.0087677 0.0053507 -0.040977 0 0 0 0 0 0 0 0 0 0 0 0 0 0 0 0 0
0.72266 0.0021895 0.00085063 0.019777 -0.0054606 -0.018376 0.0059467 0.012831 0.0090093 -0.0097144 0.0013938 0.00091804 -0.036101 0 0 0 0 0 0 0 0 0 0 0 0 0 0 0 0 0
0.72656 -0.00043898 0.0028942 0.012471 -0.0070682 -0.015155 0.0066539 0.020886 0.0098453 -0.018486 0.0092651 -0.0042981 -0.012459 0 0 0 0 0 0 0 0 0 0 0 0 0 0 0 0 0
0.73047 -0.0022504 0.0033411 -0.0040278 -0.0041363 -0.0037378 0.0051082 0.015535 0.0046039 -0.018077 0.0081902 -0.007486 0.013913 0 0 0 0 0 0 0 0 0 0 0 0 0 0 0 0 0
0.73438 -0.0019505 0.001922 -0.019816 0.0012155 0.0085773 0.0016025 0.00085425 -0.003119 -0.0085555 -0.0016311 -0.0070597 0.024918 0 0 0 0 0 0 0 0 0 0 0 0 0 0 0 0 0
0.73828 0.00029329 -0.00040928 -0.025073 0.0053987 0.014097 -0.0021018 -0.013083 -0.0081632 0.0044805 -0.01338 -0.0037606 0.012824 0 0 0 0 0 0 0 0 0 0 0 0 0 0 0 0 0
0.74219 0.002813 -0.002136 -0.016706 0.0057579 0.0099253 -0.0039706 -0.017046 -0.0070886 0.013552 -0.018666 3.9014e-05 -0.014558 0 0 0 0 0 0 0 0 0 0 0 0 0 0 0 0 0
0.74609 0.0035451 -0.0022334 -0.00050992 0.0023138 -0.00018982 -0.003322 -0.0086814 -0.00037499 0.01409 -0.013483 0.0021919 -0.039391 0 0 0 0 0 0 0 0 0 0 0 0 0 0 0 0 0
0.75 0.0015448 -0.00084933 0.012753 -0.0023295 -0.008619 -0.0014545 0.0061814 0.0078218 0.0071348 -0.00077647 0.0022071 -0.045924 0 0 0 0 0 0 0 0 0 0 0 0 0 0 0 0 0
0.75391 -0.002222 0.00086871 0.014656 -0.0047944 -0.0092121 -0.00060228 0.017564 0.012229 -0.0017521 0.011876 0.0011741 -0.030729 0 0 0 0 0 0 0 0 0 0 0 0 0 0 0 0 0
0.75781 -0.005452 0.0016371 0.0047677 -0.0031792 -0.0014615 -0.0020075 0.01784 0.0097805 -0.0064189 0.017429 0.0004964 -0.0041495 0 0 0 0 0 0 0 0 0 0 0 0 0 0 0 0 0
0.76172 -0.0060664 0.00093231 -0.0092296 0.0017572 0.0093194 -0.0047616 0.006521 0.0016456 -0.00413 0.013668 0.00069447 0.017573 0 0 0 0 0 0 0 0 0 0 0 0 0 0 0 0 0
0.76563 -0.0036387 -0.00070766 -0.016938 0.0071726 0.015711 -0.0064676 -0.0095328 -0.007379 0.0029212 0.0040486 0.0012444 0.023504 0 0 0 0 0 0 0 0 0 0 0 0 0 0 0 0 0
0.76953 0.00032767 -0.0021252 -0.012385 0.009984 0.013109 -0.0052017 -0.020414 -0.011812 0.0093307 -0.0049687 0.0013352 0.014461 0 0 0 0 0 0 0 0 0 0 0 0 0 0 0 0 0
0.77344 0.0034388 -0.0023499 0.001971 0.0087327 0.002608 -0.001118 -0.019298 -0.0089622 0.010098 -0.0080232 0.00066535 0.0005559 0 0 0 0 0 0 0 0 0 0 0 0 0 0 0 0 0
0.77734 0.0039987 -0.0012007 0.016952 0.0043362 -0.0098092 0.0036335 -0.0067394 -0.00069001 0.0038097 -0.0039187 -0.00040655 -0.0075052 0 0 0 0 0 0 0 0 0 0 0 0 0 0 0 0 0
0.78125 0.0020476 0.00066524 0.022786 -0.0006217 -0.017026 0.0065273 0.0094675 0.0077402 -0.0064612 0.0039094 -0.0012778 -0.0061914 0 0 0 0 0 0 0 0 0 0 0 0 0 0 0 0 0
0.78516 -0.00079671 0.0022065 0.015486 -0.0035228 -0.015085 0.006413 0.018952 0.011039 -0.014942 0.0095848 -0.0015297 -0.00018616 0 0 0 0 0 0 0 0 0 0 0 0 0 0 0 0 0
0.78906 -0.0024998 0.0026204 -0.00064043 -0.0032488 -0.0054968 0.0040242 0.015305 0.0073148 -0.01657 0.008403 -0.001018 0.0032216 0 0 0 0 0 0 0 0 0 0 0 0 0 0 0 0 0
0.79297 -0.0019454 0.0017691 -0.015837 -0.00073381 0.0057076 0.0010682 0.00045667 -0.00071758 -0.010073 -0.00010576 0.00022832 0.00090171 0 0 0 0 0 0 0 0 0 0 0 0 0 0 0 0 0
0.79688 0.00041304 0.00020702 -0.021139 0.0017418 0.011631 -0.0011128 -0.016129 -0.007553 0.0010737 -0.011511 0.0019902 -0.0041155 0 0 0 0 0 0 0 0 0 0 0 0 0 0 0 0 0
0.80078 0.0029327 -0.001169 -0.013996 0.0020616 0.0087853 -0.0021961 -0.023354 -0.0085536 0.010539 -0.018893 0.0037233 -0.0066388 0 0 0 0 0 0 0 0 0 0 0 0 0 0 0 0 0
0.80469 0.0038719 -0.0016465 0.00023413 -0.00033505 -0.00059165 -0.0025839 -0.015864 -0.0030331 0.012933 -0.017146 0.0046246 -0.005088 0 0 0 0 0 0 0 0 0 0 0 0 0 0 0 0 0
0.80859 0.002472 -0.0011131 0.011809 -0.004039 -0.0097836 -0.0027648 0.0020704 0.0052748 0.0072705 -0.0064944 0.0040931 -0.003407 0 0 0 0 0 0 0 0 0 0 0 0 0 0 0 0 0
0.8125 -0.00061672 -0.00011751 0.012925 -0.0065209 -0.011902 -0.0030048 0.019091 0.010686 -0.0022297 0.0072883 0.0022928 -0.0072451 0 0 0 0 0 0 0 0 0 0 0 0 0 0 0 0 0
0.81641 -0.0037664 0.00048591 0.0028492 -0.0057497 -0.0046173 -0.0034361 0.024247 0.0093605 -0.0087719 0.016417 0.00025383 -0.017925 0 0 0 0 0 0 0 0 0 0 0 0 0 0 0 0 0
0.82031 -0.0053464 0.00011552 -0.011467 -0.0015778 0.0079113 -0.0041157 0.014384 0.0019195 -0.0075256 0.016157 -0.00074301 -0.029875 0 0 0 0 0 0 0 0 0 0 0 0 0 0 0 0 0
0.82422 -0.0046429 -0.001104 -0.019799 0.0040063 0.017514 -0.004804 -0.0037704 -0.0068942 0.0009672 0.0078946 -9.8316e-05 -0.034257 0 0 0 0 0 0 0 0 0 0 0 0 0 0 0 0 0
0.82813 -0.0022114 -0.002369 -0.015397 0.0079727 0.017452 -0.0047702 -0.018266 -0.011342 0.010993 -0.001988 0.0016082 -0.02611 0 0 0 0 0 0 0 0 0 0 0 0 0 0 0 0 0
0.83203 0.00049395 -0.0027114 0.00030443 0.0080533 0.0071348 -0.0031186 -0.020045 -0.0085658 0.015508 -0.0066556 0.0029911 -0.0091208 0 0 0 0 0 0 0 0 0 0 0 0 0 0 0 0 0
0.83594 0.0019657 -0.0016787 0.018221 0.0041459 -0.0072752 0.00037267 -0.0088032 -0.00058256 0.01101 -0.0034998 0.0028297 0.0061917 0 0 0 0 0 0 0 0 0 0 0 0 0 0 0 0 0
0.83984 0.001487 0.00029081 0.027261 -0.0015808 -0.016922 0.0046153 0.0072652 0.0070283 -4.3829e-06 0.0043168 0.00090082 0.0099418 0 0 0 0 0 0 0 0 0 0 0 0 0 0 0 0 0
0.84375 -0.00047994 0.0020889 0.021501 -0.005985 -0.016174 0.007553 0.017337 0.0089432 -0.010753 0.01037 -0.0019099 0.00053555 0 0 0 0 0 0 0 0 0 0 0 0 0 0 0 0 0
0.84766 -0.0025713 0.002639 0.0041563 -0.0068791 -0.0062788 0.0074741 0.015146 0.0038087 -0.014821 0.0095527 -0.0042245 -0.013389 0 0 0 0 0 0 0 0 0 0 0 0 0 0 0 0 0
0.85156 -0.0033364 0.0016177 -0.014361 -0.0043756 0.005713 0.0043239 0.0027041 -0.0047654 -0.010457 0.0014938 -0.0050424 -0.018638 0 0 0 0 0 0 0 0 0 0 0 0 0 0 0 0 0
0.85547 -0.0021543 -0.00030286 -0.0231 -0.00076348 0.011845 -0.00011757 -0.0115 -0.010688 -0.0015207 -0.0093521 -0.0043046 -0.0070646 0 0 0 0 0 0 0 0 0 0 0 0 0 0 0 0 0
0.85938 0.00029894 -0.0018757 -0.017574 0.0010582 0.0085131 -0.0034492 -0.018204 -0.0096232 0.0054139 -0.016687 -0.0028618 0.017802 0 0 0 0 0 0 0 0 0 0 0 0 0 0 0 0 0
0.86328 0.0023964 -0.002095 -0.002499 -0.00040585 -0.0014096 -0.0043296 -0.013151 -0.0019846 0.005677 -0.016292 -0.0018928 0.042317 0 0 0 0 0 0 0 0 0 0 0 0 0 0 0 0 0
0.86719 0.0026032 -0.00086166 0.01148 -0.0041493 -0.01074 -0.0032923 0.00048098 0.0073898 -0.00038903 -0.0084544 -0.0020982 0.05201 0 0 0 0 0 0 0 0 0 0 0 0 0 0 0 0 0
0.87109 0.00058241 0.00095749 0.014844 -0.0072985 -0.012792 -0.002093 0.01417 0.012567 -0.0078318 0.0023847 -0.0031358 0.042157 0 0 0 0 0 0 0 0 0 0 0 0 0 0 0 0 0
0.875 -0.0024387 0.0021197 0.0053959 -0.0071145 -0.0056448 -0.002203 0.019254 0.010423 -0.010574 0.010336 -0.0037303 0.021578 0 0 0 0 0 0 0 0 0 0 0 0 0 0 0 0 0
0.87891 -0.0044232 0.0018444 -0.010396 -0.0029921 0.0066911 -0.0036921 0.012214 0.0024451 -0.005572 0.011503 -0.0025384 0.0061365 0 0 0 0 0 0 0 0 0 0 0 0 0 0 0 0 0
0.88281 -0.003966 0.00032511 -0.02166 0.0029939 0.016779 -0.005312 -0.0030041 -0.0065594 0.0050794 0.0062193 0.00071305 0.0064112 0 0 0 0 0 0 0 0 0 0 0 0 0 0 0 0 0
0.88672 -0.001379 -0.0014295 -0.020173 0.0074407 0.01833 -0.0055572 -0.017117 -0.011676 0.015375 -0.0012223 0.0046891 0.019201 0 0 0 0 0 0 0 0 0 0 0 0 0 0 0 0 0
0.89063 0.0014683 -0.0022963 -0.005691 0.0079288 0.010097 -0.0037754 -0.021094 -0.01073 0.019137 -0.0052654 0.0071202 0.030152 0 0 0 0 0 0 0 0 0 0 0 0 0 0 0 0 0
0.89453 0.002529 -0.0017801 0.013787 0.0046303 -0.0032436 -0.00052607 -0.011963 -0.0051218 0.013873 -0.0027107 0.00639 0.025896 0 0 0 0 0 0 0 0 0 0 0 0 0 0 0 0 0
0.89844 0.0011591 -0.00028994 0.02695 6.6086e-05 -0.013857 0.0029048 0.0049091 0.0014631 0.002348 0.0050092 0.0028645 0.0057305 0 0 0 0 0 0 0 0 0 0 0 0 0 0 0 0 0
0.90234 -0.0013584 0.001201 0.026198 -0.0027512 -0.015584 0.0053216 0.018906 0.0053422 -0.0091098 0.012537 -0.0011998 -0.017392 0 0 0 0 0 0 0 0 0 0 0 0 0 0 0 0 0
0.90625 -0.0028029 0.0018294 0.012376 -0.0023867 -0.0078787 0.0061841 0.02098 0.0047685 -0.014477 0.014057 -0.0032595 -0.027903 0 0 0 0 0 0 0 0 0 0 0 0 0 0 0 0 0
0.91016 -0.0017611 0.0013676 -0.0057856 0.00021051 0.0037607 0.0056876 0.0097861 0.00068225 -0.011629 0.0073204 -0.0023832 -0.021236 0 0 0 0 0 0 0 0 0 0 0 0 0 0 0 0 0
0.91406 0.0012626 0.00028285 -0.0172 0.0026157 0.011345 0.0044863 -0.0071762 -0.0038982 -0.0033751 -0.0045468 0.00011975 -0.0077382 0 0 0 0 0 0 0 0 0 0 0 0 0 0 0 0 0
0.91797 0.0042423 -0.00063624 -0.015462 0.0027419 0.0097194 0.0033005 -0.018457 -0.0055534 0.0046429 -0.014866 0.0018805 -0.0029339 0 0 0 0 0 0 0 0 0 0 0 0 0 0 0 0 0
0.92188 0.0051804 -0.00079169 -0.0029052 0.00022073 0.00010146 0.0025742 -0.016388 -0.0025111 0.0077191 -0.01771 0.0014425 -0.012752 0 0 0 0 0 0 0 0 0 0 0 0 0 0 0 0 0
0.92578 0.0035536 -0.00011472 0.011015 -0.0034995 -0.010656 0.0022782 -0.002334 0.0039944 0.0049791 -0.011757 -0.00067168 -0.027431 0 0 0 0 0 0 0 0 0 0 0 0 0 0 0 0 0
0.92969 0.00056351 0.00091397 0.016038 -0.0062033 -0.014684 0.0019489 0.014222 0.010081 -0.00043483 -0.0010428 -0.0026496 -0.030272 0 0 0 0 0 0 0 0 0 0 0 0 0 0 0 0 0
0.93359 -0.0018749 0.0015317 0.0080239 -0.0062799 -0.0084858 0.0010044 0.022111 0.011482 -0.0038264 0.0078203 -0.0030894 -0.013551 0 0 0 0 0 0 0 0 0 0 0 0 0 0 0 0 0
0.9375 -0.0024971 0.0011214 -0.0081041 -0.0035809 0.0045926 -0.0007794 0.01597 0.00651 -0.0022364 0.009963 -0.0021112 0.013237 0 0 0 0 0 0 0 0 0 0 0 0 0 0 0 0 0
0.94141 -0.0013711 -0.00037754 -0.021465 0.00059609 0.016487 -0.0029347 -0.00028986 -0.0023585 0.0036477 0.0051917 -0.00094291 0.031001 0 0 0 0 0 0 0 0 0 0 0 0 0 0 0 0 0
0.94531 0.00043971 -0.0022941 -0.022423 0.0042528 0.019682 -0.0044036 -0.016235 -0.0097537 0.010077 -0.0022517 -0.00054585 0.027974 0 0 0 0 0 0 0 0 0 0 0 0 0 0 0 0 0
0.94922 0.0017503 -0.0034766 -0.0091422 0.0057394 0.012092 -0.0041177 -0.021842 -0.010979 0.012738 -0.0066867 -0.00071364 0.010299 0 0 0 0 0 0 0 0 0 0 0 0 0 0 0 0 0
0.95313 0.0019421 -0.0029587 0.010896 0.0046143 -0.0016317 -0.0017362 -0.013926 -0.0054069 0.0094576 -0.0046657 -0.00049768 -0.0038169 0 0 0 0 0 0 0 0 0 0 0 0 0 0 0 0 0
0.95703 0.0011201 -0.0006968 0.025534 0.001884 -0.013122 0.0019573 0.0020395 0.0029163 0.0015102 0.0029243 0.00058357 -0.0012089 0 0 0 0 0 0 0 0 0 0 0 0 0 0 0 0 0
0.96094 -0.00010963 0.0021746 0.025756 -0.00057771 -0.015641 0.00534 0.015666 0.008089 -0.0071499 0.011423 0.0018804 0.013856 0 0 0 0 0 0 0 0 0 0 0 0 0 0 0 0 0
0.96484 -0.0009534 0.0039174 0.011566 -0.0011994 -0.0083033 0.006831 0.018376 0.0065886 -0.012168 0.015157 0.002218 0.023784 0 0 0 0 0 0 0 0 0 0 0 0 0 0 0 0 0
0.96875 -0.00073563 0.0033504 -0.0079634 0.00021777 0.0034586 0.0058613 0.0087995 -0.00023077 -0.011282 0.010837 0.0011446 0.014673 0 0 0 0 0 0 0 0 0 0 0 0 0 0 0 0 0
0.97266 0.00075834 0.00079518 -0.020542 0.0022942 0.011476 0.0032924 -0.0064816 -0.0072061 -0.0056336 -0.00027019 -0.00050927 -0.0096066 0 0 0 0 0 0 0 0 0 0 0 0 0 0 0 0 0
0.97656 0.0030001 -0.0019894 -0.018619 0.0029938 0.010197 0.00092294 -0.017243 -0.0091104 0.00091373 -0.012665 -0.0014078 -0.029576 0 0 0 0 0 0 0 0 0 0 0 0 0 0 0 0 0
0.98047 0.0048001 -0.0029849 -0.0042419 0.0011068 0.00039529 0.00030209 -0.016228 -0.0042655 0.0041643 -0.019526 -0.0010829 -0.026911 0 0 0 0 0 0 0 0 0 0 0 0 0 0 0 0 0
0.98438 0.0049428 -0.0014069 0.012369 -0.0027682 -0.01123 0.0015912 -0.0038932 0.0044819 0.0023351 -0.016786 -0.00048884 -0.00070876 0 0 0 0 0 0 0 0 0 0 0 0 0 0 0 0 0
0.98828 0.0030787 0.0016309 0.019596 -0.0065029 -0.016425 0.0033097 0.011774 0.011837 -0.0026398 -0.0059658 -0.0010815 0.031311 0 0 0 0 0 0 0 0 0 0 0 0 0 0 0 0 0
0.99219 0.00017491 0.0038595 0.012111 -0.0078164 -0.010941 0.0032857 0.020328 0.013498 -0.0063047 0.0063068 -0.0032435 0.047483 0 0 0 0 0 0 0 0 0 0 0 0 0 0 0 0 0
0.99609 -0.0019959 0.0034969 -0.0055867 -0.0057724 0.0024445 0.00027195 0.015657 0.0086459 -0.0047913 0.012289 -0.0056116 0.039519 0 0 0 0 0 0 0 0 0 0 0 0 0 0 0 0 0
1 -0.0020939 0.00056025 -0.022096 -0.0013598 0.015583 -0.0049042 9.2354e-05 0.0001622 0.0022408 0.0083209 -0.0060845 0.017645 0 0 0 0 0 0 0 0 0 0 0 0 0 0 0 0 0
1.0039 -0.00025136 -0.0031397 -0.026551 0.0031749 0.020287 -0.009599 -0.016908 -0.0072344 0.011024 -0.0023426 -0.0036978 0.00026515 0 0 0 0 0 0 0 0 0 0 0 0 0 0 0 0 0
1.0078 0.0019666 -0.0052905 -0.015675 0.0057068 0.013748 -0.010991 -0.024757 -0.0096728 0.016077 -0.011431 0.00033919 -0.0015627 0 0 0 0 0 0 0 0 0 0 0 0 0 0 0 0 0
1.0117 0.0027246 -0.0046607 0.0041615 0.0054029 0.00032118 -0.0080149 -0.018548 -0.0062285 0.013965 -0.01139 0.0034629 0.0087023 0 0 0 0 0 0 0 0 0 0 0 0 0 0 0 0 0
1.0156 0.0013158 -0.0018321 0.021089 0.0030389 -0.01148 -0.0021786 -0.0022531 0.00057855 0.0057267 -0.0010256 0.0037916 0.018913 0 0 0 0 0 0 0 0 0 0 0 0 0 0 0 0 0
1.0195 -0.0013009 0.0013448 0.025293 0.00040661 -0.014665 0.003364 0.013807 0.0061944 -0.0038147 0.013157 0.0016198 0.019906 0 0 0 0 0 0 0 0 0 0 0 0 0 0 0 0 0
1.0234 -0.0032255 0.0030461 0.015021 -0.00078142 -0.0081983 0.0058604 0.019567 0.006762 -0.0093292 0.021251 -0.00093018 0.012052 0 0 0 0 0 0 0 0 0 0 0 0 0 0 0 0 0
1.0273 -0.0030023 0.002567 -0.0026765 9.3896e-05 0.0026843 0.0046626 0.011641 0.0016964 -0.0084408 0.016965 -0.0017801 0.0022182 0 0 0 0 0 0 0 0 0 0 0 0 0 0 0 0 0
1.0313 -0.00061155 0.00056088 -0.016702 0.0021473 0.010232 0.0014306 -0.0045518 -0.0056332 -0.0029899 0.0022662 -0.00064896 -0.0039268 0 0 0 0 0 0 0 0 0 0 0 0 0 0 0 0 0
1.0352 0.0025911 -0.0015457 -0.018925 0.0034705 0.0092916 -0.0011919 -0.018293 -0.0099221 0.0025583 -0.01384 0.00082403 -0.0060824 0 0 0 0 0 0 0 0 0 0 0 0 0 0 0 0 0
1.0391 0.0048116 -0.0024558 -0.0090293 0.0023616 0.00045786 -0.0013964 -0.020437 -0.0076049 0.0042044 -0.021556 0.00065085 -0.006836 0 0 0 0 0 0 0 0 0 0 0 0 0 0 0 0 0
1.043 0.0049004 -0.0016848 0.0056478 -0.0013777 -0.010533 0.00071941 -0.0092892 0.00035163 0.00086729 -0.016986 -0.001644 -0.0065929 0 0 0 0 0 0 0 0 0 0 0 0 0 0 0 0 0
1.0469 0.0029176 0.00025155 0.014957 -0.0060079 -0.016499 0.0034037 0.008272 0.0087886 -0.0051827 -0.0044641 -0.0044973 -0.0020332 0 0 0 0 0 0 0 0 0 0 0 0 0 0 0 0 0
1.0508 -1.6653e-05 0.0021448 0.012364 -0.0088031 -0.01322 0.0044789 0.021153 0.011886 -0.0098559 0.0069481 -0.00557 0.010256 0 0 0 0 0 0 0 0 0 0 0 0 0 0 0 0 0
1.0547 -0.0023678 0.0027434 -0.00094286 -0.0079123 -0.0019951 0.0026945 0.021171 0.0074089 -0.0096604 0.0099535 -0.003726 0.029055 0 0 0 0 0 0 0 0 0 0 0 0 0 0 0 0 0
1.0586 -0.0029718 0.0014772 -0.016733 -0.0037997 0.011051 -0.0015437 0.0083785 -0.0015592 -0.0037238 0.00374 -7.2066e-05 0.047832 0 0 0 0 0 0 0 0 0 0 0 0 0 0 0 0 0
1.0625 -0.0016397 -0.0011088 -0.024817 0.0009438 0.018497 -0.0063728 -0.0089113 -0.0087975 0.0055189 -0.0061465 0.0027962 0.05898 0 0 0 0 0 0 0 0 0 0 0 0 0 0 0 0 0
1.0664 0.00068664 -0.0035434 -0.019502 0.003431 0.016038 -0.0094514 -0.019513 -0.0094274 0.01337 -0.01214 0.0027258 0.058981 0 0 0 0 0 0 0 0 0 0 0 0 0 0 0 0 0
1.0703 0.0023964 -0.0042666 -0.0033997 0.0025924 0.0052215 -0.0092417 -0.016726 -0.00331 0.015347 -0.0097875 -0.00041274 0.049917 0 0 0 0 0 0 0 0 0 0 0 0 0 0 0 0 0
1.0742 0.0021746 -0.0026723 0.013964 -0.00011167 -0.0073014 -0.0059364 -0.0027787 0.0050931 0.0099569 -0.00026446 -0.0046809 0.036619 0 0 0 0 0 0 0 0 0 0 0 0 0 0 0 0 0
1.0781 -4.7815e-05 0.00036457 0.022126 -0.0019656 -0.013803 -0.0014346 0.012653 0.010068 3.6488e-05 0.010866 -0.0075064 0.022814 0 0 0 0 0 0 0 0 0 0 0 0 0 0 0 0 0
1.082 -0.002858 0.0029497 0.016508 -0.0011996 -0.010446 0.0017697 0.018929 0.0085624 -0.0085726 0.01726 -0.0074357 0.0098963 0 0 0 0 0 0 0 0 0 0 0 0 0 0 0 0 0
1.0859 -0.0041789 0.0034078 0.0015148 0.0016864 7.6833e-05 0.002192 0.011582 0.0019119 -0.010639 0.015353 -0.0049225 -0.0013053 0 0 0 0 0 0 0 0 0 0 0 0 0 0 0 0 0
1.0898 -0.0027129 0.0014581 -0.012377 0.0044769 0.010197 0.00036069 -0.0046954 -0.0054515 -0.00518 0.0060819 -0.0017266 -0.0086363 0 0 0 0 0 0 0 0 0 0 0 0 0 0 0 0 0
1.0938 0.0010097 -0.0015418 -0.015752 0.005061 0.01253 -0.001605 -0.019209 -0.0090038 0.0035994 -0.0057508 0.00043687 -0.0092184 0 0 0 0 0 0 0 0 0 0 0 0 0 0 0 0 0
1.0977 0.0048347 -0.0035068 -0.0067151 0.0029424 0.004964 -0.0016408 -0.022374 -0.0067236 0.0091083 -0.01396 0.00092676 -0.0021565 0 0 0 0 0 0 0 0 0 0 0 0 0 0 0 0 0
1.1016 0.0064022 -0.0030606 0.0078725 -0.00067306 -0.0077975 0.00061351 -0.012 6.6784e-05 0.0070994 -0.014239 0.0002454 0.0095747 0 0 0 0 0 0 0 0 0 0 0 0 0 0 0 0 0
1.1055 0.0047825 -0.00047638 0.017287 -0.00399 -0.017376 0.0034833 0.0053627 0.0076577 -0.0011627 -0.0067092 -0.00065939 0.02037 0 0 0 0 0 0 0 0 0 0 0 0 0 0 0 0 0
1.1094 0.0011204 0.0025313 0.014455 -0.0058107 -0.017366 0.0045539 0.018744 0.011937 -0.0097766 0.0037536 -0.0011606 0.025609 0 0 0 0 0 0 0 0 0 0 0 0 0 0 0 0 0
1.1133 -0.0021927 0.0039833 0.00075894 -0.005922 -0.0075555 0.0025616 0.019796 0.010486 -0.012526 0.010149 -0.0012264 0.024542 0 0 0 0 0 0 0 0 0 0 0 0 0 0 0 0 0
1.1172 -0.0031958 0.0029416 -0.015113 -0.0047533 0.0060961 -0.0016365 0.0080063 0.0039508 -0.0073673 0.0078397 -0.0011728 0.019978 0 0 0 0 0 0 0 0 0 0 0 0 0 0 0 0 0
1.1211 -0.0016568 7.1049e-05 -0.02318 -0.00296 0.015509 -0.0057403 -0.0091128 -0.0040431 0.0022663 -0.0019207 -0.0012639 0.015304 0 0 0 0 0 0 0 0 0 0 0 0 0 0 0 0 0
1.125 0.00089687 -0.0028555 -0.018677 -0.001302 0.015649 -0.0076907 -0.02084 -0.0087337 0.010154 -0.01223 -0.0015049 0.011721 0 0 0 0 0 0 0 0 0 0 0 0 0 0 0 0 0
1.1289 0.0023493 -0.0041168 -0.0047198 -0.00056849 0.0074192 -0.0069788 -0.019983 -0.0071331 0.011733 -0.015038 -0.0016864 0.008197 0 0 0 0 0 0 0 0 0 0 0 0 0 0 0 0 0
1.1328 0.0014772 -0.0030952 0.010184 -0.0011779 -0.0033413 -0.0046707 -0.0073555 -0.00025216 0.0069842 -0.0070422 -0.0015269 0.0038904 0 0 0 0 0 0 0 0 0 0 0 0 0 0 0 0 0
1.1367 -0.0012692 -0.00058938 0.017651 -0.0026438 -0.0097651 -0.0023795 0.0087576 0.0071493 -6.1919e-05 0.0073983 -0.00080041 0.0003011 0 0 0 0 0 0 0 0 0 0 0 0 0 0 0 0 0
1.1406 -0.0041352 0.0017465 0.014282 -0.0035944 -0.0081811 -0.0011605 0.017859 0.0095829 -0.0044195 0.018915 0.00053371 0.00062994 0 0 0 0 0 0 0 0 0 0 0 0 0 0 0 0 0
1.1445 -0.0052454 0.0024501 0.003179 -0.0027201 -0.00016635 -0.0010934 0.01398 0.0047579 -0.0034284 0.019696 0.0021774 0.0065168 0 0 0 0 0 0 0 0 0 0 0 0 0 0 0 0 0
1.1484 -0.0038027 0.001141 -0.008289 -4.1836e-05 0.0085964 -0.0015584 -0.00038845 -0.0044897 0.0018448 0.009151 0.0034443 0.015166 0 0 0 0 0 0 0 0 0 0 0 0 0 0 0 0 0
1.1523 -0.00056306 -0.0012688 -0.012904 0.0027136 0.01187 -0.0017326 -0.01581 -0.011942 0.0075908 -0.0056647 0.0034998 0.020081 0 0 0 0 0 0 0 0 0 0 0 0 0 0 0 0 0
1.1563 0.0026654 -0.0031616 -0.0077928 0.0032626 0.0067636 -0.00097033 -0.022064 -0.01235 0.0096967 -0.015195 0.0018811 0.015715 0 0 0 0 0 0 0 0 0 0 0 0 0 0 0 0 0
1.1602 0.0041582 -0.0032354 0.0037634 0.00067288 -0.0042895 0.00090729 -0.014961 -0.0052201 0.0061884 -0.014151 -0.0010326 0.0025908 0 0 0 0 0 0 0 0 0 0 0 0 0 0 0 0 0
1.1641 0.0033296 -0.0013355 0.014 -0.0036198 -0.014765 0.0033532 0.0007695 0.0048035 -0.0015261 -0.0048437 -0.0040367 -0.011761 0 0 0 0 0 0 0 0 0 0 0 0 0 0 0 0 0
1.168 0.0010458 0.0014281 0.015258 -0.0067235 -0.017974 0.0051008 0.014594 0.011232 -0.0092436 0.0051039 -0.005724 -0.017745 0 0 0 0 0 0 0 0 0 0 0 0 0 0 0 0 0
1.1719 -0.0010041 0.0033676 0.0050855 -0.0064959 -0.011402 0.0047603 0.017273 0.010215 -0.012253 0.0085278 -0.0053338 -0.011177 0 0 0 0 0 0 0 0 0 0 0 0 0 0 0 0 0
1.1758 -0.0014588 0.0032846 -0.011453 -0.0032057 0.0013834 0.0018561 0.0070951 0.0029745 -0.0082589 0.0035224 -0.0032092 0.0029185 0 0 0 0 0 0 0 0 0 0 0 0 0 0 0 0 0
1.1797 -0.00018106 0.0012431 -0.024337 0.00076378 0.012752 -0.0024824 -0.0090049 -0.0053741 0.00081548 -0.0059089 -0.00052423 0.014049 0 0 0 0 0 0 0 0 0 0 0 0 0 0 0 0 0
1.1836 0.0017078 -0.0014571 -0.025002 0.0028779 0.015906 -0.0059881 -0.020185 -0.0094875 0.0096381 -0.013136 0.0014877 0.01509 0 0 0 0 0 0 0 0 0 0 0 0 0 0 0 0 0
1.1875 0.0026589 -0.0031032 -0.012459 0.0023796 0.0094295 -0.0067971 -0.018984 -0.0072485 0.012775 -0.013305 0.0022179 0.0088123 0 0 0 0 0 0 0 0 0 0 0 0 0 0 0 0 0
1.1914 0.0017893 -0.0026717 0.0054566 0.00062084 -0.0017099 -0.0049 -0.0062132 -0.0007938 0.0084326 -0.0059683 0.0018481 0.0058555 0 0 0 0 0 0 0 0 0 0 0 0 0 0 0 0 0
1.1953 -0.00051447 -0.00050191 0.017157 -0.0002869 -0.0095619 -0.0021882 0.0097009 0.005231 -0.00013901 0.005141 0.0010258 0.015039 0 0 0 0 0 0 0 0 0 0 0 0 0 0 0 0 0
1.1992 -0.0028537 0.0019095 0.015403 0.00080478 -0.0087079 -0.00089913 0.01832 0.0067768 -0.0068755 0.014401 0.00040379 0.0341 0 0 0 0 0 0 0 0 0 0 0 0 0 0 0 0 0
1.2031 -0.0036992 0.002886 0.0025513 0.003393 -2.2487e-05 -0.0017192 0.013961 0.0028633 -0.0072655 0.017189 0.00034328 0.049513 0 0 0 0 0 0 0 0 0 0 0 0 0 0 0 0 0
1.207 -0.0023071 0.0017021 -0.011108 0.0059701 0.0099859 -0.0032049 -0.00068318 -0.003941 -0.0015799 0.012156 0.0008175 0.046617 0 0 0 0 0 0 0 0 0 0 0 0 0 0 0 0 0
1.2109 0.00084979 -0.00088387 -0.01483 0.0071781 0.013777 -0.0030641 -0.016238 -0.0091694 0.0055163 0.002052 0.0014288 0.022052 0 0 0 0 0 0 0 0 0 0 0 0 0 0 0 0 0
1.2148 0.004307 -0.0030949 -0.005216 0.0064934 0.0080636 -0.00018381 -0.022525 -0.0092442 0.0085952 -0.0074568 0.0015457 -0.012315 0 0 0 0 0 0 0 0 0 0 0 0 0 0 0 0 0
1.2188 0.0063336 -0.0033372 0.011399 0.004187 -0.0038979 0.0043556 -0.015011 -0.0037942 0.0054473 -0.010855 0.00064402 -0.03785 0 0 0 0 0 0 0 0 0 0 0 0 0 0 0 0 0
1.2227 0.0058278 -0.0013435 0.023537 0.00098961 -0.014517 0.0080914 0.0021249 0.0039352 -0.0015792 -0.0063361 -0.0012279 -0.043162 0 0 0 0 0 0 0 0 0 0 0 0 0 0 0 0 0
1.2266 0.0029817 0.0015675 0.022606 -0.0021287 -0.016977 0.0090123 0.018311 0.0090084 -0.0076004 0.0025243 -0.0032269 -0.031856 0 0 0 0 0 0 0 0 0 0 0 0 0 0 0 0 0
1.2305 -0.0006726 0.0033635 0.0085869 -0.004138 -0.0097397 0.0068431 0.023115 0.0080258 -0.0087055 0.0087184 -0.0041018 -0.017738 0 0 0 0 0 0 0 0 0 0 0 0 0 0 0 0 0
1.2344 -0.0030235 0.0027369 -0.010293 -0.0043616 0.0025123 0.0029004 0.013053 0.0015579 -0.0043047 0.0066466 -0.0030932 -0.012284 0 0 0 0 0 0 0 0 0 0 0 0 0 0 0 0 0
1.2383 -0.0026686 7.665e-05 -0.02315 -0.0030176 0.01202 -0.0010265 -0.0057444 -0.0060238 0.0029875 -0.0034268 -0.00068227 -0.015731 0 0 0 0 0 0 0 0 0 0 0 0 0 0 0 0 0
1.2422 4.5513e-05 -0.002775 -0.023237 -0.001322 0.013034 -0.0036678 -0.021122 -0.0094384 0.0092674 -0.014895 0.0015543 -0.019126 0 0 0 0 0 0 0 0 0 0 0 0 0 0 0 0 0
1.2461 0.0030791 -0.0038431 -0.011654 -0.00074402 0.0055149 -0.0045336 -0.022784 -0.0062059 0.011491 -0.019186 0.0020529 -0.014246 0 0 0 0 0 0 0 0 0 0 0 0 0 0 0 0 0
1.25 0.0040416 -0.0024519 0.0038385 -0.0017985 -0.0049352 -0.0037273 -0.0093286 0.0015069 0.0087865 -0.012045 0.00052774 -0.0014096 0 0 0 0 0 0 0 0 0 0 0 0 0 0 0 0 0
1.2539 0.0019882 0.0003097 0.013732 -0.0034055 -0.010831 -0.0018499 0.010504 0.0083398 0.0027436 0.0030123 -0.0016861 0.011863 0 0 0 0 0 0 0 0 0 0 0 0 0 0 0 0 0
1.2578 -0.0017099 0.0024356 0.012413 -0.0035594 -0.0078244 -8.8782e-07 0.023549 0.0095054 -0.0032085 0.016851 -0.0025849 0.018921 0 0 0 0 0 0 0 0 0 0 0 0 0 0 0 0 0
1.2617 -0.0042533 0.0025019 0.0014308 -0.00094685 0.0023136 0.00059765 0.021132 0.0041416 -0.0053251 0.021001 -0.0010223 0.02005 0 0 0 0 0 0 0 0 0 0 0 0 0 0 0 0 0
1.2656 -0.0035213 0.00067489 -0.011388 0.0037751 0.012742 -0.00050402 0.0049911 -0.0041554 -0.0017157 0.013445 0.0024197 0.02062 0 0 0 0 0 0 0 0 0 0 0 0 0 0 0 0 0
1.2695 0.00022104 -0.0015006 -0.016674 0.0081627 0.016037 -0.0022646 -0.013988 -0.0098991 0.0059367 -0.00024171 0.0058773 0.024072 0 0 0 0 0 0 0 0 0 0 0 0 0 0 0 0 0
1.2734 0.0044282 -0.0022976 -0.0095759 0.0095779 0.0092044 -0.0025801 -0.023277 -0.0094412 0.012666 -0.010988 0.0075233 0.027766 0 0 0 0 0 0 0 0 0 0 0 0 0 0 0 0 0
1.2773 0.0061764 -0.0010411 0.0065624 0.0069892 -0.0041308 6.524e-05 -0.017141 -0.0032457 0.013116 -0.01239 0.006667 0.026303 0 0 0 0 0 0 0 0 0 0 0 0 0 0 0 0 0
1.2813 0.0043662 0.0015011 0.021679 0.0016474 -0.015897 0.0049875 -0.00017244 0.0046692 0.0054982 -0.0046161 0.0038967 0.018543 0 0 0 0 0 0 0 0 0 0 0 0 0 0 0 0 0
1.2852 0.00048107 0.0037409 0.025311 -0.0037642 -0.018767 0.009329 0.016192 0.0094815 -0.0063884 0.006238 0.00043063 0.010335 0 0 0 0 0 0 0 0 0 0 0 0 0 0 0 0 0
1.2891 -0.002643 0.0043442 0.013871 -0.0067796 -0.010956 0.010054 0.021423 0.0085616 -0.015153 0.012454 -0.002596 0.0094054 0 0 0 0 0 0 0 0 0 0 0 0 0 0 0 0 0
1.293 -0.0029674 0.002996 -0.0062595 -0.0064589 0.0025522 0.0064023 0.012558 0.0028933 -0.014879 0.0096047 -0.0044188 0.017406 0 0 0 0 0 0 0 0 0 0 0 0 0 0 0 0 0
1.2969 -0.00061417 0.00045861 -0.0225 -0.0036637 0.013218 0.00064777 -0.0043779 -0.0037224 -0.0055711 -0.00086131 -0.0046302 0.027568 0 0 0 0 0 0 0 0 0 0 0 0 0 0 0 0 0
1.3008 0.0024779 -0.0019549 -0.024482 -0.00036566 0.014492 -0.0036109 -0.018594 -0.0070354 0.006593 -0.012593 -0.0032449 0.030855 0 0 0 0 0 0 0 0 0 0 0 0 0 0 0 0 0
1.3047 0.0040975 -0.0030918 -0.011246 0.0014948 0.0060788 -0.0042524 -0.02136 -0.0048953 0.013629 -0.018124 -0.00088532 0.024592 0 0 0 0 0 0 0 0 0 0 0 0 0 0 0 0 0
1.3086 0.0032028 -0.0025073 0.0080402 0.0010346 -0.0058878 -0.0021401 -0.011209 0.0014108 0.011488 -0.01334 0.0012969 0.014617 0 0 0 0 0 0 0 0 0 0 0 0 0 0 0 0 0
1.3125 0.00032292 -0.00066448 0.02046 -0.001092 -0.01288 -0.00011779 0.0053422 0.0078158 0.0027747 -0.00016829 0.0022419 0.0085942 0 0 0 0 0 0 0 0 0 0 0 0 0 0 0 0 0
1.3164 -0.0030359 0.0012761 0.018245 -0.0030369 -0.0096277 -0.0004938 0.017792 0.009886 -0.005501 0.014182 0.0017999 0.0074793 0 0 0 0 0 0 0 0 0 0 0 0 0 0 0 0 0
1.3203 -0.0052946 0.0020465 0.0038392 -0.0028966 0.0022903 -0.0032349 0.018022 0.0056851 -0.0072604 0.02133 0.00097119 0.0044856 0 0 0 0 0 0 0 0 0 0 0 0 0 0 0 0 0
1.3242 -0.0054569 0.0010234 -0.012217 -9.1613e-05 0.015285 -0.0062675 0.0054217 -0.0027139 -0.001654 0.016952 0.0011442 -0.0066875 0 0 0 0 0 0 0 0 0 0 0 0 0 0 0 0 0
1.3281 -0.0034278 -0.0012809 -0.018744 0.0039599 0.02058 -0.0073307 -0.012366 -0.010267 0.0066662 0.0037886 0.0028436 -0.022638 0 0 0 0 0 0 0 0 0 0 0 0 0 0 0 0 0
1.332 -9.7771e-05 -0.0034007 -0.011311 0.0065748 0.013955 -0.0056254 -0.023895 -0.012141 0.011112 -0.0098591 0.0050876 -0.030319 0 0 0 0 0 0 0 0 0 0 0 0 0 0 0 0 0
1.3359 0.0028919 -0.003804 0.0052766 0.0056589 -0.0013145 -0.0020299 -0.021194 -0.0070216 0.0077337 -0.015533 0.0060345 -0.017899 0 0 0 0 0 0 0 0 0 0 0 0 0 0 0 0 0
1.3398 0.0038851 -0.0019649 0.020519 0.0013769 -0.016344 0.0018624 -0.0053335 0.0018071 -0.0022893 -0.010368 0.0044687 0.013158 0 0 0 0 0 0 0 0 0 0 0 0 0 0 0 0 0
1.3438 0.0022666 0.0011581 0.024987 -0.0037543 -0.022215 0.0047439 0.013719 0.0085498 -0.013541 0.00090721 0.00088197 0.046699 0 0 0 0 0 0 0 0 0 0 0 0 0 0 0 0 0
1.3477 -0.00088451 0.0036721 0.015927 -0.0066067 -0.015667 0.0059052 0.023394 0.0088193 -0.019716 0.0093204 -0.0027778 0.063648 0 0 0 0 0 0 0 0 0 0 0 0 0 0 0 0 0
1.3516 -0.0032854 0.0040108 -0.0014067 -0.005757 -0.0011652 0.0051148 0.017065 0.0026448 -0.017306 0.0080394 -0.0044864 0.057026 0 0 0 0 0 0 0 0 0 0 0 0 0 0 0 0 0
1.3555 -0.0030149 0.0020146 -0.017092 -0.002538 0.01203 0.002661 -0.0010986 -0.0055748 -0.0076217 -0.0027677 -0.0035267 0.036854 0 0 0 0 0 0 0 0 0 0 0 0 0 0 0 0 0
1.3594 -6.2171e-05 -0.00096356 -0.022399 5.0514e-05 0.015878 -0.00042382 -0.018638 -0.010112 0.0038758 -0.016053 -0.00084756 0.020584 0 0 0 0 0 0 0 0 0 0 0 0 0 0 0 0 0
1.3633 0.0034682 -0.0030007 -0.014878 -0.00028202 0.0086685 -0.0025569 -0.023228 -0.0077707 0.010654 -0.022779 0.0017255 0.017807 0 0 0 0 0 0 0 0 0 0 0 0 0 0 0 0 0
1.3672 0.0048431 -0.0029016 0.00018996 -0.0033464 -0.0040683 -0.0025516 -0.011186 9.1965e-05 0.0090326 -0.018021 0.0027008 0.022876 0 0 0 0 0 0 0 0 0 0 0 0 0 0 0 0 0
1.3711 0.0028009 -0.00093857 0.012955 -0.0066604 -0.013357 -0.00069367 0.009916 0.0085948 0.00064367 -0.0040988 0.0017185 0.021518 0 0 0 0 0 0 0 0 0 0 0 0 0 0 0 0 0
1.375 -0.0014246 0.0014255 0.015141 -0.0073455 -0.012675 0.0011915 0.026379 0.012533 -0.0083682 0.011131 -0.00039901 0.0047709 0 0 0 0 0 0 0 0 0 0 0 0 0 0 0 0 0
1.3789 -0.0050147 0.0025584 0.0054956 -0.0042023 -0.0021082 0.0010881 0.027581 0.0095577 -0.011301 0.01934 -0.0021734 -0.022419 0 0 0 0 0 0 0 0 0 0 0 0 0 0 0 0 0
1.3828 -0.0056834 0.0017007 -0.0091287 0.0015315 0.01179 -0.0014419 0.0129 0.0014357 -0.0055693 0.016753 -0.002257 -0.045054 0 0 0 0 0 0 0 0 0 0 0 0 0 0 0 0 0
1.3867 -0.0033076 -0.00061182 -0.018158 0.0070894 0.020209 -0.0046958 -0.0082031 -0.0071648 0.0052347 0.0060972 -0.00020876 -0.050182 0 0 0 0 0 0 0 0 0 0 0 0 0 0 0 0 0
1.3906 0.00014903 -0.0029287 -0.014518 0.009901 0.017601 -0.0061376 -0.022642 -0.011456 0.013663 -0.0054024 0.0030663 -0.036482 0 0 0 0 0 0 0 0 0 0 0 0 0 0 0 0 0
1.3945 0.0022141 -0.003777 0.00023401 0.0089427 0.0051053 -0.004512 -0.022161 -0.0092635 0.01365 -0.010564 0.0056189 -0.013991 0 0 0 0 0 0 0 0 0 0 0 0 0 0 0 0 0
1.3984 0.0016595 -0.0025386 0.01666 0.0050494 -0.010145 -0.00088143 -0.0082708 -0.002249 0.0048739 -0.0066196 0.005614 0.0043191 0 0 0 0 0 0 0 0 0 0 0 0 0 0 0 0 0
1.4023 -0.00083715 0.0001656 0.023772 0.00027598 -0.019376 0.0023332 0.0092159 0.0050483 -0.0070375 0.0031239 0.0027512 0.011261 0 0 0 0 0 0 0 0 0 0 0 0 0 0 0 0 0
1.4063 -0.0033876 0.0028021 0.016581 -0.0032015 -0.017527 0.0033867 0.018735 0.0078938 -0.014576 0.011363 -0.0011886 0.0080414 0 0 0 0 0 0 0 0 0 0 0 0 0 0 0 0 0
1.4102 -0.0042291 0.0038157 -0.00047969 -0.0041371 -0.0063587 0.0024554 0.014307 0.0043212 -0.013587 0.011512 -0.0034156 0.00057444 0 0 0 0 0 0 0 0 0 0 0 0 0 0 0 0 0
1.4141 -0.0027604 0.0025948 -0.016616 -0.0028164 0.0066644 0.0010839 -0.00087066 -0.00343 -0.0057987 0.0022149 -0.0022677 -0.0058987 0 0 0 0 0 0 0 0 0 0 0 0 0 0 0 0 0
1.418 0.00021349 -9.0876e-05 -0.021978 -0.00089961 0.013122 0.00055907 -0.016678 -0.010112 0.0029246 -0.011379 0.0012779 -0.0095534 0 0 0 0 0 0 0 0 0 0 0 0 0 0 0 0 0
1.4219 0.0029689 -0.002527 -0.014071 -0.00045001 0.0090963 0.00084115 -0.022653 -0.010802 0.0069361 -0.020716 0.0041733 -0.011262 0 0 0 0 0 0 0 0 0 0 0 0 0 0 0 0 0
1.4258 0.0037707 -0.0031556 0.00096875 -0.002569 -0.0022274 0.00093102 -0.014753 -0.0043203 0.004433 -0.019527 0.0037252 -0.012412 0 0 0 0 0 0 0 0 0 0 0 0 0 0 0 0 0
1.4297 0.0018389 -0.0016298 0.012758 -0.0064902 -0.012652 5.1509e-05 0.0020211 0.0056729 -0.0019417 -0.0082372 -7.0613e-05 -0.013384 0 0 0 0 0 0 0 0 0 0 0 0 0 0 0 0 0
1.4336 -0.0020516 0.00092648 0.013511 -0.0098752 -0.014499 -0.0016666 0.016884 0.012872 -0.0073654 0.0061249 -0.0043509 -0.013353 0 0 0 0 0 0 0 0 0 0 0 0 0 0 0 0 0
1.4375 -0.0057866 0.0026754 0.0028765 -0.010288 -0.0058796 -0.0035618 0.020368 0.012501 -0.0080096 0.014663 -0.005649 -0.011067 0 0 0 0 0 0 0 0 0 0 0 0 0 0 0 0 0
1.4414 -0.0070708 0.0023282 -0.012065 -0.00691 0.0079389 -0.0052154 0.010591 0.0046153 -0.0031173 0.012697 -0.0027391 -0.0060869 0 0 0 0 0 0 0 0 0 0 0 0 0 0 0 0 0
1.4453 -0.0049675 2.3522e-05 -0.021355 -0.0012486 0.018067 -0.0066147 -0.0055424 -0.005828 0.004844 0.0028329 0.0023546 0.00016549 0 0 0 0 0 0 0 0 0 0 0 0 0 0 0 0 0
1.4492 -0.00072903 -0.0027857 -0.018356 0.0037207 0.017978 -0.0075705 -0.01704 -0.012254 0.011619 -0.0071363 0.0060012 0.0045055 0 0 0 0 0 0 0 0 0 0 0 0 0 0 0 0 0
1.4531 0.0028916 -0.0043253 -0.00392 0.0054358 0.0077977 -0.0072749 -0.016222 -0.010843 0.013362 -0.009885 0.0057889 0.0038748 0 0 0 0 0 0 0 0 0 0 0 0 0 0 0 0 0
1.457 0.0035489 -0.0036531 0.01394 0.0033509 -0.0059679 -0.0048279 -0.0037639 -0.0029852 0.0086884 -0.0036157 0.0021573 -0.001946 0 0 0 0 0 0 0 0 0 0 0 0 0 0 0 0 0
1.4609 0.0010489 -0.0012027 0.024769 -0.00080334 -0.014909 -0.00040841 0.011972 0.0057773 -0.00033148 0.0069658 -0.0023244 -0.0092579 0 0 0 0 0 0 0 0 0 0 0 0 0 0 0 0 0
1.4648 -0.0024862 0.0015729 0.022097 -0.0042156 -0.014176 0.0041923 0.020663 0.0095191 -0.0089911 0.014166 -0.0051049 -0.012759 0 0 0 0 0 0 0 0 0 0 0 0 0 0 0 0 0
1.4688 -0.004239 0.0031446 0.0076312 -0.0048076 -0.0052975 0.0065571 0.016806 0.0058067 -0.012519 0.012603 -0.0052883 -0.0099333 0 0 0 0 0 0 0 0 0 0 0 0 0 0 0 0 0
1.4727 -0.0028349 0.002808 -0.0096235 -0.0025067 0.0052474 0.0055349 0.003057 -0.0028191 -0.0091016 0.0026438 -0.0036543 -0.0035412 0 0 0 0 0 0 0 0 0 0 0 0 0 0 0 0 0
1.4766 0.00070268 0.0010248 -0.019063 0.00077571 0.010443 0.0023307 -0.011797 -0.010594 -0.001303 -0.010053 -0.0015591 0.00070352 0 0 0 0 0 0 0 0 0 0 0 0 0 0 0 0 0
1.4805 0.0038741 -0.00093421 -0.015438 0.0024236 0.0071651 -0.00036877 -0.018599 -0.012288 0.005432 -0.018249 1.3452e-05 -0.00033015 0 0 0 0 0 0 0 0 0 0 0 0 0 0 0 0 0
1.4844 0.004635 -0.0018002 -0.0023608 0.00088711 -0.0020549 -0.00062306 -0.01351 -0.0065656 0.0064696 -0.017558 0.00060786 -0.0037963 0 0 0 0 0 0 0 0 0 0 0 0 0 0 0 0 0
1.4883 0.0027464 -0.0010972 0.010233 -0.0031413 -0.010783 0.0011201 -0.00019937 0.0031225 0.0013272 -0.0089257 6.8826e-05 -0.0035875 0 0 0 0 0 0 0 0 0 0 0 0 0 0 0 0 0
1.4922 -0.00037607 0.00055111 0.013033 -0.0069689 -0.012772 0.0024583 0.012584 0.010669 -0.0058663 0.002146 -0.0014105 0.0028216 0 0 0 0 0 0 0 0 0 0 0 0 0 0 0 0 0
1.4961 -0.0029043 0.0018191 0.0038988 -0.0075785 -0.0059435 0.0011845 0.016437 0.011176 -0.0092716 0.0090328 -0.0030124 0.010196 0 0 0 0 0 0 0 0 0 0 0 0 0 0 0 0 0
1.5 -0.0037644 0.0015809 -0.010666 -0.0037625 0.0060951 -0.0027317 0.0085016 0.0041684 -0.0055403 0.0080374 -0.0034669 0.0090879 0 0 0 0 0 0 0 0 0 0 0 0 0 0 0 0 0
1.5039 -0.0029491 -0.00025076 -0.020112 0.0027696 0.016043 -0.0070258 -0.0066296 -0.0059641 0.0037343 0.00065538 -0.0019847 -0.0052147 0 0 0 0 0 0 0 0 0 0 0 0 0 0 0 0 0
1.5078 -0.0011272 -0.0025637 -0.01722 0.00828 0.017424 -0.0089045 -0.019537 -0.012705 0.013043 -0.0073816 0.00076775 -0.026707 0 0 0 0 0 0 0 0 0 0 0 0 0 0 0 0 0
1.5117 0.00081555 -0.003762 -0.0030463 0.0094761 0.0089219 -0.0071394 -0.021743 -0.011689 0.016645 -0.0098363 0.002802 -0.042153 0 0 0 0 0 0 0 0 0 0 0 0 0 0 0 0 0
1.5156 0.0019872 -0.0029108 0.013855 0.005859 -0.0043895 -0.0028181 -0.011201 -0.0036725 0.012305 -0.0041933 0.0023107 -0.041811 0 0 0 0 0 0 0 0 0 0 0 0 0 0 0 0 0
1.5195 0.0016846 -0.0004746 0.023177 0.00014082 -0.014104 0.001638 0.0060392 0.0059164 0.0026241 0.0064223 -0.00064954 -0.027806 0 0 0 0 0 0 0 0 0 0 0 0 0 0 0 0 0
1.5234 -0.00017435 0.0019494 0.019531 -0.0037061 -0.01408 0.0041915 0.019371 0.010666 -0.0066996 0.015087 -0.0039382 -0.012064 0 0 0 0 0 0 0 0 0 0 0 0 0 0 0 0 0
1.5273 -0.0026507 0.0027552 0.0056976 -0.0033513 -0.0047871 0.004302 0.020377 0.0075946 -0.010421 0.015613 -0.005 -0.0053623 0 0 0 0 0 0 0 0 0 0 0 0 0 0 0 0 0
1.5313 -0.0040459 0.0014837 -0.0093782 0.00025991 0.0068514 0.0028614 0.0084304 -0.0008278 -0.0068788 0.0067694 -0.0030379 -0.00764 0 0 0 0 0 0 0 0 0 0 0 0 0 0 0 0 0
1.5352 -0.0030126 -0.00086334 -0.016336 0.0037811 0.012258 0.0013388 -0.0087142 -0.0085102 0.0010939 -0.0067402 0.00029482 -0.0088005 0 0 0 0 0 0 0 0 0 0 0 0 0 0 0 0 0
1.5391 0.00021972 -0.0025748 -0.011228 0.0040968 0.0073325 0.00086782 -0.019925 -0.010066 0.0079551 -0.017227 0.0023473 0.00068684 0 0 0 0 0 0 0 0 0 0 0 0 0 0 0 0 0
1.543 0.0036675 -0.0024639 0.0020654 0.00061745 -0.004547 0.0017259 -0.018034 -0.0045047 0.0089193 -0.018915 0.0017377 0.019547 0 0 0 0 0 0 0 0 0 0 0 0 0 0 0 0 0
1.5469 0.0049063 -0.00066395 0.014238 -0.0044608 -0.014893 0.0032651 -0.0045683 0.0042897 0.0030811 -0.01149 -0.00062497 0.03578 0 0 0 0 0 0 0 0 0 0 0 0 0 0 0 0 0
1.5508 0.0029692 0.0015434 0.016409 -0.0079154 -0.016128 0.0042441 0.011326 0.010448 -0.0057843 -6.5075e-05 -0.0025752 0.037213 0 0 0 0 0 0 0 0 0 0 0 0 0 0 0 0 0
1.5547 -0.00077269 0.0026617 0.0059576 -0.0077452 -0.0068832 0.0035137 0.018994 0.010129 -0.011477 0.0082644 -0.0026414 0.022698 0 0 0 0 0 0 0 0 0 0 0 0 0 0 0 0 0
1.5586 -0.0036112 0.0019668 -0.011326 -0.0042577 0.00714 0.00082566 0.013299 0.0038396 -0.0094613 0.008902 -0.0010532 0.0035391 0 0 0 0 0 0 0 0 0 0 0 0 0 0 0 0 0
1.5625 -0.003632 -9.1711e-05 -0.024485 0.00050189 0.017157 -0.0027566 -0.0020632 -0.004289 -0.00013511 0.0024608 0.00092023 -0.0060075 0 0 0 0 0 0 0 0 0 0 0 0 0 0 0 0 0
1.5664 -0.001199 -0.0022418 -0.024369 0.004207 0.017155 -0.0053273 -0.017036 -0.0094149 0.011123 -0.0058574 0.0023225 -0.00031342 0 0 0 0 0 0 0 0 0 0 0 0 0 0 0 0 0
1.5703 0.0014489 -0.003186 -0.0099855 0.0054716 0.0076154 -0.0053804 -0.021764 -0.0089531 0.017399 -0.0097004 0.0030725 0.014247 0 0 0 0 0 0 0 0 0 0 0 0 0 0 0 0 0
1.5742 0.0020919 -0.0023531 0.010229 0.0042748 -0.0051327 -0.0029765 -0.013003 -0.0038221 0.014906 -0.0056869 0.0033663 0.026278 0 0 0 0 0 0 0 0 0 0 0 0 0 0 0 0 0
1.5781 0.00027204 -0.00021769 0.023533 0.0017208 -0.013148 0.00015463 0.0036859 0.0024434 0.0055367 0.0042936 0.0029288 0.029442 0 0 0 0 0 0 0 0 0 0 0 0 0 0 0 0 0
1.582 -0.0025224 0.0019594 0.021311 -0.00053969 -0.011834 0.00181 0.017392 0.0058826 -0.0045596 0.014074 0.0012172 0.026441 0 0 0 0 0 0 0 0 0 0 0 0 0 0 0 0 0
1.5859 -0.004213 0.0028508 0.0050632 -0.0010748 -0.0026173 0.00095815 0.018865 0.00432 -0.0093404 0.017035 -0.0015837 0.024385 0 0 0 0 0 0 0 0 0 0 0 0 0 0 0 0 0
1.5898 -0.0037421 0.0018819 -0.014384 0.00051012 0.0080881 -0.0014667 0.0066849 -0.0014388 -0.006949 0.010474 -0.0040631 0.027152 0 0 0 0 0 0 0 0 0 0 0 0 0 0 0 0 0
1.5938 -0.0016335 -0.00033579 -0.024128 0.0031203 0.012909 -0.0032761 -0.01146 -0.0079501 -0.00062288 -0.0023231 -0.0044911 0.032197 0 0 0 0 0 0 0 0 0 0 0 0 0 0 0 0 0
1.5977 0.00071977 -0.0023062 -0.017935 0.0046359 0.0081829 -0.0026902 -0.023495 -0.010941 0.0040181 -0.013915 -0.0024665 0.033932 0 0 0 0 0 0 0 0 0 0 0 0 0 0 0 0 0
1.6016 0.002195 -0.0025993 -0.00038982 0.0033264 -0.0035215 0.00033212 -0.020856 -0.0078257 0.0031226 -0.017448 0.00039818 0.029318 0 0 0 0 0 0 0 0 0 0 0 0 0 0 0 0 0
1.6055 0.0025298 -0.0008647 0.016387 -0.00065898 -0.014721 0.0040571 -0.004382 0.00041958 -0.0027995 -0.011216 0.0016881 0.02006 0 0 0 0 0 0 0 0 0 0 0 0 0 0 0 0 0
1.6094 0.0021168 0.0018335 0.021037 -0.0050101 -0.017669 0.0061584 0.01589 0.0093902 -0.0094556 0.00016791 0.00031888 0.01012 0 0 0 0 0 0 0 0 0 0 0 0 0 0 0 0 0
1.6133 0.0014861 0.0036839 0.010491 -0.0067169 -0.009557 0.0051976 0.02717 0.013717 -0.011825 0.0089203 -0.0024641 0.002003 0 0 0 0 0 0 0 0 0 0 0 0 0 0 0 0 0
1.6172 0.0010097 0.0033825 -0.0082903 -0.0043444 0.0052231 0.0014316 0.02235 0.010573 -0.0074861 0.0094199 -0.0042735 -0.0043185 0 0 0 0 0 0 0 0 0 0 0 0 0 0 0 0 0
1.6211 0.00088817 0.0010713 -0.023188 0.00069605 0.017616 -0.0034211 0.0046838 0.0018489 0.0018654 0.0019781 -0.0038526 -0.0095306 0 0 0 0 0 0 0 0 0 0 0 0 0 0 0 0 0
1.625 0.0011318 -0.0017448 -0.02486 0.0050554 0.019833 -0.0071527 -0.014486 -0.0068002 0.011442 -0.0075461 -0.0022018 -0.013021 0 0 0 0 0 0 0 0 0 0 0 0 0 0 0 0 0
1.6289 0.001422 -0.0032444 -0.012494 0.0059461 0.010671 -0.0081833 -0.0233 -0.0097009 0.016182 -0.011889 -0.0014435 -0.01314 0 0 0 0 0 0 0 0 0 0 0 0 0 0 0 0 0
1.6328 0.0011118 -0.0025252 0.0060666 0.0032597 -0.003595 -0.0063024 -0.017007 -0.005172 0.013687 -0.0073068 -0.0025892 -0.0089554 0 0 0 0 0 0 0 0 0 0 0 0 0 0 0 0 0
1.6367 -0.00035526 -0.00015124 0.019512 -0.0004148 -0.013507 -0.0027329 -0.00058952 0.0031666 0.0056447 0.004029 -0.0044906 -0.0011105 0 0 0 0 0 0 0 0 0 0 0 0 0 0 0 0 0
1.6406 -0.0028024 0.0023113 0.020094 -0.0018677 -0.012889 0.000537 0.014986 0.0089117 -0.0031433 0.015519 -0.0050475 0.0091536 0 0 0 0 0 0 0 0 0 0 0 0 0 0 0 0 0
1.6445 -0.0050823 0.0033599 0.0082067 0.00025325 -0.0029081 0.001887 0.019987 0.0074893 -0.007651 0.020285 -0.0034266 0.02118 0 0 0 0 0 0 0 0 0 0 0 0 0 0 0 0 0
1.6484 -0.0056937 0.0024712 -0.0080976 0.0045027 0.0090308 0.0010599 0.011804 -0.00049951 -0.0057766 0.015275 -0.0010016 0.034325 0 0 0 0 0 0 0 0 0 0 0 0 0 0 0 0 0
1.6523 -0.0039334 0.00032975 -0.018227 0.0078374 0.014527 -0.00065493 -0.0039226 -0.0096611 0.00029435 0.0029849 -3.0007e-05 0.046104 0 0 0 0 0 0 0 0 0 0 0 0 0 0 0 0 0
1.6563 -0.00063716 -0.0016591 -0.015685 0.0078673 0.0097631 -0.0013012 -0.017133 -0.013623 0.005567 -0.010004 -0.0014054 0.051687 0 0 0 0 0 0 0 0 0 0 0 0 0 0 0 0 0
1.6602 0.0022396 -0.0022106 -0.0021925 0.0044203 -0.0022906 0.0003083 -0.019505 -0.009489 0.0057062 -0.016766 -0.0037731 0.046503 0 0 0 0 0 0 0 0 0 0 0 0 0 0 0 0 0
1.6641 0.0029991 -0.00089354 0.013314 -0.00056019 -0.014119 0.0036141 -0.0093732 0.00022158 0.00013044 -0.014017 -0.0048943 0.03024 0 0 0 0 0 0 0 0 0 0 0 0 0 0 0 0 0
1.668 0.0014634 0.0015937 0.020345 -0.0044361 -0.018494 0.0065695 0.007229 0.0093798 -0.007511 -0.0041606 -0.0038491 0.0084159 0 0 0 0 0 0 0 0 0 0 0 0 0 0 0 0 0
1.6719 -0.00092008 0.0037534 0.013702 -0.0054689 -0.012743 0.0070172 0.020008 0.012375 -0.01187 0.005994 -0.001837 -0.010596 0 0 0 0 0 0 0 0 0 0 0 0 0 0 0 0 0
1.6758 -0.0022329 0.0041184 -0.0029289 -0.0036258 -8.0518e-05 0.0042049 0.020575 0.0076847 -0.0096164 0.0093982 -0.00081075 -0.020979 0 0 0 0 0 0 0 0 0 0 0 0 0 0 0 0 0
1.6797 -0.0015664 0.0021842 -0.01917 -0.00035613 0.012402 -0.00065709 0.0079014 -0.0013707 -0.0016831 0.0034781 -0.0014157 -0.022799 0 0 0 0 0 0 0 0 0 0 0 0 0 0 0 0 0
1.6836 0.00033956 -0.0011355 -0.024667 0.0023144 0.017806 -0.0051716 -0.010456 -0.0089515 0.007463 -0.0077706 -0.0023903 -0.020628 0 0 0 0 0 0 0 0 0 0 0 0 0 0 0 0 0
1.6875 0.0017438 -0.0039416 -0.015935 0.0028564 0.013344 -0.0072683 -0.022714 -0.010421 0.012805 -0.016131 -0.0020208 -0.019084 0 0 0 0 0 0 0 0 0 0 0 0 0 0 0 0 0
1.6914 0.0012629 -0.0045295 0.0013085 0.0010298 0.0020274 -0.0063989 -0.020568 -0.0051347 0.011843 -0.01477 -8.2607e-05 -0.01937 0 0 0 0 0 0 0 0 0 0 0 0 0 0 0 0 0
1.6953 -0.001111 -0.0025708 0.015958 -0.0019486 -0.0089655 -0.0036822 -0.0051938 0.0032947 0.0058121 -0.0033052 0.0018088 -0.019303 0 0 0 0 0 0 0 0 0 0 0 0 0 0 0 0 0
1.6992 -0.0040142 0.00058079 0.018911 -0.0040401 -0.012586 -0.0010308 0.012981 0.0092899 -0.0014133 0.011501 0.0018435 -0.015804 0 0 0 0 0 0 0 0 0 0 0 0 0 0 0 0 0
1.7031 -0.0056248 0.0027757 0.008999 -0.0036122 -0.0064686 8.8967e-05 0.021184 0.0087689 -0.0057247 0.020212 -4.4761e-05 -0.007147 0 0 0 0 0 0 0 0 0 0 0 0 0 0 0 0 0
1.707 -0.0047988 0.0025651 -0.0065043 -0.0005842 0.0052444 -0.00050912 0.013318 0.0017349 -0.0050436 0.017288 -0.002006 0.0063911 0 0 0 0 0 0 0 0 0 0 0 0 0 0 0 0 0
1.7109 -0.0017301 0.00021934 -0.016997 0.0033285 0.014359 -0.0017458 -0.0054632 -0.0075812 -0.00036395 0.0049487 -0.002129 0.022643 0 0 0 0 0 0 0 0 0 0 0 0 0 0 0 0 0
1.7148 0.0021721 -0.0024928 -0.015666 0.0055988 0.014084 -0.0020771 -0.022197 -0.013237 0.0048137 -0.0084971 -0.00046814 0.03746 0 0 0 0 0 0 0 0 0 0 0 0 0 0 0 0 0
1.7188 0.0050457 -0.0035861 -0.0038275 0.0045541 0.0038259 -0.00058841 -0.025231 -0.011331 0.0064355 -0.014545 0.00087249 0.045146 0 0 0 0 0 0 0 0 0 0 0 0 0 0 0 0 0
1.7227 0.0055636 -0.0022404 0.010237 0.00058276 -0.01016 0.0022911 -0.012379 -0.0026511 0.0024098 -0.010236 -0.00019122 0.040937 0 0 0 0 0 0 0 0 0 0 0 0 0 0 0 0 0
1.7266 0.0036552 0.00070243 0.0169 -0.0040181 -0.01892 0.0049462 0.0077421 0.0076344 -0.005677 0.00027341 -0.0034699 0.024984 0 0 0 0 0 0 0 0 0 0 0 0 0 0 0 0 0
1.7305 0.0005726 0.0033953 0.011434 -0.0065094 -0.016881 0.0055785 0.021933 0.013235 -0.012983 0.0090809 -0.0063162 0.0044288 0 0 0 0 0 0 0 0 0 0 0 0 0 0 0 0 0
1.7344 -0.0018001 0.0042373 -0.0030985 -0.0054962 -0.0055403 0.0034337 0.021411 0.010893 -0.014231 0.010076 -0.0058357 -0.0097246 0 0 0 0 0 0 0 0 0 0 0 0 0 0 0 0 0
1.7383 -0.0020705 0.0028373 -0.017927 -0.0018147 0.007769 -0.00060997 0.0072527 0.0026007 -0.0074121 0.002779 -0.0015391 -0.010002 0 0 0 0 0 0 0 0 0 0 0 0 0 0 0 0 0
1.7422 -0.00022705 0.00013621 -0.024096 0.0020584 0.014967 -0.0045581 -0.011016 -0.0057617 0.0042651 -0.0077743 0.0039794 0.0015558 0 0 0 0 0 0 0 0 0 0 0 0 0 0 0 0 0
1.7461 0.0023261 -0.0022561 -0.01791 0.0036488 0.012464 -0.0065857 -0.022024 -0.0084877 0.014006 -0.014522 0.0069836 0.014435 0 0 0 0 0 0 0 0 0 0 0 0 0 0 0 0 0
1.75 0.0036943 -0.0030237 -0.0030384 0.0020924 0.0030475 -0.0061564 -0.019584 -0.0039855 0.015909 -0.012778 0.0054961 0.017604 0 0 0 0 0 0 0 0 0 0 0 0 0 0 0 0 0
1.7539 0.002797 -0.0018635 0.011831 -0.0013154 -0.0064528 -0.0041792 -0.0058975 0.0041934 0.00918 -0.0029742 0.00074044 0.0079209 0 0 0 0 0 0 0 0 0 0 0 0 0 0 0 0 0
1.7578 0.00014445 0.00038046 0.0183 -0.0039652 -0.00978 -0.0021746 0.010392 0.0099341 -0.0011872 0.009598 -0.0039318 -0.0081452 0 0 0 0 0 0 0 0 0 0 0 0 0 0 0 0 0
1.7617 -0.0024892 0.0022193 0.01331 -0.0036504 -0.0050424 -0.0011772 0.019573 0.0088594 -0.0079555 0.017781 -0.0055719 -0.020535 0 0 0 0 0 0 0 0 0 0 0 0 0 0 0 0 0
1.7656 -0.0032875 0.0024158 0.00092586 -8.8168e-05 0.0044365 -0.0011943 0.01649 0.0013041 -0.0068583 0.016698 -0.003566 -0.023412 0 0 0 0 0 0 0 0 0 0 0 0 0 0 0 0 0
1.7695 -0.0016497 0.00079429 -0.010241 0.0047468 0.012363 -0.0014749 0.0034662 -0.0080276 0.00043657 0.006809 0.00031843 -0.017816 0 0 0 0 0 0 0 0 0 0 0 0 0 0 0 0 0
1.7734 0.0013984 -0.0015664 -0.012478 0.0077718 0.01331 -0.0011897 -0.01103 -0.013308 0.0077747 -0.0060635 0.0034463 -0.0079957 0 0 0 0 0 0 0 0 0 0 0 0 0 0 0 0 0
1.7773 0.0039087 -0.0029856 -0.0039671 0.006771 0.0059907 4.1421e-05 -0.017451 -0.011385 0.0091426 -0.014135 0.0040562 0.0033385 0 0 0 0 0 0 0 0 0 0 0 0 0 0 0 0 0
1.7813 0.0043213 -0.0023371 0.0098426 0.0019203 -0.005793 0.0020043 -0.011288 -0.003629 0.0029474 -0.012671 0.0021055 0.015365 0 0 0 0 0 0 0 0 0 0 0 0 0 0 0 0 0
1.7852 0.0024801 8.5017e-05 0.019547 -0.0042113 -0.015198 0.0040011 0.003564 0.0051754 -0.0070566 -0.0033381 -0.0010059 0.025619 0 0 0 0 0 0 0 0 0 0 0 0 0 0 0 0 0
1.7891 -0.00030685 0.0026835 0.017867 -0.0082611 -0.016417 0.0050745 0.016855 0.0099109 -0.014534 0.0066906 -0.0033708 0.02836 0 0 0 0 0 0 0 0 0 0 0 0 0 0 0 0 0
1.793 -0.002167 0.003658 0.0046436 -0.0082173 -0.0084787 0.0043898 0.018746 0.0081485 -0.014793 0.0096223 -0.0035952 0.018833 0 0 0 0 0 0 0 0 0 0 0 0 0 0 0 0 0
1.7969 -0.0019096 0.0023064 -0.012655 -0.0046317 0.0037898 0.0017932 0.006938 0.0013677 -0.0076015 0.0026408 -0.0015096 0.00012179 0 0 0 0 0 0 0 0 0 0 0 0 0 0 0 0 0
1.8008 0.00019552 -0.00046265 -0.023514 -8.4095e-05 0.012637 -0.0017762 -0.011098 -0.0061217 0.0029487 -0.0098761 0.00169 -0.01547 0 0 0 0 0 0 0 0 0 0 0 0 0 0 0 0 0
1.8047 0.0026022 -0.0028026 -0.021213 0.0026534 0.012517 -0.004554 -0.022915 -0.0097719 0.011049 -0.019271 0.0040368 -0.014515 0 0 0 0 0 0 0 0 0 0 0 0 0 0 0 0 0
1.8086 0.0035138 -0.0032628 -0.0074082 0.0024111 0.0039947 -0.0050435 -0.019858 -0.0074215 0.01253 -0.018621 0.0039611 0.0056658 0 0 0 0 0 0 0 0 0 0 0 0 0 0 0 0 0
1.8125 0.0020809 -0.0017653 0.0087873 0.0001737 -0.0065104 -0.0032541 -0.0034445 -0.00054458 0.0071325 -0.0075169 0.0013895 0.032494 0 0 0 0 0 0 0 0 0 0 0 0 0 0 0 0 0
1.8164 -0.0010179 0.00046207 0.016776 -0.0018278 -0.011199 -0.00096246 0.015457 0.0065681 -0.0014298 0.0077191 -0.0020532 0.046671 0 0 0 0 0 0 0 0 0 0 0 0 0 0 0 0 0
1.8203 -0.0040114 0.0018445 0.011576 -0.0016972 -0.0064703 -0.00047768 0.024186 0.00933 -0.007653 0.018317 -0.0040624 0.037428 0 0 0 0 0 0 0 0 0 0 0 0 0 0 0 0 0
1.8242 -0.0052 0.001534 -0.0028064 0.00094933 0.0044797 -0.0027086 0.017062 0.0057247 -0.007597 0.01867 -0.0032696 0.011127 0 0 0 0 0 0 0 0 0 0 0 0 0 0 0 0 0
1.8281 -0.0040573 -0.00014107 -0.016086 0.0048257 0.013948 -0.0061683 -0.00090605 -0.0022191 -0.0014998 0.009529 -0.00024667 -0.014601 0 0 0 0 0 0 0 0 0 0 0 0 0 0 0 0 0
1.832 -0.0015135 -0.0020283 -0.018702 0.0077503 0.015198 -0.0079532 -0.017752 -0.0094494 0.0061404 -0.0029386 0.0029255 -0.025742 0 0 0 0 0 0 0 0 0 0 0 0 0 0 0 0 0
1.8359 0.00074758 -0.0029348 -0.0083161 0.007841 0.0071068 -0.0060574 -0.022721 -0.011024 0.0094164 -0.011178 0.00421 -0.022112 0 0 0 0 0 0 0 0 0 0 0 0 0 0 0 0 0
1.8398 0.001449 -0.0023142 0.0085908 0.0045629 -0.0052402 -0.0011109 -0.0131 -0.005465 0.0051302 -0.010689 0.003059 -0.014106 0 0 0 0 0 0 0 0 0 0 0 0 0 0 0 0 0
1.8438 0.00050727 -0.00052663 0.021061 -0.00083161 -0.014182 0.0039874 0.0045682 0.0039746 -0.0047063 -0.0024335 0.00063307 -0.010424 0 0 0 0 0 0 0 0 0 0 0 0 0 0 0 0 0
1.8477 -0.0010589 0.0013782 0.02092 -0.0057641 -0.014565 0.0062742 0.019067 0.011226 -0.014004 0.0078797 -0.0012775 -0.0096632 0 0 0 0 0 0 0 0 0 0 0 0 0 0 0 0 0
1.8516 -0.0019405 0.0022321 0.0080625 -0.0076534 -0.0068156 0.0049071 0.021519 0.011435 -0.016763 0.013158 -0.0016489 -0.0039476 0 0 0 0 0 0 0 0 0 0 0 0 0 0 0 0 0
1.8555 -0.0014357 0.0014347 -0.0096247 -0.0055133 0.0037574 0.0015357 0.010545 0.0044062 -0.011293 0.0092114 -0.00080654 0.0099936 0 0 0 0 0 0 0 0 0 0 0 0 0 0 0 0 0
1.8594 0.00016145 -0.00059769 -0.021477 -0.00080534 0.010585 -0.0012856 -0.0071526 -0.0050617 -0.0013355 -0.0023524 0.00013222 0.024668 0 0 0 0 0 0 0 0 0 0 0 0 0 0 0 0 0
1.8633 0.0018387 -0.0025675 -0.020835 0.0032528 0.0098905 -0.0021215 -0.020794 -0.010352 0.0066902 -0.014579 0.00031009 0.027752 0 0 0 0 0 0 0 0 0 0 0 0 0 0 0 0 0
1.8672 0.0025219 -0.0030819 -0.0090509 0.0037397 0.0027689 -0.0014136 -0.021872 -0.0076354 0.0081741 -0.019218 -0.00025983 0.014489 0 0 0 0 0 0 0 0 0 0 0 0 0 0 0 0 0
1.8711 0.0016848 -0.0016545 0.0056856 0.00012886 -0.0057107 -0.00060538 -0.0093697 0.0013495 0.0032005 -0.012239 -0.00091508 -0.006211 0 0 0 0 0 0 0 0 0 0 0 0 0 0 0 0 0
1.875 -0.00037441 0.00081708 0.013739 -0.0051549 -0.009697 -0.00073258 0.0092347 0.010378 -0.0040206 0.0028812 -0.0010156 -0.018855 0 0 0 0 0 0 0 0 0 0 0 0 0 0 0 0 0
1.8789 -0.0026626 0.002582 0.010154 -0.008307 -0.0061857 -0.0017902 0.022205 0.013023 -0.0083376 0.01682 -0.00040396 -0.015345 0 0 0 0 0 0 0 0 0 0 0 0 0 0 0 0 0
1.8828 -0.0039684 0.0022957 -0.0022982 -0.0068124 0.0029912 -0.0031515 0.020916 0.0071602 -0.0069443 0.020482 0.00064398 -0.0024925 0 0 0 0 0 0 0 0 0 0 0 0 0 0 0 0 0
1.8867 -0.00352 7.637e-05 -0.014992 -0.0012605 0.012078 -0.0042447 0.0058079 -0.0034975 -0.00071071 0.011437 0.0017402 0.0042357 0 0 0 0 0 0 0 0 0 0 0 0 0 0 0 0 0
1.8906 -0.0015205 -0.0025091 -0.019046 0.0050517 0.014871 -0.0046979 -0.013347 -0.011935 0.0067487 -0.0040546 0.0025771 -0.0050748 0 0 0 0 0 0 0 0 0 0 0 0 0 0 0 0 0
1.8945 0.00082123 -0.003578 -0.011145 0.0084148 0.0087712 -0.0040531 -0.023649 -0.012673 0.01119 -0.015237 0.0028899 -0.025831 0 0 0 0 0 0 0 0 0 0 0 0 0 0 0 0 0
1.8984 0.0019563 -0.00232 0.0041351 0.007188 -0.0031989 -0.0017881 -0.017902 -0.0055215 0.0098008 -0.014455 0.0024347 -0.043034 0 0 0 0 0 0 0 0 0 0 0 0 0 0 0 0 0
1.9023 0.0010684 0.00043565 0.0171 0.0027099 -0.013987 0.002033 0.00013727 0.0043673 0.0025487 -0.0026267 0.0012012 -0.043974 0 0 0 0 0 0 0 0 0 0 0 0 0 0 0 0 0
1.9063 -0.0011814 0.0028752 0.019193 -0.0018551 -0.016944 0.0061362 0.018094 0.010131 -0.0075139 0.011448 -0.00029249 -0.027847 0 0 0 0 0 0 0 0 0 0 0 0 0 0 0 0 0
1.9102 -0.0029217 0.0035126 0.008713 -0.0037453 -0.010258 0.0084193 0.023523 0.007952 -0.015305 0.01739 -0.0010457 -0.0047765 0 0 0 0 0 0 0 0 0 0 0 0 0 0 0 0 0
1.9141 -0.0023528 0.0021477 -0.0078449 -0.0023193 0.0016741 0.0074284 0.012653 -0.00038513 -0.016188 0.010516 -0.00018285 0.013011 0 0 0 0 0 0 0 0 0 0 0 0 0 0 0 0 0
1.918 0.00080539 -0.00015351 -0.019908 0.00076947 0.011064 0.0037446 -0.0069699 -0.0088406 -0.0089045 -0.0050865 0.0022244 0.019106 0 0 0 0 0 0 0 0 0 0 0 0 0 0 0 0 0
1.9219 0.0048416 -0.0018875 -0.019788 0.0028583 0.011918 -0.00014962 -0.021793 -0.011361 0.0029624 -0.019576 0.0048489 0.014203 0 0 0 0 0 0 0 0 0 0 0 0 0 0 0 0 0
1.9258 0.0070671 -0.0020698 -0.0078312 0.0020868 0.0040925 -0.0017136 -0.021686 -0.0060271 0.012626 -0.024033 0.0057834 0.0025149 0 0 0 0 0 0 0 0 0 0 0 0 0 0 0 0 0
1.9297 0.0056873 -0.00073147 0.0077851 -0.0013777 -0.0065978 -0.0004395 -0.0068006 0.0037067 0.014374 -0.016077 0.003878 -0.011396 0 0 0 0 0 0 0 0 0 0 0 0 0 0 0 0 0
1.9336 0.001166 0.0011982 0.016524 -0.0053984 -0.012323 0.0016842 0.012745 0.011434 0.0076911 -0.00092161 -0.00024425 -0.022997 0 0 0 0 0 0 0 0 0 0 0 0 0 0 0 0 0
1.9375 -0.0039691 0.002431 0.012531 -0.0071949 -0.00857 0.0018662 0.023856 0.012111 -0.0020507 0.012361 -0.0043836 -0.027684 0 0 0 0 0 0 0 0 0 0 0 0 0 0 0 0 0
1.9414 -0.0067833 0.0020083 -0.0015015 -0.0051955 0.0027233 -0.0010367 0.019178 0.0053199 -0.0073165 0.0166 -0.0061737 -0.022832 0 0 0 0 0 0 0 0 0 0 0 0 0 0 0 0 0
1.9453 -0.0058656 -0.00011533 -0.016166 -0.00026211 0.01433 -0.0054253 0.0017678 -0.0046064 -0.004017 0.010683 -0.0047239 -0.010641 0 0 0 0 0 0 0 0 0 0 0 0 0 0 0 0 0
1.9492 -0.0021763 -0.0028814 -0.021548 0.0046393 0.018443 -0.0081611 -0.017089 -0.01151 0.0052841 -0.00021203 -0.001248 0.0022353 0 0 0 0 0 0 0 0 0 0 0 0 0 0 0 0 0
1.9531 0.0017219 -0.0045794 -0.013656 0.0063098 0.011843 -0.0070223 -0.025246 -0.011332 0.013197 -0.0081592 0.0018189 0.0095599 0 0 0 0 0 0 0 0 0 0 0 0 0 0 0 0 0
1.957 0.0034187 -0.0038798 0.0030416 0.0035601 -0.0018511 -0.0023737 -0.017455 -0.0045109 0.01308 -0.0075911 0.0025472 0.01069 0 0 0 0 0 0 0 0 0 0 0 0 0 0 0 0 0
1.9609 0.0021631 -0.00086817 0.018435 -0.0018161 -0.014375 0.0032011 0.0013367 0.0045272 0.004086 0.0011196 0.00076602 0.010407 0 0 0 0 0 0 0 0 0 0 0 0 0 0 0 0 0
1.9648 -0.00081856 0.0027413 0.023041 -0.0062072 -0.018094 0.0068096 0.019128 0.010245 -0.00818 0.011809 -0.0020521 0.012985 0 0 0 0 0 0 0 0 0 0 0 0 0 0 0 0 0
1.9688 -0.0032631 0.0046036 0.013819 -0.0067477 -0.010957 0.0070981 0.024489 0.0093697 -0.015805 0.016459 -0.0040586 0.016746 0 0 0 0 0 0 0 0 0 0 0 0 0 0 0 0 0
1.9727 -0.0033608 0.0033974 -0.0039319 -0.0033747 0.002118 0.0047624 0.013899 0.0027589 -0.014261 0.010575 -0.004352 0.015675 0 0 0 0 0 0 0 0 0 0 0 0 0 0 0 0 0
1.9766 -0.00085671 -9.1927e-05 -0.019711 0.0012116 0.01243 0.0016852 -0.0058831 -0.0052285 -0.005408 -0.0034711 -0.0033484 0.007246 0 0 0 0 0 0 0 0 0 0 0 0 0 0 0 0 0
1.9805 0.0028403 -0.0034085 -0.02414 0.0036343 0.01322 -0.00039678 -0.022062 -0.0093886 0.0041805 -0.017568 -0.0020828 -0.0020361 0 0 0 0 0 0 0 0 0 0 0 0 0 0 0 0 0
1.9844 0.0055379 -0.0041731 -0.014757 0.0023098 0.0041631 -0.00078263 -0.024048 -0.0068086 0.008032 -0.022976 -0.0012185 -0.00077832 0 0 0 0 0 0 0 0 0 0 0 0 0 0 0 0 0
1.9883 0.0055936 -0.0018433 0.0022859 -0.0015787 -0.0083838 5.436e-05 -0.010389 0.001305 0.0041592 -0.016142 -0.00064678 0.015871 0 0 0 0 0 0 0 0 0 0 0 0 0 0 0 0 0
1.9922 0.0029297 0.0018832 0.015887 -0.005178 -0.015575 0.00089225 0.010227 0.010205 -0.0038924 -0.0012346 0.00010868 0.038715 0 0 0 0 0 0 0 0 0 0 0 0 0 0 0 0 0
1.9961 -0.00088184 0.004332 0.017031 -0.0060638 -0.011944 0.00046834 0.024621 0.014372 -0.0096937 0.012481 0.0012335 0.04992 0 0 0 0 0 0 0 0 0 0 0 0 0 0 0 0 0
2 -0.0035588 0.0037851 0.0048295 -0.0036964 0.00094431 -0.0017599 0.023724 0.01095 -0.0082576 0.016731 0.002397 0.038076 0 0 0 0 0 0 0 0 0 0 0 0 0 0 0 0 0
2.0039 -0.0035364 0.00062424 -0.012522 0.00060999 0.015414 -0.005116 0.0084224 0.0017259 0.0007558 0.0096699 0.00311 0.0092354 0 0 0 0 0 0 0 0 0 0 0 0 0 0 0 0 0
2.0078 -0.00097713 -0.0030665 -0.022887 0.0047758 0.022539 -0.0078696 -0.011164 -0.0077415 0.012774 -0.0030269 0.0032017 -0.017173 0 0 0 0 0 0 0 0 0 0 0 0 0 0 0 0 0
2.0117 0.0023364 -0.0049901 -0.018307 0.0071081 0.017759 -0.0081956 -0.022377 -0.011569 0.020983 -0.012099 0.0028893 -0.0246 0 0 0 0 0 0 0 0 0 0 0 0 0 0 0 0 0
2.0156 0.0041983 -0.004072 -0.00066748 0.0069041 0.0037193 -0.005437 -0.018229 -0.0074564 0.02033 -0.01095 0.0024144 -0.012954 0 0 0 0 0 0 0 0 0 0 0 0 0 0 0 0 0
2.0195 0.0034663 -0.00095023 0.019173 0.0045539 -0.011364 -0.00074528 -0.0018075 0.0015924 0.010569 -2.5987e-05 0.0017124 0.0029982 0 0 0 0 0 0 0 0 0 0 0 0 0 0 0 0 0
2.0234 0.00080677 0.0025732 0.028451 0.0013669 -0.018741 0.0035189 0.015839 0.0091231 -0.0034237 0.013487 0.00053384 0.008295 0 0 0 0 0 0 0 0 0 0 0 0 0 0 0 0 0
2.0273 -0.0018183 0.0045939 0.02105 -0.00091798 -0.014462 0.0052973 0.022872 0.0096032 -0.014386 0.020371 -0.0010968 0.00095318 0 0 0 0 0 0 0 0 0 0 0 0 0 0 0 0 0
2.0313 -0.0025353 0.0040654 0.0016593 -0.0010352 -0.0017915 0.0041522 0.014314 0.0023564 -0.016955 0.015368 -0.0026191 -0.00876 0 0 0 0 0 0 0 0 0 0 0 0 0 0 0 0 0
2.0352 -0.00082353 0.0012905 -0.017365 0.00085299 0.010802 0.0014075 -0.0046392 -0.0077814 -0.010907 0.00063387 -0.0032488 -0.01089 0 0 0 0 0 0 0 0 0 0 0 0 0 0 0 0 0
2.0391 0.0021938 -0.0022011 -0.024243 0.0029876 0.014946 -0.00091583 -0.021788 -0.0137 -0.0012098 -0.015526 -0.002639 -0.0063208 0 0 0 0 0 0 0 0 0 0 0 0 0 0 0 0 0
2.043 0.0045554 -0.0043912 -0.015478 0.003152 0.0077779 -0.001479 -0.025706 -0.010958 0.0052982 -0.023811 -0.0012626 -0.0042973 0 0 0 0 0 0 0 0 0 0 0 0 0 0 0 0 0
2.0469 0.0047474 -0.0039008 0.0021227 0.0005107 -0.0059923 -0.00031822 -0.013285 -0.00095205 0.004482 -0.019717 -0.00010694 -0.010326 0 0 0 0 0 0 0 0 0 0 0 0 0 0 0 0 0
2.0508 0.0026099 -0.00093771 0.016251 -0.0033805 -0.016904 0.0014461 0.0078885 0.0099594 -0.0023595 -0.0062825 7.7273e-05 -0.018338 0 0 0 0 0 0 0 0 0 0 0 0 0 0 0 0 0
2.0547 -0.00063954 0.0026385 0.017315 -0.005521 -0.016914 0.0024263 0.024171 0.014769 -0.0095285 0.0079633 -0.00068955 -0.01642 0 0 0 0 0 0 0 0 0 0 0 0 0 0 0 0 0
2.0586 -0.0031805 0.0044061 0.0046072 -0.0038567 -0.0049563 0.0016842 0.024759 0.01054 -0.011028 0.014522 -0.001742 -0.00048634 0 0 0 0 0 0 0 0 0 0 0 0 0 0 0 0 0
2.0625 -0.003647 0.0030382 -0.013415 0.00084108 0.011963 -0.00090883 0.0090254 0.00028064 -0.0048425 0.010318 -0.0023767 0.019065 0 0 0 0 0 0 0 0 0 0 0 0 0 0 0 0 0
2.0664 -0.0018803 -0.00065922 -0.024706 0.0053442 0.023159 -0.0045894 -0.012809 -0.0091999 0.0056113 -0.00055456 -0.00236 0.026027 0 0 0 0 0 0 0 0 0 0 0 0 0 0 0 0 0
2.0703 0.00099828 -0.0042092 -0.021366 0.0064357 0.021365 -0.007868 -0.02638 -0.01186 0.013833 -0.0098187 -0.0019392 0.014566 0 0 0 0 0 0 0 0 0 0 0 0 0 0 0 0 0
2.0742 0.0032294 -0.0051945 -0.0046982 0.0034476 0.0076728 -0.0090899 -0.022809 -0.0062836 0.014679 -0.01064 -0.0014743 -0.003713 0 0 0 0 0 0 0 0 0 0 0 0 0 0 0 0 0
2.0781 0.0034505 -0.0029837 0.015531 -0.0012744 -0.0091703 -0.0073668 -0.0046419 0.0036297 0.0077793 -0.0021086 -0.0011139 -0.010006 0 0 0 0 0 0 0 0 0 0 0 0 0 0 0 0 0
2.082 0.0015593 0.00086809 0.027151 -0.0043153 -0.018669 -0.0033519 0.016017 0.011384 -0.0023261 0.010318 -0.00077259 0.0034375 0 0 0 0 0 0 0 0 0 0 0 0 0 0 0 0 0
2.0859 -0.0011492 0.0038199 0.023266 -0.0038166 -0.015572 0.00090592 0.025762 0.012087 -0.0092808 0.018507 -0.00030807 0.025133 0 0 0 0 0 0 0 0 0 0 0 0 0 0 0 0 0
2.0898 -0.0027558 0.0041696 0.006723 -0.00061526 -0.0031091 0.0032397 0.018734 0.0054423 -0.0090208 0.016913 0.00033261 0.034825 0 0 0 0 0 0 0 0 0 0 0 0 0 0 0 0 0
2.0938 -0.0019853 0.0021068 -0.011605 0.0027928 0.0095837 0.0029571 8.0952e-05 -0.0042108 -0.0021974 0.0059954 0.0010616 0.022687 0 0 0 0 0 0 0 0 0 0 0 0 0 0 0 0 0
2.0977 0.00086217 -0.00067591 -0.019836 0.0042623 0.013835 0.0014068 -0.017935 -0.010697 0.0065023 -0.0081767 0.0015946 -0.0015241 0 0 0 0 0 0 0 0 0 0 0 0 0 0 0 0 0
2.1016 0.0040235 -0.0023198 -0.012958 0.0032324 0.0071134 0.00086319 -0.024115 -0.0098495 0.011484 -0.017688 0.0014046 -0.018221 0 0 0 0 0 0 0 0 0 0 0 0 0 0 0 0 0
2.1055 0.0054331 -0.0019873 0.0037171 0.00051955 -0.0056621 0.0025233 -0.015209 -0.0020972 0.0097308 -0.0175 -8.5599e-05 -0.016711 0 0 0 0 0 0 0 0 0 0 0 0 0 0 0 0 0
2.1094 0.0041509 -0.00014565 0.018063 -0.0025901 -0.0157 0.0053172 0.0026311 0.0077654 0.0025165 -0.0083646 -0.0029407 -0.0042906 0 0 0 0 0 0 0 0 0 0 0 0 0 0 0 0 0
2.1133 0.0010267 0.0019846 0.019442 -0.0049111 -0.016136 0.0066532 0.01818 0.013507 -0.0055187 0.0037081 -0.0061316 0.0028303 0 0 0 0 0 0 0 0 0 0 0 0 0 0 0 0 0
2.1172 -0.0018992 0.0032219 0.006141 -0.0054236 -0.0062842 0.0045626 0.022147 0.011363 -0.0092307 0.011101 -0.0076498 -0.0031663 0 0 0 0 0 0 0 0 0 0 0 0 0 0 0 0 0
2.1211 -0.0028278 0.0029555 -0.013302 -0.003467 0.0081154 -0.00054735 0.012607 0.0024913 -0.0060167 0.009298 -0.0056797 -0.014048 0 0 0 0 0 0 0 0 0 0 0 0 0 0 0 0 0
2.125 -0.0014245 0.0013095 -0.025916 0.00058875 0.018546 -0.006022 -0.0040733 -0.0076441 0.0026735 -0.00016707 -0.00019299 -0.015034 0 0 0 0 0 0 0 0 0 0 0 0 0 0 0 0 0
2.1289 0.0010269 -0.00094826 -0.023221 0.0048555 0.018927 -0.0088549 -0.017168 -0.012726 0.012149 -0.010492 0.006405 -0.0011476 0 0 0 0 0 0 0 0 0 0 0 0 0 0 0 0 0
2.1328 0.002595 -0.0027087 -0.006994 0.0066431 0.0092845 -0.0077777 -0.018134 -0.009711 0.017119 -0.013934 0.010497 0.01676 0 0 0 0 0 0 0 0 0 0 0 0 0 0 0 0 0
2.1367 0.002059 -0.0030498 0.012114 0.0043905 -0.0042754 -0.0039229 -0.006032 -0.00088876 0.014698 -0.007096 0.0097446 0.022607 0 0 0 0 0 0 0 0 0 0 0 0 0 0 0 0 0
2.1406 -0.00028692 -0.0018186 0.021979 -0.00067697 -0.013346 0.00026849 0.01154 0.0076035 0.0060907 0.0063876 0.0049474 0.011356 0 0 0 0 0 0 0 0 0 0 0 0 0 0 0 0 0
2.1445 -0.0028731 0.00014847 0.017139 -0.0049396 -0.012548 0.0028215 0.022983 0.0099204 -0.0040505 0.017899 -0.00040371 -0.0057229 0 0 0 0 0 0 0 0 0 0 0 0 0 0 0 0 0
2.1484 -0.0039035 0.0014985 0.0020842 -0.0050143 -0.0030795 0.0032858 0.020258 0.004505 -0.010325 0.01955 -0.0027168 -0.012122 0 0 0 0 0 0 0 0 0 0 0 0 0 0 0 0 0
2.1523 -0.002507 0.0013299 -0.012284 -0.00065209 0.0079698 0.0025237 0.0046202 -0.0048301 -0.0098413 0.009706 -0.0010071 -0.0021951 0 0 0 0 0 0 0 0 0 0 0 0 0 0 0 0 0
2.1563 0.00070674 -6.9829e-05 -0.016248 0.0046825 0.012342 0.0017423 -0.013663 -0.011518 -0.0040288 -0.0056653 0.0025162 0.013786 0 0 0 0 0 0 0 0 0 0 0 0 0 0 0 0 0
2.1602 0.0039904 -0.001395 -0.0076674 0.0063541 0.0063593 0.0016536 -0.021961 -0.010745 0.0022576 -0.016963 0.0044534 0.020136 0 0 0 0 0 0 0 0 0 0 0 0 0 0 0 0 0
2.1641 0.0054902 -0.0013649 0.006952 0.0022955 -0.0063009 0.0022277 -0.014023 -0.002726 0.0039685 -0.0175 0.0030588 0.010668 0 0 0 0 0 0 0 0 0 0 0 0 0 0 0 0 0
2.168 0.0043751 0.00018588 0.017068 -0.0051736 -0.016946 0.0029093 0.0053661 0.0074787 -0.00059543 -0.0079635 -0.00048708 -0.0068399 0 0 0 0 0 0 0 0 0 0 0 0 0 0 0 0 0
2.1719 0.0013928 0.002112 0.015139 -0.011038 -0.01786 0.0029749 0.023331 0.013403 -0.008375 0.0043396 -0.0033284 -0.019989 0 0 0 0 0 0 0 0 0 0 0 0 0 0 0 0 0
2.1758 -0.0015398 0.0028653 0.001525 -0.01143 -0.0077687 0.0018822 0.027609 0.011446 -0.013461 0.01078 -0.0034326 -0.024103 0 0 0 0 0 0 0 0 0 0 0 0 0 0 0 0 0
2.1797 -0.0025408 0.0017613 -0.01572 -0.0064994 0.0071558 -0.00040625 0.014911 0.0031068 -0.011216 0.0073658 -0.0011104 -0.024626 0 0 0 0 0 0 0 0 0 0 0 0 0 0 0 0 0
2.1836 -0.001034 -0.00045712 -0.025908 -7.0105e-05 0.017504 -0.0032537 -0.0068809 -0.0061828 -0.0017801 -0.0027804 0.0015831 -0.028132 0 0 0 0 0 0 0 0 0 0 0 0 0 0 0 0 0
2.1875 0.0017926 -0.0022134 -0.022446 0.0034221 0.017048 -0.0055648 -0.024069 -0.010678 0.0096368 -0.011879 0.0027382 -0.03294 0 0 0 0 0 0 0 0 0 0 0 0 0 0 0 0 0
2.1914 0.0037509 -0.0023235 -0.0070742 0.0021464 0.0068472 -0.0064135 -0.02618 -0.0079415 0.016096 -0.012926 0.0019636 -0.030285 0 0 0 0 0 0 0 0 0 0 0 0 0 0 0 0 0
2.1953 0.0031882 -0.0008488 0.01106 -0.0021653 -0.0057408 -0.0056927 -0.012558 -0.00018575 0.013658 -0.0043463 0.00022532 -0.014898 0 0 0 0 0 0 0 0 0 0 0 0 0 0 0 0 0
2.1992 0.00021462 0.0010504 0.021046 -0.0059034 -0.012252 -0.0042252 0.0075928 0.0073362 0.0041377 0.0090334 -0.0012956 0.007049 0 0 0 0 0 0 0 0 0 0 0 0 0 0 0 0 0
2.2031 -0.0033144 0.0020368 0.017133 -0.0062919 -0.0088108 -0.0031503 0.021321 0.0097337 -0.0061525 0.019064 -0.0020229 0.022288 0 0 0 0 0 0 0 0 0 0 0 0 0 0 0 0 0
2.207 -0.0051004 0.0015188 0.0025089 -0.0030903 0.0015067 -0.0030367 0.020059 0.0055091 -0.010799 0.019331 -0.0018634 0.023397 0 0 0 0 0 0 0 0 0 0 0 0 0 0 0 0 0
2.2109 -0.0040436 -6.5424e-05 -0.012678 0.0016166 0.011008 -0.0034547 0.0047739 -0.0025884 -0.0076939 0.0091176 -0.00070663 0.016655 0 0 0 0 0 0 0 0 0 0 0 0 0 0 0 0 0
2.2148 -0.00099918 -0.0016645 -0.017984 0.004976 0.012657 -0.0033683 -0.014763 -0.009333 -0.00031194 -0.0060384 0.0015528 0.015639 0 0 0 0 0 0 0 0 0 0 0 0 0 0 0 0 0
2.2188 0.0019 -0.0023166 -0.0097253 0.0050574 0.0047413 -0.0020041 -0.026029 -0.01031 0.0049654 -0.017573 0.0043937 0.026265 0 0 0 0 0 0 0 0 0 0 0 0 0 0 0 0 0
2.2227 0.0027999 -0.0016762 0.0063668 0.0017737 -0.0080118 0.0005063 -0.021552 -0.00472 0.0034982 -0.019087 0.0063339 0.038771 0 0 0 0 0 0 0 0 0 0 0 0 0 0 0 0 0
2.2266 0.0013746 -0.00014861 0.018857 -0.0032134 -0.017487 0.0031613 -0.0038072 0.0040327 -0.0043065 -0.0104 0.0056819 0.036098 0 0 0 0 0 0 0 0 0 0 0 0 0 0 0 0 0
2.2305 -0.0011088 0.0013449 0.018353 -0.00739 -0.017412 0.0046805 0.01598 0.010424 -0.013272 0.0022071 0.0020125 0.011591 0 0 0 0 0 0 0 0 0 0 0 0 0 0 0 0 0
2.2344 -0.00283 0.0018479 0.0040609 -0.0086752 -0.0074529 0.0041989 0.024807 0.010338 -0.017003 0.010003 -0.0030068 -0.021395 0 0 0 0 0 0 0 0 0 0 0 0 0 0 0 0 0
2.2383 -0.0026978 0.00091831 -0.01539 -0.0065379 0.0064603 0.001702 0.016495 0.0038262 -0.01222 0.0076768 -0.0064856 -0.038705 0 0 0 0 0 0 0 0 0 0 0 0 0 0 0 0 0
2.2422 -0.00096965 -0.0010203 -0.027535 -0.0023325 0.01586 -0.0019056 -0.0037927 -0.0047802 -0.00097909 -0.0028877 -0.0064155 -0.026205 0 0 0 0 0 0 0 0 0 0 0 0 0 0 0 0 0
2.2461 0.0010791 -0.002815 -0.024365 0.0014733 0.015199 -0.0050997 -0.022609 -0.0096422 0.010607 -0.013738 -0.0032865 0.006693 0 0 0 0 0 0 0 0 0 0 0 0 0 0 0 0 0
2.25 0.0020399 -0.0032638 -0.0077181 0.0028332 0.0054846 -0.0063989 -0.027238 -0.0073426 0.016221 -0.016347 0.00024654 0.033657 0 0 0 0 0 0 0 0 0 0 0 0 0 0 0 0 0
2.2539 0.0011832 -0.0019744 0.011851 0.001455 -0.0063849 -0.0052186 -0.014563 0.00066882 0.013285 -0.0076943 0.0014597 0.032817 0 0 0 0 0 0 0 0 0 0 0 0 0 0 0 0 0
2.2578 -0.0011934 0.00023476 0.021995 -0.0010274 -0.012239 -0.0024104 0.0066033 0.0088992 0.0044862 0.0074327 -0.00030775 0.0042436 0 0 0 0 0 0 0 0 0 0 0 0 0 0 0 0 0
2.2617 -0.0039185 0.0018077 0.016668 -0.0022241 -0.0081474 0.00010174 0.021639 0.011488 -0.0040415 0.019648 -0.0032363 -0.031223 0 0 0 0 0 0 0 0 0 0 0 0 0 0 0 0 0
2.2656 -0.0054669 0.0015595 4.2494e-05 -0.0007023 0.0029127 0.00063193 0.020354 0.0062817 -0.0067173 0.021392 -0.0045956 -0.049627 0 0 0 0 0 0 0 0 0 0 0 0 0 0 0 0 0
2.2695 -0.0046885 -0.00038523 -0.016293 0.0029661 0.013073 -0.00086304 0.0039968 -0.0035452 -0.0021454 0.011971 -0.002932 -0.042 0 0 0 0 0 0 0 0 0 0 0 0 0 0 0 0 0
2.2734 -0.0015069 -0.002592 -0.020997 0.0065376 0.014887 -0.0025253 -0.015919 -0.011526 0.0059957 -0.0022513 0.00087442 -0.018218 0 0 0 0 0 0 0 0 0 0 0 0 0 0 0 0 0
2.2773 0.0028006 -0.0033231 -0.010459 0.0075534 0.006339 -0.001978 -0.025832 -0.012261 0.01144 -0.012409 0.0043701 0.0042566 0 0 0 0 0 0 0 0 0 0 0 0 0 0 0 0 0
2.2813 0.0061008 -0.0018194 0.0087524 0.0049371 -0.0077781 0.0015898 -0.019315 -0.0051048 0.009607 -0.013021 0.0053261 0.014842 0 0 0 0 0 0 0 0 0 0 0 0 0 0 0 0 0
2.2852 0.006612 0.0011191 0.024084 -0.00027214 -0.018923 0.006407 -0.00090255 0.0053661 0.00082692 -0.0052091 0.0031663 0.01514 0 0 0 0 0 0 0 0 0 0 0 0 0 0 0 0 0
2.2891 0.0041329 0.0036901 0.025117 -0.005472 -0.02021 0.0092272 0.017505 0.012417 -0.0097101 0.0045967 -0.00086048 0.012964 0 0 0 0 0 0 0 0 0 0 0 0 0 0 0 0 0
2.293 0.00034462 0.0043509 0.010376 -0.0080019 -0.010681 0.007813 0.024607 0.011621 -0.015295 0.0091784 -0.0046244 0.013203 0 0 0 0 0 0 0 0 0 0 0 0 0 0 0 0 0
2.2969 -0.0022369 0.0028461 -0.011584 -0.0067304 0.0041683 0.0027548 0.01658 0.0037126 -0.012108 0.0051476 -0.0063864 0.014452 0 0 0 0 0 0 0 0 0 0 0 0 0 0 0 0 0
2.3008 -0.0020447 0.00029486 -0.027529 -0.0027713 0.015783 -0.0029391 -0.0011165 -0.0060297 -0.0017136 -0.0051098 -0.005642 0.012954 0 0 0 0 0 0 0 0 0 0 0 0 0 0 0 0 0
2.3047 0.00035149 -0.0016405 -0.027893 0.0011959 0.017747 -0.0061406 -0.017458 -0.01132 0.0099957 -0.015041 -0.0032084 0.0080511 0 0 0 0 0 0 0 0 0 0 0 0 0 0 0 0 0
2.3086 0.0026611 -0.0018566 -0.012762 0.0026918 0.0096375 -0.0058392 -0.022485 -0.0089167 0.016624 -0.017926 -0.00063542 0.0031342 0 0 0 0 0 0 0 0 0 0 0 0 0 0 0 0 0
2.3125 0.0026645 -0.00043806 0.0083235 0.0011754 -0.0027506 -0.003515 -0.013087 -0.00057841 0.015241 -0.010948 0.00072387 0.0017751 0 0 0 0 0 0 0 0 0 0 0 0 0 0 0 0 0
2.3164 -9.7462e-06 0.0015102 0.022548 -0.0015243 -0.011022 -0.0015695 0.0050891 0.0082035 0.0079177 0.002909 0.00050135 0.0037723 0 0 0 0 0 0 0 0 0 0 0 0 0 0 0 0 0
2.3203 -0.0035721 0.0026139 0.021925 -0.0025543 -0.009512 -0.0013706 0.020705 0.011725 -2.3469e-06 0.016285 -0.0005191 0.0053513 0 0 0 0 0 0 0 0 0 0 0 0 0 0 0 0 0
2.3242 -0.0055029 0.0020501 0.0081261 -0.0002787 0.00095032 -0.0025485 0.023391 0.0075904 -0.0035568 0.021588 -0.0010334 0.0030983 0 0 0 0 0 0 0 0 0 0 0 0 0 0 0 0 0
2.3281 -0.0045596 -1.2955e-05 -0.0089396 0.0043073 0.013355 -0.003799 0.010401 -0.0018876 -0.001275 0.015611 -0.00027273 -0.0024375 0 0 0 0 0 0 0 0 0 0 0 0 0 0 0 0 0
2.332 -0.0017113 -0.0025347 -0.017718 0.0082019 0.01894 -0.0040977 -0.010975 -0.011131 0.0041709 0.001788 0.0013038 -0.0068332 0 0 0 0 0 0 0 0 0 0 0 0 0 0 0 0 0
2.3359 0.00073398 -0.0041697 -0.012435 0.0086603 0.01301 -0.003177 -0.027408 -0.014661 0.0080151 -0.011623 0.0022863 -0.0052892 0 0 0 0 0 0 0 0 0 0 0 0 0 0 0 0 0
2.3398 0.0010275 -0.0039907 0.0033487 0.0053034 -0.001707 -0.0011977 -0.028048 -0.010362 0.0066989 -0.01663 0.0014208 0.0035258 0 0 0 0 0 0 0 0 0 0 0 0 0 0 0 0 0
2.3438 -0.00069021 -0.002014 0.01916 0.00035392 -0.016571 0.0015772 -0.012055 -0.00076155 0.00029173 -0.010727 -0.0013202 0.016105 0 0 0 0 0 0 0 0 0 0 0 0 0 0 0 0 0
2.3477 -0.0026618 0.00075063 0.024339 -0.0031452 -0.022545 0.0045701 0.010317 0.0084754 -0.0074778 0.0013195 -0.0045892 0.025852 0 0 0 0 0 0 0 0 0 0 0 0 0 0 0 0 0
2.3516 -0.0030328 0.0028021 0.014775 -0.0035935 -0.016066 0.0065734 0.02441 0.011974 -0.011583 0.010593 -0.0065728 0.026697 0 0 0 0 0 0 0 0 0 0 0 0 0 0 0 0 0
2.3555 -0.0012862 0.0029837 -0.0044808 -0.00173 -0.001322 0.0061665 0.02119 0.0079964 -0.0089648 0.010105 -0.0062211 0.016709 0 0 0 0 0 0 0 0 0 0 0 0 0 0 0 0 0
2.3594 0.0015153 0.0012005 -0.022292 0.00037376 0.01255 0.0029126 0.0035061 -0.00040925 -0.0006107 -0.00028682 -0.003851 -7.7826e-05 0 0 0 0 0 0 0 0 0 0 0 0 0 0 0 0 0
2.3633 0.003679 -0.0014431 -0.028254 0.0011109 0.017382 -0.0017585 -0.016023 -0.0073022 0.0089266 -0.013629 -0.00076855 -0.014986 0 0 0 0 0 0 0 0 0 0 0 0 0 0 0 0 0
2.3672 0.0040814 -0.0032535 -0.019096 0.00033484 0.011041 -0.0051656 -0.02394 -0.0077421 0.014329 -0.020546 0.0016429 -0.019247 0 0 0 0 0 0 0 0 0 0 0 0 0 0 0 0 0
2.3711 0.0026872 -0.0030057 -0.00072788 -0.0010351 -0.0015362 -0.0053583 -0.015225 -0.0011918 0.01284 -0.015669 0.0026409 -0.0096623 0 0 0 0 0 0 0 0 0 0 0 0 0 0 0 0 0
2.375 0.00024008 -0.00079633 0.015367 -0.0020351 -0.011752 -0.0028297 0.0036219 0.0079241 0.0059463 -0.0013627 0.0022937 0.0084587 0 0 0 0 0 0 0 0 0 0 0 0 0 0 0 0 0
2.3789 -0.0023212 0.0019137 0.019274 -0.0022029 -0.012839 -0.00026554 0.01951 0.013074 -0.001688 0.013779 0.0012604 0.023971 0 0 0 0 0 0 0 0 0 0 0 0 0 0 0 0 0
2.3828 -0.004179 0.0031974 0.0089467 -0.0013878 -0.0039933 -0.00030906 0.021831 0.010099 -0.00529 0.020626 0.00047334 0.027102 0 0 0 0 0 0 0 0 0 0 0 0 0 0 0 0 0
2.3867 -0.0046857 0.0019766 -0.0083724 0.00049769 0.0092128 -0.0032179 0.009302 0.00026046 -0.0029923 0.015483 0.0007802 0.016175 0 0 0 0 0 0 0 0 0 0 0 0 0 0 0 0 0
2.3906 -0.0035114 -0.0011335 -0.020678 0.003178 0.018261 -0.0065341 -0.0097092 -0.010384 0.0031347 0.0023512 0.0024703 -0.0014004 0 0 0 0 0 0 0 0 0 0 0 0 0 0 0 0 0
2.3945 -0.0010088 -0.0041086 -0.018992 0.0055113 0.016904 -0.0071301 -0.022998 -0.014976 0.0085653 -0.0099276 0.0048537 -0.014705 0 0 0 0 0 0 0 0 0 0 0 0 0 0 0 0 0
2.3984 0.0016085 -0.0048319 -0.0034316 0.0057358 0.0051347 -0.0038502 -0.02234 -0.01053 0.0092225 -0.013598 0.0063678 -0.016939 0 0 0 0 0 0 0 0 0 0 0 0 0 0 0 0 0
2.4023 0.0027816 -0.0025822 0.016526 0.0027886 -0.010509 0.0015516 -0.0084034 -1.5772e-05 0.0039509 -0.0069874 0.0054967 -0.0090628 0 0 0 0 0 0 0 0 0 0 0 0 0 0 0 0 0
2.4063 0.0017106 0.0013742 0.028016 -0.002313 -0.020721 0.0058933 0.009949 0.0096428 -0.0048369 0.0046692 0.0020501 0.0027381 0 0 0 0 0 0 0 0 0 0 0 0 0 0 0 0 0
2.4102 -0.00080916 0.0045684 0.023236 -0.0065767 -0.019207 0.0070415 0.021261 0.012258 -0.012565 0.012945 -0.0022665 0.012565 0 0 0 0 0 0 0 0 0 0 0 0 0 0 0 0 0
2.4141 -0.0027287 0.0049856 0.0047635 -0.0070577 -0.0069049 0.0052417 0.018573 0.006501 -0.015072 0.011861 -0.0047595 0.018121 0 0 0 0 0 0 0 0 0 0 0 0 0 0 0 0 0
2.418 -0.0022602 0.0024252 -0.015935 -0.0033398 0.0083282 0.0024078 0.003775 -0.0033453 -0.010966 0.0017045 -0.0037068 0.019743 0 0 0 0 0 0 0 0 0 0 0 0 0 0 0 0 0
2.4219 0.0005684 -0.0014036 -0.025983 0.0017638 0.0167 0.00033943 -0.013479 -0.010413 -0.0024928 -0.011325 0.00014108 0.017637 0 0 0 0 0 0 0 0 0 0 0 0 0 0 0 0 0
2.4258 0.0036988 -0.0040963 -0.019589 0.0042085 0.013035 -0.00045292 -0.021863 -0.0098641 0.0056443 -0.019184 0.0038929 0.011086 0 0 0 0 0 0 0 0 0 0 0 0 0 0 0 0 0
2.4297 0.0045305 -0.0041722 -0.001825 0.0019471 0.00038028 -0.00054816 -0.015807 -0.0019672 0.0090267 -0.016978 0.0046241 0.000432 0 0 0 0 0 0 0 0 0 0 0 0 0 0 0 0 0
2.4336 0.002003 -0.0019501 0.014914 -0.0033174 -0.012014 -0.00067243 0.00060929 0.0082752 0.0063238 -0.0057654 0.0016444 -0.010994 0 0 0 0 0 0 0 0 0 0 0 0 0 0 0 0 0
2.4375 -0.0024465 0.00085312 0.019338 -0.0074114 -0.015113 -0.0011079 0.016159 0.014488 0.00030683 0.0083351 -0.0029425 -0.017987 0 0 0 0 0 0 0 0 0 0 0 0 0 0 0 0 0
2.4414 -0.0058972 0.0023888 0.0088208 -0.006979 -0.0064211 -0.0018196 0.019991 0.012947 -0.0038969 0.017881 -0.0058916 -0.01712 0 0 0 0 0 0 0 0 0 0 0 0 0 0 0 0 0
2.4453 -0.0061411 0.0018547 -0.0090317 -0.0020578 0.008273 -0.0027639 0.0091364 0.0047371 -0.002435 0.01832 -0.0053459 -0.0093266 0 0 0 0 0 0 0 0 0 0 0 0 0 0 0 0 0
2.4492 -0.003291 -0.00015878 -0.021743 0.0040926 0.018936 -0.0037996 -0.009312 -0.0051224 0.0042198 0.010337 -0.0021863 0.0013252 0 0 0 0 0 0 0 0 0 0 0 0 0 0 0 0 0
2.4531 0.00044942 -0.0022209 -0.020471 0.0075806 0.01819 -0.0043571 -0.022985 -0.010847 0.011212 -0.0007754 0.0008304 0.011393 0 0 0 0 0 0 0 0 0 0 0 0 0 0 0 0 0
2.457 0.0025569 -0.0030058 -0.005855 0.0066615 0.0062193 -0.0035317 -0.022687 -0.009357 0.012627 -0.0082535 0.0013459 0.020349 0 0 0 0 0 0 0 0 0 0 0 0 0 0 0 0 0
2.4609 0.0020105 -0.0020255 0.012633 0.0026055 -0.0095538 -0.00085111 -0.0085812 -0.002015 0.0059417 -0.007814 -0.00079574 0.029107 0 0 0 0 0 0 0 0 0 0 0 0 0 0 0 0 0
2.4648 -0.00021312 0.0001752 0.023142 -0.0016542 -0.01953 0.0029371 0.010104 0.0063065 -0.0057557 -0.00030844 -0.0035757 0.036797 0 0 0 0 0 0 0 0 0 0 0 0 0 0 0 0 0
2.4688 -0.0021339 0.0023545 0.01922 -0.0037007 -0.018131 0.0060083 0.021422 0.010254 -0.015636 0.0085474 -0.0044769 0.039936 0 0 0 0 0 0 0 0 0 0 0 0 0 0 0 0 0
2.4727 -0.0022616 0.0032407 0.0037798 -0.0029794 -0.0070838 0.0066916 0.018593 0.0073339 -0.017837 0.011565 -0.0023963 0.035479 0 0 0 0 0 0 0 0 0 0 0 0 0 0 0 0 0
2.4766 -0.00043261 0.002248 -0.013138 -0.00069596 0.0060553 0.0048085 0.004159 -0.00045241 -0.01151 0.004885 0.0016186 0.024625 0 0 0 0 0 0 0 0 0 0 0 0 0 0 0 0 0
2.4805 0.0023899 -0.00010385 -0.021057 0.0012181 0.012903 0.0018744 -0.012021 -0.007775 -0.0012338 -0.0088323 0.0051824 0.012834 0 0 0 0 0 0 0 0 0 0 0 0 0 0 0 0 0
2.4844 0.0048759 -0.0023792 -0.015725 0.0012341 0.0095193 -0.00010911 -0.019283 -0.0093675 0.0064028 -0.021359 0.0061936 0.0053637 0 0 0 0 0 0 0 0 0 0 0 0 0 0 0 0 0
2.4883 0.0059779 -0.0030615 -0.0015504 -0.0010193 -0.0012616 -0.00023846 -0.012892 -0.0035716 0.0073562 -0.024002 0.0041205 0.0026565 0 0 0 0 0 0 0 0 0 0 0 0 0 0 0 0 0
2.4922 0.0052221 -0.0016009 0.011549 -0.0045061 -0.011766 0.00070323 0.0030869 0.0063283 0.0025124 -0.013757 0.00022031 0.0006609 0 0 0 0 0 0 0 0 0 0 0 0 0 0 0 0 0
2.4961 0.0028058 0.0010707 0.014685 -0.0071532 -0.014468 0.0010867 0.018357 0.014046 -0.0035155 0.003944 -0.0032982 -0.0038216 0 0 0 0 0 0 0 0 0 0 0 0 0 0 0 0 0
2.5 -0.00037456 0.003064 0.0057381 -0.0069188 -0.0069571 -0.00014093 0.02278 0.014397 -0.0058937 0.018337 -0.0045857 -0.0083384 0 0 0 0 0 0 0 0 0 0 0 0 0 0 0 0 0
2.5039 -0.0029373 0.0028558 -0.0092838 -0.0031871 0.006317 -0.0026906 0.012787 0.0068447 -0.0027211 0.020588 -0.0031824 -0.0062262 0 0 0 0 0 0 0 0 0 0 0 0 0 0 0 0 0
2.5078 -0.0036686 0.00046819 -0.02011 0.002451 0.016793 -0.0052988 -0.0061085 -0.0039977 0.0041087 0.01009 -0.00020543 0.0062507 0 0 0 0 0 0 0 0 0 0 0 0 0 0 0 0 0
2.5117 -0.0023668 -0.0024508 -0.018875 0.006889 0.017444 -0.0066732 -0.022438 -0.011384 0.010429 -0.0049623 0.0024092 0.024073 0 0 0 0 0 0 0 0 0 0 0 0 0 0 0 0 0
2.5156 -0.00018766 -0.0037928 -0.0053793 0.0075079 0.0075924 -0.0061623 -0.025912 -0.010944 0.012383 -0.013404 0.003162 0.035673 0 0 0 0 0 0 0 0 0 0 0 0 0 0 0 0 0
2.5195 0.001032 -0.0025478 0.012482 0.0041145 -0.0064849 -0.0038502 -0.014144 -0.0035736 0.0085282 -0.0091622 0.0019402 0.032391 0 0 0 0 0 0 0 0 0 0 0 0 0 0 0 0 0
2.5234 0.00016917 0.00044896 0.023591 -0.00078142 -0.015746 -0.00038658 0.0055095 0.0053098 0.00054698 0.0044085 -1.7542e-06 0.016723 0 0 0 0 0 0 0 0 0 0 0 0 0 0 0 0 0
2.5273 -0.0021503 0.0031557 0.020782 -0.0037416 -0.014541 0.0031428 0.020547 0.0095813 -0.007615 0.017089 -0.0010413 0.0010741 0 0 0 0 0 0 0 0 0 0 0 0 0 0 0 0 0
2.5313 -0.0038566 0.0038275 0.0056779 -0.0029247 -0.0043941 0.0054468 0.021495 0.0065928 -0.011806 0.019274 -0.00043314 -0.0028063 0 0 0 0 0 0 0 0 0 0 0 0 0 0 0 0 0
2.5352 -0.0030173 0.0022188 -0.012159 0.00061158 0.0072459 0.0056287 0.0081859 -0.0011532 -0.010032 0.008789 0.0011552 0.0055409 0 0 0 0 0 0 0 0 0 0 0 0 0 0 0 0 0
2.5391 0.00050692 -0.00037208 -0.0214 0.0038178 0.012318 0.0039253 -0.010211 -0.0078847 -0.0038309 -0.0077771 0.0022331 0.014543 0 0 0 0 0 0 0 0 0 0 0 0 0 0 0 0 0
2.543 0.0047208 -0.0021326 -0.016456 0.0039657 0.0076621 0.0018219 -0.021417 -0.0085727 0.0024286 -0.019884 0.0017114 0.010947 0 0 0 0 0 0 0 0 0 0 0 0 0 0 0 0 0
2.5469 0.0068478 -0.0019899 -0.001237 0.00053489 -0.0030784 0.0010542 -0.018225 -0.0023019 0.0043034 -0.02025 -0.00023076 -0.0077896 0 0 0 0 0 0 0 0 0 0 0 0 0 0 0 0 0
2.5508 0.0053659 -0.0002145 0.013475 -0.0046282 -0.012246 0.0020814 -0.0030667 0.0071751 0.00045326 -0.009412 -0.0023038 -0.030228 0 0 0 0 0 0 0 0 0 0 0 0 0 0 0 0 0
2.5547 0.0011392 0.0019024 0.017349 -0.0087165 -0.013419 0.0034209 0.013895 0.013911 -0.0060893 0.0051608 -0.0030954 -0.039871 0 0 0 0 0 0 0 0 0 0 0 0 0 0 0 0 0
2.5586 -0.0032186 0.0029279 0.0075318 -0.0097123 -0.0054996 0.0027459 0.02156 0.01355 -0.0098276 0.014292 -0.0020624 -0.028521 0 0 0 0 0 0 0 0 0 0 0 0 0 0 0 0 0
2.5625 -0.0052147 0.0021201 -0.0094433 -0.0073499 0.006834 -0.00095579 0.014957 0.0060365 -0.0067995 0.012946 0.00019646 -0.0026263 0 0 0 0 0 0 0 0 0 0 0 0 0 0 0 0 0
2.5664 -0.0041376 -0.00019762 -0.022132 -0.0029998 0.016226 -0.006067 -0.0018441 -0.004357 0.002232 0.0030316 0.0024459 0.022247 0 0 0 0 0 0 0 0 0 0 0 0 0 0 0 0 0
2.5703 -0.0013317 -0.0028236 -0.021932 0.0011394 0.017117 -0.0092756 -0.018443 -0.011607 0.011927 -0.0082461 0.0035839 0.033324 0 0 0 0 0 0 0 0 0 0 0 0 0 0 0 0 0
2.5742 0.00095946 -0.004305 -0.0087876 0.0030671 0.0089572 -0.008186 -0.02456 -0.011557 0.015936 -0.013135 0.0031313 0.028647 0 0 0 0 0 0 0 0 0 0 0 0 0 0 0 0 0
2.5781 0.0012079 -0.0037427 0.0089051 0.0019309 -0.003544 -0.0033963 -0.016319 -0.0044431 0.011325 -0.0081957 0.0012947 0.01553 0 0 0 0 0 0 0 0 0 0 0 0 0 0 0 0 0
2.582 -0.00047933 -0.0013835 0.019964 -0.0014127 -0.013151 0.001855 0.0012659 0.0051895 0.00062502 0.003589 -0.0012069 0.0026071 0 0 0 0 0 0 0 0 0 0 0 0 0 0 0 0 0
2.5859 -0.0026365 0.0014073 0.017694 -0.0046674 -0.014356 0.0042523 0.017124 0.011224 -0.0099392 0.014665 -0.0033726 -0.0064887 0 0 0 0 0 0 0 0 0 0 0 0 0 0 0 0 0
2.5898 -0.0035511 0.0029223 0.0039688 -0.0053923 -0.006798 0.0029736 0.020872 0.0097901 -0.014632 0.01761 -0.0042333 -0.012893 0 0 0 0 0 0 0 0 0 0 0 0 0 0 0 0 0
2.5938 -0.0023997 0.0022433 -0.012332 -0.0027382 0.00429 7.0176e-05 0.0095868 0.0018194 -0.0118 0.0098559 -0.0033054 -0.017774 0 0 0 0 0 0 0 0 0 0 0 0 0 0 0 0 0
2.5977 0.00026731 -5.9332e-05 -0.021225 0.0016384 0.011202 -0.0015491 -0.0097647 -0.0074073 -0.0045198 -0.004536 -0.0010005 -0.019123 0 0 0 0 0 0 0 0 0 0 0 0 0 0 0 0 0
2.6016 0.0028962 -0.0022602 -0.017898 0.0044659 0.0088196 -0.00062482 -0.024342 -0.011631 0.0018186 -0.017285 0.0013993 -0.013604 0 0 0 0 0 0 0 0 0 0 0 0 0 0 0 0 0
2.6055 0.0038779 -0.00271 -0.0054099 0.003203 -0.0016578 0.0016406 -0.023851 -0.007818 0.0031321 -0.021063 0.0024085 -0.0012104 0 0 0 0 0 0 0 0 0 0 0 0 0 0 0 0 0
2.6094 0.0025307 -0.0010712 0.0076368 -0.0018571 -0.013094 0.002957 -0.0078738 0.0016409 -0.00089495 -0.014107 0.0013317 0.012573 0 0 0 0 0 0 0 0 0 0 0 0 0 0 0 0 0
2.6133 -0.00044188 0.0014136 0.012751 -0.0074891 -0.017076 0.0020211 0.013267 0.0104 -0.0068546 -0.0012539 -0.0011361 0.019942 0 0 0 0 0 0 0 0 0 0 0 0 0 0 0 0 0
2.6172 -0.0033158 0.0028646 0.0069078 -0.009726 -0.0098215 -0.00060522 0.025312 0.01244 -0.009914 0.0092965 -0.0032521 0.016791 0 0 0 0 0 0 0 0 0 0 0 0 0 0 0 0 0
2.6211 -0.0043835 0.0021889 -0.0056845 -0.0067529 0.0048679 -0.0033484 0.020062 0.0062566 -0.006918 0.011311 -0.0033724 0.0062077 0 0 0 0 0 0 0 0 0 0 0 0 0 0 0 0 0
2.625 -0.0030585 -0.00012307 -0.016368 -0.00027573 0.01794 -0.0050847 0.0013735 -0.0040456 0.0014968 0.0044373 -0.0011082 -0.0037263 0 0 0 0 0 0 0 0 0 0 0 0 0 0 0 0 0
2.6289 -0.00031707 -0.0024169 -0.017576 0.0056827 0.021196 -0.0057467 -0.017413 -0.011594 0.011029 -0.0057747 0.0023644 -0.0060393 0 0 0 0 0 0 0 0 0 0 0 0 0 0 0 0 0
2.6328 0.0018889 -0.0031186 -0.0076741 0.0076054 0.012855 -0.0057407 -0.02291 -0.011539 0.016146 -0.011632 0.0050814 0.0001595 0 0 0 0 0 0 0 0 0 0 0 0 0 0 0 0 0
2.6367 0.0019228 -0.0018218 0.0079067 0.0047962 -0.0013567 -0.005124 -0.01115 -0.0043797 0.013519 -0.0083335 0.0056021 0.0096152 0 0 0 0 0 0 0 0 0 0 0 0 0 0 0 0 0
2.6406 -0.00039714 0.00054092 0.019973 -0.00039735 -0.012258 -0.0035818 0.0097685 0.0045453 0.0043366 0.0028708 0.0039342 0.015355 0 0 0 0 0 0 0 0 0 0 0 0 0 0 0 0 0
2.6445 -0.0036075 0.0024382 0.021288 -0.0043871 -0.01342 -0.0011765 0.025533 0.0089426 -0.0061673 0.015319 0.001461 0.013816 0 0 0 0 0 0 0 0 0 0 0 0 0 0 0 0 0
2.6484 -0.0055189 0.0027574 0.011148 -0.0047358 -0.0052037 0.001149 0.025528 0.0059818 -0.011944 0.020975 -3.6252e-05 0.0069147 0 0 0 0 0 0 0 0 0 0 0 0 0 0 0 0 0
2.6523 -0.0046336 0.001417 -0.0040997 -0.0015459 0.0059074 0.0021157 0.0097441 -0.0018888 -0.010092 0.015488 0.00042176 0.00013464 0 0 0 0 0 0 0 0 0 0 0 0 0 0 0 0 0
2.6563 -0.0011197 -0.00069578 -0.015003 0.0028431 0.011898 0.0013202 -0.011706 -0.008865 -0.0028184 0.0011804 0.0023731 -0.0013399 0 0 0 0 0 0 0 0 0 0 0 0 0 0 0 0 0
2.6602 0.0032784 -0.0022903 -0.014989 0.0054323 0.0084789 -0.00014301 -0.025525 -0.0099019 0.0041131 -0.014015 0.0042291 0.0043843 0 0 0 0 0 0 0 0 0 0 0 0 0 0 0 0 0
2.6641 0.0062997 -0.0023836 -0.0046026 0.0043907 -0.002319 -0.00047387 -0.023611 -0.004068 0.0054396 -0.021327 0.0043285 0.015291 0 0 0 0 0 0 0 0 0 0 0 0 0 0 0 0 0
2.668 0.0065051 -0.00083807 0.0087644 0.00014187 -0.01361 0.0011774 -0.0076359 0.0050539 0.0001144 -0.016801 0.0020596 0.026843 0 0 0 0 0 0 0 0 0 0 0 0 0 0 0 0 0
2.6719 0.0040814 0.0015051 0.015583 -0.0048518 -0.018025 0.0036968 0.012474 0.011931 -0.0079732 -0.0040977 -0.0016696 0.034121 0 0 0 0 0 0 0 0 0 0 0 0 0 0 0 0 0
2.6758 0.00066256 0.0032195 0.010407 -0.0075275 -0.012265 0.0046912 0.024696 0.01268 -0.012748 0.0077636 -0.0049425 0.033744 0 0 0 0 0 0 0 0 0 0 0 0 0 0 0 0 0
2.6797 -0.0016944 0.0031123 -0.0043877 -0.0061314 0.00082719 0.0024264 0.021953 0.0073269 -0.010173 0.010533 -0.0060261 0.025189 0 0 0 0 0 0 0 0 0 0 0 0 0 0 0 0 0
2.6836 -0.0017681 0.0010443 -0.019847 -0.0014336 0.01389 -0.0025856 0.0061671 -0.00050444 -0.001008 0.002598 -0.0044807 0.011274 0 0 0 0 0 0 0 0 0 0 0 0 0 0 0 0 0
2.6875 8.4878e-05 -0.0018293 -0.026014 0.003663 0.019439 -0.0077164 -0.012867 -0.0060208 0.0096934 -0.0097153 -0.0014444 -0.0026159 0 0 0 0 0 0 0 0 0 0 0 0 0 0 0 0 0
2.6914 0.0021784 -0.0037032 -0.018353 0.0060333 0.014458 -0.010008 -0.023282 -0.006154 0.015842 -0.016608 0.0011115 -0.010734 0 0 0 0 0 0 0 0 0 0 0 0 0 0 0 0 0
2.6953 0.0026335 -0.0033192 -0.00083887 0.0045175 0.0023434 -0.0082142 -0.018461 -0.0012469 0.014101 -0.011943 0.0016591 -0.0099072 0 0 0 0 0 0 0 0 0 0 0 0 0 0 0 0 0
2.6992 0.0007125 -0.0008799 0.016374 0.00077495 -0.0091462 -0.0035486 -0.0014886 0.005304 0.0058263 0.0021772 6.6159e-05 -0.0015487 0 0 0 0 0 0 0 0 0 0 0 0 0 0 0 0 0
2.7031 -0.0025551 0.0020432 0.023348 -0.001925 -0.012805 0.0013159 0.016425 0.0091298 -0.0039114 0.016814 -0.0023905 0.008839 0 0 0 0 0 0 0 0 0 0 0 0 0 0 0 0 0
2.707 -0.0049704 0.0035931 0.016694 -0.0011372 -0.0066495 0.0041119 0.023046 0.0075049 -0.0094896 0.022507 -0.003913 0.014778 0 0 0 0 0 0 0 0 0 0 0 0 0 0 0 0 0
2.7109 -0.0046697 0.0029083 0.0016797 0.0029177 0.0047524 0.0043028 0.013364 0.0010482 -0.0081325 0.015796 -0.0033483 0.012728 0 0 0 0 0 0 0 0 0 0 0 0 0 0 0 0 0
2.7148 -0.0015139 0.0006505 -0.011337 0.0074868 0.013271 0.0030396 -0.0066984 -0.0064951 -0.0015247 0.0012863 -0.0008927 0.0041712 0 0 0 0 0 0 0 0 0 0 0 0 0 0 0 0 0
2.7188 0.0026794 -0.0015658 -0.013811 0.0092529 0.012599 0.0020083 -0.024004 -0.010389 0.0053363 -0.011923 0.0020533 -0.0055618 0 0 0 0 0 0 0 0 0 0 0 0 0 0 0 0 0
2.7227 0.0053162 -0.0023391 -0.0046611 0.006644 0.0024758 0.0021468 -0.027056 -0.0078188 0.0073929 -0.016491 0.0037411 -0.010778 0 0 0 0 0 0 0 0 0 0 0 0 0 0 0 0 0
2.7266 0.004821 -0.0013542 0.0091307 0.00086006 -0.011037 0.0031305 -0.01385 0.00017206 0.0028923 -0.011258 0.0031276 -0.0086385 0 0 0 0 0 0 0 0 0 0 0 0 0 0 0 0 0
2.7305 0.0017441 0.00058784 0.017339 -0.0049541 -0.019394 0.0038427 0.0067967 0.0090812 -0.0053334 -0.0011664 0.00054362 -5.6344e-05 0 0 0 0 0 0 0 0 0 0 0 0 0 0 0 0 0
2.7344 -0.0016511 0.0022411 0.013481 -0.007664 -0.017016 0.0033333 0.021349 0.013638 -0.011635 0.0066151 -0.0024151 0.011682 0 0 0 0 0 0 0 0 0 0 0 0 0 0 0 0 0
2.7383 -0.0030301 0.0027093 -0.00075297 -0.0059299 -0.0048774 0.0015131 0.020698 0.011191 -0.011306 0.0073663 -0.003785 0.022795 0 0 0 0 0 0 0 0 0 0 0 0 0 0 0 0 0
2.7422 -0.0016498 0.0018636 -0.016548 -0.00085297 0.010005 -0.00086973 0.00602 0.0035425 -0.0038305 0.0013811 -0.0024792 0.029884 0 0 0 0 0 0 0 0 0 0 0 0 0 0 0 0 0
2.7461 0.0011691 0.00027358 -0.023745 0.0047189 0.01885 -0.0028455 -0.012417 -0.0041465 0.0066574 -0.0066743 0.00087704 0.030053 0 0 0 0 0 0 0 0 0 0 0 0 0 0 0 0 0
2.75 0.0030687 -0.0011678 -0.017488 0.0077834 0.016546 -0.0038843 -0.022304 -0.0067906 0.014072 -0.010799 0.0041751 0.021615 0 0 0 0 0 0 0 0 0 0 0 0 0 0 0 0 0
2.7539 0.0023897 -0.001699 -0.0013751 0.0068802 0.0048817 -0.0040909 -0.017278 -0.0028779 0.014378 -0.0072723 0.0051516 0.0058442 0 0 0 0 0 0 0 0 0 0 0 0 0 0 0 0 0
2.7578 -0.00065252 -0.0010719 0.014847 0.0030025 -0.0084825 -0.0038585 -0.00076894 0.0044299 0.0081269 0.003013 0.0030253 -0.01187 0 0 0 0 0 0 0 0 0 0 0 0 0 0 0 0 0
2.7617 -0.0041552 0.00028232 0.021503 -0.00091572 -0.014831 -0.0033775 0.016446 0.0094586 -0.00014726 0.01475 -0.00075208 -0.023699 0 0 0 0 0 0 0 0 0 0 0 0 0 0 0 0 0
2.7656 -0.0058777 0.0014519 0.015091 -0.0018562 -0.010071 -0.0024836 0.02315 0.0080138 -0.0051352 0.02108 -0.0033375 -0.02398 0 0 0 0 0 0 0 0 0 0 0 0 0 0 0 0 0
2.7695 -0.0047574 0.0016063 0.0004271 0.0011375 0.0024266 -0.00096883 0.014766 0.00042367 -0.0042722 0.017764 -0.0024883 -0.013534 0 0 0 0 0 0 0 0 0 0 0 0 0 0 0 0 0
2.7734 -0.001549 0.00061781 -0.012513 0.0060676 0.013885 0.0010005 -0.0036528 -0.008543 0.00076262 0.0061738 0.0016983 0.00037344 0 0 0 0 0 0 0 0 0 0 0 0 0 0 0 0 0
2.7773 0.0017832 -0.00074667 -0.015062 0.0092328 0.015976 0.0028277 -0.020397 -0.012883 0.0054139 -0.0071166 0.00664 0.009272 0 0 0 0 0 0 0 0 0 0 0 0 0 0 0 0 0
2.7813 0.0034238 -0.0013289 -0.0055589 0.0079256 0.0066053 0.0038886 -0.024415 -0.0094841 0.0054372 -0.014361 0.0089264 0.0099536 0 0 0 0 0 0 0 0 0 0 0 0 0 0 0 0 0
2.7852 0.0028496 -0.0004884 0.0093923 0.0025751 -0.0084196 0.003996 -0.012572 -0.0003136 -0.0001932 -0.011811 0.0066348 0.0063899 0 0 0 0 0 0 0 0 0 0 0 0 0 0 0 0 0
2.7891 0.0010125 0.0012956 0.019058 -0.0034312 -0.019199 0.0034431 0.0078842 0.0088557 -0.0084675 -0.0023625 0.00066257 0.005085 0 0 0 0 0 0 0 0 0 0 0 0 0 0 0 0 0
2.793 -0.00047459 0.0026877 0.015644 -0.0062241 -0.018481 0.0025872 0.023674 0.012291 -0.014118 0.0064399 -0.0058288 0.0080747 0 0 0 0 0 0 0 0 0 0 0 0 0 0 0 0 0
2.7969 -0.00050813 0.0025007 -0.00021876 -0.0042917 -0.0066378 0.001455 0.024199 0.0080915 -0.012946 0.0077904 -0.0094033 0.010501 0 0 0 0 0 0 0 0 0 0 0 0 0 0 0 0 0
2.8008 0.00081152 0.00066631 -0.019336 0.00058705 0.0086425 -0.00013592 0.0088524 -0.0006362 -0.0046833 0.00051602 -0.0083897 0.0056557 0 0 0 0 0 0 0 0 0 0 0 0 0 0 0 0 0
2.8047 0.0023858 -0.0016282 -0.029576 0.0049716 0.017662 -0.0020256 -0.012296 -0.0079415 0.0064981 -0.010106 -0.0037042 -0.0070682 0 0 0 0 0 0 0 0 0 0 0 0 0 0 0 0 0
2.8086 0.0029801 -0.0027801 -0.023838 0.0064648 0.015232 -0.0033894 -0.025251 -0.0090255 0.014374 -0.01614 0.0018875 -0.019478 0 0 0 0 0 0 0 0 0 0 0 0 0 0 0 0 0
2.8125 0.0020708 -0.0019485 -0.0050749 0.0052289 0.0039037 -0.0032043 -0.021681 -0.0033663 0.014624 -0.012564 0.0054458 -0.020907 0 0 0 0 0 0 0 0 0 0 0 0 0 0 0 0 0
2.8164 0.00011349 0.00032923 0.01521 0.0032736 -0.0081073 -0.0012577 -0.0045739 0.0050551 0.0077759 -0.00066722 0.005439 -0.0084986 0 0 0 0 0 0 0 0 0 0 0 0 0 0 0 0 0
2.8203 -0.0018325 0.0025163 0.024325 0.0024722 -0.012612 0.0012726 0.014081 0.010487 -0.0010304 0.012874 0.0024163 0.0083869 0 0 0 0 0 0 0 0 0 0 0 0 0 0 0 0 0
2.8242 -0.0027452 0.0031303 0.016825 0.0031743 -0.0068 0.0024567 0.021779 0.0092234 -0.0055284 0.020306 -0.0014832 0.014886 0 0 0 0 0 0 0 0 0 0 0 0 0 0 0 0 0
2.8281 -0.0021062 0.0017097 -0.0017047 0.0044101 0.0051329 0.0011755 0.014015 0.0019915 -0.0027346 0.017515 -0.0038613 0.0034588 0 0 0 0 0 0 0 0 0 0 0 0 0 0 0 0 0
2.832 -3.9309e-05 -0.00092067 -0.018278 0.0050692 0.014882 -0.0016968 -0.0031016 -0.0065889 0.0049016 0.0063265 -0.0034861 -0.018583 0 0 0 0 0 0 0 0 0 0 0 0 0 0 0 0 0
2.8359 0.0027651 -0.0031725 -0.02124 0.004713 0.015417 -0.003686 -0.017521 -0.011035 0.011261 -0.0067081 -0.00097648 -0.034189 0 0 0 0 0 0 0 0 0 0 0 0 0 0 0 0 0
2.8398 0.0052241 -0.0036298 -0.008212 0.0034164 0.0055091 -0.0025869 -0.019534 -0.0085102 0.010999 -0.014126 0.0017152 -0.030402 0 0 0 0 0 0 0 0 0 0 0 0 0 0 0 0 0
2.8438 0.0061928 -0.0018631 0.012185 0.0012365 -0.0093182 0.0016564 -0.0079036 -0.0005615 0.0034151 -0.011856 0.0027168 -0.0089047 0 0 0 0 0 0 0 0 0 0 0 0 0 0 0 0 0
2.8477 0.0050216 0.0012864 0.02609 -0.001788 -0.02002 0.0066744 0.0098532 0.0079545 -0.007037 -0.0017108 0.0015595 0.015877 0 0 0 0 0 0 0 0 0 0 0 0 0 0 0 0 0
2.8516 0.0021223 0.0041047 0.02375 -0.005058 -0.019631 0.0093252 0.0226 0.011997 -0.01385 0.009447 -0.00059312 0.029049 0 0 0 0 0 0 0 0 0 0 0 0 0 0 0 0 0
2.8555 -0.00096753 0.0049263 0.0061173 -0.0071533 -0.0078704 0.0079732 0.022506 0.0094821 -0.012816 0.013732 -0.0019911 0.026698 0 0 0 0 0 0 0 0 0 0 0 0 0 0 0 0 0
2.8594 -0.0023773 0.0031314 -0.015741 -0.0066282 0.0082713 0.0035761 0.009605 0.0024696 -0.0046021 0.0073643 -0.0017475 0.016735 0 0 0 0 0 0 0 0 0 0 0 0 0 0 0 0 0
2.8633 -0.0012319 -0.00037823 -0.027997 -0.0034058 0.018733 -0.0012015 -0.0083887 -0.0042953 0.0059632 -0.0063583 -0.00046146 0.0096908 0 0 0 0 0 0 0 0 0 0 0 0 0 0 0 0 0
2.8672 0.0014656 -0.0036166 -0.023197 0.00062494 0.016943 -0.0039935 -0.020671 -0.0064892 0.01304 -0.018643 0.00048628 0.009024 0 0 0 0 0 0 0 0 0 0 0 0 0 0 0 0 0
2.8711 0.0032962 -0.0047128 -0.0050724 0.0027208 0.0044114 -0.0042046 -0.019764 -0.0029711 0.013163 -0.020837 0.0002616 0.0098706 0 0 0 0 0 0 0 0 0 0 0 0 0 0 0 0 0
2.875 0.0021528 -0.0031358 0.014103 0.0014322 -0.01004 -0.0029462 -0.0061824 0.0035384 0.0069382 -0.010504 -0.000724 0.0060313 0 0 0 0 0 0 0 0 0 0 0 0 0 0 0 0 0
2.8789 -0.0019927 -8.1256e-05 0.021741 -0.0020496 -0.016215 -0.0017945 0.011511 0.0082591 -0.0015857 0.0064692 -0.0013514 -0.0030015 0 0 0 0 0 0 0 0 0 0 0 0 0 0 0 0 0
2.8828 -0.0067613 0.0023195 0.013215 -0.0046669 -0.009656 -0.0015679 0.021736 0.007476 -0.0072674 0.019595 -0.00095611 -0.012231 0 0 0 0 0 0 0 0 0 0 0 0 0 0 0 0 0
2.8867 -0.0089332 0.0024548 -0.0052687 -0.0038843 0.0051314 -0.0020079 0.0173 0.0010091 -0.0067247 0.020907 7.8606e-05 -0.017467 0 0 0 0 0 0 0 0 0 0 0 0 0 0 0 0 0
2.8906 -0.0068124 0.00032249 -0.020983 0.00027509 0.017774 -0.0023028 0.00049828 -0.0075399 -0.0003254 0.010368 0.00085067 -0.02003 0 0 0 0 0 0 0 0 0 0 0 0 0 0 0 0 0
2.8945 -0.0015478 -0.0025188 -0.0232 0.0052386 0.019258 -0.0017753 -0.017864 -0.012956 0.0077788 -0.0043522 0.00095079 -0.024278 0 0 0 0 0 0 0 0 0 0 0 0 0 0 0 0 0
2.8984 0.0036563 -0.0040685 -0.01024 0.007874 0.0081283 -0.00021415 -0.025426 -0.011683 0.011901 -0.013447 0.00082821 -0.030763 0 0 0 0 0 0 0 0 0 0 0 0 0 0 0 0 0
2.9023 0.00583 -0.0032427 0.0095325 0.0067685 -0.0086671 0.0021291 -0.01675 -0.0041582 0.0083705 -0.0117 0.0011186 -0.033357 0 0 0 0 0 0 0 0 0 0 0 0 0 0 0 0 0
2.9063 0.0042415 -0.0005329 0.023272 0.0030156 -0.020641 0.0046103 0.0026385 0.0052917 -0.001741 -0.001591 0.0017198 -0.024857 0 0 0 0 0 0 0 0 0 0 0 0 0 0 0 0 0
2.9102 0.00063964 0.0024018 0.022008 -0.00088734 -0.020723 0.0062793 0.019776 0.011032 -0.012798 0.0090254 0.0017287 -0.0061495 0 0 0 0 0 0 0 0 0 0 0 0 0 0 0 0 0
2.9141 -0.0022658 0.0038325 0.0063301 -0.0029166 -0.0095431 0.0061957 0.023088 0.0096386 -0.017999 0.012543 0.00042773 0.011074 0 0 0 0 0 0 0 0 0 0 0 0 0 0 0 0 0
2.918 -0.002759 0.0029925 -0.014183 -0.0026916 0.0054787 0.0040269 0.010334 0.0021398 -0.013933 0.006455 -0.0017098 0.012701 0 0 0 0 0 0 0 0 0 0 0 0 0 0 0 0 0
2.9219 -0.0010509 0.00045324 -0.027209 -0.0012998 0.015158 0.00053298 -0.0099263 -0.0065069 -0.0030432 -0.0055064 -0.0031795 -0.004828 0 0 0 0 0 0 0 0 0 0 0 0 0 0 0 0 0
2.9258 0.0012536 -0.0022772 -0.025448 -0.00024307 0.014207 -0.002635 -0.024272 -0.010504 0.0079369 -0.016066 -0.0027876 -0.029295 0 0 0 0 0 0 0 0 0 0 0 0 0 0 0 0 0
2.9297 0.0024546 -0.0036384 -0.010949 -0.00040653 0.0041387 -0.0039248 -0.023468 -0.0069636 0.012566 -0.018834 -0.00087202 -0.041461 0 0 0 0 0 0 0 0 0 0 0 0 0 0 0 0 0
2.9336 0.0017832 -0.0028985 0.0066002 -0.001616 -0.007997 -0.0030033 -0.0083713 0.0021071 0.0089913 -0.011863 0.00091713 -0.031081 0 0 0 0 0 0 0 0 0 0 0 0 0 0 0 0 0
2.9375 -0.00036913 -0.00057891 0.016284 -0.0028327 -0.014033 -0.0010602 0.011052 0.010973 0.00088928 0.0013677 0.0011876 -0.0060221 0 0 0 0 0 0 0 0 0 0 0 0 0 0 0 0 0
2.9414 -0.0028493 0.0018255 0.012868 -0.0027845 -0.009661 6.6578e-05 0.022514 0.013828 -0.0054473 0.013851 0.0001938 0.014154 0 0 0 0 0 0 0 0 0 0 0 0 0 0 0 0 0
2.9453 -0.0043579 0.0027365 -0.0001404 -0.00079355 0.0028359 -0.00068958 0.019258 0.0085971 -0.0055391 0.018904 -0.00041765 0.014857 0 0 0 0 0 0 0 0 0 0 0 0 0 0 0 0 0
2.9492 -0.0040419 0.001513 -0.0131 0.00256 0.01577 -0.0028032 0.0039797 -0.0016341 0.00049746 0.014074 0.0006541 -0.0012551 0 0 0 0 0 0 0 0 0 0 0 0 0 0 0 0 0
2.9531 -0.0019655 -0.0010581 -0.016676 0.0054377 0.020675 -0.0045927 -0.013284 -0.010564 0.0084579 0.0028441 0.0028636 -0.01713 0 0 0 0 0 0 0 0 0 0 0 0 0 0 0 0 0
2.957 0.0007516 -0.0032106 -0.0079445 0.0057048 0.013742 -0.0045265 -0.021633 -0.012732 0.013052 -0.0072599 0.0041466 -0.016469 0 0 0 0 0 0 0 0 0 0 0 0 0 0 0 0 0
2.9609 0.0024208 -0.0033762 0.0077403 0.0024554 -0.0014172 -0.0023314 -0.016029 -0.0070227 0.011179 -0.0094636 0.0028813 0.0024587 0 0 0 0 0 0 0 0 0 0 0 0 0 0 0 0 0
2.9648 0.0018556 -0.0012999 0.020286 -0.0029835 -0.015797 0.00091142 -0.00026831 0.0027019 0.0035552 -0.0024725 -0.0003924 0.02616 0 0 0 0 0 0 0 0 0 0 0 0 0 0 0 0 0
2.9688 -0.00062405 0.0017316 0.021471 -0.0075738 -0.020772 0.0036092 0.015492 0.010208 -0.0058918 0.0083023 -0.0032247 0.03813 0 0 0 0 0 0 0 0 0 0 0 0 0 0 0 0 0
2.9727 -0.0031536 0.0037616 0.010315 -0.0085389 -0.013832 0.0046744 0.021142 0.010964 -0.012254 0.014316 -0.0033318 0.032419 0 0 0 0 0 0 0 0 0 0 0 0 0 0 0 0 0
2.9766 -0.0035572 0.0035213 -0.0063339 -0.0054444 -0.00022549 0.0039892 0.01306 0.004984 -0.01231 0.010014 -0.00058363 0.016858 0 0 0 0 0 0 0 0 0 0 0 0 0 0 0 0 0
2.9805 -0.0010628 0.0012823 -0.018347 -0.00071842 0.010739 0.0021817 -0.0034648 -0.0033687 -0.0063782 -0.0029326 0.0029174 0.0043082 0 0 0 0 0 0 0 0 0 0 0 0 0 0 0 0 0
2.9844 0.0028885 -0.0014012 -0.018975 0.0019668 0.012131 9.7486e-05 -0.017543 -0.0083867 0.001699 -0.016542 0.0046549 0.00095616 0 0 0 0 0 0 0 0 0 0 0 0 0 0 0 0 0
2.9883 0.0055438 -0.002822 -0.0091441 0.00034705 0.0039775 -0.001613 -0.019788 -0.0068022 0.0067145 -0.022049 0.0036689 0.0022775 0 0 0 0 0 0 0 0 0 0 0 0 0 0 0 0 0
2.9922 0.0048571 -0.002267 0.003438 -0.0047256 -0.0071561 -0.0026634 -0.0086156 0.00011633 0.0054516 -0.015998 0.00096773 -0.00066743 0 0 0 0 0 0 0 0 0 0 0 0 0 0 0 0 0
2.9961 0.0010437 -0.00038624 0.0096947 -0.0098062 -0.013026 -0.0031432 0.0085597 0.007461 -0.00088763 -0.0024558 -0.0016909 -0.011489 0 0 0 0 0 0 0 0 0 0 0 0 0 0 0 0 0
3 -0.0035702 0.0013821 0.0053579 -0.011208 -0.0093629 -0.0034194 0.020207 0.0099518 -0.0071581 0.010062 -0.0032272 -0.024567 0 0 0 0 0 0 0 0 0 0 0 0 0 0 0 0 0
3.0039 -0.00624 0.0018316 -0.006257 -0.0074655 0.0015554 -0.0038704 0.018447 0.0054619 -0.0077906 0.014492 -0.0035664 -0.030146 0 0 0 0 0 0 0 0 0 0 0 0 0 0 0 0 0
3.0078 -0.0056538 0.00073717 -0.016651 -0.00023791 0.012789 -0.0045027 0.0044034 -0.00347 -0.0010592 0.0096411 -0.0029599 -0.023181 0 0 0 0 0 0 0 0 0 0 0 0 0 0 0 0 0
3.0117 -0.0025617 -0.0010979 -0.01796 0.0068079 0.0174 -0.0047394 -0.012527 -0.011158 0.0091758 0.00030552 -0.0014554 -0.0077604 0 0 0 0 0 0 0 0 0 0 0 0 0 0 0 0 0
3.0156 0.0010635 -0.0024305 -0.008232 0.010232 0.012687 -0.0037109 -0.021008 -0.012422 0.015891 -0.006485 0.00076103 0.0065116 0 0 0 0 0 0 0 0 0 0 0 0 0 0 0 0 0
3.0195 0.0034353 -0.0023788 0.0072646 0.0087181 0.0015433 -0.0010032 -0.01535 -0.0060728 0.013917 -0.0062062 0.0027323 0.01249 0 0 0 0 0 0 0 0 0 0 0 0 0 0 0 0 0
3.0234 0.003833 -0.00095315 0.019419 0.0036051 -0.0095323 0.00269 0.00073533 0.004099 0.003806 0.00051816 0.0029615 0.010681 0 0 0 0 0 0 0 0 0 0 0 0 0 0 0 0 0
3.0273 0.0025894 0.00097042 0.021024 -0.0020753 -0.014368 0.0056836 0.016644 0.011617 -0.0084445 0.0086839 0.00072083 0.0075027 0 0 0 0 0 0 0 0 0 0 0 0 0 0 0 0 0
3.0313 0.00060139 0.0022074 0.011224 -0.0053863 -0.010724 0.0063187 0.021866 0.011542 -0.015587 0.012247 -0.0028023 0.008746 0 0 0 0 0 0 0 0 0 0 0 0 0 0 0 0 0
3.0352 -0.0011043 0.0020207 -0.0040351 -0.0050959 -0.0015765 0.004213 0.012838 0.0038557 -0.014042 0.0079284 -0.0049922 0.014251 0 0 0 0 0 0 0 0 0 0 0 0 0 0 0 0 0
3.0391 -0.0016635 0.00060094 -0.015722 -0.0022429 0.0067252 0.0007236 -0.0047447 -0.0063691 -0.0059507 -0.0026612 -0.0039048 0.01835 0 0 0 0 0 0 0 0 0 0 0 0 0 0 0 0 0
3.043 -0.00072603 -0.0010652 -0.017253 0.00066351 0.0085133 -0.0018798 -0.019555 -0.012272 0.0028523 -0.013748 -0.0001688 0.015398 0 0 0 0 0 0 0 0 0 0 0 0 0 0 0 0 0
3.0469 0.0011778 -0.0018802 -0.0084768 0.0013556 0.0026558 -0.0020164 -0.021874 -0.0098338 0.00706 -0.018708 0.0032596 0.0053451 0 0 0 0 0 0 0 0 0 0 0 0 0 0 0 0 0
3.0508 0.0026926 -0.0014044 0.0043134 -0.00063879 -0.0064293 2.2512e-05 -0.0098817 -0.00063126 0.0051749 -0.014181 0.0035441 -0.0056512 0 0 0 0 0 0 0 0 0 0 0 0 0 0 0 0 0
3.0547 0.002433 -0.00014256 0.012396 -0.0036718 -0.011628 0.0022402 0.0090112 0.0092268 -0.00014558 -0.0024922 0.00050069 -0.010283 0 0 0 0 0 0 0 0 0 0 0 0 0 0 0 0 0
3.0586 0.00011445 0.00087004 0.010224 -0.005171 -0.0081734 0.0023682 0.022737 0.013282 -0.0043612 0.0094473 -0.0031532 -0.0065788 0 0 0 0 0 0 0 0 0 0 0 0 0 0 0 0 0
3.0625 -0.0029678 0.0008557 -0.00089341 -0.0035497 0.0026602 -0.00047581 0.022296 0.0090962 -0.0040744 0.014413 -0.0041529 -0.0001099 0 0 0 0 0 0 0 0 0 0 0 0 0 0 0 0 0
3.0664 -0.0047655 -0.00016044 -0.01351 0.00056182 0.014093 -0.0051029 0.0077273 -0.00023512 0.0010291 0.0096899 -0.0015281 0.00045252 0 0 0 0 0 0 0 0 0 0 0 0 0 0 0 0 0
3.0703 -0.0041183 -0.0014456 -0.018865 0.0046949 0.018467 -0.0090027 -0.011668 -0.008377 0.0081276 -0.00093359 0.0026412 -0.0089081 0 0 0 0 0 0 0 0 0 0 0 0 0 0 0 0 0
3.0742 -0.0018145 -0.0021583 -0.012771 0.0062569 0.012671 -0.0099694 -0.023221 -0.010136 0.012865 -0.009646 0.0051546 -0.023078 0 0 0 0 0 0 0 0 0 0 0 0 0 0 0 0 0
3.0781 -1.3981e-05 -0.0019342 0.0013752 0.0043103 0.00036146 -0.0074786 -0.01923 -0.0048363 0.011785 -0.010035 0.0044306 -0.031007 0 0 0 0 0 0 0 0 0 0 0 0 0 0 0 0 0
3.082 -0.00039505 -0.0010344 0.014642 0.00014641 -0.010651 -0.0029395 -0.0021972 0.0035135 0.0044742 -0.001662 0.0015629 -0.02459 0 0 0 0 0 0 0 0 0 0 0 0 0 0 0 0 0
3.0859 -0.0026179 -4.851e-05 0.018471 -0.0036615 -0.013852 0.0012668 0.016634 0.0091206 -0.0057595 0.0095309 -0.0010421 -0.0059966 0 0 0 0 0 0 0 0 0 0 0 0 0 0 0 0 0
3.0898 -0.0045159 0.00051844 0.010486 -0.0049512 -0.0082951 0.0032771 0.024632 0.0082445 -0.013404 0.015318 -0.0018958 0.013144 0 0 0 0 0 0 0 0 0 0 0 0 0 0 0 0 0
3.0938 -0.0039202 0.00047166 -0.0038021 -0.0032335 0.0011907 0.0028005 0.016172 0.0014439 -0.013952 0.010902 -0.0013709 0.020624 0 0 0 0 0 0 0 0 0 0 0 0 0 0 0 0 0
3.0977 -0.0005515 -7.2538e-05 -0.014656 0.00018526 0.0076624 0.0011026 -0.0035525 -0.0069928 -0.006955 -0.0017649 -0.00073427 0.013373 0 0 0 0 0 0 0 0 0 0 0 0 0 0 0 0 0
3.1016 0.0036611 -0.00077642 -0.014721 0.0031127 0.0067519 -2.4227e-05 -0.021859 -0.011817 0.0032969 -0.015253 -0.0005912 -0.0004004 0 0 0 0 0 0 0 0 0 0 0 0 0 0 0 0 0
3.1055 0.0060798 -0.0011926 -0.0040846 0.003762 -0.00074266 0.00039609 -0.026836 -0.0099785 0.010322 -0.021525 -0.00045217 -0.008641 0 0 0 0 0 0 0 0 0 0 0 0 0 0 0 0 0
3.1094 0.0053608 -0.00096105 0.0096797 0.0017274 -0.0097027 0.0017821 -0.015077 -0.0023681 0.0097412 -0.017057 0.00029542 -0.0058734 0 0 0 0 0 0 0 0 0 0 0 0 0 0 0 0 0
3.1133 0.0023156 -9.6355e-05 0.016544 -0.0017919 -0.014043 0.0023952 0.0061084 0.0067272 0.0023433 -0.0049389 0.0013208 0.0028068 0 0 0 0 0 0 0 0 0 0 0 0 0 0 0 0 0
3.1172 -0.00091531 0.00084841 0.010806 -0.0046147 -0.010404 0.00065752 0.023364 0.012091 -0.0063884 0.007239 0.0015421 0.0077135 0 0 0 0 0 0 0 0 0 0 0 0 0 0 0 0 0
3.1211 -0.0025023 0.0010299 -0.0048783 -0.0047925 -0.00017519 -0.0035173 0.025767 0.010618 -0.010049 0.012208 0.00043461 0.0046319 0 0 0 0 0 0 0 0 0 0 0 0 0 0 0 0 0
3.125 -0.0020244 -3.7291e-05 -0.02091 -0.0018141 0.011149 -0.008374 0.011723 0.0032313 -0.0057381 0.0075282 -0.0010468 -0.00095871 0 0 0 0 0 0 0 0 0 0 0 0 0 0 0 0 0
3.1289 -0.00038728 -0.0019085 -0.026777 0.0029512 0.016979 -0.011303 -0.010034 -0.0055346 0.0039702 -0.0029574 -0.0011338 0.00014654 0 0 0 0 0 0 0 0 0 0 0 0 0 0 0 0 0
3.1328 0.0010324 -0.0033136 -0.017881 0.0069988 0.013537 -0.010556 -0.025938 -0.010235 0.012799 -0.011614 0.00097893 0.010528 0 0 0 0 0 0 0 0 0 0 0 0 0 0 0 0 0
3.1367 0.0012117 -0.0030534 0.0012143 0.0082766 0.0024614 -0.0064786 -0.02615 -0.0079919 0.014931 -0.011953 0.0040282 0.022068 0 0 0 0 0 0 0 0 0 0 0 0 0 0 0 0 0
3.1406 -0.00013888 -0.0010474 0.019323 0.0065654 -0.0097229 -0.0013448 -0.010809 -0.00050552 0.0087153 -0.0029806 0.0055229 0.023112 0 0 0 0 0 0 0 0 0 0 0 0 0 0 0 0 0
3.1445 -0.0025287 0.0013983 0.025523 0.0036136 -0.015428 0.0021427 0.010036 0.0069353 -0.0024115 0.0098931 0.0039257 0.010596 0 0 0 0 0 0 0 0 0 0 0 0 0 0 0 0 0
3.1484 -0.0048008 0.0024831 0.016128 0.00185 -0.010988 0.0026338 0.022886 0.008997 -0.012175 0.018176 0.00018043 -0.004983 0 0 0 0 0 0 0 0 0 0 0 0 0 0 0 0 0
3.1523 -0.0055167 0.001339 -0.0027462 0.0025988 0.00056125 0.00092451 0.019591 0.0040721 -0.015319 0.015874 -0.0029099 -0.0079363 0 0 0 0 0 0 0 0 0 0 0 0 0 0 0 0 0
3.1563 -0.0037438 -0.001187 -0.01888 0.0051279 0.01118 -0.0007752 0.0027496 -0.004436 -0.010689 0.0036691 -0.0029923 0.0075544 0 0 0 0 0 0 0 0 0 0 0 0 0 0 0 0 0
3.1602 8.2358e-05 -0.0031098 -0.021736 0.0072201 0.013199 -0.00052124 -0.015968 -0.010373 -0.0017406 -0.011248 -0.00014895 0.02976 0 0 0 0 0 0 0 0 0 0 0 0 0 0 0 0 0
3.1641 0.0040024 -0.0028299 -0.0093742 0.0067919 0.004744 0.0019674 -0.023615 -0.0091428 0.0057802 -0.019762 0.0031623 0.037548 0 0 0 0 0 0 0 0 0 0 0 0 0 0 0 0 0
3.168 0.0055805 -0.00038226 0.010084 0.0033534 -0.0087014 0.0051571 -0.014704 -0.0010027 0.0075632 -0.016811 0.0041186 0.018417 0 0 0 0 0 0 0 0 0 0 0 0 0 0 0 0 0
3.1719 0.0036487 0.0025841 0.0236 -0.0016581 -0.017874 0.0068162 0.0050315 0.0090204 0.0035243 -0.0046806 0.0017588 -0.019394 0 0 0 0 0 0 0 0 0 0 0 0 0 0 0 0 0
3.1758 -0.00060283 0.0040362 0.021722 -0.0057614 -0.016015 0.0055467 0.022474 0.014532 -0.0022171 0.0086377 -0.0023625 -0.052144 0 0 0 0 0 0 0 0 0 0 0 0 0 0 0 0 0
3.1797 -0.0042663 0.0029897 0.0048969 -0.0068561 -0.0034958 0.0016811 0.025949 0.012059 -0.0042933 0.014831 -0.0054651 -0.059391 0 0 0 0 0 0 0 0 0 0 0 0 0 0 0 0 0
3.1836 -0.0047979 7.9428e-05 -0.01662 -0.0043521 0.012344 -0.002968 0.013019 0.0032714 -3.539e-05 0.010683 -0.005601 -0.040264 0 0 0 0 0 0 0 0 0 0 0 0 0 0 0 0 0
3.1875 -0.0019548 -0.0030138 -0.029263 0.00051282 0.021922 -0.0062223 -0.0080146 -0.0062712 0.0083962 -8.4834e-05 -0.002903 -0.013101 0 0 0 0 0 0 0 0 0 0 0 0 0 0 0 0 0
3.1914 0.0020072 -0.0046931 -0.024852 0.005269 0.019488 -0.0067397 -0.023761 -0.010817 0.015357 -0.0095623 0.00071189 0.0009439 0 0 0 0 0 0 0 0 0 0 0 0 0 0 0 0 0
3.1953 0.0040715 -0.0042965 -0.0058352 0.0074915 0.0066476 -0.0046089 -0.024586 -0.0080371 0.015685 -0.010952 0.0029292 -0.0043638 0 0 0 0 0 0 0 0 0 0 0 0 0 0 0 0 0
3.1992 0.0027378 -0.0022528 0.016247 0.0062142 -0.0087123 -0.0011077 -0.010727 -0.00030637 0.0084354 -0.0029004 0.0024625 -0.016644 0 0 0 0 0 0 0 0 0 0 0 0 0 0 0 0 0
3.2031 -0.00095951 0.00031 0.028059 0.0026774 -0.0173 0.0021056 0.008218 0.0069783 -0.002363 0.0097779 -0.00031251 -0.017666 0 0 0 0 0 0 0 0 0 0 0 0 0 0 0 0 0
3.207 -0.0043763 0.0021386 0.022824 -0.00027851 -0.014105 0.0038593 0.019782 0.0088389 -0.010429 0.019209 -0.0037226 -0.0003439 0 0 0 0 0 0 0 0 0 0 0 0 0 0 0 0 0
3.2109 -0.0052291 0.0023779 0.0044575 -9.2241e-05 -0.0015195 0.0039522 0.016725 0.003816 -0.011399 0.019331 -0.0058326 0.025248 0 0 0 0 0 0 0 0 0 0 0 0 0 0 0 0 0
3.2148 -0.003036 0.00095885 -0.01506 0.0035098 0.012006 0.0030706 0.001522 -0.0050783 -0.0054931 0.0095814 -0.0055645 0.041371 0 0 0 0 0 0 0 0 0 0 0 0 0 0 0 0 0
3.2188 0.00088099 -0.0012764 -0.023369 0.0079681 0.01716 0.00225 -0.015439 -0.01212 0.0029607 -0.004743 -0.0033009 0.038155 0 0 0 0 0 0 0 0 0 0 0 0 0 0 0 0 0
3.2227 0.0045016 -0.002909 -0.015613 0.0095461 0.0098009 0.0022071 -0.022658 -0.012395 0.0084784 -0.015635 -0.00061453 0.021138 0 0 0 0 0 0 0 0 0 0 0 0 0 0 0 0 0
3.2266 0.0063099 -0.0027426 0.0024874 0.0061851 -0.0060054 0.0029149 -0.014962 -0.0050309 0.0077091 -0.017188 0.0007578 0.0050837 0 0 0 0 0 0 0 0 0 0 0 0 0 0 0 0 0
3.2305 0.0058716 -0.000656 0.018364 -0.00064729 -0.020195 0.0036502 0.0031196 0.0059053 0.0011363 -0.0092054 5.7897e-05 0.00092354 0 0 0 0 0 0 0 0 0 0 0 0 0 0 0 0 0
3.2344 0.003766 0.0021381 0.020822 -0.0067646 -0.023125 0.0034699 0.020191 0.01369 -0.0074389 0.0026634 -0.0020256 0.0078717 0 0 0 0 0 0 0 0 0 0 0 0 0 0 0 0 0
3.2383 0.001213 0.0037787 0.0074752 -0.0082881 -0.012105 0.0018207 0.025311 0.013196 -0.013038 0.010483 -0.0039143 0.016618 0 0 0 0 0 0 0 0 0 0 0 0 0 0 0 0 0
3.2422 -0.00042258 0.003016 -0.013506 -0.0045542 0.0064796 -0.0010843 0.01514 0.0044366 -0.012138 0.0091474 -0.0043009 0.01892 0 0 0 0 0 0 0 0 0 0 0 0 0 0 0 0 0
3.2461 -0.00026515 0.00014975 -0.028615 0.0014494 0.021194 -0.0043247 -0.0037731 -0.0071389 -0.0046172 -0.00024285 -0.0030227 0.014037 0 0 0 0 0 0 0 0 0 0 0 0 0 0 0 0 0
3.25 0.0014534 -0.0030935 -0.027846 0.0054659 0.023119 -0.0067009 -0.019212 -0.014076 0.0059368 -0.01103 -0.0010214 0.0070137 0 0 0 0 0 0 0 0 0 0 0 0 0 0 0 0 0
3.2539 0.0032805 -0.0046956 -0.01129 0.005202 0.011743 -0.0072797 -0.021327 -0.011916 0.014022 -0.015362 0.00046703 0.0022536 0 0 0 0 0 0 0 0 0 0 0 0 0 0 0 0 0
3.2578 0.0033428 -0.0036829 0.010944 0.0018115 -0.0049171 -0.0057954 -0.0091583 -0.0023033 0.01544 -0.0094093 0.00076855 -0.00039003 0 0 0 0 0 0 0 0 0 0 0 0 0 0 0 0 0
3.2617 0.0007584 -0.00072322 0.025421 -0.0013958 -0.015933 -0.0027726 0.0087944 0.0080642 0.010077 0.0040201 4.169e-05 -0.0036945 0 0 0 0 0 0 0 0 0 0 0 0 0 0 0 0 0
3.2656 -0.0033864 0.0023755 0.024115 -0.0017312 -0.01479 0.00065522 0.020349 0.012016 0.0021411 0.017197 -0.001068 -0.0086025 0 0 0 0 0 0 0 0 0 0 0 0 0 0 0 0 0
3.2695 -0.0064847 0.0038433 0.0093301 0.00094223 -0.0033664 0.0031874 0.017801 0.0068082 -0.0027338 0.022333 -0.0019354 -0.012742 0 0 0 0 0 0 0 0 0 0 0 0 0 0 0 0 0
3.2734 -0.0062095 0.0029949 -0.0083283 0.0044704 0.0098436 0.003949 0.0029275 -0.0040713 -0.0016814 0.016401 -0.0022159 -0.013424 0 0 0 0 0 0 0 0 0 0 0 0 0 0 0 0 0
3.2773 -0.0023653 0.00054134 -0.017271 0.0062759 0.015649 0.0029906 -0.014445 -0.013375 0.0031461 0.0028882 -0.0018399 -0.011187 0 0 0 0 0 0 0 0 0 0 0 0 0 0 0 0 0
3.2813 0.0027528 -0.0019137 -0.012435 0.0051327 0.010079 0.001356 -0.023098 -0.014999 0.006282 -0.01047 -0.0009657 -0.0092614 0 0 0 0 0 0 0 0 0 0 0 0 0 0 0 0 0
3.2852 0.0059269 -0.0028301 0.0018978 0.001631 -0.0034133 0.00051246 -0.017693 -0.0079098 0.0034867 -0.016415 2.1113e-05 -0.0091047 0 0 0 0 0 0 0 0 0 0 0 0 0 0 0 0 0
3.2891 0.0053552 -0.0016115 0.015438 -0.0025699 -0.016441 0.0013527 -0.0019023 0.003427 -0.0045013 -0.012431 0.00061005 -0.0071135 0 0 0 0 0 0 0 0 0 0 0 0 0 0 0 0 0
3.293 0.0019249 0.0010369 0.018799 -0.0057862 -0.020997 0.0034145 0.014292 0.012128 -0.012184 -0.0020689 0.00047571 0.0029136 0 0 0 0 0 0 0 0 0 0 0 0 0 0 0 0 0
3.2969 -0.0015737 0.0034814 0.009377 -0.0069663 -0.014275 0.0049979 0.021065 0.013247 -0.013467 0.0073824 -0.00021408 0.022916 0 0 0 0 0 0 0 0 0 0 0 0 0 0 0 0 0
3.3008 -0.0026204 0.0041181 -0.0073056 -0.0059432 -0.00024962 0.0042937 0.014754 0.0066278 -0.006436 0.0094796 -0.0008656 0.04595 0 0 0 0 0 0 0 0 0 0 0 0 0 0 0 0 0
3.3047 -0.00078551 0.0024037 -0.021288 -0.003508 0.012796 0.00080836 -0.000167 -0.0033075 0.0050743 0.0027585 -0.00097676 0.059327 0 0 0 0 0 0 0 0 0 0 0 0 0 0 0 0 0
3.3086 0.0021554 -0.00070532 -0.024344 -0.0012202 0.017337 -0.0040249 -0.014043 -0.01043 0.014277 -0.0081417 -0.00066014 0.053995 0 0 0 0 0 0 0 0 0 0 0 0 0 0 0 0 0
3.3125 0.0037384 -0.0032935 -0.014878 -0.00067192 0.011259 -0.0076641 -0.018001 -0.010583 0.016216 -0.015264 -0.00058695 0.032346 0 0 0 0 0 0 0 0 0 0 0 0 0 0 0 0 0
3.3164 0.0026585 -0.0037407 0.0012674 -0.0023546 -0.00081256 -0.0082165 -0.0093799 -0.0039522 0.010822 -0.012527 -0.0012796 0.0073 0 0 0 0 0 0 0 0 0 0 0 0 0 0 0 0 0
3.3203 -0.0004289 -0.0018509 0.014482 -0.0049695 -0.010533 -0.0058107 0.0065308 0.005146 0.0022567 -8.5492e-05 -0.0023965 -0.0070435 0 0 0 0 0 0 0 0 0 0 0 0 0 0 0 0 0
3.3242 -0.0035619 0.00098562 0.017309 -0.0060603 -0.011399 -0.0024641 0.01957 0.010899 -0.0043868 0.015211 -0.0028016 -0.0055166 0 0 0 0 0 0 0 0 0 0 0 0 0 0 0 0 0
3.3281 -0.0048868 0.0027624 0.0090419 -0.0038487 -0.0031638 -0.00049819 0.020967 0.0095607 -0.0062572 0.023936 -0.0015228 0.0054724 0 0 0 0 0 0 0 0 0 0 0 0 0 0 0 0 0
3.332 -0.0037636 0.0022728 -0.0039031 0.0010802 0.0080136 -0.00074518 0.0090773 0.0018393 -0.0037798 0.020312 0.0012029 0.014301 0 0 0 0 0 0 0 0 0 0 0 0 0 0 0 0 0
3.3359 -0.00094357 -6.4745e-05 -0.012212 0.0057992 0.013905 -0.0019906 -0.0091157 -0.0074192 0.00043466 0.0063101 0.0038126 0.013422 0 0 0 0 0 0 0 0 0 0 0 0 0 0 0 0 0
3.3398 0.0020563 -0.0025547 -0.0098949 0.0070437 0.0099883 -0.0020886 -0.022088 -0.012216 0.0034381 -0.0094152 0.004463 0.0037807 0 0 0 0 0 0 0 0 0 0 0 0 0 0 0 0 0
3.3438 0.0038371 -0.0034434 0.0015754 0.0037287 -0.0014622 0.0001796 -0.021168 -0.0092728 0.0033463 -0.017263 0.0024148 -0.0082135 0 0 0 0 0 0 0 0 0 0 0 0 0 0 0 0 0
3.3477 0.0037696 -0.0021007 0.014098 -0.0020949 -0.013102 0.0040111 -0.006479 -0.00027516 -4.9942e-06 -0.013199 -0.0014006 -0.017007 0 0 0 0 0 0 0 0 0 0 0 0 0 0 0 0 0
3.3516 0.0022006 0.00063072 0.018367 -0.0067116 -0.01764 0.0070936 0.012755 0.0091124 -0.0049897 -0.0014419 -0.0050599 -0.0214 0 0 0 0 0 0 0 0 0 0 0 0 0 0 0 0 0
3.3555 0.00021917 0.0030625 0.010291 -0.0074855 -0.012613 0.0072616 0.024062 0.012924 -0.0087572 0.008636 -0.0069335 -0.023068 0 0 0 0 0 0 0 0 0 0 0 0 0 0 0 0 0
3.3594 -0.00091346 0.0037573 -0.0060069 -0.0046666 -0.0015848 0.0040016 0.019992 0.0088418 -0.0086015 0.0092037 -0.006532 -0.023208 0 0 0 0 0 0 0 0 0 0 0 0 0 0 0 0 0
3.3633 -0.0004615 0.0023826 -0.020729 -0.00089059 0.0086218 -0.0012455 0.0031639 -0.00026424 -0.0037269 -0.00049133 -0.00442 -0.021583 0 0 0 0 0 0 0 0 0 0 0 0 0 0 0 0 0
3.3672 0.0012994 -0.00013894 -0.024821 0.0010532 0.012417 -0.0060465 -0.015403 -0.0082767 0.0037759 -0.013623 -0.0015787 -0.018598 0 0 0 0 0 0 0 0 0 0 0 0 0 0 0 0 0
3.3711 0.0031538 -0.0022039 -0.015931 0.00027207 0.0086267 -0.0084133 -0.02361 -0.0099184 0.0098379 -0.02059 0.0010981 -0.017058 0 0 0 0 0 0 0 0 0 0 0 0 0 0 0 0 0
3.375 0.0036568 -0.0024892 7.4793e-05 -0.0019071 0.00068918 -0.0077978 -0.016252 -0.004217 0.01098 -0.015678 0.002915 -0.020409 0 0 0 0 0 0 0 0 0 0 0 0 0 0 0 0 0
3.3789 0.0021183 -0.00077964 0.013017 -0.0033185 -0.0057937 -0.0051992 0.0017007 0.0049496 0.0067993 -0.00098392 0.0033888 -0.028553 0 0 0 0 0 0 0 0 0 0 0 0 0 0 0 0 0
3.3828 -0.0007987 0.0018293 0.015078 -0.0026943 -0.0064883 -0.0024929 0.018551 0.011502 0.0003897 0.014971 0.0024652 -0.035872 0 0 0 0 0 0 0 0 0 0 0 0 0 0 0 0 0
3.3867 -0.0033654 0.0035576 0.0058576 -0.00039826 -0.00088182 -0.0013691 0.023593 0.011165 -0.0038036 0.022829 0.00076178 -0.034772 0 0 0 0 0 0 0 0 0 0 0 0 0 0 0 0 0
3.3906 -0.0038735 0.0031042 -0.0074608 0.0021355 0.0073232 -0.0023462 0.013942 0.0041837 -0.0031524 0.018373 -0.00063017 -0.022548 0 0 0 0 0 0 0 0 0 0 0 0 0 0 0 0 0
3.3945 -0.0018249 0.00060764 -0.014932 0.0035137 0.01228 -0.0043508 -0.0038645 -0.0049513 0.0013271 0.0049937 -0.00088801 -0.0052326 0 0 0 0 0 0 0 0 0 0 0 0 0 0 0 0 0
3.3984 0.0016278 -0.0023338 -0.010527 0.003131 0.0096246 -0.0052461 -0.018276 -0.010499 0.0057872 -0.0087775 -0.00017074 0.0060299 0 0 0 0 0 0 0 0 0 0 0 0 0 0 0 0 0
3.4023 0.0043694 -0.003721 0.0036698 0.0012408 -0.00036835 -0.0032384 -0.020186 -0.0091997 0.0062948 -0.014876 0.00045105 0.0038346 0 0 0 0 0 0 0 0 0 0 0 0 0 0 0 0 0
3.4063 0.0047243 -0.0025904 0.018599 -0.0013541 -0.012325 0.0016262 -0.0086817 -0.0023244 0.00151 -0.010745 -6.1713e-05 -0.0089916 0 0 0 0 0 0 0 0 0 0 0 0 0 0 0 0 0
3.4102 0.0026073 0.00025734 0.024107 -0.0036235 -0.018851 0.0070395 0.0084783 0.0052501 -0.0064204 -0.00061283 -0.0017149 -0.021412 0 0 0 0 0 0 0 0 0 0 0 0 0 0 0 0 0
3.4141 -0.00040653 0.0028366 0.015798 -0.0046017 -0.015487 0.0097126 0.019922 0.008346 -0.013129 0.0076404 -0.0034103 -0.023463 0 0 0 0 0 0 0 0 0 0 0 0 0 0 0 0 0
3.418 -0.0021766 0.0034373 -0.0017777 -0.003778 -0.0041192 0.0076831 0.018078 0.0049883 -0.014544 0.0078616 -0.0039512 -0.0148 0 0 0 0 0 0 0 0 0 0 0 0 0 0 0 0 0
3.4219 -0.0014951 0.0018232 -0.017956 -0.0015074 0.0079649 0.0019286 0.004224 -0.0022401 -0.0092366 -0.00033266 -0.0031939 -0.0048456 0 0 0 0 0 0 0 0 0 0 0 0 0 0 0 0 0
3.4258 0.0010776 -0.00074277 -0.023042 0.00094426 0.013061 -0.0041375 -0.0122 -0.0079641 0.00060473 -0.011438 -0.0022104 -0.0042448 0 0 0 0 0 0 0 0 0 0 0 0 0 0 0 0 0
3.4297 0.0036322 -0.0025683 -0.014807 0.0020219 0.0085549 -0.0070904 -0.019777 -0.0077613 0.010152 -0.017826 -0.0022583 -0.015139 0 0 0 0 0 0 0 0 0 0 0 0 0 0 0 0 0
3.4336 0.0042619 -0.002754 0.00018473 0.000937 -0.0012307 -0.0059762 -0.012881 -0.0013256 0.01456 -0.014814 -0.003527 -0.028931 0 0 0 0 0 0 0 0 0 0 0 0 0 0 0 0 0
3.4375 0.0023548 -0.0016203 0.01135 -0.0016005 -0.008338 -0.0028276 0.0042199 0.0071917 0.011918 -0.0036627 -0.0048684 -0.033541 0 0 0 0 0 0 0 0 0 0 0 0 0 0 0 0 0
3.4414 -0.0010769 -0.00017624 0.01151 -0.00367 -0.0071212 -0.00080249 0.019913 0.011968 0.0046465 0.0093542 -0.0047764 -0.023731 0 0 0 0 0 0 0 0 0 0 0 0 0 0 0 0 0
3.4453 -0.0041824 0.00073617 0.0016218 -0.0034248 0.0016712 -0.0015646 0.022994 0.009511 -0.0019329 0.017043 -0.002695 -0.0054372 0 0 0 0 0 0 0 0 0 0 0 0 0 0 0 0 0
3.4492 -0.0055107 0.00088569 -0.010404 -0.00050924 0.011633 -0.0041356 0.010418 0.0010814 -0.0032416 0.015754 0.00053157 0.0094582 0 0 0 0 0 0 0 0 0 0 0 0 0 0 0 0 0
3.4531 -0.0047997 0.0005027 -0.015591 0.0034929 0.015445 -0.0060681 -0.010359 -0.0081579 0.0011619 0.0073638 0.0033726 0.013032 0 0 0 0 0 0 0 0 0 0 0 0 0 0 0 0 0
3.457 -0.0028719 -7.7648e-05 -0.010052 0.0060377 0.0099446 -0.0056999 -0.026197 -0.012625 0.0071392 -0.0022928 0.0047207 0.0071519 0 0 0 0 0 0 0 0 0 0 0 0 0 0 0 0 0
3.4609 -0.0009053 -0.00057251 0.0028036 0.0054115 -0.0019958 -0.0034002 -0.027019 -0.0099948 0.0090949 -0.00731 0.0044041 0.00052189 0 0 0 0 0 0 0 0 0 0 0 0 0 0 0 0 0
3.4648 0.00028392 -0.0007153 0.01503 0.00203 -0.013669 -0.00084191 -0.012491 -0.0025688 0.004387 -0.0053591 0.0028739 0.00021735 0 0 0 0 0 0 0 0 0 0 0 0 0 0 0 0 0
3.4688 0.00051184 -0.00031534 0.019398 -0.0017771 -0.018847 0.00073325 0.0078777 0.0044509 -0.004488 0.0011011 0.00066942 0.0056251 0 0 0 0 0 0 0 0 0 0 0 0 0 0 0 0 0
3.4727 7.9021e-05 0.00049558 0.013543 -0.0034246 -0.015291 0.0014567 0.021132 0.0064882 -0.011749 0.0066298 -0.0017008 0.0099944 0 0 0 0 0 0 0 0 0 0 0 0 0 0 0 0 0
3.4766 -0.00050517 0.0011381 0.00081234 -0.0019843 -0.0056197 0.0021824 0.019308 0.0025241 -0.01272 0.0064005 -0.0035436 0.0075611 0 0 0 0 0 0 0 0 0 0 0 0 0 0 0 0 0
3.4805 -0.00074187 0.00092716 -0.012007 0.0011011 0.0045073 0.0031625 0.0043054 -0.0043948 -0.0071809 -0.00061368 -0.0040443 -0.0007876 0 0 0 0 0 0 0 0 0 0 0 0 0 0 0 0 0
3.4844 -0.00034059 -0.00025746 -0.018383 0.0031076 0.0096212 0.0036017 -0.013731 -0.0092435 0.00087821 -0.010786 -0.0028955 -0.0086193 0 0 0 0 0 0 0 0 0 0 0 0 0 0 0 0 0
3.4883 0.00056263 -0.0016181 -0.015343 0.0021472 0.0074392 0.0025792 -0.023092 -0.0082886 0.0065636 -0.017897 -0.00093804 -0.010557 0 0 0 0 0 0 0 0 0 0 0 0 0 0 0 0 0
3.4922 0.0013286 -0.0019287 -0.0050441 -0.0013048 0.00017531 0.00025978 -0.017794 -0.0015082 0.0075031 -0.016982 7.1384e-05 -0.0078648 0 0 0 0 0 0 0 0 0 0 0 0 0 0 0 0 0
3.4961 0.0011248 -0.0006186 0.0061421 -0.0046886 -0.0066476 -0.0020439 -0.0010026 0.0072805 0.0047936 -0.0076641 -0.0012619 -0.0075016 0 0 0 0 0 0 0 0 0 0 0 0 0 0 0 0 0
3.5 -0.00041726 0.0015039 0.011034 -0.0052674 -0.007542 -0.0031359 0.017161 0.012671 0.0013281 0.00522 -0.004622 -0.015312 0 0 0 0 0 0 0 0 0 0 0 0 0 0 0 0 0
3.5039 -0.002678 0.0026915 0.0061392 -0.0021921 -0.00080377 -0.0031825 0.025832 0.010989 -0.0005368 0.014364 -0.0078793 -0.029689 0 0 0 0 0 0 0 0 0 0 0 0 0 0 0 0 0
3.5078 -0.0042426 0.0016616 -0.0054486 0.0028779 0.0098235 -0.0034897 0.019851 0.0027014 -8.0436e-05 0.014579 -0.0085839 -0.041851 0 0 0 0 0 0 0 0 0 0 0 0 0 0 0 0 0
3.5117 -0.0038778 -0.0011947 -0.015275 0.0070367 0.017124 -0.0048972 0.0027561 -0.007657 0.0021146 0.0062832 -0.0059271 -0.042928 0 0 0 0 0 0 0 0 0 0 0 0 0 0 0 0 0
3.5156 -0.0016048 -0.0039154 -0.014944 0.0082188 0.015159 -0.0064536 -0.015361 -0.014146 0.0048267 -0.0046053 -0.0014931 -0.031759 0 0 0 0 0 0 0 0 0 0 0 0 0 0 0 0 0
3.5195 0.0010916 -0.0044126 -0.0024429 0.0064737 0.003672 -0.0059429 -0.023898 -0.013123 0.0064414 -0.010532 0.0019064 -0.016359 0 0 0 0 0 0 0 0 0 0 0 0 0 0 0 0 0
3.5234 0.0022672 -0.0021049 0.015426 0.0035788 -0.011155 -0.0020084 -0.018192 -0.0055989 0.005226 -0.0074559 0.0023644 -0.007504 0 0 0 0 0 0 0 0 0 0 0 0 0 0 0 0 0
3.5273 0.0010415 0.0016028 0.026978 0.001537 -0.020444 0.0041262 -0.0024407 0.0033961 0.00036732 0.0022775 0.00020351 -0.0098832 0 0 0 0 0 0 0 0 0 0 0 0 0 0 0 0 0
3.5313 -0.0016078 0.0043601 0.023702 0.0012789 -0.018459 0.0091646 0.012901 0.0081425 -0.0066538 0.011453 -0.0025224 -0.018558 0 0 0 0 0 0 0 0 0 0 0 0 0 0 0 0 0
3.5352 -0.0035117 0.0045485 0.0066101 0.0024507 -0.0064708 0.010247 0.017863 0.0060399 -0.011969 0.01294 -0.0037777 -0.023821 0 0 0 0 0 0 0 0 0 0 0 0 0 0 0 0 0
3.5391 -0.0029698 0.002282 -0.014023 0.0040768 0.0080325 0.0072659 0.0095822 -0.00072348 -0.011565 0.0046728 -0.0030008 -0.020038 0 0 0 0 0 0 0 0 0 0 0 0 0 0 0 0 0
3.543 -8.3939e-05 -0.00089947 -0.025598 0.0052512 0.016219 0.0028731 -0.0057038 -0.0068039 -0.0046512 -0.0088176 -0.0011714 -0.010441 0 0 0 0 0 0 0 0 0 0 0 0 0 0 0 0 0
3.5469 0.0032958 -0.0031968 -0.021763 0.0053387 0.013532 0.00017445 -0.016893 -0.0074721 0.0048064 -0.019359 0.00029284 -0.0035138 0 0 0 0 0 0 0 0 0 0 0 0 0 0 0 0 0
3.5508 0.0049388 -0.0036107 -0.006429 0.0039352 0.0024155 0.00021078 -0.015767 -0.0018686 0.010412 -0.020495 0.00068038 -0.0043308 0 0 0 0 0 0 0 0 0 0 0 0 0 0 0 0 0
3.5547 0.0038118 -0.0022705 0.0094152 0.0010888 -0.0094105 0.0014312 -0.002864 0.0064776 0.008234 -0.011594 0.00026174 -0.0090669 0 0 0 0 0 0 0 0 0 0 0 0 0 0 0 0 0
3.5586 0.00069602 -0.000108 0.01539 -0.0022566 -0.013858 0.0014306 0.012803 0.012105 0.00029782 0.0019562 -0.0002687 -0.008219 0 0 0 0 0 0 0 0 0 0 0 0 0 0 0 0 0
3.5625 -0.002484 0.0016906 0.0083684 -0.0042749 -0.0075066 -0.00082026 0.020106 0.011262 -0.0066296 0.012364 -0.0004631 0.0039215 0 0 0 0 0 0 0 0 0 0 0 0 0 0 0 0 0
3.5664 -0.003972 0.0021671 -0.0061242 -0.0032432 0.006189 -0.0042479 0.01372 0.0042897 -0.0063529 0.01433 -0.00031372 0.022147 0 0 0 0 0 0 0 0 0 0 0 0 0 0 0 0 0
3.5703 -0.0031747 0.00098516 -0.017981 0.00099317 0.018824 -0.0068208 -0.0021082 -0.0047071 0.0016255 0.0080484 -4.4775e-06 0.032658 0 0 0 0 0 0 0 0 0 0 0 0 0 0 0 0 0
3.5742 -0.0008104 -0.0013069 -0.018888 0.0063922 0.022086 -0.0071995 -0.016634 -0.010494 0.011526 -0.0013508 0.00034963 0.023758 0 0 0 0 0 0 0 0 0 0 0 0 0 0 0 0 0
3.5781 0.0016598 -0.0033827 -0.0071321 0.0098311 0.01306 -0.0053619 -0.020206 -0.0099046 0.015821 -0.0073022 0.00070721 -0.0038171 0 0 0 0 0 0 0 0 0 0 0 0 0 0 0 0 0
3.582 0.0028619 -0.0038113 0.011504 0.00937 -0.0035244 -0.0020102 -0.010881 -0.003678 0.011092 -0.0059122 0.00097884 -0.035879 0 0 0 0 0 0 0 0 0 0 0 0 0 0 0 0 0
3.5859 0.0021985 -0.0020455 0.026865 0.0058209 -0.017835 0.002183 0.0045528 0.0040723 0.00043572 0.0017764 0.0010382 -0.05435 0 0 0 0 0 0 0 0 0 0 0 0 0 0 0 0 0
3.5898 0.00016786 0.00099511 0.02994 0.0021361 -0.021092 0.0065697 0.015546 0.0083749 -0.0092923 0.010566 0.00088163 -0.049789 0 0 0 0 0 0 0 0 0 0 0 0 0 0 0 0 0
3.5938 -0.0018318 0.0033681 0.018121 0.00096421 -0.011465 0.010046 0.01499 0.0064521 -0.012758 0.014348 0.00069657 -0.026965 0 0 0 0 0 0 0 0 0 0 0 0 0 0 0 0 0
3.5977 -0.0022444 0.0034388 -0.0026817 0.002425 0.0044203 0.01113 0.0036641 -0.0004752 -0.0095743 0.0098801 0.00067351 0.00026201 0 0 0 0 0 0 0 0 0 0 0 0 0 0 0 0 0
3.6016 -0.00036473 0.0011433 -0.020822 0.0040851 0.015771 0.0090027 -0.010739 -0.0077884 -0.0035575 -0.0010902 0.00072815 0.019521 0 0 0 0 0 0 0 0 0 0 0 0 0 0 0 0 0
3.6055 0.0030116 -0.0018576 -0.025751 0.0032092 0.014997 0.0045928 -0.01886 -0.010287 0.00084341 -0.012642 0.00047381 0.026991 0 0 0 0 0 0 0 0 0 0 0 0 0 0 0 0 0
3.6094 0.0058964 -0.0033456 -0.014983 -0.00068225 0.0029929 0.00036602 -0.015486 -0.005607 0.0016614 -0.018068 -0.00043468 0.026247 0 0 0 0 0 0 0 0 0 0 0 0 0 0 0 0 0
3.6133 0.0063646 -0.0021749 0.0036893 -0.0052205 -0.011509 -0.0014063 -0.0024164 0.0039635 -8.4277e-05 -0.013927 -0.0018678 0.021989 0 0 0 0 0 0 0 0 0 0 0 0 0 0 0 0 0
3.6172 0.0039405 0.00088359 0.017031 -0.0070904 -0.018091 -0.00050098 0.012937 0.01265 -0.0020462 -0.0023117 -0.0031305 0.015636 0 0 0 0 0 0 0 0 0 0 0 0 0 0 0 0 0
3.6211 3.4632e-05 0.0037078 0.0155 -0.0047585 -0.011873 0.0010478 0.021985 0.014804 -0.00241 0.010215 -0.0033632 0.0064552 0 0 0 0 0 0 0 0 0 0 0 0 0 0 0 0 0
3.625 -0.0030057 0.0043281 0.00026802 0.00030881 0.0033 0.00073928 0.019795 0.0086612 -0.00061705 0.016541 -0.0021388 -0.0044501 0 0 0 0 0 0 0 0 0 0 0 0 0 0 0 0 0
3.6289 -0.0035586 0.0022431 -0.017318 0.0048777 0.017719 -0.0021439 0.0077857 -0.0023558 0.0028533 0.013445 0.00020738 -0.012874 0 0 0 0 0 0 0 0 0 0 0 0 0 0 0 0 0
3.6328 -0.0018218 -0.0013296 -0.02381 0.0064512 0.022388 -0.0058567 -0.0070574 -0.011771 0.0067714 0.0036637 0.0027422 -0.01502 0 0 0 0 0 0 0 0 0 0 0 0 0 0 0 0 0
3.6367 0.00049027 -0.0043057 -0.013456 0.0049295 0.014674 -0.0076821 -0.016102 -0.014249 0.0092927 -0.0058763 0.0044318 -0.012055 0 0 0 0 0 0 0 0 0 0 0 0 0 0 0 0 0
3.6406 0.0015299 -0.0050214 0.0075578 0.0022494 -0.00050883 -0.0062048 -0.014123 -0.0089745 0.0085137 -0.0086402 0.0046327 -0.010172 0 0 0 0 0 0 0 0 0 0 0 0 0 0 0 0 0
3.6445 0.0006365 -0.0031546 0.025522 0.00061087 -0.014192 -0.0023506 -0.0026257 3.5876e-05 0.0037467 -0.0028905 0.0033479 -0.015057 0 0 0 0 0 0 0 0 0 0 0 0 0 0 0 0 0
3.6484 -0.0013792 0.00016037 0.028849 0.00089391 -0.0189 0.0015654 0.010798 0.0067927 -0.0033232 0.0070774 0.0012113 -0.025814 0 0 0 0 0 0 0 0 0 0 0 0 0 0 0 0 0
3.6523 -0.00302 0.0029863 0.015835 0.002373 -0.012817 0.0037168 0.017102 0.0072817 -0.0089925 0.013785 -0.00076192 -0.034731 0 0 0 0 0 0 0 0 0 0 0 0 0 0 0 0 0
3.6563 -0.003182 0.003646 -0.004779 0.0035713 -0.00045982 0.0038643 0.011731 0.0018497 -0.0097965 0.011638 -0.0016281 -0.033953 0 0 0 0 0 0 0 0 0 0 0 0 0 0 0 0 0
3.6602 -0.001724 0.0016859 -0.020241 0.0033095 0.010213 0.0029689 -0.0020812 -0.0053691 -0.0052125 0.00079765 -0.0010504 -0.023182 0 0 0 0 0 0 0 0 0 0 0 0 0 0 0 0 0
3.6641 0.00066754 -0.0017695 -0.022211 0.0012305 0.01253 0.0020624 -0.015186 -0.0093331 0.0015024 -0.012772 0.00038392 -0.010969 0 0 0 0 0 0 0 0 0 0 0 0 0 0 0 0 0
3.668 0.0029615 -0.0045681 -0.011485 -0.0022104 0.0051244 0.001559 -0.018603 -0.0072676 0.0054157 -0.021123 0.0014053 -0.0078876 0 0 0 0 0 0 0 0 0 0 0 0 0 0 0 0 0
3.6719 0.0042184 -0.0048056 0.0034808 -0.005942 -0.0070731 0.0013865 -0.009709 -0.00020519 0.0035982 -0.019433 0.00088504 -0.017532 0 0 0 0 0 0 0 0 0 0 0 0 0 0 0 0 0
3.6758 0.0038997 -0.002104 0.012494 -0.0085338 -0.015721 0.0013621 0.0058448 0.0078165 -0.0024971 -0.0090236 -0.0012531 -0.033401 0 0 0 0 0 0 0 0 0 0 0 0 0 0 0 0 0
3.6797 0.0021228 0.0019919 0.0099261 -0.0086754 -0.014409 0.0012038 0.017911 0.012211 -0.0079547 0.0036396 -0.0037697 -0.044322 0 0 0 0 0 0 0 0 0 0 0 0 0 0 0 0 0
3.6836 -0.00023749 0.0049075 -0.0022413 -0.005909 -0.0031516 0.00033358 0.018668 0.010472 -0.0080183 0.011197 -0.004859 -0.043269 0 0 0 0 0 0 0 0 0 0 0 0 0 0 0 0 0
3.6875 -0.0018751 0.0047213 -0.015966 -0.0011782 0.01119 -0.0018904 0.0077161 0.0035654 -0.0016613 0.010041 -0.0034752 -0.031818 0 0 0 0 0 0 0 0 0 0 0 0 0 0 0 0 0
3.6914 -0.0018435 0.0014931 -0.022128 0.0034022 0.019285 -0.0053789 -0.0079212 -0.0046256 0.0075881 0.0023725 -0.00024221 -0.017165 0 0 0 0 0 0 0 0 0 0 0 0 0 0 0 0 0
3.6953 -0.00032099 -0.0027307 -0.016091 0.0056672 0.015732 -0.0087378 -0.018615 -0.0094979 0.014111 -0.0055265 0.0028353 -0.0056593 0 0 0 0 0 0 0 0 0 0 0 0 0 0 0 0 0
3.6992 0.0013711 -0.005268 -0.00068428 0.0047411 0.0029312 -0.0098407 -0.01827 -0.0084058 0.014054 -0.0075614 0.00374 0.00078458 0 0 0 0 0 0 0 0 0 0 0 0 0 0 0 0 0
3.7031 0.0017225 -0.0045633 0.01532 0.0016051 -0.010523 -0.0074287 -0.0077926 -0.0022815 0.0077909 -0.0018323 0.0019064 0.0031337 0 0 0 0 0 0 0 0 0 0 0 0 0 0 0 0 0
3.707 0.00030202 -0.0011423 0.022595 -0.0015773 -0.015875 -0.0023928 0.0059467 0.0048645 -0.00058034 0.008153 -0.001326 0.002011 0 0 0 0 0 0 0 0 0 0 0 0 0 0 0 0 0
3.7109 -0.001756 0.0028344 0.017278 -0.0029053 -0.010259 0.0026098 0.014588 0.0084216 -0.0061419 0.015779 -0.0036345 -0.0026433 0 0 0 0 0 0 0 0 0 0 0 0 0 0 0 0 0
3.7148 -0.0025762 0.0050198 0.0035804 -0.0019273 0.001614 0.005112 0.013269 0.0061756 -0.0063406 0.015635 -0.0033556 -0.0088232 0 0 0 0 0 0 0 0 0 0 0 0 0 0 0 0 0
3.7188 -0.0010718 0.0043149 -0.0090322 0.00020661 0.011152 0.0047141 0.0033293 -0.00015197 -0.0023771 0.0070743 -0.00066746 -0.010994 0 0 0 0 0 0 0 0 0 0 0 0 0 0 0 0 0
3.7227 0.0021038 0.0014062 -0.01235 0.0016184 0.01199 0.0031806 -0.0086206 -0.0059836 0.0019324 -0.0052653 0.0025245 -0.0034742 0 0 0 0 0 0 0 0 0 0 0 0 0 0 0 0 0
3.7266 0.0050015 -0.0018083 -0.005044 0.0009468 0.0040445 0.0026669 -0.01469 -0.0070029 0.002902 -0.014372 0.0039085 0.01353 0 0 0 0 0 0 0 0 0 0 0 0 0 0 0 0 0
3.7305 0.0058353 -0.0034375 0.006646 -0.0018 -0.0070209 0.0037401 -0.010619 -0.0022266 -0.00051821 -0.015344 0.0023743 0.031701 0 0 0 0 0 0 0 0 0 0 0 0 0 0 0 0 0
3.7344 0.0042294 -0.0027029 0.013599 -0.0052092 -0.014 0.0050151 0.001232 0.0051604 -0.0060665 -0.0085123 -0.0012009 0.04007 0 0 0 0 0 0 0 0 0 0 0 0 0 0 0 0 0
3.7383 0.0013015 -0.00032432 0.010341 -0.0072243 -0.012764 0.0046346 0.012944 0.0099103 -0.0097004 0.00091111 -0.004531 0.034286 0 0 0 0 0 0 0 0 0 0 0 0 0 0 0 0 0
3.7422 -0.001307 0.0019854 -0.0013258 -0.0063271 -0.0043871 0.0020757 0.016011 0.0083774 -0.0083058 0.0064655 -0.0054783 0.020826 0 0 0 0 0 0 0 0 0 0 0 0 0 0 0 0 0
3.7461 -0.0025211 0.0026098 -0.013905 -0.00254 0.0060641 -0.0014267 0.0073445 0.0011767 -0.0018193 0.0048966 -0.0035167 0.01108 0 0 0 0 0 0 0 0 0 0 0 0 0 0 0 0 0
3.75 -0.0022292 0.0010601 -0.019473 0.0023787 0.012781 -0.0040734 -0.0079078 -0.0070998 0.0066073 -0.0016573 -6.0161e-05 0.010059 0 0 0 0 0 0 0 0 0 0 0 0 0 0 0 0 0
3.7539 -0.00096281 -0.001695 -0.014712 0.005845 0.012465 -0.0049846 -0.019303 -0.010991 0.01249 -0.0072929 0.0026031 0.01071 0 0 0 0 0 0 0 0 0 0 0 0 0 0 0 0 0
3.7578 0.00058045 -0.0038505 -0.0025535 0.0060636 0.0059547 -0.0045476 -0.018342 -0.007956 0.01271 -0.0066397 0.003006 0.00047917 0 0 0 0 0 0 0 0 0 0 0 0 0 0 0 0 0
3.7617 0.0017521 -0.0039693 0.010056 0.0032997 -0.0024285 -0.0035474 -0.0049588 -0.00017374 0.0073204 0.0012188 0.0015445 -0.025065 0 0 0 0 0 0 0 0 0 0 0 0 0 0 0 0 0
3.7656 0.0020208 -0.0019619 0.016367 -0.00021173 -0.007439 -0.0022525 0.011817 0.0069526 -0.00060849 0.011964 3.6141e-05 -0.05467 0 0 0 0 0 0 0 0 0 0 0 0 0 0 0 0 0
3.7695 0.0012066 0.00086208 0.013453 -0.0018348 -0.0060988 -0.00047963 0.020024 0.0085553 -0.0068755 0.018906 0.00012821 -0.068653 0 0 0 0 0 0 0 0 0 0 0 0 0 0 0 0 0
3.7734 -0.00018342 0.0027171 0.0035566 -0.00049772 0.00030007 0.0016134 0.013463 0.0036861 -0.0085503 0.017431 0.0018525 -0.05592 0 0 0 0 0 0 0 0 0 0 0 0 0 0 0 0 0
3.7773 -0.0010093 0.0025685 -0.0072496 0.0024784 0.0068408 0.0031557 -0.0035928 -0.004062 -0.0054925 0.0079711 0.0035604 -0.025449 0 0 0 0 0 0 0 0 0 0 0 0 0 0 0 0 0
3.7813 -0.00025353 0.00076919 -0.012417 0.0044057 0.0082156 0.0032449 -0.019358 -0.0091153 -0.00023414 -0.0043976 0.0033387 -0.00052463 0 0 0 0 0 0 0 0 0 0 0 0 0 0 0 0 0
3.7852 0.0019731 -0.0013127 -0.0087677 0.0033313 0.0025753 0.0019867 -0.022977 -0.0078216 0.0035955 -0.013245 0.00072775 0.00063279 0 0 0 0 0 0 0 0 0 0 0 0 0 0 0 0 0
3.7891 0.0041498 -0.0023192 0.0012475 -0.00046894 -0.0067931 0.00060507 -0.012141 -0.00092758 0.003409 -0.014661 -0.0027473 -0.018948 0 0 0 0 0 0 0 0 0 0 0 0 0 0 0 0 0
3.793 0.0043314 -0.0017822 0.010598 -0.004775 -0.013472 0.00026919 0.0056328 0.0070616 -0.00077868 -0.0092881 -0.0047261 -0.037074 0 0 0 0 0 0 0 0 0 0 0 0 0 0 0 0 0
3.7969 0.0017809 -0.00027271 0.012018 -0.0071588 -0.012414 0.00076716 0.018622 0.011077 -0.0062519 -0.0014965 -0.0038872 -0.031859 0 0 0 0 0 0 0 0 0 0 0 0 0 0 0 0 0
3.8008 -0.0021626 0.0011473 0.0031944 -0.0066848 -0.0036978 0.00053611 0.018948 0.0088919 -0.009136 0.0035329 -0.00095623 -0.0016663 0 0 0 0 0 0 0 0 0 0 0 0 0 0 0 0 0
3.8047 -0.00491 0.0016595 -0.010928 -0.0042656 0.0073376 -0.0017506 0.0073152 0.0023916 -0.0068206 0.0029478 0.0019746 0.032476 0 0 0 0 0 0 0 0 0 0 0 0 0 0 0 0 0
3.8086 -0.0046173 0.0011027 -0.020935 -0.0016227 0.013771 -0.0055448 -0.0082912 -0.0040097 0.00018301 -0.0021787 0.0031597 0.044648 0 0 0 0 0 0 0 0 0 0 0 0 0 0 0 0 0
3.8125 -0.0016966 -8.0494e-05 -0.01941 5.8928e-05 0.011904 -0.0085066 -0.01826 -0.0064634 0.0082727 -0.007616 0.0024432 0.026443 0 0 0 0 0 0 0 0 0 0 0 0 0 0 0 0 0
3.8164 0.0014886 -0.0011847 -0.0065291 0.00067042 0.003672 -0.0084728 -0.017191 -0.0040747 0.012889 -0.0086581 0.0010446 -0.0059152 0 0 0 0 0 0 0 0 0 0 0 0 0 0 0 0 0
3.8203 0.0025282 -0.001619 0.009574 0.00074645 -0.004954 -0.0055235 -0.006488 0.00089988 0.011469 -0.0032235 0.00026274 -0.026032 0 0 0 0 0 0 0 0 0 0 0 0 0 0 0 0 0
3.8242 0.00086515 -0.0011825 0.018321 0.00077727 -0.0082435 -0.002088 0.0071149 0.0048673 0.0051863 0.0064837 0.00038352 -0.020227 0 0 0 0 0 0 0 0 0 0 0 0 0 0 0 0 0
3.8281 -0.0018859 -0.00017576 0.014183 0.00097396 -0.0045071 -0.00082705 0.015629 0.0052742 -0.001858 0.014965 0.00074016 0.0017282 0 0 0 0 0 0 0 0 0 0 0 0 0 0 0 0 0
3.832 -0.0033723 0.00072395 0.0006303 0.0014729 0.0030799 -0.0021973 0.014173 0.0020068 -0.005503 0.01675 0.00068575 0.017277 0 0 0 0 0 0 0 0 0 0 0 0 0 0 0 0 0
3.8359 -0.0023884 0.00084946 -0.012401 0.0024285 0.0088735 -0.0039952 0.0035818 -0.0028235 -0.0043966 0.010082 0.00038351 0.012773 0 0 0 0 0 0 0 0 0 0 0 0 0 0 0 0 0
3.8398 0.00034074 2.9502e-05 -0.015609 0.0036949 0.0085166 -0.0033602 -0.0099777 -0.0062917 -0.00077258 -0.001564 0.00059923 -0.0040634 0 0 0 0 0 0 0 0 0 0 0 0 0 0 0 0 0
3.8438 0.0029453 -0.0011791 -0.0067973 0.0044905 0.0016222 0.00057798 -0.018406 -0.0063263 0.0013978 -0.011471 0.0017508 -0.012316 0 0 0 0 0 0 0 0 0 0 0 0 0 0 0 0 0
3.8477 0.0039055 -0.0017913 0.0078137 0.0036973 -0.0080717 0.005798 -0.016522 -0.0027921 -0.00054662 -0.014074 0.0032415 0.0012718 0 0 0 0 0 0 0 0 0 0 0 0 0 0 0 0 0
3.8516 0.0029923 -0.0011138 0.018049 0.00084397 -0.014933 0.0089824 -0.0055226 0.0024478 -0.0059663 -0.0087588 0.0038224 0.028531 0 0 0 0 0 0 0 0 0 0 0 0 0 0 0 0 0
3.8555 0.0010993 0.00063836 0.016664 -0.0030595 -0.014698 0.0081124 0.007481 0.0064972 -0.01136 -0.00025916 0.0026983 0.046336 0 0 0 0 0 0 0 0 0 0 0 0 0 0 0 0 0
3.8594 -0.00059547 0.0023677 0.0039743 -0.0058234 -0.0069924 0.0038228 0.014049 0.0070139 -0.012796 0.0047732 0.00033427 0.037494 0 0 0 0 0 0 0 0 0 0 0 0 0 0 0 0 0
3.8633 -0.0013401 0.0028335 -0.012553 -0.0055919 0.0042473 -0.0014184 0.010205 0.0036404 -0.0085643 0.0025773 -0.0018261 0.0067452 0 0 0 0 0 0 0 0 0 0 0 0 0 0 0 0 0
3.8672 -0.0010081 0.0015768 -0.023099 -0.0024272 0.012834 -0.0052839 -0.00074836 -0.001608 -0.0003022 -0.0050549 -0.0025215 -0.023069 0 0 0 0 0 0 0 0 0 0 0 0 0 0 0 0 0
3.8711 4.0412e-05 -0.00069043 -0.021488 0.0014845 0.013918 -0.0069378 -0.010645 -0.0054404 0.0079876 -0.01219 -0.0016945 -0.031237 0 0 0 0 0 0 0 0 0 0 0 0 0 0 0 0 0
3.875 0.0011347 -0.0025523 -0.0087975 0.0034029 0.0070979 -0.0069099 -0.012426 -0.0053744 0.01228 -0.013105 -0.00048552 -0.017177 0 0 0 0 0 0 0 0 0 0 0 0 0 0 0 0 0
3.8789 0.0014873 -0.0028675 0.0073978 0.0022164 -0.0029989 -0.0061067 -0.0051775 -0.0014768 0.010779 -0.0063242 -0.00022295 0.00030002 0 0 0 0 0 0 0 0 0 0 0 0 0 0 0 0 0
3.8828 0.00055577 -0.0015366 0.017593 -0.00058825 -0.0094064 -0.0050973 0.0054871 0.0035402 0.0048291 0.0044839 -0.0012827 0.0015342 0 0 0 0 0 0 0 0 0 0 0 0 0 0 0 0 0
3.8867 -0.001501 0.00047128 0.016066 -0.0020796 -0.0073845 -0.0041306 0.011757 0.0060993 -0.0019505 0.013133 -0.0027646 -0.015115 0 0 0 0 0 0 0 0 0 0 0 0 0 0 0 0 0
3.8906 -0.0036745 0.0017953 0.0043913 -0.0003027 0.0020836 -0.0034152 0.0091854 0.0042505 -0.0057993 0.014949 -0.0032154 -0.03173 0 0 0 0 0 0 0 0 0 0 0 0 0 0 0 0 0
3.8945 -0.0046071 0.0015676 -0.0094506 0.0039898 0.012464 -0.0030696 -0.00057347 -0.00091072 -0.0050269 0.0094117 -0.00179 -0.027986 0 0 0 0 0 0 0 0 0 0 0 0 0 0 0 0 0
3.8984 -0.0035326 -5.8517e-05 -0.016028 0.0077342 0.015804 -0.0028065 -0.01136 -0.0059577 -0.0009978 -2.7687e-05 0.0010536 -0.00084026 0 0 0 0 0 0 0 0 0 0 0 0 0 0 0 0 0
3.9023 -0.0009371 -0.0020122 -0.010535 0.00781 0.0082843 -0.0019255 -0.016732 -0.0074839 0.0027707 -0.0083611 0.0038108 0.031679 0 0 0 0 0 0 0 0 0 0 0 0 0 0 0 0 0
3.9063 0.0016765 -0.0029434 0.0038993 0.0034072 -0.0066497 0.00010616 -0.013741 -0.0044107 0.002919 -0.011873 0.0049064 0.046047 0 0 0 0 0 0 0 0 0 0 0 0 0 0 0 0 0
3.9102 0.0028133 -0.0020404 0.01799 -0.0032873 -0.020021 0.0029691 -0.0042147 0.0013416 -0.0014841 -0.0098305 0.0036966 0.033583 0 0 0 0 0 0 0 0 0 0 0 0 0 0 0 0 0
3.9141 0.002007 0.00041154 0.022228 -0.0085453 -0.023073 0.0054674 0.0065419 0.0061946 -0.0082264 -0.0044289 0.00086231 0.0068259 0 0 0 0 0 0 0 0 0 0 0 0 0 0 0 0 0
3.918 4.6476e-05 0.0030812 0.013139 -0.0095636 -0.013261 0.0063308 0.012557 0.00726 -0.013306 0.00065371 -0.0019923 -0.013306 0 0 0 0 0 0 0 0 0 0 0 0 0 0 0 0 0
3.9219 -0.0016986 0.0043203 -0.0042945 -0.0061785 0.0037236 0.0051424 0.010267 0.0041306 -0.013448 0.0023019 -0.0032375 -0.016703 0 0 0 0 0 0 0 0 0 0 0 0 0 0 0 0 0
3.9258 -0.0022353 0.0032214 -0.01973 -0.00076155 0.017465 0.0025321 0.0006929 -0.00094614 -0.008103 -0.00030946 -0.0020819 -0.011321 0 0 0 0 0 0 0 0 0 0 0 0 0 0 0 0 0
3.9297 -0.0014639 0.0003304 -0.024063 0.0034407 0.019661 -0.00047777 -0.010491 -0.0045084 0.00029946 -0.0051571 0.0010351 -0.012426 0 0 0 0 0 0 0 0 0 0 0 0 0 0 0 0 0
3.9336 -2.4905e-05 -0.0025689 -0.015176 0.0043039 0.0096204 -0.0032266 -0.015777 -0.0040229 0.0078449 -0.0084525 0.0046691 -0.025435 0 0 0 0 0 0 0 0 0 0 0 0 0 0 0 0 0
3.9375 0.0012016 -0.0035959 0.00088046 0.0019356 -0.0053527 -0.0055046 -0.01062 0.00049961 0.011284 -0.0069964 0.0070592 -0.039852 0 0 0 0 0 0 0 0 0 0 0 0 0 0 0 0 0
3.9414 0.0015263 -0.0021086 0.013958 -0.0016045 -0.014974 -0.0070431 0.0027359 0.0063519 0.0095949 -0.00046382 0.0069493 -0.040268 0 0 0 0 0 0 0 0 0 0 0 0 0 0 0 0 0
3.9453 0.00068277 0.00076808 0.016368 -0.0036389 -0.012908 -0.0072133 0.015713 0.0096299 0.0042894 0.008003 0.0041936 -0.023003 0 0 0 0 0 0 0 0 0 0 0 0 0 0 0 0 0
3.9492 -0.001042 0.002902 0.0076742 -0.0024586 -0.0008817 -0.0055126 0.018859 0.0076544 -0.0014528 0.013588 -0.00011256 -0.0011158 0 0 0 0 0 0 0 0 0 0 0 0 0 0 0 0 0
3.9531 -0.0027883 0.0027064 -0.0053097 0.001655 0.012718 -0.0024162 0.0089206 0.00089961 -0.0043782 0.01297 -0.0040787 0.0078343 0 0 0 0 0 0 0 0 0 0 0 0 0 0 0 0 0
3.957 -0.0034212 0.00032991 -0.013175 0.0064887 0.0186 0.00046946 -0.0079508 -0.0069322 -0.0028691 0.0066626 -0.0059201 -0.00068054 0 0 0 0 0 0 0 0 0 0 0 0 0 0 0 0 0
3.9609 -0.0022236 -0.0024338 -0.01016 0.0090852 0.012662 0.0014771 -0.02002 -0.011025 0.001969 -0.0012575 -0.0049323 -0.013158 0 0 0 0 0 0 0 0 0 0 0 0 0 0 0 0 0
3.9648 0.00040068 -0.0034582 0.0020773 0.0075326 -0.0015651 0.00040206 -0.018494 -0.008578 0.0066141 -0.0059551 -0.0019818 -0.011258 0 0 0 0 0 0 0 0 0 0 0 0 0 0 0 0 0
3.9688 0.0028917 -0.0018268 0.015555 0.002355 -0.015451 -0.0010122 -0.0042887 -0.00083874 0.0070987 -0.0051548 0.00090822 0.0095109 0 0 0 0 0 0 0 0 0 0 0 0 0 0 0 0 0
3.9727 0.0034786 0.0015257 0.021197 -0.0035064 -0.02081 -0.00037312 0.012439 0.0075407 0.0017912 -0.00055687 0.0017877 0.034396 0 0 0 0 0 0 0 0 0 0 0 0 0 0 0 0 0
3.9766 0.0015512 0.0044834 0.014755 -0.0064146 -0.014833 0.0031785 0.019833 0.011559 -0.0068744 0.0036265 9.57e-05 0.043359 0 0 0 0 0 0 0 0 0 0 0 0 0 0 0 0 0
3.9805 -0.0016603 0.0051774 -0.00043801 -0.0045486 -0.0015158 0.0078041 0.013104 0.0092343 -0.013365 0.0038298 -0.0028982 0.031024 0 0 0 0 0 0 0 0 0 0 0 0 0 0 0 0 0
3.9844 -0.0038244 0.0031558 -0.015634 0.0005475 0.010996 0.010034 -0.0022581 0.0028426 -0.012598 -0.00037215 -0.0049807 0.012585 0 0 0 0 0 0 0 0 0 0 0 0 0 0 0 0 0
3.9883 -0.0032336 -0.00041756 -0.022254 0.0047685 0.015369 0.0073983 -0.015042 -0.0028614 -0.0037892 -0.0061417 -0.0046496 0.0089672 0 0 0 0 0 0 0 0 0 0 0 0 0 0 0 0 0
3.9922 -0.00016791 -0.0035362 -0.01719 0.0043759 0.0094592 0.00053973 -0.016717 -0.0040802 0.0083909 -0.009495 -0.0022742 0.025214 0 0 0 0 0 0 0 0 0 0 0 0 0 0 0 0 0
3.9961 0.0032477 -0.0045289 -0.0044492 -0.00096672 -0.0024067 -0.0069514 -0.0071503 -0.00050677 0.016621 -0.0079902 0.00021695 0.043686 0 0 0 0 0 0 0 0 0 0 0 0 0 0 0 0 0
4 0.0046211 -0.0029599 0.0077249 -0.0075016 -0.012047 -0.010942 0.0062171 0.0047869 0.01594 -0.0021552 0.00092238 0.039998 0 0 0 0 0 0 0 0 0 0 0 0 0 0 0 0 0
4.0039 0.0030493 0.00017879 0.012157 -0.0099151 -0.01259 -0.009596 0.014292 0.0077829 0.0072865 0.0050665 -0.00046613 0.0073619 0 0 0 0 0 0 0 0 0 0 0 0 0 0 0 0 0
4.0078 -0.0003157 0.0030337 0.0070345 -0.0054294 -0.0031173 -0.0045426 0.012464 0.0063148 -0.0031737 0.0102 -0.0024303 -0.0341 0 0 0 0 0 0 0 0 0 0 0 0 0 0 0 0 0
4.0117 -0.0032368 0.0039221 -0.0033513 0.00372 0.010332 0.00040598 0.0028398 0.0012823 -0.0085001 0.01114 -0.0029026 -0.05313 0 0 0 0 0 0 0 0 0 0 0 0 0 0 0 0 0
4.0156 -0.004018 0.0023081 -0.011591 0.011579 0.018491 0.001972 -0.0080691 -0.0042644 -0.0058645 0.0080391 -0.00093638 -0.034537 0 0 0 0 0 0 0 0 0 0 0 0 0 0 0 0 0
4.0195 -0.002521 -0.00083733 -0.011855 0.012773 0.015191 -0.00039505 -0.013765 -0.0072052 0.0017356 0.0029472 0.0026206 0.0070639 0 0 0 0 0 0 0 0 0 0 0 0 0 0 0 0 0
4.0234 3.4762e-05 -0.0035744 -0.0034762 0.00654 0.0019224 -0.0043022 -0.011324 -0.006129 0.0080225 -0.0014112 0.005868 0.039806 0 0 0 0 0 0 0 0 0 0 0 0 0 0 0 0 0
4.0273 0.0020905 -0.0041838 0.0086056 -0.0027269 -0.012889 -0.0062047 -0.0025041 -0.0019104 0.0081057 -0.0030475 0.0071825 0.041964 0 0 0 0 0 0 0 0 0 0 0 0 0 0 0 0 0
4.0313 0.0027157 -0.0022745 0.016781 -0.0088579 -0.019722 -0.0039236 0.0075275 0.002928 0.0017655 -0.0016998 0.005988 0.01931 0 0 0 0 0 0 0 0 0 0 0 0 0 0 0 0 0
4.0352 0.0019518 0.00094693 0.015429 -0.0085011 -0.014738 0.0017965 0.012967 0.0055701 -0.0067996 0.0010327 0.0026187 -0.0027284 0 0 0 0 0 0 0 0 0 0 0 0 0 0 0 0 0
4.0391 0.00056124 0.0034616 0.0045765 -0.0032799 -0.0023611 0.0077056 0.010482 0.0043903 -0.012157 0.0025496 -0.0021006 -0.003717 0 0 0 0 0 0 0 0 0 0 0 0 0 0 0 0 0
4.043 -0.00047792 0.0037469 -0.0097861 0.0020155 0.0083329 0.010166 0.0012669 -1.8481e-05 -0.011227 0.00079098 -0.0069013 0.013614 0 0 0 0 0 0 0 0 0 0 0 0 0 0 0 0 0
4.0469 -0.00046128 0.0017039 -0.019253 0.0034253 0.010504 0.007561 -0.009275 -0.0048709 -0.0048919 -0.0043166 -0.0099435 0.027819 0 0 0 0 0 0 0 0 0 0 0 0 0 0 0 0 0
4.0508 0.00067242 -0.0013912 -0.018394 0.00060611 0.0042517 0.0013517 -0.014546 -0.0065882 0.0030393 -0.010441 -0.0093394 0.020307 0 0 0 0 0 0 0 0 0 0 0 0 0 0 0 0 0
4.0547 0.002215 -0.0037829 -0.0084595 -0.0036412 -0.004344 -0.0049702 -0.010957 -0.0030876 0.0083847 -0.013941 -0.004575 -0.0068208 0 0 0 0 0 0 0 0 0 0 0 0 0 0 0 0 0
4.0586 0.0029888 -0.0043015 0.0033587 -0.0061885 -0.0085502 -0.0082914 -0.00053299 0.0044203 0.0089017 -0.012036 0.002255 -0.03277 0 0 0 0 0 0 0 0 0 0 0 0 0 0 0 0 0
4.0625 0.002077 -0.0029301 0.0089025 -0.0059905 -0.0059816 -0.0078792 0.010142 0.011616 0.0051291 -0.0047795 0.0070102 -0.036863 0 0 0 0 0 0 0 0 0 0 0 0 0 0 0 0 0
4.0664 -0.00042141 -0.00065917 0.0048514 -0.0041438 0.00057942 -0.0054987 0.014191 0.013578 -0.00038607 0.0045508 0.0062015 -0.016183 0 0 0 0 0 0 0 0 0 0 0 0 0 0 0 0 0
4.0703 -0.003241 0.0011364 -0.0049182 -0.002102 0.0063905 -0.0036583 0.0089809 0.0081773 -0.0047694 0.011147 -2.6266e-05 0.013319 0 0 0 0 0 0 0 0 0 0 0 0 0 0 0 0 0
4.0742 -0.0046906 0.0014151 -0.012292 -0.00018254 0.0085179 -0.0035033 -0.002263 -0.0020745 -0.0063875 0.011564 -0.0073667 0.031466 0 0 0 0 0 0 0 0 0 0 0 0 0 0 0 0 0
4.0781 -0.0038357 -2.8757e-06 -0.011037 0.0021641 0.0069819 -0.0041102 -0.01275 -0.011292 -0.0054955 0.0059808 -0.010313 0.029842 0 0 0 0 0 0 0 0 0 0 0 0 0 0 0 0 0
4.082 -0.0012028 -0.0022794 -0.0014297 0.0049321 0.0032262 -0.0036586 -0.016493 -0.013969 -0.0037207 -0.0017849 -0.0065324 0.015551 0 0 0 0 0 0 0 0 0 0 0 0 0 0 0 0 0
4.0859 0.0015986 -0.0039104 0.010085 0.0068574 -0.0015942 -0.0012833 -0.011728 -0.0086465 -0.0028166 -0.0066783 0.0010497 0.0019035 0 0 0 0 0 0 0 0 0 0 0 0 0 0 0 0 0
4.0898 0.0030418 -0.0035724 0.015791 0.0064436 -0.0065601 0.0021231 -0.0014884 0.0011292 -0.0035334 -0.0057428 0.0065084 -0.0034967 0 0 0 0 0 0 0 0 0 0 0 0 0 0 0 0 0
4.0938 0.0026736 -0.0010963 0.012236 0.0036983 -0.0099106 0.0047956 0.0084712 0.0092431 -0.0053195 -0.00012384 0.0057878 -0.0027129 0 0 0 0 0 0 0 0 0 0 0 0 0 0 0 0 0
4.0977 0.0011639 0.0021084 0.0022232 0.00056325 -0.0092489 0.0056561 0.012817 0.011083 -0.006922 0.0056991 3.1822e-06 -0.0022732 0 0 0 0 0 0 0 0 0 0 0 0 0 0 0 0 0
4.1016 -0.00047704 0.0037106 -0.0078655 -0.00077404 -0.003828 0.0049414 0.0092747 0.0063655 -0.0073147 0.0069909 -0.0057498 -0.0058855 0 0 0 0 0 0 0 0 0 0 0 0 0 0 0 0 0
4.1055 -0.0016913 0.0020016 -0.012889 -0.00023109 0.0032778 0.0033672 -0.00020785 -0.0011493 -0.0062553 0.0020311 -0.0070121 -0.012051 0 0 0 0 0 0 0 0 0 0 0 0 0 0 0 0 0
4.1094 -0.0024837 -0.0026809 -0.012071 -0.00038593 0.0062285 0.00092442 -0.010263 -0.0066204 -0.0042479 -0.0067141 -0.0038555 -0.017052 0 0 0 0 0 0 0 0 0 0 0 0 0 0 0 0 0
4.1133 -0.0029339 -0.0078106 -0.008435 -0.0042431 0.0010461 -0.003122 -0.014883 -0.007518 -0.0022242 -0.014315 -0.00060264 -0.018694 0 0 0 0 0 0 0 0 0 0 0 0 0 0 0 0 0
4.1172 -0.0028026 -0.010151 -0.00568 -0.011916 -0.0098784 -0.008755 -0.011168 -0.0050639 -0.0013039 -0.016708 -0.0017618 -0.017118 0 0 0 0 0 0 0 0 0 0 0 0 0 0 0 0 0
4.1211 -0.0017386 -0.0079354 -0.0053203 -0.019304 -0.018102 -0.013785 -0.001783 -0.0028643 -0.002557 -0.013239 -0.0079365 -0.013456 0 0 0 0 0 0 0 0 0 0 0 0 0 0 0 0 0
4.125 0.00015239 -0.0021697 -0.0061321 -0.020408 -0.015227 -0.014421 0.0061659 -0.0038722 -0.0064059 -0.0066769 -0.01528 -0.0091628 0 0 0 0 0 0 0 0 0 0 0 0 0 0 0 0 0
4.1289 0.0020888 0.0039425 -0.0057479 -0.011852 -0.00025251 -0.0080843 0.0060267 -0.0079125 -0.011694 -0.00090328 -0.018668 -0.0067257 0 0 0 0 0 0 0 0 0 0 0 0 0 0 0 0 0
4.1328 0.0031187 0.007081 -0.0027102 0.003928 0.018304 0.0036732 -0.0028204 -0.011558 -0.01524 0.0018702 -0.015486 -0.0095686 0 0 0 0 0 0 0 0 0 0 0 0 0 0 0 0 0
4.1367 0.002924 0.0058991 0.0025509 0.019522 0.028096 0.014967 -0.013292 -0.010508 -0.012923 0.0023158 -0.0068539 -0.01952 0 0 0 0 0 0 0 0 0 0 0 0 0 0 0 0 0
4.1406 0.0020941 0.0016868 0.0081279 0.027033 0.022305 0.019014 -0.015137 -0.0028745 -0.0023685 0.0029308 0.0040887 -0.033783 0 0 0 0 0 0 0 0 0 0 0 0 0 0 0 0 0
4.1445 0.001527 -0.0027107 0.011753 0.023043 0.0050392 0.012998 -0.0030212 0.0089201 0.014335 0.0057349 0.014489 -0.045263 0 0 0 0 0 0 0 0 0 0 0 0 0 0 0 0 0
4.1484 0.0015161 -0.0047967 0.011856 0.010578 -0.011761 0.00057081 0.018087 0.019114 0.03026 0.010545 0.022408 -0.047316 0 0 0 0 0 0 0 0 0 0 0 0 0 0 0 0 0
4.1523 0.0014685 -0.0038107 0.0082333 -0.0030933 -0.017412 -0.01025 0.035137 0.022021 0.036777 0.015014 0.025949 -0.039049 0 0 0 0 0 0 0 0 0 0 0 0 0 0 0 0 0
4.1563 0.00060059 -0.00084666 0.0022358 -0.011102 -0.010167 -0.012519 0.03595 0.015715 0.028804 0.016217 0.023001 -0.025881 0 0 0 0 0 0 0 0 0 0 0 0 0 0 0 0 0
4.1602 -0.0010608 0.0020884 -0.0036581 -0.010856 0.0024326 -0.0051521 0.018367 0.0034594 0.0086979 0.012544 0.012865 -0.014386 0 0 0 0 0 0 0 0 0 0 0 0 0 0 0 0 0
4.1641 -0.0024417 0.0032944 -0.0069773 -0.0048799 0.010162 0.0064523 -0.0075833 -0.0081881 -0.014267 0.0046482 -0.0015865 -0.0064797 0 0 0 0 0 0 0 0 0 0 0 0 0 0 0 0 0
4.168 -0.0023283 0.0021781 -0.0066972 0.0014604 0.007829 0.014318 -0.026455 -0.013428 -0.029005 -0.0049803 -0.014061 0.00099637 0 0 0 0 0 0 0 0 0 0 0 0 0 0 0 0 0
4.1719 -0.00063657 -0.00061648 -0.0040525 0.0035508 -0.0018625 0.013333 -0.028057 -0.010709 -0.029202 -0.01332 -0.018413 0.010689 0 0 0 0 0 0 0 0 0 0 0 0 0 0 0 0 0
4.1758 0.0012159 -0.003634 -0.001901 0.00014785 -0.011588 0.0043189 -0.014089 -0.0033507 -0.01704 -0.018171 -0.013256 0.019186 0 0 0 0 0 0 0 0 0 0 0 0 0 0 0 0 0
4.1797 0.0013564 -0.0053429 -0.0027813 -0.0063278 -0.015191 -0.0071285 0.0039107 0.0029688 -0.0015872 -0.018899 -0.0035759 0.018121 0 0 0 0 0 0 0 0 0 0 0 0 0 0 0 0 0
4.1836 -0.00088309 -0.004899 -0.0069255 -0.011672 -0.011264 -0.01472 0.013213 0.0040078 0.0070282 -0.016373 0.0026583 0.0019552 0 0 0 0 0 0 0 0 0 0 0 0 0 0 0 0 0
4.1875 -0.0041653 -0.0026076 -0.01175 -0.012599 -0.0026731 -0.015338 0.0084613 -0.00055451 0.0038301 -0.012258 0.00053254 -0.024869 0 0 0 0 0 0 0 0 0 0 0 0 0 0 0 0 0
4.1914 -0.0060184 0.00021306 -0.013384 -0.0085824 0.0062528 -0.010219 -0.0056967 -0.007362 -0.0082531 -0.008028 -0.0079518 -0.049029 0 0 0 0 0 0 0 0 0 0 0 0 0 0 0 0 0
4.1953 -0.004756 0.0019894 -0.0093064 -0.0018418 0.012146 -0.0032579 -0.018823 -0.01181 -0.020513 -0.0041966 -0.015395 -0.05781 0 0 0 0 0 0 0 0 0 0 0 0 0 0 0 0 0
4.1992 -0.00088578 0.0018637 -0.00027633 0.0043477 0.013439 0.001849 -0.021883 -0.010816 -0.02382 -0.0001931 -0.014625 -0.048935 0 0 0 0 0 0 0 0 0 0 0 0 0 0 0 0 0
4.2031 0.0031576 0.00022772 0.0097729 0.0077567 0.010293 0.0035671 -0.01239 -0.0042676 -0.013887 0.0049401 -0.0038975 -0.031995 0 0 0 0 0 0 0 0 0 0 0 0 0 0 0 0 0
4.207 0.0047531 -0.0015927 0.015872 0.0082912 0.0044648 0.0026648 0.0050771 0.0053135 0.0064221 0.011399 0.012173 -0.020308 0 0 0 0 0 0 0 0 0 0 0 0 0 0 0 0 0
4.2109 0.0029482 -0.0022957 0.014864 0.0074537 -0.0010913 0.0010165 0.022187 0.014239 0.028665 0.01781 0.026062 -0.020633 0 0 0 0 0 0 0 0 0 0 0 0 0 0 0 0 0
4.2148 -0.00094811 -0.0014985 0.0072505 0.0067856 -0.0035527 0.00019324 0.031348 0.019252 0.043072 0.021492 0.03195 -0.029662 0 0 0 0 0 0 0 0 0 0 0 0 0 0 0 0 0
4.2188 -0.0043598 8.7596e-05 -0.0030127 0.0065924 -0.0021558 0.0006919 0.029031 0.018621 0.043155 0.019849 0.028174 -0.039367 0 0 0 0 0 0 0 0 0 0 0 0 0 0 0 0 0
4.2227 -0.0051832 0.0012788 -0.010667 0.0059 0.00090688 0.0019758 0.016833 0.012571 0.028439 0.0121 0.016696 -0.045186 0 0 0 0 0 0 0 0 0 0 0 0 0 0 0 0 0
4.2266 -0.0030348 0.0013031 -0.012064 0.0035183 0.0019502 0.0030201 0.00029568 0.0030839 0.0043047 0.00017327 0.0012331 -0.049187 0 0 0 0 0 0 0 0 0 0 0 0 0 0 0 0 0
4.2305 0.00069645 0.00026514 -0.0072358 -0.00076937 -0.0011185 0.0029544 -0.013883 -0.0068754 -0.02069 -0.011955 -0.014103 -0.056037 0 0 0 0 0 0 0 0 0 0 0 0 0 0 0 0 0
4.2344 0.0038106 -0.0010771 0.00011042 -0.0058499 -0.0067056 0.0015044 -0.020993 -0.014479 -0.038469 -0.020155 -0.025341 -0.0667 0 0 0 0 0 0 0 0 0 0 0 0 0 0 0 0 0
4.2383 0.0045515 -0.0019377 0.0047969 -0.0099333 -0.010573 -0.00091961 -0.020286 -0.018056 -0.044355 -0.022122 -0.029336 -0.076442 0 0 0 0 0 0 0 0 0 0 0 0 0 0 0 0 0
4.2422 0.0024609 -0.0020065 0.0034228 -0.011594 -0.0094128 -0.003497 -0.014655 -0.017487 -0.038156 -0.018271 -0.025054 -0.078935 0 0 0 0 0 0 0 0 0 0 0 0 0 0 0 0 0
4.2461 -0.001491 -0.0015266 -0.0033129 -0.010417 -0.0038575 -0.0054566 -0.0082673 -0.013818 -0.0234 -0.011149 -0.014571 -0.072323 0 0 0 0 0 0 0 0 0 0 0 0 0 0 0 0 0
4.25 -0.0054613 -0.0010361 -0.01081 -0.0069504 0.0018997 -0.0064169 -0.0038566 -0.0084487 -0.0055108 -0.0039035 -0.0024005 -0.061542 0 0 0 0 0 0 0 0 0 0 0 0 0 0 0 0 0
4.2539 -0.0076975 -0.0010566 -0.013411 -0.0022315 0.0036583 -0.006394 -0.0015643 -0.0025276 0.010137 0.0011892 0.0069056 -0.055007 0 0 0 0 0 0 0 0 0 0 0 0 0 0 0 0 0
4.2578 -0.0074731 -0.0019048 -0.0082426 0.0026147 0.00075922 -0.0055649 6.3008e-05 0.0031084 0.019711 0.0034007 0.01123 -0.058717 0 0 0 0 0 0 0 0 0 0 0 0 0 0 0 0 0
4.2617 -0.0054971 -0.003595 0.0024616 0.0064896 -0.0036024 -0.0041253 0.0021282 0.0076311 0.021804 0.0033598 0.011472 -0.072415 0 0 0 0 0 0 0 0 0 0 0 0 0 0 0 0 0
4.2656 -0.0034757 -0.0057557 0.012303 0.0082887 -0.0055265 -0.0024554 0.0043161 0.010048 0.017626 0.0023631 0.0098887 -0.090184 0 0 0 0 0 0 0 0 0 0 0 0 0 0 0 0 0
4.2695 -0.0029838 -0.0076152 0.014618 0.0070389 -0.0040041 -0.0013642 0.0054649 0.009453 0.010313 0.0016247 0.0078417 -0.10435 0 0 0 0 0 0 0 0 0 0 0 0 0 0 0 0 0
4.2734 -0.0043292 -0.008216 0.0069786 0.0023877 -0.0015717 -0.0018705 0.0048777 0.0055558 0.0033555 0.0017105 0.0049917 -0.10987 0 0 0 0 0 0 0 0 0 0 0 0 0 0 0 0 0
4.2773 -0.0062318 -0.0068924 -0.0067084 -0.0047256 -0.0014896 -0.0042926 0.0028965 -0.00090821 -0.0012819 0.0022789 0.00042484 -0.10678 0 0 0 0 0 0 0 0 0 0 0 0 0 0 0 0 0
4.2813 -0.0066454 -0.0037622 -0.01817 -0.011727 -0.0042551 -0.0072424 0.00026771 -0.0081739 -0.0041907 0.0022589 -0.0057065 -0.099858 0 0 0 0 0 0 0 0 0 0 0 0 0 0 0 0 0
4.2852 -0.0042124 0.00017615 -0.019875 -0.014994 -0.0068886 -0.0076834 -0.0027341 -0.013861 -0.0077362 0.00053805 -0.011782 -0.095524 0 0 0 0 0 0 0 0 0 0 0 0 0 0 0 0 0
4.2891 0.00069134 0.0035477 -0.010081 -0.011562 -0.0057355 -0.0027009 -0.0061872 -0.015678 -0.013652 -0.0030708 -0.015841 -0.097834 0 0 0 0 0 0 0 0 0 0 0 0 0 0 0 0 0
4.293 0.0061032 0.0054407 0.0056432 -0.0012575 -0.00010376 0.0078531 -0.0094178 -0.012266 -0.020643 -0.0072011 -0.016889 -0.10589 0 0 0 0 0 0 0 0 0 0 0 0 0 0 0 0 0
4.2969 0.0097066 0.0059618 0.017809 0.012187 0.0067938 0.019943 -0.010314 -0.0039866 -0.02408 -0.0092877 -0.014966 -0.11496 0 0 0 0 0 0 0 0 0 0 0 0 0 0 0 0 0
4.3008 0.010224 0.0060101 0.019294 0.022369 0.010572 0.026917 -0.0063803 0.0067792 -0.018627 -0.0069811 -0.010083 -0.12106 0 0 0 0 0 0 0 0 0 0 0 0 0 0 0 0 0
4.3047 0.0079714 0.0063634 0.010232 0.023685 0.0095205 0.023662 0.0028831 0.016271 -0.0023978 0.00016979 -0.0015878 -0.12523 0 0 0 0 0 0 0 0 0 0 0 0 0 0 0 0 0
4.3086 0.0043034 0.0067988 -0.0021618 0.015023 0.0058978 0.01055 0.014377 0.02095 0.020364 0.0099895 0.010843 -0.13339 0 0 0 0 0 0 0 0 0 0 0 0 0 0 0 0 0
4.3125 0.000547 0.0060637 -0.0089668 0.00090869 0.0034257 -0.0060816 0.022523 0.019318 0.040484 0.018604 0.025244 -0.15083 0 0 0 0 0 0 0 0 0 0 0 0 0 0 0 0 0
4.3164 -0.0026549 0.0029044 -0.00626 -0.011189 0.003448 -0.01782 0.022805 0.012718 0.04869 0.022529 0.036605 -0.17577 0 0 0 0 0 0 0 0 0 0 0 0 0 0 0 0 0
4.3203 -0.0051799 -0.0025548 0.002026 -0.015753 0.0036094 -0.019841 0.015072 0.0044085 0.04106 0.020488 0.03888 -0.19814 0 0 0 0 0 0 0 0 0 0 0 0 0 0 0 0 0
4.3242 -0.0068238 -0.0082543 0.0075008 -0.012665 0.00056169 -0.013961 0.0037805 -0.0025615 0.021266 0.013706 0.028892 -0.20613 0 0 0 0 0 0 0 0 0 0 0 0 0 0 0 0 0
4.3281 -0.0070147 -0.011158 0.0043916 -0.0064295 -0.0058118 -0.006555 -0.0052828 -0.0071064 -0.0019882 0.0046526 0.0092036 -0.19539 0 0 0 0 0 0 0 0 0 0 0 0 0 0 0 0 0
4.332 -0.005216 -0.0092564 -0.0054571 -0.0018574 -0.010984 -0.0029877 -0.0092108 -0.010107 -0.020454 -0.0045739 -0.012625 -0.17319 0 0 0 0 0 0 0 0 0 0 0 0 0 0 0 0 0
4.3359 -0.0016444 -0.0031883 -0.013923 3.4772e-05 -0.0091878 -0.0032316 -0.0096068 -0.012746 -0.030658 -0.012849 -0.028233 -0.15336 0 0 0 0 0 0 0 0 0 0 0 0 0 0 0 0 0
4.3398 0.0024648 0.0038633 -0.013345 0.002245 0.00095234 -0.0024833 -0.01026 -0.014722 -0.034022 -0.019341 -0.033151 -0.14635 0 0 0 0 0 0 0 0 0 0 0 0 0 0 0 0 0
4.3438 0.0054618 0.0081217 -0.0030766 0.0079324 0.013762 0.0037226 -0.012922 -0.014087 -0.033256 -0.022586 -0.028569 -0.15281 0 0 0 0 0 0 0 0 0 0 0 0 0 0 0 0 0
4.3477 0.0063769 0.0077035 0.0097054 0.016137 0.019955 0.014447 -0.015015 -0.0089904 -0.028599 -0.020632 -0.019133 -0.16571 0 0 0 0 0 0 0 0 0 0 0 0 0 0 0 0 0
4.3516 0.0056131 0.0038267 0.015692 0.021335 0.013995 0.02305 -0.011549 0.00015103 -0.017543 -0.01248 -0.0089455 -0.17803 0 0 0 0 0 0 0 0 0 0 0 0 0 0 0 0 0
4.3555 0.0046065 -0.0001672 0.010869 0.017727 -0.00070076 0.022319 0.00012645 0.010088 0.0015526 0.00038862 0.00084484 -0.18808 0 0 0 0 0 0 0 0 0 0 0 0 0 0 0 0 0
4.3594 0.0046707 -0.0012363 -0.00051363 0.0047196 -0.013541 0.01085 0.016759 0.016544 0.025316 0.014004 0.011106 -0.19805 0 0 0 0 0 0 0 0 0 0 0 0 0 0 0 0 0
4.3633 0.0059423 0.0013015 -0.0096611 -0.011308 -0.014683 -0.0048592 0.030196 0.017104 0.045033 0.023827 0.021849 -0.20856 0 0 0 0 0 0 0 0 0 0 0 0 0 0 0 0 0
4.3672 0.0072854 0.0055218 -0.010229 -0.020888 -0.0028577 -0.014714 0.032715 0.012919 0.051489 0.027283 0.030515 -0.21586 0 0 0 0 0 0 0 0 0 0 0 0 0 0 0 0 0
4.3711 0.0072318 0.0084668 -0.002697 -0.018104 0.013391 -0.012478 0.022794 0.0078253 0.041715 0.024913 0.033343 -0.21513 0 0 0 0 0 0 0 0 0 0 0 0 0 0 0 0 0
4.375 0.0051815 0.0082151 0.0069977 -0.0047568 0.022235 -0.00047749 0.0067665 0.0055516 0.022086 0.019283 0.028669 -0.20592 0 0 0 0 0 0 0 0 0 0 0 0 0 0 0 0 0
4.3789 0.0018987 0.0049565 0.012574 0.011037 0.017599 0.012149 -0.0052627 0.0071201 0.0045484 0.012666 0.018951 -0.19373 0 0 0 0 0 0 0 0 0 0 0 0 0 0 0 0 0
4.3828 -0.0010635 0.00054344 0.011576 0.020447 0.0034207 0.016193 -0.0064865 0.010275 -0.0018253 0.0055661 0.0092228 -0.18554 0 0 0 0 0 0 0 0 0 0 0 0 0 0 0 0 0
4.3867 -0.0024977 -0.0028443 0.0056733 0.01933 -0.010022 0.0088836 0.0016812 0.01115 0.0023261 -0.0027359 0.0029447 -0.18397 0 0 0 0 0 0 0 0 0 0 0 0 0 0 0 0 0
4.3906 -0.0023207 -0.0038727 -0.0018601 0.0098711 -0.014256 -0.0045394 0.010512 0.0068345 0.006975 -0.012321 -0.0010729 -0.18615 0 0 0 0 0 0 0 0 0 0 0 0 0 0 0 0 0
4.3945 -0.0014346 -0.0024792 -0.0083313 -0.0018147 -0.0084075 -0.014911 0.010178 -0.0028611 0.00044353 -0.021356 -0.0075249 -0.18821 0 0 0 0 0 0 0 0 0 0 0 0 0 0 0 0 0
4.3984 -0.0008841 0.00034249 -0.011854 -0.0096769 0.0015569 -0.015517 -0.0030614 -0.015243 -0.020968 -0.026699 -0.019676 -0.18989 0 0 0 0 0 0 0 0 0 0 0 0 0 0 0 0 0
4.4023 -0.0010408 0.0030422 -0.010829 -0.010684 0.0085029 -0.0062795 -0.023674 -0.025892 -0.04868 -0.025891 -0.03474 -0.1941 0 0 0 0 0 0 0 0 0 0 0 0 0 0 0 0 0
4.4063 -0.0014288 0.0041413 -0.0046556 -0.0056649 0.0093231 0.0066549 -0.039826 -0.030354 -0.066299 -0.018822 -0.04401 -0.20181 0 0 0 0 0 0 0 0 0 0 0 0 0 0 0 0 0
4.4102 -0.0012236 0.0029713 0.0045069 0.0016467 0.0056964 0.015117 -0.040512 -0.025759 -0.059971 -0.0077291 -0.038504 -0.20901 0 0 0 0 0 0 0 0 0 0 0 0 0 0 0 0 0
4.4141 5.0934e-05 0.00026459 0.011461 0.0067067 0.0010763 0.014022 -0.022283 -0.012051 -0.027601 0.0042526 -0.016104 -0.21015 0 0 0 0 0 0 0 0 0 0 0 0 0 0 0 0 0
4.418 0.002166 -0.0019606 0.011024 0.0067763 -0.0023112 0.0044065 0.0084578 0.0074976 0.019101 0.014601 0.015514 -0.20534 0 0 0 0 0 0 0 0 0 0 0 0 0 0 0 0 0
4.4219 0.004365 -0.0015413 0.0026864 0.0029126 -0.0037905 -0.0071827 0.038687 0.026959 0.060807 0.021867 0.042842 -0.20298 0 0 0 0 0 0 0 0 0 0 0 0 0 0 0 0 0
4.4258 0.005871 0.0021947 -0.0075455 -0.00029252 -0.0027832 -0.012646 0.055463 0.039771 0.080826 0.025217 0.054654 -0.21313 0 0 0 0 0 0 0 0 0 0 0 0 0 0 0 0 0
4.4297 0.0063638 0.0075695 -0.010956 0.0020623 0.0016149 -0.0074992 0.052353 0.041495 0.073232 0.024072 0.048298 -0.23671 0 0 0 0 0 0 0 0 0 0 0 0 0 0 0 0 0
4.4336 0.0061627 0.011451 -0.0032283 0.010752 0.0089823 0.0058615 0.032339 0.031936 0.044659 0.018479 0.029895 -0.26136 0 0 0 0 0 0 0 0 0 0 0 0 0 0 0 0 0
4.4375 0.0060419 0.011531 0.011277 0.020492 0.016016 0.019255 0.0059206 0.015307 0.0096104 0.0097754 0.0091548 -0.26967 0 0 0 0 0 0 0 0 0 0 0 0 0 0 0 0 0
4.4414 0.0067621 0.0082714 0.022479 0.023113 0.017947 0.024069 -0.014487 -0.0018098 -0.017443 0.00057814 -0.0065896 -0.25375 0 0 0 0 0 0 0 0 0 0 0 0 0 0 0 0 0
4.4453 0.0085345 0.0047898 0.022821 0.014297 0.012731 0.017514 -0.020899 -0.013551 -0.028735 -0.0062868 -0.014842 -0.22289 0 0 0 0 0 0 0 0 0 0 0 0 0 0 0 0 0
4.4492 0.010726 0.00452 0.01372 -0.0015223 0.0041424 0.0050907 -0.013469 -0.017121 -0.025458 -0.0091473 -0.01641 -0.19645 0 0 0 0 0 0 0 0 0 0 0 0 0 0 0 0 0
4.4531 0.012091 0.008403 0.0042818 -0.012978 -0.00015546 -0.0031816 0.0005256 -0.01321 -0.014991 -0.0080241 -0.01276 -0.1876 0 0 0 0 0 0 0 0 0 0 0 0 0 0 0 0 0
4.457 0.011515 0.013898 0.0031911 -0.0099665 0.005011 -0.00042114 0.011815 -0.0046766 -0.005219 -0.004009 -0.0051022 -0.19231 0 0 0 0 0 0 0 0 0 0 0 0 0 0 0 0 0
4.4609 0.0088479 0.016717 0.010974 0.0079391 0.016898 0.011432 0.01511 0.005298 0.0004708 0.0017261 0.0047319 -0.19357 0 0 0 0 0 0 0 0 0 0 0 0 0 0 0 0 0
4.4648 0.0051479 0.013964 0.019578 0.029968 0.025852 0.022708 0.011925 0.014302 0.0043736 0.0082496 0.01383 -0.17697 0 0 0 0 0 0 0 0 0 0 0 0 0 0 0 0 0
4.4688 0.0019977 0.0062193 0.019563 0.041321 0.022779 0.023345 0.008342 0.020719 0.011203 0.014374 0.019577 -0.14345 0 0 0 0 0 0 0 0 0 0 0 0 0 0 0 0 0
4.4727 0.00028166 -0.0029818 0.0082897 0.03361 0.0069081 0.010699 0.0094729 0.023275 0.022849 0.018241 0.021605 -0.10822 0 0 0 0 0 0 0 0 0 0 0 0 0 0 0 0 0
4.4766 -0.00060063 -0.0097061 -0.0081802 0.010394 -0.013096 -0.0085342 0.014957 0.020939 0.03522 0.017872 0.021738 -0.087452 0 0 0 0 0 0 0 0 0 0 0 0 0 0 0 0 0
4.4805 -0.0022881 -0.012131 -0.020742 -0.016207 -0.025926 -0.023702 0.019055 0.013411 0.039923 0.012478 0.021262 -0.085044 0 0 0 0 0 0 0 0 0 0 0 0 0 0 0 0 0
4.4844 -0.005945 -0.011192 -0.024816 -0.034416 -0.026415 -0.028176 0.015245 0.0017189 0.029895 0.0032631 0.018136 -0.090628 0 0 0 0 0 0 0 0 0 0 0 0 0 0 0 0 0
4.4883 -0.010845 -0.009233 -0.02289 -0.039777 -0.01865 -0.023263 0.0016021 -0.011764 0.0049483 -0.0072198 0.0077149 -0.089293 0 0 0 0 0 0 0 0 0 0 0 0 0 0 0 0 0
4.4922 -0.014346 -0.0080081 -0.020358 -0.035354 -0.011042 -0.01532 -0.017347 -0.024031 -0.027017 -0.016761 -0.012584 -0.0736 0 0 0 0 0 0 0 0 0 0 0 0 0 0 0 0 0
4.4961 -0.013537 -0.0076119 -0.019419 -0.026628 -0.0083914 -0.0094078 -0.033593 -0.03244 -0.054189 -0.024642 -0.038553 -0.048059 0 0 0 0 0 0 0 0 0 0 0 0 0 0 0 0 0
4.5 -0.0074815 -0.0068641 -0.017222 -0.016641 -0.008415 -0.0055394 -0.040819 -0.035322 -0.067401 -0.031107 -0.059446 -0.024074 0 0 0 0 0 0 0 0 0 0 0 0 0 0 0 0 0
4.5039 0.0016677 -0.0045299 -0.0097828 -0.0054791 -0.0055012 -0.00051289 -0.037682 -0.032019 -0.064405 -0.035678 -0.064269 -0.011175 0 0 0 0 0 0 0 0 0 0 0 0 0 0 0 0 0
4.5078 0.0096448 -0.00036697 0.0026756 0.0067673 0.0025789 0.0071918 -0.027165 -0.022728 -0.049238 -0.03616 -0.049547 -0.011549 0 0 0 0 0 0 0 0 0 0 0 0 0 0 0 0 0
4.5117 0.01258 0.0045859 0.014567 0.017603 0.011852 0.014697 -0.013438 -0.0086478 -0.028011 -0.029667 -0.02204 -0.020182 0 0 0 0 0 0 0 0 0 0 0 0 0 0 0 0 0
4.5156 0.0093506 0.0084594 0.019228 0.023043 0.015836 0.016898 0.00065228 0.0076321 -0.0049518 -0.015123 0.0060792 -0.028303 0 0 0 0 0 0 0 0 0 0 0 0 0 0 0 0 0
4.5195 0.0022317 0.0094383 0.014519 0.020722 0.011829 0.011247 0.01372 0.022165 0.018339 0.0048932 0.025574 -0.027217 0 0 0 0 0 0 0 0 0 0 0 0 0 0 0 0 0
4.5234 -0.0045021 0.0067503 0.0044719 0.01189 0.0035045 0.00042519 0.024536 0.030763 0.040636 0.024721 0.035049 -0.011633 0 0 0 0 0 0 0 0 0 0 0 0 0 0 0 0 0
4.5273 -0.0070376 0.0013622 -0.004251 0.00048114 -0.0025302 -0.0095302 0.031405 0.030987 0.058675 0.038395 0.038839 0.017529 0 0 0 0 0 0 0 0 0 0 0 0 0 0 0 0 0
4.5313 -0.004075 -0.0041145 -0.007478 -0.0094093 -0.0025812 -0.013626 0.033047 0.023788 0.067237 0.042587 0.040809 0.052274 0 0 0 0 0 0 0 0 0 0 0 0 0 0 0 0 0
4.5352 0.0025675 -0.0066034 -0.0056195 -0.015086 0.0015328 -0.010766 0.029755 0.013376 0.061968 0.037706 0.040355 0.080725 0 0 0 0 0 0 0 0 0 0 0 0 0 0 0 0 0
4.5391 0.0089676 -0.004425 -0.0016633 -0.015057 0.0051139 -0.0030955 0.023189 0.0049542 0.042683 0.026731 0.034064 0.09405 0 0 0 0 0 0 0 0 0 0 0 0 0 0 0 0 0
4.543 0.01118 0.001327 0.0019637 -0.0086514 0.0051887 0.0064227 0.01485 0.0015805 0.014521 0.013122 0.020601 0.092727 0 0 0 0 0 0 0 0 0 0 0 0 0 0 0 0 0
4.5469 0.007443 0.0070958 0.0043015 0.0029796 0.0024086 0.015226 0.0049962 0.0022954 -0.014002 -0.00059731 0.003292 0.086658 0 0 0 0 0 0 0 0 0 0 0 0 0 0 0 0 0
4.5508 -0.00055697 0.0090252 0.0044327 0.015368 -0.00094098 0.0205 -0.0065478 0.0029499 -0.034875 -0.01302 -0.012337 0.088001 0 0 0 0 0 0 0 0 0 0 0 0 0 0 0 0 0
4.5547 -0.0082176 0.0056726 0.00065356 0.021463 -0.0037292 0.018907 -0.018489 -0.00071691 -0.044105 -0.023365 -0.02333 0.10201 0 0 0 0 0 0 0 0 0 0 0 0 0 0 0 0 0
4.5586 -0.010471 -0.0007199 -0.0076159 0.015863 -0.0061206 0.0088237 -0.027468 -0.0098436 -0.043073 -0.031004 -0.031133 0.12346 0 0 0 0 0 0 0 0 0 0 0 0 0 0 0 0 0
4.5625 -0.0050651 -0.0055467 -0.016861 -6.7448e-05 -0.0073458 -0.0062609 -0.030068 -0.021273 -0.037088 -0.035132 -0.038405 0.14176 0 0 0 0 0 0 0 0 0 0 0 0 0 0 0 0 0
4.5664 0.0053693 -0.0050295 -0.019602 -0.017074 -0.004711 -0.017342 -0.025797 -0.029184 -0.031781 -0.034399 -0.044148 0.15024 0 0 0 0 0 0 0 0 0 0 0 0 0 0 0 0 0
4.5703 0.014235 0.00093476 -0.0095941 -0.023384 0.0037084 -0.015146 -0.017769 -0.02838 -0.029029 -0.026842 -0.042577 0.15161 0 0 0 0 0 0 0 0 0 0 0 0 0 0 0 0 0
4.5742 0.014876 0.0083764 0.011321 -0.013504 0.014931 0.0017711 -0.0097444 -0.017151 -0.024776 -0.010869 -0.027605 0.15528 0 0 0 0 0 0 0 0 0 0 0 0 0 0 0 0 0
4.5781 0.0052065 0.011735 0.0313 0.0064892 0.020662 0.023032 -0.0021128 0.001795 -0.010876 0.012543 0.00085373 0.16928 0 0 0 0 0 0 0 0 0 0 0 0 0 0 0 0 0
4.582 -0.010221 0.0076111 0.035191 0.022161 0.013038 0.031733 0.0087013 0.022486 0.018855 0.037838 0.034604 0.19379 0 0 0 0 0 0 0 0 0 0 0 0 0 0 0 0 0
4.5859 -0.02255 -0.002727 0.01614 0.020896 -0.0074593 0.016753 0.025687 0.038019 0.061342 0.055423 0.061145 0.22122 0 0 0 0 0 0 0 0 0 0 0 0 0 0 0 0 0
4.5898 -0.024159 -0.013803 -0.016973 0.0016352 -0.029502 -0.017011 0.04518 0.042979 0.10101 0.055916 0.070565 0.24188 0 0 0 0 0 0 0 0 0 0 0 0 0 0 0 0 0
4.5938 -0.013726 -0.019115 -0.043407 -0.023393 -0.03778 -0.04938 0.055663 0.035261 0.11493 0.036224 0.059902 0.25059 0 0 0 0 0 0 0 0 0 0 0 0 0 0 0 0 0
4.5977 0.0027691 -0.01507 -0.04436 -0.036632 -0.024847 -0.057625 0.044558 0.01691 0.085557 0.0031778 0.032655 0.24976 0 0 0 0 0 0 0 0 0 0 0 0 0 0 0 0 0
4.6016 0.015869 -0.0032473 -0.01696 -0.027344 0.0018361 -0.032592 0.0089888 -0.0063387 0.014345 -0.028774 -0.0041837 0.24774 0 0 0 0 0 0 0 0 0 0 0 0 0 0 0 0 0
4.6055 0.018656 0.010374 0.022342 0.00059285 0.024337 0.013637 -0.03829 -0.026952 -0.073556 -0.04537 -0.041906 0.25382 0 0 0 0 0 0 0 0 0 0 0 0 0 0 0 0 0
4.6094 0.010841 0.018746 0.048226 0.030624 0.027385 0.054587 -0.07402 -0.038484 -0.13892 -0.041025 -0.070154 0.27255 0 0 0 0 0 0 0 0 0 0 0 0 0 0 0 0 0
4.6133 -0.0016777 0.017639 0.043626 0.043855 0.0097795 0.066187 -0.078485 -0.038196 -0.149 -0.02207 -0.078262 0.30022 0 0 0 0 0 0 0 0 0 0 0 0 0 0 0 0 0
4.6172 -0.011131 0.0078236 0.011252 0.031032 -0.015152 0.041953 -0.048782 -0.027992 -0.097155 -0.0022369 -0.060216 0.32607 0 0 0 0 0 0 0 0 0 0 0 0 0 0 0 0 0
4.6211 -0.012884 -0.0055937 -0.028593 -0.0014352 -0.03028 -0.003511 -0.001497 -0.013062 -0.0088286 0.0065897 -0.020855 0.33887 0 0 0 0 0 0 0 0 0 0 0 0 0 0 0 0 0
4.625 -0.0078299 -0.016111 -0.051923 -0.035114 -0.027631 -0.044317 0.037475 0.00088527 0.071437 0.0019172 0.022806 0.33551 0 0 0 0 0 0 0 0 0 0 0 0 0 0 0 0 0
4.6289 -0.00096918 -0.019184 -0.046538 -0.050651 -0.013232 -0.05922 0.048893 0.010076 0.10489 -0.0086758 0.049135 0.32517 0 0 0 0 0 0 0 0 0 0 0 0 0 0 0 0 0
4.6328 0.0024277 -0.014142 -0.018467 -0.039563 -0.00062412 -0.043321 0.031054 0.013468 0.080417 -0.01382 0.045043 0.32426 0 0 0 0 0 0 0 0 0 0 0 0 0 0 0 0 0
4.6367 0.00036593 -0.0039366 0.014006 -0.0093774 0.00081855 -0.0089906 -0.0010132 0.011967 0.019695 -0.0068 0.015457 0.34411 0 0 0 0 0 0 0 0 0 0 0 0 0 0 0 0 0
4.6406 -0.0048058 0.0066922 0.033278 0.021335 -0.007003 0.02324 -0.026252 0.0072613 -0.037211 0.0098398 -0.018923 0.38109 0 0 0 0 0 0 0 0 0 0 0 0 0 0 0 0 0
4.6445 -0.0082393 0.013399 0.032828 0.035066 -0.013656 0.037296 -0.03033 0.0013518 -0.056515 0.026415 -0.035065 0.41821 0 0 0 0 0 0 0 0 0 0 0 0 0 0 0 0 0
4.6484 -0.0060183 0.01384 0.018723 0.026682 -0.0097349 0.030001 -0.012637 -0.003281 -0.03001 0.032951 -0.022925 0.4383 0 0 0 0 0 0 0 0 0 0 0 0 0 0 0 0 0
4.6523 0.0020025 0.0083941 0.002973 0.0061379 0.0049084 0.010997 0.015359 -0.0039007 0.022377 0.025729 0.0084065 0.43799 0 0 0 0 0 0 0 0 0 0 0 0 0 0 0 0 0
4.6563 0.011742 5.0254e-06 -0.0052007 -0.0094309 0.020717 -0.0048489 0.037827 0.0011317 0.066982 0.0091817 0.037802 0.43011 0 0 0 0 0 0 0 0 0 0 0 0 0 0 0 0 0
4.6602 0.017221 -0.0069343 -0.0040177 -0.0085308 0.025712 -0.0073393 0.043203 0.010506 0.077426 -0.0076249 0.046655 0.43164 0 0 0 0 0 0 0 0 0 0 0 0 0 0 0 0 0
4.6641 0.014366 -0.0086235 0.0021414 0.0064484 0.014672 0.0030458 0.029355 0.019369 0.048956 -0.017028 0.030295 0.44841 0 0 0 0 0 0 0 0 0 0 0 0 0 0 0 0 0
4.668 0.003919 -0.0041282 0.0072513 0.021696 -0.006678 0.016442 0.0035248 0.021319 -0.0015354 -0.017105 -0.00094728 0.47086 0 0 0 0 0 0 0 0 0 0 0 0 0 0 0 0 0
4.6719 -0.008577 0.003558 0.0073612 0.023011 -0.025333 0.020926 -0.022139 0.012406 -0.047729 -0.011742 -0.030105 0.48496 0 0 0 0 0 0 0 0 0 0 0 0 0 0 0 0 0
4.6758 -0.01596 0.0089241 0.0016242 0.0066836 -0.029763 0.010815 -0.036877 -0.0054319 -0.069244 -0.0070012 -0.044309 0.4875 0 0 0 0 0 0 0 0 0 0 0 0 0 0 0 0 0
4.6797 -0.013882 0.0075278 -0.0083714 -0.017992 -0.017572 -0.0095187 -0.036237 -0.024273 -0.060905 -0.0066643 -0.040771 0.49039 0 0 0 0 0 0 0 0 0 0 0 0 0 0 0 0 0
4.6836 -0.0035846 -0.00050859 -0.019177 -0.035855 0.0031434 -0.028542 -0.023257 -0.034222 -0.032093 -0.0099879 -0.025542 0.50898 0 0 0 0 0 0 0 0 0 0 0 0 0 0 0 0 0
4.6875 0.0088576 -0.0099334 -0.025735 -0.03641 0.019513 -0.034873 -0.0056301 -0.029326 0.0011088 -0.01278 -0.0077236 0.54592 0 0 0 0 0 0 0 0 0 0 0 0 0 0 0 0 0
4.6914 0.016293 -0.013754 -0.022741 -0.019739 0.02257 -0.024097 0.0090241 -0.011499 0.025016 -0.010628 0.0062209 0.58662 0 0 0 0 0 0 0 0 0 0 0 0 0 0 0 0 0
4.6953 0.014667 -0.0084927 -0.0079699 0.0054232 0.012764 -0.0010941 0.016709 0.010358 0.033815 -0.001969 0.014805 0.61179 0 0 0 0 0 0 0 0 0 0 0 0 0 0 0 0 0
4.6992 0.0049442 0.0026628 0.014179 0.028122 -0.001425 0.022791 0.017573 0.025672 0.029923 0.010733 0.02008 0.61503 0 0 0 0 0 0 0 0 0 0 0 0 0 0 0 0 0
4.7031 -0.00812 0.011544 0.032527 0.040359 -0.010419 0.03544 0.013971 0.028408 0.020556 0.022012 0.024245 0.6086 0 0 0 0 0 0 0 0 0 0 0 0 0 0 0 0 0
4.707 -0.019045 0.010623 0.034493 0.038329 -0.010531 0.029429 0.0082101 0.019932 0.012872 0.025798 0.026865 0.61143 0 0 0 0 0 0 0 0 0 0 0 0 0 0 0 0 0
4.7109 -0.024356 -0.0015301 0.014661 0.021591 -0.0057002 0.0052702 0.001576 0.0066903 0.0098208 0.018129 0.024605 0.63131 0 0 0 0 0 0 0 0 0 0 0 0 0 0 0 0 0
4.7148 -0.023597 -0.019068 -0.019553 -0.0067156 -0.0030909 -0.028318 -0.0054674 -0.0053442 0.0084196 -0.00066364 0.013721 0.65844 0 0 0 0 0 0 0 0 0 0 0 0 0 0 0 0 0
4.7188 -0.018729 -0.032796 -0.050465 -0.03853 -0.0066848 -0.057283 -0.012988 -0.015023 0.0015675 -0.025122 -0.0064128 0.67626 0 0 0 0 0 0 0 0 0 0 0 0 0 0 0 0 0
4.7227 -0.01282 -0.036158 -0.060612 -0.061572 -0.014395 -0.067989 -0.021583 -0.025693 -0.01691 -0.046053 -0.031426 0.67786 0 0 0 0 0 0 0 0 0 0 0 0 0 0 0 0 0
4.7266 -0.0087106 -0.02885 -0.044416 -0.064517 -0.020728 -0.054142 -0.031863 -0.04043 -0.046473 -0.054432 -0.053473 0.67154 0 0 0 0 0 0 0 0 0 0 0 0 0 0 0 0 0
4.7305 -0.0078158 -0.015838 -0.012463 -0.044444 -0.0219 -0.021347 -0.04281 -0.056862 -0.077339 -0.046478 -0.065355 0.67043 0 0 0 0 0 0 0 0 0 0 0 0 0 0 0 0 0
4.7344 -0.0092759 -0.0032234 0.015345 -0.010546 -0.018345 0.014464 -0.050163 -0.066319 -0.094099 -0.026808 -0.064249 0.67782 0 0 0 0 0 0 0 0 0 0 0 0 0 0 0 0 0
4.7383 -0.010095 0.0054974 0.023338 0.020368 -0.012542 0.035427 -0.047243 -0.058909 -0.084502 -0.0066992 -0.052285 0.68372 0 0 0 0 0 0 0 0 0 0 0 0 0 0 0 0 0
4.7422 -0.0068595 0.010194 0.010661 0.034537 -0.0051135 0.03265 -0.029258 -0.031264 -0.048113 0.0027167 -0.033839 0.67634 0 0 0 0 0 0 0 0 0 0 0 0 0 0 0 0 0
4.7461 0.0015026 0.012178 -0.00881 0.030265 0.0059764 0.012226 0.0014079 0.0089222 0.0015252 -0.0016446 -0.012248 0.65577 0 0 0 0 0 0 0 0 0 0 0 0 0 0 0 0 0
4.75 0.011828 0.011952 -0.017141 0.017921 0.021562 -0.0087622 0.033734 0.045664 0.043853 -0.011753 0.011057 0.63537 0 0 0 0 0 0 0 0 0 0 0 0 0 0 0 0 0
4.7539 0.017704 0.0087407 -0.0058005 0.010602 0.036639 -0.014434 0.053326 0.063567 0.063535 -0.013588 0.034614 0.6289 0 0 0 0 0 0 0 0 0 0 0 0 0 0 0 0 0
4.7578 0.013479 0.0018691 0.017881 0.012882 0.040748 -0.0020659 0.05178 0.056914 0.059721 0.0022109 0.054707 0.63705 0 0 0 0 0 0 0 0 0 0 0 0 0 0 0 0 0
4.7617 -0.0012175 -0.0076348 0.035854 0.016961 0.025108 0.015373 0.033076 0.032608 0.04546 0.031748 0.065718 0.64772 0 0 0 0 0 0 0 0 0 0 0 0 0 0 0 0 0
4.7656 -0.019993 -0.016871 0.032355 0.0096081 -0.0084886 0.01878 0.011178 0.0049551 0.037116 0.058392 0.063214 0.6498 0 0 0 0 0 0 0 0 0 0 0 0 0 0 0 0 0
4.7695 -0.032996 -0.022532 0.0055515 -0.015471 -0.045059 -0.0019231 -0.00031778 -0.013833 0.041102 0.063091 0.04698 0.64586 0 0 0 0 0 0 0 0 0 0 0 0 0 0 0 0 0
4.7734 -0.033131 -0.022783 -0.030338 -0.049837 -0.064033 -0.038328 0.0013212 -0.020616 0.047751 0.037605 0.02111 0.64959 0 0 0 0 0 0 0 0 0 0 0 0 0 0 0 0 0
4.7773 -0.020792 -0.018139 -0.053973 -0.073754 -0.052722 -0.067469 0.0059799 -0.021165 0.037626 -0.0089438 -0.0088338 0.66984 0 0 0 0 0 0 0 0 0 0 0 0 0 0 0 0 0
4.7813 -0.0035847 -0.010848 -0.050854 -0.069032 -0.015873 -0.067126 -0.00061469 -0.023733 -0.0032807 -0.055181 -0.038595 0.69795 0 0 0 0 0 0 0 0 0 0 0 0 0 0 0 0 0
4.7852 0.0088477 -0.0034462 -0.02292 -0.032313 0.026262 -0.031958 -0.024156 -0.031695 -0.069852 -0.080681 -0.065126 0.71258 0 0 0 0 0 0 0 0 0 0 0 0 0 0 0 0 0
4.7891 0.011111 0.0024411 0.012679 0.020707 0.050517 0.021188 -0.055268 -0.040794 -0.13596 -0.077878 -0.084127 0.69891 0 0 0 0 0 0 0 0 0 0 0 0 0 0 0 0 0
4.793 0.00496 0.0063674 0.034881 0.06346 0.045398 0.063009 -0.074851 -0.042649 -0.16732 -0.054631 -0.088763 0.66384 0 0 0 0 0 0 0 0 0 0 0 0 0 0 0 0 0
4.7969 -0.0029536 0.0084976 0.032439 0.074041 0.017677 0.070246 -0.067517 -0.031448 -0.14184 -0.026619 -0.07248 0.63152 0 0 0 0 0 0 0 0 0 0 0 0 0 0 0 0 0
4.8008 -0.0063901 0.008828 0.010728 0.048155 -0.013092 0.040454 -0.033 -0.008729 -0.064653 -0.0060054 -0.034734 0.62247 0 0 0 0 0 0 0 0 0 0 0 0 0 0 0 0 0
4.8047 -0.0038025 0.0068755 -0.013021 0.0012902 -0.027844 -0.0069381 0.012961 0.017033 0.032608 0.0052844 0.015158 0.63556 0 0 0 0 0 0 0 0 0 0 0 0 0 0 0 0 0
4.8086 0.0012811 0.0021356 -0.022534 -0.041122 -0.019946 -0.043846 0.048699 0.035409 0.10871 0.013707 0.060397 0.64999 0 0 0 0 0 0 0 0 0 0 0 0 0 0 0 0 0
4.8125 0.0035012 -0.0050016 -0.013951 -0.059067 0.0016709 -0.051823 0.060096 0.039957 0.13567 0.026339 0.084889 0.6451 0 0 0 0 0 0 0 0 0 0 0 0 0 0 0 0 0
4.8164 -0.00022109 -0.012656 0.0025334 -0.048956 0.019567 -0.032973 0.048018 0.03131 0.11314 0.043706 0.081976 0.61919 0 0 0 0 0 0 0 0 0 0 0 0 0 0 0 0 0
4.8203 -0.0086191 -0.017916 0.011836 -0.023481 0.019906 -0.0063526 0.025311 0.01587 0.06526 0.058368 0.057599 0.5899 0 0 0 0 0 0 0 0 0 0 0 0 0 0 0 0 0
4.8242 -0.017104 -0.01836 0.0065364 -0.0011539 0.0017106 0.0069474 0.0065995 0.0014619 0.022718 0.059772 0.025805 0.57654 0 0 0 0 0 0 0 0 0 0 0 0 0 0 0 0 0
4.8281 -0.020754 -0.013715 -0.0073474 0.0067081 -0.02261 -0.00094725 -0.0013146 -0.0071011 0.0026186 0.041566 -7.3589e-05 0.58179 0 0 0 0 0 0 0 0 0 0 0 0 0 0 0 0 0
4.832 -0.017161 -0.0063004 -0.016024 0.0023796 -0.035734 -0.019984 -0.0021031 -0.0099521 -0.0001041 0.0064752 -0.014532 0.58981 0 0 0 0 0 0 0 0 0 0 0 0 0 0 0 0 0
4.8359 -0.0075973 0.00030773 -0.010178 -0.0024601 -0.027315 -0.030903 -0.0047925 -0.010839 -0.0047049 -0.034171 -0.021098 0.58161 0 0 0 0 0 0 0 0 0 0 0 0 0 0 0 0 0
4.8398 0.0038117 0.0035754 0.0066713 0.0024848 -0.0012886 -0.020407 -0.015501 -0.013789 -0.026978 -0.065758 -0.027649 0.55267 0 0 0 0 0 0 0 0 0 0 0 0 0 0 0 0 0
4.8438 0.012171 0.0034775 0.020961 0.017396 0.026556 0.0086425 -0.032262 -0.020057 -0.065446 -0.077408 -0.039488 0.51678 0 0 0 0 0 0 0 0 0 0 0 0 0 0 0 0 0
4.8477 0.014044 0.0019264 0.020714 0.032207 0.039209 0.039211 -0.046334 -0.027242 -0.10131 -0.066901 -0.054641 0.49369 0 0 0 0 0 0 0 0 0 0 0 0 0 0 0 0 0
4.8516 0.0088971 0.00068759 0.0059024 0.034579 0.029731 0.052142 -0.04851 -0.030897 -0.11146 -0.041001 -0.064241 0.49286 0 0 0 0 0 0 0 0 0 0 0 0 0 0 0 0 0
4.8555 -0.00076439 -0.00028899 -0.011555 0.01933 0.0051163 0.038945 -0.035541 -0.027382 -0.084489 -0.011289 -0.057898 0.50727 0 0 0 0 0 0 0 0 0 0 0 0 0 0 0 0 0
4.8594 -0.010562 -0.0025157 -0.018203 -0.0078399 -0.01974 0.0063674 -0.012132 -0.0161 -0.02829 0.011942 -0.03111 0.52083 0 0 0 0 0 0 0 0 0 0 0 0 0 0 0 0 0
4.8633 -0.016223 -0.0068912 -0.010657 -0.034358 -0.032751 -0.029254 0.012412 0.00011509 0.034918 0.024156 0.0098759 0.52103 0 0 0 0 0 0 0 0 0 0 0 0 0 0 0 0 0
4.8672 -0.015518 -0.01196 0.0019477 -0.048608 -0.031524 -0.052349 0.029871 0.016322 0.081418 0.027095 0.049532 0.50588 0 0 0 0 0 0 0 0 0 0 0 0 0 0 0 0 0
4.8711 -0.0092946 -0.014434 0.0068137 -0.045644 -0.021815 -0.055537 0.036796 0.027504 0.097465 0.025676 0.07103 0.48163 0 0 0 0 0 0 0 0 0 0 0 0 0 0 0 0 0
4.875 -0.0010718 -0.011843 -0.00044435 -0.027874 -0.010498 -0.040523 0.034156 0.030316 0.083239 0.023884 0.066236 0.45594 0 0 0 0 0 0 0 0 0 0 0 0 0 0 0 0 0
4.8789 0.0046777 -0.0050429 -0.011628 -0.0022521 -0.00036337 -0.014597 0.024556 0.024169 0.049415 0.022492 0.04086 0.43294 0 0 0 0 0 0 0 0 0 0 0 0 0 0 0 0 0
4.8828 0.00482 0.0018169 -0.013696 0.022726 0.0088181 0.012947 0.010323 0.011571 0.010687 0.019575 0.01055 0.41266 0 0 0 0 0 0 0 0 0 0 0 0 0 0 0 0 0
4.8867 -0.00070465 0.0041378 -0.001514 0.038728 0.015556 0.032606 -0.0059551 -0.0025034 -0.019848 0.012633 -0.0097947 0.39273 0 0 0 0 0 0 0 0 0 0 0 0 0 0 0 0 0
4.8906 -0.0087161 0.00027449 0.016084 0.039152 0.014835 0.036324 -0.020123 -0.012604 -0.034439 0.00039452 -0.015739 0.37003 0 0 0 0 0 0 0 0 0 0 0 0 0 0 0 0 0
4.8945 -0.014507 -0.0073147 0.022894 0.021897 0.0025749 0.020882 -0.027343 -0.015757 -0.033059 -0.016522 -0.014722 0.34208 0 0 0 0 0 0 0 0 0 0 0 0 0 0 0 0 0
4.8984 -0.014642 -0.014059 0.0092385 -0.0077972 -0.017728 -0.0083184 -0.025723 -0.013732 -0.023827 -0.035542 -0.018391 0.30885 0 0 0 0 0 0 0 0 0 0 0 0 0 0 0 0 0
4.9023 -0.009192 -0.01662 -0.018857 -0.037615 -0.034007 -0.037305 -0.019443 -0.012453 -0.019654 -0.052067 -0.032361 0.27387 0 0 0 0 0 0 0 0 0 0 0 0 0 0 0 0 0
4.9063 -0.001802 -0.014821 -0.043331 -0.053423 -0.03359 -0.050063 -0.01713 -0.01791 -0.030642 -0.059916 -0.051723 0.24285 0 0 0 0 0 0 0 0 0 0 0 0 0 0 0 0 0
4.9102 0.0026779 -0.010898 -0.047687 -0.047302 -0.014384 -0.038662 -0.025027 -0.030803 -0.055801 -0.05345 -0.065234 0.21983 0 0 0 0 0 0 0 0 0 0 0 0 0 0 0 0 0
4.9141 0.0015288 -0.0072354 -0.029279 -0.022879 0.011097 -0.0096701 -0.040009 -0.044082 -0.080342 -0.031291 -0.063709 0.20391 0 0 0 0 0 0 0 0 0 0 0 0 0 0 0 0 0
4.918 -0.0039527 -0.0048418 -0.00052613 0.0063821 0.024063 0.018976 -0.049318 -0.046271 -0.082656 0.00070942 -0.045368 0.19013 0 0 0 0 0 0 0 0 0 0 0 0 0 0 0 0 0
4.9219 -0.0095165 -0.0036385 0.021103 0.025284 0.014274 0.029457 -0.039145 -0.029283 -0.048393 0.030445 -0.014915 0.17387 0 0 0 0 0 0 0 0 0 0 0 0 0 0 0 0 0
4.9258 -0.011221 -0.0036178 0.025471 0.025849 -0.011116 0.015872 -0.0063858 0.0045379 0.017257 0.045394 0.020498 0.1543 0 0 0 0 0 0 0 0 0 0 0 0 0 0 0 0 0
4.9297 -0.008325 -0.0051559 0.014878 0.011044 -0.03276 -0.012277 0.036071 0.041659 0.088341 0.040112 0.05333 0.1331 0 0 0 0 0 0 0 0 0 0 0 0 0 0 0 0 0
4.9336 -0.0034847 -0.0079928 -0.00051883 -0.008668 -0.034325 -0.037141 0.06591 0.064267 0.13045 0.019928 0.074626 0.11006 0 0 0 0 0 0 0 0 0 0 0 0 0 0 0 0 0
4.9375 -0.00019623 -0.010218 -0.011279 -0.022628 -0.014907 -0.044398 0.065779 0.060588 0.11987 -0.0024981 0.074062 0.081314 0 0 0 0 0 0 0 0 0 0 0 0 0 0 0 0 0
4.9414 0.00019456 -0.0089618 -0.013768 -0.025714 0.011537 -0.031279 0.034882 0.0318 0.057729 -0.015682 0.045082 0.043433 0 0 0 0 0 0 0 0 0 0 0 0 0 0 0 0 0
4.9453 -0.0007418 -0.0028369 -0.0092569 -0.01933 0.028333 -0.0061487 -0.010773 -0.0088238 -0.029439 -0.016609 -0.0069614 -0.0004175 0 0 0 0 0 0 0 0 0 0 0 0 0 0 0 0 0
4.9492 -0.00054733 0.0059494 -0.00054429 -0.0085462 0.028637 0.018162 -0.048989 -0.043468 -0.1031 -0.011304 -0.061667 -0.039838 0 0 0 0 0 0 0 0 0 0 0 0 0 0 0 0 0
4.9531 0.0013608 0.012183 0.009363 0.001459 0.01798 0.031412 -0.064297 -0.058827 -0.13203 -0.0085592 -0.091864 -0.065158 0 0 0 0 0 0 0 0 0 0 0 0 0 0 0 0 0
4.957 0.0029459 0.011183 0.016122 0.0073829 0.0064329 0.02939 -0.054243 -0.051445 -0.1069 -0.012232 -0.080359 -0.077501 0 0 0 0 0 0 0 0 0 0 0 0 0 0 0 0 0
4.9609 0.0016122 0.0027289 0.014108 0.008204 -0.00072169 0.013924 -0.026841 -0.027504 -0.043277 -0.018456 -0.033142 -0.090326 0 0 0 0 0 0 0 0 0 0 0 0 0 0 0 0 0
4.9648 -0.002932 -0.0080315 0.00025072 0.0051358 -0.00499 -0.0083078 0.0059731 0.0013242 0.027393 -0.019701 0.02246 -0.1187 0 0 0 0 0 0 0 0 0 0 0 0 0 0 0 0 0
4.9688 -0.0079015 -0.013927 -0.020931 0.0014126 -0.0091187 -0.027398 0.032997 0.023177 0.073361 -0.011809 0.055151 -0.16484 0 0 0 0 0 0 0 0 0 0 0 0 0 0 0 0 0
4.9727 -0.0096996 -0.011071 -0.037104 0.0010241 -0.011606 -0.033514 0.045279 0.03048 0.077203 0.0021495 0.050227 -0.2139 0 0 0 0 0 0 0 0 0 0 0 0 0 0 0 0 0
4.9766 -0.0071917 -0.0019722 -0.03564 0.005942 -0.008085 -0.022298 0.037575 0.022664 0.043086 0.014228 0.017909 -0.24562 0 0 0 0 0 0 0 0 0 0 0 0 0 0 0 0 0
4.9805 -0.002862 0.0061855 -0.014241 0.013372 0.0018819 0.00061358 0.011797 0.0062652 -0.00634 0.017832 -0.016289 -0.25247 0 0 0 0 0 0 0 0 0 0 0 0 0 0 0 0 0
4.9844 -0.0006709 0.0069088 0.014651 0.015899 0.010796 0.020749 -0.020392 -0.0083367 -0.042039 0.012458 -0.030711 -0.24783 0 0 0 0 0 0 0 0 0 0 0 0 0 0 0 0 0
4.9883 -0.0025894 -0.0007576 0.031247 0.0059998 0.0080178 0.023306 -0.04111 -0.012833 -0.044087 0.0033133 -0.021093 -0.25599 0 0 0 0 0 0 0 0 0 0 0 0 0 0 0 0 0
4.9922 -0.0070869 -0.011691 0.023124 -0.01735 -0.0098873 0.0041539 -0.036958 -0.0064167 -0.012724 -0.003316 0.00043799 -0.29255 0 0 0 0 0 0 0 0 0 0 0 0 0 0 0 0 0
4.9961 -0.010951 -0.018817 -0.0045545 -0.045102 -0.033337 -0.025413 -0.010148 0.0033172 0.031388 -0.0048604 0.017259 -0.35254 0 0 0 0 0 0 0 0 0 0 0 0 0 0 0 0 0
5 -0.012537 -0.018529 -0.03247 -0.061731 -0.045499 -0.045445 0.019968 0.0056139 0.058699 -0.003841 0.0197 -0.41654 0 0 0 0 0 0 0 0 0 0 0 0 0 0 0 0 0
5.0039 -0.013115 -0.013093 -0.042125 -0.055014 -0.03595 -0.041841 0.02892 -0.0052176 0.048109 -0.0054123 0.0078406 -0.46807 0 0 0 0 0 0 0 0 0 0 0 0 0 0 0 0 0
5.0078 -0.014911 -0.0082281 -0.030081 -0.025586 -0.010356 -0.017548 0.0052273 -0.024812 1.2143e-05 -0.013463 -0.01313 -0.50606 0 0 0 0 0 0 0 0 0 0 0 0 0 0 0 0 0
5.0117 -0.017855 -0.0080431 -0.0094941 0.01128 0.013087 0.0090059 -0.039433 -0.041347 -0.063164 -0.02798 -0.03776 -0.54188 0 0 0 0 0 0 0 0 0 0 0 0 0 0 0 0 0
5.0156 -0.018595 -0.011566 0.0021256 0.034354 0.018157 0.017868 -0.077029 -0.044155 -0.10965 -0.044751 -0.060584 -0.58607 0 0 0 0 0 0 0 0 0 0 0 0 0 0 0 0 0
5.0195 -0.01327 -0.013703 -0.0019784 0.030447 0.0037891 0.0032216 -0.08265 -0.031621 -0.11658 -0.056846 -0.073972 -0.63861 0 0 0 0 0 0 0 0 0 0 0 0 0 0 0 0 0
5.0234 -0.001756 -0.0097585 -0.013021 0.0039343 -0.015423 -0.021792 -0.051888 -0.011929 -0.082337 -0.057053 -0.069144 -0.69151 0 0 0 0 0 0 0 0 0 0 0 0 0 0 0 0 0
5.0273 0.010745 0.00027036 -0.015935 -0.025578 -0.02173 -0.035141 -0.0029267 0.0038897 -0.025567 -0.040835 -0.042029 -0.73879 0 0 0 0 0 0 0 0 0 0 0 0 0 0 0 0 0
5.0313 0.016839 0.01117 -0.0038302 -0.036488 -0.0088813 -0.023026 0.037561 0.010674 0.027798 -0.009249 0.00098402 -0.7825 0 0 0 0 0 0 0 0 0 0 0 0 0 0 0 0 0
5.0352 0.012596 0.016204 0.015507 -0.020251 0.013296 0.0092879 0.052984 0.012257 0.060223 0.029592 0.044126 -0.82889 0 0 0 0 0 0 0 0 0 0 0 0 0 0 0 0 0
5.0391 0.00099605 0.012065 0.026609 0.012495 0.027497 0.041045 0.045669 0.016598 0.07046 0.062351 0.071157 -0.88042 0 0 0 0 0 0 0 0 0 0 0 0 0 0 0 0 0
5.043 -0.0099494 0.0012649 0.020072 0.03921 0.022697 0.050772 0.030754 0.027435 0.069207 0.07597 0.075366 -0.93344 0 0 0 0 0 0 0 0 0 0 0 0 0 0 0 0 0
5.0469 -0.013048 -0.0097181 0.00061301 0.040984 0.0017778 0.030933 0.022066 0.03987 0.067072 0.064477 0.062162 -0.98388 0 0 0 0 0 0 0 0 0 0 0 0 0 0 0 0 0
5.0508 -0.0070653 -0.014853 -0.01728 0.015339 -0.02193 -0.0077273 0.021984 0.043659 0.064614 0.032864 0.042218 -1.0335 0 0 0 0 0 0 0 0 0 0 0 0 0 0 0 0 0
5.0547 0.0028629 -0.012157 -0.021501 -0.022388 -0.034681 -0.043907 0.022223 0.031353 0.052125 -0.0050547 0.02182 -1.0881 0 0 0 0 0 0 0 0 0 0 0 0 0 0 0 0 0
5.0586 0.0095694 -0.004161 -0.011339 -0.049457 -0.030448 -0.058916 0.012871 0.004543 0.019141 -0.034028 -0.00049416 -1.1492 0 0 0 0 0 0 0 0 0 0 0 0 0 0 0 0 0
5.0625 0.0091971 0.0044307 0.003742 -0.050301 -0.01233 -0.046431 -0.0086836 -0.026564 -0.033845 -0.045431 -0.028205 -1.2085 0 0 0 0 0 0 0 0 0 0 0 0 0 0 0 0 0
5.0664 0.003399 0.0096842 0.012983 -0.025505 0.011158 -0.014091 -0.035419 -0.049357 -0.090745 -0.040801 -0.058243 -1.2545 0 0 0 0 0 0 0 0 0 0 0 0 0 0 0 0 0
5.0703 -0.0027837 0.010005 0.012266 0.0098429 0.030493 0.021934 -0.055218 -0.055772 -0.12657 -0.028869 -0.078751 -1.2853 0 0 0 0 0 0 0 0 0 0 0 0 0 0 0 0 0
5.0742 -0.0050533 0.0060318 0.0049577 0.036152 0.037988 0.045146 -0.057922 -0.045326 -0.12158 -0.018725 -0.076411 -1.314 0 0 0 0 0 0 0 0 0 0 0 0 0 0 0 0 0
5.0781 -0.0025859 -0.00017048 -0.0029782 0.040736 0.030016 0.045877 -0.040458 -0.023452 -0.07387 -0.01419 -0.047353 -1.3592 0 0 0 0 0 0 0 0 0 0 0 0 0 0 0 0 0
5.082 0.0022709 -0.0057845 -0.0076669 0.024033 0.0094888 0.025234 -0.0082183 0.0022679 -0.0020577 -0.012935 -0.0020246 -1.4263 0 0 0 0 0 0 0 0 0 0 0 0 0 0 0 0 0
5.0859 0.0063125 -0.0079217 -0.0079623 -0.0019331 -0.013347 -0.0053382 0.02697 0.02501 0.063657 -0.0099484 0.040428 -1.5003 0 0 0 0 0 0 0 0 0 0 0 0 0 0 0 0 0
5.0898 0.007607 -0.0048194 -0.0036556 -0.021007 -0.024923 -0.029362 0.051467 0.039939 0.096997 -0.0019235 0.063773 -1.5571 0 0 0 0 0 0 0 0 0 0 0 0 0 0 0 0 0
5.0938 0.006121 0.0027292 0.004876 -0.021959 -0.016837 -0.034005 0.055894 0.044678 0.088802 0.01074 0.063308 -1.5876 0 0 0 0 0 0 0 0 0 0 0 0 0 0 0 0 0
5.0977 0.0031156 0.010997 0.014797 -0.0045771 0.0068554 -0.017822 0.040285 0.039794 0.050795 0.024943 0.045992 -1.6076 0 0 0 0 0 0 0 0 0 0 0 0 0 0 0 0 0
5.1016 0.00031402 0.015072 0.020144 0.020238 0.030521 0.0078189 0.01494 0.028764 0.0082161 0.03703 0.023977 -1.6457 0 0 0 0 0 0 0 0 0 0 0 0 0 0 0 0 0
5.1055 -0.00064141 0.012132 0.015479 0.036713 0.037315 0.025782 -0.0049191 0.01652 -0.014429 0.044003 0.0075933 -1.7152 0 0 0 0 0 0 0 0 0 0 0 0 0 0 0 0 0
5.1094 0.0013675 0.00395 0.0018139 0.033729 0.021891 0.024755 -0.0083987 0.0069188 -0.0068178 0.043521 0.0018893 -1.7994 0 0 0 0 0 0 0 0 0 0 0 0 0 0 0 0 0
5.1133 0.0063758 -0.0036164 -0.011459 0.012168 -0.0049554 0.0072335 0.0039195 0.00091366 0.021736 0.034061 0.0062478 -1.8642 0 0 0 0 0 0 0 0 0 0 0 0 0 0 0 0 0
5.1172 0.012998 -0.0042504 -0.012527 -0.014868 -0.024112 -0.01231 0.020382 -0.003018 0.047885 0.016191 0.014836 -1.8889 0 0 0 0 0 0 0 0 0 0 0 0 0 0 0 0 0
5.1211 0.018873 0.004469 0.0027989 -0.029829 -0.022395 -0.017986 0.026409 -0.0065559 0.04811 -0.0059296 0.017906 -1.8866 0 0 0 0 0 0 0 0 0 0 0 0 0 0 0 0 0
5.125 0.021895 0.019113 0.026077 -0.021826 -0.0015316 -0.0038072 0.014652 -0.0094892 0.013361 -0.02492 0.0061524 -1.8937 0 0 0 0 0 0 0 0 0 0 0 0 0 0 0 0 0
5.1289 0.021373 0.032252 0.041969 0.0062691 0.025008 0.022633 -0.010081 -0.0098054 -0.043882 -0.033354 -0.021736 -1.9377 0 0 0 0 0 0 0 0 0 0 0 0 0 0 0 0 0
5.1328 0.018196 0.036779 0.040527 0.039532 0.043396 0.04618 -0.034148 -0.0056573 -0.094659 -0.02801 -0.053442 -2.0113 0 0 0 0 0 0 0 0 0 0 0 0 0 0 0 0 0
5.1367 0.013918 0.029881 0.025013 0.060111 0.048365 0.05426 -0.043458 0.0028561 -0.10851 -0.011899 -0.066459 -2.0788 0 0 0 0 0 0 0 0 0 0 0 0 0 0 0 0 0
5.1406 0.0096836 0.014414 0.0079083 0.057372 0.042635 0.043344 -0.03088 0.013765 -0.070383 0.0078408 -0.042178 -2.1073 0 0 0 0 0 0 0 0 0 0 0 0 0 0 0 0 0
5.1445 0.0059869 -0.0026432 -0.00097382 0.032777 0.029934 0.018469 0.0011425 0.024729 0.0097319 0.024648 0.017848 -2.0963 0 0 0 0 0 0 0 0 0 0 0 0 0 0 0 0 0
5.1484 0.0032696 -0.01351 -0.0024581 -0.0022162 0.010885 -0.011168 0.042246 0.034053 0.099981 0.036016 0.087142 -2.0776 0 0 0 0 0 0 0 0 0 0 0 0 0 0 0 0 0
5.1523 0.0023979 -0.013172 -0.0041939 -0.032283 -0.013222 -0.035625 0.077617 0.040152 0.16107 0.042999 0.12808 -2.0864 0 0 0 0 0 0 0 0 0 0 0 0 0 0 0 0 0
5.1563 0.0041692 -0.0018912 -0.0094822 -0.044384 -0.03395 -0.045396 0.092206 0.040587 0.16496 0.046739 0.11663 -2.1319 0 0 0 0 0 0 0 0 0 0 0 0 0 0 0 0 0
5.1602 0.008174 0.014427 -0.011421 -0.032235 -0.03665 -0.033384 0.076362 0.032818 0.10873 0.045751 0.059729 -2.1918 0 0 0 0 0 0 0 0 0 0 0 0 0 0 0 0 0
5.1641 0.012311 0.02669 -4.5312e-05 0.00070949 -0.012153 3.575e-05 0.032258 0.017 0.017007 0.036923 -0.0088385 -2.2352 0 0 0 0 0 0 0 0 0 0 0 0 0 0 0 0 0
5.168 0.013864 0.02742 0.023919 0.040435 0.030173 0.042077 -0.023053 -0.0017126 -0.068757 0.019325 -0.051952 -2.2501 0 0 0 0 0 0 0 0 0 0 0 0 0 0 0 0 0
5.1719 0.011522 0.015522 0.043875 0.066247 0.06265 0.069754 -0.063157 -0.014693 -0.11005 -0.0030843 -0.054043 -2.2507 0 0 0 0 0 0 0 0 0 0 0 0 0 0 0 0 0
5.1758 0.0065477 -0.0023134 0.039196 0.060705 0.057695 0.062476 -0.066671 -0.015571 -0.091076 -0.022935 -0.028432 -2.2596 0 0 0 0 0 0 0 0 0 0 0 0 0 0 0 0 0
5.1797 0.0018296 -0.015396 0.0054042 0.021684 0.011678 0.018307 -0.032512 -0.0060733 -0.028162 -0.034145 -0.0029225 -2.2847 0 0 0 0 0 0 0 0 0 0 0 0 0 0 0 0 0
5.1836 -0.0005687 -0.016167 -0.03683 -0.032271 -0.047091 -0.039573 0.015987 0.0035807 0.037941 -0.035621 0.0028153 -2.3126 0 0 0 0 0 0 0 0 0 0 0 0 0 0 0 0 0
5.1875 -0.0011818 -0.0057017 -0.055467 -0.070328 -0.076859 -0.075023 0.04426 0.0016104 0.064868 -0.030632 -0.010749 -2.3249 0 0 0 0 0 0 0 0 0 0 0 0 0 0 0 0 0
5.1914 -0.002509 0.0068658 -0.034283 -0.068866 -0.055085 -0.063922 0.030103 -0.015596 0.034579 -0.022837 -0.029201 -2.3182 0 0 0 0 0 0 0 0 0 0 0 0 0 0 0 0 0
5.1953 -0.0063938 0.011056 0.010583 -0.029033 0.0017107 -0.013621 -0.019125 -0.038888 -0.033797 -0.0133 -0.039579 -2.3093 0 0 0 0 0 0 0 0 0 0 0 0 0 0 0 0 0
5.1992 -0.011776 0.0029924 0.041659 0.021998 0.049478 0.039915 -0.069741 -0.051593 -0.094297 -0.0016071 -0.039456 -2.3201 0 0 0 0 0 0 0 0 0 0 0 0 0 0 0 0 0
5.2031 -0.015012 -0.011599 0.031452 0.049289 0.051879 0.057476 -0.084729 -0.041477 -0.10308 0.010468 -0.032944 -2.3582 0 0 0 0 0 0 0 0 0 0 0 0 0 0 0 0 0
5.207 -0.012696 -0.021714 -0.01277 0.035465 0.010174 0.026052 -0.050201 -0.01037 -0.047855 0.017629 -0.021216 -2.4111 0 0 0 0 0 0 0 0 0 0 0 0 0 0 0 0 0
5.2109 -0.0045993 -0.01922 -0.053542 -0.0062502 -0.038026 -0.030654 0.014471 0.0263 0.042419 0.014898 -0.00021313 -2.4582 0 0 0 0 0 0 0 0 0 0 0 0 0 0 0 0 0
5.2148 0.0058856 -0.0044375 -0.054422 -0.041912 -0.050575 -0.069445 0.070429 0.049979 0.1153 0.0036923 0.03097 -2.4885 0 0 0 0 0 0 0 0 0 0 0 0 0 0 0 0 0
5.2188 0.014238 0.014815 -0.011115 -0.042296 -0.01595 -0.059452 0.086407 0.051412 0.12867 -0.006419 0.061059 -2.5072 0 0 0 0 0 0 0 0 0 0 0 0 0 0 0 0 0
5.2227 0.018091 0.029201 0.044816 -0.0042672 0.038359 -0.0041565 0.05881 0.03563 0.077657 -0.0039167 0.069934 -2.5269 0 0 0 0 0 0 0 0 0 0 0 0 0 0 0 0 0
5.2266 0.018471 0.033694 0.072749 0.047928 0.07066 0.062401 0.011007 0.016368 -0.0034707 0.014546 0.045326 -2.554 0 0 0 0 0 0 0 0 0 0 0 0 0 0 0 0 0
5.2305 0.018059 0.029126 0.056461 0.081102 0.060347 0.10058 -0.025436 0.0052717 -0.064721 0.039145 -0.0016262 -2.5841 0 0 0 0 0 0 0 0 0 0 0 0 0 0 0 0 0
5.2344 0.018228 0.019587 0.015123 0.076016 0.022635 0.091236 -0.031952 0.0047175 -0.072169 0.052864 -0.03912 -2.6086 0 0 0 0 0 0 0 0 0 0 0 0 0 0 0 0 0
5.2383 0.017654 0.0090359 -0.01628 0.037869 -0.0086594 0.044484 -0.011628 0.0090405 -0.026832 0.044731 -0.037722 -2.6239 0 0 0 0 0 0 0 0 0 0 0 0 0 0 0 0 0
5.2422 0.013761 -1.3112e-05 -0.01782 -0.010808 -0.012595 -0.011669 0.017842 0.01143 0.03979 0.019327 0.0041179 -2.6338 0 0 0 0 0 0 0 0 0 0 0 0 0 0 0 0 0
5.2461 0.005598 -0.0058618 0.0011834 -0.046338 0.0025622 -0.050875 0.03814 0.0095762 0.087473 -0.0062155 0.05516 -2.6437 0 0 0 0 0 0 0 0 0 0 0 0 0 0 0 0 0
5.25 -0.0045695 -0.0072319 0.015482 -0.056301 0.011712 -0.061329 0.039948 0.0055572 0.090516 -0.015887 0.073976 -2.6545 0 0 0 0 0 0 0 0 0 0 0 0 0 0 0 0 0
5.2539 -0.012471 -0.0042905 0.0096489 -0.04187 3.3391e-05 -0.046346 0.023881 0.0015852 0.049047 -0.0076582 0.041773 -2.6629 0 0 0 0 0 0 0 0 0 0 0 0 0 0 0 0 0
5.2578 -0.014818 0.00023839 -0.0088329 -0.013067 -0.022216 -0.01753 -0.0034604 -0.0030559 -0.014951 0.0056091 -0.022031 -2.6675 0 0 0 0 0 0 0 0 0 0 0 0 0 0 0 0 0
5.2617 -0.011492 0.002103 -0.020085 0.016788 -0.031008 0.011765 -0.032672 -0.010496 -0.071136 0.0079134 -0.074967 -2.6724 0 0 0 0 0 0 0 0 0 0 0 0 0 0 0 0 0
5.2656 -0.0051776 -0.0011439 -0.01337 0.03487 -0.01379 0.029927 -0.05283 -0.020119 -0.095443 -0.0059253 -0.084664 -2.6838 0 0 0 0 0 0 0 0 0 0 0 0 0 0 0 0 0
5.2695 0.0010244 -0.0072672 0.0026669 0.032666 0.016826 0.029869 -0.05399 -0.026773 -0.079914 -0.026274 -0.052154 -2.7028 0 0 0 0 0 0 0 0 0 0 0 0 0 0 0 0 0
5.2734 0.0057744 -0.01013 0.010655 0.010901 0.034597 0.01278 -0.032728 -0.024116 -0.035168 -0.037579 -0.0069747 -2.723 0 0 0 0 0 0 0 0 0 0 0 0 0 0 0 0 0
5.2773 0.0097219 -0.0043292 0.0040425 -0.017817 0.025054 -0.010017 0.002872 -0.010431 0.015033 -0.031491 0.01941 -2.7365 0 0 0 0 0 0 0 0 0 0 0 0 0 0 0 0 0
5.2813 0.013953 0.0099022 -0.0052316 -0.033701 -0.00012553 -0.021605 0.034999 0.0087319 0.045704 -0.012414 0.017713 -2.7417 0 0 0 0 0 0 0 0 0 0 0 0 0 0 0 0 0
5.2852 0.018393 0.025881 0.00081411 -0.021901 -0.013922 -0.010131 0.046515 0.024222 0.044347 0.0085334 0.0031056 -2.7452 0 0 0 0 0 0 0 0 0 0 0 0 0 0 0 0 0
5.2891 0.021658 0.034843 0.026169 0.015672 0.00035641 0.02155 0.033493 0.030486 0.018951 0.024159 -0.0025368 -2.7554 0 0 0 0 0 0 0 0 0 0 0 0 0 0 0 0 0
5.293 0.022273 0.032108 0.053846 0.058886 0.032955 0.055773 0.0095149 0.029899 -0.0059636 0.035826 0.010254 -2.7727 0 0 0 0 0 0 0 0 0 0 0 0 0 0 0 0 0
5.2969 0.019884 0.020092 0.059912 0.081385 0.056156 0.071136 -0.0033661 0.030125 -0.0046406 0.048297 0.034555 -2.7883 0 0 0 0 0 0 0 0 0 0 0 0 0 0 0 0 0
5.3008 0.015298 0.0059912 0.035671 0.06816 0.048975 0.056947 0.0088307 0.03661 0.032141 0.061123 0.05777 -2.7921 0 0 0 0 0 0 0 0 0 0 0 0 0 0 0 0 0
5.3047 0.0095483 -0.0035718 -0.0032341 0.025607 0.015007 0.020136 0.040631 0.046808 0.088817 0.066269 0.07294 -2.7827 0 0 0 0 0 0 0 0 0 0 0 0 0 0 0 0 0
5.3086 0.0031681 -0.0065093 -0.02976 -0.023347 -0.022103 -0.020128 0.070011 0.051319 0.13266 0.054997 0.079118 -2.7686 0 0 0 0 0 0 0 0 0 0 0 0 0 0 0 0 0
5.3125 -0.0035012 -0.0051794 -0.028566 -0.054721 -0.039705 -0.045035 0.073493 0.041108 0.13291 0.027275 0.073557 -2.7604 0 0 0 0 0 0 0 0 0 0 0 0 0 0 0 0 0
5.3164 -0.0094269 -0.0032983 -0.0080766 -0.057628 -0.033471 -0.046213 0.042041 0.014833 0.079301 -0.0059847 0.048266 -2.7606 0 0 0 0 0 0 0 0 0 0 0 0 0 0 0 0 0
5.3203 -0.01266 -0.0029703 0.0088237 -0.037783 -0.016482 -0.027483 -0.013402 -0.019534 -0.011468 -0.030756 -0.0019586 -2.7624 0 0 0 0 0 0 0 0 0 0 0 0 0 0 0 0 0
5.3242 -0.011404 -0.0039482 0.0058684 -0.010364 -0.0040326 2.5345e-05 -0.069203 -0.049583 -0.10427 -0.040779 -0.067365 -2.7579 0 0 0 0 0 0 0 0 0 0 0 0 0 0 0 0 0
5.3281 -0.0056276 -0.0047519 -0.013341 0.010357 -0.00055721 0.023939 -0.10248 -0.065538 -0.16311 -0.041283 -0.12163 -2.7476 0 0 0 0 0 0 0 0 0 0 0 0 0 0 0 0 0
5.332 0.0023114 -0.0039673 -0.030755 0.017444 -0.0002056 0.034721 -0.10168 -0.064319 -0.16757 -0.04212 -0.13678 -2.7408 0 0 0 0 0 0 0 0 0 0 0 0 0 0 0 0 0
5.3359 0.0088065 -0.00080692 -0.030981 0.012072 0.0027535 0.028505 -0.069685 -0.048833 -0.12055 -0.046959 -0.10388 -2.7466 0 0 0 0 0 0 0 0 0 0 0 0 0 0 0 0 0
5.3398 0.011183 0.0046455 -0.01355 0.001203 0.0067735 0.0096174 -0.020684 -0.024745 -0.044999 -0.048939 -0.041028 -2.7635 0 0 0 0 0 0 0 0 0 0 0 0 0 0 0 0 0
5.3438 0.0092537 0.010968 0.0093803 -0.0056663 0.0065148 -0.0094479 0.026058 0.0020478 0.027894 -0.03699 0.019456 -2.7801 0 0 0 0 0 0 0 0 0 0 0 0 0 0 0 0 0
5.3477 0.0051522 0.015261 0.024926 -0.00083378 0.0013365 -0.013974 0.053706 0.026202 0.073462 -0.0069769 0.05419 -2.7847 0 0 0 0 0 0 0 0 0 0 0 0 0 0 0 0 0
5.3516 0.0017789 0.014435 0.028413 0.016295 -0.0024073 0.0022939 0.055287 0.043268 0.08467 0.032558 0.062447 -2.7766 0 0 0 0 0 0 0 0 0 0 0 0 0 0 0 0 0
5.3555 0.0011402 0.0077734 0.022583 0.036156 0.0013315 0.029603 0.037944 0.050841 0.073613 0.065194 0.059897 -2.7666 0 0 0 0 0 0 0 0 0 0 0 0 0 0 0 0 0
5.3594 0.0035764 -0.0012966 0.011559 0.042903 0.0099173 0.046395 0.019653 0.049785 0.061746 0.077704 0.06047 -2.7663 0 0 0 0 0 0 0 0 0 0 0 0 0 0 0 0 0
5.3633 0.0079052 -0.0065953 -0.001866 0.025492 0.013278 0.035222 0.017597 0.043665 0.064035 0.068122 0.064191 -2.7771 0 0 0 0 0 0 0 0 0 0 0 0 0 0 0 0 0
5.3672 0.011956 -0.0036444 -0.013551 -0.011289 0.0048675 -0.0012858 0.034718 0.035966 0.077529 0.045045 0.061035 -2.7879 0 0 0 0 0 0 0 0 0 0 0 0 0 0 0 0 0
5.3711 0.013272 0.0061367 -0.016275 -0.046187 -0.0094022 -0.039016 0.055303 0.027276 0.083367 0.02018 0.044194 -2.7856 0 0 0 0 0 0 0 0 0 0 0 0 0 0 0 0 0
5.375 0.010202 0.015517 -0.00478 -0.05489 -0.015317 -0.049431 0.055591 0.015325 0.061943 0.00097318 0.017815 -2.7671 0 0 0 0 0 0 0 0 0 0 0 0 0 0 0 0 0
5.3789 0.0033169 0.016679 0.015906 -0.028848 -0.0049806 -0.022585 0.023187 -0.0016917 0.010219 -0.01166 -0.0080979 -2.7411 0 0 0 0 0 0 0 0 0 0 0 0 0 0 0 0 0
5.3828 -0.0038331 0.0078094 0.029521 0.01592 0.013203 0.02342 -0.030146 -0.021493 -0.052845 -0.020796 -0.028347 -2.7203 0 0 0 0 0 0 0 0 0 0 0 0 0 0 0 0 0
5.3867 -0.0059672 -0.0045399 0.020563 0.04908 0.021256 0.055911 -0.074419 -0.037539 -0.098159 -0.029748 -0.045861 -2.7098 0 0 0 0 0 0 0 0 0 0 0 0 0 0 0 0 0
5.3906 0.00055304 -0.0098898 -0.0092741 0.048739 0.01013 0.053729 -0.083116 -0.043042 -0.10691 -0.039699 -0.06382 -2.7038 0 0 0 0 0 0 0 0 0 0 0 0 0 0 0 0 0
5.3945 0.01423 -0.0019974 -0.037 0.018567 -0.0087326 0.023987 -0.053522 -0.035772 -0.083018 -0.048701 -0.076195 -2.6929 0 0 0 0 0 0 0 0 0 0 0 0 0 0 0 0 0
5.3984 0.027894 0.015714 -0.034872 -0.015301 -0.012588 -0.0050065 -0.0083901 -0.019312 -0.04738 -0.05141 -0.06914 -2.6736 0 0 0 0 0 0 0 0 0 0 0 0 0 0 0 0 0
5.4023 0.0326 0.031999 0.0038904 -0.025629 0.0094002 -0.0085903 0.023017 0.00030642 -0.018854 -0.040442 -0.03411 -2.6519 0 0 0 0 0 0 0 0 0 0 0 0 0 0 0 0 0
5.4063 0.023954 0.035711 0.053771 -0.0061835 0.041635 0.013276 0.028545 0.01915 0.0012125 -0.010751 0.02016 -2.636 0 0 0 0 0 0 0 0 0 0 0 0 0 0 0 0 0
5.4102 0.0062219 0.023839 0.07397 0.023868 0.053022 0.037005 0.02109 0.036627 0.02718 0.034301 0.070416 -2.6275 0 0 0 0 0 0 0 0 0 0 0 0 0 0 0 0 0
5.4141 -0.00948 0.0037104 0.042614 0.03679 0.025926 0.037052 0.024196 0.052475 0.071369 0.080175 0.095836 -2.6186 0 0 0 0 0 0 0 0 0 0 0 0 0 0 0 0 0
5.418 -0.012401 -0.01201 -0.021055 0.02001 -0.023646 0.0090352 0.048423 0.063262 0.12627 0.10643 0.0937 -2.5986 0 0 0 0 0 0 0 0 0 0 0 0 0 0 0 0 0
5.4219 0.00015039 -0.013646 -0.068271 -0.013142 -0.055883 -0.025753 0.079828 0.063063 0.16359 0.098954 0.078503 -2.5632 0 0 0 0 0 0 0 0 0 0 0 0 0 0 0 0 0
5.4258 0.020414 -0.00039148 -0.059316 -0.034331 -0.041005 -0.037952 0.091046 0.048713 0.1531 0.060841 0.06535 -2.518 0 0 0 0 0 0 0 0 0 0 0 0 0 0 0 0 0
5.4297 0.035159 0.019721 0.002552 -0.02339 0.012635 -0.014581 0.065291 0.024763 0.087268 0.012485 0.054528 -2.4744 0 0 0 0 0 0 0 0 0 0 0 0 0 0 0 0 0
5.4336 0.034643 0.035009 0.071425 0.015197 0.062854 0.029964 0.012213 0.0024018 -0.0082441 -0.02119 0.033406 -2.4404 0 0 0 0 0 0 0 0 0 0 0 0 0 0 0 0 0
5.4375 0.019105 0.036792 0.09443 0.055207 0.068383 0.064605 -0.038165 -0.0082373 -0.087818 -0.027679 -0.0058676 -2.4152 0 0 0 0 0 0 0 0 0 0 0 0 0 0 0 0 0
5.4414 -0.0017461 0.023747 0.053569 0.067891 0.024066 0.064509 -0.05813 -0.006331 -0.11428 -0.01488 -0.051458 -2.3914 0 0 0 0 0 0 0 0 0 0 0 0 0 0 0 0 0
5.4453 -0.015645 0.0021086 -0.020883 0.042313 -0.034744 0.028269 -0.042511 -0.001535 -0.082448 -0.0034751 -0.076993 -2.3612 0 0 0 0 0 0 0 0 0 0 0 0 0 0 0 0 0
5.4492 -0.015918 -0.017814 -0.075645 -0.0078065 -0.062499 -0.02238 -0.010459 -0.006016 -0.021504 -0.009651 -0.064421 -2.3218 0 0 0 0 0 0 0 0 0 0 0 0 0 0 0 0 0
5.4531 -0.0052522 -0.026887 -0.076164 -0.054142 -0.041532 -0.058073 0.011111 -0.023493 0.024976 -0.032093 -0.023343 -2.2766 0 0 0 0 0 0 0 0 0 0 0 0 0 0 0 0 0
5.457 0.0070249 -0.021694 -0.030348 -0.07213 0.0053047 -0.060342 0.0077601 -0.044725 0.027275 -0.053528 0.013327 -2.2319 0 0 0 0 0 0 0 0 0 0 0 0 0 0 0 0 0
5.4609 0.011656 -0.0062773 0.022813 -0.054949 0.036988 -0.031246 -0.014194 -0.053871 -0.012413 -0.055006 0.016166 -2.1937 0 0 0 0 0 0 0 0 0 0 0 0 0 0 0 0 0
5.4648 0.0052907 0.0099001 0.046534 -0.0154 0.030054 0.0099744 -0.035501 -0.040929 -0.062815 -0.030929 -0.014524 -2.1651 0 0 0 0 0 0 0 0 0 0 0 0 0 0 0 0 0
5.4688 -0.0081482 0.016927 0.032099 0.02336 -0.0041777 0.039106 -0.039218 -0.010114 -0.084294 0.0069167 -0.047265 -2.1453 0 0 0 0 0 0 0 0 0 0 0 0 0 0 0 0 0
5.4727 -0.020792 0.0098366 -0.0017851 0.041219 -0.034036 0.040293 -0.021197 0.022696 -0.05401 0.038403 -0.045505 -2.13 0 0 0 0 0 0 0 0 0 0 0 0 0 0 0 0 0
5.4766 -0.026082 -0.0085544 -0.030249 0.031059 -0.037631 0.013798 0.0097943 0.041171 0.019419 0.04887 0.00060395 -2.1123 0 0 0 0 0 0 0 0 0 0 0 0 0 0 0 0 0
5.4805 -0.022483 -0.029034 -0.042163 0.00088012 -0.020332 -0.025024 0.039063 0.039181 0.099806 0.037001 0.063975 -2.0858 0 0 0 0 0 0 0 0 0 0 0 0 0 0 0 0 0
5.4844 -0.013704 -0.04091 -0.042362 -0.03179 -0.0054043 -0.05466 0.053453 0.022717 0.14314 0.012439 0.10048 -2.0491 0 0 0 0 0 0 0 0 0 0 0 0 0 0 0 0 0
5.4883 -0.0058431 -0.037774 -0.039178 -0.049743 -0.0093754 -0.059558 0.045643 0.0027294 0.12187 -0.012614 0.082084 -2.007 0 0 0 0 0 0 0 0 0 0 0 0 0 0 0 0 0
5.4922 -0.0035548 -0.021016 -0.033407 -0.045047 -0.026565 -0.03867 0.015871 -0.013996 0.040409 -0.030267 0.016391 -1.9689 0 0 0 0 0 0 0 0 0 0 0 0 0 0 0 0 0
5.4961 -0.0075617 0.00072029 -0.020359 -0.022595 -0.036444 -0.0052807 -0.027472 -0.028006 -0.066684 -0.038282 -0.061001 -1.9429 0 0 0 0 0 0 0 0 0 0 0 0 0 0 0 0 0
5.5 -0.014708 0.015897 -0.00085271 0.0034582 -0.025093 0.021689 -0.069146 -0.042633 -0.15224 -0.037668 -0.11231 -1.93 0 0 0 0 0 0 0 0 0 0 0 0 0 0 0 0 0
5.5039 -0.020189 0.016189 0.013083 0.018185 0.00051116 0.028998 -0.09203 -0.057084 -0.18001 -0.030628 -0.12008 -1.9233 0 0 0 0 0 0 0 0 0 0 0 0 0 0 0 0 0
5.5078 -0.020454 0.0012945 0.0064722 0.014319 0.018548 0.015559 -0.085183 -0.064353 -0.14151 -0.020532 -0.091533 -1.9131 0 0 0 0 0 0 0 0 0 0 0 0 0 0 0 0 0
5.5117 -0.015111 -0.02029 -0.022918 -0.0041082 0.012339 -0.0092634 -0.050626 -0.056325 -0.058081 -0.0121 -0.047021 -1.8944 0 0 0 0 0 0 0 0 0 0 0 0 0 0 0 0 0
5.5156 -0.0069629 -0.03555 -0.057264 -0.024618 -0.014459 -0.032574 -0.0037135 -0.031635 0.031392 -0.0094485 -0.0054637 -1.8702 0 0 0 0 0 0 0 0 0 0 0 0 0 0 0 0 0
5.5195 -0.00035768 -0.034526 -0.069272 -0.03352 -0.040793 -0.044306 0.0343 0.00088219 0.089618 -0.012615 0.02255 -1.8496 0 0 0 0 0 0 0 0 0 0 0 0 0 0 0 0 0
5.5234 0.0011594 -0.0169 -0.043884 -0.023453 -0.045873 -0.039827 0.047457 0.026686 0.097342 -0.016002 0.033712 -1.8402 0 0 0 0 0 0 0 0 0 0 0 0 0 0 0 0 0
5.5273 -0.0032132 0.0069798 0.0069344 0.0024302 -0.025821 -0.020099 0.033371 0.034869 0.060422 -0.011517 0.029197 -1.8415 0 0 0 0 0 0 0 0 0 0 0 0 0 0 0 0 0
5.5313 -0.010829 0.022214 0.050005 0.031401 0.0042836 0.0080581 0.0039348 0.025235 0.0054939 0.0048933 0.014228 -1.8453 0 0 0 0 0 0 0 0 0 0 0 0 0 0 0 0 0
5.5352 -0.016532 0.019283 0.054453 0.047033 0.023351 0.032183 -0.021515 0.0077961 -0.033615 0.028308 -0.001837 -1.8412 0 0 0 0 0 0 0 0 0 0 0 0 0 0 0 0 0
5.5391 -0.01515 0.0010612 0.015337 0.038018 0.020715 0.038254 -0.02667 -0.0046997 -0.033337 0.046212 -0.0086948 -1.8252 0 0 0 0 0 0 0 0 0 0 0 0 0 0 0 0 0
5.543 -0.0046864 -0.018574 -0.040951 0.0060328 0.0031213 0.019679 -0.0072156 -0.0054865 0.0060706 0.046309 -0.001417 -1.8026 0 0 0 0 0 0 0 0 0 0 0 0 0 0 0 0 0
5.5469 0.011449 -0.024266 -0.074252 -0.032327 -0.012001 -0.014346 0.026053 0.0025369 0.058795 0.025621 0.015163 -1.7834 0 0 0 0 0 0 0 0 0 0 0 0 0 0 0 0 0
5.5508 0.025085 -0.010353 -0.058821 -0.052857 -0.010696 -0.040237 0.052136 0.010299 0.087127 -0.0059303 0.028772 -1.7741 0 0 0 0 0 0 0 0 0 0 0 0 0 0 0 0 0
5.5547 0.027431 0.01457 -0.0021117 -0.038347 0.0068364 -0.034723 0.051539 0.010017 0.065098 -0.030856 0.027975 -1.7717 0 0 0 0 0 0 0 0 0 0 0 0 0 0 0 0 0
5.5586 0.014904 0.033398 0.05914 0.0078596 0.026504 0.0056493 0.019241 0.00085333 -0.0019463 -0.035386 0.010318 -1.7662 0 0 0 0 0 0 0 0 0 0 0 0 0 0 0 0 0
5.5625 -0.0072167 0.032589 0.08308 0.059766 0.030992 0.056443 -0.029377 -0.011179 -0.076622 -0.019163 -0.015774 -1.7498 0 0 0 0 0 0 0 0 0 0 0 0 0 0 0 0 0
5.5664 -0.02668 0.011737 0.051016 0.082639 0.013217 0.07901 -0.065671 -0.018483 -0.11165 0.0037972 -0.036454 -1.7247 0 0 0 0 0 0 0 0 0 0 0 0 0 0 0 0 0
5.5703 -0.031588 -0.016296 -0.019079 0.056055 -0.017122 0.04904 -0.065765 -0.017945 -0.08222 0.014423 -0.041033 -1.703 0 0 0 0 0 0 0 0 0 0 0 0 0 0 0 0 0
5.5742 -0.018683 -0.034513 -0.083204 -0.0094941 -0.03928 -0.021434 -0.028182 -0.013072 -0.0058278 0.002416 -0.028094 -1.6963 0 0 0 0 0 0 0 0 0 0 0 0 0 0 0 0 0
5.5781 0.0035608 -0.033211 -0.099704 -0.075922 -0.036407 -0.087938 0.02259 -0.010648 0.066875 -0.025098 -0.0059855 -1.7051 0 0 0 0 0 0 0 0 0 0 0 0 0 0 0 0 0
5.582 0.020092 -0.015533 -0.057023 -0.10106 -0.0091873 -0.10354 0.051635 -0.014626 0.086442 -0.047128 0.011997 -1.7158 0 0 0 0 0 0 0 0 0 0 0 0 0 0 0 0 0
5.5859 0.019687 0.0060777 0.017854 -0.06719 0.022853 -0.053587 0.038716 -0.022156 0.040535 -0.043351 0.015241 -1.711 0 0 0 0 0 0 0 0 0 0 0 0 0 0 0 0 0
5.5898 0.0031444 0.018965 0.076702 0.0057575 0.035075 0.031753 -0.0056886 -0.025118 -0.035513 -0.0098919 0.0026401 -1.6838 0 0 0 0 0 0 0 0 0 0 0 0 0 0 0 0 0
5.5938 -0.017102 0.017901 0.082094 0.072843 0.017087 0.097756 -0.046857 -0.0163 -0.082899 0.035514 -0.015367 -1.6458 0 0 0 0 0 0 0 0 0 0 0 0 0 0 0 0 0
5.5977 -0.026043 0.0065022 0.032431 0.094222 -0.017797 0.10359 -0.051431 0.0043206 -0.061806 0.064092 -0.022229 -1.6193 0 0 0 0 0 0 0 0 0 0 0 0 0 0 0 0 0
5.6016 -0.017163 -0.0071095 -0.037644 0.061384 -0.042129 0.050129 -0.013173 0.028078 0.018817 0.055879 -0.0066952 -1.6201 0 0 0 0 0 0 0 0 0 0 0 0 0 0 0 0 0
5.6055 0.0028631 -0.016058 -0.08189 0.00089132 -0.036618 -0.023116 0.041283 0.04238 0.10631 0.014611 0.026693 -1.6446 0 0 0 0 0 0 0 0 0 0 0 0 0 0 0 0 0
5.6094 0.019426 -0.01772 -0.07446 -0.04623 -0.0070109 -0.068099 0.071732 0.038526 0.1407 -0.033905 0.056865 -1.6717 0 0 0 0 0 0 0 0 0 0 0 0 0 0 0 0 0
5.6133 0.021015 -0.01309 -0.026155 -0.053451 0.019658 -0.061679 0.054216 0.017106 0.096049 -0.059472 0.058702 -1.6798 0 0 0 0 0 0 0 0 0 0 0 0 0 0 0 0 0
5.6172 0.007525 -0.0046398 0.026234 -0.024784 0.017783 -0.017949 -0.001476 -0.01265 -0.0026715 -0.048438 0.021835 -1.6627 0 0 0 0 0 0 0 0 0 0 0 0 0 0 0 0 0
5.6211 -0.010332 0.0048755 0.048235 0.012475 -0.013806 0.027101 -0.059599 -0.038652 -0.097818 -0.012313 -0.038245 -1.6339 0 0 0 0 0 0 0 0 0 0 0 0 0 0 0 0 0
5.625 -0.019572 0.012246 0.031538 0.030668 -0.048938 0.044075 -0.084674 -0.052361 -0.13758 0.022103 -0.087152 -1.6131 0 0 0 0 0 0 0 0 0 0 0 0 0 0 0 0 0
5.6289 -0.014522 0.013847 -0.0040872 0.021785 -0.055291 0.029291 -0.065568 -0.051564 -0.10704 0.03292 -0.093846 -1.6104 0 0 0 0 0 0 0 0 0 0 0 0 0 0 0 0 0
5.6328 -0.00019766 0.0073325 -0.029976 -1.4857e-05 -0.02257 0.0019653 -0.019879 -0.038727 -0.032027 0.017942 -0.052582 -1.6186 0 0 0 0 0 0 0 0 0 0 0 0 0 0 0 0 0
5.6367 0.01246 -0.0056985 -0.031549 -0.013132 0.026647 -0.014981 0.022403 -0.017823 0.042889 -0.006626 0.012157 -1.6219 0 0 0 0 0 0 0 0 0 0 0 0 0 0 0 0 0
5.6406 0.015162 -0.018653 -0.016346 -0.0069631 0.053882 -0.013189 0.041167 0.0069558 0.083413 -0.020897 0.062032 -1.6102 0 0 0 0 0 0 0 0 0 0 0 0 0 0 0 0 0
5.6445 0.007909 -0.022672 -0.0025155 0.01104 0.036369 -0.00203 0.03686 0.030046 0.081428 -0.016573 0.070565 -1.5871 0 0 0 0 0 0 0 0 0 0 0 0 0 0 0 0 0
5.6484 -0.0020652 -0.0124 -0.00018497 0.024175 -0.012927 0.0036858 0.023571 0.043691 0.050733 -0.00083557 0.039337 -1.5645 0 0 0 0 0 0 0 0 0 0 0 0 0 0 0 0 0
5.6523 -0.0063992 0.0090554 -0.00321 0.022298 -0.054165 -0.00092883 0.013505 0.040516 0.011411 0.012503 -0.0062003 -1.551 0 0 0 0 0 0 0 0 0 0 0 0 0 0 0 0 0
5.6563 -0.0016468 0.030272 0.0018177 0.010574 -0.051852 -0.0063118 0.0076104 0.01918 -0.022548 0.015437 -0.036303 -1.5445 0 0 0 0 0 0 0 0 0 0 0 0 0 0 0 0 0
5.6602 0.0090272 0.037946 0.01889 0.0038725 -0.0034441 0.0014511 -0.00030509 -0.01137 -0.044531 0.010996 -0.036226 -1.5363 0 0 0 0 0 0 0 0 0 0 0 0 0 0 0 0 0
5.6641 0.018956 0.025973 0.035115 0.012172 0.057623 0.025215 -0.011901 -0.034142 -0.049572 0.0080899 -0.011968 -1.5213 0 0 0 0 0 0 0 0 0 0 0 0 0 0 0 0 0
5.668 0.022855 0.00075819 0.030903 0.030171 0.086891 0.05044 -0.018003 -0.033565 -0.031616 0.012155 0.018757 -1.5033 0 0 0 0 0 0 0 0 0 0 0 0 0 0 0 0 0
5.6719 0.019819 -0.02177 -0.00039695 0.04075 0.062293 0.055022 -0.0053139 -0.006594 0.010894 0.020504 0.040557 -1.4912 0 0 0 0 0 0 0 0 0 0 0 0 0 0 0 0 0
5.6758 0.012847 -0.026339 -0.041576 0.030028 0.00056811 0.028359 0.028959 0.032998 0.066099 0.025813 0.048208 -1.4885 0 0 0 0 0 0 0 0 0 0 0 0 0 0 0 0 0
5.6797 0.0060739 -0.0090195 -0.061303 0.0013256 -0.05502 -0.016357 0.068369 0.06178 0.1074 0.02335 0.044555 -1.4881 0 0 0 0 0 0 0 0 0 0 0 0 0 0 0 0 0
5.6836 0.0021181 0.019277 -0.038873 -0.024647 -0.065705 -0.048642 0.084645 0.061613 0.10598 0.014771 0.033544 -1.4769 0 0 0 0 0 0 0 0 0 0 0 0 0 0 0 0 0
5.6875 0.0011959 0.039532 0.015879 -0.025156 -0.024062 -0.043109 0.058143 0.032154 0.051412 0.0054574 0.016147 -1.4467 0 0 0 0 0 0 0 0 0 0 0 0 0 0 0 0 0
5.6914 0.0019699 0.037366 0.065439 0.005053 0.041796 -0.0008494 -0.00406 -0.0084551 -0.035132 -0.0010972 -0.0074713 -1.4022 0 0 0 0 0 0 0 0 0 0 0 0 0 0 0 0 0
5.6953 0.0029508 0.013004 0.070755 0.046211 0.088278 0.048229 -0.068079 -0.035876 -0.10782 -0.0058994 -0.032934 -1.3581 0 0 0 0 0 0 0 0 0 0 0 0 0 0 0 0 0
5.6992 0.003345 -0.018538 0.021851 0.065721 0.085745 0.066131 -0.093924 -0.036278 -0.12269 -0.011651 -0.050046 -1.3282 0 0 0 0 0 0 0 0 0 0 0 0 0 0 0 0 0
5.7031 0.0030771 -0.037278 -0.051222 0.042466 0.037327 0.035935 -0.063335 -0.015261 -0.067314 -0.017846 -0.047836 -1.3155 0 0 0 0 0 0 0 0 0 0 0 0 0 0 0 0 0
5.707 0.0024281 -0.031314 -0.097384 -0.014837 -0.024519 -0.023254 0.0057025 0.0075866 0.027537 -0.0193 -0.023276 -1.3104 0 0 0 0 0 0 0 0 0 0 0 0 0 0 0 0 0
5.7109 0.0018009 -0.0043006 -0.080985 -0.070208 -0.060257 -0.068334 0.069437 0.014329 0.1048 -0.010296 0.013389 -1.298 0 0 0 0 0 0 0 0 0 0 0 0 0 0 0 0 0
5.7148 0.0017189 0.027328 -0.0090078 -0.08383 -0.049004 -0.063274 0.087363 0.0025548 0.11721 0.0090659 0.042369 -1.2688 0 0 0 0 0 0 0 0 0 0 0 0 0 0 0 0 0
5.7188 0.0028026 0.045036 0.071833 -0.040431 -0.00098471 -0.0061647 0.049556 -0.013158 0.05879 0.030313 0.046418 -1.2246 0 0 0 0 0 0 0 0 0 0 0 0 0 0 0 0 0
5.7227 0.0054998 0.039514 0.10705 0.037885 0.050824 0.068131 -0.016848 -0.01329 -0.03018 0.041009 0.023617 -1.1765 0 0 0 0 0 0 0 0 0 0 0 0 0 0 0 0 0
5.7266 0.0096636 0.015696 0.072753 0.10433 0.073493 0.11175 -0.066271 0.010373 -0.089109 0.03349 -0.0089437 -1.1365 0 0 0 0 0 0 0 0 0 0 0 0 0 0 0 0 0
5.7305 0.014332 -0.010948 -0.0072607 0.11757 0.055647 0.096558 -0.065083 0.046908 -0.076974 0.011384 -0.025144 -1.1099 0 0 0 0 0 0 0 0 0 0 0 0 0 0 0 0 0
5.7344 0.018007 -0.023887 -0.077965 0.068838 0.013233 0.032436 -0.013003 0.073115 0.00054755 -0.011366 -0.0082057 -1.0921 0 0 0 0 0 0 0 0 0 0 0 0 0 0 0 0 0
5.7383 0.019397 -0.014969 -0.09124 -0.012385 -0.023525 -0.040467 0.058029 0.07018 0.094809 -0.018966 0.035322 -1.0718 0 0 0 0 0 0 0 0 0 0 0 0 0 0 0 0 0
5.7422 0.018234 0.011299 -0.038504 -0.077514 -0.031753 -0.078575 0.10527 0.037795 0.14598 -0.0042673 0.077351 -1.0382 0 0 0 0 0 0 0 0 0 0 0 0 0 0 0 0 0
5.7461 0.015652 0.04058 0.0447 -0.089478 -0.010242 -0.061606 0.10187 -0.0047578 0.12156 0.025786 0.086582 -0.98808 0 0 0 0 0 0 0 0 0 0 0 0 0 0 0 0 0
5.75 0.013752 0.056835 0.10429 -0.044474 0.023133 -0.0024679 0.052064 -0.031419 0.036498 0.053689 0.051412 -0.92779 0 0 0 0 0 0 0 0 0 0 0 0 0 0 0 0 0
5.7539 0.014413 0.051303 0.1045 0.02835 0.047072 0.063505 -0.013265 -0.026814 -0.057219 0.061997 -0.0094005 -0.86912 0 0 0 0 0 0 0 0 0 0 0 0 0 0 0 0 0
5.7578 0.017859 0.027381 0.050284 0.087161 0.052108 0.10072 -0.056193 0.0040653 -0.10353 0.044439 -0.05732 -0.82155 0 0 0 0 0 0 0 0 0 0 0 0 0 0 0 0 0
5.7617 0.021896 -0.0014773 -0.018874 0.10295 0.043619 0.092584 -0.053941 0.04038 -0.076183 0.010304 -0.059588 -0.78595 0 0 0 0 0 0 0 0 0 0 0 0 0 0 0 0 0
5.7656 0.022638 -0.019808 -0.057749 0.073932 0.032156 0.047634 -0.010903 0.060244 0.0072335 -0.021092 -0.012054 -0.75402 0 0 0 0 0 0 0 0 0 0 0 0 0 0 0 0 0
5.7695 0.016817 -0.019335 -0.045598 0.02167 0.021699 -0.0086203 0.045422 0.054774 0.097885 -0.032649 0.056863 -0.71419 0 0 0 0 0 0 0 0 0 0 0 0 0 0 0 0 0
5.7734 0.0045511 -0.0035276 0.002509 -0.025485 0.0075121 -0.049513 0.081233 0.031678 0.1452 -0.020535 0.10395 -0.65959 0 0 0 0 0 0 0 0 0 0 0 0 0 0 0 0 0
5.7773 -0.0094167 0.015401 0.049355 -0.049041 -0.014619 -0.060859 0.07576 0.0069636 0.1245 0.0035052 0.098468 -0.59239 0 0 0 0 0 0 0 0 0 0 0 0 0 0 0 0 0
5.7813 -0.017617 0.024851 0.062888 -0.046893 -0.037756 -0.045172 0.03204 -0.007796 0.047508 0.020495 0.040876 -0.52175 0 0 0 0 0 0 0 0 0 0 0 0 0 0 0 0 0
5.7852 -0.014498 0.019677 0.037382 -0.028541 -0.044353 -0.015772 -0.026476 -0.012507 -0.047618 0.017661 -0.038248 -0.45726 0 0 0 0 0 0 0 0 0 0 0 0 0 0 0 0 0
5.7891 -0.0010009 0.0043092 -0.0056278 -0.0057915 -0.020679 0.013388 -0.070433 -0.015059 -0.11795 -0.0025393 -0.096984 -0.4029 0 0 0 0 0 0 0 0 0 0 0 0 0 0 0 0 0
5.793 0.014611 -0.01157 -0.035572 0.013086 0.026287 0.034205 -0.080637 -0.021301 -0.13588 -0.024469 -0.10599 -0.35556 0 0 0 0 0 0 0 0 0 0 0 0 0 0 0 0 0
5.7969 0.021346 -0.019815 -0.03562 0.023164 0.066222 0.043558 -0.056196 -0.027854 -0.09838 -0.031165 -0.063606 -0.30808 0 0 0 0 0 0 0 0 0 0 0 0 0 0 0 0 0
5.8008 0.013149 -0.018003 -0.01299 0.02055 0.064064 0.038755 -0.011633 -0.024516 -0.024421 -0.017291 0.0051445 -0.25399 0 0 0 0 0 0 0 0 0 0 0 0 0 0 0 0 0
5.8047 -0.0057886 -0.0089353 0.0099253 0.0032798 0.0085415 0.016707 0.032632 -0.0045879 0.054607 0.0066354 0.063567 -0.19073 0 0 0 0 0 0 0 0 0 0 0 0 0 0 0 0 0
5.8086 -0.022689 0.0026297 0.015252 -0.024049 -0.072224 -0.020082 0.059197 0.025923 0.10616 0.022164 0.083196 -0.12023 0 0 0 0 0 0 0 0 0 0 0 0 0 0 0 0 0
5.8125 -0.02467 0.012583 0.0036315 -0.047502 -0.12428 -0.05669 0.058184 0.049194 0.1072 0.017223 0.057877 -0.047373 0 0 0 0 0 0 0 0 0 0 0 0 0 0 0 0 0
5.8164 -0.0083979 0.017965 -0.0087624 -0.049142 -0.10503 -0.06856 0.028806 0.047564 0.053754 -0.0040745 0.0050071 0.022386 0 0 0 0 0 0 0 0 0 0 0 0 0 0 0 0 0
5.8203 0.016404 0.016671 -0.006812 -0.020021 -0.017889 -0.037656 -0.019212 0.017931 -0.033431 -0.023887 -0.045811 0.085591 0 0 0 0 0 0 0 0 0 0 0 0 0 0 0 0 0
5.8242 0.032863 0.0082028 0.0085595 0.028489 0.083633 0.028226 -0.065391 -0.023265 -0.11245 -0.02393 -0.069408 0.14255 0 0 0 0 0 0 0 0 0 0 0 0 0 0 0 0 0
5.8281 0.028528 -0.0048116 0.020864 0.066503 0.12972 0.091215 -0.084093 -0.049791 -0.13706 0.00012813 -0.057029 0.19712 0 0 0 0 0 0 0 0 0 0 0 0 0 0 0 0 0
5.832 0.0042656 -0.016602 0.013919 0.063552 0.083903 0.10413 -0.058036 -0.043884 -0.08255 0.034093 -0.017626 0.25386 0 0 0 0 0 0 0 0 0 0 0 0 0 0 0 0 0
5.8359 -0.026062 -0.021283 -0.011432 0.011931 -0.027978 0.04541 0.0066815 -0.0095268 0.033594 0.05432 0.029803 0.31401 0 0 0 0 0 0 0 0 0 0 0 0 0 0 0 0 0
5.8398 -0.044872 -0.017209 -0.035937 -0.062595 -0.13296 -0.058433 0.076795 0.029624 0.15266 0.044231 0.065669 0.37341 0 0 0 0 0 0 0 0 0 0 0 0 0 0 0 0 0
5.8438 -0.042226 -0.0087131 -0.038445 -0.11384 -0.16129 -0.14435 0.10761 0.046524 0.20316 0.0063717 0.075208 0.4249 0 0 0 0 0 0 0 0 0 0 0 0 0 0 0 0 0
5.8477 -0.021266 -0.0028303 -0.015751 -0.10555 -0.095492 -0.15432 0.071905 0.02933 0.14366 -0.038785 0.050345 0.46432 0 0 0 0 0 0 0 0 0 0 0 0 0 0 0 0 0
5.8516 0.0053484 -0.0031903 0.013175 -0.037856 0.018334 -0.077475 -0.017723 -0.011158 -0.0067164 -0.066477 -0.0074742 0.49551 0 0 0 0 0 0 0 0 0 0 0 0 0 0 0 0 0
5.8555 0.024334 -0.0064557 0.023951 0.050457 0.10505 0.039944 -0.11187 -0.049853 -0.17292 -0.063824 -0.082225 0.5298 0 0 0 0 0 0 0 0 0 0 0 0 0 0 0 0 0
5.8594 0.029198 -0.0050899 0.0099292 0.10704 0.11418 0.12588 -0.15409 -0.06442 -0.26484 -0.036895 -0.14214 0.57926 0 0 0 0 0 0 0 0 0 0 0 0 0 0 0 0 0
5.8633 0.021693 0.0053213 -0.010389 0.10088 0.052214 0.13198 -0.11779 -0.048378 -0.23043 -0.0040895 -0.15066 0.64818 0 0 0 0 0 0 0 0 0 0 0 0 0 0 0 0 0
5.8672 0.0080672 0.020515 -0.010407 0.041788 -0.028869 0.06426 -0.023788 -0.012159 -0.086977 0.018335 -0.08893 0.72932 0 0 0 0 0 0 0 0 0 0 0 0 0 0 0 0 0
5.8711 -0.0057194 0.029198 0.017455 -0.029053 -0.074446 -0.026432 0.074323 0.026119 0.089927 0.026932 0.024379 0.80787 0 0 0 0 0 0 0 0 0 0 0 0 0 0 0 0 0
5.875 -0.016282 0.0214 0.050311 -0.069279 -0.065926 -0.083978 0.12562 0.051656 0.21202 0.029836 0.13486 0.87071 0 0 0 0 0 0 0 0 0 0 0 0 0 0 0 0 0
5.8789 -0.022283 -0.0028915 0.052229 -0.063401 -0.026592 -0.08468 0.1122 0.058296 0.22829 0.035651 0.18154 0.9143 0 0 0 0 0 0 0 0 0 0 0 0 0 0 0 0 0
5.8828 -0.023159 -0.03189 0.0073894 -0.028992 0.0050744 -0.046499 0.054238 0.047159 0.14794 0.042895 0.13669 0.94621 0 0 0 0 0 0 0 0 0 0 0 0 0 0 0 0 0
5.8867 -0.018874 -0.048841 -0.06046 0.00096422 0.0085519 -0.0078834 -0.0098082 0.022931 0.025261 0.040013 0.026683 0.97957 0 0 0 0 0 0 0 0 0 0 0 0 0 0 0 0 0
5.8906 -0.010527 -0.042737 -0.10182 0.0041459 -0.0066143 0.0032577 -0.049826 -0.0079949 -0.078412 0.016604 -0.084372 1.0248 0 0 0 0 0 0 0 0 0 0 0 0 0 0 0 0 0
5.8945 -0.00050076 -0.015384 -0.079537 -0.016213 -0.015836 -0.013311 -0.058295 -0.037352 -0.12843 -0.023833 -0.13778 1.0837 0 0 0 0 0 0 0 0 0 0 0 0 0 0 0 0 0
5.8984 0.008506 0.019673 -0.00019918 -0.036715 -0.0041541 -0.035732 -0.046027 -0.055677 -0.12627 -0.061721 -0.11784 1.1497 0 0 0 0 0 0 0 0 0 0 0 0 0 0 0 0 0
5.9023 0.014751 0.045092 0.087945 -0.033104 0.022099 -0.039397 -0.028044 -0.055618 -0.094901 -0.073473 -0.05552 1.2126 0 0 0 0 0 0 0 0 0 0 0 0 0 0 0 0 0
5.9063 0.01783 0.049225 0.12949 0.0014541 0.044164 -0.014318 -0.012539 -0.036097 -0.056261 -0.049157 0.0018789 1.2655 0 0 0 0 0 0 0 0 0 0 0 0 0 0 0 0 0
5.9102 0.017999 0.031828 0.10135 0.051184 0.048525 0.029454 0.00073594 -0.0037183 -0.018602 -0.0014005 0.027814 1.3088 0 0 0 0 0 0 0 0 0 0 0 0 0 0 0 0 0
5.9141 0.015477 0.0035764 0.026817 0.087565 0.036286 0.068545 0.015353 0.030242 0.020028 0.042419 0.029753 1.3486 0 0 0 0 0 0 0 0 0 0 0 0 0 0 0 0 0
5.918 0.010641 -0.01977 -0.044352 0.086927 0.0182 0.079485 0.03259 0.055126 0.059592 0.059167 0.031534 1.392 0 0 0 0 0 0 0 0 0 0 0 0 0 0 0 0 0
5.9219 0.004809 -0.025604 -0.071443 0.045072 0.0037273 0.051966 0.048984 0.064781 0.090101 0.04538 0.045202 1.4413 0 0 0 0 0 0 0 0 0 0 0 0 0 0 0 0 0
5.9258 0.00037052 -0.011278 -0.046585 -0.01912 -0.0041854 -0.0036901 0.057255 0.058285 0.095505 0.017382 0.05962 1.493 0 0 0 0 0 0 0 0 0 0 0 0 0 0 0 0 0
5.9297 -0.00039103 0.014146 0.0070102 -0.073083 -0.0058917 -0.059532 0.049795 0.038836 0.066402 -0.0029533 0.054514 1.5416 0 0 0 0 0 0 0 0 0 0 0 0 0 0 0 0 0
5.9336 0.0030635 0.034875 0.055096 -0.08825 -0.00058579 -0.084301 0.024075 0.012899 0.01114 -0.0044581 0.023771 1.5861 0 0 0 0 0 0 0 0 0 0 0 0 0 0 0 0 0
5.9375 0.0089914 0.038053 0.073101 -0.056475 0.012433 -0.062495 -0.01227 -0.010361 -0.04435 0.0079124 -0.015654 1.6327 0 0 0 0 0 0 0 0 0 0 0 0 0 0 0 0 0
5.9414 0.014548 0.022371 0.055635 0.0047056 0.028722 -0.0056782 -0.041386 -0.021332 -0.069732 0.021097 -0.037276 1.6905 0 0 0 0 0 0 0 0 0 0 0 0 0 0 0 0 0
5.9453 0.017622 -0.0006221 0.014786 0.062208 0.038091 0.053716 -0.043748 -0.014657 -0.048773 0.026469 -0.027185 1.7637 0 0 0 0 0 0 0 0 0 0 0 0 0 0 0 0 0
5.9492 0.017651 -0.014358 -0.027153 0.087406 0.032195 0.083518 -0.012267 0.0063262 0.0089393 0.025335 0.0059219 1.8468 0 0 0 0 0 0 0 0 0 0 0 0 0 0 0 0 0
5.9531 0.014938 -0.0092882 -0.047263 0.07304 0.013616 0.07273 0.038373 0.029963 0.071663 0.023698 0.040096 1.928 0 0 0 0 0 0 0 0 0 0 0 0 0 0 0 0 0
5.957 0.0096066 0.0097442 -0.033293 0.035275 -0.0042756 0.036046 0.077127 0.04299 0.10339 0.023011 0.057631 1.9979 0 0 0 0 0 0 0 0 0 0 0 0 0 0 0 0 0
5.9609 0.0016928 0.02679 0.0069002 -0.00031684 -0.0089185 -0.00089395 0.07622 0.039286 0.0851 0.016983 0.054181 2.0575 0 0 0 0 0 0 0 0 0 0 0 0 0 0 0 0 0
5.9648 -0.0076504 0.02665 0.045909 -0.017824 -0.0010422 -0.022038 0.031522 0.023415 0.025644 -0.0020125 0.034442 2.1163 0 0 0 0 0 0 0 0 0 0 0 0 0 0 0 0 0
5.9688 -0.01546 0.0063699 0.052381 -0.020188 0.0054399 -0.029414 -0.032844 0.0055188 -0.044847 -0.033046 0.0036288 2.1843 0 0 0 0 0 0 0 0 0 0 0 0 0 0 0 0 0
5.9727 -0.018277 -0.022443 0.014378 -0.022002 -0.0022686 -0.033882 -0.080688 -0.0080598 -0.094151 -0.063125 -0.034077 2.2628 0 0 0 0 0 0 0 0 0 0 0 0 0 0 0 0 0
5.9766 -0.014914 -0.042088 -0.047596 -0.033315 -0.021101 -0.039562 -0.088685 -0.019539 -0.10621 -0.074392 -0.070025 2.344 0 0 0 0 0 0 0 0 0 0 0 0 0 0 0 0 0
5.9805 -0.0082137 -0.041317 -0.091982 -0.049243 -0.033032 -0.038734 -0.060489 -0.034844 -0.086278 -0.056883 -0.088729 2.418 0 0 0 0 0 0 0 0 0 0 0 0 0 0 0 0 0
5.9844 -0.0036903 -0.022558 -0.086758 -0.054466 -0.022871 -0.022376 -0.019839 -0.05356 -0.051458 -0.016818 -0.076109 2.4804 0 0 0 0 0 0 0 0 0 0 0 0 0 0 0 0 0
5.9883 -0.0055795 0.00083359 -0.03559 -0.038069 0.0038938 0.0054399 0.0096458 -0.064234 -0.016247 0.026055 -0.032913 2.5341 0 0 0 0 0 0 0 0 0 0 0 0 0 0 0 0 0
5.9922 -0.013338 0.014218 0.023369 -0.0049429 0.022398 0.025904 0.019979 -0.051692 0.014483 0.050001 0.020591 2.5842 0 0 0 0 0 0 0 0 0 0 0 0 0 0 0 0 0
5.9961 -0.021627 0.010791 0.046922 0.026536 0.010424 0.020619 0.018043 -0.011784 0.040842 0.043641 0.056023 2.6318 0 0 0 0 0 0 0 0 0 0 0 0 0 0 0 0 0
6 -0.024057 -0.0055311 0.020734 0.038302 -0.02849 -0.010098 0.012936 0.039529 0.058657 0.011463 0.056313 2.6747 0 0 0 0 0 0 0 0 0 0 0 0 0 0 0 0 0
6.0039 -0.017896 -0.023868 -0.030639 0.025668 -0.063945 -0.044195 0.0059011 0.072898 0.056882 -0.029677 0.026498 2.7128 0 0 0 0 0 0 0 0 0 0 0 0 0 0 0 0 0
6.0078 -0.006156 -0.033149 -0.065486 -0.0010103 -0.06323 -0.054907 -0.0076153 0.065313 0.026175 -0.059794 -0.012996 2.7516 0 0 0 0 0 0 0 0 0 0 0 0 0 0 0 0 0
6.0117 0.004408 -0.027793 -0.058902 -0.02596 -0.020625 -0.033431 -0.028001 0.018046 -0.028529 -0.06537 -0.043064 2.7995 0 0 0 0 0 0 0 0 0 0 0 0 0 0 0 0 0
6.0156 0.0077718 -0.010132 -0.020082 -0.039335 0.035391 0.0032462 -0.045966 -0.042044 -0.084057 -0.045062 -0.056805 2.86 0 0 0 0 0 0 0 0 0 0 0 0 0 0 0 0 0
6.0195 0.0024146 0.01077 0.019623 -0.04091 0.06454 0.026589 -0.04848 -0.079975 -0.10996 -0.0095186 -0.056598 2.9276 0 0 0 0 0 0 0 0 0 0 0 0 0 0 0 0 0
6.0234 -0.0079444 0.023435 0.034353 -0.035274 0.047473 0.020167 -0.030565 -0.07598 -0.087913 0.024379 -0.044437 2.9915 0 0 0 0 0 0 0 0 0 0 0 0 0 0 0 0 0
6.0273 -0.016788 0.020086 0.021925 -0.02541 0.00031969 -0.0079465 -0.00091608 -0.037244 -0.025171 0.042259 -0.018639 3.0448 0 0 0 0 0 0 0 0 0 0 0 0 0 0 0 0 0
6.0313 -0.018745 0.0017357 -0.00070386 -0.011327 -0.04058 -0.033727 0.024454 0.0099004 0.048438 0.03948 0.01906 3.0902 0 0 0 0 0 0 0 0 0 0 0 0 0 0 0 0 0
6.0352 -0.012775 -0.021285 -0.016009 0.0062827 -0.048837 -0.037688 0.034338 0.039789 0.09787 0.022434 0.055674 3.1353 0 0 0 0 0 0 0 0 0 0 0 0 0 0 0 0 0
6.0391 -0.0028715 -0.034954 -0.01925 0.022863 -0.026482 -0.019182 0.028809 0.043397 0.10227 0.0028974 0.070615 3.1834 0 0 0 0 0 0 0 0 0 0 0 0 0 0 0 0 0
6.043 0.0042807 -0.030544 -0.016382 0.031597 0.0029505 0.0059922 0.015186 0.029528 0.063989 -0.01059 0.050981 3.2296 0 0 0 0 0 0 0 0 0 0 0 0 0 0 0 0 0
6.0469 0.0036603 -0.010787 -0.013238 0.02826 0.016901 0.019793 -0.00046499 0.013193 0.0037084 -0.017672 0.0046595 3.2664 0 0 0 0 0 0 0 0 0 0 0 0 0 0 0 0 0
6.0508 -0.0042466 0.011759 -0.0096222 0.014255 0.010357 0.01472 -0.016755 0.0027115 -0.052251 -0.023561 -0.042747 3.2933 0 0 0 0 0 0 0 0 0 0 0 0 0 0 0 0 0
6.0547 -0.012992 0.023426 -0.0034046 -0.0048617 -0.0057252 -0.0035587 -0.032737 -0.0041335 -0.08363 -0.031474 -0.066293 3.3208 0 0 0 0 0 0 0 0 0 0 0 0 0 0 0 0 0
6.0586 -0.014218 0.018818 0.002943 -0.022996 -0.017927 -0.022157 -0.042829 -0.013803 -0.082118 -0.037382 -0.059314 3.3622 0 0 0 0 0 0 0 0 0 0 0 0 0 0 0 0 0
6.0625 -0.0040375 0.0037499 0.0031827 -0.035146 -0.020695 -0.028581 -0.038708 -0.028012 -0.051835 -0.032539 -0.034704 3.4204 0 0 0 0 0 0 0 0 0 0 0 0 0 0 0 0 0
6.0664 0.012928 -0.010083 -0.0046883 -0.036485 -0.015763 -0.015858 -0.017643 -0.04036 -0.006488 -0.012087 -0.010181 3.4829 0 0 0 0 0 0 0 0 0 0 0 0 0 0 0 0 0
6.0703 0.025578 -0.013967 -0.013407 -0.022503 -0.0060106 0.014238 0.011748 -0.040851 0.035944 0.018028 0.0069555 3.5316 0 0 0 0 0 0 0 0 0 0 0 0 0 0 0 0 0
6.0742 0.023828 -0.0075402 -0.012265 0.0069738 0.0067645 0.04935 0.033868 -0.023802 0.060567 0.042761 0.021032 3.5582 0 0 0 0 0 0 0 0 0 0 0 0 0 0 0 0 0
6.0781 0.0063107 0.0026425 0.00081494 0.04269 0.018515 0.069113 0.03795 0.0071574 0.062339 0.047816 0.036337 3.5732 0 0 0 0 0 0 0 0 0 0 0 0 0 0 0 0 0
6.082 -0.017776 0.0088251 0.014186 0.066553 0.021211 0.055281 0.026193 0.040048 0.04776 0.029862 0.047282 3.5977 0 0 0 0 0 0 0 0 0 0 0 0 0 0 0 0 0
6.0859 -0.034536 0.0069135 0.011804 0.061275 0.0084573 0.0058094 0.010126 0.060093 0.029173 -0.0011838 0.042226 3.6459 0 0 0 0 0 0 0 0 0 0 0 0 0 0 0 0 0
6.0898 -0.034754 -0.0023856 -0.010699 0.023568 -0.015858 -0.058055 -0.0011306 0.056409 0.015136 -0.029317 0.016979 3.7129 0 0 0 0 0 0 0 0 0 0 0 0 0 0 0 0 0
6.0938 -0.01976 -0.015067 -0.039298 -0.030158 -0.036497 -0.10099 -0.0086661 0.027052 0.0044996 -0.042836 -0.017462 3.7787 0 0 0 0 0 0 0 0 0 0 0 0 0 0 0 0 0
6.0977 0.00036938 -0.025491 -0.052176 -0.072189 -0.037733 -0.096013 -0.019734 -0.019148 -0.010563 -0.039853 -0.04267 3.8252 0 0 0 0 0 0 0 0 0 0 0 0 0 0 0 0 0
6.1016 0.014303 -0.02765 -0.038532 -0.081007 -0.01735 -0.044124 -0.036539 -0.0649 -0.035031 -0.026044 -0.048924 3.8503 0 0 0 0 0 0 0 0 0 0 0 0 0 0 0 0 0
6.1055 0.016549 -0.017464 -0.007839 -0.054648 0.010295 0.025207 -0.050482 -0.09104 -0.063539 -0.0085683 -0.042782 3.869 0 0 0 0 0 0 0 0 0 0 0 0 0 0 0 0 0
6.1094 0.0092429 0.0035424 0.019068 -0.0098877 0.026475 0.074148 -0.049002 -0.08541 -0.081923 0.0077471 -0.037701 3.8991 0 0 0 0 0 0 0 0 0 0 0 0 0 0 0 0 0
6.1133 -0.0013923 0.026005 0.027906 0.030768 0.024264 0.081524 -0.028672 -0.049592 -0.076805 0.019797 -0.03753 3.947 0 0 0 0 0 0 0 0 0 0 0 0 0 0 0 0 0
6.1172 -0.0099221 0.035931 0.020439 0.052678 0.01254 0.053159 -0.00080015 0.0011111 -0.045259 0.024129 -0.031208 4.0027 0 0 0 0 0 0 0 0 0 0 0 0 0 0 0 0 0
6.1211 -0.014067 0.023561 0.0077567 0.053145 0.0039138 0.011372 0.017249 0.045383 0.0028971 0.017484 -0.0057962 4.0496 0 0 0 0 0 0 0 0 0 0 0 0 0 0 0 0 0
6.125 -0.014035 -0.0078252 -0.003373 0.036179 -0.00020099 -0.024435 0.017203 0.066871 0.05067 0.00029278 0.034897 4.0786 0 0 0 0 0 0 0 0 0 0 0 0 0 0 0 0 0
6.1289 -0.011052 -0.041123 -0.015374 0.0065537 -0.010477 -0.048284 0.0064635 0.061384 0.081665 -0.020726 0.066582 4.0948 0 0 0 0 0 0 0 0 0 0 0 0 0 0 0 0 0
6.1328 -0.0069551 -0.055416 -0.031264 -0.030037 -0.034463 -0.062543 -0.00070588 0.036065 0.084851 -0.034661 0.06248 4.1133 0 0 0 0 0 0 0 0 0 0 0 0 0 0 0 0 0
6.1367 -0.0043711 -0.040636 -0.044044 -0.063031 -0.061669 -0.066684 0.0014235 0.0025225 0.056389 -0.032757 0.017859 4.1458 0 0 0 0 0 0 0 0 0 0 0 0 0 0 0 0 0
6.1406 -0.0057837 -0.005672 -0.038876 -0.077479 -0.067393 -0.054241 0.0040701 -0.029826 0.0017953 -0.014376 -0.042207 4.1917 0 0 0 0 0 0 0 0 0 0 0 0 0 0 0 0 0
6.1445 -0.011246 0.027051 -0.0087722 -0.062783 -0.0354 -0.021733 -0.0058122 -0.055323 -0.061373 0.012015 -0.08054 4.2381 0 0 0 0 0 0 0 0 0 0 0 0 0 0 0 0 0
6.1484 -0.016927 0.037071 0.032204 -0.023246 0.021473 0.021059 -0.029031 -0.069287 -0.10545 0.033407 -0.076035 4.2697 0 0 0 0 0 0 0 0 0 0 0 0 0 0 0 0 0
6.1523 -0.016911 0.019912 0.054921 0.020876 0.06522 0.052776 -0.048756 -0.066014 -0.10423 0.038954 -0.037785 4.281 0 0 0 0 0 0 0 0 0 0 0 0 0 0 0 0 0
6.1563 -0.0078144 -0.010674 0.038941 0.045977 0.061735 0.055434 -0.043536 -0.041547 -0.050647 0.024792 0.0058153 4.2812 0 0 0 0 0 0 0 0 0 0 0 0 0 0 0 0 0
6.1602 0.0074481 -0.033196 -0.0067434 0.04246 0.010787 0.029634 -0.0078588 0.00040687 0.0322 -0.0046201 0.03097 4.2878 0 0 0 0 0 0 0 0 0 0 0 0 0 0 0 0 0
6.1641 0.020608 -0.033112 -0.047123 0.021816 -0.050744 -0.0047508 0.039175 0.045569 0.099192 -0.038012 0.033324 4.314 0 0 0 0 0 0 0 0 0 0 0 0 0 0 0 0 0
6.168 0.023789 -0.011152 -0.048734 0.0064011 -0.07709 -0.024039 0.066554 0.074078 0.10978 -0.060852 0.023194 4.3591 0 0 0 0 0 0 0 0 0 0 0 0 0 0 0 0 0
6.1719 0.015728 0.019184 -0.0082701 0.010204 -0.049671 -0.018801 0.055548 0.071699 0.056004 -0.06081 0.01058 4.4092 0 0 0 0 0 0 0 0 0 0 0 0 0 0 0 0 0
6.1758 0.0032142 0.041246 0.043412 0.02737 0.0097492 0.0012469 0.014818 0.039567 -0.029417 -0.034116 -0.0026635 4.449 0 0 0 0 0 0 0 0 0 0 0 0 0 0 0 0 0
6.1797 -0.0037847 0.044581 0.066225 0.038451 0.058831 0.018624 -0.026239 -0.0052159 -0.092941 0.010511 -0.016978 4.4753 0 0 0 0 0 0 0 0 0 0 0 0 0 0 0 0 0
6.1836 0.00040434 0.029038 0.043343 0.028477 0.068526 0.023848 -0.039722 -0.039304 -0.094791 0.054428 -0.025596 4.4991 0 0 0 0 0 0 0 0 0 0 0 0 0 0 0 0 0
6.1875 0.012975 0.0033798 -0.0064053 0.00060982 0.041843 0.020915 -0.018381 -0.046608 -0.033573 0.078621 -0.015544 4.5357 0 0 0 0 0 0 0 0 0 0 0 0 0 0 0 0 0
6.1914 0.0249 -0.019246 -0.045483 -0.026265 0.0046101 0.019159 0.02253 -0.026453 0.055695 0.07488 0.019219 4.5897 0 0 0 0 0 0 0 0 0 0 0 0 0 0 0 0 0
6.1953 0.027621 -0.026981 -0.047717 -0.03297 -0.018882 0.021579 0.059114 0.0083442 0.12617 0.050353 0.06604 4.6486 0 0 0 0 0 0 0 0 0 0 0 0 0 0 0 0 0
6.1992 0.018951 -0.014815 -0.015971 -0.014537 -0.021888 0.022083 0.074796 0.040738 0.14682 0.021383 0.097612 4.6929 0 0 0 0 0 0 0 0 0 0 0 0 0 0 0 0 0
6.2031 0.0040941 0.011815 0.024638 0.017872 -0.011725 0.013726 0.066439 0.058784 0.11478 0.0011562 0.091233 4.7137 0 0 0 0 0 0 0 0 0 0 0 0 0 0 0 0 0
6.207 -0.0083371 0.038222 0.048235 0.047031 0.0038121 -0.0016992 0.039981 0.059285 0.049035 -0.0087745 0.046985 4.7226 0 0 0 0 0 0 0 0 0 0 0 0 0 0 0 0 0
6.2109 -0.011938 0.047745 0.044831 0.061237 0.023212 -0.013514 0.003886 0.04538 -0.024116 -0.016121 -0.011603 4.7437 0 0 0 0 0 0 0 0 0 0 0 0 0 0 0 0 0
6.2148 -0.0059792 0.032124 0.021278 0.058053 0.045417 -0.012098 -0.032801 0.022107 -0.081932 -0.027346 -0.055012 4.7942 0 0 0 0 0 0 0 0 0 0 0 0 0 0 0 0 0
6.2188 0.0049487 -0.0017792 -0.0085755 0.040231 0.061603 0.0011019 -0.059084 -0.0058814 -0.10896 -0.039202 -0.067787 4.869 0 0 0 0 0 0 0 0 0 0 0 0 0 0 0 0 0
6.2227 0.01416 -0.03466 -0.032678 0.011239 0.057683 0.013886 -0.06354 -0.033623 -0.098442 -0.040661 -0.054775 4.9452 0 0 0 0 0 0 0 0 0 0 0 0 0 0 0 0 0
6.2266 0.016702 -0.046392 -0.042948 -0.023925 0.027803 0.014147 -0.041206 -0.054551 -0.055446 -0.023727 -0.031249 5 0 0 0 0 0 0 0 0 0 0 0 0 0 0 0 0 0
6.2305 0.011757 -0.029232 -0.034821 -0.054915 -0.014982 0.0011239 -0.00047079 -0.061391 0.0013527 0.0070357 -0.0090213 5.0287 0 0 0 0 0 0 0 0 0 0 0 0 0 0 0 0 0
6.2344 0.0026171 0.0066138 -0.0096916 -0.066486 -0.044193 -0.013516 0.038166 -0.049585 0.045396 0.035677 0.0086223 5.0457 0 0 0 0 0 0 0 0 0 0 0 0 0 0 0 0 0
6.2383 -0.005541 0.039126 0.021294 -0.046832 -0.039597 -0.015803 0.053543 -0.020883 0.056296 0.046368 0.021916 5.0706 0 0 0 0 0 0 0 0 0 0 0 0 0 0 0 0 0
6.2422 -0.0088305 0.048196 0.039359 0.0013115 -0.0043794 -0.0017095 0.038059 0.015863 0.033523 0.035318 0.028882 5.113 0 0 0 0 0 0 0 0 0 0 0 0 0 0 0 0 0
6.2461 -0.0069302 0.027813 0.029331 0.056826 0.035847 0.018985 0.0035335 0.047805 -0.0019382 0.012762 0.026709 5.1684 0 0 0 0 0 0 0 0 0 0 0 0 0 0 0 0 0
6.25 -0.0030104 -0.010801 -0.0072492 0.089336 0.051896 0.029938 -0.026507 0.063513 -0.02154 -0.0062094 0.017639 5.2275 0 0 0 0 0 0 0 0 0 0 0 0 0 0 0 0 0
6.2539 -0.0013029 -0.046276 -0.049564 0.076877 0.031969 0.020135 -0.032776 0.057679 -0.0095591 -0.013309 0.010125 5.2857 0 0 0 0 0 0 0 0 0 0 0 0 0 0 0 0 0
6.2578 -0.0040062 -0.059445 -0.070577 0.02045 -0.011733 -0.0086324 -0.012944 0.032729 0.025213 -0.011105 0.011166 5.3438 0 0 0 0 0 0 0 0 0 0 0 0 0 0 0 0 0
6.2617 -0.0097818 -0.043775 -0.056788 -0.054567 -0.053737 -0.042984 0.01741 -0.0030028 0.055221 -0.007278 0.016948 5.4008 0 0 0 0 0 0 0 0 0 0 0 0 0 0 0 0 0
6.2656 -0.014905 -0.0086102 -0.018609 -0.11141 -0.072478 -0.065495 0.035379 -0.03896 0.052947 -0.0061713 0.013098 5.45 0 0 0 0 0 0 0 0 0 0 0 0 0 0 0 0 0
6.2695 -0.016066 0.026001 0.017517 -0.1215 -0.060947 -0.063318 0.025258 -0.065767 0.0094176 -0.0062642 -0.012749 5.4836 0 0 0 0 0 0 0 0 0 0 0 0 0 0 0 0 0
6.2734 -0.012633 0.04019 0.02874 -0.07954 -0.026704 -0.034151 -0.011838 -0.077065 -0.059267 -0.0050815 -0.056581 5.5029 0 0 0 0 0 0 0 0 0 0 0 0 0 0 0 0 0
6.2773 -0.0068461 0.025427 0.011269 -0.0063234 0.013923 0.011813 -0.058039 -0.070008 -0.12 -0.0048881 -0.09619 5.5208 0 0 0 0 0 0 0 0 0 0 0 0 0 0 0 0 0
6.2813 -0.0021898 -0.010116 -0.019626 0.061806 0.042004 0.054563 -0.087801 -0.045555 -0.1395 -0.011804 -0.10569 5.5526 0 0 0 0 0 0 0 0 0 0 0 0 0 0 0 0 0
6.2852 -0.0014115 -0.045737 -0.042813 0.091357 0.042116 0.072053 -0.081507 -0.0092071 -0.10121 -0.028408 -0.075082 5.6014 0 0 0 0 0 0 0 0 0 0 0 0 0 0 0 0 0
6.2891 -0.0053832 -0.060392 -0.045751 0.06896 0.0099709 0.051449 -0.037258 0.028644 -0.015339 -0.047652 -0.018545 5.6548 0 0 0 0 0 0 0 0 0 0 0 0 0 0 0 0 0
6.293 -0.012923 -0.045901 -0.030002 0.0084789 -0.041331 -0.0015398 0.025367 0.054519 0.08246 -0.055701 0.035133 5.6956 0 0 0 0 0 0 0 0 0 0 0 0 0 0 0 0 0
6.2969 -0.021119 -0.012393 -0.0069271 -0.056516 -0.083886 -0.062251 0.073254 0.056774 0.14515 -0.042786 0.061209 5.7176 0 0 0 0 0 0 0 0 0 0 0 0 0 0 0 0 0
6.3008 -0.026059 0.018294 0.01022 -0.091646 -0.090086 -0.09864 0.077317 0.031996 0.13758 -0.012675 0.051963 5.7316 0 0 0 0 0 0 0 0 0 0 0 0 0 0 0 0 0
6.3047 -0.02434 0.027232 0.012244 -0.0814 -0.052411 -0.089634 0.030865 -0.011116 0.058213 0.018451 0.016503 5.7534 0 0 0 0 0 0 0 0 0 0 0 0 0 0 0 0 0
6.3086 -0.01519 0.010891 -0.0027995 -0.037412 0.0079375 -0.038857 -0.043105 -0.05409 -0.05474 0.033649 -0.027962 5.7878 0 0 0 0 0 0 0 0 0 0 0 0 0 0 0 0 0
6.3125 -0.0019342 -0.01736 -0.027868 0.010316 0.053558 0.026206 -0.10269 -0.077334 -0.14098 0.027636 -0.063997 5.8232 0 0 0 0 0 0 0 0 0 0 0 0 0 0 0 0 0
6.3164 0.0088863 -0.037506 -0.047801 0.033565 0.057319 0.070154 -0.11158 -0.070483 -0.15233 0.0093591 -0.077214 5.8428 0 0 0 0 0 0 0 0 0 0 0 0 0 0 0 0 0
6.3203 0.010973 -0.037009 -0.045859 0.023754 0.022166 0.070775 -0.062504 -0.037896 -0.082834 -0.0069719 -0.058778 5.8423 0 0 0 0 0 0 0 0 0 0 0 0 0 0 0 0 0
6.3242 0.0022989 -0.018524 -0.015404 -0.0045913 -0.0224 0.03152 0.016574 0.0044011 0.02636 -0.013787 -0.011 5.8354 0 0 0 0 0 0 0 0 0 0 0 0 0 0 0 0 0
6.3281 -0.013299 0.0035695 0.030832 -0.026384 -0.044456 -0.022471 0.078812 0.038091 0.11202 -0.014433 0.04757 5.8414 0 0 0 0 0 0 0 0 0 0 0 0 0 0 0 0 0
6.332 -0.028348 0.013996 0.063833 -0.024752 -0.034012 -0.061406 0.087578 0.051694 0.12745 -0.017092 0.086143 5.8676 0 0 0 0 0 0 0 0 0 0 0 0 0 0 0 0 0
6.3359 -0.036231 0.0063506 0.056054 -0.0024724 -0.0074201 -0.069011 0.038982 0.043712 0.06868 -0.025446 0.078091 5.9022 0 0 0 0 0 0 0 0 0 0 0 0 0 0 0 0 0
6.3398 -0.034615 -0.014386 0.0031394 0.021321 0.010211 -0.050064 -0.03711 0.019346 -0.028161 -0.035431 0.020524 5.9256 0 0 0 0 0 0 0 0 0 0 0 0 0 0 0 0 0
6.3438 -0.025661 -0.036535 -0.067685 0.025671 0.0074374 -0.023544 -0.097549 -0.014566 -0.11306 -0.040478 -0.059048 5.9282 0 0 0 0 0 0 0 0 0 0 0 0 0 0 0 0 0
6.3477 -0.013647 -0.048927 -0.11218 0.0028241 -0.0062314 -0.0076034 -0.11313 -0.051399 -0.15159 -0.038769 -0.11757 5.9179 0 0 0 0 0 0 0 0 0 0 0 0 0 0 0 0 0
6.3516 -0.0024845 -0.045988 -0.098653 -0.036109 -0.012822 -0.0074804 -0.084057 -0.08283 -0.13852 -0.03441 -0.1241 5.912 0 0 0 0 0 0 0 0 0 0 0 0 0 0 0 0 0
6.3555 0.0051631 -0.029142 -0.031411 -0.067693 -0.0044268 -0.01437 -0.034699 -0.097452 -0.091376 -0.031411 -0.079891 5.9207 0 0 0 0 0 0 0 0 0 0 0 0 0 0 0 0 0
6.3594 0.0076062 -0.0055235 0.049998 -0.07016 0.010168 -0.014801 0.0061878 -0.084349 -0.034271 -0.027608 -0.01521 5.9386 0 0 0 0 0 0 0 0 0 0 0 0 0 0 0 0 0
6.3633 0.0042794 0.014836 0.096309 -0.036497 0.015833 -0.0025512 0.024166 -0.040987 0.01468 -0.016162 0.033861 5.9513 0 0 0 0 0 0 0 0 0 0 0 0 0 0 0 0 0
6.3672 -0.0032526 0.022973 0.080892 0.020449 0.0069426 0.016107 0.024128 0.020776 0.046797 0.005727 0.050037 5.949 0 0 0 0 0 0 0 0 0 0 0 0 0 0 0 0 0
6.3711 -0.010868 0.015418 0.016225 0.073562 -0.0071567 0.027433 0.020686 0.077168 0.060349 0.029828 0.041988 5.9347 0 0 0 0 0 0 0 0 0 0 0 0 0 0 0 0 0
6.375 -0.013654 -0.0031333 -0.056045 0.095168 -0.011794 0.021081 0.023859 0.10406 0.057697 0.040305 0.030919 5.9207 0 0 0 0 0 0 0 0 0 0 0 0 0 0 0 0 0
6.3789 -0.0093686 -0.021527 -0.092971 0.072091 -0.001585 -0.0017974 0.031752 0.090536 0.043788 0.026605 0.030199 5.9181 0 0 0 0 0 0 0 0 0 0 0 0 0 0 0 0 0
6.3828 -0.00076366 -0.028522 -0.07627 0.013796 0.014358 -0.029134 0.034489 0.045036 0.024355 -0.0053176 0.035633 5.9294 0 0 0 0 0 0 0 0 0 0 0 0 0 0 0 0 0
6.3867 0.0057999 -0.020194 -0.020168 -0.051675 0.021159 -0.046073 0.024114 -0.010339 0.0032655 -0.034738 0.032812 5.948 0 0 0 0 0 0 0 0 0 0 0 0 0 0 0 0 0
6.3906 0.0050103 -0.0029514 0.041081 -0.092634 0.011955 -0.044076 0.0015352 -0.052885 -0.018529 -0.041232 0.012848 5.9634 0 0 0 0 0 0 0 0 0 0 0 0 0 0 0 0 0
6.3945 -0.0031008 0.010683 0.075098 -0.091209 -0.0063353 -0.024707 -0.024284 -0.07049 -0.040195 -0.021014 -0.018183 5.9668 0 0 0 0 0 0 0 0 0 0 0 0 0 0 0 0 0
6.3984 -0.012943 0.010902 0.068273 -0.052707 -0.019882 0.0030433 -0.042511 -0.064225 -0.056564 0.0096179 -0.043632 5.9553 0 0 0 0 0 0 0 0 0 0 0 0 0 0 0 0 0
6.4023 -0.017592 -0.0023531 0.029397 -0.0010141 -0.02011 0.028244 -0.046182 -0.042995 -0.057776 0.027116 -0.049501 5.9328 0 0 0 0 0 0 0 0 0 0 0 0 0 0 0 0 0
6.4063 -0.01399 -0.019432 -0.018631 0.036698 -0.0097882 0.042109 -0.034087 -0.016349 -0.03618 0.019002 -0.034777 5.9102 0 0 0 0 0 0 0 0 0 0 0 0 0 0 0 0 0
6.4102 -0.0048678 -0.027954 -0.05175 0.045746 0.0014669 0.039747 -0.0099535 0.008984 0.0039654 -0.0077075 -0.011018 5.9002 0 0 0 0 0 0 0 0 0 0 0 0 0 0 0 0 0
6.4141 0.0038771 -0.021459 -0.055262 0.030234 0.0065674 0.021314 0.018328 0.028332 0.043532 -0.03423 0.0070206 5.9085 0 0 0 0 0 0 0 0 0 0 0 0 0 0 0 0 0
6.418 0.0077704 -0.0035363 -0.028615 0.0070267 0.0059367 -0.0065144 0.039353 0.037631 0.058048 -0.045801 0.011341 5.9279 0 0 0 0 0 0 0 0 0 0 0 0 0 0 0 0 0
6.4219 0.0064387 0.015055 0.015462 -0.0070803 0.0044123 -0.030928 0.041418 0.034316 0.034759 -0.041158 0.0040652 5.9402 0 0 0 0 0 0 0 0 0 0 0 0 0 0 0 0 0
6.4258 0.0027053 0.023633 0.056201 -0.0058604 0.0047061 -0.038052 0.019546 0.01981 -0.015729 -0.02856 -0.006432 5.9289 0 0 0 0 0 0 0 0 0 0 0 0 0 0 0 0 0
6.4297 -0.00032179 0.018058 0.073225 0.0043449 0.0047293 -0.021761 -0.017654 0.00036177 -0.063547 -0.014473 -0.011852 5.8927 0 0 0 0 0 0 0 0 0 0 0 0 0 0 0 0 0
6.4336 -0.0013528 0.0025297 0.056168 0.010941 0.0011353 0.0098581 -0.048577 -0.015634 -0.077797 0.0025089 -0.0077961 5.8486 0 0 0 0 0 0 0 0 0 0 0 0 0 0 0 0 0
6.4375 -0.00090676 -0.013639 0.011546 0.0045654 -0.0054557 0.037132 -0.050152 -0.022016 -0.046212 0.026339 0.0060412 5.8201 0 0 0 0 0 0 0 0 0 0 0 0 0 0 0 0 0
6.4414 -0.00014783 -0.021725 -0.03798 -0.014301 -0.0097576 0.040999 -0.014529 -0.017386 0.017347 0.053154 0.026982 5.8192 0 0 0 0 0 0 0 0 0 0 0 0 0 0 0 0 0
6.4453 -0.00016069 -0.018367 -0.064174 -0.035149 -0.0068987 0.016782 0.041628 -0.0042336 0.081602 0.068216 0.049515 5.8387 0 0 0 0 0 0 0 0 0 0 0 0 0 0 0 0 0
6.4492 -0.0019896 -0.0070562 -0.049683 -0.043542 0.0017808 -0.02137 0.084525 0.013395 0.1154 0.055675 0.065005 5.8582 0 0 0 0 0 0 0 0 0 0 0 0 0 0 0 0 0
6.4531 -0.0064639 0.004185 -0.00072856 -0.030245 0.0084964 -0.049835 0.084433 0.030736 0.10256 0.013507 0.063482 5.8614 0 0 0 0 0 0 0 0 0 0 0 0 0 0 0 0 0
6.457 -0.013178 0.007621 0.053668 0.0016666 0.0054869 -0.052134 0.036155 0.04138 0.047068 -0.040542 0.038705 5.8459 0 0 0 0 0 0 0 0 0 0 0 0 0 0 0 0 0
6.4609 -0.019539 0.00053932 0.078004 0.036366 -0.0072647 -0.030129 -0.036464 0.037536 -0.030726 -0.079179 -0.0059909 5.8214 0 0 0 0 0 0 0 0 0 0 0 0 0 0 0 0 0
6.4648 -0.021533 -0.012891 0.053159 0.053067 -0.020284 -0.0013419 -0.095689 0.014093 -0.10277 -0.084632 -0.055994 5.799 0 0 0 0 0 0 0 0 0 0 0 0 0 0 0 0 0
6.4688 -0.016483 -0.024045 -0.0094845 0.03854 -0.021258 0.014865 -0.1137 -0.025228 -0.14331 -0.060793 -0.091 5.7834 0 0 0 0 0 0 0 0 0 0 0 0 0 0 0 0 0
6.4727 -0.0058229 -0.02535 -0.073559 -0.0032178 -0.0052846 0.010969 -0.088114 -0.065405 -0.13839 -0.02823 -0.09574 5.7739 0 0 0 0 0 0 0 0 0 0 0 0 0 0 0 0 0
6.4766 0.0048525 -0.015401 -0.10054 -0.051257 0.019549 -0.0053774 -0.039492 -0.085923 -0.092178 -0.0067723 -0.069062 5.7696 0 0 0 0 0 0 0 0 0 0 0 0 0 0 0 0 0
6.4805 0.0092456 -9.257e-05 -0.074819 -0.079069 0.03633 -0.019484 0.0048867 -0.072973 -0.025975 -0.00084834 -0.024801 5.7701 0 0 0 0 0 0 0 0 0 0 0 0 0 0 0 0 0
6.4844 0.0049671 0.011233 -0.01374 -0.070507 0.030943 -0.021402 0.027954 -0.029633 0.031962 0.00030823 0.016627 5.7722 0 0 0 0 0 0 0 0 0 0 0 0 0 0 0 0 0
6.4883 -0.004429 0.012053 0.044519 -0.029784 0.0030492 -0.012007 0.029308 0.024325 0.061385 0.0091783 0.040203 5.7671 0 0 0 0 0 0 0 0 0 0 0 0 0 0 0 0 0
6.4922 -0.011871 0.0029083 0.066396 0.021249 -0.031723 -5.3275e-05 0.019768 0.063988 0.060293 0.026388 0.043581 5.7465 0 0 0 0 0 0 0 0 0 0 0 0 0 0 0 0 0
6.4961 -0.011947 -0.0093371 0.043918 0.056623 -0.050759 0.0056833 0.01097 0.074243 0.04292 0.039512 0.035189 5.711 0 0 0 0 0 0 0 0 0 0 0 0 0 0 0 0 0
6.5 -0.0048533 -0.016539 -0.0027045 0.061257 -0.039383 0.0023199 0.0081691 0.057336 0.026952 0.034886 0.0257 5.6736 0 0 0 0 0 0 0 0 0 0 0 0 0 0 0 0 0
6.5039 0.0038831 -0.014812 -0.041101 0.037722 -0.0019854 -0.0068467 0.0095638 0.028244 0.020253 0.011232 0.020027 5.6494 0 0 0 0 0 0 0 0 0 0 0 0 0 0 0 0 0
6.5078 0.0075783 -0.0066549 -0.048802 0.0015563 0.03868 -0.016223 0.010096 0.0026001 0.017603 -0.017419 0.015566 5.6424 0 0 0 0 0 0 0 0 0 0 0 0 0 0 0 0 0
6.5117 0.0032429 0.0014665 -0.026035 -0.029938 0.054911 -0.021898 0.0058306 -0.01298 0.0090088 -0.032239 0.0067646 5.6408 0 0 0 0 0 0 0 0 0 0 0 0 0 0 0 0 0
6.5156 -0.0064181 0.0039034 0.007903 -0.046931 0.032511 -0.022874 -0.0036087 -0.021561 -0.0090405 -0.024559 -0.0087976 5.6276 0 0 0 0 0 0 0 0 0 0 0 0 0 0 0 0 0
6.5195 -0.015097 -0.00062629 0.029843 -0.048927 -0.017828 -0.019733 -0.01508 -0.02907 -0.029961 -0.0027541 -0.027879 5.5974 0 0 0 0 0 0 0 0 0 0 0 0 0 0 0 0 0
6.5234 -0.017381 -0.0089155 0.027745 -0.040299 -0.06507 -0.012919 -0.023961 -0.037157 -0.043736 0.014281 -0.04388 5.5617 0 0 0 0 0 0 0 0 0 0 0 0 0 0 0 0 0
6.5273 -0.012431 -0.016036 0.0059145 -0.024964 -0.077184 -0.0026041 -0.027088 -0.041737 -0.046439 0.011464 -0.051302 5.537 0 0 0 0 0 0 0 0 0 0 0 0 0 0 0 0 0
6.5313 -0.0043609 -0.018561 -0.020924 -0.0049285 -0.043406 0.0096857 -0.024795 -0.03732 -0.042853 -0.011599 -0.048773 5.5276 0 0 0 0 0 0 0 0 0 0 0 0 0 0 0 0 0
6.5352 0.00089652 -0.016021 -0.03847 0.01707 0.016203 0.019428 -0.020298 -0.022396 -0.039814 -0.040842 -0.039057 5.52 0 0 0 0 0 0 0 0 0 0 0 0 0 0 0 0 0
6.5391 4.7263e-05 -0.010141 -0.040506 0.034757 0.062305 0.019863 -0.016526 -0.0013062 -0.03762 -0.057835 -0.026866 5.4968 0 0 0 0 0 0 0 0 0 0 0 0 0 0 0 0 0
6.543 -0.0049753 -0.0031227 -0.029359 0.039551 0.06275 0.0062112 -0.013123 0.018142 -0.028954 -0.051724 -0.016155 5.4548 0 0 0 0 0 0 0 0 0 0 0 0 0 0 0 0 0
6.5469 -0.008354 0.0034101 -0.011185 0.026235 0.015958 -0.018735 -0.0068987 0.028745 -0.0071442 -0.024899 -0.0081338 5.41 0 0 0 0 0 0 0 0 0 0 0 0 0 0 0 0 0
6.5508 -0.0049833 0.0082857 0.0086177 -0.0011101 -0.046295 -0.042424 0.0040343 0.026957 0.024336 0.010219 -0.00083654 5.3825 0 0 0 0 0 0 0 0 0 0 0 0 0 0 0 0 0
6.5547 0.004985 0.010255 0.026209 -0.028613 -0.080239 -0.04787 0.01645 0.014166 0.051299 0.03964 0.0091646 5.3763 0 0 0 0 0 0 0 0 0 0 0 0 0 0 0 0 0
6.5586 0.015355 0.0081812 0.037282 -0.039852 -0.061156 -0.025339 0.023219 -0.0034171 0.059284 0.055138 0.02328 5.3746 0 0 0 0 0 0 0 0 0 0 0 0 0 0 0 0 0
6.5625 0.017997 0.0021111 0.03636 -0.026931 -0.0014415 0.017313 0.019629 -0.016418 0.046179 0.056155 0.037904 5.356 0 0 0 0 0 0 0 0 0 0 0 0 0 0 0 0 0
6.5664 0.0090774 -0.0058563 0.020225 0.0026248 0.05813 0.055225 0.0089724 -0.016267 0.025144 0.046464 0.045052 5.3149 0 0 0 0 0 0 0 0 0 0 0 0 0 0 0 0 0
6.5703 -0.0074758 -0.01223 -0.0067678 0.029379 0.077736 0.061031 0.00083282 -0.00069827 0.014037 0.029488 0.037618 5.266 0 0 0 0 0 0 0 0 0 0 0 0 0 0 0 0 0
6.5742 -0.022321 -0.014364 -0.031488 0.034764 0.046488 0.024791 0.0020492 0.022662 0.019717 0.0064736 0.015772 5.2285 0 0 0 0 0 0 0 0 0 0 0 0 0 0 0 0 0
6.5781 -0.027293 -0.012584 -0.038921 0.014391 -0.011668 -0.035819 0.0084475 0.038661 0.030797 -0.021274 -0.011468 5.2067 0 0 0 0 0 0 0 0 0 0 0 0 0 0 0 0 0
6.582 -0.021037 -0.010077 -0.023808 -0.01833 -0.057398 -0.084955 0.0064998 0.033394 0.025794 -0.048891 -0.032354 5.1863 0 0 0 0 0 0 0 0 0 0 0 0 0 0 0 0 0
6.5859 -0.009197 -0.010071 0.0026923 -0.041639 -0.064459 -0.092588 -0.014475 0.0042255 -0.009203 -0.067507 -0.041894 5.1519 0 0 0 0 0 0 0 0 0 0 0 0 0 0 0 0 0
6.5898 0.00075487 -0.012399 0.019267 -0.041111 -0.035129 -0.055382 -0.04978 -0.036577 -0.067259 -0.068663 -0.045786 5.1041 0 0 0 0 0 0 0 0 0 0 0 0 0 0 0 0 0
6.5938 0.0053871 -0.012732 0.011248 -0.019418 0.0072376 0.0018737 -0.07892 -0.068349 -0.12224 -0.05064 -0.053694 5.0604 0 0 0 0 0 0 0 0 0 0 0 0 0 0 0 0 0
6.5977 0.0069101 -0.0058677 -0.015226 0.0073785 0.039126 0.04532 -0.079808 -0.074644 -0.14429 -0.021054 -0.066841 5.0367 0 0 0 0 0 0 0 0 0 0 0 0 0 0 0 0 0
6.6016 0.009617 0.0090866 -0.035354 0.023464 0.052337 0.056041 -0.04647 -0.052803 -0.11795 0.0075638 -0.072046 5.0294 0 0 0 0 0 0 0 0 0 0 0 0 0 0 0 0 0
6.6055 0.014996 0.026166 -0.025195 0.02511 0.052682 0.040019 0.0052243 -0.01367 -0.050626 0.026334 -0.050334 5.0175 0 0 0 0 0 0 0 0 0 0 0 0 0 0 0 0 0
6.6094 0.02025 0.035594 0.016338 0.020982 0.047222 0.017828 0.049306 0.027325 0.032841 0.035572 0.0049905 4.9828 0 0 0 0 0 0 0 0 0 0 0 0 0 0 0 0 0
6.6133 0.021343 0.030847 0.062661 0.021651 0.035195 0.0052541 0.068922 0.059713 0.10408 0.042158 0.076557 4.9293 0 0 0 0 0 0 0 0 0 0 0 0 0 0 0 0 0
6.6172 0.017213 0.014261 0.078579 0.028613 0.012038 0.0024369 0.066382 0.080637 0.14375 0.050961 0.13007 4.8799 0 0 0 0 0 0 0 0 0 0 0 0 0 0 0 0 0
6.6211 0.010819 -0.0037484 0.049115 0.03306 -0.018986 -0.00055305 0.056184 0.090168 0.14637 0.058536 0.13725 4.8547 0 0 0 0 0 0 0 0 0 0 0 0 0 0 0 0 0
6.625 0.0060975 -0.011899 -0.0063416 0.025131 -0.041962 -0.0097511 0.04895 0.085769 0.11751 0.055758 0.096584 4.852 0 0 0 0 0 0 0 0 0 0 0 0 0 0 0 0 0
6.6289 0.0041324 -0.006302 -0.048038 0.0044153 -0.038408 -0.019852 0.042056 0.062681 0.068307 0.037549 0.034268 4.8503 0 0 0 0 0 0 0 0 0 0 0 0 0 0 0 0 0
6.6328 0.0025578 0.0067947 -0.047553 -0.018449 -0.0048204 -0.02022 0.025351 0.02051 0.011442 0.010258 -0.015888 4.8294 0 0 0 0 0 0 0 0 0 0 0 0 0 0 0 0 0
6.6367 -0.0012158 0.016022 -0.010621 -0.030534 0.039225 -0.0071824 -0.0048165 -0.030673 -0.040473 -0.011577 -0.03683 4.79 0 0 0 0 0 0 0 0 0 0 0 0 0 0 0 0 0
6.6406 -0.0064523 0.013656 0.028559 -0.027256 0.062557 0.010636 -0.038009 -0.072027 -0.076255 -0.017486 -0.036715 4.7512 0 0 0 0 0 0 0 0 0 0 0 0 0 0 0 0 0
6.6445 -0.0091756 0.0011695 0.036639 -0.014931 0.046071 0.019596 -0.05661 -0.086114 -0.088942 -0.011305 -0.035904 4.7308 0 0 0 0 0 0 0 0 0 0 0 0 0 0 0 0 0
6.6484 -0.006151 -0.012564 0.0086212 -0.0034734 -0.0010007 0.013634 -0.05086 -0.068339 -0.079085 -0.0088125 -0.045942 4.7274 0 0 0 0 0 0 0 0 0 0 0 0 0 0 0 0 0
6.6523 0.0011406 -0.01847 -0.02989 0.0029236 -0.046794 -0.00040723 -0.027697 -0.030511 -0.055534 -0.023362 -0.059925 4.7229 0 0 0 0 0 0 0 0 0 0 0 0 0 0 0 0 0
6.6563 0.0067929 -0.013857 -0.046486 0.0077595 -0.060695 -0.0097917 -0.0050703 0.0066455 -0.031518 -0.05189 -0.061675 4.7009 0 0 0 0 0 0 0 0 0 0 0 0 0 0 0 0 0
6.6602 0.0053194 -0.0034592 -0.029835 0.015401 -0.036164 -0.0080701 0.0028665 0.026488 -0.017321 -0.07465 -0.043244 4.6623 0 0 0 0 0 0 0 0 0 0 0 0 0 0 0 0 0
6.6641 -0.0031654 0.00507 0.0027574 0.023292 0.0057226 -0.0005022 -0.003711 0.025383 -0.014107 -0.070322 -0.013396 4.6235 0 0 0 0 0 0 0 0 0 0 0 0 0 0 0 0 0
6.668 -0.012301 0.006942 0.023193 0.022216 0.033889 0.0021376 -0.012692 0.011831 -0.013637 -0.034014 0.01038 4.5995 0 0 0 0 0 0 0 0 0 0 0 0 0 0 0 0 0
6.6719 -0.014321 0.0027954 0.01815 0.0054429 0.030813 -0.0051926 -0.011829 -0.0019494 -0.0047609 0.017483 0.017662 4.5903 0 0 0 0 0 0 0 0 0 0 0 0 0 0 0 0 0
6.6758 -0.006423 -0.0031135 -0.00088017 -0.021961 0.0033929 -0.01653 0.001271 -0.0084858 0.017523 0.057931 0.013305 4.583 0 0 0 0 0 0 0 0 0 0 0 0 0 0 0 0 0
6.6797 0.0066619 -0.0066764 -0.010753 -0.043554 -0.025594 -0.020359 0.018935 -0.007484 0.047191 0.070767 0.011061 4.5654 0 0 0 0 0 0 0 0 0 0 0 0 0 0 0 0 0
6.6836 0.016043 -0.0064079 0.00062939 -0.042984 -0.036251 -0.010294 0.031214 -0.0022636 0.070536 0.058917 0.019776 4.5373 0 0 0 0 0 0 0 0 0 0 0 0 0 0 0 0 0
6.6875 0.01521 -0.0033294 0.023237 -0.017338 -0.024955 0.008816 0.033491 0.0048813 0.075571 0.038119 0.035435 4.5074 0 0 0 0 0 0 0 0 0 0 0 0 0 0 0 0 0
6.6914 0.0046684 0.0006447 0.034638 0.019141 -0.0035429 0.024297 0.027755 0.013721 0.060315 0.021417 0.045433 4.4822 0 0 0 0 0 0 0 0 0 0 0 0 0 0 0 0 0
6.6953 -0.0085424 0.004026 0.02066 0.044615 0.012307 0.025092 0.018398 0.023346 0.033319 0.009416 0.03961 4.4593 0 0 0 0 0 0 0 0 0 0 0 0 0 0 0 0 0
6.6992 -0.015679 0.0060485 -0.011657 0.045014 0.014873 0.0096162 0.0077976 0.029526 0.0060354 -0.0059118 0.017559 4.4308 0 0 0 0 0 0 0 0 0 0 0 0 0 0 0 0 0
6.7031 -0.011831 0.0064656 -0.039333 0.023252 0.0080544 -0.01303 -0.0044322 0.026 -0.016397 -0.029286 -0.012797 4.3941 0 0 0 0 0 0 0 0 0 0 0 0 0 0 0 0 0
6.707 0.0013008 0.005527 -0.041444 -0.0041898 0.002145 -0.028204 -0.019034 0.009496 -0.037582 -0.054336 -0.04152 4.355 0 0 0 0 0 0 0 0 0 0 0 0 0 0 0 0 0
6.7109 0.016636 0.004089 -0.014863 -0.019712 0.0050468 -0.023785 -0.034421 -0.015673 -0.062775 -0.067152 -0.060988 4.3227 0 0 0 0 0 0 0 0 0 0 0 0 0 0 0 0 0
6.7148 0.025798 0.0033389 0.023657 -0.016306 0.016227 0.002442 -0.045692 -0.037992 -0.088338 -0.05722 -0.065953 4.3011 0 0 0 0 0 0 0 0 0 0 0 0 0 0 0 0 0
6.7188 0.023723 0.0040194 0.049005 -0.00068383 0.026936 0.039262 -0.045673 -0.044866 -0.098173 -0.025657 -0.052765 4.2859 0 0 0 0 0 0 0 0 0 0 0 0 0 0 0 0 0
6.7227 0.011508 0.0057684 0.043876 0.012976 0.026387 0.065355 -0.027916 -0.030592 -0.072975 0.015529 -0.021329 4.2712 0 0 0 0 0 0 0 0 0 0 0 0 0 0 0 0 0
6.7266 -0.0039736 0.0072936 0.0093858 0.013348 0.010301 0.060465 0.0084667 -0.0005013 -0.0073524 0.0509 0.021528 4.2554 0 0 0 0 0 0 0 0 0 0 0 0 0 0 0 0 0
6.7305 -0.013697 0.007379 -0.035149 -0.00043435 -0.013759 0.019982 0.054126 0.031835 0.078536 0.068942 0.06209 4.2426 0 0 0 0 0 0 0 0 0 0 0 0 0 0 0 0 0
6.7344 -0.011653 0.0059082 -0.062678 -0.018046 -0.029136 -0.037062 0.08951 0.052507 0.14446 0.065211 0.085486 4.2361 0 0 0 0 0 0 0 0 0 0 0 0 0 0 0 0 0
6.7383 0.0013787 0.0040338 -0.053936 -0.024283 -0.021096 -0.075576 0.093379 0.054924 0.15254 0.042399 0.083586 4.2333 0 0 0 0 0 0 0 0 0 0 0 0 0 0 0 0 0
6.7422 0.017947 0.0033362 -0.010097 -0.0090982 0.010533 -0.066454 0.057219 0.042283 0.092903 0.0098353 0.05896 4.2269 0 0 0 0 0 0 0 0 0 0 0 0 0 0 0 0 0
6.7461 0.028178 0.0046001 0.045435 0.024185 0.04736 -0.0090433 -0.0044749 0.023781 -0.0058223 -0.018132 0.022388 4.211 0 0 0 0 0 0 0 0 0 0 0 0 0 0 0 0 0
6.75 0.025607 0.0070418 0.079329 0.058034 0.062773 0.063825 -0.058631 0.0078386 -0.090519 -0.02754 -0.013015 4.1848 0 0 0 0 0 0 0 0 0 0 0 0 0 0 0 0 0
6.7539 0.01091 0.0084639 0.068983 0.069524 0.041203 0.10514 -0.073497 -0.0026833 -0.11499 -0.013596 -0.036422 4.1523 0 0 0 0 0 0 0 0 0 0 0 0 0 0 0 0 0
6.7578 -0.008722 0.0063233 0.018239 0.044946 -0.0080666 0.085447 -0.041226 -0.010311 -0.068842 0.01333 -0.041555 4.1187 0 0 0 0 0 0 0 0 0 0 0 0 0 0 0 0 0
6.7617 -0.023885 -0.00068113 -0.043859 -0.0089046 -0.054854 0.01402 0.014535 -0.018823 0.015301 0.031701 -0.028742 4.0889 0 0 0 0 0 0 0 0 0 0 0 0 0 0 0 0 0
6.7656 -0.028052 -0.011232 -0.08178 -0.065581 -0.068769 -0.066527 0.053727 -0.028963 0.081398 0.022936 -0.0073489 4.0675 0 0 0 0 0 0 0 0 0 0 0 0 0 0 0 0 0
6.7695 -0.020558 -0.021189 -0.076639 -0.093389 -0.041449 -0.10848 0.047525 -0.037446 0.084256 -0.013969 0.0053281 4.0584 0 0 0 0 0 0 0 0 0 0 0 0 0 0 0 0 0
6.7734 -0.0063166 -0.025241 -0.036759 -0.07496 0.0072303 -0.089488 -0.0019922 -0.039647 0.017065 -0.059612 -0.0070793 4.0602 0 0 0 0 0 0 0 0 0 0 0 0 0 0 0 0 0
6.7773 0.007059 -0.019986 0.011281 -0.018912 0.044147 -0.024486 -0.064416 -0.033319 -0.084324 -0.086809 -0.046156 4.0638 0 0 0 0 0 0 0 0 0 0 0 0 0 0 0 0 0
6.7813 0.013107 -0.0066495 0.042439 0.0447 0.047223 0.046883 -0.10237 -0.020088 -0.1621 -0.079361 -0.090962 4.0553 0 0 0 0 0 0 0 0 0 0 0 0 0 0 0 0 0
6.7852 0.0096665 0.0087347 0.047613 0.082315 0.019964 0.0858 -0.094641 -0.0037875 -0.16914 -0.042184 -0.10693 4.0273 0 0 0 0 0 0 0 0 0 0 0 0 0 0 0 0 0
6.7891 -9.0706e-05 0.018398 0.033283 0.076339 -0.014112 0.075303 -0.045447 0.012399 -0.094835 0.0045225 -0.069501 3.9865 0 0 0 0 0 0 0 0 0 0 0 0 0 0 0 0 0
6.793 -0.0095356 0.017416 0.011006 0.033901 -0.0309 0.025956 0.022534 0.027087 0.029498 0.040742 0.01416 3.95 0 0 0 0 0 0 0 0 0 0 0 0 0 0 0 0 0
6.7969 -0.012775 0.0066049 -0.011205 -0.019438 -0.022692 -0.033237 0.081916 0.039159 0.14701 0.058237 0.10407 3.9316 0 0 0 0 0 0 0 0 0 0 0 0 0 0 0 0 0
6.8008 -0.0087661 -0.0083338 -0.028865 -0.05567 -0.00057399 -0.071154 0.11104 0.045548 0.20394 0.060078 0.15122 3.9288 0 0 0 0 0 0 0 0 0 0 0 0 0 0 0 0 0
6.8047 -0.0022643 -0.02059 -0.036737 -0.059745 0.016839 -0.070049 0.09882 0.041351 0.17561 0.051899 0.1298 3.925 0 0 0 0 0 0 0 0 0 0 0 0 0 0 0 0 0
6.8086 -0.00026096 -0.025948 -0.029056 -0.036096 0.017437 -0.03429 0.047576 0.023259 0.077205 0.03536 0.053516 3.9057 0 0 0 0 0 0 0 0 0 0 0 0 0 0 0 0 0
6.8125 -0.0061431 -0.02393 -0.0062314 -0.0038952 0.0021206 0.011689 -0.02495 -0.0061846 -0.045189 0.0098917 -0.03579 3.8729 0 0 0 0 0 0 0 0 0 0 0 0 0 0 0 0 0
6.8164 -0.016266 -0.016496 0.019831 0.015392 -0.018376 0.037013 -0.088922 -0.037541 -0.13841 -0.021057 -0.097066 3.8428 0 0 0 0 0 0 0 0 0 0 0 0 0 0 0 0 0
6.8203 -0.02233 -0.0064406 0.030707 0.011154 -0.031428 0.023922 -0.11525 -0.058595 -0.16841 -0.04786 -0.11352 3.8291 0 0 0 0 0 0 0 0 0 0 0 0 0 0 0 0 0
6.8242 -0.018249 0.0029025 0.015506 -0.0099289 -0.029476 -0.01888 -0.093211 -0.061374 -0.13512 -0.060217 -0.095004 3.8273 0 0 0 0 0 0 0 0 0 0 0 0 0 0 0 0 0
6.8281 -0.0059599 0.0073885 -0.018175 -0.028476 -0.013493 -0.06033 -0.039745 -0.047049 -0.068172 -0.055124 -0.062736 3.8168 0 0 0 0 0 0 0 0 0 0 0 0 0 0 0 0 0
6.832 0.0051305 0.0032164 -0.048001 -0.026185 0.0071625 -0.068577 0.010088 -0.02496 -0.0067702 -0.039075 -0.032658 3.781 0 0 0 0 0 0 0 0 0 0 0 0 0 0 0 0 0
6.8359 0.0052659 -0.010013 -0.053964 -0.0002988 0.018719 -0.035396 0.027101 -0.0064611 0.023523 -0.022175 -0.01033 3.7238 0 0 0 0 0 0 0 0 0 0 0 0 0 0 0 0 0
6.8398 -0.0075262 -0.026806 -0.034305 0.032022 0.010658 0.015978 0.0084828 0.0018619 0.022458 -0.010125 0.0036089 3.6673 0 0 0 0 0 0 0 0 0 0 0 0 0 0 0 0 0
6.8438 -0.025086 -0.037254 -0.0060445 0.044486 -0.016074 0.047514 -0.022186 0.00084966 0.0088118 -0.0018957 0.0077541 3.6312 0 0 0 0 0 0 0 0 0 0 0 0 0 0 0 0 0
6.8477 -0.034742 -0.033033 0.010198 0.021514 -0.046583 0.035516 -0.035709 -0.0038429 0.0023944 0.0055317 0.0010471 3.6143 0 0 0 0 0 0 0 0 0 0 0 0 0 0 0 0 0
6.8516 -0.028516 -0.013983 0.0070847 -0.027434 -0.059692 -0.01091 -0.021206 -0.0066993 0.0087147 0.011555 -0.012384 3.5959 0 0 0 0 0 0 0 0 0 0 0 0 0 0 0 0 0
6.8555 -0.0086975 0.010374 -0.0057181 -0.071313 -0.042548 -0.056993 0.0070112 -0.0055013 0.017724 0.012222 -0.022655 3.5569 0 0 0 0 0 0 0 0 0 0 0 0 0 0 0 0 0
6.8594 0.01418 0.026618 -0.012765 -0.078043 -0.0015852 -0.068896 0.02446 -0.00092718 0.016289 0.0061504 -0.020503 3.4987 0 0 0 0 0 0 0 0 0 0 0 0 0 0 0 0 0
6.8633 0.028714 0.026666 -0.0070536 -0.037688 0.039849 -0.038063 0.018939 0.005762 0.0028106 -0.00098659 -0.0046442 3.442 0 0 0 0 0 0 0 0 0 0 0 0 0 0 0 0 0
6.8672 0.029394 0.01329 0.0059175 0.029252 0.056916 0.015118 0.00031344 0.014017 -0.0091318 0.00042169 0.017647 3.4071 0 0 0 0 0 0 0 0 0 0 0 0 0 0 0 0 0
6.8711 0.018294 -0.0025474 0.015958 0.084923 0.040356 0.058519 -0.0099928 0.023075 -0.0017339 0.01492 0.037239 3.395 0 0 0 0 0 0 0 0 0 0 0 0 0 0 0 0 0
6.875 0.0020212 -0.010317 0.018024 0.098766 0.0020694 0.070279 0.00092433 0.030334 0.03035 0.035583 0.049724 3.3882 0 0 0 0 0 0 0 0 0 0 0 0 0 0 0 0 0
6.8789 -0.012487 -0.0073962 0.014137 0.065741 -0.034424 0.048971 0.025916 0.031451 0.071621 0.04708 0.054986 3.3676 0 0 0 0 0 0 0 0 0 0 0 0 0 0 0 0 0
6.8828 -0.020291 0.00044481 0.0076182 0.0063773 -0.050002 0.0084488 0.043871 0.022841 0.093278 0.036576 0.051339 3.3297 0 0 0 0 0 0 0 0 0 0 0 0 0 0 0 0 0
6.8867 -0.018824 0.0052568 -0.00162 -0.048591 -0.039899 -0.033316 0.036748 0.0046985 0.071887 0.0036686 0.032717 3.2853 0 0 0 0 0 0 0 0 0 0 0 0 0 0 0 0 0
6.8906 -0.0080735 0.003982 -0.014415 -0.07601 -0.012195 -0.061176 0.0029594 -0.018056 0.0060561 -0.03839 -0.0055201 3.2452 0 0 0 0 0 0 0 0 0 0 0 0 0 0 0 0 0
6.8945 0.008656 0.0003744 -0.026077 -0.069052 0.020253 -0.064208 -0.042129 -0.037814 -0.080113 -0.070386 -0.056663 3.2081 0 0 0 0 0 0 0 0 0 0 0 0 0 0 0 0 0
6.8984 0.02471 0.00070733 -0.025927 -0.035117 0.046119 -0.037397 -0.076246 -0.047684 -0.14839 -0.077325 -0.099539 3.1643 0 0 0 0 0 0 0 0 0 0 0 0 0 0 0 0 0
6.9023 0.032448 0.0075885 -0.006275 0.011034 0.05717 0.013258 -0.081947 -0.043863 -0.16494 -0.054682 -0.10834 3.1105 0 0 0 0 0 0 0 0 0 0 0 0 0 0 0 0 0
6.9063 0.027546 0.017364 0.026963 0.05291 0.048719 0.067363 -0.053424 -0.026021 -0.11582 -0.0091372 -0.069629 3.0575 0 0 0 0 0 0 0 0 0 0 0 0 0 0 0 0 0
6.9102 0.012289 0.02301 0.054015 0.075984 0.022602 0.096529 0.0021436 0.0031813 -0.013284 0.044015 0.006644 3.0223 0 0 0 0 0 0 0 0 0 0 0 0 0 0 0 0 0
6.9141 -0.0051084 0.019693 0.054642 0.071861 -0.009793 0.080847 0.06657 0.038043 0.10809 0.085212 0.090755 3.0108 0 0 0 0 0 0 0 0 0 0 0 0 0 0 0 0 0
6.918 -0.015297 0.0083836 0.024809 0.042914 -0.030706 0.024459 0.11554 0.06941 0.20291 0.097224 0.14848 3.0103 0 0 0 0 0 0 0 0 0 0 0 0 0 0 0 0 0
6.9219 -0.013521 -0.0049327 -0.018306 0.0032203 -0.027024 -0.043497 0.12725 0.085821 0.23143 0.073592 0.15703 2.9994 0 0 0 0 0 0 0 0 0 0 0 0 0 0 0 0 0
6.9258 -0.0022902 -0.013295 -0.048165 -0.0279 -0.0014983 -0.085917 0.093115 0.077653 0.17653 0.024508 0.11302 2.9664 0 0 0 0 0 0 0 0 0 0 0 0 0 0 0 0 0
6.9297 0.010675 -0.012883 -0.047847 -0.037335 0.02692 -0.081295 0.024484 0.042971 0.054604 -0.026043 0.031545 2.9187 0 0 0 0 0 0 0 0 0 0 0 0 0 0 0 0 0
6.9336 0.017513 -0.0047298 -0.020578 -0.026392 0.036603 -0.036566 -0.050686 -0.0088173 -0.087159 -0.053211 -0.059346 2.8743 0 0 0 0 0 0 0 0 0 0 0 0 0 0 0 0 0
6.9375 0.014805 0.006357 0.015383 -0.0086704 0.020533 0.019509 -0.10109 -0.059103 -0.18952 -0.046843 -0.12667 2.8448 0 0 0 0 0 0 0 0 0 0 0 0 0 0 0 0 0
6.9414 0.0050048 0.014508 0.040866 0.0012181 -0.0077472 0.056122 -0.1077 -0.088099 -0.20926 -0.017948 -0.14368 2.8268 0 0 0 0 0 0 0 0 0 0 0 0 0 0 0 0 0
6.9453 -0.0056165 0.015616 0.046427 -0.0010242 -0.025457 0.058433 -0.072171 -0.08455 -0.14179 0.0098669 -0.10296 2.8084 0 0 0 0 0 0 0 0 0 0 0 0 0 0 0 0 0
6.9492 -0.010923 0.009141 0.033277 -0.007283 -0.019511 0.032732 -0.013821 -0.051397 -0.024328 0.017841 -0.024071 2.7826 0 0 0 0 0 0 0 0 0 0 0 0 0 0 0 0 0
6.9531 -0.0084534 -0.001735 0.0084487 -0.0053598 0.003553 -0.0013932 0.04109 -0.0040496 0.08369 0.0046028 0.053119 2.753 0 0 0 0 0 0 0 0 0 0 0 0 0 0 0 0 0
6.957 -0.00071539 -0.011715 -0.018711 0.0098666 0.024805 -0.024059 0.070838 0.03751 0.1323 -0.015735 0.089837 2.7276 0 0 0 0 0 0 0 0 0 0 0 0 0 0 0 0 0
6.9609 0.0064752 -0.016055 -0.037204 0.031753 0.029593 -0.025175 0.065746 0.058115 0.1064 -0.026953 0.071992 2.7089 0 0 0 0 0 0 0 0 0 0 0 0 0 0 0 0 0
6.9648 0.0078228 -0.012905 -0.036737 0.046716 0.018109 -0.0080776 0.030931 0.053443 0.030589 -0.023221 0.018421 2.6902 0 0 0 0 0 0 0 0 0 0 0 0 0 0 0 0 0
6.9688 0.0023105 -0.004006 -0.014457 0.043758 0.0016279 0.013267 -0.015429 0.030321 -0.047935 -0.010582 -0.033463 2.6635 0 0 0 0 0 0 0 0 0 0 0 0 0 0 0 0 0
6.9727 -0.0057323 0.0065387 0.018963 0.021311 -0.0094599 0.022227 -0.048981 0.0021166 -0.086816 0.0017149 -0.053892 2.6273 0 0 0 0 0 0 0 0 0 0 0 0 0 0 0 0 0
6.9766 -0.009429 0.014468 0.042568 -0.012238 -0.012953 0.01001 -0.050859 -0.018017 -0.070115 0.010203 -0.038455 2.5882 0 0 0 0 0 0 0 0 0 0 0 0 0 0 0 0 0
6.9805 -0.0044186 0.017169 0.039351 -0.042788 -0.011654 -0.016769 -0.019196 -0.022867 -0.012991 0.018072 -0.0048589 2.5541 0 0 0 0 0 0 0 0 0 0 0 0 0 0 0 0 0
6.9844 0.0074742 0.014367 0.011187 -0.056232 -0.0061247 -0.037964 0.027796 -0.013497 0.050725 0.028669 0.025308 2.5286 0 0 0 0 0 0 0 0 0 0 0 0 0 0 0 0 0
6.9883 0.018969 0.0078788 -0.019849 -0.043897 0.0062696 -0.03295 0.062015 0.0026606 0.088974 0.039617 0.042199 2.5107 0 0 0 0 0 0 0 0 0 0 0 0 0 0 0 0 0
6.9922 0.022215 0.0008331 -0.027849 -0.0072433 0.024267 0.0026494 0.063786 0.016784 0.087835 0.043849 0.048381 2.4996 0 0 0 0 0 0 0 0 0 0 0 0 0 0 0 0 0
6.9961 0.014267 -0.003556 -0.0047947 0.039942 0.036913 0.049673 0.035091 0.023732 0.055541 0.035919 0.048181 2.495 0 0 0 0 0 0 0 0 0 0 0 0 0 0 0 0 0
7 -0.00092023 -0.0036164 0.031295 0.075118 0.029015 0.075751 -0.0031131 0.023911 0.013656 0.016613 0.039543 2.494 0 0 0 0 0 0 0 0 0 0 0 0 0 0 0 0 0
7.0039 -0.015275 -0.00050409 0.05009 0.077552 -0.0040597 0.057836 -0.027731 0.020738 -0.017862 -0.0084443 0.017283 2.488 0 0 0 0 0 0 0 0 0 0 0 0 0 0 0 0 0
7.0078 -0.021756 0.0021509 0.033655 0.041314 -0.04625 0.00047163 -0.030698 0.015931 -0.032068 -0.033542 -0.017151 2.4679 0 0 0 0 0 0 0 0 0 0 0 0 0 0 0 0 0
7.0117 -0.018076 0.00077411 -0.0087264 -0.018219 -0.068098 -0.064794 -0.022361 0.0069837 -0.03619 -0.05502 -0.051728 2.4335 0 0 0 0 0 0 0 0 0 0 0 0 0 0 0 0 0
7.0156 -0.0069533 -0.004913 -0.047953 -0.070838 -0.048834 -0.099262 -0.019202 -0.010249 -0.04277 -0.068865 -0.071409 2.3975 0 0 0 0 0 0 0 0 0 0 0 0 0 0 0 0 0
7.0195 0.0062342 -0.010777 -0.057866 -0.088553 0.0045765 -0.081827 -0.027766 -0.035439 -0.05765 -0.068206 -0.069961 2.3774 0 0 0 0 0 0 0 0 0 0 0 0 0 0 0 0 0
7.0234 0.016147 -0.010972 -0.034123 -0.062333 0.059021 -0.021276 -0.039141 -0.059558 -0.073571 -0.046243 -0.053612 2.3788 0 0 0 0 0 0 0 0 0 0 0 0 0 0 0 0 0
7.0273 0.019236 -0.0028763 0.0051938 -0.0071121 0.078268 0.050758 -0.037851 -0.067492 -0.074081 -0.00402 -0.032713 2.3885 0 0 0 0 0 0 0 0 0 0 0 0 0 0 0 0 0
7.0313 0.014747 0.0098835 0.0352 0.048079 0.049704 0.098985 -0.015915 -0.047267 -0.045176 0.044468 -0.010579 2.3844 0 0 0 0 0 0 0 0 0 0 0 0 0 0 0 0 0
7.0352 0.0053202 0.019419 0.041609 0.077537 -0.006461 0.10241 0.020562 0.0002011 0.013185 0.077061 0.017916 2.3555 0 0 0 0 0 0 0 0 0 0 0 0 0 0 0 0 0
7.0391 -0.0035066 0.019486 0.026944 0.072205 -0.05231 0.062125 0.056491 0.058439 0.083314 0.076945 0.055835 2.314 0 0 0 0 0 0 0 0 0 0 0 0 0 0 0 0 0
7.043 -0.0059221 0.010445 0.0042227 0.041583 -0.059109 -0.0016148 0.077947 0.10278 0.13644 0.044951 0.093035 2.2852 0 0 0 0 0 0 0 0 0 0 0 0 0 0 0 0 0
7.0469 9.3651e-05 -0.0011365 -0.013517 0.0053323 -0.025584 -0.059024 0.07813 0.11345 0.14633 0.00030241 0.10786 2.2851 0 0 0 0 0 0 0 0 0 0 0 0 0 0 0 0 0
7.0508 0.010221 -0.0080093 -0.019496 -0.018659 0.024013 -0.083498 0.056732 0.085816 0.10289 -0.031594 0.083033 2.3047 0 0 0 0 0 0 0 0 0 0 0 0 0 0 0 0 0
7.0547 0.01578 -0.0080071 -0.013658 -0.023017 0.057748 -0.064286 0.0177 0.031783 0.019094 -0.035337 0.022411 2.3177 0 0 0 0 0 0 0 0 0 0 0 0 0 0 0 0 0
7.0586 0.0099616 -0.0049461 -0.00076473 -0.013118 0.055774 -0.013864 -0.029901 -0.027615 -0.072532 -0.014027 -0.047106 2.3034 0 0 0 0 0 0 0 0 0 0 0 0 0 0 0 0 0
7.0625 -0.0061306 -0.004132 0.011403 -0.0027892 0.020169 0.036495 -0.070199 -0.072553 -0.13359 0.014873 -0.0919 2.2646 0 0 0 0 0 0 0 0 0 0 0 0 0 0 0 0 0
7.0664 -0.022968 -0.0070028 0.014682 -0.0054057 -0.028256 0.054422 -0.084585 -0.091652 -0.13841 0.031664 -0.093576 2.2227 0 0 0 0 0 0 0 0 0 0 0 0 0 0 0 0 0
7.0703 -0.028989 -0.010084 0.005128 -0.02425 -0.062047 0.028362 -0.063246 -0.083715 -0.088597 0.025544 -0.059527 2.1971 0 0 0 0 0 0 0 0 0 0 0 0 0 0 0 0 0
7.0742 -0.019405 -0.0090489 -0.012862 -0.047818 -0.0616 -0.022286 -0.016063 -0.05554 -0.014435 -0.0012337 -0.015265 2.188 0 0 0 0 0 0 0 0 0 0 0 0 0 0 0 0 0
7.0781 -0.00035889 -0.0035898 -0.027615 -0.054962 -0.025922 -0.0591 0.028907 -0.018445 0.040624 -0.036208 0.013654 2.1788 0 0 0 0 0 0 0 0 0 0 0 0 0 0 0 0 0
7.082 0.015189 0.0019119 -0.027795 -0.029232 0.025589 -0.052387 0.042538 0.015305 0.04552 -0.063212 0.016112 2.1536 0 0 0 0 0 0 0 0 0 0 0 0 0 0 0 0 0
7.0859 0.01683 0.0026297 -0.011423 0.026111 0.062895 -0.0043305 0.016152 0.036199 0.00191 -0.069415 -0.0018726 2.1129 0 0 0 0 0 0 0 0 0 0 0 0 0 0 0 0 0
7.0898 0.0040388 -0.0018623 0.011562 0.084432 0.063043 0.051259 -0.030135 0.040724 -0.055373 -0.050974 -0.024182 2.0711 0 0 0 0 0 0 0 0 0 0 0 0 0 0 0 0 0
7.0938 -0.014007 -0.0070952 0.026178 0.10938 0.025454 0.073464 -0.06073 0.032264 -0.080416 -0.015244 -0.034319 2.0416 0 0 0 0 0 0 0 0 0 0 0 0 0 0 0 0 0
7.0977 -0.02544 -0.0081346 0.023374 0.078974 -0.026591 0.044425 -0.050456 0.018316 -0.047469 0.022446 -0.022872 2.0244 0 0 0 0 0 0 0 0 0 0 0 0 0 0 0 0 0
7.1016 -0.02379 -0.0045095 0.0060584 0.0033909 -0.061039 -0.017997 -0.0031103 0.0053952 0.030101 0.046991 0.0083337 2.0086 0 0 0 0 0 0 0 0 0 0 0 0 0 0 0 0 0
7.1055 -0.011314 -0.00065035 -0.014203 -0.077883 -0.058752 -0.073834 0.051494 -0.0045277 0.10718 0.052018 0.045804 1.985 0 0 0 0 0 0 0 0 0 0 0 0 0 0 0 0 0
7.1094 0.0038646 -0.0013073 -0.025942 -0.11947 -0.025635 -0.089077 0.079012 -0.013074 0.13619 0.042428 0.069451 1.9562 0 0 0 0 0 0 0 0 0 0 0 0 0 0 0 0 0
7.1133 0.013625 -0.0064617 -0.024304 -0.098581 0.013783 -0.05683 0.063687 -0.021016 0.098101 0.028603 0.063392 1.9326 0 0 0 0 0 0 0 0 0 0 0 0 0 0 0 0 0
7.1172 0.014317 -0.010835 -0.011344 -0.028752 0.035397 0.001838 0.016689 -0.024979 0.013906 0.017047 0.02729 1.9204 0 0 0 0 0 0 0 0 0 0 0 0 0 0 0 0 0
7.1211 0.007657 -0.0086496 0.0074388 0.050099 0.031504 0.054163 -0.033955 -0.019226 -0.070167 0.0057946 -0.020655 1.9148 0 0 0 0 0 0 0 0 0 0 0 0 0 0 0 0 0
7.125 -0.0012292 0.00080199 0.025633 0.097409 0.012072 0.075187 -0.062141 -0.0016367 -0.11212 -0.011177 -0.053909 1.9037 0 0 0 0 0 0 0 0 0 0 0 0 0 0 0 0 0
7.1289 -0.0067284 0.012026 0.036361 0.095237 -0.0068064 0.058608 -0.057746 0.021618 -0.097898 -0.034858 -0.055342 1.8796 0 0 0 0 0 0 0 0 0 0 0 0 0 0 0 0 0
7.1328 -0.0053441 0.017689 0.033498 0.054662 -0.015255 0.016347 -0.028887 0.037932 -0.045348 -0.056565 -0.029168 1.8461 0 0 0 0 0 0 0 0 0 0 0 0 0 0 0 0 0
7.1367 0.0025806 0.014483 0.01564 0.004088 -0.012892 -0.028986 0.0057148 0.036386 0.010865 -0.062908 0.0028904 1.8142 0 0 0 0 0 0 0 0 0 0 0 0 0 0 0 0 0
7.1406 0.012647 0.0053899 -0.010094 -0.02992 -0.0038149 -0.054229 0.027799 0.016006 0.041092 -0.046312 0.018447 1.7932 0 0 0 0 0 0 0 0 0 0 0 0 0 0 0 0 0
7.1445 0.018387 -0.003239 -0.029896 -0.036306 0.0084222 -0.045989 0.028408 -0.012653 0.035759 -0.011636 0.010692 1.7839 0 0 0 0 0 0 0 0 0 0 0 0 0 0 0 0 0
7.1484 0.015101 -0.006733 -0.03196 -0.021291 0.020375 -0.0083606 0.011493 -0.034106 0.0071869 0.026912 -0.0086814 1.78 0 0 0 0 0 0 0 0 0 0 0 0 0 0 0 0 0
7.1523 0.0033874 -0.0048943 -0.015832 -0.00052705 0.02595 0.036902 -0.0087602 -0.03758 -0.019944 0.055279 -0.020741 1.7737 0 0 0 0 0 0 0 0 0 0 0 0 0 0 0 0 0
7.1563 -0.010453 -0.00080521 0.0063003 0.011543 0.018169 0.06121 -0.016191 -0.02245 -0.023078 0.066839 -0.014113 1.7599 0 0 0 0 0 0 0 0 0 0 0 0 0 0 0 0 0
7.1602 -0.018128 0.0023758 0.018792 0.0091235 -0.0035253 0.047034 -0.0028854 0.0035962 0.0056197 0.062189 0.0084625 1.7372 0 0 0 0 0 0 0 0 0 0 0 0 0 0 0 0 0
7.1641 -0.014926 0.0034921 0.014792 -0.0032997 -0.028055 0.0011736 0.024765 0.03053 0.053971 0.044355 0.034605 1.7072 0 0 0 0 0 0 0 0 0 0 0 0 0 0 0 0 0
7.168 -0.0030337 0.0031149 0.00077684 -0.014786 -0.037859 -0.047825 0.049128 0.050492 0.094863 0.016314 0.051208 1.6754 0 0 0 0 0 0 0 0 0 0 0 0 0 0 0 0 0
7.1719 0.010033 0.0022015 -0.010433 -0.015011 -0.022927 -0.068343 0.052574 0.058243 0.10057 -0.016464 0.050122 1.6499 0 0 0 0 0 0 0 0 0 0 0 0 0 0 0 0 0
7.1758 0.01672 0.0014708 -0.011115 -0.0010923 0.0084551 -0.047528 0.029468 0.049907 0.059595 -0.043126 0.029117 1.6367 0 0 0 0 0 0 0 0 0 0 0 0 0 0 0 0 0
7.1797 0.014384 0.0017143 -0.0036468 0.019738 0.033895 0.00022734 -0.0098388 0.023905 -0.014183 -0.050714 -0.0081032 1.6336 0 0 0 0 0 0 0 0 0 0 0 0 0 0 0 0 0
7.1836 0.0063337 0.0038315 0.0047484 0.033916 0.034623 0.044477 -0.045866 -0.015414 -0.087222 -0.033654 -0.050664 1.6292 0 0 0 0 0 0 0 0 0 0 0 0 0 0 0 0 0
7.1875 -0.0013296 0.0078287 0.010683 0.030178 0.011754 0.060382 -0.062284 -0.055411 -0.12486 -0.0012116 -0.081206 1.611 0 0 0 0 0 0 0 0 0 0 0 0 0 0 0 0 0
7.1914 -0.0041992 0.011722 0.01678 0.0076752 -0.014163 0.044024 -0.054549 -0.078622 -0.11122 0.025951 -0.082802 1.5763 0 0 0 0 0 0 0 0 0 0 0 0 0 0 0 0 0
7.1953 -0.0020112 0.012057 0.025217 -0.022291 -0.020914 0.011088 -0.029775 -0.071958 -0.057222 0.029916 -0.050349 1.5377 0 0 0 0 0 0 0 0 0 0 0 0 0 0 0 0 0
7.1992 0.0021488 0.0063998 0.030821 -0.042736 -0.0041323 -0.017336 -7.3721e-05 -0.03575 0.0082081 0.0095388 0.0025411 1.5136 0 0 0 0 0 0 0 0 0 0 0 0 0 0 0 0 0
7.2031 0.0045418 -0.0040286 0.023322 -0.041625 0.019162 -0.029001 0.02432 0.014538 0.05673 -0.01796 0.049435 1.5129 0 0 0 0 0 0 0 0 0 0 0 0 0 0 0 0 0
7.207 0.0031626 -0.014149 -0.0013834 -0.019499 0.026241 -0.024748 0.037876 0.056238 0.075439 -0.03015 0.067864 1.5262 0 0 0 0 0 0 0 0 0 0 0 0 0 0 0 0 0
7.2109 -0.0014271 -0.017974 -0.032148 0.011015 0.0092167 -0.012868 0.039178 0.072144 0.068916 -0.016807 0.054495 1.5329 0 0 0 0 0 0 0 0 0 0 0 0 0 0 0 0 0
7.2148 -0.0066734 -0.012721 -0.047079 0.033183 -0.018114 -0.0011599 0.029894 0.059436 0.050047 0.012684 0.025921 1.5186 0 0 0 0 0 0 0 0 0 0 0 0 0 0 0 0 0
7.2188 -0.0093226 -0.00090269 -0.03069 0.036076 -0.03279 0.0066815 0.014549 0.029337 0.029063 0.037512 0.0041312 1.4869 0 0 0 0 0 0 0 0 0 0 0 0 0 0 0 0 0
7.2227 -0.0069641 0.011216 0.010649 0.020192 -0.02262 0.010013 -0.00036788 -0.0012606 0.009254 0.041656 -0.0008909 1.4547 0 0 0 0 0 0 0 0 0 0 0 0 0 0 0 0 0
7.2266 0.00051749 0.017586 0.050081 -0.0040656 0.004334 0.0094004 -0.0092733 -0.019811 -0.0097234 0.024692 0.0034138 1.4356 0 0 0 0 0 0 0 0 0 0 0 0 0 0 0 0 0
7.2305 0.010242 0.015872 0.059568 -0.023181 0.027998 0.0065023 -0.010829 -0.023409 -0.026607 -0.00033663 0.0024725 1.4278 0 0 0 0 0 0 0 0 0 0 0 0 0 0 0 0 0
7.2344 0.017211 0.0082502 0.03186 -0.028123 0.033283 0.0043167 -0.0084582 -0.01729 -0.03712 -0.018176 -0.0099201 1.417 0 0 0 0 0 0 0 0 0 0 0 0 0 0 0 0 0
7.2383 0.016845 -0.00054775 -0.013548 -0.018613 0.020292 0.0054309 -0.0068713 -0.0091613 -0.037074 -0.021613 -0.02549 1.3925 0 0 0 0 0 0 0 0 0 0 0 0 0 0 0 0 0
7.2422 0.0079387 -0.0062573 -0.045802 -0.002351 0.00034698 0.0088747 -0.0075737 -0.003914 -0.026141 -0.01369 -0.029846 1.3588 0 0 0 0 0 0 0 0 0 0 0 0 0 0 0 0 0
7.2461 -0.0060144 -0.0072366 -0.046481 0.0098609 -0.015781 0.0092279 -0.0078706 -0.0017725 -0.0086153 -0.0028527 -0.016727 1.3318 0 0 0 0 0 0 0 0 0 0 0 0 0 0 0 0 0
7.25 -0.018363 -0.0048167 -0.02207 0.010373 -0.025154 0.00047507 -0.0046282 -0.00013093 0.0088856 0.0031856 0.0054011 1.3245 0 0 0 0 0 0 0 0 0 0 0 0 0 0 0 0 0
7.2539 -0.023018 -0.0020511 0.0041983 -0.00093891 -0.029862 -0.017701 0.0010112 0.0029554 0.020168 0.00064826 0.020149 1.334 0 0 0 0 0 0 0 0 0 0 0 0 0 0 0 0 0
7.2578 -0.018057 -0.001735 0.012582 -0.016584 -0.02977 -0.036975 0.0032284 0.0063043 0.020881 -0.0098318 0.016711 1.3438 0 0 0 0 0 0 0 0 0 0 0 0 0 0 0 0 0
7.2617 -0.0068959 -0.0047284 0.0013419 -0.025948 -0.020538 -0.044623 -0.0033378 0.0060043 0.0093621 -0.023478 -0.0020141 1.3382 0 0 0 0 0 0 0 0 0 0 0 0 0 0 0 0 0
7.2656 0.0036936 -0.00945 -0.015527 -0.022044 9.2708e-05 -0.032699 -0.017452 -0.0013633 -0.011712 -0.032285 -0.022873 1.3148 0 0 0 0 0 0 0 0 0 0 0 0 0 0 0 0 0
7.2695 0.0075034 -0.012884 -0.022938 -0.0064608 0.024847 -0.0051115 -0.03029 -0.014817 -0.033796 -0.028319 -0.033105 1.2844 0 0 0 0 0 0 0 0 0 0 0 0 0 0 0 0 0
7.2734 0.0024319 -0.012589 -0.017422 0.010958 0.037954 0.023344 -0.031341 -0.027585 -0.044165 -0.009407 -0.028585 1.2595 0 0 0 0 0 0 0 0 0 0 0 0 0 0 0 0 0
7.2773 -0.0083557 -0.0084521 -0.0073786 0.018132 0.026487 0.035928 -0.016669 -0.030259 -0.032546 0.016701 -0.013992 1.2432 0 0 0 0 0 0 0 0 0 0 0 0 0 0 0 0 0
7.2813 -0.018312 -0.0029528 -0.0028282 0.0089771 -0.0070488 0.024761 0.0072838 -0.017295 0.00041453 0.034715 0.0027866 1.2284 0 0 0 0 0 0 0 0 0 0 0 0 0 0 0 0 0
7.2852 -0.021428 0.00033409 -0.0057244 -0.011668 -0.042892 -0.0038757 0.027387 0.0075324 0.039658 0.031304 0.015632 1.2058 0 0 0 0 0 0 0 0 0 0 0 0 0 0 0 0 0
7.2891 -0.015937 -0.00098181 -0.0097458 -0.030352 -0.056703 -0.033218 0.032029 0.031406 0.062095 0.0054997 0.020979 1.1732 0 0 0 0 0 0 0 0 0 0 0 0 0 0 0 0 0
7.293 -0.0054386 -0.0065291 -0.0084024 -0.033773 -0.037787 -0.046205 0.017903 0.039501 0.050589 -0.028631 0.016303 1.1362 0 0 0 0 0 0 0 0 0 0 0 0 0 0 0 0 0
7.2969 0.0035265 -0.013218 -0.0023802 -0.018393 0.0018105 -0.035811 -0.0085867 0.024638 0.0063857 -0.050467 0.00030926 1.1025 0 0 0 0 0 0 0 0 0 0 0 0 0 0 0 0 0
7.3008 0.0060546 -0.016753 0.0014374 0.0061236 0.035369 -0.0092219 -0.03502 -0.0071931 -0.049452 -0.046846 -0.024211 1.0754 0 0 0 0 0 0 0 0 0 0 0 0 0 0 0 0 0
7.3047 0.0024023 -0.013787 -0.0019707 0.02297 0.04113 0.016795 -0.048958 -0.039705 -0.087739 -0.021036 -0.048194 1.0519 0 0 0 0 0 0 0 0 0 0 0 0 0 0 0 0 0
7.3086 -0.0023588 -0.0038339 -0.0091408 0.020303 0.018349 0.026722 -0.043482 -0.055857 -0.088555 0.010199 -0.058785 1.0261 0 0 0 0 0 0 0 0 0 0 0 0 0 0 0 0 0
7.3125 -0.0025767 0.0097947 -0.010248 0.00077674 -0.012804 0.016567 -0.02052 -0.047588 -0.052622 0.028941 -0.046568 0.99416 0 0 0 0 0 0 0 0 0 0 0 0 0 0 0 0 0
7.3164 0.003065 0.020709 0.0012087 -0.019275 -0.027424 -0.003474 0.0094705 -0.019449 0.00071684 0.028207 -0.012793 0.95573 0 0 0 0 0 0 0 0 0 0 0 0 0 0 0 0 0
7.3203 0.01005 0.022211 0.020117 -0.021613 -0.01537 -0.016492 0.032318 0.01539 0.046662 0.014958 0.029257 0.91368 0 0 0 0 0 0 0 0 0 0 0 0 0 0 0 0 0
7.3242 0.011474 0.011346 0.031461 -0.00075849 0.011237 -0.011722 0.038013 0.042968 0.069542 0.0028377 0.060749 0.87277 0 0 0 0 0 0 0 0 0 0 0 0 0 0 0 0 0
7.3281 0.0038167 -0.0080581 0.022079 0.029895 0.028299 0.0066808 0.027027 0.054737 0.069076 0.0011587 0.067858 0.83812 0 0 0 0 0 0 0 0 0 0 0 0 0 0 0 0 0
7.332 -0.009699 -0.026121 -0.0069009 0.046399 0.019453 0.022276 0.0098656 0.04922 0.055448 0.0086499 0.049427 0.81295 0 0 0 0 0 0 0 0 0 0 0 0 0 0 0 0 0
7.3359 -0.021042 -0.032161 -0.038097 0.031945 -0.010624 0.019172 -0.0010708 0.030122 0.03864 0.015851 0.016613 0.7963 0 0 0 0 0 0 0 0 0 0 0 0 0 0 0 0 0
7.3398 -0.023059 -0.021698 -0.049539 -0.0091717 -0.039887 -0.0046306 -0.0015617 0.0037332 0.020943 0.01332 -0.015049 0.78293 0 0 0 0 0 0 0 0 0 0 0 0 0 0 0 0 0
7.3438 -0.014333 -0.00016425 -0.031571 -0.052508 -0.046416 -0.034207 0.0010309 -0.022691 -0.0018502 -0.00090832 -0.035407 0.76683 0 0 0 0 0 0 0 0 0 0 0 0 0 0 0 0 0
7.3477 0.00043731 0.020089 0.0046369 -0.069534 -0.025445 -0.04792 -0.0051175 -0.041987 -0.032392 -0.019771 -0.044268 0.74602 0 0 0 0 0 0 0 0 0 0 0 0 0 0 0 0 0
7.3516 0.014236 0.027999 0.034633 -0.047269 0.007656 -0.033184 -0.02407 -0.048636 -0.064284 -0.032048 -0.047712 0.72406 0 0 0 0 0 0 0 0 0 0 0 0 0 0 0 0 0
7.3555 0.022143 0.021299 0.039078 0.0029462 0.03024 0.0043659 -0.045682 -0.040721 -0.082192 -0.029841 -0.049603 0.70591 0 0 0 0 0 0 0 0 0 0 0 0 0 0 0 0 0
7.3594 0.023009 0.0075296 0.01849 0.053585 0.029849 0.044872 -0.051733 -0.020923 -0.070712 -0.013551 -0.045942 0.6916 0 0 0 0 0 0 0 0 0 0 0 0 0 0 0 0 0
7.3633 0.01814 -0.0022685 -0.0077147 0.079202 0.011931 0.067464 -0.030619 0.0045352 -0.026102 0.0086719 -0.027776 0.67445 0 0 0 0 0 0 0 0 0 0 0 0 0 0 0 0 0
7.3672 0.0093757 -0.0020937 -0.017323 0.071161 -0.0074512 0.062352 0.011455 0.028449 0.037859 0.026217 0.0088473 0.64677 0 0 0 0 0 0 0 0 0 0 0 0 0 0 0 0 0
7.3711 -0.0012913 0.0050429 -0.0034864 0.039311 -0.016077 0.034041 0.0526 0.044967 0.094954 0.032232 0.054342 0.60843 0 0 0 0 0 0 0 0 0 0 0 0 0 0 0 0 0
7.375 -0.010909 0.010561 0.020007 0.0019824 -0.014021 -0.0040008 0.069628 0.050468 0.12001 0.026699 0.087224 0.56969 0 0 0 0 0 0 0 0 0 0 0 0 0 0 0 0 0
7.3789 -0.015692 0.007837 0.030617 -0.026173 -0.0096615 -0.037129 0.053599 0.043361 0.1024 0.014865 0.087003 0.54412 0 0 0 0 0 0 0 0 0 0 0 0 0 0 0 0 0
7.3828 -0.013175 -0.0025821 0.016104 -0.039758 -0.0088707 -0.054529 0.014873 0.024143 0.051062 0.0029676 0.049488 0.53702 0 0 0 0 0 0 0 0 0 0 0 0 0 0 0 0 0
7.3867 -0.0048242 -0.013991 -0.015094 -0.040266 -0.0088923 -0.051035 -0.025115 -0.003739 -0.011269 -0.0052258 -0.007788 0.53971 0 0 0 0 0 0 0 0 0 0 0 0 0 0 0 0 0
7.3906 0.0037503 -0.019236 -0.04051 -0.031021 -0.0027983 -0.028159 -0.047954 -0.033196 -0.060262 -0.0089713 -0.055453 0.53544 0 0 0 0 0 0 0 0 0 0 0 0 0 0 0 0 0
7.3945 0.0060889 -0.016045 -0.0415 -0.014889 0.010734 0.0050185 -0.047781 -0.054653 -0.080771 -0.0091118 -0.070874 0.51211 0 0 0 0 0 0 0 0 0 0 0 0 0 0 0 0 0
7.3984 -0.00051693 -0.0080235 -0.017628 0.0045434 0.023125 0.033551 -0.031201 -0.059549 -0.071054 -0.0071073 -0.051726 0.47069 0 0 0 0 0 0 0 0 0 0 0 0 0 0 0 0 0
7.4023 -0.012872 -0.0014198 0.013414 0.021701 0.022336 0.042899 -0.010442 -0.0447 -0.040409 -0.0056042 -0.015035 0.42258 0 0 0 0 0 0 0 0 0 0 0 0 0 0 0 0 0
7.4063 -0.02406 -0.00087152 0.029219 0.030468 0.0042871 0.027331 0.003901 -0.01498 -0.0037881 -0.0089083 0.016092 0.37906 0 0 0 0 0 0 0 0 0 0 0 0 0 0 0 0 0
7.4102 -0.028191 -0.0071053 0.018237 0.027393 -0.021875 -0.0056645 0.0064948 0.017576 0.023401 -0.020981 0.026788 0.34298 0 0 0 0 0 0 0 0 0 0 0 0 0 0 0 0 0
7.4141 -0.023939 -0.017158 -0.013652 0.013506 -0.040167 -0.039304 -0.0025123 0.038275 0.029483 -0.041179 0.015767 0.30945 0 0 0 0 0 0 0 0 0 0 0 0 0 0 0 0 0
7.418 -0.014404 -0.025916 -0.048376 -0.0067838 -0.040186 -0.057587 -0.018671 0.036164 0.010236 -0.061453 -0.0091236 0.27295 0 0 0 0 0 0 0 0 0 0 0 0 0 0 0 0 0
7.4219 -0.0041519 -0.027994 -0.066945 -0.027953 -0.024329 -0.054146 -0.03491 0.0096907 -0.028385 -0.069064 -0.037971 0.23293 0 0 0 0 0 0 0 0 0 0 0 0 0 0 0 0 0
7.4258 0.0036712 -0.019973 -0.058923 -0.044292 -0.0038825 -0.033736 -0.044045 -0.031029 -0.070673 -0.054593 -0.061726 0.19257 0 0 0 0 0 0 0 0 0 0 0 0 0 0 0 0 0
7.4297 0.008076 -0.0028482 -0.026247 -0.04956 0.011298 -0.0067425 -0.041776 -0.067143 -0.096416 -0.019682 -0.071236 0.15345 0 0 0 0 0 0 0 0 0 0 0 0 0 0 0 0 0
7.4336 0.0091781 0.016785 0.018044 -0.03809 0.019334 0.017466 -0.028417 -0.079047 -0.089658 0.02217 -0.057849 0.11279 0 0 0 0 0 0 0 0 0 0 0 0 0 0 0 0 0
7.4375 0.0072179 0.02886 0.054519 -0.0089233 0.023745 0.033146 -0.0078595 -0.05643 -0.046604 0.053377 -0.018749 0.066611 0 0 0 0 0 0 0 0 0 0 0 0 0 0 0 0 0
7.4414 0.002745 0.025425 0.065007 0.029703 0.026091 0.036895 0.015253 -0.0051185 0.021714 0.06303 0.036839 0.015267 0 0 0 0 0 0 0 0 0 0 0 0 0 0 0 0 0
7.4453 -0.0027246 0.0065519 0.041942 0.060988 0.022634 0.026655 0.037295 0.05404 0.093319 0.052367 0.087995 -0.035127 0 0 0 0 0 0 0 0 0 0 0 0 0 0 0 0 0
7.4492 -0.006958 -0.01812 -0.0050456 0.067849 0.0088587 0.0036601 0.054625 0.094948 0.1433 0.031236 0.11178 -0.077149 0 0 0 0 0 0 0 0 0 0 0 0 0 0 0 0 0
7.4531 -0.008417 -0.034476 -0.051377 0.044445 -0.013238 -0.024856 0.061487 0.099698 0.15224 0.0095266 0.096355 -0.10809 0 0 0 0 0 0 0 0 0 0 0 0 0 0 0 0 0
7.457 -0.0075225 -0.032904 -0.07054 0.0019551 -0.033494 -0.046774 0.050619 0.06768 0.11267 -0.0086269 0.047609 -0.13157 0 0 0 0 0 0 0 0 0 0 0 0 0 0 0 0 0
7.4609 -0.0063006 -0.0149 -0.051237 -0.037294 -0.040356 -0.051401 0.018197 0.014699 0.03279 -0.023673 -0.015376 -0.15359 0 0 0 0 0 0 0 0 0 0 0 0 0 0 0 0 0
7.4648 -0.0064636 0.0077495 -0.0064357 -0.054187 -0.030156 -0.036701 -0.030025 -0.036899 -0.063668 -0.035433 -0.071635 -0.17758 0 0 0 0 0 0 0 0 0 0 0 0 0 0 0 0 0
7.4688 -0.0076224 0.020897 0.034001 -0.045096 -0.010222 -0.011156 -0.077294 -0.070146 -0.14307 -0.040372 -0.10724 -0.20366 0 0 0 0 0 0 0 0 0 0 0 0 0 0 0 0 0
7.4727 -0.0073704 0.017499 0.043497 -0.022596 0.0070027 0.011847 -0.10243 -0.079717 -0.17401 -0.034559 -0.11686 -0.23203 0 0 0 0 0 0 0 0 0 0 0 0 0 0 0 0 0
7.4766 -0.0033343 0.0019818 0.01749 -0.0042763 0.013265 0.022803 -0.091454 -0.069857 -0.14241 -0.018959 -0.10074 -0.26597 0 0 0 0 0 0 0 0 0 0 0 0 0 0 0 0 0
7.4805 0.0044814 -0.013308 -0.023382 0.0011854 0.0090965 0.021156 -0.046819 -0.0477 -0.061256 -0.00086675 -0.063023 -0.31009 0 0 0 0 0 0 0 0 0 0 0 0 0 0 0 0 0
7.4844 0.013002 -0.016784 -0.048277 -0.00041731 0.00079346 0.013357 0.012414 -0.018308 0.032879 0.010876 -0.013306 -0.36545 0 0 0 0 0 0 0 0 0 0 0 0 0 0 0 0 0
7.4883 0.017646 -0.0053839 -0.038187 0.0043754 -0.0058916 0.0066273 0.059966 0.015136 0.097618 0.012756 0.033011 -0.42649 0 0 0 0 0 0 0 0 0 0 0 0 0 0 0 0 0
7.4922 0.015072 0.013561 0.0010282 0.023488 -0.0091098 0.0038837 0.075891 0.047909 0.10779 0.0089726 0.060028 -0.48375 0 0 0 0 0 0 0 0 0 0 0 0 0 0 0 0 0
7.4961 0.0053552 0.027188 0.043293 0.050453 -0.0095369 0.0030279 0.056566 0.071817 0.069214 0.0070213 0.060578 -0.53024 0 0 0 0 0 0 0 0 0 0 0 0 0 0 0 0 0
7.5 -0.0076459 0.025373 0.060271 0.066952 -0.0076954 -0.00033679 0.015918 0.077625 0.013607 0.010782 0.041546 -0.56583 0 0 0 0 0 0 0 0 0 0 0 0 0 0 0 0 0
7.5039 -0.017904 0.0072779 0.039683 0.055151 -0.0037339 -0.0094976 -0.022458 0.060385 -0.022617 0.017663 0.019085 -0.59635 0 0 0 0 0 0 0 0 0 0 0 0 0 0 0 0 0
7.5078 -0.020126 -0.017713 -0.0075368 0.011364 0.00079404 -0.024149 -0.038172 0.023463 -0.021658 0.022067 0.0064098 -0.62915 0 0 0 0 0 0 0 0 0 0 0 0 0 0 0 0 0
7.5117 -0.012669 -0.035251 -0.054319 -0.048248 0.0027555 -0.039104 -0.025317 -0.021787 0.0058472 0.021108 0.0043784 -0.66945 0 0 0 0 0 0 0 0 0 0 0 0 0 0 0 0 0
7.5156 0.0010554 -0.034514 -0.073302 -0.09414 0.00048794 -0.044957 0.004091 -0.060405 0.030635 0.016615 0.0032131 -0.71961 0 0 0 0 0 0 0 0 0 0 0 0 0 0 0 0 0
7.5195 0.013845 -0.014975 -0.052292 -0.098986 -0.0030969 -0.032236 0.027306 -0.079503 0.02676 0.011792 -0.0063712 -0.77931 0 0 0 0 0 0 0 0 0 0 0 0 0 0 0 0 0
7.5234 0.018483 0.012752 -0.0015393 -0.054 -0.0020231 0.0012168 0.025437 -0.072622 -0.0097309 0.0066942 -0.023165 -0.84457 0 0 0 0 0 0 0 0 0 0 0 0 0 0 0 0 0
7.5273 0.012102 0.03281 0.050804 0.02347 0.0064589 0.044143 -0.0033174 -0.041849 -0.05787 -0.0021339 -0.03597 -0.9065 0 0 0 0 0 0 0 0 0 0 0 0 0 0 0 0 0
7.5313 -0.0017347 0.033428 0.0735 0.096494 0.016755 0.073741 -0.041192 0.0022725 -0.08593 -0.017133 -0.033955 -0.95394 0 0 0 0 0 0 0 0 0 0 0 0 0 0 0 0 0
7.5352 -0.014979 0.014025 0.050472 0.12713 0.017521 0.068015 -0.062225 0.043291 -0.072776 -0.035078 -0.017032 -0.98083 0 0 0 0 0 0 0 0 0 0 0 0 0 0 0 0 0
7.5391 -0.02006 -0.01434 -0.007719 0.097421 0.0016187 0.022151 -0.05057 0.064307 -0.022419 -0.047551 0.0032777 -0.99336 0 0 0 0 0 0 0 0 0 0 0 0 0 0 0 0 0
7.543 -0.014547 -0.035453 -0.06755 0.020503 -0.02504 -0.043543 -0.012682 0.055349 0.03733 -0.046708 0.0129 -1.0092 0 0 0 0 0 0 0 0 0 0 0 0 0 0 0 0 0
7.5469 -0.0023057 -0.037334 -0.09155 -0.06562 -0.045021 -0.092728 0.02624 0.019299 0.071152 -0.03118 0.0058099 -1.0463 0 0 0 0 0 0 0 0 0 0 0 0 0 0 0 0 0
7.5508 0.0094541 -0.018945 -0.062175 -0.11884 -0.041945 -0.095278 0.039768 -0.02784 0.057708 -0.0067329 -0.012523 -1.1096 0 0 0 0 0 0 0 0 0 0 0 0 0 0 0 0 0
7.5547 0.014825 0.0094846 0.0052519 -0.116 -0.014328 -0.047621 0.019175 -0.06394 0.0036284 0.018409 -0.030202 -1.1861 0 0 0 0 0 0 0 0 0 0 0 0 0 0 0 0 0
7.5586 0.012247 0.032283 0.070637 -0.064379 0.021443 0.023856 -0.020126 -0.071832 -0.058484 0.038646 -0.036669 -1.2555 0 0 0 0 0 0 0 0 0 0 0 0 0 0 0 0 0
7.5625 0.0043493 0.036834 0.094282 0.0048508 0.042445 0.079204 -0.049236 -0.048037 -0.087682 0.051727 -0.02702 -1.3068 0 0 0 0 0 0 0 0 0 0 0 0 0 0 0 0 0
7.5664 -0.0044768 0.02027 0.062579 0.05604 0.036027 0.089484 -0.045556 -0.0038546 -0.058727 0.055539 -0.0020977 -1.3463 0 0 0 0 0 0 0 0 0 0 0 0 0 0 0 0 0
7.5703 -0.010608 -0.0089425 -0.0033927 0.068615 0.0085269 0.052648 -0.0077651 0.041406 0.020952 0.045959 0.032232 -1.3901 0 0 0 0 0 0 0 0 0 0 0 0 0 0 0 0 0
7.5742 -0.012477 -0.035308 -0.062255 0.045472 -0.02075 -0.0084851 0.043481 0.07026 0.11191 0.019701 0.06463 -1.4477 0 0 0 0 0 0 0 0 0 0 0 0 0 0 0 0 0
7.5781 -0.010664 -0.044572 -0.079558 0.0070731 -0.034599 -0.062125 0.078265 0.073943 0.16217 -0.019689 0.079215 -1.512 0 0 0 0 0 0 0 0 0 0 0 0 0 0 0 0 0
7.582 -0.0073404 -0.03181 -0.049222 -0.023046 -0.029514 -0.085152 0.074594 0.053455 0.13596 -0.059041 0.061604 -1.5669 0 0 0 0 0 0 0 0 0 0 0 0 0 0 0 0 0
7.5859 -0.0052036 -0.0046682 0.0046069 -0.031815 -0.015321 -0.072316 0.030186 0.016322 0.035646 -0.080666 0.0090361 -1.6055 0 0 0 0 0 0 0 0 0 0 0 0 0 0 0 0 0
7.5898 -0.0058062 0.020791 0.045169 -0.021964 -0.0048743 -0.034746 -0.036265 -0.027243 -0.096218 -0.073141 -0.062669 -1.64 0 0 0 0 0 0 0 0 0 0 0 0 0 0 0 0 0
7.5938 -0.0079908 0.029859 0.047441 -0.0074627 -0.0034306 0.0081201 -0.093807 -0.066443 -0.19742 -0.039778 -0.12301 -1.693 0 0 0 0 0 0 0 0 0 0 0 0 0 0 0 0 0
7.5977 -0.0079854 0.018643 0.013292 -0.0027016 -0.0061066 0.037945 -0.11368 -0.090798 -0.21848 0.0023682 -0.14193 -1.7761 0 0 0 0 0 0 0 0 0 0 0 0 0 0 0 0 0
7.6016 -0.0020759 -0.0033108 -0.031334 -0.012017 -0.0041434 0.044976 -0.08355 -0.091754 -0.14894 0.032943 -0.10723 -1.8753 0 0 0 0 0 0 0 0 0 0 0 0 0 0 0 0 0
7.6055 0.0095381 -0.019577 -0.054235 -0.025967 0.006322 0.031634 -0.014961 -0.065782 -0.022655 0.040788 -0.03248 -1.9591 0 0 0 0 0 0 0 0 0 0 0 0 0 0 0 0 0
7.6094 0.021036 -0.018351 -0.037967 -0.027349 0.020275 0.010444 0.060706 -0.017465 0.1011 0.029609 0.050177 -2.0039 0 0 0 0 0 0 0 0 0 0 0 0 0 0 0 0 0
7.6133 0.023899 -0.00073374 0.0089488 -0.0041145 0.027297 -0.0039021 0.10769 0.040027 0.16938 0.013321 0.10727 -2.0142 0 0 0 0 0 0 0 0 0 0 0 0 0 0 0 0 0
7.6172 0.013257 0.020289 0.057321 0.039055 0.01941 -0.0045591 0.1052 0.088447 0.16203 0.005235 0.1203 -2.0201 0 0 0 0 0 0 0 0 0 0 0 0 0 0 0 0 0
7.6211 -0.0071011 0.029378 0.075671 0.07952 -0.0024898 0.0024284 0.059105 0.11095 0.098016 0.0091955 0.092059 -2.0529 0 0 0 0 0 0 0 0 0 0 0 0 0 0 0 0 0
7.625 -0.025665 0.019789 0.050327 0.088946 -0.027963 0.003083 -0.0022623 0.0987 0.019703 0.018496 0.041407 -2.1197 0 0 0 0 0 0 0 0 0 0 0 0 0 0 0 0 0
7.6289 -0.030318 -0.0021359 -0.0054125 0.052461 -0.042584 -0.01201 -0.046025 0.054627 -0.033976 0.022356 -0.0083374 -2.1994 0 0 0 0 0 0 0 0 0 0 0 0 0 0 0 0 0
7.6328 -0.016713 -0.021687 -0.058958 -0.018272 -0.036404 -0.037307 -0.05465 -0.0071346 -0.048424 0.014612 -0.040494 -2.2632 0 0 0 0 0 0 0 0 0 0 0 0 0 0 0 0 0
7.6367 0.0084411 -0.025694 -0.078135 -0.088366 -0.010128 -0.05344 -0.034362 -0.065959 -0.036529 -0.001578 -0.050593 -2.3012 0 0 0 0 0 0 0 0 0 0 0 0 0 0 0 0 0
7.6406 0.031765 -0.010542 -0.050391 -0.11879 0.024958 -0.040627 -0.0072177 -0.10185 -0.024232 -0.015944 -0.044948 -2.3295 0 0 0 0 0 0 0 0 0 0 0 0 0 0 0 0 0
7.6445 0.041909 0.016421 0.010391 -0.089411 0.053473 0.005215 0.006199 -0.10247 -0.02965 -0.018311 -0.033858 -2.3742 0 0 0 0 0 0 0 0 0 0 0 0 0 0 0 0 0
7.6484 0.036173 0.041766 0.072803 -0.011162 0.064672 0.066237 0.00054283 -0.067502 -0.049938 -0.0057134 -0.023611 -2.4449 0 0 0 0 0 0 0 0 0 0 0 0 0 0 0 0 0
7.6523 0.020746 0.053256 0.1058 0.079884 0.057545 0.11166 -0.012951 -0.008711 -0.063873 0.015382 -0.012447 -2.5253 0 0 0 0 0 0 0 0 0 0 0 0 0 0 0 0 0
7.6563 0.005433 0.045509 0.09438 0.1419 0.039144 0.11595 -0.016646 0.054419 -0.047572 0.033151 0.0063043 -2.587 0 0 0 0 0 0 0 0 0 0 0 0 0 0 0 0 0
7.6602 -0.0025956 0.022083 0.04531 0.14797 0.018274 0.073821 0.00022015 0.10164 0.0073045 0.037965 0.035773 -2.6159 0 0 0 0 0 0 0 0 0 0 0 0 0 0 0 0 0
7.6641 -0.0018514 -0.0061638 -0.017841 0.09724 0.00016299 0.0028856 0.033976 0.11875 0.084479 0.028335 0.068602 -2.6243 0 0 0 0 0 0 0 0 0 0 0 0 0 0 0 0 0
7.668 0.0044347 -0.025769 -0.065849 0.013028 -0.013807 -0.066136 0.068265 0.10176 0.14891 0.011437 0.088346 -2.6408 0 0 0 0 0 0 0 0 0 0 0 0 0 0 0 0 0
7.6719 0.01127 -0.02708 -0.076248 -0.068793 -0.022574 -0.10448 0.082966 0.057506 0.16477 -0.0017424 0.079897 -2.6842 0 0 0 0 0 0 0 0 0 0 0 0 0 0 0 0 0
7.6758 0.014533 -0.0097161 -0.043384 -0.11518 -0.023095 -0.097576 0.065298 0.00085398 0.11598 -0.0030127 0.041554 -2.748 0 0 0 0 0 0 0 0 0 0 0 0 0 0 0 0 0
7.6797 0.012453 0.016331 0.017192 -0.10945 -0.01269 -0.050031 0.017962 -0.050184 0.018085 0.0088842 -0.011139 -2.8079 0 0 0 0 0 0 0 0 0 0 0 0 0 0 0 0 0
7.6836 0.00623 0.03579 0.073696 -0.05824 0.0061525 0.017046 -0.039733 -0.080117 -0.08606 0.028379 -0.053761 -2.8448 0 0 0 0 0 0 0 0 0 0 0 0 0 0 0 0 0
7.6875 -0.00027923 0.037236 0.093425 0.011636 0.024364 0.074809 -0.079713 -0.080883 -0.14621 0.046131 -0.067705 -2.8623 0 0 0 0 0 0 0 0 0 0 0 0 0 0 0 0 0
7.6914 -0.0023553 0.020477 0.062493 0.066548 0.031499 0.098835 -0.079734 -0.054382 -0.13113 0.052677 -0.050336 -2.8819 0 0 0 0 0 0 0 0 0 0 0 0 0 0 0 0 0
7.6953 0.002417 -0.0032657 -0.0024819 0.08389 0.023921 0.0803 -0.037475 -0.011487 -0.047236 0.041576 -0.01402 -2.9231 0 0 0 0 0 0 0 0 0 0 0 0 0 0 0 0 0
7.6992 0.011514 -0.019023 -0.061627 0.063936 0.0082608 0.030478 0.02526 0.032268 0.062234 0.012269 0.023215 -2.9845 0 0 0 0 0 0 0 0 0 0 0 0 0 0 0 0 0
7.7031 0.017997 -0.018282 -0.076874 0.02731 -0.0040052 -0.025078 0.073163 0.062471 0.13918 -0.0277 0.046939 -3.0458 0 0 0 0 0 0 0 0 0 0 0 0 0 0 0 0 0
7.707 0.014965 -0.0043239 -0.038944 -0.00096121 -0.0065364 -0.060493 0.078051 0.070442 0.14249 -0.063252 0.049735 -3.0859 0 0 0 0 0 0 0 0 0 0 0 0 0 0 0 0 0
7.7109 0.0012542 0.01106 0.02425 -0.009449 -0.0032834 -0.063515 0.036547 0.054963 0.071262 -0.077324 0.030211 -3.101 0 0 0 0 0 0 0 0 0 0 0 0 0 0 0 0 0
7.7148 -0.016218 0.016609 0.06638 -0.0066431 -0.0034428 -0.040498 -0.027448 0.021374 -0.034817 -0.06027 -0.0072944 -3.106 0 0 0 0 0 0 0 0 0 0 0 0 0 0 0 0 0
7.7188 -0.026168 0.0094073 0.056352 -0.010719 -0.010779 -0.0095475 -0.077625 -0.020401 -0.11871 -0.017425 -0.050772 -3.1195 0 0 0 0 0 0 0 0 0 0 0 0 0 0 0 0 0
7.7227 -0.020716 -0.0040235 0.0016123 -0.031391 -0.018112 0.012531 -0.087325 -0.057784 -0.13839 0.031769 -0.080808 -3.1481 0 0 0 0 0 0 0 0 0 0 0 0 0 0 0 0 0
7.7266 -0.0015487 -0.013332 -0.057293 -0.059214 -0.01351 0.019798 -0.053977 -0.077805 -0.088538 0.064464 -0.078135 -3.1836 0 0 0 0 0 0 0 0 0 0 0 0 0 0 0 0 0
7.7305 0.020508 -0.011758 -0.077076 -0.071613 0.0067285 0.017227 0.0025646 -0.070764 0.00046218 0.068409 -0.036526 -3.2151 0 0 0 0 0 0 0 0 0 0 0 0 0 0 0 0 0
7.7344 0.032642 4.7824e-05 -0.043449 -0.050853 0.031018 0.013242 0.054351 -0.035031 0.083167 0.048917 0.028717 -3.2413 0 0 0 0 0 0 0 0 0 0 0 0 0 0 0 0 0
7.7383 0.028875 0.015672 0.02009 0.00072606 0.039903 0.012199 0.081119 0.019646 0.12454 0.023217 0.086137 -3.2718 0 0 0 0 0 0 0 0 0 0 0 0 0 0 0 0 0
7.7422 0.014092 0.027783 0.071951 0.060478 0.023259 0.012862 0.077831 0.073747 0.11482 0.006702 0.10657 -3.3144 0 0 0 0 0 0 0 0 0 0 0 0 0 0 0 0 0
7.7461 0.00035196 0.032261 0.083659 0.10005 -0.007808 0.012694 0.052263 0.10561 0.067896 0.0023754 0.08214 -3.364 0 0 0 0 0 0 0 0 0 0 0 0 0 0 0 0 0
7.75 -0.0017705 0.029295 0.057825 0.10319 -0.026609 0.012537 0.017742 0.10193 0.0087631 0.0020044 0.03122 -3.4032 0 0 0 0 0 0 0 0 0 0 0 0 0 0 0 0 0
7.7539 0.0094646 0.021811 0.020754 0.073649 -0.011714 0.016571 -0.012974 0.065035 -0.039717 -0.0029381 -0.014785 -3.4166 0 0 0 0 0 0 0 0 0 0 0 0 0 0 0 0 0
7.7578 0.026023 0.013218 -0.0012936 0.02932 0.033416 0.02742 -0.030577 0.012074 -0.063678 -0.011196 -0.032579 -3.4043 0 0 0 0 0 0 0 0 0 0 0 0 0 0 0 0 0
7.7617 0.035981 0.0060602 -0.0012971 -0.010851 0.079212 0.041246 -0.030349 -0.033794 -0.058834 -0.012235 -0.020015 -3.384 0 0 0 0 0 0 0 0 0 0 0 0 0 0 0 0 0
7.7656 0.031899 0.0018912 0.0083242 -0.036441 0.090273 0.048162 -0.013254 -0.055085 -0.028878 0.0029066 0.00737 -3.3771 0 0 0 0 0 0 0 0 0 0 0 0 0 0 0 0 0
7.7695 0.015842 0.0015568 0.011497 -0.046145 0.05259 0.039 0.013526 -0.047674 0.015464 0.030587 0.030926 -3.3933 0 0 0 0 0 0 0 0 0 0 0 0 0 0 0 0 0
7.7734 -0.0022176 0.0051072 0.0043335 -0.042136 -0.013515 0.013773 0.038316 -0.020565 0.057681 0.054144 0.041377 -3.4253 0 0 0 0 0 0 0 0 0 0 0 0 0 0 0 0 0
7.7773 -0.011284 0.011251 -0.002928 -0.025264 -0.065737 -0.015187 0.049444 0.011043 0.079762 0.055564 0.040365 -3.4572 0 0 0 0 0 0 0 0 0 0 0 0 0 0 0 0 0
7.7813 -0.0066054 0.017077 0.0018985 0.0042458 -0.069232 -0.02941 0.040674 0.034422 0.070004 0.029784 0.033208 -3.4786 0 0 0 0 0 0 0 0 0 0 0 0 0 0 0 0 0
7.7852 0.0076008 0.018947 0.019066 0.041973 -0.021736 -0.016925 0.014709 0.044621 0.03064 -0.010469 0.022172 -3.4904 0 0 0 0 0 0 0 0 0 0 0 0 0 0 0 0 0
7.7891 0.021606 0.014661 0.034649 0.075922 0.044216 0.017242 -0.017188 0.044171 -0.020414 -0.04335 0.006821 -3.5005 0 0 0 0 0 0 0 0 0 0 0 0 0 0 0 0 0
7.793 0.02707 0.0056822 0.032358 0.089392 0.083802 0.051473 -0.039611 0.038637 -0.056977 -0.052872 -0.010595 -3.5136 0 0 0 0 0 0 0 0 0 0 0 0 0 0 0 0 0
7.7969 0.022363 -0.0026408 0.0091265 0.070092 0.071091 0.060778 -0.040089 0.031576 -0.05863 -0.038239 -0.02224 -3.5261 0 0 0 0 0 0 0 0 0 0 0 0 0 0 0 0 0
7.8008 0.012673 -0.0040097 -0.019605 0.02015 0.01665 0.034977 -0.016164 0.022387 -0.023553 -0.011256 -0.01897 -3.5295 0 0 0 0 0 0 0 0 0 0 0 0 0 0 0 0 0
7.8047 0.0053006 0.0040104 -0.0306 -0.040445 -0.040673 -0.011479 0.021287 0.0083567 0.028459 0.014177 0.0013095 -3.519 0 0 0 0 0 0 0 0 0 0 0 0 0 0 0 0 0
7.8086 0.0041091 0.016909 -0.011805 -0.081534 -0.061534 -0.047119 0.05189 -0.010666 0.066388 0.030799 0.029197 -3.4979 0 0 0 0 0 0 0 0 0 0 0 0 0 0 0 0 0
7.8125 0.0074041 0.02518 0.025756 -0.079241 -0.0334 -0.045153 0.056882 -0.028726 0.066894 0.038577 0.048445 -3.4761 0 0 0 0 0 0 0 0 0 0 0 0 0 0 0 0 0
7.8164 0.010442 0.021044 0.053922 -0.031804 0.021896 -0.0041465 0.031964 -0.035006 0.030118 0.039186 0.047043 -3.4641 0 0 0 0 0 0 0 0 0 0 0 0 0 0 0 0 0
7.8203 0.0099152 0.0052414 0.048177 0.036404 0.065059 0.048579 -0.0072976 -0.020471 -0.018911 0.031631 0.026295 -3.4668 0 0 0 0 0 0 0 0 0 0 0 0 0 0 0 0 0
7.8242 0.0064137 -0.012008 0.007913 0.087652 0.067714 0.075163 -0.033765 0.013899 -0.046021 0.013928 0.00059618 -3.4811 0 0 0 0 0 0 0 0 0 0 0 0 0 0 0 0 0
7.8281 0.0030713 -0.017869 -0.040244 0.093972 0.031372 0.054603 -0.027323 0.05376 -0.031463 -0.01131 -0.012349 -3.4979 0 0 0 0 0 0 0 0 0 0 0 0 0 0 0 0 0
7.832 0.0022021 -0.0069702 -0.060446 0.055358 -0.016202 -0.0011924 0.0090414 0.077297 0.015013 -0.03414 -0.0040701 -3.5062 0 0 0 0 0 0 0 0 0 0 0 0 0 0 0 0 0
7.8359 0.0034218 0.013514 -0.034655 -0.00048844 -0.043077 -0.055305 0.049055 0.06828 0.059454 -0.041812 0.018199 -3.4987 0 0 0 0 0 0 0 0 0 0 0 0 0 0 0 0 0
7.8398 0.0049838 0.028741 0.021989 -0.037725 -0.035927 -0.071916 0.061282 0.027869 0.06711 -0.027963 0.035826 -3.4755 0 0 0 0 0 0 0 0 0 0 0 0 0 0 0 0 0
7.8438 0.006639 0.027918 0.070681 -0.037297 -0.0062962 -0.040838 0.033114 -0.023938 0.027728 0.0012113 0.031385 -3.4454 0 0 0 0 0 0 0 0 0 0 0 0 0 0 0 0 0
7.8477 0.010644 0.013448 0.077734 -0.0084651 0.022736 0.017558 -0.018053 -0.059629 -0.036022 0.029801 0.0015943 -3.4199 0 0 0 0 0 0 0 0 0 0 0 0 0 0 0 0 0
7.8516 0.019343 -0.00047373 0.041062 0.021701 0.036645 0.0691 -0.056289 -0.061078 -0.083728 0.042817 -0.038104 -3.4062 0 0 0 0 0 0 0 0 0 0 0 0 0 0 0 0 0
7.8555 0.031393 0.0006737 -0.0070278 0.031739 0.03887 0.089673 -0.053288 -0.030006 -0.084934 0.036743 -0.061225 -3.401 0 0 0 0 0 0 0 0 0 0 0 0 0 0 0 0 0
7.8594 0.040628 0.019365 -0.024483 0.022468 0.042443 0.077821 -0.0090645 0.015422 -0.038731 0.021734 -0.046509 -3.393 0 0 0 0 0 0 0 0 0 0 0 0 0 0 0 0 0
7.8633 0.039651 0.043074 0.0066342 0.013187 0.053007 0.048936 0.048851 0.054493 0.028633 0.013542 0.0070889 -3.3716 0 0 0 0 0 0 0 0 0 0 0 0 0 0 0 0 0
7.8672 0.025906 0.053513 0.063967 0.021483 0.060174 0.019453 0.086491 0.076855 0.084315 0.021207 0.076884 -3.3355 0 0 0 0 0 0 0 0 0 0 0 0 0 0 0 0 0
7.8711 0.0051837 0.040806 0.10051 0.045096 0.046501 -0.0041118 0.087432 0.084505 0.11006 0.039956 0.12805 -3.2937 0 0 0 0 0 0 0 0 0 0 0 0 0 0 0 0 0
7.875 -0.011055 0.011278 0.081201 0.062466 0.0067074 -0.023464 0.060911 0.083013 0.10788 0.054792 0.13392 -3.2574 0 0 0 0 0 0 0 0 0 0 0 0 0 0 0 0 0
7.8789 -0.013291 -0.017133 0.012071 0.051895 -0.040993 -0.039122 0.029467 0.071859 0.088984 0.052083 0.091998 -3.2304 0 0 0 0 0 0 0 0 0 0 0 0 0 0 0 0 0
7.8828 -0.00097023 -0.02786 -0.061697 0.012405 -0.064249 -0.04474 0.0086503 0.04423 0.059341 0.030334 0.024853 -3.2069 0 0 0 0 0 0 0 0 0 0 0 0 0 0 0 0 0
7.8867 0.01661 -0.016852 -0.088562 -0.032619 -0.041643 -0.031667 -0.0031862 -0.0028099 0.016676 0.0018167 -0.034723 -3.1775 0 0 0 0 0 0 0 0 0 0 0 0 0 0 0 0 0
7.8906 0.026632 0.0061011 -0.049486 -0.052991 0.016671 0.00062242 -0.017433 -0.05774 -0.038981 -0.016374 -0.063818 -3.1381 0 0 0 0 0 0 0 0 0 0 0 0 0 0 0 0 0
7.8945 0.021841 0.025597 0.027235 -0.035854 0.071706 0.03889 -0.038926 -0.095575 -0.093484 -0.015203 -0.060787 -3.0925 0 0 0 0 0 0 0 0 0 0 0 0 0 0 0 0 0
7.8984 0.0056721 0.031132 0.086805 0.0042061 0.082725 0.062129 -0.057321 -0.092871 -0.12029 -0.00071761 -0.04095 -3.047 0 0 0 0 0 0 0 0 0 0 0 0 0 0 0 0 0
7.9023 -0.010401 0.022258 0.088435 0.037561 0.038945 0.055739 -0.055015 -0.046173 -0.098077 0.010395 -0.021709 -3.0032 0 0 0 0 0 0 0 0 0 0 0 0 0 0 0 0 0
7.9063 -0.015329 0.0061877 0.034475 0.043559 -0.029709 0.02294 -0.024697 0.021586 -0.030672 0.0037143 -0.0097923 -2.9567 0 0 0 0 0 0 0 0 0 0 0 0 0 0 0 0 0
7.9102 -0.0064828 -0.0084052 -0.033496 0.025608 -0.073375 -0.016015 0.019941 0.073775 0.049014 -0.021104 -0.00033742 -2.9036 0 0 0 0 0 0 0 0 0 0 0 0 0 0 0 0 0
7.9141 0.0087321 -0.016023 -0.067303 0.0050975 -0.060079 -0.037043 0.051482 0.083705 0.097515 -0.048679 0.013216 -2.846 0 0 0 0 0 0 0 0 0 0 0 0 0 0 0 0 0
7.918 0.01871 -0.015115 -0.04745 0.00064123 -0.0012708 -0.028575 0.049431 0.051764 0.089646 -0.058136 0.028814 -2.7911 0 0 0 0 0 0 0 0 0 0 0 0 0 0 0 0 0
7.9219 0.016448 -0.0066404 0.005688 0.011608 0.05611 0.00075596 0.017247 0.0033067 0.035929 -0.038056 0.0354 -2.7444 0 0 0 0 0 0 0 0 0 0 0 0 0 0 0 0 0
7.9258 0.0046306 0.0068025 0.051305 0.020397 0.066155 0.028751 -0.019155 -0.030515 -0.024967 0.0046774 0.023434 -2.7038 0 0 0 0 0 0 0 0 0 0 0 0 0 0 0 0 0
7.9297 -0.0067922 0.020562 0.060612 0.010734 0.020658 0.035946 -0.031191 -0.033881 -0.053151 0.048668 -0.003234 -2.6618 0 0 0 0 0 0 0 0 0 0 0 0 0 0 0 0 0
7.9336 -0.0085492 0.028124 0.035932 -0.015173 -0.043913 0.019761 -0.0099249 -0.013797 -0.033598 0.071777 -0.02602 -2.6142 0 0 0 0 0 0 0 0 0 0 0 0 0 0 0 0 0
7.9375 0.00070928 0.023817 0.0030171 -0.036717 -0.075845 -0.0040928 0.02742 0.0098511 0.017162 0.065037 -0.024213 -2.5648 0 0 0 0 0 0 0 0 0 0 0 0 0 0 0 0 0
7.9414 0.013504 0.0072433 -0.013957 -0.032784 -0.050738 -0.014343 0.05211 0.02169 0.066419 0.036982 0.0074515 -2.5215 0 0 0 0 0 0 0 0 0 0 0 0 0 0 0 0 0
7.9453 0.019568 -0.014117 -0.011751 -0.0017662 0.0079788 -0.0016114 0.047377 0.021065 0.088749 0.0059567 0.051004 -2.4863 0 0 0 0 0 0 0 0 0 0 0 0 0 0 0 0 0
7.9492 0.013966 -0.027551 -0.0057182 0.034498 0.048589 0.023233 0.020916 0.018047 0.079384 -0.013274 0.075407 -2.4506 0 0 0 0 0 0 0 0 0 0 0 0 0 0 0 0 0
7.9531 0.00084629 -0.022752 -0.010164 0.047444 0.035344 0.037322 -0.0039257 0.020758 0.049814 -0.018452 0.058552 -2.4014 0 0 0 0 0 0 0 0 0 0 0 0 0 0 0 0 0
7.957 -0.0099667 0.00027273 -0.021555 0.025628 -0.01977 0.02505 -0.010067 0.026314 0.013286 -0.018152 0.0045476 -2.3346 0 0 0 0 0 0 0 0 0 0 0 0 0 0 0 0 0
7.9609 -0.010561 0.02923 -0.02152 -0.014649 -0.06582 -0.0071328 -0.0018855 0.02347 -0.025026 -0.021831 -0.057636 -2.2607 0 0 0 0 0 0 0 0 0 0 0 0 0 0 0 0 0
7.9648 -0.00053252 0.046302 0.0027079 -0.041634 -0.056369 -0.033612 0.00037616 0.0042626 -0.064832 -0.030245 -0.093789 -2.1974 0 0 0 0 0 0 0 0 0 0 0 0 0 0 0 0 0
7.9688 0.013525 0.04003 0.040429 -0.033679 0.0088101 -0.02952 -0.017625 -0.026007 -0.099723 -0.034246 -0.087337 -2.1535 0 0 0 0 0 0 0 0 0 0 0 0 0 0 0 0 0
7.9727 0.023503 0.014077 0.061537 0.0030855 0.080335 0.0078183 -0.046429 -0.049703 -0.11178 -0.022903 -0.047869 -2.1198 0 0 0 0 0 0 0 0 0 0 0 0 0 0 0 0 0
7.9766 0.025237 -0.014183 0.042009 0.039823 0.098841 0.054153 -0.056699 -0.048721 -0.080725 0.0058696 0.00029276 -2.0761 0 0 0 0 0 0 0 0 0 0 0 0 0 0 0 0 0
7.9805 0.019748 -0.025357 -0.011049 0.048654 0.045087 0.075656 -0.024128 -0.018201 -0.002605 0.0412 0.038324 -2.0085 0 0 0 0 0 0 0 0 0 0 0 0 0 0 0 0 0
7.9844 0.010431 -0.012123 -0.059388 0.025142 -0.042247 0.055176 0.045171 0.028639 0.097636 0.065505 0.063941 -1.9215 0 0 0 0 0 0 0 0 0 0 0 0 0 0 0 0 0
7.9883 -0.00012897 0.014834 -0.062685 -0.0090894 -0.097001 0.0059579 0.11213 0.068368 0.17358 0.06647 0.084499 -1.8341 0 0 0 0 0 0 0 0 0 0 0 0 0 0 0 0 0
7.9922 -0.010509 0.034172 -0.013917 -0.025421 -0.078951 -0.038722 0.13048 0.082023 0.18352 0.045377 0.10069 -1.7643 0 0 0 0 0 0 0 0 0 0 0 0 0 0 0 0 0
7.9961 -0.018495 0.029635 0.05036 -0.01252 -0.0052106 -0.051505 0.081975 0.065876 0.11841 0.015273 0.098772 -1.7151 0 0 0 0 0 0 0 0 0 0 0 0 0 0 0 0 0
8 -0.020264 0.0024594 0.076911 0.014692 0.066129 -0.030996 -0.0073076 0.031133 0.010433 -0.0091917 0.061531 -1.6749 0 0 0 0 0 0 0 0 0 0 0 0 0 0 0 0 0
8.0039 -0.012957 -0.029241 0.03979 0.028526 0.084658 6.2811e-05 -0.084053 -0.0058435 -0.085725 -0.021726 -0.01077 -1.6293 0 0 0 0 0 0 0 0 0 0 0 0 0 0 0 0 0
8.0078 0.0012329 -0.043826 -0.035562 0.012488 0.046326 0.015489 -0.10566 -0.034318 -0.12695 -0.026203 -0.089993 -1.5724 0 0 0 0 0 0 0 0 0 0 0 0 0 0 0 0 0
8.0117 0.014064 -0.031999 -0.090327 -0.024655 -0.0093007 0.0066498 -0.0696 -0.052797 -0.10707 -0.029796 -0.13405 -1.5076 0 0 0 0 0 0 0 0 0 0 0 0 0 0 0 0 0
8.0156 0.015968 -0.0030621 -0.079363 -0.05603 -0.037077 -0.013543 -0.011711 -0.064131 -0.055956 -0.03458 -0.11726 -1.4395 0 0 0 0 0 0 0 0 0 0 0 0 0 0 0 0 0
8.0195 0.0037051 0.022765 -0.0087026 -0.058165 -0.023643 -0.024864 0.023695 -0.068159 -0.014402 -0.035774 -0.052475 -1.3684 0 0 0 0 0 0 0 0 0 0 0 0 0 0 0 0 0
8.0234 -0.015579 0.029286 0.068301 -0.028663 0.0078319 -0.01784 0.016962 -0.059634 -0.0049113 -0.028135 0.015694 -1.2918 0 0 0 0 0 0 0 0 0 0 0 0 0 0 0 0 0
8.0273 -0.028355 0.014792 0.093574 0.013569 0.025287 0.00019271 -0.016305 -0.033827 -0.019852 -0.013794 0.043607 -1.2122 0 0 0 0 0 0 0 0 0 0 0 0 0 0 0 0 0
8.0313 -0.024636 -0.0090545 0.05051 0.043719 0.018407 0.014241 -0.042816 0.0054958 -0.033507 -0.0029195 0.021494 -1.1387 0 0 0 0 0 0 0 0 0 0 0 0 0 0 0 0 0
8.0352 -0.0061215 -0.027224 -0.024181 0.048112 0.0034306 0.015376 -0.040011 0.043998 -0.025553 -0.0051652 -0.020701 -1.0815 0 0 0 0 0 0 0 0 0 0 0 0 0 0 0 0 0
8.0391 0.014371 -0.031224 -0.071672 0.029883 0.00090341 0.0061547 -0.011441 0.064219 0.0037886 -0.019215 -0.03958 -1.0414 0 0 0 0 0 0 0 0 0 0 0 0 0 0 0 0 0
8.043 0.02224 -0.021949 -0.058233 0.0018514 0.011713 -0.0052189 0.021011 0.05758 0.037375 -0.030823 -0.014508 -1.0071 0 0 0 0 0 0 0 0 0 0 0 0 0 0 0 0 0
8.0469 0.011991 -0.0058433 0.00038224 -0.024243 0.016635 -0.013798 0.037723 0.031121 0.057362 -0.023068 0.036549 -0.96345 0 0 0 0 0 0 0 0 0 0 0 0 0 0 0 0 0
8.0508 -0.0089006 0.010055 0.055234 -0.042533 -0.00083306 -0.020282 0.035426 0.0027564 0.058552 0.0086012 0.073911 -0.9044 0 0 0 0 0 0 0 0 0 0 0 0 0 0 0 0 0
8.0547 -0.026093 0.01988 0.064724 -0.050615 -0.033083 -0.025873 0.024283 -0.011771 0.048399 0.0494 0.069924 -0.83751 0 0 0 0 0 0 0 0 0 0 0 0 0 0 0 0 0
8.0586 -0.029327 0.018513 0.024954 -0.046278 -0.052149 -0.02726 0.014179 -0.0098594 0.036504 0.073445 0.030147 -0.77674 0 0 0 0 0 0 0 0 0 0 0 0 0 0 0 0 0
8.0625 -0.019555 0.0028259 -0.032587 -0.029077 -0.036797 -0.018922 0.0050976 -0.0021578 0.025128 0.061807 -0.014903 -0.72979 0 0 0 0 0 0 0 0 0 0 0 0 0 0 0 0 0
8.0664 -0.0070694 -0.024335 -0.069596 -0.0050457 0.0033346 -0.0011339 -0.0097028 -0.0022268 0.0093108 0.016406 -0.037901 -0.69232 0 0 0 0 0 0 0 0 0 0 0 0 0 0 0 0 0
8.0703 -0.0028304 -0.051537 -0.069457 0.012495 0.031779 0.015411 -0.032799 -0.014967 -0.01535 -0.041169 -0.036776 -0.65416 0 0 0 0 0 0 0 0 0 0 0 0 0 0 0 0 0
8.0742 -0.010219 -0.062806 -0.043738 0.010243 0.01643 0.015348 -0.056515 -0.033673 -0.046322 -0.084688 -0.032166 -0.61083 0 0 0 0 0 0 0 0 0 0 0 0 0 0 0 0 0
8.0781 -0.023373 -0.048177 -0.016379 -0.014056 -0.039628 -0.0083303 -0.068598 -0.047464 -0.075558 -0.10001 -0.044943 -0.56864 0 0 0 0 0 0 0 0 0 0 0 0 0 0 0 0 0
8.082 -0.032561 -0.013274 -0.0031545 -0.046721 -0.096464 -0.045243 -0.06413 -0.05148 -0.096262 -0.090936 -0.0756 -0.53804 0 0 0 0 0 0 0 0 0 0 0 0 0 0 0 0 0
8.0859 -0.031707 0.021228 -0.0037994 -0.065517 -0.1082 -0.071822 -0.051275 -0.050134 -0.10703 -0.071366 -0.10368 -0.52166 0 0 0 0 0 0 0 0 0 0 0 0 0 0 0 0 0
8.0898 -0.022265 0.032351 -0.0093751 -0.055122 -0.060846 -0.067188 -0.044043 -0.050714 -0.10881 -0.05223 -0.10597 -0.50911 0 0 0 0 0 0 0 0 0 0 0 0 0 0 0 0 0
8.0938 -0.011202 0.011407 -0.013797 -0.01903 0.014811 -0.029036 -0.047951 -0.054035 -0.098579 -0.034572 -0.075814 -0.48445 0 0 0 0 0 0 0 0 0 0 0 0 0 0 0 0 0
8.0977 -0.0054848 -0.028461 -0.017782 0.021733 0.065974 0.022677 -0.052272 -0.051748 -0.068157 -0.013379 -0.026799 -0.44019 0 0 0 0 0 0 0 0 0 0 0 0 0 0 0 0 0
8.1016 -0.007574 -0.06057 -0.023786 0.0425 0.057352 0.057392 -0.037696 -0.033585 -0.011906 0.013156 0.019962 -0.38525 0 0 0 0 0 0 0 0 0 0 0 0 0 0 0 0 0
8.1055 -0.014819 -0.063344 -0.029929 0.031389 -0.0037124 0.052977 0.0054012 0.0017434 0.062231 0.038364 0.051455 -0.33911 0 0 0 0 0 0 0 0 0 0 0 0 0 0 0 0 0
8.1094 -0.022285 -0.035506 -0.03056 -0.0033573 -0.074288 0.0095463 0.063363 0.042069 0.1292 0.050638 0.067249 -0.31686 0 0 0 0 0 0 0 0 0 0 0 0 0 0 0 0 0
8.1133 -0.026225 0.0034727 -0.02279 -0.039552 -0.10713 -0.050292 0.10341 0.068285 0.15691 0.042344 0.071495 -0.31758 0 0 0 0 0 0 0 0 0 0 0 0 0 0 0 0 0
8.1172 -0.025641 0.027621 -0.011542 -0.055771 -0.081823 -0.094274 0.094897 0.06683 0.12514 0.016218 0.063263 -0.3261 0 0 0 0 0 0 0 0 0 0 0 0 0 0 0 0 0
8.1211 -0.021477 0.022542 -0.0069984 -0.04457 -0.015171 -0.098528 0.032805 0.038165 0.040454 -0.015874 0.036321 -0.32634 0 0 0 0 0 0 0 0 0 0 0 0 0 0 0 0 0
8.125 -0.014971 -0.0056309 -0.015937 -0.016203 0.052763 -0.060717 -0.054652 -0.0047455 -0.063897 -0.040358 -0.011287 -0.31466 0 0 0 0 0 0 0 0 0 0 0 0 0 0 0 0 0
8.1289 -0.0069702 -0.035833 -0.034534 0.0087608 0.084606 -0.0011886 -0.12143 -0.045326 -0.1441 -0.049553 -0.068085 -0.3017 0 0 0 0 0 0 0 0 0 0 0 0 0 0 0 0 0
8.1328 0.0013653 -0.047044 -0.04925 0.013069 0.06684 0.048641 -0.13246 -0.071791 -0.16841 -0.044375 -0.1109 -0.30125 0 0 0 0 0 0 0 0 0 0 0 0 0 0 0 0 0
8.1367 0.0076908 -0.031791 -0.0458 -0.0055659 0.015248 0.064396 -0.085908 -0.079533 -0.13295 -0.031509 -0.11809 -0.31585 0 0 0 0 0 0 0 0 0 0 0 0 0 0 0 0 0
8.1406 0.0090088 0.00028108 -0.0199 -0.032167 -0.036391 0.042795 -0.013566 -0.068615 -0.061914 -0.018243 -0.084331 -0.3322 0 0 0 0 0 0 0 0 0 0 0 0 0 0 0 0 0
8.1445 0.0038141 0.029712 0.017798 -0.043872 -0.057145 0.0026635 0.04101 -0.041433 0.0071958 -0.008722 -0.025518 -0.33105 0 0 0 0 0 0 0 0 0 0 0 0 0 0 0 0 0
8.1484 -0.005816 0.039631 0.046313 -0.026085 -0.03757 -0.0283 0.050968 -0.0034444 0.04451 -0.0032203 0.030264 -0.3041 0 0 0 0 0 0 0 0 0 0 0 0 0 0 0 0 0
8.1523 -0.014433 0.025359 0.046376 0.015094 0.0049508 -0.032344 0.021758 0.035256 0.043185 0.00027884 0.059197 -0.26336 0 0 0 0 0 0 0 0 0 0 0 0 0 0 0 0 0
8.1563 -0.016399 -0.0038752 0.013258 0.053979 0.038367 -0.012892 -0.016077 0.061794 0.020639 0.0038782 0.054735 -0.23411 0 0 0 0 0 0 0 0 0 0 0 0 0 0 0 0 0
8.1602 -0.010067 -0.031193 -0.037481 0.061369 0.038589 0.0099385 -0.030463 0.066679 0.0050198 0.0082918 0.02948 -0.23589 0 0 0 0 0 0 0 0 0 0 0 0 0 0 0 0 0
8.1641 0.00041311 -0.042064 -0.076402 0.025709 0.0068939 0.015883 -0.010242 0.049935 0.015168 0.012696 0.0057882 -0.26652 0 0 0 0 0 0 0 0 0 0 0 0 0 0 0 0 0
8.168 0.007629 -0.032188 -0.077228 -0.03612 -0.031524 0.0001787 0.028986 0.021629 0.04711 0.01574 0.0013581 -0.3028 0 0 0 0 0 0 0 0 0 0 0 0 0 0 0 0 0
8.1719 0.0063207 -0.008964 -0.03522 -0.08782 -0.04777 -0.023681 0.058255 -0.0043891 0.076687 0.016833 0.018199 -0.31804 0 0 0 0 0 0 0 0 0 0 0 0 0 0 0 0 0
8.1758 -0.0024028 0.013853 0.025963 -0.097489 -0.032493 -0.035504 0.056714 -0.018816 0.077228 0.016479 0.041334 -0.30259 0 0 0 0 0 0 0 0 0 0 0 0 0 0 0 0 0
8.1797 -0.011571 0.024684 0.066554 -0.059357 -0.002703 -0.024277 0.025363 -0.020926 0.039913 0.015088 0.048428 -0.27063 0 0 0 0 0 0 0 0 0 0 0 0 0 0 0 0 0
8.1836 -0.013478 0.020422 0.056836 0.0026563 0.014092 0.0042798 -0.015738 -0.016068 -0.018478 0.011259 0.025221 -0.24762 0 0 0 0 0 0 0 0 0 0 0 0 0 0 0 0 0
8.1875 -0.0055499 0.0068452 -0.00012956 0.052055 0.0048156 0.033357 -0.042901 -0.010026 -0.066835 0.0016758 -0.022815 -0.24929 0 0 0 0 0 0 0 0 0 0 0 0 0 0 0 0 0
8.1914 0.0076011 -0.0063337 -0.067159 0.064376 -0.017575 0.047805 -0.044618 -0.00547 -0.081727 -0.01611 -0.071309 -0.26998 0 0 0 0 0 0 0 0 0 0 0 0 0 0 0 0 0
8.1953 0.017488 -0.011846 -0.096949 0.041061 -0.026862 0.043298 -0.026849 -0.0024762 -0.063095 -0.039501 -0.091583 -0.28958 0 0 0 0 0 0 0 0 0 0 0 0 0 0 0 0 0
8.1992 0.017728 -0.0084015 -0.065917 0.0038131 -0.009522 0.025955 -0.0058571 -0.00076197 -0.031534 -0.059127 -0.070139 -0.29187 0 0 0 0 0 0 0 0 0 0 0 0 0 0 0 0 0
8.2031 0.0081275 0.00010832 0.0071575 -0.023801 0.02031 0.0052421 0.0044712 -0.00039036 -0.010119 -0.062602 -0.019026 -0.27748 0 0 0 0 0 0 0 0 0 0 0 0 0 0 0 0 0
8.207 -0.0058238 0.0079997 0.072967 -0.03205 0.032012 -0.012385 0.0013238 -0.00064454 -0.0063467 -0.042575 0.031615 -0.26047 0 0 0 0 0 0 0 0 0 0 0 0 0 0 0 0 0
8.2109 -0.017007 0.01092 0.086506 -0.027077 0.0071298 -0.024455 -0.0073343 0.00041038 -0.0089895 -0.003566 0.054415 -0.25354 0 0 0 0 0 0 0 0 0 0 0 0 0 0 0 0 0
8.2148 -0.020869 0.0072251 0.039227 -0.020786 -0.040285 -0.029643 -0.010134 0.0040124 -0.0013254 0.03832 0.043636 -0.25663 0 0 0 0 0 0 0 0 0 0 0 0 0 0 0 0 0
8.2188 -0.01708 -0.0019691 -0.035571 -0.019261 -0.071634 -0.025958 -0.00069843 0.0082971 0.02191 0.063897 0.017401 -0.25955 0 0 0 0 0 0 0 0 0 0 0 0 0 0 0 0 0
8.2227 -0.008506 -0.013178 -0.087717 -0.019291 -0.055443 -0.012536 0.018297 0.0089696 0.049002 0.062277 0.0015974 -0.25457 0 0 0 0 0 0 0 0 0 0 0 0 0 0 0 0 0
8.2266 0.00079626 -0.021422 -0.085887 -0.013926 0.0036998 0.0071284 0.037066 0.0037467 0.061397 0.037079 0.0086286 -0.24522 0 0 0 0 0 0 0 0 0 0 0 0 0 0 0 0 0
8.2305 0.0071624 -0.022193 -0.037184 -0.00033328 0.064776 0.024699 0.044653 -0.0035819 0.049675 0.0030132 0.02835 -0.24202 0 0 0 0 0 0 0 0 0 0 0 0 0 0 0 0 0
8.2344 0.0083699 -0.014184 0.022341 0.017177 0.08099 0.031062 0.035221 -0.0047918 0.020973 -0.02431 0.038201 -0.25011 0 0 0 0 0 0 0 0 0 0 0 0 0 0 0 0 0
8.2383 0.0045989 -0.00086312 0.056164 0.030535 0.037475 0.022419 0.011373 0.0050958 -0.0080404 -0.037535 0.023325 -0.26231 0 0 0 0 0 0 0 0 0 0 0 0 0 0 0 0 0
8.2422 -0.0010775 0.011031 0.051464 0.033747 -0.034806 0.0037874 -0.017092 0.020643 -0.025338 -0.039236 -0.010665 -0.26576 0 0 0 0 0 0 0 0 0 0 0 0 0 0 0 0 0
8.2461 -0.0038211 0.015727 0.022032 0.026367 -0.081162 -0.013082 -0.038293 0.027387 -0.031786 -0.036039 -0.042715 -0.25552 0 0 0 0 0 0 0 0 0 0 0 0 0 0 0 0 0
8.25 -0.00010545 0.012375 -0.0082132 0.012855 -0.06458 -0.016524 -0.044415 0.013026 -0.036716 -0.031141 -0.05393 -0.2407 0 0 0 0 0 0 0 0 0 0 0 0 0 0 0 0 0
8.2539 0.0090415 0.0053611 -0.024455 -0.00057167 0.0056805 -0.002614 -0.035278 -0.020055 -0.045972 -0.021876 -0.04198 -0.23575 0 0 0 0 0 0 0 0 0 0 0 0 0 0 0 0 0
8.2578 0.017599 0.00055558 -0.02725 -0.0091618 0.080387 0.02104 -0.01722 -0.052587 -0.054046 -0.0040597 -0.020186 -0.24523 0 0 0 0 0 0 0 0 0 0 0 0 0 0 0 0 0
8.2617 0.018316 0.0006488 -0.024045 -0.011488 0.10651 0.038328 0.0016368 -0.06067 -0.047692 0.021249 -0.0034128 -0.25794 0 0 0 0 0 0 0 0 0 0 0 0 0 0 0 0 0
8.2656 0.0084917 0.0036303 -0.017504 -0.0094997 0.065762 0.033967 0.016073 -0.034061 -0.017954 0.045151 0.0053992 -0.25749 0 0 0 0 0 0 0 0 0 0 0 0 0 0 0 0 0
8.2695 -0.0068099 0.0055493 -0.0032631 -0.0066901 -0.012903 0.004486 0.025037 0.014347 0.029686 0.055554 0.015414 -0.23956 0 0 0 0 0 0 0 0 0 0 0 0 0 0 0 0 0
8.2734 -0.017389 0.0047006 0.021324 -0.0050195 -0.075006 -0.036313 0.029249 0.056423 0.075547 0.045929 0.035103 -0.21811 0 0 0 0 0 0 0 0 0 0 0 0 0 0 0 0 0
8.2773 -0.015076 0.0031401 0.047796 -0.0026117 -0.079341 -0.062933 0.028263 0.068568 0.096674 0.021276 0.059332 -0.2134 0 0 0 0 0 0 0 0 0 0 0 0 0 0 0 0 0
8.2813 -0.00012349 0.0041993 0.058269 0.0051952 -0.025469 -0.053746 0.020448 0.047957 0.080951 -0.0039337 0.069859 -0.23256 0 0 0 0 0 0 0 0 0 0 0 0 0 0 0 0 0
8.2852 0.018365 0.0086868 0.039307 0.020978 0.048612 -0.0073931 0.006189 0.012743 0.035243 -0.015056 0.05056 -0.26189 0 0 0 0 0 0 0 0 0 0 0 0 0 0 0 0 0
8.2891 0.028677 0.013751 -0.0036101 0.040003 0.094684 0.052227 -0.0091564 -0.013025 -0.017425 -0.0072976 0.0044841 -0.27874 0 0 0 0 0 0 0 0 0 0 0 0 0 0 0 0 0
8.293 0.024816 0.015618 -0.045255 0.050154 0.086738 0.088619 -0.016615 -0.017017 -0.05007 0.010971 -0.043356 -0.27169 0 0 0 0 0 0 0 0 0 0 0 0 0 0 0 0 0
8.2969 0.010606 0.013418 -0.057079 0.039451 0.035158 0.076591 -0.0096778 -0.0050819 -0.046834 0.024352 -0.062271 -0.2491 0 0 0 0 0 0 0 0 0 0 0 0 0 0 0 0 0
8.3008 -0.0034005 0.010116 -0.029255 0.0068735 -0.024652 0.021141 0.0093317 0.0068631 -0.012738 0.021694 -0.039489 -0.22822 0 0 0 0 0 0 0 0 0 0 0 0 0 0 0 0 0
8.3047 -0.0076521 0.0094732 0.019712 -0.032502 -0.057956 -0.043395 0.028498 0.0070927 0.028066 0.0041631 0.0082552 -0.21629 0 0 0 0 0 0 0 0 0 0 0 0 0 0 0 0 0
8.3086 -8.6625e-05 0.012034 0.055114 -0.054357 -0.051365 -0.075205 0.033312 -0.0035515 0.046131 -0.015937 0.045825 -0.2035 0 0 0 0 0 0 0 0 0 0 0 0 0 0 0 0 0
8.3125 0.013181 0.014309 0.051807 -0.041174 -0.016007 -0.05341 0.017261 -0.014578 0.025877 -0.024624 0.046037 -0.17518 0 0 0 0 0 0 0 0 0 0 0 0 0 0 0 0 0
8.3164 0.022866 0.012225 0.013756 0.0037628 0.024746 0.0071962 -0.011826 -0.015613 -0.021835 -0.016561 0.0109 -0.1302 0 0 0 0 0 0 0 0 0 0 0 0 0 0 0 0 0
8.3203 0.023035 0.0055787 -0.02843 0.055744 0.050894 0.065926 -0.035172 -0.0041088 -0.063691 0.0017835 -0.029315 -0.085714 0 0 0 0 0 0 0 0 0 0 0 0 0 0 0 0 0
8.3242 0.014428 -0.0010124 -0.040678 0.083386 0.053916 0.083726 -0.034885 0.014277 -0.064615 0.018273 -0.03904 -0.061919 0 0 0 0 0 0 0 0 0 0 0 0 0 0 0 0 0
8.3281 0.0028122 -0.0020127 -0.011606 0.069037 0.035685 0.049083 -0.0065835 0.030898 -0.012856 0.025016 -0.0049143 -0.06153 0 0 0 0 0 0 0 0 0 0 0 0 0 0 0 0 0
8.332 -0.005602 0.0036826 0.038594 0.020395 0.0040608 -0.015369 0.035965 0.039388 0.068145 0.023513 0.053269 -0.065284 0 0 0 0 0 0 0 0 0 0 0 0 0 0 0 0 0
8.3359 -0.0079772 0.011048 0.073255 -0.03485 -0.029407 -0.069025 0.067951 0.037384 0.13139 0.020915 0.096351 -0.049478 0 0 0 0 0 0 0 0 0 0 0 0 0 0 0 0 0
8.3398 -0.0054555 0.012905 0.066454 -0.067197 -0.050322 -0.080104 0.068428 0.02545 0.13547 0.021299 0.093542 -0.0091869 0 0 0 0 0 0 0 0 0 0 0 0 0 0 0 0 0
8.3438 -0.0009449 0.0064134 0.021662 -0.063352 -0.045436 -0.044743 0.033717 0.0060876 0.071832 0.02058 0.04335 0.035957 0 0 0 0 0 0 0 0 0 0 0 0 0 0 0 0 0
8.3477 0.0035237 -0.0036412 -0.031488 -0.032111 -0.0111 0.013169 -0.019325 -0.015903 -0.028668 0.010419 -0.026776 0.060134 0 0 0 0 0 0 0 0 0 0 0 0 0 0 0 0 0
8.3516 0.0076564 -0.0080531 -0.05864 0.0044498 0.039664 0.059355 -0.062647 -0.033248 -0.11455 -0.011945 -0.0799 0.056777 0 0 0 0 0 0 0 0 0 0 0 0 0 0 0 0 0
8.3555 0.01167 -0.00071394 -0.043788 0.026746 0.080016 0.070894 -0.0734 -0.038262 -0.14453 -0.037248 -0.092552 0.046356 0 0 0 0 0 0 0 0 0 0 0 0 0 0 0 0 0
8.3594 0.014582 0.015551 0.0019669 0.028976 0.084182 0.048218 -0.04723 -0.026919 -0.10966 -0.048363 -0.065374 0.05836 0 0 0 0 0 0 0 0 0 0 0 0 0 0 0 0 0
8.3633 0.013983 0.029787 0.049926 0.019082 0.045536 0.011025 -8.4903e-05 -0.0021719 -0.033712 -0.033209 -0.017044 0.10422 0 0 0 0 0 0 0 0 0 0 0 0 0 0 0 0 0
8.3672 0.0078229 0.030249 0.072636 0.0093101 -0.01622 -0.017284 0.042366 0.026339 0.045061 0.0038067 0.030249 0.16679 0 0 0 0 0 0 0 0 0 0 0 0 0 0 0 0 0
8.3711 -0.0031873 0.013079 0.058857 0.0056078 -0.066169 -0.025114 0.060436 0.046481 0.095813 0.04206 0.061747 0.21623 0 0 0 0 0 0 0 0 0 0 0 0 0 0 0 0 0
8.375 -0.014831 -0.014033 0.017003 0.003938 -0.076918 -0.017784 0.050717 0.049266 0.10672 0.057927 0.071829 0.23696 0 0 0 0 0 0 0 0 0 0 0 0 0 0 0 0 0
8.3789 -0.021402 -0.036103 -0.031695 -0.0043358 -0.046496 -0.0099247 0.024668 0.032742 0.082712 0.041453 0.06008 0.24028 0 0 0 0 0 0 0 0 0 0 0 0 0 0 0 0 0
8.3828 -0.019377 -0.040314 -0.064134 -0.022906 0.0017435 -0.012035 -0.0020566 0.0025119 0.036408 0.0035987 0.028857 0.25153 0 0 0 0 0 0 0 0 0 0 0 0 0 0 0 0 0
8.3867 -0.010045 -0.024386 -0.065029 -0.044867 0.036562 -0.021964 -0.020509 -0.03067 -0.018644 -0.031724 -0.014856 0.28504 0 0 0 0 0 0 0 0 0 0 0 0 0 0 0 0 0
8.3906 0.0010611 0.001795 -0.033017 -0.05599 0.04001 -0.027734 -0.031304 -0.054829 -0.068879 -0.044761 -0.057168 0.33097 0 0 0 0 0 0 0 0 0 0 0 0 0 0 0 0 0
8.3945 0.0077219 0.022406 0.017847 -0.044962 0.017054 -0.018888 -0.038571 -0.060963 -0.099698 -0.033079 -0.080293 0.36579 0 0 0 0 0 0 0 0 0 0 0 0 0 0 0 0 0
8.3984 0.0070525 0.025697 0.06268 -0.012902 -0.011511 0.0034335 -0.041952 -0.046499 -0.098112 -0.011152 -0.071671 0.37515 0 0 0 0 0 0 0 0 0 0 0 0 0 0 0 0 0
8.4023 0.0010364 0.0112 0.076839 0.025499 -0.025321 0.02632 -0.035028 -0.01685 -0.05995 0.0023836 -0.033177 0.36711 0 0 0 0 0 0 0 0 0 0 0 0 0 0 0 0 0
8.4063 -0.0054249 -0.010527 0.049812 0.050741 -0.017198 0.035038 -0.01223 0.016128 0.00359 -0.0008111 0.017479 0.36394 0 0 0 0 0 0 0 0 0 0 0 0 0 0 0 0 0
8.4102 -0.0082453 -0.025234 -0.0061666 0.051016 0.0051803 0.024669 0.022083 0.038895 0.066912 -0.01383 0.055803 0.38174 0 0 0 0 0 0 0 0 0 0 0 0 0 0 0 0 0
8.4141 -0.0067065 -0.02428 -0.060318 0.029262 0.026942 0.0036377 0.051722 0.042422 0.10082 -0.022045 0.064528 0.41743 0 0 0 0 0 0 0 0 0 0 0 0 0 0 0 0 0
8.418 -0.0030487 -0.0096111 -0.080517 -0.00018599 0.035671 -0.013557 0.057656 0.026645 0.088069 -0.016064 0.043101 0.45424 0 0 0 0 0 0 0 0 0 0 0 0 0 0 0 0 0
8.4219 0.00013598 0.008638 -0.053755 -0.02212 0.027056 -0.017716 0.032098 0.0005378 0.034271 0.00072599 0.0064893 0.47838 0 0 0 0 0 0 0 0 0 0 0 0 0 0 0 0 0
8.4258 0.0022187 0.019656 0.0041439 -0.029611 0.0053567 -0.010617 -0.01341 -0.022424 -0.03336 0.015801 -0.024953 0.49036 0 0 0 0 0 0 0 0 0 0 0 0 0 0 0 0 0
8.4297 0.0045639 0.018958 0.057608 -0.025208 -0.019285 -0.0008413 -0.053188 -0.030982 -0.079654 0.018714 -0.036971 0.50142 0 0 0 0 0 0 0 0 0 0 0 0 0 0 0 0 0
8.4336 0.0084485 0.010115 0.07426 -0.014935 -0.034893 0.0052777 -0.063131 -0.021387 -0.080125 0.010185 -0.026953 0.5207 0 0 0 0 0 0 0 0 0 0 0 0 0 0 0 0 0
8.4375 0.012948 0.00076296 0.046273 -0.0018716 -0.032598 0.0086436 -0.036067 0.0013687 -0.033924 0.001395 -0.0017459 0.5469 0 0 0 0 0 0 0 0 0 0 0 0 0 0 0 0 0
8.4414 0.014897 -0.0033784 -0.0049334 0.01454 -0.011611 0.013961 0.013873 0.026645 0.036306 0.0040539 0.028391 0.57174 0 0 0 0 0 0 0 0 0 0 0 0 0 0 0 0 0
8.4453 0.011228 -0.0018469 -0.044145 0.033648 0.018453 0.022081 0.060398 0.043633 0.097155 0.019515 0.054375 0.59015 0 0 0 0 0 0 0 0 0 0 0 0 0 0 0 0 0
8.4492 0.0018893 0.0017233 -0.046986 0.049273 0.040982 0.026526 0.080765 0.046217 0.12186 0.036159 0.069192 0.60595 0 0 0 0 0 0 0 0 0 0 0 0 0 0 0 0 0
8.4531 -0.0090862 0.0033934 -0.016139 0.05162 0.041495 0.018463 0.067478 0.034825 0.1022 0.037687 0.067095 0.62793 0 0 0 0 0 0 0 0 0 0 0 0 0 0 0 0 0
8.457 -0.015553 0.001861 0.022181 0.034852 0.017599 -0.0040116 0.02955 0.014694 0.049111 0.016136 0.044456 0.66131 0 0 0 0 0 0 0 0 0 0 0 0 0 0 0 0 0
8.4609 -0.013158 -0.001433 0.038338 0.0036955 -0.017457 -0.031062 -0.015281 -0.0078644 -0.016168 -0.020641 0.0032291 0.70342 0 0 0 0 0 0 0 0 0 0 0 0 0 0 0 0 0
8.4648 -0.0025505 -0.0042316 0.020818 -0.027548 -0.041674 -0.046101 -0.050595 -0.028409 -0.073007 -0.053118 -0.045858 0.74727 0 0 0 0 0 0 0 0 0 0 0 0 0 0 0 0 0
8.4688 0.010472 -0.0051876 -0.016519 -0.043826 -0.038408 -0.037409 -0.06723 -0.044557 -0.10751 -0.062999 -0.084667 0.78797 0 0 0 0 0 0 0 0 0 0 0 0 0 0 0 0 0
8.4727 0.018306 -0.0040644 -0.046142 -0.039257 -0.0084122 -0.0073922 -0.063442 -0.053861 -0.11263 -0.045268 -0.095138 0.82502 0 0 0 0 0 0 0 0 0 0 0 0 0 0 0 0 0
8.4766 0.016373 -0.0010053 -0.047889 -0.020283 0.029232 0.02788 -0.042118 -0.052169 -0.086404 -0.010698 -0.069497 0.85908 0 0 0 0 0 0 0 0 0 0 0 0 0 0 0 0 0
8.4805 0.0062655 0.0037144 -0.02312 0.00019828 0.049127 0.048718 -0.0088516 -0.035166 -0.032828 0.022304 -0.016504 0.88817 0 0 0 0 0 0 0 0 0 0 0 0 0 0 0 0 0
8.4844 -0.0050713 0.009032 0.0082399 0.012554 0.036952 0.044324 0.02792 -0.0029017 0.034961 0.039682 0.041345 0.90873 0 0 0 0 0 0 0 0 0 0 0 0 0 0 0 0 0
8.4883 -0.0098245 0.012628 0.024346 0.016091 -4.0542e-05 0.019315 0.056826 0.036419 0.094353 0.038748 0.079033 0.92081 0 0 0 0 0 0 0 0 0 0 0 0 0 0 0 0 0
8.4922 -0.004542 0.01194 0.017883 0.016756 -0.037565 -0.0096962 0.066394 0.067856 0.12069 0.026454 0.082112 0.93162 0 0 0 0 0 0 0 0 0 0 0 0 0 0 0 0 0
8.4961 0.0074984 0.0064474 -0.00055189 0.019795 -0.051306 -0.024791 0.051041 0.077239 0.10074 0.012325 0.05359 0.95243 0 0 0 0 0 0 0 0 0 0 0 0 0 0 0 0 0
8.5 0.018513 -0.00077265 -0.013644 0.024099 -0.034223 -0.017868 0.016574 0.060267 0.043373 0.0026055 0.01068 0.99075 0 0 0 0 0 0 0 0 0 0 0 0 0 0 0 0 0
8.5039 0.0215 -0.0042181 -0.012594 0.023011 -0.0011098 0.0045943 -0.02001 0.026213 -0.022133 -0.00074787 -0.025738 1.0445 0 0 0 0 0 0 0 0 0 0 0 0 0 0 0 0 0
8.5078 0.014827 0.00018927 -0.0032112 0.010675 0.0233 0.026029 -0.038668 -0.0074248 -0.061891 0.0021157 -0.041794 1.1031 0 0 0 0 0 0 0 0 0 0 0 0 0 0 0 0 0
8.5117 0.0029465 0.011253 0.0015297 -0.011412 0.023476 0.030933 -0.028619 -0.025999 -0.057878 0.010255 -0.035393 1.155 0 0 0 0 0 0 0 0 0 0 0 0 0 0 0 0 0
8.5156 -0.0070122 0.022016 -0.0052427 -0.03309 0.0042467 0.015692 0.0034597 -0.026327 -0.018891 0.020791 -0.014053 1.1942 0 0 0 0 0 0 0 0 0 0 0 0 0 0 0 0 0
8.5195 -0.01 0.023872 -0.01772 -0.04095 -0.014959 -0.008379 0.03633 -0.016429 0.026274 0.02772 0.010683 1.2225 0 0 0 0 0 0 0 0 0 0 0 0 0 0 0 0 0
8.5234 -0.0057188 0.012904 -0.023293 -0.02713 -0.017609 -0.022701 0.04774 -0.0072008 0.048689 0.024017 0.028141 1.2461 0 0 0 0 0 0 0 0 0 0 0 0 0 0 0 0 0
8.5273 0.002223 -0.0061363 -0.014874 0.0043637 -0.0040545 -0.015145 0.029809 -0.0034614 0.037793 0.0068941 0.031271 1.2718 0 0 0 0 0 0 0 0 0 0 0 0 0 0 0 0 0
8.5313 0.0092748 -0.021712 0.0021869 0.038392 0.010192 0.010115 -0.0051555 -0.0018748 0.0055443 -0.018117 0.018306 1.3047 0 0 0 0 0 0 0 0 0 0 0 0 0 0 0 0 0
8.5352 0.012464 -0.022762 0.015049 0.056793 0.010064 0.034688 -0.03344 0.0032005 -0.025346 -0.038809 -0.0059281 1.3474 0 0 0 0 0 0 0 0 0 0 0 0 0 0 0 0 0
8.5391 0.011026 -0.0067489 0.015203 0.049316 -0.0041275 0.039357 -0.03727 0.012129 -0.038575 -0.043647 -0.030449 1.3995 0 0 0 0 0 0 0 0 0 0 0 0 0 0 0 0 0
8.543 0.0057175 0.017303 0.0057225 0.020383 -0.016653 0.018857 -0.017567 0.018246 -0.033284 -0.029521 -0.0423 1.4563 0 0 0 0 0 0 0 0 0 0 0 0 0 0 0 0 0
8.5469 -0.0017974 0.033595 -0.002836 -0.01332 -0.011714 -0.013729 0.0078354 0.013829 -0.019469 -0.0038104 -0.033781 1.5099 0 0 0 0 0 0 0 0 0 0 0 0 0 0 0 0 0
8.5508 -0.0090179 0.029656 -0.0035069 -0.033535 0.0099826 -0.036801 0.019045 -0.0018011 -0.0060656 0.020756 -0.0081988 1.553 0 0 0 0 0 0 0 0 0 0 0 0 0 0 0 0 0
8.5547 -0.012987 0.0051568 0.00022701 -0.032433 0.029512 -0.036569 0.0099218 -0.019863 0.0065993 0.034086 0.020945 1.5836 0 0 0 0 0 0 0 0 0 0 0 0 0 0 0 0 0
8.5586 -0.011766 -0.026835 -0.0012964 -0.017313 0.025627 -0.016793 -0.0080086 -0.028211 0.023467 0.033446 0.038069 1.6065 0 0 0 0 0 0 0 0 0 0 0 0 0 0 0 0 0
8.5625 -0.0062852 -0.04758 -0.012814 -0.0042616 -0.0054555 0.0055169 -0.0165 -0.020988 0.044751 0.022362 0.035456 1.6292 0 0 0 0 0 0 0 0 0 0 0 0 0 0 0 0 0
8.5664 -0.00062616 -0.044557 -0.027583 -0.0053356 -0.044425 0.014075 -0.0069414 -0.0035589 0.059982 0.0062765 0.017391 1.6563 0 0 0 0 0 0 0 0 0 0 0 0 0 0 0 0 0
8.5703 0.00045643 -0.019574 -0.032584 -0.019147 -0.063175 0.005073 0.011771 0.011519 0.053315 -0.010616 -0.0046833 1.687 0 0 0 0 0 0 0 0 0 0 0 0 0 0 0 0 0
8.5742 -0.0045436 0.012476 -0.021073 -0.032327 -0.047054 -0.012202 0.020477 0.01403 0.016866 -0.025481 -0.02158 1.7181 0 0 0 0 0 0 0 0 0 0 0 0 0 0 0 0 0
8.5781 -0.011739 0.033356 -0.00033915 -0.030674 -0.0061691 -0.024505 0.006076 0.0032738 -0.039082 -0.035657 -0.032082 1.7492 0 0 0 0 0 0 0 0 0 0 0 0 0 0 0 0 0
8.582 -0.013898 0.033014 0.013582 -0.010891 0.033247 -0.024395 -0.026565 -0.012509 -0.088674 -0.038721 -0.040272 1.7843 0 0 0 0 0 0 0 0 0 0 0 0 0 0 0 0 0
8.5859 -0.0058281 0.01519 0.010216 0.016678 0.048963 -0.012805 -0.056784 -0.02301 -0.10543 -0.03392 -0.047727 1.8274 0 0 0 0 0 0 0 0 0 0 0 0 0 0 0 0 0
8.5898 0.010824 -0.0062579 -0.0050588 0.036236 0.037189 0.0052855 -0.062558 -0.022768 -0.079018 -0.022784 -0.048677 1.8773 0 0 0 0 0 0 0 0 0 0 0 0 0 0 0 0 0
8.5938 0.027328 -0.01714 -0.014857 0.038514 0.010941 0.025488 -0.035975 -0.012917 -0.021545 -0.0075427 -0.033518 1.9266 0 0 0 0 0 0 0 0 0 0 0 0 0 0 0 0 0
8.5977 0.032916 -0.011925 -0.0053124 0.026525 -0.013125 0.043868 0.011576 0.0021409 0.040865 0.010983 0.0018587 1.9675 0 0 0 0 0 0 0 0 0 0 0 0 0 0 0 0 0
8.6016 0.021863 0.0037073 0.020037 0.010913 -0.026356 0.05381 0.057254 0.018735 0.084332 0.032905 0.049141 1.9988 0 0 0 0 0 0 0 0 0 0 0 0 0 0 0 0 0
8.6055 -0.0022669 0.017515 0.040596 -0.00011695 -0.029568 0.04608 0.080883 0.034685 0.099259 0.055616 0.089618 2.0274 0 0 0 0 0 0 0 0 0 0 0 0 0 0 0 0 0
8.6094 -0.028132 0.018747 0.034106 -0.0070277 -0.026919 0.015167 0.075199 0.047025 0.090511 0.070707 0.10426 2.0616 0 0 0 0 0 0 0 0 0 0 0 0 0 0 0 0 0
8.6133 -0.042935 0.0044613 -0.0047781 -0.016074 -0.02083 -0.032531 0.046617 0.050327 0.068028 0.066342 0.084549 2.1028 0 0 0 0 0 0 0 0 0 0 0 0 0 0 0 0 0
8.6172 -0.039625 -0.01906 -0.057542 -0.030658 -0.012579 -0.077224 0.0083459 0.038635 0.037189 0.035639 0.036694 2.1438 0 0 0 0 0 0 0 0 0 0 0 0 0 0 0 0 0
8.6211 -0.020809 -0.039825 -0.092441 -0.045425 -0.0052511 -0.095132 -0.027729 0.010239 -0.0029296 -0.01485 -0.022484 2.1754 0 0 0 0 0 0 0 0 0 0 0 0 0 0 0 0 0
8.625 0.0027109 -0.04637 -0.085487 -0.049028 -0.0032068 -0.073712 -0.055059 -0.028733 -0.052931 -0.064661 -0.073942 2.1952 0 0 0 0 0 0 0 0 0 0 0 0 0 0 0 0 0
8.6289 0.017858 -0.033822 -0.037241 -0.033605 -0.0075694 -0.021663 -0.071463 -0.065493 -0.1051 -0.089822 -0.1036 2.2107 0 0 0 0 0 0 0 0 0 0 0 0 0 0 0 0 0
8.6328 0.01647 -0.0071089 0.02598 -0.0029339 -0.013328 0.034364 -0.076157 -0.086489 -0.14218 -0.078033 -0.10573 2.2316 0 0 0 0 0 0 0 0 0 0 0 0 0 0 0 0 0
8.6367 -7.7967e-05 0.020533 0.067386 0.027911 -0.012872 0.064891 -0.068351 -0.084352 -0.14543 -0.03761 -0.083208 2.2606 0 0 0 0 0 0 0 0 0 0 0 0 0 0 0 0 0
8.6406 -0.021513 0.033851 0.06207 0.041722 -0.0035114 0.054768 -0.048606 -0.061482 -0.10691 0.0070278 -0.046003 2.2899 0 0 0 0 0 0 0 0 0 0 0 0 0 0 0 0 0
8.6445 -0.034553 0.024165 0.012878 0.030515 0.0088472 0.011526 -0.021234 -0.028311 -0.037264 0.030685 -0.0079736 2.3092 0 0 0 0 0 0 0 0 0 0 0 0 0 0 0 0 0
8.6484 -0.030886 -0.0044757 -0.050009 0.00090519 0.014461 -0.039566 0.0052831 0.0023437 0.037122 0.022973 0.018134 2.3166 0 0 0 0 0 0 0 0 0 0 0 0 0 0 0 0 0
8.6523 -0.0124 -0.036075 -0.086314 -0.030072 0.0087041 -0.070013 0.021491 0.021415 0.086757 -0.0062385 0.026092 2.3225 0 0 0 0 0 0 0 0 0 0 0 0 0 0 0 0 0
8.6563 0.009904 -0.051203 -0.070232 -0.045464 -0.0038719 -0.063571 0.022456 0.027052 0.094379 -0.034258 0.018848 2.3418 0 0 0 0 0 0 0 0 0 0 0 0 0 0 0 0 0
8.6602 0.022928 -0.038842 -0.0075416 -0.038076 -0.01448 -0.024513 0.011717 0.024028 0.064213 -0.039965 0.0062921 2.3804 0 0 0 0 0 0 0 0 0 0 0 0 0 0 0 0 0
8.6641 0.019858 -0.0040948 0.066248 -0.013499 -0.018497 0.025233 9.1021e-05 0.019821 0.019681 -0.015835 -0.00068235 2.429 0 0 0 0 0 0 0 0 0 0 0 0 0 0 0 0 0
8.668 0.0042204 0.0338 0.10697 0.01448 -0.018092 0.058435 -0.00099292 0.019657 -0.0094664 0.028674 0.0041193 2.4699 0 0 0 0 0 0 0 0 0 0 0 0 0 0 0 0 0
8.6719 -0.013055 0.052609 0.089469 0.032306 -0.016659 0.057927 0.012444 0.023364 -0.0038173 0.072658 0.019997 2.4917 0 0 0 0 0 0 0 0 0 0 0 0 0 0 0 0 0
8.6758 -0.021242 0.040643 0.023662 0.033518 -0.012535 0.02642 0.033389 0.025986 0.034306 0.094218 0.040705 2.4984 0 0 0 0 0 0 0 0 0 0 0 0 0 0 0 0 0
8.6797 -0.016597 0.0041123 -0.052023 0.02056 -0.0009071 -0.015476 0.048005 0.021785 0.081217 0.080675 0.057046 2.506 0 0 0 0 0 0 0 0 0 0 0 0 0 0 0 0 0
8.6836 -0.0038861 -0.036432 -0.095516 0.0016557 0.016862 -0.042453 0.044838 0.0088447 0.10427 0.034494 0.05921 2.5284 0 0 0 0 0 0 0 0 0 0 0 0 0 0 0 0 0
8.6875 0.0075966 -0.058345 -0.087065 -0.014372 0.027779 -0.040801 0.02228 -0.0092369 0.079863 -0.02745 0.039683 2.5651 0 0 0 0 0 0 0 0 0 0 0 0 0 0 0 0 0
8.6914 0.010105 -0.050259 -0.039051 -0.022073 0.015407 -0.01681 -0.011255 -0.026046 0.0073831 -0.081322 -0.0022531 2.6025 0 0 0 0 0 0 0 0 0 0 0 0 0 0 0 0 0
8.6953 0.0015975 -0.018506 0.015165 -0.020596 -0.022671 0.0086925 -0.043848 -0.037277 -0.088734 -0.10752 -0.056423 2.6252 0 0 0 0 0 0 0 0 0 0 0 0 0 0 0 0 0
8.6992 -0.013763 0.01705 0.043368 -0.012724 -0.065269 0.015716 -0.067179 -0.043612 -0.16989 -0.10003 -0.10276 2.6292 0 0 0 0 0 0 0 0 0 0 0 0 0 0 0 0 0
8.7031 -0.02796 0.035144 0.032028 -0.0030533 -0.079363 -0.00085342 -0.078333 -0.048799 -0.20153 -0.068463 -0.12016 2.6249 0 0 0 0 0 0 0 0 0 0 0 0 0 0 0 0 0
8.707 -0.032711 0.025941 -0.0098288 0.003969 -0.047139 -0.028432 -0.076214 -0.054465 -0.16928 -0.031281 -0.099172 2.6279 0 0 0 0 0 0 0 0 0 0 0 0 0 0 0 0 0
8.7109 -0.023181 -0.0030418 -0.058385 0.0062325 0.014938 -0.04624 -0.058277 -0.056504 -0.085375 -0.0044188 -0.049331 2.6466 0 0 0 0 0 0 0 0 0 0 0 0 0 0 0 0 0
8.7148 -0.0010134 -0.031567 -0.086774 0.0059791 0.064803 -0.039295 -0.022823 -0.046975 0.0173 0.0073019 0.0061734 2.6763 0 0 0 0 0 0 0 0 0 0 0 0 0 0 0 0 0
8.7188 0.02491 -0.039242 -0.075573 0.0099173 0.067193 -0.0071143 0.024549 -0.020673 0.1003 0.010627 0.045751 2.7042 0 0 0 0 0 0 0 0 0 0 0 0 0 0 0 0 0
8.7227 0.041735 -0.018468 -0.021332 0.02555 0.022972 0.037139 0.067996 0.01892 0.13686 0.016729 0.062991 2.7208 0 0 0 0 0 0 0 0 0 0 0 0 0 0 0 0 0
8.7266 0.039759 0.020437 0.057835 0.0544 -0.030827 0.074217 0.088236 0.059614 0.12354 0.03213 0.067414 2.7258 0 0 0 0 0 0 0 0 0 0 0 0 0 0 0 0 0
8.7305 0.019689 0.055448 0.12481 0.086723 -0.051242 0.087501 0.076275 0.086947 0.080444 0.053955 0.072072 2.7275 0 0 0 0 0 0 0 0 0 0 0 0 0 0 0 0 0
8.7344 -0.0056871 0.066613 0.1395 0.10363 -0.023862 0.069536 0.042619 0.092262 0.039302 0.071997 0.079576 2.7346 0 0 0 0 0 0 0 0 0 0 0 0 0 0 0 0 0
8.7383 -0.018445 0.048474 0.084572 0.088236 0.028112 0.025823 0.011914 0.076427 0.024813 0.075399 0.079706 2.7503 0 0 0 0 0 0 0 0 0 0 0 0 0 0 0 0 0
8.7422 -0.0077798 0.01296 -0.015691 0.039736 0.066382 -0.025029 0.0046981 0.04723 0.039585 0.059446 0.060939 2.7716 0 0 0 0 0 0 0 0 0 0 0 0 0 0 0 0 0
8.7461 0.021023 -0.01885 -0.10208 -0.020915 0.069469 -0.057287 0.020523 0.013769 0.062677 0.02885 0.024703 2.7939 0 0 0 0 0 0 0 0 0 0 0 0 0 0 0 0 0
8.75 0.048514 -0.030119 -0.1159 -0.060872 0.045432 -0.051015 0.03764 -0.017097 0.064237 -0.0038876 -0.012073 2.8159 0 0 0 0 0 0 0 0 0 0 0 0 0 0 0 0 0
8.7539 0.053958 -0.017666 -0.041999 -0.056641 0.017272 -0.0064151 0.031307 -0.040408 0.027746 -0.024359 -0.029824 2.8411 0 0 0 0 0 0 0 0 0 0 0 0 0 0 0 0 0
8.7578 0.030495 0.0081625 0.07406 -0.011808 -0.000624 0.051254 -0.0038977 -0.05155 -0.035595 -0.024059 -0.023342 2.875 0 0 0 0 0 0 0 0 0 0 0 0 0 0 0 0 0
8.7617 -0.0087553 0.031615 0.15287 0.043392 -0.010479 0.083984 -0.047323 -0.047167 -0.09203 -0.00628 -0.0068299 2.9214 0 0 0 0 0 0 0 0 0 0 0 0 0 0 0 0 0
8.7656 -0.038824 0.041071 0.13708 0.072463 -0.018232 0.066048 -0.068159 -0.028714 -0.10802 0.014144 -0.0014071 2.9792 0 0 0 0 0 0 0 0 0 0 0 0 0 0 0 0 0
8.7695 -0.039891 0.033995 0.035348 0.058702 -0.018047 0.004772 -0.051223 -0.004611 -0.074685 0.019089 -0.015846 3.0417 0 0 0 0 0 0 0 0 0 0 0 0 0 0 0 0 0
8.7734 -0.010982 0.015922 -0.081145 0.016837 0.0046782 -0.060479 -0.010284 0.013032 -0.015103 -0.00015131 -0.038106 3.0992 0 0 0 0 0 0 0 0 0 0 0 0 0 0 0 0 0
8.7773 0.02946 -0.0036982 -0.1293 -0.019307 0.052196 -0.083877 0.023379 0.016276 0.032349 -0.034067 -0.045652 3.1437 0 0 0 0 0 0 0 0 0 0 0 0 0 0 0 0 0
8.7813 0.056244 -0.015537 -0.074483 -0.023567 0.098783 -0.046271 0.027836 0.007658 0.042742 -0.057959 -0.025324 3.1731 0 0 0 0 0 0 0 0 0 0 0 0 0 0 0 0 0
8.7852 0.054037 -0.013412 0.045282 0.0028403 0.10323 0.029165 0.009351 -0.0011643 0.023233 -0.04732 0.015223 3.194 0 0 0 0 0 0 0 0 0 0 0 0 0 0 0 0 0
8.7891 0.026296 0.0030109 0.14878 0.034325 0.044932 0.092008 -0.0037761 0.0015264 0.0064489 0.0037535 0.054479 3.2187 0 0 0 0 0 0 0 0 0 0 0 0 0 0 0 0 0
8.793 -0.0088405 0.026235 0.17034 0.043429 -0.04854 0.10011 0.012496 0.017725 0.023183 0.074648 0.075197 3.2582 0 0 0 0 0 0 0 0 0 0 0 0 0 0 0 0 0
8.7969 -0.031634 0.042244 0.10251 0.023438 -0.11304 0.049091 0.054502 0.03744 0.075729 0.12826 0.076421 3.3138 0 0 0 0 0 0 0 0 0 0 0 0 0 0 0 0 0
8.8008 -0.033066 0.037145 -0.0068423 -0.007774 -0.096356 -0.026248 0.09127 0.046082 0.13309 0.13348 0.068731 3.3757 0 0 0 0 0 0 0 0 0 0 0 0 0 0 0 0 0
8.8047 -0.018402 0.0069621 -0.094518 -0.024939 -0.005094 -0.078564 0.089173 0.035402 0.1522 0.084828 0.058823 3.4284 0 0 0 0 0 0 0 0 0 0 0 0 0 0 0 0 0
8.8086 -0.0010207 -0.036206 -0.12408 -0.017738 0.092754 -0.081519 0.040025 0.008929 0.10886 0.0054758 0.040058 3.462 0 0 0 0 0 0 0 0 0 0 0 0 0 0 0 0 0
8.8125 0.0077764 -0.068229 -0.099351 0.0014887 0.11756 -0.044919 -0.031273 -0.022032 0.015059 -0.067998 -0.00029344 3.4792 0 0 0 0 0 0 0 0 0 0 0 0 0 0 0 0 0
8.8164 0.0055034 -0.067137 -0.047287 0.010955 0.042484 -0.0020244 -0.0858 -0.04742 -0.089423 -0.1076 -0.063395 3.4933 0 0 0 0 0 0 0 0 0 0 0 0 0 0 0 0 0
8.8203 -0.0020735 -0.028865 0.0072846 0.0010376 -0.080821 0.018496 -0.099846 -0.064068 -0.16293 -0.1072 -0.12857 3.5182 0 0 0 0 0 0 0 0 0 0 0 0 0 0 0 0 0
8.8242 -0.0069531 0.027213 0.05187 -0.015647 -0.15889 0.013025 -0.079786 -0.073562 -0.18503 -0.079774 -0.16275 3.5588 0 0 0 0 0 0 0 0 0 0 0 0 0 0 0 0 0
8.8281 -0.0050934 0.06863 0.079036 -0.015269 -0.12827 0.0010975 -0.051412 -0.075814 -0.16108 -0.043946 -0.1439 3.6092 0 0 0 0 0 0 0 0 0 0 0 0 0 0 0 0 0
8.832 0.001605 0.070292 0.078034 0.014397 -0.0055401 0.0051017 -0.034869 -0.065969 -0.10915 -0.011852 -0.078974 3.6602 0 0 0 0 0 0 0 0 0 0 0 0 0 0 0 0 0
8.8359 0.0080125 0.031175 0.040378 0.059525 0.124 0.02943 -0.028021 -0.038716 -0.043714 0.013379 -0.00020587 3.7072 0 0 0 0 0 0 0 0 0 0 0 0 0 0 0 0 0
8.8398 0.010105 -0.024637 -0.024441 0.087702 0.16991 0.055829 -0.012304 0.003764 0.029382 0.032197 0.057795 3.7532 0 0 0 0 0 0 0 0 0 0 0 0 0 0 0 0 0
8.8438 0.0072673 -0.063571 -0.082519 0.072448 0.10247 0.057923 0.025457 0.04836 0.10473 0.043252 0.081206 3.8017 0 0 0 0 0 0 0 0 0 0 0 0 0 0 0 0 0
8.8477 0.0013625 -0.064121 -0.092649 0.015372 -0.028601 0.023002 0.075788 0.076849 0.16706 0.043911 0.081408 3.8505 0 0 0 0 0 0 0 0 0 0 0 0 0 0 0 0 0
8.8516 -0.0056399 -0.029736 -0.038583 -0.052091 -0.13346 -0.035807 0.1099 0.077402 0.19191 0.034974 0.07844 3.8908 0 0 0 0 0 0 0 0 0 0 0 0 0 0 0 0 0
8.8555 -0.012772 0.014976 0.050527 -0.089532 -0.14662 -0.086221 0.10137 0.052674 0.1602 0.022965 0.079686 3.9153 0 0 0 0 0 0 0 0 0 0 0 0 0 0 0 0 0
8.8594 -0.019081 0.041141 0.11347 -0.075634 -0.068326 -0.097699 0.048061 0.017728 0.075943 0.015912 0.073455 3.9273 0 0 0 0 0 0 0 0 0 0 0 0 0 0 0 0 0
8.8633 -0.02232 0.033709 0.099268 -0.022864 0.043336 -0.062002 -0.023775 -0.010662 -0.028483 0.015825 0.042898 3.9405 0 0 0 0 0 0 0 0 0 0 0 0 0 0 0 0 0
8.8672 -0.019699 -0.00072025 0.0073962 0.031536 0.11734 0.00066554 -0.076561 -0.024841 -0.1069 0.015478 -0.01321 3.969 0 0 0 0 0 0 0 0 0 0 0 0 0 0 0 0 0
8.8711 -0.01088 -0.040053 -0.10687 0.05112 0.11572 0.054039 -0.086399 -0.029066 -0.12614 0.003878 -0.072823 4.0148 0 0 0 0 0 0 0 0 0 0 0 0 0 0 0 0 0
8.875 -0.00041325 -0.061469 -0.16909 0.024047 0.050306 0.068317 -0.057562 -0.033057 -0.087122 -0.023418 -0.10454 4.0653 0 0 0 0 0 0 0 0 0 0 0 0 0 0 0 0 0
8.8789 0.0037089 -0.054899 -0.13836 -0.03076 -0.03456 0.037961 -0.017301 -0.042479 -0.02503 -0.058319 -0.092206 4.1026 0 0 0 0 0 0 0 0 0 0 0 0 0 0 0 0 0
8.8828 -0.004342 -0.027418 -0.036762 -0.077833 -0.094236 -0.016522 0.0035556 -0.054268 0.012848 -0.084688 -0.049405 4.1189 0 0 0 0 0 0 0 0 0 0 0 0 0 0 0 0 0
8.8867 -0.022446 0.0028572 0.066282 -0.088744 -0.10726 -0.062977 -0.0099747 -0.059951 -0.0025113 -0.090268 -0.010885 4.1228 0 0 0 0 0 0 0 0 0 0 0 0 0 0 0 0 0
8.8906 -0.039927 0.018521 0.10276 -0.059045 -0.078719 -0.077687 -0.049481 -0.053385 -0.063129 -0.075985 -0.0068767 4.1315 0 0 0 0 0 0 0 0 0 0 0 0 0 0 0 0 0
8.8945 -0.044016 0.012816 0.052274 -0.0085006 -0.028718 -0.057697 -0.090017 -0.036232 -0.12918 -0.054304 -0.040049 4.1553 0 0 0 0 0 0 0 0 0 0 0 0 0 0 0 0 0
8.8984 -0.029333 -0.0077724 -0.046585 0.033629 0.021251 -0.018616 -0.10523 -0.016953 -0.15436 -0.037844 -0.08266 4.1885 0 0 0 0 0 0 0 0 0 0 0 0 0 0 0 0 0
8.9023 -0.0030396 -0.028923 -0.12512 0.047291 0.055492 0.018152 -0.081606 -0.0044508 -0.11463 -0.02825 -0.095794 4.2144 0 0 0 0 0 0 0 0 0 0 0 0 0 0 0 0 0
8.9063 0.019044 -0.037779 -0.13132 0.032123 0.065 0.038194 -0.024956 -0.0013862 -0.02189 -0.015506 -0.056399 4.2205 0 0 0 0 0 0 0 0 0 0 0 0 0 0 0 0 0
8.9102 0.023167 -0.0302 -0.062193 0.0042302 0.047202 0.038597 0.042958 -0.0021188 0.084745 0.011202 0.026655 4.2102 0 0 0 0 0 0 0 0 0 0 0 0 0 0 0 0 0
8.9141 0.0073839 -0.011915 0.037681 -0.016763 0.0076787 0.024074 0.095322 0.0031502 0.16251 0.050423 0.11726 4.2007 0 0 0 0 0 0 0 0 0 0 0 0 0 0 0 0 0
8.918 -0.017087 0.0062189 0.10703 -0.020614 -0.038202 0.0011159 0.11304 0.020603 0.18672 0.085082 0.17283 4.209 0 0 0 0 0 0 0 0 0 0 0 0 0 0 0 0 0
8.9219 -0.033878 0.01504 0.10611 -0.010834 -0.068382 -0.023934 0.092835 0.046447 0.15786 0.092902 0.16721 4.2376 0 0 0 0 0 0 0 0 0 0 0 0 0 0 0 0 0
8.9258 -0.03278 0.011565 0.038838 0.00099156 -0.063815 -0.043235 0.046513 0.066628 0.093211 0.063005 0.10288 4.2728 0 0 0 0 0 0 0 0 0 0 0 0 0 0 0 0 0
8.9297 -0.016062 -0.00090071 -0.052512 0.0052243 -0.020727 -0.047515 -0.0073949 0.064023 0.013388 0.0055612 0.0074438 4.2954 0 0 0 0 0 0 0 0 0 0 0 0 0 0 0 0 0
8.9336 0.0042715 -0.015825 -0.11431 0.00045496 0.042772 -0.031431 -0.053537 0.029802 -0.065089 -0.053359 -0.081507 4.2956 0 0 0 0 0 0 0 0 0 0 0 0 0 0 0 0 0
8.9375 0.015406 -0.026916 -0.11322 -0.0080096 0.092497 -0.00087222 -0.084478 -0.028024 -0.12825 -0.087987 -0.13414 4.2793 0 0 0 0 0 0 0 0 0 0 0 0 0 0 0 0 0
8.9414 0.011937 -0.030179 -0.054134 -0.014682 0.096092 0.025952 -0.098503 -0.08559 -0.16117 -0.08809 -0.14013 4.2623 0 0 0 0 0 0 0 0 0 0 0 0 0 0 0 0 0
8.9453 -0.0020111 -0.024607 0.025168 -0.018759 0.04395 0.028406 -0.094969 -0.11514 -0.15112 -0.062722 -0.10971 4.2582 0 0 0 0 0 0 0 0 0 0 0 0 0 0 0 0 0
8.9492 -0.017002 -0.012382 0.078421 -0.022852 -0.040336 -0.00071175 -0.073389 -0.10164 -0.097912 -0.031305 -0.064695 4.2703 0 0 0 0 0 0 0 0 0 0 0 0 0 0 0 0 0
8.9531 -0.024798 0.0013711 0.078922 -0.027417 -0.1094 -0.045965 -0.037558 -0.053146 -0.022034 -0.0099608 -0.025645 4.2917 0 0 0 0 0 0 0 0 0 0 0 0 0 0 0 0 0
8.957 -0.022578 0.010178 0.033768 -0.027295 -0.11907 -0.076556 0.00078647 0.0033631 0.040714 -0.0030119 -0.002357 4.3122 0 0 0 0 0 0 0 0 0 0 0 0 0 0 0 0 0
8.9609 -0.013018 0.0094949 -0.02393 -0.015137 -0.057591 -0.0675 0.025517 0.039011 0.059173 -0.0040247 0.0072559 4.324 0 0 0 0 0 0 0 0 0 0 0 0 0 0 0 0 0
8.9648 -0.0015159 6.7702e-05 -0.058289 0.010283 0.042541 -0.019654 0.026933 0.041671 0.028848 -0.0032796 0.011165 4.3246 0 0 0 0 0 0 0 0 0 0 0 0 0 0 0 0 0
8.9688 0.0069604 -0.011543 -0.052675 0.038649 0.12123 0.03769 0.01116 0.02275 -0.021742 0.0049084 0.015985 4.3152 0 0 0 0 0 0 0 0 0 0 0 0 0 0 0 0 0
8.9727 0.0097635 -0.016763 -0.016087 0.052302 0.12808 0.065747 -0.0020354 0.0069085 -0.048349 0.019558 0.024111 4.3001 0 0 0 0 0 0 0 0 0 0 0 0 0 0 0 0 0
8.9766 0.0069901 -0.011145 0.027778 0.038822 0.056668 0.043952 0.005864 0.012335 -0.021742 0.035136 0.035671 4.2851 0 0 0 0 0 0 0 0 0 0 0 0 0 0 0 0 0
8.9805 0.00092071 0.0017962 0.057596 0.002465 -0.048868 -0.014106 0.035665 0.036613 0.050084 0.045575 0.050711 4.2762 0 0 0 0 0 0 0 0 0 0 0 0 0 0 0 0 0
8.9844 -0.0051187 0.012597 0.064161 -0.035905 -0.1217 -0.069111 0.067179 0.059007 0.1253 0.047369 0.067389 4.2766 0 0 0 0 0 0 0 0 0 0 0 0 0 0 0 0 0
8.9883 -0.0082204 0.012794 0.048534 -0.052305 -0.11692 -0.083292 0.073848 0.057127 0.15562 0.040497 0.077753 4.2835 0 0 0 0 0 0 0 0 0 0 0 0 0 0 0 0 0
8.9922 -0.0072355 0.001565 0.015695 -0.037138 -0.041703 -0.046833 0.044211 0.024718 0.11811 0.027321 0.067806 4.289 0 0 0 0 0 0 0 0 0 0 0 0 0 0 0 0 0
8.9961 -0.0033207 -0.013349 -0.026983 -0.0028386 0.051091 0.01563 -0.0079403 -0.023275 0.029009 0.01033 0.026352 4.2863 0 0 0 0 0 0 0 0 0 0 0 0 0 0 0 0 0
9 0.00074105 -0.02144 -0.065722 0.025158 0.10094 0.062631 -0.053944 -0.061766 -0.068899 -0.009694 -0.041902 4.2746 0 0 0 0 0 0 0 0 0 0 0 0 0 0 0 0 0
9.0039 0.002168 -0.0174 -0.07972 0.027657 0.081189 0.064356 -0.072503 -0.07338 -0.1342 -0.03335 -0.11106 4.2609 0 0 0 0 0 0 0 0 0 0 0 0 0 0 0 0 0
9.0078 -0.00015686 -0.0049024 -0.051896 0.0060574 0.013717 0.021726 -0.064561 -0.059072 -0.14938 -0.059598 -0.14554 4.2533 0 0 0 0 0 0 0 0 0 0 0 0 0 0 0 0 0
9.0117 -0.0049599 0.0067048 0.013568 -0.019614 -0.052054 -0.036244 -0.048287 -0.03424 -0.12386 -0.08221 -0.12368 4.2532 0 0 0 0 0 0 0 0 0 0 0 0 0 0 0 0 0
9.0156 -0.0092372 0.0098359 0.08342 -0.027163 -0.076867 -0.07312 -0.039775 -0.015091 -0.07998 -0.089763 -0.05597 4.2531 0 0 0 0 0 0 0 0 0 0 0 0 0 0 0 0 0
9.0195 -0.010008 0.0040494 0.11079 -0.009649 -0.055989 -0.068311 -0.037934 -0.0071097 -0.035574 -0.071545 0.019004 4.2423 0 0 0 0 0 0 0 0 0 0 0 0 0 0 0 0 0
9.0234 -0.0062765 -0.0047356 0.068453 0.020172 -0.013935 -0.027682 -0.027594 -0.0042745 0.0033942 -0.026675 0.060894 4.2168 0 0 0 0 0 0 0 0 0 0 0 0 0 0 0 0 0
9.0273 -7.8137e-05 -0.0099221 -0.024771 0.041095 0.020886 0.023195 0.0026658 0.0022981 0.038236 0.030824 0.056909 4.1848 0 0 0 0 0 0 0 0 0 0 0 0 0 0 0 0 0
9.0313 0.0042796 -0.0096014 -0.10965 0.040151 0.036973 0.05603 0.045552 0.015204 0.068825 0.077026 0.029922 4.1612 0 0 0 0 0 0 0 0 0 0 0 0 0 0 0 0 0
9.0352 0.0027719 -0.0071444 -0.12589 0.020844 0.039497 0.055132 0.077828 0.029078 0.090021 0.091797 0.017443 4.1562 0 0 0 0 0 0 0 0 0 0 0 0 0 0 0 0 0
9.0391 -0.0052767 -0.0070656 -0.058022 -0.0026095 0.034715 0.023029 0.078841 0.03655 0.095374 0.071798 0.038212 4.1675 0 0 0 0 0 0 0 0 0 0 0 0 0 0 0 0 0
9.043 -0.015776 -0.010309 0.04895 -0.018137 0.019176 -0.023788 0.047855 0.035 0.082767 0.032364 0.074746 4.1816 0 0 0 0 0 0 0 0 0 0 0 0 0 0 0 0 0
9.0469 -0.021717 -0.013293 0.1197 -0.023627 -0.013261 -0.063926 0.0042714 0.02741 0.055739 -0.0039458 0.087521 4.1841 0 0 0 0 0 0 0 0 0 0 0 0 0 0 0 0 0
9.0508 -0.017743 -0.011414 0.10373 -0.023757 -0.054671 -0.079827 -0.029162 0.017266 0.019768 -0.023316 0.049462 4.1703 0 0 0 0 0 0 0 0 0 0 0 0 0 0 0 0 0
9.0547 -0.0045322 -0.0037082 0.01323 -0.02107 -0.077873 -0.06386 -0.044409 0.0037722 -0.021531 -0.028224 -0.028576 4.147 0 0 0 0 0 0 0 0 0 0 0 0 0 0 0 0 0
9.0586 0.010537 0.0055819 -0.086286 -0.011904 -0.054716 -0.021402 -0.051057 -0.016673 -0.065372 -0.03084 -0.10344 4.1261 0 0 0 0 0 0 0 0 0 0 0 0 0 0 0 0 0
9.0625 0.017688 0.0099676 -0.12538 0.0078714 0.014701 0.029859 -0.062373 -0.043542 -0.10481 -0.039031 -0.13208 4.1149 0 0 0 0 0 0 0 0 0 0 0 0 0 0 0 0 0
9.0664 0.011491 0.0057534 -0.081286 0.033284 0.090173 0.06586 -0.078727 -0.067108 -0.12609 -0.04822 -0.10353 4.111 0 0 0 0 0 0 0 0 0 0 0 0 0 0 0 0 0
9.0703 -0.0048199 -0.004959 0.0089101 0.048226 0.1144 0.067058 -0.084886 -0.072132 -0.11387 -0.046628 -0.04446 4.1054 0 0 0 0 0 0 0 0 0 0 0 0 0 0 0 0 0
9.0742 -0.020992 -0.015629 0.080337 0.036131 0.057855 0.029947 -0.064295 -0.049365 -0.063004 -0.02859 0.0047742 4.0892 0 0 0 0 0 0 0 0 0 0 0 0 0 0 0 0 0
9.0781 -0.026591 -0.019817 0.089712 -0.004048 -0.050774 -0.02806 -0.017241 -0.0056593 0.012021 -0.0025855 0.021693 4.0592 0 0 0 0 0 0 0 0 0 0 0 0 0 0 0 0 0
9.082 -0.018192 -0.015399 0.04301 -0.051127 -0.13802 -0.075669 0.034364 0.037208 0.079475 0.014606 0.01432 4.0197 0 0 0 0 0 0 0 0 0 0 0 0 0 0 0 0 0
9.0859 -0.0016383 -0.0055132 -0.016912 -0.072985 -0.13772 -0.084808 0.061239 0.056277 0.10658 0.012995 0.0069427 3.98 0 0 0 0 0 0 0 0 0 0 0 0 0 0 0 0 0
9.0898 0.012273 0.0040516 -0.047789 -0.049636 -0.042906 -0.048236 0.048964 0.043972 0.080549 -0.00037315 0.014943 3.9507 0 0 0 0 0 0 0 0 0 0 0 0 0 0 0 0 0
9.0938 0.015404 0.0087593 -0.037868 0.0094872 0.08463 0.014095 0.0099474 0.014108 0.019862 -0.0064486 0.032457 3.9381 0 0 0 0 0 0 0 0 0 0 0 0 0 0 0 0 0
9.0977 0.007568 0.007723 -0.0064318 0.068884 0.15721 0.065621 -0.024819 -0.0084085 -0.03412 0.0088752 0.042398 3.9411 0 0 0 0 0 0 0 0 0 0 0 0 0 0 0 0 0
9.1016 -0.0041234 0.0032953 0.019732 0.090391 0.125 0.075311 -0.028118 -0.0067397 -0.042382 0.040624 0.036507 3.9496 0 0 0 0 0 0 0 0 0 0 0 0 0 0 0 0 0
9.1055 -0.01092 -0.0012689 0.029624 0.059994 0.011947 0.037607 0.0037919 0.01496 0.0049405 0.06646 0.024359 3.9492 0 0 0 0 0 0 0 0 0 0 0 0 0 0 0 0 0
9.1094 -0.0086254 -0.0040282 0.031145 -0.0019862 -0.10308 -0.023265 0.048273 0.035286 0.078515 0.063703 0.022186 3.9296 0 0 0 0 0 0 0 0 0 0 0 0 0 0 0 0 0
9.1133 9.8143e-05 -0.0049162 0.035292 -0.055136 -0.14421 -0.068242 0.071684 0.032975 0.1254 0.02773 0.033003 3.8924 0 0 0 0 0 0 0 0 0 0 0 0 0 0 0 0 0
9.1172 0.0084684 -0.0046904 0.040211 -0.067116 -0.090979 -0.068516 0.051958 0.0038793 0.10243 -0.023577 0.038916 3.8517 0 0 0 0 0 0 0 0 0 0 0 0 0 0 0 0 0
9.1211 0.010816 -0.0036099 0.032172 -0.035133 0.012472 -0.024389 -0.0065998 -0.035969 0.0065994 -0.062813 0.015596 3.8251 0 0 0 0 0 0 0 0 0 0 0 0 0 0 0 0 0
9.125 0.0063265 -0.0012331 0.002579 0.014257 0.094347 0.034816 -0.075311 -0.06305 -0.11838 -0.072575 -0.04243 3.8214 0 0 0 0 0 0 0 0 0 0 0 0 0 0 0 0 0
9.1289 -0.001131 0.0024613 -0.036703 0.045625 0.10686 0.070123 -0.11803 -0.063864 -0.2057 -0.055894 -0.10885 3.8345 0 0 0 0 0 0 0 0 0 0 0 0 0 0 0 0 0
9.1328 -0.0064518 0.0058241 -0.057086 0.039569 0.054235 0.058764 -0.11231 -0.043124 -0.20544 -0.030419 -0.13937 3.8478 0 0 0 0 0 0 0 0 0 0 0 0 0 0 0 0 0
9.1367 -0.0071837 0.0057248 -0.036118 0.0043041 -0.019222 0.0090921 -0.062076 -0.017133 -0.11552 -0.012792 -0.10397 3.8467 0 0 0 0 0 0 0 0 0 0 0 0 0 0 0 0 0
9.1406 -0.0050465 -0.00037365 0.019353 -0.032892 -0.065968 -0.045703 0.0054547 0.00053652 0.016968 -0.0067515 -0.012682 3.8279 0 0 0 0 0 0 0 0 0 0 0 0 0 0 0 0 0
9.1445 -0.0042392 -0.011824 0.071575 -0.046436 -0.066714 -0.070746 0.056498 0.0082982 0.12493 -0.0038514 0.086662 3.7984 0 0 0 0 0 0 0 0 0 0 0 0 0 0 0 0 0
9.1484 -0.0080181 -0.024004 0.077124 -0.029809 -0.035655 -0.053353 0.070253 0.013635 0.16132 0.0056245 0.13882 3.7657 0 0 0 0 0 0 0 0 0 0 0 0 0 0 0 0 0
9.1523 -0.01612 -0.030628 0.021317 0.0019734 -0.001767 -0.010901 0.048934 0.022279 0.12352 0.022024 0.11772 3.7305 0 0 0 0 0 0 0 0 0 0 0 0 0 0 0 0 0
9.1563 -0.02483 -0.028023 -0.065845 0.024733 0.014587 0.022673 0.012389 0.030478 0.047711 0.035001 0.042608 3.6883 0 0 0 0 0 0 0 0 0 0 0 0 0 0 0 0 0
9.1602 -0.029509 -0.018223 -0.1273 0.022198 0.011575 0.021737 -0.017761 0.027789 -0.02002 0.031997 -0.037568 3.6375 0 0 0 0 0 0 0 0 0 0 0 0 0 0 0 0 0
9.1641 -0.027693 -0.008135 -0.11931 -0.0041967 -0.0010541 -0.012916 -0.03227 0.0076404 -0.05333 0.0089957 -0.078864 3.5857 0 0 0 0 0 0 0 0 0 0 0 0 0 0 0 0 0
9.168 -0.02059 -0.004845 -0.044718 -0.03821 -0.01491 -0.055562 -0.036622 -0.024393 -0.056028 -0.025213 -0.07052 3.5453 0 0 0 0 0 0 0 0 0 0 0 0 0 0 0 0 0
9.1719 -0.012095 -0.010345 0.046901 -0.060587 -0.028768 -0.074877 -0.041524 -0.052666 -0.049633 -0.054353 -0.037075 3.5225 0 0 0 0 0 0 0 0 0 0 0 0 0 0 0 0 0
9.1758 -0.0062973 -0.019844 0.093766 -0.060772 -0.043676 -0.056396 -0.051065 -0.06265 -0.051681 -0.065232 -0.01532 3.5096 0 0 0 0 0 0 0 0 0 0 0 0 0 0 0 0 0
9.1797 -0.0053068 -0.02529 0.065892 -0.041308 -0.055084 -0.011807 -0.059146 -0.051847 -0.062897 -0.055724 -0.025172 3.4897 0 0 0 0 0 0 0 0 0 0 0 0 0 0 0 0 0
9.1836 -0.0086947 -0.021628 -0.014235 -0.01386 -0.052398 0.030577 -0.056535 -0.031231 -0.071122 -0.03486 -0.056447 3.45 0 0 0 0 0 0 0 0 0 0 0 0 0 0 0 0 0
9.1875 -0.014387 -0.010949 -0.089562 0.0085925 -0.028399 0.045769 -0.040996 -0.016092 -0.065115 -0.015731 -0.079907 3.3927 0 0 0 0 0 0 0 0 0 0 0 0 0 0 0 0 0
9.1914 -0.01992 -0.0011356 -0.11075 0.017804 0.0098653 0.027445 -0.020489 -0.014033 -0.044625 -0.0068327 -0.072087 3.3334 0 0 0 0 0 0 0 0 0 0 0 0 0 0 0 0 0
9.1953 -0.023227 4.0582e-05 -0.0705 0.011966 0.040534 -0.011085 -0.00645 -0.019904 -0.018977 -0.0079339 -0.033771 3.2867 0 0 0 0 0 0 0 0 0 0 0 0 0 0 0 0 0
9.1992 -0.023024 -0.0091671 -0.0048152 -0.0056378 0.040604 -0.048299 -0.003814 -0.021421 0.002128 -0.01262 0.011657 3.2536 0 0 0 0 0 0 0 0 0 0 0 0 0 0 0 0 0
9.2031 -0.019326 -0.023139 0.037466 -0.02845 0.0047117 -0.067971 -0.0073826 -0.010346 0.015711 -0.014515 0.037286 3.2204 0 0 0 0 0 0 0 0 0 0 0 0 0 0 0 0 0
9.207 -0.014013 -0.033008 0.031395 -0.047965 -0.046719 -0.065508 -0.0077488 0.010028 0.024459 -0.01181 0.033029 3.1702 0 0 0 0 0 0 0 0 0 0 0 0 0 0 0 0 0
9.2109 -0.010535 -0.032878 -0.0095008 -0.055705 -0.079058 -0.045716 -0.00071488 0.026933 0.030434 -0.006838 0.011171 3.0967 0 0 0 0 0 0 0 0 0 0 0 0 0 0 0 0 0
9.2148 -0.012007 -0.023416 -0.049454 -0.046829 -0.068205 -0.01732 0.0089585 0.027787 0.031242 -0.0021571 -0.0062031 3.008 0 0 0 0 0 0 0 0 0 0 0 0 0 0 0 0 0
9.2188 -0.018463 -0.010484 -0.061135 -0.023948 -0.019872 0.010355 0.01271 0.0097812 0.022765 0.0022522 -0.0064131 2.9189 0 0 0 0 0 0 0 0 0 0 0 0 0 0 0 0 0
9.2227 -0.025482 -0.0005337 -0.04459 0.0023664 0.032734 0.02816 0.0066513 -0.017743 0.0050134 0.0074792 0.0041733 2.8386 0 0 0 0 0 0 0 0 0 0 0 0 0 0 0 0 0
9.2266 -0.026176 0.0034073 -0.020791 0.018621 0.052674 0.028857 -0.0051524 -0.039545 -0.015856 0.011541 0.0074857 2.7661 0 0 0 0 0 0 0 0 0 0 0 0 0 0 0 0 0
9.2305 -0.016057 0.0024156 -0.0088751 0.016938 0.026903 0.01157 -0.015452 -0.044507 -0.032121 0.0078901 -0.0089991 2.6944 0 0 0 0 0 0 0 0 0 0 0 0 0 0 0 0 0
9.2344 0.0024986 -0.00058217 -0.00914 0.001088 -0.023893 -0.014431 -0.021165 -0.032332 -0.041121 -0.0098304 -0.04017 2.6189 0 0 0 0 0 0 0 0 0 0 0 0 0 0 0 0 0
9.2383 0.020057 -0.0034666 -0.0066648 -0.01542 -0.061363 -0.032344 -0.025374 -0.012703 -0.046671 -0.039495 -0.066452 2.5422 0 0 0 0 0 0 0 0 0 0 0 0 0 0 0 0 0
9.2422 0.02535 -0.0058435 0.0095284 -0.01905 -0.058997 -0.028282 -0.03186 0.0018927 -0.05304 -0.066554 -0.069132 2.4702 0 0 0 0 0 0 0 0 0 0 0 0 0 0 0 0 0
9.2461 0.012868 -0.0081788 0.031185 -0.0070707 -0.021833 -0.0030702 -0.03815 0.0043394 -0.057277 -0.070673 -0.044749 2.4056 0 0 0 0 0 0 0 0 0 0 0 0 0 0 0 0 0
9.25 -0.012516 -0.010674 0.035043 0.009144 0.018901 0.024907 -0.035174 -0.0034072 -0.048502 -0.04061 -0.0070152 2.3449 0 0 0 0 0 0 0 0 0 0 0 0 0 0 0 0 0
9.2539 -0.037572 -0.013098 0.0040693 0.011998 0.031254 0.030865 -0.015327 -0.013102 -0.017065 0.013638 0.02424 2.2799 0 0 0 0 0 0 0 0 0 0 0 0 0 0 0 0 0
9.2578 -0.048423 -0.015292 -0.052962 -0.0082431 0.0073507 0.002606 0.017905 -0.016916 0.033152 0.062765 0.036977 2.2035 0 0 0 0 0 0 0 0 0 0 0 0 0 0 0 0 0
9.2617 -0.038938 -0.017243 -0.10207 -0.043669 -0.031846 -0.04688 0.048245 -0.013 0.080594 0.075761 0.032414 2.1143 0 0 0 0 0 0 0 0 0 0 0 0 0 0 0 0 0
9.2656 -0.014286 -0.018297 -0.10692 -0.071435 -0.054378 -0.084612 0.056066 -0.0059607 0.096203 0.04184 0.019313 2.017 0 0 0 0 0 0 0 0 0 0 0 0 0 0 0 0 0
9.2695 0.012454 -0.016502 -0.057003 -0.068316 -0.042384 -0.079256 0.032622 -0.0022474 0.062779 -0.019816 0.0042897 1.9201 0 0 0 0 0 0 0 0 0 0 0 0 0 0 0 0 0
9.2734 0.028163 -0.009471 0.021249 -0.027453 -0.0045229 -0.024659 -0.011878 -0.0042655 -0.0099078 -0.071161 -0.012159 1.8321 0 0 0 0 0 0 0 0 0 0 0 0 0 0 0 0 0
9.2773 0.026947 0.0032566 0.080349 0.034616 0.03272 0.052268 -0.052934 -0.0080089 -0.086188 -0.08041 -0.030911 1.7565 0 0 0 0 0 0 0 0 0 0 0 0 0 0 0 0 0
9.2813 0.012612 0.018186 0.083984 0.086284 0.046131 0.10663 -0.066349 -0.0062468 -0.1231 -0.043345 -0.046927 1.6899 0 0 0 0 0 0 0 0 0 0 0 0 0 0 0 0 0
9.2852 -0.0045057 0.028499 0.032268 0.099678 0.031901 0.10446 -0.043044 0.0051151 -0.095834 0.014601 -0.048478 1.6228 0 0 0 0 0 0 0 0 0 0 0 0 0 0 0 0 0
9.2891 -0.013915 0.027847 -0.038322 0.067774 0.0051848 0.045789 0.0053355 0.022575 -0.01424 0.056716 -0.025826 1.5456 0 0 0 0 0 0 0 0 0 0 0 0 0 0 0 0 0
9.293 -0.01069 0.015076 -0.080199 0.0086837 -0.014368 -0.034165 0.053032 0.03631 0.080562 0.060182 0.01731 1.4557 0 0 0 0 0 0 0 0 0 0 0 0 0 0 0 0 0
9.2969 0.002465 -0.0036774 -0.066897 -0.045573 -0.017971 -0.087139 0.074653 0.036679 0.13826 0.030064 0.060446 1.3604 0 0 0 0 0 0 0 0 0 0 0 0 0 0 0 0 0
9.3008 0.017509 -0.017659 -0.0095805 -0.068288 -0.011715 -0.08242 0.059162 0.021319 0.12779 -0.0068634 0.076773 1.2713 0 0 0 0 0 0 0 0 0 0 0 0 0 0 0 0 0
9.3047 0.02607 -0.017744 0.052987 -0.052834 -0.0074723 -0.025588 0.015825 -0.00242 0.055444 -0.022552 0.051754 1.1949 0 0 0 0 0 0 0 0 0 0 0 0 0 0 0 0 0
9.3086 0.024196 -0.0023686 0.082563 -0.013984 -0.0098201 0.046593 -0.030973 -0.021617 -0.03818 -0.0070001 -0.0036101 1.1264 0 0 0 0 0 0 0 0 0 0 0 0 0 0 0 0 0
9.3125 0.01419 0.020832 0.066785 0.023968 -0.010926 0.090857 -0.055366 -0.025615 -0.1013 0.026706 -0.056187 1.0534 0 0 0 0 0 0 0 0 0 0 0 0 0 0 0 0 0
9.3164 0.0026653 0.039011 0.024073 0.04332 0.0018173 0.084591 -0.044643 -0.012189 -0.10056 0.053629 -0.070735 0.9684 0 0 0 0 0 0 0 0 0 0 0 0 0 0 0 0 0
9.3203 -0.0037776 0.041488 -0.013556 0.042222 0.031709 0.03775 -0.006339 0.011836 -0.039526 0.055143 -0.033943 0.87677 0 0 0 0 0 0 0 0 0 0 0 0 0 0 0 0 0
9.3242 -0.0024295 0.026127 -0.024971 0.03171 0.064755 -0.016866 0.036785 0.035197 0.045071 0.030971 0.034435 0.79455 0 0 0 0 0 0 0 0 0 0 0 0 0 0 0 0 0
9.3281 0.0044248 0.00088523 -0.012591 0.024307 0.07645 -0.046576 0.060942 0.048358 0.10631 -0.0024002 0.092431 0.73475 0 0 0 0 0 0 0 0 0 0 0 0 0 0 0 0 0
9.332 0.011527 -0.020521 0.0050449 0.023803 0.050269 -0.038705 0.055455 0.047226 0.11436 -0.024353 0.1027 0.695 0 0 0 0 0 0 0 0 0 0 0 0 0 0 0 0 0
9.3359 0.014069 -0.026468 0.012103 0.023966 -0.0059841 -0.0050438 0.027471 0.033115 0.070952 -0.024101 0.057483 0.6577 0 0 0 0 0 0 0 0 0 0 0 0 0 0 0 0 0
9.3398 0.010222 -0.014304 0.0082024 0.016141 -0.060567 0.029542 -0.0052128 0.010582 0.0037026 -0.0063748 -0.015912 0.6033 0 0 0 0 0 0 0 0 0 0 0 0 0 0 0 0 0
9.3438 0.0015757 0.0078934 0.0043296 -0.001569 -0.077923 0.044248 -0.026892 -0.014369 -0.053211 0.013998 -0.073479 0.52546 0 0 0 0 0 0 0 0 0 0 0 0 0 0 0 0 0
9.3477 -0.0080309 0.026032 0.0074636 -0.021662 -0.045381 0.033223 -0.032417 -0.034883 -0.077726 0.02347 -0.084172 0.43484 0 0 0 0 0 0 0 0 0 0 0 0 0 0 0 0 0
9.3516 -0.014124 0.028687 0.010459 -0.033079 0.01451 0.0051068 -0.026127 -0.043982 -0.067003 0.018338 -0.049714 0.34906 0 0 0 0 0 0 0 0 0 0 0 0 0 0 0 0 0
9.3555 -0.013025 0.014523 -0.001117 -0.029862 0.058117 -0.024951 -0.014573 -0.036961 -0.032538 0.0049409 -0.00051245 0.2784 0 0 0 0 0 0 0 0 0 0 0 0 0 0 0 0 0
9.3594 -0.0032615 -0.0064357 -0.030524 -0.014779 0.053029 -0.043264 -0.0010482 -0.014942 0.0090921 -0.0070913 0.028583 0.21993 0 0 0 0 0 0 0 0 0 0 0 0 0 0 0 0 0
9.3633 0.013026 -0.018975 -0.058589 0.0048826 0.0040219 -0.041365 0.013438 0.013428 0.042604 -0.011988 0.023777 0.16367 0 0 0 0 0 0 0 0 0 0 0 0 0 0 0 0 0
9.3672 0.029659 -0.012718 -0.054463 0.024464 -0.049159 -0.016982 0.025634 0.035067 0.056644 -0.0096713 -0.00027048 0.103 0 0 0 0 0 0 0 0 0 0 0 0 0 0 0 0 0
9.3711 0.038368 0.010476 -0.0033554 0.044365 -0.062451 0.024469 0.028952 0.039931 0.046389 -0.0022502 -0.015675 0.039123 0 0 0 0 0 0 0 0 0 0 0 0 0 0 0 0 0
9.375 0.033166 0.036898 0.072332 0.065016 -0.022983 0.068084 0.018873 0.028117 0.017645 0.009749 -0.0055057 -0.023283 0 0 0 0 0 0 0 0 0 0 0 0 0 0 0 0 0
9.3789 0.014815 0.049307 0.1209 0.079874 0.039758 0.091792 -1.208e-05 0.010627 -0.011853 0.026625 0.023285 -0.082473 0 0 0 0 0 0 0 0 0 0 0 0 0 0 0 0 0
9.3828 -0.0081698 0.037945 0.097908 0.075265 0.077235 0.076289 -0.013804 0.0017131 -0.019786 0.044949 0.047953 -0.14044 0 0 0 0 0 0 0 0 0 0 0 0 0 0 0 0 0
9.3867 -0.02382 0.0070188 0.0045845 0.040336 0.061091 0.019139 -0.0090352 0.0075775 0.0055075 0.055105 0.050499 -0.19805 0 0 0 0 0 0 0 0 0 0 0 0 0 0 0 0 0
9.3906 -0.024218 -0.027595 -0.10481 -0.019818 0.0057033 -0.057343 0.014521 0.020296 0.052181 0.045939 0.031937 -0.25166 0 0 0 0 0 0 0 0 0 0 0 0 0 0 0 0 0
9.3945 -0.01102 -0.047872 -0.15751 -0.080124 -0.044768 -0.11387 0.039824 0.023024 0.0871 0.014626 0.008296 -0.2967 0 0 0 0 0 0 0 0 0 0 0 0 0 0 0 0 0
9.3984 0.0054293 -0.044155 -0.11535 -0.10738 -0.053465 -0.11663 0.043237 0.0038276 0.076162 -0.026838 -0.0063815 -0.33532 0 0 0 0 0 0 0 0 0 0 0 0 0 0 0 0 0
9.4023 0.013338 -0.020133 -0.0054488 -0.081887 -0.020054 -0.060733 0.013225 -0.032417 0.01042 -0.056347 -0.012953 -0.37896 0 0 0 0 0 0 0 0 0 0 0 0 0 0 0 0 0
9.4063 0.0080134 0.010334 0.097193 -0.013236 0.022569 0.022969 -0.037845 -0.064552 -0.081975 -0.056496 -0.02345 -0.44089 0 0 0 0 0 0 0 0 0 0 0 0 0 0 0 0 0
9.4102 -0.0046573 0.031863 0.12389 0.062931 0.039764 0.0853 -0.079642 -0.069469 -0.14977 -0.028585 -0.044735 -0.52436 0 0 0 0 0 0 0 0 0 0 0 0 0 0 0 0 0
9.4141 -0.012589 0.036016 0.062284 0.10659 0.02576 0.090492 -0.084499 -0.040041 -0.15116 0.006507 -0.066491 -0.61751 0 0 0 0 0 0 0 0 0 0 0 0 0 0 0 0 0
9.418 -0.0066148 0.024789 -0.035997 0.098724 0.00594 0.040357 -0.047448 0.0077325 -0.082317 0.023225 -0.06704 -0.70103 0 0 0 0 0 0 0 0 0 0 0 0 0 0 0 0 0
9.4219 0.012396 0.0079138 -0.095368 0.052259 0.0097148 -0.02689 0.0098018 0.045163 0.019001 0.011358 -0.03345 -0.76223 0 0 0 0 0 0 0 0 0 0 0 0 0 0 0 0 0
9.4258 0.033666 -0.0035721 -0.072554 0.0011653 0.039961 -0.063196 0.054125 0.051697 0.097896 -0.014937 0.022522 -0.80307 0 0 0 0 0 0 0 0 0 0 0 0 0 0 0 0 0
9.4297 0.043783 -0.0034555 0.013645 -0.023832 0.06805 -0.04405 0.063866 0.029934 0.11776 -0.027353 0.069127 -0.8355 0 0 0 0 0 0 0 0 0 0 0 0 0 0 0 0 0
9.4336 0.035874 0.0069521 0.099722 -0.014996 0.059864 0.015046 0.042342 0.0027347 0.082026 -0.005761 0.07848 -0.86981 0 0 0 0 0 0 0 0 0 0 0 0 0 0 0 0 0
9.4375 0.014276 0.02039 0.12589 0.010648 0.0093934 0.070551 0.012805 -0.0053938 0.02826 0.044666 0.049918 -0.90792 0 0 0 0 0 0 0 0 0 0 0 0 0 0 0 0 0
9.4414 -0.0082749 0.028159 0.077682 0.02705 -0.051132 0.082259 -4.209e-05 0.012381 0.00018124 0.095234 0.011862 -0.94715 0 0 0 0 0 0 0 0 0 0 0 0 0 0 0 0 0
9.4453 -0.018735 0.025052 -0.0086502 0.019488 -0.075203 0.041492 0.012475 0.040702 0.017825 0.11343 -0.0010597 -0.98856 0 0 0 0 0 0 0 0 0 0 0 0 0 0 0 0 0
9.4492 -0.011646 0.012256 -0.07639 -0.0053891 -0.040471 -0.023513 0.038731 0.055447 0.065485 0.085757 0.022747 -1.0391 0 0 0 0 0 0 0 0 0 0 0 0 0 0 0 0 0
9.4531 0.0080348 -0.0032246 -0.088186 -0.025953 0.031121 -0.067865 0.057125 0.043466 0.10393 0.026755 0.061074 -1.1042 0 0 0 0 0 0 0 0 0 0 0 0 0 0 0 0 0
9.457 0.028464 -0.012368 -0.046265 -0.022429 0.088955 -0.060912 0.051963 0.012357 0.097425 -0.03158 0.075441 -1.1783 0 0 0 0 0 0 0 0 0 0 0 0 0 0 0 0 0
9.4609 0.038142 -0.0092935 0.016989 0.0083625 0.092471 -0.0063444 0.023391 -0.016934 0.03763 -0.061377 0.042971 -1.2455 0 0 0 0 0 0 0 0 0 0 0 0 0 0 0 0 0
9.4648 0.032368 0.0050512 0.065181 0.050198 0.041575 0.061286 -0.014216 -0.027346 -0.050137 -0.055484 -0.023562 -1.2912 0 0 0 0 0 0 0 0 0 0 0 0 0 0 0 0 0
9.4688 0.015365 0.022943 0.0791 0.077643 -0.024967 0.099874 -0.042341 -0.017946 -0.12156 -0.028317 -0.083964 -1.3145 0 0 0 0 0 0 0 0 0 0 0 0 0 0 0 0 0
9.4727 -0.0027256 0.03399 0.060687 0.071956 -0.060225 0.086487 -0.04907 -0.0019069 -0.13947 -0.0025013 -0.10038 -1.3298 0 0 0 0 0 0 0 0 0 0 0 0 0 0 0 0 0
9.4766 -0.011935 0.031131 0.023734 0.032656 -0.043515 0.030349 -0.034109 0.0063107 -0.095681 0.007519 -0.064757 -1.3546 0 0 0 0 0 0 0 0 0 0 0 0 0 0 0 0 0
9.4805 -0.0081337 0.014986 -0.016397 -0.021844 0.0075187 -0.034816 -0.0068116 0.002554 -0.01533 0.0032232 -0.002941 -1.3949 0 0 0 0 0 0 0 0 0 0 0 0 0 0 0 0 0
9.4844 0.0048159 -0.0062725 -0.046406 -0.064378 0.053647 -0.072525 0.019802 -0.0059766 0.058679 -0.002752 0.046149 -1.4417 0 0 0 0 0 0 0 0 0 0 0 0 0 0 0 0 0
9.4883 0.017508 -0.021662 -0.054627 -0.073873 0.063893 -0.064983 0.03509 -0.0092756 0.09145 0.00155 0.05864 -1.4821 0 0 0 0 0 0 0 0 0 0 0 0 0 0 0 0 0
9.4922 0.020607 -0.023948 -0.033662 -0.046636 0.035312 -0.021686 0.034561 -0.0036649 0.075815 0.017999 0.039485 -1.5123 0 0 0 0 0 0 0 0 0 0 0 0 0 0 0 0 0
9.4961 0.010448 -0.013893 0.012263 0.0019142 -0.0095252 0.028374 0.020874 0.0064543 0.033681 0.037688 0.013496 -1.5403 0 0 0 0 0 0 0 0 0 0 0 0 0 0 0 0 0
9.5 -0.0085884 0.0005283 0.062415 0.045798 -0.041582 0.054742 0.0022666 0.014195 -0.001147 0.048114 0.0033826 -1.5771 0 0 0 0 0 0 0 0 0 0 0 0 0 0 0 0 0
9.5039 -0.026388 0.0094388 0.086285 0.062495 -0.044718 0.042699 -0.011305 0.016399 -0.0065487 0.041947 0.012974 -1.6234 0 0 0 0 0 0 0 0 0 0 0 0 0 0 0 0 0
9.5078 -0.032861 0.0074166 0.062319 0.044752 -0.022424 0.00041062 -0.013338 0.014425 0.01395 0.020976 0.027316 -1.6691 0 0 0 0 0 0 0 0 0 0 0 0 0 0 0 0 0
9.5117 -0.023847 -0.0032357 -0.0033651 0.0038263 0.009274 -0.046758 -0.0049124 0.0099853 0.035545 -0.0065506 0.026984 -1.7025 0 0 0 0 0 0 0 0 0 0 0 0 0 0 0 0 0
9.5156 -0.0036788 -0.01434 -0.074456 -0.037311 0.0343 -0.070697 0.0051729 0.0017178 0.030735 -0.031785 0.0038882 -1.7235 0 0 0 0 0 0 0 0 0 0 0 0 0 0 0 0 0
9.5195 0.017185 -0.01741 -0.10448 -0.056726 0.04478 -0.055794 0.005579 -0.012992 -0.011073 -0.049186 -0.033097 -1.7449 0 0 0 0 0 0 0 0 0 0 0 0 0 0 0 0 0
9.5234 0.028134 -0.0091745 -0.068244 -0.045061 0.041376 -0.0072812 -0.009382 -0.03255 -0.075498 -0.056171 -0.064987 -1.7814 0 0 0 0 0 0 0 0 0 0 0 0 0 0 0 0 0
9.5273 0.024461 0.0064792 0.017524 -0.0097629 0.028767 0.051214 -0.033873 -0.048187 -0.13058 -0.050728 -0.075166 -1.8365 0 0 0 0 0 0 0 0 0 0 0 0 0 0 0 0 0
9.5313 0.0098744 0.021111 0.10124 0.029793 0.011665 0.089591 -0.051922 -0.047888 -0.14401 -0.031124 -0.058298 -1.8986 0 0 0 0 0 0 0 0 0 0 0 0 0 0 0 0 0
9.5352 -0.0060249 0.026896 0.1288 0.053123 -0.005845 0.086844 -0.046612 -0.025193 -0.10027 0.00086641 -0.02111 -1.9504 0 0 0 0 0 0 0 0 0 0 0 0 0 0 0 0 0
9.5391 -0.013715 0.021015 0.079878 0.049414 -0.019101 0.042491 -0.011916 0.014177 -0.0094106 0.036491 0.023068 -1.9817 0 0 0 0 0 0 0 0 0 0 0 0 0 0 0 0 0
9.543 -0.0094826 0.0068105 -0.01725 0.022701 -0.023082 -0.022257 0.040807 0.053746 0.095627 0.061459 0.060843 -1.9962 0 0 0 0 0 0 0 0 0 0 0 0 0 0 0 0 0
9.5469 0.0026145 -0.0084617 -0.10333 -0.011013 -0.015462 -0.074875 0.086929 0.075361 0.17217 0.063796 0.082623 -2.007 0 0 0 0 0 0 0 0 0 0 0 0 0 0 0 0 0
9.5508 0.013665 -0.017612 -0.12639 -0.032963 -0.00026352 -0.0886 0.10181 0.069591 0.18657 0.043112 0.083546 -2.0274 0 0 0 0 0 0 0 0 0 0 0 0 0 0 0 0 0
9.5547 0.015752 -0.016998 -0.074839 -0.03219 0.012082 -0.057178 0.075417 0.040452 0.13106 0.013047 0.063463 -2.0636 0 0 0 0 0 0 0 0 0 0 0 0 0 0 0 0 0
9.5586 0.0069542 -0.0080166 0.01649 -0.01165 0.010425 0.0012316 0.019091 0.0019871 0.029965 -0.007138 0.027388 -2.113 0 0 0 0 0 0 0 0 0 0 0 0 0 0 0 0 0
9.5625 -0.0076023 0.0037613 0.090139 0.013741 -0.0084441 0.053938 -0.04012 -0.0301 -0.070304 -0.0068452 -0.014342 -2.1679 0 0 0 0 0 0 0 0 0 0 0 0 0 0 0 0 0
9.5664 -0.01918 0.011329 0.10265 0.026288 -0.034823 0.072292 -0.074435 -0.046111 -0.12468 0.0069206 -0.048211 -2.2183 0 0 0 0 0 0 0 0 0 0 0 0 0 0 0 0 0
9.5703 -0.020996 0.0097885 0.04996 0.016683 -0.05035 0.048223 -0.070726 -0.045386 -0.11416 0.01424 -0.062853 -2.2557 0 0 0 0 0 0 0 0 0 0 0 0 0 0 0 0 0
9.5742 -0.012354 -0.00082668 -0.033285 -0.0097784 -0.040467 -0.0013328 -0.037209 -0.034344 -0.056481 -0.0017668 -0.055417 -2.2768 0 0 0 0 0 0 0 0 0 0 0 0 0 0 0 0 0
9.5781 0.0011629 -0.015047 -0.097554 -0.036169 -0.0067303 -0.045119 0.0023651 -0.021794 0.00538 -0.039918 -0.034559 -2.2865 0 0 0 0 0 0 0 0 0 0 0 0 0 0 0 0 0
9.582 0.011319 -0.024617 -0.1085 -0.0446 0.031206 -0.056908 0.023306 -0.014273 0.030588 -0.079333 -0.016452 -2.2972 0 0 0 0 0 0 0 0 0 0 0 0 0 0 0 0 0
9.5859 0.012232 -0.023335 -0.06478 -0.027889 0.047554 -0.031435 0.014535 -0.013358 0.0062058 -0.093442 -0.01468 -2.3219 0 0 0 0 0 0 0 0 0 0 0 0 0 0 0 0 0
9.5898 0.0036603 -0.011326 0.0049896 0.0054084 0.029009 0.013093 -0.015514 -0.015724 -0.045596 -0.069295 -0.030034 -2.3653 0 0 0 0 0 0 0 0 0 0 0 0 0 0 0 0 0
9.5938 -0.0091957 0.0043323 0.061513 0.036048 -0.013844 0.047283 -0.044883 -0.015695 -0.083284 -0.017414 -0.048037 -2.4204 0 0 0 0 0 0 0 0 0 0 0 0 0 0 0 0 0
9.5977 -0.018949 0.013714 0.077083 0.045953 -0.05217 0.04941 -0.052 -0.008947 -0.073611 0.03524 -0.04778 -2.4731 0 0 0 0 0 0 0 0 0 0 0 0 0 0 0 0 0
9.6016 -0.020159 0.010648 0.048439 0.029197 -0.05878 0.018628 -0.028863 0.0046516 -0.012867 0.063503 -0.017433 -2.5129 0 0 0 0 0 0 0 0 0 0 0 0 0 0 0 0 0
9.6055 -0.011979 -0.0026103 -0.0048349 -0.004737 -0.027929 -0.025515 0.014436 0.0207 0.071089 0.059651 0.034448 -2.5399 0 0 0 0 0 0 0 0 0 0 0 0 0 0 0 0 0
9.6094 0.0018928 -0.016229 -0.052792 -0.036938 0.020198 -0.056074 0.056098 0.032632 0.13562 0.035641 0.081331 -2.5631 0 0 0 0 0 0 0 0 0 0 0 0 0 0 0 0 0
9.6133 0.01549 -0.019092 -0.070393 -0.04994 0.054172 -0.055108 0.075379 0.035293 0.14742 0.011961 0.095076 -2.5919 0 0 0 0 0 0 0 0 0 0 0 0 0 0 0 0 0
9.6172 0.023569 -0.0064895 -0.048239 -0.036712 0.054157 -0.023211 0.063667 0.027629 0.099806 0.0027155 0.065615 -2.6287 0 0 0 0 0 0 0 0 0 0 0 0 0 0 0 0 0
9.6211 0.023738 0.016093 0.0044666 -0.0031902 0.025501 0.022602 0.027749 0.013166 0.015101 0.0078304 0.0094851 -2.669 0 0 0 0 0 0 0 0 0 0 0 0 0 0 0 0 0
9.625 0.016965 0.035863 0.064211 0.035739 -0.0069656 0.059599 -0.015306 -0.001658 -0.067377 0.016386 -0.040011 -2.7068 0 0 0 0 0 0 0 0 0 0 0 0 0 0 0 0 0
9.6289 0.0066476 0.040552 0.10251 0.063484 -0.01878 0.071102 -0.047291 -0.010385 -0.11068 0.016651 -0.054788 -2.7398 0 0 0 0 0 0 0 0 0 0 0 0 0 0 0 0 0
9.6328 -0.0030274 0.026115 0.097755 0.068418 -0.0039506 0.053063 -0.056616 -0.0095754 -0.097743 0.0046508 -0.030503 -2.7695 0 0 0 0 0 0 0 0 0 0 0 0 0 0 0 0 0
9.6367 -0.0086992 -0.00057201 0.046321 0.04786 0.022376 0.013826 -0.041802 -0.00092878 -0.03938 -0.014122 0.011689 -2.7983 0 0 0 0 0 0 0 0 0 0 0 0 0 0 0 0 0
9.6406 -0.0089557 -0.025599 -0.0321 0.0089747 0.037565 -0.030566 -0.010997 0.0087865 0.031059 -0.029543 0.040941 -2.8277 0 0 0 0 0 0 0 0 0 0 0 0 0 0 0 0 0
9.6445 -0.0047014 -0.035933 -0.099985 -0.0333 0.029619 -0.062448 0.02112 0.0109 0.074428 -0.03376 0.038011 -2.8588 0 0 0 0 0 0 0 0 0 0 0 0 0 0 0 0 0
9.6484 0.0013541 -0.026623 -0.11939 -0.061278 0.0054298 -0.068455 0.038564 0.0003907 0.066352 -0.025451 0.0066896 -2.8938 0 0 0 0 0 0 0 0 0 0 0 0 0 0 0 0 0
9.6523 0.0059986 -0.0033198 -0.074338 -0.06181 -0.016259 -0.044723 0.031084 -0.019281 0.011037 -0.0094383 -0.031497 -2.935 0 0 0 0 0 0 0 0 0 0 0 0 0 0 0 0 0
9.6563 0.0071228 0.02103 0.015226 -0.033292 -0.020268 3.5132e-05 0.00087771 -0.03613 -0.059799 0.0071326 -0.053361 -2.9805 0 0 0 0 0 0 0 0 0 0 0 0 0 0 0 0 0
9.6602 0.0047864 0.033279 0.10001 0.011618 -0.0060855 0.046184 -0.035626 -0.036096 -0.10334 0.019048 -0.048169 -3.024 0 0 0 0 0 0 0 0 0 0 0 0 0 0 0 0 0
9.6641 0.0010079 0.027095 0.1286 0.050633 0.013272 0.071044 -0.054721 -0.012875 -0.089115 0.024991 -0.020821 -3.0589 0 0 0 0 0 0 0 0 0 0 0 0 0 0 0 0 0
9.668 -0.0017148 0.0062313 0.080414 0.062934 0.022283 0.06051 -0.03957 0.025627 -0.016778 0.026421 0.014955 -3.0851 0 0 0 0 0 0 0 0 0 0 0 0 0 0 0 0 0
9.6719 -0.0021851 -0.017649 -0.018085 0.041115 0.014273 0.017957 0.0067129 0.059832 0.081751 0.02483 0.045501 -3.1107 0 0 0 0 0 0 0 0 0 0 0 0 0 0 0 0 0
9.6758 -0.0012298 -0.031434 -0.10742 -0.0035134 -0.0052932 -0.036004 0.05918 0.069558 0.1572 0.02002 0.061378 -3.1458 0 0 0 0 0 0 0 0 0 0 0 0 0 0 0 0 0
9.6797 -0.00069866 -0.027768 -0.13257 -0.04655 -0.024501 -0.074152 0.084304 0.046668 0.16755 0.01097 0.056684 -3.1924 0 0 0 0 0 0 0 0 0 0 0 0 0 0 0 0 0
9.6836 -0.0014717 -0.0089226 -0.079156 -0.064511 -0.033664 -0.077755 0.061358 0.00060055 0.099965 -0.0016018 0.028474 -3.2411 0 0 0 0 0 0 0 0 0 0 0 0 0 0 0 0 0
9.6875 -0.0021933 0.014891 0.017154 -0.048686 -0.029996 -0.046665 -0.0023427 -0.047042 -0.020726 -0.013787 -0.020168 -3.2783 0 0 0 0 0 0 0 0 0 0 0 0 0 0 0 0 0
9.6914 -5.9434e-05 0.031687 0.095231 -0.0098404 -0.016095 0.0019007 -0.07367 -0.074944 -0.14187 -0.020184 -0.075763 -3.299 0 0 0 0 0 0 0 0 0 0 0 0 0 0 0 0 0
9.6953 0.0066738 0.034513 0.10969 0.029406 0.0042433 0.044481 -0.1129 -0.073074 -0.2071 -0.017751 -0.1151 -3.3118 0 0 0 0 0 0 0 0 0 0 0 0 0 0 0 0 0
9.6992 0.016435 0.024765 0.059534 0.049301 0.027867 0.064549 -0.097397 -0.045643 -0.18362 -0.0082869 -0.11466 -3.3326 0 0 0 0 0 0 0 0 0 0 0 0 0 0 0 0 0
9.7031 0.024458 0.010311 -0.015094 0.04471 0.050309 0.059405 -0.034234 -0.0058023 -0.079115 0.0031604 -0.065105 -3.3705 0 0 0 0 0 0 0 0 0 0 0 0 0 0 0 0 0
9.707 0.025686 0.00013496 -0.063649 0.026167 0.06349 0.037889 0.04558 0.032682 0.06123 0.012873 0.019066 -3.4188 0 0 0 0 0 0 0 0 0 0 0 0 0 0 0 0 0
9.7109 0.018569 -0.00080349 -0.0595 0.010376 0.057831 0.012585 0.10594 0.060901 0.17681 0.02158 0.10303 -3.4604 0 0 0 0 0 0 0 0 0 0 0 0 0 0 0 0 0
9.7148 0.0067848 0.0064667 -0.013734 0.0078741 0.029511 -0.007096 0.12447 0.075305 0.2214 0.032599 0.14865 -3.4822 0 0 0 0 0 0 0 0 0 0 0 0 0 0 0 0 0
9.7188 -0.0027341 0.016586 0.038351 0.01692 -0.012423 -0.017111 0.10049 0.075352 0.18453 0.04635 0.13557 -3.4866 0 0 0 0 0 0 0 0 0 0 0 0 0 0 0 0 0
9.7227 -0.0043755 0.023344 0.064391 0.027208 -0.046724 -0.017147 0.050466 0.061737 0.093026 0.056879 0.073198 -3.4895 0 0 0 0 0 0 0 0 0 0 0 0 0 0 0 0 0
9.7266 0.0022097 0.022725 0.054596 0.029138 -0.051388 -0.0086744 -0.003055 0.03673 -0.0063811 0.05502 -0.0044829 -3.5077 0 0 0 0 0 0 0 0 0 0 0 0 0 0 0 0 0
9.7305 0.011722 0.014355 0.02204 0.020654 -0.019871 0.0051028 -0.041265 0.0054321 -0.071965 0.036648 -0.058544 -3.5459 0 0 0 0 0 0 0 0 0 0 0 0 0 0 0 0 0
9.7344 0.016767 0.0013777 -0.011804 0.0067862 0.030111 0.018413 -0.054129 -0.02422 -0.085036 0.0086481 -0.067229 -3.5935 0 0 0 0 0 0 0 0 0 0 0 0 0 0 0 0 0
9.7383 0.012852 -0.010853 -0.032099 -0.0061577 0.064462 0.023904 -0.041603 -0.043731 -0.053369 -0.014066 -0.036872 -3.6333 0 0 0 0 0 0 0 0 0 0 0 0 0 0 0 0 0
9.7422 0.0012893 -0.017037 -0.035632 -0.01549 0.054898 0.016529 -0.013001 -0.047679 -0.0021227 -0.019613 0.0047835 -3.6532 0 0 0 0 0 0 0 0 0 0 0 0 0 0 0 0 0
9.7461 -0.011905 -0.014678 -0.026272 -0.021771 0.00081133 -0.0019865 0.01551 -0.036632 0.039828 -0.009468 0.027765 -3.6533 0 0 0 0 0 0 0 0 0 0 0 0 0 0 0 0 0
9.75 -0.020122 -0.0060211 -0.009078 -0.02476 -0.066334 -0.022162 0.026677 -0.017469 0.051247 0.001485 0.018412 -3.6438 0 0 0 0 0 0 0 0 0 0 0 0 0 0 0 0 0
9.7539 -0.020258 0.0025634 0.010674 -0.021287 -0.10217 -0.031518 0.010681 -0.00049901 0.025181 -0.0034624 -0.014772 -3.6388 0 0 0 0 0 0 0 0 0 0 0 0 0 0 0 0 0
9.7578 -0.014069 0.0042849 0.025106 -0.0085526 -0.080348 -0.02286 -0.02779 0.0055769 -0.028818 -0.028496 -0.05044 -3.6487 0 0 0 0 0 0 0 0 0 0 0 0 0 0 0 0 0
9.7617 -0.0062607 -0.0031684 0.024411 0.0099463 -0.012828 -0.0003945 -0.069547 -0.0016094 -0.087232 -0.0602 -0.070394 -3.6766 0 0 0 0 0 0 0 0 0 0 0 0 0 0 0 0 0
9.7656 -0.0010913 -0.015143 0.0036604 0.022828 0.056992 0.021519 -0.090219 -0.016543 -0.12118 -0.07653 -0.069682 -3.718 0 0 0 0 0 0 0 0 0 0 0 0 0 0 0 0 0
9.7695 1.6784e-05 -0.022522 -0.029259 0.017673 0.084664 0.027367 -0.074537 -0.028861 -0.10995 -0.062985 -0.054378 -3.7631 0 0 0 0 0 0 0 0 0 0 0 0 0 0 0 0 0
9.7734 -0.0015121 -0.018174 -0.053796 -0.007682 0.056466 0.011698 -0.026614 -0.029542 -0.053323 -0.023159 -0.031595 -3.8026 0 0 0 0 0 0 0 0 0 0 0 0 0 0 0 0 0
9.7773 -0.0032161 -0.0028101 -0.048961 -0.039327 -0.0017524 -0.015556 0.031254 -0.016328 0.025885 0.024278 -0.0026512 -3.8322 0 0 0 0 0 0 0 0 0 0 0 0 0 0 0 0 0
9.7813 -0.0035385 0.01451 -0.010567 -0.054223 -0.045581 -0.034557 0.07143 0.0053496 0.09307 0.058847 0.033809 -3.8554 0 0 0 0 0 0 0 0 0 0 0 0 0 0 0 0 0
9.7852 -0.0025254 0.022246 0.040673 -0.036924 -0.04635 -0.029231 0.077411 0.026471 0.12134 0.070632 0.072708 -3.8811 0 0 0 0 0 0 0 0 0 0 0 0 0 0 0 0 0
9.7891 -0.0011415 0.01467 0.069722 0.006406 -0.011532 8.4547e-05 0.053024 0.040142 0.10642 0.062701 0.09855 -3.9163 0 0 0 0 0 0 0 0 0 0 0 0 0 0 0 0 0
9.793 -0.00012459 -0.0035978 0.051774 0.049004 0.024436 0.034739 0.018176 0.044348 0.066453 0.043935 0.093599 -3.9604 0 0 0 0 0 0 0 0 0 0 0 0 0 0 0 0 0
9.7969 0.00059902 -0.020363 -0.0067524 0.060987 0.030307 0.049478 -0.0056751 0.040082 0.026794 0.020518 0.053039 -4.005 0 0 0 0 0 0 0 0 0 0 0 0 0 0 0 0 0
9.8008 0.0016124 -0.024119 -0.068337 0.031296 0.0035677 0.030608 -0.009984 0.027672 0.001637 -0.0059801 -0.0067573 -4.0395 0 0 0 0 0 0 0 0 0 0 0 0 0 0 0 0 0
9.8047 0.0032799 -0.011868 -0.088543 -0.022621 -0.029552 -0.012308 -0.0033255 0.0058869 -0.013574 -0.033629 -0.056636 -4.0589 0 0 0 0 0 0 0 0 0 0 0 0 0 0 0 0 0
9.8086 0.0052892 0.008963 -0.048358 -0.065622 -0.038434 -0.050766 -0.0026726 -0.024568 -0.033556 -0.055097 -0.074877 -4.0664 0 0 0 0 0 0 0 0 0 0 0 0 0 0 0 0 0
9.8125 0.0068112 0.025602 0.029404 -0.068986 -0.015059 -0.056072 -0.018522 -0.056668 -0.066069 -0.059408 -0.062552 -4.0709 0 0 0 0 0 0 0 0 0 0 0 0 0 0 0 0 0
9.8164 0.0070978 0.028247 0.093502 -0.030363 0.019631 -0.019999 -0.045111 -0.077327 -0.10069 -0.040375 -0.040175 -4.0813 0 0 0 0 0 0 0 0 0 0 0 0 0 0 0 0 0
9.8203 0.0060603 0.016014 0.099473 0.024888 0.034807 0.037652 -0.063207 -0.074292 -0.11324 -0.0043584 -0.028038 -4.1028 0 0 0 0 0 0 0 0 0 0 0 0 0 0 0 0 0
9.8242 0.0044434 -0.0029746 0.041639 0.061621 0.017099 0.080965 -0.05373 -0.045227 -0.083248 0.030648 -0.027812 -4.1362 0 0 0 0 0 0 0 0 0 0 0 0 0 0 0 0 0
9.8281 0.0034697 -0.016878 -0.041756 0.058886 -0.017604 0.081807 -0.012555 -0.0013826 -0.011777 0.045718 -0.022542 -4.1784 0 0 0 0 0 0 0 0 0 0 0 0 0 0 0 0 0
9.832 0.0041095 -0.017215 -0.094597 0.023125 -0.037705 0.039167 0.044136 0.038262 0.074102 0.034108 0.0045179 -4.2231 0 0 0 0 0 0 0 0 0 0 0 0 0 0 0 0 0
9.8359 0.0063565 -0.0036404 -0.081591 -0.017781 -0.022798 -0.019774 0.08811 0.058699 0.13448 0.006615 0.049735 -4.2623 0 0 0 0 0 0 0 0 0 0 0 0 0 0 0 0 0
9.8398 0.0089976 0.015987 -0.012035 -0.034415 0.018953 -0.057847 0.095875 0.057645 0.13986 -0.015486 0.08733 -4.2891 0 0 0 0 0 0 0 0 0 0 0 0 0 0 0 0 0
9.8438 0.010207 0.03011 0.067623 -0.015597 0.057044 -0.05275 0.063359 0.044697 0.089855 -0.015159 0.089401 -4.3022 0 0 0 0 0 0 0 0 0 0 0 0 0 0 0 0 0
9.8477 0.0087801 0.03011 0.10601 0.024784 0.062603 -0.011396 0.0091598 0.032126 0.014966 0.0086682 0.050794 -4.3081 0 0 0 0 0 0 0 0 0 0 0 0 0 0 0 0 0
9.8516 0.0052152 0.015509 0.08051 0.0575 0.030324 0.035821 -0.035825 0.025237 -0.040505 0.040737 -0.0036085 -4.3174 0 0 0 0 0 0 0 0 0 0 0 0 0 0 0 0 0
9.8555 0.0016721 -0.0053827 0.0098491 0.057351 -0.018452 0.056335 -0.046452 0.020034 -0.044971 0.060334 -0.036786 -4.3373 0 0 0 0 0 0 0 0 0 0 0 0 0 0 0 0 0
[truncated: 3,197,025 more chars]
