# Supplementary material for: Dataset from dynamic shake-table testing of five full-scale single leaf and cavity URM walls subjected to out-of-plane two-way bending
Source: Data Brief. 2019 Mar 20;24:103854. doi: 10.1016/j.dib.2019.103854 (PMC6480314; doi:10.1016/j.dib.2019.103854)
Supplement: Multimedia component 2 [file mmc2.zip › DATA/CS-010-RR/Test24.txt]

0 0.013507 -0.026259 -0.074569 -0.002464 0.04556 -0.016204 0.0030236 -0.0048151 0.0068374 -0.022938 -0.0039066 0.023881 0.67525 2.9037 2.1481 0.88503 2.4107 1.7039 1.1378 1.2993 1.2703 0 0.070688 0 0.011574 0 0.013 0 0.017892
0.003906 0.012046 -0.021955 -0.059823 -0.0039961 0.034908 -0.013364 0.01487 -0.0030587 0.00057685 -0.020709 -0.010217 0.025527 0.67632 2.901 2.1455 0.88049 2.4118 1.7057 1.1364 1.3007 1.2726 0 0.070795 0 0.012356 0 0.01269 0 0.031238
0.007812 0.0036737 -0.004826 -0.012162 -0.0029724 0.0028515 -0.002411 0.017346 0.0009924 -0.0074108 -0.007285 -0.010369 0.01449 0.67571 2.8983 2.1461 0.87879 2.4102 1.7067 1.1364 1.3039 1.2771 0 0.071389 0 0.013359 0 0.012507 0 0.035199
0.011718 -0.0065819 0.015263 0.041353 0.00027773 -0.032231 0.010557 0.0087297 0.0048456 -0.012906 0.0088279 -0.0034083 -0.010493 0.67382 2.8966 2.1491 0.88181 2.4066 1.7064 1.1386 1.3074 1.2807 0 0.071813 0 0.01407 0 0.012678 0 0.02974
0.015625 -0.012864 0.026649 0.070179 0.0039386 -0.050125 0.018976 -0.0059392 0.0058814 -0.012455 0.01742 0.0067962 -0.038821 0.67228 2.8965 2.1521 0.88804 2.4034 1.7053 1.142 1.3089 1.2812 0 0.071549 0 0.014249 0 0.013086 0 0.021628
0.019531 -0.011723 0.02258 0.057838 0.0056163 -0.040543 0.018697 -0.017958 0.0028689 -0.0055257 0.013038 0.013469 -0.054255 0.67255 2.8986 2.1532 0.8935 2.403 1.7044 1.1444 1.307 1.2783 0 0.070721 0 0.014031 0 0.013373 0 0.020432
0.023437 -0.0039361 0.005228 0.011613 0.004015 -0.008924 0.0095292 -0.020242 -0.003096 0.0046989 -0.0014199 0.011502 -0.047521 0.67449 2.9026 2.152 0.89499 2.406 1.7036 1.1439 1.3018 1.274 0 0.069985 0 0.013723 0 0.013271 0 0.02931
0.027343 0.0059455 -0.015435 -0.041463 7.238e-05 0.026901 -0.0045537 -0.011515 -0.00893 0.012796 -0.016526 0.0014004 -0.02465 0.67622 2.9069 2.1501 0.89265 2.4099 1.7029 1.1399 1.2958 1.2709 0 0.069911 0 0.013491 0 0.012831 0 0.039746
0.03125 0.012069 -0.027403 -0.070264 -0.0035198 0.046984 -0.016765 0.0030759 -0.011224 0.014265 -0.02242 -0.010685 -0.0030529 0.6759 2.9095 2.1497 0.88947 2.4113 1.7024 1.1344 1.2919 1.2704 0 0.070481 0 0.01328 0 0.01235 0 0.037458
0.035156 0.010563 -0.023712 -0.057803 -0.0041819 0.040505 -0.020572 0.015095 -0.0083491 0.0084204 -0.01509 -0.017128 0.0022256 0.67353 2.909 2.1518 0.88832 2.409 1.7033 1.1306 1.2925 1.2723 0 0.071155 0 0.013 0 0.012106 0 0.015696
0.039062 0.0019091 -0.0065895 -0.011242 -0.0012804 0.011703 -0.01351 0.017721 -0.0016329 -0.0010315 0.0013072 -0.014098 -0.0093722 0.67105 2.9059 2.1553 0.88944 2.4046 1.7061 1.131 1.2972 1.2749 0 0.071409 0 0.012758 0 0.012167 0 -0.016553
0.042968 -0.0090447 0.013872 0.04229 0.0034562 -0.02265 0.00065342 0.0095908 0.0052927 -0.0082731 0.017363 -0.0039416 -0.023862 0.67048 2.9021 2.1581 0.89056 2.4021 1.71 1.1358 1.3037 1.2768 0 0.071189 0 0.01283 0 0.012419 0 -0.04032
0.046875 -0.015719 0.025733 0.071588 0.0071453 -0.042779 0.013536 -0.0044785 0.0086581 -0.0090721 0.024273 0.0068519 -0.024774 0.67183 2.9 2.1583 0.8895 2.4043 1.7128 1.1422 1.309 1.2775 0 0.070872 0 0.013364 0 0.01271 0 -0.041901
0.050781 -0.013757 0.022238 0.059533 0.0075731 -0.037149 0.017242 -0.016204 0.0068311 -0.0034375 0.018744 0.012144 -0.0067973 0.67311 2.901 2.1556 0.88647 2.4101 1.7131 1.1466 1.3115 1.277 0 0.070826 0 0.014116 0 0.012951 0 -0.023519
0.054687 -0.0038968 0.0056722 0.012921 0.0043821 -0.0091426 0.009682 -0.018522 0.0012153 0.0044928 0.0042301 0.0096675 0.020563 0.67247 2.9041 2.1513 0.88393 2.4153 1.711 1.1467 1.3118 1.276 0 0.07105 0 0.014565 0 0.01309 0 0.0003828
0.058593 0.0082441 -0.014153 -0.041614 -0.00091347 0.024739 -0.0038623 -0.0097295 -0.0047318 0.0091713 -0.011538 0.0015403 0.041722 0.67034 2.9071 2.1473 0.8841 2.4159 1.7085 1.1428 1.3109 1.2751 0 0.071246 0 0.014353 0 0.013094 0 0.016812
0.0625 0.015553 -0.025708 -0.072981 -0.0057935 0.044335 -0.014288 0.0052701 -0.0076084 0.0071324 -0.020796 -0.0076534 0.047636 0.66923 2.9083 2.145 0.8869 2.4114 1.7077 1.1378 1.3096 1.2749 0 0.071178 0 0.013656 0 0.012993 0 0.024061
0.066406 0.013884 -0.022367 -0.063396 -0.0079133 0.037646 -0.014826 0.017548 -0.0059449 -0.00093081 -0.019445 -0.01335 0.041194 0.67111 2.9075 2.1443 0.88999 2.4051 1.7091 1.1344 1.3077 1.2758 0 0.070921 0 0.013086 0 0.012946 0 0.028865
0.070312 0.0046316 -0.0060934 -0.018451 -0.0061923 0.0080642 -0.0053408 0.019333 -0.00084854 -0.010657 -0.0087795 -0.01279 0.031793 0.67491 2.9058 2.1446 0.89103 2.4017 1.7111 1.1341 1.3048 1.2777 0 0.070732 0 0.013155 0 0.013156 0 0.035788
0.074218 -0.0063091 0.013773 0.036136 -0.0014975 -0.027421 0.0080532 0.0088397 0.0047318 -0.016621 0.0051943 -0.006005 0.025611 0.67703 2.9048 2.1457 0.88968 2.403 1.7121 1.1358 1.3018 1.2795 0 0.070722 0 0.013773 0 0.013652 0 0.041451
0.078125 -0.012417 0.025832 0.069192 0.0035067 -0.048142 0.017274 -0.008325 0.0075831 -0.015436 0.014612 0.0038796 0.021158 0.67452 2.9049 2.1475 0.88762 2.4073 1.7114 1.1379 1.3005 1.2797 0 0.070713 0 0.014286 0 0.014126 0 0.039722
0.082031 -0.010583 0.023084 0.061944 0.005634 -0.041902 0.017139 -0.022293 0.0058787 -0.0076031 0.013823 0.011525 0.013494 0.66821 2.9054 2.1503 0.88679 2.4107 1.7102 1.1387 1.302 1.2777 0 0.070469 0 0.014062 0 0.014091 0 0.030848
0.085937 -0.0026834 0.0069571 0.018892 0.0031689 -0.012094 0.007823 -0.024848 0.00020292 0.0028567 0.0028647 0.011944 0.0016688 0.66251 2.9055 2.1535 0.88776 2.4106 1.7096 1.1381 1.3056 1.2746 0 0.070029 0 0.013107 0 0.013297 0 0.02269
0.089843 0.0060626 -0.013378 -0.034648 -0.0026882 0.024407 -0.0058439 -0.014439 -0.0065639 0.01071 -0.011884 0.0038614 -0.0087169 0.66185 2.9053 2.1561 0.88955 2.4072 1.7102 1.1371 1.309 1.2724 0 0.069771 0 0.01212 0 0.012066 0 0.021413
0.09375 0.010514 -0.026186 -0.067167 -0.0082234 0.047145 -0.017072 0.002882 -0.010638 0.012438 -0.020949 -0.0085371 -0.010325 0.66679 2.9051 2.1573 0.89086 2.403 1.7109 1.1366 1.3097 1.2724 0 0.07008 0 0.011904 0 0.011161 0 0.022172
0.097656 0.0084898 -0.023977 -0.059405 -0.0095628 0.043806 -0.020258 0.017153 -0.0094795 0.0081318 -0.017567 -0.017551 -0.0010624 0.67354 2.9055 2.1575 0.8912 2.4 1.7107 1.137 1.3076 1.274 0 0.070944 0 0.012641 0 0.011207 0 0.012087
0.10156 0.0015576 -0.0080192 -0.015791 -0.0054421 0.01697 -0.013552 0.020411 -0.0035005 0.001255 -0.0024453 -0.016999 0.013877 0.67714 2.906 2.1581 0.89081 2.399 1.7096 1.1381 1.3048 1.2756 0 0.07189 0 0.0137 0 0.01213 0 -0.015068
0.10547 -0.0062709 0.01229 0.038072 0.001741 -0.017728 -7.1686e-05 0.011195 0.0039005 -0.0035756 0.016036 -0.0068403 0.026586 0.67557 2.9057 2.1602 0.88994 2.3992 1.7087 1.1394 1.3037 1.2761 0 0.072357 0 0.014159 0 0.013153 0 -0.047379
0.10938 -0.010794 0.024965 0.070507 0.0075368 -0.040654 0.013114 -0.0048867 0.0083026 -0.0034548 0.026843 0.0063907 0.032608 0.67101 2.9044 2.1631 0.88848 2.3999 1.709 1.1402 1.3049 1.2759 0 0.072159 0 0.013596 0 0.013419 0 -0.060808
0.11328 -0.0096005 0.022627 0.062476 0.008565 -0.039207 0.01851 -0.018535 0.0071014 0.001068 0.023405 0.014039 0.032677 0.66747 2.9025 2.1644 0.88651 2.4007 1.7102 1.1403 1.3072 1.2767 0 0.071596 0 0.01244 0 0.012738 0 -0.040179
0.11719 -0.0030708 0.006914 0.018691 0.0047664 -0.014725 0.012799 -0.021959 0.001285 0.0064438 0.007934 0.011407 0.029376 0.66725 2.9013 2.1621 0.88487 2.402 1.7112 1.1393 1.3082 1.2793 0 0.071138 0 0.011605 0 0.011782 0 0.0040739
0.12109 0.0057885 -0.01261 -0.035423 -0.00085499 0.018385 -0.00046162 -0.013086 -0.0051894 0.0084598 -0.01007 0.00082807 0.023593 0.66954 2.9014 2.1563 0.88486 2.4036 1.7106 1.1377 1.3073 1.2822 0 0.071004 0 0.011717 0 0.011518 0 0.041163
0.125 0.012618 -0.024324 -0.068853 -0.0046012 0.040784 -0.012567 0.0032803 -0.0080504 0.0049479 -0.020075 -0.010418 0.015178 0.67203 2.9028 2.1494 0.88704 2.4052 1.7088 1.1358 1.3056 1.2828 0 0.071063 0 0.012632 0 0.012352 0 0.044974
0.12891 0.01376 -0.021484 -0.063031 -0.0045924 0.039146 -0.015286 0.017923 -0.0055297 -0.0028299 -0.017128 -0.015371 0.0064473 0.67349 2.9042 2.145 0.89025 2.4067 1.7073 1.1344 1.3045 1.2795 0 0.071099 0 0.013598 0 0.01375 0 0.01695
0.13281 0.0083149 -0.0060157 -0.0222 -0.0016228 0.013877 -0.0065994 0.022157 0.00061418 -0.010916 -0.0044632 -0.011707 0.0029312 0.67469 2.9049 2.1447 0.89222 2.4088 1.7078 1.1341 1.3047 1.2739 0 0.071116 0 0.013905 0 0.014677 0 -0.014653
0.13672 -0.00099713 0.012916 0.029601 0.001895 -0.020841 0.0077743 0.01288 0.0064522 -0.01497 0.0092302 -0.0023157 0.008413 0.67686 2.9048 2.1476 0.89129 2.4116 1.7101 1.1349 1.3052 1.2695 0 0.071316 0 0.013432 0 0.014473 0 -0.019423
0.14063 -0.0090059 0.024425 0.062685 0.0037183 -0.044977 0.018366 -0.0051205 0.0085131 -0.012718 0.015561 0.0073596 0.018544 0.67974 2.9045 2.151 0.88792 2.4142 1.7127 1.1363 1.3047 1.2687 0 0.071787 0 0.012681 0 0.013389 0 0.0084723
0.14453 -0.011011 0.022098 0.058642 0.002941 -0.044199 0.018446 -0.021351 0.0058494 -0.0051564 0.011297 0.012636 0.020935 0.68147 2.9046 2.1529 0.88448 2.4145 1.7133 1.1373 1.3032 1.271 0 0.072266 0 0.012331 0 0.012315 0 0.045299
0.14844 -0.0057899 0.0074081 0.020477 8.4235e-05 -0.018393 0.0081944 -0.025607 0.00033617 0.0040593 -0.00036298 0.011453 0.0045131 0.68045 2.905 2.153 0.8833 2.4108 1.7113 1.1374 1.3018 1.2734 0 0.07231 0 0.012711 0 0.01197 0 0.058381
0.15234 0.003354 -0.011325 -0.029431 -0.0034431 0.018025 -0.0061556 -0.014438 -0.004701 0.0106 -0.012227 0.0045995 -0.028878 0.67718 2.9057 2.1525 0.88481 2.4038 1.7083 1.136 1.302 1.2734 0 0.071749 0 0.013594 0 0.012309 0 0.033382
0.15625 0.010469 -0.023633 -0.062156 -0.0059547 0.044375 -0.016896 0.0061327 -0.0064862 0.01171 -0.017316 -0.0048205 -0.062061 0.6742 2.9066 2.1523 0.88732 2.3968 1.7066 1.1334 1.3036 1.2714 0 0.070954 0 0.014413 0 0.012658 0 -0.01528
0.16016 0.010714 -0.022661 -0.058598 -0.0060516 0.045769 -0.019382 0.023863 -0.0042621 0.0075611 -0.012486 -0.012269 -0.073886 0.67388 2.9078 2.1517 0.88856 2.3937 1.7078 1.1303 1.3054 1.2702 0 0.070592 0 0.014675 0 0.012433 0 -0.057804
0.16406 0.00354 -0.0089584 -0.020336 -0.0032569 0.021787 -0.013713 0.027829 0.00043305 0.0010475 8.4857e-05 -0.013432 -0.056179 0.67637 2.9088 2.1497 0.88764 2.396 1.7107 1.1279 1.306 1.2724 0 0.071018 0 0.014282 0 0.011744 0 -0.072144
0.16797 -0.0068698 0.0097422 0.031113 0.001465 -0.013393 -0.003516 0.015408 0.0047 -0.0038899 0.014014 -0.0066567 -0.021507 0.6795 2.9089 2.146 0.88567 2.4021 1.7126 1.1275 1.3052 1.2777 0 0.071904 0 0.013553 0 0.011321 0 -0.056936
0.17188 -0.014242 0.02276 0.066344 0.0058569 -0.039412 0.0063226 -0.0059852 0.0059228 -0.0045377 0.021871 0.0051924 0.006053 0.68076 2.9071 2.1426 0.88466 2.4085 1.7115 1.1296 1.3035 1.2825 0 0.072483 0 0.012994 0 0.011819 0 -0.026527
0.17578 -0.014151 0.022536 0.064799 0.0074938 -0.041623 0.011542 -0.023612 0.0032879 -0.0010263 0.019068 0.015486 0.010053 0.67933 2.9038 2.1423 0.88577 2.4126 1.7075 1.1333 1.3019 1.2835 0 0.072235 0 0.012964 0 0.013155 0 0.0029935
0.17969 -0.0066657 0.0091345 0.026716 0.005363 -0.019441 0.0098846 -0.027392 -0.0016929 0.0037182 0.0066066 0.017638 -0.0056411 0.67652 2.901 2.1464 0.88841 2.414 1.7029 1.1366 1.3004 1.2802 0 0.071383 0 0.013446 0 0.014483 0 0.022929
0.18359 0.0038851 -0.0095916 -0.026684 0.00074518 0.013615 0.0022442 -0.015905 -0.006066 0.005782 -0.0090227 0.0097436 -0.021544 0.67435 2.901 2.1536 0.89083 2.4142 1.7005 1.1376 1.2988 1.2756 0 0.070698 0 0.014054 0 0.014855 0 0.031292
0.1875 0.011703 -0.022514 -0.06517 -0.0034393 0.037988 -0.0070269 0.0032406 -0.0072713 0.00282 -0.019194 -0.0035495 -0.020048 0.6739 2.9044 2.16 0.89155 2.4142 1.7009 1.1362 1.2973 1.2733 0 0.070785 0 0.014299 0 0.013987 0 0.028356
0.19141 0.012933 -0.021872 -0.066884 -0.0045111 0.039465 -0.011829 0.018438 -0.004746 -0.0042496 -0.018145 -0.013815 2.4864e-05 0.67468 2.9092 2.1622 0.89039 2.414 1.7028 1.1341 1.2971 1.275 0 0.071508 0 0.013925 0 0.012492 0 0.015964
0.19531 0.0076509 -0.0079948 -0.031092 -0.0018213 0.01728 -0.0079953 0.021023 -0.00018368 -0.01159 -0.0066292 -0.014546 0.024188 0.67547 2.9119 2.1591 0.88842 2.4128 1.7042 1.1337 1.299 1.2788 0 0.072103 0 0.01311 0 0.011369 0 0.00035464
0.19922 -0.00055784 0.010876 0.021273 0.0028433 -0.015578 0.0032889 0.0099652 0.0037032 -0.014725 0.0083136 -0.0055853 0.03639 0.67528 2.9104 2.1531 0.88703 2.4106 1.7046 1.1362 1.3026 1.2812 0 0.071897 0 0.012341 0 0.011224 0 -0.0081766
0.20313 -0.0068838 0.023582 0.059712 0.006491 -0.039939 0.015352 -0.0079843 0.004952 -0.011327 0.017602 0.0069762 0.032729 0.67396 2.9056 2.1479 0.88695 2.4089 1.7055 1.1404 1.3058 1.2803 0 0.070959 0 0.01205 0 0.011851 0 -0.0024208
0.20703 -0.0080022 0.022742 0.061954 0.0068661 -0.041496 0.020101 -0.022285 0.0033593 -0.0027067 0.015781 0.0152 0.022724 0.67198 2.9007 2.1467 0.88783 2.4088 1.7083 1.1437 1.3071 1.2772 0 0.070073 0 0.012298 0 0.012503 0 0.013263
0.21094 -0.0037528 0.0090234 0.027002 0.0037862 -0.019018 0.01369 -0.024408 0.00019031 0.0069601 0.0044137 0.01457 0.018545 0.67016 2.8989 2.1494 0.88862 2.4105 1.7126 1.1441 1.3063 1.2747 0 0.070064 0 0.012754 0 0.012563 0 0.022869
0.21484 0.0029506 -0.0094843 -0.024253 -0.00088254 0.014958 -0.00053458 -0.012523 -0.0028677 0.013124 -0.0090383 0.0064433 0.023524 0.66952 2.9006 2.1538 0.88831 2.4124 1.7151 1.1421 1.3057 1.2752 0 0.071062 0 0.013019 0 0.012046 0 0.010279
0.21875 0.0078108 -0.022194 -0.061291 -0.0044269 0.041319 -0.014259 0.0072329 -0.0045523 0.013425 -0.016043 -0.0035228 0.030461 0.67085 2.9033 2.1565 0.88672 2.4128 1.7129 1.1398 1.307 1.2784 0 0.07238 0 0.012976 0 0.011526 0 -0.025998
0.22266 0.0075455 -0.022147 -0.061931 -0.0048631 0.045308 -0.019899 0.023754 -0.0042539 0.0087595 -0.012325 -0.0092713 0.029797 0.67422 2.9046 2.1555 0.88464 2.4113 1.7061 1.1391 1.3097 1.2819 0 0.073073 0 0.012883 0 0.011621 0 -0.068048
0.22656 0.0017799 -0.0097948 -0.025443 -0.0020304 0.024899 -0.015424 0.027052 -0.0019699 0.0023641 -0.00028098 -0.0077727 0.01861 0.67843 2.9036 2.1515 0.88343 2.4094 1.6991 1.1399 1.3114 1.2831 0 0.072669 0 0.013084 0 0.012466 0 -0.08942
0.23047 -0.0065844 0.0075132 0.026961 0.0023158 -0.0081394 -0.0049195 0.014318 0.0015694 -0.0022714 0.012807 -0.0002263 0.0021912 0.68146 2.9018 2.1471 0.88408 2.4084 1.6973 1.1404 1.3095 1.281 0 0.071475 0 0.013633 0 0.013622 0 -0.07394
0.23438 -0.012845 0.019835 0.0646 0.0054587 -0.035078 0.0048989 -0.0077443 0.0047686 -0.003297 0.019356 0.0089831 -0.011554 0.68171 2.901 2.1451 0.88663 2.4085 1.7027 1.1391 1.3041 1.2767 0 0.070255 0 0.014174 0 0.014416 0 -0.0278
0.23828 -0.013143 0.020233 0.065378 0.0052821 -0.040943 0.0090923 -0.026297 0.0056573 -0.0011959 0.015864 0.014595 -0.017943 0.67921 2.9012 2.1465 0.89015 2.4088 1.7121 1.1368 1.2985 1.2725 0 0.069644 0 0.014219 0 0.014426 0 0.024313
0.24219 -0.0068334 0.0086175 0.028718 0.00161 -0.022994 0.0067648 -0.029988 0.0031734 0.0018496 0.0045931 0.013023 -0.016337 0.67568 2.9012 2.1498 0.89349 2.4081 1.7186 1.1357 1.2967 1.2706 0 0.069788 0 0.013581 0 0.013724 0 0.055589
0.24609 0.0029136 -0.008228 -0.024254 -0.0035359 0.007829 0.00047842 -0.016209 -0.0016317 0.0033439 -0.0080979 0.0042788 -0.0075214 0.6732 2.8998 2.1523 0.8961 2.4067 1.7177 1.1376 1.2996 1.2719 0 0.07041 0 0.012578 0 0.012752 0 0.05371
0.25 0.010794 -0.020485 -0.063264 -0.0070768 0.033271 -0.0057681 0.0068727 -0.0057782 0.0018443 -0.015484 -0.0075958 0.0071954 0.67266 2.8979 2.1523 0.89814 2.4058 1.7102 1.1414 1.3047 1.2755 0 0.071108 0 0.011825 0 0.011998 0 0.026712
0.25391 0.012471 -0.020933 -0.06657 -0.0068052 0.038269 -0.008405 0.025188 -0.0062959 -0.0022745 -0.014065 -0.016249 0.023673 0.67336 2.8982 2.1498 0.8999 2.4059 1.7022 1.144 1.3077 1.2793 0 0.071599 0 0.011782 0 0.011726 0 -0.0040738
0.25781 0.0072175 -0.0091965 -0.033297 -0.0028379 0.019655 -0.0055513 0.027576 -0.002605 -0.0069439 -0.0052041 -0.016496 0.033775 0.67396 2.902 2.147 0.90093 2.4065 1.6996 1.143 1.3066 1.2813 0 0.07177 0 0.012445 0 0.011916 0 -0.017862
0.26172 -0.0016133 0.0079237 0.016623 0.0024379 -0.011936 0.0020922 0.012796 0.0027224 -0.009406 0.005834 -0.0077081 0.029891 0.67379 2.9078 2.1459 0.90011 2.4064 1.7035 1.1384 1.3028 1.2805 0 0.071653 0 0.013399 0 0.012377 0 -0.0062582
0.26563 -0.0086356 0.020388 0.054446 0.0059081 -0.038116 0.010969 -0.0098427 0.005747 -0.0077398 0.012808 0.0052545 0.012847 0.67318 2.912 2.1475 0.8966 2.4054 1.71 1.1336 1.3001 1.2774 0 0.071407 0 0.014143 0 0.012882 0 0.022796
0.26953 -0.0097452 0.020853 0.059216 0.0056662 -0.043376 0.015871 -0.026493 0.0042182 -0.0021606 0.011861 0.014689 -0.0052948 0.6727 2.9118 2.1507 0.89112 2.4051 1.7138 1.1317 1.3008 1.2738 0 0.071295 0 0.014395 0 0.013255 0 0.050117
0.27344 -0.0045958 0.0090472 0.029344 0.0020307 -0.024197 0.012809 -0.027366 -0.0006248 0.0047712 0.0036253 0.014856 -0.0093517 0.67232 2.9075 2.1536 0.88609 2.4072 1.7126 1.1338 1.3042 1.2712 0 0.071548 0 0.01418 0 0.013399 0 0.056432
0.27734 0.0032975 -0.0081038 -0.017115 -0.0028847 0.0087492 0.0020464 -0.012437 -0.0050632 0.0094215 -0.0070667 0.0057469 0.0049749 0.67154 2.9027 2.1548 0.88431 2.4119 1.7089 1.1378 1.3072 1.2706 0 0.07216 0 0.013697 0 0.013314 0 0.033896
0.28125 0.0088271 -0.020655 -0.053162 -0.0065151 0.036747 -0.011203 0.0090076 -0.0058716 0.0092632 -0.013821 -0.0068521 0.024318 0.67041 2.9008 2.1542 0.88681 2.4168 1.7068 1.1406 1.3073 1.2715 0 0.072811 0 0.013167 0 0.013108 0 -0.0084155
0.28516 0.0084465 -0.021521 -0.058208 -0.007117 0.043982 -0.019588 0.024261 -0.0027432 0.0045906 -0.012324 -0.015106 0.026879 0.66997 2.9027 2.1522 0.89187 2.4184 1.7085 1.1407 1.3048 1.2731 0 0.073069 0 0.012768 0 0.012958 0 -0.048951
0.28906 0.0022606 -0.01051 -0.029502 -0.0043605 0.0268 -0.018361 0.024672 0.0017646 -0.0015121 -0.002957 -0.014104 0.0018532 0.67152 2.9059 2.1497 0.89589 2.4153 1.7126 1.139 1.3022 1.2747 0 0.07276 0 0.012638 0 0.013004 0 -0.066302
0.29297 -0.0061311 0.0058038 0.016524 0.00071634 -0.0042749 -0.0086013 0.010365 0.0044727 -0.0051004 0.0092524 -0.0047422 -0.038122 0.67507 2.9073 2.1475 0.89594 2.4094 1.7156 1.1375 1.3019 1.2761 0 0.072159 0 0.012853 0 0.01324 0 -0.052422
0.29688 -0.011815 0.018059 0.053586 0.0061001 -0.030929 0.0035619 -0.010185 0.0039416 -0.003958 0.017465 0.007161 -0.064456 0.67878 2.9057 2.1464 0.89174 2.4048 1.7155 1.1375 1.3041 1.2773 0 0.071786 0 0.013355 0 0.013484 0 -0.017648
0.30078 -0.011402 0.019495 0.060416 0.0094507 -0.037912 0.011144 -0.025154 0.0010917 0.00095409 0.017055 0.014616 -0.055553 0.68017 2.9026 2.1471 0.88579 2.4047 1.713 1.1385 1.3065 1.278 0 0.071945 0 0.013932 0 0.013474 0 0.016127
0.30469 -0.0049057 0.0096533 0.032898 0.0090654 -0.021831 0.010753 -0.02603 -0.002007 0.0061974 0.0083744 0.013539 -0.015718 0.67821 2.9003 2.1493 0.88146 2.4084 1.7101 1.1393 1.3066 1.2778 0 0.072442 0 0.014311 0 0.013054 0 0.029492
0.30859 0.0043158 -0.0055568 -0.013382 0.0049113 0.0072279 0.0042154 -0.012336 -0.0037503 0.0081604 -0.0034768 0.0048104 0.027246 0.67433 2.9 2.1518 0.8806 2.4127 1.7081 1.1391 1.3036 1.2769 0 0.072775 0 0.014339 0 0.012305 0 0.017232
0.3125 0.01144 -0.017302 -0.051888 -0.00097939 0.031917 -0.0033043 0.0081172 -0.0036654 0.0053301 -0.011771 -0.0065042 0.044494 0.67136 2.9011 2.1531 0.88254 2.414 1.7066 1.138 1.2992 1.2762 0 0.072638 0 0.014081 0 0.011532 0 -0.0096537
0.31641 0.012825 -0.018823 -0.060379 -0.005391 0.037783 -0.0068524 0.023607 -0.0020474 -0.00093266 -0.012189 -0.014027 0.029261 0.67122 2.9021 2.1524 0.88505 2.4113 1.705 1.1368 1.296 1.2765 0 0.072232 0 0.013762 0 0.011101 0 -0.031945
0.32031 0.007992 -0.0092474 -0.03391 -0.0058492 0.021429 -0.0044184 0.025155 0.00054184 -0.0073894 -0.0052555 -0.013434 0.00048535 0.6735 2.9027 2.1505 0.88631 2.4068 1.7031 1.1359 1.2958 1.2778 0 0.072069 0 0.013583 0 0.011216 0 -0.034224
0.32422 -0.00013241 0.0058991 0.01216 -0.0023434 -0.0077907 0.0024406 0.011763 0.003286 -0.010799 0.0042471 -0.0047218 -0.015685 0.67605 2.9034 2.1494 0.8861 2.4038 1.7024 1.1355 1.2988 1.2792 0 0.072419 0 0.013587 0 0.011794 0 -0.013666
0.32813 -0.0068737 0.017825 0.051111 0.0025455 -0.033233 0.0097955 -0.0088419 0.0049773 -0.0094791 0.010383 0.0076688 -0.0092161 0.67687 2.9045 2.15 0.88554 2.4039 1.7037 1.1358 1.3029 1.2792 0 0.072972 0 0.013669 0 0.012513 0 0.018561
0.33203 -0.0084836 0.019558 0.060568 0.0054033 -0.040372 0.013385 -0.024557 0.0044447 -0.0039008 0.0096344 0.017047 0.0066713 0.67559 2.9052 2.1519 0.88563 2.4067 1.7064 1.137 1.3057 1.2778 0 0.073081 0 0.013703 0 0.01302 0 0.043219
0.33594 -0.0043109 0.010055 0.035598 0.0044055 -0.024928 0.010666 -0.02595 0.0015427 0.0036395 0.0027954 0.01806 0.010115 0.67316 2.9045 2.1531 0.88627 2.4101 1.709 1.1387 1.3055 1.2759 0 0.072398 0 0.013651 0 0.013163 0 0.043244
0.33984 0.0028313 -0.0051374 -0.0085608 0.00056521 0.0047167 0.0022257 -0.011916 -0.0022536 0.0099584 -0.0057774 0.0098651 -0.0074907 0.67071 2.9025 2.1528 0.88651 2.4118 1.7105 1.1404 1.3024 1.2751 0 0.071279 0 0.013564 0 0.013101 0 0.013713
0.34375 0.0083722 -0.017161 -0.045679 -0.0031348 0.032171 -0.0081432 0.0094815 -0.0045656 0.012275 -0.01087 -0.0030247 -0.032863 0.66873 2.9008 2.1518 0.88569 2.4111 1.7116 1.141 1.2987 1.2756 0 0.07053 0 0.013498 0 0.013179 0 -0.033646
0.34766 0.0087637 -0.019113 -0.053995 -0.0039939 0.042254 -0.015168 0.025591 -0.003855 0.0095385 -0.0093861 -0.013049 -0.043032 0.66739 2.9013 2.1523 0.88435 2.4084 1.714 1.1403 1.2971 1.2766 0 0.070697 0 0.01347 0 0.013641 0 -0.075116
0.35156 0.0036308 -0.010093 -0.028814 -0.001468 0.029635 -0.015056 0.026597 -0.00074499 0.0031869 -0.0019507 -0.014004 -0.026579 0.66717 2.9042 2.1548 0.88381 2.4048 1.7182 1.1392 1.2993 1.2765 0 0.07155 0 0.013483 0 0.014381 0 -0.087946
0.35547 -0.0040369 0.0044244 0.015012 0.0026565 0.0019221 -0.0079462 0.011431 0.0023675 -0.0033625 0.0075604 -0.0049761 0.0057105 0.66882 2.9074 2.1574 0.88501 2.4013 1.722 1.139 1.3047 1.2748 0 0.072274 0 0.013576 0 0.01495 0 -0.064596
0.35938 -0.0097438 0.016002 0.051883 0.0056864 -0.024758 0.0019887 -0.011389 0.0032034 -0.0065841 0.014172 0.0087683 0.030047 0.67235 2.9079 2.1573 0.88743 2.3993 1.7225 1.1402 1.3105 1.2726 0 0.072197 0 0.013825 0 0.014867 0 -0.018577
0.36328 -0.010202 0.018241 0.060277 0.0058049 -0.035184 0.0091392 -0.028635 0.0013819 -0.0050901 0.014449 0.018756 0.029822 0.67643 2.9052 2.1533 0.88953 2.3996 1.718 1.1415 1.314 1.2715 0 0.071385 0 0.014262 0 0.014026 0 0.023383
0.36719 -0.005221 0.010334 0.035079 0.0029839 -0.023925 0.010018 -0.030171 -0.0014445 -0.00063797 0.0082985 0.018491 0.0086169 0.67898 2.9012 2.1479 0.89015 2.4021 1.7106 1.1411 1.314 1.272 0 0.070563 0 0.014814 0 0.012877 0 0.038481
0.37109 0.0023155 -0.0027728 -0.0095327 -0.0012994 0.0016353 0.0052505 -0.015083 -0.0031243 0.003057 -0.00099191 0.0076259 -0.014702 0.67872 2.8992 2.1453 0.88973 2.4059 1.7045 1.1384 1.312 1.2733 0 0.070442 0 0.015317 0 0.012159 0 0.022433
0.375 0.0082376 -0.013455 -0.048201 -0.0050019 0.025891 -0.0012904 0.0076666 -0.0027481 0.0030159 -0.0085053 -0.0076 -0.023174 0.67622 2.9007 2.1476 0.88997 2.4087 1.7031 1.1347 1.3104 1.274 0 0.071108 0 0.015619 0 0.012355 0 -0.0088805
0.37891 0.0094927 -0.015768 -0.058902 -0.0064262 0.034337 -0.0052863 0.024565 -0.0010858 -0.00080392 -0.010381 -0.018093 -0.015404 0.67331 2.9043 2.1526 0.89213 2.4089 1.7066 1.1323 1.3102 1.274 0 0.072008 0 0.015671 0 0.013282 0 -0.03141
0.38281 0.00576 -0.0086487 -0.035582 -0.0048192 0.02199 -0.0045258 0.025718 0.00044662 -0.005538 -0.0059785 -0.017523 -0.0042711 0.67149 2.9073 2.1556 0.89545 2.4064 1.7115 1.1322 1.3101 1.2747 0 0.072501 0 0.015527 0 0.014189 0 -0.029261
0.38672 -0.00054552 0.0036517 0.0083333 -0.00069221 -0.0039559 0.00031852 0.010829 0.0011051 -0.007654 0.0017429 -0.00629 -0.0033204 0.67082 2.9083 2.1541 0.89731 2.4032 1.7137 1.1338 1.3083 1.2772 0 0.072409 0 0.01528 0 0.014327 0 -0.0037977
0.39063 -0.0057578 0.014012 0.04769 0.0041892 -0.028522 0.0065855 -0.010737 0.0011676 -0.0055951 0.0079455 0.0087214 -0.013966 0.67045 2.908 2.1498 0.89538 2.4017 1.7114 1.1348 1.3041 1.281 0 0.072056 0 0.015003 0 0.013558 0 0.029272
0.39453 -0.0070442 0.016416 0.060168 0.0073845 -0.037579 0.011087 -0.025792 0.0012055 -0.00075824 0.0087944 0.018422 -0.024896 0.66997 2.9086 2.1478 0.88994 2.4034 1.7057 1.1344 1.3001 1.2834 0 0.071834 0 0.014753 0 0.012474 0 0.050656
0.39844 -0.0039477 0.0093357 0.039149 0.006979 -0.025753 0.01132 -0.02536 0.0012588 0.003798 0.0037904 0.0171 -0.023456 0.67009 2.9106 2.151 0.88422 2.4075 1.6998 1.1334 1.2995 1.2819 0 0.071781 0 0.014592 0 0.01191 0 0.048008
0.40234 0.00143 -0.0033262 -0.0026601 0.0028681 0.00066394 0.0063895 -0.0098971 0.00084977 0.0056623 -0.0038944 0.0057637 -0.0081697 0.67174 2.9124 2.1572 0.88203 2.4113 1.6963 1.134 1.3037 1.2767 0 0.071607 0 0.014571 0 0.012252 0 0.020996
0.40625 0.0056964 -0.014381 -0.040892 -0.0028166 0.027246 -0.0022977 0.011323 -0.00025727 0.0045131 -0.0093219 -0.0087415 0.0090063 0.67467 2.9118 2.1606 0.88463 2.4125 1.6965 1.1367 1.3103 1.2708 0 0.071102 0 0.014649 0 0.013126 0 -0.019384
0.41016 0.0061846 -0.017483 -0.0538 -0.0067317 0.039409 -0.011065 0.025958 -0.0014868 0.0018134 -0.0087909 -0.018068 0.012734 0.67729 2.9084 2.157 0.88945 2.4104 1.6998 1.1403 1.3146 1.2683 0 0.070471 0 0.014662 0 0.01375 0 -0.055407
0.41406 0.0025541 -0.010879 -0.03467 -0.0063663 0.030543 -0.015422 0.025755 -0.001802 -0.00057699 -0.0021072 -0.017281 -0.0021149 0.67804 2.9042 2.1482 0.89209 2.4067 1.7053 1.1422 1.3134 1.2711 0 0.070206 0 0.014408 0 0.013623 0 -0.069885
0.41797 -0.002998 0.0015123 0.0047416 -0.0017713 0.0058275 -0.012685 0.01097 -0.00069602 -0.0015497 0.0072528 -0.0073795 -0.025142 0.67703 2.9021 2.1406 0.89003 2.4039 1.7116 1.1413 1.3077 1.2772 0 0.070631 0 0.013836 0 0.012942 0 -0.054785
0.42188 -0.0070788 0.012445 0.041383 0.0043202 -0.020568 -0.0040977 -0.01013 0.0011694 -0.00097002 0.014169 0.005765 -0.038143 0.67607 2.9034 2.1402 0.88487 2.4034 1.7168 1.1388 1.3016 1.2828 0 0.071559 0 0.013169 0 0.012379 0 -0.017445
0.42578 -0.0071747 0.015713 0.054226 0.0082 -0.033559 0.0054681 -0.02599 0.0023695 0.00067786 0.014867 0.015024 -0.029609 0.67686 2.9066 2.1471 0.88111 2.4049 1.7189 1.1371 1.2992 1.2847 0 0.072421 0 0.012813 0 0.012431 0 0.021008
0.42969 -0.0031504 0.0098165 0.036047 0.0076108 -0.02599 0.010522 -0.027972 0.001866 0.0025527 0.0090851 0.015872 -0.0039961 0.67911 2.9091 2.1558 0.88228 2.4072 1.7166 1.1375 1.3012 1.2827 0 0.072743 0 0.013068 0 0.012963 0 0.037087
0.43359 0.0027642 -0.0013236 -0.002766 0.0032199 -0.0029436 0.0086678 -0.014919 -0.00010047 0.0035087 0.00015025 0.008487 0.021879 0.68061 2.909 2.1596 0.88792 2.409 1.7107 1.139 1.3049 1.2787 0 0.072514 0 0.013856 0 0.013352 0 0.020567
0.4375 0.007416 -0.010929 -0.040257 -0.0018819 0.021277 0.0021709 0.0061329 -0.0021399 0.0023955 -0.007054 -0.0026909 0.032195 0.6793 2.9069 2.1567 0.89394 2.4103 1.7038 1.1394 1.3068 1.2751 0 0.072113 0 0.0147 0 0.013106 0 -0.016788
0.44141 0.0085959 -0.013476 -0.055296 -0.0042949 0.031812 -0.0038848 0.023516 -0.0027436 -0.0011483 -0.0089954 -0.011434 0.023912 0.67534 2.9044 2.1506 0.89606 2.4115 1.699 1.1375 1.3058 1.2728 0 0.071915 0 0.015039 0 0.012348 0 -0.047363
0.44531 0.0061457 -0.0078065 -0.039509 -0.0025687 0.022239 -0.0053524 0.027205 -0.0013843 -0.0059621 -0.0055074 -0.012975 0.0072046 0.671 2.9026 2.1467 0.89329 2.4127 1.6986 1.1339 1.3035 1.2712 0 0.071969 0 0.014637 0 0.011726 0 -0.045904
0.44922 0.0017566 0.0024895 -0.0021167 0.0019271 -0.0016927 -0.001757 0.014653 0.0011221 -0.0096101 0.00031211 -0.0065394 -0.0051653 0.66856 2.9011 2.1473 0.8884 2.4131 1.7019 1.1309 1.3024 1.27 0 0.072053 0 0.013785 0 0.01182 0 -0.0072842
0.45313 -0.0021919 0.011382 0.035194 0.0060568 -0.025767 0.0038838 -0.0072055 0.0031841 -0.0098385 0.0042262 0.0041065 -0.0093831 0.66832 2.8995 2.1501 0.88525 2.4117 1.7064 1.1299 1.3035 1.2695 0 0.071985 0 0.013094 0 0.012594 0 0.048931
0.45703 -0.0039181 0.01388 0.050733 0.0071016 -0.035918 0.0075806 -0.025481 0.0034794 -0.0062528 0.0036261 0.012596 -0.012199 0.66877 2.898 2.1514 0.88542 2.4086 1.7094 1.1309 1.3054 1.2704 0 0.07186 0 0.013023 0 0.013409 0 0.090187
0.46094 -0.0029726 0.0087175 0.035581 0.0045425 -0.026347 0.0070182 -0.028844 0.0017871 -0.00076579 -0.0008529 0.013634 -0.021318 0.66872 2.8975 2.1496 0.8873 2.4056 1.71 1.1327 1.306 1.2729 0 0.071945 0 0.013505 0 0.013575 0 0.090487
0.46484 -0.00024925 -0.0010929 -0.00094234 0.00025239 -0.0024345 0.0025428 -0.014648 -0.00088621 0.003726 -0.0058876 0.0063749 -0.034411 0.66887 2.8985 2.1465 0.88809 2.4048 1.7094 1.1344 1.3049 1.2761 0 0.072382 0 0.013993 0 0.012934 0 0.045136
0.46875 0.002533 -0.010006 -0.036692 -0.002934 0.02276 -0.0036067 0.0090186 -0.0029473 0.0054239 -0.0077493 -0.0047374 -0.038623 0.67104 2.9003 2.1455 0.88662 2.4072 1.7095 1.1354 1.3032 1.2783 0 0.072997 0 0.013904 0 0.011968 0 -0.027116
0.47266 0.0036178 -0.013026 -0.050001 -0.0031768 0.035914 -0.008711 0.028059 -0.0032473 0.0047408 -0.0047351 -0.012547 -0.02263 0.67579 2.9015 2.1474 0.88429 2.4114 1.7111 1.1358 1.3025 1.2789 0 0.073422 0 0.013133 0 0.011358 0 -0.093876
0.47656 0.0020559 -0.0085087 -0.032798 -0.0007247 0.030494 -0.010671 0.031105 -0.0018573 0.0035685 0.0018432 -0.01175 0.0096932 0.68099 2.9017 2.1505 0.88331 2.4145 1.7134 1.1356 1.3032 1.2782 0 0.073399 0 0.012192 0 0.011418 0 -0.12474
0.48047 -0.0016782 0.00086815 0.0045911 0.0025181 0.0098924 -0.0086628 0.016642 -3.5124e-05 0.0034512 0.0086249 -0.00244 0.038223 0.68323 2.9024 2.152 0.88434 2.4145 1.7144 1.1351 1.3045 1.2772 0 0.072971 0 0.011841 0 0.011898 0 -0.10579
0.48438 -0.0056961 0.0095875 0.039901 0.0044613 -0.014617 -0.003531 -0.006158 0.00067064 0.0043047 0.012307 0.0098674 0.041722 0.68098 2.9054 2.1508 0.88592 2.4119 1.7127 1.1345 1.3055 1.2769 0 0.072404 0 0.012474 0 0.012298 0 -0.047111
0.48828 -0.0075749 0.012512 0.052453 0.0041597 -0.029901 0.0022785 -0.023347 -0.0004247 0.004687 0.011455 0.01777 0.016942 0.67623 2.9108 2.1483 0.88621 2.409 1.7089 1.1349 1.3061 1.2771 0 0.071936 0 0.013748 0 0.01234 0 0.020644
0.49219 -0.0058082 0.0079732 0.035271 0.0021227 -0.027968 0.0057225 -0.024911 -0.0026153 0.0031789 0.0069986 0.016638 -0.016089 0.67286 2.9162 2.1467 0.88521 2.408 1.705 1.1366 1.3068 1.2776 0 0.071612 0 0.014797 0 0.012173 0 0.061521
0.49609 -0.00095196 -0.0011892 -0.0014049 -0.00036307 -0.010398 0.0049558 -0.010673 -0.0043612 -0.00043134 0.0013975 0.007279 -0.029254 0.6731 2.9182 2.1466 0.88497 2.4092 1.7035 1.1385 1.3079 1.2779 0 0.071327 0 0.014875 0 0.012154 0 0.055133
0.5 0.004448 -0.0093703 -0.036764 -0.0021395 0.012312 0.00076397 0.010052 -0.004494 -0.0050394 -0.0027964 -0.0049195 -0.010034 0.67542 2.9153 2.1468 0.88749 2.4109 1.7056 1.1392 1.3088 1.2779 0 0.071 0 0.013942 0 0.012459 0 0.010803
0.50391 0.0073203 -0.011662 -0.051646 -0.0026163 0.02655 -0.00371 0.024404 -0.0030648 -0.0089853 -0.0041401 -0.013399 0.027125 0.67625 2.9091 2.1462 0.89242 2.4116 1.7101 1.1378 1.3087 1.2774 0 0.070689 0 0.012687 0 0.012903 0 -0.036537
0.50781 0.0060508 -0.0068332 -0.039012 -0.0016977 0.023562 -0.0050862 0.023623 -0.0011376 -0.01087 -0.0027977 -0.014035 0.052429 0.67361 2.9033 2.1447 0.8967 2.4106 1.7147 1.1352 1.3076 1.2759 0 0.070544 0 0.011973 0 0.013127 0 -0.049
0.51172 0.0015992 0.0020547 -0.0071021 0.00034908 0.0049071 -0.0022143 0.0078905 0.00020388 -0.0099473 -0.00027961 -0.0069605 0.045563 0.6693 2.9005 2.1438 0.89703 2.4091 1.717 1.134 1.3065 1.2737 0 0.070667 0 0.012145 0 0.012938 0 -0.012681
0.51563 -0.0031009 0.0096746 0.025796 0.0027973 -0.01821 0.0029779 -0.01406 0.000669 -0.0062521 0.001415 0.0038865 0.011883 0.66719 2.9005 2.1449 0.89268 2.4084 1.7162 1.1358 1.3064 1.2717 0 0.071021 0 0.012791 0 0.012502 0 0.051039
0.51953 -0.005083 0.011701 0.041599 0.0044053 -0.031644 0.0069349 -0.030006 0.0006753 -0.00075188 0.0009349 0.012814 -0.023897 0.66939 2.9011 2.1481 0.88642 2.4088 1.7132 1.1398 1.3073 1.2712 0 0.071446 0 0.013153 0 0.012195 0 0.099439
0.52344 -0.003277 0.0072417 0.032151 0.0039015 -0.026992 0.0069929 -0.031029 0.0006004 0.0046605 -0.0015262 0.015014 -0.039805 0.67401 2.9006 2.152 0.88236 2.4096 1.7098 1.1436 1.3078 1.2729 0 0.071754 0 0.012817 0 0.012291 0 0.098131
0.52734 0.00088848 -0.0009068 0.0034768 0.00099019 -0.0067321 0.0029849 -0.016418 0.00027272 0.0078021 -0.004177 0.0088992 -0.033875 0.67683 2.8996 2.155 0.88276 2.4104 1.708 1.1446 1.3071 1.2758 0 0.071824 0 0.012077 0 0.012747 0 0.044564
0.53125 0.0045392 -0.0080964 -0.027586 -0.0029237 0.017432 -0.0030561 0.0059252 -0.00071472 0.0074516 -0.0046802 -0.0027822 -0.021667 0.67534 2.8998 2.1564 0.88647 2.4114 1.7083 1.143 1.3055 1.278 0 0.071661 0 0.011652 0 0.013262 0 -0.031374
0.53516 0.00525 -0.010493 -0.042723 -0.0052282 0.0318 -0.0084238 0.023803 -0.0022441 0.0043543 -0.0018048 -0.013874 -0.018458 0.67119 2.9019 2.1563 0.89009 2.4128 1.7097 1.1409 1.305 1.2783 0 0.071392 0 0.012027 0 0.013524 0 -0.088346
0.53906 0.0025035 -0.00707 -0.032559 -0.0038565 0.028759 -0.011103 0.027522 -0.0034015 0.00092477 0.0034545 -0.017903 -0.024556 0.66864 2.905 2.1551 0.89085 2.4139 1.7107 1.1402 1.3068 1.2769 0 0.071212 0 0.013014 0 0.013431 0 -0.09933
0.54297 -0.002124 2.2244e-05 -0.0023075 0.00091366 0.010798 -0.010253 0.015392 -0.0031457 -0.00044316 0.0082602 -0.011984 -0.027622 0.67056 2.9064 2.1533 0.88851 2.4132 1.7101 1.1409 1.3104 1.2755 0 0.071261 0 0.013936 0 0.01313 0 -0.064665
0.54688 -0.0059969 0.0067506 0.0309 0.0061968 -0.011541 -0.0061561 -0.0052852 -0.0013284 0.00078805 0.0097377 0.00095051 -0.018059 0.67572 2.9051 2.1511 0.88511 2.4098 1.7079 1.1413 1.3137 1.2756 0 0.071509 0 0.014236 0 0.012856 0 -0.007182
0.55078 -0.0069447 0.0094265 0.047862 0.0083009 -0.026018 -0.00016559 -0.022435 0.00099495 0.0029141 0.0069586 0.013477 -0.00057499 0.67993 2.9021 2.1495 0.88289 2.4051 1.7055 1.1401 1.3147 1.2768 0 0.071749 0 0.013956 0 0.012757 0 0.042947
0.55469 -0.0044195 0.0067182 0.038647 0.0053982 -0.025425 0.005419 -0.026241 0.0023708 0.003481 0.0015951 0.018179 0.010193 0.67977 2.8997 2.1491 0.88267 2.4021 1.705 1.1377 1.3135 1.2776 0 0.071743 0 0.013636 0 0.012808 0 0.062795
0.55859 0.00025614 0.00038402 0.0085299 -0.001003 -0.011096 0.0081307 -0.014829 0.0021481 0.0013968 -0.0032847 0.012431 0.0051269 0.67537 2.8993 2.15 0.88367 2.4032 1.7071 1.1365 1.3117 1.2769 0 0.071446 0 0.013778 0 0.01288 0 0.04528
0.5625 0.004616 -0.0057328 -0.025218 -0.007018 0.0082667 0.0067749 0.004749 0.00092996 -0.0021806 -0.0053511 9.0359e-05 -0.0092934 0.67002 2.9005 2.1515 0.88485 2.4077 1.711 1.1378 1.3108 1.2751 0 0.071099 0 0.014378 0 0.012864 0 0.0016466
0.56641 0.0063806 -0.0079612 -0.04368 -0.0090934 0.021513 0.0025229 0.020755 -0.00011649 -0.0049052 -0.0044356 -0.01112 -0.017086 0.66718 2.9015 2.1523 0.8861 2.4119 1.7142 1.1408 1.3105 1.2741 0 0.071055 0 0.014971 0 0.012762 0 -0.042151
0.57031 0.0047232 -0.0050138 -0.037349 -0.0063953 0.021107 -0.0015562 0.023641 -0.00033945 -0.0052044 -0.0022474 -0.014679 -0.0089379 0.66809 2.9013 2.1521 0.88814 2.4118 1.7146 1.143 1.3096 1.2751 0 0.071459 0 0.015091 0 0.012673 0 -0.056755
0.57422 0.00075863 0.0012281 -0.011196 -0.0011325 0.0072694 -0.0025642 0.011566 7.8769e-06 -0.0033679 -0.00080101 -0.0092016 0.0081709 0.67155 2.9001 2.1511 0.89142 2.4068 1.7121 1.1426 1.3077 1.2771 0 0.072062 0 0.014682 0 0.0127 0 -0.026671
0.57813 -0.003111 0.0069058 0.018921 0.0032442 -0.012018 6.2367e-05 -0.0085419 0.00034095 -0.00095093 -0.00091677 0.0012314 0.017919 0.67557 2.899 2.1501 0.895 2.4006 1.7087 1.1402 1.3061 1.2777 0 0.072379 0 0.014071 0 0.012858 0 0.035859
0.58203 -0.0046851 0.0086107 0.035848 0.0044373 -0.025385 0.0041159 -0.02492 0.00050628 0.00069869 -0.0018955 0.010113 0.011199 0.67873 2.8986 2.1494 0.89686 2.3977 1.7072 1.1381 1.3071 1.2755 0 0.072104 0 0.013582 0 0.013044 0 0.092952
0.58594 -0.0033645 0.0054694 0.030811 0.0025352 -0.024611 0.0063268 -0.027696 0.00082418 0.001323 -0.0023613 0.012528 -0.00456 0.68028 2.8986 2.1488 0.89534 2.4004 1.7087 1.1382 1.3111 1.2718 0 0.071407 0 0.013242 0 0.013102 0 0.10302
0.58984 -0.00048962 -0.00045087 0.0077984 -0.0005314 -0.0095825 0.0047889 -0.014702 0.0014096 0.0014164 -0.0013764 0.007634 -0.012831 0.67967 2.8984 2.1482 0.89079 2.4063 1.712 1.1402 1.3158 1.2696 0 0.070836 0 0.012874 0 0.012919 0 0.050116
0.59375 0.0016632 -0.0055898 -0.019312 -0.0025424 0.011438 0.0001405 0.0069717 0.0016757 0.0013653 0.0010339 -0.0013815 -0.0047063 0.6768 2.8983 2.1477 0.88587 2.4113 1.7142 1.1422 1.3178 1.2712 0 0.07086 0 0.012459 0 0.012512 0 -0.041236
0.59766 0.0015278 -0.0071411 -0.034798 -0.0022931 0.026622 -0.0052087 0.024787 0.00077222 0.0011438 0.0040895 -0.0093038 0.011918 0.67279 2.8992 2.1479 0.88401 2.4126 1.7133 1.1428 1.3154 1.2757 0 0.071461 0 0.012302 0 0.012037 0 -0.11931
0.60156 -0.00067108 -0.004625 -0.029796 4.7937e-05 0.027576 -0.0088061 0.028043 -0.0013811 0.00078136 0.006748 -0.011589 0.019824 0.67011 2.9019 2.1487 0.88697 2.411 1.7102 1.1422 1.3103 1.2795 0 0.072141 0 0.01277 0 0.011731 0 -0.13884
0.60547 -0.0031846 9.2707e-05 -0.0070625 0.0033584 0.014205 -0.0093236 0.014441 -0.0036174 0.00078642 0.0080678 -0.0066502 0.0090709 0.67094 2.9052 2.1493 0.89327 2.4092 1.7074 1.1417 1.306 1.2797 0 0.072344 0 0.013825 0 0.011812 0 -0.090742
0.60938 -0.004092 0.0041341 0.020642 0.0062054 -0.0055239 -0.0066269 -0.0081979 -0.0043105 0.0017418 0.0074417 0.0031337 -0.013653 0.67508 2.9075 2.149 0.89887 2.409 1.7072 1.1422 1.3048 1.2764 0 0.071916 0 0.014869 0 0.012378 0 -0.0063513
0.61328 -0.0026661 0.0053282 0.037699 0.0073753 -0.02054 -0.001403 -0.026459 -0.0028184 0.0033636 0.004883 0.012329 -0.031655 0.67957 2.9071 2.1483 0.89994 2.4095 1.7096 1.143 1.3055 1.2727 0 0.071197 0 0.015148 0 0.013316 0 0.065242
0.61719 0.00024623 0.0033051 0.034483 0.006289 -0.023091 0.0049145 -0.029512 -0.00017517 0.0041819 0.0012753 0.01526 -0.033642 0.68093 2.9042 2.1491 0.89567 2.4087 1.7121 1.1432 1.3053 1.2716 0 0.070703 0 0.0144 0 0.014287 0 0.088566
0.62109 0.002978 -0.00051273 0.012926 0.0033092 -0.012798 0.010113 -0.015784 0.0017365 0.0025645 -0.0018113 0.0094848 -0.02274 0.67832 2.9007 2.1523 0.88901 2.406 1.7128 1.1425 1.3026 1.2736 0 0.070707 0 0.013141 0 0.014819 0 0.059959
0.625 0.0042124 -0.0038453 -0.014541 -0.00026626 0.0036745 0.011857 0.0062 0.001805 -0.0016177 -0.0029457 -0.0022339 -0.011277 0.67442 2.8984 2.1571 0.88459 2.4029 1.7114 1.1417 1.2988 1.2764 0 0.071097 0 0.012268 0 0.014537 0 0.0039011
0.62891 0.0036759 -0.0048317 -0.032251 -0.0027543 0.016708 0.0091606 0.023297 0.00057204 -0.0062966 -0.0018693 -0.013191 -0.0079847 0.67295 2.898 2.1602 0.88521 2.4016 1.7099 1.1419 1.2973 1.277 0 0.071578 0 0.012317 0 0.013416 0 -0.044902
0.63281 0.0020103 -0.0029926 -0.030506 -0.0030372 0.01904 0.0035446 0.025865 -0.00042572 -0.0084181 0.00014203 -0.016826 -0.010858 0.67495 2.899 2.1587 0.8897 2.4024 1.7104 1.1427 1.2994 1.2747 0 0.071968 0 0.013022 0 0.011902 0 -0.060049
0.63672 0.00016867 0.00057328 -0.011147 -0.0013217 0.0095459 -0.0015371 0.013279 -0.00013367 -0.0062518 0.0011053 -0.011004 -0.011809 0.67761 2.9004 2.1529 0.89389 2.4038 1.7128 1.1431 1.3032 1.2715 0 0.072283 0 0.013595 0 0.01072 0 -0.03421
0.64063 -0.0010968 0.003837 0.013874 0.00091884 -0.006293 -0.0030459 -0.0063251 0.0011884 -0.0008565 -0.00012742 0.00055148 -0.0066258 0.67688 2.9018 2.1467 0.89408 2.4039 1.7152 1.1421 1.305 1.27 0 0.072576 0 0.013449 0 0.01045 0 0.018772
0.64453 -0.0014108 0.004984 0.029873 0.0019012 -0.019367 -0.00070988 -0.021343 0.0024742 0.0046044 -0.0028269 0.010785 0.00087887 0.67176 2.903 2.1449 0.89 2.4027 1.7157 1.14 1.303 1.2708 0 0.072774 0 0.012694 0 0.011128 0 0.069256
0.64844 -0.00077023 0.0034231 0.028088 0.00077213 -0.021923 0.0027278 -0.023396 0.002983 0.0071551 -0.0047911 0.013928 0.0042252 0.66573 2.9039 2.1491 0.88495 2.4021 1.7146 1.1383 1.2994 1.2723 0 0.072719 0 0.01198 0 0.012195 0 0.084685
0.65234 0.00042765 7.4654e-05 0.010398 -0.0017615 -0.012008 0.00374 -0.01161 0.0028039 0.0060272 -0.0039877 0.0089439 0.0020967 0.66392 2.9045 2.1562 0.88286 2.4035 1.714 1.1375 1.298 1.2726 0 0.072368 0 0.011862 0 0.012888 0 0.047769
0.65625 0.0013894 -0.0032245 -0.012376 -0.0038933 0.0051771 0.00085897 0.0073576 0.0023264 0.0028754 -0.00017789 -0.00037076 -0.00060482 0.66831 2.9046 2.1607 0.88495 2.4063 1.7157 1.1368 1.3008 1.2718 0 0.071919 0 0.012319 0 0.012788 0 -0.029032
0.66016 0.0012085 -0.0048157 -0.027111 -0.0039693 0.020068 -0.0042963 0.023008 0.0014983 0.00026527 0.0047623 -0.0082213 0.0005164 0.67565 2.9051 2.159 0.88895 2.4077 1.7195 1.1349 1.3059 1.2715 0 0.071674 0 0.012864 0 0.012107 0 -0.10514
0.66406 -0.00053842 -0.0041244 -0.02585 -0.0016691 0.024282 -0.0085414 0.026417 -0.00011243 -0.00017562 0.0080762 -0.010326 0.0030324 0.68016 2.9068 2.1519 0.8914 2.4058 1.7226 1.1317 1.309 1.2734 0 0.071763 0 0.013076 0 0.011469 0 -0.13399
0.66797 -0.0032744 -0.0018541 -0.0099452 0.0016978 0.015642 -0.0096341 0.014973 -0.0024721 0.0014068 0.0079703 -0.0059614 -0.00028182 0.67853 2.9098 2.1442 0.89094 2.4014 1.7224 1.1291 1.3077 1.2769 0 0.07202 0 0.013005 0 0.01138 0 -0.093903
0.67188 -0.0055271 0.00057022 0.011076 0.0039964 -0.00055852 -0.0075398 -0.0057852 -0.0045308 0.0035396 0.0047279 0.0021309 -0.012625 0.67254 2.9125 2.1406 0.88939 2.3979 1.7184 1.1293 1.3037 1.2798 0 0.07215 0 0.013065 0 0.011841 0 -0.0053429
0.67578 -0.0057888 0.0018854 0.025022 0.0036549 -0.014883 -0.0037067 -0.024535 -0.0048547 0.004474 0.00039349 0.0093494 -0.02731 0.6671 2.913 2.1425 0.88976 2.398 1.713 1.1325 1.3014 1.2801 0 0.072033 0 0.013536 0 0.012427 0 0.080315
0.67969 -0.0035945 0.0016544 0.023843 0.00072362 -0.019519 0.00043598 -0.030222 -0.0030075 0.0030916 -0.0026146 0.011437 -0.032246 0.66564 2.91 2.1475 0.89297 2.4014 1.709 1.1365 1.3032 1.2781 0 0.071853 0 0.014232 0 0.012725 0 0.11433
0.68359 2.5304e-05 0.00038135 0.0080921 -0.0031129 -0.012742 0.0041093 -0.01882 -0.00025107 -0.00059063 -0.0029676 0.0065809 -0.021266 0.66754 2.9044 2.152 0.89668 2.4055 1.708 1.1381 1.3073 1.2759 0 0.071905 0 0.014647 0 0.012717 0 0.082284
0.6875 0.003156 -0.00090065 -0.013387 -0.0056126 0.00058061 0.0066604 0.0034684 0.0013429 -0.0052902 -0.0010945 -0.0033059 -0.00099462 0.66955 2.8985 2.1534 0.8973 2.4076 1.7095 1.1366 1.3095 1.2759 0 0.072273 0 0.014457 0 0.012732 0 0.01122
0.69141 0.0042731 -0.0012874 -0.028476 -0.0054331 0.012364 0.0070758 0.023349 0.0006774 -0.0088113 0.001214 -0.013035 0.014236 0.66959 2.8947 2.152 0.89355 2.4077 1.7118 1.1341 1.3071 1.2777 0 0.072702 0 0.013853 0 0.013056 0 -0.05117
0.69531 0.0032308 -0.00053755 -0.02873 -0.0029682 0.016106 0.0046104 0.028604 -0.0013869 -0.009055 0.0019423 -0.016749 0.014979 0.66865 2.8941 2.1492 0.88808 2.4077 1.7138 1.1339 1.3017 1.2792 0 0.072816 0 0.013381 0 0.013589 0 -0.068055
0.69922 0.001228 0.00080529 -0.014211 2.4225e-05 0.010207 5.66e-05 0.016109 -0.0028395 -0.0053983 0.00010073 -0.011627 0.0046242 0.66926 2.8959 2.1466 0.88548 2.4092 1.7149 1.1371 1.2977 1.2783 0 0.072461 0 0.013435 0 0.013904 0 -0.033543
0.70313 -0.00017252 0.0017842 0.006729 0.0017113 -0.0016811 -0.0039652 -0.0059706 -0.0023449 0.00049908 -0.0035575 -0.00025937 -0.0049375 0.67218 2.8987 2.1453 0.88826 2.4115 1.7147 1.1418 1.2985 1.2753 0 0.07187 0 0.013905 0 0.013652 0 0.028729
0.70703 -0.0001802 0.0016892 0.022574 0.0014123 -0.012941 -0.004601 -0.023571 -0.00032534 0.0053785 -0.0067949 0.010488 -0.0052951 0.6752 2.9009 2.1457 0.89442 2.4126 1.7128 1.1447 1.3033 1.2724 0 0.071463 0 0.014304 0 0.012911 0 0.082251
0.71094 0.00078063 0.00057709 0.025432 -0.00013373 -0.017442 -0.001168 -0.026014 0.0016551 0.0064333 -0.007121 0.013875 0.00093131 0.67532 2.9019 2.1479 0.89879 2.411 1.709 1.1441 1.3078 1.2723 0 0.071506 0 0.014248 0 0.012143 0 0.096669
0.71484 0.001562 -0.00074689 0.015256 -0.0015493 -0.012549 0.0038589 -0.012667 0.0024227 0.003329 -0.0034055 0.0079993 0.0041901 0.67203 2.9014 2.1511 0.89724 2.4076 1.7045 1.1413 1.3085 1.2752 0 0.071914 0 0.01382 0 0.011802 0 0.060616
0.71875 0.0012383 -0.0013282 -0.00087342 -0.001896 -0.00046362 0.0064731 0.0073955 0.002026 -0.0014519 0.0031296 -0.0027868 -0.0010218 0.66807 2.8999 2.154 0.89009 2.4048 1.7016 1.139 1.3053 1.2792 0 0.072363 0 0.013483 0 0.011957 0 -0.013462
0.72266 -0.00023651 -0.00081518 -0.013479 -0.0011483 0.012717 0.0042132 0.021899 0.0011689 -0.0043578 0.0093394 -0.010964 -0.0098472 0.66691 2.8983 2.1553 0.88213 2.4041 1.7021 1.1385 1.3017 1.2816 0 0.072568 0 0.013616 0 0.012281 0 -0.09275
0.72656 -0.0020787 0.00024905 -0.016166 0.000165 0.020042 -0.0018677 0.023055 0.00013877 -0.0033161 0.011951 -0.011137 -0.011828 0.66934 2.8981 2.1545 0.87897 2.4047 1.7057 1.1389 1.3011 1.2817 0 0.072449 0 0.014141 0 0.01239 0 -0.13716
0.73047 -0.0032759 0.00088015 -0.0086251 0.0015828 0.017506 -0.0079708 0.011419 -0.0013801 0.00087651 0.0096552 -0.0035276 -0.0016731 0.67284 2.9 2.1525 0.88291 2.4047 1.7097 1.1384 1.304 1.2805 0 0.072103 0 0.014566 0 0.012174 0 -0.12034
0.73438 -0.0032408 0.00050982 0.0040022 0.002893 0.0064905 -0.010328 -0.0056408 -0.003373 0.0052916 0.004059 0.0067147 0.014951 0.67435 2.9031 2.1508 0.89139 2.403 1.7112 1.1367 1.3076 1.2797 0 0.071651 0 0.01443 0 0.011851 0 -0.048474
0.73828 -0.0020933 -0.00048483 0.01438 0.0037973 -0.0068409 -0.0076914 -0.018777 -0.0046822 0.0069843 -0.001251 0.013398 0.026273 0.67349 2.9054 2.1501 0.89913 2.4009 1.7096 1.1353 1.3085 1.2795 0 0.071168 0 0.013739 0 0.011727 0 0.03803
0.74219 -0.00048793 -0.0010718 0.016787 0.0036706 -0.015127 -0.0017799 -0.021454 -0.0036113 0.0048161 -0.0030034 0.013148 0.024855 0.67285 2.9052 2.15 0.90195 2.4005 1.7066 1.136 1.3054 1.2792 0 0.070719 0 0.013013 0 0.011942 0 0.086805
0.74609 0.0008067 -0.00046429 0.0097632 0.0019607 -0.014222 0.0042038 -0.012593 0.00031268 -0.00015259 -0.0003766 0.0066941 0.013499 0.67502 2.9028 2.1495 0.89938 2.4027 1.7047 1.1387 1.3001 1.2778 0 0.070401 0 0.0129 0 0.012428 0 0.068182
0.75 0.001298 0.0011353 -0.0032909 -0.0010197 -0.0055663 0.0075156 0.0032756 0.0052001 -0.0055626 0.0044522 -0.0024819 0.0017017 0.67934 2.9004 2.1485 0.89442 2.4064 1.7052 1.1412 1.2954 1.2757 0 0.070303 0 0.013653 0 0.013027 0 -0.0024233
0.75391 0.00095429 0.002605 -0.015711 -0.0038169 0.0050124 0.0070014 0.017998 0.0077738 -0.0090452 0.0077074 -0.010344 -0.0027866 0.68207 2.9002 2.1481 0.8909 2.4094 1.7069 1.1414 1.2932 1.2743 0 0.070418 0 0.014903 0 0.013599 0 -0.073237
0.75781 0.00015136 0.0027549 -0.020833 -0.0046745 0.011115 0.0032305 0.023464 0.0059493 -0.0091871 0.0064484 -0.013804 0.0011073 0.67996 2.9025 2.1493 0.89077 2.4102 1.7077 1.1394 1.2935 1.2749 0 0.070632 0 0.015877 0 0.013996 0 -0.091811
0.76172 -0.00056279 0.0012629 -0.015592 -0.0029751 0.0095709 -0.001902 0.015972 0.00076537 -0.0060315 0.00049984 -0.011397 0.0098263 0.67377 2.9049 2.152 0.89305 2.4095 1.7069 1.1377 1.2952 1.2771 0 0.070838 0 0.015918 0 0.014015 0 -0.041946
0.76563 -0.00077423 -0.0010535 -0.0024984 2.7869e-05 0.0018818 -0.0058569 -0.00088895 -0.0042135 -0.0011516 -0.0072983 -0.0037895 0.020025 0.66814 2.905 2.1546 0.89504 2.4082 1.7054 1.1386 1.2972 1.2793 0 0.071053 0 0.014926 0 0.013502 0 0.045364
0.76953 -0.00043718 -0.002812 0.011478 0.0020538 -0.0071794 -0.0065235 -0.01732 -0.0056463 0.0028958 -0.012663 0.005889 0.030112 0.6677 2.9024 2.1556 0.89462 2.407 1.705 1.1421 1.2989 1.2804 0 0.071394 0 0.013433 0 0.012555 0 0.11409
0.77344 0.00010227 -0.002996 0.018881 0.0016515 -0.012482 -0.0035011 -0.022815 -0.0029589 0.0038787 -0.012353 0.012827 0.037647 0.67297 2.8998 2.1547 0.8918 2.4056 1.7057 1.1458 1.3004 1.2804 0 0.07191 0 0.012277 0 0.011604 0 0.12078
0.77734 0.00033715 -0.0015586 0.016256 -0.00054589 -0.011129 0.0012747 -0.013157 0.0014594 0.0014485 -0.0061326 0.012954 0.037549 0.67996 2.9002 2.1533 0.88864 2.4038 1.7065 1.147 1.3017 1.281 0 0.072437 0 0.012086 0 0.011179 0 0.060683
0.78125 -3.2375e-05 0.00063629 0.0061786 -0.0023518 -0.003601 0.0044443 0.0060472 0.0043806 -0.0022442 0.0029497 0.0058529 0.025419 0.68373 2.9038 2.153 0.88758 2.4027 1.7058 1.1453 1.3026 1.2836 0 0.072675 0 0.012914 0 0.0115 0 -0.032989
0.78516 -0.00083897 0.0023641 -0.0046224 -0.0019229 0.0066554 0.0034527 0.02248 0.0041733 -0.0037603 0.010208 -0.0042341 0.0037335 0.68249 2.9076 2.1535 0.88955 2.4038 1.704 1.1427 1.3035 1.2877 0 0.072451 0 0.014233 0 0.012252 0 -0.1117
0.78906 -0.0015115 0.002677 -0.0097248 0.00067386 0.014792 -0.0014627 0.025254 0.0015587 -0.00089489 0.012005 -0.010768 -0.016279 0.6785 2.9081 2.1533 0.89316 2.4073 1.7028 1.1413 1.3045 1.2913 0 0.071916 0 0.015277 0 0.012822 0 -0.13868
0.79297 -0.0014688 0.0013402 -0.0069214 0.003609 0.016739 -0.0072101 0.012441 -0.0015229 0.0053666 0.0078947 -0.0093949 -0.021265 0.67538 2.904 2.1512 0.89565 2.411 1.704 1.1414 1.3053 1.292 0 0.071472 0 0.015503 0 0.01282 0 -0.10545
0.79688 -0.00059181 -0.0010312 0.00097397 0.0049302 0.011254 -0.0099254 -0.0075422 -0.0035111 0.011203 0.00085595 -0.0011921 -0.0065773 0.67472 2.8983 2.1481 0.89486 2.4121 1.7077 1.1412 1.3052 1.2887 0 0.071457 0 0.014893 0 0.012428 0 -0.032705
0.80078 0.00059091 -0.0031709 0.0085455 0.0041259 0.00084516 -0.0076121 -0.021694 -0.0038895 0.012596 -0.0045724 0.0080335 0.018389 0.67526 2.8952 2.147 0.89075 2.4094 1.7123 1.1388 1.3039 1.2824 0 0.07186 0 0.013898 0 0.012217 0 0.041146
0.80469 0.0012111 -0.0037276 0.011329 0.0022452 -0.0092642 -0.0013167 -0.021114 -0.0028374 0.0082631 -0.0051087 0.01199 0.036117 0.67503 2.8964 2.1498 0.88539 2.4049 1.7154 1.1347 1.3017 1.2753 0 0.072341 0 0.013116 0 0.012599 0 0.078209
0.80859 0.00071576 -0.0020658 0.0080652 0.0006859 -0.013926 0.0058547 -0.0065035 -0.0007945 0.00057242 -0.00069484 0.0083961 0.033923 0.67377 2.9002 2.1558 0.88155 2.4023 1.7162 1.1312 1.3 1.2699 0 0.07252 0 0.012924 0 0.013419 0 0.059897
0.8125 -0.00058867 0.0011297 0.00068426 -1.1681e-05 -0.011087 0.010796 0.0129 0.0014744 -0.0062157 0.005605 0.0002895 0.013166 0.67297 2.9032 2.1611 0.88088 2.4037 1.7148 1.131 1.3 1.2673 0 0.072286 0 0.013292 0 0.01408 0 -0.0016368
0.81641 -0.0015702 0.0039928 -0.0072572 -0.0002417 -0.003046 0.011886 0.025535 0.002751 -0.008867 0.0096004 -0.0066064 -0.01281 0.67384 2.904 2.1619 0.88315 2.4082 1.7124 1.1343 1.3018 1.2677 0 0.071841 0 0.013886 0 0.014089 0 -0.067464
0.82031 -0.0009858 0.0045275 -0.012338 -0.00047476 0.00501 0.0092169 0.024352 0.0019141 -0.0069834 0.0085069 -0.0080874 -0.029475 0.67554 2.9039 2.1573 0.88686 2.4124 1.7094 1.1387 1.3042 1.2701 0 0.071482 0 0.014326 0 0.013491 0 -0.092901
0.82422 0.00154 0.0020186 -0.012483 -0.00061226 0.0082698 0.004095 0.010262 -0.00097105 -0.0026342 0.0024857 -0.0039901 -0.030996 0.67601 2.9052 2.1499 0.89045 2.4137 1.7064 1.1409 1.3057 1.2729 0 0.071357 0 0.014409 0 0.012804 0 -0.055563
0.82813 0.0049877 -0.00222 -0.0075942 -0.00029553 0.0051615 -0.001414 -0.0090401 -0.0041589 0.001411 -0.0055353 0.0024417 -0.02149 0.67449 2.9079 2.144 0.89303 2.412 1.7044 1.1398 1.306 1.2746 0 0.071403 0 0.01418 0 0.012516 0 0.027618
0.83203 0.0073669 -0.0054817 0.00032684 0.00032291 -0.0019886 -0.0049246 -0.023401 -0.0052369 0.0032662 -0.011434 0.0072098 -0.0085359 0.67291 2.9096 2.1421 0.89434 2.4096 1.7046 1.1368 1.3057 1.2745 0 0.071492 0 0.013837 0 0.012678 0 0.10798
0.83594 0.0069485 -0.005423 0.0077826 0.00045582 -0.0086648 -0.0046538 -0.025272 -0.0030946 0.0024671 -0.011956 0.0079519 0.0036485 0.67429 2.9078 2.1437 0.89432 2.4084 1.7073 1.135 1.3058 1.2726 0 0.071572 0 0.013583 0 0.01294 0 0.13462
0.83984 0.0035184 -0.0017575 0.011289 -0.00043319 -0.010872 -0.00073685 -0.013395 0.00089666 -0.00023906 -0.0063542 0.0046855 0.015233 0.67952 2.9031 2.1464 0.89306 2.4084 1.7112 1.1361 1.306 1.2703 0 0.071666 0 0.013525 0 0.012973 0 0.08701
0.84375 -0.0012633 0.0033669 0.00925 -0.001674 -0.0071666 0.0041874 0.006325 0.0037668 -0.0032199 0.0030174 -0.00083769 0.026661 0.68571 2.8993 2.1484 0.89105 2.4082 1.7135 1.139 1.3049 1.2694 0 0.071767 0 0.013644 0 0.012805 0 -0.011167
0.84766 -0.004762 0.0066684 0.0030206 -0.0016347 0.00085121 0.0062383 0.023427 0.0033129 -0.0043588 0.011553 -0.0061533 0.035086 0.68803 2.8998 2.1501 0.88933 2.4069 1.7126 1.1408 1.3019 1.271 0 0.071799 0 0.013836 0 0.012737 0 -0.10608
0.85156 -0.0050043 0.0058636 -0.0037657 0.00072937 0.0094565 0.0030277 0.028284 -8.2636e-05 -0.0019555 0.014598 -0.0089258 0.035602 0.6838 2.9044 2.1522 0.8888 2.4056 1.7091 1.1392 1.2981 1.2748 0 0.071702 0 0.013973 0 0.012965 0 -0.14612
0.85547 -0.001961 0.0011923 -0.0073353 0.004446 0.014504 -0.0041817 0.017782 -0.0037733 0.0039298 0.010172 -0.0077419 0.02593 0.67496 2.9089 2.1547 0.88936 2.4061 1.706 1.1342 1.2959 1.2792 0 0.071547 0 0.013968 0 0.013329 0 -0.11192
0.85938 0.002411 -0.0046696 -0.0059754 0.0068298 0.013308 -0.010927 -0.0022428 -0.0049735 0.010708 0.00062358 -0.002936 0.0095459 0.66662 2.9089 2.1565 0.88971 2.4088 1.7062 1.1287 1.2972 1.2822 0 0.071513 0 0.013809 0 0.01347 0 -0.02634
0.86328 0.0054076 -0.0082289 -0.00085199 0.0055951 0.0060589 -0.012597 -0.019974 -0.0028073 0.014229 -0.0082344 0.0031001 -0.0060378 0.66305 2.9039 2.1562 0.88841 2.4122 1.7097 1.1259 1.3013 1.2827 0 0.071701 0 0.013545 0 0.01322 0 0.060085
0.86719 0.0052644 -0.0072801 0.0049226 0.00099795 -0.0039444 -0.0077809 -0.024782 0.0013312 0.011391 -0.010568 0.006859 -0.014239 0.66457 2.8983 2.1539 0.88539 2.4138 1.7139 1.1274 1.3054 1.2807 0 0.071991 0 0.013248 0 0.012806 0 0.09887
0.87109 0.0021895 -0.0022257 0.0081252 -0.0040314 -0.011737 0.00078381 -0.014085 0.0050577 0.0026434 -0.0045569 0.0058104 -0.013237 0.668 2.8969 2.1517 0.88245 2.4124 1.716 1.1318 1.3066 1.2773 0 0.072118 0 0.012972 0 0.012644 0 0.071517
0.875 -0.0018618 0.0041274 0.0069655 -0.0060767 -0.013362 0.008302 0.004868 0.0065598 -0.007757 0.0058755 0.00033261 -0.005879 0.66995 2.901 2.1516 0.88205 2.409 1.7147 1.1361 1.3041 1.2744 0 0.071923 0 0.012752 0 0.012933 0 0.00017825
0.87891 -0.0044251 0.0081471 0.0017164 -0.0039139 -0.0082885 0.011214 0.019727 0.0052735 -0.014285 0.013315 -0.0061409 0.0033223 0.66957 2.9068 2.1537 0.88514 2.4063 1.7117 1.138 1.3001 1.2733 0 0.071553 0 0.012634 0 0.013457 0 -0.065502
0.88281 -0.0039536 0.007448 -0.0054776 0.00063164 0.00013973 0.0090945 0.021123 0.0016964 -0.013762 0.011881 -0.0092169 0.011071 0.66858 2.9095 2.156 0.89014 2.4059 1.7094 1.1376 1.2971 1.2745 0 0.071368 0 0.012666 0 0.0138 0 -0.078867
0.88672 -0.00062834 0.0023143 -0.011349 0.0043088 0.0067437 0.0041126 0.0085627 -0.0029218 -0.0073653 0.0015254 -0.0065568 0.016199 0.66884 2.9068 2.1562 0.89394 2.4072 1.7088 1.1365 1.2967 1.2772 0 0.071617 0 0.01285 0 0.013738 0 -0.02645
0.89063 0.0037879 -0.0043465 -0.012743 0.005003 0.0077651 -0.00087034 -0.0097028 -0.0067042 0.00042229 -0.011626 0.00038664 0.01906 0.67032 2.9015 2.1535 0.89441 2.408 1.7089 1.1368 1.2981 1.2797 0 0.072183 0 0.013074 0 0.013409 0 0.061594
0.89453 0.0068661 -0.0085818 -0.0082009 0.003015 0.0031173 -0.0038189 -0.022342 -0.0075741 0.0049926 -0.019304 0.0072432 0.020672 0.67131 2.8979 2.1496 0.89205 2.4073 1.708 1.1386 1.3 1.28 0 0.072653 0 0.013148 0 0.013121 0 0.12931
0.89844 0.0067244 -0.0076943 0.00079137 0.00021877 -0.0038401 -0.0039505 -0.022035 -0.0044034 0.0045327 -0.016631 0.009619 0.021954 0.67058 2.8985 2.1471 0.8895 2.4057 1.7059 1.1405 1.3017 1.2773 0 0.072655 0 0.012947 0 0.01302 0 0.13078
0.90234 0.0030201 -0.0019474 0.0099513 -0.0017626 -0.0086326 -0.0016353 -0.0094705 0.0017313 0.00077523 -0.0052348 0.0059676 0.022742 0.66892 2.9014 2.1473 0.88907 2.4051 1.7037 1.1409 1.3038 1.2726 0 0.072166 0 0.012569 0 0.012983 0 0.060353
0.90625 -0.0027191 0.0054131 0.014253 -0.0025711 -0.0083484 0.0016195 0.0077222 0.0075385 -0.0025591 0.0080833 -0.0014994 0.021017 0.66859 2.9033 2.149 0.89081 2.4071 1.7031 1.1397 1.3067 1.2685 0 0.071506 0 0.012342 0 0.012827 0 -0.043596
0.91016 -0.0076788 0.0099614 0.010971 -0.0026554 -0.0030009 0.0034069 0.019779 0.0093953 -0.0022904 0.015897 -0.008338 0.013756 0.67113 2.9023 2.1504 0.89271 2.4107 1.7043 1.138 1.3097 1.2676 0 0.07104 0 0.012589 0 0.012566 0 -0.12356
0.91406 -0.0091479 0.0087245 0.0017123 -0.0022542 0.0048521 0.0015785 0.02021 0.0060003 0.0022983 0.014607 -0.010675 -7.96e-05 0.67575 2.8996 2.1504 0.89273 2.4138 1.7063 1.1376 1.3111 1.2706 0 0.070902 0 0.013327 0 0.012421 0 -0.13858
0.91797 -0.0061037 0.0020644 -0.0082209 -0.0011189 0.011534 -0.0039328 0.0090119 -0.00039968 0.0090211 0.0060446 -0.0074506 -0.016497 0.67979 2.8983 2.15 0.89088 2.4145 1.7079 1.1386 1.3097 1.276 0 0.070974 0 0.014164 0 0.012556 0 -0.086721
0.92188 -5.2199e-05 -0.0063806 -0.012964 0.00080035 0.013822 -0.010191 -0.0075958 -0.0054759 0.013883 -0.0042434 -0.0008109 -0.026981 0.68079 2.8998 2.1509 0.88913 2.4126 1.7087 1.1398 1.3065 1.2806 0 0.0711 0 0.014552 0 0.012851 0 -0.001704
0.92578 0.0055944 -0.011725 -0.0097035 0.0026962 0.010228 -0.012682 -0.020505 -0.0059733 0.013218 -0.01041 0.005371 -0.023926 0.6782 2.9032 2.1534 0.88947 2.4096 1.7091 1.1398 1.304 1.2821 0 0.071271 0 0.014232 0 0.01298 0 0.069836
0.92969 0.0074725 -0.010676 -0.00037611 0.0032645 0.0018096 -0.0085942 -0.022536 -0.0020259 0.005965 -0.0093079 0.0078232 -0.0075984 0.67361 2.9059 2.1558 0.8918 2.4078 1.7091 1.1385 1.3041 1.2803 0 0.071576 0 0.013507 0 0.012754 0 0.093897
0.93359 0.0044429 -0.0035279 0.0095629 0.0018881 -0.007862 0.00058572 -0.012444 0.0031898 -0.005172 -0.0018035 0.00566 0.011643 0.66936 2.9063 2.1556 0.89381 2.408 1.708 1.1373 1.3069 1.2771 0 0.072001 0 0.013049 0 0.012363 0 0.063689
0.9375 -0.0014871 0.0058675 0.014336 -0.00058654 -0.014048 0.0096064 0.0040772 0.0059979 -0.014716 0.0078 0.00068435 0.019299 0.66725 2.9048 2.1518 0.89295 2.4097 1.7051 1.1378 1.3104 1.2747 0 0.072324 0 0.013362 0 0.012243 0 -0.00020799
0.94141 -0.0062844 0.012203 0.01099 -0.0024073 -0.013329 0.013048 0.017336 0.0047677 -0.017461 0.013836 -0.0038404 0.0074176 0.66786 2.903 2.1465 0.8888 2.4113 1.7007 1.1402 1.3124 1.2745 0 0.072269 0 0.014329 0 0.012663 0 -0.060657
0.94531 -0.0064733 0.011752 0.00085076 -0.0023944 -0.0059408 0.0091979 0.019288 0.00058861 -0.011843 0.012154 -0.0051577 -0.018412 0.67081 2.9018 2.1433 0.88368 2.4117 1.6965 1.1431 1.3121 1.2762 0 0.071789 0 0.015264 0 0.01343 0 -0.081271
0.94922 -0.0015128 0.0046436 -0.011152 -0.00093883 0.003847 0.0010892 0.0086502 -0.0039736 -0.0012459 0.0026703 -0.002578 -0.042133 0.67491 2.9011 2.1444 0.88088 2.4106 1.6945 1.1446 1.3106 1.2783 0 0.07118 0 0.015443 0 0.01402 0 -0.045499
0.95313 0.0056752 -0.0050183 -0.018801 0.00043995 0.010043 -0.0059879 -0.0079276 -0.006629 0.0080106 -0.009916 0.0022178 -0.048683 0.67839 2.9005 2.149 0.88215 2.409 1.6957 1.1438 1.309 1.2795 0 0.070888 0 0.014699 0 0.014028 0 0.030621
0.95703 0.010468 -0.011431 -0.017577 0.0005328 0.0087286 -0.0082449 -0.019782 -0.0063382 0.010773 -0.018249 0.0062287 -0.034912 0.67937 2.9 2.1538 0.88643 2.4079 1.6992 1.1414 1.3079 1.2794 0 0.071159 0 0.013567 0 0.013513 0 0.10247
0.96094 0.0094921 -0.010577 -0.0071658 -0.00051314 0.0007431 -0.0054423 -0.019019 -0.0033754 0.0063333 -0.016636 0.0068847 -0.0112 0.67691 2.9005 2.1555 0.89087 2.408 1.7032 1.1389 1.3064 1.2784 0 0.071838 0 0.012833 0 0.012928 0 0.12136
0.96484 0.0028518 -0.0028518 0.0077855 -0.0014799 -0.0087219 -0.00013761 -0.0057483 0.00092382 -0.0014768 -0.0050392 0.0035118 0.0072743 0.67196 2.9023 2.1536 0.89312 2.4087 1.7065 1.1368 1.304 1.2772 0 0.072515 0 0.012885 0 0.012719 0 0.067771
0.96875 -0.0058188 0.0069505 0.019543 -0.0013031 -0.013434 0.0045042 0.011807 0.0044719 -0.0072372 0.010184 -0.0022641 0.012046 0.66723 2.9047 2.1504 0.89294 2.4092 1.7087 1.1353 1.301 1.2762 0 0.072844 0 0.013403 0 0.01295 0 -0.030298
0.97266 -0.011517 0.012495 0.021409 -8.0039e-08 -0.010074 0.0063125 0.022543 0.0051529 -0.0075586 0.01985 -0.0073699 0.0061459 0.66562 2.9063 2.1488 0.89199 2.4085 1.71 1.1339 1.2988 1.2758 0 0.072771 0 0.013666 0 0.013305 0 -0.11158
0.97656 -0.010907 0.009954 0.011966 0.0015023 -0.0002307 0.0044478 0.019628 0.0021212 -0.0028033 0.017813 -0.0089637 -0.0010324 0.66812 2.906 2.1497 0.892 2.4065 1.7101 1.1333 1.2986 1.2762 0 0.072486 0 0.013197 0 0.013411 0 -0.1225
0.98047 -0.0043766 0.00060402 -0.0034311 0.0022962 0.010676 -0.00070543 0.0048682 -0.0031238 0.0038178 0.0051708 -0.006079 -0.0032268 0.67303 2.9038 2.1514 0.89326 2.4039 1.7088 1.1337 1.3001 1.2775 0 0.072199 0 0.0122 0 0.013159 0 -0.055911
0.98438 0.0041388 -0.0098333 -0.015495 0.0021849 0.016622 -0.0073376 -0.012514 -0.0071531 0.0085072 -0.010217 -0.00031577 -0.0022339 0.67716 2.9007 2.1516 0.89447 2.4018 1.7063 1.1349 1.302 1.2793 0 0.071987 0 0.011406 0 0.012762 0 0.042746
0.98828 0.0094656 -0.01479 -0.016805 0.0015725 0.014329 -0.012211 -0.021812 -0.0068044 0.0087798 -0.018727 0.0049374 -0.0042105 0.67818 2.8983 2.1493 0.89411 2.401 1.7041 1.1355 1.3031 1.2808 0 0.071827 0 0.011469 0 0.012532 0 0.10754
0.99219 0.0083031 -0.011045 -0.0067861 0.00089687 0.0049598 -0.011932 -0.01756 -0.0017044 0.0042816 -0.015139 0.0064676 -0.0116 0.6762 2.8978 2.1461 0.89191 2.4014 1.7037 1.1345 1.3032 1.2814 0 0.071722 0 0.012425 0 0.012628 0 0.098295
0.99609 0.0012924 -0.00074639 0.0077047 0.0003188 -0.0065205 -0.0053888 -0.0028294 0.005066 -0.0031663 -0.0018888 0.0032784 -0.019003 0.6733 2.9001 2.1444 0.88916 2.4027 1.7055 1.1323 1.303 1.2812 0 0.071736 0 0.013661 0 0.01297 0 0.026255
1 -0.0072393 0.0099939 0.016825 -9.8918e-05 -0.013936 0.0045626 0.012869 0.0090214 -0.010026 0.012608 -0.0026573 -0.017461 0.67164 2.9047 2.1455 0.88758 2.4043 1.708 1.1311 1.3031 1.2805 0 0.071891 0 0.014404 0 0.013338 0 -0.057745
1.0039 -0.011807 0.014919 0.014242 -0.00015725 -0.013234 0.012211 0.019578 0.0075499 -0.012309 0.019261 -0.007595 -0.0034836 0.67193 2.9102 2.1482 0.88783 2.4056 1.7095 1.1332 1.3033 1.2798 0 0.072072 0 0.014324 0 0.013522 0 -0.099849
1.0078 -0.0091307 0.01135 0.0012534 0.00030307 -0.0049221 0.012782 0.013025 0.00177 -0.0078011 0.013801 -0.0084757 0.015675 0.67329 2.9138 2.1505 0.88891 2.4063 1.7091 1.1382 1.303 1.2787 0 0.07207 0 0.013741 0 0.013405 0 -0.076094
1.0117 -0.00027422 0.0015846 -0.014147 0.00096671 0.0058995 0.006114 -0.0028692 -0.0044812 0.0018193 -0.00080401 -0.0049401 0.026048 0.67446 2.9134 2.1513 0.88913 2.4063 1.7081 1.1434 1.3018 1.2768 0 0.071778 0 0.013306 0 0.012984 0 -0.0016281
1.0156 0.0098297 -0.0086373 -0.022405 0.00098267 0.012357 -0.0029666 -0.018503 -0.0075154 0.010956 -0.016179 0.00057318 0.017632 0.67494 2.909 2.1514 0.88773 2.4056 1.7086 1.1455 1.3005 1.2739 0 0.071333 0 0.013432 0 0.012383 0 0.082902
1.0195 0.015288 -0.013474 -0.018222 -0.0003947 0.010126 -0.0081668 -0.024506 -0.0060974 0.013209 -0.023372 0.0046824 -0.0070479 0.67502 2.9031 2.1523 0.8857 2.4045 1.7113 1.1434 1.3006 1.2712 0 0.071034 0 0.013967 0 0.011844 0 0.13359
1.0234 0.012819 -0.010175 -0.0035 -0.002956 0.0005207 -0.006393 -0.017393 -0.0016169 0.0060507 -0.017934 0.0053963 -0.033854 0.67509 2.8997 2.1545 0.88503 2.4037 1.7147 1.1389 1.3027 1.2707 0 0.071091 0 0.014356 0 0.011645 0 0.1221
1.0273 0.0037445 -0.00050973 0.013998 -0.0053785 -0.010025 0.00017802 -0.0015448 0.0033919 -0.0065138 -0.0025146 0.0031515 -0.046994 0.67502 2.901 2.156 0.88696 2.404 1.7165 1.1353 1.3058 1.2736 0 0.071423 0 0.014146 0 0.011936 0 0.047538
1.0313 -0.0068386 0.010167 0.025071 -0.0061047 -0.014107 0.0061069 0.013622 0.006745 -0.015998 0.014449 -3.5702e-05 -0.040143 0.67443 2.9058 2.155 0.89075 2.4056 1.7153 1.1342 1.3078 1.2793 0 0.07171 0 0.013384 0 0.0126 0 -0.059576
1.0352 -0.013132 0.015719 0.023991 -0.0045768 -0.0084359 0.0068681 0.019448 0.0071409 -0.015289 0.023373 -0.0023046 -0.020099 0.67332 2.9099 2.1512 0.89418 2.4077 1.7119 1.1351 1.307 1.2847 0 0.071665 0 0.012598 0 0.01329 0 -0.14589
1.0391 -0.01199 0.012572 0.011437 -0.0017096 0.0038006 0.0018226 0.013176 0.0041464 -0.0040507 0.019055 -0.0030117 -0.00066848 0.67229 2.9098 2.147 0.8953 2.4094 1.7084 1.1362 1.3037 1.2865 0 0.071285 0 0.012368 0 0.013636 0 -0.16014
1.043 -0.0045409 0.0019097 -0.005839 0.00086135 0.015041 -0.0058961 -0.00067513 -0.0015472 0.010633 0.0039287 -0.0024608 0.0077003 0.67195 2.9056 2.1455 0.89395 2.41 1.7061 1.1371 1.2999 1.2834 0 0.070857 0 0.012877 0 0.013501 0 -0.085914
1.0469 0.004732 -0.010606 -0.018443 0.0020831 0.018397 -0.011787 -0.013428 -0.0077208 0.019063 -0.013086 -0.0010199 0.0043143 0.67229 2.9008 2.148 0.89174 2.4099 1.7048 1.1389 1.2982 1.2774 0 0.070708 0 0.013779 0 0.013056 0 0.039861
1.0508 0.010648 -0.017761 -0.019309 0.0021699 0.012001 -0.01253 -0.017736 -0.011114 0.01561 -0.021762 0.0012059 -0.0034899 0.67265 2.8994 2.1526 0.89041 2.41 1.7035 1.1425 1.2999 1.2724 0 0.070941 0 0.014492 0 0.012638 0 0.14274
1.0547 0.010116 -0.014961 -0.0077579 0.0021246 -0.00021655 -0.0072791 -0.011918 -0.0093083 0.0023514 -0.016779 0.0038441 -0.0074709 0.67244 2.9025 2.156 0.89024 2.4107 1.7023 1.1469 1.3039 1.2716 0 0.071371 0 0.014634 0 0.012503 0 0.15733
1.0586 0.0036032 -0.0032278 0.0097167 0.0026469 -0.011407 0.0022281 -0.00051998 -0.0028415 -0.012686 -0.0011045 0.0057286 -0.0046598 0.6719 2.9074 2.156 0.88997 2.4118 1.7023 1.1491 1.308 1.2753 0 0.071703 0 0.01425 0 0.012672 0 0.073553
1.0625 -0.0052392 0.011007 0.022764 0.0034792 -0.015936 0.01219 0.009018 0.0044958 -0.020938 0.015718 0.0053742 0.0017109 0.67188 2.91 2.1535 0.88831 2.4123 1.7046 1.1467 1.3099 1.2803 0 0.07178 0 0.013688 0 0.012976 0 -0.053582
1.0664 -0.011471 0.019488 0.023077 0.0037142 -0.012102 0.017906 0.011222 0.0080495 -0.018343 0.023393 0.0023318 0.0058475 0.67296 2.9086 2.151 0.88553 2.4115 1.7085 1.1402 1.3092 1.2829 0 0.071672 0 0.013284 0 0.013204 0 -0.14126
1.0703 -0.011385 0.017069 0.0095024 0.0026527 -0.0023493 0.015859 0.0057728 0.0057637 -0.0070107 0.017162 -0.001876 0.0037585 0.67472 2.9051 2.1505 0.88351 2.41 1.7115 1.1332 1.3073 1.2808 0 0.071564 0 0.013152 0 0.013233 0 -0.13616
1.0742 -0.0045698 0.004932 -0.010868 0.00038578 0.0083235 0.00612 -0.0028526 -0.00018673 0.0066759 0.00061037 -0.0044366 -0.0046994 0.67602 2.9031 2.1519 0.88404 2.409 1.7114 1.1296 1.3064 1.275 0 0.07156 0 0.013216 0 0.013065 0 -0.048617
1.0781 0.0055437 -0.009982 -0.026514 -0.002306 0.01457 -0.0067156 -0.0087527 -0.0051253 0.015675 -0.01664 -0.0032945 -0.016288 0.6761 2.9046 2.1536 0.88706 2.4092 1.7083 1.1306 1.3078 1.2687 0 0.071603 0 0.013385 0 0.0128 0 0.060288
1.082 0.013213 -0.019045 -0.028081 -0.0044679 0.012845 -0.015561 -0.0085132 -0.0055699 0.015587 -0.024769 0.0010993 -0.025962 0.67529 2.9082 2.1544 0.89048 2.4107 1.705 1.1339 1.3109 1.2651 0 0.07156 0 0.013627 0 0.012588 0 0.1248
1.0859 0.013563 -0.017037 -0.01383 -0.0053951 0.00318 -0.015193 -0.0030942 -0.0017677 0.0065435 -0.019474 0.0059135 -0.028774 0.67461 2.9101 2.1545 0.8919 2.4123 1.7051 1.1365 1.3136 1.2652 0 0.071385 0 0.013894 0 0.012566 0 0.11644
1.0898 0.0057706 -0.0052001 0.0092115 -0.0047924 -0.010086 -0.0059982 0.0032916 0.0029394 -0.0067529 -0.0042337 0.0079324 -0.022301 0.6746 2.9079 2.1551 0.89065 2.4126 1.7094 1.1366 1.3138 1.2683 0 0.071193 0 0.014031 0 0.012763 0 0.053498
1.0938 -0.0058752 0.0095038 0.028997 -0.0028471 -0.019672 0.0059171 0.0062209 0.0050611 -0.017023 0.01198 0.0057952 -0.0089834 0.67459 2.9025 2.1564 0.88813 2.4112 1.7151 1.1356 1.3111 1.2722 0 0.071178 0 0.013845 0 0.013042 0 -0.02073
1.0977 -0.014197 0.018445 0.034948 -0.00032271 -0.019041 0.012676 0.0038422 0.0035061 -0.018099 0.019988 0.00072559 0.0037621 0.6734 2.8974 2.1576 0.8863 2.409 1.718 1.1354 1.3064 1.2755 0 0.071445 0 0.013328 0 0.013154 0 -0.067725
1.1016 -0.013653 0.016324 0.02367 0.0015555 -0.0067812 0.0098739 -0.0022748 -0.00020122 -0.0087191 0.015624 -0.0045988 0.0075048 0.67074 2.8961 2.1572 0.88575 2.407 1.7154 1.1373 1.3022 1.2777 0 0.071899 0 0.01278 0 0.012919 0 -0.070532
1.1055 -0.0042645 0.0042791 0.00093543 0.0016889 0.01136 -0.00065672 -0.0084028 -0.0036104 0.0060471 0.001988 -0.0078568 -0.00081362 0.66806 2.8997 2.1552 0.88542 2.4064 1.7089 1.1404 1.3002 1.2787 0 0.072294 0 0.01264 0 0.012417 0 -0.034133
1.1094 0.0079479 -0.010689 -0.021143 -4.8211e-05 0.024962 -0.012339 -0.010922 -0.0050264 0.01734 -0.012435 -0.0081342 -0.01527 0.66766 2.9058 2.153 0.88418 2.4072 1.7029 1.1429 1.3008 1.2783 0 0.072399 0 0.0131 0 0.011988 0 0.021313
1.1133 0.014724 -0.019731 -0.030475 -0.002431 0.025119 -0.018185 -0.0081932 -0.003927 0.017988 -0.018745 -0.0058051 -0.024564 0.67077 2.9103 2.152 0.88253 2.4089 1.7015 1.1438 1.3028 1.2762 0 0.07216 0 0.013854 0 0.012003 0 0.0677
1.1172 0.011148 -0.017399 -0.021779 -0.003556 0.010471 -0.014862 -0.0012604 -0.00055574 0.0073581 -0.012913 -0.0019263 -0.021276 0.67619 2.9104 2.1524 0.88254 2.4104 1.7055 1.1429 1.3043 1.2728 0 0.071725 0 0.014288 0 0.012552 0 0.078646
1.1211 -0.00083082 -0.0050503 -6.9595e-05 -0.002271 -0.011194 -0.0041626 0.0066648 0.0041898 -0.0079562 0.0016764 0.002112 -0.0090353 0.68094 2.9062 2.1531 0.88584 2.4107 1.7122 1.1407 1.3043 1.2698 0 0.071326 0 0.013989 0 0.013337 0 0.043865
1.125 -0.013531 0.0097779 0.021537 0.00075297 -0.027297 0.0083737 0.01158 0.0084221 -0.018361 0.016066 0.0047111 -0.00020156 0.68238 2.9003 2.1528 0.89164 2.4096 1.7173 1.1376 1.3029 1.2694 0 0.071124 0 0.013139 0 0.01386 0 -0.019181
1.1289 -0.018634 0.017896 0.029145 0.0033193 -0.028177 0.016413 0.010523 0.0095289 -0.017504 0.021053 0.0045137 -0.0047349 0.68004 2.8963 2.1519 0.89683 2.4076 1.7181 1.1344 1.3012 1.2725 0 0.071133 0 0.012388 0 0.013785 0 -0.069864
1.1328 -0.012706 0.014225 0.016658 0.0032991 -0.013182 0.015894 0.0032549 0.0057828 -0.0062421 0.012914 0.0012839 -0.019941 0.67582 2.8965 2.1522 0.89835 2.4062 1.7148 1.1326 1.3008 1.2778 0 0.071281 0 0.012296 0 0.01316 0 -0.069258
1.1367 0.00064675 0.0011298 -0.0096659 0.00030433 0.0087954 0.0070803 -0.0070687 -0.0016806 0.0081842 -0.0040335 -0.0035148 -0.031457 0.67233 2.9001 2.1547 0.89565 2.4065 1.7101 1.1338 1.3024 1.2819 0 0.071517 0 0.012829 0 0.012339 0 -0.010062
1.1406 0.013283 -0.01296 -0.034126 -0.0039101 0.024646 -0.0052675 -0.015047 -0.0086319 0.016861 -0.019795 -0.0072918 -0.026129 0.67109 2.9044 2.1584 0.89103 2.4085 1.707 1.1382 1.3057 1.2814 0 0.071859 0 0.013422 0 0.011717 0 0.073248
1.1445 0.017791 -0.01889 -0.040849 -0.006644 0.024882 -0.014108 -0.015892 -0.010291 0.014536 -0.024704 -0.0079401 -0.005625 0.67197 2.9062 2.1608 0.88741 2.4112 1.7068 1.1434 1.3092 1.2762 0 0.07231 0 0.013532 0 0.011515 0 0.12588
1.1484 0.011916 -0.012649 -0.023926 -0.0060969 0.0092731 -0.014116 -0.0085164 -0.0050386 0.0024385 -0.01541 -0.0052607 0.012594 0.674 2.9044 2.1599 0.88587 2.4128 1.7085 1.1462 1.3112 1.2694 0 0.072753 0 0.013163 0 0.011747 0 0.11136
1.1523 -0.00051494 0.0020663 0.0081645 -0.0024801 -0.012968 -0.005282 0.0032845 0.0038786 -0.012596 0.0029048 -0.00097244 0.0094617 0.67648 2.9006 2.1564 0.8851 2.4122 1.7096 1.1443 1.3106 1.2658 0 0.07295 0 0.012846 0 0.01231 0 0.037205
1.1563 -0.01227 0.016217 0.037101 0.0022887 -0.028465 0.0065741 0.012809 0.010454 -0.021852 0.019522 0.0026909 -0.018309 0.67924 2.8979 2.1533 0.88335 2.4099 1.7087 1.1388 1.3076 1.2683 0 0.072706 0 0.013069 0 0.013029 0 -0.052008
1.1602 -0.016987 0.021084 0.045727 0.0058738 -0.027426 0.013349 0.014612 0.010369 -0.019345 0.024602 0.0045162 -0.053822 0.68196 2.8984 2.1531 0.88059 2.4075 1.7061 1.1333 1.3042 1.2757 0 0.07207 0 0.01376 0 0.013651 0 -0.10707
1.1641 -0.012462 0.013568 0.028714 0.0067984 -0.0094831 0.010182 0.0080782 0.0041427 -0.0052333 0.015113 0.0046892 -0.073534 0.68366 2.9015 2.1554 0.87883 2.4065 1.7039 1.1307 1.3026 1.2834 0 0.071373 0 0.014329 0 0.013887 0 -0.10538
1.168 -0.0014526 -0.0020715 -0.0039039 0.0050028 0.015737 -0.0010216 -0.0021911 -0.003572 0.013726 -0.0033071 0.0039707 -0.066989 0.6831 2.9043 2.1573 0.88008 2.4072 1.7042 1.1313 1.3041 1.2864 0 0.071011 0 0.014264 0 0.013595 0 -0.059239
1.1719 0.010034 -0.016859 -0.032619 0.0016451 0.033866 -0.012839 -0.0095648 -0.0077522 0.027319 -0.01965 0.0027867 -0.044765 0.67994 2.9047 2.156 0.88419 2.4085 1.7075 1.1325 1.3079 1.283 0 0.071133 0 0.013681 0 0.012954 0 -0.00084719
1.1758 0.015873 -0.022321 -0.040192 -0.001509 0.034081 -0.017459 -0.0098405 -0.0065264 0.027506 -0.024022 0.001206 -0.027428 0.67543 2.9023 2.1517 0.88883 2.4093 1.712 1.1321 1.3116 1.2758 0 0.071508 0 0.013245 0 0.012427 0 0.039398
1.1797 0.012938 -0.015241 -0.022086 -0.002815 0.015659 -0.01187 -0.003791 -0.0017609 0.013505 -0.013509 -0.00043071 -0.026237 0.67178 2.8995 2.1473 0.89157 2.409 1.7149 1.1303 1.3127 1.2697 0 0.071725 0 0.013523 0 0.012427 0 0.045914
1.1836 0.0028199 0.00058051 0.0107 -0.0014607 -0.011251 0.00057306 0.003861 0.0031335 -0.0070957 0.0060241 -0.001308 -0.034134 0.67065 2.8986 2.146 0.89217 2.4081 1.7141 1.1297 1.3105 1.2684 0 0.071559 0 0.014399 0 0.012948 0 0.019892
1.1875 -0.0087656 0.016361 0.038079 0.0020287 -0.031355 0.012819 0.0079951 0.0057625 -0.022527 0.023243 -0.00089413 -0.035387 0.67188 2.9 2.1486 0.89256 2.4074 1.7105 1.1324 1.3064 1.2722 0 0.071189 0 0.015154 0 0.013516 0 -0.023472
1.1914 -0.014889 0.023093 0.042814 0.0058339 -0.033189 0.018574 0.006446 0.0055962 -0.024052 0.027916 0.00013295 -0.023792 0.67367 2.9023 2.1528 0.89461 2.4069 1.7068 1.1376 1.303 1.2779 0 0.071023 0 0.015147 0 0.013579 0 -0.059265
1.1953 -0.01137 0.01659 0.020918 0.0076538 -0.015938 0.015447 0.00093862 0.0031764 -0.011504 0.016939 0.00010402 -0.010787 0.67408 2.9034 2.1555 0.89782 2.4064 1.7056 1.1423 1.3021 1.2817 0 0.071285 0 0.014436 0 0.013009 0 -0.061993
1.1992 0.00041726 0.00013352 -0.015594 0.0060104 0.010066 0.0054396 -0.0045887 -0.00073683 0.0067111 -0.0037006 -0.0020564 -0.01479 0.67242 2.9032 2.1556 0.89957 2.4056 1.7076 1.1436 1.3038 1.2813 0 0.071762 0 0.013701 0 0.012238 0 -0.020951
1.2031 0.013869 -0.016988 -0.045378 0.0012712 0.029472 -0.0065032 -0.0067069 -0.0050663 0.019137 -0.022264 -0.0053072 -0.041945 0.66958 2.9032 2.1542 0.89758 2.4049 1.7108 1.1414 1.3063 1.2775 0 0.07197 0 0.013554 0 0.011876 0 0.047068
1.207 0.020842 -0.024611 -0.050149 -0.0043642 0.030926 -0.014651 -0.0044091 -0.0080185 0.0185 -0.028058 -0.0068086 -0.077497 0.6672 2.9046 2.1533 0.89247 2.405 1.7124 1.1382 1.3081 1.2725 0 0.071633 0 0.013929 0 0.012151 0 0.10187
1.2109 0.016694 -0.017801 -0.025651 -0.0080304 0.013648 -0.014799 0.00065959 -0.007661 0.005862 -0.017726 -0.0042471 -0.097069 0.6664 2.9068 2.1536 0.88758 2.406 1.7111 1.137 1.3086 1.2688 0 0.071016 0 0.014174 0 0.012721 0 0.1046
1.2148 0.003459 -0.00020665 0.015324 -0.0078338 -0.012202 -0.0064554 0.0053623 -0.0035374 -0.010633 0.0026972 0.0017722 -0.087708 0.66722 2.9078 2.1539 0.88618 2.4073 1.7081 1.1382 1.3084 1.2674 0 0.07076 0 0.013749 0 0.013028 0 0.047433
1.2188 -0.011129 0.017734 0.049892 -0.003947 -0.031416 0.0060764 0.0067992 0.0022418 -0.021009 0.021275 0.0076227 -0.058904 0.66898 2.9059 2.1525 0.88846 2.4079 1.7059 1.1399 1.308 1.268 0 0.071322 0 0.01283 0 0.012863 0 -0.036463
1.2227 -0.01835 0.025011 0.05818 0.0015011 -0.032488 0.015198 0.003843 0.0059977 -0.019175 0.027198 0.0092668 -0.033344 0.6709 2.9017 2.1496 0.89125 2.4075 1.7063 1.1398 1.3075 1.2698 0 0.072499 0 0.012162 0 0.012542 0 -0.09419
1.2266 -0.014004 0.016933 0.034986 0.0056446 -0.014298 0.014341 -0.0021167 0.0052148 -0.0060067 0.01719 0.005464 -0.026576 0.67251 2.8979 2.1467 0.89082 2.4065 1.7088 1.1372 1.3064 1.2716 0 0.07351 0 0.01232 0 0.012539 0 -0.090854
1.2305 -0.0011056 -0.00178 -0.0069418 0.0064885 0.013011 0.0027759 -0.007676 0.00071106 0.01134 -0.0025372 -0.0012116 -0.034948 0.67365 2.8967 2.1459 0.8863 2.4064 1.7111 1.1335 1.3048 1.2728 0 0.0736 0 0.013103 0 0.01294 0 -0.033924
1.2344 0.012009 -0.01983 -0.044036 0.0040085 0.033593 -0.012869 -0.0092175 -0.0038658 0.023145 -0.019998 -0.0064114 -0.042447 0.67425 2.8983 2.1478 0.88056 2.4077 1.7111 1.131 1.3031 1.2733 0 0.072663 0 0.013698 0 0.013314 0 0.034908
1.2383 0.016948 -0.02634 -0.055419 0.0001299 0.035001 -0.022374 -0.0052365 -0.0049919 0.022155 -0.024625 -0.0072745 -0.038428 0.67438 2.9009 2.151 0.87786 2.41 1.7088 1.1305 1.3024 1.2732 0 0.071344 0 0.013475 0 0.013156 0 0.072209
1.2422 0.010514 -0.017549 -0.034943 -0.0024462 0.015708 -0.018864 0.0022828 -0.0021425 0.0077634 -0.013653 -0.0041494 -0.028175 0.67415 2.9024 2.1536 0.88021 2.4121 1.7062 1.1317 1.3026 1.273 0 0.07052 0 0.012622 0 0.012456 0 0.062443
1.2461 -0.0033637 0.001025 0.0052115 -0.0019566 -0.013524 -0.0038377 0.0086791 0.001924 -0.012898 0.0061552 0.00035341 -0.026399 0.67373 2.9026 2.1544 0.88573 2.4133 1.7054 1.1335 1.3029 1.2734 0 0.070612 0 0.011985 0 0.011792 0 0.023049
1.25 -0.016106 0.018147 0.04148 0.0011952 -0.035658 0.013705 0.0094671 0.0036448 -0.028223 0.02255 0.003651 -0.041149 0.67315 2.9031 2.1538 0.89033 2.4133 1.7068 1.1351 1.3026 1.2747 0 0.071309 0 0.012257 0 0.011799 0 -0.014051
1.2539 -0.019749 0.023733 0.052451 0.004582 -0.037525 0.023433 0.0034649 0.0016235 -0.028717 0.025212 0.0046268 -0.064807 0.67238 2.905 2.1526 0.89115 2.4129 1.7093 1.1361 1.3016 1.2766 0 0.071906 0 0.013313 0 0.012533 0 -0.025713
1.2578 -0.011728 0.014756 0.031307 0.0053555 -0.017957 0.02047 -0.0060565 -0.0024392 -0.013238 0.01211 0.0033727 -0.080974 0.67159 2.9077 2.1511 0.88879 2.4125 1.7109 1.1368 1.3009 1.2781 0 0.071931 0 0.01432 0 0.013364 0 -0.0083757
1.2617 0.0036376 -0.0032046 -0.0099941 0.0023395 0.011309 0.0079024 -0.013214 -0.0053919 0.0094825 -0.0091149 0.00028848 -0.079855 0.67129 2.909 2.1492 0.88653 2.4124 1.7106 1.1371 1.3017 1.2782 0 0.071499 0 0.0145 0 0.01354 0 0.025705
1.2656 0.017714 -0.019435 -0.047311 -0.0028889 0.032765 -0.0061808 -0.013235 -0.0051483 0.02582 -0.025658 -0.0040324 -0.066727 0.67207 2.9076 2.1468 0.88739 2.4121 1.7091 1.1371 1.3041 1.2769 0 0.071138 0 0.013797 0 0.012891 0 0.05752
1.2695 0.022579 -0.024354 -0.058178 -0.006866 0.033862 -0.014199 -0.0055897 -0.0019346 0.025957 -0.027279 -0.0081112 -0.055732 0.67383 2.9045 2.1448 0.89165 2.4113 1.7078 1.1373 1.3067 1.2752 0 0.07128 0 0.01283 0 0.011992 0 0.068331
1.2734 0.015533 -0.014986 -0.035087 -0.0065954 0.014543 -0.013074 0.0055614 0.0023837 0.010399 -0.012549 -0.0094745 -0.056111 0.67551 2.9022 2.1441 0.89672 2.4097 1.7076 1.1376 1.308 1.2739 0 0.071911 0 0.012259 0 0.011631 0 0.045664
1.2773 0.00056392 0.0033684 0.0095983 -0.0017302 -0.013074 -0.0048006 0.013841 0.0058191 -0.010382 0.010212 -0.0061362 -0.064685 0.67569 2.9026 2.1456 0.89939 2.408 1.7085 1.1377 1.3075 1.2736 0 0.072636 0 0.012221 0 0.012107 0 -0.0088088
1.2813 -0.013997 0.020137 0.050323 0.005035 -0.032372 0.0055094 0.014469 0.0072088 -0.023001 0.02789 0.0012272 -0.070921 0.67385 2.905 2.1487 0.89824 2.4068 1.7095 1.1374 1.3064 1.2737 0 0.073048 0 0.012379 0 0.013018 0 -0.073543
1.2852 -0.020192 0.025495 0.063112 0.0096755 -0.03219 0.012217 0.0070779 0.0062067 -0.019917 0.030376 0.0086469 -0.067889 0.67117 2.9071 2.152 0.89452 2.407 1.7102 1.1367 1.3062 1.2733 0 0.073045 0 0.012427 0 0.013708 0 -0.11306
1.2891 -0.014842 0.016042 0.039889 0.0094145 -0.012973 0.011399 -0.0040692 0.0029906 -0.0039018 0.016458 0.011072 -0.057467 0.66992 2.907 2.1544 0.89081 2.409 1.7105 1.1368 1.3077 1.2723 0 0.072824 0 0.012463 0 0.013873 0 -0.098327
1.293 -0.001208 -0.0031069 -0.0063255 0.0043762 0.014102 0.0026581 -0.012574 -0.0016771 0.014386 -0.0056788 0.0061186 -0.045738 0.67152 2.905 2.1555 0.88897 2.412 1.7104 1.1384 1.3101 1.2713 0 0.072634 0 0.012819 0 0.013731 0 -0.029555
1.2969 0.012923 -0.021121 -0.048763 -0.0026651 0.033879 -0.0099987 -0.013704 -0.0062401 0.023471 -0.023445 -0.0036918 -0.035515 0.67509 2.9033 2.1557 0.88895 2.4144 1.7098 1.1409 1.312 1.2711 0 0.072547 0 0.01358 0 0.013649 0 0.058336
1.3008 0.019587 -0.027633 -0.062662 -0.0080235 0.035602 -0.019386 -0.0073276 -0.0086857 0.017865 -0.027194 -0.012316 -0.025209 0.67778 2.9038 2.1556 0.8893 2.4145 1.7081 1.1422 1.3128 1.2719 0 0.072435 0 0.014366 0 0.013677 0 0.11597
1.3047 0.015023 -0.01873 -0.04002 -0.009072 0.018421 -0.018981 0.0019 -0.0076211 0.00073162 -0.015534 -0.01433 -0.014894 0.67703 2.9061 2.1555 0.88872 2.4118 1.7053 1.1404 1.3125 1.2727 0 0.07215 0 0.014655 0 0.01351 0 0.11248
1.3086 0.001721 0.00074198 0.0055894 -0.0053873 -0.0084782 -0.0075487 0.0074897 -0.0033449 -0.018387 0.0042966 -0.0086565 -0.011119 0.67284 2.9081 2.1552 0.88724 2.408 1.7022 1.1359 1.3114 1.2721 0 0.071691 0 0.014327 0 0.012906 0 0.05565
1.3125 -0.012899 0.019927 0.047057 0.00123 -0.030809 0.0089339 0.0055726 0.0020879 -0.028884 0.020916 0.00090453 -0.022778 0.66791 2.9077 2.1543 0.88605 2.4062 1.7 1.1318 1.3097 1.2698 0 0.071231 0 0.013823 0 0.012068 0 -0.016305
1.3164 -0.020511 0.028123 0.05976 0.0075985 -0.036644 0.020374 -0.002134 0.0060399 -0.024611 0.025329 0.0084853 -0.050653 0.66551 2.9049 2.1527 0.8864 2.4085 1.6999 1.1315 1.3068 1.267 0 0.070996 0 0.013709 0 0.01154 0 -0.063251
1.3203 -0.016494 0.020794 0.035969 0.010501 -0.022786 0.019174 -0.0092444 0.0068698 -0.0071731 0.015773 0.0099578 -0.081908 0.66673 2.9015 2.1507 0.88845 2.4139 1.7014 1.1357 1.3031 1.2662 0 0.071114 0 0.01409 0 0.011702 0 -0.068157
1.3242 -0.0026726 0.0020445 -0.010759 0.0081771 0.0031976 0.0056595 -0.0093017 0.0047601 0.014533 -0.0016651 0.0050969 -0.097528 0.66966 2.8995 2.1487 0.89104 2.4187 1.7032 1.141 1.2999 1.2691 0 0.071545 0 0.014474 0 0.012374 0 -0.040825
1.3281 0.013423 -0.017709 -0.053531 0.0014049 0.026669 -0.011891 -0.00091762 0.0013177 0.028718 -0.016788 -0.0028579 -0.087889 0.67118 2.8994 2.1477 0.89259 2.4193 1.7041 1.1429 1.2993 1.2752 0 0.072107 0 0.014275 0 0.012951 0 -0.0029054
1.332 0.022597 -0.027509 -0.06754 -0.0065547 0.033849 -0.022774 0.010541 -0.0015672 0.027271 -0.021134 -0.0093198 -0.062209 0.66978 2.9003 2.1487 0.89219 2.4148 1.7041 1.1396 1.302 1.2817 0 0.072565 0 0.013452 0 0.01295 0 0.028746
1.3359 0.019277 -0.021911 -0.044109 -0.011516 0.019873 -0.020844 0.016423 -0.0027311 0.010922 -0.012677 -0.010663 -0.042029 0.66683 2.901 2.152 0.8901 2.4082 1.7045 1.1342 1.3063 1.2854 0 0.07274 0 0.01263 0 0.012427 0 0.047044
1.3398 0.0050141 -0.0040621 0.0044296 -0.010786 -0.007784 -0.0080142 0.011168 -0.0020941 -0.010586 0.0032024 -0.0058339 -0.043558 0.66517 2.9011 2.1563 0.88742 2.4039 1.7068 1.1318 1.3093 1.285 0 0.072589 0 0.012532 0 0.011848 0 0.049756
1.3438 -0.012072 0.015904 0.05152 -0.0049152 -0.033012 0.007684 -0.0031766 -0.00041222 -0.024189 0.016933 0.0030128 -0.064625 0.66645 2.9012 2.1595 0.88526 2.4042 1.7107 1.135 1.3086 1.2817 0 0.072225 0 0.013279 0 0.011611 0 0.035733
1.3477 -0.021921 0.02644 0.070997 0.0025542 -0.040262 0.017402 -0.017849 0.0012629 -0.021797 0.020313 0.011121 -0.088003 0.66961 2.9019 2.1598 0.88417 2.4078 1.7141 1.1411 1.305 1.2785 0 0.071838 0 0.014232 0 0.011699 0 0.0081205
1.3516 -0.018626 0.021204 0.051578 0.0073352 -0.023956 0.01632 -0.023214 0.0021533 -0.0056139 0.011229 0.013257 -0.097629 0.67193 2.903 2.1573 0.88414 2.4113 1.7148 1.1447 1.3012 1.2777 0 0.07156 0 0.014544 0 0.011825 0 -0.021266
1.3555 -0.0042247 0.0029661 0.0033753 0.0071099 0.0076445 0.0055189 -0.01532 0.0021507 0.013393 -0.0051523 0.0068449 -0.092407 0.67149 2.9041 2.1541 0.88488 2.4122 1.7122 1.1424 1.3007 1.2794 0 0.071371 0 0.013908 0 0.01184 0 -0.03568
1.3594 0.012393 -0.017693 -0.04728 0.0027994 0.036783 -0.0091847 0.0015017 0.0018197 0.02287 -0.019397 -0.0056582 -0.085104 0.66875 2.9047 2.1528 0.88599 2.4111 1.708 1.1364 1.3041 1.2814 0 0.071146 0 0.012796 0 0.011923 0 -0.0255
1.3633 0.020956 -0.028493 -0.072184 -0.0023899 0.046414 -0.020169 0.017563 0.0019085 0.017084 -0.023247 -0.017255 -0.088432 0.66594 2.9052 2.1542 0.887 2.4101 1.7047 1.1322 1.3095 1.2816 0 0.070807 0 0.012003 0 0.012322 0 0.0022539
1.3672 0.016268 -0.022888 -0.057142 -0.0052527 0.030312 -0.021439 0.02393 0.0026465 7.7398e-05 -0.01435 -0.020279 -0.10233 0.665 2.9063 2.1569 0.88733 2.4104 1.704 1.1335 1.3133 1.2792 0 0.070462 0 0.011975 0 0.012954 0 0.027621
1.3711 0.0014625 -0.0042258 -0.01048 -0.0044914 -0.0029856 -0.011597 0.017518 0.0034326 -0.017661 0.0024264 -0.011512 -0.11459 0.66611 2.9076 2.1578 0.88675 2.411 1.7052 1.1387 1.3134 1.2758 0 0.070359 0 0.012523 0 0.013337 0 0.033001
1.375 -0.014024 0.016171 0.041048 -0.0011075 -0.034841 0.0049068 0.0022968 0.0033026 -0.026068 0.017798 0.0050899 -0.11346 0.66796 2.9083 2.1556 0.88566 2.41 1.7067 1.1427 1.3104 1.2735 0 0.07068 0 0.013143 0 0.013034 0 0.016599
1.3789 -0.020424 0.025974 0.067261 0.0025951 -0.047173 0.019486 -0.013421 0.0018549 -0.021124 0.02335 0.020371 -0.099656 0.66936 2.9075 2.1514 0.88509 2.4071 1.7076 1.1415 1.3066 1.2735 0 0.071326 0 0.013518 0 0.012153 0 -0.0080186
1.3828 -0.013668 0.019491 0.052221 0.0044565 -0.032946 0.024036 -0.021517 -0.00023589 -0.0062085 0.01631 0.025614 -0.085846 0.67031 2.9052 2.1481 0.88589 2.4042 1.7083 1.1363 1.3043 1.2746 0 0.07193 0 0.013698 0 0.011392 0 -0.024956
1.3867 0.0022808 0.0011087 0.004217 0.0035297 -0.00036885 0.016027 -0.017993 -0.0017018 0.010544 0.0011255 0.018028 -0.084641 0.67161 2.903 2.1477 0.88784 2.4036 1.71 1.1318 1.3043 1.2748 0 0.072107 0 0.013852 0 0.011474 0 -0.028658
1.3906 0.018064 -0.017605 -0.048353 0.00048165 0.031731 0.00049138 -0.0047437 -0.0017776 0.020618 -0.013069 0.002339 -0.096571 0.67371 2.902 2.1492 0.88963 2.4054 1.7128 1.1321 1.3057 1.2728 0 0.071764 0 0.013938 0 0.012487 0 -0.024978
1.3945 0.024623 -0.025149 -0.073404 -0.0026748 0.044769 -0.013015 0.011372 -0.00085223 0.019007 -0.017723 -0.012408 -0.10954 0.67595 2.9024 2.1503 0.88984 2.4072 1.7146 1.1367 1.3072 1.2695 0 0.071182 0 0.013704 0 0.013736 0 -0.021823
1.3984 0.018399 -0.017043 -0.054486 -0.0035329 0.031234 -0.016668 0.021824 -9.9954e-06 0.0064232 -0.0099401 -0.018441 -0.11008 0.67711 2.9028 2.1492 0.88831 2.4065 1.7132 1.1413 1.3076 1.2675 0 0.070794 0 0.013022 0 0.014294 0 -0.02045
1.4023 0.0030837 0.001719 -0.0012982 -0.00076791 -0.00085558 -0.0093824 0.02083 6.1297e-05 -0.010776 0.0056195 -0.01356 -0.096057 0.67653 2.9014 2.147 0.88652 2.4033 1.7084 1.1421 1.3067 1.2687 0 0.070827 0 0.012161 0 0.013751 0 -0.015987
1.4063 -0.012789 0.019915 0.055377 0.0045925 -0.032547 0.0030067 0.0087314 -0.0003751 -0.023277 0.019311 -0.0017761 -0.079233 0.67484 2.8983 2.1467 0.88634 2.4004 1.7028 1.139 1.3047 1.2732 0 0.07112 0 0.011655 0 0.012511 0 -0.0049391
1.4102 -0.020748 0.026791 0.081785 0.0092212 -0.044979 0.012205 -0.0078468 -0.00068088 -0.02356 0.022234 0.0095282 -0.075743 0.67339 2.8952 2.1503 0.88835 2.401 1.7004 1.1356 1.3021 1.2783 0 0.071278 0 0.011859 0 0.011412 0 0.0095918
1.4141 -0.016968 0.018203 0.061593 0.0093922 -0.030391 0.012935 -0.019633 -0.00084789 -0.010519 0.011793 0.013881 -0.09263 0.67322 2.8947 2.1563 0.89101 2.4049 1.7032 1.1351 1.2997 1.2814 0 0.071018 0 0.01263 0 0.011054 0 0.020396
1.418 -0.0041301 -0.001162 0.0061206 0.0037667 0.0033028 0.0055848 -0.020173 -0.0016452 0.0091226 -0.006405 0.0090917 -0.12167 0.67437 2.8976 2.1606 0.89199 2.4088 1.7094 1.1376 1.2982 1.2811 0 0.070427 0 0.013449 0 0.011425 0 0.022572
1.4219 0.010254 -0.020497 -0.052094 -0.0050478 0.037018 -0.0050484 -0.0096268 -0.003517 0.024301 -0.021692 -0.0017749 -0.14498 0.67599 2.9026 2.1598 0.89038 2.4093 1.7144 1.1399 1.2981 1.2787 0 0.069906 0 0.013876 0 0.012082 0 0.016278
1.4258 0.01807 -0.028897 -0.07867 -0.011754 0.051421 -0.013097 0.0056377 -0.005372 0.026355 -0.024767 -0.01212 -0.14757 0.67695 2.9065 2.1541 0.88774 2.4061 1.7145 1.1394 1.2995 1.2767 0 0.069862 0 0.013884 0 0.012599 0 0.0036306
1.4297 0.015084 -0.021431 -0.057999 -0.0119 0.037973 -0.014505 0.017252 -0.0048679 0.014635 -0.01344 -0.015414 -0.12705 0.67643 2.9073 2.1469 0.88692 2.4028 1.7097 1.136 1.3014 1.2768 0 0.070401 0 0.013765 0 0.012829 0 -0.014902
1.4336 0.0032658 -0.0019928 -0.002571 -0.0051258 0.0038241 -0.0083705 0.019839 -0.00045419 -0.0030618 0.0059534 -0.0089746 -0.0942 0.67416 2.9054 2.1426 0.88942 2.4037 1.7039 1.1326 1.303 1.2788 0 0.071262 0 0.013735 0 0.012827 0 -0.038929
1.4375 -0.010344 0.018708 0.054588 0.0044659 -0.032132 0.0029075 0.01356 0.0065221 -0.015645 0.022352 0.0041368 -0.065158 0.67062 2.9032 2.1427 0.89373 2.4091 1.7011 1.1319 1.304 1.2806 0 0.072012 0 0.013682 0 0.012638 0 -0.062923
1.4414 -0.01766 0.029067 0.079646 0.011171 -0.049823 0.014287 0.0031196 0.011871 -0.015891 0.026573 0.01649 -0.051635 0.66709 2.903 2.1455 0.89645 2.4153 1.7027 1.1341 1.3046 1.2801 0 0.072329 0 0.013324 0 0.012247 0 -0.074909
1.4453 -0.014231 0.02319 0.0579 0.011548 -0.0393 0.019881 -0.0054176 0.011295 -0.0047295 0.016584 0.020507 -0.055865 0.66535 2.9049 2.1479 0.89516 2.4176 1.7062 1.1367 1.3049 1.2769 0 0.072177 0 0.012613 0 0.011726 0 -0.063465
1.4492 -0.0018688 0.0043733 0.0021213 0.0063413 -0.0064795 0.015974 -0.0077711 0.0038155 0.0098939 -0.001649 0.013172 -0.072368 0.6667 2.9068 2.1486 0.89072 2.4143 1.708 1.1371 1.3049 1.2722 0 0.07177 0 0.011933 0 0.011335 0 -0.028012
1.4531 0.01236 -0.01671 -0.05527 -0.00072532 0.029978 0.0038644 -0.0032099 -0.0070086 0.01832 -0.017943 -0.0018035 -0.093639 0.67092 2.9066 2.1486 0.88666 2.4084 1.7063 1.135 1.3042 1.2685 0 0.071393 0 0.01184 0 0.011376 0 0.01783
1.457 0.020222 -0.028147 -0.081164 -0.0058503 0.049108 -0.009902 0.0052594 -0.01527 0.014973 -0.023771 -0.015934 -0.11466 0.67611 2.904 2.1499 0.88624 2.4041 1.7028 1.1325 1.3031 1.267 0 0.071227 0 0.012553 0 0.011909 0 0.054377
1.4609 0.017094 -0.02365 -0.060639 -0.0072994 0.039666 -0.01708 0.012135 -0.016675 0.0013522 -0.016755 -0.020981 -0.13328 0.67976 2.9013 2.1529 0.88958 2.4038 1.7007 1.1322 1.3026 1.2677 0 0.071262 0 0.013662 0 0.01263 0 0.068872
1.4648 0.0046251 -0.00608 -0.0050949 -0.0054995 0.0068361 -0.013199 0.012055 -0.011194 -0.014982 -0.001509 -0.013902 -0.14757 0.68045 2.9013 2.1561 0.8937 2.4059 1.7018 1.1348 1.3038 1.2694 0 0.071336 0 0.014383 0 0.013071 0 0.061783
1.4688 -0.010255 0.014376 0.054481 -0.0018348 -0.030444 -0.00095642 0.003204 -0.0025575 -0.024524 0.013264 0.001325 -0.15412 0.6787 2.9046 2.1576 0.8951 2.4076 1.7051 1.139 1.3068 1.2712 0 0.071253 0 0.014161 0 0.012962 0 0.041763
1.4727 -0.019343 0.026127 0.084908 0.0022762 -0.050289 0.011354 -0.010407 0.0046145 -0.020974 0.019569 0.016055 -0.15001 0.67622 2.9092 2.1564 0.8928 2.4077 1.7079 1.1425 1.3101 1.2729 0 0.070914 0 0.013127 0 0.012432 0 0.016016
1.4766 -0.01783 0.022687 0.069099 0.0054029 -0.040612 0.015467 -0.020162 0.0075832 -0.005038 0.014307 0.021971 -0.13697 0.6743 2.9116 2.1539 0.88906 2.4076 1.7083 1.1437 1.3115 1.2751 0 0.070399 0 0.012024 0 0.01186 0 -0.013303
1.4805 -0.0069669 0.0061248 0.01538 0.0060101 -0.0063349 0.0086982 -0.018051 0.0063272 0.015249 0.00079875 0.015787 -0.1232 0.67291 2.9098 2.1523 0.88717 2.4092 1.7072 1.1425 1.3094 1.2781 0 0.069937 0 0.011642 0 0.011564 0 -0.043808
1.4844 0.0067455 -0.014243 -0.047014 0.0031983 0.033268 -0.0045567 -0.0029386 0.0025531 0.028462 -0.013055 0.001062 -0.1194 0.67129 2.9051 2.1524 0.88851 2.4118 1.7067 1.1403 1.3046 1.2817 0 0.069787 0 0.012236 0 0.011614 0 -0.066556
1.4883 0.015317 -0.027022 -0.083805 -0.0020602 0.05556 -0.016051 0.017034 -0.001696 0.026418 -0.0191 -0.013783 -0.1308 0.66937 2.9008 2.1535 0.89147 2.4127 1.7081 1.139 1.2998 1.2844 0 0.070071 0 0.013358 0 0.011913 0 -0.068197
1.4922 0.013844 -0.024953 -0.074482 -0.0066876 0.047459 -0.018917 0.028819 -0.0047471 0.0096442 -0.01354 -0.020166 -0.15175 0.6683 2.8993 2.1541 0.89304 2.4093 1.7104 1.1396 1.2972 1.2853 0 0.07068 0 0.014226 0 0.012369 0 -0.041815
1.4961 0.003313 -0.0089397 -0.023946 -0.0072558 0.012879 -0.011353 0.023391 -0.005427 -0.012266 0.00070962 -0.014286 -0.1685 0.6694 2.9005 2.1532 0.89162 2.4024 1.7109 1.1417 1.2977 1.2838 0 0.071318 0 0.014307 0 0.012939 0 0.003748
1.5 -0.0099625 0.012277 0.039626 -0.002765 -0.029401 0.0029233 0.0027729 -0.0032978 -0.026364 0.015478 0.00045308 -0.16905 0.67255 2.9022 2.1515 0.88835 2.3959 1.7082 1.144 1.3002 1.281 0 0.07167 0 0.013676 0 0.013511 0 0.046317
1.5039 -0.017987 0.026791 0.080078 0.003974 -0.056107 0.016851 -0.020506 0.00087368 -0.024659 0.022012 0.01511 -0.15261 0.67583 2.9024 2.15 0.88613 2.3937 1.7038 1.1447 1.3029 1.2786 0 0.071592 0 0.012903 0 0.013841 0 0.064225
1.5078 -0.015758 0.026217 0.073725 0.0080057 -0.052328 0.023308 -0.031675 0.0050681 -0.0092956 0.016225 0.020347 -0.13025 0.67693 2.9009 2.1498 0.88705 2.3968 1.7011 1.143 1.305 1.2782 0 0.071194 0 0.012581 0 0.013697 0 0.050603
1.5117 -0.0042605 0.010694 0.023475 0.0060076 -0.019922 0.01835 -0.023773 0.0069451 0.0091538 0.0012817 0.012173 -0.11606 0.6751 2.8997 2.1503 0.89075 2.4026 1.7027 1.1396 1.3063 1.2801 0 0.070764 0 0.012883 0 0.013132 0 0.01708
1.5156 0.010017 -0.01091 -0.041944 -0.00083981 0.023114 0.0034975 -0.0021753 0.0053296 0.018976 -0.014208 -0.0052831 -0.11621 0.67178 2.9002 2.1509 0.89476 2.4076 1.7075 1.1364 1.3073 1.283 0 0.07059 0 0.013466 0 0.012562 0 -0.01457
1.5195 0.018829 -0.026049 -0.084018 -0.0074425 0.052239 -0.014154 0.019432 0.0010627 0.014851 -0.021372 -0.021965 -0.12538 0.66919 2.9024 2.1506 0.89651 2.4099 1.7114 1.1353 1.3073 1.2847 0 0.070787 0 0.013784 0 0.012481 0 -0.025138
1.5234 0.017008 -0.025991 -0.076969 -0.008592 0.050115 -0.025012 0.028238 -0.0035693 0.000485 -0.0164 -0.0279 -0.13324 0.6684 2.9044 2.1495 0.8951 2.4103 1.7107 1.1368 1.3056 1.2833 0 0.071244 0 0.01355 0 0.013023 0 -0.00682
1.5273 0.0055187 -0.01114 -0.023568 -0.0030026 0.017036 -0.022463 0.019972 -0.0063796 -0.014786 -0.0026749 -0.019282 -0.13438 0.66879 2.9047 2.1482 0.89172 2.4101 1.7049 1.1396 1.3023 1.2791 0 0.071703 0 0.01298 0 0.013766 0 0.034051
1.5313 -0.0090935 0.0092664 0.04566 0.0056317 -0.02825 -0.0075528 0.00039479 -0.0065238 -0.022226 0.011505 -0.00074875 -0.13221 0.66927 2.9034 2.1471 0.88849 2.4094 1.6978 1.1419 1.2988 1.2742 0 0.071924 0 0.01262 0 0.014037 0 0.078509
1.5352 -0.018538 0.022914 0.089966 0.01135 -0.058699 0.010856 -0.019163 -0.0045683 -0.018334 0.018043 0.0175 -0.13354 0.66975 2.9023 2.1467 0.88695 2.4071 1.6945 1.1427 1.297 1.2719 0 0.071824 0 0.012884 0 0.013475 0 0.10042
1.5391 -0.017608 0.021938 0.082571 0.010215 -0.054898 0.021408 -0.028381 -0.0016602 -0.00565 0.013731 0.025765 -0.13995 0.67103 2.9025 2.1471 0.88731 2.4032 1.6976 1.1424 1.2978 1.274 0 0.071522 0 0.013697 0 0.012362 0 0.077895
1.543 -0.0071602 0.007431 0.02696 0.0029153 -0.017389 0.017729 -0.022777 0.0012498 0.0094745 0.0017479 0.020273 -0.14485 0.67335 2.9036 2.1478 0.88875 2.3997 1.7049 1.1419 1.3 1.2795 0 0.07125 0 0.014526 0 0.011401 0 0.0086416
1.5469 0.0064769 -0.011653 -0.044779 -0.0060041 0.032677 0.0026054 -0.0051664 0.003563 0.020059 -0.010638 0.0049024 -0.13955 0.67526 2.9039 2.1479 0.89031 2.3997 1.7116 1.1414 1.3015 1.2849 0 0.071199 0 0.014809 0 0.011141 0 -0.080647
1.5508 0.015262 -0.024137 -0.090846 -0.011377 0.065741 -0.014232 0.015884 0.0048513 0.021257 -0.016488 -0.011376 -0.1225 0.67471 2.9022 2.1467 0.89163 2.4042 1.7135 1.1404 1.3015 1.2868 0 0.071394 0 0.014404 0 0.011564 0 -0.14295
1.5547 0.014138 -0.023079 -0.084547 -0.010605 0.061736 -0.022873 0.029733 0.0048995 0.012325 -0.013021 -0.019563 -0.1024 0.6714 2.8991 2.1443 0.89286 2.4105 1.7104 1.1385 1.301 1.2837 0 0.071686 0 0.013697 0 0.012179 0 -0.13819
1.5586 0.0039406 -0.0093242 -0.030102 -0.0048033 0.022489 -0.019338 0.028557 0.0039889 -0.0026086 -0.0028106 -0.015435 -0.09212 0.66791 2.8968 2.1417 0.89415 2.4144 1.7056 1.1361 1.3026 1.2773 0 0.071849 0 0.013261 0 0.012511 0 -0.06249
1.5625 -0.0091458 0.0094173 0.040043 0.0023465 -0.029325 -0.0069372 0.011805 0.0028765 -0.015906 0.0080279 -0.0017451 -0.098842 0.66783 2.8969 2.1411 0.89513 2.4127 1.7028 1.1348 1.3071 1.2711 0 0.071729 0 0.013381 0 0.012506 0 0.044421
1.5664 -0.017234 0.022962 0.084646 0.0068828 -0.063959 0.007032 -0.012394 0.0021529 -0.020214 0.013372 0.013196 -0.11911 0.67227 2.899 2.1439 0.89493 2.407 1.7035 1.1354 1.3127 1.2683 0 0.071327 0 0.013858 0 0.012487 0 0.12294
1.5703 -0.015352 0.024016 0.078053 0.0065342 -0.062277 0.015887 -0.030803 0.0015159 -0.013027 0.01036 0.020019 -0.1426 0.67815 2.9014 2.1493 0.89301 2.4016 1.706 1.1378 1.3157 1.2692 0 0.070796 0 0.014251 0 0.012763 0 0.13312
1.5742 -0.004337 0.011925 0.025018 0.0015783 -0.026454 0.016301 -0.032614 -0.00010053 0.0011732 0.00075554 0.013771 -0.1602 0.68047 2.9025 2.1551 0.88987 2.4009 1.7078 1.1405 1.3138 1.2722 0 0.070354 0 0.0143 0 0.013284 0 0.080028
1.5781 0.0096646 -0.0068875 -0.042617 -0.0054806 0.022242 0.0086707 -0.016519 -0.0033245 0.013395 -0.010115 -0.0026529 -0.16903 0.67687 2.9024 2.1584 0.88712 2.4056 1.708 1.1425 1.3081 1.2751 0 0.070197 0 0.014131 0 0.013694 0 0.0057989
1.582 0.018789 -0.022097 -0.085009 -0.011106 0.056345 -0.0035489 0.0077839 -0.0071063 0.016077 -0.0162 -0.01955 -0.17107 0.67028 2.902 2.1583 0.88651 2.4123 1.7075 1.1436 1.3028 1.2768 0 0.070432 0 0.014035 0 0.013681 0 -0.043438
1.5859 0.018001 -0.024982 -0.077643 -0.012354 0.057634 -0.014752 0.025339 -0.008862 0.0082855 -0.013902 -0.025958 -0.16877 0.66666 2.9025 2.156 0.88846 2.4167 1.7077 1.1442 1.3015 1.2777 0 0.071031 0 0.014094 0 0.013273 0 -0.048243
1.5898 0.0079295 -0.013538 -0.025242 -0.0083394 0.02653 -0.019005 0.025445 -0.0063096 -0.0037798 -0.0040485 -0.01667 -0.16285 0.66976 2.9034 2.1538 0.89143 2.4164 1.7086 1.1445 1.3045 1.2783 0 0.071808 0 0.014044 0 0.012807 0 -0.021734
1.5938 -0.0056228 0.0058547 0.041489 -0.00085754 -0.018912 -0.013259 0.0084815 0.00037956 -0.011378 0.0083509 0.003877 -0.15389 0.67758 2.9039 2.1531 0.89296 2.4127 1.7086 1.1438 1.3083 1.2785 0 0.072453 0 0.013555 0 0.012616 0 0.0083999
1.5977 -0.015113 0.021727 0.083949 0.0063316 -0.053119 -0.0002936 -0.014555 0.0080697 -0.009367 0.016589 0.023832 -0.14463 0.684 2.9039 2.1532 0.89165 2.409 1.7068 1.1416 1.3089 1.2778 0 0.072655 0 0.012657 0 0.012771 0 0.021953
1.6016 -0.015562 0.024342 0.07783 0.0093825 -0.056713 0.011672 -0.029275 0.012493 0.00062591 0.015897 0.031201 -0.13953 0.68422 2.904 2.1525 0.88859 2.408 1.7041 1.1386 1.305 1.276 0 0.072297 0 0.011869 0 0.013098 0 0.014455
1.6055 -0.0072428 0.011935 0.026712 0.0064985 -0.027001 0.013944 -0.026861 0.011118 0.011892 0.0063729 0.021439 -0.14151 0.67887 2.905 2.1505 0.88675 2.4106 1.7031 1.1365 1.2996 1.2739 0 0.07158 0 0.011837 0 0.013408 0 -0.0087548
1.6094 0.0046787 -0.0078487 -0.040368 -0.00090398 0.020086 0.0039817 -0.0090488 0.0048258 0.017324 -0.0066183 0.00026812 -0.14952 0.67303 2.9065 2.1485 0.88853 2.4149 1.7054 1.1365 1.297 1.2729 0 0.070946 0 0.012765 0 0.013669 0 -0.039798
1.6133 0.013226 -0.022644 -0.085642 -0.008792 0.05808 -0.011759 0.013448 -0.0028155 0.01355 -0.015216 -0.02006 -0.15952 0.67118 2.9067 2.1484 0.89353 2.4185 1.7096 1.1379 1.2993 1.2737 0 0.070797 0 0.01416 0 0.013958 0 -0.067807
1.6172 0.013602 -0.023292 -0.083964 -0.012681 0.064486 -0.0219 0.027497 -0.007957 0.0022124 -0.01378 -0.028361 -0.16758 0.67321 2.9043 2.1509 0.8985 2.419 1.7121 1.1382 1.3046 1.2756 0 0.071204 0 0.015148 0 0.014269 0 -0.075733
1.6211 0.0058707 -0.0097227 -0.036792 -0.010209 0.034063 -0.018546 0.024984 -0.0086658 -0.011449 -0.0027726 -0.020917 -0.17185 0.6751 2.8998 2.1547 0.89982 2.416 1.7097 1.1362 1.3085 1.2772 0 0.071838 0 0.015123 0 0.014423 0 -0.045811
1.625 -0.0051175 0.0091651 0.028903 -0.0026109 -0.017135 -0.0033651 0.0071706 -0.0055585 -0.021227 0.010936 -0.002919 -0.17182 0.67361 2.896 2.1573 0.89634 2.4108 1.7033 1.1329 1.3079 1.278 0 0.072227 0 0.014179 0 0.014192 0 0.024561
1.6289 -0.012538 0.02146 0.07603 0.0058783 -0.060258 0.01367 -0.016053 -0.00091613 -0.022545 0.018088 0.015219 -0.16675 0.66985 2.8955 2.1575 0.89039 2.4061 1.6973 1.1315 1.3035 1.2787 0 0.072127 0 0.012986 0 0.013526 0 0.11014
1.6328 -0.011605 0.019895 0.078363 0.010487 -0.070423 0.021806 -0.03151 0.0027451 -0.014481 0.013161 0.023869 -0.15617 0.6682 2.8992 2.1561 0.88585 2.4041 1.6965 1.134 1.2987 1.2807 0 0.071706 0 0.012239 0 0.012641 0 0.16488
1.6367 -0.0025335 0.0061386 0.035325 0.0087939 -0.041712 0.017071 -0.030033 0.0038066 -0.00064767 -0.0014905 0.01902 -0.14206 0.67155 2.9048 2.155 0.8851 2.4057 1.7017 1.1393 1.2965 1.2837 0 0.071377 0 0.012175 0 0.011882 0 0.14973
1.6406 0.0093682 -0.010792 -0.027764 0.0022117 0.0090869 0.0040373 -0.011865 0.0021464 0.01198 -0.01662 0.003821 -0.12984 0.67794 2.9091 2.1555 0.88749 2.4095 1.7093 1.1435 1.2978 1.2859 0 0.071425 0 0.012536 0 0.01148 0 0.062207
1.6445 0.016714 -0.020519 -0.074175 -0.0049882 0.052553 -0.0087355 0.013058 -0.00079523 0.016555 -0.021987 -0.013364 -0.12555 0.68202 2.9097 2.1566 0.89033 2.413 1.7138 1.1436 1.3008 1.2846 0 0.071769 0 0.012917 0 0.011423 0 -0.056451
1.6484 0.014511 -0.017596 -0.076842 -0.0085109 0.064225 -0.015006 0.030571 -0.0026467 0.010638 -0.013329 -0.023215 -0.13129 0.68021 2.907 2.1567 0.89141 2.414 1.7122 1.1402 1.3035 1.2795 0 0.07206 0 0.013143 0 0.01155 0 -0.14427
1.6523 0.003367 -0.0043501 -0.034011 -0.0067939 0.03876 -0.013838 0.030587 -0.0014975 -0.0017088 0.0044501 -0.020211 -0.14345 0.67426 2.9031 2.1551 0.89063 2.4125 1.7068 1.1368 1.3059 1.2727 0 0.072018 0 0.013321 0 0.011738 0 -0.15607
1.6563 -0.01067 0.011008 0.029585 -0.0017434 -0.0077253 -0.0080922 0.013181 0.0025606 -0.012095 0.020282 -0.0057372 -0.15588 0.66971 2.9 2.1527 0.88941 2.4102 1.7025 1.1369 1.3088 1.2683 0 0.071674 0 0.0136 0 0.011996 0 -0.089515
1.6602 -0.01968 0.019408 0.076922 0.0029892 -0.04783 -0.0012317 -0.011488 0.0069788 -0.013323 0.024152 0.012259 -0.16543 0.67051 2.8985 2.1514 0.88892 2.4093 1.703 1.1401 1.3129 1.2687 0 0.071308 0 0.013926 0 0.012384 0 0.016223
1.6641 -0.018646 0.016037 0.080187 0.0047608 -0.058839 0.0043633 -0.029397 0.0081954 -0.0044344 0.013604 0.023418 -0.17404 0.67522 2.8982 2.1518 0.88906 2.4107 1.7081 1.1433 1.3167 1.2729 0 0.071172 0 0.014064 0 0.012875 0 0.10477
1.668 -0.0084158 0.0028413 0.037154 0.0035679 -0.035147 0.0071059 -0.030977 0.0042879 0.0085121 -0.0048346 0.021022 -0.18529 0.67839 2.8987 2.1529 0.88896 2.4136 1.7138 1.1432 1.3175 1.2772 0 0.071278 0 0.013846 0 0.013327 0 0.13277
1.6719 0.0049855 -0.012702 -0.027266 0.0014481 0.00929 0.0058584 -0.016343 -0.0031767 0.016613 -0.02003 0.0063301 -0.19914 0.67597 2.8997 2.1526 0.88831 2.4163 1.7165 1.1405 1.314 1.2782 0 0.071457 0 0.01339 0 0.013592 0 0.089928
1.6758 0.014092 -0.021752 -0.075455 0.00045368 0.049087 0.00086391 0.0054179 -0.0098073 0.01419 -0.023252 -0.01185 -0.21033 0.66944 2.9013 2.1502 0.88763 2.4173 1.7151 1.1382 1.308 1.2751 0 0.071586 0 0.013046 0 0.013656 0 0.0022363
1.6797 0.014327 -0.019006 -0.079208 0.0010818 0.061412 -0.0051348 0.021819 -0.011336 0.0024438 -0.013203 -0.022478 -0.21263 0.66464 2.9032 2.1471 0.88735 2.4159 1.7115 1.1391 1.3034 1.2708 0 0.07172 0 0.013105 0 0.013644 0 -0.080946
1.6836 0.0063228 -0.0057303 -0.036515 0.0023864 0.038558 -0.0077504 0.023832 -0.0066427 -0.011557 0.0037822 -0.019183 -0.20427 0.66643 2.905 2.1454 0.88688 2.4123 1.7088 1.1421 1.3033 1.2686 0 0.071975 0 0.013536 0 0.013677 0 -0.11116
1.6875 -0.004861 0.010799 0.027107 0.0033063 -0.0074035 -0.0040896 0.010466 0.0015047 -0.019412 0.017907 -0.0042213 -0.18918 0.67418 2.9064 2.1463 0.88502 2.4075 1.7084 1.1433 1.3074 1.2701 0 0.072318 0 0.01399 0 0.013734 0 -0.06789
1.6914 -0.012782 0.0213 0.073722 0.0036786 -0.050714 0.0043312 -0.010783 0.0084899 -0.016272 0.021567 0.013116 -0.17317 0.68229 2.9073 2.1489 0.88167 2.4031 1.7097 1.1403 1.3122 1.2739 0 0.07251 0 0.014084 0 0.013665 0 0.025495
1.6953 -0.013046 0.019785 0.075652 0.003953 -0.066148 0.011934 -0.027586 0.010929 -0.0033625 0.013277 0.022419 -0.15965 0.68499 2.9077 2.1514 0.87884 2.4013 1.7113 1.1347 1.3142 1.2774 0 0.072321 0 0.013723 0 0.013359 0 0.11033
1.6992 -0.0054288 0.0071139 0.032081 0.0041408 -0.043884 0.013013 -0.029122 0.0084375 0.012742 -0.0018983 0.018467 -0.14986 0.68103 2.9069 2.1523 0.87949 2.4037 1.7122 1.1312 1.3124 1.2784 0 0.0718 0 0.013195 0 0.012917 0 0.12693
1.7031 0.0061054 -0.0094075 -0.030509 0.0033993 0.0038586 0.0061599 -0.012478 0.0031063 0.023382 -0.015269 0.0040463 -0.14627 0.67416 2.9047 2.1521 0.88477 2.4097 1.7123 1.1334 1.3092 1.2771 0 0.071304 0 0.012948 0 0.012628 0 0.055697
1.707 0.01536 -0.02024 -0.074372 0.00093643 0.049253 -0.004554 0.014359 -0.0023346 0.022209 -0.01921 -0.012047 -0.15366 0.66947 2.9013 2.1522 0.89217 2.4165 1.7119 1.14 1.3081 1.2752 0 0.071215 0 0.013236 0 0.012762 0 -0.064306
1.7109 0.017027 -0.019185 -0.073257 -0.0026322 0.065381 -0.012616 0.035697 -0.0059925 0.008925 -0.011356 -0.020248 -0.1745 0.66932 2.8983 2.1532 0.89679 2.4198 1.7109 1.1458 1.3103 1.2742 0 0.071595 0 0.013906 0 0.013324 0 -0.15721
1.7148 0.0096286 -0.0069839 -0.028028 -0.0050741 0.042866 -0.013669 0.037058 -0.0071222 -0.009676 0.0038666 -0.015597 -0.20264 0.67226 2.8977 2.1543 0.89515 2.4177 1.7091 1.1466 1.3134 1.2749 0 0.072124 0 0.014503 0 0.014007 0 -0.16091
1.7188 -0.0032648 0.0091726 0.034244 -0.0040979 -0.0041266 -0.00802 0.015049 -0.0057666 -0.022721 0.017461 -0.00048376 -0.22336 0.67521 2.9 2.1544 0.8883 2.412 1.707 1.1425 1.3141 1.2771 0 0.072386 0 0.014599 0 0.014376 0 -0.070738
1.7227 -0.014596 0.019901 0.076858 0.00051122 -0.046734 0.00039354 -0.018713 -0.0025585 -0.02156 0.021 0.016519 -0.22282 0.67622 2.9038 2.1526 0.88141 2.4073 1.7055 1.138 1.3104 1.2796 0 0.072238 0 0.014105 0 0.014174 0 0.056486
1.7266 -0.017738 0.019067 0.075381 0.0061949 -0.059445 0.007021 -0.043617 0.0011988 -0.005811 0.011901 0.025197 -0.19989 0.67527 2.9061 2.1501 0.87985 2.4077 1.7055 1.137 1.3043 1.2816 0 0.07189 0 0.013321 0 0.013491 0 0.14141
1.7305 -0.010657 0.0072486 0.03161 0.0092713 -0.035628 0.0091319 -0.043174 0.0037521 0.015329 -0.0045761 0.0195 -0.16899 0.67321 2.9053 2.1485 0.88499 2.4129 1.7068 1.14 1.2997 1.2823 0 0.071639 0 0.012692 0 0.012691 0 0.13508
1.7344 0.0024463 -0.0087121 -0.028362 0.0077335 0.0092569 0.0064713 -0.016525 0.003764 0.028386 -0.018273 0.0015515 -0.14972 0.67055 2.9021 2.1489 0.89327 2.419 1.7081 1.1434 1.2998 1.2814 0 0.07155 0 0.012473 0 0.012167 0 0.047907
1.7383 0.013466 -0.019706 -0.07012 0.0028564 0.048113 0.0007463 0.020125 0.0012879 0.024572 -0.020479 -0.018775 -0.15144 0.6677 2.8992 2.151 0.89924 2.4212 1.7082 1.144 1.3044 1.2797 0 0.071428 0 0.012569 0 0.012105 0 -0.062861
1.7422 0.015479 -0.019566 -0.070941 -0.0017932 0.058868 -0.0051085 0.043798 -0.0020989 0.0061111 -0.0095947 -0.029171 -0.16679 0.66582 2.8989 2.1534 0.8998 2.4181 1.707 1.1417 1.3101 1.2785 0 0.07111 0 0.012671 0 0.012425 0 -0.13329
1.7461 0.0072686 -0.0085242 -0.032141 -0.003146 0.036776 -0.0078368 0.039875 -0.0043141 -0.014983 0.0077584 -0.022417 -0.18001 0.66672 2.9012 2.1551 0.89625 2.4124 1.7053 1.1394 1.3134 1.2787 0 0.070748 0 0.012568 0 0.012886 0 -0.13013
1.75 -0.005858 0.0069916 0.022793 -0.00092228 -0.0043431 -0.0053475 0.011589 -0.0041696 -0.025125 0.021014 -0.0014603 -0.18212 0.6713 2.9039 2.156 0.8925 2.4085 1.7046 1.1397 1.3124 1.2804 0 0.070736 0 0.012345 0 0.013254 0 -0.063518
1.7539 -0.015573 0.018089 0.062359 0.0023788 -0.041247 0.0016548 -0.022498 -0.0020168 -0.018424 0.022415 0.021698 -0.17804 0.678 2.9048 2.1562 0.89156 2.4085 1.7059 1.1419 1.3083 1.2821 0 0.071309 0 0.012299 0 0.013416 0 0.025975
1.7578 -0.01593 0.018525 0.064949 0.0036368 -0.05447 0.0093652 -0.04085 0.00075094 -0.00029139 0.011721 0.033128 -0.17921 0.68326 2.9035 2.1562 0.89338 2.4106 1.7086 1.1428 1.3035 1.2818 0 0.072211 0 0.012648 0 0.013387 0 0.091526
1.7617 -0.0070067 0.0082811 0.03048 0.0015745 -0.038192 0.01291 -0.032488 0.0026944 0.016926 -0.0040917 0.025721 -0.18984 0.68402 2.9018 2.1557 0.89555 2.4116 1.7113 1.1399 1.2999 1.2793 0 0.07281 0 0.013306 0 0.013263 0 0.10149
1.7656 0.0054857 -0.0064775 -0.020276 -0.0023676 -0.0023244 0.0097048 -0.0030769 0.00293 0.022602 -0.015552 0.0037625 -0.20111 0.68021 2.9019 2.155 0.89577 2.4102 1.7126 1.1341 1.298 1.276 0 0.072606 0 0.013941 0 0.013146 0 0.051952
1.7695 0.014045 -0.017053 -0.057836 -0.0052357 0.033342 0.0015152 0.029389 0.0011364 0.014382 -0.016521 -0.019785 -0.19998 0.67494 2.9043 2.1547 0.89368 2.4079 1.7119 1.129 1.2977 1.2743 0 0.071694 0 0.014254 0 0.013094 0 -0.030829
1.7734 0.013946 -0.01735 -0.060708 -0.0047702 0.049613 -0.0066757 0.045625 -0.0025094 -0.0014758 -0.0074704 -0.031441 -0.18367 0.67193 2.9078 2.1555 0.89076 2.4079 1.7097 1.1277 1.2988 1.2753 0 0.070714 0 0.014223 0 0.013084 0 -0.099754
1.7773 0.0057214 -0.0074526 -0.027433 -0.0010006 0.037921 -0.010225 0.035904 -0.0070707 -0.015109 0.0053818 -0.025376 -0.16503 0.67256 2.9103 2.1575 0.8887 2.411 1.7073 1.1303 1.3011 1.2777 0 0.070328 0 0.014082 0 0.013031 0 -0.10901
1.7813 -0.0055898 0.006484 0.022691 0.0037469 0.0050219 -0.0079226 0.0050135 -0.010649 -0.019216 0.014078 -0.0064194 -0.16272 0.67518 2.9108 2.1595 0.88817 2.4154 1.7058 1.1346 1.304 1.279 0 0.070674 0 0.014072 0 0.012853 0 -0.041891
1.7852 -0.013578 0.015984 0.060669 0.0062934 -0.030369 -0.0022463 -0.030614 -0.010993 -0.012448 0.013517 0.013567 -0.18473 0.67701 2.9097 2.1601 0.88873 2.4176 1.7061 1.1378 1.3063 1.2776 0 0.071305 0 0.014211 0 0.012561 0 0.072352
1.7891 -0.014028 0.015368 0.064486 0.0045792 -0.04778 0.0029753 -0.051671 -0.0069831 0.0010081 0.0041741 0.023127 -0.22067 0.67684 2.9078 2.1582 0.88952 2.4164 1.7075 1.1393 1.3066 1.2741 0 0.071632 0 0.014313 0 0.012292 0 0.16858
1.793 -0.0070795 0.0051433 0.031852 -0.0009537 -0.036795 0.0051734 -0.046264 8.1083e-05 0.014244 -0.0083064 0.017696 -0.24958 0.67598 2.9055 2.1547 0.88984 2.4129 1.7085 1.1398 1.3047 1.2711 0 0.071453 0 0.014213 0 0.012236 0 0.1828
1.7969 0.003004 -0.0083852 -0.018471 -0.0073583 -0.0035545 0.0039434 -0.016616 0.0067496 0.020877 -0.016309 0.0015727 -0.25559 0.67657 2.9028 2.1515 0.88918 2.41 1.708 1.14 1.3018 1.2707 0 0.071074 0 0.013933 0 0.012467 0 0.094833
1.8008 0.010266 -0.017008 -0.057671 -0.010696 0.032405 0.00033513 0.021556 0.0094503 0.01766 -0.014581 -0.015156 -0.23803 0.67924 2.8999 2.1504 0.88724 2.4087 1.7059 1.1397 1.3003 1.2726 0 0.070956 0 0.013626 0 0.012848 0 -0.053399
1.8047 0.010484 -0.01559 -0.06373 -0.0083662 0.049611 -0.0040066 0.047272 0.0068989 0.0059755 -0.0033999 -0.02251 -0.20879 0.68225 2.8977 2.1516 0.88423 2.408 1.7041 1.1382 1.3017 1.2751 0 0.071258 0 0.013361 0 0.013095 0 -0.17962
1.8086 0.0037168 -0.0050835 -0.034088 -0.00092606 0.037591 -0.0070367 0.046093 0.00099004 -0.0083622 0.011301 -0.016035 -0.18229 0.6829 2.8976 2.1535 0.88124 2.4061 1.7048 1.136 1.3056 1.2762 0 0.071721 0 0.013029 0 0.013002 0 -0.21108
1.8125 -0.0056108 0.0081931 0.013319 0.0078777 0.003232 -0.0065514 0.018736 -0.004559 -0.017565 0.021162 0.00092075 -0.16775 0.67997 2.8998 2.1543 0.87992 2.4028 1.7086 1.1348 1.3098 1.2755 0 0.07196 0 0.012504 0 0.012627 0 -0.12988
1.8164 -0.011375 0.016471 0.051012 0.013129 -0.033432 -0.0014386 -0.019011 -0.0067209 -0.01608 0.020273 0.019034 -0.16821 0.67477 2.9034 2.1531 0.8814 2.3999 1.7134 1.1358 1.312 1.2744 0 0.071844 0 0.011893 0 0.012272 0 0.016393
1.8203 -0.0096389 0.015143 0.058056 0.011698 -0.051295 0.006642 -0.045447 -0.004917 -0.0043384 0.0087638 0.027988 -0.18239 0.67014 2.9062 2.1506 0.88525 2.3995 1.7157 1.1385 1.3111 1.2741 0 0.071586 0 0.011563 0 0.012226 0 0.14487
1.8242 -0.0012285 0.005308 0.031736 0.0042258 -0.040565 0.013149 -0.045766 -0.00092066 0.010728 -0.0071693 0.022127 -0.20486 0.66816 2.907 2.1488 0.88946 2.4018 1.7132 1.1409 1.3079 1.275 0 0.071491 0 0.011839 0 0.012504 0 0.18763
1.8281 0.0087893 -0.0071302 -0.011696 -0.0051955 -0.0080292 0.013314 -0.020628 0.0026504 0.019512 -0.018885 0.0038217 -0.22518 0.66873 2.9059 2.1493 0.89182 2.405 1.7068 1.1418 1.3041 1.2762 0 0.071642 0 0.012627 0 0.012826 0 0.12962
1.832 0.014408 -0.015036 -0.046986 -0.011442 0.027495 0.0060181 0.014648 0.0039523 0.015899 -0.020296 -0.017471 -0.23112 0.67001 2.904 2.1523 0.89141 2.4068 1.7003 1.1413 1.3012 1.277 0 0.071849 0 0.013389 0 0.012875 0 0.012496
1.8359 0.012467 -0.01407 -0.054365 -0.011273 0.046293 -0.0045541 0.039462 0.0027013 0.0016586 -0.011173 -0.030213 -0.21718 0.67018 2.9029 2.1561 0.8891 2.4067 1.6979 1.1408 1.2999 1.2776 0 0.071874 0 0.013563 0 0.012613 0 -0.094463
1.8398 0.0043842 -0.0049128 -0.030279 -0.00496 0.038762 -0.011536 0.039976 5.8564e-05 -0.014248 0.0030742 -0.027263 -0.19125 0.66902 2.9028 2.1585 0.8866 2.4057 1.7006 1.1409 1.2999 1.2784 0 0.071694 0 0.013093 0 0.012342 0 -0.1359
1.8438 -0.0051068 0.0073112 0.011248 0.0041132 0.010241 -0.01058 0.016783 -0.0020163 -0.02135 0.014707 -0.010114 -0.17109 0.66794 2.9036 2.158 0.88513 2.4057 1.7057 1.1407 1.3007 1.2791 0 0.071504 0 0.012538 0 0.012437 0 -0.099374
1.8477 -0.011015 0.015886 0.046848 0.011362 -0.022522 -0.0032876 -0.015839 -0.0017061 -0.014624 0.017921 0.011743 -0.17046 0.66861 2.9046 2.1547 0.88493 2.4069 1.7094 1.1388 1.3018 1.2787 0 0.071499 0 0.012587 0 0.012971 0 -0.017293
1.8516 -0.010802 0.016048 0.056838 0.013251 -0.04092 0.0041977 -0.0383 0.0015771 0.0020155 0.011737 0.026145 -0.18662 0.6713 2.9054 2.1508 0.88577 2.4084 1.7096 1.1359 1.3025 1.2766 0 0.071651 0 0.01341 0 0.013616 0 0.055892
1.8555 -0.0052969 0.0074835 0.035936 0.0088892 -0.034736 0.0062385 -0.036956 0.00644 0.018155 0.00023426 0.025279 -0.20185 0.67439 2.906 2.1486 0.88774 2.409 1.7074 1.1345 1.3027 1.2733 0 0.071723 0 0.014458 0 0.013914 0 0.076022
1.8594 0.00219 -0.0053932 -0.0039994 0.00045513 -0.0076953 0.0019984 -0.012177 0.0098648 0.023638 -0.0097842 0.010244 -0.19954 0.67545 2.9063 2.1493 0.89105 2.4085 1.7058 1.1368 1.3025 1.2708 0 0.071505 0 0.014945 0 0.013692 0 0.033081
1.8633 0.0076441 -0.015623 -0.040609 -0.0077127 0.024593 -0.0045651 0.021372 0.0089511 0.015102 -0.012515 -0.0096285 -0.18038 0.67318 2.9061 2.1516 0.89523 2.4078 1.7067 1.1417 1.3024 1.2707 0 0.07103 0 0.014581 0 0.013223 0 -0.044788
1.8672 0.0081488 -0.017417 -0.053464 -0.011195 0.043289 -0.0085149 0.042852 0.0031153 -0.0020405 -0.006476 -0.022365 -0.16283 0.66873 2.9054 2.1531 0.89852 2.4077 1.7097 1.1455 1.3031 1.2725 0 0.070578 0 0.013851 0 0.012963 0 -0.10747
1.8711 0.0032516 -0.0095619 -0.03551 -0.0079749 0.036984 -0.0077927 0.037709 -0.0049796 -0.017359 0.004371 -0.020578 -0.16618 0.66513 2.905 2.1517 0.89874 2.4082 1.7125 1.1444 1.3046 1.2745 0 0.070466 0 0.013551 0 0.013109 0 -0.1103
1.875 -0.0045259 0.0035439 0.0028548 5.8661e-05 0.0084837 -0.0038702 0.0072218 -0.010816 -0.022221 0.012682 -0.005932 -0.19195 0.66526 2.9054 2.1477 0.89504 2.4089 1.7135 1.1389 1.3064 1.2751 0 0.070812 0 0.01402 0 0.013409 0 -0.03936
1.8789 -0.010583 0.014189 0.039508 0.0078461 -0.026361 0.00060534 -0.031209 -0.010946 -0.015027 0.012219 0.011916 -0.22157 0.66956 2.9066 2.1435 0.88905 2.4099 1.7129 1.1334 1.3076 1.2744 0 0.071456 0 0.014806 0 0.013414 0 0.077516
1.8828 -0.010668 0.015973 0.053085 0.010158 -0.047497 0.0042288 -0.054126 -0.0052799 -0.0015322 0.0021967 0.021342 -0.23311 0.67561 2.9079 2.142 0.88419 2.4113 1.7119 1.1325 1.3079 1.2744 0 0.072067 0 0.015116 0 0.012933 0 0.18094
1.8867 -0.0037956 0.0079558 0.035258 0.0051092 -0.042346 0.0069569 -0.046658 0.0029893 0.0095685 -0.011593 0.016041 -0.22101 0.67975 2.9081 2.1441 0.8833 2.4131 1.7114 1.1364 1.3076 1.2763 0 0.072336 0 0.014596 0 0.012255 0 0.20925
1.8906 0.0064136 -0.004561 -0.0042049 -0.0043129 -0.013448 0.008483 -0.012325 0.0096063 0.012436 -0.020169 -0.0010013 -0.20013 0.6798 2.9067 2.1481 0.88663 2.4138 1.7107 1.1404 1.3073 1.279 0 0.072132 0 0.013688 0 0.011903 0 0.13449
1.8945 0.013491 -0.013414 -0.042671 -0.012059 0.022692 0.007367 0.028732 0.011741 0.0072848 -0.017367 -0.019351 -0.19077 0.67659 2.9046 2.1514 0.89164 2.4121 1.7085 1.1393 1.3072 1.2797 0 0.071566 0 0.013194 0 0.012161 0 -0.014933
1.8984 0.012358 -0.012999 -0.057429 -0.013054 0.045189 0.0023562 0.052213 0.0090164 -0.00076189 -0.0043265 -0.027626 -0.2001 0.67311 2.9031 2.1521 0.89496 2.4084 1.7046 1.1323 1.3065 1.2769 0 0.070932 0 0.013473 0 0.012811 0 -0.16218
1.9023 0.0031556 -0.003981 -0.038911 -0.0065893 0.041169 -0.0054161 0.044658 0.0029249 -0.0056925 0.010997 -0.020493 -0.21816 0.6719 2.9032 2.1508 0.89476 2.4051 1.7009 1.1246 1.3044 1.2719 0 0.070551 0 0.014085 0 0.013347 0 -0.22264
1.9063 -0.0084108 0.007341 0.0032442 0.0033538 0.013474 -0.012013 0.011293 -0.0042219 -0.0043667 0.019161 -0.0018224 -0.23111 0.67313 2.9047 2.1494 0.8918 2.405 1.6998 1.1227 1.3009 1.2686 0 0.070571 0 0.014244 0 0.01344 0 -0.15669
1.9102 -0.014847 0.013493 0.045107 0.010957 -0.021083 -0.013115 -0.027874 -0.0098961 0.0022773 0.01564 0.01781 -0.2365 0.67473 2.9063 2.1495 0.88852 2.4081 1.7021 1.1288 1.2977 1.2699 0 0.070847 0 0.013641 0 0.013208 0 -0.0004905
1.9141 -0.012127 0.010828 0.062016 0.01236 -0.041872 -0.0074527 -0.050479 -0.011763 0.010557 0.00365 0.027462 -0.24399 0.67446 2.9066 2.1509 0.88704 2.4111 1.7063 1.1384 1.2966 1.2748 0 0.071018 0 0.012807 0 0.013034 0 0.15068
1.918 -0.0024649 0.0015761 0.043247 0.0077497 -0.036793 0.0018099 -0.044591 -0.0086264 0.016292 -0.0085073 0.022062 -0.26084 0.67187 2.9053 2.1525 0.88787 2.4098 1.7094 1.1442 1.2983 1.2793 0 0.070781 0 0.012628 0 0.013141 0 0.20114
1.9219 0.0074854 -0.0081693 -0.00093429 0.00067548 -0.009296 0.009077 -0.01458 -0.001703 0.016507 -0.013344 0.0049872 -0.27857 0.66846 2.9033 2.1536 0.8899 2.4034 1.7091 1.1428 1.3013 1.2796 0 0.070174 0 0.013451 0 0.013352 0 0.11839
1.9258 0.011485 -0.012657 -0.044627 -0.0044338 0.024025 0.010146 0.022325 0.0051864 0.010342 -0.0088848 -0.014135 -0.27693 0.66609 2.9015 2.1543 0.89151 2.3961 1.7059 1.1371 1.3034 1.2758 0 0.069608 0 0.01467 0 0.01328 0 -0.043574
1.9297 0.0078479 -0.0097697 -0.061574 -0.0046945 0.043559 0.0048952 0.045843 0.0076169 -0.00044487 0.00093185 -0.024836 -0.24342 0.6654 2.9008 2.1553 0.89166 2.3944 1.7024 1.1333 1.3031 1.2714 0 0.069571 0 0.015223 0 0.012755 0 -0.18002
1.9336 -7.7435e-05 -0.0015472 -0.041396 7.2796e-05 0.038242 -0.0029497 0.04336 0.0038487 -0.011501 0.0097378 -0.021405 -0.18956 0.66576 2.9011 2.1564 0.89025 2.4012 1.7013 1.1351 1.3014 1.2709 0 0.070225 0 0.014553 0 0.012047 0 -0.20639
1.9375 -0.0069043 0.007662 0.0034848 0.0075254 0.011698 -0.0083751 0.016429 -0.0033071 -0.01725 0.01303 -0.0058428 -0.14644 0.66655 2.9022 2.1564 0.88795 2.4128 1.7033 1.1404 1.3004 1.275 0 0.071232 0 0.013136 0 0.011662 0 -0.11403
1.9414 -0.0089666 0.013633 0.045181 0.013867 -0.020354 -0.0080211 -0.019887 -0.008173 -0.01385 0.010288 0.013239 -0.14137 0.66817 2.9038 2.1545 0.88564 2.4209 1.7069 1.144 1.3016 1.2807 0 0.071996 0 0.012081 0 0.011907 0 0.02834
1.9453 -0.0060712 0.01389 0.057792 0.015463 -0.039522 -0.0018703 -0.044771 -0.006614 -0.0022552 0.0041744 0.025249 -0.1758 0.67155 2.9056 2.1514 0.88404 2.4197 1.7096 1.1428 1.3045 1.2837 0 0.072123 0 0.012156 0 0.01263 0 0.12577
1.9492 -0.00060423 0.0083155 0.033903 0.010689 -0.035333 0.0068259 -0.043149 0.00037107 0.011244 -0.0017244 0.02349 -0.22434 0.67664 2.9068 2.1493 0.8834 2.4105 1.7099 1.1384 1.3072 1.2818 0 0.071705 0 0.013153 0 0.013375 0 0.1217
1.9531 0.0045418 -0.00086149 -0.010704 0.0012667 -0.010967 0.013141 -0.014985 0.0071285 0.018394 -0.0047798 0.0091102 -0.25551 0.68161 2.9067 2.1502 0.88348 2.4009 1.7083 1.1355 1.3081 1.2767 0 0.071186 0 0.014142 0 0.013772 0 0.030584
1.957 0.0074072 -0.0096098 -0.047314 -0.0080489 0.018855 0.013034 0.023514 0.0077827 0.014535 -0.0040518 -0.0093403 -0.25541 0.68398 2.905 2.1539 0.88368 2.3981 1.7063 1.1368 1.3072 1.2723 0 0.070956 0 0.014337 0 0.013781 0 -0.079493
1.9609 0.0072145 -0.013549 -0.05272 -0.011877 0.036494 0.0058795 0.048734 0.0010128 0.0022547 -0.00024891 -0.02087 -0.23444 0.68265 2.9027 2.1579 0.88347 2.4034 1.7057 1.1407 1.3062 1.2708 0 0.071067 0 0.013743 0 0.013592 0 -0.13576
1.9648 0.004128 -0.010221 -0.023699 -0.0076123 0.031625 -0.0045699 0.044101 -0.0088099 -0.010073 0.0046003 -0.018753 -0.21369 0.67906 2.9017 2.1594 0.88274 2.4114 1.7067 1.1431 1.3063 1.2721 0 0.071307 0 0.013032 0 0.013347 0 -0.10544
1.9688 -0.00075778 -0.00099435 0.021668 0.0025257 0.0073296 -0.011999 0.011192 -0.014976 -0.014165 0.0078291 -0.0047816 -0.20586 0.67597 2.9033 2.157 0.8819 2.4154 1.7086 1.1417 1.3073 1.2742 0 0.071513 0 0.012829 0 0.013001 0 -0.010197
1.9727 -0.0053842 0.0090648 0.056004 0.012573 -0.021534 -0.011574 -0.030308 -0.013379 -0.007761 0.007385 0.011843 -0.20781 0.67513 2.9069 2.1525 0.88147 2.4129 1.7099 1.1383 1.3075 1.2757 0 0.071758 0 0.013144 0 0.012471 0 0.091634
1.9766 -0.0073604 0.01394 0.059578 0.016602 -0.037035 -0.0035686 -0.054556 -0.005096 0.0039844 0.00323 0.020388 -0.20889 0.67583 2.9098 2.1487 0.88168 2.4075 1.71 1.1364 1.3059 1.2769 0 0.07221 0 0.013456 0 0.011868 0 0.13958
1.9805 -0.0053695 0.010543 0.031372 0.012575 -0.02906 0.0064406 -0.045974 0.0049566 0.012598 -0.0022151 0.015376 -0.2038 0.67589 2.9094 2.1473 0.88236 2.4047 1.7092 1.1382 1.3033 1.2788 0 0.072836 0 0.013312 0 0.011524 0 0.10319
1.9844 -0.00037049 0.00096692 -0.011747 0.0034643 -0.0018383 0.011432 -0.0093398 0.011583 0.012478 -0.0053612 -0.00014759 -0.19701 0.67399 2.905 2.1482 0.88328 2.4065 1.7086 1.1417 1.3018 1.2815 0 0.073297 0 0.012795 0 0.011731 0 -0.0014539
1.9883 0.0046523 -0.008735 -0.045948 -0.0050831 0.028234 0.0080957 0.033153 0.012125 0.0044024 -0.0039021 -0.01679 -0.19607 0.67118 2.8992 2.1499 0.88441 2.41 1.709 1.1435 1.3029 1.2839 0 0.073205 0 0.012411 0 0.012421 0 -0.11781
1.9922 0.0065792 -0.012555 -0.054014 -0.0086131 0.042549 -0.0008054 0.055794 0.0070393 -0.0058808 0.0013519 -0.024665 -0.20283 0.66994 2.8962 2.1514 0.88585 2.4109 1.7101 1.1417 1.3061 1.2843 0 0.072506 0 0.012552 0 0.013137 0 -0.1771
1.9961 0.0043851 -0.0084754 -0.033866 -0.006401 0.031925 -0.0087731 0.045122 -0.0010837 -0.012175 0.0068292 -0.019071 -0.21193 0.67186 2.8986 2.1526 0.88735 2.4079 1.7109 1.1379 1.309 1.2822 0 0.071601 0 0.013099 0 0.013349 0 -0.13788
2 -6.3739e-05 0.00043931 0.0017054 -0.0011278 0.0024315 -0.010559 0.0076818 -0.0086947 -0.011715 0.008661 -0.00277 -0.21695 0.67596 2.9051 2.1539 0.88813 2.4042 1.7105 1.1352 1.3098 1.2787 0 0.071047 0 0.013557 0 0.012872 0 -0.015195
2.0039 -0.0033445 0.0084026 0.032814 0.0034966 -0.028517 -0.0056685 -0.03446 -0.012266 -0.005961 0.0054522 0.015853 -0.21668 0.67941 2.9108 2.1549 0.88747 2.4042 1.7086 1.1352 1.3082 1.2755 0 0.071101 0 0.013575 0 0.012031 0 0.12249
2.0078 -0.0029408 0.010811 0.043125 0.0050995 -0.043169 0.002137 -0.057078 -0.0095791 0.0012819 -0.00074019 0.027246 -0.21467 0.6798 2.9113 2.1544 0.88565 2.4091 1.706 1.1369 1.3058 1.2738 0 0.071523 0 0.013297 0 0.011422 0 0.19282
2.0117 0.0010293 0.0069235 0.028096 0.0035283 -0.034227 0.0082263 -0.047731 -0.0012891 0.0063293 -0.0059126 0.025431 -0.21371 0.67698 2.9056 2.1514 0.88429 2.4155 1.7039 1.1382 1.3041 1.2736 0 0.071831 0 0.013203 0 0.011477 0 0.15252
2.0156 0.0060101 -0.00024168 -0.0029765 0.00028109 -0.0084522 0.01009 -0.012405 0.0085131 0.0071252 -0.0069009 0.011034 -0.21203 0.673 2.8976 2.147 0.88539 2.4185 1.7033 1.1384 1.3035 1.2742 0 0.07172 0 0.013591 0 0.012173 0 0.026873
2.0195 0.008811 -0.0062383 -0.032039 -0.0025728 0.018622 0.0078006 0.02846 0.014085 0.00369 -0.0033964 -0.0086815 -0.20565 0.67036 2.8932 2.1433 0.88964 2.4162 1.704 1.1387 1.3032 1.2747 0 0.071274 0 0.014232 0 0.013083 0 -0.10701
2.0234 0.0076262 -0.0079318 -0.042091 -0.003288 0.032598 0.002666 0.0519 0.011673 -0.0019809 0.0020949 -0.023121 -0.19404 0.67025 2.8957 2.1427 0.89531 2.4111 1.7053 1.1404 1.3027 1.2749 0 0.070785 0 0.014549 0 0.013693 0 -0.17169
2.0273 0.0029797 -0.0050007 -0.026731 -0.0011124 0.028009 -0.0037734 0.045461 0.0024035 -0.0065607 0.0060652 -0.023987 -0.18254 0.67205 2.9033 2.1455 0.89919 2.4079 1.7067 1.1428 1.3028 1.2744 0 0.070429 0 0.014166 0 0.013728 0 -0.13781
2.0313 -0.0027649 0.00031982 0.005903 0.003189 0.0097478 -0.0094818 0.014039 -0.0081805 -0.0069329 0.0062079 -0.01045 -0.17864 0.67415 2.9107 2.1499 0.89883 2.4094 1.708 1.1436 1.3044 1.2731 0 0.070159 0 0.013295 0 0.01329 0 -0.035855
2.0352 -0.0067974 0.0047432 0.03742 0.0073266 -0.011278 -0.011657 -0.023317 -0.013947 -0.0022699 0.0026528 0.0095423 -0.18603 0.67502 2.9131 2.1534 0.89462 2.4139 1.7094 1.1414 1.3076 1.2715 0 0.069882 0 0.012606 0 0.01276 0 0.071676
2.0391 -0.0073098 0.0057589 0.049619 0.0085175 -0.024425 -0.0080218 -0.044753 -0.012417 0.0048448 -0.0022875 0.023543 -0.20194 0.67399 2.9098 2.1543 0.88969 2.4173 1.7108 1.1378 1.3108 1.2706 0 0.0697 0 0.01267 0 0.012551 0 0.13121
2.043 -0.0043425 0.0029272 0.035121 0.0053616 -0.023904 0.00079034 -0.038397 -0.006022 0.0096766 -0.0055127 0.022435 -0.21992 0.67129 2.904 2.1529 0.8875 2.4163 1.7115 1.1361 1.3116 1.2714 0 0.069876 0 0.013472 0 0.012856 0 0.12216
2.0469 0.00028465 -0.0019312 0.0017936 -0.00070288 -0.010424 0.010249 -0.0089548 0.00042638 0.0086174 -0.0048707 0.0067212 -0.2343 0.66802 2.8997 2.1504 0.88919 2.4113 1.7106 1.1382 1.3094 1.2737 0 0.070546 0 0.014423 0 0.013515 0 0.055631
2.0508 0.0039338 -0.0057857 -0.03176 -0.005802 0.0095125 0.014257 0.025681 0.0035755 0.0020794 -0.00039945 -0.013446 -0.2422 0.66581 2.8986 2.1481 0.89267 2.405 1.7078 1.1426 1.3059 1.276 0 0.071486 0 0.014839 0 0.014103 0 -0.038889
2.0547 0.0045978 -0.0062032 -0.046954 -0.0060658 0.026003 0.0096456 0.045408 0.0033938 -0.0055266 0.0055522 -0.024971 -0.24245 0.66606 2.8991 2.1465 0.89446 2.4007 1.704 1.1451 1.304 1.2765 0 0.072222 0 0.014484 0 0.014189 0 -0.12352
2.0586 0.0020854 -0.0028725 -0.035811 -0.00049848 0.029751 -0.00086976 0.039531 0.0019568 -0.0089941 0.0095103 -0.02065 -0.23454 0.66904 2.899 2.1459 0.89266 2.3997 1.7006 1.143 1.305 1.2749 0 0.072424 0 0.013716 0 0.013643 0 -0.15882
2.0625 -0.0018288 0.0021793 -0.0052506 0.0079783 0.016975 -0.010156 0.0122 0.0009742 -0.0062194 0.0088799 -0.0038216 -0.21993 0.6734 2.898 2.1463 0.88852 2.4013 1.6991 1.1378 1.3076 1.2731 0 0.072193 0 0.013168 0 0.012748 0 -0.11777
2.0664 -0.0045076 0.0059069 0.02716 0.014305 -0.0071511 -0.011747 -0.020863 0.00062883 0.00035385 0.0036522 0.014387 -0.20377 0.67683 2.8976 2.1477 0.88536 2.4041 1.7005 1.1337 1.3092 1.2734 0 0.071943 0 0.013243 0 0.012021 0 -0.0074732
2.0703 -0.0041623 0.0062299 0.043319 0.014661 -0.029689 -0.0045234 -0.041601 0.00042526 0.0057961 -0.0033577 0.022822 -0.19377 0.6776 2.8998 2.1496 0.88575 2.4068 1.7042 1.134 1.3084 1.2768 0 0.071987 0 0.01384 0 0.01184 0 0.11963
2.0742 -0.0010129 0.0032868 0.034737 0.0089293 -0.036701 0.0066863 -0.039263 0.00048146 0.0063916 -0.0081045 0.017279 -0.19543 0.67575 2.904 2.1508 0.88944 2.4089 1.7088 1.138 1.306 1.2814 0 0.07224 0 0.014486 0 0.012172 0 0.18648
2.0781 0.0029256 -0.0008757 0.0071264 0.00050499 -0.022276 0.014795 -0.015574 0.0014766 0.0019951 -0.0078418 0.0021155 -0.20765 0.67285 2.9078 2.1504 0.89364 2.4094 1.7125 1.1416 1.3045 1.2839 0 0.072348 0 0.014731 0 0.012639 0 0.14126
2.082 0.0052509 -0.0038168 -0.023026 -0.0061754 0.006377 0.015222 0.016535 0.0033517 -0.0044347 -0.0029102 -0.01361 -0.22314 0.67062 2.9087 2.1489 0.89546 2.4078 1.7141 1.1416 1.3052 1.2824 0 0.0721 0 0.014459 0 0.012867 0 0.0020395
2.0859 0.0047339 -0.0042253 -0.037948 -0.0083843 0.03229 0.0082213 0.039631 0.0045719 -0.0091584 0.0034824 -0.021867 -0.23384 0.66965 2.9066 2.1475 0.89423 2.4043 1.7136 1.1383 1.3072 1.2779 0 0.071679 0 0.013926 0 0.012796 0 -0.14462
2.0898 0.0019556 -0.0024424 -0.028815 -0.0062339 0.039276 -0.0022067 0.040788 0.0032717 -0.009774 0.0073702 -0.019382 -0.23653 0.66944 2.9039 2.1479 0.89184 2.4007 1.7121 1.1357 1.3078 1.2735 0 0.071496 0 0.013518 0 0.012677 0 -0.19946
2.0938 -0.001283 0.00011526 -0.00090364 -0.0018303 0.022758 -0.011113 0.018766 -0.0006027 -0.0059557 0.0065828 -0.008054 -0.23377 0.66951 2.9032 2.1503 0.89083 2.3997 1.7115 1.137 1.3054 1.2716 0 0.071752 0 0.013462 0 0.012765 0 -0.12295
2.0977 -0.003194 0.0019639 0.029447 0.0024253 -0.0068423 -0.014896 -0.014515 -0.0044957 0.0008487 0.002028 0.0067384 -0.22993 0.67024 2.9048 2.1536 0.892 2.4029 1.7125 1.1413 1.3012 1.2717 0 0.072212 0 0.013702 0 0.013016 0 0.03243
2.1016 -0.0029903 0.0022795 0.044407 0.0050175 -0.030785 -0.012292 -0.039865 -0.0050564 0.0079621 -0.0030481 0.018382 -0.22698 0.67239 2.9066 2.1561 0.89367 2.4093 1.7145 1.1449 1.2981 1.2713 0 0.072425 0 0.013986 0 0.013121 0 0.15791
2.1055 -0.0011115 0.0011186 0.035143 0.0054832 -0.034235 -0.0045735 -0.041748 -0.0011838 0.012163 -0.0051899 0.021339 -0.22422 0.67579 2.9062 2.1572 0.89318 2.4155 1.7154 1.1445 1.2981 1.2687 0 0.072164 0 0.014078 0 0.012837 0 0.1662
2.1094 0.0012277 -0.00071196 0.0069119 0.004036 -0.015615 0.0047249 -0.01811 0.0045816 0.010959 -0.0028184 0.013603 -0.22118 0.67874 2.9033 2.157 0.88938 2.4179 1.7135 1.1406 1.301 1.2652 0 0.071638 0 0.013918 0 0.012292 0 0.052008
2.1133 0.002761 -0.0020034 -0.024252 0.0012926 0.012993 0.010963 0.017454 0.0078662 0.0042831 0.0029255 -0.001492 -0.21946 0.67915 2.8998 2.1567 0.88397 2.4152 1.709 1.1372 1.3045 1.2639 0 0.071237 0 0.013634 0 0.011933 0 -0.10861
2.1172 0.0027974 -0.0017301 -0.041091 -0.0017763 0.034068 0.010721 0.043506 0.0060458 -0.0046545 0.0088842 -0.015895 -0.22091 0.6764 2.8981 2.1571 0.88052 2.4095 1.7039 1.1382 1.3066 1.2671 0 0.071121 0 0.013421 0 0.012137 0 -0.21459
2.1211 0.0015418 0.00024521 -0.035 -0.0040199 0.035534 0.0041986 0.04411 0.00045193 -0.010715 0.011594 -0.020859 -0.22425 0.67224 2.8986 2.1581 0.88177 2.4052 1.7014 1.1431 1.307 1.2734 0 0.071087 0 0.013388 0 0.012843 0 -0.20625
2.125 -8.648e-06 0.0028187 -0.010453 -0.0046263 0.017337 -0.0043386 0.019023 -0.0047218 -0.010092 0.0090975 -0.012592 -0.22505 0.66951 2.9001 2.1594 0.88744 2.4054 1.7027 1.1479 1.3074 1.2786 0 0.070885 0 0.013499 0 0.013569 0 -0.095615
2.1289 -0.00062395 0.0041562 0.018188 -0.0036812 -0.0096265 -0.0090759 -0.016215 -0.0057831 -0.0032498 0.0020456 0.0044061 -0.21992 0.66986 2.9011 2.1605 0.89414 2.41 1.7066 1.1483 1.3088 1.2788 0 0.070608 0 0.013626 0 0.013814 0 0.051889
2.1328 0.00035313 0.0029832 0.035092 -0.002197 -0.030542 -0.0066547 -0.040322 -0.002255 0.0049727 -0.0064266 0.019463 -0.21108 0.67246 2.9015 2.1609 0.89764 2.4156 1.71 1.1436 1.3105 1.2742 0 0.070701 0 0.013656 0 0.013465 0 0.16149
2.1367 0.0024416 -0.00025568 0.031608 -0.001406 -0.034916 0.0013801 -0.039578 0.0031412 0.0085608 -0.012111 0.022555 -0.20561 0.67504 2.9021 2.1603 0.8958 2.4179 1.7105 1.137 1.3105 1.2683 0 0.071483 0 0.013571 0 0.012855 0 0.18685
2.1406 0.0041885 -0.0034489 0.010586 -0.0017916 -0.021574 0.0096841 -0.015682 0.0067989 0.0045939 -0.011919 0.011209 -0.20911 0.67606 2.9038 2.1582 0.88997 2.4149 1.7079 1.1331 1.3075 1.2659 0 0.072674 0 0.013429 0 0.012433 0 0.125
2.1445 0.0041059 -0.0042953 -0.015523 -0.0026633 0.001581 0.012868 0.016309 0.0066625 -0.0045998 -0.0057715 -0.0076019 -0.21964 0.67595 2.9058 2.1547 0.88395 2.4086 1.7043 1.1337 1.3023 1.2686 0 0.07346 0 0.013284 0 0.012385 0 0.011043
2.1484 0.001786 -0.0021433 -0.031564 -0.0027018 0.022208 0.0089363 0.037672 0.0030492 -0.012957 0.0030126 -0.02209 -0.22845 0.67622 2.9066 2.1505 0.88124 2.4028 1.7024 1.137 1.2973 1.2746 0 0.073155 0 0.01314 0 0.012553 0 -0.09838
2.1523 -0.001658 0.0013553 -0.028059 -0.0011089 0.029986 4.0696e-05 0.0368 -0.0021262 -0.014652 0.0093822 -0.023471 -0.22768 0.67749 2.9055 2.147 0.88274 2.401 1.7035 1.1399 1.295 1.28 0 0.071854 0 0.012969 0 0.012666 0 -0.1483
2.1563 -0.0042468 0.0034438 -0.0067533 0.001554 0.021767 -0.0093814 0.015004 -0.006547 -0.0077182 0.009548 -0.011456 -0.21786 0.67865 2.9036 2.1451 0.88643 2.4032 1.7069 1.1403 1.296 1.2821 0 0.07045 0 0.012785 0 0.012626 0 -0.1118
2.1602 -0.0044787 0.0024093 0.019893 0.0035708 0.0029863 -0.015173 -0.015007 -0.0082614 0.004863 0.0034993 0.0061208 -0.20782 0.67797 2.9026 2.1447 0.88923 2.4068 1.7112 1.1388 1.2991 1.2811 0 0.069911 0 0.012674 0 0.012552 0 -0.0087246
2.1641 -0.0023966 -0.0010683 0.035608 0.0032725 -0.015419 -0.015073 -0.036291 -0.0061543 0.016901 -0.0047343 0.01873 -0.20652 0.67513 2.9033 2.1448 0.88948 2.4087 1.7149 1.1372 1.3027 1.279 0 0.070468 0 0.012735 0 0.012591 0 0.098847
2.168 0.00040444 -0.0044603 0.030165 0.00039237 -0.023109 -0.0092028 -0.036677 -0.00053576 0.022284 -0.0095098 0.019596 -0.21452 0.67186 2.9048 2.145 0.88805 2.4082 1.7175 1.1367 1.3054 1.2775 0 0.071446 0 0.012964 0 0.012731 0 0.14031
2.1719 0.0018439 -0.0053352 0.0062412 -0.0034699 -0.01618 -3.3882e-05 -0.0154 0.0064159 0.018105 -0.0072653 0.0091548 -0.22332 0.67063 2.9055 2.1454 0.88735 2.4074 1.7185 1.1373 1.307 1.277 0 0.071917 0 0.013215 0 0.012829 0 0.082779
2.1758 0.00075888 -0.0031079 -0.021592 -0.005739 0.00064782 0.0081479 0.015911 0.01119 0.0062603 0.00096834 -0.0059794 -0.22347 0.67239 2.905 2.1469 0.88907 2.4087 1.7175 1.1382 1.3074 1.2766 0 0.071532 0 0.01329 0 0.012805 0 -0.042211
2.1797 -0.0022846 0.00070975 -0.035898 -0.0045983 0.016897 0.010912 0.038992 0.010765 -0.0072945 0.01003 -0.017183 -0.21377 0.67575 2.9039 2.1501 0.89266 2.4123 1.7148 1.1393 1.3065 1.276 0 0.070784 0 0.013132 0 0.012757 0 -0.15453
2.1836 -0.0052806 0.0037478 -0.027844 -0.00037625 0.022612 0.0064084 0.039186 0.0047173 -0.015586 0.013878 -0.01849 -0.20285 0.67827 2.9031 2.1541 0.89567 2.4159 1.7119 1.1407 1.3046 1.2759 0 0.070471 0 0.012914 0 0.01286 0 -0.1768
2.1875 -0.0059889 0.0043858 -0.0032268 0.0044666 0.014258 -0.002609 0.014686 -0.0040737 -0.014664 0.0095045 -0.0094696 -0.20166 0.67854 2.9025 2.1571 0.89584 2.4163 1.7108 1.1424 1.3026 1.2769 0 0.07092 0 0.012943 0 0.013149 0 -0.086273
2.1914 -0.0033504 0.0025819 0.021469 0.0068657 -0.0033363 -0.0097077 -0.021259 -0.010959 -0.0062263 -0.0010639 0.0047689 -0.21371 0.67716 2.9012 2.1578 0.89302 2.4126 1.7128 1.1436 1.3018 1.2789 0 0.071724 0 0.013385 0 0.013444 0 0.06914
2.1953 0.0017203 -0.00038533 0.030433 0.0052102 -0.020054 -0.0089625 -0.047566 -0.01237 0.0032784 -0.011976 0.016316 -0.23192 0.67569 2.8989 2.1561 0.88946 2.4068 1.7167 1.1435 1.3028 1.2808 0 0.072187 0 0.01406 0 0.013505 0 0.20125
2.1992 0.0066846 -0.0027693 0.019245 0.00049584 -0.026531 0.0003943 -0.04815 -0.0079639 0.006987 -0.017106 0.018699 -0.2445 0.67508 2.8974 2.1534 0.88807 2.4025 1.719 1.1425 1.3046 1.2816 0 0.072008 0 0.014507 0 0.013277 0 0.23599
2.2031 0.0087788 -0.0031857 -0.0027068 -0.0042722 -0.019439 0.012763 -0.022207 -0.00060819 0.0025293 -0.013614 0.010571 -0.24431 0.67493 2.8989 2.1511 0.89006 2.4019 1.7169 1.1416 1.3053 1.2812 0 0.071501 0 0.014332 0 0.012977 0 0.15538
2.207 0.0067014 -0.0011642 -0.019561 -0.0060363 -0.0029802 0.019885 0.015038 0.0055811 -0.0062236 -0.0033729 -0.0032561 -0.23352 0.6744 2.9043 2.1499 0.89388 2.4047 1.7105 1.1417 1.3036 1.2802 0 0.071189 0 0.013564 0 0.012909 0 0.003015
2.2109 0.0015247 0.0025794 -0.020343 -0.0036451 0.013968 0.016815 0.041785 0.0076429 -0.012091 0.0083726 -0.014345 -0.22036 0.67344 2.9107 2.1499 0.89629 2.4084 1.7028 1.1423 1.3003 1.2794 0 0.071245 0 0.012719 0 0.013185 0 -0.1448
2.2148 -0.0038651 0.0062544 -0.0059954 0.0015077 0.023049 0.0054139 0.043061 0.0051371 -0.009972 0.016024 -0.015559 -0.21199 0.67298 2.9137 2.1504 0.89486 2.4112 1.6981 1.1415 1.2981 1.2785 0 0.071377 0 0.012445 0 0.013605 0 -0.22113
2.2188 -0.0065417 0.0077064 0.012537 0.0064954 0.020834 -0.007297 0.019398 -2.0686e-05 -0.00046102 0.016485 -0.0054797 -0.20988 0.6739 2.9107 2.1509 0.88982 2.4129 1.6984 1.1384 1.2994 1.2769 0 0.071245 0 0.013013 0 0.013802 0 -0.20006
2.2227 -0.0053643 0.0056435 0.0229 0.0087089 0.010067 -0.014295 -0.014275 -0.004809 0.010982 0.010432 0.010508 -0.21109 0.67596 2.9038 2.151 0.88393 2.414 1.7022 1.1341 1.3046 1.2745 0 0.070917 0 0.01405 0 0.013525 0 -0.10483
2.2266 -0.0015815 0.00070704 0.01979 0.0072842 -0.0025584 -0.012937 -0.038045 -0.0066852 0.018179 0.0016741 0.023289 -0.21289 0.67785 2.8979 2.1502 0.88046 2.415 1.706 1.1315 1.3107 1.2724 0 0.070839 0 0.014782 0 0.012827 0 0.0076479
2.2305 0.0021865 -0.0045247 0.0074059 0.003333 -0.010457 -0.0055394 -0.038521 -0.0048766 0.01809 -0.0048771 0.025398 -0.21563 0.6783 2.8971 2.1484 0.88092 2.4149 1.7073 1.1329 1.314 1.272 0 0.071322 0 0.014615 0 0.012048 0 0.077079
2.2344 0.0037682 -0.0069227 -0.0049187 -0.00090295 -0.010578 0.0032996 -0.015907 -0.0008643 0.011649 -0.0056549 0.015401 -0.22125 0.67715 2.9013 2.1466 0.88407 2.4131 1.7061 1.1378 1.312 1.2738 0 0.072092 0 0.013606 0 0.011627 0 0.071082
2.2383 0.002698 -0.0048344 -0.0097829 -0.0032797 -0.0044246 0.0097089 0.016585 0.0023286 0.0019557 -0.00033263 -0.0013435 -0.22947 0.67537 2.9062 2.1464 0.88714 2.41 1.7046 1.1428 1.306 1.276 0 0.072443 0 0.012423 0 0.011867 0 0.0025366
2.2422 0.00012191 0.00065823 -0.0062089 -0.0027033 0.0034789 0.011761 0.040071 0.0019371 -0.007745 0.0077256 -0.015866 -0.23584 0.6742 2.9077 2.1491 0.88791 2.4074 1.7048 1.1441 1.2998 1.2766 0 0.071887 0 0.011835 0 0.012765 0 -0.077279
2.2461 -0.0022899 0.0062436 0.0010047 0.00047184 0.0084114 0.0091756 0.040251 -0.0025795 -0.014676 0.012962 -0.020729 -0.23434 0.67432 2.905 2.1541 0.88626 2.4069 1.7067 1.1409 1.2974 1.2746 0 0.070682 0 0.01213 0 0.013953 0 -0.10837
2.25 -0.0033939 0.0084071 0.005638 0.0046077 0.0078336 0.0030461 0.015583 -0.0087937 -0.016434 0.010715 -0.014137 -0.22273 0.67577 2.9011 2.1588 0.88403 2.4084 1.7089 1.1354 1.3001 1.2713 0 0.069689 0 0.012943 0 0.014824 0 -0.0589
2.2539 -0.0028938 0.0056498 0.004496 0.0074575 0.0022291 -0.0039502 -0.020986 -0.012587 -0.011795 0.0003951 -0.00076967 -0.20588 0.67826 2.8994 2.1601 0.88332 2.4098 1.71 1.1317 1.3055 1.2694 0 0.069647 0 0.0136 0 0.014842 0 0.053127
2.2578 -0.0010997 -0.00054721 -0.00097646 0.0072275 -0.0056071 -0.0079722 -0.048466 -0.010798 -0.0024262 -0.013354 0.011062 -0.19359 0.68119 2.901 2.1573 0.88491 2.4096 1.71 1.1317 1.3099 1.2707 0 0.070549 0 0.013664 0 0.013906 0 0.16818
2.2617 0.0012815 -0.0065874 -0.0063954 0.0036359 -0.012086 -0.0060409 -0.049825 -0.003439 0.0066477 -0.02279 0.01431 -0.19342 0.68342 2.9034 2.1526 0.88776 2.4078 1.7093 1.1346 1.3104 1.2745 0 0.071699 0 0.013217 0 0.012506 0 0.21963
2.2656 0.0031319 -0.0088751 -0.0077532 -0.0016751 -0.014324 0.0013592 -0.022863 0.0061203 0.00964 -0.021702 0.0073415 -0.20416 0.68346 2.9038 2.1496 0.88999 2.4063 1.7085 1.1377 1.3071 1.2783 0 0.072358 0 0.012693 0 0.011464 0 0.17335
2.2695 0.0031198 -0.0059267 -0.0040038 -0.0058562 -0.011162 0.0096211 0.017279 0.013112 0.0045185 -0.0096785 -0.0050948 -0.21583 0.68042 2.9018 2.1502 0.89037 2.4068 1.7072 1.1392 1.3031 1.28 0 0.072353 0 0.012465 0 0.011368 0 0.048199
2.2734 0.00050661 0.00069449 0.0025437 -0.0064906 -0.0035687 0.012704 0.046709 0.014092 -0.0044771 0.0070661 -0.014784 -0.21748 0.67527 2.8996 2.1531 0.88911 2.4089 1.7052 1.1394 1.3018 1.2794 0 0.072084 0 0.01259 0 0.012118 0 -0.094513
2.2773 -0.0038519 0.0071425 0.0079486 -0.0031867 0.0056265 0.0075478 0.047695 0.0087015 -0.0093706 0.019265 -0.015179 -0.2073 0.67068 2.8995 2.1552 0.88745 2.4105 1.7033 1.1401 1.3046 1.2785 0 0.071999 0 0.012887 0 0.012981 0 -0.18518
2.2813 -0.0074038 0.0094201 0.0091866 0.0020122 0.012705 -0.0033526 0.020167 -0.00036654 -0.0047559 0.020409 -0.0055741 -0.19603 0.66935 2.9014 2.1545 0.88649 2.41 1.7027 1.1421 1.3098 1.2787 0 0.072119 0 0.01321 0 0.013185 0 -0.18331
2.2852 -0.0073579 0.0057968 0.0059141 0.005828 0.014581 -0.013519 -0.018233 -0.0088058 0.0072858 0.010836 0.0083813 -0.19881 0.67165 2.9031 2.1517 0.88645 2.4078 1.7041 1.1443 1.3137 1.2801 0 0.0721 0 0.013566 0 0.012568 0 -0.097669
2.2891 -0.0029217 -0.0018887 0.00046796 0.0058591 0.010323 -0.01701 -0.043722 -0.012663 0.01821 -0.0027052 0.018231 -0.2209 0.67513 2.9023 2.1498 0.8868 2.406 1.7067 1.145 1.3139 1.281 0 0.07171 0 0.013987 0 0.011703 0 0.020505
2.293 0.0035452 -0.0090254 -0.003743 0.002205 0.0018753 -0.012286 -0.041617 -0.010077 0.019527 -0.01166 0.018045 -0.24927 0.67644 2.8995 2.1509 0.88703 2.4064 1.7083 1.1434 1.3106 1.2799 0 0.071176 0 0.014325 0 0.011381 0 0.10616
2.2969 0.0077969 -0.010933 -0.0043557 -0.0025182 -0.0066222 -0.0026411 -0.01494 -0.0022818 0.0094514 -0.011125 0.0080768 -0.25957 0.67435 2.8974 2.1543 0.88728 2.4089 1.7077 1.1405 1.3067 1.277 0 0.070994 0 0.014272 0 0.011903 0 0.11536
2.3008 0.0067504 -0.0059311 -0.0013786 -0.0048388 -0.010797 0.0065007 0.018768 0.0066611 -0.0058715 -0.0025131 -0.0055604 -0.23529 0.671 2.8987 2.1572 0.88806 2.4116 1.7059 1.1383 1.3054 1.2737 0 0.071406 0 0.013665 0 0.012836 0 0.048208
2.3047 0.00096676 0.0032948 0.0029632 -0.0027293 -0.0084071 0.010884 0.039286 0.011685 -0.017331 0.0079917 -0.014809 -0.18421 0.67005 2.9032 2.1575 0.88958 2.4127 1.7051 1.1379 1.3072 1.2715 0 0.072113 0 0.012772 0 0.01344 0 -0.051997
2.3086 -0.0055607 0.011169 0.0056214 0.0029247 -0.0007908 0.009112 0.035798 0.0095842 -0.019509 0.013661 -0.014556 -0.13677 0.67315 2.9078 2.1552 0.89132 2.4119 1.7069 1.1383 1.3099 1.2708 0 0.072537 0 0.012219 0 0.013351 0 -0.12334
2.3125 -0.0082915 0.012756 0.0044867 0.0086764 0.0075743 0.0025585 0.011986 0.0012831 -0.013548 0.011138 -0.0054556 -0.12533 0.67807 2.9092 2.1523 0.89237 2.4108 1.7105 1.1378 1.3105 1.2708 0 0.072377 0 0.012526 0 0.012865 0 -0.12047
2.3164 -0.0054413 0.0070004 -0.00038779 0.010587 0.011434 -0.0054648 -0.017594 -0.0082704 -0.0046845 0.0018695 0.0068085 -0.15978 0.68028 2.9067 2.1504 0.89228 2.4104 1.7128 1.1358 1.3075 1.2713 0 0.071878 0 0.013622 0 0.012577 0 -0.041128
2.3203 0.00088601 -0.0025602 -0.0066403 0.0068192 0.0078891 -0.010736 -0.036321 -0.013005 0.0023891 -0.0091723 0.01509 -0.21943 0.67696 2.9023 2.1493 0.89142 2.4106 1.7116 1.1333 1.3027 1.2728 0 0.071521 0 0.014803 0 0.012769 0 0.07125
2.3242 0.0064765 -0.010108 -0.010624 -0.00089092 -0.0015553 -0.0097514 -0.034158 -0.0096735 0.0060326 -0.016241 0.014906 -0.26862 0.66967 2.8992 2.1478 0.89053 2.4104 1.7074 1.1326 1.2995 1.2759 0 0.071478 0 0.015244 0 0.01317 0 0.15122
2.3281 0.0080745 -0.011243 -0.0092706 -0.0080013 -0.011509 -0.0019723 -0.012262 -5.3694e-05 0.0067732 -0.015577 0.0067887 -0.28332 0.66339 2.8993 2.1461 0.88981 2.4091 1.7029 1.1349 1.3001 1.2801 0 0.071428 0 0.014658 0 0.013302 0 0.14865
2.332 0.0053166 -0.0055886 -0.0020304 -0.009922 -0.015809 0.0087647 0.017832 0.01023 0.0053068 -0.0071785 -0.0042981 -0.26664 0.66254 2.9016 2.1457 0.88854 2.4074 1.7011 1.139 1.3035 1.2832 0 0.070944 0 0.013537 0 0.013011 0 0.058902
2.3359 0.00036709 0.003235 0.0082192 -0.005096 -0.011434 0.015646 0.039848 0.015378 0.0020848 0.0049629 -0.012005 -0.24164 0.66737 2.9038 2.1484 0.88587 2.4063 1.7026 1.1423 1.3067 1.283 0 0.070065 0 0.012748 0 0.012612 0 -0.071677
2.3398 -0.0039401 0.0099772 0.016203 0.0037228 -0.00061546 0.013184 0.041039 0.012893 -0.0015055 0.014499 -0.012312 -0.22934 0.67382 2.9043 2.1536 0.882 2.4061 1.7056 1.1426 1.3071 1.2797 0 0.069404 0 0.012828 0 0.012506 0 -0.16975
2.3438 -0.0057642 0.010787 0.017109 0.011074 0.010494 0.0015846 0.019457 0.0046024 -0.0027398 0.015917 -0.0057697 -0.23234 0.6769 2.9032 2.158 0.87868 2.406 1.7073 1.1399 1.3048 1.2756 0 0.069635 0 0.013575 0 0.01271 0 -0.17653
2.3477 -0.0047621 0.0051912 0.0097818 0.01234 0.015819 -0.012587 -0.013917 -0.0049695 0.00048662 0.0079231 0.0030322 -0.23735 0.67463 2.9017 2.1583 0.8781 2.405 1.7068 1.1366 1.3017 1.274 0 0.070824 0 0.014278 0 0.012846 0 -0.083935
2.3516 -0.0017353 -0.003805 -0.0019772 0.0068006 0.013222 -0.020619 -0.040435 -0.011274 0.0068816 -0.0051417 0.0084268 -0.23168 0.66937 2.901 2.1538 0.8811 2.4036 1.7054 1.1355 1.2998 1.2757 0 0.072297 0 0.014354 0 0.012616 0 0.056963
2.3555 0.0018232 -0.011312 -0.011301 -0.0020076 0.0054503 -0.017759 -0.04442 -0.011741 0.011459 -0.015322 0.0072028 -0.21636 0.66567 2.9012 2.1478 0.88616 2.4031 1.7049 1.1376 1.2994 1.2788 0 0.07319 0 0.013822 0 0.012239 0 0.16331
2.3594 0.0040796 -0.013042 -0.012498 -0.0088327 -0.0023498 -0.0064087 -0.023047 -0.0065118 0.0090952 -0.015825 0.00047787 -0.20403 0.66662 2.9016 2.1444 0.89038 2.4045 1.7059 1.1415 1.2993 1.2801 0 0.073184 0 0.013221 0 0.012315 0 0.17015
2.3633 0.0035 -0.0076251 -0.0049104 -0.010193 -0.0063747 0.0060364 0.01115 0.0017907 -0.00066819 -0.0056088 -0.0071994 -0.20529 0.67161 2.902 2.1453 0.8917 2.4074 1.707 1.144 1.2986 1.2781 0 0.07268 0 0.013099 0 0.013194 0 0.072289
2.3672 -0.00010322 0.00235 0.0063582 -0.006263 -0.0061685 0.012669 0.037486 0.0089938 -0.012079 0.0094936 -0.010789 -0.21853 0.67721 2.9028 2.1485 0.89042 2.4102 1.7068 1.1426 1.2979 1.2743 0 0.07229 0 0.013542 0 0.014477 0 -0.070074
2.3711 -0.0048663 0.011374 0.013538 -5.0056e-05 -0.0036768 0.011351 0.039853 0.011122 -0.016924 0.020221 -0.0077659 -0.23298 0.67994 2.9048 2.1504 0.88874 2.4116 1.7054 1.1375 1.2986 1.2716 0 0.072168 0 0.014155 0 0.015242 0 -0.16852
2.375 -0.0075421 0.013978 0.011144 0.005038 -0.0008368 0.0048993 0.016825 0.0066934 -0.010869 0.019765 0.00058355 -0.24039 0.6788 2.9083 2.1496 0.88859 2.4116 1.7044 1.1316 1.3011 1.2715 0 0.071894 0 0.014447 0 0.014857 0 -0.16348
2.3789 -0.0056061 0.0081485 -0.00043541 0.0071535 0.0017295 -0.0019374 -0.017427 -0.0017493 0.0029004 0.0081371 0.01006 -0.24247 0.67566 2.9124 2.1477 0.88981 2.4113 1.7056 1.1287 1.3042 1.2727 0 0.071043 0 0.014248 0 0.013615 0 -0.062617
2.3828 0.00060894 -0.002997 -0.014957 0.0062773 0.0038936 -0.0055718 -0.041931 -0.0085441 0.015818 -0.0078764 0.015816 -0.2465 0.67352 2.9156 2.1476 0.89042 2.4113 1.7093 1.1311 1.3058 1.2729 0 0.069822 0 0.013805 0 0.01254 0 0.066204
2.3867 0.0076202 -0.012726 -0.023835 0.0033169 0.0045648 -0.0046564 -0.041696 -0.0084646 0.020094 -0.018994 0.014712 -0.2551 0.6741 2.916 2.1506 0.88873 2.411 1.7131 1.1377 1.3055 1.2714 0 0.069081 0 0.013524 0 0.012485 0 0.14187
2.3906 0.010946 -0.014799 -0.021002 -0.00062096 0.0018975 0.00034954 -0.016578 -0.00075189 0.013932 -0.01903 0.0068305 -0.26208 0.67663 2.9132 2.1547 0.88529 2.4096 1.7145 1.1449 1.3048 1.2698 0 0.069583 0 0.01363 0 0.013368 0 0.12285
2.3945 0.0082593 -0.007581 -0.0064383 -0.0041868 -0.0044438 0.007542 0.018887 0.0096425 0.0020291 -0.0083316 -0.0043335 -0.259 0.67854 2.9081 2.1572 0.88275 2.4073 1.7124 1.1485 1.3057 1.2707 0 0.071216 0 0.014041 0 0.014266 0 0.029489
2.3984 0.0011416 0.0046851 0.013444 -0.0056577 -0.011281 0.013548 0.04417 0.015131 -0.0082896 0.006742 -0.013193 -0.24506 0.67753 2.903 2.1566 0.88369 2.4061 1.708 1.1469 1.3086 1.2747 0 0.072936 0 0.014495 0 0.014275 0 -0.076077
2.4023 -0.0059565 0.014457 0.028798 -0.0036628 -0.013001 0.014368 0.044686 0.010947 -0.011821 0.017614 -0.014709 -0.22873 0.67346 2.9 2.1542 0.88823 2.4079 1.7039 1.1419 1.3116 1.279 0 0.07357 0 0.014767 0 0.013328 0 -0.13327
2.4063 -0.0087359 0.015674 0.03143 0.0014346 -0.0058495 0.0078527 0.020157 -0.0011654 -0.0078367 0.018279 -0.0073713 -0.21886 0.66864 2.9 2.1521 0.89379 2.4126 1.7019 1.1374 1.3119 1.2801 0 0.072772 0 0.01478 0 0.012192 0 -0.11779
2.4102 -0.0058051 0.0075667 0.019548 0.0069384 0.0079377 -0.0037209 -0.01521 -0.013969 0.00061728 0.0085991 0.0052709 -0.21505 0.66623 2.902 2.1511 0.89713 2.4173 1.7022 1.136 1.3088 1.2768 0 0.071285 0 0.014579 0 0.011703 0 -0.048221
2.4141 0.00068171 -0.004932 -0.00054029 0.0092009 0.020306 -0.013807 -0.040826 -0.019724 0.0089589 -0.0055176 0.016044 -0.20838 0.66782 2.904 2.1496 0.89692 2.4188 1.7035 1.1377 1.3047 1.2716 0 0.070265 0 0.014265 0 0.012006 0 0.031566
2.418 0.0066435 -0.014306 -0.017338 0.0063777 0.022684 -0.015546 -0.04165 -0.015321 0.013171 -0.015237 0.01833 -0.19266 0.67215 2.9041 2.1462 0.89448 2.4159 1.7052 1.1399 1.3026 1.2683 0 0.070316 0 0.013962 0 0.012529 0 0.077504
2.4219 0.0085953 -0.014998 -0.020727 0.00028695 0.012611 -0.0069839 -0.017139 -0.0038976 0.011254 -0.013832 0.010518 -0.17413 0.67603 2.902 2.1419 0.89228 2.4108 1.707 1.1399 1.3036 1.269 0 0.071075 0 0.013805 0 0.012649 0 0.064307
2.4258 0.0054914 -0.006613 -0.0085355 -0.0045597 -0.0038205 0.0068392 0.018167 0.0077352 0.0041089 -0.0010024 -0.0025256 -0.168 0.6768 2.8987 2.1398 0.89168 2.407 1.7093 1.1377 1.3057 1.272 0 0.071675 0 0.013887 0 0.012332 0 -0.0048063
2.4297 -0.00089495 0.005951 0.011362 -0.0043504 -0.016048 0.017134 0.043106 0.013492 -0.004483 0.01628 -0.012411 -0.18372 0.67444 2.8962 2.1427 0.892 2.4068 1.7115 1.1354 1.3057 1.2741 0 0.07158 0 0.014152 0 0.012097 0 -0.097183
2.4336 -0.0069459 0.01536 0.025482 0.00089855 -0.016626 0.017631 0.042562 0.011147 -0.0094837 0.02747 -0.012802 -0.21324 0.67149 2.8961 2.15 0.89164 2.4093 1.7121 1.1352 1.3031 1.2737 0 0.071013 0 0.014363 0 0.012373 0 -0.16147
2.4375 -0.0090052 0.016027 0.023414 0.0071831 -0.0063424 0.008899 0.016629 0.0027929 -0.0076003 0.024914 -0.0036465 -0.23527 0.67077 2.8984 2.1578 0.88984 2.4118 1.7099 1.1374 1.3003 1.2723 0 0.070658 0 0.014216 0 0.012962 0 -0.15246
2.4414 -0.005355 0.0073748 0.0050628 0.0095816 0.0069382 -0.0025797 -0.019452 -0.0067674 0.00012982 0.0090589 0.0089753 -0.2328 0.67286 2.9021 2.1615 0.88744 2.4121 1.7056 1.1399 1.3009 1.2729 0 0.070992 0 0.013578 0 0.013177 0 -0.061589
2.4453 0.002504 -0.0056517 -0.018679 0.0060572 0.014316 -0.0094261 -0.044575 -0.012373 0.0084236 -0.011328 0.017122 -0.20789 0.67559 2.905 2.1599 0.88586 2.4101 1.7016 1.1401 1.3058 1.2763 0 0.071894 0 0.012652 0 0.012542 0 0.068304
2.4492 0.010207 -0.015256 -0.032653 -0.0010917 0.011781 -0.0082305 -0.044442 -0.010754 0.011066 -0.024453 0.016133 -0.17966 0.67604 2.9058 2.1554 0.88572 2.4073 1.7011 1.1375 1.3116 1.2801 0 0.072831 0 0.011902 0 0.011331 0 0.16206
2.4531 0.012829 -0.015372 -0.027193 -0.007143 0.0018596 -0.00086286 -0.019796 -0.0022222 0.0053431 -0.022978 0.0070843 -0.1674 0.67329 2.9046 2.1519 0.88647 2.4052 1.705 1.1344 1.314 1.2808 0 0.073338 0 0.011772 0 0.0104 0 0.16001
2.457 0.0081011 -0.0055386 -0.0044417 -0.0084433 -0.0091923 0.0077668 0.014542 0.008919 -0.0057217 -0.0086396 -0.0046163 -0.17489 0.66933 2.9029 2.1518 0.88727 2.4042 1.7114 1.1341 1.3109 1.2775 0 0.073322 0 0.012374 0 0.010437 0 0.062278
2.4609 -0.001617 0.00844 0.022858 -0.0046538 -0.015529 0.012943 0.038783 0.016115 -0.015155 0.0090815 -0.012865 -0.19026 0.66741 2.903 2.1539 0.88801 2.4042 1.7165 1.1375 1.3051 1.2729 0 0.072985 0 0.013389 0 0.011351 0 -0.06665
2.4648 -0.010376 0.017818 0.039117 0.0016579 -0.01422 0.01213 0.039662 0.014259 -0.016599 0.019194 -0.014076 -0.20004 0.66915 2.9056 2.1555 0.88922 2.4054 1.7176 1.1425 1.3014 1.2713 0 0.072541 0 0.014264 0 0.012368 0 -0.14123
2.4688 -0.012434 0.016375 0.035193 0.0071686 -0.0055879 0.0054557 0.017664 0.0033367 -0.0084218 0.016027 -0.0084235 -0.20255 0.6731 2.9098 2.155 0.89105 2.4077 1.7145 1.1455 1.3027 1.2743 0 0.072083 0 0.014552 0 0.012717 0 -0.11554
2.4727 -0.0063004 0.0045527 0.013633 0.0097128 0.0073027 -0.0044586 -0.013732 -0.010784 0.005341 0.0023166 0.0007754 -0.20747 0.67604 2.9126 2.1527 0.89247 2.4103 1.7096 1.1441 1.3074 1.2795 0 0.071648 0 0.014163 0 0.012265 0 -0.014988
2.4766 0.0040041 -0.010577 -0.012931 0.0088133 0.019217 -0.013075 -0.035928 -0.019622 0.017501 -0.012957 0.0086991 -0.22306 0.67582 2.9114 2.1507 0.89202 2.4114 1.7059 1.1395 1.3112 1.2824 0 0.071331 0 0.013374 0 0.011542 0 0.084645
2.4805 0.011587 -0.019663 -0.029048 0.0052141 0.024109 -0.015603 -0.035718 -0.017516 0.02183 -0.020137 0.011102 -0.24524 0.67315 2.9061 2.1502 0.88939 2.4097 1.7047 1.1348 1.3109 1.2804 0 0.071232 0 0.012607 0 0.0112 0 0.11285
2.4844 0.011408 -0.016972 -0.025278 0.00039257 0.018076 -0.0097865 -0.012769 -0.0054092 0.016345 -0.014389 0.0064443 -0.25981 0.67079 2.8998 2.1509 0.88627 2.4057 1.705 1.133 1.3077 1.2755 0 0.071313 0 0.012172 0 0.011459 0 0.051313
2.4883 0.0036926 -0.0040159 -0.0038147 -0.003656 0.0027011 0.0018942 0.019952 0.0097963 0.004259 0.0017204 -0.002802 -0.25568 0.67097 2.8966 2.1514 0.88527 2.4021 1.705 1.1345 1.3053 1.2718 0 0.071369 0 0.012128 0 0.012018 0 -0.059842
2.4922 -0.0063515 0.011389 0.022327 -0.0048934 -0.014229 0.012922 0.043255 0.019745 -0.0076812 0.019548 -0.010926 -0.23567 0.67343 2.8988 2.1508 0.88779 2.4018 1.7039 1.1375 1.3069 1.2723 0 0.071212 0 0.012336 0 0.012427 0 -0.15388
2.4961 -0.012107 0.019935 0.036569 -0.0023344 -0.022628 0.016758 0.042718 0.019682 -0.012704 0.028819 -0.012194 -0.21434 0.67579 2.9041 2.1494 0.89263 2.4056 1.7026 1.1399 1.3115 1.276 0 0.070892 0 0.012618 0 0.012514 0 -0.17883
2.5 -0.0097819 0.016452 0.028801 0.0028795 -0.016885 0.011512 0.017478 0.010728 -0.007857 0.023211 -0.0048917 -0.20554 0.67581 2.9079 2.148 0.89686 2.411 1.7027 1.1409 1.3155 1.2799 0 0.0707 0 0.01288 0 0.012457 0 -0.12165
2.5039 -0.0005354 0.0029678 0.0023015 0.0076379 -0.00052674 0.0014809 -0.018574 -0.0015017 0.0038401 0.0043992 0.006819 -0.21183 0.67338 2.9065 2.1472 0.89812 2.4143 1.7046 1.1412 1.3153 1.2812 0 0.07091 0 0.013123 0 0.012534 0 -0.0085513
2.5078 0.010526 -0.012484 -0.027313 0.0086779 0.015441 -0.0059381 -0.044488 -0.010384 0.014617 -0.0179 0.015191 -0.22501 0.67061 2.9005 2.1471 0.89631 2.4134 1.7074 1.1413 1.3107 1.2803 0 0.071496 0 0.01336 0 0.012833 0 0.10905
2.5117 0.017433 -0.020537 -0.041372 0.0049336 0.019995 -0.0056101 -0.044705 -0.011581 0.016496 -0.03077 0.014204 -0.23553 0.66991 2.8943 2.1478 0.89317 2.4095 1.7092 1.1411 1.3046 1.2793 0 0.072126 0 0.013549 0 0.013204 0 0.17447
2.5156 0.016551 -0.015992 -0.030253 -0.0014728 0.0099943 0.0019001 -0.01879 -0.0048397 0.0067008 -0.025789 0.0040759 -0.24042 0.67187 2.8926 2.1492 0.89044 2.406 1.7088 1.1399 1.3008 1.28 0 0.072447 0 0.013621 0 0.013436 0 0.14965
2.5195 0.0083296 -0.0010502 -0.00023446 -0.0065648 -0.0075287 0.011216 0.017845 0.0059506 -0.0097842 -0.0050191 -0.0086089 -0.24283 0.67475 2.8968 2.1512 0.88845 2.4057 1.707 1.1379 1.3009 1.2816 0 0.072383 0 0.013572 0 0.013444 0 0.03899
2.5234 -0.0030023 0.01563 0.030044 -0.0072458 -0.020437 0.016135 0.043052 0.014389 -0.022792 0.019179 -0.015443 -0.24562 0.67592 2.9038 2.1533 0.88648 2.4086 1.7054 1.1365 1.3043 1.2819 0 0.07215 0 0.013512 0 0.013308 0 -0.10167
2.5273 -0.011534 0.023795 0.041608 -0.0033472 -0.020011 0.013411 0.041498 0.014694 -0.02344 0.031368 -0.012045 -0.24706 0.674 2.909 2.1545 0.88428 2.4126 1.7056 1.1372 1.3089 1.2796 0 0.072006 0 0.013589 0 0.013177 0 -0.18772
2.5313 -0.012696 0.017795 0.027589 0.0024829 -0.0066231 0.0040152 0.014215 0.005306 -0.010199 0.023123 -0.00089436 -0.24319 0.67003 2.9101 2.1543 0.88294 2.4153 1.7075 1.1404 1.3129 1.2755 0 0.072001 0 0.013816 0 0.013179 0 -0.15734
2.5352 -0.0058572 0.00042202 -0.0024848 0.0067662 0.011171 -0.0079588 -0.021889 -0.0092611 0.0097321 -0.00085339 0.010724 -0.2333 0.6667 2.9081 2.1532 0.88405 2.416 1.7101 1.1441 1.3154 1.2717 0 0.071998 0 0.013992 0 0.013382 0 -0.020241
2.5391 0.0049805 -0.018251 -0.029332 0.0074299 0.022763 -0.017265 -0.044384 -0.020339 0.024824 -0.025252 0.015812 -0.22199 0.66645 2.9061 2.1524 0.88794 2.4152 1.7121 1.1459 1.3157 1.2699 0 0.071887 0 0.013827 0 0.01378 0 0.13745
2.543 0.013171 -0.026752 -0.036625 0.004777 0.022133 -0.019434 -0.03914 -0.020489 0.026414 -0.034011 0.012006 -0.21555 0.66971 2.9057 2.1528 0.89303 2.4141 1.713 1.1448 1.3135 1.2701 0 0.071732 0 0.013222 0 0.01426 0 0.20578
2.5469 0.013321 -0.019386 -0.021007 0.00086993 0.010779 -0.012693 -0.0090678 -0.0089282 0.013947 -0.020912 0.0024756 -0.21666 0.67461 2.9061 2.1543 0.89692 2.4132 1.7128 1.1425 1.3091 1.2709 0 0.071655 0 0.012459 0 0.014599 0 0.12835
2.5508 0.0048258 -9.4227e-05 0.0068061 -0.0019117 -0.0041055 0.00044177 0.027669 0.0072848 -0.004952 0.0063288 -0.0066163 -0.22282 0.67826 2.9055 2.1556 0.89838 2.4127 1.7119 1.1412 1.3042 1.2715 0 0.071628 0 0.012073 0 0.014576 0 -0.053389
2.5547 -0.0073736 0.01969 0.029575 -0.0021683 -0.014234 0.013301 0.048871 0.017803 -0.019276 0.031098 -0.0099684 -0.22921 0.67874 2.9029 2.1558 0.89823 2.4121 1.7105 1.142 1.301 1.2719 0 0.071448 0 0.012448 0 0.01415 0 -0.22491
2.5586 -0.015621 0.027984 0.034107 -0.00010832 -0.014696 0.0182 0.041976 0.0162 -0.021142 0.038426 -0.005991 -0.23231 0.67632 2.8997 2.1551 0.89822 2.4112 1.709 1.1434 1.3007 1.2722 0 0.070991 0 0.013437 0 0.013555 0 -0.27572
2.5625 -0.014325 0.019613 0.018316 0.0025892 -0.0062095 0.011506 0.011667 0.0043772 -0.010216 0.023968 0.0025934 -0.23094 0.67309 2.8978 2.154 0.8992 2.4095 1.7077 1.1428 1.3024 1.2722 0 0.070466 0 0.01439 0 0.013163 0 -0.17189
2.5664 -0.0036072 -0.00067749 -0.0085194 0.0036289 0.0055228 -0.002964 -0.023331 -0.0091934 0.0062544 -0.003981 0.010382 -0.2252 0.6713 2.8981 2.1534 0.90032 2.4066 1.707 1.1385 1.304 1.2716 0 0.07034 0 0.014612 0 0.013199 0 0.026713
2.5703 0.010577 -0.021149 -0.031352 0.0014582 0.012931 -0.015589 -0.042115 -0.015797 0.017662 -0.029937 0.012307 -0.21638 0.67164 2.8994 2.1534 0.90008 2.403 1.707 1.132 1.3034 1.2705 0 0.070909 0 0.013928 0 0.013531 0 0.21041
2.5742 0.019938 -0.030037 -0.037332 -0.0034929 0.010805 -0.017328 -0.034494 -0.012315 0.016259 -0.040176 0.0066423 -0.20825 0.6729 2.9006 2.1536 0.89803 2.4004 1.7068 1.127 1.3011 1.2701 0 0.071918 0 0.012857 0 0.013763 0 0.28764
2.5781 0.018786 -0.022266 -0.022373 -0.0086208 -0.00043955 -0.0063318 -0.006708 -0.0023752 0.0019716 -0.0299 -0.0036652 -0.20682 0.67332 2.9011 2.154 0.8953 2.4007 1.7058 1.1266 1.2989 1.272 0 0.072672 0 0.012223 0 0.013563 0 0.23061
2.582 0.0074175 -0.0021414 0.0064544 -0.010527 -0.014507 0.01045 0.023337 0.0072156 -0.017078 -0.0051782 -0.012473 -0.21623 0.67237 2.9016 2.1546 0.89346 2.4045 1.7039 1.1308 1.299 1.2764 0 0.072601 0 0.012492 0 0.012945 0 0.078538
2.5859 -0.0079394 0.019187 0.033965 -0.0073281 -0.022587 0.022065 0.037736 0.011273 -0.029085 0.020647 -0.014247 -0.23358 0.67145 2.9025 2.1556 0.89295 2.4103 1.7025 1.1366 1.3014 1.2816 0 0.071784 0 0.013409 0 0.012265 0 -0.090792
2.5898 -0.018542 0.029866 0.044498 -0.00026793 -0.018674 0.021069 0.029357 0.0087034 -0.025748 0.033967 -0.0078634 -0.24863 0.67263 2.9026 2.1562 0.89278 2.4148 1.703 1.1401 1.3043 1.2849 0 0.07091 0 0.014227 0 0.011929 0 -0.19894
2.5938 -0.01805 0.023817 0.030799 0.0067816 -0.0035373 0.0081149 0.0051043 0.0018668 -0.0077262 0.027974 0.0024355 -0.25077 0.67654 2.9008 2.1553 0.89178 2.4159 1.7058 1.1392 1.306 1.2846 0 0.070665 0 0.014356 0 0.012086 0 -0.1993
2.5977 -0.0063032 0.004203 -0.00083262 0.0098111 0.015309 -0.0092319 -0.019498 -0.0054609 0.015344 0.0064555 0.0099121 -0.23814 0.68134 2.8974 2.1527 0.89 2.4138 1.7098 1.1346 1.3059 1.2811 0 0.071131 0 0.013835 0 0.012564 0 -0.097979
2.6016 0.010181 -0.017994 -0.032952 0.0073987 0.027805 -0.021712 -0.030096 -0.0097229 0.030551 -0.017843 0.0101 -0.22 0.68392 2.8949 2.1495 0.88877 2.4106 1.7129 1.1294 1.3052 1.2762 0 0.071768 0 0.01325 0 0.013057 0 0.04465
2.6055 0.0216 -0.029881 -0.046619 0.0016224 0.027114 -0.02348 -0.021414 -0.0085986 0.029515 -0.030051 0.0038592 -0.20882 0.68246 2.8961 2.1478 0.8892 2.4088 1.7134 1.127 1.305 1.272 0 0.071989 0 0.013179 0 0.013366 0 0.14036
2.6094 0.020583 -0.024116 -0.032972 -0.0035009 0.013488 -0.014281 0.00074585 -0.0020526 0.013236 -0.02197 -0.0036024 -0.20926 0.67807 2.9012 2.1488 0.89088 2.4083 1.7113 1.1286 1.3057 1.2694 0 0.071753 0 0.013683 0 0.013483 0 0.12364
2.6133 0.0070226 -0.0036845 0.00062182 -0.0047961 -0.0058815 0.0012892 0.023456 0.006815 -0.0088982 0.002318 -0.0068124 -0.21456 0.67403 2.9071 2.1515 0.89209 2.4077 1.7082 1.1335 1.306 1.2686 0 0.071565 0 0.014276 0 0.013493 0 -0.00096237
2.6172 -0.011217 0.019296 0.034297 -0.0018631 -0.020742 0.016012 0.033734 0.012526 -0.024878 0.028064 -0.0038904 -0.21448 0.67302 2.9092 2.1539 0.89142 2.4054 1.7059 1.1388 1.3052 1.27 0 0.0719 0 0.014393 0 0.013442 0 -0.1523
2.6211 -0.02272 0.030648 0.047488 0.0030509 -0.023207 0.022862 0.025223 0.010382 -0.026718 0.038581 0.002694 -0.20669 0.67489 2.9059 2.1543 0.88911 2.402 1.7054 1.1418 1.3031 1.2738 0 0.072641 0 0.013893 0 0.013321 0 -0.22208
2.625 -0.019722 0.023047 0.031579 0.0068067 -0.012019 0.018208 0.0017529 0.00038329 -0.014276 0.026019 0.0085427 -0.19959 0.677 2.8998 2.1531 0.88673 2.3998 1.7062 1.1412 1.3011 1.2789 0 0.073148 0 0.013174 0 0.013128 0 -0.15195
2.6289 -0.0034731 0.0010204 -0.0045279 0.007314 0.006478 0.0043926 -0.023904 -0.011468 0.0051952 -0.0028978 0.010542 -0.2032 0.67673 2.8959 2.1523 0.88558 2.4009 1.7076 1.1378 1.3004 1.2828 0 0.072882 0 0.012815 0 0.012916 0 0.018822
2.6328 0.016095 -0.02159 -0.039475 0.0044805 0.021411 -0.010449 -0.03621 -0.016549 0.020909 -0.03047 0.0083873 -0.21724 0.67393 2.8971 2.1534 0.88553 2.4056 1.7091 1.1342 1.3012 1.2828 0 0.071968 0 0.013086 0 0.012744 0 0.17567
2.6367 0.026543 -0.030354 -0.052106 -4.5493e-05 0.023371 -0.016696 -0.025782 -0.0098835 0.023917 -0.039101 0.0038958 -0.22953 0.67102 2.9018 2.1556 0.88555 2.4119 1.7106 1.1329 1.3029 1.2782 0 0.071099 0 0.013752 0 0.012604 0 0.20841
2.6406 0.02101 -0.01954 -0.034156 -0.0038534 0.010301 -0.0097927 0.0037045 0.0054943 0.0119 -0.022738 -0.00055067 -0.22735 0.67066 2.9057 2.1565 0.88523 2.4171 1.7123 1.1347 1.3043 1.2714 0 0.070864 0 0.014302 0 0.012417 0 0.089945
2.6445 0.0027638 0.0041997 0.0045322 -0.004936 -0.01043 0.0057337 0.035714 0.019917 -0.0087791 0.0089377 -0.0030346 -0.21083 0.67311 2.9052 2.1546 0.88547 2.4192 1.7138 1.1383 1.3047 1.2669 0 0.071182 0 0.014382 0 0.012135 0 -0.10474
2.6484 -0.016853 0.026096 0.041426 -0.0026997 -0.025835 0.018687 0.049784 0.023592 -0.025557 0.036468 -0.0024438 -0.19427 0.67588 2.9008 2.1509 0.88743 2.418 1.7145 1.1408 1.304 1.2675 0 0.071418 0 0.014052 0 0.011825 0 -0.25126
2.6523 -0.025659 0.032566 0.054423 0.0015401 -0.025365 0.019074 0.034701 0.013429 -0.026606 0.042853 0.0011844 -0.19291 0.67594 2.8965 2.1486 0.89077 2.4141 1.7141 1.1406 1.3023 1.272 0 0.071067 0 0.013699 0 0.011656 0 -0.25895
2.6563 -0.018219 0.019508 0.035232 0.0050381 -0.0081574 0.0056331 -0.0028024 -0.0048745 -0.0088986 0.024146 0.0061618 -0.20777 0.67248 2.8958 2.1495 0.89314 2.409 1.7126 1.1384 1.3006 1.2764 0 0.070309 0 0.013699 0 0.011773 0 -0.12537
2.6602 0.0010261 -0.0054491 -0.0049804 0.0051946 0.015725 -0.013021 -0.040786 -0.020794 0.018122 -0.0082476 0.0093566 -0.22384 0.6678 2.8991 2.153 0.89203 2.4044 1.7106 1.1365 1.3001 1.2771 0 0.069847 0 0.014124 0 0.012192 0 0.069513
2.6641 0.020706 -0.027684 -0.041581 0.0014804 0.03148 -0.024619 -0.055654 -0.025735 0.037144 -0.034728 0.0078767 -0.22392 0.66538 2.9034 2.156 0.88719 2.4023 1.7088 1.1373 1.3019 1.2741 0 0.070191 0 0.014688 0 0.012798 0 0.21621
2.668 0.029356 -0.034161 -0.051229 -0.0037178 0.029229 -0.021919 -0.037753 -0.017824 0.034144 -0.039384 0.0014826 -0.20506 0.66698 2.9052 2.156 0.88141 2.4037 1.7075 1.1404 1.3058 1.2706 0 0.071107 0 0.014952 0 0.013433 0 0.23711
2.6719 0.021911 -0.020836 -0.026761 -0.00635 0.01053 -0.0072328 0.0019095 -0.0021053 0.0087477 -0.019294 -0.00638 -0.18157 0.67115 2.9034 2.1533 0.8786 2.4075 1.7072 1.1436 1.3096 1.2702 0 0.0718 0 0.014652 0 0.013967 0 0.12283
2.6758 0.0023574 0.0050328 0.017335 -0.0035541 -0.012745 0.00996 0.038766 0.01299 -0.02421 0.014027 -0.010454 -0.17169 0.6745 2.8998 2.1512 0.88069 2.4112 1.708 1.1439 1.3105 1.2732 0 0.071665 0 0.013897 0 0.014307 0 -0.067386
2.6797 -0.018583 0.028767 0.053092 0.0038895 -0.026219 0.019621 0.050695 0.020155 -0.043985 0.041448 -0.0075348 -0.18111 0.67438 2.8974 2.1521 0.88619 2.412 1.7098 1.1409 1.3068 1.2767 0 0.070865 0 0.013137 0 0.014377 0 -0.23501
2.6836 -0.029262 0.036324 0.056489 0.011547 -0.022049 0.016894 0.031848 0.016408 -0.037924 0.047102 0.00070239 -0.19889 0.67088 2.898 2.156 0.89162 2.4096 1.7114 1.1366 1.3 1.2776 0 0.070167 0 0.012876 0 0.014137 0 -0.28828
2.6875 -0.023436 0.022401 0.023193 0.014118 -0.0033882 0.0038534 -0.004738 0.0041169 -0.010077 0.027234 0.0085103 -0.20877 0.66656 2.9011 2.1596 0.89438 2.4062 1.7116 1.1341 1.2942 1.2749 0 0.070218 0 0.013317 0 0.013649 0 -0.18903
2.6914 -0.0039198 -0.0058841 -0.027768 0.0091896 0.018008 -0.012342 -0.036524 -0.010119 0.021747 -0.0076795 0.010217 -0.20394 0.66434 2.9049 2.16 0.89443 2.4047 1.7097 1.1351 1.2934 1.2711 0 0.070952 0 0.014197 0 0.013083 0 0.020578
2.6953 0.018496 -0.0323 -0.065289 -0.0007947 0.028912 -0.022934 -0.045649 -0.018483 0.038033 -0.038533 0.0045303 -0.19114 0.66539 2.9072 2.1569 0.89337 2.4062 1.7064 1.1385 1.2982 1.2694 0 0.071707 0 0.014941 0 0.012625 0 0.23141
2.6992 0.030732 -0.040627 -0.065481 -0.0098651 0.022125 -0.021354 -0.028645 -0.016031 0.029903 -0.048008 -0.0044406 -0.18171 0.66854 2.9072 2.1533 0.89225 2.4087 1.7038 1.1415 1.3053 1.271 0 0.07188 0 0.015084 0 0.012351 0 0.32337
2.7031 0.024994 -0.024664 -0.026745 -0.012317 0.00050047 -0.0067272 0.0032749 -0.0039221 0.0036032 -0.030356 -0.010255 -0.18026 0.67145 2.9053 2.1523 0.89046 2.4094 1.704 1.1418 1.31 1.2741 0 0.071462 0 0.014618 0 0.012189 0 0.23739
2.707 0.0039487 0.0071337 0.028943 -0.0063621 -0.024251 0.01432 0.031889 0.010561 -0.024612 0.0048137 -0.0088601 -0.18229 0.67245 2.9027 2.1547 0.88678 2.4069 1.7072 1.1391 1.3098 1.2766 0 0.070959 0 0.013977 0 0.01204 0 0.01783
2.7109 -0.020057 0.035984 0.069215 0.0047634 -0.037476 0.029773 0.042123 0.018089 -0.038525 0.03728 -0.0013876 -0.1816 0.67161 2.9012 2.1584 0.88141 2.4031 1.7116 1.1355 1.3063 1.2774 0 0.070846 0 0.013646 0 0.011931 0 -0.20825
2.7148 -0.031974 0.04406 0.070703 0.014838 -0.02971 0.028883 0.029376 0.01337 -0.030422 0.047516 0.0068588 -0.17738 0.67047 2.9017 2.1602 0.87666 2.401 1.7146 1.1334 1.3036 1.2775 0 0.071139 0 0.013716 0 0.01202 0 -0.3073
2.7188 -0.023423 0.025838 0.032848 0.018367 -0.0029865 0.0099915 0.0012167 -0.00090184 -0.0042017 0.028508 0.010198 -0.17321 0.67066 2.9039 2.159 0.87537 2.4022 1.7147 1.1342 1.3044 1.2782 0 0.071479 0 0.01381 0 0.012417 0 -0.22336
2.7227 0.001447 -0.0079503 -0.021882 0.013638 0.02879 -0.016538 -0.026634 -0.015399 0.026969 -0.0090408 0.0063624 -0.16995 0.67249 2.9064 2.1563 0.87849 2.4055 1.7123 1.1374 1.3079 1.2794 0 0.071577 0 0.013459 0 0.012992 0 -0.014122
2.7266 0.027774 -0.036663 -0.061193 0.0034213 0.046965 -0.033991 -0.038281 -0.020275 0.046706 -0.042099 -0.0021332 -0.16266 0.67467 2.9074 2.1548 0.88418 2.4081 1.7096 1.1413 1.311 1.2796 0 0.071499 0 0.012609 0 0.013398 0 0.18522
2.7305 0.038857 -0.042522 -0.061788 -0.0068101 0.039548 -0.030651 -0.026273 -0.011873 0.043211 -0.048979 -0.0096668 -0.14638 0.67526 2.9063 2.1553 0.88918 2.4089 1.7083 1.1441 1.3107 1.2776 0 0.071517 0 0.011763 0 0.013341 0 0.24652
2.7344 0.026723 -0.021691 -0.023055 -0.011938 0.0097963 -0.0085041 0.0034018 0.0047179 0.016202 -0.023321 -0.011052 -0.12483 0.67331 2.9041 2.1565 0.89132 2.4089 1.709 1.1446 1.3075 1.274 0 0.071741 0 0.011579 0 0.012862 0 0.12766
2.7383 -0.0023979 0.013337 0.032167 -0.0097997 -0.024584 0.017761 0.03353 0.019 -0.020843 0.020719 -0.0048686 -0.11095 0.66984 2.9024 2.1564 0.89078 2.41 1.7109 1.1426 1.3042 1.2709 0 0.071972 0 0.012276 0 0.012365 0 -0.10169
2.7422 -0.031384 0.041369 0.070433 -0.0020609 -0.042252 0.031077 0.045146 0.021903 -0.046328 0.056231 0.0053652 -0.11607 0.66739 2.902 2.1544 0.88933 2.4127 1.7128 1.1393 1.3037 1.2703 0 0.071946 0 0.013401 0 0.012298 0 -0.30107
2.7461 -0.042475 0.045276 0.067223 0.0069038 -0.032294 0.023762 0.029452 0.011482 -0.043066 0.060123 0.01307 -0.13763 0.66809 2.9021 2.1521 0.88846 2.4156 1.7142 1.1368 1.3062 1.2721 0 0.071682 0 0.0142 0 0.012774 0 -0.34172
2.75 -0.028174 0.022134 0.022084 0.01242 -0.0017361 0.0019836 -0.005449 -0.0060584 -0.010678 0.028121 0.012736 -0.15847 0.67181 2.9011 2.1514 0.88826 2.4172 1.715 1.1365 1.3094 1.2751 0 0.071511 0 0.014262 0 0.013465 0 -0.1837
2.7539 0.0039295 -0.015035 -0.039803 0.011937 0.029047 -0.019625 -0.038403 -0.02029 0.031449 -0.021746 0.0038675 -0.16059 0.67601 2.8985 2.153 0.88787 2.4173 1.7148 1.1389 1.3107 1.2778 0 0.071731 0 0.013834 0 0.013874 0 0.095893
2.7578 0.035392 -0.044669 -0.081488 0.0062588 0.039912 -0.028112 -0.048244 -0.022783 0.05499 -0.05988 -0.0081156 -0.14108 0.67746 2.8957 2.1553 0.88674 2.4171 1.7134 1.1424 1.3095 1.2797 0 0.072254 0 0.013518 0 0.013743 0 0.3417
2.7617 0.047683 -0.048919 -0.076212 -0.00099459 0.024041 -0.01954 -0.027862 -0.011929 0.041587 -0.063435 -0.015168 -0.11508 0.67487 2.8952 2.156 0.88526 2.4173 1.7113 1.1447 1.3073 1.2811 0 0.072634 0 0.013655 0 0.013241 0 0.40801
2.7656 0.033117 -0.023994 -0.024591 -0.0054647 -0.0082052 0.00034238 0.01039 0.0062377 -0.0031633 -0.030508 -0.012231 -0.1021 0.67008 2.8983 2.1543 0.8843 2.4171 1.7092 1.1442 1.3064 1.2818 0 0.072496 0 0.014011 0 0.012775 0 0.24727
2.7695 -0.0004766 0.017089 0.04399 -0.0046212 -0.036536 0.020466 0.042187 0.021536 -0.051574 0.018808 -0.001156 -0.10841 0.66678 2.9037 2.1514 0.8843 2.4144 1.7086 1.1414 1.3073 1.2809 0 0.071913 0 0.014068 0 0.012628 0 -0.054967
2.7734 -0.034078 0.051137 0.087771 0.00056676 -0.043476 0.029989 0.047009 0.025474 -0.071553 0.054944 0.010285 -0.12199 0.66769 2.9082 2.1495 0.88494 2.409 1.7099 1.1382 1.3088 1.278 0 0.07134 0 0.013606 0 0.012763 0 -0.32552
2.7773 -0.048324 0.05764 0.077858 0.0059859 -0.024385 0.022768 0.021653 0.016134 -0.04828 0.056829 0.013903 -0.12435 0.6724 2.9093 2.15 0.88553 2.4033 1.712 1.136 1.3092 1.2742 0 0.071166 0 0.012977 0 0.012944 0 -0.40647
2.7813 -0.034701 0.03099 0.017145 0.0069015 0.010554 0.00039845 -0.017687 -0.00077427 0.0052823 0.024164 0.0071336 -0.10757 0.67774 2.9068 2.1522 0.8857 2.4008 1.713 1.1353 1.308 1.2723 0 0.071338 0 0.012764 0 0.013009 0 -0.25229
2.7852 -0.00063984 -0.015133 -0.059344 0.0013981 0.042302 -0.026901 -0.046154 -0.015436 0.056408 -0.023055 -0.0050114 -0.080632 0.68029 2.9028 2.1544 0.88556 2.4031 1.7118 1.1348 1.3059 1.2741 0 0.071443 0 0.013175 0 0.013026 0 0.04201
2.7891 0.034474 -0.054544 -0.10417 -0.0075221 0.053065 -0.043635 -0.046465 -0.019911 0.073581 -0.056805 -0.013551 -0.059982 0.67898 2.8998 2.1546 0.88539 2.4084 1.7089 1.1337 1.3046 1.2792 0 0.071146 0 0.013792 0 0.013182 0 0.30063
2.793 0.050269 -0.063463 -0.08633 -0.01311 0.035633 -0.03735 -0.019811 -0.012752 0.0463 -0.057402 -0.011949 -0.054659 0.67563 2.8991 2.1524 0.88538 2.4127 1.7063 1.1326 1.3048 1.2842 0 0.070545 0 0.013953 0 0.013548 0 0.37493
2.7969 0.037148 -0.035092 -0.011826 -0.0092748 -0.0021023 -0.0080672 0.015587 0.0006801 -0.0088377 -0.024493 -0.00059035 -0.060041 0.67311 2.9003 2.149 0.88573 2.4134 1.7056 1.1331 1.3063 1.2854 0 0.070063 0 0.013414 0 0.013965 0 0.22942
2.8008 0.0020976 0.015231 0.077387 0.0043921 -0.03999 0.028539 0.036844 0.012164 -0.058745 0.023152 0.013665 -0.064759 0.67299 2.9022 2.1458 0.88669 2.4112 1.7071 1.1359 1.308 1.2819 0 0.070026 0 0.012618 0 0.014161 0 -0.04558
2.8047 -0.034977 0.058203 0.12704 0.020813 -0.05565 0.049119 0.031245 0.015865 -0.073748 0.058493 0.022047 -0.06233 0.67455 2.9036 2.1444 0.88844 2.4088 1.7093 1.1399 1.3088 1.2763 0 0.070357 0 0.012295 0 0.013983 0 -0.2945
2.8086 -0.052515 0.067785 0.10356 0.029026 -0.037591 0.03826 0.003874 0.011297 -0.044689 0.061496 0.019177 -0.055865 0.67585 2.9042 2.1456 0.89057 2.4084 1.7107 1.1425 1.3082 1.2724 0 0.070695 0 0.012775 0 0.013524 0 -0.38611
2.8125 -0.039832 0.037178 0.016428 0.021527 0.0060536 0.00070366 -0.026451 0.0024788 0.01212 0.030426 0.0059083 -0.052661 0.67569 2.904 2.149 0.89217 2.4095 1.7107 1.1418 1.3063 1.2725 0 0.070785 0 0.013677 0 0.013049 0 -0.27888
2.8164 -0.0036515 -0.016442 -0.084855 0.00036137 0.049929 -0.040013 -0.039742 -0.0053415 0.064218 -0.0171 -0.011369 -0.055797 0.67447 2.9032 2.1533 0.89243 2.4102 1.7098 1.1382 1.3036 1.2753 0 0.070697 0 0.014277 0 0.012779 0 -0.033257
2.8203 0.035382 -0.061685 -0.13911 -0.022897 0.065696 -0.056885 -0.027511 -0.0087359 0.081154 -0.054026 -0.024016 -0.061591 0.67356 2.902 2.1566 0.89145 2.4097 1.7088 1.1346 1.3011 1.2776 0 0.070675 0 0.014188 0 0.012751 0 0.22534
2.8242 0.054468 -0.071522 -0.11084 -0.034049 0.040282 -0.03803 0.0023375 -0.0071841 0.051776 -0.059362 -0.025329 -0.06435 0.67381 2.9012 2.1575 0.89034 2.4085 1.7078 1.1335 1.3004 1.2774 0 0.070796 0 0.013691 0 0.012811 0 0.36912
2.8281 0.042048 -0.039496 -0.013612 -0.02564 -0.013964 0.0050934 0.030969 -0.0024137 -0.0087529 -0.030421 -0.013991 -0.062234 0.67485 2.9011 2.1557 0.89014 2.408 1.7068 1.1357 1.302 1.2749 0 0.070852 0 0.013411 0 0.012764 0 0.32847
2.832 0.0049414 0.016192 0.09594 -0.0021919 -0.065188 0.045606 0.040509 0.0028098 -0.066565 0.015484 0.004715 -0.05799 0.67568 2.9014 2.1527 0.89076 2.4081 1.7056 1.1397 1.3054 1.2723 0 0.070593 0 0.013693 0 0.012517 0 0.1264
2.8359 -0.035212 0.063169 0.15127 0.022522 -0.081306 0.058991 0.024881 0.0057083 -0.087911 0.051191 0.020993 -0.054826 0.67583 2.9011 2.1507 0.8909 2.4077 1.7049 1.143 1.3092 1.2713 0 0.070055 0 0.014293 0 0.012158 0 -0.12979
2.8398 -0.054459 0.073788 0.1165 0.034259 -0.050393 0.038057 -0.0067512 0.0044488 -0.058992 0.055777 0.025666 -0.052756 0.67582 2.8999 2.1512 0.8894 2.4062 1.7052 1.1444 1.3112 1.2715 0 0.069598 0 0.014653 0 0.011903 0 -0.30186
2.8438 -0.040786 0.041382 0.0095418 0.027029 0.011235 -0.004149 -0.035611 -0.00083684 0.0049942 0.026951 0.015847 -0.049244 0.67653 2.8983 2.154 0.88664 2.4048 1.7063 1.1439 1.311 1.2714 0 0.069585 0 0.014452 0 0.011956 0 -0.29676
2.8477 -0.0016399 -0.015569 -0.10707 0.0060955 0.068499 -0.043458 -0.044409 -0.0075917 0.067792 -0.017714 -0.0026005 -0.042495 0.67814 2.8981 2.1568 0.88468 2.4053 1.7073 1.1422 1.3091 1.2703 0 0.070013 0 0.013869 0 0.012371 0 -0.12331
2.8516 0.040033 -0.063848 -0.16271 -0.016041 0.088396 -0.05852 -0.027465 -0.011841 0.093074 -0.051353 -0.018156 -0.033152 0.67981 2.9003 2.1577 0.88554 2.4081 1.7074 1.1398 1.3072 1.2695 0 0.070509 0 0.013349 0 0.012983 0 0.10929
2.8555 0.059173 -0.074696 -0.12104 -0.027306 0.059231 -0.041528 0.0058962 -0.010601 0.066118 -0.053693 -0.020876 -0.022987 0.68025 2.9044 2.156 0.88932 2.4108 1.7065 1.1368 1.3061 1.2709 0 0.07069 0 0.013167 0 0.013496 0 0.25623
2.8594 0.043657 -0.040848 -0.0028399 -0.022422 -0.0028425 -0.0014491 0.036564 -0.0041418 0.0028634 -0.02283 -0.0089724 -0.013206 0.67883 2.9081 2.1529 0.8938 2.4103 1.7058 1.1341 1.3057 1.275 0 0.070539 0 0.013248 0 0.01367 0 0.2267
2.8633 0.0019664 0.018572 0.12446 -0.0049386 -0.062992 0.04051 0.046614 0.0038236 -0.059376 0.023755 0.009984 -0.0049203 0.67606 2.9092 2.1504 0.89617 2.4058 1.7059 1.1331 1.305 1.2799 0 0.070397 0 0.01339 0 0.013484 0 0.039968
2.8672 -0.041324 0.068613 0.18524 0.015199 -0.086928 0.061136 0.029822 0.0084936 -0.083991 0.059225 0.024139 -0.00048203 0.6731 2.9072 2.1498 0.8952 2.4007 1.7067 1.135 1.304 1.2822 0 0.070604 0 0.013561 0 0.013142 0 -0.18898
2.8711 -0.059892 0.078928 0.14014 0.026751 -0.059855 0.047434 -0.0044316 0.0072589 -0.056656 0.062639 0.025035 -0.0022129 0.67093 2.9038 2.1508 0.89207 2.3994 1.707 1.1394 1.3036 1.2798 0 0.071144 0 0.013906 0 0.012895 0 -0.32281
2.875 -0.041509 0.042307 0.011012 0.022825 0.0046015 0.0052241 -0.036352 0.0014363 0.0063345 0.03101 0.012573 -0.0083275 0.66989 2.9014 2.1521 0.88905 2.4033 1.7059 1.1437 1.3048 1.274 0 0.071677 0 0.01446 0 0.012844 0 -0.28508
2.8789 0.0041034 -0.020018 -0.12915 0.0049097 0.070527 -0.041826 -0.047165 -0.0047638 0.067641 -0.018446 -0.0056557 -0.010928 0.66993 2.9014 2.1527 0.88756 2.4093 1.7042 1.1455 1.3075 1.2686 0 0.071889 0 0.014926 0 0.012896 0 -0.10187
2.8828 0.050389 -0.07027 -0.19717 -0.016887 0.098793 -0.064641 -0.030067 -0.0070987 0.090599 -0.057373 -0.019431 -0.0008286 0.67106 2.9032 2.1528 0.88732 2.4119 1.7035 1.1439 1.3099 1.2672 0 0.071785 0 0.014847 0 0.012912 0 0.11801
2.8867 0.069434 -0.076817 -0.1491 -0.02868 0.06982 -0.046855 0.0058199 -0.0038651 0.060614 -0.062217 -0.021609 0.023116 0.6734 2.9054 2.1533 0.88721 2.4088 1.7046 1.1407 1.3102 1.2707 0 0.071631 0 0.014055 0 0.012882 0 0.24706
2.8906 0.048865 -0.034107 -0.0091943 -0.021239 -0.0028546 0.0030043 0.040722 0.0033165 -0.0058862 -0.028478 -0.01135 0.049437 0.67661 2.9065 2.1546 0.88675 2.4027 1.7068 1.1387 1.3077 1.2763 0 0.071634 0 0.01292 0 0.012919 0 0.20972
2.8945 -4.3927e-05 0.032835 0.14086 0.0028823 -0.077813 0.054915 0.055367 0.010531 -0.070193 0.025243 0.0059988 0.061361 0.67955 2.9058 2.1558 0.88645 2.3994 1.7083 1.1394 1.3041 1.2803 0 0.071723 0 0.012103 0 0.01307 0 0.024022
2.8984 -0.048371 0.082933 0.20887 0.029149 -0.10906 0.075827 0.041451 0.013517 -0.093267 0.066921 0.021567 0.051872 0.68065 2.9032 2.1558 0.88696 2.4021 1.708 1.1418 1.3019 1.2805 0 0.071677 0 0.011997 0 0.013166 0 -0.20523
2.9023 -0.066634 0.084291 0.14898 0.039584 -0.07457 0.051438 0.0058528 0.0097192 -0.05888 0.069979 0.027031 0.032721 0.67908 2.8994 2.1536 0.88811 2.4088 1.7064 1.1434 1.3029 1.2777 0 0.071435 0 0.012412 0 0.012923 0 -0.34129
2.9063 -0.042906 0.034527 -0.0069208 0.025181 0.008087 -0.0037723 -0.033034 -0.00011287 0.015485 0.030376 0.018872 0.026791 0.67577 2.8957 2.1502 0.88905 2.4142 1.7054 1.1426 1.3063 1.2749 0 0.071226 0 0.012816 0 0.012277 0 -0.29468
2.9102 0.0092231 -0.036864 -0.16505 -0.0067061 0.090591 -0.055521 -0.054445 -0.011493 0.087195 -0.029289 0.0010095 0.048362 0.67312 2.8943 2.1473 0.88939 2.4147 1.7062 1.1397 1.3093 1.2745 0 0.071347 0 0.012906 0 0.011607 0 -0.084592
2.9141 0.058241 -0.086165 -0.22602 -0.036199 0.12301 -0.071718 -0.04549 -0.017807 0.11277 -0.072526 -0.01633 0.088711 0.6733 2.8965 2.1469 0.88987 2.4113 1.7079 1.1366 1.3097 1.2762 0 0.071829 0 0.012905 0 0.011538 0 0.16066
2.918 0.073694 -0.08242 -0.14765 -0.044021 0.085027 -0.042758 -0.0082168 -0.01399 0.074301 -0.071469 -0.022131 0.12152 0.67644 2.902 2.1491 0.89159 2.4084 1.7088 1.1348 1.307 1.278 0 0.072361 0 0.013267 0 0.012407 0 0.27683
2.9219 0.04501 -0.026903 0.025887 -0.024636 -0.0010519 0.012862 0.039738 -0.00044326 -0.0080945 -0.024986 -0.011858 0.1248 0.68011 2.9079 2.1523 0.89443 2.4094 1.7081 1.1345 1.3032 1.2776 0 0.072576 0 0.014082 0 0.013836 0 0.17315
2.9258 -0.011617 0.0472 0.1891 0.010144 -0.084063 0.060424 0.072317 0.015819 -0.086551 0.039718 0.0085758 0.10013 0.68103 2.9107 2.1545 0.89658 2.4136 1.7071 1.1351 1.3009 1.2752 0 0.072412 0 0.014819 0 0.014892 0 -0.095719
2.9297 -0.062789 0.094816 0.23995 0.039434 -0.11542 0.070277 0.068312 0.024623 -0.11356 0.083547 0.025867 0.07153 0.67765 2.9091 2.1543 0.89591 2.4176 1.7082 1.1361 1.3016 1.2728 0 0.072164 0 0.014744 0 0.014776 0 -0.35345
2.9336 -0.078077 0.086352 0.14409 0.046937 -0.078127 0.035588 0.024849 0.019145 -0.071419 0.079649 0.02815 0.065033 0.67159 2.9051 2.1523 0.89213 2.418 1.7123 1.1377 1.305 1.2728 0 0.072155 0 0.013645 0 0.0135 0 -0.41552
2.9375 -0.048339 0.025644 -0.042519 0.030208 0.0040818 -0.023462 -0.037449 0.0010346 0.01538 0.029832 0.013432 0.08767 0.6667 2.9028 2.15 0.88748 2.4145 1.7178 1.1399 1.3091 1.2755 0 0.072393 0 0.012156 0 0.011937 0 -0.21668
2.9414 0.0089835 -0.052243 -0.20706 8.4869e-05 0.081895 -0.071154 -0.083448 -0.019906 0.093628 -0.036904 -0.0088104 0.12441 0.66607 2.9048 2.1492 0.88499 2.4092 1.7213 1.1419 1.312 1.2787 0 0.072574 0 0.011309 0 0.011146 0 0.1396
2.9453 0.06048 -0.10176 -0.2487 -0.027453 0.10947 -0.077106 -0.084021 -0.031709 0.11346 -0.082229 -0.024318 0.15397 0.66973 2.9095 2.15 0.88585 2.4047 1.7205 1.1424 1.3127 1.2798 0 0.07243 0 0.011668 0 0.011538 0 0.44708
2.9492 0.0765 -0.09357 -0.14009 -0.040285 0.070343 -0.035024 -0.036051 -0.02779 0.059742 -0.081148 -0.024 0.16691 0.67472 2.9131 2.1513 0.88841 2.4023 1.716 1.1405 1.3112 1.2777 0 0.072051 0 0.012845 0 0.012599 0 0.53078
2.9531 0.04813 -0.031651 0.055689 -0.034769 -0.01368 0.031812 0.032609 -0.010751 -0.037062 -0.035815 -0.0097467 0.1691 0.67766 2.9126 2.1516 0.88995 2.4021 1.711 1.1372 1.3085 1.2744 0 0.071803 0 0.013847 0 0.013398 0 0.35383
2.957 -0.0081793 0.048992 0.22249 -0.015402 -0.094628 0.082896 0.079167 0.0098566 -0.11816 0.026906 0.0077852 0.17004 0.67759 2.9094 2.1504 0.88946 2.4038 1.7083 1.1348 1.3055 1.2727 0 0.071922 0 0.013939 0 0.01339 0 0.027959
2.9609 -0.060359 0.10227 0.25983 0.0080813 -0.12472 0.084779 0.073852 0.023679 -0.13215 0.071557 0.017012 0.17091 0.67652 2.9074 2.1484 0.88869 2.4066 1.7082 1.1351 1.303 1.2739 0 0.072214 0 0.013246 0 0.01281 0 -0.26758
2.9648 -0.078865 0.097302 0.14232 0.024352 -0.083324 0.03291 0.020622 0.025083 -0.067361 0.074056 0.012782 0.16567 0.67729 2.9096 2.1469 0.89014 2.4093 1.7091 1.1382 1.3013 1.2764 0 0.072228 0 0.012552 0 0.012333 0 -0.39302
2.9688 -0.053105 0.036204 -0.064532 0.024781 0.0097683 -0.043506 -0.04487 0.014946 0.039647 0.034495 -0.0014549 0.15309 0.68069 2.9148 2.1469 0.89395 2.4099 1.7093 1.1421 1.3009 1.2774 0 0.071734 0 0.012541 0 0.012395 0 -0.31215
2.9727 0.0026275 -0.046546 -0.24116 0.008091 0.10314 -0.098312 -0.079494 -0.0011826 0.12537 -0.02361 -0.016882 0.14426 0.68459 2.9185 2.1481 0.89691 2.4079 1.7088 1.1445 1.3019 1.2752 0 0.071032 0 0.013182 0 0.012832 0 -0.089227
2.9766 0.056821 -0.10325 -0.28259 -0.017139 0.14164 -0.097109 -0.062025 -0.016279 0.13794 -0.066699 -0.024722 0.15489 0.68587 2.9169 2.1497 0.89501 2.4047 1.7095 1.1444 1.3038 1.2716 0 0.070718 0 0.013828 0 0.013138 0 0.15852
2.9805 0.078135 -0.10022 -0.15996 -0.035496 0.099037 -0.039397 -0.0067231 -0.024474 0.069129 -0.069889 -0.020489 0.18874 0.68337 2.9105 2.1508 0.8875 2.4033 1.7126 1.1422 1.306 1.2695 0 0.071104 0 0.013869 0 0.013025 0 0.31623
2.9844 0.053363 -0.037912 0.060407 -0.033594 -0.0037998 0.040614 0.047968 -0.022716 -0.040206 -0.031025 -0.0057224 0.22984 0.67906 2.9036 2.1515 0.87841 2.4054 1.7169 1.1394 1.3075 1.2708 0 0.071875 0 0.013304 0 0.012693 0 0.31414
2.9883 -0.0040681 0.048202 0.25276 -0.0097824 -0.1082 0.095176 0.06644 -0.0118 -0.12475 0.027712 0.012663 0.25386 0.67625 2.9005 2.1521 0.87401 2.4093 1.7193 1.1369 1.3079 1.2739 0 0.072342 0 0.012702 0 0.012559 0 0.15366
2.9922 -0.060668 0.1074 0.3036 0.02281 -0.15121 0.092334 0.038995 0.0035042 -0.13413 0.072059 0.025157 0.24965 0.67651 2.9019 2.1528 0.87781 2.4112 1.7174 1.1353 1.3071 1.2754 0 0.072081 0 0.012636 0 0.012757 0 -0.088055
2.9961 -0.081869 0.10356 0.17902 0.043664 -0.10428 0.034842 -0.014102 0.016072 -0.062914 0.075445 0.024229 0.23016 0.67826 2.9048 2.1534 0.88752 2.4089 1.7112 1.1348 1.3057 1.2733 0 0.071329 0 0.01315 0 0.012962 0 -0.28651
3 -0.052996 0.037577 -0.052352 0.038542 0.0073758 -0.042372 -0.05797 0.019877 0.046788 0.035078 0.0091194 0.22123 0.6784 2.9058 2.1534 0.89657 2.4044 1.7042 1.1353 1.3045 1.2692 0 0.070754 0 0.013759 0 0.012722 0 -0.33251
3.0039 0.010582 -0.051788 -0.25624 0.0097611 0.11819 -0.0935 -0.065524 0.013573 0.13076 -0.025509 -0.012267 0.23807 0.67533 2.9044 2.1526 0.89913 2.4027 1.7003 1.1369 1.3041 1.2673 0 0.07081 0 0.013936 0 0.011977 0 -0.20085
3.0078 0.071378 -0.11033 -0.31038 -0.024748 0.16144 -0.088569 -0.032416 0.0016355 0.14036 -0.069799 -0.026888 0.27166 0.67057 2.9033 2.1514 0.89433 2.4066 1.7017 1.1389 1.3043 1.2702 0 0.071307 0 0.013602 0 0.011227 0 0.023096
3.0117 0.092045 -0.1012 -0.17807 -0.043215 0.11025 -0.03037 0.022514 -0.0082108 0.070223 -0.07018 -0.024502 0.29807 0.66731 2.9051 2.1506 0.8865 2.4137 1.7075 1.1403 1.3047 1.2769 0 0.071623 0 0.013176 0 0.011149 0 0.18987
3.0156 0.058646 -0.028196 0.066876 -0.034276 -0.0054739 0.047247 0.068752 -0.0098553 -0.039237 -0.025289 -0.0050138 0.30148 0.66737 2.9093 2.1505 0.88136 2.4177 1.714 1.1401 1.3049 1.2829 0 0.071341 0 0.013151 0 0.012003 0 0.18403
3.0195 -0.0098762 0.06546 0.28077 -0.0038483 -0.11673 0.098472 0.080104 -0.0026981 -0.12503 0.038179 0.020471 0.28869 0.66955 2.9127 2.1503 0.88174 2.414 1.7177 1.1386 1.3047 1.2843 0 0.070677 0 0.013625 0 0.013357 0 0.0072699
3.0234 -0.072579 0.12275 0.33435 0.02942 -0.15701 0.091863 0.047936 0.0080657 -0.13715 0.081004 0.036407 0.2815 0.67095 2.9124 2.1496 0.88599 2.4045 1.7168 1.1368 1.304 1.2815 0 0.070286 0 0.014204 0 0.014385 0 -0.21742
3.0273 -0.091359 0.10762 0.19126 0.046167 -0.10218 0.029566 -0.013356 0.01488 -0.06705 0.075345 0.032967 0.29515 0.67 2.9079 2.1484 0.89013 2.3964 1.7122 1.1357 1.3035 1.2781 0 0.070637 0 0.014343 0 0.01447 0 -0.32879
3.0312 -0.05433 0.027444 -0.067056 0.037593 0.015278 -0.052215 -0.071564 0.01266 0.046339 0.0225 0.012369 0.32415 0.66807 2.9022 2.1477 0.89122 2.3964 1.7065 1.1357 1.3034 1.278 0 0.071562 0 0.013805 0 0.013611 0 -0.23997
3.0352 0.016822 -0.070723 -0.28704 0.009543 0.12571 -0.10352 -0.0923 0.0020445 0.13714 -0.046751 -0.013012 0.34865 0.66814 2.8986 2.149 0.88929 2.4047 1.7026 1.1361 1.304 1.2812 0 0.072399 0 0.012863 0 0.012356 0 2.0698e-07
3.0391 0.079889 -0.12811 -0.33403 -0.021808 0.16351 -0.09115 -0.059105 -0.010733 0.14966 -0.090073 -0.028959 0.35426 0.67177 2.8989 2.1525 0.88652 2.4148 1.7019 1.1365 1.305 1.2843 0 0.072563 0 0.012093 0 0.011392 0 0.23878
3.043 0.097374 -0.10947 -0.17497 -0.039261 0.10564 -0.020797 0.013302 -0.017247 0.072152 -0.07931 -0.028015 0.34554 0.67736 2.902 2.1566 0.88505 2.4193 1.7044 1.1369 1.306 1.2836 0 0.072015 0 0.011968 0 0.011133 0 0.32245
3.0469 0.05859 -0.024532 0.09802 -0.033773 -0.014769 0.064621 0.083441 -0.011838 -0.053008 -0.018325 -0.012876 0.34075 0.68133 2.9057 2.1591 0.88549 2.4158 1.7082 1.1376 1.306 1.2787 0 0.071212 0 0.012554 0 0.011571 0 0.19488
3.0508 -0.014266 0.077364 0.31967 -0.0091874 -0.12751 0.11117 0.10633 0.0044501 -0.15144 0.058393 0.0065455 0.35416 0.6812 2.9087 2.1586 0.88709 2.4082 1.7114 1.1387 1.3046 1.2732 0 0.070666 0 0.013504 0 0.012381 0 -0.069545
3.0547 -0.079171 0.13604 0.35036 0.019743 -0.16607 0.088617 0.062948 0.023354 -0.16078 0.10607 0.019334 0.3833 0.67768 2.9103 2.1555 0.88898 2.4024 1.7128 1.1394 1.3021 1.271 0 0.070562 0 0.014294 0 0.01313 0 -0.31537
3.0586 -0.098542 0.11596 0.16287 0.035418 -0.10664 0.010527 -0.024093 0.033335 -0.070864 0.096673 0.019058 0.41253 0.67385 2.9108 2.1519 0.89094 2.4012 1.7123 1.1391 1.3001 1.2731 0 0.07076 0 0.014535 0 0.01347 0 -0.40031
3.0625 -0.060798 0.027412 -0.13674 0.027763 0.017111 -0.073985 -0.10182 0.026419 0.066398 0.035969 0.0062692 0.4276 0.67242 2.9099 2.1497 0.89311 2.4031 1.7113 1.138 1.3003 1.277 0 0.071055 0 0.014166 0 0.013272 0 -0.27504
3.0664 0.012874 -0.078869 -0.36958 0.00097154 0.1327 -0.11169 -0.1201 0.004011 0.16664 -0.040182 -0.01215 0.42649 0.67363 2.9078 2.1493 0.89513 2.4048 1.7106 1.137 1.3035 1.2791 0 0.071377 0 0.013459 0 0.012702 0 -0.0054613
3.0703 0.080335 -0.14098 -0.39126 -0.028217 0.17068 -0.078915 -0.065124 -0.022545 0.16557 -0.087773 -0.026161 0.41769 0.67554 2.9054 2.1501 0.89593 2.4056 1.7103 1.1373 1.3085 1.2785 0 0.071721 0 0.012854 0 0.012161 0 0.26844
3.0742 0.10242 -0.12203 -0.18154 -0.040684 0.10581 0.0042694 0.029938 -0.037973 0.061069 -0.080998 -0.027401 0.4104 0.67612 2.9036 2.1508 0.8944 2.407 1.7098 1.1387 1.3122 1.2769 0 0.071977 0 0.012711 0 0.012066 0 0.40909
3.0781 0.065656 -0.032137 0.13979 -0.02749 -0.026631 0.087269 0.10561 -0.032422 -0.083576 -0.02665 -0.014018 0.408 0.67506 2.9027 2.1512 0.89058 2.4101 1.7084 1.1395 1.312 1.2771 0 0.071937 0 0.013109 0 0.012571 0 0.35081
3.082 -0.0094012 0.076835 0.38256 0.0037182 -0.14986 0.12002 0.11449 -0.0081044 -0.17874 0.041601 0.0071837 0.41015 0.67364 2.902 2.1518 0.8861 2.4134 1.7063 1.1382 1.3077 1.2796 0 0.071537 0 0.013793 0 0.013436 0 0.12849
3.0859 -0.079391 0.14125 0.40047 0.033315 -0.18977 0.082342 0.051849 0.021472 -0.165 0.084248 0.023644 0.41816 0.67323 2.9006 2.1531 0.88336 2.4135 1.7048 1.1347 1.3022 1.2824 0 0.071059 0 0.014324 0 0.014181 0 -0.14509
3.0898 -0.1032 0.12306 0.18055 0.042476 -0.11899 -0.0050117 -0.04178 0.039447 -0.050558 0.078645 0.024412 0.43527 0.67399 2.899 2.155 0.88393 2.4087 1.705 1.1311 1.2998 1.283 0 0.070991 0 0.01435 0 0.014417 0 -0.33772
3.0937 -0.066318 0.032421 -0.14737 0.025398 0.025221 -0.092532 -0.10697 0.035635 0.094475 0.03014 0.0077289 0.46068 0.67492 2.8989 2.1564 0.88739 2.4016 1.7069 1.1298 1.3027 1.2809 0 0.071597 0 0.013824 0 0.014103 0 -0.36115
3.0977 0.010012 -0.077832 -0.38763 -0.0072994 0.16075 -0.12985 -0.10316 0.012351 0.18225 -0.033192 -0.01671 0.48512 0.67497 2.9021 2.1565 0.89146 2.3974 1.7096 1.1319 1.3092 1.2779 0 0.072579 0 0.013043 0 0.01351 0 -0.20967
3.1016 0.080921 -0.14312 -0.396 -0.035752 0.20759 -0.094247 -0.033635 -0.017223 0.161 -0.077224 -0.033212 0.49549 0.67394 2.9084 2.1556 0.89353 2.3992 1.7117 1.1359 1.3146 1.2761 0 0.07321 0 0.012457 0 0.012963 0 0.040874
3.1055 0.10437 -0.12507 -0.16629 -0.043194 0.13519 -0.004646 0.057336 -0.036598 0.045098 -0.079751 -0.030193 0.4861 0.67255 2.9146 2.1545 0.89245 2.4051 1.7122 1.1392 1.3149 1.2759 0 0.072906 0 0.012392 0 0.012607 0 0.26974
3.1094 0.066215 -0.034193 0.16556 -0.02534 -0.01776 0.087516 0.11236 -0.034911 -0.095634 -0.040864 -0.0080861 0.46568 0.67173 2.9169 2.1541 0.88934 2.41 1.7111 1.1401 1.31 1.2761 0 0.07175 0 0.012875 0 0.012392 0 0.36641
3.1133 -0.011197 0.076277 0.402 0.008194 -0.16397 0.12708 0.096269 -0.012576 -0.17859 0.018155 0.020457 0.45205 0.67211 2.9139 2.1542 0.88674 2.4101 1.709 1.1388 1.304 1.2753 0 0.070489 0 0.013641 0 0.012241 0 0.28196
3.1172 -0.082226 0.14156 0.40077 0.039899 -0.21759 0.088494 0.017484 0.018807 -0.15657 0.06599 0.038315 0.45802 0.67377 2.9072 2.1539 0.88677 2.4063 1.7065 1.1372 1.3016 1.2739 0 0.069964 0 0.014315 0 0.012171 0 0.055532
3.1211 -0.10489 0.12328 0.159 0.053508 -0.1451 -0.0065431 -0.077017 0.042204 -0.043706 0.077294 0.034419 0.48166 0.67624 2.9012 2.1525 0.88969 2.4029 1.7039 1.1367 1.3044 1.2733 0 0.070455 0 0.014605 0 0.012242 0 -0.19894
3.125 -0.065597 0.031969 -0.18462 0.041684 0.013249 -0.10017 -0.12996 0.044126 0.09405 0.046294 0.010355 0.51 0.6785 2.8991 2.1502 0.89385 2.4039 1.7019 1.1376 1.3099 1.2744 0 0.071491 0 0.014414 0 0.012408 0 -0.34635
3.1289 0.012892 -0.078973 -0.43032 0.0094409 0.16535 -0.1335 -0.10834 0.022628 0.17721 -0.009097 -0.020726 0.53249 0.67936 2.9015 2.1484 0.89702 2.4091 1.7013 1.1391 1.3135 1.2762 0 0.072263 0 0.013836 0 0.012485 0 -0.303
3.1328 0.084768 -0.14434 -0.43329 -0.027775 0.22055 -0.084347 -0.023588 -0.010377 0.15793 -0.056211 -0.041775 0.5506 0.67815 2.9059 2.1482 0.898 2.4149 1.7026 1.1404 1.3129 1.2769 0 0.072289 0 0.013088 0 0.012314 0 -0.088845
3.1367 0.10786 -0.12519 -0.18811 -0.050987 0.14366 0.017628 0.074785 -0.035084 0.047114 -0.066278 -0.04139 0.57395 0.67547 2.9093 2.15 0.89717 2.4174 1.7052 1.1414 1.3091 1.2756 0 0.071743 0 0.012446 0 0.011949 0 0.17688
3.1406 0.06826 -0.031933 0.16702 -0.047339 -0.022792 0.10925 0.12858 -0.035762 -0.091466 -0.032516 -0.019992 0.60726 0.67309 2.9094 2.1529 0.89576 2.4158 1.7074 1.1424 1.3057 1.2736 0 0.071237 0 0.012165 0 0.011661 0 0.34232
3.1445 -0.011269 0.081179 0.42885 -0.017951 -0.18183 0.13401 0.10574 -0.011581 -0.17729 0.024236 0.010478 0.64164 0.67259 2.9061 2.1556 0.89454 2.4122 1.7077 1.1434 1.3051 1.2727 0 0.071275 0 0.0124 0 0.011708 0 0.31427
3.1484 -0.084146 0.1474 0.44577 0.021217 -0.23821 0.077435 0.019609 0.021599 -0.15962 0.067566 0.033108 0.65996 0.6739 2.9011 2.1572 0.89328 2.4092 1.7057 1.1438 1.3069 1.2736 0 0.071865 0 0.013113 0 0.012079 0 0.11478
3.1523 -0.10692 0.12679 0.20613 0.047644 -0.15476 -0.025123 -0.078773 0.041022 -0.047757 0.068702 0.035423 0.652 0.67507 2.8968 2.1577 0.8912 2.408 1.7028 1.1429 1.3085 1.2751 0 0.072575 0 0.014047 0 0.012489 0 -0.13629
3.1562 -0.065005 0.030449 -0.15286 0.045868 0.02429 -0.11193 -0.13079 0.032552 0.093309 0.025775 0.016619 0.62498 0.67397 2.8953 2.1575 0.88797 2.4076 1.7015 1.141 1.3079 1.2757 0 0.072917 0 0.014813 0 0.012632 0 -0.30016
3.1602 0.017971 -0.08501 -0.4219 0.017903 0.19714 -0.13283 -0.10468 0.00097699 0.18049 -0.034245 -0.011649 0.59908 0.67048 2.8979 2.1569 0.88426 2.4072 1.703 1.1386 1.3057 1.2753 0 0.072701 0 0.015086 0 0.01246 0 -0.30374
3.1641 0.093244 -0.1504 -0.43975 -0.017183 0.26239 -0.077857 -0.014173 -0.032764 0.16191 -0.072723 -0.031815 0.59174 0.66703 2.9034 2.1559 0.88128 2.4067 1.7066 1.1369 1.3038 1.2759 0 0.072122 0 0.014785 0 0.012202 0 -0.17359
3.168 0.11547 -0.1253 -0.1887 -0.035292 0.17832 0.019232 0.089076 -0.045896 0.048371 -0.06418 -0.030818 0.60475 0.6667 2.9089 2.1543 0.87993 2.407 1.71 1.1363 1.3037 1.279 0 0.071554 0 0.014131 0 0.012121 0 -0.0040788
3.1719 0.070148 -0.023098 0.19068 -0.023322 -0.010929 0.10201 0.14481 -0.029483 -0.092477 -0.012253 -0.0081597 0.6251 0.67047 2.9112 2.1525 0.88037 2.4085 1.7113 1.1365 1.3048 1.2836 0 0.071287 0 0.013505 0 0.012254 0 0.10785
3.1758 -0.016759 0.095922 0.47673 0.011689 -0.19809 0.12348 0.11854 0.0057239 -0.17628 0.053139 0.023475 0.63768 0.67609 2.909 2.1513 0.88226 2.4101 1.7102 1.1368 1.3059 1.2866 0 0.071377 0 0.013211 0 0.012413 0 0.11353
3.1797 -0.093509 0.16008 0.49459 0.046765 -0.27319 0.071996 0.02197 0.03703 -0.15242 0.094472 0.04558 0.63758 0.68002 2.9044 2.1512 0.88519 2.4105 1.7082 1.1371 1.306 1.2853 0 0.071671 0 0.013313 0 0.012441 0 0.024101
3.1836 -0.11335 0.12953 0.22195 0.057831 -0.18803 -0.022149 -0.092095 0.045088 -0.03446 0.088602 0.044712 0.63165 0.68044 2.9014 2.152 0.88877 2.409 1.7071 1.1377 1.3059 1.2801 0 0.071922 0 0.01365 0 0.012428 0 -0.1082
3.1875 -0.063029 0.021069 -0.19104 0.035328 0.012589 -0.1028 -0.15837 0.025966 0.10773 0.039049 0.020308 0.63009 0.67869 2.9023 2.1527 0.89228 2.4065 1.7077 1.139 1.3069 1.2751 0 0.071928 0 0.014008 0 0.012633 0 -0.21667
3.1914 0.028537 -0.10107 -0.50396 -0.0095109 0.21313 -0.1196 -0.13614 -0.0074584 0.18934 -0.027066 -0.014991 0.63786 0.67764 2.9061 2.1522 0.89463 2.4042 1.7088 1.1411 1.3093 1.2742 0 0.071635 0 0.014299 0 0.013179 0 -0.24339
3.1953 0.10701 -0.16329 -0.52686 -0.051401 0.293 -0.058832 -0.034208 -0.03441 0.16087 -0.074152 -0.042394 0.65359 0.67864 2.9091 2.1501 0.89487 2.403 1.7091 1.1434 1.3116 1.2779 0 0.071183 0 0.014576 0 0.013821 0 -0.16208
3.1992 0.12504 -0.12704 -0.23739 -0.066143 0.19896 0.045226 0.09155 -0.038815 0.037769 -0.076823 -0.04723 0.67473 0.68019 2.908 2.1471 0.89314 2.4028 1.7077 1.1449 1.3122 1.2827 0 0.070847 0 0.014901 0 0.014082 0 0.00095337
3.2031 0.070835 -0.012585 0.19842 -0.044819 -0.019128 0.12814 0.16863 -0.018069 -0.10813 -0.033216 -0.026913 0.70112 0.67962 2.903 2.145 0.89085 2.403 1.7058 1.1447 1.3107 1.2843 0 0.070875 0 0.015197 0 0.013662 0 0.16469
3.207 -0.02443 0.11234 0.52 0.0010757 -0.23361 0.1347 0.15016 0.01606 -0.19042 0.033161 0.0074376 0.7322 0.67601 2.8977 2.145 0.8898 2.4033 1.7048 1.1425 1.3085 1.2814 0 0.071307 0 0.015254 0 0.01275 0 0.22877
3.2109 -0.10476 0.1727 0.5287 0.046085 -0.31358 0.055987 0.04411 0.043967 -0.15923 0.084636 0.036691 0.76192 0.67143 2.8961 2.1474 0.89076 2.4039 1.7056 1.1388 1.3076 1.2764 0 0.071896 0 0.014906 0 0.01192 0 0.13833
3.2148 -0.12243 0.13115 0.21251 0.064915 -0.20541 -0.061579 -0.089126 0.048644 -0.031549 0.08947 0.044122 0.77951 0.66906 2.8991 2.1508 0.89275 2.4051 1.7075 1.1348 1.3081 1.2737 0 0.072242 0 0.014225 0 0.01169 0 -0.064481
3.2187 -0.066328 0.010923 -0.24044 0.046455 0.030835 -0.14396 -0.17133 0.025181 0.11749 0.041048 0.025285 0.77845 0.67021 2.9041 2.1531 0.89392 2.4071 1.7088 1.1325 1.3087 1.2751 0 0.072058 0 0.013532 0 0.012116 0 -0.25088
3.2227 0.031126 -0.11732 -0.55283 0.00012522 0.25427 -0.13734 -0.15319 -0.015375 0.19837 -0.035485 -0.0084891 0.76599 0.67322 2.9071 2.1531 0.89317 2.4092 1.7082 1.1331 1.3079 1.2785 0 0.071388 0 0.013171 0 0.012781 0 -0.28544
3.2266 0.11268 -0.17723 -0.52799 -0.048967 0.32788 -0.044241 -0.044713 -0.050682 0.16081 -0.095557 -0.036032 0.76216 0.67524 2.906 2.1512 0.89116 2.4105 1.7063 1.1366 1.306 1.2803 0 0.070596 0 0.013223 0 0.013177 0 -0.12547
3.2305 0.1297 -0.1323 -0.17393 -0.07372 0.20369 0.077302 0.089843 -0.059089 0.025176 -0.10145 -0.039248 0.78556 0.67509 2.902 2.149 0.88971 2.4106 1.7046 1.1412 1.3045 1.2788 0 0.070131 0 0.013432 0 0.013106 0 0.13619
3.2344 0.070906 -0.0081176 0.29766 -0.060222 -0.045249 0.15105 0.17018 -0.03297 -0.12821 -0.046883 -0.015312 0.83643 0.67411 2.8979 2.1484 0.89013 2.4091 1.7047 1.1443 1.3049 1.2755 0 0.070243 0 0.013425 0 0.012763 0 0.32517
3.2383 -0.030424 0.12225 0.59887 -0.015871 -0.26774 0.13137 0.14822 0.014905 -0.20662 0.036918 0.020318 0.89259 0.67437 2.8959 2.1501 0.89209 2.4065 1.7067 1.1441 1.3068 1.2735 0 0.070856 0 0.013058 0 0.012465 0 0.30419
3.2422 -0.11538 0.18132 0.54184 0.034534 -0.32689 0.031377 0.037134 0.057225 -0.16127 0.09935 0.043218 0.92436 0.67612 2.8961 2.1528 0.89405 2.4038 1.7089 1.141 1.308 1.2746 0 0.071664 0 0.01259 0 0.012329 0 0.072508
3.2461 -0.13372 0.13323 0.15491 0.062851 -0.18504 -0.086604 -0.096488 0.067941 -0.017998 0.10209 0.036238 0.91781 0.67739 2.8979 2.1546 0.89466 2.4024 1.7095 1.1371 1.3068 1.2776 0 0.072339 0 0.012486 0 0.012204 0 -0.22601
3.25 -0.073657 0.0054041 -0.33279 0.053796 0.071939 -0.15028 -0.17255 0.03866 0.13733 0.043504 0.0016845 0.887 0.6762 2.9002 2.1544 0.89386 2.4029 1.7077 1.1349 1.3039 1.2796 0 0.072689 0 0.013004 0 0.011909 0 -0.39358
3.2539 0.03051 -0.12723 -0.62868 0.013727 0.28665 -0.12082 -0.14551 -0.015076 0.21046 -0.040443 -0.039354 0.86395 0.673 2.9025 2.1528 0.89262 2.4048 1.7048 1.1356 1.3017 1.2784 0 0.072692 0 0.013913 0 0.011487 0 -0.30653
3.2578 0.11789 -0.18627 -0.55251 -0.033269 0.32647 -0.014786 -0.031844 -0.062247 0.15611 -0.099103 -0.060573 0.87375 0.67052 2.9046 2.1515 0.89182 2.4068 1.7029 1.1381 1.3024 1.2746 0 0.072439 0 0.014622 0 0.011217 0 0.0032111
3.2617 0.13669 -0.13621 -0.14491 -0.059672 0.16489 0.1063 0.099649 -0.074702 0.0058306 -0.098494 -0.047782 0.91504 0.67107 2.9056 2.1516 0.8915 2.4075 1.7035 1.1403 1.3052 1.2706 0 0.072071 0 0.014616 0 0.011361 0 0.36328
3.2656 0.075133 -0.0057537 0.35544 -0.050675 -0.10176 0.17156 0.16922 -0.044135 -0.15081 -0.040987 -0.0082264 0.96215 0.67404 2.9053 2.1532 0.8912 2.4068 1.7061 1.1404 1.3074 1.2691 0 0.071751 0 0.013884 0 0.011896 0 0.561
3.2695 -0.030825 0.12862 0.65179 -0.012639 -0.31253 0.14129 0.13458 0.012695 -0.22018 0.037869 0.034176 0.98642 0.67615 2.9042 2.1546 0.89082 2.4058 1.7091 1.1385 1.3064 1.2709 0 0.071608 0 0.012958 0 0.012506 0 0.46798
3.2734 -0.11821 0.1875 0.56431 0.031023 -0.33896 0.030494 0.017024 0.063596 -0.16074 0.091648 0.054103 0.97848 0.67462 2.904 2.1546 0.89092 2.4059 1.711 1.1363 1.3026 1.2748 0 0.071659 0 0.01252 0 0.012844 0 0.11813
3.2773 -0.13424 0.13547 0.13775 0.053925 -0.16277 -0.097888 -0.11102 0.079641 -0.0075346 0.089987 0.040403 0.95338 0.67002 2.9057 2.1532 0.89192 2.4077 1.7118 1.1355 1.299 1.2788 0 0.071766 0 0.012899 0 0.012827 0 -0.30522
3.2812 -0.068167 0.0026786 -0.38153 0.042361 0.11278 -0.16785 -0.17021 0.052021 0.14914 0.034892 0.0023318 0.93601 0.66596 2.9091 2.1516 0.89312 2.4104 1.7125 1.1369 1.2988 1.2814 0 0.071718 0 0.013829 0 0.012676 0 -0.56854
3.2852 0.041596 -0.13227 -0.68748 0.0033746 0.32411 -0.13524 -0.12319 -0.0026791 0.21756 -0.041362 -0.036669 0.94109 0.6659 2.9122 2.1515 0.89288 2.412 1.714 1.1397 1.3022 1.2816 0 0.07141 0 0.014644 0 0.012684 0 -0.52181
3.2891 0.12977 -0.1884 -0.59448 -0.039453 0.34458 -0.016527 0.0020126 -0.051927 0.15835 -0.094432 -0.053136 0.96481 0.67002 2.9133 2.1531 0.89001 2.4115 1.7156 1.1424 1.3068 1.2799 0 0.070995 0 0.014757 0 0.012914 0 -0.19098
3.293 0.14303 -0.13076 -0.15042 -0.059984 0.16011 0.11792 0.12905 -0.066218 0.0069254 -0.092401 -0.037114 0.99299 0.6752 2.9116 2.1554 0.88522 2.4093 1.716 1.1436 1.3095 1.2772 0 0.07083 0 0.01404 0 0.013132 0 0.22937
3.2969 0.072277 0.0077787 0.3861 -0.045094 -0.12154 0.18502 0.18008 -0.036717 -0.14783 -0.034063 0.0024299 1.0153 0.67796 2.9082 2.1567 0.88114 2.4066 1.7144 1.1431 1.3091 1.2751 0 0.071204 0 0.012875 0 0.01302 0 0.48644
3.3008 -0.041236 0.14495 0.69536 -0.0026819 -0.33352 0.14085 0.12336 0.01901 -0.2154 0.048867 0.042957 1.0317 0.67741 2.9048 2.156 0.88049 2.405 1.7116 1.1416 1.3073 1.2743 0 0.072061 0 0.01187 0 0.012493 0 0.42134
3.3047 -0.13003 0.19776 0.58729 0.042686 -0.34818 0.010062 -0.0077575 0.067127 -0.15576 0.10811 0.061223 1.0463 0.67549 2.9027 2.1538 0.884 2.405 1.7098 1.1402 1.3066 1.2749 0 0.072956 0 0.011476 0 0.011817 0 0.069215
3.3086 -0.14061 0.13266 0.11942 0.06404 -0.15333 -0.12771 -0.13532 0.077902 -0.0024159 0.10633 0.0465 1.0583 0.67463 2.9029 2.1511 0.88964 2.4064 1.7102 1.1395 1.3081 1.2755 0 0.073348 0 0.011762 0 0.011422 0 -0.35821
3.3125 -0.065665 -0.013219 -0.43211 0.047878 0.13854 -0.1872 -0.18353 0.043971 0.15656 0.040714 0.0067176 1.0618 0.67522 2.9054 2.1488 0.89413 2.4082 1.712 1.1395 1.3106 1.2748 0 0.072996 0 0.012444 0 0.011569 0 -0.59949
3.3164 0.051063 -0.15333 -0.73525 0.0023341 0.35464 -0.13129 -0.12339 -0.014966 0.22847 -0.052603 -0.03604 1.0536 0.67552 2.9095 2.1474 0.89522 2.4097 1.7127 1.1395 1.3119 1.2726 0 0.072147 0 0.013114 0 0.012157 0 -0.50128
3.3203 0.14052 -0.20335 -0.60259 -0.047182 0.36345 0.0055723 0.010544 -0.064138 0.16922 -0.11803 -0.058146 1.0418 0.67381 2.9138 2.147 0.89304 2.4096 1.7105 1.1391 1.311 1.2701 0 0.071347 0 0.013486 0 0.012807 0 -0.1099
3.3242 0.14926 -0.13218 -0.10776 -0.072408 0.1542 0.13941 0.14015 -0.074865 0.0099417 -0.11399 -0.04781 1.0424 0.67034 2.9158 2.1481 0.88952 2.4074 1.7062 1.1381 1.3084 1.2693 0 0.071014 0 0.013519 0 0.013158 0 0.35619
3.3281 0.071219 0.018797 0.45521 -0.058433 -0.15354 0.18923 0.18852 -0.04168 -0.15889 -0.039838 -0.011427 1.0655 0.66735 2.9141 2.1509 0.8867 2.4038 1.7026 1.1372 1.3055 1.2711 0 0.071153 0 0.013365 0 0.013092 0 0.63266
3.332 -0.048511 0.1601 0.74733 -0.012411 -0.37794 0.12647 0.12449 0.014907 -0.23829 0.061701 0.030483 1.1048 0.66708 2.9096 2.1551 0.88554 2.4006 1.7025 1.1371 1.3034 1.2745 0 0.07143 0 0.013207 0 0.012742 0 0.55931
3.3359 -0.14013 0.20756 0.58934 0.040244 -0.3825 -0.0090788 -0.017898 0.061074 -0.17882 0.12941 0.054878 1.1408 0.66992 2.9056 2.1594 0.88586 2.4002 1.7059 1.1378 1.3023 1.2779 0 0.071518 0 0.013105 0 0.01231 0 0.17152
3.3398 -0.15005 0.13252 0.071637 0.070125 -0.15948 -0.13509 -0.15674 0.069661 -0.01204 0.12086 0.048474 1.1577 0.67434 2.9055 2.1617 0.88706 2.4034 1.7098 1.1389 1.302 1.2798 0 0.071383 0 0.012983 0 0.011915 0 -0.31423
3.3437 -0.072296 -0.021197 -0.49768 0.060614 0.16195 -0.17699 -0.20838 0.035702 0.16507 0.038735 0.014351 1.1572 0.67825 2.9097 2.1606 0.88862 2.4089 1.7112 1.1397 1.3028 1.28 0 0.071256 0 0.012754 0 0.011595 0 -0.61468
3.3477 0.047854 -0.16334 -0.77614 0.017641 0.39042 -0.11197 -0.13742 -0.020904 0.24619 -0.070172 -0.029773 1.1563 0.68037 2.9151 2.1564 0.88995 2.4131 1.7093 1.1398 1.3051 1.2792 0 0.071351 0 0.012487 0 0.011431 0 -0.53866
3.3516 0.14009 -0.21044 -0.59209 -0.033402 0.38696 0.018632 0.018815 -0.066648 0.18032 -0.1427 -0.06021 1.1699 0.68064 2.9173 2.1515 0.89029 2.4137 1.7065 1.1398 1.3085 1.2778 0 0.071618 0 0.01243 0 0.011589 0 -0.10764
3.3555 0.14996 -0.13477 -0.049035 -0.062234 0.15044 0.13476 0.16883 -0.073398 0.0050105 -0.13661 -0.05906 1.1952 0.67968 2.9143 2.1485 0.88916 2.4109 1.7061 1.14 1.3112 1.2758 0 0.07179 0 0.012837 0 0.012179 0 0.43706
3.3594 0.070828 0.019577 0.53359 -0.051605 -0.1794 0.16535 0.22055 -0.035021 -0.1742 -0.055225 -0.024189 1.2134 0.67837 2.909 2.1488 0.88719 2.4077 1.7093 1.1402 1.311 1.2731 0 0.071653 0 0.013714 0 0.013052 0 0.76211
3.3633 -0.051628 0.16237 0.80907 -0.0079311 -0.40492 0.090508 0.13894 0.027725 -0.24775 0.054684 0.027559 1.2083 0.67773 2.9058 2.1518 0.88629 2.4069 1.714 1.1396 1.3075 1.2707 0 0.071276 0 0.014692 0 0.013771 0 0.64536
3.3672 -0.14543 0.20982 0.61036 0.042133 -0.39003 -0.046241 -0.02935 0.077819 -0.1701 0.12999 0.067218 1.184 0.67861 2.9072 2.1552 0.88843 2.409 1.7172 1.1374 1.3024 1.2701 0 0.07094 0 0.01522 0 0.013875 0 0.1315
3.3711 -0.15424 0.13361 0.05211 0.067679 -0.14329 -0.16314 -0.18241 0.083486 0.011464 0.12749 0.069365 1.1638 0.68094 2.9106 2.1568 0.89383 2.4114 1.7168 1.1347 1.2988 1.2719 0 0.070849 0 0.01494 0 0.013255 0 -0.47317
3.375 -0.070968 -0.022016 -0.53464 0.052623 0.18678 -0.18862 -0.22594 0.038528 0.18603 0.048828 0.028889 1.1706 0.6833 2.9112 2.1559 0.90011 2.4112 1.714 1.1332 1.2991 1.2748 0 0.07092 0 0.01398 0 0.012308 0 -0.78389
3.3789 0.056829 -0.16543 -0.7985 0.0060199 0.40147 -0.10473 -0.13283 -0.031695 0.24777 -0.060111 -0.032401 1.2068 0.68358 2.9067 2.1534 0.90351 2.4079 1.7108 1.1349 1.3031 1.2767 0 0.070878 0 0.012904 0 0.011671 0 -0.58965
3.3828 0.15403 -0.21116 -0.57869 -0.043104 0.37191 0.040685 0.039591 -0.084243 0.16055 -0.13528 -0.076524 1.2523 0.68075 2.8999 2.1507 0.90155 2.4039 1.7089 1.1391 1.308 1.2761 0 0.07058 0 0.012321 0 0.011713 0 -0.0028754
3.3867 0.16222 -0.13078 -0.0039949 -0.063485 0.11649 0.16138 0.1858 -0.085223 -0.021899 -0.13165 -0.073221 1.2828 0.67619 2.8965 2.1491 0.89501 2.4024 1.7076 1.1431 1.3106 1.2741 0 0.070223 0 0.012464 0 0.012239 0 0.60469
3.3906 0.075194 0.029118 0.58213 -0.041014 -0.21088 0.18409 0.21807 -0.032165 -0.19065 -0.050138 -0.021685 1.291 0.67288 2.9 2.1489 0.88756 2.4041 1.7058 1.1435 1.3095 1.2734 0 0.070207 0 0.013068 0 0.012681 0 0.84345
3.3945 -0.056164 0.17356 0.82711 0.012196 -0.41353 0.09343 0.1196 0.043272 -0.24773 0.061947 0.046299 1.2895 0.67301 2.908 2.1496 0.88319 2.407 1.7034 1.1396 1.3057 1.2757 0 0.070743 0 0.013628 0 0.012628 0 0.56039
3.3984 -0.15342 0.21563 0.58205 0.064603 -0.36966 -0.05729 -0.047711 0.094957 -0.16253 0.13826 0.086288 1.2963 0.67586 2.914 2.1507 0.88352 2.4081 1.7018 1.1336 1.302 1.2801 0 0.071594 0 0.013804 0 0.012216 0 -0.066928
3.4023 -0.15753 0.12917 -0.0075193 0.083767 -0.10447 -0.1769 -0.18316 0.091617 0.013368 0.13293 0.071464 1.3154 0.67831 2.9135 2.1518 0.88701 2.4059 1.7024 1.1299 1.3006 1.2833 0 0.07223 0 0.013633 0 0.011995 0 -0.65425
3.4062 -0.064863 -0.034587 -0.58867 0.055645 0.22523 -0.19119 -0.20785 0.036333 0.17844 0.048561 0.011637 1.3352 0.67763 2.9072 2.1532 0.89062 2.4023 1.7051 1.131 1.3022 1.2825 0 0.072289 0 0.013405 0 0.012374 0 -0.859
3.4102 0.069849 -0.17719 -0.81317 -0.0064989 0.42414 -0.088912 -0.10926 -0.036309 0.23952 -0.064746 -0.05323 1.3427 0.67409 2.9006 2.1547 0.89224 2.4002 1.7077 1.136 1.3056 1.2779 0 0.071916 0 0.013364 0 0.01317 0 -0.58465
3.4141 0.16597 -0.21234 -0.54607 -0.068677 0.37415 0.069472 0.054194 -0.082659 0.1633 -0.13922 -0.080511 1.3405 0.67068 2.8984 2.1556 0.89194 2.4015 1.7081 1.1411 1.3086 1.2727 0 0.071651 0 0.013502 0 0.013707 0 -0.019209
3.418 0.1654 -0.11823 0.054518 -0.094804 0.10451 0.18705 0.18819 -0.076771 -0.0059499 -0.13015 -0.053514 1.3464 0.67024 2.9012 2.155 0.89129 2.4055 1.7064 1.1429 1.3093 1.2706 0 0.071921 0 0.013628 0 0.013407 0 0.49564
3.4219 0.067697 0.049032 0.63261 -0.067381 -0.22495 0.18954 0.21576 -0.024813 -0.17097 -0.042692 0.0088118 1.3755 0.67273 2.9051 2.1525 0.89149 2.4096 1.7048 1.1405 1.3072 1.2726 0 0.072609 0 0.013577 0 0.012341 0 0.66815
3.4258 -0.069422 0.18913 0.84587 0.0012259 -0.41791 0.072413 0.11989 0.040288 -0.23543 0.071428 0.066415 1.4226 0.67524 2.9064 2.1491 0.8924 2.4117 1.7057 1.1364 1.3036 1.2768 0 0.073113 0 0.013347 0 0.01121 0 0.41301
3.4297 -0.16444 0.2178 0.56719 0.073936 -0.35819 -0.093999 -0.046664 0.079084 -0.15917 0.14485 0.084915 1.4631 0.67497 2.9046 2.1464 0.89298 2.4112 1.7094 1.1337 1.3003 1.2794 0 0.072858 0 0.013061 0 0.010752 0 -0.11337
3.4336 -0.16064 0.11714 -0.041456 0.10896 -0.079706 -0.2064 -0.18958 0.068258 0.016204 0.13441 0.055792 1.4736 0.67201 2.9026 2.1463 0.89246 2.4089 1.7137 1.1336 1.299 1.2787 0 0.071835 0 0.012826 0 0.011131 0 -0.60381
3.4375 -0.059904 -0.05379 -0.62397 0.084271 0.25232 -0.19271 -0.22539 0.013476 0.18809 0.04616 -0.0015932 1.4524 0.66925 2.9028 2.1489 0.89107 2.4062 1.7156 1.1351 1.3003 1.2755 0 0.07065 0 0.012672 0 0.011847 0 -0.76695
3.4414 0.078312 -0.19413 -0.83755 0.012165 0.43893 -0.058345 -0.13018 -0.053775 0.25184 -0.068509 -0.054138 1.4216 0.66948 2.9048 2.1527 0.88954 2.404 1.7139 1.136 1.3034 1.2723 0 0.070046 0 0.012619 0 0.012251 0 -0.48934
3.4453 0.17209 -0.22071 -0.55271 -0.066121 0.36626 0.11568 0.043523 -0.093585 0.16492 -0.14292 -0.074165 1.4091 0.67256 2.9062 2.1554 0.88817 2.4032 1.71 1.1356 1.3067 1.2714 0 0.070303 0 0.012747 0 0.01215 0 0.089769
3.4492 0.16541 -0.11702 0.069041 -0.10423 0.074401 0.22264 0.1944 -0.080497 -0.023803 -0.13361 -0.052724 1.426 0.67555 2.9051 2.1556 0.88668 2.404 1.7067 1.1348 1.3084 1.2729 0 0.071027 0 0.013149 0 0.011926 0 0.64174
3.4531 0.061363 0.056881 0.66552 -0.079183 -0.26533 0.1967 0.23129 -0.019574 -0.20084 -0.045268 -0.0022755 1.4609 0.67562 2.9028 2.1541 0.8849 2.4059 1.7055 1.1352 1.3083 1.2756 0 0.07152 0 0.013781 0 0.012086 0 0.83178
3.457 -0.0794 0.19917 0.88273 -0.0064388 -0.45167 0.053702 0.12929 0.054446 -0.25734 0.071747 0.050231 1.4941 0.67288 2.9021 2.1526 0.88367 2.4078 1.7058 1.1373 1.3069 1.278 0 0.071375 0 0.01437 0 0.012715 0 0.52518
3.4609 -0.1741 0.22563 0.58375 0.069154 -0.37287 -0.11948 -0.052469 0.096406 -0.15769 0.15005 0.076271 1.516 0.67036 2.9046 2.1526 0.88451 2.4086 1.706 1.14 1.3056 1.2794 0 0.070784 0 0.014538 0 0.01337 0 -0.11323
3.4648 -0.16658 0.11939 -0.064697 0.10143 -0.073166 -0.21926 -0.20488 0.078393 0.037178 0.14383 0.060032 1.5322 0.67116 2.9089 2.154 0.88821 2.4081 1.705 1.1417 1.3052 1.2802 0 0.07032 0 0.014085 0 0.01353 0 -0.70425
3.4687 -0.06072 -0.058311 -0.68327 0.071977 0.2728 -0.18827 -0.23518 0.0086902 0.20771 0.055484 0.0080987 1.5525 0.67552 2.9117 2.1552 0.89354 2.4076 1.7031 1.142 1.3055 1.281 0 0.070411 0 0.013192 0 0.013122 0 -0.88373
3.4727 0.081346 -0.20317 -0.90133 0.0011598 0.46222 -0.048048 -0.12438 -0.071394 0.25045 -0.0651 -0.051594 1.5779 0.68057 2.9112 2.1549 0.89753 2.4086 1.7019 1.1414 1.3059 1.2817 0 0.070987 0 0.012358 0 0.012595 0 -0.53258
3.4766 0.17547 -0.22902 -0.58053 -0.065923 0.38276 0.11638 0.060678 -0.11244 0.1414 -0.1488 -0.083719 1.5975 0.68275 2.9086 2.1534 0.8976 2.4116 1.7021 1.1411 1.3057 1.2817 0 0.07158 0 0.012069 0 0.012477 0 0.14453
3.4805 0.16522 -0.11936 0.094938 -0.08863 0.078614 0.20829 0.20831 -0.088168 -0.051467 -0.1472 -0.066486 1.601 0.68053 2.9066 2.1525 0.89373 2.4151 1.704 1.1415 1.3049 1.2806 0 0.071753 0 0.012468 0 0.012858 0 0.74498
3.4844 0.05561 0.061694 0.72192 -0.05574 -0.27415 0.17534 0.23012 -0.012541 -0.21195 -0.061105 -0.0069018 1.5905 0.67523 2.9066 2.1538 0.88878 2.4163 1.7066 1.1419 1.3042 1.2781 0 0.071462 0 0.01327 0 0.013327 0 0.91537
3.4883 -0.08918 0.2067 0.91903 0.0093338 -0.46884 0.038294 0.11389 0.068673 -0.24609 0.059162 0.061006 1.581 0.66954 2.908 2.1572 0.88632 2.4135 1.7088 1.1412 1.3042 1.2751 0 0.071046 0 0.013982 0 0.013408 0 0.56133
3.4922 -0.18336 0.22872 0.56043 0.064862 -0.3883 -0.12198 -0.070326 0.10628 -0.13604 0.14266 0.095969 1.5872 0.66552 2.9086 2.1603 0.88768 2.4076 1.7098 1.1391 1.3051 1.2728 0 0.07089 0 0.014226 0 0.013042 0 -0.10537
3.4961 -0.17027 0.11374 -0.14262 0.076909 -0.075065 -0.21067 -0.213 0.077658 0.052536 0.13934 0.075422 1.611 0.66377 2.9073 2.1604 0.89095 2.4014 1.7092 1.1362 1.3067 1.2721 0 0.071096 0 0.01394 0 0.012635 0 -0.6989
3.5 -0.05636 -0.07033 -0.76628 0.038935 0.29022 -0.17305 -0.23012 -0.00015112 0.21032 0.050058 0.010492 1.6406 0.66387 2.905 2.1567 0.89271 2.398 1.7072 1.1338 1.3079 1.273 0 0.071432 0 0.01334 0 0.012616 0 -0.88231
3.5039 0.091978 -0.2139 -0.93137 -0.02567 0.49191 -0.027017 -0.11199 -0.081088 0.24671 -0.073035 -0.060267 1.6619 0.66511 2.9032 2.1509 0.89118 2.3985 1.7048 1.1328 1.308 1.2747 0 0.071592 0 0.012741 0 0.012974 0 -0.55295
3.5078 0.18721 -0.23116 -0.53534 -0.077913 0.40626 0.14455 0.071742 -0.1172 0.14015 -0.15663 -0.094525 1.6698 0.66669 2.9023 2.1463 0.88787 2.4019 1.7036 1.1334 1.3072 1.2756 0 0.071487 0 0.012381 0 0.013256 0 0.10484
3.5117 0.17244 -0.11142 0.18422 -0.085397 0.07786 0.23981 0.2127 -0.086211 -0.049922 -0.14986 -0.071997 1.6708 0.66775 2.9013 2.1454 0.88621 2.4061 1.7048 1.1351 1.3065 1.275 0 0.07132 0 0.012361 0 0.013028 0 0.72148
3.5156 0.055571 0.074517 0.79377 -0.040499 -0.30221 0.19807 0.22678 -0.0044291 -0.21551 -0.055425 -0.0064089 1.6746 0.66789 2.8995 2.1484 0.88833 2.4092 1.7082 1.1371 1.307 1.2734 0 0.071365 0 0.012643 0 0.012326 0 0.94438
3.5195 -0.094769 0.21653 0.92665 0.034532 -0.50725 0.038999 0.10368 0.081839 -0.26028 0.07081 0.063086 1.6853 0.66774 2.8976 2.1532 0.89295 2.4102 1.7122 1.1384 1.3094 1.2723 0 0.071677 0 0.013086 0 0.011657 0 0.63703
3.5234 -0.18942 0.23056 0.50347 0.098369 -0.41107 -0.14518 -0.085522 0.12222 -0.15537 0.1529 0.095149 1.7001 0.66891 2.8978 2.157 0.8964 2.4091 1.7145 1.1387 1.3125 1.273 0 0.072003 0 0.013484 0 0.011525 0 -0.034319
3.5273 -0.17163 0.10823 -0.22233 0.11262 -0.067034 -0.24341 -0.22841 0.091875 0.041072 0.14113 0.070322 1.7153 0.67262 2.9015 2.1585 0.89579 2.4065 1.7138 1.1384 1.3144 1.2752 0 0.071991 0 0.013656 0 0.011963 0 -0.68529
3.5312 -0.051269 -0.078408 -0.81831 0.064184 0.32054 -0.19424 -0.23714 0.0077998 0.21485 0.043343 0.0023981 1.7312 0.67806 2.9069 2.158 0.89158 2.4036 1.7109 1.1381 1.3135 1.2776 0 0.071529 0 0.013554 0 0.012529 0 -0.93409
3.5352 0.10044 -0.2195 -0.93121 -0.02462 0.51808 -0.02571 -0.10216 -0.079529 0.26186 -0.079152 -0.069108 1.7512 0.68241 2.9107 2.1569 0.88705 2.4021 1.7077 1.1387 1.31 1.2786 0 0.070913 0 0.0133 0 0.012748 0 -0.63297
3.5391 0.193 -0.23203 -0.49486 -0.10595 0.40447 0.16025 0.099204 -0.11635 0.15148 -0.14941 -0.10143 1.7759 0.68283 2.9098 2.1568 0.88535 2.403 1.7056 1.1404 1.3062 1.2782 0 0.070658 0 0.013099 0 0.012547 0 0.036169
3.543 0.17067 -0.10863 0.23307 -0.13288 0.04578 0.25053 0.24685 -0.079983 -0.052672 -0.1233 -0.073775 1.8005 0.67902 2.9048 2.1581 0.88689 2.4059 1.7044 1.1425 1.3049 1.2779 0 0.071078 0 0.013056 0 0.012272 0 0.67108
3.5469 0.046113 0.078082 0.82389 -0.087893 -0.34361 0.19093 0.24982 0.0054501 -0.22941 -0.01767 -0.00073639 1.817 0.67383 2.899 2.1601 0.88934 2.4091 1.7032 1.1436 1.3069 1.2788 0 0.071964 0 0.013088 0 0.012279 0 0.89855
3.5508 -0.10683 0.21804 0.92879 0.0044731 -0.53015 0.019269 0.10274 0.084154 -0.27303 0.10031 0.074897 1.8211 0.67115 2.8965 2.1616 0.89011 2.4107 1.7017 1.1429 1.3108 1.2805 0 0.072664 0 0.013008 0 0.012556 0 0.60218
3.5547 -0.19706 0.22855 0.48214 0.090581 -0.4016 -0.15898 -0.10881 0.10555 -0.15753 0.15578 0.10716 1.8146 0.67275 2.8984 2.162 0.88873 2.41 1.7009 1.141 1.3134 1.2811 0 0.072543 0 0.012753 0 0.012755 0 -0.018102
3.5586 -0.17067 0.10317 -0.25953 0.11971 -0.033944 -0.23579 -0.25885 0.057789 0.048128 0.11345 0.075286 1.8047 0.67692 2.9026 2.1609 0.88695 2.4081 1.7022 1.1394 1.3124 1.2792 0 0.071495 0 0.012519 0 0.012593 0 -0.58423
3.5625 -0.043151 -0.084059 -0.86467 0.075488 0.35476 -0.16556 -0.25714 -0.025628 0.22251 -0.00075065 -0.0024512 1.7992 0.68016 2.9059 2.1592 0.88659 2.4065 1.7054 1.1393 1.3084 1.2754 0 0.070069 0 0.012635 0 0.012201 0 -0.77505
3.5664 0.1099 -0.22211 -0.97635 -0.013578 0.5344 0.0088873 -0.10415 -0.08996 0.26483 -0.11663 -0.079202 1.8039 0.68023 2.9063 2.1577 0.88767 2.4058 1.7084 1.1409 1.304 1.2721 0 0.0691 0 0.01324 0 0.012042 0 -0.50607
3.5703 0.19786 -0.2286 -0.52145 -0.091807 0.39871 0.1831 0.10923 -0.095952 0.15358 -0.16355 -0.10841 1.8215 0.6778 2.9046 2.1572 0.88854 2.405 1.7087 1.1429 1.3022 1.2714 0 0.069092 0 0.014058 0 0.01246 0 0.043449
3.5742 0.16888 -0.098942 0.24215 -0.11108 0.027201 0.25318 0.25678 -0.0432 -0.043181 -0.11302 -0.072755 1.8507 0.67539 2.9032 2.1575 0.88794 2.4028 1.7059 1.1437 1.3036 1.273 0 0.069864 0 0.014504 0 0.013307 0 0.54954
3.5781 0.040517 0.090516 0.87079 -0.060508 -0.36197 0.17672 0.25265 0.033781 -0.20963 0.005434 0.0054836 1.8853 0.67479 2.9035 2.1579 0.8865 2.3999 1.7021 1.1426 1.3064 1.2748 0 0.070739 0 0.014122 0 0.014015 0 0.72487
3.582 -0.11096 0.22747 0.99246 0.027593 -0.53966 -0.0020838 0.10172 0.09017 -0.24967 0.1229 0.078975 1.9156 0.67564 2.9052 2.1577 0.88605 2.3984 1.7005 1.1404 1.3078 1.2746 0 0.071112 0 0.012995 0 0.014063 0 0.46641
3.5859 -0.19572 0.23036 0.52804 0.098436 -0.39973 -0.17765 -0.10507 0.097145 -0.14133 0.17161 0.10474 1.933 0.67628 2.9067 2.1565 0.88743 2.4003 1.7027 1.1383 1.307 1.2731 0 0.070907 0 0.011766 0 0.013425 0 -0.093295
3.5898 -0.16348 0.097118 -0.25556 0.10866 -0.021878 -0.24469 -0.24587 0.054325 0.051807 0.12345 0.069529 1.9369 0.67555 2.9071 2.1545 0.88921 2.4058 1.7067 1.1373 1.3051 1.2725 0 0.070552 0 0.011196 0 0.012577 0 -0.64964
3.5937 -0.033194 -0.093264 -0.8969 0.052271 0.37331 -0.16134 -0.23962 -0.014327 0.2172 0.0055069 -0.0039277 1.9359 0.67384 2.9063 2.1522 0.88896 2.4122 1.7095 1.1373 1.304 1.2746 0 0.070509 0 0.011594 0 0.012104 0 -0.88106
3.5977 0.11796 -0.22736 -1.0116 -0.036515 0.5522 0.023865 -0.091911 -0.074059 0.25773 -0.11496 -0.071893 1.9413 0.67227 2.9055 2.1503 0.88598 2.4166 1.7091 1.1376 1.3046 1.2785 0 0.070835 0 0.012582 0 0.012238 0 -0.63068
3.6016 0.19996 -0.22474 -0.52434 -0.10441 0.40557 0.19945 0.11013 -0.094592 0.14815 -0.16783 -0.095536 1.9573 0.67151 2.9053 2.1495 0.8826 2.4175 1.7067 1.138 1.3059 1.2812 0 0.071169 0 0.013402 0 0.01275 0 -0.017613
3.6055 0.16313 -0.086054 0.28032 -0.11083 0.01534 0.25818 0.24929 -0.063274 -0.048636 -0.12014 -0.062443 1.9772 0.67137 2.9051 2.1504 0.88247 2.4156 1.7052 1.1388 1.3062 1.2803 0 0.071139 0 0.01352 0 0.01322 0 0.60598
3.6094 0.027939 0.10682 0.92265 -0.051672 -0.3904 0.16355 0.24536 0.0066837 -0.21652 0.0031254 0.0074685 1.9909 0.67162 2.9039 2.1531 0.88707 2.4128 1.7064 1.14 1.3051 1.2772 0 0.070776 0 0.013017 0 0.0134 0 0.85542
3.6133 -0.1264 0.23896 1.014 0.038427 -0.57025 -0.026772 0.10019 0.078187 -0.25419 0.13039 0.07374 1.9958 0.67259 2.9014 2.1567 0.89392 2.4103 1.7095 1.1411 1.3037 1.2753 0 0.070508 0 0.012456 0 0.01336 0 0.56277
3.6172 -0.20839 0.23062 0.49284 0.10639 -0.41331 -0.19647 -0.1038 0.10692 -0.13692 0.18334 0.098002 2.0016 0.6747 2.8988 2.1596 0.89829 2.4079 1.7118 1.1412 1.3037 1.2769 0 0.07073 0 0.012352 0 0.013311 0 -0.093374
3.6211 -0.1685 0.085029 -0.33396 0.11169 -0.0082315 -0.24299 -0.25017 0.068254 0.066105 0.12426 0.065475 2.0217 0.67744 2.8977 2.1597 0.89724 2.4052 1.7113 1.1396 1.3056 1.2806 0 0.07137 0 0.012731 0 0.013355 0 -0.68537
3.625 -0.029159 -0.11273 -0.97166 0.050146 0.40604 -0.1405 -0.25424 -0.02192 0.23189 -0.017656 -0.0061728 2.059 0.67913 2.8993 2.1564 0.89214 2.4029 1.7089 1.1372 1.308 1.2819 0 0.071909 0 0.013156 0 0.013392 0 -0.81351
3.6289 0.12774 -0.2456 -1.0341 -0.043192 0.58093 0.046162 -0.11193 -0.11051 0.25828 -0.15962 -0.076067 2.1002 0.6783 2.9026 2.1515 0.88749 2.4023 1.7069 1.1355 1.3092 1.2781 0 0.071849 0 0.013169 0 0.013266 0 -0.3774
3.6328 0.209 -0.23396 -0.47757 -0.11419 0.40754 0.20342 0.096103 -0.13853 0.12736 -0.21363 -0.10331 2.1256 0.6753 2.9054 2.1481 0.88694 2.4041 1.7069 1.1359 1.3085 1.271 0 0.071208 0 0.012742 0 0.012976 0 0.35069
3.6367 0.16554 -0.083403 0.37041 -0.12114 -0.015437 0.23843 0.24901 -0.081707 -0.082573 -0.14152 -0.071399 2.1259 0.67246 2.9057 2.1486 0.89028 2.4074 1.7084 1.1382 1.307 1.2658 0 0.070536 0 0.012321 0 0.012723 0 0.90445
3.6406 0.022012 0.11774 1.0048 -0.059242 -0.43778 0.1326 0.25545 0.02903 -0.24465 0.018322 0.00093702 2.1104 0.67225 2.9035 2.1521 0.89401 2.4101 1.7092 1.1406 1.3065 1.2667 0 0.070421 0 0.012427 0 0.012749 0 0.92979
3.6445 -0.13721 0.25028 1.0449 0.036528 -0.60606 -0.050967 0.10887 0.12505 -0.26104 0.1718 0.07 2.0985 0.67504 2.9008 2.1553 0.8948 2.4108 1.7081 1.1411 1.3079 1.2728 0 0.070941 0 0.013184 0 0.013108 0 0.40883
3.6484 -0.21766 0.23493 0.46332 0.11192 -0.41614 -0.20665 -0.10557 0.14514 -0.12219 0.22597 0.093324 2.1036 0.67874 2.8997 2.155 0.89245 2.4098 1.7057 1.1392 1.31 1.279 0 0.071583 0 0.014206 0 0.013584 0 -0.3399
3.6523 -0.17086 0.079876 -0.39647 0.1251 0.022275 -0.24685 -0.25948 0.076612 0.088405 0.14669 0.05591 2.1237 0.68059 2.9007 2.151 0.88969 2.4084 1.7044 1.1363 1.3109 1.2802 0 0.071726 0 0.014922 0 0.01384 0 -0.86925
3.6562 -0.023463 -0.12335 -1.0233 0.070617 0.44914 -0.14991 -0.25828 -0.036862 0.24553 -0.019603 -0.020013 2.1473 0.67951 2.9025 2.1469 0.88934 2.4077 1.7054 1.1345 1.3092 1.2764 0 0.071231 0 0.015038 0 0.013674 0 -0.87433
3.6602 0.13792 -0.25387 -1.043 -0.018228 0.60908 0.028859 -0.10029 -0.12517 0.25735 -0.17383 -0.08813 2.1679 0.67674 2.9028 2.147 0.89162 2.4074 1.7079 1.1354 1.3056 1.2716 0 0.070575 0 0.014713 0 0.013184 0 -0.36256
3.6641 0.21757 -0.23344 -0.44195 -0.08951 0.40514 0.1878 0.1202 -0.13703 0.11895 -0.22428 -0.1061 2.189 0.67433 2.901 2.1523 0.89429 2.4068 1.7097 1.1385 1.3021 1.2704 0 0.070413 0 0.014334 0 0.012702 0 0.36207
3.668 0.16742 -0.07343 0.4241 -0.10301 -0.041556 0.23507 0.26969 -0.069692 -0.086474 -0.14144 -0.061311 2.2172 0.67326 2.8987 2.1594 0.89494 2.4058 1.7093 1.1418 1.3009 1.273 0 0.070962 0 0.014128 0 0.012554 0 0.87579
3.6719 0.016169 0.13135 1.0407 -0.052982 -0.46345 0.14121 0.25757 0.0336 -0.23768 0.025247 0.021273 2.2507 0.67306 2.8985 2.1629 0.89328 2.4054 1.7072 1.1433 1.3026 1.2757 0 0.071782 0 0.013998 0 0.012804 0 0.87195
3.6758 -0.14704 0.25885 1.0405 0.029376 -0.60706 -0.041128 0.0917 0.11241 -0.24654 0.17756 0.093647 2.2779 0.67299 2.9017 2.1601 0.89104 2.4067 1.7052 1.1422 1.3063 1.2746 0 0.072176 0 0.013708 0 0.013206 0 0.33638
3.6797 -0.22514 0.23261 0.42171 0.094452 -0.38581 -0.20451 -0.12727 0.12354 -0.10879 0.2266 0.11299 2.2888 0.6731 2.907 2.1534 0.89001 2.4095 1.7048 1.1396 1.31 1.27 0 0.071811 0 0.013203 0 0.013375 0 -0.43178
3.6836 -0.17114 0.067752 -0.45159 0.10296 0.067639 -0.24896 -0.26864 0.062202 0.094088 0.14423 0.067012 2.2875 0.67386 2.9114 2.148 0.89034 2.4121 1.7058 1.1371 1.3117 1.2662 0 0.071017 0 0.012712 0 0.013077 0 -0.97642
3.6875 -0.016727 -0.13777 -1.0655 0.048707 0.48125 -0.14383 -0.25092 -0.037827 0.24258 -0.021362 -0.018284 2.2904 0.67482 2.9125 2.1473 0.89078 2.4125 1.7069 1.1363 1.3105 1.2676 0 0.070495 0 0.012549 0 0.012407 0 -0.94758
3.6914 0.14611 -0.26161 -1.0608 -0.037272 0.60728 0.049918 -0.088668 -0.12215 0.24856 -0.17417 -0.093332 2.3104 0.67438 2.9105 2.1504 0.89027 2.4102 1.7071 1.1371 1.3066 1.2743 0 0.07072 0 0.012799 0 0.011729 0 -0.32481
3.6953 0.22001 -0.23024 -0.4443 -0.10384 0.37063 0.21435 0.11954 -0.14311 0.1067 -0.22613 -0.11398 2.3424 0.67136 2.9071 2.153 0.8892 2.4066 1.7068 1.1389 1.3016 1.2816 0 0.071559 0 0.013226 0 0.011417 0 0.54592
3.6992 0.16077 -0.062846 0.41782 -0.10917 -0.087379 0.24708 0.25149 -0.085257 -0.10194 -0.14808 -0.068031 2.3667 0.66702 2.9046 2.1521 0.88885 2.4038 1.7073 1.1403 1.2978 1.2842 0 0.072421 0 0.013482 0 0.011592 0 1.1475
3.7031 0.0038719 0.14044 1.018 -0.046213 -0.49478 0.12624 0.23231 0.023232 -0.2566 0.013231 0.016854 2.3688 0.6649 2.9039 2.1482 0.88994 2.4033 1.709 1.1407 1.2972 1.2805 0 0.07275 0 0.013411 0 0.012059 0 1.1118
3.707 -0.15703 0.2587 1.0071 0.050925 -0.61141 -0.074747 0.075347 0.12226 -0.26683 0.16227 0.089301 2.3554 0.668 2.9046 2.1455 0.89178 2.4047 1.7107 1.1401 1.3004 1.2742 0 0.072435 0 0.013135 0 0.01248 0 0.45779
3.7109 -0.22655 0.22236 0.39818 0.12498 -0.37044 -0.2329 -0.12742 0.15252 -0.12544 0.21052 0.10531 2.351 0.67562 2.9056 2.1469 0.89298 2.4071 1.711 1.1389 1.3063 1.2701 0 0.071821 0 0.012869 0 0.012635 0 -0.41446
3.7148 -0.16448 0.054007 -0.44357 0.1291 0.084228 -0.25261 -0.25799 0.092513 0.086687 0.12866 0.055214 2.3749 0.68312 2.9065 2.1519 0.89283 2.4091 1.7092 1.1377 1.3118 1.2707 0 0.071372 0 0.012681 0 0.012567 0 -0.97675
3.7187 -0.0088755 -0.14601 -1.0171 0.056496 0.48453 -0.12438 -0.23879 -0.024202 0.2471 -0.035772 -0.030529 2.4211 0.6854 2.9071 2.1565 0.89186 2.41 1.7066 1.137 1.3144 1.2742 0 0.071326 0 0.012474 0 0.012512 0 -0.90293
3.7227 0.1476 -0.25976 -0.98043 -0.052681 0.59608 0.071011 -0.077331 -0.12643 0.26282 -0.18603 -0.10022 2.4615 0.68119 2.9069 2.1572 0.89105 2.4097 1.7054 1.1369 1.3131 1.2769 0 0.071577 0 0.012189 0 0.01269 0 -0.2605
3.7266 0.21314 -0.22125 -0.35113 -0.13375 0.35456 0.21388 0.13532 -0.14933 0.12473 -0.23316 -0.11247 2.4705 0.67422 2.9055 2.154 0.8907 2.4087 1.7067 1.1373 1.3093 1.2766 0 0.071837 0 0.011989 0 0.013131 0 0.54977
3.7305 0.15047 -0.054303 0.50302 -0.13683 -0.097871 0.21885 0.2741 -0.076757 -0.086617 -0.14846 -0.060562 2.4483 0.66991 2.9034 2.15 0.89027 2.4078 1.7092 1.1377 1.3056 1.2742 0 0.071878 0 0.012168 0 0.013663 0 1.0487
3.7344 -0.0024081 0.14261 1.0791 -0.058786 -0.49591 0.08514 0.25249 0.047174 -0.24742 0.019439 0.024815 2.4203 0.67075 2.902 2.1483 0.88929 2.4079 1.7108 1.1381 1.3045 1.2723 0 0.071678 0 0.012834 0 0.014047 0 0.95747
3.7383 -0.15532 0.25451 1.0341 0.053422 -0.60554 -0.1052 0.076899 0.14604 -0.26299 0.17298 0.094663 2.414 0.67448 2.9029 2.1492 0.88818 2.4091 1.7098 1.1383 1.3062 1.2722 0 0.071398 0 0.013694 0 0.014139 0 0.3394
3.7422 -0.21864 0.2167 0.3891 0.13148 -0.36044 -0.23784 -0.15199 0.15975 -0.12365 0.22271 0.10998 2.4359 0.67673 2.906 2.1505 0.8879 2.4107 1.7072 1.1387 1.3093 1.2738 0 0.071249 0 0.014212 0 0.013979 0 -0.45385
3.7461 -0.15501 0.051757 -0.48008 0.12854 0.098204 -0.23437 -0.29669 0.081574 0.088824 0.13959 0.062776 2.4688 0.67536 2.9092 2.1504 0.88875 2.411 1.7055 1.1394 1.3116 1.2756 0 0.071345 0 0.014054 0 0.013747 0 -0.98169
3.75 -0.00079432 -0.14396 -1.0613 0.048381 0.50252 -0.098054 -0.2671 -0.039694 0.24902 -0.027857 -0.020638 2.492 0.67223 2.9094 2.1493 0.88967 2.4093 1.707 1.1404 1.3121 1.2769 0 0.071619 0 0.013414 0 0.013642 0 -0.94906
3.7539 0.15458 -0.2562 -1.0086 -0.057966 0.61367 0.089235 -0.078602 -0.13133 0.26215 -0.18144 -0.094499 2.5015 0.67091 2.9059 2.1492 0.88903 2.4066 1.7114 1.1411 1.3112 1.2778 0 0.071856 0 0.012881 0 0.013748 0 -0.36396
3.7578 0.22009 -0.21899 -0.34977 -0.12534 0.36268 0.21642 0.15518 -0.14046 0.1207 -0.23049 -0.11801 2.5106 0.67292 2.901 2.1515 0.88632 2.4054 1.716 1.1411 1.3105 1.2784 0 0.071839 0 0.012947 0 0.013965 0 0.4576
3.7617 0.15626 -0.053368 0.52675 -0.11509 -0.10668 0.20943 0.29252 -0.063471 -0.090885 -0.14538 -0.077242 2.5323 0.67631 2.899 2.1547 0.88292 2.4071 1.7177 1.1401 1.3111 1.2781 0 0.071523 0 0.013578 0 0.014057 0 1.052
3.7656 -0.00059418 0.1441 1.1006 -0.037057 -0.51999 0.074753 0.25196 0.053831 -0.24675 0.024162 0.0063785 2.5628 0.67803 2.9019 2.156 0.88126 2.4109 1.7147 1.1391 1.3126 1.2761 0 0.071104 0 0.014261 0 0.01382 0 1.0653
3.7695 -0.15823 0.25716 1.0293 0.059456 -0.63288 -0.10548 0.061619 0.14312 -0.25495 0.17751 0.086363 2.5851 0.67722 2.9075 2.154 0.88278 2.4141 1.7085 1.139 1.3133 1.2725 0 0.070886 0 0.014471 0 0.013274 0 0.47067
3.7734 -0.22219 0.21827 0.35327 0.11758 -0.37596 -0.22353 -0.16095 0.15173 -0.11208 0.22285 0.11644 2.5875 0.67599 2.9107 2.1498 0.88677 2.4143 1.7018 1.1401 1.3114 1.2692 0 0.071031 0 0.014126 0 0.012721 0 -0.39502
3.7773 -0.15254 0.0496 -0.52793 0.10625 0.10237 -0.21027 -0.28287 0.0723 0.095688 0.13282 0.07803 2.5781 0.67675 2.9083 2.1464 0.89101 2.4118 1.6976 1.1414 1.307 1.2683 0 0.071392 0 0.013612 0 0.012574 0 -1.0217
3.7812 0.010753 -0.14882 -1.0938 0.035589 0.52214 -0.074964 -0.23516 -0.051641 0.24476 -0.037964 -0.0066152 2.5785 0.67916 2.9017 2.146 0.89358 2.4092 1.6969 1.1415 1.3021 1.2707 0 0.071611 0 0.013382 0 0.013017 0 -1.0403
3.7852 0.17038 -0.2579 -1.0128 -0.052054 0.63662 0.10204 -0.049374 -0.14839 0.2475 -0.18542 -0.085841 2.602 0.67997 2.8964 2.1482 0.89406 2.4088 1.6994 1.1398 1.2997 1.2749 0 0.071431 0 0.013539 0 0.013783 0 -0.45911
3.7891 0.2299 -0.21105 -0.33739 -0.10727 0.37839 0.21771 0.1658 -0.15883 0.10313 -0.21937 -0.10976 2.6401 0.67642 2.897 2.1511 0.89333 2.4102 1.7039 1.1373 1.3014 1.278 0 0.070948 0 0.013802 0 0.014271 0 0.34176
3.793 0.15242 -0.035108 0.52991 -0.1001 -0.10026 0.20592 0.28872 -0.073111 -0.10287 -0.11898 -0.062258 2.6699 0.66952 2.9032 2.1533 0.89229 2.4111 1.7094 1.1359 1.3065 1.2786 0 0.070552 0 0.013843 0 0.013987 0 0.85897
3.7969 -0.016295 0.16484 1.0772 -0.034946 -0.51679 0.074448 0.25148 0.059945 -0.24917 0.054577 0.02755 2.6774 0.66392 2.9101 2.1547 0.89123 2.4091 1.7149 1.137 1.3116 1.2773 0 0.070568 0 0.013634 0 0.012983 0 0.78917
3.8008 -0.17507 0.26836 0.98554 0.05203 -0.62489 -0.10013 0.074602 0.15977 -0.24893 0.19573 0.10326 2.6718 0.66396 2.9124 2.1558 0.89015 2.4049 1.7191 1.1399 1.3134 1.2761 0 0.070929 0 0.013446 0 0.011886 0 0.2092
3.8047 -0.22838 0.21234 0.314 0.11148 -0.36003 -0.21562 -0.14498 0.16348 -0.10011 0.21898 0.11718 2.6768 0.66959 2.9087 2.156 0.88942 2.4016 1.7206 1.1424 1.3108 1.2763 0 0.071214 0 0.013533 0 0.011438 0 -0.49622
3.8086 -0.14394 0.029392 -0.53773 0.10726 0.12196 -0.20192 -0.28509 0.067078 0.11248 0.11017 0.060657 2.7069 0.67617 2.9022 2.1539 0.88971 2.4014 1.7182 1.1428 1.3056 1.2771 0 0.071045 0 0.013838 0 0.0119 0 -0.89304
3.8125 0.028108 -0.17155 -1.0658 0.038078 0.5361 -0.062531 -0.26402 -0.069862 0.26494 -0.065834 -0.031086 2.7528 0.67848 2.8975 2.1487 0.89111 2.4036 1.7128 1.1412 1.3015 1.2771 0 0.0705 0 0.014051 0 0.012819 0 -0.76248
3.8164 0.18539 -0.2705 -0.95777 -0.058116 0.63621 0.12374 -0.088141 -0.16099 0.26591 -0.20436 -0.10188 2.7899 0.6752 2.8967 2.1421 0.89244 2.4054 1.7069 1.1399 1.3007 1.2754 0 0.070112 0 0.013927 0 0.013401 0 -0.21151
3.8203 0.23428 -0.20813 -0.27544 -0.12297 0.36085 0.24494 0.14599 -0.14842 0.1115 -0.22246 -0.1095 2.8015 0.66989 2.8982 2.1376 0.89199 2.4051 1.7035 1.141 1.3029 1.2734 0 0.070409 0 0.01355 0 0.013162 0 0.41534
3.8242 0.14519 -0.021083 0.58033 -0.11205 -0.12913 0.22169 0.30191 -0.040005 -0.10932 -0.10679 -0.050384 2.7947 0.66751 2.8994 2.1381 0.88909 2.4039 1.7038 1.1444 1.3058 1.2732 0 0.071387 0 0.013242 0 0.012319 0 0.74767
3.8281 -0.030218 0.17982 1.1038 -0.024924 -0.54463 0.059114 0.28257 0.09601 -0.26516 0.078633 0.03969 2.7917 0.67002 2.8996 2.1431 0.88521 2.4045 1.7065 1.1475 1.3074 1.2758 0 0.072417 0 0.013242 0 0.011556 0 0.59727
3.832 -0.18941 0.27522 0.98155 0.090002 -0.63924 -0.14967 0.092703 0.17485 -0.26085 0.22839 0.1075 2.8084 0.67498 2.9002 2.1493 0.88311 2.4079 1.709 1.1476 1.3072 1.2794 0 0.072717 0 0.013477 0 0.011421 0 0.05692
3.8359 -0.23909 0.20783 0.27995 0.16261 -0.35603 -0.27648 -0.15773 0.14852 -0.097187 0.25509 0.11304 2.8398 0.67821 2.9029 2.1532 0.88464 2.4114 1.7093 1.1443 1.3068 1.281 0 0.072 0 0.013671 0 0.01189 0 -0.55293
3.8398 -0.15002 0.016394 -0.59047 0.14512 0.13775 -0.23833 -0.31723 0.034448 0.12694 0.13975 0.052019 2.8669 0.67768 2.907 2.1537 0.88907 2.4106 1.7081 1.1398 1.3073 1.2787 0 0.070736 0 0.013646 0 0.012474 0 -0.862
3.8437 0.025466 -0.18682 -1.1152 0.044178 0.54954 -0.053666 -0.28677 -0.097162 0.27398 -0.055246 -0.041599 2.8769 0.67502 2.9097 2.1527 0.89348 2.4043 1.7075 1.1374 1.3081 1.2738 0 0.069779 0 0.013497 0 0.012725 0 -0.66401
3.8477 0.1838 -0.28202 -0.98124 -0.081767 0.63524 0.16533 -0.083691 -0.16739 0.25296 -0.21946 -0.11404 2.8755 0.67352 2.9087 2.1525 0.89499 2.3963 1.7089 1.1383 1.3075 1.2701 0 0.06969 0 0.013447 0 0.01263 0 -0.049268
3.8516 0.23115 -0.21266 -0.26643 -0.15916 0.34424 0.28271 0.16786 -0.13583 0.076346 -0.25717 -0.1221 2.8801 0.67483 2.9048 2.1532 0.89299 2.3924 1.7118 1.1407 1.3044 1.2706 0 0.070313 0 0.013572 0 0.012526 0 0.63199
3.8555 0.13929 -0.019233 0.60422 -0.14572 -0.15093 0.22592 0.31466 -0.02312 -0.14812 -0.1445 -0.059002 2.9022 0.6776 2.9009 2.1535 0.88937 2.3958 1.7138 1.1417 1.3005 1.2751 0 0.070978 0 0.013694 0 0.012691 0 0.9709
3.8594 -0.03721 0.18432 1.1103 -0.055369 -0.55737 0.031885 0.26979 0.10292 -0.28512 0.054101 0.039635 2.9359 0.67911 2.9004 2.1519 0.88692 2.4039 1.7129 1.1397 1.2988 1.2799 0 0.071094 0 0.013588 0 0.013039 0 0.75219
3.8633 -0.19326 0.27793 0.94717 0.053674 -0.63515 -0.17812 0.064346 0.1677 -0.25493 0.22203 0.1153 2.9648 0.67802 2.9036 2.1492 0.8871 2.4106 1.7093 1.1361 1.3018 1.2805 0 0.07063 0 0.01327 0 0.01323 0 0.095628
3.8672 -0.23616 0.20662 0.20861 0.11749 -0.33825 -0.27638 -0.17538 0.13286 -0.079664 0.25982 0.12158 2.9781 0.67544 2.9081 2.1475 0.8892 2.4119 1.7056 1.1335 1.3088 1.2756 0 0.070073 0 0.013041 0 0.013055 0 -0.6112
3.8711 -0.14101 0.013041 -0.66851 0.10484 0.15912 -0.20701 -0.30713 0.017734 0.13401 0.14526 0.053496 2.9795 0.67367 2.9108 2.1483 0.89115 2.4086 1.7047 1.1337 1.3159 1.2681 0 0.069966 0 0.013208 0 0.012658 0 -0.94914
3.875 0.034977 -0.18821 -1.1645 0.031674 0.56494 -0.015778 -0.25714 -0.11225 0.26143 -0.053101 -0.048386 2.9821 0.67385 2.9102 2.1505 0.8912 2.4052 1.7072 1.136 1.3192 1.2636 0 0.070444 0 0.013748 0 0.012382 0 -0.71903
3.8789 0.18745 -0.27877 -0.98535 -0.053679 0.64004 0.1825 -0.059957 -0.18317 0.2329 -0.21791 -0.12271 2.9952 0.67503 2.9074 2.1514 0.889 2.4051 1.7117 1.1384 1.3171 1.2654 0 0.071166 0 0.014276 0 0.012395 0 -0.051357
3.8828 0.22751 -0.20638 -0.23614 -0.10129 0.33765 0.27373 0.16603 -0.15484 0.070744 -0.25371 -0.12546 3.0178 0.67535 2.9049 2.1497 0.88572 2.4076 1.7154 1.1395 1.3118 1.2724 0 0.071649 0 0.014359 0 0.012529 0 0.68139
3.8867 0.13372 -0.014845 0.64262 -0.086795 -0.16836 0.20852 0.28918 -0.043716 -0.12769 -0.14266 -0.056698 3.0435 0.67401 2.9042 2.1465 0.88319 2.4098 1.7169 1.1391 1.307 1.2798 0 0.071675 0 0.013903 0 0.012483 0 1.0797
3.8906 -0.036825 0.18282 1.1353 -0.021515 -0.58312 0.026466 0.23981 0.086478 -0.24744 0.04775 0.040854 3.068 0.67212 2.9054 2.1448 0.88292 2.4097 1.7167 1.1379 1.3051 1.2827 0 0.071429 0 0.013225 0 0.012176 0 0.9287
3.8945 -0.18345 0.27126 0.95397 0.056212 -0.66187 -0.16806 0.048976 0.16136 -0.22058 0.20666 0.10917 3.0916 0.67164 2.9071 2.1465 0.88531 2.4085 1.7161 1.1363 1.3056 1.2802 0 0.071282 0 0.012764 0 0.011856 0 0.30212
3.8984 -0.22106 0.1999 0.20642 0.10182 -0.35426 -0.2637 -0.16994 0.1388 -0.063335 0.24453 0.10966 3.1137 0.67347 2.9079 2.1502 0.88934 2.409 1.7156 1.1343 1.3061 1.2757 0 0.071458 0 0.012725 0 0.011828 0 -0.47819
3.9023 -0.1287 0.011608 -0.6681 0.087575 0.16292 -0.2037 -0.28658 0.033442 0.13325 0.14262 0.044254 3.1283 0.67645 2.9072 2.1528 0.8929 2.412 1.7151 1.1321 1.3049 1.2732 0 0.07185 0 0.012988 0 0.012113 0 -1.0004
3.9062 0.039294 -0.18286 -1.1567 0.018213 0.58637 -0.019863 -0.23012 -0.091681 0.25428 -0.038583 -0.047792 3.1284 0.67813 2.9052 2.152 0.89387 2.4148 1.7142 1.1316 1.3021 1.2746 0 0.072125 0 0.013329 0 0.0124 0 -0.97267
3.9102 0.18505 -0.26932 -0.97362 -0.068914 0.66428 0.1816 -0.032662 -0.16205 0.22665 -0.19449 -0.1132 3.1158 0.67666 2.9031 2.1488 0.89154 2.4143 1.7134 1.1343 1.2995 1.2776 0 0.071993 0 0.013677 0 0.012379 0 -0.3921
3.9141 0.22331 -0.19643 -0.22881 -0.12195 0.34743 0.27936 0.18792 -0.13583 0.062911 -0.23499 -0.11408 3.1042 0.67221 2.9021 2.1464 0.88724 2.4098 1.7139 1.1398 1.2987 1.2786 0 0.071431 0 0.014123 0 0.012091 0 0.42624
3.918 0.13066 -0.0061026 0.63628 -0.10427 -0.1784 0.21052 0.29788 -0.029239 -0.1435 -0.13558 -0.048469 3.1104 0.66701 2.9031 2.1474 0.88363 2.4044 1.7161 1.1448 1.3 1.2758 0 0.07072 0 0.0147 0 0.011921 0 1.0065
3.9219 -0.03997 0.18995 1.1082 -0.019696 -0.60105 0.013564 0.22918 0.092789 -0.27143 0.046806 0.048067 3.1395 0.66387 2.9055 2.1519 0.8829 2.4021 1.7189 1.1455 1.3021 1.2711 0 0.070291 0 0.01522 0 0.012201 0 0.99359
3.9258 -0.18855 0.2749 0.90527 0.084764 -0.66849 -0.19109 0.021758 0.15585 -0.24373 0.2041 0.12089 3.1788 0.66437 2.9075 2.1572 0.88516 2.4041 1.72 1.1405 1.3038 1.268 0 0.070484 0 0.015374 0 0.012837 0 0.38939
3.9297 -0.22583 0.19612 0.14588 0.14449 -0.34059 -0.27524 -0.20039 0.1219 -0.07432 0.23961 0.12667 3.2079 0.66783 2.9074 2.1608 0.88845 2.4079 1.7181 1.1328 1.3045 1.2684 0 0.07134 0 0.015023 0 0.013348 0 -0.43005
3.9336 -0.12685 -0.0017462 -0.71994 0.11808 0.18677 -0.18526 -0.3045 0.013077 0.13924 0.12794 0.059748 3.2162 0.67178 2.9053 2.1617 0.89036 2.4097 1.7139 1.1281 1.3046 1.2711 0 0.072542 0 0.014372 0 0.013307 0 -0.95325
3.9375 0.051943 -0.20118 -1.1763 0.016845 0.5999 0.023086 -0.22843 -0.10218 0.27353 -0.065389 -0.04191 3.2115 0.67357 2.9029 2.1607 0.88994 2.4079 1.7104 1.1299 1.3047 1.2732 0 0.073524 0 0.013808 0 0.012743 0 -0.87373
3.9414 0.20445 -0.28126 -0.94794 -0.098897 0.65546 0.2214 -0.015858 -0.15256 0.25188 -0.22112 -0.11748 3.2116 0.67211 2.9023 2.1589 0.88814 2.4043 1.71 1.1367 1.3052 1.2729 0 0.073747 0 0.013571 0 0.012109 0 -0.28822
3.9453 0.23819 -0.1913 -0.16462 -0.15684 0.3242 0.29137 0.21127 -0.10893 0.088049 -0.24024 -0.1202 3.228 0.66864 2.9041 2.157 0.88672 2.4019 1.7131 1.1431 1.3061 1.2713 0 0.073013 0 0.013573 0 0.011844 0 0.39083
3.9492 0.13114 0.016475 0.71383 -0.11952 -0.19473 0.1969 0.32355 -0.0018181 -0.12339 -0.10805 -0.047358 3.2562 0.66593 2.9068 2.155 0.88654 2.4026 1.7172 1.1443 1.3072 1.271 0 0.071626 0 0.013547 0 0.011973 0 0.73328
3.9531 -0.053504 0.2171 1.1685 -0.0093772 -0.59427 0.00014485 0.25629 0.099729 -0.26198 0.09491 0.057367 3.2835 0.66635 2.9078 2.1532 0.88705 2.4059 1.7193 1.1401 1.3081 1.2732 0 0.070278 0 0.01337 0 0.012144 0 0.57048
3.957 -0.20484 0.28857 0.92801 0.10515 -0.64053 -0.18267 0.044659 0.13286 -0.24884 0.24366 0.13122 3.3028 0.67019 2.9061 2.1522 0.88722 2.4099 1.7179 1.1346 1.3084 1.2768 0 0.069669 0 0.013188 0 0.012041 0 0.062407
3.9609 -0.23146 0.18693 0.1304 0.15335 -0.30785 -0.25113 -0.19475 0.079367 -0.090086 0.24777 0.13122 3.3194 0.67533 2.9034 2.1521 0.88683 2.4128 1.714 1.1328 1.3076 1.279 0 0.07008 0 0.013238 0 0.011721 0 -0.45739
3.9648 -0.11671 -0.026274 -0.75552 0.10657 0.20862 -0.17261 -0.32558 -0.02604 0.12572 0.10646 0.058847 3.3428 0.67864 2.9021 2.1519 0.88677 2.4137 1.71 1.136 1.3056 1.2785 0 0.071193 0 0.013547 0 0.011535 0 -0.70737
3.9687 0.071749 -0.2212 -1.204 -0.0050316 0.60726 0.007281 -0.26681 -0.1198 0.27461 -0.094263 -0.043739 3.374 0.67811 2.9031 2.1501 0.88799 2.4121 1.7078 1.1417 1.3033 1.2765 0 0.072306 0 0.01387 0 0.011731 0 -0.5937
3.9727 0.22296 -0.27873 -0.94222 -0.11274 0.65479 0.19241 -0.042841 -0.14771 0.26607 -0.23626 -0.11997 3.4025 0.67414 2.9048 2.1466 0.89027 2.4083 1.7076 1.146 1.3018 1.2755 0 0.072819 0 0.013943 0 0.012182 0 -0.21236
3.9766 0.24826 -0.16257 -0.11523 -0.15198 0.32195 0.28367 0.22172 -0.093566 0.098262 -0.23807 -0.12942 3.4171 0.66928 2.9048 2.1434 0.89212 2.4038 1.708 1.1469 1.302 1.2768 0 0.072651 0 0.013789 0 0.012522 0 0.2207
3.9805 0.13208 0.059201 0.79433 -0.10059 -0.19742 0.22685 0.36807 0.015307 -0.13306 -0.097116 -0.066382 3.4196 0.6664 2.9025 2.1435 0.89194 2.4014 1.7078 1.1451 1.3037 1.2793 0 0.072241 0 0.013728 0 0.012561 0 0.45215
3.9844 -0.061122 0.25487 1.2474 0.0093532 -0.59756 0.043323 0.29878 0.12381 -0.28416 0.11309 0.039019 3.4261 0.66693 2.8998 2.148 0.88943 2.4031 1.7064 1.1429 1.3056 1.2808 0 0.072141 0 0.014038 0 0.012498 0 0.29172
3.9883 -0.22558 0.30673 0.96843 0.11118 -0.64146 -0.17272 0.045634 0.17527 -0.24966 0.28275 0.13407 3.4526 0.67007 2.899 2.1548 0.88587 2.4074 1.7045 1.1417 1.307 1.2797 0 0.072498 0 0.014608 0 0.012705 0 -0.25425
3.9922 -0.27523 0.17933 0.11268 0.14178 -0.30685 -0.29882 -0.24051 0.13703 -0.035037 0.31987 0.16633 3.498 0.67357 2.9006 2.1597 0.88318 2.4102 1.7035 1.1416 1.3078 1.2769 0 0.072902 0 0.014976 0 0.013282 0 -0.88346
3.9961 -0.19214 -0.060787 -0.82234 0.076565 0.19303 -0.25612 -0.3818 0.016963 0.23568 0.19539 0.11001 3.542 0.67527 2.9022 2.1597 0.88249 2.4083 1.7039 1.1424 1.3091 1.2746 0 0.072758 0 0.014756 0 0.013888 0 -1.0687
4 -0.035645 -0.284 -1.2935 -0.057354 0.53371 -0.067732 -0.29233 -0.13612 0.39107 -0.038569 -0.014994 3.5609 0.67432 2.9015 2.1553 0.88359 2.4045 1.7059 1.1441 1.3115 1.2746 0 0.071937 0 0.014062 0 0.014033 0 -0.35861
4.0039 0.092484 -0.37186 -1.0385 -0.19618 0.47977 0.14272 -0.04147 -0.2525 0.32214 -0.26865 -0.14666 3.5465 0.67153 2.899 2.1502 0.8854 2.4075 1.7084 1.1464 1.3145 1.277 0 0.071124 0 0.01347 0 0.013584 0 1.2455
4.0078 0.10764 -0.28398 -0.23285 -0.27423 0.038265 0.22525 0.18912 -0.27782 0.057325 -0.37638 -0.2141 3.5114 0.66865 2.8978 2.1481 0.88683 2.4271 1.7104 1.1479 1.3164 1.2806 0 0.071498 0 0.013508 0 0.01295 0 3.1425
4.0117 -0.0068686 -0.079725 0.62088 -0.25957 -0.53572 0.10852 0.23015 -0.20763 -0.2521 -0.30753 -0.18602 3.4751 0.66734 2.901 2.1496 0.88738 2.4654 1.7114 1.1463 1.3156 1.2843 0 0.073893 0 0.014127 0 0.01275 0 4.4205
4.0156 -0.18778 0.1173 1.0028 -0.17079 -0.89212 -0.1398 0.043956 -0.096066 -0.43015 -0.11364 -0.1 3.4452 0.66831 2.9077 2.1526 0.88723 2.5138 1.7117 1.1409 1.3123 1.2873 0 0.078086 0 0.014675 0 0.013241 0 4.4509
4.0195 -0.32758 0.19146 0.6907 -0.065092 -0.80461 -0.34986 -0.24867 -0.02552 -0.39066 0.069628 -0.042775 3.4109 0.67111 2.9135 2.1539 0.88705 2.5574 1.7123 1.1341 1.3083 1.2887 0 0.082825 0 0.014451 0 0.01407 0 3.3577
4.0234 -0.33857 0.10226 -0.11282 -0.003912 -0.31508 -0.36623 -0.45442 -0.051867 -0.18866 0.10574 -0.086118 3.3548 0.67449 2.9139 2.1528 0.88775 2.5844 1.7141 1.1307 1.3059 1.2873 0 0.086627 0 0.013358 0 0.014553 0 1.9643
4.0273 -0.20728 -0.09287 -0.91547 -0.016217 0.29076 -0.1622 -0.44256 -0.16199 0.024796 -0.047122 -0.22315 3.2696 0.67706 2.9086 2.1508 0.89006 2.5922 1.7171 1.134 1.306 1.2827 0 0.08874 0 0.012062 0 0.014246 0 1.2094
4.0312 -0.004737 -0.27368 -1.2396 -0.081646 0.66168 0.13491 -0.23088 -0.2777 0.10791 -0.29718 -0.35939 3.1646 0.67793 2.9018 2.1503 0.89392 2.5857 1.7201 1.1428 1.3075 1.2761 0 0.089463 0 0.011477 0 0.013272 0 1.4628
4.0352 0.15531 -0.32909 -0.90513 -0.14456 0.59733 0.33023 0.036334 -0.30821 0.017692 -0.4733 -0.37523 3.0556 0.67702 2.8983 2.1519 0.8981 2.57 1.721 1.1516 1.3083 1.2703 0 0.089566 0 0.01202 0 0.012174 0 2.2757
4.0391 0.18558 -0.22292 -0.12224 -0.15082 0.16452 0.29776 0.19466 -0.2154 -0.17381 -0.44119 -0.21809 2.9497 0.67497 2.8995 2.1541 0.90075 2.5449 1.7188 1.1543 1.3073 1.2682 0 0.089352 0 0.013269 0 0.011487 0 2.76
4.043 0.078285 -0.013782 0.64843 -0.084311 -0.35539 0.06698 0.16855 -0.043207 -0.33683 -0.19983 0.048193 2.8397 0.67285 2.9018 2.1551 0.90068 2.5065 1.714 1.1496 1.305 1.2702 0 0.088228 0 0.014323 0 0.011428 0 2.2785
4.0469 -0.091332 0.18189 0.97224 0.020715 -0.64625 -0.20186 0.0078527 0.11219 -0.36636 0.11462 0.28052 2.7142 0.67168 2.9013 2.1539 0.89848 2.4548 1.7089 1.1416 1.303 1.2746 0 0.085234 0 0.014535 0 0.0119 0 0.89433
4.0508 -0.21272 0.26018 0.68574 0.10026 -0.54515 -0.33124 -0.16174 0.16964 -0.23506 0.32229 0.35588 2.5714 0.67205 2.8974 2.1516 0.89622 2.3974 1.7058 1.1366 1.3028 1.2782 0 0.080088 0 0.014012 0 0.012667 0 -0.74741
4.0547 -0.20794 0.19001 -0.02415 0.10208 -0.12537 -0.24392 -0.2267 0.11763 0.0057229 0.32215 0.25722 2.4238 0.67371 2.8937 2.1496 0.89579 2.3474 1.7061 1.1379 1.3044 1.2793 0 0.073807 0 0.013451 0 0.013449 0 -1.9494
4.0586 -0.077012 0.027895 -0.73898 0.021557 0.36415 -0.003537 -0.14777 0.016608 0.26169 0.15434 0.079588 2.2892 0.67556 2.8946 2.1488 0.89711 2.3146 1.7092 1.1432 1.3066 1.2786 0 0.068255 0 0.013517 0 0.013917 0 -2.4337
4.0625 0.10573 -0.11947 -1.0486 -0.091764 0.65203 0.24071 0.034888 -0.049327 0.43908 -0.039415 -0.045214 2.1763 0.67606 2.9003 2.1487 0.89813 2.2987 1.7135 1.1476 1.308 1.278 0 0.064948 0 0.014271 0 0.013733 0 -2.399
4.0664 0.23922 -0.16013 -0.77774 -0.16267 0.59362 0.35641 0.23862 -0.032361 0.47765 -0.12135 -0.043409 2.0796 0.67414 2.9067 2.1485 0.8967 2.2914 1.7168 1.1474 1.308 1.2783 0 0.064076 0 0.015136 0 0.012775 0 -2.2024
4.0703 0.25564 -0.06964 -0.078688 -0.13679 0.23655 0.30443 0.38138 0.051215 0.37004 -0.048499 0.059569 1.9863 0.67011 2.9087 2.1483 0.89284 2.284 1.7182 1.1433 1.3067 1.2791 0 0.064564 0 0.015376 0 0.011374 0 -2.016
4.0742 0.15712 0.098019 0.65486 -0.015908 -0.21959 0.14608 0.40884 0.14072 0.16727 0.11262 0.17506 1.889 0.66571 2.9054 2.1486 0.88903 2.2746 1.7171 1.1388 1.3052 1.2793 0 0.065071 0 0.014676 0 0.010261 0 -1.7647
4.0781 0.0098608 0.24534 1.0071 0.14083 -0.53504 -0.0098963 0.30689 0.17752 -0.03616 0.2462 0.22476 1.7913 0.66317 2.9005 2.1493 0.88811 2.269 1.7141 1.1373 1.3046 1.2786 0 0.065038 0 0.013373 0 0.010114 0 -1.3425
4.082 -0.097279 0.28925 0.77404 0.25147 -0.55119 -0.076504 0.10886 0.14221 -0.1423 0.26892 0.18922 1.7035 0.66366 2.8989 2.1496 0.89058 2.2738 1.7104 1.139 1.3056 1.278 0 0.064905 0 0.01218 0 0.011023 0 -0.83576
4.0859 -0.10407 0.20795 0.082793 0.26033 -0.2654 -0.031474 -0.10585 0.059892 -0.10244 0.17517 0.10082 1.6332 0.66647 2.9024 2.1488 0.89383 2.2907 1.7074 1.1415 1.3079 1.2783 0 0.065421 0 0.011674 0 0.012345 0 -0.50642
4.0898 -0.01125 0.050766 -0.67506 0.17089 0.17059 0.082481 -0.23593 -0.022466 0.048741 0.025305 0.002934 1.5811 0.66959 2.9078 2.1469 0.89431 2.3146 1.7064 1.142 1.3107 1.2788 0 0.066776 0 0.011945 0 0.01316 0 -0.54774
4.0937 0.12248 -0.092899 -1.0648 0.042042 0.526 0.18975 -0.20892 -0.065972 0.207 -0.10085 -0.079905 1.543 0.67126 2.9107 2.1454 0.89081 2.338 1.7076 1.1399 1.3124 1.2782 0 0.068379 0 0.01263 0 0.012976 0 -0.85961
4.0977 0.21548 -0.14609 -0.86076 -0.049244 0.60722 0.22417 -0.033978 -0.058074 0.26079 -0.14814 -0.13832 1.5155 0.67137 2.9091 2.1464 0.88572 2.3564 1.7102 1.1365 1.3121 1.2762 0 0.069423 0 0.013238 0 0.012101 0 -1.0772
4.1016 0.21016 -0.08759 -0.18 -0.054832 0.36144 0.1616 0.1852 -0.013511 0.16498 -0.10562 -0.1586 1.497 0.6713 2.9049 2.1501 0.88319 2.3693 1.7124 1.1336 1.3098 1.2747 0 0.069634 0 0.013477 0 0.011353 0 -0.85215
4.1055 0.10564 0.03838 0.58427 0.017426 -0.086614 0.030668 0.30202 0.036915 -0.02524 -0.0025246 -0.1201 1.4842 0.67241 2.9017 2.1549 0.88545 2.3783 1.7131 1.1325 1.3068 1.2756 0 0.069454 0 0.013353 0 0.011369 0 -0.15392
4.1094 -0.042099 0.15052 0.99393 0.11181 -0.49245 -0.10224 0.221 0.062137 -0.1872 0.10831 -0.019235 1.4698 0.67462 2.9012 2.1584 0.89082 2.3839 1.7123 1.1332 1.3049 1.2794 0 0.069525 0 0.013029 0 0.012107 0 0.66193
4.1133 -0.15298 0.179 0.82264 0.16105 -0.62275 -0.168 -0.028088 0.045568 -0.21102 0.17202 0.10576 1.445 0.67644 2.9024 2.1588 0.89494 2.3856 1.7112 1.1352 1.305 1.2837 0 0.070031 0 0.012647 0 0.012961 0 1.0833
4.1172 -0.16956 0.10519 0.18389 0.12702 -0.39141 -0.1337 -0.29553 -0.006088 -0.073448 0.15505 0.18325 1.4055 0.67638 2.9028 2.1565 0.89436 2.3836 1.711 1.1377 1.3063 1.2852 0 0.070558 0 0.012271 0 0.01332 0 0.80163
4.1211 -0.090238 -0.029954 -0.54415 0.021622 0.080263 -0.023883 -0.40359 -0.065074 0.14478 0.063632 0.15458 1.3555 0.67444 2.9018 2.1534 0.88928 2.3804 1.7118 1.1398 1.3069 1.283 0 0.070599 0 0.011974 0 0.013058 0 -0.054393
4.125 0.030852 -0.1523 -0.94655 -0.10252 0.52345 0.090948 -0.26791 -0.09761 0.30898 -0.055163 0.023516 1.3046 0.67219 2.9004 2.151 0.88323 2.3798 1.7124 1.1409 1.3056 1.2793 0 0.070176 0 0.011909 0 0.012548 0 -0.96599
4.1289 0.11736 -0.19826 -0.8124 -0.1833 0.67504 0.1353 0.036675 -0.085188 0.3144 -0.13709 -0.13605 1.2607 0.67134 2.9004 2.1496 0.8803 2.3842 1.7118 1.1407 1.3028 1.2778 0 0.069946 0 0.012238 0 0.012263 0 -1.3199
4.1328 0.11682 -0.14968 -0.24727 -0.183 0.43625 0.075659 0.31696 -0.038504 0.14978 -0.13947 -0.22752 1.2247 0.67222 2.9017 2.1486 0.88208 2.3931 1.7098 1.14 1.3005 1.2798 0 0.070692 0 0.01295 0 0.012359 0 -0.77082
4.1367 0.031206 -0.040721 0.40085 -0.10645 -0.061745 -0.05632 0.38574 0.0073614 -0.097488 -0.069986 -0.20057 1.1918 0.67354 2.9034 2.1476 0.88702 2.4041 1.7073 1.1398 1.3007 1.2827 0 0.07266 0 0.013765 0 0.012619 0 0.53602
4.1406 -0.08617 0.064842 0.74976 0.0040402 -0.53017 -0.18108 0.18672 0.015508 -0.29485 0.017295 -0.088151 1.1574 0.67377 2.9042 2.1475 0.892 2.4151 1.7057 1.1406 1.3035 1.2831 0 0.075365 0 0.014274 0 0.012714 0 2.01
4.1445 -0.16428 0.11079 0.6006 0.092123 -0.69318 -0.21949 -0.16539 -0.027134 -0.34189 0.058548 0.017966 1.1196 0.67256 2.9045 2.1491 0.89471 2.4255 1.7055 1.1417 1.3073 1.2799 0 0.077967 0 0.014243 0 0.012508 0 2.9125
4.1484 -0.1571 0.078442 0.043367 0.11626 -0.45345 -0.14242 -0.45686 -0.099014 -0.22556 0.024655 0.034439 1.0777 0.67097 2.9053 2.1523 0.89484 2.4351 1.7066 1.1421 1.3099 1.2761 0 0.079852 0 0.013833 0 0.012137 0 2.756
4.1523 -0.069587 -0.0061198 -0.60187 0.069853 0.048988 0.009873 -0.51019 -0.15579 -0.022894 -0.058628 -0.054112 1.0284 0.67025 2.907 2.1556 0.89358 2.4426 1.7086 1.1414 1.3103 1.2756 0 0.080877 0 0.013498 0 0.011849 0 1.5869
4.1562 0.047503 -0.08949 -0.96831 -0.016482 0.52108 0.15102 -0.2932 -0.15679 0.14732 -0.12915 -0.18556 0.96559 0.67061 2.9084 2.1571 0.89237 2.4454 1.711 1.1404 1.3094 1.2793 0 0.081172 0 0.013606 0 0.011808 0 -0.024478
4.1602 0.12912 -0.12201 -0.84611 -0.091171 0.69202 0.20019 0.066584 -0.089051 0.19415 -0.13162 -0.26427 0.8858 0.67112 2.9081 2.1559 0.89207 2.441 1.7135 1.1407 1.3086 1.2836 0 0.080794 0 0.014115 0 0.012015 0 -1.2975
4.1641 0.13395 -0.084961 -0.29587 -0.10872 0.47218 0.13076 0.36551 0.024831 0.10465 -0.054922 -0.22504 0.79406 0.6709 2.9063 2.1531 0.89279 2.4288 1.7155 1.1423 1.3087 1.2838 0 0.079638 0 0.01459 0 0.012354 0 -1.6836
4.168 0.06691 0.00062197 0.38735 -0.054222 0.0011983 -0.013359 0.44718 0.13788 -0.053192 0.061367 -0.073652 0.70337 0.67014 2.9046 2.1509 0.89424 2.4098 1.7156 1.1437 1.3088 1.2787 0 0.077656 0 0.014588 0 0.012656 0 -1.1702
4.1719 -0.026169 0.087526 0.83772 0.047354 -0.43997 -0.14301 0.28846 0.20159 -0.17433 0.15358 0.11895 0.62671 0.66995 2.9051 2.1507 0.89595 2.3857 1.7127 1.1426 1.3079 1.2724 0 0.075108 0 0.014046 0 0.012732 0 -0.25991
4.1758 -0.08704 0.13014 0.8199 0.14296 -0.59582 -0.17599 0.001635 0.18919 -0.17959 0.17459 0.26086 0.56771 0.6712 2.9075 2.152 0.89731 2.3583 1.7074 1.1386 1.3055 1.2703 0 0.072541 0 0.013344 0 0.012434 0 0.34973
4.1797 -0.079538 0.11012 0.35759 0.17921 -0.38169 -0.085962 -0.23906 0.10935 -0.060059 0.12232 0.29218 0.51862 0.67358 2.9098 2.1529 0.89774 2.3301 1.7015 1.1336 1.3025 1.2742 0 0.070501 0 0.012949 0 0.011763 0 0.17883
4.1836 -0.0098059 0.04519 -0.28118 0.13191 0.074569 0.080212 -0.29752 0.0039263 0.12149 0.039239 0.21583 0.46802 0.67587 2.9095 2.1522 0.89695 2.3057 1.6976 1.1308 1.3007 1.2804 0 0.069238 0 0.013001 0 0.010956 0 -0.77539
4.1875 0.079091 -0.023621 -0.73444 0.021059 0.51229 0.22721 -0.14601 -0.071334 0.26966 -0.015742 0.090782 0.41151 0.6771 2.9067 2.15 0.89519 2.2909 1.6973 1.1317 1.3012 1.2827 0 0.068658 0 0.01321 0 0.010426 0 -2.0552
4.1914 0.13422 -0.057465 -0.74896 -0.097919 0.68766 0.26557 0.12697 -0.076229 0.3102 -0.0055822 -0.0063555 0.3559 0.67728 2.9033 2.1481 0.89305 2.2903 1.7003 1.1352 1.3035 1.2785 0 0.068521 0 0.013162 0 0.010512 0 -2.9898
4.1953 0.12473 -0.041699 -0.32219 -0.16324 0.50723 0.16551 0.36867 -0.010722 0.22735 0.059911 -0.027734 0.31292 0.67702 2.9019 2.1481 0.89118 2.304 1.7045 1.1381 1.3061 1.2706 0 0.068661 0 0.012732 0 0.011217 0 -3.0278
4.1992 0.059294 0.0086566 0.29664 -0.14064 0.074342 -0.021271 0.44373 0.081587 0.066528 0.12898 0.019359 0.28821 0.67656 2.9032 2.1503 0.88998 2.3275 1.7079 1.1384 1.3077 1.2652 0 0.069042 0 0.012201 0 0.012142 0 -2.0098
4.2031 -0.020956 0.061514 0.74822 -0.042819 -0.37177 -0.18734 0.30485 0.13732 -0.094458 0.14147 0.082093 0.27583 0.67549 2.9055 2.1535 0.88966 2.3538 1.7095 1.1364 1.3077 1.2661 0 0.069671 0 0.011978 0 0.012723 0 -0.27772
4.207 -0.068661 0.088325 0.76864 0.077384 -0.58723 -0.23145 0.01826 0.11268 -0.18689 0.070821 0.10079 0.26325 0.67346 2.9064 2.1558 0.89042 2.3774 1.7095 1.1344 1.3068 1.2716 0 0.070499 0 0.012224 0 0.012617 0 1.4311
4.2109 -0.058618 0.079122 0.34225 0.15711 -0.45482 -0.12174 -0.26928 0.01324 -0.18313 -0.053735 0.050223 0.24217 0.67108 2.9052 2.1561 0.89245 2.3961 1.7089 1.1343 1.3059 1.2765 0 0.071408 0 0.012743 0 0.011929 0 2.3048
4.2148 -0.00099098 0.044312 -0.28653 0.15944 -0.047313 0.079582 -0.40759 -0.10682 -0.10482 -0.16197 -0.044736 0.21524 0.66982 2.903 2.1544 0.89567 2.4094 1.7088 1.1359 1.3058 1.2772 0 0.072251 0 0.013216 0 0.011122 0 1.8843
4.2187 0.067438 0.0052473 -0.75195 0.093492 0.40992 0.24983 -0.32538 -0.17743 -0.0055826 -0.18678 -0.12857 0.19266 0.67075 2.9016 2.1515 0.89939 2.4165 1.7098 1.1375 1.3064 1.2742 0 0.072866 0 0.013514 0 0.010689 0 0.37577
4.2227 0.10678 -0.018388 -0.77834 0.0062228 0.65913 0.28122 -0.071943 -0.15593 0.06115 -0.10839 -0.15336 0.18194 0.67335 2.9017 2.1485 0.90237 2.4147 1.712 1.1378 1.3076 1.2715 0 0.07308 0 0.013735 0 0.010836 0 -1.3861
4.2266 0.097005 -0.017176 -0.34192 -0.048576 0.55219 0.15147 0.2086 -0.05253 0.071626 0.03221 -0.10718 0.18064 0.67578 2.9029 2.1465 0.90334 2.4019 1.7145 1.1368 1.3085 1.2722 0 0.072776 0 0.013973 0 0.011399 0 -2.3861
4.2305 0.047179 0.005792 0.31321 -0.04356 0.13798 -0.058498 0.35929 0.077644 0.042163 0.15959 -0.015029 0.17858 0.67646 2.9044 2.1463 0.9017 2.3787 1.7158 1.1359 1.3086 1.2757 0 0.072019 0 0.0141 0 0.012013 0 -2.0592
4.2344 -0.012501 0.037597 0.81619 0.0081704 -0.35679 -0.21525 0.30166 0.16827 0.014365 0.21107 0.082405 0.16739 0.6755 2.9061 2.1483 0.89788 2.3504 1.7148 1.1364 1.3074 1.2788 0 0.071123 0 0.013856 0 0.012366 0 -0.68648
4.2383 -0.049328 0.061071 0.88505 0.066185 -0.65033 -0.22071 0.081368 0.17863 0.024571 0.17179 0.1515 0.1485 0.67456 2.9079 2.1517 0.8932 2.3243 1.7117 1.1381 1.3051 1.2789 0 0.07051 0 0.013178 0 0.012369 0 0.76019
4.2422 -0.046058 0.062069 0.48839 0.091687 -0.56825 -0.077656 -0.16088 0.11231 0.077856 0.076507 0.17483 0.1324 0.67508 2.9095 2.1549 0.88927 2.3067 1.7082 1.1403 1.3029 1.2759 0 0.070419 0 0.012388 0 0.012145 0 1.2636
4.2461 -0.0090708 0.036611 -0.14223 0.07109 -0.15243 0.11321 -0.27545 0.010863 0.14449 -0.018078 0.14862 0.1297 0.67682 2.9094 2.1562 0.88727 2.3002 1.7069 1.142 1.3021 1.2726 0 0.070707 0 0.011995 0 0.011911 0 0.4659
4.25 0.036359 -0.0057101 -0.65313 0.019175 0.35388 0.22294 -0.19394 -0.070122 0.18099 -0.067854 0.080595 0.14203 0.6781 2.9065 2.1545 0.88737 2.304 1.7088 1.1427 1.3032 1.2711 0 0.070947 0 0.012246 0 0.011827 0 -1.0718
4.2539 0.060295 -0.045625 -0.77398 -0.036396 0.64423 0.18138 0.031305 -0.089186 0.1599 -0.061042 -0.0068927 0.16033 0.67752 2.9015 2.1511 0.88873 2.316 1.7128 1.1426 1.3054 1.2718 0 0.070807 0 0.012892 0 0.011926 0 -2.2469
4.2578 0.044383 -0.065027 -0.46496 -0.074289 0.53295 0.020214 0.26093 -0.039501 0.086351 -0.016955 -0.077388 0.17158 0.67534 2.8969 2.1481 0.89015 2.3351 1.7161 1.1419 1.3069 1.2734 0 0.070399 0 0.013411 0 0.012121 0 -2.1579
4.2617 -0.0081547 -0.058695 0.075078 -0.088189 0.072734 -0.15535 0.35285 0.046329 -0.0091169 0.02845 -0.096048 0.16822 0.67322 2.8951 2.1477 0.89092 2.3614 1.7164 1.1408 1.3059 1.2746 0 0.070286 0 0.013511 0 0.012289 0 -0.68696
4.2656 -0.074176 -0.038564 0.53305 -0.082854 -0.47117 -0.24176 0.24569 0.11085 -0.093295 0.039797 -0.056231 0.1528 0.67247 2.8969 2.1498 0.89148 2.3944 1.7136 1.1399 1.3027 1.275 0 0.071134 0 0.013386 0 0.012367 0 1.4618
4.2695 -0.12353 -0.026459 0.65786 -0.066621 -0.77946 -0.20323 -0.0070699 0.10224 -0.14952 -0.0027559 0.005585 0.1352 0.6729 2.9004 2.1525 0.8931 2.4316 1.7095 1.1402 1.2995 1.2752 0 0.073265 0 0.013459 0 0.012381 0 3.2459
4.2734 -0.13637 -0.039589 0.38903 -0.049251 -0.67398 -0.085335 -0.27049 0.0067621 -0.18056 -0.092795 0.027546 0.12513 0.67325 2.903 2.1535 0.89674 2.4684 1.7066 1.142 1.2989 1.2755 0 0.076437 0 0.013873 0 0.012411 0 3.9233
4.2773 -0.11471 -0.078816 -0.12351 -0.044115 -0.22729 0.025127 -0.40761 -0.13723 -0.19793 -0.19591 -0.032224 0.12532 0.67278 2.9034 2.152 0.90197 2.4993 1.706 1.1443 1.3022 1.2753 0 0.079971 0 0.01428 0 0.012513 0 3.4331
4.2812 -0.080615 -0.12794 -0.60655 -0.065986 0.28291 0.058425 -0.35831 -0.25769 -0.21089 -0.26333 -0.15674 0.12871 0.67217 2.9024 2.1494 0.90703 2.5212 1.7071 1.1454 1.3078 1.2744 0 0.083069 0 0.014192 0 0.012681 0 2.3397
4.2852 -0.061749 -0.16411 -0.80608 -0.11971 0.5458 -0.0017449 -0.17158 -0.29298 -0.22414 -0.25959 -0.27394 0.12011 0.67267 2.9016 2.1477 0.91018 2.5348 1.7091 1.144 1.3128 1.2733 0 0.085134 0 0.013549 0 0.012904 0 1.4514
4.2891 -0.073081 -0.17153 -0.61547 -0.1876 0.40723 -0.11965 0.02718 -0.23341 -0.24141 -0.18884 -0.30711 0.081121 0.67445 2.902 2.1481 0.91133 2.5435 1.7117 1.1408 1.3144 1.2731 0 0.085979 0 0.012895 0 0.013229 0 1.371
4.293 -0.10693 -0.14922 -0.13136 -0.23062 -0.040447 -0.23416 0.11421 -0.12897 -0.26532 -0.098031 -0.23462 -0.0029902 0.67609 2.9027 2.1499 0.91233 2.5506 1.7145 1.1379 1.312 1.2748 0 0.085911 0 0.012907 0 0.013759 0 2.1947
4.2969 -0.13795 -0.10871 0.39039 -0.21002 -0.52052 -0.28868 0.043179 -0.054098 -0.29013 -0.048169 -0.10922 -0.13625 0.67593 2.9027 2.151 0.91547 2.556 1.7167 1.1372 1.3073 1.278 0 0.085637 0 0.013697 0 0.014518 0 3.4603
4.3008 -0.13958 -0.065216 0.66416 -0.11707 -0.74221 -0.2521 -0.12832 -0.053329 -0.29568 -0.070027 -0.018096 -0.30806 0.67395 2.9018 2.1507 0.92121 2.5547 1.717 1.1384 1.3034 1.281 0 0.085894 0 0.014617 0 0.015307 0 4.3536
4.3047 -0.10097 -0.029142 0.53156 0.013447 -0.57178 -0.13028 -0.27811 -0.10868 -0.25412 -0.13779 -0.014632 -0.49581 0.67211 2.9011 2.1496 0.92733 2.5395 1.7148 1.1391 1.3022 1.2825 0 0.086884 0 0.014808 0 0.015721 0 4.1055
4.3086 -0.033182 -0.0029032 0.062457 0.1212 -0.10339 0.031753 -0.29847 -0.15455 -0.15027 -0.18416 -0.077728 -0.67442 0.67253 2.9018 2.1495 0.93017 2.5061 1.7112 1.1376 1.3039 1.282 0 0.087872 0 0.014031 0 0.015377 0 2.4308
4.3125 0.038487 0.01698 -0.46771 0.15985 0.40502 0.1629 -0.16311 -0.12886 -0.00079192 -0.14896 -0.13166 -0.82796 0.67516 2.9038 2.1516 0.92723 2.4565 1.7089 1.1344 1.3069 1.2802 0 0.087391 0 0.012953 0 0.014218 0 -0.22363
4.3164 0.090031 0.035653 -0.72825 0.12857 0.68468 0.19871 0.060782 -0.020222 0.14648 -0.024948 -0.10847 -0.95579 0.6775 2.9059 2.155 0.91862 2.3985 1.7096 1.1323 1.3091 1.2781 0 0.08412 0 0.012574 0 0.012634 0 -2.8244
4.3203 0.11163 0.056724 -0.53335 0.070184 0.60546 0.12221 0.25984 0.12513 0.23825 0.13467 -0.00011614 -1.0686 0.67684 2.9068 2.1574 0.90639 2.3419 1.7123 1.1336 1.309 1.2764 0 0.077933 0 0.013303 0 0.01126 0 -4.2922
4.3242 0.11043 0.081096 0.031652 0.037397 0.23965 -0.014953 0.34579 0.23972 0.25022 0.25325 0.14074 -1.1774 0.67303 2.9068 2.1572 0.8925 2.2925 1.7137 1.1381 1.3066 1.2752 0 0.070262 0 0.01455 0 0.010571 0 -4.1539
4.3281 0.1031 0.10718 0.64779 0.054836 -0.18802 -0.11471 0.30273 0.28297 0.2043 0.28321 0.24668 -1.2839 0.66905 2.9071 2.1548 0.87763 2.2505 1.7116 1.1427 1.303 1.2743 0 0.063367 0 0.015233 0 0.010599 0 -2.8729
4.332 0.10444 0.13159 0.95266 0.10694 -0.42991 -0.093035 0.18441 0.26285 0.15411 0.23441 0.28557 -1.3798 0.66857 2.9083 2.152 0.862 2.2128 1.7071 1.1441 1.3 1.2731 0 0.058928 0 0.014734 0 0.010971 0 -1.583
4.3359 0.11919 0.15012 0.76714 0.15841 -0.35163 0.059535 0.072092 0.21828 0.14829 0.16006 0.27376 -1.4547 0.67259 2.91 2.151 0.84694 2.1777 1.7043 1.1415 1.2991 1.2709 0 0.05704 0 0.013406 0 0.011228 0 -1.3546
4.3398 0.1408 0.15884 0.2108 0.18561 -0.0027593 0.26324 0.026762 0.18293 0.19813 0.11541 0.24859 -1.5045 0.67841 2.9105 2.1521 0.83522 2.1482 1.7063 1.1372 1.3008 1.268 0 0.056388 0 0.012191 0 0.011139 0 -2.4757
4.3437 0.15647 0.15525 -0.37265 0.19033 0.41334 0.39638 0.063896 0.16359 0.27228 0.12232 0.23172 -1.5335 0.68168 2.9086 2.1542 0.82917 2.1306 1.7125 1.1342 1.3044 1.2655 0 0.055464 0 0.011755 0 0.010782 0 -4.2517
4.3477 0.15453 0.1391 -0.63219 0.18646 0.65395 0.37483 0.15659 0.14782 0.32027 0.16274 0.21717 -1.5478 0.67992 2.9051 2.1553 0.82841 2.1301 1.7178 1.134 1.308 1.2653 0 0.053807 0 0.011978 0 0.01039 0 -5.4723
4.3516 0.13043 0.1126 -0.42693 0.17732 0.5742 0.20805 0.25433 0.12677 0.30633 0.1985 0.18911 -1.5495 0.67432 2.9021 2.1545 0.82963 2.148 1.7175 1.1349 1.3098 1.269 0 0.052268 0 0.01224 0 0.010151 0 -5.2166
4.3555 0.088937 0.080144 0.095033 0.14919 0.21133 -0.0079911 0.30384 0.10664 0.22968 0.19719 0.14489 -1.5357 0.66847 2.9011 2.1522 0.8292 2.1816 1.7114 1.1349 1.3091 1.276 0 0.052203 0 0.012141 0 0.010142 0 -3.4393
4.3594 0.042115 0.047412 0.6 0.088575 -0.23359 -0.15457 0.26792 0.097579 0.12011 0.14671 0.097439 -1.5049 0.66544 2.9023 2.1498 0.82654 2.2267 1.7039 1.1334 1.3065 1.2833 0 0.054366 0 0.011883 0 0.010385 0 -0.95645
4.3633 0.0037554 0.019689 0.7793 0.0050385 -0.51028 -0.16508 0.14266 0.094195 0.01574 0.055811 0.056642 -1.4626 0.66581 2.9042 2.1486 0.82483 2.2798 1.7007 1.132 1.3037 1.2874 0 0.058447 0 0.011972 0 0.010893 0 1.1098
4.3672 -0.017259 -0.00021995 0.53051 -0.066415 -0.46639 -0.060732 -0.03288 0.072363 -0.059551 -0.051778 0.01336 -1.4195 0.6681 2.9057 2.1491 0.82819 2.338 1.7034 1.1329 1.3021 1.2865 0 0.063503 0 0.012581 0 0.011618 0 2.0156
4.3711 -0.021447 -0.013341 0.0029491 -0.090205 -0.13987 0.071782 -0.1869 0.010175 -0.10477 -0.14398 -0.052421 -1.3838 0.67057 2.9065 2.1506 0.83762 2.3967 1.7089 1.1365 1.3024 1.2818 0 0.068696 0 0.013296 0 0.012396 0 1.7615
4.375 -0.018199 -0.023795 -0.5062 -0.06156 0.26171 0.13979 -0.24992 -0.085293 -0.13409 -0.18975 -0.14456 -1.3547 0.67248 2.9075 2.1523 0.84968 2.4496 1.7121 1.1408 1.3041 1.2766 0 0.073624 0 0.013507 0 0.012996 0 0.96828
4.3789 -0.019906 -0.035846 -0.72974 -0.014632 0.48577 0.099842 -0.19875 -0.17346 -0.16135 -0.17348 -0.23306 -1.3241 0.67392 2.9091 2.153 0.85915 2.4897 1.711 1.1433 1.3063 1.2733 0 0.078076 0 0.013055 0 0.013295 0 0.42229
4.3828 -0.033875 -0.050538 -0.57442 0.0028776 0.38839 -0.023077 -0.078053 -0.20749 -0.18843 -0.10831 -0.26858 -1.2868 0.67483 2.9104 2.1522 0.86356 2.5132 1.7079 1.1429 1.3082 1.2721 0 0.081676 0 0.012424 0 0.013399 0 0.61386
4.3867 -0.057257 -0.064539 -0.15629 -0.031806 0.022307 -0.15751 0.023285 -0.17242 -0.20487 -0.035336 -0.22184 -1.2478 0.67475 2.9098 2.1503 0.86504 2.5212 1.7068 1.1411 1.3088 1.2713 0 0.083949 0 0.012273 0 0.013559 0 1.5145
4.3906 -0.078741 -0.072346 0.27875 -0.098177 -0.39543 -0.22991 0.031137 -0.10012 -0.19713 -0.0020272 -0.11412 -1.2205 0.67351 2.9064 2.1483 0.86788 2.5184 1.7092 1.1399 1.3076 1.2703 0 0.084763 0 0.012755 0 0.013907 0 2.6485
4.3945 -0.08623 -0.070324 0.49514 -0.15006 -0.61563 -0.20484 -0.060059 -0.045297 -0.15984 -0.030286 -0.0088668 -1.2159 0.67193 2.9012 2.148 0.87409 2.5097 1.713 1.1402 1.3047 1.27 0 0.084615 0 0.013333 0 0.014278 0 3.3633
4.3984 -0.075313 -0.059455 0.39067 -0.15329 -0.50658 -0.10097 -0.18046 -0.041149 -0.10082 -0.097692 0.032747 -1.2321 0.67145 2.8966 2.1499 0.88119 2.4978 1.7148 1.1411 1.3013 1.2723 0 0.084317 0 0.013284 0 0.014314 0 3.1568
4.4023 -0.052457 -0.044761 0.041777 -0.1106 -0.1304 0.022188 -0.2335 -0.072733 -0.036846 -0.14965 -0.0024217 -1.2555 0.67289 2.8946 2.1534 0.88454 2.4824 1.7134 1.1409 1.2991 1.2775 0 0.084288 0 0.012419 0 0.013799 0 1.9391
4.4062 -0.030573 -0.032162 -0.34608 -0.054014 0.29713 0.098183 -0.16571 -0.091784 0.015894 -0.13722 -0.070151 -1.2716 0.67545 2.8955 2.1566 0.88193 2.4632 1.7107 1.1391 1.2995 1.2832 0 0.084149 0 0.011315 0 0.012915 0 0.12589
4.4102 -0.020246 -0.025387 -0.55279 -0.014789 0.53489 0.089676 -0.0064246 -0.060644 0.049029 -0.053782 -0.10365 -1.2772 0.67723 2.8982 2.158 0.87599 2.4418 1.7095 1.1367 1.3027 1.2861 0 0.08308 0 0.010808 0 0.012146 0 -1.5049
4.4141 -0.023066 -0.024908 -0.46189 0.00031118 0.45447 0.0077084 0.1518 0.012832 0.062343 0.057579 -0.064327 -1.2823 0.67672 2.9011 2.1573 0.8721 2.4219 1.7104 1.1353 1.3066 1.2844 0 0.080686 0 0.011248 0 0.011883 0 -2.178
4.418 -0.03168 -0.028674 -0.12134 0.0065593 0.10907 -0.096164 0.21611 0.079804 0.059027 0.13243 0.031116 -1.3005 0.67403 2.9032 2.1562 0.87369 2.4071 1.7116 1.1354 1.3084 1.2795 0 0.07755 0 0.012185 0 0.012068 0 -1.5547
4.4219 -0.035955 -0.033103 0.28455 0.019202 -0.30185 -0.16008 0.15351 0.090493 0.042006 0.12848 0.12558 -1.3374 0.6708 2.9045 2.1562 0.87941 2.3992 1.7113 1.1359 1.3066 1.2747 0 0.074934 0 0.012783 0 0.012241 0 0.015836
4.4258 -0.030154 -0.033672 0.53668 0.03604 -0.54725 -0.1467 0.0077236 0.035321 0.015183 0.052741 0.16304 -1.3866 0.66886 2.9054 2.1575 0.88461 2.3969 1.7103 1.1357 1.3024 1.2726 0 0.073839 0 0.012546 0 0.011952 0 1.6309
4.4297 -0.015889 -0.025988 0.50144 0.041792 -0.4925 -0.062803 -0.13406 -0.047354 -0.013013 -0.045624 0.12369 -1.4374 0.66904 2.9059 2.1587 0.88566 2.3976 1.711 1.1342 1.2984 1.273 0 0.074259 0 0.011705 0 0.0112 0 2.3335
4.4336 0.00053492 -0.0082845 0.20396 0.027905 -0.17105 0.0466 -0.19657 -0.10195 -0.030253 -0.10903 0.030046 -1.4841 0.67088 2.9056 2.1579 0.88286 2.3993 1.7149 1.1326 1.2971 1.2736 0 0.075268 0 0.010967 0 0.010483 0 1.6969
4.4375 0.0133 0.01578 -0.18592 0.0057497 0.237 0.1242 -0.15695 -0.097637 -0.027801 -0.10669 -0.073003 -1.5297 0.67331 2.9046 2.1549 0.87956 2.4014 1.72 1.1322 1.2987 1.273 0 0.075828 0 0.010904 0 0.01041 0 0.11193
4.4414 0.020394 0.036986 -0.4481 -0.0016958 0.50622 0.13111 -0.049365 -0.047229 -0.0092828 -0.048749 -0.1445 -1.5799 0.67532 2.9036 2.1515 0.87865 2.4044 1.7222 1.1338 1.3013 1.2716 0 0.075569 0 0.011549 0 0.011188 0 -1.4395
4.4453 0.023145 0.044989 -0.43522 0.017812 0.49111 0.066567 0.061474 0.0093256 0.0089834 0.025492 -0.16279 -1.6339 0.6762 2.9031 2.1503 0.88002 2.4086 1.7189 1.1363 1.3027 1.271 0 0.07491 0 0.012473 0 0.012423 0 -2.0011
4.4492 0.023571 0.03537 -0.15635 0.051677 0.20661 -0.031933 0.1176 0.038928 0.0098853 0.073697 -0.1273 -1.6827 0.67558 2.9035 2.1521 0.88131 2.4127 1.712 1.1382 1.3026 1.272 0 0.07451 0 0.013191 0 0.013386 0 -1.2527
4.4531 0.022582 0.014049 0.22641 0.071428 -0.18133 -0.10738 0.096051 0.037263 -0.0084906 0.073588 -0.054082 -1.7155 0.67352 2.9043 2.1553 0.88078 2.4134 1.7065 1.1385 1.3028 1.2741 0 0.074644 0 0.013478 0 0.013531 0 0.28841
4.457 0.02035 -0.0052924 0.48828 0.057361 -0.45065 -0.1128 0.017331 0.023649 -0.027305 0.032161 0.029344 -1.7295 0.67087 2.905 2.1571 0.87913 2.4071 1.7058 1.1374 1.3048 1.2757 0 0.075039 0 0.013397 0 0.012855 0 1.6025
4.4609 0.0176 -0.0099858 0.47044 0.016304 -0.45012 -0.038367 -0.066931 0.018731 -0.019563 -0.020462 0.091629 -1.7334 0.66897 2.9059 2.156 0.87857 2.3922 1.7093 1.1361 1.3084 1.2765 0 0.075194 0 0.013118 0 0.011862 0 1.8129
4.4648 0.015712 0.0027384 0.17412 -0.023747 -0.18513 0.078749 -0.10135 0.027316 0.027113 -0.047671 0.11037 -1.7422 0.66888 2.9076 2.153 0.88023 2.3709 1.7128 1.1358 1.311 1.2775 0 0.074806 0 0.012787 0 0.011193 0 0.72034
4.4687 0.015236 0.023493 -0.23578 -0.036947 0.18762 0.17109 -0.057455 0.039609 0.096116 -0.026171 0.085433 -1.7664 0.67037 2.9103 2.1505 0.88293 2.3492 1.7128 1.1367 1.3104 1.2796 0 0.0739 0 0.012512 0 0.011214 0 -1.0955
4.4727 0.014586 0.037012 -0.52345 -0.019867 0.45309 0.17915 0.047835 0.045029 0.14935 0.039522 0.041753 -1.806 0.67193 2.9129 2.1506 0.88433 2.3337 1.7096 1.138 1.3069 1.2823 0 0.072678 0 0.012395 0 0.011828 0 -2.6393
4.4766 0.01088 0.032458 -0.51976 0.0082708 0.46279 0.090178 0.15835 0.042575 0.15244 0.11603 0.014711 -1.8516 0.67191 2.9135 2.153 0.8834 2.3287 1.7065 1.1387 1.3034 1.2834 0 0.071348 0 0.012491 0 0.012579 0 -3.0776
4.4805 0.002763 0.010479 -0.22361 0.023508 0.21805 -0.04893 0.20938 0.038355 0.098597 0.15712 0.025325 -1.8917 0.66997 2.911 2.1559 0.88142 2.3338 1.7064 1.1383 1.3034 1.2812 0 0.070138 0 0.01272 0 0.012975 0 -2.1855
4.4844 -0.0072928 -0.017431 0.19553 0.016068 -0.13543 -0.15737 0.16641 0.035428 0.012739 0.13057 0.063478 -1.9197 0.66744 2.9066 2.1574 0.88062 2.3454 1.709 1.1367 1.3076 1.2764 0 0.069371 0 0.012882 0 0.012799 0 -0.43323
4.4883 -0.013765 -0.036052 0.49755 -0.0051802 -0.39509 -0.17096 0.047567 0.028432 -0.066253 0.040403 0.093718 -1.9361 0.66612 2.9029 2.1569 0.8819 2.3597 1.7111 1.135 1.3133 1.272 0 0.069388 0 0.012807 0 0.012249 0 1.2961
4.4922 -0.011872 -0.034975 0.51431 -0.023247 -0.4175 -0.083857 -0.086036 0.0091784 -0.11049 -0.071401 0.080983 -1.9465 0.66666 2.9023 2.1554 0.88413 2.3749 1.7108 1.1342 1.3164 1.2708 0 0.070294 0 0.012529 0 0.0118 0 2.1797
4.4961 -0.0014591 -0.013746 0.2474 -0.026485 -0.19608 0.047958 -0.16667 -0.022718 -0.11663 -0.14781 0.017256 -1.9572 0.66813 2.9045 2.1537 0.8855 2.3908 1.7088 1.1349 1.315 1.273 0 0.071761 0 0.012287 0 0.011873 0 1.8696
4.5 0.012364 0.018249 -0.13808 -0.013753 0.14036 0.14418 -0.15965 -0.055433 -0.10061 -0.15079 -0.070977 -1.9716 0.66921 2.9066 2.1517 0.88543 2.4065 1.7079 1.137 1.3108 1.2763 0 0.073147 0 0.012331 0 0.012505 0 0.64929
4.5039 0.022603 0.046275 -0.41689 0.0092314 0.4031 0.15197 -0.080914 -0.071797 -0.081394 -0.083971 -0.13945 -1.9888 0.66971 2.9056 2.1491 0.88493 2.4184 1.7094 1.1395 1.3076 1.2778 0 0.073898 0 0.012692 0 0.01328 0 -0.73827
4.5078 0.025235 0.057032 -0.43724 0.034899 0.44855 0.076421 0.016957 -0.061592 -0.067403 0.011351 -0.15375 -2.0049 0.6709 2.9008 2.1461 0.88515 2.4214 1.7117 1.1414 1.3077 1.2769 0 0.073897 0 0.013137 0 0.013608 0 -1.5053
4.5117 0.02177 0.045277 -0.20271 0.05507 0.25549 -0.028166 0.078859 -0.028784 -0.054108 0.083406 -0.10816 -2.0161 0.67399 2.8952 2.1438 0.88585 2.4121 1.7117 1.1418 1.3098 1.2752 0 0.07345 0 0.013358 0 0.013184 0 -1.2624
4.5156 0.017674 0.017404 0.14198 0.061087 -0.065546 -0.095834 0.078913 0.011718 -0.030703 0.10101 -0.025087 -2.0222 0.67829 2.8927 2.1433 0.88568 2.3916 1.7083 1.1404 1.3111 1.275 0 0.072942 0 0.013207 0 0.01226 0 -0.24477
4.5195 0.018026 -0.010744 0.40373 0.048055 -0.33425 -0.087765 0.031781 0.044038 0.010946 0.068336 0.060624 -2.0268 0.6811 2.8955 2.1449 0.88392 2.3656 1.7042 1.138 1.3093 1.2767 0 0.072499 0 0.012789 0 0.011484 0 0.82119
4.5234 0.023742 -0.022206 0.45058 0.021974 -0.40038 -0.009855 -0.019953 0.059957 0.07028 0.016871 0.11974 -2.035 0.67975 2.9017 2.1477 0.88173 2.3407 1.7031 1.1359 1.3054 1.2785 0 0.071962 0 0.012339 0 0.011397 0 1.1534
4.5273 0.030908 -0.0095552 0.27506 0.0011254 -0.22777 0.095463 -0.0324 0.061076 0.13622 -0.01624 0.13951 -2.0482 0.67415 2.907 2.1502 0.88132 2.3208 1.7066 1.1349 1.3025 1.2783 0 0.071164 0 0.012044 0 0.011993 0 0.39888
4.5312 0.033369 0.019036 -0.015859 0.0051606 0.084178 0.17296 0.014157 0.055319 0.1896 -0.0082537 0.12519 -2.0614 0.66754 2.908 2.152 0.88368 2.3064 1.7118 1.1354 1.3029 1.2757 0 0.070187 0 0.011971 0 0.012716 0 -1.1303
4.5352 0.026588 0.043585 -0.26699 0.037406 0.35519 0.18065 0.10331 0.051427 0.21014 0.039981 0.095075 -2.0664 0.66433 2.9052 2.1536 0.88719 2.2969 1.7138 1.1367 1.3059 1.2725 0 0.069338 0 0.012118 0 0.012921 0 -2.6222
4.5391 0.010369 0.044738 -0.35574 0.076146 0.4265 0.10902 0.1894 0.05396 0.18667 0.10578 0.071013 -2.0584 0.66674 2.9017 2.1553 0.88891 2.2936 1.7102 1.1378 1.3086 1.2714 0 0.068884 0 0.012481 0 0.012398 0 -3.231
4.543 -0.010953 0.016844 -0.24809 0.086528 0.25309 -0.012417 0.22038 0.059779 0.12484 0.1535 0.066249 -2.0402 0.67309 2.9009 2.157 0.88735 2.3 1.7036 1.1381 1.3086 1.273 0 0.068861 0 0.013018 0 0.011529 0 -2.5552
4.5469 -0.03078 -0.027818 -0.0096142 0.047195 -0.068767 -0.12603 0.1663 0.057639 0.045569 0.1484 0.075381 -2.0209 0.679 2.903 2.1576 0.88415 2.3198 1.6991 1.1379 1.3059 1.2759 0 0.069159 0 0.013567 0 0.010949 0 -0.84407
4.5508 -0.043779 -0.067142 0.22807 -0.029655 -0.35702 -0.17424 0.038612 0.033274 -0.027312 0.074185 0.074352 -2.0085 0.68067 2.9057 2.1566 0.8828 2.3533 1.7005 1.1383 1.3033 1.2776 0 0.069801 0 0.013852 0 0.011039 0 1.1668
4.5547 -0.048865 -0.084066 0.33031 -0.10353 -0.45084 -0.13351 -0.11227 -0.020273 -0.081921 -0.052253 0.035106 -2.0046 0.67759 2.906 2.1546 0.88554 2.3961 1.7066 1.1404 1.3032 1.2766 0 0.071091 0 0.013644 0 0.011683 0 2.6647
4.5586 -0.049957 -0.077534 0.2271 -0.13448 -0.30537 -0.033032 -0.22257 -0.09316 -0.12349 -0.18062 -0.051661 -2.0047 0.67254 2.9035 2.153 0.8913 2.4409 1.7127 1.1441 1.3059 1.2736 0 0.073409 0 0.012968 0 0.012468 0 3.1681
4.5625 -0.053734 -0.061878 -0.044933 -0.11286 -0.017112 0.058746 -0.25083 -0.15916 -0.16468 -0.24964 -0.16239 -2.0051 0.66927 2.9006 2.1525 0.89667 2.4806 1.7145 1.1479 1.3089 1.271 0 0.076792 0 0.012155 0 0.013071 0 2.7276
4.5664 -0.065267 -0.055608 -0.35188 -0.065337 0.23547 0.076128 -0.2019 -0.18973 -0.2093 -0.22448 -0.2497 -2.0086 0.6698 2.8997 2.1525 0.89907 2.5107 1.7113 1.1494 1.3099 1.2709 0 0.080665 0 0.011659 0 0.013465 0 1.8501
4.5703 -0.084038 -0.068106 -0.52785 -0.032256 0.2993 0.00026767 -0.12283 -0.17404 -0.24485 -0.12497 -0.27232 -2.0237 0.67338 2.9014 2.1516 0.89887 2.5304 1.7065 1.1472 1.3081 1.2736 0 0.084035 0 0.011761 0 0.01378 0 1.2106
4.5742 -0.10308 -0.093465 -0.46808 -0.035603 0.13704 -0.12618 -0.072064 -0.12921 -0.25174 -0.019835 -0.22526 -2.0584 0.67748 2.9033 2.1495 0.89874 2.5412 1.7043 1.1422 1.3053 1.2776 0 0.086053 0 0.012378 0 0.014051 0 1.2917
4.5781 -0.11222 -0.11494 -0.19705 -0.064081 -0.1528 -0.22584 -0.081777 -0.090207 -0.22122 0.01638 -0.14547 -2.1139 0.67966 2.9027 2.1479 0.90087 2.5457 1.7063 1.137 1.3038 1.2805 0 0.08655 0 0.013134 0 0.014135 0 2.112
4.582 -0.10375 -0.116 0.13597 -0.08598 -0.39604 -0.23662 -0.13815 -0.084316 -0.16526 -0.043418 -0.086243 -2.1853 0.67894 2.8992 2.1487 0.90493 2.5453 1.7107 1.1343 1.3044 1.2808 0 0.086118 0 0.013621 0 0.013905 0 3.1791
4.5859 -0.077013 -0.090354 0.34086 -0.076579 -0.44546 -0.15025 -0.19241 -0.10932 -0.10816 -0.15513 -0.078352 -2.2672 0.67594 2.895 2.1526 0.90866 2.539 1.7142 1.1347 1.3061 1.2786 0 0.085634 0 0.013646 0 0.013457 0 3.7259
4.5898 -0.038983 -0.045078 0.3035 -0.03611 -0.26531 -0.014416 -0.19418 -0.13355 -0.067327 -0.23082 -0.10808 -2.3576 0.67229 2.8937 2.1573 0.91015 2.5237 1.7149 1.1368 1.3068 1.276 0 0.085549 0 0.013307 0 0.013078 0 3.1452
4.5937 -0.00052512 0.0040339 0.060863 0.014828 0.05006 0.099468 -0.12419 -0.11921 -0.040793 -0.20041 -0.12933 -2.4558 0.66974 2.8964 2.1595 0.90946 2.4955 1.7128 1.1381 1.3056 1.275 0 0.085459 0 0.012877 0 0.012965 0 1.395
4.5977 0.029266 0.041328 -0.21848 0.054762 0.33171 0.13887 -0.0054675 -0.051363 -0.012553 -0.06274 -0.099666 -2.5572 0.66957 2.9011 2.1576 0.90779 2.4535 1.7096 1.1375 1.3034 1.2766 0 0.084305 0 0.012603 0 0.012983 0 -0.8974
4.6016 0.047357 0.0593 -0.34038 0.076841 0.43243 0.097107 0.11234 0.050177 0.03047 0.11247 -0.011633 -2.6514 0.67209 2.9039 2.1532 0.90535 2.4012 1.7069 1.136 1.3016 1.2795 0 0.081125 0 0.012565 0 0.012768 0 -2.7521
4.6055 0.057481 0.061756 -0.20972 0.088476 0.30886 0.013145 0.18303 0.14494 0.086744 0.23327 0.1041 -2.728 0.67639 2.9025 2.1499 0.90038 2.3466 1.7057 1.1355 1.3015 1.2812 0 0.075855 0 0.012661 0 0.012096 0 -3.4218
4.6094 0.067187 0.060786 0.10858 0.099533 0.04399 -0.051025 0.18889 0.19995 0.14417 0.24808 0.20284 -2.7846 0.68067 2.898 2.1504 0.89067 2.2974 1.7059 1.1374 1.3028 1.2799 0 0.069599 0 0.012703 0 0.01118 0 -2.8709
4.6133 0.082939 0.069178 0.43201 0.11268 -0.20161 -0.042562 0.14706 0.20954 0.1936 0.17636 0.25558 -2.8291 0.68303 2.894 2.1539 0.87617 2.2574 1.7072 1.1405 1.3047 1.2761 0 0.064092 0 0.012559 0 0.010549 0 -1.8059
4.6172 0.10574 0.092268 0.57649 0.12401 -0.28187 0.053586 0.096513 0.19297 0.23595 0.088162 0.26144 -2.8721 0.68259 2.8935 2.1571 0.86014 2.2256 1.709 1.1424 1.3063 1.2722 0 0.060684 0 0.012261 0 0.010594 0 -1.2071
4.6211 0.12954 0.12383 0.4686 0.12988 -0.14844 0.20154 0.075282 0.17492 0.27505 0.052058 0.23822 -2.916 0.67996 2.8969 2.1567 0.84725 2.1998 1.7103 1.1414 1.3072 1.271 0 0.059532 0 0.011989 0 0.011178 0 -1.6667
4.625 0.14362 0.14878 0.18317 0.13016 0.12231 0.32639 0.10037 0.16673 0.30454 0.091182 0.20452 -2.9518 0.67683 2.9014 2.1527 0.84043 2.1807 1.7105 1.1377 1.3076 1.2728 0 0.059607 0 0.011938 0 0.011713 0 -2.9909
4.6289 0.13829 0.15153 -0.11156 0.12448 0.37426 0.35182 0.15933 0.16253 0.30537 0.17536 0.17012 -2.9661 0.6748 2.9034 2.1477 0.8391 2.1736 1.7092 1.1338 1.3077 1.2757 0 0.059539 0 0.012144 0 0.011659 0 -4.3364
4.6328 0.11108 0.12532 -0.25896 0.10786 0.46282 0.2471 0.2165 0.14979 0.26002 0.24739 0.13868 -2.9537 0.67446 2.9017 2.1451 0.84039 2.1843 1.707 1.1323 1.3077 1.2769 0 0.058678 0 0.012426 0 0.011005 0 -4.7749
4.6367 0.069432 0.076718 -0.20105 0.073623 0.33905 0.054255 0.23091 0.12188 0.17127 0.25937 0.11329 -2.9223 0.67534 2.8979 2.1459 0.84208 2.2143 1.7053 1.1342 1.3076 1.2754 0 0.057559 0 0.012518 0 0.010288 0 -3.8838
4.6406 0.027493 0.022395 0.00057426 0.023226 0.076793 -0.12909 0.17845 0.081383 0.066308 0.19568 0.095334 -2.885 0.67647 2.8953 2.1486 0.8444 2.2583 1.7049 1.1383 1.3074 1.273 0 0.057433 0 0.012307 0 0.010131 0 -1.9771
4.6445 -0.0017909 -0.019779 0.21196 -0.027619 -0.17338 -0.20734 0.06737 0.034271 -0.020559 0.074978 0.078029 -2.8489 0.67708 2.8961 2.1508 0.84894 2.3065 1.7059 1.1425 1.307 1.2722 0 0.059272 0 0.011971 0 0.010725 0 0.13441
4.6484 -0.014368 -0.040021 0.30603 -0.055823 -0.27522 -0.14935 -0.062151 -0.016088 -0.072529 -0.061485 0.045683 -2.8103 0.6768 2.9003 2.1514 0.85614 2.351 1.7075 1.1448 1.3066 1.2744 0 0.063037 0 0.011853 0 0.011702 0 1.6426
4.6523 -0.017106 -0.040858 0.22761 -0.048255 -0.18721 -0.010706 -0.15716 -0.067809 -0.10011 -0.16649 -0.01476 -2.7616 0.67548 2.9052 2.1507 0.86392 2.389 1.7087 1.1445 1.3065 1.2784 0 0.067767 0 0.012155 0 0.012487 0 2.1625
4.6562 -0.022383 -0.034277 0.014844 -0.015076 0.016508 0.10328 -0.18104 -0.11459 -0.12706 -0.20441 -0.097455 -2.7027 0.67321 2.9083 2.1495 0.86903 2.4218 1.7089 1.142 1.3072 1.2817 0 0.072319 0 0.012711 0 0.01278 0 1.8498
4.6602 -0.038886 -0.034005 -0.22619 0.01431 0.19582 0.10928 -0.13579 -0.14409 -0.1659 -0.16761 -0.17331 -2.6445 0.67063 2.9084 2.1483 0.87006 2.4511 1.7087 1.1388 1.3088 1.2825 0 0.076067 0 0.013085 0 0.012716 0 1.2211
4.6641 -0.065248 -0.047557 -0.37674 0.011751 0.23219 0.001129 -0.06218 -0.14573 -0.20606 -0.084599 -0.20659 -2.6011 0.66901 2.9066 2.1465 0.86898 2.4759 1.7084 1.1361 1.3107 1.2809 0 0.07903 0 0.012946 0 0.012627 0 0.83903
4.668 -0.091066 -0.072321 -0.36449 -0.028579 0.099144 -0.15042 -0.015469 -0.12216 -0.22528 -0.010151 -0.18235 -2.5788 0.66963 2.9045 2.1446 0.86981 2.4939 1.7086 1.135 1.3117 1.2786 0 0.081458 0 0.012404 0 0.012673 0 1.0395
4.6719 -0.1043 -0.097433 -0.20045 -0.085818 -0.12626 -0.25009 -0.030722 -0.092295 -0.21209 0.0042806 -0.12174 -2.5725 0.67254 2.9032 2.1436 0.87519 2.5037 1.7092 1.1357 1.3108 1.277 0 0.083395 0 0.011983 0 0.012733 0 1.7971
4.6758 -0.09941 -0.11015 0.024457 -0.12815 -0.31432 -0.24194 -0.10016 -0.079383 -0.17696 -0.055358 -0.06966 -2.5732 0.67597 2.9023 2.1451 0.88398 2.5067 1.7099 1.1376 1.3081 1.2762 0 0.084646 0 0.012196 0 0.012622 0 2.7495
4.6797 -0.080382 -0.10315 0.18506 -0.13534 -0.36123 -0.13995 -0.17791 -0.091808 -0.14148 -0.1517 -0.061815 -2.5782 0.6773 2.9007 2.1488 0.89196 2.5054 1.7106 1.1392 1.305 1.276 0 0.085106 0 0.013083 0 0.012362 0 3.3627
4.6836 -0.057271 -0.078816 0.18993 -0.10999 -0.24694 -0.0097683 -0.20948 -0.11312 -0.11689 -0.21672 -0.097103 -2.593 0.6752 2.8984 2.1527 0.89507 2.5004 1.7116 1.1395 1.3034 1.2764 0 0.084994 0 0.014118 0 0.012194 0 3.193
4.6875 -0.039429 -0.047949 0.035687 -0.070498 -0.040979 0.07805 -0.16654 -0.11247 -0.093969 -0.19688 -0.13818 -2.6231 0.67122 2.8964 2.1543 0.89253 2.4898 1.7126 1.1382 1.3039 1.2777 0 0.084684 0 0.01459 0 0.012308 0 2.1444
4.6914 -0.030514 -0.0236 -0.18665 -0.034413 0.14188 0.088042 -0.0647 -0.069541 -0.054563 -0.091273 -0.14051 -2.6656 0.6691 2.8964 2.1525 0.88731 2.472 1.713 1.1365 1.3052 1.2795 0 0.08431 0 0.014163 0 0.012592 0 0.57949
4.6953 -0.027971 -0.013554 -0.34171 -0.0075363 0.20661 0.03126 0.046447 0.0057812 0.0066195 0.045517 -0.086755 -2.7093 0.67175 2.8987 2.1488 0.88386 2.4488 1.7125 1.1357 1.3051 1.2802 0 0.08359 0 0.013138 0 0.012696 0 -0.82232
4.6992 -0.026092 -0.016062 -0.33008 0.013773 0.12684 -0.04988 0.11307 0.07653 0.071691 0.13914 0.00039724 -2.7456 0.67839 2.9022 2.1459 0.88499 2.4256 1.7113 1.1363 1.3028 1.2781 0 0.082126 0 0.01221 0 0.012381 0 -1.4265
4.7031 -0.019739 -0.021483 -0.15011 0.032664 -0.045429 -0.1069 0.10758 0.10426 0.11168 0.14419 0.075755 -2.778 0.68449 2.9046 2.1455 0.89028 2.4081 1.7106 1.138 1.2997 1.2738 0 0.079904 0 0.01194 0 0.011814 0 -1.0269
4.707 -0.0065996 -0.018736 0.09854 0.045944 -0.21041 -0.10656 0.042322 0.077758 0.11031 0.071487 0.10386 -2.8199 0.68508 2.905 2.1469 0.89683 2.3986 1.7113 1.1398 1.2991 1.2699 0 0.077477 0 0.012392 0 0.01148 0 0.0015994
4.7109 0.012313 -0.0023644 0.27389 0.047962 -0.27362 -0.043059 -0.039371 0.021808 0.077721 -0.02312 0.080632 -2.8819 0.67894 2.9044 2.1486 0.9014 2.3946 1.7135 1.141 1.3028 1.27 0 0.075606 0 0.013194 0 0.011737 0 0.91157
4.7148 0.033216 0.024191 0.27744 0.039033 -0.19526 0.059107 -0.087553 -0.021308 0.041762 -0.077489 0.03045 -2.9606 0.67006 2.9049 2.1492 0.90227 2.3919 1.7158 1.1415 1.3094 1.2748 0 0.074682 0 0.013903 0 0.012435 0 1.0425
4.7187 0.050774 0.050848 0.11344 0.028479 -0.012265 0.15356 -0.071902 -0.023017 0.025457 -0.06106 -0.014571 -3.0394 0.6647 2.9077 2.1493 0.89975 2.3882 1.7162 1.1418 1.3148 1.2812 0 0.074475 0 0.014319 0 0.012976 0 0.24053
4.7227 0.060102 0.066824 -0.11452 0.028099 0.17913 0.19264 0.0029119 0.012445 0.030909 0.011642 -0.034442 -3.1005 0.66631 2.9116 2.1499 0.89556 2.3844 1.7138 1.1418 1.3149 1.2843 0 0.074451 0 0.014502 0 0.012809 0 -1.0436
4.7266 0.059214 0.06654 -0.26684 0.041859 0.27425 0.15381 0.09956 0.055301 0.04269 0.095758 -0.026942 -3.1376 0.67274 2.9137 2.1513 0.89176 2.3824 1.7097 1.1411 1.3093 1.2814 0 0.074302 0 0.01456 0 0.011927 0 -2.0483
4.7305 0.05059 0.052365 -0.25155 0.061708 0.21943 0.056707 0.16725 0.076194 0.045292 0.1452 -0.00046531 -3.1569 0.67813 2.9118 2.1525 0.88988 2.3827 1.7061 1.1397 1.3021 1.2746 0 0.074149 0 0.01448 0 0.010899 0 -2.1944
4.7344 0.04033 0.033208 -0.077803 0.073917 0.046377 -0.043625 0.16926 0.068506 0.037387 0.13737 0.03493 -3.1684 0.67801 2.9067 2.1522 0.89034 2.3838 1.7053 1.1382 1.2982 1.2692 0 0.074232 0 0.014189 0 0.010391 0 -1.4526
4.7383 0.034804 0.019995 0.15171 0.070525 -0.14231 -0.087501 0.10488 0.049476 0.030725 0.081928 0.070198 -3.1772 0.67314 2.9014 2.1505 0.89242 2.3838 1.7071 1.1379 1.3004 1.2694 0 0.07446 0 0.013722 0 0.0106 0 -0.34873
4.7422 0.036722 0.020166 0.3031 0.055836 -0.23233 -0.047526 0.012275 0.041662 0.036873 0.012672 0.095518 -3.183 0.66854 2.8992 2.1493 0.89458 2.3827 1.7094 1.1394 1.3065 1.2746 0 0.074353 0 0.013291 0 0.011107 0 0.38683
4.7461 0.043373 0.033582 0.29054 0.042356 -0.16758 0.052954 -0.052295 0.052717 0.055592 -0.031193 0.10124 -3.1856 0.66872 2.9003 2.1504 0.89544 2.3816 1.7102 1.1416 1.3119 1.2801 0 0.0735 0 0.013123 0 0.011294 0 0.28556
4.75 0.048419 0.05199 0.12539 0.03988 0.013868 0.15316 -0.048664 0.070952 0.075198 -0.025476 0.084246 -3.1875 0.67361 2.9024 2.1538 0.89454 2.3812 1.7092 1.1428 1.3126 1.2817 0 0.07206 0 0.013219 0 0.010926 0 -0.57842
4.7539 0.046077 0.062957 -0.092548 0.047093 0.20307 0.19176 0.020573 0.078548 0.082935 0.026113 0.053899 -3.19 0.67886 2.9026 2.1573 0.89267 2.3805 1.7081 1.1416 1.3088 1.2789 0 0.070766 0 0.0133 0 0.010363 0 -1.6595
4.7578 0.034848 0.056913 -0.23541 0.05256 0.28854 0.14372 0.10983 0.068358 0.074717 0.093324 0.029185 -3.1866 0.68019 2.8998 2.1582 0.89115 2.3777 1.7085 1.1389 1.3037 1.2749 0 0.070345 0 0.013039 0 0.010214 0 -2.2954
4.7617 0.018376 0.033455 -0.22246 0.043993 0.22489 0.034371 0.15899 0.048465 0.05598 0.13559 0.025943 -3.1659 0.67755 2.8961 2.1558 0.8908 2.3726 1.7104 1.1368 1.301 1.2739 0 0.07088 0 0.012384 0 0.010746 0 -2.1042
4.7656 0.0030828 0.0025292 -0.065754 0.018252 0.056904 -0.076431 0.13253 0.031651 0.034919 0.1251 0.043423 -3.1216 0.67502 2.8939 2.1522 0.89133 2.3678 1.7116 1.1371 1.3017 1.2765 0 0.071723 0 0.011663 0 0.011625 0 -1.1792
4.7695 -0.0057264 -0.02119 0.13957 -0.01553 -0.11411 -0.12931 0.042614 0.021666 0.015882 0.063255 0.062308 -3.0633 0.67643 2.8945 2.1502 0.89175 2.3668 1.7096 1.1397 1.3042 1.2797 0 0.072076 0 0.011343 0 0.012203 0 0.012986
4.7734 -0.006902 -0.027632 0.27257 -0.041677 -0.19546 -0.099001 -0.059971 0.010492 -0.0013031 -0.020349 0.057814 -3.0129 0.68121 2.8968 2.1511 0.89137 2.3709 1.7046 1.1425 1.306 1.28 0 0.071685 0 0.011623 0 0.012094 0 0.93025
4.7773 -0.0039984 -0.018055 0.25595 -0.048195 -0.1556 -0.0082627 -0.12015 -0.010884 -0.017372 -0.085857 0.018662 -2.9881 0.68442 2.8987 2.1539 0.89045 2.3784 1.6997 1.1433 1.3059 1.2765 0 0.071024 0 0.012233 0 0.01149 0 1.2506
4.7812 -0.0031574 -0.0040899 0.097342 -0.03448 -0.033679 0.085003 -0.1138 -0.039709 -0.030655 -0.10652 -0.043044 -2.9871 0.68142 2.8997 2.1556 0.88989 2.3863 1.6987 1.1417 1.305 1.2721 0 0.070811 0 0.012645 0 0.010954 0 1.0005
4.7852 -0.0094649 0.00050632 -0.11899 -0.011758 0.092191 0.12079 -0.060033 -0.060656 -0.038461 -0.082546 -0.099208 -2.9903 0.67262 2.9008 2.1546 0.89027 2.393 1.7028 1.1391 1.3052 1.2704 0 0.071338 0 0.012521 0 0.010907 0 0.48402
4.7891 -0.023662 -0.010507 -0.28143 0.0036812 0.15168 0.07241 -0.0044385 -0.059266 -0.040796 -0.037906 -0.12487 -2.9781 0.66379 2.9031 2.1512 0.89121 2.3992 1.7094 1.1378 1.307 1.2727 0 0.072252 0 0.012011 0 0.011304 0 0.090825
4.793 -0.041073 -0.031852 -0.31137 0.00019369 0.11592 -0.036023 0.012472 -0.037429 -0.041794 -0.0041998 -0.1145 -2.9502 0.66136 2.9062 2.1473 0.89178 2.4065 1.7142 1.1387 1.3094 1.2767 0 0.072926 0 0.011626 0 0.011768 0 0.10216
4.7969 -0.05367 -0.051035 -0.20208 -0.02226 0.0055468 -0.14204 -0.020633 -0.015434 -0.046837 -0.0026332 -0.083709 -2.9248 0.66688 2.9081 2.1451 0.89153 2.4145 1.7148 1.1409 1.3103 1.2789 0 0.073041 0 0.011786 0 0.01201 0 0.57054
4.8008 -0.054487 -0.057286 -0.018426 -0.051817 -0.12327 -0.18181 -0.082857 -0.016643 -0.057815 -0.033959 -0.056389 -2.9204 0.67576 2.9074 2.1452 0.89105 2.4212 1.712 1.1427 1.309 1.2772 0 0.072816 0 0.012441 0 0.012095 0 1.2997
4.8047 -0.041943 -0.048318 0.13929 -0.071214 -0.20482 -0.12993 -0.13682 -0.046848 -0.070716 -0.079687 -0.047877 -2.9352 0.68127 2.9046 2.1474 0.89158 2.4241 1.7091 1.143 1.3063 1.2726 0 0.072734 0 0.013106 0 0.012297 0 1.9215
4.8086 -0.021271 -0.030387 0.18792 -0.067357 -0.19323 -0.016428 -0.1503 -0.086208 -0.077477 -0.11209 -0.056139 -2.9466 0.68022 2.902 2.1509 0.8937 2.4231 1.7081 1.1425 1.3043 1.2679 0 0.073077 0 0.013304 0 0.01275 0 2.0555
4.8125 -0.0017668 -0.012715 0.10473 -0.03851 -0.08666 0.091484 -0.11139 -0.10178 -0.070499 -0.10801 -0.065604 -2.933 0.67497 2.9015 2.1548 0.89662 2.4202 1.7084 1.1422 1.3043 1.2656 0 0.073717 0 0.013015 0 0.013287 0 1.5046
4.8164 0.0086701 -0.0012472 -0.059839 0.0049541 0.065528 0.1316 -0.032085 -0.07169 -0.04678 -0.061132 -0.058961 -2.8955 0.67066 2.9027 2.1582 0.89854 2.4168 1.7082 1.1426 1.3059 1.2665 0 0.074287 0 0.012719 0 0.013627 0 0.3981
4.8203 0.0082648 0.0037613 -0.20789 0.04635 0.18269 0.085474 0.057886 -0.0024626 -0.009729 0.012796 -0.028163 -2.8605 0.67035 2.9033 2.1599 0.89812 2.4123 1.7072 1.143 1.3078 1.2694 0 0.074499 0 0.012971 0 0.013693 0 -0.82385
4.8242 0.0022116 0.005752 -0.24756 0.071314 0.19674 -0.011597 0.12341 0.073668 0.031557 0.081886 0.021421 -2.857 0.6729 2.9015 2.1589 0.89558 2.4046 1.7073 1.1424 1.3085 1.2729 0 0.074302 0 0.013863 0 0.013682 0 -1.6201
4.8281 -0.00096293 0.0082891 -0.1469 0.074214 0.096739 -0.094685 0.1389 0.11912 0.06512 0.11442 0.074304 -2.8901 0.67502 2.8982 2.1555 0.89255 2.3934 1.7109 1.1403 1.3079 1.2756 0 0.073803 0 0.014858 0 0.01378 0 -1.6583
4.832 0.0048874 0.012986 0.043508 0.059209 -0.057317 -0.1102 0.10109 0.11426 0.080576 0.097606 0.11243 -2.9361 0.67489 2.8961 2.1509 0.89078 2.3817 1.7173 1.1375 1.3069 1.2769 0 0.073135 0 0.01519 0 0.013841 0 -1.0313
4.8359 0.019466 0.019642 0.21646 0.036387 -0.16741 -0.047105 0.033249 0.068206 0.073944 0.046628 0.12327 -2.9637 0.67364 2.8977 2.1472 0.89083 2.3743 1.7221 1.1356 1.3066 1.2764 0 0.072416 0 0.014502 0 0.01345 0 -0.21655
4.8398 0.03614 0.027133 0.27096 0.016021 -0.16023 0.059382 -0.024472 0.01142 0.050392 -0.0036276 0.10544 -2.961 0.67335 2.9022 2.1456 0.89175 2.3736 1.7211 1.1358 1.3072 1.2747 0 0.071786 0 0.013198 0 0.012374 0 0.21985
4.8437 0.045967 0.033621 0.17484 0.0041846 -0.03745 0.15056 -0.036432 -0.023321 0.022438 -0.020475 0.069865 -2.9448 0.67436 2.9064 2.1461 0.89212 2.3771 1.7138 1.138 1.308 1.2728 0 0.071384 0 0.012167 0 0.010988 0 -0.012768
4.8477 0.043006 0.036346 -0.013341 0.0013465 0.12353 0.17767 0.0064298 -0.019354 0.0035709 0.0053658 0.03498 -2.941 0.67486 2.9072 2.1476 0.89133 2.3798 1.7049 1.1412 1.308 1.2721 0 0.071241 0 0.012097 0 0.010152 0 -0.74427
4.8516 0.027703 0.032312 -0.17932 0.0036873 0.22083 0.12707 0.078488 0.016104 0.00076509 0.053976 0.017261 -2.9581 0.67333 2.9041 2.1492 0.89005 2.3784 1.7008 1.144 1.3071 1.2731 0 0.071232 0 0.012941 0 0.010545 0 -1.4647
4.8555 0.0064808 0.020293 -0.2241 0.0058798 0.19549 0.025456 0.13291 0.057787 0.010752 0.089862 0.02162 -2.9775 0.67088 2.9002 2.1507 0.88954 2.3747 1.7039 1.1454 1.3064 1.2749 0 0.071185 0 0.013991 0 0.012002 0 -1.6633
4.8594 -0.012043 0.0026802 -0.12522 0.0039603 0.06787 -0.075438 0.13016 0.077574 0.022536 0.085259 0.037902 -2.9704 0.67074 2.8987 2.1519 0.89052 2.3735 1.7111 1.1451 1.3072 1.2761 0 0.071072 0 0.014471 0 0.013526 0 -1.1514
4.8633 -0.021918 -0.014909 0.05081 -0.0028899 -0.080487 -0.12625 0.063751 0.060488 0.024274 0.037203 0.046914 -2.9262 0.67494 2.9007 2.1525 0.89251 2.378 1.7159 1.1436 1.3101 1.2761 0 0.071056 0 0.014159 0 0.014042 0 -0.15962
4.8672 -0.022982 -0.026763 0.19193 -0.012432 -0.1632 -0.10629 -0.034239 0.012802 0.0098255 -0.031958 0.033054 -2.8638 0.68162 2.904 2.1522 0.89421 2.3866 1.7147 1.1415 1.3138 1.2756 0 0.071299 0 0.013492 0 0.013283 0 0.82978
4.8711 -0.020476 -0.030867 0.21031 -0.021282 -0.14258 -0.035192 -0.1125 -0.042406 -0.018741 -0.089067 -0.0047674 -2.8178 0.68592 2.9058 2.1511 0.89448 2.3941 1.7095 1.1395 1.3159 1.276 0 0.071719 0 0.013105 0 0.012 0 1.3842
4.875 -0.021435 -0.030282 0.094215 -0.02746 -0.046307 0.037569 -0.13267 -0.079764 -0.053107 -0.10924 -0.051799 -2.8095 0.68412 2.9048 2.1502 0.89319 2.3971 1.7056 1.138 1.3149 1.2781 0 0.071997 0 0.013239 0 0.011303 0 1.3574
4.8789 -0.030067 -0.030728 -0.088358 -0.031772 0.057412 0.061545 -0.093444 -0.087203 -0.082925 -0.088391 -0.087007 -2.8315 0.67719 2.9029 2.1508 0.89116 2.3972 1.7062 1.1371 1.3113 1.2805 0 0.071891 0 0.013547 0 0.0117 0 0.93716
4.8828 -0.044978 -0.03609 -0.23305 -0.03691 0.10419 0.016776 -0.030591 -0.072346 -0.099926 -0.0439 -0.096834 -2.8558 0.67036 2.9026 2.1532 0.88965 2.3994 1.71 1.1369 1.3074 1.281 0 0.071567 0 0.013475 0 0.0127 0 0.50415
4.8867 -0.059924 -0.045365 -0.2608 -0.044922 0.068194 -0.072037 0.007324 -0.055327 -0.10079 -0.0044934 -0.083419 -2.8591 0.66883 2.9054 2.156 0.88949 2.4071 1.7122 1.1375 1.3058 1.2782 0 0.071547 0 0.012829 0 0.013333 0 0.40347
4.8906 -0.067558 -0.053432 -0.16155 -0.055044 -0.02909 -0.14955 -0.008558 -0.053294 -0.088346 0.005099 -0.061787 -2.8413 0.67361 2.9097 2.1571 0.89081 2.418 1.7103 1.1388 1.307 1.2733 0 0.072235 0 0.012012 0 0.013057 0 0.75241
4.8945 -0.063751 -0.054976 0.0030748 -0.063616 -0.13459 -0.16473 -0.068246 -0.068052 -0.070443 -0.022254 -0.048699 -2.8226 0.68091 2.913 2.1556 0.89311 2.4259 1.7058 1.1402 1.309 1.2696 0 0.073459 0 0.011688 0 0.012232 0 1.3765
4.8984 -0.049848 -0.048394 0.13694 -0.066032 -0.19199 -0.10439 -0.13001 -0.085772 -0.056098 -0.071143 -0.051534 -2.8251 0.68552 2.9137 2.1527 0.89574 2.4265 1.7035 1.1408 1.3094 1.2697 0 0.074506 0 0.012184 0 0.01173 0 1.9035
4.9023 -0.03166 -0.0367 0.16454 -0.059172 -0.1693 -0.0025688 -0.14893 -0.088299 -0.050316 -0.11127 -0.06466 -2.8556 0.68488 2.9125 2.1509 0.8982 2.4213 1.7061 1.1401 1.307 1.2738 0 0.074718 0 0.013165 0 0.0121 0 1.9717
4.9062 -0.016024 -0.024909 0.073275 -0.0427 -0.074896 0.08113 -0.10732 -0.066869 -0.050897 -0.11512 -0.074686 -2.9032 0.68033 2.9113 2.1516 0.90022 2.4168 1.7118 1.1385 1.3034 1.2791 0 0.074117 0 0.013879 0 0.013082 0 1.4469
4.9102 -0.007019 -0.01613 -0.080154 -0.018963 0.045102 0.099792 -0.026334 -0.028027 -0.050095 -0.075669 -0.069867 -2.9511 0.67508 2.9115 2.1536 0.90164 2.4183 1.716 1.1377 1.3018 1.2823 0 0.073443 0 0.013765 0 0.013889 0 0.52083
4.9141 -0.0038537 -0.0094068 -0.20296 0.0077345 0.12923 0.048782 0.049136 0.01164 -0.04049 -0.011922 -0.047029 -2.9905 0.67142 2.9124 2.1544 0.90222 2.4243 1.716 1.1391 1.3039 1.2819 0 0.07349 0 0.012905 0 0.013941 0 -0.38634
4.918 -0.0014115 -0.00079523 -0.22038 0.03196 0.13411 -0.03237 0.080911 0.036769 -0.020603 0.043206 -0.012303 -3.0242 0.66965 2.9127 2.1523 0.90167 2.4272 1.713 1.1426 1.3086 1.2789 0 0.074346 0 0.011951 0 0.01333 0 -0.87563
4.9219 0.0068127 0.013313 -0.11928 0.048497 0.060847 -0.085824 0.062 0.042061 0.0045123 0.065202 0.023536 -3.0608 0.6692 2.9113 2.1482 0.89987 2.4191 1.7109 1.1462 1.3128 1.2758 0 0.075249 0 0.011603 0 0.012638 0 -0.82041
4.9258 0.024714 0.03313 0.044941 0.054601 -0.043086 -0.071463 0.018615 0.033783 0.028313 0.054561 0.051423 -3.1045 0.66999 2.9087 2.145 0.89715 2.3984 1.7122 1.1468 1.3137 1.2742 0 0.075232 0 0.012088 0 0.012351 0 -0.44954
4.9297 0.050515 0.054778 0.18226 0.052187 -0.11059 0.0094287 -0.009788 0.024964 0.048894 0.035032 0.06841 -3.1508 0.67238 2.9065 2.1451 0.89428 2.3708 1.7153 1.143 1.3112 1.2741 0 0.073999 0 0.013037 0 0.012462 0 -0.19883
4.9336 0.076582 0.072269 0.22176 0.047707 -0.095351 0.11605 0.0032007 0.028462 0.070464 0.034829 0.078248 -3.1894 0.6759 2.9061 2.1481 0.8921 2.3452 1.7165 1.1365 1.3078 1.2744 0 0.072201 0 0.013811 0 0.012609 0 -0.42557
4.9375 0.092899 0.080721 0.15188 0.048412 -0.00042351 0.19257 0.056425 0.051186 0.09853 0.065337 0.088248 -3.2116 0.67876 2.907 2.1516 0.89094 2.3264 1.7134 1.1313 1.3061 1.2744 0 0.070859 0 0.013973 0 0.012498 0 -1.1755
4.9414 0.092719 0.078795 0.023143 0.056809 0.12343 0.19984 0.12561 0.090594 0.13293 0.11333 0.10406 -3.2154 0.679 2.9079 2.1531 0.89038 2.3133 1.7078 1.1306 1.3068 1.2741 0 0.070469 0 0.013545 0 0.012165 0 -2.1513
4.9453 0.077046 0.069047 -0.085675 0.067657 0.20823 0.13629 0.17982 0.13412 0.16488 0.15144 0.12501 -3.2067 0.67629 2.9072 2.1519 0.8896 2.3014 1.7034 1.1343 1.3082 1.2745 0 0.070614 0 0.012912 0 0.011831 0 -2.8894
4.9492 0.054605 0.056252 -0.11499 0.070881 0.20846 0.03739 0.19713 0.16281 0.18068 0.15743 0.14271 -3.1945 0.67251 2.9049 2.15 0.88818 2.289 1.7029 1.1391 1.3082 1.2761 0 0.070432 0 0.012503 0 0.011613 0 -3.0218
4.9531 0.036705 0.044832 -0.056248 0.059131 0.1259 -0.044909 0.17132 0.15951 0.16913 0.12745 0.14474 -3.1848 0.67016 2.9021 2.1493 0.88667 2.2806 1.7056 1.1416 1.3069 1.2784 0 0.069475 0 0.01251 0 0.011432 0 -2.4632
4.957 0.030117 0.036855 0.048196 0.034319 0.0067803 -0.070889 0.11092 0.11873 0.12739 0.075495 0.12181 -3.1756 0.67025 2.9004 2.1506 0.8863 2.2835 1.7087 1.1408 1.3059 1.2804 0 0.068156 0 0.012814 0 0.011214 0 -1.4351
4.9609 0.032917 0.031535 0.13301 0.0074411 -0.085163 -0.034114 0.035205 0.051993 0.062127 0.022713 0.074547 -3.1561 0.6716 2.9004 2.1531 0.8879 2.3019 1.7101 1.1392 1.3073 1.2811 0 0.067402 0 0.013105 0 0.011081 0 -0.34119
4.9648 0.036361 0.026305 0.14716 -0.0087949 -0.10358 0.036511 -0.030745 -0.016203 -0.012905 -0.013924 0.015224 -3.1143 0.67237 2.9015 2.1551 0.89101 2.3322 1.7104 1.1399 1.3105 1.2802 0 0.067844 0 0.013094 0 0.011259 0 0.42705
4.9687 0.031435 0.018679 0.080301 -0.0089625 -0.044241 0.094439 -0.063964 -0.060953 -0.080404 -0.027118 -0.037496 -3.0459 0.67204 2.9026 2.156 0.89389 2.3649 1.7116 1.1433 1.313 1.2782 0 0.069296 0 0.012685 0 0.011775 0 0.66346
4.9727 0.015227 0.0077847 -0.033292 0.0016373 0.052772 0.1026 -0.054752 -0.070518 -0.12339 -0.019326 -0.067962 -2.9607 0.67185 2.903 2.1561 0.89468 2.3899 1.7145 1.1467 1.3122 1.2754 0 0.070947 0 0.012052 0 0.012293 0 0.43268
4.9766 -0.0074143 -0.0052557 -0.13343 0.011627 0.1249 0.054245 -0.015087 -0.05208 -0.13052 -0.00082257 -0.071438 -2.8786 0.67329 2.9032 2.1558 0.89285 2.4029 1.7179 1.1468 1.3078 1.2726 0 0.072026 0 0.011555 0 0.012367 0 0.031141
4.9805 -0.027691 -0.018183 -0.16569 0.012076 0.1227 -0.024295 0.02455 -0.025884 -0.10239 0.013169 -0.055718 -2.8188 0.67618 2.9038 2.1552 0.88959 2.4065 1.7197 1.1424 1.3025 1.2707 0 0.072337 0 0.011547 0 0.011885 0 -0.16978
4.9844 -0.038809 -0.028996 -0.11107 0.0017594 0.040033 -0.090163 0.032341 -0.012031 -0.054727 0.0080172 -0.035828 -2.7878 0.67857 2.9051 2.154 0.8868 2.4065 1.7189 1.1365 1.2998 1.2704 0 0.072247 0 0.012151 0 0.01125 0 0.067005
4.9883 -0.039695 -0.036911 0.0015457 -0.014478 -0.079865 -0.10946 -0.0033525 -0.01877 -0.01332 -0.02201 -0.02551 -2.7768 0.67841 2.9062 2.1521 0.88553 2.4074 1.7167 1.1332 1.3011 1.2723 0 0.072239 0 0.013146 0 0.01105 0 0.69611
4.9922 -0.034473 -0.042291 0.10872 -0.031501 -0.16888 -0.076605 -0.06427 -0.039438 -0.00055744 -0.067398 -0.030587 -2.7694 0.67548 2.9061 2.1501 0.88528 2.4093 1.7145 1.1344 1.3047 1.2758 0 0.072501 0 0.014073 0 0.0115 0 1.4041
4.9961 -0.029085 -0.045786 0.14696 -0.047716 -0.17606 -0.01641 -0.11356 -0.058859 -0.021035 -0.10566 -0.047349 -2.7541 0.67165 2.9047 2.1484 0.88474 2.4101 1.713 1.1383 1.3079 1.2796 0 0.072871 0 0.014509 0 0.012215 0 1.7972
5 -0.027917 -0.047528 0.090119 -0.063629 -0.10031 0.03149 -0.12118 -0.064144 -0.057212 -0.11381 -0.065779 -2.7305 0.66924 2.9033 2.1468 0.88335 2.4089 1.7113 1.1411 1.3089 1.282 0 0.073095 0 0.014334 0 0.012577 0 1.6516
5.0039 -0.032198 -0.047088 -0.033021 -0.077593 0.0088254 0.036302 -0.084705 -0.052843 -0.080346 -0.083817 -0.075163 -2.7062 0.66927 2.9038 2.1449 0.88209 2.4072 1.7086 1.1407 1.3085 1.282 0 0.073079 0 0.013799 0 0.012347 0 1.0603
5.0078 -0.040087 -0.044189 -0.1539 -0.084141 0.083834 -0.0061465 -0.029856 -0.033777 -0.070348 -0.029757 -0.069336 -2.6886 0.67102 2.9067 2.1427 0.88266 2.4076 1.7052 1.138 1.3084 1.28 0 0.072928 0 0.01333 0 0.011904 0 0.37275
5.0117 -0.047569 -0.039411 -0.2045 -0.077565 0.082778 -0.071468 0.0086839 -0.020515 -0.030298 0.01979 -0.049669 -2.6787 0.67319 2.9104 2.1414 0.88577 2.4109 1.7028 1.1359 1.3098 1.2769 0 0.07279 0 0.013214 0 0.011844 0 -0.030671
5.0156 -0.04992 -0.034096 -0.15828 -0.057671 0.013738 -0.12127 0.010961 -0.021794 0.015605 0.039342 -0.024733 -2.6721 0.67501 2.912 2.1428 0.8901 2.415 1.703 1.136 1.3119 1.2739 0 0.072725 0 0.013412 0 0.012354 0 0.027489
5.0195 -0.043906 -0.029434 -0.045731 -0.031925 -0.075093 -0.12549 -0.017397 -0.035111 0.039394 0.021901 -0.0064452 -2.6645 0.67642 2.9096 2.1473 0.89315 2.4166 1.7057 1.137 1.313 1.2715 0 0.072696 0 0.013627 0 0.012989 0 0.43415
5.0234 -0.030154 -0.025588 0.065167 -0.011234 -0.1296 -0.079715 -0.052724 -0.048066 0.028925 -0.018182 -0.0038986 -2.655 0.6773 2.9042 2.1532 0.89323 2.4149 1.7094 1.1368 1.3125 1.2701 0 0.072664 0 0.013569 0 0.013133 0 0.88566
5.0273 -0.013982 -0.021815 0.11059 -0.0026365 -0.12256 -0.0075869 -0.070784 -0.047125 -0.0048585 -0.05572 -0.017768 -2.6458 0.67711 2.8991 2.1575 0.89098 2.4116 1.7123 1.1345 1.3111 1.27 0 0.072655 0 0.013205 0 0.01267 0 1.0883
5.0312 -0.0031708 -0.017683 0.068323 -0.0052716 -0.064551 0.052623 -0.060815 -0.027993 -0.037584 -0.070371 -0.038941 -2.6389 0.67545 2.8977 2.1579 0.88893 2.41 1.7136 1.1322 1.3101 1.2716 0 0.072735 0 0.012796 0 0.012174 0 0.92364
5.0352 -0.0033804 -0.014266 -0.031372 -0.012968 0.0087998 0.069492 -0.02874 0.00017206 -0.049587 -0.057318 -0.053206 -2.6358 0.67281 2.9006 2.1549 0.88935 2.4113 1.7135 1.1328 1.3096 1.2749 0 0.072953 0 0.012698 0 0.012362 0 0.49216
5.0391 -0.014225 -0.013974 -0.12609 -0.020614 0.059349 0.035608 0.0086479 0.020502 -0.038548 -0.027722 -0.049932 -2.6387 0.67059 2.9049 2.1512 0.89228 2.4134 1.7125 1.1369 1.3087 1.279 0 0.073293 0 0.01308 0 0.013331 0 0.038443
5.043 -0.029192 -0.018711 -0.15899 -0.028005 0.063702 -0.029037 0.03263 0.020266 -0.018248 -0.00062689 -0.029337 -2.6508 0.66992 2.9073 2.1495 0.89545 2.4135 1.7112 1.1418 1.3065 1.2822 0 0.073667 0 0.013769 0 0.014343 0 -0.18249
5.0469 -0.039818 -0.027663 -0.11119 -0.037614 0.019954 -0.088787 0.030625 -0.00020879 -0.0063518 0.0080984 -0.0030742 -2.6752 0.67063 2.9059 2.1507 0.89612 2.4113 1.7098 1.1435 1.3034 1.2834 0 0.073943 0 0.014345 0 0.014439 0 -0.031906
5.0508 -0.04112 -0.036743 -0.011407 -0.048998 -0.053145 -0.1121 0.0021287 -0.028493 -0.011646 -0.0058854 0.012888 -2.7118 0.67147 2.9024 2.1535 0.89338 2.4092 1.709 1.1405 1.3015 1.2821 0 0.073992 0 0.014417 0 0.013334 0 0.43854
5.0547 -0.03424 -0.040642 0.081621 -0.056159 -0.12183 -0.088252 -0.039158 -0.049613 -0.029721 -0.033358 0.0085909 -2.7563 0.67146 2.9 2.1555 0.88888 2.4104 1.7091 1.1349 1.3025 1.2798 0 0.073787 0 0.013891 0 0.011743 0 0.99571
5.0586 -0.024617 -0.036306 0.11325 -0.051505 -0.14915 -0.032171 -0.070116 -0.055915 -0.048393 -0.056809 -0.013419 -2.804 0.67099 2.9009 2.1553 0.88544 2.4153 1.7098 1.1313 1.306 1.2783 0 0.07347 0 0.013031 0 0.010808 0 1.3287
5.0625 -0.017546 -0.025263 0.06476 -0.033386 -0.11336 0.02463 -0.070595 -0.049384 -0.057086 -0.060771 -0.039929 -2.8524 0.67144 2.9041 2.1529 0.88492 2.4201 1.7099 1.1325 1.3095 1.2789 0 0.073323 0 0.012268 0 0.011128 0 1.2169
5.0664 -0.014746 -0.012792 -0.035051 -0.010018 -0.024823 0.051701 -0.03743 -0.036196 -0.053076 -0.04171 -0.055795 -2.9017 0.67359 2.907 2.1493 0.88693 2.42 1.7086 1.1374 1.3101 1.2815 0 0.073579 0 0.011889 0 0.012272 0 0.67724
5.0703 -0.014112 -0.0043141 -0.12572 0.0048955 0.072668 0.036363 0.010507 -0.020366 -0.041405 -0.010933 -0.053334 -2.9512 0.6766 2.9073 2.1457 0.88948 2.4139 1.7063 1.1422 1.307 1.2847 0 0.074181 0 0.011845 0 0.013202 0 -0.016256
5.0742 -0.011966 -0.0015654 -0.15037 0.0022771 0.1241 -0.0093734 0.04275 -0.0030656 -0.030212 0.012549 -0.036011 -2.9965 0.67856 2.9051 2.1432 0.89077 2.4058 1.705 1.1435 1.3023 1.2869 0 0.07473 0 0.011843 0 0.013175 0 -0.48283
5.0781 -0.0055358 -0.0014139 -0.090093 -0.014563 0.098976 -0.055475 0.038 0.013096 -0.025383 0.015297 -0.014489 -3.0326 0.67832 2.9023 2.1427 0.89051 2.4017 1.7061 1.1412 1.2991 1.2871 0 0.074722 0 0.011644 0 0.012316 0 -0.48125
5.082 0.0059073 0.0017924 0.023695 -0.031225 0.01596 -0.070785 0.00032361 0.021713 -0.027509 -0.00037863 0.0013932 -3.0597 0.67656 2.9008 2.1446 0.88987 2.4045 1.7092 1.1378 1.2994 1.2855 0 0.073964 0 0.011312 0 0.01138 0 -0.087119
5.0859 0.021132 0.012083 0.1275 -0.032047 -0.064945 -0.041034 -0.042237 0.017113 -0.031894 -0.017302 0.0087643 -3.0862 0.67515 2.901 2.1481 0.89028 2.4112 1.7124 1.1359 1.3024 1.2829 0 0.072806 0 0.011179 0 0.011015 0 0.33649
5.0898 0.037405 0.028931 0.16421 -0.011009 -0.08124 0.022354 -0.056496 0.0023752 -0.030921 -0.01529 0.01214 -3.1222 0.67534 2.902 2.1518 0.89218 2.4145 1.7132 1.1363 1.3059 1.28 0 0.071936 0 0.011536 0 0.011233 0 0.37266
5.0937 0.051143 0.047508 0.11806 0.024494 -0.011812 0.088219 -0.02656 -0.008334 -0.017533 0.014553 0.018867 -3.1701 0.67664 2.9029 2.1539 0.89485 2.4083 1.7117 1.1375 1.308 1.2772 0 0.071854 0 0.012306 0 0.011533 0 -0.1664
5.0977 0.059208 0.061768 0.024024 0.059345 0.10635 0.12348 0.036446 0.0016966 0.011477 0.063596 0.033685 -3.22 0.67747 2.9036 2.1536 0.89694 2.3916 1.7096 1.1381 1.3085 1.2748 0 0.072423 0 0.013031 0 0.011464 0 -1.1061
5.1016 0.060806 0.068107 -0.054137 0.080882 0.20188 0.11247 0.10317 0.037897 0.053648 0.11158 0.056247 -3.2568 0.67686 2.9049 2.152 0.89744 2.3686 1.709 1.1378 1.3081 1.2731 0 0.072913 0 0.013223 0 0.011049 0 -2.0198
5.1055 0.058636 0.067261 -0.062991 0.085871 0.2169 0.066096 0.14512 0.087663 0.10132 0.1396 0.082427 -3.2735 0.67532 2.9067 2.1506 0.89609 2.345 1.7101 1.1379 1.3076 1.2722 0 0.072524 0 0.01279 0 0.010702 0 -2.5039
5.1094 0.057769 0.06351 0.0085294 0.080031 0.14509 0.015261 0.14997 0.12804 0.14414 0.14065 0.10715 -3.278 0.67414 2.9082 2.1502 0.89342 2.3247 1.7111 1.1391 1.3072 1.2724 0 0.071001 0 0.012148 0 0.010779 0 -2.4235
5.1133 0.062354 0.061997 0.1233 0.072071 0.034323 -0.0075213 0.12466 0.14222 0.17237 0.1214 0.12606 -3.285 0.67394 2.9081 2.15 0.8905 2.3084 1.7103 1.141 1.3067 1.2735 0 0.068835 0 0.011872 0 0.011246 0 -1.97
5.1172 0.072449 0.065869 0.21866 0.067661 -0.046262 0.012949 0.087934 0.13091 0.17963 0.096082 0.13526 -3.3002 0.67405 2.906 2.149 0.8885 2.2961 1.708 1.1423 1.3064 1.2754 0 0.066915 0 0.01219 0 0.011737 0 -1.5071
5.1211 0.083675 0.074705 0.24299 0.067421 -0.050459 0.066238 0.059612 0.10888 0.16444 0.078005 0.13111 -3.3114 0.67338 2.903 2.1474 0.88825 2.2874 1.7065 1.1422 1.3072 1.2777 0 0.065923 0 0.012778 0 0.011901 0 -1.3279
5.125 0.090253 0.084804 0.18462 0.068836 0.018719 0.12297 0.052271 0.091055 0.13086 0.073719 0.11176 -3.2967 0.67172 2.9008 2.1469 0.88961 2.2828 1.7073 1.1411 1.3096 1.28 0 0.065929 0 0.013068 0 0.011673 0 -1.4862
5.1289 0.089035 0.09102 0.077148 0.069211 0.11521 0.15201 0.066827 0.081303 0.08807 0.081413 0.080366 -3.2437 0.66998 2.9004 2.1495 0.89127 2.2814 1.7101 1.1402 1.3131 1.2814 0 0.066462 0 0.0128 0 0.011267 0 -1.7982
5.1328 0.081235 0.089251 -0.020886 0.067177 0.1809 0.13795 0.092008 0.073599 0.048416 0.092694 0.046669 -3.1623 0.6691 2.9015 2.1547 0.8914 2.2817 1.7122 1.1403 1.3155 1.2811 0 0.066908 0 0.012286 0 0.010954 0 -1.9873
5.1367 0.070614 0.078419 -0.059668 0.062544 0.17993 0.089166 0.10887 0.062116 0.023405 0.096633 0.023971 -3.077 0.66897 2.9032 2.1597 0.88899 2.2819 1.7118 1.1411 1.3149 1.2786 0 0.066898 0 0.012135 0 0.010881 0 -1.8647
5.1406 0.059948 0.060959 -0.026025 0.055777 0.11598 0.032236 0.10079 0.048556 0.018592 0.085234 0.021759 -3.0064 0.66854 2.9046 2.1609 0.88499 2.2818 1.7097 1.1418 1.3112 1.2749 0 0.066425 0 0.012671 0 0.011052 0 -1.4304
5.1445 0.048934 0.041459 0.050044 0.047776 0.025274 -0.0039165 0.064859 0.039145 0.030269 0.058314 0.038572 -2.9471 0.66721 2.906 2.1573 0.88209 2.2826 1.7089 1.1416 1.3061 1.2714 0 0.065711 0 0.013605 0 0.011409 0 -0.84984
5.1484 0.035037 0.024036 0.11365 0.039421 -0.047187 -0.0053469 0.016454 0.035691 0.046778 0.024569 0.060967 -2.8784 0.66588 2.9076 2.1512 0.8829 2.2853 1.7116 1.1406 1.3021 1.2702 0 0.065005 0 0.014297 0 0.011885 0 -0.33743
5.1523 0.016096 0.009935 0.11731 0.030354 -0.072892 0.018214 -0.018918 0.031662 0.054643 -0.0031789 0.070742 -2.7826 0.66641 2.9092 2.1465 0.88779 2.29 1.7165 1.1394 1.3008 1.2716 0 0.064486 0 0.014361 0 0.012403 0 -0.029889
5.1562 -0.0077377 -0.0031405 0.048365 0.017839 -0.052677 0.039007 -0.023197 0.018358 0.045984 -0.016401 0.056196 -2.6628 0.66983 2.9099 2.1458 0.89418 2.297 1.72 1.1379 1.3016 1.2748 0 0.064296 0 0.014035 0 0.012866 0 0.080687
5.1602 -0.034013 -0.019356 -0.064267 -0.0025244 -0.012289 0.028796 -0.00028977 -0.0055382 0.022159 -0.017128 0.019419 -2.5411 0.67511 2.9089 2.1484 0.8982 2.3089 1.7191 1.1362 1.3028 1.2777 0 0.064605 0 0.01393 0 0.013212 0 0.12731
5.1641 -0.059274 -0.041612 -0.16736 -0.033621 0.014419 -0.021955 0.024524 -0.032195 -0.0090087 -0.016948 -0.02599 -2.4395 0.67967 2.9066 2.1515 0.89759 2.3298 1.7144 1.1344 1.3031 1.279 0 0.065641 0 0.014403 0 0.013455 0 0.28747
5.168 -0.080259 -0.068889 -0.21369 -0.073123 0.004084 -0.095827 0.021383 -0.053561 -0.04016 -0.029031 -0.065109 -2.3617 0.68132 2.9043 2.1528 0.89363 2.3631 1.7092 1.1333 1.3027 1.2784 0 0.06761 0 0.015151 0 0.013663 0 0.69047
5.1719 -0.094533 -0.095894 -0.18751 -0.11264 -0.045244 -0.15772 -0.023047 -0.071426 -0.069887 -0.059061 -0.091869 -2.2942 0.67976 2.9038 2.1523 0.89035 2.4067 1.7071 1.1338 1.3025 1.2775 0 0.070576 0 0.015455 0 0.013876 0 1.3539
5.1758 -0.10109 -0.11548 -0.11153 -0.1414 -0.11461 -0.17678 -0.09582 -0.096461 -0.10233 -0.10167 -0.11127 -2.2241 0.67643 2.9054 2.1513 0.89145 2.4523 1.7092 1.1359 1.3035 1.2775 0 0.074327 0 0.014871 0 0.01406 0 2.1674
5.1797 -0.10116 -0.12258 -0.033143 -0.1523 -0.17384 -0.14685 -0.1662 -0.1352 -0.14135 -0.14428 -0.13239 -2.1557 0.67313 2.9079 2.1509 0.89761 2.4895 1.7133 1.1384 1.3054 1.2788 0 0.078341 0 0.013712 0 0.014153 0 2.924
5.1836 -0.098411 -0.1173 0.0013466 -0.14592 -0.19523 -0.091071 -0.20544 -0.17794 -0.18449 -0.17449 -0.15856 -2.1093 0.67086 2.9092 2.151 0.90619 2.5124 1.7169 1.1398 1.3071 1.2805 0 0.081909 0 0.012842 0 0.014152 0 3.3947
5.1875 -0.097287 -0.1052 -0.029331 -0.12939 -0.16625 -0.04692 -0.20348 -0.20183 -0.22199 -0.18577 -0.18327 -2.1024 0.66983 2.9079 2.151 0.91364 2.5237 1.7188 1.1398 1.3078 1.2813 0 0.084422 0 0.012936 0 0.014128 0 3.4285
5.1914 -0.10001 -0.094315 -0.11047 -0.11115 -0.097014 -0.04154 -0.17219 -0.18935 -0.24219 -0.17871 -0.19513 -2.1315 0.67018 2.9045 2.1508 0.91831 2.5311 1.7198 1.1392 1.3074 1.2807 0 0.08567 0 0.013886 0 0.014131 0 3.0432
5.1953 -0.10445 -0.09058 -0.19829 -0.096042 -0.018555 -0.074481 -0.13523 -0.14595 -0.2389 -0.15937 -0.18722 -2.1725 0.67214 2.9011 2.1515 0.92125 2.5404 1.7202 1.1397 1.3065 1.2794 0 0.085954 0 0.014883 0 0.014112 0 2.4449
5.1992 -0.10526 -0.094333 -0.24198 -0.084493 0.030106 -0.11964 -0.11307 -0.098985 -0.2149 -0.1365 -0.16251 -2.2009 0.67535 2.9002 2.1532 0.92441 2.5498 1.7195 1.1418 1.306 1.2786 0 0.085886 0 0.015116 0 0.013984 0 1.9377
5.2031 -0.097994 -0.10012 -0.21111 -0.075468 0.022858 -0.14444 -0.11199 -0.076548 -0.17887 -0.11822 -0.13082 -2.2122 0.67828 2.9025 2.1549 0.92824 2.551 1.7166 1.1443 1.3058 1.2789 0 0.085985 0 0.014446 0 0.013765 0 1.7444
5.207 -0.083061 -0.1001 -0.11478 -0.06954 -0.035368 -0.13209 -0.12189 -0.084152 -0.13873 -0.10773 -0.10053 -2.2264 0.67895 2.9066 2.1548 0.93116 2.5368 1.7117 1.1453 1.3056 1.28 0 0.086342 0 0.013464 0 0.013639 0 1.8464
5.2109 -0.066064 -0.089052 -7.2252e-05 -0.06865 -0.10668 -0.091496 -0.1227 -0.10037 -0.097247 -0.10003 -0.0728 -2.2705 0.67653 2.9096 2.1524 0.93144 2.508 1.707 1.1441 1.3051 1.2811 0 0.086602 0 0.012929 0 0.0138 0 1.9684
5.2148 -0.053709 -0.067898 0.072517 -0.072854 -0.14043 -0.048786 -0.096168 -0.095929 -0.0534 -0.083431 -0.043264 -2.357 0.67237 2.9093 2.1496 0.92956 2.4742 1.7054 1.1417 1.3046 1.2812 0 0.086268 0 0.013116 0 0.014196 0 1.7534
5.2187 -0.048523 -0.043371 0.065231 -0.0777 -0.10588 -0.027983 -0.038082 -0.059426 -0.0078559 -0.047776 -0.0092425 -2.4748 0.66916 2.9059 2.1495 0.92843 2.4472 1.708 1.1401 1.305 1.28 0 0.085083 0 0.013657 0 0.01446 0 1.0312
5.2227 -0.046664 -0.023944 -0.011332 -0.075547 -0.015603 -0.034999 0.035554 -0.0068331 0.033111 0.0049574 0.024761 -2.6006 0.66863 2.9019 2.1532 0.93093 2.4333 1.7126 1.1403 1.3067 1.2779 0 0.083217 0 0.013958 0 0.014181 0 -0.014739
5.2266 -0.040611 -0.014434 -0.10157 -0.060383 0.079178 -0.055439 0.094082 0.032751 0.059444 0.056799 0.048686 -2.7167 0.67019 2.9004 2.1587 0.93683 2.4303 1.7157 1.1413 1.309 1.2757 0 0.081157 0 0.013745 0 0.0133 0 -0.92633
5.2305 -0.024504 -0.01266 -0.13817 -0.032185 0.12146 -0.06602 0.109 0.041473 0.063947 0.082678 0.054506 -2.8203 0.67162 2.9024 2.1616 0.94229 2.431 1.7152 1.1413 1.3109 1.2741 0 0.07944 0 0.013248 0 0.012249 0 -1.2667
5.2344 0.0020016 -0.010348 -0.085195 0.0030146 0.087731 -0.050226 0.073014 0.025617 0.04829 0.067985 0.043201 -2.9183 0.67148 2.9061 2.1595 0.94285 2.4299 1.7115 1.1394 1.3113 1.274 0 0.078412 0 0.012894 0 0.011626 0 -0.93023
5.2383 0.033895 0.0021203 0.037685 0.037448 0.0055502 -0.0074084 0.0079603 0.0074945 0.023206 0.021821 0.025092 -3.0146 0.67067 2.908 2.1537 0.93736 2.4264 1.7075 1.1367 1.31 1.2753 0 0.078113 0 0.01288 0 0.01167 0 -0.23814
5.2422 0.064174 0.029784 0.16691 0.066634 -0.064165 0.049297 -0.046012 0.0061358 0.0025139 -0.02575 0.013316 -3.1052 0.6715 2.906 2.1485 0.92929 2.4221 1.7055 1.1351 1.3081 1.2773 0 0.078252 0 0.013031 0 0.012036 0 0.2591
5.2461 0.087569 0.069445 0.23521 0.091025 -0.067743 0.10258 -0.054442 0.024745 -0.0041769 -0.042177 0.015868 -3.1834 0.67509 2.9012 2.1473 0.92392 2.4169 1.7059 1.1357 1.3066 1.2786 0 0.078266 0 0.013043 0 0.012113 0 0.134
5.25 0.10237 0.11046 0.21328 0.11337 0.0062778 0.14031 -0.0094744 0.053834 0.0055682 -0.013429 0.032333 -3.2487 0.67972 2.8973 2.1497 0.92361 2.4064 1.7075 1.1378 1.3062 1.2779 0 0.077492 0 0.012819 0 0.011627 0 -0.65885
5.2539 0.11014 0.13977 0.12578 0.1346 0.12121 0.159 0.067041 0.083256 0.029845 0.048168 0.057004 -3.3084 0.68198 2.897 2.1526 0.92539 2.3846 1.7087 1.1394 1.3064 1.2751 0 0.075474 0 0.01255 0 0.010914 0 -1.7861
5.2578 0.1143 0.14862 0.033023 0.15185 0.21698 0.16152 0.13975 0.10986 0.067103 0.11444 0.084822 -3.3693 0.67975 2.9002 2.1531 0.92316 2.3491 1.7091 1.1393 1.3064 1.2714 0 0.072259 0 0.012497 0 0.010598 0 -2.7738
5.2617 0.11845 0.1373 -0.0073171 0.16023 0.24672 0.15314 0.18255 0.13493 0.11725 0.16094 0.11487 -3.4276 0.67428 2.9035 2.1513 0.91277 2.3034 1.7088 1.1382 1.3059 1.269 0 0.068433 0 0.012722 0 0.010948 0 -3.2958
5.2656 0.12461 0.11533 0.026784 0.15636 0.20151 0.1396 0.19147 0.15732 0.17766 0.18032 0.14884 -3.4683 0.66926 2.9038 2.1496 0.89562 2.2555 1.7085 1.1379 1.3048 1.2691 0 0.064784 0 0.013036 0 0.011576 0 -3.3227
5.2695 0.13181 0.096488 0.11263 0.14111 0.11105 0.12723 0.18078 0.1719 0.2382 0.18114 0.18627 -3.4746 0.66775 2.9009 2.1504 0.87757 2.2136 1.7082 1.1392 1.3039 1.2713 0 0.061798 0 0.013204 0 0.011786 0 -3.0676
5.2734 0.13604 0.091316 0.19944 0.11972 0.024323 0.12218 0.16858 0.17498 0.28155 0.17637 0.2208 -3.4415 0.6698 2.8981 2.153 0.86435 2.1827 1.7079 1.1409 1.3037 1.274 0 0.059397 0 0.01317 0 0.01126 0 -2.8088
5.2773 0.13236 0.10116 0.23798 0.099598 -0.016368 0.12706 0.16435 0.16968 0.2909 0.17287 0.24067 -3.3793 0.67281 2.8992 2.1552 0.8574 2.1646 1.7079 1.1406 1.304 1.2758 0 0.057208 0 0.013074 0 0.010394 0 -2.7199
5.2812 0.11836 0.11734 0.2063 0.087107 0.0049821 0.13705 0.16609 0.16351 0.26042 0.16928 0.23401 -3.3063 0.67419 2.9046 2.1549 0.85369 2.1597 1.7083 1.1372 1.3049 1.2764 0 0.055139 0 0.013064 0 0.0099247 0 -2.7961
5.2852 0.096529 0.12608 0.11963 0.084592 0.071776 0.14027 0.16517 0.15967 0.20028 0.1606 0.19589 -3.2347 0.67357 2.9105 2.153 0.8493 2.1692 1.7087 1.1318 1.306 1.2765 0 0.05373 0 0.013129 0 0.010205 0 -2.8828
5.2891 0.073314 0.11655 0.021408 0.088651 0.14339 0.12476 0.15251 0.15123 0.13156 0.14296 0.13315 -3.164 0.67255 2.9121 2.1518 0.84326 2.1936 1.7087 1.1274 1.3076 1.2768 0 0.053873 0 0.013122 0 0.010857 0 -2.7669
5.293 0.055025 0.087162 -0.03962 0.090874 0.17528 0.08823 0.12218 0.12583 0.073991 0.11453 0.063313 -3.084 0.67262 2.9077 2.1528 0.83822 2.2308 1.7076 1.1269 1.3096 1.2766 0 0.056079 0 0.012953 0 0.011157 0 -2.2879
5.2969 0.043438 0.046382 -0.035465 0.081625 0.14235 0.042549 0.073337 0.077743 0.03537 0.07459 0.0069589 -2.9859 0.67349 2.9002 2.1546 0.83767 2.2751 1.706 1.1307 1.3117 1.2749 0 0.059934 0 0.01273 0 0.010782 0 -1.4289
5.3008 0.0345 0.0076155 0.02479 0.055607 0.0536 0.0073873 0.012262 0.016204 0.0098578 0.024654 -0.02313 -2.87 0.67359 2.8952 2.1546 0.84247 2.3187 1.7054 1.1368 1.3129 1.2716 0 0.064261 0 0.012682 0 0.010159 0 -0.35009
5.3047 0.02116 -0.018587 0.098213 0.01588 -0.051605 -0.0041818 -0.047008 -0.038557 -0.014322 -0.028607 -0.02948 -2.7448 0.67205 2.896 2.1513 0.8501 2.355 1.7067 1.142 1.3123 1.2685 0 0.067914 0 0.012936 0 0.010046 0 0.66861
5.3086 -0.001745 -0.030301 0.13107 -0.027101 -0.12555 0.0026794 -0.08726 -0.069269 -0.044584 -0.07303 -0.02848 -2.6202 0.66989 2.9013 2.1463 0.85691 2.3812 1.7091 1.144 1.3098 1.2684 0 0.070505 0 0.013358 0 0.010747 0 1.3627
5.3125 -0.034018 -0.034636 0.089958 -0.061702 -0.1398 0.0061006 -0.098115 -0.074028 -0.078959 -0.096734 -0.039598 -2.5006 0.66915 2.9066 2.1432 0.86134 2.3991 1.7106 1.1427 1.3067 1.2724 0 0.072462 0 0.013635 0 0.011774 0 1.6304
5.3164 -0.070069 -0.042811 -0.01741 -0.082589 -0.10114 -0.016995 -0.085129 -0.067162 -0.10924 -0.097133 -0.071916 -2.3856 0.67072 2.908 2.1441 0.86484 2.413 1.7095 1.1395 1.3043 1.2784 0 0.074413 0 0.013538 0 0.012306 0 1.5955
5.3203 -0.1018 -0.062993 -0.14533 -0.093758 -0.045704 -0.072286 -0.069281 -0.068403 -0.12854 -0.08533 -0.11763 -2.2756 0.67326 2.9057 2.1481 0.8701 2.4272 1.706 1.1363 1.3039 1.2824 0 0.076518 0 0.013131 0 0.012037 0 1.5358
5.3242 -0.12233 -0.095061 -0.23607 -0.10449 -0.016057 -0.14101 -0.07424 -0.089404 -0.13678 -0.080404 -0.15786 -2.1765 0.67439 2.9027 2.1516 0.87832 2.4436 1.702 1.1343 1.3052 1.2813 0 0.078377 0 0.012744 0 0.011528 0 1.7138
5.3281 -0.12874 -0.13017 -0.25268 -0.12125 -0.036491 -0.19102 -0.1093 -0.12723 -0.14022 -0.096474 -0.17666 -2.0979 0.67305 2.9025 2.1518 0.88808 2.4615 1.6999 1.134 1.3067 1.2755 0 0.079549 0 0.012696 0 0.011702 0 2.2169
5.332 -0.12297 -0.15527 -0.19852 -0.14203 -0.10095 -0.19853 -0.16108 -0.16771 -0.14635 -0.13224 -0.17248 -2.0466 0.67073 2.9053 2.1489 0.89655 2.4789 1.7008 1.1351 1.3069 1.2688 0 0.080091 0 0.01303 0 0.012916 0 2.9059
5.3359 -0.11104 -0.16009 -0.11246 -0.15773 -0.17802 -0.16437 -0.20161 -0.19432 -0.15854 -0.17133 -0.15776 -2.0207 0.67016 2.9086 2.1453 0.90169 2.4933 1.7036 1.1369 1.3052 1.2657 0 0.080541 0 0.013451 0 0.01453 0 3.4947
5.3398 -0.10031 -0.14282 -0.044675 -0.1591 -0.22754 -0.11283 -0.2074 -0.19638 -0.17406 -0.19322 -0.14759 -2.0102 0.67275 2.9098 2.1439 0.90353 2.5035 1.7061 1.1386 1.3021 1.2677 0 0.081369 0 0.013563 0 0.015423 0 3.7058
5.3437 -0.09586 -0.11139 -0.028782 -0.14358 -0.22015 -0.074209 -0.17557 -0.173 -0.18608 -0.18641 -0.14712 -2.0055 0.67713 2.9083 2.1454 0.90357 2.5098 1.7069 1.1393 1.299 1.2729 0 0.082485 0 0.013196 0 0.015001 0 3.4118
5.3477 -0.097365 -0.079383 -0.06587 -0.11664 -0.15208 -0.064554 -0.12497 -0.13286 -0.18753 -0.15453 -0.14864 -2.0054 0.68015 2.9063 2.1486 0.90351 2.5134 1.706 1.1389 1.2973 1.2778 0 0.083334 0 0.012578 0 0.013759 0 2.6978
5.3516 -0.098882 -0.058842 -0.12705 -0.087297 -0.049834 -0.077026 -0.082267 -0.09043 -0.17461 -0.11235 -0.14005 -2.0186 0.67959 2.9062 2.1515 0.90426 2.5146 1.7043 1.1379 1.2979 1.2801 0 0.083499 0 0.012196 0 0.012847 0 1.8251
5.3555 -0.092374 -0.053772 -0.17062 -0.062363 0.039596 -0.089965 -0.063883 -0.059596 -0.14833 -0.076214 -0.11644 -2.056 0.67591 2.9082 2.1529 0.90596 2.5122 1.7031 1.1375 1.3007 1.2804 0 0.083164 0 0.012443 0 0.013045 0 1.1114
5.3594 -0.073151 -0.058235 -0.1641 -0.043611 0.072301 -0.084077 -0.06689 -0.046625 -0.11348 -0.055472 -0.083716 -2.1194 0.67173 2.9103 2.1528 0.90823 2.5031 1.7031 1.1384 1.3048 1.2805 0 0.082911 0 0.013301 0 0.014078 0 0.77056
5.3633 -0.043489 -0.060119 -0.10098 -0.029033 0.034809 -0.055609 -0.073712 -0.046217 -0.075767 -0.04917 -0.05169 -2.1972 0.66952 2.9096 2.1516 0.91044 2.4847 1.7047 1.1405 1.3088 1.2812 0 0.083013 0 0.014314 0 0.014899 0 0.78644
5.3672 -0.011572 -0.048442 -0.0050132 -0.015502 -0.042692 -0.016881 -0.06538 -0.044227 -0.038483 -0.047718 -0.024015 -2.2713 0.66969 2.9053 2.1498 0.91172 2.457 1.7074 1.1425 1.3109 1.2816 0 0.082951 0 0.014886 0 0.014652 0 0.89904
5.3711 0.013678 -0.019893 0.080728 -0.00019966 -0.10097 0.014476 -0.033252 -0.026583 -0.00094794 -0.037788 0.0044439 -2.3293 0.67073 2.8994 2.1476 0.91143 2.4239 1.7103 1.1432 1.3102 1.2802 0 0.081737 0 0.014685 0 0.013424 0 0.74437
5.375 0.028163 0.019138 0.11612 0.019255 -0.089591 0.028551 0.017512 0.011006 0.03963 -0.0088338 0.039996 -2.374 0.67099 2.8952 2.1456 0.90978 2.3914 1.7122 1.1418 1.3068 1.2771 0 0.078819 0 0.013875 0 0.012127 0 0.090391
5.3789 0.034618 0.056026 0.087315 0.044116 -0.003271 0.029087 0.072496 0.059404 0.083854 0.040529 0.080179 -2.4189 0.67026 2.8951 2.1449 0.90807 2.3646 1.7118 1.1389 1.3025 1.2746 0 0.074756 0 0.012989 0 0.011663 0 -0.97823
5.3828 0.039914 0.078757 0.017371 0.072492 0.11142 0.029019 0.11579 0.10135 0.1269 0.099446 0.1124 -2.4747 0.66975 2.8988 2.146 0.90781 2.3448 1.7093 1.1357 1.2996 1.275 0 0.070957 0 0.012542 0 0.012155 0 -2.072
5.3867 0.049982 0.082281 -0.044446 0.097938 0.18702 0.039828 0.13645 0.12212 0.15974 0.14837 0.12387 -2.5381 0.67063 2.9034 2.1488 0.90937 2.33 1.7068 1.1336 1.2999 1.2784 0 0.06868 0 0.012678 0 0.012921 0 -2.7269
5.3906 0.065898 0.071034 -0.051227 0.11138 0.18224 0.062758 0.13193 0.11838 0.17481 0.16917 0.11405 -2.5922 0.67264 2.9058 2.1522 0.91132 2.317 1.7065 1.133 1.3031 1.2821 0 0.068121 0 0.013128 0 0.013135 0 -2.7079
5.3945 0.083292 0.056343 0.011603 0.10654 0.10963 0.088051 0.10878 0.099723 0.17152 0.15624 0.097006 -2.6199 0.67427 2.9048 2.1548 0.91142 2.3049 1.7095 1.134 1.3072 1.2827 0 0.068414 0 0.01348 0 0.012533 0 -2.1668
5.3984 0.094832 0.050029 0.11459 0.085144 0.023312 0.10232 0.080562 0.082348 0.15657 0.12065 0.090255 -2.6186 0.6741 2.9018 2.1561 0.90862 2.2956 1.714 1.1358 1.3096 1.2792 0 0.068479 0 0.013528 0 0.011549 0 -1.5318
5.4023 0.094112 0.057485 0.20019 0.057334 -0.021741 0.09832 0.06248 0.079016 0.13799 0.083275 0.099241 -2.6025 0.67224 2.8996 2.156 0.90427 2.2916 1.7167 1.1377 1.3092 1.2741 0 0.067939 0 0.01341 0 0.01084 0 -1.2063
5.4062 0.079178 0.074057 0.21747 0.036041 -0.0060088 0.079676 0.063542 0.090881 0.1182 0.061144 0.11189 -2.5906 0.67026 2.9005 2.1546 0.90131 2.2936 1.715 1.1391 1.3071 1.2712 0 0.067287 0 0.013429 0 0.010702 0 -1.3006
5.4102 0.054291 0.08725 0.15376 0.029017 0.048838 0.057333 0.080154 0.10584 0.092678 0.056918 0.10887 -2.5904 0.6698 2.9038 2.1525 0.90195 2.2988 1.7098 1.1394 1.3052 1.2724 0 0.067239 0 0.013735 0 0.010921 0 -1.5904
5.4141 0.028792 0.084147 0.042702 0.034393 0.10323 0.040941 0.096288 0.10511 0.056405 0.059209 0.081036 -2.5921 0.67109 2.9071 2.1503 0.90588 2.3035 1.7045 1.1386 1.3054 1.2761 0 0.06795 0 0.014158 0 0.011108 0 -1.7137
5.418 0.012779 0.060027 -0.056168 0.042883 0.12821 0.032613 0.092529 0.075663 0.012314 0.05291 0.038544 -2.5774 0.67268 2.9076 2.1491 0.91048 2.3059 1.7026 1.1371 1.3075 1.2785 0 0.068847 0 0.014347 0 0.011135 0 -1.4421
5.4219 0.011222 0.022573 -0.092919 0.044643 0.11708 0.028035 0.059855 0.021494 -0.026799 0.03108 0.003472 -2.5359 0.67274 2.9047 2.15 0.91283 2.3069 1.705 1.1356 1.3099 1.2775 0 0.069182 0 0.01408 0 0.01122 0 -0.82365
5.4258 0.020106 -0.011789 -0.055495 0.03559 0.078175 0.022996 0.008753 -0.034762 -0.046148 -0.00045978 -0.0075146 -2.4745 0.67063 2.9011 2.1528 0.91181 2.3093 1.7092 1.135 1.3111 1.2742 0 0.068728 0 0.013467 0 0.011614 0 -0.12045
5.4297 0.028037 -0.02782 0.025527 0.01904 0.023779 0.018218 -0.034537 -0.063806 -0.040591 -0.028119 0.0045809 -2.4104 0.66748 2.9 2.1559 0.90839 2.314 1.7115 1.1357 1.3104 1.2718 0 0.067947 0 0.012866 0 0.012225 0 0.38022
5.4336 0.023349 -0.021354 0.096585 0.0023461 -0.032383 0.017179 -0.044526 -0.049474 -0.019641 -0.040036 0.023779 -2.357 0.6652 2.9027 2.1572 0.90441 2.3193 1.71 1.1369 1.3089 1.2727 0 0.067513 0 0.012583 0 0.012591 0 0.52997
5.4375 0.0022886 -0.0022448 0.112 -0.0084683 -0.072302 0.01925 -0.015367 -0.0024372 -0.00068642 -0.03298 0.032998 -2.3139 0.66494 2.9073 2.1556 0.901 2.3227 1.706 1.1378 1.3077 1.276 0 0.067688 0 0.012628 0 0.012258 0 0.36839
5.4414 -0.027833 0.011966 0.058229 -0.012505 -0.077695 0.016319 0.031988 0.044187 0.0041009 -0.013216 0.026155 -2.2712 0.66624 2.91 2.1517 0.89826 2.3242 1.703 1.1374 1.3073 1.2786 0 0.068148 0 0.01273 0 0.011231 0 0.069704
5.4453 -0.053308 0.0074376 -0.040553 -0.014229 -0.044362 -0.001431 0.061505 0.056482 -0.0043419 0.0072115 0.0088187 -2.2222 0.66778 2.9087 2.1476 0.89605 2.3277 1.7035 1.1358 1.3071 1.2778 0 0.068388 0 0.012585 0 0.01009 0 -0.14695
5.4492 -0.06326 -0.017301 -0.13654 -0.020313 0.0061158 -0.034434 0.046047 0.023338 -0.016164 0.015604 -0.010607 -2.1714 0.66864 2.9046 2.1453 0.89484 2.3385 1.7076 1.1339 1.3063 1.2741 0 0.068271 0 0.01213 0 0.0096155 0 -0.098954
5.4531 -0.056517 -0.051 -0.18346 -0.034848 0.034295 -0.068439 -0.013147 -0.036379 -0.024426 0.0034892 -0.028936 -2.1312 0.66915 2.9011 2.1452 0.89552 2.3585 1.7129 1.1329 1.3046 1.2707 0 0.068186 0 0.011598 0 0.010207 0 0.29073
5.457 -0.041167 -0.077115 -0.15998 -0.055563 0.010867 -0.082707 -0.086125 -0.088928 -0.032758 -0.029125 -0.047886 -2.11 0.67028 2.9007 2.1464 0.89848 2.3833 1.7161 1.1332 1.3028 1.2707 0 0.068702 0 0.011346 0 0.011554 0 0.94087
5.4609 -0.02788 -0.083381 -0.080194 -0.073672 -0.056641 -0.066959 -0.13387 -0.11053 -0.051035 -0.071573 -0.067632 -2.1046 0.67237 2.9027 2.1476 0.90288 2.405 1.7156 1.1341 1.3022 1.2747 0 0.070052 0 0.011583 0 0.012835 0 1.6112
5.4648 -0.022711 -0.067497 0.013619 -0.078355 -0.12387 -0.032323 -0.13382 -0.10153 -0.08299 -0.10531 -0.0829 -2.1034 0.67449 2.9041 2.1483 0.90702 2.4174 1.7121 1.1346 1.3034 1.28 0 0.071928 0 0.012227 0 0.013295 0 1.9938
5.4687 -0.02462 -0.03671 0.072854 -0.063793 -0.14063 -0.0047333 -0.093032 -0.079654 -0.11809 -0.11284 -0.086815 -2.0971 0.67514 2.9026 2.1489 0.9094 2.4211 1.708 1.1338 1.306 1.2833 0 0.073715 0 0.012974 0 0.012783 0 1.8781
5.4727 -0.028209 -0.0032968 0.068415 -0.034043 -0.089085 -0.0043632 -0.040324 -0.060837 -0.1365 -0.08891 -0.078445 -2.086 0.67376 2.8992 2.1496 0.90961 2.4222 1.7055 1.1323 1.3087 1.2833 0 0.074931 0 0.013497 0 0.011828 0 1.2929
5.4766 -0.028079 0.020756 0.0071571 -0.0015598 0.0024422 -0.028277 -0.0051241 -0.046569 -0.1239 -0.045761 -0.065104 -2.0772 0.67148 2.8972 2.1501 0.90826 2.426 1.7057 1.1317 1.3106 1.2811 0 0.075483 0 0.013631 0 0.011205 0 0.51085
5.4805 -0.021195 0.028017 -0.070806 0.020486 0.081524 -0.052088 0.00093168 -0.028283 -0.08308 -0.0066589 -0.055478 -2.0753 0.67032 2.899 2.1498 0.90637 2.4318 1.7075 1.1331 1.311 1.279 0 0.075596 0 0.013422 0 0.011347 0 -0.11093
5.4844 -0.0069254 0.018524 -0.11381 0.026759 0.10994 -0.050071 -0.012339 -0.0017554 -0.031885 0.0096689 -0.049676 -2.0758 0.67147 2.9033 2.1486 0.90481 2.4321 1.7092 1.1365 1.3102 1.2783 0 0.075541 0 0.01304 0 0.01204 0 -0.3576
5.4883 0.013207 0.00072363 -0.088168 0.022552 0.08661 -0.016539 -0.023995 0.025273 0.010746 0.0027398 -0.036733 -2.0696 0.6742 2.9064 2.1473 0.9041 2.4188 1.7093 1.1399 1.3085 1.2784 0 0.075419 0 0.012662 0 0.012654 0 -0.28876
5.4922 0.034934 -0.011182 0.0012547 0.018592 0.039786 0.030046 -0.016219 0.040901 0.038407 -0.0089278 -0.0037591 -2.0513 0.67655 2.9055 2.1469 0.90447 2.3901 1.7078 1.141 1.3063 1.2779 0 0.075138 0 0.012382 0 0.012676 0 -0.1806
5.4961 0.05137 -0.0042513 0.11221 0.022349 0.00082257 0.063144 0.017028 0.04362 0.058851 -0.0016624 0.050517 -2.0247 0.67707 2.9019 2.148 0.90572 2.3534 1.7062 1.1386 1.3041 1.2765 0 0.074534 0 0.012216 0 0.012117 0 -0.32238
5.5 0.05598 0.024545 0.18807 0.033191 -0.015076 0.069389 0.069093 0.046644 0.083383 0.035 0.11035 -1.999 0.67604 2.8995 2.15 0.90717 2.3205 1.7063 1.1338 1.3023 1.2754 0 0.073516 0 0.012142 0 0.011452 0 -0.81556
5.5039 0.047602 0.063946 0.18978 0.045005 -0.0083694 0.05644 0.12401 0.065118 0.11456 0.089566 0.15178 -1.9809 0.67492 2.9016 2.1517 0.90795 2.2999 1.7088 1.1292 1.3014 1.2758 0 0.072153 0 0.012152 0 0.011175 0 -1.5105
5.5078 0.033273 0.093123 0.11796 0.052835 0.015954 0.042391 0.16147 0.097829 0.14326 0.13609 0.15897 -1.9697 0.67473 2.9071 2.1522 0.90755 2.2917 1.7127 1.1273 1.3015 1.2778 0 0.070683 0 0.012258 0 0.011385 0 -2.1068
5.5117 0.024888 0.094241 0.012463 0.05667 0.052981 0.038772 0.16389 0.12292 0.15665 0.15171 0.13478 -1.9596 0.67499 2.9115 2.1514 0.90632 2.2893 1.7155 1.1287 1.302 1.2799 0 0.069426 0 0.01246 0 0.011764 0 -2.3316
5.5156 0.030649 0.064876 -0.070079 0.059002 0.091435 0.043272 0.12601 0.11484 0.14846 0.13069 0.096968 -1.9454 0.67438 2.9114 2.1498 0.9051 2.2867 1.7156 1.1321 1.302 1.2803 0 0.068644 0 0.012718 0 0.011936 0 -2.079
5.5195 0.047575 0.020868 -0.087488 0.05957 0.10891 0.046717 0.06184 0.068667 0.1223 0.085363 0.064387 -1.9238 0.67239 2.9074 2.1482 0.90432 2.2835 1.7127 1.1354 1.3013 1.2785 0 0.068395 0 0.012955 0 0.011849 0 -1.443
5.5234 0.061742 -0.013565 -0.034736 0.05378 0.082493 0.044208 0.0010453 0.0085727 0.086488 0.035534 0.044795 -1.89 0.67015 2.9037 2.1474 0.90361 2.2856 1.7089 1.137 1.301 1.276 0 0.068511 0 0.013084 0 0.011803 0 -0.65293
5.5273 0.05718 -0.02216 0.053459 0.037129 0.010558 0.037799 -0.027658 -0.029485 0.047372 -0.0037203 0.033342 -1.836 0.6694 2.9041 2.1481 0.90235 2.2992 1.7065 1.1369 1.3024 1.2747 0 0.068743 0 0.013055 0 0.012096 0 0.038918
5.5312 0.027224 -0.0077823 0.12064 0.011023 -0.075423 0.029218 -0.016927 -0.027355 0.0079527 -0.027205 0.020185 -1.756 0.67053 2.9083 2.1506 0.90087 2.3255 1.7068 1.1355 1.306 1.2756 0 0.068986 0 0.012868 0 0.012657 0 0.46618
5.5352 -0.020223 0.0096951 0.1179 -0.016902 -0.12659 0.013178 0.011377 -0.00063099 -0.028445 -0.037144 -0.0013484 -1.6563 0.67187 2.9122 2.154 0.90079 2.3591 1.709 1.1335 1.3106 1.278 0 0.069407 0 0.012571 0 0.013052 0 0.619
5.5391 -0.067364 0.0073094 0.030358 -0.039377 -0.11266 -0.018687 0.020191 0.013471 -0.056009 -0.038988 -0.032582 -1.5585 0.67119 2.9118 2.1562 0.90378 2.3918 1.7112 1.1312 1.3137 1.28 0 0.07032 0 0.012246 0 0.012894 0 0.6493
5.543 -0.097463 -0.025173 -0.11175 -0.056616 -0.049089 -0.065885 -0.015185 -0.01383 -0.070515 -0.040278 -0.072058 -1.4904 0.66808 2.9069 2.1552 0.90965 2.418 1.7115 1.1291 1.3133 1.2806 0 0.07192 0 0.01201 0 0.012261 0 0.79585
5.5469 -0.10422 -0.078311 -0.24435 -0.075828 0.010333 -0.11251 -0.087251 -0.080286 -0.076246 -0.051017 -0.11703 -1.4668 0.66497 2.9016 2.1506 0.91582 2.4374 1.7098 1.1285 1.3096 1.2797 0 0.074091 0 0.012002 0 0.011701 0 1.2478
5.5508 -0.093845 -0.12898 -0.30045 -0.10224 0.012719 -0.13598 -0.16092 -0.15536 -0.087107 -0.080457 -0.16127 -1.4779 0.66515 2.8999 2.1447 0.91902 2.4542 1.7071 1.13 1.3053 1.2783 0 0.076458 0 0.012323 0 0.011768 0 2.0124
5.5547 -0.079761 -0.15452 -0.24759 -0.13009 -0.053317 -0.12547 -0.19954 -0.20377 -0.11732 -0.12902 -0.19317 -1.4952 0.66973 2.9025 2.1415 0.91806 2.4722 1.7054 1.1336 1.3038 1.2771 0 0.078636 0 0.012953 0 0.012515 0 2.8727
5.5586 -0.074419 -0.14566 -0.1114 -0.14375 -0.14846 -0.093247 -0.1911 -0.20906 -0.16757 -0.18176 -0.19983 -1.4933 0.67605 2.9065 2.1437 0.91522 2.492 1.7056 1.1375 1.3064 1.2763 0 0.080446 0 0.0137 0 0.013426 0 3.4826
5.5625 -0.082904 -0.11067 0.032002 -0.1303 -0.21161 -0.066537 -0.15376 -0.17948 -0.21903 -0.21239 -0.17668 -1.4695 0.67963 2.9081 2.1504 0.91445 2.5105 1.7076 1.1396 1.3112 1.2757 0 0.081905 0 0.014278 0 0.013876 0 3.5575
5.5664 -0.1008 -0.069531 0.096493 -0.092973 -0.20292 -0.065744 -0.11777 -0.13604 -0.24293 -0.19934 -0.13465 -1.4447 0.67783 2.9067 2.1576 0.91798 2.5235 1.71 1.1391 1.3145 1.2752 0 0.083077 0 0.014479 0 0.013699 0 3.047
5.5703 -0.11637 -0.042185 0.039093 -0.052352 -0.12809 -0.087691 -0.10088 -0.096582 -0.22038 -0.14364 -0.095879 -1.4459 0.67218 2.9048 2.1604 0.92422 2.5283 1.7111 1.1375 1.3138 1.2749 0 0.083957 0 0.014316 0 0.013327 0 2.1743
5.5742 -0.11607 -0.037887 -0.10764 -0.031986 -0.029096 -0.10873 -0.098146 -0.068809 -0.15728 -0.073046 -0.078816 -1.4845 0.66709 2.905 2.1577 0.92909 2.5247 1.7102 1.1373 1.3099 1.2752 0 0.084509 0 0.014006 0 0.013356 0 1.3108
5.5781 -0.091649 -0.050839 -0.24927 -0.039561 0.046239 -0.10455 -0.091937 -0.053082 -0.082193 -0.025525 -0.083574 -1.5511 0.66613 2.9074 2.1522 0.9297 2.5139 1.7079 1.14 1.3065 1.276 0 0.084747 0 0.013773 0 0.013944 0 0.76097
5.582 -0.045663 -0.064053 -0.28608 -0.059739 0.071412 -0.068987 -0.069955 -0.046766 -0.027669 -0.02207 -0.09065 -1.627 0.66923 2.9093 2.1485 0.92695 2.4966 1.706 1.1443 1.3066 1.277 0 0.084684 0 0.013652 0 0.014609 0 0.59235
5.5859 0.0082086 -0.059182 -0.17819 -0.065443 0.049573 -0.016368 -0.034007 -0.044119 -0.0090576 -0.049552 -0.07548 -1.7023 0.67318 2.9082 2.1493 0.92459 2.4719 1.7064 1.1469 1.3102 1.2781 0 0.084153 0 0.013496 0 0.014636 0 0.61217
5.5898 0.051635 -0.027127 0.024828 -0.038473 0.0052048 0.032213 0.0060796 -0.034497 -0.015863 -0.068669 -0.027642 -1.7813 0.67478 2.9043 2.1535 0.92543 2.4391 1.7092 1.1454 1.3141 1.2792 0 0.082715 0 0.013184 0 0.013726 0 0.49818
5.5937 0.071985 0.026311 0.21272 0.017507 -0.029709 0.064613 0.043942 -0.0056702 -0.020838 -0.042672 0.041053 -1.8711 0.67358 2.901 2.1571 0.92829 2.3988 1.7131 1.1401 1.3144 1.2802 0 0.079912 0 0.012838 0 0.012288 0 -0.0021998
5.5977 0.069948 0.082993 0.2844 0.081423 -0.027795 0.082086 0.080638 0.046785 0.0012427 0.034532 0.10608 -1.9672 0.67187 2.9011 2.1572 0.92852 2.355 1.7155 1.1341 1.3102 1.2805 0 0.07575 0 0.012786 0 0.011116 0 -0.92243
5.6016 0.058769 0.12196 0.21207 0.13115 0.023352 0.091851 0.11826 0.11189 0.058626 0.13267 0.14881 -2.0507 0.6721 2.9047 2.1541 0.92181 2.3138 1.7149 1.1308 1.3043 1.2792 0 0.071005 0 0.01326 0 0.010738 0 -2.0558
5.6055 0.055098 0.13053 0.056293 0.15698 0.11257 0.097994 0.15224 0.16665 0.13981 0.20613 0.16821 -2.1014 0.67457 2.9086 2.1507 0.90795 2.2811 1.7117 1.1316 1.301 1.2761 0 0.066957 0 0.014086 0 0.011017 0 -3.0627
5.6094 0.067715 0.11077 -0.076748 0.16218 0.20409 0.099762 0.17231 0.1904 0.22154 0.22515 0.1767 -2.1154 0.67735 2.9099 2.15 0.89125 2.2593 1.708 1.1349 1.3027 1.2723 0 0.064614 0 0.014716 0 0.011338 0 -3.6376
5.6133 0.091992 0.077727 -0.10458 0.15366 0.25129 0.096408 0.17161 0.17935 0.28003 0.19348 0.18526 -2.109 0.6783 2.9081 2.1525 0.87748 2.2469 1.7062 1.1381 1.3076 1.2699 0 0.064022 0 0.014642 0 0.011181 0 -3.6463
5.6172 0.11361 0.050951 -0.017215 0.13421 0.22308 0.090725 0.15405 0.14874 0.29915 0.14087 0.19207 -2.1046 0.67695 2.9057 2.1556 0.86993 2.24 1.7069 1.1395 1.3118 1.2703 0 0.064249 0 0.013847 0 0.010554 0 -3.1693
5.6211 0.11826 0.044107 0.1239 0.10404 0.12722 0.086381 0.13118 0.12045 0.27381 0.098905 0.18467 -2.1123 0.67454 2.9051 2.1566 0.8679 2.2365 1.7088 1.1398 1.3121 1.2734 0 0.064131 0 0.01288 0 0.0099283 0 -2.4418
5.625 0.10056 0.058176 0.23013 0.067883 0.01165 0.082653 0.11144 0.10624 0.21047 0.080427 0.15246 -2.1218 0.67253 2.9063 2.1545 0.86832 2.2382 1.7102 1.1404 1.309 1.2771 0 0.063192 0 0.01242 0 0.0097936 0 -1.731
5.6289 0.06665 0.081364 0.23981 0.037449 -0.061888 0.073891 0.092723 0.10023 0.12571 0.076702 0.097654 -2.1138 0.67133 2.9072 2.1511 0.86858 2.2497 1.7103 1.1417 1.3055 1.2788 0 0.061976 0 0.012704 0 0.010237 0 -1.2143
5.6328 0.030325 0.095524 0.14893 0.024249 -0.056406 0.055707 0.066283 0.086265 0.042021 0.070462 0.035045 -2.0781 0.6706 2.9055 2.1491 0.86793 2.2739 1.7097 1.1428 1.3047 1.2776 0 0.061535 0 0.013334 0 0.010915 0 -0.91566
5.6367 0.0056048 0.086038 0.0058703 0.028801 0.016068 0.031658 0.027961 0.052773 -0.019729 0.05108 -0.018227 -2.0222 0.67028 2.9016 2.1496 0.8669 2.3086 1.7093 1.1421 1.3069 1.2748 0 0.062545 0 0.01365 0 0.011383 0 -0.72358
5.6406 -1.9092e-05 0.050481 -0.11907 0.037782 0.10204 0.012595 -0.014702 0.0030165 -0.048821 0.019985 -0.052982 -1.9634 0.67099 2.8983 2.1518 0.86587 2.3457 1.7092 1.1391 1.3099 1.273 0 0.064797 0 0.013327 0 0.011456 0 -0.47724
5.6445 0.010947 0.0013659 -0.16898 0.034002 0.1409 0.0080192 -0.046819 -0.04649 -0.049321 -0.014374 -0.06991 -1.9119 0.67318 2.898 2.1532 0.86463 2.3761 1.7083 1.1353 1.311 1.2739 0 0.067435 0 0.01264 0 0.011308 0 -0.076407
5.6484 0.027064 -0.039473 -0.12488 0.011492 0.10281 0.017224 -0.057671 -0.07664 -0.037064 -0.04381 -0.073549 -1.8627 0.67594 2.9006 2.1523 0.86311 2.3948 1.7063 1.133 1.3095 1.2769 0 0.069641 0 0.012158 0 0.011268 0 0.44326
5.6523 0.033565 -0.052928 -0.012879 -0.01816 0.0056928 0.028788 -0.048366 -0.07698 -0.029923 -0.062894 -0.066088 -1.8019 0.67725 2.9037 2.1491 0.86215 2.4037 1.704 1.1337 1.3066 1.2801 0 0.071108 0 0.012183 0 0.011531 0 0.91458
5.6562 0.020643 -0.034589 0.10667 -0.034993 -0.097309 0.029156 -0.029303 -0.050753 -0.037095 -0.067416 -0.047543 -1.7226 0.67566 2.9047 2.1454 0.86311 2.4091 1.7034 1.1367 1.3047 1.2812 0 0.071975 0 0.012493 0 0.012029 0 1.1294
5.6602 -0.0097507 0.0012781 0.16574 -0.028058 -0.15004 0.012725 -0.011518 -0.012522 -0.054197 -0.05449 -0.021044 -1.6331 0.67182 2.9032 2.1428 0.86657 2.4157 1.7054 1.1401 1.3046 1.28 0 0.072436 0 0.01262 0 0.012517 0 0.97076
5.6641 -0.043486 0.029558 0.12316 -0.0056777 -0.12496 -0.014859 -0.00090329 0.018801 -0.067252 -0.026695 0.0039856 -1.5511 0.66824 2.9011 2.1421 0.87137 2.4235 1.7088 1.142 1.3059 1.2779 0 0.072518 0 0.012373 0 0.012763 0 0.50751
5.668 -0.061979 0.029977 -0.0085445 0.010817 -0.037336 -0.041611 0.0008573 0.028158 -0.062817 0.0044314 0.016015 -1.4894 0.66715 2.9008 2.1432 0.87517 2.4285 1.7107 1.1418 1.3075 1.2764 0 0.072229 0 0.012043 0 0.012682 0 -0.019483
5.6719 -0.05411 0.0005423 -0.16244 0.0047166 0.063883 -0.056815 -0.0068135 0.011155 -0.037581 0.02223 0.010358 -1.4465 0.66854 2.9028 2.1452 0.87605 2.4274 1.709 1.1404 1.3088 1.2763 0 0.071804 0 0.01209 0 0.012361 0 -0.32646
5.6758 -0.024266 -0.040714 -0.24983 -0.022215 0.12262 -0.055371 -0.022503 -0.023083 -0.0012487 0.016198 -0.0054451 -1.4103 0.67024 2.9056 2.1479 0.87384 2.4211 1.7047 1.1393 1.3098 1.2767 0 0.071671 0 0.012627 0 0.011988 0 -0.2596
5.6797 0.0097689 -0.067362 -0.21235 -0.051265 0.10594 -0.037925 -0.038676 -0.055381 0.029069 -0.0080862 -0.015892 -1.3698 0.67016 2.9071 2.1512 0.8702 2.4143 1.701 1.1391 1.3104 1.2764 0 0.072071 0 0.013255 0 0.011761 0 0.1022
5.6836 0.028204 -0.061838 -0.061845 -0.061774 0.022641 -0.0097541 -0.041756 -0.066202 0.039271 -0.030604 -0.0090289 -1.3244 0.66838 2.9066 2.1545 0.86738 2.4118 1.7012 1.1398 1.3103 1.275 0 0.07273 0 0.01343 0 0.011801 0 0.49208
5.6875 0.021978 -0.026639 0.12049 -0.046585 -0.08011 0.019751 -0.021216 -0.047058 0.026804 -0.031302 0.01392 -1.2804 0.66714 2.9051 2.157 0.86679 2.4142 1.7055 1.1406 1.309 1.2733 0 0.073015 0 0.013013 0 0.012102 0 0.62656
5.6914 -0.0021399 0.017735 0.22969 -0.015733 -0.142 0.038795 0.018131 -0.0064218 0.0018474 -0.0065358 0.038773 -1.2415 0.66856 2.904 2.1575 0.86843 2.418 1.7108 1.1407 1.3067 1.2726 0 0.072511 0 0.01242 0 0.012532 0 0.39187
5.6953 -0.027195 0.045985 0.20075 0.012845 -0.12393 0.038235 0.053484 0.034551 -0.019553 0.026481 0.048384 -1.2029 0.67244 2.9038 2.1558 0.8711 2.4189 1.7133 1.14 1.3044 1.2738 0 0.071488 0 0.012222 0 0.012902 0 -0.081145
5.6992 -0.037601 0.043143 0.04967 0.026207 -0.031995 0.018027 0.057809 0.05439 -0.025836 0.042001 0.034571 -1.1548 0.67621 2.904 2.1529 0.87313 2.4154 1.7118 1.1392 1.3031 1.2763 0 0.070749 0 0.012578 0 0.013072 0 -0.50291
5.7031 -0.028293 0.012301 -0.13507 0.022472 0.08393 -0.010666 0.021499 0.043747 -0.016904 0.025487 0.0031561 -1.0933 0.67717 2.9041 2.1503 0.87324 2.4102 1.7084 1.1389 1.3031 1.2789 0 0.070947 0 0.013073 0 0.013021 0 -0.60967
5.707 -0.0061965 -0.028623 -0.24551 0.0076067 0.15768 -0.031503 -0.036499 0.0098987 -0.0031816 -0.015004 -0.030657 -1.0262 0.67486 2.9043 2.1495 0.87116 2.4074 1.7067 1.1394 1.3041 1.2805 0 0.071963 0 0.013138 0 0.012833 0 -0.32191
5.7109 0.015168 -0.057761 -0.21823 -0.011153 0.14486 -0.033883 -0.079789 -0.028842 0.0023549 -0.054638 -0.052028 -0.9682 0.67141 2.9049 2.1505 0.86788 2.409 1.7089 1.1401 1.3058 1.2806 0 0.072977 0 0.012615 0 0.012615 0 0.2202
5.7148 0.023252 -0.061142 -0.070684 -0.02839 0.048929 -0.020361 -0.080843 -0.054153 -0.0064073 -0.069599 -0.054134 -0.92946 0.66955 2.906 2.1517 0.86522 2.4132 1.714 1.1401 1.308 1.28 0 0.073177 0 0.011922 0 0.012423 0 0.75119
5.7187 0.012079 -0.039597 0.11048 -0.039263 -0.080177 -0.0044499 -0.041584 -0.05698 -0.024278 -0.052747 -0.03975 -0.90704 0.67043 2.9064 2.1516 0.86478 2.4164 1.7188 1.1391 1.3107 1.2793 0 0.072462 0 0.011659 0 0.01227 0 1.0319
5.7227 -0.015569 -0.0079679 0.21992 -0.038754 -0.1742 -0.00067802 0.008608 -0.040538 -0.038146 -0.016283 -0.01791 -0.8884 0.67297 2.9048 2.1493 0.86662 2.4161 1.7206 1.1378 1.3126 1.2792 0 0.071483 0 0.01205 0 0.01218 0 0.96746
5.7266 -0.049135 0.012782 0.1929 -0.025135 -0.1851 -0.014922 0.035415 -0.017092 -0.035885 0.018154 0.00069339 -0.86313 0.67524 2.901 2.146 0.86915 2.4127 1.719 1.1376 1.3121 1.2795 0 0.070993 0 0.012789 0 0.012212 0 0.64077
5.7305 -0.07431 0.0070486 0.041035 -0.0050394 -0.11209 -0.041774 0.02385 -0.0013697 -0.015156 0.032676 0.007215 -0.83254 0.67624 2.897 2.1433 0.87026 2.4094 1.7154 1.1391 1.3081 1.2796 0 0.071147 0 0.013378 0 0.012419 0 0.26339
5.7344 -0.079671 -0.025956 -0.15399 0.0067342 -0.0017088 -0.069123 -0.014444 -0.0036549 0.013204 0.020568 -0.0029179 -0.80826 0.67634 2.8955 2.1427 0.86925 2.4091 1.7119 1.1417 1.3022 1.2794 0 0.071427 0 0.013596 0 0.012753 0 0.076473
5.7383 -0.063516 -0.070424 -0.28453 -0.0039351 0.078956 -0.085107 -0.054043 -0.024923 0.029412 -0.013997 -0.028092 -0.80107 0.67637 2.8976 2.1442 0.86768 2.4127 1.7094 1.1432 1.2982 1.2788 0 0.071242 0 0.013605 0 0.013058 0 0.23981
5.7422 -0.036398 -0.10212 -0.27609 -0.038346 0.08123 -0.083081 -0.075591 -0.056032 0.014933 -0.059913 -0.059999 -0.81003 0.67661 2.9019 2.1469 0.86818 2.4189 1.7079 1.142 1.2993 1.2783 0 0.070591 0 0.013649 0 0.013164 0 0.74771
5.7461 -0.01599 -0.10269 -0.13038 -0.080205 0.0036061 -0.063834 -0.076478 -0.082117 -0.036089 -0.10274 -0.086302 -0.82193 0.67673 2.9055 2.1496 0.872 2.4253 1.707 1.1385 1.3054 1.2782 0 0.070115 0 0.013728 0 0.013029 0 1.4116
5.75 -0.016042 -0.071397 0.072359 -0.10454 -0.10687 -0.035826 -0.066804 -0.090813 -0.11022 -0.12789 -0.096528 -0.82195 0.67666 2.9056 2.1521 0.87742 2.4303 1.7067 1.135 1.3127 1.2783 0 0.0705 0 0.01363 0 0.012795 0 1.9344
5.7539 -0.036583 -0.026181 0.21576 -0.095217 -0.18236 -0.012691 -0.057885 -0.079684 -0.17781 -0.12541 -0.088052 -0.80658 0.67703 2.9027 2.1543 0.88071 2.4336 1.7078 1.1343 1.3163 1.278 0 0.071798 0 0.013277 0 0.012682 0 2.0568
5.7578 -0.062985 0.0074413 0.21373 -0.057542 -0.17512 -0.0066155 -0.054172 -0.057541 -0.20634 -0.095739 -0.067627 -0.78745 0.67855 2.8993 2.1562 0.87907 2.4357 1.7102 1.137 1.3141 1.2768 0 0.07335 0 0.012948 0 0.012806 0 1.7028
5.7617 -0.075474 0.01238 0.063195 -0.015214 -0.086622 -0.019697 -0.053123 -0.037967 -0.17839 -0.051942 -0.046587 -0.78276 0.68085 2.8985 2.1571 0.87313 2.4373 1.7136 1.141 1.3089 1.275 0 0.074359 0 0.01306 0 0.013066 0 1.0313
5.7656 -0.06262 -0.0098123 -0.15005 0.0068665 0.033529 -0.04001 -0.049636 -0.029394 -0.1037 -0.014249 -0.032801 -0.8032 0.68224 2.9009 2.1566 0.86681 2.4386 1.7168 1.1433 1.3058 1.2736 0 0.074562 0 0.013693 0 0.013218 0 0.34899
5.7695 -0.028967 -0.041058 -0.2994 0.00067843 0.11811 -0.048247 -0.03976 -0.029251 -0.016218 0.0017666 -0.025539 -0.84417 0.68083 2.9042 2.155 0.8644 2.4386 1.7183 1.1423 1.3073 1.2732 0 0.074362 0 0.014385 0 0.013079 0 -0.067732
5.7734 0.008564 -0.058922 -0.29296 -0.020057 0.12278 -0.032343 -0.022052 -0.026798 0.044495 -0.0044216 -0.017392 -0.89038 0.67623 2.9055 2.1533 0.86736 2.4363 1.7175 1.1393 1.3119 1.2739 0 0.07433 0 0.014497 0 0.012686 0 -0.1302
5.7773 0.032348 -0.050046 -0.13014 -0.03152 0.05116 0.0014914 0.0017459 -0.012253 0.056896 -0.017648 -0.0016615 -0.92849 0.67019 2.9034 2.1524 0.87327 2.4311 1.7147 1.1372 1.3148 1.2744 0 0.074613 0 0.013843 0 0.012277 0 0.027793
5.7812 0.035063 -0.016489 0.096982 -0.018085 -0.049794 0.032315 0.026045 0.015231 0.030346 -0.01773 0.021044 -0.95673 0.66555 2.8994 2.1527 0.87793 2.4233 1.7109 1.1376 1.3135 1.2736 0 0.074827 0 0.012968 0 0.012099 0 0.15333
5.7852 0.022754 0.027363 0.25958 0.017116 -0.11889 0.041481 0.042683 0.04691 -0.0023061 0.0058558 0.042659 -0.98359 0.66432 2.8969 2.1532 0.87864 2.4144 1.7077 1.1397 1.3096 1.2713 0 0.07451 0 0.01272 0 0.012202 0 0.038927
5.7891 0.0092549 0.063546 0.27032 0.056377 -0.11503 0.028813 0.045648 0.070898 -0.0077972 0.046158 0.054107 -1.0176 0.66644 2.8981 2.1531 0.87609 2.406 1.7063 1.1413 1.3075 1.2687 0 0.073648 0 0.013474 0 0.012397 0 -0.35988
5.793 0.0070375 0.079174 0.13458 0.08117 -0.037438 0.012805 0.036643 0.079957 0.025172 0.083644 0.052798 -1.058 0.67015 2.9027 2.1524 0.8734 2.3994 1.7071 1.141 1.31 1.2679 0 0.072743 0 0.014733 0 0.012412 0 -0.9165
5.7969 0.020526 0.071402 -0.056477 0.083828 0.076517 0.013776 0.026017 0.074765 0.080079 0.10006 0.044761 -1.0949 0.6733 2.9077 2.1521 0.87344 2.3948 1.7094 1.1398 1.3155 1.2703 0 0.072334 0 0.01551 0 0.012126 0 -1.4195
5.8008 0.044741 0.04791 -0.18435 0.069336 0.1716 0.035218 0.026369 0.061545 0.12635 0.090866 0.039661 -1.1185 0.67463 2.9103 2.1528 0.87664 2.3913 1.7117 1.1394 1.3192 1.2753 0 0.072478 0 0.01516 0 0.011692 0 -1.6876
5.8047 0.068518 0.02345 -0.17451 0.048713 0.2017 0.060867 0.042885 0.047521 0.14111 0.067324 0.043071 -1.1292 0.67404 2.9096 2.1541 0.88086 2.3879 1.7132 1.1408 1.3174 1.2807 0 0.072684 0 0.0139 0 0.011437 0 -1.6495
5.8086 0.080014 0.013161 -0.036958 0.031405 0.15192 0.070292 0.068437 0.038035 0.12238 0.047245 0.052458 -1.1372 0.67237 2.9072 2.1548 0.88319 2.3842 1.7136 1.1425 1.3107 1.2838 0 0.072371 0 0.012573 0 0.011612 0 -1.3626
5.8125 0.072455 0.024537 0.14528 0.022321 0.046877 0.057858 0.088024 0.035966 0.085805 0.041803 0.05984 -1.1527 0.67087 2.9052 2.1535 0.88207 2.3804 1.7136 1.1419 1.3037 1.2835 0 0.071408 0 0.011897 0 0.012177 0 -0.97458
5.8164 0.048156 0.052007 0.26798 0.022926 -0.059384 0.036821 0.089141 0.041489 0.050529 0.048235 0.058267 -1.1745 0.67079 2.9045 2.1508 0.87817 2.3773 1.7137 1.1382 1.3006 1.2805 0 0.070255 0 0.01192 0 0.012792 0 -0.65216
5.8203 0.018596 0.07852 0.26452 0.032247 -0.10981 0.025205 0.069725 0.051082 0.027246 0.053451 0.046492 -1.1879 0.67284 2.9044 2.1484 0.87372 2.3758 1.7137 1.1333 1.302 1.2766 0 0.069577 0 0.012137 0 0.013032 0 -0.50376
5.8242 -0.00076748 0.085082 0.13886 0.045803 -0.075846 0.028263 0.038139 0.05744 0.016446 0.045326 0.028659 -1.1751 0.67656 2.9035 2.1477 0.87097 2.3761 1.713 1.1305 1.3047 1.2737 0 0.069721 0 0.01207 0 0.01268 0 -0.53051
5.8281 0.00072508 0.06328 -0.041243 0.055023 0.023441 0.035258 0.0069692 0.05272 0.014517 0.022883 0.010657 -1.1296 0.68024 2.9016 2.1488 0.87092 2.3782 1.7114 1.1317 1.3055 1.2725 0 0.070477 0 0.011712 0 0.011886 0 -0.63341
5.832 0.021622 0.022217 -0.18267 0.050703 0.12895 0.033074 -0.013303 0.034478 0.019112 -0.0023147 -0.0027667 -1.0623 0.68175 2.8999 2.1497 0.87299 2.3815 1.7098 1.1355 1.304 1.273 0 0.071283 0 0.011451 0 0.011081 0 -0.67939
5.8359 0.048012 -0.01598 -0.21499 0.029899 0.17487 0.021564 -0.016881 0.0097413 0.02866 -0.0145 -0.0081295 -0.99444 0.68001 2.8999 2.1487 0.87557 2.3849 1.7091 1.139 1.3021 1.2748 0 0.071651 0 0.011626 0 0.010703 0 -0.5899
5.8398 0.061509 -0.030021 -0.12505 0.00063159 0.12911 0.013867 -0.0028544 -0.0075946 0.038873 -0.0053889 -0.0025028 -0.94187 0.67583 2.902 2.1461 0.87703 2.3872 1.71 1.1399 1.3024 1.2773 0 0.071448 0 0.01221 0 0.010925 0 -0.39308
5.8437 0.050895 -0.013466 0.03677 -0.021194 0.014762 0.021016 0.023929 -0.0058855 0.042714 0.019547 0.014991 -0.90518 0.67142 2.9046 2.1444 0.87655 2.3877 1.7117 1.1387 1.305 1.2797 0 0.070904 0 0.012879 0 0.011572 0 -0.2006
5.8477 0.019532 0.020888 0.18123 -0.022114 -0.10258 0.037321 0.051701 0.014907 0.035779 0.044646 0.039616 -0.87228 0.66865 2.9055 2.1461 0.87441 2.3866 1.7128 1.1378 1.3081 1.2815 0 0.070397 0 0.013337 0 0.012255 0 -0.12405
5.8516 -0.016674 0.049255 0.2255 -0.0013283 -0.15454 0.043036 0.064347 0.041353 0.02165 0.054402 0.059601 -0.83071 0.66787 2.9037 2.1518 0.87165 2.3848 1.7128 1.1385 1.3102 1.2822 0 0.070227 0 0.013505 0 0.012604 0 -0.19169
5.8555 -0.039348 0.051951 0.13828 0.027472 -0.11147 0.023178 0.049832 0.054623 0.010227 0.042719 0.060932 -0.77835 0.66805 2.9004 2.1588 0.86948 2.3837 1.7122 1.1402 1.3113 1.282 0 0.070477 0 0.013444 0 0.01245 0 -0.32516
5.8594 -0.038892 0.025217 -0.039146 0.044648 0.00010525 -0.015905 0.0099412 0.042983 0.0086111 0.014934 0.037035 -0.7237 0.66833 2.8981 2.1636 0.86866 2.384 1.7121 1.1406 1.3126 1.2813 0 0.07099 0 0.013191 0 0.01186 0 -0.38907
5.8633 -0.01969 -0.017379 -0.21078 0.03733 0.11383 -0.049569 -0.037463 0.0095187 0.012661 -0.017372 -0.0039966 -0.67674 0.669 2.8984 2.164 0.86931 2.3854 1.7125 1.1385 1.3144 1.2806 0 0.071471 0 0.012756 0 0.011062 0 -0.27446
5.8672 0.003354 -0.053868 -0.27774 0.0071531 0.16224 -0.055959 -0.068291 -0.030373 0.0084074 -0.043437 -0.042097 -0.63938 0.67094 2.9011 2.1608 0.871 2.3873 1.7126 1.1354 1.3151 1.2801 0 0.071693 0 0.012271 0 0.010341 0 0.039578
5.8711 0.013986 -0.066886 -0.19708 -0.031781 0.11469 -0.035535 -0.068505 -0.059236 -0.015914 -0.057114 -0.057973 -0.60404 0.67404 2.9042 2.1568 0.87309 2.3889 1.7112 1.1342 1.3129 1.2794 0 0.071689 0 0.012026 0 0.0099465 0 0.47636
5.875 0.0036929 -0.05305 -0.012137 -0.062083 -0.0060421 -0.010525 -0.04424 -0.067701 -0.057035 -0.056703 -0.047017 -0.56101 0.67644 2.9056 2.1543 0.87487 2.3904 1.7089 1.1365 1.3077 1.2782 0 0.071775 0 0.012248 0 0.010016 0 0.89795
5.8789 -0.02407 -0.024053 0.16798 -0.07258 -0.1363 -0.0048628 -0.017075 -0.057961 -0.095227 -0.043983 -0.023148 -0.50735 0.67587 2.9047 2.1538 0.87578 2.392 1.7074 1.141 1.3019 1.2772 0 0.072304 0 0.012802 0 0.010502 0 1.1636
5.8828 -0.056091 0.00042857 0.23144 -0.062844 -0.20603 -0.023528 -0.0078191 -0.040022 -0.10739 -0.024826 -0.0087405 -0.44993 0.67203 2.9029 2.1539 0.87556 2.3938 1.7088 1.1444 1.2989 1.277 0 0.073306 0 0.01318 0 0.011163 0 1.1898
5.8867 -0.076498 0.0039191 0.13255 -0.041878 -0.17744 -0.050008 -0.021848 -0.025172 -0.085076 -0.0097275 -0.018197 -0.40063 0.66763 2.9018 2.1533 0.87443 2.3958 1.7129 1.1443 1.3001 1.2783 0 0.074338 0 0.012908 0 0.011667 0 0.99595
5.8906 -0.075154 -0.017447 -0.077037 -0.023085 -0.067572 -0.062811 -0.047371 -0.021254 -0.042704 -0.010513 -0.048063 -0.36868 0.66662 2.9022 2.1521 0.87311 2.3981 1.7171 1.1409 1.3039 1.2803 0 0.074767 0 0.012023 0 0.011783 0 0.71344
5.8945 -0.053228 -0.052388 -0.27635 -0.017961 0.059177 -0.054432 -0.066745 -0.03087 -0.0087705 -0.032672 -0.081066 -0.35593 0.67074 2.9031 2.1512 0.87252 2.4007 1.7186 1.1372 1.3075 1.2813 0 0.074316 0 0.011134 0 0.011544 0 0.53496
5.8984 -0.022819 -0.080583 -0.34667 -0.030352 0.12702 -0.035502 -0.070289 -0.050937 -0.0063857 -0.068616 -0.09975 -0.35744 0.67757 2.9032 2.1517 0.87326 2.4038 1.7166 1.1361 1.3092 1.2801 0 0.073386 0 0.010935 0 0.011233 0 0.60921
5.9023 -0.00036002 -0.08445 -0.24304 -0.053524 0.094371 -0.022335 -0.061302 -0.072763 -0.037701 -0.099061 -0.097937 -0.36524 0.68214 2.9019 2.1534 0.87533 2.407 1.7129 1.1381 1.3097 1.2767 0 0.07281 0 0.011584 0 0.011165 0 0.93284
5.9062 0.0028545 -0.05982 -0.021579 -0.072607 -0.018823 -0.021524 -0.04983 -0.08411 -0.083108 -0.10422 -0.081389 -0.37221 0.68098 2.9002 2.1548 0.87818 2.4089 1.7106 1.1415 1.3103 1.2729 0 0.073159 0 0.012553 0 0.011427 0 1.3193
5.9102 -0.012594 -0.018799 0.19365 -0.072833 -0.14153 -0.0261 -0.04246 -0.074834 -0.11442 -0.077603 -0.059415 -0.37459 0.67519 2.8996 2.1545 0.88097 2.4088 1.7109 1.1435 1.3115 1.271 0 0.074218 0 0.013113 0 0.011806 0 1.4895
5.9141 -0.034663 0.017372 0.28356 -0.049483 -0.19544 -0.024918 -0.037422 -0.044176 -0.11172 -0.03148 -0.036704 -0.37308 0.66945 2.9009 2.1521 0.88288 2.407 1.7121 1.143 1.3118 1.2721 0 0.075114 0 0.012986 0 0.011969 0 1.244
5.918 -0.047375 0.031146 0.20278 -0.012379 -0.14454 -0.014295 -0.02807 -0.004054 -0.072907 0.01125 -0.012771 -0.37239 0.66803 2.903 2.1487 0.8832 2.4052 1.7117 1.1408 1.3101 1.2755 0 0.075057 0 0.012547 0 0.011768 0 0.60418
5.9219 -0.040654 0.019009 0.0043741 0.01969 -0.017394 -0.0005151 -0.010131 0.026395 -0.012366 0.032755 0.012315 -0.37819 0.67109 2.9042 2.1458 0.88152 2.4053 1.7085 1.139 1.3067 1.2793 0 0.074023 0 0.012383 0 0.01138 0 -0.1828
5.9258 -0.016141 -0.0071051 -0.19254 0.031717 0.11242 0.0077122 0.014101 0.033285 0.047658 0.031225 0.033682 -0.39241 0.67477 2.9032 2.1446 0.87808 2.4072 1.7045 1.1392 1.3042 1.2813 0 0.072769 0 0.012674 0 0.011162 0 -0.78768
5.9297 0.014429 -0.027755 -0.27193 0.023003 0.17343 0.0080364 0.037419 0.018759 0.086704 0.019003 0.044387 -0.41012 0.67484 2.9006 2.1453 0.87406 2.4091 1.7027 1.1411 1.3048 1.2809 0 0.072173 0 0.013028 0 0.011328 0 -0.99528
5.9336 0.036697 -0.027803 -0.18707 0.0070091 0.13863 0.005903 0.052608 0.00069785 0.093203 0.010893 0.042475 -0.42171 0.67058 2.8984 2.1469 0.87132 2.4088 1.7047 1.1433 1.3082 1.2788 0 0.072481 0 0.012927 0 0.011736 0 -0.81994
5.9375 0.041922 -0.004807 0.01354 0.00046319 0.036938 0.0083991 0.056241 -0.00014071 0.068329 0.01333 0.034363 -0.42037 0.66536 2.8985 2.1484 0.87135 2.4055 1.7091 1.1443 1.312 1.2766 0 0.07318 0 0.012299 0 0.011975 0 -0.46986
5.9414 0.031213 0.030337 0.21437 0.01053 -0.069011 0.017383 0.049274 0.023495 0.026236 0.022709 0.02989 -0.40882 0.66347 2.9009 2.1488 0.87407 2.4011 1.7128 1.1433 1.3132 1.2754 0 0.073535 0 0.011615 0 0.011703 0 -0.20036
5.9453 0.014012 0.059939 0.29925 0.030311 -0.12046 0.028214 0.035496 0.058531 -0.010692 0.031853 0.033122 -0.39883 0.66626 2.9041 2.148 0.8777 2.3984 1.7139 1.1405 1.3111 1.2757 0 0.073255 0 0.011409 0 0.010946 0 -0.16468
5.9492 0.0023948 0.069089 0.21821 0.045575 -0.092004 0.034216 0.019815 0.080556 -0.021861 0.036781 0.038058 -0.40207 0.67108 2.9057 2.1467 0.88 2.3985 1.7126 1.137 1.3076 1.2769 0 0.072643 0 0.011731 0 0.010118 0 -0.3529
5.9531 0.0044409 0.053358 0.016673 0.04625 -0.00032959 0.032148 0.0071138 0.072174 -5.7356e-05 0.037755 0.034231 -0.41958 0.6739 2.9051 2.146 0.88004 2.4002 1.7107 1.1338 1.3054 1.2778 0 0.072158 0 0.012115 0 0.0097423 0 -0.63206
5.957 0.019808 0.021085 -0.19045 0.033026 0.10657 0.024249 0.0012076 0.036344 0.04255 0.035867 0.017481 -0.43951 0.67287 2.9037 2.1466 0.87887 2.4012 1.7097 1.1322 1.3058 1.2774 0 0.071919 0 0.012102 0 0.010094 0 -0.83599
5.9609 0.039562 -0.01084 -0.28538 0.014824 0.17185 0.016134 0.0034786 -0.0057361 0.079741 0.030864 -0.0044211 -0.44623 0.66971 2.9036 2.1486 0.87842 2.4003 1.7094 1.1325 1.3081 1.2753 0 0.071669 0 0.01175 0 0.011016 0 -0.84411
5.9648 0.050637 -0.025968 -0.21611 0.0010203 0.15579 0.01264 0.011742 -0.030183 0.086615 0.023014 -0.017291 -0.43365 0.66787 2.9058 2.1513 0.87943 2.3986 1.7091 1.1346 1.3103 1.2724 0 0.071223 0 0.011591 0 0.012031 0 -0.6224
5.9687 0.04311 -0.017696 -0.026364 -0.0043382 0.057295 0.014229 0.020353 -0.02684 0.055821 0.015654 -0.01279 -0.41065 0.66938 2.909 2.1536 0.88067 2.3979 1.7086 1.1374 1.3113 1.2701 0 0.07083 0 0.01205 0 0.012654 0 -0.23059
5.9727 0.016485 0.0063219 0.17085 -0.0027393 -0.079694 0.015958 0.022102 -0.0042906 0.0033576 0.013433 0.0035768 -0.39346 0.67335 2.9105 2.1549 0.88019 2.3988 1.7086 1.1398 1.3108 1.2697 0 0.070989 0 0.01295 0 0.012687 0 0.19804
5.9766 -0.019085 0.028115 0.26023 0.0019093 -0.18356 0.010197 0.011538 0.018632 -0.041075 0.016481 0.016072 -0.39153 0.67714 2.9084 2.1549 0.87764 2.3998 1.7098 1.1412 1.3095 1.2714 0 0.071874 0 0.013637 0 0.012324 0 0.50763
5.9805 -0.048141 0.030108 0.19125 0.0054681 -0.19364 -0.0075507 -0.011532 0.026274 -0.053447 0.016974 0.010919 -0.3999 0.67878 2.9036 2.154 0.87515 2.3991 1.7116 1.1417 1.3079 1.274 0 0.072985 0 0.013617 0 0.012002 0 0.59742
5.9844 -0.058986 0.006204 0.0058323 0.0036291 -0.10018 -0.033393 -0.040344 0.013879 -0.031485 0.0038574 -0.013375 -0.40488 0.67816 2.899 2.1525 0.87555 2.3969 1.7126 1.1422 1.3058 1.2761 0 0.073501 0 0.013064 0 0.012091 0 0.49155
5.9883 -0.050685 -0.034088 -0.18852 -0.0077194 0.042248 -0.055525 -0.063237 -0.01397 0.0037347 -0.026628 -0.045822 -0.39761 0.67644 2.8973 2.1506 0.87941 2.3956 1.7117 1.1434 1.3038 1.2767 0 0.073047 0 0.012641 0 0.012621 0 0.34727
5.9922 -0.033191 -0.071389 -0.28226 -0.029761 0.14318 -0.062236 -0.069856 -0.04926 0.021968 -0.064416 -0.071957 -0.38246 0.67454 2.8985 2.1486 0.88382 2.3979 1.7101 1.1448 1.3024 1.2764 0 0.072128 0 0.012815 0 0.013228 0 0.37307
5.9961 -0.020513 -0.0882 -0.22608 -0.057424 0.13285 -0.052145 -0.058654 -0.084035 0.0040885 -0.090903 -0.083769 -0.37241 0.67263 2.9004 2.147 0.88452 2.4041 1.7098 1.1448 1.3024 1.2767 0 0.071727 0 0.013366 0 0.013392 0 0.692
6 -0.021659 -0.078781 -0.056657 -0.079689 0.010084 -0.03715 -0.040144 -0.11002 -0.045319 -0.093121 -0.083021 -0.37658 0.67077 2.9002 2.1466 0.8797 2.4117 1.7123 1.1419 1.3036 1.2778 0 0.072389 0 0.013603 0 0.012843 0 1.2393
6.0039 -0.035382 -0.051058 0.12671 -0.085303 -0.15341 -0.033267 -0.031581 -0.11863 -0.10129 -0.074554 -0.077278 -0.39222 0.66953 2.8974 2.1478 0.87211 2.4171 1.7162 1.1361 1.3051 1.2788 0 0.073687 0 0.013098 0 0.011818 0 1.7743
6.0078 -0.051665 -0.02036 0.21949 -0.070309 -0.2575 -0.045764 -0.044704 -0.10494 -0.13485 -0.052314 -0.073754 -0.40904 0.66969 2.8944 2.15 0.8671 2.4193 1.7186 1.1301 1.306 1.2781 0 0.074614 0 0.012168 0 0.010948 0 2.0131
6.0117 -0.058151 -1.6799e-05 0.17071 -0.041136 -0.23755 -0.062198 -0.074935 -0.073305 -0.13077 -0.042589 -0.075787 -0.42123 0.67117 2.8945 2.152 0.86822 2.4203 1.7169 1.1273 1.3065 1.2751 0 0.074559 0 0.011596 0 0.010793 0 1.7988
6.0156 -0.047037 0.0052462 0.011083 -0.010272 -0.10421 -0.061533 -0.10146 -0.037718 -0.095033 -0.047234 -0.08241 -0.4345 0.67257 2.8988 2.1525 0.87416 2.4222 1.712 1.1298 1.307 1.2714 0 0.073905 0 0.01185 0 0.011389 0 1.1967
6.0195 -0.0187 0.00032247 -0.16428 0.012155 0.066183 -0.032652 -0.10031 -0.013485 -0.048094 -0.053281 -0.088622 -0.46088 0.67229 2.9051 2.1512 0.87989 2.424 1.707 1.1366 1.308 1.2699 0 0.073636 0 0.01259 0 0.012203 0 0.44806
6.0234 0.019016 -0.0039453 -0.24903 0.024207 0.18161 0.014573 -0.061664 -0.0054167 -0.010056 -0.044952 -0.085539 -0.50609 0.6701 2.9097 2.1487 0.88098 2.4208 1.7051 1.1438 1.3086 1.2722 0 0.074291 0 0.012987 0 0.012574 0 -0.18383
6.0273 0.054723 0.0035226 -0.18584 0.031358 0.18967 0.056873 0.0021531 -0.0028551 0.011536 -0.016503 -0.06253 -0.5621 0.66771 2.91 2.1465 0.87712 2.4067 1.7068 1.147 1.3077 1.2769 0 0.075296 0 0.012557 0 0.012292 0 -0.57307
6.0312 0.078752 0.028597 6.2033e-05 0.040987 0.10386 0.077634 0.065073 0.012584 0.023799 0.025405 -0.013018 -0.61264 0.66735 2.907 2.1458 0.87189 2.3794 1.7098 1.145 1.3054 1.2803 0 0.075353 0 0.011673 0 0.011775 0 -0.79199
6.0352 0.087861 0.068517 0.21381 0.057306 -0.010964 0.080769 0.10585 0.051791 0.041026 0.069946 0.058765 -0.64624 0.66967 2.9038 2.1472 0.86918 2.3422 1.7113 1.14 1.3033 1.2791 0 0.073553 0 0.011222 0 0.011654 0 -1.042
6.0391 0.087277 0.11216 0.34454 0.080182 -0.079522 0.085249 0.12201 0.10809 0.074213 0.11111 0.13626 -0.66425 0.67303 2.9032 2.1501 0.86968 2.3024 1.7103 1.136 1.3035 1.2738 0 0.070177 0 0.011732 0 0.012116 0 -1.5085
6.043 0.088351 0.14502 0.3294 0.10708 -0.057083 0.10584 0.12846 0.16121 0.1245 0.14846 0.19805 -0.67574 0.67492 2.9049 2.1533 0.87069 2.2673 1.708 1.1358 1.3064 1.2682 0 0.066448 0 0.01282 0 0.012647 0 -2.2366
6.0469 0.10197 0.15721 0.19011 0.13513 0.050634 0.13906 0.14302 0.19229 0.18311 0.18094 0.23038 -0.68422 0.67441 2.9062 2.1552 0.86893 2.2402 1.7066 1.1385 1.3103 1.2668 0 0.063498 0 0.013544 0 0.012466 0 -3.1018
6.0508 0.131 0.15005 0.019407 0.1617 0.19458 0.16765 0.17188 0.19724 0.23576 0.20285 0.23548 -0.67922 0.67296 2.9044 2.1549 0.86346 2.2208 1.7073 1.1409 1.3122 1.2713 0 0.061548 0 0.013311 0 0.0113 0 -3.8819
6.0547 0.16678 0.13588 -0.074956 0.18406 0.30902 0.1782 0.20652 0.18784 0.26841 0.20802 0.22835 -0.64128 0.67296 2.8996 2.1522 0.85608 2.2061 1.7091 1.1408 1.3109 1.2786 0 0.060023 0 0.012468 0 0.0097548 0 -4.3739
6.0586 0.19311 0.12998 -0.034759 0.19959 0.34363 0.17316 0.23249 0.18074 0.27256 0.19805 0.2244 -0.5561 0.67523 2.895 2.1486 0.84923 2.1941 1.7106 1.1386 1.3074 1.2837 0 0.058396 0 0.011973 0 0.0088766 0 -4.4844
6.0625 0.19584 0.13956 0.11492 0.20611 0.2868 0.16565 0.24057 0.18428 0.24915 0.18417 0.22783 -0.42554 0.67801 2.894 2.1461 0.84382 2.1838 1.7112 1.1369 1.3049 1.2833 0 0.056826 0 0.01245 0 0.0092384 0 -4.2503
6.0664 0.17189 0.15765 0.2824 0.20177 0.17029 0.16351 0.23057 0.19385 0.20975 0.17841 0.2302 -0.26589 0.67847 2.8978 2.1464 0.83912 2.1762 1.7113 1.1378 1.305 1.2786 0 0.055941 0 0.013537 0 0.010392 0 -3.7938
6.0703 0.13116 0.16715 0.36496 0.1846 0.052695 0.16054 0.20706 0.1973 0.17228 0.18122 0.21931 -0.09587 0.67535 2.9042 2.1495 0.83437 2.1732 1.7117 1.1407 1.307 1.2741 0 0.056058 0 0.014173 0 0.011238 0 -3.252
6.0742 0.089748 0.1523 0.30861 0.15317 -0.01126 0.14413 0.17389 0.18412 0.15136 0.1785 0.18983 0.074985 0.67025 2.909 2.1534 0.83011 2.1775 1.7125 1.143 1.3083 1.2737 0 0.056724 0 0.013573 0 0.011015 0 -2.7167
6.0781 0.059434 0.10939 0.13701 0.10896 -0.00050278 0.11005 0.13345 0.15065 0.14778 0.15255 0.14668 0.24879 0.66635 2.9093 2.1555 0.82778 2.1928 1.7131 1.1425 1.307 1.2774 0 0.05714 0 0.011981 0 0.010015 0 -2.2053
6.082 0.040749 0.049003 -0.065086 0.058082 0.059973 0.067407 0.089468 0.099692 0.14545 0.09813 0.099276 0.43283 0.66579 2.9055 2.1544 0.82829 2.2217 1.713 1.1399 1.3039 1.2815 0 0.057122 0 0.010507 0 0.0093334 0 -1.662
6.0859 0.024092 -0.0112 -0.20155 0.0092731 0.1127 0.027814 0.047414 0.037902 0.12034 0.028592 0.053377 0.63141 0.66817 2.9004 2.1509 0.83136 2.2644 1.7122 1.1376 1.3014 1.2816 0 0.057581 0 0.010195 0 0.0098525 0 -0.9883
6.0898 -0.0026085 -0.057399 -0.21792 -0.031759 0.10146 -0.0087509 0.0098333 -0.025699 0.057554 -0.034064 0.008042 0.8425 0.67123 2.8972 2.1474 0.83647 2.3184 1.7113 1.1375 1.3011 1.2769 0 0.059963 0 0.011169 0 0.011406 0 -0.09801
6.0937 -0.045491 -0.086593 -0.12902 -0.06687 0.0063545 -0.054286 -0.028484 -0.081141 -0.0357 -0.076595 -0.040622 1.0591 0.67296 2.8971 2.1464 0.84452 2.3792 1.7105 1.1387 1.3028 1.2709 0 0.065037 0 0.012603 0 0.012907 0 1.0184
6.0977 -0.10099 -0.10595 -0.0080265 -0.10368 -0.14121 -0.11723 -0.078204 -0.12131 -0.13221 -0.1037 -0.093991 1.2712 0.673 2.8991 2.1482 0.85798 2.4421 1.7095 1.1386 1.3044 1.2686 0 0.072112 0 0.013497 0 0.013342 0 2.2547
6.1016 -0.15817 -0.12653 0.05532 -0.14774 -0.2746 -0.18765 -0.14522 -0.14728 -0.20215 -0.13133 -0.14936 1.4664 0.67227 2.9011 2.1514 0.87936 2.504 1.7081 1.136 1.3043 1.2722 0 0.079398 0 0.01351 0 0.012721 0 3.4138
6.1055 -0.20473 -0.15608 0.0046795 -0.19562 -0.33137 -0.24087 -0.22111 -0.16987 -0.23352 -0.17132 -0.20277 1.6309 0.67172 2.9018 2.1537 0.90912 2.563 1.7068 1.1326 1.303 1.2798 0 0.085218 0 0.013134 0 0.012082 0 4.2997
6.1094 -0.23274 -0.19492 -0.15103 -0.23622 -0.29245 -0.25861 -0.28471 -0.20321 -0.24007 -0.22163 -0.25183 1.7536 0.67153 2.9011 2.1539 0.94494 2.618 1.7063 1.1321 1.3024 1.2864 0 0.08902 0 0.01312 0 0.012544 0 4.8308
6.1133 -0.2415 -0.23561 -0.34082 -0.25989 -0.19571 -0.24657 -0.31625 -0.25324 -0.2504 -0.26999 -0.29505 1.8321 0.67147 2.8998 2.1525 0.98278 2.6679 1.7073 1.1363 1.304 1.288 0 0.091412 0 0.013746 0 0.014268 0 5.092
6.1172 -0.23668 -0.26619 -0.46927 -0.26643 -0.11311 -0.2296 -0.31326 -0.3104 -0.28667 -0.30532 -0.32906 1.8746 0.67149 2.8991 2.151 1.0185 2.7126 1.7091 1.1428 1.3067 1.2845 0 0.093323 0 0.014602 0 0.016279 0 5.277
6.1211 -0.22682 -0.2755 -0.46936 -0.26342 -0.10461 -0.22772 -0.29407 -0.35412 -0.34911 -0.3253 -0.34851 1.8939 0.67183 2.8991 2.1508 1.0487 2.7526 1.7106 1.1471 1.3085 1.2792 0 0.095166 0 0.01504 0 0.017298 0 5.5477
6.125 -0.21877 -0.25906 -0.34151 -0.25626 -0.17865 -0.23665 -0.28443 -0.36694 -0.41677 -0.3339 -0.35035 1.8972 0.67233 2.8997 2.1519 1.0713 2.7881 1.7108 1.1459 1.3076 1.2755 0 0.09672 0 0.014817 0 0.016826 0 5.9092
6.1289 -0.21418 -0.22249 -0.1555 -0.24089 -0.28629 -0.23306 -0.29727 -0.34685 -0.46182 -0.33367 -0.33866 1.8797 0.67217 2.9005 2.1534 1.0853 2.816 1.7103 1.1404 1.3046 1.2749 0 0.097667 0 0.014323 0 0.015515 0 6.1928
6.1328 -0.20883 -0.17973 -0.011965 -0.20854 -0.35372 -0.19964 -0.32169 -0.30748 -0.46506 -0.32214 -0.32344 1.8285 0.67063 2.9011 2.1542 1.0922 2.8291 1.7103 1.1351 1.3019 1.2758 0 0.098089 0 0.014204 0 0.014538 0 6.1617
6.1367 -0.1954 -0.14568 0.015796 -0.15915 -0.33103 -0.14467 -0.33021 -0.26582 -0.42211 -0.29555 -0.31196 1.7337 0.66808 2.9014 2.154 1.0952 2.8178 1.7116 1.1339 1.3015 1.2763 0 0.098361 0 0.014759 0 0.01457 0 5.663
6.1406 -0.16832 -0.12734 -0.074667 -0.10859 -0.22374 -0.096105 -0.29811 -0.22866 -0.33998 -0.25471 -0.29943 1.5982 0.66606 2.9014 2.1532 1.0977 2.7755 1.7133 1.1366 1.3036 1.2751 0 0.098563 0 0.01565 0 0.015283 0 4.7145
6.1445 -0.12773 -0.11945 -0.2132 -0.078984 -0.086351 -0.076105 -0.22043 -0.18913 -0.23123 -0.20538 -0.26841 1.4365 0.66592 2.9011 2.1524 1.0996 2.7032 1.7139 1.1398 1.3066 1.2732 0 0.098079 0 0.016183 0 0.015726 0 3.479
6.1484 -0.080126 -0.10843 -0.2993 -0.078058 0.015296 -0.081568 -0.11484 -0.13586 -0.11175 -0.15266 -0.20042 1.2654 0.66735 2.9008 2.1519 1.0961 2.6116 1.7119 1.1401 1.3088 1.2717 0 0.095889 0 0.015896 0 0.015192 0 2.1637
6.1523 -0.03508 -0.082092 -0.26325 -0.087359 0.044838 -0.089127 -0.010507 -0.065585 -0.00084489 -0.095864 -0.09225 1.0933 0.66845 2.9009 2.1518 1.0801 2.5163 1.7081 1.1375 1.3096 1.2713 0 0.091364 0 0.014934 0 0.013779 0 0.92832
6.1562 -0.00015309 -0.038057 -0.10843 -0.073849 0.012412 -0.077531 0.067881 0.01199 0.082388 -0.030317 0.03604 0.91871 0.66772 2.9017 2.1517 1.0474 2.4315 1.7047 1.1348 1.3097 1.2715 0 0.084889 0 0.01393 0 0.012234 0 -0.14513
6.1602 0.023071 0.01513 0.091262 -0.017763 -0.038908 -0.043649 0.11072 0.080653 0.1283 0.04504 0.14936 0.73616 0.66591 2.9031 2.1516 1.0016 2.3636 1.7038 1.1347 1.3101 1.272 0 0.077741 0 0.01349 0 0.011299 0 -1.0359
6.1641 0.039674 0.064536 0.23696 0.06781 -0.062437 0.0022915 0.1247 0.12886 0.14519 0.12219 0.21741 0.54535 0.66582 2.9043 2.1514 0.95258 2.3106 1.7056 1.1369 1.3108 1.2732 0 0.07133 0 0.013736 0 0.011167 0 -1.7667
6.168 0.05854 0.10145 0.26476 0.14509 -0.031777 0.052759 0.12668 0.15612 0.15738 0.18695 0.23233 0.35436 0.66959 2.9047 2.1511 0.91137 2.2661 1.7087 1.139 1.3107 1.276 0 0.066437 0 0.014239 0 0.011443 0 -2.4009
6.1719 0.087344 0.12565 0.18284 0.18203 0.051596 0.10928 0.13474 0.17065 0.18994 0.22822 0.21174 0.17621 0.67619 2.9038 2.1509 0.88333 2.2251 1.7108 1.1388 1.3094 1.2802 0 0.063002 0 0.014374 0 0.011541 0 -3.0275
6.1758 0.12771 0.14319 0.063782 0.17812 0.16378 0.17176 0.16005 0.1822 0.24949 0.24505 0.18569 0.022517 0.68159 2.9024 2.1507 0.86643 2.1872 1.711 1.1371 1.3076 1.2844 0 0.060516 0 0.013807 0 0.011125 0 -3.7054
6.1797 0.17305 0.16064 -0.0017372 0.16223 0.26867 0.22579 0.20193 0.19642 0.31609 0.24553 0.17755 -0.10056 0.68201 2.9017 2.1505 0.85496 2.156 1.71 1.1363 1.3068 1.2864 0 0.058562 0 0.012732 0 0.010282 0 -4.392
6.1836 0.2107 0.18063 0.039394 0.16521 0.32955 0.2479 0.24796 0.21376 0.35471 0.23925 0.19193 -0.19254 0.67736 2.9027 2.1499 0.84508 2.136 1.7095 1.1383 1.308 1.285 0 0.057042 0 0.011724 0 0.0093969 0 -4.9253
6.1875 0.22824 0.20092 0.17172 0.19315 0.32316 0.22801 0.27991 0.23107 0.3395 0.23089 0.21639 -0.2567 0.67152 2.9057 2.149 0.8371 2.128 1.7106 1.142 1.3108 1.2812 0 0.056009 0 0.011346 0 0.0088872 0 -5.1067
6.1914 0.22089 0.21624 0.32228 0.22547 0.25392 0.18595 0.28319 0.24327 0.2735 0.22022 0.23335 -0.29777 0.66894 2.9096 2.148 0.8331 2.1282 1.7129 1.1448 1.3134 1.2775 0 0.055404 0 0.011777 0 0.0089845 0 -4.8472
6.1953 0.19536 0.22074 0.40531 0.23715 0.15825 0.16008 0.25502 0.24454 0.18889 0.20646 0.2325 -0.31936 0.6707 2.9128 2.1478 0.83291 2.1308 1.7148 1.1447 1.3141 1.2758 0 0.055001 0 0.012717 0 0.0096388 0 -4.2626
6.1992 0.16674 0.21035 0.37286 0.22132 0.089377 0.17391 0.20643 0.23054 0.12703 0.19138 0.21572 -0.32117 0.67363 2.9137 2.1491 0.83307 2.1309 1.7144 1.1424 1.3125 1.2766 0 0.054578 0 0.01358 0 0.010551 0 -3.6292
6.2031 0.14944 0.18507 0.24135 0.19083 0.086153 0.21224 0.15697 0.20133 0.1125 0.17788 0.19306 -0.29779 0.67365 2.9116 2.1519 0.82977 2.1284 1.7112 1.1401 1.3101 1.2785 0 0.054106 0 0.013842 0 0.011325 0 -3.2131
6.207 0.14799 0.1506 0.080176 0.1607 0.14553 0.23252 0.12521 0.16279 0.13888 0.16688 0.17454 -0.24166 0.66984 2.9072 2.1553 0.82267 2.1271 1.7061 1.1391 1.3087 1.2801 0 0.05373 0 0.013318 0 0.011674 0 -3.0988
6.2109 0.1541 0.11722 -0.029389 0.13295 0.22113 0.20336 0.11996 0.1244 0.1751 0.15661 0.16403 -0.14939 0.66555 2.9019 2.1578 0.81559 2.1324 1.7012 1.1387 1.3091 1.2805 0 0.05359 0 0.012247 0 0.011571 0 -3.1454
6.2148 0.15268 0.09502 -0.039925 0.10042 0.25289 0.13382 0.1361 0.094487 0.18682 0.14506 0.15845 -0.026771 0.66523 2.8977 2.1582 0.81313 2.147 1.699 1.1371 1.3104 1.2799 0 0.05369 0 0.011152 0 0.011228 0 -3.102
6.2187 0.13255 0.087267 0.037727 0.063097 0.2083 0.064778 0.15646 0.07655 0.15792 0.132 0.15123 0.11315 0.67009 2.8959 2.1567 0.81659 2.1693 1.7005 1.134 1.3108 1.2785 0 0.05395 0 0.010565 0 0.010902 0 -2.7851
6.2227 0.094095 0.087147 0.14373 0.035397 0.10489 0.03102 0.15941 0.06911 0.098846 0.11751 0.13676 0.25882 0.67677 2.8969 2.1546 0.82306 2.1952 1.7045 1.1308 1.3092 1.2766 0 0.054382 0 0.010749 0 0.010702 0 -2.1882
6.2266 0.048589 0.081289 0.20504 0.032693 -0.0026982 0.031579 0.12983 0.067751 0.037857 0.09897 0.11268 0.40849 0.68036 2.9 2.1535 0.82835 2.2208 1.7085 1.13 1.3062 1.2749 0 0.055192 0 0.011555 0 0.010563 0 -1.455
6.2305 0.010033 0.058674 0.17639 0.050519 -0.060698 0.03674 0.068879 0.066481 0.0020478 0.071152 0.079644 0.56972 0.67884 2.9038 2.154 0.83055 2.2457 1.71 1.1325 1.304 1.2747 0 0.056683 0 0.012495 0 0.010404 0 -0.76281
6.2344 -0.013965 0.01855 0.063645 0.061123 -0.051191 0.02171 -0.0038045 0.057868 0.00017245 0.031328 0.040115 0.7493 0.67473 2.9067 2.1551 0.83099 2.273 1.7085 1.137 1.3042 1.2773 0 0.059052 0 0.013019 0 0.010298 0 -0.21233
6.2383 -0.026029 -0.028883 -0.081908 0.035654 -0.00068997 -0.0098645 -0.059774 0.034487 0.017486 -0.015468 -0.0023321 0.94211 0.67247 2.9077 2.1553 0.8321 2.3065 1.7057 1.141 1.3069 1.2821 0 0.06226 0 0.01284 0 0.010435 0 0.21047
6.2422 -0.035816 -0.069688 -0.19357 -0.028005 0.039981 -0.036557 -0.079849 -0.0065932 0.025294 -0.057516 -0.043119 1.1301 0.67418 2.9065 2.1537 0.83512 2.3479 1.7043 1.143 1.3101 1.2867 0 0.066076 0 0.012116 0 0.010926 0 0.60266
6.2461 -0.053123 -0.095663 -0.2258 -0.10083 0.027942 -0.049637 -0.069086 -0.059307 -0.00076284 -0.0849 -0.077622 1.2934 0.67789 2.9041 2.1512 0.84025 2.3954 1.7057 1.1429 1.3113 1.2877 0 0.070238 0 0.011339 0 0.011647 0 1.0837
6.25 -0.082173 -0.10881 -0.17768 -0.14846 -0.047557 -0.066742 -0.056099 -0.11 -0.064969 -0.098298 -0.1038 1.4242 0.67966 2.9018 2.1495 0.84874 2.4448 1.7092 1.1415 1.3097 1.2838 0 0.074554 0 0.011001 0 0.012328 0 1.7357
6.2539 -0.11981 -0.11795 -0.091411 -0.16236 -0.15989 -0.11102 -0.074149 -0.14657 -0.14836 -0.10926 -0.12501 1.5304 0.67749 2.9006 2.15 0.86366 2.4922 1.7123 1.1398 1.3061 1.2772 0 0.078869 0 0.011276 0 0.012822 0 2.554
6.2578 -0.1573 -0.13111 -0.02796 -0.16393 -0.25843 -0.178 -0.13603 -0.16871 -0.22046 -0.13061 -0.14975 1.6256 0.67299 2.9006 2.1526 0.88772 2.535 1.713 1.1384 1.303 1.2724 0 0.082966 0 0.01195 0 0.013267 0 3.4211
6.2617 -0.18409 -0.14979 -0.033333 -0.17707 -0.29373 -0.22957 -0.22191 -0.18867 -0.25842 -0.16527 -0.1864 1.7144 0.66959 2.9015 2.1559 0.91953 2.5725 1.7116 1.1382 1.302 1.2726 0 0.086533 0 0.012651 0 0.013939 0 4.1329
6.2656 -0.1923 -0.16902 -0.11323 -0.19852 -0.24499 -0.2274 -0.29114 -0.21909 -0.26074 -0.20375 -0.23537 1.7883 0.66924 2.9025 2.1583 0.95248 2.6048 1.7102 1.14 1.3033 1.2773 0 0.089256 0 0.013172 0 0.014916 0 4.4953
6.2695 -0.1806 -0.18166 -0.22925 -0.20006 -0.13666 -0.17454 -0.31032 -0.2577 -0.24619 -0.23223 -0.28458 1.8339 0.67094 2.9031 2.1592 0.97822 2.6318 1.7108 1.1433 1.3055 1.2823 0 0.090985 0 0.013589 0 0.015912 0 4.4482
6.2734 -0.1559 -0.18284 -0.31896 -0.16282 -0.03161 -0.12 -0.27666 -0.28409 -0.23872 -0.24313 -0.31368 1.8471 0.67226 2.9033 2.1586 0.99234 2.6526 1.7136 1.1458 1.3073 1.2836 0 0.091831 0 0.014081 0 0.016482 0 4.1248
6.2773 -0.13079 -0.17196 -0.3298 -0.10738 0.0022427 -0.11615 -0.21859 -0.27487 -0.24953 -0.23801 -0.30604 1.8364 0.67194 2.9035 2.1574 0.99736 2.6657 1.7165 1.1447 1.3079 1.2805 0 0.092122 0 0.014638 0 0.016426 0 3.7787
6.2812 -0.1168 -0.15207 -0.2493 -0.082734 -0.064296 -0.16748 -0.17355 -0.22532 -0.26896 -0.22136 -0.26067 1.8133 0.67083 2.904 2.156 1.0003 2.6686 1.7176 1.1393 1.3078 1.2759 0 0.092227 0 0.014968 0 0.015967 0 3.6064
6.2852 -0.1171 -0.12843 -0.11436 -0.11875 -0.19717 -0.22216 -0.16093 -0.1575 -0.27369 -0.19346 -0.19467 1.7783 0.67044 2.9045 2.1548 1.0067 2.6585 1.7161 1.1326 1.3072 1.2737 0 0.09237 0 0.014736 0 0.015512 0 3.5967
6.2891 -0.12389 -0.10682 0.0071906 -0.18853 -0.31599 -0.2178 -0.17076 -0.10468 -0.24317 -0.15102 -0.13324 1.7195 0.67104 2.9047 2.1537 1.0166 2.6334 1.7133 1.1293 1.306 1.2751 0 0.0925 0 0.013924 0 0.015214 0 3.532
6.293 -0.12335 -0.091414 0.054312 -0.22372 -0.34564 -0.13929 -0.17513 -0.084264 -0.1733 -0.095102 -0.093857 1.625 0.67149 2.9041 2.1532 1.0253 2.5944 1.7112 1.1321 1.304 1.2782 0 0.092293 0 0.012961 0 0.014813 0 3.1538
6.2969 -0.10514 -0.082256 0.0089258 -0.17562 -0.26686 -0.033308 -0.15101 -0.083539 -0.07879 -0.036764 -0.076292 1.4983 0.67101 2.9026 2.1535 1.0277 2.5465 1.7104 1.1392 1.3014 1.2801 0 0.091276 0 0.012442 0 0.013964 0 2.3675
6.3008 -0.069742 -0.074261 -0.091871 -0.065786 -0.12759 0.034227 -0.096046 -0.072047 0.015641 0.0078098 -0.065902 1.3599 0.67066 2.9006 2.1543 1.0225 2.4975 1.7104 1.1452 1.2994 1.2797 0 0.089056 0 0.012657 0 0.012725 0 1.3227
6.3047 -0.02794 -0.059635 -0.17673 0.026803 -0.0062012 0.036045 -0.027046 -0.030027 0.087417 0.029798 -0.046931 1.2322 0.67264 2.8988 2.1546 1.0122 2.455 1.7102 1.146 1.2991 1.2785 0 0.085574 0 0.01334 0 0.011672 0 0.31128
6.3086 0.007132 -0.033071 -0.18292 0.036329 0.0442 0.0018464 0.034224 0.033409 0.12414 0.03582 -0.014802 1.1208 0.67782 2.8982 2.1536 1.0001 2.4226 1.7092 1.1421 1.3009 1.2785 0 0.081256 0 0.013893 0 0.011437 0 -0.42992
6.3125 0.029078 0.0039002 -0.094799 -0.025279 0.027146 -0.016919 0.074791 0.089405 0.12522 0.042517 0.022211 1.0108 0.68404 2.8992 2.1515 0.98783 2.3994 1.7078 1.138 1.3039 1.2799 0 0.076906 0 0.013889 0 0.01207 0 -0.85345
6.3164 0.041671 0.043282 0.04689 -0.073111 -0.010852 0.0033002 0.094312 0.11694 0.099919 0.061587 0.052141 0.88247 0.68728 2.9017 2.1497 0.97497 2.3811 1.7067 1.1379 1.3067 1.2807 0 0.073354 0 0.013419 0 0.012864 0 -1.0861
6.3203 0.054612 0.075956 0.17101 -0.023781 -0.02177 0.044135 0.099805 0.12219 0.064705 0.089267 0.070522 0.73337 0.68489 2.9053 2.1499 0.96116 2.3637 1.7061 1.1413 1.3087 1.2793 0 0.071001 0 0.012968 0 0.012887 0 -1.307
6.3242 0.0756 0.097829 0.22026 0.12682 0.011415 0.076365 0.098868 0.13115 0.03987 0.11073 0.083869 0.585 0.678 2.9086 2.1523 0.94696 2.3453 1.7058 1.1441 1.3097 1.2765 0 0.069585 0 0.01296 0 0.01177 0 -1.6327
6.3281 0.10487 0.11165 0.18456 0.2947 0.073601 0.097431 0.097375 0.16292 0.043185 0.1155 0.10313 0.46792 0.67094 2.9104 2.1552 0.9332 2.3265 1.7058 1.1423 1.3099 1.2752 0 0.068359 0 0.013391 0 0.010039 0 -2.0847
6.332 0.13551 0.12307 0.10307 0.37733 0.13905 0.13192 0.10098 0.20992 0.081189 0.10893 0.13352 0.39829 0.66789 2.9099 2.1562 0.91965 2.3085 1.7062 1.1363 1.3091 1.2774 0 0.066613 0 0.013893 0 0.0086674 0 -2.6196
6.3359 0.15813 0.13475 0.035999 0.33839 0.18979 0.1943 0.11555 0.24433 0.14315 0.1082 0.16967 0.36713 0.66993 2.9072 2.154 0.90515 2.2917 1.7072 1.1306 1.3072 1.2821 0 0.064189 0 0.01412 0 0.0082705 0 -3.158
6.3398 0.16604 0.14398 0.026836 0.23185 0.21649 0.25727 0.14354 0.24393 0.20396 0.1262 0.19952 0.35145 0.67467 2.9036 2.1498 0.8894 2.2764 1.7083 1.1297 1.3045 1.2856 0 0.061591 0 0.014046 0 0.0086838 0 -3.5852
6.3437 0.158 0.1457 0.079158 0.14731 0.21072 0.26623 0.17912 0.21219 0.23702 0.15843 0.21277 0.33618 0.67854 2.9008 2.1466 0.87439 2.2629 1.7088 1.1338 1.3026 1.2846 0 0.059598 0 0.013904 0 0.0092656 0 -3.7623
6.3477 0.13808 0.13787 0.15943 0.13114 0.16635 0.19198 0.20748 0.17337 0.23011 0.18546 0.20675 0.32643 0.67952 2.8999 2.1468 0.86345 2.2524 1.7085 1.1393 1.3029 1.2792 0 0.058671 0 0.013832 0 0.0095622 0 -3.5886
6.3516 0.11375 0.12382 0.21966 0.15609 0.09276 0.070082 0.21177 0.14896 0.19297 0.18865 0.186 0.33973 0.67797 2.9012 2.1505 0.85856 2.2459 1.7083 1.1419 1.3053 1.2731 0 0.058619 0 0.013656 0 0.009655 0 -3.0904
6.3555 0.09304 0.10939 0.22397 0.16127 0.022799 -0.01721 0.1843 0.13935 0.1502 0.16474 0.15769 0.38761 0.67559 2.9032 2.1552 0.85837 2.2432 1.7092 1.1408 1.3079 1.27 0 0.058808 0 0.013046 0 0.0098933 0 -2.4516
6.3594 0.081049 0.097708 0.16545 0.11702 -0.0022738 -0.0062786 0.13384 0.12829 0.12378 0.12666 0.12768 0.46459 0.67374 2.9044 2.1577 0.85922 2.2434 1.7113 1.1386 1.308 1.2708 0 0.058713 0 0.011938 0 0.010371 0 -1.9245
6.3633 0.077099 0.086702 0.067775 0.050396 0.034856 0.09262 0.082422 0.10385 0.11789 0.091139 0.099821 0.55466 0.67281 2.9039 2.157 0.8583 2.2456 1.713 1.1384 1.305 1.2732 0 0.058353 0 0.010762 0 0.010759 0 -1.6617
6.3672 0.074292 0.071404 -0.026407 0.011719 0.10599 0.20104 0.051693 0.07266 0.11755 0.065454 0.076745 0.64703 0.67254 2.9021 2.1547 0.85596 2.251 1.7124 1.1404 1.3011 1.2741 0 0.05824 0 0.010207 0 0.010676 0 -1.5986
6.3711 0.062814 0.048658 -0.075621 0.021205 0.15117 0.23471 0.047515 0.05243 0.10214 0.044817 0.059519 0.74471 0.6725 2.9005 2.1535 0.85489 2.2621 1.7093 1.1419 1.3 1.2728 0 0.058933 0 0.010666 0 0.010194 0 -1.4888
6.375 0.035776 0.01963 -0.061132 0.050497 0.12197 0.16787 0.05434 0.050475 0.062909 0.020705 0.045587 0.85752 0.67218 2.9003 2.155 0.85711 2.2819 1.706 1.1408 1.3038 1.2712 0 0.060617 0 0.01187 0 0.0098761 0 -1.0786
6.3789 -0.0059898 -0.011922 -0.00012316 0.053457 0.019923 0.045623 0.045197 0.051551 0.010532 -0.0097959 0.027717 0.98695 0.67089 2.9014 2.1583 0.86192 2.3117 1.7054 1.1376 1.3105 1.2718 0 0.063097 0 0.013045 0 0.010271 0 -0.28724
6.3828 -0.053657 -0.043317 0.059459 0.010387 -0.10301 -0.060458 0.0016478 0.029083 -0.033747 -0.042706 -0.0033187 1.1188 0.66829 2.9026 2.1605 0.86695 2.3506 1.7084 1.1349 1.3158 1.2751 0 0.06615 0 0.0135 0 0.011354 0 0.74222
6.3867 -0.095156 -0.074557 0.064636 -0.05931 -0.18292 -0.10983 -0.070816 -0.029845 -0.056203 -0.073542 -0.05287 1.2308 0.66506 2.9027 2.1595 0.87127 2.3957 1.7126 1.1345 1.3159 1.279 0 0.069818 0 0.013142 0 0.012523 0 1.7494
6.3906 -0.12185 -0.10631 -0.0083391 -0.12338 -0.1894 -0.11472 -0.14481 -0.10992 -0.063341 -0.10305 -0.11739 1.309 0.66301 2.9015 2.1556 0.87723 2.4438 1.7142 1.1358 1.3109 1.2807 0 0.074273 0 0.012489 0 0.013184 0 2.5268
6.3945 -0.13276 -0.13666 -0.13365 -0.16826 -0.14195 -0.11538 -0.19069 -0.17821 -0.078476 -0.13553 -0.18446 1.3559 0.66398 2.9004 2.1511 0.88895 2.4923 1.7112 1.136 1.3043 1.2792 0 0.079361 0 0.012205 0 0.013345 0 3.0248
6.3984 -0.13404 -0.16047 -0.24718 -0.20146 -0.088896 -0.13868 -0.19918 -0.2107 -0.12408 -0.1717 -0.23861 1.3855 0.6682 2.9009 2.1484 0.90874 2.5391 1.7056 1.134 1.3002 1.2758 0 0.084302 0 0.012562 0 0.013607 0 3.3355
6.4023 -0.13447 -0.17259 -0.28613 -0.22756 -0.070961 -0.17765 -0.1885 -0.21039 -0.20301 -0.2043 -0.26914 1.4088 0.67376 2.9034 2.1483 0.9346 2.5824 1.7021 1.1313 1.3002 1.273 0 0.087983 0 0.013289 0 0.014524 0 3.5945
6.4062 -0.14041 -0.17211 -0.23143 -0.23203 -0.099014 -0.20372 -0.18883 -0.2012 -0.29287 -0.22205 -0.27488 1.4248 0.67779 2.9068 2.1501 0.96124 2.6199 1.7042 1.1309 1.3027 1.2721 0 0.089708 0 0.013864 0 0.015978 0 3.8836
6.4102 -0.15269 -0.16373 -0.12221 -0.19683 -0.15637 -0.1943 -0.21596 -0.2046 -0.35768 -0.21902 -0.26306 1.423 0.67865 2.9088 2.1522 0.98349 2.6487 1.7108 1.1342 1.305 1.273 0 0.089776 0 0.013967 0 0.017191 0 4.1859
6.4141 -0.16672 -0.15469 -0.030258 -0.1317 -0.21399 -0.15168 -0.2561 -0.22096 -0.36897 -0.20057 -0.24354 1.3937 0.67698 2.9083 2.1536 0.99914 2.6658 1.7177 1.1398 1.3059 1.2748 0 0.089308 0 0.013686 0 0.017393 0 4.3958
6.418 -0.17528 -0.14976 -0.012061 -0.080952 -0.24323 -0.10256 -0.2756 -0.23166 -0.32178 -0.18009 -0.22286 1.3353 0.67493 2.9056 2.1544 1.0091 2.6695 1.7205 1.1444 1.3061 1.2767 0 0.089405 0 0.013364 0 0.016485 0 4.3661
6.4219 -0.17243 -0.1484 -0.072418 -0.088567 -0.22345 -0.083071 -0.24837 -0.21786 -0.23634 -0.16896 -0.20172 1.2532 0.67417 2.9027 2.1546 1.0156 2.6599 1.7185 1.1461 1.3066 1.2782 0 0.090316 0 0.013285 0 0.015085 0 3.9853
6.4258 -0.15672 -0.14607 -0.16467 -0.15136 -0.15114 -0.11819 -0.17864 -0.17781 -0.14618 -0.16832 -0.17704 1.1524 0.67465 2.9012 2.1541 1.0199 2.6401 1.7147 1.1455 1.308 1.2789 0 0.091353 0 0.013475 0 0.013933 0 3.2644
6.4297 -0.13217 -0.13801 -0.22469 -0.2107 -0.050241 -0.20279 -0.099786 -0.12839 -0.081512 -0.16934 -0.1463 1.0335 0.67515 2.9014 2.1526 1.0227 2.6152 1.7127 1.1443 1.3095 1.2783 0 0.091618 0 0.013768 0 0.013288 0 2.3876
6.4336 -0.10576 -0.12211 -0.21247 -0.19985 0.029666 -0.29359 -0.050413 -0.091853 -0.057227 -0.16111 -0.11073 0.89365 0.6748 2.9024 2.1506 1.0244 2.59 1.7137 1.1431 1.3107 1.2765 0 0.090858 0 0.014004 0 0.012886 0 1.6583
6.4375 -0.082953 -0.098958 -0.13303 -0.10736 0.038962 -0.32328 -0.047078 -0.080678 -0.0694 -0.13879 -0.0751 0.73106 0.67392 2.9031 2.149 1.0258 2.5662 1.7162 1.1414 1.3122 1.2743 0 0.089633 0 0.014165 0 0.012423 0 1.3315
6.4414 -0.063823 -0.070052 -0.027035 0.005096 -0.03312 -0.2393 -0.074904 -0.09156 -0.098977 -0.10569 -0.044341 0.54761 0.67349 2.9033 2.1486 1.027 2.5414 1.7174 1.1387 1.3143 1.273 0 0.08866 0 0.014339 0 0.011995 0 1.4186
6.4453 -0.043089 -0.036595 0.057288 0.052987 -0.138 -0.047169 -0.10098 -0.10964 -0.1195 -0.068101 -0.019793 0.3481 0.6739 2.9035 2.1494 1.0266 2.5111 1.7164 1.1359 1.316 1.2734 0 0.087973 0 0.014584 0 0.011991 0 1.6192
6.4492 -0.014314 0.00011846 0.090764 0.0044355 -0.19156 0.17659 -0.097228 -0.11684 -0.10682 -0.028683 0.0020053 0.13903 0.67443 2.904 2.1505 1.0215 2.4724 1.7142 1.1357 1.3151 1.2743 0 0.086748 0 0.014832 0 0.01256 0 1.4699
6.4531 0.024648 0.037722 0.075014 -0.088666 -0.13288 0.32343 -0.054759 -0.098892 -0.049131 0.01563 0.026983 -0.071276 0.67412 2.904 2.1507 1.0092 2.4264 1.7128 1.1395 1.31 1.2742 0 0.083985 0 0.014902 0 0.013269 0 0.64284
6.457 0.069258 0.072986 0.038116 -0.13419 0.026301 0.32438 0.017388 -0.050146 0.046172 0.069021 0.05938 -0.27238 0.6728 2.9025 2.1498 0.98943 2.3782 1.7127 1.1462 1.3023 1.2722 0 0.079438 0 0.014621 0 0.013374 0 -0.81052
6.4609 0.11094 0.1035 0.019691 -0.078575 0.20448 0.20134 0.10209 0.023684 0.15344 0.12961 0.098928 -0.45414 0.67142 2.8996 2.1488 0.96392 2.3332 1.7131 1.1522 1.2961 1.2699 0 0.073885 0 0.013946 0 0.012494 0 -2.4613
6.4648 0.14265 0.12916 0.051502 0.050782 0.3078 0.053843 0.18179 0.10662 0.23969 0.18644 0.14131 -0.61111 0.67108 2.8971 2.1489 0.9354 2.2939 1.7128 1.1542 1.2954 1.2698 0 0.06851 0 0.013027 0 0.011029 0 -3.7647
6.4687 0.16281 0.15168 0.1395 0.1757 0.29744 -0.012772 0.24073 0.17946 0.28114 0.22452 0.18117 -0.74448 0.672 2.8974 2.1503 0.90606 2.2594 1.7118 1.1517 1.3006 1.2732 0 0.063986 0 0.012157 0 0.0098688 0 -4.398
6.4727 0.17487 0.17221 0.25557 0.23756 0.21301 0.038367 0.2667 0.23014 0.27595 0.23535 0.21492 -0.85801 0.67338 2.9015 2.1521 0.87737 2.2271 1.711 1.1467 1.3075 1.279 0 0.060145 0 0.011638 0 0.0096446 0 -4.4331
6.4766 0.18332 0.18926 0.34707 0.24088 0.13507 0.15773 0.25668 0.25959 0.24452 0.22503 0.24145 -0.95074 0.67421 2.9073 2.1535 0.85079 2.1961 1.7109 1.142 1.3108 1.2836 0 0.056489 0 0.011617 0 0.010222 0 -4.2305
6.4805 0.19005 0.19916 0.36435 0.23347 0.12096 0.2582 0.22256 0.27733 0.2168 0.21236 0.26078 -1.0143 0.67411 2.9113 2.1542 0.82807 2.1676 1.7109 1.1394 1.3082 1.2844 0 0.052973 0 0.011991 0 0.01089 0 -4.1571
6.4844 0.19376 0.19897 0.29237 0.2495 0.16717 0.28459 0.18864 0.29008 0.21457 0.21643 0.2727 -1.039 0.67335 2.9107 2.1548 0.81054 2.1438 1.7099 1.1388 1.3027 1.281 0 0.050195 0 0.012457 0 0.011029 0 -4.3455
6.4883 0.19217 0.18943 0.1647 0.27494 0.22413 0.24495 0.17808 0.29413 0.24022 0.24179 0.27677 -1.0246 0.67224 2.9062 2.1557 0.79803 2.1258 1.7077 1.1396 1.2995 1.276 0 0.048795 0 0.012694 0 0.01061 0 -4.6554
6.4922 0.18423 0.17509 0.046785 0.26735 0.24277 0.18537 0.19718 0.27969 0.27773 0.27288 0.27287 -0.98402 0.67085 2.9009 2.1565 0.78902 2.1139 1.7052 1.1415 1.3014 1.2722 0 0.04869 0 0.01256 0 0.010083 0 -4.8228
6.4961 0.17052 0.16116 -0.0031938 0.2058 0.20998 0.14184 0.23004 0.2432 0.30331 0.28345 0.26083 -0.93486 0.66931 2.8984 2.1563 0.78205 2.1098 1.704 1.144 1.3068 1.2713 0 0.049015 0 0.012179 0 0.0098529 0 -4.6533
6.5 0.15219 0.14967 0.030335 0.11809 0.1477 0.1171 0.24898 0.19477 0.29765 0.25499 0.23897 -0.88389 0.66831 2.8999 2.155 0.77721 2.1173 1.7047 1.1458 1.3113 1.2726 0 0.048939 0 0.011838 0 0.0099179 0 -4.116
6.5039 0.13031 0.13819 0.11357 0.058256 0.086748 0.09713 0.23249 0.15184 0.25327 0.19018 0.20372 -0.81967 0.6687 2.9039 2.1532 0.77605 2.1408 1.7066 1.1458 1.3117 1.275 0 0.048603 0 0.011779 0 0.0099987 0 -3.3105
6.5078 0.10631 0.12222 0.18863 0.058047 0.044608 0.079308 0.17703 0.1244 0.17578 0.11069 0.1522 -0.72141 0.6705 2.9075 2.1521 0.77971 2.1814 1.7083 1.1435 1.3088 1.2775 0 0.049196 0 0.012043 0 0.0099562 0 -2.3784
6.5117 0.082453 0.099225 0.21085 0.10043 0.023744 0.076628 0.095985 0.10641 0.081351 0.041278 0.087033 -0.57781 0.67228 2.9093 2.1522 0.7872 2.2336 1.7092 1.1402 1.3058 1.2799 0 0.05197 0 0.012466 0 0.0099881 0 -1.4477
6.5156 0.060717 0.070853 0.17171 0.13813 0.021909 0.094531 0.010541 0.083082 -0.0076791 -0.0062721 0.018946 -0.39933 0.67201 2.9097 2.1527 0.79561 2.287 1.7096 1.138 1.3056 1.2818 0 0.057013 0 0.012813 0 0.010381 0 -0.62559
6.5195 0.040777 0.041513 0.094945 0.13547 0.036247 0.111 -0.058824 0.046901 -0.06953 -0.03635 -0.036585 -0.21224 0.66893 2.9097 2.1524 0.80231 2.331 1.7098 1.138 1.3072 1.2821 0 0.062909 0 0.012924 0 0.011105 0 0.0011261
6.5234 0.01927 0.014669 0.015008 0.092329 0.056648 0.088599 -0.096753 0.0062133 -0.091669 -0.058875 -0.067933 -0.039636 0.66463 2.9099 2.1514 0.80708 2.3604 1.7095 1.1394 1.3077 1.2801 0 0.067677 0 0.012773 0 0.011738 0 0.39574
6.5273 -0.0079118 -0.0098428 -0.043224 0.032206 0.061446 0.01095 -0.096966 -0.023348 -0.078046 -0.076748 -0.074996 0.11354 0.66212 2.9094 2.151 0.81215 2.3775 1.7084 1.1403 1.3052 1.2765 0 0.070193 0 0.012452 0 0.011855 0 0.61399
6.5312 -0.041598 -0.035132 -0.071822 -0.026073 0.028392 -0.093868 -0.067981 -0.03615 -0.049079 -0.084335 -0.069522 0.25842 0.66342 2.9077 2.1523 0.81995 2.3895 1.7066 1.1394 1.3006 1.2735 0 0.070934 0 0.012113 0 0.011499 0 0.8025
6.5352 -0.0772 -0.06383 -0.076364 -0.080716 -0.044618 -0.17101 -0.03513 -0.044421 -0.031689 -0.078006 -0.067188 0.40628 0.66779 2.9051 2.1547 0.83081 2.4031 1.7058 1.1376 1.2972 1.2732 0 0.07143 0 0.011922 0 0.011242 0 1.1244
6.5391 -0.10697 -0.094918 -0.070335 -0.13405 -0.12983 -0.18442 -0.030582 -0.067336 -0.043965 -0.066546 -0.077555 0.55489 0.67228 2.9033 2.1561 0.84274 2.4217 1.7071 1.1365 1.2975 1.2758 0 0.073005 0 0.012002 0 0.011695 0 1.6513
6.543 -0.12532 -0.12351 -0.071194 -0.17519 -0.18502 -0.14749 -0.072354 -0.1113 -0.084568 -0.068512 -0.099782 0.6897 0.67419 2.9035 2.1545 0.8533 2.4446 1.7104 1.1367 1.3012 1.2797 0 0.075876 0 0.01236 0 0.012934 0 2.3027
6.5469 -0.13274 -0.14374 -0.094888 -0.18326 -0.18437 -0.10926 -0.14726 -0.16132 -0.1349 -0.096748 -0.12667 0.79723 0.67318 2.9054 2.1504 0.86179 2.4691 1.7134 1.1368 1.3057 1.2823 0 0.079275 0 0.012844 0 0.014376 0 2.8897
6.5508 -0.13479 -0.15243 -0.14627 -0.1503 -0.13872 -0.10981 -0.21538 -0.19293 -0.17296 -0.14452 -0.1521 0.87597 0.67118 2.9071 2.1467 0.86952 2.4928 1.7135 1.1351 1.3084 1.2822 0 0.082263 0 0.013203 0 0.015237 0 3.2373
6.5547 -0.13693 -0.15057 -0.21084 -0.098013 -0.087271 -0.14769 -0.23779 -0.19382 -0.1887 -0.18815 -0.17444 0.9341 0.67032 2.9071 2.1464 0.87814 2.5144 1.7103 1.1315 1.3089 1.2802 0 0.084417 0 0.013246 0 0.01517 0 3.3013
6.5586 -0.13961 -0.14189 -0.25779 -0.065651 -0.068146 -0.18823 -0.20725 -0.17408 -0.18939 -0.20584 -0.19344 0.9774 0.67108 2.9052 2.1496 0.88774 2.5338 1.7062 1.1281 1.3084 1.2778 0 0.085861 0 0.013009 0 0.014492 0 3.1927
6.5625 -0.13799 -0.12986 -0.2576 -0.076908 -0.092936 -0.20004 -0.15483 -0.15538 -0.19142 -0.19601 -0.20537 1.0012 0.67219 2.9026 2.1538 0.89671 2.5514 1.7046 1.1273 1.3081 1.2765 0 0.08685 0 0.012758 0 0.013845 0 3.0917
6.5664 -0.1263 -0.11568 -0.20359 -0.11723 -0.14386 -0.18135 -0.12451 -0.15023 -0.20551 -0.17749 -0.20315 0.99569 0.6722 2.9009 2.1559 0.90321 2.5667 1.707 1.1297 1.3085 1.2761 0 0.087487 0 0.012809 0 0.013632 0 3.1102
6.5703 -0.10303 -0.098484 -0.11971 -0.14497 -0.19032 -0.15275 -0.13572 -0.15199 -0.22687 -0.17019 -0.18252 0.95844 0.67094 2.9006 2.1546 0.90679 2.5773 1.7114 1.1334 1.309 1.2766 0 0.087827 0 0.013284 0 0.013743 0 3.1976
6.5742 -0.072456 -0.077203 -0.045919 -0.1269 -0.20694 -0.12993 -0.16649 -0.14422 -0.23753 -0.17424 -0.14805 0.90137 0.66943 2.9014 2.152 0.90848 2.5778 1.7144 1.136 1.3093 1.2778 0 0.08807 0 0.014012 0 0.013761 0 3.1537
6.5781 -0.041737 -0.052196 -0.010674 -0.064613 -0.18082 -0.1094 -0.17221 -0.11826 -0.21821 -0.16745 -0.11141 0.8433 0.66861 2.9025 2.1507 0.9094 2.5621 1.7142 1.1369 1.3097 1.2801 0 0.088414 0 0.014649 0 0.013391 0 2.7454
6.582 -0.016248 -0.025559 -0.011953 0.0117 -0.11109 -0.081942 -0.12362 -0.079793 -0.16068 -0.12465 -0.081574 0.79579 0.66854 2.9038 2.1518 0.90953 2.5264 1.7118 1.1375 1.3104 1.283 0 0.088616 0 0.014923 0 0.012688 0 1.8565
6.5859 0.0029206 -0.00018004 -0.021783 0.073144 -0.010467 -0.054888 -0.030911 -0.0385 -0.07245 -0.041748 -0.05553 0.75609 0.6687 2.9049 2.1538 0.90785 2.4732 1.7104 1.1389 1.3108 1.2848 0 0.087759 0 0.014786 0 0.011938 0 0.58108
6.5898 0.017957 0.021459 -0.0099852 0.1145 0.091181 -0.053123 0.065689 0.0059993 0.027985 0.057455 -0.019311 0.71427 0.66901 2.9052 2.1546 0.90363 2.4119 1.7118 1.1409 1.3101 1.2839 0 0.084711 0 0.01437 0 0.011388 0 -0.79731
6.5937 0.031445 0.03797 0.032386 0.14842 0.15259 -0.092884 0.12792 0.064053 0.12051 0.1376 0.0394 0.66654 0.66997 2.9038 2.1535 0.89754 2.3548 1.7148 1.1416 1.308 1.28 0 0.079066 0 0.013838 0 0.011098 0 -1.9331
6.5977 0.04429 0.049202 0.08787 0.18163 0.14324 -0.15528 0.1449 0.13968 0.19109 0.17648 0.117 0.62077 0.67179 2.9005 2.1517 0.89136 2.3105 1.7164 1.1398 1.3057 1.2753 0 0.071779 0 0.013286 0 0.011006 0 -2.5832
6.6016 0.055639 0.056126 0.12762 0.20151 0.069901 -0.1914 0.13244 0.21551 0.23423 0.17689 0.19097 0.58889 0.67358 2.8972 2.1504 0.88659 2.2805 1.7149 1.137 1.305 1.2727 0 0.064818 0 0.012777 0 0.011055 0 -2.7157
6.6055 0.064021 0.060511 0.13287 0.18865 -0.017578 -0.16048 0.11267 0.2582 0.25109 0.1577 0.23248 0.57487 0.67389 2.8964 2.1498 0.88336 2.2605 1.7109 1.1359 1.3064 1.2737 0 0.05998 0 0.012417 0 0.011202 0 -2.5017
6.6094 0.068315 0.064142 0.10653 0.14169 -0.055207 -0.067485 0.096583 0.24384 0.24577 0.13555 0.22555 0.57152 0.67238 2.8995 2.1485 0.88053 2.2468 1.7074 1.1383 1.3088 1.2769 0 0.057795 0 0.012344 0 0.011357 0 -2.198
6.6133 0.068026 0.067642 0.068557 0.086201 -0.012036 0.036559 0.083841 0.18109 0.22249 0.1148 0.17791 0.56954 0.67071 2.9051 2.1459 0.87678 2.2401 1.7068 1.1428 1.3099 1.2793 0 0.057417 0 0.012601 0 0.011368 0 -1.9924
6.6172 0.06334 0.069625 0.041812 0.055349 0.082259 0.094047 0.073515 0.10872 0.18452 0.092499 0.11521 0.56876 0.67142 2.9096 2.1434 0.87175 2.2452 1.7089 1.1459 1.3086 1.2787 0 0.057556 0 0.013049 0 0.011152 0 -1.9054
6.6211 0.055308 0.067157 0.039046 0.05982 0.15601 0.085669 0.06898 0.066839 0.13462 0.068698 0.063625 0.57883 0.6753 2.9098 2.1436 0.86627 2.2655 1.7116 1.1453 1.3059 1.276 0 0.057599 0 0.013418 0 0.010821 0 -1.8036
6.625 0.045832 0.057701 0.057893 0.076988 0.14936 0.041429 0.070623 0.066047 0.076325 0.048901 0.034374 0.60844 0.68008 2.9058 2.1475 0.86181 2.2978 1.7127 1.1416 1.3043 1.2736 0 0.057963 0 0.013499 0 0.010627 0 -1.5123
6.6289 0.036905 0.041371 0.083758 0.071298 0.060847 0.010619 0.067431 0.081814 0.015005 0.036154 0.020872 0.65479 0.68193 2.9006 2.1532 0.85979 2.333 1.7117 1.1377 1.3051 1.2734 0 0.059447 0 0.013289 0 0.010731 0 -0.94928
6.6328 0.02932 0.021701 0.09734 0.027519 -0.051383 0.020074 0.042195 0.078626 -0.042081 0.023611 0.0083599 0.70533 0.67891 2.8977 2.1572 0.86093 2.3617 1.7093 1.1362 1.3072 1.275 0 0.062256 0 0.012959 0 0.01101 0 -0.19777
6.6367 0.021924 0.003961 0.083699 -0.034117 -0.1145 0.056875 -0.010309 0.041631 -0.087168 -0.0011938 -0.013102 0.7504 0.67306 2.8984 2.1573 0.86492 2.3799 1.7065 1.1372 1.3084 1.276 0 0.065631 0 0.012688 0 0.011145 0 0.52805
6.6406 0.012333 -0.0080331 0.039958 -0.074686 -0.095006 0.085643 -0.070373 -0.012218 -0.11413 -0.04225 -0.04184 0.79327 0.66904 2.9009 2.1546 0.87036 2.3904 1.7038 1.139 1.3074 1.2748 0 0.068379 0 0.012536 0 0.010952 0 0.99969
6.6445 -0.0012241 -0.014379 -0.022016 -0.069451 -0.019437 0.079569 -0.10277 -0.051478 -0.12021 -0.0856 -0.066983 0.84567 0.67005 2.9022 2.1523 0.87509 2.3986 1.7012 1.1402 1.3046 1.2719 0 0.069781 0 0.01247 0 0.01064 0 1.102
6.6484 -0.018318 -0.018916 -0.080781 -0.027529 0.050867 0.037405 -0.084674 -0.058012 -0.10659 -0.10665 -0.076355 0.9128 0.67496 2.901 2.1522 0.87723 2.4073 1.6992 1.141 1.3023 1.2698 0 0.07005 0 0.012496 0 0.010694 0 0.89622
6.6523 -0.036261 -0.026449 -0.11675 0.017145 0.066232 -0.022458 -0.027759 -0.039975 -0.07798 -0.090403 -0.064125 0.98353 0.67918 2.8989 2.1536 0.87626 2.4148 1.6991 1.1421 1.3014 1.2706 0 0.069986 0 0.012687 0 0.011439 0 0.58456
6.6562 -0.051559 -0.039315 -0.12296 0.032953 0.01911 -0.07797 0.027289 -0.021005 -0.041992 -0.046784 -0.03471 1.0375 0.67881 2.8984 2.1541 0.87344 2.418 1.7013 1.1433 1.3014 1.2738 0 0.070226 0 0.013073 0 0.012656 0 0.39948
6.6602 -0.061701 -0.055659 -0.10751 0.011785 -0.059787 -0.11321 0.041416 -0.019057 -0.0084786 -0.0057854 -0.0019813 1.0632 0.67418 2.9005 2.1529 0.87099 2.4171 1.7051 1.1427 1.3007 1.2772 0 0.070771 0 0.013501 0 0.013658 0 0.48268
6.6641 -0.066075 -0.070487 -0.086184 -0.030572 -0.12846 -0.11895 0.0068287 -0.035176 0.011957 0.0048939 0.016094 1.0686 0.66951 2.9037 2.1519 0.87053 2.4155 1.7085 1.1394 1.2988 1.2786 0 0.071179 0 0.013674 0 0.013816 0 0.81908
6.668 -0.065729 -0.078599 -0.071517 -0.06999 -0.15884 -0.09245 -0.049764 -0.059325 0.011093 -0.019109 0.0062579 1.0734 0.66905 2.9057 2.1537 0.87206 2.4175 1.7097 1.1346 1.2972 1.2779 0 0.071141 0 0.013397 0 0.013101 0 1.2571
6.6719 -0.062545 -0.077426 -0.066925 -0.089836 -0.14519 -0.041442 -0.091473 -0.082847 -0.01284 -0.057122 -0.031404 1.0888 0.67327 2.9052 2.1587 0.87436 2.4237 1.7083 1.1314 1.2983 1.2767 0 0.070879 0 0.01281 0 0.012164 0 1.598
6.6758 -0.058424 -0.068158 -0.068963 -0.08664 -0.098751 0.013241 -0.099969 -0.10318 -0.05266 -0.081876 -0.080851 1.1063 0.67845 2.9033 2.1633 0.87631 2.4303 1.7062 1.1325 1.3028 1.2768 0 0.071032 0 0.012338 0 0.011838 0 1.7023
6.6797 -0.054635 -0.054832 -0.072909 -0.067001 -0.039999 0.045291 -0.084126 -0.11825 -0.093906 -0.081403 -0.11758 1.1069 0.68008 2.9017 2.1634 0.87776 2.4334 1.7055 1.1371 1.309 1.278 0 0.072163 0 0.012351 0 0.012462 0 1.5581
6.6836 -0.051263 -0.042203 -0.075098 -0.042486 0.0068268 0.039131 -0.065124 -0.12081 -0.12098 -0.065824 -0.12342 1.0812 0.67673 2.9015 2.1574 0.87921 2.4324 1.7077 1.1418 1.3135 1.2789 0 0.074339 0 0.012831 0 0.013597 0 1.2776
6.6875 -0.047026 -0.033584 -0.071033 -0.025537 0.020559 0.0016423 -0.056009 -0.10257 -0.12474 -0.054928 -0.098857 1.0407 0.67108 2.9019 2.149 0.88075 2.431 1.7122 1.143 1.3141 1.2778 0 0.077071 0 0.013358 0 0.014366 0 1.0273
6.6914 -0.039899 -0.029533 -0.054605 -0.024686 -0.0057611 -0.042155 -0.055002 -0.065109 -0.10689 -0.059135 -0.062761 1.0065 0.66749 2.9019 2.1436 0.8816 2.4335 1.7171 1.1402 1.311 1.2748 0 0.079607 0 0.013476 0 0.014138 0 0.9258
6.6953 -0.028584 -0.027781 -0.022927 -0.038897 -0.055749 -0.06661 -0.054395 -0.024444 -0.078174 -0.070606 -0.03829 0.98719 0.66843 2.9012 2.1443 0.88098 2.4404 1.7201 1.1362 1.3065 1.2715 0 0.081307 0 0.013103 0 0.013005 0 0.96518
6.6992 -0.013926 -0.024433 0.016467 -0.055884 -0.093658 -0.061229 -0.050846 -0.0010674 -0.051419 -0.070673 -0.035243 0.96869 0.67293 2.9008 2.1495 0.87933 2.4466 1.7195 1.1343 1.3033 1.2701 0 0.081876 0 0.012597 0 0.011684 0 1.0004
6.7031 0.00098946 -0.016035 0.045207 -0.059267 -0.084618 -0.032745 -0.044775 -0.0024172 -0.033601 -0.045594 -0.042922 0.92721 0.67793 2.9014 2.1543 0.87837 2.4452 1.7153 1.1357 1.3023 1.2715 0 0.081394 0 0.012405 0 0.010958 0 0.82596
6.707 0.012487 -0.0016739 0.04545 -0.041639 -0.019294 0.0044792 -0.032246 -0.014751 -0.022076 0.0026864 -0.039598 0.85393 0.68083 2.9027 2.155 0.87967 2.4321 1.7089 1.1386 1.3031 1.2751 0 0.080201 0 0.012652 0 0.01112 0 0.30763
6.7109 0.01872 0.016058 0.016142 -0.012679 0.076091 0.038256 -0.0030323 -0.014092 -0.0071929 0.057828 -0.010824 0.76677 0.68101 2.903 2.1519 0.88288 2.4093 1.7029 1.1406 1.3046 1.2791 0 0.078712 0 0.013043 0 0.011837 0 -0.50519
6.7148 0.021009 0.032067 -0.020707 0.0066486 0.15418 0.061345 0.048675 0.012147 0.020363 0.099348 0.038604 0.6966 0.67944 2.9014 2.1478 0.8855 2.3824 1.7 1.141 1.3063 1.2818 0 0.077215 0 0.013193 0 0.012476 0 -1.3667
6.7187 0.022968 0.041494 -0.032845 0.00075141 0.1764 0.070637 0.11112 0.052482 0.062093 0.11361 0.088615 0.66066 0.67749 2.8985 2.1451 0.8849 2.3575 1.7015 1.1407 1.3079 1.2821 0 0.075751 0 0.013026 0 0.012596 0 -1.9517
6.7227 0.027939 0.042687 -0.0024262 -0.027031 0.13715 0.069016 0.15612 0.08007 0.10877 0.099477 0.1195 0.6484 0.67616 2.8965 2.1441 0.8807 2.3377 1.7066 1.1412 1.3088 1.2802 0 0.074153 0 0.012842 0 0.012209 0 -2.0453
6.7266 0.036566 0.038412 0.057159 -0.056223 0.065552 0.068124 0.15855 0.075784 0.14413 0.067503 0.12539 0.6334 0.67609 2.8968 2.1437 0.87534 2.3229 1.712 1.1426 1.3084 1.2771 0 0.072273 0 0.012986 0 0.01167 0 -1.6832
6.7305 0.046198 0.034211 0.10788 -0.065062 0.0049734 0.083435 0.11851 0.045262 0.15337 0.03438 0.11473 0.59932 0.67752 2.8993 2.1436 0.8722 2.3119 1.7145 1.1436 1.3065 1.2742 0 0.070225 0 0.013453 0 0.01134 0 -1.139
6.7344 0.052449 0.034694 0.11398 -0.046534 -0.014032 0.1194 0.06467 0.014731 0.13164 0.01506 0.099369 0.55462 0.67996 2.9019 2.1451 0.87279 2.3038 1.7127 1.1436 1.304 1.2724 0 0.068433 0 0.01385 0 0.011324 0 -0.74999
6.7383 0.051801 0.040169 0.068718 -0.011344 0.010363 0.15726 0.033252 0.0092361 0.087305 0.015389 0.083781 0.52262 0.68188 2.9028 2.1495 0.87575 2.2988 1.7082 1.1428 1.3023 1.2719 0 0.067392 0 0.01377 0 0.01146 0 -0.6977
6.7422 0.043597 0.046068 -0.00020718 0.022779 0.054417 0.16274 0.039764 0.032088 0.038017 0.029065 0.064334 0.51764 0.6814 2.9019 2.1557 0.87844 2.2977 1.7039 1.1425 1.3026 1.2723 0 0.067301 0 0.013207 0 0.011528 0 -0.89683
6.7461 0.030345 0.045822 -0.050832 0.044096 0.085885 0.11443 0.067974 0.062597 0.0013841 0.041692 0.037862 0.53134 0.67783 2.9009 2.16 0.87949 2.3009 1.7021 1.143 1.3049 1.2729 0 0.067875 0 0.012595 0 0.011454 0 -1.0739
6.75 0.016318 0.035404 -0.056717 0.051072 0.082998 0.029889 0.085155 0.073102 -0.014047 0.040306 0.0094922 0.54183 0.67275 2.9012 2.1597 0.87983 2.309 1.7029 1.1433 1.3076 1.2736 0 0.068526 0 0.012414 0 0.011353 0 -0.97448
6.7539 0.0053247 0.01641 -0.023876 0.047256 0.045022 -0.039059 0.069179 0.05064 -0.012301 0.021921 -0.0091235 0.53539 0.66937 2.9028 2.1551 0.88132 2.322 1.7047 1.1424 1.3093 1.2753 0 0.068777 0 0.012735 0 0.011395 0 -0.54378
6.7578 -0.0010989 -0.004537 0.016292 0.035398 -0.0094536 -0.045138 0.024009 0.0062349 -0.0061108 -0.0055784 -0.010015 0.51847 0.67022 2.9039 2.1502 0.88446 2.3389 1.7059 1.1406 1.3096 1.2785 0 0.068584 0 0.013163 0 0.011617 0 0.049771
6.7617 -0.0041323 -0.019729 0.030538 0.017757 -0.053838 0.012282 -0.027268 -0.033943 -0.0084523 -0.030811 0.002481 0.50888 0.675 2.9032 2.1493 0.88766 2.3568 1.706 1.1394 1.3086 1.2829 0 0.068303 0 0.013218 0 0.011885 0 0.5484
6.7656 -0.0065138 -0.024917 0.0056689 0.00026581 -0.067955 0.081504 -0.062074 -0.047275 -0.024761 -0.047864 0.013604 0.51625 0.68051 2.9012 2.153 0.88878 2.372 1.7061 1.1399 1.307 1.2866 0 0.068352 0 0.012802 0 0.012001 0 0.78091
6.7695 -0.010518 -0.021373 -0.045197 -0.0073506 -0.048249 0.098986 -0.072205 -0.029135 -0.050204 -0.058809 0.0096934 0.53196 0.68282 2.9008 2.1581 0.88725 2.3816 1.7068 1.1414 1.3049 1.2874 0 0.068883 0 0.012287 0 0.011889 0 0.74827
6.7734 -0.016364 -0.014299 -0.093109 0.0012412 -0.0088524 0.042536 -0.062929 0.0058811 -0.072917 -0.068163 -0.010658 0.53793 0.68012 2.9039 2.1596 0.88465 2.3851 1.7083 1.1419 1.3023 1.2846 0 0.06972 0 0.012162 0 0.01167 0 0.57747
6.7773 -0.022081 -0.009058 -0.11108 0.020875 0.026727 -0.050494 -0.043727 0.034867 -0.080763 -0.075772 -0.035577 0.52457 0.67385 2.9101 2.1556 0.88295 2.385 1.7098 1.1402 1.3 1.2796 0 0.070577 0 0.012571 0 0.011566 0 0.40956
6.7812 -0.024855 -0.0080626 -0.088037 0.035593 0.038592 -0.11684 -0.022313 0.041279 -0.067768 -0.076046 -0.049655 0.49946 0.66757 2.9158 2.1481 0.88254 2.3849 1.7108 1.137 1.2992 1.2754 0 0.071291 0 0.013193 0 0.011706 0 0.32014
6.7852 -0.022816 -0.010206 -0.032855 0.030282 0.021001 -0.12148 -0.0055089 0.024214 -0.037175 -0.064532 -0.04576 0.47929 0.66441 2.9168 2.142 0.88194 2.3867 1.7113 1.1346 1.3005 1.2738 0 0.071863 0 0.013544 0 0.012005 0 0.31332
6.7891 -0.016064 -0.012542 0.031355 0.0040509 -0.014916 -0.082422 -0.00059741 -0.002479 6.947e-05 -0.04457 -0.0291 0.47456 0.66534 2.9116 2.1408 0.87972 2.3901 1.7115 1.1347 1.3035 1.2745 0 0.072301 0 0.013413 0 0.012221 0 0.3549
6.793 -0.0064643 -0.012402 0.078828 -0.026961 -0.047192 -0.045521 -0.010954 -0.019848 0.030572 -0.02612 -0.011218 0.4826 0.66903 2.9026 2.1447 0.87645 2.3932 1.711 1.1368 1.3064 1.2753 0 0.072494 0 0.013004 0 0.012151 0 0.39195
6.7969 0.0033384 -0.0084619 0.093275 -0.040882 -0.054484 -0.037196 -0.029213 -0.015956 0.04512 -0.016893 -0.00025326 0.49402 0.67325 2.8952 2.1512 0.87454 2.3946 1.7092 1.1391 1.3076 1.2742 0 0.072278 0 0.012697 0 0.011805 0 0.35155
6.8008 0.010943 -0.00068658 0.075076 -0.026509 -0.027545 -0.042722 -0.03767 0.0071696 0.043392 -0.014527 0.0040818 0.50352 0.67622 2.8939 2.1571 0.87588 2.3944 1.7063 1.1401 1.3071 1.2714 0 0.071648 0 0.01268 0 0.011403 0 0.15638
6.8047 0.014974 0.0098994 0.039774 0.0085918 0.024626 -0.029453 -0.020118 0.036146 0.033912 -0.0084327 0.0078043 0.5127 0.67733 2.8992 2.1604 0.87955 2.394 1.7037 1.1403 1.3066 1.2691 0 0.070881 0 0.012808 0 0.011218 0 -0.21981
6.8086 0.015735 0.021135 0.0084609 0.044151 0.077644 0.012183 0.023315 0.056343 0.028716 0.0094886 0.01623 0.52329 0.67697 2.9071 2.161 0.88221 2.3942 1.7036 1.1409 1.3073 1.2692 0 0.070396 0 0.012794 0 0.011365 0 -0.69447
6.8125 0.015577 0.029949 -0.0041946 0.061508 0.10391 0.054448 0.072496 0.061896 0.035493 0.035464 0.029927 0.53064 0.67605 2.9119 2.1594 0.88091 2.3945 1.7068 1.1421 1.3086 1.2719 0 0.070434 0 0.012508 0 0.011738 0 -1.0873
6.8164 0.018278 0.033741 0.0034302 0.054826 0.089107 0.060322 0.10039 0.058045 0.052102 0.055569 0.045467 0.52695 0.67539 2.9104 2.1569 0.87598 2.3942 1.712 1.1426 1.3085 1.2754 0 0.070841 0 0.012096 0 0.012107 0 -1.2255
6.8203 0.026961 0.032536 0.022484 0.032394 0.043373 0.024344 0.093088 0.054455 0.067422 0.057863 0.058576 0.51163 0.67537 2.9037 2.1544 0.87102 2.393 1.7158 1.1411 1.3059 1.2775 0 0.071172 0 0.011826 0 0.012305 0 -1.0757
6.8242 0.041417 0.030064 0.042178 0.0097161 -0.0022113 -0.017268 0.0599 0.055857 0.068462 0.043858 0.06613 0.49681 0.67564 2.8962 2.1529 0.86998 2.3921 1.716 1.1378 1.3019 1.278 0 0.071056 0 0.011845 0 0.012338 0 -0.78887
6.8281 0.056961 0.032002 0.0568 0.00063097 -0.014583 -0.019512 0.025312 0.058554 0.049325 0.028305 0.066256 0.49983 0.67547 2.8929 2.1527 0.87377 2.3931 1.713 1.1348 1.2995 1.2781 0 0.070515 0 0.012073 0 0.012339 0 -0.60375
6.832 0.066555 0.04184 0.066115 0.011169 0.01802 0.027547 0.010503 0.055699 0.01619 0.027054 0.058489 0.52862 0.67433 2.8951 2.1531 0.8796 2.3961 1.7096 1.1341 1.3014 1.2791 0 0.069962 0 0.012317 0 0.012432 0 -0.67331
6.8359 0.065445 0.05732 0.070801 0.03731 0.0757 0.087895 0.020169 0.045789 -0.014973 0.043839 0.045273 0.57451 0.67259 2.9005 2.1531 0.8834 2.3992 1.7089 1.1355 1.3066 1.2805 0 0.069865 0 0.012446 0 0.01261 0 -0.95424
6.8398 0.05499 0.070716 0.069059 0.066528 0.11935 0.11283 0.043703 0.035599 -0.026673 0.067646 0.033119 0.6205 0.6713 2.9047 2.152 0.88328 2.3993 1.711 1.1366 1.3115 1.2809 0 0.070354 0 0.012471 0 0.01275 0 -1.2502
6.8437 0.042288 0.073514 0.058458 0.083318 0.11853 0.085865 0.066305 0.034236 -0.0094128 0.082361 0.030505 0.65755 0.67134 2.9051 2.1504 0.88066 2.3939 1.7132 1.1354 1.3125 1.2789 0 0.0711 0 0.012489 0 0.012709 0 -1.3697
6.8477 0.035233 0.062385 0.040861 0.077603 0.073969 0.035942 0.078624 0.043912 0.032601 0.079463 0.042278 0.69285 0.67244 2.9023 2.1493 0.87858 2.3829 1.7121 1.1328 1.3091 1.2752 0 0.071566 0 0.012578 0 0.012453 0 -1.2643
6.8516 0.03655 0.041893 0.024338 0.051525 0.016519 0.0080563 0.078417 0.0567 0.08238 0.062858 0.064587 0.74168 0.67328 2.8994 2.1495 0.87872 2.3689 1.7068 1.1318 1.3048 1.2723 0 0.071419 0 0.012753 0 0.012084 0 -1.0372
6.8555 0.041569 0.02166 0.018532 0.018854 -0.017135 0.021548 0.067109 0.060978 0.11744 0.04324 0.085421 0.8109 0.67263 2.8993 2.1502 0.88007 2.3554 1.7003 1.1348 1.3036 1.2724 0 0.07077 0 0.012991 0 0.011784 0 -0.83172
6.8594 0.041674 0.0099413 0.026569 -0.0043203 -0.012521 0.056002 0.047636 0.05172 0.12051 0.028801 0.091657 0.8908 0.67075 2.9024 2.15 0.88027 2.3457 1.6969 1.1407 1.3064 1.2754 0 0.070053 0 0.01325 0 0.011692 0 -0.70849
6.8633 0.030774 0.0082864 0.040698 -0.011278 0.013411 0.074667 0.025231 0.034766 0.088702 0.020756 0.077715 0.96359 0.66951 2.9065 2.148 0.87812 2.3414 1.6991 1.1453 1.3107 1.2791 0 0.069668 0 0.013467 0 0.011834 0 -0.61527
6.8672 0.009728 0.010967 0.046313 -0.0089916 0.028612 0.058621 0.0071294 0.020801 0.036144 0.015726 0.048902 1.0203 0.67084 2.9082 2.1448 0.87484 2.3425 1.7057 1.1454 1.3126 1.2806 0 0.069677 0 0.013555 0 0.012109 0 -0.45691
6.8711 -0.014496 0.0091763 0.03206 -0.010952 0.013038 0.01826 -0.0018755 0.01476 -0.013005 0.010129 0.016781 1.0696 0.67484 2.9063 2.1423 0.87304 2.3483 1.7122 1.1412 1.3107 1.2788 0 0.069827 0 0.013455 0 0.012372 0 -0.18453
6.875 -0.033834 -0.0032507 -0.0014712 -0.024732 -0.026407 -0.024147 -0.0047119 0.010937 -0.038601 0.0014442 -0.0093882 1.1288 0.67925 2.9017 2.1421 0.87442 2.358 1.7147 1.1363 1.3072 1.2752 0 0.069853 0 0.0132 0 0.012512 0 0.17734
6.8789 -0.044208 -0.02629 -0.041011 -0.045722 -0.064368 -0.057352 -0.011457 -0.0013206 -0.037682 -0.013355 -0.027985 1.2071 0.68099 2.8971 2.1444 0.87844 2.3713 1.7126 1.1345 1.3059 1.2722 0 0.069811 0 0.012911 0 0.012516 0 0.57279
6.8828 -0.047172 -0.05398 -0.068473 -0.062708 -0.079751 -0.084685 -0.031104 -0.02667 -0.027327 -0.037781 -0.043427 1.2951 0.67864 2.8953 2.1483 0.88285 2.3875 1.7086 1.1363 1.3081 1.2717 0 0.070133 0 0.012705 0 0.01246 0 0.96575
6.8867 -0.047836 -0.077591 -0.072126 -0.069409 -0.072313 -0.10901 -0.062489 -0.058041 -0.033493 -0.071955 -0.060312 1.3714 0.67367 2.897 2.1521 0.88554 2.4052 1.7064 1.1386 1.3116 1.2736 0 0.07134 0 0.012586 0 0.012454 0 1.3459
6.8906 -0.051312 -0.089724 -0.053955 -0.070255 -0.05995 -0.12177 -0.093711 -0.081724 -0.072099 -0.10848 -0.079285 1.4193 0.6694 2.9012 2.1547 0.88604 2.4222 1.7077 1.1385 1.3126 1.2765 0 0.073598 0 0.012451 0 0.012576 0 1.6952
6.8945 -0.060097 -0.087649 -0.0288 -0.074647 -0.061109 -0.11239 -0.11183 -0.088721 -0.13564 -0.13399 -0.097885 1.4395 0.66851 2.9053 2.1558 0.88559 2.4362 1.711 1.136 1.3092 1.2787 0 0.07648 0 0.012229 0 0.012827 0 1.9664
6.8984 -0.073185 -0.074767 -0.015767 -0.085891 -0.078728 -0.087506 -0.11409 -0.082074 -0.19594 -0.13756 -0.11411 1.4475 0.67116 2.9069 2.1551 0.88593 2.4456 1.7135 1.1338 1.3032 1.2792 0 0.079132 0 0.012014 0 0.013134 0 2.1065
[truncated: 1,887,128 more chars]
