# Supplementary material for: Dataset from dynamic shake-table testing of five full-scale single leaf and cavity URM walls subjected to out-of-plane two-way bending
Source: Data Brief. 2019 Mar 20;24:103854. doi: 10.1016/j.dib.2019.103854 (PMC6480314; doi:10.1016/j.dib.2019.103854)
Supplement: Multimedia component 2 [file mmc2.zip › DATA/CS-010-RR/Test25.txt]

0 6.3889e-05 -0.0018884 0.0057661 0.0010957 0.00021921 -0.0007408 0.00066369 -0.00022193 0.0010941 -0.0047868 -0.0040622 0.074492 0.67452 2.9046 2.1475 0.89548 2.3114 1.6989 1.1522 1.3256 1.2762 0 0.068701 0 0.014142 0 0.012678 0 0.03258
0.003906 -0.00016597 -0.0019419 0.014414 -0.0021799 -0.0059114 0.00051035 0.012711 0.0048606 -0.0053557 -0.0003414 -0.0031408 0.074557 0.67542 2.9074 2.1516 0.899 2.3124 1.7009 1.1567 1.3283 1.2756 0 0.068631 0 0.013715 0 0.012139 0 0.012498
0.007812 -0.00076829 -0.00099356 0.015547 -0.0023442 -0.0096102 0.00028784 0.017463 0.0073154 -0.0080944 0.00466 -0.0023904 0.07945 0.6737 2.9114 2.1549 0.90502 2.3134 1.7009 1.1543 1.3315 1.2758 0 0.06864 0 0.01305 0 0.011295 0 -0.0076757
0.011718 -0.00088477 0.00059888 0.0088757 -3.3389e-05 -0.0085528 0.00013679 0.011732 0.0053501 -0.0061909 0.0066064 -0.0017444 0.087603 0.67123 2.9137 2.1568 0.91075 2.3141 1.7 1.1458 1.3334 1.2765 0 0.068831 0 0.012458 0 0.010836 0 -0.01406
0.015625 0.00017777 0.0019922 -0.00064767 0.0020039 -0.0034615 0.0015722 -0.00084355 0.00026936 -0.00098784 0.0039493 -0.00076363 0.098 0.67051 2.9122 2.1572 0.91295 2.3142 1.7002 1.1368 1.3339 1.2773 0 0.069277 0 0.012062 0 0.011143 0 -0.0042173
0.019531 0.0024118 0.0023847 -0.0066727 0.0018663 0.0020366 0.0041867 -0.012051 -0.0040692 0.0050347 -0.0015674 0.00059261 0.10703 0.67231 2.9075 2.157 0.91005 2.3136 1.7026 1.1335 1.3337 1.2782 0 0.069903 0 0.011825 0 0.011984 0 0.011911
0.023437 0.0048831 0.0016042 -0.006055 0.00021909 0.0040196 0.0058975 -0.014436 -0.0040468 0.0092139 -0.0060656 0.0016898 0.10801 0.67515 2.9027 2.1573 0.90349 2.3123 1.7058 1.1372 1.3331 1.2793 0 0.070428 0 0.0117 0 0.012764 0 0.019401
0.027343 0.0061123 0.0002533 -0.00071034 -0.00091679 0.0013718 0.0050555 -0.0062851 0.00076751 0.0094624 -0.0063867 0.0017697 0.096394 0.67683 2.901 2.1582 0.89707 2.3107 1.7071 1.1439 1.3319 1.2808 0 0.070509 0 0.011716 0 0.013033 0 0.0093859
0.03125 0.0049875 -0.00076187 0.0043703 -0.00069921 -0.003308 0.0021243 0.0071045 0.0069952 0.0052427 -0.002495 0.0007438 0.07654 0.67639 2.903 2.1589 0.89447 2.3096 1.7055 1.1478 1.3298 1.2822 0 0.070018 0 0.011893 0 0.012805 0 -0.013529
0.035156 0.0016616 -0.00094297 0.0050219 -0.0003306 -0.0058754 -0.00082871 0.016819 0.0098557 -0.0015929 0.0024926 -0.00064019 0.062219 0.67475 2.9065 2.1584 0.89671 2.3097 1.7023 1.1465 1.3269 1.2828 0 0.069232 0 0.012124 0 0.012428 0 -0.033084
0.039062 -0.0022807 -0.00054627 0.00068268 -0.0012897 -0.004034 -0.0021845 0.016204 0.006809 -0.007237 0.0047077 -0.0014657 0.067145 0.67356 2.9079 2.1561 0.90157 2.3107 1.7001 1.143 1.3243 1.2819 0 0.068693 0 0.012191 0 0.012213 0 -0.032241
0.042968 -0.0046856 -0.00027698 -0.0056603 -0.0030943 0.0009674 -0.00212 0.0053024 -0.00042165 -0.0081475 0.0024628 -0.0014625 0.091883 0.67369 2.9061 2.1527 0.90543 2.3113 1.7 1.142 1.3232 1.2796 0 0.068785 0 0.01196 0 0.012213 0 -0.0063289
0.046875 -0.0042532 -0.00062955 -0.0097846 -0.0034087 0.0056349 -0.0019166 -0.0091365 -0.0070216 -0.0037598 -0.0025612 -0.0011233 0.1193 0.67457 2.9026 2.15 0.90603 2.3103 1.7007 1.145 1.3237 1.2765 0 0.069351 0 0.011561 0 0.012301 0 0.031166
0.050781 -0.0015105 -0.001467 -0.0089119 -0.00065705 0.0071273 -0.0022064 -0.01803 -0.0085171 0.0026849 -0.0066725 -0.0010256 0.12533 0.67497 2.9002 2.1498 0.90389 2.3077 1.7001 1.1492 1.3255 1.2737 0 0.069753 0 0.011348 0 0.012405 0 0.055663
0.054687 0.0014688 -0.0021745 -0.0031527 0.0037136 0.0051472 -0.0022432 -0.015777 -0.0038706 0.0063792 -0.0068663 -0.0011224 0.098454 0.67418 2.9001 2.1523 0.90141 2.305 1.6974 1.15 1.3275 1.2717 0 0.069406 0 0.011629 0 0.012576 0 0.047803
0.058593 0.0025091 -0.0021888 0.0047502 0.0060922 0.0014995 -0.00099587 -0.0037177 0.003941 0.0047319 -0.0028109 -0.00080466 0.05186 0.6725 2.9014 2.1559 0.90065 2.3046 1.6949 1.1459 1.329 1.2709 0 0.068377 0 0.012384 0 0.012838 0 0.0078971
0.0625 0.00092982 -0.0014113 0.010936 0.0041532 -0.0017442 0.0012943 0.010859 0.010069 -0.00049265 0.0031261 0.00030008 0.016501 0.67074 2.9022 2.1582 0.90183 2.3075 1.6957 1.1403 1.3301 1.2712 0 0.067476 0 0.013212 0 0.013024 0 -0.042315
0.066406 -0.0019178 -0.00020529 0.012408 -0.00061731 -0.0035755 0.0030142 0.019322 0.010979 -0.0046547 0.0075115 0.0016573 0.018734 0.66951 2.9017 2.1579 0.90355 2.3126 1.7007 1.1384 1.3311 1.273 0 0.067654 0 0.013609 0 0.01286 0 -0.072726
0.070312 -0.0036328 0.00090875 0.0086286 -0.004139 -0.0040045 0.0027862 0.016936 0.0065199 -0.0041557 0.0078728 0.0020762 0.060019 0.66892 2.901 2.1553 0.90434 2.3171 1.7073 1.1423 1.3323 1.276 0 0.069151 0 0.013335 0 0.012254 0 -0.064132
0.074218 -0.0025681 0.0015362 0.0018995 -0.0036763 -0.0033657 0.0010267 0.005597 -0.00025997 0.00058946 0.0039679 0.00074647 0.11529 0.66888 2.9018 2.1525 0.90368 2.3185 1.7109 1.1489 1.3338 1.2795 0 0.07115 0 0.012603 0 0.011502 0 -0.020562
0.078125 0.0008977 0.0015003 -0.0038983 -0.00052697 -0.0020745 -0.00035187 -0.0074436 -0.0051858 0.0056398 -0.0021548 -0.0019076 0.1515 0.66951 2.9044 2.151 0.90197 2.3163 1.7085 1.1532 1.3351 1.282 0 0.072316 0 0.011915 0 0.011137 0 0.033426
0.082031 0.0045872 0.00083286 -0.0056822 0.0013586 -0.00089855 0.00010599 -0.014023 -0.0054931 0.0068954 -0.0071815 -0.0044035 0.15114 0.67107 2.9069 2.1505 0.89982 2.3118 1.7013 1.1523 1.336 1.2822 0 0.071847 0 0.011699 0 0.011473 0 0.068093
0.085937 0.0060818 -0.00020196 -0.0031946 -0.00053265 -0.00086882 0.0018438 -0.010089 -0.0013654 0.003338 -0.0082289 -0.0052909 0.12229 0.67348 2.9071 2.1495 0.89765 2.3072 1.6938 1.1483 1.3364 1.2801 0 0.070156 0 0.012027 0 0.012262 0 0.066112
0.089843 0.0044343 -0.001106 0.0008424 -0.0046653 -0.0023718 0.0028203 0.0016663 0.0043098 -0.0024669 -0.0045317 -0.004196 0.088613 0.67597 2.9048 2.1468 0.89601 2.3042 1.6906 1.1456 1.3361 1.277 0 0.068571 0 0.01261 0 0.012829 0 0.031652
0.09375 0.00077474 -0.0013405 0.0027246 -0.0070019 -0.0042653 0.0015895 0.013293 0.0077508 -0.0066287 0.0018167 -0.0019514 0.069729 0.67743 2.902 2.1431 0.89577 2.3032 1.6931 1.1466 1.3354 1.275 0 0.068269 0 0.01304 0 0.012602 0 -0.013438
0.097656 -0.0025835 -0.00071852 0.00051573 -0.0050877 -0.0043337 -0.0012441 0.016579 0.006611 -0.0067485 0.0068288 0.00017901 0.068883 0.6772 2.9011 2.1409 0.89767 2.304 1.6988 1.1496 1.3342 1.2755 0 0.06934 0 0.013077 0 0.011625 0 -0.042995
0.10156 -0.0038047 0.00031177 -0.0045195 -0.00047822 -0.0011913 -0.00367 0.0085971 0.0014652 -0.0031266 0.0070807 0.001398 0.076106 0.67571 2.9029 2.1426 0.90126 2.3064 1.7033 1.1506 1.333 1.2776 0 0.070764 0 0.01276 0 0.010546 0 -0.04152
0.10547 -0.0027119 0.00085783 -0.0088639 0.0028874 0.0040047 -0.0042447 -0.0058895 -0.004488 0.0020054 0.002191 0.0016708 0.0808 0.67431 2.9053 2.1481 0.90461 2.3097 1.7035 1.1479 1.3321 1.2794 0 0.071311 0 0.012312 0 0.010106 0 -0.012767
0.10938 -0.00069328 0.00024253 -0.0092774 0.0025512 0.0079288 -0.0032814 -0.017203 -0.0074144 0.0060332 -0.0045794 0.0013864 0.080671 0.67437 2.9059 2.1544 0.9055 2.3131 1.6997 1.1434 1.3319 1.2791 0 0.070541 0 0.011966 0 0.010534 0 0.02259
0.11328 0.00047344 -0.001362 -0.0049739 -0.0003503 0.0076324 -0.0021372 -0.017249 -0.0053333 0.0070999 -0.0083808 0.00091694 0.079903 0.67619 2.904 2.1576 0.9032 2.3153 1.6946 1.1412 1.3325 1.2769 0 0.06909 0 0.011835 0 0.011404 0 0.039425
0.11719 -6.9341e-05 -0.0029211 0.0020073 -0.0026705 0.0031268 -0.0015945 -0.0053982 0.0005068 0.0046394 -0.0062224 0.00049929 0.081104 0.67862 2.9015 2.1559 0.89925 2.3153 1.6916 1.1431 1.3337 1.2745 0 0.068037 0 0.011908 0 0.012047 0 0.024302
0.12109 -0.0017456 -0.0032599 0.0081954 -0.0025619 -0.0024244 -0.0012159 0.010627 0.0063392 -0.00035153 0.00072023 0.00034579 0.081016 0.67978 2.9011 2.1509 0.8964 2.3134 1.6925 1.1468 1.335 1.2736 0 0.068003 0 0.012121 0 0.012133 0 -0.014467
0.125 -0.0030883 -0.0019792 0.010667 -0.0009458 -0.0052283 -0.00027149 0.019849 0.0082904 -0.0053832 0.007776 0.00062012 0.074551 0.67845 2.9033 2.1461 0.89638 2.3108 1.6963 1.148 1.3359 1.2746 0 0.068753 0 0.012414 0 0.0119 0 -0.050504
0.12891 -0.0028427 0.00020068 0.0084231 0.0001274 -0.0038992 0.0010477 0.015724 0.0049372 -0.0074332 0.010024 0.0011885 0.062039 0.67503 2.906 2.1446 0.89861 2.3092 1.7008 1.1447 1.3361 1.2761 0 0.069564 0 0.012738 0 0.011837 0 -0.056265
0.13281 -0.00083481 0.001971 0.0027055 2.1415e-05 -0.00034865 0.0017066 0.00086364 -0.0016898 -0.0048144 0.0057346 0.0014885 0.050963 0.67143 2.9065 2.1465 0.90106 2.3093 1.7034 1.1393 1.3358 1.2763 0 0.069903 0 0.013033 0 0.01217 0 -0.022803
0.13672 0.0019259 0.0024036 -0.0036032 -4.1396e-05 0.0020997 0.0011496 -0.014684 -0.0073524 0.0012479 -0.0024859 0.00085944 0.049524 0.66977 2.904 2.1492 0.90225 2.3107 1.7031 1.1366 1.3354 1.2747 0 0.06977 0 0.013212 0 0.012631 0 0.031843
0.14063 0.0038904 0.0015691 -0.007258 0.0010032 0.0014982 0.00022129 -0.020381 -0.0083209 0.006946 -0.0095424 -0.00082774 0.058438 0.6708 2.9008 2.1498 0.90243 2.3123 1.7006 1.1397 1.3353 1.2727 0 0.069489 0 0.013186 0 0.01273 0 0.073166
0.14453 0.0039119 0.00034974 -0.0062951 0.0022003 -0.0014696 0.0003892 -0.012363 -0.0038124 0.0084367 -0.011243 -0.002851 0.06967 0.67335 2.9002 2.1474 0.90292 2.3132 1.6978 1.1469 1.3355 1.2717 0 0.069292 0 0.012914 0 0.012247 0 0.073512
0.14844 0.0019273 -0.00032012 -0.0013619 0.0013602 -0.0044989 0.0019776 0.0041858 0.00343 0.0048321 -0.0068793 -0.0040671 0.073836 0.67536 2.903 2.1438 0.90429 2.3133 1.6962 1.1529 1.3356 1.2724 0 0.069153 0 0.012463 0 0.011463 0 0.031774
0.15234 -0.00098966 -0.00013018 0.0042783 -0.0021574 -0.0055989 0.0034628 0.018776 0.0088278 -0.00091827 0.00054735 -0.0038178 0.06894 0.67557 2.907 2.1417 0.90557 2.3129 1.6963 1.1532 1.3353 1.2737 0 0.068977 0 0.012039 0 0.010923 0 -0.025173
0.15625 -0.0032325 0.00050003 0.0065827 -0.0058896 -0.0041959 0.0028835 0.022539 0.0088899 -0.0042381 0.0063406 -0.0025016 0.061505 0.67462 2.9084 2.143 0.90529 2.3122 1.6975 1.1476 1.3342 1.274 0 0.068818 0 0.011939 0 0.010962 0 -0.060679
0.16016 -0.0036033 0.00085447 0.003549 -0.0061408 -0.00094356 4.2342e-05 0.013562 0.0035094 -0.0025384 0.0069916 -0.0012345 0.058859 0.67441 2.9057 2.1471 0.90341 2.3111 1.6988 1.1405 1.3326 1.2728 0 0.068822 0 0.012411 0 0.011444 0 -0.053084
0.16406 -0.0020524 0.00047782 -0.003011 -0.0017453 0.0029078 -0.0029256 -0.0024639 -0.0038858 0.0027583 0.0022634 -0.00085907 0.060609 0.67626 2.9008 2.1515 0.90177 2.3094 1.6999 1.1369 1.3311 1.2713 0 0.068967 0 0.013464 0 0.011934 0 -0.0095499
0.16797 0.00026623 -0.00053699 -0.0084064 0.0041873 0.0058153 -0.0034708 -0.016103 -0.0085054 0.0074415 -0.0046342 -0.001191 0.058495 0.67948 2.8979 2.1539 0.90247 2.3074 1.7013 1.1391 1.3305 1.2711 0 0.068965 0 0.014744 0 0.012117 0 0.039857
0.17188 0.0017332 -0.0016397 -0.0083657 0.0067168 0.0061854 -0.0011941 -0.019744 -0.0073321 0.0078691 -0.00892 -0.0011981 0.045392 0.68168 2.8995 2.1536 0.90558 2.3059 1.7034 1.1449 1.3312 1.2731 0 0.068545 0 0.015627 0 0.012038 0 0.062423
0.17578 0.0013644 -0.0021584 -0.0022968 0.0036301 0.0032098 0.001655 -0.011712 -0.0011419 0.0036551 -0.0072285 4.3506e-05 0.024578 0.68072 2.9048 2.1517 0.9085 2.3059 1.7057 1.1496 1.333 1.2758 0 0.067849 0 0.015557 0 0.011976 0 0.043095
0.17969 -0.00047901 -0.0016839 0.0061023 -0.0023114 -0.001978 0.0024173 0.0030334 0.0059929 -0.0023122 1.0387e-05 0.0024603 0.0093681 0.67656 2.9098 2.1502 0.90802 2.3076 1.7072 1.15 1.3352 1.2771 0 0.067476 0 0.014436 0 0.012096 0 -0.007538
0.18359 -0.0023243 -0.00034197 0.01145 -0.0057483 -0.0061906 0.00076154 0.015732 0.0094307 -0.0061907 0.0084693 0.0049149 0.012331 0.67137 2.9112 2.1503 0.90322 2.3103 1.7066 1.146 1.3372 1.2756 0 0.067989 0 0.012789 0 0.012269 0 -0.060696
0.1875 -0.0026521 0.0011921 0.010491 -0.0035275 -0.0060656 -0.00095448 0.018759 0.0070642 -0.0058163 0.012532 0.0059801 0.033722 0.66783 2.9085 2.1516 0.8966 2.3129 1.7043 1.1409 1.3381 1.2719 0 0.069307 0 0.011509 0 0.012217 0 -0.086318
0.19141 -0.0010231 0.002024 0.0041946 0.0026016 -0.00091782 -0.00015708 0.010176 0.00065782 -0.0018334 0.0091369 0.0049019 0.06018 0.66698 2.9046 2.1531 0.89221 2.3144 1.7015 1.1384 1.3378 1.2687 0 0.070607 0 0.011286 0 0.011833 0 -0.069695
0.19531 0.0015888 0.001613 -0.0032641 0.0077916 0.0059828 0.0031682 -0.0047275 -0.0054711 0.0030151 0.00018523 0.0020532 0.07543 0.66781 2.9028 2.1539 0.89237 2.3143 1.7 1.1398 1.3364 1.2679 0 0.070952 0 0.012122 0 0.011335 0 -0.019554
0.19922 0.0035159 0.0002326 -0.0075449 0.0084265 0.0094001 0.0063074 -0.016301 -0.0074366 0.0055755 -0.0084702 -0.0013273 0.073494 0.66852 2.9042 2.154 0.89599 2.3129 1.7003 1.1437 1.3344 1.2701 0 0.070123 0 0.013313 0 0.011084 0 0.036303
0.20313 0.0036063 -0.0010952 -0.0068212 0.0048323 0.0062131 0.006469 -0.016611 -0.0043151 0.0039352 -0.01099 -0.0038078 0.062521 0.66841 2.9074 2.1543 0.89982 2.3108 1.7013 1.1467 1.3324 1.2734 0 0.068876 0 0.013946 0 0.011256 0 0.066211
0.20703 0.0019958 -0.0012729 -0.0024391 0.00021461 -0.0017975 0.0035268 -0.0050169 0.0014607 -0.0015468 -0.005679 -0.0044141 0.056126 0.66833 2.9098 2.1554 0.90141 2.3085 1.7017 1.1465 1.3309 1.2756 0 0.06832 0 0.013559 0 0.011669 0 0.053311
0.21094 -9.164e-05 2.4897e-05 0.0023427 -0.0025336 -0.0090488 4.4632e-05 0.010822 0.0059405 -0.0081808 0.0038142 -0.0030069 0.0606 0.66945 2.9098 2.1568 0.90102 2.3067 1.7009 1.1437 1.33 1.2754 0 0.068953 0 0.012459 0 0.011948 0 0.0067614
0.21484 -0.0012652 0.0020096 0.0043261 -0.0028372 -0.010413 -0.001361 0.019847 0.0063117 -0.012132 0.011133 -0.00031092 0.069763 0.6717 2.9076 2.1575 0.90076 2.306 1.6996 1.141 1.3295 1.2736 0 0.070229 0 0.011446 0 0.011847 0 -0.042986
0.21875 -0.00085781 0.0032914 0.0019857 -0.0017855 -0.0050974 -0.00051197 0.01539 0.0025827 -0.010641 0.011684 0.0024123 0.071625 0.67367 2.905 2.1565 0.90214 2.3069 1.6991 1.1416 1.3295 1.2718 0 0.071058 0 0.011181 0 0.011436 0 -0.06383
0.22266 0.00079884 0.0028993 -0.0037162 -0.00031645 0.0030135 0.00053286 0.00026676 -0.0026492 -0.0041061 0.0056253 0.003985 0.060047 0.67406 2.9034 2.1546 0.90446 2.309 1.7 1.1459 1.3301 1.2719 0 0.070787 0 0.011708 0 0.010982 0 -0.044241
0.22656 0.0027255 0.0010109 -0.0095076 0.0014465 0.0085808 -2.5531e-05 -0.014878 -0.0059767 0.0036728 -0.0026348 0.0039537 0.040525 0.67321 2.9032 2.1531 0.90556 2.3115 1.7015 1.1517 1.3315 1.2738 0 0.069744 0 0.012496 0 0.010691 0 -0.0017424
0.23047 0.003866 -0.0011918 -0.011233 0.0032895 0.0086658 -0.0017466 -0.019108 -0.0052933 0.0077838 -0.0077177 0.0028152 0.025434 0.673 2.9043 2.1536 0.90407 2.313 1.7028 1.1551 1.3339 1.2767 0 0.06889 0 0.012917 0 0.010548 0 0.029939
0.23438 0.0035238 -0.0024023 -0.0063577 0.0041288 0.0041966 -0.0026135 -0.0091868 -0.0010109 0.0057114 -0.0067797 0.0015741 0.023933 0.67499 2.906 2.1556 0.9009 2.3122 1.7032 1.1538 1.3366 1.2789 0 0.068924 0 0.012734 0 0.010423 0 0.026442
0.23828 0.0016163 -0.0020846 0.0037245 0.0028131 -0.0015083 -0.0014873 0.0079524 0.0042181 -0.00065474 -0.00094193 0.00090358 0.035794 0.67874 2.9075 2.1571 0.89849 2.3093 1.7031 1.1488 1.3388 1.2795 0 0.069701 0 0.012211 0 0.01028 0 -0.0084233
0.24219 -0.0011853 -0.00071506 0.013561 -0.00023696 -0.0052871 0.00047462 0.020148 0.0070769 -0.0063268 0.0058614 0.00060423 0.053594 0.68199 2.9084 2.1561 0.89862 2.3055 1.7029 1.1436 1.3396 1.2786 0 0.07045 0 0.011808 0 0.010272 0 -0.0457
0.24609 -0.0035372 0.00070411 0.016664 -0.0027187 -0.0056678 0.001077 0.018722 0.0056057 -0.0069881 0.0094519 -0.00011133 0.06951 0.68268 2.9081 2.1523 0.90093 2.3026 1.7022 1.1414 1.339 1.2773 0 0.070513 0 0.011795 0 0.010592 0 -0.054068
0.25 -0.0039612 0.0013674 0.010158 -0.0023767 -0.0029382 -0.00036183 0.0045936 0.00053234 -0.0022212 0.0077535 -0.0017073 0.079729 0.6809 2.9067 2.148 0.90337 2.3023 1.7003 1.1432 1.3377 1.2762 0 0.069893 0 0.012107 0 0.011248 0 -0.024359
0.25391 -0.0017912 0.0010735 -0.0024294 0.00055817 0.0013432 -0.0020553 -0.012519 -0.0049731 0.0043891 0.0018216 -0.0036316 0.083442 0.67862 2.9052 2.1459 0.90422 2.3047 1.6972 1.147 1.3364 1.2758 0 0.069139 0 0.012499 0 0.011968 0 0.023532
0.25781 0.0020685 0.00015761 -0.012953 0.0031263 0.0047592 -0.0015813 -0.020978 -0.0071688 0.0081855 -0.0047618 -0.0045728 0.079765 0.67758 2.9045 2.1476 0.90346 2.3088 1.6942 1.1505 1.3353 1.2756 0 0.068794 0 0.012782 0 0.012373 0 0.056245
0.26172 0.0053595 -0.00081651 -0.014298 0.0022451 0.0047762 0.0013921 -0.015171 -0.0042093 0.0068333 -0.0078546 -0.0035429 0.067487 0.67739 2.9048 2.1515 0.9026 2.3125 1.6934 1.1526 1.3342 1.2749 0 0.068964 0 0.012907 0 0.012259 0 0.052065
0.26563 0.0058491 -0.001325 -0.0057726 -0.0022191 0.00029071 0.0044603 0.00093845 0.0024159 0.0015421 -0.0052586 -0.00084012 0.048302 0.67592 2.9052 2.1545 0.90307 2.3141 1.696 1.1539 1.3328 1.2737 0 0.069376 0 0.01288 0 0.011754 0 0.015938
0.26953 0.0030141 -0.0010521 0.006102 -0.0070241 -0.0068316 0.0047449 0.016727 0.0086198 -0.0043624 0.0015951 0.0020278 0.029056 0.67173 2.9039 2.1543 0.90495 2.3135 1.7007 1.1551 1.3316 1.2727 0 0.069725 0 0.012673 0 0.011224 0 -0.025931
0.27344 -0.0013479 -3.7524e-05 0.012312 -0.0083471 -0.012028 0.0017867 0.022014 0.010333 -0.0078191 0.0081199 0.0034643 0.018726 0.66615 2.9005 2.1511 0.90706 2.3117 1.7047 1.1562 1.3316 1.2732 0 0.069897 0 0.012284 0 0.011007 0 -0.045951
0.27734 -0.0042844 0.0012267 0.0080569 -0.005152 -0.010905 -0.0019287 0.013549 0.0062892 -0.0074586 0.0094158 0.0029896 0.021419 0.66255 2.8963 2.1475 0.90821 2.3103 1.7052 1.1562 1.3332 1.276 0 0.069879 0 0.011861 0 0.011198 0 -0.033684
0.28125 -0.0038748 0.0019373 -0.0037216 8.311e-05 -0.0029461 -0.0033624 -0.0031462 -0.001009 -0.0036537 0.0038531 0.0014791 0.031788 0.66347 2.8941 2.1455 0.90815 2.3103 1.7021 1.1545 1.336 1.2805 0 0.069583 0 0.011698 0 0.01162 0 -0.00052091
0.28516 -0.00070228 0.0014496 -0.01462 0.0038102 0.0072279 -0.0017615 -0.017487 -0.0068911 0.0019439 -0.0052792 0.00026586 0.038182 0.66804 2.8957 2.1456 0.90752 2.3114 1.6977 1.1518 1.3385 1.2848 0 0.06888 0 0.012025 0 0.01198 0 0.030381
0.28906 0.0026447 -0.0001759 -0.016953 0.0044566 0.012769 0.0009034 -0.020561 -0.0076249 0.0067564 -0.011713 -3.1981e-05 0.031908 0.67256 2.9002 2.1463 0.90689 2.3123 1.695 1.1497 1.3394 1.2866 0 0.067856 0 0.012769 0 0.012059 0 0.039911
0.29297 0.0036602 -0.0020325 -0.0090963 0.0031755 0.0097962 0.0021666 -0.010685 -0.0028738 0.0079484 -0.010674 0.00010923 0.014904 0.67365 2.9046 2.1462 0.90614 2.3122 1.6951 1.1489 1.3383 1.285 0 0.06695 0 0.013525 0 0.011818 0 0.023898
0.29688 0.0018559 -0.0028926 0.0037406 0.0020043 0.00061052 0.0014801 0.0056291 0.00415 0.0039875 -0.0025684 -0.00019012 -0.0011759 0.67131 2.9059 2.1455 0.90471 2.311 1.6968 1.1487 1.336 1.281 0 0.066722 0 0.01384 0 0.011383 0 -0.0062235
0.30078 -0.0010481 -0.0020954 0.013422 0.0017493 -0.0079549 0.00033256 0.017856 0.0088549 -0.0036027 0.0071031 -0.0011842 -0.0041092 0.66889 2.9033 2.1462 0.90245 2.3098 1.698 1.1477 1.3339 1.277 0 0.067383 0 0.01357 0 0.010961 0 -0.031505
0.30469 -0.002717 -0.00010063 0.014355 0.0017977 -0.0098247 0.00022417 0.018175 0.0082374 -0.010174 0.011719 -0.0021479 0.0090662 0.66988 2.899 2.1497 0.9001 2.3097 1.6977 1.1459 1.3327 1.2756 0 0.068541 0 0.012984 0 0.010738 0 -0.036853
0.30859 -0.0020931 0.0017903 0.0068205 0.0015979 -0.0042448 0.00093999 0.0064574 0.0027189 -0.01067 0.0083735 -0.0020283 0.029665 0.67463 2.896 2.1552 0.89873 2.3111 1.6965 1.1449 1.3323 1.2771 0 0.069467 0 0.012524 0 0.01081 0 -0.019615
0.3125 2.1851e-05 0.0023721 -0.0036361 0.0016633 0.0040352 0.0010564 -0.0096957 -0.0042228 -0.0036373 -0.00016293 -0.00047166 0.044096 0.67986 2.8962 2.1602 0.89882 2.3128 1.6961 1.1466 1.332 1.2799 0 0.069664 0 0.012427 0 0.011147 0 0.0089739
0.31641 0.0019865 0.0014 -0.0099216 0.0027579 0.0087837 -3.7314e-05 -0.019929 -0.0082858 0.0068388 -0.0077188 0.001735 0.043901 0.68158 2.8988 2.1621 0.89967 2.3137 1.6969 1.1507 1.3316 1.2813 0 0.069234 0 0.012569 0 0.011604 0 0.03051
0.32031 0.0027863 -0.00028841 -0.0078113 0.0043445 0.006948 -0.0010856 -0.017859 -0.00703 0.013576 -0.0092724 0.0032109 0.031164 0.6786 2.9013 2.1601 0.89994 2.3132 1.6987 1.154 1.3316 1.2798 0 0.068709 0 0.012663 0 0.011992 0 0.030914
0.32422 0.00258 -0.0014478 0.0014504 0.0044818 0.0003344 -0.0002544 -0.0051201 -0.0014011 0.011692 -0.0042451 0.0030264 0.01588 0.67347 2.9018 2.1556 0.89887 2.3117 1.7003 1.1531 1.3326 1.2761 0 0.068534 0 0.012577 0 0.012168 0 0.0097791
0.32813 0.002056 -0.0013269 0.011807 0.0017335 -0.0063957 0.0025972 0.0098668 0.0048344 0.0026232 0.0036346 0.0013589 0.0084485 0.67007 2.9005 2.1509 0.89704 2.3106 1.7015 1.1472 1.3344 1.2721 0 0.068722 0 0.012461 0 0.012105 0 -0.018906
0.33203 0.0015334 -0.00012345 0.016062 -0.002875 -0.0091999 0.005288 0.017477 0.0074684 -0.0068121 0.0092673 -0.00073435 0.013424 0.67026 2.899 2.1479 0.89603 2.3109 1.7028 1.1398 1.3359 1.2699 0 0.068982 0 0.012545 0 0.011891 0 -0.035764
0.33594 0.00083049 0.0012556 0.010567 -0.0062567 -0.0068978 0.0052605 0.013034 0.0046319 -0.0097485 0.0094683 -0.0021528 0.028316 0.67257 2.8991 2.1472 0.89723 2.3124 1.7044 1.1364 1.336 1.27 0 0.069109 0 0.012845 0 0.011671 0 -0.028858
0.33984 -9.9054e-05 0.0018469 -0.0019999 -0.0060235 -0.0012016 0.0021906 -0.00042791 -0.0018399 -0.0046057 0.0044953 -0.002478 0.046688 0.67397 2.9011 2.1482 0.90067 2.3143 1.7056 1.1399 1.3341 1.2717 0 0.069201 0 0.013101 0 0.011564 0 -0.001384
0.34375 -0.00070183 0.0012103 -0.013962 -0.0029062 0.004655 -0.0015177 -0.014351 -0.0075165 0.0039754 -0.0026014 -0.0020701 0.062163 0.67281 2.9039 2.1502 0.90487 2.3154 1.7048 1.1484 1.3309 1.2733 0 0.069459 0 0.013032 0 0.011614 0 0.030917
0.34766 -0.00027461 -0.00036906 -0.017649 -0.00019183 0.0075476 -0.0029861 -0.020148 -0.0083856 0.0091545 -0.0078689 -0.0015937 0.070743 0.67018 2.9059 2.1525 0.90771 2.3154 1.7016 1.1562 1.3283 1.2739 0 0.069835 0 0.01265 0 0.011779 0 0.050126
0.35156 0.0010626 -0.0020704 -0.010845 -0.0005265 0.0058697 -0.0016074 -0.014459 -0.0037358 0.0072766 -0.0084398 -0.0014599 0.071183 0.66863 2.9058 2.1542 0.90774 2.3147 1.6975 1.1582 1.3277 1.2735 0 0.069959 0 0.012308 0 0.011975 0 0.046663
0.35547 0.0020474 -0.0029647 0.0013775 -0.0032565 0.00053131 0.00052154 -0.0010488 0.0032331 0.00023549 -0.0039212 -0.0016287 0.064565 0.66976 2.9035 2.1542 0.90492 2.3136 1.6951 1.1539 1.3295 1.2731 0 0.06948 0 0.012394 0 0.012123 0 0.023506
0.35938 0.0012579 -0.0025012 0.010157 -0.0050662 -0.005071 0.00086845 0.011633 0.0076553 -0.0066075 0.0032351 -0.0018322 0.053801 0.6729 2.8999 2.1521 0.90056 2.3125 1.696 1.1471 1.3325 1.2735 0 0.068498 0 0.012952 0 0.012187 0 -0.0068169
0.36328 -0.0013608 -0.00085923 0.0093158 -0.0033295 -0.0067993 -0.00096589 0.015664 0.0065173 -0.0086562 0.008745 -0.0019228 0.04282 0.67596 2.8968 2.1489 0.89653 2.3115 1.6992 1.1427 1.335 1.2753 0 0.067608 0 0.013594 0 0.01218 0 -0.029002
0.36719 -0.00399 0.0010538 -3.6683e-05 0.0012032 -0.0027333 -0.0030033 0.0085518 0.00081678 -0.0049705 0.0088228 -0.0020004 0.035111 0.67727 2.8957 2.1462 0.89445 2.3109 1.7018 1.1431 1.3354 1.2779 0 0.067452 0 0.013809 0 0.01214 0 -0.031732
0.37109 -0.0042404 0.0020697 -0.010363 0.0050692 0.0047804 -0.0030706 -0.0050662 -0.0052621 0.0018292 0.0027595 -0.0022229 0.03199 0.67673 2.8976 2.1453 0.89509 2.311 1.7013 1.1467 1.3337 1.2802 0 0.068188 0 0.013397 0 0.01208 0 -0.012704
0.375 -0.0013024 0.0015067 -0.013387 0.0053531 0.010177 -0.00099364 -0.016094 -0.0074615 0.0076846 -0.0060681 -0.0025084 0.031664 0.67544 2.9022 2.1465 0.89815 2.3118 1.6977 1.1497 1.3313 1.2808 0 0.06934 0 0.012631 0 0.011974 0 0.019038
0.37891 0.0030248 -0.00028711 -0.0062371 0.0022194 0.0087234 0.0014586 -0.016635 -0.0044298 0.0093346 -0.011966 -0.0024512 0.029975 0.6745 2.9078 2.1488 0.90235 2.3126 1.6936 1.1494 1.3302 1.279 0 0.07019 0 0.01204 0 0.011791 0 0.045436
0.38281 0.0055601 -0.0020616 0.0065771 -0.0016559 0.00057061 0.0026062 -0.0052828 0.0015989 0.0056484 -0.010693 -0.0015945 0.022809 0.67439 2.9121 2.151 0.90596 2.3119 1.6914 1.1461 1.3315 1.2756 0 0.070331 0 0.011985 0 0.011577 0 0.047984
0.38672 0.0043231 -0.0024822 0.016577 -0.0038286 -0.0088002 0.0025045 0.011446 0.0066645 -0.0018812 -0.0026339 0.00012594 0.0091068 0.67512 2.9131 2.1525 0.90752 2.3094 1.6918 1.1424 1.3341 1.2724 0 0.069906 0 0.012425 0 0.011477 0 0.019868
0.39063 0.00024326 -0.0010942 0.01729 -0.0040033 -0.012573 0.0024419 0.022857 0.0078304 -0.0094267 0.0071673 0.0021565 -0.0072934 0.67667 2.9108 2.1539 0.90669 2.3059 1.6933 1.1409 1.3362 1.2713 0 0.069379 0 0.013008 0 0.011658 0 -0.026259
0.39453 -0.0035562 0.0012944 0.0083806 -0.0033856 -0.0079674 0.003045 0.020951 0.004815 -0.012344 0.01239 0.0035833 -0.01864 0.67883 2.9069 2.1554 0.90447 2.3034 1.694 1.1424 1.3361 1.2729 0 0.069114 0 0.013369 0 0.012145 0 -0.062935
0.39844 -0.0043264 0.0031336 -0.0046281 -0.0027191 0.0015109 0.003309 0.0059787 -0.00029859 -0.0079275 0.0098279 0.0037424 -0.017496 0.68084 2.9037 2.1565 0.90262 2.3038 1.6935 1.146 1.3344 1.2759 0 0.069152 0 0.013354 0 0.01273 0 -0.064986
0.40234 -0.0019093 0.0031886 -0.014255 -0.0015515 0.0088734 0.0017616 -0.013234 -0.0045999 0.0020978 0.0015273 0.002704 -0.0023029 0.68134 2.9025 2.1565 0.9024 2.3068 1.6934 1.1494 1.3327 1.2784 0 0.069312 0 0.01304 0 0.013071 0 -0.02813
0.40625 0.0012634 0.0013625 -0.015637 0.00048235 0.009121 -0.0015486 -0.02477 -0.005933 0.011697 -0.00685 0.001196 0.019661 0.67933 2.9033 2.1552 0.90358 2.3102 1.6953 1.1511 1.3328 1.2791 0 0.069422 0 0.012607 0 0.012935 0 0.025676
0.41016 0.0022852 -0.0012797 -0.0090027 0.0022304 0.002838 -0.0045927 -0.021415 -0.003807 0.014185 -0.010069 -7.5026e-06 0.035331 0.67521 2.9051 2.1537 0.90466 2.3115 1.6988 1.1506 1.3342 1.2786 0 0.069435 0 0.012238 0 0.012411 0 0.062277
0.41406 0.00012716 -0.0032387 0.00094188 0.0016524 -0.0047962 -0.0051511 -0.0054979 0.00043542 0.0072472 -0.0067412 -0.00070505 0.034377 0.67087 2.9069 2.1537 0.90407 2.3098 1.7015 1.1483 1.3351 1.2784 0 0.069382 0 0.01208 0 0.011869 0 0.059554
0.41797 -0.0036967 -0.0035107 0.0079784 -0.0017694 -0.0082982 -0.0030462 0.012581 0.0041271 -0.0047241 0.00017468 -0.0013133 0.017528 0.66837 2.9084 2.1559 0.90161 2.3068 1.7013 1.1455 1.3337 1.2795 0 0.069297 0 0.012233 0 0.011671 0 0.023503
0.42188 -0.0064978 -0.0021218 0.0079819 -0.0055853 -0.0057462 -0.00040276 0.021192 0.0045137 -0.013414 0.005751 -0.0022698 -0.0025426 0.66828 2.9094 2.159 0.89873 2.3052 1.6984 1.1433 1.3306 1.2809 0 0.069223 0 0.01268 0 0.011888 0 -0.016582
0.42578 -0.0064831 -1.9828e-05 0.0013532 -0.0060591 0.00054324 0.00043535 0.015082 0.0004771 -0.012741 0.0064139 -0.0033621 -0.010247 0.66917 2.9096 2.1609 0.8973 2.3064 1.6957 1.1424 1.3288 1.2807 0 0.069237 0 0.013236 0 0.012265 0 -0.030225
0.42969 -0.0038536 0.0015259 -0.0070858 -0.0018084 0.0062898 -0.0007952 -0.0013233 -0.0062214 -0.0035375 0.0019944 -0.0036905 -6.3952e-05 0.669 2.9086 2.1602 0.89796 2.3093 1.6964 1.1424 1.3309 1.2777 0 0.069384 0 0.013612 0 0.012494 0 -0.0080855
0.43359 -0.00032318 0.0016528 -0.010974 0.0042706 0.00816 -0.0021354 -0.016997 -0.011432 0.0071385 -0.0044942 -0.0024056 0.017436 0.66714 2.9067 2.1571 0.89953 2.311 1.701 1.1429 1.3362 1.2732 0 0.069558 0 0.013614 0 0.012531 0 0.032201
0.4375 0.0022329 0.00040057 -0.0066471 0.0071676 0.0053302 -0.0015133 -0.021586 -0.011134 0.01149 -0.0088732 0.0004108 0.0231 0.66524 2.9049 2.1532 0.90004 2.3092 1.7066 1.1434 1.3408 1.2705 0 0.069516 0 0.013323 0 0.012623 0 0.059882
0.44141 0.0028603 -0.001277 0.0039726 0.004315 -0.00059567 0.0011434 -0.012068 -0.004505 0.0067903 -0.008297 0.0035737 0.0055726 0.66589 2.9044 2.1502 0.89855 2.3047 1.7091 1.144 1.3402 1.2718 0 0.069089 0 0.013063 0 0.013018 0 0.053112
0.44531 0.0017699 -0.0020483 0.014158 -0.0018446 -0.0065527 0.0039454 0.0054594 0.0049017 -0.0030349 -0.0029031 0.0055749 -0.027034 0.6703 2.9053 2.1485 0.89611 2.3002 1.7066 1.1454 1.334 1.2763 0 0.068444 0 0.013138 0 0.013612 0 0.0131
0.44922 -4.6739e-05 -0.0010621 0.016783 -0.005966 -0.0093203 0.0050308 0.019832 0.011236 -0.010847 0.0042125 0.005662 -0.051351 0.67678 2.9062 2.1479 0.89479 2.2985 1.7008 1.1477 1.3267 1.2806 0 0.068057 0 0.013552 0 0.013934 0 -0.037998
0.45313 -0.0013692 0.0013792 0.0094755 -0.004713 -0.0070785 0.0042888 0.022028 0.010473 -0.011568 0.0087438 0.0042588 -0.047008 0.68173 2.9053 2.1481 0.89581 2.3003 1.696 1.1506 1.3243 1.2809 0 0.068328 0 0.013979 0 0.013526 0 -0.071778
0.45703 -0.0012583 0.0038605 -0.0033506 0.00022805 -0.00077621 0.0030729 0.010912 0.0034463 -0.0051968 0.0077938 0.0023881 -0.014241 0.68227 2.9018 2.1496 0.89836 2.304 1.6952 1.1532 1.3295 1.2767 0 0.069137 0 0.014028 0 0.012412 0 -0.070273
0.46094 0.00047789 0.0047279 -0.013336 0.0039139 0.005823 0.0024717 -0.0060947 -0.0046927 0.0040233 0.0018403 0.00071932 0.024584 0.67834 2.8969 2.1521 0.9004 2.3072 1.6982 1.1547 1.3389 1.2712 0 0.06982 0 0.013589 0 0.011176 0 -0.03527
0.46484 0.0030072 0.0032738 -0.013992 0.0028904 0.0082229 0.0022308 -0.017846 -0.0082834 0.010792 -0.0053341 -0.00080183 0.041831 0.67278 2.8931 2.1545 0.90062 2.3084 1.702 1.155 1.3456 1.2688 0 0.069686 0 0.012956 0 0.010552 0 0.013304
0.46875 0.0047298 0.00035229 -0.0052099 -0.0016999 0.0044682 0.0014939 -0.01675 -0.0052442 0.011699 -0.0089563 -0.0024274 0.026202 0.66909 2.8927 2.1549 0.89972 2.3081 1.7035 1.1542 1.3445 1.2716 0 0.068687 0 0.012581 0 0.010841 0 0.048078
0.47266 0.0041947 -0.0021334 0.0068172 -0.0054771 -0.0029305 0.00029784 -0.0037939 0.0017033 0.0065335 -0.0064388 -0.0038494 -0.0090508 0.66895 2.8958 2.1526 0.89979 2.3075 1.7021 1.1528 1.3366 1.2777 0 0.06757 0 0.012699 0 0.01168 0 0.049017
0.47656 0.0011954 -0.0025744 0.014048 -0.0050325 -0.008445 -0.00015867 0.012025 0.0074017 -0.0019091 0.00075635 -0.0041617 -0.038001 0.67133 2.9003 2.1493 0.9022 2.3076 1.6997 1.1506 1.3277 1.2825 0 0.06731 0 0.013134 0 0.012385 0 0.015423
0.48047 -0.0028266 -0.00083829 0.012019 -0.00080852 -0.0076601 0.0010258 0.019641 0.008097 -0.009002 0.0079612 -0.0027365 -0.043275 0.67376 2.9038 2.1481 0.90619 2.3086 1.6993 1.1476 1.3236 1.283 0 0.068252 0 0.013467 0 0.012537 0 -0.03184
0.48438 -0.0055738 0.0016355 0.0024521 0.0038274 -0.00083079 0.002957 0.013395 0.0037651 -0.010344 0.010353 -0.00015684 -0.028276 0.67446 2.9049 2.1512 0.90937 2.3103 1.7017 1.1445 1.3256 1.2797 0 0.06975 0 0.013417 0 0.012294 0 -0.061372
0.48828 -0.0054304 0.0029143 -0.0083674 0.005878 0.0072028 0.0033952 -0.0029611 -0.0024533 -0.004366 0.0061341 0.0018863 -0.010879 0.67363 2.9037 2.1576 0.90975 2.3127 1.7052 1.1424 1.3301 1.276 0 0.070664 0 0.013086 0 0.012149 0 -0.051075
0.49219 -0.0026028 0.0019952 -0.013848 0.0049342 0.010772 0.0010449 -0.018549 -0.0067167 0.0059123 -0.0022939 0.001887 -0.005904 0.67279 2.9013 2.1635 0.90742 2.3159 1.7067 1.1421 1.3326 1.2753 0 0.070312 0 0.012864 0 0.012395 0 -0.0046296
0.49609 0.0010386 -0.00050195 -0.011003 0.0025472 0.0076603 -0.0026627 -0.022544 -0.0067819 0.013884 -0.0098571 -7.8148e-05 -0.012934 0.67314 2.8989 2.1652 0.90421 2.3188 1.7046 1.1434 1.3315 1.2779 0 0.069041 0 0.013065 0 0.01281 0 0.048157
0.5 0.0032924 -0.0028397 -0.0018295 0.00015166 0.00041457 -0.0044397 -0.011474 -0.0028492 0.013459 -0.011946 -0.0022205 -0.019698 0.67435 2.8975 2.1623 0.90191 2.3198 1.6995 1.1453 1.3292 1.2814 0 0.067933 0 0.013623 0 0.01286 0 0.07008
0.50391 0.0031007 -0.0034166 0.0081891 -0.0019068 -0.0060652 -0.0021495 0.0082794 0.002931 0.0037896 -0.0071798 -0.0024876 -0.015989 0.67493 2.8978 2.1577 0.90072 2.3174 1.6943 1.1467 1.3287 1.2825 0 0.06791 0 0.014104 0 0.012216 0 0.0429
0.50781 0.0010981 -0.0018283 0.013282 -0.0035182 -0.0082533 0.0029219 0.024498 0.0075396 -0.0092656 0.0017638 -0.00041084 -0.0037791 0.67365 2.9 2.1553 0.89943 2.3122 1.6917 1.1473 1.3306 1.28 0 0.069035 0 0.014033 0 0.011088 0 -0.01766
0.51172 -0.0010299 0.00094759 0.010584 -0.0038016 -0.0059569 0.0069064 0.027001 0.008333 -0.016852 0.0096522 0.0023106 0.0057837 0.67089 2.9034 2.1565 0.89703 2.3068 1.6925 1.1482 1.3328 1.2755 0 0.070548 0 0.013279 0 0.01009 0 -0.070644
0.51563 -0.0017586 0.0032492 0.0017684 -0.0017071 -0.0015009 0.0066693 0.014185 0.0043598 -0.013644 0.011686 0.0031171 0.0043352 0.6685 2.9065 2.1592 0.89397 2.3044 1.6952 1.1499 1.3327 1.2719 0 0.071518 0 0.012195 0 0.0097671 0 -0.077552
0.51953 -0.00063012 0.0037641 -0.0077871 0.0022569 0.0023811 0.002504 -0.0060006 -0.0026867 -0.0020608 0.0064004 0.0007416 -0.0054136 0.66841 2.9074 2.16 0.89178 2.3064 1.6973 1.152 1.33 1.2709 0 0.07149 0 0.011406 0 0.010231 0 -0.029699
0.52344 0.0016131 0.0022651 -0.012091 0.0054482 0.0039657 -0.0022888 -0.021163 -0.0088192 0.0094414 -0.0031942 -0.0036184 -0.01308 0.67114 2.9057 2.1575 0.89156 2.3113 1.6973 1.1531 1.3272 1.2721 0 0.07064 0 0.011396 0 0.011181 0 0.044548
0.52734 0.0035547 -0.00030959 -0.0082839 0.0049845 0.0027436 -0.0043908 -0.02229 -0.0099184 0.012803 -0.011141 -0.007125 -0.011469 0.6754 2.9028 2.1533 0.89285 2.3159 1.6955 1.1519 1.327 1.274 0 0.06947 0 0.012191 0 0.012204 0 0.098139
0.53125 0.0038975 -0.0024141 0.0013293 0.00059847 -0.00072709 -0.0031117 -0.0092968 -0.0047004 0.0063726 -0.012183 -0.0074441 -0.0033685 0.67909 2.9012 2.1504 0.89428 2.3177 1.6937 1.1493 1.3301 1.2753 0 0.068439 0 0.013351 0 0.013033 0 0.096612
0.53516 0.0021643 -0.0027892 0.010582 -0.0045392 -0.0047042 -0.00038542 0.009105 0.0037768 -0.004251 -0.0053884 -0.0044645 0.0024583 0.68074 2.9025 2.1502 0.89509 2.3166 1.6934 1.1472 1.3342 1.2759 0 0.06783 0 0.014258 0 0.013553 0 0.040761
0.53906 -0.0009563 -0.0012277 0.013501 -0.0062779 -0.0064881 0.001431 0.02102 0.0097644 -0.010899 0.0048289 -0.00026873 0.0013197 0.68027 2.906 2.1513 0.89607 2.3148 1.695 1.1476 1.3364 1.2764 0 0.067795 0 0.014509 0 0.013679 0 -0.034329
0.54297 -0.0038312 0.0012418 0.0083959 -0.0031339 -0.0038601 0.0015336 0.018886 0.0089064 -0.0089691 0.011443 0.0025063 -0.0022395 0.67858 2.9091 2.1511 0.89866 2.314 1.6973 1.1504 1.3354 1.2769 0 0.068358 0 0.014132 0 0.013323 0 -0.082664
0.54688 -0.0047182 0.0029498 -0.0010101 0.0023634 0.0028044 0.00069653 0.0042051 0.0017235 -0.00023529 0.009748 0.0025651 0.00026464 0.67664 2.9094 2.1486 0.90308 2.3147 1.6984 1.1534 1.3324 1.2769 0 0.06929 0 0.013511 0 0.012543 0 -0.077288
0.55078 -0.0028705 0.0026727 -0.0082667 0.0059736 0.0097751 -9.1662e-05 -0.013465 -0.0064667 0.0092457 0.0009719 0.0007152 0.011077 0.67492 2.9069 2.1453 0.90746 2.3154 1.6976 1.1543 1.3297 1.2758 0 0.070085 0 0.013088 0 0.01168 0 -0.027261
0.55469 0.00080712 0.00051598 -0.008722 0.0054789 0.012062 -0.00054218 -0.022624 -0.0094388 0.013737 -0.0083571 -0.00089387 0.022066 0.67356 2.9036 2.1439 0.90907 2.3146 1.6956 1.1525 1.3284 1.2738 0 0.070203 0 0.013068 0 0.01124 0 0.029083
0.55859 0.0041593 -0.0020785 -0.0025639 0.0023114 0.0072828 -0.00066946 -0.017225 -0.0048241 0.011221 -0.011105 -0.00033999 0.021557 0.67286 2.9021 2.1459 0.90668 2.3124 1.6944 1.1494 1.3285 1.2721 0 0.069478 0 0.013328 0 0.01153 0 0.050134
0.5625 0.0051478 -0.0032932 0.0056609 -0.00024437 -0.0019498 -4.1369e-05 -0.00064265 0.004033 0.0037092 -0.0048707 0.0028107 0.005838 0.67313 2.903 2.1502 0.9019 2.3103 1.6955 1.1471 1.3292 1.2722 0 0.068312 0 0.013564 0 0.012347 0 0.019382
0.56641 0.0032761 -0.0022158 0.010385 -0.00021192 -0.0095852 0.0019564 0.016403 0.0106 -0.0047104 0.0061356 0.0072635 -0.01603 0.67421 2.9048 2.1539 0.8981 2.3099 1.6986 1.1465 1.33 1.2744 0 0.067409 0 0.01354 0 0.013044 0 -0.042666
0.57031 -1.3646e-05 0.00050403 0.0086434 0.0016795 -0.01071 0.0049375 0.022731 0.01003 -0.010162 0.014175 0.010769 -0.029162 0.67515 2.9055 2.1549 0.89781 2.3115 1.7022 1.1468 1.331 1.2777 0 0.067241 0 0.01325 0 0.012983 0 -0.091707
0.57422 -0.0023313 0.0031156 0.0016168 0.0033392 -0.00532 0.0069977 0.013999 0.0025981 -0.010463 0.013646 0.011387 -0.025293 0.67474 2.9042 2.1536 0.90069 2.3137 1.704 1.1467 1.3322 1.28 0 0.06771 0 0.012875 0 0.012026 0 -0.090065
0.57813 -0.0020055 0.0039892 -0.0064677 0.0035291 0.001967 0.0060058 -0.0043638 -0.0067297 -0.0058337 0.0050196 0.0085587 -0.0092546 0.67272 2.9017 2.1517 0.90394 2.3148 1.7029 1.1458 1.3331 1.2804 0 0.068315 0 0.012619 0 0.010668 0 -0.033893
0.58203 0.0008009 0.0026838 -0.010979 0.0025534 0.0058984 0.0017752 -0.020569 -0.011942 0.0010368 -0.0057666 0.0034681 0.0061076 0.67041 2.8996 2.1507 0.90464 2.3136 1.6996 1.145 1.3333 1.2788 0 0.068656 0 0.012562 0 0.0096944 0 0.042369
0.58594 0.0042795 0.00012754 -0.0094168 0.0011296 0.0046485 -0.0031706 -0.024075 -0.0099538 0.0059438 -0.011694 -0.0015417 0.011211 0.66982 2.8987 2.1508 0.90201 2.3106 1.6962 1.1453 1.333 1.2766 0 0.068763 0 0.012643 0 0.009637 0 0.088675
0.58984 0.0062112 -0.0021068 -0.0026762 -0.00073008 0.00054025 -0.0054197 -0.012458 -0.0022393 0.0054039 -0.0093887 -0.0042339 0.0065534 0.67187 2.8994 2.151 0.89782 2.3069 1.6944 1.1464 1.3331 1.2751 0 0.068963 0 0.012749 0 0.010448 0 0.07408
0.59375 0.0053073 -0.0028239 0.0053867 -0.0032832 -0.0026805 -0.0036372 0.0069615 0.0065043 -0.00079905 -0.00093438 -0.0037515 -0.00049892 0.67522 2.9013 2.1507 0.89478 2.3042 1.6948 1.1473 1.3342 1.2748 0 0.069445 0 0.012808 0 0.011603 0 0.0088398
0.59766 0.0018402 -0.0018461 0.0099603 -0.005737 -0.0030677 0.00015647 0.021795 0.011335 -0.0087787 0.008005 -0.001104 -0.0045662 0.67704 2.9041 2.1501 0.8945 2.3032 1.6968 1.1471 1.3356 1.2749 0 0.069993 0 0.012813 0 0.012495 0 -0.062294
0.60156 -0.0026165 1.278e-05 0.0080683 -0.0060945 -0.0013244 0.0023494 0.022551 0.0097511 -0.012738 0.011952 0.0015158 -0.0074491 0.67542 2.9074 2.1503 0.89668 2.3041 1.6992 1.1466 1.3358 1.2748 0 0.070168 0 0.012787 0 0.012804 0 -0.090919
0.60547 -0.0060055 0.0014777 0.00068317 -0.0029724 0.00081129 0.00094841 0.0087389 0.0028052 -0.0091236 0.0087139 0.002188 -0.014836 0.67118 2.9101 2.1516 0.89982 2.3062 1.7011 1.1472 1.3337 1.2738 0 0.069732 0 0.01275 0 0.012603 0 -0.057799
0.60938 -0.0067345 0.0015138 -0.0074195 0.0023383 0.0023721 -0.0027823 -0.010819 -0.0056043 0.00034493 0.00026004 0.00052029 -0.028554 0.66741 2.9104 2.1533 0.90254 2.3087 1.7028 1.1497 1.33 1.2725 0 0.068892 0 0.012722 0 0.0122 0 0.015413
0.61328 -0.0044565 -9.4679e-05 -0.010514 0.0061127 0.0032846 -0.0056983 -0.023671 -0.010824 0.0094358 -0.0086111 -0.0021814 -0.042702 0.66687 2.9075 2.1541 0.90434 2.3107 1.7044 1.1528 1.3273 1.2714 0 0.068116 0 0.012747 0 0.011901 0 0.082485
0.61719 -0.00039195 -0.0025226 -0.0059249 0.00513 0.0032942 -0.0056728 -0.021736 -0.009981 0.011729 -0.012863 -0.0039424 -0.047921 0.66941 2.9024 2.1535 0.90539 2.3115 1.7058 1.154 1.3279 1.2712 0 0.067743 0 0.012877 0 0.01184 0 0.10381
0.62109 0.0031231 -0.0042335 0.0036915 -0.00027346 0.001613 -0.0032113 -0.0064779 -0.003723 0.0053373 -0.0098758 -0.0035972 -0.039919 0.67199 2.8979 2.152 0.90592 2.3114 1.7062 1.1521 1.3317 1.2717 0 0.06777 0 0.013123 0 0.011957 0 0.070489
0.625 0.0039105 -0.0038529 0.011819 -0.0061489 -0.0019049 -0.00050701 0.012099 0.0039906 -0.0056124 -0.0010233 -0.0016495 -0.024259 0.67135 2.8968 2.151 0.90592 2.3109 1.705 1.1482 1.3361 1.2726 0 0.067989 0 0.01343 0 0.012095 0 0.0067405
0.62891 0.0014455 -0.0011753 0.012583 -0.0082234 -0.0055131 0.00074205 0.02197 0.0082354 -0.013857 0.0087466 9.0165e-05 -0.012862 0.66704 2.9001 2.1512 0.9053 2.3105 1.7028 1.1451 1.3378 1.2733 0 0.068247 0 0.013701 0 0.012127 0 -0.04771
0.63281 -0.0025154 0.0024206 0.0050596 -0.0055454 -0.0062834 0.00048792 0.016889 0.0063409 -0.014043 0.013505 -0.00017893 -0.015013 0.6621 2.9057 2.1524 0.90421 2.31 1.701 1.145 1.3353 1.2737 0 0.068541 0 0.013873 0 0.012058 0 -0.06167
0.63672 -0.0049288 0.0046582 -0.0059321 -0.0010625 -0.0027712 -0.00033954 0.0003537 -0.00020702 -0.0062525 0.0099636 -0.0028897 -0.030215 0.66055 2.9102 2.1539 0.90303 2.3089 1.701 1.1475 1.3301 1.2736 0 0.068864 0 0.013945 0 0.012013 0 -0.028558
0.64063 -0.0036394 0.0038835 -0.013203 0.0013009 0.0028909 -0.0011004 -0.016826 -0.0067011 0.0043121 -0.00010877 -0.0066349 -0.048422 0.664 2.9112 2.1549 0.90204 2.307 1.7025 1.1501 1.3259 1.2734 0 0.06907 0 0.013955 0 0.012125 0 0.032227
0.64453 0.00083859 0.00036932 -0.012211 0.00012763 0.0060401 -0.0017495 -0.023693 -0.0084939 0.010933 -0.010592 -0.0089275 -0.05719 0.67023 2.9088 2.1551 0.90125 2.3049 1.7041 1.1504 1.3254 1.2731 0 0.068979 0 0.013914 0 0.012386 0 0.086789
0.64844 0.0054631 -0.0036731 -0.0040128 -0.0027259 0.0033458 -0.0021338 -0.016247 -0.0042918 0.009654 -0.014803 -0.0077617 -0.050381 0.67516 2.9048 2.1549 0.90041 2.3039 1.7035 1.1482 1.3285 1.2732 0 0.068647 0 0.013786 0 0.012599 0 0.10445
0.65234 0.006834 -0.0055452 0.0057968 -0.0044347 -0.0038705 -0.0016053 0.00018335 0.0029691 0.001553 -0.0099712 -0.0030138 -0.032415 0.67624 2.9017 2.1547 0.89937 2.3046 1.7001 1.1454 1.3326 1.274 0 0.068438 0 0.013541 0 0.012519 0 0.073851
0.65625 0.0037943 -0.0039644 0.011045 -0.0039147 -0.010158 0.00021133 0.014705 0.0082764 -0.008115 0.00077001 0.0032441 -0.015385 0.67435 2.9007 2.1547 0.89828 2.3066 1.6952 1.1442 1.3347 1.2758 0 0.068734 0 0.01322 0 0.012072 0 0.0099204
0.66016 -0.0016108 2.0523e-05 0.0088846 -0.0022374 -0.010216 0.0023663 0.018084 0.0080723 -0.013128 0.010443 0.0078363 -0.010953 0.67256 2.9019 2.155 0.89755 2.3087 1.6918 1.145 1.3332 1.2784 0 0.069496 0 0.012941 0 0.011483 0 -0.053035
0.66406 -0.0056271 0.0038027 0.0011854 -0.00080098 -0.0033048 0.002864 0.0085969 0.0026044 -0.0099638 0.012952 0.0084044 -0.022185 0.6732 2.9042 2.1554 0.89742 2.3099 1.6919 1.1464 1.3294 1.281 0 0.070169 0 0.012814 0 0.011137 0 -0.08074
0.66797 -0.0055651 0.0050651 -0.0070077 0.00030229 0.0060712 0.00053125 -0.0071405 -0.0044109 7.8482e-05 0.007138 0.0049532 -0.040861 0.67578 2.9063 2.1552 0.89772 2.3103 1.6949 1.1467 1.3258 1.2829 0 0.070113 0 0.01285 0 0.011274 0 -0.060686
0.67188 -0.0016832 0.0032992 -0.010591 0.0018375 0.011745 -0.0033158 -0.018639 -0.0083319 0.0115 -0.0026267 -6.8593e-05 -0.052761 0.67773 2.9072 2.1538 0.8979 2.3108 1.6981 1.1457 1.3242 1.2831 0 0.069227 0 0.012959 0 0.011785 0 -0.011694
0.67578 0.0031938 -5.0844e-05 -0.0072506 0.0036842 0.010548 -0.0054651 -0.018213 -0.0065055 0.017749 -0.0095904 -0.0033153 -0.04807 0.67693 2.9059 2.1512 0.89747 2.312 1.699 1.1441 1.325 1.2818 0 0.068143 0 0.013033 0 0.012294 0 0.027522
0.67969 0.0058451 -0.0027432 0.0012873 0.0042301 0.0042113 -0.0035645 -0.0056909 0.00020972 0.015177 -0.0091831 -0.0027367 -0.029539 0.67366 2.9027 2.1482 0.89642 2.3131 1.6973 1.1432 1.3264 1.2794 0 0.067737 0 0.013051 0 0.012493 0 0.02515
0.68359 0.0048404 -0.0032137 0.0101 0.0020013 -0.0026108 0.0014874 0.011543 0.0079996 0.005401 -0.0018988 0.0010903 -0.011394 0.67034 2.8994 2.1463 0.89546 2.3128 1.6955 1.1428 1.327 1.2769 0 0.068339 0 0.013092 0 0.01241 0 -0.019969
0.6875 0.0012143 -0.0013734 0.013724 -0.0021636 -0.0059919 0.0060267 0.023051 0.012257 -0.0055986 0.0072486 0.0054212 -0.0084776 0.6694 2.898 2.1469 0.89555 2.3104 1.6962 1.1423 1.3263 1.275 0 0.069396 0 0.013253 0 0.012352 0 -0.07591
0.69141 -0.00255 0.0015837 0.0094464 -0.0050979 -0.0049946 0.0067677 0.02167 0.010203 -0.011259 0.012118 0.0072323 -0.02359 0.67138 2.8996 2.1501 0.89714 2.3069 1.6998 1.1412 1.3256 1.274 0 0.069933 0 0.013547 0 0.012574 0 -0.099822
0.69531 -0.0042109 0.0039913 -0.00064291 -0.0040142 -0.0013434 0.0036634 0.0079902 0.0026334 -0.0086692 0.0093924 0.0051684 -0.044015 0.67467 2.9036 2.1545 0.89968 2.3044 1.7038 1.1403 1.3264 1.2738 0 0.069433 0 0.013873 0 0.012991 0 -0.069089
0.69922 -0.0029556 0.0045757 -0.010475 0.00057585 0.00234 -0.0002745 -0.0097156 -0.0062367 -0.00039247 0.00064393 0.00023574 -0.05161 0.67697 2.9074 2.1579 0.90181 2.3041 1.7047 1.1405 1.3291 1.2742 0 0.068328 0 0.014075 0 0.013238 0 0.0016266
0.70313 0.00040689 0.0030278 -0.013697 0.0048564 0.0040063 -0.0019498 -0.020326 -0.01107 0.0073914 -0.0086993 -0.0050548 -0.038917 0.67687 2.9088 2.1588 0.90237 2.3059 1.7012 1.142 1.3326 1.2748 0 0.067637 0 0.014035 0 0.01303 0 0.0702
0.70703 0.0040257 0.00015643 -0.0080403 0.0049949 0.0027588 -0.00094064 -0.016843 -0.0087576 0.0091212 -0.012795 -0.0082859 -0.017106 0.6745 2.9076 2.1572 0.90143 2.3079 1.6957 1.1435 1.3349 1.2754 0 0.06806 0 0.013728 0 0.012476 0 0.096203
0.71094 0.0059308 -0.0024497 0.0028318 0.0007152 -0.00096143 0.00061275 -0.0012169 -0.00072839 0.0035403 -0.0091138 -0.0083422 -0.0073864 0.6711 2.9056 2.1547 0.90039 2.3087 1.6928 1.1433 1.3347 1.2756 0 0.069346 0 0.013226 0 0.012022 0 0.067889
0.71484 0.0049836 -0.0032408 0.011648 -0.0043271 -0.0052923 0.00059167 0.016383 0.0076164 -0.0056065 -9.8177e-05 -0.0056499 -0.022169 0.66817 2.9047 2.153 0.90084 2.3086 1.695 1.1413 1.3327 1.2751 0 0.070511 0 0.012684 0 0.012045 0 0.0082021
0.71875 0.0015549 -0.0016925 0.012601 -0.0058179 -0.0074922 -0.00094545 0.023938 0.010388 -0.01218 0.0083883 -0.0016508 -0.052578 0.66679 2.9052 2.1526 0.90313 2.3091 1.7006 1.1397 1.3307 1.274 0 0.070684 0 0.012305 0 0.012486 0 -0.042652
0.72266 -0.0024883 0.0011785 0.0054418 -0.0026313 -0.0055442 -0.0022533 0.015696 0.0053716 -0.011704 0.010881 0.0019496 -0.074529 0.66729 2.9054 2.1532 0.90575 2.3114 1.705 1.141 1.3299 1.2726 0 0.069819 0 0.01227 0 0.012889 0 -0.054122
0.72656 -0.0047527 0.0033128 -0.0044881 0.0023172 4.4851e-06 -0.0022331 -0.0035285 -0.0042019 -0.0042343 0.0059002 0.0038205 -0.069172 0.66918 2.9038 2.1536 0.90648 2.3146 1.7046 1.1457 1.3306 1.2718 0 0.068679 0 0.012627 0 0.01283 0 -0.023126
0.73047 -0.0038762 0.0029883 -0.010279 0.0048292 0.0057503 -0.0017969 -0.021234 -0.0118 0.0056782 -0.0031365 0.0034685 -0.03976 0.6713 2.9005 2.1531 0.90431 2.3164 1.7001 1.1514 1.3314 1.2721 0 0.068142 0 0.013221 0 0.01234 0 0.027205
0.73438 -0.00062096 0.00015256 -0.0084103 0.0030435 0.0075943 -0.0026453 -0.025653 -0.012204 0.011812 -0.010285 0.0014542 -0.0093364 0.67252 2.8977 2.1519 0.90048 2.3148 1.6954 1.1546 1.3312 1.2738 0 0.068496 0 0.013749 0 0.011901 0 0.064222
0.73828 0.0024984 -0.0033702 -0.00098101 -0.0013419 0.0039908 -0.0048796 -0.013883 -0.0051965 0.010148 -0.01104 -0.00085356 -0.00081996 0.67255 2.8976 2.1509 0.89764 2.3101 1.6948 1.1533 1.3303 1.2764 0 0.069307 0 0.013952 0 0.011999 0 0.065767
0.74219 0.0030222 -0.0051001 0.006167 -0.0049455 -0.002509 -0.0063184 0.0061141 0.0044079 0.0014557 -0.0051356 -0.0020716 -0.017429 0.67222 2.9009 2.1508 0.89755 2.3047 1.6986 1.1486 1.3297 1.279 0 0.069888 0 0.013806 0 0.012654 0 0.031886
0.74609 0.00049915 -0.0037038 0.0077311 -0.0055297 -0.0070498 -0.0045744 0.021107 0.010283 -0.009046 0.0035808 -0.001743 -0.041389 0.67272 2.9054 2.1519 0.89961 2.3019 1.7032 1.1442 1.3308 1.2809 0 0.069886 0 0.013548 0 0.013361 0 -0.016723
0.75 -0.0030274 -2.032e-06 0.0024729 -0.0032485 -0.0063102 0.00019654 0.021703 0.0089356 -0.01489 0.009837 -0.00067574 -0.051869 0.67427 2.9085 2.1534 0.90131 2.3032 1.7042 1.1429 1.3335 1.2817 0 0.069471 0 0.013482 0 0.013524 0 -0.051119
0.75391 -0.0045374 0.0036072 -0.0062086 0.00020481 -0.001143 0.0049282 0.0084405 0.0017553 -0.012527 0.010156 -0.0002524 -0.045018 0.67561 2.9089 2.1546 0.90061 2.3077 1.7006 1.1448 1.3365 1.2815 0 0.069046 0 0.013721 0 0.01298 0 -0.050423
0.75781 -0.0024352 0.0048581 -0.012628 0.0030971 0.0042312 0.0063194 -0.0091917 -0.0063608 -0.0037422 0.0046137 -0.0011739 -0.037024 0.67499 2.9069 2.1545 0.89782 2.313 1.6956 1.1476 1.3382 1.2807 0 0.068823 0 0.014094 0 0.012135 0 -0.013769
0.76172 0.0020898 0.0031566 -0.012361 0.0043509 0.0056852 0.0039496 -0.019602 -0.010428 0.0054318 -0.003568 -0.0027357 -0.047394 0.67206 2.9039 2.153 0.89546 2.3169 1.6934 1.1489 1.3379 1.2796 0 0.068677 0 0.014308 0 0.011596 0 0.03849
0.76563 0.0058672 -0.00014456 -0.0049024 0.0034592 0.0022819 0.00063075 -0.016683 -0.0083479 0.0087496 -0.0099352 -0.0033845 -0.078587 0.66886 2.9013 2.151 0.89597 2.3178 1.6956 1.1483 1.3361 1.2782 0 0.068361 0 0.014215 0 0.011636 0 0.075816
0.76953 0.006092 -0.0028068 0.005897 0.00055197 -0.003418 -0.00041722 -0.003119 -0.0017525 0.0039969 -0.011072 -0.0021497 -0.11165 0.66854 2.8995 2.1499 0.89948 2.3161 1.6997 1.147 1.334 1.2763 0 0.06782 0 0.013925 0 0.01199 0 0.075519
0.77344 0.0023783 -0.0032251 0.013876 -0.0031435 -0.0076444 0.0012987 0.012099 0.0053145 -0.0055456 -0.0062931 0.00034837 -0.12223 0.67261 2.8989 2.1504 0.9036 2.3126 1.7017 1.1466 1.3327 1.274 0 0.067305 0 0.013668 0 0.012152 0 0.037339
0.77734 -0.0030087 -0.0013548 0.014139 -0.0053576 -0.0080672 0.0032652 0.019593 0.0087796 -0.013433 0.0018538 0.002316 -0.10199 0.6792 2.8997 2.1522 0.90541 2.3087 1.6999 1.1472 1.3329 1.2717 0 0.067187 0 0.013548 0 0.01187 0 -0.015259
0.78125 -0.0067953 0.0014315 0.0062684 -0.0041205 -0.0048307 0.0027172 0.015023 0.0067126 -0.014432 0.008661 0.0023252 -0.065684 0.68403 2.9022 2.1538 0.90384 2.3059 1.6964 1.1477 1.334 1.2704 0 0.06765 0 0.013441 0 0.01138 0 -0.049309
0.78516 -0.0068963 0.0032866 -0.0049571 0.00038035 0.00016847 -0.00049183 0.0011739 0.00037687 -0.0077977 0.0098001 0.00058637 -0.037908 0.6837 2.9053 2.1534 0.90046 2.3055 1.6952 1.147 1.3354 1.2708 0 0.068535 0 0.013158 0 0.01116 0 -0.043836
0.78906 -0.0036196 0.0029821 -0.012272 0.0053205 0.0045688 -0.0038067 -0.013865 -0.0063321 0.0026278 0.004197 -0.0012281 -0.032479 0.67849 2.9069 2.1511 0.89804 2.3074 1.6979 1.1452 1.336 1.2733 0 0.069417 0 0.012686 0 0.011469 0 -0.0044241
0.79297 0.00076553 0.00057698 -0.010716 0.0071197 0.0064633 -0.0045656 -0.021186 -0.0090022 0.011151 -0.0046941 -0.0014522 -0.043298 0.67219 2.9054 2.1485 0.89847 2.3103 1.7022 1.1437 1.3353 1.2771 0 0.069862 0 0.012261 0 0.012095 0 0.039633
0.79688 0.0035762 -0.0026136 -0.0012724 0.0043463 0.0049973 -0.0024534 -0.016009 -0.0054676 0.0136 -0.010657 0.00016549 -0.05361 0.66906 2.9017 2.1483 0.90165 2.3123 1.7039 1.1439 1.3336 1.2808 0 0.06967 0 0.012172 0 0.012553 0 0.054624
0.80078 0.0032895 -0.0047206 0.0095268 -0.00098892 0.00092477 0.00060885 -0.00070884 0.0024525 0.0092459 -0.008907 0.0023588 -0.053111 0.67045 2.8986 2.1517 0.90608 2.3119 1.7007 1.1455 1.332 1.283 0 0.068984 0 0.012489 0 0.012521 0 0.025655
0.80469 0.00027971 -0.0043828 0.014114 -0.0050762 -0.0032949 0.0026649 0.015954 0.0097179 0.00065483 0.00011732 0.0035224 -0.046265 0.67408 2.8987 2.1572 0.91004 2.3095 1.6946 1.1473 1.3319 1.283 0 0.068197 0 0.012986 0 0.012103 0 -0.031907
0.80859 -0.0035282 -0.0016204 0.0093257 -0.0054491 -0.0046452 0.0034216 0.023605 0.011279 -0.007858 0.010462 0.0029889 -0.045247 0.67621 2.9021 2.1613 0.91229 2.3073 1.6901 1.1479 1.3337 1.2807 0 0.067741 0 0.013334 0 0.01168 0 -0.081044
0.8125 -0.0057842 0.0020482 -0.0013491 -0.0027584 -0.0017658 0.0037414 0.016758 0.005708 -0.012222 0.014611 0.001284 -0.056213 0.67484 2.906 2.1613 0.91203 2.3071 1.6906 1.1469 1.3357 1.2773 0 0.067844 0 0.013378 0 0.011524 0 -0.086757
0.81641 -0.0050235 0.0044531 -0.010459 0.00029298 0.003459 0.0039297 -0.0010306 -0.0034746 -0.010464 0.0090132 -0.00062936 -0.072858 0.67099 2.907 2.1568 0.90887 2.3096 1.6959 1.1452 1.3357 1.274 0 0.068403 0 0.013229 0 0.011553 0 -0.039662
0.82031 -0.0015057 0.0041454 -0.012079 0.0015496 0.0067851 0.0031555 -0.018662 -0.010053 -0.0038987 -0.003023 -0.0021418 -0.082585 0.66738 2.9044 2.1505 0.90325 2.3133 1.7023 1.144 1.3327 1.2722 0 0.069062 0 0.013094 0 0.011471 0 0.035987
0.82422 0.0028861 0.0013889 -0.0058678 0.00094079 0.0048617 0.00080841 -0.024417 -0.0094651 0.0031377 -0.013463 -0.0030214 -0.077863 0.66608 2.9006 2.1457 0.89693 2.316 1.7058 1.1444 1.3282 1.273 0 0.069445 0 0.013032 0 0.011137 0 0.095702
0.82813 0.0057034 -0.0019686 0.0031975 -0.00023467 -0.0016999 -0.0019643 -0.013936 -0.0020532 0.0055543 -0.015225 -0.0029092 -0.06152 0.66729 2.8997 2.1445 0.89249 2.3163 1.7051 1.1464 1.3256 1.276 0 0.069403 0 0.012911 0 0.010776 0 0.10188
0.83203 0.0053812 -0.0037175 0.0087543 -0.0010316 -0.0083396 -0.0027723 0.0064076 0.0072406 0.0009855 -0.0071551 -0.0012076 -0.042354 0.66993 2.9033 2.1461 0.89189 2.3148 1.7019 1.1493 1.3274 1.2802 0 0.069095 0 0.012581 0 0.010795 0 0.047852
0.83594 0.0021882 -0.0027592 0.007397 -0.0015462 -0.010024 -0.00045739 0.02352 0.012433 -0.0078645 0.0053193 0.002194 -0.027456 0.67296 2.9093 2.1485 0.89494 2.313 1.6987 1.1517 1.333 1.2834 0 0.068843 0 0.012084 0 0.011366 0 -0.036578
0.83984 -0.0019544 0.00019998 0.00041005 -0.0020666 -0.0053505 0.0031089 0.026405 0.010596 -0.014331 0.01413 0.0060583 -0.019332 0.67588 2.9135 2.1496 0.89937 2.3122 1.6975 1.1523 1.3388 1.284 0 0.068875 0 0.011654 0 0.012171 0 -0.10259
0.84375 -0.0046771 0.0031849 -0.0076919 -0.0021267 0.0023221 0.0042555 0.013621 0.0035573 -0.012347 0.014011 0.0079991 -0.018776 0.67816 2.913 2.1485 0.9025 2.3123 1.6983 1.1505 1.3408 1.2818 0 0.069162 0 0.011519 0 0.012605 0 -0.11249
0.84766 -0.0045923 0.0042823 -0.012156 -0.00094058 0.0076954 0.0010052 -0.005866 -0.0037189 -0.0013727 0.005638 0.0060765 -0.027461 0.67891 2.9086 2.1455 0.90317 2.3123 1.7004 1.1475 1.3381 1.2788 0 0.06947 0 0.011693 0 0.012282 0 -0.063666
0.85156 -0.0020416 0.0028378 -0.010467 0.001197 0.0077511 -0.0046058 -0.018924 -0.0065804 0.012351 -0.0052997 0.0006429 -0.045485 0.67743 2.9039 2.1416 0.90225 2.3114 1.7027 1.1454 1.3334 1.2774 0 0.069562 0 0.011984 0 0.011409 0 0.0094904
0.85547 0.001227 -0.0002138 -0.0033253 0.002454 0.0036735 -0.0079893 -0.017082 -0.0035049 0.019795 -0.01197 -0.0052955 -0.066811 0.67429 2.9018 2.1384 0.90125 2.3101 1.7042 1.1463 1.3307 1.2791 0 0.069378 0 0.012178 0 0.010657 0 0.057805
0.85938 0.003142 -0.002986 0.0057695 0.0010175 -0.00087245 -0.0061275 -0.0019193 0.0032986 0.015702 -0.010493 -0.0078809 -0.079974 0.6715 2.9026 2.1376 0.90065 2.3095 1.7041 1.1502 1.3316 1.283 0 0.069053 0 0.012221 0 0.010623 0 0.049616
0.86328 0.0024772 -0.0037844 0.012035 -0.0026794 -0.0030779 -0.00042183 0.016306 0.0094515 0.0026636 -0.0019582 -0.0051783 -0.076543 0.67105 2.9043 2.1406 0.8996 2.3103 1.7024 1.1544 1.3341 1.2858 0 0.0688 0 0.012209 0 0.011332 0 -0.0081017
0.86719 -0.00047661 -0.0021005 0.011737 -0.0056181 -0.0027751 0.0045501 0.025498 0.010962 -0.010601 0.0084318 0.0012576 -0.060307 0.6732 2.9045 2.1469 0.89721 2.3122 1.6999 1.155 1.3347 1.285 0 0.068753 0 0.012247 0 0.01223 0 -0.074252
0.87109 -0.0040061 0.0010589 0.0045642 -0.0046569 -0.0015074 0.0051737 0.019402 0.0064374 -0.015494 0.014374 0.0073456 -0.046884 0.67604 2.903 2.1537 0.89408 2.3141 1.6985 1.1502 1.3318 1.2804 0 0.068911 0 0.012359 0 0.012667 0 -0.10111
0.875 -0.0058149 0.0036952 -0.0054713 0.00029594 -0.00052345 0.0018305 0.0013838 -0.0020238 -0.0095122 0.012067 0.0092981 -0.051493 0.67718 2.9013 2.1571 0.89218 2.3147 1.6999 1.1423 1.3271 1.2747 0 0.069166 0 0.012528 0 0.012451 0 -0.066416
0.87891 -0.0043212 0.0039858 -0.011921 0.0056234 -1.0847e-05 -0.0019352 -0.017741 -0.0097492 0.0024519 0.0025646 0.0061804 -0.074835 0.67599 2.9011 2.1548 0.89318 2.3141 1.7038 1.1358 1.3239 1.2718 0 0.069373 0 0.012787 0 0.011959 0 0.011642
0.88281 0.00019287 0.0014928 -0.010034 0.0068714 1.2049e-05 -0.0029583 -0.026339 -0.01201 0.012031 -0.0085653 0.00037706 -0.10063 0.67421 2.9026 2.1487 0.89674 2.3131 1.7076 1.1344 1.324 1.2733 0 0.069413 0 0.013193 0 0.011738 0 0.086398
0.88672 0.0053648 -0.0023695 -0.00044874 0.0026714 -0.0011595 -0.0010518 -0.019067 -0.0069915 0.013193 -0.014406 -0.0042125 -0.10865 0.67419 2.9047 2.1434 0.90068 2.3126 1.7083 1.1382 1.3263 1.2774 0 0.069227 0 0.013682 0 0.01197 0 0.1132
0.89063 0.0079325 -0.0050792 0.010641 -0.0039701 -0.0041909 0.0016165 -0.00022299 0.0026286 0.005741 -0.011068 -0.0048145 -0.092381 0.67646 2.9059 2.1432 0.90287 2.3124 1.7047 1.1433 1.3283 1.2806 0 0.068845 0 0.014 0 0.012316 0 0.077634
0.89453 0.0058581 -0.0046598 0.015517 -0.0082586 -0.0080542 0.0031279 0.01878 0.010923 -0.0053411 -0.00046615 -0.0014383 -0.065573 0.67899 2.9061 2.1481 0.90308 2.3117 1.6989 1.1458 1.3288 1.2806 0 0.068374 0 0.013866 0 0.012266 0 0.0032395
0.89844 8.0225e-06 -0.001165 0.010462 -0.0076258 -0.0097167 0.003344 0.026452 0.012428 -0.013424 0.010631 0.0033699 -0.051276 0.67906 2.9061 2.1537 0.90296 2.3096 1.6944 1.1447 1.3285 1.2776 0 0.067951 0 0.013275 0 0.011673 0 -0.065018
0.90234 -0.0060386 0.0031535 -0.0014561 -0.003472 -0.0063664 0.0029993 0.018483 0.0059701 -0.013991 0.014956 0.0062927 -0.063037 0.67588 2.9066 2.1548 0.90416 2.3066 1.6938 1.1427 1.3293 1.2741 0 0.067655 0 0.01263 0 0.010937 0 -0.089104
0.90625 -0.0082691 0.0052921 -0.012554 0.00068118 0.001491 0.0020031 0.00049863 -0.0042414 -0.006708 0.0095996 0.0053282 -0.094426 0.67145 2.9075 2.1498 0.90648 2.3045 1.6962 1.143 1.3318 1.272 0 0.067474 0 0.012494 0 0.010662 0 -0.059515
0.91016 -0.0051311 0.0036134 -0.015998 0.0024661 0.0092801 -0.00057978 -0.015677 -0.011349 0.0046173 -0.0020534 0.00099425 -0.12512 0.66884 2.9081 2.1428 0.90791 2.3053 1.6989 1.146 1.3342 1.2712 0 0.06735 0 0.013111 0 0.011097 0 0.0020779
0.91406 0.0011639 -0.00091646 -0.010366 0.0021548 0.011409 -0.0046776 -0.019865 -0.010587 0.013843 -0.012676 -0.0039807 -0.13683 0.6695 2.9076 2.1399 0.90654 2.3094 1.6998 1.149 1.3344 1.2704 0 0.067285 0 0.014131 0 0.011901 0 0.058143
0.91797 0.0060894 -0.0053344 -5.8751e-05 0.0013588 0.0059318 -0.0079239 -0.010162 -0.0025825 0.015486 -0.015872 -0.0063103 -0.12504 0.6722 2.9065 2.1439 0.90241 2.3149 1.699 1.1489 1.3319 1.269 0 0.067385 0 0.014846 0 0.012439 0 0.07733
0.92188 0.0060444 -0.0067157 0.0082802 0.00088253 -0.0033117 -0.0071094 0.0061607 0.007194 0.0079049 -0.010113 -0.0042405 -0.09839 0.67448 2.9056 2.1519 0.8976 2.3186 1.6986 1.1457 1.3286 1.2683 0 0.067775 0 0.014771 0 0.012346 0 0.050418
0.92578 0.00094774 -0.0041549 0.01027 0.00019632 -0.0093364 -0.0014567 0.017923 0.012332 -0.0050447 0.00074744 0.0011968 -0.06958 0.67501 2.9053 2.1577 0.89444 2.318 1.7 1.1424 1.327 1.2703 0 0.068446 0 0.014064 0 0.011832 0 -0.0068021
0.92969 -0.0057766 0.0007023 0.00605 -0.0011995 -0.0074755 0.0057072 0.017586 0.0097902 -0.015561 0.010277 0.0066871 -0.047909 0.6744 2.9048 2.1572 0.89368 2.3133 1.7024 1.1427 1.3281 1.2758 0 0.06918 0 0.013379 0 0.011453 0 -0.06309
0.93359 -0.0097321 0.0048465 -0.00068035 -0.0025184 0.00086361 0.0091638 0.0058588 0.0016274 -0.016549 0.013388 0.008745 -0.038498 0.67395 2.9029 2.1522 0.89429 2.3073 1.7035 1.1469 1.3304 1.2823 0 0.069648 0 0.013291 0 0.011582 0 -0.088055
0.9375 -0.0085934 0.0058711 -0.0054461 -0.0023059 0.0092815 0.0062805 -0.0093975 -0.0067277 -0.0066793 0.0089693 0.0060857 -0.044727 0.67379 2.8991 2.1481 0.89489 2.3035 1.702 1.1516 1.3318 1.2863 0 0.06963 0 0.013806 0 0.01208 0 -0.067796
0.94141 -0.0034364 0.0033783 -0.0055394 -0.00031879 0.011325 -0.00048279 -0.01863 -0.010096 0.0079817 9.8544e-05 0.0005404 -0.067634 0.67273 2.8943 2.1493 0.8953 2.304 1.6992 1.1527 1.3312 1.2853 0 0.06916 0 0.01441 0 0.012464 0 -0.012853
0.94531 0.0023591 -0.00095349 -0.0011436 0.001652 0.0052194 -0.0056318 -0.0165 -0.0065888 0.017608 -0.0078629 -0.0042506 -0.10171 0.66986 2.8911 2.155 0.89658 2.3078 1.6976 1.1493 1.3297 1.2804 0 0.068482 0 0.014576 0 0.012374 0 0.046338
0.94922 0.0055035 -0.0044864 0.0050034 0.0013085 -0.0051648 -0.0054432 -0.0046911 0.0015601 0.015384 -0.010207 -0.0054543 -0.1331 0.6663 2.8914 2.1599 0.89967 2.312 1.6989 1.1442 1.3292 1.2754 0 0.067869 0 0.014248 0 0.011903 0 0.076112
0.95313 0.0046852 -0.0051538 0.0090053 -0.001676 -0.013377 -0.00099232 0.0094709 0.0094324 0.002468 -0.0055464 -0.0030028 -0.14557 0.66473 2.8952 2.1595 0.90406 2.314 1.7017 1.1416 1.3305 1.2735 0 0.06747 0 0.013828 0 0.011485 0 0.060517
0.95703 0.0009234 -0.0025815 0.0078238 -0.0049469 -0.014755 0.0033165 0.017312 0.012159 -0.012709 0.00312 0.00057105 -0.13144 0.66705 2.9004 2.1535 0.90774 2.3133 1.7031 1.1431 1.3328 1.2752 0 0.067329 0 0.013738 0 0.011488 0 0.013371
0.96094 -0.0033814 0.0017133 0.0011963 -0.0055739 -0.0089867 0.0039904 0.013631 0.0076303 -0.020399 0.0098564 0.0021857 -0.098258 0.67214 2.9041 2.1467 0.90862 2.3114 1.7013 1.1467 1.335 1.2782 0 0.067478 0 0.013998 0 0.011897 0 -0.028835
0.96484 -0.0058199 0.0051369 -0.0077105 -0.0030181 0.00032836 0.0012209 -0.00023382 -0.0020549 -0.016272 0.0094497 0.00045741 -0.064253 0.67641 2.9048 2.1441 0.90604 2.3106 1.6976 1.149 1.3363 1.2799 0 0.067972 0 0.01423 0 0.01237 0 -0.031418
0.96875 -0.0050819 0.0054961 -0.01381 8.9272e-05 0.0081337 -0.0021796 -0.01669 -0.011328 -0.003989 0.0012227 -0.00355 -0.045658 0.67667 2.9031 2.1471 0.90122 2.3116 1.6957 1.1487 1.337 1.2795 0 0.068781 0 0.014054 0 0.01256 0 0.012389
0.97266 -0.0015448 0.0023823 -0.01329 0.00032306 0.01065 -0.0039819 -0.025826 -0.014151 0.0079493 -0.0098326 -0.0073992 -0.046309 0.67292 2.9013 2.1528 0.89634 2.3135 1.6984 1.1474 1.3374 1.2781 0 0.069656 0 0.013457 0 0.012392 0 0.073599
0.97656 0.0027895 -0.0024182 -0.0064145 -0.0032237 0.0071225 -0.0042874 -0.021388 -0.0079049 0.012289 -0.016027 -0.0090565 -0.057713 0.66843 2.9011 2.1572 0.89321 2.3141 1.7051 1.1474 1.3373 1.2774 0 0.070186 0 0.012791 0 0.012055 0 0.10631
0.98047 0.0051822 -0.0059211 0.0023196 -0.0078998 7.0131e-05 -0.004316 -0.0053394 0.0043176 0.007503 -0.012401 -0.0079514 -0.068001 0.66685 2.9025 2.1582 0.8925 2.3124 1.7117 1.1491 1.3364 1.278 0 0.070069 0 0.01243 0 0.01179 0 0.081233
0.98438 0.0037388 -0.0058656 0.0071674 -0.0097233 -0.0060521 -0.0042213 0.012488 0.015081 -0.0020933 -0.00063757 -0.0048083 -0.070901 0.66909 2.904 2.1572 0.8937 2.3094 1.7136 1.1507 1.3345 1.279 0 0.069401 0 0.012455 0 0.011701 0 0.0089571
0.98828 -0.0011264 -0.0022925 0.0052111 -0.006744 -0.0073557 -0.0028456 0.020375 0.017308 -0.0098928 0.011793 -0.00083486 -0.067629 0.6727 2.9038 2.1564 0.89566 2.307 1.7092 1.15 1.3324 1.2795 0 0.068689 0 0.012657 0 0.011741 0 -0.066015
0.99219 -0.0065257 0.0024104 -0.0015416 -0.00049632 -0.0029998 0.00026545 0.012826 0.0092939 -0.011258 0.016906 0.0028794 -0.062604 0.67419 2.9021 2.1569 0.89728 2.3067 1.7007 1.1471 1.3311 1.2793 0 0.068515 0 0.012792 0 0.011815 0 -0.09699
0.99609 -0.0087673 0.0051284 -0.0076675 0.0054709 0.0040175 0.0032568 -0.0050227 -0.0037677 -0.0058361 0.01193 0.0054904 -0.059251 0.67215 2.9005 2.1574 0.89801 2.3083 1.693 1.1445 1.3308 1.2795 0 0.069072 0 0.012802 0 0.011846 0 -0.068674
1 -0.0059568 0.0041727 -0.0082901 0.0082824 0.0086786 0.0032229 -0.020518 -0.013218 0.0028711 0.0010721 0.0064084 -0.059802 0.6684 2.9008 2.1565 0.89819 2.31 1.6902 1.1448 1.3309 1.2804 0 0.069985 0 0.012785 0 0.011765 0 -0.0068277
1.0039 0.00039427 0.00039317 -0.0025289 0.0072476 0.007416 -0.00056228 -0.022366 -0.013028 0.0097891 -0.0078975 0.005509 -0.066838 0.66627 2.903 2.1544 0.8988 2.3103 1.693 1.1479 1.3306 1.2814 0 0.070584 0 0.012818 0 0.011511 0 0.042779
1.0078 0.0061812 -0.0035223 0.0059747 0.0034532 0.00074066 -0.0050405 -0.0088422 -0.0040291 0.010997 -0.0093685 0.0033452 -0.082099 0.66784 2.9055 2.1532 0.90067 2.3089 1.6991 1.151 1.33 1.2814 0 0.070423 0 0.012859 0 0.011104 0 0.048747
1.0117 0.00754 -0.0049611 0.011599 -0.0014019 -0.0070766 -0.0057318 0.010901 0.0068971 0.005723 -0.0034605 0.00091986 -0.10248 0.6724 2.9063 2.1542 0.90366 2.3072 1.7047 1.1514 1.3301 1.2799 0 0.069632 0 0.012847 0 0.010735 0 0.01503
1.0156 0.003625 -0.0030822 0.010423 -0.0056207 -0.011103 -0.001196 0.02346 0.011949 -0.0031669 0.0048574 -0.0010026 -0.11851 0.67722 2.9046 2.1569 0.90635 2.3069 1.7069 1.1488 1.3313 1.2778 0 0.068781 0 0.012827 0 0.010706 0 -0.025877
1.0195 -0.002792 0.00081124 0.0026667 -0.0076023 -0.009192 0.0049427 0.020635 0.0078729 -0.010561 0.0097432 -0.0024344 -0.11965 0.67963 2.9021 2.1586 0.90692 2.3087 1.7056 1.1457 1.3334 1.2766 0 0.068419 0 0.012931 0 0.011197 0 -0.039379
1.0234 -0.0073326 0.0042605 -0.0074406 -0.0063184 -0.0031455 0.0069197 0.0047009 -0.0022147 -0.011953 0.0082214 -0.0039151 -0.10351 0.67861 2.9009 2.1568 0.90473 2.3116 1.7028 1.1453 1.3355 1.2769 0 0.068649 0 0.013189 0 0.012051 0 -0.013133
1.0273 -0.0070631 0.0051722 -0.014112 -0.0023149 0.0030468 0.0022578 -0.01394 -0.011568 -0.0062955 0.0013503 -0.005595 -0.080017 0.67508 2.9022 2.1517 0.90106 2.3138 1.7013 1.1485 1.3369 1.2783 0 0.069112 0 0.013424 0 0.012808 0 0.037362
1.0313 -0.0023493 0.0029374 -0.01339 0.0019293 0.0061467 -0.0055534 -0.024235 -0.014608 0.003036 -0.0070703 -0.0065782 -0.064954 0.67106 2.9053 2.1457 0.8984 2.3141 1.7024 1.1531 1.3378 1.2794 0 0.069334 0 0.01338 0 0.013032 0 0.081896
1.0352 0.0036335 -0.0013093 -0.0056448 0.0033963 0.0054341 -0.0099497 -0.021306 -0.010196 0.01017 -0.012664 -0.0053798 -0.067175 0.66862 2.9085 2.1423 0.89856 2.3128 1.705 1.1559 1.3382 1.2795 0 0.069126 0 0.01299 0 0.012678 0 0.094598
1.0391 0.007104 -0.0052633 0.0043347 0.0010044 0.0023702 -0.0071706 -0.0082972 -0.0015561 0.010562 -0.012309 -0.0013175 -0.081099 0.66898 2.9101 2.1426 0.90118 2.3113 1.7065 1.1549 1.338 1.2791 0 0.068685 0 0.012504 0 0.012146 0 0.066335
1.043 0.0059549 -0.0065994 0.010074 -0.0031035 -0.00090913 0.00041781 0.0068069 0.0063274 0.004143 -0.0054359 0.0043838 -0.091991 0.67189 2.9098 2.1456 0.904 2.311 1.7043 1.1503 1.3362 1.2789 0 0.068364 0 0.012292 0 0.011955 0 0.0068322
1.0469 0.00078167 -0.0042885 0.0076306 -0.0050681 -0.0027974 0.0066176 0.016244 0.0096276 -0.0045178 0.0052485 0.0089505 -0.089552 0.67553 2.9078 2.1485 0.9048 2.3123 1.6989 1.1444 1.3325 1.2792 0 0.068355 0 0.012497 0 0.012302 0 -0.060029
1.0508 -0.0056254 0.00055262 -0.0014138 -0.0026137 -0.002575 0.0069581 0.016181 0.007276 -0.0093104 0.014312 0.0098466 -0.076983 0.67738 2.9045 2.1493 0.9033 2.3145 1.6929 1.1395 1.3282 1.2796 0 0.06857 0 0.012889 0 0.0129 0 -0.10458
1.0547 -0.0098012 0.0049825 -0.010608 0.0028325 -0.00041463 0.0022386 0.007821 0.00098831 -0.006809 0.016126 0.0066343 -0.066911 0.67584 2.9005 2.1478 0.90136 2.3161 1.69 1.1373 1.3257 1.2792 0 0.0688 0 0.013088 0 0.013229 0 -0.10314
1.0586 -0.009375 0.0059103 -0.012989 0.0072733 0.0025127 -0.0029226 -0.0036585 -0.0057493 0.0013161 0.0085894 0.0013771 -0.068403 0.6717 2.8967 2.1451 0.9013 2.3164 1.692 1.1385 1.3266 1.2782 0 0.068938 0 0.012939 0 0.012977 0 -0.05143
1.0625 -0.0043792 0.00228 -0.0062236 0.0075465 0.0041812 -0.0045654 -0.011596 -0.0092484 0.0093557 -0.0045227 -0.0027912 -0.078104 0.66793 2.8948 2.1431 0.90384 2.3157 1.6972 1.1423 1.3299 1.2771 0 0.069054 0 0.012658 0 0.012278 0 0.027851
1.0664 0.0025427 -0.003816 0.0054268 0.0038511 0.0027235 -0.0023834 -0.011143 -0.0074106 0.011335 -0.015108 -0.003821 -0.084282 0.66755 2.8961 2.1426 0.90738 2.3148 1.7021 1.1469 1.3326 1.2765 0 0.069254 0 0.012585 0 0.011573 0 0.092746
1.0703 0.0074047 -0.0082266 0.014116 -0.00081436 -0.001965 0.0011531 -0.002242 -0.0010927 0.0049827 -0.015966 -0.0019936 -0.079501 0.67116 2.9005 2.1438 0.90931 2.3148 1.7035 1.15 1.3321 1.2763 0 0.069507 0 0.012799 0 0.011259 0 0.10571
1.0742 0.0072418 -0.0075708 0.01425 -0.0034604 -0.007418 0.0038059 0.009631 0.0059655 -0.0066361 -0.0061753 0.00056177 -0.068947 0.67629 2.9055 2.1462 0.90807 2.3155 1.701 1.1497 1.3286 1.2755 0 0.06964 0 0.013006 0 0.011434 0 0.059589
1.0781 0.0022218 -0.0018043 0.0065763 -0.0033118 -0.0098221 0.0052491 0.016328 0.0091712 -0.016814 0.0077221 0.0015417 -0.065914 0.6794 2.908 2.1487 0.90429 2.3165 1.6971 1.146 1.3252 1.2739 0 0.069522 0 0.012849 0 0.011904 0 -0.014488
1.082 -0.0041204 0.0055235 -0.0027033 -0.0015619 -0.0068041 0.0060975 0.012456 0.0061553 -0.019183 0.016141 3.3048e-05 -0.07894 0.67896 2.9065 2.1508 0.90021 2.317 1.6947 1.1412 1.325 1.2722 0 0.069236 0 0.012331 0 0.012374 0 -0.066784
1.0859 -0.0070934 0.0096799 -0.0069484 0.00044833 0.0003936 0.0061785 -0.00025234 -0.0012444 -0.011627 0.01337 -0.0030279 -0.10334 0.67673 2.9021 2.1522 0.89797 2.3167 1.6952 1.138 1.329 1.2717 0 0.069048 0 0.011906 0 0.012622 0 -0.064303
1.0898 -0.0042013 0.0080678 -0.0040296 0.0023322 0.0074071 0.0045379 -0.013344 -0.0078753 0.0022303 0.0017 -0.005585 -0.12525 0.67607 2.898 2.153 0.8982 2.316 1.6977 1.1381 1.3345 1.2733 0 0.069164 0 0.012109 0 0.012561 0 -0.015168
1.0938 0.0028368 0.0019509 0.002668 0.0040387 0.009828 0.0011998 -0.017258 -0.0087725 0.014957 -0.010396 -0.0057497 -0.13389 0.67855 2.8966 2.1535 0.89987 2.3152 1.7002 1.1406 1.3379 1.2764 0 0.069488 0 0.013055 0 0.012248 0 0.03772
1.0977 0.0091136 -0.0046237 0.0075516 0.0048108 0.0064732 -0.0017578 -0.0083615 -0.0028272 0.019676 -0.014507 -0.0028813 -0.12994 0.68224 2.8983 2.1537 0.90129 2.3143 1.7015 1.1436 1.3374 1.2796 0 0.069651 0 0.014268 0 0.01187 0 0.049519
1.1016 0.010023 -0.007718 0.0072919 0.003528 0.00017266 -0.0016735 0.0079701 0.0062097 0.014275 -0.0081048 0.0020249 -0.1229 0.68316 2.9011 2.1533 0.90144 2.3128 1.7016 1.1458 1.3339 1.2816 0 0.069313 0 0.015029 0 0.011678 0 0.0072788
1.1055 0.0046197 -0.0059684 0.0028192 0.0003401 -0.0045265 0.0018468 0.020808 0.01229 0.0027764 0.0042209 0.0067816 -0.12124 0.6789 2.9033 2.1519 0.90048 2.3106 1.7013 1.1473 1.3298 1.2824 0 0.068511 0 0.014904 0 0.011837 0 -0.061304
1.1094 -0.0037089 -0.0010145 -0.0022069 -0.0025036 -0.004775 0.0058548 0.021269 0.011351 -0.0071968 0.014473 0.0091183 -0.12588 0.67096 2.9041 2.1499 0.89946 2.3083 1.7009 1.1488 1.3275 1.2827 0 0.067709 0 0.014026 0 0.012253 0 -0.10968
1.1133 -0.009721 0.0039852 -0.0045107 -0.0022416 -0.001214 0.0063813 0.0086809 0.0041387 -0.0093527 0.016712 0.0079606 -0.13219 0.66386 2.9041 2.1482 0.89936 2.3069 1.7 1.1499 1.3273 1.2832 0 0.067488 0 0.012919 0 0.012585 0 -0.10644
1.1172 -0.0099778 0.0063534 -0.0031937 0.0015147 0.0030148 0.0021848 -0.0090542 -0.0044437 -0.002848 0.010384 0.0041494 -0.13659 0.66171 2.9036 2.1477 0.90031 2.3073 1.6985 1.1492 1.3287 1.2837 0 0.068085 0 0.012101 0 0.01251 0 -0.05543
1.1211 -0.0049599 0.0051111 0.00043232 0.0056658 0.0048637 -0.0038081 -0.020885 -0.008847 0.0072072 -0.0001641 2.0598e-05 -0.1396 0.66527 2.9025 2.1483 0.90148 2.3091 1.6971 1.146 1.3306 1.2835 0 0.069182 0 0.011825 0 0.01205 0 0.010692
1.125 0.0016787 0.001092 0.0041857 0.0060092 0.0033692 -0.0069816 -0.019812 -0.006624 0.013235 -0.0088861 -0.0020538 -0.14243 0.67187 2.9009 2.1493 0.90166 2.311 1.6971 1.1418 1.3323 1.282 0 0.070131 0 0.012083 0 0.011622 0 0.055248
1.1289 0.0058153 -0.0036314 0.0061076 0.0012669 -0.00023067 -0.0051225 -0.0070504 0.00015844 0.010301 -0.011529 -0.0012404 -0.14285 0.67776 2.8996 2.1499 0.90027 2.3119 1.6991 1.14 1.3328 1.2798 0 0.070435 0 0.01273 0 0.011677 0 0.060702
1.1328 0.0054159 -0.0066073 0.0049522 -0.0052069 -0.0037987 -0.00019184 0.0091319 0.0065692 -0.00058376 -0.0075696 0.001231 -0.13637 0.68067 2.9007 2.1499 0.89801 2.3113 1.702 1.1427 1.3314 1.2781 0 0.070101 0 0.013533 0 0.012207 0 0.035398
1.1367 0.0013761 -0.006062 0.00062995 -0.0080964 -0.0056882 0.0037857 0.018708 0.0081654 -0.013109 -3.8176e-05 0.0030575 -0.12239 0.6805 2.9045 2.1504 0.89646 2.3101 1.704 1.1486 1.3279 1.2776 0 0.069575 0 0.014139 0 0.012635 0 0.0032923
1.1406 -0.0034463 -0.0019686 -0.0052287 -0.0049462 -0.0053423 0.0044174 0.015899 0.0037914 -0.019687 0.0063287 0.0026476 -0.10773 0.67837 2.9093 2.1522 0.89695 2.3094 1.7033 1.1532 1.3236 1.2787 0 0.069338 0 0.01416 0 0.012287 0 -0.013108
1.1445 -0.0060224 0.0035221 -0.0094068 0.0014351 -0.0031839 0.0025714 0.002512 -0.0038054 -0.016152 0.0077042 0.00030831 -0.10209 0.67543 2.9114 2.1554 0.89948 2.3099 1.7 1.153 1.3208 1.2803 0 0.06952 0 0.013436 0 0.011103 0 -0.0053877
1.1484 -0.0047096 0.0070032 -0.0087446 0.0054093 -0.0002907 0.00070412 -0.013131 -0.0097157 -0.0042217 0.0033763 -0.0020935 -0.10889 0.67261 2.9084 2.1589 0.90259 2.311 1.6961 1.1482 1.3211 1.2815 0 0.069856 0 0.012268 0 0.0098781 0 0.017912
1.1523 -2.1075e-05 0.0059466 -0.0026595 0.003557 0.0019615 8.66e-05 -0.021079 -0.0098348 0.0096238 -0.0036843 -0.0026676 -0.12112 0.67092 2.9017 2.1613 0.90448 2.3118 1.6936 1.143 1.3241 1.2815 0 0.069972 0 0.011341 0 0.0097225 0 0.037502
1.1563 0.005551 0.00069254 0.005558 -0.0024018 0.0024357 -5.4017e-05 -0.015816 -0.0033612 0.017992 -0.0085029 -0.00096172 -0.12765 0.67123 2.8953 2.1617 0.90441 2.3118 1.6936 1.1419 1.3275 1.2799 0 0.069742 0 0.011265 0 0.011107 0 0.03481
1.1602 0.0086612 -0.0053996 0.01038 -0.0074283 0.0009237 -0.00091911 7.9238e-05 0.0065628 0.016817 -0.0072969 0.0017785 -0.12409 0.67332 2.8933 2.1604 0.90325 2.3115 1.6959 1.1458 1.3289 1.277 0 0.069378 0 0.012084 0 0.013352 0 0.0035812
1.1641 0.006911 -0.0081278 0.0079481 -0.0077537 -0.0015043 -0.0023001 0.017184 0.014486 0.0075613 -0.00020099 0.0036133 -0.11684 0.67547 2.8959 2.1579 0.90261 2.3116 1.699 1.1509 1.3282 1.2737 0 0.06921 0 0.013196 0 0.015062 0 -0.044182
1.168 0.00049631 -0.0055207 -0.00068828 -0.0038217 -0.0030144 -0.0027993 0.025035 0.015745 -0.003827 0.008476 0.0032477 -0.11535 0.67552 2.8998 2.1547 0.90328 2.3122 1.7015 1.1524 1.3274 1.2712 0 0.069374 0 0.013797 0 0.015197 0 -0.082453
1.1719 -0.0074488 0.00057399 -0.0098501 0.00085398 -0.0022702 -0.0017665 0.018908 0.009273 -0.010603 0.012886 0.0006913 -0.12034 0.67283 2.9012 2.1511 0.90451 2.3126 1.7029 1.1489 1.3288 1.2703 0 0.069695 0 0.013513 0 0.013849 0 -0.085115
1.1758 -0.012422 0.0057445 -0.013138 0.0032306 0.00045478 -0.00044913 0.0029549 -0.0016054 -0.0093795 0.00951 -0.00303 -0.12115 0.66932 2.8993 2.1478 0.90469 2.3119 1.7028 1.1431 1.3325 1.2712 0 0.06985 0 0.012654 0 0.012077 0 -0.042347
1.1797 -0.011316 0.0062331 -0.0080678 0.0029936 0.0032808 -0.00071026 -0.012635 -0.011028 -0.0021793 -0.00037003 -0.0065889 -0.10626 0.66816 2.8965 2.1459 0.90291 2.3103 1.7016 1.1396 1.3364 1.2728 0 0.069638 0 0.011911 0 0.010974 0 0.031022
1.1836 -0.0045416 0.0016611 0.0021509 0.0017384 0.0039998 -0.0025899 -0.018533 -0.014059 0.0050289 -0.011287 -0.0088614 -0.077138 0.67094 2.896 2.1464 0.89992 2.3088 1.6996 1.1408 1.3377 1.2737 0 0.069127 0 0.011765 0 0.010827 0 0.10156
1.1875 0.0040994 -0.0047691 0.010984 0.00068935 0.001739 -0.0036084 -0.012299 -0.009611 0.0064589 -0.016872 -0.0090756 -0.050225 0.67602 2.8982 2.1486 0.89758 2.3086 1.6976 1.1452 1.3355 1.273 0 0.068586 0 0.012144 0 0.011097 0 0.13471
1.1914 0.0098375 -0.0086145 0.013156 -0.00025873 -0.0022517 -0.0010209 0.00063237 -0.00094834 0.00057603 -0.013685 -0.0069116 -0.043384 0.67973 2.9008 2.1511 0.89735 2.31 1.6963 1.1488 1.3314 1.2713 0 0.068286 0 0.012582 0 0.01111 0 0.11327
1.1953 0.0099676 -0.0072215 0.0080235 -0.001427 -0.0053302 0.0050526 0.011327 0.0065331 -0.008741 -0.0032609 -0.0027706 -0.05921 0.67944 2.9012 2.1521 0.89913 2.3117 1.6962 1.1492 1.3286 1.2705 0 0.068354 0 0.01268 0 0.010755 0 0.04627
1.1992 0.0053608 -0.0013106 -0.00043738 -0.0020631 -0.0052503 0.01096 0.013529 0.0087536 -0.014831 0.0087407 0.0020385 -0.082173 0.67583 2.8996 2.1512 0.90152 2.3122 1.6972 1.1464 1.3291 1.272 0 0.06873 0 0.012423 0 0.010506 0 -0.036078
1.2031 -0.00046512 0.0057171 -0.0065993 -0.00089131 -0.0017771 0.012347 0.0072666 0.0053659 -0.01285 0.015739 0.0056631 -0.093514 0.67204 2.8984 2.1498 0.90301 2.311 1.6985 1.1429 1.3328 1.2758 0 0.069226 0 0.012114 0 0.010834 0 -0.097554
1.207 -0.0038351 0.0099639 -0.0068263 0.0019458 0.0030036 0.0079445 -0.002073 -0.00035694 -0.0031099 0.013991 0.0066909 -0.089696 0.67077 2.9 2.1496 0.90307 2.3094 1.6993 1.1406 1.3373 1.28 0 0.069607 0 0.012047 0 0.011658 0 -0.11352
1.2109 -0.0031337 0.0091996 -0.0015316 0.0040538 0.0059706 0.00070581 -0.0077817 -0.0039406 0.0091421 0.0048173 0.0051362 -0.085602 0.67195 2.9038 2.151 0.90232 2.3089 1.6993 1.1398 1.3404 1.2823 0 0.069689 0 0.012263 0 0.012382 0 -0.082748
1.2148 0.00057458 0.0038896 0.0052919 0.0026246 0.005065 -0.0047609 -0.0059688 -0.0027551 0.017156 -0.006068 0.002553 -0.098374 0.67338 2.9066 2.1526 0.90168 2.3105 1.6988 1.1396 1.3406 1.2817 0 0.06944 0 0.012561 0 0.012456 0 -0.027792
1.2188 0.0045497 -0.0031804 0.0085712 -0.0025454 0.00079888 -0.0059226 0.0024619 0.0022931 0.016848 -0.01197 0.00096997 -0.12761 0.67323 2.9057 2.1529 0.90163 2.3129 1.6984 1.1395 1.3382 1.2792 0 0.069034 0 0.012691 0 0.011876 0 0.017527
1.2227 0.0060873 -0.0083325 0.0053047 -0.0080819 -0.0039621 -0.0037697 0.012499 0.0074392 0.0089699 -0.0094622 0.0013291 -0.15246 0.67193 2.9015 2.1521 0.90204 2.314 1.6985 1.1397 1.3345 1.277 0 0.068762 0 0.012521 0 0.01115 0 0.028486
1.2266 0.0039421 -0.00885 -0.0032953 -0.0095738 -0.0059525 -0.0010532 0.01768 0.0086079 -0.0017854 -0.00074345 0.0026576 -0.15011 0.67131 2.8975 2.1517 0.90249 2.3126 1.6991 1.1405 1.3314 1.2767 0 0.068824 0 0.012089 0 0.010808 0 0.0060766
1.2305 -0.001065 -0.0044725 -0.012039 -0.0054889 -0.0038934 0.00045782 0.013609 0.0041829 -0.0097488 0.0077207 0.002745 -0.11851 0.67229 2.8966 2.1532 0.9027 2.3097 1.6997 1.1415 1.3302 1.2784 0 0.069139 0 0.011567 0 0.010986 0 -0.022639
1.2344 -0.0063832 0.002283 -0.014678 0.0013015 0.00050456 0.00093257 0.00091709 -0.003768 -0.011346 0.0096229 -6.7154e-05 -0.081023 0.67355 2.8989 2.1564 0.90248 2.3074 1.6996 1.1423 1.3314 1.2808 0 0.069388 0 0.011224 0 0.01143 0 -0.023874
1.2383 -0.0089337 0.0074002 -0.008096 0.0059568 0.0038335 0.0012336 -0.014116 -0.010634 -0.0066894 0.0033117 -0.0053214 -0.067122 0.67294 2.9014 2.1588 0.90169 2.3072 1.6986 1.1426 1.3341 1.2821 0 0.069296 0 0.011336 0 0.01184 0 0.015558
1.2422 -0.0068133 0.0077453 0.0049303 0.0057654 0.0036811 0.0014613 -0.022457 -0.012109 0.00081702 -0.0069442 -0.010375 -0.086787 0.66997 2.9011 2.1586 0.9002 2.3083 1.6971 1.1433 1.3367 1.2816 0 0.068933 0 0.012028 0 0.012121 0 0.073982
1.2461 -0.00067076 0.0031309 0.016769 0.0020614 0.00055162 0.0011124 -0.017881 -0.0069764 0.0064623 -0.01396 -0.012013 -0.12239 0.66682 2.8983 2.1561 0.89812 2.3085 1.6958 1.145 1.3377 1.28 0 0.068718 0 0.013101 0 0.012327 0 0.10756
1.25 0.0062725 -0.0034232 0.01967 -0.0015829 -0.0026547 0.00037986 -0.0017774 0.0020009 0.0068525 -0.012724 -0.0086402 -0.14549 0.66635 2.8958 2.1538 0.89583 2.3062 1.6957 1.1471 1.3366 1.2786 0 0.069052 0 0.01405 0 0.012441 0 0.083043
1.2539 0.0099693 -0.0076068 0.011219 -0.0027562 -0.0032187 0.00057099 0.016684 0.0097287 0.0019398 -0.0038024 -0.0014942 -0.1422 0.66917 2.8964 2.1537 0.89387 2.3021 1.697 1.1483 1.3339 1.2786 0 0.069895 0 0.014352 0 0.012329 0 0.0056906
1.2578 0.0081854 -0.0066971 -0.0035101 -0.0018134 -0.00098363 0.0027063 0.026097 0.011944 -0.0047409 0.0073178 0.0060358 -0.1233 0.67276 2.9001 2.1556 0.89276 2.2992 1.6996 1.1479 1.3309 1.2799 0 0.070697 0 0.013869 0 0.011938 0 -0.081136
1.2617 0.0021999 -0.0013904 -0.015029 -0.00056357 0.0016139 0.0058016 0.020609 0.0078106 -0.0081056 0.014167 0.010507 -0.11077 0.67388 2.9039 2.157 0.89291 2.3003 1.7022 1.1463 1.3284 1.2812 0 0.070815 0 0.013005 0 0.011479 0 -0.12592
1.2656 -0.0038733 0.0047079 -0.015825 -2.2161e-05 0.0019012 0.0071329 0.0041649 0.000244 -0.0049007 0.013421 0.010478 -0.11554 0.67181 2.9049 2.1555 0.89475 2.3055 1.704 1.1456 1.3271 1.2809 0 0.07009 0 0.012428 0 0.011326 0 -0.10539
1.2695 -0.0058845 0.0075422 -0.0055659 0.00018895 -0.00048946 0.0047568 -0.012282 -0.0061756 0.003725 0.0064127 0.0071276 -0.12871 0.66927 2.9027 2.1518 0.89849 2.3118 1.7046 1.1472 1.3275 1.2785 0 0.069027 0 0.012547 0 0.011668 0 -0.038815
1.2734 -0.0026019 0.0052658 0.008642 0.00051476 -0.0033006 -0.00016113 -0.018634 -0.0081734 0.012478 -0.0024452 0.0031186 -0.13389 0.6697 2.8999 2.1489 0.90357 2.3154 1.7042 1.1501 1.3298 1.2747 0 0.068387 0 0.013189 0 0.012303 0 0.029735
1.2773 0.0033985 -0.000665 0.017106 0.00030359 -0.0038469 -0.0039046 -0.012548 -0.0056103 0.015213 -0.0086381 0.00063939 -0.12658 0.67363 2.8996 2.149 0.90833 2.3147 1.7036 1.152 1.3335 1.2716 0 0.068537 0 0.013776 0 0.012798 0 0.064605
1.2813 0.0075931 -0.0065414 0.014065 -0.0014376 -0.0015959 -0.0035218 -0.00023419 -0.0011056 0.0091538 -0.0098227 6.7383e-05 -0.11992 0.67774 2.9025 2.1519 0.91055 2.311 1.703 1.151 1.337 1.2709 0 0.069147 0 0.013839 0 0.012902 0 0.060224
1.2852 0.0067241 -0.0087654 0.0014193 -0.0041853 0.0013731 0.00025033 0.0089439 0.0019991 -0.0029952 -0.0064692 0.00011045 -0.13053 0.67791 2.907 2.1551 0.90888 2.3072 1.702 1.1476 1.3378 1.2725 0 0.069532 0 0.0134 0 0.012751 0 0.03695
1.2891 0.001009 -0.0060155 -0.012665 -0.0054455 0.0024457 0.003501 0.0093507 0.0017691 -0.014658 -0.0011886 -0.00086027 -0.15917 0.6733 2.9101 2.1563 0.90409 2.3054 1.7003 1.1444 1.3345 1.2752 0 0.069299 0 0.012884 0 0.012667 0 0.019855
1.293 -0.0061374 -6.3908e-07 -0.019113 -0.0028638 0.0010025 0.0027973 0.0021721 -0.0014313 -0.019589 0.0026147 -0.0034026 -0.18655 0.66756 2.91 2.1558 0.89891 2.3053 1.6983 1.1439 1.3288 1.2768 0 0.068686 0 0.012672 0 0.012766 0 0.020793
1.2969 -0.010468 0.0055429 -0.013713 0.0029745 -0.0010974 -0.0015405 -0.0068026 -0.005524 -0.015673 0.0023906 -0.0065528 -0.18952 0.66571 2.9072 2.1557 0.89618 2.3055 1.6969 1.1462 1.3246 1.2767 0 0.068269 0 0.012769 0 0.012824 0 0.03595
1.3008 -0.0095905 0.0070428 0.0002754 0.0081725 -0.0015044 -0.0057557 -0.011921 -0.008062 -0.0057977 -0.002012 -0.0085404 -0.16251 0.66957 2.9033 2.1573 0.89681 2.3049 1.697 1.1492 1.3256 1.2755 0 0.068362 0 0.012877 0 0.012578 0 0.054431
1.3047 -0.0042699 0.0032951 0.014145 0.0085049 0.00021108 -0.0062135 -0.010948 -0.0074381 0.0044434 -0.007775 -0.0080228 -0.1235 0.67599 2.9002 2.1592 0.89927 2.3042 1.6984 1.1504 1.3318 1.2748 0 0.068728 0 0.012769 0 0.01211 0 0.065777
1.3086 0.002231 -0.0036028 0.019166 0.0031821 0.0021534 -0.0026739 -0.0051794 -0.0035069 0.010284 -0.010411 -0.0049461 -0.098525 0.67958 2.8988 2.1586 0.90114 2.3048 1.7002 1.1495 1.3392 1.2755 0 0.068883 0 0.012543 0 0.011863 0 0.061208
1.3125 0.0061294 -0.0093158 0.012143 -0.0042382 0.0020604 0.0018101 0.0023407 0.0023804 0.010187 -0.0067078 -0.00055051 -0.099639 0.67751 2.8991 2.1548 0.90123 2.3072 1.7012 1.1476 1.3427 1.2768 0 0.068658 0 0.012487 0 0.012183 0 0.033985
1.3164 0.0052425 -0.0099198 -0.0023361 -0.0087699 -0.00039742 0.0039665 0.0084522 0.0078405 0.0059822 0.002532 0.0033315 -0.11664 0.67182 2.9006 2.1502 0.90047 2.31 1.7008 1.1464 1.3406 1.2773 0 0.068398 0 0.012737 0 0.012873 0 -0.014961
1.3203 0.00019962 -0.0045667 -0.014619 -0.0080164 -0.0032852 0.0030988 0.01067 0.010406 0.0012328 0.012294 0.0051909 -0.12944 0.66736 2.9022 2.1486 0.9007 2.3112 1.6995 1.1464 1.3356 1.2765 0 0.068568 0 0.013103 0 0.013272 0 -0.069862
1.3242 -0.0058236 0.0036909 -0.016259 -0.0036121 -0.0043039 0.00099579 0.0078493 0.0087626 -0.00091924 0.0164 0.0045215 -0.12794 0.66742 2.903 2.1513 0.90266 2.3103 1.6978 1.1463 1.3323 1.2755 0 0.06918 0 0.013277 0 0.012867 0 -0.10252
1.3281 -0.0088132 0.0097109 -0.0058748 0.00087746 -0.0029512 -0.00043759 0.0011051 0.0036771 0.00063392 0.011865 0.0020321 -0.12033 0.67102 2.9026 2.1556 0.90528 2.3087 1.6961 1.1453 1.3329 1.2759 0 0.069681 0 0.013184 0 0.01187 0 -0.089139
1.332 -0.006321 0.0096449 0.0095385 0.0031234 -0.00081657 -0.00099747 -0.0059742 -0.0021669 0.0044422 0.0012463 -0.00067933 -0.12278 0.6743 2.9019 2.1572 0.90689 2.3089 1.6942 1.1438 1.3353 1.2781 0 0.06949 0 0.013075 0 0.011122 0 -0.030825
1.3359 0.00077859 0.0035613 0.019141 0.0031892 0.00014161 -0.0016323 -0.0090064 -0.0056477 0.0072657 -0.0089684 -0.0019247 -0.14201 0.67424 2.9023 2.1539 0.90693 2.3114 1.6923 1.1434 1.3356 1.2806 0 0.068652 0 0.01325 0 0.011348 0 0.041344
1.3398 0.00846 -0.0045918 0.015787 0.0021718 -0.00051783 -0.0025967 -0.0058993 -0.0052115 0.0059688 -0.012782 -0.00090796 -0.16795 0.67115 2.9043 2.1481 0.90639 2.3145 1.6918 1.1452 1.3322 1.2811 0 0.067904 0 0.013688 0 0.012468 0 0.085127
1.3438 0.011893 -0.0096717 0.001267 0.00053354 -0.001524 -0.0027887 0.0011035 -0.0019638 -0.00027264 -0.0085956 0.0016627 -0.18323 0.66794 2.9074 2.1442 0.90648 2.3154 1.6938 1.1485 1.328 1.279 0 0.068003 0 0.014019 0 0.013631 0 0.077092
1.3477 0.0086435 -0.0087276 -0.014672 -0.0018022 -0.0013879 -0.0011736 0.0066669 0.0011294 -0.0088609 0.00019053 0.0038679 -0.17937 0.66709 2.9094 2.1447 0.90697 2.3128 1.6988 1.1514 1.3274 1.2757 0 0.06894 0 0.013888 0 0.013979 0 0.029124
1.3516 0.00051305 -0.0027283 -0.021018 -0.0040952 0.00010267 0.0014448 0.006445 0.0015025 -0.014892 0.0079426 0.0038087 -0.16409 0.66854 2.9091 2.1479 0.9062 2.3085 1.7049 1.1522 1.3318 1.2739 0 0.069845 0 0.013356 0 0.013402 0 -0.022669
1.3555 -0.0074709 0.0043804 -0.013168 -0.0044589 0.0018732 0.0026361 0.0007428 -0.00096116 -0.014207 0.010548 0.0010582 -0.15351 0.6703 2.9066 2.15 0.90286 2.3055 1.7094 1.1511 1.3378 1.2747 0 0.069762 0 0.012902 0 0.012568 0 -0.046944
1.3594 -0.010386 0.0083553 0.0038788 -0.0016181 0.0028211 0.00066686 -0.0055221 -0.0037507 -0.0064169 0.0075042 -0.0027446 -0.15747 0.67074 2.904 2.1488 0.89778 2.3058 1.7104 1.1493 1.3401 1.2771 0 0.068585 0 0.01297 0 0.012215 0 -0.03917
1.3633 -0.0067223 0.0071458 0.018966 0.0030308 0.0028393 -0.0034669 -0.0067484 -0.0036731 0.004414 0.0014329 -0.0047685 -0.17187 0.6703 2.903 2.146 0.8938 2.3087 1.7084 1.1485 1.3366 1.2784 0 0.06724 0 0.0135 0 0.012439 0 -0.019522
1.3672 0.00073485 0.001761 0.022271 0.0058161 0.0025609 -0.0066258 -0.0012131 0.00052214 0.012221 -0.00397 -0.0028645 -0.18386 0.6709 2.9041 2.1452 0.8935 2.3114 1.7054 1.1489 1.3308 1.2773 0 0.06689 0 0.013936 0 0.012685 0 -0.011762
1.3711 0.007023 -0.0046153 0.011629 0.0039983 0.002324 -0.0063457 0.0075713 0.0068908 0.012893 -0.0059375 0.0028537 -0.18364 0.67378 2.9056 2.1479 0.897 2.3118 1.7036 1.1494 1.3285 1.2749 0 0.067876 0 0.01372 0 0.012403 0 -0.02373
1.375 0.0084499 -0.0084331 -0.0063411 -0.0012059 0.0016963 -0.0030739 0.01371 0.011451 0.0068584 -0.0036959 0.0098854 -0.17152 0.6781 2.9059 2.1524 0.90179 2.3103 1.7034 1.1488 1.3323 1.2733 0 0.069398 0 0.012833 0 0.011666 0 -0.045219
1.3789 0.0048341 -0.0075292 -0.020631 -0.0051994 0.00013771 0.00043882 0.013414 0.010945 -0.0015307 0.0014368 0.01479 -0.15536 0.68136 2.9046 2.1552 0.90473 2.3086 1.7039 1.1465 1.339 1.2741 0 0.07024 0 0.011847 0 0.011095 0 -0.060808
1.3828 -0.00086151 -0.0021764 -0.02263 -0.0041766 -0.0020264 0.0018716 0.007433 0.0051773 -0.0071718 0.0067003 0.015196 -0.14282 0.6814 2.9027 2.155 0.90451 2.3082 1.7041 1.1435 1.3424 1.2759 0 0.069856 0 0.011447 0 0.011175 0 -0.062618
1.3867 -0.0048639 0.0049285 -0.011151 0.0010031 -0.0035643 0.0013002 -0.00012428 -0.0027464 -0.0074701 0.0091753 0.01104 -0.13671 0.67814 2.9015 2.1533 0.90219 2.3088 1.7043 1.1411 1.3394 1.2766 0 0.068798 0 0.01185 0 0.011703 0 -0.052069
1.3906 -0.0049903 0.009881 0.0070267 0.0052629 -0.0034143 0.00047088 -0.0050583 -0.0084202 -0.0034525 0.0073687 0.0043658 -0.13648 0.67366 2.9015 2.1525 0.8998 2.309 1.7054 1.1402 1.3324 1.275 0 0.068107 0 0.012658 0 0.011964 0 -0.03335
1.3945 -0.0015906 0.0096692 0.021163 0.0039837 -0.001764 0.00045878 -0.0056125 -0.0089369 0.0015959 0.0022453 -0.0019796 -0.14189 0.67078 2.9023 2.1529 0.89852 2.3077 1.7072 1.1408 1.3275 1.2723 0 0.068309 0 0.013239 0 0.011475 0 -0.0089443
1.3984 0.0031377 0.004126 0.022836 -0.0024979 4.6315e-05 0.00048032 -0.0027596 -0.0046117 0.004524 -0.0032082 -0.0058068 -0.15367 0.67116 2.9034 2.1523 0.89817 2.3054 1.7081 1.1419 1.3284 1.2713 0 0.068979 0 0.013252 0 0.010522 0 0.017969
1.4023 0.0065694 -0.0036264 0.01101 -0.0089836 0.00072492 -0.00082683 0.0011435 0.0013892 0.0039873 -0.0058862 -0.006412 -0.17048 0.67433 2.9049 2.1492 0.89811 2.3036 1.706 1.143 1.3336 1.2732 0 0.069259 0 0.012842 0 0.0099294 0 0.039765
1.4063 0.0068704 -0.0089031 -0.0070908 -0.010077 0.00010298 -0.0032702 0.0038181 0.0051157 0.00068703 -0.0046552 -0.0045346 -0.18678 0.67802 2.9071 2.1452 0.89823 2.3032 1.7008 1.144 1.3376 1.2765 0 0.068764 0 0.012412 0 0.010273 0 0.046958
1.4102 0.0036612 -0.0084851 -0.020147 -0.0049535 -0.00094552 -0.0047832 0.0038567 0.0042164 -0.0033875 -0.00099798 -0.0016841 -0.19551 0.67959 2.9095 2.1444 0.8989 2.304 1.6949 1.1459 1.3366 1.2785 0 0.067966 0 0.012244 0 0.011323 0 0.036439
1.4141 -0.0018288 -0.0028804 -0.019808 0.0022095 -0.0014878 -0.0035332 0.0010772 -0.00076378 -0.0059761 0.0023062 0.00073811 -0.19392 0.67763 2.9105 2.1496 0.90015 2.305 1.6919 1.1489 1.3313 1.2774 0 0.067692 0 0.012349 0 0.012272 0 0.016223
1.418 -0.0071376 0.0039351 -0.0062941 0.0062109 -0.0012876 -0.00018766 -0.0032594 -0.0068038 -0.0054651 0.0033199 0.0021101 -0.18653 0.67299 2.909 2.1587 0.90135 2.3062 1.6934 1.1524 1.3265 1.2743 0 0.068268 0 0.012596 0 0.012508 0 -0.0001736
1.4219 -0.0096102 0.0072526 0.011384 0.0051284 -0.00065627 0.002339 -0.0067048 -0.010194 -0.0016396 0.0021147 0.0027318 -0.18146 0.6683 2.9054 2.1657 0.90178 2.3084 1.6978 1.1545 1.3258 1.2715 0 0.069174 0 0.01291 0 0.012148 0 -0.0053235
1.4258 -0.0078812 0.0048854 0.02117 0.0010264 0.00012898 0.0016822 -0.0068275 -0.0086622 0.0039768 0.00018366 0.0033447 -0.18285 0.6663 2.9019 2.1655 0.90146 2.3121 1.7019 1.1534 1.329 1.2709 0 0.069534 0 0.013283 0 0.011827 0 -0.0036126
1.4297 -0.0029563 -0.0014225 0.016043 -0.0028636 0.00095003 -0.0014829 -0.0029507 -0.0027015 0.0086402 -0.0010627 0.0043224 -0.18646 0.66799 2.9008 2.1583 0.90107 2.3163 1.7034 1.1489 1.3329 1.272 0 0.068935 0 0.013656 0 0.012001 0 -0.0047613
1.4336 0.0020943 -0.0073689 -0.0011287 -0.0050195 0.0014218 -0.0039775 0.0029557 0.0046283 0.0098359 -0.0012419 0.0051499 -0.18333 0.67185 2.9027 2.1496 0.90097 2.3186 1.703 1.1432 1.3342 1.273 0 0.067797 0 0.013845 0 0.012503 0 -0.011958
1.4375 0.0039938 -0.0090919 -0.019448 -0.0057367 0.00075303 -0.0032687 0.007329 0.0093547 0.0068948 -0.00076592 0.0047077 -0.1687 0.67501 2.9058 2.1453 0.90055 2.3175 1.7031 1.1396 1.3329 1.2728 0 0.066964 0 0.013682 0 0.012793 0 -0.017651
1.4414 0.001548 -0.0055977 -0.027275 -0.005205 -0.0014947 -8.6487e-06 0.0075022 0.0088405 0.0015636 -0.00010211 0.0022518 -0.14806 0.67543 2.9075 2.1469 0.89897 2.3134 1.7052 1.1406 1.3314 1.2723 0 0.066962 0 0.013204 0 0.012593 0 -0.011901
1.4453 -0.00336 0.00090082 -0.01983 -0.0025681 -0.0044064 0.0026852 0.0036714 0.0033473 -0.0030858 0.00048694 -0.0016888 -0.1344 0.6733 2.9064 2.1509 0.89671 2.3091 1.7081 1.1456 1.3313 1.2729 0 0.067635 0 0.012695 0 0.012216 0 0.005779
1.4492 -0.0069901 0.0066207 -0.0019633 0.0025643 -0.0058667 0.0024464 -0.0013417 -0.0040624 -0.0047218 0.00062453 -0.005343 -0.13824 0.67058 2.9032 2.1525 0.8959 2.3073 1.7089 1.1516 1.3324 1.275 0 0.068421 0 0.012478 0 0.01222 0 0.024501
1.4531 -0.0064108 0.0084981 0.015402 0.0080848 -0.0042938 -8.1142e-06 -0.0043362 -0.00931 -0.0032454 -0.00028764 -0.0067737 -0.15873 0.66898 2.8998 2.1501 0.89862 2.3083 1.7061 1.1549 1.3331 1.2771 0 0.068915 0 0.012665 0 0.012763 0 0.032654
1.457 -0.0016453 0.0057557 0.022321 0.0099144 -0.00049308 -0.0018312 -0.0040521 -0.00972 -0.00058338 -0.002425 -0.0051962 -0.18339 0.6685 2.8977 2.1464 0.90438 2.3101 1.7011 1.1542 1.3324 1.2773 0 0.069132 0 0.013095 0 0.013353 0 0.029516
1.4609 0.0043167 0.00012012 0.015628 0.0054627 0.0024826 -0.0011692 -0.0016889 -0.0055571 0.00096948 -0.0047392 -0.0014836 -0.19721 0.66783 2.8971 2.145 0.90942 2.3105 1.697 1.1509 1.3314 1.2753 0 0.069295 0 0.013501 0 0.01328 0 0.024518
1.4648 0.0076247 -0.0051724 0.00020091 -0.0032302 0.0018835 0.00092605 0.00052881 0.00030688 0.00048833 -0.0051937 0.0025029 -0.1937 0.66626 2.8975 2.147 0.90942 2.3091 1.6961 1.1478 1.3315 1.273 0 0.069469 0 0.013729 0 0.012332 0 0.024417
1.4688 0.0061934 -0.007062 -0.014404 -0.010283 -0.0019418 0.0017898 0.0012247 0.0043502 -0.0010707 -0.0023503 0.0051285 -0.17923 0.66494 2.8986 2.15 0.90335 2.3075 1.6978 1.147 1.3331 1.2729 0 0.069479 0 0.013768 0 0.011057 0 0.022958
1.4727 0.00098081 -0.0043493 -0.019546 -0.010606 -0.0053858 0.0001436 0.00059395 0.0046505 -0.0018023 0.0029571 0.0057655 -0.16736 0.66608 2.9005 2.1511 0.89511 2.3079 1.6994 1.1483 1.335 1.2758 0 0.069168 0 0.013632 0 0.010324 0 0.0062122
1.4766 -0.0048257 0.0014395 -0.01222 -0.0042529 -0.0046559 -0.0024874 -0.00027827 0.001931 -0.00034865 0.0076487 0.004729 -0.16802 0.67055 2.9033 2.1501 0.89093 2.3105 1.6988 1.1502 1.3357 1.28 0 0.068672 0 0.013281 0 0.010572 0 -0.030073
1.4805 -0.0079304 0.0066926 0.0033609 0.003667 0.00057198 -0.0034277 -0.00050857 -0.0012132 0.003152 0.0085323 0.0027742 -0.18021 0.67636 2.9062 2.1493 0.89436 2.3132 1.6965 1.1519 1.3354 1.2829 0 0.068356 0 0.012711 0 0.011479 0 -0.06949
1.4844 -0.0068448 0.0078155 0.018031 0.0074901 0.0064704 -0.0016952 7.839e-05 -0.0022619 0.0071672 0.0048842 0.00075981 -0.19369 0.67983 2.9081 2.151 0.90317 2.314 1.6948 1.1532 1.3353 1.2833 0 0.068461 0 0.012119 0 0.012309 0 -0.0844
1.4883 -0.0025011 0.003668 0.022801 0.0056415 0.0082603 0.0010729 0.0011066 -0.00050127 0.0096527 -0.00084392 -0.0004407 -0.19771 0.67864 2.9081 2.1547 0.91106 2.3125 1.6952 1.1546 1.3362 1.282 0 0.068846 0 0.011877 0 0.012585 0 -0.059465
1.4922 0.0025238 -0.0033772 0.014289 0.0012195 0.0044468 0.0025292 0.001922 0.0025937 0.0091088 -0.0049257 -0.00020243 -0.18952 0.674 2.9065 2.1574 0.91266 2.3105 1.6971 1.1556 1.3373 1.281 0 0.06911 0 0.012256 0 0.012432 0 -0.0071757
1.4961 0.0054954 -0.0087672 -0.0027702 -0.0015403 -0.0018762 0.0021395 0.001723 0.0044682 0.0053152 -0.0052267 0.0012464 -0.17591 0.66982 2.9042 2.1564 0.90753 2.31 1.6983 1.1547 1.3368 1.2809 0 0.068986 0 0.013126 0 0.012327 0 0.040657
1.5 0.0048983 -0.0087979 -0.017943 -0.0010829 -0.00587 0.0015037 -0.00014115 0.0032532 -0.00049708 -0.0025435 0.0024633 -0.16729 0.6694 2.9021 2.1519 0.89995 2.3112 1.6975 1.1512 1.3344 1.2804 0 0.068606 0 0.013965 0 0.012578 0 0.058598
1.5039 0.0011426 -0.0032279 -0.021502 0.00095277 -0.0051975 0.0022102 -0.0034889 -0.0009723 -0.0061065 0.00056605 0.0014976 -0.16953 0.67262 2.9006 2.1471 0.89492 2.3126 1.6954 1.146 1.3318 1.2779 0 0.068373 0 0.014243 0 0.013049 0 0.046712
1.5078 -0.0036355 0.0044806 -0.010863 0.0023151 -0.0016808 0.003771 -0.0067895 -0.0061603 -0.009265 0.0021044 -0.0024033 -0.18036 0.67626 2.9 2.1452 0.89437 2.3129 1.6944 1.1418 1.3317 1.2737 0 0.068577 0 0.013856 0 0.013367 0 0.025906
1.5117 -0.0066357 0.0095147 0.0074183 0.0025272 0.00094525 0.0040768 -0.0077178 -0.0094588 -0.0087601 0.0018992 -0.0074596 -0.19257 0.67711 2.9004 2.147 0.89655 2.3122 1.6959 1.1408 1.3348 1.2698 0 0.069146 0 0.013222 0 0.013327 0 0.015697
1.5156 -0.0059293 0.0089318 0.021771 0.0025773 0.00067535 0.0019107 -0.0048697 -0.0088574 -0.0049922 0.00095789 -0.010003 -0.20058 0.67494 2.9021 2.1509 0.89863 2.3122 1.6992 1.1431 1.3389 1.2693 0 0.069733 0 0.012908 0 0.013073 0 0.017185
1.5195 -0.0017072 0.0034483 0.023153 0.0028358 -0.0013469 -0.0013765 0.00066249 -0.0043982 0.00030262 5.4815e-05 -0.0071827 -0.20443 0.67255 2.9043 2.154 0.89939 2.3143 1.7022 1.1463 1.3404 1.2727 0 0.070033 0 0.013154 0 0.0129 0 0.017021
1.5234 0.0035971 -0.0033081 0.010823 0.0021375 -0.0026801 -0.003081 0.0055321 0.0017127 0.0050051 -0.00077867 0.00026844 -0.20834 0.67295 2.9057 2.1551 0.89965 2.3179 1.703 1.1477 1.3377 1.2782 0 0.06997 0 0.013711 0 0.012925 0 0.0057113
1.5273 0.0066243 -0.0073018 -0.007551 -0.0006605 -0.0023481 -0.002059 0.0064809 0.0062095 0.0076048 -0.0015395 0.0078311 -0.21576 0.67635 2.9052 2.1547 0.90052 2.3203 1.7016 1.1461 1.3328 1.2822 0 0.069644 0 0.014139 0 0.012983 0 -0.010694
1.5313 0.0052055 -0.0065072 -0.021128 -0.004563 -0.0014921 -0.00010283 0.0030115 0.0065651 0.0076588 -0.0015572 0.010267 -0.22581 0.67989 2.9031 2.154 0.90172 2.3197 1.6993 1.1427 1.3292 1.2828 0 0.069148 0 0.014222 0 0.012808 0 -0.017847
1.5352 -8.1778e-05 -0.0017992 -0.022606 -0.0066277 -0.0014898 -8.4476e-05 -0.0020257 0.0025196 0.0056509 -1.5584e-05 0.0057553 -0.23409 0.6802 2.901 2.1535 0.90191 2.3162 1.6974 1.1398 1.3291 1.2806 0 0.068529 0 0.014092 0 0.012312 0 -0.010238
1.5391 -0.0060858 0.0038779 -0.012058 -0.004761 -0.0019931 -0.0027214 -0.0046753 -0.0036049 0.0026071 0.0027149 -0.0023887 -0.23648 0.67646 2.9006 2.1534 0.90036 2.3125 1.6962 1.1391 1.3315 1.2783 0 0.067896 0 0.013978 0 0.011665 0 0.0017366
1.543 -0.0090287 0.0072654 0.0039095 -0.00021229 -0.0013071 -0.0054886 -0.0031299 -0.0081396 -0.00022925 0.0046118 -0.008112 -0.23219 0.67105 2.9019 2.1538 0.89808 2.3112 1.6958 1.1407 1.3332 1.2778 0 0.067501 0 0.013893 0 0.011151 0 0.0032513
1.5469 -0.0069883 0.0064682 0.016329 0.003199 0.0012935 -0.0050458 0.00084745 -0.0082434 -0.0017144 0.0034155 -0.0073207 -0.22354 0.66747 2.9031 2.1547 0.89709 2.3131 1.6965 1.1439 1.3326 1.2792 0 0.067606 0 0.013623 0 0.010966 0 -0.0074329
1.5508 -0.0012092 0.0018738 0.018637 0.0026847 0.0041064 -0.00077689 0.0035724 -0.0037064 -0.0012806 -0.0011125 -0.0010117 -0.21375 0.6675 2.9022 2.1557 0.89855 2.3163 1.6987 1.1471 1.3307 1.2805 0 0.068225 0 0.013049 0 0.011141 0 -0.015483
1.5547 0.0046924 -0.0040019 0.0097747 -0.00072823 0.0043829 0.0042852 0.0026489 0.0028289 0.00058899 -0.0063549 0.0057378 -0.20518 0.67013 2.8992 2.1559 0.9017 2.3182 1.7023 1.149 1.3304 1.2799 0 0.069037 0 0.01241 0 0.011589 0 -0.0053244
1.5586 0.0071018 -0.0077574 -0.0053494 -0.0032494 0.0013106 0.0062369 -0.0010989 0.0074746 0.0024115 -0.0085921 0.0079495 -0.19927 0.67301 2.8962 2.1542 0.90454 2.3175 1.7059 1.1484 1.3332 1.2774 0 0.069619 0 0.01217 0 0.012165 0 0.020394
1.5625 0.0047367 -0.0070048 -0.01813 -0.0022466 -0.0026839 0.0040127 -0.0045186 0.0075504 0.0025908 -0.0060158 0.0045068 -0.197 0.67455 2.8958 2.151 0.90541 2.3151 1.7075 1.145 1.3377 1.2746 0 0.069798 0 0.012577 0 0.012672 0 0.039714
1.5664 -0.00061142 -0.0019543 -0.020633 0.0010305 -0.0040534 0.00025764 -0.0048166 0.0032798 0.00066877 -0.00029937 -0.0014822 -0.19821 0.67491 2.8986 2.1483 0.90402 2.3129 1.706 1.1402 1.3402 1.2738 0 0.069785 0 0.013346 0 0.012865 0 0.031413
1.5703 -0.0053466 0.0044388 -0.010338 0.0027926 -0.0017475 -0.0014523 -0.0016207 -0.0023959 -0.0021194 0.0047472 -0.0056002 -0.20026 0.67509 2.9025 2.1486 0.90131 2.3123 1.7021 1.1368 1.3385 1.2757 0 0.069909 0 0.013846 0 0.012563 0 -0.0029646
1.5742 -0.0064183 0.0081607 0.0074918 0.00068816 0.0014433 -9.8136e-05 0.0031004 -0.0057505 -0.003671 0.0062156 -0.0055219 -0.19866 0.67552 2.905 2.1522 0.89858 2.3131 1.6986 1.1369 1.3333 1.2794 0 0.070221 0 0.013649 0 0.011805 0 -0.037552
1.5781 -0.0031916 0.0067497 0.022066 -0.003795 0.0014795 0.0021412 0.0067241 -0.0046584 -0.0027187 0.0040992 -0.0021631 -0.19071 0.67568 2.905 2.1571 0.897 2.3139 1.6975 1.1403 1.328 1.2829 0 0.070375 0 0.012935 0 0.010915 0 -0.043919
1.582 0.0022937 0.0010413 0.023542 -0.0069788 -0.0027866 0.002535 0.0075956 0.00011371 9.0292e-06 0.0006621 0.0017924 -0.17952 0.6749 2.9036 2.1601 0.89744 2.3132 1.6989 1.1444 1.3253 1.2845 0 0.069967 0 0.01233 0 0.010349 0 -0.015969
1.5859 0.0067037 -0.0053007 0.0098982 -0.0067899 -0.0080845 0.00072882 0.0055255 0.0054801 0.0022517 -0.0018618 0.0041303 -0.17396 0.6735 2.9027 2.1592 0.90029 2.3109 1.7009 1.1462 1.326 1.2837 0 0.069004 0 0.012315 0 0.010421 0 0.025246
1.5898 0.0074586 -0.0082261 -0.010814 -0.0045591 -0.0095229 -0.0011649 0.0014298 0.0080257 0.0019828 -0.0028863 0.0041552 -0.18283 0.67268 2.9033 2.1552 0.90491 2.3083 1.7011 1.1447 1.328 1.2812 0 0.068032 0 0.012783 0 0.011101 0 0.050406
1.5938 0.0041836 -0.0059806 -0.025193 -0.0030021 -0.0051352 -0.0012069 -0.0031108 0.0061191 -0.0010189 -0.0031034 0.0022696 -0.20718 0.67352 2.9045 2.1514 0.90954 2.3067 1.699 1.1423 1.3296 1.2779 0 0.067741 0 0.013161 0 0.012058 0 0.045965
1.5977 -0.0012218 -0.00013583 -0.023429 -0.0028562 0.002174 7.9439e-05 -0.006194 0.00086716 -0.005092 -0.0030273 -0.00075997 -0.23779 0.67588 2.9052 2.1505 0.91218 2.3071 1.696 1.1421 1.33 1.2747 0 0.068367 0 0.012997 0 0.012884 0 0.021822
1.6016 -0.0058076 0.0056309 -0.0062487 -0.0021251 0.0071104 0.00035803 -0.0062724 -0.0046084 -0.0080302 -0.0023266 -0.0039082 -0.26095 0.67831 2.9055 2.1529 0.91204 2.3092 1.6939 1.145 1.3302 1.2725 0 0.069446 0 0.012425 0 0.013311 0 -0.0013596
1.6055 -0.0072893 0.0079673 0.015295 0.0011316 0.0064836 -0.0016912 -0.0032229 -0.0070893 -0.0085437 -0.00064302 -0.0057086 -0.26826 0.67917 2.9064 2.1565 0.91022 2.3117 1.694 1.1489 1.3312 1.2719 0 0.070163 0 0.012048 0 0.013284 0 -0.010214
1.6094 -0.0052656 0.0057697 0.027171 0.0056962 0.0015637 -0.0045919 0.0010757 -0.0052068 -0.0066656 0.0012945 -0.0047404 -0.26219 0.67775 2.9083 2.1582 0.90866 2.313 1.6957 1.1506 1.3328 1.2735 0 0.070005 0 0.012355 0 0.012914 0 -0.0054095
1.6133 -0.0013026 0.00052264 0.021715 0.0076103 -0.0035397 -0.0054319 0.0036849 -0.00024463 -0.0031308 0.0018795 -0.00087948 -0.25255 0.6747 2.91 2.1565 0.90819 2.3121 1.6978 1.1494 1.334 1.2771 0 0.069142 0 0.013225 0 0.012393 0 0.0050151
1.6172 0.0020889 -0.0048098 0.0025318 0.0041305 -0.0055091 -0.0029758 0.0028318 0.0047007 0.0012721 0.000249 0.0039035 -0.2474 0.67148 2.9092 2.1519 0.90769 2.3095 1.6994 1.1475 1.334 1.2814 0 0.068235 0 0.013999 0 0.011953 0 0.014372
1.6211 0.0029609 -0.0074388 -0.018108 -0.0028906 -0.0040129 0.00084912 -0.00037645 0.0066958 0.0056491 -0.0023844 0.0064693 -0.24709 0.66941 2.9051 2.1467 0.90533 2.3066 1.7001 1.1476 1.3335 1.2844 0 0.067891 0 0.014052 0 0.011802 0 0.018556
1.625 0.0010568 -0.0060824 -0.027228 -0.0080989 -0.00098456 0.0027784 -0.002576 0.0048212 0.0086218 -0.0033747 0.0048632 -0.24666 0.66917 2.8995 2.1438 0.90094 2.3051 1.7002 1.1496 1.3336 1.2843 0 0.068228 0 0.013324 0 0.012017 0 0.012693
1.6289 -0.0020796 -0.0015278 -0.019101 -0.0075288 0.0015159 0.0014742 -0.00099522 0.00066399 0.0085887 -0.0010025 0.00013907 -0.2432 0.67056 2.8959 2.1452 0.89686 2.3058 1.6998 1.1504 1.335 1.2809 0 0.068904 0 0.012352 0 0.012461 0 -0.0072299
1.6328 -0.0040815 0.0037088 0.0015753 -0.0024465 0.0025133 -0.0012006 0.0038255 -0.0028942 0.0048973 0.0036118 -0.0041966 -0.24003 0.67272 2.8962 2.1505 0.8962 2.308 1.6989 1.1472 1.3371 1.276 0 0.069466 0 0.011798 0 0.012839 0 -0.035952
1.6367 -0.00326 0.0065843 0.022716 0.0018694 0.0017925 -0.0022096 0.0080403 -0.0037349 -0.0010724 0.0070227 -0.0049299 -0.24298 0.67436 2.8995 2.1574 0.89993 2.3102 1.698 1.141 1.3385 1.2722 0 0.069676 0 0.011932 0 0.012898 0 -0.054376
1.6406 0.00026905 0.00522 0.031937 0.0013037 -0.00064545 -0.00049165 0.0075516 -0.001914 -0.0062648 0.0061802 -0.0017971 -0.25267 0.67424 2.9026 2.1622 0.90561 2.311 1.6976 1.1366 1.338 1.2716 0 0.069555 0 0.012509 0 0.012627 0 -0.039919
1.6445 0.0045518 0.00021757 0.02363 -0.0031817 -0.0041971 0.0020662 0.0016129 0.00058493 -0.0079269 0.0010268 0.0022894 -0.26165 0.67185 2.9032 2.1622 0.90923 2.3104 1.6984 1.1381 1.3363 1.2743 0 0.069221 0 0.01307 0 0.012269 0 0.01244
1.6484 0.0069355 -0.0054068 0.0022242 -0.0068317 -0.0069958 0.002734 -0.0061988 0.0014918 -0.0057235 -0.0053063 0.0036691 -0.2603 0.66791 2.9016 2.1573 0.90862 2.3093 1.7001 1.1445 1.3345 1.2784 0 0.068765 0 0.013322 0 0.012092 0 0.077911
1.6523 0.0057192 -0.007977 -0.020161 -0.0061386 -0.0065661 0.00076756 -0.010605 -4.2594e-05 -0.0020736 -0.0088533 0.00089862 -0.2466 0.66423 2.9003 2.1509 0.9051 2.3091 1.702 1.1504 1.3339 1.2817 0 0.068281 0 0.013275 0 0.012146 0 0.11466
1.6563 0.0012763 -0.0056419 -0.030607 -0.0023506 -0.0019957 -0.0020169 -0.0086901 -0.0029747 -0.00021205 -0.0076954 -0.0042313 -0.22975 0.6628 2.9015 2.147 0.90201 2.3106 1.7035 1.1504 1.3346 1.2828 0 0.067952 0 0.013092 0 0.012226 0 0.095522
1.6602 -0.0040989 0.00017803 -0.023112 0.00012913 0.0043937 -0.0033384 -0.0020438 -0.0053525 -0.0015178 -0.0030863 -0.0082739 -0.22337 0.66461 2.9048 2.1479 0.90159 2.3135 1.7044 1.1446 1.3356 1.2821 0 0.068011 0 0.012891 0 0.012087 0 0.032168
1.6641 -0.0075681 0.0056107 -0.0025177 -0.0013915 0.0081345 -0.0027766 0.004634 -0.0058006 -0.0043883 0.001788 -0.0087198 -0.23395 0.66895 2.9081 2.1526 0.90324 2.3169 1.7052 1.139 1.3359 1.2807 0 0.068552 0 0.012693 0 0.011696 0 -0.031443
1.668 -0.0074753 0.0069876 0.018161 -0.0049873 0.0061907 -0.0018308 0.0071129 -0.0042858 -0.0056255 0.0041338 -0.0054494 -0.25509 0.6738 2.9092 2.1576 0.90468 2.3191 1.7063 1.1394 1.3349 1.2795 0 0.069378 0 0.012517 0 0.011263 0 -0.053214
1.6719 -0.0043005 0.0034231 0.025768 -0.0062122 -8.6285e-05 -0.0018829 0.0044654 -0.0017511 -0.0031384 0.0031693 -0.00025437 -0.27295 0.67704 2.9079 2.1601 0.90457 2.319 1.707 1.1463 1.3332 1.2785 0 0.070066 0 0.012425 0 0.011031 0 -0.026073
1.6758 -0.00023577 -0.0026043 0.01544 -0.0028899 -0.0056797 -0.0025531 -0.00078699 0.00076288 0.0022925 0.00021051 0.0046229 -0.27797 0.67769 2.9053 2.1596 0.90365 2.3163 1.7063 1.154 1.3315 1.2772 0 0.070248 0 0.012464 0 0.011046 0 0.018351
1.6797 0.0022928 -0.0070608 -0.0061816 0.0025188 -0.0060506 -0.0023459 -0.0048285 0.0026111 0.0075317 -0.0023908 0.0075322 -0.27214 0.67644 2.903 2.1582 0.90355 2.3118 1.7037 1.1562 1.3304 1.2754 0 0.069877 0 0.012574 0 0.01115 0 0.037972
1.6836 0.0021339 -0.0071452 -0.025241 0.0054426 -0.001046 -0.00072724 -0.0050857 0.0034014 0.0093068 -0.0026147 0.0075999 -0.26609 0.67508 2.9013 2.1574 0.90466 2.3076 1.6998 1.1517 1.3302 1.2738 0 0.069267 0 0.012627 0 0.011198 0 0.015105
1.6875 -2.8128e-05 -0.0030207 -0.029636 0.003882 0.005044 0.00093622 -0.0015037 0.002754 0.0063495 0.00014133 0.0046616 -0.26967 0.67525 2.9002 2.1575 0.90573 2.3057 1.6962 1.1456 1.3307 1.2728 0 0.068866 0 0.012578 0 0.01125 0 -0.031442
1.6914 -0.0023348 0.0025814 -0.016641 0.00030104 0.0072931 0.00084347 0.0037788 0.000544 4.588e-05 0.0045869 -0.0004932 -0.28484 0.67731 2.9 2.1569 0.90537 2.307 1.6941 1.144 1.3316 1.2727 0 0.068945 0 0.012553 0 0.011511 0 -0.06454
1.6953 -0.0030694 0.0063296 0.0057192 -0.0011659 0.004213 -0.00096975 0.0077215 -0.0025238 -0.0065109 0.0079849 -0.0058895 -0.30614 0.68 2.9013 2.1547 0.90381 2.3103 1.6934 1.1478 1.3324 1.273 0 0.069429 0 0.012751 0 0.012073 0 -0.058665
1.6992 -0.0017022 0.0063224 0.024083 0.00086908 -0.0015312 -0.0022794 0.0079092 -0.0048154 -0.010192 0.0076339 -0.0089509 -0.32615 0.68123 2.904 2.152 0.90263 2.3132 1.6932 1.1524 1.333 1.2731 0 0.06998 0 0.013217 0 0.012737 0 -0.016472
1.7031 0.0009499 0.0029501 0.028042 0.0036804 -0.0059514 -0.00095034 0.0038182 -0.0046715 -0.009282 0.0027818 -0.0080092 -0.33967 0.67955 2.9068 2.1506 0.90287 2.3138 1.693 1.1522 1.3331 1.2732 0 0.07022 0 0.013733 0 0.013126 0 0.037508
1.707 0.0033919 -0.0016331 0.016055 0.0034441 -0.0069977 0.0024657 -0.0026529 -0.0017955 -0.0041976 -0.0043705 -0.0036687 -0.34385 0.67533 2.9077 2.1513 0.90362 2.3123 1.6933 1.1464 1.3328 1.274 0 0.069953 0 0.013966 0 0.013009 0 0.075431
1.7109 0.004389 -0.0048256 -0.0042371 -0.00064228 -0.0052671 0.0047568 -0.0079019 0.0021511 0.002675 -0.0096814 0.0013286 -0.33685 0.67068 2.9061 2.1532 0.90304 2.3105 1.6953 1.1398 1.3324 1.2758 0 0.069266 0 0.013756 0 0.012521 0 0.080562
1.7148 0.0035834 -0.0049059 -0.02087 -0.0054338 -0.002251 0.0030194 -0.0085918 0.0045559 0.0080579 -0.0097591 0.0039522 -0.31891 0.66805 2.9033 2.1541 0.90081 2.3105 1.6991 1.138 1.3319 1.2781 0 0.068458 0 0.013259 0 0.012054 0 0.050907
1.7188 0.0015438 -0.0018415 -0.024461 -0.0069321 0.0012869 -0.0022905 -0.0038644 0.0038632 0.0094754 -0.0044419 0.0030891 -0.29502 0.66844 2.9024 2.1527 0.8991 2.3124 1.7031 1.1419 1.3315 1.2796 0 0.067864 0 0.012805 0 0.011918 0 -0.0031659
1.7227 -0.0006307 0.0026785 -0.013366 -0.0040834 0.0049529 -0.0073895 0.003806 0.00092179 0.0067322 0.0029527 0.00029447 -0.27481 0.67069 2.9048 2.1498 0.90072 2.3143 1.7049 1.1471 1.3312 1.2797 0 0.067667 0 0.012598 0 0.0121 0 -0.061715
1.7266 -0.001867 0.0060512 0.0055158 0.00051509 0.0073818 -0.0084332 0.010011 -0.0015881 0.0021146 0.0079424 -0.0015403 -0.26714 0.67245 2.9096 2.1473 0.9059 2.3143 1.7032 1.1488 1.3312 1.2788 0 0.067801 0 0.01257 0 0.012336 0 -0.099791
1.7305 -0.0015986 0.0061625 0.020669 0.0033718 0.0063646 -0.0049098 0.011247 -0.0012854 -0.0010849 0.0079833 -0.00048354 -0.27333 0.67222 2.9137 2.1462 0.91131 2.312 1.6997 1.1466 1.332 1.2781 0 0.068027 0 0.012517 0 0.012406 0 -0.097977
1.7344 -2.3043e-05 0.0027158 0.022658 0.003215 0.0011121 7.1153e-05 0.0071437 0.0019754 -0.00084168 0.0039509 0.0030223 -0.28592 0.67061 2.9145 2.1461 0.91262 2.3092 1.6979 1.1446 1.3341 1.2781 0 0.068129 0 0.012374 0 0.012325 0 -0.055977
1.7383 0.001962 -0.0023844 0.009924 0.0014177 -0.0056922 0.0027307 0.00044981 0.0059829 0.0022003 -0.00097021 0.0066088 -0.29554 0.66968 2.9118 2.1463 0.90856 2.3084 1.7007 1.1469 1.3374 1.2782 0 0.06809 0 0.012314 0 0.012263 0 0.0022914
1.7422 0.0031779 -0.0060395 -0.0098895 -0.00012638 -0.0089755 0.00184 -0.0050311 0.0079181 0.0053049 -0.0037914 0.0077301 -0.29979 0.67091 2.9076 2.1467 0.90231 2.3104 1.7071 1.153 1.3408 1.2775 0 0.068092 0 0.012564 0 0.0123 0 0.041185
1.7461 0.0028081 -0.0058725 -0.024365 -0.00093587 -0.0054284 -0.00075668 -0.0068384 0.0064704 0.0057336 -0.0035119 0.0053121 -0.30525 0.67361 2.9044 2.1486 0.89871 2.3137 1.713 1.1582 1.3426 1.2757 0 0.068312 0 0.013131 0 0.012309 0 0.037808
1.75 0.0009336 -0.0018203 -0.024111 -0.0016511 0.0029359 -0.0023893 -0.0048981 0.0026219 0.0026852 -0.0010826 0.00029122 -0.31979 0.67543 2.9029 2.1521 0.89993 2.3158 1.7142 1.1579 1.3419 1.2744 0 0.068712 0 0.013735 0 0.012091 0 -0.00038543
1.7539 -0.001413 0.0037321 -0.0089598 -0.0023655 0.0096424 -0.0020088 -0.00092953 -0.0013289 -0.0023241 0.0018366 -0.0049903 -0.34246 0.67449 2.9026 2.1558 0.90372 2.3154 1.7095 1.1523 1.3388 1.2753 0 0.069023 0 0.014036 0 0.011629 0 -0.040766
1.7578 -0.0028041 0.007428 0.011736 -0.0020005 0.0089225 -0.00051306 0.0028125 -0.0034759 -0.0066566 0.0039491 -0.0079543 -0.36173 0.67128 2.9025 2.1573 0.90601 2.3131 1.7018 1.1462 1.335 1.2792 0 0.068983 0 0.01395 0 0.011164 0 -0.050712
1.7617 -0.0022958 0.0070486 0.025143 0.0003323 0.00076878 0.00082684 0.0044779 -0.0033414 -0.0081726 0.0045587 -0.0069645 -0.36491 0.66848 2.9024 2.1555 0.90506 2.3104 1.6961 1.1442 1.3324 1.2839 0 0.068612 0 0.013718 0 0.01102 0 -0.022472
1.7656 -6.7419e-05 0.0028601 0.023283 0.003681 -0.0088033 0.001713 0.0031336 -0.0016985 -0.0061641 0.003426 -0.0021747 -0.35012 0.66868 2.9027 2.1525 0.9028 2.3082 1.6956 1.1466 1.3316 1.2863 0 0.068254 0 0.013657 0 0.011324 0 0.02239
1.7695 0.0026291 -0.0026259 0.0080078 0.0055865 -0.012672 0.0025044 -0.0007724 0.00026255 -0.0014177 0.00090178 0.0042874 -0.32909 0.67208 2.9031 2.1517 0.90219 2.3064 1.6989 1.1497 1.3318 1.2842 0 0.068291 0 0.01384 0 0.011906 0 0.051211
1.7734 0.004203 -0.0062353 -0.010627 0.004416 -0.0083339 0.0030153 -0.0051117 0.0015805 0.0041325 -0.0017826 0.0091331 -0.31714 0.67624 2.9031 2.1546 0.90346 2.3046 1.7021 1.1496 1.3311 1.2783 0 0.068781 0 0.014024 0 0.012456 0 0.044658
1.7773 0.0036755 -0.0060148 -0.021117 0.0012226 0.00052274 0.0022641 -0.0067181 0.0017006 0.0079284 -0.0028289 0.0096368 -0.31985 0.67813 2.9023 2.1592 0.9036 2.3034 1.7017 1.1463 1.3288 1.2719 0 0.069369 0 0.013906 0 0.012757 0 0.0081441
1.7813 0.00125 -0.0023116 -0.017654 -0.0010851 0.0075736 -0.00028485 -0.0033646 0.00051048 0.0077389 -0.0010909 0.0053909 -0.32896 0.67663 2.9013 2.1612 0.89976 2.3038 1.698 1.1429 1.3257 1.2681 0 0.069591 0 0.013441 0 0.012783 0 -0.035457
1.7852 -0.0018216 0.0025011 -0.0031501 -0.00059816 0.0089165 -0.0034652 0.0040038 -0.0014978 0.003064 0.0026605 -0.0011926 -0.33142 0.67324 2.9016 2.1582 0.89314 2.3063 1.6943 1.1422 1.3237 1.2682 0 0.069302 0 0.012919 0 0.012603 0 -0.062078
1.7891 -0.0039461 0.0054395 0.013181 0.0016967 0.0052397 -0.0049013 0.010884 -0.0031882 -0.0038933 0.0057759 -0.0062692 -0.32233 0.67056 2.9038 2.152 0.88881 2.3096 1.694 1.1443 1.3245 1.2707 0 0.068836 0 0.012727 0 0.012254 0 -0.058555
1.793 -0.0040326 0.0046635 0.021568 0.0030476 4.1713e-06 -0.003106 0.011842 -0.0033023 -0.0089775 0.0054687 -0.007053 -0.30905 0.66997 2.9068 2.1476 0.8912 2.3115 1.6978 1.1464 1.3277 1.2732 0 0.068711 0 0.013018 0 0.011745 0 -0.025714
1.7969 -0.0020255 0.00059154 0.01715 0.0019138 -0.0037463 0.00090824 0.0047295 -0.001446 -0.0087524 0.0010432 -0.0036292 -0.30296 0.67072 2.9083 2.1485 0.89945 2.3107 1.7027 1.1464 1.3317 1.2743 0 0.069142 0 0.013609 0 0.011173 0 0.023815
1.8008 0.0010969 -0.0043021 0.0023859 -0.000413 -0.0048685 0.004316 -0.0068503 0.0012735 -0.0033433 -0.0052691 0.0012819 -0.30788 0.67101 2.9067 2.1534 0.90745 2.3081 1.7049 1.1448 1.3341 1.2743 0 0.069827 0 0.014148 0 0.010758 0 0.069202
1.8047 0.0038186 -0.0069635 -0.014442 -0.0012705 -0.0034521 0.0049336 -0.015376 0.00278 0.0031167 -0.009687 0.0043948 -0.31717 0.66989 2.9027 2.1576 0.90895 2.3063 1.7028 1.1438 1.3339 1.2742 0 0.070198 0 0.01437 0 0.010717 0 0.087715
1.8086 0.0048421 -0.0056606 -0.023681 0.00046992 6.4227e-05 0.0030415 -0.014696 0.0015873 0.0054014 -0.0094408 0.0041351 -0.32201 0.66812 2.8991 2.1566 0.90306 2.3073 1.6979 1.1447 1.3322 1.2745 0 0.069924 0 0.014222 0 0.011062 0 0.065824
1.8125 0.0037686 -0.0010983 -0.019574 0.0032434 0.004538 0.00082123 -0.0048299 -0.0018261 0.0014458 -0.004545 0.0014561 -0.32152 0.66736 2.8981 2.1507 0.89504 2.311 1.6935 1.147 1.3307 1.2751 0 0.069194 0 0.013789 0 0.011567 0 0.010533
1.8164 0.0013588 0.0040251 -0.0037377 0.0045822 0.0074477 0.00013564 0.0076568 -0.0051091 -0.0056683 0.0024175 -0.0011894 -0.32347 0.66855 2.9001 2.1442 0.89152 2.3152 1.6921 1.1487 1.331 1.2755 0 0.068521 0 0.0132 0 0.01195 0 -0.0496
1.8203 -0.00082934 0.0067476 0.015244 0.0037801 0.0058558 0.00099462 0.014269 -0.005717 -0.009986 0.0080574 -0.0017039 -0.33465 0.67113 2.9032 2.142 0.89469 2.3179 1.6933 1.1491 1.3336 1.2754 0 0.068271 0 0.012604 0 0.012116 0 -0.079801
1.8242 -0.0013203 0.0056823 0.026402 0.0024391 -0.00087901 0.0021139 0.010737 -0.0028853 -0.0075246 0.010046 0.00036759 -0.35116 0.67348 2.9048 2.1451 0.90089 2.3183 1.6954 1.149 1.3373 1.2753 0 0.068369 0 0.012191 0 0.012211 0 -0.062824
1.8281 0.00034071 0.0017389 0.022873 0.0023778 -0.0092172 0.0026183 4.0823e-06 0.0017255 0.00040708 0.0079928 0.0037819 -0.35966 0.6742 2.904 2.1503 0.90453 2.3176 1.6969 1.1498 1.3405 1.2753 0 0.068445 0 0.012124 0 0.012417 0 -0.01281
1.832 0.0032007 -0.002643 0.0063893 0.0034141 -0.013092 0.0028313 -0.010121 0.0052527 0.0082879 0.0032448 0.0064755 -0.3496 0.67286 2.9018 2.1536 0.90324 2.317 1.6977 1.1514 1.3412 1.2753 0 0.06825 0 0.012379 0 0.012712 0 0.033717
1.8359 0.0054066 -0.0050601 -0.013399 0.0036661 -0.0086093 0.0033889 -0.012665 0.0057087 0.010871 -0.0018703 0.00669 -0.32469 0.6701 2.9003 2.153 0.89954 2.317 1.6986 1.1524 1.3381 1.2753 0 0.067925 0 0.012682 0 0.012859 0 0.044291
1.8398 0.0053702 -0.004411 -0.024705 0.0020548 0.0021431 0.0040069 -0.0061952 0.0032664 0.0071376 -0.0049895 0.0038624 -0.30203 0.66708 2.9009 2.1503 0.89758 2.3169 1.7003 1.1519 1.3317 1.2756 0 0.067866 0 0.012695 0 0.012668 0 0.013766
1.8438 0.0028396 -0.0012132 -0.020926 1.4545e-05 0.012 0.0036294 0.0046911 -0.00012889 0.0004526 -0.0047394 -0.00095162 -0.2988 0.6651 2.9034 2.1487 0.8989 2.3159 1.702 1.1503 1.3242 1.2769 0 0.068324 0 0.012357 0 0.012264 0 -0.033801
1.8477 -0.00088416 0.0028946 -0.0047188 0.00016933 0.014111 0.0019131 0.01294 -0.0023025 -0.0047512 -0.0015663 -0.005347 -0.31843 0.66522 2.9064 2.1496 0.90122 2.3139 1.7028 1.1489 1.319 1.2789 0 0.069151 0 0.01204 0 0.012051 0 -0.064832
1.8516 -0.0037824 0.0059479 0.013798 0.0032126 0.0073575 0.00016616 0.013747 -0.0022522 -0.0064448 0.0022633 -0.0066889 -0.34833 0.6679 2.908 2.1521 0.9013 2.3111 1.7024 1.1482 1.3193 1.2808 0 0.069905 0 0.01228 0 0.012385 0 -0.060388
1.8555 -0.0044417 0.0063992 0.02342 0.0065305 -0.0028809 0.00026813 0.0071895 -0.00048557 -0.0056308 0.0039131 -0.0037507 -0.37059 0.67258 2.9072 2.1541 0.89851 2.3081 1.7016 1.1472 1.3255 1.281 0 0.070209 0 0.013237 0 0.013217 0 -0.026323
1.8594 -0.002932 0.0037542 0.018639 0.0064676 -0.0091866 0.0024481 -0.0024758 0.0016451 -0.0042168 0.0019312 0.0021378 -0.37536 0.6777 2.9039 2.1543 0.89542 2.3057 1.7013 1.1445 1.3344 1.279 0 0.070016 0 0.014404 0 0.014091 0 0.015147
1.8633 -0.00062949 -0.00099672 0.0026961 0.0021458 -0.0078077 0.0044461 -0.0097701 0.0028909 -0.0028244 -0.0025208 0.007509 -0.3657 0.68144 2.8996 2.153 0.89513 2.3045 1.7014 1.1402 1.341 1.2758 0 0.069551 0 0.014911 0 0.014492 0 0.042099
1.8672 0.00083795 -0.005522 -0.014616 -0.0032177 -0.00089698 0.0034204 -0.011085 0.0027076 -0.00082083 -0.0063206 0.0088497 -0.35176 0.68274 2.8968 2.1516 0.89809 2.3055 1.7012 1.1367 1.3414 1.2739 0 0.069064 0 0.014256 0 0.014259 0 0.044312
1.8711 0.00071948 -0.0071908 -0.022798 -0.0051505 0.0059744 -0.0010064 -0.0062752 0.0013655 0.0018718 -0.0066123 0.0050656 -0.34171 0.6818 2.8976 2.1508 0.90187 2.3086 1.7003 1.1365 1.3356 1.2748 0 0.068649 0 0.012814 0 0.013684 0 0.024549
1.875 -0.00046477 -0.0046976 -0.016682 -0.0022091 0.0082325 -0.0057419 0.0016817 -0.00026824 0.0036642 -0.0029112 -0.0015565 -0.33758 0.67954 2.9024 2.1504 0.90364 2.3122 1.6991 1.1398 1.3276 1.2778 0 0.068299 0 0.011602 0 0.013219 0 -0.0059653
1.8789 -0.0014679 0.00079212 0.00057382 0.0026576 0.0049161 -0.0066793 0.0084132 -0.0011438 0.0025186 0.0025851 -0.0067836 -0.33759 0.67669 2.9088 2.1499 0.90295 2.3141 1.6991 1.1445 1.3221 1.2804 0 0.068058 0 0.011436 0 0.013088 0 -0.032409
1.8828 -0.0013023 0.0060455 0.019085 0.0050728 -0.0017792 -0.0025269 0.010345 -0.00057262 -0.0016144 0.0066469 -0.0073202 -0.33981 0.67343 2.9131 2.1493 0.90181 2.3127 1.7009 1.1477 1.3215 1.2803 0 0.068058 0 0.012215 0 0.013138 0 -0.040992
1.8867 8.6122e-05 0.0077498 0.027692 0.0034426 -0.0084778 0.003691 0.0064387 0.0012966 -0.0058909 0.0072009 -0.0030225 -0.34272 0.67006 2.9127 2.1489 0.90242 2.3089 1.7034 1.1484 1.3242 1.2774 0 0.068363 0 0.013026 0 0.013038 0 -0.025236
1.8906 0.0018799 0.0047863 0.02045 9.5604e-05 -0.012135 0.0070738 -0.0012376 0.0034322 -0.0066147 0.0043892 0.0031367 -0.34354 0.66776 2.9081 2.1493 0.90494 2.3059 1.7044 1.1475 1.3269 1.2737 0 0.068812 0 0.013001 0 0.012611 0 0.0079746
1.8945 0.0030184 -0.00093075 0.00051362 -0.0016208 -0.010736 0.005034 -0.0084324 0.0045073 -0.0026009 1.6293e-05 0.007181 -0.33852 0.66829 2.9026 2.1509 0.90751 2.3064 1.7023 1.1467 1.3271 1.2719 0 0.069077 0 0.012166 0 0.011976 0 0.038977
1.8984 0.0028649 -0.0057657 -0.021174 -0.00096065 -0.0040549 -0.00064081 -0.010854 0.0038118 0.0033614 -0.0037704 0.0066797 -0.32665 0.67245 2.8998 2.1537 0.90821 2.3106 1.6978 1.1464 1.3258 1.2733 0 0.06893 0 0.011452 0 0.011428 0 0.04635
1.9023 0.0014753 -0.0068704 -0.032098 -0.00018135 0.0054191 -0.0056147 -0.0065912 0.0017879 0.0065863 -0.0054711 0.0020267 -0.31293 0.67851 2.9006 2.1573 0.90681 2.3153 1.6934 1.1461 1.3252 1.2766 0 0.068494 0 0.011835 0 0.011195 0 0.022731
1.9063 -0.00058011 -0.0040131 -0.025803 -0.0014892 0.012737 -0.0067635 0.0024887 -0.00030706 0.004431 -0.0045737 -0.0041046 -0.30635 0.68257 2.9028 2.1606 0.90464 2.3166 1.692 1.1456 1.3272 1.2798 0 0.068175 0 0.013373 0 0.011309 0 -0.017227
1.9102 -0.0025854 0.00054308 -0.0061018 -0.0041629 0.013056 -0.0043332 0.011361 -0.0013809 -0.0014031 -0.0016154 -0.0084442 -0.31301 0.68108 2.9033 2.1622 0.90311 2.3134 1.6944 1.146 1.331 1.2812 0 0.068316 0 0.015052 0 0.011649 0 -0.045269
1.9141 -0.0039628 0.0038155 0.015085 -0.0052405 0.0053557 -0.00089624 0.014488 -0.0013095 -0.0062607 0.0018301 -0.0088332 -0.33024 0.67375 2.9008 2.161 0.90249 2.3079 1.6992 1.1482 1.3341 1.2808 0 0.068866 0 0.015617 0 0.01206 0 -0.03961
1.918 -0.0043888 0.0040663 0.025107 -0.0030483 -0.0058591 0.0012909 0.0092246 -0.00088094 -0.0063472 0.0036107 -0.0051975 -0.34746 0.66434 2.8968 2.1573 0.90224 2.3046 1.7042 1.1513 1.3347 1.2793 0 0.069376 0 0.014645 0 0.012408 0 -0.0014173
1.9219 -0.0038218 0.0016124 0.018455 0.00050921 -0.01309 0.0017848 -0.0020546 -0.00097183 -0.00164 0.0022214 0.00046625 -0.35359 0.65843 2.8947 2.153 0.90209 2.3057 1.7074 1.1526 1.333 1.2777 0 0.069369 0 0.012903 0 0.012577 0 0.045283
1.9258 -0.0025155 -0.0017646 4.8393e-05 0.0017413 -0.011264 0.0013302 -0.012766 -0.0017276 0.0044225 -0.001797 0.005062 -0.34461 0.65949 2.896 2.1505 0.90243 2.3102 1.7085 1.1498 1.3312 1.2762 0 0.068757 0 0.011672 0 0.012497 0 0.070016
1.9297 -0.00097659 -0.0040594 -0.018065 -0.00069443 -0.0017502 0.00053383 -0.015868 -0.0024703 0.00786 -0.0056416 0.0060372 -0.3254 0.66649 2.8998 2.151 0.90375 2.3144 1.7079 1.1437 1.3312 1.2749 0 0.067944 0 0.011684 0 0.012214 0 0.055941
1.9336 0.00021055 -0.0040426 -0.02429 -0.0039178 0.0085062 -0.00040193 -0.0084996 -0.0023573 0.007012 -0.0059753 0.0029795 -0.30551 0.67475 2.9031 2.1534 0.90565 2.3152 1.7064 1.1381 1.3332 1.274 0 0.067506 0 0.01261 0 0.011934 0 0.0096353
1.9375 0.0006739 -0.0016619 -0.014488 -0.0036003 0.012163 -0.00092055 0.005595 -0.0011573 0.0031725 -0.0016116 -0.0018804 -0.29349 0.67922 2.9036 2.1552 0.90697 2.3122 1.7043 1.1367 1.3361 1.2741 0 0.067729 0 0.013503 0 0.011917 0 -0.044179
1.9414 0.00049219 0.0020283 0.0057468 0.0012911 0.0067873 0.00011369 0.01788 0.00051615 -0.00095893 0.0050904 -0.0049245 -0.29382 0.67778 2.9015 2.1548 0.90672 2.3077 1.7021 1.1398 1.3379 1.2751 0 0.068389 0 0.013699 0 0.012268 0 -0.077262
1.9453 0.00018608 0.0052577 0.024588 0.0068714 -0.0038012 0.0032429 0.020332 0.001634 -0.0032866 0.0096273 -0.0036297 -0.30652 0.67209 2.8986 2.1529 0.90502 2.3042 1.7001 1.1443 1.3378 1.2766 0 0.068953 0 0.01332 0 0.012799 0 -0.072368
1.9492 0.0004067 0.0062658 0.030944 0.0078603 -0.012714 0.0070473 0.010824 0.0014286 -0.0032431 0.0086928 0.0014128 -0.32699 0.66587 2.8972 2.1517 0.90305 2.3033 1.6989 1.1463 1.3356 1.2775 0 0.069027 0 0.012965 0 0.013136 0 -0.031163
1.9531 0.0014807 0.0042603 0.020848 0.0028272 -0.014727 0.0085731 -0.0052079 -0.0001661 -0.0014778 0.0027536 0.0066047 -0.34621 0.66235 2.8977 2.1528 0.90195 2.3046 1.6983 1.1448 1.3319 1.2775 0 0.068654 0 0.013003 0 0.013012 0 0.026589
1.957 0.0030969 0.00010351 -0.00025315 -0.0042599 -0.0090735 0.0057997 -0.01816 -0.0024909 0.00084752 -0.0043273 0.0077586 -0.35353 0.66271 2.8995 2.1557 0.90195 2.3073 1.698 1.1427 1.3272 1.2773 0 0.068253 0 0.013196 0 0.012491 0 0.072124
1.9609 0.0043661 -0.0039327 -0.020604 -0.0078696 0.00090271 -0.00010381 -0.020464 -0.0044498 0.002511 -0.0082759 0.0031618 -0.34309 0.66612 2.9011 2.158 0.90229 2.3101 1.6979 1.1433 1.3228 1.2776 0 0.068266 0 0.01301 0 0.011917 0 0.08234
1.9648 0.0042826 -0.0054826 -0.028958 -0.0062039 0.010008 -0.0052796 -0.011311 -0.004967 0.0025373 -0.0074403 -0.0050007 -0.31972 0.67088 2.9016 2.1579 0.90188 2.3117 1.6983 1.147 1.3206 1.2788 0 0.068812 0 0.012246 0 0.011614 0 0.053529
1.9688 0.0023733 -0.0037019 -0.021258 -0.0025104 0.013663 -0.0063806 0.0032179 -0.0035126 0.00067765 -0.0034571 -0.011955 -0.29773 0.67532 2.9011 2.1557 0.90003 2.3113 1.6992 1.1508 1.3222 1.2802 0 0.069616 0 0.011323 0 0.011622 0 0.0050971
1.9727 -0.00083933 3.8464e-05 -0.0030901 -0.0011951 0.0098315 -0.0035217 0.014381 -0.00050789 -0.0021419 0.00060868 -0.013418 -0.29108 0.67825 2.9003 2.1537 0.8968 2.309 1.7002 1.1516 1.3276 1.2808 0 0.070232 0 0.01093 0 0.011711 0 -0.031825
1.9766 -0.0039081 0.0030409 0.013829 -0.0030226 0.00023043 -4.019e-05 0.016187 0.0027097 -0.0040553 0.0026779 -0.0082636 -0.30221 0.67903 2.9 2.1535 0.89311 2.3067 1.7005 1.1489 1.3344 1.2802 0 0.070354 0 0.011403 0 0.011656 0 -0.035353
1.9805 -0.0051583 0.0031863 0.019124 -0.0045837 -0.0098298 0.00075627 0.008491 0.004549 -0.0034229 0.0026024 0.00090256 -0.31997 0.67762 2.9005 2.155 0.89064 2.3067 1.6997 1.1455 1.3393 1.2788 0 0.070006 0 0.012427 0 0.011492 0 -0.0085822
1.9844 -0.0037042 0.00044791 0.010377 -0.0025227 -0.013868 -0.0013807 -0.0036472 0.0041568 -0.00020586 0.0013928 0.009372 -0.32972 0.67466 2.9018 2.1565 0.89131 2.3099 1.6993 1.144 1.3403 1.2774 0 0.069471 0 0.013342 0 0.011486 0 0.022884
1.9883 -0.00015465 -0.0031198 -0.0055649 0.0022028 -0.0083961 -0.0037959 -0.013237 0.0020239 0.0036655 7.0148e-05 0.012934 -0.32685 0.6713 2.9032 2.1565 0.896 2.3148 1.7009 1.1447 1.3377 1.2764 0 0.069068 0 0.0137 0 0.011852 0 0.030748
1.9922 0.0035631 -0.0048678 -0.01745 0.0048621 0.0038822 -0.0038908 -0.01504 -0.00035107 0.005472 -0.00066343 0.0099774 -0.32053 0.66873 2.9039 2.1555 0.90329 2.3177 1.7054 1.1451 1.3339 1.2756 0 0.068937 0 0.013566 0 0.012491 0 0.0057271
1.9961 0.0053216 -0.0033864 -0.017188 0.0019365 0.014952 -0.0016441 -0.0079709 -0.0015464 0.0036709 -0.00014931 0.0022207 -0.32364 0.66766 2.9035 2.1549 0.90951 2.3159 1.7104 1.1435 1.3314 1.2746 0 0.068977 0 0.013329 0 0.013041 0 -0.036141
2 0.0042004 0.00059732 -0.0048964 -0.0047314 0.016787 0.00087635 0.0044174 -0.0011743 -0.0008621 0.0020624 -0.0061208 -0.33862 0.66808 2.9021 2.1556 0.9108 2.3103 1.7121 1.1411 1.3311 1.2736 0 0.068956 0 0.013292 0 0.013199 0 -0.066741
2.0039 0.0011829 0.0047563 0.011751 -0.0092366 0.0074276 0.0021639 0.015434 7.4742e-05 -0.0052998 0.0053229 -0.010399 -0.35399 0.66947 2.9007 2.1567 0.90609 2.3052 1.7079 1.1408 1.3322 1.2731 0 0.068713 0 0.013451 0 0.013007 0 -0.066564
2.0078 -0.0014727 0.0066416 0.022857 -0.0073085 -0.0071514 0.00288 0.018452 0.0012389 -0.0067121 0.0073731 -0.008061 -0.35604 0.67116 2.9001 2.1567 0.89836 2.3047 1.6994 1.1442 1.3331 1.2735 0 0.06829 0 0.013634 0 0.012808 0 -0.036119
2.0117 -0.0018408 0.0051254 0.022324 -0.00065818 -0.017269 0.0045394 0.010756 0.0019032 -0.0039899 0.0054763 -0.00038294 -0.34401 0.67276 2.9001 2.1548 0.89281 2.3095 1.6918 1.1493 1.3331 1.2746 0 0.067906 0 0.013745 0 0.012905 0 0.008333
2.0156 0.0002412 0.0010201 0.010819 0.0045137 -0.016629 0.0069042 -0.0040706 0.0022648 0.0014084 -0.0011418 0.0078719 -0.33273 0.67426 2.8999 2.1522 0.89286 2.3159 1.6897 1.1523 1.3324 1.2754 0 0.067796 0 0.013823 0 0.013245 0 0.047275
2.0195 0.0030349 -0.003376 -0.005417 0.0034075 -0.0065772 0.0074075 -0.017376 0.0025358 0.0062733 -0.0096703 0.01115 -0.33832 0.67595 2.8987 2.1507 0.89747 2.3191 1.6935 1.1509 1.3315 1.2754 0 0.068023 0 0.013897 0 0.01345 0 0.06709
2.0234 0.0042081 -0.0055386 -0.018356 -0.0029539 0.0056392 0.0037399 -0.020518 0.0024843 0.0074887 -0.014907 0.0067524 -0.36071 0.67802 2.8971 2.1511 0.90204 2.317 1.6987 1.1466 1.3303 1.2749 0 0.068432 0 0.013861 0 0.013199 0 0.062016
2.0273 0.0025936 -0.0041643 -0.022162 -0.0090182 0.012608 -0.0030231 -0.010927 0.0016987 0.0038921 -0.01292 -0.0030642 -0.38103 0.68013 2.8964 2.1525 0.90248 2.3118 1.7002 1.1429 1.3287 1.2747 0 0.068774 0 0.013575 0 0.012573 0 0.033827
2.0313 -0.00097037 -3.7637e-05 -0.015734 -0.010112 0.011526 -0.0084471 0.0053213 0.00025262 -0.0028342 -0.0043511 -0.012312 -0.37846 0.68139 2.8974 2.1533 0.89857 2.308 1.6969 1.1421 1.3273 1.2754 0 0.06892 0 0.013067 0 0.012034 0 -0.0063233
2.0352 -0.0043397 0.0042695 -0.0031323 -0.0064264 0.0047051 -0.0085122 0.017021 -0.0011054 -0.008832 0.0055785 -0.01522 -0.35096 0.68085 2.8994 2.1528 0.89386 2.3084 1.693 1.1432 1.3275 1.2766 0 0.068959 0 0.012585 0 0.012002 0 -0.037487
2.0391 -0.0056782 0.0058679 0.0082551 -0.0019172 -0.0033411 -0.0035959 0.015568 -0.0016275 -0.010168 0.010672 -0.010156 -0.31948 0.67838 2.9007 2.152 0.8923 2.3119 1.6936 1.1433 1.3301 1.2771 0 0.069099 0 0.012376 0 0.012435 0 -0.037292
2.043 -0.0046697 0.0033958 0.011451 0.00011069 -0.0088895 0.0015233 0.0013988 -0.0014416 -0.0053367 0.0082068 -0.0006421 -0.30997 0.67517 2.9003 2.1516 0.89483 2.315 1.6998 1.1413 1.3341 1.276 0 0.069429 0 0.012416 0 0.01282 0 0.0014066
2.0469 -0.0024488 -0.0019708 0.0040718 -0.00013706 -0.010006 0.0020091 -0.01589 -0.0015536 0.0034322 0.00071425 0.0072258 -0.3295 0.67308 2.8989 2.1514 0.89907 2.3147 1.7069 1.1393 1.3371 1.2736 0 0.069777 0 0.012423 0 0.012638 0 0.058601
2.0508 -0.00050738 -0.0071323 -0.0095686 -0.00030433 -0.0062659 -0.0024568 -0.024153 -0.0027411 0.011197 -0.0061565 0.0089285 -0.35903 0.67323 2.8984 2.1503 0.90197 2.311 1.7088 1.1404 1.3364 1.271 0 0.069821 0 0.012183 0 0.01188 0 0.094804
2.0547 0.00037379 -0.0089893 -0.020465 0.00068647 0.0011094 -0.0073993 -0.01728 -0.0044007 0.013314 -0.0077922 0.0042046 -0.37015 0.67493 2.9002 2.1479 0.90255 2.3064 1.7032 1.1455 1.3316 1.2694 0 0.069384 0 0.01186 0 0.011133 0 0.078333
2.0586 0.00033194 -0.0063882 -0.020559 0.0013153 0.0086725 -0.0078881 0.00054238 -0.0047187 0.0084996 -0.0035347 -0.0033859 -0.35022 0.67608 2.9033 2.1457 0.90202 2.3034 1.6943 1.1515 1.3251 1.2693 0 0.068662 0 0.011911 0 0.011092 0 0.012487
2.0625 -0.00014859 -0.00077176 -0.0084861 -0.0003306 0.011533 -0.0032041 0.017861 -0.002327 -0.00029915 0.0034768 -0.0092174 -0.31297 0.67497 2.9052 2.1462 0.90169 2.3031 1.6895 1.1541 1.3205 1.2702 0 0.06813 0 0.012618 0 0.011926 0 -0.061638
2.0664 -0.00080887 0.0048225 0.0088455 -0.0036396 0.0064542 0.0026992 0.023828 0.0020275 -0.0079351 0.0088175 -0.010437 -0.28573 0.67198 2.904 2.1506 0.90123 2.3049 1.6928 1.1514 1.3203 1.2715 0 0.068176 0 0.013704 0 0.013063 0 -0.092874
2.0703 -0.0015971 0.0076083 0.020483 -0.0055138 -0.0047249 0.0051642 0.015205 0.0055814 -0.010518 0.0094836 -0.0071256 -0.28622 0.66942 2.9007 2.1567 0.8993 2.3073 1.7014 1.1459 1.3242 1.273 0 0.06874 0 0.01446 0 0.013642 0 -0.058107
2.0742 -0.0022499 0.0064921 0.018756 -0.0036033 -0.014992 0.0030859 -0.0020602 0.0056743 -0.0077136 0.0051704 -0.001597 -0.31018 0.66945 2.898 2.1601 0.89581 2.3094 1.7083 1.142 1.3292 1.2743 0 0.069315 0 0.014351 0 0.013249 0 0.0198
2.0781 -0.0021687 0.0023702 0.0045176 0.00081976 -0.016752 -0.00066863 -0.017136 0.0021204 -0.0023303 -0.0020284 0.0031894 -0.33901 0.67197 2.8985 2.1581 0.89293 2.3107 1.7085 1.1426 1.3322 1.2748 0 0.069337 0 0.01352 0 0.01228 0 0.088948
2.082 -0.0009474 -0.0025859 -0.013418 0.003723 -0.0079859 -0.0026337 -0.021107 -0.0023995 0.0021408 -0.0087686 0.0050729 -0.35685 0.67453 2.9021 2.1518 0.89334 2.3109 1.7027 1.1468 1.332 1.2737 0 0.068666 0 0.012687 0 0.011596 0 0.10622
2.0859 0.0009201 -0.0060386 -0.02408 0.0022612 0.0054252 -0.0020695 -0.011988 -0.004462 0.0038679 -0.01185 0.0035234 -0.36009 0.67455 2.9061 2.1458 0.8974 2.3101 1.6963 1.1513 1.3299 1.2709 0 0.06773 0 0.012477 0 0.011747 0 0.066025
2.0898 0.0020294 -0.006475 -0.021235 -0.0022944 0.013815 -0.00089298 0.0046062 -0.002741 0.0032243 -0.0096197 -0.00022824 -0.35295 0.67192 2.908 2.1444 0.90222 2.3089 1.6941 1.1529 1.3286 1.2677 0 0.067182 0 0.012827 0 0.012475 0 -0.00042218
2.0938 0.0010725 -0.0038486 -0.0068637 -0.0057788 0.011253 -0.00082924 0.018912 0.00096181 0.0016494 -0.0030089 -0.0038238 -0.33821 0.66933 2.9068 2.1483 0.904 2.308 1.6964 1.1513 1.3299 1.2663 0 0.067356 0 0.013059 0 0.012944 0 -0.050469
2.0977 -0.0018698 0.00030021 0.010517 -0.0052519 0.00019127 -0.001349 0.022467 0.0033854 0.00028291 0.004556 -0.0050914 -0.31559 0.66983 2.9042 2.1544 0.90156 2.308 1.6998 1.148 1.3337 1.268 0 0.067999 0 0.012592 0 0.012512 0 -0.058047
2.1016 -0.0049767 0.0034775 0.02108 -0.0017102 -0.010657 -0.00073468 0.012772 0.0026183 -0.00043659 0.0088438 -0.0034456 -0.28883 0.67371 2.9021 2.1579 0.89753 2.3085 1.7009 1.1454 1.3378 1.2725 0 0.068534 0 0.011588 0 0.011333 0 -0.025318
2.1055 -0.005841 0.0036104 0.019175 0.0013362 -0.013253 0.0012107 -0.0051293 -0.00045601 -0.00033668 0.0074459 -0.00038481 -0.27074 0.67787 2.9016 2.1571 0.89583 2.3086 1.6994 1.1445 1.3391 1.2771 0 0.068604 0 0.010886 0 0.010259 0 0.024356
2.1094 -0.0033568 0.00051455 0.0062728 0.0016977 -0.0060875 0.0023079 -0.021135 -0.0031863 0.00077044 0.001581 0.0015031 -0.27626 0.67833 2.902 2.1537 0.89792 2.308 1.6977 1.1454 1.3363 1.2791 0 0.068396 0 0.011236 0 0.010113 0 0.061624
2.1133 0.0012111 -0.0036457 -0.0099056 0.00056 0.0054915 0.00035676 -0.025649 -0.0034801 0.0026934 -0.0044699 0.00047213 -0.308 0.67385 2.9027 2.1512 0.90141 2.3076 1.6977 1.1471 1.3302 1.2774 0 0.068432 0 0.012557 0 0.010993 0 0.06431
2.1172 0.0049837 -0.0055886 -0.019586 0.00069033 0.013929 -0.0038155 -0.015324 -0.001275 0.0043803 -0.0061898 -0.0029779 -0.34913 0.66731 2.9037 2.1514 0.90246 2.3085 1.699 1.1485 1.324 1.2736 0 0.069002 0 0.013936 0 0.012221 0 0.025823
2.1211 0.0055691 -0.0032596 -0.016551 0.0030039 0.014722 -0.0062968 0.0045192 0.0018914 0.0043135 -0.0019963 -0.0063953 -0.37369 0.66343 2.9055 2.1531 0.89965 2.3111 1.6993 1.1484 1.321 1.2702 0 0.069805 0 0.014413 0 0.012949 0 -0.040458
2.125 0.0028786 0.0023986 -0.0021714 0.005411 0.0084375 -0.0036508 0.022646 0.0043797 0.0018387 0.0055525 -0.0071657 -0.3672 0.66489 2.9079 2.1535 0.89541 2.3141 1.6973 1.1465 1.3228 1.2691 0 0.07016 0 0.0138 0 0.012849 0 -0.10333
2.1289 -0.0007884 0.0077892 0.014862 0.0051899 -0.00085439 0.0033491 0.028507 0.005448 -0.0017563 0.011404 -0.0043618 -0.33888 0.67021 2.9096 2.1507 0.89374 2.3153 1.6941 1.1436 1.328 1.2702 0 0.069632 0 0.012806 0 0.012273 0 -0.12684
2.1328 -0.0024619 0.0091176 0.023681 0.0021365 -0.0084303 0.0098278 0.018679 0.0051147 -0.0037326 0.011344 0.00073928 -0.31346 0.67521 2.9091 2.1461 0.89652 2.314 1.6925 1.1415 1.3334 1.2724 0 0.068516 0 0.012348 0 0.011806 0 -0.092031
2.1367 -0.00068912 0.0052218 0.018405 -0.001103 -0.010941 0.011008 -0.00097638 0.003603 -0.0019593 0.0047607 0.0056588 -0.30961 0.67646 2.9062 2.1428 0.90187 2.3117 1.6935 1.1416 1.3361 1.2742 0 0.067666 0 0.012734 0 0.0117 0 -0.013843
2.1406 0.0034405 -0.0014082 0.0024352 -0.0018954 -0.0073535 0.0065109 -0.018816 0.0013028 0.0030696 -0.0048852 0.008246 -0.32477 0.67382 2.9024 2.1432 0.90609 2.311 1.696 1.1436 1.3356 1.2755 0 0.067813 0 0.01346 0 0.011738 0 0.062361
2.1445 0.0071076 -0.0062782 -0.013626 -0.00042512 0.00060366 0.00054474 -0.024371 -0.0008211 0.0081389 -0.012042 0.0076379 -0.33973 0.66992 2.8999 2.1469 0.90692 2.3128 1.6979 1.1454 1.3334 1.2765 0 0.068923 0 0.013757 0 0.011594 0 0.087559
2.1484 0.0077187 -0.0060193 -0.019345 0.00076479 0.0087093 -0.0021451 -0.014459 -0.0013308 0.0095235 -0.012289 0.0043563 -0.3376 0.66763 2.8995 2.1513 0.90505 2.3157 1.6984 1.1454 1.3316 1.2772 0 0.070212 0 0.013316 0 0.011268 0 0.042424
2.1523 0.0045973 -0.00071213 -0.011822 -1.5894e-05 0.012083 -0.00049818 0.0050978 0.00057187 0.0058954 -0.0050152 -5.241e-05 -0.31845 0.66783 2.9002 2.1534 0.90278 2.3169 1.6983 1.1437 1.3311 1.2771 0 0.070783 0 0.012509 0 0.011105 0 -0.047425
2.1563 -0.00064913 0.0061984 0.0025159 -0.0013619 0.0083446 0.0024848 0.022898 0.0037966 -0.00042563 0.0059152 -0.0035181 -0.29711 0.66936 2.9008 2.1521 0.90155 2.3147 1.6992 1.1428 1.3309 1.2758 0 0.070338 0 0.011961 0 0.011394 0 -0.12671
2.1602 -0.005168 0.010196 0.012983 -0.00025395 -0.00012914 0.0031766 0.028451 0.0055174 -0.0050026 0.014035 -0.0042124 -0.28802 0.67046 2.9007 2.1492 0.90096 2.3103 1.7009 1.1449 1.3296 1.2741 0 0.069339 0 0.011962 0 0.011997 0 -0.14569
2.1641 -0.0065564 0.0085284 0.012495 0.0041691 -0.0073266 0.00079277 0.018126 0.0031899 -0.0045397 0.01395 -0.0016455 -0.29307 0.67028 2.9008 2.1472 0.89984 2.3068 1.7019 1.1492 1.3273 1.2734 0 0.068515 0 0.012297 0 0.012439 0 -0.090261
2.168 -0.0042205 0.0017797 0.002229 0.0087728 -0.0079869 -0.002483 -0.0026334 -0.0030425 0.00055801 0.0048572 0.0025374 -0.30285 0.6692 2.9019 2.1481 0.89787 2.306 1.7006 1.1525 1.3254 1.2747 0 0.068221 0 0.01259 0 0.012381 0 0.01211
2.1719 0.00028164 -0.0065715 -0.010041 0.0089263 -0.0018663 -0.0042799 -0.02213 -0.0098114 0.0062604 -0.0084005 0.0050903 -0.30762 0.6682 2.9035 2.1513 0.89578 2.3073 1.6979 1.1518 1.3259 1.277 0 0.06824 0 0.012731 0 0.011994 0 0.11088
2.1758 0.0040512 -0.012139 -0.015941 0.0031061 0.0059568 -0.0043469 -0.02901 -0.012712 0.0076528 -0.017858 0.0032738 -0.30533 0.66819 2.9042 2.1548 0.89435 2.3085 1.6962 1.1475 1.3289 1.2783 0 0.068173 0 0.012921 0 0.011802 0 0.16027
2.1797 0.0044281 -0.011982 -0.012006 -0.0051071 0.0092559 -0.0039931 -0.019097 -0.0096236 0.0024791 -0.017348 -0.002788 -0.29981 0.66976 2.9031 2.1564 0.89359 2.3076 1.6973 1.1434 1.3325 1.2773 0 0.06796 0 0.013324 0 0.012131 0 0.14038
2.1836 0.00056577 -0.0061831 -0.0011075 -0.0098889 0.0057027 -0.0038069 0.0016696 -0.0024148 -0.0069582 -0.0066879 -0.0095892 -0.29359 0.67292 2.901 2.1554 0.89326 2.305 1.7004 1.1436 1.3344 1.2749 0 0.067964 0 0.01376 0 0.012721 0 0.064208
2.1875 -0.0058667 0.002089 0.010162 -0.0082327 -0.0016559 -0.002737 0.020481 0.0044245 -0.014934 0.0078673 -0.012472 -0.28514 0.67689 2.8999 2.1533 0.89393 2.3029 1.7024 1.1486 1.3334 1.2737 0 0.068536 0 0.013796 0 0.012938 0 -0.028622
2.1914 -0.011394 0.0081304 0.015568 -0.0023264 -0.0075346 0.00020733 0.025558 0.0070577 -0.015894 0.017457 -0.0091297 -0.27324 0.68001 2.9009 2.1519 0.89693 2.3029 1.7008 1.1549 1.3309 1.2759 0 0.069505 0 0.013179 0 0.012403 0 -0.088771
2.1953 -0.012634 0.0082615 0.012264 0.002878 -0.0089233 0.0037688 0.013821 0.0048078 -0.0082639 0.016228 -0.0015375 -0.26193 0.68062 2.9034 2.1526 0.90269 2.3047 1.6962 1.1577 1.3293 1.2807 0 0.070184 0 0.012151 0 0.011422 0 -0.080842
2.1992 -0.0083773 0.0020947 0.0018525 0.0042175 -0.0068037 0.0048077 -0.0069361 8.1722e-05 0.0040833 0.0049234 0.0054459 -0.25849 0.67829 2.9053 2.1547 0.90927 2.3069 1.6919 1.1554 1.3303 1.2847 0 0.069941 0 0.011303 0 0.01077 0 -0.0049599
2.2031 -0.00053137 -0.0069164 -0.010338 0.0024691 -0.0040599 0.0014485 -0.023142 -0.0038105 0.013883 -0.0098218 0.0077155 -0.26573 0.6744 2.9051 2.1567 0.91301 2.308 1.6911 1.1504 1.3334 1.2846 0 0.068835 0 0.011108 0 0.010991 0 0.097733
2.207 0.0067856 -0.013279 -0.017559 0.00043707 -0.0023696 -0.0042293 -0.024484 -0.0049239 0.014978 -0.019744 0.0047886 -0.27763 0.67121 2.9033 2.1571 0.91131 2.3083 1.6943 1.1463 1.3368 1.2801 0 0.067663 0 0.01156 0 0.0119 0 0.16516
2.2109 0.0095925 -0.012763 -0.015144 -0.00039504 -0.0013728 -0.0072716 -0.010655 -0.0034267 0.0063807 -0.019757 -0.00036868 -0.28446 0.67007 2.9017 2.1559 0.9052 2.3086 1.6988 1.1452 1.3384 1.2742 0 0.067334 0 0.01226 0 0.012753 0 0.15269
2.2148 0.0064333 -0.0051835 -0.0037634 -0.00089265 -0.00039253 -0.0042706 0.0088161 -0.00082507 -0.006863 -0.010436 -0.0040886 -0.28269 0.67049 2.9016 2.1544 0.89885 2.3094 1.7018 1.1455 1.3378 1.2712 0 0.068098 0 0.012813 0 0.01293 0 0.065006
2.2188 -0.00069427 0.0052521 0.0099751 -0.0022325 -2.2316e-05 0.0030303 0.021288 0.0012306 -0.016751 0.0028248 -0.0047341 -0.27858 0.67105 2.9024 2.1535 0.8963 2.3103 1.7021 1.1449 1.3358 1.2729 0 0.069339 0 0.013114 0 0.012452 0 -0.043831
2.2227 -0.0074858 0.012416 0.017055 -0.0036311 -0.0013281 0.0087332 0.019339 0.0016769 -0.017343 0.01296 -0.0032202 -0.28041 0.67126 2.9026 2.153 0.8982 2.3103 1.7011 1.143 1.334 1.2772 0 0.070112 0 0.013275 0 0.011851 0 -0.10591
2.2266 -0.0098827 0.012032 0.012104 -0.0028022 -0.0036345 0.0078059 0.005077 0.00029348 -0.0083795 0.014849 -0.0014313 -0.28734 0.67215 2.9013 2.1517 0.90157 2.3093 1.7008 1.1416 1.3338 1.2802 0 0.069944 0 0.013341 0 0.011581 0 -0.08634
2.2305 -0.006494 0.0043353 -0.0022987 0.0012387 -0.0040128 0.00055588 -0.011959 -0.0021778 0.0048127 0.0078405 -0.00044964 -0.28792 0.67488 2.8993 2.1489 0.90289 2.3076 1.7015 1.1425 1.335 1.2796 0 0.06916 0 0.013162 0 0.011584 0 -0.006629
2.2344 0.00056662 -0.0060735 -0.016781 0.0063399 7.0701e-05 -0.0075727 -0.021184 -0.0041268 0.014822 -0.0038118 -0.00017808 -0.27197 0.67862 2.8986 2.1453 0.90127 2.3064 1.7019 1.1455 1.3366 1.2764 0 0.0685 0 0.012579 0 0.011459 0 0.072477
2.2383 0.0069344 -0.01301 -0.021492 0.0087763 0.0073203 -0.010584 -0.0172 -0.0037937 0.016543 -0.012944 -0.00013776 -0.24437 0.68044 2.9003 2.1429 0.8989 2.3061 1.7009 1.148 1.3372 1.274 0 0.068413 0 0.011726 0 0.011015 0 0.094582
2.2422 0.0086236 -0.012382 -0.012998 0.0068447 0.012403 -0.0066358 -0.0023546 -0.00055588 0.0097062 -0.013364 -8.2111e-05 -0.22521 0.67783 2.9041 2.1432 0.89831 2.3068 1.6987 1.1482 1.3361 1.2748 0 0.068713 0 0.011058 0 0.010578 0 0.044536
2.2461 0.0045015 -0.0045663 0.0034641 0.0026731 0.010161 0.0011087 0.015107 0.0041632 -0.0015588 -0.0038003 0.00027076 -0.23328 0.67159 2.9077 2.1459 0.89967 2.3081 1.6969 1.1465 1.3337 1.2781 0 0.068866 0 0.011028 0 0.010688 0 -0.046057
2.25 -0.0028783 0.0058305 0.017868 0.00014374 0.0007369 0.0075764 0.025651 0.0074526 -0.01129 0.010609 0.0016297 -0.26747 0.66605 2.9095 2.1491 0.90065 2.3096 1.6967 1.1458 1.3314 1.281 0 0.068577 0 0.01167 0 0.01148 0 -0.12353
2.2539 -0.0086686 0.012648 0.022158 0.00097055 -0.0095029 0.0095437 0.023364 0.0069192 -0.014695 0.020884 0.0045616 -0.30468 0.66558 2.9089 2.1507 0.89915 2.3108 1.6974 1.1478 1.3309 1.2804 0 0.068077 0 0.01252 0 0.012422 0 -0.14556
2.2578 -0.0086327 0.011787 0.014849 0.003038 -0.012773 0.0070259 0.0090325 0.002671 -0.010273 0.019822 0.0082037 -0.31794 0.6705 2.9069 2.1506 0.89572 2.3111 1.6975 1.1515 1.3324 1.2762 0 0.067854 0 0.012976 0 0.01274 0 -0.10186
2.2617 -0.0018669 0.0037633 0.00087258 0.0027943 -0.0064408 0.0021777 -0.009924 -0.0024639 -0.00048406 0.007108 0.0098956 -0.29881 0.67636 2.9048 2.1504 0.8932 2.3102 1.6961 1.1541 1.3348 1.2712 0 0.068137 0 0.012784 0 0.012158 0 -0.015265
2.2656 0.0083719 -0.0063536 -0.01208 -0.00079147 0.0045827 -0.0023068 -0.022953 -0.004849 0.0092256 -0.0098483 0.0069312 -0.26314 0.67788 2.9034 2.1519 0.89391 2.3087 1.6941 1.1533 1.336 1.2687 0 0.068662 0 0.012238 0 0.011232 0 0.070681
2.2695 0.016393 -0.011789 -0.017608 -0.0048753 0.011887 -0.0039694 -0.022022 -0.0026183 0.01299 -0.020378 -0.00059624 -0.23543 0.67389 2.903 2.155 0.89725 2.3077 1.6941 1.1503 1.3351 1.2702 0 0.068929 0 0.011909 0 0.010891 0 0.1099
2.2734 0.017435 -0.0082423 -0.013075 -0.0054405 0.010449 -0.0011213 -0.0066055 0.0030989 0.0079153 -0.01751 -0.0086052 -0.22716 0.66866 2.9034 2.1576 0.90026 2.3083 1.6973 1.1476 1.3329 1.2745 0 0.068687 0 0.012163 0 0.011605 0 0.073904
2.2773 0.010646 0.0031066 -0.00047436 -0.0012987 0.0023473 0.0059269 0.015211 0.0091088 -0.0035092 -0.0026667 -0.01132 -0.22982 0.6679 2.9043 2.157 0.90051 2.31 1.7026 1.147 1.3318 1.279 0 0.068147 0 0.012887 0 0.01294 0 -0.03052
2.2813 -0.00021202 0.015855 0.013969 0.0046457 -0.0055573 0.013716 0.030877 0.012271 -0.014023 0.015148 -0.0057389 -0.22796 0.67329 2.9048 2.1525 0.89841 2.3111 1.7069 1.1477 1.3328 1.2813 0 0.067754 0 0.01362 0 0.013929 0 -0.15653
2.2852 -0.0088677 0.022067 0.021927 0.008008 -0.0073759 0.016659 0.030838 0.011157 -0.015737 0.025051 0.0054448 -0.21723 0.68065 2.9044 2.1466 0.89663 2.3103 1.7073 1.1472 1.3349 1.2808 0 0.067768 0 0.013938 0 0.013906 0 -0.23578
2.2891 -0.010236 0.017284 0.017244 0.0066704 -0.0022684 0.010856 0.014726 0.0064206 -0.0056323 0.021053 0.015302 -0.20825 0.68383 2.9034 2.1431 0.8973 2.3081 1.7037 1.145 1.3352 1.2785 0 0.068066 0 0.013758 0 0.013032 0 -0.21759
2.293 -0.0034952 0.0036195 0.00070111 0.0020827 0.0059658 -0.0019148 -0.0079479 0.00024128 0.011479 0.005627 0.017651 -0.21285 0.68055 2.903 2.1447 0.89995 2.3074 1.6987 1.1426 1.3323 1.2755 0 0.068339 0 0.01335 0 0.012066 0 -0.106
2.2969 0.0073192 -0.011204 -0.018504 -0.0026429 0.012307 -0.014073 -0.023451 -0.0044897 0.025243 -0.011872 0.01155 -0.2281 0.67449 2.9047 2.1508 0.90208 2.3101 1.6959 1.1425 1.3277 1.2733 0 0.068427 0 0.013093 0 0.011665 0 0.034558
2.3008 0.015572 -0.018434 -0.027365 -0.0054017 0.013531 -0.017248 -0.022394 -0.0051402 0.026354 -0.020754 0.0016311 -0.23613 0.6715 2.9083 2.1577 0.90178 2.3155 1.6968 1.145 1.325 1.2729 0 0.068456 0 0.013212 0 0.011874 0 0.1165
2.3047 0.015874 -0.01364 -0.017977 -0.0058805 0.0090504 -0.008857 -0.0057229 -0.00066986 0.013079 -0.015246 -0.0057794 -0.22117 0.67377 2.9118 2.1615 0.89952 2.3195 1.7002 1.1476 1.3271 1.2749 0 0.068653 0 0.013647 0 0.012238 0 0.087723
2.3086 0.0073275 0.00049955 0.0055506 -0.0044342 0.00043191 0.0054099 0.015786 0.0071122 -0.0070686 0.0019404 -0.0073214 -0.18675 0.67764 2.9125 2.1603 0.89742 2.3183 1.703 1.1472 1.3329 1.2791 0 0.069079 0 0.014115 0 0.01232 0 -0.029869
2.3125 -0.0056913 0.015674 0.028353 -0.0011997 -0.0090104 0.015712 0.028237 0.01365 -0.021919 0.020718 -0.0042913 -0.15487 0.67745 2.9092 2.1553 0.89706 2.3118 1.7027 1.1436 1.3381 1.2841 0 0.069543 0 0.014295 0 0.012074 0 -0.15229
2.3164 -0.015777 0.02273 0.034557 0.0031919 -0.014726 0.015501 0.023335 0.014001 -0.022502 0.029093 -0.00055816 -0.14689 0.67158 2.9039 2.1495 0.89804 2.3044 1.6992 1.14 1.3386 1.2877 0 0.069782 0 0.014022 0 0.011755 0 -0.18958
2.3203 -0.016665 0.016982 0.018806 0.0065218 -0.012799 0.006075 0.003674 0.006458 -0.0088058 0.020342 0.00088919 -0.16426 0.66462 2.9003 2.1458 0.89881 2.3015 1.6948 1.1406 1.3343 1.2881 0 0.069693 0 0.013405 0 0.011566 0 -0.10689
2.3242 -0.0070747 0.0010529 -0.0092347 0.0057521 -0.0030296 -0.0052191 -0.018725 -0.005327 0.010328 -0.0021803 -0.00025462 -0.18749 0.66324 2.9012 2.1451 0.89862 2.3052 1.6925 1.1459 1.3292 1.2851 0 0.069388 0 0.012775 0 0.01147 0 0.051822
2.3281 0.0080663 -0.016304 -0.031138 -0.00017289 0.0093045 -0.010973 -0.029785 -0.014028 0.022918 -0.025964 -0.0023707 -0.19429 0.66973 2.906 2.1466 0.89825 2.312 1.6935 1.1522 1.328 1.2805 0 0.069056 0 0.012471 0 0.011342 0 0.19241
2.332 0.020033 -0.024867 -0.032302 -0.0082219 0.015771 -0.0085483 -0.022198 -0.013564 0.021323 -0.036287 -0.0037544 -0.17886 0.67939 2.9109 2.1486 0.89899 2.3159 1.6967 1.1543 1.3323 1.2766 0 0.068817 0 0.012588 0 0.011227 0 0.22963
2.3359 0.021283 -0.018764 -0.011773 -0.012733 0.010698 -0.00044034 -0.00020249 -0.0037029 0.0068184 -0.025438 -0.0036408 -0.15452 0.68441 2.9124 2.15 0.9009 2.3138 1.6998 1.15 1.3391 1.2749 0 0.068708 0 0.012882 0 0.011343 0 0.13781
2.3398 0.010201 -0.00033406 0.017346 -0.0099494 -0.0036869 0.0086552 0.022832 0.0094074 -0.011295 0.0016834 -0.0020112 -0.13863 0.68073 2.91 2.1509 0.90258 2.3074 1.7008 1.1422 1.3438 1.275 0 0.068765 0 0.012946 0 0.011794 0 -0.036307
2.3438 -0.0073998 0.020415 0.036565 -0.0016364 -0.017684 0.014595 0.03271 0.017443 -0.021332 0.029735 0.00083525 -0.13596 0.67161 2.9063 2.1517 0.90264 2.3025 1.6997 1.1366 1.3435 1.2751 0 0.069047 0 0.012558 0 0.012336 0 -0.20155
2.3477 -0.021319 0.031033 0.033499 0.0059412 -0.02071 0.01464 0.023413 0.015665 -0.016279 0.042051 0.0041611 -0.13653 0.66461 2.9045 2.1527 0.90134 2.3033 1.6982 1.1372 1.3396 1.2738 0 0.069525 0 0.011914 0 0.012504 0 -0.27205
2.3516 -0.02303 0.024034 0.0090624 0.0071944 -0.0092838 0.0076507 0.00095758 0.0058451 0.0017577 0.031035 0.0065714 -0.12844 0.66514 2.9058 2.1535 0.90043 2.309 1.698 1.1428 1.3356 1.2711 0 0.069982 0 0.011515 0 0.012047 0 -0.21189
2.3555 -0.011118 0.0021306 -0.023194 0.001947 0.0099213 -0.0047925 -0.020533 -0.0055915 0.022336 0.0030487 0.0066221 -0.11114 0.6723 2.9086 2.1532 0.90128 2.315 1.6997 1.1485 1.3339 1.2683 0 0.070096 0 0.011771 0 0.011249 0 -0.053487
2.3594 0.0074572 -0.02243 -0.044569 -0.0046091 0.024488 -0.017224 -0.027961 -0.012276 0.032511 -0.025402 0.0041695 -0.095514 0.68035 2.9102 2.1516 0.9032 2.3165 1.7024 1.1499 1.3343 1.2676 0 0.069698 0 0.012644 0 0.010755 0 0.11846
2.3633 0.021332 -0.034767 -0.041455 -0.0066155 0.024783 -0.021867 -0.017524 -0.011704 0.024598 -0.037685 0.0010637 -0.091869 0.68395 2.9093 2.1498 0.90395 2.3128 1.7043 1.1467 1.3349 1.2698 0 0.068972 0 0.013651 0 0.011033 0 0.21111
2.3672 0.021675 -0.026664 -0.01339 -0.002483 0.01032 -0.013764 0.0032936 -0.0057863 0.0012787 -0.026921 -3.2332e-05 -0.09914 0.68199 2.9071 2.1492 0.90202 2.3069 1.7046 1.1421 1.3343 1.274 0 0.068374 0 0.014232 0 0.011951 0 0.17491
2.3711 0.0078018 -0.0023098 0.02533 0.0042861 -0.010205 0.0040175 0.020994 0.0012656 -0.025307 0.00018707 0.0019133 -0.10634 0.67732 2.9055 2.1511 0.89845 2.3031 1.7038 1.1402 1.3331 1.2777 0 0.06829 0 0.014171 0 0.012868 0 0.034406
2.375 -0.012126 0.023666 0.052369 0.0085992 -0.024565 0.020456 0.024754 0.0055248 -0.040339 0.027497 0.0048488 -0.10385 0.67335 2.9057 2.1549 0.89625 2.3036 1.703 1.1427 1.3325 1.2789 0 0.068718 0 0.013703 0 0.013168 0 -0.12253
2.3789 -0.025896 0.03508 0.050027 0.0079081 -0.024236 0.023658 0.012762 0.0048799 -0.035045 0.038832 0.0049328 -0.092001 0.67136 2.907 2.1588 0.89778 2.3075 1.7028 1.1475 1.3327 1.2771 0 0.069284 0 0.013244 0 0.012756 0 -0.19556
2.3828 -0.024686 0.024483 0.017053 0.0033617 -0.0090777 0.010164 -0.0073937 -0.00042821 -0.012011 0.027247 -0.0001507 -0.078537 0.67063 2.9078 2.1603 0.90248 2.312 1.7032 1.1511 1.3325 1.2738 0 0.069555 0 0.013019 0 0.012069 0 -0.13439
2.3867 -0.0086129 -0.0018358 -0.028461 -0.002177 0.012529 -0.01132 -0.023772 -0.0077295 0.016197 -0.00087653 -0.0086989 -0.068813 0.67025 2.907 2.1582 0.90706 2.3148 1.7035 1.1511 1.331 1.2713 0 0.0694 0 0.012926 0 0.011652 0 0.027014
2.3906 0.013065 -0.027536 -0.058703 -0.006496 0.027825 -0.02564 -0.026964 -0.012561 0.034221 -0.029174 -0.015714 -0.060256 0.67028 2.9044 2.1535 0.90807 2.3152 1.7031 1.1481 1.3286 1.2716 0 0.069038 0 0.012733 0 0.011704 0 0.18925
2.3945 0.027342 -0.036358 -0.053484 -0.0085486 0.026393 -0.022313 -0.014949 -0.010726 0.032529 -0.040491 -0.016472 -0.046988 0.67119 2.9006 2.1484 0.90454 2.3138 1.702 1.1447 1.3271 1.2745 0 0.068785 0 0.012366 0 0.011983 0 0.24948
2.3984 0.025333 -0.022312 -0.014121 -0.0076532 0.006609 -0.0032528 0.0061254 -0.0013531 0.01254 -0.027094 -0.010033 -0.028719 0.67262 2.8967 2.145 0.89852 2.3115 1.7005 1.1431 1.3281 1.2783 0 0.068745 0 0.01201 0 0.012106 0 0.16684
2.4023 0.0078766 0.0064541 0.036081 -0.0034328 -0.02181 0.018868 0.02513 0.011246 -0.014274 0.0040296 0.00013016 -0.013148 0.67343 2.8937 2.1443 0.89341 2.3094 1.6984 1.144 1.3311 1.2806 0 0.068748 0 0.011935 0 0.011903 0 -0.011629
2.4063 -0.014621 0.032503 0.06594 0.0029213 -0.041869 0.029864 0.031518 0.019287 -0.032536 0.034489 0.008683 -0.0084369 0.67293 2.8929 2.1459 0.89158 2.3085 1.6962 1.1462 1.334 1.2803 0 0.068567 0 0.012248 0 0.011527 0 -0.18111
2.4102 -0.028256 0.039675 0.056074 0.0079157 -0.039117 0.023435 0.020949 0.016638 -0.031085 0.045235 0.011866 -0.013737 0.6718 2.8949 2.1486 0.89331 2.3092 1.6946 1.1481 1.335 1.2785 0 0.068177 0 0.012808 0 0.011276 0 -0.24454
2.4141 -0.02412 0.023001 0.011268 0.0075351 -0.011752 0.0041732 -0.0016919 0.0038645 -0.0092009 0.028546 0.0092313 -0.018526 0.67146 2.8995 2.1514 0.89721 2.311 1.6947 1.1491 1.3339 1.277 0 0.067799 0 0.013368 0 0.011346 0 -0.17114
2.418 -0.0040538 -0.0080165 -0.042277 0.00077353 0.026225 -0.016603 -0.023977 -0.011141 0.02219 -0.0064326 0.0029654 -0.012396 0.67242 2.9044 2.1536 0.90142 2.3124 1.6972 1.1498 1.3323 1.2773 0 0.067704 0 0.013769 0 0.011721 0 -0.012193
2.4219 0.020061 -0.034798 -0.072634 -0.0084447 0.052364 -0.027917 -0.032388 -0.018226 0.045447 -0.038687 -0.0038901 0.0044265 0.67362 2.9073 2.155 0.90438 2.3125 1.7008 1.1511 1.3315 1.2789 0 0.067988 0 0.014001 0 0.012223 0 0.13304
2.4258 0.033318 -0.040729 -0.060874 -0.013515 0.049805 -0.024429 -0.020521 -0.012312 0.045634 -0.048182 -0.0087194 0.020833 0.67345 2.9065 2.1556 0.90521 2.3112 1.7031 1.1528 1.3318 1.28 0 0.068513 0 0.014129 0 0.012614 0 0.17803
2.4297 0.02698 -0.021382 -0.012073 -0.010249 0.018722 -0.0081615 0.0059892 0.0026465 0.019835 -0.028464 -0.0097449 0.025521 0.67166 2.9032 2.1554 0.90387 2.3097 1.702 1.1534 1.332 1.2793 0 0.069042 0 0.014194 0 0.012683 0 0.099393
2.4336 0.0041486 0.012296 0.04707 -0.00040755 -0.022957 0.012679 0.031708 0.016323 -0.019365 0.0090904 -0.0062912 0.018055 0.66978 2.8998 2.1546 0.90134 2.3093 1.6975 1.1514 1.3312 1.2771 0 0.069403 0 0.014201 0 0.012322 0 -0.051465
2.4375 -0.021755 0.040081 0.082433 0.0096002 -0.050427 0.027018 0.040329 0.019326 -0.049669 0.0421 0.00066386 0.0093459 0.6697 2.899 2.1536 0.89934 2.31 1.6924 1.1466 1.3301 1.2753 0 0.069544 0 0.014164 0 0.011616 0 -0.18049
2.4414 -0.034963 0.044565 0.071372 0.013746 -0.047342 0.026058 0.025016 0.0096438 -0.05203 0.050706 0.0082758 0.01141 0.67172 2.9009 2.1525 0.89929 2.3105 1.6901 1.1412 1.3298 1.2756 0 0.0695 0 0.014099 0 0.010877 0 -0.2071
2.4453 -0.026972 0.022046 0.016723 0.010631 -0.015736 0.0088297 -0.0066239 -0.0063578 -0.023234 0.029439 0.012888 0.026839 0.67418 2.9039 2.1511 0.90114 2.3096 1.692 1.1382 1.331 1.2784 0 0.069346 0 0.013958 0 0.01051 0 -0.11191
2.4492 -0.0019058 -0.014622 -0.052262 0.003505 0.025346 -0.015394 -0.036527 -0.0186 0.020526 -0.0095444 0.012195 0.048017 0.67515 2.9057 2.1491 0.9033 2.3073 1.6963 1.1394 1.3332 1.2819 0 0.069205 0 0.013622 0 0.010742 0 0.051431
2.4531 0.025701 -0.043366 -0.094555 -0.0032126 0.051141 -0.03117 -0.046855 -0.019832 0.052585 -0.04347 0.0069716 0.065549 0.67432 2.9056 2.1469 0.90396 2.3054 1.6997 1.1437 1.3352 1.2841 0 0.069228 0 0.013027 0 0.011426 0 0.18724
2.457 0.039433 -0.046244 -0.0814 -0.0071394 0.045481 -0.026621 -0.030765 -0.0096099 0.052389 -0.052015 0.00074874 0.076231 0.67321 2.9044 2.1455 0.90277 2.3056 1.6998 1.1481 1.3362 1.2838 0 0.069484 0 0.012339 0 0.012117 0 0.21396
2.4609 0.030774 -0.020667 -0.016124 -0.0081986 0.010238 -0.0025988 0.0033144 0.006188 0.019087 -0.029163 -0.002588 0.082636 0.67348 2.9035 2.146 0.90128 2.3079 1.6975 1.1494 1.3363 1.2814 0 0.069843 0 0.011957 0 0.012409 0 0.11265
2.4648 0.004346 0.018555 0.064148 -0.0068509 -0.035034 0.026205 0.036337 0.01912 -0.027092 0.012736 -0.0014943 0.086557 0.67522 2.9036 2.1487 0.90154 2.3106 1.6956 1.1474 1.3362 1.2783 0 0.069993 0 0.012249 0 0.012255 0 -0.060899
2.4688 -0.024541 0.047837 0.10901 -0.0031649 -0.063391 0.040396 0.049402 0.022606 -0.057034 0.049297 0.002323 0.08553 0.67698 2.9042 2.1523 0.90399 2.3119 1.6958 1.1442 1.3359 1.276 0 0.069672 0 0.013193 0 0.011963 0 -0.20769
2.4727 -0.038712 0.048997 0.086681 0.0020734 -0.05591 0.029323 0.034539 0.014953 -0.0509 0.057936 0.0053617 0.077557 0.67755 2.9049 2.1551 0.90686 2.3117 1.6978 1.1428 1.3351 1.2752 0 0.068946 0 0.01425 0 0.01188 0 -0.24236
2.4766 -0.029309 0.020414 0.0066694 0.0061216 -0.014052 -0.0010959 -0.0004123 5.8848e-05 -0.01078 0.031736 0.0048553 0.068619 0.67729 2.9055 2.1554 0.90768 2.3114 1.6992 1.1446 1.334 1.2762 0 0.068246 0 0.014676 0 0.012054 0 -0.1421
2.4805 -0.0013847 -0.021622 -0.083306 0.0054745 0.039007 -0.032097 -0.035613 -0.014362 0.040041 -0.015117 0.00048829 0.072617 0.6776 2.9063 2.1532 0.90566 2.3128 1.6984 1.1485 1.3334 1.2786 0 0.068072 0 0.014061 0 0.012222 0 0.03988
2.4844 0.028597 -0.052301 -0.12618 -0.00075066 0.070783 -0.044562 -0.050107 -0.02055 0.070759 -0.054695 -0.0056338 0.10055 0.67909 2.9077 2.1502 0.90263 2.3161 1.6963 1.1519 1.3344 1.2817 0 0.068569 0 0.01267 0 0.012106 0 0.20355
2.4883 0.042243 -0.052944 -0.092165 -0.0086439 0.0597 -0.031191 -0.034174 -0.014997 0.061488 -0.062121 -0.010329 0.14808 0.68044 2.9091 2.1481 0.90139 2.3195 1.6951 1.1528 1.3371 1.2842 0 0.069363 0 0.011288 0 0.01174 0 0.25733
2.4922 0.030372 -0.022319 0.00098728 -0.011601 0.010453 -0.00031199 0.0039245 -0.00088968 0.015645 -0.031681 -0.010997 0.19473 0.67944 2.9097 2.1481 0.90312 2.3207 1.6965 1.1509 1.3397 1.2848 0 0.069842 0 0.010683 0 0.011459 0 0.16921
2.4961 -0.00089317 0.022128 0.09778 -0.005717 -0.046885 0.030085 0.041609 0.0133 -0.041086 0.018552 -0.0069018 0.21836 0.67519 2.9089 2.1497 0.90616 2.319 1.6995 1.1474 1.34 1.2828 0 0.069678 0 0.011106 0 0.011562 0 -0.013821
2.5 -0.033138 0.054119 0.13882 0.0062148 -0.075274 0.043118 0.055072 0.018862 -0.075093 0.057482 0.00025836 0.21329 0.66925 2.907 2.1521 0.90754 2.3154 1.7015 1.1441 1.3374 1.2789 0 0.069128 0 0.012205 0 0.011993 0 -0.18952
2.5039 -0.046452 0.053984 0.097342 0.016131 -0.055244 0.031916 0.034483 0.012537 -0.064734 0.060718 0.0068138 0.19562 0.66444 2.9047 2.1538 0.90579 2.312 1.7004 1.1422 1.3334 1.2751 0 0.068815 0 0.013342 0 0.012376 0 -0.25653
2.5078 -0.031699 0.020737 -0.0040228 0.016814 0.0013383 0.0026464 -0.0085335 -0.0011121 -0.014292 0.026337 0.0088905 0.18982 0.66264 2.9026 2.1542 0.90239 2.3102 1.6968 1.1422 1.3306 1.2727 0 0.069186 0 0.014005 0 0.012379 0 -0.17362
2.5117 0.0033629 -0.026579 -0.1061 0.0076001 0.058426 -0.028789 -0.04703 -0.012599 0.047006 -0.023854 0.0049574 0.20796 0.66353 2.9013 2.1531 0.9004 2.3099 1.6933 1.1439 1.3304 1.2719 0 0.0701 0 0.014016 0 0.012047 0 0.011954
2.5156 0.038254 -0.059592 -0.14773 -0.0051251 0.079381 -0.044568 -0.055584 -0.013877 0.081629 -0.058331 -0.0024992 0.24007 0.66557 2.9014 2.1511 0.90162 2.3099 1.6923 1.1466 1.332 1.2716 0 0.070935 0 0.013482 0 0.011766 0 0.18702
2.5195 0.052013 -0.057465 -0.10197 -0.012854 0.050896 -0.034324 -0.027194 -0.0038048 0.066885 -0.055735 -0.0079624 0.26403 0.66779 2.9032 2.1488 0.90485 2.3093 1.694 1.1494 1.3332 1.271 0 0.071103 0 0.012663 0 0.011874 0 0.23781
2.5234 0.036073 -0.019928 0.0067379 -0.011017 -0.0088074 -0.0019168 0.021281 0.011065 0.010193 -0.017764 -0.0066273 0.26572 0.67048 2.9064 2.1474 0.90703 2.308 1.6964 1.1512 1.3328 1.2706 0 0.070528 0 0.011886 0 0.012307 0 0.12166
2.5273 -0.00022783 0.03168 0.11495 -0.0015088 -0.062295 0.034871 0.059352 0.020817 -0.054131 0.032555 0.0015356 0.25088 0.67405 2.9096 2.1474 0.90605 2.3067 1.6976 1.1514 1.3311 1.272 0 0.069676 0 0.011486 0 0.012644 0 -0.10012
2.5313 -0.035071 0.06659 0.15638 0.0094453 -0.076736 0.053479 0.062395 0.018625 -0.085746 0.065246 0.010845 0.23864 0.67758 2.9108 2.1486 0.90266 2.3062 1.697 1.1503 1.3301 1.2758 0 0.069138 0 0.011675 0 0.012502 0 -0.29358
2.5352 -0.047259 0.063071 0.1021 0.015579 -0.043643 0.040614 0.02761 0.0051282 -0.064016 0.061081 0.013583 0.24359 0.679 2.9087 2.1503 0.89976 2.3065 1.6961 1.1484 1.3306 1.2806 0 0.069149 0 0.012368 0 0.011915 0 -0.33296
2.5391 -0.029063 0.02203 -0.019208 0.01383 0.017023 0.0022678 -0.023989 -0.011916 -0.0017741 0.0223 0.0060024 0.26351 0.67694 2.9042 2.1519 0.89979 2.3071 1.6964 1.1465 1.3319 1.2835 0 0.069441 0 0.013139 0 0.011305 0 -0.18229
2.543 0.0089581 -0.03278 -0.13522 0.0053225 0.069493 -0.038306 -0.060682 -0.022314 0.062278 -0.029069 -0.0080347 0.28333 0.67247 2.8999 2.1535 0.90259 2.3074 1.6982 1.145 1.3324 1.2823 0 0.069523 0 0.013454 0 0.0111 0 0.075852
2.5469 0.044061 -0.068534 -0.17262 -0.0053576 0.08319 -0.054953 -0.059687 -0.019573 0.087901 -0.063735 -0.019082 0.29058 0.66876 2.8982 2.1552 0.90569 2.3071 1.7005 1.1445 1.3315 1.2777 0 0.069107 0 0.013073 0 0.01135 0 0.28616
2.5508 0.054722 -0.063029 -0.10361 -0.011983 0.0501 -0.036204 -0.021041 -0.0048919 0.058662 -0.061535 -0.018753 0.28725 0.66873 2.8998 2.1568 0.90656 2.3067 1.7021 1.1461 1.3301 1.2729 0 0.068309 0 0.012286 0 0.011723 0 0.31524
2.5547 0.033489 -0.018455 0.03372 -0.0096173 -0.010705 0.0063448 0.032472 0.013354 -0.0078382 -0.022977 -0.0060891 0.28743 0.67264 2.9028 2.1574 0.90466 2.3068 1.7029 1.1502 1.3301 1.2712 0 0.067521 0 0.011745 0 0.011854 0 0.13614
2.5586 -0.0082675 0.039261 0.15621 0.0019676 -0.063702 0.045255 0.068888 0.02449 -0.07094 0.030437 0.011299 0.30379 0.67794 2.9045 2.1558 0.90159 2.3082 1.7033 1.1561 1.3322 1.2734 0 0.0671 0 0.011971 0 0.011709 0 -0.15101
2.5625 -0.046586 0.07549 0.18673 0.016661 -0.077219 0.055284 0.065913 0.022002 -0.091755 0.067899 0.022317 0.3359 0.68126 2.9039 2.1523 0.89954 2.3107 1.7039 1.161 1.335 1.2775 0 0.067148 0 0.012942 0 0.011603 0 -0.37689
2.5664 -0.058708 0.067574 0.10341 0.024646 -0.042392 0.029823 0.024187 0.0076271 -0.056511 0.067114 0.020003 0.3707 0.68097 2.9022 2.1486 0.89953 2.3131 1.7041 1.1614 1.3363 1.2802 0 0.067532 0 0.014086 0 0.011866 0 -0.40462
2.5703 -0.036581 0.018853 -0.045103 0.018906 0.020511 -0.015155 -0.032601 -0.0096838 0.015207 0.028082 0.0061551 0.39368 0.67802 2.9012 2.1472 0.90106 2.3139 1.7029 1.1558 1.3349 1.2799 0 0.06804 0 0.014696 0 0.012487 0 -0.21342
2.5742 0.0078739 -0.04257 -0.16874 0.0012329 0.073218 -0.051565 -0.071025 -0.01946 0.081623 -0.025994 -0.010162 0.40017 0.67476 2.9018 2.1494 0.90301 2.3126 1.6999 1.1466 1.3316 1.2773 0 0.068535 0 0.014418 0 0.013072 0 0.08731
2.5781 0.049134 -0.080009 -0.19144 -0.017627 0.082424 -0.056683 -0.067461 -0.016362 0.10276 -0.06222 -0.018868 0.39738 0.67316 2.9029 2.1539 0.90456 2.3101 1.6963 1.1393 1.3287 1.2743 0 0.06897 0 0.013437 0 0.013162 0 0.32254
2.582 0.062793 -0.070088 -0.097999 -0.024992 0.04074 -0.026685 -0.022731 -0.0033105 0.063879 -0.058217 -0.015374 0.39677 0.67372 2.9028 2.1579 0.90537 2.3086 1.6942 1.1384 1.3282 1.2723 0 0.069333 0 0.012283 0 0.012624 0 0.35653
2.5859 0.040171 -0.017315 0.056437 -0.015613 -0.027941 0.021257 0.037177 0.010936 -0.014769 -0.016329 -0.0030779 0.40468 0.67564 2.9016 2.1592 0.90502 2.3095 1.6954 1.1443 1.33 1.2714 0 0.069585 0 0.011462 0 0.011772 0 0.17473
2.5898 -0.0059718 0.047705 0.17927 0.0040619 -0.082623 0.058863 0.075715 0.017782 -0.088056 0.037532 0.0093699 0.41897 0.6775 2.9008 2.1579 0.90285 2.3118 1.6993 1.1523 1.3327 1.271 0 0.06967 0 0.011212 0 0.011135 0 -0.10743
2.5938 -0.04842 0.085974 0.19554 0.02043 -0.090152 0.062976 0.06783 0.014046 -0.11148 0.069925 0.013844 0.43305 0.67796 2.9022 2.1562 0.89864 2.3131 1.7038 1.1563 1.3345 1.2708 0 0.069569 0 0.011473 0 0.011072 0 -0.31531
2.5977 -0.06146 0.073522 0.09274 0.022617 -0.045178 0.029473 0.016196 0.0030737 -0.068242 0.060592 0.0077574 0.4421 0.67641 2.9056 2.156 0.89338 2.3109 1.7061 1.1535 1.3343 1.2714 0 0.06934 0 0.012012 0 0.011555 0 -0.32249
2.6016 -0.036441 0.01649 -0.070586 0.0099881 0.02694 -0.022974 -0.048997 -0.0082645 0.018448 0.014779 -0.0046403 0.44598 0.67349 2.9085 2.1569 0.88915 2.3057 1.7052 1.1466 1.3324 1.2733 0 0.069115 0 0.012552 0 0.012243 0 -0.12839
2.6055 0.012514 -0.051642 -0.19745 -0.0081575 0.085266 -0.062478 -0.08762 -0.013949 0.097035 -0.04022 -0.015179 0.44763 0.67114 2.9082 2.1569 0.88782 2.3006 1.7022 1.1412 1.3299 1.2759 0 0.06904 0 0.012881 0 0.012769 0 0.1422
2.6094 0.056402 -0.089616 -0.20871 -0.019666 0.09673 -0.062806 -0.074331 -0.0116 0.11817 -0.07162 -0.016923 0.44988 0.67149 2.9042 2.1547 0.88966 2.2995 1.6994 1.1415 1.3283 1.2782 0 0.0692 0 0.012945 0 0.012976 0 0.31751
2.6133 0.068441 -0.073314 -0.091363 -0.017492 0.054461 -0.020857 -0.015096 -0.0027262 0.06618 -0.060475 -0.008385 0.45408 0.67511 2.8993 2.1513 0.89312 2.3034 1.6987 1.1467 1.3283 1.2793 0 0.069569 0 0.012876 0 0.012951 0 0.28507
2.6172 0.040301 -0.010967 0.089864 -0.0031446 -0.0184 0.039025 0.055328 0.0086097 -0.028973 -0.01252 0.0056989 0.46106 0.67996 2.8969 2.1494 0.89627 2.3099 1.7 1.1522 1.33 1.2792 0 0.070018 0 0.012913 0 0.012871 0 0.059399
2.6211 -0.012336 0.060905 0.22731 0.015386 -0.080847 0.078713 0.094049 0.0175 -0.10856 0.04523 0.017404 0.47225 0.68256 2.8986 2.151 0.89838 2.3144 1.7014 1.1536 1.3327 1.2786 0 0.070382 0 0.013187 0 0.012809 0 -0.22978
2.625 -0.058488 0.098899 0.23406 0.028484 -0.096033 0.070742 0.076473 0.019923 -0.12144 0.079815 0.020472 0.48912 0.68075 2.9028 2.155 0.90027 2.3145 1.7008 1.15 1.3353 1.2778 0 0.070545 0 0.013569 0 0.012679 0 -0.41787
2.6289 -0.070025 0.078914 0.09938 0.029408 -0.05241 0.017618 0.012152 0.014537 -0.057088 0.071039 0.013905 0.51142 0.67581 2.906 2.1579 0.90301 2.3108 1.6979 1.1446 1.3369 1.2765 0 0.070485 0 0.013742 0 0.012352 0 -0.40228
2.6328 -0.038687 0.011371 -0.099683 0.017055 0.027379 -0.047983 -0.06009 0.0039074 0.046368 0.023308 0.0021469 0.53602 0.67166 2.9061 2.1572 0.90636 2.3065 1.6943 1.1418 1.3372 1.2744 0 0.070256 0 0.013509 0 0.011838 0 -0.19762
2.6367 0.018283 -0.064061 -0.24169 -0.0032231 0.096626 -0.083609 -0.09537 -0.0061707 0.12502 -0.036197 -0.0080391 0.55782 0.67145 2.904 2.1536 0.90852 2.3043 1.6928 1.1438 1.3366 1.2722 0 0.069928 0 0.013046 0 0.01136 0 0.078902
2.6406 0.067631 -0.10161 -0.23517 -0.021304 0.11076 -0.064927 -0.07049 -0.0097269 0.12893 -0.072611 -0.011744 0.57213 0.67463 2.9023 2.1505 0.90774 2.3047 1.6952 1.1492 1.3355 1.2714 0 0.069562 0 0.012825 0 0.01124 0 0.27717
2.6445 0.079579 -0.076983 -0.078043 -0.026981 0.055821 -0.002264 0.00080571 -0.0044968 0.053734 -0.063786 -0.0084909 0.57716 0.67741 2.9033 2.1509 0.9042 2.3061 1.7003 1.1542 1.3342 1.2728 0 0.069227 0 0.013196 0 0.011647 0 0.29617
2.6484 0.045921 -0.0028914 0.13724 -0.016206 -0.039211 0.065479 0.075055 0.0062527 -0.055748 -0.014122 -0.0018844 0.57519 0.67644 2.9064 2.1542 0.90019 2.3073 1.705 1.1556 1.3323 1.2759 0 0.069023 0 0.013986 0 0.012406 0 0.13474
2.6523 -0.014284 0.077357 0.27833 0.0051103 -0.11698 0.095492 0.10523 0.015682 -0.13239 0.047082 0.0030399 0.57204 0.67232 2.9091 2.157 0.89834 2.3082 1.7063 1.153 1.3297 1.2785 0 0.069036 0 0.014552 0 0.013066 0 -0.11166
2.6563 -0.065385 0.11506 0.2547 0.023565 -0.12695 0.068051 0.070261 0.017893 -0.12765 0.082761 0.0029084 0.57499 0.66931 2.9088 2.1557 0.89929 2.3096 1.7034 1.1486 1.3273 1.2789 0 0.069246 0 0.014307 0 0.013198 0 -0.30301
2.6602 -0.076297 0.08562 0.075148 0.026687 -0.059218 -0.0012588 -0.010496 0.011646 -0.041717 0.070724 -0.0021639 0.58968 0.67121 2.9052 2.1503 0.90118 2.3114 1.6983 1.1459 1.3267 1.2769 0 0.069473 0 0.013278 0 0.012727 0 -0.32941
2.6641 -0.039586 0.0044161 -0.15521 0.011789 0.046573 -0.071171 -0.087862 0.00064622 0.0755 0.017663 -0.0087739 0.61689 0.6774 2.9002 2.1442 0.90154 2.3126 1.6943 1.1469 1.3291 1.2742 0 0.06946 0 0.012164 0 0.012019 0 -0.17169
2.668 0.023325 -0.081058 -0.29729 -0.011607 0.12495 -0.099708 -0.11285 -0.0093128 0.15358 -0.044639 -0.012188 0.65113 0.68283 2.8964 2.1415 0.89977 2.312 1.6932 1.1508 1.3339 1.2724 0 0.069069 0 0.011786 0 0.011619 0 0.083926
2.6719 0.074469 -0.11911 -0.26203 -0.028107 0.12634 -0.069341 -0.067769 -0.013776 0.14399 -0.078775 -0.0090968 0.68244 0.68248 2.8952 2.1434 0.89791 2.3101 1.6949 1.1543 1.3389 1.272 0 0.068435 0 0.012393 0 0.011841 0 0.28944
2.6758 0.082108 -0.085349 -0.065293 -0.027054 0.049042 0.0022887 0.021395 -0.011329 0.050275 -0.064571 0.00018656 0.70131 0.67607 2.8964 2.1476 0.89862 2.309 1.697 1.1538 1.3412 1.2721 0 0.067898 0 0.013452 0 0.012539 0 0.31874
2.6797 0.040259 0.0014584 0.17906 -0.0095514 -0.059508 0.072267 0.10008 -0.0033916 -0.072693 -0.011071 0.011392 0.70419 0.66845 2.8984 2.1504 0.90239 2.3104 1.698 1.1482 1.3396 1.2719 0 0.067758 0 0.014117 0 0.013229 0 0.14577
2.6836 -0.027048 0.08956 0.32492 0.012912 -0.1327 0.097604 0.11874 0.006637 -0.15106 0.049425 0.018403 0.69582 0.66526 2.9002 2.1502 0.90658 2.3136 1.6974 1.1401 1.3354 1.2718 0 0.068036 0 0.013945 0 0.013468 0 -0.13251
2.6875 -0.079691 0.12501 0.28059 0.026528 -0.12582 0.061522 0.06417 0.01418 -0.13696 0.081022 0.016905 0.68661 0.6678 2.9015 2.1483 0.90753 2.3162 1.6965 1.1343 1.3314 1.2727 0 0.068476 0 0.01322 0 0.013156 0 -0.34894
2.6914 -0.085411 0.084704 0.066079 0.023754 -0.04264 -0.014905 -0.031455 0.014883 -0.038652 0.065326 0.0073478 0.68656 0.6721 2.9027 2.1474 0.90389 2.3158 1.6968 1.1343 1.3297 1.2752 0 0.068787 0 0.012608 0 0.012542 0 -0.36742
2.6953 -0.039492 -0.0086329 -0.19444 0.0070023 0.06768 -0.084023 -0.10973 0.0071455 0.083551 0.011683 -0.0050113 0.69968 0.67295 2.9038 2.149 0.89817 2.3125 1.6983 1.1394 1.3307 1.2783 0 0.068885 0 0.012533 0 0.011973 0 -0.16954
2.6992 0.031781 -0.099266 -0.34348 -0.013717 0.13975 -0.10052 -0.12176 -0.0055384 0.15385 -0.048756 -0.013334 0.72261 0.66909 2.9046 2.1521 0.89477 2.3088 1.7002 1.1458 1.3326 1.2803 0 0.068907 0 0.012852 0 0.011653 0 0.13104
2.7031 0.086215 -0.13177 -0.28517 -0.02668 0.12974 -0.050865 -0.058601 -0.015175 0.12775 -0.081107 -0.013601 0.74771 0.66441 2.9045 2.1547 0.89628 2.3075 1.7009 1.1489 1.3335 1.2806 0 0.068984 0 0.013106 0 0.011589 0 0.35789
2.707 0.090692 -0.0849 -0.04765 -0.024484 0.040751 0.036102 0.042519 -0.013971 0.020009 -0.066548 -0.0070105 0.76809 0.66429 2.9031 2.1557 0.90116 2.3091 1.6999 1.1474 1.3324 1.2802 0 0.069025 0 0.013028 0 0.011704 0 0.37991
2.7109 0.041268 0.014782 0.22822 -0.0078727 -0.077643 0.10574 0.12007 -0.00049819 -0.10397 -0.01291 0.0013416 0.78126 0.67042 2.9011 2.1551 0.90507 2.3115 1.6977 1.1442 1.3306 1.2808 0 0.068793 0 0.012774 0 0.011939 0 0.18822
2.7148 -0.033717 0.10809 0.37135 0.014078 -0.15612 0.11212 0.12546 0.017771 -0.16786 0.049675 0.0062969 0.78962 0.67917 2.8995 2.154 0.90466 2.3122 1.6952 1.1431 1.3299 1.2826 0 0.068217 0 0.012694 0 0.012221 0 -0.10462
2.7188 -0.089856 0.13854 0.28654 0.028142 -0.14514 0.048327 0.053334 0.028668 -0.13101 0.085732 0.0059193 0.79844 0.68468 2.8994 2.1526 0.90038 2.3104 1.6934 1.1458 1.3312 1.2842 0 0.067631 0 0.012924 0 0.012397 0 -0.33674
2.7227 -0.093021 0.086619 0.017788 0.024445 -0.045944 -0.047817 -0.05375 0.023864 -0.013287 0.074651 0.0019126 0.81268 0.68373 2.9011 2.1509 0.89598 2.3079 1.6928 1.1506 1.3339 1.2838 0 0.067608 0 0.013249 0 0.012281 0 -0.39002
2.7266 -0.04025 -0.017819 -0.2738 0.0034414 0.086367 -0.11703 -0.12999 0.005256 0.11637 0.022659 -0.0025253 0.83398 0.6779 2.9042 2.1491 0.89504 2.3069 1.6936 1.1542 1.3359 1.2813 0 0.068462 0 0.013359 0 0.011847 0 -0.2484
2.7305 0.037645 -0.11284 -0.40722 -0.022842 0.1726 -0.11597 -0.12646 -0.016025 0.1808 -0.040564 -0.0051064 0.85902 0.67148 2.9074 2.1484 0.89793 2.3081 1.6955 1.1547 1.3354 1.2786 0 0.069854 0 0.013182 0 0.011349 0 0.00467
2.7344 0.093909 -0.14136 -0.29455 -0.037664 0.15718 -0.044641 -0.04256 -0.027289 0.14051 -0.078982 -0.0051696 0.88013 0.66768 2.9095 2.1501 0.90161 2.31 1.6976 1.1533 1.3324 1.2782 0 0.070898 0 0.012935 0 0.011204 0 0.2373
2.7383 0.093852 -0.085621 0.001728 -0.030825 0.044859 0.053577 0.071482 -0.022634 0.017688 -0.071115 -0.0028611 0.88921 0.66674 2.9097 2.154 0.90247 2.3109 1.6993 1.1521 1.329 1.2804 0 0.070803 0 0.01284 0 0.011646 0 0.33563
2.7422 0.036195 0.021627 0.30438 -0.0062151 -0.09867 0.11881 0.14422 -0.0059244 -0.11587 -0.022407 0.0015412 0.88349 0.66707 2.9083 2.158 0.8995 2.31 1.7004 1.152 1.328 1.2829 0 0.069511 0 0.012852 0 0.012461 0 0.2551
2.7461 -0.045473 0.11635 0.42894 0.020532 -0.18551 0.11122 0.12764 0.01282 -0.18051 0.038227 0.0070858 0.86968 0.66768 2.9058 2.1596 0.89497 2.3084 1.7012 1.1516 1.331 1.2826 0 0.067812 0 0.012725 0 0.013085 0 0.039407
2.75 -0.10241 0.14147 0.29669 0.032924 -0.16058 0.034979 0.028858 0.023824 -0.13628 0.075448 0.01125 0.86223 0.66895 2.9036 2.1579 0.89237 2.3073 1.7025 1.1493 1.3368 1.2786 0 0.066782 0 0.01234 0 0.013037 0 -0.19788
2.7539 -0.099952 0.081274 -0.016312 0.024735 -0.037383 -0.064422 -0.092294 0.022112 -0.0080571 0.067913 0.010524 0.87512 0.67147 2.9023 2.1546 0.89354 2.3076 1.7044 1.1458 1.3423 1.2732 0 0.067006 0 0.011915 0 0.012317 0 -0.32527
2.7578 -0.038535 -0.028806 -0.3239 0.0030589 0.10939 -0.12714 -0.15977 0.0086374 0.12765 0.020271 0.0030005 0.91188 0.67458 2.9023 2.1523 0.89745 2.3088 1.7059 1.1435 1.344 1.2698 0 0.068206 0 0.011826 0 0.011423 0 -0.26166
2.7617 0.046164 -0.12305 -0.44099 -0.018151 0.19004 -0.1144 -0.12943 -0.010651 0.18802 -0.039812 -0.0089541 0.96132 0.67665 2.9029 2.1524 0.9014 2.3103 1.7055 1.1447 1.3411 1.2701 0 0.069535 0 0.012204 0 0.010946 0 -0.029026
2.7656 0.10423 -0.14462 -0.29455 -0.027893 0.15523 -0.031771 -0.017821 -0.026538 0.13468 -0.077528 -0.018792 1.0036 0.67667 2.9032 2.1537 0.90336 2.312 1.7023 1.1487 1.3358 1.2729 0 0.070243 0 0.012745 0 0.011101 0 0.24639
2.7695 0.10111 -0.079619 0.031704 -0.023604 0.025707 0.073264 0.10719 -0.029659 -0.0014218 -0.070661 -0.019597 1.0233 0.67545 2.9026 2.154 0.90323 2.3139 1.6978 1.1522 1.3317 1.2754 0 0.070158 0 0.012972 0 0.011611 0 0.39814
2.7734 0.038219 0.034178 0.34535 -0.0098028 -0.12104 0.13866 0.16847 -0.015614 -0.13774 -0.022318 -0.0092373 1.0192 0.67467 2.901 2.1522 0.9025 2.3158 1.6944 1.1521 1.3314 1.2759 0 0.069646 0 0.012725 0 0.012004 0 0.32016
2.7773 -0.047479 0.12938 0.45865 0.0065045 -0.19751 0.12474 0.1277 0.010251 -0.1905 0.040415 0.0072159 1.0049 0.67505 2.8994 2.1498 0.90274 2.3166 1.6944 1.1487 1.3343 1.2753 0 0.069197 0 0.012347 0 0.012026 0 0.041452
2.7813 -0.10494 0.14888 0.30085 0.018888 -0.15767 0.039005 0.0090552 0.033276 -0.12664 0.081521 0.020149 0.99766 0.67539 2.899 2.1494 0.90451 2.3155 1.6978 1.1454 1.3377 1.2753 0 0.069051 0 0.012354 0 0.0118 0 -0.28108
2.7852 -0.099081 0.080143 -0.037178 0.022145 -0.023423 -0.066931 -0.11562 0.037761 0.01553 0.076836 0.021623 1.0065 0.67395 2.9006 2.1521 0.9072 2.3126 1.7024 1.1454 1.3389 1.2768 0 0.069138 0 0.012889 0 0.011631 0 -0.45667
2.7891 -0.031968 -0.036513 -0.35428 0.013283 0.1279 -0.12776 -0.17063 0.018928 0.14999 0.028795 0.010731 1.0279 0.67051 2.9039 2.1561 0.90959 2.3095 1.7055 1.1487 1.3377 1.2782 0 0.069259 0 0.013525 0 0.011702 0 -0.38374
2.793 0.05743 -0.13104 -0.4581 -0.0055289 0.20751 -0.10477 -0.12207 -0.010961 0.19593 -0.034074 -0.0057185 1.0524 0.66696 2.9074 2.1582 0.91052 2.3075 1.7055 1.1521 1.336 1.2775 0 0.06927 0 0.013655 0 0.011968 0 -0.11776
2.7969 0.11552 -0.14523 -0.28195 -0.024848 0.16622 -0.011107 0.0018161 -0.029329 0.12665 -0.073654 -0.017626 1.0735 0.66568 2.9096 2.1566 0.90938 2.307 1.703 1.1525 1.3357 1.2744 0 0.069129 0 0.013103 0 0.012287 0 0.16537
2.8008 0.10595 -0.068311 0.071814 -0.031251 0.024525 0.094836 0.12716 -0.01988 -0.015198 -0.065503 -0.017978 1.0922 0.66727 2.9094 2.1524 0.90636 2.3074 1.6993 1.1492 1.3367 1.271 0 0.068855 0 0.012349 0 0.012586 0 0.28696
2.8047 0.032314 0.055032 0.39031 -0.016424 -0.13654 0.14496 0.17786 0.013387 -0.14433 -0.014552 -0.0069934 1.1114 0.67 2.9071 2.149 0.90255 2.3075 1.6959 1.145 1.3374 1.2701 0 0.06853 0 0.012105 0 0.01286 0 0.18265
2.8086 -0.062481 0.1502 0.4777 0.014354 -0.22063 0.10458 0.12085 0.046951 -0.184 0.04723 0.0083273 1.129 0.67164 2.9039 2.1488 0.89955 2.3072 1.6935 1.1429 1.3356 1.2725 0 0.068344 0 0.012645 0 0.013039 0 -0.060792
2.8125 -0.12103 0.1575 0.27519 0.042655 -0.17356 -0.0042421 -0.012951 0.05438 -0.11104 0.080424 0.018557 1.1376 0.67163 2.9013 2.1514 0.89853 2.3073 1.6929 1.1435 1.3313 1.2763 0 0.068541 0 0.013521 0 0.012936 0 -0.27055
2.8164 -0.10629 0.069459 -0.10047 0.048337 -0.018773 -0.11461 -0.14487 0.026666 0.031075 0.062907 0.017319 1.1327 0.67143 2.9002 2.1543 0.89948 2.3084 1.6949 1.1451 1.3266 1.2786 0 0.069214 0 0.013958 0 0.012413 0 -0.30513
2.8203 -0.025153 -0.062837 -0.42475 0.02435 0.15286 -0.15583 -0.19387 -0.019727 0.15783 0.0039928 0.0048566 1.1209 0.67255 2.9008 2.1549 0.90108 2.31 1.6998 1.1457 1.3243 1.2777 0 0.070112 0 0.013564 0 0.011606 0 -0.14313
2.8242 0.074404 -0.15956 -0.49999 -0.016777 0.23614 -0.098351 -0.12583 -0.053874 0.19289 -0.06103 -0.012022 1.1188 0.67462 2.9027 2.153 0.90174 2.3109 1.7061 1.1454 1.3254 1.2745 0 0.070692 0 0.012674 0 0.010936 0 0.11112
2.8281 0.13197 -0.16079 -0.27576 -0.050544 0.17668 0.025687 0.022948 -0.052326 0.11323 -0.092398 -0.023566 1.1407 0.67554 2.9047 2.1507 0.90081 2.3103 1.711 1.1456 1.3286 1.2718 0 0.070481 0 0.012033 0 0.010816 0 0.29988
2.832 0.11171 -0.064065 0.11797 -0.05681 0.0071155 0.14037 0.16425 -0.015564 -0.036006 -0.069927 -0.022482 1.1847 0.67377 2.9061 2.1505 0.89906 2.309 1.7118 1.1476 1.3317 1.2717 0 0.069478 0 0.012136 0 0.011285 0 0.30923
2.8359 0.024798 0.073062 0.44601 -0.032769 -0.17047 0.17259 0.21017 0.032709 -0.16639 -0.0050947 -0.0083823 1.2319 0.6703 2.9061 2.1528 0.8979 2.3085 1.7084 1.1508 1.3329 1.2738 0 0.068233 0 0.012845 0 0.011937 0 0.13178
2.8398 -0.077093 0.16765 0.50769 0.0063016 -0.24659 0.098714 0.12845 0.061952 -0.19825 0.065562 0.011339 1.2596 0.66817 2.9049 2.156 0.89807 2.3099 1.7033 1.1532 1.332 1.2763 0 0.067476 0 0.013597 0 0.012238 0 -0.13483
2.8438 -0.13315 0.162 0.25857 0.037659 -0.17264 -0.03853 -0.034358 0.054537 -0.10982 0.10137 0.02518 1.2599 0.6697 2.9033 2.1581 0.89911 2.3122 1.6999 1.1538 1.3306 1.2774 0 0.06757 0 0.013937 0 0.01196 0 -0.3437
2.8477 -0.11025 0.058913 -0.15906 0.044638 0.0079912 -0.15502 -0.17892 0.015709 0.046919 0.080613 0.024167 1.2468 0.67416 2.9025 2.1586 0.89997 2.3136 1.6993 1.153 1.33 1.2767 0 0.068261 0 0.013845 0 0.011328 0 -0.37477
2.8516 -0.022571 -0.080194 -0.49723 0.024655 0.1857 -0.1777 -0.21447 -0.031234 0.17585 0.013026 0.007681 1.2444 0.67826 2.9032 2.1583 0.90004 2.3124 1.7002 1.1524 1.3311 1.2758 0 0.068937 0 0.013601 0 0.010764 0 -0.19518
2.8555 0.077437 -0.17267 -0.54919 -0.011157 0.25158 -0.091423 -0.11715 -0.059727 0.19561 -0.065024 -0.015336 1.2664 0.67905 2.905 2.1589 0.89973 2.3087 1.6997 1.1521 1.3337 1.276 0 0.06916 0 0.013402 0 0.010498 0 0.1212
2.8594 0.13059 -0.1642 -0.27576 -0.044267 0.16394 0.05026 0.052959 -0.05501 0.091373 -0.11022 -0.031148 1.3059 0.67655 2.9065 2.1603 0.89981 2.3046 1.6969 1.1513 1.3363 1.2776 0 0.068993 0 0.013182 0 0.010433 0 0.42347
2.8633 0.10579 -0.060578 0.16608 -0.057317 -0.025959 0.15834 0.18877 -0.021418 -0.074103 -0.09642 -0.029504 1.3424 0.67355 2.906 2.1613 0.90057 2.3022 1.6937 1.149 1.3375 1.2795 0 0.068864 0 0.012784 0 0.010377 0 0.55346
2.8672 0.017737 0.076642 0.51301 -0.042266 -0.20441 0.16465 0.20417 0.020986 -0.19882 -0.029934 -0.010409 1.3611 0.67304 2.9033 2.1603 0.90156 2.3024 1.6932 1.1459 1.3362 1.2799 0 0.069117 0 0.012245 0 0.010344 0 0.42739
2.8711 -0.082083 0.16703 0.55284 -0.0055817 -0.26326 0.064956 0.089375 0.047991 -0.20527 0.053023 0.015145 1.3652 0.67555 2.8998 2.1578 0.9022 2.3048 1.6965 1.1443 1.3329 1.278 0 0.069684 0 0.011845 0 0.010564 0 0.088793
2.875 -0.13543 0.15832 0.25503 0.032992 -0.16486 -0.078768 -0.082638 0.044867 -0.088837 0.10621 0.031435 1.3708 0.67906 2.8974 2.1556 0.90248 2.308 1.7018 1.1457 1.3295 1.2746 0 0.070172 0 0.011845 0 0.011177 0 -0.30123
2.8789 -0.11093 0.056308 -0.20688 0.050084 0.034578 -0.1777 -0.20268 0.014704 0.079936 0.09973 0.027746 1.3896 0.68104 2.8975 2.1557 0.90287 2.3109 1.7053 1.1492 1.3285 1.2714 0 0.070228 0 0.012212 0 0.011951 0 -0.54115
2.8828 -0.022377 -0.078945 -0.55758 0.033338 0.21724 -0.17135 -0.19476 -0.023554 0.19977 0.037615 0.00557 1.4168 0.68062 2.8996 2.158 0.90358 2.3127 1.7047 1.1523 1.3309 1.2705 0 0.069832 0 0.012637 0 0.012381 0 -0.49784
2.8867 0.078741 -0.16811 -0.58625 -0.0083245 0.27321 -0.063617 -0.063708 -0.046818 0.20064 -0.044191 -0.021578 1.4354 0.67883 2.9019 2.1606 0.90412 2.313 1.7011 1.1528 1.335 1.2724 0 0.069264 0 0.012835 0 0.012151 0 -0.18656
2.8906 0.13274 -0.15861 -0.27506 -0.047962 0.16637 0.081341 0.10884 -0.042287 0.084641 -0.098581 -0.036105 1.4331 0.67705 2.903 2.1613 0.90366 2.3118 1.6978 1.1511 1.3376 1.276 0 0.068825 0 0.012809 0 0.011501 0 0.22889
2.8945 0.10678 -0.05551 0.18948 -0.057767 -0.042611 0.17887 0.21625 -0.015133 -0.0776 -0.094681 -0.02744 1.4153 0.67562 2.9029 2.1595 0.90202 2.31 1.6972 1.1493 1.3364 1.2793 0 0.068604 0 0.012796 0 0.011109 0 0.52199
2.8984 0.015184 0.080713 0.52951 -0.029024 -0.23078 0.17382 0.19291 0.01586 -0.1905 -0.035712 0.00072866 1.401 0.67406 2.9029 2.1568 0.89994 2.3089 1.6991 1.1486 1.3326 1.2803 0 0.068485 0 0.012954 0 0.011509 0 0.53008
2.9023 -0.08765 0.16899 0.54343 0.020298 -0.28544 0.071499 0.053567 0.031428 -0.18941 0.04306 0.03203 1.4063 0.67234 2.9037 2.1555 0.8984 2.3099 1.701 1.1482 1.3295 1.2787 0 0.068343 0 0.013154 0 0.012582 0 0.24851
2.9063 -0.13898 0.15568 0.22627 0.057215 -0.17164 -0.066828 -0.11719 0.02419 -0.076535 0.094908 0.04728 1.4299 0.67146 2.905 2.1563 0.89757 2.3128 1.7009 1.1464 1.3303 1.2757 0 0.068176 0 0.013119 0 0.013612 0 -0.16459
2.9102 -0.10583 0.047629 -0.22897 0.056788 0.045864 -0.15982 -0.21684 0.0017673 0.08186 0.088869 0.036609 1.4556 0.6725 2.9055 2.1572 0.89673 2.316 1.6993 1.143 1.3346 1.2734 0 0.068075 0 0.012771 0 0.013888 0 -0.47867
2.9141 -0.0062955 -0.090398 -0.54788 0.01952 0.24018 -0.15276 -0.18599 -0.020248 0.19399 0.028141 0.006035 1.4682 0.6751 2.9045 2.1553 0.89531 2.317 1.6982 1.1405 1.3385 1.2728 0 0.068088 0 0.012397 0 0.013323 0 -0.52541
2.918 0.099979 -0.17372 -0.53789 -0.029597 0.29716 -0.049406 -0.042597 -0.028999 0.19473 -0.050927 -0.025947 1.468 0.6772 2.9032 2.1499 0.89402 2.3151 1.6991 1.1418 1.3382 1.2735 0 0.068158 0 0.012419 0 0.012504 0 -0.29816
2.9219 0.14756 -0.14935 -0.20197 -0.058921 0.18322 0.088943 0.12951 -0.02103 0.082883 -0.099328 -0.039699 1.4704 0.67669 2.9037 2.1435 0.89453 2.3114 1.7014 1.1466 1.3334 1.2744 0 0.0682 0 0.012966 0 0.012138 0 0.04503
2.9258 0.10569 -0.02969 0.26317 -0.051099 -0.034331 0.17799 0.22958 -0.0020193 -0.07718 -0.084554 -0.02651 1.4913 0.67361 2.9067 2.1403 0.89775 2.3088 1.7032 1.1512 1.3279 1.2744 0 0.068206 0 0.013677 0 0.012413 0 0.27993
2.9297 -0.0017424 0.11335 0.58219 -0.012549 -0.22659 0.16051 0.19794 0.017735 -0.1914 -0.011783 0.0061892 1.5326 0.67053 2.9105 2.1427 0.90238 2.3091 1.7027 1.1511 1.326 1.2738 0 0.068257 0 0.013984 0 0.012868 0 0.25791
2.9336 -0.10988 0.19146 0.56282 0.033105 -0.27909 0.043098 0.050492 0.028074 -0.19052 0.076577 0.039465 1.5799 0.67058 2.9122 2.149 0.90551 2.3115 1.6999 1.1455 1.3292 1.2735 0 0.068419 0 0.013628 0 0.012884 0 0.0020165
2.9375 -0.15221 0.15432 0.21065 0.060711 -0.15995 -0.10439 -0.12945 0.022628 -0.07218 0.12491 0.054165 1.6154 0.6746 2.9094 2.1548 0.90508 2.3134 1.6968 1.1386 1.3346 1.2739 0 0.068659 0 0.012916 0 0.012316 0 -0.30673
2.9414 -0.10148 0.021649 -0.27057 0.05721 0.060149 -0.18941 -0.23765 0.002014 0.095271 0.099126 0.041854 1.6317 0.68004 2.9032 2.1557 0.90194 2.3123 1.6953 1.1361 1.3379 1.2748 0 0.068859 0 0.012482 0 0.011659 0 -0.44813
2.9453 0.013011 -0.12755 -0.59583 0.026348 0.24852 -0.15484 -0.20865 -0.024107 0.21164 0.010398 0.0092253 1.6356 0.68276 2.8974 2.1516 0.89935 2.3084 1.6961 1.1408 1.3376 1.2755 0 0.068931 0 0.012732 0 0.011577 0 -0.31077
2.9492 0.12259 -0.20251 -0.56727 -0.015267 0.28906 -0.017819 -0.055351 -0.039358 0.205 -0.088841 -0.026011 1.6395 0.6802 2.8958 2.1462 0.90009 2.304 1.6985 1.1498 1.3355 1.2759 0 0.068879 0 0.013508 0 0.012255 0 0.029809
2.9531 0.16052 -0.15622 -0.19545 -0.046672 0.15277 0.13749 0.13533 -0.029406 0.076728 -0.13648 -0.045027 1.651 0.67343 2.8995 2.1438 0.90374 2.3022 1.7012 1.157 1.3346 1.2769 0 0.068769 0 0.014242 0 0.013162 0 0.35784
2.957 0.10246 -0.014755 0.30129 -0.051851 -0.082315 0.21138 0.25079 0.0066128 -0.097339 -0.10051 -0.038135 1.6686 0.6663 2.9062 2.1463 0.90694 2.3041 1.7032 1.1583 1.3353 1.2789 0 0.068645 0 0.014437 0 0.013473 0 0.45928
2.9609 -0.01835 0.13757 0.62374 -0.027258 -0.27576 0.15257 0.21924 0.051026 -0.21194 -0.0007459 -0.010115 1.6869 0.66271 2.9118 2.1511 0.90651 2.3083 1.7043 1.1542 1.3354 1.2817 0 0.068515 0 0.014023 0 0.012772 0 0.26385
2.9648 -0.13044 0.20871 0.57225 0.015196 -0.30894 -0.0069337 0.055375 0.075877 -0.19681 0.10273 0.022199 1.7038 0.66404 2.9134 2.154 0.90258 2.3119 1.7041 1.1489 1.3326 1.2835 0 0.068414 0 0.013299 0 0.011418 0 -0.10831
2.9688 -0.16657 0.15454 0.17143 0.052584 -0.15841 -0.16986 -0.14458 0.061514 -0.060718 0.14716 0.039178 1.7212 0.66872 2.9107 2.1524 0.89865 2.3128 1.7027 1.146 1.3279 1.2832 0 0.068433 0 0.012594 0 0.010274 0 -0.42449
2.9727 -0.10423 0.0061102 -0.33985 0.062832 0.087458 -0.23398 -0.25895 0.012519 0.11289 0.1061 0.02988 1.7406 0.67376 2.9058 2.1477 0.8984 2.3109 1.7002 1.146 1.3252 1.2806 0 0.068635 0 0.012013 0 0.010037 0 -0.4871
2.9766 0.020233 -0.1483 -0.65084 0.03846 0.28054 -0.15667 -0.2156 -0.042371 0.21656 0.0047695 -0.00073457 1.7594 0.6768 2.9007 2.1438 0.90216 2.3076 1.6975 1.1471 1.3273 1.2773 0 0.068931 0 0.011505 0 0.010738 0 -0.25442
2.9805 0.13263 -0.21582 -0.56878 -0.0069763 0.30311 0.017293 -0.039021 -0.068426 0.1849 -0.096588 -0.033794 1.7736 0.67726 2.897 2.1438 0.9065 2.3045 1.6956 1.1478 1.333 1.2752 0 0.069075 0 0.011092 0 0.011782 0 0.13838
2.9844 0.16511 -0.15496 -0.13915 -0.04585 0.14044 0.18242 0.16242 -0.048874 0.035456 -0.13925 -0.0476 1.7835 0.67605 2.8951 2.1481 0.90733 2.303 1.6952 1.1486 1.3371 1.2747 0 0.068872 0 0.010976 0 0.012448 0 0.46284
2.9883 0.097208 -0.0011786 0.37913 -0.053818 -0.10937 0.23717 0.26333 0.0029966 -0.14127 -0.0994 -0.03156 1.7951 0.67462 2.8952 2.1538 0.90372 2.3033 1.6958 1.1505 1.3359 1.2753 0 0.068424 0 0.011362 0 0.012408 0 0.52927
2.9922 -0.03114 0.15381 0.67002 -0.026188 -0.29489 0.14684 0.20064 0.052631 -0.2367 -3.5009e-05 0.0060687 1.8148 0.67406 2.8972 2.1576 0.89873 2.3055 1.6964 1.1531 1.3303 1.2757 0 0.068143 0 0.012198 0 0.01188 0 0.29175
2.9961 -0.143 0.21678 0.55298 0.018489 -0.30345 -0.033881 0.014121 0.067428 -0.19077 0.10297 0.042484 1.8417 0.67467 2.9007 2.1574 0.89665 2.309 1.6959 1.1544 1.3253 1.2757 0 0.068426 0 0.013121 0 0.011369 0 -0.126
3 -0.17062 0.14922 0.093958 0.05063 -0.12947 -0.19315 -0.1788 0.037803 -0.029277 0.15135 0.054669 1.8659 0.676 2.9043 2.1538 0.8992 2.3128 1.6944 1.1526 1.3254 1.276 0 0.069249 0 0.013707 0 0.011257 0 -0.49322
3.0039 -0.096525 -0.0091125 -0.43319 0.049279 0.12224 -0.23 -0.25765 -0.017762 0.15122 0.11574 0.034526 1.8768 0.67714 2.9064 2.1489 0.90416 2.3154 1.6927 1.1484 1.3298 1.2771 0 0.070071 0 0.013787 0 0.011582 0 -0.5927
3.0078 0.035487 -0.16368 -0.71144 0.015591 0.29957 -0.11747 -0.17472 -0.0655 0.24186 0.012611 -0.005459 1.8734 0.67721 2.9065 2.1452 0.90755 2.3155 1.6917 1.1446 1.3332 1.2784 0 0.070226 0 0.013525 0 0.012092 0 -0.34328
3.0117 0.14645 -0.22176 -0.57189 -0.028715 0.29439 0.078475 0.016387 -0.077251 0.1878 -0.10211 -0.040091 1.8674 0.67593 2.9052 2.1443 0.90705 2.313 1.6921 1.1443 1.3313 1.2786 0 0.069514 0 0.013209 0 0.012489 0 0.13966
3.0156 0.1697 -0.1482 -0.096237 -0.056047 0.10769 0.23747 0.19632 -0.046388 0.021513 -0.16184 -0.047718 1.8745 0.6739 2.9042 2.1469 0.90364 2.3092 1.694 1.1474 1.325 1.2772 0 0.068449 0 0.012968 0 0.012627 0 0.58946
3.0195 0.091082 0.013308 0.43121 -0.050399 -0.14997 0.25864 0.25515 0.0093662 -0.157 -0.12767 -0.024115 1.9008 0.67234 2.9046 2.152 0.90022 2.3064 1.6967 1.1508 1.3202 1.2753 0 0.067882 0 0.01273 0 0.012558 0 0.73233
3.0234 -0.04237 0.16615 0.69325 -0.016422 -0.32339 0.12466 0.15916 0.05837 -0.24092 -0.014892 0.014956 1.9379 0.67222 2.9058 2.1571 0.89903 2.3057 1.6998 1.1513 1.3219 1.2747 0 0.068287 0 0.012413 0 0.012428 0 0.45783
3.0273 -0.15045 0.21855 0.52999 0.024549 -0.30541 -0.08517 -0.031051 0.072619 -0.18077 0.11124 0.043805 1.9704 0.67353 2.9062 2.1593 0.90022 2.3064 1.7022 1.1483 1.3294 1.2762 0 0.069333 0 0.012128 0 0.012345 0 -0.092196
3.0313 -0.16769 0.13864 0.035755 0.047923 -0.10272 -0.24266 -0.19959 0.043519 -0.013334 0.17268 0.042862 1.9893 0.67522 2.9044 2.1571 0.90251 2.3069 1.7034 1.1444 1.3367 1.2787 0 0.070149 0 0.012117 0 0.012305 0 -0.59061
3.0352 -0.082662 -0.026019 -0.49565 0.040269 0.16548 -0.25048 -0.24561 -0.012454 0.16123 0.12838 0.010805 1.999 0.67586 2.901 2.1518 0.90465 2.306 1.7029 1.1428 1.338 1.2801 0 0.070082 0 0.012469 0 0.012221 0 -0.72454
3.0391 0.054687 -0.17632 -0.7456 0.0067643 0.33756 -0.10354 -0.14244 -0.062332 0.2394 0.0039253 -0.03429 2.0112 0.67471 2.8978 2.1467 0.90604 2.3041 1.7009 1.1447 1.3329 1.2795 0 0.069263 0 0.01293 0 0.012013 0 -0.40387
3.043 0.16227 -0.22073 -0.56153 -0.031918 0.30747 0.10736 0.048016 -0.076061 0.17525 -0.12166 -0.065247 2.0323 0.67221 2.8966 2.1455 0.90621 2.3031 1.6983 1.1483 1.3265 1.2777 0 0.068482 0 0.013056 0 0.011704 0 0.16713
3.0469 0.17459 -0.13067 -0.049815 -0.051397 0.09128 0.25203 0.21246 -0.045661 0.0067771 -0.16618 -0.061657 2.0565 0.66973 2.8977 2.1487 0.90432 2.3047 1.6964 1.1507 1.3247 1.2767 0 0.068467 0 0.012627 0 0.011437 0 0.61588
3.0508 0.082439 0.041178 0.48596 -0.037839 -0.18048 0.24164 0.25257 0.0087851 -0.16673 -0.098854 -0.022399 2.072 0.66862 2.8997 2.1536 0.89996 2.3086 1.6962 1.1502 1.3282 1.2772 0 0.069237 0 0.011927 0 0.011399 0 0.64678
3.0547 -0.060429 0.19134 0.7257 0.0031058 -0.34175 0.083001 0.14279 0.051803 -0.24263 0.0384 0.032506 2.0741 0.66934 2.9007 2.1563 0.89425 2.3127 1.6978 1.1477 1.333 1.2784 0 0.07009 0 0.011585 0 0.011669 0 0.23807
3.0586 -0.16833 0.22757 0.52517 0.048279 -0.29317 -0.1266 -0.053711 0.056206 -0.17471 0.15801 0.072448 2.0715 0.67122 2.9003 2.1546 0.89006 2.3144 1.7006 1.145 1.3345 1.2787 0 0.070244 0 0.012061 0 0.01212 0 -0.34624
3.0625 -0.17488 0.12554 0.0043975 0.069887 -0.063788 -0.25949 -0.22075 0.02127 -0.00081789 0.18375 0.073864 2.0794 0.67291 2.8994 2.1504 0.8902 2.3129 1.7036 1.1439 1.3321 1.2778 0 0.069506 0 0.013226 0 0.012434 0 -0.73461
3.0664 -0.074014 -0.054699 -0.52225 0.052543 0.20662 -0.23485 -0.25713 -0.027779 0.17792 0.099152 0.034809 2.1055 0.67318 2.8996 2.1474 0.89514 2.3098 1.7056 1.1447 1.3295 1.2774 0 0.068408 0 0.014418 0 0.012297 0 -0.68962
3.0703 0.074758 -0.20368 -0.73428 0.004115 0.35331 -0.066583 -0.13793 -0.05822 0.25543 -0.04359 -0.022826 2.1413 0.67172 2.9017 2.1481 0.90214 2.3075 1.7059 1.1472 1.3304 1.2791 0 0.067703 0 0.01495 0 0.011626 0 -0.25019
3.0742 0.18115 -0.2289 -0.49924 -0.047405 0.28678 0.14557 0.068176 -0.052089 0.18354 -0.15783 -0.065747 2.1692 0.6693 2.9044 2.1514 0.90694 2.3077 1.7043 1.1507 1.3344 1.2827 0 0.067729 0 0.01462 0 0.010691 0 0.30939
3.0781 0.17899 -0.11237 0.044516 -0.070388 0.046049 0.27537 0.23789 -0.016173 0.0024802 -0.17581 -0.069303 2.1782 0.66735 2.9057 2.1536 0.90672 2.3097 1.7014 1.1545 1.3374 1.2853 0 0.068213 0 0.013796 0 0.010004 0 0.66013
3.082 0.067653 0.076718 0.5684 -0.049704 -0.22581 0.24473 0.26721 0.025621 -0.1809 -0.088021 -0.032592 2.1746 0.66707 2.904 2.1522 0.90191 2.3119 1.6986 1.1573 1.3359 1.2842 0 0.068637 0 0.013041 0 0.010011 0 0.61375
3.0859 -0.08613 0.22312 0.7513 0.0026579 -0.36734 0.070357 0.13581 0.049384 -0.25613 0.05287 0.021169 2.1765 0.66865 2.9 2.1483 0.89559 2.3125 1.6972 1.1577 1.3305 1.279 0 0.068741 0 0.012644 0 0.010791 0 0.21804
3.0898 -0.18824 0.236 0.47576 0.054213 -0.29375 -0.14484 -0.078331 0.044607 -0.17648 0.16331 0.059291 2.1971 0.67109 2.8962 2.1458 0.8911 2.3113 1.6974 1.1551 1.3259 1.2731 0 0.068699 0 0.012482 0 0.011961 0 -0.28698
3.0938 -0.17497 0.10547 -0.097323 0.072347 -0.046445 -0.27158 -0.24495 0.016702 0.011082 0.17657 0.059759 2.2325 0.67289 2.895 2.1477 0.89016 2.3094 1.6982 1.1509 1.3259 1.2707 0 0.068817 0 0.012278 0 0.012889 0 -0.61082
3.0977 -0.052797 -0.090264 -0.62331 0.045379 0.23067 -0.23134 -0.26093 -0.018881 0.19321 0.081159 0.024042 2.2651 0.67308 2.8972 2.1535 0.89243 2.3078 1.6981 1.1477 1.3304 1.2736 0 0.06914 0 0.01195 0 0.013082 0 -0.57143
3.1016 0.10476 -0.232 -0.78245 -0.0096442 0.37424 -0.045361 -0.11423 -0.044388 0.25921 -0.070467 -0.024876 2.2808 0.67191 2.9014 2.1589 0.89643 2.307 1.6965 1.1476 1.3353 1.2794 0 0.069381 0 0.011687 0 0.012504 0 -0.19423
3.1055 0.20173 -0.23235 -0.47593 -0.057798 0.29721 0.17516 0.10758 -0.045971 0.16911 -0.18915 -0.057025 2.2833 0.67061 2.9047 2.1599 0.90054 2.3067 1.6946 1.1503 1.3366 1.2837 0 0.069234 0 0.01172 0 0.011584 0 0.29542
3.1094 0.17835 -0.089548 0.1116 -0.068728 0.042292 0.29433 0.27019 -0.019188 -0.021717 -0.19968 -0.053074 2.2911 0.67041 2.9052 2.1558 0.90344 2.3067 1.6947 1.1531 1.3337 1.2834 0 0.068735 0 0.012055 0 0.010936 0 0.58976
3.1133 0.0476 0.11079 0.62284 -0.035986 -0.23961 0.23463 0.27444 0.026258 -0.19681 -0.087663 -0.014899 2.3201 0.67161 2.9037 2.1497 0.90426 2.3074 1.6983 1.1532 1.3295 1.2793 0 0.068275 0 0.012475 0 0.010959 0 0.47692
3.1172 -0.11245 0.24722 0.74535 0.019182 -0.3773 0.027064 0.1169 0.066931 -0.25004 0.086576 0.035955 2.3667 0.67338 2.9026 2.1459 0.90298 2.3095 1.7042 1.15 1.327 1.2745 0 0.068226 0 0.012785 0 0.011607 0 -0.014241
3.1211 -0.20579 0.23603 0.40242 0.061615 -0.28384 -0.20417 -0.10791 0.076064 -0.14988 0.21986 0.070253 2.4087 0.67446 2.9041 2.1464 0.90074 2.3126 1.7088 1.1458 1.327 1.2721 0 0.068568 0 0.013024 0 0.012466 0 -0.60063
3.125 -0.17627 0.082261 -0.1995 0.064308 -0.013725 -0.31554 -0.26506 0.041382 0.042312 0.22833 0.067056 2.4244 0.67408 2.9079 2.1493 0.89933 2.3157 1.7085 1.1438 1.3279 1.2723 0 0.068883 0 0.013375 0 0.013068 0 -0.89795
3.1289 -0.041246 -0.12274 -0.696 0.024754 0.26646 -0.23268 -0.26111 -0.021844 0.21004 0.10213 0.025755 2.4132 0.6724 2.9111 2.1512 0.90001 2.3171 1.7026 1.146 1.3284 1.2736 0 0.06876 0 0.013873 0 0.013179 0 -0.66651
3.1328 0.11882 -0.25589 -0.78568 -0.034057 0.38028 0.0010555 -0.10044 -0.075656 0.25182 -0.084352 -0.032224 2.3979 0.67026 2.9103 2.1503 0.90236 2.3165 1.6942 1.1513 1.3283 1.2741 0 0.068208 0 0.014241 0 0.012872 0 0.0067033
3.1367 0.20837 -0.23643 -0.41265 -0.077756 0.25377 0.24746 0.11806 -0.083231 0.14161 -0.21646 -0.074066 2.4063 0.66859 2.9048 2.1474 0.90462 2.3146 1.6881 1.1566 1.3285 1.2737 0 0.067682 0 0.014093 0 0.012381 0 0.72857
3.1406 0.17364 -0.074955 0.19955 -0.080791 -0.035316 0.35573 0.26163 -0.036118 -0.055669 -0.21115 -0.074234 2.4464 0.66804 2.8975 2.1455 0.90525 2.3134 1.6878 1.1586 1.3292 1.2733 0 0.067674 0 0.013361 0 0.011899 0 1.0355
3.1445 0.034896 0.13235 0.68243 -0.040965 -0.30561 0.25513 0.2443 0.03661 -0.22228 -0.070067 -0.031065 2.4996 0.66892 2.8934 2.1462 0.90444 2.3139 1.693 1.1564 1.3293 1.2741 0 0.068259 0 0.012491 0 0.011499 0 0.70109
3.1484 -0.12524 0.26102 0.74416 0.019429 -0.38769 0.00124 0.078556 0.086664 -0.25739 0.12097 0.029739 2.5372 0.67116 2.8952 2.1491 0.90381 2.3159 1.7 1.1517 1.3278 1.2758 0 0.069017 0 0.012164 0 0.01122 0 -0.094295
3.1523 -0.21061 0.23323 0.34597 0.066076 -0.23169 -0.25421 -0.13332 0.080158 -0.13767 0.24571 0.069223 2.5461 0.67424 2.9014 2.152 0.90465 2.3177 1.705 1.1472 1.3261 1.2773 0 0.06942 0 0.012714 0 0.011162 0 -0.86112
3.1563 -0.16886 0.065073 -0.27254 0.071828 0.062934 -0.35398 -0.26217 0.021449 0.067301 0.22946 0.059897 2.54 0.67711 2.9072 2.1531 0.90636 2.3181 1.7062 1.1452 1.3268 1.2777 0 0.069305 0 0.013773 0 0.01145 0 -1.1117
3.1602 -0.023471 -0.14248 -0.73527 0.032358 0.31293 -0.2325 -0.23043 -0.050743 0.23512 0.083897 0.0052514 2.5456 0.67861 2.9081 2.1525 0.90697 2.3166 1.7049 1.1461 1.3314 1.2772 0 0.06901 0 0.014521 0 0.012071 0 -0.68031
3.1641 0.13922 -0.26401 -0.75569 -0.03043 0.36708 0.040515 -0.058434 -0.091258 0.26373 -0.1016 -0.060262 2.5768 0.6782 2.9037 2.1516 0.9052 2.3142 1.7036 1.1488 1.3382 1.2769 0 0.069019 0 0.014371 0 0.012763 0 0.16409
3.168 0.22095 -0.22537 -0.31254 -0.079978 0.19753 0.29941 0.14897 -0.078884 0.13399 -0.21471 -0.0927 2.6205 0.67644 2.8975 2.1518 0.90216 2.3118 1.7036 1.1512 1.3429 1.2774 0 0.069475 0 0.013482 0 0.013125 0 0.88787
3.1719 0.17074 -0.048926 0.33231 -0.086129 -0.08808 0.38349 0.26631 -0.027479 -0.077212 -0.18701 -0.068051 2.6489 0.6747 2.8939 2.1532 0.9005 2.3101 1.704 1.152 1.3423 1.2786 0 0.069995 0 0.012643 0 0.012908 0 1.0331
3.1758 0.016819 0.15925 0.78836 -0.043861 -0.31581 0.23805 0.223 0.027447 -0.24269 -0.034083 0.00056589 2.6457 0.67406 2.8946 2.1548 0.90179 2.3088 1.7032 1.1508 1.3371 1.2798 0 0.069993 0 0.012593 0 0.012252 0 0.50539
3.1797 -0.14883 0.27295 0.77336 0.022204 -0.35011 -0.048702 0.045144 0.053841 -0.26237 0.1533 0.070496 2.6237 0.67436 2.8975 2.1553 0.90464 2.3078 1.7009 1.1483 1.3317 1.2803 0 0.069212 0 0.013369 0 0.011621 0 -0.37139
3.1836 -0.22521 0.22218 0.28906 0.0718 -0.17148 -0.29856 -0.16046 0.041372 -0.12453 0.26134 0.097305 2.6156 0.67447 2.8996 2.1544 0.90567 2.3075 1.6986 1.1459 1.3296 1.2798 0 0.068012 0 0.014268 0 0.011449 0 -1.0601
3.1875 -0.16391 0.036176 -0.37456 0.074032 0.1147 -0.35471 -0.2702 0.0030257 0.087157 0.21993 0.063969 2.646 0.67345 2.8997 2.1526 0.90277 2.3081 1.6983 1.1452 1.3312 1.2782 0 0.067134 0 0.014448 0 0.011767 0 -1.1399
3.1914 9.3477e-05 -0.17324 -0.8131 0.027695 0.34007 -0.18122 -0.21733 -0.03647 0.24487 0.046084 -0.0081653 2.7107 0.6717 2.8997 2.1512 0.8974 2.3096 1.7007 1.1465 1.3331 1.2754 0 0.067132 0 0.013641 0 0.01217 0 -0.558
3.1953 0.16809 -0.27863 -0.75529 -0.037003 0.37015 0.11325 -0.032269 -0.055132 0.25399 -0.16208 -0.073537 2.7801 0.67083 2.9021 2.1508 0.89359 2.3111 1.7042 1.1495 1.3322 1.272 0 0.067945 0 0.012362 0 0.012171 0 0.34237
3.1992 0.23705 -0.21424 -0.23143 -0.077423 0.18304 0.34364 0.17469 -0.043322 0.10918 -0.2808 -0.091594 2.8241 0.67218 2.9068 2.1515 0.89437 2.3113 1.7053 1.1525 1.3284 1.2691 0 0.068954 0 0.011471 0 0.011658 0 1.0278
3.2031 0.16298 -0.016995 0.44301 -0.066189 -0.11449 0.36494 0.27845 -0.0066049 -0.10365 -0.23527 -0.051795 2.8346 0.67537 2.9107 2.1527 0.89886 2.3098 1.7022 1.1538 1.3249 1.2681 0 0.069465 0 0.011484 0 0.011042 0 1.0898
3.207 -0.010967 0.19445 0.85955 -0.009263 -0.34561 0.16291 0.21436 0.036905 -0.25908 -0.048794 0.021001 2.8281 0.67833 2.9102 2.1534 0.90302 2.3075 1.6958 1.1526 1.3247 1.2696 0 0.069226 0 0.012222 0 0.010935 0 0.48682
3.2109 -0.17964 0.29091 0.7662 0.057619 -0.36732 -0.13797 0.018684 0.06388 -0.26595 0.16679 0.082784 2.8272 0.67902 2.9051 2.1529 0.90329 2.3058 1.6899 1.1497 1.3277 1.2729 0 0.068575 0 0.013046 0 0.011609 0 -0.4248
3.2148 -0.23982 0.21154 0.22076 0.091676 -0.15996 -0.35268 -0.19134 0.05685 -0.12002 0.27741 0.09715 2.8419 0.67716 2.8991 2.1513 0.89975 2.3063 1.6883 1.1468 1.3311 1.2764 0 0.068115 0 0.013389 0 0.012702 0 -1.0941
3.2188 -0.15377 0.0022406 -0.44516 0.069993 0.15467 -0.34975 -0.28734 0.015027 0.093694 0.21077 0.05624 2.8655 0.6745 2.8971 2.1496 0.89587 2.3088 1.6919 1.1461 1.3316 1.2785 0 0.068219 0 0.013137 0 0.013454 0 -1.1004
3.2227 0.026942 -0.21092 -0.82767 0.003594 0.38368 -0.13064 -0.2084 -0.042123 0.25002 0.0044113 -0.015686 2.8875 0.67318 2.9007 2.1492 0.89511 2.3121 1.6985 1.1482 1.3293 1.2787 0 0.068754 0 0.012582 0 0.013287 0 -0.41456
3.2266 0.19242 -0.29785 -0.69449 -0.069417 0.38287 0.17271 0.00016443 -0.083555 0.25637 -0.21468 -0.076976 2.9065 0.67371 2.9071 2.1506 0.89774 2.3142 1.704 1.1522 1.327 1.2779 0 0.069233 0 0.012115 0 0.012264 0 0.56414
3.2305 0.24148 -0.2042 -0.12484 -0.1066 0.15028 0.37834 0.21288 -0.084695 0.10794 -0.3083 -0.092591 2.9298 0.67466 2.9112 2.153 0.90093 2.3138 1.7057 1.1557 1.3278 1.2772 0 0.069238 0 0.011952 0 0.011038 0 1.2322
3.2344 0.14344 0.014581 0.53732 -0.085888 -0.16943 0.36324 0.30031 -0.043863 -0.1073 -0.21381 -0.053918 2.9619 0.67429 2.9103 2.1543 0.90185 2.3108 1.704 1.1567 1.3321 1.2773 0 0.068757 0 0.012108 0 0.010354 0 1.1471
3.2383 -0.043094 0.22628 0.8884 -0.018258 -0.37571 0.13613 0.20856 0.014811 -0.25902 0.01548 0.016334 2.9965 0.67256 2.9062 2.1531 0.90055 2.3066 1.7014 1.1548 1.3377 1.278 0 0.068177 0 0.012506 0 0.010512 0 0.31609
3.2422 -0.20596 0.30229 0.70766 0.058311 -0.34012 -0.16806 -0.0074546 0.055411 -0.25282 0.24211 0.076828 3.0215 0.67135 2.9034 2.1495 0.89981 2.3033 1.7004 1.1516 1.3416 1.279 0 0.067951 0 0.013054 0 0.011224 0 -0.77918
3.2461 -0.24744 0.1959 0.093454 0.10011 -0.087594 -0.36825 -0.21767 0.052723 -0.089592 0.32818 0.091116 3.0325 0.67255 2.9043 2.1454 0.90207 2.3023 1.7011 1.1494 1.3424 1.28 0 0.068239 0 0.01362 0 0.011929 0 -1.458
3.25 -0.14307 -0.029273 -0.58982 0.082763 0.22157 -0.34492 -0.29647 0.008385 0.1321 0.21914 0.049083 3.0403 0.67588 2.9073 2.1432 0.90658 2.3041 1.702 1.1495 1.341 1.2808 0 0.0688 0 0.014012 0 0.012267 0 -1.2605
3.2539 0.0441 -0.238 -0.92713 0.016067 0.39495 -0.1122 -0.19878 -0.050012 0.2751 -0.0233 -0.026061 3.0619 0.6787 2.9081 2.1439 0.90968 2.3072 1.7012 1.1512 1.339 1.2808 0 0.069213 0 0.014075 0 0.012293 0 -0.25166
3.2578 0.20188 -0.30524 -0.70521 -0.060422 0.32789 0.18915 0.013724 -0.08615 0.24887 -0.25786 -0.090108 3.1036 0.67834 2.9041 2.1465 0.90805 2.3097 1.6989 1.1523 1.3376 1.2797 0 0.069211 0 0.013839 0 0.012307 0 0.99318
3.2617 0.23616 -0.19117 -0.049055 -0.10004 0.064277 0.37517 0.21121 -0.077365 0.067143 -0.3474 -0.10343 3.1534 0.67484 2.8967 2.1488 0.90197 2.3105 1.6966 1.1512 1.3368 1.2774 0 0.068858 0 0.013558 0 0.012507 0 1.7294
3.2656 0.12689 0.035396 0.6465 -0.077348 -0.23559 0.32978 0.27461 -0.028226 -0.15968 -0.23987 -0.055357 3.1907 0.67134 2.8908 2.1494 0.89549 2.3099 1.6957 1.1482 1.3363 1.2749 0 0.068447 0 0.013545 0 0.01281 0 1.5049
3.2695 -0.06034 0.23868 0.95524 -0.0047425 -0.39457 0.076553 0.16697 0.032616 -0.293 0.00068116 0.02761 3.2055 0.67144 2.8903 2.1482 0.89328 2.3096 1.6963 1.145 1.3359 1.2736 0 0.068237 0 0.01391 0 0.012969 0 0.44958
3.2734 -0.21341 0.29722 0.68441 0.074209 -0.32274 -0.23361 -0.045173 0.069917 -0.25164 0.23136 0.095998 3.2074 0.67583 2.8952 2.1469 0.89688 2.3109 1.6967 1.1435 1.3352 1.2742 0 0.068275 0 0.014447 0 0.012859 0 -0.79761
3.2773 -0.2403 0.17615 -0.001023 0.11161 -0.06622 -0.41292 -0.23238 0.062973 -0.060591 0.31475 0.10687 3.2162 0.68127 2.9019 2.147 0.90342 2.3136 1.6958 1.1445 1.3338 1.2759 0 0.068433 0 0.014796 0 0.012614 0 -1.4837
3.2813 -0.12382 -0.051965 -0.6775 0.085341 0.22304 -0.35081 -0.28035 0.017844 0.166 0.20127 0.0512 3.2426 0.68325 2.9063 2.1487 0.90789 2.3157 1.694 1.1469 1.3314 1.2766 0 0.068571 0 0.014734 0 0.012496 0 -1.2085
3.2852 0.067588 -0.25013 -0.92645 0.012655 0.37579 -0.082064 -0.15897 -0.036545 0.29483 -0.039549 -0.038513 3.2784 0.67998 2.9071 2.1513 0.90692 2.3153 1.6933 1.1492 1.3288 1.2754 0 0.068655 0 0.014353 0 0.012635 0 -0.16821
3.2891 0.21989 -0.29842 -0.59607 -0.061642 0.30223 0.23303 0.05903 -0.06612 0.25211 -0.25922 -0.10663 3.3056 0.67417 2.906 2.1537 0.90108 2.3122 1.6948 1.1504 1.3275 1.2731 0 0.068716 0 0.013956 0 0.012888 0 0.97422
3.293 0.24113 -0.16614 0.10543 -0.09396 0.044266 0.40485 0.2416 -0.052535 0.064765 -0.31972 -0.10873 3.3146 0.67081 2.9054 2.1554 0.8943 2.3082 1.698 1.1502 1.3294 1.2724 0 0.068737 0 0.013771 0 0.012977 0 1.503
3.2969 0.11695 0.068595 0.74299 -0.068336 -0.24614 0.32893 0.2776 -0.0043661 -0.15724 -0.17887 -0.040529 3.3132 0.67292 2.906 2.1563 0.89101 2.3061 1.7007 1.1489 1.3345 1.275 0 0.068627 0 0.013756 0 0.012763 0 1.0856
3.3008 -0.079333 0.2645 0.92683 -0.00398 -0.39317 0.049878 0.14497 0.048423 -0.28493 0.081495 0.057708 3.3182 0.67892 2.9067 2.1567 0.8932 2.3069 1.7011 1.1469 1.3407 1.2804 0 0.068341 0 0.013652 0 0.012394 0 -0.034063
3.3047 -0.22954 0.30185 0.55025 0.058843 -0.30175 -0.26373 -0.075208 0.073316 -0.24379 0.30364 0.12548 3.3385 0.68398 2.9062 2.1568 0.89931 2.3093 1.6994 1.1445 1.3446 1.2852 0 0.068014 0 0.013226 0 0.012186 0 -1.1912
3.3086 -0.24147 0.15587 -0.15238 0.083699 -0.019344 -0.41944 -0.24837 0.055458 -0.056562 0.35039 0.12017 3.3677 0.68404 2.9044 2.1566 0.90546 2.3109 1.6977 1.1428 1.3444 1.2857 0 0.067924 0 0.012493 0 0.012312 0 -1.6998
3.3125 -0.10565 -0.086466 -0.75556 0.058035 0.28624 -0.31731 -0.26913 0.0065876 0.16826 0.1904 0.044497 3.3929 0.67893 2.9027 2.1565 0.90806 2.3104 1.6984 1.1429 1.3407 1.2807 0 0.068261 0 0.01174 0 0.012607 0 -1.2565
3.3164 0.097332 -0.27789 -0.90114 -0.0017046 0.42597 -0.013319 -0.12558 -0.042596 0.29723 -0.081039 -0.054716 3.4102 0.67204 2.902 2.1572 0.90616 2.3089 1.7019 1.1455 1.3357 1.2728 0 0.068898 0 0.011344 0 0.012673 0 -0.11757
3.3203 0.24452 -0.30045 -0.50752 -0.060381 0.30808 0.31022 0.09455 -0.061398 0.24992 -0.29939 -0.11601 3.429 0.66721 2.9022 2.1584 0.902 2.3086 1.7061 1.1497 1.3318 1.2668 0 0.069412 0 0.011545 0 0.01222 0 1.0457
3.3242 0.24532 -0.1385 0.18934 -0.083179 0.00045785 0.45272 0.25868 -0.037638 0.049458 -0.33127 -0.10189 3.4613 0.66584 2.9021 2.1591 0.89945 2.3107 1.7086 1.1528 1.3298 1.2665 0 0.069402 0 0.012307 0 0.011367 0 1.5333
3.3281 0.097589 0.11045 0.77894 -0.054196 -0.30724 0.31929 0.26993 0.015068 -0.18663 -0.15603 -0.021903 3.507 0.66662 2.9009 2.1582 0.90105 2.3138 1.7081 1.1522 1.3289 1.2722 0 0.068847 0 0.01333 0 0.010617 0 1.0303
3.332 -0.10997 0.29469 0.91564 0.013739 -0.42168 -0.015832 0.1238 0.064989 -0.31448 0.12135 0.07393 3.5519 0.66762 2.8996 2.155 0.90602 2.3151 1.7052 1.1474 1.3286 1.2803 0 0.068179 0 0.014172 0 0.010493 0 -0.18905
3.3359 -0.25134 0.30103 0.51801 0.083556 -0.26943 -0.34925 -0.09152 0.080297 -0.25232 0.33354 0.12649 3.5806 0.66831 2.8993 2.1505 0.91062 2.313 1.7017 1.1409 1.3287 1.2861 0 0.067953 0 0.014445 0 0.01111 0 -1.3969
3.3398 -0.24017 0.12438 -0.18282 0.11281 0.054996 -0.47189 -0.24899 0.047598 -0.034205 0.35154 0.10366 3.593 0.66951 2.9005 2.1471 0.911 2.3086 1.6991 1.1366 1.3297 1.2863 0 0.068385 0 0.014002 0 0.012035 0 -1.8332
3.3438 -0.0828 -0.12896 -0.77351 0.078905 0.34897 -0.30094 -0.25693 -0.019123 0.2077 0.16236 0.019287 3.6056 0.67172 2.902 2.1464 0.90632 2.3051 1.698 1.137 1.3315 1.2813 0 0.069158 0 0.013041 0 0.012561 0 -1.178
3.3477 0.12537 -0.30591 -0.89757 -0.0038011 0.43043 0.064212 -0.111 -0.084702 0.32416 -0.12256 -0.075459 3.6359 0.67399 2.9024 2.1485 0.89957 2.305 1.698 1.1415 1.3337 1.2749 0 0.069685 0 0.01203 0 0.012234 0 0.21676
3.3516 0.25802 -0.29941 -0.46942 -0.088258 0.25161 0.40099 0.10407 -0.11202 0.24261 -0.333 -0.12269 3.6856 0.67468 2.9012 2.1518 0.89531 2.308 1.6986 1.1471 1.3353 1.2714 0 0.06961 0 0.011463 0 0.011204 0 1.5086
3.3555 0.23472 -0.11296 0.26404 -0.12148 -0.07419 0.50241 0.26284 -0.084339 0.013266 -0.34089 -0.092142 3.7375 0.67327 2.8998 2.1542 0.89597 2.3113 1.6996 1.1507 1.3359 1.2729 0 0.069108 0 0.011564 0 0.010144 0 1.8752
3.3594 0.069529 0.14181 0.86053 -0.078887 -0.34673 0.30719 0.27081 -0.017152 -0.22248 -0.13728 0.00029358 3.7714 0.67138 2.9002 2.1548 0.90002 2.3121 1.7004 1.151 1.3354 1.2778 0 0.068714 0 0.012151 0 0.0097676 0 1.046
3.3633 -0.13783 0.31236 0.94682 0.01686 -0.40341 -0.062496 0.11993 0.049371 -0.32059 0.16051 0.10081 3.7828 0.67139 2.9028 2.154 0.90341 2.3104 1.7007 1.149 1.334 1.2819 0 0.068848 0 0.012779 0 0.010319 0 -0.49761
3.3672 -0.26251 0.29656 0.45383 0.10762 -0.21568 -0.3794 -0.1039 0.074831 -0.22305 0.37657 0.14863 3.7862 0.67424 2.9061 2.1527 0.90313 2.3086 1.7001 1.1468 1.3322 1.2816 0 0.069451 0 0.013058 0 0.011418 0 -1.8053
3.3711 -0.22973 0.10356 -0.32821 0.13639 0.09896 -0.45385 -0.26851 0.045037 0.0085794 0.38041 0.11253 3.8019 0.67825 2.9077 2.1518 0.89958 2.3093 1.6989 1.1455 1.3305 1.2765 0 0.070057 0 0.0129 0 0.012378 0 -2.0557
3.375 -0.059421 -0.15171 -0.92009 0.084691 0.35143 -0.24916 -0.27368 -0.017732 0.23305 0.16597 0.011116 3.8376 0.68061 2.9063 2.1513 0.89577 2.3127 1.6978 1.1452 1.3299 1.2699 0 0.070199 0 0.012516 0 0.012729 0 -1.0822
3.3789 0.14618 -0.31696 -0.95086 -0.01494 0.39361 0.10115 -0.11409 -0.069037 0.31587 -0.14216 -0.09655 3.8833 0.67989 2.9026 2.1513 0.89444 2.3164 1.6969 1.1451 1.3308 1.2665 0 0.069793 0 0.012206 0 0.012532 0 0.52059
3.3828 0.26396 -0.29339 -0.3949 -0.10035 0.20287 0.38037 0.11371 -0.072391 0.20884 -0.36118 -0.14612 3.9221 0.67738 2.899 2.1521 0.8957 2.3172 1.6963 1.145 1.3325 1.2687 0 0.069149 0 0.012133 0 0.012249 0 1.7763
3.3867 0.2236 -0.094807 0.40637 -0.12022 -0.10754 0.422 0.26876 -0.02439 -0.023158 -0.3595 -0.10794 3.9456 0.67583 2.8972 2.1537 0.89749 2.3142 1.6955 1.1452 1.3332 1.2749 0 0.068673 0 0.012288 0 0.012301 0 1.9393
3.3906 0.04951 0.16014 0.95674 -0.066259 -0.35535 0.20697 0.25408 0.04293 -0.24191 -0.13783 -0.0062503 3.9585 0.67686 2.8974 2.1559 0.89804 2.3092 1.6947 1.1458 1.3318 1.2806 0 0.068541 0 0.012602 0 0.012699 0 0.94446
3.3945 -0.15383 0.31866 0.917 0.023697 -0.39444 -0.13029 0.079317 0.08408 -0.31736 0.16871 0.095692 3.9705 0.67943 2.8989 2.1574 0.89755 2.3057 1.6947 1.1467 1.3286 1.2818 0 0.068643 0 0.013051 0 0.013074 0 -0.57701
3.3984 -0.26431 0.2855 0.31652 0.091895 -0.19969 -0.38586 -0.14464 0.07064 -0.20387 0.37094 0.13551 3.9858 0.68088 2.9006 2.1569 0.89766 2.3059 1.6961 1.1473 1.3264 1.2782 0 0.068781 0 0.013632 0 0.013051 0 -1.701
3.4023 -0.21521 0.080508 -0.46923 0.097546 0.11656 -0.40752 -0.27684 0.0092676 0.032536 0.34122 0.090731 4.0023 0.67944 2.9026 2.1543 0.89929 2.309 1.6987 1.1478 1.3275 1.2729 0 0.068876 0 0.014251 0 0.012629 0 -1.7657
3.4063 -0.035363 -0.17287 -0.95686 0.040611 0.36776 -0.18278 -0.23635 -0.063901 0.2521 0.093539 -0.0084654 4.0187 0.67585 2.9052 2.151 0.90149 2.3124 1.7012 1.1487 1.332 1.2702 0 0.068977 0 0.014699 0 0.012211 0 -0.74702
3.4102 0.16784 -0.32171 -0.85446 -0.040865 0.40238 0.15545 -0.051931 -0.10671 0.32354 -0.22277 -0.10001 4.0409 0.67271 2.9079 2.1492 0.90251 2.3133 1.7024 1.151 1.3367 1.272 0 0.069099 0 0.014778 0 0.012241 0 0.74637
3.4141 0.27249 -0.27589 -0.23507 -0.095842 0.19616 0.4071 0.15969 -0.095787 0.20293 -0.41365 -0.12929 4.0778 0.67223 2.9097 2.1497 0.90189 2.3111 1.7024 1.1544 1.3377 1.2767 0 0.069125 0 0.014476 0 0.012781 0 1.8336
3.418 0.21536 -0.062564 0.51711 -0.091123 -0.12937 0.42218 0.26959 -0.037956 -0.038426 -0.36029 -0.081305 4.1306 0.6745 2.9092 2.1521 0.90118 2.3072 1.7024 1.1571 1.334 1.2809 0 0.068901 0 0.013998 0 0.0134 0 1.8673
3.4219 0.0301 0.1901 0.94582 -0.02984 -0.37765 0.18944 0.21562 0.036173 -0.25569 -0.093647 0.013148 4.1867 0.67771 2.9063 2.1546 0.90222 2.3041 1.7039 1.1571 1.3286 1.2821 0 0.068447 0 0.01361 0 0.013517 0 0.80789
3.4258 -0.17252 0.33011 0.79668 0.051715 -0.39675 -0.15559 0.035634 0.090013 -0.3178 0.22368 0.098009 4.2275 0.67978 2.9022 2.156 0.9047 2.3037 1.7068 1.1539 1.326 1.2802 0 0.068029 0 0.013438 0 0.012885 0 -0.74147
3.4297 -0.27093 0.27308 0.1629 0.10563 -0.17465 -0.40936 -0.16055 0.099722 -0.18726 0.3977 0.1247 4.2435 0.67978 2.8987 2.1563 0.90589 2.3062 1.7092 1.149 1.3281 1.277 0 0.067976 0 0.013423 0 0.011823 0 -1.8681
3.4336 -0.2059 0.052818 -0.57662 0.099593 0.15157 -0.42117 -0.2586 0.065125 0.056958 0.32277 0.078239 4.2436 0.67811 2.8973 2.1563 0.90307 2.3106 1.7091 1.1458 1.3325 1.2744 0 0.068391 0 0.013464 0 0.010975 0 -1.8823
3.4375 -0.016426 -0.19895 -0.98377 0.035041 0.38027 -0.18419 -0.20452 0.008722 0.26778 0.046145 -0.015736 4.2484 0.67574 2.8976 2.1563 0.89666 2.3149 1.7061 1.1462 1.3347 1.2735 0 0.069023 0 0.013569 0 0.010806 0 -0.74528
3.4414 0.18347 -0.33152 -0.81762 -0.053135 0.37076 0.15874 -0.0322 -0.03647 0.31921 -0.26241 -0.10479 4.2734 0.67343 2.8987 2.1559 0.89075 2.3176 1.7021 1.1497 1.3324 1.274 0 0.069448 0 0.013843 0 0.011265 0 0.87751
3.4453 0.27321 -0.2653 -0.17383 -0.1151 0.12999 0.39977 0.1581 -0.044915 0.18134 -0.41573 -0.13746 4.3165 0.6717 2.8991 2.1541 0.89009 2.3179 1.6997 1.1529 1.3275 1.2757 0 0.06941 0 0.014302 0 0.011881 0 2.0011
3.4492 0.1984 -0.039554 0.57097 -0.11331 -0.19367 0.39102 0.25631 -0.013396 -0.063335 -0.3232 -0.091958 4.3615 0.67102 2.8985 2.1508 0.89603 2.3161 1.7003 1.1528 1.3243 1.2785 0 0.069028 0 0.01475 0 0.012186 0 1.9288
3.4531 0.0038121 0.21076 0.97767 -0.044352 -0.40361 0.13462 0.20429 0.036368 -0.27025 -0.043805 0.0087966 4.3923 0.67163 2.8977 2.1474 0.90504 2.3134 1.7032 1.1488 1.3253 1.2815 0 0.068668 0 0.014881 0 0.012077 0 0.70033
3.457 -0.19324 0.33541 0.80172 0.056715 -0.3749 -0.21685 0.030105 0.070485 -0.31808 0.25208 0.10649 4.4071 0.6731 2.8978 2.1458 0.91127 2.3115 1.7062 1.1438 1.3291 1.2838 0 0.068621 0 0.014556 0 0.011827 0 -0.91961
3.4609 -0.27344 0.25889 0.14025 0.13326 -0.127 -0.45059 -0.16527 0.064417 -0.17879 0.38658 0.13984 4.4186 0.67421 2.8997 2.1469 0.91095 2.3114 1.7072 1.1419 1.3316 1.2841 0 0.068863 0 0.013968 0 0.01178 0 -1.9216
3.4648 -0.18747 0.026318 -0.61927 0.13803 0.19172 -0.4213 -0.26478 0.019532 0.06678 0.28036 0.083436 4.4421 0.67371 2.903 2.1498 0.90499 2.3127 1.7059 1.1449 1.3307 1.282 0 0.069112 0 0.0135 0 0.012038 0 -1.6912
3.4688 0.013845 -0.22287 -1.0241 0.06204 0.39394 -0.1402 -0.20552 -0.036935 0.27569 -0.0016193 -0.032018 4.4825 0.67144 2.9066 2.1527 0.89774 2.3142 1.703 1.151 1.328 1.2788 0 0.069095 0 0.013387 0 0.012422 0 -0.39117
3.4727 0.20979 -0.33821 -0.82612 -0.056047 0.36271 0.22839 -0.020074 -0.069156 0.32529 -0.28965 -0.13501 4.5302 0.66871 2.9091 2.1543 0.89344 2.3145 1.7 1.1555 1.3272 1.2765 0 0.068793 0 0.013489 0 0.012685 0 1.155
3.4766 0.28223 -0.24918 -0.13514 -0.14854 0.11754 0.46316 0.17992 -0.055711 0.18515 -0.40961 -0.15796 4.57 0.6674 2.9097 2.1545 0.89339 2.313 1.6981 1.1552 1.3301 1.2769 0 0.068439 0 0.013436 0 0.012747 0 1.9877
3.4805 0.18693 -0.0085132 0.64014 -0.15782 -0.19757 0.41936 0.27143 -0.0029222 -0.062986 -0.28572 -0.082759 4.5929 0.66858 2.9088 2.1543 0.896 2.3106 1.698 1.1504 1.3347 1.2795 0 0.068314 0 0.013001 0 0.012711 0 1.5977
3.4844 -0.019348 0.23881 1.0345 -0.073605 -0.39646 0.11984 0.19754 0.059707 -0.27098 0.013721 0.045123 4.6042 0.67166 2.9074 2.1543 0.89877 2.3085 1.6996 1.145 1.3372 1.2827 0 0.068517 0 0.012354 0 0.012687 0 0.213
3.4883 -0.21266 0.34304 0.80757 0.056439 -0.35806 -0.25423 0.0040981 0.097721 -0.31178 0.31438 0.14565 4.6188 0.67501 2.9065 2.1543 0.90027 2.3076 1.7024 1.143 1.3353 1.2843 0 0.068906 0 0.011927 0 0.012635 0 -1.3596
3.4922 -0.27641 0.24064 0.092587 0.15321 -0.099426 -0.4716 -0.18936 0.091269 -0.15782 0.4374 0.15703 4.6514 0.67719 2.9061 2.1534 0.90044 2.3077 1.705 1.1455 1.3308 1.2831 0 0.069216 0 0.012016 0 0.01241 0 -2.2155
3.4961 -0.1718 -0.0067573 -0.68127 0.15583 0.2291 -0.39448 -0.26531 0.044723 0.098651 0.30631 0.075623 4.7053 0.6778 2.9059 2.1514 0.89989 2.3079 1.706 1.1499 1.3277 1.2795 0 0.069251 0 0.012503 0 0.011949 0 -1.865
3.5 0.038444 -0.24943 -1.0477 0.062401 0.4287 -0.067675 -0.18069 -0.01728 0.29952 -0.0041804 -0.044145 4.7698 0.67727 2.9057 2.1492 0.8992 2.3075 1.7048 1.1526 1.3282 1.275 0 0.069 0 0.012964 0 0.011398 0 -0.49981
3.5039 0.22767 -0.34037 -0.78566 -0.066947 0.37194 0.30632 0.0096234 -0.063367 0.3182 -0.30934 -0.12776 4.8257 0.67614 2.906 2.1483 0.89894 2.3069 1.7023 1.152 1.3314 1.2715 0 0.068632 0 0.013058 0 0.011022 0 1.1138
3.5078 0.28161 -0.22438 -0.053088 -0.14901 0.085711 0.49388 0.19024 -0.071203 0.13988 -0.42429 -0.12855 4.8582 0.67471 2.9077 2.1492 0.89969 2.307 1.6998 1.1495 1.3342 1.2703 0 0.068391 0 0.012818 0 0.010977 0 2.0559
3.5117 0.16738 0.028591 0.7099 -0.13272 -0.25836 0.37883 0.25613 -0.038765 -0.12744 -0.27739 -0.053546 4.8666 0.67334 2.9108 2.1511 0.90153 2.3082 1.6985 1.1477 1.3349 1.2718 0 0.068471 0 0.012576 0 0.011175 0 1.7714
3.5156 -0.046612 0.26589 1.0472 -0.032503 -0.44702 0.036335 0.17247 0.013663 -0.31961 0.043362 0.046231 4.8655 0.67268 2.9136 2.1526 0.90357 2.3099 1.698 1.1476 1.3346 1.2752 0 0.068899 0 0.012618 0 0.011381 0 0.41003
3.5195 -0.23181 0.34434 0.76032 0.083315 -0.36023 -0.31633 -0.0095552 0.052728 -0.31868 0.34219 0.11012 4.8749 0.67329 2.9134 2.1526 0.90421 2.3103 1.6976 1.1479 1.3349 1.2783 0 0.069494 0 0.012934 0 0.011451 0 -1.2232
3.5234 -0.27695 0.21629 0.024848 0.13971 -0.050245 -0.45936 -0.18528 0.049923 -0.12577 0.4354 0.10298 4.9059 0.67494 2.9088 2.1513 0.90258 2.3085 1.6972 1.1468 1.3359 1.279 0 0.069937 0 0.013274 0 0.011462 0 -2.1165
3.5273 -0.15488 -0.042014 -0.71737 0.10398 0.2897 -0.30847 -0.25586 -0.00025763 0.14077 0.26486 0.031914 4.953 0.67641 2.9012 2.1495 0.89961 2.3051 1.6977 1.1442 1.3356 1.2763 0 0.069945 0 0.013435 0 0.011619 0 -1.6691
3.5313 0.061303 -0.27634 -1.0234 0.00337 0.44853 0.036924 -0.18203 -0.073369 0.31922 -0.066061 -0.060885 4.9988 0.67648 2.8943 2.148 0.89765 2.3024 1.6999 1.1422 1.3322 1.2716 0 0.069466 0 0.013438 0 0.01201 0 -0.098415
3.5352 0.24228 -0.34673 -0.71273 -0.097147 0.33126 0.36172 -0.0054089 -0.12646 0.3028 -0.3567 -0.12202 5.0289 0.67508 2.8921 2.1471 0.89843 2.3028 1.7033 1.1435 1.3266 1.2677 0 0.068751 0 0.013418 0 0.012486 0 1.6495
3.5391 0.28004 -0.21102 0.026287 -0.13807 0.015855 0.4705 0.17336 -0.12372 0.10245 -0.43226 -0.11513 5.0435 0.67367 2.8956 2.147 0.9013 2.3067 1.7055 1.148 1.3225 1.2675 0 0.068221 0 0.013385 0 0.012769 0 2.4738
3.543 0.15235 0.050156 0.74815 -0.099523 -0.30101 0.30306 0.24966 -0.061037 -0.16178 -0.24933 -0.040901 5.0566 0.67389 2.9024 2.1478 0.90365 2.3124 1.7041 1.1523 1.323 1.2715 0 0.068192 0 0.013152 0 0.012693 0 1.826
3.5469 -0.064334 0.28142 1.0146 -0.0076561 -0.42921 -0.037258 0.17547 0.027948 -0.33314 0.080204 0.06109 5.0828 0.6759 2.9082 2.1498 0.90332 2.3164 1.6992 1.1527 1.3274 1.2775 0 0.068651 0 0.012541 0 0.01235 0 0.081507
3.5508 -0.24073 0.34512 0.6566 0.084772 -0.29854 -0.35145 -0.0091452 0.090381 -0.31036 0.35868 0.13189 5.1243 0.67796 2.9102 2.1527 0.90079 2.3165 1.6937 1.1482 1.3319 1.2822 0 0.069268 0 0.011674 0 0.011991 0 -1.6871
3.5547 -0.27191 0.2033 -0.12116 0.12806 0.0073935 -0.4622 -0.19538 0.087056 -0.10651 0.42132 0.12669 5.1695 0.6779 2.9085 2.1553 0.89883 2.3132 1.6913 1.1414 1.3324 1.2835 0 0.069631 0 0.010999 0 0.011817 0 -2.3936
3.5586 -0.1397 -0.059601 -0.85675 0.099428 0.30859 -0.31176 -0.26915 0.018265 0.15891 0.2328 0.044053 5.2046 0.67523 2.9055 2.1564 0.89986 2.3091 1.6938 1.137 1.3286 1.2818 0 0.069529 0 0.010971 0 0.011845 0 -1.6263
3.5625 0.076696 -0.28691 -1.1048 0.012692 0.43503 0.010454 -0.18213 -0.074833 0.32971 -0.093639 -0.069027 5.227 0.67182 2.9035 2.1557 0.90341 2.3069 1.6995 1.1376 1.3239 1.2795 0 0.069078 0 0.011641 0 0.011973 0 0.11022
3.5664 0.24803 -0.343 -0.70647 -0.088088 0.31907 0.32089 0.015202 -0.13497 0.30496 -0.36362 -0.14333 5.2476 0.67038 2.9029 2.1543 0.90636 2.3075 1.7049 1.142 1.3224 1.2788 0 0.068605 0 0.012553 0 0.012131 0 1.7371
3.5703 0.2721 -0.19429 0.10697 -0.14884 0.027682 0.44446 0.20258 -0.12415 0.099443 -0.41548 -0.1307 5.2795 0.67208 2.9024 2.1537 0.9058 2.309 1.7072 1.1469 1.3254 1.2798 0 0.0684 0 0.013074 0 0.012344 0 2.2803
3.5742 0.13478 0.070483 0.84643 -0.13336 -0.27624 0.31236 0.26478 -0.047378 -0.16393 -0.21502 -0.036313 5.3251 0.67545 2.9012 2.1541 0.90186 2.3092 1.7062 1.1496 1.3307 1.2815 0 0.068546 0 0.012878 0 0.012638 0 1.4458
3.5781 -0.081522 0.29297 1.0584 -0.046214 -0.42119 0.0024274 0.16439 0.050034 -0.32713 0.12323 0.082979 5.373 0.6777 2.8995 2.154 0.89762 2.3075 1.7033 1.1496 1.335 1.2821 0 0.068912 0 0.012187 0 0.012933 0 -0.24528
3.582 -0.24708 0.33977 0.60451 0.064596 -0.32058 -0.30244 -0.034929 0.10984 -0.29241 0.40149 0.15423 5.4084 0.67709 2.8986 2.1518 0.8963 2.3056 1.6999 1.148 1.3372 1.2812 0 0.069286 0 0.011561 0 0.013049 0 -1.7988
3.5859 -0.26259 0.1824 -0.24739 0.13227 -0.025524 -0.41886 -0.20951 0.096102 -0.081776 0.45439 0.13444 5.4263 0.67431 2.8993 2.1473 0.89828 2.306 1.6964 1.1458 1.3381 1.2794 0 0.069517 0 0.011445 0 0.012869 0 -2.3297
3.5898 -0.11891 -0.08533 -0.98045 0.1122 0.29569 -0.27296 -0.25334 0.017039 0.17654 0.2477 0.036537 5.4354 0.67157 2.901 2.1431 0.90096 2.3096 1.6931 1.1431 1.3386 1.2781 0 0.069579 0 0.011867 0 0.012473 0 -1.5461
3.5938 0.097334 -0.30318 -1.1432 0.013318 0.44905 0.05066 -0.14245 -0.079805 0.32666 -0.09924 -0.080451 5.4496 0.67059 2.9024 2.1427 0.90149 2.3145 1.6913 1.1398 1.338 1.2781 0 0.069552 0 0.012486 0 0.012096 0 0.11001
3.5977 0.25579 -0.34046 -0.62718 -0.10383 0.33178 0.35554 0.053192 -0.13622 0.27947 -0.38299 -0.14866 5.4771 0.67126 2.9028 2.1477 0.89954 2.3179 1.6927 1.1369 1.3349 1.2793 0 0.069564 0 0.012911 0 0.011923 0 1.7167
3.6016 0.26086 -0.17466 0.26392 -0.16447 0.0039424 0.4519 0.21471 -0.11857 0.064819 -0.43719 -0.13132 5.5153 0.67213 2.9025 2.1559 0.89744 2.3184 1.6974 1.136 1.3296 1.2806 0 0.069725 0 0.012976 0 0.011924 0 2.3769
3.6055 0.10934 0.094711 0.99787 -0.12844 -0.33808 0.27527 0.24643 -0.038093 -0.189 -0.23268 -0.041831 5.5572 0.67188 2.9021 2.1626 0.8977 2.3173 1.7028 1.138 1.325 1.2808 0 0.070061 0 0.012785 0 0.011892 0 1.7151
3.6094 -0.10784 0.30582 1.1366 -0.01696 -0.47945 -0.070589 0.13146 0.056374 -0.33322 0.10506 0.066551 5.5993 0.67025 2.9018 2.1638 0.90048 2.3174 1.7049 1.1414 1.3247 1.2791 0 0.070476 0 0.012558 0 0.011656 0 0.10074
3.6133 -0.26056 0.33184 0.6001 0.10131 -0.32491 -0.37623 -0.060459 0.10866 -0.28565 0.37192 0.13196 5.6431 0.66783 2.9011 2.1595 0.90346 2.3198 1.7023 1.1442 1.3297 1.2759 0 0.070758 0 0.01246 0 0.011273 0 -1.5391
3.6172 -0.25787 0.15745 -0.28733 0.15486 0.035278 -0.45602 -0.21526 0.089498 -0.076135 0.40812 0.11808 5.6896 0.66542 2.8999 2.1534 0.90421 2.3227 1.6974 1.1448 1.3367 1.2726 0 0.070684 0 0.012531 0 0.010988 0 -2.2413
3.6211 -0.10235 -0.1121 -0.99423 0.11415 0.37923 -0.263 -0.24162 0.01327 0.17314 0.19342 0.033841 5.7344 0.66383 2.899 2.1502 0.90242 2.3223 1.6953 1.1439 1.3408 1.2709 0 0.070173 0 0.012716 0 0.01103 0 -1.5789
3.625 0.11212 -0.31468 -1.0999 0.008124 0.49432 0.083313 -0.12426 -0.072345 0.31864 -0.14239 -0.071316 5.77 0.66418 2.8996 2.1514 0.89994 2.3164 1.699 1.1435 1.3391 1.2719 0 0.069375 0 0.012915 0 0.011419 0 0.062421
3.6289 0.25724 -0.32918 -0.54305 -0.095858 0.31169 0.37213 0.067003 -0.1163 0.27696 -0.39821 -0.1346 5.7926 0.66766 2.9022 2.1548 0.89865 2.3069 1.7063 1.1444 1.3337 1.2746 0 0.068625 0 0.01301 0 0.011965 0 1.6955
3.6328 0.24716 -0.1481 0.34406 -0.13361 -0.053357 0.431 0.21821 -0.094259 0.072311 -0.4216 -0.1162 5.8068 0.67436 2.9054 2.1565 0.89867 2.2994 1.7116 1.1453 1.3291 1.2766 0 0.06825 0 0.012914 0 0.012434 0 2.3253
3.6367 0.089284 0.11889 1.0338 -0.08168 -0.37771 0.22933 0.23888 -0.021159 -0.17624 -0.19874 -0.024435 5.8221 0.6822 2.9073 2.1543 0.89868 2.2987 1.71 1.1447 1.3285 1.276 0 0.068374 0 0.012616 0 0.012701 0 1.5642
3.6406 -0.12105 0.31177 1.1152 0.029688 -0.46948 -0.10627 0.11626 0.059461 -0.32199 0.13774 0.086748 5.8447 0.68744 2.9069 2.15 0.89779 2.3052 1.7023 1.1426 1.3312 1.2728 0 0.068856 0 0.012219 0 0.012771 0 -0.12465
3.6445 -0.25799 0.31644 0.5371 0.13389 -0.28046 -0.3711 -0.076677 0.10109 -0.27621 0.38729 0.14917 5.8735 0.68701 2.9048 2.147 0.89681 2.3147 1.6938 1.1412 1.3335 1.2693 0 0.069402 0 0.011892 0 0.012685 0 -1.7128
3.6484 -0.2402 0.13211 -0.35899 0.16593 0.072633 -0.40611 -0.22505 0.079794 -0.063178 0.40054 0.12299 5.9041 0.68115 2.9027 2.148 0.89734 2.321 1.6901 1.143 1.333 1.268 0 0.069773 0 0.011765 0 0.012467 0 -2.2427
3.6523 -0.078887 -0.12976 -1.0384 0.10101 0.38239 -0.19174 -0.24105 0.0066898 0.19043 0.16931 0.023046 5.935 0.67368 2.9017 2.1521 0.89979 2.3208 1.6926 1.1477 1.3304 1.2698 0 0.069912 0 0.011842 0 0.012162 0 -1.4105
3.6563 0.12939 -0.31304 -1.0902 -0.028009 0.47099 0.14293 -0.11608 -0.077993 0.32963 -0.16661 -0.089578 5.97 0.66934 2.9012 2.1559 0.90252 2.3157 1.6977 1.1521 1.3289 1.2732 0 0.069915 0 0.012024 0 0.011888 0 0.26378
3.6602 0.26043 -0.30976 -0.47456 -0.14639 0.28833 0.3991 0.075373 -0.12594 0.26618 -0.40236 -0.1462 6.0119 0.67019 2.9 2.1565 0.90323 2.3104 1.7005 1.1525 1.3308 1.2757 0 0.069883 0 0.012201 0 0.011806 0 1.7684
3.6641 0.23637 -0.12306 0.44694 -0.18085 -0.062117 0.42701 0.22094 -0.10699 0.035411 -0.39233 -0.11403 6.057 0.67413 2.8981 2.1537 0.90133 2.309 1.6987 1.1487 1.3348 1.2761 0 0.069798 0 0.012341 0 0.011982 0 2.2145
3.668 0.071971 0.13584 1.1238 -0.10588 -0.38101 0.21364 0.23653 -0.027429 -0.22324 -0.14038 -0.015705 6.096 0.67703 2.8968 2.1503 0.89868 2.3115 1.6945 1.1439 1.3376 1.2754 0 0.069534 0 0.012482 0 0.012294 0 1.357
3.6719 -0.13428 0.31397 1.1466 0.037293 -0.48408 -0.11187 0.11405 0.07076 -0.35164 0.20131 0.086902 6.1226 0.67636 2.8979 2.1493 0.89795 2.3148 1.6916 1.1426 1.3367 1.2749 0 0.069009 0 0.012653 0 0.0125 0 -0.27983
3.6758 -0.25895 0.30662 0.49684 0.16399 -0.30852 -0.35691 -0.075321 0.13198 -0.27085 0.42603 0.13227 6.1402 0.67325 2.9013 2.1518 0.89996 2.3152 1.6926 1.1461 1.3325 1.275 0 0.068332 0 0.012829 0 0.012422 0 -1.7268
3.6797 -0.22745 0.11871 -0.43804 0.19902 0.045575 -0.37978 -0.22247 0.12006 -0.029153 0.40032 0.095856 6.1599 0.67098 2.905 2.1558 0.90288 2.3118 1.6967 1.1515 1.3281 1.2742 0 0.067811 0 0.012949 0 0.012082 0 -2.1434
3.6836 -0.058636 -0.13817 -1.0974 0.12445 0.36805 -0.17173 -0.24211 0.042349 0.22918 0.145 0.00198 6.1891 0.67161 2.9064 2.1582 0.90391 2.3068 1.7017 1.1546 1.3261 1.2712 0 0.067774 0 0.012989 0 0.011654 0 -1.3046
3.6875 0.1466 -0.31138 -1.0867 -0.010088 0.46225 0.14071 -0.12092 -0.052203 0.35278 -0.18114 -0.093155 6.2237 0.67407 2.9048 2.1572 0.902 2.3037 1.7054 1.1534 1.3272 1.2672 0 0.068314 0 0.012976 0 0.011295 0 0.27304
3.6914 0.26587 -0.29745 -0.41677 -0.121 0.26748 0.37213 0.073912 -0.10256 0.27312 -0.38194 -0.13455 6.2525 0.67537 2.902 2.1534 0.89868 2.3045 1.7068 1.1496 1.3298 1.2652 0 0.069158 0 0.012959 0 0.01104 0 1.6374
3.6953 0.22861 -0.10399 0.50447 -0.1441 -0.098257 0.38696 0.23138 -0.074949 0.041783 -0.34301 -0.09829 6.2691 0.67377 2.9005 2.1492 0.89653 2.3083 1.7058 1.1465 1.3316 1.2682 0 0.069796 0 0.012954 0 0.01086 0 1.9607
3.6992 0.058053 0.15398 1.1204 -0.071912 -0.40807 0.17725 0.25957 0.014296 -0.20372 -0.095496 -0.0034919 6.2809 0.6706 2.9016 2.1472 0.89665 2.3126 1.7028 1.1457 1.332 1.2757 0 0.069826 0 0.012945 0 0.010792 0 1.0307
3.7031 -0.14326 0.32205 1.0618 0.047131 -0.46794 -0.13407 0.14021 0.10858 -0.32176 0.20945 0.09813 6.304 0.66898 2.9042 2.1482 0.89796 2.3151 1.6987 1.146 1.3315 1.2835 0 0.069253 0 0.012923 0 0.01096 0 -0.61628
3.707 -0.25524 0.29896 0.36616 0.14203 -0.23935 -0.36505 -0.05798 0.14765 -0.24739 0.39361 0.1496 6.3481 0.67072 2.906 2.1512 0.89864 2.3155 1.6954 1.1452 1.3311 1.2868 0 0.068513 0 0.012895 0 0.011424 0 -2.0058
3.7109 -0.21192 0.098058 -0.54866 0.16082 0.13735 -0.38047 -0.21783 0.10645 -0.027642 0.35331 0.11985 6.4063 0.67443 2.906 2.1542 0.89826 2.3149 1.6944 1.143 1.3313 1.284 0 0.068147 0 0.012856 0 0.01203 0 -2.3021
3.7148 -0.040181 -0.16021 -1.1375 0.096256 0.4329 -0.1713 -0.24347 0.010601 0.20675 0.11364 0.022842 6.4599 0.67676 2.9046 2.1555 0.89806 2.315 1.6959 1.1414 1.3322 1.2778 0 0.068369 0 0.012754 0 0.012462 0 -1.3103
3.7188 0.15705 -0.32089 -1.0527 -0.014409 0.47205 0.13822 -0.11939 -0.080789 0.31662 -0.18956 -0.087485 6.4941 0.67546 2.9032 2.1546 0.89928 2.3162 1.6983 1.1427 1.3338 1.2731 0 0.06887 0 0.01255 0 0.012499 0 0.39945
3.7227 0.26251 -0.28816 -0.34784 -0.11058 0.23763 0.36216 0.078933 -0.11251 0.23522 -0.38575 -0.1466 6.5106 0.67142 2.9024 2.1524 0.90136 2.3179 1.6993 1.1466 1.3361 1.2727 0 0.069061 0 0.012316 0 0.012233 0 1.825
3.7266 0.21401 -0.082892 0.55709 -0.13889 -0.12539 0.3638 0.23072 -0.066715 0.0087382 -0.36308 -0.118 6.5249 0.66779 2.9022 2.1501 0.90208 2.3187 1.6981 1.15 1.3385 1.2754 0 0.068576 0 0.012256 0 0.012008 0 2.1267
3.7305 0.040606 0.17079 1.1263 -0.080761 -0.40135 0.14026 0.24385 0.027433 -0.22876 -0.13155 -0.017548 6.5515 0.66701 2.9023 2.1494 0.89973 2.318 1.6967 1.15 1.3397 1.2779 0 0.067621 0 0.012564 0 0.012092 0 1.1287
3.7344 -0.15526 0.32119 1.0251 0.034871 -0.43076 -0.17257 0.11052 0.11214 -0.33405 0.17819 0.094052 6.5924 0.6688 2.9034 2.1507 0.8952 2.3162 1.6976 1.1462 1.3387 1.2776 0 0.066856 0 0.013211 0 0.012395 0 -0.5739
3.7383 -0.25873 0.2801 0.31664 0.14249 -0.19874 -0.38171 -0.089329 0.13547 -0.24167 0.38461 0.14806 6.6374 0.67066 2.906 2.1536 0.89164 2.3148 1.7011 1.1418 1.3358 1.2753 0 0.066885 0 0.013865 0 0.012545 0 -1.9682
3.7422 -0.21023 0.074269 -0.57702 0.17441 0.16016 -0.35699 -0.23735 0.081798 -0.0053632 0.36026 0.11117 6.6762 0.67052 2.9093 2.1564 0.89195 2.3145 1.7046 1.1402 1.3324 1.2734 0 0.067758 0 0.014107 0 0.012254 0 -2.2263
3.7461 -0.04026 -0.17263 -1.1255 0.10292 0.43901 -0.11357 -0.24713 -0.018646 0.23365 0.11261 0.0069929 6.7083 0.66878 2.9109 2.1575 0.89628 2.3154 1.7045 1.1427 1.3308 1.2736 0 0.068928 0 0.013785 0 0.011631 0 -1.1982
3.75 0.14923 -0.31491 -1.0051 -0.036535 0.47418 0.19706 -0.11361 -0.10705 0.33317 -0.21271 -0.099005 6.7409 0.668 2.9088 2.1563 0.90191 2.3165 1.7001 1.1473 1.3319 1.2756 0 0.069695 0 0.013199 0 0.011119 0 0.50087
3.7539 0.24561 -0.27098 -0.29022 -0.16113 0.23873 0.3824 0.085679 -0.13078 0.23686 -0.41616 -0.14121 6.7799 0.67056 2.9037 2.1533 0.90555 2.3163 1.6942 1.1509 1.3346 1.2777 0 0.06976 0 0.01289 0 0.011088 0 1.8625
3.7578 0.19247 -0.069882 0.59191 -0.19087 -0.13795 0.32916 0.23577 -0.075736 0.0068329 -0.36872 -0.09474 6.8228 0.67634 2.8991 2.1499 0.90597 2.3146 1.6915 1.1512 1.337 1.2786 0 0.069416 0 0.013182 0 0.0115 0 2.0914
3.7617 0.022866 0.16787 1.1161 -0.10192 -0.43924 0.071224 0.24971 0.02369 -0.21708 -0.096405 0.010295 6.8622 0.68259 2.8984 2.1475 0.90451 2.312 1.6939 1.1486 1.3373 1.2786 0 0.069223 0 0.013875 0 0.011967 0 1.0792
3.7656 -0.16096 0.30218 0.97137 0.054672 -0.48566 -0.23545 0.11831 0.10486 -0.30351 0.23328 0.10883 6.8955 0.68584 2.902 2.1464 0.90339 2.3098 1.6994 1.1448 1.3357 1.2783 0 0.069486 0 0.014377 0 0.012154 0 -0.54071
3.7695 -0.24903 0.25552 0.24472 0.1841 -0.24438 -0.41064 -0.083246 0.11587 -0.20662 0.41702 0.14099 6.9292 0.68439 2.9064 2.1462 0.90354 2.3089 1.7034 1.142 1.3332 1.2774 0 0.070003 0 0.014199 0 0.012093 0 -1.786
3.7734 -0.1894 0.057393 -0.63239 0.20872 0.14475 -0.35671 -0.23687 0.048498 0.01079 0.34425 0.087215 6.9727 0.67935 2.9068 2.1459 0.90401 2.3094 1.7035 1.141 1.3313 1.2754 0 0.070293 0 0.013357 0 0.012095 0 -1.9186
3.7773 -0.018678 -0.17398 -1.1403 0.11709 0.44892 -0.11085 -0.2502 -0.056523 0.21787 0.064278 -0.021388 7.0279 0.67373 2.9023 2.1454 0.90339 2.3108 1.7009 1.1419 1.3304 1.2724 0 0.070072 0 0.012354 0 0.012359 0 -0.87607
3.7813 0.16065 -0.30176 -0.97763 -0.03152 0.48324 0.18243 -0.11332 -0.13555 0.29276 -0.24922 -0.122 7.0853 0.67043 2.8966 2.1451 0.90149 2.3128 1.6985 1.1441 1.33 1.2702 0 0.069521 0 0.011761 0 0.012705 0 0.7122
3.7852 0.242 -0.25115 -0.23804 -0.14748 0.22534 0.35662 0.092018 -0.14166 0.19163 -0.40858 -0.15624 7.1308 0.6706 2.8952 2.1455 0.89963 2.3155 1.6983 1.146 1.3294 1.2711 0 0.069122 0 0.011814 0 0.012743 0 1.9143
3.7891 0.17806 -0.053213 0.6458 -0.16674 -0.16991 0.31601 0.24023 -0.072139 -0.027328 -0.32455 -0.10324 7.1577 0.67334 2.9003 2.1469 0.89936 2.3188 1.6991 1.1464 1.3284 1.2755 0 0.069217 0 0.012347 0 0.012305 0 2.0432
3.793 0.0080656 0.17384 1.156 -0.086103 -0.46553 0.087046 0.23972 0.032429 -0.23683 -0.053249 0.0082445 7.1725 0.67671 2.9085 2.1487 0.90091 2.3219 1.6986 1.1447 1.3273 1.281 0 0.069708 0 0.013059 0 0.011678 0 1.0401
3.7969 -0.1666 0.29515 0.99338 0.040398 -0.4867 -0.19663 0.091278 0.11384 -0.31284 0.24333 0.11551 7.1895 0.67901 2.9135 2.1505 0.90297 2.3228 1.6966 1.1423 1.3267 1.2835 0 0.070144 0 0.013772 0 0.011358 0 -0.5113
3.8008 -0.24301 0.23932 0.25376 0.13677 -0.22409 -0.36785 -0.1122 0.12915 -0.20728 0.3935 0.15721 7.2193 0.67956 2.9112 2.1515 0.90386 2.32 1.6954 1.1414 1.3268 1.2805 0 0.070098 0 0.014418 0 0.011544 0 -1.7271
3.8047 -0.1772 0.040627 -0.62641 0.14826 0.16467 -0.3209 -0.24547 0.072285 0.02081 0.31233 0.10897 7.2624 0.6786 2.9037 2.1519 0.90305 2.3142 1.6975 1.1434 1.3281 1.2736 0 0.069506 0 0.014855 0 0.011906 0 -1.9197
3.8086 -0.0091482 -0.18198 -1.1261 0.06943 0.45135 -0.07632 -0.2302 -0.024639 0.23715 0.047884 -0.0015138 7.3109 0.67661 2.8968 2.1517 0.90151 2.3083 1.7025 1.1476 1.3301 1.267 0 0.068698 0 0.014815 0 0.011888 0 -0.983
3.8125 0.16166 -0.29612 -0.94837 -0.054767 0.47068 0.22511 -0.081276 -0.10828 0.31212 -0.24523 -0.10993 7.3562 0.67389 2.8955 2.1513 0.90077 2.3061 1.7071 1.1512 1.332 1.2648 0 0.068157 0 0.014139 0 0.011287 0 0.54064
3.8164 0.2351 -0.23461 -0.19941 -0.15361 0.21373 0.40254 0.10795 -0.13111 0.20107 -0.39196 -0.15336 7.3947 0.67073 2.8997 2.151 0.9015 2.3091 1.7079 1.1519 1.3327 1.2674 0 0.068198 0 0.013089 0 0.01051 0 1.754
3.8203 0.16911 -0.034789 0.67236 -0.1689 -0.16902 0.34598 0.2269 -0.077317 -0.026695 -0.29873 -0.10811 7.4274 0.66794 2.9049 2.1511 0.90298 2.3153 1.7045 1.1499 1.3312 1.2724 0 0.06881 0 0.012326 0 0.010252 0 1.9183
3.8242 0.0039134 0.18446 1.1436 -0.088531 -0.45422 0.088434 0.21276 0.024886 -0.23129 -0.014187 -0.0039473 7.4572 0.66701 2.9068 2.1522 0.90371 2.3203 1.6999 1.1475 1.3282 1.2766 0 0.069695 0 0.012451 0 0.010854 0 0.90663
3.8281 -0.16203 0.29352 0.9311 0.04346 -0.47355 -0.21117 0.080365 0.11449 -0.29051 0.29232 0.094641 7.4863 0.66923 2.9048 2.1542 0.90273 2.3208 1.6977 1.1469 1.3257 1.2783 0 0.070442 0 0.013439 0 0.011981 0 -0.6836
3.832 -0.23026 0.22862 0.16316 0.1491 -0.21242 -0.36772 -0.093539 0.13174 -0.17489 0.43012 0.12828 7.516 0.6745 2.9021 2.1564 0.9005 2.3171 1.6986 1.1482 1.3259 1.2784 0 0.070739 0 0.014537 0 0.012907 0 -1.8664
3.8359 -0.16042 0.02907 -0.6986 0.16193 0.17792 -0.28794 -0.21486 0.057761 0.038728 0.30797 0.078599 7.5468 0.68073 2.9024 2.1581 0.89861 2.3129 1.7004 1.1491 1.3299 1.2786 0 0.070522 0 0.014796 0 0.013128 0 -1.8806
3.8398 0.0059982 -0.18621 -1.139 0.069701 0.46622 -0.027943 -0.21893 -0.067278 0.22007 -0.0027189 -0.022019 7.5776 0.68484 2.9064 2.1585 0.89862 2.3121 1.7006 1.148 1.3361 1.2795 0 0.07001 0 0.013839 0 0.012737 0 -0.69747
3.8438 0.17063 -0.28906 -0.89932 -0.074127 0.47893 0.24718 -0.10019 -0.1653 0.26582 -0.30922 -0.11167 7.6062 0.6849 2.9112 2.1581 0.90082 2.3154 1.6993 1.1454 1.3415 1.2805 0 0.069578 0 0.012216 0 0.012232 0 0.93316
3.8477 0.23682 -0.21797 -0.12924 -0.18069 0.20772 0.37152 0.08384 -0.17134 0.15593 -0.4206 -0.13672 7.6312 0.6816 2.9136 2.158 0.90385 2.3202 1.6986 1.1434 1.3435 1.2806 0 0.0695 0 0.010992 0 0.012023 0 1.9609
3.8516 0.16688 -0.014872 0.70811 -0.18093 -0.18265 0.28009 0.23618 -0.079751 -0.042833 -0.27069 -0.082569 7.6557 0.67769 2.9123 2.1587 0.90559 2.3229 1.7002 1.1434 1.3418 1.2794 0 0.069742 0 0.010927 0 0.012129 0 1.7285
3.8555 0.0036217 0.19932 1.1156 -0.07036 -0.45499 0.040401 0.26712 0.04994 -0.21933 0.042512 0.019758 7.6869 0.67579 2.9093 2.1598 0.90483 2.3221 1.7025 1.1442 1.3383 1.2773 0 0.069978 0 0.011924 0 0.012315 0 0.40122
3.8594 -0.15616 0.29653 0.85575 0.086444 -0.44665 -0.19836 0.14676 0.13425 -0.2773 0.32518 0.11307 7.7302 0.67623 2.9066 2.1596 0.90234 2.3195 1.7024 1.144 1.3357 1.2745 0 0.06986 0 0.013191 0 0.012421 0 -1.1652
3.8633 -0.21958 0.21849 0.085921 0.19536 -0.16867 -0.29814 -0.066586 0.12399 -0.18246 0.41251 0.14645 7.7824 0.67705 2.9051 2.1569 0.90044 2.3174 1.6988 1.1423 1.3352 1.2718 0 0.069325 0 0.013919 0 0.012501 0 -2.0114
3.8672 -0.15181 0.012355 -0.73904 0.19077 0.20573 -0.2082 -0.24887 0.035801 0.019883 0.26505 0.10233 7.8319 0.67606 2.9036 2.1518 0.90112 2.3167 1.6941 1.1412 1.3357 1.2701 0 0.068665 0 0.013871 0 0.01264 0 -1.6879
3.8711 0.0055208 -0.19709 -1.1348 0.075405 0.45193 0.013933 -0.28183 -0.065276 0.22311 -0.020257 0.004891 7.8661 0.67299 2.9006 2.1463 0.90416 2.316 1.6927 1.1435 1.3354 1.2707 0 0.068272 0 0.013406 0 0.012737 0 -0.48246
3.875 0.1609 -0.28259 -0.86919 -0.082168 0.42994 0.24 -0.13337 -0.11502 0.31054 -0.27809 -0.093224 7.883 0.66971 2.8967 2.1428 0.90708 2.3137 1.6967 1.1486 1.3332 1.2743 0 0.068299 0 0.013044 0 0.012569 0 0.83937
3.8789 0.22713 -0.19142 -0.096374 -0.18921 0.16169 0.34221 0.11092 -0.091229 0.22158 -0.36976 -0.13831 7.8942 0.6683 2.8942 2.1427 0.90714 2.3104 1.7034 1.1527 1.33 1.2799 0 0.068563 0 0.013002 0 0.012101 0 1.5336
3.8828 0.17043 0.022664 0.73299 -0.18306 -0.19035 0.26249 0.29591 -0.018485 -0.0025624 -0.25044 -0.10365 7.9163 0.66902 2.8949 2.1452 0.90389 2.3088 1.7074 1.152 1.3277 1.2842 0 0.068775 0 0.013118 0 0.011666 0 1.2667
3.8867 0.026527 0.23174 1.1343 -0.066135 -0.42185 0.046236 0.29913 0.058675 -0.22979 0.016609 -0.0043792 7.9581 0.67028 2.899 2.1488 0.89981 2.3104 1.7056 1.1467 1.328 1.2841 0 0.068829 0 0.013122 0 0.011728 0 0.20848
3.8906 -0.1238 0.30979 0.87261 0.097007 -0.40269 -0.17952 0.11637 0.10606 -0.312 0.29412 0.10913 8.0138 0.67049 2.9041 2.152 0.89815 2.3131 1.6998 1.142 1.3311 1.2787 0 0.068814 0 0.012937 0 0.012405 0 -1.1109
3.8945 -0.20385 0.20579 0.10077 0.21604 -0.14993 -0.27917 -0.13304 0.11066 -0.18314 0.43506 0.17751 8.0702 0.66991 2.907 2.1544 0.89983 2.3126 1.6953 1.1427 1.335 1.2706 0 0.06873 0 0.012715 0 0.013242 0 -2.0268
3.8984 -0.18565 -0.029563 -0.73452 0.22271 0.17702 -0.19597 -0.28851 0.073218 0.088312 0.35471 0.16519 8.1187 0.67019 2.9062 2.1567 0.90239 2.3073 1.6957 1.1485 1.3374 1.264 0 0.068311 0 0.012647 0 0.013545 0 -1.9622
3.9023 -0.10459 -0.27738 -1.1634 0.1038 0.35854 0.0017717 -0.25968 -7.3202e-06 0.33802 0.081164 0.080538 8.1608 0.67222 2.9026 2.1589 0.90278 2.3041 1.6999 1.1538 1.3365 1.2621 0 0.067315 0 0.012786 0 0.013025 0 -0.65064
3.9063 -0.036096 -0.42114 -0.97576 -0.096188 0.23908 0.15585 -0.087241 -0.095474 0.41466 -0.24849 -0.031217 8.2006 0.67459 2.8989 2.1609 0.90177 2.3184 1.7042 1.1535 1.3326 1.2646 0 0.066172 0 0.013055 0 0.012154 0 1.6778
3.9102 -0.048196 -0.41103 -0.33978 -0.30081 -0.16887 0.12261 0.08868 -0.18845 0.28037 -0.45993 -0.12009 8.2323 0.67485 2.8979 2.1618 0.90606 2.3678 1.7066 1.1505 1.3287 1.2691 0 0.0663 0 0.013404 0 0.011866 0 4.289
3.9141 -0.1581 -0.28554 0.31684 -0.43937 -0.66751 -0.12037 0.12622 -0.25141 0.02663 -0.4505 -0.1682 8.2362 0.67261 2.9003 2.1614 0.92517 2.4624 1.7106 1.1557 1.329 1.2726 0 0.069532 0 0.013906 0 0.012839 0 6.2488
3.918 -0.31902 -0.14115 0.58191 -0.47678 -0.97243 -0.44509 -0.025335 -0.27478 -0.2045 -0.26432 -0.20364 8.1891 0.6714 2.9046 2.1599 0.96487 2.5976 1.7231 1.1808 1.3373 1.2741 0 0.076818 0 0.014685 0 0.014999 0 6.9526
3.9219 -0.4462 -0.071756 0.31008 -0.42297 -0.88477 -0.65171 -0.29905 -0.28037 -0.3278 -0.070249 -0.27726 8.08 0.67659 2.908 2.1583 1.0222 2.7554 1.7486 1.228 1.3548 1.2745 0 0.087198 0 0.015758 0 0.017633 0 6.5361
3.9258 -0.46728 -0.11456 -0.30701 -0.32099 -0.4306 -0.60516 -0.55988 -0.30793 -0.36445 -0.044429 -0.41564 7.9177 0.69079 2.9087 2.157 1.0861 2.9105 1.7845 1.287 1.3788 1.2751 0 0.098031 0 0.016938 0 0.019936 0 5.8005
3.9297 -0.36652 -0.23281 -0.88251 -0.22262 0.13649 -0.33169 -0.68897 -0.37935 -0.40027 -0.2374 -0.58562 7.7221 0.71071 2.9069 2.1561 1.1438 3.0389 1.8221 1.3415 1.4031 1.2761 0 0.10651 0 0.017884 0 0.021435 0 5.6227
3.9336 -0.19514 -0.34248 -1.0803 -0.16365 0.48879 -0.0026756 -0.64623 -0.47092 -0.49732 -0.52945 -0.70252 7.5079 0.7288 2.9045 2.1554 1.1872 3.1226 1.852 1.3807 1.4218 1.2773 0 0.11132 0 0.018264 0 0.021992 0 6.2629
3.9375 -0.040729 -0.36483 -0.80357 -0.14948 0.43788 0.18425 -0.47864 -0.52284 -0.63825 -0.71583 -0.68343 7.2756 0.73869 2.9037 2.1551 1.2145 3.1506 1.8706 1.4052 1.4321 1.2782 0 0.11313 0 0.017918 0 0.021534 0 7.1372
3.9414 0.025428 -0.27317 -0.22208 -0.15721 0.057026 0.13977 -0.28059 -0.48333 -0.7452 -0.66038 -0.50994 7.0166 0.73996 2.9049 2.1555 1.2263 3.1173 1.8804 1.422 1.436 1.2793 0 0.11339 0 0.016951 0 0.019981 0 7.2766
3.9453 -0.010038 -0.10674 0.35185 -0.15343 -0.37808 -0.063471 -0.13727 -0.35117 -0.74536 -0.39732 -0.25172 6.7262 0.73779 2.9064 2.157 1.2201 3.0229 1.8861 1.4348 1.4387 1.2807 0 0.11268 0 0.015708 0 0.01747 0 6.1149
3.9492 -0.097842 0.054799 0.64261 -0.11857 -0.58555 -0.25205 -0.082992 -0.17813 -0.6189 -0.10025 -0.027001 6.4112 0.73796 2.9063 2.159 1.189 2.8744 1.8874 1.4377 1.4438 1.2816 0 0.10985 0 0.014637 0 0.014596 0 3.9425
3.9531 -0.15993 0.13989 0.54236 -0.062329 -0.46249 -0.2768 -0.090995 -0.027622 -0.39347 0.05513 0.075916 6.0857 0.74152 2.9041 2.1606 1.1273 2.6867 1.8776 1.4191 1.4497 1.2806 0 0.10303 0 0.014056 0 0.012239 0 1.6322
3.957 -0.13911 0.12646 0.14201 -0.01759 -0.12571 -0.10986 -0.094603 0.073909 -0.10685 0.022746 0.059301 5.7605 0.74408 2.9018 2.1605 1.0375 2.4807 1.8474 1.3727 1.4494 1.2767 0 0.091412 0 0.01394 0 0.011018 0 -0.11623
3.9609 -0.032871 0.051429 -0.32952 -0.013733 0.20459 0.14915 -0.027556 0.14941 0.21293 -0.090981 0.01206 5.4383 0.74011 2.9022 2.1584 0.93378 2.2781 1.7925 1.3049 1.4349 1.2713 0 0.076369 0 0.013897 0 0.010835 0 -1.3301
3.9648 0.10846 -0.01617 -0.61811 -0.047893 0.36897 0.35058 0.13532 0.23754 0.52977 -0.12338 0.042332 5.1183 0.72834 2.9064 2.1544 0.837 2.0972 1.7186 1.233 1.4023 1.2673 0 0.060907 0 0.013431 0 0.011007 0 -2.6132
3.9688 0.21515 -0.02004 -0.5638 -0.078843 0.35009 0.39349 0.35744 0.34625 0.77519 0.01411 0.1966 4.8052 0.71322 2.912 2.1494 0.76459 1.9507 1.6405 1.1741 1.3559 1.2674 0 0.047958 0 0.012338 0 0.010896 0 -4.4282
3.9727 0.24044 0.049477 -0.182 -0.053803 0.22983 0.27962 0.55311 0.43827 0.86348 0.27526 0.4255 4.5108 0.70151 2.9152 2.1447 0.72231 1.8457 1.5746 1.1361 1.3063 1.2716 0 0.038954 0 0.010929 0 0.01046 0 -6.4853
3.9766 0.18586 0.15309 0.33378 0.04865 0.092312 0.09738 0.63047 0.46205 0.75201 0.52494 0.61959 4.2463 0.69705 2.9141 2.1415 0.70339 1.7864 1.531 1.1156 1.265 1.2771 0 0.033756 0 0.0098511 0 0.01018 0 -7.8318
3.9805 0.096421 0.2311 0.70457 0.19399 -0.026974 -0.041345 0.54299 0.39858 0.49548 0.64091 0.68441 4.0138 0.69838 2.9102 2.1409 0.69516 1.7756 1.5097 1.104 1.2385 1.2805 0 0.031685 0 0.0095968 0 0.010445 0 -7.6079
3.9844 0.031456 0.24235 0.72009 0.30961 -0.11384 -0.06571 0.31954 0.28012 0.233 0.58706 0.5972 3.8052 0.70084 2.9076 2.1431 0.68812 1.8137 1.5032 1.095 1.2257 1.2797 0 0.032474 0 0.010111 0 0.011045 0 -5.8202
3.9883 0.029838 0.18811 0.36953 0.3359 -0.12873 0.02329 0.053739 0.16493 0.10029 0.41319 0.40769 3.6112 0.70058 2.9088 2.1471 0.68109 1.8971 1.5031 1.0879 1.2208 1.2758 0 0.036252 0 0.010853 0 0.011328 0 -3.4409
3.9922 0.089335 0.10723 -0.14026 0.27133 -0.016891 0.16406 -0.14293 0.092989 0.13099 0.20289 0.19261 3.4309 0.69711 2.9124 2.1507 0.67955 2.0162 1.5054 1.0847 1.2179 1.272 0 0.042768 0 0.01128 0 0.010881 0 -1.7168
3.9961 0.17027 0.048481 -0.50498 0.17419 0.22009 0.27309 -0.19805 0.063303 0.23068 0.023249 0.007229 3.2715 0.69242 2.9139 2.1517 0.68969 2.1549 1.5116 1.0857 1.2149 1.2707 0 0.05085 0 0.01131 0 0.010047 0 -1.2542
4 0.21986 0.039762 -0.51172 0.11745 0.47028 0.28806 -0.11393 0.048868 0.25155 -0.091344 -0.13 3.1389 0.6886 2.91 2.15 0.71288 2.2927 1.5245 1.0882 1.213 1.2727 0 0.058822 0 0.011348 0 0.0096935 0 -1.6298
4.0039 0.20296 0.073425 -0.17206 0.13244 0.55596 0.19625 0.036296 0.028694 0.11069 -0.13089 -0.21907 3.0287 0.68632 2.9021 2.1472 0.74442 2.4087 1.5444 1.0888 1.2139 1.2764 0 0.065532 0 0.011844 0 0.010409 0 -1.8211
4.0078 0.12202 0.1148 0.29086 0.18661 0.36724 0.038228 0.14866 0.0032779 -0.14319 -0.10363 -0.25607 2.9277 0.68531 2.8957 2.1464 0.77658 2.4879 1.5672 1.0866 1.2176 1.2795 0 0.070969 0 0.012819 0 0.011874 0 -1.0692
4.0117 0.015232 0.12599 0.58967 0.21208 -0.023626 -0.11285 0.14373 -0.017962 -0.36676 -0.040093 -0.23344 2.8251 0.68547 2.8959 2.1488 0.80305 2.5258 1.5871 1.0835 1.222 1.2802 0 0.075835 0 0.013815 0 0.013056 0 0.5353
4.0156 -0.065977 0.089064 0.55114 0.16002 -0.38067 -0.187 0.010374 -0.03707 -0.42941 0.0097924 -0.16015 2.7227 0.68711 2.903 2.1533 0.82148 2.529 1.6006 1.0821 1.2251 1.2783 0 0.080453 0 0.0143 0 0.013073 0 2.169
4.0195 -0.087112 0.015238 0.20891 0.036512 -0.46377 -0.15262 -0.18416 -0.068329 -0.304 0.0021575 -0.074615 2.6322 0.69005 2.9122 2.1571 0.83286 2.5105 1.6078 1.0831 1.2267 1.2748 0 0.084106 0 0.01414 0 0.011963 0 2.9271
4.0234 -0.050503 -0.063509 -0.23695 -0.10529 -0.21195 -0.034846 -0.32644 -0.11636 -0.075424 -0.064883 -0.027902 2.5607 0.69298 2.9177 2.1583 0.83917 2.4821 1.6112 1.0853 1.2282 1.2713 0 0.085464 0 0.013668 0 0.010656 0 2.4579
4.0273 0.0072467 -0.11389 -0.54976 -0.20446 0.19897 0.093811 -0.31963 -0.15738 0.12768 -0.13906 -0.045432 2.4991 0.6942 2.9172 2.1571 0.84163 2.4489 1.613 1.0867 1.2308 1.2694 0 0.083746 0 0.013328 0 0.010205 0 1.1321
4.0313 0.038789 -0.11983 -0.58546 -0.22907 0.47737 0.14892 -0.14574 -0.15053 0.21632 -0.14689 -0.10078 2.4237 0.69312 2.9135 2.156 0.84077 2.41 1.6134 1.0868 1.2333 1.2693 0 0.079537 0 0.013276 0 0.010963 0 -0.2789
4.0352 0.015837 -0.089933 -0.35298 -0.18582 0.42491 0.080864 0.11128 -0.075629 0.17999 -0.053031 -0.13 2.3126 0.69089 2.9113 2.1568 0.83765 2.3647 1.612 1.0861 1.2332 1.2699 0 0.074537 0 0.013339 0 0.012396 0 -1.0894
4.0391 -0.053509 -0.050449 0.0081391 -0.10525 0.074068 -0.091615 0.30421 0.037277 0.068712 0.10204 -0.081149 2.1628 0.68935 2.9123 2.1587 0.83449 2.3189 1.6095 1.0853 1.2292 1.27 0 0.070484 0 0.013318 0 0.013611 0 -1.0117
4.043 -0.13056 -0.028645 0.30449 -0.022616 -0.34465 -0.28318 0.30885 0.11976 -0.050729 0.22191 0.03876 1.9929 0.68933 2.9144 2.1594 0.83357 2.2861 1.6082 1.0844 1.2229 1.2688 0 0.068231 0 0.013266 0 0.014038 0 -0.18563
4.0469 -0.17067 -0.036532 0.38105 0.032202 -0.56989 -0.38497 0.10713 0.11484 -0.12788 0.22116 0.15945 1.8285 0.69007 2.9136 2.1568 0.8354 2.2801 1.6098 1.0834 1.2182 1.2674 0 0.067654 0 0.013413 0 0.013724 0 0.96656
4.0508 -0.15054 -0.064478 0.19569 0.03857 -0.48037 -0.32929 -0.19069 0.024148 -0.14049 0.08866 0.19346 1.6819 0.69034 2.9085 2.1518 0.83804 2.3059 1.6137 1.0825 1.2178 1.2678 0 0.068285 0 0.013826 0 0.013104 0 1.9251
4.0547 -0.081154 -0.088279 -0.1526 -0.0077571 -0.1531 -0.13718 -0.40799 -0.089925 -0.09595 -0.10185 0.1002 1.5436 0.69002 2.9023 2.1476 0.83862 2.3553 1.617 1.0826 1.2214 1.2712 0 0.069909 0 0.014232 0 0.012596 0 2.2557
4.0586 0.00075142 -0.085066 -0.46354 -0.085575 0.21065 0.086363 -0.41309 -0.15124 -0.030592 -0.24147 -0.0801 1.3918 0.69026 2.8994 2.1472 0.83617 2.4109 1.6173 1.0846 1.2257 1.2766 0 0.072571 0 0.014239 0 0.012384 0 1.7952
4.0625 0.055922 -0.048031 -0.53928 -0.15036 0.41903 0.21416 -0.20621 -0.12726 0.00074712 -0.25794 -0.24864 1.2104 0.69194 2.9021 2.1506 0.83305 2.4563 1.6148 1.0879 1.2278 1.2814 0 0.07615 0 0.013769 0 0.012468 0 0.77696
4.0664 0.065376 0.009307 -0.30475 -0.15624 0.39018 0.17938 0.079648 -0.049231 -0.046382 -0.15796 -0.31134 1.0026 0.69413 2.908 2.155 0.83336 2.484 1.6126 1.0904 1.2273 1.2833 0 0.080043 0 0.013206 0 0.012766 0 -0.23409
4.0703 0.039202 0.061806 0.13105 -0.086784 0.17311 0.022517 0.26694 0.019031 -0.16922 -0.014516 -0.23832 0.78727 0.69442 2.9123 2.1568 0.83921 2.4946 1.6132 1.0903 1.2264 1.2819 0 0.08334 0 0.013053 0 0.013123 0 -0.64998
4.0742 0.0074616 0.088552 0.52592 0.030448 -0.097507 -0.1339 0.25074 0.034134 -0.30303 0.085804 -0.078725 0.58529 0.69119 2.9118 2.1547 0.8481 2.4898 1.6163 1.0869 1.227 1.2792 0 0.085233 0 0.013403 0 0.013299 0 -0.26727
4.0781 0.00022073 0.085466 0.64931 0.14116 -0.27317 -0.16899 0.06418 0.0029824 -0.35099 0.096755 0.076723 0.40599 0.68566 2.9073 2.1507 0.85394 2.4659 1.6189 1.0817 1.2285 1.2774 0 0.085213 0 0.013793 0 0.013064 0 0.52022
4.082 0.02931 0.066571 0.43052 0.20176 -0.25789 -0.047683 -0.15015 -0.03063 -0.24652 0.035442 0.15707 0.24529 0.68147 2.903 2.1479 0.85119 2.4144 1.6186 1.0772 1.2288 1.277 0 0.082925 0 0.013632 0 0.012391 0 0.914
4.0859 0.082214 0.053419 0.0079346 0.20654 -0.05162 0.15533 -0.2386 -0.024599 -0.0041857 -0.033806 0.15316 0.094534 0.68191 2.9024 2.1482 0.83879 2.3316 1.6158 1.0757 1.2266 1.2767 0 0.078034 0 0.012815 0 0.01155 0 0.23217
4.0898 0.13062 0.059968 -0.35804 0.18266 0.24375 0.30883 -0.13434 0.032683 0.2818 -0.04032 0.11382 -0.04905 0.68693 2.9059 2.1507 0.82054 2.2262 1.6133 1.0776 1.2238 1.2749 0 0.070515 0 0.011881 0 0.01094 0 -1.5859
4.0938 0.14771 0.083098 -0.45042 0.16027 0.46756 0.31592 0.10799 0.12206 0.49355 0.050988 0.10293 -0.17951 0.69294 2.9109 2.1534 0.8018 2.1207 1.6135 1.0812 1.2238 1.2719 0 0.061241 0 0.011509 0 0.010771 0 -3.8571
4.0977 0.12373 0.10506 -0.22771 0.14669 0.48442 0.17671 0.35469 0.21221 0.55958 0.21734 0.15077 -0.28862 0.69555 2.9139 2.1545 0.78555 2.0414 1.6159 1.0843 1.2277 1.2698 0 0.052212 0 0.01184 0 0.010897 0 -5.5197
4.1016 0.071312 0.10617 0.1611 0.12696 0.26826 -0.018466 0.47551 0.27537 0.48931 0.38635 0.23382 -0.37504 0.69303 2.9133 2.1544 0.77155 2.0056 1.6175 1.0851 1.233 1.2704 0 0.045867 0 0.012307 0 0.01098 0 -5.7535
4.1055 0.01793 0.079191 0.47876 0.086298 -0.069615 -0.15431 0.41222 0.29107 0.35242 0.47226 0.2945 -0.44762 0.68762 2.9099 2.1542 0.75893 2.0138 1.6167 1.0837 1.2351 1.2735 0 0.043761 0 0.012205 0 0.010832 0 -4.4542
4.1094 -0.009449 0.035709 0.5448 0.029874 -0.3377 -0.16375 0.19926 0.24664 0.22553 0.42309 0.28275 -0.51979 0.6836 2.9055 2.1548 0.74921 2.0541 1.6147 1.0816 1.2319 1.2765 0 0.045593 0 0.011436 0 0.010597 0 -2.2766
4.1133 0.00125 -8.277e-05 0.33287 -0.018963 -0.37845 -0.060521 -0.062872 0.14558 0.14773 0.25277 0.18804 -0.5996 0.68391 2.9021 2.1559 0.74633 2.1121 1.6146 1.0806 1.2263 1.2772 0 0.049503 0 0.010682 0 0.010589 0 -0.24819
4.1172 0.041641 -0.0063444 -0.027427 -0.037661 -0.16677 0.082041 -0.25908 0.018515 0.11087 0.037256 0.041572 -0.68328 0.68818 2.9008 2.1568 0.75317 2.18 1.6175 1.0815 1.2238 1.2756 0 0.05351 0 0.010771 0 0.010961 0 0.795
4.1211 0.088622 0.022317 -0.33152 -0.020453 0.1735 0.18192 -0.31122 -0.080931 0.08043 -0.12639 -0.10686 -0.75753 0.6934 2.902 2.1569 0.76803 2.256 1.6213 1.0834 1.2271 1.2739 0 0.056945 0 0.011829 0 0.011525 0 0.62668
4.125 0.11764 0.070891 -0.41152 0.022098 0.44598 0.19295 -0.21181 -0.10447 0.024717 -0.17456 -0.21536 -0.80892 0.6965 2.9054 2.1566 0.78458 2.3368 1.6222 1.085 1.2336 1.2746 0 0.060635 0 0.013078 0 0.011916 0 -0.30761
4.1289 0.11598 0.11285 -0.22173 0.074317 0.50005 0.12124 -0.027961 -0.045249 -0.065767 -0.11112 -0.26135 -0.83341 0.69641 2.9095 2.1564 0.79599 2.4104 1.6191 1.0857 1.2375 1.2777 0 0.065644 0 0.013504 0 0.011918 0 -1.1954
4.1328 0.088898 0.12626 0.13975 0.1225 0.31584 0.013854 0.13113 0.050191 -0.17296 0.00067692 -0.23802 -0.83911 0.69427 2.9125 2.1565 0.79968 2.4573 1.6147 1.0856 1.2354 1.2805 0 0.071691 0 0.012796 0 0.011629 0 -1.3551
4.1367 0.055692 0.10672 0.4819 0.15276 0.0083635 -0.067713 0.17436 0.11133 -0.25678 0.082062 -0.1496 -0.84051 0.692 2.9127 2.1568 0.79854 2.4608 1.6131 1.085 1.2297 1.2801 0 0.076722 0 0.011656 0 0.01134 0 -0.65642
4.1406 0.037969 0.069025 0.62152 0.1495 -0.24392 -0.076636 0.086908 0.096456 -0.27028 0.088484 -0.015006 -0.84847 0.69063 2.91 2.157 0.79773 2.4181 1.6157 1.0835 1.2263 1.2759 0 0.078158 0 0.011158 0 0.011262 0 0.3809
4.1445 0.046567 0.036776 0.48389 0.10494 -0.29979 -0.0034342 -0.053579 0.026384 -0.18377 0.033466 0.1273 -0.86305 0.68991 2.9061 2.1569 0.80021 2.3434 1.6194 1.08 1.2286 1.2702 0 0.074855 0 0.011768 0 0.011375 0 0.89277
4.1484 0.074365 0.026866 0.14684 0.033619 -0.13028 0.11637 -0.12396 -0.031205 -0.0090762 -0.026141 0.22871 -0.87416 0.68904 2.9035 2.1563 0.80478 2.2612 1.62 1.0752 1.2342 1.2664 0 0.068117 0 0.012931 0 0.011496 0 0.23147
4.1523 0.099342 0.038816 -0.20299 -0.027159 0.16737 0.21635 -0.042569 -0.016348 0.19386 -0.030726 0.25764 -0.86925 0.6878 2.9033 2.1546 0.80807 2.1924 1.6169 1.072 1.2372 1.2663 0 0.060873 0 0.013609 0 0.011445 0 -1.5531
4.1563 0.096699 0.055356 -0.38032 -0.041121 0.42115 0.23275 0.16376 0.073883 0.34143 0.042747 0.22485 -0.84258 0.68696 2.9044 2.1516 0.8079 2.1457 1.6137 1.0738 1.2345 1.2691 0 0.055686 0 0.013224 0 0.011156 0 -3.6394
4.1602 0.053467 0.053318 -0.3108 -0.0055934 0.47623 0.14125 0.36733 0.1817 0.3735 0.16566 0.17954 -0.79943 0.6876 2.9047 2.1481 0.80492 2.1192 1.6143 1.0806 1.2287 1.273 0 0.053272 0 0.012132 0 0.010695 0 -4.8607
4.1641 -0.023098 0.017717 -0.070137 0.038261 0.28206 -0.026321 0.42451 0.23237 0.2922 0.27352 0.1699 -0.75266 0.69002 2.9028 2.1462 0.80188 2.1101 1.6181 1.0871 1.2253 1.2763 0 0.052725 0 0.01122 0 0.010253 0 -4.3924
4.168 -0.10888 -0.049543 0.17079 0.033381 -0.073153 -0.19879 0.27883 0.18814 0.16075 0.30157 0.19695 -0.71461 0.69316 2.8995 2.1479 0.80239 2.1239 1.6199 1.0867 1.227 1.2785 0 0.053112 0 0.011075 0 0.01014 0 -2.261
4.1719 -0.17652 -0.13097 0.2544 -0.046578 -0.40667 -0.30699 0.0037168 0.069369 0.058123 0.21998 0.20483 -0.69064 0.69524 2.8976 2.1534 0.81096 2.1748 1.6168 1.0783 1.2306 1.279 0 0.054883 0 0.011542 0 0.010692 0 0.66982
4.1758 -0.21097 -0.20328 0.1258 -0.17264 -0.54613 -0.32311 -0.25038 -0.069199 0.02081 0.049536 0.12425 -0.67966 0.69537 2.8991 2.1601 0.83346 2.2761 1.6147 1.0721 1.232 1.2775 0 0.059698 0 0.012022 0 0.012048 0 3.2348
4.1797 -0.21709 -0.24946 -0.14867 -0.28192 -0.43559 -0.27248 -0.36493 -0.18157 0.016308 -0.15022 -0.062578 -0.681 0.69488 2.9035 2.1641 0.87567 2.4282 1.6279 1.0858 1.2334 1.2744 0 0.068753 0 0.012162 0 0.013946 0 4.6719
4.1836 -0.2143 -0.26621 -0.43208 -0.32768 -0.17386 -0.21187 -0.33398 -0.25597 -0.02998 -0.31352 -0.29335 -0.70197 0.69713 2.9084 2.1631 0.93914 2.6145 1.6699 1.1334 1.245 1.2723 0 0.081116 0 0.012199 0 0.01578 0 5.0333
4.1875 -0.22201 -0.2632 -0.59428 -0.3136 0.045447 -0.19102 -0.25568 -0.30725 -0.17421 -0.40268 -0.46542 -0.7591 0.70546 2.9108 2.1583 1.0176 2.8079 1.742 1.213 1.2785 1.2755 0 0.09371 0 0.012673 0 0.017001 0 5.0487
4.1914 -0.24578 -0.25529 -0.57046 -0.28276 0.058075 -0.22283 -0.24605 -0.35186 -0.40624 -0.42368 -0.51566 -0.87073 0.72057 2.9098 2.1536 1.0982 2.9834 1.8296 1.3053 1.3356 1.2876 0 0.10318 0 0.013828 0 0.017542 0 5.5599
4.1953 -0.27345 -0.25261 -0.38096 -0.27391 -0.16281 -0.2791 -0.34777 -0.39219 -0.6505 -0.41409 -0.47215 -1.0457 0.73963 2.9069 2.1525 1.1677 3.1275 1.9107 1.3851 1.4036 1.3079 0 0.10819 0 0.015343 0 0.017863 0 6.9156
4.1992 -0.28331 -0.25422 -0.11694 -0.28729 -0.48686 -0.31102 -0.50539 -0.42144 -0.81385 -0.41258 -0.42934 -1.277 0.75794 2.9043 2.1555 1.2198 3.2362 1.9698 1.4374 1.4629 1.3306 0 0.11028 0 0.016609 0 0.018477 0 8.7169
4.2031 -0.25836 -0.24865 0.097702 -0.28972 -0.70868 -0.27977 -0.61883 -0.43672 -0.84335 -0.43156 -0.46486 -1.5456 0.77225 2.9038 2.1597 1.2569 3.3056 2.0062 1.466 1.5005 1.3479 0 0.11232 0 0.017263 0 0.019365 0 10.051
4.207 -0.19694 -0.22086 0.16021 -0.24945 -0.67728 -0.17975 -0.62276 -0.44196 -0.75279 -0.45129 -0.57014 -1.8324 0.78273 2.9055 2.1613 1.2827 3.3233 2.029 1.4866 1.5189 1.3558 0 0.11599 0 0.0174 0 0.01987 0 10.046
4.2109 -0.11317 -0.16165 0.04435 -0.16388 -0.38886 -0.042515 -0.52474 -0.43663 -0.60241 -0.4372 -0.65651 -2.1293 0.79159 2.909 2.1586 1.2941 3.2687 2.0447 1.5086 1.531 1.3565 0 0.12002 0 0.017327 0 0.019261 0 8.3856
4.2148 -0.028068 -0.074458 -0.17147 -0.055394 0.013679 0.080168 -0.37835 -0.40507 -0.4516 -0.36508 -0.63083 -2.4398 0.79931 2.9134 2.1531 1.2776 3.1249 2.0468 1.5229 1.5448 1.3565 0 0.12085 0 0.017138 0 0.017463 0 5.4864
4.2188 0.042219 0.024499 -0.33314 0.054058 0.3296 0.14518 -0.2264 -0.32204 -0.32031 -0.23528 -0.47147 -2.7694 0.80167 2.9173 2.1478 1.2176 2.8928 2.018 1.5051 1.5515 1.3602 0 0.11502 0 0.016588 0 0.015219 0 2.2317
4.2227 0.093632 0.11318 -0.29721 0.15817 0.41871 0.14306 -0.069853 -0.17322 -0.18441 -0.068324 -0.23658 -3.1137 0.79093 2.9174 2.1443 1.1087 2.5978 1.943 1.4333 1.5286 1.364 0 0.10153 0 0.015372 0 0.013448 0 -0.55305
4.2266 0.13324 0.17446 -0.028324 0.25559 0.27806 0.10396 0.1134 0.027903 -0.0030932 0.10988 -0.001562 -3.4543 0.76109 2.9082 2.1413 0.96378 2.2825 1.8219 1.307 1.4557 1.3569 0 0.082314 0 0.013502 0 0.012369 0 -2.5607
4.2305 0.17204 0.205 0.36135 0.33072 0.035553 0.079348 0.32594 0.2435 0.24382 0.27916 0.20951 -3.7673 0.71327 2.8851 2.1355 0.80917 1.9913 1.6743 1.1514 1.3325 1.3271 0 0.061018 0 0.011394 0 0.011284 0 -4.1067
4.2344 0.21657 0.21671 0.67025 0.35582 -0.13066 0.11001 0.53076 0.43294 0.53409 0.42598 0.42953 -4.0351 0.65685 2.8471 2.1239 0.6715 1.7542 1.5299 1.004 1.1824 1.2707 0 0.041019 0 0.009589 0 0.0093204 0 -5.8066
4.2383 0.26437 0.22932 0.73359 0.31982 -0.097576 0.20062 0.67392 0.573 0.80824 0.53917 0.68581 -4.253 0.60497 2.7999 2.1061 0.56504 1.5814 1.4132 0.89378 1.0409 1.1963 0 0.024395 0 0.008389 0 0.0064822 0 -8.036
4.2422 0.30523 0.25731 0.53277 0.25444 0.13279 0.31762 0.7266 0.6597 0.99601 0.60962 0.93499 -4.4257 0.56743 2.754 2.0843 0.48944 1.4685 1.3334 0.82709 0.93521 1.1209 0 0.012105 0 0.0077478 0 0.0039577 0 -10.544
4.2461 0.32701 0.29919 0.20938 0.22214 0.43736 0.41077 0.70458 0.69451 1.0482 0.63552 1.0689 -4.557 0.54619 2.7197 2.0628 0.43756 1.4082 1.284 0.79054 0.87169 1.0614 0 0.0046525 0 0.0074414 0 0.0032739 0 -12.504
4.25 0.32226 0.33632 -0.028299 0.26585 0.64617 0.44234 0.64753 0.67301 0.95811 0.62571 0.99736 -4.6453 0.53636 2.7017 2.0455 0.40555 1.3989 1.2527 0.76498 0.83792 1.0252 0 0.0022794 0 0.0072931 0 0.0049769 0 -13.005
4.2539 0.29225 0.34339 -0.04109 0.36292 0.64257 0.4045 0.5804 0.59009 0.76364 0.59356 0.73647 -4.688 0.5311 2.6968 2.0347 0.3967 1.4445 1.2319 0.73979 0.8164 1.0085 0 0.004589 0 0.0072292 0 0.0080365 0 -11.642
4.2578 0.24616 0.30489 0.15613 0.43094 0.43007 0.31623 0.49584 0.45583 0.53056 0.54382 0.41597 -4.6888 0.5264 2.6972 2.0303 0.41702 1.5489 1.2245 0.71787 0.79847 1.0016 0 0.010338 0 0.0071927 0 0.010567 0 -8.814
4.2617 0.1963 0.22685 0.41364 0.38939 0.12598 0.2071 0.37397 0.30227 0.32428 0.46516 0.18916 -4.6596 0.52242 2.6961 2.0304 0.46806 1.7076 1.2402 0.71034 0.78912 0.99652 0 0.018011 0 0.007107 0 0.011272 0 -5.5037
4.2656 0.15196 0.13528 0.54914 0.22814 -0.11243 0.10186 0.21682 0.16892 0.18229 0.33897 0.1175 -4.6117 0.52151 2.6914 2.0318 0.54384 1.9055 1.2876 0.72754 0.80123 0.99285 0 0.026848 0 0.0069877 0 0.010367 0 -2.7
4.2695 0.11536 0.061466 0.46048 0.022331 -0.18178 0.014813 0.059998 0.076959 0.10001 0.1608 0.12957 -4.5468 0.52569 2.6862 2.0326 0.63372 2.1211 1.3663 0.77279 0.84513 0.99649 0 0.03728 0 0.0070674 0 0.0092219 0 -0.86835
4.2734 0.081805 0.023292 0.17877 -0.12224 -0.087471 -0.047722 -0.053258 0.015829 0.037427 -0.043439 0.09074 -4.456 0.5356 2.6846 2.0323 0.72767 2.3335 1.4651 0.84151 0.92096 1.0138 0 0.050091 0 0.0077234 0 0.0091326 0 0.18673
4.2773 0.04378 0.015216 -0.16053 -0.14867 0.071164 -0.083463 -0.11171 -0.04375 -0.055454 -0.22354 -0.076597 -4.3325 0.55105 2.6881 2.0323 0.81882 2.5287 1.5658 0.92374 1.0176 1.0455 0 0.064911 0 0.0091904 0 0.010335 0 1.0285
4.2813 -0.0034883 0.013567 -0.4002 -0.087253 0.16991 -0.093153 -0.14974 -0.12145 -0.2069 -0.33306 -0.32625 -4.1861 0.57133 2.6944 2.0341 0.9024 2.6994 1.6518 1.0072 1.1176 1.0852 0 0.079494 0 0.011304 0 0.01206 0 2.1304
4.2852 -0.058101 -0.0066626 -0.44474 -0.023894 0.13473 -0.081592 -0.21802 -0.20971 -0.40273 -0.35959 -0.52968 -4.0444 0.59466 2.6994 2.038 0.97381 2.8407 1.7147 1.0803 1.2044 1.1226 0 0.090738 0 0.013539 0 0.013393 0 3.5869
4.2891 -0.11142 -0.055181 -0.30234 -0.029959 -0.022444 -0.058208 -0.33492 -0.28261 -0.58909 -0.3329 -0.58501 -3.937 0.61759 2.7012 2.0424 1.0291 2.944 1.7556 1.1344 1.268 1.1499 0 0.096802 0 0.015349 0 0.014049 0 5.1365
4.293 -0.15199 -0.12076 -0.071012 -0.1135 -0.22128 -0.036215 -0.46196 -0.32099 -0.6981 -0.30275 -0.49672 -3.8753 0.63576 2.7007 2.045 1.0675 2.9971 1.781 1.167 1.3075 1.1654 0 0.098495 0 0.016502 0 0.014392 0 6.3798
4.2969 -0.17133 -0.17921 0.1177 -0.22607 -0.36405 -0.030427 -0.52689 -0.328 -0.68271 -0.30267 -0.36083 -3.8446 0.64633 2.7008 2.0452 1.0922 2.9895 1.797 1.1816 1.3287 1.1729 0 0.098547 0 0.017119 0 0.014845 0 6.9832
4.3008 -0.16867 -0.2084 0.16721 -0.30824 -0.38635 -0.052792 -0.47722 -0.32007 -0.54169 -0.3272 -0.27638 -3.8187 0.64986 2.7035 2.0441 1.1076 2.9208 1.8056 1.1863 1.3397 1.1776 0 0.099222 0 0.017394 0 0.015419 0 6.7591
4.3047 -0.15167 -0.20044 0.063145 -0.32916 -0.28373 -0.10497 -0.32084 -0.30447 -0.32151 -0.3396 -0.26562 -3.7833 0.64993 2.7082 2.0437 1.1152 2.8057 1.8062 1.1887 1.3467 1.1827 0 0.10031 0 0.017312 0 0.01578 0 5.6788
4.3086 -0.13253 -0.1645 -0.12392 -0.292 -0.10885 -0.17148 -0.1228 -0.26937 -0.095397 -0.30288 -0.26963 -3.7487 0.65038 2.7125 2.0448 1.1112 2.6709 1.7998 1.1927 1.3518 1.1875 0 0.099348 0 0.016671 0 0.015703 0 3.9141
4.3125 -0.1214 -0.12058 -0.2812 -0.21513 0.053397 -0.22138 0.036583 -0.19893 0.068689 -0.20915 -0.21399 -3.7398 0.65258 2.7141 2.0462 1.0895 2.5445 1.791 1.1979 1.3547 1.1897 0 0.094009 0 0.015382 0 0.015328 0 1.8907
4.3164 -0.12079 -0.089104 -0.31838 -0.11764 0.1226 -0.22367 0.108 -0.098696 0.13576 -0.085897 -0.079351 -3.7732 0.6551 2.7123 2.0458 1.0487 2.444 1.7857 1.2022 1.3555 1.1881 0 0.084568 0 0.013744 0 0.014958 0 0.228
4.3203 -0.12454 -0.081559 -0.21749 -0.022675 0.060193 -0.16971 0.092178 -0.0025514 0.11555 0.022838 0.084269 -3.844 0.65589 2.7086 2.0432 0.99562 2.3716 1.787 1.2045 1.3559 1.1841 0 0.07424 0 0.012367 0 0.014674 0 -0.52044
4.3242 -0.12208 -0.095448 -0.039433 0.03595 -0.10706 -0.085031 0.02608 0.050732 0.05466 0.083246 0.20313 -3.9327 0.65473 2.7056 2.0398 0.94326 2.3194 1.7926 1.2057 1.3581 1.1807 0 0.066957 0 0.011775 0 0.01425 0 -0.21177
4.3281 -0.1053 -0.1152 0.11474 0.025171 -0.29302 -0.016195 -0.044549 0.052079 0.012458 0.086897 0.23699 -4.0257 0.65347 2.7049 2.0383 0.90396 2.2791 1.7967 1.2069 1.3619 1.1801 0 0.06447 0 0.012021 0 0.013464 0 0.72092
4.332 -0.073748 -0.1193 0.1627 -0.058526 -0.39252 0.0024293 -0.084873 0.033443 0.029832 0.047556 0.1977 -4.1282 0.65404 2.7067 2.0395 0.88277 2.2507 1.795 1.2084 1.3648 1.1825 0 0.065258 0 0.012657 0 0.012453 0 1.4819
4.3359 -0.03477 -0.091881 0.084862 -0.16979 -0.34033 -0.023387 -0.0772 0.040688 0.10455 -0.011584 0.12278 -4.2558 0.65631 2.7097 2.0416 0.87613 2.2422 1.7883 1.2087 1.3638 1.1865 0 0.066161 0 0.013089 0 0.011678 0 1.4225
4.3398 0.00085346 -0.033452 -0.069296 -0.23132 -0.15459 -0.050371 -0.022173 0.089566 0.18789 -0.067737 0.039402 -4.4146 0.65818 2.712 2.0417 0.87605 2.2612 1.7818 1.2065 1.3592 1.19 0 0.06526 0 0.013006 0 0.0115 0 0.49827
4.3438 0.024723 0.03612 -0.2118 -0.1834 0.066832 -0.032301 0.058497 0.14566 0.20987 -0.10162 -0.044823 -4.5881 0.6577 2.7123 2.0383 0.87604 2.3063 1.7801 1.202 1.355 1.192 0 0.063473 0 0.01254 0 0.011815 0 -0.6808
4.3477 0.034412 0.086704 -0.26386 -0.030365 0.20141 0.041119 0.12333 0.15021 0.12402 -0.099745 -0.12304 -4.7467 0.65506 2.7107 2.0334 0.87432 2.3643 1.7837 1.1976 1.3558 1.1925 0 0.063508 0 0.012087 0 0.012146 0 -1.2746
4.3516 0.033406 0.095494 -0.19569 0.15479 0.17774 0.13486 0.12697 0.072469 -0.054147 -0.061276 -0.17231 -4.8709 0.65238 2.7083 2.0308 0.87272 2.4151 1.7891 1.1958 1.3625 1.1919 0 0.067203 0 0.011974 0 0.012115 0 -0.81771
4.3555 0.028446 0.062356 -0.040389 0.27475 0.023428 0.19765 0.049643 -0.056844 -0.24387 -0.0049633 -0.16413 -4.9673 0.65152 2.7067 2.0331 0.87342 2.4425 1.7923 1.1979 1.371 1.1902 0 0.073606 0 0.012267 0 0.0118 0 0.43288
4.3594 0.026245 0.011696 0.12325 0.26996 -0.14872 0.20387 -0.07907 -0.16181 -0.34081 0.035334 -0.094342 -5.0619 0.65222 2.7068 2.0393 0.87647 2.4412 1.7922 1.2028 1.3754 1.1875 0 0.079471 0 0.01281 0 0.011618 0 1.652
4.3633 0.030803 -0.022055 0.21107 0.15435 -0.21021 0.17072 -0.1859 -0.17552 -0.28154 0.031298 0.00075442 -5.1771 0.65257 2.7081 2.0454 0.87971 2.4168 1.7907 1.2081 1.3726 1.1843 0 0.081647 0 0.013379 0 0.011857 0 1.9806
4.3672 0.041642 -0.016525 0.17831 0.001873 -0.099409 0.13603 -0.1945 -0.087881 -0.087921 -0.014951 0.065136 -5.3125 0.65127 2.7091 2.0472 0.88054 2.3807 1.7899 1.2115 1.3653 1.1815 0 0.079303 0 0.013797 0 0.012353 0 1.0633
4.3711 0.053421 0.023909 0.045564 -0.10293 0.13596 0.11924 -0.077598 0.050576 0.14214 -0.063935 0.06717 -5.4464 0.64924 2.7091 2.0433 0.87761 2.3416 1.7898 1.2121 1.3594 1.1804 0 0.07417 0 0.013961 0 0.012639 0 -0.75379
4.375 0.057851 0.071136 -0.11025 -0.1151 0.36431 0.10379 0.11708 0.16843 0.29427 -0.062434 0.027795 -5.5544 0.64883 2.7083 2.0363 0.87154 2.3035 1.7887 1.2109 1.3589 1.1815 0 0.068859 0 0.013834 0 0.012415 0 -2.6473
4.3789 0.048202 0.092046 -0.19788 -0.050086 0.44915 0.058025 0.28945 0.22083 0.30729 0.014982 0.0046003 -5.629 0.65129 2.7084 2.0307 0.86447 2.2668 1.7859 1.2095 1.3634 1.1842 0 0.064857 0 0.013462 0 0.011834 0 -3.7758
4.3828 0.024505 0.070225 -0.16413 0.032401 0.33286 -0.026017 0.34625 0.20782 0.20472 0.13863 0.04274 -5.682 0.65517 2.7105 2.0297 0.8589 2.2335 1.7824 1.2092 1.3685 1.1871 0 0.061908 0 0.012994 0 0.011348 0 -3.6917
4.3867 -0.0043139 0.01628 -0.025548 0.067792 0.073637 -0.1146 0.25782 0.15663 0.069062 0.23654 0.13417 -5.7328 0.65736 2.7138 2.0341 0.85649 2.2091 1.7804 1.2099 1.3701 1.1884 0 0.05904 0 0.012638 0 0.011293 0 -2.5152
4.3906 -0.024099 -0.039213 0.14057 0.025593 -0.1874 -0.15479 0.0746 0.092355 -0.018067 0.24297 0.2204 -5.7924 0.65599 2.7161 2.0414 0.85705 2.2011 1.7806 1.2104 1.3679 1.1873 0 0.056031 0 0.012542 0 0.011629 0 -0.83433
4.3945 -0.023692 -0.064613 0.24042 -0.072676 -0.30876 -0.11874 -0.10532 0.025631 -0.025132 0.14754 0.23665 -5.8597 0.65226 2.7154 2.0484 0.85847 2.214 1.7813 1.2094 1.3644 1.1844 0 0.05388 0 0.012703 0 0.012061 0 0.58215
4.3984 -0.0023372 -0.045637 0.21657 -0.16608 -0.23032 -0.030174 -0.19416 -0.03698 0.021559 0.0060144 0.16088 -5.9275 0.64947 2.7116 2.0526 0.85807 2.2452 1.7798 1.2069 1.3623 1.1818 0 0.053912 0 0.012981 0 0.012348 0 1.1341
4.4023 0.029426 0.0074744 0.079277 -0.19134 -0.0049237 0.051042 -0.16093 -0.079258 0.067265 -0.097792 0.029115 -5.991 0.65006 2.7068 2.0527 0.85468 2.2859 1.7754 1.2038 1.3623 1.1818 0 0.056496 0 0.013206 0 0.012467 0 0.6659
4.4063 0.056595 0.067164 -0.099393 -0.12343 0.23762 0.073507 -0.041726 -0.079115 0.066767 -0.11074 -0.091697 -6.0503 0.65353 2.7039 2.0495 0.85008 2.3253 1.7705 1.2016 1.3628 1.1852 0 0.060599 0 0.013294 0 0.012513 0 -0.45469
4.4102 0.069559 0.10498 -0.22289 0.0064733 0.36927 0.031467 0.086207 -0.029371 0.0056264 -0.045236 -0.14831 -6.1065 0.65719 2.7039 2.0445 0.8482 2.3559 1.7687 1.201 1.3619 1.1907 0 0.064561 0 0.013254 0 0.012535 0 -1.5221
4.4141 0.069806 0.1075 -0.21905 0.13003 0.33582 -0.033397 0.14804 0.04641 -0.099158 0.035215 -0.12911 -6.1589 0.65885 2.7058 2.0398 0.85221 2.3751 1.7718 1.2015 1.3594 1.1952 0 0.067291 0 0.01312 0 0.012528 0 -1.8848
4.418 0.067507 0.083015 -0.077738 0.18683 0.17993 -0.063152 0.11014 0.10375 -0.20783 0.066608 -0.059838 -6.2061 0.6588 2.7078 2.037 0.86132 2.3823 1.7773 1.2018 1.3567 1.1955 0 0.068768 0 0.012904 0 0.012546 0 -1.3454
4.4219 0.073237 0.055296 0.13971 0.16369 0.0065905 -0.021778 -0.0020796 0.10971 -0.26823 0.031393 0.021687 -6.2489 0.65908 2.7086 2.0367 0.87017 2.3735 1.78 1.2013 1.3554 1.1914 0 0.069471 0 0.012607 0 0.01272 0 -0.31936
4.4258 0.090185 0.048177 0.32584 0.098781 -0.082507 0.084913 -0.11449 0.071693 -0.23186 -0.031838 0.08913 -6.2886 0.66094 2.7084 2.0384 0.87162 2.3414 1.7755 1.2005 1.3559 1.1855 0 0.069426 0 0.01228 0 0.013063 0 0.38003
4.4297 0.11209 0.069925 0.37982 0.048048 -0.044225 0.21456 -0.14105 0.035756 -0.079578 -0.059053 0.1358 -6.3222 0.6633 2.708 2.0406 0.8613 2.2802 1.7623 1.2004 1.3574 1.1822 0 0.06789 0 0.012028 0 0.013292 0 0.032504
4.4336 0.12738 0.10721 0.26417 0.042066 0.0898 0.30956 -0.033738 0.052347 0.15416 -0.006222 0.16926 -6.3399 0.66374 2.7076 2.0421 0.84045 2.1938 1.743 1.2015 1.3586 1.1843 0 0.064038 0 0.011933 0 0.012946 0 -1.5135
4.4375 0.12567 0.13299 0.033587 0.068401 0.2379 0.32242 0.17973 0.13511 0.38289 0.12202 0.20153 -6.3308 0.6612 2.707 2.0422 0.81488 2.0999 1.7224 1.2033 1.3587 1.1908 0 0.058018 0 0.011966 0 0.011819 0 -3.683
4.4414 0.10261 0.12373 -0.18792 0.091177 0.31417 0.2373 0.39763 0.24561 0.50863 0.27524 0.24013 -6.2918 0.65746 2.7063 2.0414 0.79095 2.0252 1.7057 1.2047 1.3578 1.1973 0 0.051353 0 0.011986 0 0.010321 0 -5.4452
4.4453 0.060989 0.074686 -0.27634 0.086274 0.27001 0.081306 0.49499 0.31703 0.48196 0.38444 0.28049 -6.2327 0.65583 2.7066 2.0406 0.7721 1.9922 1.6959 1.2052 1.3566 1.1998 0 0.046236 0 0.011855 0 0.0093188 0 -5.8605
4.4492 0.0090668 0.0028435 -0.18523 0.058311 0.11414 -0.082895 0.39965 0.29931 0.33734 0.39568 0.30189 -6.1704 0.65794 2.7091 2.0406 0.75889 2.0094 1.6931 1.2045 1.3566 1.197 0 0.044299 0 0.01156 0 0.0094979 0 -4.5838
4.4531 -0.042689 -0.064526 0.01947 0.025714 -0.093916 -0.18707 0.14473 0.1924 0.17018 0.29428 0.27333 -6.1179 0.66183 2.7132 2.0414 0.75225 2.0688 1.6941 1.2026 1.3586 1.1912 0 0.045878 0 0.011241 0 0.010772 0 -2.0374
4.457 -0.085515 -0.10755 0.19547 -0.0071008 -0.27243 -0.19784 -0.14431 0.04388 0.067036 0.11155 0.17277 -6.0771 0.66344 2.7161 2.0421 0.75674 2.1558 1.6952 1.1998 1.362 1.1862 0 0.050312 0 0.011101 0 0.012334 0 0.83289
4.4609 -0.11605 -0.12526 0.21255 -0.058563 -0.35647 -0.14071 -0.32697 -0.085498 0.042102 -0.088303 0.0099103 -6.0437 0.66036 2.7149 2.0417 0.77981 2.2608 1.6952 1.1976 1.3646 1.1841 0 0.05685 0 0.011287 0 0.013342 0 3.0711
4.4648 -0.13794 -0.1333 0.036797 -0.14805 -0.33023 -0.084878 -0.33941 -0.16192 0.032201 -0.23785 -0.1676 -6.0173 0.65468 2.71 2.0392 0.82678 2.3843 1.698 1.2003 1.3648 1.1847 0 0.065224 0 0.011839 0 0.013653 0 4.2007
4.4688 -0.15939 -0.15046 -0.24576 -0.26487 -0.23523 -0.093912 -0.23428 -0.19563 -0.044544 -0.30072 -0.29786 -6.0073 0.65222 2.7061 2.0351 0.89533 2.5309 1.7107 1.2137 1.3639 1.1871 0 0.075328 0 0.012703 0 0.01389 0 4.4211
4.4727 -0.18693 -0.18423 -0.48221 -0.36244 -0.14653 -0.17723 -0.13801 -0.22493 -0.21541 -0.29129 -0.34724 -6.028 0.65853 2.7096 2.0316 0.97448 2.6977 1.739 1.2419 1.3662 1.1919 0 0.086435 0 0.013769 0 0.014784 0 4.4084
4.4766 -0.21894 -0.22539 -0.54707 -0.38947 -0.12759 -0.28175 -0.15665 -0.2818 -0.427 -0.26409 -0.33895 -6.0879 0.67479 2.7243 2.0312 1.0499 2.8688 1.7813 1.2834 1.3767 1.2015 0 0.096884 0 0.014874 0 0.016421 0 4.8448
4.4805 -0.24412 -0.25416 -0.41587 -0.333 -0.19045 -0.33276 -0.30118 -0.36556 -0.58736 -0.27551 -0.33916 -6.1853 0.69688 2.7471 2.0352 1.1117 3.0202 1.8278 1.3307 1.396 1.2173 0 0.10479 0 0.015812 0 0.018086 0 5.9606
4.4844 -0.2471 -0.25262 -0.17297 -0.23279 -0.28751 -0.29187 -0.48662 -0.44365 -0.63866 -0.34264 -0.40448 -6.3134 0.71818 2.7705 2.0423 1.1594 3.1303 1.8666 1.374 1.4188 1.2369 0 0.10928 0 0.016396 0 0.018878 0 7.371
4.4883 -0.21806 -0.21493 0.046563 -0.15023 -0.34196 -0.18473 -0.60036 -0.47668 -0.59794 -0.43002 -0.53041 -6.4696 0.73378 2.7868 2.049 1.1974 3.1875 1.8913 1.4071 1.4373 1.2543 0 0.11111 0 0.016584 0 0.01848 0 8.3111
4.4922 -0.15968 -0.14962 0.13964 -0.11712 -0.29753 -0.076458 -0.58181 -0.44684 -0.53356 -0.47596 -0.64545 -6.6583 0.74288 2.7937 2.0518 1.2276 3.1878 1.9043 1.43 1.4473 1.264 0 0.1119 0 0.016529 0 0.017377 0 8.1164
4.4961 -0.086199 -0.074161 0.090436 -0.11007 -0.15483 -0.017284 -0.45199 -0.36753 -0.50129 -0.4386 -0.6605 -6.8824 0.74777 2.7949 2.0496 1.2419 3.1273 1.9122 1.4445 1.4519 1.2657 0 0.11249 0 0.01648 0 0.016345 0 6.6328
4.5 -0.015186 -0.0056997 -0.031151 -0.074911 0.028686 -0.0054473 -0.27868 -0.26833 -0.49593 -0.32508 -0.5364 -7.1333 0.75062 2.7957 2.0447 1.2253 2.9986 1.9162 1.4482 1.4567 1.2644 0 0.11171 0 0.016548 0 0.015739 0 4.2864
4.5039 0.042302 0.046782 -0.12014 0.019904 0.17329 0.003015 -0.11602 -0.16955 -0.45666 -0.18124 -0.31344 -7.3901 0.75074 2.7988 2.0412 1.165 2.7975 1.9059 1.4307 1.4608 1.2668 0 0.10683 0 0.016538 0 0.015229 0 1.7786
4.5078 0.086425 0.085452 -0.10099 0.1495 0.22296 0.049893 0.027684 -0.068505 -0.317 -0.052619 -0.077282 -7.6294 0.74455 2.8016 2.0415 1.0619 2.5356 1.8646 1.3789 1.4513 1.274 0 0.095578 0 0.016028 0 0.014191 0 -0.36732
4.5117 0.12568 0.12057 0.032424 0.25034 0.17551 0.13706 0.17355 0.051513 -0.05612 0.04872 0.10972 -7.8392 0.72793 2.7997 2.0446 0.93275 2.2459 1.7822 1.287 1.4089 1.2784 0 0.078092 0 0.014674 0 0.012319 0 -2.0899
4.5156 0.16919 0.1629 0.22068 0.27496 0.082142 0.2274 0.33273 0.19915 0.28508 0.14455 0.25216 -8.0225 0.69946 2.7902 2.0471 0.80212 1.9733 1.6657 1.1649 1.3227 1.2683 0 0.057484 0 0.012536 0 0.0099008 0 -3.719
4.5195 0.21948 0.21563 0.37895 0.23511 0.019085 0.28011 0.48595 0.36021 0.62641 0.26168 0.402 -8.1875 0.66224 2.7749 2.0465 0.68986 1.755 1.5392 1.0368 1.2022 1.2362 0 0.038309 0 0.010144 0 0.0075905 0 -5.6286
4.5234 0.26991 0.27044 0.44595 0.19388 0.046251 0.28632 0.59878 0.50336 0.88541 0.40279 0.59435 -8.3351 0.62317 2.7581 2.0431 0.60294 1.6049 1.4306 0.92891 1.0764 1.1855 0 0.024112 0 0.0082274 0 0.005968 0 -7.8755
4.5273 0.30749 0.31096 0.41325 0.21229 0.17249 0.2736 0.65143 0.60021 1.0054 0.54228 0.79822 -8.454 0.59011 2.744 2.0399 0.5375 1.5132 1.3561 0.85626 0.97735 1.1303 0 0.015788 0 0.0072875 0 0.0052946 0 -10.073
4.5313 0.3192 0.32193 0.32104 0.29599 0.34497 0.27749 0.65068 0.64092 0.96875 0.64633 0.92905 -8.5281 0.56845 2.7343 2.0396 0.48779 1.4625 1.3136 0.81654 0.92 1.0862 0 0.011814 0 0.0073268 0 0.0055468 0 -11.567
4.5352 0.29871 0.29846 0.2282 0.38744 0.47205 0.30705 0.6139 0.63237 0.80162 0.69422 0.91418 -8.5477 0.55879 2.7282 2.0421 0.45393 1.4464 1.2892 0.79556 0.89541 1.061 0 0.010005 0 0.0079065 0 0.006526 0 -11.788
4.5391 0.25031 0.2489 0.17763 0.41005 0.47289 0.33435 0.54693 0.5837 0.56997 0.68114 0.75408 -8.5143 0.55711 2.7245 2.0448 0.44247 1.4757 1.2723 0.77945 0.88176 1.0509 0 0.0093638 0 0.0084645 0 0.0078731 0 -10.552
4.543 0.18779 0.18951 0.1767 0.3271 0.32861 0.31616 0.44263 0.49631 0.35922 0.60572 0.52452 -8.4362 0.55739 2.7226 2.0448 0.46056 1.5681 1.2647 0.76461 0.8649 1.0454 0 0.010729 0 0.0086554 0 0.0090766 0 -8.1513
4.5469 0.12811 0.13447 0.19957 0.16817 0.10131 0.22912 0.30165 0.36929 0.23461 0.46317 0.31762 -8.322 0.55537 2.7221 2.042 0.50986 1.731 1.2793 0.75926 0.85108 1.0377 0 0.015933 0 0.008504 0 0.0096704 0 -5.2111
4.5508 0.082528 0.088576 0.20493 0.0052277 -0.097611 0.090751 0.14934 0.21335 0.2009 0.25698 0.17365 -8.1788 0.5514 2.7222 2.0388 0.58528 1.9508 1.3287 0.77687 0.86164 1.0308 0 0.026248 0 0.0083283 0 0.0095933 0 -2.4021
4.5547 0.050549 0.047088 0.15746 -0.098301 -0.17513 -0.048766 0.024096 0.055331 0.19321 0.017985 0.062261 -8.0163 0.55055 2.7221 2.0381 0.67843 2.1988 1.4143 0.82729 0.91464 1.0356 0 0.041248 0 0.0085312 0 0.0093807 0 -0.15822
4.5586 0.020916 0.0019397 0.044975 -0.12451 -0.11619 -0.13692 -0.056562 -0.07564 0.11654 -0.19484 -0.07347 -7.8502 0.55961 2.7221 2.0403 0.78137 2.4448 1.5241 0.91093 1.009 1.0617 0 0.058734 0 0.0093952 0 0.0098775 0 1.4645
4.5625 -0.020029 -0.051048 -0.11289 -0.1007 0.0080468 -0.15006 -0.11757 -0.16944 -0.08588 -0.3235 -0.25361 -7.6975 0.5827 2.7246 2.0434 0.88706 2.6696 1.6384 1.0182 1.1235 1.1092 0 0.075652 0 0.010957 0 0.011583 0 2.725
4.5664 -0.07789 -0.10893 -0.26757 -0.071359 0.090978 -0.10566 -0.20774 -0.24201 -0.38369 -0.35148 -0.43673 -7.5678 0.61815 2.7326 2.0448 0.98757 2.8657 1.7399 1.1328 1.2309 1.1669 0 0.089388 0 0.012983 0 0.014159 0 3.9678
4.5703 -0.14486 -0.16351 -0.35926 -0.069853 0.063758 -0.049703 -0.35139 -0.31814 -0.66978 -0.31971 -0.55467 -7.4587 0.65867 2.7479 2.0437 1.0736 3.0284 1.8195 1.2371 1.3132 1.2187 0 0.09876 0 0.015042 0 0.016591 0 5.3607
4.5742 -0.20339 -0.20582 -0.34725 -0.10852 -0.062659 -0.028395 -0.51395 -0.40409 -0.82641 -0.29852 -0.57246 -7.361 0.69485 2.7684 2.0418 1.1378 3.1483 1.8766 1.3172 1.3682 1.2539 0 0.10425 0 0.016669 0 0.017929 0 6.761
4.5781 -0.23643 -0.22974 -0.23853 -0.18351 -0.21456 -0.061872 -0.61781 -0.47615 -0.80059 -0.33364 -0.51785 -7.2709 0.7198 2.7894 2.0411 1.1788 3.211 1.9151 1.368 1.4038 1.2716 0 0.10737 0 0.017556 0 0.018006 0 7.7965
4.582 -0.23716 -0.23343 -0.09372 -0.27969 -0.31275 -0.13514 -0.60057 -0.49838 -0.63445 -0.40952 -0.45507 -7.1965 0.73215 2.806 2.0421 1.2019 3.2069 1.9398 1.3942 1.4278 1.2792 0 0.10961 0 0.017688 0 0.017496 0 8.1029
4.5859 -0.21203 -0.21915 0.0021387 -0.36946 -0.32287 -0.21029 -0.46724 -0.45474 -0.43143 -0.4612 -0.42886 -7.1548 0.73574 2.816 2.0435 1.2141 3.1389 1.955 1.4073 1.4431 1.2848 0 0.11134 0 0.017327 0 0.017276 0 7.5541
4.5898 -0.176 -0.19247 -0.0081279 -0.41419 -0.26392 -0.25082 -0.2905 -0.36586 -0.28667 -0.42649 -0.42987 -7.1593 0.73648 2.8205 2.0436 1.2178 3.0245 1.9627 1.4183 1.4508 1.2916 0 0.11172 0 0.016855 0 0.01766 0 6.3292
4.5938 -0.1439 -0.16084 -0.11261 -0.37944 -0.1793 -0.24198 -0.15739 -0.27362 -0.23208 -0.2963 -0.40992 -7.2105 0.73875 2.8221 2.043 1.2077 2.8869 1.9623 1.4304 1.4538 1.2975 0 0.10933 0 0.01655 0 0.018184 0 4.7904
4.5977 -0.12347 -0.13122 -0.23273 -0.2598 -0.10306 -0.19485 -0.10739 -0.20715 -0.22992 -0.12335 -0.32937 -7.2971 0.74345 2.8223 2.0436 1.1756 2.7436 1.9506 1.4377 1.457 1.2994 0 0.10337 0 0.016464 0 0.018077 0 3.2811
4.6016 -0.11309 -0.10726 -0.27309 -0.093273 -0.048623 -0.13411 -0.11218 -0.16151 -0.20993 0.016053 -0.19217 -7.4049 0.74858 2.821 2.0467 1.1176 2.6006 1.9242 1.4295 1.4623 1.2975 0 0.094409 0 0.016432 0 0.016944 0 1.9871
4.6055 -0.10428 -0.087747 -0.18632 0.053237 -0.018584 -0.08063 -0.109 -0.10855 -0.11835 0.074983 -0.039589 -7.526 0.75162 2.8176 2.0511 1.0393 2.4558 1.8826 1.3992 1.466 1.2955 0 0.084103 0 0.01621 0 0.015057 0 0.92468
4.6094 -0.086751 -0.067847 -0.0069301 0.1232 -0.01397 -0.041721 -0.054003 -0.028869 0.052588 0.063053 0.086542 -7.6602 0.7516 2.8126 2.0541 0.95378 2.3086 1.8313 1.3497 1.4607 1.2972 0 0.074127 0 0.01562 0 0.013053 0 0.01031
4.6133 -0.054098 -0.042543 0.17048 0.10684 -0.029279 -0.013654 0.049548 0.066239 0.265 0.031028 0.17426 -7.8092 0.74961 2.8085 2.053 0.8751 2.169 1.7798 1.2926 1.4426 1.3025 0 0.065298 0 0.014639 0 0.011404 0 -0.86428
4.6172 -0.0079162 -0.010192 0.25277 0.045657 -0.043215 0.0093665 0.16462 0.14326 0.45639 0.030169 0.2393 -7.9703 0.74776 2.8082 2.0484 0.81257 2.0565 1.7376 1.2413 1.4156 1.3076 0 0.057623 0 0.013401 0 0.010172 0 -1.7798
4.6211 0.041822 0.026271 0.20606 0.00052023 -0.025317 0.028914 0.25347 0.17602 0.56614 0.078823 0.29713 -8.1343 0.7474 2.8124 2.0433 0.76918 1.9925 1.7097 1.204 1.3899 1.308 0 0.051167 0 0.012149 0 0.0091935 0 -2.7352
4.625 0.081306 0.061072 0.072494 0.0082398 0.038331 0.042853 0.29739 0.16701 0.55782 0.15698 0.33927 -8.2895 0.74824 2.8189 2.041 0.74379 1.9878 1.6952 1.1812 1.3739 1.3027 0 0.046789 0 0.011142 0 0.0084167 0 -3.5878
4.6289 0.10085 0.088923 -0.05996 0.060508 0.12335 0.049605 0.29211 0.1407 0.43278 0.22524 0.33707 -8.4267 0.74874 2.8239 2.0424 0.73349 2.0359 1.6899 1.1686 1.3687 1.2953 0 0.045871 0 0.010572 0 0.0080151 0 -4.0504
4.6328 0.10157 0.10776 -0.10983 0.11913 0.17678 0.051037 0.23539 0.11774 0.2319 0.24942 0.26849 -8.5424 0.74752 2.8247 2.0455 0.73424 2.1152 1.6898 1.1616 1.369 1.2907 0 0.049123 0 0.010486 0 0.0081798 0 -3.8187
4.6367 0.095601 0.1195 -0.043951 0.15114 0.15858 0.052312 0.12849 0.097616 0.022371 0.21533 0.14244 -8.6377 0.74457 2.8218 2.0475 0.74065 2.1993 1.6927 1.1575 1.3683 1.2915 0 0.055539 0 0.010781 0 0.0088549 0 -2.8045
4.6406 0.098441 0.12859 0.10986 0.15311 0.080912 0.060431 -0.0083742 0.067526 -0.12815 0.131 -0.00046847 -8.7155 0.74135 2.8183 2.0472 0.74711 2.2674 1.6968 1.1556 1.3649 1.296 0 0.0626 0 0.011263 0 0.0097075 0 -1.3143
4.6445 0.11811 0.13922 0.27863 0.14683 0.0064323 0.0824 -0.12765 0.026929 -0.17933 0.022137 -0.10997 -8.7777 0.73975 2.8174 2.0456 0.7502 2.3101 1.6996 1.1548 1.3616 1.3003 0 0.067741 0 0.011736 0 0.01036 0 0.0094752
4.6484 0.1488 0.15231 0.37799 0.15471 0.00056565 0.12145 -0.17184 0.00017153 -0.13317 -0.074881 -0.15219 -8.823 0.74073 2.8197 2.0447 0.75025 2.327 1.6986 1.1541 1.3619 1.3018 0 0.069896 0 0.012056 0 0.010642 0 0.51395
4.6523 0.17397 0.1639 0.35144 0.17888 0.076414 0.17092 -0.11007 0.020595 -0.027901 -0.12351 -0.12157 -8.8473 0.74364 2.8231 2.0452 0.74999 2.3211 1.6932 1.1525 1.3656 1.3002 0 0.069815 0 0.012132 0 0.010633 0 -0.065007
4.6563 0.17708 0.16643 0.2018 0.20072 0.18116 0.2109 0.03493 0.098575 0.085062 -0.10191 -0.035785 -8.8461 0.74673 2.8243 2.0465 0.75145 2.294 1.6869 1.1508 1.3691 1.2976 0 0.068883 0 0.011909 0 0.010499 0 -1.4192
4.6602 0.15223 0.15288 -0.0019802 0.19761 0.2377 0.21531 0.19412 0.20379 0.16654 -0.016598 0.076206 -8.8196 0.74837 2.822 2.0472 0.75399 2.2479 1.6844 1.1504 1.3697 1.2959 0 0.067574 0 0.011401 0 0.010336 0 -2.8476
4.6641 0.10761 0.12184 -0.15426 0.16011 0.20579 0.17029 0.29161 0.2808 0.20359 0.095598 0.18311 -8.7742 0.74804 2.8178 2.0467 0.75547 2.1891 1.688 1.1517 1.3679 1.2954 0 0.065011 0 0.010752 0 0.010178 0 -3.6751
4.668 0.059981 0.080007 -0.17154 0.096598 0.10961 0.091515 0.28868 0.28707 0.20711 0.18361 0.2562 -8.7203 0.74643 2.8148 2.0455 0.75512 2.1307 1.6949 1.1536 1.3666 1.2957 0 0.06008 0 0.010248 0 0.010112 0 -3.6157
4.6719 0.024743 0.039422 -0.048257 0.025974 0.010582 0.02251 0.20266 0.22253 0.19816 0.20958 0.27522 -8.6649 0.7447 2.8148 2.0447 0.75452 2.0882 1.6989 1.1545 1.3676 1.2966 0 0.053049 0 0.010183 0 0.010315 0 -2.8475
4.6758 0.0082277 0.010749 0.13074 -0.032187 -0.046092 0.0074122 0.091004 0.127 0.19281 0.17037 0.23683 -8.6066 0.74366 2.817 2.0447 0.75564 2.0726 1.696 1.1535 1.3697 1.299 0 0.046122 0 0.010636 0 0.010917 0 -1.8072
4.6797 0.0060689 -0.0031514 0.23868 -0.063211 -0.061325 0.054684 0.014896 0.049789 0.19338 0.097518 0.15944 -8.5369 0.74346 2.819 2.0449 0.75805 2.0853 1.6878 1.1518 1.3697 1.3027 0 0.042264 0 0.011338 0 0.011811 0 -0.89985
4.6836 0.0071465 -0.0085009 0.18986 -0.059712 -0.065635 0.12201 0.0056198 0.017057 0.18866 0.034256 0.076609 -8.4495 0.7439 2.819 2.0445 0.75926 2.1193 1.6808 1.1511 1.366 1.3062 0 0.043202 0 0.011805 0 0.012642 0 -0.32113
4.6875 -1.0766e-05 -0.015641 0.00030682 -0.024475 -0.079757 0.14089 0.050158 0.020596 0.16163 0.0053764 0.018908 -8.3488 0.74484 2.8177 2.0434 0.75855 2.1669 1.6809 1.1522 1.3608 1.307 0 0.048294 0 0.011681 0 0.013021 0 -0.041483
4.6914 -0.021453 -0.03149 -0.21956 0.027069 -0.095425 0.067821 0.10017 0.031198 0.10022 0.0016809 -0.0050393 -8.2498 0.7462 2.8172 2.0422 0.76049 2.226 1.6885 1.154 1.3578 1.3037 0 0.055192 0 0.011058 0 0.012822 0 0.12503
4.6953 -0.054649 -0.05499 -0.33821 0.070078 -0.093966 -0.076867 0.099137 0.02118 0.0056803 -0.0097488 -0.014421 -8.1688 0.74771 2.8189 2.0418 0.77353 2.3002 1.6984 1.1554 1.3593 1.2975 0 0.061706 0 0.010457 0 0.012303 0 0.43867
4.6992 -0.089131 -0.078565 -0.29077 0.081556 -0.077951 -0.21604 0.016023 -0.020946 -0.10595 -0.057506 -0.043042 -8.1119 0.74874 2.8218 2.0426 0.8035 2.3914 1.7048 1.1561 1.3642 1.2921 0 0.067242 0 0.010473 0 0.011929 0 1.1324
4.7031 -0.11126 -0.0938 -0.1192 0.05359 -0.076504 -0.26782 -0.13127 -0.088853 -0.21031 -0.14149 -0.11473 -8.0725 0.74864 2.8239 2.0444 0.84755 2.493 1.7059 1.1574 1.3689 1.2905 0 0.072685 0 0.011319 0 0.012044 0 2.2659
4.707 -0.11154 -0.096643 0.061138 -0.0015788 -0.1139 -0.20445 -0.27949 -0.16436 -0.28564 -0.23065 -0.22376 -8.0393 0.74743 2.8239 2.0466 0.8944 2.5883 1.7051 1.1605 1.3706 1.2927 0 0.078992 0 0.012676 0 0.012636 0 3.598
4.7109 -0.090627 -0.088585 0.14083 -0.059128 -0.17353 -0.072734 -0.35491 -0.22472 -0.32203 -0.28409 -0.33427 -8.008 0.74597 2.8228 2.0485 0.93184 2.658 1.7071 1.1647 1.3695 1.2958 0 0.085867 0 0.013941 0 0.013378 0 4.6172
4.7148 -0.05963 -0.074009 0.084184 -0.095854 -0.19983 0.040328 -0.32123 -0.25031 -0.3236 -0.27893 -0.40013 -7.9846 0.74545 2.8228 2.0494 0.95499 2.6907 1.713 1.168 1.3675 1.2966 0 0.091724 0 0.014687 0 0.013884 0 4.8055
4.7188 -0.03357 -0.056711 -0.057735 -0.10031 -0.14564 0.07004 -0.20711 -0.23311 -0.30311 -0.22381 -0.3929 -7.9782 0.74646 2.8245 2.0488 0.968 2.6872 1.7197 1.1684 1.3668 1.2948 0 0.094885 0 0.014906 0 0.013977 0 4.0015
4.7227 -0.021752 -0.038312 -0.18945 -0.07366 -0.023946 0.017352 -0.088427 -0.18212 -0.27224 -0.14927 -0.3194 -7.9904 0.74847 2.8258 2.0469 0.9776 2.6565 1.7226 1.166 1.3678 1.2928 0 0.094864 0 0.014877 0 0.013766 0 2.5791
4.7266 -0.021808 -0.018917 -0.23329 -0.025154 0.088114 -0.057888 -0.033874 -0.11904 -0.23323 -0.084431 -0.21615 -8.0117 0.75022 2.8238 2.0448 0.98455 2.6057 1.7205 1.1629 1.3697 1.294 0 0.09257 0 0.014807 0 0.013488 0 1.2388
4.7305 -0.021928 0.0015137 -0.17054 0.03148 0.10579 -0.085413 -0.053557 -0.063352 -0.17656 -0.039245 -0.12372 -8.0292 0.75069 2.8178 2.0441 0.98122 2.5341 1.7161 1.1612 1.3716 1.2993 0 0.089257 0 0.014623 0 0.013264 0 0.51521
4.7344 -0.0097607 0.022444 -0.042283 0.07986 0.0095903 -0.036317 -0.091836 -0.017115 -0.086669 -0.0044286 -0.058559 -8.0376 0.74981 2.8108 2.0453 0.95803 2.4364 1.7128 1.1613 1.3729 1.3062 0 0.085252 0 0.014108 0 0.01298 0 0.37164
4.7383 0.01853 0.042753 0.081628 0.10569 -0.12946 0.059261 -0.071843 0.036398 0.04553 0.034508 -0.0036643 -8.0428 0.74827 2.8076 2.0476 0.91285 2.3128 1.7113 1.1612 1.3727 1.3103 0 0.079658 0 0.01322 0 0.01239 0 0.22571
4.7422 0.055434 0.060787 0.1425 0.10582 -0.19841 0.13779 0.042901 0.11587 0.2094 0.083679 0.07379 -8.054 0.7468 2.8104 2.0489 0.85491 2.177 1.7084 1.1584 1.37 1.309 0 0.071384 0 0.012253 0 0.011392 0 -0.58049
4.7461 0.086918 0.074357 0.12103 0.094155 -0.12806 0.14895 0.21824 0.21936 0.36965 0.13862 0.19006 -8.0727 0.74564 2.8165 2.0479 0.79969 2.0549 1.7005 1.1524 1.364 1.3033 0 0.060653 0 0.011642 0 0.010229 0 -2.2232
4.75 0.10082 0.081235 0.043363 0.094149 0.053213 0.088794 0.37263 0.31584 0.47696 0.19144 0.32324 -8.0881 0.74471 2.8204 2.0451 0.75911 1.9726 1.6874 1.1448 1.3551 1.2965 0 0.04965 0 0.011581 0 0.0094198 0 -4.1925
4.7539 0.093068 0.080365 -0.035234 0.11841 0.23991 -0.0019086 0.43275 0.36071 0.49234 0.2366 0.42141 -8.0845 0.7441 2.8187 2.0427 0.73533 1.9432 1.6735 1.1386 1.3455 1.2919 0 0.04161 0 0.011834 0 0.0094174 0 -5.6015
4.7578 0.068541 0.072824 -0.061288 0.15138 0.32557 -0.06911 0.37772 0.32489 0.41148 0.26815 0.43618 -8.0524 0.74423 2.813 2.043 0.72276 1.9618 1.6645 1.1359 1.3378 1.2905 0 0.038924 0 0.011935 0 0.010227 0 -5.764
4.7617 0.037472 0.061214 -0.014254 0.15433 0.27375 -0.082429 0.2429 0.21545 0.27091 0.27367 0.35656 -7.9948 0.74529 2.8088 2.0459 0.71545 2.0122 1.6629 1.1367 1.3337 1.2915 0 0.041678 0 0.011612 0 0.011324 0 -4.6079
4.7656 0.010177 0.047406 0.079233 0.094837 0.13295 -0.052058 0.089274 0.07259 0.12769 0.23561 0.21649 -7.9238 0.74661 2.8101 2.049 0.7131 2.08 1.6669 1.1397 1.3327 1.2931 0 0.047741 0 0.011037 0 0.011984 0 -2.6548
4.7695 -0.0074475 0.030462 0.15859 -0.021288 -0.0071706 -0.016383 -0.032502 -0.053598 0.024105 0.1445 0.070849 -7.8514 0.74694 2.8163 2.0493 0.721 2.1603 1.6721 1.1432 1.3331 1.2945 0 0.054362 0 0.010666 0 0.01182 0 -0.64467
4.7734 -0.016419 0.0069881 0.16495 -0.14508 -0.077701 -0.012095 -0.10013 -0.12901 -0.037204 0.013651 -0.039936 -7.7841 0.74544 2.8223 2.046 0.74505 2.2559 1.6756 1.1463 1.3328 1.2957 0 0.060018 0 0.010812 0 0.011094 0 0.88116
4.7773 -0.024292 -0.02572 0.07841 -0.21577 -0.065754 -0.049683 -0.11808 -0.14813 -0.087607 -0.12034 -0.10891 -7.7239 0.7428 2.8236 2.0411 0.78645 2.3667 1.6776 1.1488 1.3313 1.2965 0 0.065098 0 0.011359 0 0.010531 0 1.7747
4.7813 -0.041284 -0.066061 -0.067413 -0.20576 -0.0077447 -0.11108 -0.10843 -0.13004 -0.16025 -0.21691 -0.15355 -7.6722 0.74096 2.8201 2.0382 0.8398 2.4815 1.6802 1.1508 1.3293 1.2964 0 0.070942 0 0.011876 0 0.010769 0 2.2114
4.7852 -0.073778 -0.10725 -0.20399 -0.14197 0.042314 -0.16802 -0.10192 -0.10528 -0.25755 -0.25788 -0.19205 -7.6318 0.74164 2.8157 2.039 0.89531 2.5812 1.6848 1.1522 1.328 1.295 0 0.078132 0 0.012044 0 0.011888 0 2.4972
4.7891 -0.11855 -0.14039 -0.26812 -0.084698 0.04328 -0.20373 -0.12679 -0.10199 -0.34638 -0.25893 -0.22823 -7.6059 0.74475 2.8144 2.043 0.94275 2.6497 1.691 1.1529 1.3286 1.2924 0 0.08555 0 0.011971 0 0.013404 0 2.9
4.793 -0.16218 -0.15939 -0.23787 -0.081036 -0.01733 -0.21988 -0.19307 -0.13504 -0.38561 -0.25531 -0.25622 -7.5968 0.74825 2.8167 2.0473 0.97535 2.6862 1.6973 1.1534 1.3318 1.2903 0 0.091063 0 0.012116 0 0.014702 0 3.5498
4.7969 -0.18743 -0.16406 -0.14229 -0.13122 -0.12073 -0.22566 -0.28061 -0.19909 -0.36257 -0.27241 -0.27423 -7.6066 0.74967 2.8193 2.0495 0.99214 2.7043 1.7029 1.1538 1.3372 1.2905 0 0.093262 0 0.012867 0 0.015505 0 4.3848
4.8008 -0.1835 -0.15902 -0.041147 -0.19391 -0.22331 -0.22258 -0.34538 -0.26886 -0.30613 -0.30534 -0.28885 -7.6398 0.74811 2.8192 2.0489 0.99808 2.7199 1.708 1.1542 1.3429 1.2936 0 0.092716 0 0.014149 0 0.015966 0 5.1423
4.8047 -0.15305 -0.14946 0.010521 -0.22222 -0.27312 -0.20204 -0.34662 -0.30991 -0.26407 -0.3239 -0.30412 -7.7017 0.74488 2.8163 2.0468 1.0011 2.7353 1.7125 1.1544 1.3466 1.2984 0 0.091533 0 0.015412 0 0.016354 0 5.4446
4.8086 -0.11068 -0.13699 -0.0085624 -0.198 -0.23633 -0.1581 -0.27684 -0.29761 -0.26321 -0.29786 -0.30861 -7.7938 0.74228 2.8137 2.0446 1.007 2.7347 1.7154 1.1541 1.3463 1.3022 0 0.091521 0 0.016018 0 0.016681 0 4.9919
4.8125 -0.073386 -0.11867 -0.077812 -0.1379 -0.12228 -0.10112 -0.16893 -0.23264 -0.28596 -0.22104 -0.27849 -7.9087 0.74185 2.8142 2.0431 1.0145 2.6949 1.7158 1.1533 1.3426 1.3032 0 0.092489 0 0.015695 0 0.016652 0 3.7689
4.8164 -0.049675 -0.089677 -0.14864 -0.072362 0.013159 -0.054761 -0.071573 -0.14011 -0.28306 -0.11556 -0.198 -8.0323 0.74356 2.8174 2.0424 1.0149 2.605 1.7137 1.1528 1.3384 1.3011 0 0.092241 0 0.014712 0 0.015972 0 2.105
4.8203 -0.034844 -0.047617 -0.17073 -0.020825 0.09707 -0.035483 -0.012661 -0.05115 -0.21158 -0.015458 -0.078756 -8.1512 0.74658 2.8204 2.0424 0.998 2.478 1.7107 1.1529 1.3371 1.2981 0 0.088359 0 0.013663 0 0.014681 0 0.50247
4.8242 -0.015539 0.0045292 -0.11748 0.016497 0.088201 -0.033521 0.018002 0.019247 -0.067718 0.055179 0.043003 -8.2611 0.75039 2.8206 2.0434 0.95942 2.3456 1.7088 1.1532 1.34 1.2967 0 0.08033 0 0.013047 0 0.013175 0 -0.67138
4.8281 0.020135 0.058801 0.00058392 0.049482 0.010085 -0.016401 0.052659 0.079206 0.1101 0.093772 0.13208 -8.3677 0.75487 2.8188 2.045 0.90507 2.2386 1.7079 1.1522 1.3447 1.2979 0 0.070181 0 0.012981 0 0.011889 0 -1.4069
4.832 0.073984 0.10588 0.1403 0.086211 -0.060419 0.04378 0.11308 0.146 0.26694 0.11568 0.1807 -8.4785 0.75927 2.8176 2.0463 0.84788 2.1684 1.7053 1.1486 1.3474 1.3012 0 0.061076 0 0.013201 0 0.010959 0 -2.0159
4.8359 0.13588 0.13985 0.24681 0.12958 -0.046239 0.14233 0.19229 0.22437 0.36395 0.14223 0.21097 -8.5928 0.7615 2.8193 2.0462 0.79963 2.1234 1.698 1.142 1.3458 1.3044 0 0.055055 0 0.013306 0 0.010194 0 -2.861
4.8398 0.18907 0.16102 0.28173 0.17989 0.07221 0.23992 0.26503 0.29795 0.39514 0.18895 0.25078 -8.6986 0.75915 2.8226 2.0444 0.76451 2.082 1.6852 1.1336 1.3414 1.3054 0 0.0518 0 0.01303 0 0.0093617 0 -4.0548
4.8438 0.21887 0.17479 0.24395 0.23434 0.2387 0.29103 0.31248 0.34203 0.38172 0.25788 0.30593 -8.778 0.75179 2.8247 2.0424 0.73937 2.0314 1.6694 1.126 1.338 1.3037 0 0.049386 0 0.012374 0 0.008471 0 -5.3512
4.8477 0.21967 0.18691 0.17035 0.28184 0.3579 0.27873 0.33441 0.34513 0.35396 0.33438 0.35466 -8.8175 0.74237 2.8235 2.0419 0.71949 1.9774 1.6551 1.1208 1.3381 1.3007 0 0.046203 0 0.01156 0 0.0077802 0 -6.2963
4.8516 0.19712 0.19818 0.11382 0.30209 0.36084 0.22543 0.33862 0.31825 0.33447 0.3905 0.36895 -8.8144 0.73595 2.8203 2.044 0.70382 1.9381 1.6453 1.1188 1.3405 1.2981 0 0.042338 0 0.010884 0 0.0075422 0 -6.5143
4.8555 0.16462 0.2029 0.11029 0.27687 0.25101 0.17109 0.32361 0.28274 0.32998 0.39721 0.34071 -8.7754 0.73626 2.8179 2.0474 0.69495 1.9296 1.6403 1.119 1.3414 1.2974 0 0.039292 0 0.010555 0 0.0077744 0 -5.9249
4.8594 0.13621 0.19259 0.15532 0.20741 0.098239 0.14009 0.27755 0.24948 0.3309 0.3422 0.28719 -8.7108 0.74276 2.8177 2.0499 0.69464 1.9547 1.6388 1.12 1.3381 1.2982 0 0.038523 0 0.010597 0 0.0082865 0 -4.7627
4.8633 0.11937 0.16291 0.20663 0.12117 -0.012434 0.12702 0.19708 0.2105 0.31655 0.24171 0.23165 -8.6295 0.75095 2.8182 2.0501 0.70041 2.0036 1.6393 1.1208 1.3317 1.2993 0 0.040238 0 0.010857 0 0.0089041 0 -3.4175
4.8672 0.1116 0.11839 0.21297 0.057494 -0.037229 0.11109 0.10398 0.15196 0.26567 0.1341 0.18051 -8.5364 0.75574 2.817 2.0487 0.70708 2.0634 1.6411 1.1214 1.3266 1.2992 0 0.043503 0 0.011097 0 0.009622 0 -2.2221
4.8711 0.10287 0.070798 0.15108 0.040964 0.005008 0.080833 0.036931 0.074839 0.17011 0.055762 0.12105 -8.4332 0.75515 2.8134 2.0476 0.71176 2.1267 1.6437 1.1219 1.3268 1.2977 0 0.047342 0 0.011135 0 0.010516 0 -1.3159
4.875 0.082631 0.032122 0.045023 0.064455 0.057227 0.04331 0.020078 0.0012391 0.044423 0.016431 0.041745 -8.3188 0.75118 2.8098 2.0481 0.71693 2.1927 1.6454 1.1226 1.3322 1.2955 0 0.051639 0 0.010957 0 0.01153 0 -0.64283
4.8789 0.047113 0.0072731 -0.047694 0.096376 0.070545 0.011319 0.037891 -0.042357 -0.07729 -0.0050656 -0.047299 -8.1908 0.74747 2.81 2.0491 0.7281 2.2624 1.6447 1.1233 1.3391 1.2942 0 0.056929 0 0.010708 0 0.012405 0 -0.053109
4.8828 0.0020396 -0.0077733 -0.075611 0.10505 0.035851 -0.013644 0.043707 -0.049871 -0.15904 -0.039304 -0.117 -8.0482 0.74598 2.8152 2.0489 0.74806 2.3321 1.6415 1.1236 1.3432 1.2947 0 0.063404 0 0.010587 0 0.012859 0 0.57109
4.8867 -0.04081 -0.021352 -0.03118 0.078724 -0.019561 -0.041709 -0.0011449 -0.043929 -0.18453 -0.096835 -0.14476 -7.8951 0.74584 2.822 2.0466 0.77352 2.3942 1.6387 1.1233 1.343 1.2969 0 0.070198 0 0.010718 0 0.012853 0 1.2409
4.8906 -0.070622 -0.039187 0.041495 0.026388 -0.060967 -0.078127 -0.091724 -0.057505 -0.16677 -0.15721 -0.13756 -7.7417 0.74517 2.8255 2.0436 0.79743 2.4414 1.6396 1.1228 1.3406 1.2999 0 0.075749 0 0.01109 0 0.012646 0 1.8691
4.8945 -0.083368 -0.060851 0.076997 -0.035935 -0.073515 -0.11088 -0.18077 -0.10409 -0.13799 -0.18696 -0.12789 -7.6007 0.74353 2.8225 2.0423 0.81461 2.472 1.6457 1.1225 1.3388 1.3025 0 0.07891 0 0.011606 0 0.012578 0 2.3398
4.8984 -0.083055 -0.081727 0.03632 -0.096509 -0.067063 -0.1202 -0.21724 -0.16355 -0.12724 -0.17037 -0.14389 -7.4811 0.74258 2.815 2.0435 0.82515 2.4901 1.6543 1.123 1.3389 1.304 0 0.079773 0 0.012163 0 0.012769 0 2.5821
4.9023 -0.078592 -0.097643 -0.063595 -0.14725 -0.060118 -0.10249 -0.18804 -0.19746 -0.14285 -0.12451 -0.18143 -7.3844 0.74415 2.8081 2.0454 0.83262 2.5018 1.6605 1.1243 1.3399 1.3042 0 0.079475 0 0.012692 0 0.013057 0 2.5997
4.9063 -0.078917 -0.10757 -0.16192 -0.1778 -0.061734 -0.081904 -0.12653 -0.18127 -0.17142 -0.084769 -0.20578 -7.3063 0.7479 2.8064 2.0453 0.83948 2.5104 1.6607 1.1261 1.3402 1.3037 0 0.079224 0 0.013133 0 0.013202 0 2.4524
4.9102 -0.088954 -0.11261 -0.19928 -0.17737 -0.068138 -0.091955 -0.082261 -0.12536 -0.19114 -0.074922 -0.18341 -7.2437 0.75105 2.8107 2.0424 0.84467 2.5154 1.6562 1.1274 1.3393 1.3032 0 0.079456 0 0.013391 0 0.013162 0 2.219
4.9141 -0.1075 -0.11348 -0.16141 -0.14602 -0.07368 -0.14128 -0.080978 -0.067096 -0.18673 -0.089838 -0.11517 -7.1973 0.75068 2.818 2.0391 0.84574 2.5141 1.6511 1.1274 1.3381 1.3031 0 0.079822 0 0.013369 0 0.013126 0 1.9793
4.918 -0.12727 -0.10994 -0.086861 -0.10256 -0.081112 -0.19813 -0.10985 -0.041344 -0.1559 -0.1059 -0.040014 -7.17 0.74651 2.8239 2.0387 0.84283 2.5047 1.6494 1.1256 1.3378 1.3036 0 0.079828 0 0.013056 0 0.013306 0 1.812
4.9219 -0.13768 -0.10251 -0.033548 -0.075581 -0.0984 -0.2138 -0.13635 -0.055056 -0.10684 -0.10664 -0.0048886 -7.1612 0.74139 2.8258 2.0421 0.8396 2.488 1.6512 1.1227 1.3381 1.3045 0 0.079431 0 0.012584 0 0.013694 0 1.778
4.9258 -0.1302 -0.094089 -0.032642 -0.081436 -0.12532 -0.16709 -0.1387 -0.085972 -0.053277 -0.097153 -0.027387 -7.1642 0.73904 2.8236 2.0467 0.84008 2.4675 1.6537 1.1197 1.3382 1.3049 0 0.079039 0 0.012186 0 0.014059 0 1.8776
4.9297 -0.10459 -0.088566 -0.068071 -0.10915 -0.14603 -0.087751 -0.11956 -0.10393 -0.011083 -0.093548 -0.083601 -7.1707 0.74102 2.8196 2.0482 0.84453 2.4477 1.6537 1.1179 1.3375 1.3041 0 0.079057 0 0.012048 0 0.014168 0 2.0169
4.9336 -0.071458 -0.087414 -0.097031 -0.12901 -0.1393 -0.033618 -0.095313 -0.09485 0.0054478 -0.10047 -0.13032 -7.1783 0.74564 2.816 2.0447 0.84894 2.4327 1.6511 1.1181 1.3367 1.3017 0 0.079503 0 0.012201 0 0.01401 0 2.0401
4.9375 -0.047776 -0.087877 -0.091013 -0.11938 -0.099762 -0.039535 -0.077755 -0.068136 -0.0096626 -0.1022 -0.14025 -7.1927 0.74959 2.8146 2.0389 0.84891 2.4246 1.6484 1.1201 1.337 1.2985 0 0.080068 0 0.012511 0 0.013791 0 1.8395
4.9414 -0.04652 -0.085368 -0.059843 -0.08745 -0.049311 -0.08521 -0.067929 -0.044701 -0.047405 -0.078685 -0.11945 -7.2224 0.75053 2.8161 2.0355 0.84411 2.4221 1.6486 1.1231 1.3384 1.2955 0 0.080433 0 0.012797 0 0.013715 0 1.4658
4.9453 -0.067185 -0.078294 -0.038221 -0.063676 -0.023964 -0.1133 -0.064527 -0.038983 -0.085118 -0.031096 -0.094786 -7.2708 0.74857 2.8199 2.0375 0.83873 2.4221 1.6518 1.1263 1.3402 1.2941 0 0.080505 0 0.012948 0 0.0138 0 1.1315
4.9492 -0.094892 -0.070408 -0.049408 -0.074452 -0.044296 -0.082265 -0.071956 -0.050353 -0.099447 0.010537 -0.086619 -7.3337 0.74552 2.8245 2.0432 0.83757 2.4212 1.656 1.1288 1.3411 1.2949 0 0.080354 0 0.012953 0 0.013892 0 1.0711
4.9531 -0.11001 -0.067726 -0.081525 -0.11795 -0.095305 -0.0050825 -0.095519 -0.068127 -0.083395 0.0089369 -0.092845 -7.4053 0.74314 2.8281 2.0481 0.8417 2.4186 1.6585 1.1305 1.341 1.2976 0 0.080067 0 0.012841 0 0.013849 0 1.3532
4.957 -0.10173 -0.072392 -0.099137 -0.16489 -0.136 0.062444 -0.12871 -0.082176 -0.053135 -0.046955 -0.096496 -7.4864 0.74203 2.8293 2.0488 0.84794 2.4162 1.6583 1.1313 1.3407 1.3013 0 0.079723 0 0.012625 0 0.01368 0 1.8017
4.9609 -0.075282 -0.079443 -0.078703 -0.18206 -0.1327 0.072912 -0.14968 -0.08872 -0.036756 -0.12736 -0.085871 -7.585 0.74191 2.8277 2.0462 0.85224 2.4165 1.6562 1.131 1.3406 1.305 0 0.079495 0 0.012315 0 0.013493 0 2.1086
4.9648 -0.047154 -0.080145 -0.033457 -0.15623 -0.087355 0.030311 -0.13583 -0.088334 -0.052504 -0.18105 -0.06608 -7.7076 0.74237 2.8244 2.0443 0.85329 2.419 1.6533 1.1294 1.3401 1.3076 0 0.07962 0 0.011975 0 0.013363 0 2.0571
4.9688 -0.032305 -0.069345 -0.0031295 -0.098848 -0.035019 -0.01478 -0.085503 -0.081352 -0.094234 -0.17349 -0.051824 -7.8492 0.74323 2.8206 2.0458 0.85267 2.4203 1.6504 1.127 1.3382 1.3081 0 0.080169 0 0.011731 0 0.013254 0 1.6728
4.9727 -0.033614 -0.050107 -0.017335 -0.03206 -0.012449 -0.012328 -0.024878 -0.066917 -0.13618 -0.11212 -0.050603 -7.9926 0.74419 2.8174 2.0494 0.85205 2.4168 1.6478 1.1245 1.3348 1.3058 0 0.080828 0 0.011681 0 0.0131 0 1.1798
4.9766 -0.041358 -0.03107 -0.066594 0.026767 -0.026259 0.042058 0.0097201 -0.046207 -0.15245 -0.038357 -0.054146 -8.1203 0.74471 2.8154 2.0509 0.85105 2.4087 1.6464 1.1231 1.3321 1.301 0 0.081023 0 0.011801 0 0.012917 0 0.80789
4.9805 -0.041791 -0.01867 -0.10808 0.068751 -0.049262 0.10514 0.0010309 -0.024912 -0.13448 0.0050481 -0.046394 -8.2298 0.74443 2.8145 2.0474 0.84818 2.4005 1.6474 1.1235 1.3322 1.2957 0 0.08038 0 0.011944 0 0.012794 0 0.61936
4.9844 -0.026889 -0.011228 -0.10108 0.088408 -0.04685 0.12735 -0.033839 -0.010586 -0.092847 0.0040395 -0.019498 -8.3375 0.74374 2.8151 2.0404 0.84373 2.3963 1.6509 1.125 1.3355 1.2924 0 0.079069 0 0.011984 0 0.012769 0 0.49227
4.9883 0.0021557 -0.0002394 -0.040269 0.082204 -0.0072461 0.098153 -0.055924 -0.0061041 -0.045075 -0.021546 0.018237 -8.4666 0.7437 2.817 2.0348 0.84076 2.3936 1.6548 1.1265 1.3397 1.2931 0 0.077616 0 0.011963 0 0.012738 0 0.24505
4.9922 0.038568 0.022374 0.042204 0.05542 0.052534 0.054209 -0.034414 -0.0050405 -0.0026193 -0.03716 0.050133 -8.6274 0.74505 2.8197 2.035 0.84236 2.3828 1.6561 1.1267 1.3413 1.2973 0 0.076254 0 0.01209 0 0.012511 0 -0.22781
4.9961 0.075639 0.057563 0.10545 0.027703 0.1078 0.044867 0.030811 0.0061175 0.032279 -0.018544 0.066967 -8.8068 0.74729 2.8222 2.0405 0.84761 2.3532 1.6532 1.1256 1.339 1.3022 0 0.074462 0 0.012543 0 0.011992 0 -0.91912
5 0.10931 0.098594 0.13222 0.025344 0.15025 0.087839 0.11146 0.039596 0.061169 0.035909 0.07585 -8.9748 0.7489 2.8239 2.0468 0.85066 2.3026 1.6478 1.1242 1.3353 1.3046 0 0.071272 0 0.013235 0 0.011273 0 -1.7623
5.0039 0.1373 0.13642 0.13707 0.062315 0.18974 0.15511 0.17369 0.097595 0.085133 0.10981 0.094149 -9.1031 0.74855 2.8247 2.049 0.8444 2.2403 1.6441 1.124 1.334 1.3031 0 0.066206 0 0.013787 0 0.010548 0 -2.6835
5.0078 0.15803 0.16571 0.14677 0.12712 0.23372 0.19999 0.20168 0.16943 0.10743 0.18169 0.13445 -9.1816 0.74638 2.8249 2.0461 0.82592 2.1813 1.6449 1.1258 1.3373 1.2995 0 0.059994 0 0.013772 0 0.0099485 0 -3.5954
5.0117 0.17176 0.18659 0.17437 0.19022 0.26957 0.19928 0.20465 0.23663 0.13798 0.23561 0.19419 -9.2198 0.74388 2.8244 2.0413 0.79876 2.1351 1.65 1.1291 1.3431 1.297 0 0.054291 0 0.01307 0 0.009463 0 -4.3757
5.0156 0.18214 0.20171 0.21056 0.22754 0.27253 0.17247 0.20559 0.28274 0.19028 0.2652 0.2583 -9.236 0.74268 2.8227 2.039 0.77018 2.0993 1.6554 1.1323 1.3472 1.2976 0 0.050481 0 0.012009 0 0.0090428 0 -4.9017
5.0195 0.19474 0.21259 0.23667 0.23858 0.23385 0.16218 0.22333 0.30168 0.26883 0.27327 0.31104 -9.242 0.7432 2.8196 2.0408 0.74606 2.0641 1.6574 1.1341 1.3465 1.3003 0 0.048579 0 0.011153 0 0.008734 0 -5.1437
5.0234 0.21222 0.21872 0.24317 0.24216 0.17916 0.19432 0.26128 0.29981 0.3578 0.26922 0.34539 -9.2365 0.74468 2.8164 2.0451 0.72801 2.023 1.6552 1.1341 1.3418 1.3026 0 0.047272 0 0.010878 0 0.0086602 0 -5.2175
5.0273 0.23014 0.21941 0.23555 0.25437 0.15312 0.25382 0.3074 0.29051 0.42395 0.26442 0.36246 -9.2091 0.74621 2.8155 2.0485 0.71473 1.9816 1.6512 1.133 1.3369 1.3024 0 0.045147 0 0.01109 0 0.0088476 0 -5.3044
5.0313 0.23848 0.21552 0.22498 0.27136 0.18001 0.2967 0.34212 0.28453 0.43593 0.26594 0.36366 -9.1482 0.74763 2.8182 2.0496 0.70509 1.9541 1.6484 1.132 1.3353 1.3007 0 0.042063 0 0.01133 0 0.0090956 0 -5.4771
5.0352 0.22886 0.20877 0.21638 0.27352 0.23707 0.28769 0.34806 0.28241 0.38639 0.27171 0.34557 -9.0475 0.74934 2.8235 2.0489 0.6995 1.9519 1.6482 1.1313 1.3373 1.3002 0 0.039389 0 0.011185 0 0.0090876 0 -5.5914
5.0391 0.20182 0.19948 0.20654 0.24599 0.26945 0.23038 0.31762 0.27407 0.29874 0.2713 0.30372 -8.9065 0.75124 2.8273 2.0479 0.6984 1.9738 1.6489 1.1301 1.3402 1.3027 0 0.038833 0 0.010652 0 0.0086875 0 -5.3723
5.043 0.16719 0.18552 0.19157 0.19383 0.23696 0.16392 0.25646 0.24672 0.2122 0.25285 0.24161 -8.7286 0.75229 2.8261 2.0469 0.70022 2.0065 1.6488 1.1271 1.3412 1.3067 0 0.040873 0 0.010136 0 0.008137 0 -4.6509
5.0469 0.13654 0.16361 0.17254 0.13713 0.15077 0.12895 0.18151 0.19595 0.15638 0.21152 0.17445 -8.5197 0.75133 2.8196 2.0452 0.70172 2.036 1.6472 1.1216 1.3394 1.3085 0 0.044224 0 0.010078 0 0.0079198 0 -3.545
5.0508 0.11364 0.13193 0.1517 0.092537 0.064859 0.13229 0.11335 0.1318 0.13455 0.15314 0.1214 -8.2873 0.7484 2.8119 2.0427 0.70082 2.0591 1.6454 1.1151 1.3365 1.3053 0 0.046889 0 0.010533 0 0.008375 0 -2.4037
5.0547 0.091332 0.091292 0.12448 0.060753 0.028617 0.14107 0.065873 0.073903 0.12683 0.090533 0.091071 -8.0406 0.74514 2.8083 2.0406 0.69915 2.0857 1.6452 1.1105 1.335 1.2981 0 0.047929 0 0.011099 0 0.0094055 0 -1.5431
5.0586 0.057715 0.044157 0.079016 0.031322 0.043217 0.11173 0.03906 0.037738 0.10801 0.035834 0.073347 -7.7887 0.7436 2.8113 2.0411 0.70163 2.1295 1.6469 1.1102 1.336 1.2915 0 0.048403 0 0.01125 0 0.010561 0 -0.99562
5.0625 0.0064497 -0.0069356 0.007348 -0.0034836 0.061755 0.028363 0.019694 0.021753 0.064823 -0.0059405 0.046164 -7.5386 0.7444 2.8183 2.0445 0.71342 2.196 1.6496 1.1149 1.3386 1.2896 0 0.050589 0 0.010824 0 0.011428 0 -0.49467
5.0664 -0.057215 -0.059661 -0.081412 -0.042323 0.032266 -0.083328 -0.010065 0.0061981 0.0011615 -0.038707 -0.0068134 -7.2946 0.74619 2.8241 2.0485 0.73689 2.2784 1.652 1.1221 1.341 1.2934 0 0.056106 0 0.010213 0 0.011964 0 0.2911
5.0703 -0.11946 -0.11093 -0.16099 -0.081746 -0.056322 -0.17845 -0.061637 -0.033586 -0.069348 -0.072649 -0.082363 -7.0595 0.74692 2.8249 2.05 0.77122 2.3633 1.6537 1.1281 1.3415 1.2995 0 0.06449 0 0.010087 0 0.01248 0 1.4801
5.0742 -0.16705 -0.15649 -0.20499 -0.1253 -0.16629 -0.2304 -0.13324 -0.10811 -0.13476 -0.11853 -0.15998 -6.837 0.74577 2.8214 2.0475 0.81401 2.4414 1.6552 1.1305 1.3399 1.3033 0 0.073418 0 0.010852 0 0.013312 0 2.889
5.0781 -0.19534 -0.19252 -0.20826 -0.18091 -0.24548 -0.24823 -0.21095 -0.20352 -0.19177 -0.18071 -0.21849 -6.6328 0.74384 2.8171 2.0433 0.86281 2.5129 1.6574 1.13 1.3369 1.3029 0 0.080387 0 0.012298 0 0.014511 0 4.1864
5.082 -0.2096 -0.21811 -0.19376 -0.24764 -0.26983 -0.25868 -0.27625 -0.28911 -0.24511 -0.25191 -0.25233 -6.4547 0.74298 2.8153 2.041 0.91482 2.584 1.6611 1.1306 1.3341 1.3002 0 0.084453 0 0.013751 0 0.015821 0 5.1312
5.0859 -0.21992 -0.23604 -0.1969 -0.30774 -0.25617 -0.27336 -0.31598 -0.33811 -0.30163 -0.31405 -0.27303 -6.3101 0.74396 2.816 2.0428 0.9659 2.6581 1.6674 1.1366 1.3334 1.2983 0 0.08663 0 0.0146 0 0.016919 0 5.6931
5.0898 -0.23421 -0.25043 -0.23877 -0.33669 -0.23879 -0.27731 -0.32931 -0.34602 -0.36306 -0.34786 -0.29546 -6.2046 0.74591 2.8173 2.0472 1.0109 2.7314 1.6772 1.1499 1.3362 1.2989 0 0.088741 0 0.014771 0 0.017648 0 5.9908
5.0938 -0.25403 -0.26309 -0.30926 -0.32443 -0.2373 -0.25331 -0.32818 -0.33221 -0.42144 -0.34675 -0.32284 -6.1409 0.74735 2.8175 2.0504 1.0458 2.7952 1.691 1.1682 1.3419 1.3005 0 0.091778 0 0.014736 0 0.018055 0 6.1536
5.0977 -0.27457 -0.27179 -0.37308 -0.2862 -0.24649 -0.21632 -0.32996 -0.32335 -0.46076 -0.32456 -0.34508 -6.1188 0.74781 2.817 2.0493 1.0699 2.8432 1.7074 1.1862 1.3485 1.3007 0 0.095207 0 0.015053 0 0.018242 0 6.246
5.1016 -0.28781 -0.27225 -0.39386 -0.25033 -0.25238 -0.21586 -0.3457 -0.33174 -0.46565 -0.30802 -0.35171 -6.1365 0.74805 2.8176 2.0445 1.086 2.8758 1.7231 1.1993 1.3527 1.2987 0 0.097709 0 0.015835 0 0.018268 0 6.2885
5.1055 -0.28644 -0.26202 -0.35834 -0.23315 -0.25149 -0.29252 -0.37136 -0.34598 -0.43319 -0.31697 -0.34523 -6.1916 0.74877 2.8195 2.0397 1.0977 2.8974 1.7343 1.206 1.3526 1.2966 0 0.098589 0 0.016617 0 0.018169 0 6.2943
5.1094 -0.26733 -0.24266 -0.28437 -0.22597 -0.25068 -0.42507 -0.38923 -0.34113 -0.37879 -0.3472 -0.33987 -6.2822 0.74934 2.8211 2.0385 1.1072 2.9098 1.7396 1.208 1.349 1.2972 0 0.0985 0 0.016748 0 0.018024 0 6.25
5.1133 -0.23325 -0.21825 -0.20888 -0.20687 -0.25041 -0.52473 -0.37999 -0.30014 -0.3288 -0.3717 -0.34579 -6.4069 0.74813 2.8205 2.0414 1.1144 2.9075 1.7406 1.2089 1.3446 1.3011 0 0.098784 0 0.015977 0 0.017924 0 6.0653
5.1172 -0.19189 -0.19204 -0.16531 -0.16471 -0.23448 -0.49665 -0.33704 -0.22878 -0.30191 -0.36098 -0.35446 -6.5642 0.74425 2.8177 2.0459 1.1179 2.8805 1.741 1.2108 1.3422 1.3057 0 0.10005 0 0.014718 0 0.017842 0 5.588
5.1211 -0.15223 -0.16421 -0.16443 -0.1101 -0.18307 -0.32333 -0.27134 -0.1526 -0.29278 -0.30627 -0.34153 -6.7518 0.73911 2.8152 2.049 1.1168 2.8209 1.7432 1.2135 1.3429 1.3075 0 0.10129 0 0.013747 0 0.017586 0 4.7163
5.125 -0.11974 -0.13306 -0.18897 -0.062435 -0.098242 -0.09411 -0.20219 -0.098512 -0.27283 -0.22537 -0.28681 -6.9661 0.73571 2.8153 2.0491 1.1096 2.7299 1.7469 1.2155 1.3461 1.3054 0 0.10051 0 0.013579 0 0.016944 0 3.5214
5.1289 -0.093432 -0.097735 -0.20424 -0.02824 -0.013699 0.055328 -0.14157 -0.0759 -0.21083 -0.14611 -0.1931 -7.203 0.73621 2.8176 2.0473 1.0936 2.6184 1.7492 1.2157 1.3502 1.3016 0 0.096318 0 0.014055 0 0.015919 0 2.244
5.1328 -0.067061 -0.059732 -0.17875 0.004574 0.027128 0.049077 -0.086297 -0.0712 -0.09856 -0.083046 -0.085389 -7.4573 0.73982 2.8197 2.0458 1.0651 2.502 1.7479 1.215 1.3545 1.2996 0 0.089174 0 0.014493 0 0.01479 0 1.135
5.1367 -0.033576 -0.02149 -0.10384 0.049979 0.0088075 -0.067818 -0.024872 -0.058683 0.039509 -0.028578 0.009738 -7.722 0.74323 2.8191 2.0455 1.0221 2.3939 1.7426 1.2149 1.3581 1.301 0 0.081144 0 0.014267 0 0.013891 0 0.26251
5.1406 0.010165 0.016241 -0.00044787 0.10389 -0.03727 -0.1684 0.04806 -0.01791 0.16174 0.034051 0.084626 -7.9878 0.74343 2.8165 2.0459 0.96693 2.3004 1.7353 1.2161 1.36 1.3041 0 0.074334 0 0.013303 0 0.013296 0 -0.53638
5.1445 0.061696 0.055399 0.092645 0.14503 -0.053422 -0.14993 0.1242 0.054801 0.23783 0.1099 0.1511 -8.2435 0.74036 2.8153 2.0459 0.90689 2.2216 1.7277 1.2176 1.3582 1.3055 0 0.069366 0 0.01209 0 0.012745 0 -1.5029
5.1484 0.11488 0.098698 0.1435 0.15807 -0.00061221 -0.014023 0.18858 0.14677 0.26672 0.1844 0.22093 -8.4793 0.73707 2.8177 2.0451 0.85086 2.1556 1.7203 1.2166 1.3519 1.3035 0 0.065194 0 0.011214 0 0.011919 0 -2.7264
5.1523 0.16353 0.14647 0.14892 0.15441 0.11015 0.14705 0.23339 0.23764 0.27016 0.23567 0.28705 -8.6909 0.73716 2.8227 2.0442 0.80514 2.1011 1.712 1.2102 1.3434 1.2993 0 0.060383 0 0.01088 0 0.010816 0 -4.0365
5.1563 0.20404 0.19526 0.13766 0.1659 0.22671 0.23877 0.2639 0.30886 0.2699 0.25427 0.32667 -8.8796 0.7416 2.8259 2.044 0.77128 2.0587 1.7017 1.1971 1.3373 1.2959 0 0.054623 0 0.010839 0 0.0098231 0 -5.1124
5.1602 0.23617 0.23947 0.15096 0.21471 0.29677 0.24259 0.2903 0.34926 0.27098 0.25099 0.32477 -9.0495 0.74777 2.824 2.0446 0.74734 2.0284 1.6897 1.178 1.3379 1.2954 0 0.04907 0 0.010734 0 0.0093858 0 -5.719
5.1641 0.26219 0.27484 0.21315 0.28901 0.30606 0.21597 0.31503 0.3571 0.26576 0.24659 0.29482 -9.2006 0.75136 2.8181 2.0452 0.73049 2.008 1.6771 1.1558 1.3449 1.297 0 0.045247 0 0.010496 0 0.0095533 0 -5.8788
5.168 0.28536 0.30056 0.31343 0.35083 0.28361 0.22504 0.33054 0.3406 0.25213 0.25511 0.27353 -9.325 0.74947 2.813 2.045 0.71845 1.9925 1.665 1.1337 1.3532 1.2983 0 0.043585 0 0.010385 0 0.0098685 0 -5.8515
5.1719 0.30779 0.31859 0.41206 0.3703 0.27347 0.28239 0.33124 0.31644 0.24484 0.27722 0.29154 -9.4082 0.74238 2.8129 2.0437 0.70914 1.9764 1.6532 1.1149 1.3558 1.2978 0 0.042997 0 0.010636 0 0.0097323 0 -5.9524
5.1758 0.32808 0.33086 0.46632 0.35266 0.29893 0.34775 0.32596 0.30412 0.26583 0.30696 0.34644 -9.4355 0.73295 2.8177 2.0423 0.70027 1.956 1.6415 1.1008 1.3494 1.2959 0 0.041894 0 0.01112 0 0.0089213 0 -6.3476
5.1797 0.34024 0.33674 0.45711 0.3309 0.34745 0.37939 0.33459 0.31648 0.3217 0.34071 0.40411 -9.3993 0.72445 2.8229 2.0419 0.69024 1.9313 1.6298 1.0907 1.3367 1.2947 0 0.039615 0 0.011369 0 0.0077766 0 -6.9593
5.1836 0.33575 0.3328 0.39803 0.33125 0.38402 0.37424 0.36821 0.35121 0.3911 0.3765 0.42796 -9.3026 0.71873 2.8238 2.0428 0.67974 1.906 1.6195 1.083 1.3239 1.2953 0 0.0369 0 0.011004 0 0.0068958 0 -7.5165
5.1875 0.30898 0.31504 0.32281 0.34646 0.37809 0.35563 0.41175 0.38993 0.43695 0.40562 0.4089 -9.1558 0.71576 2.8199 2.0446 0.67167 1.8855 1.6118 1.076 1.3158 1.2971 0 0.035005 0 0.010124 0 0.0066348 0 -7.7026
5.1914 0.26246 0.28173 0.26237 0.34365 0.32295 0.33135 0.42956 0.40715 0.43489 0.40982 0.36828 -8.9712 0.71445 2.815 2.0456 0.66867 1.8751 1.6075 1.0698 1.3126 1.2981 0 0.03442 0 0.0092819 0 0.006882 0 -7.3129
5.1953 0.20728 0.23506 0.22777 0.29793 0.23659 0.27848 0.39303 0.38391 0.39216 0.37238 0.33243 -8.7583 0.71356 2.8135 2.0443 0.67038 1.8798 1.6063 1.0666 1.3107 1.2974 0 0.034521 0 0.0090079 0 0.0072761 0 -6.3498
5.1992 0.15697 0.18051 0.20819 0.21731 0.14793 0.17736 0.30625 0.31733 0.33858 0.29446 0.30524 -8.5214 0.71231 2.8166 2.0403 0.67365 1.9038 1.6073 1.068 1.3071 1.2955 0 0.03454 0 0.0093454 0 0.0076044 0 -5.0104
5.2031 0.11839 0.12436 0.18159 0.1346 0.079723 0.054037 0.20413 0.22045 0.29685 0.199 0.2658 -8.2613 0.71047 2.8209 2.035 0.67625 1.9513 1.6096 1.0733 1.3024 1.294 0 0.034816 0 0.0098409 0 0.0079793 0 -3.5699
5.207 0.086859 0.070865 0.12931 0.076426 0.037948 -0.026902 0.12257 0.11403 0.25974 0.11483 0.1924 -7.978 0.70836 2.8223 2.0312 0.68082 2.0243 1.6123 1.0784 1.2996 1.2938 0 0.036967 0 0.010016 0 0.0086611 0 -2.2246
5.2109 0.050015 0.020775 0.046326 0.041939 0.011786 -0.023934 0.06794 0.016835 0.19634 0.053957 0.087415 -7.674 0.70664 2.8193 2.0314 0.69476 2.1215 1.6151 1.0785 1.3008 1.2949 0 0.04264 0 0.0098693 0 0.0097609 0 -0.99602
5.2148 -0.0020893 -0.027904 -0.056113 0.010881 -0.016963 0.027982 0.01522 -0.06034 0.083254 0.0043359 -0.022321 -7.3574 0.70598 2.8146 2.0363 0.7253 2.2361 1.618 1.0725 1.3045 1.2964 0 0.051946 0 0.0099106 0 0.011137 0 0.22772
5.2188 -0.068505 -0.077497 -0.15538 -0.031585 -0.060688 0.03828 -0.063081 -0.116 -0.067564 -0.054526 -0.10962 -7.0426 0.70645 2.8121 2.0435 0.77373 2.358 1.6228 1.0655 1.3073 1.2979 0 0.063063 0 0.01068 0 0.012549 0 1.5435
5.2227 -0.13734 -0.1283 -0.2277 -0.082135 -0.11738 -0.052274 -0.16561 -0.15656 -0.21107 -0.12868 -0.17018 -6.7478 0.70737 2.8136 2.0492 0.83407 2.477 1.6323 1.067 1.3068 1.2994 0 0.073416 0 0.0122 0 0.013847 0 2.9058
5.2266 -0.19402 -0.17789 -0.2598 -0.13074 -0.17314 -0.20394 -0.25999 -0.19331 -0.30203 -0.20337 -0.22144 -6.4889 0.70778 2.8176 2.05 0.89733 2.5869 1.6495 1.0856 1.3046 1.3005 0 0.081407 0 0.013893 0 0.014987 0 4.141
5.2305 -0.23093 -0.22237 -0.2565 -0.17879 -0.21441 -0.3075 -0.31274 -0.23717 -0.33112 -0.25976 -0.27975 -6.2733 0.70722 2.821 2.046 0.95728 2.687 1.6754 1.1235 1.305 1.3006 0 0.087177 0 0.015046 0 0.015901 0 5.0983
5.2344 -0.25099 -0.25832 -0.23892 -0.23827 -0.23951 -0.293 -0.32217 -0.29178 -0.33277 -0.29614 -0.34095 -6.0983 0.70622 2.8223 2.0406 1.0125 2.7799 1.7079 1.1747 1.3117 1.299 0 0.091899 0 0.015394 0 0.016456 0 5.79
5.2383 -0.26295 -0.28371 -0.23291 -0.31033 -0.25833 -0.21051 -0.32128 -0.34928 -0.35696 -0.32954 -0.38545 -5.9561 0.70595 2.8218 2.038 1.0636 2.8674 1.7417 1.2279 1.3248 1.2965 0 0.096442 0 0.015281 0 0.016601 0 6.3713
5.2422 -0.27354 -0.29746 -0.2536 -0.36948 -0.27913 -0.19032 -0.34691 -0.39356 -0.42818 -0.37419 -0.40172 -5.8413 0.70732 2.8211 2.0402 1.1085 2.9466 1.7716 1.2729 1.3413 1.295 0 0.10072 0 0.015266 0 0.016548 0 6.9616
5.2461 -0.28274 -0.29863 -0.29556 -0.37926 -0.29512 -0.30787 -0.40478 -0.41109 -0.52541 -0.41974 -0.40171 -5.7576 0.71026 2.8208 2.0454 1.1426 3.0101 1.7943 1.3042 1.3575 1.296 0 0.10411 0 0.015588 0 0.016716 0 7.4776
5.25 -0.28535 -0.28685 -0.3352 -0.33098 -0.28593 -0.48362 -0.46389 -0.40169 -0.59892 -0.43525 -0.40971 -5.7156 0.71389 2.8202 2.0496 1.1628 3.0491 1.8097 1.3219 1.3711 1.2992 0 0.10634 0 0.015996 0 0.017385 0 7.6608
5.2539 -0.27596 -0.26365 -0.34411 -0.26633 -0.23582 -0.5303 -0.48509 -0.37951 -0.60845 -0.39873 -0.43468 -5.7255 0.71714 2.8189 2.0501 1.171 3.0567 1.8192 1.3294 1.3816 1.3019 0 0.10762 0 0.016087 0 0.018376 0 7.2996
5.2578 -0.2526 -0.23323 -0.3052 -0.25253 -0.1527 -0.32189 -0.45511 -0.36144 -0.55052 -0.3236 -0.45528 -5.7884 0.71938 2.8176 2.0477 1.1734 3.0299 1.8244 1.3312 1.3891 1.3015 0 0.10814 0 0.01577 0 0.019081 0 6.4417
5.2617 -0.21692 -0.20074 -0.22238 -0.32348 -0.067965 0.067816 -0.39333 -0.35153 -0.45396 -0.25249 -0.43533 -5.8941 0.72046 2.8178 2.0453 1.1741 2.9687 1.8265 1.3315 1.3933 1.2981 0 0.10757 0 0.015375 0 0.018912 0 5.378
5.2656 -0.17218 -0.16874 -0.11878 -0.43878 -0.01383 0.39652 -0.32671 -0.33511 -0.35107 -0.22011 -0.35635 -6.0258 0.72041 2.8201 2.0454 1.1698 2.8744 1.8258 1.3334 1.3944 1.2946 0 0.10521 0 0.0153 0 0.017769 0 4.3881
5.2695 -0.12195 -0.13489 -0.025177 -0.50387 0.0029742 0.44309 -0.26054 -0.28923 -0.25159 -0.21942 -0.23528 -6.1691 0.71932 2.8233 2.0474 1.1507 2.7505 1.8224 1.3376 1.3934 1.2946 0 0.10082 0 0.015564 0 0.016121 0 3.4811
5.2734 -0.07014 -0.093509 0.035265 -0.44127 0.0061258 0.19366 -0.17567 -0.20206 -0.14207 -0.2054 -0.10977 -6.3187 0.7175 2.8249 2.0487 1.1079 2.604 1.8154 1.3409 1.392 1.2989 0 0.094966 0 0.015725 0 0.014605 0 2.3938
5.2773 -0.021071 -0.04079 0.058249 -0.25455 0.026847 -0.14183 -0.054955 -0.085101 -0.0084773 -0.1357 -0.0055888 -6.4776 0.71566 2.8233 2.0466 1.0415 2.4481 1.8025 1.3362 1.3915 1.3045 0 0.088467 0 0.015277 0 0.013532 0 0.87489
5.2813 0.021994 0.020311 0.059702 -0.029359 0.073506 -0.29888 0.088823 0.032203 0.1409 -0.010992 0.080803 -6.6505 0.71461 2.8191 2.0418 0.96228 2.2999 1.7816 1.3168 1.391 1.3073 0 0.081488 0 0.014128 0 0.012744 0 -1.0004
5.2852 0.058832 0.079776 0.065834 0.1305 0.12259 -0.16501 0.21382 0.12156 0.27447 0.12349 0.16802 -6.8347 0.71474 2.8148 2.0375 0.88538 2.1759 1.7519 1.2804 1.3885 1.3053 0 0.073361 0 0.012714 0 0.011916 0 -2.793
5.2891 0.092457 0.12587 0.096596 0.17837 0.14064 0.15201 0.28061 0.17333 0.35966 0.21704 0.2602 -7.0169 0.71572 2.8127 2.0369 0.82217 2.085 1.7167 1.2328 1.3828 1.3007 0 0.063581 0 0.011639 0 0.010967 0 -4.0043
5.293 0.1264 0.15246 0.15218 0.15001 0.11718 0.4379 0.28555 0.19914 0.38848 0.25605 0.33504 -7.1762 0.71684 2.813 2.0409 0.77573 2.0248 1.682 1.1855 1.375 1.2978 0 0.053041 0 0.011202 0 0.010165 0 -4.4664
5.2969 0.16084 0.16286 0.21178 0.12304 0.077072 0.5504 0.26483 0.21902 0.38312 0.26988 0.36367 -7.2947 0.71777 2.8142 2.0468 0.74285 1.9853 1.6542 1.1494 1.3676 1.2991 0 0.044066 0 0.011228 0 0.0098544 0 -4.4694
5.3008 0.19111 0.16724 0.24657 0.15019 0.060042 0.50384 0.26456 0.24459 0.37663 0.29602 0.34225 -7.3672 0.71871 2.8147 2.0511 0.71912 1.9561 1.6362 1.129 1.3621 1.3031 0 0.038884 0 0.011331 0 0.010091 0 -4.5034
5.3047 0.21019 0.17565 0.23879 0.22277 0.086024 0.40688 0.30326 0.27105 0.38526 0.34013 0.30114 -7.4047 0.7199 2.8142 2.0517 0.7022 1.9339 1.6265 1.121 1.3578 1.3065 0 0.037821 0 0.011279 0 0.010562 0 -4.8412
5.3086 0.21361 0.1915 0.19365 0.28855 0.13886 0.34004 0.35835 0.28254 0.39627 0.37031 0.27884 -7.4252 0.72091 2.814 2.0495 0.6915 1.9244 1.6215 1.1184 1.3523 1.3068 0 0.038981 0 0.011115 0 0.010839 0 -5.3234
5.3125 0.20286 0.20989 0.13582 0.30074 0.18305 0.29796 0.38584 0.26477 0.38048 0.34997 0.28496 -7.44 0.7206 2.8151 2.0467 0.68621 1.9365 1.6187 1.116 1.3443 1.3049 0 0.039905 0 0.010965 0 0.010703 0 -5.5223
5.3164 0.18456 0.22107 0.093231 0.25434 0.19681 0.23528 0.35449 0.21603 0.31792 0.27569 0.28961 -7.4436 0.7181 2.817 2.0454 0.68468 1.9739 1.6178 1.1131 1.3358 1.3034 0 0.039724 0 0.010812 0 0.010253 0 -5.1225
5.3203 0.16633 0.21634 0.080456 0.1843 0.18945 0.14436 0.26687 0.15024 0.21478 0.18219 0.25227 -7.4167 0.71396 2.8184 2.0455 0.68548 2.0304 1.6199 1.112 1.3305 1.3039 0 0.039762 0 0.010518 0 0.0097601 0 -4.1834
5.3242 0.15215 0.19275 0.09235 0.13487 0.1873 0.0722 0.15465 0.091522 0.099352 0.11084 0.1638 -7.3415 0.71017 2.8181 2.0457 0.68836 2.0918 1.6246 1.1138 1.3311 1.3055 0 0.04198 0 0.010056 0 0.0094585 0 -3.0753
5.3281 0.14053 0.15446 0.11013 0.12868 0.20307 0.063336 0.056686 0.062875 0.0029843 0.073913 0.060795 -7.2182 0.70891 2.8164 2.0451 0.69347 2.1434 1.6293 1.1166 1.3367 1.3055 0 0.046767 0 0.0096633 0 0.0094563 0 -2.1792
5.332 0.12608 0.11061 0.1131 0.15655 0.21941 0.1012 -0.0020523 0.073574 -0.056901 0.050002 -0.0029884 -7.0676 0.71082 2.8153 2.0438 0.69984 2.1781 1.6306 1.117 1.3431 1.3029 0 0.052291 0 0.009678 0 0.0097525 0 -1.6256
5.3359 0.10295 0.070881 0.087969 0.189 0.20319 0.11943 -0.019271 0.11141 -0.07996 0.013136 -0.0024682 -6.9181 0.71448 2.8161 2.0428 0.7053 2.1978 1.6273 1.1133 1.3459 1.2992 0 0.056065 0 0.010192 0 0.010255 0 -1.2762
5.3398 0.068361 0.040825 0.032805 0.19649 0.13709 0.072478 -0.011602 0.1462 -0.074669 -0.035691 0.038209 -6.7847 0.71757 2.8187 2.043 0.70833 2.2101 1.6217 1.1076 1.3436 1.2968 0 0.057197 0 0.010881 0 0.010766 0 -0.9128
5.3438 0.024481 0.019142 -0.042657 0.16489 0.038566 -0.013712 -0.0036918 0.14575 -0.050058 -0.067578 0.068525 -6.6601 0.71865 2.8209 2.0443 0.71019 2.2222 1.6176 1.1035 1.3384 1.2966 0 0.057097 0 0.011236 0 0.011039 0 -0.435
5.3477 -0.021837 -0.0010491 -0.119 0.10004 -0.051542 -0.069513 -0.015129 0.096378 -0.015118 -0.056453 0.055232 -6.5237 0.71806 2.8202 2.0456 0.71463 2.2374 1.6178 1.1037 1.334 1.297 0 0.05797 0 0.011038 0 0.010958 0 0.10071
5.3516 -0.061553 -0.027087 -0.17278 0.021468 -0.10049 -0.059205 -0.049813 0.013418 0.017155 -0.010155 0.0061893 -6.3634 0.71714 2.8164 2.0462 0.72517 2.2565 1.6219 1.1079 1.3334 1.2959 0 0.060671 0 0.01061 0 0.010705 0 0.5922
5.3555 -0.087454 -0.060653 -0.18679 -0.049783 -0.10695 -0.022978 -0.093601 -0.068168 0.029788 0.030149 -0.044892 -6.1896 0.71675 2.8115 2.0457 0.74219 2.2806 1.6269 1.1132 1.3364 1.2929 0 0.064098 0 0.010588 0 0.010697 0 1.0133
5.3594 -0.097861 -0.09512 -0.16062 -0.10187 -0.096806 -0.034685 -0.12416 -0.11794 0.0096268 0.023229 -0.074005 -6.0305 0.71655 2.8089 2.0447 0.7628 2.3119 1.6304 1.1169 1.3409 1.2905 0 0.066664 0 0.011381 0 0.011251 0 1.4251
5.3633 -0.097642 -0.11907 -0.11344 -0.13414 -0.097292 -0.11837 -0.12852 -0.13054 -0.043012 -0.036887 -0.08678 -5.9118 0.71572 2.8104 2.0436 0.78333 2.3519 1.6317 1.1181 1.3443 1.2913 0 0.068214 0 0.012788 0 0.012249 0 1.8846
5.3672 -0.095267 -0.12411 -0.074123 -0.15008 -0.11353 -0.21398 -0.11485 -0.12571 -0.11235 -0.11583 -0.10573 -5.8381 0.71429 2.8149 2.0428 0.8019 2.3982 1.632 1.118 1.3451 1.2953 0 0.070281 0 0.014125 0 0.013165 0 2.3535
5.3711 -0.097205 -0.11123 -0.064102 -0.14937 -0.12717 -0.23284 -0.10659 -0.12815 -0.17588 -0.16778 -0.14165 -5.7928 0.71343 2.819 2.0423 0.81858 2.4448 1.633 1.1176 1.3435 1.2993 0 0.074353 0 0.014747 0 0.013506 0 2.7023
5.375 -0.10325 -0.090528 -0.085135 -0.1293 -0.11585 -0.1479 -0.12142 -0.14555 -0.21708 -0.1717 -0.18022 -5.7535 0.71442 2.8201 2.0423 0.8336 2.4844 1.6348 1.1173 1.3411 1.2996 0 0.079995 0 0.014517 0 0.013284 0 2.8045
5.3789 -0.10623 -0.073822 -0.12093 -0.095153 -0.074306 -0.024019 -0.15285 -0.16488 -0.23217 -0.14388 -0.19677 -5.7107 0.71717 2.8179 2.0428 0.84604 2.5126 1.6368 1.1165 1.3398 1.295 0 0.084892 0 0.013852 0 0.013045 0 2.636
5.3828 -0.09655 -0.06571 -0.14969 -0.066282 -0.018858 0.046361 -0.17278 -0.16929 -0.22713 -0.11917 -0.18182 -5.6716 0.71992 2.815 2.0439 0.8547 2.529 1.6381 1.1144 1.3409 1.2881 0 0.086935 0 0.01335 0 0.013352 0 2.2937
5.3867 -0.068748 -0.06004 -0.15627 -0.064824 0.027187 0.037858 -0.15485 -0.1574 -0.21 -0.12025 -0.14964 -5.6494 0.72065 2.8142 2.0453 0.85994 2.5346 1.639 1.1111 1.3442 1.2835 0 0.086234 0 0.013348 0 0.014202 0 1.9162
5.3906 -0.025457 -0.044732 -0.13557 -0.09169 0.053276 0.019004 -0.098046 -0.14399 -0.18558 -0.141 -0.12116 -5.6482 0.71895 2.8167 2.0462 0.86381 2.5277 1.64 1.1075 1.3483 1.2834 0 0.084908 0 0.013756 0 0.014938 0 1.5639
5.3945 0.023704 -0.011312 -0.08929 -0.11359 0.069312 0.080567 -0.028097 -0.14008 -0.15476 -0.15385 -0.099925 -5.6583 0.71663 2.8207 2.0461 0.86751 2.5024 1.6417 1.1048 1.3509 1.287 0 0.084722 0 0.014213 0 0.014812 0 1.1498
5.3984 0.067369 0.038066 -0.024441 -0.081744 0.09535 0.23569 0.025975 -0.13283 -0.11501 -0.13079 -0.067249 -5.6637 0.71621 2.8235 2.0449 0.86861 2.4517 1.6434 1.1042 1.3507 1.2909 0 0.08494 0 0.014376 0 0.013675 0 0.48158
5.4023 0.098153 0.091152 0.043712 0.02567 0.14235 0.39313 0.058492 -0.088918 -0.059309 -0.060534 -0.0020579 -5.6536 0.71863 2.8234 2.0434 0.86145 2.3727 1.6435 1.1062 1.3475 1.293 0 0.082703 0 0.014101 0 0.012143 0 -0.59845
5.4063 0.11534 0.13281 0.091543 0.17393 0.19986 0.4339 0.091352 0.016688 0.023366 0.047081 0.095123 -5.6263 0.72214 2.8212 2.0425 0.84133 2.2703 1.6407 1.11 1.3428 1.2934 0 0.075756 0 0.013454 0 0.011053 0 -2.0607
5.4102 0.12333 0.15337 0.098087 0.28784 0.24081 0.31962 0.151 0.17086 0.1408 0.16704 0.19906 -5.5841 0.72345 2.8189 2.0432 0.80911 2.157 1.6348 1.1137 1.3381 1.2943 0 0.064954 0 0.012625 0 0.010719 0 -3.6335
5.4141 0.1274 0.15242 0.063205 0.3071 0.23991 0.13012 0.23936 0.32052 0.28489 0.26907 0.28085 -5.5263 0.7203 2.8177 2.0455 0.77182 2.0497 1.6278 1.1149 1.3342 1.2969 0 0.054002 0 0.011839 0 0.010703 0 -4.9052
5.418 0.12958 0.13673 0.015636 0.23487 0.19197 -0.003944 0.3261 0.40476 0.42412 0.32807 0.33109 -5.4478 0.71339 2.8173 2.0483 0.73847 1.9646 1.6226 1.1123 1.3308 1.3011 0 0.046573 0 0.011284 0 0.010307 0 -5.5317
5.4219 0.12719 0.11469 -0.0033715 0.1337 0.11598 -0.0089902 0.36978 0.39611 0.51244 0.33339 0.36084 -5.3449 0.7061 2.8169 2.0501 0.71444 1.9139 1.6211 1.1073 1.3274 1.3051 0 0.043507 0 0.011033 0 0.0093075 0 -5.4116
5.4258 0.11464 0.091664 0.026264 0.069778 0.042187 0.080226 0.34868 0.31649 0.51394 0.29319 0.37952 -5.2194 0.7022 2.8162 2.0499 0.69969 1.9046 1.6235 1.1035 1.324 1.3075 0 0.042746 0 0.011011 0 0.0082228 0 -4.7012
5.4297 0.087234 0.068444 0.080441 0.055955 -0.0076538 0.16393 0.27428 0.21541 0.42678 0.22889 0.37384 -5.0776 0.70337 2.8163 2.0476 0.69201 1.9381 1.6275 1.1036 1.321 1.3076 0 0.041997 0 0.011059 0 0.0078767 0 -3.6636
5.4336 0.044797 0.042408 0.10353 0.047487 -0.031353 0.16533 0.17773 0.13062 0.28633 0.16065 0.31283 -4.9245 0.70829 2.8181 2.0444 0.69208 2.0108 1.63 1.1072 1.3189 1.3057 0 0.041419 0 0.011082 0 0.0086933 0 -2.4804
5.4375 -0.0073409 0.0098667 0.052283 -0.0056465 -0.041225 0.082034 0.084359 0.065234 0.14243 0.09361 0.17829 -4.7604 0.71363 2.8212 2.0422 0.70514 2.1153 1.63 1.1105 1.3179 1.3025 0 0.043631 0 0.011148 0 0.010376 0 -1.1808
5.4414 -0.060646 -0.031635 -0.064282 -0.10205 -0.049924 -0.034183 -0.00023042 -0.0018067 0.026946 0.017036 -0.0072352 -4.5849 0.71631 2.8236 2.0423 0.73763 2.2423 1.6298 1.1104 1.3178 1.2989 0 0.051014 0 0.011425 0 0.012206 0 0.26872
5.4453 -0.10766 -0.081479 -0.18592 -0.18573 -0.061833 -0.13414 -0.083061 -0.08616 -0.062617 -0.081272 -0.18427 -4.4038 0.71521 2.8232 2.0447 0.79163 2.3821 1.6353 1.1088 1.3188 1.296 0 0.062962 0 0.011995 0 0.013608 0 1.8224
5.4492 -0.14551 -0.135 -0.2466 -0.20158 -0.077706 -0.20574 -0.1673 -0.17915 -0.15125 -0.19733 -0.29384 -4.232 0.71163 2.8202 2.0479 0.86187 2.5252 1.6524 1.1137 1.3218 1.295 0 0.075826 0 0.012729 0 0.014441 0 3.3143
5.4531 -0.17631 -0.18421 -0.22755 -0.15447 -0.10469 -0.26285 -0.24478 -0.25589 -0.25803 -0.3068 -0.31943 -4.0888 0.70829 2.8165 2.05 0.93768 2.6628 1.6836 1.1357 1.3279 1.2963 0 0.085664 0 0.013384 0 0.01486 0 4.5628
5.457 -0.20432 -0.22085 -0.17201 -0.11104 -0.15609 -0.31436 -0.30395 -0.29966 -0.37652 -0.3801 -0.29804 -3.9881 0.70765 2.8144 2.0499 1.008 2.7868 1.7257 1.1792 1.3376 1.2985 0 0.091206 0 0.013845 0 0.015039 0 5.5092
5.4609 -0.23201 -0.24055 -0.14795 -0.1386 -0.23539 -0.3511 -0.34272 -0.3173 -0.48011 -0.40472 -0.29029 -3.9322 0.71061 2.8141 2.0476 1.0659 2.8913 1.7708 1.238 1.3505 1.2993 0 0.094331 0 0.014257 0 0.015107 0 6.239
5.4648 -0.25766 -0.24571 -0.19106 -0.23957 -0.31904 -0.35924 -0.37154 -0.33121 -0.54525 -0.39509 -0.33366 -3.9136 0.71608 2.8143 2.0443 1.1096 2.9737 1.8108 1.2971 1.3656 1.2973 0 0.097783 0 0.014866 0 0.015298 0 6.8564
5.4688 -0.27599 -0.2441 -0.27713 -0.34593 -0.36082 -0.33784 -0.40309 -0.35724 -0.56991 -0.38081 -0.41639 -3.9229 0.7216 2.8135 2.0419 1.1412 3.0349 1.8404 1.3411 1.3812 1.2932 0 0.10249 0 0.015702 0 0.015987 0 7.3403
5.4727 -0.28081 -0.24338 -0.34568 -0.38031 -0.32416 -0.29957 -0.4386 -0.39032 -0.57117 -0.38288 -0.49113 -3.9557 0.7248 2.8121 2.0418 1.1648 3.075 1.8595 1.3637 1.3953 1.2897 0 0.10703 0 0.016437 0 0.017411 0 7.5401
5.4766 -0.26772 -0.24442 -0.35076 -0.32503 -0.219 -0.25746 -0.46377 -0.41013 -0.56566 -0.39784 -0.51388 -4.0152 0.72469 2.8123 2.0444 1.1832 3.0895 1.8712 1.3706 1.4058 1.2894 0 0.10946 0 0.016619 0 0.019278 0 7.3199
5.4805 -0.23549 -0.23873 -0.29287 -0.23247 -0.1065 -0.21633 -0.45745 -0.39897 -0.55251 -0.4024 -0.47523 -4.1092 0.72219 2.8158 2.0486 1.1961 3.0679 1.8787 1.3744 1.4118 1.2926 0 0.10937 0 0.01612 0 0.02074 0 6.6995
5.4844 -0.18623 -0.2126 -0.20774 -0.16898 -0.057111 -0.17651 -0.40523 -0.35387 -0.5137 -0.37289 -0.39973 -4.2459 0.7194 2.8214 2.0524 1.1985 2.9988 1.8832 1.3834 1.4141 1.2974 0 0.10803 0 0.015349 0 0.020894 0 5.8246
5.4883 -0.12486 -0.15651 -0.12892 -0.14977 -0.090405 -0.13913 -0.30768 -0.28343 -0.4299 -0.30246 -0.31832 -4.4282 0.71809 2.8259 2.0538 1.1819 2.8772 1.8821 1.3953 1.4151 1.3007 0 0.10641 0 0.014961 0 0.019436 0 4.784
5.4922 -0.058251 -0.073477 -0.06298 -0.12906 -0.1497 -0.10173 -0.17907 -0.19598 -0.29614 -0.20268 -0.23995 -4.6487 0.71837 2.8264 2.0521 1.1383 2.7113 1.8703 1.3967 1.4166 1.3012 0 0.10347 0 0.015263 0 0.016892 0 3.467
5.4961 0.0065033 0.019871 0.0021581 -0.05298 -0.14175 -0.051119 -0.039942 -0.093209 -0.1244 -0.091048 -0.14686 -4.889 0.71846 2.8233 2.0482 1.0658 2.5199 1.8422 1.3724 1.4166 1.2996 0 0.096625 0 0.015869 0 0.014177 0 1.6462
5.5 0.06451 0.10127 0.07129 0.080499 -0.015504 0.029504 0.091514 0.025277 0.065523 0.022762 -0.015503 -5.1238 0.71573 2.8197 2.0442 0.97201 2.3251 1.7942 1.3147 1.4082 1.2976 0 0.084178 0 0.015957 0 0.011901 0 -0.75203
5.5039 0.11483 0.15511 0.13057 0.21526 0.18595 0.13819 0.20551 0.15357 0.25535 0.13988 0.15659 -5.3311 0.70822 2.8189 2.0417 0.87149 2.1425 1.7276 1.2294 1.3827 1.2962 0 0.067525 0 0.014956 0 0.01007 0 -3.4377
5.5078 0.15984 0.18081 0.16397 0.28914 0.35026 0.2409 0.3021 0.27781 0.42933 0.26321 0.34161 -5.5024 0.69568 2.8212 2.0413 0.77932 1.9785 1.6498 1.1326 1.3355 1.295 0 0.050772 0 0.013052 0 0.0083983 0 -5.8396
5.5117 0.20194 0.19133 0.17768 0.29043 0.38271 0.29181 0.38653 0.38315 0.56993 0.38548 0.49719 -5.644 0.67952 2.8238 2.0418 0.70481 1.8352 1.573 1.0436 1.2708 1.2931 0 0.038007 0 0.011053 0 0.0068641 0 -7.4494
5.5156 0.23971 0.20288 0.20146 0.26301 0.284 0.2775 0.45961 0.46094 0.65775 0.48548 0.59308 -5.7674 0.66202 2.8237 2.0418 0.64977 1.7186 1.5099 0.97617 1.2018 1.2903 0 0.0306 0 0.0097365 0 0.0058676 0 -8.1436
5.5195 0.26695 0.22337 0.25951 0.25809 0.1509 0.24123 0.51004 0.50803 0.67957 0.5368 0.62635 -5.875 0.64546 2.8206 2.0413 0.61153 1.641 1.4684 0.93458 1.1437 1.2874 0 0.026899 0 0.0092656 0 0.005823 0 -8.2001
5.5234 0.27608 0.24765 0.33801 0.28461 0.097087 0.25231 0.51722 0.52 0.63798 0.52373 0.61425 -5.9547 0.63169 2.817 2.0412 0.58727 1.6157 1.4477 0.91407 1.1064 1.2856 0 0.024464 0 0.0091948 0 0.0066295 0 -7.9977
5.5273 0.26375 0.26257 0.38495 0.30793 0.16067 0.33883 0.46637 0.48819 0.55197 0.45329 0.57338 -5.9881 0.622 2.816 2.0427 0.57593 1.6474 1.4404 0.90559 1.0893 1.2847 0 0.022622 0 0.0089998 0 0.007628 0 -7.6767
5.5313 0.23444 0.25711 0.34975 0.29394 0.27719 0.44756 0.36563 0.40681 0.44568 0.35404 0.50515 -5.9662 0.61687 2.8181 2.0454 0.57705 1.7268 1.4374 0.90092 1.0844 1.284 0 0.02298 0 0.0085966 0 0.0081479 0 -7.0679
5.5352 0.19864 0.22994 0.23052 0.2491 0.33919 0.47942 0.24838 0.28458 0.33428 0.26052 0.40071 -5.8987 0.61566 2.8209 2.0476 0.58913 1.8348 1.4339 0.89572 1.0824 1.2825 0 0.027518 0 0.0083577 0 0.0081173 0 -5.9364
5.5391 0.16657 0.18919 0.085493 0.21369 0.28787 0.37805 0.15426 0.14818 0.21922 0.19266 0.25962 -5.8072 0.6165 2.8214 2.0477 0.60986 1.9525 1.432 0.88978 1.079 1.2801 0 0.036225 0 0.0086595 0 0.008103 0 -4.2912
5.543 0.14201 0.14615 -0.0056517 0.2172 0.15733 0.19072 0.10142 0.031122 0.096584 0.14454 0.10323 -5.7087 0.61703 2.8189 2.0457 0.63772 2.0703 1.4369 0.88501 1.0757 1.2776 0 0.046563 0 0.009457 0 0.0087106 0 -2.4615
5.5469 0.12076 0.10847 -0.00093102 0.24476 0.036868 0.037605 0.073823 -0.044741 -0.029918 0.092107 -0.032052 -5.6038 0.61569 2.8156 2.0434 0.67237 2.187 1.4526 0.88306 1.0759 1.2762 0 0.055294 0 0.010325 0 0.0099294 0 -0.87459
5.5508 0.094983 0.077793 0.072893 0.25071 -0.0092239 0.010023 0.036719 -0.079717 -0.14395 0.015669 -0.11787 -5.4811 0.61273 2.8143 2.0431 0.71266 2.3024 1.4775 0.88398 1.081 1.2764 0 0.060956 0 0.010901 0 0.011089 0 0.24634
5.5547 0.060079 0.051874 0.14219 0.2047 0.0088081 0.089436 -0.031285 -0.09054 -0.22432 -0.079965 -0.15369 -5.3318 0.61 2.8157 2.045 0.75406 2.4089 1.5058 0.88661 1.0886 1.2778 0 0.064724 0 0.011253 0 0.011493 0 0.98649
5.5586 0.019064 0.02803 0.14224 0.12168 0.027217 0.16459 -0.11758 -0.094491 -0.25857 -0.16487 -0.165 -5.1616 0.60955 2.8182 2.0469 0.78907 2.4915 1.5314 0.88979 1.0952 1.2797 0 0.068936 0 0.011762 0 0.011113 0 1.5737
5.5625 -0.018691 0.0048088 0.06216 0.045387 -0.005876 0.13319 -0.1852 -0.097886 -0.25081 -0.20532 -0.18034 -4.9871 0.6119 2.8193 2.0462 0.81131 2.5362 1.5513 0.89327 1.099 1.2814 0 0.074697 0 0.012642 0 0.010655 0 2.1257
5.5664 -0.043268 -0.018046 -0.053246 0.0045154 -0.083812 -0.0059491 -0.20412 -0.097548 -0.21778 -0.19033 -0.20699 -4.8218 0.61546 2.818 2.0426 0.82021 2.5409 1.5665 0.89736 1.1006 1.2823 0 0.080741 0 0.013599 0 0.01093 0 2.5518
5.5703 -0.05042 -0.039519 -0.14012 -0.011495 -0.15301 -0.15543 -0.17564 -0.09052 -0.17749 -0.14061 -0.22664 -4.6661 0.61775 2.8157 2.0385 0.82171 2.5181 1.579 0.90187 1.1012 1.2819 0 0.084518 0 0.014016 0 0.012107 0 2.6759
5.5742 -0.044045 -0.05649 -0.15872 -0.032749 -0.16562 -0.21091 -0.12826 -0.080076 -0.13944 -0.091534 -0.21458 -4.5108 0.61724 2.8142 2.0372 0.82373 2.4871 1.5892 0.90554 1.1014 1.2803 0 0.084442 0 0.013527 0 0.013573 0 2.4277
5.5781 -0.033455 -0.063799 -0.1125 -0.069022 -0.12081 -0.15298 -0.090696 -0.071751 -0.10267 -0.064519 -0.16435 -4.3501 0.61464 2.8138 2.0399 0.83008 2.461 1.5958 0.90674 1.1005 1.2783 0 0.081252 0 0.012434 0 0.014479 0 1.9085
5.582 -0.027439 -0.057019 -0.036544 -0.094827 -0.058862 -0.054764 -0.068789 -0.064926 -0.060694 -0.05237 -0.094996 -4.1902 0.61223 2.8136 2.0446 0.83827 2.4382 1.5974 0.90489 1.0978 1.2773 0 0.07733 0 0.011539 0 0.014452 0 1.2879
5.5859 -0.029007 -0.036879 0.028831 -0.076849 -0.020019 -0.0054842 -0.047343 -0.050664 -0.0082564 -0.031388 -0.034687 -4.0447 0.61206 2.8129 2.0474 0.84301 2.4065 1.5947 0.90142 1.0945 1.2782 0 0.074668 0 0.011501 0 0.013797 0 0.66472
5.5898 -0.034105 -0.011358 0.059145 -0.01457 -0.010589 -0.029471 -0.012189 -0.019792 0.053982 0.011739 0.0032763 -3.9212 0.61433 2.8119 2.0467 0.84186 2.356 1.5909 0.89896 1.0923 1.2808 0 0.073331 0 0.012299 0 0.013091 0 0.039653
5.5938 -0.035014 0.0077248 0.052175 0.050605 -0.0066276 -0.07691 0.031666 0.026154 0.11815 0.064203 0.02884 -3.8128 0.61738 2.8122 2.0439 0.83769 2.291 1.5892 0.89943 1.0928 1.2835 0 0.071742 0 0.013272 0 0.012624 0 -0.58907
5.5977 -0.026175 0.012206 0.022871 0.069972 0.01412 -0.085799 0.064057 0.072447 0.17063 0.097448 0.060348 -3.7038 0.61908 2.8145 2.0426 0.8356 2.2312 1.5912 0.90243 1.0956 1.2847 0 0.068455 0 0.013692 0 0.012252 0 -1.1314
5.6016 -0.0086482 0.0033885 -0.0063539 0.032103 0.046931 -0.045476 0.07003 0.10066 0.19595 0.093177 0.10161 -3.5832 0.61851 2.8177 2.0442 0.83781 2.1992 1.5951 0.90554 1.0987 1.2837 0 0.063795 0 0.013363 0 0.011729 0 -1.4277
5.6055 0.0097872 -0.0090537 -0.015867 -0.027685 0.065606 0.0012884 0.054227 0.102 0.18269 0.059513 0.13406 -3.4532 0.6164 2.8196 2.0472 0.84165 2.2057 1.5979 0.90626 1.1004 1.2813 0 0.059865 0 0.01273 0 0.011118 0 -1.3687
5.6094 0.019053 -0.014746 0.0021672 -0.062547 0.0502 0.011279 0.034571 0.082419 0.12947 0.022051 0.13231 -3.325 0.61423 2.8187 2.0479 0.84259 2.2419 1.5976 0.90397 1.1001 1.2793 0 0.058913 0 0.012449 0 0.010804 0 -0.99052
5.6133 0.012898 -0.010779 0.038895 -0.058368 0.0076657 -0.013442 0.023184 0.055283 0.047716 -0.00040436 0.088418 -3.2061 0.613 2.8156 2.0446 0.83922 2.286 1.5946 0.90029 1.0987 1.2786 0 0.061458 0 0.012818 0 0.011108 0 -0.44883
5.6172 -0.007282 -0.0037371 0.071727 -0.04302 -0.034115 -0.035218 0.015571 0.029103 -0.0413 -0.010873 0.021233 -3.0941 0.61265 2.8125 2.0395 0.83492 2.3193 1.5914 0.89765 1.0976 1.2794 0 0.065792 0 0.013568 0 0.011915 0 0.095369
5.6211 -0.03341 -0.0042132 0.075543 -0.053035 -0.051089 -0.029877 -0.0010456 0.0019789 -0.11438 -0.025912 -0.038315 -2.9804 0.61264 2.8114 2.0369 0.83453 2.3374 1.5905 0.89741 1.0973 1.2806 0 0.069303 0 0.014134 0 0.012732 0 0.56742
5.625 -0.055728 -0.018716 0.036707 -0.09323 -0.042118 -0.016812 -0.030749 -0.032515 -0.15564 -0.054317 -0.071918 -2.8618 0.61272 2.8127 2.0393 0.8395 2.3506 1.5925 0.89908 1.0976 1.2813 0 0.070481 0 0.014129 0 0.013123 0 0.97549
5.6289 -0.068501 -0.045472 -0.038341 -0.13079 -0.026364 -0.035723 -0.062982 -0.074558 -0.16234 -0.08614 -0.085374 -2.7447 0.61315 2.8153 2.0449 0.84622 2.372 1.5959 0.90126 1.0979 1.2813 0 0.069952 0 0.013627 0 0.013087 0 1.345
5.6328 -0.072832 -0.076585 -0.12497 -0.12917 -0.024923 -0.09712 -0.084239 -0.11357 -0.14487 -0.10363 -0.097246 -2.6399 0.61422 2.818 2.0488 0.8495 2.4047 1.5984 0.90301 1.0977 1.2807 0 0.069704 0 0.013048 0 0.013019 0 1.6757
5.6367 -0.075181 -0.10357 -0.19144 -0.087024 -0.045213 -0.16388 -0.093647 -0.13497 -0.12073 -0.10169 -0.11762 -2.5523 0.61563 2.8198 2.0474 0.84761 2.439 1.5987 0.90431 1.0971 1.2799 0 0.071266 0 0.012802 0 0.01327 0 1.9578
5.6406 -0.082903 -0.12143 -0.21332 -0.043166 -0.07978 -0.187 -0.10395 -0.13245 -0.10563 -0.094921 -0.13876 -2.4774 0.61656 2.8208 2.0417 0.84399 2.4609 1.5973 0.90542 1.096 1.2795 0 0.074433 0 0.013001 0 0.013779 0 2.2028
5.6445 -0.099664 -0.12933 -0.18518 -0.043388 -0.11534 -0.15818 -0.12583 -0.1146 -0.10577 -0.1025 -0.14611 -2.4078 0.61645 2.8207 2.0366 0.84398 2.4643 1.596 0.90592 1.0945 1.2797 0 0.077607 0 0.013428 0 0.014112 0 2.4316
5.6484 -0.12318 -0.12928 -0.12462 -0.10147 -0.14053 -0.1212 -0.15314 -0.099568 -0.11589 -0.12644 -0.13697 -2.3431 0.61551 2.8194 2.0367 0.84973 2.4568 1.5964 0.90486 1.0929 1.2811 0 0.079342 0 0.013746 0 0.013887 0 2.6281
5.6523 -0.14612 -0.12524 -0.06591 -0.18995 -0.14738 -0.12734 -0.1668 -0.10169 -0.12473 -0.14717 -0.12617 -2.2928 0.61455 2.817 2.0423 0.8582 2.4532 1.5986 0.90183 1.0914 1.2831 0 0.079632 0 0.013761 0 0.013165 0 2.7265
5.6563 -0.15948 -0.12232 -0.043517 -0.26539 -0.13145 -0.17984 -0.15498 -0.12086 -0.12487 -0.14295 -0.13246 -2.2697 0.61428 2.815 2.0496 0.86406 2.464 1.6014 0.89796 1.0907 1.285 0 0.079768 0 0.013539 0 0.01243 0 2.6702
5.6602 -0.15686 -0.12463 -0.071862 -0.30094 -0.096038 -0.22642 -0.12791 -0.14314 -0.11963 -0.1142 -0.15907 -2.2798 0.61471 2.8147 2.0535 0.86453 2.4876 1.6028 0.89556 1.0912 1.2858 0 0.080987 0 0.013329 0 0.012187 0 2.4947
5.6641 -0.13772 -0.13152 -0.13333 -0.29717 -0.057259 -0.20967 -0.10972 -0.15183 -0.12053 -0.087131 -0.18866 -2.3186 0.61535 2.8165 2.052 0.86169 2.5131 1.6025 0.89641 1.093 1.2851 0 0.083228 0 0.013354 0 0.012537 0 2.3351
5.668 -0.10799 -0.13556 -0.18532 -0.26762 -0.040001 -0.12543 -0.11389 -0.14008 -0.13638 -0.090633 -0.1979 -2.3757 0.61596 2.8189 2.0471 0.86022 2.5299 1.601 0.90032 1.096 1.2837 0 0.085222 0 0.013637 0 0.013118 0 2.3231
5.6719 -0.077389 -0.12569 -0.18602 -0.21989 -0.06148 -0.030366 -0.12788 -0.11527 -0.1626 -0.12786 -0.17736 -2.4429 0.61679 2.8195 2.0428 0.86295 2.5353 1.6 0.90509 1.0996 1.2826 0 0.085812 0 0.013981 0 0.013437 0 2.4508
5.6758 -0.05436 -0.095143 -0.12333 -0.15258 -0.11307 0.0089749 -0.12467 -0.092106 -0.18123 -0.17008 -0.1375 -2.5173 0.61819 2.817 2.0416 0.86837 2.5332 1.6003 0.9081 1.1031 1.2822 0 0.08516 0 0.014122 0 0.013287 0 2.5346
5.6797 -0.041346 -0.048317 -0.025911 -0.067329 -0.15826 -0.024231 -0.090983 -0.080259 -0.17317 -0.17974 -0.096204 -2.5983 0.61984 2.813 2.0431 0.87227 2.5265 1.6016 0.90813 1.1056 1.2819 0 0.084581 0 0.013943 0 0.012878 0 2.3308
5.6836 -0.033406 9.1335e-06 0.054067 0.021425 -0.15424 -0.085305 -0.042766 -0.076459 -0.13292 -0.14143 -0.062106 -2.6851 0.62063 2.8108 2.0452 0.87153 2.5105 1.6027 0.90589 1.1067 1.2809 0 0.085044 0 0.013562 0 0.012588 0 1.7179
5.6875 -0.021393 0.033873 0.075961 0.09165 -0.084154 -0.11144 -0.0099005 -0.067019 -0.072562 -0.072598 -0.03048 -2.7765 0.61955 2.8128 2.0466 0.86644 2.4752 1.6027 0.90305 1.1065 1.2795 0 0.085767 0 0.013222 0 0.012595 0 0.79269
5.6914 0.002026 0.047252 0.038634 0.12862 0.025634 -0.075321 -0.0038881 -0.03862 -0.01087 -0.0058164 0.0059871 -2.8742 0.6168 2.8182 2.0475 0.85972 2.4141 1.6016 0.90086 1.1056 1.2786 0 0.084389 0 0.013075 0 0.012716 0 -0.19816
5.6953 0.03733 0.04817 -0.018602 0.13385 0.1198 9.373e-05 -0.0019612 0.011225 0.042382 0.038926 0.045895 -2.9825 0.61392 2.8232 2.049 0.8533 2.3321 1.6 0.89967 1.105 1.2792 0 0.078804 0 0.013052 0 0.012588 0 -1.0312
5.6992 0.077434 0.05229 -0.042158 0.12013 0.15185 0.071773 0.0333 0.072048 0.091886 0.06617 0.081129 -3.1028 0.61272 2.8247 2.0514 0.84619 2.2459 1.5981 0.89949 1.1048 1.2809 0 0.069189 0 0.012963 0 0.012032 0 -1.6407
5.7031 0.11176 0.071127 0.0014236 0.10019 0.11759 0.11516 0.11543 0.12773 0.14675 0.093439 0.10962 -3.2269 0.61383 2.822 2.0536 0.83532 2.1742 1.5957 0.90059 1.1047 1.2818 0 0.058381 0 0.012709 0 0.011245 0 -2.1199
5.707 0.13233 0.10409 0.10527 0.081645 0.058094 0.13446 0.21435 0.16687 0.20543 0.13139 0.1423 -3.3374 0.61624 2.8181 2.0544 0.81842 2.1271 1.5923 0.90338 1.1043 1.2805 0 0.050153 0 0.0124 0 0.010656 0 -2.6099
5.7109 0.13808 0.13982 0.22659 0.070863 0.029559 0.14365 0.27726 0.18795 0.25207 0.17581 0.19268 -3.4157 0.61828 2.8167 2.053 0.79651 2.1019 1.5883 0.9075 1.1043 1.2773 0 0.046686 0 0.012231 0 0.010574 0 -3.1769
5.7148 0.13469 0.1646 0.31021 0.076872 0.062656 0.147 0.27281 0.19624 0.26929 0.2158 0.25734 -3.4539 0.61913 2.8192 2.0501 0.77389 2.0878 1.5852 0.91141 1.1053 1.2742 0 0.047239 0 0.012233 0 0.010924 0 -3.7625
5.7188 0.13066 0.17062 0.31709 0.10635 0.14196 0.14051 0.218 0.19655 0.25546 0.24484 0.30898 -3.4588 0.61929 2.8233 2.0465 0.75562 2.0759 1.5844 0.91321 1.1077 1.2731 0 0.049032 0 0.012181 0 0.01132 0 -4.2183
5.7227 0.13201 0.15889 0.24462 0.15321 0.21962 0.12654 0.16232 0.18927 0.22819 0.26117 0.31427 -3.4458 0.61969 2.8254 2.0428 0.74459 2.0652 1.5862 0.91209 1.1099 1.274 0 0.049491 0 0.011804 0 0.01141 0 -4.3861
5.7266 0.13893 0.1369 0.13012 0.19546 0.25093 0.11801 0.14406 0.17273 0.20855 0.25957 0.26336 -3.426 0.62022 2.8233 2.0391 0.74026 2.0619 1.5892 0.90919 1.1096 1.2751 0 0.048027 0 0.01112 0 0.011172 0 -4.1762
5.7305 0.14587 0.11436 0.034308 0.20698 0.22376 0.1242 0.15922 0.14857 0.20047 0.22893 0.18297 -3.3987 0.61945 2.8179 2.036 0.73967 2.0729 1.5911 0.90679 1.1056 1.2748 0 0.04606 0 0.010527 0 0.010898 0 -3.6142
5.7344 0.14506 0.099701 0.0091524 0.17642 0.16116 0.13594 0.17057 0.12334 0.18595 0.16351 0.11724 -3.3533 0.61592 2.8127 2.0348 0.73983 2.0993 1.5908 0.90648 1.0992 1.2734 0 0.045536 0 0.010495 0 0.010874 0 -2.8417
5.7383 0.13133 0.0972 0.064974 0.11692 0.099225 0.13117 0.14573 0.10379 0.14265 0.077807 0.09094 -3.2785 0.60987 2.8104 2.0365 0.7396 2.135 1.5889 0.90799 1.0944 1.2731 0 0.047334 0 0.011095 0 0.01107 0 -2.0588
5.7422 0.10573 0.10447 0.15859 0.057225 0.06098 0.098205 0.086949 0.090263 0.068338 0.0061832 0.088756 -3.1722 0.6037 2.8115 2.0406 0.73998 2.1706 1.5878 0.9096 1.0944 1.2754 0 0.050788 0 0.011837 0 0.01116 0 -1.4308
5.7461 0.075588 0.11187 0.21648 0.021662 0.047219 0.051083 0.026146 0.075222 -0.011251 -0.018973 0.071433 -3.0438 0.60049 2.8145 2.0451 0.7427 2.1985 1.589 0.90986 1.0991 1.2792 0 0.054444 0 0.012058 0 0.010881 0 -1.011
5.75 0.050785 0.10667 0.18372 0.015682 0.046991 0.018103 -0.0064827 0.049718 -0.05976 0.0061635 0.015376 -2.9085 0.6017 2.8169 2.0478 0.74849 2.2161 1.5924 0.90885 1.1049 1.2821 0 0.057214 0 0.01155 0 0.01038 0 -0.74004
5.7539 0.038029 0.08129 0.066173 0.02712 0.052654 0.014176 -0.0078573 0.012794 -0.058096 0.050807 -0.061134 -2.7787 0.60607 2.8177 2.0479 0.75625 2.2249 1.596 0.90791 1.1071 1.282 0 0.058953 0 0.010828 0 0.010166 0 -0.5235
5.7578 0.036644 0.040497 -0.068229 0.038866 0.062687 0.026879 0.0016804 -0.024809 -0.018299 0.072713 -0.11088 -2.6576 0.6106 2.8175 2.0463 0.76382 2.2284 1.5978 0.90815 1.1041 1.2795 0 0.060212 0 0.010729 0 0.010652 0 -0.31885
5.7617 0.038732 0.00049704 -0.13525 0.040329 0.071312 0.031654 0.0033767 -0.046824 0.027771 0.051912 -0.099294 -2.5387 0.61276 2.8172 2.0451 0.76955 2.229 1.5974 0.90918 1.0986 1.2772 0 0.061589 0 0.011623 0 0.011668 0 -0.15075
5.7656 0.033915 -0.021382 -0.09571 0.029744 0.060732 0.018865 -0.0016093 -0.043261 0.053307 0.0053632 -0.036755 -2.4119 0.61211 2.8173 2.0452 0.77341 2.2281 1.5959 0.90932 1.0951 1.2769 0 0.063259 0 0.012991 0 0.012488 0 -0.044697
5.7695 0.015817 -0.019658 0.014621 0.0097671 0.01117 0.0017964 0.0011949 -0.018538 0.052829 -0.030287 0.028393 -2.2713 0.61014 2.8174 2.0458 0.77662 2.2266 1.5952 0.90702 1.0966 1.2779 0 0.064927 0 0.013783 0 0.012405 0 0.041472
5.7734 -0.013877 -0.0058341 0.11103 -0.01635 -0.075529 -0.0033842 0.01751 0.010382 0.038327 -0.03167 0.049975 -2.1206 0.60868 2.8173 2.0455 0.78031 2.2271 1.5959 0.90232 1.1015 1.2781 0 0.066067 0 0.013306 0 0.011418 0 0.20067
5.7773 -0.046384 -0.00061526 0.12181 -0.044842 -0.16244 -0.0013678 0.032349 0.024243 0.02326 -0.0076616 0.02077 -1.9722 0.6085 2.8173 2.0438 0.78436 2.2335 1.597 0.89707 1.1057 1.2765 0 0.066251 0 0.011853 0 0.010357 0 0.48042
5.7813 -0.071104 -0.018589 0.037936 -0.070657 -0.19517 -0.015024 0.022212 0.01245 0.011205 0.011119 -0.026522 -1.8384 0.60907 2.818 2.042 0.7877 2.2499 1.5967 0.89388 1.1057 1.2744 0 0.065435 0 0.010496 0 0.010254 0 0.81318
5.7852 -0.081823 -0.057285 -0.086357 -0.089319 -0.14425 -0.056572 -0.020737 -0.022422 -0.0026677 0.00031192 -0.052726 -1.7228 0.60946 2.8199 2.0422 0.78956 2.2777 1.595 0.89462 1.1018 1.2748 0 0.064154 0 0.010213 0 0.011452 0 1.0682
5.7891 -0.080131 -0.099126 -0.17785 -0.10019 -0.03818 -0.1059 -0.077834 -0.06816 -0.023525 -0.038825 -0.047469 -1.6181 0.6093 2.8227 2.0448 0.79079 2.3138 1.593 0.89938 1.0973 1.2787 0 0.063459 0 0.011127 0 0.013235 0 1.1933
5.793 -0.074247 -0.12436 -0.19519 -0.10691 0.047159 -0.12549 -0.11859 -0.11067 -0.052896 -0.084038 -0.034286 -1.513 0.60901 2.8252 2.0486 0.79375 2.352 1.593 0.90644 1.096 1.2842 0 0.064486 0 0.0125 0 0.014365 0 1.3006
5.7969 -0.074183 -0.12456 -0.14873 -0.11363 0.042468 -0.10131 -0.1273 -0.14069 -0.091033 -0.11286 -0.04386 -1.405 0.60924 2.8264 2.051 0.80084 2.3859 1.5956 0.91294 1.0988 1.2881 0 0.067783 0 0.013428 0 0.014083 0 1.5826
5.8008 -0.085915 -0.10681 -0.082192 -0.12091 -0.058109 -0.065403 -0.11598 -0.15649 -0.13857 -0.11918 -0.083515 -1.3056 0.61032 2.8258 2.0506 0.81278 2.4137 1.5997 0.91621 1.1035 1.288 0 0.072829 0 0.013549 0 0.012736 0 2.1132
5.8047 -0.1076 -0.086878 -0.039167 -0.12588 -0.18654 -0.069758 -0.11161 -0.16227 -0.19217 -0.1132 -0.13222 -1.2333 0.61195 2.8233 2.0483 0.82807 2.4384 1.6032 0.91518 1.1066 1.2847 0 0.07819 0 0.013179 0 0.011469 0 2.7271
5.8086 -0.12983 -0.077951 -0.04143 -0.12628 -0.25042 -0.13167 -0.13032 -0.1641 -0.23916 -0.10962 -0.16345 -1.1986 0.61347 2.8196 2.0464 0.84375 2.4652 1.6049 0.91116 1.1062 1.2809 0 0.082333 0 0.012835 0 0.011274 0 3.1201
5.8125 -0.14019 -0.083333 -0.086756 -0.12311 -0.20446 -0.20637 -0.16315 -0.16545 -0.26119 -0.11736 -0.17092 -1.1944 0.6142 2.8156 2.0466 0.85698 2.4954 1.6055 0.90735 1.1031 1.2783 0 0.084536 0 0.012735 0 0.012224 0 3.1038
5.8164 -0.13005 -0.096546 -0.15541 -0.1182 -0.084736 -0.22105 -0.18548 -0.16476 -0.24826 -0.13766 -0.17128 -1.2003 0.61376 2.8125 2.0486 0.86607 2.5241 1.6068 0.90686 1.0998 1.2772 0 0.085222 0 0.01274 0 0.013521 0 2.7767
5.8203 -0.099967 -0.10646 -0.21503 -0.10943 0.023069 -0.14317 -0.17944 -0.15651 -0.21063 -0.16632 -0.18214 -1.2 0.61243 2.8117 2.0503 0.87084 2.5411 1.6097 0.91039 1.0985 1.2769 0 0.085433 0 0.012717 0 0.014239 0 2.4328
5.8242 -0.060145 -0.10302 -0.22727 -0.089989 0.053547 -0.017049 -0.14757 -0.1354 -0.17359 -0.1936 -0.19923 -1.1938 0.61116 2.8133 2.0497 0.87223 2.5378 1.6126 0.91546 1.0999 1.2775 0 0.085878 0 0.012803 0 0.014062 0 2.2738
5.8281 -0.024982 -0.081168 -0.1651 -0.054421 0.0097284 0.070787 -0.10633 -0.10067 -0.15535 -0.20278 -0.19643 -1.1967 0.61129 2.8163 2.0464 0.8718 2.512 1.6129 0.91803 1.1027 1.2794 0 0.08632 0 0.013254 0 0.013384 0 2.1938
5.832 -0.0046144 -0.042892 -0.036942 -0.0061305 -0.049119 0.06822 -0.068402 -0.057228 -0.14725 -0.17456 -0.14948 -1.2229 0.61366 2.8185 2.0421 0.87106 2.4683 1.6088 0.91567 1.1052 1.2824 0 0.085766 0 0.014023 0 0.012794 0 1.8558
5.8359 0.001091 0.002648 0.10354 0.041715 -0.063994 0.0037676 -0.032347 -0.012474 -0.11718 -0.099891 -0.060092 -1.2702 0.61774 2.8178 2.0393 0.87058 2.4138 1.6015 0.90967 1.1057 1.2844 0 0.083265 0 0.014614 0 0.012524 0 1.0053
5.8398 0.0018324 0.041938 0.18134 0.074191 -0.02376 -0.042275 0.011241 0.028305 -0.037193 0.0077284 0.042376 -1.3205 0.62157 2.8139 2.0399 0.86947 2.353 1.5944 0.90414 1.1041 1.2833 0 0.078641 0 0.014453 0 0.012344 0 -0.26346
5.8438 0.0097345 0.063307 0.15031 0.085145 0.036073 -0.014127 0.065026 0.064008 0.087745 0.11361 0.12308 -1.3547 0.62283 2.8091 2.0434 0.86555 2.2874 1.5909 0.90275 1.1016 1.2791 0 0.072639 0 0.013465 0 0.011943 0 -1.5386
5.8477 0.0307 0.063864 0.033439 0.081257 0.074761 0.068955 0.11778 0.095878 0.21648 0.18058 0.16635 -1.3694 0.62054 2.8065 2.0477 0.85669 2.2195 1.5919 0.90584 1.1002 1.2749 0 0.06645 0 0.012266 0 0.011311 0 -2.3963
5.8516 0.060285 0.052193 -0.083902 0.076661 0.083433 0.13479 0.15223 0.12423 0.29859 0.19251 0.1811 -1.3786 0.61592 2.8077 2.05 0.84261 2.1568 1.5957 0.91041 1.1011 1.274 0 0.061069 0 0.011687 0 0.01075 0 -2.7037
5.8555 0.086735 0.043532 -0.11066 0.083226 0.083244 0.12876 0.15989 0.14726 0.30913 0.164 0.18509 -1.3996 0.61178 2.8117 2.0487 0.8256 2.1107 1.5998 0.91299 1.1043 1.2769 0 0.056935 0 0.012057 0 0.010549 0 -2.6564
5.8594 0.098591 0.049588 -0.016899 0.1038 0.092544 0.063169 0.14822 0.16265 0.26239 0.12808 0.1859 -1.4367 0.61052 2.8156 2.0445 0.80968 2.0902 1.6028 0.91258 1.1081 1.2801 0 0.053998 0 0.012912 0 0.010701 0 -2.5451
5.8633 0.091404 0.069952 0.14131 0.13127 0.10195 0.00056639 0.13316 0.16915 0.19582 0.112 0.17733 -1.4752 0.61261 2.8168 2.0401 0.79844 2.0946 1.6048 0.91104 1.1107 1.2798 0 0.052016 0 0.013422 0 0.010948 0 -2.4888
5.8672 0.069427 0.091613 0.25993 0.15166 0.084941 -0.008189 0.12461 0.16592 0.14143 0.12003 0.15186 -1.4929 0.61641 2.8153 2.0385 0.79333 2.1134 1.6063 0.91082 1.111 1.2758 0 0.05081 0 0.013146 0 0.011072 0 -2.3794
5.8711 0.042146 0.097317 0.25955 0.1491 0.031691 0.031499 0.11846 0.15049 0.10919 0.13468 0.11365 -1.4765 0.61965 2.8131 2.0405 0.79347 2.134 1.607 0.91242 1.1094 1.2722 0 0.050343 0 0.012377 0 0.011074 0 -2.0503
5.875 0.018704 0.076902 0.13794 0.11305 -0.032052 0.070674 0.10222 0.11944 0.091135 0.13213 0.077054 -1.4298 0.62095 2.8124 2.0445 0.79675 2.1517 1.606 0.91409 1.107 1.2735 0 0.050704 0 0.011789 0 0.011098 0 -1.4713
5.8789 0.0035484 0.033755 -0.033867 0.046675 -0.064295 0.06793 0.068057 0.072661 0.07449 0.09798 0.052585 -1.3692 0.6204 2.8139 2.0471 0.80134 2.1734 1.6034 0.91409 1.1049 1.2799 0 0.052065 0 0.01176 0 0.011216 0 -0.77079
5.8828 -0.0050913 -0.017597 -0.16373 -0.029478 -0.04723 0.025394 0.020767 0.01751 0.048603 0.033787 0.035823 -1.3105 0.61881 2.8157 2.046 0.80631 2.2112 1.6009 0.91275 1.1037 1.2866 0 0.05464 0 0.012076 0 0.011369 0 -0.090535
5.8867 -0.013982 -0.060475 -0.19708 -0.085569 -0.0081358 -0.022534 -0.026398 -0.033009 0.0040325 -0.045922 0.011767 -1.2618 0.61672 2.8162 2.0418 0.81161 2.2706 1.601 0.91227 1.1031 1.2884 0 0.058557 0 0.012273 0 0.01153 0 0.55137
5.8906 -0.031517 -0.085343 -0.14277 -0.10173 0.0020908 -0.049403 -0.063364 -0.068753 -0.065875 -0.12058 -0.029513 -1.2234 0.61416 2.8152 2.0381 0.8178 2.3435 1.6042 0.91435 1.1035 1.2846 0 0.063669 0 0.012219 0 0.011857 0 1.2383
5.8945 -0.062955 -0.093933 -0.056671 -0.085202 -0.045823 -0.061533 -0.090999 -0.090642 -0.15551 -0.17114 -0.082179 -1.1935 0.61121 2.8142 2.0383 0.82594 2.4121 1.6084 0.91824 1.1049 1.2803 0 0.06941 0 0.012299 0 0.012605 0 2.0103
5.8984 -0.10595 -0.096551 -0.0026994 -0.068714 -0.13255 -0.084605 -0.11786 -0.11001 -0.23971 -0.18803 -0.13011 -1.1731 0.60857 2.8148 2.0428 0.83719 2.461 1.6102 0.92147 1.1071 1.2806 0 0.074866 0 0.012975 0 0.013815 0 2.7677
5.9023 -0.14922 -0.10482 -0.018519 -0.086398 -0.2059 -0.13088 -0.14944 -0.13807 -0.28379 -0.17742 -0.16281 -1.1658 0.60725 2.8171 2.0485 0.85207 2.4878 1.6084 0.92248 1.1093 1.2856 0 0.079119 0 0.0142 0 0.01513 0 3.3348
5.9063 -0.17658 -0.12407 -0.10062 -0.14441 -0.22347 -0.18314 -0.18061 -0.17458 -0.27032 -0.1604 -0.18497 -1.1763 0.60774 2.8193 2.0507 0.86961 2.5037 1.6049 0.9225 1.1106 1.2899 0 0.081702 0 0.015324 0 0.015987 0 3.6158
5.9102 -0.17543 -0.14929 -0.20898 -0.21162 -0.18316 -0.20985 -0.19874 -0.20674 -0.2202 -0.16077 -0.20917 -1.2082 0.60945 2.8194 2.0476 0.88749 2.5227 1.6032 0.9245 1.1109 1.2879 0 0.082881 0 0.015639 0 0.016067 0 3.6705
5.9141 -0.14473 -0.16686 -0.28566 -0.24103 -0.11747 -0.19286 -0.19504 -0.2199 -0.18358 -0.18704 -0.23911 -1.2628 0.61117 2.8174 2.041 0.90338 2.5498 1.6044 0.9301 1.1111 1.2802 0 0.083514 0 0.015046 0 0.015581 0 3.6262
5.918 -0.096562 -0.16141 -0.28163 -0.20568 -0.062627 -0.13984 -0.17334 -0.20978 -0.20132 -0.22238 -0.26082 -1.3381 0.61218 2.8149 2.0356 0.91622 2.5759 1.6061 0.9377 1.1119 1.2734 0 0.084482 0 0.014162 0 0.015087 0 3.5189
5.9219 -0.048893 -0.12457 -0.1835 -0.11877 -0.033347 -0.073611 -0.14741 -0.1839 -0.26767 -0.23367 -0.25236 -1.4276 0.61282 2.8137 2.0344 0.92599 2.5839 1.6048 0.94359 1.1131 1.2739 0 0.086028 0 0.013733 0 0.014975 0 3.2342
5.9258 -0.013939 -0.060339 -0.026049 -0.021242 -0.021794 -0.01401 -0.12803 -0.15075 -0.32889 -0.19544 -0.20352 -1.5225 0.61406 2.8144 2.037 0.93179 2.56 1.6004 0.94523 1.1134 1.2816 0 0.087435 0 0.013919 0 0.015109 0 2.6108
5.9297 0.0098468 0.01638 0.12241 0.05139 -0.01234 0.030781 -0.11084 -0.10861 -0.32192 -0.11016 -0.12644 -1.6167 0.61633 2.8162 2.0403 0.93001 2.501 1.5968 0.94333 1.1115 1.2897 0 0.08731 0 0.014168 0 0.01496 0 1.5947
5.9336 0.036103 0.087754 0.19927 0.093395 0.0078732 0.062327 -0.07643 -0.046511 -0.22114 -0.0071287 -0.045851 -1.7099 0.61891 2.8175 2.0417 0.91505 2.4141 1.5991 0.94081 1.1081 1.2912 0 0.084343 0 0.013793 0 0.014116 0 0.28185
5.9375 0.080193 0.14268 0.1886 0.12493 0.049728 0.089447 -0.0040863 0.04241 -0.053054 0.08032 0.022921 -1.8052 0.62044 2.8179 2.041 0.88286 2.3092 1.6067 0.93978 1.1056 1.2854 0 0.07806 0 0.012695 0 0.012682 0 -1.1871
5.9414 0.14754 0.18193 0.13358 0.16764 0.12315 0.12797 0.11101 0.14933 0.13046 0.14038 0.087792 -1.9019 0.62008 2.8178 2.0406 0.83466 2.1935 1.6115 0.93961 1.1061 1.2785 0 0.069071 0 0.011498 0 0.011184 0 -2.7556
5.9453 0.22884 0.21555 0.10765 0.22481 0.22742 0.19437 0.25098 0.25318 0.29239 0.18958 0.17209 -1.9879 0.61817 2.8177 2.0424 0.77758 2.0704 1.6018 0.93771 1.1089 1.2763 0 0.058709 0 0.010943 0 0.010092 0 -4.4512
5.9492 0.30519 0.25462 0.16266 0.28313 0.3382 0.28928 0.38439 0.33728 0.42679 0.2556 0.29123 -2.0416 0.61563 2.8175 2.0458 0.721 1.9437 1.5714 0.93191 1.11 1.2789 0 0.048374 0 0.011141 0 0.0094079 0 -6.2533
5.9531 0.3588 0.30292 0.2919 0.32979 0.41169 0.38485 0.48392 0.40242 0.54119 0.35129 0.43422 -2.042 0.61286 2.8167 2.0485 0.67157 1.8211 1.5248 0.92182 1.1048 1.2799 0 0.039068 0 0.011424 0 0.0087149 0 -7.9743
5.957 0.38206 0.3537 0.43528 0.3648 0.4133 0.4369 0.53893 0.46182 0.63053 0.46205 0.56625 -1.9787 0.60928 2.8152 2.0486 0.63075 1.7138 1.4753 0.90825 1.0916 1.2731 0 0.031337 0 0.01095 0 0.0076126 0 -9.3035
5.9609 0.37943 0.39296 0.52176 0.39633 0.35028 0.42157 0.55476 0.522 0.67365 0.55546 0.65034 -1.8537 0.60415 2.814 2.0466 0.59675 1.6324 1.4359 0.89211 1.0733 1.2585 0 0.025447 0 0.0095183 0 0.0061299 0 -9.995
5.9648 0.36235 0.40684 0.51569 0.42686 0.275 0.36503 0.54272 0.56899 0.6562 0.60333 0.67033 -1.674 0.59786 2.8138 2.0448 0.5684 1.5828 1.4115 0.87452 1.0558 1.242 0 0.021468 0 0.0078075 0 0.0047366 0 -10.03
5.9688 0.34152 0.38861 0.43385 0.44662 0.24767 0.32973 0.51146 0.57607 0.59313 0.59743 0.6377 -1.4422 0.59241 2.8143 2.0451 0.5471 1.5653 1.3979 0.858 1.0442 1.2297 0 0.019185 0 0.0068116 0 0.0039679 0 -9.601
5.9727 0.32124 0.34203 0.32526 0.44092 0.28621 0.35861 0.46659 0.52766 0.52349 0.54874 0.57875 -1.1557 0.5901 2.8143 2.0466 0.53524 1.5769 1.3875 0.84631 1.0398 1.2228 0 0.018109 0 0.0069937 0 0.0040085 0 -8.9335
5.9766 0.2984 0.27948 0.23481 0.4021 0.34801 0.42528 0.41519 0.43652 0.47964 0.47485 0.51433 -0.81437 0.59145 2.813 2.0471 0.53345 1.6153 1.3768 0.84199 1.0397 1.2181 0 0.017834 0 0.0079172 0 0.0045859 0 -8.1125
5.9805 0.2653 0.21561 0.17938 0.33257 0.36285 0.44391 0.36614 0.33611 0.46062 0.38804 0.44789 -0.42628 0.59425 2.811 2.0449 0.54044 1.6807 1.3691 0.84348 1.0394 1.2128 0 0.018588 0 0.008673 0 0.0052326 0 -7.0625
5.9844 0.21429 0.15956 0.14898 0.23799 0.28992 0.34075 0.32251 0.25371 0.43553 0.29214 0.36873 -0.0057859 0.59488 2.8102 2.0413 0.55619 1.7757 1.3716 0.84593 1.0364 1.2082 0 0.021441 0 0.008699 0 0.0056739 0 -5.6705
5.9883 0.14212 0.10985 0.12334 0.12167 0.14926 0.12679 0.27308 0.18876 0.37193 0.18699 0.26513 0.43569 0.59138 2.8122 2.0392 0.58508 1.9028 1.3898 0.84671 1.0325 1.2072 0 0.027722 0 0.0082677 0 0.0060416 0 -3.9119
5.9922 0.052279 0.055504 0.08543 -0.010746 0.0012022 -0.099356 0.19437 0.11672 0.26005 0.073503 0.13587 0.89528 0.58596 2.8161 2.0408 0.63462 2.0616 1.4255 0.85169 1.0336 1.2102 0 0.037917 0 0.0082461 0 0.00678 0 -1.8666
5.9961 -0.04562 -0.016179 0.02391 -0.1424 -0.10455 -0.22854 0.066872 0.014354 0.11183 -0.044587 -0.0074178 1.3732 0.58477 2.8192 2.0451 0.70961 2.2462 1.4779 0.87582 1.0479 1.2133 0 0.050936 0 0.0093646 0 0.0083301 0 0.35237
6 -0.13961 -0.10964 -0.0688 -0.24699 -0.16342 -0.23171 -0.10498 -0.11757 -0.056974 -0.16158 -0.14705 1.8608 0.59474 2.8193 2.0493 0.80619 2.4443 1.5458 0.93511 1.082 1.2132 0 0.064511 0 0.011612 0 0.0108 0 2.6478
6.0039 -0.22092 -0.21582 -0.19296 -0.30643 -0.20688 -0.18107 -0.2866 -0.25457 -0.23606 -0.27079 -0.26899 2.3342 0.61958 2.8165 2.0506 0.91201 2.64 1.6279 1.0352 1.1382 1.213 0 0.076611 0 0.014214 0 0.013821 0 4.9082
6.0078 -0.28843 -0.31619 -0.33297 -0.33016 -0.26592 -0.18191 -0.42949 -0.36912 -0.41038 -0.36517 -0.36862 2.7624 0.65788 2.8141 2.0489 1.0133 2.8193 1.7207 1.1658 1.2129 1.223 0 0.086769 0 0.016162 0 0.016681 0 6.9605
6.0117 -0.34882 -0.39405 -0.4559 -0.35423 -0.34569 -0.27947 -0.50128 -0.45081 -0.54831 -0.43905 -0.44927 3.123 0.70454 2.8175 2.0475 1.1039 2.977 1.8182 1.3055 1.2986 1.2537 0 0.09619 0 0.016865 0 0.018709 0 8.6095
6.0156 -0.41171 -0.44524 -0.52663 -0.41513 -0.43151 -0.42745 -0.50789 -0.50844 -0.61321 -0.49106 -0.51587 3.4112 0.75437 2.8324 2.0514 1.1884 3.1188 1.9136 1.4353 1.3883 1.308 0 0.10647 0 0.01649 0 0.019679 0 9.7685
6.0195 -0.48191 -0.48012 -0.53335 -0.51835 -0.5107 -0.54297 -0.49069 -0.55646 -0.597 -0.52637 -0.56928 3.6344 0.80483 2.8638 2.065 1.2765 3.257 2.0026 1.5478 1.4788 1.3788 0 0.118 0 0.015807 0 0.019988 0 10.557
6.0234 -0.5539 -0.51497 -0.5027 -0.63059 -0.58075 -0.58823 -0.49956 -0.60229 -0.54295 -0.55558 -0.6067 3.7963 0.85573 2.915 2.0906 1.3741 3.4015 2.0843 1.6469 1.5717 1.455 0 0.12943 0 0.015711 0 0.020406 0 11.243
6.0273 -0.61263 -0.55882 -0.48699 -0.70477 -0.6366 -0.5969 -0.56044 -0.64612 -0.52582 -0.59034 -0.62836 3.8882 0.90651 2.9851 2.127 1.477 3.5524 2.1592 1.7387 1.668 1.529 0 0.13869 0 0.016704 0 0.021565 0 12.038
6.0313 -0.64099 -0.60528 -0.52758 -0.71692 -0.65917 -0.62341 -0.65993 -0.68807 -0.59749 -0.6379 -0.64436 3.8941 0.95378 3.0671 2.169 1.5745 3.7003 2.2261 1.8233 1.7635 1.5984 0 0.1446 0 0.01866 0 0.023518 0 12.934
6.0352 -0.6294 -0.63502 -0.62035 -0.68196 -0.62864 -0.67362 -0.75693 -0.72971 -0.74477 -0.69708 -0.67273 3.8041 0.99199 3.148 2.2081 1.6572 3.8331 2.2824 1.8945 1.8481 1.6617 0 0.14775 0 0.020944 0 0.025758 0 13.711
6.0391 -0.58102 -0.62682 -0.71182 -0.63478 -0.55414 -0.69181 -0.81183 -0.76646 -0.90167 -0.75698 -0.72653 3.6224 1.0172 3.2134 2.2352 1.7223 3.9424 2.3275 1.948 1.912 1.7139 0 0.14987 0 0.022835 0 0.027648 0 14.128
6.043 -0.50868 -0.56939 -0.7324 -0.59474 -0.48352 -0.61742 -0.81208 -0.78173 -1.007 -0.79895 -0.79824 3.3624 1.0306 3.2556 2.246 1.7718 4.0225 2.3649 1.9869 1.9535 1.7487 0 0.15236 0 0.023944 0 0.028878 0 14.101
6.0469 -0.42562 -0.46691 -0.64413 -0.54633 -0.46912 -0.45003 -0.77559 -0.75481 -1.0523 -0.80264 -0.8565 3.0359 1.0384 3.2778 2.2438 1.8038 4.0615 2.3987 2.0184 1.9815 1.7661 0 0.15516 0 0.024348 0 0.029521 0 13.684
6.0508 -0.33701 -0.33617 -0.46749 -0.45348 -0.51211 -0.25244 -0.72952 -0.67824 -1.0707 -0.75467 -0.86242 2.6489 1.0462 3.2912 2.2392 1.8075 4.0338 2.426 2.0423 2.0073 1.7751 0 0.15688 0 0.024351 0 0.029631 0 12.889
6.0547 -0.23895 -0.1987 -0.26752 -0.29437 -0.5411 -0.088416 -0.68026 -0.56619 -1.076 -0.65509 -0.79551 2.2082 1.0529 3.305 2.2423 1.7641 3.9036 2.4307 2.0421 2.0299 1.7862 0 0.15561 0 0.024045 0 0.028835 0 11.532
6.0586 -0.12605 -0.072864 -0.11047 -0.086847 -0.45954 0.037883 -0.59819 -0.44088 -1.017 -0.51554 -0.66685 1.7304 1.0475 3.3154 2.2545 1.6568 3.6427 2.3879 1.989 2.028 1.7978 0 0.14969 0 0.023092 0 0.026407 0 9.2953
6.0625 -0.0013257 0.030943 -0.023596 0.11589 -0.23153 0.17453 -0.4328 -0.30766 -0.79949 -0.34811 -0.50444 1.2408 1.0145 3.3046 2.2644 1.4812 3.2511 2.2759 1.8569 1.9658 1.7887 0 0.1378 0 0.020938 0 0.021879 0 5.9792
6.0664 0.12026 0.11132 0.014196 0.25534 0.069682 0.35271 -0.1521 -0.14524 -0.3694 -0.15384 -0.32052 0.76274 0.94322 3.2508 2.2529 1.2503 2.7668 2.0919 1.6407 1.8141 1.7276 0 0.11898 0 0.017333 0 0.015669 0 1.7367
6.0703 0.21858 0.17406 0.048681 0.30144 0.30341 0.53045 0.22016 0.073444 0.21785 0.076394 -0.091886 0.30727 0.8365 3.1445 2.2047 0.99025 2.2553 1.8569 1.3627 1.5716 1.5949 0 0.093062 0 0.012724 0 0.0091143 0 -2.9205
6.0742 0.28109 0.22825 0.11533 0.26887 0.36759 0.61468 0.59975 0.34514 0.80749 0.34438 0.22087 -0.1235 0.71148 2.9979 2.1195 0.73091 1.7847 1.6089 1.0649 1.2724 1.3992 0 0.061703 0 0.0081357 0 0.003788 0 -7.3452
6.0781 0.31161 0.2816 0.2186 0.20893 0.28042 0.54715 0.88015 0.62007 1.2336 0.62373 0.6222 -0.52366 0.59203 2.8405 2.0134 0.49699 1.403 1.3857 0.79083 0.97252 1.177 0 0.028921 0 0.0046285 0 0.00065514 0 -11.015
6.082 0.32806 0.33663 0.33536 0.18329 0.16455 0.37098 0.99221 0.82609 1.4143 0.85779 1.0403 -0.87524 0.49759 2.7049 1.9105 0.30337 1.1292 1.2113 0.57004 0.72382 0.97292 0 0.00025528 0 0.0027512 0 -0.00023835 0 -13.638
6.0859 0.35043 0.39005 0.43316 0.23321 0.14574 0.20833 0.94447 0.91656 1.3795 0.98652 1.34 -1.156 0.43548 2.61 1.8306 0.15559 0.96072 1.0911 0.41185 0.55232 0.81665 0 -0.019441 0 0.0024134 0 0.00064773 0 -15.095
6.0898 0.38833 0.43589 0.48825 0.35862 0.25487 0.16496 0.81384 0.90038 1.2208 0.98672 1.3965 -1.3571 0.4011 2.5558 1.7804 0.05327 0.88612 1.0165 0.30923 0.45288 0.71308 0 -0.028229 0 0.0031862 0 0.0029604 0 -15.375
6.0938 0.4369 0.47028 0.495 0.51751 0.41855 0.24876 0.69237 0.82762 1.0193 0.89285 1.1829 -1.4924 0.38411 2.5286 1.7541 -0.0062354 0.89181 0.97379 0.24726 0.40115 0.6492 0 -0.027757 0 0.0046503 0 0.006569 0 -14.619
6.0977 0.48289 0.49423 0.46775 0.64727 0.54018 0.37584 0.62993 0.74457 0.81544 0.77708 0.80502 -1.586 0.37551 2.5125 1.7405 -0.025812 0.96053 0.95002 0.21093 0.37208 0.60915 0 -0.021886 0 0.0064339 0 0.011045 0 -13.232
6.1016 0.51418 0.5118 0.4366 0.69645 0.58994 0.45385 0.61476 0.66048 0.6309 0.70067 0.4484 -1.6472 0.37079 2.4985 1.731 -0.0086689 1.0684 0.93617 0.18945 0.35224 0.58367 0 -0.014325 0 0.0079959 0 0.015124 0 -11.84
6.1055 0.52486 0.52463 0.4348 0.64751 0.61706 0.4608 0.60229 0.5554 0.49785 0.67494 0.26896 -1.6562 0.36855 2.4852 1.7231 0.040038 1.1885 0.92815 0.17759 0.34059 0.56924 0 -0.0069882 0 0.0085578 0 0.016923 0 -11.006
6.1094 0.51341 0.52756 0.47736 0.51731 0.67695 0.44799 0.56234 0.41768 0.45114 0.6633 0.30227 -1.5762 0.3675 2.4753 1.7181 0.1116 1.3008 0.92768 0.17493 0.34122 0.56269 0 -8.481e-06 0 0.0074825 0 0.015037 0 -10.855
6.1133 0.47861 0.50943 0.5416 0.34001 0.752 0.47304 0.50244 0.27106 0.48908 0.61989 0.45478 -1.3831 0.3655 2.4705 1.7177 0.19402 1.4021 0.94194 0.1839 0.35641 0.55973 0 0.0070589 0 0.0048925 0 0.0097326 0 -10.928
6.1172 0.41935 0.46007 0.56903 0.15068 0.75242 0.53409 0.44978 0.16273 0.55208 0.52839 0.57855 -1.0867 0.36115 2.47 1.7213 0.27513 1.5046 0.97999 0.20773 0.38512 0.55912 0 0.014163 0 0.0019362 0 0.0031751 0 -10.452
6.1211 0.33882 0.37901 0.49868 -0.017453 0.60395 0.56801 0.4145 0.1235 0.5546 0.40667 0.57066 -0.72408 0.35623 2.4713 1.7264 0.3473 1.6257 1.0468 0.24915 0.42629 0.56651 0 0.020706 0 0.00029126 0 -0.0016749 0 -8.8916
6.125 0.2477 0.27937 0.31578 -0.12922 0.33817 0.50795 0.37275 0.13872 0.44976 0.27806 0.42596 -0.33194 0.3559 2.4724 1.7304 0.41078 1.7744 1.1384 0.31014 0.48194 0.59178 0 0.026324 0 0.0011426 0 -0.0027824 0 -6.3572
6.1289 0.16085 0.18288 0.077828 -0.15539 0.090474 0.34082 0.28725 0.15798 0.26626 0.14369 0.21485 0.07641 0.36612 2.4727 1.732 0.47296 1.9448 1.2426 0.39191 0.55626 0.6408 0 0.031552 0 0.0044006 0 -0.00013271 0 -3.5303
6.1328 0.088489 0.10801 -0.11138 -0.097115 -0.0054506 0.11387 0.14463 0.13417 0.079866 -0.012086 0.017152 0.50887 0.38988 2.4727 1.7315 0.54324 2.1207 1.3438 0.4937 0.65085 0.70882 0 0.037665 0 0.0087951 0 0.0045547 0 -1.1563
6.1367 0.029501 0.05885 -0.17003 -0.0045405 0.064241 -0.10495 -0.027565 0.056007 -0.054786 -0.1876 -0.13039 0.97174 0.42518 2.4743 1.7301 0.62666 2.2849 1.4307 0.61097 0.76004 0.78177 0 0.045819 0 0.01277 0 0.0091639 0 0.48507
6.1406 -0.026282 0.022611 -0.099753 0.040673 0.17411 -0.26776 -0.18138 -0.052429 -0.14663 -0.33924 -0.23745 1.4505 0.46626 2.4791 1.7295 0.72031 2.4256 1.4988 0.73469 0.87038 0.84427 0 0.056195 0 0.01544 0 0.012489 0 1.6906
6.1445 -0.087851 -0.021608 0.011317 -0.019236 0.16468 -0.35597 -0.28593 -0.15905 -0.24445 -0.40017 -0.32554 1.9132 0.50693 2.488 1.7302 0.81485 2.5374 1.5493 0.85368 0.96583 0.8876 0 0.067779 0 0.016877 0 0.014599 0 2.9496
6.1484 -0.15381 -0.088148 0.051685 -0.16628 -0.01708 -0.36749 -0.3455 -0.2489 -0.37298 -0.3342 -0.39511 2.3331 0.54364 2.4991 1.7313 0.89962 2.618 1.5849 0.95881 1.0353 0.91179 0 0.078829 0 0.017603 0 0.016198 0 4.4222
6.1523 -0.213 -0.17437 -0.031626 -0.31095 -0.26892 -0.3119 -0.38222 -0.32571 -0.49492 -0.17812 -0.42407 2.7069 0.57607 2.5089 1.7311 0.96769 2.6675 1.608 1.0459 1.0781 0.92264 0 0.087645 0 0.017895 0 0.017703 0 5.7579
6.1563 -0.25485 -0.26199 -0.19817 -0.36202 -0.424 -0.22203 -0.40418 -0.395 -0.53883 -0.029651 -0.39369 3.0507 0.60513 2.5142 1.7287 1.0178 2.691 1.6219 1.1149 1.103 0.92839 0 0.093225 0 0.017567 0 0.018833 0 6.4284
6.1602 -0.28033 -0.32944 -0.35374 -0.3073 -0.40261 -0.15694 -0.39444 -0.45011 -0.46672 0.015488 -0.31361 3.3783 0.63058 2.5149 1.7271 1.0528 2.7013 1.6331 1.1665 1.1224 0.93873 0 0.095609 0 0.016389 0 0.018956 0 6.2777
6.1641 -0.30289 -0.36614 -0.42926 -0.22961 -0.2882 -0.17279 -0.33459 -0.47535 -0.31633 -0.072253 -0.22273 3.6821 0.6504 2.5155 1.7333 1.0772 2.7159 1.6514 1.2008 1.1451 0.96435 0 0.09587 0 0.01465 0 0.017792 0 5.7805
6.168 -0.33785 -0.37857 -0.43121 -0.2346 -0.25639 -0.27636 -0.23937 -0.46042 -0.17819 -0.24295 -0.16659 3.9361 0.66283 2.5233 1.7555 1.095 2.7514 1.6868 1.2196 1.1742 1.0136 0 0.095718 0 0.013244 0 0.015828 0 5.7471
6.1719 -0.38904 -0.38399 -0.42336 -0.35075 -0.41699 -0.40782 -0.1648 -0.41072 -0.13033 -0.41257 -0.17183 4.1159 0.66945 2.5447 1.7981 1.11 2.8158 1.7442 1.231 1.2092 1.0869 0 0.096763 0 0.01315 0 0.014144 0 6.7022
6.1758 -0.44408 -0.39726 -0.46147 -0.49667 -0.70869 -0.48193 -0.17573 -0.34615 -0.19022 -0.52497 -0.23644 4.2164 0.67624 2.583 1.8572 1.1261 2.9073 1.8199 1.2492 1.2507 1.1735 0 0.09974 0 0.014729 0 0.013787 0 8.4606
6.1797 -0.48227 -0.42086 -0.54224 -0.55411 -0.94116 -0.46002 -0.29749 -0.29351 -0.32131 -0.5786 -0.33814 4.2518 0.69089 2.6377 1.9221 1.1472 3.0168 1.9026 1.2881 1.3017 1.2562 0 0.10419 0 0.017448 0 0.01516 0 10.262
6.1836 -0.4884 -0.44452 -0.61052 -0.48387 -0.94982 -0.38695 -0.49229 -0.27943 -0.47594 -0.60295 -0.44926 4.2378 0.71769 2.7056 1.9803 1.1761 3.1327 1.9779 1.3518 1.3639 1.3205 0 0.10891 0 0.020247 0 0.017811 0 11.348
6.1875 -0.46127 -0.45306 -0.61251 -0.37312 -0.73018 -0.353 -0.67997 -0.32314 -0.62688 -0.61581 -0.54611 4.1758 0.75381 2.7807 2.0238 1.2132 3.2425 2.0345 1.4315 1.4324 1.3625 0 0.11297 0 0.022203 0 0.020714 0 11.477
6.1914 -0.41125 -0.43544 -0.5421 -0.36003 -0.43781 -0.40999 -0.78532 -0.42503 -0.76141 -0.60511 -0.61091 4.0521 0.79043 2.8545 2.0522 1.2564 3.3331 2.069 1.5116 1.4954 1.3882 0 0.11637 0 0.022988 0 0.022844 0 10.972
6.1953 -0.35073 -0.38872 -0.43871 -0.49779 -0.258 -0.51809 -0.77581 -0.55562 -0.85747 -0.54886 -0.63147 3.8526 0.81858 2.9168 2.0698 1.301 3.3901 2.0867 1.5808 1.541 1.4056 0 0.1199 0 0.022823 0 0.023661 0 10.299
6.1992 -0.28598 -0.31685 -0.34474 -0.68515 -0.25964 -0.57404 -0.66737 -0.65911 -0.87927 -0.44756 -0.60307 3.5786 0.8353 2.9601 2.0815 1.3403 3.4004 2.0971 1.6374 1.5663 1.4185 0 0.12407 0 0.022111 0 0.023236 0 9.6011
6.2031 -0.21644 -0.22768 -0.26793 -0.73709 -0.35548 -0.49636 -0.50444 -0.6793 -0.80319 -0.33306 -0.53077 3.2496 0.84485 2.9836 2.0889 1.3649 3.3554 2.1065 1.6831 1.5798 1.4264 0 0.1281 0 0.021098 0 0.021978 0 8.6181
6.207 -0.13989 -0.13136 -0.18494 -0.54138 -0.39307 -0.29067 -0.33498 -0.59393 -0.64518 -0.24438 -0.42796 2.8935 0.85339 2.9939 2.092 1.363 3.252 2.1121 1.7115 1.5932 1.4299 0 0.12988 0 0.019789 0 0.020216 0 7.0192
6.2109 -0.0577 -0.039417 -0.077832 -0.16322 -0.28919 -0.039664 -0.19351 -0.42903 -0.45447 -0.19485 -0.31034 2.534 0.86125 3 2.0913 1.3226 3.0907 2.1015 1.7024 1.6088 1.4333 0 0.12697 0 0.018097 0 0.017985 0 4.8012
6.2148 0.024072 0.038073 0.037576 0.19795 -0.091524 0.16581 -0.091659 -0.23679 -0.27377 -0.16212 -0.18851 2.1835 0.8597 3.0052 2.089 1.236 2.8727 2.0586 1.6322 1.6113 1.4408 0 0.11803 0 0.016036 0 0.015193 0 2.348
6.2188 0.097567 0.096904 0.12234 0.36498 0.075884 0.28622 -0.013408 -0.054055 -0.10421 -0.10906 -0.063594 1.8462 0.83601 3.0027 2.0878 1.1049 2.6022 1.9733 1.4921 1.5753 1.4483 0 0.10343 0 0.013815 0 0.011985 0 0.10374
6.2227 0.1568 0.14121 0.15326 0.31832 0.12375 0.33398 0.078514 0.12065 0.08735 -0.01417 0.072474 1.524 0.78374 2.9799 2.0876 0.943 2.2933 1.8489 1.3005 1.4831 1.4416 0 0.084798 0 0.011801 0 0.008918 0 -1.8087
6.2266 0.19982 0.18044 0.14994 0.19668 0.065335 0.33027 0.21852 0.30869 0.32331 0.1155 0.23192 1.2206 0.71 2.9288 2.0848 0.7736 1.9748 1.7019 1.0975 1.3392 1.4033 0 0.063984 0 0.010382 0 0.006716 0 -3.6393
6.2305 0.22909 0.22199 0.16159 0.17019 -0.009259 0.27522 0.40576 0.50983 0.5771 0.25566 0.42154 0.94294 0.63329 2.8549 2.0754 0.62157 1.6868 1.5549 0.92404 1.1719 1.3273 0 0.042483 0 0.0097672 0 0.0057641 0 -5.6794
6.2344 0.25094 0.26558 0.2249 0.30051 -0.015967 0.16575 0.59071 0.68141 0.78177 0.38423 0.63029 0.69934 0.57286 2.7756 2.0587 0.50425 1.467 1.4272 0.8012 1.0182 1.2255 0 0.021747 0 0.0098448 0 0.0058111 0 -7.8757
6.2383 0.27369 0.3044 0.33222 0.50374 0.062138 0.035623 0.70186 0.76369 0.88001 0.48982 0.82092 0.49815 0.53743 2.7104 2.0389 0.4259 1.3342 1.3287 0.725 0.90358 1.1229 0 0.0038391 0 0.010202 0 0.0061945 0 -9.7736
6.2422 0.30413 0.33201 0.43841 0.63479 0.1811 -0.038652 0.69965 0.73059 0.86889 0.56655 0.93643 0.34545 0.5217 2.6694 2.0228 0.37929 1.2816 1.2598 0.6776 0.83207 1.043 0 -0.0085652 0 0.010355 0 0.0064155 0 -10.855
6.2461 0.34332 0.3483 0.49815 0.61059 0.28774 0.012062 0.61302 0.61704 0.79756 0.60752 0.92647 0.24371 0.51294 2.6492 2.0142 0.35305 1.2848 1.2159 0.64371 0.79075 0.99516 0 -0.013254 0 0.01006 0 0.0065207 0 -10.95
6.25 0.38433 0.35853 0.49958 0.47058 0.35976 0.18432 0.52058 0.49491 0.72185 0.60742 0.78292 0.19273 0.5015 2.6393 2.0125 0.33997 1.3202 1.1907 0.61857 0.76381 0.97286 0 -0.00998 0 0.0094411 0 0.0068987 0 -10.347
6.2539 0.41468 0.36659 0.4673 0.33876 0.40224 0.38801 0.48553 0.41952 0.65999 0.57057 0.55921 0.19305 0.48703 2.6314 2.0129 0.3404 1.3782 1.1789 0.60377 0.74359 0.96274 0 -0.001103 0 0.0087929 0 0.0076737 0 -9.5147
6.2578 0.42235 0.36946 0.43758 0.33178 0.41934 0.5061 0.50021 0.39679 0.59001 0.5122 0.35098 0.24879 0.47597 2.6251 2.0113 0.35883 1.4623 1.176 0.59868 0.73131 0.9549 0 0.009403 0 0.0082278 0 0.0083276 0 -8.7299
6.2617 0.40161 0.35871 0.43001 0.4844 0.40161 0.48015 0.49354 0.39819 0.48641 0.44861 0.24199 0.36598 0.47396 2.6239 2.0072 0.39682 1.5756 1.1792 0.59747 0.72975 0.94707 0 0.018075 0 0.0075346 0 0.0080238 0 -7.9525
6.2656 0.35475 0.32758 0.43647 0.73216 0.34318 0.3465 0.39928 0.4003 0.35633 0.38545 0.24946 0.54632 0.4801 2.629 2.0029 0.44819 1.7078 1.188 0.59399 0.73647 0.94136 0 0.023732 0 0.0064695 0 0.006425 0 -7.0174
6.2695 0.28918 0.27631 0.42876 0.94602 0.26313 0.19294 0.22373 0.40318 0.23888 0.31672 0.31108 0.78174 0.48778 2.636 2.0016 0.50071 1.8352 1.2049 0.58807 0.74388 0.93907 0 0.0276 0 0.0052515 0 0.0042501 0 -5.8833
6.2734 0.21301 0.21048 0.37442 0.99393 0.19796 0.079929 0.047357 0.40941 0.16986 0.23529 0.3289 1.0558 0.49046 2.6382 2.0038 0.54351 1.9363 1.2339 0.58628 0.74578 0.93893 0 0.031812 0 0.0047285 0 0.0029574 0 -4.6564
6.2773 0.13262 0.13505 0.25233 0.80635 0.16611 0.00064268 -0.045074 0.39469 0.14767 0.14276 0.24057 1.3521 0.48699 2.6334 2.0077 0.57453 2.0086 1.2779 0.59673 0.74399 0.939 0 0.037558 0 0.0058879 0 0.003712 0 -3.3895
6.2813 0.052542 0.051363 0.066741 0.42277 0.14281 -0.087712 -0.042297 0.31361 0.13269 0.04783 0.063928 1.6618 0.48221 2.626 2.0112 0.60219 2.0731 1.3358 0.62409 0.74932 0.93887 0 0.044408 0 0.0090018 0 0.0064877 0 -1.9338
6.2852 -0.024009 -0.038935 -0.14426 -0.010353 0.079375 -0.2008 -0.017796 0.14484 0.079538 -0.043627 -0.12029 1.9821 0.48336 2.6229 2.0138 0.64001 2.1591 1.4021 0.66984 0.77585 0.93942 0 0.05123 0 0.013153 0 0.010087 0 -0.075337
6.2891 -0.095793 -0.12796 -0.31657 -0.30865 -0.044008 -0.30111 -0.061342 -0.07115 -0.027792 -0.13262 -0.23353 2.307 0.49564 2.6269 2.0163 0.69791 2.2817 1.4687 0.73622 0.83226 0.94121 0 0.057675 0 0.016678 0 0.013077 0 2.1405
6.293 -0.16421 -0.20225 -0.39122 -0.3612 -0.18348 -0.337 -0.19395 -0.25087 -0.16646 -0.21837 -0.2588 2.6195 0.52033 2.6338 2.0193 0.77647 2.4303 1.5284 0.82741 0.91571 0.9444 0 0.064726 0 0.018282 0 0.014821 0 4.2546
6.2969 -0.23189 -0.2524 -0.35562 -0.21151 -0.25672 -0.30588 -0.34678 -0.33676 -0.2939 -0.28724 -0.24633 2.8948 0.55569 2.636 2.0219 0.86784 2.5764 1.5781 0.94508 1.0123 0.95094 0 0.0737 0 0.017945 0 0.015746 0 5.6521
6.3008 -0.29922 -0.28329 -0.26303 -0.037215 -0.21416 -0.2733 -0.42471 -0.35155 -0.37589 -0.31688 -0.26392 3.1145 0.59873 2.631 2.0223 0.96149 2.697 1.621 1.0823 1.104 0.96653 0 0.084631 0 0.016825 0 0.016698 0 6.0669
6.3047 -0.36165 -0.31338 -0.20527 -0.026475 -0.093492 -0.32189 -0.39459 -0.37842 -0.40331 -0.29861 -0.33719 3.2765 0.64616 2.6258 2.0201 1.0501 2.7926 1.6661 1.2233 1.1791 0.99945 0 0.095687 0 0.016252 0 0.018043 0 5.8765
6.3086 -0.41139 -0.36018 -0.24978 -0.23748 -0.0026441 -0.47458 -0.31539 -0.47844 -0.39228 -0.25803 -0.43214 3.3926 0.69476 2.6347 2.0179 1.131 2.8854 1.725 1.351 1.2393 1.0561 0 0.1044 0 0.01668 0 0.019381 0 5.872
6.3125 -0.44285 -0.42336 -0.38707 -0.55323 -0.038766 -0.66476 -0.28332 -0.62475 -0.37475 -0.24833 -0.49271 3.4711 0.74149 2.6713 2.0207 1.2038 3 1.8047 1.4563 1.2984 1.1365 0 0.10976 0 0.017526 0 0.020045 0 6.6609
6.3164 -0.45714 -0.48114 -0.53313 -0.77273 -0.20954 -0.78497 -0.34608 -0.72389 -0.386 -0.31327 -0.49708 3.5035 0.78382 2.7392 2.0333 1.2672 3.1417 1.902 1.5408 1.3723 1.2332 0 0.1133 0 0.017949 0 0.019868 0 8.2084
6.3203 -0.46079 -0.50525 -0.58918 -0.76739 -0.42312 -0.77246 -0.467 -0.70967 -0.45072 -0.4483 -0.48006 3.4658 0.81977 2.8291 2.0568 1.3181 3.2918 2.0026 1.6106 1.466 1.3343 0 0.11789 0 0.017799 0 0.019433 0 9.9055
6.3242 -0.45896 -0.48272 -0.51225 -0.57584 -0.55387 -0.65569 -0.56869 -0.61746 -0.57001 -0.59615 -0.50125 3.3367 0.84743 2.9217 2.0873 1.3549 3.4226 2.0885 1.6671 1.5672 1.4272 0 0.12526 0 0.017777 0 0.019607 0 11.067
6.3281 -0.44903 -0.42573 -0.34131 -0.36333 -0.52736 -0.52124 -0.6078 -0.55825 -0.71725 -0.68601 -0.58778 3.115 0.86521 2.9976 2.118 1.3798 3.5177 2.1484 1.7066 1.6538 1.5028 0 0.13426 0 0.018689 0 0.020788 0 11.395
6.332 -0.42091 -0.36057 -0.16208 -0.28642 -0.35817 -0.43294 -0.60613 -0.60962 -0.84995 -0.68567 -0.70367 2.8198 0.87321 3.0458 2.1423 1.3983 3.5787 2.185 1.7271 1.7102 1.5573 0 0.14175 0 0.020534 0 0.022563 0 11.017
6.3359 -0.36478 -0.3059 -0.044883 -0.37723 -0.12128 -0.37714 -0.6112 -0.72877 -0.93201 -0.62166 -0.77351 2.4756 0.87483 3.0684 2.1571 1.4149 3.6123 2.21 1.7352 1.7386 1.5927 0 0.14515 0 0.022344 0 0.024013 0 10.165
6.3398 -0.2801 -0.25939 -0.0069308 -0.53409 0.1051 -0.28222 -0.63215 -0.7794 -0.949 -0.54967 -0.73994 2.0946 0.87615 3.0765 2.1637 1.4268 3.6095 2.2318 1.7433 1.7565 1.6156 0 0.14454 0 0.02293 0 0.024327 0 8.8838
6.3438 -0.17826 -0.20398 -0.020317 -0.60983 0.27439 -0.092858 -0.61999 -0.65597 -0.90216 -0.50175 -0.60536 1.6745 0.8818 3.0818 2.1665 1.4221 3.538 2.2432 1.756 1.7778 1.6329 0 0.14198 0 0.021837 0 0.023201 0 7.0705
6.3477 -0.076828 -0.12638 -0.04448 -0.51506 0.36859 0.16822 -0.5136 -0.38875 -0.78768 -0.45767 -0.42353 1.2114 0.8897 3.0868 2.1692 1.3843 3.3592 2.2223 1.7587 1.7951 1.6456 0 0.13866 0 0.019592 0 0.020803 0 4.7491
6.3516 0.0099025 -0.030468 -0.047986 -0.26113 0.38236 0.40546 -0.30406 -0.12412 -0.58506 -0.36515 -0.25108 0.71533 0.88935 3.0824 2.1725 1.3002 3.0585 2.1465 1.7203 1.779 1.6449 0 0.13266 0 0.017087 0 0.01749 0 2.2059
6.3555 0.076948 0.065884 -0.0085612 0.067635 0.32373 0.51803 -0.05059 0.007837 -0.27275 -0.18926 -0.10246 0.21184 0.86676 3.0535 2.1727 1.1683 2.6665 2.0098 1.6123 1.6972 1.6148 0 0.11979 0 0.014743 0 0.013638 0 -0.21504
6.3594 0.12792 0.14547 0.090177 0.36886 0.22857 0.47389 0.16923 0.015431 0.13757 0.053609 0.053786 -0.27019 0.81393 2.9917 2.1637 1.0009 2.251 1.8308 1.4309 1.5411 1.5426 0 0.097336 0 0.012322 0 0.0096547 0 -2.4544
6.3633 0.17021 0.20344 0.24693 0.5618 0.15961 0.33244 0.32497 0.03848 0.57967 0.30516 0.25685 -0.71261 0.73581 2.9035 2.1403 0.81986 1.8848 1.6439 1.204 1.3371 1.4296 0 0.067558 0 0.009521 0 0.0060329 0 -4.8054
6.3672 0.21085 0.24652 0.42562 0.60517 0.1726 0.20271 0.4485 0.21482 0.9499 0.50583 0.5082 -1.1112 0.64909 2.8088 2.1016 0.64863 1.6112 1.4806 0.97818 1.1336 1.2945 0 0.037508 0 0.0066782 0 0.0032739 0 -7.5522
6.3711 0.25498 0.28373 0.56224 0.50801 0.27209 0.17306 0.58402 0.54386 1.1567 0.6293 0.75682 -1.4673 0.57287 2.7301 2.0528 0.50408 1.431 1.3555 0.79339 0.97224 1.1646 0 0.014799 0 0.0047914 0 0.0017168 0 -10.492
6.375 0.30556 0.31957 0.60705 0.33578 0.40076 0.2632 0.72541 0.87552 1.1674 0.68478 0.92598 -1.7789 0.51821 2.6791 2.0035 0.39349 1.3178 1.2656 0.66559 0.86689 1.0619 0 0.0025874 0 0.0047486 0 0.0014513 0 -12.851
6.3789 0.36219 0.35563 0.57136 0.19388 0.48158 0.42464 0.80776 1.0355 1.0201 0.69368 0.95977 -2.0396 0.4842 2.6523 1.9636 0.31599 1.2461 1.201 0.58673 0.80376 0.9928 0 -0.0019782 0 0.0064844 0 0.0023734 0 -13.784
6.3828 0.41992 0.3953 0.53026 0.17895 0.48112 0.57817 0.76698 0.97114 0.79614 0.66901 0.8565 -2.244 0.46278 2.6372 1.9388 0.26651 1.2088 1.1553 0.53864 0.76046 0.94973 0 -0.0044818 0 0.0088787 0 0.0042508 0 -13.072
6.3867 0.47049 0.44304 0.56486 0.32239 0.43701 0.65798 0.61181 0.78565 0.57893 0.61619 0.66998 -2.3913 0.4471 2.6237 1.9285 0.23901 1.213 1.1285 0.50733 0.72513 0.9207 0 -0.0080436 0 0.010514 0 0.0066519 0 -11.409
6.3906 0.50639 0.49694 0.68717 0.57049 0.42197 0.63872 0.43642 0.63749 0.42769 0.54774 0.48305 -2.4804 0.43614 2.6109 1.9261 0.22793 1.2612 1.1206 0.48742 0.70045 0.89876 0 -0.010859 0 0.010601 0 0.0088207 0 -9.9665
6.3945 0.52488 0.54328 0.81687 0.82166 0.47559 0.53992 0.35487 0.60405 0.37143 0.48962 0.37049 -2.5028 0.43241 2.6037 1.9244 0.22845 1.3378 1.1261 0.47726 0.69271 0.88353 0 -0.008663 0 0.0092876 0 0.0097715 0 -9.5729
6.3984 0.52738 0.5616 0.83959 0.9921 0.56608 0.41273 0.41149 0.6343 0.41074 0.4678 0.36777 -2.4433 0.43626 2.6052 1.919 0.23689 1.4139 1.1343 0.47322 0.69957 0.87612 0 0.00026064 0 0.0072098 0 0.0087528 0 -10.17
6.4023 0.51446 0.53866 0.70272 1.0563 0.61641 0.31508 0.54472 0.62215 0.5164 0.48717 0.45568 -2.2908 0.44301 2.6112 1.9112 0.25157 1.4667 1.1363 0.4696 0.70914 0.87418 0 0.012319 0 0.0048858 0 0.0058365 0 -10.955
6.4063 0.48138 0.47869 0.46544 1.0345 0.56958 0.28129 0.63552 0.5181 0.6308 0.52438 0.56702 -2.0489 0.44575 2.6143 1.9054 0.27318 1.497 1.1312 0.46321 0.7101 0.87254 0 0.020919 0 0.0026017 0 0.0021237 0 -11.028
6.4102 0.41983 0.39955 0.25632 0.94987 0.43283 0.29879 0.59851 0.37109 0.68601 0.54285 0.61702 -1.7373 0.4409 2.611 1.9053 0.30377 1.529 1.1268 0.45674 0.70175 0.86806 0 0.021965 0 0.00079094 0 -0.00074156 0 -9.9926
6.4141 0.32639 0.31738 0.1732 0.80291 0.26434 0.30927 0.44064 0.27009 0.63753 0.51637 0.54866 -1.3788 0.43111 2.6053 1.911 0.34483 1.5924 1.1344 0.45715 0.69364 0.86281 0 0.017607 0 0.00029204 0 -0.0014976 0 -8.0674
6.418 0.21041 0.23434 0.21078 0.58425 0.12127 0.24288 0.24498 0.25339 0.49121 0.44028 0.36911 -0.98688 0.42308 2.6044 1.9185 0.39623 1.7013 1.1625 0.47129 0.69616 0.86174 0 0.014742 0 0.0019584 0 3.8955e-05 0 -5.7566
6.4219 0.093384 0.1415 0.27503 0.30436 0.020772 0.069478 0.10107 0.27597 0.2984 0.32381 0.14976 -0.56324 0.42278 2.6106 1.9232 0.45714 1.845 1.2138 0.50378 0.71244 0.86731 0 0.019466 0 0.0058337 0 0.0030321 0 -3.4586
6.4258 -0.0019458 0.034131 0.26521 0.0042088 -0.05438 -0.16904 0.042032 0.25854 0.119 0.17668 -0.018307 -0.10984 0.43265 2.6183 1.9237 0.52799 1.9994 1.2855 0.55854 0.73977 0.87682 0 0.032279 0 0.010716 0 0.0063537 0 -1.3258
6.4297 -0.065008 -0.076241 0.1488 -0.26287 -0.12189 -0.37588 0.033487 0.16118 -0.018388 0.0071687 -0.087551 0.35844 0.45267 2.6193 1.9219 0.61111 2.1458 1.3703 0.64071 0.77782 0.88556 0 0.048142 0 0.014721 0 0.0093513 0 0.62903
6.4336 -0.10294 -0.1661 -0.03017 -0.45529 -0.17881 -0.46144 0.011427 0.009572 -0.12598 -0.16674 -0.088594 0.81321 0.48293 2.6122 1.921 0.70845 2.2843 1.4574 0.75429 0.83344 0.8927 0 0.061107 0 0.016532 0 0.012052 0 2.3959
6.4375 -0.13373 -0.21788 -0.20248 -0.55032 -0.21341 -0.40767 -0.068221 -0.1411 -0.23012 -0.3096 -0.10467 1.2262 0.52398 2.606 1.9221 0.81776 2.43 1.5358 0.89601 0.91535 0.90387 0 0.069243 0 0.01632 0 0.014741 0 3.9451
6.4414 -0.1727 -0.2352 -0.32789 -0.53865 -0.22962 -0.28431 -0.20395 -0.25686 -0.3363 -0.38037 -0.20103 1.5849 0.57442 2.6137 1.9237 0.93055 2.595 1.5994 1.0512 1.0231 0.92791 0 0.075545 0 0.015477 0 0.017394 0 5.2639
6.4453 -0.22299 -0.24091 -0.40583 -0.42862 -0.24989 -0.20132 -0.35568 -0.33833 -0.41964 -0.36084 -0.36541 1.8962 0.62842 2.6413 1.9241 1.0344 2.773 1.6517 1.197 1.1414 0.97078 0 0.084373 0 0.015373 0 0.019515 0 6.3348
6.4492 -0.2765 -0.25939 -0.44831 -0.26264 -0.28986 -0.23261 -0.47034 -0.39486 -0.44873 -0.27783 -0.5119 2.1755 0.67697 2.6818 1.9245 1.1182 2.9385 1.7049 1.3132 1.2472 1.0321 0 0.096948 0 0.016215 0 0.0205 0 7.0684
6.4531 -0.3225 -0.29868 -0.45674 -0.11817 -0.3347 -0.36939 -0.50892 -0.4212 -0.41812 -0.19634 -0.55033 2.4318 0.71264 2.7207 1.9298 1.1778 3.0621 1.7709 1.3916 1.3239 1.1067 0 0.11008 0 0.017026 0 0.020156 0 7.3336
6.457 -0.35557 -0.34741 -0.42938 -0.067934 -0.34894 -0.53618 -0.46544 -0.40807 -0.35839 -0.18358 -0.46528 2.66 0.73405 2.7476 1.9455 1.2157 3.1323 1.8513 1.4384 1.3709 1.1878 0 0.11905 0 0.016729 0 0.01891 0 7.1406
6.4609 -0.37636 -0.38678 -0.38318 -0.12029 -0.31427 -0.65017 -0.37369 -0.37068 -0.31668 -0.26812 -0.33662 2.8464 0.74608 2.7642 1.9725 1.2388 3.165 1.9346 1.4668 1.4006 1.2692 0 0.12178 0 0.015325 0 0.017585 0 6.8077
6.4648 -0.38642 -0.40486 -0.3538 -0.20053 -0.2539 -0.67171 -0.29593 -0.35264 -0.32786 -0.42365 -0.28014 2.9771 0.75535 2.7814 2.0056 1.2533 3.1938 2.004 1.4864 1.4273 1.3439 0 0.12041 0 0.014067 0 0.01696 0 6.8582
6.4688 -0.38331 -0.40037 -0.36443 -0.21132 -0.21027 -0.60877 -0.29215 -0.39 -0.401 -0.58805 -0.3557 3.0446 0.76514 2.8087 2.0361 1.2634 3.2447 2.0502 1.4998 1.457 1.4044 0 0.11913 0 0.014453 0 0.017451 0 7.6112
6.4727 -0.36101 -0.37567 -0.39543 -0.13189 -0.19342 -0.48516 -0.38156 -0.46994 -0.52449 -0.70144 -0.52002 3.0468 0.77408 2.8455 2.0575 1.2717 3.3153 2.0784 1.5056 1.4879 1.4447 0 0.12047 0 0.01693 0 0.019018 0 8.7886
6.4766 -0.31495 -0.32949 -0.39406 -0.058439 -0.15613 -0.31411 -0.52176 -0.53282 -0.67396 -0.73547 -0.66346 2.9863 0.77928 2.8816 2.0694 1.2797 3.3714 2.1006 1.5053 1.5166 1.4651 0 0.12346 0 0.020436 0 0.021209 0 9.5548
6.4805 -0.24702 -0.25867 -0.32416 -0.12622 -0.033919 -0.10588 -0.62593 -0.52402 -0.80994 -0.69614 -0.69708 2.8703 0.78043 2.9064 2.0762 1.2858 3.3649 2.1219 1.5048 1.543 1.4728 0 0.12509 0 0.023138 0 0.023221 0 9.0723
6.4844 -0.16597 -0.16694 -0.20913 -0.36732 0.17823 0.10536 -0.61286 -0.44604 -0.87336 -0.60486 -0.61312 2.7129 0.78044 2.9168 2.0827 1.2823 3.2615 2.1307 1.5081 1.5671 1.4776 0 0.12318 0 0.023692 0 0.024045 0 7.1544
6.4883 -0.08364 -0.06982 -0.12088 -0.63898 0.38892 0.25646 -0.45683 -0.35412 -0.79839 -0.47714 -0.46879 2.5324 0.78195 2.9177 2.0893 1.2557 3.0583 2.1054 1.5091 1.5829 1.4844 0 0.11784 0 0.02198 0 0.02279 0 4.427
6.4922 -0.0099269 0.011752 -0.11787 -0.71227 0.46497 0.29252 -0.20075 -0.29418 -0.54765 -0.31589 -0.31506 2.3458 0.78315 2.9156 2.0931 1.1931 2.7829 2.0308 1.49 1.5759 1.4897 0 0.11041 0 0.018831 0 0.019151 0 1.8036
6.4961 0.049865 0.065096 -0.18845 -0.46413 0.34464 0.21803 0.076475 -0.24411 -0.14749 -0.12144 -0.14355 2.1635 0.7772 2.9111 2.0912 1.0904 2.4768 1.9124 1.4305 1.5315 1.4851 0 0.10127 0 0.015194 0 0.013737 0 -0.28618
6.5 0.094872 0.094266 -0.25554 -0.004117 0.11033 0.10829 0.31092 -0.12398 0.30844 0.093494 0.094199 1.9908 0.75656 2.8988 2.0845 0.95824 2.1784 1.7763 1.3229 1.4461 1.4651 0 0.089074 0 0.011579 0 0.0079589 0 -2.2
6.5039 0.12703 0.11523 -0.2422 0.39179 -0.056907 0.057485 0.48188 0.12434 0.6979 0.29803 0.41264 1.8324 0.7189 2.8733 2.078 0.81844 1.9146 1.6538 1.181 1.333 1.4325 0 0.072304 0 0.0081868 0 0.0034516 0 -4.5938
6.5078 0.14955 0.14176 -0.13824 0.49772 -0.016833 0.10147 0.59884 0.45921 0.92642 0.45223 0.73824 1.6962 0.66992 2.8353 2.076 0.69393 1.7046 1.5646 1.0357 1.2168 1.3966 0 0.051621 0 0.005406 0 0.0013468 0 -7.561
6.5117 0.16574 0.17453 -0.0056661 0.31772 0.21129 0.18554 0.66629 0.74116 0.96329 0.52533 0.93738 1.5901 0.62067 2.7927 2.0791 0.59881 1.5643 1.5096 0.91923 1.1208 1.3663 0 0.030703 0 0.0039841 0 0.0018316 0 -10.223
6.5156 0.17805 0.20235 0.081185 0.067089 0.4588 0.21331 0.66471 0.82368 0.8382 0.51103 0.91309 1.5164 0.58152 2.7554 2.0839 0.53534 1.504 1.4776 0.84814 1.056 1.3453 0 0.014518 0 0.0045803 0 0.0042158 0 -11.246
6.5195 0.18721 0.21335 0.10273 -0.028116 0.54614 0.13752 0.56887 0.66099 0.61323 0.43061 0.6895 1.4706 0.55698 2.7288 2.0866 0.49879 1.5206 1.4573 0.81673 1.0203 1.3321 0 0.0063985 0 0.0070836 0 0.0073759 0 -9.9185
6.5234 0.1921 0.20522 0.10457 0.071202 0.43312 0.0097665 0.38659 0.34311 0.35777 0.32246 0.40632 1.4484 0.54483 2.7121 2.0862 0.48466 1.5933 1.444 0.80495 1.0036 1.3241 0 0.0062792 0 0.010389 0 0.01025 0 -6.8806
6.5273 0.19048 0.18592 0.14374 0.20286 0.24776 -0.061782 0.17861 0.030851 0.13829 0.22472 0.22075 1.4521 0.53924 2.7013 2.0853 0.49175 1.6912 1.4378 0.79393 0.99667 1.3204 0 0.011386 0 0.012948 0 0.012135 0 -3.8031
6.5313 0.18024 0.1656 0.2256 0.17951 0.16432 -0.012082 0.03318 -0.15298 0.010894 0.16055 0.19575 1.4901 0.53514 2.694 2.0869 0.51945 1.7891 1.438 0.77793 0.99364 1.3211 0 0.018535 0 0.013729 0 0.012746 0 -2.2095
6.5352 0.16018 0.14799 0.29418 -0.016117 0.23705 0.11545 0.0089815 -0.18924 0.0022558 0.13245 0.26605 1.5681 0.5308 2.6906 2.0905 0.56343 1.88 1.4417 0.76477 0.99209 1.3242 0 0.026038 0 0.012819 0 0.012163 0 -2.37
6.5391 0.13033 0.12861 0.28536 -0.20262 0.34079 0.20276 0.090152 -0.1433 0.086389 0.12581 0.30645 1.679 0.52747 2.6921 2.093 0.61487 1.9749 1.4475 0.76619 0.9913 1.3257 0 0.033893 0 0.011233 0 0.01074 0 -3.1661
6.543 0.092207 0.10019 0.1907 -0.16351 0.27837 0.16372 0.19148 -0.09277 0.18402 0.11767 0.23939 1.8051 0.5272 2.6976 2.0912 0.66472 2.0885 1.4586 0.78682 0.99217 1.3222 0 0.042567 0 0.01012 0 0.009007 0 -3.0328
6.5469 0.048963 0.059536 0.069691 0.15116 -0.034636 0.026086 0.21357 -0.069772 0.20108 0.085849 0.08892 1.9306 0.53076 2.7035 2.0856 0.70875 2.2238 1.4818 0.82021 0.99756 1.3147 0 0.051821 0 0.010018 0 0.0075459 0 -1.2016
6.5508 0.0051847 0.010324 -0.0018556 0.56892 -0.47175 -0.089714 0.10847 -0.058559 0.087754 0.01672 -0.058601 2.0538 0.53697 2.7061 2.0803 0.74863 2.3667 1.5211 0.85415 1.0108 1.3082 0 0.060599 0 0.010719 0 0.0068517 0 1.7499
6.5547 -0.034469 -0.039208 0.0010269 0.82927 -0.77774 -0.079652 -0.091727 -0.034375 -0.12628 -0.088871 -0.14192 2.1858 0.54364 2.7046 2.0797 0.788 2.4946 1.5722 0.87968 1.033 1.3077 0 0.067863 0 0.011686 0 0.0072225 0 4.4303
6.5586 -0.067287 -0.080847 0.031907 0.78208 -0.76855 0.045295 -0.30116 0.0015847 -0.35093 -0.21261 -0.176 2.3367 0.54903 2.7013 2.0847 0.82736 2.5905 1.6243 0.89631 1.0603 1.3132 0 0.073362 0 0.012592 0 0.0086908 0 5.7437
6.5625 -0.0937 -0.10995 0.017129 0.4811 -0.48124 0.16279 -0.43775 0.02153 -0.49596 -0.32199 -0.22254 2.5007 0.55272 2.6991 2.0916 0.86266 2.6501 1.6658 0.90988 1.0864 1.3194 0 0.077603 0 0.013482 0 0.010989 0 5.6427
6.5664 -0.11635 -0.12675 -0.076193 0.11336 -0.14585 0.14461 -0.46802 -0.0020563 -0.52491 -0.38179 -0.31424 2.6558 0.55545 2.6994 2.0955 0.88871 2.6786 1.6921 0.92594 1.1054 1.3209 0 0.081166 0 0.014516 0 0.013565 0 4.9652
6.5703 -0.13748 -0.13568 -0.20873 -0.14894 -0.0024245 -0.029613 -0.41107 -0.071169 -0.46295 -0.37054 -0.41021 2.7786 0.55811 2.7007 2.0936 0.90385 2.6824 1.7061 0.94481 1.1163 1.3163 0 0.084141 0 0.015626 0 0.015716 0 4.5945
6.5742 -0.15665 -0.14315 -0.29967 -0.24304 -0.11738 -0.2516 -0.30911 -0.15978 -0.36119 -0.29286 -0.42767 2.86 0.56082 2.7011 2.0875 0.9114 2.6645 1.7138 0.96215 1.1221 1.3095 0 0.086194 0 0.016433 0 0.016852 0 4.7214
6.5781 -0.17086 -0.15407 -0.29078 -0.2035 -0.35001 -0.37397 -0.19591 -0.23204 -0.25606 -0.17885 -0.321 2.9091 0.56286 2.6997 2.0814 0.91673 2.6276 1.719 0.97342 1.1268 1.3053 0 0.087103 0 0.016522 0 0.01679 0 4.8216
6.582 -0.17675 -0.16863 -0.18977 -0.095984 -0.48744 -0.32939 -0.088498 -0.26424 -0.1585 -0.069337 -0.133 2.9407 0.56342 2.6975 2.0788 0.92294 2.5783 1.7217 0.97782 1.1319 1.3056 0 0.087133 0 0.015785 0 0.015853 0 4.2876
6.5859 -0.17311 -0.18136 -0.06077 0.023597 -0.42351 -0.17628 0.00024476 -0.25571 -0.072493 0.0040146 0.031136 2.9617 0.56249 2.6961 2.0805 0.92921 2.5279 1.7212 0.97842 1.1358 1.3086 0 0.086864 0 0.014533 0 0.014647 0 3.0836
6.5898 -0.16143 -0.18408 0.02488 0.10342 -0.22838 -0.03854 0.050761 -0.22433 -0.013578 0.031265 0.085614 2.9655 0.56107 2.6961 2.0848 0.93287 2.4871 1.7186 0.97894 1.1365 1.3111 0 0.08668 0 0.013287 0 0.013638 0 1.8175
6.5938 -0.14453 -0.17105 0.03567 0.08638 -0.061343 -0.0012078 0.045589 -0.19135 -0.0032058 0.022392 0.029059 2.9401 0.56048 2.697 2.0894 0.93278 2.4605 1.7171 0.98081 1.134 1.312 0 0.086468 0 0.012448 0 0.01288 0 1.1876
6.5977 -0.12467 -0.14293 -0.0086363 -0.063547 -0.01987 -0.055844 -0.0095366 -0.16428 -0.04637 -0.0048658 -0.062993 2.8776 0.56134 2.698 2.0928 0.93064 2.4451 1.7188 0.98293 1.1304 1.3125 0 0.085834 0 0.01213 0 0.012128 0 1.342
6.6016 -0.10282 -0.10657 -0.062456 -0.31753 -0.065417 -0.13414 -0.077349 -0.12923 -0.12031 -0.037032 -0.10777 2.7775 0.56316 2.6987 2.0945 0.92942 2.4364 1.7229 0.98365 1.1282 1.3135 0 0.084618 0 0.012228 0 0.011253 0 1.7537
6.6055 -0.079182 -0.070925 -0.090913 -0.57514 -0.084429 -0.18392 -0.10979 -0.061102 -0.18993 -0.06863 -0.082715 2.6443 0.56483 2.6995 2.0946 0.93069 2.432 1.726 0.98252 1.1284 1.3141 0 0.083172 0 0.012596 0 0.010538 0 1.7247
6.6094 -0.053766 -0.042348 -0.08894 -0.71869 -0.012644 -0.20929 -0.08507 0.050512 -0.23469 -0.097512 -0.032746 2.4851 0.56553 2.7006 2.0937 0.93364 2.4321 1.7256 0.98016 1.1301 1.3129 0 0.08211 0 0.01313 0 0.010507 0 1.0389
6.6133 -0.026576 -0.022049 -0.07324 -0.68836 0.10338 -0.24183 -0.027661 0.17855 -0.25768 -0.11788 -0.017375 2.3128 0.56523 2.7015 2.0924 0.93615 2.434 1.7223 0.97702 1.1322 1.3098 0 0.081732 0 0.013706 0 0.01139 0 0.13989
6.6172 0.0022852 -0.0065951 -0.05962 -0.51363 0.1644 -0.28305 0.01132 0.26256 -0.26655 -0.11727 -0.051033 2.1469 0.56449 2.7014 2.0915 0.93643 2.429 1.7193 0.97296 1.1344 1.3075 0 0.08168 0 0.0141 0 0.012718 0 -0.34354
6.6211 0.031839 0.0097893 -0.047322 -0.27885 0.13165 -0.28548 0.00042091 0.24669 -0.2488 -0.079835 -0.091359 2.0071 0.56376 2.6998 2.0916 0.93346 2.4055 1.7188 0.96813 1.1369 1.3086 0 0.081149 0 0.014046 0 0.013496 0 -0.27503
6.625 0.059286 0.032298 -0.023315 -0.063234 0.075911 -0.19653 -0.039909 0.12726 -0.17287 0.0053804 -0.081644 1.8995 0.56312 2.6974 2.092 0.92606 2.3569 1.7205 0.96403 1.1396 1.313 0 0.079489 0 0.013419 0 0.012915 0 -0.22623
6.6289 0.080393 0.062531 0.018751 0.089659 0.10927 -0.021557 -0.051336 -0.030664 -0.020604 0.13433 -0.0035643 1.8097 0.56247 2.6956 2.0918 0.91223 2.2875 1.7216 0.96285 1.1416 1.3174 0 0.076645 0 0.012376 0 0.011026 0 -0.97869
6.6328 0.091882 0.096254 0.063765 0.16159 0.26574 0.16057 0.010506 -0.13016 0.1794 0.28083 0.10915 1.7124 0.56198 2.6955 2.0904 0.88997 2.2112 1.72 0.96533 1.1416 1.3181 0 0.073029 0 0.011286 0 0.0087662 0 -2.7392
6.6367 0.094237 0.12388 0.081145 0.14401 0.45228 0.25176 0.13136 -0.11025 0.35475 0.39893 0.20489 1.594 0.56211 2.6967 2.0884 0.85918 2.1433 1.7162 0.96927 1.1391 1.3144 0 0.068975 0 0.010494 0 0.0072868 0 -4.8038
6.6406 0.092111 0.13508 0.050415 0.04836 0.52522 0.2129 0.24299 0.0085948 0.43378 0.43969 0.25946 1.4677 0.56326 2.698 2.0875 0.82282 2.0931 1.7123 0.97073 1.135 1.3095 0 0.064335 0 0.010095 0 0.0071305 0 -6.0317
6.6445 0.091068 0.12581 -0.014739 -0.073447 0.42322 0.094683 0.27678 0.14116 0.39587 0.37846 0.2888 1.3665 0.56526 2.6984 2.0887 0.78638 2.0621 1.7109 0.96722 1.1309 1.3073 0 0.058728 0 0.0099359 0 0.0079409 0 -5.7554
6.6484 0.09289 0.10252 -0.068735 -0.14112 0.22816 -0.0071884 0.22079 0.20465 0.28346 0.23696 0.32029 1.3169 0.56737 2.6974 2.0914 0.75566 2.0477 1.7123 0.96015 1.1286 1.3088 0 0.052294 0 0.0098144 0 0.0089063 0 -4.3297
6.6523 0.093588 0.079045 -0.067719 -0.10186 0.091817 -0.031599 0.12966 0.18068 0.16547 0.080888 0.3553 1.3161 0.56867 2.6961 2.0934 0.73465 2.0476 1.7148 0.95405 1.1287 1.3117 0 0.046245 0 0.0096859 0 0.009482 0 -2.8242
6.6563 0.086395 0.066919 -0.010079 0.017064 0.095618 0.0050153 0.077484 0.12031 0.085547 -0.013701 0.36251 1.3338 0.56852 2.6954 2.0928 0.72442 2.0601 1.7161 0.95287 1.1305 1.3131 0 0.042517 0 0.0096635 0 0.0097312 0 -2.1256
6.6602 0.067615 0.06659 0.053005 0.11929 0.1779 0.03748 0.094377 0.090648 0.040315 -0.0077723 0.30931 1.3374 0.56674 2.6959 2.0896 0.72337 2.0832 1.715 0.9568 1.1327 1.3127 0 0.042546 0 0.00983 0 0.010035 0 -2.2447
6.6641 0.040408 0.067185 0.053155 0.11751 0.19939 0.020506 0.14236 0.11245 0.001752 0.072855 0.19951 1.3179 0.56375 2.6969 2.0856 0.72833 2.1133 1.7121 0.96236 1.1338 1.3127 0 0.046085 0 0.010076 0 0.010541 0 -2.4226
6.668 0.013161 0.055941 -0.037654 0.010053 0.083452 -0.029368 0.15062 0.14413 -0.044306 0.15312 0.078321 1.2935 0.5605 2.6975 2.0834 0.73601 2.1481 1.709 0.96563 1.1332 1.3149 0 0.051121 0 0.010165 0 0.010941 0 -1.894
6.6719 -0.0062716 0.029585 -0.17619 -0.11912 -0.10583 -0.056061 0.077735 0.12348 -0.083424 0.1601 -0.0030996 1.2885 0.55843 2.6973 2.0842 0.74438 2.1889 1.7075 0.96562 1.1315 1.3186 0 0.055196 0 0.0099906 0 0.010806 0 -0.57801
6.6758 -0.015645 -0.0022785 -0.27469 -0.17903 -0.22436 -0.02537 -0.053839 0.02676 -0.093402 0.072969 -0.032044 1.3098 0.55893 2.6967 2.0874 0.75344 2.2388 1.7085 0.96461 1.1299 1.3205 0 0.057203 0 0.0097681 0 0.010121 0 0.91857
6.6797 -0.018787 -0.024867 -0.26735 -0.1507 -0.18806 0.035978 -0.17857 -0.10796 -0.074637 -0.066278 -0.045722 1.3413 0.56234 2.6964 2.0907 0.7645 2.2973 1.7116 0.96548 1.1298 1.3185 0 0.058192 0 0.0099264 0 0.0094629 0 1.9243
6.6836 -0.021628 -0.030146 -0.16157 -0.088453 -0.053941 0.061987 -0.24181 -0.21133 -0.054981 -0.18845 -0.097522 1.3619 0.56723 2.697 2.0922 0.77822 2.3565 1.7151 0.96867 1.1314 1.3139 0 0.0604 0 0.010743 0 0.0095899 0 2.3032
6.6875 -0.027473 -0.022402 -0.02926 -0.04789 0.038001 0.0092143 -0.23804 -0.2371 -0.062107 -0.24849 -0.20693 1.3653 0.57072 2.6981 2.091 0.79264 2.4035 1.7171 0.97176 1.1338 1.3105 0 0.065206 0 0.012039 0 0.010794 0 2.4552
6.6914 -0.035105 -0.012983 0.054301 -0.023422 0.0042456 -0.099934 -0.20346 -0.19326 -0.091654 -0.25048 -0.33732 1.3634 0.57031 2.6987 2.088 0.80341 2.4286 1.717 0.97187 1.136 1.3117 0 0.071687 0 0.013228 0 0.012597 0 2.7709
6.6953 -0.040275 -0.0097801 0.069901 0.034079 -0.10067 -0.19321 -0.17636 -0.12798 -0.1056 -0.22929 -0.42141 1.3702 0.56579 2.6984 2.0846 0.80655 2.4325 1.7156 0.96846 1.1373 1.3167 0 0.077076 0 0.013736 0 0.014063 0 3.1448
6.6992 -0.038531 -0.011307 0.059927 0.14071 -0.14305 -0.20875 -0.16518 -0.088582 -0.065763 -0.21047 -0.41262 1.3854 0.55979 2.6973 2.0828 0.80213 2.4251 1.7148 0.96389 1.1382 1.3221 0 0.078814 0 0.013434 0 0.014464 0 3.0694
6.7031 -0.027263 -0.010005 0.078609 0.23613 -0.051556 -0.14383 -0.15089 -0.089709 0.028019 -0.18732 -0.31892 1.3944 0.5561 2.6962 2.0837 0.79518 2.4156 1.7157 0.96132 1.1388 1.3243 0 0.076514 0 0.012723 0 0.013737 0 2.2148
6.707 -0.0065128 -0.00024882 0.13682 0.23362 0.10115 -0.048828 -0.115 -0.11166 0.132 -0.13496 -0.19265 1.3849 0.55693 2.6959 2.0874 0.79243 2.403 1.718 0.96211 1.1388 1.3223 0 0.072172 0 0.012186 0 0.01242 0 0.87711
6.7109 0.020827 0.017279 0.19448 0.11848 0.16231 0.024536 -0.06141 -0.12155 0.19223 -0.044705 -0.087782 1.3618 0.56126 2.6965 2.0924 0.79689 2.376 1.7196 0.96501 1.137 1.3182 0 0.068465 0 0.012117 0 0.011179 0 -0.20586
6.7148 0.049398 0.038342 0.20559 -0.014171 0.050107 0.069262 -0.0111 -0.095445 0.18874 0.057391 -0.02218 1.3445 0.56576 2.6975 2.0964 0.80471 2.3237 1.719 0.96756 1.1333 1.3145 0 0.066598 0 0.012324 0 0.010364 0 -0.53117
6.7188 0.073089 0.060623 0.16869 -0.03703 -0.15564 0.11911 0.021724 -0.027537 0.15122 0.12772 0.025445 1.3496 0.56753 2.6983 2.0973 0.8076 2.2479 1.7163 0.96812 1.1296 1.3125 0 0.065567 0 0.012368 0 0.0099075 0 -0.33804
6.7227 0.088133 0.085081 0.13069 0.08426 -0.27577 0.20019 0.045425 0.071754 0.13297 0.14255 0.086406 1.3768 0.56627 2.6989 2.0947 0.79914 2.1662 1.713 0.9667 1.1285 1.3118 0 0.063385 0 0.011991 0 0.0095451 0 -0.41849
6.7266 0.095704 0.11175 0.13912 0.2471 -0.19228 0.28798 0.082267 0.18085 0.16615 0.12016 0.16958 1.4111 0.56418 2.6992 2.0899 0.78021 2.101 1.7112 0.96431 1.1311 1.3118 0 0.059105 0 0.01135 0 0.0090987 0 -1.3764
6.7305 0.10143 0.13543 0.19061 0.30423 0.04364 0.31631 0.14457 0.27253 0.2358 0.1057 0.25351 1.4409 0.56369 2.6992 2.0854 0.75863 2.065 1.7113 0.96191 1.1356 1.3124 0 0.053786 0 0.010869 0 0.0085991 0 -3.028
6.7344 0.11124 0.14753 0.22882 0.20768 0.25797 0.23568 0.21955 0.32265 0.29245 0.13195 0.30638 1.4713 0.56525 2.6985 2.0832 0.74341 2.0531 1.7122 0.96005 1.1381 1.314 0 0.049603 0 0.010858 0 0.0082133 0 -4.5176
6.7383 0.12646 0.14349 0.19725 0.059345 0.3099 0.069091 0.27703 0.32156 0.29042 0.19132 0.3128 1.5207 0.56708 2.6968 2.0835 0.7382 2.0496 1.7124 0.95916 1.1365 1.3162 0 0.047974 0 0.011265 0 0.0080982 0 -5.0456
6.7422 0.14216 0.12868 0.097673 0.011486 0.21097 -0.089071 0.29185 0.28042 0.2211 0.24383 0.28355 1.6043 0.56699 2.6945 2.0855 0.73944 2.0425 1.7116 0.95966 1.1323 1.3179 0 0.048466 0 0.011745 0 0.0082907 0 -4.5329
6.7461 0.15057 0.11558 -0.0031106 0.11311 0.099592 -0.13734 0.26083 0.22456 0.11775 0.25311 0.2427 1.7209 0.56439 2.6931 2.0878 0.74038 2.0335 1.7103 0.96149 1.1299 1.3187 0 0.049411 0 0.011955 0 0.0086749 0 -3.6243
6.75 0.14669 0.11387 -0.027549 0.25812 0.10224 -0.044328 0.20184 0.17662 0.032306 0.21775 0.20665 1.8567 0.56082 2.6939 2.0893 0.7372 2.0353 1.7093 0.96367 1.132 1.3188 0 0.049589 0 0.011782 0 0.0090195 0 -3.0677
6.7539 0.13162 0.12172 0.045017 0.29141 0.21598 0.12533 0.13977 0.14241 0.0033932 0.17093 0.17477 1.9991 0.55854 2.6974 2.0899 0.73184 2.0577 1.7088 0.96467 1.1371 1.3191 0 0.049339 0 0.011354 0 0.0090853 0 -3.073
6.7578 0.11084 0.12684 0.15801 0.16787 0.31929 0.25821 0.093182 0.11171 0.036484 0.15055 0.13721 2.1479 0.55868 2.7023 2.0894 0.72951 2.0977 1.7088 0.9636 1.1406 1.3198 0 0.050104 0 0.010872 0 0.0087765 0 -3.2243
6.7617 0.089641 0.11634 0.22207 0.001942 0.29183 0.27361 0.069523 0.07259 0.10519 0.16712 0.089469 2.3116 0.5605 2.7065 2.0881 0.73344 2.1399 1.7098 0.9612 1.1388 1.3197 0 0.052888 0 0.010464 0 0.0082483 0 -2.9566
6.7656 0.069642 0.087064 0.18432 -0.046236 0.12513 0.17409 0.066438 0.025395 0.16891 0.19607 0.038735 2.4955 0.56232 2.7081 2.0863 0.7418 2.1695 1.7127 0.95944 1.1329 1.3177 0 0.057122 0 0.010193 0 0.0078591 0 -2.0959
6.7695 0.049006 0.047223 0.063567 0.064514 -0.075592 0.029417 0.073411 -0.016583 0.19457 0.19877 -0.0029504 2.6943 0.56294 2.707 2.085 0.7494 2.1841 1.7175 0.95995 1.1282 1.3135 0 0.061012 0 0.010127 0 0.00795 0 -0.96401
6.7734 0.025147 0.0089795 -0.073208 0.20747 -0.18887 -0.084645 0.073668 -0.039479 0.17109 0.15267 -0.030205 2.8957 0.56236 2.7041 2.0851 0.75233 2.1958 1.7222 0.96248 1.1291 1.3091 0 0.06303 0 0.010365 0 0.0086003 0 -0.022422
6.7773 -0.0030405 -0.020944 -0.1656 0.20657 -0.17606 -0.13782 0.050697 -0.042045 0.11034 0.066695 -0.048847 3.0919 0.56135 2.7011 2.087 0.75139 2.2208 1.7237 0.96506 1.135 1.3066 0 0.063185 0 0.010942 0 0.0095712 0 0.54172
6.7813 -0.034917 -0.044497 -0.19657 0.0064221 -0.095967 -0.14879 -0.00051983 -0.037779 0.036303 -0.027007 -0.069888 3.284 0.56054 2.6987 2.0897 0.7515 2.2661 1.7205 0.96562 1.1407 1.3074 0 0.062961 0 0.011728 0 0.01051 0 0.89898
6.7852 -0.068808 -0.067932 -0.18626 -0.27296 -0.037771 -0.14938 -0.066054 -0.0453 -0.030255 -0.095159 -0.099767 3.4767 0.56001 2.6969 2.0914 0.75806 2.3232 1.7144 0.96388 1.1415 1.3104 0 0.064039 0 0.012457 0 0.011249 0 1.3231
6.7891 -0.10214 -0.095207 -0.15975 -0.44703 -0.046226 -0.15051 -0.11909 -0.076235 -0.081694 -0.12232 -0.13601 3.6677 0.55955 2.6954 2.091 0.77343 2.3762 1.7103 0.96186 1.1372 1.3137 0 0.066988 0 0.012879 0 0.011916 0 1.9132
6.793 -0.13123 -0.12522 -0.125 -0.43036 -0.10334 -0.14067 -0.13865 -0.12962 -0.12273 -0.11632 -0.17084 3.8452 0.55919 2.6943 2.0889 0.79638 2.4148 1.7117 0.96256 1.1322 1.3157 0 0.071021 0 0.012936 0 0.012756 0 2.5606
6.7969 -0.15231 -0.15401 -0.079399 -0.29525 -0.16397 -0.11111 -0.12673 -0.19396 -0.16158 -0.10074 -0.19753 3.9947 0.55936 2.6939 2.0867 0.82407 2.4425 1.7183 0.968 1.1316 1.3163 0 0.07488 0 0.012802 0 0.013811 0 3.12
6.8008 -0.16421 -0.17814 -0.031096 -0.18061 -0.19561 -0.075987 -0.1084 -0.25223 -0.20141 -0.10146 -0.21364 4.109 0.56055 2.6946 2.0859 0.85429 2.4731 1.7254 0.97792 1.1361 1.3162 0 0.077936 0 0.012756 0 0.014802 0 3.5459
6.8047 -0.17044 -0.19582 -0.0073681 -0.15651 -0.18766 -0.064914 -0.1129 -0.2865 -0.23899 -0.13384 -0.22026 4.1916 0.56303 2.6959 2.0869 0.88579 2.5179 1.7282 0.99015 1.1422 1.316 0 0.080513 0 0.013011 0 0.015321 0 3.8588
6.8086 -0.17745 -0.20569 -0.037748 -0.18232 -0.14159 -0.096461 -0.15095 -0.28334 -0.26964 -0.19519 -0.22107 4.2513 0.56665 2.6969 2.0885 0.91691 2.5752 1.7256 1.002 1.1459 1.3162 0 0.083282 0 0.013598 0 0.015196 0 4.0444
6.8125 -0.1893 -0.2064 -0.1262 -0.18608 -0.071402 -0.16048 -0.20748 -0.24135 -0.29196 -0.26576 -0.22329 4.2935 0.57094 2.6973 2.0894 0.94464 2.6308 1.7213 1.0117 1.1462 1.3168 0 0.086414 0 0.014379 0 0.014666 0 4.0673
6.8164 -0.20285 -0.19822 -0.23808 -0.16284 -0.015023 -0.22618 -0.25501 -0.17723 -0.3071 -0.31882 -0.2372 4.3173 0.57522 2.6973 2.089 0.96555 2.669 1.7204 1.0189 1.1458 1.3177 0 0.089316 0 0.015127 0 0.014211 0 3.9988
6.8203 -0.20843 -0.18457 -0.31508 -0.17811 -0.02622 -0.26541 -0.27531 -0.123 -0.31441 -0.33561 -0.27011 4.3182 0.57867 2.6974 2.0881 0.97824 2.6842 1.7243 1.0243 1.1471 1.3184 0 0.091148 0 0.015623 0 0.014192 0 4.0585
6.8242 -0.19678 -0.17061 -0.30873 -0.27595 -0.13053 -0.26729 -0.27048 -0.11138 -0.3099 -0.31593 -0.31653 4.293 0.58059 2.6975 2.0877 0.98492 2.6839 1.7299 1.0283 1.1497 1.318 0 0.091571 0 0.015744 0 0.014627 0 4.4294
6.8281 -0.16672 -0.15902 -0.20973 -0.40189 -0.27933 -0.23327 -0.25576 -0.15557 -0.29055 -0.27625 -0.35374 4.2403 0.58082 2.6971 2.0881 0.99026 2.6804 1.7323 1.0311 1.1506 1.3158 0 0.091017 0 0.015543 0 0.015262 0 4.9812
6.832 -0.12696 -0.14683 -0.055043 -0.43659 -0.36097 -0.16552 -0.2428 -0.23701 -0.25955 -0.2359 -0.35128 4.1596 0.57995 2.6952 2.0888 0.99774 2.6776 1.7292 1.032 1.1483 1.3124 0 0.090264 0 0.015257 0 0.015817 0 5.2241
6.8359 -0.090021 -0.12714 0.09046 -0.31316 -0.28398 -0.067686 -0.2288 -0.31078 -0.22498 -0.20202 -0.29153 4.0512 0.57903 2.6919 2.0892 1.0062 2.6652 1.7234 1.0308 1.1448 1.3099 0 0.089705 0 0.015201 0 0.016139 0 4.6412
6.8398 -0.06333 -0.09496 0.16708 -0.094178 -0.068647 0.041476 -0.1997 -0.32772 -0.19054 -0.16613 -0.18605 3.92 0.57892 2.6886 2.089 1.0097 2.6247 1.7197 1.0278 1.1447 1.3107 0 0.088966 0 0.015542 0 0.016144 0 3.1597
6.8438 -0.045113 -0.052554 0.151 0.078982 0.14585 0.12212 -0.14281 -0.26121 -0.14718 -0.1153 -0.071915 3.7768 0.57967 2.6874 2.0886 1.0006 2.5444 1.7204 1.0249 1.1503 1.315 0 0.08714 0 0.016121 0 0.015699 0 1.3065
6.8477 -0.02793 -0.0091617 0.06656 0.11786 0.20594 0.13292 -0.058078 -0.1237 -0.076618 -0.048146 0.012917 3.6356 0.5805 2.6895 2.0882 0.97525 2.4309 1.7239 1.0239 1.1588 1.3201 0 0.083457 0 0.016472 0 0.014656 0 -0.15947
6.8516 -0.0059641 0.024771 -0.027732 0.065436 0.0781 0.066934 0.03936 0.036765 0.032355 0.019664 0.057246 3.5058 0.58061 2.6939 2.0876 0.93613 2.308 1.7262 1.0257 1.1642 1.3221 0 0.077864 0 0.016118 0 0.013061 0 -0.84913
6.8555 0.020743 0.044398 -0.073465 0.040632 -0.11139 -0.029967 0.12531 0.15969 0.16706 0.066495 0.083758 3.3869 0.57985 2.6985 2.0865 0.89111 2.204 1.7247 1.029 1.1623 1.3191 0 0.071156 0 0.014939 0 0.011294 0 -1.0335
6.8594 0.048074 0.053123 -0.046934 0.10843 -0.17987 -0.082896 0.17738 0.2042 0.29007 0.083643 0.12754 3.2717 0.5789 2.7008 2.0853 0.84882 2.1362 1.7203 1.0311 1.1545 1.3131 0 0.0646 0 0.013332 0 0.00992 0 -1.3402
6.8633 0.072507 0.059679 0.028894 0.21313 -0.049838 -0.041651 0.18618 0.17261 0.35866 0.084925 0.2023 3.1543 0.57865 2.7005 2.0848 0.81455 2.1027 1.716 1.0302 1.1467 1.3085 0 0.05933 0 0.012003 0 0.0093155 0 -2.1341
6.8672 0.09341 0.0724 0.10426 0.24488 0.17841 0.079683 0.16217 0.10922 0.35182 0.096945 0.28327 3.0371 0.57944 2.699 2.0862 0.78909 2.0877 1.7135 1.0266 1.1442 1.3084 0 0.055857 0 0.011521 0 0.0093885 0 -3.1672
6.8711 0.11129 0.09459 0.13985 0.16686 0.31482 0.21314 0.13291 0.071337 0.28406 0.13654 0.32331 2.9291 0.58082 2.6988 2.0895 0.77076 2.0749 1.7122 1.0232 1.1475 1.3125 0 0.053957 0 0.011962 0 0.0096707 0 -3.8253
6.875 0.12518 0.12311 0.13245 0.064297 0.25109 0.29004 0.12837 0.088881 0.19539 0.19382 0.29131 2.8385 0.58189 2.701 2.0929 0.75819 2.058 1.7108 1.0229 1.1528 1.3173 0 0.052952 0 0.012898 0 0.0097214 0 -3.7217
6.8789 0.13306 0.14999 0.10918 0.05871 0.057753 0.29102 0.16043 0.14185 0.12571 0.23614 0.20129 2.7679 0.58195 2.7048 2.0943 0.75127 2.0432 1.7094 1.0263 1.1554 1.3195 0 0.052214 0 0.013716 0 0.0094723 0 -3.0612
6.8828 0.13507 0.16614 0.097541 0.17538 -0.083826 0.25071 0.21118 0.17606 0.093293 0.2318 0.10666 2.7166 0.58086 2.7082 2.0928 0.74979 2.0414 1.71 1.0313 1.1539 1.3187 0 0.051553 0 0.013983 0 0.0091953 0 -2.4325
6.8867 0.13523 0.16591 0.099312 0.30631 -0.050785 0.2177 0.24249 0.14904 0.091636 0.17629 0.062078 2.6855 0.57901 2.7095 2.0896 0.75186 2.0576 1.7141 1.0338 1.1509 1.317 0 0.051228 0 0.013616 0 0.0091478 0 -2.2537
6.8906 0.1384 0.15087 0.092156 0.31459 0.10906 0.21075 0.22384 0.07035 0.103 0.10007 0.082583 2.6792 0.57719 2.7086 2.0873 0.75417 2.0854 1.7202 1.0318 1.1495 1.3167 0 0.051577 0 0.012792 0 0.0092728 0 -2.4209
6.8945 0.14474 0.13004 0.055653 0.17773 0.22595 0.21231 0.15787 0.00028563 0.1143 0.050434 0.13302 2.7003 0.57637 2.7071 2.088 0.75413 2.1111 1.7243 1.0263 1.1507 1.3179 0 0.052576 0 0.011771 0 0.0092658 0 -2.4847
6.8984 0.14754 0.11504 -0.0049407 0.021885 0.16957 0.19977 0.081216 0.0034772 0.12264 0.05905 0.15661 2.7444 0.57732 2.7067 2.0916 0.75192 2.1232 1.7233 1.021 1.1527 1.3188 0 0.053706 0 0.010795 0 0.0089347 0 -2.1464
6.9023 0.13794 0.11217 -0.061479 0.0061522 -0.029689 0.17739 0.037075 0.093678 0.12956 0.11861 0.11991 2.8011 0.5801 2.7078 2.0956 0.75009 2.1199 1.7178 1.0191 1.153 1.3176 0 0.054302 0 0.010085 0 0.0084636 0 -1.5636
6.9063 0.11316 0.11709 -0.089966 0.16741 -0.21073 0.17316 0.040904 0.21745 0.13279 0.18648 0.038492 2.8627 0.58356 2.7091 2.097 0.75088 2.1108 1.7126 1.0215 1.1505 1.3148 0 0.054113 0 0.0098357 0 0.008279 0 -1.1675
6.9102 0.080578 0.11707 -0.094845 0.37849 -0.23105 0.20405 0.068921 0.29317 0.12481 0.21388 -0.036455 2.932 0.58565 2.7089 2.095 0.7539 2.1089 1.712 1.0257 1.1465 1.3122 0 0.053568 0 0.010117 0 0.0086283 0 -1.2002
6.9141 0.052967 0.10023 -0.10526 0.46118 -0.094252 0.24812 0.080307 0.27387 0.099076 0.18011 -0.058617 3.0192 0.58452 2.707 2.0912 0.75645 2.1217 1.7164 1.0287 1.1432 1.3115 0 0.053467 0 0.010763 0 0.0092963 0 -1.4472
6.918 0.038557 0.065125 -0.1449 0.34466 0.058823 0.25657 0.054076 0.18061 0.057512 0.10671 -0.021269 3.1306 0.58003 2.7043 2.0884 0.75653 2.1452 1.722 1.0287 1.142 1.3122 0 0.054282 0 0.011393 0 0.0097672 0 -1.4339
6.9219 0.034477 0.022612 -0.20344 0.11907 0.080625 0.19778 0.007763 0.079478 0.011975 0.04061 0.040378 3.2584 0.57423 2.7025 2.0883 0.75543 2.1682 1.724 1.0265 1.143 1.3128 0 0.055682 0 0.011611 0 0.0097023 0 -0.88354
6.9258 0.029497 -0.011826 -0.23769 -0.058776 -0.05408 0.09078 -0.018922 0.025158 -0.021688 0.018712 0.078576 3.3837 0.57034 2.7026 2.0904 0.75722 2.1822 1.7209 1.0245 1.1457 1.3124 0 0.056758 0 0.011268 0 0.0092776 0 0.009562
6.9297 0.013555 -0.029294 -0.20424 -0.10773 -0.23305 -0.006401 -0.00072235 0.021916 -0.032867 0.040709 0.06856 3.49 0.57067 2.704 2.0924 0.76511 2.1894 1.7158 1.0245 1.149 1.312 0 0.056825 0 0.010568 0 0.0090474 0 0.74414
[truncated: 1,860,612 more chars]
