# Supplementary material for: Dataset from dynamic shake-table testing of five full-scale single leaf and cavity URM walls subjected to out-of-plane two-way bending
Source: Data Brief. 2019 Mar 20;24:103854. doi: 10.1016/j.dib.2019.103854 (PMC6480314; doi:10.1016/j.dib.2019.103854)
Supplement: Multimedia component 2 [file mmc2.zip › DATA/CS-010-RR/Test26.txt]

0 0.0013627 -0.00062479 0.037878 0.0017402 -0.012703 -0.0011761 -0.0041021 0.0010254 -0.0032242 -0.0076797 0.0086243 0.16955 1.0252 2.8697 2.0069 0.77999 2.2126 1.7215 1.2322 1.4257 1.3611 0 0.061024 0 0.012323 0 0.012251 0 0.068666
0.003906 -0.0004282 0.0050517 0.060423 0.0012514 -0.042601 0.0097007 0.00032012 0.012352 -0.0053631 -0.0022053 0.0040686 0.17803 1.0186 2.8687 2.0099 0.77797 2.2124 1.7214 1.2295 1.4266 1.3602 0 0.060471 0 0.012689 0 0.011993 0 0.12575
0.007812 -0.0025724 0.0075651 0.048235 0.00010008 -0.04903 0.014155 0.0046633 0.015881 -0.0043546 0.0051384 -0.0020599 0.17825 1.0142 2.8713 2.0127 0.77674 2.2076 1.7188 1.2299 1.4273 1.3578 0 0.059952 0 0.012571 0 0.011745 0 0.11295
0.011718 -0.0034885 0.0058399 0.0091857 -0.00095921 -0.028017 0.0097402 0.0055416 0.0098759 -0.0011076 0.0089385 -0.0049721 0.16677 1.0146 2.8734 2.0138 0.77761 2.2019 1.716 1.2332 1.4285 1.3552 0 0.059672 0 0.011931 0 0.011712 0 0.037315
0.015625 -0.0024445 0.00096756 -0.034054 -0.0012936 0.0077679 -0.00033576 0.001969 -0.00072735 0.0025857 0.0062438 -0.0041939 0.14604 1.0186 2.8718 2.0128 0.78047 2.1999 1.7147 1.2378 1.4305 1.354 0 0.059554 0 0.011283 0 0.011815 0 -0.052341
0.019531 3.3491e-05 -0.0044723 -0.057226 -0.000994 0.03658 -0.0098165 -0.0036849 -0.0087148 0.0053556 -0.0010831 -0.0027768 0.12523 1.0222 2.867 2.0106 0.78356 2.2032 1.7152 1.2409 1.4324 1.3551 0 0.059441 0 0.011314 0 0.011829 0 -0.09718
0.023437 0.0025605 -0.0076273 -0.047903 -0.0006743 0.041248 -0.013496 -0.0073783 -0.010042 0.0063201 -0.007883 -0.0028585 0.11465 1.0227 2.8629 2.0089 0.78473 2.2089 1.7164 1.2407 1.4327 1.3578 0 0.059343 0 0.012263 0 0.011676 0 -0.068933
0.027343 0.0036698 -0.0067006 -0.011939 -0.00071026 0.0198 -0.0098703 -0.006406 -0.0058057 0.0046509 -0.0097026 -0.0029652 0.11777 1.0206 2.8634 2.0086 0.78321 2.2125 1.7177 1.2373 1.4308 1.3605 0 0.059445 0 0.013598 0 0.011502 0 0.011067
0.03125 0.0025134 -0.0019701 0.030102 -0.00081204 -0.013917 -0.0012437 -0.0013707 5.0664e-05 5.7208e-05 -0.0058986 -0.00021121 0.12795 1.0188 2.8683 2.0094 0.78027 2.2117 1.7191 1.233 1.4272 1.3617 0 0.059887 0 0.014354 0 0.011482 0 0.08872
0.035156 -0.00069109 0.0040573 0.054417 -0.00044931 -0.039485 0.0078519 0.0043212 0.0042377 -0.0058936 0.00043407 0.0052405 0.1338 1.0191 2.8741 2.0097 0.77821 2.2081 1.7211 1.2306 1.4238 1.361 0 0.060565 0 0.013901 0 0.011577 0 0.11602
0.039062 -0.0045478 0.007785 0.047208 0.00036109 -0.042362 0.012689 0.0068945 0.0055549 -0.0094847 0.0051037 0.0089374 0.12911 1.0209 2.8769 2.0087 0.77855 2.2053 1.7233 1.2319 1.4221 1.3598 0 0.061187 0 0.012498 0 0.011549 0 0.081793
0.042968 -0.006913 0.0066483 0.012578 0.0008812 -0.021639 0.010341 0.0046964 0.0039745 -0.0070572 0.0055835 0.0061985 0.11849 1.0215 2.8758 2.0068 0.78104 2.2056 1.7247 1.2362 1.422 1.3595 0 0.061523 0 0.011128 0 0.011248 0 0.013327
0.046875 -0.0059984 0.00097109 -0.029518 0.0004123 0.010682 0.0014144 -0.0008996 -0.00032471 0.0014714 0.0020357 -0.0024745 0.11306 1.0196 2.873 2.0055 0.78414 2.2078 1.7242 1.2407 1.4219 1.3602 0 0.061575 0 0.010712 0 0.010846 0 -0.047498
0.050781 -0.0017259 -0.0059002 -0.054566 -0.00080305 0.037084 -0.0094062 -0.006501 -0.006329 0.011125 -0.003368 -0.010606 0.11986 1.0164 2.8718 2.0055 0.78618 2.2091 1.7216 1.2425 1.4207 1.361 0 0.061498 0 0.011367 0 0.010713 0 -0.071744
0.054687 0.0036799 -0.0096057 -0.04785 -0.0016233 0.043775 -0.015281 -0.0087489 -0.011093 0.014692 -0.0077028 -0.011095 0.13465 1.0146 2.8728 2.0063 0.78645 2.2078 1.7178 1.2406 1.4188 1.3603 0 0.061376 0 0.012347 0 0.011028 0 -0.05553
0.058593 0.0067172 -0.007686 -0.013341 -0.0011194 0.027296 -0.011447 -0.0061949 -0.010611 0.0082989 -0.0084215 -0.002797 0.1453 1.0155 2.8742 2.0066 0.78526 2.2049 1.7143 1.2365 1.4181 1.358 0 0.061126 0 0.012701 0 0.011523 0 -0.014357
0.0625 0.0049501 -0.0012988 0.028534 0.00035209 -0.0039174 0.00083696 -0.00012483 -0.0030691 -0.0048535 -0.0044442 0.0081233 0.14294 1.0177 2.8737 2.0061 0.78352 2.2025 1.7119 1.2331 1.4203 1.3555 0 0.060652 0 0.012088 0 0.011661 0 0.029438
0.066406 -0.00093608 0.0055675 0.053165 0.0013315 -0.033497 0.014083 0.0060179 0.0083468 -0.016143 0.0028505 0.013531 0.13074 1.0189 2.8707 2.0054 0.78223 2.2022 1.7106 1.233 1.4246 1.355 0 0.060081 0 0.011038 0 0.011128 0 0.056035
0.070312 -0.0071428 0.0087964 0.046542 0.00066036 -0.045281 0.019244 0.0084353 0.016515 -0.017701 0.009611 0.010238 0.12148 1.0178 2.8673 2.0056 0.78204 2.2032 1.7102 1.2363 1.4285 1.3576 0 0.059757 0 0.010441 0 0.010171 0 0.053257
0.074218 -0.0091956 0.0067643 0.013351 -0.0012728 -0.032244 0.012251 0.0052401 0.015439 -0.0082708 0.01137 0.0020474 0.1257 1.0157 2.866 2.0067 0.78286 2.2042 1.7106 1.2413 1.4294 1.362 0 0.059966 0 0.010755 0 0.0094299 0 0.021107
0.078125 -0.0051866 0.0011031 -0.026418 -0.0027815 -0.0013091 -0.0026864 -0.0020966 0.005311 0.0058822 0.0061792 -0.0044873 0.14089 1.0148 2.8675 2.0073 0.78376 2.205 1.7118 1.2448 1.4272 1.3659 0 0.060617 0 0.011621 0 0.009398 0 -0.025008
0.082031 0.0026464 -0.0046394 -0.049776 -0.0024704 0.029682 -0.015893 -0.009288 -0.0070895 0.015526 -0.0033042 -0.0059196 0.15225 1.0162 2.8701 2.0059 0.78338 2.2065 1.7134 1.2448 1.4243 1.3671 0 0.061245 0 0.012209 0 0.010012 0 -0.058497
0.085937 0.0093247 -0.0072264 -0.044037 -0.0005871 0.042194 -0.019102 -0.011832 -0.013431 0.014758 -0.010974 -0.0037647 0.14515 1.0186 2.8713 2.0027 0.781 2.2095 1.7143 1.2413 1.4239 1.3652 0 0.061367 0 0.01197 0 0.010746 0 -0.056025
0.089843 0.010555 -0.0053686 -0.013315 0.0012603 0.02851 -0.011028 -0.0081563 -0.01019 0.0044456 -0.011425 -0.0014283 0.1186 1.0199 2.8701 1.9993 0.77749 2.2128 1.7138 1.2364 1.427 1.3616 0 0.060901 0 0.011103 0 0.011106 0 -0.014349
0.09375 0.0056605 -0.00010431 0.024783 0.0017535 -0.0031112 0.0024542 -0.0010094 -0.0010013 -0.0089949 -0.0040573 -0.00031695 0.087723 1.019 2.8677 1.9976 0.77502 2.2136 1.7126 1.2331 1.4313 1.3579 0 0.060251 0 0.010361 0 0.011033 0 0.044427
0.097656 -0.0020785 0.0058527 0.04943 0.0011807 -0.033439 0.013023 0.0042424 0.0067203 -0.017808 0.0062463 0.00066792 0.072405 1.017 2.8661 1.9985 0.77549 2.2106 1.712 1.2332 1.4333 1.3554 0 0.059975 0 0.01038 0 0.010864 0 0.085875
0.10156 -0.0077655 0.0093134 0.047707 0.0010419 -0.044274 0.01539 0.0034673 0.0076863 -0.017081 0.012612 0.0024571 0.081497 1.0155 2.867 2.0008 0.77865 2.2052 1.7134 1.2362 1.4311 1.3541 0 0.06033 0 0.011161 0 0.010923 0 0.085797
0.10547 -0.0081207 0.0080491 0.020946 0.002344 -0.029449 0.0096361 -0.002999 0.0022033 -0.0069214 0.0111 0.0038255 0.10598 1.0151 2.8698 2.0034 0.78191 2.2015 1.7166 1.2397 1.4259 1.3539 0 0.061106 0 0.012117 0 0.011194 0 0.044913
0.10938 -0.0033919 0.0021014 -0.016347 0.0043763 0.0020929 -0.0001783 -0.010289 -0.0050479 0.0077095 0.0032493 0.0027838 0.12662 1.0152 2.8725 2.0057 0.78227 2.2024 1.7195 1.241 1.4212 1.3547 0 0.061843 0 0.012606 0 0.011372 0 -0.014665
0.11328 0.0031002 -0.0057493 -0.044104 0.0052777 0.032324 -0.0089233 -0.012367 -0.0090398 0.019182 -0.0054847 -0.00035038 0.12909 1.015 2.8733 2.008 0.77898 2.2071 1.72 1.2392 1.42 1.3561 0 0.0622 0 0.012455 0 0.01123 0 -0.065564
0.11719 0.0071906 -0.011098 -0.047191 0.0038494 0.04471 -0.012575 -0.0064628 -0.00762 0.020857 -0.009758 -0.0022606 0.11384 1.0144 2.8721 2.0104 0.77453 2.2114 1.7175 1.236 1.4227 1.3575 0 0.062132 0 0.012027 0 0.010873 0 -0.089373
0.12109 0.0063434 -0.010473 -0.023739 0.00077459 0.032901 -0.0093004 0.0046825 -0.0019971 0.011011 -0.0076478 0.00019259 0.092964 1.0145 2.87 2.0121 0.77285 2.2115 1.7136 1.2345 1.4272 1.3581 0 0.061786 0 0.011836 0 0.010644 0 -0.080181
0.125 0.00099672 -0.003851 0.013227 -0.0019806 0.0034265 -0.00017075 0.014428 0.0047331 -0.005281 -0.0012111 0.006089 0.078554 1.0158 2.8689 2.0119 0.77601 2.2071 1.7108 1.2363 1.4308 1.3575 0 0.061291 0 0.012091 0 0.010771 0 -0.041276
0.12891 -0.0057809 0.0048287 0.04246 -0.0029347 -0.028037 0.010557 0.016605 0.0092588 -0.018363 0.0053399 0.010371 0.073603 1.0178 2.8697 2.0099 0.78231 2.2018 1.7104 1.2401 1.432 1.3569 0 0.060698 0 0.012565 0 0.01113 0 0.016352
0.13281 -0.010016 0.0099862 0.046525 -0.0022284 -0.044585 0.016801 0.0096358 0.0091779 -0.019913 0.0081181 0.0083116 0.072926 1.019 2.8719 2.0079 0.78751 2.1999 1.7118 1.2425 1.4306 1.3576 0 0.060077 0 0.012854 0 0.011349 0 0.072472
0.13672 -0.0090415 0.0081722 0.022495 -0.0010751 -0.036773 0.014126 -0.0023676 0.0039268 -0.0088671 0.0053453 0.00029146 0.071363 1.0185 2.8738 2.0087 0.78815 2.2027 1.7131 1.2407 1.4278 1.3599 0 0.059601 0 0.012748 0 0.011161 0 0.10089
0.14063 -0.0030849 0.00057178 -0.015531 -0.00027205 -0.0082037 0.0034086 -0.012155 -0.0044624 0.0072561 -0.0019107 -0.0080383 0.069884 1.0168 2.874 2.0129 0.78432 2.2077 1.7132 1.235 1.4243 1.3624 0 0.059456 0 0.012368 0 0.010635 0 0.083245
0.14453 0.0046905 -0.0077161 -0.044388 0.0005572 0.025336 -0.0086489 -0.013837 -0.01173 0.017278 -0.010032 -0.01061 0.073384 1.0155 2.8722 2.0185 0.77931 2.2108 1.7122 1.2289 1.4211 1.3628 0 0.059649 0 0.012 0 0.010118 0 0.025764
0.14844 0.0098668 -0.011161 -0.0459 0.0022199 0.044035 -0.01363 -0.0064813 -0.013626 0.014245 -0.014341 -0.0061329 0.083261 1.0156 2.8695 2.0215 0.77685 2.2105 1.7114 1.2264 1.419 1.3601 0 0.059942 0 0.011824 0 0.0099325 0 -0.037778
0.15234 0.0093564 -0.0075042 -0.018294 0.0046389 0.035899 -0.0076231 0.0053644 -0.0089572 0.00038873 -0.011646 0.0013112 0.093607 1.0171 2.8677 2.0196 0.77826 2.2082 1.7114 1.2286 1.4189 1.3559 0 0.060016 0 0.011796 0 0.010133 0 -0.065835
0.15625 0.0033541 0.00091501 0.022431 0.0065225 0.00507 0.0054382 0.01448 -0.0009247 -0.014568 -0.002636 0.0064553 0.09606 1.0186 2.8679 2.0136 0.78188 2.2069 1.7121 1.2331 1.421 1.3531 0 0.059751 0 0.011764 0 0.010503 0 -0.039864
0.16016 -0.0046567 0.0089147 0.052176 0.0064764 -0.029684 0.016377 0.015387 0.0049102 -0.020305 0.0078173 0.0073134 0.088753 1.0193 2.8699 2.0068 0.78496 2.2081 1.7124 1.2363 1.4248 1.3539 0 0.059337 0 0.01165 0 0.010751 0 0.019148
0.16406 -0.0099778 0.011816 0.053359 0.0044077 -0.046476 0.017504 0.0077205 0.0047625 -0.012731 0.013394 0.0056717 0.079546 1.0192 2.8721 2.0029 0.78602 2.2104 1.7122 1.2364 1.4283 1.3573 0 0.059106 0 0.011533 0 0.010736 0 0.064607
0.16797 -0.0095893 0.0080915 0.025343 0.0017197 -0.034548 0.008133 -0.0035214 -0.00055099 0.0039115 0.010632 0.0039418 0.078708 1.0189 2.873 2.0029 0.78566 2.2118 1.7118 1.235 1.4296 1.3602 0 0.059235 0 0.011558 0 0.010549 0 0.059368
0.17188 -0.004008 -7.9143e-05 -0.015552 7.1647e-05 -0.0014107 -0.0053792 -0.011058 -0.0065544 0.020303 0.0015958 0.0024526 0.087287 1.0186 2.8719 2.0055 0.78545 2.2113 1.712 1.2348 1.4279 1.3599 0 0.059607 0 0.011802 0 0.010443 0 0.0038142
0.17578 0.0030813 -0.0082522 -0.046029 -2.0604e-05 0.032254 -0.014629 -0.0099132 -0.0089154 0.027662 -0.0074244 0.00015479 0.093224 1.0176 2.8693 2.008 0.78624 2.21 1.713 1.2371 1.4237 1.3566 0 0.059944 0 0.012213 0 0.010654 0 -0.065376
0.17969 0.0071576 -0.012089 -0.04948 0.0006408 0.046187 -0.014884 -0.00065752 -0.0066719 0.022094 -0.010419 -0.0026797 0.081156 1.0156 2.8667 2.0092 0.78747 2.2096 1.7145 1.2402 1.4196 1.3533 0 0.060068 0 0.012662 0 0.011215 0 -0.10307
0.18359 0.0056636 -0.0095111 -0.025251 0.0010051 0.033108 -0.0073142 0.010813 -0.002227 0.0059801 -0.0059317 -0.0036443 0.048484 1.0133 2.865 2.009 0.78788 2.211 1.716 1.241 1.4179 1.353 0 0.060042 0 0.013013 0 0.01186 0 -0.086321
0.1875 -0.00044695 -0.0017976 0.011543 0.00080843 0.0020686 0.0029803 0.016922 0.0013464 -0.013296 0.0021668 -0.00080323 0.012442 1.0124 2.8647 2.0085 0.78676 2.2127 1.7175 1.2382 1.4201 1.3567 0 0.060062 0 0.013153 0 0.01212 0 -0.025297
0.19141 -0.0073038 0.0068896 0.03915 0.0004789 -0.028415 0.010614 0.013235 0.0027978 -0.026463 0.0077807 0.00417 -0.00067752 1.0143 2.8657 2.0083 0.78451 2.2131 1.719 1.2336 1.4255 1.3621 0 0.060253 0 0.012995 0 0.01163 0 0.048659
0.19531 -0.010462 0.011591 0.041813 0.00021761 -0.041807 0.012442 0.0014155 0.0028329 -0.02661 0.0069295 0.0064459 0.022979 1.0183 2.8675 2.0082 0.78218 2.2118 1.7198 1.2311 1.4316 1.3663 0 0.060551 0 0.012533 0 0.010475 0 0.10304
0.19922 -0.0075992 0.009421 0.018708 -0.00045414 -0.032178 0.0081913 -0.01163 0.0024587 -0.013218 0.00012117 0.002495 0.070937 1.0218 2.8692 2.0076 0.78061 2.2099 1.7187 1.233 1.4351 1.3677 0 0.060781 0 0.011911 0 0.0092896 0 0.11719
0.20313 4.1846e-06 0.0015753 -0.015838 -0.0019799 -0.0060019 0.00010987 -0.017949 0.0017874 0.0064424 -0.0084699 -0.0057612 0.11159 1.0218 2.8703 2.0061 0.77993 2.2089 1.7155 1.2385 1.4342 1.3672 0 0.060804 0 0.011432 0 0.0089154 0 0.085748
0.20703 0.0081276 -0.0070694 -0.040934 -0.003693 0.022289 -0.0077359 -0.013525 0.00053216 0.020611 -0.013803 -0.01176 0.1182 1.0176 2.8702 2.0037 0.77981 2.2091 1.7112 1.2442 1.4297 1.3665 0 0.060606 0 0.0114 0 0.009774 0 0.018901
0.21094 0.012089 -0.010899 -0.04152 -0.0038495 0.037814 -0.01091 -0.00093301 -0.00083484 0.020181 -0.012675 -0.009899 0.090119 1.0112 2.8688 2.0011 0.77992 2.2093 1.7087 1.2466 1.4246 1.3662 0 0.060266 0 0.01187 0 0.011446 0 -0.057574
0.21484 0.0096011 -0.0072598 -0.017263 -0.0011567 0.03245 -0.0070734 0.012053 -0.0010701 0.0052441 -0.0051038 -0.00070779 0.053017 1.0064 2.867 1.9995 0.78029 2.2081 1.7096 1.2446 1.4221 1.366 0 0.059908 0 0.01253 0 0.012877 0 -0.10831
0.21875 0.002224 0.0016809 0.017391 0.0035703 0.0090003 0.0018386 0.017213 0.00044837 -0.014156 0.0057101 0.0094756 0.037584 1.0057 2.866 1.9995 0.78124 2.2053 1.7134 1.2399 1.4232 1.3648 0 0.059671 0 0.012872 0 0.013139 0 -0.10547
0.22266 -0.0055912 0.010332 0.042012 0.007465 -0.019684 0.0099737 0.011155 0.0026101 -0.024495 0.014634 0.014009 0.054577 1.009 2.8668 2.0011 0.783 2.2027 1.7169 1.235 1.4261 1.3627 0 0.059688 0 0.012587 0 0.012176 0 -0.049668
0.22656 -0.0093005 0.01337 0.04242 0.0077104 -0.037098 0.011217 -0.0022476 0.0033357 -0.018202 0.01692 0.011266 0.087255 1.0137 2.8692 2.0033 0.78539 2.2022 1.7166 1.232 1.4278 1.3608 0 0.060003 0 0.011859 0 0.010863 0 0.023482
0.23047 -0.0070907 0.0090967 0.018883 0.003947 -0.032456 0.0038561 -0.014039 0.0016592 0.00094485 0.010969 0.0049025 0.10695 1.017 2.8719 2.005 0.78761 2.2043 1.7121 1.2313 1.4265 1.3599 0 0.060472 0 0.01128 0 0.010303 0 0.063049
0.23438 -0.00086303 0.0002298 -0.014523 -0.0012454 -0.0077195 -0.0076063 -0.015926 -0.0011469 0.020582 -8.4223e-05 -0.00044347 0.097602 1.0179 2.8733 2.0053 0.78863 2.2079 1.7063 1.2324 1.4233 1.3597 0 0.060784 0 0.011393 0 0.01091 0 0.038779
0.23828 0.0052007 -0.0081141 -0.038629 -0.0043349 0.022772 -0.015414 -0.0060124 -0.0028318 0.028469 -0.0096531 -0.003118 0.067994 1.0171 2.8723 2.0051 0.78788 2.2103 1.7035 1.2347 1.4211 1.3592 0 0.060667 0 0.012216 0 0.012089 0 -0.033862
0.24219 0.0073914 -0.011577 -0.040358 -0.0035619 0.040736 -0.014194 0.0094283 -0.0025867 0.020515 -0.011802 -0.0042594 0.042162 1.0164 2.8694 2.0059 0.7858 2.2099 1.7057 1.2372 1.4222 1.358 0 0.060145 0 0.013171 0 0.012779 0 -0.10171
0.24609 0.004657 -0.0087935 -0.019732 -4.9568e-05 0.035332 -0.0047593 0.019707 -0.0019265 0.0025339 -0.0055521 -0.0046658 0.037889 1.0165 2.866 2.0086 0.7838 2.2065 1.7111 1.2392 1.4258 1.3566 0 0.059592 0 0.013514 0 0.012384 0 -0.11113
0.25 -0.0010744 -0.0016953 0.010951 0.0034672 0.0098807 0.0068629 0.016839 -0.0028754 -0.01461 0.0040988 -0.0031368 0.052819 1.0169 2.8636 2.0117 0.7833 2.2018 1.7158 1.2403 1.4291 1.3561 0 0.059465 0 0.012917 0 0.011257 0 -0.046567
0.25391 -0.006325 0.0057891 0.034655 0.0048973 -0.020538 0.014022 0.0012645 -0.0053332 -0.02214 0.0097263 0.0014732 0.069537 1.0165 2.863 2.0128 0.78452 2.1982 1.7169 1.2404 1.4294 1.3568 0 0.0599 0 0.011727 0 0.01034 0 0.058545
0.25781 -0.0081091 0.0097284 0.039141 0.0040032 -0.038669 0.01372 -0.017947 -0.0066572 -0.017805 0.0071145 0.0071544 0.073211 1.0151 2.8644 2.0103 0.78611 2.1976 1.7149 1.2402 1.4265 1.3577 0 0.060552 0 0.010671 0 0.010316 0 0.14462
0.26172 -0.0053962 0.0080597 0.023242 0.0018649 -0.035207 0.0075396 -0.028809 -0.0042752 -0.0057039 -0.0014981 0.0090555 0.064689 1.014 2.8671 2.0056 0.78618 2.2005 1.7128 1.2399 1.423 1.3575 0 0.060876 0 0.01028 0 0.011059 0 0.16359
0.26563 0.00053205 0.0017116 -0.0031709 -0.00036116 -0.013299 -0.00053864 -0.024278 0.0012275 0.0070094 -0.00922 0.003992 0.057475 1.0147 2.8703 2.0025 0.78401 2.2056 1.7132 1.2397 1.4217 1.3561 0 0.060626 0 0.010513 0 0.011827 0 0.10492
0.26953 0.0067312 -0.0056201 -0.025051 -0.0020026 0.014331 -0.006854 -0.0068911 0.0059461 0.013961 -0.0098474 -0.0052699 0.06277 1.0172 2.873 2.004 0.78087 2.2106 1.7157 1.2393 1.4236 1.3547 0 0.060118 0 0.010909 0 0.011962 0 -0.0028649
0.27344 0.0099291 -0.0093296 -0.030478 -0.0025435 0.032822 -0.009329 0.012927 0.0059899 0.012298 -0.0023983 -0.011084 0.077673 1.0201 2.8746 2.0094 0.77908 2.2135 1.7178 1.2384 1.4274 1.3546 0 0.05996 0 0.011081 0 0.011427 0 -0.10997
0.27734 0.0081539 -0.0067256 -0.016939 -0.0013795 0.032758 -0.0074349 0.023592 0.0012032 0.0038216 0.0085569 -0.0073561 0.087846 1.0211 2.8749 2.0144 0.7799 2.2131 1.7172 1.2377 1.4306 1.3557 0 0.060469 0 0.011071 0 0.010731 0 -0.16885
0.28125 0.0020164 0.00089857 0.0076677 0.0015969 0.014527 -0.0021059 0.019527 -0.0044551 -0.0058208 0.01651 0.0044767 0.081661 1.0192 2.8742 2.0143 0.78214 2.2103 1.7139 1.2376 1.432 1.357 0 0.061312 0 0.01125 0 0.010397 0 -0.15396
0.28516 -0.0052209 0.0086845 0.029662 0.0051402 -0.011942 0.0040954 0.0041857 -0.0063808 -0.010069 0.017347 0.015916 0.061973 1.0155 2.8732 2.0084 0.78306 2.2071 1.7104 1.2383 1.432 1.3572 0 0.061746 0 0.011864 0 0.010533 0 -0.073322
0.28906 -0.0092839 0.011286 0.037167 0.0068373 -0.031982 0.0075783 -0.012587 -0.0033326 -0.0055633 0.011288 0.018333 0.044137 1.0121 2.8728 2.0011 0.78078 2.2056 1.7093 1.2388 1.4314 1.3571 0 0.061274 0 0.0127 0 0.010848 0 0.032073
0.29297 -0.0075942 0.0066386 0.026387 0.0047777 -0.033831 0.0057593 -0.020735 0.0018 0.0050703 0.0018538 0.010082 0.04206 1.0108 2.873 1.998 0.77615 2.2061 1.7113 1.2379 1.4306 1.3585 0 0.060128 0 0.013208 0 0.011018 0 0.10548
0.29688 -0.0012734 -0.0024102 0.003223 -0.00054331 -0.01564 -0.00067764 -0.015781 0.0049426 0.014313 -0.0065179 -0.0026463 0.055344 1.0118 2.8736 2.0017 0.77225 2.2074 1.7145 1.236 1.4288 1.3623 0 0.059124 0 0.012988 0 0.010983 0 0.10522
0.30078 0.0052639 -0.0099897 -0.020325 -0.0059961 0.01253 -0.0075953 -0.0010444 0.0043628 0.014732 -0.010452 -0.011553 0.069518 1.0136 2.8738 2.0095 0.77179 2.2077 1.7162 1.2348 1.4256 1.3674 0 0.058988 0 0.012187 0 0.010908 0 0.032989
0.30469 0.0072313 -0.011301 -0.032643 -0.0078687 0.033999 -0.010166 0.014562 0.0014463 0.0045376 -0.008704 -0.012816 0.069189 1.0149 2.8735 2.0157 0.77481 2.2062 1.7153 1.2362 1.4219 1.3706 0 0.059754 0 0.011416 0 0.010942 0 -0.062095
0.30859 0.0029552 -0.0058505 -0.028263 -0.0046925 0.035645 -0.0065981 0.021681 -0.0014451 -0.010643 -0.0026094 -0.0086677 0.052163 1.0157 2.873 2.0166 0.77875 2.2037 1.7128 1.2401 1.4193 1.3697 0 0.060762 0 0.01124 0 0.011058 0 -0.11259
0.3125 -0.0047403 0.0025006 -0.010147 0.001526 0.016425 0.00045531 0.015848 -0.0032337 -0.021449 0.0042003 -0.0036453 0.031719 1.0165 2.8727 2.0129 0.78074 2.2018 1.7109 1.2442 1.4191 1.3654 0 0.061241 0 0.011696 0 0.011126 0 -0.078545
0.31641 -0.010457 0.0084627 0.012179 0.0067267 -0.011876 0.0061722 0.00019754 -0.0041031 -0.021254 0.0073932 -0.00025177 0.024943 1.0177 2.8726 2.0084 0.77991 2.2018 1.7111 1.2455 1.4212 1.3609 0 0.060946 0 0.012272 0 0.011085 0 0.022693
0.32031 -0.01009 0.0088359 0.027395 0.0076817 -0.032416 0.007468 -0.016082 -0.0038381 -0.010507 0.0046552 0.0017198 0.03739 1.0188 2.8724 2.0064 0.77778 2.2033 1.7129 1.2427 1.4239 1.3592 0 0.060282 0 0.012379 0 0.01101 0 0.12633
0.32422 -0.0037145 0.0041554 0.02786 0.004044 -0.034047 0.0049918 -0.023022 -0.0012103 0.0041056 -0.0022113 0.002748 0.057543 1.0187 2.8716 2.0068 0.77645 2.2054 1.7148 1.2377 1.4259 1.3607 0 0.059847 0 0.011872 0 0.011002 0 0.16347
0.32813 0.0046254 -0.0022399 0.01347 -0.0018021 -0.017526 0.0016655 -0.016086 0.004314 0.014537 -0.007942 0.0020027 0.065995 1.0174 2.8702 2.0074 0.77665 2.2071 1.7153 1.2338 1.4269 1.3629 0 0.059856 0 0.011186 0 0.011092 0 0.1066
0.33203 0.0098871 -0.0065385 -0.0079311 -0.0065499 0.0064242 -0.00036695 0.00057231 0.010481 0.016366 -0.0074658 -0.0011147 0.051701 1.0159 2.8689 2.0068 0.77752 2.2085 1.7143 1.2334 1.4274 1.3629 0 0.060003 0 0.010952 0 0.01125 0 -0.014597
0.33594 0.0093801 -0.0064788 -0.024214 -0.0078513 0.024607 -0.0012056 0.016306 0.012848 0.010604 5.5955e-06 -0.0045329 0.021809 1.0157 2.8686 2.0054 0.77797 2.21 1.7132 1.2358 1.4281 1.3603 0 0.059848 0 0.011461 0 0.011477 0 -0.13489
0.33984 0.0041122 -0.0021591 -0.025441 -0.0051765 0.028601 -0.0019496 0.020723 0.008504 0.0019866 0.0099368 -0.0040799 -0.0031085 1.0168 2.8699 2.005 0.77802 2.212 1.713 1.2386 1.4286 1.357 0 0.059341 0 0.012437 0 0.011805 0 -0.19372
0.34375 -0.0024422 0.0042621 -0.0099027 0.0002946 0.017757 -0.0026665 0.010724 -0.00044041 -0.0042326 0.015672 0.0023981 -0.0047183 1.0179 2.8725 2.006 0.77846 2.2136 1.7139 1.2395 1.4284 1.3559 0 0.058953 0 0.013289 0 0.012186 0 -0.16677
0.34766 -0.0068047 0.0095475 0.014077 0.0062005 -0.0019641 -0.0021838 -0.0071003 -0.007566 -0.0048912 0.013416 0.011509 0.018745 1.017 2.8756 2.0071 0.77941 2.2138 1.7149 1.2385 1.427 1.3577 0 0.059257 0 0.013593 0 0.012419 0 -0.073561
0.35156 -0.0073352 0.010782 0.032375 0.0097657 -0.021026 4.1703e-05 -0.020671 -0.0072572 -0.00010444 0.0049123 0.015892 0.050542 1.0137 2.8779 2.0068 0.77951 2.2122 1.7149 1.2368 1.4254 1.3609 0 0.060364 0 0.013381 0 0.012283 0 0.036612
0.35547 -0.004562 0.0068948 0.033409 0.008976 -0.029789 0.0023886 -0.020568 0.00014416 0.0069007 -0.0042577 0.010465 0.067386 1.0101 2.8789 2.0052 0.777 2.2097 1.7138 1.2357 1.4247 1.363 0 0.061711 0 0.013028 0 0.011804 0 0.10937
0.35938 -0.00037733 -0.00043111 0.015528 0.0039054 -0.022458 0.0021246 -0.0065278 0.0081131 0.011259 -0.0090241 -0.0023516 0.056427 1.009 2.8785 2.0045 0.77179 2.2078 1.7125 1.2353 1.4253 1.363 0 0.062439 0 0.012876 0 0.011346 0 0.11036
0.36328 0.0030501 -0.0073162 -0.011462 -0.0027919 -0.00092216 -0.0016308 0.012238 0.009269 0.009125 -0.0080902 -0.013827 0.024804 1.0117 2.8773 2.0063 0.7664 2.2077 1.7118 1.235 1.4265 1.3615 0 0.062046 0 0.012961 0 0.011357 0 0.042932
0.36719 0.0041514 -0.009831 -0.031937 -0.0071209 0.024149 -0.0062033 0.023122 0.001668 0.00042571 -0.0038093 -0.015945 -0.0051953 1.0169 2.876 2.0098 0.76448 2.2091 1.7117 1.2349 1.4272 1.3597 0 0.060774 0 0.013044 0 0.011927 0 -0.05001
0.37109 0.0025611 -0.0065223 -0.03381 -0.0063083 0.037766 -0.007182 0.018477 -0.0095043 -0.010321 0.00041647 -0.0079519 -0.011969 1.0215 2.8753 2.0121 0.76789 2.2109 1.7112 1.2361 1.4268 1.3585 0 0.059412 0 0.012875 0 0.012606 0 -0.10659
0.375 -0.00063836 0.00050919 -0.015728 -0.00086531 0.029752 -0.0024341 0.00068843 -0.016189 -0.016493 0.0025214 0.0034948 0.0098645 1.0233 2.8751 2.0106 0.77512 2.212 1.7096 1.2388 1.4259 1.3576 0 0.058716 0 0.012419 0 0.01274 0 -0.083466
0.37891 -0.0033282 0.0069401 0.012231 0.0056461 0.0027758 0.0055403 -0.019199 -0.01373 -0.013955 0.0022751 0.010349 0.045366 1.0228 2.8747 2.0061 0.78228 2.212 1.7073 1.2419 1.4257 1.3569 0 0.058901 0 0.011868 0 0.01207 0 0.011292
0.38281 -0.0035283 0.0090886 0.03449 0.0091712 -0.027549 0.011408 -0.028311 -0.0038858 -0.0043048 0.00046523 0.0094945 0.069705 1.0219 2.8737 2.0022 0.78596 2.2115 1.7062 1.2429 1.4269 1.3569 0 0.0596 0 0.01146 0 0.011045 0 0.11633
0.38672 -0.000764 0.0062146 0.038756 0.0080647 -0.042139 0.011431 -0.019922 0.0072762 0.0061399 -0.001745 0.0038667 0.065814 1.0223 2.8718 2.0019 0.78548 2.2113 1.7077 1.2404 1.4289 1.3581 0 0.060254 0 0.011302 0 0.010494 0 0.15451
0.39063 0.0034124 0.0006441 0.022684 0.0040082 -0.031427 0.0063926 0.0021936 0.013917 0.011091 -0.0028615 -0.00154 0.036621 1.0238 2.8697 2.0052 0.78265 2.2114 1.7118 1.2355 1.4305 1.3603 0 0.060547 0 0.011327 0 0.010898 0 0.087719
0.39453 0.0063576 -0.0041269 -0.0049631 0.00033421 -0.0022414 0.00040357 0.02564 0.013476 0.0089001 -0.0014064 -0.0040142 0.0029892 1.0243 2.8682 2.0085 0.77989 2.2112 1.7162 1.2318 1.4305 1.3624 0 0.060558 0 0.011395 0 0.011937 0 -0.051193
0.39844 0.0061899 -0.0057292 -0.028972 -0.00065575 0.026785 -0.0029513 0.03651 0.0067776 0.0031536 0.0028349 -0.00381 -0.011147 1.0223 2.8678 2.0084 0.77845 2.21 1.7184 1.2323 1.4286 1.3629 0 0.060546 0 0.011416 0 0.012747 0 -0.17604
0.40234 0.0031468 -0.0040091 -0.03576 0.00087467 0.037868 -0.0032617 0.027727 -0.0033176 -0.0010346 0.0076815 -0.0018734 0.0044785 1.0181 2.8681 2.0042 0.77827 2.2078 1.7175 1.237 1.4256 1.3618 0 0.060647 0 0.011402 0 0.012665 0 -0.2045
0.40625 -0.00065832 -0.00054204 -0.020918 0.0030082 0.025447 -0.0024567 0.0036941 -0.012876 -0.0014646 0.0093135 0.0016531 0.040001 1.0138 2.8683 1.9989 0.77887 2.2056 1.715 1.2427 1.4224 1.3601 0 0.060767 0 0.011415 0 0.011781 0 -0.11406
0.41016 -0.0028872 0.0026097 0.0077324 0.0039006 -0.0014067 -0.0019803 -0.021854 -0.017589 -3.3453e-05 0.0051645 0.0062298 0.073444 1.0116 2.8679 1.9961 0.78006 2.2047 1.7134 1.2461 1.4201 1.3593 0 0.060744 0 0.011493 0 0.010794 0 0.043298
0.41406 -0.0026773 0.0039078 0.033719 0.0030113 -0.02606 -0.0013458 -0.033935 -0.014442 1.412e-06 -0.0033017 0.0091988 0.086475 1.0122 2.8671 1.9974 0.78152 2.206 1.7138 1.2459 1.4195 1.3596 0 0.060572 0 0.011605 0 0.010352 0 0.17636
0.41797 -0.0010551 0.002785 0.040949 0.00099571 -0.034835 0.00046247 -0.025608 -0.0042209 -0.0024046 -0.010848 0.0068818 0.075816 1.0147 2.8665 2.0011 0.78229 2.2092 1.7151 1.2438 1.4207 1.36 0 0.06044 0 0.011666 0 0.01052 0 0.21282
0.42188 0.00013249 -0.00026274 0.023498 -0.0011148 -0.024042 0.0026984 -0.0025206 0.0075195 -0.0052466 -0.012246 -0.0015579 0.052608 1.0177 2.8666 2.0046 0.78106 2.2126 1.7155 1.2425 1.4233 1.3594 0 0.060528 0 0.011609 0 0.010858 0 0.14059
0.42578 -0.00024697 -0.0037991 -0.0098944 -0.0024687 -0.00049717 0.0027343 0.020529 0.013217 -0.0058879 -0.0066313 -0.011569 0.03198 1.0201 2.8674 2.0064 0.77752 2.2145 1.714 1.2427 1.4262 1.3579 0 0.060778 0 0.011448 0 0.010958 0 0.0092039
0.42969 -0.0018642 -0.0059643 -0.040162 -0.0024712 0.023013 -0.0012887 0.029034 0.0087373 -0.0039322 0.001515 -0.015689 0.022289 1.0212 2.8685 2.0068 0.77335 2.2137 1.712 1.2433 1.4283 1.357 0 0.06089 0 0.01131 0 0.010859 0 -0.10374
0.43359 -0.0034055 -0.0054513 -0.049173 -0.00089627 0.03412 -0.0077591 0.01804 -0.0028268 -0.0015259 0.0059075 -0.0097631 0.022105 1.0207 2.8694 2.0072 0.77137 2.2108 1.7114 1.2424 1.4289 1.3576 0 0.060586 0 0.011359 0 0.010916 0 -0.13695
0.4375 -0.0036846 -0.0024378 -0.031061 0.0016794 0.026586 -0.012028 -0.0049432 -0.012815 -0.0009644 0.0035908 0.0028188 0.025298 1.0184 2.8703 2.0079 0.77334 2.2074 1.7128 1.2398 1.4281 1.3591 0 0.059911 0 0.011665 0 0.01132 0 -0.076662
0.44141 -0.0024434 0.0013474 0.0037946 0.003656 0.003605 -0.010108 -0.025179 -0.013413 -0.0022967 -0.0027932 0.013329 0.027789 1.0149 2.8714 2.0086 0.77816 2.2051 1.7143 1.2371 1.4265 1.3596 0 0.059274 0 0.012091 0 0.011798 0 0.03828
0.44531 -0.00035677 0.0037206 0.035002 0.0031517 -0.022935 -0.0023388 -0.030325 -0.0037135 -0.0034404 -0.0074696 0.014772 0.029559 1.0117 2.8726 2.0086 0.78238 2.2047 1.714 1.2362 1.425 1.3581 0 0.059147 0 0.012335 0 0.011866 0 0.13784
0.44922 0.00155 0.0035748 0.044649 -0.00044957 -0.038057 0.0065076 -0.017929 0.0096485 -0.0025155 -0.0063819 0.0074115 0.031419 1.0108 2.8736 2.0085 0.78273 2.2053 1.7116 1.2372 1.4239 1.3556 0 0.059664 0 0.012135 0 0.011355 0 0.15887
0.45313 0.0025365 0.0016044 0.028045 -0.0054378 -0.032284 0.010889 0.0038074 0.017707 0.0002118 -0.00019629 -0.0021964 0.031432 1.013 2.8741 2.0087 0.77877 2.2059 1.7096 1.239 1.4231 1.3546 0 0.060489 0 0.011521 0 0.01065 0 0.082156
0.45703 0.0024669 -0.0003861 -0.003923 -0.0084822 -0.00821 0.0086723 0.02178 0.015713 0.0027745 0.0067637 -0.0072852 0.025597 1.0169 2.8743 2.0092 0.77326 2.206 1.7109 1.2402 1.4228 1.3566 0 0.061065 0 0.010873 0 0.010372 0 -0.052633
0.46094 0.0017543 -0.00095559 -0.031822 -0.0069307 0.02005 0.002297 0.026015 0.0057999 0.0036374 0.010166 -0.0060746 0.012281 1.02 2.8749 2.0094 0.77002 2.2057 1.7157 1.2403 1.4232 1.3609 0 0.06106 0 0.010693 0 0.010789 0 -0.1669
0.46484 0.0010459 6.0566e-06 -0.0393 -0.00095484 0.035329 -0.0036176 0.015032 -0.0055908 0.0030563 0.0085685 -0.0016277 -0.0044858 1.0204 2.8756 2.0084 0.77108 2.2054 1.7211 1.2402 1.4246 1.3647 0 0.060589 0 0.011219 0 0.011551 0 -0.19045
0.46875 0.00080247 0.0015337 -0.02229 0.0063084 0.028527 -0.0056929 -0.0040667 -0.01251 0.0022615 0.0035888 0.0023199 -0.016754 1.0185 2.8757 2.0068 0.77543 2.2052 1.7233 1.2402 1.4267 1.3656 0 0.060053 0 0.012202 0 0.012026 0 -0.10746
0.47266 0.00097491 0.0025949 0.009137 0.010846 0.0045755 -0.0034339 -0.020094 -0.012569 0.001643 -0.0018916 0.0045637 -0.018316 1.0163 2.8738 2.0057 0.7801 2.2051 1.7208 1.2397 1.4286 1.3638 0 0.059753 0 0.013056 0 0.011892 0 0.031271
0.47656 0.0010128 0.0027868 0.036724 0.010441 -0.021064 0.0014375 -0.024044 -0.0069514 0.00025934 -0.0054897 0.0057095 -0.0092546 1.0161 2.87 2.0061 0.78249 2.2048 1.716 1.2375 1.4295 1.3614 0 0.059652 0 0.013301 0 0.011411 0 0.14085
0.48047 0.00029862 0.0021968 0.04424 0.0058933 -0.032704 0.0064299 -0.01394 0.0011135 -0.0026065 -0.0059943 0.0055326 0.0044592 1.0182 2.8658 2.0072 0.78202 2.2052 1.7127 1.2339 1.4287 1.3603 0 0.059508 0 0.012934 0 0.011133 0 0.15808
0.48438 -0.001248 0.00089914 0.026531 7.2447e-05 -0.024144 0.0091422 0.0040538 0.0076738 -0.0056564 -0.003429 0.0024901 0.015492 1.0207 2.8635 2.0073 0.78008 2.2067 1.7128 1.2308 1.4267 1.3608 0 0.05921 0 0.012408 0 0.011331 0 0.081258
0.48828 -0.0029044 -0.0011222 -0.0073133 -0.004111 -0.0014964 0.007745 0.018951 0.0091542 -0.0059354 0.00081817 -0.0036374 0.019577 1.0215 2.8647 2.0056 0.77867 2.2094 1.7144 1.2309 1.4245 1.361 0 0.058954 0 0.012234 0 0.011756 0 -0.033156
0.49219 -0.0035564 -0.0034969 -0.038593 -0.0052204 0.021643 0.0019424 0.021282 0.0040823 -0.0015248 0.0041392 -0.0094265 0.016725 1.0197 2.8685 2.0034 0.77901 2.2115 1.7145 1.2352 1.423 1.3591 0 0.05907 0 0.012561 0 0.011923 0 -0.11187
0.49609 -0.0025643 -0.0051454 -0.049369 -0.0035232 0.032507 -0.005895 0.0090845 -0.0050773 0.0059375 0.0039436 -0.009577 0.0097455 1.0165 2.8726 2.0029 0.78095 2.2113 1.7122 1.2416 1.4229 1.3554 0 0.059651 0 0.013088 0 0.011625 0 -0.11225
0.5 -0.00038927 -0.0047959 -0.033041 -0.00035522 0.025669 -0.011064 -0.010294 -0.01217 0.011673 -0.00028097 -0.0019787 0.002594 1.014 2.8748 2.0053 0.78327 2.2081 1.7098 1.2464 1.4239 1.3519 0 0.060381 0 0.013382 0 0.011136 0 -0.043969
0.50391 0.0016009 -0.0020969 0.0012028 0.0026228 0.0049916 -0.0092935 -0.02439 -0.011037 0.011233 -0.005867 0.0090685 -0.00042562 1.0138 2.8744 2.0092 0.78447 2.2039 1.7106 1.2466 1.4256 1.351 0 0.060759 0 0.013275 0 0.01092 0 0.044771
0.50781 0.0020682 0.0017382 0.033344 0.0040013 -0.018824 -0.00037514 -0.02371 -0.00063767 0.0041484 -0.0084575 0.015561 0.0040768 1.0156 2.8724 2.0121 0.78367 2.2018 1.7153 1.242 1.4271 1.3532 0 0.060542 0 0.012982 0 0.011141 0 0.10094
0.51172 0.00067447 0.0045576 0.044435 0.0031728 -0.033423 0.010612 -0.0084229 0.012853 -0.0054354 -0.0054638 0.0126 0.015831 1.0181 2.8706 2.0122 0.78115 2.2038 1.7205 1.2351 1.4276 1.3572 0 0.059981 0 0.01284 0 0.011483 0 0.096511
0.51563 -0.0016603 0.0047908 0.028202 0.00076892 -0.030791 0.016316 0.011271 0.019777 -0.011745 0.0013906 0.0028883 0.028667 1.02 2.8696 2.0108 0.77829 2.2085 1.722 1.2296 1.4265 1.3608 0 0.05961 0 0.012964 0 0.011451 0 0.039483
0.51953 -0.0033742 0.0025796 -0.0051001 -0.0015251 -0.011753 0.012481 0.021851 0.014314 -0.011468 0.0070284 -0.0056168 0.032487 1.0207 2.8694 2.01 0.77673 2.2125 1.7182 1.2277 1.4243 1.3624 0 0.059761 0 0.013165 0 0.010859 0 -0.034617
0.52344 -0.0032686 -0.00044216 -0.035147 -0.002058 0.013617 0.0013373 0.015796 -0.00058406 -0.0057435 0.0070545 -0.0067565 0.020207 1.0202 2.8696 2.011 0.77725 2.2123 1.7117 1.2295 1.4219 1.3617 0 0.060256 0 0.013192 0 0.01004 0 -0.082954
0.52734 -0.0012296 -0.0024482 -0.044068 -0.00056929 0.030963 -0.0099465 -0.0030811 -0.015072 0.0011149 0.0014819 -0.0011359 -0.0051091 1.0185 2.8703 2.0122 0.77907 2.2079 1.7072 1.2333 1.4205 1.3593 0 0.060561 0 0.01303 0 0.0095911 0 -0.078012
0.53125 0.0016944 -0.0026132 -0.026985 0.0014247 0.030007 -0.014507 -0.022128 -0.019791 0.0047205 -0.0051805 0.0055197 -0.030018 1.0158 2.8713 2.011 0.7804 2.2024 1.7071 1.2369 1.4209 1.3563 0 0.060269 0 0.012921 0 0.0098935 0 -0.023323
0.53516 0.0037999 -0.0013005 0.0057493 0.0018275 0.011228 -0.010432 -0.028411 -0.012642 0.0031614 -0.0076041 0.008371 -0.039551 1.0126 2.8716 2.0068 0.77993 2.1998 1.7105 1.2386 1.4227 1.3537 0 0.059488 0 0.013072 0 0.010821 0 0.04653
0.53906 0.0035573 0.00057792 0.035288 -0.00013373 -0.014016 -0.0013648 -0.017286 0.00043247 -0.0023127 -0.003866 0.0074593 -0.028883 1.0098 2.8701 2.0019 0.77807 2.2015 1.7141 1.2382 1.425 1.3527 0 0.058773 0 0.013358 0 0.011846 0 0.085089
0.54297 0.0004754 0.0021737 0.045234 -0.00305 -0.030536 0.0067284 0.0047857 0.010664 -0.0082416 0.0033171 0.0060144 -0.0076865 1.0087 2.8668 2.0001 0.77673 2.2059 1.7159 1.2364 1.4269 1.3541 0 0.058687 0 0.013356 0 0.012409 0 0.063839
0.54688 -0.0043616 0.0027932 0.030332 -0.0044634 -0.028864 0.0094699 0.024715 0.012781 -0.010714 0.0090413 0.005764 0.0074355 1.0101 2.8637 2.0028 0.77771 2.2098 1.7163 1.2346 1.4278 1.3575 0 0.059371 0 0.012728 0 0.012254 0 -0.0067443
0.55078 -0.008524 0.0018179 -0.0013282 -0.0030681 -0.010783 0.0059089 0.031169 0.0074981 -0.0073168 0.0098981 0.0049369 0.0063934 1.0135 2.8637 2.0077 0.78092 2.2115 1.7165 1.2344 1.4277 1.3611 0 0.060467 0 0.011597 0 0.011527 0 -0.08207
0.55469 -0.0094423 -0.00095635 -0.032961 4.8776e-05 0.012556 -0.0019567 0.021312 -0.00064311 0.0012741 0.0058677 0.0011485 -0.0067867 1.0172 2.8683 2.0104 0.78422 2.2114 1.7169 1.2359 1.4268 1.3629 0 0.061428 0 0.010538 0 0.010644 0 -0.11341
0.55859 -0.0061117 -0.0046657 -0.047799 0.0023111 0.027909 -0.010453 0.0019643 -0.0070019 0.010976 -0.00046305 -0.0045412 -0.01877 1.0193 2.8754 2.0083 0.78504 2.2111 1.7162 1.2384 1.4253 1.3618 0 0.061902 0 0.010153 0 0.01005 0 -0.081626
0.5625 -0.00014329 -0.0072758 -0.03774 0.0018632 0.02736 -0.015337 -0.015029 -0.0089248 0.016075 -0.0059095 -0.0076547 -0.019234 1.0187 2.8802 2.0028 0.78255 2.2112 1.7139 1.2403 1.4234 1.3588 0 0.061891 0 0.010581 0 0.0099919 0 -0.0088346
0.56641 0.0048948 -0.0066791 -0.0079001 -0.0009662 0.011719 -0.013191 -0.020065 -0.0057986 0.012663 -0.0081442 -0.0049956 -0.0090667 1.0158 2.8793 1.9981 0.77846 2.2111 1.7117 1.2404 1.4223 1.3561 0 0.061611 0 0.0114 0 0.010392 0 0.060315
0.57031 0.0057661 -0.0024345 0.025476 -0.0041872 -0.01082 -0.0035547 -0.011352 0.0012566 0.0016463 -0.0062213 0.0010811 0.0025563 1.0127 2.873 1.9975 0.77573 2.2098 1.7125 1.2387 1.4232 1.3555 0 0.061242 0 0.011983 0 0.010884 0 0.091323
0.57422 0.0019822 0.0033698 0.043458 -0.0059475 -0.028928 0.0094905 0.0043321 0.0091748 -0.011174 -0.00085738 0.0040825 0.0080085 1.0113 2.866 2.0009 0.77622 2.2078 1.7174 1.2363 1.4264 1.3569 0 0.060804 0 0.01201 0 0.011044 0 0.079968
0.57813 -0.0035726 0.0072121 0.035288 -0.0057851 -0.033208 0.018518 0.016066 0.013372 -0.01852 0.0053452 -0.00020952 0.0073196 1.0124 2.8636 2.0052 0.7793 2.2065 1.724 1.2348 1.4308 1.3588 0 0.060221 0 0.01169 0 0.010698 0 0.046588
0.58203 -0.0065437 0.0066143 0.0054166 -0.0043247 -0.020642 0.017274 0.015765 0.010143 -0.016378 0.0086032 -0.0087527 0.0048035 1.0152 2.8672 2.0074 0.78248 2.2074 1.7276 1.2348 1.4341 1.3593 0 0.059476 0 0.01152 0 0.010089 0 0.014438
0.58594 -0.0042761 0.0020637 -0.028298 -0.002138 0.0031207 0.0056585 0.0034639 -3.3125e-05 -0.0065902 0.0061845 -0.01325 0.0012199 1.0176 2.8735 2.0074 0.7834 2.2095 1.7252 1.2361 1.4341 1.3584 0 0.058696 0 0.011853 0 0.0097224 0 -0.0066885
0.58984 0.0021371 -0.0032459 -0.045047 0.0007475 0.025507 -0.0092019 -0.012576 -0.011471 0.0045777 -0.0010288 -0.0077441 -0.0085187 1.018 2.8773 2.0073 0.7816 2.2109 1.7179 1.2377 1.4306 1.3572 0 0.058115 0 0.012625 0 0.0099647 0 -0.01983
0.59375 0.0085447 -0.0057031 -0.034064 0.0041878 0.033393 -0.017522 -0.021259 -0.016575 0.01071 -0.0081436 0.005481 -0.028507 1.0163 2.8761 2.0092 0.77857 2.21 1.71 1.239 1.4255 1.3571 0 0.057944 0 0.013453 0 0.01071 0 -0.029876
0.59766 0.010671 -0.003782 -0.0016681 0.007123 0.021363 -0.013957 -0.016135 -0.011531 0.0091854 -0.0093073 0.017563 -0.053366 1.0143 2.8718 2.0125 0.77648 2.2074 1.7055 1.24 1.4217 1.358 0 0.058247 0 0.013935 0 0.011434 0 -0.036994
0.60156 0.0070872 0.0011147 0.03256 0.0079291 -0.0036838 -0.0015256 0.00012733 0.00041137 0.0022811 -0.0023484 0.020722 -0.068972 1.0141 2.8689 2.0148 0.77648 2.2051 1.705 1.2406 1.4208 1.3587 0 0.058881 0 0.013898 0 0.011621 0 -0.040442
0.60547 7.6684e-05 0.0058722 0.04809 0.0058711 -0.025907 0.010899 0.017493 0.011231 -0.0047363 0.0088981 0.014564 -0.064274 1.0168 2.8702 2.0144 0.77808 2.2047 1.7062 1.2409 1.4224 1.3583 0 0.059536 0 0.013419 0 0.011197 0 -0.044813
0.60938 -0.0060517 0.0077586 0.036111 0.0021575 -0.030686 0.015343 0.025371 0.014309 -0.0068715 0.017002 0.0053196 -0.043429 1.0209 2.8745 2.0118 0.77984 2.2055 1.7074 1.2402 1.4251 1.3575 0 0.059889 0 0.012712 0 0.010579 0 -0.057913
0.61328 -0.0078165 0.0058629 0.0044218 -0.00075581 -0.014702 0.010132 0.019654 0.0092164 -0.002125 0.016461 -0.00047172 -0.025016 1.0238 2.8778 2.0095 0.78053 2.2055 1.7092 1.2385 1.4272 1.3577 0 0.059796 0 0.012016 0 0.010281 0 -0.080432
0.61719 -0.00459 0.0012362 -0.028084 -0.0012049 0.01161 -5.0917e-05 0.0050375 0.0011762 0.007358 0.0078247 -0.0012237 -0.02667 1.0236 2.8771 2.0095 0.78001 2.204 1.7128 1.2361 1.4284 1.3601 0 0.059415 0 0.011538 0 0.010445 0 -0.099247
0.62109 0.0013204 -0.0038677 -0.043142 0.0002236 0.031217 -0.0085324 -0.0087357 -0.0037953 0.016061 -0.0029813 0.00020393 -0.048547 1.0201 2.873 2.0112 0.77918 2.2023 1.7178 1.2345 1.4287 1.364 0 0.059121 0 0.011406 0 0.010739 0 -0.094518
0.625 0.0062637 -0.0069948 -0.033478 0.0013255 0.031958 -0.011192 -0.013685 -0.0034267 0.017764 -0.0093564 0.0010059 -0.071855 1.0151 2.8685 2.0119 0.77913 2.2027 1.721 1.2349 1.4285 1.3672 0 0.059247 0 0.011597 0 0.010707 0 -0.05659
0.62891 0.0073744 -0.006458 -0.0060005 0.00045683 0.013987 -0.0078544 -0.0085149 0.00027132 0.0093437 -0.0086509 0.0013437 -0.075244 1.011 2.8668 2.0091 0.78031 2.2061 1.719 1.2382 1.4275 1.3674 0 0.059818 0 0.011898 0 0.010225 0 0.0028343
0.63281 0.0041023 -0.002207 0.023066 -0.0018812 -0.011486 -0.00081575 0.0014234 0.0039268 -0.0063291 -0.0031381 0.0027164 -0.05445 1.0092 2.8685 2.0034 0.78212 2.2104 1.712 1.2436 1.4255 1.3642 0 0.060506 0 0.01202 0 0.0096259 0 0.056808
0.63672 -0.0015098 0.0037627 0.037588 -0.0036217 -0.030109 0.0069404 0.0084268 0.0056731 -0.020901 0.0026989 0.0045156 -0.026613 1.0096 2.8722 1.9976 0.78342 2.2127 1.7049 1.2488 1.4229 1.3596 0 0.060873 0 0.011817 0 0.009375 0 0.08201
0.64063 -0.0059055 0.0080878 0.030159 -0.0032523 -0.032762 0.012342 0.0076178 0.005452 -0.025276 0.0056035 0.0036038 -0.0148 1.0108 2.8757 1.9953 0.78339 2.2115 1.7029 1.2512 1.4208 1.3563 0 0.060719 0 0.011436 0 0.0096443 0 0.073868
0.64453 -0.0060247 0.0079185 0.0057397 -0.0012897 -0.019407 0.012538 -0.00033032 0.0035637 -0.016028 0.0049487 -0.0020204 -0.027204 1.012 2.8781 1.9974 0.78218 2.2085 1.7076 1.2488 1.4205 1.3557 0 0.060234 0 0.011228 0 0.010192 0 0.045618
0.64844 -0.0012738 0.0029901 -0.021253 0.00037676 0.0023365 0.0063509 -0.010103 -2.0368e-05 0.001338 0.0019324 -0.0096396 -0.050705 1.013 2.8795 2.0019 0.78083 2.2067 1.7149 1.2421 1.4221 1.3573 0 0.059831 0 0.011467 0 0.010642 0 0.014576
0.65234 0.0057722 -0.0037625 -0.034904 0.00052628 0.021563 -0.0037653 -0.015194 -0.0046597 0.015497 -0.0016692 -0.01301 -0.064531 1.0141 2.8798 2.0054 0.78033 2.2074 1.7186 1.2337 1.4245 1.3589 0 0.059811 0 0.012099 0 0.010845 0 -0.010156
0.65625 0.010675 -0.0079059 -0.026797 -0.00014606 0.028911 -0.011795 -0.01173 -0.0081003 0.017208 -0.0039509 -0.007972 -0.060303 1.0158 2.8785 2.0055 0.7808 2.2088 1.7159 1.2277 1.4265 1.3586 0 0.060143 0 0.012777 0 0.010957 0 -0.028388
0.66016 0.0099226 -0.0065617 -0.0011398 0.000108 0.020598 -0.011734 -0.00073101 -0.0076249 0.00615 -0.0030751 0.0030203 -0.048855 1.0179 2.8754 2.0023 0.78138 2.208 1.7099 1.2267 1.4271 1.356 0 0.060559 0 0.013145 0 0.011177 0 -0.041123
0.66406 0.0034278 -0.00056149 0.027225 0.0020403 0.00067783 -0.002546 0.01226 -0.0027744 -0.0087859 0.001712 0.012381 -0.047687 1.0197 2.8711 1.9983 0.7811 2.2042 1.7062 1.2309 1.4266 1.3524 0 0.060819 0 0.013107 0 0.011466 0 -0.045545
0.66797 -0.005118 0.0060308 0.041322 0.0043547 -0.020025 0.0099431 0.020102 0.003295 -0.016161 0.0086378 0.013828 -0.062138 1.0204 2.8676 1.996 0.77991 2.2001 1.7079 1.2372 1.4262 1.3499 0 0.060891 0 0.012831 0 0.011565 0 -0.038606
0.67188 -0.010519 0.0087417 0.032232 0.0048091 -0.029171 0.016706 0.018183 0.0059052 -0.010409 0.01343 0.0076293 -0.079288 1.0192 2.8664 1.9966 0.77876 2.1994 1.7132 1.2418 1.4268 1.3498 0 0.060896 0 0.01251 0 0.011291 0 -0.02382
0.67578 -0.0094971 0.0057474 0.0046802 0.002396 -0.020406 0.012364 0.0074209 0.0029337 0.0044728 0.011959 -0.00030832 -0.08052 1.0162 2.8672 1.9993 0.77866 2.2035 1.7174 1.2424 1.429 1.3516 0 0.060921 0 0.012163 0 0.010788 0 -0.011582
0.67969 -0.0028479 -0.0010302 -0.025689 -0.0015881 0.0017251 -0.00041806 -0.005956 -0.0030483 0.018355 0.0038934 -0.0042391 -0.06008 1.0124 2.8686 2.0026 0.77955 2.2097 1.7177 1.2395 1.432 1.3541 0 0.060919 0 0.011689 0 0.010436 0 -0.010697
0.68359 0.0051721 -0.0073861 -0.041757 -0.0046373 0.023733 -0.012819 -0.014165 -0.0069349 0.022299 -0.0060315 -0.0033092 -0.031324 1.0095 2.8694 2.0049 0.78014 2.2137 1.7153 1.2357 1.4342 1.3557 0 0.060799 0 0.011116 0 0.010492 0 -0.019224
0.6875 0.0097162 -0.0095823 -0.03511 -0.0051837 0.031633 -0.016521 -0.012914 -0.0056691 0.014057 -0.011034 -0.00090779 -0.014951 1.009 2.8698 2.0062 0.77922 2.2128 1.7138 1.2331 1.4341 1.3561 0 0.060578 0 0.010731 0 0.010836 0 -0.024535
0.69141 0.0084012 -0.0064773 -0.010637 -0.0037194 0.020267 -0.0096117 -0.004249 -0.00085422 -0.0015715 -0.0075906 -0.00020173 -0.021154 1.0113 2.8709 2.0068 0.77701 2.2084 1.7151 1.2322 1.4312 1.3558 0 0.060394 0 0.010886 0 0.011085 0 -0.013571
0.69531 0.0025505 8.8689e-05 0.016982 -0.0019541 -0.0033012 0.0027898 0.0049913 0.0030745 -0.0165 0.0014886 -0.0010881 -0.042699 1.0151 2.8736 2.0077 0.7753 2.2044 1.7174 1.2321 1.4265 1.3556 0 0.060375 0 0.011616 0 0.010975 0 0.015729
0.69922 -0.0039309 0.0065045 0.032272 -0.0010539 -0.024714 0.012959 0.0080964 0.0031462 -0.023834 0.009141 -0.0015179 -0.06413 1.0183 2.8768 2.0089 0.77585 2.2033 1.7178 1.2317 1.4227 1.3556 0 0.060502 0 0.01247 0 0.010616 0 0.051641
0.70313 -0.0070548 0.0093134 0.027745 -0.00076875 -0.031741 0.01586 0.0031896 0.00029654 -0.020573 0.0096982 -0.00086945 -0.076349 1.0195 2.8783 2.0102 0.77859 2.2046 1.7155 1.2316 1.4224 1.3551 0 0.060651 0 0.0128 0 0.010374 0 0.075917
0.70703 -0.0050171 0.0069489 0.0075275 -0.0001449 -0.021427 0.011372 -0.0057026 -0.0022314 -0.0083026 0.0033099 -0.00087217 -0.081933 1.0192 2.8765 2.0111 0.78131 2.2062 1.7126 1.2331 1.4258 1.3537 0 0.060749 0 0.01232 0 0.010498 0 0.07426
0.71094 0.00091943 0.00061528 -0.015703 0.0011747 -0.00069097 0.0029157 -0.011828 -0.0024636 0.0074629 -0.004515 -0.0028594 -0.08772 1.0189 2.8718 2.0114 0.7816 2.207 1.7124 1.2367 1.4305 1.3516 0 0.060857 0 0.011423 0 0.010895 0 0.042827
0.71484 0.0072007 -0.0061436 -0.028225 0.0025311 0.01875 -0.0051966 -0.010591 -0.0013622 0.019212 -0.0075564 -0.0048873 -0.094747 1.02 2.8667 2.0112 0.77911 2.2078 1.7154 1.2413 1.4331 1.3504 0 0.061045 0 0.010925 0 0.011258 0 -0.010643
0.71875 0.009944 -0.009253 -0.022914 0.003064 0.026994 -0.0095204 -0.0025909 -0.0010892 0.020861 -0.0035786 -0.0028095 -0.097261 1.022 2.8639 2.0112 0.77612 2.2105 1.7189 1.2448 1.4315 1.3514 0 0.0612 0 0.011388 0 0.01141 0 -0.068629
0.72266 0.0071592 -0.0065663 -0.0029819 0.0027277 0.020439 -0.0082161 0.0070592 -0.0021921 0.011564 0.0045828 0.0051182 -0.091347 1.0229 2.8646 2.0113 0.77552 2.2147 1.7194 1.2455 1.4274 1.3544 0 0.061019 0 0.012616 0 0.011478 0 -0.10799
0.72656 8.3642e-05 0.00051092 0.020045 0.0023342 0.0028829 -0.0017059 0.01228 -0.0030385 -0.0028176 0.011693 0.015037 -0.082333 1.0213 2.8673 2.0114 0.77805 2.2177 1.716 1.2437 1.4246 1.3575 0 0.060287 0 0.013771 0 0.01171 0 -0.1086
0.73047 -0.0072806 0.0075858 0.032962 0.0026041 -0.016333 0.0067941 0.0098844 -0.0020375 -0.012776 0.013735 0.019788 -0.081351 1.0178 2.8702 2.011 0.78144 2.2165 1.7111 1.2411 1.4261 1.3586 0 0.05919 0 0.014035 0 0.012141 0 -0.065853
0.73438 -0.010458 0.010014 0.028476 0.0033248 -0.026499 0.012186 0.0014511 0.00012777 -0.011576 0.0097655 0.015144 -0.093635 1.0144 2.8715 2.01 0.78238 2.2114 1.7077 1.2396 1.4307 1.3572 0 0.05832 0 0.013263 0 0.012473 0 0.0012061
0.73828 -0.0073804 0.0060679 0.0093731 0.0035685 -0.021032 0.010484 -0.0076497 0.0010579 -0.00046253 0.0015785 0.0039441 -0.11109 1.0133 2.8712 2.009 0.7797 2.2056 1.707 1.2396 1.434 1.3547 0 0.058263 0 0.012065 0 0.012315 0 0.056029
0.74219 8.0147e-05 -0.0017761 -0.013237 0.0027373 -0.0019045 0.0021445 -0.011411 -0.0005196 0.011802 -0.0074863 -0.0061401 -0.11807 1.0145 2.87 2.0085 0.77569 2.2032 1.7074 1.2401 1.4321 1.354 0 0.059116 0 0.011278 0 0.011572 0 0.066288
0.74609 0.007212 -0.0084875 -0.026615 0.0013036 0.020251 -0.0073777 -0.0068906 -0.0029442 0.015317 -0.013626 -0.0091391 -0.10577 1.0161 2.8689 2.0085 0.7742 2.2054 1.7072 1.2398 1.4253 1.3564 0 0.060372 0 0.0113 0 0.010574 0 0.027365
0.75 0.0096018 -0.0098827 -0.023869 0.00045755 0.031858 -0.011166 0.0035424 -0.0031836 0.0065599 -0.013798 -0.0052736 -0.081125 1.0166 2.868 2.0088 0.77717 2.2098 1.7069 1.2386 1.4186 1.3604 0 0.06132 0 0.011843 0 0.0098338 0 -0.03172
0.75391 0.006104 -0.0052973 -0.0075977 0.0010205 0.025128 -0.0061037 0.013056 -0.00025413 -0.0088947 -0.0074204 0.0006167 -0.061232 1.0162 2.8672 2.0089 0.78274 2.2125 1.7084 1.2373 1.4178 1.3629 0 0.061603 0 0.01227 0 0.0096342 0 -0.067633
0.75781 -0.00054998 0.0022829 0.012316 0.0026914 0.0037239 0.0045136 0.014422 0.0033653 -0.020571 0.0024124 0.0043921 -0.05846 1.0166 2.8662 2.0087 0.7867 2.2118 1.7132 1.2372 1.4243 1.3618 0 0.061424 0 0.012155 0 0.0098543 0 -0.054189
0.76172 -0.0058865 0.008428 0.02493 0.0042793 -0.019292 0.013385 0.0052088 0.004205 -0.02073 0.0099485 0.0058395 -0.070504 1.0193 2.865 2.0086 0.78598 2.2092 1.7197 1.2381 1.4338 1.3581 0 0.061239 0 0.011583 0 0.01015 0 -0.001586
0.76563 -0.0068387 0.0099984 0.024331 0.0045993 -0.030187 0.014686 -0.009534 0.0016974 -0.0095197 0.010365 0.0068852 -0.084308 1.0231 2.864 2.0094 0.7812 2.2075 1.7244 1.239 1.4395 1.3548 0 0.061271 0 0.010986 0 0.01028 0 0.051669
0.76953 -0.0035405 0.0066168 0.01211 0.003228 -0.023542 0.0080765 -0.019769 -0.0008724 0.0058483 0.0035705 0.0077427 -0.088902 1.0252 2.8639 2.0111 0.77601 2.2076 1.7246 1.2382 1.4373 1.3547 0 0.061344 0 0.010739 0 0.010258 0 0.067134
0.77344 0.0013094 0.00036753 -0.004469 0.00066952 -0.0049409 -0.0017862 -0.017269 0.00020772 0.016482 -0.0051834 0.0061024 -0.084222 1.0234 2.8653 2.0128 0.77396 2.2078 1.7209 1.2353 1.4293 1.3578 0 0.061187 0 0.010903 0 0.010223 0 0.032815
0.77734 0.0046117 -0.0055715 -0.016757 -0.0019136 0.013921 -0.0091743 -0.0021092 0.0046728 0.017361 -0.0090592 0.00054139 -0.078382 1.0184 2.8681 2.0133 0.77589 2.2056 1.7168 1.2314 1.4217 1.3611 0 0.060824 0 0.011291 0 0.010228 0 -0.030809
0.78125 0.0047359 -0.0084153 -0.018878 -0.0031297 0.023141 -0.011023 0.016346 0.0077751 0.0094853 -0.0050256 -0.0061004 -0.078189 1.0135 2.8713 2.0118 0.77966 2.2009 1.7153 1.2286 1.4198 1.3617 0 0.060605 0 0.011711 0 0.010208 0 -0.085899
0.78516 0.0019825 -0.0068943 -0.010091 -0.0019446 0.019596 -0.0078186 0.025484 0.004763 -0.0017782 0.0036397 -0.0081488 -0.083545 1.0122 2.8731 2.0088 0.78243 2.1962 1.7164 1.2286 1.4237 1.3594 0 0.060812 0 0.012115 0 0.010145 0 -0.099902
0.78906 -0.0020981 -0.0018605 0.0051055 0.0015491 0.0066977 -0.0020555 0.018492 -0.0038918 -0.010193 0.0099893 -0.0027699 -0.09046 1.0153 2.8725 2.0059 0.78289 2.1948 1.7178 1.2321 1.429 1.3567 0 0.061274 0 0.012544 0 0.010197 0 -0.061586
0.79297 -0.0056105 0.0038937 0.018944 0.0056329 -0.0088678 0.0035335 -0.00037178 -0.011973 -0.01178 0.00899 0.0060115 -0.097173 1.0207 2.8695 2.0045 0.78189 2.1976 1.7175 1.2372 1.4311 1.3569 0 0.061457 0 0.012966 0 0.010595 0 0.014712
0.79688 -0.0069569 0.0069005 0.023906 0.0075229 -0.020156 0.0066681 -0.018522 -0.012717 -0.0064638 0.0013402 0.0099464 -0.10514 1.0249 2.8661 2.0049 0.78107 2.2025 1.7157 1.2415 1.429 1.3607 0 0.060984 0 0.013228 0 0.011369 0 0.094757
0.80078 -0.0053848 0.0050597 0.016594 0.0051737 -0.021803 0.0057628 -0.023921 -0.0050056 0.002072 -0.007468 0.0041201 -0.11393 1.0261 2.8645 2.0064 0.78133 2.2064 1.7147 1.2424 1.4257 1.3655 0 0.060078 0 0.01318 0 0.012199 0 0.1379
0.80469 -0.0015621 -0.00076336 1.0848e-05 -0.00079562 -0.011878 0.00074416 -0.013481 0.0053689 0.0083 -0.011635 -0.0078572 -0.11749 1.0244 2.8656 2.0076 0.78229 2.2078 1.7163 1.2398 1.425 1.3678 0 0.059415 0 0.012829 0 0.012597 0 0.11685
0.80859 0.0023177 -0.0069696 -0.017516 -0.0068613 0.0059932 -0.0060142 0.0051246 0.010622 0.0080021 -0.0091331 -0.016514 -0.10826 1.0213 2.8681 2.0077 0.78306 2.2078 1.7195 1.2354 1.4279 1.3658 0 0.059481 0 0.012376 0 0.012309 0 0.037022
0.8125 0.0035642 -0.0095184 -0.026739 -0.0088075 0.022462 -0.01028 0.019204 0.0074784 0.001084 -0.0023995 -0.014844 -0.086312 1.0183 2.8699 2.0069 0.78307 2.2085 1.7218 1.2324 1.4318 1.3613 0 0.060068 0 0.012088 0 0.011557 0 -0.058389
0.81641 0.00092684 -0.0067826 -0.022846 -0.0049835 0.026689 -0.0086706 0.019768 -0.00062599 -0.0079998 0.004105 -0.0043897 -0.063072 1.0156 2.8694 2.0058 0.7823 2.2103 1.7209 1.2326 1.4332 1.3579 0 0.060444 0 0.012112 0 0.010883 0 -0.10859
0.82031 -0.0039991 -0.00076189 -0.0083168 0.0021051 0.01373 -0.001597 0.0070167 -0.0071498 -0.013026 0.0069249 0.0066341 -0.053837 1.0138 2.8678 2.0053 0.78088 2.2115 1.7171 1.2352 1.4309 1.3578 0 0.060078 0 0.012391 0 0.010709 0 -0.074503
0.82422 -0.0074334 0.0043923 0.0086825 0.0074824 -0.010377 0.0064516 -0.010621 -0.0079811 -0.010345 0.0051299 0.010953 -0.064908 1.0137 2.8674 2.0054 0.77895 2.2096 1.7128 1.2376 1.4268 1.36 0 0.059218 0 0.012723 0 0.011008 0 0.029006
0.82813 -0.0061255 0.005427 0.019259 0.0074958 -0.031058 0.010135 -0.022355 -0.0038551 -0.0015649 0.00015059 0.0079812 -0.088135 1.0158 2.8695 2.0056 0.77693 2.2045 1.7108 1.2371 1.4243 1.3618 0 0.058711 0 0.012907 0 0.011387 0 0.13594
0.83203 -0.00013056 0.0022216 0.01877 0.0025863 -0.034766 0.007454 -0.021537 0.0016494 0.0075591 -0.0051244 0.0025673 -0.10882 1.0196 2.8731 2.0054 0.77576 2.1987 1.7117 1.2333 1.4252 1.3611 0 0.059204 0 0.012854 0 0.011486 0 0.17155
0.83594 0.0067971 -0.0024418 0.0087891 -0.0032853 -0.018757 0.0011568 -0.0090462 0.0055385 0.011208 -0.0074834 -0.00092637 -0.11911 1.0229 2.8755 2.0049 0.77652 2.1962 1.7144 1.2288 1.4288 1.3587 0 0.060478 0 0.012617 0 0.011308 0 0.10605
0.83984 0.0098352 -0.0051547 -0.0045702 -0.0059463 0.006742 -0.0039047 0.0076751 0.0067637 0.0073667 -0.0049167 -0.0024687 -0.12295 1.0234 2.8748 2.0047 0.77949 2.1989 1.7167 1.2266 1.4327 1.3569 0 0.061581 0 0.012352 0 0.011176 0 -0.021321
0.84375 0.0067802 -0.0042505 -0.014275 -0.00411 0.025868 -0.0049074 0.018866 0.0052047 -0.0012753 0.0017717 -0.0044467 -0.12759 1.0209 2.872 2.0055 0.78352 2.2053 1.7172 1.2285 1.4348 1.3577 0 0.061661 0 0.012236 0 0.011372 0 -0.12836
0.84766 -0.00022331 -0.00055885 -0.015657 0.000257 0.028106 -0.0028099 0.017786 0.00075623 -0.0095416 0.0086318 -0.0070932 -0.13165 1.0173 2.8703 2.0076 0.7866 2.2117 1.7158 1.2333 1.435 1.3603 0 0.060709 0 0.012365 0 0.011818 0 -0.14755
0.85156 -0.0063473 0.0036059 -0.0081174 0.0041574 0.014488 -0.00042055 0.0046996 -0.0057763 -0.013013 0.010712 -0.0072055 -0.1242 1.0151 2.8718 2.0099 0.78723 2.215 1.7131 1.238 1.4338 1.3622 0 0.059539 0 0.012696 0 0.012121 0 -0.072169
0.85547 -0.0077275 0.0060538 0.0047959 0.0059864 -0.0048609 0.00078826 -0.012658 -0.011357 -0.010092 0.0058247 -0.0019851 -0.097815 1.0152 2.8755 2.0111 0.7856 2.2147 1.7102 1.24 1.4319 1.3615 0 0.059027 0 0.013045 0 0.011936 0 0.042276
0.85938 -0.0041062 0.0057322 0.016699 0.0060345 -0.018525 0.0016808 -0.023035 -0.011702 -0.0022485 -0.003057 0.0064794 -0.06195 1.0161 2.8779 2.0104 0.78338 2.2128 1.7079 1.2389 1.4294 1.3589 0 0.059379 0 0.013192 0 0.011311 0 0.11903
0.86328 0.0014825 0.0028742 0.020994 0.0051906 -0.020421 0.0035048 -0.018531 -0.004885 0.0068936 -0.0093921 0.011788 -0.040449 1.016 2.8757 2.0083 0.78241 2.2117 1.7067 1.2361 1.4264 1.3568 0 0.060064 0 0.013034 0 0.01069 0 0.11094
0.86719 0.0053553 -0.001279 0.014304 0.0037181 -0.011385 0.0055752 -0.0003689 0.0057406 0.013034 -0.0080147 0.0091264 -0.051962 1.0149 2.8695 2.0064 0.78331 2.2119 1.7067 1.2337 1.4238 1.3577 0 0.060428 0 0.012673 0 0.01056 0 0.026186
0.87109 0.0057636 -0.0048479 -0.00088551 0.0014845 0.0031692 0.0055408 0.020758 0.012985 0.013118 0.0005143 0.00054137 -0.090884 1.0147 2.8636 2.006 0.78524 2.2122 1.7076 1.2331 1.4229 1.3613 0 0.060307 0 0.012342 0 0.011047 0 -0.083261
0.875 0.0035105 -0.0059227 -0.01654 -0.00095208 0.016251 0.0021556 0.031023 0.011415 0.0072751 0.010059 -0.0062929 -0.12856 1.0177 2.8628 2.0072 0.78681 2.2112 1.7086 1.2346 1.4246 1.3649 0 0.060066 0 0.012228 0 0.011815 0 -0.15628
0.87891 0.00066004 -0.0035406 -0.023194 -0.0021173 0.021473 -0.002566 0.022849 0.0023577 -0.00062485 0.013712 -0.0051481 -0.13619 1.0235 2.8684 2.0086 0.78723 2.2089 1.7095 1.2377 1.4279 1.366 0 0.0601 0 0.012318 0 0.012319 0 -0.1563
0.88281 -0.0011196 0.0014367 -0.015896 -0.00092975 0.015215 -0.0045486 0.00076698 -0.0065984 -0.005072 0.0092319 0.0027546 -0.10939 1.0289 2.8767 2.0086 0.78676 2.207 1.7108 1.2412 1.4307 1.3643 0 0.060368 0 0.012415 0 0.01221 0 -0.087371
0.88672 -0.0012456 0.0064226 0.0019634 0.0017831 -0.00080577 -0.0014181 -0.020955 -0.0077227 -0.0029689 0.00051359 0.0098789 -0.071465 1.0298 2.8822 2.0067 0.78613 2.2076 1.7128 1.2437 1.4309 1.3621 0 0.060467 0 0.012316 0 0.011555 0 0.010814
0.89063 8.876e-05 0.0085334 0.020074 0.0035003 -0.018576 0.0048882 -0.027802 0.00034796 0.0034617 -0.0059383 0.0095522 -0.052054 1.0248 2.8818 2.0044 0.78572 2.211 1.7153 1.2439 1.4282 1.3618 0 0.060126 0 0.011995 0 0.010743 0 0.083913
0.89453 0.002365 0.0065239 0.027433 0.0022148 -0.027114 0.0094708 -0.015077 0.011454 0.0079366 -0.0061924 0.0020496 -0.061303 1.0168 2.8769 2.0037 0.7853 2.2151 1.7167 1.2413 1.4241 1.3639 0 0.059561 0 0.011627 0 0.010197 0 0.09127
0.89844 0.0047838 0.0017304 0.019366 -0.0013853 -0.019542 0.0086721 0.0087119 0.017025 0.0052444 -0.0013169 -0.0062245 -0.083565 1.0105 2.8719 2.0056 0.78444 2.2167 1.7156 1.2369 1.4209 1.3661 0 0.059301 0 0.011427 0 0.010122 0 0.029513
0.90234 0.006224 -0.0028358 0.00057337 -0.0041252 0.00099504 0.0031574 0.027605 0.012805 -0.0038989 0.0044337 -0.009133 -0.095333 1.0093 2.8705 2.0087 0.78315 2.214 1.7118 1.233 1.4202 1.3654 0 0.059657 0 0.01147 0 0.010447 0 -0.062305
0.90625 0.0056898 -0.0046021 -0.017791 -0.0031118 0.022085 -0.0029619 0.028973 0.0015635 -0.012849 0.007333 -0.006078 -0.088532 1.013 2.8725 2.0106 0.78193 2.2081 1.7075 1.2317 1.4222 1.3612 0 0.060394 0 0.011643 0 0.010943 0 -0.12349
0.91016 0.0031452 -0.0031007 -0.024944 0.0014097 0.030141 -0.0058639 0.011781 -0.0097879 -0.014396 0.0063941 -0.001247 -0.076188 1.0184 2.8748 2.0099 0.78135 2.2026 1.7057 1.2336 1.4264 1.3561 0 0.060942 0 0.011777 0 0.011367 0 -0.10981
0.91406 -0.00011325 3.5212e-05 -0.016776 0.0059162 0.020046 -0.0048934 -0.013093 -0.015332 -0.0069562 0.0028866 0.0014412 -0.07627 1.0224 2.8745 2.0074 0.78143 2.2009 1.7079 1.2368 1.4314 1.3536 0 0.060925 0 0.011815 0 0.01156 0 -0.024926
0.91797 -0.0022057 0.0025306 0.0020015 0.0065247 -0.0012289 -0.0021292 -0.030223 -0.013173 0.004018 -0.0012995 0.0018228 -0.091753 1.0238 2.8714 2.0057 0.78152 2.2039 1.7131 1.2391 1.4359 1.3557 0 0.060464 0 0.011845 0 0.011474 0 0.07875
0.92188 -0.0021266 0.0030555 0.020667 0.0023774 -0.019888 0.00023122 -0.02939 -0.005015 0.010772 -0.00449 0.0020498 -0.10795 1.0235 2.8682 2.0067 0.78087 2.2089 1.7183 1.2395 1.4384 1.3603 0 0.059982 0 0.01198 0 0.011169 0 0.13339
0.92578 -0.00063859 0.0017678 0.028321 -0.0035898 -0.02503 0.0015715 -0.01146 0.00573 0.0097678 -0.0051293 0.0027826 -0.10931 1.0228 2.8678 2.01 0.77931 2.2121 1.7209 1.239 1.4374 1.3634 0 0.059752 0 0.012205 0 0.010798 0 0.10122
0.92969 0.00031928 -0.00027052 0.019663 -0.0071431 -0.015271 0.0021204 0.012785 0.015083 0.0040538 -0.0020976 0.002053 -0.097195 1.022 2.8706 2.0133 0.77749 2.2114 1.7203 1.2395 1.433 1.3622 0 0.059683 0 0.012354 0 0.010545 0 -0.00019588
0.93359 -0.0006952 -0.0019976 -0.0019786 -0.0061769 0.00194 0.0013508 0.0295 0.01898 -0.000374 0.0039738 -0.0017482 -0.089198 1.0205 2.8745 2.0142 0.77651 2.2077 1.7182 1.2415 1.4265 1.3571 0 0.059532 0 0.012259 0 0.010529 0 -0.10998
0.9375 -0.0033178 -0.0028244 -0.025823 -0.0020574 0.016334 -0.0019332 0.029837 0.014651 -0.00033326 0.0097908 -0.0066106 -0.10026 1.0181 2.8765 2.0126 0.7771 2.2043 1.7165 1.2436 1.4206 1.352 0 0.059276 0 0.01192 0 0.010721 0 -0.16315
0.94141 -0.005601 -0.0026098 -0.03884 0.0019921 0.020818 -0.0075325 0.014614 0.0030367 0.0022384 0.010789 -0.0079198 -0.12544 1.0157 2.8756 2.0106 0.77905 2.2039 1.7156 1.2437 1.4178 1.3505 0 0.059185 0 0.011537 0 0.01096 0 -0.12895
0.94531 -0.0055906 -0.0015328 -0.032837 0.0036314 0.013942 -0.012356 -0.0067059 -0.010114 0.0031766 0.0046401 -0.003379 -0.14323 1.0149 2.873 2.0103 0.78129 2.2069 1.7149 1.2414 1.4188 1.3534 0 0.059513 0 0.011366 0 0.011083 0 -0.025022
0.94922 -0.00291 -7.9083e-05 -0.0097674 0.002761 -0.00081666 -0.012003 -0.02179 -0.016886 0.00066015 -0.0059995 0.0035125 -0.13701 1.0166 2.8712 2.0118 0.78268 2.211 1.7137 1.2381 1.4222 1.3581 0 0.060141 0 0.011521 0 0.011087 0 0.096416
0.95313 0.00093318 0.0010497 0.018304 0.00072971 -0.016836 -0.0047361 -0.022585 -0.01274 -0.0033437 -0.014491 0.0059057 -0.11316 1.02 2.8716 2.0131 0.78269 2.213 1.7124 1.2366 1.4258 1.3609 0 0.060597 0 0.011901 0 0.011154 0 0.17733
0.95703 0.0036756 0.00131 0.035527 -0.0012459 -0.026393 0.0058984 -0.0097988 -0.00059678 -0.0057941 -0.014875 0.00023184 -0.096538 1.0233 2.8734 2.0114 0.78167 2.2116 1.7121 1.2379 1.4281 1.3599 0 0.060475 0 0.012287 0 0.011491 0 0.1813
0.96094 0.0038832 0.0007572 0.031755 -0.0027198 -0.023671 0.012872 0.0077999 0.010583 -0.0059447 -0.0065495 -0.0096324 -0.10668 1.0246 2.8751 2.0064 0.78034 2.2079 1.7136 1.2405 1.4294 1.3565 0 0.059854 0 0.012522 0 0.012085 0 0.10905
0.96484 0.001811 5.7667e-05 0.0092861 -0.0034672 -0.0084966 0.010967 0.018845 0.012325 -0.0054636 0.0050702 -0.015323 -0.13762 1.0231 2.8754 2.0001 0.7791 2.2042 1.7163 1.2415 1.4308 1.3538 0 0.059276 0 0.012609 0 0.012596 0 -0.0018276
0.96875 -0.00093364 -9.7504e-05 -0.017958 -0.0029562 0.011821 0.0010949 0.016363 0.0031718 -0.0054272 0.012582 -0.011563 -0.16166 1.0195 2.8743 1.9958 0.77779 2.2025 1.7187 1.2389 1.4321 1.3539 0 0.05929 0 0.01266 0 0.01255 0 -0.093967
0.97266 -0.0025193 0.00031861 -0.032912 -0.00083514 0.025528 -0.010215 0.0020759 -0.010195 -0.0041331 0.011963 -0.0009959 -0.15428 1.0158 2.8726 1.9953 0.77609 2.2029 1.7197 1.2339 1.4323 1.3564 0 0.059977 0 0.012768 0 0.011716 0 -0.11968
0.97656 -0.0020148 0.0006009 -0.026226 0.0020786 0.023781 -0.015748 -0.014654 -0.018152 0.0011329 0.0049384 0.0084535 -0.11713 1.0134 2.8706 1.998 0.77424 2.2042 1.7192 1.2299 1.4299 1.3594 0 0.060893 0 0.012926 0 0.010402 0 -0.069487
0.98047 0.00010039 2.6e-05 -0.0023101 0.0037525 0.0073421 -0.012752 -0.02265 -0.01527 0.0099232 -0.0030955 0.010884 -0.077558 1.0133 2.8686 2.0019 0.77316 2.2049 1.7179 1.2298 1.4251 1.3612 0 0.06144 0 0.013067 0 0.0093484 0 0.019157
0.98438 0.0022465 -0.0013238 0.023523 0.0024164 -0.013136 -0.004215 -0.01599 -0.0037853 0.016953 -0.0072917 0.0071045 -0.065339 1.015 2.8669 2.0052 0.77373 2.2047 1.7163 1.2344 1.4201 1.3617 0 0.061315 0 0.013153 0 0.0092562 0 0.083867
0.98828 0.0027061 -0.002494 0.034915 -0.0016329 -0.02426 0.0041136 0.002043 0.0087328 0.015795 -0.0061813 0.0024388 -0.087975 1.0174 2.8661 2.0074 0.77586 2.2043 1.7143 1.2414 1.4176 1.3621 0 0.060654 0 0.013216 0 0.010253 0 0.079404
0.99219 0.00075745 -0.0024925 0.024774 -0.0057908 -0.019292 0.0078835 0.020608 0.014927 0.0051084 -0.0015418 0.00065266 -0.12608 1.0189 2.867 2.0087 0.77832 2.2046 1.7121 1.2471 1.4189 1.3637 0 0.059846 0 0.013296 0 0.011728 0 0.010699
0.99609 -0.0026989 -0.0012349 -0.00057764 -0.0070288 -0.0025252 0.0062212 0.027735 0.012005 -0.0087847 0.0035384 0.00064716 -0.15126 1.0184 2.8695 2.0091 0.77968 2.2062 1.7102 1.249 1.4225 1.3662 0 0.059269 0 0.013354 0 0.012714 0 -0.0696
1 -0.0055571 0.00034933 -0.025726 -0.0043637 0.014465 0.0010704 0.017788 0.0024679 -0.016307 0.0064062 -0.00096286 -0.14925 1.0162 2.8723 2.0081 0.77962 2.2085 1.71 1.2467 1.4258 1.3682 0 0.059167 0 0.013254 0 0.012559 0 -0.099508
1.0039 -0.0058701 0.0011783 -0.035815 0.00033551 0.021225 -0.0045363 -0.0045485 -0.0081246 -0.012614 0.0056434 -0.0049037 -0.12861 1.0134 2.8735 2.0054 0.77927 2.2106 1.7122 1.2417 1.4274 1.3682 0 0.059629 0 0.012864 0 0.011379 0 -0.053554
1.0078 -0.0032789 0.0010042 -0.025335 0.0039645 0.014831 -0.0076845 -0.026449 -0.014248 -0.0019027 0.0014487 -0.0078393 -0.11029 1.012 2.8719 2.0022 0.78011 2.2116 1.7159 1.2366 1.4277 1.366 0 0.060544 0 0.012213 0 0.0099615 0 0.039056
1.0117 0.00062021 0.00056159 -0.00087593 0.0047229 0.00027664 -0.0062953 -0.034406 -0.012886 0.0061547 -0.0040744 -0.0061331 -0.10973 1.0128 2.8682 2.0005 0.78236 2.2116 1.719 1.2332 1.4283 1.3628 0 0.061519 0 0.011544 0 0.0091769 0 0.11691
1.0156 0.0033843 0.0007697 0.023301 0.0032781 -0.013929 -0.00012045 -0.022705 -0.0048923 0.0048044 -0.0074235 -0.00038534 -0.12668 1.0155 2.8646 2.002 0.78445 2.2115 1.7193 1.2319 1.4295 1.3602 0 0.061964 0 0.011187 0 0.0093773 0 0.1303
1.0195 0.0035185 0.0018161 0.03383 0.0016641 -0.020795 0.0082662 0.0024254 0.0051715 -0.0040907 -0.005657 0.0046234 -0.14844 1.0187 2.8632 2.0061 0.78437 2.212 1.7164 1.2319 1.4302 1.3594 0 0.06146 0 0.011311 0 0.010229 0 0.072697
1.0234 0.0015204 0.0030112 0.025781 0.0011893 -0.017529 0.013973 0.026079 0.011199 -0.012001 0.001117 0.0048115 -0.16046 1.0207 2.8645 2.0105 0.78172 2.2133 1.712 1.2322 1.4286 1.3604 0 0.060179 0 0.011748 0 0.011065 0 -0.020686
1.0273 -0.00067242 0.0034755 0.0049766 0.001417 -0.0058167 0.012594 0.03384 0.0092177 -0.011265 0.0090103 0.0012135 -0.15526 1.021 2.8676 2.0127 0.77852 2.2146 1.7087 1.2319 1.4253 1.3621 0 0.058942 0 0.012058 0 0.011417 0 -0.1005
1.0313 -0.0013131 0.0029054 -0.015904 0.0010319 0.0090651 0.0037295 0.02115 0.00039493 -0.0013886 0.012769 -0.0010431 -0.13522 1.0199 2.8707 2.0118 0.77765 2.2145 1.7083 1.2313 1.4224 1.3632 0 0.058685 0 0.011829 0 0.011293 0 -0.1332
1.0352 -0.00013952 0.0016943 -0.024916 -0.00049624 0.019994 -0.0078514 -0.0034551 -0.0092473 0.011003 0.0098587 0.0017002 -0.11066 1.0183 2.8724 2.0094 0.78022 2.2125 1.7111 1.2315 1.4224 1.3627 0 0.059683 0 0.011017 0 0.01102 0 -0.11433
1.0391 0.0016844 0.00043982 -0.01765 -0.0021985 0.02106 -0.015042 -0.023804 -0.0129 0.017732 0.0027292 0.0074696 -0.095216 1.0171 2.8725 2.0075 0.78433 2.2096 1.7156 1.2333 1.4253 1.3602 0 0.061217 0 0.01006 0 0.010871 0 -0.062988
1.043 0.0027203 -0.00052216 0.00060896 -0.002475 0.011212 -0.013409 -0.026819 -0.0080215 0.014935 -0.0030564 0.010456 -0.099301 1.0163 2.8716 2.0074 0.78653 2.2079 1.7201 1.2363 1.4283 1.3564 0 0.06206 0 0.0096169 0 0.010837 0 -0.0076069
1.0469 0.0023385 -0.0011024 0.018394 -0.00057727 -0.0041158 -0.0043975 -0.011241 0.0016941 0.0048163 -0.0034346 0.0069809 -0.12348 1.0161 2.8705 2.0082 0.78488 2.2089 1.7229 1.2393 1.4281 1.3527 0 0.06147 0 0.010107 0 0.01073 0 0.027654
1.0508 0.00087222 -0.0011776 0.024976 0.0027406 -0.015682 0.0058953 0.011734 0.009167 -0.0068435 0.00083962 -0.0006363 -0.15611 1.0162 2.8702 2.0084 0.78083 2.2121 1.7234 1.2405 1.4244 1.3509 0 0.059834 0 0.011361 0 0.010447 0 0.0322
1.0547 -0.00096016 -0.00058193 0.016549 0.0058759 -0.016453 0.01122 0.026318 0.0092573 -0.014431 0.005128 -0.0063269 -0.17936 1.0167 2.8713 2.0074 0.77803 2.2151 1.722 1.2395 1.42 1.3517 0 0.058393 0 0.012674 0 0.010119 0 0.013106
1.0586 -0.0025324 0.00051567 -0.0018197 0.0075419 -0.0065767 0.0092451 0.022886 0.0022116 -0.014886 0.0051353 -0.0061829 -0.1814 1.017 2.8734 2.0057 0.77908 2.2152 1.7194 1.2367 1.4187 1.3545 0 0.058245 0 0.013256 0 0.0099755 0 -0.0087063
1.0625 -0.0032653 0.0013729 -0.019366 0.0073667 0.0068419 0.0022926 0.0041506 -0.0072236 -0.0084158 0.00050366 -0.0018383 -0.1657 1.0166 2.8755 2.0049 0.7832 2.2117 1.7171 1.2338 1.4217 1.3576 0 0.059481 0 0.012764 0 0.01009 0 -0.011548
1.0664 -0.002498 0.0011098 -0.025888 0.0056548 0.015081 -0.0050158 -0.017233 -0.013618 0.0016635 -0.0053161 0.0019204 -0.14844 1.0149 2.8759 2.0056 0.78685 2.2064 1.7157 1.2318 1.4266 1.3596 0 0.061178 0 0.011536 0 0.010275 0 0.010871
1.0703 9.4844e-05 -0.00039573 -0.017481 0.0029089 0.013829 -0.0087469 -0.027466 -0.014118 0.0099126 -0.0083506 0.0023265 -0.14518 1.0124 2.8735 2.0076 0.78692 2.2023 1.7154 1.2315 1.4297 1.3599 0 0.062201 0 0.010356 0 0.010252 0 0.042871
1.0742 0.0037064 -0.0020688 0.0013551 -0.0002788 0.0051334 -0.007253 -0.020489 -0.0090608 0.011268 -0.0072144 0.00089535 -0.15786 1.0103 2.8691 2.0094 0.78328 2.2018 1.7154 1.2327 1.4295 1.3596 0 0.062065 0 0.0099337 0 0.0099401 0 0.057906
1.0781 0.0062417 -0.0023364 0.020265 -0.0030473 -0.0054679 -0.00131 -0.0011975 -0.00070146 0.0045033 -0.0034197 0.00069504 -0.17415 1.0098 2.8651 2.0102 0.77861 2.2046 1.715 1.2351 1.4277 1.3598 0 0.061148 0 0.01048 0 0.0095771 0 0.040505
1.082 0.0055474 -0.00054808 0.028789 -0.0043543 -0.013195 0.0062643 0.018436 0.0079352 -0.0059275 0.00065578 0.0022285 -0.17971 1.0109 2.8639 2.0098 0.77577 2.2087 1.7139 1.2379 1.4273 1.3611 0 0.06018 0 0.011642 0 0.0095399 0 0.00049735
1.0859 0.0013644 0.0021765 0.022216 -0.003564 -0.015899 0.01131 0.027076 0.013461 -0.012163 0.0036017 0.0028979 -0.17157 1.0124 2.8662 2.0087 0.77536 2.2119 1.7129 1.2399 1.4291 1.3627 0 0.059586 0 0.0128 0 0.010015 0 -0.034144
1.0898 -0.0038045 0.0036275 0.0043128 -0.0010585 -0.013207 0.010025 0.020495 0.012887 -0.0086613 0.0049806 0.00063397 -0.15981 1.0125 2.8701 2.0076 0.77578 2.2132 1.713 1.2401 1.4309 1.3633 0 0.059285 0 0.013457 0 0.010814 0 -0.040419
1.0938 -0.0061805 0.0023004 -0.014704 0.0018155 -0.0055531 0.0016163 0.0032864 0.0055133 0.0029614 0.0043576 -0.0027747 -0.15661 1.0106 2.873 2.0067 0.77537 2.2129 1.7147 1.2379 1.4298 1.3622 0 0.059008 0 0.013463 0 0.011505 0 -0.01866
1.0977 -0.0037437 -0.0012201 -0.024009 0.003577 0.0050352 -0.0099622 -0.014441 -0.0054165 0.014442 0.0012487 -0.0029848 -0.16447 1.0081 2.8732 2.0059 0.7744 2.2119 1.7172 1.2344 1.4252 1.3602 0 0.058698 0 0.012986 0 0.011751 0 0.010437
1.1016 0.001713 -0.00456 -0.018548 0.0035583 0.013823 -0.017529 -0.022981 -0.013692 0.016936 -0.0036508 0.0019478 -0.17549 1.0072 2.8716 2.0056 0.77467 2.2107 1.7191 1.232 1.42 1.3586 0 0.058565 0 0.012358 0 0.011568 0 0.02633
1.1055 0.0055916 -0.0053539 -0.0020887 0.0021907 0.01491 -0.015446 -0.018253 -0.01421 0.0078675 -0.007716 0.0084664 -0.18165 1.0096 2.8706 2.006 0.77744 2.2094 1.7195 1.2321 1.4181 1.3584 0 0.058794 0 0.011902 0 0.01129 0 0.026348
1.1094 0.0040995 -0.003054 0.015061 0.00049295 0.0057638 -0.0042918 -0.0037804 -0.0071961 -0.0071246 -0.0078341 0.010234 -0.18383 1.0143 2.8718 2.0067 0.7817 2.2084 1.7181 1.2347 1.4208 1.3596 0 0.059308 0 0.011828 0 0.011282 0 0.024083
1.1133 -0.0024334 0.00071291 0.022412 -0.00066251 -0.0090435 0.0087912 0.01145 0.0014559 -0.018598 -0.0032925 0.0044167 -0.18928 1.0184 2.8743 2.0072 0.78481 2.2083 1.7155 1.2375 1.4261 1.3612 0 0.059848 0 0.012153 0 0.011647 0 0.031881
1.1172 -0.0094474 0.0034227 0.015724 -0.00087842 -0.019479 0.015078 0.018166 0.0047333 -0.020144 0.0027883 -0.0049068 -0.20028 1.0189 2.8761 2.0066 0.78491 2.2093 1.7124 1.2381 1.4305 1.3621 0 0.060265 0 0.012657 0 0.012156 0 0.046418
1.1211 -0.011564 0.0034434 -0.00057124 -0.00010082 -0.017187 0.010874 0.012317 0.00034617 -0.012119 0.0055302 -0.010048 -0.20781 1.0157 2.8754 2.0049 0.78251 2.2106 1.7094 1.2363 1.4323 1.3618 0 0.060639 0 0.012961 0 0.012444 0 0.051833
1.125 -0.0068129 0.0009891 -0.016395 0.0015452 -0.0026013 0.00025194 -0.0022615 -0.0073348 -5.6622e-05 0.0025308 -0.0066977 -0.19935 1.0113 2.8729 2.0027 0.77992 2.2111 1.7068 1.2337 1.4324 1.3606 0 0.061086 0 0.012738 0 0.012299 0 0.035934
1.1289 0.0017809 -0.0022432 -0.022355 0.0036613 0.014469 -0.0083939 -0.015913 -0.0111 0.0097628 -0.0036095 0.0022835 -0.17427 1.0095 2.8705 2.0012 0.77895 2.2103 1.7059 1.2329 1.4325 1.359 0 0.061483 0 0.011982 0 0.011808 0 0.0020203
1.1328 0.0085058 -0.0042241 -0.015221 0.0054553 0.02198 -0.0089893 -0.019091 -0.0070865 0.013635 -0.0071432 0.0099252 -0.1498 1.0121 2.8695 2.0012 0.77933 2.209 1.7073 1.2342 1.4327 1.3577 0 0.061482 0 0.011089 0 0.011277 0 -0.035025
1.1367 0.009232 -0.0036856 0.00070169 0.0060217 0.014802 -0.0020016 -0.0086367 0.0021773 0.011001 -0.0040604 0.01171 -0.14838 1.0176 2.8696 2.0028 0.77935 2.2086 1.7111 1.2356 1.4313 1.3571 0 0.06088 0 0.010644 0 0.011002 0 -0.062236
1.1406 0.0042377 -0.00068031 0.016652 0.0050152 -0.0017297 0.0068827 0.0097626 0.010288 0.003594 0.0043156 0.0089832 -0.17602 1.0223 2.8693 2.0052 0.77793 2.2095 1.7159 1.2349 1.4275 1.3574 0 0.059957 0 0.010997 0 0.011062 0 -0.076318
1.1445 -0.0024137 0.0034363 0.024579 0.0031132 -0.016465 0.011768 0.024858 0.012339 -0.005157 0.012267 0.0062141 -0.21298 1.023 2.8678 2.0079 0.77593 2.2106 1.7194 1.2317 1.4229 1.3586 0 0.059365 0 0.011979 0 0.011295 0 -0.078906
1.1484 -0.0061004 0.0065414 0.021249 0.0016589 -0.020837 0.010613 0.026998 0.0082211 -0.01073 0.01428 0.005684 -0.22817 1.0198 2.8661 2.0105 0.77519 2.2105 1.7203 1.2287 1.4213 1.36 0 0.05959 0 0.013009 0 0.011436 0 -0.068222
1.1523 -0.0047933 0.0067517 0.0093409 0.0016148 -0.013975 0.0054196 0.014488 0.001495 -0.0094587 0.0092227 0.0055233 -0.20623 1.0153 2.8657 2.0128 0.77651 2.2089 1.7189 1.2286 1.4245 1.361 0 0.060469 0 0.013535 0 0.011314 0 -0.040082
1.1563 5.4097e-05 0.0035941 -0.0044723 0.002713 -0.0013727 -0.00043462 -0.0051666 -0.0041501 -0.0015567 0.00071746 0.0028827 -0.16258 1.0128 2.8673 2.014 0.77864 2.2076 1.7171 1.2322 1.4305 1.361 0 0.061286 0 0.013453 0 0.010964 0 0.0014399
1.1602 0.0050213 -0.0013818 -0.013101 0.0036407 0.010119 -0.004584 -0.020073 -0.0071575 0.0075772 -0.0060816 -0.0018471 -0.13128 1.0138 2.8696 2.0133 0.77944 2.2087 1.7163 1.2367 1.4345 1.3602 0 0.061393 0 0.013124 0 0.010589 0 0.03781
1.1641 0.0071016 -0.0052543 -0.012532 0.0031899 0.016067 -0.0060247 -0.021636 -0.007618 0.010319 -0.0081461 -0.0048962 -0.13593 1.017 2.8707 2.0103 0.77817 2.2118 1.7163 1.2384 1.4331 1.3591 0 0.060796 0 0.01299 0 0.01041 0 0.04661
1.168 0.0052721 -0.0055479 -0.0037774 0.0013683 0.014922 -0.0043967 -0.0099806 -0.0057871 0.0028506 -0.0058329 -0.0033612 -0.16975 1.0199 2.8699 2.0058 0.77638 2.214 1.7157 1.2358 1.4271 1.3582 0 0.060132 0 0.013126 0 0.010519 0 0.022753
1.1719 0.00063285 -0.0020593 0.0076131 -0.00054922 0.0070983 -1.6374e-05 0.0064552 -0.0019188 -0.01072 -0.001596 0.0010463 -0.20293 1.0209 2.8688 2.0018 0.77648 2.2123 1.7131 1.2311 1.4214 1.3575 0 0.060034 0 0.013177 0 0.010841 0 -0.011119
1.1758 -0.0044551 0.0027757 0.014432 -0.0011081 -0.0049185 0.0052457 0.016742 0.0026149 -0.02054 0.0019476 0.0032966 -0.21013 1.02 2.8694 2.0002 0.77932 2.2063 1.709 1.2283 1.4204 1.3568 0 0.060505 0 0.012726 0 0.011194 0 -0.019991
1.1797 -0.0075334 0.0054722 0.011876 5.3679e-05 -0.015884 0.0079939 0.014669 0.0050819 -0.018552 0.0030521 0.00035358 -0.19236 1.0188 2.8721 2.0012 0.78314 2.1998 1.7059 1.2297 1.4242 1.3559 0 0.060916 0 0.011779 0 0.011408 0 0.012273
1.1836 -0.0071 0.0039811 0.00059899 0.001866 -0.01919 0.0054297 0.0025213 0.0033373 -0.0052448 0.0011018 -0.0051869 -0.17398 1.0182 2.8752 2.0037 0.78504 2.1977 1.7061 1.2338 1.4289 1.355 0 0.060651 0 0.010872 0 0.011419 0 0.064193
1.1875 -0.0033347 -0.00080212 -0.013266 0.0027002 -0.011233 -0.0018219 -0.010917 -0.0016483 0.010419 -0.0030712 -0.0072963 -0.17876 1.0182 2.8762 2.0055 0.78359 2.2018 1.7099 1.2372 1.4305 1.3551 0 0.059762 0 0.01068 0 0.011275 0 0.090616
1.1914 0.0018146 -0.0056615 -0.021509 0.0016951 0.004418 -0.0091522 -0.01653 -0.0057173 0.018033 -0.0069216 -0.0025383 -0.20828 1.0181 2.8747 2.0057 0.78016 2.2086 1.7153 1.2373 1.4286 1.3564 0 0.058991 0 0.011441 0 0.011088 0 0.060064
1.1953 0.0054898 -0.0073166 -0.018838 -0.0005608 0.017728 -0.01103 -0.010914 -0.004814 0.013715 -0.0070744 0.0062755 -0.2418 1.0177 2.8725 2.0051 0.77767 2.2121 1.7191 1.235 1.4261 1.3584 0 0.059109 0 0.012721 0 0.010974 0 -0.016595
1.1992 0.005541 -0.0046112 -0.0063105 -0.002493 0.018832 -0.0055154 0.0016936 0.0011367 0.00232 -0.0017215 0.012603 -0.25596 1.0171 2.8724 2.0055 0.77799 2.2092 1.7196 1.2329 1.4265 1.3602 0 0.060189 0 0.01373 0 0.011002 0 -0.091882
1.2031 0.0020022 0.00086816 0.00911 -0.0027127 0.0058661 0.0037734 0.012608 0.0076777 -0.0073962 0.0071059 0.012245 -0.24481 1.0167 2.8749 2.0078 0.7805 2.2019 1.7176 1.2334 1.43 1.3607 0 0.061496 0 0.01394 0 0.011154 0 -0.11734
1.207 -0.0026923 0.0059668 0.018737 -0.00097616 -0.012757 0.01026 0.014594 0.0095191 -0.0097822 0.013898 0.0067827 -0.22265 1.0163 2.8779 2.0109 0.78284 2.1963 1.7153 1.2362 1.4335 1.3604 0 0.062093 0 0.013461 0 0.011332 0 -0.079001
1.2109 -0.0051552 0.007938 0.017455 0.0017281 -0.024156 0.0095035 0.0064584 0.0051683 -0.0054572 0.013332 0.0011789 -0.20954 1.0154 2.8784 2.0126 0.7832 2.1972 1.7145 1.2388 1.4336 1.3605 0 0.061601 0 0.012872 0 0.011396 0 -0.0045607
1.2148 -0.0033253 0.0059416 0.0067743 0.0039241 -0.020436 0.0024636 -0.0065202 -0.0019055 0.0010145 0.004701 -0.0014278 -0.21478 1.0139 2.8751 2.0109 0.78177 2.2037 1.7151 1.2393 1.43 1.3619 0 0.06043 0 0.012692 0 0.011262 0 0.05971
1.2188 0.0020007 0.001354 -0.0062237 0.0046314 -0.0042278 -0.0056314 -0.016229 -0.0066052 0.0055185 -0.0067529 -0.0020706 -0.23271 1.0122 2.87 2.0063 0.78032 2.2108 1.7153 1.2378 1.4253 1.3645 0 0.059342 0 0.012962 0 0.010992 0 0.080408
1.2227 0.0075464 -0.0030696 -0.013312 0.0039112 0.013819 -0.0094823 -0.016846 -0.0066733 0.006584 -0.013252 -0.0033207 -0.25132 1.0118 2.8664 2.0014 0.78044 2.2133 1.7138 1.236 1.4229 1.3666 0 0.058806 0 0.013292 0 0.010785 0 0.053046
1.2266 0.0096727 -0.0046934 -0.010141 0.0026612 0.022938 -0.0072708 -0.0082223 -0.0040052 0.0045434 -0.010186 -0.0052266 -0.26272 1.0132 2.8664 1.999 0.78228 2.2105 1.7109 1.236 1.4238 1.3661 0 0.058751 0 0.013289 0 0.010841 0 -0.0030393
1.2305 0.0068104 -0.0024959 0.0011671 0.0018636 0.019079 -0.0010572 0.0043211 -0.0019243 0.00017946 0.00045779 -0.0047936 -0.26575 1.0162 2.8693 2.0005 0.78479 2.2061 1.7086 1.2376 1.4263 1.3625 0 0.058852 0 0.012944 0 0.011169 0 -0.059746
1.2344 0.00054803 0.0021761 0.013371 0.0018437 0.0061517 0.0054032 0.013365 -0.0016136 -0.0050022 0.011658 0.00030001 -0.26163 1.0192 2.8728 2.0051 0.7869 2.2047 1.7089 1.2395 1.4281 1.3573 0 0.058977 0 0.012625 0 0.011517 0 -0.092786
1.2383 -0.0053605 0.0061892 0.018565 0.0020768 -0.0077869 0.0090333 0.013835 -0.0014093 -0.007864 0.016477 0.0081076 -0.25052 1.0208 2.8748 2.0102 0.78833 2.2077 1.712 1.24 1.4281 1.3534 0 0.059295 0 0.01271 0 0.011527 0 -0.089137
1.2422 -0.0074044 0.0064981 0.013083 0.0016821 -0.015578 0.0084374 0.0059835 0.00069454 -0.0047254 0.012627 0.013363 -0.23359 1.0204 2.8748 2.0138 0.78923 2.2122 1.7162 1.2389 1.4272 1.3531 0 0.059977 0 0.013204 0 0.011028 0 -0.052385
1.2461 -0.0045573 0.0023021 -0.00013646 0.00021267 -0.014094 0.0038725 -0.0047678 0.0044201 0.0051307 0.0032971 0.012346 -0.21662 1.0185 2.8739 2.015 0.78938 2.2143 1.7188 1.2374 1.4266 1.3564 0 0.060856 0 0.013704 0 0.010228 0 -0.0043391
1.25 0.0011014 -0.004069 -0.013262 -0.0019018 -0.0049277 -0.0028318 -0.011142 0.0073871 0.016788 -0.0056425 0.0065204 -0.20869 1.0159 2.8732 2.0144 0.78799 2.2122 1.7188 1.2367 1.4266 1.3608 0 0.061466 0 0.013725 0 0.0095964 0 0.023958
1.2539 0.0057777 -0.0084637 -0.018421 -0.0036399 0.0065693 -0.0084478 -0.0087107 0.0076829 0.021674 -0.0094617 0.00092858 -0.21515 1.0134 2.8729 2.0127 0.78452 2.2077 1.7173 1.2373 1.4269 1.3633 0 0.06145 0 0.013115 0 0.0095175 0 0.012837
1.2578 0.0064613 -0.0077341 -0.012684 -0.004171 0.013534 -0.0095359 0.00087503 0.0057549 0.013951 -0.0068861 -0.00099349 -0.23205 1.0118 2.8731 2.0107 0.77969 2.2042 1.7165 1.238 1.4272 1.3618 0 0.060927 0 0.012195 0 0.0099763 0 -0.027188
1.2617 0.0028987 -0.0020617 6.7502e-05 -0.0034741 0.011114 -0.0047378 0.010499 0.003534 -0.0037753 -0.00017186 -0.00060006 -0.24902 1.0117 2.8736 2.0088 0.7756 2.2037 1.7178 1.2378 1.4278 1.3574 0 0.060427 0 0.011526 0 0.010583 0 -0.057691
1.2656 -0.0022705 0.0050431 0.011716 -0.0022839 -6.4729e-05 0.0035075 0.012193 0.0020371 -0.021005 0.0063817 -0.0018042 -0.2586 1.0136 2.8744 2.0076 0.77457 2.2058 1.7203 1.2363 1.4293 1.3532 0 0.060413 0 0.011505 0 0.010922 0 -0.040641
1.2695 -0.00532 0.0091564 0.015254 -0.0014602 -0.013238 0.0099118 0.0030181 0.00045602 -0.026612 0.0086237 -0.0059984 -0.26268 1.0172 2.8751 2.0074 0.77743 2.2084 1.7215 1.2345 1.4313 1.3522 0 0.060853 0 0.012106 0 0.010922 0 0.027184
1.2734 -0.0039787 0.0079658 0.0093005 -0.0013675 -0.019399 0.009977 -0.012006 -0.0021432 -0.017152 0.0048187 -0.0098781 -0.26873 1.0212 2.8751 2.0083 0.78275 2.2101 1.7196 1.2338 1.4323 1.3554 0 0.061244 0 0.012926 0 0.010897 0 0.10434
1.2773 0.0010253 0.0026598 -0.0013069 -0.0017541 -0.013765 0.0035905 -0.022588 -0.0047068 0.00066828 -0.0029326 -0.0087425 -0.27971 1.0236 2.8735 2.0094 0.78748 2.2103 1.7154 1.2352 1.4316 1.3606 0 0.061077 0 0.013471 0 0.011215 0 0.13239
1.2813 0.0064693 -0.0031919 -0.0091308 -0.002094 0.0002177 -0.0046765 -0.020216 -0.0046258 0.015317 -0.009383 -0.0017616 -0.28869 1.0232 2.8707 2.0095 0.78874 2.2096 1.7118 1.2379 1.4295 1.3643 0 0.060309 0 0.013463 0 0.0119 0 0.081381
1.2852 0.0088064 -0.0061902 -0.0093252 -0.0019651 0.013141 -0.0091259 -0.0046942 -0.0007612 0.018912 -0.0093483 0.0066003 -0.28525 1.0206 2.8678 2.0082 0.7855 2.2085 1.7117 1.2404 1.4274 1.364 0 0.059407 0 0.012968 0 0.012557 0 -0.024515
1.2891 0.0064739 -0.0051342 -0.0027217 -0.0011793 0.016774 -0.0073979 0.014888 0.0042778 0.012008 -0.0017297 0.010706 -0.26795 1.0175 2.8664 2.0062 0.77925 2.2073 1.7151 1.2413 1.4262 1.3599 0 0.058934 0 0.012313 0 0.012717 0 -0.12293
1.293 0.00079041 -0.0013102 0.005198 0.00020333 0.010174 -0.0019958 0.026013 0.0057309 0.0016359 0.0088461 0.0090814 -0.24961 1.0159 2.8668 2.0053 0.77318 2.2065 1.7193 1.2403 1.4261 1.3551 0 0.059083 0 0.011873 0 0.012276 0 -0.15776
1.2969 -0.0050343 0.0026998 0.0084574 0.0017332 -0.00037763 0.0022914 0.021452 0.0012566 -0.0047175 0.01478 0.0052786 -0.24815 1.0166 2.8686 2.0063 0.77054 2.2065 1.7205 1.2387 1.4258 1.3525 0 0.059551 0 0.011861 0 0.011609 0 -0.11588
1.3008 -0.0079468 0.0045772 0.0047726 0.0024363 -0.0071985 0.0025292 0.0044903 -0.0060613 -0.0039521 0.011126 0.0034937 -0.27033 1.0189 2.8709 2.0087 0.77283 2.2076 1.7173 1.2379 1.4251 1.3533 0 0.059858 0 0.01223 0 0.011244 0 -0.029478
1.3047 -0.0067597 0.0033057 -0.0031078 0.0011573 -0.0072619 -0.00036207 -0.013304 -0.009836 0.0019352 -0.0003042 0.0038998 -0.30401 1.021 2.8733 2.0109 0.77892 2.2091 1.7121 1.2387 1.4247 1.3558 0 0.059768 0 0.012718 0 0.011378 0 0.051904
1.3086 -0.0025829 -0.00049873 -0.0096076 -0.0024595 -0.0032517 -0.0031407 -0.020187 -0.0061681 0.0083267 -0.011955 0.0029391 -0.32752 1.0217 2.8756 2.0116 0.78549 2.2096 1.7086 1.24 1.4255 1.3575 0 0.059458 0 0.013024 0 0.011715 0 0.092972
1.3125 0.0020187 -0.0048374 -0.010312 -0.0070441 0.00040908 -0.0033812 -0.012316 0.0023713 0.010914 -0.016133 -0.0017877 -0.32829 1.0204 2.8772 2.0108 0.78883 2.2083 1.709 1.2402 1.4273 1.3568 0 0.059318 0 0.012993 0 0.011773 0 0.085871
1.3164 0.0044623 -0.0071451 -0.0049213 -0.0097644 0.0018647 -0.0012073 0.0039226 0.0086707 0.0075003 -0.010701 -0.0076958 -0.31337 1.0174 2.8771 2.0096 0.78706 2.206 1.7125 1.2388 1.4282 1.3547 0 0.0596 0 0.012707 0 0.011359 0 0.044291
1.3203 0.0034252 -0.0056414 0.0027485 -0.0081557 0.0022216 0.0015116 0.016679 0.0073642 -0.001188 -0.00030899 -0.0091623 -0.30175 1.0135 2.8745 2.0087 0.78133 2.2047 1.7154 1.2364 1.4263 1.3534 0 0.060234 0 0.012411 0 0.010757 0 -0.0075645
1.3242 -0.00051406 -0.00066782 0.0075626 -0.0023482 0.0025363 0.0030786 0.016819 -0.0004001 -0.011404 0.0075488 -0.0035885 -0.30566 1.0099 2.8701 2.0075 0.77516 2.2058 1.7153 1.2348 1.4218 1.3544 0 0.060918 0 0.012308 0 0.010439 0 -0.042143
1.3281 -0.0050905 0.0050309 0.006654 0.0043208 0.0016184 0.0029604 0.0038236 -0.0081487 -0.017609 0.0080913 0.0049412 -0.31878 1.008 2.8665 2.0051 0.77218 2.2085 1.7129 1.235 1.4174 1.3574 0 0.061348 0 0.012404 0 0.010597 0 -0.035923
1.332 -0.007442 0.0077589 0.0013282 0.0073183 -0.0024355 0.0013808 -0.014209 -0.0099079 -0.015476 0.0020333 0.0088142 -0.32258 1.0084 2.8661 2.0017 0.77373 2.2108 1.7111 1.2361 1.4166 1.3605 0 0.061387 0 0.012511 0 0.010948 0 0.01701
1.3359 -0.0057396 0.0054138 -0.0040108 0.0043007 -0.0087605 -0.0013173 -0.025927 -0.0050576 -0.0052377 -0.0059008 0.004166 -0.30482 1.0109 2.8693 1.999 0.77815 2.2104 1.7124 1.236 1.4209 1.3618 0 0.061099 0 0.012439 0 0.011027 0 0.092003
1.3398 -0.00053238 -0.00071679 -0.0051497 -0.0028711 -0.012787 -0.0045242 -0.023754 0.0020265 0.0074943 -0.010645 -0.0050128 -0.27212 1.014 2.8735 1.9991 0.78213 2.2072 1.7166 1.2337 1.428 1.3608 0 0.060691 0 0.012191 0 0.010662 0 0.1387
1.3438 0.0052014 -0.0065348 -0.0012081 -0.0093507 -0.009834 -0.0068914 -0.00836 0.0064602 0.015052 -0.0095593 -0.010298 -0.24496 1.016 2.8753 2.0026 0.78319 2.2033 1.7205 1.2305 1.4334 1.3582 0 0.060432 0 0.011984 0 0.010155 0 0.11132
1.3477 0.0077047 -0.0079538 0.0046969 -0.010919 -7.6929e-05 -0.006757 0.011754 0.0066825 0.013227 -0.0030364 -0.0065801 -0.23975 1.0163 2.8731 2.0074 0.78137 2.2018 1.7211 1.2294 1.4337 1.3554 0 0.060569 0 0.012043 0 0.0099843 0 0.0068487
1.3516 0.0049714 -0.003921 0.0078326 -0.0070304 0.010379 -0.0036318 0.025127 0.004312 0.0045141 0.0062009 0.0034032 -0.25539 1.0157 2.8684 2.0104 0.77886 2.2038 1.718 1.2324 1.4287 1.3534 0 0.061191 0 0.012363 0 0.010315 0 -0.12179
1.3555 -0.0015987 0.0027392 0.0055287 -0.00081128 0.014092 0.00072458 0.023968 0.0012792 -0.0038848 0.014016 0.011976 -0.27625 1.0157 2.8643 2.0096 0.77797 2.2083 1.714 1.2386 1.4217 1.3528 0 0.062097 0 0.012657 0 0.010809 0 -0.19566
1.3594 -0.0078405 0.0073695 -0.0006919 0.0037559 0.0086126 0.0031988 0.0088963 -0.0019622 -0.0058302 0.016104 0.013603 -0.28799 1.0169 2.8634 2.0065 0.77938 2.2129 1.7121 1.2442 1.4169 1.3539 0 0.062813 0 0.012594 0 0.010949 0 -0.16522
1.3633 -0.0095718 0.0068343 -0.0062569 0.0048252 -0.0013995 0.0018511 -0.011084 -0.0053447 -0.00093009 0.010126 0.0090616 -0.29021 1.0184 2.8658 2.0044 0.7818 2.2151 1.7133 1.2455 1.417 1.3565 0 0.062838 0 0.012129 0 0.010561 0 -0.048163
1.3672 -0.0055595 0.0016345 -0.0071131 0.0033479 -0.0082804 -0.0021964 -0.023737 -0.0073081 0.0056774 -0.0020265 0.0031394 -0.29446 1.0187 2.8702 2.0057 0.78336 2.2143 1.7158 1.2421 1.4217 1.3597 0 0.061995 0 0.011618 0 0.010024 0 0.081813
1.3711 0.0015378 -0.0046678 -0.0028783 0.001319 -0.0077915 -0.0054998 -0.021142 -0.0053082 0.0078751 -0.014041 -0.00084634 -0.31044 1.0169 2.8753 2.0098 0.78329 2.2116 1.7166 1.237 1.4284 1.3618 0 0.060637 0 0.01157 0 0.0099411 0 0.14754
1.375 0.0070378 -0.0080393 0.0029626 -0.00023691 -0.0019728 -0.0051916 -0.0049463 0.0011391 0.0033108 -0.018503 -0.003584 -0.33489 1.014 2.8803 2.0136 0.78245 2.2089 1.7144 1.2345 1.4339 1.3617 0 0.059468 0 0.01221 0 0.010554 0 0.1207
1.3789 0.0075547 -0.0065578 0.0059397 -0.0015241 0.0037012 -0.0013895 0.014374 0.0083493 -0.0053655 -0.012114 -0.0071102 -0.35416 1.0122 2.8844 2.0145 0.78235 2.2078 1.7105 1.2361 1.436 1.3596 0 0.059081 0 0.013228 0 0.011469 0 0.034559
1.3828 0.0032967 -0.0013145 0.0041547 -0.0026509 0.0054842 0.0031012 0.024163 0.010527 -0.012956 0.0012869 -0.010721 -0.35724 1.0131 2.8858 2.0129 0.78361 2.2087 1.7078 1.2402 1.4344 1.3573 0 0.05953 0 0.01397 0 0.011974 0 -0.047741
1.3867 -0.0023016 0.0045935 -0.00037732 -0.0026949 0.0037775 0.0053699 0.017938 0.0049382 -0.015164 0.012962 -0.010679 -0.34611 1.0161 2.8827 2.0114 0.78536 2.2111 1.7078 1.243 1.4309 1.3572 0 0.060309 0 0.013946 0 0.011678 0 -0.079888
1.3906 -0.0051874 0.0079935 -0.003561 -0.00057283 0.0012093 0.0047026 -0.0002041 -0.0047151 -0.010537 0.015548 -0.004385 -0.33331 1.0195 2.8754 2.0122 0.78594 2.2139 1.7104 1.2421 1.428 1.3597 0 0.060756 0 0.013237 0 0.010889 0 -0.058027
1.3945 -0.0035029 0.0072832 -0.0025554 0.0031521 -0.00067177 0.0025632 -0.018208 -0.010589 -0.00061663 0.0084729 0.0056495 -0.32974 1.0214 2.8672 2.0146 0.78447 2.2156 1.7136 1.238 1.4271 1.3629 0 0.060569 0 0.012444 0 0.010374 0 -0.012608
1.3984 0.0013832 0.0031049 0.0021389 0.0058223 -0.0022883 0.00071976 -0.02395 -0.0072381 0.010684 -0.0019309 0.012895 -0.33514 1.0216 2.8628 2.0152 0.78165 2.2157 1.7155 1.2337 1.4278 1.3638 0 0.060005 0 0.012196 0 0.010689 0 0.01874
1.4023 0.0061087 -0.0020638 0.007324 0.0047127 -0.0040668 -0.00027623 -0.013105 0.0033941 0.018135 -0.0076099 0.012443 -0.34029 1.0209 2.8645 2.0115 0.77936 2.2143 1.7158 1.2319 1.428 1.3608 0 0.059603 0 0.01264 0 0.011686 0 0.014097
1.4063 0.0076671 -0.0051898 0.0096437 -8.8988e-05 -0.0046456 -0.00082916 0.0081107 0.013233 0.017326 -0.0048645 0.0056487 -0.33779 1.0201 2.8702 2.0042 0.77921 2.2124 1.7152 1.2333 1.4257 1.3557 0 0.05969 0 0.013347 0 0.012617 0 -0.025384
1.4102 0.005185 -0.0043494 0.0078591 -0.004948 -0.0019352 -0.0010552 0.026837 0.014585 0.0077261 0.0035073 -0.0010194 -0.32981 1.0194 2.875 1.9973 0.78136 2.2111 1.7145 1.2362 1.4213 1.3523 0 0.060087 0 0.013709 0 0.012751 0 -0.079872
1.4141 0.00015429 3.0749e-05 0.0033061 -0.0053887 0.003931 -0.00039894 0.031451 0.0061961 -0.0055426 0.011119 -0.0019501 -0.32483 1.0182 2.8754 1.9951 0.78455 2.2106 1.7143 1.2385 1.4175 1.3533 0 0.060289 0 0.013469 0 0.011979 0 -0.11986
1.418 -0.0046847 0.0052255 -0.0013522 -0.0001708 0.0093601 0.0013329 0.018572 -0.0061803 -0.01388 0.012923 0.0026418 -0.32734 1.0165 2.8718 1.9988 0.78718 2.2109 1.7141 1.2387 1.4173 1.3584 0 0.059942 0 0.012922 0 0.01089 0 -0.11816
1.4219 -0.0069077 0.0078032 -0.0038309 0.0070424 0.0098529 0.0029706 -0.0047762 -0.014601 -0.011105 0.0081642 0.0074001 -0.33212 1.0154 2.8682 2.0056 0.7885 2.2115 1.7133 1.2366 1.4216 1.3643 0 0.059203 0 0.012603 0 0.010279 0 -0.065012
1.4258 -0.0055653 0.0058925 -0.0032886 0.010322 0.0042568 0.0026762 -0.025025 -0.014582 0.0011745 -0.00014438 0.0071233 -0.3295 1.016 2.868 2.0113 0.78883 2.2126 1.7116 1.2331 1.4282 1.3678 0 0.058658 0 0.012771 0 0.010524 0 0.020274
1.4297 -0.0015266 0.00054137 -0.00050095 0.0064195 -0.0035932 -2.8466e-06 -0.029868 -0.0072005 0.013786 -0.0077088 0.0013324 -0.31657 1.0184 2.871 2.0132 0.78888 2.2143 1.7094 1.2295 1.4335 1.3677 0 0.058861 0 0.01317 0 0.011317 0 0.093642
1.4336 0.0030051 -0.0049323 0.0025797 -0.0022687 -0.0078445 -0.0030048 -0.015828 0.0028766 0.016689 -0.011154 -0.0059365 -0.30202 1.0214 2.8737 2.0117 0.78874 2.2166 1.7076 1.2272 1.4353 1.3659 0 0.059875 0 0.013273 0 0.011965 0 0.11128
1.4375 0.0055924 -0.0072162 0.0036926 -0.0094019 -0.0056257 -0.003269 0.0089078 0.010686 0.0070794 -0.0090798 -0.010116 -0.2984 1.023 2.873 2.0092 0.78773 2.2184 1.7073 1.2274 1.4344 1.3649 0 0.061181 0 0.012781 0 0.01195 0 0.061512
1.4414 0.0048636 -0.0052294 0.0014927 -0.0097044 0.00059451 0.000181 0.028682 0.013015 -0.0080455 -0.00246 -0.0095487 -0.30881 1.0221 2.8693 2.0075 0.78511 2.2183 1.7091 1.2305 1.4332 1.3657 0 0.062047 0 0.011911 0 0.011298 0 -0.021958
1.4453 0.0013787 -0.0006599 -0.0033043 -0.0030602 0.0054016 0.0047244 0.029904 0.0090073 -0.017381 0.0053936 -0.0055325 -0.32167 1.0192 2.8659 2.0068 0.78112 2.2158 1.713 1.2356 1.4334 1.367 0 0.062033 0 0.011198 0 0.010495 0 -0.08058
1.4492 -0.0025418 0.0034556 -0.0077807 0.0056186 0.0051433 0.0061661 0.010335 0.00043579 -0.014303 0.0099645 -0.00013457 -0.32056 1.0159 2.8657 2.0065 0.7772 2.2121 1.7172 1.2403 1.4346 1.3667 0 0.061268 0 0.011019 0 0.010061 0 -0.073275
1.4531 -0.004144 0.0048766 -0.008342 0.010374 0.00058079 0.0027258 -0.01834 -0.0082954 -0.001733 0.0081237 0.0052035 -0.301 1.0137 2.8684 2.006 0.77507 2.2099 1.7196 1.2424 1.435 1.3637 0 0.060292 0 0.011278 0 0.010168 0 -0.0080416
1.457 -0.0020454 0.0034115 -0.003312 0.0085692 -0.0045001 -0.0028787 -0.037347 -0.011667 0.010934 0.00078127 0.0091502 -0.27795 1.0132 2.871 2.0055 0.77546 2.2109 1.7188 1.2409 1.4339 1.3591 0 0.059645 0 0.011543 0 0.010588 0 0.063289
1.4609 0.0026726 0.00059262 0.0052713 0.0022751 -0.0067555 -0.0055908 -0.0333 -0.006483 0.015576 -0.0069273 0.0098357 -0.27498 1.0142 2.8711 2.0055 0.77748 2.2148 1.7152 1.2372 1.432 1.3549 0 0.059526 0 0.011482 0 0.010951 0 0.084049
1.4648 0.0069712 -0.0016294 0.012409 -0.003892 -0.0054135 -0.0026572 -0.0078473 0.0049559 0.010879 -0.0090031 0.0059874 -0.30326 1.0159 2.8693 2.0061 0.77938 2.2187 1.7113 1.2339 1.4307 1.3531 0 0.059768 0 0.011178 0 0.011077 0 0.035067
1.4688 0.0077944 -0.0020612 0.013378 -0.006238 -0.001743 0.0036118 0.022722 0.015286 0.0016137 -0.0033359 -0.00096199 -0.34899 1.0177 2.8681 2.007 0.77995 2.2197 1.7095 1.2333 1.4306 1.3543 0 0.060073 0 0.011015 0 0.011072 0 -0.051949
1.4727 0.0041942 -0.00066878 0.0072403 -0.0040534 0.0025785 0.0077086 0.038203 0.016971 -0.0063586 0.0061881 -0.0066514 -0.38189 1.0192 2.8693 2.0081 0.77944 2.2166 1.7108 1.2358 1.4303 1.3579 0 0.060286 0 0.011277 0 0.011153 0 -0.11836
1.4766 -0.0018677 0.0016737 -0.0021525 0.00072967 0.0061432 0.0058021 0.028199 0.008223 -0.010163 0.012443 -0.0067956 -0.37891 1.02 2.872 2.0095 0.77915 2.2113 1.7135 1.2399 1.4283 1.3618 0 0.060459 0 0.011848 0 0.01138 0 -0.11974
1.4805 -0.0066946 0.0036699 -0.0086474 0.0053001 0.0074613 -0.00085785 -0.00087282 -0.0051615 -0.010081 0.01068 -0.0010557 -0.34335 1.0201 2.8736 2.0115 0.78008 2.2073 1.7151 1.2428 1.425 1.364 0 0.060709 0 0.012317 0 0.011575 0 -0.054156
1.4844 -0.0072677 0.004124 -0.008077 0.0075846 0.0051584 -0.007059 -0.030332 -0.01407 -0.0073344 0.0022807 0.0062002 -0.30286 1.0194 2.8728 2.0131 0.78194 2.2066 1.7139 1.2428 1.4224 1.3627 0 0.061014 0 0.012379 0 0.011492 0 0.039323
1.4883 -0.0032467 0.0025107 -0.0011881 0.006939 -0.00055859 -0.0080826 -0.041812 -0.013038 -0.0028442 -0.0065169 0.0095033 -0.2878 1.0182 2.871 2.0129 0.78332 2.2085 1.7107 1.2399 1.4224 1.3583 0 0.061163 0 0.012137 0 0.011098 0 0.10656
1.4922 0.002832 -0.00056063 0.0069121 0.0040811 -0.0067181 -0.003401 -0.028922 -0.0040502 0.0019992 -0.0096766 0.0070579 -0.30814 1.0173 2.8705 2.0102 0.78305 2.2104 1.7079 1.2362 1.4248 1.3531 0 0.060901 0 0.012005 0 0.010685 0 0.10982
1.4961 0.0072839 -0.0034103 0.010316 0.00065069 -0.008851 0.0034272 -0.00038523 0.0057953 0.0046672 -0.0057645 0.0020832 -0.34764 1.0172 2.8723 2.0059 0.78123 2.2101 1.7074 1.2344 1.4274 1.3505 0 0.060155 0 0.012311 0 0.010658 0 0.047069
1.5 0.0077107 -0.0041446 0.0063108 -0.0014929 -0.0045565 0.0080295 0.026472 0.010244 0.0030411 0.0017532 -0.00052342 -0.37882 1.0187 2.8746 2.0025 0.77922 2.208 1.7091 1.236 1.4279 1.3526 0 0.059151 0 0.012968 0 0.01117 0 -0.048595
1.5039 0.0044636 -0.0019214 -0.0028652 -0.0011805 0.0037357 0.0084276 0.036698 0.0081317 -0.0018679 0.0078698 0.0012355 -0.38468 1.0217 2.8749 2.0018 0.77831 2.206 1.7111 1.2397 1.4264 1.3583 0 0.058319 0 0.013531 0 0.011922 0 -0.1273
1.5078 0.00019685 0.0023005 -0.011491 0.0013488 0.0099591 0.005653 0.026046 0.0028653 -0.0054566 0.0096674 0.0051437 -0.36906 1.0257 2.8727 2.0036 0.77858 2.2059 1.7114 1.2426 1.4248 1.3638 0 0.058047 0 0.013579 0 0.012338 0 -0.14949
1.5117 -0.0020619 0.0062283 -0.013948 0.0045062 0.009207 0.0020398 0.0023499 -0.0012988 -0.003051 0.0073949 0.0076232 -0.34908 1.0288 2.8703 2.0056 0.77884 2.2074 1.7099 1.2415 1.4255 1.3657 0 0.058467 0 0.013063 0 0.01203 0 -0.10834
1.5156 -0.00091644 0.0076887 -0.0081976 0.0063237 0.0020338 -0.00067205 -0.019785 -0.0022682 0.005272 0.0030906 0.0073366 -0.3389 1.0287 2.8704 2.0056 0.77783 2.2087 1.708 1.2363 1.4278 1.3631 0 0.059383 0 0.012317 0 0.011149 0 -0.034224
1.5195 0.0026557 0.0060073 0.0028621 0.0057089 -0.0058312 -0.0018882 -0.027437 -0.00034399 0.013509 -0.0011431 0.0057375 -0.33973 1.0243 2.873 2.0035 0.7756 2.2081 1.7076 1.2301 1.4292 1.3589 0 0.060394 0 0.011759 0 0.010315 0 0.024106
1.5234 0.0061699 0.002309 0.012949 0.0030621 -0.0083241 -0.0016787 -0.016512 0.0031265 0.014255 -0.0037522 0.0045171 -0.34321 1.0173 2.8755 2.0013 0.77361 2.2063 1.7092 1.2274 1.4275 1.3567 0 0.061104 0 0.011561 0 0.010138 0 0.031988
1.5273 0.0073426 -0.0013736 0.01609 -0.0001258 -0.0041138 -0.00042706 0.005906 0.0064581 0.0053816 -0.0036969 0.0034099 -0.34215 1.0109 2.8747 2.0011 0.77354 2.2053 1.7114 1.2307 1.4232 1.3579 0 0.061302 0 0.011587 0 0.010719 0 -0.0069259
1.5313 0.0054322 -0.0033944 0.010412 -0.0022469 0.0026447 0.0010408 0.025423 0.0074095 -0.0073526 -0.00088591 0.0011124 -0.33747 1.0087 2.8704 2.0035 0.77577 2.2072 1.7125 1.2379 1.4198 1.3606 0 0.061026 0 0.011606 0 0.011558 0 -0.053629
1.5352 0.0014519 -0.0032607 -0.00036438 -0.0023746 0.0062995 0.0015604 0.028817 0.0037023 -0.014596 0.003069 -0.0019578 -0.33552 1.0113 2.866 2.0067 0.77895 2.2111 1.7116 1.2441 1.4208 1.3617 0 0.060512 0 0.011526 0 0.011972 0 -0.063633
1.5391 -0.0026453 -0.001564 -0.0090269 -0.00055615 0.0045216 0.00047621 0.012614 -0.0048516 -0.011089 0.005194 -0.0028839 -0.34027 1.0161 2.8651 2.0084 0.78101 2.2144 1.7096 1.2447 1.4264 1.36 0 0.060066 0 0.011449 0 0.011659 0 -0.021762
1.543 -0.0051155 0.0005649 -0.0096054 0.0022355 -0.00035067 -0.0014646 -0.013833 -0.014459 3.9752e-05 0.003262 0.00084224 -0.34886 1.0192 2.8684 2.0081 0.78073 2.2145 1.7083 1.2396 1.4334 1.3575 0 0.059936 0 0.011521 0 0.010924 0 0.04555
1.5469 -0.0052144 0.0019892 -0.0016844 0.0043325 -0.0040953 -0.0024028 -0.033631 -0.018609 0.010082 -0.0018807 0.0075929 -0.3544 1.0188 2.8727 2.007 0.77863 2.2115 1.7091 1.2327 1.4375 1.3573 0 0.060209 0 0.011766 0 0.010372 0 0.090533
1.5508 -0.0033516 0.0019381 0.0089408 0.0039735 -0.0043601 -0.0009835 -0.033371 -0.012811 0.011952 -0.006337 0.011652 -0.3524 1.0163 2.8742 2.0068 0.77631 2.208 1.7115 1.229 1.4367 1.3603 0 0.060784 0 0.012074 0 0.010364 0 0.08078
1.5547 -0.00072272 0.00031779 0.014152 0.00040163 -0.0019326 0.0021709 -0.012568 0.00086621 0.0054397 -0.0062292 0.0080692 -0.34412 1.0148 2.8713 2.0075 0.77518 2.2068 1.7138 1.2303 1.4322 1.364 0 0.061417 0 0.01232 0 0.010725 0 0.023219
1.5586 0.001322 -0.0020866 0.0094069 -0.0051006 0.00091113 0.0047751 0.015466 0.014078 -0.0035727 -0.0013156 -0.0020108 -0.33468 1.0158 2.8669 2.008 0.77559 2.2082 1.7144 1.2348 1.4272 1.3651 0 0.061832 0 0.012465 0 0.010979 0 -0.042577
1.5625 0.0019281 -0.0038198 -0.0026814 -0.0093613 0.0025897 0.0049081 0.032461 0.018041 -0.0084158 0.0044297 -0.011172 -0.32869 1.0178 2.8649 2.007 0.77705 2.2096 1.7131 1.2385 1.4242 1.3625 0 0.061858 0 0.012552 0 0.010849 0 -0.074526
1.5664 0.0011599 -0.0035454 -0.013945 -0.0092074 0.0027334 0.0028088 0.027628 0.010393 -0.0065077 0.0062365 -0.011663 -0.32808 1.0179 2.8673 2.0052 0.7791 2.2085 1.711 1.2395 1.4234 1.3589 0 0.061523 0 0.012616 0 0.010533 0 -0.057027
1.5703 -4.99e-05 -0.0010354 -0.016413 -0.0040553 0.0012931 0.00059241 0.0047731 -0.0029102 -0.0002028 0.0029502 -0.0022644 -0.33283 1.0149 2.8727 2.0044 0.78173 2.2046 1.7099 1.2385 1.4236 1.3578 0 0.061046 0 0.012642 0 0.01048 0 -0.0079114
1.5742 -0.00050149 0.0024279 -0.0080039 0.002984 -0.0018931 0.00014922 -0.020866 -0.012438 0.0059041 -0.0018323 0.010363 -0.34199 1.0112 2.8772 2.0063 0.78492 2.2008 1.711 1.2377 1.4241 1.3605 0 0.060724 0 0.012615 0 0.010869 0 0.038257
1.5781 0.00041583 0.0047333 0.0060164 0.0069264 -0.0062384 0.0013926 -0.033354 -0.012658 0.0081981 -0.0031592 0.017224 -0.35332 1.0103 2.878 2.0105 0.78791 2.1999 1.7139 1.2378 1.4253 1.3645 0 0.060756 0 0.012569 0 0.011347 0 0.05493
1.582 0.0022058 0.0043423 0.016738 0.0046802 -0.0095792 0.0026257 -0.02638 -0.0055532 0.0055719 0.00052484 0.014299 -0.36277 1.0137 2.8752 2.0147 0.78912 2.2024 1.7171 1.2376 1.4276 1.3659 0 0.061115 0 0.012571 0 0.011309 0 0.038426
1.5859 0.0035479 0.0013753 0.01762 -0.0022332 -0.009153 0.0024948 -0.0062406 0.0021177 -0.00067542 0.0058558 0.0050879 -0.36655 1.0188 2.8707 2.0166 0.78723 2.2053 1.719 1.2358 1.4303 1.3634 0 0.061552 0 0.012622 0 0.010511 0 0.0057832
1.5898 0.0032524 -0.0024584 0.0085391 -0.0085097 -0.0041033 0.0013108 0.013571 0.0047917 -0.0075311 0.0077203 -0.0033351 -0.36522 1.0215 2.8673 2.0155 0.78252 2.2055 1.7183 1.2329 1.4317 1.3595 0 0.061742 0 0.012618 0 0.0094297 0 -0.01896
1.5938 0.0011734 -0.0050141 -0.0045934 -0.0090818 0.0029703 0.00032899 0.021463 0.0018834 -0.011301 0.0040279 -0.0064018 -0.36538 1.0199 2.8666 2.013 0.77729 2.2028 1.7154 1.2312 1.4302 1.3577 0 0.061495 0 0.012431 0 0.0089594 0 -0.01964
1.5977 -0.0016598 -0.0050518 -0.013891 -0.0031413 0.0075001 -2.2051e-05 0.014292 -0.003177 -0.0093869 -0.002454 -0.0046438 -0.37518 1.0161 2.869 2.0114 0.77448 2.2004 1.7115 1.2328 1.4259 1.3593 0 0.060904 0 0.012063 0 0.0096676 0 0.003598
1.6016 -0.0038077 -0.0028314 -0.014282 0.0051694 0.0066104 -0.00072704 -0.0019815 -0.006607 -0.0023207 -0.0067374 -0.0013746 -0.39612 1.0145 2.8736 2.0117 0.77563 2.2019 1.7082 1.2369 1.4209 1.3622 0 0.060298 0 0.0117 0 0.011241 0 0.034925
1.6055 -0.0044388 0.00027692 -0.0062049 0.0099616 0.0016417 -0.0027436 -0.016744 -0.0068342 0.0057672 -0.0059493 0.0010872 -0.41872 1.0172 2.8784 2.0132 0.77951 2.2075 1.7067 1.2405 1.4182 1.3628 0 0.060041 0 0.011592 0 0.012649 0 0.051555
1.6094 -0.0037751 0.0026951 0.0049429 0.0080133 -0.0029615 -0.0052113 -0.021002 -0.0043546 0.0095874 -0.0012862 0.0026386 -0.42803 1.0222 2.8814 2.0143 0.783 2.213 1.7072 1.2408 1.419 1.3603 0 0.060267 0 0.011843 0 0.012934 0 0.036991
1.6133 -0.0026825 0.0034061 0.011944 0.00085042 -0.0034736 -0.005686 -0.012152 -0.00035564 0.0067558 0.0037598 0.0037001 -0.41582 1.0251 2.8808 2.014 0.78335 2.2136 1.709 1.2379 1.4224 1.3572 0 0.060775 0 0.012318 0 0.011961 0 -0.0075941
1.6172 -0.0018734 0.0022817 0.0098045 -0.0068635 9.5707e-05 -0.0026374 0.0047786 0.0038513 8.6427e-06 0.0065682 0.0036027 -0.38889 1.0236 2.877 2.0122 0.78034 2.2081 1.7112 1.2347 1.4255 1.3569 0 0.06115 0 0.012749 0 0.010516 0 -0.061226
1.6211 -0.0014479 1.9077e-05 -0.0012251 -0.010892 0.0044223 0.0023166 0.019896 0.0065296 -0.0048738 0.0067729 0.0013777 -0.36502 1.0196 2.8726 2.01 0.77637 2.2003 1.713 1.2341 1.4261 1.3603 0 0.061059 0 0.012953 0 0.0096509 0 -0.093596
1.625 -0.0010628 -0.0021848 -0.015274 -0.009959 0.0059789 0.0051745 0.024021 0.0058757 -0.0040064 0.0051613 -0.0021919 -0.35868 1.0166 2.8708 2.0082 0.77455 2.1958 1.7138 1.2366 1.4239 1.3644 0 0.060516 0 0.012951 0 0.0098621 0 -0.083178
1.6289 -0.00040578 -0.0031566 -0.023729 -0.0056761 0.0037255 0.0031308 0.014279 0.0016284 0.0012063 0.0021525 -0.0043004 -0.36899 1.0169 2.8729 2.0078 0.77621 2.1972 1.7142 1.2401 1.4212 1.3656 0 0.059896 0 0.012883 0 0.010777 0 -0.0315
1.6328 0.00053768 -0.0023318 -0.020246 -0.00069668 -0.00082711 -0.0023732 -0.0037626 -0.0037004 0.0054541 -0.0020828 -0.0026379 -0.3809 1.0189 2.8769 2.0089 0.77999 2.2022 1.7145 1.2419 1.4206 1.3631 0 0.059666 0 0.012829 0 0.011563 0 0.036425
1.6367 0.0015737 -8.2891e-05 -0.0051227 0.0029667 -0.0054837 -0.006406 -0.019258 -0.0060417 0.0044271 -0.0062856 0.0018432 -0.37899 1.019 2.8791 2.011 0.78305 2.2058 1.7153 1.2415 1.4236 1.3599 0 0.060019 0 0.012723 0 0.011653 0 0.086217
1.6406 0.0024855 0.0025038 0.014017 0.0043938 -0.008815 -0.0048374 -0.022972 -0.0031097 -0.0013914 -0.0078248 0.0052297 -0.36122 1.016 2.877 2.0129 0.7835 2.2056 1.7164 1.2407 1.4285 1.3594 0 0.060694 0 0.012457 0 0.011147 0 0.093514
1.6445 0.0030594 0.0043138 0.026293 0.0034285 -0.010001 0.0017094 -0.013318 0.003165 -0.0074984 -0.0046511 0.0041736 -0.34017 1.0118 2.8716 2.0132 0.78174 2.2034 1.7173 1.2409 1.4325 1.3623 0 0.061131 0 0.012043 0 0.010598 0 0.056604
1.6484 0.0030448 0.0048332 0.024234 0.00052409 -0.0081578 0.008065 0.0027967 0.00786 -0.0096064 0.0021762 -0.00083949 -0.33073 1.0099 2.8669 2.0107 0.77989 2.2033 1.7173 1.2419 1.433 1.3655 0 0.060882 0 0.011659 0 0.01045 0 -0.0041523
1.6523 0.0023159 0.0042256 0.0087617 -0.003067 -0.0027852 0.0088698 0.014955 0.0072341 -0.0070093 0.0083178 -0.0059038 -0.33608 1.012 2.8667 2.0061 0.77981 2.2072 1.7161 1.2421 1.4305 1.3652 0 0.059958 0 0.011521 0 0.010671 0 -0.058056
1.6563 0.001201 0.0029025 -0.011005 -0.005441 0.0048 0.0031628 0.016312 0.0019965 -0.0020871 0.009235 -0.0073657 -0.34538 1.0159 2.8714 2.0017 0.78155 2.2126 1.7142 1.2401 1.428 1.3607 0 0.058841 0 0.011703 0 0.010884 0 -0.079849
1.6602 0.00053102 0.0011466 -0.023235 -0.0050011 0.011057 -0.0048853 0.0076304 -0.0035063 0.0027676 0.0040445 -0.0049047 -0.34485 1.0184 2.8781 2.0002 0.78356 2.2149 1.7124 1.2367 1.4289 1.3555 0 0.058155 0 0.012082 0 0.010798 0 -0.06229
1.6641 0.0010471 -0.00076521 -0.020665 -0.0016661 0.012245 -0.0095418 -0.0042141 -0.0053487 0.0070272 -0.0034479 -0.00097378 -0.3315 1.0183 2.8828 2.0031 0.78424 2.2119 1.7115 1.2344 1.4335 1.3537 0 0.058227 0 0.012453 0 0.010507 0 -0.020369
1.668 0.0025105 -0.0021709 -0.0050269 0.002818 0.0076035 -0.0080036 -0.011442 -0.0032782 0.010842 -0.007657 0.0023377 -0.31614 1.0171 2.8834 2.009 0.78335 2.2061 1.7116 1.2348 1.4388 1.3569 0 0.05889 0 0.012689 0 0.010376 0 0.015488
1.6719 0.0034513 -0.0020668 0.014062 0.0059496 0.0005909 -0.0020059 -0.010181 -0.00010892 0.01288 -0.0055454 0.0051923 -0.3132 1.0173 2.8801 2.0146 0.782 2.2019 1.7126 1.2379 1.4403 1.362 0 0.059659 0 0.012792 0 0.010658 0 0.016079
1.6758 0.0021629 8.6299e-05 0.02489 0.0061281 -0.0035222 0.0042294 -0.0019495 0.0016677 0.010609 0.0013408 0.0085436 -0.32716 1.0196 2.8751 2.0165 0.78139 2.202 1.7142 1.2416 1.4357 1.3645 0 0.060116 0 0.012826 0 0.011238 0 -0.027305
1.6797 -0.0016399 0.0034232 0.020544 0.0035396 -0.0019239 0.0072759 0.0081251 0.0021864 0.0034506 0.0085074 0.011415 -0.34861 1.0217 2.8701 2.0141 0.78159 2.2054 1.7161 1.2437 1.4272 1.3627 0 0.060185 0 0.012823 0 0.011731 0 -0.093055
1.6836 -0.0060213 0.0057145 0.0029433 -0.00033145 0.0034184 0.0061906 0.01438 0.0030777 -0.0047721 0.011891 0.010737 -0.36307 1.0212 2.8664 2.0092 0.78158 2.2088 1.718 1.2438 1.4197 1.3585 0 0.060095 0 0.01277 0 0.011829 0 -0.13843
1.6875 -0.0079498 0.0048045 -0.018149 -0.0039062 0.007526 0.0020179 0.01324 0.004606 -0.0078265 0.010034 0.0046127 -0.36369 1.018 2.8645 2.0057 0.78054 2.2103 1.7192 1.2425 1.4171 1.3559 0 0.060099 0 0.012665 0 0.011551 0 -0.12544
1.6914 -0.0057223 0.00047524 -0.030564 -0.0062982 0.0066027 -0.0033984 0.0047883 0.004752 -0.0027441 0.0039782 -0.0044759 -0.35601 1.0147 2.8649 2.0061 0.77883 2.2107 1.7189 1.2408 1.4195 1.3567 0 0.060231 0 0.012539 0 0.011176 0 -0.047603
1.6953 -0.00064296 -0.0049379 -0.026714 -0.0072372 0.00085412 -0.0079463 -0.0069503 0.0015677 0.0061653 -0.0039248 -0.010654 -0.35116 1.0138 2.8677 2.0105 0.77785 2.2119 1.7169 1.2392 1.423 1.3592 0 0.060305 0 0.012409 0 0.010965 0 0.062311
1.6992 0.0037224 -0.0079924 -0.0082432 -0.0066554 -0.0062802 -0.0094145 -0.015561 -0.0038902 0.009755 -0.010789 -0.0096908 -0.35485 1.016 2.8717 2.0163 0.77872 2.214 1.7141 1.238 1.4241 1.36 0 0.060137 0 0.01223 0 0.010944 0 0.15094
1.7031 0.0043275 -0.0066672 0.014529 -0.0046433 -0.011194 -0.0063641 -0.01576 -0.0077607 0.0018409 -0.013656 -0.0032303 -0.36289 1.0191 2.875 2.02 0.78112 2.2147 1.7124 1.2376 1.4225 1.3573 0 0.05976 0 0.011949 0 0.010944 0 0.17772
1.707 0.0011409 -0.0019183 0.028486 -0.001778 -0.012396 0.00037064 -0.0072829 -0.0070544 -0.014402 -0.010669 0.0024062 -0.36636 1.0204 2.8761 2.0192 0.78343 2.212 1.7129 1.2383 1.4211 1.3528 0 0.059421 0 0.01161 0 0.010827 0 0.13944
1.7109 -0.0028734 0.0030521 0.025683 0.00080191 -0.010392 0.0071758 0.0039462 -0.0030139 -0.027731 -0.0028707 0.0021016 -0.3606 1.0196 2.8753 2.0142 0.78404 2.2069 1.7151 1.24 1.4236 1.3502 0 0.059368 0 0.011394 0 0.01064 0 0.069028
1.7148 -0.0043306 0.00519 0.0084255 0.001978 -0.0062829 0.0095039 0.0093546 -0.00023787 -0.027417 0.0052628 -0.0032407 -0.34905 1.0177 2.8741 2.0077 0.78261 2.2032 1.7167 1.2414 1.4299 1.3518 0 0.059633 0 0.011472 0 0.010561 0 0.01095
1.7188 -0.002281 0.0036569 -0.012124 0.0014607 -0.0011245 0.0051993 0.004232 -0.0020212 -0.011993 0.0082323 -0.0078397 -0.33925 1.0165 2.8742 2.0032 0.78019 2.2038 1.7157 1.2411 1.4362 1.3567 0 0.060018 0 0.011808 0 0.0107 0 -0.0078031
1.7227 0.0011713 1.2223e-05 -0.023175 -4.4273e-06 0.0035938 -0.0034657 -0.0078317 -0.0066649 0.0093212 0.0038025 -0.0069823 -0.33606 1.0158 2.8756 2.0028 0.77819 2.208 1.7125 1.2389 1.4375 1.3617 0 0.060281 0 0.012117 0 0.01098 0 0.0086811
1.7266 0.0029238 -0.0033197 -0.018611 -0.0013084 0.0058141 -0.011111 -0.016895 -0.0088908 0.023606 -0.0045214 -0.0016554 -0.33886 1.0149 2.8767 2.0062 0.77725 2.2117 1.7096 1.2359 1.4324 1.3636 0 0.06035 0 0.012109 0 0.011199 0 0.033744
1.7305 0.0016017 -0.0047759 -0.002664 -0.0018784 0.0042466 -0.013079 -0.014307 -0.0052713 0.02357 -0.0097262 0.0028251 -0.34439 1.0132 2.8761 2.011 0.77716 2.2112 1.7102 1.2337 1.4241 1.3615 0 0.060355 0 0.011811 0 0.011213 0 0.039696
1.7344 -0.0015252 -0.00425 0.013465 -0.0019233 8.3365e-05 -0.008637 -0.00012934 0.0018418 0.011738 -0.0070122 0.0025403 -0.35104 1.0117 2.8737 2.0143 0.77767 2.2067 1.7146 1.2333 1.4181 1.357 0 0.060466 0 0.011632 0 0.011056 0 0.016716
1.7383 -0.0040485 -0.0025324 0.019393 -0.0018895 -0.0032034 -0.001031 0.016084 0.006182 -0.0029309 0.0018635 -0.0011054 -0.35956 1.0118 2.8712 2.0144 0.77905 2.2023 1.7197 1.2341 1.418 1.353 0 0.060712 0 0.012017 0 0.01088 0 -0.021939
1.7422 -0.0046496 -0.00054108 0.01213 -0.0018648 -0.0026107 0.005262 0.022321 0.0036568 -0.012044 0.0097511 -0.0032947 -0.37009 1.0134 2.8703 2.0116 0.78176 2.202 1.7212 1.2353 1.4224 1.3519 0 0.060939 0 0.012956 0 0.010809 0 -0.049747
1.7461 -0.0038622 0.00095115 -0.002863 -0.0016453 0.0014453 0.0074738 0.013493 -0.0033869 -0.012512 0.010054 -0.0012094 -0.37957 1.0151 2.8714 2.0074 0.78552 2.2057 1.7172 1.2365 1.4268 1.3543 0 0.060968 0 0.01384 0 0.01085 0 -0.04501
1.75 -0.0028883 0.001305 -0.016105 -0.0012944 0.0051503 0.0055132 -0.0044785 -0.0081076 -0.0064727 0.0022723 0.0030737 -0.38327 1.0153 2.8733 2.0032 0.78878 2.2096 1.7102 1.2381 1.4272 1.3592 0 0.060769 0 0.013878 0 0.010923 0 -0.0067117
1.7539 -0.0020351 0.00029521 -0.02029 -0.0013354 0.0047384 0.001038 -0.019189 -0.0055149 0.0016717 -0.0077337 0.0052553 -0.379 1.0142 2.8743 1.9999 0.78966 2.2098 1.705 1.2398 1.423 1.3642 0 0.060494 0 0.012792 0 0.010963 0 0.041752
1.7578 -0.00058993 -0.0013539 -0.014049 -0.0021285 0.000162 -0.0037853 -0.021077 0.0029648 0.0078397 -0.012785 0.003838 -0.36957 1.0134 2.8738 1.9977 0.78755 2.2064 1.7053 1.2408 1.4176 1.3671 0 0.060339 0 0.011156 0 0.010964 0 0.065491
1.7617 0.0017925 -0.0019723 -0.0016256 -0.0030795 -0.0047889 -0.0068475 -0.010102 0.010988 0.0092843 -0.01005 0.0016983 -0.36068 1.0142 2.872 1.997 0.78399 2.203 1.7101 1.2398 1.4149 1.3666 0 0.060366 0 0.010022 0 0.010951 0 0.042167
1.7656 0.0039369 -5.8446e-05 0.010273 -0.0027898 -0.0062112 -0.0064819 0.0050731 0.013047 0.0050877 -0.0025285 0.0023866 -0.35614 1.0159 2.8696 1.9984 0.78179 2.2033 1.7147 1.2367 1.4169 1.3635 0 0.060461 0 0.010107 0 0.010932 0 -0.018344
1.7695 0.0038491 0.0041421 0.016036 -0.00036623 -0.0038843 -0.0024129 0.01396 0.0087242 -0.003038 0.0042295 0.0054511 -0.35532 1.0167 2.8674 2.0017 0.7829 2.2076 1.715 1.2336 1.4222 1.3605 0 0.060452 0 0.011233 0 0.0109 0 -0.075376
1.7734 0.0008654 0.0081481 0.013502 0.003299 -0.0011343 0.0033066 0.011416 0.0017794 -0.010628 0.0065538 0.0064176 -0.35499 1.0155 2.866 2.006 0.78671 2.2128 1.7108 1.2332 1.4277 1.3598 0 0.060271 0 0.01252 0 0.010885 0 -0.083958
1.7773 -0.0029745 0.0087868 0.0046537 0.0057869 -0.00086767 0.006923 0.00011315 -0.0040488 -0.012492 0.0044208 0.0019216 -0.35338 1.0138 2.8665 2.0093 0.79027 2.2154 1.7058 1.2365 1.4311 1.362 0 0.06001 0 0.013145 0 0.010953 0 -0.03018
1.7813 -0.0041195 0.0048604 -0.0052902 0.0050963 -0.0020831 0.0056355 -0.012319 -0.0076874 -0.0063596 8.9827e-05 -0.0055415 -0.35176 1.0142 2.8696 2.0104 0.79037 2.2148 1.7047 1.2415 1.4318 1.3649 0 0.059841 0 0.012988 0 0.011128 0 0.051858
1.7852 -0.00060384 -0.0013311 -0.010278 0.0016273 -0.00086283 0.00033125 -0.018376 -0.0094888 0.0047885 -0.0039257 -0.0088991 -0.3521 1.0177 2.8744 2.0091 0.7859 2.2129 1.7087 1.2448 1.4311 1.3656 0 0.05989 0 0.01259 0 0.011312 0 0.098437
1.7891 0.0057212 -0.0052339 -0.006691 -0.0017664 0.004926 -0.0044676 -0.01446 -0.0085985 0.014298 -0.0054899 -0.0031921 -0.35344 1.0221 2.8786 2.0067 0.77874 2.2118 1.7152 1.2444 1.4301 1.3628 0 0.060175 0 0.012526 0 0.011322 0 0.060102
1.793 0.010144 -0.0033861 0.0041604 -0.0019513 0.012261 -0.0041466 -0.0019547 -0.0029481 0.016672 -0.0026519 0.0090009 -0.3514 1.0237 2.8793 2.0043 0.77254 2.2113 1.72 1.2412 1.4293 1.358 0 0.060626 0 0.012831 0 0.011038 0 -0.060737
1.7969 0.0087941 0.0037419 0.016222 0.0019175 0.015003 0.0017813 0.013818 0.0075725 0.011784 0.0055098 0.019233 -0.34204 1.0207 2.8758 2.0022 0.77038 2.2099 1.721 1.238 1.4282 1.3544 0 0.061123 0 0.013032 0 0.010547 0 -0.20758
1.8008 0.0020373 0.011774 0.022079 0.0077063 0.0098648 0.0087989 0.025817 0.018591 0.0048402 0.016901 0.020635 -0.32653 1.015 2.8701 2 0.77302 2.2068 1.7191 1.2369 1.4267 1.3543 0 0.061516 0 0.012715 0 0.010115 0 -0.30546
1.8047 -0.005417 0.015406 0.017669 0.012034 0.00037941 0.011078 0.028201 0.023249 0.0020905 0.025749 0.013844 -0.312 1.0107 2.8662 1.9976 0.77866 2.2038 1.7172 1.2373 1.4252 1.3573 0 0.06163 0 0.012023 0 0.0099804 0 -0.30792
1.8086 -0.0079825 0.012081 0.0050943 0.012761 -0.0055984 0.0066139 0.01929 0.017855 0.0059028 0.025541 0.0056411 -0.30703 1.0108 2.8665 1.9962 0.78432 2.2037 1.7168 1.2373 1.4246 1.3606 0 0.061337 0 0.011571 0 0.010147 0 -0.22188
1.8125 -0.0034953 0.0036525 -0.0085621 0.010073 -0.00302 -0.0009357 0.0031007 0.0058517 0.013129 0.014295 0.002014 -0.3152 1.0142 2.8699 1.9974 0.78753 2.2071 1.7173 1.2357 1.4254 1.3617 0 0.060671 0 0.011839 0 0.01039 0 -0.096287
1.8164 0.0050627 -0.0049656 -0.015622 0.0055774 0.0052972 -0.0054607 -0.012174 -0.0043198 0.01766 -0.0023866 0.0029143 -0.33185 1.0177 2.8725 2.0013 0.78753 2.2114 1.7172 1.2335 1.4271 1.3598 0 0.059894 0 0.012657 0 0.010496 0 0.011795
1.8203 0.011692 -0.0089629 -0.012359 0.00079612 0.010762 -0.0037002 -0.018669 -0.0060854 0.014765 -0.014197 0.0037695 -0.34681 1.0187 2.8712 2.0064 0.78528 2.2126 1.7158 1.233 1.428 1.3563 0 0.059395 0 0.013315 0 0.010503 0 0.067464
1.8242 0.011617 -0.006398 -0.00084731 -0.0033437 0.0066306 0.002218 -0.013818 -0.00013366 0.0040706 -0.013572 0.0014412 -0.35104 1.0176 2.8666 2.0098 0.78247 2.2091 1.7142 1.2351 1.4271 1.3536 0 0.059452 0 0.013209 0 0.010703 0 0.067975
1.8281 0.004487 0.00094484 0.01257 -0.0059023 -0.0057617 0.0070565 -0.002262 0.0066502 -0.010266 -0.001798 -0.0022536 -0.34237 1.0169 2.8624 2.0103 0.78049 2.2036 1.7141 1.2383 1.4247 1.3529 0 0.060018 0 0.012412 0 0.011351 0 0.034766
1.832 -0.0055548 0.0087116 0.020721 -0.0055758 -0.017806 0.0070706 0.0070243 0.0075483 -0.021649 0.011577 -0.0032356 -0.32638 1.0182 2.8625 2.0088 0.77971 2.2007 1.7157 1.2394 1.4222 1.3544 0 0.060727 0 0.011632 0 0.012337 0 -0.0006457
1.8359 -0.012637 0.012276 0.018975 -0.0016277 -0.020632 0.0026266 0.0067185 0.0016086 -0.024187 0.015863 -0.00066309 -0.31227 1.0206 2.8676 2.0075 0.7797 2.2032 1.7174 1.2368 1.4213 1.3573 0 0.06114 0 0.011565 0 0.013153 0 -0.0094003
1.8398 -0.012734 0.0090954 0.0073778 0.0046484 -0.012064 -0.0030154 -0.0038147 -0.0064246 -0.015871 0.0071672 0.0014139 -0.30654 1.0215 2.8742 2.0079 0.77989 2.2097 1.7175 1.2317 1.4224 1.361 0 0.061062 0 0.012279 0 0.013233 0 0.023174
1.8438 -0.0058958 0.00018497 -0.008894 0.0098179 0.0021751 -0.0067807 -0.017907 -0.011013 -0.00054212 -0.0090805 -0.0014479 -0.30886 1.0197 2.8781 2.0093 0.7801 2.216 1.7157 1.2272 1.4242 1.3645 0 0.060663 0 0.013164 0 0.012423 0 0.08761
1.8477 0.0039161 -0.010052 -0.021196 0.010396 0.013243 -0.0075282 -0.025865 -0.01038 0.01304 -0.02245 -0.0082818 -0.31261 1.0163 2.8771 2.0101 0.78053 2.2182 1.7137 1.2262 1.4252 1.3664 0 0.060313 0 0.013505 0 0.011167 0 0.14929
1.8516 0.011049 -0.015908 -0.021419 0.005667 0.015324 -0.0055096 -0.02139 -0.0067516 0.015828 -0.024733 -0.012415 -0.30976 1.0138 2.8727 2.0097 0.78122 2.2159 1.7137 1.229 1.4249 1.3656 0 0.060279 0 0.013111 0 0.010234 0 0.16465
1.8555 0.011249 -0.013641 -0.0071645 -0.0014065 0.0084907 -0.0013085 -0.0060609 -0.0031548 0.0048402 -0.014641 -0.0078071 -0.29659 1.0138 2.8683 2.0091 0.78171 2.2114 1.7167 1.2337 1.4242 1.3624 0 0.06053 0 0.012449 0 0.010165 0 0.11048
1.8594 0.004082 -0.0040885 0.015024 -0.0063217 -0.0026174 0.0039381 0.011064 -0.00079802 -0.013349 0.0024015 0.0042026 -0.27624 1.016 2.8664 2.0102 0.78133 2.2075 1.7209 1.2376 1.4245 1.3592 0 0.060804 0 0.012191 0 0.01089 0 0.0064678
1.8633 -0.0066056 0.0072918 0.031748 -0.0065407 -0.011924 0.0076628 0.018829 0.00059594 -0.025811 0.017856 0.014993 -0.25602 1.0185 2.8667 2.0128 0.78003 2.2056 1.7238 1.2388 1.4262 1.3584 0 0.060857 0 0.012615 0 0.011795 0 -0.09072
1.8672 -0.014664 0.013469 0.030528 -0.0032566 -0.014539 0.0065564 0.011369 0.0010051 -0.022154 0.024214 0.016119 -0.24171 1.0199 2.8679 2.0149 0.77879 2.2054 1.7231 1.237 1.4276 1.3609 0 0.060671 0 0.013409 0 0.012186 0 -0.12338
1.8711 -0.015177 0.010263 0.0089143 0.00010963 -0.0085136 -0.00053958 -0.0071361 -0.00017486 -0.0028566 0.018073 0.0070556 -0.23356 1.0199 2.8686 2.014 0.77893 2.2059 1.7189 1.2337 1.4272 1.3643 0 0.060452 0 0.013995 0 0.011783 0 -0.074108
1.875 -0.0075654 -0.00077241 -0.021853 0.0011541 0.0038055 -0.0101 -0.024069 -0.002453 0.019887 0.0018081 -0.0043332 -0.22758 1.0191 2.8693 2.0098 0.7808 2.2067 1.7132 1.2308 1.4248 1.3653 0 0.060456 0 0.014036 0 0.010877 0 0.02052
1.8789 0.0037974 -0.013086 -0.042659 0.00037153 0.015633 -0.015168 -0.026333 -0.0032607 0.030323 -0.016669 -0.0090199 -0.22106 1.0175 2.8708 2.0053 0.78305 2.2072 1.7086 1.2305 1.4223 1.3619 0 0.060788 0 0.013655 0 0.01007 0 0.096506
1.8828 0.012089 -0.019091 -0.03899 2.8908e-05 0.018513 -0.010595 -0.0099702 4.932e-05 0.02047 -0.027105 -0.004653 -0.21688 1.0151 2.8731 2.0038 0.78341 2.2072 1.707 1.2335 1.422 1.3565 0 0.061331 0 0.013222 0 0.009822 0 0.10921
1.8867 0.012244 -0.014788 -0.011575 0.0013853 0.0078928 0.0019423 0.01553 0.0066766 -0.0040375 -0.02269 0.0032767 -0.22168 1.0124 2.8748 2.0061 0.78079 2.2063 1.7085 1.2388 1.4241 1.3536 0 0.061839 0 0.012965 0 0.010139 0 0.063342
1.8906 0.0041854 -0.0021789 0.022892 0.0031574 -0.012073 0.014153 0.0325 0.011486 -0.028016 -0.0052488 0.0073134 -0.23881 1.0113 2.8743 2.0096 0.77675 2.2051 1.7114 1.2437 1.4264 1.3561 0 0.062086 0 0.012795 0 0.010616 0 0.0037584
1.8945 -0.0070274 0.011885 0.042263 0.0027576 -0.029269 0.017256 0.027404 0.0089198 -0.037257 0.014583 0.0046306 -0.2624 1.0131 2.8717 2.0102 0.7747 2.2051 1.7132 1.2459 1.426 1.3628 0 0.061977 0 0.012468 0 0.010766 0 -0.022837
1.8984 -0.014266 0.01957 0.033756 -0.00097941 -0.03112 0.0090705 0.0015886 -0.0012912 -0.027482 0.0238 -0.001785 -0.27914 1.0181 2.8684 2.0065 0.77728 2.2078 1.7124 1.2447 1.4225 1.3685 0 0.061571 0 0.011898 0 0.010398 0 -0.0027895
1.9023 -0.012698 0.01644 0.0027931 -0.0062903 -0.014091 -0.0041681 -0.028128 -0.012394 -0.0057673 0.016216 -0.0072858 -0.27768 1.0239 2.8668 2.0009 0.78383 2.2127 1.7092 1.2421 1.419 1.3688 0 0.061039 0 0.011294 0 0.0097741 0 0.039042
1.9063 -0.0027849 0.0040909 -0.030312 -0.0096279 0.012405 -0.012902 -0.040578 -0.015478 0.01522 -0.0025829 -0.0097709 -0.25791 1.0276 2.8684 1.9975 0.79043 2.2178 1.706 1.2406 1.4193 1.3635 0 0.060575 0 0.010995 0 0.0094344 0 0.062806
1.9102 0.0098549 -0.010373 -0.043566 -0.008349 0.031624 -0.011729 -0.025497 -0.00714 0.025067 -0.018871 -0.0097622 -0.23161 1.0272 2.8724 1.9985 0.79269 2.2201 1.7059 1.2411 1.4249 1.3572 0 0.060305 0 0.011162 0 0.0098068 0 0.043672
1.9141 0.017663 -0.018004 -0.027549 -0.002564 0.031033 -0.0028526 0.008489 0.0070704 0.020493 -0.020605 -0.0075904 -0.21307 1.0237 2.8769 2.0025 0.78912 2.2184 1.7103 1.2424 1.4327 1.3546 0 0.060228 0 0.011624 0 0.010864 0 -0.014279
1.918 0.01565 -0.013245 0.0085242 0.0051802 0.011205 0.0068254 0.039417 0.016892 0.0057163 -0.0059736 -0.0021656 -0.20757 1.0194 2.8798 2.006 0.78219 2.214 1.7172 1.2422 1.4374 1.3569 0 0.060233 0 0.012016 0 0.012087 0 -0.085376
1.9219 0.004653 0.0021088 0.042538 0.011677 -0.014553 0.011537 0.047171 0.015649 -0.010328 0.015673 0.0067331 -0.20811 1.0167 2.88 2.0067 0.77627 2.2096 1.7228 1.2398 1.4355 1.3608 0 0.0602 0 0.012081 0 0.012793 0 -0.13964
1.9258 -0.0086946 0.019053 0.053173 0.014649 -0.029344 0.01009 0.027144 0.0052858 -0.018132 0.030686 0.015722 -0.20324 1.0165 2.8778 2.0051 0.77413 2.2074 1.7236 1.2365 1.4284 1.3619 0 0.060117 0 0.011884 0 0.012607 0 -0.15669
1.9297 -0.015635 0.026426 0.033111 0.013298 -0.023761 0.004923 -0.0072501 -0.0059418 -0.012095 0.030181 0.018977 -0.18868 1.0179 2.8743 2.0039 0.77529 2.2076 1.7191 1.2348 1.4211 1.359 0 0.060102 0 0.011741 0 0.011726 0 -0.13198
1.9336 -0.010751 0.018318 -0.0061627 0.0082379 -0.001397 -0.00079105 -0.034216 -0.0104 0.0059197 0.015 0.013329 -0.17164 1.0193 2.8707 2.0045 0.77721 2.209 1.7124 1.2357 1.4181 1.3548 0 0.060297 0 0.011917 0 0.010755 0 -0.078211
1.9375 0.0040879 -0.0010841 -0.040861 0.0014518 0.024084 -0.0046116 -0.037792 -0.0062699 0.026245 -0.0057549 0.0022756 -0.16377 1.0195 2.8681 2.0062 0.77811 2.2099 1.7079 1.2381 1.4204 1.3533 0 0.060702 0 0.01236 0 0.010244 0 -0.023105
1.9414 0.020197 -0.019257 -0.049117 -0.0039405 0.037532 -0.0044617 -0.016919 0.0027806 0.03607 -0.020374 -0.005953 -0.16942 1.0179 2.867 2.007 0.7785 2.2095 1.7081 1.24 1.4252 1.356 0 0.061118 0 0.012687 0 0.010281 0 -7.6302e-05
1.9453 0.027243 -0.02338 -0.024674 -0.0048321 0.031044 0.001239 0.015423 0.01163 0.027599 -0.02062 -0.0052431 -0.18059 1.0147 2.8675 2.0057 0.78008 2.2082 1.7121 1.2404 1.4287 1.3601 0 0.061267 0 0.012492 0 0.010498 0 -0.030487
1.9492 0.020098 -0.0094806 0.018379 -0.00013779 0.0082453 0.011546 0.04078 0.016946 0.0044369 -0.0057073 0.003023 -0.1834 1.0115 2.8691 2.0033 0.78341 2.2067 1.7168 1.2398 1.429 1.3617 0 0.061028 0 0.011719 0 0.010472 0 -0.10572
1.9531 0.0027153 0.01402 0.053412 0.0077856 -0.017714 0.021165 0.045418 0.017436 -0.019294 0.01687 0.011417 -0.17026 1.0102 2.8713 2.0018 0.78673 2.2057 1.7194 1.2392 1.427 1.3593 0 0.060548 0 0.010795 0 0.010135 0 -0.1843
1.957 -0.013984 0.031458 0.057598 0.013989 -0.031408 0.022368 0.026869 0.012791 -0.027804 0.034231 0.013379 -0.14639 1.0125 2.8732 2.0022 0.78737 2.2055 1.7194 1.2384 1.4242 1.3551 0 0.060134 0 0.010366 0 0.0098229 0 -0.21259
1.9609 -0.019169 0.030585 0.026895 0.014079 -0.024187 0.010937 -0.0053366 0.0038957 -0.014717 0.034623 0.0087978 -0.1251 1.0176 2.8743 2.0037 0.78436 2.2058 1.7181 1.2366 1.4216 1.3531 0 0.059984 0 0.010799 0 0.0099007 0 -0.15982
1.9648 -0.0093912 0.011266 -0.020254 0.0074829 -7.7197e-05 -0.0085557 -0.03439 -0.0059283 0.011842 0.015155 0.0029955 -0.11643 1.0227 2.8745 2.005 0.77963 2.2061 1.717 1.2339 1.4194 1.3548 0 0.060017 0 0.011844 0 0.010337 0 -0.043482
1.9688 0.0089621 -0.01406 -0.053791 -0.0018578 0.025681 -0.023953 -0.044494 -0.011358 0.03426 -0.014288 0.0007263 -0.11958 1.0242 2.8742 2.0055 0.77654 2.2057 1.7165 1.2323 1.4181 1.3584 0 0.059969 0 0.012757 0 0.010666 0 0.075811
1.9727 0.023812 -0.028629 -0.051165 -0.0081549 0.035765 -0.023931 -0.029474 -0.0085822 0.037135 -0.035338 0.0017188 -0.12506 1.0206 2.8741 2.0057 0.77698 2.2048 1.716 1.2341 1.4191 1.3601 0 0.05967 0 0.012844 0 0.010414 0 0.13009
1.9766 0.025291 -0.022588 -0.012461 -0.0077936 0.022429 -0.0073776 0.002739 0.00069797 0.017405 -0.032782 0.0021529 -0.12342 1.0141 2.8742 2.0063 0.77981 2.2043 1.7151 1.2393 1.4232 1.3584 0 0.059247 0 0.011999 0 0.0095942 0 0.087828
1.9805 0.012082 0.00042229 0.038712 -0.0016066 -0.0063957 0.014523 0.033394 0.0092547 -0.013848 -0.0060877 -0.00015724 -0.11193 1.0085 2.8742 2.0072 0.78195 2.2054 1.7142 1.2446 1.429 1.3547 0 0.059043 0 0.010804 0 0.0087955 0 -0.023879
1.9844 -0.0078831 0.02563 0.069672 0.0061507 -0.03168 0.026096 0.04355 0.0096238 -0.038488 0.028349 -0.0029747 -0.094199 1.007 2.8735 2.0076 0.78114 2.2082 1.714 1.2455 1.4333 1.3524 0 0.059304 0 0.010096 0 0.0087175 0 -0.13451
1.9883 -0.022534 0.036647 0.059449 0.010963 -0.036095 0.018957 0.026183 0.00061487 -0.04218 0.047376 -0.0023643 -0.074948 1.0092 2.8718 2.0074 0.77776 2.2109 1.7148 1.2409 1.4333 1.3531 0 0.059932 0 0.010331 0 0.0095669 0 -0.17335
1.9922 -0.023121 0.025881 0.012562 0.010766 -0.016071 -0.0017361 -0.008454 -0.011038 -0.022441 0.037135 0.0022946 -0.056299 1.0127 2.8699 2.0073 0.77422 2.2112 1.7159 1.234 1.4291 1.3556 0 0.060536 0 0.011274 0 0.01086 0 -0.11351
1.9961 -0.0094413 -0.0006587 -0.043139 0.0064764 0.015668 -0.021413 -0.038707 -0.01591 0.010147 0.0031946 0.0068696 -0.038679 1.0149 2.8693 2.0082 0.77272 2.2081 1.7166 1.2303 1.4242 1.357 0 0.06076 0 0.012236 0 0.01182 0 0.010588
2 0.010106 -0.026957 -0.073374 0.00067147 0.038832 -0.02686 -0.045323 -0.0096192 0.037597 -0.03297 0.0065039 -0.023683 1.0156 2.8712 2.0097 0.77347 2.2039 1.7169 1.2329 1.4225 1.3557 0 0.060594 0 0.012635 0 0.012009 0 0.12318
2.0039 0.023479 -0.036704 -0.058656 -0.0041045 0.039019 -0.015031 -0.023888 0.0037481 0.044124 -0.048554 0.00086039 -0.014282 1.0161 2.8753 2.0101 0.77498 2.202 1.7174 1.2393 1.4251 1.3529 0 0.060375 0 0.012394 0 0.011621 0 0.15286
2.0078 0.022132 -0.023337 -0.0067526 -0.0063033 0.016448 0.0061079 0.012537 0.015293 0.025151 -0.03439 -0.0051757 -0.011493 1.0174 2.8792 2.008 0.77576 2.205 1.719 1.2442 1.4295 1.3512 0 0.060484 0 0.011888 0 0.011194 0 0.077302
2.0117 0.006337 0.0055889 0.051395 -0.0056182 -0.015212 0.023849 0.041991 0.01834 -0.0090349 -8.7868e-05 -0.0062711 -0.011495 1.019 2.8799 2.0038 0.7757 2.2112 1.7211 1.2441 1.4318 1.3522 0 0.060996 0 0.011574 0 0.011069 0 -0.060189
2.0156 -0.01448 0.03251 0.080105 -0.0029548 -0.037868 0.02859 0.047158 0.012623 -0.037974 0.033079 -0.0019439 -0.0073742 1.0193 2.8763 2.0005 0.77579 2.2162 1.7223 1.2401 1.4304 1.355 0 0.061601 0 0.011659 0 0.011118 0 -0.17382
2.0195 -0.02701 0.040373 0.060881 -0.00015265 -0.039368 0.018357 0.025111 0.0028363 -0.042816 0.045575 0.0031205 0.005248 1.0181 2.8701 2.0009 0.77683 2.2161 1.7211 1.2365 1.4271 1.3574 0 0.061857 0 0.01208 0 0.010991 0 -0.1866
2.0234 -0.022282 0.023409 0.0044859 0.00086234 -0.019492 -0.0011675 -0.011893 -0.0057696 -0.018832 0.030549 0.0039212 0.024052 1.0168 2.8652 2.0052 0.7785 2.2111 1.7176 1.2365 1.4253 1.358 0 0.061539 0 0.012669 0 0.010578 0 -0.079665
2.0273 -0.0019074 -0.0086313 -0.054684 -0.00064573 0.01052 -0.019654 -0.043726 -0.010234 0.019826 -0.0031965 -3.7422e-05 0.041839 1.017 2.8652 2.0106 0.77965 2.2054 1.7136 1.239 1.4268 1.3574 0 0.060794 0 0.013275 0 0.010192 0 0.091516
2.0313 0.022002 -0.035952 -0.079278 -0.003467 0.033791 -0.026722 -0.053016 -0.0096658 0.047785 -0.036475 -0.0048286 0.052969 1.0185 2.8699 2.0132 0.77959 2.2034 1.7109 1.2402 1.4299 1.3571 0 0.05999 0 0.013722 0 0.010269 0 0.22721
2.0352 0.033949 -0.040985 -0.052493 -0.0051487 0.036455 -0.017203 -0.033978 -0.0042071 0.044804 -0.049913 -0.0065095 0.058302 1.0193 2.8756 2.0114 0.77875 2.206 1.7108 1.238 1.4314 1.3579 0 0.059429 0 0.013756 0 0.010904 0 0.24348
2.0391 0.0251 -0.019837 0.010391 -0.0039136 0.015676 0.004796 0.0041377 0.0044592 0.010117 -0.034466 -0.0047931 0.063839 1.0174 2.8779 2.0072 0.77831 2.2099 1.7129 1.234 1.4293 1.3589 0 0.059171 0 0.013184 0 0.011693 0 0.12564
2.043 -0.00035233 0.01469 0.070472 -0.00025864 -0.017191 0.02632 0.0407 0.011946 -0.035639 0.0025727 -0.0022381 0.074506 1.0138 2.8749 2.0042 0.77919 2.2107 1.7158 1.2317 1.425 1.3589 0 0.059087 0 0.012142 0 0.012085 0 -0.059633
2.0469 -0.027187 0.040836 0.089224 0.0032647 -0.041619 0.032378 0.053959 0.012392 -0.063102 0.040027 -0.00054413 0.089376 1.0117 2.8692 2.0046 0.78129 2.2075 1.7188 1.2333 1.4214 1.358 0 0.059042 0 0.011183 0 0.011882 0 -0.20294
2.0508 -0.038611 0.041644 0.053186 0.0040321 -0.040148 0.016304 0.033927 0.0029238 -0.053341 0.054278 0.0012837 0.10308 1.0135 2.8657 2.0077 0.78371 2.2031 1.7211 1.2378 1.421 1.3571 0 0.059025 0 0.010968 0 0.011408 0 -0.21864
2.0547 -0.027084 0.01591 -0.016668 0.0014077 -0.01094 -0.013684 -0.0094207 -0.01225 -0.010635 0.034359 0.0046869 0.11185 1.0185 2.8674 2.0106 0.78551 2.2019 1.7225 1.2419 1.4234 1.3571 0 0.059127 0 0.011712 0 0.011177 0 -0.097998
2.0586 0.00070794 -0.020807 -0.077426 -0.0028719 0.028713 -0.038091 -0.049515 -0.023071 0.039681 -0.0090435 0.0082269 0.11795 1.0229 2.8732 2.011 0.78621 2.2052 1.7224 1.2437 1.4262 1.3576 0 0.059434 0 0.012907 0 0.011381 0 0.084321
2.0625 0.027995 -0.045752 -0.091021 -0.0061683 0.052413 -0.039068 -0.05874 -0.020818 0.066839 -0.048485 0.0078521 0.12769 1.0231 2.8789 2.0089 0.78582 2.2105 1.7207 1.2435 1.4275 1.3576 0 0.059949 0 0.013642 0 0.011713 0 0.215
2.0664 0.038373 -0.043077 -0.048327 -0.0068042 0.042705 -0.013745 -0.027521 -0.0056966 0.053738 -0.057279 0.0013599 0.14478 1.0193 2.8809 2.006 0.78458 2.214 1.7176 1.2428 1.4269 1.3565 0 0.060587 0 0.013331 0 0.011671 0 0.21095
2.0703 0.025805 -0.013677 0.024832 -0.0047615 0.0043242 0.022431 0.026577 0.01226 0.0077176 -0.028235 -0.0076902 0.16541 1.015 2.8786 2.0042 0.78297 2.214 1.7146 1.2417 1.426 1.3557 0 0.061216 0 0.012212 0 0.011062 0 0.070531
2.0742 -0.0019398 0.025199 0.08356 -0.0010587 -0.037874 0.045706 0.068224 0.020657 -0.043394 0.020259 -0.011683 0.17998 1.0139 2.8752 2.0041 0.78172 2.2121 1.7135 1.2394 1.4262 1.3573 0 0.06167 0 0.011145 0 0.010192 0 -0.12433
2.0781 -0.028139 0.050243 0.091625 0.0030723 -0.055728 0.040394 0.067725 0.014571 -0.067693 0.056206 -0.0057071 0.18072 1.0166 2.8741 2.0051 0.7816 2.2114 1.7152 1.2358 1.4272 1.3615 0 0.061764 0 0.010863 0 0.0096063 0 -0.25712
2.082 -0.037035 0.046091 0.043847 0.0062972 -0.037347 0.0096986 0.022609 0.00026854 -0.048668 0.055912 0.0069875 0.16873 1.02 2.8759 2.0063 0.78276 2.2129 1.7184 1.2328 1.4277 1.3661 0 0.06135 0 0.011357 0 0.0096272 0 -0.24771
2.0859 -0.02299 0.014764 -0.030534 0.0069655 0.0048018 -0.026605 -0.038732 -0.01032 0.003745 0.020053 0.016715 0.15469 1.0209 2.8783 2.0074 0.78438 2.2152 1.7211 1.2333 1.4267 1.3673 0 0.060437 0 0.01197 0 0.010134 0 -0.10235
2.0898 0.006196 -0.025125 -0.08541 0.003658 0.042862 -0.045476 -0.075254 -0.009382 0.057799 -0.027432 0.015358 0.15245 1.0189 2.8785 2.0083 0.78498 2.216 1.7213 1.2377 1.4243 1.3635 0 0.059269 0 0.012084 0 0.01074 0 0.088993
2.0938 0.033576 -0.049194 -0.085734 -0.0033205 0.052625 -0.03532 -0.061245 0.0011394 0.078773 -0.056063 0.0034576 0.17003 1.0169 2.8756 2.0087 0.78367 2.2144 1.7185 1.2431 1.4222 1.3568 0 0.058275 0 0.011728 0 0.011137 0 0.2073
2.0977 0.042727 -0.042023 -0.029182 -0.010904 0.029023 -0.0026726 -0.0044582 0.012193 0.051321 -0.048652 -0.010165 0.2044 1.0174 2.8712 2.0085 0.78111 2.2121 1.7142 1.2451 1.4223 1.3517 0 0.057864 0 0.011498 0 0.011267 0 0.17816
2.1016 0.027529 -0.0070133 0.051459 -0.014379 -0.01184 0.032438 0.058472 0.015317 -0.009038 -0.010949 -0.015783 0.24325 1.0205 2.8681 2.0075 0.77932 2.2114 1.7101 1.2423 1.4249 1.3512 0 0.058201 0 0.011899 0 0.01122 0 0.01828
2.1055 -0.0036418 0.034942 0.10711 -0.010583 -0.044051 0.048652 0.086214 0.0085715 -0.064142 0.033724 -0.010315 0.2724 1.0235 2.8669 2.0062 0.78012 2.213 1.7077 1.2377 1.4286 1.3543 0 0.059105 0 0.012757 0 0.011038 0 -0.17458
2.1094 -0.032305 0.057785 0.10187 -0.00082201 -0.04817 0.03569 0.059966 -0.0033515 -0.077365 0.05944 0.0013223 0.28422 1.024 2.8664 2.0052 0.78354 2.2154 1.7068 1.236 1.4309 1.3572 0 0.06017 0 0.013336 0 0.010693 0 -0.2819
2.1133 -0.040881 0.046447 0.035744 0.0092768 -0.022321 0.00044548 -0.0043748 -0.013371 -0.038328 0.052251 0.011134 0.28198 1.0219 2.8649 2.0048 0.78748 2.2164 1.7066 1.2388 1.4303 1.3569 0 0.06099 0 0.013029 0 0.010228 0 -0.23683
2.1172 -0.023848 0.0067287 -0.053612 0.013444 0.017558 -0.03639 -0.066557 -0.016413 0.029002 0.016804 0.013939 0.27733 1.0195 2.8623 2.0048 0.78914 2.215 1.7066 1.2429 1.4267 1.3544 0 0.061341 0 0.011976 0 0.0098725 0 -0.063786
2.1211 0.0082283 -0.037685 -0.11245 0.009324 0.047428 -0.051863 -0.087524 -0.011341 0.081267 -0.027001 0.0093918 0.28247 1.0187 2.8607 2.0053 0.78715 2.2116 1.7068 1.2431 1.4222 1.3533 0 0.061222 0 0.010984 0 0.0099113 0 0.13777
2.125 0.034957 -0.059658 -0.10367 0.0001995 0.049095 -0.034732 -0.053749 -0.00075816 0.084101 -0.054732 0.00021665 0.3018 1.0188 2.8625 2.0064 0.78262 2.2079 1.708 1.238 1.4195 1.3563 0 0.060777 0 0.010822 0 0.010426 0 0.25349
2.1289 0.039081 -0.045548 -0.030742 -0.0075935 0.020899 0.0062893 0.014482 0.010063 0.03469 -0.050459 -0.0099509 0.32907 1.0179 2.868 2.0085 0.77826 2.2052 1.7107 1.2311 1.4201 1.3619 0 0.06021 0 0.011573 0 0.01116 0 0.22109
2.1328 0.017712 -0.0038928 0.062717 -0.0094739 -0.020853 0.046273 0.075419 0.015087 -0.036625 -0.016092 -0.017073 0.35254 1.0147 2.8749 2.0111 0.7764 2.204 1.7149 1.2282 1.4238 1.3651 0 0.059729 0 0.012621 0 0.011685 0 0.065619
2.1367 -0.015698 0.039758 0.11885 -0.0057468 -0.051133 0.059111 0.091126 0.010685 -0.086192 0.028389 -0.01709 0.36454 1.0109 2.8794 2.0131 0.77746 2.2047 1.7193 1.2315 1.4284 1.3622 0 0.059524 0 0.013233 0 0.011737 0 -0.1158
2.1406 -0.040011 0.058615 0.10139 -0.00071601 -0.051374 0.034969 0.050632 -0.0012088 -0.084518 0.055528 -0.0082992 0.36792 1.0092 2.8796 2.0136 0.78005 2.2068 1.7222 1.2377 1.4314 1.3547 0 0.059713 0 0.01315 0 0.011412 0 -0.21
2.1445 -0.039911 0.041133 0.019147 0.0011597 -0.0214 -0.011956 -0.022798 -0.012959 -0.033651 0.047078 0.005479 0.37368 1.0113 2.8763 2.0124 0.78236 2.2091 1.7226 1.241 1.4314 1.348 0 0.060265 0 0.012647 0 0.011037 0 -0.15412
2.1484 -0.015411 -0.0019756 -0.078418 -0.0012485 0.020032 -0.051824 -0.084957 -0.015828 0.035325 0.0066427 0.015169 0.39132 1.0154 2.8718 2.0107 0.78345 2.2101 1.7201 1.239 1.4287 1.3476 0 0.06097 0 0.012126 0 0.010861 0 0.024362
2.1523 0.018504 -0.044321 -0.13115 -0.0052521 0.047117 -0.058797 -0.097149 -0.0067225 0.081559 -0.041038 0.012323 0.42015 1.0187 2.8686 2.0101 0.7834 2.2089 1.7157 1.2345 1.4249 1.3537 0 0.061521 0 0.011734 0 0.010873 0 0.2185
2.1563 0.041368 -0.059853 -0.1055 -0.0068144 0.043647 -0.028432 -0.050203 0.0085544 0.078209 -0.065249 -0.0031433 0.44953 1.0192 2.8672 2.0109 0.78256 2.2066 1.711 1.2325 1.4217 1.3611 0 0.061679 0 0.011382 0 0.010909 0 0.30193
2.1602 0.039604 -0.038615 -0.015732 -0.0037166 0.0131 0.019426 0.028814 0.019157 0.027442 -0.04948 -0.0207 0.46821 1.0177 2.8667 2.0122 0.78079 2.2056 1.7074 1.2349 1.4201 1.3642 0 0.061415 0 0.011051 0 0.010909 0 0.20723
2.1641 0.014339 0.0071183 0.084262 0.002924 -0.024459 0.054069 0.092122 0.017594 -0.040839 -0.0027669 -0.026133 0.4743 1.0164 2.8664 2.0126 0.77772 2.2076 1.7056 1.2389 1.4203 1.3614 0 0.060923 0 0.010938 0 0.01102 0 -0.024981
2.168 -0.019521 0.049963 0.13374 0.0094993 -0.045836 0.053992 0.10023 0.0056081 -0.085641 0.04594 -0.012952 0.47638 1.0167 2.8661 2.0117 0.77365 2.2118 1.7057 1.2398 1.422 1.3565 0 0.060489 0 0.011238 0 0.011439 0 -0.26234
2.1719 -0.041987 0.063742 0.10234 0.012159 -0.038884 0.019977 0.046805 -0.0076039 -0.078448 0.066584 0.011449 0.48459 1.0178 2.8666 2.0103 0.77002 2.2151 1.707 1.2362 1.4248 1.3549 0 0.060306 0 0.011818 0 0.01215 0 -0.35975
2.1758 -0.039488 0.03944 0.0090129 0.0089768 -0.0085017 -0.026542 -0.036346 -0.013149 -0.02106 0.047112 0.03076 0.5002 1.0183 2.8679 2.0097 0.76876 2.2144 1.709 1.2308 1.4282 1.3584 0 0.060362 0 0.012234 0 0.01286 0 -0.25435
2.1797 -0.012869 -0.0088315 -0.089192 0.0010464 0.027753 -0.057347 -0.097973 -0.0091489 0.053326 0.00040291 0.032106 0.51433 1.0177 2.8698 2.0099 0.77075 2.21 1.7114 1.2281 1.4313 1.3636 0 0.060474 0 0.012158 0 0.01321 0 -0.012004
2.1836 0.022615 -0.051856 -0.13171 -0.0078391 0.050031 -0.054101 -0.098793 -0.00080475 0.098555 -0.04461 0.015581 0.51759 1.017 2.8714 2.0098 0.77488 2.2051 1.7141 1.2295 1.4335 1.3652 0 0.060429 0 0.011791 0 0.013076 0 0.21119
2.1875 0.045743 -0.062962 -0.091679 -0.012828 0.046227 -0.018348 -0.036407 0.0052506 0.084155 -0.061002 -0.0065938 0.51146 1.0174 2.8724 2.0086 0.77864 2.2032 1.7167 1.2325 1.4343 1.3613 0 0.060144 0 0.011752 0 0.012654 0 0.27094
2.1914 0.04191 -0.034706 0.0070469 -0.010498 0.017541 0.029687 0.051991 0.0063438 0.016391 -0.039668 -0.019738 0.5095 1.0189 2.8733 2.0068 0.78003 2.2052 1.7187 1.2333 1.434 1.3547 0 0.059732 0 0.012469 0 0.012257 0 0.13184
2.1953 0.012564 0.015972 0.10388 -0.0010921 -0.021786 0.062163 0.11152 0.0041754 -0.063441 0.005934 -0.016811 0.52592 1.0199 2.8746 2.0058 0.77911 2.2086 1.7193 1.231 1.4332 1.3507 0 0.059442 0 0.013642 0 0.012017 0 -0.10861
2.1992 -0.024734 0.057832 0.13841 0.010931 -0.050554 0.059065 0.1034 0.0012361 -0.10452 0.047995 -0.0016101 0.56163 1.0194 2.876 2.007 0.77792 2.2104 1.7179 1.2283 1.4325 1.3523 0 0.059489 0 0.014391 0 0.011786 0 -0.28624
2.2031 -0.046574 0.064722 0.087912 0.018905 -0.051207 0.020429 0.030049 -0.001958 -0.079904 0.060578 0.015497 0.60136 1.0174 2.8762 2.0096 0.77855 2.2098 1.7149 1.2287 1.4318 1.3571 0 0.059891 0 0.014021 0 0.011332 0 -0.2807
2.207 -0.038447 0.032089 -0.017921 0.017763 -0.020794 -0.031777 -0.06462 -0.0058683 -0.0050869 0.035008 0.024422 0.62576 1.0156 2.8745 2.0116 0.78123 2.2088 1.7114 1.2327 1.4311 1.3607 0 0.060416 0 0.012706 0 0.010625 0 -0.09383
2.2109 -0.0045133 -0.019977 -0.1145 0.0073994 0.024605 -0.065057 -0.12122 -0.0092162 0.071737 -0.014169 0.020102 0.62819 1.0154 2.8715 2.0111 0.78402 2.2093 1.7089 1.2377 1.4304 1.36 0 0.060709 0 0.011405 0 0.0099365 0 0.15488
2.2148 0.034423 -0.059243 -0.14193 -0.0067981 0.057319 -0.056284 -0.10211 -0.0087799 0.1014 -0.056863 0.0040619 0.62077 1.0165 2.8689 2.008 0.78458 2.2111 1.7086 1.2409 1.4299 1.3565 0 0.060524 0 0.011036 0 0.0096462 0 0.30827
2.2188 0.053905 -0.061437 -0.082194 -0.016873 0.055253 -0.008221 -0.016581 -0.0027862 0.065893 -0.065423 -0.016117 0.62371 1.0179 2.8686 2.0043 0.78247 2.2118 1.7105 1.2418 1.4297 1.3543 0 0.059928 0 0.011672 0 0.0099296 0 0.27071
2.2227 0.041414 -0.025277 0.029117 -0.01701 0.017977 0.049558 0.08302 0.0058172 -0.010759 -0.032575 -0.029306 0.64743 1.0185 2.8708 2.0022 0.77978 2.2097 1.7132 1.2424 1.4295 1.3562 0 0.05929 0 0.012532 0 0.010608 0 0.063671
2.2266 0.0043173 0.026888 0.12422 -0.0070536 -0.030867 0.078428 0.13342 0.010616 -0.079113 0.022554 -0.026092 0.68354 1.0189 2.8736 2.0024 0.77935 2.2065 1.715 1.2443 1.4286 1.3613 0 0.059046 0 0.012765 0 0.011283 0 -0.19161
2.2305 -0.034942 0.062931 0.14454 0.0073662 -0.05861 0.056746 0.10115 0.0072699 -0.09641 0.065594 -0.0054752 0.7126 1.0197 2.8744 2.0042 0.78216 2.2055 1.7146 1.2467 1.4271 1.3659 0 0.05938 0 0.012256 0 0.011625 0 -0.34759
2.2344 -0.053012 0.060569 0.076676 0.018133 -0.046319 -0.003915 0.0052235 -0.0019575 -0.052857 0.068968 0.021863 0.72136 1.0211 2.8722 2.0064 0.78616 2.2087 1.7126 1.247 1.4261 1.3668 0 0.060083 0 0.011675 0 0.011588 0 -0.3144
2.2383 -0.039882 0.020787 -0.039028 0.019325 -0.0024443 -0.064935 -0.094014 -0.0096819 0.023654 0.030163 0.038457 0.71359 1.0218 2.8683 2.0083 0.78792 2.2134 1.7107 1.2439 1.4268 1.364 0 0.060691 0 0.011738 0 0.01138 0 -0.10862
2.2422 -0.0044291 -0.032824 -0.13274 0.010533 0.043179 -0.08612 -0.13354 -0.010016 0.085661 -0.026544 0.031856 0.70549 1.021 2.8655 2.01 0.78564 2.2149 1.7105 1.2389 1.429 1.36 0 0.060827 0 0.012438 0 0.011248 0 0.15701
2.2461 0.031544 -0.068191 -0.14734 -0.0030115 0.060473 -0.053 -0.08862 -0.0040202 0.09495 -0.066225 0.0048899 0.7111 1.0189 2.8657 2.0114 0.78091 2.2105 1.7123 1.2352 1.4311 1.3575 0 0.060472 0 0.01302 0 0.011284 0 0.33636
2.25 0.046559 -0.063928 -0.073191 -0.013501 0.03945 0.013224 0.011198 0.001486 0.044997 -0.065972 -0.024783 0.73154 1.0172 2.8685 2.0117 0.77746 2.2026 1.7149 1.2347 1.4311 1.357 0 0.059949 0 0.012735 0 0.011373 0 0.33253
2.2539 0.031953 -0.022241 0.0456 -0.01508 -0.0047472 0.069918 0.10161 0.00067651 -0.035373 -0.028622 -0.037025 0.75713 1.0173 2.8717 2.0099 0.77782 2.1974 1.7164 1.2362 1.4283 1.3575 0 0.059643 0 0.011613 0 0.011341 0 0.15545
2.2578 -0.0033682 0.032114 0.1374 -0.0072551 -0.044054 0.08122 0.12535 -0.0056223 -0.098787 0.020835 -0.024218 0.77836 1.0191 2.8732 2.0065 0.78109 2.1994 1.7159 1.2374 1.4247 1.3576 0 0.05969 0 0.010503 0 0.011138 0 -0.081205
2.2617 -0.038231 0.066438 0.14619 0.0048444 -0.056319 0.040919 0.068505 -0.0109 -0.10717 0.05217 0.0032979 0.79412 1.0209 2.8725 2.0032 0.78364 2.2072 1.7139 1.2369 1.4233 1.357 0 0.059892 0 0.010334 0 0.010924 0 -0.22719
2.2656 -0.051453 0.05982 0.065812 0.013622 -0.037355 -0.024579 -0.03191 -0.0094023 -0.054765 0.048167 0.02575 0.80958 1.0208 2.8706 2.002 0.78244 2.2147 1.7119 1.2358 1.4251 1.3561 0 0.059922 0 0.011298 0 0.010958 0 -0.19033
2.2695 -0.03428 0.016139 -0.055613 0.013765 -0.00023679 -0.073852 -0.11265 -0.0015384 0.027621 0.013267 0.029037 0.82762 1.0189 2.8691 2.0029 0.77787 2.2163 1.7111 1.2359 1.4283 1.3553 0 0.059631 0 0.012712 0 0.011375 0 0.0010058
2.2734 0.004033 -0.037848 -0.14434 0.0055836 0.034442 -0.0764 -0.1241 0.0068885 0.090673 -0.030716 0.014029 0.84383 1.0165 2.8685 2.0045 0.77341 2.211 1.7115 1.2377 1.4297 1.3544 0 0.059179 0 0.013635 0 0.012022 0 0.21222
2.2773 0.041095 -0.068646 -0.14577 -0.005273 0.049553 -0.030813 -0.060024 0.010369 0.096866 -0.057561 -0.0063988 0.85089 1.0155 2.8679 2.0048 0.77263 2.2034 1.7126 1.2394 1.4273 1.3534 0 0.058905 0 0.013637 0 0.012503 0 0.28917
2.2813 0.054464 -0.056696 -0.058139 -0.011584 0.038468 0.035006 0.040159 0.0083419 0.044156 -0.050831 -0.018301 0.84739 1.016 2.8665 2.0034 0.77604 2.1984 1.714 1.2392 1.4228 1.3536 0 0.05904 0 0.013019 0 0.012458 0 0.16179
2.2852 0.035511 -0.008731 0.065963 -0.0092586 0.0071669 0.080854 0.1162 0.0045222 -0.032527 -0.012667 -0.015767 0.84147 1.0173 2.8645 2.0018 0.78082 2.1983 1.7156 1.2373 1.4199 1.356 0 0.059522 0 0.012406 0 0.011867 0 -0.10589
2.2891 -0.0046124 0.046141 0.15146 0.00019641 -0.028071 0.078281 0.12307 0.0024207 -0.083538 0.036727 -0.0021873 0.84452 1.0182 2.863 2.0017 0.78348 2.2011 1.717 1.2356 1.4213 1.3608 0 0.060058 0 0.012171 0 0.011117 0 -0.35502
2.293 -0.041224 0.074359 0.14674 0.010944 -0.047417 0.027878 0.057109 0.0021781 -0.076231 0.069283 0.014429 0.86096 1.0186 2.8632 2.0037 0.78289 2.2038 1.7175 1.2357 1.4261 1.366 0 0.06036 0 0.012231 0 0.010738 0 -0.43505
2.2969 -0.05127 0.058646 0.05521 0.016695 -0.03771 -0.040409 -0.042081 0.0017001 -0.015438 0.064878 0.026358 0.88434 1.0192 2.8652 2.0059 0.78101 2.2051 1.7157 1.2373 1.4305 1.3688 0 0.060353 0 0.012304 0 0.010973 0 -0.30097
2.3008 -0.027958 0.0086024 -0.066999 0.01445 -0.0015706 -0.084774 -0.11479 1.7249e-05 0.060255 0.024382 0.028315 0.90408 1.0201 2.868 2.0066 0.78054 2.2058 1.7121 1.2381 1.4312 1.3671 0 0.0602 0 0.012238 0 0.011549 0 -0.040379
2.3047 0.014655 -0.045328 -0.14554 0.0058424 0.04141 -0.077128 -0.11638 -0.0014177 0.10325 -0.028926 0.018405 0.91639 1.0206 2.8706 2.0057 0.78222 2.2071 1.7086 1.2367 1.428 1.3619 0 0.060142 0 0.012087 0 0.011874 0 0.18543
2.3086 0.050315 -0.070578 -0.13305 -0.0042677 0.064867 -0.021188 -0.044514 -0.0009059 0.086339 -0.062545 -0.00016437 0.92862 1.0201 2.8724 2.005 0.78417 2.2085 1.7084 1.2343 1.424 1.3562 0 0.060297 0 0.011944 0 0.011538 0 0.24498
2.3125 0.056966 -0.052215 -0.037461 -0.010632 0.052429 0.048923 0.057991 0.00079939 0.018633 -0.055484 -0.018192 0.95215 1.0189 2.8737 2.0065 0.78387 2.209 1.7125 1.2332 1.4224 1.3526 0 0.060564 0 0.011823 0 0.010708 0 0.11677
2.3164 0.030442 -0.0017726 0.083351 -0.010193 0.0097257 0.089641 0.12777 0.00091717 -0.06055 -0.012737 -0.024014 0.99048 1.0183 2.8747 2.0099 0.78078 2.2082 1.7184 1.235 1.4239 1.3521 0 0.060692 0 0.011745 0 0.01004 0 -0.10272
2.3203 -0.01313 0.049919 0.15658 -0.0033886 -0.037823 0.075557 0.11965 -0.0019552 -0.10509 0.037377 -0.011553 1.0336 1.0196 2.8752 2.013 0.77682 2.207 1.7217 1.2382 1.4266 1.3536 0 0.060453 0 0.011878 0 0.010163 0 -0.26436
2.3242 -0.047416 0.071374 0.13788 0.006057 -0.061021 0.01569 0.03596 -0.0054318 -0.088804 0.061986 0.013015 1.0648 1.0225 2.8746 2.0128 0.77448 2.2071 1.7193 1.24 1.4281 1.3556 0 0.059799 0 0.012451 0 0.011144 0 -0.26102
2.3281 -0.051945 0.049366 0.037458 0.012737 -0.045925 -0.052339 -0.072859 -0.0051821 -0.020659 0.045619 0.033194 1.0739 1.0249 2.8726 2.0091 0.77448 2.2084 1.7123 1.2389 1.4275 1.3577 0 0.058936 0 0.013459 0 0.012403 0 -0.092715
2.332 -0.024303 -0.0030664 -0.086021 0.012192 -0.0027392 -0.086339 -0.13869 0.00043104 0.059773 -0.00011202 0.033449 1.0657 1.0243 2.87 2.0042 0.77535 2.2092 1.7058 1.2363 1.4265 1.36 0 0.058241 0 0.014472 0 0.013135 0 0.13619
2.3359 0.018644 -0.054311 -0.15986 0.003596 0.041167 -0.06596 -0.11891 0.0078621 0.10465 -0.045328 0.011607 1.0561 1.0203 2.8679 2.0014 0.77532 2.2081 1.7047 1.2349 1.4268 1.3625 0 0.058084 0 0.014846 0 0.012906 0 0.28381
2.3398 0.050932 -0.07313 -0.14011 -0.0090843 0.058791 -0.0047054 -0.024496 0.011125 0.086121 -0.062036 -0.018278 1.0607 1.0145 2.8675 2.0024 0.77425 2.2057 1.7092 1.2358 1.429 1.3637 0 0.058603 0 0.014237 0 0.011921 0 0.25945
2.3438 0.052981 -0.047658 -0.037852 -0.018731 0.039822 0.059287 0.0858 0.0073836 0.014248 -0.04131 -0.035834 1.0836 1.0102 2.8689 2.0056 0.77374 2.2044 1.7151 1.238 1.4317 1.3623 0 0.059588 0 0.012955 0 0.010801 0 0.079186
2.3477 0.023313 0.0070473 0.086696 -0.019163 -0.0039544 0.086954 0.14242 -0.00023027 -0.06742 0.0030698 -0.029395 1.1169 1.0094 2.8718 2.0082 0.77525 2.206 1.7173 1.239 1.4333 1.3582 0 0.060553 0 0.011772 0 0.010112 0 -0.14544
2.3516 -0.020381 0.057829 0.15934 -0.0093159 -0.04632 0.061635 0.10926 -0.0055301 -0.10779 0.044768 -0.0041075 1.1485 1.0123 2.8754 2.0081 0.77825 2.2099 1.7147 1.2376 1.4329 1.3535 0 0.060996 0 0.011322 0 0.010058 0 -0.27774
2.3555 -0.051673 0.073584 0.13627 0.005505 -0.062032 -0.0014905 0.0065765 -0.0050516 -0.080691 0.060704 0.022776 1.171 1.017 2.8788 2.0059 0.78058 2.2134 1.7112 1.2347 1.4308 1.3511 0 0.060707 0 0.011621 0 0.010489 0 -0.24019
2.3594 -0.051389 0.044488 0.031087 0.016589 -0.041259 -0.064627 -0.10198 -0.00091564 -0.0025966 0.043036 0.034604 1.1853 1.0212 2.881 2.0038 0.78066 2.2145 1.7119 1.2325 1.4278 1.3528 0 0.059918 0 0.012142 0 0.011124 0 -0.059671
2.3633 -0.019553 -0.011768 -0.092578 0.01732 0.0045583 -0.089581 -0.14955 0.0018787 0.077075 0.0021099 0.025738 1.197 1.0233 2.8809 2.0039 0.77925 2.2136 1.7179 1.2316 1.4246 1.3576 0 0.059172 0 0.012345 0 0.011699 0 0.153
2.3672 0.024285 -0.060812 -0.15926 0.0074889 0.048736 -0.060422 -0.10755 0.00062378 0.10778 -0.039574 0.0030076 1.2112 1.0228 2.878 2.0061 0.77878 2.2125 1.7246 1.2314 1.4217 1.363 0 0.058981 0 0.012142 0 0.011996 0 0.27336
2.3711 0.052985 -0.072855 -0.12792 -0.006597 0.064599 0.0063156 -0.0025144 -0.0028611 0.070592 -0.059006 -0.020383 1.2285 1.0205 2.8735 2.0087 0.78087 2.2128 1.7255 1.2311 1.4203 1.3664 0 0.059504 0 0.011869 0 0.011851 0 0.23743
2.375 0.048745 -0.04103 -0.017552 -0.016281 0.041782 0.070428 0.10112 -0.0048715 -0.010163 -0.044932 -0.032517 1.2464 1.0178 2.8697 2.01 0.78433 2.2136 1.7181 1.2309 1.4211 1.3667 0 0.060457 0 0.011861 0 0.011271 0 0.075278
2.3789 0.014313 0.014612 0.10418 -0.016083 -0.0064688 0.091804 0.14082 -0.0040073 -0.083703 -0.0049373 -0.027642 1.261 1.0161 2.8687 2.0096 0.7861 2.2129 1.7067 1.232 1.424 1.3643 0 0.061319 0 0.012104 0 0.010546 0 -0.11162
2.3828 -0.028821 0.059753 0.16252 -0.0068919 -0.050709 0.055607 0.093539 -0.002227 -0.10572 0.037439 -0.0078779 1.2708 1.0162 2.871 2.0087 0.7841 2.2097 1.6991 1.2348 1.4276 1.3605 0 0.061669 0 0.012319 0 0.010156 0 -0.21133
2.3867 -0.054068 0.06697 0.12159 0.0050496 -0.063796 -0.017058 -0.011182 -0.0019193 -0.065179 0.05576 0.017305 1.2775 1.0175 2.8746 2.0087 0.77953 2.2057 1.7009 1.2378 1.4296 1.3567 0 0.061424 0 0.012325 0 0.010438 0 -0.16416
2.3906 -0.046333 0.032263 0.0062313 0.012352 -0.038575 -0.081068 -0.10964 -0.0027201 0.01125 0.037329 0.034333 1.2866 1.0188 2.8768 2.0098 0.77597 2.2035 1.7104 1.2389 1.4294 1.3545 0 0.060837 0 0.012255 0 0.011258 0 0.0050439
2.3945 -0.01099 -0.022927 -0.11362 0.010967 0.007581 -0.095534 -0.14234 -0.0019548 0.077585 -0.0074108 0.032266 1.3049 1.0189 2.8762 2.0111 0.77626 2.2044 1.7205 1.2375 1.428 1.3552 0 0.060288 0 0.012377 0 0.012042 0 0.19956
2.3984 0.030087 -0.065006 -0.1658 0.0022451 0.044791 -0.05047 -0.089426 0.0017624 0.096248 -0.050287 0.010518 1.3354 1.0178 2.8735 2.011 0.77981 2.2072 1.7242 1.2356 1.4274 1.3587 0 0.060049 0 0.012734 0 0.012224 0 0.30193
2.4023 0.052305 -0.068509 -0.11943 -0.0083349 0.050673 0.026058 0.017652 0.0060843 0.058474 -0.063321 -0.018438 1.3726 1.0165 2.8711 2.009 0.78322 2.2096 1.7199 1.2362 1.4287 1.3628 0 0.060158 0 0.013035 0 0.011738 0 0.24003
2.4063 0.043048 -0.031224 -0.002896 -0.014678 0.024156 0.085637 0.11488 0.006836 -0.012554 -0.037373 -0.035778 1.4034 1.0163 2.8704 2.006 0.78344 2.2105 1.7119 1.2405 1.4304 1.3644 0 0.060445 0 0.012947 0 0.011102 0 0.034509
2.4102 0.0085356 0.024621 0.11385 -0.013594 -0.015864 0.090586 0.14384 0.0025148 -0.075601 0.011572 -0.029432 1.4144 1.0174 2.8707 2.0036 0.78059 2.2108 1.706 1.2459 1.4304 1.3614 0 0.060669 0 0.012497 0 0.010963 0 -0.20254
2.4141 -0.030541 0.065647 0.16141 -0.0063767 -0.044472 0.037864 0.086731 -0.0035845 -0.094219 0.052956 -0.0037923 1.403 1.019 2.8703 2.003 0.77774 2.2118 1.7053 1.2483 1.428 1.3551 0 0.060664 0 0.012117 0 0.01151 0 -0.32626
2.418 -0.051375 0.06724 0.1121 0.0023144 -0.046342 -0.039589 -0.022659 -0.0063021 -0.05707 0.061569 0.022677 1.3819 1.0198 2.8685 2.0043 0.77791 2.2136 1.7083 1.2454 1.425 1.3499 0 0.060432 0 0.01225 0 0.012306 0 -0.2482
2.4219 -0.042083 0.028357 -0.0040978 0.0074328 -0.022855 -0.094159 -0.11884 -0.003805 0.01473 0.033191 0.031014 1.3727 1.0194 2.8661 2.0061 0.78117 2.2144 1.7115 1.2389 1.4238 1.3501 0 0.060149 0 0.012903 0 0.012689 0 -0.0016625
2.4258 -0.0083089 -0.027651 -0.11768 0.0065675 0.011572 -0.093118 -0.14384 0.00046116 0.078384 -0.013853 0.015932 1.3897 1.0184 2.8648 2.007 0.78467 2.2127 1.7125 1.2329 1.4255 1.356 0 0.060069 0 0.013607 0 0.012378 0 0.26627
2.4297 0.030034 -0.06692 -0.16112 0.0011966 0.038935 -0.037883 -0.082243 0.0013375 0.094165 -0.050967 -0.010807 1.4283 1.0174 2.8656 2.0067 0.78534 2.2093 1.7117 1.2308 1.4284 1.3635 0 0.060348 0 0.013853 0 0.011693 0 0.38164
2.4336 0.050115 -0.065528 -0.10899 -0.0045031 0.046335 0.037917 0.0291 -0.0025222 0.050622 -0.056611 -0.030043 1.4675 1.0167 2.8674 2.0059 0.78272 2.2069 1.7108 1.2329 1.4294 1.3671 0 0.060901 0 0.013563 0 0.0112 0 0.25804
2.4375 0.039523 -0.024171 0.0069692 -0.006435 0.030693 0.089169 0.12308 -0.0069415 -0.026127 -0.028213 -0.029359 1.4867 1.0158 2.8686 2.0059 0.77911 2.2076 1.7109 1.2366 1.4275 1.3647 0 0.06139 0 0.013127 0 0.011163 0 -0.03946
2.4414 0.004045 0.032085 0.11701 -0.0031409 -0.00044595 0.085922 0.14295 -0.0062396 -0.087207 0.017237 -0.010534 1.4839 1.0149 2.8688 2.0069 0.77723 2.2109 1.7119 1.239 1.4242 1.3592 0 0.061419 0 0.012978 0 0.011335 0 -0.33024
2.4453 -0.035066 0.069022 0.15537 0.0034183 -0.031578 0.03067 0.077014 0.001032 -0.092168 0.053204 0.013991 1.4786 1.0149 2.869 2.0083 0.77765 2.2143 1.713 1.239 1.4229 1.3563 0 0.060816 0 0.013145 0 0.011299 0 -0.43424
2.4492 -0.053436 0.064196 0.099741 0.0092 -0.045624 -0.043201 -0.033971 0.010408 -0.03625 0.058494 0.03063 1.4952 1.0167 2.8706 2.0089 0.77865 2.2155 1.714 1.2381 1.425 1.359 0 0.059804 0 0.01326 0 0.010962 0 -0.29027
2.4531 -0.038578 0.020652 -0.015546 0.010582 -0.032971 -0.090914 -0.12156 0.015474 0.045431 0.029372 0.032125 1.5411 1.0198 2.873 2.0081 0.77839 2.2142 1.7154 1.2377 1.4289 1.3648 0 0.058905 0 0.012986 0 0.01068 0 0.0047781
2.457 0.0017735 -0.035003 -0.12065 0.0065268 0.0013176 -0.082885 -0.13165 0.013428 0.10047 -0.017651 0.01922 1.598 1.0217 2.8739 2.0066 0.77709 2.2122 1.7172 1.2385 1.4315 1.368 0 0.058588 0 0.012404 0 0.010883 0 0.26152
2.4609 0.043748 -0.068854 -0.15249 -0.0007439 0.038095 -0.023021 -0.058036 0.0069272 0.093407 -0.054642 -0.0014823 1.6354 1.0204 2.8716 2.0057 0.77692 2.2111 1.7184 1.2396 1.4308 1.365 0 0.058936 0 0.011947 0 0.011585 0 0.32156
2.4648 0.061843 -0.060197 -0.092424 -0.0068741 0.054568 0.052736 0.0536 0.0010469 0.028425 -0.058674 -0.020271 1.6357 1.0158 2.867 2.0063 0.77967 2.2106 1.7179 1.2402 1.4282 1.358 0 0.059587 0 0.011948 0 0.012305 0 0.15514
2.4688 0.044874 -0.013889 0.023246 -0.0077667 0.039119 0.09779 0.1339 -0.0010276 -0.054163 -0.026366 -0.027303 1.61 1.011 2.864 2.0077 0.78456 2.2093 1.7156 1.2398 1.4265 1.3528 0 0.060023 0 0.012282 0 0.012496 0 -0.1282
2.4727 0.003129 0.042674 0.12557 -0.0020932 0.00022268 0.08377 0.13293 0.0005819 -0.10407 0.023131 -0.017089 1.5899 1.0098 2.8658 2.0086 0.78851 2.2071 1.7126 1.2389 1.4276 1.354 0 0.059991 0 0.012481 0 0.01205 0 -0.35549
2.4766 -0.037947 0.075885 0.15409 0.0074832 -0.037847 0.018738 0.051249 0.0042271 -0.091932 0.059656 0.0067131 1.6031 1.014 2.8722 2.0085 0.78867 2.2057 1.711 1.238 1.4302 1.3605 0 0.059698 0 0.01221 0 0.011378 0 -0.39812
2.4805 -0.053502 0.065815 0.092298 0.015388 -0.050487 -0.057399 -0.060605 0.0086043 -0.025831 0.061158 0.030796 1.652 1.0211 2.8786 2.0078 0.78504 2.2074 1.712 1.2374 1.4316 1.3664 0 0.059624 0 0.0116 0 0.010991 0 -0.24368
2.4844 -0.034475 0.018038 -0.023117 0.016347 -0.028986 -0.0978 -0.13382 0.012405 0.055081 0.027651 0.039292 1.7143 1.0266 2.88 2.0081 0.78058 2.2122 1.7148 1.237 1.43 1.3665 0 0.060086 0 0.011105 0 0.011013 0 0.0061294
2.4883 0.0071228 -0.039463 -0.12394 0.0089772 0.013656 -0.077983 -0.12409 0.013086 0.10418 -0.019388 0.025158 1.7624 1.0276 2.875 2.0096 0.77877 2.2169 1.7175 1.2366 1.4263 1.3606 0 0.06093 0 0.01105 0 0.01111 0 0.20236
2.4922 0.045778 -0.072616 -0.15033 -0.0027407 0.051069 -0.010721 -0.03858 0.0077938 0.09392 -0.051372 -0.003132 1.7843 1.0245 2.8671 2.0112 0.78084 2.218 1.7182 1.2361 1.423 1.3541 0 0.06161 0 0.011342 0 0.010889 0 0.23667
2.4961 0.057931 -0.061492 -0.086045 -0.011627 0.060105 0.062507 0.069316 -0.0032292 0.031024 -0.050462 -0.026473 1.7894 1.0207 2.8623 2.0111 0.78489 2.2142 1.7162 1.2351 1.4219 1.3527 0 0.061611 0 0.011627 0 0.010329 0 0.10031
2.5 0.03596 -0.012581 0.031431 -0.012043 0.034879 0.097345 0.13359 -0.014436 -0.047528 -0.019266 -0.029026 1.7951 1.019 2.8636 2.0084 0.78775 2.2082 1.7127 1.2336 1.4224 1.3578 0 0.060874 0 0.011698 0 0.0098158 0 -0.11545
2.5039 -0.0074149 0.044513 0.13202 -0.0039616 -0.010049 0.07316 0.11598 -0.017779 -0.095443 0.022558 -0.01017 1.8103 1.0195 2.869 2.0046 0.78752 2.2041 1.7092 1.2319 1.4227 1.3651 0 0.059863 0 0.01169 0 0.0097484 0 -0.27447
2.5078 -0.046654 0.074558 0.15414 0.0067829 -0.048571 0.0046416 0.028324 -0.0094844 -0.084064 0.050803 0.015389 1.8297 1.0202 2.8738 2.0027 0.78474 2.2045 1.7075 1.2309 1.4219 1.3687 0 0.059234 0 0.01187 0 0.010162 0 -0.27421
2.5117 -0.058401 0.058208 0.082009 0.012505 -0.058403 -0.067496 -0.07592 0.005294 -0.02009 0.049925 0.02924 1.8433 1.0193 2.8746 2.0044 0.78152 2.2078 1.708 1.2314 1.4212 1.3658 0 0.059346 0 0.012277 0 0.010733 0 -0.10404
2.5156 -0.035359 0.0043705 -0.043357 0.0090731 -0.034165 -0.10044 -0.13468 0.015284 0.057245 0.020248 0.022708 1.8489 1.0174 2.872 2.0089 0.77956 2.2107 1.71 1.2333 1.4222 1.3588 0 0.060021 0 0.012638 0 0.011143 0 0.14917
2.5195 0.0090584 -0.054655 -0.14736 -0.0013075 0.009149 -0.074143 -0.1142 0.012052 0.099384 -0.022908 0.0015256 1.8549 1.0167 2.8697 2.013 0.77909 2.2107 1.712 1.2356 1.4257 1.353 0 0.06071 0 0.012673 0 0.011382 0 0.35068
2.5234 0.048289 -0.082747 -0.16646 -0.011904 0.044654 -0.0033258 -0.028162 -0.0025797 0.078654 -0.056772 -0.020399 1.8714 1.0182 2.8702 2.0133 0.77921 2.2084 1.7128 1.2371 1.43 1.3518 0 0.060933 0 0.012446 0 0.011675 0 0.39416
2.5273 0.058348 -0.062287 -0.087332 -0.016259 0.049689 0.07013 0.071511 -0.017633 0.0062975 -0.062271 -0.03127 1.8991 1.0205 2.8733 2.0093 0.77898 2.2063 1.712 1.2377 1.4323 1.3549 0 0.060613 0 0.012342 0 0.01214 0 0.26088
2.5313 0.032513 -0.0052216 0.043817 -0.012307 0.020229 0.10114 0.12573 -0.021994 -0.073953 -0.034509 -0.027412 1.9286 1.0208 2.876 2.0031 0.77805 2.2067 1.7106 1.2381 1.4312 1.3593 0 0.060079 0 0.012656 0 0.012568 0 0.028743
2.5352 -0.014085 0.054126 0.14861 -0.0030657 -0.025785 0.068707 0.10289 -0.013417 -0.11308 0.012791 -0.012545 1.95 1.0181 2.8762 1.9985 0.77658 2.2093 1.7101 1.2391 1.428 1.3623 0 0.059746 0 0.013229 0 0.012604 0 -0.17247
2.5391 -0.053255 0.080035 0.164 0.0059506 -0.059239 -0.0096309 0.017098 0.00033958 -0.08714 0.053087 0.0060214 1.9624 1.014 2.8743 1.9978 0.77486 2.2125 1.7116 1.2406 1.4255 1.3632 0 0.05977 0 0.013554 0 0.012132 0 -0.23388
2.543 -0.060895 0.05708 0.08073 0.010214 -0.058444 -0.086634 -0.080276 0.0087176 -0.011342 0.061956 0.02028 1.9745 1.0123 2.8726 2.0007 0.7733 2.2143 1.7145 1.2415 1.4256 1.3627 0 0.059956 0 0.013274 0 0.011459 0 -0.12817
2.5469 -0.031964 -0.00070568 -0.050873 0.0082905 -0.0233 -0.11382 -0.13073 0.0069586 0.070218 0.033048 0.023412 1.9943 1.0145 2.8727 2.0048 0.77266 2.2141 1.7172 1.2409 1.428 1.362 0 0.059968 0 0.012582 0 0.01107 0 0.074185
2.5508 0.016184 -0.058475 -0.15125 0.00194 0.024678 -0.072503 -0.10314 -0.0013039 0.11147 -0.016046 0.012728 2.0203 1.019 2.8739 2.0076 0.77383 2.2125 1.7181 1.2395 1.4302 1.3614 0 0.059653 0 0.012053 0 0.011191 0 0.24269
2.5547 0.054327 -0.081466 -0.15936 -0.0050343 0.056413 0.013075 -0.012569 -0.0085811 0.090796 -0.053766 -0.0068977 2.043 1.0217 2.8743 2.0076 0.77707 2.2105 1.7172 1.2391 1.4301 1.3606 0 0.059194 0 0.012071 0 0.011596 0 0.2607
2.5586 0.059252 -0.055593 -0.069186 -0.0084024 0.053638 0.090436 0.088119 -0.0099344 0.022131 -0.05499 -0.023269 2.0554 1.0197 2.8728 2.0053 0.78128 2.2087 1.716 1.2406 1.4271 1.36 0 0.058967 0 0.012416 0 0.011848 0 0.096867
2.5625 0.027902 0.0042646 0.066445 -0.0053662 0.019427 0.11231 0.13922 -0.0055519 -0.054131 -0.018113 -0.023737 2.0607 1.0144 2.8705 2.002 0.78432 2.208 1.7159 1.2434 1.4227 1.3598 0 0.059216 0 0.012491 0 0.011726 0 -0.16762
2.5664 -0.020807 0.062902 0.16663 0.0036384 -0.024992 0.066767 0.10987 0.0013089 -0.094025 0.033438 -0.0052095 2.0698 1.0098 2.8697 1.9995 0.78444 2.2085 1.7173 1.2451 1.4191 1.3599 0 0.059834 0 0.01197 0 0.011398 0 -0.37863
2.5703 -0.057382 0.085338 0.16993 0.014285 -0.053609 -0.015966 0.016931 0.0074146 -0.074424 0.066542 0.021294 2.0889 1.0096 2.8716 1.9989 0.78171 2.2101 1.7187 1.2436 1.4176 1.3594 0 0.06042 0 0.011214 0 0.011194 0 -0.39983
2.5742 -0.059337 0.057524 0.071306 0.020117 -0.05022 -0.083792 -0.084451 0.010559 -0.0063933 0.059879 0.03723 2.1122 1.0139 2.875 2.0004 0.77819 2.2116 1.7187 1.2394 1.4183 1.3577 0 0.060598 0 0.010966 0 0.011242 0 -0.20289
2.5781 -0.024537 -0.0047871 -0.073081 0.016547 -0.01647 -0.095744 -0.13362 0.0090903 0.069911 0.017108 0.030421 2.1273 1.0191 2.8775 2.0034 0.77638 2.2117 1.7171 1.2349 1.4203 1.3554 0 0.060324 0 0.011593 0 0.011354 0 0.10356
2.582 0.027364 -0.064561 -0.17714 0.0046259 0.029471 -0.046124 -0.10082 0.002524 0.10745 -0.036186 0.0050056 2.1291 1.0212 2.8777 2.0065 0.77735 2.2099 1.7152 1.2324 1.4228 1.3544 0 0.059939 0 0.012617 0 0.01126 0 0.33315
2.5859 0.066145 -0.085059 -0.17547 -0.0086169 0.062042 0.034142 -0.0052942 -0.0064661 0.080559 -0.068518 -0.021287 2.1288 1.0192 2.8762 2.0084 0.78008 2.2074 1.7146 1.2324 1.4255 1.3563 0 0.059907 0 0.013081 0 0.010922 0 0.3376
2.5898 0.068535 -0.052174 -0.064204 -0.014397 0.061383 0.097425 0.095972 -0.011643 0.0025341 -0.060814 -0.03051 2.146 1.0155 2.8749 2.0084 0.78258 2.206 1.7156 1.2337 1.4287 1.3608 0 0.060426 0 0.012444 0 0.010571 0 0.10419
2.5938 0.032081 0.016022 0.093271 -0.0083904 0.025083 0.10708 0.14241 -0.0069637 -0.07993 -0.016627 -0.017412 2.1905 1.014 2.8747 2.0068 0.78368 2.2068 1.7173 1.2346 1.4321 1.3652 0 0.061239 0 0.011177 0 0.010451 0 -0.2328
2.5977 -0.022707 0.079031 0.20179 0.0057291 -0.027792 0.057196 0.10627 0.0075103 -0.11462 0.040241 0.0082045 2.2499 1.0163 2.8753 2.0048 0.78381 2.2089 1.7183 1.235 1.4351 1.3667 0 0.061789 0 0.010431 0 0.010569 0 -0.47649
2.6016 -0.063681 0.097965 0.19192 0.018432 -0.065087 -0.024903 0.009357 0.023291 -0.077422 0.07853 0.030154 2.2957 1.0207 2.8751 2.0035 0.78412 2.21 1.7184 1.2357 1.4365 1.3646 0 0.06162 0 0.011036 0 0.010729 0 -0.49066
2.6055 -0.065829 0.059591 0.064904 0.020855 -0.06052 -0.093555 -0.090069 0.028493 0.010724 0.076198 0.037143 2.3055 1.0238 2.8734 2.0035 0.78505 2.2084 1.7186 1.2374 1.4353 1.3609 0 0.060723 0 0.012737 0 0.010812 0 -0.27917
2.6094 -0.026696 -0.014608 -0.10458 0.010959 -0.012672 -0.10935 -0.1325 0.017194 0.095869 0.032955 0.028008 2.2827 1.0232 2.8708 2.0045 0.78577 2.2049 1.7197 1.2392 1.4311 1.3588 0 0.05955 0 0.014375 0 0.010939 0 0.027055
2.6133 0.031123 -0.080577 -0.21197 -0.0051351 0.050107 -0.061499 -0.0932 -0.0048408 0.12509 -0.028092 0.0093157 2.2558 1.0196 2.8691 2.0058 0.7851 2.2019 1.7213 1.2391 1.4251 1.3599 0 0.058703 0 0.01485 0 0.011325 0 0.25814
2.6172 0.072728 -0.098117 -0.18767 -0.017371 0.085662 0.024139 0.0028689 -0.023659 0.080038 -0.072007 -0.0099294 2.2578 1.0159 2.8693 2.007 0.78289 2.2016 1.7221 1.2363 1.4195 1.3628 0 0.058527 0 0.014013 0 0.011937 0 0.30487
2.6211 0.071878 -0.055595 -0.042449 -0.018324 0.066544 0.097522 0.096268 -0.027443 -0.011988 -0.071961 -0.021861 2.3021 1.0145 2.871 2.0076 0.78032 2.2037 1.7207 1.232 1.4167 1.3649 0 0.058933 0 0.012684 0 0.012385 0 0.16906
2.625 0.027518 0.022325 0.13625 -0.0076308 0.0012291 0.11295 0.12936 -0.015096 -0.095661 -0.026413 -0.021475 2.3731 1.0159 2.8727 2.0078 0.77881 2.2064 1.7173 1.2287 1.4177 1.3643 0 0.059533 0 0.011864 0 0.012224 0 -0.05357
2.6289 -0.034681 0.088951 0.23672 0.0081884 -0.068907 0.057935 0.081442 0.0037856 -0.1216 0.03797 -0.008697 2.4401 1.0184 2.8733 2.0079 0.77869 2.2077 1.7137 1.2282 1.4218 1.3617 0 0.059976 0 0.011881 0 0.011417 0 -0.23394
2.6328 -0.077341 0.10344 0.19232 0.019831 -0.096762 -0.036313 -0.018767 0.016778 -0.075118 0.081305 0.0095424 2.4791 1.0199 2.8726 2.0083 0.77902 2.2071 1.7116 1.2301 1.4262 1.359 0 0.060172 0 0.012245 0 0.010486 0 -0.27415
2.6367 -0.074086 0.05564 0.024813 0.020506 -0.06226 -0.11186 -0.11072 0.017181 0.016401 0.075133 0.020912 2.4877 1.0198 2.8721 2.0098 0.77881 2.2057 1.7117 1.2325 1.428 1.3578 0 0.060267 0 0.012255 0 0.010128 0 -0.14894
2.6406 -0.025994 -0.027087 -0.16623 0.0096154 0.012964 -0.11988 -0.13886 0.0068494 0.1 0.021 0.015049 2.4816 1.0188 2.8729 2.0125 0.77822 2.2048 1.7134 1.2343 1.4263 1.3578 0 0.060425 0 0.011728 0 0.010606 0 0.084918
2.6445 0.038536 -0.095474 -0.26265 -0.0068611 0.079714 -0.052589 -0.086093 -0.0071207 0.12707 -0.04955 -0.007467 2.4793 1.0184 2.8755 2.0158 0.77843 2.2043 1.7156 1.2354 1.4222 1.3575 0 0.060649 0 0.011148 0 0.0115 0 0.31161
2.6484 0.080661 -0.10752 -0.20043 -0.019463 0.094129 0.050218 0.016251 -0.017372 0.080638 -0.093941 -0.032772 2.4898 1.019 2.8791 2.0181 0.78014 2.2039 1.7176 1.2371 1.4188 1.3563 0 0.060788 0 0.011156 0 0.012055 0 0.40708
2.6523 0.074542 -0.054124 -0.011399 -0.020547 0.046392 0.12534 0.10746 -0.019094 -0.014074 -0.084398 -0.042312 2.5101 1.0196 2.8821 2.0183 0.78237 2.2034 1.7189 1.2398 1.4185 1.3545 0 0.060717 0 0.011901 0 0.011843 0 0.30279
2.6563 0.023177 0.034327 0.19249 -0.0091027 -0.033594 0.1257 0.1337 -0.010751 -0.10201 -0.024564 -0.026952 2.5336 1.0194 2.8828 2.0157 0.78293 2.2037 1.7194 1.2428 1.4213 1.3538 0 0.060487 0 0.012883 0 0.011121 0 0.032114
2.6602 -0.043019 0.1051 0.2852 0.0079767 -0.095883 0.049823 0.079911 0.0052041 -0.12883 0.052685 0.0049603 2.5566 1.0181 2.8809 2.0115 0.78049 2.2061 1.7184 1.2445 1.4247 1.355 0 0.060319 0 0.013395 0 0.010563 0 -0.27398
2.6641 -0.084169 0.11448 0.20431 0.019708 -0.10167 -0.057277 -0.021437 0.021609 -0.073966 0.10408 0.03299 2.5806 1.0165 2.877 2.0079 0.77618 2.2102 1.7159 1.244 1.4261 1.3578 0 0.06043 0 0.013131 0 0.010632 0 -0.4514
2.668 -0.074847 0.054851 -0.0071361 0.018116 -0.046555 -0.13156 -0.10941 0.028518 0.03361 0.10022 0.039504 2.6076 1.0157 2.8726 2.0065 0.77303 2.2141 1.7124 1.2418 1.4243 1.3611 0 0.060856 0 0.012403 0 0.011187 0 -0.39681
2.6719 -0.019711 -0.039406 -0.2226 0.0039782 0.036983 -0.12842 -0.13059 0.019157 0.12947 0.041995 0.021992 2.637 1.0164 2.8692 2.0079 0.77343 2.2155 1.7098 1.239 1.4209 1.3637 0 0.061403 0 0.011819 0 0.011652 0 -0.13345
2.6758 0.048631 -0.11168 -0.30762 -0.013195 0.098537 -0.04912 -0.071126 -0.0035742 0.1522 -0.039248 -0.0065708 2.6663 1.0179 2.8674 2.0108 0.77704 2.2136 1.7095 1.2367 1.4189 1.3655 0 0.061766 0 0.011765 0 0.011566 0 0.19668
2.6797 0.088664 -0.11732 -0.20425 -0.021496 0.09927 0.059769 0.034 -0.026494 0.083212 -0.098125 -0.028223 2.6943 1.019 2.8672 2.0132 0.78092 2.2097 1.7116 1.235 1.4203 1.3666 0 0.061702 0 0.012137 0 0.010969 0 0.41338
2.6836 0.074903 -0.051467 0.028953 -0.014999 0.035846 0.13328 0.12066 -0.034274 -0.038815 -0.10031 -0.03195 2.7225 1.019 2.8684 2.0135 0.78213 2.2061 1.7147 1.2336 1.4247 1.3667 0 0.061158 0 0.012514 0 0.010298 0 0.40279
2.6875 0.01387 0.046915 0.24905 0.0019495 -0.055286 0.12609 0.13382 -0.021177 -0.14063 -0.043187 -0.018558 2.7533 1.0179 2.8707 2.0114 0.78013 2.2044 1.7171 1.2328 1.4295 1.3656 0 0.060299 0 0.012537 0 0.0099606 0 0.18244
2.6914 -0.058863 0.11801 0.31611 0.017722 -0.11768 0.040211 0.061919 0.003393 -0.16046 0.04042 0.0024785 2.7864 1.0164 2.8738 2.0078 0.77706 2.2045 1.718 1.2332 1.4319 1.3635 0 0.059435 0 0.012175 0 0.010008 0 -0.11051
2.6953 -0.099383 0.11748 0.18216 0.021472 -0.10927 -0.074256 -0.053873 0.021223 -0.087154 0.099651 0.019292 2.8184 1.0153 2.8769 2.0042 0.77556 2.2057 1.7179 1.2351 1.4308 1.3612 0 0.058901 0 0.011678 0 0.01021 0 -0.29839
2.6992 -0.081881 0.044023 -0.075344 0.010405 -0.030882 -0.14738 -0.14307 0.019142 0.033372 0.096038 0.022671 2.8459 1.0149 2.8787 2.0021 0.77636 2.2075 1.7177 1.2384 1.4278 1.3599 0 0.058916 0 0.011359 0 0.010373 0 -0.26422
2.7031 -0.014891 -0.058992 -0.29863 -0.0086379 0.070779 -0.13161 -0.14893 -0.00080213 0.12787 0.028791 0.0094527 2.8689 1.0151 2.8781 2.0018 0.77792 2.2097 1.7176 1.2417 1.4252 1.3604 0 0.059457 0 0.011388 0 0.010545 0 -0.020526
2.707 0.062885 -0.12903 -0.3467 -0.0238 0.13082 -0.032679 -0.064786 -0.023131 0.14119 -0.06215 -0.014904 2.8904 1.0154 2.875 2.0029 0.77829 2.2118 1.717 1.2437 1.425 1.3621 0 0.060245 0 0.011745 0 0.010903 0 0.29064
2.7109 0.1052 -0.12203 -0.18412 -0.025458 0.10838 0.091335 0.060006 -0.030878 0.068571 -0.11933 -0.036437 2.9133 1.015 2.8715 2.0039 0.77723 2.213 1.7153 1.2437 1.4268 1.3635 0 0.060874 0 0.012284 0 0.01147 0 0.4702
2.7148 0.086083 -0.039614 0.094694 -0.011552 0.015254 0.16433 0.14961 -0.017754 -0.043745 -0.10374 -0.03882 2.9363 1.0137 2.8699 2.0039 0.77642 2.2121 1.7132 1.2416 1.4292 1.3632 0 0.06104 0 0.012822 0 0.012 0 0.37492
2.7188 0.01604 0.070784 0.32149 0.011519 -0.089698 0.13971 0.14888 0.0085388 -0.12718 -0.020521 -0.014714 2.9542 1.0122 2.8712 2.0027 0.77767 2.2093 1.7121 1.2379 1.4305 1.361 0 0.060728 0 0.013191 0 0.012162 0 0.011655
2.7227 -0.063352 0.1433 0.35666 0.03221 -0.13824 0.030648 0.058119 0.032831 -0.13072 0.082763 0.02552 2.9621 1.012 2.8739 2.001 0.78096 2.2066 1.7131 1.234 1.4297 1.358 0 0.060199 0 0.01329 0 0.011841 0 -0.44606
2.7266 -0.10381 0.13298 0.17555 0.039481 -0.097423 -0.096991 -0.066798 0.042406 -0.049795 0.14464 0.057124 2.9617 1.0143 2.8755 2.0001 0.78428 2.2059 1.7161 1.2317 1.4269 1.3555 0 0.059783 0 0.013114 0 0.011268 0 -0.74306
2.7305 -0.079412 0.043698 -0.11428 0.028472 0.0086863 -0.16526 -0.14918 0.03323 0.070632 0.12711 0.057269 2.9614 1.0191 2.8745 2.0007 0.78536 2.2076 1.7197 1.2325 1.423 1.3545 0 0.059636 0 0.012763 0 0.010832 0 -0.69161
2.7344 -0.0029437 -0.072489 -0.33621 0.0037894 0.11431 -0.13237 -0.13892 0.010277 0.16023 0.038868 0.023201 2.9725 1.0245 2.8719 2.0025 0.7836 2.2098 1.7221 1.2362 1.4193 1.3554 0 0.05968 0 0.012381 0 0.010766 0 -0.29676
2.7383 0.080626 -0.1453 -0.35107 -0.021754 0.15349 -0.018137 -0.043016 -0.015742 0.16284 -0.069405 -0.023188 3.0007 1.0274 2.8705 2.0046 0.7804 2.2098 1.7222 1.2406 1.4173 1.3578 0 0.059748 0 0.012066 0 0.010999 0 0.22845
2.7422 0.12044 -0.12857 -0.14352 -0.033426 0.10077 0.10856 0.079233 -0.032674 0.070665 -0.13429 -0.050027 3.0422 1.0257 2.8718 2.0062 0.77781 2.2067 1.7201 1.2425 1.4182 1.3609 0 0.059797 0 0.011821 0 0.011269 0 0.58026
2.7461 0.090586 -0.029558 0.16461 -0.023292 -0.013595 0.17158 0.15255 -0.031688 -0.06726 -0.11633 -0.038899 3.0854 1.0205 2.8747 2.0071 0.77698 2.2024 1.7166 1.2401 1.4224 1.3633 0 0.059954 0 0.01158 0 0.01137 0 0.5483
2.75 0.0068606 0.093496 0.3847 0.003924 -0.12177 0.13276 0.13122 -0.012211 -0.17062 -0.023602 0.0014934 3.1193 1.0151 2.8764 2.0073 0.77778 2.2003 1.7127 1.2345 1.4279 1.3637 0 0.06034 0 0.011309 0 0.011296 0 0.14977
2.7539 -0.081281 0.16543 0.37562 0.032528 -0.15807 0.014226 0.026713 0.015619 -0.17532 0.091293 0.042187 3.1397 1.0134 2.8753 2.0071 0.77947 2.2023 1.7097 1.2296 1.4315 1.3616 0 0.060864 0 0.011071 0 0.01116 0 -0.37536
2.7578 -0.11984 0.14012 0.13347 0.045164 -0.097666 -0.11424 -0.098573 0.034774 -0.074856 0.15993 0.055296 3.1513 1.016 2.8728 2.0063 0.78139 2.2072 1.7084 1.2289 1.43 1.3581 0 0.061211 0 0.011015 0 0.01104 0 -0.70747
2.7617 -0.083345 0.03008 -0.20002 0.034052 0.027026 -0.17524 -0.16801 0.031609 0.072336 0.1378 0.032852 3.1631 1.0202 2.872 2.0051 0.7829 2.2119 1.7095 1.2331 1.423 1.3554 0 0.061095 0 0.011265 0 0.010907 0 -0.63965
2.7656 0.0083556 -0.099465 -0.41996 0.0063473 0.1424 -0.12906 -0.13676 0.0064213 0.17715 0.032781 -0.010016 3.182 1.0221 2.8745 2.0044 0.78306 2.214 1.7122 1.2391 1.4139 1.3554 0 0.060543 0 0.011805 0 0.010706 0 -0.20116
2.7695 0.10081 -0.16948 -0.3843 -0.020471 0.17528 0.0011965 -0.020177 -0.024533 0.17535 -0.095761 -0.047134 3.209 1.0199 2.8783 2.0051 0.78108 2.2136 1.7154 1.2429 1.4082 1.3583 0 0.059941 0 0.012437 0 0.010477 0 0.35906
2.7734 0.13743 -0.13563 -0.10588 -0.030105 0.098369 0.14008 0.11319 -0.039145 0.068533 -0.16987 -0.057677 3.2409 1.0158 2.8797 2.0078 0.77733 2.2129 1.7175 1.2427 1.4098 1.362 0 0.059752 0 0.01286 0 0.010367 0 0.71474
2.7773 0.094304 -0.016468 0.24945 -0.017836 -0.048157 0.20232 0.18171 -0.025361 -0.076672 -0.14042 -0.036282 3.2737 1.0137 2.8766 2.0114 0.77389 2.2134 1.7177 1.2399 1.418 1.3637 0 0.060148 0 0.012838 0 0.010519 0 0.64737
2.7813 -0.0043135 0.1167 0.4616 0.007151 -0.17573 0.14476 0.14103 0.009203 -0.17053 -0.020077 0.006114 3.3056 1.0154 2.8714 2.0138 0.7734 2.2146 1.7168 1.2378 1.4278 1.3622 0 0.060876 0 0.012364 0 0.010923 0 0.17305
2.7852 -0.099937 0.18254 0.3929 0.028404 -0.20049 -0.0037399 0.013529 0.041914 -0.15579 0.12081 0.047895 3.3363 1.0193 2.8692 2.0133 0.77682 2.214 1.7156 1.2381 1.4331 1.359 0 0.061496 0 0.011701 0 0.011395 0 -0.45637
2.7891 -0.13505 0.1393 0.077136 0.032668 -0.099078 -0.15548 -0.12325 0.050894 -0.04192 0.19572 0.065896 3.3655 1.0213 2.8731 2.0102 0.78217 2.2105 1.7146 1.2396 1.4313 1.3569 0 0.061742 0 0.011258 0 0.011682 0 -0.88196
2.793 -0.088172 0.010975 -0.29666 0.01733 0.070711 -0.21581 -0.18413 0.030056 0.1019 0.15596 0.046627 3.392 1.0193 2.8804 2.0066 0.78569 2.2052 1.7136 1.2402 1.4248 1.3574 0 0.061703 0 0.011317 0 0.011618 0 -0.83538
2.7969 0.012758 -0.12614 -0.49825 -0.0089531 0.20228 -0.1432 -0.13063 -0.0074753 0.18874 0.022526 -0.0038033 3.4161 1.0149 2.8851 2.0053 0.78491 2.2013 1.7122 1.2389 1.419 1.3598 0 0.061645 0 0.011826 0 0.011221 0 -0.30264
2.8008 0.10691 -0.18893 -0.3984 -0.03161 0.20811 0.021384 0.003451 -0.039086 0.16486 -0.12527 -0.058339 3.4406 1.0123 2.8821 2.0071 0.78066 2.2015 1.7109 1.237 1.4182 1.3615 0 0.061694 0 0.012407 0 0.010676 0 0.44401
2.8047 0.13705 -0.13778 -0.051147 -0.037876 0.078922 0.17711 0.1326 -0.047583 0.040816 -0.19813 -0.082016 3.4699 1.0141 2.8725 2.0108 0.77637 2.2059 1.7107 1.2364 1.4223 1.3605 0 0.061698 0 0.012621 0 0.010233 0 0.9826
2.8086 0.084056 -0.0015843 0.33582 -0.023202 -0.10684 0.22564 0.17408 -0.030925 -0.11387 -0.15158 -0.05511 3.5055 1.0186 2.8628 2.0138 0.77502 2.2114 1.712 1.2377 1.4277 1.3574 0 0.061398 0 0.012326 0 0.010099 0 0.98517
2.8125 -0.021269 0.1384 0.5259 0.0060811 -0.23163 0.13387 0.1008 -0.001605 -0.20937 -0.013282 0.00934 3.5428 1.0212 2.8597 2.0144 0.77675 2.2143 1.7139 1.2389 1.4303 1.3548 0 0.060735 0 0.01181 0 0.010355 0 0.4285
2.8164 -0.1161 0.19679 0.39812 0.035033 -0.21427 -0.043681 -0.041483 0.022131 -0.18697 0.13354 0.069747 3.5738 1.0187 2.8648 2.0127 0.77918 2.2128 1.7145 1.238 1.4288 1.3553 0 0.059975 0 0.011575 0 0.010921 0 -0.36831
2.8203 -0.14281 0.13606 0.023594 0.047075 -0.062655 -0.19776 -0.16346 0.026999 -0.055057 0.19992 0.083172 3.5936 1.0119 2.8738 2.0101 0.7801 2.208 1.7128 1.2349 1.4248 1.359 0 0.059527 0 0.011911 0 0.011584 0 -0.92252
2.8242 -0.083549 -0.0093965 -0.37386 0.033195 0.13039 -0.23191 -0.18848 0.011575 0.11224 0.14431 0.037141 3.6054 1.0057 2.8802 2.0082 0.77954 2.2027 1.7098 1.2321 1.4216 1.3638 0 0.059626 0 0.012616 0 0.012081 0 -0.88463
2.8281 0.02815 -0.15256 -0.55109 -0.0014102 0.245 -0.12231 -0.099875 -0.013477 0.21617 -0.0019249 -0.038791 3.6198 1.0044 2.881 2.0077 0.77928 2.1995 1.708 1.2324 1.4213 1.3669 0 0.060175 0 0.01313 0 0.012224 0 -0.26663
2.832 0.12634 -0.20582 -0.39384 -0.0382 0.2086 0.066926 0.049432 -0.031656 0.19262 -0.15179 -0.092458 3.646 1.0086 2.8778 2.0084 0.78049 2.199 1.7091 1.2363 1.4238 1.367 0 0.060857 0 0.012997 0 0.011995 0 0.55234
2.8359 0.15148 -0.1347 0.0099274 -0.054901 0.040865 0.22197 0.16968 -0.030353 0.053616 -0.21323 -0.085924 3.6843 1.015 2.8747 2.0098 0.78214 2.2003 1.7123 1.241 1.4274 1.3645 0 0.061379 0 0.012255 0 0.01155 0 1.0553
2.8398 0.086638 0.019905 0.41856 -0.039167 -0.15748 0.24772 0.18855 -0.00886 -0.11674 -0.14463 -0.022207 3.7249 1.0197 2.8744 2.011 0.78215 2.2021 1.7153 1.2432 1.4304 1.3612 0 0.061611 0 0.011413 0 0.011119 0 0.90946
2.8438 -0.030965 0.16534 0.581 0.0023383 -0.26468 0.12569 0.09446 0.020599 -0.21261 0.017544 0.0575 3.7566 1.021 2.876 2.0109 0.77995 2.2038 1.7161 1.2413 1.4318 1.3583 0 0.061544 0 0.011022 0 0.010873 0 0.17612
2.8477 -0.13093 0.21313 0.39114 0.046303 -0.21148 -0.073214 -0.056236 0.040417 -0.17249 0.17738 0.10263 3.7768 1.0204 2.8775 2.009 0.77763 2.2056 1.7149 1.2371 1.4314 1.3562 0 0.061203 0 0.011213 0 0.010846 0 -0.72222
2.8516 -0.15163 0.13318 -0.042588 0.066247 -0.02481 -0.22936 -0.17232 0.03926 -0.018815 0.23598 0.086243 3.7938 1.0201 2.8774 2.0056 0.77813 2.2078 1.7138 1.234 1.4295 1.355 0 0.060646 0 0.011632 0 0.010956 0 -1.2554
2.8555 -0.078235 -0.027067 -0.45835 0.049079 0.18506 -0.24587 -0.18205 0.019617 0.155 0.15315 0.020015 3.8194 1.0209 2.8762 2.0027 0.78203 2.2103 1.7145 1.234 1.4269 1.3547 0 0.060047 0 0.0118 0 0.011094 0 -1.1019
2.8594 0.046831 -0.17081 -0.59885 0.004041 0.28885 -0.10891 -0.077303 -0.0045138 0.24205 -0.024555 -0.055539 3.8581 1.0219 2.8748 2.0028 0.78638 2.2125 1.7164 1.2362 1.4251 1.3559 0 0.059676 0 0.011578 0 0.011206 0 -0.34035
2.8633 0.14836 -0.21037 -0.37083 -0.042116 0.21777 0.10063 0.079547 -0.017971 0.18733 -0.18962 -0.096131 3.9023 1.022 2.8733 2.0072 0.78704 2.2137 1.7175 1.2384 1.4253 1.3583 0 0.059728 0 0.011282 0 0.011306 0 0.59326
2.8672 0.16377 -0.1206 0.093235 -0.06108 0.0097323 0.25383 0.19183 -0.014641 0.020762 -0.23929 -0.078008 3.9388 1.0212 2.8711 2.014 0.78255 2.2134 1.7166 1.239 1.428 1.3607 0 0.060109 0 0.011362 0 0.011422 0 1.1537
2.8711 0.081834 0.04534 0.51196 -0.040327 -0.20926 0.25281 0.18785 4.3203e-05 -0.16103 -0.14049 -0.0098755 3.9604 1.0203 2.8684 2.0191 0.77578 2.2117 1.7145 1.2385 1.4315 1.3615 0 0.060446 0 0.011933 0 0.011534 0 1.0005
2.875 -0.04938 0.18753 0.62589 0.0087887 -0.30104 0.0937 0.066982 0.014947 -0.25166 0.048051 0.071444 3.9729 1.0195 2.8669 2.0191 0.77162 2.209 1.7135 1.2384 1.4331 1.3602 0 0.060382 0 0.012624 0 0.011559 0 0.20215
2.8789 -0.1509 0.21929 0.35811 0.057243 -0.20311 -0.12756 -0.097477 0.0213 -0.19681 0.21143 0.11937 3.9905 1.0177 2.8683 2.0142 0.77277 2.206 1.7147 1.2393 1.4303 1.3576 0 0.059909 0 0.012881 0 0.011415 0 -0.7878
2.8828 -0.16068 0.11975 -0.13491 0.075356 0.028326 -0.27305 -0.20271 0.016533 -0.025872 0.24949 0.10281 4.0251 1.0143 2.8725 2.0083 0.77763 2.2034 1.7166 1.2406 1.4237 1.3556 0 0.059406 0 0.012451 0 0.011096 0 -1.38
2.8867 -0.071647 -0.052862 -0.55533 0.050691 0.25051 -0.24929 -0.18108 0.0029037 0.16362 0.13834 0.026458 4.0765 1.0102 2.8767 2.0061 0.78212 2.2024 1.7165 1.2409 1.4167 1.3554 0 0.059295 0 0.011625 0 0.010714 0 -1.1937
2.8906 0.063286 -0.19538 -0.64435 -0.0038012 0.32317 -0.067527 -0.043784 -0.015065 0.26085 -0.055576 -0.067343 4.1332 1.0082 2.8775 2.0088 0.78344 2.2038 1.7135 1.24 1.4137 1.3568 0 0.059623 0 0.011015 0 0.010453 0 -0.30016
2.8945 0.16272 -0.22152 -0.34146 -0.056614 0.19791 0.16147 0.12526 -0.031054 0.20616 -0.21605 -0.12078 4.1804 1.0105 2.8743 2.0136 0.78216 2.2074 1.7093 1.2388 1.4166 1.3582 0 0.059992 0 0.011075 0 0.010451 0 0.79179
2.8984 0.16577 -0.11424 0.17516 -0.076051 -0.050071 0.29577 0.22177 -0.036795 0.02876 -0.24672 -0.097041 4.2093 1.0162 2.8699 2.0156 0.78092 2.212 1.7073 1.2386 1.4234 1.3586 0 0.05994 0 0.011773 0 0.0107 0 1.4217
2.9023 0.069071 0.062915 0.59353 -0.049557 -0.2685 0.2507 0.18618 -0.025235 -0.16675 -0.12799 -0.0074889 4.2215 1.0214 2.8682 2.0122 0.78135 2.2149 1.7092 1.2394 1.4293 1.3582 0 0.059426 0 0.012643 0 0.01103 0 1.1799
2.9063 -0.070619 0.20333 0.65624 0.0077965 -0.32287 0.051782 0.040005 0.0028243 -0.26086 0.071199 0.091614 4.2268 1.0218 2.8704 2.0052 0.7826 2.2143 1.7133 1.2397 1.4305 1.3582 0 0.058932 0 0.013148 0 0.011228 0 0.1805
2.9102 -0.17002 0.22146 0.31865 0.061491 -0.17942 -0.18067 -0.1283 0.034511 -0.19298 0.2329 0.13437 4.237 1.0165 2.8741 1.9994 0.78281 2.2101 1.7159 1.2381 1.4266 1.3597 0 0.05902 0 0.013039 0 0.011193 0 -0.98025
2.9141 -0.16916 0.10512 -0.21996 0.078184 0.074762 -0.30517 -0.21811 0.049826 -0.0022884 0.25866 0.089719 4.2612 1.0091 2.8755 1.9981 0.78144 2.2044 1.7149 1.2345 1.4212 1.3622 0 0.059773 0 0.012467 0 0.011008 0 -1.576
2.918 -0.067745 -0.076328 -0.63391 0.046475 0.28535 -0.24544 -0.17722 0.03516 0.19318 0.12846 -0.016334 4.3018 1.0048 2.8731 2.0011 0.77997 2.2008 1.7114 1.2307 1.4187 1.3644 0 0.060651 0 0.011831 0 0.010877 0 -1.2037
2.9219 0.074058 -0.21346 -0.66794 -0.015212 0.3242 -0.037082 -0.032174 -0.0044842 0.26941 -0.084328 -0.11711 4.3532 1.007 2.8691 2.0054 0.78011 2.2016 1.7087 1.2293 1.4208 1.3649 0 0.060959 0 0.011524 0 0.010943 0 -0.051817
2.9258 0.17115 -0.22298 -0.29461 -0.069039 0.16629 0.19349 0.12861 -0.045919 0.17549 -0.25331 -0.14898 4.4039 1.0146 2.8674 2.0081 0.78164 2.2065 1.709 1.2315 1.4256 1.3636 0 0.060496 0 0.011738 0 0.011166 0 1.1983
2.9297 0.16447 -0.098489 0.2653 -0.080563 -0.094993 0.30519 0.20777 -0.06281 -0.032984 -0.27391 -0.092167 4.4426 1.0232 2.8693 2.0091 0.78261 2.2128 1.7119 1.2365 1.4291 1.3616 0 0.059771 0 0.012386 0 0.011344 0 1.7856
2.9336 0.056973 0.085421 0.67402 -0.040149 -0.3029 0.22814 0.15674 -0.044556 -0.22857 -0.12929 0.018145 4.4649 1.0284 2.8724 2.0097 0.7815 2.2168 1.7149 1.2417 1.4283 1.3601 0 0.059535 0 0.013163 0 0.011291 0 1.3425
2.9375 -0.087465 0.21813 0.68154 0.03025 -0.33071 0.0075384 0.0049631 -0.0040168 -0.29194 0.095166 0.11541 4.4776 1.0284 2.8729 2.0111 0.77919 2.2166 1.7165 1.245 1.4241 1.3595 0 0.060071 0 0.013692 0 0.011001 0 0.12817
2.9414 -0.18182 0.21977 0.2793 0.08939 -0.15878 -0.22207 -0.15665 0.032185 -0.18515 0.26155 0.14265 4.4938 1.0245 2.8693 2.0128 0.77813 2.2133 1.7171 1.2456 1.4199 1.3593 0 0.060892 0 0.013727 0 0.010678 0 -1.1264
2.9453 -0.16822 0.089342 -0.29216 0.10108 0.11117 -0.31805 -0.22925 0.042845 0.027516 0.26521 0.085123 4.5237 1.0197 2.8639 2.013 0.77953 2.2094 1.718 1.2446 1.419 1.3585 0 0.06117 0 0.013295 0 0.01058 0 -1.6662
2.9492 -0.05324 -0.094763 -0.68743 0.056219 0.31546 -0.21799 -0.16589 0.025753 0.22106 0.10235 -0.022746 4.5663 1.0163 2.8609 2.011 0.7816 2.2075 1.7191 1.2436 1.4219 1.357 0 0.060487 0 0.012689 0 0.010829 0 -1.1749
2.9531 0.095356 -0.22177 -0.66529 -0.020752 0.32772 0.019856 -0.0016017 -0.0036361 0.28515 -0.12577 -0.11774 4.6115 1.0156 2.8624 2.0084 0.78101 2.2084 1.7186 1.2434 1.4265 1.3552 0 0.059239 0 0.012272 0 0.011315 0 0.03289
2.957 0.18882 -0.21488 -0.23581 -0.085286 0.13797 0.25054 0.166 -0.025121 0.18706 -0.27633 -0.14348 4.6498 1.0171 2.867 2.0072 0.77645 2.211 1.7148 1.2435 1.4296 1.3537 0 0.058305 0 0.012215 0 0.011787 0 1.2057
2.9609 0.17077 -0.077249 0.34418 -0.098755 -0.13876 0.3315 0.23568 -0.026908 -0.012302 -0.25545 -0.082676 4.6812 1.0198 2.8711 2.0084 0.77062 2.2131 1.7087 1.2427 1.4302 1.3528 0 0.058318 0 0.012399 0 0.012019 0 1.6147
2.9648 0.051491 0.10965 0.72476 -0.051884 -0.33214 0.21157 0.16529 -0.010199 -0.19531 -0.076822 0.031259 4.7143 1.0222 2.8723 2.0106 0.76832 2.2136 1.7039 1.2402 1.4295 1.3528 0 0.059165 0 0.012549 0 0.011937 0 0.99663
2.9688 -0.097627 0.23437 0.67362 0.028681 -0.32197 -0.036425 -0.0013599 0.01482 -0.25487 0.14871 0.13126 4.7569 1.0233 2.8714 2.0116 0.77211 2.2123 1.7039 1.2367 1.4297 1.354 0 0.060166 0 0.012501 0 0.011629 0 -0.28721
2.9727 -0.18667 0.22203 0.21723 0.095439 -0.1133 -0.26033 -0.16132 0.035712 -0.15529 0.28387 0.15538 4.8061 1.0222 2.8708 2.0104 0.77973 2.2101 1.7089 1.2337 1.4314 1.357 0 0.060674 0 0.012357 0 0.011267 0 -1.4703
2.9766 -0.16132 0.079335 -0.3729 0.10837 0.16684 -0.32279 -0.21655 0.04258 0.046075 0.24939 0.085787 4.8495 1.0194 2.8718 2.0079 0.78579 2.2083 1.7153 1.2334 1.433 1.3618 0 0.060557 0 0.012371 0 0.011023 0 -1.8432
2.9805 -0.036063 -0.10881 -0.7417 0.059519 0.34836 -0.18579 -0.13447 0.030886 0.22963 0.069719 -0.037153 4.8769 1.016 2.8736 2.0063 0.78643 2.208 1.7188 1.2364 1.4323 1.367 0 0.060166 0 0.01269 0 0.011006 0 -1.18
2.9844 0.11394 -0.22978 -0.66416 -0.021717 0.32267 0.066537 0.032927 0.0039291 0.28213 -0.1452 -0.13776 4.8911 1.0131 2.8743 2.0065 0.78245 2.2095 1.7178 1.2412 1.429 1.3704 0 0.059908 0 0.013188 0 0.011238 0 0.12667
2.9883 0.19779 -0.21076 -0.18301 -0.086276 0.1074 0.28006 0.18236 -0.026097 0.16542 -0.26757 -0.15262 4.9078 1.0116 2.8734 2.0077 0.77829 2.2123 1.7147 1.2449 1.4251 1.3701 0 0.059891 0 0.01356 0 0.011628 0 1.3025
2.9922 0.16383 -0.062854 0.4142 -0.095505 -0.16683 0.32471 0.22281 -0.042004 -0.05646 -0.22678 -0.071927 4.9424 1.0112 2.8722 2.008 0.77778 2.2147 1.7129 1.2447 1.4236 1.3664 0 0.059936 0 0.013584 0 0.012001 0 1.6548
2.9961 0.031293 0.12526 0.76709 -0.044782 -0.33693 0.17302 0.12983 -0.031343 -0.25214 -0.049103 0.053673 4.9962 1.0114 2.8728 2.0066 0.78087 2.2151 1.714 1.2397 1.4256 1.3616 0 0.059855 0 0.0133 0 0.012178 0 0.98625
3 -0.12073 0.24059 0.66098 0.033995 -0.30469 -0.083631 -0.041131 0.0034407 -0.30195 0.15913 0.14588 5.0547 1.0118 2.8753 2.0043 0.78423 2.2127 1.7162 1.232 1.4297 1.3584 0 0.05966 0 0.012944 0 0.012098 0 -0.29044
3.0039 -0.20081 0.21391 0.15873 0.092316 -0.092996 -0.29006 -0.18858 0.043082 -0.17295 0.27388 0.14878 5.101 1.0119 2.8777 2.0026 0.78472 2.2085 1.7169 1.2255 1.4327 1.3582 0 0.059511 0 0.012727 0 0.011864 0 -1.4019
3.0078 -0.16051 0.061317 -0.4364 0.094688 0.17014 -0.32066 -0.22467 0.061862 0.058803 0.22605 0.062749 5.1307 1.0118 2.8779 2.0025 0.78221 2.2048 1.7153 1.2236 1.4327 1.3598 0 0.059508 0 0.012676 0 0.011671 0 -1.6786
3.0117 -0.023851 -0.12582 -0.76547 0.039779 0.32828 -0.15551 -0.12633 0.044588 0.25459 0.042971 -0.058354 5.1562 1.0116 2.8754 2.0039 0.77927 2.2036 1.7128 1.2274 1.43 1.361 0 0.059607 0 0.012682 0 0.011641 0 -0.95507
3.0156 0.12717 -0.23615 -0.63279 -0.039265 0.28848 0.1064 0.050927 -0.0018081 0.29879 -0.16642 -0.14209 5.1943 1.0116 2.8727 2.0061 0.77833 2.2054 1.7119 1.2351 1.4269 1.3604 0 0.059719 0 0.012654 0 0.011713 0 0.33276
3.0195 0.20213 -0.20498 -0.12383 -0.094851 0.075234 0.30605 0.20426 -0.05107 0.16911 -0.27582 -0.14052 5.2505 1.0122 2.8727 2.0085 0.77941 2.2083 1.7128 1.2425 1.4251 1.3586 0 0.059854 0 0.012599 0 0.011699 0 1.4108
3.0234 0.15672 -0.052253 0.44978 -0.093119 -0.18459 0.32099 0.24293 -0.073509 -0.052337 -0.21832 -0.056054 5.3127 1.0136 2.8764 2.0109 0.78046 2.2099 1.7135 1.2459 1.4244 1.3575 0 0.060104 0 0.012558 0 0.011451 0 1.6329
3.0273 0.019069 0.1304 0.74206 -0.034012 -0.33709 0.14142 0.14233 -0.054443 -0.23169 -0.028534 0.061917 5.362 1.0155 2.8817 2.0127 0.77963 2.2093 1.7121 1.244 1.4238 1.3581 0 0.060484 0 0.012491 0 0.011009 0 0.86957
3.0313 -0.12771 0.23485 0.5813 0.048113 -0.29273 -0.12246 -0.039335 -0.0033368 -0.26443 0.17751 0.14529 5.3889 1.0168 2.8851 2.0129 0.77703 2.2077 1.7089 1.2385 1.4227 1.3592 0 0.06084 0 0.012283 0 0.010571 0 -0.41513
3.0352 -0.19592 0.20043 0.068738 0.10387 -0.079297 -0.3078 -0.19406 0.051533 -0.13535 0.27374 0.14467 5.4019 1.0168 2.8841 2.0105 0.77439 2.2073 1.7066 1.233 1.4222 1.3586 0 0.060972 0 0.011866 0 0.010318 0 -1.4449
3.0391 -0.14574 0.049005 -0.48814 0.097705 0.17557 -0.30047 -0.22874 0.079104 0.075777 0.20193 0.05729 5.4196 1.0154 2.8794 2.0062 0.77339 2.2088 1.7075 1.231 1.4239 1.3549 0 0.060868 0 0.011331 0 0.010256 0 -1.6006
3.043 -0.0084338 -0.129 -0.7618 0.029974 0.32179 -0.10639 -0.12295 0.063001 0.24268 0.0069816 -0.069172 5.4552 1.0133 2.8737 2.0022 0.77444 2.2109 1.7115 1.2336 1.4279 1.3498 0 0.060767 0 0.010877 0 0.010223 0 -0.79236
3.0469 0.13308 -0.22847 -0.59601 -0.061301 0.27637 0.15254 0.057268 0.011206 0.26564 -0.19239 -0.16126 5.5068 1.0115 2.8699 2.0011 0.7768 2.2113 1.7157 1.2386 1.4319 1.3467 0 0.060932 0 0.010644 0 0.01005 0 0.49174
3.0508 0.19418 -0.19157 -0.091635 -0.12148 0.070596 0.31535 0.19983 -0.047344 0.12839 -0.2775 -0.16208 5.5606 1.0103 2.8694 2.0037 0.77948 2.2087 1.7175 1.2425 1.4332 1.3481 0 0.061327 0 0.010621 0 0.009731 0 1.4881
3.0547 0.1388 -0.041279 0.45759 -0.11204 -0.17231 0.28218 0.2164 -0.078316 -0.091874 -0.20097 -0.067572 5.6035 1.0098 2.8716 2.0084 0.78168 2.2042 1.7166 1.2423 1.4305 1.3532 0 0.06155 0 0.010731 0 0.0094508 0 1.6217
3.0586 0.00045614 0.13271 0.73676 -0.035264 -0.31238 0.074686 0.097175 -0.062301 -0.26734 -0.012472 0.067372 5.6339 1.0101 2.8747 2.0123 0.78261 2.2006 1.7153 1.2382 1.4255 1.3585 0 0.061155 0 0.010982 0 0.0094609 0 0.84548
3.0625 -0.13817 0.22738 0.58937 0.065173 -0.27365 -0.17981 -0.084065 -0.008219 -0.29296 0.17405 0.16068 5.6602 1.0118 2.8767 2.0132 0.78151 2.2001 1.7161 1.233 1.4213 1.3601 0 0.060118 0 0.011481 0 0.0099081 0 -0.34796
3.0664 -0.19455 0.18731 0.10452 0.12975 -0.083589 -0.32784 -0.21687 0.04997 -0.14944 0.24911 0.15473 5.6928 1.0151 2.8766 2.0114 0.7784 2.2021 1.7189 1.2306 1.4203 1.3571 0 0.058985 0 0.01224 0 0.010742 0 -1.2413
3.0703 -0.13524 0.037301 -0.43518 0.11948 0.14773 -0.28236 -0.22191 0.073708 0.082271 0.17108 0.053999 5.7346 1.0187 2.8748 2.0088 0.77476 2.2044 1.7209 1.2326 1.4219 1.3522 0 0.058509 0 0.012994 0 0.011732 0 -1.3301
3.0742 0.0043693 -0.13295 -0.71553 0.040144 0.29187 -0.072702 -0.097337 0.04567 0.26676 -0.011236 -0.077464 5.78 1.0206 2.8723 2.0072 0.77311 2.205 1.7199 1.2375 1.424 1.3495 0 0.059051 0 0.013277 0 0.01256 0 -0.61363
3.0781 0.14128 -0.22254 -0.57197 -0.061144 0.2719 0.17541 0.082883 -0.016832 0.29537 -0.188 -0.15756 5.8212 1.0191 2.8704 2.007 0.77526 2.2038 1.7158 1.2413 1.4244 1.3515 0 0.060256 0 0.01281 0 0.012932 0 0.42973
3.082 0.19429 -0.17943 -0.087043 -0.12493 0.10147 0.31528 0.21457 -0.071871 0.15308 -0.25242 -0.13823 5.8548 1.0151 2.8701 2.007 0.78068 2.2025 1.7115 1.2413 1.4231 1.3574 0 0.061301 0 0.011833 0 0.012703 0 1.1514
3.0859 0.13237 -0.030782 0.45454 -0.11529 -0.12447 0.26524 0.22381 -0.081001 -0.07183 -0.16372 -0.033681 5.8844 1.0119 2.8707 2.0061 0.78664 2.2027 1.7102 1.2377 1.4217 1.364 0 0.06151 0 0.011031 0 0.011984 0 1.1268
3.0898 -0.0070294 0.13412 0.73103 -0.04033 -0.28077 0.056069 0.10769 -0.036041 -0.24267 0.027214 0.091712 5.9168 1.0131 2.8709 2.0047 0.79017 2.2043 1.7126 1.2338 1.4219 1.3681 0 0.060833 0 0.011016 0 0.011137 0 0.39537
3.0938 -0.14047 0.21768 0.57455 0.054322 -0.2791 -0.18705 -0.065908 0.03476 -0.25883 0.20611 0.16439 5.9565 1.0187 2.8698 2.0039 0.7901 2.2057 1.7166 1.2332 1.4237 1.3683 0 0.059808 0 0.011787 0 0.010614 0 -0.58412
3.0977 -0.1886 0.17177 0.073612 0.11347 -0.11707 -0.31805 -0.19753 0.08571 -0.11618 0.26333 0.14401 6.0028 1.0251 2.8678 2.0046 0.78737 2.2056 1.7193 1.2366 1.4262 1.3652 0 0.059101 0 0.012689 0 0.010661 0 -1.223
3.1016 -0.12352 0.025302 -0.47684 0.10427 0.11752 -0.25732 -0.21233 0.084078 0.093705 0.16193 0.043199 6.0514 1.0274 2.8665 2.0068 0.78362 2.204 1.7196 1.2417 1.428 1.3605 0 0.059035 0 0.012949 0 0.011124 0 -1.1526
3.1055 0.014903 -0.13418 -0.75042 0.033847 0.29281 -0.04107 -0.10284 0.030687 0.24216 -0.037287 -0.082338 6.0982 1.0237 2.8674 2.009 0.77982 2.2024 1.7185 1.2445 1.4288 1.356 0 0.05947 0 0.012346 0 0.011532 0 -0.43015
3.1094 0.14344 -0.2129 -0.58414 -0.056049 0.30683 0.19878 0.065902 -0.042267 0.24121 -0.2121 -0.16473 6.1421 1.0166 2.8704 2.01 0.77624 2.202 1.7177 1.2432 1.429 1.353 0 0.060047 0 0.011394 0 0.011466 0 0.51337
3.1133 0.18561 -0.16581 -0.074933 -0.11317 0.14795 0.3147 0.19302 -0.092553 0.093483 -0.25524 -0.15926 6.1842 1.0114 2.8734 2.0094 0.77365 2.203 1.7182 1.2392 1.4292 1.3526 0 0.060499 0 0.010875 0 0.010916 0 1.1385
3.1172 0.11726 -0.022155 0.47942 -0.10422 -0.095377 0.23557 0.20115 -0.093007 -0.1128 -0.14216 -0.067956 6.2256 1.0112 2.8738 2.0082 0.77363 2.2042 1.719 1.2358 1.4292 1.3547 0 0.060765 0 0.011149 0 0.010319 0 1.1132
3.1211 -0.019684 0.13284 0.75721 -0.033752 -0.28416 0.011982 0.083881 -0.045241 -0.25698 0.054434 0.059682 6.2645 1.0147 2.8709 2.0071 0.77724 2.2047 1.7186 1.2353 1.4287 1.3584 0 0.06088 0 0.011888 0 0.010192 0 0.49127
3.125 -0.14295 0.20847 0.59995 0.057752 -0.30969 -0.2155 -0.088554 0.023749 -0.25522 0.21227 0.15168 6.2978 1.0175 2.8669 2.0067 0.78324 2.2045 1.7167 1.2373 1.4276 1.3617 0 0.060843 0 0.012453 0 0.010668 0 -0.3426
3.1289 -0.17939 0.1616 0.10036 0.11655 -0.15715 -0.30577 -0.21089 0.077533 -0.10738 0.23728 0.15394 6.3245 1.0167 2.865 2.0067 0.78801 2.2043 1.7145 1.2392 1.4261 1.3629 0 0.060614 0 0.012518 0 0.01135 0 -0.91747
3.1328 -0.10821 0.021321 -0.45574 0.10704 0.086117 -0.20608 -0.20733 0.089302 0.10327 0.12027 0.064194 6.3493 1.013 2.8671 2.0065 0.7882 2.2045 1.7136 1.2387 1.4248 1.362 0 0.060236 0 0.012326 0 0.011647 0 -0.9519
3.1367 0.027401 -0.1289 -0.75508 0.033893 0.28163 0.017097 -0.078446 0.055067 0.2573 -0.062024 -0.063314 6.3808 1.0102 2.8718 2.0062 0.78369 2.2051 1.7146 1.2358 1.4238 1.3603 0 0.059893 0 0.012357 0 0.011302 0 -0.49565
3.1406 0.14682 -0.2007 -0.63346 -0.059369 0.31879 0.22365 0.099169 -0.0045964 0.26764 -0.19831 -0.14935 6.4251 1.011 2.8758 2.0066 0.77814 2.2056 1.7166 1.2329 1.423 1.3597 0 0.059817 0 0.012769 0 0.010639 0 0.13555
3.1445 0.18019 -0.15276 -0.16499 -0.11603 0.17621 0.28957 0.22027 -0.055396 0.13076 -0.21081 -0.13976 6.4792 1.0148 2.8761 2.008 0.77612 2.2063 1.7178 1.2322 1.4227 1.3603 0 0.060098 0 0.013204 0 0.010285 0 0.57157
3.1484 0.10957 -0.014522 0.38213 -0.10106 -0.067541 0.18177 0.21479 -0.068219 -0.070345 -0.098166 -0.041058 6.5313 1.0185 2.8727 2.0102 0.77921 2.208 1.7175 1.2339 1.4231 1.3606 0 0.06058 0 0.013158 0 0.010614 0 0.60219
3.1523 -0.021251 0.13207 0.69705 -0.023289 -0.27729 -0.027167 0.088531 -0.036282 -0.2153 0.069054 0.083771 6.5701 1.0196 2.8686 2.0118 0.78465 2.2108 1.716 1.2365 1.4242 1.3586 0 0.060958 0 0.012513 0 0.011412 0 0.26704
3.1563 -0.13365 0.20162 0.60122 0.069833 -0.33446 -0.2087 -0.082535 0.020202 -0.21913 0.19293 0.15674 6.5953 1.0185 2.867 2.0111 0.7879 2.2137 1.7144 1.2379 1.4254 1.3545 0 0.060994 0 0.011692 0 0.012053 0 -0.21044
3.1602 -0.16128 0.15554 0.15028 0.12163 -0.20213 -0.25707 -0.19861 0.06612 -0.083607 0.20467 0.13497 6.6198 1.0175 2.8693 2.0076 0.7866 2.2143 1.7134 1.2379 1.4254 1.3507 0 0.060684 0 0.011273 0 0.012034 0 -0.576
3.1641 -0.089198 0.02361 -0.39504 0.10098 0.051837 -0.14895 -0.1939 0.073568 0.10526 0.10165 0.035635 6.6594 1.018 2.874 2.0024 0.7824 2.2117 1.7128 1.2377 1.4234 1.3504 0 0.060234 0 0.011461 0 0.011384 0 -0.67774
3.168 0.038118 -0.11522 -0.71597 0.020531 0.28748 0.047745 -0.072928 0.039436 0.23179 -0.053469 -0.078568 6.7176 1.0189 2.878 1.9984 0.77896 2.207 1.7123 1.2386 1.42 1.3548 0 0.059893 0 0.011949 0 0.010594 0 -0.51146
3.1719 0.14417 -0.18031 -0.61985 -0.072098 0.36771 0.21638 0.093416 -0.013548 0.22156 -0.16974 -0.14034 6.7796 1.0184 2.8792 1.9982 0.77851 2.2032 1.7116 1.2407 1.4172 1.3619 0 0.059771 0 0.012296 0 0.01019 0 -0.1823
3.1758 0.16636 -0.13636 -0.15524 -0.12327 0.23752 0.25887 0.20841 -0.052682 0.083853 -0.1805 -0.11693 6.8237 1.0156 2.8776 2.0024 0.78014 2.2027 1.7114 1.2423 1.417 1.3677 0 0.059785 0 0.01239 0 0.010312 0 0.1662
3.1797 0.092801 -0.012365 0.41189 -0.10406 -0.038011 0.15055 0.20401 -0.056454 -0.098194 -0.082077 -0.025356 6.8414 1.0124 2.8751 2.0087 0.78133 2.2051 1.7124 1.2423 1.4196 1.3692 0 0.059761 0 0.012514 0 0.010685 0 0.40848
3.1836 -0.031745 0.11734 0.75093 -0.025448 -0.30404 -0.046235 0.080011 -0.026574 -0.21977 0.064261 0.080867 6.8483 1.0113 2.8737 2.0131 0.78067 2.2077 1.7146 1.2408 1.4234 1.3667 0 0.0596 0 0.012938 0 0.010917 0 0.46589
3.1875 -0.13351 0.17743 0.66059 0.069097 -0.403 -0.21751 -0.094284 0.015722 -0.21466 0.16944 0.14215 6.8744 1.0131 2.8741 2.013 0.77905 2.2082 1.7168 1.2397 1.4263 1.3626 0 0.059367 0 0.013514 0 0.010846 0 0.32151
3.1914 -0.15388 0.13493 0.18882 0.12796 -0.26961 -0.26342 -0.21821 0.044369 -0.089372 0.171 0.12401 6.9391 1.0162 2.8752 2.0086 0.77822 2.2067 1.7173 1.2406 1.4268 1.3596 0 0.059245 0 0.013729 0 0.010616 0 0.030291
3.1953 -0.083372 0.016737 -0.39334 0.11923 0.024957 -0.15765 -0.21801 0.043508 0.084272 0.071064 0.03497 7.0332 1.0182 2.8757 2.0036 0.77882 2.2055 1.7151 1.2432 1.4256 1.3583 0 0.059392 0 0.013214 0 0.010479 0 -0.28571
3.1992 0.034166 -0.10758 -0.74938 0.047841 0.31047 0.035445 -0.091615 0.01461 0.21011 -0.066554 -0.076672 7.1241 1.0182 2.8744 2.0023 0.77986 2.2071 1.7109 1.2454 1.4241 1.3579 0 0.059806 0 0.012195 0 0.010555 0 -0.47468
3.2031 0.12883 -0.16669 -0.67323 -0.046695 0.41712 0.19876 0.088053 -0.025995 0.21933 -0.15761 -0.14748 7.182 1.0171 2.8716 2.0062 0.78014 2.211 1.7069 1.2448 1.4238 1.3574 0 0.060303 0 0.011381 0 0.01075 0 -0.42403
3.207 0.14625 -0.12836 -0.20859 -0.11145 0.27752 0.23429 0.21544 -0.056074 0.10718 -0.14987 -0.13451 7.2034 1.0167 2.8684 2.0131 0.77967 2.2141 1.7059 1.2411 1.4247 1.3574 0 0.060648 0 0.011357 0 0.010881 0 -0.1298
3.2109 0.078796 -0.016978 0.37677 -0.10971 -0.031246 0.12403 0.21569 -0.058581 -0.063615 -0.052854 -0.042763 7.212 1.0172 2.8663 2.0181 0.77935 2.2132 1.7087 1.2362 1.426 1.3588 0 0.060721 0 0.01204 0 0.010848 0 0.27953
3.2148 -0.031507 0.10173 0.7454 -0.042795 -0.33119 -0.0597 0.089857 -0.030755 -0.19608 0.071924 0.07439 7.2371 1.0175 2.8664 2.0177 0.77939 2.2083 1.7141 1.2331 1.4269 1.3618 0 0.060609 0 0.012745 0 0.010708 0 0.59225
3.2188 -0.11907 0.15932 0.68386 0.049464 -0.44672 -0.20149 -0.086334 0.013034 -0.21352 0.15092 0.14602 7.2876 1.0165 2.8685 2.0119 0.7787 2.2031 1.7191 1.2332 1.4269 1.3649 0 0.060525 0 0.012801 0 0.010618 0 0.62116
3.2227 -0.13365 0.12416 0.22534 0.11157 -0.30681 -0.21639 -0.20899 0.047806 -0.10558 0.14178 0.12815 7.3483 1.0146 2.8712 2.0046 0.77614 2.2018 1.721 1.2357 1.4261 1.3656 0 0.060626 0 0.012147 0 0.01071 0 0.31506
3.2266 -0.068999 0.018871 -0.36809 0.10579 0.01261 -0.10137 -0.20823 0.052364 0.063235 0.054508 0.032511 7.3973 1.0131 2.8731 2.0002 0.77246 2.2057 1.7196 1.2385 1.4249 1.3625 0 0.060871 0 0.01134 0 0.010989 0 -0.19211
3.2305 0.034951 -0.094071 -0.75414 0.035536 0.33007 0.067249 -0.087854 0.023566 0.19114 -0.058207 -0.081013 7.429 1.013 2.8732 2.0005 0.77046 2.2117 1.7168 1.2398 1.4238 1.3572 0 0.06104 0 0.011005 0 0.011307 0 -0.63348
3.2344 0.11681 -0.14954 -0.70664 -0.056571 0.46092 0.18537 0.079606 -0.019958 0.20165 -0.13258 -0.14339 7.4593 1.0139 2.8715 2.004 0.77266 2.2153 1.7155 1.2394 1.4236 1.3526 0 0.060915 0 0.011266 0 0.011427 0 -0.7478
3.2383 0.12999 -0.11751 -0.24814 -0.11501 0.32392 0.18585 0.19706 -0.049193 0.091094 -0.12859 -0.11977 7.5082 1.0145 2.8695 2.0076 0.77858 2.2142 1.717 1.2385 1.4245 1.3515 0 0.060462 0 0.01172 0 0.011165 0 -0.43512
3.2422 0.069121 -0.019323 0.35917 -0.10519 -0.0079853 0.075433 0.19863 -0.044441 -0.070454 -0.050533 -0.028396 7.5779 1.0144 2.8684 2.0091 0.78458 2.2099 1.7204 1.2382 1.4261 1.3542 0 0.059869 0 0.011903 0 0.010554 0 0.16198
3.2461 -0.028379 0.086411 0.76237 -0.033654 -0.34453 -0.0752 0.085576 -0.0090956 -0.18514 0.056147 0.074763 7.6486 1.014 2.8689 2.0087 0.78679 2.2061 1.7228 1.2386 1.4275 1.3591 0 0.059419 0 0.011775 0 0.0099045 0 0.7134
3.25 -0.1055 0.13881 0.72308 0.057178 -0.48567 -0.17725 -0.076031 0.033069 -0.18847 0.13009 0.13176 7.6959 1.0141 2.8705 2.0078 0.78452 2.2054 1.7221 1.2394 1.4275 1.3634 0 0.059297 0 0.011699 0 0.0096555 0 0.88008
3.2539 -0.11914 0.10964 0.25932 0.11484 -0.34069 -0.1755 -0.19316 0.054953 -0.085626 0.12873 0.11462 7.7136 1.0146 2.8724 2.0076 0.78079 2.2071 1.7185 1.2398 1.4261 1.3655 0 0.059488 0 0.011989 0 0.01008 0 0.52246
3.2578 -0.064287 0.018141 -0.3616 0.10682 0.01234 -0.076604 -0.19835 0.044348 0.057618 0.053514 0.036592 7.7208 1.0142 2.8742 2.0078 0.77934 2.2087 1.7138 1.2397 1.4247 1.3648 0 0.059824 0 0.012503 0 0.01104 0 -0.1895
3.2617 0.024792 -0.08177 -0.77788 0.037674 0.36692 0.058584 -0.088359 0.010128 0.15838 -0.050253 -0.058558 7.7443 1.0127 2.8757 2.0073 0.7812 2.2083 1.7106 1.2388 1.4251 1.362 0 0.060118 0 0.012742 0 0.01202 0 -0.84836
3.2656 0.095737 -0.13328 -0.74548 -0.054803 0.50909 0.15173 0.072881 -0.026324 0.1643 -0.12053 -0.12017 7.7966 1.0115 2.8771 2.0059 0.78401 2.2064 1.7098 1.2372 1.4279 1.3583 0 0.060267 0 0.012362 0 0.012465 0 -1.0394
3.2695 0.10873 -0.10876 -0.28201 -0.12065 0.34771 0.15137 0.19042 -0.045913 0.078223 -0.11687 -0.11552 7.8656 1.0127 2.8778 2.0045 0.78476 2.2046 1.7106 1.2347 1.4317 1.3549 0 0.060275 0 0.011586 0 0.012167 0 -0.59868
3.2734 0.058618 -0.024363 0.34327 -0.12447 -0.026932 0.061078 0.19417 -0.041715 -0.048806 -0.045179 -0.046509 7.9277 1.0172 2.8767 2.0047 0.78295 2.2043 1.7115 1.2322 1.434 1.353 0 0.060204 0 0.011073 0 0.011395 0 0.26341
3.2773 -0.023526 0.070524 0.76696 -0.064306 -0.39477 -0.063726 0.081614 -0.019386 -0.14723 0.04764 0.049302 7.9683 1.0225 2.8736 2.0066 0.78089 2.2053 1.7114 1.231 1.4328 1.3536 0 0.060108 0 0.011351 0 0.010654 0 1.0633
3.2813 -0.089509 0.12201 0.74327 0.026875 -0.53754 -0.14871 -0.079801 0.0084472 -0.16472 0.10494 0.11654 7.9928 1.0253 2.8696 2.009 0.78096 2.2067 1.7105 1.2323 1.4288 1.3564 0 0.059998 0 0.012322 0 0.010296 0 1.3228
3.2852 -0.10207 0.10229 0.28597 0.098484 -0.36957 -0.14469 -0.1936 0.028204 -0.092192 0.095688 0.11306 8.0185 1.0239 2.8669 2.0104 0.78295 2.2083 1.7094 1.2359 1.4243 1.3597 0 0.059843 0 0.013314 0 0.01032 0 0.86108
3.2891 -0.055754 0.024751 -0.34057 0.11026 0.011688 -0.056685 -0.1934 0.029802 0.030807 0.03071 0.037511 8.0592 1.0203 2.8672 2.01 0.78428 2.2106 1.7085 1.2403 1.4219 1.3614 0 0.059616 0 0.01362 0 0.010493 0 -0.079922
3.293 0.020978 -0.064647 -0.77445 0.055761 0.38431 0.059992 -0.082638 0.010714 0.13564 -0.048325 -0.066163 8.1156 1.0183 2.8704 2.0089 0.78289 2.2136 1.7081 1.2431 1.4225 1.3601 0 0.059366 0 0.013047 0 0.010623 0 -0.96325
3.2969 0.083166 -0.11451 -0.7646 -0.032921 0.53249 0.13445 0.069897 -0.02074 0.16193 -0.096371 -0.13404 8.1794 1.0196 2.8744 2.0087 0.77962 2.2159 1.7082 1.2432 1.4249 1.3562 0 0.059262 0 0.012014 0 0.010688 0 -1.2682
3.3008 0.095727 -0.09765 -0.31536 -0.10334 0.3711 0.12381 0.17429 -0.046688 0.093761 -0.089898 -0.12313 8.2426 1.0226 2.8763 2.0102 0.77742 2.2151 1.7089 1.2412 1.4272 1.3519 0 0.059524 0 0.011167 0 0.010732 0 -0.80327
3.3047 0.053403 -0.026015 0.31507 -0.11387 -0.0066159 0.038234 0.17362 -0.04865 -0.028237 -0.036111 -0.039855 8.3016 1.0234 2.8748 2.0123 0.77808 2.2106 1.7102 1.239 1.4284 1.3494 0 0.06024 0 0.010885 0 0.010716 0 0.16881
3.3086 -0.017216 0.057512 0.76197 -0.058695 -0.38314 -0.067725 0.074434 -0.020617 -0.12999 0.034403 0.064353 8.3537 1.0199 2.871 2.0129 0.78011 2.2046 1.7118 1.2379 1.4288 1.35 0 0.061193 0 0.011093 0 0.010527 0 1.0747
3.3125 -0.074301 0.10495 0.76436 0.029017 -0.54061 -0.1302 -0.062026 0.023611 -0.15006 0.08432 0.12728 8.393 1.0143 2.8677 2.011 0.78017 2.2012 1.7127 1.2382 1.4289 1.353 0 0.061886 0 0.01144 0 0.010169 0 1.3649
3.3164 -0.085707 0.090943 0.31768 0.097643 -0.38525 -0.11449 -0.15826 0.056923 -0.078639 0.087309 0.1153 8.4142 1.0107 2.867 2.0071 0.77663 2.203 1.7128 1.2388 1.4286 1.3569 0 0.061844 0 0.01163 0 0.0098868 0 0.84406
3.3203 -0.047156 0.026216 -0.32089 0.1079 -0.0029273 -0.033572 -0.16369 0.056851 0.037237 0.040781 0.041229 8.4206 1.0116 2.869 2.0036 0.7717 2.2087 1.7129 1.2388 1.4273 1.3603 0 0.061011 0 0.011598 0 0.010004 0 -0.20162
3.3242 0.016787 -0.050348 -0.78026 0.054935 0.3868 0.062697 -0.079413 0.022088 0.12551 -0.031299 -0.048222 8.4276 1.0158 2.8718 2.0024 0.76966 2.2137 1.7142 1.238 1.4249 1.3626 0 0.059888 0 0.011459 0 0.010589 0 -1.1615
3.3281 0.068611 -0.095053 -0.79212 -0.030438 0.55535 0.11858 0.045671 -0.025634 0.13502 -0.088949 -0.10299 8.4548 1.0192 2.8734 2.004 0.77287 2.2142 1.7173 1.2364 1.4221 1.3638 0 0.059222 0 0.011379 0 0.011297 0 -1.4579
3.332 0.080195 -0.084039 -0.34899 -0.10031 0.39935 0.10456 0.14237 -0.056382 0.064544 -0.097825 -0.096895 8.5118 1.0194 2.8728 2.007 0.77947 2.2102 1.7209 1.2342 1.4204 1.3638 0 0.059435 0 0.011478 0 0.011601 0 -0.8931
3.3359 0.048043 -0.025432 0.29077 -0.11608 0.0055085 0.032454 0.15795 -0.052297 -0.041404 -0.051009 -0.037691 8.5893 1.0172 2.8707 2.0096 0.78504 2.2058 1.7223 1.2316 1.4208 1.363 0 0.060265 0 0.011813 0 0.01126 0 0.22131
3.3398 -0.0067431 0.046762 0.75504 -0.068677 -0.39617 -0.053356 0.084378 -0.018217 -0.12251 0.024172 0.040736 8.6654 1.0156 2.8685 2.0105 0.78655 2.2053 1.7198 1.2292 1.4227 1.3614 0 0.060969 0 0.012351 0 0.010564 0 1.2371
3.3438 -0.052243 0.092488 0.77656 0.017028 -0.56717 -0.10263 -0.03643 0.023903 -0.13661 0.081869 0.096446 8.7211 1.0162 2.8673 2.0099 0.78468 2.2094 1.7145 1.2285 1.4248 1.3596 0 0.060938 0 0.012935 0 0.010099 0 1.5463
3.3477 -0.064081 0.087777 0.34804 0.094832 -0.40377 -0.08831 -0.13485 0.050582 -0.078925 0.087398 0.099555 8.7532 1.0177 2.8672 2.0088 0.78255 2.2149 1.7095 1.2304 1.4257 1.3582 0 0.060206 0 0.013319 0 0.010218 0 0.94117
3.3516 -0.037847 0.037289 -0.2767 0.12122 -0.00076068 -0.021405 -0.1531 0.050237 0.0192 0.04031 0.04748 8.7746 1.0176 2.8674 2.0083 0.78223 2.2174 1.7082 1.2341 1.4257 1.3577 0 0.059371 0 0.013303 0 0.010727 0 -0.25634
3.3555 0.010262 -0.02911 -0.73357 0.079492 0.40473 0.056727 -0.079942 0.026751 0.10738 -0.026186 -0.031523 8.8019 1.0152 2.8669 2.0085 0.78296 2.2151 1.7108 1.2373 1.426 1.3582 0 0.059013 0 0.012906 0 0.011094 0 -1.3744
3.3594 0.053506 -0.073564 -0.75997 -0.0088706 0.57529 0.10007 0.041419 -0.0056918 0.14045 -0.068837 -0.091348 8.8436 1.0127 2.8652 2.009 0.78252 2.21 1.7148 1.2378 1.4278 1.3594 0 0.059173 0 0.01239 0 0.010976 0 -1.7776
3.3633 0.069137 -0.071651 -0.34408 -0.093787 0.41381 0.085715 0.13915 -0.030555 0.10104 -0.063083 -0.094216 8.8962 1.0135 2.8623 2.0089 0.78006 2.2061 1.7168 1.2356 1.4306 1.3613 0 0.059395 0 0.012081 0 0.010534 0 -1.2353
3.3672 0.049905 -0.026014 0.27199 -0.12448 0.018225 0.026341 0.15677 -0.035521 0.010544 -0.016424 -0.035568 8.9499 1.0186 2.8594 2.008 0.7773 2.2055 1.7155 1.2332 1.4329 1.3634 0 0.059279 0 0.01212 0 0.010237 0 -0.059185
3.3711 0.0071763 0.035689 0.73351 -0.080579 -0.37958 -0.03984 0.087138 -0.017154 -0.079714 0.04056 0.050317 8.9971 1.0254 2.8585 2.0069 0.77678 2.2072 1.7127 1.2336 1.4329 1.3652 0 0.058968 0 0.012349 0 0.010368 0 1.071
3.375 -0.03549 0.077371 0.7763 0.013465 -0.5505 -0.074149 -0.025295 0.016425 -0.11658 0.075633 0.1109 9.0361 1.0298 2.861 2.0065 0.77925 2.2087 1.7116 1.2373 1.4303 1.3664 0 0.059019 0 0.012467 0 0.01076 0 1.4969
3.3789 -0.055031 0.075787 0.37672 0.10169 -0.39896 -0.060433 -0.11398 0.047198 -0.078066 0.072564 0.10965 9.0706 1.0292 2.8673 2.0074 0.78289 2.2082 1.7133 1.2413 1.4265 1.3663 0 0.05978 0 0.012301 0 0.01102 0 0.96439
3.3828 -0.041349 0.033676 -0.23545 0.13087 -0.014357 -0.01179 -0.13073 0.055569 0.01087 0.035925 0.049646 9.1067 1.0242 2.8751 2.0089 0.78516 2.2066 1.716 1.2418 1.424 1.365 0 0.060889 0 0.011963 0 0.01099 0 -0.22175
3.3867 -0.0028477 -0.022989 -0.70838 0.083801 0.38232 0.040912 -0.071578 0.032803 0.093078 -0.014899 -0.030267 9.15 1.0176 2.881 2.0097 0.78513 2.2058 1.7164 1.2377 1.4244 1.3623 0 0.061489 0 0.011729 0 0.010925 0 -1.365
3.3906 0.038325 -0.061381 -0.76993 -0.010481 0.564 0.068803 0.025261 -0.010773 0.11641 -0.055576 -0.082823 9.2043 1.012 2.8824 2.0085 0.78391 2.2067 1.7134 1.2319 1.4274 1.3588 0 0.06101 0 0.011791 0 0.011183 0 -1.7783
3.3945 0.058941 -0.061235 -0.38502 -0.095734 0.42538 0.060015 0.10403 -0.049792 0.067544 -0.066464 -0.081967 9.2686 1.0085 2.8796 2.005 0.78299 2.2085 1.7089 1.229 1.4312 1.3555 0 0.059782 0 0.012082 0 0.011766 0 -1.1893
3.3984 0.047983 -0.025518 0.22297 -0.12353 0.043127 0.022851 0.12217 -0.059665 -0.021369 -0.041211 -0.034794 9.3365 1.0072 2.8755 2.001 0.78256 2.2095 1.7066 1.2309 1.4335 1.3534 0 0.058835 0 0.012339 0 0.012233 0 0.089672
3.4023 0.012619 0.023168 0.7012 -0.081177 -0.36561 -0.021395 0.0711 -0.033632 -0.096341 0.0078851 0.028249 9.399 1.0078 2.8734 1.9986 0.78167 2.2093 1.7084 1.2352 1.4329 1.354 0 0.059005 0 0.012316 0 0.01212 0 1.3338
3.4063 -0.02663 0.056896 0.77294 0.0037593 -0.5656 -0.049971 -0.021057 0.011912 -0.11645 0.053047 0.073325 9.4507 1.0102 2.8743 1.9995 0.77999 2.2089 1.7126 1.2371 1.4301 1.3576 0 0.060185 0 0.011962 0 0.011446 0 1.8274
3.4102 -0.048279 0.058143 0.39892 0.0822 -0.43954 -0.049124 -0.10439 0.048354 -0.075556 0.065555 0.079253 9.4941 1.0136 2.8764 2.003 0.77874 2.2098 1.7155 1.2343 1.4269 1.3631 0 0.061422 0 0.011439 0 0.010756 0 1.2851
3.4141 -0.042051 0.028197 -0.2011 0.1119 -0.058886 -0.020271 -0.13292 0.054051 -3.4004e-06 0.035104 0.043981 9.5383 1.0163 2.8769 2.0072 0.77952 2.212 1.7148 1.2291 1.4249 1.3681 0 0.061781 0 0.011024 0 0.010606 0 0.022416
3.418 -0.013695 -0.015218 -0.67904 0.078907 0.35497 0.020255 -0.089656 0.027745 0.070323 -0.02023 -0.016133 9.5907 1.017 2.8749 2.0097 0.78223 2.2141 1.7116 1.2263 1.4247 1.3698 0 0.061171 0 0.010978 0 0.011002 0 -1.2289
3.4219 0.019569 -0.048465 -0.76237 0.002605 0.55973 0.048972 0.0022008 -0.012564 0.10245 -0.06382 -0.071841 9.65 1.0158 2.8726 2.0099 0.78452 2.2143 1.7092 1.2289 1.4253 1.3671 0 0.060341 0 0.011448 0 0.011382 0 -1.7486
3.4258 0.039358 -0.054552 -0.41013 -0.075819 0.43564 0.048303 0.090445 -0.042739 0.08292 -0.065498 -0.092435 9.7062 1.0145 2.873 2.0089 0.78374 2.2121 1.7101 1.2351 1.4255 1.3613 0 0.060117 0 0.012379 0 0.011196 0 -1.2451
3.4297 0.035883 -0.031494 0.16872 -0.1146 0.056553 0.01799 0.12373 -0.047269 0.021798 -0.02346 -0.062428 9.7496 1.0149 2.8767 2.0082 0.77965 2.2088 1.7135 1.2403 1.4243 1.3553 0 0.06064 0 0.013462 0 0.010508 0 -0.016692
3.4336 0.012201 0.0072388 0.6407 -0.0927 -0.35492 -0.023414 0.082958 -0.026469 -0.050609 0.034274 0.0050387 9.7802 1.017 2.8809 2.0084 0.77494 2.2062 1.716 1.2413 1.4223 1.3519 0 0.061329 0 0.014193 0 0.0099872 0 1.2279
3.4375 -0.018333 0.040176 0.74019 -0.021274 -0.55991 -0.049768 -0.0064291 0.0060864 -0.095439 0.070126 0.070786 9.809 1.0192 2.8816 2.0084 0.773 2.2051 1.7151 1.2389 1.4207 1.3522 0 0.061543 0 0.014131 0 0.010249 0 1.7802
3.4414 -0.0394 0.049447 0.41743 0.061097 -0.44279 -0.044597 -0.090605 0.031985 -0.085097 0.06292 0.092301 9.8495 1.0194 2.8775 2.007 0.77488 2.2052 1.7115 1.2363 1.4203 1.3553 0 0.061216 0 0.013225 0 0.011201 0 1.3332
3.4453 -0.040036 0.030508 -0.1386 0.10883 -0.075168 -0.012151 -0.12132 0.037106 -0.022463 0.020074 0.053438 9.907 1.0176 2.8714 2.0041 0.77863 2.2057 1.7084 1.2359 1.4214 1.3591 0 0.060825 0 0.011971 0 0.012058 0 0.15051
3.4492 -0.020138 -0.0054547 -0.6109 0.095282 0.32959 0.02599 -0.084679 0.018091 0.055554 -0.030831 -0.021778 9.9742 1.0155 2.8682 2.0015 0.78153 2.2066 1.7087 1.2369 1.4234 1.3624 0 0.060801 0 0.011173 0 0.012051 0 -1.086
3.4531 0.009461 -0.038021 -0.73371 0.028863 0.54056 0.045996 -0.006303 -0.015655 0.098414 -0.061649 -0.084404 10.038 1.0152 2.8701 2.0016 0.7828 2.2081 1.7123 1.2369 1.4257 1.3645 0 0.061042 0 0.0114 0 0.011159 0 -1.6623
3.457 0.032612 -0.049303 -0.44073 -0.05148 0.43949 0.037114 0.067709 -0.045818 0.075943 -0.059176 -0.094836 10.089 1.0169 2.8751 2.0051 0.78395 2.2099 1.7162 1.2355 1.4277 1.3654 0 0.06107 0 0.012542 0 0.010138 0 -1.2374
3.4609 0.036606 -0.034042 0.099041 -0.099565 0.085173 0.0066751 0.098616 -0.054603 0.001122 -0.028542 -0.049772 10.129 1.0193 2.8784 2.0105 0.78656 2.211 1.7175 1.2345 1.429 1.365 0 0.060625 0 0.013837 0 0.0098124 0 -0.04163
3.4648 0.019354 -0.0020607 0.57741 -0.08939 -0.32085 -0.026833 0.07389 -0.035663 -0.077644 0.012791 0.018457 10.165 1.0205 2.8774 2.0151 0.79 2.21 1.7157 1.2364 1.4287 1.3635 0 0.060031 0 0.014422 0 0.010313 0 1.2466
3.4688 -0.0093337 0.028047 0.72194 -0.029344 -0.54741 -0.045665 0.0094316 0.00058707 -0.11047 0.043822 0.067364 10.205 1.0202 2.8737 2.0168 0.79171 2.2071 1.7127 1.2407 1.4261 1.3614 0 0.059905 0 0.013975 0 0.010987 0 1.8848
3.4727 -0.033402 0.039825 0.45166 0.044754 -0.4641 -0.041388 -0.061013 0.0324 -0.080115 0.048345 0.072673 10.251 1.0193 2.8714 2.0156 0.78986 2.2042 1.7111 1.2438 1.4217 1.3597 0 0.060493 0 0.012927 0 0.011047 0 1.4969
3.4766 -0.039819 0.027908 -0.076217 0.091691 -0.11722 -0.016993 -0.10153 0.04062 -0.01055 0.022601 0.038888 10.301 1.019 2.8731 2.0131 0.78555 2.2038 1.7115 1.2427 1.4174 1.3589 0 0.061352 0 0.012079 0 0.010328 0 0.29737
3.4805 -0.025779 0.00022455 -0.55705 0.087586 0.29368 0.01559 -0.089601 0.021634 0.054067 -0.020145 -0.010571 10.353 1.0193 2.8773 2.0105 0.78196 2.2068 1.713 1.2384 1.4157 1.3587 0 0.061725 0 0.011944 0 0.0094222 0 -1.0289
3.4844 0.00037223 -0.02709 -0.71537 0.036997 0.52965 0.040181 -0.028019 -0.010383 0.080237 -0.053762 -0.050339 10.406 1.019 2.8798 2.0085 0.78132 2.2114 1.7145 1.235 1.4179 1.3584 0 0.061238 0 0.012381 0 0.0091203 0 -1.7271
3.4883 0.024477 -0.038787 -0.46406 -0.03128 0.45313 0.042952 0.052542 -0.033757 0.061997 -0.054334 -0.063712 10.457 1.0178 2.878 2.0066 0.78282 2.2143 1.716 1.2365 1.4228 1.3578 0 0.060215 0 0.012806 0 0.0097113 0 -1.4152
3.4922 0.034418 -0.028677 0.047577 -0.07961 0.11147 0.02028 0.10616 -0.034238 0.016183 -0.018171 -0.045194 10.504 1.0159 2.8734 2.0051 0.78374 2.2134 1.7181 1.2418 1.4273 1.3577 0 0.059322 0 0.012747 0 0.010794 0 -0.30093
3.4961 0.02597 -0.0027373 0.52363 -0.080575 -0.29054 -0.016351 0.097716 -0.01345 -0.032853 0.032092 -0.0012512 10.541 1.0145 2.8698 2.0047 0.78259 2.2098 1.7208 1.246 1.4284 1.3595 0 0.058956 0 0.012248 0 0.0117 0 0.95324
3.5 0.0042086 0.024398 0.69409 -0.031776 -0.5147 -0.044307 0.027931 0.014364 -0.064372 0.061673 0.048477 10.571 1.0139 2.8698 2.0061 0.78081 2.2066 1.7226 1.2449 1.4261 1.3629 0 0.059003 0 0.011768 0 0.012052 0 1.6257
3.5039 -0.019279 0.037826 0.4681 0.040804 -0.43306 -0.043481 -0.062167 0.033132 -0.064812 0.049502 0.075694 10.599 1.0137 2.8722 2.0087 0.78119 2.2065 1.7219 1.2398 1.423 1.3659 0 0.059164 0 0.011719 0 0.011942 0 1.3485
3.5078 -0.031722 0.031064 -0.019023 0.095001 -0.10134 -0.011379 -0.11523 0.034432 -0.030551 0.0050804 0.058815 10.635 1.0134 2.8736 2.0106 0.78452 2.2093 1.7187 1.2362 1.4223 1.3659 0 0.059377 0 0.012092 0 0.011659 0 0.2968
3.5117 -0.025188 0.0097692 -0.48726 0.096702 0.28124 0.032923 -0.095974 0.02001 0.026487 -0.038558 0.0017601 10.686 1.0129 2.8722 2.0098 0.78825 2.212 1.715 1.2383 1.425 1.3624 0 0.059838 0 0.0125 0 0.011354 0 -0.93498
3.5156 -0.001228 -0.012156 -0.67178 0.042921 0.4952 0.061309 -0.015926 -0.0016029 0.07759 -0.050469 -0.061348 10.75 1.0133 2.8696 2.0063 0.78886 2.2121 1.7132 1.2444 1.4289 1.3577 0 0.060609 0 0.012558 0 0.010994 0 -1.677
3.5195 0.028367 -0.021769 -0.47068 -0.03304 0.4274 0.05699 0.074666 -0.019796 0.090102 -0.024535 -0.08604 10.816 1.0146 2.8689 2.0023 0.78561 2.2098 1.7141 1.2482 1.4309 1.3552 0 0.061346 0 0.01224 0 0.010577 0 -1.5458
3.5234 0.046626 -0.015281 -0.00021051 -0.081677 0.12694 0.026157 0.12181 -0.025311 0.051158 0.018898 -0.050694 10.873 1.0163 2.8712 2.0002 0.78156 2.2079 1.7164 1.2451 1.4294 1.3564 0 0.06156 0 0.011875 0 0.010267 0 -0.6365
3.5273 0.041194 0.00065802 0.47102 -0.071285 -0.2331 -0.0087977 0.10276 -0.013264 -0.01674 0.051327 0.023875 10.917 1.0171 2.8744 2.0005 0.78053 2.2088 1.7179 1.2376 1.4263 1.3595 0 0.061169 0 0.011831 0 0.010244 0 0.54062
3.5313 0.013585 0.015355 0.67334 -0.01123 -0.45584 -0.027867 0.036121 0.013308 -0.066647 0.056577 0.087351 10.952 1.0169 2.875 2.0019 0.783 2.2117 1.7178 1.2328 1.4246 1.3615 0 0.060677 0 0.012185 0 0.010462 0 1.3325
3.5352 -0.019085 0.02275 0.49022 0.054836 -0.42387 -0.026779 -0.03594 0.04182 -0.061436 0.037212 0.096999 10.988 1.017 2.8722 2.0022 0.78534 2.2135 1.717 1.2355 1.426 1.3607 0 0.06068 0 0.012683 0 0.010624 0 1.288
3.5391 -0.033264 0.025135 0.028323 0.082351 -0.1554 -0.013989 -0.075598 0.054752 -0.004694 0.006593 0.048904 11.036 1.0188 2.8687 2.0007 0.78371 2.2117 1.7163 1.2432 1.429 1.359 0 0.061187 0 0.012986 0 0.010487 0 0.40179
3.543 -0.014756 0.028886 -0.44042 0.060031 0.20802 0.0030152 -0.067011 0.040913 0.059737 -0.021091 -0.021657 11.096 1.0217 2.868 1.999 0.77872 2.2074 1.7157 1.2477 1.4302 1.3588 0 0.061543 0 0.012957 0 0.010166 0 -0.87314
3.5469 0.029211 0.036197 -0.63674 0.017029 0.47373 0.025695 -0.017731 0.0063859 0.082126 -0.033704 -0.068462 11.164 1.0234 2.8707 1.9991 0.77559 2.205 1.7141 1.244 1.4279 1.3605 0 0.061157 0 0.012724 0 0.010077 0 -1.8638
3.5508 0.070935 0.040282 -0.44166 -0.0032731 0.49743 0.057016 0.048327 -0.02516 0.047521 -0.020661 -0.065509 11.229 1.0219 2.874 2.0016 0.77888 2.2068 1.7119 1.2351 1.4237 1.3615 0 0.060268 0 0.012497 0 0.010512 0 -2.0474
3.5547 0.077057 0.028495 0.028134 0.018491 0.26235 0.086555 0.098664 -0.027019 -0.01145 0.021732 -0.017242 11.29 1.0177 2.8741 2.0051 0.7867 2.2095 1.7106 1.2296 1.4212 1.3587 0 0.059812 0 0.012349 0 0.011267 0 -1.3397
3.5586 0.028177 -0.0091047 0.48653 0.058633 -0.10756 0.086475 0.10216 0.0091568 -0.040185 0.07937 0.053148 11.351 1.0138 2.8706 2.0075 0.79088 2.2062 1.7118 1.2325 1.423 1.3526 0 0.060354 0 0.012172 0 0.011761 0 -0.11626
3.5625 -0.069549 -0.072767 0.6478 0.065697 -0.4171 0.027689 0.045022 0.061289 -0.0045834 0.11713 0.11932 11.42 1.0129 2.8665 2.008 0.78486 2.1955 1.7143 1.239 1.4275 1.348 0 0.06125 0 0.011862 0 0.011587 0 1.0594
3.5664 -0.18805 -0.1529 0.39558 -0.0027282 -0.51842 -0.095042 -0.053968 0.085782 0.082921 0.09511 0.15657 11.496 1.0148 2.8655 2.0074 0.77299 2.1903 1.7146 1.2398 1.4299 1.3492 0 0.061199 0 0.011531 0 0.010984 0 1.829
3.5703 -0.29299 -0.23589 -0.15239 -0.15012 -0.4051 -0.25197 -0.1465 0.04387 0.17024 -0.0024262 0.13977 11.564 1.0163 2.8683 2.0074 0.77253 2.2188 1.7117 1.2325 1.4272 1.3557 0 0.06001 0 0.011519 0 0.01075 0 2.2868
3.5742 -0.36064 -0.31038 -0.71885 -0.33817 -0.2138 -0.39375 -0.18571 -0.072458 0.19496 -0.14978 0.049016 11.595 1.015 2.8729 2.0088 0.80455 2.312 1.712 1.2301 1.4223 1.3618 0 0.059882 0 0.012183 0 0.011625 0 2.9041
3.5781 -0.38594 -0.36924 -1.0285 -0.50843 -0.12513 -0.48208 -0.16877 -0.23388 0.11356 -0.29343 -0.1138 11.562 1.0128 2.8781 2.0116 0.87962 2.4847 1.7292 1.2547 1.4245 1.3625 0 0.0645 0 0.013593 0 0.013712 0 4.1731
3.582 -0.37911 -0.4074 -0.95603 -0.61024 -0.23136 -0.50998 -0.15371 -0.39158 -0.082939 -0.38899 -0.3134 11.454 1.0158 2.8868 2.0165 0.98925 2.723 1.7759 1.3212 1.4447 1.3601 0 0.076153 0 0.01543 0 0.016437 0 6.2158
3.5859 -0.35565 -0.41963 -0.57875 -0.61804 -0.46812 -0.49535 -0.22458 -0.50614 -0.36555 -0.43041 -0.4936 11.278 1.0297 2.9038 2.0252 1.1101 2.9873 1.8525 1.4232 1.4877 1.3645 0 0.093171 0 0.01716 0 0.01905 0 8.623
3.5898 -0.32721 -0.40181 -0.11736 -0.53506 -0.66293 -0.45658 -0.42149 -0.56646 -0.67137 -0.44528 -0.6111 11.052 1.0551 2.9312 2.0393 1.2182 3.2301 1.9436 1.5346 1.5478 1.3857 0 0.11021 0 0.018376 0 0.021114 0 10.635
3.5938 -0.29796 -0.35486 0.18968 -0.38896 -0.66369 -0.39527 -0.69009 -0.58622 -0.91799 -0.46162 -0.66273 10.785 1.0853 2.9644 2.0582 1.3014 3.4168 2.0254 1.6265 1.6115 1.4244 0 0.12167 0 0.019034 0 0.022546 0 11.541
3.5977 -0.26596 -0.28749 0.20671 -0.22393 -0.4487 -0.30297 -0.89981 -0.58391 -1.0332 -0.47958 -0.67871 10.475 1.1114 2.9945 2.0775 1.3617 3.5333 2.0815 1.6855 1.6653 1.4693 0 0.12558 0 0.019386 0 0.023255 0 11.054
3.6016 -0.22704 -0.21437 -0.040001 -0.087478 -0.13651 -0.1835 -0.92785 -0.56475 -0.99206 -0.47617 -0.68555 10.114 1.1279 3.0147 2.0916 1.405 3.5794 2.1121 1.7186 1.7033 1.5055 0 0.12479 0 0.019674 0 0.022885 0 9.4349
3.6055 -0.17831 -0.15028 -0.38522 -0.011846 0.10467 -0.065762 -0.7477 -0.51911 -0.83577 -0.43678 -0.67431 9.7052 1.1355 3.0257 2.0973 1.4294 3.5542 2.1305 1.7402 1.7289 1.5254 0 0.12409 0 0.019854 0 0.021055 0 7.335
3.6094 -0.12058 -0.10382 -0.61457 0.0017399 0.17175 0.010154 -0.45049 -0.43662 -0.6498 -0.37801 -0.60824 9.2648 1.1384 3.0334 2.097 1.4222 3.4496 2.146 1.7526 1.7473 1.5341 0 0.12583 0 0.019596 0 0.017892 0 5.4454
3.6133 -0.059056 -0.07411 -0.57904 -0.017218 0.079923 0.023927 -0.17885 -0.32061 -0.50667 -0.33366 -0.46534 8.8185 1.1383 3.0409 2.0964 1.3679 3.2564 2.1502 1.739 1.7561 1.5415 0 0.12757 0 0.01858 0 0.014275 0 4.1543
3.6172 -0.0017648 -0.051877 -0.27798 -0.029061 -0.072261 -0.0049565 -0.024976 -0.18861 -0.41289 -0.31467 -0.27247 8.3834 1.1309 3.0429 2.0998 1.2616 2.9791 2.1179 1.6741 1.7405 1.5496 0 0.12404 0 0.016846 0 0.011399 0 3.3658
3.6211 0.044038 -0.024099 0.13693 -0.011607 -0.18139 -0.028598 0.025869 -0.058184 -0.30457 -0.28507 -0.090869 7.96 1.108 3.0266 2.1051 1.116 2.6443 2.025 1.5456 1.6803 1.5451 0 0.11143 0 0.014863 0 0.0099538 0 2.5636
3.625 0.075897 0.019592 0.44716 0.027364 -0.19441 -0.0062683 0.063946 0.067429 -0.10151 -0.18468 0.040057 7.5383 1.0641 2.9815 2.1045 0.95631 2.2947 1.8696 1.3682 1.5634 1.5071 0 0.090704 0 0.013227 0 0.0096311 0 1.0973
3.6289 0.097741 0.080796 0.49827 0.063701 -0.1114 0.065168 0.16827 0.19849 0.21971 0.015982 0.1468 7.1132 1.0017 2.9087 2.0898 0.80752 1.9726 1.6786 1.1786 1.3981 1.4239 0 0.066953 0 0.012219 0 0.009456 0 -1.4265
3.6328 0.11731 0.1493 0.29585 0.083928 0.040605 0.15119 0.34055 0.34147 0.59249 0.27881 0.30247 6.6933 0.9317 2.8218 2.0584 0.68326 1.7045 1.4941 1.0164 1.2134 1.3053 0 0.045887 0 0.011604 0 0.008685 0 -4.8409
3.6367 0.14078 0.20598 0.00040157 0.099561 0.22377 0.20876 0.51227 0.48108 0.89583 0.51711 0.55063 6.295 0.86833 2.7398 2.0164 0.58451 1.4991 1.35 0.90397 1.0457 1.1797 0 0.030448 0 0.010877 0 0.0074707 0 -8.384
3.6406 0.16832 0.23208 -0.17941 0.13388 0.38535 0.219 0.60959 0.58045 1.0323 0.65722 0.83889 5.9292 0.82231 2.6762 1.9742 0.50703 1.3571 1.2549 0.83937 0.92103 1.0772 0 0.020238 0 0.0097352 0 0.0066925 0 -11.002
3.6445 0.19401 0.22076 -0.12328 0.19339 0.45882 0.19721 0.61274 0.60346 0.98768 0.68815 1.0314 5.5943 0.79643 2.6338 1.941 0.45005 1.2822 1.196 0.80527 0.8437 1.0124 0 0.013616 0 0.0083784 0 0.0071086 0 -11.861
3.6484 0.21 0.18343 0.12861 0.25312 0.3947 0.17532 0.55856 0.54243 0.82868 0.65464 1.0038 5.2835 0.78588 2.6073 1.9197 0.41862 1.2833 1.1566 0.78351 0.79983 0.97888 0 0.01002 0 0.007346 0 0.0086068 0 -10.788
3.6523 0.2117 0.14478 0.41398 0.27318 0.20741 0.17517 0.4927 0.42743 0.64628 0.60302 0.746 4.9963 0.78245 2.5904 1.9077 0.41866 1.3664 1.1332 0.76536 0.77212 0.95942 0 0.010332 0 0.0070368 0 0.010234 0 -8.3683
3.6563 0.20007 0.12827 0.56208 0.23401 -0.0078374 0.19531 0.42391 0.30735 0.49414 0.53445 0.38371 4.7424 0.7794 2.5805 1.9007 0.45016 1.5241 1.137 0.75199 0.75409 0.94146 0 0.01533 0 0.0073556 0 0.010967 0 -5.6224
3.6602 0.17978 0.141 0.49693 0.15736 -0.12109 0.21788 0.32548 0.21712 0.36832 0.41205 0.091767 4.5305 0.77458 2.5769 1.8965 0.50509 1.7334 1.1819 0.74888 0.75347 0.92591 0 0.024182 0 0.0078274 0 0.010537 0 -3.4557
3.6641 0.15541 0.16867 0.26438 0.091239 -0.055614 0.22458 0.17821 0.15776 0.23492 0.21391 -0.031569 4.3544 0.77007 2.5782 1.8951 0.57147 1.9628 1.2682 0.76028 0.78304 0.92307 0 0.034652 0 0.0080827 0 0.009576 0 -2.2141
3.668 0.12893 0.18456 -0.01776 0.07031 0.14852 0.20627 0.0071892 0.10484 0.072875 -0.023101 -0.026282 4.1923 0.76935 2.5806 1.8973 0.63974 2.1832 1.3783 0.78723 0.84716 0.94108 0 0.044769 0 0.0082526 0 0.0090213 0 -1.6103
3.6719 0.10006 0.16668 -0.2336 0.087091 0.35197 0.16229 -0.12833 0.036042 -0.10595 -0.21659 -0.018291 4.0229 0.77384 2.5803 1.9019 0.70563 2.3752 1.4856 0.8278 0.93485 0.97747 0 0.054147 0 0.0088805 0 0.0093294 0 -1.0282
3.6758 0.068344 0.11118 -0.31528 0.10061 0.40916 0.097267 -0.18475 -0.047564 -0.26991 -0.30118 -0.10186 3.8444 0.78142 2.5766 1.9062 0.76801 2.528 1.5689 0.87737 1.0246 1.0201 0 0.063579 0 0.010399 0 0.010194 0 0.022388
3.6797 0.03472 0.033973 -0.25039 0.074605 0.26911 0.022493 -0.17526 -0.12454 -0.39345 -0.28235 -0.26001 3.6765 0.78783 2.5726 1.9081 0.8249 2.6358 1.6224 0.92844 1.0963 1.0553 0 0.073379 0 0.012648 0 0.010948 0 1.5965
3.6836 0.0013361 -0.039234 -0.074168 0.009959 0.0080419 -0.041342 -0.16012 -0.17473 -0.4686 -0.22957 -0.3889 3.5412 0.79006 2.5714 1.9077 0.87217 2.6952 1.6527 0.97171 1.1418 1.0765 0 0.082291 0 0.014881 0 0.011212 0 3.3095
3.6875 -0.029719 -0.086825 0.13523 -0.058002 -0.22802 -0.069901 -0.19163 -0.1965 -0.49508 -0.21288 -0.39809 3.439 0.78899 2.5732 1.9069 0.90616 2.7059 1.6708 0.99968 1.1656 1.0856 0 0.08819 0 0.016285 0 0.011189 0 4.5863
3.6914 -0.057265 -0.10086 0.26945 -0.093364 -0.32368 -0.05199 -0.26334 -0.20281 -0.46606 -0.24101 -0.29275 3.3432 0.78885 2.575 1.9076 0.92686 2.6731 1.6834 1.0108 1.1785 1.0893 0 0.089948 0 0.016552 0 0.011378 0 4.9768
3.6953 -0.08077 -0.088622 0.23241 -0.091568 -0.2626 -0.0052272 -0.31117 -0.20179 -0.36965 -0.25798 -0.16486 3.2188 0.79367 2.5737 1.9096 0.93787 2.6054 1.6922 1.0106 1.1889 1.093 0 0.088555 0 0.016022 0 0.012041 0 4.3649
3.6992 -0.099516 -0.067495 0.0053702 -0.079631 -0.12159 0.027168 -0.26818 -0.18427 -0.2084 -0.2007 -0.10621 3.0499 0.80355 2.5696 1.9108 0.94274 2.5128 1.6966 1.0084 1.1984 1.0977 0 0.086289 0 0.01531 0 0.012945 0 3.0051
3.7031 -0.1122 -0.056476 -0.31273 -0.086333 -0.0077163 0.0033542 -0.12655 -0.13394 -0.017383 -0.063638 -0.12621 2.8501 0.81403 2.5663 1.9094 0.94138 2.4052 1.697 1.0114 1.2045 1.1016 0 0.084641 0 0.0148 0 0.013604 0 1.4136
3.707 -0.1173 -0.067277 -0.54054 -0.11283 0.0084791 -0.083566 0.046976 -0.051253 0.14139 0.088351 -0.15017 2.6467 0.8193 2.5675 1.9057 0.93062 2.2945 1.6956 1.0202 1.2052 1.1023 0 0.083005 0 0.014457 0 0.013748 0 0.17708
3.7109 -0.1138 -0.097752 -0.52362 -0.13235 -0.078223 -0.19308 0.15638 0.034561 0.21114 0.1699 -0.0969 2.4535 0.8169 2.5734 1.9019 0.9087 2.197 1.6943 1.03 1.2015 1.0995 0 0.079451 0 0.014079 0 0.013556 0 -0.27095
3.7148 -0.10159 -0.13098 -0.24792 -0.11796 -0.22028 -0.26015 0.14598 0.082144 0.17752 0.14244 0.038305 2.2584 0.80975 2.5804 1.9007 0.87945 2.1306 1.6937 1.035 1.1972 1.0947 0 0.072908 0 0.013644 0 0.013424 0 0.1501
3.7188 -0.081503 -0.14247 0.13256 -0.070042 -0.34738 -0.23935 0.039503 0.072042 0.081398 0.041428 0.17257 2.0365 0.80385 2.5841 1.9027 0.85173 2.1065 1.6936 1.0333 1.1957 1.0904 0 0.064701 0 0.013387 0 0.013519 0 1.0824
3.7227 -0.055191 -0.11381 0.38788 -0.016173 -0.39255 -0.13748 -0.079771 0.026767 -0.0061518 -0.055323 0.2063 1.7753 0.80337 2.5827 1.9061 0.83383 2.1212 1.6942 1.0278 1.1977 1.0886 0 0.057917 0 0.013524 0 0.013557 0 1.849
3.7266 -0.02503 -0.045529 0.36591 0.015178 -0.31241 -0.009042 -0.12906 -0.0049926 -0.03105 -0.086536 0.11141 1.4886 0.80743 2.5782 1.9082 0.82796 2.1565 1.696 1.0233 1.2016 1.0899 0 0.055091 0 0.013963 0 0.013047 0 1.7871
3.7305 0.006165 0.040015 0.097056 0.020262 -0.10753 0.081977 -0.080011 0.010425 0.0081134 -0.044669 -0.04176 1.2055 0.81112 2.5743 1.9078 0.82947 2.1899 1.6993 1.0226 1.2052 1.0929 0 0.056229 0 0.014317 0 0.011791 0 0.6517
3.7344 0.035801 0.10953 -0.22676 0.01973 0.16244 0.10475 0.029987 0.06099 0.062659 0.031577 -0.1416 0.94674 0.80991 2.5734 1.9059 0.83154 2.2081 1.703 1.025 1.207 1.0954 0 0.058927 0 0.014238 0 0.010167 0 -1.159
3.7383 0.062246 0.13792 -0.38247 0.034458 0.3888 0.077478 0.13035 0.098007 0.073288 0.093021 -0.1247 0.71044 0.80352 2.5751 1.9047 0.8307 2.2129 1.7058 1.0276 1.2071 1.0956 0 0.060421 0 0.013741 0 0.008906 0 -2.7582
3.7422 0.085016 0.12328 -0.26075 0.063668 0.46192 0.047618 0.16549 0.079179 0.01709 0.11113 -0.020613 0.47952 0.79615 2.5776 1.9053 0.82815 2.2148 1.707 1.0281 1.2066 1.0932 0 0.059746 0 0.013175 0 0.008529 0 -3.2793
3.7461 0.10406 0.087377 0.072574 0.088105 0.33957 0.054922 0.12574 0.0085841 -0.073338 0.086331 0.082496 0.24245 0.79307 2.5791 1.9071 0.82617 2.2189 1.7071 1.0271 1.2065 1.09 0 0.058158 0 0.012882 0 0.0089433 0 -2.451
3.75 0.11865 0.061207 0.43001 0.093979 0.088972 0.10531 0.046347 -0.062244 -0.13281 0.039273 0.11607 0.0066715 0.79662 2.5792 1.9082 0.82383 2.2169 1.7066 1.0263 1.2073 1.0885 0 0.057582 0 0.01288 0 0.0095496 0 -0.8478
3.7539 0.12688 0.065252 0.62237 0.090925 -0.13836 0.17135 -0.017879 -0.07414 -0.11028 -0.00057535 0.083995 -0.2069 0.80471 2.5779 1.9079 0.81655 2.1929 1.7047 1.0271 1.2084 1.0902 0 0.058597 0 0.01289 0 0.0097738 0 0.40283
3.7578 0.12639 0.097484 0.5633 0.10301 -0.19629 0.2135 -0.023619 -0.0072394 -0.0035804 -0.0040192 0.0487 -0.38154 0.81269 2.5754 1.9069 0.8002 2.1379 1.6995 1.029 1.2085 1.0942 0 0.059799 0 0.012667 0 0.0095408 0 0.31827
3.7617 0.11617 0.13609 0.30267 0.14036 -0.042937 0.20439 0.039934 0.10423 0.14278 0.046527 0.069873 -0.51775 0.81669 2.5715 1.9072 0.77552 2.0603 1.69 1.0301 1.2065 1.0986 0 0.059048 0 0.012272 0 0.0092663 0 -1.2784
3.7656 0.09818 0.15412 -0.014408 0.181 0.22301 0.14194 0.14694 0.19956 0.27073 0.14309 0.15263 -0.63102 0.8158 2.5669 1.9095 0.74838 1.9835 1.6776 1.0295 1.2027 1.1013 0 0.055432 0 0.012006 0 0.0093894 0 -3.5893
3.7695 0.077757 0.13632 -0.22762 0.18489 0.42171 0.0488 0.24704 0.23576 0.3437 0.24685 0.24737 -0.73884 0.81191 2.5632 1.9124 0.72564 1.9314 1.6658 1.0275 1.1989 1.1017 0 0.050173 0 0.012086 0 0.0098976 0 -5.3072
3.7734 0.062185 0.088421 -0.23845 0.13052 0.41202 -0.03708 0.28868 0.21155 0.35727 0.30411 0.29436 -0.84952 0.80786 2.5624 1.9133 0.71065 1.9136 1.6573 1.0262 1.1975 1.1004 0 0.045714 0 0.012406 0 0.010308 0 -5.4293
3.7773 0.05784 0.034246 -0.053885 0.040585 0.18925 -0.076442 0.24487 0.15639 0.32442 0.2794 0.26993 -0.96072 0.80555 2.5657 1.9114 0.7024 1.9237 1.6525 1.0268 1.1996 1.0984 0 0.043821 0 0.012641 0 0.010129 0 -3.8838
3.7813 0.067077 0.0030027 0.21799 -0.029332 -0.10936 -0.045055 0.12952 0.10148 0.25672 0.18289 0.19612 -1.0651 0.8052 2.5721 1.9081 0.69853 1.9493 1.6493 1.0286 1.204 1.0961 0 0.044366 0 0.012578 0 0.0093685 0 -1.5609
3.7852 0.086445 0.013506 0.42117 -0.03166 -0.29637 0.051958 -0.0060324 0.061168 0.16187 0.06767 0.11338 -1.1555 0.80581 2.5788 1.9065 0.69839 1.9843 1.6457 1.0298 1.2077 1.0941 0 0.045767 0 0.012328 0 0.0085848 0 0.26084
3.7891 0.10763 0.063507 0.43435 0.037329 -0.25859 0.17676 -0.098084 0.036624 0.055951 -0.0045394 0.046791 -1.2257 0.80615 2.5828 1.9079 0.70286 2.0309 1.6424 1.0291 1.2079 1.0933 0 0.046573 0 0.012183 0 0.0084099 0 0.69885
3.793 0.12137 0.12994 0.24296 0.13696 -0.027777 0.27381 -0.1057 0.0292 -0.029982 -0.004481 -0.0037875 -1.2707 0.80564 2.5824 1.9107 0.71141 2.0913 1.6416 1.027 1.2043 1.0945 0 0.046709 0 0.012287 0 0.008979 0 -0.2465
3.7969 0.12267 0.18064 -0.04433 0.21508 0.24804 0.2993 -0.035205 0.043654 -0.063797 0.047986 -0.047151 -1.2895 0.80461 2.5788 1.9113 0.72025 2.1562 1.6448 1.0254 1.1993 1.0973 0 0.047289 0 0.012472 0 0.009801 0 -1.7837
3.8008 0.11408 0.19173 -0.25374 0.24397 0.40636 0.24792 0.06305 0.077516 -0.037546 0.10276 -0.079952 -1.2881 0.80384 2.5746 1.9076 0.72433 2.2047 1.6497 1.0253 1.1961 1.1004 0 0.049263 0 0.012448 0 0.010198 0 -2.8875
3.8047 0.10408 0.16077 -0.25083 0.22959 0.37107 0.1571 0.12629 0.11242 0.022127 0.11701 -0.084344 -1.2785 0.80376 2.5726 1.9012 0.72156 2.2165 1.6523 1.0259 1.1963 1.1012 0 0.052254 0 0.012151 0 0.009902 0 -2.9328
3.8086 0.10074 0.10736 -0.026906 0.19252 0.1866 0.083337 0.11991 0.12342 0.073734 0.082633 -0.045323 -1.2706 0.80394 2.5735 1.8963 0.71488 2.1877 1.6497 1.0249 1.1988 1.0987 0 0.054729 0 0.011867 0 0.0092562 0 -2.0152
3.8125 0.10446 0.060162 0.29056 0.14465 -0.027003 0.065813 0.059645 0.10197 0.096056 0.027103 0.030825 -1.2643 0.8034 2.5758 1.896 0.70976 2.1347 1.6438 1.0217 1.2014 1.0942 0 0.055349 0 0.01197 0 0.00885 0 -0.80966
3.8164 0.10519 0.038295 0.51308 0.085289 -0.15667 0.10236 -0.0014846 0.069091 0.10527 -0.0077307 0.1156 -1.2484 0.80173 2.577 1.8997 0.70914 2.083 1.6403 1.0181 1.2024 1.0908 0 0.054194 0 0.012527 0 0.0089643 0 -0.1052
3.8203 0.087293 0.039104 0.50386 0.015838 -0.15858 0.15347 -0.013159 0.060463 0.13536 0.0080108 0.17594 -1.2109 0.79981 2.5762 1.9038 0.71099 2.0492 1.6435 1.0178 1.2022 1.0913 0 0.052631 0 0.013167 0 0.0093688 0 -0.3121
3.8242 0.039505 0.040259 0.25612 -0.049109 -0.068249 0.16884 0.033957 0.092031 0.19894 0.074666 0.19449 -1.1503 0.79931 2.5742 1.9051 0.71107 2.0333 1.6519 1.0222 1.2017 1.0957 0 0.051916 0 0.013375 0 0.0096465 0 -1.2156
3.8281 -0.036581 0.014551 -0.10925 -0.091395 0.033371 0.11611 0.10065 0.13761 0.26698 0.15973 0.1759 -1.0797 0.80105 2.5726 1.9036 0.70874 2.0276 1.6586 1.0281 1.2005 1.1006 0 0.051964 0 0.012953 0 0.0096913 0 -2.0903
3.832 -0.12587 -0.052456 -0.41916 -0.1117 0.067297 -0.0054075 0.12861 0.14326 0.28887 0.20948 0.13589 -1.0182 0.80407 2.5721 1.9016 0.71032 2.0343 1.6565 1.031 1.1969 1.1015 0 0.051687 0 0.012214 0 0.0098583 0 -2.1
3.8359 -0.20784 -0.15305 -0.54592 -0.1383 -0.0081879 -0.16879 0.083974 0.070262 0.23458 0.17391 0.084807 -0.98007 0.8069 2.5721 1.9008 0.72693 2.075 1.6466 1.0317 1.1912 1.0969 0 0.050779 0 0.011733 0 0.010617 0 -0.76648
3.8398 -0.26806 -0.26138 -0.46969 -0.20621 -0.18265 -0.33278 -0.01977 -0.070216 0.11748 0.036678 0.0195 -0.96991 0.81081 2.5736 1.9009 0.76834 2.1801 1.6408 1.0416 1.1895 1.0921 0 0.051211 0 0.011911 0 0.012071 0 1.7496
3.8438 -0.30534 -0.34748 -0.27667 -0.32124 -0.39754 -0.45576 -0.13802 -0.22336 -0.024228 -0.16756 -0.071266 -0.98862 0.8219 2.5825 1.9015 0.83769 2.3647 1.6571 1.08 1.2035 1.0988 0 0.056573 0 0.012747 0 0.013859 0 4.7234
3.8477 -0.32988 -0.39257 -0.10308 -0.44369 -0.56833 -0.50896 -0.23553 -0.3342 -0.16651 -0.36623 -0.19411 -1.0423 0.84917 2.6093 1.9059 0.93068 2.6118 1.7095 1.1625 1.2458 1.1311 0 0.069254 0 0.013992 0 0.015531 0 7.2673
3.8516 -0.35426 -0.39724 -0.06042 -0.51296 -0.62267 -0.48935 -0.31502 -0.38999 -0.3165 -0.49172 -0.34148 -1.1447 0.89831 2.6629 1.9219 1.0384 2.8782 1.7984 1.2876 1.3217 1.1974 0 0.087668 0 0.015452 0 0.017025 0 8.821
3.8555 -0.3835 -0.37854 -0.18054 -0.49647 -0.54144 -0.42588 -0.40754 -0.42345 -0.48839 -0.52645 -0.49197 -1.3109 0.96556 2.7434 1.9566 1.151 3.1199 1.9088 1.4328 1.4229 1.2937 0 0.10624 0 0.017102 0 0.018718 0 9.4196
3.8594 -0.41038 -0.35809 -0.40394 -0.42019 -0.37657 -0.36847 -0.53325 -0.47495 -0.66591 -0.51341 -0.6198 -1.549 1.0373 2.8387 2.0091 1.2602 3.3177 2.0178 1.5652 1.531 1.402 0 0.11882 0 0.018904 0 0.020957 0 9.5607
3.8633 -0.41847 -0.3477 -0.61287 -0.34986 -0.22504 -0.35741 -0.66998 -0.55045 -0.79808 -0.51834 -0.70747 -1.8576 1.0971 2.929 2.0677 1.3596 3.4813 2.1067 1.6604 1.6272 1.4979 0 0.12314 0 0.020586 0 0.02354 0 9.7727
3.8672 -0.39045 -0.34061 -0.69133 -0.33491 -0.16686 -0.39007 -0.76211 -0.61539 -0.84242 -0.57156 -0.75344 -2.2299 1.136 2.9984 2.1162 1.4452 3.6272 2.1693 1.7165 1.7031 1.5635 0 0.12261 0 0.021696 0 0.025661 0 10.205
3.8711 -0.31711 -0.31427 -0.58303 -0.36233 -0.20769 -0.41283 -0.76537 -0.62909 -0.81516 -0.63923 -0.76953 -2.6584 1.1575 3.0435 2.1445 1.5129 3.7497 2.2109 1.7503 1.7639 1.5975 0 0.12353 0 0.021937 0 0.026441 0 10.534
3.875 -0.20265 -0.24413 -0.31949 -0.36232 -0.27161 -0.35324 -0.68649 -0.58387 -0.78967 -0.65179 -0.76834 -3.1335 1.1721 3.0726 2.1551 1.5553 3.8085 2.2388 1.7785 1.8192 1.6145 0 0.1297 0 0.021443 0 0.025566 0 10.229
3.8789 -0.064174 -0.12102 -0.0044451 -0.26378 -0.25549 -0.17529 -0.57673 -0.50816 -0.82826 -0.56568 -0.74871 -3.6392 1.1862 3.0951 2.1593 1.5573 3.7453 2.25 1.7963 1.8672 1.6314 0 0.13861 0 0.020672 0 0.023436 0 8.9284
3.8828 0.07456 0.039204 0.23859 -0.054493 -0.10737 0.083792 -0.47944 -0.42904 -0.90198 -0.40169 -0.6902 -4.1518 1.1919 3.1095 2.1648 1.4966 3.518 2.2259 1.7725 1.8852 1.6501 0 0.14261 0 0.019929 0 0.020706 0 6.6204
3.8867 0.19254 0.20104 0.32952 0.20413 0.13129 0.3282 -0.37822 -0.33288 -0.87851 -0.22208 -0.56261 -4.6464 1.1698 3.1 2.165 1.353 3.1282 2.1395 1.6662 1.8343 1.6478 0 0.13416 0 0.018954 0 0.017667 0 3.5269
3.8906 0.27979 0.32764 0.27306 0.41946 0.35341 0.46411 -0.19946 -0.16842 -0.60763 -0.067067 -0.34488 -5.1059 1.102 3.0453 2.1406 1.1216 2.6228 1.9708 1.4549 1.68 1.5865 0 0.11127 0 0.01701 0 0.014061 0 -0.13606
3.8945 0.3402 0.40047 0.15535 0.5316 0.46236 0.46162 0.1218 0.1033 -0.046225 0.087085 -0.03962 -5.5243 0.98724 2.934 2.073 0.82417 2.072 1.722 1.1539 1.4143 1.4358 0 0.078797 0 0.013478 0 0.0095198 0 -4.2493
3.8984 0.38666 0.42743 0.094859 0.54785 0.43742 0.37082 0.56443 0.45661 0.67916 0.30253 0.32684 -5.8997 0.84512 2.7743 1.9602 0.5045 1.5424 1.4226 0.81217 1.0675 1.1958 0 0.044942 0 0.0085185 0 0.0042222 0 -8.6428
3.9023 0.43116 0.43417 0.17221 0.52511 0.3403 0.28106 1.0034 0.79959 1.3302 0.60575 0.7154 -6.2248 0.7063 2.5933 1.8216 0.21105 1.0814 1.1192 0.48804 0.69764 0.90294 0 0.016058 0 0.0032409 0 -0.00083244 0 -12.891
3.9063 0.47575 0.44546 0.37836 0.52131 0.26413 0.25809 1.2787 1.0329 1.6965 0.9357 1.0827 -6.4836 0.59516 2.4248 1.6895 -0.024508 0.7172 0.856 0.22157 0.36645 0.61384 0 -0.0060274 0 -0.00079226 0 -0.0041872 0 -16.325
3.9102 0.51026 0.46935 0.61461 0.55836 0.26879 0.309 1.3036 1.121 1.712 1.1713 1.3798 -6.6595 0.51796 2.2947 1.5909 -0.19664 0.46459 0.65706 0.022327 0.11343 0.3767 0 -0.022644 0 -0.0023941 0 -0.0046715 0 -18.324
3.9141 0.51843 0.49401 0.74986 0.62071 0.35001 0.39622 1.1245 1.1114 1.4697 1.2239 1.5495 -6.7455 0.46498 2.2118 1.5351 -0.31678 0.32731 0.5215 -0.12144 -0.054696 0.20974 0 -0.034928 0 -0.0013646 0 -0.0020143 0 -18.682
3.918 0.48818 0.49721 0.70314 0.67845 0.45509 0.47825 0.88281 1.0822 1.1378 1.114 1.5403 -6.7489 0.42346 2.168 1.5119 -0.39372 0.29657 0.43343 -0.22202 -0.15541 0.10046 0 -0.042006 0 0.0014636 0 0.003006 0 -17.713
3.9219 0.41912 0.46028 0.49777 0.70594 0.52167 0.53529 0.70744 1.0638 0.85657 0.9588 1.3406 -6.6842 0.39034 2.1451 1.5028 -0.4201 0.35366 0.37981 -0.27658 -0.20972 0.025001 0 -0.042273 0 0.0046868 0 0.0088588 0 -15.978
3.9258 0.32287 0.37784 0.2467 0.68078 0.50756 0.5595 0.62889 1.008 0.68917 0.87252 1.0074 -6.5635 0.37492 2.1263 1.4935 -0.37605 0.48131 0.36417 -0.26682 -0.2236 -0.026758 0 -0.035971 0 0.0069773 0 0.013799 0 -13.872
3.9297 0.21683 0.25947 0.074764 0.57649 0.39971 0.52964 0.58303 0.83606 0.63622 0.86438 0.65582 -6.3938 0.39078 2.1063 1.4827 -0.24643 0.67732 0.40694 -0.17169 -0.18256 -0.038286 0 -0.025968 0 0.0076094 0 0.016472 0 -11.415
3.9336 0.11637 0.12538 0.031911 0.37194 0.21232 0.40673 0.49342 0.52442 0.66791 0.82586 0.39626 -6.1832 0.44515 2.0973 1.4813 -0.036424 0.95776 0.53256 0.018239 -0.061089 0.025675 0 -0.015456 0 0.0067172 0 0.016455 0 -8.4136
3.9375 0.030001 -0.00045013 0.062802 0.080958 -0.014318 0.16602 0.35041 0.14806 0.73037 0.62478 0.25877 -5.948 0.53457 2.126 1.5071 0.2277 1.3434 0.75185 0.29384 0.15976 0.1959 0 -0.0046167 0 0.0052557 0 0.014561 0 -4.8291
3.9414 -0.040782 -0.097653 0.058284 -0.22484 -0.21724 -0.16039 0.21131 -0.16334 0.73349 0.22802 0.16598 -5.7119 0.64892 2.2218 1.5754 0.51269 1.8375 1.0509 0.62985 0.47738 0.47544 0 0.010286 0 0.0046595 0 0.012633 0 -0.97163
3.9453 -0.098753 -0.15628 -0.050511 -0.43341 -0.3284 -0.47418 0.12345 -0.32297 0.56355 -0.25401 -0.0094579 -5.4958 0.77817 2.4001 1.6923 0.79505 2.4116 1.3933 0.99162 0.86287 0.83081 0 0.033894 0 0.0062412 0 0.012729 0 2.6496
3.9492 -0.14772 -0.18085 -0.23145 -0.4538 -0.30773 -0.65523 0.049645 -0.35373 0.14358 -0.64222 -0.33763 -5.3086 0.91488 2.6504 1.85 1.0669 3.0113 1.7334 1.3416 1.2684 1.2029 0 0.067004 0 0.010526 0 0.016009 0 5.6785
3.9531 -0.19003 -0.18827 -0.37527 -0.28313 -0.17276 -0.63443 -0.12096 -0.36416 -0.49311 -0.82164 -0.75941 -5.1472 1.0512 2.937 2.0275 1.3283 3.5745 2.0333 1.6456 1.643 1.5308 0 0.10423 0 0.016863 0 0.021982 0 8.124
3.957 -0.22508 -0.19852 -0.38571 -0.024843 0.00087814 -0.44161 -0.47181 -0.4528 -1.1837 -0.82043 -1.1157 -5.0065 1.1758 3.2144 2.1974 1.5743 4.0502 2.2734 1.8795 1.9486 1.7759 0 0.13653 0 0.023621 0 0.028668 0 10.232
3.9609 -0.24909 -0.22224 -0.26123 0.16593 0.11541 -0.19143 -0.95293 -0.62398 -1.7061 -0.77116 -1.2622 -4.8893 1.2758 3.4454 2.3361 1.7887 4.4019 2.4523 2.0373 2.1703 1.9332 0 0.15689 0 0.028933 0 0.03367 0 12.141
3.9648 -0.25708 -0.25366 -0.099357 0.17782 0.10368 -0.01539 -1.3726 -0.78741 -1.9001 -0.79143 -1.1783 -4.8061 1.3438 3.6129 2.433 1.9486 4.6018 2.5775 2.1327 2.3148 2.0253 0 0.16471 0 0.031597 0 0.035453 0 13.651
3.9688 -0.24682 -0.27465 -0.020367 0.012798 -0.03477 0.013268 -1.5124 -0.83976 -1.7542 -0.88756 -0.97747 -4.7664 1.3829 3.7176 2.4914 2.0348 4.628 2.6544 2.1898 2.3992 2.0832 0 0.16526 0 0.031571 0 0.034031 0 14.317
3.9727 -0.22234 -0.26816 -0.074814 -0.22101 -0.23526 -0.08616 -1.2831 -0.75421 -1.3943 -0.96004 -0.81018 -4.7704 1.4037 3.7662 2.5222 2.0381 4.4725 2.6801 2.2257 2.4364 2.1264 0 0.16472 0 0.029776 0 0.030656 0 13.776
3.9766 -0.19383 -0.23156 -0.21139 -0.38691 -0.40296 -0.22448 -0.79765 -0.59961 -0.98901 -0.89873 -0.74191 -4.81 1.4136 3.7616 2.5337 1.9604 4.1554 2.6444 2.2349 2.425 2.1516 0 0.16491 0 0.027369 0 0.026887 0 12.028
3.9805 -0.17245 -0.17986 -0.3271 -0.40955 -0.45973 -0.30088 -0.29828 -0.47517 -0.64692 -0.68055 -0.71182 -4.8775 1.4087 3.702 2.5253 1.8104 3.7284 2.5386 2.1896 2.3522 2.1376 0 0.16209 0 0.025038 0 0.023743 0 9.4394
3.9844 -0.16315 -0.1361 -0.3508 -0.31282 -0.38033 -0.25939 0.0071256 -0.42173 -0.37809 -0.38688 -0.60355 -4.9724 1.3748 3.5884 2.4906 1.6027 3.258 2.3647 2.0586 2.2051 2.0612 0 0.15066 0 0.022782 0 0.021446 0 6.5148
3.9883 -0.16069 -0.11605 -0.28738 -0.18435 -0.20486 -0.11531 0.074035 -0.38847 -0.13329 -0.13271 -0.35929 -5.0983 1.3001 3.4311 2.4242 1.3578 2.7983 2.1403 1.8338 1.9853 1.9154 0 0.12852 0 0.020245 0 0.019716 0 3.647
3.9922 -0.15286 -0.11809 -0.19143 -0.10145 -0.022159 0.055748 0.021557 -0.28233 0.12782 0.024703 -0.032101 -5.2544 1.1876 3.2496 2.3292 1.1025 2.3735 1.8958 1.5447 1.7155 1.7171 0 0.09942 0 0.017271 0 0.018222 0 1.0251
3.9961 -0.12901 -0.12517 -0.10574 -0.077994 0.072833 0.15694 0.01671 -0.054371 0.39915 0.11812 0.26693 -5.4307 1.0588 3.0658 2.2176 0.86443 1.9839 1.6647 1.2489 1.4344 1.5019 0 0.070574 0 0.014223 0 0.016809 0 -1.3047
4 -0.08781 -0.11663 -0.027673 -0.069111 0.032724 0.11945 0.14365 0.25181 0.64162 0.2223 0.4696 -5.6137 0.94206 2.8968 2.1059 0.66547 1.6317 1.4724 1.0039 1.1817 1.3084 0 0.047637 0 0.011803 0 0.015488 0 -3.3451
4.0039 -0.038434 -0.081321 0.066774 -0.021843 -0.10756 -0.059317 0.35798 0.52742 0.82031 0.37527 0.59916 -5.7965 0.85716 2.7526 2.0087 0.51627 1.342 1.3291 0.83813 0.98402 1.1617 0 0.031523 0 0.010558 0 0.014333 0 -5.1005
4.0078 0.0056639 -0.0238 0.17233 0.073482 -0.24421 -0.30818 0.54568 0.67385 0.92477 0.54037 0.72065 -5.9836 0.80572 2.6378 1.9349 0.41805 1.1598 1.2316 0.74331 0.84885 1.0656 0 0.019625 0 0.010455 0 0.013428 0 -6.5471
4.0117 0.035337 0.039096 0.2354 0.17185 -0.26878 -0.51374 0.62051 0.66277 0.95805 0.63823 0.84648 -6.1838 0.77565 2.5542 1.8874 0.36877 1.1246 1.1716 0.69072 0.76894 1.0067 0 0.010011 0 0.010873 0 0.012848 0 -7.5695
4.0156 0.050386 0.087884 0.19351 0.20771 -0.14482 -0.57828 0.57576 0.53818 0.91448 0.61455 0.89707 -6.3975 0.75405 2.5004 1.8635 0.36785 1.2415 1.1442 0.65813 0.73245 0.96674 0 0.0044942 0 0.011033 0 0.012603 0 -7.9072
4.0195 0.057514 0.11011 0.0404 0.14539 0.060824 -0.47189 0.46053 0.37084 0.77489 0.48199 0.76418 -6.6118 0.73739 2.4717 1.8564 0.41495 1.4742 1.1523 0.64618 0.73148 0.93482 0 0.0075134 0 0.010562 0 0.012593 0 -7.2273
4.0234 0.064126 0.10524 -0.14591 0.007507 0.22285 -0.24605 0.3205 0.21008 0.52734 0.30358 0.42287 -6.8083 0.73132 2.4604 1.8569 0.50442 1.7638 1.2015 0.6724 0.7642 0.91315 0 0.021663 0 0.0097658 0 0.012661 0 -5.3637
4.0273 0.07307 0.083264 -0.24583 -0.13727 0.24919 0.00031922 0.16548 0.069433 0.19372 0.13948 -0.014917 -6.9765 0.74215 2.4608 1.8569 0.62152 2.0595 1.2915 0.74998 0.83071 0.91278 0 0.043946 0 0.0094039 0 0.012735 0 -2.5729
4.0313 0.081613 0.058503 -0.18344 -0.21616 0.14798 0.17834 -0.012628 -0.054812 -0.164 0.0077577 -0.36336 -7.1208 0.76888 2.4722 1.8529 0.74525 2.3356 1.4097 0.86989 0.92695 0.94332 0 0.066465 0 0.010093 0 0.012947 0 0.43941
4.0352 0.084237 0.042169 0.013044 -0.1943 0.014918 0.2508 -0.20134 -0.16038 -0.46679 -0.10938 -0.49474 -7.2542 0.80262 2.497 1.8473 0.85649 2.5849 1.534 1.0013 1.0413 1.0033 0 0.081475 0 0.011789 0 0.013526 0 2.8281
4.0391 0.076513 0.037292 0.22494 -0.09108 -0.047694 0.23355 -0.35548 -0.23493 -0.65474 -0.22746 -0.42827 -7.3862 0.83293 2.536 1.8452 0.94506 2.7983 1.6417 1.1097 1.1562 1.0783 0 0.086745 0 0.013738 0 0.014538 0 4.0724
4.043 0.057702 0.03852 0.32202 0.036392 -0.010402 0.16563 -0.42629 -0.26959 -0.71148 -0.33127 -0.30112 -7.5163 0.85451 2.5831 1.8496 1.0102 2.9518 1.7203 1.1773 1.2542 1.1473 0 0.086645 0 0.014971 0 0.015695 0 4.2432
4.0469 0.031461 0.036678 0.24854 0.12915 0.071655 0.078909 -0.40227 -0.27053 -0.66222 -0.38365 -0.25011 -7.6389 0.8684 2.6268 1.8576 1.0546 3.0139 1.7705 1.21 1.3245 1.1942 0 0.087889 0 0.014981 0 0.016486 0 3.8572
4.0508 0.0049952 0.025298 0.056683 0.15801 0.11825 -0.0089241 -0.32049 -0.25428 -0.55092 -0.36073 -0.30717 -7.7521 0.8781 2.657 1.863 1.0781 2.9666 1.8004 1.227 1.3661 1.216 0 0.093464 0 0.014067 0 0.016548 0 3.4378
4.0547 -0.013126 0.0052037 -0.13098 0.13256 0.094956 -0.081654 -0.23645 -0.23196 -0.41459 -0.27702 -0.39191 -7.8613 0.88526 2.6715 1.8616 1.0757 2.8225 1.8153 1.2418 1.3866 1.2219 0 0.099943 0 0.013084 0 0.015984 0 3.1469
4.0586 -0.016268 -0.015424 -0.19909 0.085059 0.031207 -0.11553 -0.1805 -0.19925 -0.27037 -0.17455 -0.39466 -7.972 0.88917 2.6759 1.8545 1.0421 2.6215 1.8116 1.2522 1.3947 1.2245 0 0.10047 0 0.012786 0 0.015288 0 2.7636
4.0625 -0.0029988 -0.025246 -0.10582 0.043691 -0.02194 -0.090636 -0.1395 -0.14212 -0.11897 -0.086097 -0.26852 -8.0815 0.88926 2.6781 1.8475 0.97852 2.4081 1.7803 1.2444 1.3938 1.231 0 0.090825 0 0.013278 0 0.014947 0 1.9665
4.0664 0.021837 -0.015553 0.09909 0.016178 -0.042634 -0.01387 -0.076661 -0.052361 0.042673 -0.0075744 -0.053517 -8.1795 0.88705 2.6812 1.8456 0.89447 2.2082 1.7162 1.207 1.3788 1.2393 0 0.073199 0 0.013991 0 0.015042 0 0.62278
4.0703 0.049697 0.015417 0.30823 -0.0045694 -0.043584 0.072403 0.032191 0.061885 0.21064 0.093328 0.17274 -8.2574 0.88491 2.6822 1.849 0.80507 2.0225 1.626 1.1424 1.3404 1.2425 0 0.054586 0 0.014171 0 0.015216 0 -1.1587
4.0742 0.073465 0.061406 0.41855 -0.02035 -0.032935 0.11257 0.17803 0.17905 0.3715 0.23919 0.35888 -8.3195 0.88327 2.6762 1.8533 0.72423 1.8417 1.5277 1.066 1.2736 1.2367 0 0.041252 0 0.013449 0 0.015007 0 -3.1773
4.0781 0.091586 0.11041 0.38694 -0.014538 0.015824 0.078537 0.32649 0.27618 0.50697 0.41027 0.49863 -8.3807 0.87991 2.6619 1.8539 0.65975 1.6691 1.4421 0.99644 1.1854 1.2247 0 0.034331 0 0.01206 0 0.014229 0 -5.2562
4.082 0.10792 0.1493 0.25105 0.037522 0.13973 -0.0037175 0.4402 0.33942 0.60017 0.54793 0.6 -8.4544 0.87247 2.6433 1.8502 0.61273 1.531 1.3822 0.94458 1.0943 1.2131 0 0.030266 0 0.01058 0 0.013061 0 -7.1732
4.0859 0.12733 0.16913 0.10508 0.14014 0.32589 -0.066475 0.49438 0.36638 0.63887 0.59326 0.65016 -8.538 0.86187 2.626 1.8455 0.58068 1.4642 1.3485 0.91102 1.0217 1.2063 0 0.025291 0 0.0094844 0 0.011832 0 -8.525
4.0898 0.15038 0.16896 0.043275 0.25715 0.48328 -0.045516 0.47911 0.36236 0.61594 0.52927 0.61855 -8.6127 0.85281 2.6135 1.8436 0.56116 1.4893 1.3322 0.89062 0.97996 1.2032 0 0.019492 0 0.0089052 0 0.010763 0 -8.782
4.0938 0.17151 0.15574 0.1029 0.32471 0.4948 0.074476 0.39747 0.33572 0.53081 0.39247 0.49386 -8.6569 0.85024 2.6052 1.8456 0.55351 1.5923 1.3235 0.87883 0.96604 1.1995 0 0.016621 0 0.0087212 0 0.0099262 0 -7.6245
4.0977 0.18171 0.13957 0.24121 0.29465 0.3177 0.24709 0.2682 0.29509 0.39409 0.24572 0.31213 -8.6618 0.8551 2.5991 1.8496 0.55814 1.7299 1.3183 0.87388 0.96514 1.1932 0 0.020051 0 0.0088059 0 0.0093786 0 -5.3107
4.1016 0.17336 0.12655 0.36199 0.17569 0.04099 0.39145 0.1276 0.24733 0.23142 0.13576 0.14169 -8.6358 0.86321 2.5947 1.8528 0.57497 1.8574 1.3186 0.87462 0.96232 1.1867 0 0.029013 0 0.0091489 0 0.0092592 0 -2.6934
4.1055 0.14348 0.11366 0.3755 0.034555 -0.1661 0.43849 0.018394 0.19542 0.079422 0.068699 0.035453 -8.5936 0.86856 2.5931 1.8547 0.60246 1.9569 1.3285 0.87831 0.9531 1.1843 0 0.038915 0 0.0097701 0 0.0096804 0 -0.74528
4.1094 0.093817 0.089974 0.25304 -0.050372 -0.18373 0.36579 -0.035091 0.13755 -0.029234 0.018598 -0.0057033 -8.5429 0.86794 2.5953 1.8563 0.63807 2.0435 1.3505 0.88185 0.94529 1.1872 0 0.045487 0 0.010585 0 0.010551 0 0.097373
4.1133 0.029204 0.044165 0.041515 -0.048669 -0.041075 0.20296 -0.046743 0.069653 -0.084141 -0.043172 -0.025473 -8.4815 0.86279 2.5999 1.8587 0.67953 2.1459 1.3828 0.88567 0.95072 1.1923 0 0.048686 0 0.011416 0 0.011577 0 0.24074
4.1172 -0.043765 -0.026708 -0.1688 -0.0009154 0.10415 0.010781 -0.061568 -0.0099057 -0.10459 -0.12398 -0.069587 -8.4064 0.85729 2.6039 1.8613 0.72585 2.2759 1.4215 0.89551 0.97428 1.1947 0 0.05249 0 0.012145 0 0.01252 0 0.60124
4.1211 -0.11714 -0.11334 -0.29867 0.016279 0.09304 -0.15029 -0.12098 -0.097276 -0.12721 -0.20803 -0.14836 -8.326 0.85483 2.6044 1.8624 0.77729 2.4149 1.4619 0.91955 1.0092 1.1928 0 0.060718 0 0.012822 0 0.013456 0 1.8755
4.125 -0.18267 -0.19821 -0.32097 -0.045383 -0.10784 -0.24616 -0.22729 -0.1843 -0.18032 -0.27271 -0.23556 -8.2603 0.85666 2.6007 1.861 0.83419 2.5283 1.501 0.96224 1.0429 1.1891 0 0.072927 0 0.013578 0 0.014727 0 3.9976
4.1289 -0.23452 -0.26473 -0.26687 -0.16757 -0.38655 -0.28018 -0.33959 -0.26239 -0.26414 -0.30647 -0.29857 -8.2299 0.86307 2.5949 1.8582 0.89511 2.5961 1.5381 1.0203 1.0678 1.1871 0 0.084444 0 0.014406 0 0.016565 0 6.2146
4.1328 -0.27199 -0.30498 -0.2004 -0.28573 -0.58277 -0.28577 -0.40739 -0.32523 -0.35285 -0.31513 -0.32788 -8.243 0.87499 2.5907 1.8563 0.9559 2.6322 1.574 1.0838 1.0884 1.1878 0 0.090536 0 0.01508 0 0.018725 0 7.6885
4.1367 -0.2993 -0.32141 -0.18072 -0.34758 -0.61185 -0.30312 -0.41354 -0.36864 -0.41693 -0.31567 -0.34039 -8.2946 0.89342 2.592 1.8568 1.0104 2.6739 1.6101 1.1418 1.117 1.1893 0 0.0907 0 0.015326 0 0.020533 0 8.1086
4.1406 -0.32093 -0.3224 -0.23203 -0.35462 -0.51162 -0.35071 -0.38789 -0.38985 -0.44677 -0.32536 -0.35963 -8.3775 0.91693 2.6013 1.8595 1.0531 2.7502 1.6461 1.1875 1.1621 1.1901 0 0.08893 0 0.01512 0 0.021386 0 7.8284
4.1445 -0.33555 -0.31559 -0.33261 -0.3488 -0.38635 -0.40908 -0.37883 -0.38889 -0.4578 -0.35309 -0.39593 -8.4947 0.94021 2.6182 1.8626 1.0825 2.8561 1.6795 1.2197 1.219 1.1911 0 0.089783 0 0.014806 0 0.021257 0 7.4792
4.1484 -0.33375 -0.30316 -0.42579 -0.36028 -0.3132 -0.43113 -0.40873 -0.37067 -0.47402 -0.39497 -0.44338 -8.6609 0.95603 2.6385 1.864 1.1016 2.9543 1.7059 1.2409 1.2718 1.1946 0 0.094177 0 0.014867 0 0.020706 0 7.4417
4.1523 -0.30277 -0.28089 -0.44866 -0.37037 -0.29676 -0.37567 -0.45388 -0.34376 -0.50594 -0.43402 -0.48974 -8.8901 0.95996 2.656 1.8628 1.1161 3.0042 1.7225 1.2551 1.3051 1.1997 0 0.099019 0 0.015512 0 0.020341 0 7.6095
4.1563 -0.23565 -0.24048 -0.36681 -0.32885 -0.29603 -0.24102 -0.46622 -0.31394 -0.54204 -0.4455 -0.52329 -9.1827 0.95396 2.6663 1.8591 1.1286 2.9898 1.7307 1.2662 1.3163 1.2016 0 0.10084 0 0.016464 0 0.020203 0 7.5634
4.1602 -0.13807 -0.17389 -0.19649 -0.20943 -0.27671 -0.070646 -0.41497 -0.27738 -0.55842 -0.40825 -0.52996 -9.5222 0.94539 2.6698 1.8544 1.1344 2.9241 1.7356 1.2762 1.3177 1.1964 0 0.099489 0 0.017141 0 0.019672 0 6.9153
4.1641 -0.027336 -0.07855 0.0021168 -0.046209 -0.23022 0.077057 -0.30894 -0.22091 -0.53426 -0.31716 -0.48951 -9.8849 0.94173 2.6719 1.8514 1.1218 2.8254 1.7398 1.283 1.3243 1.1866 0 0.097917 0 0.017071 0 0.018019 0 5.5087
4.168 0.076389 0.038433 0.16004 0.089742 -0.15242 0.17173 -0.18084 -0.13177 -0.45734 -0.18723 -0.38298 -10.251 0.94468 2.6773 1.8524 1.0772 2.6922 1.7375 1.2769 1.3381 1.1812 0 0.098104 0 0.016191 0 0.015133 0 3.382
4.1719 0.16041 0.15987 0.24094 0.15511 -0.025634 0.22966 -0.052184 -0.0094103 -0.31833 -0.043242 -0.20918 -10.609 0.94817 2.6842 1.8573 0.99357 2.5011 1.7128 1.2422 1.341 1.186 0 0.097462 0 0.014778 0 0.011731 0 0.6531
4.1758 0.22439 0.26411 0.2593 0.17668 0.16073 0.28992 0.084685 0.13116 -0.10644 0.098198 0.0060593 -10.944 0.94169 2.6825 1.8617 0.87471 2.2329 1.648 1.1639 1.3049 1.1932 0 0.089885 0 0.013134 0 0.0088466 0 -2.4956
4.1797 0.27693 0.33501 0.26222 0.22522 0.37057 0.36871 0.25006 0.26847 0.18093 0.23839 0.22178 -11.238 0.91678 2.66 1.8578 0.73406 1.9031 1.5361 1.0391 1.2117 1.181 0 0.071183 0 0.011373 0 0.0070412 0 -5.7405
4.1836 0.32723 0.37028 0.29097 0.34134 0.51819 0.43577 0.44389 0.38857 0.51893 0.38732 0.40833 -11.471 0.87239 2.6123 1.8388 0.58774 1.5667 1.3895 0.88258 1.0684 1.127 0 0.044012 0 0.0094913 0 0.0060544 0 -8.618
4.1875 0.37761 0.38191 0.3539 0.48602 0.52698 0.43973 0.63104 0.49165 0.84574 0.54286 0.5651 -11.632 0.81594 2.5477 1.8042 0.44755 1.2891 1.2358 0.72283 0.90603 1.0269 0 0.017353 0 0.0076051 0 0.0052116 0 -10.709
4.1914 0.42133 0.38698 0.42975 0.57006 0.40457 0.36383 0.76094 0.58587 1.0795 0.67982 0.71133 -11.724 0.75974 2.4835 1.7617 0.31904 1.1066 1.1041 0.58778 0.76256 0.90269 0 0.00037679 0 0.0060444 0 0.0041957 0 -11.888
4.1953 0.44585 0.39493 0.4915 0.54111 0.25664 0.25958 0.80362 0.67465 1.1572 0.76364 0.85621 -11.763 0.71502 2.4357 1.7241 0.20529 1.0088 1.0089 0.49074 0.66191 0.7899 0 -0.0042043 0 0.0051605 0 0.0034454 0 -12.389
4.1992 0.43897 0.40035 0.52396 0.44449 0.20954 0.21895 0.76814 0.74865 1.0718 0.77967 0.97618 -11.759 0.68687 2.4096 1.7007 0.11263 0.95737 0.94602 0.42655 0.60427 0.71415 0 -0.0015443 0 0.005016 0 0.0037729 0 -12.573
4.2031 0.39451 0.38698 0.52023 0.3898 0.3009 0.29878 0.688 0.78786 0.87952 0.74948 1.0231 -11.708 0.67292 2.3996 1.6915 0.052711 0.92535 0.90151 0.38108 0.57281 0.67489 0 0.00032369 0 0.0052814 0 0.0055249 0 -12.569
4.207 0.31574 0.33965 0.46882 0.44194 0.4385 0.45861 0.59079 0.77021 0.67287 0.71305 0.95994 -11.595 0.66652 2.3949 1.6881 0.038834 0.9219 0.86792 0.34679 0.55022 0.65126 0 -0.0026208 0 0.0054739 0 0.0080582 0 -12.11
4.2109 0.21532 0.25555 0.35466 0.53453 0.47288 0.57099 0.48355 0.68022 0.53297 0.68737 0.79451 -11.415 0.66246 2.3879 1.6804 0.079441 0.9849 0.85427 0.33248 0.53271 0.62546 0 -0.007528 0 0.0053439 0 0.010066 0 -10.748
4.2148 0.11143 0.14683 0.17992 0.49665 0.32504 0.50655 0.36575 0.5151 0.4902 0.63925 0.57968 -11.185 0.66196 2.3781 1.6662 0.17396 1.1499 0.8827 0.36027 0.53313 0.60367 0 -0.0078593 0 0.0050729 0 0.010561 0 -8.2736
4.2188 0.020837 0.03422 -0.01734 0.18885 0.056276 0.23243 0.25048 0.28969 0.5113 0.50407 0.37689 -10.936 0.67335 2.3728 1.6544 0.31392 1.4238 0.9745 0.45231 0.57358 0.6163 0 0.00082619 0 0.0051351 0 0.0097216 0 -4.9757
4.2227 -0.048267 -0.063113 -0.17463 -0.3583 -0.1825 -0.15382 0.16343 0.038906 0.51646 0.24308 0.21115 -10.699 0.70774 2.3853 1.6616 0.48757 1.7828 1.1357 0.61687 0.67381 0.69645 0 0.017787 0 0.0059832 0 0.0089009 0 -1.5011
4.2266 -0.099454 -0.13462 -0.24695 -0.9254 -0.27483 -0.48393 0.11328 -0.18885 0.41676 -0.10749 0.055312 -10.484 0.77194 2.4335 1.7028 0.68359 2.1921 1.3516 0.84208 0.8414 0.85375 0 0.03889 0 0.0078415 0 0.0097279 0 1.5708
4.2305 -0.14454 -0.18002 -0.24476 -1.2359 -0.2242 -0.62812 0.062364 -0.35135 0.15753 -0.44265 -0.14135 -10.285 0.86312 2.5337 1.7824 0.89131 2.6237 1.5925 1.0995 1.0668 1.0641 0 0.060672 0 0.010714 0 0.012982 0 4.0724
4.2344 -0.19461 -0.207 -0.22886 -1.1446 -0.12948 -0.57202 -0.06404 -0.43668 -0.24911 -0.65374 -0.4021 -10.095 0.96858 2.6911 1.8915 1.0989 3.0583 1.825 1.3539 1.3232 1.2827 0 0.082369 0 0.014459 0 0.018068 0 6.2251
4.2383 -0.25115 -0.22712 -0.25949 -0.73906 -0.084262 -0.40872 -0.32225 -0.47239 -0.71859 -0.70387 -0.69062 -9.9235 1.0708 2.8909 2.0109 1.2929 3.4723 2.0231 1.5741 1.5729 1.4681 0 0.10429 0 0.018757 0 0.023434 0 8.2953
4.2422 -0.30327 -0.25068 -0.34174 -0.27688 -0.10078 -0.26183 -0.68721 -0.50659 -1.124 -0.65191 -0.92541 -9.7943 1.1549 3.0984 2.1184 1.4613 3.8287 2.174 1.7413 1.7792 1.6011 0 0.12501 0 0.022983 0 0.027549 0 10.257
4.2461 -0.33363 -0.28084 -0.41752 -0.0094951 -0.12566 -0.20431 -1.0388 -0.57054 -1.3536 -0.60318 -1.0317 -9.7287 1.2139 3.2729 2.1972 1.5964 4.084 2.2785 1.854 1.921 1.686 0 0.1409 0 0.026243 0 0.029692 0 11.76
4.25 -0.32925 -0.30959 -0.41462 -0.026251 -0.11866 -0.2305 -1.2222 -0.65267 -1.3668 -0.62617 -0.99158 -9.7289 1.2507 3.3893 2.2419 1.6952 4.2063 2.3467 1.9259 2.0019 1.7394 0 0.14898 0 0.027738 0 0.030045 0 12.406
4.2539 -0.2902 -0.31959 -0.31058 -0.22627 -0.10452 -0.28683 -1.1469 -0.70859 -1.2138 -0.70282 -0.85469 -9.7778 1.2737 3.4499 2.2589 1.7548 4.1905 2.3899 1.9758 2.0453 1.7772 0 0.14994 0 0.027263 0 0.029196 0 12.07
4.2578 -0.23038 -0.29391 -0.1547 -0.42032 -0.14241 -0.32171 -0.85316 -0.70069 -1.0014 -0.7507 -0.7017 -9.8548 1.2911 3.477 2.2626 1.7679 4.055 2.4124 2.0137 2.076 1.8075 0 0.14794 0 0.025439 0 0.027588 0 10.981
4.2617 -0.16992 -0.22869 -0.029911 -0.47035 -0.2477 -0.31187 -0.49117 -0.632 -0.82342 -0.69464 -0.59004 -9.9538 1.3047 3.4907 2.2665 1.7234 3.8269 2.4061 2.029 2.0993 1.8299 0 0.14683 0 0.023356 0 0.025368 0 9.5052
4.2656 -0.12432 -0.1396 0.0096372 -0.36282 -0.35401 -0.25672 -0.22396 -0.54062 -0.70307 -0.52589 -0.5219 -10.085 1.3074 3.4891 2.2751 1.6139 3.5256 2.3536 1.9937 2.0929 1.8365 0 0.1462 0 0.021835 0 0.022644 0 7.8656
4.2695 -0.096851 -0.055383 -0.029243 -0.18017 -0.36315 -0.16368 -0.12277 -0.45745 -0.58489 -0.30235 -0.45436 -10.259 1.2862 3.4485 2.281 1.4441 3.1621 2.2391 1.8788 2.0207 1.8133 0 0.14122 0 0.020871 0 0.019747 0 6.021
4.2734 -0.078746 -0.001196 -0.09822 -0.016014 -0.23863 -0.047055 -0.13014 -0.36768 -0.38382 -0.096475 -0.33732 -10.473 1.23 3.3443 2.2691 1.2338 2.7485 2.0627 1.6778 1.8592 1.7454 0 0.12674 0 0.019748 0 0.017163 0 3.7942
4.2773 -0.056284 0.01679 -0.15083 0.090423 -0.049216 0.062938 -0.11506 -0.21739 -0.055067 0.059588 -0.14622 -10.707 1.1386 3.1752 2.2268 1.0113 2.3095 1.8458 1.4183 1.6193 1.6265 0 0.10217 0 0.017744 0 0.015168 0 1.093
4.2813 -0.020123 0.014081 -0.16641 0.1585 0.085702 0.1232 0.02388 0.033479 0.36464 0.18599 0.1114 -10.933 1.0267 2.9705 2.153 0.80201 1.8846 1.6245 1.1525 1.3453 1.4671 0 0.072613 0 0.01484 0 0.013576 0 -1.965
4.2852 0.028805 0.015825 -0.14111 0.22393 0.10063 0.10354 0.28474 0.35714 0.77193 0.32098 0.40906 -11.138 0.91872 2.7748 2.0602 0.62134 1.519 1.4327 0.93185 1.0933 1.295 0 0.045529 0 0.011825 0 0.011921 0 -5.0858
4.2891 0.080161 0.039423 -0.071574 0.29597 0.03933 0.017036 0.56839 0.65526 1.0546 0.47667 0.71129 -11.323 0.83706 2.623 1.9687 0.47553 1.2517 1.2885 0.78133 0.90208 1.1437 0 0.02586 0 0.0097044 0 0.0099681 0 -7.9013
4.293 0.12099 0.084753 0.039296 0.34825 0.0077355 -0.076638 0.75303 0.81732 1.1506 0.62401 0.9688 -11.498 0.79071 2.5248 1.8965 0.36879 1.1059 1.1904 0.69343 0.77915 1.0362 0 0.013991 0 0.0089343 0 0.008088 0 -10.031
4.2969 0.14406 0.13791 0.15977 0.34379 0.070284 -0.10666 0.77613 0.79511 1.0711 0.71474 1.113 -11.665 0.77223 2.4684 1.8512 0.30789 1.0859 1.1273 0.64272 0.7074 0.97465 0 0.0077268 0 0.0091297 0 0.0070714 0 -11.105
4.3008 0.15231 0.18325 0.22696 0.26952 0.18961 -0.040355 0.66405 0.63217 0.87765 0.71553 1.0737 -11.816 0.76533 2.4362 1.8292 0.29946 1.1784 1.0916 0.60883 0.66558 0.94396 0 0.0057289 0 0.0094757 0 0.0074865 0 -10.836
4.3047 0.1566 0.21291 0.18809 0.15396 0.26643 0.094499 0.49564 0.42558 0.6375 0.62497 0.82437 -11.94 0.75701 2.4179 1.8209 0.34223 1.3564 1.0844 0.58934 0.64476 0.92549 0 0.0087779 0 0.0094391 0 0.0091216 0 -9.1797
4.3086 0.16799 0.22744 0.058336 0.056239 0.23843 0.23333 0.33813 0.25566 0.39067 0.46601 0.42402 -12.034 0.74505 2.4101 1.8172 0.42218 1.5854 1.1109 0.59449 0.64967 0.90936 0 0.017852 0 0.0091533 0 0.011042 0 -6.4923
4.3125 0.18975 0.22986 -0.06521 0.032987 0.14044 0.3226 0.20916 0.14354 0.14797 0.26998 0.011395 -12.101 0.7358 2.4103 1.8141 0.5162 1.8311 1.1707 0.63117 0.68725 0.89673 0 0.031433 0 0.009176 0 0.01226 0 -3.4993
4.3164 0.21439 0.22106 -0.066248 0.10185 0.068048 0.35043 0.090112 0.065694 -0.085846 0.069647 -0.26137 -12.145 0.73545 2.412 1.8117 0.6023 2.0644 1.2519 0.69168 0.75455 0.89248 0 0.045227 0 0.0098932 0 0.012448 0 -1.0211
4.3203 0.22791 0.20086 0.091213 0.22454 0.08228 0.33763 -0.030945 0.00080802 -0.28823 -0.098737 -0.31854 -12.162 0.7433 2.4086 1.8117 0.66881 2.2619 1.3356 0.75651 0.83607 0.89696 0 0.054919 0 0.011128 0 0.012083 0 0.4122
4.3242 0.21835 0.17222 0.31382 0.32403 0.15012 0.30572 -0.13165 -0.041881 -0.41686 -0.19842 -0.20696 -12.144 0.7525 2.3995 1.8141 0.71583 2.404 1.4049 0.80728 0.9118 0.90443 0 0.059359 0 0.012281 0 0.011907 0 0.79242
4.3281 0.18302 0.14227 0.43636 0.33086 0.17898 0.2575 -0.17 -0.038652 -0.43299 -0.20858 -0.058635 -12.084 0.75675 2.3913 1.8169 0.74944 2.4753 1.453 0.83762 0.96795 0.90826 0 0.061004 0 0.012834 0 0.012223 0 0.54583
4.332 0.13014 0.11755 0.3503 0.23047 0.11061 0.18764 -0.12643 0.010443 -0.33269 -0.14348 0.0057497 -11.99 0.75581 2.3906 1.8175 0.7746 2.4709 1.4823 0.85318 1.002 0.9067 0 0.063147 0 0.012739 0 0.012678 0 0.20116
4.3359 0.074121 0.097664 0.098248 0.076485 -0.018192 0.10599 -0.031683 0.065974 -0.16026 -0.053094 -0.041146 -11.879 0.75462 2.3973 1.8152 0.79235 2.4041 1.4993 0.86277 1.02 0.90337 0 0.066585 0 0.012376 0 0.012708 0 0.068358
4.3398 0.028122 0.07441 -0.15022 -0.045168 -0.10756 0.042276 0.049021 0.07673 0.0098966 0.0039738 -0.12843 -11.766 0.75749 2.404 1.8116 0.80205 2.3065 1.5086 0.87015 1.0296 0.90273 0 0.068937 0 0.012177 0 0.012191 0 0.1457
4.3438 -0.0017614 0.038699 -0.22711 -0.078734 -0.088442 0.021741 0.065141 0.025631 0.11356 -0.00062184 -0.15801 -11.657 0.7634 2.4036 1.8093 0.80436 2.2138 1.5122 0.87344 1.0355 0.90573 0 0.06718 0 0.012289 0 0.011652 0 0.26259
4.3477 -0.018059 -0.010031 -0.094304 -0.039823 0.011603 0.035671 0.021076 -0.051312 0.13225 -0.044454 -0.08832 -11.544 0.76727 2.3967 1.8094 0.80145 2.1465 1.5116 0.87077 1.0389 0.90971 0 0.060821 0 0.012553 0 0.011814 0 0.28024
4.3516 -0.029317 -0.060628 0.13313 -0.00018422 0.093126 0.040309 -0.0286 -0.09353 0.099181 -0.070868 0.038708 -11.418 0.76543 2.391 1.8109 0.79489 2.1 1.5095 0.86489 1.0399 0.91191 0 0.052611 0 0.012748 0 0.012915 0 0.17223
4.3555 -0.045176 -0.097083 0.28324 -0.025793 0.075779 -0.0087534 -0.026385 -0.067311 0.071531 -0.032429 0.14338 -11.278 0.75954 2.3933 1.8111 0.7845 2.0546 1.509 0.86143 1.0387 0.91213 0 0.046189 0 0.012804 0 0.014455 0 -0.032847
4.3594 -0.071281 -0.11044 0.25831 -0.11879 -0.029877 -0.11614 0.038341 0.0059297 0.089246 0.070758 0.1786 -11.137 0.7549 2.4023 1.8082 0.77029 1.9996 1.511 0.86336 1.0362 0.91205 0 0.043096 0 0.012794 0 0.01561 0 -0.32007
4.3633 -0.10585 -0.10584 0.094541 -0.21331 -0.13462 -0.2385 0.11922 0.068564 0.14924 0.18654 0.15993 -11.015 0.75514 2.4098 1.8032 0.75529 1.9502 1.5135 0.86791 1.034 0.91261 0 0.042102 0 0.012768 0 0.015915 0 -0.65831
4.3672 -0.13948 -0.098417 -0.086572 -0.23055 -0.15192 -0.31757 0.15027 0.073912 0.21087 0.24341 0.1335 -10.926 0.75877 2.4087 1.7994 0.74583 1.9423 1.5146 0.86999 1.0337 0.91304 0 0.041377 0 0.012661 0 0.015593 0 -0.90853
4.3711 -0.15889 -0.10108 -0.17952 -0.14701 -0.071677 -0.32456 0.097967 0.019647 0.22499 0.1971 0.11966 -10.876 0.76125 2.4009 1.7997 0.74783 2.0055 1.5151 0.86862 1.0374 0.91277 0 0.041109 0 0.01241 0 0.015243 0 -0.81392
4.375 -0.15378 -0.11407 -0.16046 -0.01737 0.038231 -0.27582 -0.015576 -0.058231 0.16366 0.059024 0.090678 -10.857 0.7604 2.3955 1.8041 0.76257 2.1378 1.5191 0.8695 1.0465 0.91375 0 0.043757 0 0.012131 0 0.015232 0 -0.15432
4.3789 -0.12317 -0.12459 -0.075939 0.068344 0.096996 -0.20866 -0.13454 -0.11951 0.031838 -0.11098 0.0040392 -10.859 0.75926 2.4007 1.8095 0.78605 2.3032 1.5307 0.88054 1.0605 0.9198 0 0.051546 0 0.012129 0 0.015369 0 1.0326
4.3828 -0.077107 -0.11673 0.013976 0.057057 0.078466 -0.1443 -0.21351 -0.14885 -0.14083 -0.24092 -0.14341 -10.87 0.76356 2.4163 1.8125 0.81294 2.4542 1.5509 0.90437 1.0764 0.93305 0 0.063688 0 0.012651 0 0.015166 0 2.3723
4.3867 -0.031714 -0.083562 0.077441 -0.026641 0.022351 -0.074929 -0.24485 -0.15743 -0.31596 -0.28735 -0.29636 -10.88 0.77601 2.4337 1.8122 0.841 2.5624 1.5759 0.93514 1.0899 0.95096 0 0.076227 0 0.013594 0 0.014375 0 3.3345
4.3906 0.00011222 -0.032212 0.10908 -0.10442 -0.011847 0.0151 -0.24972 -0.16321 -0.4577 -0.25539 -0.37913 -10.887 0.79318 2.4437 1.811 0.87122 2.6278 1.6003 0.96289 1.0984 0.96748 0 0.084879 0 0.01448 0 0.013277 0 3.5644
4.3945 0.016239 0.021358 0.10722 -0.11047 0.0021586 0.11976 -0.24744 -0.17281 -0.53687 -0.18742 -0.35738 -10.89 0.80807 2.4439 1.812 0.90302 2.663 1.6206 0.98141 1.1025 0.97771 0 0.088261 0 0.014791 0 0.012453 0 3.0993
4.3984 0.025736 0.062931 0.067569 -0.043561 0.045536 0.20637 -0.23457 -0.17961 -0.5332 -0.1304 -0.26596 -10.896 0.81572 2.439 1.8158 0.92934 2.6679 1.6354 0.99203 1.1055 0.98189 0 0.088427 0 0.014394 0 0.012275 0 2.2852
4.4023 0.041556 0.087674 0.0005807 0.037125 0.084853 0.24157 -0.1912 -0.17322 -0.44032 -0.10402 -0.17595 -10.906 0.8168 2.4352 1.8201 0.93744 2.6198 1.6431 0.99997 1.1101 0.9846 0 0.088179 0 0.013679 0 0.012606 0 1.4621
4.4063 0.070399 0.099879 -0.055662 0.065332 0.1058 0.22167 -0.10396 -0.14563 -0.27087 -0.090641 -0.12982 -10.921 0.81602 2.4344 1.8215 0.91622 2.4918 1.6395 1.0072 1.1154 0.99002 0 0.087775 0 0.013218 0 0.012943 0 0.69052
4.4102 0.10685 0.10657 -0.054077 0.023706 0.11549 0.17632 0.01849 -0.088933 -0.055685 -0.052274 -0.10332 -10.932 0.81741 2.434 1.8187 0.8647 2.2821 1.6188 1.0096 1.1174 0.99793 0 0.084352 0 0.013231 0 0.012842 0 -0.24503
4.4141 0.13581 0.11104 0.020654 -0.043148 0.11832 0.14125 0.15066 0.0066766 0.16526 0.038594 -0.028663 -10.932 0.82132 2.4316 1.8136 0.79443 2.0287 1.5783 1.0011 1.1122 1.0042 0 0.074796 0 0.013345 0 0.012222 0 -1.5682
4.418 0.14159 0.11115 0.12872 -0.066638 0.099796 0.12665 0.26714 0.14456 0.35565 0.17673 0.1407 -10.913 0.82528 2.4283 1.8096 0.72339 1.7928 1.5226 0.98074 1.0997 1.0053 0 0.059432 0 0.012898 0 0.011337 0 -3.2223
4.4219 0.11737 0.10256 0.19744 -0.010769 0.041365 0.11119 0.35316 0.30648 0.49261 0.32526 0.37942 -10.874 0.82724 2.4278 1.8086 0.66607 1.6244 1.4632 0.9555 1.0839 1.002 0 0.042905 0 0.011571 0 0.010538 0 -4.8161
4.4258 0.0693 0.082967 0.17456 0.096896 -0.049055 0.065857 0.40158 0.44722 0.56928 0.43703 0.59637 -10.817 0.82727 2.4318 1.8098 0.6273 1.537 1.4124 0.93481 1.07 0.99834 0 0.031142 0 0.0097892 0 0.010083 0 -5.842
4.4297 0.012942 0.053548 0.06674 0.18187 -0.12855 -0.016062 0.4059 0.51145 0.59123 0.47897 0.69216 -10.747 0.82648 2.4368 1.8112 0.60431 1.5132 1.3769 0.92268 1.0597 0.99739 0 0.026947 0 0.0084997 0 0.010107 0 -5.9718
4.4336 -0.035219 0.0171 -0.06898 0.17322 -0.15047 -0.11031 0.36156 0.46592 0.5687 0.44307 0.6222 -10.668 0.82512 2.4373 1.8117 0.59413 1.5336 1.3561 0.91538 1.0514 0.99787 0 0.028232 0 0.0084683 0 0.010678 0 -5.1913
4.4375 -0.066201 -0.024413 -0.17014 0.051837 -0.11048 -0.17941 0.27486 0.32308 0.50755 0.34133 0.41945 -10.589 0.82271 2.432 1.8112 0.59966 1.6019 1.3482 0.90817 1.0437 0.99627 0 0.030574 0 0.0096892 0 0.011785 0 -3.7037
4.4414 -0.082315 -0.070073 -0.20887 -0.13541 -0.061165 -0.19895 0.16589 0.13599 0.40295 0.19477 0.16616 -10.521 0.82044 2.4277 1.8101 0.62916 1.7433 1.3567 0.9051 1.041 0.99266 0 0.031794 0 0.011415 0 0.013273 0 -1.7433
4.4453 -0.094625 -0.11784 -0.19687 -0.30348 -0.073806 -0.1711 0.056678 -0.033826 0.24212 0.02718 -0.058302 -10.469 0.82286 2.4374 1.8088 0.68971 1.9767 1.3919 0.92172 1.055 0.99472 0 0.034295 0 0.01279 0 0.014845 0 0.51193
4.4492 -0.11557 -0.16252 -0.162 -0.37997 -0.17618 -0.1197 -0.046639 -0.15179 0.019339 -0.13572 -0.21548 -10.437 0.83619 2.4722 1.8088 0.78011 2.2847 1.4642 0.976 1.0981 1.0153 0 0.0428 0 0.013533 0 0.016202 0 2.8779
4.4531 -0.15073 -0.19664 -0.12655 -0.34667 -0.32118 -0.076292 -0.15748 -0.22328 -0.24466 -0.26936 -0.31235 -10.416 0.86376 2.5337 1.8141 0.88874 2.6117 1.5736 1.0734 1.1739 1.0642 0 0.05939 0 0.014069 0 0.017219 0 5.0749
4.457 -0.19417 -0.21415 -0.10509 -0.24625 -0.41745 -0.066985 -0.28993 -0.27708 -0.49651 -0.35966 -0.37992 -10.403 0.9025 2.6117 1.8299 0.99824 2.8922 1.7039 1.1987 1.2702 1.1403 0 0.080366 0 0.015026 0 0.017981 0 6.7607
4.4609 -0.23053 -0.21425 -0.11132 -0.15079 -0.39855 -0.10266 -0.43327 -0.33589 -0.67118 -0.41177 -0.44664 -10.398 0.94397 2.6887 1.8589 1.0936 3.0891 1.8293 1.3227 1.3635 1.23 0 0.098085 0 0.016553 0 0.018633 0 7.6981
4.4648 -0.24298 -0.20199 -0.15321 -0.11375 -0.27299 -0.17178 -0.54748 -0.39824 -0.73268 -0.44662 -0.52234 -10.417 0.97961 2.7488 1.8969 1.168 3.2102 1.9274 1.4196 1.432 1.3138 0 0.10651 0 0.018122 0 0.019198 0 7.9106
4.4688 -0.22272 -0.18468 -0.21529 -0.13767 -0.11404 -0.24066 -0.58994 -0.44413 -0.70437 -0.48316 -0.59559 -10.475 1.006 2.7842 1.9333 1.2232 3.2888 1.9911 1.4819 1.4686 1.3764 0 0.10581 0 0.018975 0 0.019564 0 7.6634
4.4727 -0.17424 -0.16659 -0.25209 -0.17943 -0.00085085 -0.26834 -0.55199 -0.45541 -0.65812 -0.51953 -0.64103 -10.584 1.0256 2.7974 1.9576 1.263 3.3441 2.0285 1.5203 1.484 1.4141 0 0.10196 0 0.018807 0 0.019625 0 7.2599
4.4766 -0.11262 -0.1456 -0.21335 -0.18756 0.037462 -0.23227 -0.46919 -0.43093 -0.66082 -0.53063 -0.63238 -10.736 1.0428 2.7968 1.9665 1.2865 3.3566 2.0505 1.5493 1.4961 1.434 0 0.1015 0 0.018024 0 0.019411 0 6.8104
4.4805 -0.054618 -0.11443 -0.088457 -0.14233 0.03031 -0.14623 -0.39077 -0.38342 -0.71537 -0.48661 -0.55697 -10.914 1.0583 2.7909 1.9665 1.2842 3.2776 2.0577 1.5694 1.5133 1.4466 0 0.10588 0 0.017345 0 0.019015 0 6.1578
4.4844 -0.0092048 -0.065736 0.07086 -0.067622 0.027405 -0.051225 -0.33299 -0.32272 -0.74552 -0.37678 -0.42453 -11.097 1.0668 2.7824 1.9679 1.2419 3.0685 2.0355 1.5617 1.5244 1.4564 0 0.11015 0 0.017092 0 0.018389 0 5.0098
4.4883 0.026178 0.0020841 0.17993 -0.0062107 0.054052 0.017271 -0.26073 -0.24223 -0.64411 -0.21811 -0.26184 -11.275 1.0598 2.7686 1.9751 1.15 2.7377 1.9642 1.5005 1.5045 1.4574 0 0.10699 0 0.016868 0 0.017249 0 3.1574
4.4922 0.061592 0.081874 0.18616 0.020188 0.099405 0.057543 -0.11853 -0.12266 -0.35293 -0.041636 -0.093083 -11.443 1.0318 2.7448 1.9817 1.0116 2.3451 1.8351 1.3726 1.4319 1.435 0 0.092813 0 0.015913 0 0.015271 0 0.6153
4.4961 0.10612 0.15947 0.1151 0.032285 0.14073 0.096979 0.11317 0.048743 0.086285 0.12883 0.080422 -11.602 0.98432 2.7089 1.9748 0.84495 1.9692 1.6623 1.1915 1.3049 1.3758 0 0.070579 0 0.013835 0 0.012458 0 -2.3876
4.5 0.1609 0.21957 0.05322 0.077702 0.17215 0.15715 0.38754 0.25957 0.54952 0.2857 0.28086 -11.75 0.92656 2.6637 1.9455 0.67545 1.6639 1.4778 0.99326 1.1449 1.2778 0 0.047498 0 0.011041 0 0.009349 0 -5.5031
4.5039 0.21789 0.25283 0.077745 0.19055 0.20648 0.22435 0.61639 0.47071 0.90287 0.42876 0.52693 -11.879 0.87115 2.6151 1.8965 0.52513 1.437 1.316 0.8181 0.98486 1.1553 0 0.02971 0 0.0084658 0 0.0068281 0 -8.345
4.5078 0.2643 0.26041 0.19252 0.35817 0.25066 0.25984 0.73095 0.6347 1.0744 0.55224 0.7966 -11.98 0.82821 2.5688 1.841 0.405 1.2648 1.1965 0.69075 0.85166 1.0339 0 0.018616 0 0.0068559 0 0.0056357 0 -10.527
4.5117 0.28898 0.253 0.32533 0.52106 0.28488 0.24393 0.72593 0.72013 1.0759 0.64364 1.014 -12.042 0.80118 2.5282 1.7944 0.31599 1.1291 1.1179 0.61195 0.75535 0.93864 0 0.011568 0 0.006255 0 0.0059493 0 -11.707
4.5156 0.28717 0.24423 0.3881 0.60609 0.27296 0.20813 0.65074 0.72391 0.97046 0.69399 1.0826 -12.055 0.78664 2.4954 1.7647 0.25652 1.0423 1.0666 0.56555 0.69078 0.88103 0 0.0056431 0 0.0061266 0 0.007339 0 -11.692
4.5195 0.26168 0.24191 0.34616 0.56943 0.19862 0.21437 0.56016 0.66378 0.8213 0.70399 0.95074 -12.013 0.77788 2.4727 1.7501 0.22918 1.0402 1.0312 0.53428 0.64794 0.8544 0 0.00076127 0 0.0059581 0 0.0090889 0 -10.553
4.5234 0.22123 0.24274 0.23789 0.42106 0.092776 0.29196 0.47279 0.56053 0.66389 0.67495 0.66008 -11.921 0.76979 2.4619 1.7437 0.24081 1.1496 1.0122 0.51274 0.6217 0.84119 0 -0.00052851 0 0.0057534 0 0.0106 0 -8.6451
4.5273 0.17714 0.23445 0.13326 0.21794 0.02036 0.3925 0.3735 0.4266 0.51052 0.59502 0.33384 -11.793 0.76202 2.4616 1.7398 0.296 1.3599 1.0213 0.50961 0.6147 0.82695 0 0.004107 0 0.0059705 0 0.011605 0 -6.473
4.5313 0.13934 0.20479 0.074173 0.033371 0.031302 0.41566 0.2505 0.26939 0.36652 0.44271 0.10185 -11.65 0.75831 2.4661 1.7373 0.39031 1.6227 1.0702 0.53966 0.63358 0.81123 0 0.01433 0 0.0070086 0 0.012135 0 -4.4496
4.5352 0.11249 0.15142 0.050544 -0.078246 0.11544 0.2944 0.12365 0.10201 0.23456 0.2146 0.014868 -11.503 0.763 2.4683 1.7373 0.50931 1.8817 1.1605 0.61186 0.68354 0.80716 0 0.027365 0 0.0087692 0 0.012394 0 -2.7179
4.5391 0.093777 0.085336 0.02733 -0.10363 0.20266 0.065325 0.031561 -0.053017 0.10661 -0.046746 0.014609 -11.346 0.77737 2.4657 1.7402 0.6344 2.1071 1.2797 0.7216 0.7649 0.83019 0 0.04039 0 0.010709 0 0.012653 0 -1.157
4.543 0.074141 0.024956 -0.011041 -0.07092 0.21317 -0.146 -0.0099725 -0.17327 -0.038016 -0.25998 -0.013223 -11.163 0.7987 2.4651 1.7443 0.75057 2.3061 1.4065 0.85089 0.87214 0.8847 0 0.052533 0 0.012299 0 0.013175 0 0.43463
4.5469 0.043422 -0.01545 -0.04458 -0.029909 0.12016 -0.22075 -0.033427 -0.25003 -0.21622 -0.35533 -0.14308 -10.943 0.82245 2.4786 1.7472 0.85017 2.5024 1.5198 0.97551 0.99394 0.95894 0 0.064556 0 0.013423 0 0.014099 0 2.122
4.5508 -0.0028788 -0.034531 -0.043389 -0.022809 -0.025965 -0.14273 -0.097025 -0.29158 -0.41767 -0.33114 -0.34823 -10.7 0.84523 2.5145 1.7485 0.93133 2.7029 1.607 1.0748 1.1144 1.0318 0 0.076841 0 0.014341 0 0.01533 0 3.7417
4.5547 -0.059388 -0.043535 -0.0058896 -0.061625 -0.13264 -0.0087399 -0.2297 -0.31196 -0.59844 -0.26286 -0.52434 -10.466 0.86603 2.5687 1.7494 0.99418 2.8806 1.666 1.139 1.2167 1.0858 0 0.08799 0 0.015297 0 0.016537 0 4.9911
4.5586 -0.11251 -0.05745 0.030835 -0.12579 -0.13365 0.05614 -0.39392 -0.31688 -0.70278 -0.24627 -0.57733 -10.276 0.885 2.6257 1.7513 1.039 2.9887 1.7026 1.1712 1.2889 1.1163 0 0.095583 0 0.01621 0 0.017342 0 5.6201
4.5625 -0.14763 -0.084462 0.020485 -0.18182 -0.038838 0.0018404 -0.5044 -0.30206 -0.69771 -0.31759 -0.49944 -10.139 0.90156 2.6676 1.7546 1.0666 2.9944 1.7258 1.1832 1.3294 1.1304 0 0.098323 0 0.016756 0 0.017585 0 5.5849
4.5664 -0.15763 -0.12124 -0.050164 -0.21051 0.072163 -0.11632 -0.4913 -0.26588 -0.59229 -0.42101 -0.36854 -10.036 0.91411 2.6861 1.7589 1.0793 2.9031 1.7426 1.1883 1.3474 1.1388 0 0.097294 0 0.016738 0 0.01742 0 5.0687
4.5703 -0.14724 -0.15642 -0.14529 -0.22005 0.10623 -0.20097 -0.35564 -0.22104 -0.42807 -0.45641 -0.2742 -9.9366 0.92169 2.6865 1.7634 1.0793 2.7563 1.7557 1.1948 1.3564 1.1472 0 0.094973 0 0.016339 0 0.017156 0 4.368
4.5742 -0.13045 -0.17847 -0.20558 -0.23334 0.020903 -0.20376 -0.17048 -0.18923 -0.25253 -0.36768 -0.23951 -9.8258 0.92547 2.6811 1.7678 1.0661 2.604 1.764 1.2039 1.366 1.1542 0 0.092979 0 0.015971 0 0.016968 0 3.7271
4.5781 -0.12233 -0.1819 -0.19413 -0.26054 -0.14891 -0.15793 -0.028128 -0.18079 -0.09838 -0.19254 -0.21021 -9.7182 0.92819 2.6798 1.7714 1.0377 2.4756 1.7647 1.2115 1.3771 1.1564 0 0.090807 0 0.015879 0 0.016767 0 3.224
4.582 -0.13039 -0.16854 -0.12526 -0.28276 -0.31696 -0.12952 0.022216 -0.18045 0.019648 -0.028597 -0.1193 -9.6429 0.93182 2.6834 1.7725 0.99404 2.3706 1.7568 1.2141 1.3849 1.1539 0 0.086807 0 0.015912 0 0.016356 0 2.7696
4.5859 -0.15049 -0.14524 -0.054101 -0.26498 -0.40227 -0.14483 -0.0023241 -0.15803 0.098279 0.051414 0.035758 -9.6172 0.93576 2.6875 1.7696 0.94136 2.2731 1.7429 1.2116 1.3853 1.1507 0 0.08033 0 0.015709 0 0.015705 0 2.2178
4.5898 -0.16966 -0.12093 -0.036223 -0.18956 -0.37644 -0.16954 -0.045769 -0.098365 0.14206 0.055013 0.17868 -9.6315 0.93775 2.6885 1.7633 0.89164 2.1755 1.7282 1.2074 1.3799 1.1515 0 0.072804 0 0.015125 0 0.015069 0 1.5138
4.5938 -0.17403 -0.10437 -0.087594 -0.08047 -0.27337 -0.15603 -0.061683 -0.022097 0.16383 0.045623 0.21886 -9.6596 0.93649 2.6872 1.7563 0.85627 2.0903 1.7175 1.2051 1.3741 1.157 0 0.066651 0 0.014428 0 0.014792 0 0.78401
4.5977 -0.1573 -0.10174 -0.17275 0.0069916 -0.16111 -0.10315 -0.042087 0.026726 0.17999 0.066993 0.13516 -9.6825 0.93328 2.6871 1.7521 0.83884 2.0423 1.7125 1.2054 1.3723 1.1633 0 0.063207 0 0.014072 0 0.014989 0 0.29322
4.6016 -0.12504 -0.11338 -0.22834 0.026079 -0.099293 -0.061935 -0.010749 0.018633 0.19635 0.095027 -0.00080579 -9.7043 0.93083 2.689 1.7521 0.8336 2.0494 1.7114 1.2065 1.3746 1.1657 0 0.06182 0 0.014235 0 0.015409 0 0.28636
4.6055 -0.092044 -0.13162 -0.20622 -0.024669 -0.10872 -0.080808 0.0033745 -0.032995 0.19647 0.06669 -0.086354 -9.7458 0.93049 2.6903 1.7553 0.83148 2.1089 1.7117 1.206 1.3777 1.1629 0 0.061029 0 0.014602 0 0.015621 0 0.8158
4.6094 -0.07426 -0.14323 -0.10852 -0.10024 -0.16739 -0.14938 -0.013898 -0.083048 0.14927 -0.044134 -0.078856 -9.8238 0.9309 2.6881 1.7592 0.82855 2.1996 1.7121 1.2037 1.3789 1.1578 0 0.060484 0 0.014637 0 0.015355 0 1.6832
4.6133 -0.079483 -0.13696 0.0086557 -0.14557 -0.22899 -0.20264 -0.060451 -0.097526 0.036133 -0.18412 -0.032178 -9.9363 0.92983 2.683 1.7627 0.82917 2.2962 1.713 1.2021 1.3789 1.1547 0 0.061468 0 0.014098 0 0.014706 0 2.5509
4.6172 -0.10247 -0.11197 0.068241 -0.13844 -0.24994 -0.1839 -0.12658 -0.08727 -0.12479 -0.26018 -0.044274 -10.067 0.92717 2.6792 1.7663 0.84125 2.3846 1.7152 1.2032 1.3794 1.1555 0 0.065362 0 0.013308 0 0.014047 0 3.1502
4.6211 -0.12753 -0.080339 0.023768 -0.10237 -0.21096 -0.10248 -0.20048 -0.097599 -0.28281 -0.2269 -0.16396 -10.201 0.92566 2.6796 1.7706 0.86797 2.4648 1.7174 1.2067 1.3812 1.1584 0 0.071666 0 0.012907 0 0.013765 0 3.4351
4.625 -0.13742 -0.059983 -0.10402 -0.080252 -0.12507 -0.0262 -0.26738 -0.16115 -0.38858 -0.13537 -0.34209 -10.338 0.92814 2.683 1.7745 0.90403 2.5415 1.717 1.2096 1.3824 1.1607 0 0.077777 0 0.0133 0 0.014055 0 3.5644
4.6289 -0.12311 -0.061951 -0.23381 -0.094424 -0.03053 -0.015169 -0.30968 -0.25909 -0.42859 -0.090632 -0.47037 -10.488 0.93396 2.685 1.7751 0.93935 2.6112 1.7127 1.2091 1.3812 1.1609 0 0.081007 0 0.014317 0 0.014879 0 3.7295
4.6328 -0.088615 -0.081328 -0.27463 -0.12908 0.028211 -0.063632 -0.3136 -0.33027 -0.42755 -0.15349 -0.47079 -10.658 0.93864 2.6829 1.771 0.96597 2.6564 1.7071 1.2057 1.3784 1.1596 0 0.080931 0 0.015362 0 0.016009 0 3.9652
4.6367 -0.047846 -0.099177 -0.18888 -0.14829 0.024 -0.10833 -0.27754 -0.32239 -0.41592 -0.27886 -0.35478 -10.844 0.93769 2.6782 1.7639 0.9813 2.6542 1.7047 1.2028 1.3772 1.1589 0 0.079658 0 0.015905 0 0.01708 0 4.0898
4.6406 -0.015797 -0.094875 -0.021712 -0.12987 -0.036026 -0.093811 -0.21283 -0.23699 -0.39445 -0.35106 -0.20347 -11.036 0.93112 2.6755 1.7579 0.98505 2.591 1.7085 1.2038 1.3801 1.1594 0 0.079622 0 0.015839 0 0.017641 0 3.8185
4.6445 0.00035885 -0.060119 0.12773 -0.08299 -0.11062 -0.027511 -0.13468 -0.12543 -0.3321 -0.28523 -0.093982 -11.231 0.92403 2.677 1.7565 0.97433 2.4743 1.7153 1.2075 1.3856 1.1606 0 0.080979 0 0.015415 0 0.017308 0 2.957
4.6484 0.0049358 -0.0044367 0.17516 -0.035467 -0.14496 0.03092 -0.051928 -0.040058 -0.20098 -0.10188 -0.041532 -11.434 0.92228 2.6805 1.7598 0.94358 2.331 1.7167 1.2079 1.389 1.1615 0 0.081241 0 0.014887 0 0.015993 0 1.5355
4.6523 0.010511 0.051676 0.10991 -0.0060107 -0.10231 0.033809 0.034055 0.0111 -0.013743 0.092536 -0.0048627 -11.65 0.92719 2.6815 1.7643 0.89054 2.1926 1.7037 1.197 1.3854 1.1619 0 0.077589 0 0.014266 0 0.014055 0 -0.20144
4.6563 0.030347 0.090794 7.3643e-05 0.011099 0.012372 -0.0033167 0.12164 0.062757 0.17508 0.19794 0.06087 -11.873 0.93448 2.6786 1.7666 0.82246 2.0783 1.6725 1.1702 1.3732 1.1623 0 0.069673 0 0.013411 0 0.01216 0 -1.925
4.6602 0.071016 0.10977 -0.058585 0.036321 0.15344 -0.015614 0.20271 0.14793 0.30767 0.19981 0.16005 -12.084 0.93848 2.6747 1.7658 0.7552 1.9863 1.6272 1.1298 1.3533 1.1625 0 0.060152 0 0.012324 0 0.010895 0 -3.3777
4.6641 0.12894 0.1207 -0.0099676 0.082605 0.26193 0.046658 0.26675 0.2578 0.36571 0.16689 0.26034 -12.262 0.93755 2.6746 1.7636 0.70431 1.9016 1.5766 1.0838 1.3267 1.1615 0 0.052448 0 0.011287 0 0.010412 0 -4.4652
4.668 0.19209 0.14169 0.12851 0.14339 0.30207 0.16816 0.31115 0.347 0.37743 0.17841 0.33122 -12.399 0.93524 2.6791 1.7622 0.67507 1.8118 1.5291 1.041 1.2926 1.1587 0 0.04789 0 0.010665 0 0.010405 0 -5.2516
4.6719 0.24563 0.1841 0.28584 0.20092 0.28233 0.28183 0.34522 0.37797 0.38427 0.25424 0.37255 -12.505 0.93618 2.6846 1.7619 0.66011 1.7201 1.4893 1.0068 1.251 1.1551 0 0.045002 0 0.010572 0 0.010422 0 -5.8806
4.6758 0.27895 0.24461 0.38955 0.24382 0.24647 0.33055 0.38051 0.35743 0.4017 0.34923 0.40541 -12.595 0.94113 2.6864 1.7616 0.64707 1.6437 1.4585 0.982 1.2055 1.1532 0 0.041501 0 0.010741 0 0.010235 0 -6.4704
4.6797 0.29061 0.30651 0.40854 0.27537 0.24158 0.31557 0.41629 0.32745 0.41222 0.4062 0.44083 -12.672 0.9461 2.6836 1.76 0.6292 1.5997 1.4367 0.96463 1.1638 1.1548 0 0.036879 0 0.010756 0 0.0099198 0 -7.0355
4.6836 0.28889 0.34899 0.36021 0.30545 0.28643 0.28703 0.4363 0.32169 0.39387 0.40838 0.46375 -12.722 0.94657 2.6791 1.7578 0.60982 1.5909 1.4239 0.95291 1.1343 1.1589 0 0.03293 0 0.010421 0 0.0096371 0 -7.4746
4.6875 0.28674 0.3586 0.28717 0.33687 0.36144 0.29075 0.42335 0.33355 0.3513 0.38251 0.45014 -12.722 0.94221 2.6768 1.7565 0.59738 1.6032 1.4191 0.94616 1.1203 1.1622 0 0.031748 0 0.0099125 0 0.0093763 0 -7.6367
4.6914 0.2935 0.33635 0.22837 0.36113 0.4251 0.32633 0.37912 0.3297 0.31554 0.35969 0.39689 -12.656 0.93725 2.6767 1.7573 0.5964 1.6168 1.4186 0.94375 1.1184 1.1615 0 0.033351 0 0.0095565 0 0.0089647 0 -7.4302
4.6953 0.30815 0.29669 0.20443 0.36732 0.44226 0.35492 0.32853 0.29304 0.31288 0.34192 0.33088 -12.525 0.93614 2.676 1.7595 0.60319 1.6223 1.4178 0.9438 1.1211 1.1568 0 0.035438 0 0.0094809 0 0.0083176 0 -6.9012
4.6992 0.31887 0.25884 0.21778 0.35325 0.40419 0.34265 0.30098 0.24696 0.33638 0.30883 0.28649 -12.338 0.93902 2.6732 1.7619 0.60958 1.6266 1.4137 0.94363 1.1224 1.1516 0 0.035581 0 0.0094904 0 0.0076314 0 -6.2207
4.7031 0.31003 0.23585 0.25687 0.32627 0.3293 0.29262 0.3041 0.23266 0.35078 0.25164 0.27497 -12.11 0.9418 2.6703 1.7636 0.61036 1.6442 1.4077 0.94177 1.1211 1.1503 0 0.033618 0 0.0092955 0 0.0072679 0 -5.5796
4.707 0.27248 0.22723 0.29813 0.29339 0.24836 0.2355 0.31468 0.26207 0.32666 0.19205 0.27681 -11.849 0.94064 2.6715 1.7641 0.60697 1.6821 1.4047 0.93945 1.1192 1.154 0 0.031753 0 0.0088493 0 0.0074223 0 -5.0654
4.7109 0.21016 0.21985 0.30971 0.25257 0.18616 0.19409 0.29727 0.29751 0.26928 0.16349 0.26314 -11.562 0.9361 2.6778 1.7633 0.60448 1.7329 1.4082 0.93951 1.1186 1.1598 0 0.032221 0 0.0084378 0 0.0079231 0 -4.6129
4.7148 0.13797 0.19612 0.26381 0.19559 0.14984 0.16132 0.23474 0.28292 0.21307 0.17473 0.22241 -11.252 0.93258 2.6849 1.761 0.60603 1.7812 1.4164 0.94337 1.1193 1.1631 0 0.034898 0 0.0084179 0 0.0084011 0 -4.0598
4.7188 0.072121 0.14463 0.15454 0.1199 0.1273 0.11276 0.14326 0.19782 0.18744 0.19584 0.16586 -10.925 0.9336 2.687 1.7579 0.61089 1.8197 1.4239 0.94882 1.1194 1.1619 0 0.037376 0 0.0088694 0 0.0086796 0 -3.2576
4.7227 0.020018 0.066833 0.0081099 0.035975 0.094752 0.03601 0.057955 0.079326 0.18784 0.18214 0.11004 -10.587 0.93792 2.6824 1.7558 0.61805 1.858 1.426 0.95138 1.1182 1.1583 0 0.037565 0 0.0095223 0 0.0089868 0 -2.1515
4.7266 -0.023258 -0.023944 -0.12632 -0.039302 0.030594 -0.055932 0.0028126 -0.011816 0.17948 0.11236 0.058811 -10.243 0.94058 2.6757 1.7568 0.6309 1.9174 1.4243 0.94879 1.1169 1.156 0 0.036256 0 0.010048 0 0.0097573 0 -0.78632
4.7305 -0.069459 -0.1098 -0.20327 -0.097566 -0.069449 -0.13964 -0.02804 -0.04864 0.12818 0.0037333 0.0038941 -9.8977 0.93785 2.6734 1.7607 0.65736 2.0148 1.427 0.94519 1.1174 1.1565 0 0.036996 0 0.010424 0 0.011205 0 0.73486
4.7344 -0.12727 -0.17737 -0.2086 -0.14675 -0.18467 -0.20505 -0.061985 -0.061898 0.028031 -0.10751 -0.060405 -9.5601 0.93133 2.6767 1.7645 0.70447 2.15 1.4436 0.95083 1.1217 1.158 0 0.043159 0 0.010988 0 0.013097 0 2.2895
4.7383 -0.19543 -0.22355 -0.16947 -0.2022 -0.27764 -0.26099 -0.12235 -0.1071 -0.09798 -0.19712 -0.12909 -9.2441 0.92702 2.6803 1.7641 0.7724 2.3067 1.4782 0.97696 1.1315 1.1578 0 0.054862 0 0.012105 0 0.014955 0 3.7553
4.7422 -0.26356 -0.25545 -0.13905 -0.26875 -0.31764 -0.318 -0.20984 -0.20813 -0.22003 -0.26493 -0.19535 -8.9639 0.93066 2.6778 1.7599 0.85359 2.4659 1.5287 1.0293 1.1494 1.1559 0 0.068608 0 0.013753 0 0.016477 0 5.0358
4.7461 -0.31917 -0.28508 -0.1648 -0.33221 -0.30493 -0.36999 -0.30584 -0.3336 -0.32224 -0.32238 -0.26355 -8.7294 0.9439 2.6695 1.7583 0.93784 2.6189 1.5899 1.105 1.1787 1.1579 0 0.080025 0 0.015447 0 0.017756 0 6.1075
4.75 -0.35533 -0.32207 -0.25914 -0.37083 -0.27547 -0.39702 -0.39065 -0.42778 -0.40513 -0.3757 -0.34626 -8.5439 0.96461 2.6649 1.7694 1.0183 2.7682 1.6591 1.1953 1.2217 1.1714 0 0.087221 0 0.016619 0 0.019078 0 7.0491
4.7539 -0.37378 -0.36788 -0.38973 -0.37758 -0.27767 -0.3872 -0.45725 -0.46315 -0.47433 -0.42444 -0.44448 -8.407 0.99015 2.676 1.799 1.0932 2.9178 1.7365 1.2905 1.278 1.2014 0 0.091786 0 0.017088 0 0.020544 0 7.9952
4.7578 -0.38233 -0.41444 -0.49603 -0.37152 -0.33574 -0.35423 -0.50943 -0.46194 -0.53231 -0.47123 -0.53407 -8.3188 1.0194 2.7079 1.8437 1.162 3.0631 1.8213 1.3835 1.3432 1.2462 0 0.096729 0 0.017213 0 0.021914 0 9.0147
4.7617 -0.38917 -0.44823 -0.52434 -0.38453 -0.42852 -0.33115 -0.55059 -0.46843 -0.58061 -0.52346 -0.58029 -8.2827 1.0516 2.7543 1.8923 1.2218 3.1903 1.9065 1.4692 1.4108 1.298 0 0.10344 0 0.017547 0 0.022857 0 10.005
4.7656 -0.39799 -0.45764 -0.46153 -0.43257 -0.50298 -0.34479 -0.578 -0.50384 -0.62468 -0.57935 -0.57231 -8.304 1.0833 2.8015 1.9334 1.268 3.2861 1.9795 1.5427 1.4736 1.3467 0 0.11052 0 0.018329 0 0.02331 0 10.716
4.7695 -0.4059 -0.43968 -0.346 -0.49694 -0.51273 -0.39348 -0.58843 -0.55043 -0.67079 -0.61568 -0.54268 -8.3875 1.1087 2.8374 1.9626 1.2986 3.3481 2.0295 1.5991 1.525 1.3852 0 0.1153 0 0.019283 0 0.023559 0 10.913
4.7734 -0.40445 -0.40128 -0.24498 -0.53438 -0.45014 -0.44604 -0.58631 -0.57707 -0.7164 -0.59917 -0.54508 -8.5356 1.1229 2.8579 1.983 1.3177 3.3838 2.0557 1.6374 1.5606 1.4107 0 0.11651 0 0.019906 0 0.023925 0 10.556
4.7773 -0.3832 -0.35405 -0.20968 -0.50985 -0.34601 -0.46002 -0.58202 -0.57416 -0.74662 -0.51861 -0.60435 -8.748 1.1268 2.8667 1.9997 1.3322 3.3997 2.0677 1.6624 1.58 1.4248 0 0.11546 0 0.019947 0 0.024357 0 9.8259
4.7813 -0.33476 -0.3059 -0.23768 -0.42435 -0.24038 -0.40474 -0.57931 -0.55833 -0.74308 -0.40574 -0.68497 -9.0199 1.1267 2.8711 2.0137 1.3438 3.3878 2.0773 1.6816 1.5885 1.4316 0 0.11477 0 0.019615 0 0.024387 0 8.9573
4.7852 -0.25957 -0.25591 -0.27153 -0.31347 -0.15361 -0.27698 -0.56436 -0.54344 -0.69657 -0.31633 -0.71237 -9.3421 1.1298 2.8765 2.0216 1.3439 3.3247 2.0868 1.6966 1.5942 1.4359 0 0.11586 0 0.019303 0 0.023496 0 8.019
4.7891 -0.16803 -0.19668 -0.2386 -0.21705 -0.083385 -0.10663 -0.50979 -0.51279 -0.60819 -0.2811 -0.63225 -9.7009 1.137 2.884 2.0213 1.316 3.1831 2.0835 1.6963 1.6009 1.4411 0 0.11748 0 0.01911 0 0.021576 0 6.843
4.793 -0.077307 -0.12262 -0.10525 -0.14696 -0.024796 0.048534 -0.39279 -0.42673 -0.47746 -0.27158 -0.45474 -10.082 1.1412 2.8896 2.0157 1.2465 2.9518 2.0468 1.6596 1.6011 1.4478 0 0.1164 0 0.018637 0 0.019026 0 5.1762
4.7969 -0.0036092 -0.037389 0.095188 -0.08168 0.014028 0.12318 -0.21274 -0.26129 -0.29336 -0.2189 -0.24196 -10.474 1.131 2.8855 2.0115 1.1347 2.6476 1.963 1.5685 1.5763 1.4514 0 0.10953 0 0.017313 0 0.016404 0 2.9193
4.8008 0.046339 0.04599 0.28306 0.0072757 0.022122 0.079524 0.0061218 -0.038476 -0.044715 -0.074337 -0.051285 -10.87 1.0986 2.8624 2.0125 0.99525 2.312 1.836 1.4234 1.5076 1.4429 0 0.095869 0 0.014958 0 0.013976 0 0.2371
4.8047 0.078763 0.11311 0.38653 0.12145 0.011536 -0.059562 0.22775 0.18392 0.25492 0.1424 0.11088 -11.263 1.0461 2.8162 2.0154 0.85026 1.9953 1.6868 1.2477 1.3912 1.4133 0 0.077065 0 0.012085 0 0.011604 0 -2.5492
4.8086 0.10852 0.15806 0.38804 0.22609 0.025494 -0.20817 0.42041 0.35422 0.55349 0.35373 0.28046 -11.641 0.98384 2.7521 2.0123 0.71857 1.7373 1.542 1.0772 1.2457 1.3586 0 0.056539 0 0.0096098 0 0.0090672 0 -5.1609
4.8125 0.1496 0.18758 0.32938 0.27562 0.10875 -0.26071 0.56404 0.46008 0.77832 0.48591 0.48235 -11.988 0.92556 2.6855 1.9981 0.60933 1.5553 1.4211 0.94104 1.1047 1.2842 0 0.038066 0 0.0082175 0 0.0065034 0 -7.4496
4.8164 0.20689 0.21636 0.276 0.2527 0.26053 -0.15968 0.64847 0.52311 0.87676 0.52553 0.68676 -12.292 0.88119 2.6336 1.9767 0.52355 1.4441 1.3305 0.84881 0.99748 1.2032 0 0.024479 0 0.0079013 0 0.0045268 0 -9.3088
4.8203 0.27481 0.25744 0.27253 0.18637 0.4173 0.061727 0.67126 0.56547 0.84642 0.51988 0.82028 -12.547 0.8535 2.6052 1.9576 0.45959 1.3849 1.2673 0.79182 0.93306 1.1304 0 0.016864 0 0.0080729 0 0.0038918 0 -10.554
4.8242 0.34265 0.31504 0.32285 0.13297 0.49334 0.29995 0.64085 0.58572 0.72918 0.52529 0.82375 -12.76 0.83887 2.5952 1.9481 0.41675 1.3573 1.2263 0.75607 0.89994 1.0764 0 0.014352 0 0.0081125 0 0.0049532 0 -10.97
4.8281 0.40201 0.38384 0.40269 0.13624 0.45326 0.45309 0.57979 0.56805 0.57779 0.55591 0.70427 -12.937 0.83097 2.5907 1.9473 0.39418 1.3477 1.2039 0.73373 0.87966 1.0435 0 0.014653 0 0.0078512 0 0.0073285 0 -10.539
4.832 0.45027 0.45341 0.48466 0.20062 0.35321 0.48904 0.51939 0.51101 0.42863 0.58127 0.5351 -13.073 0.82471 2.5823 1.9474 0.38786 1.3516 1.196 0.72413 0.86201 1.0278 0 0.015264 0 0.0075655 0 0.0099868 0 -9.6366
4.8359 0.48852 0.51274 0.5519 0.29817 0.30572 0.45608 0.48508 0.4418 0.30395 0.56888 0.40601 -13.155 0.81827 2.5717 1.9422 0.39012 1.3685 1.1962 0.7261 0.84865 1.0228 0 0.01479 0 0.0075322 0 0.011686 0 -8.9324
4.8398 0.51692 0.55207 0.59464 0.39826 0.38894 0.43158 0.48379 0.39905 0.23093 0.52372 0.36842 -13.163 0.81284 2.5671 1.9328 0.39306 1.3955 1.1962 0.73206 0.84464 1.0227 0 0.01352 0 0.007601 0 0.011509 0 -8.9886
4.8438 0.53201 0.56291 0.60348 0.48978 0.5744 0.45652 0.50508 0.40162 0.24433 0.48372 0.41701 -13.083 0.81048 2.5728 1.9262 0.39263 1.4229 1.1906 0.73141 0.8486 1.0234 0 0.012787 0 0.007224 0 0.0092501 0 -9.8395
4.8477 0.5279 0.53918 0.57255 0.57594 0.73827 0.51041 0.53465 0.43545 0.35812 0.47918 0.51096 -12.911 0.812 2.5829 1.9272 0.38935 1.4374 1.1811 0.71984 0.85235 1.0224 0 0.013569 0 0.0059526 0 0.0055297 0 -10.916
4.8516 0.49953 0.48021 0.50937 0.65107 0.75203 0.54002 0.56534 0.46981 0.53264 0.50153 0.6056 -12.652 0.81606 2.5862 1.934 0.38528 1.431 1.1737 0.70405 0.84955 1.0189 0 0.015485 0 0.0039691 0 0.0015778 0 -11.411
4.8555 0.44494 0.39287 0.43528 0.6869 0.58003 0.50679 0.59316 0.48382 0.67946 0.51367 0.66809 -12.316 0.82028 2.5779 1.9393 0.38098 1.4095 1.1731 0.69529 0.84274 1.0136 0 0.017027 0 0.0021626 0 -0.001245 0 -10.823
4.8594 0.36551 0.28984 0.36898 0.64604 0.30419 0.40848 0.60332 0.47597 0.71502 0.48785 0.67715 -11.914 0.82298 2.5654 1.9382 0.37631 1.3937 1.1782 0.6976 0.84002 1.009 0 0.016826 0 0.0016356 0 -0.0020091 0 -9.2381
4.8633 0.26567 0.18415 0.30561 0.51133 0.058132 0.26406 0.56613 0.4507 0.62275 0.42768 0.6232 -11.464 0.82411 2.5612 1.9326 0.37499 1.4102 1.1838 0.70345 0.84485 1.007 0 0.014901 0 0.0029976 0 -0.00057513 0 -7.1703
4.8672 0.15328 0.084005 0.21438 0.30324 -0.071663 0.088982 0.45549 0.40178 0.46586 0.35155 0.51468 -10.988 0.82472 2.5695 1.9288 0.38775 1.4782 1.1885 0.70351 0.8511 1.0075 0 0.012901 0 0.0059709 0 0.0024606 0 -5.1094
4.8711 0.040026 -0.0082845 0.063784 0.068676 -0.096877 -0.10819 0.27832 0.31333 0.33296 0.26064 0.37762 -10.508 0.82608 2.581 1.9309 0.42955 1.602 1.1995 0.70265 0.85096 1.0085 0 0.01327 0 0.009574 0 0.0061917 0 -3.1881
4.875 -0.060719 -0.092937 -0.14355 -0.14689 -0.095985 -0.30733 0.084834 0.17689 0.26158 0.13373 0.23719 -10.038 0.83012 2.5821 1.9366 0.51125 1.7748 1.2313 0.72571 0.84918 1.0084 0 0.018083 0 0.012704 0 0.0098963 0 -1.2127
4.8789 -0.13945 -0.16893 -0.35706 -0.317 -0.13727 -0.46447 -0.059779 0.0042691 0.20844 -0.040016 0.093734 -9.5793 0.84082 2.5712 1.9401 0.6317 1.9887 1.2968 0.80381 0.86817 1.0103 0 0.028307 0 0.014691 0 0.013265 0 1.0249
4.8828 -0.19639 -0.2337 -0.50192 -0.42834 -0.22571 -0.5287 -0.12645 -0.17822 0.094107 -0.22659 -0.078085 -9.1342 0.86442 2.5667 1.9397 0.77696 2.2414 1.3992 0.94996 0.93548 1.023 0 0.043647 0 0.015491 0 0.016273 0 3.4698
4.8867 -0.24252 -0.28635 -0.52592 -0.4666 -0.31364 -0.4795 -0.15262 -0.34665 -0.11906 -0.35761 -0.29579 -8.7115 0.90657 2.5951 1.9419 0.9277 2.532 1.5307 1.1443 1.0622 1.0592 0 0.062655 0 0.015509 0 0.018904 0 5.804
4.8906 -0.29312 -0.33038 -0.43542 -0.41974 -0.35564 -0.3515 -0.21829 -0.48813 -0.38719 -0.38792 -0.5295 -8.3312 0.96757 2.6703 1.9579 1.0692 2.8484 1.6782 1.3431 1.231 1.1294 0 0.082909 0 0.015279 0 0.021019 0 7.6966
4.8945 -0.35705 -0.37232 -0.29487 -0.30347 -0.35362 -0.22271 -0.37888 -0.59453 -0.61767 -0.348 -0.70256 -8.0143 1.0398 2.7811 1.9948 1.1963 3.1611 1.83 1.5061 1.4061 1.2363 0 0.10149 0 0.015239 0 0.022437 0 9.0592
4.8984 -0.42933 -0.41674 -0.19102 -0.18171 -0.35452 -0.17313 -0.60836 -0.65501 -0.74107 -0.33331 -0.74712 -7.7706 1.1106 2.8979 2.0496 1.3111 3.4319 1.9784 1.6194 1.5561 1.3722 0 0.11593 0 0.015663 0 0.023113 0 10.089
4.9023 -0.49303 -0.46188 -0.18611 -0.14791 -0.40789 -0.24234 -0.80563 -0.6627 -0.75739 -0.42867 -0.67218 -7.5947 1.1691 2.9937 2.1112 1.4158 3.6349 2.1172 1.6979 1.6715 1.5202 0 0.12536 0 0.016679 0 0.023191 0 11.078
4.9063 -0.52958 -0.50001 -0.28698 -0.26541 -0.52239 -0.41004 -0.8679 -0.63114 -0.72246 -0.63114 -0.57601 -7.476 1.2118 3.0612 2.1669 1.5092 3.7741 2.239 1.7653 1.7623 1.6601 0 0.13091 0 0.018273 0 0.022949 0 12.175
4.9102 -0.5302 -0.522 -0.44353 -0.50887 -0.65471 -0.60363 -0.77632 -0.59778 -0.69901 -0.84376 -0.57705 -7.412 1.2418 3.1125 2.2091 1.5882 3.8805 2.3375 1.8329 1.8418 1.7746 0 0.1349 0 0.020294 0 0.022736 0 13.263
4.9141 -0.50004 -0.52199 -0.57392 -0.76091 -0.73482 -0.72576 -0.62209 -0.60112 -0.72242 -0.95052 -0.7138 -7.4117 1.2635 3.1639 2.2372 1.6517 3.9871 2.4107 1.8945 1.9132 1.856 0 0.1392 0 0.022468 0 0.022963 0 14.048
4.918 -0.45248 -0.49846 -0.60468 -0.87889 -0.70624 -0.69513 -0.54459 -0.64787 -0.80248 -0.9084 -0.90311 -7.4858 1.2777 3.2216 2.2545 1.7013 4.098 2.4629 1.9385 1.9711 1.9076 0 0.1441 0 0.02447 0 0.024011 0 14.233
4.9219 -0.39856 -0.45176 -0.50907 -0.78852 -0.55585 -0.49161 -0.62388 -0.7032 -0.93729 -0.77547 -1.0024 -7.6324 1.2831 3.2791 2.2654 1.7364 4.1757 2.4986 1.9631 2.0125 1.9409 0 0.14848 0 0.025985 0 0.02593 0 13.679
4.9258 -0.33996 -0.38202 -0.32486 -0.53355 -0.31957 -0.18352 -0.81029 -0.71837 -1.1064 -0.65238 -0.92801 -7.8351 1.2808 3.3243 2.2733 1.7483 4.1579 2.5147 1.9762 2.0415 1.9664 0 0.15103 0 0.026723 0 0.02809 0 12.428
4.9297 -0.27039 -0.29035 -0.13661 -0.24362 -0.063935 0.092879 -0.94857 -0.67108 -1.2463 -0.59269 -0.72512 -8.075 1.2757 3.3483 2.2803 1.72 3.9938 2.4963 1.9801 2.0606 1.9849 0 0.15109 0 0.026408 0 0.029165 0 10.61
4.9336 -0.18365 -0.18212 -0.025308 -0.04616 0.14656 0.20904 -0.88227 -0.57783 -1.249 -0.56235 -0.52282 -8.3443 1.2711 3.3453 2.2851 1.6334 3.6749 2.4237 1.9571 2.0559 1.9833 0 0.14834 0 0.024803 0 0.02773 0 8.3059
4.9375 -0.081429 -0.068494 -0.013833 0.010092 0.28035 0.13371 -0.56198 -0.46452 -1.012 -0.47909 -0.41057 -8.6471 1.2604 3.3077 2.2812 1.4808 3.2398 2.2845 1.873 1.996 1.9403 0 0.14165 0 0.021812 0 0.023208 0 5.4596
4.9414 0.024946 0.036633 -0.048464 -0.032147 0.34962 -0.035178 -0.078933 -0.32733 -0.51731 -0.28956 -0.34773 -8.9849 1.2259 3.2262 2.257 1.2714 2.7522 2.0845 1.7003 1.85 1.8385 0 0.12873 0 0.017604 0 0.016443 0 1.9409
4.9453 0.11988 0.12254 -0.037418 -0.087011 0.39184 -0.13732 0.39732 -0.12986 0.12987 -0.013138 -0.19311 -9.3412 1.1509 3.0971 2.2015 1.0276 2.2696 1.8478 1.4429 1.6128 1.6765 0 0.10752 0 0.012683 0 0.0093361 0 -2.2554
4.9492 0.19156 0.1859 0.076644 -0.088195 0.43343 -0.075256 0.72664 0.15362 0.74585 0.27976 0.16453 -9.6818 1.036 2.9312 2.1122 0.77604 1.8269 1.6065 1.1406 1.3167 1.4727 0 0.078537 0 0.0078179 0 0.0037241 0 -6.7946
4.9531 0.23733 0.23013 0.26623 -0.020139 0.46479 0.10447 0.87157 0.49027 1.1712 0.52455 0.68675 -9.9728 0.90553 2.7544 2.0002 0.5376 1.4413 1.3889 0.85 1.0179 1.2583 0 0.046114 0 0.0038815 0 0.00038379 0 -10.963
4.957 0.26332 0.2612 0.43542 0.092267 0.45137 0.25159 0.88908 0.78923 1.3515 0.69814 1.1833 -10.2 0.79526 2.5969 1.8872 0.32563 1.1285 1.2122 0.61464 0.76776 1.0646 0 0.016961 0 0.0016347 0 -0.0010248 0 -13.905
4.9609 0.27975 0.28377 0.49437 0.21241 0.37491 0.24796 0.85956 0.95871 1.3348 0.80784 1.4362 -10.372 0.72875 2.4781 1.7956 0.14985 0.91147 1.0824 0.44659 0.59008 0.91187 0 -0.0032934 0 0.0015286 0 -0.0011079 0 -15.042
4.9648 0.2952 0.30058 0.43191 0.31281 0.26724 0.1203 0.81776 0.97023 1.2016 0.85801 1.351 -10.506 0.70204 2.4002 1.7379 0.020997 0.81251 0.99698 0.33184 0.47961 0.80534 0 -0.013101 0 0.0035303 0 0.00011609 0 -14.396
4.9688 0.313 0.31385 0.32387 0.38091 0.19891 0.022431 0.74065 0.87031 0.9997 0.83711 1.0177 -10.608 0.68992 2.3529 1.7122 -0.04924 0.83445 0.94779 0.25086 0.41704 0.73897 0 -0.015193 0 0.0070179 0 0.0031546 0 -12.58
4.9727 0.33093 0.32555 0.26905 0.41737 0.2243 0.094834 0.59472 0.73053 0.74482 0.73895 0.63735 -10.667 0.66932 2.3245 1.7063 -0.053659 0.94954 0.92317 0.19644 0.38502 0.70119 0 -0.01392 0 0.010839 0 0.0080637 0 -10.442
4.9766 0.34317 0.33527 0.30819 0.43211 0.32933 0.32669 0.39366 0.58726 0.46969 0.59099 0.38216 -10.666 0.63917 2.3079 1.7062 0.0043699 1.108 0.91199 0.17599 0.37381 0.6799 0 -0.011954 0 0.013623 0 0.013554 0 -8.624
4.9805 0.34304 0.33806 0.39647 0.43501 0.43376 0.5513 0.21042 0.4302 0.254 0.4526 0.2976 -10.601 0.61902 2.2995 1.7037 0.10925 1.2629 0.90975 0.19999 0.37835 0.66569 0 -0.0089983 0 0.014305 0 0.017251 0 -7.3397
4.9844 0.32542 0.32568 0.45125 0.42134 0.45396 0.5869 0.12894 0.24545 0.18598 0.37671 0.31036 -10.481 0.6279 2.2953 1.6977 0.23759 1.3949 0.92257 0.26877 0.39576 0.65454 0 -0.0032467 0 0.01263 0 0.017172 0 -6.4646
4.9883 0.2882 0.2918 0.42783 0.36498 0.37451 0.39846 0.17487 0.060344 0.28317 0.36718 0.31437 -10.32 0.66287 2.2914 1.6913 0.36609 1.5187 0.96408 0.36868 0.42777 0.64984 0 0.006068 0 0.0093351 0 0.013281 0 -5.7798
4.9922 0.23297 0.23725 0.35241 0.23491 0.26269 0.13225 0.28527 -0.06417 0.45151 0.37151 0.25374 -10.121 0.69747 2.2885 1.6878 0.47858 1.6671 1.0452 0.47893 0.48312 0.6613 0 0.017493 0 0.0058525 0 0.0077774 0 -5.1134
4.9961 0.16485 0.17048 0.28431 0.030274 0.20918 -0.010729 0.34667 -0.089462 0.53445 0.31841 0.14185 -9.8841 0.70198 2.295 1.688 0.56922 1.8639 1.1638 0.58228 0.57259 0.69934 0 0.02852 0 0.0036743 0 0.0037465 0 -4.3015
5 0.091618 0.1024 0.24908 -0.19656 0.24597 0.051404 0.2746 -0.044017 0.42054 0.17071 0.021113 -9.6101 0.66754 2.3216 1.6915 0.6414 2.1039 1.3023 0.6714 0.69779 0.76696 0 0.0378 0 0.0037252 0 0.0031959 0 -3.1187
5.0039 0.021951 0.039824 0.21167 -0.35985 0.31636 0.21655 0.072513 -0.0054799 0.12093 -0.047906 -0.084975 -9.3165 0.61322 2.3717 1.6974 0.70338 2.3526 1.4358 0.74799 0.84331 0.85484 0 0.04616 0 0.0060657 0 0.005969 0 -1.3586
5.0078 -0.036794 -0.01664 0.11783 -0.3983 0.3247 0.29697 -0.1748 -0.033131 -0.24667 -0.2702 -0.18283 -9.0302 0.57037 2.4357 1.7058 0.76275 2.5652 1.5446 0.81736 0.98155 0.94406 0 0.055413 0 0.010004 0 0.010253 0 0.94725
5.0117 -0.080613 -0.068558 -0.038247 -0.32492 0.22051 0.18631 -0.36527 -0.11747 -0.54761 -0.42963 -0.28299 -8.7716 0.55886 2.4952 1.7168 0.82195 2.7101 1.6221 0.8829 1.088 1.0156 0 0.066129 0 0.014453 0 0.014071 0 3.396
5.0156 -0.1097 -0.1138 -0.19161 -0.22034 0.040475 -0.055456 -0.44726 -0.19784 -0.71279 -0.49669 -0.37303 -8.5431 0.57536 2.5348 1.7292 0.87715 2.7828 1.6726 0.9435 1.155 1.0601 0 0.076575 0 0.018302 0 0.016469 0 5.3613
5.0195 -0.12758 -0.14512 -0.25882 -0.16832 -0.12666 -0.2666 -0.43865 -0.22889 -0.75092 -0.48386 -0.41994 -8.3344 0.60164 2.5521 1.7403 0.92134 2.8007 1.7038 0.99448 1.1924 1.0811 0 0.083955 0 0.020693 0 0.017607 0 6.3559
5.0234 -0.13885 -0.15552 -0.21943 -0.18753 -0.21438 -0.32682 -0.39005 -0.22583 -0.69974 -0.42273 -0.39897 -8.138 0.62261 2.5563 1.747 0.94978 2.7861 1.7209 1.0309 1.216 1.0899 0 0.08686 0 0.0212 0 0.018008 0 6.313
5.0273 -0.14693 -0.14575 -0.1465 -0.22244 -0.22135 -0.24616 -0.3329 -0.24129 -0.57915 -0.33588 -0.31878 -7.9601 0.63715 2.5592 1.7478 0.96369 2.7493 1.7264 1.0514 1.235 1.0967 0 0.086623 0 0.019951 0 0.017872 0 5.5405
5.0313 -0.15281 -0.12694 -0.14924 -0.20295 -0.18906 -0.13059 -0.26124 -0.29985 -0.39338 -0.2266 -0.2174 -7.8151 0.65363 2.5655 1.7442 0.96914 2.6858 1.7239 1.0594 1.2486 1.1051 0 0.086196 0 0.017601 0 0.017053 0 4.4152
5.0352 -0.1554 -0.11447 -0.27322 -0.11662 -0.1477 -0.074258 -0.15934 -0.36207 -0.16746 -0.092529 -0.13302 -7.71 0.67713 2.5716 1.74 0.97178 2.5883 1.7195 1.0619 1.2534 1.1126 0 0.087476 0 0.015093 0 0.015528 0 3.1322
5.0391 -0.15258 -0.11708 -0.44838 -0.023201 -0.091899 -0.085089 -0.041098 -0.35901 0.035476 0.050718 -0.077424 -7.6347 0.70185 2.5721 1.7386 0.97192 2.463 1.7189 1.0646 1.2506 1.1161 0 0.089486 0 0.013252 0 0.013713 0 1.7523
5.043 -0.14199 -0.12957 -0.53723 0.0031987 -0.0098109 -0.1025 0.043924 -0.26271 0.14613 0.15958 -0.036145 -7.57 0.71523 2.5664 1.7411 0.96468 2.3362 1.723 1.0688 1.2467 1.1155 0 0.089211 0 0.012416 0 0.012271 0 0.44981
5.0469 -0.12131 -0.13517 -0.44672 -0.05206 0.073799 -0.071607 0.048968 -0.1187 0.14246 0.18152 0.0070356 -7.5052 0.7089 2.5599 1.7454 0.9453 2.2429 1.7284 1.0716 1.2475 1.1135 0 0.084441 0 0.012376 0 0.011623 0 -0.38145
5.0508 -0.088659 -0.11634 -0.20838 -0.12729 0.099123 0.005471 -0.022289 -0.0057064 0.068769 0.095027 0.046824 -7.4475 0.68604 2.5585 1.7484 0.91493 2.2045 1.7306 1.07 1.2525 1.1127 0 0.076138 0 0.012658 0 0.011667 0 -0.37832
5.0547 -0.04383 -0.066432 0.04369 -0.14095 0.029129 0.081951 -0.10725 0.035617 -0.0021416 -0.059453 0.058102 -7.4142 0.65945 2.5634 1.7487 0.8812 2.2127 1.7287 1.0651 1.2568 1.1133 0 0.068075 0 0.012915 0 0.011956 0 0.37074
5.0586 0.010316 0.005786 0.17915 -0.064814 -0.091269 0.11417 -0.12893 0.031075 -0.027866 -0.189 0.022076 -7.4132 0.64344 2.5701 1.7474 0.8526 2.2328 1.7251 1.062 1.2562 1.1139 0 0.063919 0 0.013116 0 0.012089 0 1.1762
5.0625 0.067475 0.081366 0.17153 0.058131 -0.14434 0.091756 -0.056966 0.031586 -0.018446 -0.20221 -0.047498 -7.431 0.64638 2.5727 1.7468 0.83162 2.2258 1.7206 1.0651 1.2522 1.1131 0 0.064242 0 0.013397 0 0.011931 0 1.1274
5.0664 0.11959 0.14181 0.10891 0.16502 -0.027861 0.031309 0.069365 0.051029 -0.0029517 -0.073319 -0.10369 -7.4396 0.66804 2.5688 1.7475 0.81317 2.1737 1.7111 1.0737 1.2488 1.1112 0 0.066116 0 0.013748 0 0.011513 0 -0.23343
5.0703 0.15977 0.17783 0.11029 0.23624 0.24599 -0.041373 0.17763 0.054316 0.019299 0.13461 -0.09464 -7.4138 0.70103 2.5612 1.7481 0.78992 2.0877 1.6892 1.0813 1.2483 1.1097 0 0.065733 0 0.013871 0 0.010823 0 -2.5072
5.0742 0.18449 0.1912 0.22259 0.30278 0.53258 -0.093869 0.22544 0.010095 0.086564 0.31205 0.001523 -7.3455 0.73391 2.5553 1.7468 0.75977 1.9957 1.6509 1.081 1.2492 1.1095 0 0.06174 0 0.013353 0 0.0097599 0 -4.6863
5.0781 0.19329 0.18992 0.38488 0.39228 0.64688 -0.082639 0.23286 -0.05219 0.22953 0.3823 0.16269 -7.2408 0.75521 2.555 1.744 0.72831 1.9184 1.6007 1.0714 1.2483 1.1106 0 0.056287 0 0.012019 0 0.0082871 0 -5.879
5.082 0.18686 0.181 0.48434 0.47654 0.50073 0.029984 0.25495 -0.051577 0.42006 0.35349 0.33847 -7.1079 0.75849 2.5601 1.7421 0.70396 1.857 1.5503 1.058 1.245 1.1125 0 0.052804 0 0.01014 0 0.006604 0 -5.9112
5.0859 0.1656 0.16599 0.44967 0.48443 0.17649 0.23461 0.32127 0.067038 0.57181 0.29868 0.47927 -6.9478 0.74644 2.5666 1.7437 0.69037 1.8014 1.5114 1.0489 1.241 1.1148 0 0.052565 0 0.0083147 0 0.0051462 0 -5.3158
5.0898 0.1302 0.14133 0.30172 0.37353 -0.12423 0.44967 0.39977 0.26279 0.6006 0.28113 0.55432 -6.7574 0.73037 2.5702 1.7482 0.68338 1.7504 1.4887 1.0483 1.2379 1.1172 0 0.053304 0 0.0071285 0 0.0044212 0 -4.7635
5.0938 0.083604 0.1025 0.12463 0.18591 -0.22014 0.55541 0.41961 0.41312 0.4914 0.2926 0.54965 -6.5388 0.72332 2.5693 1.7527 0.67572 1.7237 1.479 1.0539 1.2351 1.1189 0 0.05137 0 0.0068791 0 0.0048126 0 -4.4634
5.0977 0.031384 0.048449 -0.008429 0.022994 -0.0744 0.47648 0.33263 0.40909 0.30887 0.26279 0.45904 -6.3042 0.73076 2.5663 1.7542 0.66525 1.7516 1.4761 1.0599 1.2309 1.1188 0 0.045579 0 0.0075359 0 0.0064409 0 -4.0421
5.1016 -0.020829 -0.016696 -0.086995 -0.044124 0.18532 0.245 0.15776 0.24636 0.14122 0.13247 0.28607 -6.0701 0.74649 2.5648 1.7525 0.65911 1.8513 1.4766 1.0619 1.2256 1.1161 0 0.039139 0 0.0088788 0 0.0090712 0 -2.9505
5.1055 -0.071321 -0.085529 -0.15222 -0.041424 0.35922 -0.019497 -0.031418 0.026362 0.029965 -0.078597 0.058548 -5.8478 0.75823 2.5659 1.75 0.67026 2.0092 1.4824 1.0609 1.2217 1.1109 0 0.037568 0 0.010626 0 0.012084 0 -0.988
5.1094 -0.12374 -0.15121 -0.24237 -0.064919 0.30968 -0.20292 -0.16361 -0.13255 -0.050486 -0.27556 -0.16475 -5.6392 0.75912 2.5663 1.7486 0.70918 2.1884 1.4982 1.0638 1.2213 1.1056 0 0.044181 0 0.012453 0 0.014618 0 1.5094
5.1133 -0.18363 -0.2105 -0.35023 -0.18175 0.045411 -0.28013 -0.22046 -0.19016 -0.14975 -0.36474 -0.315 -5.4442 0.75549 2.562 1.7484 0.77773 2.3559 1.5292 1.0813 1.2243 1.1038 0 0.057115 0 0.013994 0 0.015964 0 3.9224
5.1172 -0.25218 -0.26399 -0.43116 -0.35724 -0.29456 -0.31259 -0.23913 -0.2005 -0.28211 -0.33347 -0.35655 -5.269 0.76366 2.5556 1.7503 0.86922 2.5068 1.5799 1.1254 1.2323 1.1117 0 0.070705 0 0.014951 0 0.016026 0 5.7691
5.1211 -0.3224 -0.31373 -0.45042 -0.48448 -0.53762 -0.36704 -0.27054 -0.24406 -0.4099 -0.26001 -0.31866 -5.1289 0.79782 2.5602 1.7603 0.97296 2.6639 1.6532 1.2045 1.2531 1.1367 0 0.080163 0 0.015291 0 0.015491 0 6.9454
5.125 -0.38171 -0.3603 -0.42212 -0.49117 -0.5875 -0.44113 -0.33527 -0.34945 -0.48254 -0.24484 -0.28255 -5.0402 0.85872 2.595 1.7891 1.0785 2.8524 1.7487 1.3173 1.3001 1.1856 0 0.085404 0 0.015341 0 0.015432 0 7.6682
5.1289 -0.41939 -0.40116 -0.40144 -0.41741 -0.47726 -0.47304 -0.41557 -0.47799 -0.48917 -0.32738 -0.325 -5.011 0.93206 2.6712 1.845 1.1769 3.0711 1.8591 1.4485 1.3814 1.2604 0 0.090525 0 0.015616 0 0.016574 0 8.2629
5.1328 -0.43285 -0.43111 -0.43537 -0.38228 -0.33438 -0.42279 -0.48413 -0.57365 -0.4727 -0.463 -0.46013 -5.0396 0.99718 2.78 1.9242 1.261 3.2879 1.9697 1.5713 1.4888 1.3538 0 0.099407 0 0.016458 0 0.018789 0 8.9789
5.1367 -0.42686 -0.44357 -0.51552 -0.46597 -0.28417 -0.33386 -0.53567 -0.61718 -0.4946 -0.57485 -0.62891 -5.1219 1.0392 2.8926 2.0083 1.3266 3.4633 2.0638 1.6605 1.5967 1.4494 0 0.11157 0 0.017791 0 0.021287 0 9.8973
5.1406 -0.40651 -0.43167 -0.57571 -0.62125 -0.35781 -0.301 -0.58935 -0.63027 -0.58719 -0.62399 -0.74795 -5.2591 1.056 2.9769 2.0736 1.3751 3.58 2.132 1.7081 1.6778 1.5279 0 0.12229 0 0.019213 0 0.023329 0 10.889
5.1445 -0.36986 -0.38911 -0.53915 -0.70392 -0.47087 -0.36869 -0.66173 -0.63709 -0.73609 -0.62979 -0.7773 -5.4572 1.0568 3.0187 2.1073 1.413 3.6509 2.1772 1.7288 1.7231 1.5782 0 0.12703 0 0.020365 0 0.024781 0 11.617
5.1484 -0.30787 -0.31204 -0.37822 -0.59843 -0.48983 -0.46462 -0.73943 -0.63467 -0.89901 -0.6282 -0.74815 -5.7189 1.0547 3.0297 2.1164 1.4452 3.6955 2.2092 1.7479 1.7483 1.6033 0 0.1259 0 0.021193 0 0.025953 0 11.641
5.1523 -0.21237 -0.20223 -0.13923 -0.32243 -0.33904 -0.44648 -0.77875 -0.60369 -1.0304 -0.61929 -0.72484 -6.0349 1.0586 3.0352 2.1211 1.4665 3.704 2.2324 1.7768 1.7762 1.6169 0 0.12367 0 0.021841 0 0.026892 0 10.642
5.1563 -0.08623 -0.069961 0.087062 -0.013427 -0.065477 -0.22932 -0.73188 -0.53741 -1.0843 -0.56229 -0.73473 -6.3854 1.067 3.0494 2.1366 1.4562 3.6249 2.2347 1.795 1.8083 1.6296 0 0.12482 0 0.022236 0 0.026881 0 8.6094
5.1602 0.05314 0.066576 0.22595 0.18732 0.19258 0.12492 -0.57506 -0.4447 -1.0032 -0.42096 -0.72936 -6.7479 1.0674 3.059 2.1575 1.3853 3.3922 2.1887 1.7559 1.811 1.6349 0 0.128 0 0.021822 0 0.024757 0 5.8224
5.1641 0.18062 0.1869 0.26451 0.24374 0.31101 0.44489 -0.31649 -0.32043 -0.726 -0.20654 -0.61419 -7.1055 1.041 3.0321 2.1591 1.2327 2.9763 2.067 1.6158 1.7321 1.6071 0 0.12547 0 0.019785 0 0.01987 0 2.5872
5.168 0.27607 0.27671 0.2506 0.23038 0.27386 0.58492 0.014885 -0.12624 -0.23028 0.031434 -0.32381 -7.4469 0.97267 2.9428 2.1153 1.0005 2.4198 1.8613 1.3663 1.5386 1.5143 0 0.10878 0 0.015713 0 0.012822 0 -1.0243
5.1719 0.33385 0.33388 0.25062 0.24167 0.17774 0.5355 0.38097 0.17743 0.4189 0.2564 0.12037 -7.7585 0.86221 2.7944 2.0194 0.71735 1.8264 1.5914 1.0457 1.2455 1.3401 0 0.076367 0 0.010161 0 0.0052875 0 -5.1329
5.1758 0.36274 0.36752 0.30108 0.30178 0.14367 0.41226 0.73448 0.56735 1.0658 0.47852 0.61661 -8.0213 0.72813 2.6207 1.8907 0.42666 1.3097 1.2991 0.72008 0.91242 1.0986 0 0.036357 0 0.0045936 0 -0.00093524 0 -9.68
5.1797 0.37748 0.39027 0.38935 0.36121 0.21468 0.34295 1.0157 0.93203 1.5275 0.72752 1.0443 -8.2155 0.6003 2.464 1.7629 0.16801 0.93666 1.0293 0.44738 0.61065 0.83208 0 0.0018253 0 0.00064961 0 -0.0047843 0 -14.067
5.1836 0.38867 0.40917 0.47271 0.37184 0.32878 0.3646 1.1646 1.1319 1.689 0.98988 1.3268 -8.3323 0.50449 2.3514 1.6641 -0.036414 0.70609 0.81296 0.25092 0.38508 0.59134 0 -0.018 0 -0.00073739 0 -0.0060237 0 -17.238
5.1875 0.39805 0.42156 0.515 0.35321 0.38754 0.42208 1.1511 1.1067 1.5619 1.183 1.449 -8.3802 0.44956 2.2844 1.6035 -0.18224 0.57371 0.65898 0.11933 0.23984 0.41118 0 -0.023417 0 0.000263 0 -0.0047133 0 -18.274
5.1914 0.40063 0.41872 0.51041 0.37686 0.35239 0.45154 1.0017 0.9311 1.264 1.2094 1.4283 -8.3784 0.42727 2.2483 1.5732 -0.27291 0.4996 0.55879 0.028528 0.15266 0.29677 0 -0.022307 0 0.0027071 0 -0.0008581 0 -17.063
5.1953 0.39013 0.39391 0.47906 0.48418 0.27694 0.45038 0.79419 0.75601 0.94176 1.0497 1.282 -8.3409 0.42393 2.2286 1.5591 -0.30889 0.47938 0.49843 -0.033986 0.10121 0.22873 0 -0.022552 0 0.0055672 0 0.005239 0 -14.462
5.1992 0.36294 0.34827 0.44394 0.62373 0.24702 0.46049 0.61449 0.67927 0.69452 0.80264 1.0255 -8.2652 0.43316 2.218 1.5504 -0.28473 0.53821 0.47033 -0.060623 0.078836 0.18259 0 -0.025489 0 0.0081867 0 0.012312 0 -11.734
5.2031 0.31874 0.29037 0.41137 0.67631 0.28976 0.49199 0.50559 0.66488 0.551 0.61793 0.69892 -8.1357 0.45827 2.2133 1.5425 -0.19479 0.69856 0.47942 -0.033206 0.092062 0.14947 0 -0.025841 0 0.010225 0 0.018103 0 -9.7014
5.207 0.25954 0.23025 0.3698 0.55009 0.34247 0.48186 0.44907 0.58834 0.49271 0.57117 0.38167 -7.94 0.50351 2.2095 1.535 -0.042005 0.95349 0.54085 0.061331 0.1491 0.14452 0 -0.017619 0 0.011356 0 0.020445 0 -8.2887
5.2109 0.1894 0.17333 0.30348 0.26117 0.31274 0.34509 0.39363 0.36661 0.48522 0.59355 0.16201 -7.6845 0.56485 2.2039 1.5308 0.15806 1.2687 0.67035 0.22207 0.25327 0.19781 0 -0.00026929 0 0.011224 0 0.018777 0 -6.8007
5.2148 0.11522 0.11883 0.2061 -0.070707 0.17096 0.073153 0.30395 0.047753 0.48605 0.52925 0.076501 -7.3944 0.63132 2.2056 1.5384 0.38056 1.609 0.87144 0.43545 0.40467 0.33356 0 0.020561 0 0.0098196 0 0.01478 0 -4.6436
5.2188 0.046304 0.063647 0.083985 -0.30405 -0.015429 -0.22322 0.18526 -0.22611 0.43728 0.27733 0.071346 -7.0996 0.69607 2.239 1.5705 0.59959 1.9629 1.1267 0.68081 0.60237 0.55057 0 0.038094 0 0.0079227 0 0.011403 0 -1.8319
5.2227 -0.0084137 0.0077257 -0.048511 -0.36434 -0.14023 -0.38195 0.062792 -0.34536 0.27312 -0.10791 0.029942 -6.8173 0.7645 2.332 1.6381 0.79604 2.3422 1.4001 0.93405 0.84024 0.81635 0 0.050408 0 0.007011 0 0.010904 0 1.113
5.2266 -0.044538 -0.043451 -0.17167 -0.27411 -0.15328 -0.31467 -0.059652 -0.32521 -0.043899 -0.45261 -0.14257 -6.5463 0.84843 2.4941 1.74 0.96097 2.7539 1.6506 1.1695 1.0998 1.0794 0 0.061683 0 0.0084607 0 0.01345 0 3.6801
5.2305 -0.064336 -0.081396 -0.25803 -0.11713 -0.10128 -0.076689 -0.21519 -0.27746 -0.48283 -0.60718 -0.44034 -6.2783 0.94905 2.7033 1.859 1.0941 3.1715 1.8499 1.3647 1.3504 1.2927 0 0.077575 0 0.012532 0 0.017371 0 5.7567
5.2344 -0.074586 -0.10006 -0.27361 0.020258 -0.077397 0.17976 -0.44002 -0.2961 -0.93966 -0.57011 -0.74969 -6.0127 1.0455 2.9141 1.969 1.1994 3.5292 1.9928 1.5081 1.561 1.4348 0 0.099045 0 0.017971 0 0.020694 0 7.5329
5.2383 -0.081334 -0.10007 -0.19325 0.086993 -0.13023 0.32231 -0.71663 -0.37432 -1.2818 -0.47985 -0.92617 -5.7626 1.1037 3.0826 2.0493 1.2798 3.7489 2.0912 1.6039 1.7157 1.5149 0 0.1204 0 0.022662 0 0.022571 0 9.0858
5.2422 -0.085671 -0.08864 -0.026957 0.074556 -0.2194 0.31941 -0.95034 -0.43119 -1.4126 -0.48244 -0.89905 -5.5439 1.1004 3.189 2.0958 1.334 3.7807 2.1572 1.6673 1.818 1.5605 0 0.13341 0 0.024925 0 0.023424 0 10.108
5.2461 -0.084012 -0.075304 0.16428 0.009282 -0.2572 0.22447 -1.0134 -0.4106 -1.3098 -0.59554 -0.72058 -5.36 1.044 3.2405 2.1196 1.3556 3.628 2.1887 1.7093 1.8786 1.5951 0 0.13388 0 0.02448 0 0.023924 0 10.074
5.25 -0.072688 -0.066496 0.2866 -0.059218 -0.19278 0.10026 -0.83297 -0.3423 -1.0173 -0.69214 -0.51883 -5.1947 0.96965 3.2546 2.1349 1.3354 3.34 2.1691 1.7239 1.8982 1.6218 0 0.12474 0 0.022354 0 0.023977 0 8.6742
5.2539 -0.052876 -0.062597 0.26608 -0.077972 -0.058734 -0.029488 -0.45518 -0.29988 -0.60908 -0.61734 -0.39116 -5.0236 0.91342 3.2388 2.1465 1.2667 2.9817 2.0832 1.689 1.8612 1.6245 0 0.11296 0 0.019857 0 0.022764 0 6.1127
5.2578 -0.031523 -0.059334 0.10457 -0.021 0.059294 -0.1589 -0.029778 -0.30401 -0.16023 -0.33141 -0.32568 -4.8335 0.88482 3.1857 2.1482 1.1511 2.6035 1.9344 1.584 1.7499 1.5831 0 0.10314 0 0.017552 0 0.019725 0 2.9953
5.2617 -0.017295 -0.052278 -0.10647 0.087387 0.094917 -0.25142 0.28029 -0.28064 0.25934 0.048748 -0.21777 -4.6326 0.86346 3.0858 2.131 1.0005 2.2327 1.7502 1.4109 1.5657 1.4921 0 0.093704 0 0.015083 0 0.015462 0 -0.037286
5.2656 -0.014816 -0.041015 -0.23544 0.18197 0.046885 -0.23834 0.39863 -0.12804 0.58562 0.34382 0.029103 -4.4416 0.82203 2.9451 2.0937 0.83561 1.8853 1.5706 1.201 1.3396 1.3681 0 0.079027 0 0.011943 0 0.01158 0 -2.5941
5.2695 -0.021865 -0.029807 -0.19715 0.20123 -0.036108 -0.082985 0.37069 0.16843 0.77561 0.45435 0.40134 -4.2741 0.75474 2.7902 2.0461 0.67982 1.5827 1.427 1.0008 1.1195 1.2416 0 0.055774 0 0.0084128 0 0.0095741 0 -4.5356
5.2734 -0.031691 -0.024278 -0.015876 0.13391 -0.10502 0.15332 0.31153 0.49085 0.83188 0.42538 0.76013 -4.1232 0.68541 2.6559 2.0023 0.55213 1.3565 1.3298 0.84721 0.94554 1.1397 0 0.027616 0 0.0057002 0 0.009747 0 -5.8003
5.2773 -0.03833 -0.026853 0.18551 0.025783 -0.14206 0.32472 0.31127 0.66634 0.80686 0.38265 0.93222 -3.9678 0.64787 2.5645 1.9714 0.4635 1.2368 1.2704 0.74965 0.83097 1.0732 0 0.0040285 0 0.0050983 0 0.011126 0 -6.3004
5.2813 -0.040613 -0.034891 0.26801 -0.061445 -0.15172 0.30317 0.37255 0.6023 0.76707 0.40562 0.8368 -3.7931 0.65698 2.5145 1.9533 0.41793 1.237 1.2358 0.69466 0.76466 1.0352 0 -0.0060688 0 0.0068663 0 0.012374 0 -5.9829
5.2852 -0.042085 -0.043353 0.17275 -0.10126 -0.13553 0.086338 0.42312 0.35725 0.73724 0.45484 0.54513 -3.6057 0.69637 2.487 1.9425 0.41646 1.3478 1.2217 0.66592 0.72986 1.0113 0 -0.00056083 0 0.0098765 0 0.01285 0 -4.931
5.2891 -0.047696 -0.049925 -0.040042 -0.11553 -0.087444 -0.18922 0.38423 0.085892 0.67363 0.41589 0.22347 -3.4294 0.73365 2.4641 1.9337 0.45987 1.5463 1.2349 0.66315 0.72253 0.9932 0 0.014874 0 0.01241 0 0.012907 0 -3.3435
5.293 -0.060483 -0.058028 -0.23797 -0.14002 -0.015035 -0.35011 0.23432 -0.086588 0.49898 0.21497 0.0064124 -3.2845 0.74853 2.444 1.9262 0.54744 1.8086 1.2859 0.70342 0.75416 0.98383 0 0.031669 0 0.013459 0 0.013315 0 -1.4024
5.2969 -0.080641 -0.074576 -0.31246 -0.18108 0.044489 -0.31894 0.019869 -0.14753 0.17735 -0.10088 -0.093701 -3.1697 0.74888 2.4425 1.9221 0.67244 2.1148 1.3775 0.80436 0.83868 0.99459 0 0.044858 0 0.013427 0 0.014449 0 0.80137
5.3008 -0.10662 -0.10383 -0.25039 -0.20965 0.042664 -0.16475 -0.18599 -0.17353 -0.23471 -0.3903 -0.16799 -3.0643 0.76128 2.4801 1.9235 0.81891 2.4436 1.5011 0.96344 0.97581 1.0359 0 0.055754 0 0.013603 0 0.01599 0 3.1741
5.3047 -0.13615 -0.14244 -0.13025 -0.19807 -0.037143 -0.032194 -0.33536 -0.23927 -0.60994 -0.52647 -0.30598 -2.9491 0.80584 2.5646 1.9306 0.96408 2.7649 1.639 1.151 1.1446 1.1088 0 0.068919 0 0.01491 0 0.017312 0 5.4583
5.3086 -0.16601 -0.18015 -0.053068 -0.15795 -0.15441 -0.018029 -0.42561 -0.35039 -0.83294 -0.49338 -0.50236 -2.8267 0.87786 2.682 1.9428 1.0867 3.042 1.7721 1.323 1.3113 1.2026 0 0.086576 0 0.017029 0 0.018094 0 7.2279
5.3125 -0.19157 -0.20621 -0.067825 -0.13545 -0.2352 -0.10445 -0.48 -0.45375 -0.87717 -0.38997 -0.66049 -2.7229 0.95114 2.8021 1.9595 1.176 3.2458 1.8859 1.4452 1.4457 1.2991 0 0.10561 0 0.018697 0 0.018579 0 8.1223
5.3164 -0.20793 -0.21627 -0.1485 -0.16633 -0.22965 -0.199 -0.51578 -0.49797 -0.81344 -0.34344 -0.68676 -2.6664 0.99878 2.8945 1.9796 1.2354 3.3681 1.9732 1.5099 1.5336 1.3798 0 0.11982 0 0.018879 0 0.019296 0 8.136
5.3203 -0.21267 -0.21428 -0.23146 -0.23701 -0.15317 -0.23143 -0.53113 -0.47757 -0.74591 -0.40822 -0.58533 -2.6663 1.0132 2.9457 2.0003 1.2765 3.4224 2.0341 1.5362 1.5803 1.4345 0 0.12515 0 0.017751 0 0.020571 0 7.6739
5.3242 -0.20773 -0.20782 -0.27201 -0.2939 -0.073552 -0.21255 -0.51765 -0.42523 -0.73227 -0.53236 -0.46185 -2.7078 1.0101 2.9635 2.0174 1.3079 3.4275 2.073 1.5521 1.6035 1.4641 0 0.12322 0 0.016601 0 0.022234 0 7.2722
5.3281 -0.19778 -0.20114 -0.26999 -0.2929 -0.055321 -0.20568 -0.47874 -0.37449 -0.75246 -0.61086 -0.43013 -2.7687 1.0147 2.9692 2.0277 1.3274 3.3877 2.0933 1.5747 1.6202 1.4783 0 0.11971 0 0.016719 0 0.023721 0 7.1959
5.332 -0.18567 -0.19167 -0.25002 -0.23899 -0.10984 -0.24878 -0.43103 -0.3362 -0.74243 -0.57341 -0.50702 -2.8407 1.0429 2.9798 2.0315 1.3221 3.2864 2.0935 1.599 1.6365 1.4886 0 0.11916 0 0.018268 0 0.02441 0 7.2494
5.3359 -0.16888 -0.17269 -0.22532 -0.17589 -0.19173 -0.30819 -0.38688 -0.30373 -0.65254 -0.43218 -0.59304 -2.9348 1.0907 2.9955 2.032 1.2778 3.1004 2.0652 1.6031 1.6433 1.4999 0 0.12069 0 0.020111 0 0.023931 0 6.9447
5.3398 -0.14093 -0.13941 -0.18458 -0.1381 -0.23864 -0.30873 -0.33698 -0.26602 -0.47761 -0.25706 -0.55701 -3.0665 1.137 3.0006 2.0327 1.1905 2.8251 1.9978 1.564 1.6222 1.5075 0 0.11857 0 0.020704 0 0.02229 0 5.8591
5.3438 -0.097599 -0.093168 -0.11261 -0.11649 -0.21625 -0.20781 -0.25304 -0.20753 -0.24217 -0.10987 -0.34774 -3.236 1.1566 2.9764 2.034 1.0703 2.4898 1.8882 1.4721 1.5577 1.5006 0 0.10722 0 0.019265 0 0.019807 0 3.8831
5.3477 -0.042693 -0.040771 -0.018245 -0.072987 -0.13308 -0.040715 -0.11112 -0.10294 0.029942 0.0015444 -0.033244 -3.4236 1.1348 2.9176 2.0334 0.93673 2.1494 1.7477 1.3383 1.4494 1.4707 0 0.086304 0 0.016236 0 0.016941 0 1.214
5.3516 0.012279 0.0096491 0.063953 0.012658 -0.022875 0.10564 0.083811 0.069806 0.32353 0.11295 0.26179 -3.6039 1.0759 2.8374 2.0275 0.8094 1.8587 1.6012 1.1877 1.3159 1.4183 0 0.061736 0 0.012788 0 0.014112 0 -1.7929
5.3555 0.055342 0.052596 0.103 0.11481 0.081066 0.16467 0.29278 0.29746 0.61213 0.2542 0.45557 -3.7651 1.0003 2.7599 2.0157 0.70048 1.6474 1.476 1.0485 1.1864 1.354 0 0.041627 0 0.0099119 0 0.011597 0 -4.7251
5.3594 0.082586 0.086473 0.10233 0.18247 0.15727 0.14167 0.4613 0.51375 0.84027 0.40963 0.55341 -3.9142 0.93421 2.7046 2.0008 0.61424 1.5148 1.3891 0.94065 1.0862 1.2923 0 0.030723 0 0.0079295 0 0.0095537 0 -7.1148
5.3633 0.10065 0.11267 0.098672 0.18653 0.19325 0.10102 0.54708 0.62908 0.93852 0.52399 0.60509 -4.0643 0.89478 2.6759 1.9867 0.55118 1.4452 1.3401 0.87053 1.0248 1.2446 0 0.027795 0 0.0067014 0 0.0081425 0 -8.4757
5.3672 0.1207 0.13426 0.12699 0.1449 0.18342 0.10567 0.53826 0.5952 0.86701 0.54583 0.6305 -4.2159 0.88181 2.6646 1.9761 0.51178 1.4272 1.3155 0.83292 0.99447 1.2143 0 0.027812 0 0.0061254 0 0.0076006 0 -8.4849
5.3711 0.14896 0.15502 0.18481 0.10183 0.13577 0.16547 0.45384 0.44894 0.65003 0.46825 0.59456 -4.3524 0.88041 2.6582 1.9691 0.49675 1.4624 1.3008 0.8165 0.97985 1.1982 0 0.026632 0 0.0063263 0 0.0081386 0 -7.2284
5.375 0.18164 0.17787 0.232 0.086712 0.078237 0.23775 0.33118 0.28773 0.36841 0.33296 0.45557 -4.453 0.87404 2.6504 1.9648 0.50438 1.5549 1.2891 0.81003 0.9691 1.1913 0 0.024127 0 0.0073758 0 0.0096812 0 -5.271
5.3789 0.20842 0.20248 0.22828 0.096424 0.050425 0.27286 0.21009 0.19211 0.11324 0.19839 0.23205 -4.5092 0.85841 2.6428 1.9624 0.52888 1.6943 1.2819 0.80603 0.95951 1.1892 0 0.023371 0 0.0089426 0 0.011685 0 -3.4075
5.3828 0.22069 0.22353 0.17327 0.11511 0.079928 0.25913 0.11984 0.16461 -0.061421 0.10262 0.01325 -4.5297 0.845 2.6394 1.9619 0.5615 1.8497 1.2827 0.8015 0.95446 1.1893 0 0.027133 0 0.010353 0 0.013286 0 -2.231
5.3867 0.21733 0.2324 0.10998 0.14178 0.16013 0.2275 0.071587 0.14267 -0.15144 0.050472 -0.10336 -4.5286 0.85109 2.641 1.9633 0.59381 1.9798 1.2905 0.79661 0.95648 1.1892 0 0.035001 0 0.011077 0 0.013769 0 -1.8378
5.3906 0.20366 0.22248 0.087571 0.189 0.24926 0.21656 0.058058 0.07257 -0.17917 0.028155 -0.088951 -4.5114 0.88411 2.6443 1.9657 0.6202 2.0551 1.2992 0.79275 0.96312 1.1868 0 0.043574 0 0.011158 0 0.013037 0 -1.8921
5.3945 0.18585 0.19466 0.11862 0.25319 0.29453 0.23429 0.06205 -0.029128 -0.16272 0.023917 -0.00040407 -4.4716 0.93344 2.6456 1.9681 0.63829 2.0721 1.3029 0.79099 0.96853 1.1816 0 0.049205 0 0.011118 0 0.01167 0 -1.9724
5.3984 0.16669 0.15849 0.17074 0.29557 0.26526 0.25219 0.070105 -0.088023 -0.10678 0.034059 0.077256 -4.4011 0.9769 2.6439 1.9696 0.64814 2.0513 1.3005 0.7913 0.96829 1.1758 0 0.050691 0 0.0114 0 0.010495 0 -1.8935
5.4023 0.14621 0.12683 0.19888 0.26584 0.17236 0.23474 0.081649 -0.04567 -0.016484 0.053974 0.10517 -4.301 0.99641 2.6408 1.9701 0.65157 2.02 1.2959 0.79267 0.96256 1.173 0 0.04965 0 0.01189 0 0.0099828 0 -1.7611
5.4063 0.12482 0.10786 0.18524 0.15319 0.061815 0.17475 0.10472 0.079027 0.087473 0.071117 0.1108 -4.181 0.98988 2.638 1.9699 0.65193 1.9951 1.2939 0.79364 0.95532 1.1752 0 0.048641 0 0.012018 0 0.010015 0 -1.7711
5.4102 0.10475 0.10031 0.14847 0.011643 -0.012734 0.10138 0.14085 0.20166 0.17212 0.072457 0.1408 -4.0483 0.96999 2.6357 1.9693 0.6531 1.9767 1.2961 0.79316 0.951 1.1808 0 0.048966 0 0.011364 0 0.010187 0 -1.9813
5.4141 0.087761 0.095584 0.11653 -0.07478 -0.021307 0.0543 0.17412 0.24489 0.21149 0.059493 0.20072 -3.8989 0.95243 2.6336 1.9681 0.65736 1.9563 1.3002 0.79126 0.95163 1.1857 0 0.050032 0 0.010168 0 0.010351 0 -2.2545
5.418 0.072456 0.084733 0.09477 -0.061965 0.025335 0.048298 0.17836 0.20035 0.20274 0.052043 0.24528 -3.7224 0.94444 2.6322 1.9664 0.66368 1.9291 1.3031 0.78921 0.95628 1.1867 0 0.050478 0 0.0092254 0 0.010863 0 -2.3831
5.4219 0.05488 0.06447 0.063876 0.014544 0.082992 0.060602 0.14001 0.12302 0.16487 0.071865 0.22663 -3.5168 0.94281 2.6331 1.9646 0.66838 1.9007 1.3037 0.78882 0.96239 1.184 0 0.049688 0 0.0092312 0 0.012242 0 -2.2458
5.4258 0.032625 0.038075 0.0090655 0.070879 0.10237 0.051891 0.075541 0.070333 0.1238 0.11915 0.14796 -3.2974 0.94071 2.6369 1.9632 0.66843 1.8828 1.3031 0.79131 0.96734 1.1807 0 0.048259 0 0.010179 0 0.014549 0 -1.8637
5.4297 0.0079942 0.011579 -0.052958 0.050343 0.061732 0.0019462 0.023404 0.051235 0.097835 0.16539 0.065235 -3.0889 0.93515 2.642 1.9621 0.66451 1.8846 1.3023 0.79608 0.96939 1.1799 0 0.047229 0 0.01138 0 0.01707 0 -1.3449
5.4336 -0.013753 -0.010815 -0.082234 -0.027794 -0.018365 -0.071532 0.012811 0.033075 0.092234 0.17258 0.035194 -2.9058 0.92817 2.6455 1.9608 0.66091 1.9077 1.3019 0.80068 0.96803 1.1819 0 0.047066 0 0.012068 0 0.018656 0 -0.79942
5.4375 -0.029888 -0.028647 -0.055077 -0.091779 -0.090587 -0.12698 0.036113 -0.009464 0.099988 0.12346 0.061861 -2.7405 0.92242 2.646 1.959 0.66214 1.9478 1.3027 0.80227 0.96414 1.1846 0 0.047474 0 0.012034 0 0.018517 0 -0.28898
5.4414 -0.043719 -0.044205 0.004443 -0.08862 -0.11691 -0.13326 0.052325 -0.061521 0.10347 0.035655 0.093968 -2.5705 0.91748 2.6445 1.9572 0.66964 2.0011 1.3081 0.80015 0.9599 1.1854 0 0.048081 0 0.011717 0 0.016823 0 0.18872
5.4453 -0.061802 -0.060551 0.036902 -0.033457 -0.097231 -0.094973 0.02202 -0.086879 0.078721 -0.052916 0.073385 -2.3795 0.91122 2.6429 1.9567 0.682 2.0684 1.3238 0.79752 0.95837 1.1842 0 0.049184 0 0.011731 0 0.014617 0 0.69711
5.4492 -0.086994 -0.080078 -0.001947 0.008527 -0.066318 -0.0482 -0.057041 -0.074545 0.007433 -0.11422 -0.014005 -2.1736 0.90433 2.6423 1.9584 0.6986 2.1523 1.354 0.80093 0.96266 1.1826 0 0.051736 0 0.01231 0 0.013086 0 1.3304
5.4531 -0.11436 -0.10347 -0.097717 -0.014122 -0.061429 -0.032123 -0.14735 -0.05823 -0.10679 -0.14873 -0.1312 -1.9782 0.90211 2.6417 1.9617 0.72232 2.251 1.3974 0.81688 0.97483 1.1823 0 0.056547 0 0.013184 0 0.012775 0 2.1414
5.457 -0.1347 -0.12859 -0.18368 -0.09382 -0.090025 -0.060835 -0.2058 -0.084233 -0.23267 -0.17783 -0.22686 -1.8174 0.91068 2.6404 1.9648 0.75758 2.3546 1.4462 0.84752 0.99504 1.1832 0 0.063429 0 0.013923 0 0.013328 0 3.0658
5.4609 -0.14289 -0.15024 -0.19516 -0.17827 -0.12759 -0.11725 -0.2224 -0.16081 -0.32773 -0.21956 -0.27604 -1.6973 0.93113 2.6392 1.9665 0.80467 2.4481 1.4907 0.88852 1.0209 1.1838 0 0.071036 0 0.014366 0 0.013926 0 3.9209
5.4648 -0.14287 -0.16216 -0.12548 -0.22408 -0.14639 -0.17046 -0.22592 -0.24408 -0.36849 -0.27094 -0.28912 -1.6053 0.95757 2.6397 1.9666 0.85614 2.5188 1.5245 0.93077 1.048 1.1829 0 0.077525 0 0.014694 0 0.014019 0 4.5122
5.4688 -0.14392 -0.16116 -0.034015 -0.2332 -0.14466 -0.19906 -0.2507 -0.27804 -0.36824 -0.31079 -0.29019 -1.5257 0.98127 2.6425 1.966 0.89972 2.563 1.5479 0.96531 1.071 1.1811 0 0.08155 0 0.015149 0 0.013748 0 4.7692
5.4727 -0.15139 -0.1501 0.0012875 -0.23862 -0.14468 -0.2013 -0.29773 -0.2491 -0.3628 -0.31747 -0.29331 -1.4547 0.99708 2.6451 1.966 0.92662 2.5858 1.5656 0.98783 1.0862 1.1804 0 0.082915 0 0.015716 0 0.013749 0 4.775
5.4766 -0.16078 -0.13659 -0.05384 -0.26037 -0.16156 -0.18761 -0.32996 -0.19915 -0.37429 -0.28468 -0.29778 -1.4022 1.006 2.6449 1.9665 0.93783 2.5944 1.5814 0.99978 1.0937 1.1821 0 0.082542 0 0.016113 0 0.014525 0 4.649
5.4805 -0.16115 -0.12712 -0.16442 -0.28048 -0.17794 -0.16665 -0.30786 -0.18321 -0.38714 -0.22442 -0.29693 -1.3789 1.0124 2.6416 1.9662 0.94237 2.5902 1.5951 1.0057 1.0967 1.1855 0 0.081842 0 0.016066 0 0.015926 0 4.3968
5.4844 -0.14471 -0.12146 -0.25539 -0.26154 -0.15707 -0.13864 -0.23026 -0.21352 -0.36198 -0.15897 -0.28302 -1.3853 1.0188 2.6385 1.9642 0.94816 2.5665 1.6033 1.0093 1.0993 1.1884 0 0.08185 0 0.015575 0 0.017178 0 3.8989
5.4883 -0.11359 -0.1123 -0.26768 -0.18615 -0.085807 -0.099918 -0.13882 -0.24572 -0.27621 -0.11012 -0.2447 -1.4102 1.0242 2.6388 1.9605 0.95373 2.5141 1.6033 1.0114 1.1036 1.1889 0 0.082575 0 0.014916 0 0.017434 0 3.0713
5.4922 -0.077503 -0.091373 -0.19596 -0.075532 -0.0020869 -0.05117 -0.080098 -0.21996 -0.15162 -0.090062 -0.16975 -1.4416 1.0259 2.6423 1.9567 0.94858 2.4296 1.5966 1.0115 1.1084 1.1869 0 0.082935 0 0.014403 0 0.016426 0 2.0304
5.4961 -0.045326 -0.056791 -0.083639 0.029209 0.029403 -0.00043837 -0.062166 -0.11651 -0.039476 -0.094482 -0.059874 -1.4771 1.0226 2.6451 1.9549 0.92233 2.3217 1.5885 1.0099 1.1109 1.1841 0 0.081395 0 0.014172 0 0.014688 0 1.0595
5.5 -0.01879 -0.015273 0.012643 0.10007 -0.021412 0.04123 -0.049289 0.026309 0.024438 -0.10046 0.056847 -1.5232 1.0145 2.6437 1.9566 0.87486 2.2084 1.584 1.0085 1.11 1.1823 0 0.077006 0 0.014161 0 0.013179 0 0.36472
5.5039 0.0060365 0.022763 0.058166 0.1358 -0.11023 0.066375 -0.00043269 0.14531 0.050703 -0.075316 0.13781 -1.5857 1.0013 2.639 1.9616 0.81832 2.1082 1.5847 1.0094 1.1072 1.1822 0 0.070199 0 0.014235 0 0.012583 0 -0.14535
5.5078 0.032313 0.050696 0.053169 0.14816 -0.14609 0.074741 0.086833 0.2021 0.081546 0.0024437 0.16062 -1.6608 0.98112 2.6357 1.968 0.76923 2.0305 1.5877 1.0129 1.1052 1.1832 0 0.062713 0 0.014291 0 0.012853 0 -0.80098
5.5117 0.05838 0.069149 0.023676 0.14291 -0.069909 0.07308 0.17128 0.20414 0.14474 0.1222 0.14826 -1.734 0.9532 2.6376 1.973 0.73761 1.9737 1.5889 1.0168 1.1051 1.1834 0 0.056608 0 0.014245 0 0.013344 0 -1.8374
5.5156 0.07996 0.082911 0.0030984 0.11887 0.086402 0.072876 0.20699 0.18477 0.223 0.23977 0.15252 -1.7897 0.92137 2.6429 1.9745 0.72218 1.9296 1.5864 1.0189 1.106 1.182 0 0.053015 0 0.01401 0 0.013394 0 -3.0866
5.5195 0.095096 0.095078 0.015595 0.082416 0.21849 0.086175 0.18709 0.16858 0.27056 0.30332 0.20356 -1.8203 0.89477 2.6462 1.9726 0.7146 1.8921 1.5814 1.0188 1.1061 1.1793 0 0.051534 0 0.013545 0 0.012874 0 -4.0179
5.5234 0.10542 0.10418 0.0651 0.054369 0.2344 0.11853 0.14833 0.15605 0.26025 0.2899 0.27381 -1.8277 0.88289 2.6439 1.9693 0.70781 1.8622 1.5768 1.0177 1.1053 1.1772 0 0.050732 0 0.01296 0 0.012237 0 -4.1396
5.5273 0.11209 0.10634 0.13181 0.055469 0.13127 0.16145 0.13287 0.13583 0.21227 0.22227 0.2981 -1.8186 0.88845 2.6385 1.9671 0.70066 1.8459 1.5745 1.0169 1.1049 1.1774 0 0.049306 0 0.012507 0 0.012065 0 -3.4182
5.5313 0.11156 0.099256 0.17951 0.08435 -0.0048481 0.19175 0.14711 0.10472 0.17461 0.14934 0.2371 -1.7969 0.90442 2.6361 1.9674 0.69573 1.8482 1.5742 1.016 1.1059 1.1803 0 0.046977 0 0.012386 0 0.012522 0 -2.3298
5.5352 0.097204 0.083636 0.17416 0.11402 -0.074282 0.18339 0.1593 0.073336 0.17502 0.1062 0.12214 -1.762 0.91812 2.6395 1.969 0.69429 1.8685 1.5744 1.014 1.1068 1.1848 0 0.044478 0 0.012546 0 0.013206 0 -1.4822
5.5391 0.066214 0.061189 0.10531 0.1143 -0.045145 0.1271 0.1366 0.054419 0.19398 0.089218 0.031698 -1.7113 0.9195 2.6449 1.97 0.69412 1.9019 1.5738 1.0105 1.1053 1.1881 0 0.042814 0 0.012674 0 0.013496 0 -1.1412
5.543 0.02454 0.032413 -0.0046581 0.078459 0.029858 0.042027 0.080936 0.049322 0.18592 0.068022 0.017052 -1.646 0.90693 2.6454 1.969 0.69238 1.9436 1.5728 1.0075 1.1011 1.1883 0 0.042527 0 0.01247 0 0.01309 0 -1.0699
5.5469 -0.016581 -0.0029259 -0.11196 0.026118 0.068601 -0.033985 0.025225 0.046129 0.1256 0.020454 0.050524 -1.5726 0.88646 2.6393 1.9667 0.68996 1.9937 1.5727 1.0071 1.0968 1.1852 0 0.043559 0 0.01195 0 0.012258 0 -0.79125
5.5508 -0.050175 -0.043402 -0.17709 -0.020369 0.029838 -0.071932 -0.0052522 0.028689 0.031146 -0.045177 0.0519 -1.5012 0.86611 2.6324 1.9653 0.69246 2.0557 1.5743 1.0095 1.0964 1.1808 0 0.045675 0 0.011479 0 0.011618 0 -0.0025088
5.5547 -0.079674 -0.085091 -0.18699 -0.059866 -0.063469 -0.075345 -0.023294 -0.013515 -0.05805 -0.10196 -0.029633 -1.4418 0.85048 2.633 1.9658 0.70651 2.1316 1.5778 1.0122 1.1002 1.1781 0 0.048864 0 0.011469 0 0.011678 0 1.2219
5.5586 -0.11452 -0.1238 -0.15935 -0.11022 -0.15785 -0.078255 -0.066896 -0.081073 -0.12191 -0.13548 -0.16069 -1.4007 0.83975 2.6429 1.9673 0.73487 2.2175 1.5831 1.0125 1.1042 1.1786 0 0.053311 0 0.012017 0 0.012523 0 2.5604
5.5625 -0.15857 -0.15773 -0.12889 -0.18249 -0.21723 -0.11634 -0.15468 -0.16456 -0.17375 -0.15918 -0.25487 -1.3813 0.83234 2.6542 1.9676 0.77474 2.3049 1.59 1.0114 1.1039 1.1815 0 0.059004 0 0.012837 0 0.013865 0 3.714
5.5664 -0.20266 -0.18678 -0.12687 -0.26082 -0.23935 -0.19462 -0.25748 -0.24635 -0.23489 -0.19697 -0.26104 -1.3845 0.8279 2.6568 1.9662 0.82006 2.3859 1.5979 1.0131 1.0992 1.1843 0 0.065426 0 0.013562 0 0.015312 0 4.5529
5.5703 -0.22924 -0.20852 -0.16497 -0.31143 -0.23668 -0.27973 -0.31967 -0.30607 -0.3023 -0.25243 -0.21796 -1.4119 0.82774 2.648 1.9645 0.86529 2.459 1.6052 1.0222 1.0957 1.1849 0 0.071676 0 0.014095 0 0.016592 0 5.069
5.5742 -0.22553 -0.2158 -0.22855 -0.31209 -0.21409 -0.32395 -0.31222 -0.33121 -0.34981 -0.30001 -0.21545 -1.4662 0.83329 2.6357 1.9651 0.90706 2.5278 1.6096 1.0388 1.0999 1.1831 0 0.076929 0 0.014653 0 0.017585 0 5.275
5.5781 -0.19283 -0.20011 -0.28023 -0.27056 -0.16984 -0.30015 -0.26362 -0.32603 -0.363 -0.30974 -0.29857 -1.5497 0.84466 2.6308 1.9682 0.94331 2.5943 1.6094 1.058 1.1128 1.1806 0 0.080847 0 0.015444 0 0.018236 0 5.1875
5.582 -0.14352 -0.15899 -0.27533 -0.21257 -0.11131 -0.2183 -0.23416 -0.30813 -0.36493 -0.27951 -0.41358 -1.6622 0.86082 2.6365 1.9714 0.9716 2.6508 1.6062 1.0742 1.1283 1.1793 0 0.08366 0 0.016322 0 0.018504 0 4.8688
5.5859 -0.089281 -0.099883 -0.18739 -0.1532 -0.058089 -0.11227 -0.25575 -0.29066 -0.39542 -0.23813 -0.45472 -1.7987 0.88035 2.6458 1.9718 0.98855 2.6788 1.6037 1.0853 1.139 1.18 0 0.085847 0 0.016808 0 0.018368 0 4.4015
5.5898 -0.032472 -0.035119 -0.031568 -0.083751 -0.023136 -0.012422 -0.29609 -0.26533 -0.45799 -0.21326 -0.36774 -1.9517 0.90152 2.6489 1.9699 0.99031 2.6551 1.6056 1.0925 1.1432 1.1827 0 0.087627 0 0.016485 0 0.017836 0 3.768
5.5938 0.031523 0.02833 0.13459 0.011669 0.0058853 0.070701 -0.28387 -0.20555 -0.49212 -0.19762 -0.20407 -2.1132 0.92152 2.6439 1.969 0.97294 2.5642 1.6101 1.0958 1.1454 1.1868 0 0.088486 0 0.015394 0 0.016893 0 2.7737
5.5977 0.10508 0.094304 0.24331 0.12924 0.058414 0.14134 -0.17206 -0.091533 -0.41056 -0.15159 -0.067863 -2.2773 0.93602 2.6373 1.9721 0.93241 2.4059 1.6079 1.0894 1.149 1.191 0 0.087026 0 0.014021 0 0.01549 0 1.1612
5.6016 0.18313 0.17151 0.26531 0.2399 0.14996 0.20397 0.021071 0.065001 -0.17614 -0.042508 -0.0082491 -2.438 0.94039 2.6362 1.9762 0.86539 2.1964 1.5846 1.0621 1.1486 1.1917 0 0.081388 0 0.012851 0 0.013629 0 -1.1429
5.6055 0.2576 0.26115 0.2362 0.31356 0.26182 0.25757 0.23059 0.22362 0.15446 0.11958 0.031666 -2.5837 0.9318 2.6383 1.9718 0.7716 1.9604 1.5278 1.004 1.1294 1.1812 0 0.070295 0 0.01195 0 0.011523 0 -3.8846
5.6094 0.32569 0.35096 0.23246 0.34824 0.35681 0.30257 0.40146 0.34694 0.46659 0.28873 0.15351 -2.6952 0.91062 2.6318 1.9482 0.65602 1.7219 1.4336 0.91399 1.0768 1.1484 0 0.054233 0 0.010963 0 0.009606 0 -6.617
5.6133 0.3916 0.42327 0.30963 0.37276 0.4164 0.34788 0.52613 0.43221 0.67393 0.42627 0.39086 -2.7487 0.87997 2.6058 1.9006 0.52862 1.498 1.3097 0.80019 0.98716 1.0833 0 0.035941 0 0.0095764 0 0.0083035 0 -9.0027
5.6172 0.45872 0.47051 0.45349 0.41905 0.45786 0.40535 0.63 0.51001 0.77509 0.53398 0.66162 -2.7253 0.84392 2.5603 1.8344 0.40054 1.298 1.1725 0.67561 0.87149 0.98339 0 0.019518 0 0.0079581 0 0.0077114 0 -10.987
5.6211 0.52085 0.50266 0.58973 0.49218 0.51039 0.47597 0.72722 0.6094 0.83007 0.64027 0.83816 -2.6176 0.80628 2.5056 1.7625 0.27945 1.1262 1.0401 0.552 0.74885 0.85829 0 0.008415 0 0.0067308 0 0.0075108 0 -12.67
5.625 0.56336 0.53711 0.64719 0.56803 0.5758 0.54481 0.79844 0.72415 0.88633 0.75496 0.86696 -2.4286 0.77034 2.4538 1.6982 0.16798 0.98482 0.92644 0.43785 0.63641 0.72845 0 0.0035837 0 0.0064562 0 0.0072602 0 -14.04
5.6289 0.5745 0.57907 0.61903 0.61872 0.61994 0.59399 0.81413 0.81551 0.93311 0.84558 0.81697 -2.1628 0.73914 2.4097 1.6496 0.066936 0.87589 0.83726 0.34012 0.54408 0.61698 0 0.0031674 0 0.0070928 0 0.0068257 0 -14.889
5.6328 0.55548 0.61119 0.56471 0.63784 0.60836 0.62133 0.77443 0.84969 0.92881 0.86798 0.80692 -1.8177 0.71501 2.3719 1.6184 -0.019679 0.80166 0.7711 0.26504 0.47545 0.53868 0 0.0040278 0 0.0079383 0 0.0065115 0 -15.026
5.6367 0.51748 0.60406 0.54956 0.63941 0.54756 0.64199 0.71704 0.83037 0.86538 0.82128 0.88472 -1.3838 0.69845 2.3401 1.6022 -0.082517 0.76469 0.72305 0.21549 0.43031 0.49304 0 0.0039076 0 0.008135 0 0.0067136 0 -14.545
5.6406 0.46781 0.53938 0.57903 0.63385 0.48187 0.66562 0.6803 0.79042 0.79321 0.76269 0.98068 -0.8553 0.68769 2.3189 1.5958 -0.10965 0.76839 0.69024 0.18836 0.40475 0.46666 0 0.0025249 0 0.0073199 0 0.0074178 0 -13.781
5.6445 0.39997 0.42503 0.59071 0.6073 0.44266 0.66977 0.66093 0.75016 0.77371 0.75321 0.97989 -0.24006 0.68035 2.3116 1.5926 -0.091705 0.81843 0.67691 0.17805 0.39136 0.44505 0 0.00094672 0 0.0058902 0 0.0080882 0 -12.928
5.6484 0.30016 0.28802 0.51182 0.52566 0.40399 0.60071 0.61553 0.6878 0.80846 0.78158 0.83695 0.43835 0.67661 2.3134 1.5862 -0.024815 0.92438 0.6962 0.18642 0.38487 0.42693 0 0.00024782 0 0.0047078 0 0.0081487 0 -11.707
5.6523 0.16508 0.1524 0.32579 0.35879 0.29939 0.41087 0.50899 0.55758 0.82386 0.7495 0.61457 1.1495 0.68165 2.314 1.5767 0.090285 1.1003 0.76665 0.23087 0.39305 0.43094 0 0.0010656 0 0.0045312 0 0.0076493 0 -9.5045
5.6563 0.012417 0.023294 0.083955 0.10406 0.091819 0.10501 0.35828 0.34097 0.73341 0.54954 0.40917 1.8672 0.70519 2.3121 1.575 0.25091 1.3623 0.90358 0.3401 0.44272 0.48838 0 0.0045151 0 0.0056304 0 0.0074512 0 -5.9457
5.6602 -0.12998 -0.10892 -0.14552 -0.20572 -0.17382 -0.24674 0.21877 0.077885 0.51562 0.17262 0.24559 2.5741 0.75785 2.3293 1.6023 0.45332 1.7222 1.1097 0.53641 0.57023 0.6249 0 0.013151 0 0.0078147 0 0.0086806 0 -1.3755
5.6641 -0.24832 -0.25081 -0.33555 -0.50998 -0.39675 -0.54632 0.11932 -0.15863 0.22593 -0.26002 0.055329 3.2564 0.84622 2.405 1.6797 0.69132 2.1788 1.3714 0.81725 0.79775 0.84292 0 0.030206 0 0.010739 0 0.011904 0 3.2861
5.668 -0.35651 -0.39464 -0.50549 -0.73794 -0.50783 -0.72825 0.012702 -0.32344 -0.068847 -0.58272 -0.23652 3.8979 0.96952 2.5711 1.8142 0.95544 2.7116 1.6637 1.1526 1.1126 1.1175 0 0.056966 0 0.014182 0 0.016772 0 7.2462
5.6719 -0.48252 -0.52568 -0.67375 -0.83592 -0.53329 -0.79475 -0.1968 -0.43657 -0.35975 -0.71869 -0.60756 4.4783 1.1196 2.8259 1.9925 1.235 3.2829 1.9626 1.5025 1.4692 1.4101 0 0.090431 0 0.018098 0 0.02241 0 10.444
5.6758 -0.63716 -0.63917 -0.81735 -0.80051 -0.56807 -0.79887 -0.56014 -0.55885 -0.68799 -0.73742 -0.93176 4.9791 1.2839 3.1306 2.188 1.5215 3.8495 2.2548 1.8423 1.8152 1.6903 0 0.12391 0 0.022469 0 0.028122 0 13.449
5.6797 -0.79513 -0.74593 -0.89112 -0.69784 -0.68254 -0.7954 -1.0082 -0.72973 -1.0647 -0.77992 -1.0865 5.3871 1.4495 3.4339 2.3772 1.8098 4.3774 2.5387 2.1721 2.1239 1.9509 0 0.15096 0 0.027126 0 0.033672 0 16.73
5.6836 -0.90963 -0.85743 -0.8898 -0.63966 -0.85643 -0.80525 -1.3742 -0.92939 -1.4092 -0.92152 -1.0706 5.6922 1.6064 3.7045 2.5518 2.0941 4.8518 2.817 2.5046 2.4038 2.2031 0 0.1698 0 0.031676 0 0.038943 0 20.027
5.6875 -0.9508 -0.96386 -0.87902 -0.71261 -1.0063 -0.82155 -1.508 -1.1014 -1.5876 -1.1044 -1.0135 5.8802 1.7485 3.9444 2.7172 2.3635 5.2757 3.0859 2.8405 2.6783 2.4583 0 0.18442 0 0.035599 0 0.043481 0 22.487
5.6914 -0.93305 -1.0298 -0.94357 -0.90522 -1.0733 -0.84209 -1.3923 -1.209 -1.5311 -1.2045 -1.0609 5.9309 1.8735 4.1726 2.8799 2.6027 5.6584 3.3337 3.1568 2.9549 2.7103 0 0.20081 0 0.038473 0 0.046601 0 23.456
5.6953 -0.90356 -1.0175 -1.0895 -1.1005 -1.0741 -0.88697 -1.159 -1.265 -1.3214 -1.166 -1.2429 5.8261 1.9811 4.3969 3.0362 2.799 6.0044 3.5473 3.4204 3.2118 2.9353 0 0.2213 0 0.040223 0 0.048056 0 23.121
5.6992 -0.89897 -0.9196 -1.2003 -1.1592 -1.0565 -0.97714 -0.99197 -1.3057 -1.1497 -1.0655 -1.4496 5.5618 2.0722 4.6033 3.1733 2.9499 6.3078 3.7218 3.6131 3.4158 3.1087 0 0.24192 0 0.041236 0 0.048565 0 22.333
5.7031 -0.90847 -0.77146 -1.1115 -1.0339 -1.0142 -1.0927 -0.99853 -1.3402 -1.1762 -1.0393 -1.5353 5.1539 2.1477 4.7698 3.2808 3.063 6.5544 3.8623 3.7441 3.5529 3.2241 0 0.25541 0 0.042193 0 0.049435 0 21.768
5.707 -0.87793 -0.62769 -0.75621 -0.81175 -0.86489 -1.1567 -1.152 -1.334 -1.4156 -1.1424 -1.4519 4.6305 2.2059 4.8885 3.3599 3.1432 6.722 3.9743 3.8352 3.6404 3.2975 0 0.25763 0 0.043625 0 0.051409 0 21.291
5.7109 -0.75435 -0.52152 -0.25128 -0.63451 -0.53637 -1.0716 -1.339 -1.2456 -1.7461 -1.2814 -1.2875 4.0184 2.2404 4.9694 3.4196 3.1779 6.777 4.0489 3.8882 3.7053 3.35 0 0.25167 0 0.045413 0 0.053744 0 20.175
5.7148 -0.53298 -0.44117 0.16679 -0.56186 -0.079105 -0.78959 -1.4512 -1.0746 -2.0179 -1.2917 -1.1802 3.3347 2.2373 5.017 3.4612 3.1337 6.6687 4.0569 3.8666 3.745 3.3822 0 0.2454 0 0.046619 0 0.054457 0 17.935
5.7188 -0.26657 -0.3439 0.31596 -0.51116 0.32279 -0.36157 -1.4367 -0.86521 -2.1412 -1.0888 -1.1897 2.5923 2.1782 5.0042 3.4664 2.9696 6.3356 3.9576 3.7091 3.7097 3.3629 0 0.24404 0 0.045842 0 0.05164 0 14.864
5.7227 -0.028975 -0.19531 0.20688 -0.34424 0.48098 0.078172 -1.28 -0.65871 -2.0743 -0.74814 -1.2404 1.8105 2.0466 4.8726 3.4008 2.6608 5.73 3.7183 3.3685 3.5229 3.2399 0 0.24369 0 0.041962 0 0.044732 0 11.64
5.7266 0.13554 6.6041e-05 0.024711 -0.027135 0.36574 0.38701 -0.96109 -0.4457 -1.7545 -0.43289 -1.1757 1.0207 1.8375 4.5688 3.2339 2.216 4.8511 3.3309 2.8461 3.1298 2.9687 0 0.23199 0 0.03479 0 0.034642 0 8.4186
5.7305 0.23587 0.20168 -0.027807 0.29915 0.14538 0.49702 -0.45621 -0.17528 -1.0913 -0.24062 -0.86809 0.25833 1.5636 4.0889 2.9597 1.675 3.7663 2.816 2.1944 2.5359 2.5366 0 0.19646 0 0.025206 0 0.022811 0 4.424
5.7344 0.31493 0.36424 0.1139 0.42785 0.052265 0.44783 0.20982 0.18312 -0.071259 -0.11498 -0.29767 -0.44969 1.2518 3.4951 2.6025 1.0906 2.599 2.2132 1.4882 1.8071 1.9684 0 0.13464 0 0.014745 0 0.010272 0 -1.3699
5.7383 0.40919 0.46938 0.35417 0.28995 0.19207 0.34891 0.91984 0.58918 1.1221 0.09275 0.44241 -1.091 0.93319 2.8876 2.2055 0.50867 1.4861 1.5686 0.79014 1.0356 1.314 0 0.058296 0 0.0049744 0 -0.00225 0 -9.0129
5.7422 0.52262 0.53314 0.55259 0.054952 0.47068 0.30262 1.4927 0.9496 2.1259 0.47261 1.1922 -1.661 0.63188 2.3515 1.8116 -0.040251 0.5267 0.92663 0.13544 0.30068 0.63114 0 -0.011975 0 -0.0029178 0 -0.013457 0 -17.03
5.7461 0.63251 0.58812 0.65629 0.0098095 0.70128 0.34516 1.7811 1.1915 2.5969 0.9596 1.7836 -2.1513 0.36094 1.9214 1.4506 -0.53595 -0.24369 0.32918 -0.45772 -0.34896 -0.026505 0 -0.058411 0 -0.0081921 0 -0.02103 0 -23.22
5.75 0.71491 0.65856 0.72509 0.30658 0.78046 0.44423 1.7648 1.3175 2.4512 1.3804 2.0928 -2.5447 0.1266 1.5848 1.1395 -0.96113 -0.84198 -0.18559 -0.97057 -0.88921 -0.61268 0 -0.075851 0 -0.010484 0 -0.022591 0 -26.192
5.7539 0.763 0.74735 0.84024 0.81013 0.76136 0.54636 1.5594 1.3857 1.933 1.5942 2.0879 -2.8226 -0.065472 1.3154 0.8885 -1.301 -1.3008 -0.59024 -1.3801 -1.308 -1.0926 0 -0.0731 0 -0.0098402 0 -0.017548 0 -26.286
5.7578 0.78483 0.83882 1.0017 1.2007 0.76364 0.62959 1.3324 1.437 1.4346 1.5965 1.8567 -2.9752 -0.20954 1.1018 0.70332 -1.55 -1.6377 -0.87821 -1.6725 -1.6037 -1.4505 0 -0.065493 0 -0.0068754 0 -0.0081934 0 -25.088
5.7617 0.78853 0.9089 1.1216 1.2499 0.82781 0.71665 1.1956 1.4503 1.2131 1.4979 1.5814 -3.0041 -0.30569 0.94976 0.58126 -1.7165 -1.8503 -1.0674 -1.8583 -1.7916 -1.6957 0 -0.064428 0 -0.0028151 0 0.0012304 0 -24.044
5.7656 0.77349 0.93422 1.1145 1.0183 0.872 0.83967 1.158 1.3776 1.2456 1.4135 1.447 -2.9148 -0.36469 0.86123 0.50792 -1.8167 -1.9348 -1.1899 -1.968 -1.9035 -1.8568 0 -0.071242 0 0.00079437 0 0.0069916 0 -23.49
5.7695 0.73507 0.89935 0.98576 0.78583 0.79287 0.99023 1.1627 1.2217 1.3337 1.3744 1.5284 -2.7076 -0.40303 0.81847 0.46196 -1.8603 -1.9027 -1.2703 -2.0289 -1.9707 -1.9611 0 -0.078991 0 0.0026455 0 0.0079644 0 -22.872
5.7734 0.67409 0.80425 0.8236 0.78048 0.59478 1.1027 1.1581 1.0658 1.3367 1.3343 1.7365 -2.3776 -0.42853 0.79146 0.42782 -1.84 -1.7768 -1.3066 -2.0405 -1.9986 -2.012 0 -0.079666 0 0.0021972 0 0.0057187 0 -21.704
5.7773 0.59826 0.66882 0.70516 0.96112 0.40087 1.0911 1.1348 1.0058 1.2954 1.2427 1.8786 -1.9253 -0.42864 0.76439 0.40752 -1.7338 -1.5678 -1.2685 -1.9701 -1.9563 -1.9807 0 -0.07075 0 -0.00011701 0 0.002747 0 -20.139
5.7813 0.51363 0.52708 0.61851 1.0623 0.32868 0.91321 1.1036 1.0445 1.3364 1.0978 1.7921 -1.3663 -0.37458 0.75673 0.42161 -1.5216 -1.256 -1.1147 -1.7759 -1.7926 -1.8216 0 -0.056251 0 -0.0030581 0 0.00056137 0 -18.566
5.7852 0.41722 0.40942 0.48385 0.85418 0.36304 0.60737 1.0545 1.0572 1.4734 0.92748 1.4505 -0.73065 -0.24264 0.81831 0.49768 -1.2019 -0.79898 -0.81993 -1.4382 -1.4706 -1.5037 0 -0.042101 0 -0.0049938 0 -0.00070032 0 -16.805
5.7891 0.30124 0.3236 0.25238 0.36641 0.36737 0.26986 0.9453 0.88361 1.5292 0.73357 0.96027 -0.051146 -0.036725 0.99991 0.6542 -0.79845 -0.16543 -0.39357 -0.97719 -0.99482 -1.0344 0 -0.030258 0 -0.0044084 0 -0.0011448 0 -13.942
5.793 0.16627 0.25065 -0.022871 -0.13733 0.2288 -0.0099015 0.73344 0.47435 1.2749 0.47351 0.46156 0.64856 0.20806 1.3204 0.88995 -0.35036 0.63052 0.12133 -0.44385 -0.41387 -0.46273 0 -0.016599 0 -0.00043317 0 3.4796e-05 0 -9.1541
5.7969 0.02888 0.16125 -0.22297 -0.39831 -0.013634 -0.20073 0.41397 -0.043108 0.65472 0.10769 0.027982 1.3568 0.44699 1.7533 1.1843 0.10343 1.5217 0.66606 0.10583 0.20205 0.14025 0 0.005663 0 0.0067213 0 0.0043381 0 -2.7238
5.8008 -0.08687 0.04008 -0.27486 -0.37752 -0.1969 -0.3255 0.024095 -0.4508 -0.13487 -0.33603 -0.35123 2.0674 0.65635 2.2401 1.5054 0.53626 2.4148 1.1883 0.63367 0.78968 0.70787 0 0.039875 0 0.015675 0 0.012491 0 3.8614
5.8047 -0.16883 -0.10274 -0.22786 -0.24462 -0.1963 -0.41246 -0.38733 -0.61124 -0.79865 -0.75332 -0.70752 2.7717 0.84658 2.7172 1.8202 0.93525 3.2314 1.6553 1.1241 1.3095 1.1953 0 0.082204 0 0.024362 0 0.023253 0 8.9673
5.8086 -0.22918 -0.24232 -0.21622 -0.17612 -0.057312 -0.45685 -0.78823 -0.57329 -1.1847 -1.0281 -1.0251 3.4574 1.0449 3.1399 2.1016 1.295 3.9328 2.0527 1.5725 1.7453 1.5829 0 0.12335 0 0.030984 0 0.033824 0 12.061
5.8125 -0.29666 -0.36053 -0.34123 -0.18633 0.039851 -0.43591 -1.1574 -0.51949 -1.3779 -1.1147 -1.2404 4.1115 1.2607 3.4891 2.3325 1.6108 4.5132 2.3767 1.9714 2.0949 1.8704 0 0.15443 0 0.034902 0 0.041634 0 13.942
5.8164 -0.39323 -0.45742 -0.58472 -0.16513 -0.051304 -0.36184 -1.4539 -0.60447 -1.5582 -1.0632 -1.3051 4.7208 1.465 3.7643 2.5066 1.8763 4.9735 2.6266 2.3066 2.3616 2.0704 0 0.17239 0 0.036795 0 0.045921 0 15.758
5.8203 -0.51462 -0.54311 -0.8329 -0.065002 -0.31271 -0.30956 -1.6052 -0.82942 -1.7753 -0.9691 -1.2426 5.2677 1.6042 3.9702 2.6278 2.0853 5.3026 2.8038 2.5648 2.5517 2.2036 0 0.18097 0 0.037936 0 0.047737 0 17.797
5.8242 -0.63122 -0.62093 -0.98035 -0.01287 -0.59664 -0.37213 -1.5424 -1.058 -1.8774 -0.89991 -1.1374 5.7283 1.64 4.1106 2.7059 2.2362 5.4839 2.9161 2.7451 2.6754 2.2933 0 0.18681 0 0.039117 0 0.048552 0 19.291
5.8281 -0.7091 -0.6808 -1.0107 -0.20129 -0.7797 -0.57025 -1.265 -1.147 -1.6758 -0.86221 -1.0687 6.078 1.5837 4.19 2.7519 2.3337 5.5195 2.9794 2.8625 2.7471 2.3581 0 0.19422 0 0.040136 0 0.048909 0 19.35
5.832 -0.73372 -0.70985 -0.98258 -0.65761 -0.86849 -0.80174 -0.87564 -1.0674 -1.1807 -0.82855 -1.0524 6.3053 1.4935 4.2206 2.7751 2.3873 5.4463 3.0144 2.9397 2.7846 2.4058 0 0.20276 0 0.04026 0 0.048394 0 18.047
5.8359 -0.71798 -0.7077 -0.95001 -1.1423 -0.95026 -0.89683 -0.54596 -0.91189 -0.66243 -0.78278 -1.0465 6.4191 1.4367 4.2254 2.7828 2.4079 5.3249 3.0382 2.9931 2.8053 2.436 0 0.20908 0 0.03922 0 0.046738 0 16.484
5.8398 -0.68975 -0.68869 -0.90814 -1.3159 -1.056 -0.75104 -0.42512 -0.79958 -0.45649 -0.73607 -1.0087 6.4422 1.4433 4.2304 2.7826 2.4015 5.2048 3.0575 3.0221 2.8226 2.4476 0 0.21063 0 0.037741 0 0.0447 0 15.792
5.8438 -0.67021 -0.66735 -0.81882 -1.04 -1.0997 -0.42548 -0.55308 -0.77429 -0.68167 -0.70645 -0.94424 6.3908 1.4894 4.2498 2.7826 2.3657 5.0924 3.0661 3.0108 2.8396 2.4476 0 0.20785 0 0.037039 0 0.043647 0 16.105
5.8477 -0.65974 -0.64266 -0.67885 -0.52158 -0.9698 -0.11746 -0.838 -0.78532 -1.1323 -0.69464 -0.89851 6.2603 1.5204 4.2733 2.7874 2.2909 4.9483 3.0499 2.9398 2.8454 2.4491 0 0.203 0 0.037669 0 0.044184 0 16.514
5.8516 -0.64017 -0.59859 -0.54682 -0.14223 -0.67285 -0.013346 -1.1098 -0.75075 -1.4446 -0.68476 -0.90373 6.0289 1.4934 4.2686 2.7937 2.1673 4.7179 2.9946 2.8017 2.8178 2.4606 0 0.19741 0 0.038817 0 0.045195 0 15.99
5.8555 -0.58926 -0.52173 -0.49138 -0.11759 -0.3605 -0.1442 -1.2108 -0.63263 -1.3849 -0.6626 -0.9345 5.6798 1.4062 4.2008 2.7887 1.9952 4.3747 2.8909 2.6091 2.734 2.4733 0 0.18997 0 0.038736 0 0.044383 0 14.252
5.8594 -0.49601 -0.41763 -0.51273 -0.30961 -0.19526 -0.3682 -1.0676 -0.45875 -1.0035 -0.6228 -0.91487 5.2217 1.2905 4.0568 2.7566 1.7896 3.9424 2.7375 2.3888 2.5848 2.4598 0 0.17842 0 0.036053 0 0.039958 0 11.745
5.8633 -0.36708 -0.30799 -0.52401 -0.37685 -0.19168 -0.49346 -0.71236 -0.28741 -0.5386 -0.55457 -0.77149 4.6901 1.182 3.8568 2.6866 1.5753 3.4817 2.54 2.1675 2.3816 2.3879 0 0.16198 0 0.030853 0 0.032045 0 8.9066
5.8672 -0.22235 -0.21044 -0.42135 -0.12418 -0.21022 -0.42891 -0.25591 -0.15989 -0.18749 -0.42947 -0.48887 4.1274 1.0929 3.6417 2.5799 1.3745 3.0516 2.3097 1.958 2.1495 2.24 0 0.14261 0 0.024613 0 0.022665 0 5.6927
5.8711 -0.084009 -0.12188 -0.17964 0.28491 -0.12116 -0.23063 0.1637 -0.079967 0.034058 -0.21906 -0.12579 3.561 1.01 3.4456 2.4482 1.1954 2.6757 2.0619 1.7563 1.9119 2.0244 0 0.12354 0 0.019122 0 0.014394 0 1.9279
5.875 0.033757 -0.023269 0.11852 0.46497 0.037108 -0.014736 0.43618 -0.02176 0.23477 0.065709 0.21521 2.9972 0.91423 3.2754 2.3062 1.031 2.3381 1.8146 1.5509 1.6786 1.7708 0 0.10669 0 0.015302 0 0.0088767 0 -1.9898
5.8789 0.12932 0.097958 0.3497 0.17306 0.091365 0.16329 0.5206 0.053555 0.48612 0.35609 0.44237 2.4344 0.80223 3.1131 2.1651 0.86863 2.0097 1.5846 1.3364 1.4478 1.5142 0 0.091324 0 0.012905 0 0.0062695 0 -5.0341
5.8828 0.21086 0.23074 0.44903 -0.43987 -0.056854 0.33757 0.46003 0.18129 0.73382 0.56071 0.52124 1.8803 0.69071 2.9395 2.0307 0.70173 1.6809 1.3829 1.1198 1.2192 1.2791 0 0.075373 0 0.011142 0 0.0057419 0 -6.441
5.8867 0.28905 0.3469 0.45011 -0.92817 -0.26789 0.54642 0.35831 0.37148 0.86209 0.63345 0.49009 1.3572 0.60168 2.7578 1.9063 0.53503 1.375 1.2116 0.91537 1.0042 1.0741 0 0.05788 0 0.0095491 0 0.0063116 0 -6.6663
5.8906 0.37001 0.42569 0.43536 -0.91335 -0.24997 0.73604 0.32343 0.5864 0.82511 0.6128 0.43651 0.88978 0.5439 2.5943 1.7964 0.37846 1.1309 1.0644 0.73325 0.82211 0.8965 0 0.040191 0 0.0082869 0 0.0072965 0 -7.2342
5.8945 0.45287 0.47203 0.45378 -0.38353 0.15289 0.77456 0.40574 0.74394 0.70072 0.59039 0.44511 0.49217 0.50664 2.4777 1.7068 0.23754 0.96934 0.93205 0.57162 0.6851 0.74099 0 0.024718 0 0.0077441 0 0.0082777 0 -9.3622
5.8984 0.53231 0.51043 0.48769 0.32445 0.75211 0.58277 0.57074 0.76737 0.61689 0.63339 0.54482 0.16565 0.46982 2.4129 1.6409 0.10963 0.87295 0.80881 0.4201 0.58554 0.6049 0 0.012604 0 0.0079588 0 0.0089399 0 -12.638
5.9023 0.6026 0.56086 0.49249 0.81821 1.126 0.25397 0.72794 0.65726 0.63788 0.73241 0.69158 -0.090012 0.42019 2.3756 1.5967 -0.010825 0.7949 0.69615 0.27066 0.499 0.48837 0 0.002662 0 0.0084433 0 0.0090618 0 -15.202
5.9063 0.65874 0.62069 0.45738 0.93967 0.98943 0.024689 0.79781 0.51963 0.72927 0.82372 0.80439 -0.26526 0.35969 2.3302 1.5664 -0.12405 0.69213 0.60071 0.12609 0.40247 0.39266 0 -0.0073288 0 0.008508 0 0.0085643 0 -15.486
5.9102 0.6943 0.66973 0.41967 0.80982 0.48559 0.09415 0.76775 0.50344 0.82524 0.86082 0.83191 -0.34212 0.30096 2.258 1.5407 -0.2229 0.5565 0.52851 -0.0012965 0.29245 0.31919 0 -0.018243 0 0.0077111 0 0.0074227 0 -13.901
5.9141 0.69989 0.69052 0.42142 0.63843 0.10005 0.44586 0.69539 0.67964 0.90986 0.86073 0.7956 -0.30729 0.25567 2.1688 1.514 -0.29928 0.41989 0.47969 -0.099636 0.18736 0.26908 0 -0.028475 0 0.0060569 0 0.0055219 0 -12.701
5.918 0.66649 0.68165 0.46065 0.51814 0.24319 0.84164 0.65851 0.96366 1.0179 0.87689 0.76856 -0.16375 0.22634 2.0898 1.4871 -0.352 0.32986 0.44764 -0.16688 0.11179 0.24153 0 -0.03515 0 0.0039123 0 0.0027516 0 -13.933
5.9219 0.59294 0.65081 0.49245 0.39794 0.86898 1.0078 0.69277 1.1628 1.1604 0.92807 0.80431 0.071166 0.20722 2.0409 1.4653 -0.38676 0.31595 0.42348 -0.21135 0.076006 0.23129 0 -0.036577 0 0.0018598 0 -0.00057936 0 -17.304
5.9258 0.49122 0.59812 0.47714 0.22126 1.4868 0.85322 0.76595 1.1241 1.2689 0.9612 0.88027 0.37943 0.1915 2.0199 1.4542 -0.40672 0.37338 0.40297 -0.24255 0.0686 0.22823 0 -0.033679 0 0.00060173 0 -0.0034071 0 -20.09
5.9297 0.38261 0.51149 0.41953 0.04589 1.5687 0.52396 0.80522 0.85918 1.2353 0.89324 0.912 0.7543 0.178 2.0087 1.4544 -0.40261 0.476 0.39162 -0.25976 0.068691 0.22203 0 -0.029148 0 0.00079989 0 -0.0041944 0 -19.324
5.9336 0.28549 0.38179 0.35419 0.00065785 0.99088 0.25129 0.75156 0.53171 1.0149 0.69497 0.82886 1.1989 0.17238 1.9922 1.4607 -0.35347 0.60557 0.40439 -0.2474 0.067531 0.21042 0 -0.02506 0 0.0027402 0 -0.001867 0 -14.368
5.9375 0.20328 0.22204 0.29381 0.12547 0.12097 0.14196 0.59751 0.31336 0.68605 0.4315 0.63924 1.7127 0.18347 1.9735 1.4653 -0.23993 0.77132 0.45977 -0.1811 0.081214 0.20514 0 -0.020955 0 0.0060098 0 0.0032806 0 -7.4872
5.9414 0.12301 0.066791 0.20248 0.27808 -0.51033 0.10998 0.38402 0.2374 0.39544 0.21324 0.41981 2.2787 0.21845 1.9716 1.4652 -0.059996 1.0028 0.57081 -0.040737 0.14321 0.22944 0 -0.013877 0 0.0095713 0 0.0095685 0 -1.9204
5.9453 0.02656 -0.052582 0.031249 0.23107 -0.63839 0.0035989 0.16678 0.18433 0.23689 0.099752 0.23802 2.8632 0.28031 2.0079 1.4675 0.16672 1.3225 0.73797 0.17769 0.28158 0.30696 0 -0.00032452 0 0.012376 0 0.014979 0 0.76839
5.9492 -0.094137 -0.13503 -0.2165 -0.11409 -0.41741 -0.21432 -0.017859 0.011277 0.17708 0.048595 0.086977 3.4278 0.36796 2.0928 1.4891 0.4108 1.7223 0.94796 0.45843 0.49795 0.44833 0 0.02126 0 0.014125 0 0.018488 0 1.6558
5.9531 -0.23022 -0.21159 -0.46206 -0.60135 -0.20219 -0.42412 -0.16518 -0.29943 0.097941 -0.039803 -0.097044 3.9439 0.47749 2.2238 1.5488 0.65133 2.1647 1.1801 0.77235 0.76426 0.64485 0 0.049041 0 0.015494 0 0.020599 0 3.0167
5.957 -0.36291 -0.3172 -0.60658 -0.92078 -0.20794 -0.48991 -0.293 -0.6156 -0.090024 -0.22326 -0.34922 4.3987 0.60292 2.394 1.6568 0.88548 2.6088 1.4172 1.0896 1.0402 0.87412 0 0.078274 0 0.01755 0 0.022671 0 6.0292
5.9609 -0.47766 -0.45747 -0.61991 -0.86546 -0.37245 -0.43051 -0.42539 -0.77787 -0.37342 -0.46032 -0.61357 4.7899 0.73666 2.5997 1.8086 1.1219 3.0371 1.6537 1.3912 1.2986 1.1137 0 0.10356 0 0.020789 0 0.025716 0 9.8481
5.9648 -0.57293 -0.60162 -0.57697 -0.52192 -0.50696 -0.42761 -0.58011 -0.75087 -0.66331 -0.64959 -0.77843 5.1158 0.87024 2.841 1.9877 1.3651 3.4619 1.8962 1.673 1.5399 1.3528 0 0.12181 0 0.02468 0 0.029709 0 12.764
5.9688 -0.65616 -0.70816 -0.59847 -0.21883 -0.5315 -0.64241 -0.76066 -0.65727 -0.88311 -0.72787 -0.78674 5.3685 0.99616 3.1139 2.1748 1.6056 3.9041 2.1539 1.9398 1.7844 1.5934 0 0.13413 0 0.028147 0 0.033931 0 14.078
5.9727 -0.73147 -0.75853 -0.74258 -0.26437 -0.53831 -1.0218 -0.95138 -0.66344 -1.0242 -0.73227 -0.71344 5.5321 1.1099 3.4029 2.3563 1.8248 4.3639 2.4261 2.1946 2.0484 1.8403 0 0.14525 0 0.030579 0 0.037811 0 14.739
5.9766 -0.79068 -0.76729 -0.94456 -0.68571 -0.64025 -1.3093 -1.1195 -0.82844 -1.1229 -0.76709 -0.72239 5.5873 1.2109 3.68 2.5256 2.0093 4.8095 2.6965 2.4312 2.3231 2.0882 0 0.16021 0 0.032416 0 0.041389 0 16.177
5.9805 -0.81622 -0.76122 -1.0607 -1.1851 -0.7981 -1.2814 -1.2308 -1.06 -1.2011 -0.90718 -0.92831 5.5175 1.3015 3.9144 2.6783 2.1609 5.1945 2.9392 2.6359 2.5737 2.3176 0 0.1804 0 0.03475 0 0.044991 0 18.668
5.9844 -0.79377 -0.75014 -0.98032 -1.3522 -0.83206 -0.99204 -1.2745 -1.213 -1.2436 -1.1279 -1.2864 5.3145 1.3841 4.0862 2.8077 2.293 5.488 3.1331 2.7984 2.7618 2.5039 0 0.20188 0 0.038296 0 0.048588 0 20.958
5.9883 -0.72387 -0.71893 -0.71049 -0.96942 -0.6105 -0.765 -1.2789 -1.2267 -1.2357 -1.3239 -1.6152 4.9825 1.4585 4.197 2.9074 2.4156 5.6902 3.2727 2.92 2.8741 2.633 0 0.21793 0 0.042647 0 0.05158 0 21.505
5.9922 -0.623 -0.64675 -0.36478 -0.17918 -0.20946 -0.90222 -1.2975 -1.1654 -1.2084 -1.3951 -1.7379 4.5375 1.5193 4.2674 2.9767 2.5219 5.8185 3.367 3.0109 2.9322 2.7117 0 0.22427 0 0.046465 0 0.053248 0 20.003
5.9961 -0.51332 -0.53183 -0.07438 0.60607 0.13577 -1.361 -1.3665 -1.1286 -1.2275 -1.3201 -1.6172 4.0011 1.5577 4.3218 3.0231 2.5878 5.8738 3.4246 3.0766 2.9739 2.7608 0 0.22273 0 0.048364 0 0.053325 0 17.604
6 -0.40947 -0.39588 0.098784 0.97792 0.24488 -1.7218 -1.4642 -1.1301 -1.327 -1.1568 -1.3662 3.3935 1.5632 4.3668 3.0547 2.5833 5.818 3.438 3.1023 3.0166 2.7956 0 0.21972 0 0.047671 0 0.052031 0 15.667
6.0039 -0.31244 -0.26466 0.17987 0.79124 0.15417 -1.5212 -1.507 -1.0746 -1.4498 -0.97968 -1.136 2.7295 1.527 4.379 3.0682 2.486 5.5846 3.3803 3.052 3.0331 2.8066 0 0.2201 0 0.044501 0 0.049498 0 14.357
6.0078 -0.21389 -0.14639 0.23113 0.23523 0.062891 -0.67935 -1.395 -0.85722 -1.4623 -0.81844 -0.98708 2.0209 1.4443 4.3124 3.0421 2.2887 5.1201 3.2185 2.8855 2.9617 2.7572 0 0.22136 0 0.039327 0 0.045216 0 12.551
6.0117 -0.10642 -0.030525 0.2907 -0.31369 0.12631 0.36913 -1.0767 -0.48362 -1.2366 -0.64875 -0.85964 1.282 1.3149 4.1254 2.9467 1.9978 4.4266 2.935 2.5829 2.7444 2.6031 0 0.21385 0 0.032625 0 0.038231 0 9.0722
6.0156 0.0092025 0.093172 0.35294 -0.53744 0.31339 0.98984 -0.58651 -0.086102 -0.73514 -0.43106 -0.65293 0.53201 1.1433 3.8104 2.7634 1.6283 3.5736 2.5422 2.159 2.3667 2.3201 0 0.18776 0 0.024974 0 0.028067 0 3.9124
6.0195 0.12501 0.21753 0.39415 -0.3495 0.46986 0.85839 -0.024845 0.18856 -0.032559 -0.15189 -0.32521 -0.20786 0.93781 3.4046 2.5012 1.202 2.6696 2.0791 1.6568 1.8682 1.9211 0 0.1419 0 0.017292 0 0.015626 0 -1.7986
6.0234 0.23307 0.32254 0.40691 0.10332 0.50503 0.22402 0.49859 0.3124 0.72803 0.16857 0.078224 -0.91935 0.71072 2.9737 2.1959 0.74806 1.8137 1.5936 1.1263 1.3177 1.4509 0 0.08655 0 0.010737 0 0.0032027 0 -6.9406
6.0273 0.33223 0.39708 0.40896 0.57928 0.49135 -0.30891 0.91449 0.40018 1.3963 0.4977 0.47754 -1.5876 0.4772 2.5772 1.8918 0.30034 1.0606 1.1242 0.60496 0.77594 0.9623 0 0.037417 0 0.0061427 0 -0.0065048 0 -11.349
6.0313 0.42809 0.45375 0.42599 0.89935 0.56695 -0.29094 1.2018 0.59694 1.8529 0.80867 0.82205 -2.1963 0.25362 2.2421 1.6208 -0.10928 0.42071 0.69297 0.1149 0.27445 0.494 0 0.0050912 0 0.0035091 0 -0.011703 0 -15.532
6.0352 0.52629 0.51903 0.47286 1.0158 0.75244 0.22026 1.3615 0.93358 2.0253 1.0772 1.1007 -2.7241 0.054969 1.9621 1.3934 -0.45997 -0.11438 0.3108 -0.32785 -0.17669 0.06341 0 -0.011556 0 0.0021122 0 -0.012212 0 -19.55
6.0391 0.62482 0.6067 0.55099 0.97423 0.89434 0.76694 1.393 1.2862 1.9062 1.2703 1.3068 -3.1483 -0.10789 1.7206 1.2063 -0.74604 -0.54504 -0.013265 -0.70427 -0.56735 -0.32319 0 -0.022657 0 0.0012243 0 -0.0092099 0 -22.422
6.043 0.71221 0.70117 0.65664 0.83737 0.81505 0.93772 1.3011 1.4775 1.5749 1.3541 1.4155 -3.4564 -0.23025 1.5141 1.0558 -0.97295 -0.85902 -0.26961 -0.99567 -0.87745 -0.65743 0 -0.037852 0 0.00075798 0 -0.0044148 0 -22.897
6.0469 0.77374 0.76865 0.78399 0.64979 0.52115 0.73062 1.1219 1.4286 1.1898 1.3223 1.4111 -3.6531 -0.31427 1.3566 0.94457 -1.1488 -1.0487 -0.45422 -1.1966 -1.0897 -0.92643 0 -0.05825 0 0.0011541 0 0.00062859 0 -20.896
6.0508 0.80082 0.78632 0.91886 0.45665 0.24185 0.50374 0.9325 1.2242 0.92472 1.2207 1.3293 -3.754 -0.36807 1.2619 0.87531 -1.2781 -1.13 -0.57601 -1.323 -1.2101 -1.1225 0 -0.076479 0 0.0025756 0 0.0047798 0 -18.079
6.0547 0.79561 0.76164 1.0354 0.32466 0.23266 0.58384 0.8198 1.0408 0.87807 1.1345 1.2542 -3.7683 -0.40302 1.2235 0.84132 -1.3614 -1.1421 -0.65559 -1.4044 -1.2728 -1.2529 0 -0.08415 0 0.004224 0 0.0072189 0 -16.732
6.0586 0.76715 0.72326 1.1068 0.31438 0.52393 0.92562 0.82834 1.007 1.0201 1.137 1.2555 -3.6856 -0.42906 1.2126 0.82471 -1.3983 -1.1236 -0.71318 -1.4638 -1.3175 -1.3369 0 -0.079639 0 0.0045812 0 0.0074195 0 -17.884
6.0625 0.72247 0.69302 1.1226 0.41925 0.86673 1.1552 0.93035 1.1164 1.2254 1.2367 1.3215 -3.4805 -0.44963 1.1976 0.80669 -1.3873 -1.0839 -0.75315 -1.4993 -1.3579 -1.3886 0 -0.069275 0 0.0025368 0 0.0053438 0 -20.385
6.0664 0.66118 0.6663 1.0936 0.54246 0.94509 0.95024 1.0467 1.2552 1.365 1.3645 1.3606 -3.1343 -0.45849 1.1693 0.78175 -1.3233 -0.99264 -0.75703 -1.4844 -1.367 -1.3999 0 -0.061355 0 -0.0015238 0 0.0016722 0 -21.867
6.0703 0.57856 0.61886 1.0345 0.55889 0.66173 0.3774 1.1016 1.2997 1.3811 1.412 1.2792 -2.6557 -0.44147 1.1489 0.76358 -1.1958 -0.79793 -0.69111 -1.3857 -1.2941 -1.3397 0 -0.058863 0 -0.0056598 0 -0.0022292 0 -20.698
6.0742 0.47403 0.53193 0.94096 0.42074 0.22651 -0.15347 1.0632 1.1945 1.2871 1.2946 1.0623 -2.0824 -0.38355 1.1732 0.77775 -0.99478 -0.46098 -0.52493 -1.185 -1.1009 -1.1725 0 -0.057454 0 -0.0074903 0 -0.0047153 0 -17.137
6.0781 0.35621 0.41031 0.78718 0.20493 -0.036011 -0.28146 0.94077 0.95749 1.1114 0.99444 0.77868 -1.4603 -0.2778 1.2704 0.8467 -0.72157 0.017483 -0.24949 -0.88988 -0.78846 -0.88387 0 -0.049972 0 -0.0056478 0 -0.0044694 0 -12.729
6.082 0.23873 0.27719 0.55352 0.04311 0.025172 -0.050818 0.7504 0.63785 0.8526 0.56264 0.50597 -0.8182 -0.1307 1.4453 0.97802 -0.39569 0.59677 0.11553 -0.52744 -0.39493 -0.49495 0 -0.032784 0 -0.00048491 0 -0.001003 0 -8.7122
6.0859 0.13004 0.15299 0.26044 -0.0085853 0.27393 0.12676 0.49315 0.28338 0.49274 0.089025 0.25481 -0.15968 0.040454 1.6834 1.1624 -0.049723 1.2197 0.52848 -0.1287 0.029092 -0.055268 0 -0.0080714 0 0.0063841 0 0.0051875 0 -5.0533
6.0898 0.026952 0.040136 -0.026046 -0.029441 0.44116 -0.11862 0.16962 -0.059497 0.045749 -0.33432 -0.028991 0.52168 0.21664 1.9652 1.3795 0.28705 1.8406 0.94173 0.28344 0.44642 0.37901 0 0.019336 0 0.0132 0 0.012856 0 -0.98098
6.0938 -0.080941 -0.072348 -0.23121 -0.15131 0.37988 -0.72654 -0.18905 -0.33807 -0.41978 -0.63882 -0.38565 1.2193 0.38659 2.2754 1.6061 0.6036 2.4383 1.3176 0.69565 0.84115 0.76627 0 0.046697 0 0.018938 0 0.020517 0 3.739
6.0977 -0.19951 -0.19187 -0.3252 -0.4054 0.17028 -1.2264 -0.51611 -0.51123 -0.81492 -0.79381 -0.76935 1.904 0.54963 2.6007 1.822 0.90728 3.0069 1.6369 1.0979 1.2086 1.0882 0 0.074701 0 0.023439 0 0.026994 0 8.2416
6.1016 -0.32188 -0.31151 -0.34884 -0.65861 -0.0097323 -1.1681 -0.74675 -0.58556 -1.0874 -0.81404 -1.0622 2.5363 0.70994 2.9216 2.0126 1.2078 3.5366 1.8979 1.4767 1.5418 1.3456 0 0.10441 0 0.026969 0 0.031777 0 11.333
6.1055 -0.43188 -0.41577 -0.38702 -0.72539 -0.092984 -0.56251 -0.86572 -0.62569 -1.2421 -0.7564 -1.1675 3.0882 0.86719 3.2108 2.1712 1.4986 4.0018 2.1084 1.8144 1.8277 1.5489 0 0.13354 0 0.029726 0 0.035014 0 12.741
6.1094 -0.51612 -0.49524 -0.5076 -0.56319 -0.1851 0.091543 -0.91442 -0.7109 -1.309 -0.69715 -1.0946 3.5541 1.0113 3.4422 2.2983 1.7534 4.3696 2.2765 2.0942 2.0538 1.7102 0 0.15649 0 0.031684 0 0.037208 0 13.443
6.1133 -0.5731 -0.55417 -0.71206 -0.35371 -0.4201 0.23738 -0.9444 -0.86595 -1.301 -0.69207 -0.9533 3.9431 1.1264 3.6022 2.3981 1.9422 4.6196 2.4064 2.3071 2.2173 1.8394 0 0.16871 0 0.032732 0 0.038827 0 14.66
6.1172 -0.61072 -0.60356 -0.93423 -0.36146 -0.77221 -0.24711 -0.9621 -1.0309 -1.2162 -0.74195 -0.86397 4.2609 1.2012 3.696 2.4735 2.0552 4.7619 2.4988 2.4566 2.326 1.9417 0 0.17125 0 0.032919 0 0.040125 0 16.532
6.1211 -0.63517 -0.64787 -1.0853 -0.67843 -1.0353 -0.95201 -0.92621 -1.1062 -1.0822 -0.79303 -0.86538 4.5001 1.2373 3.7429 2.5241 2.1119 4.8342 2.5564 2.5574 2.3935 2.0178 0 0.17083 0 0.032579 0 0.041215 0 17.89
6.125 -0.64277 -0.67876 -1.1098 -1.0974 -1.0064 -1.3213 -0.80867 -1.0388 -0.98231 -0.78059 -0.90199 4.6456 1.2495 3.7656 2.5491 2.146 4.8782 2.5877 2.6273 2.434 2.0669 0 0.17475 0 0.0323 0 0.042235 0 17.439
6.1289 -0.62317 -0.68109 -1.0138 -1.2598 -0.69095 -1.1551 -0.65889 -0.87056 -1.0135 -0.68761 -0.89256 4.6885 1.2561 3.7816 2.5535 2.1779 4.91 2.6061 2.6761 2.4591 2.0922 0 0.18494 0 0.032688 0 0.043341 0 15.187
6.1328 -0.57027 -0.64393 -0.85103 -0.96767 -0.31687 -0.75661 -0.5938 -0.70276 -1.2 -0.56999 -0.81021 4.6338 1.2667 3.7986 2.5507 2.1965 4.9049 2.6224 2.6981 2.4766 2.1047 0 0.19628 0 0.033976 0 0.04447 0 12.626
6.1367 -0.48917 -0.5663 -0.68492 -0.37859 -0.12882 -0.59566 -0.70072 -0.60761 -1.4441 -0.51955 -0.70304 4.496 1.2763 3.8128 2.5547 2.1669 4.8093 2.6361 2.6729 2.4865 2.1187 0 0.20083 0 0.035667 0 0.045105 0 11.396
6.1406 -0.39186 -0.45515 -0.55389 0.10994 -0.16101 -0.82733 -0.93225 -0.57063 -1.5748 -0.58607 -0.64598 4.289 1.2692 3.81 2.568 2.0584 4.5728 2.6305 2.5782 2.4768 2.1388 0 0.19418 0 0.036531 0 0.044333 0 11.68
6.1445 -0.28675 -0.3212 -0.46074 0.19632 -0.214 -1.1352 -1.0993 -0.51603 -1.463 -0.71917 -0.67318 4.0211 1.2294 3.7688 2.5734 1.8678 4.1805 2.5763 2.4044 2.4239 2.1488 0 0.17846 0 0.035175 0 0.041271 0 11.907
6.1484 -0.17405 -0.17787 -0.38459 -0.069968 -0.064318 -1.0505 -0.9929 -0.38739 -1.1046 -0.78443 -0.74493 3.7006 1.1503 3.6684 2.5412 1.6208 3.662 2.444 2.1615 2.2996 2.1113 0 0.15977 0 0.030946 0 0.035587 0 10.104
6.1523 -0.052803 -0.041646 -0.30132 -0.34651 0.29655 -0.43158 -0.54691 -0.20216 -0.60276 -0.65195 -0.76485 3.3437 1.0366 3.4993 2.4464 1.3511 3.0744 2.2186 1.8728 2.0845 1.9849 0 0.14244 0 0.024507 0 0.027759 0 5.6457
6.1563 0.068363 0.07146 -0.19825 -0.3121 0.63242 0.36518 0.09428 -0.027005 -0.073767 -0.2947 -0.62764 2.9776 0.89996 3.269 2.2872 1.0779 2.4724 1.9095 1.5602 1.7779 1.7486 0 0.12554 0 0.017543 0 0.018897 0 -0.2191
6.1602 0.17034 0.15401 -0.076632 0.058082 0.68013 0.79528 0.6695 0.097809 0.42711 0.18112 -0.27259 2.6322 0.7523 2.9996 2.0874 0.80066 1.8883 1.5505 1.2352 1.401 1.4183 0 0.10445 0 0.011696 0 0.010306 0 -5.4894
6.1641 0.23666 0.21241 0.054626 0.50642 0.41018 0.62038 0.98398 0.20387 0.89457 0.60246 0.27305 2.3285 0.60256 2.7195 1.8838 0.51514 1.3372 1.1889 0.90277 0.99238 1.0426 0 0.075978 0 0.0075638 0 0.0031004 0 -9.0659
6.168 0.26914 0.26186 0.18744 0.76392 0.077068 0.11639 1.0323 0.35895 1.305 0.84384 0.87856 2.0732 0.45845 2.4535 1.7066 0.23179 0.83701 0.87023 0.5748 0.59902 0.683 0 0.042545 0 0.0045968 0 -0.0019477 0 -11.37
6.1719 0.28928 0.31309 0.31923 0.80167 0.0018045 -0.19748 0.96345 0.58347 1.5798 0.90132 1.3463 1.8618 0.32917 2.22 1.568 -0.021026 0.42296 0.6235 0.27729 0.26596 0.38812 0 0.01158 0 0.0020069 0 -0.0044021 0 -13.453
6.1758 0.32095 0.36229 0.45199 0.8174 0.28248 -0.041247 0.92936 0.80552 1.631 0.87006 1.5059 1.6884 0.22486 2.0311 1.4646 -0.21365 0.1383 0.45443 0.041965 0.0242 0.17944 0 -0.0092958 0 -0.0001769 0 -0.0041506 0 -15.61
6.1797 0.36855 0.39459 0.58704 0.98435 0.69911 0.39312 0.9549 0.90768 1.4467 0.85 1.3234 1.5544 0.15188 1.8938 1.3881 -0.33598 0.0067024 0.34874 -0.11303 -0.12002 0.05107 0 -0.017528 0 -0.00093659 0 -0.0014563 0 -16.92
6.1836 0.4113 0.39844 0.71865 1.2292 0.90029 0.66695 0.94137 0.82909 1.1244 0.86406 0.94275 1.4703 0.10812 1.8069 1.3341 -0.40287 0.0098259 0.28309 -0.19634 -0.18794 -0.01998 0 -0.017193 0 0.00077516 0 0.0029995 0 -16.164
6.1875 0.42027 0.37702 0.83007 1.2746 0.70213 0.54011 0.78739 0.62729 0.81105 0.85807 0.60707 1.4516 0.083306 1.7594 1.3011 -0.43875 0.092524 0.23808 -0.23706 -0.21711 -0.061096 0 -0.015767 0 0.0047855 0 0.0081721 0 -13.184
6.1914 0.38332 0.34518 0.89486 0.91137 0.23385 0.19579 0.50719 0.43758 0.6031 0.77466 0.49707 1.5104 0.065917 1.7338 1.2859 -0.45498 0.19648 0.20726 -0.26196 -0.23889 -0.093219 0 -0.018648 0 0.0093574 0 0.012821 0 -9.3006
6.1953 0.31493 0.3143 0.88519 0.22898 -0.18695 0.035426 0.23575 0.36196 0.50237 0.62457 0.60625 1.6483 0.052044 1.7166 1.2808 -0.44008 0.29801 0.19873 -0.27482 -0.25808 -0.12286 0 -0.025497 0 0.012188 0 0.015762 0 -6.3724
6.1992 0.24229 0.2803 0.78572 -0.42992 -0.32053 0.26153 0.11966 0.38699 0.4608 0.48231 0.75716 1.8537 0.048996 1.707 1.2785 -0.37096 0.42051 0.22952 -0.25481 -0.25008 -0.13827 0 -0.030875 0 0.011996 0 0.016211 0 -5.3462
6.2031 0.18146 0.22725 0.60697 -0.75533 -0.17174 0.66734 0.19581 0.40334 0.45407 0.40825 0.75056 2.1062 0.070093 1.717 1.2788 -0.23448 0.6116 0.31654 -0.17461 -0.17931 -0.1132 0 -0.028415 0 0.009403 0 0.014174 0 -5.6178
6.207 0.1267 0.14376 0.38851 -0.72094 0.070534 0.83697 0.36382 0.30647 0.49609 0.37514 0.52367 2.3841 0.12414 1.7623 1.2917 -0.040601 0.9037 0.46801 -0.022139 -0.025845 -0.019919 0 -0.015317 0 0.0064397 0 0.01071 0 -5.6953
6.2109 0.062203 0.036886 0.18492 -0.562 0.23034 0.55105 0.46743 0.085074 0.57778 0.27905 0.18429 2.6724 0.20784 1.852 1.3314 0.18308 1.2893 0.67877 0.19148 0.20004 0.15315 0 0.0059882 0 0.0051422 0 0.007746 0 -4.4646
6.2148 -0.016908 -0.069751 0.038057 -0.51267 0.27719 -0.0036527 0.40611 -0.17906 0.60748 0.035931 -0.10069 2.9634 0.30717 1.985 1.4069 0.40824 1.7281 0.93021 0.4412 0.46528 0.39 0 0.02985 0 0.0063896 0 0.00728 0 -1.9073
6.2188 -0.096299 -0.15189 -0.047764 -0.57229 0.28431 -0.4191 0.1848 -0.38982 0.44092 -0.32253 -0.25293 3.2515 0.40648 2.1543 1.5163 0.61877 2.1745 1.1946 0.70268 0.73487 0.65085 0 0.051253 0 0.0097472 0 0.010282 0 1.2251
6.2227 -0.15545 -0.20033 -0.10765 -0.5344 0.28995 -0.45308 -0.12121 -0.51364 -0.0016964 -0.65008 -0.33037 3.5264 0.49746 2.3519 1.6466 0.81016 2.6 1.4426 0.95828 0.98761 0.89046 0 0.068515 0 0.014149 0 0.016027 0 4.2565
6.2266 -0.18823 -0.22365 -0.18876 -0.24364 0.22986 -0.23672 -0.43354 -0.58516 -0.635 -0.79627 -0.44059 3.7732 0.58068 2.5675 1.7807 0.97994 2.9908 1.6514 1.1926 1.2154 1.079 0 0.083042 0 0.018642 0 0.022464 0 7.0441
6.2305 -0.20951 -0.23788 -0.31085 0.1887 0.018441 -0.1119 -0.705 -0.64842 -1.2307 -0.73422 -0.61562 3.9795 0.65924 2.783 1.9032 1.1214 3.3298 1.8108 1.3874 1.4118 1.2117 0 0.096783 0 0.022637 0 0.027482 0 9.6912
6.2344 -0.24028 -0.25426 -0.44599 0.44211 -0.31449 -0.27776 -0.9066 -0.7029 -1.5616 -0.58893 -0.77518 4.1434 0.73116 2.9727 2.0035 1.2269 3.5851 1.9236 1.527 1.5658 1.3022 0 0.1098 0 0.025741 0 0.030168 0 11.99
6.2383 -0.28595 -0.27488 -0.53661 0.27703 -0.59441 -0.60349 -1.0057 -0.71078 -1.5514 -0.53299 -0.81162 4.2722 0.78831 3.1125 2.0763 1.2962 3.7212 2.0007 1.6092 1.6684 1.3668 0 0.12007 0 0.027642 0 0.03107 0 13.316
6.2422 -0.32952 -0.29631 -0.53998 -0.22028 -0.63635 -0.78224 -0.97323 -0.65167 -1.3043 -0.63633 -0.70591 4.3722 0.82302 3.1949 2.1209 1.3384 3.7238 2.0526 1.6513 1.724 1.4135 0 0.12546 0 0.028238 0 0.031292 0 13.135
6.2461 -0.34669 -0.31407 -0.4618 -0.68375 -0.42318 -0.65327 -0.81479 -0.55954 -1.0003 -0.80292 -0.55515 4.4382 0.83618 3.2337 2.1417 1.3643 3.6137 2.0833 1.6797 1.7524 1.4428 0 0.12605 0 0.027814 0 0.031294 0 11.607
6.25 -0.32811 -0.32309 -0.34899 -0.77553 -0.14561 -0.35951 -0.58552 -0.49651 -0.75666 -0.85317 -0.48258 4.453 0.83838 3.2522 2.1474 1.3747 3.4348 2.0896 1.709 1.7752 1.4558 0 0.12434 0 0.026902 0 0.030517 0 9.5802
6.2539 -0.28712 -0.31658 -0.24735 -0.47648 -0.045022 -0.18748 -0.36332 -0.48849 -0.57783 -0.68178 -0.51887 4.4011 0.84209 3.264 2.1484 1.3574 3.2249 2.0662 1.7286 1.7966 1.4599 0 0.12307 0 0.025882 0 0.02817 0 7.933
6.2578 -0.24597 -0.28819 -0.16408 -0.093025 -0.19423 -0.26428 -0.2 -0.49182 -0.41617 -0.35249 -0.57056 4.2821 0.85115 3.2614 2.152 1.2971 2.9951 2.0111 1.7095 1.798 1.4655 0 0.12253 0 0.024711 0 0.024365 0 6.8524
6.2617 -0.21462 -0.23763 -0.072254 0.022838 -0.42418 -0.42789 -0.09503 -0.43135 -0.25788 -0.047274 -0.50538 4.1126 0.85677 3.2237 2.1586 1.1894 2.7367 1.9285 1.6272 1.7526 1.4764 0 0.11975 0 0.023116 0 0.020388 0 5.7573
6.2656 -0.18297 -0.17367 0.045384 -0.21802 -0.47557 -0.40289 -0.014039 -0.2763 -0.13871 0.083892 -0.27274 3.9133 0.84424 3.1377 2.161 1.0487 2.4473 1.8256 1.483 1.6487 1.4844 0 0.11076 0 0.021063 0 0.017762 0 3.9415
6.2695 -0.13338 -0.10942 0.15787 -0.57995 -0.24124 -0.099081 0.070253 -0.077804 -0.082389 0.040825 0.050626 3.6947 0.80497 3.0135 2.1487 0.9006 2.1489 1.7094 1.3057 1.502 1.4727 0 0.094181 0 0.018987 0 0.016928 0 1.3234
6.2734 -0.060387 -0.053055 0.19779 -0.72776 0.12733 0.27544 0.15607 0.072657 -0.044265 -0.040404 0.3245 3.4553 0.74401 2.8802 2.1133 0.76729 1.8809 1.5849 1.1336 1.3455 1.4282 0 0.07316 0 0.017481 0 0.016858 0 -1.4095
6.2773 0.021687 -0.0030137 0.12211 -0.52124 0.35336 0.40664 0.22596 0.12633 0.062883 -0.013199 0.45346 3.1942 0.6771 2.7664 2.0544 0.65741 1.6721 1.4577 0.99278 1.2084 1.3511 0 0.053924 0 0.016714 0 0.016028 0 -3.3821
6.2813 0.089496 0.046918 -0.03138 -0.11526 0.2866 0.18373 0.2729 0.12121 0.27767 0.15588 0.4449 2.9255 0.62016 2.6829 1.98 0.56736 1.5212 1.3368 0.88825 1.1007 1.2561 0 0.041817 0 0.016197 0 0.013862 0 -4.2742
6.2852 0.12861 0.097482 -0.15156 0.20416 0.038869 -0.18213 0.30682 0.14314 0.52944 0.36975 0.38 2.6763 0.58002 2.6216 1.9042 0.4912 1.4031 1.2336 0.81117 1.0156 1.1635 0 0.03787 0 0.015183 0 0.011287 0 -4.5311
6.2891 0.14191 0.13961 -0.13251 0.27669 -0.12336 -0.34975 0.33666 0.24094 0.68166 0.49447 0.33945 2.4681 0.5533 2.5686 1.8414 0.42877 1.2981 1.1575 0.7527 0.94405 1.0889 0 0.038581 0 0.013368 0 0.0098437 0 -4.8757
6.293 0.14282 0.16127 0.037491 0.18057 -0.02725 -0.16587 0.35396 0.37698 0.64829 0.47364 0.35163 2.3001 0.53286 2.519 1.8001 0.38535 1.2138 1.1108 0.71084 0.88582 1.0371 0 0.039007 0 0.011193 0 0.010225 0 -5.6132
6.2969 0.14271 0.15917 0.25534 0.11791 0.24992 0.19508 0.34156 0.4597 0.47313 0.36436 0.39234 2.1502 0.51492 2.4788 1.7799 0.36505 1.1803 1.0879 0.68681 0.84723 1.0042 0 0.03669 0 0.0094631 0 0.011644 0 -6.3727
6.3008 0.14478 0.14322 0.37717 0.20203 0.45904 0.39869 0.29841 0.42554 0.29219 0.273 0.41605 1.9969 0.50093 2.4558 1.7737 0.36564 1.2211 1.079 0.67814 0.83088 0.98339 0 0.0333 0 0.0086491 0 0.012629 0 -6.4828
6.3047 0.14763 0.12859 0.33119 0.35202 0.41186 0.26062 0.24865 0.29359 0.21126 0.25695 0.38526 1.8419 0.49369 2.449 1.7721 0.3798 1.3278 1.0766 0.67716 0.8293 0.97015 0 0.032821 0 0.0085798 0 0.012427 0 -5.5861
6.3086 0.15095 0.12288 0.17602 0.38304 0.14647 -0.092537 0.21858 0.14584 0.21428 0.27998 0.28631 1.7109 0.4928 2.4492 1.7695 0.4008 1.4615 1.0785 0.67629 0.82967 0.96271 0 0.037852 0 0.0087868 0 0.011652 0 -3.9222
6.3125 0.15516 0.12101 0.053577 0.19496 -0.12382 -0.35069 0.20427 0.057999 0.18933 0.2538 0.13743 1.6315 0.49405 2.4467 1.766 0.42622 1.5806 1.0857 0.67374 0.82413 0.96012 0 0.047083 0 0.0090989 0 0.011562 0 -2.0803
6.3164 0.15663 0.11266 0.074103 -0.11913 -0.21668 -0.30277 0.16914 0.046442 0.045653 0.12222 -0.0119 1.6081 0.49315 2.4394 1.7649 0.45639 1.6687 1.0983 0.67325 0.81521 0.96043 0 0.055964 0 0.0098235 0 0.012733 0 -0.52547
6.3203 0.14645 0.094129 0.22809 -0.33912 -0.13813 -0.010487 0.081699 0.072295 -0.19086 -0.086125 -0.10202 1.6164 0.4896 2.432 1.7681 0.48977 1.7379 1.1129 0.6785 0.81101 0.9608 0 0.060004 0 0.011305 0 0.014452 0 0.64196
6.3242 0.11727 0.071984 0.39622 -0.29449 -0.046618 0.26981 -0.042702 0.085656 -0.39329 -0.27669 -0.10359 1.624 0.48675 2.4293 1.774 0.52095 1.8057 1.1245 0.68825 0.81582 0.95923 0 0.058037 0 0.013341 0 0.015401 0 1.535
6.3281 0.072486 0.055129 0.44537 0.0010439 -0.074754 0.32208 -0.14372 0.062278 -0.44279 -0.35844 -0.047212 1.6175 0.48824 2.4312 1.7781 0.54351 1.8715 1.13 0.69706 0.82558 0.95585 0 0.052883 0 0.015112 0 0.014924 0 2.1843
6.332 0.027139 0.044059 0.32892 0.36125 -0.19523 0.14122 -0.16767 0.0065916 -0.32793 -0.30638 -0.005616 1.6099 0.49434 2.4339 1.777 0.5549 1.9132 1.1308 0.70048 0.83221 0.95254 0 0.048943 0 0.015787 0 0.013609 0 2.4471
6.3359 -0.0026253 0.02945 0.11214 0.56355 -0.26228 -0.095325 -0.12072 -0.064148 -0.14605 -0.17237 -0.030843 1.625 0.50162 2.4354 1.7714 0.55835 1.909 1.1307 0.69879 0.83148 0.95136 0 0.048731 0 0.015234 0 0.012668 0 2.1985
6.3398 -0.012707 0.0021309 -0.089327 0.49645 -0.17753 -0.19788 -0.067404 -0.12771 -0.014328 -0.042655 -0.10019 1.6717 0.50608 2.4377 1.765 0.55977 1.8616 1.1323 0.69587 0.82639 0.95298 0 0.051165 0 0.014151 0 0.012789 0 1.5618
6.3438 -0.014172 -0.035781 -0.19841 0.21501 -0.0045142 -0.10986 -0.070614 -0.15458 0.021717 0.021526 -0.12957 1.7342 0.50639 2.4434 1.7615 0.56297 1.8003 1.1352 0.69487 0.8233 0.95627 0 0.052923 0 0.013462 0 0.0136 0 0.90043
6.3477 -0.022712 -0.070465 -0.21968 -0.11554 0.086448 0.082341 -0.1306 -0.11697 0.0025955 0.017035 -0.053294 1.7855 0.50444 2.4511 1.7619 0.56755 1.7591 1.1367 0.69567 0.82555 0.95941 0 0.051607 0 0.01356 0 0.014206 0 0.56383
6.3516 -0.044098 -0.087672 -0.21123 -0.32924 -0.0132 0.2471 -0.18604 -0.017463 -0.0068976 -0.014133 0.10174 1.8096 0.50294 2.4553 1.7649 0.5711 1.7508 1.1354 0.69629 0.83116 0.96122 0 0.047956 0 0.01409 0 0.014171 0 0.64623
6.3555 -0.06907 -0.084567 -0.22223 -0.34495 -0.23947 0.30518 -0.17879 0.090377 0.014634 -0.029277 0.22453 1.8119 0.50281 2.4521 1.7683 0.57269 1.7605 1.1325 0.696 0.83599 0.96186 0 0.045181 0 0.014432 0 0.013924 0 0.99218
6.3594 -0.081757 -0.070424 -0.25482 -0.18799 -0.41362 0.25574 -0.11688 0.12769 0.036109 -0.024071 0.21294 1.8106 0.50281 2.4437 1.7709 0.57397 1.7652 1.1311 0.69631 0.8383 0.96228 0 0.046038 0 0.014356 0 0.014234 0 1.4081
6.3633 -0.072796 -0.055925 -0.27678 0.043185 -0.40947 0.14503 -0.068557 0.058552 0.021655 -0.034245 0.066653 1.8186 0.5014 2.4372 1.7729 0.57694 1.7581 1.1332 0.69871 0.8397 0.96305 0 0.050265 0 0.014191 0 0.01534 0 1.8239
6.3672 -0.044882 -0.042332 -0.26183 0.23294 -0.26427 0.031089 -0.089577 -0.059162 -0.022528 -0.097307 -0.11054 1.8336 0.4988 2.4376 1.774 0.58135 1.7557 1.1379 0.70229 0.84228 0.96359 0 0.054743 0 0.014374 0 0.016653 0 2.2292
6.3711 -0.0073545 -0.021495 -0.21444 0.29953 -0.12818 -0.031898 -0.15796 -0.10421 -0.051856 -0.20588 -0.20372 1.8443 0.4971 2.4429 1.7739 0.58485 1.7791 1.1418 0.70418 0.84567 0.96276 0 0.056283 0 0.014909 0 0.017266 0 2.4914
6.375 0.032523 0.013863 -0.15844 0.22711 -0.11006 -0.0070403 -0.18774 0.0024349 -0.0304 -0.29583 -0.18466 1.8429 0.49838 2.4458 1.7725 0.58565 1.829 1.1427 0.70259 0.84751 0.96016 0 0.054534 0 0.015296 0 0.016728 0 2.3204
6.3789 0.072127 0.060643 -0.10787 0.071529 -0.17581 0.10065 -0.11428 0.20686 0.030485 -0.28732 -0.11909 1.8327 0.50267 2.4416 1.771 0.58467 1.8775 1.1406 0.69903 0.84634 0.95693 0 0.052266 0 0.015025 0 0.01532 0 1.4898
6.3828 0.10904 0.10643 -0.054285 -0.065261 -0.19528 0.23106 0.033411 0.34361 0.082558 -0.15096 -0.080992 1.8258 0.50779 2.433 1.7711 0.58442 1.8861 1.1383 0.69708 0.84349 0.95519 0 0.052663 0 0.01412 0 0.013679 0 0.11404
6.3867 0.13732 0.13967 0.016219 -0.088157 -0.082213 0.29938 0.15146 0.27264 0.089208 0.056722 -0.068085 1.8349 0.51101 2.4279 1.7734 0.58563 1.8349 1.1382 0.69875 0.84169 0.95636 0 0.056066 0 0.013173 0 0.012246 0 -1.3398
6.3906 0.15102 0.15828 0.096171 0.033076 0.11624 0.2607 0.1601 0.019101 0.063123 0.22586 -0.010335 1.8695 0.51119 2.4318 1.7763 0.58524 1.7375 1.1406 0.70242 0.8423 0.95991 0 0.059267 0 0.012835 0 0.011111 0 -2.3828
6.3945 0.15187 0.16858 0.15234 0.23691 0.26405 0.15154 0.087402 -0.21866 0.056078 0.27429 0.13761 1.9349 0.50944 2.4426 1.7771 0.57829 1.6308 1.1436 0.7045 0.8441 0.96372 0 0.058175 0 0.013241 0 0.010271 0 -2.8947
6.3984 0.15149 0.17683 0.15366 0.40089 0.26136 0.060024 0.050337 -0.21999 0.11098 0.21212 0.32332 2.0328 0.50803 2.4522 1.7746 0.56231 1.5473 1.1445 0.70292 0.84497 0.96584 0 0.051538 0 0.013922 0 0.0098576 0 -3.1855
6.4023 0.16282 0.1832 0.10682 0.42071 0.12391 0.044995 0.1434 0.068692 0.22152 0.13321 0.43034 2.1599 0.50837 2.4542 1.7706 0.54002 1.4947 1.1423 0.69904 0.8442 0.96599 0 0.042286 0 0.014232 0 0.010025 0 -3.6454
6.4063 0.18727 0.18418 0.062447 0.28736 -0.050534 0.081913 0.33932 0.47396 0.33592 0.13781 0.39296 2.3081 0.50998 2.4491 1.7682 0.51758 1.4586 1.1385 0.69584 0.8428 0.96548 0 0.035174 0 0.01388 0 0.01065 0 -4.3199
6.4102 0.2104 0.17946 0.078759 0.10209 -0.17719 0.093299 0.50091 0.72629 0.39957 0.25134 0.2727 2.4697 0.51097 2.4423 1.769 0.49996 1.4218 1.1355 0.69491 0.84192 0.96561 0 0.032834 0 0.013092 0 0.011303 0 -4.8468
6.4141 0.2122 0.17414 0.17001 0.0069703 -0.23708 0.03601 0.49959 0.67408 0.3977 0.40806 0.20763 2.6454 0.50968 2.4387 1.7713 0.48769 1.3826 1.1352 0.69535 0.84139 0.96619 0 0.033883 0 0.012317 0 0.011637 0 -4.838
6.418 0.18392 0.17264 0.28608 0.07468 -0.24644 -0.044636 0.33259 0.39647 0.36217 0.51061 0.27496 2.8458 0.50613 2.4386 1.7716 0.47824 1.3566 1.1371 0.69562 0.84035 0.96579 0 0.034797 0 0.011831 0 0.011773 0 -4.3233
6.4219 0.13639 0.1709 0.34703 0.24254 -0.19954 -0.054166 0.12863 0.12055 0.33979 0.50901 0.40384 3.0825 0.50204 2.4392 1.7683 0.47028 1.362 1.1391 0.69574 0.83872 0.96335 0 0.033694 0 0.011583 0 0.01221 0 -3.7779
6.4258 0.09172 0.15649 0.30852 0.35157 -0.065881 0.053963 0.035516 0.023051 0.35167 0.42915 0.43376 3.3542 0.49947 2.4385 1.7633 0.46679 1.404 1.1392 0.69714 0.83753 0.9596 0 0.032336 0 0.011378 0 0.013248 0 -3.6622
6.4297 0.065358 0.11856 0.20313 0.27005 0.15095 0.22198 0.092977 0.094779 0.37712 0.33246 0.27006 3.6425 0.49916 2.4377 1.7603 0.47348 1.4726 1.1372 0.70036 0.83733 0.95666 0 0.034379 0 0.011142 0 0.014509 0 -3.9129
6.4336 0.054307 0.059087 0.11779 0.0058404 0.36853 0.33246 0.20651 0.17963 0.37213 0.25368 -0.015 3.9232 0.49989 2.4388 1.7618 0.49411 1.554 1.136 0.70359 0.83696 0.95618 0 0.041565 0 0.011019 0 0.01515 0 -3.9176
6.4375 0.041241 -0.0059223 0.12108 -0.28935 0.46487 0.31211 0.24099 0.13648 0.30389 0.17911 -0.23939 4.1855 0.49961 2.4419 1.7663 0.52688 1.6442 1.1403 0.70471 0.83512 0.95783 0 0.051636 0 0.01126 0 0.014655 0 -3.0511
6.4414 0.0099406 -0.057494 0.20003 -0.43598 0.37951 0.19204 0.14213 -0.033691 0.17315 0.080589 -0.27645 4.4406 0.49741 2.4446 1.7698 0.56539 1.7519 1.1546 0.70503 0.83357 0.95965 0 0.060088 0 0.012061 0 0.013471 0 -1.2801
6.4453 -0.041788 -0.087727 0.2632 -0.37116 0.17655 0.06659 -0.026232 -0.20645 0.0094701 -0.038502 -0.16917 4.7104 0.49483 2.4449 1.7698 0.60336 1.8864 1.1817 0.71059 0.83851 0.95998 0 0.064179 0 0.013443 0 0.012792 0 0.75536
6.4492 -0.10177 -0.10455 0.21305 -0.19827 -0.002852 -0.003228 -0.1556 -0.26482 -0.15207 -0.13909 -0.083059 5.0039 0.49511 2.4434 1.7671 0.63887 2.0431 1.2208 0.72858 0.85716 0.95898 0 0.065319 0 0.015227 0 0.013606 0 2.2895
6.4531 -0.15387 -0.12357 0.029968 -0.095103 -0.061469 -0.041159 -0.19801 -0.20816 -0.29106 -0.18925 -0.1452 5.3038 0.50092 2.4426 1.765 0.67451 2.2002 1.268 0.76128 0.89153 0.95832 0 0.067513 0 0.01703 0 0.015858 0 3.0942
6.457 -0.18909 -0.15488 -0.20374 -0.15723 -0.025541 -0.11234 -0.20088 -0.13925 -0.40293 -0.20523 -0.32739 5.5755 0.51215 2.4437 1.7661 0.71355 2.3299 1.3169 0.80289 0.935 0.95937 0 0.073321 0 0.018338 0 0.0185 0 3.6228
6.4609 -0.20904 -0.19617 -0.36334 -0.31459 -0.0065513 -0.23707 -0.24472 -0.15564 -0.48451 -0.24083 -0.48454 5.7926 0.52577 2.4448 1.7695 0.75573 2.4162 1.3599 0.84274 0.97543 0.96166 0 0.081263 0 0.018712 0 0.020372 0 4.5002
6.4648 -0.22197 -0.2368 -0.377 -0.39781 -0.086423 -0.35772 -0.35308 -0.25933 -0.52186 -0.3302 -0.5037 5.9536 0.53772 2.4433 1.7724 0.79637 2.4634 1.3912 0.87233 1.003 0.96323 0 0.087171 0 0.018082 0 0.021082 0 5.8668
6.4688 -0.23667 -0.26722 -0.27743 -0.29739 -0.24215 -0.39579 -0.4664 -0.36891 -0.496 -0.4426 -0.41223 6.0778 0.54558 2.4393 1.7722 0.82932 2.4893 1.4084 0.89037 1.0161 0.96239 0 0.088182 0 0.016898 0 0.021103 0 7.2236
6.4727 -0.25873 -0.28516 -0.16716 -0.072427 -0.38057 -0.33717 -0.50303 -0.40933 -0.40403 -0.50139 -0.34008 6.183 0.54971 2.4367 1.7697 0.85111 2.5096 1.414 0.90176 1.0209 0.95914 0 0.085483 0 0.015949 0 0.021122 0 7.9197
6.4766 -0.28874 -0.29448 -0.12953 0.091531 -0.43763 -0.25217 -0.44286 -0.38183 -0.27586 -0.45549 -0.38121 6.2673 0.55226 2.4391 1.7677 0.86293 2.5261 1.4141 0.912 1.0247 0.95512 0 0.083146 0 0.015863 0 0.021353 0 7.7834
6.4805 -0.321 -0.29981 -0.164 0.041323 -0.43318 -0.22576 -0.34912 -0.34712 -0.16654 -0.33522 -0.49845 6.311 0.55497 2.4461 1.7689 0.86917 2.5309 1.4151 0.92239 1.0303 0.95218 0 0.084253 0 0.016664 0 0.021494 0 7.2614
6.4844 -0.34328 -0.30241 -0.20013 -0.20898 -0.42688 -0.27025 -0.30807 -0.35034 -0.12512 -0.23384 -0.56646 6.2951 0.55776 2.4524 1.773 0.87427 2.5195 1.42 0.93015 1.0359 0.95123 0 0.088112 0 0.017766 0 0.021256 0 6.9392
6.4883 -0.34071 -0.29947 -0.17267 -0.48688 -0.43248 -0.31304 -0.34712 -0.37294 -0.16313 -0.22698 -0.50456 6.2177 0.55917 2.4526 1.7775 0.88032 2.5 1.4269 0.93254 1.0383 0.95224 0 0.091253 0 0.018435 0 0.020819 0 6.9427
6.4922 -0.30388 -0.2855 -0.085413 -0.60487 -0.39337 -0.27418 -0.41123 -0.36052 -0.24965 -0.30406 -0.36055 6.0939 0.55778 2.4464 1.7794 0.8867 2.4879 1.4314 0.93039 1.0376 0.95483 0 0.09113 0 0.018362 0 0.02068 0 6.833
6.4961 -0.2365 -0.25416 -0.0051293 -0.51061 -0.25176 -0.15291 -0.41791 -0.29089 -0.3376 -0.3772 -0.26075 5.941 0.55353 2.4395 1.7778 0.89105 2.4891 1.4306 0.92777 1.0361 0.95862 0 0.088749 0 0.017855 0 0.021084 0 6.0927
6.5 -0.1555 -0.20091 0.0054535 -0.31418 -0.035168 -0.032043 -0.33529 -0.2043 -0.39736 -0.36014 -0.2789 5.7659 0.54782 2.4381 1.7743 0.89032 2.4875 1.4261 0.92835 1.0355 0.96285 0 0.08755 0 0.017493 0 0.021655 0 4.6902
6.5039 -0.082007 -0.12709 -0.050888 -0.1766 0.14282 0.005688 -0.2085 -0.16159 -0.42663 -0.24351 -0.35842 5.5661 0.5428 2.4433 1.7711 0.88104 2.4502 1.4224 0.93215 1.0353 0.96602 0 0.089569 0 0.017559 0 0.021664 0 3.1331
6.5078 -0.029005 -0.043215 -0.1097 -0.16625 0.18119 -0.037341 -0.11253 -0.1752 -0.4291 -0.097472 -0.36584 5.3411 0.5406 2.4505 1.7697 0.85976 2.3493 1.4221 0.9355 1.0345 0.96656 0 0.092723 0 0.017776 0 0.020665 0 1.9558
6.5117 0.0049246 0.032789 -0.10943 -0.21083 0.091724 -0.076233 -0.080355 -0.1884 -0.38695 -0.0027144 -0.22066 5.1019 0.543 2.4537 1.7703 0.82405 2.1839 1.4215 0.93382 1.0334 0.964 0 0.092043 0 0.017565 0 0.018855 0 1.1769
6.5156 0.031366 0.083963 -0.052717 -0.17908 -0.0074254 -0.031928 -0.074922 -0.12804 -0.26171 0.022443 0.027103 4.8664 0.55096 2.4509 1.7718 0.77426 1.9843 1.4113 0.92442 1.0339 0.95964 0 0.083933 0 0.016571 0 0.016837 0 0.29905
6.5195 0.061532 0.10483 -0.0032587 -0.009699 -0.0063642 0.085775 -0.028544 0.021252 -0.030989 0.031482 0.24443 4.6483 0.56407 2.4456 1.7733 0.71462 1.7934 1.3829 0.90734 1.0355 0.95577 0 0.06959 0 0.014999 0 0.015066 0 -1.1369
6.5234 0.098193 0.10573 -0.019503 0.22995 0.087663 0.18652 0.090932 0.19651 0.2705 0.091706 0.33585 4.4495 0.58004 2.4424 1.774 0.65253 1.6409 1.3346 0.88464 1.0328 0.95398 0 0.054418 0 0.013459 0 0.013589 0 -3.0099
6.5273 0.1356 0.1064 -0.088539 0.40137 0.1606 0.19088 0.24914 0.31111 0.54937 0.21774 0.31819 4.2653 0.59524 2.443 1.7738 0.59607 1.5297 1.2745 0.85941 1.0181 0.95417 0 0.043924 0 0.012503 0 0.012293 0 -4.6532
6.5313 0.16566 0.12272 -0.12577 0.41027 0.11419 0.11153 0.37431 0.33094 0.70414 0.35819 0.28389 4.095 0.60624 2.4449 1.7724 0.55082 1.4449 1.2164 0.83532 0.98779 0.95514 0 0.039728 0 0.012246 0 0.011305 0 -5.4448
6.5352 0.18415 0.15659 -0.045434 0.27819 -0.023821 0.041457 0.41544 0.29847 0.69263 0.44245 0.29991 3.9466 0.61144 2.4451 1.7699 0.51812 1.3741 1.1722 0.81606 0.94711 0.95607 0 0.039054 0 0.012365 0 0.01103 0 -5.3691
6.5391 0.19258 0.1963 0.15906 0.11697 -0.11741 0.061886 0.37665 0.28445 0.56087 0.43902 0.34721 3.8305 0.61139 2.4435 1.7664 0.49569 1.3209 1.1466 0.80384 0.90822 0.95715 0 0.037831 0 0.012418 0 0.011719 0 -4.9918
6.543 0.19593 0.22611 0.39678 0.039101 -0.05372 0.1633 0.30283 0.31777 0.40779 0.37304 0.35509 3.7489 0.60762 2.4426 1.7627 0.48005 1.2996 1.1365 0.79806 0.88211 0.9588 0 0.034363 0 0.012169 0 0.013042 0 -4.8901
6.5469 0.19922 0.2367 0.54063 0.082577 0.14352 0.25784 0.23812 0.36216 0.31429 0.29516 0.28603 3.6928 0.6011 2.4444 1.7596 0.46893 1.3174 1.1349 0.79546 0.87133 0.96048 0 0.030365 0 0.011687 0 0.014169 0 -5.1225
6.5508 0.20523 0.22909 0.51809 0.20315 0.33423 0.26781 0.19795 0.3583 0.29457 0.23886 0.17997 3.6508 0.59189 2.4482 1.7586 0.46212 1.3624 1.1355 0.79244 0.86983 0.96071 0 0.028812 0 0.011199 0 0.01436 0 -5.2672
6.5547 0.21316 0.21106 0.35908 0.32383 0.39583 0.19974 0.17482 0.28599 0.30559 0.20542 0.11587 3.6225 0.58026 2.4508 1.7601 0.46033 1.4099 1.1354 0.7878 0.86946 0.95859 0 0.03095 0 0.010883 0 0.013527 0 -4.957
6.5586 0.21815 0.19111 0.16814 0.3912 0.3356 0.13184 0.16186 0.18519 0.29823 0.18097 0.13416 3.6213 0.56792 2.4503 1.7642 0.46336 1.4411 1.1338 0.78345 0.86693 0.95516 0 0.035239 0 0.010772 0 0.012234 0 -4.3262
6.5625 0.21269 0.17462 0.049786 0.3972 0.26963 0.13196 0.16408 0.11922 0.26037 0.15827 0.19968 3.6643 0.55795 2.4475 1.7695 0.46914 1.4575 1.1316 0.7823 0.86476 0.95299 0 0.038945 0 0.010785 0 0.011159 0 -3.8855
6.5664 0.19074 0.16304 0.046418 0.3632 0.29338 0.19137 0.18572 0.11906 0.21595 0.13958 0.23768 3.7575 0.55298 2.4453 1.7738 0.4747 1.478 1.1302 0.78521 0.86637 0.95388 0 0.040584 0 0.010833 0 0.010569 0 -3.9484
6.5703 0.15302 0.1542 0.12741 0.31198 0.379 0.23903 0.21121 0.16116 0.18918 0.12401 0.20207 3.8884 0.5534 2.4452 1.7752 0.47822 1.521 1.1311 0.78985 0.87093 0.95694 0 0.040923 0 0.01089 0 0.010296 0 -4.2172
6.5742 0.10901 0.14267 0.22382 0.25293 0.40468 0.21701 0.20585 0.19373 0.17445 0.10154 0.10876 4.0342 0.55707 2.4465 1.7734 0.48053 1.5873 1.1354 0.79252 0.8736 0.95917 0 0.041838 0 0.011009 0 0.010148 0 -3.9887
6.5781 0.072597 0.12187 0.27466 0.18601 0.2841 0.13842 0.14195 0.18056 0.14183 0.064108 0.0094598 4.1777 0.56091 2.4472 1.7695 0.4846 1.6598 1.1419 0.79121 0.87064 0.95824 0 0.044365 0 0.011301 0 0.010257 0 -2.8156
6.582 0.053178 0.088427 0.25527 0.11347 0.062199 0.071276 0.028038 0.12216 0.06995 0.020295 -0.058472 4.3171 0.56278 2.4467 1.7658 0.49319 1.7174 1.148 0.78702 0.86377 0.95485 0 0.047816 0 0.011874 0 0.010954 0 -0.98261
6.5859 0.048741 0.046433 0.18012 0.045336 -0.12064 0.069043 -0.088728 0.043174 -0.028168 -0.0073756 -0.094249 4.4646 0.56216 2.446 1.7643 0.50664 1.7511 1.1506 0.78282 0.85907 0.95224 0 0.050578 0 0.012754 0 0.012325 0 0.67629
6.5898 0.046752 0.0067344 0.088056 -0.0059979 -0.15866 0.11998 -0.15406 -0.031887 -0.11149 -0.0041414 -0.11388 4.6328 0.55944 2.4462 1.7653 0.52235 1.7676 1.1492 0.78075 0.86131 0.95307 0 0.051609 0 0.013829 0 0.013967 0 1.4568
6.5938 0.03275 -0.019947 0.019598 -0.036688 -0.073743 0.16308 -0.14765 -0.088936 -0.14212 0.01825 -0.12021 4.8226 0.5551 2.4465 1.7684 0.53643 1.7789 1.1467 0.78099 0.86925 0.95668 0 0.051185 0 0.014856 0 0.015241 0 1.3253
6.5977 0.00028492 -0.031347 -0.006204 -0.05642 0.018341 0.14927 -0.098365 -0.11826 -0.11199 0.027881 -0.099607 5.0209 0.5499 2.4454 1.772 0.54637 1.7897 1.147 0.78257 0.87677 0.95958 0 0.050365 0 0.015553 0 0.0158 0 0.8415
6.6016 -0.045108 -0.036024 -0.0047696 -0.079873 0.027508 0.083614 -0.059331 -0.10983 -0.044336 0.00094642 -0.046659 5.2074 0.54558 2.4424 1.7749 0.55247 1.7954 1.1519 0.78502 0.87846 0.95881 0 0.049917 0 0.015735 0 0.015851 0 0.59212
6.6055 -0.090255 -0.046847 -0.017261 -0.10895 -0.029789 0.0093907 -0.063627 -0.062351 0.025577 -0.055089 0.015136 5.367 0.54452 2.4396 1.7764 0.55728 1.7917 1.1594 0.7888 0.87434 0.9549 0 0.049803 0 0.015403 0 0.01587 0 0.71413
6.6094 -0.12307 -0.070816 -0.07919 -0.12271 -0.066992 -0.043762 -0.099532 0.0033407 0.069604 -0.10704 0.043489 5.4967 0.54801 2.4396 1.7758 0.5638 1.7854 1.1657 0.79408 0.86941 0.95158 0 0.049613 0 0.014753 0 0.016088 0 0.94415
6.6133 -0.1393 -0.10405 -0.18565 -0.0915 -0.035563 -0.091373 -0.12728 0.046145 0.0728 -0.12582 0.010113 5.6048 0.55444 2.4431 1.7736 0.57388 1.7952 1.1692 0.79948 0.86885 0.95225 0 0.049378 0 0.014097 0 0.01628 0 1.073
6.6172 -0.14352 -0.13608 -0.2828 -0.012003 0.013004 -0.17402 -0.12196 0.028296 0.030745 -0.11235 -0.076693 5.7018 0.55963 2.4473 1.7708 0.58797 1.839 1.1729 0.80251 0.87381 0.95667 0 0.049899 0 0.013755 0 0.0161 0 1.2843
6.6211 -0.145 -0.15889 -0.29959 0.067061 -0.022443 -0.30837 -0.10218 -0.056546 -0.050694 -0.096174 -0.18108 5.7918 0.55973 2.4488 1.7694 0.60582 1.9188 1.1824 0.80155 0.88148 0.96109 0 0.052243 0 0.01394 0 0.015591 0 2.0046
6.625 -0.1517 -0.17196 -0.2006 0.063047 -0.18206 -0.45942 -0.11559 -0.17539 -0.1517 -0.11 -0.26887 5.8692 0.55449 2.4467 1.7703 0.62708 2.0174 1.2015 0.79765 0.88867 0.9617 0 0.056864 0 0.014672 0 0.015319 0 3.4147
6.6289 -0.16566 -0.17929 -0.019092 -0.076805 -0.38856 -0.55995 -0.19174 -0.27633 -0.2408 -0.16486 -0.32758 5.9235 0.54782 2.4433 1.773 0.6512 2.1082 1.2288 0.79425 0.89473 0.95819 0 0.063096 0 0.01574 0 0.015905 0 5.127
6.6328 -0.18173 -0.1827 0.15872 -0.31306 -0.50457 -0.55743 -0.30496 -0.32139 -0.28978 -0.24592 -0.36164 5.9486 0.54469 2.4419 1.7754 0.67697 2.1731 1.258 0.79496 0.90116 0.95395 0 0.069439 0 0.016769 0 0.017389 0 6.3796
6.6367 -0.19033 -0.1793 0.24823 -0.51683 -0.45046 -0.4464 -0.38515 -0.30701 -0.29284 -0.32668 -0.37499 5.9475 0.54695 2.4434 1.7754 0.70254 2.2111 1.2826 0.80121 0.90889 0.95282 0 0.074432 0 0.017404 0 0.019039 0 6.5982
6.6406 -0.1833 -0.1659 0.21934 -0.55577 -0.27194 -0.26403 -0.37278 -0.26 -0.2719 -0.38417 -0.36315 5.9295 0.55183 2.4454 1.7729 0.72608 2.2346 1.299 0.81155 0.91665 0.95563 0 0.07749 0 0.017508 0 0.019861 0 5.8302
6.6445 -0.15973 -0.14508 0.10969 -0.40365 -0.098532 -0.062383 -0.27227 -0.21636 -0.25986 -0.40353 -0.32198 5.9 0.55476 2.4453 1.7701 0.74641 2.2547 1.3084 0.823 0.92211 0.95955 0 0.079122 0 0.017234 0 0.019382 0 4.6808
6.6484 -0.12764 -0.12537 -0.0063806 -0.17609 -0.03642 0.11421 -0.15487 -0.19916 -0.27403 -0.3762 -0.25886 5.8531 0.55377 2.443 1.7695 0.76284 2.2701 1.3135 0.83286 0.92445 0.96091 0 0.080397 0 0.01689 0 0.018044 0 3.8249
6.6523 -0.09926 -0.11394 -0.065443 -0.0458 -0.09251 0.23312 -0.10336 -0.20726 -0.30228 -0.30227 -0.19099 5.775 0.55147 2.4414 1.7721 0.77431 2.2677 1.3164 0.83983 0.9253 0.95852 0 0.082034 0 0.016693 0 0.016854 0 3.5155
6.6563 -0.082502 -0.10864 -0.046025 -0.09725 -0.18598 0.26951 -0.14306 -0.21788 -0.31349 -0.19687 -0.13185 5.6569 0.55255 2.4429 1.7755 0.77885 2.2333 1.3176 0.84381 0.92713 0.95457 0 0.083748 0 0.016619 0 0.01659 0 3.4639
6.6602 -0.07511 -0.098114 0.030102 -0.24719 -0.22091 0.21107 -0.21879 -0.20058 -0.28181 -0.089649 -0.082234 5.5059 0.55909 2.4468 1.7768 0.77438 2.164 1.3167 0.84524 0.93072 0.95236 0 0.08438 0 0.016481 0 0.017218 0 3.124
6.6641 -0.066401 -0.07112 0.11699 -0.31133 -0.15049 0.072392 -0.23989 -0.13766 -0.20337 -0.0099562 -0.036049 5.3444 0.56823 2.4493 1.7746 0.76048 2.0716 1.3139 0.84484 0.93448 0.95338 0 0.082746 0 0.016171 0 0.017979 0 2.1164
6.668 -0.045518 -0.027101 0.1684 -0.16883 0.0092184 -0.096651 -0.15644 -0.040773 -0.094167 0.032875 0.0071373 5.1952 0.57431 2.4477 1.7707 0.73952 1.9743 1.3105 0.84358 0.93616 0.95626 0 0.078601 0 0.0158 0 0.018021 0 0.48167
6.6719 -0.0093885 0.021905 0.15822 0.12007 0.20344 -0.22382 -0.0012428 0.049801 0.023643 0.055328 0.039479 5.066 0.57375 2.4429 1.7683 0.71593 1.8858 1.3074 0.84255 0.93509 0.95833 0 0.072947 0 0.015598 0 0.017051 0 -1.3567
6.6758 0.035977 0.060453 0.094281 0.35539 0.36596 -0.24655 0.13815 0.089271 0.13193 0.083684 0.056859 4.9453 0.56802 2.4393 1.7691 0.69372 1.8081 1.3048 0.84248 0.9327 0.95802 0 0.067378 0 0.015644 0 0.015506 0 -2.8433
6.6797 0.081 0.082179 0.019509 0.36869 0.43615 -0.14457 0.19255 0.063158 0.21733 0.13033 0.071105 4.8158 0.56215 2.4401 1.7718 0.67413 1.7347 1.3021 0.84334 0.93095 0.95595 0 0.06297 0 0.015711 0 0.014164 0 -3.5894
6.6836 0.11899 0.094707 -0.0073625 0.17292 0.37789 0.047347 0.1654 0.0049689 0.26971 0.18538 0.10503 4.6734 0.56031 2.4448 1.7732 0.65546 1.6599 1.2988 0.84447 0.93059 0.95403 0 0.059624 0 0.015404 0 0.013553 0 -3.5765
6.6875 0.14788 0.11278 0.052573 -0.046045 0.20595 0.25455 0.12264 -0.023522 0.2865 0.23118 0.17102 4.5339 0.56243 2.4492 1.7718 0.63521 1.586 1.2951 0.84507 0.93093 0.95383 0 0.056426 0 0.014516 0 0.013603 0 -3.1678
6.6914 0.16738 0.1456 0.18853 -0.090747 -0.0019708 0.39829 0.13068 0.020598 0.27953 0.26262 0.25366 4.4223 0.56504 2.4497 1.7689 0.61294 1.5229 1.2913 0.84475 0.93107 0.95565 0 0.052684 0 0.013254 0 0.013785 0 -2.9055
6.6953 0.17663 0.18888 0.34215 0.079522 -0.13586 0.43428 0.19915 0.12457 0.27261 0.28987 0.31608 4.353 0.56486 2.4461 1.7674 0.59135 1.4807 1.2875 0.84343 0.931 0.95873 0 0.048691 0 0.01213 0 0.013573 0 -3.1767
6.6992 0.17603 0.22752 0.44572 0.32398 -0.12052 0.37455 0.27753 0.2275 0.28511 0.31984 0.32709 4.3199 0.56186 2.4422 1.7689 0.57461 1.4616 1.2834 0.84123 0.93137 0.96193 0 0.045488 0 0.01157 0 0.01285 0 -3.9486
6.7031 0.17058 0.24616 0.46872 0.45502 0.029292 0.27868 0.30388 0.26938 0.31338 0.33807 0.28533 4.305 0.55892 2.441 1.7724 0.56533 1.4587 1.2793 0.83843 0.93232 0.96414 0 0.043881 0 0.011593 0 0.011973 0 -4.7752
6.707 0.16908 0.23896 0.43375 0.40175 0.21572 0.21639 0.25863 0.24005 0.32908 0.3153 0.21915 4.2977 0.55884 2.443 1.7749 0.56246 1.4625 1.2765 0.83591 0.93293 0.96452 0 0.043661 0 0.011825 0 0.011446 0 -5.1068
6.7109 0.17704 0.21228 0.38855 0.25268 0.32709 0.22182 0.1766 0.18442 0.30043 0.23735 0.16363 4.3063 0.56186 2.4454 1.7747 0.56208 1.4679 1.2761 0.83513 0.93203 0.96277 0 0.043799 0 0.011821 0 0.011511 0 -4.6912
6.7148 0.18946 0.17957 0.36056 0.14983 0.31467 0.27088 0.11206 0.15908 0.2202 0.12913 0.13682 4.3511 0.56585 2.4457 1.7723 0.56017 1.4775 1.278 0.83734 0.92955 0.95952 0 0.043433 0 0.011425 0 0.011976 0 -3.7524
6.7188 0.19184 0.15309 0.33696 0.1482 0.21546 0.30098 0.093013 0.18066 0.11585 0.044669 0.13425 4.4448 0.56865 2.4439 1.7704 0.55541 1.4969 1.2808 0.84233 0.92693 0.95628 0 0.042671 0 0.010853 0 0.012436 0 -2.8019
6.7227 0.1711 0.13766 0.28719 0.17808 0.1091 0.26151 0.10531 0.21393 0.031705 0.02663 0.14107 4.5802 0.57 2.4421 1.7703 0.54977 1.5269 1.2824 0.84785 0.92612 0.95458 0 0.0424 0 0.010503 0 0.012642 0 -2.2456
6.7266 0.12785 0.12943 0.20262 0.13727 0.053483 0.15647 0.11484 0.20989 -0.0016807 0.070306 0.14573 4.7346 0.57108 2.4423 1.7714 0.54662 1.5607 1.2819 0.85078 0.92807 0.95492 0 0.043278 0 0.010655 0 0.012702 0 -2.1155
6.7305 0.078211 0.11921 0.11109 0.0095591 0.053756 0.042984 0.1012 0.15567 0.014505 0.12609 0.14287 4.888 0.57264 2.4439 1.7714 0.54789 1.5889 1.2802 0.84936 0.93212 0.95644 0 0.044921 0 0.01131 0 0.012898 0 -2.1324
6.7344 0.04209 0.098402 0.050831 -0.11412 0.079611 -0.014979 0.071385 0.087573 0.054326 0.13977 0.12875 5.038 0.57377 2.4453 1.7694 0.55253 1.6073 1.2787 0.84485 0.93653 0.95772 0 0.046125 0 0.012212 0 0.013323 0 -1.9966
6.7383 0.027408 0.064141 0.031669 -0.13014 0.10021 0.00026937 0.046104 0.054895 0.088505 0.095163 0.10039 5.197 0.57285 2.4451 1.7664 0.55742 1.6211 1.2786 0.84081 0.93954 0.95794 0 0.045967 0 0.012986 0 0.013714 0 -1.6195
6.7422 0.024335 0.021208 0.025337 -0.031632 0.10067 0.045975 0.037645 0.070639 0.099961 0.022072 0.061294 5.3766 0.56968 2.4435 1.7648 0.55995 1.6411 1.2797 0.84048 0.9401 0.95742 0 0.044731 0 0.0133 0 0.013699 0 -1.1067
6.7461 0.01473 -0.020708 -0.0032505 0.080467 0.075029 0.05591 0.040852 0.097806 0.084147 -0.034275 0.024739 5.5722 0.5664 2.442 1.7659 0.56025 1.6755 1.2809 0.84418 0.93812 0.95694 0 0.043753 0 0.013011 0 0.013236 0 -0.57097
6.75 -0.011928 -0.052722 -0.056237 0.094684 0.018484 -0.004001 0.041062 0.084714 0.042144 -0.051873 0.0052918 5.7647 0.56592 2.4418 1.7687 0.56141 1.7232 1.2818 0.84893 0.93454 0.95682 0 0.044295 0 0.012275 0 0.012797 0 -0.0034992
6.7539 -0.050445 -0.071725 -0.09794 -0.0054322 -0.064899 -0.10929 0.02612 0.014806 -0.021132 -0.044391 0.0034535 5.9343 0.56927 2.4428 1.7709 0.56739 1.7761 1.2827 0.85078 0.93114 0.95669 0 0.046491 0 0.011537 0 0.013045 0 0.66724
6.7578 -0.086015 -0.08125 -0.092835 -0.13256 -0.15037 -0.19995 -0.0092709 -0.077189 -0.092564 -0.041306 -0.00041278 6.076 0.57418 2.4442 1.771 0.58008 1.826 1.2843 0.848 0.92988 0.95626 0 0.049316 0 0.011331 0 0.014243 0 1.4271
6.7617 -0.10738 -0.087914 -0.048421 -0.1873 -0.19958 -0.22922 -0.065317 -0.13755 -0.15076 -0.059391 -0.032763 6.2 0.57652 2.4454 1.7695 0.59783 1.8704 1.2866 0.84249 0.93155 0.95603 0 0.051584 0 0.011951 0 0.015964 0 2.1301
6.7656 -0.11427 -0.09643 -0.016635 -0.15301 -0.18888 -0.19502 -0.13645 -0.14231 -0.17736 -0.092472 -0.10338 6.3193 0.57349 2.4464 1.7683 0.61635 1.9123 1.2889 0.83832 0.93486 0.95688 0 0.052997 0 0.01321 0 0.017399 0 2.6158
6.7695 -0.11345 -0.10686 -0.047731 -0.09905 -0.13288 -0.13192 -0.20683 -0.11603 -0.17183 -0.12385 -0.19315 6.4344 0.56583 2.4469 1.7692 0.63161 1.9542 1.2903 0.83847 0.93703 0.95893 0 0.054311 0 0.014533 0 0.018012 0 2.8572
6.7734 -0.10965 -0.11543 -0.13949 -0.096395 -0.076514 -0.078212 -0.25121 -0.10453 -0.1537 -0.14357 -0.2657 6.5313 0.55734 2.4464 1.7719 0.64221 1.9942 1.2904 0.84247 0.93602 0.9609 0 0.056495 0 0.015342 0 0.017941 0 2.9664
6.7773 -0.10165 -0.11717 -0.23225 -0.13964 -0.060035 -0.050678 -0.24842 -0.13001 -0.14606 -0.15273 -0.29332 6.5939 0.55194 2.4446 1.7749 0.64977 2.026 1.2894 0.84684 0.93256 0.96088 0 0.059736 0 0.015462 0 0.017747 0 3.0534
6.7813 -0.086961 -0.10828 -0.25736 -0.15774 -0.089916 -0.044347 -0.19979 -0.17164 -0.15439 -0.15523 -0.27452 6.6204 0.55104 2.4423 1.7764 0.65686 2.0445 1.2881 0.8478 0.92996 0.95813 0 0.063198 0 0.015195 0 0.017799 0 3.1005
6.7852 -0.068089 -0.087359 -0.19497 -0.098457 -0.14203 -0.047439 -0.1341 -0.18793 -0.16158 -0.15078 -0.22968 6.6283 0.553 2.4412 1.7755 0.66448 2.0495 1.287 0.84425 0.93129 0.95409 0 0.0657 0 0.015016 0 0.017912 0 2.999
6.7891 -0.05203 -0.056318 -0.088332 0.0073659 -0.18825 -0.051318 -0.089043 -0.15644 -0.14551 -0.13807 -0.1819 6.6434 0.55519 2.4423 1.7725 0.67115 2.0445 1.2866 0.8385 0.93631 0.95144 0 0.066664 0 0.015178 0 0.017615 0 2.6958
6.793 -0.042596 -0.021095 -0.0033117 0.072864 -0.21402 -0.048551 -0.081699 -0.092239 -0.10236 -0.12117 -0.14211 6.681 0.55646 2.4449 1.7687 0.67434 2.032 1.2871 0.8345 0.94117 0.95189 0 0.066492 0 0.015578 0 0.016745 0 2.2644
6.7969 -0.034276 0.0094857 0.026985 0.046553 -0.21004 -0.029591 -0.094164 -0.029922 -0.051696 -0.10747 -0.10886 6.7359 0.55789 2.4465 1.7654 0.67296 2.0095 1.2883 0.83483 0.94153 0.95482 0 0.066108 0 0.015959 0 0.015736 0 1.7959
6.8008 -0.015669 0.027995 0.022325 -0.02893 -0.15719 0.01119 -0.088862 0.0098538 -0.017137 -0.096683 -0.077123 6.7873 0.56136 2.4452 1.7637 0.66853 1.9712 1.2889 0.83901 0.9365 0.95781 0 0.066129 0 0.016185 0 0.015233 0 1.2336
6.8047 0.01942 0.033991 0.027163 -0.055322 -0.035806 0.064915 -0.041028 0.035625 -0.0016849 -0.074657 -0.043384 6.8176 0.56715 2.4412 1.7644 0.66397 1.9132 1.2876 0.84411 0.92977 0.9588 0 0.066381 0 0.01628 0 0.015431 0 0.37591
6.8086 0.063953 0.036123 0.066699 0.021833 0.13976 0.1083 0.040772 0.069318 0.016916 -0.023511 -0.0034418 6.8267 0.573 2.4368 1.7672 0.66094 1.8378 1.2841 0.84709 0.9265 0.95764 0 0.066088 0 0.016237 0 0.015825 0 -0.89255
6.8125 0.10131 0.04714 0.12895 0.15363 0.30023 0.1203 0.12383 0.11832 0.064945 0.058356 0.04944 6.8338 0.57548 2.4351 1.7709 0.6582 1.7538 1.28 0.84686 0.92886 0.95582 0 0.064512 0 0.015878 0 0.015683 0 -2.3572
6.8164 0.11801 0.073931 0.18303 0.23023 0.35289 0.10148 0.17978 0.16514 0.14588 0.14699 0.1187 6.8642 0.57276 2.4369 1.7738 0.65251 1.6723 1.2779 0.84454 0.93416 0.95488 0 0.061519 0 0.015005 0 0.014787 0 -3.507
6.8203 0.11391 0.11014 0.2078 0.18518 0.25382 0.075869 0.20467 0.18504 0.23405 0.20738 0.19545 6.9337 0.56635 2.4409 1.7745 0.64151 1.6024 1.2796 0.84214 0.93743 0.95512 0 0.0577 0 0.01373 0 0.013669 0 -3.8927
6.8242 0.1006 0.13829 0.20135 0.059509 0.058552 0.070699 0.21375 0.17302 0.29462 0.2209 0.25817 7.0407 0.56039 2.4443 1.773 0.6261 1.5495 1.2836 0.84095 0.93595 0.95581 0 0.054027 0 0.012576 0 0.013077 0 -3.5127
6.8281 0.090258 0.14109 0.16928 -0.036133 -0.10539 0.092506 0.21993 0.15207 0.30995 0.19982 0.28589 7.1724 0.5587 2.4451 1.7708 0.61031 1.5158 1.2865 0.84113 0.93161 0.95636 0 0.051299 0 0.012132 0 0.013182 0 -2.8478
6.832 0.085633 0.11364 0.11426 -0.023303 -0.13282 0.12219 0.21994 0.15264 0.28796 0.17375 0.27379 7.316 0.56197 2.4432 1.7695 0.59878 1.5021 1.2856 0.84243 0.92882 0.95692 0 0.049736 0 0.012509 0 0.013392 0 -2.4646
6.8359 0.07977 0.06682 0.043051 0.07613 -0.024765 0.13264 0.20113 0.1818 0.24738 0.16038 0.23541 7.4656 0.56733 2.4399 1.7698 0.59387 1.5091 1.2819 0.84492 0.93017 0.95779 0 0.048951 0 0.013148 0 0.01298 0 -2.52
6.8398 0.063874 0.019396 -0.020103 0.16605 0.11338 0.11021 0.15833 0.21105 0.19819 0.14922 0.18793 7.621 0.57064 2.4372 1.7712 0.59478 1.5381 1.2789 0.84867 0.93397 0.95855 0 0.048353 0 0.013252 0 0.011941 0 -2.6184
6.8438 0.034631 -0.014864 -0.038789 0.16457 0.16005 0.059666 0.10052 0.19586 0.13762 0.11408 0.13539 7.7808 0.56971 2.4368 1.7727 0.59907 1.5915 1.2801 0.85266 0.93588 0.95807 0 0.047718 0 0.01253 0 0.011142 0 -2.1628
6.8477 -0.0052274 -0.035074 0.0053813 0.068647 0.074983 -0.0075984 0.040059 0.1116 0.06307 0.04161 0.067668 7.9398 0.5658 2.4387 1.7736 0.60534 1.6715 1.2852 0.85456 0.93298 0.95575 0 0.047524 0 0.011541 0 0.011572 0 -0.88738
6.8516 -0.051118 -0.051132 0.084081 -0.059166 -0.077789 -0.084181 -0.021812 -0.02392 -0.015951 -0.052874 -0.023265 8.0919 0.56229 2.4419 1.7742 0.61471 1.7775 1.2907 0.85221 0.92642 0.95256 0 0.048737 0 0.011272 0 0.013373 0 0.90509
6.8555 -0.099297 -0.074882 0.12971 -0.15655 -0.19517 -0.16267 -0.094767 -0.16052 -0.082897 -0.13761 -0.12746 8.2356 0.56176 2.4445 1.7751 0.63002 1.9026 1.2937 0.84603 0.92036 0.95067 0 0.052105 0 0.012284 0 0.015632 0 2.5977
6.8594 -0.14547 -0.11198 0.083364 -0.20984 -0.22344 -0.2251 -0.18337 -0.25032 -0.13178 -0.1916 -0.21973 8.3727 0.5639 2.4446 1.7764 0.65361 2.0326 1.2954 0.84012 0.91851 0.95172 0 0.057484 0 0.014201 0 0.017183 0 3.7527
6.8633 -0.18319 -0.1594 -0.053872 -0.24445 -0.19131 -0.24575 -0.27336 -0.27956 -0.17697 -0.21973 -0.27969 8.5015 0.56619 2.4419 1.7775 0.68516 2.1501 1.3013 0.84026 0.92165 0.95528 0 0.063762 0 0.016023 0 0.01765 0 4.3958
6.8672 -0.20667 -0.20816 -0.2131 -0.28092 -0.16794 -0.21313 -0.338 -0.2732 -0.24119 -0.24244 -0.30867 8.6106 0.56633 2.4384 1.7771 0.72126 2.2425 1.3165 0.84985 0.9281 0.95916 0 0.069525 0 0.016974 0 0.017731 0 4.8744
6.8711 -0.2167 -0.24766 -0.30531 -0.31049 -0.19595 -0.15106 -0.36087 -0.27058 -0.33099 -0.27298 -0.32561 8.6821 0.56434 2.4367 1.7749 0.75657 2.3078 1.3409 0.86696 0.93615 0.96119 0 0.073953 0 0.017085 0 0.018441 0 5.4738
6.875 -0.22259 -0.26954 -0.28736 -0.31334 -0.26258 -0.11155 -0.35235 -0.29294 -0.42359 -0.30637 -0.34631 8.7028 0.56233 2.4383 1.7717 0.78617 2.3539 1.3684 0.8851 0.94569 0.96097 0 0.077223 0 0.017004 0 0.020071 0 6.1679
6.8789 -0.23568 -0.27082 -0.19249 -0.2914 -0.3254 -0.1369 -0.34133 -0.32924 -0.48037 -0.32952 -0.36805 8.6753 0.56235 2.4421 1.7692 0.80745 2.3908 1.3908 0.89769 0.95743 0.95979 0 0.080068 0 0.017277 0 0.021884 0 6.7007
6.8828 -0.25857 -0.25602 -0.10215 -0.27285 -0.35498 -0.22172 -0.3486 -0.34983 -0.47682 -0.33842 -0.37595 8.6154 0.56438 2.4453 1.7687 0.82097 2.4227 1.404 0.90256 0.97094 0.95913 0 0.082914 0 0.017847 0 0.022819 0 6.863
6.8867 -0.28039 -0.23623 -0.085033 -0.28139 -0.35083 -0.31179 -0.36777 -0.33483 -0.42273 -0.34192 -0.36323 8.5377 0.56643 2.4459 1.7702 0.82958 2.4456 1.4098 0.9029 0.98382 0.95922 0 0.085415 0 0.01823 0 0.022485 0 6.6705
6.8906 -0.28386 -0.22333 -0.1522 -0.30555 -0.32484 -0.34546 -0.37295 -0.29216 -0.35518 -0.34802 -0.34197 8.4397 0.56651 2.4445 1.7725 0.83647 2.4522 1.4131 0.90386 0.99319 0.95921 0 0.086836 0 0.018142 0 0.021462 0 6.2986
6.8945 -0.25879 -0.22141 -0.25761 -0.3053 -0.28201 -0.30245 -0.34537 -0.25031 -0.31097 -0.34936 -0.33076 8.3021 0.56465 2.444 1.7738 0.84301 2.4388 1.417 0.90794 0.99805 0.95841 0 0.08689 0 0.017855 0 0.020667 0 5.8837
6.8984 -0.21004 -0.22176 -0.33446 -0.25177 -0.22273 -0.21665 -0.29196 -0.2327 -0.30202 -0.32621 -0.33183 8.1048 0.5629 2.4464 1.7735 0.84764 2.4072 1.4208 0.91322 1.0002 0.95724 0 0.086201 0 0.017902 0 0.020476 0 5.4081
6.9023 -0.15283 -0.20695 -0.33544 -0.15864 -0.15782 -0.14246 -0.23725 -0.23643 -0.31158 -0.26591 -0.32317 7.8471 0.5634 2.4507 1.7724 0.84666 2.3599 1.4226 0.91578 1.0028 0.95672 0 0.085817 0 0.018444 0 0.020451 0 4.7571
6.9063 -0.10038 -0.16287 -0.25318 -0.071107 -0.109 -0.10757 -0.19744 -0.23394 -0.30954 -0.17863 -0.2767 7.553 0.56631 2.4532 1.772 0.83635 2.2945 1.422 0.91391 1.0073 0.95725 0 0.086145 0 0.018973 0 0.019906 0 3.8488
6.9102 -0.055582 -0.090256 -0.11829 -0.023145 -0.087066 -0.095548 -0.16346 -0.1957 -0.27104 -0.091849 -0.18567 7.2551 0.56964 2.4509 1.773 0.81505 2.2039 1.4211 0.90971 1.0126 0.95798 0 0.086256 0 0.018714 0 0.018624 0 2.6909
6.9141 -0.01326 -0.0061886 0.01617 -0.0070664 -0.072088 -0.070383 -0.11005 -0.11402 -0.18572 -0.027451 -0.073056 6.9735 0.57103 2.4442 1.7743 0.78377 2.0829 1.4205 0.90653 1.0158 0.95769 0 0.084283 0 0.017354 0 0.017019 0 1.3332
6.918 0.031232 0.066289 0.097427 0.014056 -0.024325 -0.014365 -0.021144 -0.0078127 -0.057327 0.016057 0.028702 6.7055 0.56985 2.4371 1.7742 0.74516 1.937 1.4159 0.90474 1.0145 0.95609 0 0.078733 0 0.015376 0 0.015618 0 -0.18849
6.9219 0.077103 0.11296 0.099544 0.065709 0.077697 0.058526 0.094174 0.094049 0.099127 0.058748 0.10685 6.4377 0.56766 2.434 1.7719 0.7017 1.784 1.3992 0.89998 1.0087 0.95418 0 0.069708 0 0.013667 0 0.014522 0 -1.832
6.9258 0.12114 0.1365 0.043339 0.13638 0.20909 0.1226 0.2095 0.17464 0.25904 0.11723 0.17683 6.1657 0.56648 2.4362 1.7686 0.65495 1.6467 1.3637 0.88619 0.99998 0.95314 0 0.059084 0 0.012783 0 0.013417 0 -3.4831
6.9297 0.16328 0.15238 -0.0078745 0.1928 0.31269 0.16798 0.30249 0.23667 0.39238 0.18798 0.26149 5.9046 0.56677 2.4413 1.7667 0.60602 1.5412 1.311 0.86096 0.98974 0.95316 0 0.049481 0 0.012569 0 0.012102 0 -4.9475
6.9336 0.2067 0.17691 0.015374 0.21759 0.3458 0.20563 0.36724 0.29164 0.47389 0.25233 0.36213 5.6777 0.56682 2.4449 1.7677 0.55691 1.4695 1.2525 0.82851 0.97814 0.95335 0 0.042785 0 0.012443 0 0.010861 0 -6.0425
6.9375 0.25163 0.21664 0.13874 0.22791 0.3156 0.24754 0.40764 0.3435 0.4954 0.2967 0.45127 5.498 0.56422 2.4447 1.7708 0.51109 1.4226 1.2025 0.79751 0.96427 0.95316 0 0.039257 0 0.012022 0 0.010232 0 -6.7118
6.9414 0.29064 0.26587 0.31837 0.25521 0.2693 0.28799 0.42406 0.38364 0.47074 0.32615 0.4947 5.3591 0.55813 2.4415 1.7732 0.47261 1.3888 1.1704 0.77523 0.94763 0.95334 0 0.037765 0 0.011438 0 0.010387 0 -7.049
6.9453 0.31279 0.31172 0.46538 0.30858 0.25061 0.30865 0.41196 0.40068 0.42807 0.35711 0.48141 5.2455 0.55022 2.4384 1.7726 0.44435 1.3619 1.155 0.76297 0.92922 0.95536 0 0.036823 0 0.011094 0 0.010842 0 -7.2058
6.9492 0.3139 0.34148 0.50712 0.36164 0.26643 0.30173 0.37501 0.39354 0.39461 0.39735 0.43289 5.1519 0.5436 2.4377 1.7694 0.42657 1.342 1.1477 0.75631 0.91137 0.95953 0 0.035612 0 0.011185 0 0.010866 0 -7.2791
6.9531 0.30203 0.34751 0.4381 0.37765 0.29333 0.2833 0.33518 0.3737 0.38449 0.43423 0.38463 5.0922 0.54062 2.4395 1.7665 0.41672 1.3311 1.1399 0.7498 0.89643 0.96383 0 0.034292 0 0.011489 0 0.010202 0 -7.2785
6.957 0.29041 0.32874 0.31961 0.34671 0.30958 0.27905 0.32212 0.35468 0.39627 0.4438 0.35923 5.0886 0.54135 2.4423 1.7665 0.41065 1.3284 1.1294 0.74173 0.88561 0.9651 0 0.033494 0 0.011614 0 0.0093403 0 -7.1751
6.9609 0.28324 0.28986 0.22933 0.2959 0.31354 0.29575 0.34673 0.34014 0.4176 0.41185 0.35527 5.1521 0.54388 2.4446 1.7693 0.40477 1.3304 1.1201 0.73512 0.87871 0.96184 0 0.033517 0 0.011394 0 0.009017 0 -6.943
6.9648 0.26864 0.2392 0.20372 0.26113 0.31014 0.30891 0.38412 0.32249 0.43109 0.34643 0.35689 5.2725 0.54584 2.4456 1.772 0.39825 1.3356 1.1169 0.73423 0.87485 0.95593 0 0.033918 0 0.010992 0 0.0094449 0 -6.535
6.9688 0.22771 0.18529 0.21926 0.24912 0.28755 0.28188 0.38729 0.29172 0.41912 0.27038 0.34892 5.4271 0.54595 2.446 1.7716 0.39419 1.3494 1.12 0.74 0.87333 0.9515 0 0.033868 0 0.010681 0 0.010108 0 -5.84
6.9727 0.15298 0.13297 0.22196 0.22828 0.21947 0.19895 0.32392 0.24415 0.36951 0.20179 0.3212 5.5981 0.54435 2.4468 1.768 0.39895 1.3847 1.1255 0.74848 0.874 0.9517 0 0.033025 0 0.010593 0 0.01037 0 -4.72
6.9766 0.059027 0.081576 0.17356 0.15861 0.097348 0.080471 0.20427 0.18199 0.28215 0.14103 0.26373 5.7832 0.54194 2.4485 1.7644 0.41928 1.4562 1.1299 0.75373 0.87683 0.95602 0 0.032209 0 0.01073 0 0.010278 0 -3.1382
6.9805 -0.026079 0.026991 0.074933 0.032197 -0.043252 -0.033724 0.073593 0.10691 0.17075 0.074896 0.16634 5.9885 0.53946 2.4505 1.7643 0.4584 1.571 1.1348 0.75285 0.88137 0.96083 0 0.033206 0 0.011165 0 0.010688 0 -1.2607
6.9844 -0.081774 -0.033398 -0.045432 -0.11402 -0.13919 -0.11481 -0.0255 0.017536 0.054544 -0.0079463 0.029896 6.214 0.53723 2.4516 1.7678 0.51339 1.7234 1.1479 0.74924 0.88683 0.96235 0 0.037658 0 0.012099 0 0.012483 0 0.59791
6.9883 -0.1102 -0.097101 -0.15749 -0.22482 -0.15275 -0.16067 -0.086976 -0.084445 -0.056109 -0.1051 -0.1225 6.4455 0.53555 2.4503 1.7714 0.57637 1.895 1.1773 0.75147 0.89292 0.95954 0 0.045768 0 0.013624 0 0.015623 0 2.1752
[truncated: 1,862,414 more chars]
