# Supplementary material for: Dataset from dynamic shake-table testing of five full-scale single leaf and cavity URM walls subjected to out-of-plane two-way bending
Source: Data Brief. 2019 Mar 20;24:103854. doi: 10.1016/j.dib.2019.103854 (PMC6480314; doi:10.1016/j.dib.2019.103854)
Supplement: Multimedia component 2 [file mmc2.zip › DATA/CS-010-RR/Test27.txt]

0 -0.0003895 -0.00024027 0.0017541 -0.0037767 -0.00062923 0.0020784 0.0017199 -0.0019428 0.00073985 -0.00047973 -0.0011153 -0.068774 0 0 0 0 0 0 0 0 0 0 0 0 0 0 0 0 0
0.003906 0.0012763 0.0017138 0.0038762 -0.0039173 0.00064651 0.00051449 9.3186e-05 -0.0045881 -0.00094451 -0.0014476 -0.0023457 -0.015226 0 0 0 0 0 0 0 0 0 0 0 0 0 0 0 0 0
0.007812 0.0034946 0.0035605 0.0078463 -0.0020063 0.0031336 -0.00025217 -0.0022921 -0.0061301 -0.0044314 -0.0024602 -0.0011726 0.012358 0 0 0 0 0 0 0 0 0 0 0 0 0 0 0 0 0
0.011719 0.0046216 0.0042925 0.011638 0.00091346 0.0056393 0.00019814 -0.0034385 -0.0055198 -0.0081036 -0.0030743 0.0014201 0.012399 0 0 0 0 0 0 0 0 0 0 0 0 0 0 0 0 0
0.015625 0.0037936 0.0034776 0.012891 0.0029768 0.0063318 0.0013173 -0.0019755 -0.0028714 -0.0095979 -0.0027949 0.0036203 -0.0028375 0 0 0 0 0 0 0 0 0 0 0 0 0 0 0 0 0
0.019531 0.0015609 0.0014437 0.010547 0.0030871 0.0041688 0.0019336 0.0015972 0.00061539 -0.0071872 -0.0012964 0.0041518 -0.017586 0 0 0 0 0 0 0 0 0 0 0 0 0 0 0 0 0
0.023437 -0.00064966 -0.00096495 0.0055463 0.0016856 -6.5791e-05 0.0011581 0.0050878 0.0034247 -0.0011322 0.0012801 0.0031259 -0.021671 0 0 0 0 0 0 0 0 0 0 0 0 0 0 0 0 0
0.027344 -0.0017142 -0.002857 1.1471e-05 0.00011726 -0.0041126 -0.00087252 0.0061817 0.0046759 0.0060467 0.004151 0.0016432 -0.013426 0 0 0 0 0 0 0 0 0 0 0 0 0 0 0 0 0
0.03125 -0.001581 -0.0036973 -0.0042899 -0.00063793 -0.0057988 -0.003028 0.0041666 0.0045895 0.010801 0.0060678 0.0005536 0.0022971 0 0 0 0 0 0 0 0 0 0 0 0 0 0 0 0 0
0.035156 -0.0010369 -0.0034555 -0.006884 -0.00059656 -0.0045544 -0.0039762 0.00038836 0.0041281 0.010612 0.0058944 -0.00041031 0.017531 0 0 0 0 0 0 0 0 0 0 0 0 0 0 0 0 0
0.039062 -0.00082537 -0.0024973 -0.008276 -0.00028599 -0.0016551 -0.0031088 -0.0029242 0.0041024 0.0055079 0.0033185 -0.0022488 0.024538 0 0 0 0 0 0 0 0 0 0 0 0 0 0 0 0 0
0.042969 -0.00099922 -0.0013344 -0.0089327 0.00014577 0.00090868 -0.00090702 -0.0043978 0.0044818 -0.0019659 -0.00077673 -0.0053929 0.019568 0 0 0 0 0 0 0 0 0 0 0 0 0 0 0 0 0
0.046875 -0.0010466 -0.00037765 -0.0086743 0.0011415 0.0018845 0.0014472 -0.004291 0.0044969 -0.0082403 -0.0046228 -0.0087628 0.006085 0 0 0 0 0 0 0 0 0 0 0 0 0 0 0 0 0
0.050781 -0.0005281 0.00021451 -0.0070191 0.002999 0.0013489 0.0028232 -0.0037379 0.0034411 -0.010614 -0.00647 -0.010206 -0.0057978 0 0 0 0 0 0 0 0 0 0 0 0 0 0 0 0 0
0.054687 0.00047686 0.00055079 -0.0039883 0.0050348 0.00017967 0.0026817 -0.0033635 0.0014385 -0.008405 -0.0055538 -0.0080767 -0.0056498 0 0 0 0 0 0 0 0 0 0 0 0 0 0 0 0 0
0.058594 0.0015197 0.00089374 -0.00042862 0.0057165 -0.00083775 0.0011459 -0.0027284 -0.00054001 -0.002933 -0.002504 -0.0026477 0.0086286 0 0 0 0 0 0 0 0 0 0 0 0 0 0 0 0 0
0.0625 0.0022726 0.0014721 0.0025402 0.0038801 -0.0013905 -0.0012153 -0.001137 -0.0014457 0.003305 0.0010559 0.0038557 0.027427 0 0 0 0 0 0 0 0 0 0 0 0 0 0 0 0 0
0.066406 0.0027898 0.0023126 0.0044091 -2.995e-05 -0.0013751 -0.0035868 0.001134 -0.00099726 0.0076617 0.0034307 0.0086152 0.036016 0 0 0 0 0 0 0 0 0 0 0 0 0 0 0 0 0
0.070312 0.003282 0.0031885 0.0056019 -0.0039556 -0.00059913 -0.0050251 0.0026376 0.00017345 0.0082416 0.0037038 0.0098704 0.026964 0 0 0 0 0 0 0 0 0 0 0 0 0 0 0 0 0
0.074219 0.0037089 0.0037236 0.0069011 -0.0056449 0.0010215 -0.004687 0.0019991 0.0011739 0.0046201 0.0020663 0.0076774 0.0076193 0 0 0 0 0 0 0 0 0 0 0 0 0 0 0 0 0
0.078125 0.0036831 0.0035967 0.0085196 -0.0043515 0.0029767 -0.0022867 -0.00055598 0.0016345 -0.0017682 -0.00041742 0.0034897 -0.0050243 0 0 0 0 0 0 0 0 0 0 0 0 0 0 0 0 0
0.082031 0.0028222 0.0027227 0.0096912 -0.001348 0.004107 0.0014661 -0.0030118 0.0018678 -0.0079481 -0.0023495 -0.00079706 0.001401 0 0 0 0 0 0 0 0 0 0 0 0 0 0 0 0 0
0.085937 0.0011835 0.0012993 0.0091477 0.0011878 0.0033349 0.0049273 -0.0031281 0.0023214 -0.010663 -0.0025728 -0.0035902 0.023701 0 0 0 0 0 0 0 0 0 0 0 0 0 0 0 0 0
0.089844 -0.00068305 -0.00029594 0.0060667 0.0019246 0.00065134 0.0063079 -0.00043274 0.0029701 -0.0081556 -0.00065509 -0.0039609 0.045689 0 0 0 0 0 0 0 0 0 0 0 0 0 0 0 0 0
0.09375 -0.0021281 -0.0016779 0.00073778 0.0012639 -0.0026175 0.0048052 0.0032263 0.0033252 -0.0013925 0.0028047 -0.0018998 0.052224 0 0 0 0 0 0 0 0 0 0 0 0 0 0 0 0 0
0.097656 -0.0028469 -0.0025814 -0.0054706 0.00070085 -0.0046705 0.0012679 0.0051589 0.0030324 0.0062485 0.006238 0.0014549 0.041941 0 0 0 0 0 0 0 0 0 0 0 0 0 0 0 0 0
0.10156 -0.0029515 -0.0028883 -0.010696 0.0013646 -0.0045578 -0.0021976 0.0040372 0.002358 0.010866 0.007727 0.0040239 0.027058 0 0 0 0 0 0 0 0 0 0 0 0 0 0 0 0 0
0.10547 -0.0026618 -0.0025897 -0.013308 0.003074 -0.0028128 -0.0035113 0.00085728 0.001956 0.010339 0.0060666 0.0038079 0.02083 0 0 0 0 0 0 0 0 0 0 0 0 0 0 0 0 0
0.10938 -0.0020124 -0.0017589 -0.012497 0.0046353 -0.0008494 -0.001929 -0.0021035 0.0020987 0.0054991 0.0016768 0.00034359 0.024859 0 0 0 0 0 0 0 0 0 0 0 0 0 0 0 0 0
0.11328 -0.00092527 -0.00056557 -0.0086116 0.0049339 0.00027053 0.0015271 -0.0032238 0.0022037 -0.00057769 -0.0033767 -0.0045423 0.028304 0 0 0 0 0 0 0 0 0 0 0 0 0 0 0 0 0
0.11719 0.00044864 0.00071092 -0.003138 0.003752 0.00054829 0.0047735 -0.002551 0.0012623 -0.0045953 -0.0064988 -0.007607 0.0194 0 0 0 0 0 0 0 0 0 0 0 0 0 0 0 0 0
0.12109 0.0015597 0.0017415 0.0018539 0.0016819 0.00066994 0.0059621 -0.0011575 -0.0011416 -0.0049169 -0.0061904 -0.0063551 -0.0020761 0 0 0 0 0 0 0 0 0 0 0 0 0 0 0 0 0
0.125 0.0017657 0.0022888 0.0047417 -0.00055484 0.0010678 0.0044977 0.00020146 -0.0042077 -0.0021463 -0.0030228 -0.00091716 -0.023399 0 0 0 0 0 0 0 0 0 0 0 0 0 0 0 0 0
0.12891 0.00090159 0.0023383 0.0053104 -0.0025938 0.0014488 0.0012235 0.0016096 -0.0063755 0.0016878 0.00080826 0.0059077 -0.029739 0 0 0 0 0 0 0 0 0 0 0 0 0 0 0 0 0
0.13281 -0.00044573 0.0020979 0.0048694 -0.0043017 0.0012396 -0.0021684 0.0032495 -0.0065177 0.0045041 0.0030449 0.010562 -0.016945 0 0 0 0 0 0 0 0 0 0 0 0 0 0 0 0 0
0.13672 -0.001314 0.0018325 0.0052166 -0.0053692 0.00038941 -0.0040405 0.004447 -0.0047997 0.0051389 0.0028472 0.011098 0.005361 0 0 0 0 0 0 0 0 0 0 0 0 0 0 0 0 0
0.14063 -0.0011434 0.0016465 0.0070938 -0.0052514 -0.00040388 -0.0035585 0.0038258 -0.0024385 0.0035318 0.0010899 0.0081666 0.022487 0 0 0 0 0 0 0 0 0 0 0 0 0 0 0 0 0
0.14453 -0.00028263 0.0013984 0.009374 -0.0036454 -0.00034328 -0.0010286 0.00065931 -0.00063581 0.00039634 -0.00061975 0.0040365 0.026514 0 0 0 0 0 0 0 0 0 0 0 0 0 0 0 0 0
0.14844 0.00026477 0.00083429 0.0097767 -0.0010241 0.00060793 0.0022482 -0.0039264 0.00028977 -0.0031907 -0.0012551 0.00070502 0.02082 0 0 0 0 0 0 0 0 0 0 0 0 0 0 0 0 0
0.15234 -0.00031435 -0.00015757 0.0066575 0.001416 0.0015824 0.0045754 -0.0072997 0.00082486 -0.0060978 -0.0009163 -0.0012717 0.014695 0 0 0 0 0 0 0 0 0 0 0 0 0 0 0 0 0
0.15625 -0.0019127 -0.0013921 0.00044089 0.0025 0.0015851 0.0047241 -0.0071703 0.0014638 -0.0074307 -0.00032354 -0.0024946 0.014623 0 0 0 0 0 0 0 0 0 0 0 0 0 0 0 0 0
0.16016 -0.0035204 -0.0024776 -0.0065032 0.0019112 0.00043863 0.0026464 -0.0033712 0.0020888 -0.0068591 5.6135e-05 -0.0036376 0.020485 0 0 0 0 0 0 0 0 0 0 0 0 0 0 0 0 0
0.16406 -0.003995 -0.0030799 -0.011438 0.00037651 -0.0010481 -0.00044926 0.0020152 0.002141 -0.0048106 0.00034265 -0.0047457 0.028587 0 0 0 0 0 0 0 0 0 0 0 0 0 0 0 0 0
0.16797 -0.0029526 -0.0031268 -0.012975 -0.00096621 -0.0018568 -0.0028415 0.0062606 0.001317 -0.0023016 0.00080467 -0.005421 0.036489 0 0 0 0 0 0 0 0 0 0 0 0 0 0 0 0 0
0.17188 -0.0010516 -0.0027712 -0.011573 -0.0014446 -0.0016973 -0.0034431 0.0078522 -1.1717e-05 -0.00041056 0.0012528 -0.0053903 0.04398 0 0 0 0 0 0 0 0 0 0 0 0 0 0 0 0 0
0.17578 0.00054809 -0.0021649 -0.0086332 -0.0012078 -0.00117 -0.002524 0.007052 -0.001111 0.00028014 0.0010165 -0.0046881 0.050079 0 0 0 0 0 0 0 0 0 0 0 0 0 0 0 0 0
0.17969 0.0010884 -0.0012839 -0.0051955 -0.00083065 -0.0010129 -0.0014134 0.0049783 -0.0015753 -0.00010994 -0.00040051 -0.0033374 0.050909 0 0 0 0 0 0 0 0 0 0 0 0 0 0 0 0 0
0.18359 0.00073874 -4.3588e-06 -0.001464 -0.00065406 -0.0012373 -0.00137 0.0024114 -0.0016543 -0.0010094 -0.0026509 -0.0011199 0.042236 0 0 0 0 0 0 0 0 0 0 0 0 0 0 0 0 0
0.1875 0.00033355 0.0016255 0.0026157 -0.00054702 -0.0010685 -0.0025322 -0.00045169 -0.0018922 -0.0018407 -0.0045946 0.0020637 0.024708 0 0 0 0 0 0 0 0 0 0 0 0 0 0 0 0 0
0.19141 0.00056827 0.0031994 0.0065462 -0.00028579 0.00020336 -0.0038339 -0.0032998 -0.0025058 -0.0022993 -0.0051055 0.0055372 0.0059514 0 0 0 0 0 0 0 0 0 0 0 0 0 0 0 0 0
0.19531 0.0013394 0.0040906 0.0092095 -6.9351e-05 0.0023052 -0.0039623 -0.0051605 -0.0031778 -0.0023313 -0.0039194 0.007752 -0.0038694 0 0 0 0 0 0 0 0 0 0 0 0 0 0 0 0 0
0.19922 0.0017911 0.0038614 0.0096484 -0.00052464 0.003949 -0.002526 -0.0048799 -0.0034459 -0.0019726 -0.001756 0.0071966 8.8962e-05 0 0 0 0 0 0 0 0 0 0 0 0 0 0 0 0 0
0.20313 0.0010449 0.0026109 0.0078836 -0.0020759 0.00382 -0.00040938 -0.0022673 -0.003191 -0.0012836 0.00035158 0.0037059 0.013075 0 0 0 0 0 0 0 0 0 0 0 0 0 0 0 0 0
0.20703 -0.00098409 0.00094054 0.0049089 -0.004255 0.0017364 0.00097833 0.0013284 -0.0026379 -0.00042404 0.001846 -0.0010455 0.024197 0 0 0 0 0 0 0 0 0 0 0 0 0 0 0 0 0
0.21094 -0.003375 -0.00046219 0.001855 -0.0057052 -0.0010668 0.00086901 0.0037852 -0.0018741 0.0002956 0.0028267 -0.0045182 0.024775 0 0 0 0 0 0 0 0 0 0 0 0 0 0 0 0 0
0.21484 -0.0048088 -0.0012839 -0.00084996 -0.0050602 -0.0028201 -0.00031923 0.0037527 -0.00051601 0.00053893 0.0035508 -0.0051056 0.014385 0 0 0 0 0 0 0 0 0 0 0 0 0 0 0 0 0
0.21875 -0.0045365 -0.0017037 -0.003523 -0.0020577 -0.0025483 -0.0014876 0.0015972 0.0019372 0.00018452 0.0038705 -0.0032894 -0.00026908 0 0 0 0 0 0 0 0 0 0 0 0 0 0 0 0 0
0.22266 -0.0029348 -0.0020917 -0.0065008 0.0020585 -0.00076244 -0.00187 -0.0010765 0.0052795 -0.00054228 0.0032544 -0.0011624 -0.01187 0 0 0 0 0 0 0 0 0 0 0 0 0 0 0 0 0
0.22656 -0.0011924 -0.0025839 -0.0094398 0.0052688 0.0010055 -0.0015909 -0.002804 0.0081684 -0.001197 0.001402 -0.00070198 -0.018085 0 0 0 0 0 0 0 0 0 0 0 0 0 0 0 0 0
0.23047 -0.00038555 -0.0029286 -0.011364 0.0061273 0.0013984 -0.0013064 -0.0032438 0.0087523 -0.0014103 -0.0011796 -0.0022192 -0.021494 0 0 0 0 0 0 0 0 0 0 0 0 0 0 0 0 0
0.23438 -0.00070204 -0.0027338 -0.011395 0.0046865 0.00020738 -0.0013826 -0.003001 0.0060528 -0.0011018 -0.0032841 -0.0042162 -0.024896 0 0 0 0 0 0 0 0 0 0 0 0 0 0 0 0 0
0.23828 -0.0014332 -0.0018659 -0.0094341 0.0022955 -0.0015694 -0.0014909 -0.0027199 0.00098763 -0.00045882 -0.0038139 -0.0046764 -0.027287 0 0 0 0 0 0 0 0 0 0 0 0 0 0 0 0 0
0.24219 -0.0016756 -0.00061875 -0.0061445 0.00049199 -0.0025258 -0.0010345 -0.0024871 -0.0039384 0.00023923 -0.0026412 -0.0026716 -0.024662 0 0 0 0 0 0 0 0 0 0 0 0 0 0 0 0 0
0.24609 -0.0010802 0.00050054 -0.0023519 -8.5405e-05 -0.0018497 5.2218e-05 -0.0020523 -0.0061911 0.00075232 -0.00079185 0.00097313 -0.01469 0 0 0 0 0 0 0 0 0 0 0 0 0 0 0 0 0
0.25 1.5028e-06 0.0011623 0.0014969 7.3766e-05 0.0001755 0.0010062 -0.0014011 -0.0048813 0.00088221 0.0002309 0.0043609 -0.00040137 0 0 0 0 0 0 0 0 0 0 0 0 0 0 0 0 0
0.25391 0.0010158 0.001423 0.005297 3.994e-05 0.002434 0.00083515 -0.00088804 -0.0012951 0.00045852 -0.0005054 0.0059045 0.011045 0 0 0 0 0 0 0 0 0 0 0 0 0 0 0 0 0
0.25781 0.0017694 0.0015813 0.0088156 -0.00065053 0.0037337 -0.00069375 -0.00077182 0.0020827 -0.00054778 -0.0026849 0.0053324 0.013696 0 0 0 0 0 0 0 0 0 0 0 0 0 0 0 0 0
0.26172 0.0024625 0.0018396 0.011383 -0.001663 0.0035124 -0.0026325 -0.000786 0.0032712 -0.0018342 -0.0048801 0.0036527 0.0074191 0 0 0 0 0 0 0 0 0 0 0 0 0 0 0 0 0
0.26563 0.0031934 0.0020948 0.012136 -0.0022942 0.0020668 -0.0034864 -0.00038383 0.001975 -0.0027513 -0.0054005 0.0022254 -0.0024598 0 0 0 0 0 0 0 0 0 0 0 0 0 0 0 0 0
0.26953 0.0035459 0.0020333 0.010597 -0.0021493 0.00023869 -0.0024227 0.00052188 -0.00049866 -0.0026432 -0.0033449 0.0016868 -0.01016 0 0 0 0 0 0 0 0 0 0 0 0 0 0 0 0 0
0.27344 0.0028322 0.0014199 0.0070521 -0.0013904 -0.0011575 -6.2236e-06 0.0011954 -0.002345 -0.0013831 0.00074082 0.0015118 -0.01439 0 0 0 0 0 0 0 0 0 0 0 0 0 0 0 0 0
0.27734 0.00087236 0.00031376 0.0023958 -0.00038137 -0.0017568 0.0022053 0.00067387 -0.0024874 0.00035746 0.0049996 0.00051687 -0.018481 0 0 0 0 0 0 0 0 0 0 0 0 0 0 0 0 0
0.28125 -0.0014698 -0.00095682 -0.0023343 0.00081615 -0.0016775 0.002885 -0.0011412 -0.0010951 0.0014631 0.0072124 -0.002059 -0.025464 0 0 0 0 0 0 0 0 0 0 0 0 0 0 0 0 0
0.28516 -0.0026798 -0.0020005 -0.0063077 0.002495 -0.0012443 0.0019489 -0.0030424 0.00080232 0.0012071 0.006112 -0.0056992 -0.03292 0 0 0 0 0 0 0 0 0 0 0 0 0 0 0 0 0
0.28906 -0.0017515 -0.0025591 -0.0089384 0.0047963 -0.00069691 0.00051913 -0.0033624 0.0021593 -7.8579e-05 0.0022836 -0.0086839 -0.033222 0 0 0 0 0 0 0 0 0 0 0 0 0 0 0 0 0
0.29297 0.0008734 -0.0025633 -0.0098195 0.0071683 -0.0001269 -8.4337e-05 -0.0014681 0.0025521 -0.0011208 -0.0020372 -0.0091594 -0.020176 0 0 0 0 0 0 0 0 0 0 0 0 0 0 0 0 0
0.29688 0.0035094 -0.0020715 -0.0088226 0.0084424 0.00038183 0.00056257 0.0015039 0.0022215 -0.0006467 -0.0043113 -0.0064824 0.003333 0 0 0 0 0 0 0 0 0 0 0 0 0 0 0 0 0
0.30078 0.0045205 -0.0011988 -0.0063147 0.0076228 0.00064489 0.001718 0.0034692 0.0016243 0.0015405 -0.0033776 -0.0018087 0.024203 0 0 0 0 0 0 0 0 0 0 0 0 0 0 0 0 0
0.30469 0.0036258 -9.4192e-05 -0.00315 0.0047702 0.00048517 0.0021905 0.0031279 0.00094681 0.0042417 -0.00025635 0.0026062 0.027288 0 0 0 0 0 0 0 0 0 0 0 0 0 0 0 0 0
0.30859 0.0020593 0.0010588 -0.00023556 0.0011608 -3.2378e-05 0.0013766 0.0010597 4.8638e-07 0.005646 0.002609 0.0049212 0.0074556 0 0 0 0 0 0 0 0 0 0 0 0 0 0 0 0 0
0.3125 0.001424 0.0020704 0.0020561 -0.0015131 -0.00052408 -0.00025987 -0.00081036 -0.0014409 0.0046755 0.0031725 0.0048778 -0.024498 0 0 0 0 0 0 0 0 0 0 0 0 0 0 0 0 0
0.31641 0.0022619 0.0027975 0.0040727 -0.0022972 -0.00053919 -0.0016135 -0.00087765 -0.0031983 0.0018485 0.0012737 0.0037196 -0.048149 0 0 0 0 0 0 0 0 0 0 0 0 0 0 0 0 0
0.32031 0.0036154 0.0031714 0.0063898 -0.0015351 3.3702e-05 -0.0018449 0.00084373 -0.0045795 -0.001036 -0.0013886 0.0029969 -0.048109 0 0 0 0 0 0 0 0 0 0 0 0 0 0 0 0 0
0.32422 0.0039502 0.003176 0.009009 -0.00038992 0.00079731 -0.00099488 0.0028846 -0.004761 -0.0021712 -0.0027443 0.0033123 -0.025506 0 0 0 0 0 0 0 0 0 0 0 0 0 0 0 0 0
0.32813 0.0025642 0.0028085 0.010991 0.00021747 0.0011327 0.00015931 0.0036722 -0.0033725 -0.00099467 -0.0020213 0.0040336 0.0034275 0 0 0 0 0 0 0 0 0 0 0 0 0 0 0 0 0
0.33203 0.00019884 0.0020764 0.010953 0.00031366 0.000726 0.00080886 0.0027905 -0.00080185 0.0015239 -0.00018869 0.0040784 0.02075 0 0 0 0 0 0 0 0 0 0 0 0 0 0 0 0 0
0.33594 -0.0016604 0.0010342 0.0080937 0.00064083 -0.00015205 0.00075138 0.0011099 0.0020302 0.0037204 0.0011178 0.0029362 0.020917 0 0 0 0 0 0 0 0 0 0 0 0 0 0 0 0 0
0.33984 -0.0020983 -0.00019025 0.0029098 0.0017716 -0.00090303 0.00045041 -0.00012621 0.0042169 0.0044818 0.0011314 0.0010063 0.013518 0 0 0 0 0 0 0 0 0 0 0 0 0 0 0 0 0
0.34375 -0.0014867 -0.0014159 -0.0029989 0.0034244 -0.0011701 0.00052717 -0.00029855 0.0052793 0.0039147 0.00052985 -0.00089769 0.012585 0 0 0 0 0 0 0 0 0 0 0 0 0 0 0 0 0
0.34766 -0.0010107 -0.0024524 -0.007881 0.0046106 -0.00117 0.0011631 0.00033286 0.0051856 0.0029922 0.0005792 -0.0022251 0.022553 0 0 0 0 0 0 0 0 0 0 0 0 0 0 0 0 0
0.35156 -0.0015205 -0.0031161 -0.010761 0.0044681 -0.0014395 0.0019316 0.0011042 0.0041231 0.0025785 0.001724 -0.0028658 0.034011 0 0 0 0 0 0 0 0 0 0 0 0 0 0 0 0 0
0.35547 -0.0027875 -0.003219 -0.011657 0.0030274 -0.0022149 0.0021872 0.0015211 0.0023633 0.0026919 0.0029987 -0.002821 0.033273 0 0 0 0 0 0 0 0 0 0 0 0 0 0 0 0 0
0.35938 -0.0037845 -0.0025993 -0.011073 0.0012404 -0.0030444 0.00166 0.0014275 0.00033427 0.0025874 0.0028258 -0.0019429 0.016778 0 0 0 0 0 0 0 0 0 0 0 0 0 0 0 0 0
0.36328 -0.0036401 -0.0012415 -0.0093311 0.00025926 -0.0030529 0.00072725 0.00084853 -0.0013379 0.0015142 0.0004596 -0.00015486 -0.0035691 0 0 0 0 0 0 0 0 0 0 0 0 0 0 0 0 0
0.36719 -0.0023664 0.00058386 -0.0063968 0.00056301 -0.0016848 0.00010562 -0.00010634 -0.0020907 -0.00053575 -0.0032455 0.0021231 -0.0098019 0 0 0 0 0 0 0 0 0 0 0 0 0 0 0 0 0
0.37109 -0.00077163 0.0023219 -0.0022588 0.0015986 0.00070495 0.00020276 -0.0011293 -0.0018863 -0.0027065 -0.0064045 0.0039838 0.0059793 0 0 0 0 0 0 0 0 0 0 0 0 0 0 0 0 0
0.375 0.00024961 0.00337 0.002568 0.0021524 0.0029365 0.00068171 -0.0016574 -0.0013916 -0.0038466 -0.0074576 0.0046836 0.033365 0 0 0 0 0 0 0 0 0 0 0 0 0 0 0 0 0
0.37891 0.00036551 0.0034313 0.0069782 0.0011392 0.0037358 0.00065577 -0.001163 -0.0015294 -0.0032921 -0.006141 0.0043414 0.051036 0 0 0 0 0 0 0 0 0 0 0 0 0 0 0 0 0
0.38281 -0.00010338 0.0027139 0.0097832 -0.0017103 0.002574 -0.00057273 0.000339 -0.0026539 -0.0012956 -0.0033849 0.0038691 0.043621 0 0 0 0 0 0 0 0 0 0 0 0 0 0 0 0 0
0.38672 -0.00058459 0.0017841 0.010404 -0.0056186 2.6804e-05 -0.0027936 0.002071 -0.0040979 0.0011203 -0.00046723 0.0040352 0.013598 0 0 0 0 0 0 0 0 0 0 0 0 0 0 0 0 0
0.39063 -0.00070755 0.0011635 0.0091865 -0.009052 -0.0025482 -0.0048059 0.0029083 -0.0046137 0.0026805 0.0017112 0.0045331 -0.021416 0 0 0 0 0 0 0 0 0 0 0 0 0 0 0 0 0
0.39453 -0.00047479 0.00098535 0.0070876 -0.010386 -0.0037697 -0.0051327 0.0021898 -0.0034148 0.0024045 0.002736 0.0040786 -0.042724 0 0 0 0 0 0 0 0 0 0 0 0 0 0 0 0 0
0.39844 -0.0001541 0.00098332 0.0049653 -0.0086871 -0.0029818 -0.0030699 0.00026167 -0.00089201 -1.0237e-05 0.0024428 0.0016194 -0.043609 0 0 0 0 0 0 0 0 0 0 0 0 0 0 0 0 0
0.40234 -8.5696e-05 0.00078352 0.0030241 -0.0042731 -0.00062541 0.00069975 -0.0017176 0.0016864 -0.0039767 0.0009014 -0.0024266 -0.031422 0 0 0 0 0 0 0 0 0 0 0 0 0 0 0 0 0
0.40625 -0.00052101 0.00021577 0.0008209 0.0012816 0.0019333 0.0044112 -0.00255 0.0032272 -0.0080104 -0.0012644 -0.0061475 -0.019181 0 0 0 0 0 0 0 0 0 0 0 0 0 0 0 0 0
0.41016 -0.0014778 -0.00062059 -0.0021885 0.0058162 0.0030812 0.0062585 -0.0017295 0.0036196 -0.010095 -0.0027369 -0.0074917 -0.015437 0 0 0 0 0 0 0 0 0 0 0 0 0 0 0 0 0
0.41406 -0.0026238 -0.0015262 -0.0059941 0.0076504 0.0018788 0.0054542 0.00036377 0.0035417 -0.0085527 -0.0020853 -0.0058468 -0.020366 0 0 0 0 0 0 0 0 0 0 0 0 0 0 0 0 0
0.41797 -0.0033267 -0.0023642 -0.0097732 0.00644 -0.0012565 0.0026045 0.0027857 0.0035249 -0.0031647 0.0011038 -0.002455 -0.028736 0 0 0 0 0 0 0 0 0 0 0 0 0 0 0 0 0
0.42188 -0.0029815 -0.0030239 -0.012233 0.0032758 -0.0045991 -0.00077639 0.0044898 0.0032889 0.0041585 0.0054655 0.00064189 -0.034661 0 0 0 0 0 0 0 0 0 0 0 0 0 0 0 0 0
0.42578 -0.0014746 -0.0032687 -0.012305 -2.7001e-05 -0.0060396 -0.0031803 0.0046497 0.0020673 0.0098991 0.008338 0.0021002 -0.033878 0 0 0 0 0 0 0 0 0 0 0 0 0 0 0 0 0
0.42969 0.0006024 -0.0027314 -0.0097121 -0.0019549 -0.0044107 -0.0038069 0.0028837 -0.00041003 0.010716 0.0074104 0.001908 -0.023999 0 0 0 0 0 0 0 0 0 0 0 0 0 0 0 0 0
0.43359 0.0022728 -0.0011894 -0.0050411 -0.0019832 -0.00032954 -0.0027094 -0.00048867 -0.0033384 0.0055726 0.0024178 0.00083194 -0.0054673 0 0 0 0 0 0 0 0 0 0 0 0 0 0 0 0 0
0.4375 0.0028637 0.0010819 0.00060673 -0.00061165 0.0041042 -0.00051592 -0.0042734 -0.0053317 -0.0032296 -0.004422 -0.00048205 0.016612 0 0 0 0 0 0 0 0 0 0 0 0 0 0 0 0 0
0.44141 0.0025017 0.0032568 0.0060507 0.0010712 0.0066115 0.0019088 -0.0066692 -0.0055481 -0.011058 -0.0096376 -0.0017579 0.033042 0 0 0 0 0 0 0 0 0 0 0 0 0 0 0 0 0
0.44531 0.0019428 0.0043765 0.010249 0.0019169 0.0061292 0.0036598 -0.006135 -0.0043316 -0.013563 -0.01056 -0.0026262 0.035798 0 0 0 0 0 0 0 0 0 0 0 0 0 0 0 0 0
0.44922 0.0018406 0.0039706 0.012334 0.0011347 0.0033186 0.0039498 -0.0024547 -0.0027455 -0.0092876 -0.0068067 -0.0023013 0.024937 0 0 0 0 0 0 0 0 0 0 0 0 0 0 0 0 0
0.45313 0.0021037 0.0023807 0.011739 -0.0013728 -8.5542e-05 0.0024117 0.0028013 -0.0015137 -0.00053194 -0.00029713 -0.00010648 0.010349 0 0 0 0 0 0 0 0 0 0 0 0 0 0 0 0 0
0.45703 0.0019678 0.00049949 0.0085347 -0.0047762 -0.0024728 -0.00052008 0.0069551 -0.00048279 0.0080897 0.0059848 0.0035139 0.0047932 0 0 0 0 0 0 0 0 0 0 0 0 0 0 0 0 0
0.46094 0.00076851 -0.00086803 0.0037188 -0.0074348 -0.0031879 -0.0035142 0.0077555 0.00087987 0.012379 0.0095384 0.0066409 0.012899 0 0 0 0 0 0 0 0 0 0 0 0 0 0 0 0 0
0.46484 -0.0012807 -0.0014935 -0.0010094 -0.0076161 -0.0025459 -0.0048613 0.0047681 0.0025732 0.010753 0.0093054 0.0068951 0.026 0 0 0 0 0 0 0 0 0 0 0 0 0 0 0 0 0
0.46875 -0.0030711 -0.0016926 -0.004105 -0.0046147 -0.001306 -0.0034814 -0.00034908 0.0038101 0.0046322 0.0057793 0.0032109 0.02866 0 0 0 0 0 0 0 0 0 0 0 0 0 0 0 0 0
0.47266 -0.0034542 -0.0018749 -0.0051554 0.00049213 -0.00017996 0.00021907 -0.0048714 0.0037575 -0.0028667 0.00055061 -0.0031048 0.012229 0 0 0 0 0 0 0 0 0 0 0 0 0 0 0 0 0
0.47656 -0.0022688 -0.0021292 -0.0051437 0.0052237 0.00034019 0.0043497 -0.0066139 0.0024674 -0.0087443 -0.0043327 -0.0090056 -0.016398 0 0 0 0 0 0 0 0 0 0 0 0 0 0 0 0 0
0.48047 -0.00061985 -0.0022016 -0.0056155 0.0071949 4.6853e-06 0.0065648 -0.0050632 0.00092155 -0.011244 -0.0070282 -0.011579 -0.039104 0 0 0 0 0 0 0 0 0 0 0 0 0 0 0 0 0
0.48438 -8.4956e-05 -0.0018213 -0.0073033 0.0057113 -0.00108 0.0055054 -0.0014119 5.1053e-05 -0.0099726 -0.0065568 -0.0097131 -0.040762 0 0 0 0 0 0 0 0 0 0 0 0 0 0 0 0 0
0.48828 -0.0014497 -0.0010078 -0.0093547 0.0021761 -0.0023217 0.0016632 0.0023441 -0.00025173 -0.0055378 -0.0032939 -0.0044327 -0.021191 0 0 0 0 0 0 0 0 0 0 0 0 0 0 0 0 0
0.49219 -0.0040089 -6.6106e-05 -0.0099057 -0.0010848 -0.0028208 -0.0029506 0.0045582 -0.0010101 0.00067722 0.0010422 0.0020048 0.0052278 0 0 0 0 0 0 0 0 0 0 0 0 0 0 0 0 0
0.49609 -0.0060332 0.00068984 -0.0075973 -0.0026271 -0.001954 -0.0060834 0.0046505 -0.0029533 0.0066003 0.004124 0.0073113 0.021353 0 0 0 0 0 0 0 0 0 0 0 0 0 0 0 0 0
0.5 -0.0060508 0.0011842 -0.0027565 -0.0027933 4.4998e-05 -0.0065467 0.0031117 -0.0054522 0.0098876 0.0042376 0.0098971 0.019889 0 0 0 0 0 0 0 0 0 0 0 0 0 0 0 0 0
0.50391 -0.0039305 0.0015622 0.0027882 -0.0029847 0.0021082 -0.0046785 0.0009595 -0.0067936 0.0089387 0.0013055 0.0091293 0.0065609 0 0 0 0 0 0 0 0 0 0 0 0 0 0 0 0 0
0.50781 -0.00092374 0.0019586 0.0070814 -0.0040589 0.0031013 -0.0017936 -0.00093568 -0.0056554 0.0040196 -0.0029888 0.0054899 -0.0070967 0 0 0 0 0 0 0 0 0 0 0 0 0 0 0 0 0
0.51172 0.0013229 0.002302 0.0093561 -0.0054017 0.002737 0.00079875 -0.0022475 -0.0023837 -0.0024696 -0.0061508 0.00063926 -0.013331 0 0 0 0 0 0 0 0 0 0 0 0 0 0 0 0 0
0.51563 0.0019611 0.0023356 0.010131 -0.0055494 0.0017872 0.0024353 -0.003116 0.0012038 -0.0071241 -0.0063416 -0.0030661 -0.011743 0 0 0 0 0 0 0 0 0 0 0 0 0 0 0 0 0
0.51953 0.0013974 0.0018109 0.010121 -0.0037286 0.0013301 0.0030689 -0.0037164 0.0033219 -0.0075154 -0.0034321 -0.0037929 -0.0056844 0 0 0 0 0 0 0 0 0 0 0 0 0 0 0 0 0
0.52344 0.00072148 0.00066948 0.0091403 -0.00078128 0.0016962 0.0028617 -0.003859 0.0035844 -0.0036727 0.0010148 -0.0015163 0.0026507 0 0 0 0 0 0 0 0 0 0 0 0 0 0 0 0 0
0.52734 0.00067163 -0.0009112 0.0061938 0.0014565 0.0021222 0.0019272 -0.003022 0.002975 0.0020267 0.0047627 0.001777 0.01275 0 0 0 0 0 0 0 0 0 0 0 0 0 0 0 0 0
0.53125 0.0010472 -0.002582 0.0007268 0.0017539 0.0014934 0.0004406 -0.00088718 0.0026091 0.0064714 0.0061916 0.0034375 0.022352 0 0 0 0 0 0 0 0 0 0 0 0 0 0 0 0 0
0.53516 0.001045 -0.0039133 -0.0061857 0.00054481 -0.00049239 -0.0011365 0.002031 0.0026574 0.0077178 0.0050239 0.0021291 0.025535 0 0 0 0 0 0 0 0 0 0 0 0 0 0 0 0 0
0.53906 0.00016734 -0.0044933 -0.012002 -0.00054018 -0.0028475 -0.0021143 0.0043 0.0024951 0.0058465 0.0021371 -0.0012199 0.016249 0 0 0 0 0 0 0 0 0 0 0 0 0 0 0 0 0
0.54297 -0.001151 -0.0040712 -0.014286 -0.00019006 -0.0039986 -0.0019912 0.0043403 0.0017368 0.0023817 -0.001209 -0.0043385 -0.0051739 0 0 0 0 0 0 0 0 0 0 0 0 0 0 0 0 0
0.54688 -0.001798 -0.0027216 -0.0124 0.0014661 -0.0030638 -0.0008722 0.0016481 0.00084694 -0.00097857 -0.0040551 -0.0055609 -0.029175 0 0 0 0 0 0 0 0 0 0 0 0 0 0 0 0 0
0.55078 -0.00092773 -0.00089751 -0.0078687 0.0031204 -0.00056461 0.00054207 -0.0024677 0.00056232 -0.0032208 -0.005895 -0.0049979 -0.041882 0 0 0 0 0 0 0 0 0 0 0 0 0 0 0 0 0
0.55469 0.0012347 0.00075023 -0.0031201 0.0035486 0.0020248 0.0014393 -0.005386 0.00079442 -0.0039932 -0.0064198 -0.0039101 -0.034773 0 0 0 0 0 0 0 0 0 0 0 0 0 0 0 0 0
0.55859 0.0034602 0.0017287 0.00026829 0.0025959 0.0034213 0.0014354 -0.0047788 0.00039691 -0.0031547 -0.0053497 -0.0030488 -0.011345 0 0 0 0 0 0 0 0 0 0 0 0 0 0 0 0 0
0.5625 0.0044363 0.0019767 0.0023365 0.0010246 0.0033381 0.00069643 -0.00027391 -0.0016918 -0.00064894 -0.0026832 -0.0017474 0.014861 0 0 0 0 0 0 0 0 0 0 0 0 0 0 0 0 0
0.56641 0.0037699 0.001824 0.0040466 -0.00041658 0.0023555 -0.00040709 0.006058 -0.0050038 0.0030848 0.00084494 0.001243 0.029441 0 0 0 0 0 0 0 0 0 0 0 0 0 0 0 0 0
0.57031 0.0022233 0.0016606 0.0059754 -0.0016122 0.0011951 -0.0016845 0.010848 -0.0074222 0.0067118 0.0036964 0.0060027 0.026425 0 0 0 0 0 0 0 0 0 0 0 0 0 0 0 0 0
0.57422 0.0010067 0.0016099 0.007673 -0.00278 0.00020414 -0.0030989 0.011487 -0.0068093 0.0083249 0.0042336 0.010619 0.010951 0 0 0 0 0 0 0 0 0 0 0 0 0 0 0 0 0
0.57813 0.00077245 0.0014934 0.0081694 -0.0037417 -0.00053711 -0.0043667 0.0077146 -0.0029952 0.0065553 0.001875 0.012293 -0.0059426 0 0 0 0 0 0 0 0 0 0 0 0 0 0 0 0 0
0.58203 0.0011842 0.0010872 0.0069652 -0.0037557 -0.00083777 -0.0047149 0.0016904 0.0018037 0.0016933 -0.0021946 0.0095127 -0.015871 0 0 0 0 0 0 0 0 0 0 0 0 0 0 0 0 0
0.58594 0.0013779 0.00038773 0.004478 -0.0022487 -0.00037506 -0.0032719 -0.0034222 0.0046708 -0.0041551 -0.0054944 0.0033666 -0.018657 0 0 0 0 0 0 0 0 0 0 0 0 0 0 0 0 0
0.58984 0.00081984 -0.00039259 0.0015913 0.000313 0.00083947 7.2431e-05 -0.0053346 0.0043061 -0.008167 -0.0057653 -0.0031664 -0.021338 0 0 0 0 0 0 0 0 0 0 0 0 0 0 0 0 0
0.59375 -0.00024474 -0.0010728 -0.0011083 0.0024704 0.0020649 0.0041149 -0.0037629 0.0018834 -0.0084549 -0.0025058 -0.0072758 -0.031763 0 0 0 0 0 0 0 0 0 0 0 0 0 0 0 0 0
0.59766 -0.0011047 -0.0016978 -0.0035855 0.0029147 0.0021424 0.0067914 -0.00022661 -0.00024249 -0.0051253 0.0026207 -0.0079757 -0.05143 0 0 0 0 0 0 0 0 0 0 0 0 0 0 0 0 0
0.60156 -0.0012724 -0.0024323 -0.0059262 0.0017031 0.0004527 0.0065015 0.0031298 -0.00064333 -6.8305e-05 0.0068305 -0.0061723 -0.072629 0 0 0 0 0 0 0 0 0 0 0 0 0 0 0 0 0
0.60547 -0.00085294 -0.0032434 -0.0078108 0.00030167 -0.0023125 0.0033159 0.0047927 0.00024837 0.004249 0.0079387 -0.0034916 -0.082355 0 0 0 0 0 0 0 0 0 0 0 0 0 0 0 0 0
0.60938 -0.00029298 -0.0037276 -0.0085473 0.00027757 -0.0044042 -0.00096743 0.0044577 0.0010574 0.0060809 0.0055189 -0.0011436 -0.070967 0 0 0 0 0 0 0 0 0 0 0 0 0 0 0 0 0
0.61328 0.00014242 -0.0033337 -0.0076511 0.0018094 -0.0042666 -0.0040521 0.0027796 0.0010516 0.00502 0.00082242 0.00033981 -0.039851 0 0 0 0 0 0 0 0 0 0 0 0 0 0 0 0 0
0.61719 0.00057845 -0.0018383 -0.0053229 0.0034435 -0.0017979 -0.0046974 0.00070866 0.00069281 0.0018073 -0.0042105 0.00076834 -0.0020807 0 0 0 0 0 0 0 0 0 0 0 0 0 0 0 0 0
0.62109 0.0012383 0.00035662 -0.0022702 0.0033789 0.0014738 -0.0033593 -0.0010321 0.00071615 -0.0022382 -0.0079342 0.00014045 0.025467 0 0 0 0 0 0 0 0 0 0 0 0 0 0 0 0 0
0.625 0.0020372 0.0024107 0.0009403 0.0011109 0.003508 -0.0014858 -0.0020614 0.00094135 -0.0057064 -0.0093704 -0.0010794 0.033434 0 0 0 0 0 0 0 0 0 0 0 0 0 0 0 0 0
0.62891 0.0025708 0.0035856 0.0042597 -0.0020868 0.0032584 -0.00020976 -0.002192 0.0002753 -0.0073841 -0.0081174 -0.0018122 0.026059 0 0 0 0 0 0 0 0 0 0 0 0 0 0 0 0 0
0.63281 0.0025417 0.003682 0.007788 -0.004251 0.0013459 0.00036691 -0.0013444 -0.0019939 -0.0065196 -0.0043312 -0.0009271 0.01668 0 0 0 0 0 0 0 0 0 0 0 0 0 0 0 0 0
0.63672 0.0021427 0.0030256 0.01103 -0.0043321 -0.00059312 0.00077107 0.00032206 -0.0050056 -0.0031807 0.0010269 0.0017425 0.015944 0 0 0 0 0 0 0 0 0 0 0 0 0 0 0 0 0
0.64063 0.0019158 0.002077 0.012675 -0.0028349 -0.0012544 0.0012327 0.0022336 -0.006643 0.0014889 0.0061005 0.0049153 0.022696 0 0 0 0 0 0 0 0 0 0 0 0 0 0 0 0 0
0.64453 0.0021764 0.0010681 0.011378 -0.0010288 -0.00057164 0.0013022 0.0034914 -0.0052497 0.0054821 0.0087492 0.0065936 0.025782 0 0 0 0 0 0 0 0 0 0 0 0 0 0 0 0 0
0.64844 0.0026054 -1.9868e-05 0.0069858 0.00035609 0.00047569 0.00044607 0.0033339 -0.0011672 0.0067693 0.0077752 0.0055494 0.015486 0 0 0 0 0 0 0 0 0 0 0 0 0 0 0 0 0
0.65234 0.0024988 -0.001197 0.0010678 0.0016255 0.00083312 -0.0010363 0.0016857 0.0033874 0.0044397 0.0038941 0.0022923 -0.0058231 0 0 0 0 0 0 0 0 0 0 0 0 0 0 0 0 0
0.65625 0.0014821 -0.0022633 -0.003941 0.003404 0.00021823 -0.00186 -0.0006831 0.0060132 -0.00055575 -0.00049187 -0.0013478 -0.024176 0 0 0 0 0 0 0 0 0 0 0 0 0 0 0 0 0
0.66016 -3.3922e-05 -0.0028991 -0.0064025 0.0055617 -0.00081414 -0.00074258 -0.0026181 0.0058372 -0.0056674 -0.0027873 -0.0036228 -0.025947 0 0 0 0 0 0 0 0 0 0 0 0 0 0 0 0 0
0.66406 -0.0011705 -0.0029426 -0.0065801 0.0069802 -0.0014906 0.0022772 -0.0033674 0.0037814 -0.0080458 -0.0019319 -0.0039918 -0.010558 0 0 0 0 0 0 0 0 0 0 0 0 0 0 0 0 0
0.66797 -0.0013984 -0.0025405 -0.0062007 0.0064597 -0.0014774 0.0054787 -0.0030621 0.0013861 -0.0061947 0.00096281 -0.0030835 0.0082031 0 0 0 0 0 0 0 0 0 0 0 0 0 0 0 0 0
0.67188 -0.0010322 -0.0019957 -0.006812 0.0038946 -0.0010239 0.0065741 -0.0024712 -0.00050156 -0.00094982 0.0035527 -0.0017892 0.014209 0 0 0 0 0 0 0 0 0 0 0 0 0 0 0 0 0
0.67578 -0.00086553 -0.0014686 -0.0083366 0.0005538 -0.00058627 0.0044725 -0.0022334 -0.0019636 0.0049152 0.003988 -0.00052502 0.0036454 0 0 0 0 0 0 0 0 0 0 0 0 0 0 0 0 0
0.67969 -0.0012904 -0.00084369 -0.0090684 -0.0018339 -0.00037291 0.00021036 -0.0022615 -0.0032369 0.0082997 0.0020665 0.00069569 -0.011473 0 0 0 0 0 0 0 0 0 0 0 0 0 0 0 0 0
0.68359 -0.0018128 9.3956e-05 -0.0071181 -0.0023638 -0.00023639 -0.0037624 -0.0018799 -0.0040198 0.007604 -0.00095588 0.0017405 -0.014691 0 0 0 0 0 0 0 0 0 0 0 0 0 0 0 0 0
0.6875 -0.0015143 0.0013554 -0.002082 -0.0014848 6.2065e-05 -0.0053408 -0.0005841 -0.0037065 0.0035792 -0.0035006 0.0022138 -0.0011766 0 0 0 0 0 0 0 0 0 0 0 0 0 0 0 0 0
0.69141 -4.8614e-05 0.0026244 0.0044417 -0.00041227 0.00054226 -0.0041174 0.0013011 -0.0022428 -0.0013489 -0.00468 0.0019555 0.016584 0 0 0 0 0 0 0 0 0 0 0 0 0 0 0 0 0
0.69531 0.0018313 0.0034377 0.0098571 -8.3274e-05 0.00096976 -0.0013279 0.0027312 -0.00054914 -0.004749 -0.0044719 0.0015467 0.019252 0 0 0 0 0 0 0 0 0 0 0 0 0 0 0 0 0
0.69922 0.0028005 0.0034934 0.012218 -0.00061016 0.0011025 0.0013413 0.0027783 9.5589e-05 -0.0056214 -0.0032336 0.0020293 -0.0018297 0 0 0 0 0 0 0 0 0 0 0 0 0 0 0 0 0
0.70313 0.0020958 0.0028092 0.011225 -0.0015706 0.00093602 0.0029203 0.0014455 -0.0008204 -0.0046258 -0.001264 0.0038816 -0.035783 0 0 0 0 0 0 0 0 0 0 0 0 0 0 0 0 0
0.70703 0.00018533 0.0016299 0.0079689 -0.0026316 0.00067909 0.0033898 -0.00030895 -0.0025192 -0.0031319 0.0011542 0.0062289 -0.060033 0 0 0 0 0 0 0 0 0 0 0 0 0 0 0 0 0
0.71094 -0.0016646 0.00023027 0.0038686 -0.0037849 0.00048398 0.0030971 -0.0013865 -0.0035502 -0.0020416 0.0034742 0.0072337 -0.057926 0 0 0 0 0 0 0 0 0 0 0 0 0 0 0 0 0
0.71484 -0.0025025 -0.0011784 -0.00017999 -0.0050056 0.00022987 0.002197 -0.00146 -0.0029692 -0.0013812 0.004897 0.0055194 -0.030977 0 0 0 0 0 0 0 0 0 0 0 0 0 0 0 0 0
0.71875 -0.0024244 -0.0023999 -0.0038782 -0.0058227 -0.00036826 0.00071973 -0.0011446 -0.00099787 -0.00082492 0.004835 0.0014135 0.0039184 0 0 0 0 0 0 0 0 0 0 0 0 0 0 0 0 0
0.72266 -0.0022788 -0.0031998 -0.0070484 -0.0053972 -0.0013769 -0.0009728 -0.0012902 0.0013359 -0.00040219 0.0034063 -0.0031425 0.028363 0 0 0 0 0 0 0 0 0 0 0 0 0 0 0 0 0
0.72656 -0.002717 -0.0033764 -0.0092915 -0.0031713 -0.0023609 -0.0020739 -0.0020873 0.0030859 -0.00053722 0.0014171 -0.0059807 0.034725 0 0 0 0 0 0 0 0 0 0 0 0 0 0 0 0 0
0.73047 -0.0035627 -0.0029088 -0.010165 0.00046099 -0.0025589 -0.0018955 -0.0028364 0.003913 -0.0013714 -0.00021231 -0.0061886 0.027429 0 0 0 0 0 0 0 0 0 0 0 0 0 0 0 0 0
0.73438 -0.0040741 -0.0020111 -0.0096246 0.0041021 -0.0014842 -0.00060842 -0.0025773 0.0038894 -0.0021953 -0.0010562 -0.0044644 0.01503 0 0 0 0 0 0 0 0 0 0 0 0 0 0 0 0 0
0.73828 -0.0037393 -0.0010019 -0.0081565 0.0060587 0.00052929 0.00067989 -0.00095533 0.0030196 -0.001821 -0.0012774 -0.0022205 0.0025263 0 0 0 0 0 0 0 0 0 0 0 0 0 0 0 0 0
0.74219 -0.0027472 -9.709e-05 -0.0063615 0.0053316 0.0023765 0.00076893 0.0014819 0.0011317 0.00023614 -0.0012067 -0.00040891 -0.0091632 0 0 0 0 0 0 0 0 0 0 0 0 0 0 0 0 0
0.74609 -0.0016918 0.0006806 -0.0043684 0.0022094 0.0029213 -0.00055884 0.0037639 -0.0017305 0.002889 -0.00093733 0.00088915 -0.018452 0 0 0 0 0 0 0 0 0 0 0 0 0 0 0 0 0
0.75 -0.00090933 0.0013998 -0.0017112 -0.0018971 0.0018968 -0.0022519 0.0052092 -0.0049024 0.0039813 -0.00039455 0.001976 -0.020458 0 0 0 0 0 0 0 0 0 0 0 0 0 0 0 0 0
0.75391 -0.00020102 0.0020521 0.0020976 -0.0052226 0.00020279 -0.0028398 0.0056847 -0.0072162 0.0020062 0.00025398 0.0028874 -0.010624 0 0 0 0 0 0 0 0 0 0 0 0 0 0 0 0 0
0.75781 0.00077806 0.0024988 0.0067581 -0.0065322 -0.00072929 -0.0017008 0.0053018 -0.0076309 -0.0023799 0.00043352 0.0033013 0.009184 0 0 0 0 0 0 0 0 0 0 0 0 0 0 0 0 0
0.76172 0.0019388 0.0025715 0.010918 -0.0056532 -6.0095e-05 0.00038741 0.0040746 -0.0058624 -0.0064995 -0.00038899 0.0029782 0.029522 0 0 0 0 0 0 0 0 0 0 0 0 0 0 0 0 0
0.76563 0.0026714 0.0021961 0.012815 -0.0034342 0.0017512 0.0019007 0.0020582 -0.0025267 -0.0075274 -0.0019842 0.002116 0.039883 0 0 0 0 0 0 0 0 0 0 0 0 0 0 0 0 0
0.76953 0.002386 0.001406 0.0114 -0.0012084 0.0032592 0.0018158 -0.00016847 0.0012232 -0.0045986 -0.0031511 0.0011868 0.037349 0 0 0 0 0 0 0 0 0 0 0 0 0 0 0 0 0
0.77344 0.001119 0.00026804 0.0070572 -6.7451e-05 0.0031311 0.000347 -0.0013825 0.0042207 0.00061771 -0.002446 0.00047877 0.028857 0 0 0 0 0 0 0 0 0 0 0 0 0 0 0 0 0
0.77734 -0.00043702 -0.001133 0.0013368 -0.0003332 0.0011508 -0.001393 -0.00044223 0.0056673 0.0053082 0.00060788 -9.6392e-05 0.024325 0 0 0 0 0 0 0 0 0 0 0 0 0 0 0 0 0
0.78125 -0.0015129 -0.0025919 -0.0040445 -0.0015033 -0.0016526 -0.0023643 0.0025565 0.0053396 0.007574 0.0048503 -0.0007287 0.026913 0 0 0 0 0 0 0 0 0 0 0 0 0 0 0 0 0
0.78516 -0.0018518 -0.0036968 -0.0081105 -0.0026626 -0.0037773 -0.0022739 0.0057934 0.0036826 0.0073813 0.0080215 -0.0013555 0.029845 0 0 0 0 0 0 0 0 0 0 0 0 0 0 0 0 0
0.78906 -0.0017348 -0.0039574 -0.010761 -0.0030556 -0.0042387 -0.0014609 0.0066636 0.0017055 0.005809 0.0081856 -0.0017137 0.023145 0 0 0 0 0 0 0 0 0 0 0 0 0 0 0 0 0
0.79297 -0.0015014 -0.0031454 -0.0122 -0.0024397 -0.0030265 -0.0003421 0.0036921 0.00053049 0.0036545 0.0049808 -0.0017555 0.003984 0 0 0 0 0 0 0 0 0 0 0 0 0 0 0 0 0
0.79688 -0.0011526 -0.0015719 -0.012328 -0.0010567 -0.00085005 0.00087983 -0.0020528 0.00069698 0.00093844 -0.0002014 -0.0018653 -0.019375 0 0 0 0 0 0 0 0 0 0 0 0 0 0 0 0 0
0.80078 -0.00047542 1.2671e-05 -0.010733 0.00061213 0.0014095 0.0019882 -0.0073319 0.0017048 -0.0022847 -0.0051208 -0.0024651 -0.034064 0 0 0 0 0 0 0 0 0 0 0 0 0 0 0 0 0
0.80469 0.00051158 0.00090819 -0.0072384 0.0020292 0.003043 0.0024406 -0.0088178 0.0022811 -0.0049371 -0.0079124 -0.003325 -0.033634 0 0 0 0 0 0 0 0 0 0 0 0 0 0 0 0 0
0.80859 0.0013813 0.0009687 -0.0024059 0.0026368 0.0035684 0.001559 -0.0053911 0.0013187 -0.0051781 -0.0078157 -0.0033865 -0.02331 0 0 0 0 0 0 0 0 0 0 0 0 0 0 0 0 0
0.8125 0.0016684 0.00067704 0.0025718 0.001933 0.0027788 -0.00077856 0.0010782 -0.0012095 -0.0020231 -0.0051795 -0.0015248 -0.014603 0 0 0 0 0 0 0 0 0 0 0 0 0 0 0 0 0
0.81641 0.0014007 0.00069956 0.0065419 -0.00023053 0.00096119 -0.00363 0.0070261 -0.0041371 0.0031738 -0.0010781 0.0022918 -0.014424 0 0 0 0 0 0 0 0 0 0 0 0 0 0 0 0 0
0.82031 0.0011504 0.0013003 0.0090234 -0.0032772 -0.00096041 -0.0053506 0.0095294 -0.0059145 0.0070638 0.0030671 0.0065387 -0.01897 0 0 0 0 0 0 0 0 0 0 0 0 0 0 0 0 0
0.82422 0.0014554 0.0021263 0.010234 -0.0058982 -0.0017665 -0.0047359 0.0079522 -0.0056704 0.0065842 0.0058062 0.0089567 -0.017983 0 0 0 0 0 0 0 0 0 0 0 0 0 0 0 0 0
0.82813 0.0021793 0.0025325 0.010545 -0.0066894 -0.0007792 -0.002036 0.0038691 -0.0036597 0.0014017 0.0060893 0.0080844 -0.0052518 0 0 0 0 0 0 0 0 0 0 0 0 0 0 0 0 0
0.83203 0.0025261 0.0021235 0.0099444 -0.0051212 0.0014203 0.0010859 -0.00036875 -0.00084871 -0.0056095 0.0037995 0.0042491 0.014559 0 0 0 0 0 0 0 0 0 0 0 0 0 0 0 0 0
0.83594 0.0017785 0.0010202 0.0080424 -0.0020607 0.0031514 0.0027149 -0.0031559 0.0018359 -0.010356 3.7554e-05 -0.00076976 0.029061 0 0 0 0 0 0 0 0 0 0 0 0 0 0 0 0 0
0.83984 4.9321e-05 -0.00033676 0.004607 0.00072616 0.0027808 0.0020506 -0.0042032 0.0038839 -0.010367 -0.0032384 -0.0050062 0.028359 0 0 0 0 0 0 0 0 0 0 0 0 0 0 0 0 0
0.84375 -0.0017329 -0.0015823 6.5921e-05 0.0018336 4.1572e-05 -0.00011531 -0.0040808 0.0050296 -0.0062061 -0.0041924 -0.0073772 0.013178 0 0 0 0 0 0 0 0 0 0 0 0 0 0 0 0 0
0.84766 -0.002625 -0.0026077 -0.0045292 0.0012367 -0.0035928 -0.0021344 -0.0034387 0.0049827 -0.00054102 -0.0021549 -0.0078073 -0.0060234 0 0 0 0 0 0 0 0 0 0 0 0 0 0 0 0 0
0.85156 -0.0024668 -0.0033958 -0.0080525 0.00018051 -0.0058984 -0.002761 -0.0026099 0.0035456 0.004008 0.0019539 -0.006677 -0.017635 0 0 0 0 0 0 0 0 0 0 0 0 0 0 0 0 0
0.85547 -0.0018831 -0.0037716 -0.00986 2.4453e-06 -0.0055166 -0.0019089 -0.001724 0.0010326 0.0063043 0.0060988 -0.0044314 -0.017487 0 0 0 0 0 0 0 0 0 0 0 0 0 0 0 0 0
0.85938 -0.0015211 -0.003415 -0.0098932 0.00092022 -0.002897 -0.00042789 -0.0009572 -0.0015715 0.0064942 0.0081771 -0.0017524 -0.010621 0 0 0 0 0 0 0 0 0 0 0 0 0 0 0 0 0
0.86328 -0.0013497 -0.0021715 -0.0083699 0.0018814 0.00016781 0.0007133 -0.00055073 -0.0030972 0.0049453 0.0070202 0.00017704 -0.0059351 0 0 0 0 0 0 0 0 0 0 0 0 0 0 0 0 0
0.86719 -0.00076391 -0.00034167 -0.0054942 0.0016093 0.0019602 0.0010726 -0.00060498 -0.0030171 0.0017492 0.0028856 5.9051e-05 -0.0091073 0 0 0 0 0 0 0 0 0 0 0 0 0 0 0 0 0
0.87109 0.0006355 0.0013973 -0.0015212 -0.0001302 0.0020057 0.00078572 -0.000932 -0.0018608 -0.0027041 -0.0026671 -0.0024499 -0.019347 0 0 0 0 0 0 0 0 0 0 0 0 0 0 0 0 0
0.875 0.0024498 0.0024277 0.0029635 -0.00223 0.0011192 0.00021293 -0.0011643 -0.00078231 -0.0069556 -0.0073831 -0.005921 -0.031106 0 0 0 0 0 0 0 0 0 0 0 0 0 0 0 0 0
0.87891 0.0037447 0.0026109 0.006982 -0.0031993 0.00048324 -0.00036195 -0.0010225 -0.00063002 -0.0087355 -0.009207 -0.0076443 -0.037879 0 0 0 0 0 0 0 0 0 0 0 0 0 0 0 0 0
0.88281 0.0039131 0.0023124 0.0095484 -0.0024848 0.00067602 -0.00076249 -0.00048974 -0.0013349 -0.006416 -0.0072114 -0.0054473 -0.035083 0 0 0 0 0 0 0 0 0 0 0 0 0 0 0 0 0
0.88672 0.0032286 0.0020212 0.010223 -0.00092923 0.0014206 -0.0008361 0.00023006 -0.0021052 -0.00048991 -0.0021663 0.00044335 -0.021574 0 0 0 0 0 0 0 0 0 0 0 0 0 0 0 0 0
0.89063 0.0025019 0.0019236 0.0093157 4.8807e-05 0.0020566 -0.00048718 0.00085905 -0.0021507 0.0063311 0.0036643 0.0070905 -0.00071951 0 0 0 0 0 0 0 0 0 0 0 0 0 0 0 0 0
0.89453 0.0022199 0.0018033 0.0075247 -0.00022442 0.0021336 0.0001877 0.0011236 -0.0012341 0.010662 0.0075875 0.010575 0.019326 0 0 0 0 0 0 0 0 0 0 0 0 0 0 0 0 0
0.89844 0.0021072 0.0013151 0.0053411 -0.0010734 0.0016101 0.00088883 0.00074323 0.00035339 0.010496 0.0079142 0.0086145 0.02818 0 0 0 0 0 0 0 0 0 0 0 0 0 0 0 0 0
0.90234 0.001587 0.00034024 0.0027942 -0.0011098 0.00067342 0.0013403 -0.00052578 0.0021647 0.0062596 0.0048771 0.0021686 0.019281 0 0 0 0 0 0 0 0 0 0 0 0 0 0 0 0 0
0.90625 0.00061373 -0.00089304 -0.00024361 0.00050825 -0.00044922 0.0015568 -0.0026913 0.0038258 0.00026605 0.00039949 -0.0051525 -0.0040492 0 0 0 0 0 0 0 0 0 0 0 0 0 0 0 0 0
0.91016 -9.8011e-05 -0.0019767 -0.0035503 0.0033312 -0.0014767 0.0018295 -0.0052875 0.0049538 -0.0047609 -0.0031352 -0.009394 -0.028423 0 0 0 0 0 0 0 0 0 0 0 0 0 0 0 0 0
0.91406 0.00021213 -0.0025765 -0.0064111 0.0059819 -0.0020189 0.0023692 -0.0073669 0.0050701 -0.0069922 -0.0042517 -0.0086308 -0.03861 0 0 0 0 0 0 0 0 0 0 0 0 0 0 0 0 0
0.91797 0.0014187 -0.0025587 -0.0080298 0.0072093 -0.0017427 0.0029417 -0.0078733 0.0038329 -0.005992 -0.0029905 -0.0038515 -0.029161 0 0 0 0 0 0 0 0 0 0 0 0 0 0 0 0 0
0.92188 0.0024224 -0.0019664 -0.0081019 0.006685 -0.00071089 0.0029169 -0.0062428 0.0014667 -0.0025368 -0.00051373 0.0020292 -0.0096345 0 0 0 0 0 0 0 0 0 0 0 0 0 0 0 0 0
0.92578 0.0021416 -0.0009595 -0.0069771 0.0049729 0.00047937 0.0017849 -0.0028495 -0.0011145 0.0018517 0.0017853 0.0061497 0.0025105 0 0 0 0 0 0 0 0 0 0 0 0 0 0 0 0 0
0.92969 0.00065193 0.00020761 -0.0052486 0.0029115 0.001041 -0.00028892 0.0010268 -0.0027894 0.0054801 0.0029559 0.0073069 -0.0032139 0 0 0 0 0 0 0 0 0 0 0 0 0 0 0 0 0
0.93359 -0.0007283 0.0012275 -0.0031898 0.0010769 0.0006231 -0.0024028 0.0037394 -0.0030004 0.0071337 0.002654 0.0062776 -0.020268 0 0 0 0 0 0 0 0 0 0 0 0 0 0 0 0 0
0.9375 -0.00061544 0.0018679 -0.00061193 -0.00029059 -0.00034018 -0.0034746 0.0040508 -0.0021321 0.0065888 0.0010275 0.0048663 -0.029645 0 0 0 0 0 0 0 0 0 0 0 0 0 0 0 0 0
0.94141 0.0010818 0.0021212 0.0027126 -0.0010881 -0.00093444 -0.0029835 0.0017622 -0.0011371 0.004582 -0.0013483 0.0044499 -0.016381 0 0 0 0 0 0 0 0 0 0 0 0 0 0 0 0 0
0.94531 0.0029698 0.0022057 0.0064928 -0.0012869 -0.00050579 -0.001298 -0.0020949 -0.00076063 0.0021239 -0.0034855 0.0050012 0.016011 0 0 0 0 0 0 0 0 0 0 0 0 0 0 0 0 0
0.94922 0.0033927 0.0023494 0.0098028 -0.0010945 0.00079975 0.00064225 -0.005625 -0.0010712 -0.00030568 -0.0042275 0.0052062 0.046527 0 0 0 0 0 0 0 0 0 0 0 0 0 0 0 0 0
0.95313 0.0019241 0.0025227 0.011555 -0.0010183 0.0021564 0.0019837 -0.0069028 -0.0016402 -0.0028602 -0.0028387 0.0035718 0.053303 0 0 0 0 0 0 0 0 0 0 0 0 0 0 0 0 0
0.95703 -0.00030633 0.0023941 0.011152 -0.0015384 0.0026936 0.0024195 -0.0049714 -0.0020338 -0.0055219 0.00040856 -0.00025477 0.031885 0 0 0 0 0 0 0 0 0 0 0 0 0 0 0 0 0
0.96094 -0.0017562 0.0016084 0.0087729 -0.0025688 0.0020733 0.0021743 -0.00051059 -0.0020373 -0.0072236 0.0042014 -0.0049349 -0.00091508 0 0 0 0 0 0 0 0 0 0 0 0 0 0 0 0 0
0.96484 -0.0019445 0.00015577 0.0051172 -0.0032773 0.00057511 0.0016652 0.0043047 -0.0014651 -0.0060788 0.0068875 -0.0081658 -0.021176 0 0 0 0 0 0 0 0 0 0 0 0 0 0 0 0 0
0.96875 -0.001803 -0.0015221 0.00094672 -0.0026204 -0.0012347 0.0011909 0.0068709 8.8717e-06 -0.00095154 0.0074413 -0.0082715 -0.017555 0 0 0 0 0 0 0 0 0 0 0 0 0 0 0 0 0
0.97266 -0.0025756 -0.0028205 -0.0031445 -0.00027332 -0.0028393 0.00085398 0.0056564 0.0025514 0.0068955 0.005953 -0.0055169 0.00070657 0 0 0 0 0 0 0 0 0 0 0 0 0 0 0 0 0
0.97656 -0.0043874 -0.0033977 -0.0066192 0.0028615 -0.0038514 0.00065359 0.0012125 0.0055821 0.013825 0.0033102 -0.0020909 0.013807 0 0 0 0 0 0 0 0 0 0 0 0 0 0 0 0 0
0.98047 -0.0059328 -0.0033388 -0.008831 0.0051259 -0.0039579 0.00058427 -0.0040586 0.0076333 0.016011 0.00046136 -0.00063627 0.0093864 0 0 0 0 0 0 0 0 0 0 0 0 0 0 0 0 0
0.98438 -0.005628 -0.0029192 -0.0091304 0.0052807 -0.0030034 0.00066949 -0.0073375 0.0071503 0.012242 -0.0020378 -0.0023302 -0.0081099 0 0 0 0 0 0 0 0 0 0 0 0 0 0 0 0 0
0.98828 -0.0031334 -0.0022404 -0.0072375 0.003439 -0.0012254 0.0009608 -0.0071011 0.0037843 0.0049676 -0.003891 -0.0059269 -0.024252 0 0 0 0 0 0 0 0 0 0 0 0 0 0 0 0 0
0.99219 0.00021037 -0.0011471 -0.0035512 0.00096868 0.00066172 0.0015129 -0.0039374 -0.00096023 -0.0014691 -0.0047048 -0.008505 -0.02951 0 0 0 0 0 0 0 0 0 0 0 0 0 0 0 0 0
0.99609 0.0024441 0.00046876 0.00092788 -0.00055668 0.0018028 0.0022878 7.603e-05 -0.0045052 -0.0040026 -0.0039975 -0.0074124 -0.027075 0 0 0 0 0 0 0 0 0 0 0 0 0 0 0 0 0
1 0.0025548 0.0023035 0.0050487 -0.00048086 0.0017922 0.0030052 0.0028926 -0.0049644 -0.0027521 -0.0016943 -0.0020467 -0.026578 0 0 0 0 0 0 0 0 0 0 0 0 0 0 0 0 0
1.0039 0.0011371 0.0036538 0.0080091 0.00063243 0.0010027 0.0031155 0.0037412 -0.0024954 -0.00015408 0.0014194 0.0057097 -0.03137 0 0 0 0 0 0 0 0 0 0 0 0 0 0 0 0 0
1.0078 -0.00034433 0.0038827 0.0095673 0.0016542 0.00028311 0.0020901 0.0032318 0.0008986 0.0016347 0.0039167 0.012583 -0.03351 0 0 0 0 0 0 0 0 0 0 0 0 0 0 0 0 0
1.0117 -0.00088594 0.0029439 0.0098948 0.0018306 0.00023675 -4.6502e-05 0.0024382 0.0029506 0.0025007 0.0046313 0.015703 -0.022307 0 0 0 0 0 0 0 0 0 0 0 0 0 0 0 0 0
1.0156 -0.00062565 0.0014573 0.009266 0.0012012 0.0007232 -0.0023808 0.0018716 0.0027581 0.0037195 0.0035226 0.013969 0.0022484 0 0 0 0 0 0 0 0 0 0 0 0 0 0 0 0 0
1.0195 -0.00037997 0.0002338 0.0078328 0.00028335 0.0010506 -0.0034364 0.0012165 0.0011557 0.0057983 0.0017051 0.0083461 0.025722 0 0 0 0 0 0 0 0 0 0 0 0 0 0 0 0 0
1.0234 -0.0006623 -0.00033792 0.0056004 -0.00049426 0.00067672 -0.0021399 -7.2103e-05 -0.000305 0.0072533 0.00056252 0.0011505 0.030564 0 0 0 0 0 0 0 0 0 0 0 0 0 0 0 0 0
1.0273 -0.0012018 -0.00049678 0.0025602 -0.00099737 -0.00025319 0.0012411 -0.0019815 -0.00071966 0.0057892 0.00070041 -0.0050944 0.012596 0 0 0 0 0 0 0 0 0 0 0 0 0 0 0 0 0
1.0313 -0.0013602 -0.00075464 -0.0011269 -0.0011274 -0.001045 0.0050232 -0.0037301 -0.00034347 0.00082595 0.00163 -0.008671 -0.013485 0 0 0 0 0 0 0 0 0 0 0 0 0 0 0 0 0
1.0352 -0.0009141 -0.0013565 -0.0050083 -0.00055803 -0.0011248 0.0071178 -0.0043008 2.393e-05 -0.005214 0.0023782 -0.0091802 -0.025968 0 0 0 0 0 0 0 0 0 0 0 0 0 0 0 0 0
1.0391 -0.00036187 -0.0020732 -0.0083684 0.0010621 -0.00058801 0.0064302 -0.00321 1.1985e-05 -0.0084036 0.002378 -0.0074339 -0.015158 0 0 0 0 0 0 0 0 0 0 0 0 0 0 0 0 0
1.043 -0.00045549 -0.0024798 -0.010447 0.0035351 -0.00010743 0.0035503 -0.00085693 3.5841e-05 -0.0064733 0.0018149 -0.0048187 0.0079785 0 0 0 0 0 0 0 0 0 0 0 0 0 0 0 0 0
1.0469 -0.0014422 -0.0023846 -0.01076 0.0057989 -0.00030471 0.00019949 0.0017667 0.00076745 -0.00081548 0.0012186 -0.0024506 0.021775 0 0 0 0 0 0 0 0 0 0 0 0 0 0 0 0 0
1.0508 -0.0027538 -0.0019553 -0.0093208 0.0063978 -0.0011787 -0.0020499 0.0036749 0.0023093 0.0045421 0.00083701 -0.00060876 0.01336 0 0 0 0 0 0 0 0 0 0 0 0 0 0 0 0 0
1.0547 -0.0034218 -0.0014432 -0.0065729 0.0045444 -0.002093 -0.002692 0.0043165 0.003873 0.0061328 0.00046198 0.0011602 -0.010222 0 0 0 0 0 0 0 0 0 0 0 0 0 0 0 0 0
1.0586 -0.002827 -0.00084681 -0.0030827 0.00090283 -0.0022857 -0.0021799 0.0036462 0.0042431 0.0036267 -0.00018027 0.0033156 -0.029121 0 0 0 0 0 0 0 0 0 0 0 0 0 0 0 0 0
1.0625 -0.0011504 8.1805e-05 0.00072575 -0.0026863 -0.0014244 -0.0011408 0.0020013 0.0026262 -0.00035192 -0.00097988 0.0055524 -0.028822 0 0 0 0 0 0 0 0 0 0 0 0 0 0 0 0 0
1.0664 0.00078586 0.0014621 0.0045349 -0.0044564 0.00021964 0.00017159 -6.0877e-06 -0.00075832 -0.002751 -0.0014635 0.0067138 -0.012306 0 0 0 0 0 0 0 0 0 0 0 0 0 0 0 0 0
1.0703 0.00208 0.0029377 0.0078594 -0.0039667 0.0020039 0.0016698 -0.001589 -0.0047043 -0.0025397 -0.0012586 0.0056315 0.0043195 0 0 0 0 0 0 0 0 0 0 0 0 0 0 0 0 0
1.0742 0.0022655 0.0037692 0.009912 -0.0023013 0.0032646 0.0028856 -0.0020306 -0.0075714 -0.00099553 -0.00047363 0.0023192 0.0073753 0 0 0 0 0 0 0 0 0 0 0 0 0 0 0 0 0
1.0781 0.001479 0.0033597 0.009923 -0.0010364 0.0035416 0.0029276 -0.0010767 -0.0080294 6.3436e-05 0.00043188 -0.0015184 -0.0028897 0 0 0 0 0 0 0 0 0 0 0 0 0 0 0 0 0
1.082 0.00028214 0.0017646 0.0077514 -0.00087873 0.0026774 0.0012295 0.000801 -0.0056641 0.00014455 0.0011362 -0.0033198 -0.014995 0 0 0 0 0 0 0 0 0 0 0 0 0 0 0 0 0
1.0859 -0.00068307 -0.00028714 0.0042047 -0.0011787 0.00089877 -0.0016056 0.0025882 -0.0012139 0.0002633 0.0017418 -0.0014532 -0.018898 0 0 0 0 0 0 0 0 0 0 0 0 0 0 0 0 0
1.0898 -0.0010211 -0.0019003 0.00061495 -0.00073506 -0.0011447 -0.0038794 0.0033451 0.0036887 0.0014993 0.0025218 0.0033372 -0.015247 0 0 0 0 0 0 0 0 0 0 0 0 0 0 0 0 0
1.0938 -0.00076532 -0.0026201 -0.0020969 0.00087439 -0.0025581 -0.0040105 0.002827 0.0072239 0.0035715 0.0034066 0.0080624 -0.012439 0 0 0 0 0 0 0 0 0 0 0 0 0 0 0 0 0
1.0977 -0.00033389 -0.0026379 -0.0040527 0.0027044 -0.0026578 -0.0019141 0.001606 0.0082374 0.0049174 0.0038188 0.0093374 -0.015654 0 0 0 0 0 0 0 0 0 0 0 0 0 0 0 0 0
1.1016 -0.00024889 -0.0024718 -0.0060799 0.0031943 -0.0014588 0.00077347 0.00058845 0.006762 0.0041646 0.0031209 0.0057393 -0.020116 0 0 0 0 0 0 0 0 0 0 0 0 0 0 0 0 0
1.1055 -0.00075659 -0.0024558 -0.0086227 0.0016138 0.00023053 0.0019892 0.00033362 0.0038731 0.0015108 0.0012732 -0.0010525 -0.015969 0 0 0 0 0 0 0 0 0 0 0 0 0 0 0 0 0
1.1094 -0.0016069 -0.0024885 -0.010911 -0.001127 0.0012978 0.0009844 0.00073118 0.00097562 -0.0013141 -0.00098324 -0.0072558 0.00024479 0 0 0 0 0 0 0 0 0 0 0 0 0 0 0 0 0
1.1133 -0.0021909 -0.0022087 -0.011287 -0.0030989 0.0011006 -0.001069 0.0012467 -0.00098075 -0.0024273 -0.0026572 -0.0094684 0.019711 0 0 0 0 0 0 0 0 0 0 0 0 0 0 0 0 0
1.1172 -0.0019746 -0.0013734 -0.0085434 -0.002917 -6.5081e-05 -0.0021978 0.0014451 -0.0018422 -0.0012241 -0.0032739 -0.0068482 0.027984 0 0 0 0 0 0 0 0 0 0 0 0 0 0 0 0 0
1.1211 -0.00090536 -8.411e-05 -0.0031316 -0.00089089 -0.00119 -0.001461 0.0013142 -0.0020232 0.0013391 -0.0031424 -0.0014317 0.018437 0 0 0 0 0 0 0 0 0 0 0 0 0 0 0 0 0
1.125 0.00053549 0.0012933 0.0028983 0.0012413 -0.0013022 0.00020625 0.0011656 -0.0020185 0.0036651 -0.0028871 0.0035289 -0.00044299 0 0 0 0 0 0 0 0 0 0 0 0 0 0 0 0 0
1.1289 0.0016801 0.0023802 0.0072665 0.0017475 -0.00016253 0.00092541 0.0012916 -0.0020692 0.004682 -0.0027461 0.0058376 -0.011501 0 0 0 0 0 0 0 0 0 0 0 0 0 0 0 0 0
1.1328 0.0021331 0.0029648 0.0089856 0.00024321 0.0015992 -0.00030221 0.0017112 -0.0021465 0.0043096 -0.0023634 0.0054962 -0.0037966 0 0 0 0 0 0 0 0 0 0 0 0 0 0 0 0 0
1.1367 0.0019789 0.0030039 0.0087471 -0.0021773 0.0029427 -0.0026028 0.0021657 -0.0021111 0.0031072 -0.0012733 0.0040284 0.017513 0 0 0 0 0 0 0 0 0 0 0 0 0 0 0 0 0
1.1406 0.0016061 0.0025337 0.0079302 -0.0040136 0.0030772 -0.0039969 0.0022791 -0.0018463 0.0016942 0.00045303 0.0028201 0.035281 0 0 0 0 0 0 0 0 0 0 0 0 0 0 0 0 0
1.1445 0.0013443 0.0016294 0.0072296 -0.0045755 0.0018683 -0.0031975 0.0017347 -0.0013146 0.00049648 0.0021019 0.0020233 0.0348 0 0 0 0 0 0 0 0 0 0 0 0 0 0 0 0 0
1.1484 0.0012231 0.00044155 0.0061601 -0.0042696 -0.00018613 -0.00077091 0.00042718 -0.00060315 -0.00017906 0.0028878 0.00087871 0.015789 0 0 0 0 0 0 0 0 0 0 0 0 0 0 0 0 0
1.1523 0.0010126 -0.00077775 0.0037792 -0.0038467 -0.002275 0.0013688 -0.0014011 4.0723e-05 -0.000105 0.002626 -0.0010769 -0.0081838 0 0 0 0 0 0 0 0 0 0 0 0 0 0 0 0 0
1.1563 0.00045997 -0.0017439 -0.0001862 -0.0034852 -0.0036507 0.0016086 -0.0031254 0.00029739 0.00069135 0.0018208 -0.0032517 -0.021517 0 0 0 0 0 0 0 0 0 0 0 0 0 0 0 0 0
1.1602 -0.00048429 -0.0022713 -0.0048943 -0.0026529 -0.0039046 -8.2823e-05 -0.0039712 2.7767e-05 0.0017671 0.0010928 -0.0044858 -0.01882 0 0 0 0 0 0 0 0 0 0 0 0 0 0 0 0 0
1.1641 -0.0015897 -0.0023538 -0.0089386 -0.00083464 -0.003094 -0.0022959 -0.0035124 -0.00049678 0.0024385 0.00055738 -0.0042723 -0.0074423 0 0 0 0 0 0 0 0 0 0 0 0 0 0 0 0 0
1.168 -0.002436 -0.0021172 -0.011238 0.0016771 -0.0016993 -0.0034468 -0.0021037 -0.00068446 0.002256 -0.00018205 -0.0034019 0.00045768 0 0 0 0 0 0 0 0 0 0 0 0 0 0 0 0 0
1.1719 -0.0026126 -0.0016894 -0.011443 0.0037762 -0.000403 -0.0029512 -0.00079242 -9.4606e-05 0.0013616 -0.001421 -0.0032586 -0.0018386 0 0 0 0 0 0 0 0 0 0 0 0 0 0 0 0 0
1.1758 -0.0019525 -0.0011081 -0.0096923 0.0043606 0.00024463 -0.0013821 -0.00060798 0.0010616 0.00036047 -0.0027932 -0.0043669 -0.011884 0 0 0 0 0 0 0 0 0 0 0 0 0 0 0 0 0
1.1797 -0.00068701 -0.00034507 -0.0062788 0.0031873 0.00010792 0.00024791 -0.0017261 0.0018958 -0.00019499 -0.003423 -0.00564 -0.022574 0 0 0 0 0 0 0 0 0 0 0 0 0 0 0 0 0
1.1836 0.0006073 0.00058643 -0.0017012 0.00096469 -0.00047964 0.0012309 -0.0032548 0.0014409 -0.00022514 -0.0027335 -0.0052088 -0.029121 0 0 0 0 0 0 0 0 0 0 0 0 0 0 0 0 0
1.1875 0.0013264 0.0015496 0.0030751 -0.0013377 -0.00093098 0.0013324 -0.0039259 -0.00055783 -6.8954e-05 -0.001139 -0.0021962 -0.031676 0 0 0 0 0 0 0 0 0 0 0 0 0 0 0 0 0
1.1914 0.0012629 0.0023095 0.0067538 -0.0032222 -0.00075374 0.00055157 -0.0031464 -0.0033338 -6.2124e-05 0.0001137 0.0022044 -0.032279 0 0 0 0 0 0 0 0 0 0 0 0 0 0 0 0 0
1.1953 0.00080783 0.002653 0.0084448 -0.0047243 0.0001764 -0.00098347 -0.001463 -0.0055595 -0.00020842 -7.4937e-05 0.0054506 -0.030701 0 0 0 0 0 0 0 0 0 0 0 0 0 0 0 0 0
1.1992 0.00068226 0.0025136 0.0083883 -0.0058497 0.0015466 -0.002811 4.5143e-06 -0.0061999 -0.00026744 -0.0016801 0.0056419 -0.024274 0 0 0 0 0 0 0 0 0 0 0 0 0 0 0 0 0
1.2031 0.001321 0.0020055 0.0077999 -0.0061162 0.0027418 -0.0040281 0.00062197 -0.0050694 -0.0001164 -0.0034437 0.0030438 -0.01191 0 0 0 0 0 0 0 0 0 0 0 0 0 0 0 0 0
1.207 0.0023923 0.0013425 0.0077299 -0.0048187 0.0031136 -0.0037175 0.00075133 -0.0027337 4.7809e-05 -0.0037653 -0.0002 0.0024452 0 0 0 0 0 0 0 0 0 0 0 0 0 0 0 0 0
1.2109 0.0029251 0.0006919 0.0079069 -0.0018422 0.0023001 -0.001726 0.0012027 -1.0849e-05 -8.5729e-05 -0.0018824 -0.0018813 0.011466 0 0 0 0 0 0 0 0 0 0 0 0 0 0 0 0 0
1.2148 0.0020444 6.9986e-05 0.0067673 0.0018066 0.00047949 0.00095419 0.0022023 0.0024099 -0.00053912 0.0015768 -0.0014406 0.010579 0 0 0 0 0 0 0 0 0 0 0 0 0 0 0 0 0
1.2188 -0.00024261 -0.00063873 0.0028543 0.0044018 -0.0016125 0.0027471 0.0029893 0.0040056 -0.00090029 0.0050225 -0.00014362 0.0029148 0 0 0 0 0 0 0 0 0 0 0 0 0 0 0 0 0
1.2227 -0.0028906 -0.0015357 -0.003586 0.0046282 -0.0030156 0.0026656 0.0025481 0.0043554 -0.00065718 0.0069004 0.00024076 -0.0022078 0 0 0 0 0 0 0 0 0 0 0 0 0 0 0 0 0
1.2266 -0.0044921 -0.0025333 -0.010311 0.0025258 -0.0031166 0.0010902 0.00078882 0.0032911 0.00025391 0.0065106 -0.0010711 0.0031491 0 0 0 0 0 0 0 0 0 0 0 0 0 0 0 0 0
1.2305 -0.0042807 -0.003296 -0.014481 -0.00053421 -0.0020797 -0.00057777 -0.0010699 0.0011996 0.0012146 0.0041936 -0.0034881 0.018281 0 0 0 0 0 0 0 0 0 0 0 0 0 0 0 0 0
1.2344 -0.0026537 -0.0033811 -0.014589 -0.0027947 -0.00074302 -0.0011012 -0.0014442 -0.00094649 0.0013083 0.00096285 -0.0057973 0.033591 0 0 0 0 0 0 0 0 0 0 0 0 0 0 0 0 0
1.2383 -0.00079458 -0.0025189 -0.011297 -0.0032002 2.9157e-05 -0.00037114 0.00015474 -0.0020916 9.4676e-05 -0.0020337 -0.007061 0.038195 0 0 0 0 0 0 0 0 0 0 0 0 0 0 0 0 0
1.2422 0.00026893 -0.00084168 -0.0065795 -0.0018494 5.2311e-05 0.00067549 0.0025619 -0.0018243 -0.0018318 -0.0039188 -0.0068102 0.029145 0 0 0 0 0 0 0 0 0 0 0 0 0 0 0 0 0
1.2461 0.00037973 0.0011199 -0.0021307 0.00032257 -4.6185e-05 0.0010022 0.003928 -0.00066917 -0.0030115 -0.004285 -0.0047112 0.014217 0 0 0 0 0 0 0 0 0 0 0 0 0 0 0 0 0
1.25 0.00017887 0.0026969 0.0015037 0.0021764 0.00055028 0.00033283 0.0033624 0.00038876 -0.002026 -0.003237 -0.00053485 0.0055207 0 0 0 0 0 0 0 0 0 0 0 0 0 0 0 0 0
1.2539 0.00038614 0.0034297 0.0045061 0.002825 0.0019877 -0.00081926 0.0016943 0.00073965 0.0014083 -0.0012983 0.0052263 0.0092162 0 0 0 0 0 0 0 0 0 0 0 0 0 0 0 0 0
1.2578 0.001109 0.0032669 0.0068709 0.0018234 0.0034513 -0.0017953 0.0006108 0.00055299 0.0059239 0.00081223 0.010795 0.020187 0 0 0 0 0 0 0 0 0 0 0 0 0 0 0 0 0
1.2617 0.0017741 0.0024994 0.008132 -0.00071279 0.0037857 -0.0023269 0.00098592 0.00038162 0.0090375 0.0024623 0.013611 0.026406 0 0 0 0 0 0 0 0 0 0 0 0 0 0 0 0 0
1.2656 0.0016908 0.0015182 0.0079687 -0.003996 0.0025195 -0.0024493 0.0020029 0.00043006 0.0085554 0.0032928 0.011957 0.019339 0 0 0 0 0 0 0 0 0 0 0 0 0 0 0 0 0
1.2695 0.00070635 0.00059578 0.0068142 -0.0066919 0.00035846 -0.0020746 0.0019089 0.00031627 0.0040421 0.0032208 0.0064311 0.0014562 0 0 0 0 0 0 0 0 0 0 0 0 0 0 0 0 0
1.2734 -0.00062929 -0.00017269 0.0055552 -0.0074883 -0.0013426 -0.00090448 -0.00031678 -0.00037333 -0.002639 0.0023361 -0.00020238 -0.015573 0 0 0 0 0 0 0 0 0 0 0 0 0 0 0 0 0
1.2773 -0.0015123 -0.00079581 0.0045048 -0.0058832 -0.0016834 0.0010925 -0.0039339 -0.001338 -0.0082131 0.00085441 -0.0049184 -0.020394 0 0 0 0 0 0 0 0 0 0 0 0 0 0 0 0 0
1.2813 -0.0015439 -0.0013014 0.0028278 -0.0025881 -0.00090657 0.0031967 -0.0069517 -0.0015347 -0.0098849 -0.00082011 -0.0065347 -0.01101 0 0 0 0 0 0 0 0 0 0 0 0 0 0 0 0 0
1.2852 -0.0010405 -0.0017178 -0.00070184 0.00088722 -6.7507e-05 0.0041786 -0.007637 -9.2144e-05 -0.0070458 -0.0020761 -0.0061591 0.0041466 0 0 0 0 0 0 0 0 0 0 0 0 0 0 0 0 0
1.2891 -0.00075522 -0.0020848 -0.0061338 0.0032195 -3.7352e-05 0.0032722 -0.0056735 0.0026325 -0.0016237 -0.002306 -0.0056344 0.013525 0 0 0 0 0 0 0 0 0 0 0 0 0 0 0 0 0
1.293 -0.0012557 -0.0024156 -0.011545 0.0040373 -0.00078812 0.0010032 -0.0021362 0.0049611 0.0032081 -0.0013118 -0.00556 0.011535 0 0 0 0 0 0 0 0 0 0 0 0 0 0 0 0 0
1.2969 -0.0024597 -0.0026108 -0.014073 0.0038488 -0.0015759 -0.0010538 0.0013934 0.0050551 0.0050672 0.00040937 -0.0048615 0.0018604 0 0 0 0 0 0 0 0 0 0 0 0 0 0 0 0 0
1.3008 -0.0036755 -0.0024264 -0.012102 0.0032939 -0.0017337 -0.0015409 0.0036468 0.0024246 0.0036983 0.0018283 -0.0023056 -0.0069291 0 0 0 0 0 0 0 0 0 0 0 0 0 0 0 0 0
1.3047 -0.0040934 -0.0015916 -0.0066761 0.0025078 -0.0012276 -0.00048669 0.0039323 -0.0015366 0.00071605 0.0019879 0.0016655 -0.0087638 0 0 0 0 0 0 0 0 0 0 0 0 0 0 0 0 0
1.3086 -0.0033433 -3.8903e-05 -0.00075736 0.0012224 -0.00046399 0.00076389 0.0021338 -0.0045137 -0.0018875 0.00063801 0.0048025 -0.0039598 0 0 0 0 0 0 0 0 0 0 0 0 0 0 0 0 0
1.3125 -0.0017225 0.0019268 0.0031039 -0.00057167 0.0003221 0.00086941 -0.0011214 -0.0049578 -0.0031891 -0.0015851 0.0049471 0.0028084 0 0 0 0 0 0 0 0 0 0 0 0 0 0 0 0 0
1.3164 2.9101e-05 0.0036869 0.0046287 -0.0021924 0.0013297 -0.00017003 -0.0042803 -0.0031226 -0.0036123 -0.0035732 0.0021649 0.0073703 0 0 0 0 0 0 0 0 0 0 0 0 0 0 0 0 0
1.3203 0.0011932 0.0045973 0.0055638 -0.0026368 0.002767 -0.00097206 -0.0053012 -0.0006796 -0.0040059 -0.0044171 -0.0010638 0.0089287 0 0 0 0 0 0 0 0 0 0 0 0 0 0 0 0 0
1.3242 0.0014263 0.0043262 0.007646 -0.0014787 0.0042353 -0.00012864 -0.0029139 0.00065155 -0.0045277 -0.0038355 -0.0019482 0.009089 0 0 0 0 0 0 0 0 0 0 0 0 0 0 0 0 0
1.3281 0.00079864 0.0030181 0.010719 0.00058883 0.0047267 0.002307 0.0021237 0.00030635 -0.004419 -0.0021365 0.00013061 0.0092377 0 0 0 0 0 0 0 0 0 0 0 0 0 0 0 0 0
1.332 -0.00040432 0.0011922 0.01272 0.0021651 0.0034403 0.0046456 0.0070539 -0.00093833 -0.0028463 9.392e-05 0.0031148 0.0093922 0 0 0 0 0 0 0 0 0 0 0 0 0 0 0 0 0
1.3359 -0.0018721 -0.00053798 0.011445 0.0021972 0.00069062 0.0049248 0.0088348 -0.001735 4.2667e-05 0.002229 0.0042256 0.0091103 0 0 0 0 0 0 0 0 0 0 0 0 0 0 0 0 0
1.3398 -0.0032891 -0.0017383 0.0064286 0.00073907 -0.002064 0.0025923 0.0063771 -0.0011693 0.0029022 0.0036369 0.0024932 0.0084394 0 0 0 0 0 0 0 0 0 0 0 0 0 0 0 0 0
1.3438 -0.0042599 -0.0022847 -0.00068782 -0.0012353 -0.0032809 -0.0010046 0.0014249 0.00069497 0.0040774 0.0037016 -0.00054303 0.0072847 0 0 0 0 0 0 0 0 0 0 0 0 0 0 0 0 0
1.3477 -0.0043531 -0.0023239 -0.0073972 -0.0027026 -0.0025999 -0.0037139 -0.0027817 0.0029357 0.0028448 0.0020556 -0.0025336 0.0042554 0 0 0 0 0 0 0 0 0 0 0 0 0 0 0 0 0
1.3516 -0.0033501 -0.0021243 -0.011876 -0.0032769 -0.0011347 -0.0042202 -0.003988 0.0043317 -5.6154e-05 -0.0010369 -0.0026272 -0.0025709 0 0 0 0 0 0 0 0 0 0 0 0 0 0 0 0 0
1.3555 -0.0015174 -0.0019044 -0.013578 -0.0031356 -0.00045679 -0.0028056 -0.0024391 0.0040218 -0.0030061 -0.0045068 -0.0020623 -0.012621 0 0 0 0 0 0 0 0 0 0 0 0 0 0 0 0 0
1.3594 0.00041409 -0.0017184 -0.012776 -0.0024506 -0.0011655 -0.00074517 -0.00020741 0.0019769 -0.0046315 -0.0068292 -0.0025163 -0.020653 0 0 0 0 0 0 0 0 0 0 0 0 0 0 0 0 0
1.3633 0.0016708 -0.0014543 -0.0099779 -0.0010881 -0.0023643 0.00087513 0.00088202 -0.00093259 -0.0045126 -0.0068083 -0.0039892 -0.019062 0 0 0 0 0 0 0 0 0 0 0 0 0 0 0 0 0
1.3672 0.0019844 -0.00095025 -0.0058968 0.00104 -0.0025323 0.0017633 0.00074762 -0.003379 -0.0030136 -0.004299 -0.0044853 -0.0043027 0 0 0 0 0 0 0 0 0 0 0 0 0 0 0 0 0
1.3711 0.0017959 -0.00015764 -0.0017164 0.0034008 -0.00098207 0.0020816 0.00069643 -0.0043566 -0.00063811 -0.00035034 -0.0019407 0.017938 0 0 0 0 0 0 0 0 0 0 0 0 0 0 0 0 0
1.375 0.0018882 0.00077292 0.0011637 0.0048259 0.0014511 0.0018238 0.0017932 -0.0038077 0.0023143 0.0033455 0.003451 0.034574 0 0 0 0 0 0 0 0 0 0 0 0 0 0 0 0 0
1.3789 0.0027217 0.001565 0.0020802 0.0042976 0.0031141 0.00075772 0.0036686 -0.0025981 0.0054561 0.0053268 0.0088401 0.034069 0 0 0 0 0 0 0 0 0 0 0 0 0 0 0 0 0
1.3828 0.0040438 0.0020025 0.0018867 0.0018918 0.002965 -0.00098917 0.0048714 -0.0018037 0.0078316 0.0050134 0.010773 0.015621 0 0 0 0 0 0 0 0 0 0 0 0 0 0 0 0 0
1.3867 0.0051192 0.0020709 0.002492 -0.0010659 0.0014206 -0.0024744 0.0042563 -0.0018748 0.0080132 0.0028216 0.0078986 -0.0096204 0 0 0 0 0 0 0 0 0 0 0 0 0 0 0 0 0
1.3906 0.0053601 0.0019205 0.005179 -0.0028972 -9.986e-05 -0.0023505 0.0019702 -0.0023904 0.0050247 -0.00017886 0.0019501 -0.02707 0 0 0 0 0 0 0 0 0 0 0 0 0 0 0 0 0
1.3945 0.0047666 0.0016828 0.0090946 -0.0027893 -0.00044279 2.6557e-05 -0.00080664 -0.0025927 -0.00054473 -0.0027669 -0.003731 -0.029999 0 0 0 0 0 0 0 0 0 0 0 0 0 0 0 0 0
1.3984 0.0037831 0.0013178 0.011461 -0.001265 0.00036939 0.0037892 -0.0028634 -0.0021445 -0.0062912 -0.003985 -0.0066629 -0.023787 0 0 0 0 0 0 0 0 0 0 0 0 0 0 0 0 0
1.4023 0.0027647 0.00065429 0.0096429 0.00046549 0.0013283 0.006907 -0.0036044 -0.0013561 -0.0091276 -0.0033985 -0.0065431 -0.019514 0 0 0 0 0 0 0 0 0 0 0 0 0 0 0 0 0
1.4063 0.0016361 -0.00040255 0.0034372 0.0015998 0.0014192 0.0075311 -0.0028984 -0.00069356 -0.0072018 -0.0012206 -0.0046259 -0.022904 0 0 0 0 0 0 0 0 0 0 0 0 0 0 0 0 0
1.4102 0.00011364 -0.0016972 -0.0044309 0.0022397 0.00043098 0.0052551 -0.00072884 -0.00016038 -0.0012461 0.0017129 -0.0022278 -0.028892 0 0 0 0 0 0 0 0 0 0 0 0 0 0 0 0 0
1.4141 -0.0017471 -0.00286 -0.010152 0.0029035 -0.0010581 0.0012817 0.002627 0.00071218 0.0057083 0.0041811 3.9207e-05 -0.026818 0 0 0 0 0 0 0 0 0 0 0 0 0 0 0 0 0
1.418 -0.0033 -0.0035269 -0.011517 0.0036707 -0.0023176 -0.0025362 0.0060551 0.0022 0.010138 0.0050276 0.0018446 -0.011338 0 0 0 0 0 0 0 0 0 0 0 0 0 0 0 0 0
1.4219 -0.0037078 -0.0035324 -0.0092171 0.0039114 -0.0029959 -0.0048882 0.0076534 0.0037705 0.010097 0.0036685 0.002493 0.011089 0 0 0 0 0 0 0 0 0 0 0 0 0 0 0 0 0
1.4258 -0.0026765 -0.0029071 -0.0057843 0.002909 -0.0030804 -0.0054909 0.0059071 0.0042746 0.0061072 0.00041062 0.001171 0.026274 0 0 0 0 0 0 0 0 0 0 0 0 0 0 0 0 0
1.4297 -0.0008087 -0.0017311 -0.0032782 0.00072941 -0.002516 -0.0047213 0.001194 0.0028919 0.00039774 -0.0036063 -0.002003 0.023508 0 0 0 0 0 0 0 0 0 0 0 0 0 0 0 0 0
1.4336 0.00082298 -6.3135e-05 -0.0018061 -0.0015917 -0.0010738 -0.0030269 -0.0039322 -5.1981e-05 -0.0047228 -0.0068409 -0.0053717 0.0043458 0 0 0 0 0 0 0 0 0 0 0 0 0 0 0 0 0
1.4375 0.0015361 0.0019299 -4.0255e-05 -0.002802 0.0012739 -0.00077201 -0.0063614 -0.003216 -0.0080023 -0.0079677 -0.0065774 -0.018188 0 0 0 0 0 0 0 0 0 0 0 0 0 0 0 0 0
1.4414 0.0015416 0.003784 0.0029915 -0.0024468 0.003864 0.0014713 -0.0048024 -0.0052181 -0.009166 -0.0064179 -0.0043731 -0.028872 0 0 0 0 0 0 0 0 0 0 0 0 0 0 0 0 0
1.4453 0.0016212 0.0047809 0.0066368 -0.0011983 0.0053907 0.0027563 -0.00082203 -0.005519 -0.0081028 -0.0026261 0.00021797 -0.020461 0 0 0 0 0 0 0 0 0 0 0 0 0 0 0 0 0
1.4492 0.0022979 0.0043401 0.0090191 -0.00020848 0.0046963 0.002171 0.0024762 -0.0044306 -0.0044545 0.0021134 0.0045776 0.0024693 0 0 0 0 0 0 0 0 0 0 0 0 0 0 0 0 0
1.4531 0.0033066 0.0025048 0.0086326 -0.00011683 0.0017622 -0.00038444 0.0029925 -0.0024322 0.0017705 0.0061346 0.0064916 0.027453 0 0 0 0 0 0 0 0 0 0 0 0 0 0 0 0 0
1.457 0.0038637 7.604e-05 0.0056147 -0.00062145 -0.0019673 -0.0037761 0.0010979 0.00029469 0.0091548 0.0080509 0.0056899 0.041898 0 0 0 0 0 0 0 0 0 0 0 0 0 0 0 0 0
1.4609 0.0034553 -0.0018225 0.0016035 -0.00093737 -0.0043464 -0.0060973 -0.0012064 0.0035424 0.014713 0.0073104 0.0035854 0.03959 0 0 0 0 0 0 0 0 0 0 0 0 0 0 0 0 0
1.4648 0.0023602 -0.0024745 -0.0015619 -0.00061911 -0.0039216 -0.0058106 -0.0024197 0.0064288 0.01533 0.0044124 0.0016193 0.023274 0 0 0 0 0 0 0 0 0 0 0 0 0 0 0 0 0
1.4688 0.0014061 -0.0020219 -0.003092 5.295e-05 -0.00095281 -0.0027665 -0.0027644 0.0074432 0.010013 0.00068471 -6.3591e-05 0.0031953 0 0 0 0 0 0 0 0 0 0 0 0 0 0 0 0 0
1.4727 0.0012116 -0.0012594 -0.0034657 0.00042454 0.0027036 0.001636 -0.003372 0.0055455 0.0011466 -0.0022849 -0.0023016 -0.0075917 0 0 0 0 0 0 0 0 0 0 0 0 0 0 0 0 0
1.4766 0.0016536 -0.00094824 -0.0036691 0.00013404 0.004784 0.0052417 -0.0044904 0.0014152 -0.0065623 -0.0033146 -0.0053848 0.00010676 0 0 0 0 0 0 0 0 0 0 0 0 0 0 0 0 0
1.4805 0.0020492 -0.0012291 -0.0042849 -0.00056756 0.0040429 0.0063292 -0.004803 -0.00253 -0.0089608 -0.0021181 -0.0080251 0.025568 0 0 0 0 0 0 0 0 0 0 0 0 0 0 0 0 0
1.4844 0.0018399 -0.0016071 -0.0051627 -0.0010883 0.00095894 0.0044658 -0.0027274 -0.0037399 -0.0051017 0.00057366 -0.0080893 0.056703 0 0 0 0 0 0 0 0 0 0 0 0 0 0 0 0 0
1.4883 0.0011105 -0.0014578 -0.0057099 -0.0010171 -0.0026751 0.00062388 0.0016161 -0.0015583 0.0023029 0.0033105 -0.004577 0.075844 0 0 0 0 0 0 0 0 0 0 0 0 0 0 0 0 0
1.4922 0.00048522 -0.00056461 -0.0053314 -0.00038885 -0.0049009 -0.003373 0.005917 0.0021353 0.0088771 0.0045475 0.0010284 0.07064 0 0 0 0 0 0 0 0 0 0 0 0 0 0 0 0 0
1.4961 0.00056106 0.00077266 -0.00365 0.00046547 -0.0046854 -0.0057159 0.0073904 0.0043602 0.011388 0.0033718 0.0054704 0.042949 0 0 0 0 0 0 0 0 0 0 0 0 0 0 0 0 0
1.5 0.0014302 0.0020705 -0.00056346 0.0012097 -0.0023262 -0.0054007 0.0051608 0.0033722 0.009281 1.0564e-05 0.0060729 0.0086395 0 0 0 0 0 0 0 0 0 0 0 0 0 0 0 0 0
1.5039 0.002673 0.0030452 0.0036246 0.0016014 0.0009145 -0.002649 0.0010313 -8.9607e-05 0.0041724 -0.0041668 0.0027816 -0.012633 0 0 0 0 0 0 0 0 0 0 0 0 0 0 0 0 0
1.5078 0.003716 0.0036752 0.008009 0.0013894 0.0035689 0.0012018 -0.0020942 -0.0036279 -0.001726 -0.007234 -0.0018291 -0.010619 0 0 0 0 0 0 0 0 0 0 0 0 0 0 0 0 0
1.5117 0.0041635 0.0039536 0.011148 0.00028816 0.0046232 0.0043186 -0.0025966 -0.0051908 -0.006683 -0.0076342 -0.0045479 0.0091311 0 0 0 0 0 0 0 0 0 0 0 0 0 0 0 0 0
1.5156 0.0038686 0.0036791 0.011634 -0.0017777 0.0038136 0.0052444 -0.0011076 -0.0044219 -0.0094336 -0.0049617 -0.003816 0.030205 0 0 0 0 0 0 0 0 0 0 0 0 0 0 0 0 0
1.5195 0.0028495 0.002576 0.0089203 -0.0043379 0.0015811 0.003591 0.00063003 -0.0023461 -0.0088479 -0.00016906 -0.00051968 0.03726 0 0 0 0 0 0 0 0 0 0 0 0 0 0 0 0 0
1.5234 0.0012766 0.00065624 0.0037911 -0.0063512 -0.0011659 0.00017697 0.0015816 -4.0949e-05 -0.0043295 0.0048915 0.0030717 0.025657 0 0 0 0 0 0 0 0 0 0 0 0 0 0 0 0 0
1.5273 -0.00044786 -0.0015613 -0.0020016 -0.0066903 -0.0033801 -0.0034469 0.0019963 0.0022364 0.0031094 0.0082943 0.0050328 0.0024557 0 0 0 0 0 0 0 0 0 0 0 0 0 0 0 0 0
1.5313 -0.0017224 -0.0032568 -0.0067316 -0.0048683 -0.0042596 -0.0057816 0.0023702 0.0047174 0.010361 0.0087917 0.0047054 -0.02006 0 0 0 0 0 0 0 0 0 0 0 0 0 0 0 0 0
1.5352 -0.0020371 -0.0038221 -0.0095911 -0.0014601 -0.0036008 -0.0060242 0.0022705 0.0072127 0.01347 0.0062078 0.0024089 -0.032051 0 0 0 0 0 0 0 0 0 0 0 0 0 0 0 0 0
1.5391 -0.0013597 -0.0032538 -0.010827 0.0021354 -0.001928 -0.0042903 0.00060948 0.0088011 0.010206 0.0014552 -0.0012624 -0.029859 0 0 0 0 0 0 0 0 0 0 0 0 0 0 0 0 0
1.543 -0.00025386 -0.002093 -0.011115 0.0044478 -0.00023134 -0.0014259 -0.0027859 0.008521 0.001996 -0.0037305 -0.0056005 -0.015558 0 0 0 0 0 0 0 0 0 0 0 0 0 0 0 0 0
1.5469 0.00045551 -0.00098325 -0.010794 0.0046851 0.00062017 0.0013913 -0.0061248 0.006304 -0.0065992 -0.0073133 -0.0093687 0.0047859 0 0 0 0 0 0 0 0 0 0 0 0 0 0 0 0 0
1.5508 0.0002487 -0.00023833 -0.0096276 0.0030212 0.00042348 0.0030779 -0.0066338 0.003125 -0.010779 -0.0077316 -0.010685 0.022505 0 0 0 0 0 0 0 0 0 0 0 0 0 0 0 0 0
1.5547 -0.00074254 0.00023639 -0.0072188 0.00034052 -0.00027599 0.0030075 -0.0029889 0.00021381 -0.0086574 -0.0047256 -0.007916 0.028598 0 0 0 0 0 0 0 0 0 0 0 0 0 0 0 0 0
1.5586 -0.0018748 0.00067649 -0.0036124 -0.0022839 -0.00067026 0.0012468 0.0030858 -0.0018238 -0.0022685 0.00027199 -0.0011562 0.018136 0 0 0 0 0 0 0 0 0 0 0 0 0 0 0 0 0
1.5625 -0.0024661 0.0011528 0.00051068 -0.0040289 -0.00037278 -0.0014397 0.0077906 -0.003097 0.0042279 0.0046585 0.0070684 -0.0052464 0 0 0 0 0 0 0 0 0 0 0 0 0 0 0 0 0
1.5664 -0.0022074 0.0015138 0.0041991 -0.004511 0.00027852 -0.0038967 0.0081425 -0.003792 0.0075273 0.0060559 0.012894 -0.029439 0 0 0 0 0 0 0 0 0 0 0 0 0 0 0 0 0
1.5703 -0.0012532 0.0015805 0.0067914 -0.0037774 0.000579 -0.0051091 0.0042525 -0.0036791 0.0070025 0.0038003 0.013539 -0.040801 0 0 0 0 0 0 0 0 0 0 0 0 0 0 0 0 0
1.5742 -4.698e-05 0.0013502 0.0081628 -0.0022212 0.00016731 -0.0046855 -0.0010156 -0.002413 0.0042766 -0.00054387 0.0092464 -0.033949 0 0 0 0 0 0 0 0 0 0 0 0 0 0 0 0 0
1.5781 0.00089956 0.00099197 0.0084938 -0.00047681 -0.00057212 -0.0029996 -0.0045701 -0.00027619 0.0014234 -0.0041589 0.0031151 -0.016271 0 0 0 0 0 0 0 0 0 0 0 0 0 0 0 0 0
1.582 0.0011601 0.00065185 0.00785 0.00073053 -0.00082706 -0.00091434 -0.0054134 0.0016014 -0.00046143 -0.0048523 -0.0012054 -0.0022649 0 0 0 0 0 0 0 0 0 0 0 0 0 0 0 0 0
1.5859 0.00052755 0.00028385 0.0060167 0.00081303 -0.00014771 0.0007035 -0.004775 0.0020056 -0.0013819 -0.0024929 -0.0021617 -0.001534 0 0 0 0 0 0 0 0 0 0 0 0 0 0 0 0 0
1.5898 -0.00083999 -0.00030923 0.0027568 -0.00040905 0.0010162 0.0013636 -0.0043113 0.00073054 -0.0017204 0.0010571 -0.0011682 -0.010638 0 0 0 0 0 0 0 0 0 0 0 0 0 0 0 0 0
1.5938 -0.0023862 -0.0012544 -0.0017415 -0.0025154 0.0015796 0.0010474 -0.0043984 -0.0011255 -0.0017137 0.0034135 -0.0010293 -0.01645 0 0 0 0 0 0 0 0 0 0 0 0 0 0 0 0 0
1.5977 -0.0033955 -0.0024088 -0.0066404 -0.0045257 0.0007253 7.3722e-05 -0.0041556 -0.0020521 -0.0015383 0.0033537 -0.0032916 -0.0086026 0 0 0 0 0 0 0 0 0 0 0 0 0 0 0 0 0
1.6016 -0.0034392 -0.0033639 -0.010681 -0.0052637 -0.0013192 -0.0011037 -0.0028589 -0.0013884 -0.0015274 0.0014227 -0.0067857 0.0099268 0 0 0 0 0 0 0 0 0 0 0 0 0 0 0 0 0
1.6055 -0.0026894 -0.003662 -0.012738 -0.0039651 -0.003333 -0.0020662 -0.00098962 0.00024914 -0.0019539 -0.00085558 -0.0085824 0.023943 0 0 0 0 0 0 0 0 0 0 0 0 0 0 0 0 0
1.6094 -0.0017746 -0.0030672 -0.012342 -0.00083482 -0.003977 -0.0025652 0.00026539 0.0017153 -0.0025467 -0.0023192 -0.006519 0.018511 0 0 0 0 0 0 0 0 0 0 0 0 0 0 0 0 0
1.6133 -0.0012407 -0.0017131 -0.0098593 0.0028399 -0.0027814 -0.0026151 0.00042674 0.0023999 -0.0024593 -0.0028742 -0.0011349 -0.0078288 0 0 0 0 0 0 0 0 0 0 0 0 0 0 0 0 0
1.6172 -0.0010824 -4.5998e-05 -0.0062436 0.0052379 -0.0004469 -0.0024645 0.00036986 0.0024939 -0.0010231 -0.003098 0.0046098 -0.040601 0 0 0 0 0 0 0 0 0 0 0 0 0 0 0 0 0
1.6211 -0.00079248 0.0013885 -0.0025342 0.0050069 0.0017342 -0.0023861 0.0013773 0.0023015 0.001355 -0.0033261 0.0075668 -0.059903 0 0 0 0 0 0 0 0 0 0 0 0 0 0 0 0 0
1.625 0.0001021 0.0022 0.0006162 0.0021123 0.0028062 -0.0023914 0.0035649 0.0015405 0.003185 -0.0032089 0.0067125 -0.054989 0 0 0 0 0 0 0 0 0 0 0 0 0 0 0 0 0
1.6289 0.0015286 0.0023213 0.0031218 -0.0020786 0.002678 -0.0021357 0.0054292 -0.00040973 0.0030368 -0.0021622 0.0036784 -0.031062 0 0 0 0 0 0 0 0 0 0 0 0 0 0 0 0 0
1.6328 0.0028791 0.0020031 0.0052591 -0.0056016 0.0019344 -0.0011962 0.005151 -0.0034748 0.00086006 -0.00019645 0.0011921 -0.0036913 0 0 0 0 0 0 0 0 0 0 0 0 0 0 0 0 0
1.6367 0.0035212 0.0016247 0.0072119 -0.0070527 0.0012399 0.00042928 0.0024402 -0.0062539 -0.0018431 0.0017706 0.00083109 0.013217 0 0 0 0 0 0 0 0 0 0 0 0 0 0 0 0 0
1.6406 0.0032938 0.0014207 0.0086876 -0.0062777 0.00089328 0.0020512 -0.00093942 -0.0067292 -0.0032802 0.0025081 0.0019428 0.015629 0 0 0 0 0 0 0 0 0 0 0 0 0 0 0 0 0
1.6445 0.0025138 0.0013058 0.0089315 -0.004149 0.000815 0.0026145 -0.0025702 -0.0038939 -0.0029029 0.0014824 0.0024848 0.0084448 0 0 0 0 0 0 0 0 0 0 0 0 0 0 0 0 0
1.6484 0.0015529 0.00094656 0.0072187 -0.0017242 0.00079786 0.0015024 -0.0014215 0.0011829 -0.0017133 -0.00061198 0.00091832 -0.0012886 0 0 0 0 0 0 0 0 0 0 0 0 0 0 0 0 0
1.6523 0.00048983 5.8638e-05 0.0035153 0.0004466 0.00068531 -0.00079806 0.0013626 0.0059436 -0.0010452 -0.002276 -0.0024821 -0.0095839 0 0 0 0 0 0 0 0 0 0 0 0 0 0 0 0 0
1.6563 -0.00077616 -0.001284 -0.0012143 0.0023246 0.0003546 -0.0028072 0.0035785 0.0081454 -0.0010986 -0.0022391 -0.0059081 -0.01522 0 0 0 0 0 0 0 0 0 0 0 0 0 0 0 0 0
1.6602 -0.0021228 -0.0025931 -0.0053955 0.0038587 -0.00032809 -0.0030093 0.003826 0.0073022 -0.00079759 -0.00029446 -0.0075136 -0.01655 0 0 0 0 0 0 0 0 0 0 0 0 0 0 0 0 0
1.6641 -0.0030486 -0.0032456 -0.0077378 0.0046032 -0.0013913 -0.00099864 0.0023891 0.004592 0.00082229 0.0026229 -0.0068215 -0.010713 0 0 0 0 0 0 0 0 0 0 0 0 0 0 0 0 0
1.668 -0.0030393 -0.0029039 -0.0079889 0.0039694 -0.0025458 0.0020922 0.00053153 0.0015586 0.0031515 0.0050385 -0.0049446 0.0029479 0 0 0 0 0 0 0 0 0 0 0 0 0 0 0 0 0
1.6719 -0.0021158 -0.0017441 -0.0069351 0.001913 -0.0031585 0.0042938 -0.00082809 -0.00099533 0.0041324 0.0057169 -0.0035703 0.019021 0 0 0 0 0 0 0 0 0 0 0 0 0 0 0 0 0
1.6758 -0.00093421 -0.00030721 -0.0056235 -0.0006615 -0.0025919 0.0041636 -0.0016713 -0.0029509 0.0020844 0.0041824 -0.0036122 0.026951 0 0 0 0 0 0 0 0 0 0 0 0 0 0 0 0 0
1.6797 -0.0002274 0.00089828 -0.0044493 -0.0023139 -0.00073257 0.0017976 -0.0022971 -0.0040573 -0.0024528 0.00087879 -0.0045728 0.017714 0 0 0 0 0 0 0 0 0 0 0 0 0 0 0 0 0
1.6836 -0.00010011 0.0017033 -0.002909 -0.0020816 0.0017247 -0.0012817 -0.0025026 -0.0035835 -0.0067333 -0.0029456 -0.0050079 -0.0086605 0 0 0 0 0 0 0 0 0 0 0 0 0 0 0 0 0
1.6875 7.1676e-05 0.0022524 -0.00026213 -0.00027076 0.003553 -0.0032677 -0.0015899 -0.0010461 -0.0078518 -0.0056079 -0.0036485 -0.041221 0 0 0 0 0 0 0 0 0 0 0 0 0 0 0 0 0
1.6914 0.00095161 0.002711 0.0034798 0.001682 0.0037172 -0.0033579 0.00075931 0.0027418 -0.0050577 -0.005658 -0.0003514 -0.06407 0 0 0 0 0 0 0 0 0 0 0 0 0 0 0 0 0
1.6953 0.0024161 0.0030132 0.0071636 0.0022187 0.0020634 -0.0022023 0.0037395 0.005633 -0.00028137 -0.0026949 0.0037162 -0.06611 0 0 0 0 0 0 0 0 0 0 0 0 0 0 0 0 0
1.6992 0.0034672 0.0029003 0.0091444 0.00076078 -0.00051703 -0.0012007 0.0057211 0.0055493 0.0035135 0.0021369 0.0066878 -0.047679 0 0 0 0 0 0 0 0 0 0 0 0 0 0 0 0 0
1.7031 0.0030763 0.0022053 0.0084877 -0.00193 -0.0025814 -0.001248 0.0054242 0.002234 0.0045698 0.0064858 0.0069755 -0.019916 0 0 0 0 0 0 0 0 0 0 0 0 0 0 0 0 0
1.707 0.0011999 0.0010892 0.0057025 -0.0043361 -0.0029869 -0.0019604 0.0028907 -0.0022834 0.0032135 0.0080094 0.0040731 0.0020086 0 0 0 0 0 0 0 0 0 0 0 0 0 0 0 0 0
1.7109 -0.001035 -2.6507e-05 0.002351 -0.0051909 -0.0015775 -0.0020298 -0.00061082 -0.0050849 0.0008998 0.0058011 -0.0011714 0.0071641 0 0 0 0 0 0 0 0 0 0 0 0 0 0 0 0 0
1.7148 -0.0022188 -0.00079032 -0.00014815 -0.0041671 0.00070205 -0.00043513 -0.0035572 -0.0045194 -0.0012754 0.0010442 -0.0068704 -0.0057923 0 0 0 0 0 0 0 0 0 0 0 0 0 0 0 0 0
1.7188 -0.0018288 -0.0012067 -0.0015011 -0.0018776 0.0023401 0.0024846 -0.0050546 -0.001321 -0.0030392 -0.0036442 -0.010825 -0.028224 0 0 0 0 0 0 0 0 0 0 0 0 0 0 0 0 0
1.7227 -0.00059826 -0.001591 -0.0024925 0.00062738 0.0021494 0.0050398 -0.004945 0.0021591 -0.0041879 -0.005786 -0.011375 -0.045861 0 0 0 0 0 0 0 0 0 0 0 0 0 0 0 0 0
1.7266 0.00023326 -0.0022111 -0.0040214 0.0024327 1.0913e-05 0.0053879 -0.003367 0.0038086 -0.0038697 -0.0044683 -0.0080792 -0.046246 0 0 0 0 0 0 0 0 0 0 0 0 0 0 0 0 0
1.7305 4.8495e-05 -0.0029407 -0.0061284 0.003097 -0.0029923 0.0030314 -0.0005259 0.0031024 -0.0010864 -0.00070274 -0.0019754 -0.026227 0 0 0 0 0 0 0 0 0 0 0 0 0 0 0 0 0
1.7344 -0.00069601 -0.0032639 -0.0078708 0.0027169 -0.0051849 -0.00060333 0.0029996 0.0010103 0.0038932 0.0033784 0.0047258 0.0047265 0 0 0 0 0 0 0 0 0 0 0 0 0 0 0 0 0
1.7383 -0.0010441 -0.0026685 -0.0080881 0.0017909 -0.0053234 -0.0030755 0.005914 -0.0011133 0.0087942 0.0057919 0.0094778 0.028786 0 0 0 0 0 0 0 0 0 0 0 0 0 0 0 0 0
1.7422 -0.00049297 -0.0011083 -0.0063083 0.00093721 -0.0033851 -0.0027073 0.0065696 -0.0025171 0.010448 0.0055846 0.01051 0.03073 0 0 0 0 0 0 0 0 0 0 0 0 0 0 0 0 0
1.7461 0.00061024 0.00086918 -0.0030074 0.00053296 -0.00057007 0.0001477 0.0040837 -0.0032 0.0071442 0.0029729 0.0077162 0.0090476 0 0 0 0 0 0 0 0 0 0 0 0 0 0 0 0 0
1.75 0.0015179 0.0024614 0.00087892 0.00046 0.0015128 0.0033793 -0.00067261 -0.0034361 0.00022058 -0.0010121 0.0027978 -0.021445 0 0 0 0 0 0 0 0 0 0 0 0 0 0 0 0 0
1.7539 0.0018024 0.0031507 0.0045929 0.00018832 0.001911 0.0047441 -0.0052408 -0.0033561 -0.0066229 -0.004948 -0.001563 -0.039015 0 0 0 0 0 0 0 0 0 0 0 0 0 0 0 0 0
1.7578 0.0015913 0.0030048 0.0077179 -0.00076767 0.00087602 0.0035293 -0.0070245 -0.0029375 -0.0098344 -0.0073671 -0.0031453 -0.030583 0 0 0 0 0 0 0 0 0 0 0 0 0 0 0 0 0
1.7617 0.0011765 0.002503 0.0098565 -0.0023312 -0.00048085 0.0009181 -0.0050126 -0.0021979 -0.0083056 -0.0071693 -0.0014131 -0.0015261 0 0 0 0 0 0 0 0 0 0 0 0 0 0 0 0 0
1.7656 0.00056445 0.0020585 0.010384 -0.0037488 -0.0011063 -0.0011675 -0.00045274 -0.0012473 -0.0036901 -0.0041651 0.0022872 0.028591 0 0 0 0 0 0 0 0 0 0 0 0 0 0 0 0 0
1.7695 -0.00045795 0.0016645 0.008749 -0.0040738 -0.0007575 -0.0016691 0.0040312 -0.00017506 0.0012037 0.00055253 0.0057052 0.041303 0 0 0 0 0 0 0 0 0 0 0 0 0 0 0 0 0
1.7734 -0.0018233 0.00096836 0.0051291 -0.0029134 -3.8772e-05 -0.0010328 0.0061685 0.00097801 0.0043356 0.0048777 0.0071427 0.032962 0 0 0 0 0 0 0 0 0 0 0 0 0 0 0 0 0
1.7773 -0.0029015 -0.00030335 0.00072181 -0.00081481 0.00020859 -0.00042368 0.005334 0.0020633 0.0051465 0.0067155 0.0063244 0.015502 0 0 0 0 0 0 0 0 0 0 0 0 0 0 0 0 0
1.7813 -0.0029003 -0.0019656 -0.0028182 0.0010758 -0.00040261 -0.00039098 0.0025915 0.0027195 0.0039687 0.005217 0.0041171 0.0043196 0 0 0 0 0 0 0 0 0 0 0 0 0 0 0 0 0
1.7852 -0.0016487 -0.003397 -0.0044858 0.0018297 -0.0015746 -0.00034652 -0.00031092 0.0025869 0.0012558 0.0013347 0.0015094 0.004829 0 0 0 0 0 0 0 0 0 0 0 0 0 0 0 0 0
1.7891 5.0903e-05 -0.0039661 -0.0046427 0.0013565 -0.0026348 0.00062963 -0.0021096 0.0017163 -0.0024249 -0.0027948 -0.0011282 0.009966 0 0 0 0 0 0 0 0 0 0 0 0 0 0 0 0 0
1.793 0.00097161 -0.0035038 -0.0046491 0.00034373 -0.0030327 0.0025051 -0.00256 0.00069717 -0.0058768 -0.0052476 -0.003834 0.010068 0 0 0 0 0 0 0 0 0 0 0 0 0 0 0 0 0
1.7969 0.00049092 -0.0024152 -0.0056392 -0.00036261 -0.0026239 0.0039261 -0.002165 0.00021913 -0.0072565 -0.0054553 -0.0062351 0.0044271 0 0 0 0 0 0 0 0 0 0 0 0 0 0 0 0 0
1.8008 -0.00084935 -0.0013378 -0.0074546 -0.00035847 -0.0016337 0.0033014 -0.0015166 0.00039925 -0.0050809 -0.0042656 -0.0071452 0.0023685 0 0 0 0 0 0 0 0 0 0 0 0 0 0 0 0 0
1.8047 -0.0018 -0.00064247 -0.0086549 0.00020791 -0.00046902 0.0004079 -0.00083149 0.00057384 0.00044555 -0.0029851 -0.0052599 0.012514 0 0 0 0 0 0 0 0 0 0 0 0 0 0 0 0 0
1.8086 -0.0014674 -0.00020703 -0.0076214 0.00096406 0.00044364 -0.0030518 1.2796e-05 -0.00011794 0.0070689 -0.0022964 -0.000487 0.031375 0 0 0 0 0 0 0 0 0 0 0 0 0 0 0 0 0
1.8125 -9.2297e-06 0.00036277 -0.0038575 0.001642 0.00078732 -0.0046369 0.0010652 -0.0018442 0.011645 -0.0019556 0.0053613 0.043802 0 0 0 0 0 0 0 0 0 0 0 0 0 0 0 0 0
1.8164 0.0016288 0.0012866 0.0015387 0.0020876 0.00051992 -0.0031638 0.0019396 -0.0037677 0.012019 -0.0014046 0.0094079 0.036226 0 0 0 0 0 0 0 0 0 0 0 0 0 0 0 0 0
1.8203 0.0025987 0.0023506 0.0065391 0.0020752 1.0808e-05 0.00026302 0.0019026 -0.0046882 0.0081829 -0.00057347 0.0096233 0.010284 0 0 0 0 0 0 0 0 0 0 0 0 0 0 0 0 0
1.8242 0.002781 0.0030617 0.0094035 0.0013031 -5.8631e-05 0.0031548 0.00045535 -0.0040686 0.0019763 -2.3947e-05 0.0062806 -0.01704 0 0 0 0 0 0 0 0 0 0 0 0 0 0 0 0 0
1.8281 0.0026241 0.0030569 0.0095462 -0.00028843 0.00086717 0.003707 -0.0020184 -0.0024516 -0.0041726 -0.00027789 0.0016952 -0.027947 0 0 0 0 0 0 0 0 0 0 0 0 0 0 0 0 0
1.832 0.0024876 0.0023827 0.0075563 -0.0021923 0.0026777 0.0021971 -0.0041616 -0.00086617 -0.0083422 -0.001035 -0.0015592 -0.019663 0 0 0 0 0 0 0 0 0 0 0 0 0 0 0 0 0
1.8359 0.002232 0.0014015 0.004565 -0.0034615 0.0044246 0.0005015 -0.0044045 0.00016238 -0.009456 -0.001158 -0.0024497 -0.0062898 0 0 0 0 0 0 0 0 0 0 0 0 0 0 0 0 0
1.8398 0.0014585 0.00044133 0.0015269 -0.003349 0.0048067 0.00024556 -0.002151 0.00098627 -0.0071856 0.00039957 -0.0018422 -0.0047248 0 0 0 0 0 0 0 0 0 0 0 0 0 0 0 0 0
1.8438 7.6344e-05 -0.00045401 -0.0011441 -0.0019519 0.0030715 0.0013326 0.0015442 0.0022346 -0.0020258 0.003487 -0.0013172 -0.01836 0 0 0 0 0 0 0 0 0 0 0 0 0 0 0 0 0
1.8477 -0.0014494 -0.0014313 -0.0035077 -0.00022029 -0.00032171 0.0021834 0.0044959 0.0039107 0.0044275 0.0065177 -0.0017035 -0.034579 0 0 0 0 0 0 0 0 0 0 0 0 0 0 0 0 0
1.8516 -0.0024433 -0.0024992 -0.0057696 0.00078516 -0.0038283 0.0013918 0.0048616 0.0051844 0.0096204 0.0074514 -0.0026693 -0.038358 0 0 0 0 0 0 0 0 0 0 0 0 0 0 0 0 0
1.8555 -0.0025889 -0.0033184 -0.0079156 0.00078081 -0.0056993 -0.00080558 0.002452 0.005143 0.011079 0.0052858 -0.0035117 -0.027977 0 0 0 0 0 0 0 0 0 0 0 0 0 0 0 0 0
1.8594 -0.0021388 -0.0033641 -0.0094874 0.00047672 -0.005013 -0.0026311 -0.001192 0.0037364 0.0079106 0.00085635 -0.0040728 -0.01658 0 0 0 0 0 0 0 0 0 0 0 0 0 0 0 0 0
1.8633 -0.0015835 -0.0023556 -0.0096586 0.00087083 -0.0021641 -0.0023399 -0.0040177 0.0019134 0.0016104 -0.0037022 -0.0047079 -0.017705 0 0 0 0 0 0 0 0 0 0 0 0 0 0 0 0 0
1.8672 -0.0011662 -0.00057394 -0.0076713 0.0022237 0.0014421 0.00017457 -0.0049197 0.00076556 -0.0046405 -0.0063792 -0.005399 -0.029672 0 0 0 0 0 0 0 0 0 0 0 0 0 0 0 0 0
1.8711 -0.00075193 0.0012419 -0.003455 0.0036604 0.0041903 0.0031715 -0.0042176 0.0005264 -0.007839 -0.0064608 -0.0051583 -0.035623 0 0 0 0 0 0 0 0 0 0 0 0 0 0 0 0 0
1.875 -0.00014067 0.0023632 0.0020026 0.0038232 0.0050236 0.0043995 -0.0028876 0.00044285 -0.0068554 -0.0046252 -0.002652 -0.02043 0 0 0 0 0 0 0 0 0 0 0 0 0 0 0 0 0
1.8789 0.00056584 0.0025329 0.0069354 0.0020591 0.0038275 0.0028057 -0.0014652 -0.00034338 -0.0027986 -0.0021088 0.002347 0.011981 0 0 0 0 0 0 0 0 0 0 0 0 0 0 0 0 0
1.8828 0.00096865 0.0020586 0.0096974 -0.00088108 0.0013835 -0.00076554 0.0002273 -0.0017949 0.0020074 0.00018905 0.0081166 0.038969 0 0 0 0 0 0 0 0 0 0 0 0 0 0 0 0 0
1.8867 0.00074419 0.0014921 0.0097081 -0.0032628 -0.00099646 -0.004297 0.0023225 -0.0028758 0.0054657 0.001931 0.011808 0.038446 0 0 0 0 0 0 0 0 0 0 0 0 0 0 0 0 0
1.8906 -1.993e-05 0.001189 0.0077234 -0.0035936 -0.0020438 -0.005993 0.0040755 -0.0024697 0.006534 0.0029495 0.011451 0.0093306 0 0 0 0 0 0 0 0 0 0 0 0 0 0 0 0 0
1.8945 -0.00088276 0.0011021 0.0051834 -0.0016751 -0.0011707 -0.0052335 0.0040744 -0.00044105 0.005182 0.0029001 0.0074615 -0.026603 0 0 0 0 0 0 0 0 0 0 0 0 0 0 0 0 0
1.8984 -0.0014351 0.0009237 0.0031404 0.0013214 0.0011137 -0.0025738 0.0015359 0.0021573 0.0019847 0.0014818 0.00232 -0.043726 0 0 0 0 0 0 0 0 0 0 0 0 0 0 0 0 0
1.9023 -0.0016153 0.00039887 0.0016249 0.0037392 0.0033527 0.00087611 -0.0025199 0.0038846 -0.0021043 -0.00097477 -0.0012971 -0.034562 0 0 0 0 0 0 0 0 0 0 0 0 0 0 0 0 0
1.9063 -0.0016637 -0.00046857 -7.0172e-05 0.0045273 0.0039502 0.0040402 -0.0055342 0.0039519 -0.0057897 -0.0032653 -0.002301 -0.014163 0 0 0 0 0 0 0 0 0 0 0 0 0 0 0 0 0
1.9102 -0.0018147 -0.0014481 -0.0025106 0.0037295 0.00223 0.0061078 -0.005181 0.0026155 -0.0076689 -0.0039017 -0.0014692 -0.003578 0 0 0 0 0 0 0 0 0 0 0 0 0 0 0 0 0
1.9141 -0.0020761 -0.0022602 -0.0054598 0.0021495 -0.00099453 0.0065603 -0.0012475 0.00074437 -0.0068482 -0.002215 -0.00026459 -0.0094065 0 0 0 0 0 0 0 0 0 0 0 0 0 0 0 0 0
1.918 -0.0022912 -0.0027201 -0.0079883 0.00063022 -0.003856 0.0052632 0.0040239 -0.00087046 -0.0035842 0.00093803 0.00048481 -0.019487 0 0 0 0 0 0 0 0 0 0 0 0 0 0 0 0 0
1.9219 -0.0023462 -0.0027532 -0.0091637 -0.00042863 -0.0046628 0.0026243 0.0075139 -0.0018362 0.00064106 0.0035579 0.00084822 -0.017903 0 0 0 0 0 0 0 0 0 0 0 0 0 0 0 0 0
1.9258 -0.0022439 -0.0023355 -0.0086333 -0.0010401 -0.0030523 -0.00042165 0.0074566 -0.0020334 0.0038281 0.0037987 0.0010648 -0.002952 0 0 0 0 0 0 0 0 0 0 0 0 0 0 0 0 0
1.9297 -0.0019736 -0.0014627 -0.0066101 -0.001305 -0.00019495 -0.0027643 0.0045315 -0.0014492 0.0045346 0.0012308 0.00091057 0.010683 0 0 0 0 0 0 0 0 0 0 0 0 0 0 0 0 0
1.9336 -0.0013904 -0.0001915 -0.0034297 -0.0011983 0.0021077 -0.0036482 0.0010517 -0.00026667 0.0026168 -0.0028621 -1.5124e-05 0.007559 0 0 0 0 0 0 0 0 0 0 0 0 0 0 0 0 0
1.9375 -0.00033336 0.0012944 0.0007239 -0.00066002 0.0027189 -0.0030267 -0.00090905 0.00096802 -0.00077465 -0.006326 -0.0014357 -0.011728 0 0 0 0 0 0 0 0 0 0 0 0 0 0 0 0 0
1.9414 0.0010778 0.0026705 0.0055677 0.00016423 0.0018558 -0.001513 -0.00086532 0.0014958 -0.0038272 -0.0074487 -0.0020954 -0.030328 0 0 0 0 0 0 0 0 0 0 0 0 0 0 0 0 0
1.9453 0.0022983 0.003546 0.010237 0.00083363 0.00069261 -9.4492e-07 0.00018366 0.00087253 -0.0049137 -0.0058242 -0.00061993 -0.031983 0 0 0 0 0 0 0 0 0 0 0 0 0 0 0 0 0
1.9492 0.0026124 0.0036027 0.013234 0.00081843 0.00028514 0.0007761 0.00092927 -0.00057854 -0.0032983 -0.0023185 0.003117 -0.017574 0 0 0 0 0 0 0 0 0 0 0 0 0 0 0 0 0
1.9531 0.001654 0.0027432 0.013128 -0.00013191 0.00072623 0.00053356 0.00084675 -0.0019046 0.00048907 0.0016174 0.0074568 -0.0041341 0 0 0 0 0 0 0 0 0 0 0 0 0 0 0 0 0
1.957 -0.00024259 0.0011823 0.0095994 -0.0017393 0.0011815 -0.00048751 0.0003685 -0.0022379 0.0047518 0.0046962 0.0099144 -0.0071909 0 0 0 0 0 0 0 0 0 0 0 0 0 0 0 0 0
1.9609 -0.0021949 -0.00058272 0.0039342 -0.0032605 0.0006968 -0.0016307 0.00021704 -0.0014762 0.0073118 0.0061811 0.00891 -0.024563 0 0 0 0 0 0 0 0 0 0 0 0 0 0 0 0 0
1.9648 -0.0033367 -0.0019549 -0.0015611 -0.003839 -0.00093135 -0.0021013 0.00061979 -0.00030065 0.0066398 0.0058994 0.0048214 -0.038367 0 0 0 0 0 0 0 0 0 0 0 0 0 0 0 0 0
1.9688 -0.0033522 -0.0025207 -0.0049232 -0.0029452 -0.0029217 -0.0013615 0.0010614 0.00048665 0.0028655 0.0041074 -0.00045588 -0.03327 0 0 0 0 0 0 0 0 0 0 0 0 0 0 0 0 0
1.9727 -0.0025848 -0.0022778 -0.005691 -0.00067487 -0.0040585 0.00052291 0.00070086 0.0006732 -0.002075 0.0013805 -0.004906 -0.012248 0 0 0 0 0 0 0 0 0 0 0 0 0 0 0 0 0
1.9766 -0.0016907 -0.0016369 -0.0050071 0.0022322 -0.0035728 0.0028216 -0.0008982 0.00072994 -0.0054553 -0.0014844 -0.0074761 0.006402 0 0 0 0 0 0 0 0 0 0 0 0 0 0 0 0 0
1.9805 -0.0011558 -0.0011482 -0.0046012 0.004663 -0.0016995 0.0044795 -0.0032383 0.0012296 -0.0053854 -0.0036414 -0.0080934 0.0077178 0 0 0 0 0 0 0 0 0 0 0 0 0 0 0 0 0
1.9844 -0.0010285 -0.0011187 -0.0054296 0.0055852 0.00046281 0.004686 -0.0049483 0.00217 -0.0019363 -0.0044556 -0.0069928 -0.0048651 0 0 0 0 0 0 0 0 0 0 0 0 0 0 0 0 0
1.9883 -0.0009891 -0.0013974 -0.0069604 0.004509 0.0016552 0.0033056 -0.0045217 0.0028487 0.0030303 -0.0037521 -0.004291 -0.013648 0 0 0 0 0 0 0 0 0 0 0 0 0 0 0 0 0
1.9922 -0.00062341 -0.0015022 -0.0075769 0.0017564 0.0012418 0.00090211 -0.0014019 0.0024038 0.0071222 -0.001924 -0.00024126 -0.0057968 0 0 0 0 0 0 0 0 0 0 0 0 0 0 0 0 0
1.9961 0.00030596 -0.00099803 -0.0057612 -0.00161 -0.00041379 -0.0015969 0.003294 0.00055057 0.0087567 0.0001712 0.0042945 0.012358 0 0 0 0 0 0 0 0 0 0 0 0 0 0 0 0 0
2 0.0017195 0.00016771 -0.001209 -0.0042181 -0.0021806 -0.00331 0.0071008 -0.0020877 0.0076637 0.0015227 0.0079048 0.020948 0 0 0 0 0 0 0 0 0 0 0 0 0 0 0 0 0
2.0039 0.0032399 0.0016267 0.0048645 -0.0050126 -0.0028315 -0.0036582 0.0076435 -0.0042845 0.0044915 0.0014093 0.0093573 0.0068697 0 0 0 0 0 0 0 0 0 0 0 0 0 0 0 0 0
2.0078 0.004348 0.0028465 0.010384 -0.0037759 -0.0017556 -0.0024688 0.0043191 -0.004916 0.00020477 -0.00019122 0.0083564 -0.021709 0 0 0 0 0 0 0 0 0 0 0 0 0 0 0 0 0
2.0117 0.0046161 0.0034475 0.01356 -0.001254 0.00068307 -4.9834e-05 -0.001088 -0.003624 -0.0041129 -0.0024606 0.0056164 -0.041615 0 0 0 0 0 0 0 0 0 0 0 0 0 0 0 0 0
2.0156 0.003908 0.0033367 0.013768 0.0012216 0.0033208 0.0027763 -0.0055122 -0.0010834 -0.0071546 -0.0040504 0.0022432 -0.036036 0 0 0 0 0 0 0 0 0 0 0 0 0 0 0 0 0
2.0195 0.0024237 0.0026184 0.011638 0.0024418 0.0047927 0.0048704 -0.0067228 0.0012744 -0.0075901 -0.003786 -0.00090789 -0.010211 0 0 0 0 0 0 0 0 0 0 0 0 0 0 0 0 0
2.0234 0.0005634 0.0014474 0.0083801 0.0019759 0.0042369 0.0053126 -0.0047951 0.0020171 -0.0048468 -0.0013976 -0.0033242 0.013701 0 0 0 0 0 0 0 0 0 0 0 0 0 0 0 0 0
2.0273 -0.0012682 -9.8035e-06 0.004906 0.0003934 0.0017497 0.0040301 -0.0017515 0.00062634 8.6716e-05 0.0022094 -0.0045335 0.017345 0 0 0 0 0 0 0 0 0 0 0 0 0 0 0 0 0
2.0313 -0.0027549 -0.0015074 0.0013981 -0.001088 -0.0016262 0.0019915 0.0002517 -0.001978 0.0047746 0.0053799 -0.0040546 0.0024476 0 0 0 0 0 0 0 0 0 0 0 0 0 0 0 0 0
2.0352 -0.0036306 -0.002699 -0.0023878 -0.0013299 -0.0043766 0.000642 0.00055208 -0.003813 0.0066733 0.0065981 -0.0018961 -0.01235 0 0 0 0 0 0 0 0 0 0 0 0 0 0 0 0 0
2.0391 -0.0036593 -0.0032656 -0.006412 5.4554e-05 -0.0052437 0.00086865 4.4526e-05 -0.0031044 0.0048484 0.0052748 0.00091994 -0.0099048 0 0 0 0 0 0 0 0 0 0 0 0 0 0 0 0 0
2.043 -0.0027762 -0.0031123 -0.0098997 0.0024756 -0.0038678 0.0022872 -0.00014607 0.00030846 0.00068135 0.0019704 0.0026373 0.0099261 0 0 0 0 0 0 0 0 0 0 0 0 0 0 0 0 0
2.0469 -0.0013067 -0.0024364 -0.011609 0.0047045 -0.0010094 0.003494 0.00011229 0.0045404 -0.0031093 -0.0019838 0.0019787 0.031588 0 0 0 0 0 0 0 0 0 0 0 0 0 0 0 0 0
2.0508 2.758e-05 -0.0015728 -0.010659 0.0055548 0.0018202 0.0031642 9.7097e-05 0.0067569 -0.0044055 -0.0051233 -0.0006458 0.038846 0 0 0 0 0 0 0 0 0 0 0 0 0 0 0 0 0
2.0547 0.00050162 -0.00074263 -0.0072377 0.0045077 0.0031888 0.0011381 -0.00055239 0.0051607 -0.0030398 -0.0063748 -0.003156 0.028195 0 0 0 0 0 0 0 0 0 0 0 0 0 0 0 0 0
2.0586 -3.8561e-05 6.0693e-05 -0.0025853 0.0019524 0.0025882 -0.0013981 -0.0010419 0.00037942 -0.00055055 -0.0053395 -0.0033009 0.0090155 0 0 0 0 0 0 0 0 0 0 0 0 0 0 0 0 0
2.0625 -0.00094384 0.0009417 0.0017782 -0.0010444 0.00075211 -0.002794 -0.00011746 -0.0048938 0.0012741 -0.0024102 -0.0004982 -0.0070199 0 0 0 0 0 0 0 0 0 0 0 0 0 0 0 0 0
2.0664 -0.00121 0.0018701 0.0049474 -0.003283 -0.00082861 -0.002167 0.0023671 -0.007786 0.0017087 0.001264 0.0035921 -0.015311 0 0 0 0 0 0 0 0 0 0 0 0 0 0 0 0 0
2.0703 -0.00033673 0.0025921 0.0069389 -0.0040015 -0.00093443 -1.3672e-05 0.0047594 -0.0071743 0.0012168 0.0041044 0.0063439 -0.018256 0 0 0 0 0 0 0 0 0 0 0 0 0 0 0 0 0
2.0742 0.0011457 0.0027886 0.0082265 -0.0032068 0.00050744 0.0022171 0.0048165 -0.0041634 0.00054923 0.0047998 0.0062471 -0.018704 0 0 0 0 0 0 0 0 0 0 0 0 0 0 0 0 0
2.0781 0.0020362 0.002331 0.0089994 -0.0016169 0.0023546 0.0031741 0.001857 -0.00088643 -0.00012113 0.0031019 0.0040173 -0.015886 0 0 0 0 0 0 0 0 0 0 0 0 0 0 0 0 0
2.082 0.0014849 0.0013836 0.0088484 -0.00023656 0.0030771 0.0024566 -0.0022777 0.0011938 -0.0011748 0.00014357 0.0018143 -0.008013 0 0 0 0 0 0 0 0 0 0 0 0 0 0 0 0 0
2.0859 -0.00021018 0.00025898 0.0071477 0.0002284 0.001884 0.00073302 -0.0046212 0.0020286 -0.0027891 -0.0021278 0.0013189 0.0029553 0 0 0 0 0 0 0 0 0 0 0 0 0 0 0 0 0
2.0898 -0.0017963 -0.00081646 0.0037439 -0.0002068 -0.00069852 -0.00080236 -0.0037032 0.0023605 -0.0043626 -0.0021674 0.0023707 0.011277 0 0 0 0 0 0 0 0 0 0 0 0 0 0 0 0 0
2.0938 -0.0021381 -0.0017888 -0.0007052 -0.00083222 -0.0032239 -0.0011635 -0.00091482 0.0026187 -0.0048037 0.00013243 0.003289 0.012779 0 0 0 0 0 0 0 0 0 0 0 0 0 0 0 0 0
2.0977 -0.0012278 -0.0026459 -0.0050436 -0.00075273 -0.0043592 -7.0669e-05 0.00078775 0.0025281 -0.0034493 0.003383 0.0024744 0.0092833 0 0 0 0 0 0 0 0 0 0 0 0 0 0 0 0 0
2.1016 -0.00020245 -0.0032425 -0.0082809 0.00042528 -0.0037449 0.0019443 -0.00030613 0.0017223 -0.00073119 0.005673 -0.00016706 0.0065616 0 0 0 0 0 0 0 0 0 0 0 0 0 0 0 0 0
2.1055 -0.00033123 -0.0033078 -0.010022 0.0022195 -0.0020691 0.0037902 -0.0030168 0.00053316 0.0020488 0.0058157 -0.0031588 0.0078637 0 0 0 0 0 0 0 0 0 0 0 0 0 0 0 0 0
2.1094 -0.0018737 -0.0026652 -0.010363 0.0035303 -0.00041403 0.0043351 -0.0044098 -5.086e-05 0.0036265 0.0039352 -0.004679 0.010536 0 0 0 0 0 0 0 0 0 0 0 0 0 0 0 0 0
2.1133 -0.0038282 -0.0014524 -0.0094702 0.0033953 0.00051686 0.0030339 -0.0026483 0.00066734 0.0035675 0.0010799 -0.0039633 0.0098507 0 0 0 0 0 0 0 0 0 0 0 0 0 0 0 0 0
2.1172 -0.0047661 -9.9441e-05 -0.0073401 0.0016992 0.00070741 0.00035669 0.0011756 0.0022013 0.0023365 -0.0016327 -0.0017634 0.0056009 0 0 0 0 0 0 0 0 0 0 0 0 0 0 0 0 0
2.1211 -0.0039782 0.00095092 -0.0039627 -0.00071272 0.00057684 -0.0023365 0.0039777 0.0030555 0.00074931 -0.0035669 0.00036558 0.0033049 0 0 0 0 0 0 0 0 0 0 0 0 0 0 0 0 0
2.125 -0.0019372 0.0015391 0.00031267 -0.0026209 0.00053597 -0.0035574 0.0034639 0.0019511 -0.00060472 -0.0045153 0.0012571 0.0077956 0 0 0 0 0 0 0 0 0 0 0 0 0 0 0 0 0
2.1289 0.00022856 0.0018309 0.0046388 -0.0032766 0.00075385 -0.0026702 0.0001011 -0.00098656 -0.0015198 -0.0043901 0.00087055 0.016253 0 0 0 0 0 0 0 0 0 0 0 0 0 0 0 0 0
2.1328 0.0016613 0.0020742 0.0079562 -0.0028571 0.0012062 -0.00037943 -0.003498 -0.004191 -0.0019811 -0.0031731 0.000123 0.019487 0 0 0 0 0 0 0 0 0 0 0 0 0 0 0 0 0
2.1367 0.0022557 0.002307 0.0094921 -0.0022032 0.0017838 0.0017178 -0.0050112 -0.005826 -0.0019928 -0.0011823 6.5397e-05 0.011581 0 0 0 0 0 0 0 0 0 0 0 0 0 0 0 0 0
2.1406 0.0023946 0.0022933 0.0090744 -0.0020854 0.0022793 0.0022407 -0.0042398 -0.0051119 -0.0016211 0.00078479 0.0010466 -0.0020762 0 0 0 0 0 0 0 0 0 0 0 0 0 0 0 0 0
2.1445 0.0023767 0.0017405 0.0070563 -0.0025921 0.0023391 0.00096403 -0.0027165 -0.0026708 -0.001092 0.0018209 0.0024331 -0.0081867 0 0 0 0 0 0 0 0 0 0 0 0 0 0 0 0 0
2.1484 0.0021655 0.00058838 0.0039967 -0.0030925 0.0015964 -0.0011253 -0.001786 0.00026161 -0.00069276 0.0015994 0.0030498 0.0013588 0 0 0 0 0 0 0 0 0 0 0 0 0 0 0 0 0
2.1523 0.0016333 -0.00089216 0.00040667 -0.0027457 1.0901e-05 -0.0026451 -0.0012941 0.0028676 -0.00050674 0.00072257 0.0020456 0.019606 0 0 0 0 0 0 0 0 0 0 0 0 0 0 0 0 0
2.1563 0.00091013 -0.0022604 -0.0032752 -0.0011376 -0.0018763 -0.0028018 -0.00017554 0.0050343 -0.00028745 0.00027798 -0.00040422 0.029131 0 0 0 0 0 0 0 0 0 0 0 0 0 0 0 0 0
2.1602 0.00037853 -0.0031659 -0.0065794 0.0014002 -0.0031171 -0.0017795 0.001883 0.0067891 0.00031075 0.00090533 -0.0030826 0.018223 0 0 0 0 0 0 0 0 0 0 0 0 0 0 0 0 0
2.1641 0.00030199 -0.0034891 -0.0089787 0.0039462 -0.0029637 -0.00035937 0.0036656 0.0076828 0.0013207 0.0022119 -0.0044847 -0.0067908 0 0 0 0 0 0 0 0 0 0 0 0 0 0 0 0 0
2.168 0.00051523 -0.003292 -0.010017 0.0054647 -0.0014688 0.00075778 0.0034894 0.0069258 0.0022994 0.0031033 -0.0038415 -0.025975 0 0 0 0 0 0 0 0 0 0 0 0 0 0 0 0 0
2.1719 0.0005534 -0.0026873 -0.0094814 0.0053251 0.00045281 0.0013269 0.0010288 0.0042197 0.0026374 0.0027405 -0.0016382 -0.023775 0 0 0 0 0 0 0 0 0 0 0 0 0 0 0 0 0
2.1758 0.00012303 -0.0017723 -0.0074667 0.0036328 0.0016335 0.001453 -0.0020565 0.00041223 0.0020759 0.001235 0.00080438 -0.0035645 0 0 0 0 0 0 0 0 0 0 0 0 0 0 0 0 0
2.1797 -0.0005611 -0.0006562 -0.0042975 0.0012295 0.0014961 0.0013 -0.0034632 -0.0028111 0.00092629 -0.00054145 0.0023565 0.015479 0 0 0 0 0 0 0 0 0 0 0 0 0 0 0 0 0
2.1836 -0.00093067 0.00050005 -0.00042364 -0.00068979 0.00046708 0.00096828 -0.0022972 -0.004063 -0.00023265 -0.0017812 0.0028464 0.01632 0 0 0 0 0 0 0 0 0 0 0 0 0 0 0 0 0
2.1875 -0.00058012 0.0015109 0.0036166 -0.0012385 -0.00037502 0.00056686 0.00017243 -0.003253 -0.0010588 -0.0023524 0.0029179 -0.00048578 0 0 0 0 0 0 0 0 0 0 0 0 0 0 0 0 0
2.1914 0.00033872 0.002238 0.0071928 -0.00044107 -0.00014313 0.00024061 0.0017853 -0.0015614 -0.001617 -0.0026241 0.0031707 -0.018543 0 0 0 0 0 0 0 0 0 0 0 0 0 0 0 0 0
2.1953 0.0012036 0.0026229 0.0096585 0.00067753 0.0011712 1.8019e-05 0.0015081 -0.00041827 -0.0020454 -0.0027834 0.0034648 -0.022172 0 0 0 0 0 0 0 0 0 0 0 0 0 0 0 0 0
2.1992 0.0013981 0.0026473 0.010559 0.00073696 0.0026712 -0.00032752 0.00023394 -0.00039325 -0.0021292 -0.0024565 0.0031068 -0.011099 0 0 0 0 0 0 0 0 0 0 0 0 0 0 0 0 0
2.2031 0.00075625 0.0022815 0.009853 -0.00094239 0.0031807 -0.001113 -0.00033245 -0.00092039 -0.0013579 -0.0011033 0.0017333 0.00078201 0 0 0 0 0 0 0 0 0 0 0 0 0 0 0 0 0
2.207 -0.00036964 0.0015057 0.0079596 -0.0036478 0.0020581 -0.0023062 0.00050734 -0.00098291 0.00045255 0.0012007 -5.3549e-05 0.00026104 0 0 0 0 0 0 0 0 0 0 0 0 0 0 0 0 0
2.2109 -0.0014107 0.00039695 0.0055243 -0.0055988 -0.00035824 -0.0032512 0.001751 -4.5948e-05 0.0025711 0.0034574 -0.0010612 -0.012234 0 0 0 0 0 0 0 0 0 0 0 0 0 0 0 0 0
2.2148 -0.0019739 -0.00082214 0.0030447 -0.0051945 -0.0029399 -0.00299 0.0017467 0.0015835 0.0035384 0.0043429 -0.0006422 -0.024105 0 0 0 0 0 0 0 0 0 0 0 0 0 0 0 0 0
2.2188 -0.0020517 -0.00186 0.00062098 -0.0022818 -0.0044488 -0.0010814 -0.000127 0.0031585 0.0022225 0.0032378 0.00051042 -0.02377 0 0 0 0 0 0 0 0 0 0 0 0 0 0 0 0 0
2.2227 -0.0019665 -0.002521 -0.001962 0.0015954 -0.0042793 0.0017657 -0.0028068 0.0041401 -0.0010481 0.0007535 0.0007936 -0.011502 0 0 0 0 0 0 0 0 0 0 0 0 0 0 0 0 0
2.2266 -0.0021286 -0.0028104 -0.0048601 0.0042478 -0.0028137 0.0039196 -0.00447 0.0044587 -0.0043344 -0.0017318 -0.00090241 0.0023836 0 0 0 0 0 0 0 0 0 0 0 0 0 0 0 0 0
2.2305 -0.0027411 -0.0028706 -0.0077774 0.0044011 -0.0011715 0.0039061 -0.0040684 0.0042521 -0.0052662 -0.0030925 -0.0040563 0.0084772 0 0 0 0 0 0 0 0 0 0 0 0 0 0 0 0 0
2.2344 -0.0035941 -0.0027973 -0.0098777 0.0025238 -0.000488 0.0015394 -0.0020519 0.0034931 -0.0027712 -0.0031299 -0.0067176 0.0060312 0 0 0 0 0 0 0 0 0 0 0 0 0 0 0 0 0
2.2383 -0.0040926 -0.0025111 -0.01013 0.00028128 -0.0011653 -0.0018368 0.00020673 0.0019719 0.0019846 -0.0024066 -0.006929 0.00022472 0 0 0 0 0 0 0 0 0 0 0 0 0 0 0 0 0
2.2422 -0.003589 -0.0018177 -0.0079181 -0.00086501 -0.0025923 -0.00425 0.001541 -0.00033874 0.0062423 -0.001574 -0.004157 -0.0059976 0 0 0 0 0 0 0 0 0 0 0 0 0 0 0 0 0
2.2461 -0.0018771 -0.0006171 -0.0035218 -0.0007077 -0.0035517 -0.0044517 0.0016204 -0.0029524 0.0074548 -0.00092097 0.00043963 -0.014883 0 0 0 0 0 0 0 0 0 0 0 0 0 0 0 0 0
2.25 0.00050826 0.00092416 0.0018665 -0.00016723 -0.0030638 -0.0026757 0.00076191 -0.0049789 0.0049335 -0.00048928 0.0049818 -0.028138 0 0 0 0 0 0 0 0 0 0 0 0 0 0 0 0 0
2.2539 0.0025055 0.0023957 0.0066572 -0.00024487 -0.0010809 -0.00027461 -0.00054675 -0.0056466 0.00018305 -0.00041453 0.0081061 -0.040276 0 0 0 0 0 0 0 0 0 0 0 0 0 0 0 0 0
2.2578 0.0031981 0.0033508 0.0096062 -0.0010883 0.0014616 0.0013715 -0.0018228 -0.0047999 -0.0042004 -0.00093796 0.0094529 -0.040816 0 0 0 0 0 0 0 0 0 0 0 0 0 0 0 0 0
2.2617 0.0024545 0.0035366 0.010322 -0.0019909 0.0032597 0.0017618 -0.0024865 -0.0029535 -0.0061634 -0.0019981 0.009289 -0.025017 0 0 0 0 0 0 0 0 0 0 0 0 0 0 0 0 0
2.2656 0.00098861 0.0029844 0.0092298 -0.0022051 0.0034523 0.0013562 -0.0019516 -0.0008863 -0.0052213 -0.0029125 0.0079637 -0.0016982 0 0 0 0 0 0 0 0 0 0 0 0 0 0 0 0 0
2.2695 -0.00024197 0.001931 0.007065 -0.0016995 0.0020572 0.00093047 -9.5652e-05 0.00085038 -0.002359 -0.0026866 0.0058183 0.012167 0 0 0 0 0 0 0 0 0 0 0 0 0 0 0 0 0
2.2734 -0.00078977 0.00066956 0.0043214 -0.001129 -0.00019016 0.00085204 0.0023333 0.0021203 0.00084096 -0.00084804 0.0034163 0.006998 0 0 0 0 0 0 0 0 0 0 0 0 0 0 0 0 0
2.2773 -0.00095277 -0.00054983 0.0010597 -0.0011083 -0.0023486 0.00086839 0.0039757 0.0030213 0.003082 0.0019295 0.0014791 -0.008804 0 0 0 0 0 0 0 0 0 0 0 0 0 0 0 0 0
2.2813 -0.001304 -0.0015408 -0.0028118 -0.0015564 -0.0037028 0.00049214 0.0037798 0.0035997 0.0037353 0.0040942 0.00030506 -0.015203 0 0 0 0 0 0 0 0 0 0 0 0 0 0 0 0 0
2.2852 -0.0020036 -0.00217 -0.0070731 -0.00176 -0.003907 -0.00041513 0.0018355 0.0037527 0.0027502 0.004277 -0.00074354 0.00056131 0 0 0 0 0 0 0 0 0 0 0 0 0 0 0 0 0
2.2891 -0.0025857 -0.0023665 -0.010967 -0.0010639 -0.0029564 -0.0013645 -0.00066264 0.0033651 0.0004441 0.0022995 -0.002877 0.030305 0 0 0 0 0 0 0 0 0 0 0 0 0 0 0 0 0
2.293 -0.0024241 -0.0021452 -0.013423 0.00050355 -0.001186 -0.0014993 -0.0023193 0.0024863 -0.0025756 -0.00071041 -0.0066276 0.050472 0 0 0 0 0 0 0 0 0 0 0 0 0 0 0 0 0
2.2969 -0.0013873 -0.0016035 -0.013577 0.0022461 0.00071338 -0.00022775 -0.0024955 0.0013501 -0.0054137 -0.0031591 -0.010773 0.042768 0 0 0 0 0 0 0 0 0 0 0 0 0 0 0 0 0
2.3008 -5.04e-06 -0.00087542 -0.01122 0.0033754 0.001869 0.0022032 -0.0015047 0.00023175 -0.0070313 -0.0040484 -0.012653 0.010906 0 0 0 0 0 0 0 0 0 0 0 0 0 0 0 0 0
2.3047 0.0010208 -7.7306e-05 -0.0069083 0.0035551 0.0016811 0.0046267 -3.6697e-05 -0.00070026 -0.0066266 -0.0034236 -0.0099957 -0.022131 0 0 0 0 0 0 0 0 0 0 0 0 0 0 0 0 0
2.3086 0.0014445 0.00071211 -0.0017196 0.0029476 0.0002988 0.0055341 0.001462 -0.0014109 -0.0040849 -0.0020102 -0.0028879 -0.033444 0 0 0 0 0 0 0 0 0 0 0 0 0 0 0 0 0
2.3125 0.0015943 0.001433 0.0031634 0.0018584 -0.0013334 0.0040483 0.0028189 -0.0019299 -0.00019333 -0.00054303 0.005793 -0.018098 0 0 0 0 0 0 0 0 0 0 0 0 0 0 0 0 0
2.3164 0.0018897 0.0020249 0.0068394 0.00045712 -0.0020482 0.00067439 0.0037162 -0.0022968 0.0035787 0.00058649 0.012035 0.010006 0 0 0 0 0 0 0 0 0 0 0 0 0 0 0 0 0
2.3203 0.0023161 0.0024342 0.0089366 -0.0011273 -0.0012883 -0.0027796 0.0035206 -0.0025607 0.0056796 0.0012207 0.013224 0.032755 0 0 0 0 0 0 0 0 0 0 0 0 0 0 0 0 0
2.3242 0.0024537 0.0026349 0.0096517 -0.0025341 0.00046449 -0.004225 0.00176 -0.0027646 0.0051808 0.0012212 0.0096367 0.042371 0 0 0 0 0 0 0 0 0 0 0 0 0 0 0 0 0
2.3281 0.0020255 0.0026213 0.0095313 -0.0031591 0.0020502 -0.0026585 -0.00118 -0.0028573 0.0022518 0.00052313 0.0038787 0.04276 0 0 0 0 0 0 0 0 0 0 0 0 0 0 0 0 0
2.332 0.0013223 0.0023682 0.0090274 -0.0025544 0.0025011 0.0010958 -0.0039732 -0.0026124 -0.0018321 -0.00059567 -0.0010599 0.039591 0 0 0 0 0 0 0 0 0 0 0 0 0 0 0 0 0
2.3359 0.00095867 0.0018017 0.0080585 -0.00089618 0.0016999 0.004874 -0.0051852 -0.0017149 -0.0051907 -0.001428 -0.0035401 0.032218 0 0 0 0 0 0 0 0 0 0 0 0 0 0 0 0 0
2.3398 0.0011542 0.00083778 0.0059352 0.00097855 0.00030496 0.0065868 -0.0043676 -4.9626e-05 -0.0061668 -0.0012031 -0.0036844 0.016618 0 0 0 0 0 0 0 0 0 0 0 0 0 0 0 0 0
2.3438 0.0013309 -0.0005144 0.0018647 0.0020886 -0.00091251 0.0055226 -0.0024013 0.0020258 -0.0041289 0.00030182 -0.0026218 -0.0052964 0 0 0 0 0 0 0 0 0 0 0 0 0 0 0 0 0
2.3477 0.00057857 -0.0020556 -0.0041977 0.0019742 -0.0016722 0.0025981 -0.00074333 0.0037339 0.00014929 0.0024258 -0.0015234 -0.022507 0 0 0 0 0 0 0 0 0 0 0 0 0 0 0 0 0
2.3516 -0.0013536 -0.003398 -0.010976 0.00096401 -0.0022073 -0.00051155 -0.0002783 0.0043332 0.004772 0.0039088 -0.0011439 -0.023608 0 0 0 0 0 0 0 0 0 0 0 0 0 0 0 0 0
2.3555 -0.0035214 -0.0040925 -0.01616 -0.00013398 -0.0027792 -0.0025398 -0.00083633 0.0036579 0.0075879 0.0036402 -0.0018112 -0.0091278 0 0 0 0 0 0 0 0 0 0 0 0 0 0 0 0 0
2.3594 -0.0043543 -0.0038242 -0.017556 -0.00059614 -0.0032375 -0.0031527 -0.0017291 0.002262 0.0072329 0.0013472 -0.0034286 0.0064197 0 0 0 0 0 0 0 0 0 0 0 0 0 0 0 0 0
2.3633 -0.0029336 -0.002569 -0.0144 -0.00014829 -0.0030852 -0.0026162 -0.0026197 0.0009841 0.0038132 -0.0022241 -0.0053595 0.0069303 0 0 0 0 0 0 0 0 0 0 0 0 0 0 0 0 0
2.3672 0.00015741 -0.00063291 -0.0079125 0.0010249 -0.0019738 -0.0012164 -0.0037434 0.00028437 -0.0011263 -0.005696 -0.0065107 -0.0095801 0 0 0 0 0 0 0 0 0 0 0 0 0 0 0 0 0
2.3711 0.0032145 0.0014455 -0.00065372 0.0024388 -0.00012941 0.0008489 -0.005252 -4.0834e-05 -0.0053271 -0.0077236 -0.0058743 -0.027797 0 0 0 0 0 0 0 0 0 0 0 0 0 0 0 0 0
2.375 0.0047148 0.0030882 0.0049084 0.0034309 0.0017054 0.0030739 -0.0064616 -0.00048642 -0.0068566 -0.0075712 -0.0032439 -0.028708 0 0 0 0 0 0 0 0 0 0 0 0 0 0 0 0 0
2.3789 0.0043954 0.0038921 0.0076568 0.003296 0.0027535 0.0044118 -0.0059813 -0.0011691 -0.0049662 -0.0053727 0.00053679 -0.0075792 0 0 0 0 0 0 0 0 0 0 0 0 0 0 0 0 0
2.3828 0.0032094 0.003777 0.0081233 0.0016109 0.0026753 0.0037958 -0.0028435 -0.0015572 -0.00040613 -0.0020217 0.004098 0.020895 0 0 0 0 0 0 0 0 0 0 0 0 0 0 0 0 0
2.3867 0.0023191 0.0029919 0.0077536 -0.0013152 0.0016691 0.0011511 0.002319 -0.00094156 0.0048912 0.0012406 0.0064075 0.035391 0 0 0 0 0 0 0 0 0 0 0 0 0 0 0 0 0
2.3906 0.0021216 0.0019631 0.0077523 -0.0042813 0.00022557 -0.0020947 0.0072098 0.00075675 0.0086084 0.0033718 0.0072 0.026618 0 0 0 0 0 0 0 0 0 0 0 0 0 0 0 0 0
2.3945 0.0021385 0.0010555 0.0082899 -0.0057156 -0.0011585 -0.0037562 0.0091797 0.0026599 0.0090215 0.0039536 0.0066661 0.004463 0 0 0 0 0 0 0 0 0 0 0 0 0 0 0 0 0
2.3984 0.0016999 0.00039165 0.0084955 -0.0047124 -0.0020874 -0.0025128 0.0069839 0.0035151 0.005795 0.003266 0.0049 -0.012225 0 0 0 0 0 0 0 0 0 0 0 0 0 0 0 0 0
2.4023 0.00063548 -0.00015013 0.0071215 -0.0018141 -0.0022597 0.0009216 0.0016592 0.0027414 0.00024156 0.0019885 0.0018464 -0.012523 0 0 0 0 0 0 0 0 0 0 0 0 0 0 0 0 0
2.4063 -0.00066554 -0.00076381 0.0034221 0.0012213 -0.0015472 0.0041974 -0.0040992 0.00098319 -0.0051612 0.00077058 -0.0021311 -0.0009798 0 0 0 0 0 0 0 0 0 0 0 0 0 0 0 0 0
2.4102 -0.0017237 -0.0015057 -0.0022463 0.0026423 -0.00018462 0.0050942 -0.0075406 -0.00039763 -0.0078866 -7.6891e-06 -0.0057702 0.009794 0 0 0 0 0 0 0 0 0 0 0 0 0 0 0 0 0
2.4141 -0.0023614 -0.0022157 -0.0084084 0.0019872 0.0011595 0.0032098 -0.0073093 -0.00047629 -0.0066179 -0.00018151 -0.0073119 0.012328 0 0 0 0 0 0 0 0 0 0 0 0 0 0 0 0 0
2.418 -0.0026282 -0.0026252 -0.013064 0.00034639 0.0016651 0.00015171 -0.0039135 0.00047849 -0.0019634 0.00033176 -0.0057134 0.0097345 0 0 0 0 0 0 0 0 0 0 0 0 0 0 0 0 0
2.4219 -0.0024825 -0.002547 -0.014621 -0.00064156 0.00091271 -0.0018903 0.00083172 0.0013418 0.0038422 0.0014715 -0.0016495 0.0093556 0 0 0 0 0 0 0 0 0 0 0 0 0 0 0 0 0
2.4258 -0.0017259 -0.0019831 -0.012681 -0.00019295 -0.00070633 -0.0019033 0.0048405 0.0012277 0.0081371 0.0027963 0.002731 0.01315 0 0 0 0 0 0 0 0 0 0 0 0 0 0 0 0 0
2.4297 -0.00032916 -0.0010773 -0.008208 0.001044 -0.0021241 -0.00063612 0.0066692 0.00029064 0.0092291 0.0034287 0.0052564 0.015816 0 0 0 0 0 0 0 0 0 0 0 0 0 0 0 0 0
2.4336 0.00126 8.8448e-06 -0.0029396 0.0017031 -0.0022687 0.00035985 0.0059798 -0.00051873 0.0071343 0.002492 0.0052126 0.012146 0 0 0 0 0 0 0 0 0 0 0 0 0 0 0 0 0
2.4375 0.0022945 0.0011554 0.001579 0.00099094 -0.00081651 0.00021592 0.0035024 -0.00046149 0.0032577 -0.00013194 0.003608 0.0044655 0 0 0 0 0 0 0 0 0 0 0 0 0 0 0 0 0
2.4414 0.0023302 0.0022308 0.0046994 -0.00064893 0.0015357 -0.00062129 0.00058619 0.00024059 -0.00064973 -0.0033731 0.0020832 0.00087339 0 0 0 0 0 0 0 0 0 0 0 0 0 0 0 0 0
2.4453 0.0016532 0.0030162 0.0066594 -0.0020585 0.003489 -0.0010554 -0.0014648 0.000659 -0.0034537 -0.0054185 0.0015401 0.0055112 0 0 0 0 0 0 0 0 0 0 0 0 0 0 0 0 0
2.4492 0.0010273 0.0032401 0.0079753 -0.0024861 0.0039563 -0.00050303 -0.0019673 0.00014313 -0.0048933 -0.0048778 0.0017043 0.01169 0 0 0 0 0 0 0 0 0 0 0 0 0 0 0 0 0
2.4531 0.00094279 0.0027399 0.008807 -0.0021877 0.002712 0.00061002 -0.0010461 -0.00096445 -0.0051559 -0.0018083 0.0018135 0.0067575 0 0 0 0 0 0 0 0 0 0 0 0 0 0 0 0 0
2.457 0.0011108 0.0016177 0.0088103 -0.0019646 0.00047755 0.0013947 0.00064071 -0.0015976 -0.0043497 0.0022565 0.0015217 -0.014577 0 0 0 0 0 0 0 0 0 0 0 0 0 0 0 0 0
2.4609 0.00075406 0.00023035 0.0074995 -0.0021752 -0.0015598 0.0014035 0.0023885 -0.00094266 -0.00244 0.0053398 0.0010387 -0.041687 0 0 0 0 0 0 0 0 0 0 0 0 0 0 0 0 0
2.4648 -0.00055238 -0.00101 0.0047084 -0.0022733 -0.0024489 0.00094175 0.0037694 0.00084577 0.00033328 0.0062875 0.00049048 -0.054321 0 0 0 0 0 0 0 0 0 0 0 0 0 0 0 0 0
2.4688 -0.0023253 -0.0018666 0.00074945 -0.001365 -0.0019738 0.00056178 0.0046171 0.0028506 0.0030916 0.0052773 -0.00059162 -0.039856 0 0 0 0 0 0 0 0 0 0 0 0 0 0 0 0 0
2.4727 -0.0034888 -0.002349 -0.0037379 0.00077227 -0.00069221 0.00040216 0.0048429 0.0042334 0.0045522 0.0033002 -0.002889 -0.006084 0 0 0 0 0 0 0 0 0 0 0 0 0 0 0 0 0
2.4766 -0.0032884 -0.0025756 -0.0079639 0.0032545 0.00046452 0.00014576 0.0043737 0.0048217 0.0038468 0.0012469 -0.0063112 0.023139 0 0 0 0 0 0 0 0 0 0 0 0 0 0 0 0 0
2.4805 -0.0019342 -0.0025752 -0.011026 0.0047235 0.00077487 -0.00038486 0.0032924 0.0049073 0.0012838 -0.00053273 -0.0095093 0.026998 0 0 0 0 0 0 0 0 0 0 0 0 0 0 0 0 0
2.4844 -0.00036831 -0.0022301 -0.011989 0.0044791 0.00014914 -0.00074786 0.0019663 0.004613 -0.0016615 -0.0019494 -0.010618 0.0053161 0 0 0 0 0 0 0 0 0 0 0 0 0 0 0 0 0
2.4883 0.00058145 -0.0014187 -0.010273 0.003043 -0.0008603 -0.00019863 0.00092417 0.0036406 -0.0032512 -0.0027107 -0.0087166 -0.021067 0 0 0 0 0 0 0 0 0 0 0 0 0 0 0 0 0
2.4922 0.00082781 -0.00021629 -0.0062113 0.0016252 -0.0014596 0.0013964 0.00052907 0.0017405 -0.0026441 -0.00235 -0.0046773 -0.028057 0 0 0 0 0 0 0 0 0 0 0 0 0 0 0 0 0
2.4961 0.00087252 0.001055 -0.0012378 0.001011 -0.0011564 0.0030109 0.00075545 -0.00063231 -0.00041714 -0.00079664 -0.00052876 -0.0091171 0 0 0 0 0 0 0 0 0 0 0 0 0 0 0 0 0
2.5 0.0011318 0.0020033 0.0027855 0.00092311 -7.4608e-05 0.0030296 0.0013012 -0.0023138 0.0019335 0.0011724 0.0021189 0.01883 0 0 0 0 0 0 0 0 0 0 0 0 0 0 0 0 0
2.5039 0.0014889 0.0024329 0.0047989 0.00042819 0.0011668 0.00063201 0.0019003 -0.0022651 0.0030711 0.0022438 0.0031539 0.029624 0 0 0 0 0 0 0 0 0 0 0 0 0 0 0 0 0
2.5078 0.001515 0.0024697 0.0053368 -0.001047 0.0018966 -0.0032179 0.0024723 -0.00050327 0.0026131 0.0015418 0.0035905 0.010167 0 0 0 0 0 0 0 0 0 0 0 0 0 0 0 0 0
2.5117 0.0010499 0.0024285 0.0060179 -0.0030872 0.0018128 -0.0061909 0.0029388 0.0018236 0.0011057 -0.00057318 0.004213 -0.028088 0 0 0 0 0 0 0 0 0 0 0 0 0 0 0 0 0
2.5156 0.00045931 0.0025222 0.0079543 -0.0046335 0.0010909 -0.0062385 0.0029631 0.0033697 -0.00061216 -0.0026555 0.004647 -0.058083 0 0 0 0 0 0 0 0 0 0 0 0 0 0 0 0 0
2.5195 0.00026369 0.0026518 0.01041 -0.0049377 0.00015908 -0.0031636 0.0020362 0.0036774 -0.0019795 -0.0032123 0.0037947 -0.05896 0 0 0 0 0 0 0 0 0 0 0 0 0 0 0 0 0
2.5234 0.00054129 0.0024553 0.011047 -0.0041979 -0.0006217 0.0011962 -1.9099e-05 0.0033889 -0.002754 -0.0017637 0.0011714 -0.032611 0 0 0 0 0 0 0 0 0 0 0 0 0 0 0 0 0
2.5273 0.00077405 0.0015897 0.0077894 -0.0032845 -0.0011232 0.004336 -0.0025849 0.0034243 -0.0026817 0.00093318 -0.0022474 -0.001556 0 0 0 0 0 0 0 0 0 0 0 0 0 0 0 0 0
2.5313 0.00034409 4.0852e-05 0.00083387 -0.0028519 -0.0014017 0.0048757 -0.0043988 0.004 -0.0013479 0.0035634 -0.004579 0.0096581 0 0 0 0 0 0 0 0 0 0 0 0 0 0 0 0 0
2.5352 -0.00080554 -0.0017721 -0.0070038 -0.0027062 -0.0015658 0.003348 -0.0043752 0.0044845 0.001469 0.0051325 -0.0045244 -0.0060394 0 0 0 0 0 0 0 0 0 0 0 0 0 0 0 0 0
2.5391 -0.0020238 -0.0031834 -0.012074 -0.0020359 -0.0016988 0.0014598 -0.0024632 0.0041848 0.0052316 0.0053129 -0.0024162 -0.03362 0 0 0 0 0 0 0 0 0 0 0 0 0 0 0 0 0
2.543 -0.0024842 -0.0036433 -0.012447 -0.00028433 -0.0018435 0.00058482 0.00023576 0.0031705 0.0085111 0.0041889 0.00012252 -0.049295 0 0 0 0 0 0 0 0 0 0 0 0 0 0 0 0 0
2.5469 -0.0018852 -0.0030195 -0.0091454 0.0021541 -0.0019725 0.00078751 0.0022534 0.0022145 0.0096311 0.0019338 0.0015455 -0.040157 0 0 0 0 0 0 0 0 0 0 0 0 0 0 0 0 0
2.5508 -0.00065602 -0.0016424 -0.0050711 0.0040701 -0.0019331 0.0010938 0.0027881 0.0018964 0.0077294 -0.001124 0.0015137 -0.013851 0 0 0 0 0 0 0 0 0 0 0 0 0 0 0 0 0
2.5547 0.00047909 -7.661e-05 -0.002599 0.0043155 -0.0014711 0.00060077 0.0021115 0.0018498 0.0034266 -0.0041974 0.00086569 0.0090154 0 0 0 0 0 0 0 0 0 0 0 0 0 0 0 0 0
2.5586 0.0011047 0.0012162 -0.0018924 0.0026801 -0.00041931 -0.00063755 0.0010792 0.0010323 -0.0014548 -0.0060671 0.000649 0.01239 0 0 0 0 0 0 0 0 0 0 0 0 0 0 0 0 0
2.5625 0.0013047 0.0020864 -0.0012541 5.1352e-05 0.0010455 -0.0017003 0.00031299 -0.0011606 -0.0049307 -0.0057214 0.0012307 -0.0028615 0 0 0 0 0 0 0 0 0 0 0 0 0 0 0 0 0
2.5664 0.0013419 0.0026462 0.00099555 -0.0022427 0.0023293 -0.0017025 -0.00014408 -0.0040472 -0.0058895 -0.0031821 0.0022344 -0.02153 0 0 0 0 0 0 0 0 0 0 0 0 0 0 0 0 0
2.5703 0.0012547 0.003035 0.0048693 -0.0033404 0.0027053 -0.00065331 -0.00047652 -0.0059916 -0.0044397 0.00027157 0.0031278 -0.028131 0 0 0 0 0 0 0 0 0 0 0 0 0 0 0 0 0
2.5742 0.00082869 0.0032181 0.0086746 -0.0032891 0.0018258 0.00049762 -0.00058606 -0.0056918 -0.0015152 0.0028361 0.0036994 -0.019549 0 0 0 0 0 0 0 0 0 0 0 0 0 0 0 0 0
2.5781 -6.1658e-05 0.0030033 0.01044 -0.0027481 7.344e-05 0.00066209 -9.5263e-05 -0.0032492 0.0017651 0.003374 0.0039609 -0.0057378 0 0 0 0 0 0 0 0 0 0 0 0 0 0 0 0 0
2.582 -0.0011619 0.0022549 0.0094284 -0.0022908 -0.0015801 -0.00042267 0.0010913 -4.6153e-05 0.0044757 0.0021104 0.0037532 0.00072479 0 0 0 0 0 0 0 0 0 0 0 0 0 0 0 0 0
2.5859 -0.0019577 0.0010988 0.0064708 -0.001927 -0.0021713 -0.0018848 0.0023334 0.0023988 0.0059312 0.00029495 0.0026723 -0.0042014 0 0 0 0 0 0 0 0 0 0 0 0 0 0 0 0 0
2.5898 -0.002105 -9.7911e-05 0.0030507 -0.0012209 -0.00139 -0.0023459 0.0025663 0.0035005 0.005708 -0.00081867 0.00051134 -0.013993 0 0 0 0 0 0 0 0 0 0 0 0 0 0 0 0 0
2.5938 -0.0017321 -0.00098129 0.00012781 0.00015388 0.00019181 -0.0010152 0.0012546 0.003683 0.003861 -0.00079339 -0.0022463 -0.01907 0 0 0 0 0 0 0 0 0 0 0 0 0 0 0 0 0
2.5977 -0.0013081 -0.0014751 -0.0022659 0.001943 0.0014722 0.001602 -0.00089696 0.0035861 0.0011472 -3.2777e-05 -0.0044983 -0.015502 0 0 0 0 0 0 0 0 0 0 0 0 0 0 0 0 0
2.6016 -0.0012217 -0.0017962 -0.0045026 0.0033585 0.0015087 0.0039606 -0.0022833 0.0033348 -0.0011519 0.00081565 -0.005222 -0.006709 0 0 0 0 0 0 0 0 0 0 0 0 0 0 0 0 0
2.6055 -0.0014851 -0.0021798 -0.0065972 0.0036332 0.00010167 0.0045462 -0.0016648 0.0025979 -0.0019308 0.0014039 -0.0042083 0.0019224 0 0 0 0 0 0 0 0 0 0 0 0 0 0 0 0 0
2.6094 -0.0018125 -0.00256 -0.0079703 0.002631 -0.002061 0.0029759 0.00068895 0.0012398 -0.0010466 0.0017038 -0.0021691 0.008493 0 0 0 0 0 0 0 0 0 0 0 0 0 0 0 0 0
2.6133 -0.0019227 -0.0025275 -0.0078744 0.0010003 -0.0037556 0.00029372 0.003026 -0.00025725 0.00049384 0.0016505 -0.00015539 0.014119 0 0 0 0 0 0 0 0 0 0 0 0 0 0 0 0 0
2.6172 -0.0017292 -0.0016546 -0.0060028 -0.00027812 -0.0038766 -0.0017836 0.0033907 -0.0011173 0.0012314 0.0009331 0.0011531 0.018178 0 0 0 0 0 0 0 0 0 0 0 0 0 0 0 0 0
2.6211 -0.0012734 6.96e-05 -0.0027295 -0.00060048 -0.0020712 -0.0021083 0.0011498 -0.001008 0.00037072 -0.00075244 0.0016946 0.016307 0 0 0 0 0 0 0 0 0 0 0 0 0 0 0 0 0
2.625 -0.00057555 0.0020876 0.0011406 -0.00013782 0.00097544 -0.00087956 -0.0024566 -0.00039739 -0.0015704 -0.003206 0.0017591 0.0050227 0 0 0 0 0 0 0 0 0 0 0 0 0 0 0 0 0
2.6289 0.00035407 0.0035806 0.0048062 0.00038644 0.0038126 0.00063367 -0.0051592 -0.00014136 -0.0031269 -0.0055006 0.0016506 -0.011578 0 0 0 0 0 0 0 0 0 0 0 0 0 0 0 0 0
2.6328 0.0013498 0.0040082 0.0077301 0.00032925 0.004995 0.0011692 -0.0052138 -0.00071006 -0.002984 -0.0063441 0.0016373 -0.02177 0 0 0 0 0 0 0 0 0 0 0 0 0 0 0 0 0
2.6367 0.0020208 0.0034412 0.0096219 -0.00037625 0.0039554 0.00044451 -0.0025129 -0.0018044 -0.00093212 -0.0048377 0.0020662 -0.015635 0 0 0 0 0 0 0 0 0 0 0 0 0 0 0 0 0
2.6406 0.0019672 0.0024194 0.010295 -0.0012616 0.0014103 -0.0007652 0.0014384 -0.002668 0.0020359 -0.0011184 0.0032385 0.0038189 0 0 0 0 0 0 0 0 0 0 0 0 0 0 0 0 0
2.6445 0.0011403 0.0014754 0.0095808 -0.0018012 -0.0010549 -0.0014478 0.004502 -0.0027018 0.0044513 0.0035465 0.0049522 0.019756 0 0 0 0 0 0 0 0 0 0 0 0 0 0 0 0 0
2.6484 -1.4162e-05 0.00074935 0.007382 -0.0018386 -0.0020174 -0.0012884 0.0050983 -0.001777 0.0052572 0.0072845 0.0061732 0.014433 0 0 0 0 0 0 0 0 0 0 0 0 0 0 0 0 0
2.6523 -0.00083768 8.8091e-06 0.003807 -0.0015609 -0.0011645 -0.0008587 0.0029316 -8.7797e-05 0.0042092 0.0084893 0.0054109 -0.014212 0 0 0 0 0 0 0 0 0 0 0 0 0 0 0 0 0
2.6563 -0.0009631 -0.00098711 -0.00069076 -0.0011068 0.00054329 -0.00091979 -0.00098635 0.0020942 0.0017074 0.0066164 0.0017891 -0.047936 0 0 0 0 0 0 0 0 0 0 0 0 0 0 0 0 0
2.6602 -0.00059881 -0.002149 -0.0052817 -0.00028986 0.0016204 -0.0015506 -0.004875 0.0043955 -0.0015232 0.0025155 -0.003973 -0.061688 0 0 0 0 0 0 0 0 0 0 0 0 0 0 0 0 0
2.6641 -0.00033345 -0.0030619 -0.0089339 0.0011862 0.0011387 -0.0019948 -0.0069984 0.0061543 -0.0045338 -0.0019115 -0.0095976 -0.044598 0 0 0 0 0 0 0 0 0 0 0 0 0 0 0 0 0
2.668 -0.00063274 -0.0033141 -0.010794 0.0031818 -0.000672 -0.001428 -0.0064461 0.0065106 -0.0061409 -0.0046427 -0.012483 -0.0097771 0 0 0 0 0 0 0 0 0 0 0 0 0 0 0 0 0
2.6719 -0.0014601 -0.0028281 -0.010587 0.0048387 -0.0026946 8.2805e-05 -0.0035643 0.0049483 -0.0052187 -0.0046254 -0.011303 0.016569 0 0 0 0 0 0 0 0 0 0 0 0 0 0 0 0 0
2.6758 -0.0023082 -0.0018881 -0.0087307 0.0050082 -0.0037497 0.001417 0.00021127 0.0018656 -0.0014426 -0.0023852 -0.0067918 0.017616 0 0 0 0 0 0 0 0 0 0 0 0 0 0 0 0 0
2.6797 -0.0025559 -0.0008576 -0.0060004 0.0031727 -0.0032941 0.0013187 0.0031008 -0.0014698 0.0040029 0.00029058 -0.001181 1.57e-05 0 0 0 0 0 0 0 0 0 0 0 0 0 0 0 0 0
2.6836 -0.0018418 0.00012521 -0.0029607 8.2469e-05 -0.0015559 -0.0003766 0.0039083 -0.0037141 0.0085472 0.0014746 0.0031907 -0.012989 0 0 0 0 0 0 0 0 0 0 0 0 0 0 0 0 0
2.6875 -0.00022798 0.0011809 0.00034064 -0.0025571 0.00078325 -0.0023752 0.0025711 -0.0043658 0.0095133 0.0003203 0.0050457 -0.0030637 0 0 0 0 0 0 0 0 0 0 0 0 0 0 0 0 0
2.6914 0.001839 0.0024262 0.004087 -0.0032366 0.0029559 -0.0028865 1.4432e-05 -0.0039786 0.005902 -0.0024358 0.0044544 0.0265 0 0 0 0 0 0 0 0 0 0 0 0 0 0 0 0 0
2.6953 0.003666 0.003679 0.0080246 -0.0017589 0.0042853 -0.0011753 -0.0024971 -0.0034754 -0.00060744 -0.0050087 0.0023804 0.053508 0 0 0 0 0 0 0 0 0 0 0 0 0 0 0 0 0
2.6992 0.0045262 0.0044321 0.011072 0.00059935 0.004278 0.0016479 -0.0039945 -0.0032332 -0.0063691 -0.0057181 5.9519e-05 0.055936 0 0 0 0 0 0 0 0 0 0 0 0 0 0 0 0 0
2.7031 0.0039757 0.0041549 0.011725 0.002042 0.0028199 0.0033685 -0.0040489 -0.0028265 -0.0079242 -0.0039547 -0.0014253 0.030197 0 0 0 0 0 0 0 0 0 0 0 0 0 0 0 0 0
2.707 0.0021863 0.002691 0.0090871 0.0015747 0.00040452 0.002408 -0.0026818 -0.0016434 -0.0042095 -0.00040166 -0.0014477 -0.0066896 0 0 0 0 0 0 0 0 0 0 0 0 0 0 0 0 0
2.7109 2.1434e-05 0.00043361 0.0037166 -0.00033472 -0.0019232 -0.00085107 -0.00026394 0.00029505 0.002699 0.0034467 -0.00016519 -0.031306 0 0 0 0 0 0 0 0 0 0 0 0 0 0 0 0 0
2.7148 -0.0013654 -0.0018579 -0.0024713 -0.0022072 -0.0030875 -0.0042473 0.0024391 0.0021746 0.0088304 0.0060217 0.0013184 -0.031046 0 0 0 0 0 0 0 0 0 0 0 0 0 0 0 0 0
2.7188 -0.0012672 -0.0034608 -0.0072791 -0.0026693 -0.0026845 -0.0053894 0.0042919 0.0030655 0.010709 0.0062708 0.0013681 -0.010482 0 0 0 0 0 0 0 0 0 0 0 0 0 0 0 0 0
2.7227 2.6335e-05 -0.0040273 -0.0094889 -0.0013438 -0.0012905 -0.0033477 0.0041995 0.002764 0.0073335 0.0039948 -0.001126 0.015698 0 0 0 0 0 0 0 0 0 0 0 0 0 0 0 0 0
2.7266 0.0013627 -0.0036608 -0.0093845 0.0010656 -4.425e-05 0.0007653 0.0018505 0.001965 0.00057192 -2.9912e-05 -0.0056894 0.034435 0 0 0 0 0 0 0 0 0 0 0 0 0 0 0 0 0
2.7305 0.0015351 -0.0027433 -0.0082277 0.0033704 0.00020606 0.0046333 -0.0017636 0.001605 -0.0060676 -0.00421 -0.010141 0.040595 0 0 0 0 0 0 0 0 0 0 0 0 0 0 0 0 0
2.7344 0.0001691 -0.0016795 -0.0072044 0.0046081 -0.0005102 0.0062295 -0.0046566 0.0020137 -0.0093819 -0.00672 -0.011777 0.035274 0 0 0 0 0 0 0 0 0 0 0 0 0 0 0 0 0
2.7383 -0.0020133 -0.00072388 -0.0066627 0.0044016 -0.0014379 0.0048834 -0.0050048 0.0026541 -0.007983 -0.0064243 -0.0091588 0.021299 0 0 0 0 0 0 0 0 0 0 0 0 0 0 0 0 0
2.7422 -0.0037491 5.3477e-05 -0.0060857 0.0029219 -0.0017956 0.001375 -0.0024036 0.0026249 -0.0027292 -0.003635 -0.0031681 0.0016242 0 0 0 0 0 0 0 0 0 0 0 0 0 0 0 0 0
2.7461 -0.0041288 0.00070875 -0.0046183 0.00068125 -0.0013664 -0.0027064 0.001749 0.001407 0.00388 -7.3609e-05 0.0034865 -0.019098 0 0 0 0 0 0 0 0 0 0 0 0 0 0 0 0 0
2.75 -0.0031145 0.0013432 -0.0016721 -0.0016627 -0.0004986 -0.0057496 0.0051182 -0.00078879 0.008873 0.0021266 0.0079475 -0.033847 0 0 0 0 0 0 0 0 0 0 0 0 0 0 0 0 0
2.7539 -0.0013642 0.0020295 0.0027115 -0.0034854 0.00036439 -0.0066676 0.0059486 -0.0032425 0.010031 0.0017777 0.0088053 -0.036234 0 0 0 0 0 0 0 0 0 0 0 0 0 0 0 0 0
2.7578 0.00033573 0.0027459 0.0077719 -0.0043901 0.0010831 -0.0051786 0.0041166 -0.005178 0.006783 -0.00062767 0.0065533 -0.025109 0 0 0 0 0 0 0 0 0 0 0 0 0 0 0 0 0
2.7617 0.0014811 0.003332 0.012163 -0.0043336 0.0017723 -0.0019047 0.00099663 -0.0060526 0.00050316 -0.0033521 0.0028613 -0.0062417 0 0 0 0 0 0 0 0 0 0 0 0 0 0 0 0 0
2.7656 0.0018554 0.0035084 0.014341 -0.0035529 0.0024439 0.0017786 -0.0016373 -0.0056093 -0.005979 -0.0046472 -0.00051478 0.011015 0 0 0 0 0 0 0 0 0 0 0 0 0 0 0 0 0
2.7695 0.0013546 0.0029916 0.013198 -0.002322 0.0027971 0.0042646 -0.0027522 -0.0038705 -0.0095832 -0.0038103 -0.0023946 0.019559 0 0 0 0 0 0 0 0 0 0 0 0 0 0 0 0 0
2.7734 -1.4047e-05 0.0016738 0.0086981 -0.00077738 0.0024091 0.0045006 -0.0024302 -0.0011771 -0.0084691 -0.0013398 -0.0022991 0.018445 0 0 0 0 0 0 0 0 0 0 0 0 0 0 0 0 0
2.7773 -0.0019207 -0.00023763 0.002051 0.00098185 0.0011277 0.0025877 -0.0014037 0.0018362 -0.0030759 0.0016997 -0.0004552 0.012554 0 0 0 0 0 0 0 0 0 0 0 0 0 0 0 0 0
2.7813 -0.0036176 -0.0022351 -0.0048169 0.0026261 -0.00073621 -0.00026761 -0.00035013 0.0044532 0.003937 0.0043796 0.0020923 0.0090956 0 0 0 0 0 0 0 0 0 0 0 0 0 0 0 0 0
2.7852 -0.0042512 -0.0037075 -0.010206 0.0035363 -0.0025766 -0.0024934 0.00041552 0.0061709 0.008956 0.0061075 0.0035811 0.013438 0 0 0 0 0 0 0 0 0 0 0 0 0 0 0 0 0
2.7891 -0.0034448 -0.0042226 -0.013328 0.0031972 -0.0038104 -0.0030829 0.00074736 0.0068225 0.0092808 0.0064214 0.0022885 0.025979 0 0 0 0 0 0 0 0 0 0 0 0 0 0 0 0 0
2.793 -0.001643 -0.0037241 -0.014257 0.0017905 -0.0040555 -0.002068 0.000402 0.006441 0.0045797 0.0049159 -0.0022197 0.041048 0 0 0 0 0 0 0 0 0 0 0 0 0 0 0 0 0
2.7969 0.00015969 -0.0025218 -0.013338 0.00037167 -0.0031413 -0.00027832 -0.00085258 0.0050849 -0.0028934 0.0015915 -0.0082831 0.048946 0 0 0 0 0 0 0 0 0 0 0 0 0 0 0 0 0
2.8008 0.0011365 -0.0010918 -0.010723 0.00024214 -0.0011597 0.0012954 -0.0027867 0.0028986 -0.0094465 -0.0027071 -0.012716 0.041601 0 0 0 0 0 0 0 0 0 0 0 0 0 0 0 0 0
2.8047 0.0011855 0.00016884 -0.0064975 0.0018656 0.0013562 0.0019905 -0.0044298 0.00034963 -0.011825 -0.0063734 -0.012688 0.019471 0 0 0 0 0 0 0 0 0 0 0 0 0 0 0 0 0
2.8086 0.00084756 0.0010767 -0.0011687 0.0042369 0.0033745 0.0015563 -0.0044427 -0.0017477 -0.0088085 -0.0078335 -0.0076446 -0.0057876 0 0 0 0 0 0 0 0 0 0 0 0 0 0 0 0 0
2.8125 0.00069921 0.0016338 0.0041401 0.0053933 0.0037608 2.4049e-05 -0.002061 -0.002675 -0.0017395 -0.0065252 0.0002075 -0.017269 0 0 0 0 0 0 0 0 0 0 0 0 0 0 0 0 0
2.8164 0.00081538 0.001916 0.0081763 0.0038275 0.0020652 -0.0023125 0.0020851 -0.0024218 0.0062049 -0.0032698 0.0072949 -0.0052243 0 0 0 0 0 0 0 0 0 0 0 0 0 0 0 0 0
2.8203 0.00080682 0.0019939 0.010344 -0.00027353 -0.00090215 -0.0047683 0.0060318 -0.0018057 0.011541 0.00026912 0.010874 0.02343 0 0 0 0 0 0 0 0 0 0 0 0 0 0 0 0 0
2.8242 0.00035476 0.0019306 0.011011 -0.0049923 -0.0033534 -0.006294 0.0075763 -0.0017986 0.012037 0.0025814 0.01038 0.047902 0 0 0 0 0 0 0 0 0 0 0 0 0 0 0 0 0
2.8281 -0.0003279 0.0017979 0.010961 -0.0079217 -0.0036665 -0.0059167 0.0057207 -0.0025736 0.0076155 0.0029934 0.0070911 0.048692 0 0 0 0 0 0 0 0 0 0 0 0 0 0 0 0 0
2.832 -0.00060869 0.0016359 0.010493 -0.0077219 -0.0015848 -0.0034188 0.0014096 -0.0032276 0.00027136 0.0016866 0.0027282 0.023618 0 0 0 0 0 0 0 0 0 0 0 0 0 0 0 0 0
2.8359 -5.4559e-05 0.0013724 0.0090558 -0.0048222 0.0015128 0.00030124 -0.0030321 -0.0025878 -0.0068717 -0.00065965 -0.0016449 -0.0094253 0 0 0 0 0 0 0 0 0 0 0 0 0 0 0 0 0
2.8398 0.0010225 0.00080818 0.0058226 -0.00087233 0.0035472 0.0036086 -0.005393 -0.00042501 -0.01092 -0.0031204 -0.0056046 -0.026683 0 0 0 0 0 0 0 0 0 0 0 0 0 0 0 0 0
2.8438 0.0016447 -0.00024508 0.00068366 0.0024385 0.0031624 0.0050839 -0.0049175 0.0021307 -0.0104 -0.0045871 -0.0086455 -0.018239 0 0 0 0 0 0 0 0 0 0 0 0 0 0 0 0 0
2.8477 0.000881 -0.0017379 -0.0053007 0.0042171 0.00055018 0.0043585 -0.0025469 0.0034868 -0.0058042 -0.003996 -0.0098187 0.0040611 0 0 0 0 0 0 0 0 0 0 0 0 0 0 0 0 0
2.8516 -0.0013642 -0.0032588 -0.010428 0.0044011 -0.002847 0.0022073 6.2067e-06 0.0030084 0.00073162 -0.0009688 -0.0082954 0.017823 0 0 0 0 0 0 0 0 0 0 0 0 0 0 0 0 0
2.8555 -0.0041306 -0.004175 -0.013374 0.0033305 -0.0053438 -0.00011649 0.0015074 0.0015695 0.0064226 0.0034993 -0.00434 0.010512 0 0 0 0 0 0 0 0 0 0 0 0 0 0 0 0 0
2.8594 -0.0059494 -0.0039969 -0.013798 0.0014605 -0.0058868 -0.0017149 0.0017737 0.00064869 0.0090472 0.0070825 0.00036854 -0.0095043 0 0 0 0 0 0 0 0 0 0 0 0 0 0 0 0 0
2.8633 -0.0057713 -0.0027113 -0.012117 -0.00059458 -0.0043223 -0.0024025 0.0012646 0.00084606 0.0078119 0.0072932 0.0035816 -0.021341 0 0 0 0 0 0 0 0 0 0 0 0 0 0 0 0 0
2.8672 -0.0036249 -0.00082137 -0.0088804 -0.0020376 -0.0012277 -0.002446 0.00029984 0.0013275 0.0035198 0.003183 0.003933 -0.011465 0 0 0 0 0 0 0 0 0 0 0 0 0 0 0 0 0
2.8711 -0.00058282 0.00095515 -0.0044571 -0.0022481 0.0023043 -0.0020972 -0.0012104 0.00078137 -0.0019411 -0.0036945 0.0018526 0.013528 0 0 0 0 0 0 0 0 0 0 0 0 0 0 0 0 0
2.875 0.0018966 0.0021049 0.00070313 -0.0013567 0.0048727 -0.0014123 -0.0032579 -0.0010955 -0.0064503 -0.0099599 -0.00076488 0.032936 0 0 0 0 0 0 0 0 0 0 0 0 0 0 0 0 0
2.8789 0.0027968 0.0025457 0.0057273 -0.0004092 0.0052302 -0.00044872 -0.0050907 -0.0031543 -0.0084324 -0.012396 -0.0018361 0.030803 0 0 0 0 0 0 0 0 0 0 0 0 0 0 0 0 0
2.8828 0.0020347 0.0025247 0.0094639 -0.00071635 0.0030498 0.0005013 -0.005331 -0.0039014 -0.0073032 -0.0098711 -0.00035802 0.0098069 0 0 0 0 0 0 0 0 0 0 0 0 0 0 0 0 0
2.8867 0.00037034 0.002323 0.011109 -0.002754 -0.0005343 0.00099425 -0.003045 -0.0030141 -0.0035618 -0.003874 0.0031199 -0.012365 0 0 0 0 0 0 0 0 0 0 0 0 0 0 0 0 0
2.8906 -0.0011427 0.0020349 0.010695 -0.0055476 -0.0033282 0.00080362 0.0011148 -0.0016291 0.001388 0.002595 0.0069268 -0.019895 0 0 0 0 0 0 0 0 0 0 0 0 0 0 0 0 0
2.8945 -0.0017894 0.0015784 0.0089049 -0.0072001 -0.0034837 0.00018838 0.0048965 -0.0010276 0.0056444 0.0068302 0.0091718 -0.012517 0 0 0 0 0 0 0 0 0 0 0 0 0 0 0 0 0
2.8984 -0.0015204 0.00087037 0.0063918 -0.0062632 -0.00095478 -0.00025882 0.0059042 -0.0010917 0.0074499 0.0076792 0.0086231 -0.003457 0 0 0 0 0 0 0 0 0 0 0 0 0 0 0 0 0
2.9023 -0.00081387 -2.7662e-05 0.0033309 -0.0028729 0.0022818 -8.8164e-05 0.0034865 -0.00027994 0.0059681 0.0056609 0.0052691 -0.0047026 0 0 0 0 0 0 0 0 0 0 0 0 0 0 0 0 0
2.9063 -0.00022978 -0.00091419 -0.00033256 0.0012892 0.003641 0.00063713 -0.0005683 0.0026414 0.0018568 0.0022691 0.00040003 -0.014704 0 0 0 0 0 0 0 0 0 0 0 0 0 0 0 0 0
2.9102 -1.151e-05 -0.0015655 -0.0042588 0.0041801 0.0019511 0.0014191 -0.0032828 0.0067951 -0.0028119 -0.00084525 -0.003909 -0.020626 0 0 0 0 0 0 0 0 0 0 0 0 0 0 0 0 0
2.9141 -2.0229e-05 -0.001842 -0.0075041 0.0047643 -0.0015949 0.0017705 -0.0027747 0.0093123 -0.0054833 -0.0024162 -0.0058364 -0.012636 0 0 0 0 0 0 0 0 0 0 0 0 0 0 0 0 0
2.918 3.9773e-06 -0.0017141 -0.0090818 0.0035196 -0.0043996 0.0016122 0.00031718 0.0076048 -0.0045436 -0.00188 -0.0048781 0.0042016 0 0 0 0 0 0 0 0 0 0 0 0 0 0 0 0 0
2.9219 0.00013571 -0.0012397 -0.0087652 0.0018157 -0.0045316 0.0012722 0.0034848 0.001842 -0.00038801 0.00040588 -0.0021878 0.012669 0 0 0 0 0 0 0 0 0 0 0 0 0 0 0 0 0
2.9258 0.00021438 -0.00054879 -0.0072433 0.00080874 -0.0021512 0.0011249 0.0045078 -0.0047277 0.0046534 0.0031745 0.00021198 -0.00092062 0 0 0 0 0 0 0 0 0 0 0 0 0 0 0 0 0
2.9297 9.1282e-05 0.00016934 -0.0053784 0.00075332 0.00084455 0.0012188 0.003222 -0.008097 0.0076412 0.0047421 0.00088817 -0.032259 0 0 0 0 0 0 0 0 0 0 0 0 0 0 0 0 0
2.9336 -9.1718e-05 0.00072722 -0.0033045 0.0011155 0.0025018 0.0012191 0.001379 -0.0065338 0.0068212 0.0039233 7.9423e-07 -0.059406 0 0 0 0 0 0 0 0 0 0 0 0 0 0 0 0 0
2.9375 8.7802e-05 0.0010476 -0.00037596 0.0011669 0.0022712 0.00068567 0.00081815 -0.0017395 0.0026938 0.00082388 -0.0010115 -0.058754 0 0 0 0 0 0 0 0 0 0 0 0 0 0 0 0 0
2.9414 0.00098016 0.0012265 0.003866 0.00047925 0.0010804 -0.00055624 0.001697 0.0027492 -0.0023895 -0.0031219 -0.00082104 -0.023857 0 0 0 0 0 0 0 0 0 0 0 0 0 0 0 0 0
2.9453 0.002461 0.0014523 0.008667 -0.00096331 0.00021413 -0.0022207 0.0024245 0.0043725 -0.0058247 -0.0059955 0.00055459 0.028118 0 0 0 0 0 0 0 0 0 0 0 0 0 0 0 0 0
2.9492 0.0038641 0.0018096 0.012138 -0.0028858 0.00020261 -0.0036388 0.0013213 0.003149 -0.006409 -0.006534 0.0018053 0.067512 0 0 0 0 0 0 0 0 0 0 0 0 0 0 0 0 0
2.9531 0.0043665 0.0021386 0.012576 -0.0048193 0.00067144 -0.0040469 -0.001594 0.00098847 -0.0048875 -0.0047404 0.0016145 0.072316 0 0 0 0 0 0 0 0 0 0 0 0 0 0 0 0 0
2.957 0.0035467 0.0021099 0.0098755 -0.006141 0.0010147 -0.002963 -0.0044013 -0.00024687 -0.0030753 -0.0016066 -4.8907e-05 0.042517 0 0 0 0 0 0 0 0 0 0 0 0 0 0 0 0 0
2.9609 0.0016788 0.0014845 0.0056744 -0.0062303 0.00099918 -0.00052139 -0.0048826 -3.411e-05 -0.0023058 0.0016708 -0.0018787 -0.001045 0 0 0 0 0 0 0 0 0 0 0 0 0 0 0 0 0
2.9648 -0.00045865 0.00033886 0.0020258 -0.00481 0.00069963 0.0024063 -0.0024747 0.0010498 -0.0024315 0.0042766 -0.0024689 -0.03135 0 0 0 0 0 0 0 0 0 0 0 0 0 0 0 0 0
2.9688 -0.0020829 -0.00095782 -0.00020874 -0.0022505 5.4469e-05 0.0044749 0.0011956 0.0023604 -0.0021309 0.0058047 -0.0016274 -0.032535 0 0 0 0 0 0 0 0 0 0 0 0 0 0 0 0 0
2.9727 -0.0028219 -0.0019975 -0.0017647 0.00049467 -0.0012229 0.0045183 0.0036468 0.0037137 -0.00023047 0.0059783 -0.00048108 -0.0084364 0 0 0 0 0 0 0 0 0 0 0 0 0 0 0 0 0
2.9766 -0.0027748 -0.0025796 -0.0038706 0.0023894 -0.0031291 0.002287 0.003519 0.0049989 0.0030442 0.0045633 -0.00029464 0.022079 0 0 0 0 0 0 0 0 0 0 0 0 0 0 0 0 0
2.9805 -0.0022691 -0.0027241 -0.0067687 0.002917 -0.0048451 -0.0012395 0.0014655 0.0056376 0.0059284 0.0016504 -0.0012067 0.038563 0 0 0 0 0 0 0 0 0 0 0 0 0 0 0 0 0
2.9844 -0.0015772 -0.0024767 -0.0093032 0.0023114 -0.0049913 -0.0042984 -0.00068394 0.0047825 0.0062701 -0.0020269 -0.0021562 0.031824 0 0 0 0 0 0 0 0 0 0 0 0 0 0 0 0 0
2.9883 -0.00080736 -0.0017572 -0.0099153 0.0012492 -0.0027113 -0.0053646 -0.0015586 0.002184 0.0031561 -0.0052003 -0.0020409 0.0082888 0 0 0 0 0 0 0 0 0 0 0 0 0 0 0 0 0
2.9922 2.5449e-05 -0.00046261 -0.008005 0.0002932 0.0013256 -0.0040863 -0.0011553 -0.0012454 -0.0022022 -0.0066726 -0.00087987 -0.015832 0 0 0 0 0 0 0 0 0 0 0 0 0 0 0 0 0
2.9961 0.00088573 0.00126 -0.0043456 -0.00043626 0.0050447 -0.0014742 -0.00035129 -0.0039161 -0.0070328 -0.0059946 0.00025087 -0.025705 0 0 0 0 0 0 0 0 0 0 0 0 0 0 0 0 0
3 0.0016734 0.0028874 -0.00027656 -0.0011356 0.0063235 0.00078819 0.0002626 -0.0047391 -0.0086856 -0.0036774 0.00044728 -0.016715 0 0 0 0 0 0 0 0 0 0 0 0 0 0 0 0 0
3.0039 0.0022526 0.0037629 0.0033736 -0.0019398 0.0045576 0.0014097 0.00095564 -0.0038703 -0.0062994 -0.00080608 5.4991e-05 0.0042532 0 0 0 0 0 0 0 0 0 0 0 0 0 0 0 0 0
3.0078 0.002498 0.0035675 0.0065264 -0.0026841 0.0011369 0.00019725 0.0022976 -0.0023212 -0.0013184 0.0015981 0.00038123 0.024783 0 0 0 0 0 0 0 0 0 0 0 0 0 0 0 0 0
3.0117 0.0023368 0.0025991 0.0091595 -0.0030077 -0.0015792 -0.0019899 0.0041533 -0.00089715 0.0034627 0.0029882 0.0022336 0.035202 0 0 0 0 0 0 0 0 0 0 0 0 0 0 0 0 0
3.0156 0.0017929 0.0015583 0.010634 -0.0026561 -0.0019564 -0.0038595 0.0053931 0.00041883 0.0056335 0.003305 0.0047626 0.033588 0 0 0 0 0 0 0 0 0 0 0 0 0 0 0 0 0
3.0195 0.0010181 0.00097919 0.009948 -0.0016882 -0.00013248 -0.0043849 0.0047507 0.0020546 0.0045019 0.0027899 0.0058933 0.025142 0 0 0 0 0 0 0 0 0 0 0 0 0 0 0 0 0
3.0234 0.00024712 0.00079466 0.0067445 -0.00043206 0.002285 -0.003208 0.0020796 0.0039573 0.0012214 0.0018592 0.0040896 0.017654 0 0 0 0 0 0 0 0 0 0 0 0 0 0 0 0 0
3.0273 -0.00034588 0.00043409 0.0019788 0.00071461 0.0034703 -0.00069802 -0.0012139 0.0052764 -0.0021853 0.0010625 -0.00017471 0.016685 0 0 0 0 0 0 0 0 0 0 0 0 0 0 0 0 0
3.0313 -0.000796 -0.00062035 -0.0025941 0.0014566 0.0025628 0.002207 -0.003072 0.005039 -0.0040789 0.0009427 -0.0046596 0.023019 0 0 0 0 0 0 0 0 0 0 0 0 0 0 0 0 0
3.0352 -0.0013369 -0.0023108 -0.0057383 0.0016646 2.4202e-05 0.0043086 -0.0023242 0.0031515 -0.003886 0.0017108 -0.0071263 0.032863 0 0 0 0 0 0 0 0 0 0 0 0 0 0 0 0 0
3.0391 -0.0021707 -0.0039745 -0.0075944 0.0013811 -0.0028478 0.0046109 0.00041992 0.00068508 -0.0019814 0.002944 -0.006998 0.039958 0 0 0 0 0 0 0 0 0 0 0 0 0 0 0 0 0
3.043 -0.0031806 -0.0048199 -0.0091888 0.00081843 -0.0047399 0.0028414 0.0032526 -0.00089207 0.00080316 0.0036499 -0.0054428 0.038729 0 0 0 0 0 0 0 0 0 0 0 0 0 0 0 0 0
3.0469 -0.0038699 -0.0044785 -0.011041 0.00030457 -0.0049545 -0.0002721 0.0043933 -0.00084796 0.0034978 0.0028099 -0.0039792 0.027493 0 0 0 0 0 0 0 0 0 0 0 0 0 0 0 0 0
3.0508 -0.0036671 -0.0031746 -0.012257 0.0001173 -0.0036265 -0.0032643 0.0034014 0.00031569 0.0050302 8.7881e-05 -0.0030937 0.010194 0 0 0 0 0 0 0 0 0 0 0 0 0 0 0 0 0
3.0547 -0.0024031 -0.0014382 -0.011072 0.00027042 -0.0015495 -0.0046984 0.0013041 0.0013526 0.0043506 -0.0038065 -0.0021914 -0.0049864 0 0 0 0 0 0 0 0 0 0 0 0 0 0 0 0 0
3.0586 -0.00055906 0.00030488 -0.0064472 0.00044343 0.00026974 -0.0039729 -0.00029551 0.0012163 0.00097598 -0.0073944 -0.00071313 -0.010161 0 0 0 0 0 0 0 0 0 0 0 0 0 0 0 0 0
3.0625 0.00098317 0.0018869 0.00073149 0.00018437 0.001147 -0.0016129 -0.00032347 -0.00032618 -0.0042831 -0.0091701 0.00096122 -0.0027491 0 0 0 0 0 0 0 0 0 0 0 0 0 0 0 0 0
3.0664 0.0015403 0.0032316 0.0079428 -0.00072653 0.0010748 0.0011375 0.0012332 -0.0027138 -0.0091585 -0.0083348 0.0018828 0.012834 0 0 0 0 0 0 0 0 0 0 0 0 0 0 0 0 0
3.0703 0.0011071 0.0041364 0.012586 -0.0020544 0.00063914 0.0030708 0.0035544 -0.004972 -0.01088 -0.0051239 0.0017441 0.028446 0 0 0 0 0 0 0 0 0 0 0 0 0 0 0 0 0
3.0742 0.00031421 0.0042909 0.013518 -0.0032435 0.00050584 0.0035664 0.0055903 -0.0060881 -0.0079171 -0.00065095 0.0014741 0.037943 0 0 0 0 0 0 0 0 0 0 0 0 0 0 0 0 0
3.0781 -0.00010897 0.0035342 0.01142 -0.0038062 0.0008502 0.0026643 0.0065569 -0.0053222 -0.001311 0.0035488 0.0023526 0.040597 0 0 0 0 0 0 0 0 0 0 0 0 0 0 0 0 0
3.082 7.8118e-05 0.002075 0.0079341 -0.0036229 0.0012144 0.0008382 0.0061294 -0.0025531 0.0055609 0.0060618 0.0044205 0.039597 0 0 0 0 0 0 0 0 0 0 0 0 0 0 0 0 0
3.0859 0.0004755 0.00042853 0.0044513 -0.0028994 0.00094528 -0.0012096 0.0044302 0.0014598 0.0088974 0.0060902 0.0059081 0.037668 0 0 0 0 0 0 0 0 0 0 0 0 0 0 0 0 0
3.0898 0.00043813 -0.00090081 0.001502 -0.0018686 -0.00016227 -0.0026514 0.0019453 0.005262 0.0068607 0.0037857 0.004551 0.034463 0 0 0 0 0 0 0 0 0 0 0 0 0 0 0 0 0
3.0938 -0.00032948 -0.0017101 -0.00107 -0.00057998 -0.0016063 -0.0027397 -0.00061294 0.0074659 0.00077538 0.00025653 -0.00023446 0.02814 0 0 0 0 0 0 0 0 0 0 0 0 0 0 0 0 0
3.0977 -0.0014806 -0.0021227 -0.0035982 0.00098918 -0.0025583 -0.0012382 -0.0025318 0.0076176 -0.0057088 -0.0028714 -0.0063768 0.018824 0 0 0 0 0 0 0 0 0 0 0 0 0 0 0 0 0
3.1016 -0.002268 -0.0023651 -0.006238 0.002634 -0.0025429 0.0011852 -0.0033461 0.0063973 -0.008881 -0.0042272 -0.010466 0.0095483 0 0 0 0 0 0 0 0 0 0 0 0 0 0 0 0 0
3.1055 -0.0021083 -0.0025263 -0.008848 0.0038086 -0.0017997 0.0030923 -0.0029612 0.0048818 -0.0071079 -0.0034 -0.010334 0.0032322 0 0 0 0 0 0 0 0 0 0 0 0 0 0 0 0 0
3.1094 -0.0010119 -0.0025018 -0.010931 0.0039214 -0.0010208 0.0031045 -0.0015851 0.0035186 -0.0015375 -0.0011274 -0.0066447 -0.00083393 0 0 0 0 0 0 0 0 0 0 0 0 0 0 0 0 0
3.1133 0.00044519 -0.0021151 -0.011612 0.00284 -0.00073642 0.00093217 0.00041662 0.0018405 0.0048248 0.0011729 -0.0021279 -0.0063587 0 0 0 0 0 0 0 0 0 0 0 0 0 0 0 0 0
3.1172 0.0015554 -0.0012635 -0.0098757 0.0011412 -0.0009126 -0.0022464 0.0025719 -0.00073528 0.0088389 0.0022163 0.0007545 -0.015018 0 0 0 0 0 0 0 0 0 0 0 0 0 0 0 0 0
3.1211 0.0019627 2.5601e-05 -0.0051792 -0.00018044 -0.0010661 -0.0044944 0.0042545 -0.0038256 0.0086891 0.0014791 0.0015648 -0.022275 0 0 0 0 0 0 0 0 0 0 0 0 0 0 0 0 0
3.125 0.0018328 0.0016019 0.0018728 -0.00036735 -0.00070532 -0.0044568 0.0047496 -0.0059332 0.0045014 -0.00068428 0.0016339 -0.019586 0 0 0 0 0 0 0 0 0 0 0 0 0 0 0 0 0
3.1289 0.0016083 0.0031825 0.0094018 0.00059302 0.00032223 -0.0022949 0.003607 -0.0055921 -0.0018745 -0.0033522 0.0023443 -0.0024251 0 0 0 0 0 0 0 0 0 0 0 0 0 0 0 0 0
3.1328 0.0015718 0.0043379 0.014985 0.0019875 0.0017912 0.0005138 0.0011327 -0.0028149 -0.0076684 -0.0054476 0.003783 0.023176 0 0 0 0 0 0 0 0 0 0 0 0 0 0 0 0 0
3.1367 0.0015735 0.0045832 0.016868 0.0028652 0.0032425 0.0022939 -0.0014531 0.00060497 -0.010342 -0.0060405 0.0049785 0.042694 0 0 0 0 0 0 0 0 0 0 0 0 0 0 0 0 0
3.1406 0.0011477 0.0036276 0.014827 0.0025929 0.0041105 0.0022744 -0.0025576 0.0023867 -0.0087748 -0.0045885 0.0051946 0.043311 0 0 0 0 0 0 0 0 0 0 0 0 0 0 0 0 0
3.1445 -6.1134e-05 0.0016474 0.0101 0.0011171 0.0038384 0.00086886 -0.0012729 0.0015764 -0.003951 -0.0012309 0.0047257 0.023678 0 0 0 0 0 0 0 0 0 0 0 0 0 0 0 0 0
3.1484 -0.0018925 -0.00066839 0.0045157 -0.0011032 0.002137 -0.00087719 0.0017987 -0.00074425 0.0014045 0.0029734 0.0043377 -0.0054159 0 0 0 0 0 0 0 0 0 0 0 0 0 0 0 0 0
3.1523 -0.0036261 -0.0024291 -0.00048293 -0.0033003 -0.00063834 -0.0020293 0.0047019 -0.002467 0.0042737 0.0062049 0.0040922 -0.029811 0 0 0 0 0 0 0 0 0 0 0 0 0 0 0 0 0
3.1563 -0.0043848 -0.0030438 -0.0042833 -0.0045932 -0.0033497 -0.0021092 0.005334 -0.002212 0.0031118 0.0066585 0.0030146 -0.041811 0 0 0 0 0 0 0 0 0 0 0 0 0 0 0 0 0
3.1602 -0.0037228 -0.0025534 -0.0069318 -0.0042325 -0.0045461 -0.0010362 0.0029035 -0.00024281 -0.0012348 0.0036507 0.00014865 -0.042399 0 0 0 0 0 0 0 0 0 0 0 0 0 0 0 0 0
3.1641 -0.0019659 -0.0015371 -0.008705 -0.0019793 -0.0034311 0.00094259 -0.0014401 0.0021198 -0.0061213 -0.0016831 -0.0040495 -0.035481 0 0 0 0 0 0 0 0 0 0 0 0 0 0 0 0 0
3.168 -2.9094e-05 -0.00066879 -0.0098009 0.0015209 -0.00062897 0.0031321 -0.005304 0.0037822 -0.0087745 -0.0067554 -0.0075465 -0.021969 0 0 0 0 0 0 0 0 0 0 0 0 0 0 0 0 0
3.1719 0.0011764 -0.00026998 -0.010235 0.0047413 0.0020037 0.004372 -0.0065669 0.0045321 -0.0078348 -0.0089232 -0.0081999 -0.00088328 0 0 0 0 0 0 0 0 0 0 0 0 0 0 0 0 0
3.1758 0.001313 -0.00018257 -0.0098295 0.0059078 0.002585 0.0035241 -0.0046123 0.0045992 -0.0037957 -0.0070736 -0.0055751 0.024132 0 0 0 0 0 0 0 0 0 0 0 0 0 0 0 0 0
3.1797 0.00075336 -2.0677e-06 -0.0082593 0.0040452 0.00060522 0.0003643 -0.00048123 0.0038966 0.0016462 -0.0023263 -0.0013681 0.041728 0 0 0 0 0 0 0 0 0 0 0 0 0 0 0 0 0
3.1836 0.00021683 0.00056444 -0.005234 -0.00024666 -0.0025924 -0.0038475 0.0039686 0.0019921 0.0065347 0.0026508 0.0020119 0.039399 0 0 0 0 0 0 0 0 0 0 0 0 0 0 0 0 0
3.1875 0.00022813 0.0014952 -0.00084189 -0.0049309 -0.004689 -0.006832 0.0071158 -0.0010957 0.0091993 0.0052528 0.0033743 0.015319 0 0 0 0 0 0 0 0 0 0 0 0 0 0 0 0 0
3.1914 0.00081703 0.0025026 0.0041742 -0.0076377 -0.0039975 -0.0067049 0.0081225 -0.0042544 0.0084581 0.0044011 0.0034026 -0.016234 0 0 0 0 0 0 0 0 0 0 0 0 0 0 0 0 0
3.1953 0.001624 0.0032212 0.0085275 -0.0070648 -0.00061212 -0.0033497 0.0068823 -0.0057444 0.0039856 0.00096621 0.0035431 -0.033169 0 0 0 0 0 0 0 0 0 0 0 0 0 0 0 0 0
3.1992 0.0022215 0.0033693 0.010941 -0.0037428 0.0036864 0.0013614 0.0037978 -0.0045686 -0.0030508 -0.0029706 0.0043725 -0.022152 0 0 0 0 0 0 0 0 0 0 0 0 0 0 0 0 0
3.2031 0.0023361 0.0028146 0.010789 0.00033406 0.0065884 0.0047443 -0.00025349 -0.0014797 -0.0097783 -0.0053895 0.005109 0.010731 0 0 0 0 0 0 0 0 0 0 0 0 0 0 0 0 0
3.207 0.001845 0.0015843 0.0083453 0.0029366 0.0065936 0.0050167 -0.003902 0.0014477 -0.012661 -0.0053159 0.0046532 0.044802 0 0 0 0 0 0 0 0 0 0 0 0 0 0 0 0 0
3.2109 0.00069924 -0.00012949 0.0044653 0.0028705 0.0037112 0.002308 -0.0056429 0.0024176 -0.0096489 -0.0030638 0.0029304 0.060841 0 0 0 0 0 0 0 0 0 0 0 0 0 0 0 0 0
3.2148 -0.0010215 -0.0019796 4.1059e-05 0.00053356 -0.00070354 -0.0016334 -0.0046787 0.0012806 -0.0019915 0.00016537 0.0010356 0.0542 0 0 0 0 0 0 0 0 0 0 0 0 0 0 0 0 0
3.2188 -0.002937 -0.0035332 -0.0042862 -0.0024652 -0.004673 -0.0046208 -0.0017081 -0.00053415 0.0059855 0.0029316 1.1889e-05 0.034434 0 0 0 0 0 0 0 0 0 0 0 0 0 0 0 0 0
3.2227 -0.0043309 -0.0044024 -0.008002 -0.0042776 -0.0064568 -0.0051829 0.0011479 -0.001381 0.0094538 0.004107 -0.00039165 0.014133 0 0 0 0 0 0 0 0 0 0 0 0 0 0 0 0 0
3.2266 -0.0044596 -0.0043765 -0.010492 -0.0037906 -0.0052714 -0.0030868 0.0015662 -0.00075389 0.0063462 0.0032017 -0.0015458 -0.0009434 0 0 0 0 0 0 0 0 0 0 0 0 0 0 0 0 0
3.2305 -0.0030774 -0.0034897 -0.01112 -0.0011306 -0.001683 0.00075049 -0.0013101 0.00053582 -0.0011642 0.00048244 -0.0043781 -0.01164 0 0 0 0 0 0 0 0 0 0 0 0 0 0 0 0 0
3.2344 -0.00074946 -0.0020088 -0.0096395 0.0024651 0.0025385 0.0046604 -0.0060112 0.0013307 -0.0081865 -0.0030999 -0.0079624 -0.018138 0 0 0 0 0 0 0 0 0 0 0 0 0 0 0 0 0
3.2383 0.0014007 -0.000365 -0.0065265 0.0052884 0.0052162 0.0067919 -0.0094893 0.0011804 -0.01049 -0.0061902 -0.0097925 -0.01602 0 0 0 0 0 0 0 0 0 0 0 0 0 0 0 0 0
3.2422 0.0024072 0.00095764 -0.002826 0.0059915 0.0049425 0.0058805 -0.0090859 0.00050607 -0.0071486 -0.0074987 -0.007688 -0.0012697 0 0 0 0 0 0 0 0 0 0 0 0 0 0 0 0 0
3.2461 0.0021106 0.001586 0.00044811 0.0042212 0.0019589 0.0020322 -0.004355 -9.1439e-05 -0.00060006 -0.0063266 -0.0016911 0.021478 0 0 0 0 0 0 0 0 0 0 0 0 0 0 0 0 0
3.25 0.0012122 0.0014431 0.0028632 0.00074445 -0.0019228 -0.0030244 0.0025589 -0.00052698 0.0055319 -0.0029345 0.0057266 0.038237 0 0 0 0 0 0 0 0 0 0 0 0 0 0 0 0 0
3.2539 0.00068435 0.00084112 0.0046097 -0.0029945 -0.0044157 -0.0066994 0.0082316 -0.0012131 0.0088071 0.0014449 0.011289 0.035987 0 0 0 0 0 0 0 0 0 0 0 0 0 0 0 0 0
3.2578 0.0010219 0.0003516 0.0060579 -0.0056229 -0.0041643 -0.0070829 0.010006 -0.00244 0.0087431 0.0050211 0.012928 0.015101 0 0 0 0 0 0 0 0 0 0 0 0 0 0 0 0 0
3.2617 0.001935 0.00045349 0.0072918 -0.0064466 -0.0014939 -0.0042343 0.0074022 -0.0038656 0.0059575 0.0061845 0.010593 -0.0090097 0 0 0 0 0 0 0 0 0 0 0 0 0 0 0 0 0
3.2656 0.002684 0.0011668 0.0080258 -0.0055864 0.0019651 -0.00015841 0.002109 -0.0046383 0.0011052 0.0042976 0.0055891 -0.018378 0 0 0 0 0 0 0 0 0 0 0 0 0 0 0 0 0
3.2695 0.002709 0.001967 0.0078721 -0.0036633 0.0043934 0.0026297 -0.0031948 -0.0040063 -0.0051468 0.00016213 -0.00051958 -0.0083182 0 0 0 0 0 0 0 0 0 0 0 0 0 0 0 0 0
3.2734 0.0020071 0.0021066 0.0065937 -0.0013621 0.0047899 0.0028614 -0.0062885 -0.0018509 -0.01133 -0.0041638 -0.0063303 0.0083864 0 0 0 0 0 0 0 0 0 0 0 0 0 0 0 0 0
3.2773 0.0010005 0.0011511 0.0041033 0.00079731 0.0032695 0.0011996 -0.0063029 0.0012348 -0.014916 -0.0062645 -0.010362 0.013403 0 0 0 0 0 0 0 0 0 0 0 0 0 0 0 0 0
3.2813 0.00011282 -0.00067188 0.00037049 0.002425 0.00070293 -0.00061704 -0.0037866 0.0042457 -0.013494 -0.0046337 -0.011082 -3.7348e-05 0 0 0 0 0 0 0 0 0 0 0 0 0 0 0 0 0
3.2852 -0.00051638 -0.0025849 -0.0044402 0.0031865 -0.0018296 -0.0013072 -0.00017223 0.0061575 -0.0067167 0.00036652 -0.0077895 -0.020878 0 0 0 0 0 0 0 0 0 0 0 0 0 0 0 0 0
3.2891 -0.00096073 -0.0037542 -0.0095894 0.002908 -0.0034055 -0.00088649 0.0029701 0.006266 0.00273 0.0064929 -0.0016988 -0.030568 0 0 0 0 0 0 0 0 0 0 0 0 0 0 0 0 0
3.293 -0.0012451 -0.0037797 -0.013577 0.001812 -0.003449 -0.00021105 0.0045832 0.0044856 0.010301 0.010694 0.0040899 -0.020015 0 0 0 0 0 0 0 0 0 0 0 0 0 0 0 0 0
3.2969 -0.0012226 -0.0028298 -0.014616 0.00059366 -0.0019012 0.0001204 0.0044731 0.0015219 0.012294 0.010734 0.0062966 0.0027001 0 0 0 0 0 0 0 0 0 0 0 0 0 0 0 0 0
3.3008 -0.00073266 -0.0013845 -0.011683 0.00011224 0.00065043 0.00032551 0.0032354 -0.0013238 0.0081173 0.0064163 0.003764 0.020371 0 0 0 0 0 0 0 0 0 0 0 0 0 0 0 0 0
3.3047 0.00014112 0.00013194 -0.0053966 0.00082244 0.003112 0.00095578 0.0017812 -0.0028267 0.00046112 -0.00031147 -0.0015517 0.022074 0 0 0 0 0 0 0 0 0 0 0 0 0 0 0 0 0
3.3086 0.0010091 0.0015176 0.0020559 0.0023719 0.0044057 0.0019999 0.00073572 -0.0026336 -0.0065715 -0.0064131 -0.0058919 0.011364 0 0 0 0 0 0 0 0 0 0 0 0 0 0 0 0 0
3.3125 0.0014128 0.0026907 0.0080725 0.0037355 0.0041058 0.0026188 0.00012447 -0.0015206 -0.0098642 -0.00931 -0.0063598 0.00064356 0 0 0 0 0 0 0 0 0 0 0 0 0 0 0 0 0
3.3164 0.0011625 0.003517 0.011087 0.0038548 0.0026888 0.0018656 -0.00041231 -0.00076821 -0.0085831 -0.008035 -0.0028168 -0.0014387 0 0 0 0 0 0 0 0 0 0 0 0 0 0 0 0 0
3.3203 0.00047139 0.003796 0.011273 0.0023425 0.0011461 -0.00031593 -0.0010783 -0.00108 -0.0039165 -0.0034715 0.0024144 0.0029664 0 0 0 0 0 0 0 0 0 0 0 0 0 0 0 0 0
3.3242 -0.00023079 0.0034234 0.010039 -0.00024841 0.00025134 -0.0028404 -0.0015814 -0.0019697 0.0019935 0.0022505 0.006546 0.0052496 0 0 0 0 0 0 0 0 0 0 0 0 0 0 0 0 0
3.3281 -0.00063371 0.0025406 0.0088003 -0.0027569 8.5571e-05 -0.0042745 -0.0013796 -0.0021937 0.006967 0.0067458 0.008179 0.00036461 0 0 0 0 0 0 0 0 0 0 0 0 0 0 0 0 0
3.332 -0.00074552 0.0014805 0.0079899 -0.0040854 0.00018172 -0.003944 -0.00033924 -0.00086797 0.0092662 0.0082959 0.007576 -0.0079483 0 0 0 0 0 0 0 0 0 0 0 0 0 0 0 0 0
3.3359 -0.0008107 0.00053666 0.0069824 -0.0037561 7.4219e-05 -0.0023508 0.0008397 0.0017276 0.0079726 0.0064481 0.0055542 -0.011409 0 0 0 0 0 0 0 0 0 0 0 0 0 0 0 0 0
3.3398 -0.0010562 -0.00023242 0.0048091 -0.0020609 -0.0002984 -0.00060039 0.00096386 0.0043535 0.003477 0.0021789 0.0024328 -0.0059379 0 0 0 0 0 0 0 0 0 0 0 0 0 0 0 0 0
3.3438 -0.0015018 -0.00097047 0.0010188 0.0001834 -0.00067799 0.00051165 -0.00068555 0.0057741 -0.0022982 -0.002461 -0.0018492 0.0039093 0 0 0 0 0 0 0 0 0 0 0 0 0 0 0 0 0
3.3477 -0.0019796 -0.0017929 -0.0039132 0.0020557 -0.0008784 0.00088912 -0.0035403 0.0055775 -0.0065284 -0.0052284 -0.0067419 0.0086966 0 0 0 0 0 0 0 0 0 0 0 0 0 0 0 0 0
3.3516 -0.0023058 -0.0025799 -0.0087795 0.0029145 -0.0010204 0.00078282 -0.005867 0.0042032 -0.0069607 -0.0048207 -0.010538 0.002069 0 0 0 0 0 0 0 0 0 0 0 0 0 0 0 0 0
3.3555 -0.0024285 -0.0029957 -0.012192 0.0026271 -0.0013648 0.00026134 -0.0058785 0.0023598 -0.0033443 -0.0016762 -0.011165 -0.014219 0 0 0 0 0 0 0 0 0 0 0 0 0 0 0 0 0
3.3594 -0.0024209 -0.0027233 -0.013156 0.0015909 -0.0019548 -0.00084026 -0.0030479 0.0005259 0.0022991 0.0021493 -0.0078038 -0.031793 0 0 0 0 0 0 0 0 0 0 0 0 0 0 0 0 0
3.3633 -0.0023447 -0.0017105 -0.011433 0.00051857 -0.0024732 -0.0024759 0.0013859 -0.0010503 0.006895 0.0041258 -0.0018505 -0.041532 0 0 0 0 0 0 0 0 0 0 0 0 0 0 0 0 0
3.3672 -0.0021233 -0.00021755 -0.0076017 3.5082e-05 -0.0024735 -0.0040491 0.005131 -0.0021072 0.0081946 0.0027856 0.0037854 -0.039117 0 0 0 0 0 0 0 0 0 0 0 0 0 0 0 0 0
3.3711 -0.0015565 0.0013556 -0.0027741 0.00027184 -0.0017416 -0.00469 0.0062609 -0.0023842 0.005975 -0.0013469 0.0066004 -0.027211 0 0 0 0 0 0 0 0 0 0 0 0 0 0 0 0 0
3.375 -0.00049005 0.0026985 0.0019188 0.00073501 -0.00043577 -0.0039631 0.0043435 -0.001966 0.0018176 -0.0060868 0.0060868 -0.013924 0 0 0 0 0 0 0 0 0 0 0 0 0 0 0 0 0
3.3789 0.00098121 0.0036884 0.0058075 0.00060858 0.0010761 -0.0022962 0.00058153 -0.0014772 -0.0021488 -0.0089521 0.0037527 -0.008603 0 0 0 0 0 0 0 0 0 0 0 0 0 0 0 0 0
3.3828 0.0024444 0.0043094 0.0087948 -0.00064802 0.002441 -0.000653 -0.002987 -0.0016927 -0.0044793 -0.0086073 0.0016959 -0.016388 0 0 0 0 0 0 0 0 0 0 0 0 0 0 0 0 0
3.3867 0.0033263 0.0045121 0.011004 -0.0028142 0.0033584 0.00026488 -0.0046045 -0.0027905 -0.0048341 -0.0054322 0.0010229 -0.03393 0 0 0 0 0 0 0 0 0 0 0 0 0 0 0 0 0
3.3906 0.0032083 0.0041683 0.012269 -0.0049218 0.003481 0.00051456 -0.0035774 -0.0040054 -0.0036278 -0.00098207 0.0013618 -0.049651 0 0 0 0 0 0 0 0 0 0 0 0 0 0 0 0 0
3.3945 0.0020911 0.003169 0.01196 -0.0058153 0.0024518 0.00064571 -0.00045053 -0.004158 -0.0014998 0.0030831 0.0016271 -0.050276 0 0 0 0 0 0 0 0 0 0 0 0 0 0 0 0 0
3.3984 0.00041104 0.0015741 0.0093963 -0.0048924 0.00020997 0.00099315 0.0033361 -0.0026608 0.00091596 0.0057624 0.0011273 -0.030531 0 0 0 0 0 0 0 0 0 0 0 0 0 0 0 0 0
3.4023 -0.0012247 -0.00032774 0.0045472 -0.0025048 -0.0026843 0.00129 0.0060785 -5.3739e-05 0.0029536 0.0067739 -1.1955e-06 0.0012997 0 0 0 0 0 0 0 0 0 0 0 0 0 0 0 0 0
3.4063 -0.0023933 -0.0021092 -0.0015955 0.00026254 -0.0051218 0.0010076 0.0065147 0.0024554 0.0039395 0.0061793 -0.0012439 0.027762 0 0 0 0 0 0 0 0 0 0 0 0 0 0 0 0 0
3.4102 -0.0030243 -0.0033846 -0.0073537 0.0022655 -0.0060356 5.4281e-05 0.0043812 0.0039704 0.0034429 0.0041241 -0.0023888 0.034632 0 0 0 0 0 0 0 0 0 0 0 0 0 0 0 0 0
3.4141 -0.0032553 -0.0039514 -0.0112 0.0029525 -0.0051166 -0.00091959 0.00055889 0.0044217 0.0015631 0.00094981 -0.0036733 0.021733 0 0 0 0 0 0 0 0 0 0 0 0 0 0 0 0 0
3.418 -0.0031324 -0.0038082 -0.012463 0.0025689 -0.0030549 -0.00097433 -0.0033476 0.0041696 -0.0010423 -0.0025712 -0.0052805 0.0027007 0 0 0 0 0 0 0 0 0 0 0 0 0 0 0 0 0
3.4219 -0.0024716 -0.0030696 -0.011415 0.0018398 -0.0010546 0.00030413 -0.0058355 0.0032708 -0.0034493 -0.0053072 -0.0067764 -0.0066447 0 0 0 0 0 0 0 0 0 0 0 0 0 0 0 0 0
3.4258 -0.0010608 -0.0018727 -0.0088135 0.0014185 5.0681e-06 0.0023806 -0.0062497 0.0013548 -0.0048468 -0.0062716 -0.0071467 -0.0014165 0 0 0 0 0 0 0 0 0 0 0 0 0 0 0 0 0
3.4297 0.00096493 -0.00036102 -0.005386 0.0015033 9.0246e-05 0.0041179 -0.0049639 -0.0016652 -0.0047493 -0.0052176 -0.0055043 0.0092661 0 0 0 0 0 0 0 0 0 0 0 0 0 0 0 0 0
3.4336 0.0029697 0.0012619 -0.001641 0.0018372 -0.00016039 0.00457 -0.0029218 -0.0048675 -0.0030251 -0.0028254 -0.0018755 0.011724 0 0 0 0 0 0 0 0 0 0 0 0 0 0 0 0 0
3.4375 0.0041366 0.0026958 0.0020175 0.001999 -7.254e-05 0.0035528 -0.0009563 -0.0065802 9.2561e-05 -0.00030242 0.0026263 0.00066735 0 0 0 0 0 0 0 0 0 0 0 0 0 0 0 0 0
3.4414 0.0040771 0.0036085 0.0051954 0.0017044 0.00054255 0.0016095 0.00055562 -0.0056368 0.0039225 0.0013049 0.0064063 -0.016355 0 0 0 0 0 0 0 0 0 0 0 0 0 0 0 0 0
3.4453 0.0032057 0.003794 0.0076088 0.00089709 0.0013665 -0.00044634 0.0015176 -0.0025006 0.0073376 0.0015899 0.008289 -0.026606 0 0 0 0 0 0 0 0 0 0 0 0 0 0 0 0 0
3.4492 0.0024788 0.0033054 0.009212 -0.00036194 0.0019426 -0.0019602 0.0017533 0.000919 0.0090758 0.00079438 0.0080334 -0.024027 0 0 0 0 0 0 0 0 0 0 0 0 0 0 0 0 0
3.4531 0.002623 0.0024343 0.010086 -0.0020074 0.0020273 -0.0025798 0.00095808 0.0027248 0.0083449 -0.00050563 0.0061776 -0.013894 0 0 0 0 0 0 0 0 0 0 0 0 0 0 0 0 0
3.457 0.0034737 0.0015198 0.010113 -0.0039062 0.0016486 -0.0022093 -0.00090858 0.0024674 0.0053629 -0.0017024 0.0035054 -0.0064848 0 0 0 0 0 0 0 0 0 0 0 0 0 0 0 0 0
3.4609 0.0040196 0.00072422 0.0088065 -0.0056659 0.00094175 -0.00098761 -0.0031968 0.0012531 0.0013969 -0.0022758 0.00066283 -0.0067526 0 0 0 0 0 0 0 0 0 0 0 0 0 0 0 0 0
3.4648 0.0031867 -3.8719e-05 0.0056254 -0.0065751 1.609e-05 0.00067529 -0.0046556 0.00051945 -0.0018194 -0.0018398 -0.0018322 -0.010402 0 0 0 0 0 0 0 0 0 0 0 0 0 0 0 0 0
3.4688 0.00075173 -0.0009528 0.00061211 -0.0059096 -0.0010273 0.0021469 -0.004159 0.00075534 -0.0029611 -0.00029911 -0.0034181 -0.0096689 0 0 0 0 0 0 0 0 0 0 0 0 0 0 0 0 0
3.4727 -0.0023635 -0.002051 -0.0052114 -0.0035115 -0.0020278 0.0028001 -0.0015693 0.0013909 -0.0017452 0.0019119 -0.0035584 -0.0022737 0 0 0 0 0 0 0 0 0 0 0 0 0 0 0 0 0
3.4766 -0.0046696 -0.0030896 -0.010162 -0.0001957 -0.0027939 0.0023089 0.0019777 0.0017792 0.0010116 0.0037798 -0.0021452 0.0057831 0 0 0 0 0 0 0 0 0 0 0 0 0 0 0 0 0
3.4805 -0.005099 -0.0036626 -0.012775 0.002493 -0.0032075 0.00081183 0.004661 0.0020419 0.0038522 0.0040948 0.00013942 0.0062109 0 0 0 0 0 0 0 0 0 0 0 0 0 0 0 0 0
3.4844 -0.0036435 -0.0034635 -0.012547 0.0032016 -0.0032523 -0.0011374 0.0050431 0.0027846 0.0053451 0.0021681 0.0020047 -0.0030787 0 0 0 0 0 0 0 0 0 0 0 0 0 0 0 0 0
3.4883 -0.0012172 -0.0024753 -0.0099812 0.0017757 -0.0029002 -0.0027499 0.0028711 0.004029 0.004663 -0.0015741 0.0023479 -0.01545 0 0 0 0 0 0 0 0 0 0 0 0 0 0 0 0 0
3.4922 0.0010347 -0.00095033 -0.0059799 -0.00048699 -0.0020057 -0.0032315 -0.00087765 0.0046834 0.0019275 -0.0056039 0.0011099 -0.021211 0 0 0 0 0 0 0 0 0 0 0 0 0 0 0 0 0
3.4961 0.0023797 0.00075514 -0.0012613 -0.0017064 -0.000416 -0.0020939 -0.0046016 0.0033566 -0.0017564 -0.0080203 -0.00057281 -0.01577 0 0 0 0 0 0 0 0 0 0 0 0 0 0 0 0 0
3.5 0.0026785 0.0023146 0.0036741 -0.00087412 0.0017181 0.00045609 -0.006838 -0.00016595 -0.0046516 -0.0075886 -0.0011825 -0.0027756 0 0 0 0 0 0 0 0 0 0 0 0 0 0 0 0 0
3.5039 0.0021647 0.0034375 0.0081457 0.0012471 0.0037358 0.003287 -0.006774 -0.0043246 -0.0051364 -0.0044467 -2.1917e-05 0.0097931 0 0 0 0 0 0 0 0 0 0 0 0 0 0 0 0 0
3.5078 0.0011794 0.0038378 0.011108 0.0026092 0.0046877 0.0046736 -0.0044372 -0.0068423 -0.0026059 -3.991e-05 0.0021932 0.016083 0 0 0 0 0 0 0 0 0 0 0 0 0 0 0 0 0
3.5117 9.4532e-05 0.0033143 0.011614 0.0014949 0.0039536 0.0033003 -0.00069079 -0.0065433 0.0019671 0.0036601 0.0038905 0.015536 0 0 0 0 0 0 0 0 0 0 0 0 0 0 0 0 0
3.5156 -0.00067169 0.0019464 0.0096053 -0.0019807 0.0018025 -0.00060588 0.0029408 -0.0042124 0.006292 0.005167 0.0038951 0.011208 0 0 0 0 0 0 0 0 0 0 0 0 0 0 0 0 0
3.5195 -0.00076603 0.00020551 0.0062056 -0.0057418 -0.00061753 -0.0049806 0.0047457 -0.0016865 0.0078869 0.0041496 0.0022926 0.0063339 0 0 0 0 0 0 0 0 0 0 0 0 0 0 0 0 0
3.5234 -0.00015307 -0.0012262 0.0030292 -0.0071919 -0.0019595 -0.007018 0.0036206 -0.00012722 0.0055157 0.0014466 0.00015328 0.0026994 0 0 0 0 0 0 0 0 0 0 0 0 0 0 0 0 0
3.5273 0.00074794 -0.0018836 0.00096752 -0.0051306 -0.0015715 -0.0051045 -0.00015722 0.00078774 5.4013e-05 -0.0014903 -0.0015727 0.0012041 0 0 0 0 0 0 0 0 0 0 0 0 0 0 0 0 0
3.5313 0.0012826 -0.0018615 -0.00047668 -0.00063995 5.9057e-05 -0.00015081 -0.0047716 0.0020201 -0.0058356 -0.003352 -0.002892 0.0025219 0 0 0 0 0 0 0 0 0 0 0 0 0 0 0 0 0
3.5352 0.0010392 -0.0017334 -0.0026116 0.0037285 0.0016421 0.0048543 -0.0076704 0.0036886 -0.0091188 -0.0035214 -0.0044958 0.0065452 0 0 0 0 0 0 0 0 0 0 0 0 0 0 0 0 0
3.5391 0.0001769 -0.0020509 -0.0061537 0.0057658 0.00195 0.0068821 -0.0070052 0.0046267 -0.008088 -0.0022008 -0.0066482 0.011699 0 0 0 0 0 0 0 0 0 0 0 0 0 0 0 0 0
3.543 -0.00071858 -0.0028269 -0.010238 0.0049751 0.00059784 0.0049605 -0.0028133 0.0035317 -0.0033337 -0.00016601 -0.008403 0.015745 0 0 0 0 0 0 0 0 0 0 0 0 0 0 0 0 0
3.5469 -0.0011354 -0.0034685 -0.012792 0.0025477 -0.001752 0.00069078 0.0028995 0.00052506 0.0025887 0.0016318 -0.0080974 0.017646 0 0 0 0 0 0 0 0 0 0 0 0 0 0 0 0 0
3.5508 -0.0010149 -0.0032476 -0.012049 0.00020052 -0.0038141 -0.0031511 0.0072994 -0.0025763 0.0065927 0.0024009 -0.0048472 0.018268 0 0 0 0 0 0 0 0 0 0 0 0 0 0 0 0 0
3.5547 -0.00064674 -0.0019124 -0.0079385 -0.0010265 -0.0044032 -0.0046869 0.0083642 -0.0037037 0.0067474 0.0017049 0.00029686 0.01877 0 0 0 0 0 0 0 0 0 0 0 0 0 0 0 0 0
3.5586 -0.00022255 9.1827e-05 -0.0021845 -0.0011227 -0.0030345 -0.0039846 0.0059663 -0.0023637 0.0032568 -0.00042365 0.0047287 0.018525 0 0 0 0 0 0 0 0 0 0 0 0 0 0 0 0 0
3.5625 0.00043301 0.0019693 0.00295 -0.00062803 -0.0001454 -0.0024236 0.0017681 -8.0606e-05 -0.0017831 -0.0034017 0.0060706 0.015445 0 0 0 0 0 0 0 0 0 0 0 0 0 0 0 0 0
3.5664 0.0016018 0.0031475 0.0061764 -3.3646e-05 0.0031002 -0.0012217 -0.001883 0.00097431 -0.0056444 -0.006122 0.0039304 0.0089733 0 0 0 0 0 0 0 0 0 0 0 0 0 0 0 0 0
3.5703 0.0031178 0.0035622 0.0077092 0.00036404 0.0053138 -0.00055744 -0.003274 -0.00015197 -0.0064744 -0.0072466 0.00014491 0.0024282 0 0 0 0 0 0 0 0 0 0 0 0 0 0 0 0 0
3.5742 0.0041555 0.0034553 0.0084959 0.00025742 0.005501 7.317e-05 -0.0020836 -0.0025536 -0.0041923 -0.0058168 -0.0026943 0.001259 0 0 0 0 0 0 0 0 0 0 0 0 0 0 0 0 0
3.5781 0.0037446 0.0029778 0.0089799 -0.00070307 0.003546 0.00090464 0.00072069 -0.0044848 -0.00033322 -0.0019274 -0.003178 0.0080179 0 0 0 0 0 0 0 0 0 0 0 0 0 0 0 0 0
3.582 0.0016673 0.0020515 0.0085635 -0.0025202 0.00031749 0.0014833 0.0035951 -0.0048722 0.0029684 0.0030077 -0.0019069 0.019011 0 0 0 0 0 0 0 0 0 0 0 0 0 0 0 0 0
3.5859 -0.0010966 0.00062588 0.0062171 -0.004432 -0.0027167 0.0012028 0.0052458 -0.0038583 0.0041888 0.0067605 -0.0006875 0.026682 0 0 0 0 0 0 0 0 0 0 0 0 0 0 0 0 0
3.5898 -0.0029222 -0.00099542 0.0016263 -0.0050863 -0.0042155 0.00013091 0.0051617 -0.0021008 0.0031217 0.0074409 -0.00097222 0.026071 0 0 0 0 0 0 0 0 0 0 0 0 0 0 0 0 0
3.5938 -0.0027472 -0.0021877 -0.0041791 -0.0034269 -0.0036564 -0.00085063 0.0037007 0.00012069 0.00076653 0.0046402 -0.0028842 0.019039 0 0 0 0 0 0 0 0 0 0 0 0 0 0 0 0 0
3.5977 -0.00093175 -0.0024579 -0.0092683 0.00035286 -0.0015957 -0.00081531 0.0017977 0.0028909 -0.0014084 -0.00021213 -0.0054239 0.011812 0 0 0 0 0 0 0 0 0 0 0 0 0 0 0 0 0
3.6016 0.0010086 -0.0019013 -0.011947 0.0046605 0.00066126 0.00029388 0.00047565 0.0058347 -0.00231 -0.0046052 -0.007348 0.0082812 0 0 0 0 0 0 0 0 0 0 0 0 0 0 0 0 0
3.6055 0.0016087 -0.001176 -0.011692 0.007409 0.0017946 0.0015533 0.00038176 0.0076308 -0.0016928 -0.0063825 -0.0078339 0.0062207 0 0 0 0 0 0 0 0 0 0 0 0 0 0 0 0 0
3.6094 0.00057802 -0.00094737 -0.0092444 0.0073246 0.001197 0.00189 0.0015406 0.0067274 -8.2587e-05 -0.0049426 -0.0065804 0.00064941 0 0 0 0 0 0 0 0 0 0 0 0 0 0 0 0 0
3.6133 -0.0010957 -0.001282 -0.0059454 0.004655 -0.00070353 0.0010477 0.0034133 0.0027762 0.0016786 -0.0014516 -0.0037044 -0.0092785 0 0 0 0 0 0 0 0 0 0 0 0 0 0 0 0 0
3.6172 -0.0020781 -0.0015615 -0.0028981 0.00081784 -0.0026923 -0.00023594 0.0052005 -0.0026351 0.0029141 0.0019897 0.00016044 -0.017773 0 0 0 0 0 0 0 0 0 0 0 0 0 0 0 0 0
3.6211 -0.0017638 -0.001022 -0.00050341 -0.0025878 -0.0034515 -0.00095634 0.0062019 -0.0068431 0.0033308 0.003598 0.0037217 -0.01779 0 0 0 0 0 0 0 0 0 0 0 0 0 0 0 0 0
3.625 -0.00055963 0.00055095 0.0014946 -0.0045741 -0.002317 -0.00071152 0.0060509 -0.0079367 0.0029159 0.0027717 0.0053805 -0.0089304 0 0 0 0 0 0 0 0 0 0 0 0 0 0 0 0 0
3.6289 0.00073884 0.0025837 0.0036528 -0.0049071 0.0003051 0.0001106 0.0047599 -0.0059735 0.0017075 0.00015754 0.0042127 0.0011008 0 0 0 0 0 0 0 0 0 0 0 0 0 0 0 0 0
3.6328 0.0017349 0.0041215 0.0064028 -0.0038316 0.0031164 0.00089117 0.0026439 -0.0025873 -0.00027827 -0.0029084 0.00088128 0.0040997 0 0 0 0 0 0 0 0 0 0 0 0 0 0 0 0 0
3.6367 0.0025722 0.0044957 0.0096793 -0.001874 0.0046335 0.0013988 0.0002222 0.00049188 -0.0028372 -0.0050957 -0.0024987 0.00052553 0 0 0 0 0 0 0 0 0 0 0 0 0 0 0 0 0
3.6406 0.0033764 0.0036849 0.012699 0.0001303 0.0040335 0.0018146 -0.0018799 0.002557 -0.0052731 -0.005536 -0.0037448 -0.00013326 0 0 0 0 0 0 0 0 0 0 0 0 0 0 0 0 0
3.6445 0.00372 0.002145 0.014069 0.0011148 0.0016275 0.0022371 -0.0030773 0.0037912 -0.0064005 -0.0039866 -0.0022476 0.010404 0 0 0 0 0 0 0 0 0 0 0 0 0 0 0 0 0
3.6484 0.0028189 0.00038336 0.012382 0.00028142 -0.0013395 0.0023414 -0.0030402 0.0043631 -0.0051127 -0.00084299 0.00053806 0.028313 0 0 0 0 0 0 0 0 0 0 0 0 0 0 0 0 0
3.6523 0.00037567 -0.0012908 0.0071282 -0.0021973 -0.0034323 0.0016773 -0.0018914 0.0039533 -0.0012876 0.0029203 0.0022395 0.03835 0 0 0 0 0 0 0 0 0 0 0 0 0 0 0 0 0
3.6563 -0.0027796 -0.0026857 -0.00059596 -0.0049385 -0.0038239 0.0003342 -0.00023051 0.0022841 0.0036598 0.005957 0.0013982 0.027494 0 0 0 0 0 0 0 0 0 0 0 0 0 0 0 0 0
3.6602 -0.0050123 -0.0035493 -0.0082428 -0.0060241 -0.002652 -0.00080106 0.0010984 -2.5252e-05 0.0072337 0.0069929 -0.0015622 -0.00091459 0 0 0 0 0 0 0 0 0 0 0 0 0 0 0 0 0
3.6641 -0.0050414 -0.0035977 -0.01297 -0.0042587 -0.00077235 -0.00063063 0.0014134 -0.0014319 0.007303 0.0054129 -0.0049347 -0.027306 0 0 0 0 0 0 0 0 0 0 0 0 0 0 0 0 0
3.668 -0.0029559 -0.0027669 -0.013204 -7.765e-05 0.00082921 0.0011455 0.00055634 -0.00059637 0.003646 0.0016799 -0.0071519 -0.032129 0 0 0 0 0 0 0 0 0 0 0 0 0 0 0 0 0
3.6719 -0.0001766 -0.0013964 -0.0095636 0.0046361 0.0015405 0.0035315 -0.00099666 0.0022894 -0.0016063 -0.0027313 -0.0076654 -0.013886 0 0 0 0 0 0 0 0 0 0 0 0 0 0 0 0 0
3.6758 0.001627 -7.706e-05 -0.0044308 0.0076976 0.0012841 0.0048014 -0.0023457 0.0052956 -0.005167 -0.0059544 -0.0066765 0.0085483 0 0 0 0 0 0 0 0 0 0 0 0 0 0 0 0 0
3.6797 0.0017276 0.00075851 -0.00039257 0.007855 0.00038363 0.0037479 -0.0026053 0.006035 -0.0047437 -0.0066284 -0.0043862 0.012723 0 0 0 0 0 0 0 0 0 0 0 0 0 0 0 0 0
3.6836 0.00066085 0.0011362 0.0013753 0.0052797 -0.00065914 0.00062286 -0.0013804 0.0034244 -0.00063308 -0.0045961 -0.00084469 -0.0064101 0 0 0 0 0 0 0 0 0 0 0 0 0 0 0 0 0
3.6875 -0.0004581 0.0014396 0.0016567 0.0011868 -0.0013421 -0.0029644 0.0009364 -0.0015203 0.0044254 -0.0010114 0.00339 -0.03106 0 0 0 0 0 0 0 0 0 0 0 0 0 0 0 0 0
3.6914 -0.00086784 0.0019971 0.0023303 -0.0028846 -0.0013066 -0.0050728 0.003225 -0.0064376 0.0070491 0.0022286 0.0067244 -0.036311 0 0 0 0 0 0 0 0 0 0 0 0 0 0 0 0 0
3.6953 -0.00050651 0.0027453 0.0047831 -0.0055855 -0.00048726 -0.0045911 0.0041206 -0.0091867 0.005371 0.0034547 0.0071568 -0.012884 0 0 0 0 0 0 0 0 0 0 0 0 0 0 0 0 0
3.6992 0.00034738 0.0032743 0.0087714 -0.0059991 0.00079895 -0.0017815 0.002771 -0.0089607 8.5669e-05 0.002111 0.003884 0.02383 0 0 0 0 0 0 0 0 0 0 0 0 0 0 0 0 0
3.7031 0.001527 0.0031851 0.0125 -0.0038832 0.0019504 0.00199 -0.0005221 -0.0062961 -0.0061519 -0.00091718 -0.0015455 0.046544 0 0 0 0 0 0 0 0 0 0 0 0 0 0 0 0 0
3.707 0.0029335 0.0024035 0.013775 1.8013e-05 0.0023853 0.0050013 -0.0042446 -0.002358 -0.010324 -0.0037434 -0.0058714 0.038919 0 0 0 0 0 0 0 0 0 0 0 0 0 0 0 0 0
3.7109 0.0041103 0.0011733 0.011362 0.0039661 0.0018705 0.0059481 -0.0063987 0.0016929 -0.010511 -0.004497 -0.0063467 0.0082638 0 0 0 0 0 0 0 0 0 0 0 0 0 0 0 0 0
3.7148 0.0041155 -0.00020614 0.0056801 0.005927 0.00062544 0.0044723 -0.0056934 0.0048703 -0.0065242 -0.002388 -0.0027952 -0.021953 0 0 0 0 0 0 0 0 0 0 0 0 0 0 0 0 0
3.7188 0.002133 -0.0015881 -0.0014976 0.0047923 -0.00087547 0.0013304 -0.0024403 0.0063442 0.00022157 0.0017883 0.0022582 -0.031667 0 0 0 0 0 0 0 0 0 0 0 0 0 0 0 0 0
3.7227 -0.0015886 -0.0029199 -0.0079804 0.0012648 -0.0022127 -0.0018789 0.0015325 0.0056464 0.0072405 0.0060294 0.0055046 -0.018476 0 0 0 0 0 0 0 0 0 0 0 0 0 0 0 0 0
3.7266 -0.0054317 -0.0040207 -0.01211 -0.0024317 -0.003166 -0.0034419 0.0039996 0.0030606 0.011742 0.0082001 0.0051855 0.0038585 0 0 0 0 0 0 0 0 0 0 0 0 0 0 0 0 0
3.7305 -0.0072789 -0.0044922 -0.013257 -0.0039857 -0.0036089 -0.0024604 0.0037634 -0.00027105 0.011677 0.007184 0.0019755 0.018446 0 0 0 0 0 0 0 0 0 0 0 0 0 0 0 0 0
3.7344 -0.0060187 -0.0039306 -0.011782 -0.0025488 -0.0033457 0.00054527 0.0013746 -0.0028568 0.0068523 0.003441 -0.0020233 0.017285 0 0 0 0 0 0 0 0 0 0 0 0 0 0 0 0 0
3.7383 -0.0024381 -0.0022885 -0.0086259 0.00079269 -0.0021537 0.0038446 -0.0013671 -0.0037259 -0.00059981 -0.0013253 -0.0049758 0.0037628 0 0 0 0 0 0 0 0 0 0 0 0 0 0 0 0 0
3.7422 0.0013188 -5.3224e-05 -0.0048245 0.0039405 -6.2811e-05 0.0054999 -0.0027227 -0.0029982 -0.0070418 -0.0051331 -0.0061805 -0.01288 0 0 0 0 0 0 0 0 0 0 0 0 0 0 0 0 0
3.7461 0.0033236 0.0019524 -0.0011249 0.00527 0.0023952 0.004544 -0.0021235 -0.0017054 -0.0092977 -0.0067034 -0.0057273 -0.024151 0 0 0 0 0 0 0 0 0 0 0 0 0 0 0 0 0
3.75 0.0031581 0.0030245 0.0021518 0.0044781 0.0042836 0.0015292 -0.00029529 -0.0010393 -0.0065532 -0.0059085 -0.0038214 -0.025557 0 0 0 0 0 0 0 0 0 0 0 0 0 0 0 0 0
3.7539 0.0018956 0.0029547 0.0049918 0.0022974 0.0047402 -0.0019085 0.0015376 -0.0016284 -0.00078142 -0.0035461 -0.00072835 -0.017225 0 0 0 0 0 0 0 0 0 0 0 0 0 0 0 0 0
3.7578 0.00092483 0.0020762 0.0074166 -0.00036759 0.0035217 -0.0041005 0.0025751 -0.0033017 0.0046852 -0.00073225 0.0027282 -0.0039008 0 0 0 0 0 0 0 0 0 0 0 0 0 0 0 0 0
3.7617 0.00076334 0.00099252 0.0092586 -0.0029537 0.0012005 -0.0042516 0.0027245 -0.0053165 0.0073424 0.0016336 0.0050385 0.0063526 0 0 0 0 0 0 0 0 0 0 0 0 0 0 0 0 0
3.7656 0.00088938 0.00020836 0.010153 -0.0050559 -0.00114 -0.0026571 0.0021802 -0.006727 0.0067836 0.0030577 0.0048222 0.0065738 0 0 0 0 0 0 0 0 0 0 0 0 0 0 0 0 0
3.7695 0.00057084 -0.00010578 0.0097473 -0.0060509 -0.0024946 -0.00027328 0.00092566 -0.0066767 0.0042499 0.0033475 0.0019981 -0.003093 0 0 0 0 0 0 0 0 0 0 0 0 0 0 0 0 0
3.7734 -0.00026352 -0.00012497 0.0079556 -0.0052212 -0.0024243 0.0019074 -0.0012105 -0.0046646 0.0011912 0.0024754 -0.0019167 -0.013445 0 0 0 0 0 0 0 0 0 0 0 0 0 0 0 0 0
3.7773 -0.0009978 -0.00020608 0.0050391 -0.0024277 -0.0011958 0.0032558 -0.0039763 -0.00086317 -0.0016966 0.00061316 -0.0048798 -0.012394 0 0 0 0 0 0 0 0 0 0 0 0 0 0 0 0 0
3.7813 -0.0011008 -0.00065632 0.0014746 0.0013766 0.00041781 0.0035832 -0.0062882 0.003678 -0.0042154 -0.0017104 -0.0058733 0.0042972 0 0 0 0 0 0 0 0 0 0 0 0 0 0 0 0 0
3.7852 -0.00082005 -0.0015388 -0.0022494 0.0044951 0.0015067 0.0030394 -0.0066352 0.0072795 -0.0058343 -0.0035826 -0.0054637 0.027446 0 0 0 0 0 0 0 0 0 0 0 0 0 0 0 0 0
3.7891 -0.0010207 -0.0026028 -0.0057253 0.0055855 0.0014126 0.0019722 -0.0041772 0.0084234 -0.005518 -0.0040296 -0.0048444 0.040747 0 0 0 0 0 0 0 0 0 0 0 0 0 0 0 0 0
3.793 -0.002284 -0.0033877 -0.0085737 0.0045919 3.8896e-05 0.00077194 0.00035505 0.0066735 -0.002646 -0.0026232 -0.0043861 0.034674 0 0 0 0 0 0 0 0 0 0 0 0 0 0 0 0 0
3.7969 -0.004158 -0.0034615 -0.01038 0.0026565 -0.0020247 -0.00029447 0.0048419 0.0030243 0.001889 2.0497e-05 -0.0032461 0.015406 0 0 0 0 0 0 0 0 0 0 0 0 0 0 0 0 0
3.8008 -0.0053382 -0.0026567 -0.010749 0.001085 -0.0036877 -0.0011695 0.0070715 -0.00068545 0.0057237 0.0023172 -0.0004875 -0.00024636 0 0 0 0 0 0 0 0 0 0 0 0 0 0 0 0 0
3.8047 -0.0046803 -0.0011468 -0.00946 0.00031689 -0.0038746 -0.0019081 0.0062045 -0.0029358 0.0065018 0.002514 0.0034701 0.00016553 0 0 0 0 0 0 0 0 0 0 0 0 0 0 0 0 0
3.8086 -0.0021649 0.00067769 -0.0065629 -0.00017719 -0.002156 -0.0024504 0.0032632 -0.0034002 0.0036201 -0.00017343 0.0066984 0.013799 0 0 0 0 0 0 0 0 0 0 0 0 0 0 0 0 0
3.8125 0.0010183 0.0024128 -0.0023509 -0.0010745 0.00089704 -0.0024984 0.00028262 -0.0028846 -0.0013011 -0.0048389 0.0072725 0.026053 0 0 0 0 0 0 0 0 0 0 0 0 0 0 0 0 0
3.8164 0.0033103 0.0037516 0.0026953 -0.0023435 0.0039275 -0.0017005 -0.0011474 -0.002448 -0.0056368 -0.009172 0.005082 0.024852 0 0 0 0 0 0 0 0 0 0 0 0 0 0 0 0 0
3.8203 0.0038169 0.0044529 0.0078481 -0.0032224 0.0055052 -5.53e-05 -0.00078334 -0.0024868 -0.0075404 -0.010703 0.0021523 0.01145 0 0 0 0 0 0 0 0 0 0 0 0 0 0 0 0 0
3.8242 0.0027372 0.0042936 0.012015 -0.0030213 0.0049094 0.0018344 0.00052187 -0.0025334 -0.00677 -0.0082572 0.0010527 -0.0026775 0 0 0 0 0 0 0 0 0 0 0 0 0 0 0 0 0
3.8281 0.00098571 0.0031579 0.013852 -0.0018985 0.0024949 0.0029822 0.001792 -0.0018562 -0.0041252 -0.0026692 0.0027813 -0.0088996 0 0 0 0 0 0 0 0 0 0 0 0 0 0 0 0 0
3.832 -0.00053927 0.0012407 0.012332 -0.00079888 -0.00055576 0.0026476 0.0026572 -0.00024479 -0.00045477 0.0037113 0.0060019 -0.010357 0 0 0 0 0 0 0 0 0 0 0 0 0 0 0 0 0
3.8359 -0.0014331 -0.00085924 0.0075416 -0.00059502 -0.0028944 0.00091219 0.0032597 0.0017469 0.0035854 0.0083445 0.0082112 -0.017293 0 0 0 0 0 0 0 0 0 0 0 0 0 0 0 0 0
3.8398 -0.0017725 -0.0023605 0.0010554 -0.0012645 -0.0036731 -0.0012811 0.0036303 0.0032813 0.0069667 0.0097542 0.0076663 -0.033948 0 0 0 0 0 0 0 0 0 0 0 0 0 0 0 0 0
3.8438 -0.0018172 -0.0027655 -0.0046511 -0.001889 -0.00288 -0.0026974 0.0033331 0.0039412 0.0080155 0.007972 0.0043995 -0.051405 0 0 0 0 0 0 0 0 0 0 0 0 0 0 0 0 0
3.8477 -0.0017571 -0.002213 -0.0075932 -0.0014541 -0.0012413 -0.0025777 0.0018418 0.0039682 0.0053362 0.0041193 -0.00025737 -0.054778 0 0 0 0 0 0 0 0 0 0 0 0 0 0 0 0 0
3.8516 -0.0016472 -0.0013759 -0.0075163 0.00031288 0.00021222 -0.0010564 -0.00069678 0.003822 -0.00061236 -0.00033264 -0.0047805 -0.037938 0 0 0 0 0 0 0 0 0 0 0 0 0 0 0 0 0
3.8555 -0.0014593 -0.00092721 -0.0059586 0.002792 0.0006992 0.0010176 -0.0031263 0.0035278 -0.006947 -0.0040599 -0.008035 -0.01065 0 0 0 0 0 0 0 0 0 0 0 0 0 0 0 0 0
3.8594 -0.0011467 -0.00099848 -0.0049654 0.0050232 0.00010371 0.0026486 -0.0038508 0.0025254 -0.0098684 -0.0060413 -0.0091336 0.0096536 0 0 0 0 0 0 0 0 0 0 0 0 0 0 0 0 0
3.8633 -0.00069776 -0.0011046 -0.005415 0.0063484 -0.000984 0.0032189 -0.0019619 0.00026964 -0.007374 -0.0056813 -0.0073575 0.013453 0 0 0 0 0 0 0 0 0 0 0 0 0 0 0 0 0
3.8672 -0.00018607 -0.00061653 -0.0063289 0.0065845 -0.0016733 0.002675 0.0019803 -0.0029298 -0.00091464 -0.0031328 -0.0027447 0.0064603 0 0 0 0 0 0 0 0 0 0 0 0 0 0 0 0 0
3.8711 0.0002313 0.00063055 -0.0057626 0.0057579 -0.001404 0.0013825 0.0061735 -0.0056907 0.0055752 0.00041647 0.0031687 0.0016201 0 0 0 0 0 0 0 0 0 0 0 0 0 0 0 0 0
3.875 0.00042342 0.0021428 -0.0025374 0.0038836 -0.00035627 -0.00014645 0.008665 -0.0063641 0.0085612 0.0030147 0.0076188 0.0047152 0 0 0 0 0 0 0 0 0 0 0 0 0 0 0 0 0
3.8789 0.00044222 0.0031669 0.0026588 0.0011124 0.00071405 -0.0014635 0.0084967 -0.0043332 0.0072715 0.0029712 0.0082879 0.0090532 0 0 0 0 0 0 0 0 0 0 0 0 0 0 0 0 0
3.8828 0.00054735 0.003321 0.0077152 -0.0019681 0.0011239 -0.0022709 0.0061154 -0.00070591 0.0036278 9.1644e-05 0.0052156 0.0048914 0 0 0 0 0 0 0 0 0 0 0 0 0 0 0 0 0
3.8867 0.00099212 0.002882 0.010651 -0.0043693 0.00085745 -0.0024253 0.0028844 0.0023223 0.00012318 -0.0038681 0.0011129 -0.0068163 0 0 0 0 0 0 0 0 0 0 0 0 0 0 0 0 0
3.8906 0.0017165 0.0024661 0.010904 -0.0052413 0.00055001 -0.001921 0.00018252 0.0030552 -0.0021672 -0.0061264 -0.00057943 -0.012015 0 0 0 0 0 0 0 0 0 0 0 0 0 0 0 0 0
3.8945 0.0022667 0.0024044 0.0093161 -0.0045018 0.00082391 -0.00089256 -0.0012533 0.001578 -0.003666 -0.0047188 0.001526 0.0033696 0 0 0 0 0 0 0 0 0 0 0 0 0 0 0 0 0
3.8984 0.0021087 0.0023936 0.0070012 -0.0029337 0.0015664 0.00036115 -0.0014282 -0.00036123 -0.0048076 4.3349e-05 0.0055297 0.037383 0 0 0 0 0 0 0 0 0 0 0 0 0 0 0 0 0
3.9023 0.0011134 0.0017577 0.0042969 -0.0015817 0.0018693 0.001383 -0.00078636 -0.00081001 -0.0049303 0.0056516 0.0077421 0.069945 0 0 0 0 0 0 0 0 0 0 0 0 0 0 0 0 0
3.9063 -0.00024231 0.00010233 0.00078491 -0.00094286 0.00078589 0.0016809 0.0001449 0.00080779 -0.0029254 0.0090448 0.0057059 0.07853 0 0 0 0 0 0 0 0 0 0 0 0 0 0 0 0 0
3.9102 -0.0012056 -0.0022126 -0.0037375 -0.00067042 -0.0017162 0.00099638 0.00094816 0.0033249 0.0010601 0.0086327 0.00017869 0.057711 0 0 0 0 0 0 0 0 0 0 0 0 0 0 0 0 0
3.9141 -0.0013446 -0.0042017 -0.0084094 -4.441e-05 -0.0044863 -0.00041637 0.0013568 0.0049397 0.0049092 0.0052121 -0.0055533 0.024085 0 0 0 0 0 0 0 0 0 0 0 0 0 0 0 0 0
3.918 -0.00086038 -0.0048947 -0.011524 0.0012455 -0.0059256 -0.0017701 0.0012511 0.0047562 0.0059457 0.0011645 -0.0083049 0.0016721 0 0 0 0 0 0 0 0 0 0 0 0 0 0 0 0 0
3.9219 -0.00030977 -0.0039823 -0.01169 0.0027272 -0.0051535 -0.0021505 0.00065684 0.0033665 0.0033317 -0.0013471 -0.0072485 0.0013394 0 0 0 0 0 0 0 0 0 0 0 0 0 0 0 0 0
3.9258 -2.044e-05 -0.001981 -0.0088887 0.0034997 -0.0026354 -0.0011677 -0.00027814 0.0020322 -0.00093485 -0.0017625 -0.0040246 0.013116 0 0 0 0 0 0 0 0 0 0 0 0 0 0 0 0 0
3.9297 0.00020087 0.00016551 -0.0044536 0.002964 0.00022535 0.00064934 -0.0013353 0.001356 -0.0036109 -0.0011195 -0.00096116 0.017649 0 0 0 0 0 0 0 0 0 0 0 0 0 0 0 0 0
3.9336 0.00075989 0.0016984 -3.1545e-05 0.0012806 0.0021255 0.0021421 -0.0022643 0.00077788 -0.0030314 -0.00085711 0.00080063 0.0051115 0 0 0 0 0 0 0 0 0 0 0 0 0 0 0 0 0
3.9375 0.001694 0.0024149 0.0035154 -0.0007868 0.0026356 0.0023849 -0.0027856 -0.00063357 -0.00049047 -0.0015205 0.0017158 -0.01611 0 0 0 0 0 0 0 0 0 0 0 0 0 0 0 0 0
3.9414 0.0024613 0.0025897 0.0063077 -0.0024286 0.0021607 0.0014469 -0.0026146 -0.0029408 0.0011697 -0.0024074 0.0027839 -0.027813 0 0 0 0 0 0 0 0 0 0 0 0 0 0 0 0 0
3.9453 0.0023818 0.0026033 0.0087087 -0.0032539 0.0013297 0.00035073 -0.0015976 -0.0049574 0.00038392 -0.0023262 0.0043047 -0.018325 0 0 0 0 0 0 0 0 0 0 0 0 0 0 0 0 0
3.9492 0.0013215 0.0026116 0.010489 -0.0033603 0.00049866 0.00018382 6.4287e-05 -0.0051766 -0.0016825 -0.0007341 0.0055878 0.0082152 0 0 0 0 0 0 0 0 0 0 0 0 0 0 0 0 0
3.9531 -8.8414e-05 0.0024899 0.01076 -0.0030954 -0.00023306 0.0011114 0.0016876 -0.003137 -0.0024805 0.0017082 0.0056419 0.036213 0 0 0 0 0 0 0 0 0 0 0 0 0 0 0 0 0
3.957 -0.00097342 0.002026 0.0087342 -0.0027876 -0.00072772 0.0022144 0.0022929 0.00010265 -0.00084489 0.0035805 0.0039926 0.050463 0 0 0 0 0 0 0 0 0 0 0 0 0 0 0 0 0
3.9609 -0.00099925 0.0011531 0.0045536 -0.0026118 -0.00074549 0.0023608 0.00112 0.0028357 0.0016436 0.0037497 0.00091766 0.044759 0 0 0 0 0 0 0 0 0 0 0 0 0 0 0 0 0
3.9648 -0.00064539 2.7528e-05 -0.00060611 -0.0025617 -0.00026203 0.0013318 -0.001807 0.0040647 0.0021474 0.0021949 -0.0028507 0.02259 0 0 0 0 0 0 0 0 0 0 0 0 0 0 0 0 0
3.9688 -0.00068544 -0.0010837 -0.0052531 -0.0024595 0.00023768 0.00011404 -0.0054794 0.0040512 -0.00050241 1.3609e-05 -0.0064512 -0.0066473 0 0 0 0 0 0 0 0 0 0 0 0 0 0 0 0 0
3.9727 -0.0013883 -0.0019755 -0.0084566 -0.0020277 -1.8515e-05 9.9863e-07 -0.0082907 0.0036406 -0.0043487 -0.0013569 -0.0089985 -0.031075 0 0 0 0 0 0 0 0 0 0 0 0 0 0 0 0 0
3.9766 -0.0022423 -0.00258 -0.010154 -0.0010756 -0.0013927 0.001293 -0.008842 0.0032076 -0.0058541 -0.0011201 -0.0096951 -0.039283 0 0 0 0 0 0 0 0 0 0 0 0 0 0 0 0 0
3.9805 -0.0024744 -0.0028952 -0.010747 0.00028301 -0.0033052 0.0028408 -0.0066915 0.0023983 -0.0030785 0.00037112 -0.0082017 -0.025525 0 0 0 0 0 0 0 0 0 0 0 0 0 0 0 0 0
3.9844 -0.0018281 -0.0028632 -0.010488 0.0015968 -0.0044919 0.0029543 -0.0025981 0.00090478 0.0024714 0.0018884 -0.005056 0.0039739 0 0 0 0 0 0 0 0 0 0 0 0 0 0 0 0 0
3.9883 -0.00080076 -0.0023476 -0.0092372 0.0023476 -0.0039678 0.00092636 0.001877 -0.00068731 0.0070325 0.0021622 -0.0016051 0.030441 0 0 0 0 0 0 0 0 0 0 0 0 0 0 0 0 0
3.9922 -0.00010822 -0.0012642 -0.0067332 0.0023453 -0.0018904 -0.0022074 0.0051572 -0.0010978 0.0076912 0.00071443 0.00074947 0.033118 0 0 0 0 0 0 0 0 0 0 0 0 0 0 0 0 0
3.9961 5.2127e-05 0.00023928 -0.0030114 0.0018694 0.00048188 -0.0044022 0.0063754 0.00039616 0.0045898 -0.0018324 0.0014802 0.006105 0 0 0 0 0 0 0 0 0 0 0 0 0 0 0 0 0
4 0.00016155 0.001741 0.0014319 0.0013571 0.001754 -0.0042227 0.0056683 0.002887 0.000408 -0.0041278 0.0012113 -0.032752 0 0 0 0 0 0 0 0 0 0 0 0 0 0 0 0 0
4.0039 0.00079387 0.0027314 0.0058099 0.00089129 0.0014595 -0.0019484 0.003938 0.0041953 -0.0021222 -0.0048804 0.0010501 -0.052024 0 0 0 0 0 0 0 0 0 0 0 0 0 0 0 0 0
4.0078 0.0019067 0.0029197 0.0093111 2.0131e-05 0.00031084 0.00075501 0.0022652 0.0025937 -0.0022671 -0.00357 0.0015709 -0.031085 0 0 0 0 0 0 0 0 0 0 0 0 0 0 0 0 0
4.0117 0.0027777 0.0024159 0.011251 -0.0018005 -0.00052661 0.0022302 0.0013186 -0.0015703 -0.0012327 -0.00069659 0.0023893 0.020903 0 0 0 0 0 0 0 0 0 0 0 0 0 0 0 0 0
4.0156 0.0026871 0.0016196 0.011147 -0.0044543 -0.00043534 0.0020384 0.0010792 -0.0058714 -0.00048926 0.0025106 0.0026862 0.06927 0 0 0 0 0 0 0 0 0 0 0 0 0 0 0 0 0
4.0195 0.0016606 0.0008899 0.0088836 -0.0068202 0.00026271 0.001017 0.0010052 -0.0075302 -0.00036738 0.0046976 0.0020996 0.080113 0 0 0 0 0 0 0 0 0 0 0 0 0 0 0 0 0
4.0234 0.00049639 0.00027095 0.0049257 -0.0073094 0.00076857 0.00031977 0.00050469 -0.0054286 -0.00020143 0.0049805 0.0010736 0.047269 0 0 0 0 0 0 0 0 0 0 0 0 0 0 0 0 0
4.0273 1.9415e-05 -0.00048332 0.00034056 -0.0050093 0.00057755 0.00041952 -0.00060272 -0.00076673 0.00046294 0.0032943 0.00035073 -0.0031992 0 0 0 0 0 0 0 0 0 0 0 0 0 0 0 0 0
4.0313 0.00030104 -0.0016008 -0.0036149 -0.0005537 -0.00017625 0.00091971 -0.0019417 0.0040157 0.0011089 0.00041558 0.00018531 -0.035042 0 0 0 0 0 0 0 0 0 0 0 0 0 0 0 0 0
4.0352 0.000632 -0.0029738 -0.0061648 0.0040391 -0.0010141 0.0011556 -0.0028425 0.0069415 0.00078441 -0.0023289 0.00011642 -0.031117 0 0 0 0 0 0 0 0 0 0 0 0 0 0 0 0 0
4.0391 0.00028708 -0.0041263 -0.0074282 0.0065371 -0.0016102 0.00087578 -0.002819 0.0073931 -0.00071527 -0.0036068 -0.00047255 -0.0046571 0 0 0 0 0 0 0 0 0 0 0 0 0 0 0 0 0
4.043 -0.00067809 -0.0045138 -0.0081521 0.0058567 -0.0019439 0.00037984 -0.0019254 0.0057909 -0.0023718 -0.0027278 -0.00161 0.015944 0 0 0 0 0 0 0 0 0 0 0 0 0 0 0 0 0
4.0469 -0.001398 -0.0039066 -0.0089002 0.0026555 -0.0020304 0.00012959 -0.00074981 0.0028192 -0.002757 -0.00010631 -0.0025901 0.01344 0 0 0 0 0 0 0 0 0 0 0 0 0 0 0 0 0
4.0508 -0.00098243 -0.0025405 -0.0093661 -0.0011942 -0.0016601 0.0003252 -5.2366e-05 -0.00085916 -0.0013561 0.0027989 -0.0025803 -0.005098 0 0 0 0 0 0 0 0 0 0 0 0 0 0 0 0 0
4.0547 0.00062883 -0.00092773 -0.0084634 -0.0037904 -0.00055173 0.00082787 -0.00028343 -0.0043259 0.0009014 0.0041976 -0.0013771 -0.018752 0 0 0 0 0 0 0 0 0 0 0 0 0 0 0 0 0
4.0586 0.0025454 0.00048505 -0.0052135 -0.0042059 0.0011886 0.0013564 -0.0012776 -0.0063013 0.0024077 0.0030341 0.00041928 -0.014821 0 0 0 0 0 0 0 0 0 0 0 0 0 0 0 0 0
4.0625 0.0036346 0.0015208 0.00025578 -0.0027572 0.0028416 0.001647 -0.0023044 -0.0057653 0.0022058 -0.00024442 0.0019457 -0.00052626 0 0 0 0 0 0 0 0 0 0 0 0 0 0 0 0 0
4.0664 0.0033967 0.0022124 0.0064432 -0.00057278 0.0034661 0.001457 -0.0024672 -0.0028992 0.00069365 -0.0038063 0.0027796 0.0062142 0 0 0 0 0 0 0 0 0 0 0 0 0 0 0 0 0
4.0703 0.0022491 0.0026067 0.011217 0.0011091 0.0026721 0.0005931 -0.0012642 0.00067053 -0.00081013 -0.005478 0.003155 -0.0032945 0 0 0 0 0 0 0 0 0 0 0 0 0 0 0 0 0
4.0742 0.0010564 0.002655 0.013036 0.0015011 0.0010691 -0.00087147 0.0009822 0.0028417 -0.0011286 -0.0040822 0.0035527 -0.018221 0 0 0 0 0 0 0 0 0 0 0 0 0 0 0 0 0
4.0781 0.00040815 0.0022811 0.011742 0.00052048 -0.0001092 -0.0023618 0.0031242 0.002552 -1.6643e-05 -0.00017286 0.0041019 -0.017942 0 0 0 0 0 0 0 0 0 0 0 0 0 0 0 0 0
4.082 0.00026724 0.0015148 0.0084055 -0.0012425 1.765e-05 -0.0029322 0.0037397 0.00054165 0.0017893 0.0043356 0.004338 0.0074195 0 0 0 0 0 0 0 0 0 0 0 0 0 0 0 0 0
4.0859 0.00017817 0.00052465 0.0044575 -0.0027941 0.0012126 -0.0018836 0.0020232 -0.001322 0.0030824 0.0073674 0.0034954 0.045332 0 0 0 0 0 0 0 0 0 0 0 0 0 0 0 0 0
4.0898 -0.00027262 -0.00048769 0.00083675 -0.0031931 0.002256 0.00055021 -0.0015208 -0.0015488 0.0028358 0.007867 0.0010928 0.069503 0 0 0 0 0 0 0 0 0 0 0 0 0 0 0 0 0
4.0938 -0.0011535 -0.0014076 -0.0022543 -0.0020431 0.0019173 0.0031066 -0.0051438 -4.2867e-05 0.00073847 0.0061921 -0.0025879 0.061467 0 0 0 0 0 0 0 0 0 0 0 0 0 0 0 0 0
4.0977 -0.0021858 -0.0022073 -0.0049795 0.00025013 -2.0044e-05 0.0042326 -0.0068056 0.0021367 -0.002505 0.0035807 -0.0064052 0.02612 0 0 0 0 0 0 0 0 0 0 0 0 0 0 0 0 0
4.1016 -0.0029203 -0.0028364 -0.0073602 0.002673 -0.0025235 0.0031612 -0.0054756 0.0038369 -0.00531 0.0012186 -0.0087383 -0.012136 0 0 0 0 0 0 0 0 0 0 0 0 0 0 0 0 0
4.1055 -0.002946 -0.0031427 -0.0090887 0.0041809 -0.0040586 0.00046622 -0.0018623 0.0046035 -0.0059722 -0.00038431 -0.0082514 -0.028852 0 0 0 0 0 0 0 0 0 0 0 0 0 0 0 0 0
4.1094 -0.0020956 -0.00294 -0.0097329 0.0042837 -0.0037159 -0.0023603 0.0020292 0.0045877 -0.0038135 -0.0013647 -0.0047243 -0.017941 0 0 0 0 0 0 0 0 0 0 0 0 0 0 0 0 0
4.1133 -0.00061721 -0.0021709 -0.0090375 0.0032264 -0.0018388 -0.0039476 0.0042476 0.0039384 8.9247e-05 -0.0020391 0.00056703 0.0055874 0 0 0 0 0 0 0 0 0 0 0 0 0 0 0 0 0
4.1172 0.0008355 -0.0010037 -0.0070249 0.0016616 0.00029062 -0.0038634 0.0041521 0.0025073 0.0033917 -0.0024875 0.0053489 0.019273 0 0 0 0 0 0 0 0 0 0 0 0 0 0 0 0 0
4.1211 0.0015396 0.00024449 -0.0038891 0.00012029 0.0014033 -0.002646 0.002621 0.00019575 0.0040955 -0.0025207 0.0076076 0.010928 0 0 0 0 0 0 0 0 0 0 0 0 0 0 0 0 0
4.125 0.0012392 0.0012907 8.9597e-05 -0.0012737 0.0010787 -0.0012068 0.001117 -0.0025372 0.0020836 -0.0019705 0.0068162 -0.013556 0 0 0 0 0 0 0 0 0 0 0 0 0 0 0 0 0
4.1289 0.00044506 0.0020101 0.0044511 -0.0026442 -0.0001197 -0.00021219 0.00046026 -0.0046932 -0.00080658 -0.00098711 0.0041762 -0.036781 0 0 0 0 0 0 0 0 0 0 0 0 0 0 0 0 0
4.1328 0.00011203 0.0024046 0.0084092 -0.0039729 -0.001202 0.00011073 0.00035959 -0.0053754 -0.0023923 -6.5586e-05 0.0016137 -0.043813 0 0 0 0 0 0 0 0 0 0 0 0 0 0 0 0 0
4.1367 0.00082877 0.002486 0.010939 -0.0048929 -0.0014948 -0.00018311 1.3854e-05 -0.0044429 -0.0020748 0.00022876 0.00032759 -0.032266 0 0 0 0 0 0 0 0 0 0 0 0 0 0 0 0 0
4.1406 0.002195 0.0022173 0.011212 -0.0048894 -0.0010132 -0.00091218 -0.00089341 -0.0025436 -0.0012923 -0.00036076 0.00012341 -0.012048 0 0 0 0 0 0 0 0 0 0 0 0 0 0 0 0 0
4.1445 0.0030296 0.0015696 0.0091214 -0.0037443 -0.00028273 -0.0017525 -0.0018067 -0.00054278 -0.0019868 -0.001552 5.8732e-05 0.0031158 0 0 0 0 0 0 0 0 0 0 0 0 0 0 0 0 0
4.1484 0.0023493 0.00061166 0.0054502 -0.0018243 0.00012548 -0.0022246 -0.0018767 0.0010406 -0.004487 -0.0025956 -0.00033015 0.0050402 0 0 0 0 0 0 0 0 0 0 0 0 0 0 0 0 0
4.1523 0.00029002 -0.00048684 0.0014542 6.3736e-05 -6.4104e-05 -0.0019053 -0.00089328 0.0020848 -0.0068849 -0.0026384 -0.00051941 -0.0050554 0 0 0 0 0 0 0 0 0 0 0 0 0 0 0 0 0
4.1563 -0.0019053 -0.0015455 -0.0018724 0.0011615 -0.00080745 -0.00077769 0.00038646 0.0025372 -0.0066548 -0.0012186 0.00025134 -0.019486 0 0 0 0 0 0 0 0 0 0 0 0 0 0 0 0 0
4.1602 -0.002898 -0.0024484 -0.0042838 0.0012231 -0.0019045 0.00064498 0.0008597 0.0022532 -0.0031046 0.0013581 0.0017984 -0.030406 0 0 0 0 0 0 0 0 0 0 0 0 0 0 0 0 0
4.1641 -0.0023832 -0.0031129 -0.006132 0.00061282 -0.0030984 0.0016473 4.337e-05 0.0012545 0.0016566 0.0040057 0.0027682 -0.034626 0 0 0 0 0 0 0 0 0 0 0 0 0 0 0 0 0
4.168 -0.0012965 -0.0033998 -0.0077369 -1.4243e-05 -0.0040307 0.0018647 -0.0015602 3.4163e-05 0.0042555 0.0053093 0.001817 -0.034094 0 0 0 0 0 0 0 0 0 0 0 0 0 0 0 0 0
4.1719 -0.00089333 -0.0031094 -0.0088507 -0.00019113 -0.0042214 0.0015541 -0.0030218 -0.00064005 0.002801 0.0042765 -0.0008911 -0.032616 0 0 0 0 0 0 0 0 0 0 0 0 0 0 0 0 0
4.1758 -0.001557 -0.0021263 -0.0087143 7.1422e-05 -0.0032754 0.0013096 -0.0038547 -0.00042274 -0.0015936 0.00099382 -0.0034754 -0.031904 0 0 0 0 0 0 0 0 0 0 0 0 0 0 0 0 0
4.1797 -0.002453 -0.00059776 -0.0066705 0.00036839 -0.0012607 0.0014984 -0.0042893 0.00010805 -0.0058193 -0.0032409 -0.0038472 -0.030144 0 0 0 0 0 0 0 0 0 0 0 0 0 0 0 0 0
4.1836 -0.0023451 0.0010552 -0.0028105 0.0002631 0.0010892 0.0019689 -0.0047063 -0.00017358 -0.0073067 -0.0064757 -0.0015996 -0.024103 0 0 0 0 0 0 0 0 0 0 0 0 0 0 0 0 0
4.1875 -0.00078901 0.0023571 0.0018936 -0.00035265 0.0026706 0.0022956 -0.0049135 -0.0018464 -0.0057992 -0.007098 0.001589 -0.012911 0 0 0 0 0 0 0 0 0 0 0 0 0 0 0 0 0
4.1914 0.0014194 0.0030571 0.0060654 -0.0011655 0.0027216 0.0022575 -0.0041552 -0.0041288 -0.002965 -0.0047103 0.0035184 -0.00019649 0 0 0 0 0 0 0 0 0 0 0 0 0 0 0 0 0
4.1953 0.0029324 0.0032175 0.0086092 -0.0016813 0.001423 0.0020188 -0.001971 -0.0052537 -0.00054765 -0.00036712 0.0034966 0.0076195 0 0 0 0 0 0 0 0 0 0 0 0 0 0 0 0 0
4.1992 0.0029922 0.0030343 0.0091111 -0.0016212 -0.00017172 0.0018289 0.00096206 -0.0038723 0.0010117 0.0039758 0.0027938 0.0059765 0 0 0 0 0 0 0 0 0 0 0 0 0 0 0 0 0
4.2031 0.0019702 0.0025856 0.0077929 -0.0011702 -0.00091995 0.0016253 0.0030045 -0.000293 0.002284 0.0064839 0.0030333 -0.0037151 0 0 0 0 0 0 0 0 0 0 0 0 0 0 0 0 0
4.207 0.00088265 0.001782 0.005244 -0.00086017 -0.00048658 0.001054 0.0028037 0.0035911 0.0035164 0.0063536 0.0041842 -0.014001 0 0 0 0 0 0 0 0 0 0 0 0 0 0 0 0 0
4.2109 0.00043798 0.00058101 0.0022082 -0.0011374 0.00042173 -4.3102e-05 0.00054059 0.0056843 0.0038828 0.004116 0.0043253 -0.015992 0 0 0 0 0 0 0 0 0 0 0 0 0 0 0 0 0
4.2148 0.00053067 -0.00077524 -0.00054386 -0.0019277 0.00072484 -0.0012059 -0.0020611 0.0052009 0.0021996 0.0012102 0.0016004 -0.0057033 0 0 0 0 0 0 0 0 0 0 0 0 0 0 0 0 0
4.2188 0.00055539 -0.0017989 -0.0024326 -0.0025633 -2.6988e-05 -0.0015639 -0.003115 0.003052 -0.0016363 -0.00087834 -0.0035324 0.012448 0 0 0 0 0 0 0 0 0 0 0 0 0 0 0 0 0
4.2227 9.2959e-05 -0.0021093 -0.0034073 -0.0021955 -0.0012204 -0.00062161 -0.0021548 0.00091073 -0.0060224 -0.0013954 -0.0081285 0.027838 0 0 0 0 0 0 0 0 0 0 0 0 0 0 0 0 0
4.2266 -0.00075111 -0.0017859 -0.004108 -0.00043697 -0.0017365 0.001098 -0.00045012 -8.6798e-05 -0.0085591 -0.00058032 -0.0090722 0.030466 0 0 0 0 0 0 0 0 0 0 0 0 0 0 0 0 0
4.2305 -0.0015959 -0.001349 -0.0054848 0.0022454 -0.0010104 0.002263 0.00028077 0.00011234 -0.007708 0.0006806 -0.0057857 0.017974 0 0 0 0 0 0 0 0 0 0 0 0 0 0 0 0 0
4.2344 -0.0022174 -0.0013153 -0.0079336 0.0047196 0.00038598 0.0017491 -0.00042534 0.00091918 -0.0037644 0.0015206 -0.00073241 -0.0020627 0 0 0 0 0 0 0 0 0 0 0 0 0 0 0 0 0
4.2383 -0.0026416 -0.0016998 -0.010595 0.0058564 0.0012081 -0.00038495 -0.0013002 0.0018132 0.0015219 0.0016099 0.0027949 -0.016607 0 0 0 0 0 0 0 0 0 0 0 0 0 0 0 0 0
4.2422 -0.0028533 -0.001932 -0.01158 0.0051965 0.00066258 -0.002854 -0.00062751 0.0025318 0.0060716 0.0011929 0.0034742 -0.01586 0 0 0 0 0 0 0 0 0 0 0 0 0 0 0 0 0
4.2461 -0.0025692 -0.0013128 -0.0092127 0.0031409 -0.00081836 -0.0041214 0.0018688 0.0027255 0.0082983 0.00069211 0.0026659 -0.00043004 0 0 0 0 0 0 0 0 0 0 0 0 0 0 0 0 0
4.25 -0.0014541 0.00035313 -0.0034666 0.00057557 -0.0018661 -0.0035608 0.0043605 0.0017677 0.0072775 0.00025559 0.0024855 0.018345 0 0 0 0 0 0 0 0 0 0 0 0 0 0 0 0 0
4.2539 0.00038364 0.0024941 0.0036373 -0.001705 -0.0012935 -0.0018192 0.0042699 -0.00076699 0.0027873 -0.00034312 0.0033396 0.025872 0 0 0 0 0 0 0 0 0 0 0 0 0 0 0 0 0
4.2578 0.0021853 0.004113 0.0091519 -0.0033075 0.00091746 -0.0001338 0.00058764 -0.0042991 -0.0042754 -0.0013635 0.0035279 0.014842 0 0 0 0 0 0 0 0 0 0 0 0 0 0 0 0 0
4.2617 0.0029677 0.004455 0.011098 -0.0041276 0.0035696 0.00070432 -0.0048886 -0.0070517 -0.011478 -0.0026337 0.0013319 -0.0087599 0 0 0 0 0 0 0 0 0 0 0 0 0 0 0 0 0
4.2656 0.0022801 0.0034608 0.0096529 -0.0040892 0.0051196 0.0008013 -0.0086164 -0.0070005 -0.015388 -0.0034296 -0.0026255 -0.029139 0 0 0 0 0 0 0 0 0 0 0 0 0 0 0 0 0
4.2695 0.00060153 0.0016852 0.0067 -0.00312 0.0046965 0.00072183 -0.0079467 -0.0034138 -0.013388 -0.0028953 -0.0053572 -0.031779 0 0 0 0 0 0 0 0 0 0 0 0 0 0 0 0 0
4.2734 -0.0010156 -0.00017155 0.0041609 -0.0014306 0.0025066 0.0007245 -0.0032291 0.0022893 -0.0057176 -0.00072786 -0.0041198 -0.014083 0 0 0 0 0 0 0 0 0 0 0 0 0 0 0 0 0
4.2773 -0.001745 -0.0016803 0.0025636 0.00026575 -0.00049995 0.00049833 0.0023383 0.007222 0.0040499 0.0024205 0.00076305 0.012673 0 0 0 0 0 0 0 0 0 0 0 0 0 0 0 0 0
4.2813 -0.0015139 -0.0027423 0.0010221 0.0010124 -0.0032314 -0.00033903 0.0050187 0.008871 0.010889 0.0051855 0.005667 0.03184 0 0 0 0 0 0 0 0 0 0 0 0 0 0 0 0 0
4.2852 -0.00084143 -0.0033613 -0.0014869 0.00032723 -0.0048334 -0.0015344 0.0032001 0.0067319 0.01145 0.0062397 0.0064516 0.033718 0 0 0 0 0 0 0 0 0 0 0 0 0 0 0 0 0
4.2891 -0.00024399 -0.0034513 -0.004815 -0.0012007 -0.004789 -0.0020918 -0.0015927 0.002516 0.0061285 0.0050225 0.0018563 0.0219 0 0 0 0 0 0 0 0 0 0 0 0 0 0 0 0 0
4.293 0.0001644 -0.002902 -0.0075279 -0.0021024 -0.0030121 -0.001021 -0.0059619 -0.0011635 -0.0014722 0.0019718 -0.0054662 0.0087607 0 0 0 0 0 0 0 0 0 0 0 0 0 0 0 0 0
4.2969 0.00054009 -0.0018097 -0.0080648 -0.0010822 -5.6565e-05 0.0016457 -0.0070525 -0.0025695 -0.0071187 -0.0018018 -0.011072 0.0043449 0 0 0 0 0 0 0 0 0 0 0 0 0 0 0 0 0
4.3008 0.00090554 -0.00058618 -0.0060775 0.0018119 0.002828 0.0045016 -0.0042836 -0.0017869 -0.0084943 -0.0050672 -0.012015 0.0083396 0 0 0 0 0 0 0 0 0 0 0 0 0 0 0 0 0
4.3047 0.0010008 0.00023604 -0.0027391 0.0049294 0.0041586 0.0055268 0.00067571 -0.00029586 -0.0059357 -0.0068753 -0.0085427 0.011757 0 0 0 0 0 0 0 0 0 0 0 0 0 0 0 0 0
4.3086 0.00058931 0.00037796 0.00021216 0.0060722 0.003129 0.0034984 0.0053166 0.00031434 -0.0013286 -0.0067199 -0.0031568 0.0061868 0 0 0 0 0 0 0 0 0 0 0 0 0 0 0 0 0
4.3125 -0.00013044 4.9145e-05 0.0017914 0.0041667 0.00033136 -0.0009893 0.0078145 -0.00054641 0.0034332 -0.0046195 0.0016111 -0.0081041 0 0 0 0 0 0 0 0 0 0 0 0 0 0 0 0 0
4.3164 -0.00051638 -0.00018203 0.0023147 0.00022265 -0.0024137 -0.005705 0.0076417 -0.0022615 0.007109 -0.0012368 0.0046158 -0.022441 0 0 0 0 0 0 0 0 0 0 0 0 0 0 0 0 0
4.3203 1.6439e-05 0.0001915 0.0028209 -0.0032857 -0.0031872 -0.0081074 0.00522 -0.0036634 0.0088489 0.0021223 0.0058846 -0.027675 0 0 0 0 0 0 0 0 0 0 0 0 0 0 0 0 0
4.3242 0.0014285 0.0012193 0.0040203 -0.0042213 -0.0013073 -0.0069365 0.0013152 -0.0039272 0.0079552 0.0039123 0.0056751 -0.022186 0 0 0 0 0 0 0 0 0 0 0 0 0 0 0 0 0
4.3281 0.0029776 0.0024184 0.0057144 -0.002363 0.0021479 -0.0029893 -0.0031813 -0.0030417 0.0043343 0.0031677 0.0041016 -0.012782 0 0 0 0 0 0 0 0 0 0 0 0 0 0 0 0 0
4.332 0.0037408 0.0030695 0.0070549 0.00051412 0.0050579 0.0014331 -0.0071087 -0.0016283 -0.00080107 0.00026934 0.0015632 -0.0082016 0 0 0 0 0 0 0 0 0 0 0 0 0 0 0 0 0
4.3359 0.0032867 0.0026691 0.0072213 0.0021162 0.0056886 0.0040064 -0.0090686 -0.00037852 -0.0050235 -0.0030152 -0.00090531 -0.011571 0 0 0 0 0 0 0 0 0 0 0 0 0 0 0 0 0
4.3398 0.0019272 0.0012305 0.0058593 0.0014426 0.0037747 0.003775 -0.0080147 0.00040295 -0.0059813 -0.0044851 -0.0021121 -0.018444 0 0 0 0 0 0 0 0 0 0 0 0 0 0 0 0 0
4.3438 0.00039004 -0.00074108 0.0030495 -0.00054569 0.00053266 0.0015375 -0.0041069 0.00084334 -0.0030376 -0.0029438 -0.0016635 -0.021351 0 0 0 0 0 0 0 0 0 0 0 0 0 0 0 0 0
4.3477 -0.00072733 -0.0025439 -0.00088586 -0.0018863 -0.0022801 -0.00094792 0.00095762 0.001205 0.002135 0.00089297 -0.00033335 -0.016011 0 0 0 0 0 0 0 0 0 0 0 0 0 0 0 0 0
4.3516 -0.0012371 -0.003632 -0.0053757 -0.0013147 -0.0034852 -0.0022737 0.004682 0.001575 0.0066042 0.0047592 0.00065783 -0.0038205 0 0 0 0 0 0 0 0 0 0 0 0 0 0 0 0 0
4.3555 -0.0012262 -0.0038118 -0.0094346 0.00075017 -0.0030251 -0.0022187 0.0052622 0.0018136 0.0080721 0.0062876 0.00075402 0.010289 0 0 0 0 0 0 0 0 0 0 0 0 0 0 0 0 0
4.3594 -0.00077678 -0.0032114 -0.011733 0.002694 -0.0017068 -0.0015582 0.0027784 0.0017403 0.0061378 0.0045284 0.0004077 0.021309 0 0 0 0 0 0 0 0 0 0 0 0 0 0 0 0 0
4.3633 0.00011546 -0.0021087 -0.01114 0.0031292 -0.00049758 -0.0011395 -0.00088177 0.0013026 0.0021095 0.00046447 0.00034048 0.025666 0 0 0 0 0 0 0 0 0 0 0 0 0 0 0 0 0
4.3672 0.001373 -0.00077433 -0.007457 0.0019728 8.8166e-05 -0.001084 -0.003392 0.00052953 -0.00218 -0.0037681 0.00061624 0.021004 0 0 0 0 0 0 0 0 0 0 0 0 0 0 0 0 0
4.3711 0.0026758 0.00057456 -0.0017256 0.00031866 0.00016816 -0.00079937 -0.0036202 -0.00063646 -0.0054186 -0.00627 0.00062426 0.0067747 0 0 0 0 0 0 0 0 0 0 0 0 0 0 0 0 0
4.375 0.0035571 0.0017388 0.0042374 -0.00063398 0.00023634 0.00028067 -0.0022481 -0.0023391 -0.0070373 -0.006337 1.3787e-06 -0.013579 0 0 0 0 0 0 0 0 0 0 0 0 0 0 0 0 0
4.3789 0.0037133 0.0025189 0.0087945 -0.00055461 0.00070777 0.00197 -0.00092019 -0.0045063 -0.0068738 -0.0044373 -0.00062598 -0.031559 0 0 0 0 0 0 0 0 0 0 0 0 0 0 0 0 0
4.3828 0.0032338 0.0027782 0.011238 -4.2351e-05 0.0015675 0.0033303 -0.00069887 -0.0065084 -0.0049748 -0.0015175 -9.0587e-05 -0.037008 0 0 0 0 0 0 0 0 0 0 0 0 0 0 0 0 0
4.3867 0.0025167 0.002535 0.011833 0.00012487 0.0023436 0.0034146 -0.0011885 -0.0072387 -0.001807 0.0016108 0.0019956 -0.025239 0 0 0 0 0 0 0 0 0 0 0 0 0 0 0 0 0
4.3906 0.0019375 0.001973 0.011243 -0.00025772 0.0024338 0.0020667 -0.0010906 -0.0057818 0.0015335 0.0043457 0.0044763 -0.0022797 0 0 0 0 0 0 0 0 0 0 0 0 0 0 0 0 0
4.3945 0.0015679 0.0013162 0.0099085 -0.00075186 0.0015777 4.6518e-05 0.00033247 -0.0022279 0.0036368 0.0060426 0.0054531 0.017563 0 0 0 0 0 0 0 0 0 0 0 0 0 0 0 0 0
4.3984 0.0011821 0.00066284 0.0078394 -0.00082704 0.00012785 -0.001602 0.0022549 0.0021047 0.0035644 0.0059917 0.0040471 0.021606 0 0 0 0 0 0 0 0 0 0 0 0 0 0 0 0 0
4.4023 0.00051746 -5.922e-05 0.0048738 -0.00038945 -0.0011271 -0.0023169 0.0027476 0.005388 0.0014583 0.0038743 0.001378 0.0088441 0 0 0 0 0 0 0 0 0 0 0 0 0 0 0 0 0
4.4063 -0.00045998 -0.00094434 0.0010697 0.00023034 -0.0015009 -0.0022208 0.00040891 0.0064588 -0.0015946 0.00031678 -0.00034816 -0.0084781 0 0 0 0 0 0 0 0 0 0 0 0 0 0 0 0 0
4.4102 -0.0015053 -0.0018961 -0.0031166 0.00072403 -0.00091201 -0.0016798 -0.0042119 0.0054924 -0.0043188 -0.0031159 0.00011855 -0.013889 0 0 0 0 0 0 0 0 0 0 0 0 0 0 0 0 0
4.4141 -0.0022715 -0.0025772 -0.0069468 0.0011358 5.5427e-05 -0.00080352 -0.0086758 0.0036134 -0.0059375 -0.0047388 0.001867 0.00050586 0 0 0 0 0 0 0 0 0 0 0 0 0 0 0 0 0
4.418 -0.0025401 -0.0026261 -0.0096701 0.0017086 0.00058783 0.00051322 -0.010258 0.0018455 -0.0062495 -0.0038745 0.0026848 0.027656 0 0 0 0 0 0 0 0 0 0 0 0 0 0 0 0 0
4.4219 -0.0023238 -0.0019778 -0.010778 0.0024529 0.00022079 0.0020572 -0.0078543 0.00040791 -0.0052411 -0.0013946 0.0011966 0.050633 0 0 0 0 0 0 0 0 0 0 0 0 0 0 0 0 0
4.4258 -0.0017876 -0.00098307 -0.01016 0.0029745 -0.00088831 0.0029597 -0.0027103 -0.0010129 -0.0028455 0.00083101 -0.0017757 0.054853 0 0 0 0 0 0 0 0 0 0 0 0 0 0 0 0 0
4.4297 -0.0010829 -0.00016484 -0.0081227 0.0028168 -0.0021428 0.0021424 0.0025351 -0.0024139 0.00079117 0.0012174 -0.0039311 0.037919 0 0 0 0 0 0 0 0 0 0 0 0 0 0 0 0 0
4.4336 -0.00023555 0.00021091 -0.0052404 0.0019935 -0.0029033 -0.00066477 0.0056368 -0.0030754 0.004849 -0.00048079 -0.0035684 0.010265 0 0 0 0 0 0 0 0 0 0 0 0 0 0 0 0 0
4.4375 0.00082103 0.00035875 -0.0020723 0.0011174 -0.0027578 -0.0042734 0.0059686 -0.0021864 0.007831 -0.0031123 -0.0010346 -0.012552 0 0 0 0 0 0 0 0 0 0 0 0 0 0 0 0 0
4.4414 0.0020871 0.00075206 0.0010931 0.00090262 -0.0015697 -0.0065382 0.0044178 5.7436e-05 0.0082806 -0.0050315 0.0017353 -0.019345 0 0 0 0 0 0 0 0 0 0 0 0 0 0 0 0 0
4.4453 0.0033407 0.0016236 0.0042259 0.0014584 0.00052037 -0.0058182 0.0023398 0.0020852 0.0057446 -0.005196 0.0029802 -0.0082814 0 0 0 0 0 0 0 0 0 0 0 0 0 0 0 0 0
4.4492 0.0041416 0.0026462 0.0072276 0.002063 0.0030001 -0.0022689 0.00061194 0.0019385 0.0011907 -0.0036514 0.0024245 0.014215 0 0 0 0 0 0 0 0 0 0 0 0 0 0 0 0 0
4.4531 0.0040644 0.0031229 0.009562 0.0017018 0.0049444 0.0021432 -0.00051773 -0.0010775 -0.0034929 -0.0011959 0.0010463 0.03802 0 0 0 0 0 0 0 0 0 0 0 0 0 0 0 0 0
4.457 0.0030345 0.0025556 0.010264 -5.0663e-05 0.0053171 0.0049806 -0.00097195 -0.005545 -0.006527 0.0013116 -0.00015043 0.053914 0 0 0 0 0 0 0 0 0 0 0 0 0 0 0 0 0
4.4609 0.0014955 0.0010918 0.0084837 -0.0025649 0.0036294 0.0049801 -0.00049503 -0.0087563 -0.0070591 0.0033743 -0.00095118 0.056599 0 0 0 0 0 0 0 0 0 0 0 0 0 0 0 0 0
4.4648 0.00019976 -0.00056842 0.0042113 -0.0045198 0.00049137 0.0027271 0.0011318 -0.0086122 -0.0053207 0.0047853 -0.0016285 0.045995 0 0 0 0 0 0 0 0 0 0 0 0 0 0 0 0 0
4.4688 -0.0002978 -0.0017348 -0.0014342 -0.0048043 -0.002536 -5.5786e-05 0.0035644 -0.0050469 -0.0022635 0.0053468 -0.0021698 0.026809 0 0 0 0 0 0 0 0 0 0 0 0 0 0 0 0 0
4.4727 -5.4201e-05 -0.0022511 -0.0066902 -0.0032468 -0.0038846 -0.0018686 0.0057203 0.00011573 0.00091432 0.0047987 -0.0021333 0.0061709 0 0 0 0 0 0 0 0 0 0 0 0 0 0 0 0 0
4.4766 0.00032479 -0.0025024 -0.010093 -0.00066427 -0.0030685 -0.0022925 0.0063121 0.0045654 0.0031217 0.0030675 -0.0013366 -0.0098633 0 0 0 0 0 0 0 0 0 0 0 0 0 0 0 0 0
4.4805 0.00023855 -0.0029137 -0.011155 0.0017028 -0.0010091 -0.0018017 0.0047539 0.0068727 0.0036614 0.00055167 -0.00044237 -0.018838 0 0 0 0 0 0 0 0 0 0 0 0 0 0 0 0 0
4.4844 -0.00031916 -0.0034292 -0.010283 0.0028862 0.0007375 -0.00097048 0.0016865 0.006818 0.0025075 -0.0019051 -0.00050657 -0.021618 0 0 0 0 0 0 0 0 0 0 0 0 0 0 0 0 0
4.4883 -0.00069535 -0.0034903 -0.008132 0.0025767 0.0012187 5.1712e-05 -0.0013625 0.0048381 0.00040513 -0.0034085 -0.0017605 -0.019833 0 0 0 0 0 0 0 0 0 0 0 0 0 0 0 0 0
4.4922 -0.00016855 -0.0025557 -0.0050537 0.0011023 0.00072252 0.0013553 -0.0029674 0.0015081 -0.0014471 -0.0034904 -0.0029589 -0.013886 0 0 0 0 0 0 0 0 0 0 0 0 0 0 0 0 0
4.4961 0.0012958 -0.00068659 -0.0011434 -0.00083138 0.00028775 0.0027229 -0.0026994 -0.0023749 -0.0020726 -0.0023238 -0.0022484 -0.0038631 0 0 0 0 0 0 0 0 0 0 0 0 0 0 0 0 0
4.5 0.0028436 0.0013578 0.0032854 -0.0024534 0.00060308 0.0034177 -0.0012844 -0.0055016 -0.0012966 -0.00057254 0.0010519 0.007637 0 0 0 0 0 0 0 0 0 0 0 0 0 0 0 0 0
4.5039 0.0033571 0.0026289 0.0074073 -0.0032193 0.0013642 0.0026274 3.402e-05 -0.0063541 0.0002321 0.00095628 0.0054797 0.014429 0 0 0 0 0 0 0 0 0 0 0 0 0 0 0 0 0
4.5078 0.0024177 0.0026705 0.01019 -0.0030329 0.001675 0.0001989 0.0003917 -0.0042441 0.0015757 0.0016315 0.0083814 0.0099796 0 0 0 0 0 0 0 0 0 0 0 0 0 0 0 0 0
4.5117 0.00074689 0.0017925 0.011063 -0.0022828 0.0010397 -0.0030093 -0.00019905 -0.0002068 0.002096 0.0012006 0.0080484 -0.0069774 0 0 0 0 0 0 0 0 0 0 0 0 0 0 0 0 0
4.5156 -0.00032532 0.00073394 0.010294 -0.0015984 -7.8916e-05 -0.0055082 -0.0010509 0.0033157 0.0016089 -0.00010195 0.0050726 -0.029703 0 0 0 0 0 0 0 0 0 0 0 0 0 0 0 0 0
4.5195 4.4631e-05 4.6065e-05 0.0086802 -0.0014212 -0.00070293 -0.0060271 -0.0014616 0.0040741 0.00013726 -0.0015639 0.0016514 -0.047076 0 0 0 0 0 0 0 0 0 0 0 0 0 0 0 0 0
4.5234 0.0014952 -0.00026508 0.006817 -0.0017002 -0.00032716 -0.0042218 -0.0012931 0.0016918 -0.0022531 -0.0022287 -0.00044932 -0.051273 0 0 0 0 0 0 0 0 0 0 0 0 0 0 0 0 0
4.5273 0.0027479 -0.00058036 0.0046709 -0.0019817 0.0005559 -0.00081295 -0.0010421 -0.0020226 -0.0052058 -0.0013876 -0.0012808 -0.042967 0 0 0 0 0 0 0 0 0 0 0 0 0 0 0 0 0
4.5313 0.0026532 -0.0012123 0.0018515 -0.0018361 0.00093297 0.0028239 -0.0013798 -0.0044591 -0.0077113 0.00089253 -0.0021656 -0.029397 0 0 0 0 0 0 0 0 0 0 0 0 0 0 0 0 0
4.5352 0.001096 -0.0020941 -0.0016999 -0.0012376 0.00027341 0.0052809 -0.0025367 -0.0041406 -0.0082875 0.0036116 -0.0039231 -0.017316 0 0 0 0 0 0 0 0 0 0 0 0 0 0 0 0 0
4.5391 -0.00098248 -0.0028545 -0.0053226 -0.00053416 -0.00094385 0.0056368 -0.0040196 -0.0016188 -0.0059332 0.005296 -0.0057837 -0.0078231 0 0 0 0 0 0 0 0 0 0 0 0 0 0 0 0 0
4.543 -0.0023846 -0.0031399 -0.0079634 -4.0784e-05 -0.0016976 0.003747 -0.0049048 0.0012716 -0.0011925 0.004872 -0.0061344 0.0018927 0 0 0 0 0 0 0 0 0 0 0 0 0 0 0 0 0
4.5469 -0.0025354 -0.0028514 -0.0089153 0.00032418 -0.0014049 0.00030483 -0.0045134 0.0029588 0.0037323 0.0023637 -0.00429 0.012128 0 0 0 0 0 0 0 0 0 0 0 0 0 0 0 0 0
4.5508 -0.0017191 -0.0021155 -0.0082526 0.00095534 -0.00043479 -0.0033477 -0.0029558 0.0030854 0.0062312 -0.0010987 -0.0013948 0.017037 0 0 0 0 0 0 0 0 0 0 0 0 0 0 0 0 0
4.5547 -0.00060619 -0.0010986 -0.0065584 0.0020684 0.00032974 -0.0056919 -0.0010988 0.0022257 0.005079 -0.0039672 0.00054374 0.0088398 0 0 0 0 0 0 0 0 0 0 0 0 0 0 0 0 0
4.5586 0.00037724 9.8514e-05 -0.0042619 0.0032748 0.00040052 -0.0056983 6.7432e-05 0.00095293 0.0013204 -0.005145 0.00054236 -0.0133 0 0 0 0 0 0 0 0 0 0 0 0 0 0 0 0 0
4.5625 0.0012522 0.0013701 -0.0012958 0.0036825 0.00012433 -0.0033887 0.00019189 -0.00067708 -0.0025328 -0.004436 -0.00047035 -0.038722 0 0 0 0 0 0 0 0 0 0 0 0 0 0 0 0 0
4.5664 0.0021816 0.002491 0.0025497 0.0025163 0.0002248 7.703e-05 -0.00016038 -0.0027819 -0.0043412 -0.0023795 -0.00068164 -0.051042 0 0 0 0 0 0 0 0 0 0 0 0 0 0 0 0 0
4.5703 0.0030769 0.003145 0.0069385 -0.00023424 0.00094791 0.0029502 1.7655e-05 -0.0049836 -0.0036925 0.00022655 0.00069815 -0.040661 0 0 0 0 0 0 0 0 0 0 0 0 0 0 0 0 0
4.5742 0.0035536 0.0031182 0.010718 -0.0036626 0.0017158 0.0038422 0.0012861 -0.0062722 -0.0017576 0.0026707 0.002575 -0.013281 0 0 0 0 0 0 0 0 0 0 0 0 0 0 0 0 0
4.5781 0.0032587 0.0024735 0.012457 -0.0063952 0.0016638 0.0025243 0.0031595 -0.0056606 -2.0775e-05 0.0043863 0.0030132 0.013648 0 0 0 0 0 0 0 0 0 0 0 0 0 0 0 0 0
4.582 0.002211 0.0015159 0.011409 -0.0072878 0.00052761 6.0918e-05 0.0043184 -0.0030512 0.00083077 0.0049257 0.0011146 0.024112 0 0 0 0 0 0 0 0 0 0 0 0 0 0 0 0 0
4.5859 0.00081028 0.00055651 0.0080498 -0.0059246 -0.0010193 -0.0018529 0.0035337 0.00049806 0.00096061 0.0040965 -0.0021379 0.01524 0 0 0 0 0 0 0 0 0 0 0 0 0 0 0 0 0
4.5898 -0.00046805 -0.00030832 0.0037129 -0.0027352 -0.0019315 -0.0019656 0.00064452 0.0033749 0.00067785 0.0022126 -0.0048522 -0.0022223 0 0 0 0 0 0 0 0 0 0 0 0 0 0 0 0 0
4.5938 -0.0013805 -0.001192 -0.00038178 0.0011715 -0.0017257 -0.00027376 -0.0031415 0.0044003 -1.0968e-05 0.00014357 -0.0059558 -0.014216 0 0 0 0 0 0 0 0 0 0 0 0 0 0 0 0 0
4.5977 -0.0019536 -0.0021918 -0.0038443 0.0043391 -0.00089046 0.0019878 -0.005878 0.0034652 -0.0010596 -0.0010714 -0.005934 -0.01466 0 0 0 0 0 0 0 0 0 0 0 0 0 0 0 0 0
4.6016 -0.0022799 -0.0031665 -0.0069828 0.0054597 -0.00039758 0.0031923 -0.0060479 0.0014434 -0.0018038 -0.00087049 -0.0059381 -0.0080298 0 0 0 0 0 0 0 0 0 0 0 0 0 0 0 0 0
4.6055 -0.0023223 -0.0037412 -0.010012 0.004 -0.00079827 0.0024476 -0.0035124 -0.00043285 -0.0011267 0.00040388 -0.0063369 -0.002496 0 0 0 0 0 0 0 0 0 0 0 0 0 0 0 0 0
4.6094 -0.0019242 -0.0035536 -0.012392 0.00066191 -0.0017492 0.00021534 0.00035797 -0.0012687 0.0014487 0.0016765 -0.0063042 -0.0015977 0 0 0 0 0 0 0 0 0 0 0 0 0 0 0 0 0
4.6133 -0.00098555 -0.0025293 -0.01296 -0.0027799 -0.0023645 -0.002036 0.0034581 -0.00089615 0.0047637 0.0018238 -0.0048582 -0.0025909 0 0 0 0 0 0 0 0 0 0 0 0 0 0 0 0 0
4.6172 0.00038699 -0.00095043 -0.010789 -0.004423 -0.0020115 -0.0029085 0.0041703 0.00017256 0.0064023 0.00039045 -0.002174 -0.0017625 0 0 0 0 0 0 0 0 0 0 0 0 0 0 0 0 0
4.6211 0.0018916 0.00072204 -0.0060323 -0.0034689 -0.00081386 -0.0020793 0.0023134 0.0011503 0.0045407 -0.0021382 0.00032927 0.00028961 0 0 0 0 0 0 0 0 0 0 0 0 0 0 0 0 0
4.625 0.0031719 0.0021054 -3.3823e-05 -0.00081928 0.00052469 -0.00046504 -0.00075539 0.0015053 -0.00019454 -0.0046226 0.0013193 -0.00038569 0 0 0 0 0 0 0 0 0 0 0 0 0 0 0 0 0
4.6289 0.0039622 0.0030211 0.0054169 0.0015446 0.0013129 0.00057616 -0.0029858 0.0012817 -0.004669 -0.0058604 0.0009337 -0.0053004 0 0 0 0 0 0 0 0 0 0 0 0 0 0 0 0 0
4.6328 0.0041576 0.0034371 0.0090876 0.0020248 0.0013143 0.00035752 -0.0029489 0.00094825 -0.0053933 -0.0051378 0.00069032 -0.010192 0 0 0 0 0 0 0 0 0 0 0 0 0 0 0 0 0
4.6367 0.0038128 0.0033511 0.010797 0.00056759 0.00072987 -0.00061437 -0.00079766 0.00085231 -0.0013054 -0.0025425 0.0018745 -0.008927 0 0 0 0 0 0 0 0 0 0 0 0 0 0 0 0 0
4.6406 0.0030978 0.0027669 0.011102 -0.0014296 -0.00010436 -0.0011203 0.0017943 0.0007663 0.005132 0.0010122 0.0039733 -0.0010305 0 0 0 0 0 0 0 0 0 0 0 0 0 0 0 0 0
4.6445 0.002215 0.0017763 0.010552 -0.0023662 -0.00093587 -0.00028874 0.0027415 5.3188e-05 0.009551 0.0040725 0.0048243 0.005822 0 0 0 0 0 0 0 0 0 0 0 0 0 0 0 0 0
4.6484 0.0012954 0.00061938 0.0091873 -0.0017369 -0.0015782 0.0016579 0.00098287 -0.001556 0.0088139 0.0052388 0.0025408 0.0025483 0 0 0 0 0 0 0 0 0 0 0 0 0 0 0 0 0
4.6523 0.00034555 -0.00039941 0.006665 -0.00036535 -0.0018319 0.0035676 -0.002755 -0.003291 0.0032358 0.0039008 -0.0024984 -0.011172 0 0 0 0 0 0 0 0 0 0 0 0 0 0 0 0 0
4.6563 -0.00067777 -0.0011026 0.0028314 0.00053894 -0.0015686 0.004247 -0.0064163 -0.0036206 -0.0037366 0.00070598 -0.0075016 -0.024127 0 0 0 0 0 0 0 0 0 0 0 0 0 0 0 0 0
4.6602 -0.0016965 -0.0015623 -0.0018301 0.00053716 -0.00094313 0.0033104 -0.0079469 -0.001536 -0.007964 -0.0026572 -0.0092461 -0.022763 0 0 0 0 0 0 0 0 0 0 0 0 0 0 0 0 0
4.6641 -0.0024146 -0.0020076 -0.0062755 0.00023009 -0.00045973 0.001341 -0.0065223 0.0021969 -0.0072264 -0.0043913 -0.0065515 -0.0046802 0 0 0 0 0 0 0 0 0 0 0 0 0 0 0 0 0
4.668 -0.0024561 -0.0025635 -0.0094319 0.00045934 -0.0006907 -0.00064602 -0.002852 0.0051244 -0.0022408 -0.0037 -0.0011585 0.017013 0 0 0 0 0 0 0 0 0 0 0 0 0 0 0 0 0
4.6719 -0.001689 -0.003046 -0.010728 0.0013169 -0.001792 -0.0018963 0.0014703 0.0048082 0.0042227 -0.0012994 0.003662 0.024366 0 0 0 0 0 0 0 0 0 0 0 0 0 0 0 0 0
4.6758 -0.00045334 -0.0030221 -0.010224 0.0019953 -0.0032243 -0.0022254 0.0048952 0.00087984 0.0090873 0.0010694 0.0055114 0.011465 0 0 0 0 0 0 0 0 0 0 0 0 0 0 0 0 0
4.6797 0.00057679 -0.002126 -0.008317 0.0016298 -0.0039849 -0.0018627 0.0064374 -0.0043879 0.010343 0.0017818 0.0042987 -0.0087228 0 0 0 0 0 0 0 0 0 0 0 0 0 0 0 0 0
4.6836 0.00086245 -0.00039399 -0.0053885 0.0002579 -0.0032538 -0.0011564 0.005687 -0.0076905 0.0075555 0.00030024 0.0017585 -0.015592 0 0 0 0 0 0 0 0 0 0 0 0 0 0 0 0 0
4.6875 0.00042528 0.0016596 -0.0017204 -0.0011129 -0.0010062 -0.00044478 0.0027458 -0.0072406 0.001759 -0.002658 -0.00021505 -0.0010217 0 0 0 0 0 0 0 0 0 0 0 0 0 0 0 0 0
4.6914 -0.00016773 0.0033033 0.0022908 -0.0014455 0.001858 -7.6985e-05 -0.0015899 -0.0040659 -0.004911 -0.0057129 -0.00086216 0.020635 0 0 0 0 0 0 0 0 0 0 0 0 0 0 0 0 0
4.6953 -0.00029311 0.0039986 0.0059421 -0.00071054 0.0039745 -0.00035165 -0.0056591 -0.00091252 -0.0098446 -0.0075956 -0.00057091 0.023775 0 0 0 0 0 0 0 0 0 0 0 0 0 0 0 0 0
4.6992 0.00016935 0.0036593 0.0083557 2.1422e-05 0.0042736 -0.0012904 -0.0073639 0.00023334 -0.010934 -0.0075765 4.808e-06 -0.0044297 0 0 0 0 0 0 0 0 0 0 0 0 0 0 0 0 0
4.7031 0.00069859 0.0025975 0.0089065 -0.0004312 0.0025717 -0.002464 -0.0053398 -0.00026447 -0.0076303 -0.0054956 0.00065186 -0.048737 0 0 0 0 0 0 0 0 0 0 0 0 0 0 0 0 0
4.707 0.0005491 0.0012501 0.0075877 -0.002209 -0.00033182 -0.0031513 -0.00013809 -0.00039645 -0.0014058 -0.0017027 0.0014973 -0.074566 0 0 0 0 0 0 0 0 0 0 0 0 0 0 0 0 0
4.7109 -0.00062762 -7.3226e-05 0.0049745 -0.0041864 -0.0030817 -0.0028093 0.00568 0.001275 0.0048812 0.0028972 0.0024187 -0.05509 0 0 0 0 0 0 0 0 0 0 0 0 0 0 0 0 0
4.7148 -0.0024688 -0.0012437 0.0018073 -0.0048869 -0.0044623 -0.0014762 0.0089488 0.0040842 0.0084798 0.0068709 0.00275 0.0057485 0 0 0 0 0 0 0 0 0 0 0 0 0 0 0 0 0
4.7188 -0.0041177 -0.0022001 -0.0014226 -0.0036907 -0.0039938 0.00026889 0.0079394 0.0058982 0.0081573 0.0086691 0.0016719 0.074077 0 0 0 0 0 0 0 0 0 0 0 0 0 0 0 0 0
4.7227 -0.0047543 -0.0028394 -0.0045183 -0.0012522 -0.0021252 0.001762 0.0034873 0.0052565 0.0046277 0.0074014 -0.0010678 0.11043 0 0 0 0 0 0 0 0 0 0 0 0 0 0 0 0 0
4.7266 -0.0040301 -0.0030389 -0.007268 0.0011708 6.0723e-05 0.002695 -0.0016937 0.0028777 -0.00015116 0.0034787 -0.0047748 0.097658 0 0 0 0 0 0 0 0 0 0 0 0 0 0 0 0 0
4.7305 -0.0021751 -0.0027777 -0.0091796 0.0027595 0.0014558 0.0031369 -0.0049315 0.0010284 -0.0041553 -0.0014409 -0.0080832 0.050491 0 0 0 0 0 0 0 0 0 0 0 0 0 0 0 0 0
4.7344 0.00016362 -0.0022071 -0.0096364 0.0035673 0.0014988 0.003184 -0.0051885 0.001349 -0.0061285 -0.0052818 -0.0096144 0.001208 0 0 0 0 0 0 0 0 0 0 0 0 0 0 0 0 0
4.7383 0.0021774 -0.00157 -0.0084101 0.0040413 0.00039341 0.0026831 -0.003176 0.0032369 -0.0057527 -0.0066155 -0.0085329 -0.024442 0 0 0 0 0 0 0 0 0 0 0 0 0 0 0 0 0
4.7422 0.0031727 -0.0010256 -0.0060355 0.0042466 -0.0011116 0.0013915 -0.00023906 0.0043471 -0.0034328 -0.0052597 -0.0047769 -0.021503 0 0 0 0 0 0 0 0 0 0 0 0 0 0 0 0 0
4.7461 0.0028733 -0.00053831 -0.0035804 0.0036555 -0.0021925 -0.00056567 0.0027245 0.0027494 -9.7317e-05 -0.0021374 0.00091724 -0.0020289 0 0 0 0 0 0 0 0 0 0 0 0 0 0 0 0 0
4.75 0.0016541 6.2108e-05 -0.0018742 0.0017423 -0.0023537 -0.0024613 0.0053454 -0.0012638 0.0029207 0.0013073 0.0070686 0.018838 0 0 0 0 0 0 0 0 0 0 0 0 0 0 0 0 0
4.7539 0.00046313 0.00089709 -0.00081652 -0.0012151 -0.0015623 -0.0033143 0.0071249 -0.0053324 0.0041762 0.0036727 0.011707 0.033 0 0 0 0 0 0 0 0 0 0 0 0 0 0 0 0 0
4.7578 0.00029293 0.001889 0.00056849 -0.0039637 -0.00013632 -0.0026004 0.0071278 -0.0069185 0.0027278 0.0039744 0.013045 0.039302 0 0 0 0 0 0 0 0 0 0 0 0 0 0 0 0 0
4.7617 0.0014476 0.0027634 0.00325 -0.0049973 0.0014457 -0.00069985 0.0046638 -0.0051931 -0.0011945 0.0019694 0.010442 0.03816 0 0 0 0 0 0 0 0 0 0 0 0 0 0 0 0 0
4.7656 0.0031814 0.0031871 0.0071261 -0.003619 0.0026858 0.0013442 0.00036012 -0.0013772 -0.0060053 -0.0015311 0.0050432 0.029384 0 0 0 0 0 0 0 0 0 0 0 0 0 0 0 0 0
4.7695 0.0041353 0.0029275 0.010668 -0.00049146 0.0031641 0.0025559 -0.0036501 0.0024759 -0.0093742 -0.0046808 -0.00055713 0.015231 0 0 0 0 0 0 0 0 0 0 0 0 0 0 0 0 0
4.7734 0.0033598 0.0019362 0.011671 0.0027431 0.002654 0.0026101 -0.0049861 0.0049641 -0.0093883 -0.0053439 -0.0037019 0.0029876 0 0 0 0 0 0 0 0 0 0 0 0 0 0 0 0 0
4.7773 0.0011289 0.00035341 0.0086815 0.0044574 0.0012482 0.0018207 -0.0028375 0.0058658 -0.0056071 -0.002426 -0.0032631 0.0013774 0 0 0 0 0 0 0 0 0 0 0 0 0 0 0 0 0
4.7813 -0.0011886 -0.0015155 0.0021041 0.0039421 -0.0006131 0.00068711 0.0012739 0.0056408 0.0006086 0.0030785 -0.00030964 0.012711 0 0 0 0 0 0 0 0 0 0 0 0 0 0 0 0 0
4.7852 -0.0021663 -0.0032338 -0.0057691 0.0016995 -0.0023013 -0.00046453 0.0045733 0.0047516 0.0066752 0.0083128 0.0026956 0.028961 0 0 0 0 0 0 0 0 0 0 0 0 0 0 0 0 0
4.7891 -0.0014187 -0.0043189 -0.01188 -0.00090664 -0.0032844 -0.001414 0.0050861 0.0035089 0.0099691 0.010204 0.003607 0.037218 0 0 0 0 0 0 0 0 0 0 0 0 0 0 0 0 0
4.793 0.00017931 -0.0044077 -0.013979 -0.0023428 -0.003351 -0.0017781 0.0029113 0.0023049 0.0090439 0.0074787 0.0019663 0.030588 0 0 0 0 0 0 0 0 0 0 0 0 0 0 0 0 0
4.7969 0.0013296 -0.0034398 -0.011718 -0.0016054 -0.0026233 -0.001033 -0.00028064 0.0016209 0.0043298 0.0015469 -0.00090711 0.014276 0 0 0 0 0 0 0 0 0 0 0 0 0 0 0 0 0
4.8008 0.001433 -0.0017262 -0.0066626 0.0012859 -0.0013921 0.0010054 -0.0028584 0.0015964 -0.0020186 -0.0044581 -0.0030236 0.00057415 0 0 0 0 0 0 0 0 0 0 0 0 0 0 0 0 0
4.8047 0.00098678 0.00018038 -0.0012932 0.0051655 4.5632e-05 0.0036737 -0.0043423 0.001668 -0.0071058 -0.0077299 -0.003077 -0.0027872 0 0 0 0 0 0 0 0 0 0 0 0 0 0 0 0 0
4.8086 0.00094183 0.0017477 0.0023882 0.0081081 0.0014092 0.0055522 -0.0050875 0.00089762 -0.0086862 -0.0073673 -0.0010782 0.000262 0 0 0 0 0 0 0 0 0 0 0 0 0 0 0 0 0
4.8125 0.0016842 0.0026806 0.003819 0.0083083 0.0023684 0.0053113 -0.005158 -0.0011071 -0.0062668 -0.0044295 0.0019705 -0.0014178 0 0 0 0 0 0 0 0 0 0 0 0 0 0 0 0 0
4.8164 0.0026398 0.0029583 0.0038844 0.005105 0.0025682 0.0027311 -0.0038277 -0.0035494 -0.0013083 -0.00074904 0.0048427 -0.014438 0 0 0 0 0 0 0 0 0 0 0 0 0 0 0 0 0
4.8203 0.0028726 0.0027165 0.0040315 -0.00045826 0.0018358 -0.00095783 -0.00039912 -0.0048524 0.0035998 0.0023027 0.0066313 -0.033268 0 0 0 0 0 0 0 0 0 0 0 0 0 0 0 0 0
4.8242 0.0020755 0.0021225 0.0051156 -0.0060118 0.00043341 -0.0037744 0.0044914 -0.0039168 0.0060959 0.0041812 0.006844 -0.044198 0 0 0 0 0 0 0 0 0 0 0 0 0 0 0 0 0
4.8281 0.0009672 0.0013505 0.0067768 -0.0090882 -0.00091938 -0.004245 0.0086065 -0.0011229 0.0051458 0.0047812 0.0053153 -0.037257 0 0 0 0 0 0 0 0 0 0 0 0 0 0 0 0 0
4.832 0.00067814 0.00061728 0.0077666 -0.0084924 -0.0013953 -0.0022973 0.0094884 0.0018904 0.0013398 0.0040906 0.0022405 -0.015075 0 0 0 0 0 0 0 0 0 0 0 0 0 0 0 0 0
4.8359 0.0016765 0.00014744 0.0069425 -0.004934 -0.00060731 0.00081099 0.006443 0.0035215 -0.0035881 0.0023652 -0.0016995 0.0090882 0 0 0 0 0 0 0 0 0 0 0 0 0 0 0 0 0
4.8398 0.0032336 2.6152e-05 0.0041459 -0.00050614 0.0010479 0.0033639 0.0013368 0.0034144 -0.0075863 0.00046004 -0.0054153 0.021766 0 0 0 0 0 0 0 0 0 0 0 0 0 0 0 0 0
4.8438 0.0039413 6.5642e-05 0.0002969 0.0026262 0.0025591 0.0041734 -0.0026269 0.0025104 -0.0090337 -0.00039314 -0.0078306 0.018644 0 0 0 0 0 0 0 0 0 0 0 0 0 0 0 0 0
4.8477 0.0028471 -0.00012758 -0.0032997 0.0034486 0.0029215 0.0030704 -0.0032057 0.001985 -0.0072566 0.00051535 -0.0084016 0.005494 0 0 0 0 0 0 0 0 0 0 0 0 0 0 0 0 0
4.8516 0.00024031 -0.00085667 -0.005793 0.0024723 0.001793 0.00077498 -0.0006029 0.0021493 -0.002804 0.0025715 -0.0073165 -0.0083453 0 0 0 0 0 0 0 0 0 0 0 0 0 0 0 0 0
4.8555 -0.0025473 -0.0020236 -0.0070706 0.0011259 -0.00027971 -0.0015899 0.0029855 0.0023489 0.0026233 0.0040574 -0.0052266 -0.016983 0 0 0 0 0 0 0 0 0 0 0 0 0 0 0 0 0
4.8594 -0.0041096 -0.0030938 -0.0073674 0.00068217 -0.002224 -0.0030247 0.0051964 0.0018511 0.0067699 0.0034308 -0.0027943 -0.019892 0 0 0 0 0 0 0 0 0 0 0 0 0 0 0 0 0
4.8633 -0.0038934 -0.003423 -0.0067248 0.001461 -0.0031191 -0.0030545 0.0050857 0.00073198 0.0078798 0.00061288 -0.00046901 -0.019123 0 0 0 0 0 0 0 0 0 0 0 0 0 0 0 0 0
4.8672 -0.0024059 -0.0027075 -0.0049106 0.0027654 -0.0027058 -0.0019212 0.0033211 -0.00016507 0.0056643 -0.0029096 0.0014133 -0.016073 0 0 0 0 0 0 0 0 0 0 0 0 0 0 0 0 0
4.8711 -0.00067171 -0.0011917 -0.0018563 0.0034804 -0.0013988 -0.00045465 0.0011888 -0.00013482 0.0014679 -0.0053098 0.0025077 -0.010765 0 0 0 0 0 0 0 0 0 0 0 0 0 0 0 0 0
4.875 0.00052897 0.00053813 0.0019269 0.0028674 0.00012861 0.00042417 -0.00045987 0.00058289 -0.0026103 -0.0058537 0.0026183 -0.0028705 0 0 0 0 0 0 0 0 0 0 0 0 0 0 0 0 0
4.8789 0.0010635 0.0019759 0.0054942 0.0010448 0.0014061 0.00034937 -0.0014711 0.00095932 -0.005031 -0.0052118 0.0020309 0.0076043 0 0 0 0 0 0 0 0 0 0 0 0 0 0 0 0 0
4.8828 0.0013016 0.0029542 0.0080915 -0.001103 0.0023111 -0.00017186 -0.0019766 0.0001792 -0.0055349 -0.0044233 0.001563 0.020247 0 0 0 0 0 0 0 0 0 0 0 0 0 0 0 0 0
4.8867 0.0016562 0.003536 0.0095964 -0.0024799 0.0028532 -0.00013583 -0.0020151 -0.0014917 -0.0047377 -0.0036279 0.0020558 0.033396 0 0 0 0 0 0 0 0 0 0 0 0 0 0 0 0 0
4.8906 0.002191 0.0037054 0.01026 -0.0024375 0.0028966 0.0010576 -0.0016059 -0.0028399 -0.0031255 -0.0019202 0.0036262 0.042558 0 0 0 0 0 0 0 0 0 0 0 0 0 0 0 0 0
4.8945 0.0025413 0.0032211 0.010004 -0.0011443 0.0021662 0.0028991 -0.0010137 -0.0027366 -0.00056335 0.0014571 0.0053841 0.04073 0 0 0 0 0 0 0 0 0 0 0 0 0 0 0 0 0
4.8984 0.002163 0.001827 0.0081293 0.000547 0.00058769 0.003962 -0.00070667 -0.001104 0.0031054 0.0057729 0.0059936 0.02288 0 0 0 0 0 0 0 0 0 0 0 0 0 0 0 0 0
4.9023 0.00074758 -0.0003676 0.0039618 0.0016517 -0.0013715 0.0030021 -0.00094972 0.0010614 0.0070037 0.0087773 0.0046665 -0.0077339 0 0 0 0 0 0 0 0 0 0 0 0 0 0 0 0 0
4.9063 -0.0014441 -0.0027306 -0.002041 0.0016853 -0.0027848 0.00013627 -0.0015065 0.0025726 0.0090181 0.0082473 0.0017091 -0.037792 0 0 0 0 0 0 0 0 0 0 0 0 0 0 0 0 0
4.9102 -0.0035721 -0.0043927 -0.0078984 0.0009748 -0.0028544 -0.0029395 -0.0018741 0.0029659 0.0070885 0.0038566 -0.0018556 -0.05099 0 0 0 0 0 0 0 0 0 0 0 0 0 0 0 0 0
4.9141 -0.0046247 -0.0047881 -0.011133 0.00043207 -0.0015836 -0.0040271 -0.0018614 0.0026166 0.0011362 -0.0022867 -0.0051507 -0.040231 0 0 0 0 0 0 0 0 0 0 0 0 0 0 0 0 0
4.918 -0.0040611 -0.0040109 -0.01058 0.00091435 8.0596e-05 -0.0020616 -0.0018534 0.0020689 -0.0061269 -0.0069667 -0.0078723 -0.014719 0 0 0 0 0 0 0 0 0 0 0 0 0 0 0 0 0
4.9219 -0.0022577 -0.0026904 -0.0073998 0.0025811 0.00087529 0.001965 -0.0023717 0.00137 -0.010551 -0.0079957 -0.0098625 0.0056573 0 0 0 0 0 0 0 0 0 0 0 0 0 0 0 0 0
4.9258 -0.00036057 -0.0015014 -0.0042316 0.0046893 0.00019483 0.0055616 -0.0033183 0.00013826 -0.0092912 -0.0054879 -0.01043 0.0054433 0 0 0 0 0 0 0 0 0 0 0 0 0 0 0 0 0
4.9297 0.00045998 -0.00071845 -0.0030336 0.0059976 -0.0013928 0.0064018 -0.0037489 -0.001721 -0.0028625 -0.0014331 -0.0084281 -0.014254 0 0 0 0 0 0 0 0 0 0 0 0 0 0 0 0 0
4.9336 -0.0001478 -0.00015464 -0.0034566 0.0055434 -0.0025685 0.0038762 -0.0025868 -0.0034692 0.0051442 0.0018371 -0.0033525 -0.037337 0 0 0 0 0 0 0 0 0 0 0 0 0 0 0 0 0
4.9375 -0.0014404 0.00053264 -0.003232 0.003288 -0.0023145 -0.00056843 0.00026019 -0.0038677 0.010451 0.0029945 0.0035098 -0.046592 0 0 0 0 0 0 0 0 0 0 0 0 0 0 0 0 0
4.9414 -0.0021441 0.0014808 -0.00030041 0.00019302 -0.00071736 -0.0044553 0.0034398 -0.0022246 0.010728 0.0020573 0.0092433 -0.037342 0 0 0 0 0 0 0 0 0 0 0 0 0 0 0 0 0
4.9453 -0.0014576 0.0025054 0.0051791 -0.0023329 0.0011638 -0.0058503 0.0049182 0.00079739 0.0065889 -7.5377e-05 0.011081 -0.018942 0 0 0 0 0 0 0 0 0 0 0 0 0 0 0 0 0
4.9492 0.0003034 0.0032609 0.010718 -0.0032547 0.0022216 -0.0043928 0.0034464 0.0034628 0.00058416 -0.0022082 0.0084865 -0.0040904 0 0 0 0 0 0 0 0 0 0 0 0 0 0 0 0 0
4.9531 0.001946 0.0034723 0.013365 -0.0024632 0.0021677 -0.0012333 -0.0004525 0.00423 -0.0046129 -0.0031881 0.0036723 0.0026847 0 0 0 0 0 0 0 0 0 0 0 0 0 0 0 0 0
4.957 0.0023233 0.0030357 0.011881 -0.00072155 0.0015707 0.0018603 -0.0047749 0.0029632 -0.0073636 -0.0021906 -9.1248e-05 0.006269 0 0 0 0 0 0 0 0 0 0 0 0 0 0 0 0 0
4.9609 0.0011807 0.0019746 0.0073929 0.00090523 0.0010976 0.0035118 -0.0073427 0.0010252 -0.0071336 0.00081262 -0.0010298 0.012215 0 0 0 0 0 0 0 0 0 0 0 0 0 0 0 0 0
4.9648 -0.00073775 0.00039358 0.0021529 0.0017115 0.00076092 0.0032815 -0.0070983 0.00014735 -0.0041489 0.0046614 -7.2417e-05 0.018649 0 0 0 0 0 0 0 0 0 0 0 0 0 0 0 0 0
4.9688 -0.0023393 -0.0014752 -0.0022551 0.0016677 -4.6794e-05 0.0016267 -0.0045169 0.0010468 0.00063178 0.0072906 0.00032205 0.018124 0 0 0 0 0 0 0 0 0 0 0 0 0 0 0 0 0
4.9727 -0.0029838 -0.0032056 -0.0056191 0.0012488 -0.0017493 -0.00048858 -0.001072 0.0029669 0.0053591 0.0068828 -0.0014238 0.0072846 0 0 0 0 0 0 0 0 0 0 0 0 0 0 0 0 0
4.9766 -0.0027845 -0.004248 -0.0083253 0.00098718 -0.0038405 -0.0020461 0.0016583 0.0044637 0.0077089 0.0032081 -0.0046108 -0.0069116 0 0 0 0 0 0 0 0 0 0 0 0 0 0 0 0 0
4.9805 -0.0022682 -0.0041841 -0.010203 0.0011043 -0.00502 -0.0023458 0.0026513 0.0046455 0.0061726 -0.0019792 -0.0070996 -0.012396 0 0 0 0 0 0 0 0 0 0 0 0 0 0 0 0 0
4.9844 -0.0018138 -0.0030079 -0.01034 0.0014396 -0.0042036 -0.0012609 0.0017069 0.0037274 0.0013936 -0.006006 -0.0074195 -0.0041516 0 0 0 0 0 0 0 0 0 0 0 0 0 0 0 0 0
4.9883 -0.0014029 -0.0011956 -0.0080487 0.0016359 -0.0015239 0.00067957 -0.00053859 0.0024999 -0.0037924 -0.0071007 -0.006014 0.0094536 0 0 0 0 0 0 0 0 0 0 0 0 0 0 0 0 0
4.9922 -0.00082786 0.00053231 -0.0038967 0.0013832 0.0016144 0.0024765 -0.0027935 0.0013788 -0.0060847 -0.0055248 -0.0044493 0.013769 0 0 0 0 0 0 0 0 0 0 0 0 0 0 0 0 0
4.9961 -4.6122e-05 0.0016103 0.00041861 0.00056112 0.0035225 0.0031282 -0.0036036 6.1952e-05 -0.0040835 -0.0031028 -0.0035298 0.0021853 0 0 0 0 0 0 0 0 0 0 0 0 0 0 0 0 0
5 0.00071791 0.0019066 0.003349 -0.00073895 0.0034239 0.0021902 -0.0021374 -0.0018697 0.00062039 -0.0016042 -0.0023762 -0.016677 0 0 0 0 0 0 0 0 0 0 0 0 0 0 0 0 0
5.0039 0.0012045 0.0017031 0.0047152 -0.0022503 0.0018673 9.1794e-05 0.0011515 -0.0041018 0.0046338 -0.001408 0.00049786 -0.026691 0 0 0 0 0 0 0 0 0 0 0 0 0 0 0 0 0
5.0078 0.0013988 0.0014276 0.0056512 -0.0035903 0.0001137 -0.0020509 0.0045805 -0.0054904 0.0053211 -0.0015546 0.0051865 -0.019598 0 0 0 0 0 0 0 0 0 0 0 0 0 0 0 0 0
5.0117 0.001538 0.0013543 0.007298 -0.0043653 -0.00085177 -0.0030692 0.0061948 -0.0049628 0.0026508 -0.00098939 0.0095955 -0.002703 0 0 0 0 0 0 0 0 0 0 0 0 0 0 0 0 0
5.0156 0.0018228 0.0014685 0.0095011 -0.0043281 -0.00082696 -0.0024377 0.0050547 -0.002584 -0.0011131 0.00027303 0.010851 0.0088785 0 0 0 0 0 0 0 0 0 0 0 0 0 0 0 0 0
5.0195 0.0021292 0.0015328 0.010768 -0.0035146 -0.0001674 -0.00056615 0.0018961 0.00031552 -0.0034326 0.0011751 0.0077238 0.0075584 0 0 0 0 0 0 0 0 0 0 0 0 0 0 0 0 0
5.0234 0.0020207 0.0012581 0.0095249 -0.0022489 0.00070107 0.0015104 -0.0013777 0.0021871 -0.00339 0.00075872 0.001824 0.00048669 0 0 0 0 0 0 0 0 0 0 0 0 0 0 0 0 0
5.0273 0.0010711 0.00046124 0.0054845 -0.00098343 0.0014553 0.0028093 -0.0029886 0.0025414 -0.0019192 -0.00073054 -0.0035751 0.00126 0 0 0 0 0 0 0 0 0 0 0 0 0 0 0 0 0
5.0313 -0.00077872 -0.00084487 -9.1718e-05 -7.1714e-05 0.0016971 0.0029489 -0.0023683 0.0022181 -0.00047417 -0.0018818 -0.0059949 0.014739 0 0 0 0 0 0 0 0 0 0 0 0 0 0 0 0 0
5.0352 -0.0031152 -0.0024215 -0.0053822 0.00037267 0.00090031 0.0022057 -0.00028445 0.0023684 0.00039774 -0.001314 -0.0053074 0.030807 0 0 0 0 0 0 0 0 0 0 0 0 0 0 0 0 0
5.0391 -0.0052432 -0.0038362 -0.0092312 0.00046325 -0.0011745 0.0011277 0.0019012 0.0031654 0.0012315 0.0010494 -0.0031983 0.033802 0 0 0 0 0 0 0 0 0 0 0 0 0 0 0 0 0
5.043 -0.0064827 -0.0045808 -0.011526 0.00043369 -0.0039064 0.00010252 0.0031161 0.0035692 0.0025932 0.0037784 -0.0013685 0.018267 0 0 0 0 0 0 0 0 0 0 0 0 0 0 0 0 0
5.0469 -0.0063812 -0.0042768 -0.012582 0.00053475 -0.0058004 -0.00075233 0.0029641 0.0024416 0.0040452 0.0049906 -0.00031727 -0.0049245 0 0 0 0 0 0 0 0 0 0 0 0 0 0 0 0 0
5.0508 -0.0048127 -0.0028935 -0.012354 0.0009547 -0.0053682 -0.0013705 0.0015932 -9.8099e-05 0.0042779 0.0037527 0.00034983 -0.018303 0 0 0 0 0 0 0 0 0 0 0 0 0 0 0 0 0
5.0547 -0.0020461 -0.00084043 -0.010357 0.0017131 -0.0023455 -0.0015315 -0.00053689 -0.0025083 0.0023361 0.00068653 0.00084668 -0.013639 0 0 0 0 0 0 0 0 0 0 0 0 0 0 0 0 0
5.0586 0.0012171 0.0011696 -0.0063205 0.0025351 0.0018243 -0.00098576 -0.0027016 -0.0031514 -0.0012486 -0.0026006 0.00080306 0.0016762 0 0 0 0 0 0 0 0 0 0 0 0 0 0 0 0 0
5.0625 0.0039759 0.0024541 -0.0008562 0.0028422 0.0048214 0.00016273 -0.0039407 -0.0018822 -0.0045429 -0.0046499 -1.8338e-05 0.013317 0 0 0 0 0 0 0 0 0 0 0 0 0 0 0 0 0
5.0664 0.0053367 0.0027112 0.0046098 0.0020096 0.0050603 0.0012505 -0.003405 -0.00030375 -0.0055184 -0.0049 -0.0008865 0.014129 0 0 0 0 0 0 0 0 0 0 0 0 0 0 0 0 0
5.0703 0.0050369 0.002163 0.0086058 -0.00016817 0.0028072 0.0013886 -0.00099371 -0.0003222 -0.0034958 -0.0036277 -0.00039919 0.0092608 0 0 0 0 0 0 0 0 0 0 0 0 0 0 0 0 0
5.0742 0.0036814 0.0013845 0.0104 -0.0031311 -0.00010136 0.0001923 0.0022519 -0.0023047 0.00041509 -0.0014349 0.0021082 0.0081279 0 0 0 0 0 0 0 0 0 0 0 0 0 0 0 0 0
5.0781 0.0023866 0.00091392 0.010175 -0.0056836 -0.0016829 -0.0017136 0.004545 -0.0046045 0.0041126 0.0010898 0.0054608 0.012941 0 0 0 0 0 0 0 0 0 0 0 0 0 0 0 0 0
5.082 0.0019775 0.00089664 0.0085847 -0.0066234 -0.0012016 -0.0029681 0.0044764 -0.0049637 0.0057999 0.0033115 0.0071973 0.01651 0 0 0 0 0 0 0 0 0 0 0 0 0 0 0 0 0
5.0859 0.0023402 0.0010081 0.006233 -0.0054524 0.00052484 -0.0024477 0.0020831 -0.0025241 0.0048474 0.0044401 0.0055325 0.011313 0 0 0 0 0 0 0 0 0 0 0 0 0 0 0 0 0
5.0898 0.0025148 0.00071688 0.0034978 -0.0026257 0.0019753 -0.00019761 -0.0010177 0.0014036 0.0018655 0.00381 0.00098311 -0.00073736 0 0 0 0 0 0 0 0 0 0 0 0 0 0 0 0 0
5.0938 0.0015491 -0.00028781 0.00067047 0.00083675 0.0020879 0.0024813 -0.002627 0.0044781 -0.0017234 0.0014971 -0.0039059 -0.0091658 0 0 0 0 0 0 0 0 0 0 0 0 0 0 0 0 0
5.0977 -0.00055626 -0.0018064 -0.0019472 0.0040048 0.00081895 0.0039255 -0.0014018 0.005253 -0.0042079 -0.0013224 -0.0065377 -0.0059619 0 0 0 0 0 0 0 0 0 0 0 0 0 0 0 0 0
5.1016 -0.0026487 -0.0031938 -0.0041584 0.0063919 -0.0011291 0.0032968 0.0022935 0.0041122 -0.0041247 -0.0028407 -0.0061533 0.0051681 0 0 0 0 0 0 0 0 0 0 0 0 0 0 0 0 0
5.1055 -0.0032408 -0.0037461 -0.0059922 0.0078002 -0.0029226 0.0011281 0.0066527 0.0024964 -0.00091813 -0.0018087 -0.0040084 0.011851 0 0 0 0 0 0 0 0 0 0 0 0 0 0 0 0 0
5.1094 -0.0017308 -0.0031408 -0.0075427 0.0080021 -0.0039733 -0.0011561 0.0095061 0.0013708 0.0044405 0.0013943 -0.0019182 0.0058292 0 0 0 0 0 0 0 0 0 0 0 0 0 0 0 0 0
5.1133 0.0010016 -0.0016244 -0.0085873 0.006761 -0.0039496 -0.0022857 0.0094277 0.00049808 0.0094445 0.004741 -0.00074402 -0.0078799 0 0 0 0 0 0 0 0 0 0 0 0 0 0 0 0 0
5.1172 0.0031855 0.00017179 -0.0084198 0.0042524 -0.0027205 -0.001909 0.0062789 -0.00088411 0.011122 0.0057818 -0.00020388 -0.015548 0 0 0 0 0 0 0 0 0 0 0 0 0 0 0 0 0
5.1211 0.0034997 0.0016313 -0.0062483 0.0013708 -0.00048156 -0.00059068 0.0011153 -0.0028671 0.0078643 0.0033305 0.0001596 -0.0088338 0 0 0 0 0 0 0 0 0 0 0 0 0 0 0 0 0
5.125 0.0020619 0.0024687 -0.0019632 -0.00063151 0.0020727 0.00074723 -0.0042745 -0.0045096 0.00082494 -0.0016015 0.00020602 0.0060945 0 0 0 0 0 0 0 0 0 0 0 0 0 0 0 0 0
5.1289 0.00023737 0.0027598 0.0033885 -0.0010775 0.0038838 0.0013758 -0.007965 -0.004699 -0.006355 -0.0063261 -0.00044711 0.014208 0 0 0 0 0 0 0 0 0 0 0 0 0 0 0 0 0
5.1328 -0.0005579 0.0027284 0.0079626 -0.00055068 0.0040801 0.00096623 -0.008554 -0.0032967 -0.0096471 -0.008118 -0.0014801 0.0066904 0 0 0 0 0 0 0 0 0 0 0 0 0 0 0 0 0
5.1367 -2.3364e-05 0.0025092 0.010164 -0.00052638 0.0025896 -0.0004268 -0.0057863 -0.0013404 -0.0072729 -0.0058715 -0.0016975 -0.0098524 0 0 0 0 0 0 0 0 0 0 0 0 0 0 0 0 0
5.1406 0.00087759 0.0020808 0.0096037 -0.0020525 0.00028502 -0.0023485 -0.00083932 -8.2597e-05 -0.00097235 -0.00071971 -0.0001617 -0.019568 0 0 0 0 0 0 0 0 0 0 0 0 0 0 0 0 0
5.1445 0.00085961 0.0013762 0.0072079 -0.0045809 -0.0015438 -0.0039148 0.0040688 0.0001413 0.0051194 0.0046867 0.0024293 -0.01284 0 0 0 0 0 0 0 0 0 0 0 0 0 0 0 0 0
5.1484 -0.00053412 0.00041853 0.0044067 -0.0061205 -0.0020396 -0.0040646 0.0067439 8.1327e-05 0.0072546 0.0076972 0.0037639 0.0044188 0 0 0 0 0 0 0 0 0 0 0 0 0 0 0 0 0
5.1523 -0.0025919 -0.00066066 0.002072 -0.0047975 -0.0013212 -0.0022177 0.0062083 0.00067446 0.0045198 0.0070522 0.0017349 0.016761 0 0 0 0 0 0 0 0 0 0 0 0 0 0 0 0 0
5.1563 -0.0041408 -0.0017142 4.6211e-05 -0.00058061 -0.00033393 0.0010613 0.0032416 0.0020605 -0.00077539 0.0034358 -0.0034459 0.014033 0 0 0 0 0 0 0 0 0 0 0 0 0 0 0 0 0
5.1602 -0.0045795 -0.0026594 -0.0024203 0.0043699 -0.00014503 0.0040704 -0.00015063 0.0035017 -0.0049129 -0.00098937 -0.0089088 4.2054e-05 0 0 0 0 0 0 0 0 0 0 0 0 0 0 0 0 0
5.1641 -0.0042692 -0.0034471 -0.0057503 0.0071657 -0.0011976 0.0049227 -0.0020157 0.0041809 -0.005327 -0.003758 -0.011143 -0.013006 0 0 0 0 0 0 0 0 0 0 0 0 0 0 0 0 0
5.168 -0.003983 -0.0039625 -0.0094069 0.0063268 -0.0030098 0.0028816 -0.0016199 0.0039431 -0.0020727 -0.0034056 -0.0087521 -0.017483 0 0 0 0 0 0 0 0 0 0 0 0 0 0 0 0 0
5.1719 -0.0040286 -0.0039892 -0.012033 0.0028316 -0.0044702 -0.00097286 0.00025727 0.0032071 0.0026136 -0.00027025 -0.0035543 -0.016711 0 0 0 0 0 0 0 0 0 0 0 0 0 0 0 0 0
5.1758 -0.003941 -0.0033175 -0.012238 -0.00075196 -0.0045136 -0.0043727 0.0020138 0.0022629 0.0060054 0.0036539 0.00090386 -0.018542 0 0 0 0 0 0 0 0 0 0 0 0 0 0 0 0 0
5.1797 -0.0030377 -0.0019229 -0.0094468 -0.0022552 -0.0027749 -0.0053768 0.0023415 0.00086714 0.0064588 0.0058303 0.0020823 -0.024087 0 0 0 0 0 0 0 0 0 0 0 0 0 0 0 0 0
5.1836 -0.0012515 -5.8399e-05 -0.00427 -0.0013471 0.00014478 -0.0036238 0.00099998 -0.0013311 0.0039533 0.0047072 9.8939e-05 -0.024907 0 0 0 0 0 0 0 0 0 0 0 0 0 0 0 0 0
5.1875 0.0006234 0.0018296 0.0018086 0.00062028 0.0029665 -0.00041079 -0.0011826 -0.0040133 -0.00031733 0.00073463 -0.0028683 -0.012669 0 0 0 0 0 0 0 0 0 0 0 0 0 0 0 0 0
5.1914 0.0015544 0.0032973 0.0071529 0.0019575 0.0044384 0.0023299 -0.0029513 -0.0060287 -0.0046376 -0.0038567 -0.0045474 0.0087711 0 0 0 0 0 0 0 0 0 0 0 0 0 0 0 0 0
5.1953 0.0011773 0.004062 0.010649 0.0018637 0.0040553 0.0032526 -0.0034094 -0.0061959 -0.0073011 -0.0064617 -0.0040614 0.022721 0 0 0 0 0 0 0 0 0 0 0 0 0 0 0 0 0
5.1992 0.00011714 0.0040337 0.011973 0.00060519 0.0023268 0.0021527 -0.0024584 -0.0043433 -0.0070616 -0.0057636 -0.0019411 0.013269 0 0 0 0 0 0 0 0 0 0 0 0 0 0 0 0 0
5.2031 -0.00058008 0.0032668 0.011399 -0.0011487 0.00039035 -0.00027811 -0.00070584 -0.0015194 -0.0037153 -0.0024796 0.00077657 -0.018944 0 0 0 0 0 0 0 0 0 0 0 0 0 0 0 0 0
5.207 -0.00035245 0.0019298 0.0093997 -0.0029249 -0.00077525 -0.002988 0.00099751 0.0008901 0.0014137 0.0013204 0.003178 -0.054441 0 0 0 0 0 0 0 0 0 0 0 0 0 0 0 0 0
5.2109 0.00048741 0.0003214 0.0063646 -0.0044113 -0.0009581 -0.0049127 0.0020392 0.0022756 0.0057152 0.0037303 0.0044051 -0.069729 0 0 0 0 0 0 0 0 0 0 0 0 0 0 0 0 0
5.2148 0.0011906 -0.0011484 0.0026239 -0.0050942 -0.00069238 -0.0051576 0.0022469 0.0030495 0.0065991 0.0041443 0.0035276 -0.056654 0 0 0 0 0 0 0 0 0 0 0 0 0 0 0 0 0
5.2188 0.001338 -0.0020924 -0.001358 -0.0042686 -0.00066696 -0.0033181 0.0017511 0.0038555 0.0032599 0.0032017 6.0183e-05 -0.029024 0 0 0 0 0 0 0 0 0 0 0 0 0 0 0 0 0
5.2227 0.0011544 -0.0023512 -0.0049103 -0.001628 -0.001096 6.1023e-05 0.00071791 0.0046738 -0.0024237 0.0018091 -0.0051565 -0.010523 0 0 0 0 0 0 0 0 0 0 0 0 0 0 0 0 0
5.2266 0.0011083 -0.0021039 -0.0073815 0.0021445 -0.0015912 0.0033764 -0.00075275 0.0048411 -0.0068147 0.00027517 -0.0098027 -0.014636 0 0 0 0 0 0 0 0 0 0 0 0 0 0 0 0 0
5.2305 0.0012886 -0.0017483 -0.0085099 0.0055256 -0.0016024 0.0046748 -0.0024482 0.0039592 -0.0068696 -0.0016356 -0.011293 -0.033922 0 0 0 0 0 0 0 0 0 0 0 0 0 0 0 0 0
5.2344 0.0012698 -0.0016033 -0.0085688 0.0070831 -0.00097677 0.0029448 -0.003799 0.0026194 -0.0022558 -0.0039215 -0.0086164 -0.04721 0 0 0 0 0 0 0 0 0 0 0 0 0 0 0 0 0
5.2383 0.00062845 -0.0016576 -0.0080584 0.0064061 -0.0001084 -0.00098181 -0.0039479 0.0019939 0.0043964 -0.0057927 -0.0032007 -0.037719 0 0 0 0 0 0 0 0 0 0 0 0 0 0 0 0 0
5.2422 -0.00044176 -0.0015754 -0.0071478 0.0041979 0.00043328 -0.0048077 -0.0022893 0.0025668 0.0093309 -0.0060804 0.0020838 -0.0067624 0 0 0 0 0 0 0 0 0 0 0 0 0 0 0 0 0
5.2461 -0.0011176 -0.00096962 -0.0053899 0.0015064 0.00041683 -0.0063113 0.00085187 0.0033259 0.010171 -0.0043224 0.0050059 0.027363 0 0 0 0 0 0 0 0 0 0 0 0 0 0 0 0 0
5.25 -0.00063541 0.00027317 -0.0020745 -0.0010847 0.00012596 -0.0048779 0.004042 0.0024349 0.0072024 -0.0014518 0.0053381 0.043073 0 0 0 0 0 0 0 0 0 0 0 0 0 0 0 0 0
5.2539 0.00095346 0.001864 0.0029737 -0.0035027 7.817e-05 -0.0017706 0.0054476 -0.001031 0.0026554 0.00071453 0.0044123 0.030542 0 0 0 0 0 0 0 0 0 0 0 0 0 0 0 0 0
5.2578 0.0027106 0.0032623 0.0088227 -0.0055411 0.00058626 0.0010413 0.0040913 -0.0058648 -0.0011496 0.00087584 0.0035004 -0.0024547 0 0 0 0 0 0 0 0 0 0 0 0 0 0 0 0 0
5.2617 0.0035316 0.0039673 0.013661 -0.0063999 0.0015454 0.002425 0.00071998 -0.0092747 -0.0031607 -0.00067718 0.0027021 -0.036534 0 0 0 0 0 0 0 0 0 0 0 0 0 0 0 0 0
5.2656 0.003012 0.0037379 0.015762 -0.0051345 0.0025467 0.0026602 -0.0025209 -0.0088852 -0.003556 -0.0022997 0.0013562 -0.053175 0 0 0 0 0 0 0 0 0 0 0 0 0 0 0 0 0
5.2695 0.0016792 0.0026308 0.014472 -0.001738 0.0031204 0.0026843 -0.0035208 -0.0045538 -0.0027932 -0.0023577 -0.0006513 -0.045334 0 0 0 0 0 0 0 0 0 0 0 0 0 0 0 0 0
5.2734 0.0004324 0.00091145 0.010475 0.0022525 0.0029 0.0029035 -0.0017192 0.0014814 -0.00094518 -0.00051402 -0.0022409 -0.020244 0 0 0 0 0 0 0 0 0 0 0 0 0 0 0 0 0
5.2773 -0.00023277 -0.0010458 0.0051787 0.0044655 0.0017104 0.0028008 0.0014894 0.0061577 0.0020257 0.0021572 -0.0019843 0.0064723 0 0 0 0 0 0 0 0 0 0 0 0 0 0 0 0 0
5.2813 -0.0004972 -0.002819 -0.00018414 0.0033737 -0.00030364 0.0016851 0.0038092 0.0075247 0.0055262 0.0042022 0.00034071 0.02123 0 0 0 0 0 0 0 0 0 0 0 0 0 0 0 0 0
5.2852 -0.00082616 -0.0040043 -0.0050046 -0.000412 -0.00254 -0.00026962 0.0037353 0.0056376 0.0081208 0.0049024 0.0030989 0.02066 0 0 0 0 0 0 0 0 0 0 0 0 0 0 0 0 0
5.2891 -0.0014 -0.0043302 -0.0090451 -0.0043962 -0.0040277 -0.0018548 0.0015544 0.0020488 0.0082723 0.0044619 0.0038637 0.012086 0 0 0 0 0 0 0 0 0 0 0 0 0 0 0 0 0
5.293 -0.0019504 -0.0037821 -0.011929 -0.0059017 -0.0039031 -0.0018066 -0.0010704 -0.0013656 0.0054512 0.0032897 0.0013708 0.006115 0 0 0 0 0 0 0 0 0 0 0 0 0 0 0 0 0
5.2969 -0.0020887 -0.0026299 -0.012997 -0.003912 -0.0020474 -3.1378e-05 -0.0024711 -0.0033126 0.00062556 0.0013406 -0.0033346 0.0073092 0 0 0 0 0 0 0 0 0 0 0 0 0 0 0 0 0
5.3008 -0.0016912 -0.0012998 -0.011722 0.00034479 0.00064402 0.0021263 -0.0021184 -0.0033898 -0.0042744 -0.0016463 -0.0075371 0.010839 0 0 0 0 0 0 0 0 0 0 0 0 0 0 0 0 0
5.3047 -0.00091704 -0.00015445 -0.0082446 0.0043965 0.0027211 0.0029031 -0.00067972 -0.0020311 -0.007412 -0.0052408 -0.0086956 0.0081251 0 0 0 0 0 0 0 0 0 0 0 0 0 0 0 0 0
5.3086 8.9718e-05 0.00066826 -0.003469 0.0062022 0.0031262 0.0015471 0.00084582 -0.00031548 -0.0077946 -0.0078525 -0.0059902 -0.0037327 0 0 0 0 0 0 0 0 0 0 0 0 0 0 0 0 0
5.3125 0.0013775 0.0012451 0.0014234 0.0052327 0.0019049 -0.0010923 0.0019918 0.00044919 -0.0053863 -0.0075316 -0.00053314 -0.017922 0 0 0 0 0 0 0 0 0 0 0 0 0 0 0 0 0
5.3164 0.0029699 0.0017138 0.0055965 0.002369 9.7555e-05 -0.0032886 0.0029243 -0.00054857 -0.0009007 -0.0036111 0.0055608 -0.023727 0 0 0 0 0 0 0 0 0 0 0 0 0 0 0 0 0
5.3203 0.0044983 0.0021102 0.0087664 -0.00098086 -0.0010862 -0.0037847 0.0038484 -0.0029389 0.0043265 0.0022532 0.010275 -0.016932 0 0 0 0 0 0 0 0 0 0 0 0 0 0 0 0 0
5.3242 0.0052019 0.0023252 0.010885 -0.0037144 -0.001106 -0.0026034 0.004466 -0.0051795 0.008471 0.0067987 0.012255 -0.0044088 0 0 0 0 0 0 0 0 0 0 0 0 0 0 0 0 0
5.3281 0.0044732 0.0021976 0.011723 -0.0053199 -0.00028662 -0.00075426 0.0041147 -0.0055212 0.0097706 0.0073263 0.010913 0.0022851 0 0 0 0 0 0 0 0 0 0 0 0 0 0 0 0 0
5.332 0.0024979 0.0016521 0.010853 -0.0057199 0.0006517 0.00072256 0.0024739 -0.0033246 0.0075261 0.0036836 0.0065117 -0.0015917 0 0 0 0 0 0 0 0 0 0 0 0 0 0 0 0 0
5.3359 0.00031045 0.00076815 0.0080594 -0.00505 0.0011801 0.0014621 0.00011451 0.00036183 0.0028513 -0.0015524 0.00031581 -0.0090963 0 0 0 0 0 0 0 0 0 0 0 0 0 0 0 0 0
5.3398 -0.00093291 -0.00026404 0.0037441 -0.0035791 0.001146 0.0017218 -0.0017192 0.0035326 -0.0017122 -0.0048899 -0.0055554 -0.0090161 0 0 0 0 0 0 0 0 0 0 0 0 0 0 0 0 0
5.3438 -0.00088325 -0.0012518 -0.0011583 -0.0016906 0.00057161 0.0018366 -0.0019944 0.0047019 -0.0037676 -0.0043379 -0.008925 0.0013984 0 0 0 0 0 0 0 0 0 0 0 0 0 0 0 0 0
5.3477 -0.00027815 -0.0020832 -0.0057081 0.00020567 -0.00050801 0.0018204 -0.00071001 0.0038889 -0.0027096 -0.00060862 -0.0086943 0.011672 0 0 0 0 0 0 0 0 0 0 0 0 0 0 0 0 0
5.3516 -0.0002652 -0.0027264 -0.0094282 0.0017991 -0.0018972 0.0014561 0.0010487 0.0023299 -3.6385e-05 0.0036539 -0.0055117 0.0073998 0 0 0 0 0 0 0 0 0 0 0 0 0 0 0 0 0
5.3555 -0.0013493 -0.003157 -0.012247 0.002906 -0.0030196 0.0006529 0.0018796 0.0013023 0.0020181 0.0058291 -0.001384 -0.014628 0 0 0 0 0 0 0 0 0 0 0 0 0 0 0 0 0
5.3594 -0.0029111 -0.0032826 -0.01399 0.0033712 -0.0030848 -0.00037255 0.0010532 0.0011731 0.0023502 0.0049132 0.0015444 -0.040715 0 0 0 0 0 0 0 0 0 0 0 0 0 0 0 0 0
5.3633 -0.0037255 -0.0029411 -0.014014 0.0029963 -0.0017106 -0.0012649 -0.0010182 0.001429 0.0016652 0.0017415 0.0021678 -0.05099 0 0 0 0 0 0 0 0 0 0 0 0 0 0 0 0 0
5.3672 -0.0030003 -0.0020004 -0.011467 0.001652 0.00054309 -0.001818 -0.0031255 0.0014236 0.0013918 -0.0019721 0.00078445 -0.037507 0 0 0 0 0 0 0 0 0 0 0 0 0 0 0 0 0
5.3711 -0.0010082 -0.00050334 -0.0060959 -0.00047865 0.0023772 -0.0020527 -0.0041043 0.00097749 0.001973 -0.0047997 -0.0014086 -0.012516 0 0 0 0 0 0 0 0 0 0 0 0 0 0 0 0 0
5.375 0.0011864 0.0012517 0.0011222 -0.0027791 0.0027096 -0.0020371 -0.0035624 0.0003122 0.0023038 -0.006136 -0.003126 0.0017065 0 0 0 0 0 0 0 0 0 0 0 0 0 0 0 0 0
5.3789 0.00257 0.0027824 0.0081422 -0.0044016 0.0015949 -0.0017069 -0.0020412 -0.00037975 0.00095204 -0.0060179 -0.0035292 -0.0073191 0 0 0 0 0 0 0 0 0 0 0 0 0 0 0 0 0
5.3828 0.0028083 0.003635 0.012838 -0.0047217 0.00020948 -0.00094142 -0.00057557 -0.0010841 -0.0020357 -0.0047088 -0.0023524 -0.031045 0 0 0 0 0 0 0 0 0 0 0 0 0 0 0 0 0
5.3867 0.0022048 0.0036099 0.014111 -0.003734 -0.00019329 0.00015544 2.0512e-05 -0.0016618 -0.0046448 -0.0025092 0.00015446 -0.04758 0 0 0 0 0 0 0 0 0 0 0 0 0 0 0 0 0
5.3906 0.0012194 0.0028472 0.012319 -0.0020932 0.00054945 0.0010906 -0.00031848 -0.0015927 -0.0044296 0.00016229 0.0032791 -0.04097 0 0 0 0 0 0 0 0 0 0 0 0 0 0 0 0 0
5.3945 0.00011875 0.0017092 0.0087765 -0.00075563 0.001328 0.0011955 -0.00090969 -0.00030025 -0.00080186 0.002693 0.0059734 -0.014374 0 0 0 0 0 0 0 0 0 0 0 0 0 0 0 0 0
5.3984 -0.00096152 0.00055236 0.0048002 -0.00043445 0.00079777 0.00013639 -0.00088007 0.0021099 0.0040526 0.0044232 0.0072018 0.014008 0 0 0 0 0 0 0 0 0 0 0 0 0 0 0 0 0
5.4023 -0.0017919 -0.00043907 0.0010537 -0.0011751 -0.001283 -0.0016773 6.4197e-05 0.0045064 0.0066027 0.0049466 0.0064279 0.026975 0 0 0 0 0 0 0 0 0 0 0 0 0 0 0 0 0
5.4063 -0.0020685 -0.0012491 -0.0024202 -0.0022807 -0.0036647 -0.0031704 0.0012322 0.0053679 0.0046253 0.0043159 0.0039104 0.020941 0 0 0 0 0 0 0 0 0 0 0 0 0 0 0 0 0
5.4102 -0.0017253 -0.0019001 -0.0057002 -0.0026542 -0.0045727 -0.0032135 0.0013337 0.0040126 -0.0011124 0.0029893 0.0005561 0.0048973 0 0 0 0 0 0 0 0 0 0 0 0 0 0 0 0 0
5.4141 -0.0011506 -0.0023432 -0.0085668 -0.0014403 -0.0031975 -0.0014043 -0.00047135 0.001307 -0.0074437 0.0015791 -0.0025608 -0.010455 0 0 0 0 0 0 0 0 0 0 0 0 0 0 0 0 0
5.418 -0.00094274 -0.0024716 -0.010511 0.0013448 -0.00040463 0.0015196 -0.0035987 -0.00091622 -0.011014 0.00058896 -0.0046364 -0.021274 0 0 0 0 0 0 0 0 0 0 0 0 0 0 0 0 0
5.4219 -0.0013372 -0.0022245 -0.011067 0.0046088 0.0019311 0.0039821 -0.0060282 -0.0013245 -0.010278 0.00027944 -0.0052624 -0.029456 0 0 0 0 0 0 0 0 0 0 0 0 0 0 0 0 0
5.4258 -0.0018707 -0.0016563 -0.010099 0.0066706 0.0023545 0.0044783 -0.0055292 -0.00015379 -0.0059629 0.00065563 -0.0043271 -0.03583 0 0 0 0 0 0 0 0 0 0 0 0 0 0 0 0 0
5.4297 -0.0017043 -0.00089499 -0.0077992 0.0062701 0.00082192 0.0025576 -0.0013949 0.0010818 -0.00016609 0.0014995 -0.0019721 -0.03704 0 0 0 0 0 0 0 0 0 0 0 0 0 0 0 0 0
5.4336 -0.00039328 -3.8009e-05 -0.0044747 0.003466 -0.0014493 -0.00077389 0.0046394 0.00096127 0.0048109 0.0024033 0.0012862 -0.029876 0 0 0 0 0 0 0 0 0 0 0 0 0 0 0 0 0
5.4375 0.0016027 0.00089123 -0.00040565 -0.00028418 -0.0029671 -0.0035655 0.0091856 -0.00064102 0.0071192 0.0028421 0.0044889 -0.017348 0 0 0 0 0 0 0 0 0 0 0 0 0 0 0 0 0
5.4414 0.0031919 0.0018731 0.0040831 -0.0030348 -0.0028978 -0.0040885 0.0093398 -0.0025636 0.0056645 0.0023443 0.0065079 -0.0084253 0 0 0 0 0 0 0 0 0 0 0 0 0 0 0 0 0
5.4453 0.0035051 0.0027822 0.0084466 -0.0036503 -0.0013388 -0.0019138 0.0046896 -0.0034612 0.00053564 0.00075046 0.0066302 -0.010583 0 0 0 0 0 0 0 0 0 0 0 0 0 0 0 0 0
5.4492 0.0025652 0.0033672 0.011887 -0.0025081 0.00097966 0.0018231 -0.0023017 -0.0029242 -0.0065385 -0.001564 0.0050406 -0.022766 0 0 0 0 0 0 0 0 0 0 0 0 0 0 0 0 0
5.4531 0.0011663 0.0033635 0.013574 -0.0010558 0.0031014 0.0051452 -0.0078618 -0.0016362 -0.012436 -0.0036912 0.0027585 -0.036383 0 0 0 0 0 0 0 0 0 0 0 0 0 0 0 0 0
5.457 0.00010125 0.0026467 0.012992 -0.00059907 0.0040997 0.0064205 -0.0093001 -0.00057479 -0.014044 -0.0045375 0.0010013 -0.043414 0 0 0 0 0 0 0 0 0 0 0 0 0 0 0 0 0
5.4609 -0.00051478 0.0013005 0.010157 -0.0013182 0.0033083 0.0051985 -0.0065284 -0.00011321 -0.010172 -0.0034251 0.0004195 -0.043001 0 0 0 0 0 0 0 0 0 0 0 0 0 0 0 0 0
5.4648 -0.0011967 -0.00043577 0.0055956 -0.002275 0.00068666 0.0022241 -0.0017596 0.00015765 -0.0025069 -0.00062283 0.00075637 -0.039747 0 0 0 0 0 0 0 0 0 0 0 0 0 0 0 0 0
5.4688 -0.0024109 -0.0022543 0.00015514 -0.0022954 -0.0028699 -0.0011824 0.0021674 0.00084879 0.0052881 0.0025939 0.0011276 -0.03625 0 0 0 0 0 0 0 0 0 0 0 0 0 0 0 0 0
5.4727 -0.0039637 -0.0038104 -0.0051872 -0.00090525 -0.0057106 -0.0037974 0.0034961 0.0020848 0.0097913 0.004524 0.00065106 -0.028993 0 0 0 0 0 0 0 0 0 0 0 0 0 0 0 0 0
5.4766 -0.0050657 -0.0047212 -0.0094451 0.0014237 -0.0062645 -0.0048179 0.0021909 0.003342 0.009678 0.0039982 -0.0010256 -0.012938 0 0 0 0 0 0 0 0 0 0 0 0 0 0 0 0 0
5.4805 -0.0050019 -0.0046384 -0.011764 0.003753 -0.0040755 -0.0039149 -0.00058465 0.0038708 0.0059503 0.0011065 -0.0035647 0.0099493 0 0 0 0 0 0 0 0 0 0 0 0 0 0 0 0 0
5.4844 -0.0037536 -0.0034409 -0.011657 0.0053064 -0.00024033 -0.0013237 -0.0034107 0.0032547 0.00073248 -0.0028245 -0.0061147 0.028363 0 0 0 0 0 0 0 0 0 0 0 0 0 0 0 0 0
5.4883 -0.0019925 -0.0014197 -0.0092634 0.0057225 0.0031944 0.0019898 -0.0052218 0.0016613 -0.0040568 -0.006021 -0.0076506 0.029847 0 0 0 0 0 0 0 0 0 0 0 0 0 0 0 0 0
5.4922 -0.00049304 0.00075318 -0.0053842 0.0049371 0.004508 0.0044393 -0.0054322 -0.00029988 -0.00713 -0.0072664 -0.0073502 0.012532 0 0 0 0 0 0 0 0 0 0 0 0 0 0 0 0 0
5.4961 0.00044352 0.0023454 -0.001168 0.0030791 0.0033398 0.0045219 -0.0039206 -0.0019017 -0.0075535 -0.0064312 -0.0049353 -0.011373 0 0 0 0 0 0 0 0 0 0 0 0 0 0 0 0 0
5.5 0.0010279 0.0029829 0.0024362 0.00058192 0.00076797 0.0018505 -0.0011487 -0.0025989 -0.0047399 -0.0042512 -0.00087229 -0.02483 0 0 0 0 0 0 0 0 0 0 0 0 0 0 0 0 0
5.5039 0.0015297 0.0028419 0.0050798 -0.0017375 -0.0015239 -0.0023042 0.0017576 -0.0022255 0.00084621 -0.001689 0.0037035 -0.020105 0 0 0 0 0 0 0 0 0 0 0 0 0 0 0 0 0
5.5078 0.0018636 0.0024417 0.0069629 -0.0029901 -0.0023083 -0.0056245 0.0033404 -0.0010643 0.0070241 0.00053583 0.0073777 -0.0048883 0 0 0 0 0 0 0 0 0 0 0 0 0 0 0 0 0
5.5117 0.0016619 0.0022012 0.0083839 -0.0028424 -0.0013908 -0.0062529 0.0026043 0.00028318 0.010454 0.0019737 0.0089969 0.0049589 0 0 0 0 0 0 0 0 0 0 0 0 0 0 0 0 0
5.5156 0.00074035 0.0021268 0.0092894 -0.0018786 0.00051387 -0.004065 -0.00023369 0.0012387 0.008604 0.0022812 0.0080844 -0.0010306 0 0 0 0 0 0 0 0 0 0 0 0 0 0 0 0 0
5.5195 -0.00056346 0.0018792 0.0092273 -0.0011976 0.0023221 -0.00064449 -0.0037036 0.0016171 0.0017721 0.0012918 0.0049633 -0.0203 0 0 0 0 0 0 0 0 0 0 0 0 0 0 0 0 0
5.5234 -0.0015776 0.0011279 0.0077415 -0.0014552 0.0031244 0.0020281 -0.0059246 0.0017123 -0.006614 -0.00062386 0.0006216 -0.041179 0 0 0 0 0 0 0 0 0 0 0 0 0 0 0 0 0
5.5273 -0.0018628 -0.00013979 0.0048332 -0.0022134 0.0025163 0.0030278 -0.0057639 0.0019727 -0.011981 -0.0023615 -0.0035574 -0.052921 0 0 0 0 0 0 0 0 0 0 0 0 0 0 0 0 0
5.5313 -0.0016026 -0.0016076 0.0010567 -0.0022962 0.00071053 0.0028345 -0.0034514 0.0025266 -0.011506 -0.0025339 -0.0061675 -0.052103 0 0 0 0 0 0 0 0 0 0 0 0 0 0 0 0 0
5.5352 -0.0014076 -0.0028722 -0.0028243 -0.00091675 -0.0015495 0.0024132 -0.00023619 0.0030162 -0.0057701 -0.0004716 -0.0062899 -0.041294 0 0 0 0 0 0 0 0 0 0 0 0 0 0 0 0 0
5.5391 -0.0016919 -0.003672 -0.0062638 0.0014739 -0.0032927 0.0020699 0.0025378 0.0029401 0.0019457 0.0029961 -0.0040281 -0.024304 0 0 0 0 0 0 0 0 0 0 0 0 0 0 0 0 0
5.543 -0.0022112 -0.00391 -0.0090115 0.0034891 -0.0037835 0.0012866 0.0041481 0.0021849 0.0079377 0.0057806 -0.00069456 -0.0043993 0 0 0 0 0 0 0 0 0 0 0 0 0 0 0 0 0
5.5469 -0.0022203 -0.0035299 -0.010797 0.0040464 -0.0029111 -0.00034188 0.0045246 0.0011978 0.010092 0.0058324 0.0017288 0.013639 0 0 0 0 0 0 0 0 0 0 0 0 0 0 0 0 0
5.5508 -0.0011317 -0.0024619 -0.011033 0.0033753 -0.0012202 -0.0021588 0.0038199 0.00058231 0.0084109 0.0026043 0.0017672 0.022495 0 0 0 0 0 0 0 0 0 0 0 0 0 0 0 0 0
5.5547 0.00091899 -0.00074444 -0.0090076 0.0027749 0.00047559 -0.0026593 0.0021273 0.00049323 0.0042706 -0.0024502 -0.00045968 0.01617 0 0 0 0 0 0 0 0 0 0 0 0 0 0 0 0 0
5.5586 0.003114 0.001313 -0.0045533 0.003293 0.0016168 -0.00085203 -0.00031538 0.00045139 -0.00054005 -0.0067482 -0.0031412 -0.0040916 0 0 0 0 0 0 0 0 0 0 0 0 0 0 0 0 0
5.5625 0.004564 0.0031541 0.0013799 0.0045752 0.0021491 0.0025241 -0.0027397 -0.00019894 -0.0043176 -0.008157 -0.0039422 -0.028587 0 0 0 0 0 0 0 0 0 0 0 0 0 0 0 0 0
5.5664 0.0049429 0.0042465 0.0068997 0.0050388 0.0023397 0.0052495 -0.0038915 -0.0016098 -0.0056815 -0.0061402 -0.0016806 -0.045579 0 0 0 0 0 0 0 0 0 0 0 0 0 0 0 0 0
5.5703 0.004606 0.0043897 0.010169 0.0032968 0.0023889 0.0053185 -0.0027604 -0.0031841 -0.004024 -0.0017988 0.0027628 -0.050103 0 0 0 0 0 0 0 0 0 0 0 0 0 0 0 0 0
5.5742 0.0041416 0.0037887 0.010539 -0.00043825 0.0022313 0.002625 0.0004782 -0.0040009 -6.988e-05 0.0029551 0.0070419 -0.04661 0 0 0 0 0 0 0 0 0 0 0 0 0 0 0 0 0
5.5781 0.0038166 0.0028286 0.0088918 -0.0042584 0.0016941 -0.00090394 0.0041685 -0.0035014 0.0041534 0.0063447 0.0089852 -0.042689 0 0 0 0 0 0 0 0 0 0 0 0 0 0 0 0 0
5.582 0.0034271 0.0017737 0.0068579 -0.0058937 0.00080309 -0.0028759 0.0059934 -0.0018189 0.0063675 0.0072786 0.0079688 -0.040334 0 0 0 0 0 0 0 0 0 0 0 0 0 0 0 0 0
5.5859 0.0026398 0.00067166 0.0055031 -0.004347 -0.00011424 -0.0023005 0.0044848 0.00045781 0.0055576 0.0055402 0.005002 -0.034005 0 0 0 0 0 0 0 0 0 0 0 0 0 0 0 0 0
5.5898 0.0014345 -0.00048525 0.0045476 -0.00051232 -0.00065493 -0.00013414 0.00015279 0.0027295 0.0027192 0.0018674 0.0016547 -0.017747 0 0 0 0 0 0 0 0 0 0 0 0 0 0 0 0 0
5.5938 0.00018573 -0.0015614 0.0027669 0.0035845 -0.00067663 0.0018297 -0.0046584 0.0045743 0.00010255 -0.0020985 -0.0011016 0.0060568 0 0 0 0 0 0 0 0 0 0 0 0 0 0 0 0 0
5.5977 -0.00069202 -0.0022913 -0.00076958 0.0061444 -0.0004141 0.0025394 -0.0071792 0.0056174 -0.00048901 -0.0043107 -0.0031647 0.02592 0 0 0 0 0 0 0 0 0 0 0 0 0 0 0 0 0
5.6016 -0.0011549 -0.0025052 -0.0056604 0.0064784 -0.00026984 0.0022648 -0.005949 0.0054437 0.0010594 -0.0033551 -0.0046837 0.030214 0 0 0 0 0 0 0 0 0 0 0 0 0 0 0 0 0
5.6055 -0.001554 -0.0023139 -0.010194 0.0049854 -0.00048252 0.0018457 -0.0017006 0.0038411 0.0033504 0.00050012 -0.0054113 0.017562 0 0 0 0 0 0 0 0 0 0 0 0 0 0 0 0 0
5.6094 -0.002219 -0.0020183 -0.012409 0.0026143 -0.00096235 0.0016106 0.0031669 0.0011824 0.0047272 0.0051309 -0.004795 -0.0013754 0 0 0 0 0 0 0 0 0 0 0 0 0 0 0 0 0
5.6133 -0.0030137 -0.0018002 -0.011346 0.00039987 -0.0013902 0.0011565 0.0061107 -0.0015508 0.0043933 0.0076829 -0.0026964 -0.012579 0 0 0 0 0 0 0 0 0 0 0 0 0 0 0 0 0
5.6172 -0.0033404 -0.001507 -0.00756 -0.00075917 -0.001438 0.00011909 0.0059227 -0.0033158 0.0025527 0.0063871 0.0001053 -0.0096993 0 0 0 0 0 0 0 0 0 0 0 0 0 0 0 0 0
5.6211 -0.0026572 -0.00078362 -0.0026052 -0.00032052 -0.00092182 -0.0010604 0.0032544 -0.003727 -0.00018298 0.0017728 0.0022876 0.0024015 0 0 0 0 0 0 0 0 0 0 0 0 0 0 0 0 0
5.625 -0.0010576 0.00053524 0.0020011 0.0015518 0.00015342 -0.0013542 -1.0328e-05 -0.0032785 -0.0032402 -0.0036546 0.0029894 0.013738 0 0 0 0 0 0 0 0 0 0 0 0 0 0 0 0 0
5.6289 0.00064716 0.0021367 0.0055185 0.0038024 0.0015794 -0.00022153 -0.0019935 -0.0028317 -0.0059522 -0.0070304 0.002503 0.018095 0 0 0 0 0 0 0 0 0 0 0 0 0 0 0 0 0
5.6328 0.0014755 0.0033456 0.0079885 0.0048847 0.002927 0.0016032 -0.0018436 -0.0028463 -0.0073245 -0.0068267 0.0019551 0.016485 0 0 0 0 0 0 0 0 0 0 0 0 0 0 0 0 0
5.6367 0.001008 0.0035767 0.0096923 0.0037108 0.0036238 0.0025506 1.2846e-05 -0.0030847 -0.0064105 -0.0034636 0.0022405 0.01348 0 0 0 0 0 0 0 0 0 0 0 0 0 0 0 0 0
5.6406 -0.00032546 0.0027453 0.010623 0.00049891 0.003221 0.0016011 0.0023781 -0.0030271 -0.0032475 0.0013523 0.0032062 0.011756 0 0 0 0 0 0 0 0 0 0 0 0 0 0 0 0 0
5.6445 -0.001643 0.0012967 0.0104 -0.0032173 0.001749 -0.00067896 0.0040926 -0.0024897 0.00060403 0.0057828 0.0038464 0.010632 0 0 0 0 0 0 0 0 0 0 0 0 0 0 0 0 0
5.6484 -0.0023196 -0.00014136 0.008624 -0.0055206 -0.00013315 -0.0024846 0.004611 -0.0017566 0.0027982 0.0085926 0.0032983 0.0088524 0 0 0 0 0 0 0 0 0 0 0 0 0 0 0 0 0
5.6523 -0.0023802 -0.0011623 0.0053256 -0.0053012 -0.001426 -0.0022503 0.0040751 -0.0011028 0.0019118 0.0092095 0.0016686 0.0072034 0 0 0 0 0 0 0 0 0 0 0 0 0 0 0 0 0
5.6563 -0.0022741 -0.0017266 0.0011204 -0.0028269 -0.0014119 4.5706e-05 0.0029861 -0.00030403 -0.0013056 0.0075399 -9.3638e-05 0.0076221 0 0 0 0 0 0 0 0 0 0 0 0 0 0 0 0 0
5.6602 -0.0023213 -0.002009 -0.0030374 0.00061913 -0.000183 0.0028756 0.0018066 0.0012021 -0.0043896 0.0040016 -0.0011156 0.010282 0 0 0 0 0 0 0 0 0 0 0 0 0 0 0 0 0
5.6641 -0.0023983 -0.0021633 -0.006313 0.0035898 0.0013495 0.0043815 0.00077965 0.0035439 -0.0050912 -0.00029461 -0.0013794 0.01259 0 0 0 0 0 0 0 0 0 0 0 0 0 0 0 0 0
5.668 -0.0021454 -0.0022219 -0.0083181 0.0051228 0.0020246 0.0037212 1.5458e-05 0.0058149 -0.0031378 -0.0036921 -0.0015839 0.011492 0 0 0 0 0 0 0 0 0 0 0 0 0 0 0 0 0
5.6719 -0.0014311 -0.0021446 -0.0090842 0.0048919 0.0011997 0.0014839 -0.00034307 0.0064047 -0.00027346 -0.0047168 -0.0022341 0.0063183 0 0 0 0 0 0 0 0 0 0 0 0 0 0 0 0 0
5.6758 -0.00055227 -0.001879 -0.0087438 0.0030801 -0.0008092 -0.00094769 -0.0001086 0.0041712 0.0013999 -0.0029968 -0.0028988 -0.0010785 0 0 0 0 0 0 0 0 0 0 0 0 0 0 0 0 0
5.6797 5.6404e-05 -0.0013465 -0.0072301 0.00028834 -0.0028973 -0.002375 0.00074585 -0.00048582 0.0011922 0.00037387 -0.0024569 -0.0086076 0 0 0 0 0 0 0 0 0 0 0 0 0 0 0 0 0
5.6836 0.00029741 -0.00042985 -0.0043099 -0.002526 -0.0038191 -0.0023535 0.001853 -0.0056101 8.7229e-05 0.0034279 -0.00021038 -0.015314 0 0 0 0 0 0 0 0 0 0 0 0 0 0 0 0 0
5.6875 0.00054873 0.00092478 1.2152e-05 -0.0043288 -0.0029036 -0.0011856 0.002474 -0.0088218 -0.00059934 0.004504 0.0031452 -0.020061 0 0 0 0 0 0 0 0 0 0 0 0 0 0 0 0 0
5.6914 0.0012756 0.0025243 0.0050547 -0.0045485 -0.00044023 0.00036709 0.0018955 -0.0087454 -0.00068677 0.0031784 0.0056908 -0.019936 0 0 0 0 0 0 0 0 0 0 0 0 0 0 0 0 0
5.6953 0.0024779 0.0038656 0.0094501 -0.003498 0.0024458 0.0014059 -1.2246e-05 -0.0057011 -0.0011881 0.00035616 0.0056325 -0.01202 0 0 0 0 0 0 0 0 0 0 0 0 0 0 0 0 0
5.6992 0.0035364 0.0043522 0.011737 -0.0022109 0.0043463 0.001271 -0.0025081 -0.0013022 -0.0029192 -0.0023903 0.0027909 0.0020329 0 0 0 0 0 0 0 0 0 0 0 0 0 0 0 0 0
5.7031 0.0036552 0.0036917 0.0112 -0.0016903 0.0042819 -2.1851e-05 -0.0042786 0.0025692 -0.0051537 -0.003668 -0.0010442 0.014079 0 0 0 0 0 0 0 0 0 0 0 0 0 0 0 0 0
5.707 0.002514 0.0021498 0.0083042 -0.0021638 0.0022204 -0.0015861 -0.0042212 0.0046486 -0.0058468 -0.0028055 -0.0033095 0.014664 0 0 0 0 0 0 0 0 0 0 0 0 0 0 0 0 0
5.7109 0.00053465 0.00040476 0.004317 -0.0030054 -0.00088855 -0.002105 -0.0022019 0.0046337 -0.0034126 -3.0281e-07 -0.0025649 0.0022358 0 0 0 0 0 0 0 0 0 0 0 0 0 0 0 0 0
5.7148 -0.001467 -0.0009141 0.00040806 -0.0033874 -0.0036202 -0.0008287 0.00077158 0.0030676 0.0015499 0.0037646 0.00037762 -0.012875 0 0 0 0 0 0 0 0 0 0 0 0 0 0 0 0 0
5.7188 -0.0028921 -0.0016235 -0.0030223 -0.0030232 -0.0048569 0.0016308 0.0031305 0.0010077 0.0062693 0.0069634 0.0030039 -0.015888 0 0 0 0 0 0 0 0 0 0 0 0 0 0 0 0 0
5.7227 -0.0036688 -0.0019833 -0.0062032 -0.0022897 -0.0043699 0.0035517 0.0036916 -0.00040521 0.0077074 0.0080161 0.0029298 -0.0014278 0 0 0 0 0 0 0 0 0 0 0 0 0 0 0 0 0
5.7266 -0.0040475 -0.0023208 -0.0092198 -0.0016693 -0.0028313 0.0034211 0.0023112 -0.00044503 0.0048083 0.0060202 -0.00037438 0.01931 0 0 0 0 0 0 0 0 0 0 0 0 0 0 0 0 0
5.7305 -0.0041928 -0.0026503 -0.011418 -0.0011666 -0.0012775 0.0012728 -0.00016952 0.00080343 -0.00075425 0.0013884 -0.0052447 0.026686 0 0 0 0 0 0 0 0 0 0 0 0 0 0 0 0 0
5.7344 -0.004041 -0.0026493 -0.011674 -0.00036907 -0.00044211 -0.0012144 -0.0025525 0.0024448 -0.0058446 -0.0041153 -0.0090357 0.010184 0 0 0 0 0 0 0 0 0 0 0 0 0 0 0 0 0
5.7383 -0.0035325 -0.0020017 -0.0093736 0.00088826 -0.00043244 -0.0020922 -0.003949 0.0032855 -0.0079859 -0.0081572 -0.009867 -0.02081 0 0 0 0 0 0 0 0 0 0 0 0 0 0 0 0 0
5.7422 -0.002875 -0.00076451 -0.0052003 0.0019988 -0.00089873 -0.00083929 -0.0040315 0.0025626 -0.0066511 -0.0090528 -0.0075927 -0.044153 0 0 0 0 0 0 0 0 0 0 0 0 0 0 0 0 0
5.7461 -0.0024499 0.00059945 -0.00088021 0.0018746 -0.0014325 0.0011742 -0.0028673 0.00036336 -0.0029972 -0.0066624 -0.0034543 -0.044312 0 0 0 0 0 0 0 0 0 0 0 0 0 0 0 0 0
5.75 -0.0024015 0.0015584 0.002017 -8.9059e-05 -0.0018055 0.0019327 -0.00070203 -0.0025395 0.0012969 -0.0023986 0.0010089 -0.025932 0 0 0 0 0 0 0 0 0 0 0 0 0 0 0 0 0
5.7539 -0.0023712 0.0019037 0.003217 -0.0032569 -0.0019108 0.00062315 0.0020074 -0.0052062 0.0049082 0.0015984 0.0047552 -0.0086507 0 0 0 0 0 0 0 0 0 0 0 0 0 0 0 0 0
5.7578 -0.0017589 0.0018446 0.0037862 -0.0059823 -0.0016093 -0.0016131 0.0044172 -0.0069233 0.0069486 0.0035492 0.0072271 -0.0082646 0 0 0 0 0 0 0 0 0 0 0 0 0 0 0 0 0
5.7617 -0.00034939 0.0017427 0.005009 -0.00672 -0.00075819 -0.00271 0.0053824 -0.0072533 0.0067163 0.0027812 0.0079411 -0.02263 0 0 0 0 0 0 0 0 0 0 0 0 0 0 0 0 0
5.7656 0.001306 0.0017516 0.007089 -0.0051069 0.0005599 -0.0015229 0.0040265 -0.0059699 0.0038554 -0.00011474 0.0064592 -0.035644 0 0 0 0 0 0 0 0 0 0 0 0 0 0 0 0 0
5.7695 0.0022005 0.0016892 0.0088296 -0.002137 0.0018771 0.0011927 0.00048343 -0.0031967 -0.0010192 -0.0036201 0.0029709 -0.03434 0 0 0 0 0 0 0 0 0 0 0 0 0 0 0 0 0
5.7734 0.0016681 0.0012314 0.0085601 0.00062794 0.0025105 0.0034848 -0.0038477 0.0003194 -0.0059751 -0.0059138 -0.0011715 -0.021232 0 0 0 0 0 0 0 0 0 0 0 0 0 0 0 0 0
5.7773 -5.0343e-05 0.00022338 0.0054632 0.002072 0.0020005 0.0038383 -0.00694 0.0032514 -0.0084394 -0.0056331 -0.0038369 -0.0097117 0 0 0 0 0 0 0 0 0 0 0 0 0 0 0 0 0
5.7813 -0.0020012 -0.0011659 0.00017502 0.001982 0.0004594 0.0022336 -0.0073475 0.0043434 -0.0067547 -0.0025695 -0.0034942 -0.0084291 0 0 0 0 0 0 0 0 0 0 0 0 0 0 0 0 0
5.7852 -0.0032864 -0.0025453 -0.0057234 0.00080805 -0.0014796 -0.00016288 -0.0051149 0.0033083 -0.0015107 0.0020373 -0.00054627 -0.01204 0 0 0 0 0 0 0 0 0 0 0 0 0 0 0 0 0
5.7891 -0.0036772 -0.0035282 -0.010698 -0.00080356 -0.0030638 -0.0021222 -0.0016905 0.0011636 0.0045069 0.0059299 0.0026783 -0.0083377 0 0 0 0 0 0 0 0 0 0 0 0 0 0 0 0 0
5.793 -0.0035295 -0.003888 -0.01383 -0.0022286 -0.0038203 -0.0031182 0.0010697 -0.0004598 0.0079272 0.0069396 0.0035503 0.0064466 0 0 0 0 0 0 0 0 0 0 0 0 0 0 0 0 0
5.7969 -0.0031744 -0.0035676 -0.014679 -0.0028437 -0.0036511 -0.003179 0.0020057 -0.00056878 0.0069072 0.0042017 0.0011816 0.021737 0 0 0 0 0 0 0 0 0 0 0 0 0 0 0 0 0
5.8008 -0.0024829 -0.00262 -0.012956 -0.0021146 -0.0026611 -0.0023379 0.0010771 0.00044974 0.0022579 -0.0012947 -0.0028391 0.023675 0 0 0 0 0 0 0 0 0 0 0 0 0 0 0 0 0
5.8047 -0.001078 -0.0011869 -0.0086372 4.7304e-05 -0.001007 -0.00052773 -0.00099468 0.001278 -0.0031798 -0.0072085 -0.0056981 0.011673 0 0 0 0 0 0 0 0 0 0 0 0 0 0 0 0 0
5.8086 0.0010502 0.00047483 -0.0024603 0.0029657 0.0010408 0.0019351 -0.003299 0.0008999 -0.0063899 -0.011074 -0.0055416 0.0016417 0 0 0 0 0 0 0 0 0 0 0 0 0 0 0 0 0
5.8125 0.0032366 0.0019964 0.0038837 0.0053705 0.002951 0.0039885 -0.004959 -0.00052686 -0.0059268 -0.01146 -0.0027094 0.010287 0 0 0 0 0 0 0 0 0 0 0 0 0 0 0 0 0
5.8164 0.0045482 0.0029962 0.0084086 0.0061068 0.0039955 0.0042961 -0.005056 -0.0019398 -0.0024432 -0.0084297 0.00097167 0.035609 0 0 0 0 0 0 0 0 0 0 0 0 0 0 0 0 0
5.8203 0.004554 0.0032368 0.010016 0.0048723 0.0036266 0.0023439 -0.0027983 -0.0024461 0.0021041 -0.0032533 0.004008 0.054799 0 0 0 0 0 0 0 0 0 0 0 0 0 0 0 0 0
5.8242 0.003687 0.0027368 0.0091985 0.002375 0.0019097 -0.00087937 0.001779 -0.0021086 0.0057574 0.0022304 0.0063493 0.044387 0 0 0 0 0 0 0 0 0 0 0 0 0 0 0 0 0
5.8281 0.0028095 0.0017591 0.0075318 -0.0001967 -0.00039054 -0.0034272 0.0071067 -0.0016998 0.0074025 0.006218 0.0087501 0.0044011 0 0 0 0 0 0 0 0 0 0 0 0 0 0 0 0 0
5.832 0.0023996 0.00068515 0.006326 -0.0018945 -0.0022116 -0.0038324 0.010338 -0.0017589 0.0067998 0.0074309 0.011162 -0.03769 0 0 0 0 0 0 0 0 0 0 0 0 0 0 0 0 0
5.8359 0.0021723 -0.00014977 0.0055934 -0.0023334 -0.0028067 -0.0021874 0.0089513 -0.0019787 0.0041931 0.0055555 0.011992 -0.049081 0 0 0 0 0 0 0 0 0 0 0 0 0 0 0 0 0
5.8398 0.001507 -0.00058718 0.00425 -0.0015133 -0.0021242 9.6773e-05 0.0027909 -0.0015562 0.00011697 0.0015186 0.0092435 -0.02027 0 0 0 0 0 0 0 0 0 0 0 0 0 0 0 0 0
5.8438 0.00021711 -0.00069916 0.0013184 0.0004435 -0.0007337 0.0015793 -0.0051521 -0.00011732 -0.0044139 -0.0027265 0.0026599 0.026329 0 0 0 0 0 0 0 0 0 0 0 0 0 0 0 0 0
5.8477 -0.0011609 -0.00074491 -0.0030133 0.0032282 0.00055247 0.001889 -0.010236 0.0017653 -0.0077567 -0.0050638 -0.0052204 0.055739 0 0 0 0 0 0 0 0 0 0 0 0 0 0 0 0 0
5.8516 -0.0018761 -0.0010247 -0.0074339 0.0060545 0.0010494 0.0016613 -0.0091808 0.0029919 -0.0080961 -0.0043648 -0.010355 0.049502 0 0 0 0 0 0 0 0 0 0 0 0 0 0 0 0 0
5.8555 -0.0017341 -0.0016719 -0.010524 0.0076568 0.00041013 0.0015452 -0.0024296 0.0028593 -0.0045325 -0.001165 -0.01001 0.018054 0 0 0 0 0 0 0 0 0 0 0 0 0 0 0 0 0
5.8594 -0.0012936 -0.0024941 -0.011718 0.0069039 -0.0012603 0.0014142 0.0060219 0.0015791 0.0019119 0.0026703 -0.0048006 -0.012846 0 0 0 0 0 0 0 0 0 0 0 0 0 0 0 0 0
5.8633 -0.0012384 -0.0029966 -0.011339 0.0036881 -0.0033233 0.00061965 0.011287 -3.6866e-05 0.0083202 0.0050888 0.0017612 -0.02608 0 0 0 0 0 0 0 0 0 0 0 0 0 0 0 0 0
5.8672 -0.0015624 -0.0026339 -0.0098317 -0.00068785 -0.0046824 -0.0010317 0.010765 -0.0012931 0.011264 0.0049739 0.0058249 -0.024156 0 0 0 0 0 0 0 0 0 0 0 0 0 0 0 0 0
5.8711 -0.0014575 -0.0011696 -0.0071285 -0.0041219 -0.0042119 -0.0026871 0.0055076 -0.0019852 0.0088148 0.002504 0.0057761 -0.019353 0 0 0 0 0 0 0 0 0 0 0 0 0 0 0 0 0
5.875 -0.00011154 0.0010975 -0.0028605 -0.0049894 -0.0014778 -0.0029754 -0.0010111 -0.0021927 0.0018405 -0.001293 0.0028738 -0.016848 0 0 0 0 0 0 0 0 0 0 0 0 0 0 0 0 0
5.8789 0.0023279 0.0034175 0.0028092 -0.0031527 0.002707 -0.0012294 -0.0054704 -0.0019356 -0.0063583 -0.0051931 -0.00022712 -0.0099514 0 0 0 0 0 0 0 0 0 0 0 0 0 0 0 0 0
5.8828 0.0046121 0.0049591 0.008669 3.8506e-05 0.006445 0.001766 -0.0065462 -0.0012086 -0.011875 -0.0080753 -0.0015587 0.0086148 0 0 0 0 0 0 0 0 0 0 0 0 0 0 0 0 0
5.8867 0.0053042 0.0052265 0.012905 0.0026952 0.0077448 0.0042487 -0.0049188 -0.00031976 -0.012283 -0.0089015 -0.00084836 0.03388 0 0 0 0 0 0 0 0 0 0 0 0 0 0 0 0 0
5.8906 0.0039526 0.0042596 0.014196 0.0035213 0.005767 0.0047817 -0.00202 4.6155e-05 -0.0077056 -0.0068737 0.00096032 0.050258 0 0 0 0 0 0 0 0 0 0 0 0 0 0 0 0 0
5.8945 0.0014485 0.0025192 0.012482 0.0023624 0.0014386 0.0032485 0.0010617 -0.00062852 -0.00041592 -0.0020275 0.0027614 0.047089 0 0 0 0 0 0 0 0 0 0 0 0 0 0 0 0 0
5.8984 -0.00075191 0.000585 0.0087635 -1.1335e-05 -0.0030644 0.00075856 0.0037021 -0.0019818 0.0064906 0.004176 0.0038352 0.031194 0 0 0 0 0 0 0 0 0 0 0 0 0 0 0 0 0
5.9023 -0.0017973 -0.0011036 0.0042211 -0.002489 -0.0056344 -0.0012998 0.0052852 -0.002736 0.010421 0.0090686 0.0037129 0.021592 0 0 0 0 0 0 0 0 0 0 0 0 0 0 0 0 0
5.9063 -0.0019338 -0.002324 -0.000457 -0.0040857 -0.0054385 -0.002151 0.0050982 -0.0016418 0.010056 0.010098 0.0020165 0.030321 0 0 0 0 0 0 0 0 0 0 0 0 0 0 0 0 0
5.9102 -0.0019525 -0.0029973 -0.0049722 -0.0041505 -0.0032258 -0.0018116 0.0028984 0.0013171 0.0055978 0.0065229 -0.0011962 0.048888 0 0 0 0 0 0 0 0 0 0 0 0 0 0 0 0 0
5.9141 -0.0022425 -0.0031019 -0.0088609 -0.0024811 -0.00064948 -0.00069272 -0.00048387 0.004614 -0.0012949 0.00015941 -0.0049001 0.055232 0 0 0 0 0 0 0 0 0 0 0 0 0 0 0 0 0
5.918 -0.0024233 -0.0026694 -0.011278 0.00053242 0.00080969 0.00077655 -0.0033494 0.0062039 -0.0078807 -0.0055661 -0.0072149 0.0354 0 0 0 0 0 0 0 0 0 0 0 0 0 0 0 0 0
5.9219 -0.0018726 -0.0018332 -0.011494 0.0038752 0.00059438 0.00216 -0.0041969 0.0050828 -0.011228 -0.0077253 -0.0064889 -0.0014604 0 0 0 0 0 0 0 0 0 0 0 0 0 0 0 0 0
5.9258 -0.00053168 -0.00083376 -0.0096285 0.0062159 -0.00084709 0.0028879 -0.0027746 0.0020301 -0.0095442 -0.0056489 -0.0026329 -0.030185 0 0 0 0 0 0 0 0 0 0 0 0 0 0 0 0 0
5.9297 0.00089101 7.6528e-05 -0.0067653 0.0065378 -0.0024934 0.0024103 -0.00017184 -0.0010966 -0.0033041 -0.0011019 0.0025024 -0.032291 0 0 0 0 0 0 0 0 0 0 0 0 0 0 0 0 0
5.9336 0.0015453 0.0007724 -0.0041563 0.004717 -0.0033278 0.00065774 0.0021022 -0.0028336 0.0046777 0.0031139 0.0062254 -0.012237 0 0 0 0 0 0 0 0 0 0 0 0 0 0 0 0 0
5.9375 0.001247 0.0013207 -0.002166 0.0016112 -0.0027857 -0.0016508 0.00317 -0.0030348 0.010564 0.004961 0.0068175 0.0083085 0 0 0 0 0 0 0 0 0 0 0 0 0 0 0 0 0
5.9414 0.00063172 0.001896 2.5428e-05 -0.0014434 -0.00097588 -0.0032977 0.003057 -0.0025444 0.011546 0.0040913 0.0046281 0.011883 0 0 0 0 0 0 0 0 0 0 0 0 0 0 0 0 0
5.9453 0.00049316 0.0025936 0.0035605 -0.0033768 0.0013561 -0.0033472 0.0021468 -0.0021296 0.0073683 0.0015146 0.0016073 0.00084698 0 0 0 0 0 0 0 0 0 0 0 0 0 0 0 0 0
5.9492 0.00098024 0.0032813 0.0085638 -0.003862 0.0031453 -0.0017966 0.00060243 -0.0017859 0.00036026 -0.0013525 -0.00025293 -0.0076264 0 0 0 0 0 0 0 0 0 0 0 0 0 0 0 0 0
5.9531 0.0014702 0.0036196 0.013511 -0.0032707 0.0035369 0.00045703 -0.0015558 -0.0010055 -0.0059575 -0.0033831 -0.00024892 -0.00090944 0 0 0 0 0 0 0 0 0 0 0 0 0 0 0 0 0
5.957 0.0012385 0.0032581 0.01595 -0.0022609 0.0023758 0.0022865 -0.0038886 0.00042736 -0.008746 -0.0038758 0.00090536 0.015699 0 0 0 0 0 0 0 0 0 0 0 0 0 0 0 0 0
5.9609 0.00023376 0.0020802 0.014088 -0.0013567 0.00032262 0.0030572 -0.0053203 0.0020147 -0.0071076 -0.0024901 0.0020019 0.024948 0 0 0 0 0 0 0 0 0 0 0 0 0 0 0 0 0
5.9648 -0.0008384 0.00032229 0.0080498 -0.00076199 -0.001549 0.0028527 -0.0047808 0.0029133 -0.002227 0.00059833 0.0023318 0.016185 0 0 0 0 0 0 0 0 0 0 0 0 0 0 0 0 0
5.9688 -0.0012127 -0.0015262 -0.00011298 -0.00040131 -0.0024399 0.0021663 -0.0022386 0.0026668 0.0034089 0.0044184 0.0019241 -0.0028996 0 0 0 0 0 0 0 0 0 0 0 0 0 0 0 0 0
5.9727 -0.0008355 -0.0029714 -0.0075775 -4.6041e-05 -0.0023095 0.0014676 0.00092589 0.0015655 0.0071885 0.0073111 0.0010719 -0.013355 0 0 0 0 0 0 0 0 0 0 0 0 0 0 0 0 0
5.9766 -0.00042034 -0.0037357 -0.012194 0.0005563 -0.0017947 0.0010187 0.0027591 0.00034991 0.0074866 0.0077113 -0.00014788 -0.0036384 0 0 0 0 0 0 0 0 0 0 0 0 0 0 0 0 0
5.9805 -0.00071173 -0.0038045 -0.013289 0.0015414 -0.0016295 0.00093968 0.0021813 -0.00037074 0.0043618 0.0051913 -0.0017959 0.018804 0 0 0 0 0 0 0 0 0 0 0 0 0 0 0 0 0
5.9844 -0.0016784 -0.0033028 -0.01152 0.0027797 -0.0020275 0.0012656 -0.00020679 -0.0004536 -0.00045953 0.00091199 -0.0035923 0.034227 0 0 0 0 0 0 0 0 0 0 0 0 0 0 0 0 0
5.9883 -0.0024428 -0.0023449 -0.0081773 0.0038195 -0.0025064 0.0018577 -0.0026681 -0.00015479 -0.0044592 -0.0030224 -0.0047055 0.02854 0 0 0 0 0 0 0 0 0 0 0 0 0 0 0 0 0
5.9922 -0.0020486 -0.0010074 -0.0044814 0.0040456 -0.0022824 0.0023332 -0.0037148 9.4715e-05 -0.0057495 -0.0049065 -0.0042347 0.0050776 0 0 0 0 0 0 0 0 0 0 0 0 0 0 0 0 0
5.9961 -0.00035989 0.00056647 -0.0012236 0.0030366 -0.00092106 0.0022403 -0.0031055 -0.00015722 -0.0042067 -0.0044501 -0.0020629 -0.020212 0 0 0 0 0 0 0 0 0 0 0 0 0 0 0 0 0
6 0.001739 0.0020715 0.0013013 0.00090612 0.0012487 0.0014353 -0.0016842 -0.001239 -0.0014592 -0.0026966 0.00074892 -0.034052 0 0 0 0 0 0 0 0 0 0 0 0 0 0 0 0 0
6.0039 0.0030228 0.0031054 0.0032061 -0.0016474 0.0032597 0.00031573 -0.00041735 -0.003078 0.00038622 -0.0010054 0.0025604 -0.036186 0 0 0 0 0 0 0 0 0 0 0 0 0 0 0 0 0
6.0078 0.0028601 0.003389 0.0048252 -0.0036803 0.0040867 -0.00039108 0.00035336 -0.0049407 0.00036046 -2.3931e-05 0.0023926 -0.035789 0 0 0 0 0 0 0 0 0 0 0 0 0 0 0 0 0
6.0117 0.0015905 0.0029584 0.0064145 -0.0045405 0.0032932 -0.0001805 0.00082275 -0.0055967 -0.00071375 0.00050866 0.00077486 -0.039368 0 0 0 0 0 0 0 0 0 0 0 0 0 0 0 0 0
6.0156 8.7222e-05 0.0021362 0.0078256 -0.0042323 0.0013218 0.00079335 0.0011246 -0.0040741 -0.0010967 0.0011095 -0.00063549 -0.043264 0 0 0 0 0 0 0 0 0 0 0 0 0 0 0 0 0
6.0195 -0.001012 0.0012739 0.0083868 -0.0033464 -0.00075854 0.0017936 0.0010198 -0.00053581 0.00021891 0.0018055 -0.00048548 -0.037971 0 0 0 0 0 0 0 0 0 0 0 0 0 0 0 0 0
6.0234 -0.0016918 0.00048715 0.0071954 -0.0025993 -0.0018965 0.0020424 0.0002226 0.0035386 0.0025505 0.0020576 0.00095573 -0.019058 0 0 0 0 0 0 0 0 0 0 0 0 0 0 0 0 0
6.0273 -0.002293 -0.00037243 0.0037427 -0.0023176 -0.0016907 0.0012864 -0.0010774 0.0062237 0.0041211 0.0014009 0.0018228 0.0067149 0 0 0 0 0 0 0 0 0 0 0 0 0 0 0 0 0
6.0313 -0.0029639 -0.0014709 -0.0015235 -0.002247 -0.00060582 -5.0493e-05 -0.0021757 0.0064764 0.0036541 0.00011043 0.00020766 0.026001 0 0 0 0 0 0 0 0 0 0 0 0 0 0 0 0 0
6.0352 -0.0034145 -0.0027072 -0.0071616 -0.0018286 0.00037437 -0.0011921 -0.0024152 0.0048112 0.0015007 -0.0008382 -0.0039386 0.029488 0 0 0 0 0 0 0 0 0 0 0 0 0 0 0 0 0
6.0391 -0.0031974 -0.0036791 -0.011371 -0.00072524 0.00042728 -0.0015252 -0.0017632 0.0027312 -0.00070694 -0.00056559 -0.0082328 0.018672 0 0 0 0 0 0 0 0 0 0 0 0 0 0 0 0 0
6.043 -0.0021904 -0.0039594 -0.012949 0.00081891 -0.00055658 -0.00095908 -0.00078238 0.0014481 -0.001495 0.00085111 -0.0093622 0.0034818 0 0 0 0 0 0 0 0 0 0 0 0 0 0 0 0 0
6.0469 -0.00077845 -0.0034377 -0.011937 0.0020894 -0.0019268 2.3099e-05 -4.2342e-05 0.0010588 -0.00071335 0.0022548 -0.005684 -0.0059072 0 0 0 0 0 0 0 0 0 0 0 0 0 0 0 0 0
6.0508 0.00044523 -0.0024007 -0.0094729 0.0024126 -0.0027435 0.00058289 0.00035628 0.00085226 0.00059233 0.002193 0.0011529 -0.0054981 0 0 0 0 0 0 0 0 0 0 0 0 0 0 0 0 0
6.0547 0.0011549 -0.0012655 -0.0069402 0.0016592 -0.0024087 -7.2841e-05 0.00062659 0.00028663 0.0013252 -5.9598e-07 0.0070537 0.002218 0 0 0 0 0 0 0 0 0 0 0 0 0 0 0 0 0
6.0586 0.0014857 -0.00022168 -0.0050056 0.00031684 -0.0010145 -0.0022138 0.00074777 -0.00044293 0.0012914 -0.0036775 0.0083482 0.012271 0 0 0 0 0 0 0 0 0 0 0 0 0 0 0 0 0
6.0625 0.001783 0.00086399 -0.0032639 -0.00093464 0.00078273 -0.0052363 0.00026597 -0.0008047 0.0010791 -0.007263 0.0045123 0.020847 0 0 0 0 0 0 0 0 0 0 0 0 0 0 0 0 0
6.0664 0.0021848 0.002174 -0.00075703 -0.0017744 0.0021953 -0.0077465 -0.0011906 -0.00076767 0.0011668 -0.0091941 -0.001447 0.025943 0 0 0 0 0 0 0 0 0 0 0 0 0 0 0 0 0
6.0703 0.0024575 0.0035664 0.0030267 -0.0024112 0.0027112 -0.0082381 -0.0031972 -0.0010462 0.0013423 -0.0087007 -0.005288 0.026162 0 0 0 0 0 0 0 0 0 0 0 0 0 0 0 0 0
6.0742 0.002234 0.0044936 0.0074586 -0.0032051 0.0022585 -0.0060842 -0.0045174 -0.0023578 0.0010863 -0.0059967 -0.0046782 0.020127 0 0 0 0 0 0 0 0 0 0 0 0 0 0 0 0 0
6.0781 0.0014003 0.0043484 0.010944 -0.0040993 0.0011477 -0.0021594 -0.0040505 -0.0044078 0.00042453 -0.0019881 -0.00068412 0.0074522 0 0 0 0 0 0 0 0 0 0 0 0 0 0 0 0 0
6.082 0.00023904 0.0029615 0.011862 -0.0044456 -8.4436e-05 0.0015073 -0.0019335 -0.0057222 0.00015742 0.0021233 0.0034487 -0.0098387 0 0 0 0 0 0 0 0 0 0 0 0 0 0 0 0 0
6.0859 -0.00080675 0.00080838 0.0095798 -0.003481 -0.00086638 0.0029762 0.00034998 -0.0046855 0.0010275 0.005124 0.0049967 -0.026988 0 0 0 0 0 0 0 0 0 0 0 0 0 0 0 0 0
6.0898 -0.0015077 -0.0012748 0.0048092 -0.0010845 -0.0008331 0.0017026 0.0011373 -0.00095742 0.0026312 0.0060496 0.0036005 -0.037883 0 0 0 0 0 0 0 0 0 0 0 0 0 0 0 0 0
6.0938 -0.0019882 -0.0026369 -0.00088905 0.0018828 -6.2999e-05 -0.0010948 3.6255e-05 0.0039919 0.0033654 0.0045574 0.00088831 -0.037688 0 0 0 0 0 0 0 0 0 0 0 0 0 0 0 0 0
6.0977 -0.0025024 -0.0031668 -0.0059944 0.0040433 0.00087386 -0.0033321 -0.0017233 0.0077376 0.0017795 0.0012694 -0.0013984 -0.025735 0 0 0 0 0 0 0 0 0 0 0 0 0 0 0 0 0
6.1016 -0.0030858 -0.003195 -0.0096413 0.0044468 0.0012162 -0.0035608 -0.0024235 0.0084558 -0.0017894 -0.0022929 -0.0028372 -0.0071301 0 0 0 0 0 0 0 0 0 0 0 0 0 0 0 0 0
6.1055 -0.0034465 -0.003083 -0.011632 0.0032163 0.00055203 -0.0019311 -0.0014245 0.0059665 -0.0049579 -0.0043962 -0.004076 0.0086489 0 0 0 0 0 0 0 0 0 0 0 0 0 0 0 0 0
6.1094 -0.0032178 -0.0028913 -0.012063 0.0013594 -0.0008014 7.3228e-05 0.00033235 0.0016003 -0.0049667 -0.0041011 -0.0054759 0.012689 0 0 0 0 0 0 0 0 0 0 0 0 0 0 0 0 0
6.1133 -0.0023212 -0.0023951 -0.011027 -5.2428e-05 -0.0019533 0.00083855 0.0013449 -0.0027733 -0.0010202 -0.0018898 -0.0062866 0.0027715 0 0 0 0 0 0 0 0 0 0 0 0 0 0 0 0 0
6.1172 -0.0010654 -0.0013758 -0.0086104 -0.00060473 -0.0020907 -0.00021085 0.0010482 -0.0057196 0.0047561 0.00062008 -0.0053118 -0.014006 0 0 0 0 0 0 0 0 0 0 0 0 0 0 0 0 0
6.1211 0.00013748 0.00011314 -0.0050492 -0.0005887 -0.0011149 -0.0023103 0.00028037 -0.0066636 0.0087163 0.0017345 -0.0023419 -0.025443 0 0 0 0 0 0 0 0 0 0 0 0 0 0 0 0 0
6.125 0.0011562 0.0017352 -0.00076467 -0.0004772 0.00029233 -0.0040031 0.00027076 -0.0058171 0.0083897 0.00076817 0.0012519 -0.023262 0 0 0 0 0 0 0 0 0 0 0 0 0 0 0 0 0
6.1289 0.0022175 0.0030785 0.0037562 -0.000437 0.0012521 -0.004145 0.0012186 -0.0039171 0.0042619 -0.0016117 0.0035443 -0.0099086 0 0 0 0 0 0 0 0 0 0 0 0 0 0 0 0 0
6.1328 0.0035564 0.0038674 0.0080259 -0.00034421 0.0014059 -0.0025598 0.001965 -0.0019234 -0.00076814 -0.0039485 0.0037736 0.003242 0 0 0 0 0 0 0 0 0 0 0 0 0 0 0 0 0
6.1367 0.0049705 0.0040144 0.011425 -0.00016782 0.0011209 -3.4568e-05 0.0011486 -0.00063538 -0.0036627 -0.0049516 0.0030229 0.0055827 0 0 0 0 0 0 0 0 0 0 0 0 0 0 0 0 0
6.1406 0.0057628 0.0035402 0.013066 -0.00018205 0.0010213 0.0021936 -0.0012953 -0.00029857 -0.0032785 -0.0041419 0.0030979 -0.0033194 0 0 0 0 0 0 0 0 0 0 0 0 0 0 0 0 0
6.1445 0.005229 0.0025048 0.012013 -0.00068912 0.001321 0.0031004 -0.0038368 -0.00048665 -0.00061766 -0.0018822 0.0046334 -0.013301 0 0 0 0 0 0 0 0 0 0 0 0 0 0 0 0 0
6.1484 0.0033044 0.00103 0.0079302 -0.0015312 0.0016144 0.0023822 -0.0046354 -0.00046359 0.0025255 0.00098382 0.0062872 -0.012987 0 0 0 0 0 0 0 0 0 0 0 0 0 0 0 0 0
6.1523 0.00076838 -0.00064291 0.0016839 -0.0019799 0.0013107 0.00061306 -0.0032239 0.00019668 0.0050137 0.0034876 0.00587 -0.00058146 0 0 0 0 0 0 0 0 0 0 0 0 0 0 0 0 0
6.1563 -0.001245 -0.0021681 -0.0047633 -0.0012494 0.00026084 -0.0010409 -0.0009781 0.001276 0.0066348 0.0047456 0.002399 0.013976 0 0 0 0 0 0 0 0 0 0 0 0 0 0 0 0 0
6.1602 -0.0020495 -0.0032071 -0.0093478 0.00077669 -0.0010497 -0.0014791 9.4333e-05 0.0021864 0.0073191 0.0041716 -0.0028274 0.017593 0 0 0 0 0 0 0 0 0 0 0 0 0 0 0 0 0
6.1641 -0.0018231 -0.0035589 -0.011134 0.0033006 -0.0019093 -0.00036822 -0.0008678 0.002569 0.0065262 0.0017964 -0.0071118 0.0054656 0 0 0 0 0 0 0 0 0 0 0 0 0 0 0 0 0
6.168 -0.0012692 -0.0032123 -0.010772 0.005122 -0.0019568 0.0015871 -0.0028511 0.0025795 0.0037068 -0.0015107 -0.0083613 -0.014949 0 0 0 0 0 0 0 0 0 0 0 0 0 0 0 0 0
6.1719 -0.00085966 -0.0023123 -0.0097317 0.0054759 -0.0013643 0.0030808 -0.0038895 0.0025572 -0.00058604 -0.0042813 -0.0064436 -0.030406 0 0 0 0 0 0 0 0 0 0 0 0 0 0 0 0 0
6.1758 -0.00039927 -0.0010997 -0.0089389 0.0044727 -0.00051988 0.003112 -0.0027361 0.0024688 -0.0042779 -0.0052117 -0.0028777 -0.032107 0 0 0 0 0 0 0 0 0 0 0 0 0 0 0 0 0
6.1797 0.00064975 0.00013757 -0.0079992 0.0028202 0.00036481 0.0016988 0.00018759 0.001806 -0.0048885 -0.0039923 0.0005753 -0.020521 0 0 0 0 0 0 0 0 0 0 0 0 0 0 0 0 0
6.1836 0.0024049 0.0011244 -0.0057115 0.0011891 0.0012671 -0.00017774 0.0032432 0.00013319 -0.0015071 -0.0015369 0.0030236 -0.002139 0 0 0 0 0 0 0 0 0 0 0 0 0 0 0 0 0
6.1875 0.00416 0.0017031 -0.0013935 -0.00016589 0.0020295 -0.001369 0.0048389 -0.0022759 0.0040882 0.0006451 0.0044501 0.016575 0 0 0 0 0 0 0 0 0 0 0 0 0 0 0 0 0
6.1914 0.0048375 0.0019333 0.0042099 -0.0012818 0.002192 -0.0014373 0.0043728 -0.0044472 0.008362 0.0014721 0.0050334 0.031526 0 0 0 0 0 0 0 0 0 0 0 0 0 0 0 0 0
6.1953 0.0039576 0.0020744 0.0092784 -0.0021627 0.0013378 -0.00088651 0.002269 -0.0054439 0.0084792 0.00090525 0.0047429 0.039237 0 0 0 0 0 0 0 0 0 0 0 0 0 0 0 0 0
6.1992 0.0022082 0.0023942 0.012197 -0.0026865 -0.00030539 -0.00058481 -0.00057418 -0.0051086 0.0043743 -0.00027974 0.0035903 0.036082 0 0 0 0 0 0 0 0 0 0 0 0 0 0 0 0 0
6.2031 0.00099015 0.0029119 0.012588 -0.0027962 -0.0016981 -0.00092647 -0.0032593 -0.0040389 -0.0012494 -0.0012444 0.0020211 0.02183 0 0 0 0 0 0 0 0 0 0 0 0 0 0 0 0 0
6.207 0.0012423 0.0032912 0.011208 -0.0026362 -0.0016475 -0.0014872 -0.0050211 -0.0028377 -0.0049797 -0.0016291 0.00077774 0.0037803 0 0 0 0 0 0 0 0 0 0 0 0 0 0 0 0 0
6.2109 0.0025739 0.003018 0.008928 -0.002372 0.00013542 -0.0014575 -0.0052671 -0.001487 -0.0051178 -0.0014666 0.00027387 -0.0055423 0 0 0 0 0 0 0 0 0 0 0 0 0 0 0 0 0
6.2148 0.0035233 0.001767 0.0058798 -0.001887 0.0025352 -0.00043922 -0.0038065 0.00042506 -0.002549 -0.000741 0.00019885 0.0015897 0 0 0 0 0 0 0 0 0 0 0 0 0 0 0 0 0
6.2188 0.0027756 -0.00031079 0.0015987 -0.00080476 0.0036884 0.0011112 -0.0011242 0.0028592 0.00045097 0.00077802 -0.00012117 0.018761 0 0 0 0 0 0 0 0 0 0 0 0 0 0 0 0 0
6.2227 0.00029581 -0.0025995 -0.004023 0.0010366 0.0023946 0.0021719 0.0016966 0.0048714 0.0022393 0.003153 -0.00095009 0.027595 0 0 0 0 0 0 0 0 0 0 0 0 0 0 0 0 0
6.2266 -0.002609 -0.0043207 -0.0099906 0.0031182 -0.00085037 0.0019278 0.0035255 0.0052195 0.0028576 0.0057491 -0.0018319 0.01277 0 0 0 0 0 0 0 0 0 0 0 0 0 0 0 0 0
6.2305 -0.0043353 -0.0049075 -0.014466 0.0043961 -0.0040871 0.00040353 0.0038166 0.0035464 0.0033509 0.0072344 -0.0021419 -0.022302 0 0 0 0 0 0 0 0 0 0 0 0 0 0 0 0 0
6.2344 -0.0042052 -0.0042217 -0.015856 0.0041215 -0.0052467 -0.0015071 0.0027924 0.00090925 0.0042287 0.0063349 -0.0018962 -0.054648 0 0 0 0 0 0 0 0 0 0 0 0 0 0 0 0 0
6.2383 -0.0028313 -0.0025415 -0.013781 0.002601 -0.003569 -0.002605 0.0010973 -0.0010159 0.0046787 0.0028191 -0.0018358 -0.059196 0 0 0 0 0 0 0 0 0 0 0 0 0 0 0 0 0
6.2422 -0.0014112 -0.00040555 -0.0091524 0.001066 -2.9303e-05 -0.002137 -0.00063717 -0.0013719 0.0033465 -0.0021155 -0.0025448 -0.030591 0 0 0 0 0 0 0 0 0 0 0 0 0 0 0 0 0
6.2461 -0.00069445 0.0015749 -0.0034367 0.00061959 0.0034345 -0.00026604 -0.0018665 -0.00078484 -5.5732e-05 -0.0064178 -0.0034951 0.010349 0 0 0 0 0 0 0 0 0 0 0 0 0 0 0 0 0
6.25 -0.00056218 0.0028951 0.0021396 0.0011943 0.0051911 0.0019926 -0.0019431 -0.00057028 -0.0039082 -0.0083024 -0.0031544 0.032597 0 0 0 0 0 0 0 0 0 0 0 0 0 0 0 0 0
6.2539 -0.00047631 0.0033221 0.0068385 0.0015718 0.0047543 0.0033198 -0.00019245 -0.0012879 -0.0055771 -0.007116 -0.00029113 0.020223 0 0 0 0 0 0 0 0 0 0 0 0 0 0 0 0 0
6.2578 -0.00020583 0.0029925 0.010183 0.00054957 0.0027766 0.0028393 0.003469 -0.0021522 -0.0034488 -0.0034737 0.0046722 -0.014889 0 0 0 0 0 0 0 0 0 0 0 0 0 0 0 0 0
6.2617 -4.8098e-05 0.0023396 0.011785 -0.0018083 0.00045519 0.00065976 0.0078521 -0.0019217 0.0015759 0.0011902 0.0096008 -0.043737 0 0 0 0 0 0 0 0 0 0 0 0 0 0 0 0 0
6.2656 -0.00037138 0.0018257 0.01151 -0.0040611 -0.0011251 -0.0021194 0.010627 -0.00032407 0.0064439 0.0052116 0.012049 -0.044273 0 0 0 0 0 0 0 0 0 0 0 0 0 0 0 0 0
6.2695 -0.0010469 0.0016285 0.0097352 -0.0045927 -0.0013975 -0.0040026 0.0096066 0.0015268 0.0079789 0.0071786 0.010904 -0.017691 0 0 0 0 0 0 0 0 0 0 0 0 0 0 0 0 0
6.2734 -0.0014488 0.0015258 0.0072081 -0.0030165 -0.00044989 -0.0039703 0.0044035 0.0022139 0.005038 0.0063664 0.0068664 0.015855 0 0 0 0 0 0 0 0 0 0 0 0 0 0 0 0 0
6.2773 -0.0010807 0.0011006 0.0044814 -0.00046109 0.0010412 -0.0020806 -0.0029006 0.0014813 -0.00080146 0.0031563 0.0015498 0.035776 0 0 0 0 0 0 0 0 0 0 0 0 0 0 0 0 0
6.2813 -0.00019107 0.00011849 0.0014529 0.0015068 0.0020964 0.00060315 -0.0088153 0.00051101 -0.0064013 -0.00085555 -0.0037037 0.036043 0 0 0 0 0 0 0 0 0 0 0 0 0 0 0 0 0
6.2852 0.00030653 -0.0012388 -0.0024274 0.0022462 0.0019301 0.0026905 -0.010578 0.00067181 -0.0090475 -0.0034577 -0.0081178 0.024791 0 0 0 0 0 0 0 0 0 0 0 0 0 0 0 0 0
6.2891 -0.00038077 -0.0024831 -0.007349 0.0023796 0.0004488 0.0032511 -0.0077989 0.0020433 -0.0078097 -0.003075 -0.010901 0.012602 0 0 0 0 0 0 0 0 0 0 0 0 0 0 0 0 0
6.293 -0.0021438 -0.0031659 -0.012466 0.0028641 -0.0016101 0.0021932 -0.002448 0.0032988 -0.0035835 8.812e-05 -0.010891 0.0030611 0 0 0 0 0 0 0 0 0 0 0 0 0 0 0 0 0
6.2969 -0.0039492 -0.0031464 -0.016074 0.0038315 -0.0030862 0.00010585 0.0026285 0.0031109 0.001764 0.0039749 -0.0072717 -0.0060202 0 0 0 0 0 0 0 0 0 0 0 0 0 0 0 0 0
6.3008 -0.0046366 -0.002563 -0.016604 0.0044148 -0.0031215 -0.0021474 0.0054065 0.0015964 0.0062676 0.0059451 -0.00082953 -0.015049 0 0 0 0 0 0 0 0 0 0 0 0 0 0 0 0 0
6.3047 -0.0038313 -0.0015971 -0.013645 0.0037017 -0.0016838 -0.0037418 0.0054281 0.00022299 0.0083155 0.0045592 0.0057124 -0.01934 0 0 0 0 0 0 0 0 0 0 0 0 0 0 0 0 0
6.3086 -0.0021644 -0.00031417 -0.0081534 0.0017593 0.00048645 -0.0040571 0.0034276 0.00021697 0.0069224 0.00053549 0.009126 -0.014375 0 0 0 0 0 0 0 0 0 0 0 0 0 0 0 0 0
6.3125 -0.00064894 0.0012397 -0.0017674 -0.00038481 0.0024097 -0.0028778 0.00054339 0.0011538 0.0021781 -0.0038476 0.0079632 -0.0030829 0 0 0 0 0 0 0 0 0 0 0 0 0 0 0 0 0
6.3164 0.00016914 0.002815 0.0040981 -0.0017928 0.0034326 -0.00067493 -0.0021727 0.0013109 -0.0043169 -0.0063765 0.0037206 0.0044318 0 0 0 0 0 0 0 0 0 0 0 0 0 0 0 0 0
6.3203 0.00050257 0.003906 0.0086362 -0.0025602 0.0034404 0.0013314 -0.0038761 -0.00046245 -0.0097071 -0.0062403 -0.0002858 3.8238e-06 0 0 0 0 0 0 0 0 0 0 0 0 0 0 0 0 0
6.3242 0.00085402 0.0040115 0.011402 -0.0036041 0.0027024 0.0016901 -0.0040466 -0.0032653 -0.011206 -0.0041389 -0.0014742 -0.013757 0 0 0 0 0 0 0 0 0 0 0 0 0 0 0 0 0
6.3281 0.0013192 0.0030135 0.011977 -0.005467 0.0016141 -0.00028725 -0.0027652 -0.0046883 -0.0078841 -0.0013482 0.00019065 -0.024803 0 0 0 0 0 0 0 0 0 0 0 0 0 0 0 0 0
6.332 0.0013859 0.0013178 0.01008 -0.0073986 0.00054819 -0.0037804 -0.00083479 -0.0029992 -0.0015676 0.0012518 0.002598 -0.02285 0 0 0 0 0 0 0 0 0 0 0 0 0 0 0 0 0
6.3359 0.00044143 -0.00040717 0.006028 -0.0077693 -0.0002076 -0.0067449 0.00062439 0.001123 0.0040899 0.003383 0.0035413 -0.0094997 0 0 0 0 0 0 0 0 0 0 0 0 0 0 0 0 0
6.3398 -0.0015063 -0.0016786 0.00097975 -0.0055391 -0.00054075 -0.0072568 0.00094108 0.0050357 0.0059368 0.0049092 0.0024564 0.0031811 0 0 0 0 0 0 0 0 0 0 0 0 0 0 0 0 0
6.3438 -0.0036072 -0.0024426 -0.00351 -0.001393 -0.00060683 -0.0049533 0.00034466 0.0063744 0.0033805 0.0054524 0.00040794 0.0046115 0 0 0 0 0 0 0 0 0 0 0 0 0 0 0 0 0
6.3477 -0.0047083 -0.0029162 -0.0063691 0.0025921 -0.00075207 -0.0013464 -0.00039223 0.0049611 -0.0014 0.0046071 -0.0013042 -0.0037255 0 0 0 0 0 0 0 0 0 0 0 0 0 0 0 0 0
6.3516 -0.0042173 -0.0032239 -0.0075915 0.0045035 -0.0012036 0.0013494 -0.00080738 0.0026247 -0.0052149 0.0025043 -0.0023189 -0.0098534 0 0 0 0 0 0 0 0 0 0 0 0 0 0 0 0 0
6.3555 -0.0025594 -0.0032099 -0.0079947 0.0039778 -0.0017637 0.001938 -0.0012 0.0012616 -0.0061396 2.943e-05 -0.0030548 -0.0035937 0 0 0 0 0 0 0 0 0 0 0 0 0 0 0 0 0
6.3594 -0.00084575 -0.0026117 -0.0083553 0.0022202 -0.001868 0.0010413 -0.0021294 0.0011326 -0.0045086 -0.0016658 -0.0036645 0.012768 0 0 0 0 0 0 0 0 0 0 0 0 0 0 0 0 0
6.3633 -3.7344e-05 -0.0014033 -0.008674 0.00077266 -0.0010812 0.00030615 -0.0034409 0.00099658 -0.0020306 -0.0019764 -0.0034632 0.026257 0 0 0 0 0 0 0 0 0 0 0 0 0 0 0 0 0
6.3672 -0.00027884 6.3674e-05 -0.0081822 0.00024384 0.00037246 0.00077898 -0.003943 -0.00026288 -6.7081e-05 -0.0012478 -0.0015645 0.025758 0 0 0 0 0 0 0 0 0 0 0 0 0 0 0 0 0
6.3711 -0.00089776 0.0012876 -0.0060346 9.7142e-05 0.0016059 0.0019522 -0.002335 -0.0023275 0.0012867 -0.00043057 0.0019614 0.012837 0 0 0 0 0 0 0 0 0 0 0 0 0 0 0 0 0
6.375 -0.0010043 0.0020032 -0.0020749 -0.00052475 0.0017306 0.0023291 0.001313 -0.003782 0.0026182 -0.00034723 0.0057236 9.0646e-05 0 0 0 0 0 0 0 0 0 0 0 0 0 0 0 0 0
6.3789 -0.00017747 0.0023526 0.0029176 -0.0018865 0.0006689 0.00092216 0.0049993 -0.003624 0.0039364 -0.0012177 0.0079362 -0.0012712 0 0 0 0 0 0 0 0 0 0 0 0 0 0 0 0 0
6.3828 0.0012786 0.0026744 0.0076116 -0.0034955 -0.00064486 -0.0017422 0.005973 -0.0022783 0.0041955 -0.0027227 0.0077671 0.0077116 0 0 0 0 0 0 0 0 0 0 0 0 0 0 0 0 0
6.3867 0.002638 0.0031177 0.010782 -0.004645 -0.0009525 -0.0040165 0.0028848 -0.0010672 0.0022276 -0.0043242 0.0058071 0.015016 0 0 0 0 0 0 0 0 0 0 0 0 0 0 0 0 0
6.3906 0.0033124 0.0034556 0.011806 -0.0049692 0.00027328 -0.0044889 -0.0029178 -0.00077956 -0.0017817 -0.0054337 0.00329 0.0095084 0 0 0 0 0 0 0 0 0 0 0 0 0 0 0 0 0
6.3945 0.0032184 0.0032741 0.010787 -0.0045081 0.0023095 -0.0030273 -0.0081872 -0.00090548 -0.0058107 -0.0053894 0.00097161 -0.0083623 0 0 0 0 0 0 0 0 0 0 0 0 0 0 0 0 0
6.3984 0.0027147 0.0023539 0.0083455 -0.0034376 0.0036677 -0.00065406 -0.010111 -0.00031653 -0.0072105 -0.0035793 -0.0011716 -0.027223 0 0 0 0 0 0 0 0 0 0 0 0 0 0 0 0 0
6.4023 0.0022232 0.00089037 0.0052412 -0.0019431 0.0031949 0.0014309 -0.0082645 0.0014079 -0.0047266 9.1799e-05 -0.0032593 -0.035579 0 0 0 0 0 0 0 0 0 0 0 0 0 0 0 0 0
6.4063 0.0018757 -0.0006318 0.0019812 -0.00036754 0.0009031 0.0026361 -0.0045975 0.0034712 0.00039426 0.0047089 -0.0047956 -0.031861 0 0 0 0 0 0 0 0 0 0 0 0 0 0 0 0 0
6.4102 0.0014677 -0.0017701 -0.0013646 0.00072809 -0.0020797 0.0029256 -0.0016014 0.0046926 0.0052221 0.0084323 -0.0048872 -0.024243 0 0 0 0 0 0 0 0 0 0 0 0 0 0 0 0 0
6.4141 0.00073075 -0.0023597 -0.0049768 0.00091056 -0.0042908 0.0022691 -0.00036258 0.0047309 0.0072462 0.0093885 -0.0032449 -0.021242 0 0 0 0 0 0 0 0 0 0 0 0 0 0 0 0 0
6.418 -0.00032731 -0.0024825 -0.0087785 0.00037802 -0.0047852 0.00043865 -0.00014953 0.0043361 0.0060277 0.006842 -0.00083346 -0.023007 0 0 0 0 0 0 0 0 0 0 0 0 0 0 0 0 0
6.4219 -0.0013156 -0.0022654 -0.011989 -1.8753e-05 -0.0035068 -0.0025174 0.00033723 0.0043503 0.0031048 0.0017459 0.00070377 -0.021888 0 0 0 0 0 0 0 0 0 0 0 0 0 0 0 0 0
6.4258 -0.0016924 -0.0017357 -0.01323 0.00050442 -0.0011268 -0.0056945 0.0014365 0.0045682 0.00040811 -0.0037936 0.00043979 -0.011269 0 0 0 0 0 0 0 0 0 0 0 0 0 0 0 0 0
6.4297 -0.0011569 -0.00085749 -0.011326 0.0017933 0.0013529 -0.0074902 0.0022119 0.0037564 -0.0013054 -0.0077297 -0.00096911 0.0064436 0 0 0 0 0 0 0 0 0 0 0 0 0 0 0 0 0
6.4336 0.00011729 0.00032949 -0.0062804 0.0026827 0.0029837 -0.0066327 0.001538 0.00092015 -0.0026414 -0.0090555 -0.0018556 0.020627 0 0 0 0 0 0 0 0 0 0 0 0 0 0 0 0 0
6.4375 0.0015979 0.0016322 0.00037285 0.0020093 0.0032104 -0.0032491 -0.00060751 -0.0034287 -0.004381 -0.007958 -0.0010495 0.021258 0 0 0 0 0 0 0 0 0 0 0 0 0 0 0 0 0
6.4414 0.0027556 0.0027611 0.0062939 -0.00013971 0.0021574 0.0010373 -0.0029763 -0.0073043 -0.0062036 -0.0053145 0.0011255 0.0074493 0 0 0 0 0 0 0 0 0 0 0 0 0 0 0 0 0
6.4453 0.0033659 0.0034506 0.0096794 -0.0022111 0.00067075 0.0041551 -0.0041562 -0.0086187 -0.0066459 -0.0021409 0.0032997 -0.011854 0 0 0 0 0 0 0 0 0 0 0 0 0 0 0 0 0
6.4492 0.0035155 0.0035346 0.010206 -0.0024026 -0.0001065 0.0049109 -0.0038291 -0.0066655 -0.0044138 0.00063712 0.0044306 -0.02501 0 0 0 0 0 0 0 0 0 0 0 0 0 0 0 0 0
6.4531 0.0033564 0.0029539 0.008849 -0.0003083 0.00047572 0.003521 -0.002938 -0.0024606 0.00015136 0.0022473 0.0046775 -0.025873 0 0 0 0 0 0 0 0 0 0 0 0 0 0 0 0 0
6.457 0.0028886 0.0017592 0.0068235 0.0025567 0.0019801 0.0010765 -0.0026342 0.002156 0.0048706 0.0022933 0.0049188 -0.01634 0 0 0 0 0 0 0 0 0 0 0 0 0 0 0 0 0
6.4609 0.0020045 0.00014873 0.0046332 0.0039544 0.0030806 -0.001356 -0.0030901 0.0056798 0.0071129 0.0010941 0.0054942 -0.0025215 0 0 0 0 0 0 0 0 0 0 0 0 0 0 0 0 0
6.4648 0.00074735 -0.0015097 0.0020432 0.0028423 0.0025666 -0.003134 -0.003378 0.0074096 0.0056856 -0.00030122 0.0055683 0.010663 0 0 0 0 0 0 0 0 0 0 0 0 0 0 0 0 0
6.4688 -0.00051823 -0.0027659 -0.001146 0.00029656 0.00040232 -0.0038014 -0.0025304 0.007202 0.001677 -0.00072577 0.0038746 0.021494 0 0 0 0 0 0 0 0 0 0 0 0 0 0 0 0 0
6.4727 -0.0012723 -0.0032883 -0.0044201 -0.0013909 -0.0020969 -0.0028452 -0.00069756 0.0052004 -0.0024169 0.00020602 0.00015387 0.029541 0 0 0 0 0 0 0 0 0 0 0 0 0 0 0 0 0
6.4766 -0.0012639 -0.0030519 -0.0067224 -0.00061992 -0.0032322 -2.7808e-05 0.00081127 0.0019802 -0.0045098 0.0017053 -0.0041683 0.033231 0 0 0 0 0 0 0 0 0 0 0 0 0 0 0 0 0
6.4805 -0.00081203 -0.002353 -0.0073214 0.0022789 -0.0022881 0.003927 0.00073721 -0.0012313 -0.0041763 0.0023991 -0.0068352 0.030084 0 0 0 0 0 0 0 0 0 0 0 0 0 0 0 0 0
6.4844 -0.00064108 -0.0016121 -0.0064768 0.005442 -0.0001478 0.0071628 -0.00079029 -0.0029111 -0.0024247 0.001488 -0.0064531 0.019274 0 0 0 0 0 0 0 0 0 0 0 0 0 0 0 0 0
6.4883 -0.0013001 -0.0011023 -0.0051777 0.0069759 0.0013906 0.0075949 -0.0021229 -0.0022151 -0.00041952 -0.00054665 -0.0035321 0.0035066 0 0 0 0 0 0 0 0 0 0 0 0 0 0 0 0 0
6.4922 -0.0026203 -0.00080089 -0.0041684 0.0061901 0.0010399 0.004413 -0.0014388 0.0002268 0.0015374 -0.0023561 7.7114e-06 -0.011998 0 0 0 0 0 0 0 0 0 0 0 0 0 0 0 0 0
6.4961 -0.0037007 -0.00046245 -0.0032156 0.0036911 -0.00098057 -0.001042 0.0015493 0.0025668 0.0038256 -0.0029031 0.0023543 -0.022481 0 0 0 0 0 0 0 0 0 0 0 0 0 0 0 0 0
6.5 -0.0035067 0.00016218 -0.0013762 0.0006359 -0.0031507 -0.005893 0.0050547 0.0030214 0.006422 -0.0023189 0.0029941 -0.025803 0 0 0 0 0 0 0 0 0 0 0 0 0 0 0 0 0
6.5039 -0.0016534 0.0011274 0.0019494 -0.001954 -0.0038137 -0.0075005 0.00643 0.0011598 0.008152 -0.0016542 0.0026543 -0.022144 0 0 0 0 0 0 0 0 0 0 0 0 0 0 0 0 0
6.5078 0.0012372 0.0022328 0.0061688 -0.0033545 -0.002334 -0.0051006 0.0042169 -0.0018804 0.0072546 -0.0017879 0.0022775 -0.012405 0 0 0 0 0 0 0 0 0 0 0 0 0 0 0 0 0
6.5117 0.0038904 0.0031049 0.0096738 -0.0031014 0.00056553 -0.00015145 -0.00061785 -0.0043604 0.002981 -0.002552 0.0020978 0.002287 0 0 0 0 0 0 0 0 0 0 0 0 0 0 0 0 0
6.5156 0.0051731 0.003353 0.010911 -0.0012276 0.0033636 0.0047127 -0.0052592 -0.0051731 -0.0031716 -0.0028902 0.0016247 0.019242 0 0 0 0 0 0 0 0 0 0 0 0 0 0 0 0 0
6.5195 0.004734 0.0027305 0.0094128 0.0013643 0.0046452 0.0072257 -0.0069745 -0.004315 -0.0078912 -0.0018712 0.00039243 0.032991 0 0 0 0 0 0 0 0 0 0 0 0 0 0 0 0 0
6.5234 0.0030561 0.0012615 0.005953 0.0030723 0.003765 0.0065017 -0.0049124 -0.0024193 -0.0081275 0.00040957 -0.0013555 0.036804 0 0 0 0 0 0 0 0 0 0 0 0 0 0 0 0 0
6.5273 0.00097466 -0.00071064 0.0018291 0.0026284 0.0010518 0.0031334 -0.00049263 -4.4902e-05 -0.0033463 0.0028391 -0.0027246 0.027074 0 0 0 0 0 0 0 0 0 0 0 0 0 0 0 0 0
6.5313 -0.00089174 -0.0026046 -0.0019841 0.00030247 -0.0023558 -0.0013169 0.0037179 0.0025313 0.0038146 0.0041206 -0.0029153 0.0072828 0 0 0 0 0 0 0 0 0 0 0 0 0 0 0 0 0
6.5352 -0.0023645 -0.0038242 -0.0051065 -0.0019491 -0.004936 -0.0049802 0.0056513 0.0049787 0.0091041 0.0036363 -0.0019884 -0.012543 0 0 0 0 0 0 0 0 0 0 0 0 0 0 0 0 0
6.5391 -0.0035081 -0.0040338 -0.0074228 -0.0018859 -0.0054297 -0.0063139 0.0047324 0.0066166 0.0093643 0.0016615 -0.00097583 -0.021809 0 0 0 0 0 0 0 0 0 0 0 0 0 0 0 0 0
6.543 -0.0043025 -0.0033229 -0.0086996 0.0010494 -0.0035382 -0.0047 0.0017746 0.0066377 0.0044625 -0.0010423 -0.0011897 -0.016879 0 0 0 0 0 0 0 0 0 0 0 0 0 0 0 0 0
6.5469 -0.0045372 -0.0021347 -0.008615 0.0049545 -0.00025873 -0.00084308 -0.0017978 0.0046936 -0.0028244 -0.0036998 -0.0031832 -0.0041373 0 0 0 0 0 0 0 0 0 0 0 0 0 0 0 0 0
6.5508 -0.0040165 -0.00098999 -0.0071104 0.0067749 0.0025431 0.0033973 -0.0046757 0.0012613 -0.0087013 -0.0056565 -0.0060919 0.0045497 0 0 0 0 0 0 0 0 0 0 0 0 0 0 0 0 0
6.5547 -0.0028493 -0.00018782 -0.0045893 0.0047483 0.0032457 0.0058994 -0.005983 -0.0025581 -0.01057 -0.0063122 -0.0078898 0.0010593 0 0 0 0 0 0 0 0 0 0 0 0 0 0 0 0 0
6.5586 -0.0015059 0.0003134 -0.0016799 -7.3684e-05 0.0015786 0.0054784 -0.0053394 -0.0055948 -0.0081512 -0.0052526 -0.0065508 -0.012219 0 0 0 0 0 0 0 0 0 0 0 0 0 0 0 0 0
6.5625 -0.00054222 0.00077164 0.0012018 -0.004567 -0.0011284 0.0025753 -0.0029385 -0.0070473 -0.0031263 -0.0026542 -0.0014849 -0.023783 0 0 0 0 0 0 0 0 0 0 0 0 0 0 0 0 0
6.5664 -0.00020492 0.0014074 0.0040122 -0.0059236 -0.0028316 -0.0011009 0.00037246 -0.0066011 0.0020719 0.0004623 0.0057051 -0.021948 0 0 0 0 0 0 0 0 0 0 0 0 0 0 0 0 0
6.5703 -0.00026168 0.0022113 0.006784 -0.0036717 -0.0021898 -0.0037153 0.0032846 -0.0044182 0.0053898 0.0026099 0.011827 -0.0044235 0 0 0 0 0 0 0 0 0 0 0 0 0 0 0 0 0
6.5742 -0.00022461 0.0029335 0.0092093 0.00026851 0.00053331 -0.0043581 0.004622 -0.0011917 0.0057552 0.002768 0.013885 0.019201 0 0 0 0 0 0 0 0 0 0 0 0 0 0 0 0 0
6.5781 0.00019955 0.0032318 0.010589 0.0033085 0.0037119 -0.0032835 0.0040337 0.001872 0.0032374 0.0011752 0.010972 0.034261 0 0 0 0 0 0 0 0 0 0 0 0 0 0 0 0 0
6.582 0.00080615 0.0028652 0.01026 0.0040609 0.0054872 -0.0013621 0.0022303 0.0034549 -0.0010287 -0.00073515 0.0049053 0.031829 0 0 0 0 0 0 0 0 0 0 0 0 0 0 0 0 0
6.5859 0.0010053 0.0018237 0.0081074 0.0028685 0.0049114 0.00060658 0.00048728 0.0028915 -0.0051784 -0.0013063 -0.00092494 0.015026 0 0 0 0 0 0 0 0 0 0 0 0 0 0 0 0 0
6.5898 0.00028187 0.00034521 0.0046766 0.00093224 0.0023672 0.0021564 -0.00026153 0.00074886 -0.0073375 0.00017961 -0.0037711 -0.0039679 0 0 0 0 0 0 0 0 0 0 0 0 0 0 0 0 0
6.5938 -0.0013594 -0.0011694 0.00079212 -0.00080442 -0.00083082 0.0030049 -3.8662e-05 -0.0013979 -0.0065683 0.0030181 -0.0032067 -0.013441 0 0 0 0 0 0 0 0 0 0 0 0 0 0 0 0 0
6.5977 -0.0033224 -0.0023099 -0.0029168 -0.001961 -0.0032142 0.0029302 0.00033463 -0.001995 -0.0034849 0.0055787 -0.0010732 -0.010462 0 0 0 0 0 0 0 0 0 0 0 0 0 0 0 0 0
6.6016 -0.0047822 -0.002821 -0.0061487 -0.0022708 -0.0038291 0.001936 1.2629e-05 -0.00058963 8.1016e-06 0.0063301 0.00015837 -0.0017371 0 0 0 0 0 0 0 0 0 0 0 0 0 0 0 0 0
6.6055 -0.0051922 -0.0027031 -0.0086818 -0.0012745 -0.0025808 0.00047118 -0.0011294 0.0019161 0.0018393 0.004657 -0.00073536 0.0028245 0 0 0 0 0 0 0 0 0 0 0 0 0 0 0 0 0
6.6094 -0.0045458 -0.0021837 -0.010114 0.0012493 -0.00025014 -0.00072033 -0.0023549 0.0040074 0.0010574 0.0010515 -0.0030304 -0.0019218 0 0 0 0 0 0 0 0 0 0 0 0 0 0 0 0 0
6.6133 -0.0032322 -0.0015593 -0.0099391 0.004553 0.001823 -0.0011493 -0.0025881 0.0046056 -0.0016004 -0.0032204 -0.0048881 -0.01306 0 0 0 0 0 0 0 0 0 0 0 0 0 0 0 0 0
6.6172 -0.0016711 -0.0010044 -0.0079116 0.0068763 0.0023931 -0.001027 -0.0011703 0.0035592 -0.004231 -0.0066444 -0.0048541 -0.0227 0 0 0 0 0 0 0 0 0 0 0 0 0 0 0 0 0
6.6211 -7.4325e-05 -0.00048257 -0.0043211 0.0064936 0.0010836 -0.0010708 0.0016679 0.0013549 -0.004974 -0.0079606 -0.0027964 -0.024164 0 0 0 0 0 0 0 0 0 0 0 0 0 0 0 0 0
6.625 0.0014889 0.00016796 0.0001043 0.0031035 -0.0012213 -0.0017444 0.0048569 -0.0014208 -0.0030854 -0.0066019 0.00026522 -0.016438 0 0 0 0 0 0 0 0 0 0 0 0 0 0 0 0 0
6.6289 0.0028612 0.0010375 0.0045589 -0.0017005 -0.0028149 -0.002657 0.0069785 -0.004257 0.00072403 -0.0029992 0.0030223 -0.0043407 0 0 0 0 0 0 0 0 0 0 0 0 0 0 0 0 0
6.6328 0.0037004 0.0019953 0.0084263 -0.0054181 -0.002327 -0.0028037 0.0069547 -0.0065113 0.0047347 0.0014548 0.004625 0.0047853 0 0 0 0 0 0 0 0 0 0 0 0 0 0 0 0 0
6.6367 0.0036634 0.0027121 0.011254 -0.0063437 0.00018229 -0.0015408 0.0046589 -0.0073424 0.0070906 0.0049426 0.0048752 0.0054257 0 0 0 0 0 0 0 0 0 0 0 0 0 0 0 0 0
6.6406 0.0027044 0.0028444 0.012597 -0.0046007 0.0030979 0.00059983 0.0011529 -0.0061469 0.0066773 0.0060938 0.0040199 -0.0029299 0 0 0 0 0 0 0 0 0 0 0 0 0 0 0 0 0
6.6445 0.0011807 0.0022449 0.012047 -0.001755 0.0043206 0.0021179 -0.0017094 -0.003183 0.0036988 0.0046961 0.0025107 -0.015132 0 0 0 0 0 0 0 0 0 0 0 0 0 0 0 0 0
6.6484 -0.0003684 0.0010542 0.0094923 0.00050795 0.0027797 0.0017227 -0.0022865 0.00032153 -0.00028588 0.0017657 0.00086392 -0.0229 0 0 0 0 0 0 0 0 0 0 0 0 0 0 0 0 0
6.6523 -0.0015775 -0.00037598 0.0053582 0.0014529 -0.00078011 -0.00050977 -0.00025535 0.0028742 -0.0030195 -0.0010753 -0.00049212 -0.020004 0 0 0 0 0 0 0 0 0 0 0 0 0 0 0 0 0
6.6563 -0.0024112 -0.0016537 0.00051512 0.0013481 -0.0043466 -0.0030552 0.0029942 0.0037006 -0.0027609 -0.0024895 -0.0014291 -0.0074259 0 0 0 0 0 0 0 0 0 0 0 0 0 0 0 0 0
6.6602 -0.0029861 -0.0024952 -0.0041089 0.00075964 -0.0060564 -0.0040664 0.0051647 0.0031301 0.00054469 -0.0020283 -0.0022018 0.0055943 0 0 0 0 0 0 0 0 0 0 0 0 0 0 0 0 0
6.6641 -0.0032724 -0.0027797 -0.0078511 -5.0178e-05 -0.0053626 -0.0027785 0.0046487 0.0020576 0.0049788 -0.00018298 -0.0032033 0.0070172 0 0 0 0 0 0 0 0 0 0 0 0 0 0 0 0 0
6.668 -0.0030253 -0.0025207 -0.010292 -0.0010776 -0.0031373 -3.7305e-05 0.0017435 0.001067 0.0076817 0.0019828 -0.0045158 -0.0086952 0 0 0 0 0 0 0 0 0 0 0 0 0 0 0 0 0
6.6719 -0.0020555 -0.0018107 -0.011025 -0.002128 -0.00082294 0.0024144 -0.0015525 9.7141e-05 0.0066977 0.0033216 -0.0056787 -0.034566 0 0 0 0 0 0 0 0 0 0 0 0 0 0 0 0 0
6.6758 -0.00056976 -0.00078582 -0.0096359 -0.0026201 0.00056186 0.0032133 -0.0030926 -0.0010879 0.0023772 0.0030251 -0.0059639 -0.054517 0 0 0 0 0 0 0 0 0 0 0 0 0 0 0 0 0
6.6797 0.00081723 0.00038002 -0.0060849 -0.0019666 0.00083636 0.0021661 -0.0022293 -0.0022544 -0.0027544 0.00094108 -0.0049489 -0.055109 0 0 0 0 0 0 0 0 0 0 0 0 0 0 0 0 0
6.6836 0.0015012 0.0014758 -0.0011546 -0.00018512 0.00040756 6.6903e-05 -0.00015416 -0.0026953 -0.0056538 -0.0022627 -0.0028373 -0.036686 0 0 0 0 0 0 0 0 0 0 0 0 0 0 0 0 0
6.6875 0.0013937 0.0022785 0.0036274 0.0018895 -0.00019989 -0.0020734 0.001347 -0.0019616 -0.0047608 -0.0052383 -0.00022032 -0.014053 0 0 0 0 0 0 0 0 0 0 0 0 0 0 0 0 0
6.6914 0.001025 0.0026174 0.0067844 0.0030639 -0.00061064 -0.0036231 0.001565 -0.00055601 -0.00090277 -0.0064975 0.00243 -0.0050301 0 0 0 0 0 0 0 0 0 0 0 0 0 0 0 0 0
6.6953 0.0010907 0.0024574 0.0078653 0.0025722 -0.00062428 -0.0043592 0.001405 0.00023799 0.0034516 -0.0051831 0.0049363 -0.015919 0 0 0 0 0 0 0 0 0 0 0 0 0 0 0 0 0
6.6992 0.0018196 0.0019457 0.0077301 0.00058102 -0.0002124 -0.0041688 0.0022909 -0.00062159 0.005879 -0.0016313 0.0070498 -0.036326 0 0 0 0 0 0 0 0 0 0 0 0 0 0 0 0 0
6.7031 0.0027365 0.0013622 0.0077795 -0.0019207 0.00041906 -0.0029092 0.0045011 -0.0029632 0.0053458 0.0026851 0.0080263 -0.048049 0 0 0 0 0 0 0 0 0 0 0 0 0 0 0 0 0
6.707 0.0030568 0.00096615 0.0086964 -0.0036881 0.00085415 -0.00061925 0.006571 -0.0053956 0.0024326 0.0058648 0.0068422 -0.040357 0 0 0 0 0 0 0 0 0 0 0 0 0 0 0 0 0
6.7109 0.0023647 0.00082143 0.0097695 -0.0038307 0.00072307 0.0021892 0.0064188 -0.0063019 -0.0013504 0.0065335 0.0031241 -0.018312 0 0 0 0 0 0 0 0 0 0 0 0 0 0 0 0 0
6.7148 0.00096252 0.00073388 0.0094069 -0.0021684 4.2861e-05 0.0045509 0.0032246 -0.0049778 -0.0044002 0.0044964 -0.0020175 0.0027356 0 0 0 0 0 0 0 0 0 0 0 0 0 0 0 0 0
6.7188 -0.00040978 0.00038289 0.0064289 0.00072013 -0.00071922 0.0054737 -0.0016344 -0.0020021 -0.0055085 0.00076905 -0.0062391 0.01074 0 0 0 0 0 0 0 0 0 0 0 0 0 0 0 0 0
6.7227 -0.0011963 -0.0004154 0.0010657 0.0037026 -0.0010289 0.0044873 -0.0054447 0.0013065 -0.0040804 -0.0029557 -0.0074118 0.0060438 0 0 0 0 0 0 0 0 0 0 0 0 0 0 0 0 0
6.7266 -0.0013928 -0.001502 -0.0051067 0.0055158 -0.00081563 0.0019298 -0.0060768 0.0037347 -0.00036475 -0.0050951 -0.0051967 -0.0015266 0 0 0 0 0 0 0 0 0 0 0 0 0 0 0 0 0
6.7305 -0.0013439 -0.0024004 -0.010123 0.0053369 -0.00060651 -0.0011866 -0.0033848 0.0046457 0.0043587 -0.0048825 -0.0013666 -0.0032905 0 0 0 0 0 0 0 0 0 0 0 0 0 0 0 0 0
6.7344 -0.0012271 -0.0025827 -0.012624 0.0032632 -0.0010325 -0.0036089 0.0008987 0.0039533 0.0080398 -0.0027287 0.0015213 0.00092827 0 0 0 0 0 0 0 0 0 0 0 0 0 0 0 0 0
6.7383 -0.00078846 -0.0017947 -0.012219 0.00035685 -0.0021019 -0.0043481 0.004425 0.0019449 0.008774 -6.5321e-05 0.0020418 0.0052071 0 0 0 0 0 0 0 0 0 0 0 0 0 0 0 0 0
6.7422 0.00037484 -0.00021158 -0.0092429 -0.0019097 -0.0029535 -0.0030829 0.005527 -0.00076528 0.005939 0.0013509 0.00079082 0.0056701 0 0 0 0 0 0 0 0 0 0 0 0 0 0 0 0 0
6.7461 0.0022586 0.0016699 -0.0044549 -0.0025355 -0.0024376 -0.00034955 0.0037862 -0.0032647 0.0007015 0.00041717 -0.00046248 0.0048614 0 0 0 0 0 0 0 0 0 0 0 0 0 0 0 0 0
6.75 0.0042008 0.0032957 0.0010022 -0.0016046 -0.00010955 0.0025897 -4.636e-05 -0.0046073 -0.0045959 -0.0025832 -0.00050922 0.0077872 0 0 0 0 0 0 0 0 0 0 0 0 0 0 0 0 0
6.7539 0.0052449 0.0042781 0.0056265 -0.00016667 0.0032159 0.0042571 -0.0043356 -0.0042798 -0.0077728 -0.0060176 0.00030161 0.014716 0 0 0 0 0 0 0 0 0 0 0 0 0 0 0 0 0
6.7578 0.0048399 0.004467 0.0079933 0.00053922 0.0058764 0.0036979 -0.0069803 -0.0024927 -0.0078963 -0.0078004 0.00067833 0.019552 0 0 0 0 0 0 0 0 0 0 0 0 0 0 0 0 0
6.7617 0.0032652 0.0039047 0.0075585 -6.3522e-05 0.0064564 0.0010552 -0.0062469 -6.5393e-07 -0.0054272 -0.0066313 -5.5349e-05 0.016283 0 0 0 0 0 0 0 0 0 0 0 0 0 0 0 0 0
6.7656 0.001405 0.0027712 0.0051682 -0.001584 0.0047102 -0.0024308 -0.0019564 0.0023843 -0.0015958 -0.0027629 -0.0010273 0.0065351 0 0 0 0 0 0 0 0 0 0 0 0 0 0 0 0 0
6.7695 7.855e-05 0.0013554 0.0026053 -0.0030627 0.0016371 -0.0050808 0.0038227 0.0041257 0.0022611 0.002199 -0.00048952 -0.0007792 0 0 0 0 0 0 0 0 0 0 0 0 0 0 0 0 0
6.7734 -0.00049601 1.8062e-06 0.0013071 -0.0036841 -0.0012504 -0.0057069 0.0075756 0.0049132 0.0049277 0.006263 0.0024431 0.0014742 0 0 0 0 0 0 0 0 0 0 0 0 0 0 0 0 0
6.7773 -0.00068747 -0.0010132 0.0012492 -0.0032386 -0.0028271 -0.0042165 0.0065885 0.0044983 0.0053318 0.0080825 0.0065771 0.010022 0 0 0 0 0 0 0 0 0 0 0 0 0 0 0 0 0
6.7813 -0.00098849 -0.0016147 0.0010211 -0.0020704 -0.0028037 -0.0015252 0.0011049 0.002822 0.0028838 0.007426 0.0091595 0.012887 0 0 0 0 0 0 0 0 0 0 0 0 0 0 0 0 0
6.7852 -0.0015716 -0.0019423 -0.00086598 -0.00069233 -0.0015959 0.0010755 -0.005517 0.00039917 -0.001843 0.0049832 0.0078728 0.001106 0 0 0 0 0 0 0 0 0 0 0 0 0 0 0 0 0
6.7891 -0.0022354 -0.0021899 -0.0045305 0.00054972 6.1005e-05 0.0026125 -0.0091117 -0.001588 -0.0067909 0.0018573 0.0027579 -0.020837 0 0 0 0 0 0 0 0 0 0 0 0 0 0 0 0 0
6.793 -0.0026957 -0.0023906 -0.0084201 0.0015432 0.0014127 0.0027671 -0.007783 -0.0019227 -0.0091945 -0.0008775 -0.0035015 -0.037182 0 0 0 0 0 0 0 0 0 0 0 0 0 0 0 0 0
6.7969 -0.0028696 -0.0023503 -0.010455 0.0022797 0.001858 0.0017955 -0.0032048 -0.00038018 -0.0072866 -0.0024555 -0.0072543 -0.034927 0 0 0 0 0 0 0 0 0 0 0 0 0 0 0 0 0
6.8008 -0.0028809 -0.0018176 -0.0096206 0.0027331 0.001139 0.00025752 0.00096476 0.0018146 -0.001722 -0.0026217 -0.0063404 -0.016643 0 0 0 0 0 0 0 0 0 0 0 0 0 0 0 0 0
6.8047 -0.0028453 -0.00074919 -0.0066324 0.0028461 -0.0004289 -0.0012201 0.0021419 0.0027447 0.0045632 -0.0017521 -0.0015651 0.00088712 0 0 0 0 0 0 0 0 0 0 0 0 0 0 0 0 0
6.8086 -0.0027163 0.00058185 -0.0031541 0.002572 -0.0019242 -0.0021061 0.0006617 0.0013145 0.0081731 -0.00071655 0.0038544 0.0018374 0 0 0 0 0 0 0 0 0 0 0 0 0 0 0 0 0
6.8125 -0.0023703 0.0017546 -0.00038492 0.0018869 -0.0022172 -0.002123 -0.0010808 -0.0017809 0.0074427 -0.00038857 0.0064635 -0.01381 0 0 0 0 0 0 0 0 0 0 0 0 0 0 0 0 0
6.8164 -0.0018177 0.0024991 0.0016843 0.00078783 -0.00069054 -0.0013883 -0.0011463 -0.0045583 0.0033243 -0.001048 0.0048349 -0.030151 0 0 0 0 0 0 0 0 0 0 0 0 0 0 0 0 0
6.8203 -0.0012801 0.0028466 0.0037605 -0.00064942 0.0022121 -0.0003966 0.00026034 -0.0053236 -0.0016172 -0.002147 0.00037185 -0.030469 0 0 0 0 0 0 0 0 0 0 0 0 0 0 0 0 0
6.8242 -0.0010185 0.0029894 0.0061274 -0.0021563 0.005098 0.0002571 0.0014109 -0.003908 -0.0051117 -0.0026951 -0.0038349 -0.013269 0 0 0 0 0 0 0 0 0 0 0 0 0 0 0 0 0
6.8281 -0.0010757 0.0029994 0.0080797 -0.0032363 0.0064226 0.00028373 0.0011034 -0.0014913 -0.0063857 -0.001985 -0.005206 0.006132 0 0 0 0 0 0 0 0 0 0 0 0 0 0 0 0 0
6.832 -0.0012104 0.0026969 0.0084508 -0.0033489 0.0054467 -8.0868e-05 -7.6544e-05 0.00068518 -0.0058898 -6.016e-05 -0.0033327 0.0099665 0 0 0 0 0 0 0 0 0 0 0 0 0 0 0 0 0
6.8359 -0.0011209 0.0018168 0.0066639 -0.0022646 0.002676 -0.0002724 -0.00052406 0.0023679 -0.0042111 0.0024335 3.0418e-05 -0.0054306 0 0 0 0 0 0 0 0 0 0 0 0 0 0 0 0 0
6.8398 -0.00076324 0.00032153 0.0032591 -0.00033182 -0.00050718 0.0001046 0.00053697 0.0041001 -0.0014637 0.0047745 0.0024752 -0.026462 0 0 0 0 0 0 0 0 0 0 0 0 0 0 0 0 0
6.8438 -0.00045286 -0.001443 -0.00056938 0.0016189 -0.0027108 0.00088941 0.002179 0.0061356 0.0022574 0.0065106 0.0026756 -0.034973 0 0 0 0 0 0 0 0 0 0 0 0 0 0 0 0 0
6.8477 -0.00062924 -0.002909 -0.0038922 0.002751 -0.0032754 0.0014536 0.0028134 0.0077398 0.0060325 0.0073459 0.001015 -0.02425 0 0 0 0 0 0 0 0 0 0 0 0 0 0 0 0 0
6.8516 -0.0014666 -0.003626 -0.006486 0.0027674 -0.0024493 0.0012431 0.0019922 0.0077081 0.0080477 0.0068818 -0.0012006 -0.0033902 0 0 0 0 0 0 0 0 0 0 0 0 0 0 0 0 0
6.8555 -0.0026617 -0.0034872 -0.0084422 0.0021078 -0.001018 0.00033765 0.00096184 0.0055944 0.0067058 0.0047257 -0.0030328 0.012894 0 0 0 0 0 0 0 0 0 0 0 0 0 0 0 0 0
6.8594 -0.0035833 -0.0026814 -0.0094967 0.0016144 0.00024137 -0.00047692 0.0012887 0.002339 0.0020683 0.0010376 -0.0044597 0.017966 0 0 0 0 0 0 0 0 0 0 0 0 0 0 0 0 0
6.8633 -0.0036736 -0.0014792 -0.008926 0.0018883 0.00091179 -0.0002698 0.0029826 -0.00041804 -0.00371 -0.0030582 -0.0057814 0.017094 0 0 0 0 0 0 0 0 0 0 0 0 0 0 0 0 0
6.8672 -0.0028041 -8.8644e-05 -0.0062233 0.0028065 0.00097385 0.0012231 0.0041839 -0.0016935 -0.0075193 -0.0058372 -0.0066769 0.019012 0 0 0 0 0 0 0 0 0 0 0 0 0 0 0 0 0
6.8711 -0.0013486 0.0013149 -0.0018821 0.0035649 0.0006496 0.0031832 0.0029152 -0.0018503 -0.007249 -0.0060636 -0.0060855 0.025257 0 0 0 0 0 0 0 0 0 0 0 0 0 0 0 0 0
6.875 4.2779e-05 0.0025007 0.0025935 0.0032274 0.00022695 0.0041046 -0.00078341 -0.0019795 -0.0031221 -0.0039421 -0.0032313 0.028722 0 0 0 0 0 0 0 0 0 0 0 0 0 0 0 0 0
6.8789 0.00079422 0.0032149 0.0056206 0.0014035 -5.2161e-05 0.0028297 -0.0045403 -0.0026697 0.0025029 -0.0010222 0.0011649 0.022472 0 0 0 0 0 0 0 0 0 0 0 0 0 0 0 0 0
6.8828 0.00067049 0.0033483 0.0066397 -0.0014085 -5.1845e-05 -0.00047795 -0.0056267 -0.0034317 0.0065967 0.00096943 0.0048346 0.008819 0 0 0 0 0 0 0 0 0 0 0 0 0 0 0 0 0
6.8867 -0.0001522 0.0030563 0.00639 -0.0040359 0.00022412 -0.004175 -0.0034046 -0.0032999 0.0071155 0.0013903 0.0054398 -0.0015323 0 0 0 0 0 0 0 0 0 0 0 0 0 0 0 0 0
6.8906 -0.001206 0.0026573 0.0060942 -0.0052642 0.00063639 -0.0060372 7.9771e-05 -0.0018965 0.0038787 0.00094171 0.0024557 0.00010472 0 0 0 0 0 0 0 0 0 0 0 0 0 0 0 0 0
6.8945 -0.0019688 0.0023584 0.0062813 -0.0044989 0.00097189 -0.0046951 0.0019176 0.00016538 -0.0015847 0.00076966 -0.0022123 0.011043 0 0 0 0 0 0 0 0 0 0 0 0 0 0 0 0 0
6.8984 -0.0021214 0.0020629 0.0062967 -0.0020803 0.0010443 -0.00063069 0.00084126 0.0018778 -0.0068694 0.0013415 -0.0055421 0.018835 0 0 0 0 0 0 0 0 0 0 0 0 0 0 0 0 0
6.9023 -0.0017165 0.0014655 0.0049053 0.00090381 0.00077319 0.0040169 -0.0018726 0.0027104 -0.0097127 0.0021833 -0.0056127 0.012879 0 0 0 0 0 0 0 0 0 0 0 0 0 0 0 0 0
6.9063 -0.001163 0.00036583 0.001418 0.0031805 0.0001915 0.0067744 -0.0037509 0.002842 -0.0088758 0.0026253 -0.0028925 -0.005014 0 0 0 0 0 0 0 0 0 0 0 0 0 0 0 0 0
6.9102 -0.00099854 -0.0010914 -0.0036306 0.0039173 -0.00060902 0.0063931 -0.0032627 0.00265 -0.0046661 0.0026419 0.00039848 -0.021357 0 0 0 0 0 0 0 0 0 0 0 0 0 0 0 0 0
6.9141 -0.0015474 -0.0024759 -0.0087534 0.0030904 -0.0015345 0.0035505 -0.00078139 0.0021897 0.0011231 0.0028014 0.0021636 -0.02255 0 0 0 0 0 0 0 0 0 0 0 0 0 0 0 0 0
6.918 -0.0026607 -0.0033637 -0.012391 0.0014193 -0.0024878 0.00022424 0.0021905 0.0013072 0.0059707 0.0033537 0.0018844 -0.0066629 0 0 0 0 0 0 0 0 0 0 0 0 0 0 0 0 0
6.9219 -0.0037264 -0.0035734 -0.01365 -7.6926e-05 -0.0033089 -0.0017381 0.0043844 0.00016637 0.0078258 0.0035117 0.00056586 0.015018 0 0 0 0 0 0 0 0 0 0 0 0 0 0 0 0 0
6.9258 -0.0039819 -0.0031457 -0.01245 -0.00065574 -0.0037256 -0.001761 0.0053124 -0.00060337 0.0061115 0.0019028 -0.00046159 0.027483 0 0 0 0 0 0 0 0 0 0 0 0 0 0 0 0 0
6.9297 -0.0029671 -0.0021547 -0.0092373 -0.00023947 -0.0034049 -0.00060796 0.0048388 -0.00049617 0.0019178 -0.0020219 -0.00061459 0.023642 0 0 0 0 0 0 0 0 0 0 0 0 0 0 0 0 0
6.9336 -0.00084049 -0.00062273 -0.0047097 0.00059803 -0.0021393 0.00050306 0.0027957 0.00015224 -0.002718 -0.0069501 -0.00013018 0.0083861 0 0 0 0 0 0 0 0 0 0 0 0 0 0 0 0 0
6.9375 0.0016517 0.0013268 0.00024487 0.0010308 -8.334e-05 0.0008823 -0.00058559 0.00025654 -0.0059222 -0.010218 0.00060519 -0.006992 0 0 0 0 0 0 0 0 0 0 0 0 0 0 0 0 0
6.9414 0.003557 0.0032581 0.0045796 0.00052076 0.0021391 0.00065738 -0.0039658 -0.00098128 -0.0067635 -0.0096656 0.0015712 -0.013754 0 0 0 0 0 0 0 0 0 0 0 0 0 0 0 0 0
6.9453 0.0042333 0.0044684 0.0073447 -0.00083488 0.0036168 0.00030502 -0.0051641 -0.0030766 -0.0053488 -0.0053179 0.0029629 -0.010394 0 0 0 0 0 0 0 0 0 0 0 0 0 0 0 0 0
6.9492 0.0036912 0.0043828 0.0081053 -0.0023589 0.00361 4.3394e-05 -0.0027541 -0.0044451 -0.0024404 0.00055302 0.0047075 -0.00080834 0 0 0 0 0 0 0 0 0 0 0 0 0 0 0 0 0
6.9531 0.002546 0.0030073 0.0071527 -0.0032078 0.0020415 -0.00028699 0.0023027 -0.0037745 0.00096256 0.0050556 0.0062962 0.010298 0 0 0 0 0 0 0 0 0 0 0 0 0 0 0 0 0
6.957 0.0016027 0.0010105 0.0052359 -0.0028731 -0.00033216 -0.00082921 0.0067949 -0.0013045 0.0038492 0.0065941 0.0071021 0.020035 0 0 0 0 0 0 0 0 0 0 0 0 0 0 0 0 0
6.9609 0.0013315 -0.00071148 0.0029791 -0.0014608 -0.0022717 -0.0013375 0.0075273 0.0012996 0.0053334 0.0055372 0.0067397 0.026867 0 0 0 0 0 0 0 0 0 0 0 0 0 0 0 0 0
6.9648 0.0015809 -0.0016571 0.00049 0.00040525 -0.0027725 -0.0013032 0.0039448 0.0024419 0.0048802 0.0033299 0.005049 0.029507 0 0 0 0 0 0 0 0 0 0 0 0 0 0 0 0 0
6.9688 0.0017347 -0.0020023 -0.0024815 0.0019618 -0.0016917 -0.00046826 -0.0012746 0.0020108 0.0025745 0.0011111 0.0018862 0.027362 0 0 0 0 0 0 0 0 0 0 0 0 0 0 0 0 0
6.9727 0.0012186 -0.0023066 -0.0059854 0.0027157 0.00015979 0.00084537 -0.0043451 0.0013098 -0.00080229 -0.00085711 -0.0027306 0.021956 0 0 0 0 0 0 0 0 0 0 0 0 0 0 0 0 0
6.9766 -3.912e-06 -0.0029229 -0.0094538 0.0026456 0.0015496 0.001985 -0.0034109 0.001592 -0.004034 -0.0026569 -0.0080175 0.017035 0 0 0 0 0 0 0 0 0 0 0 0 0 0 0 0 0
6.9805 -0.0013258 -0.0036508 -0.011848 0.0021118 0.0016156 0.0025523 0.00016664 0.0027157 -0.0059351 -0.0039388 -0.012063 0.016385 0 0 0 0 0 0 0 0 0 0 0 0 0 0 0 0 0
6.9844 -0.0018954 -0.0039293 -0.012276 0.0015608 0.00037509 0.0026845 0.0032966 0.0033036 -0.005754 -0.0039097 -0.012545 0.021019 0 0 0 0 0 0 0 0 0 0 0 0 0 0 0 0 0
6.9883 -0.0012444 -0.0033543 -0.010567 0.0012175 -0.0013625 0.0027044 0.0038839 0.0022227 -0.0033858 -0.0021662 -0.0084013 0.028186 0 0 0 0 0 0 0 0 0 0 0 0 0 0 0 0 0
6.9922 0.00033464 -0.002025 -0.007323 0.00094566 -0.0025508 0.0025377 0.0022631 -0.00017033 0.00053324 0.00052726 -0.0011468 0.032966 0 0 0 0 0 0 0 0 0 0 0 0 0 0 0 0 0
6.9961 0.0019729 -0.00042364 -0.0034572 0.00036643 -0.0025057 0.0016352 0.00026042 -0.002311 0.0046222 0.0024433 0.0055954 0.031076 0 0 0 0 0 0 0 0 0 0 0 0 0 0 0 0 0
7 0.0028472 0.0010054 0.00037497 -0.00081827 -0.0011909 -0.00035327 -0.00084062 -0.0029249 0.0070361 0.00207 0.0083629 0.02105 0 0 0 0 0 0 0 0 0 0 0 0 0 0 0 0 0
7.0039 0.0027556 0.0021393 0.0039762 -0.0024923 0.00087049 -0.0027816 -0.0012756 -0.0021771 0.0062513 -0.00069509 0.0062526 0.0051092 0 0 0 0 0 0 0 0 0 0 0 0 0 0 0 0 0
7.0078 0.0021846 0.0030707 0.007345 -0.0040326 0.0028752 -0.0040517 -0.0019106 -0.0013204 0.0021503 -0.0043376 0.0014481 -0.011126 0 0 0 0 0 0 0 0 0 0 0 0 0 0 0 0 0
7.0117 0.0018239 0.0037774 0.010243 -0.0046025 0.0040286 -0.0027681 -0.0027373 -0.0012916 -0.0033667 -0.0066668 -0.002595 -0.020303 0 0 0 0 0 0 0 0 0 0 0 0 0 0 0 0 0
7.0156 0.0019465 0.0039589 0.011997 -0.0037147 0.0038016 0.00086782 -0.0025853 -0.0017824 -0.0070451 -0.0061574 -0.0037438 -0.016824 0 0 0 0 0 0 0 0 0 0 0 0 0 0 0 0 0
7.0195 0.0021917 0.0032463 0.011729 -0.001686 0.0021694 0.0047579 -0.00045078 -0.0017298 -0.0061905 -0.0027689 -0.0023801 -0.0011268 0 0 0 0 0 0 0 0 0 0 0 0 0 0 0 0 0
7.0234 0.0019337 0.0015911 0.0088658 0.00041873 -0.0002579 0.0062284 0.0030108 -0.00060316 -0.00066805 0.0021312 -0.00040667 0.018483 0 0 0 0 0 0 0 0 0 0 0 0 0 0 0 0 0
7.0273 0.00090332 -0.00055616 0.0036124 0.0014327 -0.0024022 0.0040608 0.0055607 0.00097805 0.0065847 0.0064699 0.00069091 0.029599 0 0 0 0 0 0 0 0 0 0 0 0 0 0 0 0 0
7.0313 -0.00050465 -0.0024747 -0.0029175 0.00092663 -0.0032486 -0.0004379 0.0051507 0.0019675 0.011193 0.0083288 0.00079486 0.024233 0 0 0 0 0 0 0 0 0 0 0 0 0 0 0 0 0
7.0352 -0.0015268 -0.0036187 -0.0090063 -0.00041166 -0.0024864 -0.0042947 0.001733 0.0021026 0.01015 0.0066891 0.00045247 0.0060401 0 0 0 0 0 0 0 0 0 0 0 0 0 0 0 0 0
7.0391 -0.0016762 -0.0038978 -0.012969 -0.0012433 -0.00078026 -0.0050293 -0.0026495 0.0021808 0.0038162 0.0019448 -0.00033488 -0.010706 0 0 0 0 0 0 0 0 0 0 0 0 0 0 0 0 0
7.043 -0.0011554 -0.0035879 -0.013845 -0.00062394 0.00062973 -0.0023927 -0.0055567 0.0030265 -0.0043415 -0.0040221 -0.0022333 -0.011503 0 0 0 0 0 0 0 0 0 0 0 0 0 0 0 0 0
7.0469 -0.00065357 -0.0030133 -0.0118 0.0011644 0.00079467 0.0016436 -0.0059677 0.0042827 -0.0099931 -0.0084806 -0.005375 0.0060283 0 0 0 0 0 0 0 0 0 0 0 0 0 0 0 0 0
7.0508 -0.00069828 -0.0023164 -0.0080231 0.0027079 -0.00025281 0.0044894 -0.0045611 0.0044628 -0.010498 -0.0091719 -0.0082751 0.028531 0 0 0 0 0 0 0 0 0 0 0 0 0 0 0 0 0
7.0547 -0.0011486 -0.0014847 -0.0041031 0.0024924 -0.0015494 0.0047263 -0.0024653 0.0023872 -0.0060649 -0.005675 -0.0084234 0.036525 0 0 0 0 0 0 0 0 0 0 0 0 0 0 0 0 0
7.0586 -0.0013024 -0.00052329 -0.001218 0.00010669 -0.0019778 0.0027395 -2.2405e-05 -0.0014129 0.00091121 0.00013726 -0.004412 0.020396 0 0 0 0 0 0 0 0 0 0 0 0 0 0 0 0 0
7.0625 -0.00054297 0.00045584 0.00042757 -0.0033308 -0.0011421 -7.3419e-06 0.0030674 -0.0048371 0.0074095 0.0050678 0.0023289 -0.010539 0 0 0 0 0 0 0 0 0 0 0 0 0 0 0 0 0
7.0664 0.0010445 0.0013121 0.0015797 -0.0058837 0.00037789 -0.002146 0.0065066 -0.0058941 0.011054 0.0064969 0.0080648 -0.034282 0 0 0 0 0 0 0 0 0 0 0 0 0 0 0 0 0
7.0703 0.0026434 0.0019889 0.0033332 -0.0061149 0.001578 -0.0030218 0.0086704 -0.0043343 0.010635 0.0039605 0.0094222 -0.033308 0 0 0 0 0 0 0 0 0 0 0 0 0 0 0 0 0
7.0742 0.0033058 0.0024899 0.0062934 -0.0040216 0.001877 -0.0025605 0.0075362 -0.0016815 0.0062361 -0.0006802 0.0059807 -0.0086426 0 0 0 0 0 0 0 0 0 0 0 0 0 0 0 0 0
7.0781 0.0026675 0.0027318 0.0099873 -0.00094721 0.0015133 -0.00094513 0.0026334 0.00028447 -0.0006627 -0.0045426 0.00051825 0.020832 0 0 0 0 0 0 0 0 0 0 0 0 0 0 0 0 0
7.082 0.001173 0.0024692 0.012883 0.0013655 0.0011769 0.0013814 -0.0038878 0.0010251 -0.0073253 -0.0055228 -0.0032906 0.033187 0 0 0 0 0 0 0 0 0 0 0 0 0 0 0 0 0
7.0859 -0.0003485 0.0014504 0.013079 0.0018362 0.001268 0.0035279 -0.0083437 0.0012925 -0.010674 -0.0033714 -0.0036695 0.020041 0 0 0 0 0 0 0 0 0 0 0 0 0 0 0 0 0
7.0898 -0.0013446 -0.00028385 0.0093742 0.00054518 0.0014957 0.0043464 -0.0080785 0.001892 -0.0089291 0.00050517 -0.0016679 -0.0083106 0 0 0 0 0 0 0 0 0 0 0 0 0 0 0 0 0
7.0938 -0.0018467 -0.0022469 0.0021681 -0.0014748 0.0011883 0.0031985 -0.0034052 0.0026454 -0.0029658 0.0041243 0.00029846 -0.032253 0 0 0 0 0 0 0 0 0 0 0 0 0 0 0 0 0
7.0977 -0.0022014 -0.0037036 -0.0063712 -0.0028415 1.1176e-05 0.00071086 0.002666 0.0027022 0.0038607 0.0060249 0.00066527 -0.03784 0 0 0 0 0 0 0 0 0 0 0 0 0 0 0 0 0
7.1016 -0.0025498 -0.0041143 -0.013157 -0.0024498 -0.001597 -0.0013538 0.0066113 0.0017672 0.007685 0.0057623 -0.00034733 -0.02517 0 0 0 0 0 0 0 0 0 0 0 0 0 0 0 0 0
7.1055 -0.0025939 -0.0034714 -0.015732 4.3791e-05 -0.0026887 -0.0013178 0.0066688 0.00074856 0.0066445 0.0037595 -0.0016016 -0.0050351 0 0 0 0 0 0 0 0 0 0 0 0 0 0 0 0 0
7.1094 -0.0018785 -0.0022444 -0.013632 0.0039398 -0.002546 0.00096842 0.0035541 0.00095073 0.002053 0.0008607 -0.0024317 0.010981 0 0 0 0 0 0 0 0 0 0 0 0 0 0 0 0 0
7.1133 -0.00030286 -0.00098603 -0.0086393 0.0075787 -0.0012386 0.0037511 -0.00054778 0.0025786 -0.0026988 -0.0020641 -0.0030152 0.017696 0 0 0 0 0 0 0 0 0 0 0 0 0 0 0 0 0
7.1172 0.0016496 5.3981e-05 -0.0035963 0.0089878 0.00046872 0.0045835 -0.0035565 0.0041839 -0.0046505 -0.0043336 -0.0035409 0.016117 0 0 0 0 0 0 0 0 0 0 0 0 0 0 0 0 0
7.1211 0.0032002 0.00098381 -0.00051521 0.0069842 0.0017343 0.0022738 -0.0044241 0.0037979 -0.0032225 -0.0055217 -0.0033944 0.008848 0 0 0 0 0 0 0 0 0 0 0 0 0 0 0 0 0
7.125 0.0038209 0.0019872 0.00067085 0.0021147 0.0022116 -0.0020132 -0.003138 0.0007545 -0.00020104 -0.0054465 -0.0015167 -0.0027427 0 0 0 0 0 0 0 0 0 0 0 0 0 0 0 0 0
7.1289 0.0035489 0.0030035 0.0017401 -0.0033561 0.0021112 -0.0054768 -0.00034063 -0.0035529 0.0019775 -0.0041422 0.0023083 -0.017133 0 0 0 0 0 0 0 0 0 0 0 0 0 0 0 0 0
7.1328 0.0028162 0.0036811 0.00445 -0.0066673 0.0018013 -0.0057232 0.0029241 -0.006715 0.0020773 -0.001868 0.0066553 -0.030172 0 0 0 0 0 0 0 0 0 0 0 0 0 0 0 0 0
7.1367 0.002008 0.003641 0.0088193 -0.0062919 0.0014137 -0.002541 0.0053816 -0.0071441 0.00061991 0.00083495 0.0091974 -0.036033 0 0 0 0 0 0 0 0 0 0 0 0 0 0 0 0 0
7.1406 0.0011846 0.0027909 0.012847 -0.0029253 0.00084132 0.0019567 0.0059284 -0.0050193 -0.00099386 0.0031385 0.0084813 -0.031872 0 0 0 0 0 0 0 0 0 0 0 0 0 0 0 0 0
7.1445 0.00019307 0.0014019 0.013938 0.0010653 5.8944e-05 0.0048808 0.0042366 -0.0016763 -0.0017644 0.0041382 0.0051111 -0.021558 0 0 0 0 0 0 0 0 0 0 0 0 0 0 0 0 0
7.1484 -0.0010113 -0.00010121 0.010878 0.0033366 -0.00065631 0.0045729 0.0010688 0.0016597 -0.00166 0.0033159 0.0012088 -0.013738 0 0 0 0 0 0 0 0 0 0 0 0 0 0 0 0 0
7.1523 -0.0022016 -0.0014203 0.0047582 0.0030975 -0.00091438 0.0015986 -0.0021156 0.0044393 -0.0012387 0.0010016 -0.0013378 -0.014861 0 0 0 0 0 0 0 0 0 0 0 0 0 0 0 0 0
7.1563 -0.0030327 -0.0024786 -0.0018427 0.001324 -0.00065644 -0.0018579 -0.0040631 0.0063204 -0.00096144 -0.0015862 -0.002204 -0.023248 0 0 0 0 0 0 0 0 0 0 0 0 0 0 0 0 0
7.1602 -0.0033207 -0.0032833 -0.0066555 -0.00034266 -0.00036671 -0.0035796 -0.0044254 0.0066042 -0.00090289 -0.0029445 -0.0023891 -0.030056 0 0 0 0 0 0 0 0 0 0 0 0 0 0 0 0 0
7.1641 -0.0031386 -0.0037424 -0.0089834 -0.00094577 -0.00073292 -0.0026902 -0.0037181 0.0045702 -0.00095996 -0.0022463 -0.0028401 -0.026887 0 0 0 0 0 0 0 0 0 0 0 0 0 0 0 0 0
7.168 -0.0026508 -0.0036547 -0.0095451 -0.00067236 -0.0019773 1.644e-05 -0.0026957 0.00051032 -0.0011233 1.727e-05 -0.0034252 -0.013328 0 0 0 0 0 0 0 0 0 0 0 0 0 0 0 0 0
7.1719 -0.0019169 -0.0028947 -0.0093188 -0.00022809 -0.0034711 0.0027817 -0.0017945 -0.0037866 -0.0014469 0.0022597 -0.0032568 0.0025402 0 0 0 0 0 0 0 0 0 0 0 0 0 0 0 0 0
7.1758 -0.00092334 -0.0016033 -0.0085835 5.79e-05 -0.0040731 0.003987 -0.0010898 -0.0059869 -0.0018249 0.0028075 -0.0019034 0.0113 0 0 0 0 0 0 0 0 0 0 0 0 0 0 0 0 0
7.1797 0.00018979 -0.0001748 -0.006955 0.00045945 -0.0030056 0.0029689 -0.00059719 -0.0049898 -0.0019511 0.0010052 -0.00011622 0.01039 0 0 0 0 0 0 0 0 0 0 0 0 0 0 0 0 0
7.1836 0.0010221 0.00097534 -0.0041356 0.0012759 -0.00056186 0.00021536 -0.00042035 -0.0018935 -0.0015962 -0.0023567 0.00076109 0.0056387 0 0 0 0 0 0 0 0 0 0 0 0 0 0 0 0 0
7.1875 0.0011626 0.0016669 -0.00046597 0.0021822 0.001982 -0.0029904 -0.00054974 0.00086218 -0.00090459 -0.0055446 0.00013231 0.0047129 0 0 0 0 0 0 0 0 0 0 0 0 0 0 0 0 0
7.1914 0.00063375 0.0020114 0.0032693 0.0022899 0.0032313 -0.0052161 -0.00064284 0.0014707 -0.00032799 -0.0069005 -0.0011388 0.0088735 0 0 0 0 0 0 0 0 0 0 0 0 0 0 0 0 0
7.1953 6.3531e-05 0.0022281 0.0064471 0.00092738 0.0026423 -0.0055284 -0.00020652 5.8992e-05 -0.00020317 -0.005684 -0.0014284 0.011256 0 0 0 0 0 0 0 0 0 0 0 0 0 0 0 0 0
7.1992 0.00028589 0.002396 0.0088772 -0.0016266 0.00084202 -0.0038961 0.00088229 -0.0017912 -0.00041008 -0.0023091 0.00013607 0.0036781 0 0 0 0 0 0 0 0 0 0 0 0 0 0 0 0 0
7.2031 0.0016133 0.0023627 0.01046 -0.0041948 -0.0009136 -0.0011712 0.0020808 -0.0026595 -0.00050796 0.0019742 0.0027624 -0.014461 0 0 0 0 0 0 0 0 0 0 0 0 0 0 0 0 0
7.207 0.0034208 0.0018841 0.01074 -0.0055067 -0.0016606 0.0013657 0.0025555 -0.0023777 -0.00024434 0.0056384 0.0045431 -0.034119 0 0 0 0 0 0 0 0 0 0 0 0 0 0 0 0 0
7.2109 0.0044941 0.00085669 0.0090365 -0.0050159 -0.0013024 0.0026821 0.0019811 -0.0016454 0.00010393 0.0074193 0.0039972 -0.044014 0 0 0 0 0 0 0 0 0 0 0 0 0 0 0 0 0
7.2148 0.0039346 -0.00055837 0.0051893 -0.0030549 -0.00048109 0.0025093 0.00097892 -0.00084781 -2.7725e-05 0.0067457 0.0012647 -0.040782 0 0 0 0 0 0 0 0 0 0 0 0 0 0 0 0 0
7.2188 0.0018862 -0.0020085 0.00015064 -0.00036891 1.6536e-05 0.0013869 0.00066175 0.00044735 -0.00084807 0.0039912 -0.0020244 -0.031936 0 0 0 0 0 0 0 0 0 0 0 0 0 0 0 0 0
7.2227 -0.00053619 -0.0031353 -0.0043485 0.0023588 -0.00021668 0.00022098 0.0016204 0.0026968 -0.001805 0.00039372 -0.0040066 -0.028134 0 0 0 0 0 0 0 0 0 0 0 0 0 0 0 0 0
7.2266 -0.0020506 -0.0037171 -0.0069439 0.0045422 -0.0010858 -0.00032504 0.0032972 0.0052281 -0.0018907 -0.0024659 -0.0038823 -0.031846 0 0 0 0 0 0 0 0 0 0 0 0 0 0 0 0 0
7.2305 -0.0020655 -0.0036883 -0.0075855 0.0054972 -0.0021915 -0.00018808 0.0043866 0.0061996 -0.00046757 -0.0034639 -0.0022723 -0.033809 0 0 0 0 0 0 0 0 0 0 0 0 0 0 0 0 0
7.2344 -0.0009168 -0.0030876 -0.0073431 0.0045739 -0.0030598 0.00020273 0.0039384 0.004041 0.0020888 -0.0025553 -0.00053014 -0.021895 0 0 0 0 0 0 0 0 0 0 0 0 0 0 0 0 0
7.2383 0.00058709 -0.0020245 -0.0071888 0.0017694 -0.0032578 0.00035866 0.002161 -0.00087972 0.004501 -0.00077031 0.00029608 0.0052222 0 0 0 0 0 0 0 0 0 0 0 0 0 0 0 0 0
7.2422 0.0017955 -0.00069076 -0.0069084 -0.0017616 -0.0024886 0.00012558 0.0002086 -0.0060502 0.0053858 0.00046001 5.9229e-05 0.033095 0 0 0 0 0 0 0 0 0 0 0 0 0 0 0 0 0
7.2461 0.0024695 0.0006469 -0.0052435 -0.0040621 -0.00077878 -0.0002535 -0.00079686 -0.0084829 0.0041173 0.0002055 -0.00061698 0.041777 0 0 0 0 0 0 0 0 0 0 0 0 0 0 0 0 0
7.25 0.0025943 0.0017292 -0.0012055 -0.0036443 0.0013482 -0.00041427 -0.00058057 -0.0069184 0.0011586 -0.0014342 -0.00090107 0.023572 0 0 0 0 0 0 0 0 0 0 0 0 0 0 0 0 0
7.2539 0.002141 0.002426 0.0046497 -0.00073532 0.0029844 -0.00022776 0.00031442 -0.002693 -0.0022526 -0.003472 -0.00027312 -0.0078934 0 0 0 0 0 0 0 0 0 0 0 0 0 0 0 0 0
7.2578 0.0011246 0.0027823 0.010224 0.0026602 0.003335 6.2573e-05 0.0012053 0.0014037 -0.0047357 -0.0046617 0.0012665 -0.02706 0 0 0 0 0 0 0 0 0 0 0 0 0 0 0 0 0
7.2617 -0.00015151 0.0029158 0.013225 0.0041305 0.0023061 3.2271e-05 0.0018161 0.0032195 -0.0053275 -0.004167 0.0032669 -0.017686 0 0 0 0 0 0 0 0 0 0 0 0 0 0 0 0 0
7.2656 -0.0010791 0.002837 0.012703 0.0026346 0.00066506 -0.00055734 0.0021815 0.0025385 -0.0038186 -0.0019296 0.0050164 0.012295 0 0 0 0 0 0 0 0 0 0 0 0 0 0 0 0 0
7.2695 -0.0011583 0.0023649 0.0094799 -0.00076636 -0.00047034 -0.0015018 0.0021766 0.00074003 -0.00086785 0.001331 0.0057541 0.036082 0 0 0 0 0 0 0 0 0 0 0 0 0 0 0 0 0
7.2734 -0.00051053 0.0012604 0.0052395 -0.0038044 -0.00048176 -0.0022078 0.0013652 -0.0005667 0.0021533 0.0043948 0.0049003 0.029843 0 0 0 0 0 0 0 0 0 0 0 0 0 0 0 0 0
7.2773 8.3508e-05 -0.00049565 0.0012187 -0.0047138 0.00026123 -0.002038 -0.00052371 -0.00065207 0.0037016 0.0060029 0.0023102 -0.0074757 0 0 0 0 0 0 0 0 0 0 0 0 0 0 0 0 0
7.2813 -0.00019387 -0.00251 -0.0023255 -0.0033103 0.00072483 -0.00073076 -0.0029531 0.00021201 0.0029007 0.0054081 -0.0015305 -0.053414 0 0 0 0 0 0 0 0 0 0 0 0 0 0 0 0 0
7.2852 -0.001406 -0.0040776 -0.0056062 -0.0006858 0.00010814 0.0013704 -0.0045501 0.001336 0.00021695 0.0028042 -0.0055168 -0.080583 0 0 0 0 0 0 0 0 0 0 0 0 0 0 0 0 0
7.2891 -0.0026685 -0.0045575 -0.0084935 0.0019435 -0.0014456 0.0034208 -0.0039538 0.0021669 -0.0026156 -0.00067297 -0.0082603 -0.077854 0 0 0 0 0 0 0 0 0 0 0 0 0 0 0 0 0
7.293 -0.0028353 -0.003775 -0.01031 0.0040467 -0.0029407 0.0044622 -0.0009299 0.0024251 -0.0035917 -0.0035168 -0.0086922 -0.055964 0 0 0 0 0 0 0 0 0 0 0 0 0 0 0 0 0
7.2969 -0.0015136 -0.0021462 -0.01039 0.005609 -0.0033421 0.0038926 0.0032183 0.001998 -0.0017874 -0.0047237 -0.0066509 -0.034334 0 0 0 0 0 0 0 0 0 0 0 0 0 0 0 0 0
7.3008 0.0005117 -0.00041782 -0.0087226 0.0064468 -0.0024008 0.0017799 0.0063861 0.000908 0.0019059 -0.0043693 -0.0030659 -0.022999 0 0 0 0 0 0 0 0 0 0 0 0 0 0 0 0 0
7.3047 0.0018733 0.00080156 -0.0059838 0.0059651 -0.00079485 -0.0011379 0.0070392 -0.00061823 0.0052723 -0.0034218 0.00048441 -0.016676 0 0 0 0 0 0 0 0 0 0 0 0 0 0 0 0 0
7.3086 0.0017395 0.0013852 -0.0029378 0.003731 0.00048966 -0.0037729 0.0051811 -0.0021821 0.006187 -0.0029108 0.00265 -0.0048921 0 0 0 0 0 0 0 0 0 0 0 0 0 0 0 0 0
7.3125 0.00047241 0.0016727 0.00012232 0.00024389 0.00095382 -0.0051774 0.0022177 -0.0034212 0.0039517 -0.0031211 0.0030564 0.013894 0 0 0 0 0 0 0 0 0 0 0 0 0 0 0 0 0
7.3164 -0.00073975 0.0021285 0.0033175 -0.0030329 0.00087643 -0.0049628 -0.00010799 -0.0041841 -0.00035641 -0.0034722 0.0023727 0.029323 0 0 0 0 0 0 0 0 0 0 0 0 0 0 0 0 0
7.3203 -0.00091109 0.0029396 0.0066194 -0.0045988 0.00091983 -0.0034303 -0.00087197 -0.0044545 -0.0046429 -0.0031413 0.0016404 0.030084 0 0 0 0 0 0 0 0 0 0 0 0 0 0 0 0 0
7.3242 -2.3721e-05 0.0038389 0.0094333 -0.0040096 0.0014779 -0.0013491 -0.00040941 -0.0041183 -0.0070053 -0.0018241 0.0014121 0.016645 0 0 0 0 0 0 0 0 0 0 0 0 0 0 0 0 0
7.3281 0.0010904 0.0042677 0.010808 -0.0021076 0.0023522 0.00047632 0.00016661 -0.0029081 -0.0065807 6.0913e-05 0.0014333 0.0017291 0 0 0 0 0 0 0 0 0 0 0 0 0 0 0 0 0
7.332 0.0015363 0.0037466 0.01009 -0.00017749 0.0029685 0.0015762 -8.4264e-05 -0.00069152 -0.0036881 0.0018576 0.0011151 -0.0025633 0 0 0 0 0 0 0 0 0 0 0 0 0 0 0 0 0
7.3359 0.001044 0.0021994 0.0073889 0.0011362 0.0028491 0.0019037 -0.0012182 0.0021627 0.00052603 0.0033037 0.00030214 0.0024185 0 0 0 0 0 0 0 0 0 0 0 0 0 0 0 0 0
7.3398 2.8462e-06 2.729e-05 0.0034658 0.0021029 0.0019059 0.0016429 -0.0024089 0.0047801 0.0045601 0.0046459 -0.00046861 0.0031636 0 0 0 0 0 0 0 0 0 0 0 0 0 0 0 0 0
7.3438 -0.0010277 -0.0020929 -0.00077691 0.0031809 0.00038988 0.00096261 -0.0026271 0.0062532 0.0069856 0.0061262 -0.00053505 -0.010935 0 0 0 0 0 0 0 0 0 0 0 0 0 0 0 0 0
7.3477 -0.0017578 -0.0035421 -0.0046601 0.0041593 -0.0013135 -3.8716e-05 -0.0014995 0.0062037 0.0068726 0.0074003 4.3393e-05 -0.034027 0 0 0 0 0 0 0 0 0 0 0 0 0 0 0 0 0
7.3516 -0.002175 -0.0040174 -0.007692 0.0041756 -0.0027866 -0.0011613 0.00029375 0.0049301 0.0041811 0.0075573 0.00028595 -0.046773 0 0 0 0 0 0 0 0 0 0 0 0 0 0 0 0 0
7.3555 -0.0022791 -0.0035865 -0.0093709 0.002687 -0.0035608 -0.0019467 0.0014391 0.00306 -0.00011641 0.0058345 -0.00088788 -0.034612 0 0 0 0 0 0 0 0 0 0 0 0 0 0 0 0 0
7.3594 -0.0019746 -0.0025519 -0.009231 0.00038419 -0.0031824 -0.0018232 0.00099497 0.0011115 -0.0043988 0.0024145 -0.0034656 -0.0038267 0 0 0 0 0 0 0 0 0 0 0 0 0 0 0 0 0
7.3633 -0.0012797 -0.0012548 -0.0071939 -0.0010446 -0.0014978 -0.00057426 -0.00076139 -0.00061544 -0.0071315 -0.00145 -0.0059289 0.021476 0 0 0 0 0 0 0 0 0 0 0 0 0 0 0 0 0
7.3672 -0.00055621 4.3726e-05 -0.0038448 -0.00031831 0.0010179 0.0012345 -0.0023899 -0.0018585 -0.0075206 -0.0041604 -0.0061813 0.020472 0 0 0 0 0 0 0 0 0 0 0 0 0 0 0 0 0
7.3711 -0.00036541 0.0011621 -0.00024058 0.0020772 0.0032605 0.0023487 -0.002349 -0.0023346 -0.005681 -0.0047738 -0.0031742 -0.0044901 0 0 0 0 0 0 0 0 0 0 0 0 0 0 0 0 0
7.375 -0.00096591 0.0019475 0.0026939 0.0039339 0.0040181 0.001576 -0.00031325 -0.0020197 -0.0023405 -0.0034905 0.0021144 -0.028676 0 0 0 0 0 0 0 0 0 0 0 0 0 0 0 0 0
7.3789 -0.001939 0.0022802 0.0046797 0.0029598 0.0027609 -0.0012529 0.0023464 -0.001446 0.0015232 -0.001324 0.0071965 -0.026933 0 0 0 0 0 0 0 0 0 0 0 0 0 0 0 0 0
7.3828 -0.0024078 0.0021556 0.0060539 -0.0012637 0.00013004 -0.0048752 0.0034411 -0.0014911 0.004798 0.00065222 0.0096772 0.0030665 0 0 0 0 0 0 0 0 0 0 0 0 0 0 0 0 0
7.3867 -0.001762 0.0017537 0.0072421 -0.0066718 -0.0023141 -0.0072011 0.00161 -0.0026205 0.0062444 0.0018282 0.0086591 0.038049 0 0 0 0 0 0 0 0 0 0 0 0 0 0 0 0 0
7.3906 -0.00025745 0.0013732 0.0082234 -0.010049 -0.0030088 -0.0066379 -0.0025689 -0.0042567 0.0048148 0.002071 0.0049523 0.049758 0 0 0 0 0 0 0 0 0 0 0 0 0 0 0 0 0
7.3945 0.0011026 0.0012187 0.0084475 -0.0092891 -0.0013965 -0.0032167 -0.0069284 -0.0050338 0.00041546 0.0014912 0.00020036 0.030036 0 0 0 0 0 0 0 0 0 0 0 0 0 0 0 0 0
7.3984 0.0013521 0.0011951 0.0072225 -0.0048195 0.0016527 0.0013296 -0.0092464 -0.0039135 -0.0054115 0.00037283 -0.0041352 -0.0026148 0 0 0 0 0 0 0 0 0 0 0 0 0 0 0 0 0
7.4023 0.00033432 0.00091527 0.0042094 0.0008296 0.0043032 0.004638 -0.008704 -0.0012014 -0.0097119 -0.00068697 -0.0071511 -0.020513 0 0 0 0 0 0 0 0 0 0 0 0 0 0 0 0 0
7.4063 -0.0012166 -1.5697e-05 -0.00033213 0.0048308 0.0048299 0.0051851 -0.0061325 0.0015634 -0.0095596 -0.0007994 -0.008314 -0.011553 0 0 0 0 0 0 0 0 0 0 0 0 0 0 0 0 0
7.4102 -0.0023247 -0.0016223 -0.0056058 0.0057765 0.0026578 0.0031261 -0.0030315 0.0028662 -0.0039876 0.00072054 -0.0073546 0.011486 0 0 0 0 0 0 0 0 0 0 0 0 0 0 0 0 0
7.4141 -0.0025266 -0.0033984 -0.010494 0.004143 -0.0012583 -4.9173e-06 -0.00039869 0.0024942 0.0049649 0.0036131 -0.0045949 0.024481 0 0 0 0 0 0 0 0 0 0 0 0 0 0 0 0 0
7.418 -0.0020633 -0.00454 -0.013808 0.0014829 -0.0049367 -0.0023866 0.0015773 0.001609 0.013042 0.0063869 -0.0013015 0.014439 0 0 0 0 0 0 0 0 0 0 0 0 0 0 0 0 0
7.4219 -0.001423 -0.0044371 -0.014598 -0.00074811 -0.0064649 -0.0029397 0.0029035 0.001513 0.01608 0.0070103 0.00064179 -0.010156 0 0 0 0 0 0 0 0 0 0 0 0 0 0 0 0 0
7.4258 -0.00077507 -0.0030629 -0.012512 -0.0018392 -0.0050599 -0.0016596 0.003169 0.0022972 0.012386 0.0043079 -0.00013466 -0.029315 0 0 0 0 0 0 0 0 0 0 0 0 0 0 0 0 0
7.4297 0.00011753 -0.0009696 -0.0080182 -0.0017672 -0.0014824 0.00073779 0.0017953 0.0027014 0.0036724 -0.00094911 -0.0033441 -0.030636 0 0 0 0 0 0 0 0 0 0 0 0 0 0 0 0 0
7.4336 0.0014595 0.0010859 -0.0022772 -0.00087394 0.0024283 0.0033554 -0.0010072 0.001354 -0.0059801 -0.0062218 -0.0069407 -0.019082 0 0 0 0 0 0 0 0 0 0 0 0 0 0 0 0 0
7.4375 0.0029748 0.0025748 0.0033587 0.00029927 0.0048096 0.0054031 -0.0036757 -0.001793 -0.01234 -0.008697 -0.008346 -0.0097082 0 0 0 0 0 0 0 0 0 0 0 0 0 0 0 0 0
7.4414 0.0039756 0.0033672 0.0078635 0.0010499 0.0047807 0.0062227 -0.0040255 -0.0052098 -0.01305 -0.0070849 -0.0061672 -0.012406 0 0 0 0 0 0 0 0 0 0 0 0 0 0 0 0 0
7.4453 0.0039339 0.0035853 0.010716 0.00072654 0.0028063 0.0053493 -0.00094725 -0.0069569 -0.0084472 -0.002409 -0.0011254 -0.024031 0 0 0 0 0 0 0 0 0 0 0 0 0 0 0 0 0
7.4492 0.0030068 0.0033603 0.011711 -0.00081842 0.00025951 0.0027875 0.0043594 -0.0061875 -0.0010324 0.002768 0.0044389 -0.034119 0 0 0 0 0 0 0 0 0 0 0 0 0 0 0 0 0
7.4531 0.0019735 0.0027488 0.010756 -0.0029135 -0.0014636 -0.00070409 0.0088667 -0.0036563 0.0058458 0.006049 0.0079994 -0.036351 0 0 0 0 0 0 0 0 0 0 0 0 0 0 0 0 0
7.457 0.0015963 0.0018436 0.0079842 -0.0043402 -0.0016898 -0.0037193 0.0097531 -0.00091774 0.0094067 0.006555 0.0081385 -0.033311 0 0 0 0 0 0 0 0 0 0 0 0 0 0 0 0 0
7.4609 0.0019701 0.00088385 0.0040459 -0.0041576 -0.00066748 -0.0048444 0.0064309 0.00091363 0.0084422 0.0050428 0.0049757 -0.03067 0 0 0 0 0 0 0 0 0 0 0 0 0 0 0 0 0
7.4648 0.0024493 0.00017054 9.7235e-05 -0.0024413 0.00077054 -0.0034828 0.00093032 0.001736 0.0036628 0.0029584 -0.00019737 -0.028564 0 0 0 0 0 0 0 0 0 0 0 0 0 0 0 0 0
7.4688 0.0022141 -0.00017391 -0.0027854 -0.00024227 0.0017504 -0.00026573 -0.0036466 0.0020807 -0.0026888 0.0013634 -0.0055555 -0.020508 0 0 0 0 0 0 0 0 0 0 0 0 0 0 0 0 0
7.4727 0.00097034 -0.00035344 -0.0043816 0.0012847 0.0017659 0.0032873 -0.0052952 0.002407 -0.0078309 0.00055908 -0.0092972 -0.0014081 0 0 0 0 0 0 0 0 0 0 0 0 0 0 0 0 0
7.4766 -0.00081778 -0.00075325 -0.0055109 0.0018382 0.0008173 0.0056184 -0.0041765 0.0028014 -0.0096485 0.00043723 -0.010143 0.024021 0 0 0 0 0 0 0 0 0 0 0 0 0 0 0 0 0
7.4805 -0.0023193 -0.0015795 -0.0072466 0.0021148 -0.00066185 0.0058895 -0.0019193 0.0031702 -0.0075662 0.00092241 -0.0078338 0.042047 0 0 0 0 0 0 0 0 0 0 0 0 0 0 0 0 0
7.4844 -0.0029639 -0.0025965 -0.0097217 0.0029601 -0.0019971 0.0041935 -2.1874e-05 0.003455 -0.0026821 0.0019437 -0.0033793 0.040338 0 0 0 0 0 0 0 0 0 0 0 0 0 0 0 0 0
7.4883 -0.0027582 -0.0032193 -0.01163 0.0043104 -0.0025426 0.0012573 0.0011654 0.0035485 0.002832 0.0030366 0.001306 0.01868 0 0 0 0 0 0 0 0 0 0 0 0 0 0 0 0 0
7.4922 -0.0020795 -0.0029112 -0.011036 0.0049941 -0.0019788 -0.0019657 0.0021377 0.0031322 0.0066844 0.0032048 0.0043922 -0.0098412 0 0 0 0 0 0 0 0 0 0 0 0 0 0 0 0 0
7.4961 -0.0012219 -0.0015642 -0.0069236 0.0037166 -0.000503 -0.0045105 0.0031829 0.0018588 0.007321 0.001482 0.0051351 -0.028212 0 0 0 0 0 0 0 0 0 0 0 0 0 0 0 0 0
7.5 -0.00015812 0.00043525 -0.00017724 0.00040843 0.001251 -0.0054917 0.00377 -0.0001548 0.0044419 -0.0021205 0.0041267 -0.027238 0 0 0 0 0 0 0 0 0 0 0 0 0 0 0 0 0
7.5039 0.0012694 0.0024663 0.0068732 -0.0033491 0.0025748 -0.0043448 0.0030108 -0.0020942 -0.00086633 -0.0061527 0.0026054 -0.010472 0 0 0 0 0 0 0 0 0 0 0 0 0 0 0 0 0
7.5078 0.0029451 0.0040023 0.011945 -0.0053721 0.0030993 -0.001266 0.00070804 -0.002938 -0.0064016 -0.0083715 0.0014611 0.0099826 0 0 0 0 0 0 0 0 0 0 0 0 0 0 0 0 0
7.5117 0.0042936 0.0047514 0.014047 -0.0046116 0.0029399 0.0025227 -0.0020815 -0.002361 -0.0095896 -0.0071872 0.0008163 0.02172 0 0 0 0 0 0 0 0 0 0 0 0 0 0 0 0 0
7.5156 0.0045527 0.004593 0.013534 -0.0020655 0.0024572 0.0051597 -0.0035899 -0.0011467 -0.0086124 -0.0028347 0.00044514 0.018021 0 0 0 0 0 0 0 0 0 0 0 0 0 0 0 0 0
7.5195 0.0033323 0.0035002 0.011222 2.2542e-05 0.0018619 0.0052025 -0.0025945 -0.00055194 -0.0034654 0.0026811 0.00041493 -0.00054537 0 0 0 0 0 0 0 0 0 0 0 0 0 0 0 0 0
7.5234 0.0010063 0.0016036 0.0076164 7.8864e-05 0.001052 0.0026977 0.00062203 -0.001114 0.0037526 0.006851 0.0011228 -0.027196 0 0 0 0 0 0 0 0 0 0 0 0 0 0 0 0 0
7.5273 -0.001419 -0.00067692 0.003003 -0.0014117 -0.00015185 -0.00063452 0.0043514 -0.0020669 0.0097317 0.0081577 0.0026053 -0.051133 0 0 0 0 0 0 0 0 0 0 0 0 0 0 0 0 0
7.5313 -0.0029139 -0.0026564 -0.0019481 -0.002297 -0.0016078 -0.0024422 0.0064819 -0.0020318 0.011681 0.0067034 0.0039115 -0.061389 0 0 0 0 0 0 0 0 0 0 0 0 0 0 0 0 0
7.5352 -0.0030803 -0.0036753 -0.0060121 -0.00065174 -0.0027263 -0.0013645 0.0057139 -0.00038837 0.008875 0.0036777 0.0034448 -0.052498 0 0 0 0 0 0 0 0 0 0 0 0 0 0 0 0 0
7.5391 -0.0023615 -0.0034894 -0.0081079 0.0034339 -0.0028208 0.0019716 0.0022209 0.0020084 0.0030135 0.00033853 0.00027413 -0.028998 0 0 0 0 0 0 0 0 0 0 0 0 0 0 0 0 0
7.543 -0.0016477 -0.00244 -0.0082241 0.0077194 -0.001682 0.0053812 -0.0024988 0.0035084 -0.0028179 -0.0025643 -0.0046709 -0.0040306 0 0 0 0 0 0 0 0 0 0 0 0 0 0 0 0 0
7.5469 -0.001582 -0.0012249 -0.0075041 0.0094657 0.00013224 0.0066692 -0.006347 0.003109 -0.0058727 -0.004622 -0.0087512 0.009064 0 0 0 0 0 0 0 0 0 0 0 0 0 0 0 0 0
7.5508 -0.0021007 -0.00042562 -0.0071906 0.0074948 0.001588 0.0051025 -0.0075286 0.0012621 -0.0050651 -0.005365 -0.0092754 0.0065397 0 0 0 0 0 0 0 0 0 0 0 0 0 0 0 0 0
7.5547 -0.0025497 -0.0001507 -0.007351 0.0029813 0.0018584 0.001716 -0.0053145 -0.0007047 -0.0012368 -0.0043174 -0.0054632 -0.0030459 0 0 0 0 0 0 0 0 0 0 0 0 0 0 0 0 0
7.5586 -0.0022474 -5.406e-05 -0.0066742 -0.0015509 0.00087916 -0.0016425 -0.00042952 -0.0018936 0.0035217 -0.0015823 0.00087458 -0.0064787 0 0 0 0 0 0 0 0 0 0 0 0 0 0 0 0 0
7.5625 -0.0010184 0.00032558 -0.0036706 -0.0040573 -0.00062674 -0.0036264 0.0051376 -0.0025048 0.0069278 0.0017001 0.0065285 0.0022218 0 0 0 0 0 0 0 0 0 0 0 0 0 0 0 0 0
7.5664 0.00071813 0.0011922 0.0017701 -0.0041159 -0.0016296 -0.0040095 0.0089652 -0.0032314 0.0074352 0.0037306 0.0090207 0.016284 0 0 0 0 0 0 0 0 0 0 0 0 0 0 0 0 0
7.5703 0.0023136 0.0023488 0.0079284 -0.0026791 -0.0014089 -0.0033214 0.0093902 -0.0041339 0.0048074 0.0032181 0.008021 0.022261 0 0 0 0 0 0 0 0 0 0 0 0 0 0 0 0 0
7.5742 0.0033316 0.0033247 0.012368 -0.00099813 7.5578e-05 -0.0021094 0.0064277 -0.0043154 0.00023337 0.000443 0.0050833 0.012259 0 0 0 0 0 0 0 0 0 0 0 0 0 0 0 0 0
7.5781 0.0036844 0.0036316 0.013614 0.00017582 0.002192 -0.00062222 0.0017982 -0.0028518 -0.0041385 -0.0027482 0.0021584 -0.0088202 0 0 0 0 0 0 0 0 0 0 0 0 0 0 0 0 0
7.582 0.0034348 0.0029864 0.011918 0.0005882 0.0039283 0.00091015 -0.002049 -2.2278e-05 -0.0062322 -0.0041465 0.00023272 -0.027381 0 0 0 0 0 0 0 0 0 0 0 0 0 0 0 0 0
7.5859 0.002584 0.0014365 0.0085852 0.00010325 0.004321 0.0019477 -0.0033323 0.0025496 -0.0052049 -0.0026919 -0.0008906 -0.032347 0 0 0 0 0 0 0 0 0 0 0 0 0 0 0 0 0
7.5898 0.0011414 -0.00061824 0.0046921 -0.0013221 0.0029059 0.0018512 -0.0018591 0.0031844 -0.0019721 0.00086288 -0.0017856 -0.023198 0 0 0 0 0 0 0 0 0 0 0 0 0 0 0 0 0
7.5938 -0.00059441 -0.0025277 0.00049456 -0.0032056 4.5409e-05 0.00053912 0.0010809 0.0017136 0.0014124 0.0045737 -0.0025384 -0.0085172 0 0 0 0 0 0 0 0 0 0 0 0 0 0 0 0 0
7.5977 -0.0019375 -0.0036406 -0.0040683 -0.004311 -0.0030833 -0.0011473 0.0036563 -0.00022518 0.0031785 0.0066133 -0.0026616 0.0019962 0 0 0 0 0 0 0 0 0 0 0 0 0 0 0 0 0
7.6016 -0.0021721 -0.0036299 -0.0085364 -0.003266 -0.0049894 -0.0019541 0.0045509 -0.0005609 0.0029868 0.0062308 -0.0017589 0.0039449 0 0 0 0 0 0 0 0 0 0 0 0 0 0 0 0 0
7.6055 -0.0011554 -0.0026932 -0.011801 0.00022304 -0.0047002 -0.0013 0.0034873 0.0013686 0.001867 0.0038025 -0.00018216 -0.0015528 0 0 0 0 0 0 0 0 0 0 0 0 0 0 0 0 0
7.6094 0.00041203 -0.0014385 -0.012855 0.0046565 -0.002421 8.6908e-05 0.0010929 0.0041716 0.0010553 0.00026158 0.0010327 -0.011336 0 0 0 0 0 0 0 0 0 0 0 0 0 0 0 0 0
7.6133 0.0014286 -0.0004764 -0.01159 0.0074355 0.00050198 0.00073563 -0.0015656 0.0055188 0.00085409 -0.0034097 0.00095379 -0.022112 0 0 0 0 0 0 0 0 0 0 0 0 0 0 0 0 0
7.6172 0.0012764 -3.5161e-06 -0.0087555 0.0066633 0.0024032 -0.00017061 -0.0034188 0.0039994 0.00060863 -0.0062762 -0.00040858 -0.029581 0 0 0 0 0 0 0 0 0 0 0 0 0 0 0 0 0
7.6211 0.00038065 0.00028398 -0.0051513 0.0026309 0.0023843 -0.0018555 -0.0037109 0.00012447 -0.00023484 -0.0073956 -0.0019488 -0.028561 0 0 0 0 0 0 0 0 0 0 0 0 0 0 0 0 0
7.625 -0.00012476 0.00086261 -0.00099557 -0.0023315 0.00088135 -0.002483 -0.002278 -0.0042185 -0.0011674 -0.0060662 -0.0021636 -0.017056 0 0 0 0 0 0 0 0 0 0 0 0 0 0 0 0 0
7.6289 0.0005946 0.0019118 0.0037987 -0.0055872 -0.00070969 -0.00083785 0.0002579 -0.007166 -0.00090204 -0.0024097 -0.00019329 -0.0010997 0 0 0 0 0 0 0 0 0 0 0 0 0 0 0 0 0
7.6328 0.0022742 0.0031076 0.0087578 -0.0060667 -0.0010641 0.0023494 0.002631 -0.0078815 0.0012235 0.0022391 0.0035425 0.0064922 0 0 0 0 0 0 0 0 0 0 0 0 0 0 0 0 0
7.6367 0.0037129 0.0038545 0.012475 -0.0047159 0.00015716 0.00476 0.0035663 -0.00655 0.0041307 0.0057172 0.007532 -0.0042857 0 0 0 0 0 0 0 0 0 0 0 0 0 0 0 0 0
7.6406 0.0037933 0.0037404 0.013379 -0.0032606 0.0021486 0.0043786 0.0026211 -0.0037882 0.0054955 0.0061928 0.010007 -0.029929 0 0 0 0 0 0 0 0 0 0 0 0 0 0 0 0 0
7.6445 0.0024472 0.0028145 0.01106 -0.0025405 0.0035889 0.0013073 0.00057787 -0.00024928 0.00367 0.0033728 0.0098581 -0.052763 0 0 0 0 0 0 0 0 0 0 0 0 0 0 0 0 0
7.6484 0.00068408 0.0014738 0.0068206 -0.0019731 0.003533 -0.0021529 -0.001073 0.0033163 -0.00066773 -0.0011452 0.0071014 -0.053786 0 0 0 0 0 0 0 0 0 0 0 0 0 0 0 0 0
7.6523 -0.00034506 0.00011195 0.0027695 -0.00054126 0.0019471 -0.0033225 -0.0012895 0.0059489 -0.004785 -0.0047282 0.0027326 -0.029254 0 0 0 0 0 0 0 0 0 0 0 0 0 0 0 0 0
7.6563 -0.00037439 -0.0011205 0.0001606 0.0017995 -0.00037855 -0.0013378 -0.00034895 0.00677 -0.0060263 -0.0052615 -0.0018129 0.0042925 0 0 0 0 0 0 0 0 0 0 0 0 0 0 0 0 0
7.6602 -0.00018706 -0.0022498 -0.0014864 0.0037754 -0.0023575 0.0021597 0.0003725 0.0055588 -0.0039542 -0.0024099 -0.0052349 0.0227 0 0 0 0 0 0 0 0 0 0 0 0 0 0 0 0 0
7.6641 -0.00077939 -0.0032353 -0.0036308 0.0039125 -0.0031923 0.0043998 -0.00038672 0.003038 -0.0005471 0.0021922 -0.0067396 0.014397 0 0 0 0 0 0 0 0 0 0 0 0 0 0 0 0 0
7.668 -0.002325 -0.0038411 -0.0070046 0.0020446 -0.0027141 0.0036984 -0.0025914 0.00048364 0.0017097 0.0058903 -0.0061771 -0.0098629 0 0 0 0 0 0 0 0 0 0 0 0 0 0 0 0 0
7.6719 -0.0039098 -0.0037694 -0.010556 -0.0002913 -0.0013735 0.00064311 -0.0048381 -0.0010728 0.0020158 0.0064974 -0.0040138 -0.026733 0 0 0 0 0 0 0 0 0 0 0 0 0 0 0 0 0
7.6758 -0.0042726 -0.0029176 -0.012055 -0.001045 6.3323e-05 -0.0026082 -0.0055193 -0.0013905 0.0016488 0.0034661 -0.0011674 -0.020668 0 0 0 0 0 0 0 0 0 0 0 0 0 0 0 0 0
7.6797 -0.0028606 -0.0014969 -0.0098391 0.00059375 0.00095466 -0.0041221 -0.004209 -0.00092565 0.0022615 -0.0018625 0.0013261 0.0034702 0 0 0 0 0 0 0 0 0 0 0 0 0 0 0 0 0
7.6836 -0.00026766 9.6726e-05 -0.0041863 0.0034402 0.0011335 -0.0034913 -0.0020085 -0.00033 0.0038681 -0.0070161 0.0027683 0.02629 0 0 0 0 0 0 0 0 0 0 0 0 0 0 0 0 0
7.6875 0.0022614 0.0015216 0.0028056 0.0052211 0.00094533 -0.0017294 -0.00051398 -6.5748e-05 0.0046403 -0.0097042 0.0031599 0.031512 0 0 0 0 0 0 0 0 0 0 0 0 0 0 0 0 0
7.6914 0.0037344 0.0026137 0.008604 0.004336 0.00092148 -0.00017613 -0.00034355 -0.00038025 0.0028201 -0.0089604 0.0031723 0.018596 0 0 0 0 0 0 0 0 0 0 0 0 0 0 0 0 0
7.6953 0.0039355 0.0033216 0.011682 0.00099234 0.0013084 0.00045761 -0.00059471 -0.001407 -0.0011266 -0.0054958 0.0036309 -1.3268e-05 0 0 0 0 0 0 0 0 0 0 0 0 0 0 0 0 0
7.6992 0.0032578 0.003586 0.011991 -0.0031139 0.0018349 0.0002155 0.00023796 -0.0030671 -0.0043815 -0.0011236 0.0048014 -0.011836 0 0 0 0 0 0 0 0 0 0 0 0 0 0 0 0 0
7.7031 0.0022037 0.0033278 0.01042 -0.0061041 0.0019395 -0.00054837 0.0027137 -0.0048159 -0.0040565 0.0023221 0.0060238 -0.013684 0 0 0 0 0 0 0 0 0 0 0 0 0 0 0 0 0
7.707 0.0010945 0.0025531 0.0079739 -0.0070336 0.0012882 -0.0014952 0.0056989 -0.0056405 0.00010096 0.0038613 0.0060642 -0.009689 0 0 0 0 0 0 0 0 0 0 0 0 0 0 0 0 0
7.7109 0.00014239 0.0014276 0.0052966 -0.0060477 0.0001199 -0.0022323 0.0071469 -0.0045745 0.0051355 0.0035565 0.0040138 -0.0033781 0 0 0 0 0 0 0 0 0 0 0 0 0 0 0 0 0
7.7148 -0.00041905 0.0002032 0.0026288 -0.0037968 -0.00091179 -0.0022111 0.0057524 -0.0014594 0.0071432 0.002089 8.3234e-05 0.0054823 0 0 0 0 0 0 0 0 0 0 0 0 0 0 0 0 0
7.7188 -0.00045262 -0.00094247 -0.0001025 -0.00089088 -0.0012796 -0.0010165 0.0020613 0.0026966 0.0044858 0.00022415 -0.0043413 0.016056 0 0 0 0 0 0 0 0 0 0 0 0 0 0 0 0 0
7.7227 -0.00017536 -0.0019751 -0.0031835 0.002127 -0.0010153 0.0010947 -0.0018831 0.0061683 -0.00082169 -0.001407 -0.007466 0.021424 0 0 0 0 0 0 0 0 0 0 0 0 0 0 0 0 0
7.7266 -0.0001521 -0.0028972 -0.0068649 0.0045263 -0.00063762 0.0030459 -0.0040092 0.0075092 -0.0047313 -0.0022397 -0.0081315 0.01237 0 0 0 0 0 0 0 0 0 0 0 0 0 0 0 0 0
7.7305 -0.00084193 -0.0035852 -0.010909 0.0054152 -0.00065584 0.0035793 -0.0035807 0.0063632 -0.0043692 -0.0018019 -0.0063989 -0.011758 0 0 0 0 0 0 0 0 0 0 0 0 0 0 0 0 0
7.7344 -0.0020524 -0.0037738 -0.014272 0.0042476 -0.001123 0.0022698 -0.0014738 0.0035279 -0.00014625 -5.9682e-05 -0.0033428 -0.037285 0 0 0 0 0 0 0 0 0 0 0 0 0 0 0 0 0
7.7383 -0.002897 -0.0032433 -0.015396 0.0013964 -0.001637 -5.9042e-06 0.00062865 0.0003274 0.0048043 0.0021923 -0.00032287 -0.044886 0 0 0 0 0 0 0 0 0 0 0 0 0 0 0 0 0
7.7422 -0.0024498 -0.0020369 -0.013145 -0.0018096 -0.0017284 -0.001671 0.0013379 -0.0021588 0.0071266 0.0034606 0.0017072 -0.027123 0 0 0 0 0 0 0 0 0 0 0 0 0 0 0 0 0
7.7461 -0.00058905 -0.00048058 -0.0077337 -0.0037576 -0.0012176 -0.0016595 0.00019832 -0.0034929 0.0055267 0.002419 0.002487 0.0022548 0 0 0 0 0 0 0 0 0 0 0 0 0 0 0 0 0
7.75 0.0017627 0.0010306 -0.00083378 -0.0034982 -0.00022382 -0.0001896 -0.0023002 -0.0037915 0.0012373 -0.0010063 0.0023582 0.018648 0 0 0 0 0 0 0 0 0 0 0 0 0 0 0 0 0
7.7539 0.0033009 0.0022661 0.0053429 -0.001309 0.0010647 0.0015422 -0.0050436 -0.0034002 -0.0032246 -0.0052561 0.0020091 0.0088795 0 0 0 0 0 0 0 0 0 0 0 0 0 0 0 0 0
7.7578 0.0033661 0.0031792 0.0092662 0.0014633 0.0024962 0.0023777 -0.0066968 -0.0026196 -0.0056868 -0.0079567 0.0021697 -0.015835 0 0 0 0 0 0 0 0 0 0 0 0 0 0 0 0 0
7.7617 0.0024199 0.0037099 0.010657 0.0031191 0.0037842 0.0019671 -0.0061943 -0.001603 -0.0052104 -0.007454 0.0032493 -0.03024 0 0 0 0 0 0 0 0 0 0 0 0 0 0 0 0 0
7.7656 0.0015391 0.0036295 0.010072 0.0024535 0.0043349 0.00071101 -0.0033227 -0.00040166 -0.0021215 -0.0039131 0.0049925 -0.020145 0 0 0 0 0 0 0 0 0 0 0 0 0 0 0 0 0
7.7695 0.001406 0.0026618 0.0080944 -0.00063105 0.0034775 -0.00081742 0.00090733 0.0009056 0.0022874 0.0008592 0.0064253 0.0020654 0 0 0 0 0 0 0 0 0 0 0 0 0 0 0 0 0
7.7734 0.0017281 0.00082085 0.0049771 -0.0049541 0.0010884 -0.0022268 0.0045549 0.0020865 0.0060885 0.0046775 0.0063267 0.0079918 0 0 0 0 0 0 0 0 0 0 0 0 0 0 0 0 0
7.7773 0.0016023 -0.0013732 0.00097959 -0.0084348 -0.0019373 -0.003141 0.0057772 0.0027697 0.0072925 0.0062811 0.0040627 -0.018866 0 0 0 0 0 0 0 0 0 0 0 0 0 0 0 0 0
7.7813 0.00043851 -0.0030887 -0.0031886 -0.0090073 -0.0039803 -0.0029651 0.003984 0.0026901 0.0048313 0.0057251 0.0001828 -0.064588 0 0 0 0 0 0 0 0 0 0 0 0 0 0 0 0 0
7.7852 -0.0014484 -0.0037052 -0.0065006 -0.005772 -0.0037506 -0.0011826 0.000234 0.002031 -0.00052033 0.0038046 -0.003782 -0.094667 0 0 0 0 0 0 0 0 0 0 0 0 0 0 0 0 0
7.7891 -0.0031181 -0.0032449 -0.0083103 0.00025769 -0.0013316 0.0019023 -0.0034863 0.0015049 -0.0061705 0.0012765 -0.0062721 -0.08422 0 0 0 0 0 0 0 0 0 0 0 0 0 0 0 0 0
7.793 -0.0038518 -0.0023271 -0.0088703 0.0064449 0.0017047 0.0048071 -0.0055323 0.0019035 -0.0090612 -0.0013701 -0.0066721 -0.040512 0 0 0 0 0 0 0 0 0 0 0 0 0 0 0 0 0
7.7969 -0.0037459 -0.0016628 -0.0090102 0.0099043 0.003326 0.0055955 -0.0054158 0.0033311 -0.0075892 -0.0035912 -0.005505 0.0034177 0 0 0 0 0 0 0 0 0 0 0 0 0 0 0 0 0
7.8008 -0.003508 -0.0015093 -0.0091827 0.009179 0.002461 0.0033461 -0.0036449 0.0047967 -0.0026697 -0.0045634 -0.0037308 0.017927 0 0 0 0 0 0 0 0 0 0 0 0 0 0 0 0 0
7.8047 -0.0036868 -0.0015272 -0.0088301 0.0050597 -0.00028762 -0.00089002 -0.0010063 0.0047314 0.0029142 -0.0035837 -0.0018578 0.001261 0 0 0 0 0 0 0 0 0 0 0 0 0 0 0 0 0
7.8086 -0.0040816 -0.0011261 -0.006805 -6.5547e-05 -0.0031482 -0.00466 0.0018731 0.0022309 0.0063566 -0.0008494 0.00027408 -0.022741 0 0 0 0 0 0 0 0 0 0 0 0 0 0 0 0 0
7.8125 -0.0038796 2.7136e-05 -0.0025486 -0.0038382 -0.0044223 -0.0058937 0.0043416 -0.0019611 0.0064099 0.0022075 0.002873 -0.029532 0 0 0 0 0 0 0 0 0 0 0 0 0 0 0 0 0
7.8164 -0.0023881 0.0017483 0.0030809 -0.0052843 -0.0034793 -0.0044183 0.0054224 -0.0056933 0.0036162 0.0035994 0.0054482 -0.016078 0 0 0 0 0 0 0 0 0 0 0 0 0 0 0 0 0
7.8203 0.0002826 0.003469 0.0081712 -0.0049469 -0.0008853 -0.0018836 0.0041162 -0.0068644 -0.00062531 0.0021323 0.006808 0.00028323 0 0 0 0 0 0 0 0 0 0 0 0 0 0 0 0 0
7.8242 0.0031461 0.0045766 0.01103 -0.0039235 0.002161 -0.00021786 0.00032067 -0.0049745 -0.0050394 -0.0016196 0.0059387 0.0026717 0 0 0 0 0 0 0 0 0 0 0 0 0 0 0 0 0
7.8281 0.0049072 0.0046786 0.011227 -0.0028311 0.0044706 -6.4376e-05 -0.0045104 -0.0014622 -0.0086596 -0.0055497 0.0029823 -0.0076482 0 0 0 0 0 0 0 0 0 0 0 0 0 0 0 0 0
7.832 0.0047232 0.0036834 0.0094974 -0.0016134 0.0051906 -0.00059655 -0.0078752 0.0014792 -0.010445 -0.0073467 -0.00063981 -0.014584 0 0 0 0 0 0 0 0 0 0 0 0 0 0 0 0 0
7.8359 0.0026571 0.0017814 0.006741 -0.000164 0.0039222 -0.00071265 -0.0078027 0.0025823 -0.0092455 -0.0059316 -0.0031542 -0.0065363 0 0 0 0 0 0 0 0 0 0 0 0 0 0 0 0 0
7.8398 -0.00038469 -0.00057721 0.0031928 0.0010866 0.00089792 -0.00027925 -0.004299 0.0022505 -0.0045986 -0.0020025 -0.0036533 0.0097995 0 0 0 0 0 0 0 0 0 0 0 0 0 0 0 0 0
7.8438 -0.0031081 -0.0027461 -0.0014003 0.0013667 -0.0028332 -0.00013771 0.0005938 0.0018318 0.002265 0.0025544 -0.0026171 0.016106 0 0 0 0 0 0 0 0 0 0 0 0 0 0 0 0 0
7.8477 -0.0044158 -0.0040849 -0.006853 0.00038779 -0.0055964 -0.00094047 0.0042247 0.0022258 0.0083772 0.0057923 -0.0014106 0.0023833 0 0 0 0 0 0 0 0 0 0 0 0 0 0 0 0 0
7.8516 -0.0038789 -0.0042695 -0.011924 -0.0011008 -0.0058856 -0.0021385 0.0050697 0.0031481 0.010469 0.0065608 -0.0012925 -0.02121 0 0 0 0 0 0 0 0 0 0 0 0 0 0 0 0 0
7.8555 -0.0019139 -0.0034914 -0.014779 -0.0017303 -0.0033819 -0.0022998 0.0034112 0.003622 0.0070625 0.0047308 -0.0027079 -0.033472 0 0 0 0 0 0 0 0 0 0 0 0 0 0 0 0 0
7.8594 0.00043872 -0.0023306 -0.014223 -0.00064042 0.00061782 -0.00054017 0.00065693 0.0030529 -0.00034189 0.00099244 -0.0051708 -0.023052 0 0 0 0 0 0 0 0 0 0 0 0 0 0 0 0 0
7.8633 0.0020795 -0.001343 -0.010601 0.0017043 0.0038771 0.0023724 -0.0018016 0.0017619 -0.0079766 -0.0034107 -0.0075047 0.00034844 0 0 0 0 0 0 0 0 0 0 0 0 0 0 0 0 0
7.8672 0.0024727 -0.00067867 -0.0055575 0.0038026 0.0046479 0.0044399 -0.0031284 0.0005272 -0.011962 -0.0069196 -0.0081825 0.015831 0 0 0 0 0 0 0 0 0 0 0 0 0 0 0 0 0
7.8711 0.0019215 -6.2494e-05 -0.00088405 0.0042814 0.0028103 0.0040965 -0.0028342 -0.00026684 -0.010428 -0.0080546 -0.0058505 0.011766 0 0 0 0 0 0 0 0 0 0 0 0 0 0 0 0 0
7.875 0.0012726 0.0008468 0.0025433 0.0029021 -0.00014668 0.0015712 -0.00057676 -0.00093812 -0.0042862 -0.0060599 -0.0001831 -0.0041863 0 0 0 0 0 0 0 0 0 0 0 0 0 0 0 0 0
7.8789 0.0012409 0.002051 0.0049129 0.00056118 -0.0022604 -0.0013326 0.0034288 -0.001989 0.0035572 -0.0015096 0.0072949 -0.015175 0 0 0 0 0 0 0 0 0 0 0 0 0 0 0 0 0
7.8828 0.001871 0.0031405 0.0068128 -0.0015775 -0.002433 -0.0028106 0.0077886 -0.0033798 0.0097509 0.0036539 0.013304 -0.013856 0 0 0 0 0 0 0 0 0 0 0 0 0 0 0 0 0
7.8867 0.0025588 0.0036204 0.0085158 -0.002906 -0.0009823 -0.0024727 0.010133 -0.0043966 0.011858 0.0069364 0.014384 -0.0095358 0 0 0 0 0 0 0 0 0 0 0 0 0 0 0 0 0
7.8906 0.0025939 0.0033209 0.0098287 -0.0034198 0.00086499 -0.0013203 0.0085478 -0.0042442 0.009085 0.0066462 0.0092748 -0.016407 0 0 0 0 0 0 0 0 0 0 0 0 0 0 0 0 0
7.8945 0.001742 0.0025015 0.010419 -0.0031602 0.0019652 -0.00047011 0.0032512 -0.0027414 0.0024615 0.0029734 0.00030383 -0.035949 0 0 0 0 0 0 0 0 0 0 0 0 0 0 0 0 0
7.8984 0.00037616 0.0015661 0.010076 -0.0018642 0.0019189 -2.7832e-05 -0.0030829 -0.00044086 -0.0054109 -0.0019677 -0.0076647 -0.053004 0 0 0 0 0 0 0 0 0 0 0 0 0 0 0 0 0
7.9023 -0.00090661 0.00068043 0.0086073 0.00066409 0.0010327 0.00073823 -0.0069941 0.0018503 -0.011141 -0.0052761 -0.010366 -0.050522 0 0 0 0 0 0 0 0 0 0 0 0 0 0 0 0 0
7.9063 -0.0017815 -0.00032247 0.0056477 0.0038574 -0.00015088 0.0022005 -0.0066971 0.0035845 -0.011912 -0.0049482 -0.0070886 -0.027899 0 0 0 0 0 0 0 0 0 0 0 0 0 0 0 0 0
7.9102 -0.0023417 -0.0016588 0.00088435 0.0062794 -0.0012469 0.0035443 -0.0032715 0.0045534 -0.0069878 -0.0010798 -0.0010714 -0.0033863 0 0 0 0 0 0 0 0 0 0 0 0 0 0 0 0 0
7.9141 -0.0028095 -0.0032134 -0.0052831 0.0065185 -0.0020868 0.0033419 0.00044646 0.0046506 0.0015394 0.0041709 0.0030772 0.0027964 0 0 0 0 0 0 0 0 0 0 0 0 0 0 0 0 0
7.918 -0.0031607 -0.0044466 -0.011265 0.0044192 -0.0025738 0.0010782 0.0022293 0.0037896 0.0094993 0.0078467 0.0028467 -0.01199 0 0 0 0 0 0 0 0 0 0 0 0 0 0 0 0 0
7.9219 -0.003071 -0.0047064 -0.014703 0.0014591 -0.0025979 -0.0019266 0.0019456 0.0021446 0.012737 0.0078929 -0.0006306 -0.030316 0 0 0 0 0 0 0 0 0 0 0 0 0 0 0 0 0
7.9258 -0.0022442 -0.0036934 -0.013794 -0.00026854 -0.0021021 -0.0033059 0.00097734 0.00034254 0.0094083 0.0042473 -0.0040638 -0.031783 0 0 0 0 0 0 0 0 0 0 0 0 0 0 0 0 0
7.9297 -0.0007771 -0.0016961 -0.0086405 0.00028132 -0.0011789 -0.0016337 0.00042412 -0.00083954 0.0010612 -0.0012997 -0.0049731 -0.012478 0 0 0 0 0 0 0 0 0 0 0 0 0 0 0 0 0
7.9336 0.00081784 0.00057867 -0.0014766 0.0022328 -6.3001e-05 0.0021447 5.6105e-05 -0.0011401 -0.0081916 -0.0062696 -0.0034405 0.012439 0 0 0 0 0 0 0 0 0 0 0 0 0 0 0 0 0
7.9375 0.0019711 0.0024178 0.0045722 0.0035171 0.00097298 0.0052284 -0.0009567 -0.0011413 -0.013897 -0.0088369 -0.0012823 0.024787 0 0 0 0 0 0 0 0 0 0 0 0 0 0 0 0 0
7.9414 0.0024548 0.0034389 0.0074086 0.0025954 0.0017081 0.0051145 -0.0024855 -0.0017454 -0.013554 -0.0085098 0.0002058 0.02097 0 0 0 0 0 0 0 0 0 0 0 0 0 0 0 0 0
7.9453 0.0024527 0.0036562 0.0071649 -0.00031203 0.001991 0.0016139 -0.0029523 -0.0031639 -0.0077097 -0.0059111 0.0015256 0.013339 0 0 0 0 0 0 0 0 0 0 0 0 0 0 0 0 0
7.9492 0.0022657 0.00332 0.0058076 -0.0035071 0.0017395 -0.0029645 -0.00070881 -0.004439 0.00056782 -0.0021081 0.0040138 0.014993 0 0 0 0 0 0 0 0 0 0 0 0 0 0 0 0 0
7.9531 0.001977 0.0027105 0.005474 -0.0052513 0.00099021 -0.0055932 0.0039618 -0.0041435 0.0073779 0.0018678 0.0077392 0.024948 0 0 0 0 0 0 0 0 0 0 0 0 0 0 0 0 0
7.957 0.0014206 0.0020157 0.0068144 -0.0050309 -3.5975e-05 -0.0047806 0.0083338 -0.0017426 0.0098516 0.0050686 0.010576 0.029609 0 0 0 0 0 0 0 0 0 0 0 0 0 0 0 0 0
7.9609 0.00047233 0.0013036 0.0085543 -0.0036154 -0.0009612 -0.0015074 0.0090489 0.0016811 0.0073206 0.0065575 0.0096478 0.018685 0 0 0 0 0 0 0 0 0 0 0 0 0 0 0 0 0
7.9648 -0.00065467 0.00054076 0.0085234 -0.0020774 -0.001418 0.0017508 0.0048311 0.0041499 0.0013742 0.005653 0.0039829 -0.0018549 0 0 0 0 0 0 0 0 0 0 0 0 0 0 0 0 0
7.9688 -0.0014481 -0.00035749 0.00531 -0.00085421 -0.0012621 0.0029571 -0.002292 0.0043898 -0.0050722 0.0024873 -0.0040915 -0.014173 0 0 0 0 0 0 0 0 0 0 0 0 0 0 0 0 0
7.9727 -0.0014812 -0.0014335 -0.00068463 0.00028585 -0.00067095 0.0018243 -0.0083945 0.0028257 -0.0091823 -0.0016525 -0.010235 -0.0062494 0 0 0 0 0 0 0 0 0 0 0 0 0 0 0 0 0
7.9766 -0.00081137 -0.0025789 -0.0074716 0.0015364 -5.2858e-05 -0.00036148 -0.010474 0.0010225 -0.0094149 -0.0047551 -0.01111 0.015441 0 0 0 0 0 0 0 0 0 0 0 0 0 0 0 0 0
7.9805 -1.6368e-05 -0.0035006 -0.012687 0.002514 0.0001658 -0.0019988 -0.0083054 0.00012532 -0.0060285 -0.0052145 -0.0066385 0.031682 0 0 0 0 0 0 0 0 0 0 0 0 0 0 0 0 0
7.9844 0.00020467 -0.0038318 -0.014852 0.0025304 -0.00024714 -0.0023663 -0.0039608 -0.00015684 -0.00073099 -0.0028894 0.00023964 0.029122 0 0 0 0 0 0 0 0 0 0 0 0 0 0 0 0 0
7.9883 -0.00043397 -0.0033429 -0.013871 0.0013763 -0.0011928 -0.0018948 0.00021127 -0.0010293 0.0042415 0.00075698 0.0059133 0.012846 0 0 0 0 0 0 0 0 0 0 0 0 0 0 0 0 0
7.9922 -0.0015551 -0.0020985 -0.01062 -0.00027419 -0.0022064 -0.001531 0.0031652 -0.0031133 0.0070903 0.0035928 0.0084637 0.00028895 0 0 0 0 0 0 0 0 0 0 0 0 0 0 0 0 0
7.9961 -0.0023511 -0.00043313 -0.0061703 -0.0013497 -0.0025695 -0.0018737 0.0050768 -0.0055334 0.0070244 0.0041195 0.0082777 0.0031138 0 0 0 0 0 0 0 0 0 0 0 0 0 0 0 0 0
8 -0.0021283 0.0012356 -0.001279 -0.0013266 -0.0016284 -0.0027588 0.0061666 -0.0065733 0.0043191 0.0021947 0.0068597 0.01592 0 0 0 0 0 0 0 0 0 0 0 0 0 0 0 0 0
8.0039 -0.00077359 0.0026008 0.003596 -0.00069217 0.00074768 -0.0034806 0.0059527 -0.0052956 3.8912e-05 -0.0011972 0.0052651 0.023195 0 0 0 0 0 0 0 0 0 0 0 0 0 0 0 0 0
8.0078 0.001164 0.0035184 0.007999 -0.00044886 0.0038433 -0.0033457 0.0037599 -0.0025274 -0.0043381 -0.0046882 0.0035543 0.016739 0 0 0 0 0 0 0 0 0 0 0 0 0 0 0 0 0
8.0117 0.0028053 0.00392 0.011316 -0.0011468 0.0062549 -0.0021323 -0.0001672 -0.00021956 -0.0072975 -0.0070872 0.0014266 0.0048651 0 0 0 0 0 0 0 0 0 0 0 0 0 0 0 0 0
8.0156 0.0034434 0.0037197 0.012913 -0.0023957 0.0066113 -0.0002111 -0.0042667 0.00023129 -0.0077017 -0.0075108 -0.00092421 0.0033691 0 0 0 0 0 0 0 0 0 0 0 0 0 0 0 0 0
8.0195 0.0028997 0.0028424 0.012409 -0.0033036 0.0044682 0.0016554 -0.006538 -0.00088302 -0.0052267 -0.0054271 -0.0026949 0.017598 0 0 0 0 0 0 0 0 0 0 0 0 0 0 0 0 0
8.0234 0.0015454 0.0013535 0.009806 -0.0033438 0.00071923 0.0026803 -0.0059473 -0.0019966 -0.00063791 -0.00098842 -0.0031499 0.034685 0 0 0 0 0 0 0 0 0 0 0 0 0 0 0 0 0
8.0273 2.9171e-05 -0.00044771 0.0054532 -0.0027437 -0.0028633 0.0024205 -0.0031107 -0.0017361 0.0043523 0.0045331 -0.0023462 0.035014 0 0 0 0 0 0 0 0 0 0 0 0 0 0 0 0 0
8.0313 -0.0010824 -0.0020957 -6.258e-06 -0.0020375 -0.0046978 0.0010065 0.00025999 -1.6383e-05 0.0077299 0.008859 -0.0012026 0.012165 0 0 0 0 0 0 0 0 0 0 0 0 0 0 0 0 0
8.0352 -0.0015292 -0.0031609 -0.0055921 -0.0013335 -0.0043084 -0.00087164 0.0025395 0.002144 0.0080796 0.0097477 -0.00089249 -0.018686 0 0 0 0 0 0 0 0 0 0 0 0 0 0 0 0 0
8.0391 -0.0013557 -0.0034425 -0.010009 -0.00015852 -0.0024412 -0.0022549 0.0030079 0.0036744 0.0052657 0.0064631 -0.0021059 -0.033168 0 0 0 0 0 0 0 0 0 0 0 0 0 0 0 0 0
8.043 -0.00075713 -0.0030169 -0.011999 0.0018903 -0.00037945 -0.0023864 0.0018977 0.0042077 0.00050974 0.00053435 -0.0046875 -0.019811 0 0 0 0 0 0 0 0 0 0 0 0 0 0 0 0 0
8.0469 6.6258e-05 -0.0021335 -0.011008 0.004369 0.00093147 -0.0011333 2.7469e-05 0.0038958 -0.0041732 -0.0049677 -0.0077301 0.00905 0 0 0 0 0 0 0 0 0 0 0 0 0 0 0 0 0
8.0508 0.00094523 -0.0010612 -0.0076995 0.0059929 0.0012965 0.00088602 -0.0014972 0.0027559 -0.0068601 -0.0072652 -0.0099107 0.027977 0 0 0 0 0 0 0 0 0 0 0 0 0 0 0 0 0
8.0547 0.0016968 5.6746e-06 -0.0037429 0.0055862 0.0010646 0.0025817 -0.0015133 0.00049484 -0.0064886 -0.0055189 -0.0099215 0.020848 0 0 0 0 0 0 0 0 0 0 0 0 0 0 0 0 0
8.0586 0.0021138 0.00095628 -0.0008043 0.0031518 0.00067466 0.0029533 0.00072421 -0.0028947 -0.0032176 -0.0011308 -0.0070078 -0.0055791 0 0 0 0 0 0 0 0 0 0 0 0 0 0 0 0 0
8.0625 0.0020548 0.0017354 0.00057651 3.029e-05 0.00039779 0.0016346 0.0048441 -0.0064763 0.0016682 0.0033582 -0.0015357 -0.028802 0 0 0 0 0 0 0 0 0 0 0 0 0 0 0 0 0
8.0664 0.0015738 0.0023243 0.001292 -0.002075 0.00036709 -0.00087862 0.0090675 -0.008576 0.0062042 0.0058098 0.0047701 -0.031029 0 0 0 0 0 0 0 0 0 0 0 0 0 0 0 0 0
8.0703 0.00094636 0.0027297 0.0028083 -0.0023629 0.0006545 -0.0034454 0.010964 -0.0079238 0.0084157 0.0054021 0.0093402 -0.014196 0 0 0 0 0 0 0 0 0 0 0 0 0 0 0 0 0
8.0742 0.00051928 0.0029555 0.0058002 -0.0013839 0.0011996 -0.0048223 0.009053 -0.0047654 0.0070793 0.0026093 0.010021 0.003102 0 0 0 0 0 0 0 0 0 0 0 0 0 0 0 0 0
8.0781 0.00047044 0.0029626 0.0094315 -0.00034704 0.0017021 -0.0042542 0.0040772 -0.00086666 0.0023586 -0.0012944 0.0064099 0.0026727 0 0 0 0 0 0 0 0 0 0 0 0 0 0 0 0 0
8.082 0.00066671 0.0026581 0.011897 -1.5267e-05 0.0017329 -0.0018321 -0.0012159 0.0016935 -0.0040101 -0.0046836 0.00032196 -0.017807 0 0 0 0 0 0 0 0 0 0 0 0 0 0 0 0 0
8.0859 0.00074621 0.0019436 0.011736 -0.00022166 0.0010827 0.0015315 -0.0038362 0.0019453 -0.0092608 -0.0059559 -0.0051058 -0.043475 0 0 0 0 0 0 0 0 0 0 0 0 0 0 0 0 0
8.0898 0.00037058 0.00080077 0.0087804 -0.00033492 1.9653e-05 0.0044814 -0.0025582 0.00051127 -0.010819 -0.0041084 -0.0072014 -0.054611 0 0 0 0 0 0 0 0 0 0 0 0 0 0 0 0 0
8.0938 -0.00053974 -0.00064856 0.0040085 -4.6476e-05 -0.00088419 0.0057955 0.0013771 -0.0011145 -0.0076743 0.00052318 -0.0052998 -0.041459 0 0 0 0 0 0 0 0 0 0 0 0 0 0 0 0 0
8.0977 -0.0017456 -0.0021506 -0.0013293 0.00038734 -0.0012722 0.0049313 0.0053359 -0.0017253 -0.0011039 0.0059619 -0.0010242 -0.010321 0 0 0 0 0 0 0 0 0 0 0 0 0 0 0 0 0
8.1016 -0.0028148 -0.0033862 -0.0063532 0.00063768 -0.0013579 0.0023163 0.0071642 -0.0010367 0.0058325 0.0093403 0.0028398 0.021965 0 0 0 0 0 0 0 0 0 0 0 0 0 0 0 0 0
8.1055 -0.0033215 -0.0040534 -0.010408 0.00087992 -0.0016855 -0.0007906 0.0063696 0.0004852 0.0098846 0.0085364 0.0040912 0.039543 0 0 0 0 0 0 0 0 0 0 0 0 0 0 0 0 0
8.1094 -0.0030111 -0.0039409 -0.012579 0.0017038 -0.0024589 -0.0028791 0.0039157 0.0021333 0.0093999 0.0036208 0.0023395 0.036854 0 0 0 0 0 0 0 0 0 0 0 0 0 0 0 0 0
8.1133 -0.0018955 -0.0029954 -0.011772 0.003356 -0.0031201 -0.0029787 0.0011706 0.0032491 0.0051895 -0.0030398 -0.00099272 0.020625 0 0 0 0 0 0 0 0 0 0 0 0 0 0 0 0 0
8.1172 -0.00028701 -0.0013793 -0.0076091 0.0051144 -0.0027106 -0.0012325 -0.00093266 0.0032503 -9.7558e-05 -0.0082114 -0.0037473 0.0044507 0 0 0 0 0 0 0 0 0 0 0 0 0 0 0 0 0
8.1211 0.0012623 0.00052498 -0.0013242 0.0055754 -0.00079435 0.001146 -0.0019955 0.0017477 -0.0036619 -0.0097232 -0.0043848 -0.00029884 0 0 0 0 0 0 0 0 0 0 0 0 0 0 0 0 0
8.125 0.0021661 0.0022147 0.0045019 0.0037564 0.0019104 0.0025916 -0.001853 -0.0010972 -0.0041546 -0.007522 -0.002751 0.0082523 0 0 0 0 0 0 0 0 0 0 0 0 0 0 0 0 0
8.1289 0.0021193 0.0032609 0.0075361 5.5894e-05 0.0038789 0.0021679 -0.0004862 -0.0043239 -0.0021594 -0.0032677 0.00011034 0.021716 0 0 0 0 0 0 0 0 0 0 0 0 0 0 0 0 0
8.1328 0.0013347 0.0034922 0.0074125 -0.0038533 0.0039177 0.00015087 0.0017197 -0.0065052 0.00060739 0.00093969 0.0027868 0.028136 0 0 0 0 0 0 0 0 0 0 0 0 0 0 0 0 0
8.1367 0.00047199 0.0030426 0.0059859 -0.00617 0.0021317 -0.0022044 0.0038154 -0.0066093 0.0026034 0.0036287 0.0042939 0.021695 0 0 0 0 0 0 0 0 0 0 0 0 0 0 0 0 0
8.1406 0.00022293 0.0022214 0.0057028 -0.0061716 -0.00013585 -0.0035363 0.0046515 -0.0047146 0.0032518 0.0042632 0.0043305 0.007771 0 0 0 0 0 0 0 0 0 0 0 0 0 0 0 0 0
8.1445 0.00081234 0.0013039 0.0074088 -0.0044696 -0.0013449 -0.0032333 0.0036091 -0.0019014 0.0027881 0.0030411 0.0030199 -0.0014556 0 0 0 0 0 0 0 0 0 0 0 0 0 0 0 0 0
8.1484 0.001813 0.00040214 0.0095309 -0.0022089 -0.0008838 -0.001665 0.0010795 0.00061776 0.0016097 0.00070722 0.00059067 0.0022269 0 0 0 0 0 0 0 0 0 0 0 0 0 0 0 0 0
8.1523 0.0024575 -0.00050102 0.0094072 -7.2204e-05 0.00062816 0.00027287 -0.0017503 0.002326 -7.9565e-05 -0.001528 -0.0025945 0.015344 0 0 0 0 0 0 0 0 0 0 0 0 0 0 0 0 0
8.1563 0.0022182 -0.0014203 0.0056053 0.0019677 0.0019754 0.001806 -0.0036188 0.0034271 -0.002 -0.0023055 -0.0057443 0.025585 0 0 0 0 0 0 0 0 0 0 0 0 0 0 0 0 0
8.1602 0.0011792 -0.0022757 -0.00081223 0.0040326 0.0022402 0.0025706 -0.003824 0.0041409 -0.0033648 -0.00084694 -0.0075906 0.023154 0 0 0 0 0 0 0 0 0 0 0 0 0 0 0 0 0
8.1641 -9.8596e-05 -0.0029163 -0.0071215 0.0056505 0.0012258 0.0024526 -0.0023821 0.0041184 -0.0030334 0.0023477 -0.006981 0.0099535 0 0 0 0 0 0 0 0 0 0 0 0 0 0 0 0 0
8.168 -0.0010671 -0.0032108 -0.010998 0.0058502 -0.00070717 0.0013744 0.00016419 0.0027014 -0.00042858 0.0055588 -0.0038481 -0.00264 0 0 0 0 0 0 0 0 0 0 0 0 0 0 0 0 0
8.1719 -0.0015675 -0.0030941 -0.011919 0.0040683 -0.0029442 -0.00058036 0.0029329 -0.00017383 0.0035144 0.0068561 0.000304 -0.005664 0 0 0 0 0 0 0 0 0 0 0 0 0 0 0 0 0
8.1758 -0.0017641 -0.0025331 -0.010823 0.0010047 -0.0046942 -0.0028156 0.0048065 -0.0034112 0.0064258 0.0053537 0.0030972 -0.0022008 0 0 0 0 0 0 0 0 0 0 0 0 0 0 0 0 0
8.1797 -0.0017626 -0.0014843 -0.0086744 -0.0015113 -0.0049979 -0.0041814 0.0047113 -0.0052867 0.0059385 0.0016934 0.002912 -0.0042978 0 0 0 0 0 0 0 0 0 0 0 0 0 0 0 0 0
8.1836 -0.0013675 5.7642e-05 -0.0055261 -0.0017318 -0.0030895 -0.0036015 0.0022347 -0.0047635 0.0015781 -0.0025869 0.00024409 -0.019348 0 0 0 0 0 0 0 0 0 0 0 0 0 0 0 0 0
8.1875 -0.00028494 0.0019281 -0.00098512 0.0006269 0.00087296 -0.0010202 -0.0017742 -0.0024229 -0.0044308 -0.0061172 -0.002444 -0.039651 0 0 0 0 0 0 0 0 0 0 0 0 0 0 0 0 0
8.1914 0.0014035 0.0037102 0.0045959 0.0039704 0.0053431 0.0022017 -0.0052973 -9.0708e-05 -0.0083235 -0.0081994 -0.0024693 -0.047067 0 0 0 0 0 0 0 0 0 0 0 0 0 0 0 0 0
8.1953 0.0030133 0.0048412 0.0096294 0.0057871 0.0079238 0.0040201 -0.0062159 0.00058771 -0.0072752 -0.0084952 0.0010129 -0.030044 0 0 0 0 0 0 0 0 0 0 0 0 0 0 0 0 0
8.1992 0.0036116 0.0048955 0.012186 0.0043285 0.006868 0.0031762 -0.0037691 -0.00059954 -0.0014215 -0.006611 0.0063008 0.0029945 0 0 0 0 0 0 0 0 0 0 0 0 0 0 0 0 0
8.2031 0.002735 0.0038586 0.011478 -0.00017198 0.0025037 0.00024014 0.00072016 -0.0024107 0.006107 -0.002387 0.010382 0.028119 0 0 0 0 0 0 0 0 0 0 0 0 0 0 0 0 0
8.207 0.00084568 0.0021715 0.008494 -0.0055502 -0.0026682 -0.0027124 0.0045461 -0.0032841 0.011183 0.0032485 0.011079 0.025925 0 0 0 0 0 0 0 0 0 0 0 0 0 0 0 0 0
8.2109 -0.00093149 0.00048191 0.0051427 -0.0089491 -0.0055171 -0.0036124 0.0053406 -0.0025419 0.011244 0.0079563 0.0083427 -0.00067943 0 0 0 0 0 0 0 0 0 0 0 0 0 0 0 0 0
8.2148 -0.0016294 -0.00073467 0.0027089 -0.0084343 -0.0044188 -0.0018957 0.0025791 -0.00064278 0.0066336 0.009071 0.0037654 -0.027871 0 0 0 0 0 0 0 0 0 0 0 0 0 0 0 0 0
8.2188 -0.0011478 -0.0014194 0.0010332 -0.0040516 -0.00037265 0.0012022 -0.00218 0.0015322 -2.3331e-05 0.0055919 -0.0009699 -0.03103 0 0 0 0 0 0 0 0 0 0 0 0 0 0 0 0 0
8.2227 -0.00026056 -0.0018743 -0.00093259 0.0021973 0.0037501 0.0037005 -0.0063681 0.0034732 -0.0056479 -0.00061438 -0.0051401 -0.0056463 0 0 0 0 0 0 0 0 0 0 0 0 0 0 0 0 0
8.2266 6.5194e-05 -0.00246 -0.003855 0.0073857 0.005218 0.0042983 -0.0079071 0.0051043 -0.0082999 -0.0057489 -0.0086403 0.02971 0 0 0 0 0 0 0 0 0 0 0 0 0 0 0 0 0
8.2305 -0.00055222 -0.0032704 -0.0072657 0.0091473 0.0031911 0.0030213 -0.0061441 0.0062059 -0.0076262 -0.0067081 -0.010901 0.050311 0 0 0 0 0 0 0 0 0 0 0 0 0 0 0 0 0
8.2344 -0.0016683 -0.0040077 -0.0099091 0.0068692 -0.00096178 0.00078641 -0.0018705 0.0060378 -0.0043643 -0.0033435 -0.010539 0.045881 0 0 0 0 0 0 0 0 0 0 0 0 0 0 0 0 0
8.2383 -0.0024414 -0.004139 -0.010683 0.0019754 -0.0047697 -0.0014445 0.0032441 0.0037964 0.00026667 0.0015409 -0.0064428 0.026418 0 0 0 0 0 0 0 0 0 0 0 0 0 0 0 0 0
8.2422 -0.0022994 -0.003232 -0.0092378 -0.0028769 -0.0062108 -0.003077 0.0073136 -0.0004094 0.0047684 0.0044375 0.00061145 0.0097807 0 0 0 0 0 0 0 0 0 0 0 0 0 0 0 0 0
8.2461 -0.0012843 -0.0012655 -0.0058617 -0.0052767 -0.0046781 -0.0037118 0.0088041 -0.0050743 0.0074031 0.0036965 0.0075723 0.0047513 0 0 0 0 0 0 0 0 0 0 0 0 0 0 0 0 0
8.25 0.00012001 0.0012722 -0.0010663 -0.0043749 -0.0010089 -0.002953 0.0070571 -0.0079974 0.0066517 0.00032112 0.01079 0.0058795 0 0 0 0 0 0 0 0 0 0 0 0 0 0 0 0 0
8.2539 0.001403 0.003566 0.0045146 -0.0012581 0.0031106 -0.00070696 0.0026927 -0.0077692 0.0021857 -0.0033641 0.0086804 0.0031021 0 0 0 0 0 0 0 0 0 0 0 0 0 0 0 0 0
8.2578 0.0022799 0.0048498 0.0098832 0.001823 0.0059034 0.0022644 -0.002441 -0.004833 -0.0043482 -0.0056492 0.0031604 -0.005834 0 0 0 0 0 0 0 0 0 0 0 0 0 0 0 0 0
8.2617 0.0026418 0.004772 0.013615 0.0028455 0.0061782 0.0043168 -0.0060246 -0.0011768 -0.0096746 -0.0061937 -0.0015562 -0.013582 0 0 0 0 0 0 0 0 0 0 0 0 0 0 0 0 0
8.2656 0.0024019 0.0035394 0.014379 0.0011426 0.0038303 0.0038507 -0.0064823 0.0011336 -0.010584 -0.0052843 -0.0020443 -0.012938 0 0 0 0 0 0 0 0 0 0 0 0 0 0 0 0 0
8.2695 0.0015004 0.0017562 0.01176 -0.0023621 -1.1364e-05 0.00062583 -0.0039111 0.0013836 -0.0060357 -0.0028711 0.0017543 -0.0063235 0 0 0 0 0 0 0 0 0 0 0 0 0 0 0 0 0
8.2734 8.3161e-05 6.5934e-05 0.0066582 -0.0058086 -0.0034311 -0.003707 -3.4984e-05 0.00046637 0.0018397 0.0012832 0.0065127 -0.003783 0 0 0 0 0 0 0 0 0 0 0 0 0 0 0 0 0
8.2773 -0.0013845 -0.0011671 0.00082031 -0.0074251 -0.0047268 -0.0065243 0.0028477 -0.00012099 0.0087568 0.0064753 0.0080682 -0.011225 0 0 0 0 0 0 0 0 0 0 0 0 0 0 0 0 0
8.2813 -0.0022899 -0.0019356 -0.00414 -0.0063413 -0.0034358 -0.0060303 0.0032177 0.00041976 0.010802 0.010445 0.0045276 -0.021838 0 0 0 0 0 0 0 0 0 0 0 0 0 0 0 0 0
8.2852 -0.0022672 -0.0024156 -0.0074555 -0.0028927 -0.00064831 -0.0025364 0.0010941 0.0016948 0.0068377 0.010467 -0.0024131 -0.020997 0 0 0 0 0 0 0 0 0 0 0 0 0 0 0 0 0
8.2891 -0.0014944 -0.002721 -0.009196 0.0015711 0.0017152 0.0017896 -0.0022071 0.0027132 -0.00080741 0.0055879 -0.0087682 -0.00094623 0 0 0 0 0 0 0 0 0 0 0 0 0 0 0 0 0
8.293 -0.00060868 -0.0027984 -0.0097811 0.0052418 0.0022008 0.004456 -0.0049981 0.0028694 -0.0077955 -0.0020025 -0.011002 0.029343 0 0 0 0 0 0 0 0 0 0 0 0 0 0 0 0 0
8.2969 -0.00026674 -0.002528 -0.0095845 0.0066141 0.00074968 0.0042189 -0.0061377 0.0023687 -0.010359 -0.0080066 -0.0081455 0.04986 0 0 0 0 0 0 0 0 0 0 0 0 0 0 0 0 0
8.3008 -0.00067355 -0.0018981 -0.008874 0.005204 -0.0014089 0.0015804 -0.0054286 0.001793 -0.0073495 -0.0089424 -0.0019748 0.046451 0 0 0 0 0 0 0 0 0 0 0 0 0 0 0 0 0
8.3047 -0.0014359 -0.0010625 -0.0078408 0.0018482 -0.0027434 -0.0018888 -0.0034428 0.0013618 -0.00061779 -0.0046516 0.0044744 0.02333 0 0 0 0 0 0 0 0 0 0 0 0 0 0 0 0 0
8.3086 -0.0018401 -0.00021884 -0.0064342 -0.0017097 -0.0024723 -0.0046155 -0.0010637 0.00068943 0.0062656 0.0016704 0.0087435 -0.00058685 0 0 0 0 0 0 0 0 0 0 0 0 0 0 0 0 0
8.3125 -0.0013439 0.00056346 -0.0041597 -0.0038236 -0.00092101 -0.0056722 0.00093699 -0.00071411 0.0099648 0.0059094 0.0099265 -0.0080622 0 0 0 0 0 0 0 0 0 0 0 0 0 0 0 0 0
8.3164 5.8245e-05 0.0013771 -0.00030856 -0.0039178 0.00093649 -0.004847 0.0021223 -0.0027243 0.0088977 0.0058968 0.0085101 0.002459 0 0 0 0 0 0 0 0 0 0 0 0 0 0 0 0 0
8.3203 0.0018149 0.0023158 0.0052579 -0.0027091 0.0022379 -0.0025021 0.0024036 -0.0044333 0.0037143 0.002492 0.0056369 0.017443 0 0 0 0 0 0 0 0 0 0 0 0 0 0 0 0 0
8.3242 0.0031296 0.0032615 0.011365 -0.0014813 0.0026809 0.00049553 0.0019227 -0.0047748 -0.0032113 -0.001641 0.0024934 0.021618 0 0 0 0 0 0 0 0 0 0 0 0 0 0 0 0 0
8.3281 0.0033978 0.0038363 0.015689 -0.0009978 0.0024489 0.0029149 0.00091551 -0.0034174 -0.0088717 -0.0041735 8.4832e-05 0.010996 0 0 0 0 0 0 0 0 0 0 0 0 0 0 0 0 0
8.332 0.0025217 0.0036007 0.016036 -0.00097353 0.0018597 0.0036336 -0.00034136 -0.0011182 -0.010862 -0.0043503 -0.00082333 -0.0057031 0 0 0 0 0 0 0 0 0 0 0 0 0 0 0 0 0
8.3359 0.00093698 0.0023645 0.011875 -0.00055056 0.0011066 0.0023199 -0.0014905 0.00080318 -0.0083835 -0.0026924 0.00010697 -0.016592 0 0 0 0 0 0 0 0 0 0 0 0 0 0 0 0 0
8.3398 -0.00065236 0.00036797 0.0048412 0.00069809 0.00024039 -0.00022455 -0.0020827 0.0014317 -0.002647 -2.021e-06 0.0024742 -0.016792 0 0 0 0 0 0 0 0 0 0 0 0 0 0 0 0 0
8.3438 -0.0016707 -0.0018048 -0.0022771 0.0022212 -0.00071067 -0.0024897 -0.0017471 0.00085399 0.0036118 0.003143 0.0050336 -0.010255 0 0 0 0 0 0 0 0 0 0 0 0 0 0 0 0 0
8.3477 -0.0019551 -0.0035109 -0.0072757 0.0029687 -0.001643 -0.0032222 -0.00051861 -6.6367e-05 0.0074272 0.0061071 0.0061258 -0.0036901 0 0 0 0 0 0 0 0 0 0 0 0 0 0 0 0 0
8.3516 -0.0017466 -0.0043281 -0.0095797 0.002471 -0.0023564 -0.0021736 0.00095805 -0.00046222 0.0071183 0.0078372 0.0045806 -0.00031167 0 0 0 0 0 0 0 0 0 0 0 0 0 0 0 0 0
8.3555 -0.0014122 -0.0041672 -0.0098858 0.0014573 -0.0025803 -5.3423e-05 0.0016726 -8.3646e-05 0.0031465 0.00719 0.00057418 0.00066963 0 0 0 0 0 0 0 0 0 0 0 0 0 0 0 0 0
8.3594 -0.0011251 -0.0032089 -0.0090003 0.0013166 -0.0020467 0.0021455 0.00094139 0.00070276 -0.0022479 0.0038427 -0.0042133 0.0002732 0 0 0 0 0 0 0 0 0 0 0 0 0 0 0 0 0
8.3633 -0.00076594 -0.0017706 -0.007098 0.002788 -0.00063979 0.0037479 -0.00092602 0.001392 -0.0063967 -0.0010928 -0.0074074 -0.0024599 0 0 0 0 0 0 0 0 0 0 0 0 0 0 0 0 0
8.3672 -0.00011587 -0.00019874 -0.0040148 0.0050588 0.0014127 0.0044425 -0.002608 0.0017586 -0.0076238 -0.005474 -0.0073015 -0.00829 0 0 0 0 0 0 0 0 0 0 0 0 0 0 0 0 0
8.3711 0.00085314 0.0011951 -2.4865e-05 0.0061766 0.0034674 0.0039969 -0.0025921 0.0018465 -0.0058327 -0.0073513 -0.0038848 -0.014548 0 0 0 0 0 0 0 0 0 0 0 0 0 0 0 0 0
8.375 0.0018769 0.0021898 0.0039213 0.0045478 0.0046712 0.0022376 -0.00031476 0.0016668 -0.0020805 -0.006075 0.001183 -0.015942 0 0 0 0 0 0 0 0 0 0 0 0 0 0 0 0 0
8.3789 0.0025879 0.00271 0.0068372 0.00030607 0.0044133 -0.00051886 0.0032695 0.0010436 0.0022565 -0.0025023 0.0056262 -0.009725 0 0 0 0 0 0 0 0 0 0 0 0 0 0 0 0 0
8.3828 0.0028054 0.0028404 0.0085077 -0.0046054 0.0027432 -0.0031201 0.0061983 -0.00015753 0.0059678 0.001672 0.0078549 0.00022409 0 0 0 0 0 0 0 0 0 0 0 0 0 0 0 0 0
8.3867 0.0026338 0.0027572 0.0095032 -0.0077296 0.00043104 -0.0040057 0.0067592 -0.0016524 0.0079759 0.0048059 0.0075919 0.0057193 0 0 0 0 0 0 0 0 0 0 0 0 0 0 0 0 0
8.3906 0.0022753 0.0026039 0.0103 -0.0077367 -0.0014254 -0.0023627 0.0045717 -0.0026793 0.0072908 0.0058491 0.0055167 0.001805 0 0 0 0 0 0 0 0 0 0 0 0 0 0 0 0 0
8.3945 0.0017766 0.0023953 0.010447 -0.0051536 -0.0020117 0.00095748 0.00074634 -0.0024524 0.0034787 0.0044872 0.0024541 -0.007697 0 0 0 0 0 0 0 0 0 0 0 0 0 0 0 0 0
8.3984 0.0010124 0.0020235 0.0087761 -0.0017453 -0.0012348 0.003782 -0.0028724 -0.00080369 -0.0025378 0.0011768 -0.0010758 -0.012712 0 0 0 0 0 0 0 0 0 0 0 0 0 0 0 0 0
8.4023 -4.8877e-05 0.0013579 0.004612 0.00081228 0.00026281 0.0041941 -0.0047296 0.0015553 -0.0082307 -0.0028389 -0.0046291 -0.0059009 0 0 0 0 0 0 0 0 0 0 0 0 0 0 0 0 0
8.4063 -0.0011013 0.00036203 -0.0011919 0.001894 0.0014788 0.0020932 -0.0041782 0.0034303 -0.010486 -0.0057869 -0.0074074 0.010121 0 0 0 0 0 0 0 0 0 0 0 0 0 0 0 0 0
8.4102 -0.0016279 -0.00085264 -0.00652 0.0019348 0.0015799 -0.0006732 -0.0015187 0.0039142 -0.0075426 -0.0061075 -0.0083467 0.024291 0 0 0 0 0 0 0 0 0 0 0 0 0 0 0 0 0
8.4141 -0.0013838 -0.0020559 -0.0094732 0.0017426 0.00032461 -0.0018278 0.0022655 0.0029328 -0.00046348 -0.0034075 -0.0068747 0.026234 0 0 0 0 0 0 0 0 0 0 0 0 0 0 0 0 0
8.418 -0.00078187 -0.0029722 -0.0097569 0.0018148 -0.0017882 -0.00056315 0.0058002 0.0011814 0.0071881 0.0010725 -0.0036475 0.014788 0 0 0 0 0 0 0 0 0 0 0 0 0 0 0 0 0
8.4219 -0.00069973 -0.0033564 -0.0086938 0.0021344 -0.0037089 0.0018256 0.0076532 -0.00042114 0.011481 0.0049798 -0.00039907 -0.0015603 0 0 0 0 0 0 0 0 0 0 0 0 0 0 0 0 0
8.4258 -0.0017279 -0.0030592 -0.0078565 0.0023814 -0.004331 0.0030981 0.0068525 -0.0012919 0.010575 0.0061413 0.0012095 -0.012283 0 0 0 0 0 0 0 0 0 0 0 0 0 0 0 0 0
8.4297 -0.0034777 -0.0020829 -0.0076 0.0022109 -0.0031026 0.0019578 0.0034766 -0.0013932 0.0056659 0.0037812 0.00083479 -0.013338 0 0 0 0 0 0 0 0 0 0 0 0 0 0 0 0 0
8.4336 -0.0046543 -0.00061457 -0.0068325 0.0013818 -0.00042876 -0.00096828 -0.0011283 -0.0010826 -0.00019746 -0.0011226 -0.00033858 -0.0093786 0 0 0 0 0 0 0 0 0 0 0 0 0 0 0 0 0
8.4375 -0.0039919 0.0010021 -0.0041656 -0.00019577 0.0024496 -0.0037842 -0.0048953 -0.00083783 -0.0043612 -0.0064594 -0.00066855 -0.0085959 0 0 0 0 0 0 0 0 0 0 0 0 0 0 0 0 0
8.4414 -0.0013437 0.0023704 0.00067385 -0.0023638 0.0041294 -0.0048703 -0.0061847 -0.0010379 -0.006028 -0.010048 0.00054194 -0.015405 0 0 0 0 0 0 0 0 0 0 0 0 0 0 0 0 0
8.4453 0.0020233 0.0031802 0.0064218 -0.0046192 0.0038914 -0.0039299 -0.0047919 -0.001803 -0.0059668 -0.010491 0.0025891 -0.027068 0 0 0 0 0 0 0 0 0 0 0 0 0 0 0 0 0
8.4492 0.0042613 0.0033054 0.011085 -0.0062164 0.0021384 -0.0018185 -0.0020498 -0.0028599 -0.0051069 -0.0075507 0.0042231 -0.036106 0 0 0 0 0 0 0 0 0 0 0 0 0 0 0 0 0
8.4531 0.0042679 0.0028044 0.013139 -0.0065422 8.4329e-05 0.00037003 9.5609e-05 -0.0035332 -0.0035383 -0.0021583 0.0048931 -0.035699 0 0 0 0 0 0 0 0 0 0 0 0 0 0 0 0 0
8.457 0.0024185 0.0018423 0.012124 -0.0055339 -0.0010975 0.0019709 0.00036998 -0.0030295 -0.00083086 0.0038162 0.0050977 -0.024008 0 0 0 0 0 0 0 0 0 0 0 0 0 0 0 0 0
8.4609 0.00012146 0.00060758 0.0084521 -0.0037735 -0.0010375 0.0027182 -0.0011104 -0.00098624 0.0028285 0.0081037 0.0055041 -0.0053135 0 0 0 0 0 0 0 0 0 0 0 0 0 0 0 0 0
8.4648 -0.001369 -0.00071746 0.0029667 -0.0021168 -0.00028889 0.0024258 -0.003134 0.002073 0.0060099 0.0089293 0.005823 0.011923 0 0 0 0 0 0 0 0 0 0 0 0 0 0 0 0 0
8.4688 -0.0018354 -0.0019377 -0.0032137 -0.0011204 0.00023574 0.0010107 -0.0043661 0.0048234 0.0067308 0.0059584 0.0047511 0.019052 0 0 0 0 0 0 0 0 0 0 0 0 0 0 0 0 0
8.4727 -0.0019662 -0.0028346 -0.0086668 -0.00071953 1.9326e-05 -0.0011013 -0.0042203 0.0058646 0.0039613 0.00066782 0.0012312 0.011985 0 0 0 0 0 0 0 0 0 0 0 0 0 0 0 0 0
8.4766 -0.0024585 -0.0032102 -0.011947 -0.00039805 -0.00070828 -0.0027961 -0.0030536 0.0046331 -0.0013686 -0.0043064 -0.0041333 -0.0055312 0 0 0 0 0 0 0 0 0 0 0 0 0 0 0 0 0
8.4805 -0.0032673 -0.0029748 -0.012296 0.00033293 -0.001243 -0.0028284 -0.0016889 0.0018103 -0.0067515 -0.0065989 -0.0089842 -0.022893 0 0 0 0 0 0 0 0 0 0 0 0 0 0 0 0 0
8.4844 -0.0036939 -0.0022149 -0.010227 0.001558 -0.0010183 -0.00083588 -0.00073132 -0.0011207 -0.0095775 -0.0054287 -0.010727 -0.028832 0 0 0 0 0 0 0 0 0 0 0 0 0 0 0 0 0
8.4883 -0.0031533 -0.0011814 -0.0072624 0.0029382 -5.0781e-05 0.0021061 -0.00018681 -0.0028411 -0.0085791 -0.0019116 -0.0084023 -0.019577 0 0 0 0 0 0 0 0 0 0 0 0 0 0 0 0 0
8.4922 -0.0018132 -0.00018805 -0.0048303 0.0039609 0.001092 0.0040462 0.00040475 -0.0029509 -0.0043259 0.0017859 -0.0032705 -0.0026468 0 0 0 0 0 0 0 0 0 0 0 0 0 0 0 0 0
8.4961 -0.00047078 0.00053514 -0.0031764 0.0041937 0.0017232 0.0035227 0.001476 -0.0019912 0.0012885 0.003781 0.0023248 0.0079927 0 0 0 0 0 0 0 0 0 0 0 0 0 0 0 0 0
8.5 0.000192 0.00095473 -0.0013035 0.0033971 0.0015285 0.00066167 0.0029461 -0.00084196 0.0059766 0.003379 0.0066706 0.0028398 0 0 0 0 0 0 0 0 0 0 0 0 0 0 0 0 0
8.5039 0.00022478 0.0012444 0.0019487 0.0015777 0.00078781 -0.0028725 0.0041023 -6.8269e-05 0.0078682 0.0011138 0.0093989 -0.014749 0 0 0 0 0 0 0 0 0 0 0 0 0 0 0 0 0
8.5078 0.00029962 0.0016654 0.0066222 -0.00090948 0.00020449 -0.0050038 0.0039979 0.00029281 0.0060865 -0.0018112 0.010777 -0.030289 0 0 0 0 0 0 0 0 0 0 0 0 0 0 0 0 0
8.5117 0.0010001 0.0023598 0.01131 -0.003295 0.00045127 -0.0045534 0.0021774 0.00048517 0.0011451 -0.0041277 0.010646 -0.029445 0 0 0 0 0 0 0 0 0 0 0 0 0 0 0 0 0
8.5156 0.0022057 0.0031717 0.01406 -0.0045995 0.001691 -0.0018301 -0.00075743 0.00068897 -0.0050007 -0.0048503 0.0083605 -0.0097195 0 0 0 0 0 0 0 0 0 0 0 0 0 0 0 0 0
8.5195 0.0031454 0.0036356 0.013692 -0.0041806 0.0033594 0.0017204 -0.0032384 0.00090719 -0.0095786 -0.003464 0.0038878 0.017471 0 0 0 0 0 0 0 0 0 0 0 0 0 0 0 0 0
8.5234 0.0030396 0.0032002 0.010416 -0.0022965 0.0043899 0.0043654 -0.0035867 0.0010899 -0.010294 -0.00012665 -0.0012352 0.036213 0 0 0 0 0 0 0 0 0 0 0 0 0 0 0 0 0
8.5273 0.0017214 0.0015969 0.0053897 -0.0001502 0.0038188 0.0048736 -0.0011554 0.0012679 -0.0066319 0.0041936 -0.0044293 0.038826 0 0 0 0 0 0 0 0 0 0 0 0 0 0 0 0 0
8.5313 -0.00028375 -0.00087811 -0.00017373 0.00082608 0.0014432 0.0029774 0.0030512 0.0015335 -0.00024111 0.0079281 -0.003985 0.030932 0 0 0 0 0 0 0 0 0 0 0 0 0 0 0 0 0
8.5352 -0.0021881 -0.0033959 -0.0054621 3.8679e-05 -0.0019099 -0.00050814 0.0068127 0.0019223 0.0059838 0.0095646 -0.0006887 0.024918 0 0 0 0 0 0 0 0 0 0 0 0 0 0 0 0 0
8.5391 -0.0034208 -0.0049831 -0.0098526 -0.0016898 -0.0047428 -0.0039414 0.0079702 0.0023473 0.0095079 0.0084262 0.0025046 0.028272 0 0 0 0 0 0 0 0 0 0 0 0 0 0 0 0 0
8.543 -0.0037775 -0.0050485 -0.012565 -0.002617 -0.0057012 -0.0055535 0.0056995 0.002626 0.0093348 0.0050307 0.0027234 0.037392 0 0 0 0 0 0 0 0 0 0 0 0 0 0 0 0 0
8.5469 -0.0032898 -0.0037052 -0.01281 -0.0014018 -0.0043355 -0.0044204 0.00094351 0.0025211 0.0060888 0.00076559 -0.00050132 0.041921 0 0 0 0 0 0 0 0 0 0 0 0 0 0 0 0 0
8.5508 -0.0021229 -0.0016671 -0.010413 0.001738 -0.0013291 -0.001148 -0.0041972 0.001753 0.0012854 -0.0028579 -0.0048705 0.03492 0 0 0 0 0 0 0 0 0 0 0 0 0 0 0 0 0
8.5547 -0.0006515 0.00020097 -0.0062356 0.0049839 0.0019094 0.0023383 -0.0075924 8.3267e-05 -0.0034118 -0.0048265 -0.0072146 0.019339 0 0 0 0 0 0 0 0 0 0 0 0 0 0 0 0 0
8.5586 0.00048807 0.0013617 -0.0018272 0.0061124 0.0039828 0.0039474 -0.0079926 -0.0024428 -0.0065115 -0.0047995 -0.0059648 0.0053826 0 0 0 0 0 0 0 0 0 0 0 0 0 0 0 0 0
8.5625 0.00064023 0.0017973 0.0015402 0.0040668 0.0041262 0.002781 -0.0053416 -0.0052276 -0.0068691 -0.0029719 -0.0020937 0.0018689 0 0 0 0 0 0 0 0 0 0 0 0 0 0 0 0 0
8.5664 -0.00039073 0.0018383 0.0036236 -0.00026844 0.0024593 -0.00032014 -0.0006122 -0.007165 -0.0041608 3.7053e-05 0.002072 0.0096345 0 0 0 0 0 0 0 0 0 0 0 0 0 0 0 0 0
8.5703 -0.0020543 0.0018234 0.0050886 -0.0046476 -0.0001229 -0.0034599 0.0045517 -0.0071867 0.00050425 0.0031804 0.0048354 0.022205 0 0 0 0 0 0 0 0 0 0 0 0 0 0 0 0 0
8.5742 -0.0033379 0.0018645 0.0066423 -0.00693 -0.0023093 -0.0050292 0.0082875 -0.0050328 0.0046283 0.0051269 0.0060464 0.031973 0 0 0 0 0 0 0 0 0 0 0 0 0 0 0 0 0
8.5781 -0.0034943 0.0018539 0.0082278 -0.0063521 -0.0029083 -0.0046341 0.0091275 -0.0016112 0.0055695 0.0048036 0.0063559 0.035712 0 0 0 0 0 0 0 0 0 0 0 0 0 0 0 0 0
8.582 -0.0026158 0.001629 0.008991 -0.0037746 -0.0014589 -0.002988 0.0066855 0.0014852 0.0024092 0.0021406 0.0059138 0.034977 0 0 0 0 0 0 0 0 0 0 0 0 0 0 0 0 0
8.5859 -0.0015325 0.0011129 0.0079964 -0.00089627 0.0013568 -0.0010892 0.0020245 0.0030351 -0.0030509 -0.0015987 0.0040517 0.032351 0 0 0 0 0 0 0 0 0 0 0 0 0 0 0 0 0
8.5898 -0.0011113 0.00032823 0.0050084 0.00086628 0.0038815 0.0004658 -0.0027136 0.0029822 -0.0072518 -0.004384 0.00030072 0.027999 0 0 0 0 0 0 0 0 0 0 0 0 0 0 0 0 0
8.5938 -0.0015849 -0.00066709 0.00067921 0.0010646 0.0043666 0.001511 -0.0053814 0.002284 -0.0073153 -0.0046623 -0.0044285 0.01981 0 0 0 0 0 0 0 0 0 0 0 0 0 0 0 0 0
8.5977 -0.0024921 -0.0018064 -0.0039192 0.00017789 0.0021471 0.001932 -0.0049863 0.0019597 -0.0030972 -0.0024072 -0.0079521 0.0064991 0 0 0 0 0 0 0 0 0 0 0 0 0 0 0 0 0
8.6016 -0.0032029 -0.00296 -0.0079088 -0.00089771 -0.0017302 0.0015026 -0.0021629 0.0022134 0.0028024 0.0008573 -0.0083827 -0.0096684 0 0 0 0 0 0 0 0 0 0 0 0 0 0 0 0 0
8.6055 -0.003451 -0.0038734 -0.010839 -0.001382 -0.0050355 0.00019193 0.0013429 0.0024314 0.0070335 0.0031072 -0.0058014 -0.023103 0 0 0 0 0 0 0 0 0 0 0 0 0 0 0 0 0
8.6094 -0.0033573 -0.0042041 -0.012462 -0.00090048 -0.0058101 -0.0014571 0.0037659 0.0019997 0.007784 0.003136 -0.0024131 -0.027897 0 0 0 0 0 0 0 0 0 0 0 0 0 0 0 0 0
8.6133 -0.0030203 -0.0036822 -0.012434 0.00046218 -0.0037145 -0.0024557 0.0042352 0.0010686 0.0055516 0.0011607 -0.00087955 -0.02135 0 0 0 0 0 0 0 0 0 0 0 0 0 0 0 0 0
8.6172 -0.0022306 -0.0022954 -0.010327 0.0022363 -0.00022612 -0.0020658 0.0030192 0.00044667 0.0020989 -0.0016083 -0.0021824 -0.0057616 0 0 0 0 0 0 0 0 0 0 0 0 0 0 0 0 0
8.6211 -0.0007127 -0.00035698 -0.0060061 0.0037283 0.002479 -0.00046464 0.0011488 0.00070003 -0.0011022 -0.0039025 -0.0048199 0.012417 0 0 0 0 0 0 0 0 0 0 0 0 0 0 0 0 0
8.625 0.0013364 0.0016061 -6.1309e-05 0.0042794 0.0030715 0.0012971 -0.00020811 0.0013866 -0.0034555 -0.0050176 -0.0059968 0.02556 0 0 0 0 0 0 0 0 0 0 0 0 0 0 0 0 0
8.6289 0.0030642 0.003083 0.0061216 0.0035636 0.0018348 0.0020852 -0.00029897 0.0012959 -0.0046715 -0.0047831 -0.0037934 0.028534 0 0 0 0 0 0 0 0 0 0 0 0 0 0 0 0 0
8.6328 0.0034889 0.0037852 0.010786 0.0017608 0.00015004 0.0015403 0.00087716 -0.000409 -0.0041667 -0.0032331 0.0014212 0.021179 0 0 0 0 0 0 0 0 0 0 0 0 0 0 0 0 0
8.6367 0.0023431 0.0037169 0.012554 -0.00052979 -0.00072471 0.00025715 0.0025475 -0.0031961 -0.0014636 -0.00052731 0.0073092 0.0079797 0 0 0 0 0 0 0 0 0 0 0 0 0 0 0 0 0
8.6406 0.0004122 0.0030922 0.011106 -0.0025951 -0.00051107 -0.00081946 0.0035656 -0.0053245 0.0027252 0.0027721 0.011157 -0.005143 0 0 0 0 0 0 0 0 0 0 0 0 0 0 0 0 0
8.6445 -0.0010486 0.0021768 0.0073687 -0.0039167 0.0001912 -0.0011666 0.0031574 -0.005139 0.0061237 0.0055272 0.011434 -0.014801 0 0 0 0 0 0 0 0 0 0 0 0 0 0 0 0 0
8.6484 -0.0013518 0.0011593 0.0030526 -0.0042862 0.00064545 -0.00092781 0.0015649 -0.0024114 0.0061417 0.0064374 0.0083204 -0.021671 0 0 0 0 0 0 0 0 0 0 0 0 0 0 0 0 0
8.6523 -0.00091186 0.0001203 -0.0002856 -0.0037215 0.00056644 -0.0005199 -1.2199e-05 0.0014375 0.0019823 0.0049265 0.0032078 -0.028113 0 0 0 0 0 0 0 0 0 0 0 0 0 0 0 0 0
8.6563 -0.0007583 -0.00090844 -0.0021166 -0.0023561 0.00010187 -0.00011984 -0.00033663 0.0044102 -0.0042991 0.001775 -0.0021572 -0.034032 0 0 0 0 0 0 0 0 0 0 0 0 0 0 0 0 0
8.6602 -0.0014903 -0.0018628 -0.00315 -0.00044468 -0.00055063 0.00041244 0.00074051 0.0053455 -0.008989 -0.0011858 -0.0062635 -0.035329 0 0 0 0 0 0 0 0 0 0 0 0 0 0 0 0 0
8.6641 -0.0026855 -0.0026186 -0.0046616 0.0015616 -0.0013432 0.0011583 0.0019932 0.0044959 -0.009365 -0.0022573 -0.0080823 -0.027335 0 0 0 0 0 0 0 0 0 0 0 0 0 0 0 0 0
8.668 -0.0033346 -0.0030407 -0.0073513 0.0030554 -0.0021925 0.0018076 0.0018258 0.0029286 -0.005604 -0.0010696 -0.0072258 -0.01059 0 0 0 0 0 0 0 0 0 0 0 0 0 0 0 0 0
8.6719 -0.002855 -0.0030611 -0.010569 0.0035308 -0.0027433 0.0018127 -0.00018809 0.0014687 -0.00037771 0.0011598 -0.0041398 0.0069054 0 0 0 0 0 0 0 0 0 0 0 0 0 0 0 0 0
8.6758 -0.001656 -0.0027064 -0.012555 0.0029156 -0.002505 0.00092729 -0.0026721 0.00019194 0.0033633 0.0025214 -0.00011868 0.014495 0 0 0 0 0 0 0 0 0 0 0 0 0 0 0 0 0
8.6797 -0.00068539 -0.0020431 -0.011582 0.0016894 -0.0013258 -0.00041783 -0.0034893 -0.0011976 0.00438 0.0017534 0.0031298 0.0075732 0 0 0 0 0 0 0 0 0 0 0 0 0 0 0 0 0
8.6836 -0.00042637 -0.0011018 -0.0071844 0.00061743 0.00030535 -0.0013343 -0.0016726 -0.0026719 0.003323 -0.00098211 0.0043138 -0.0076115 0 0 0 0 0 0 0 0 0 0 0 0 0 0 0 0 0
8.6875 -0.00039694 0.00011915 -0.00055554 0.0002432 0.001545 -0.0011571 0.0015292 -0.0036747 0.0013958 -0.004359 0.0032967 -0.018411 0 0 0 0 0 0 0 0 0 0 0 0 0 0 0 0 0
8.6914 0.00029244 0.0015345 0.0061247 0.00050582 0.0018835 -3.4434e-06 0.0035974 -0.0036249 -0.00082349 -0.0068143 0.0011908 -0.016536 0 0 0 0 0 0 0 0 0 0 0 0 0 0 0 0 0
8.6953 0.0018571 0.0028425 0.010874 0.00077856 0.0015656 0.0012803 0.002955 -0.002578 -0.0032119 -0.0073709 -0.00035174 -0.0056689 0 0 0 0 0 0 0 0 0 0 0 0 0 0 0 0 0
8.6992 0.003358 0.0035544 0.012756 0.00031478 0.0012848 0.001744 0.00042762 -0.0013209 -0.005109 -0.0058851 -0.00022575 0.0015331 0 0 0 0 0 0 0 0 0 0 0 0 0 0 0 0 0
8.7031 0.0034096 0.0032514 0.011965 -0.0012051 0.001425 0.0010308 -0.0014729 -0.00075058 -0.005063 -0.002837 0.0013987 -0.0049287 0 0 0 0 0 0 0 0 0 0 0 0 0 0 0 0 0
8.707 0.0014901 0.0019191 0.0093788 -0.0033853 0.0016271 -0.00037139 -0.00085785 -0.0010944 -0.0020571 0.000933 0.0032226 -0.022464 0 0 0 0 0 0 0 0 0 0 0 0 0 0 0 0 0
8.7109 -0.0013921 7.3101e-05 0.0060786 -0.0052554 0.001173 -0.0014611 0.0017674 -0.0016871 0.0028754 0.0043614 0.0037527 -0.037044 0 0 0 0 0 0 0 0 0 0 0 0 0 0 0 0 0
8.7148 -0.0033865 -0.0014985 0.0030446 -0.0057472 -0.00016182 -0.0013661 0.0039516 -0.0015012 0.0065773 0.0063435 0.0023742 -0.034883 0 0 0 0 0 0 0 0 0 0 0 0 0 0 0 0 0
8.7188 -0.0033055 -0.0022399 0.00091381 -0.0042572 -0.0016673 0.0001165 0.0035643 3.4735e-05 0.0059179 0.0061576 -0.00020744 -0.01427 0 0 0 0 0 0 0 0 0 0 0 0 0 0 0 0 0
8.7227 -0.0016226 -0.0021978 -0.00031691 -0.0010208 -0.0022018 0.0023677 0.00075951 0.002593 0.00059759 0.0039722 -0.0024767 0.013139 0 0 0 0 0 0 0 0 0 0 0 0 0 0 0 0 0
8.7266 -6.9891e-05 -0.0019349 -0.0014 0.0028901 -0.0012359 0.0042345 -0.0021886 0.0051604 -0.0059755 0.00097015 -0.0031918 0.032518 0 0 0 0 0 0 0 0 0 0 0 0 0 0 0 0 0
8.7305 -0.00018541 -0.0020274 -0.0033769 0.0059945 0.00055944 0.004619 -0.002969 0.0066503 -0.0088953 -0.0012167 -0.0022143 0.037868 0 0 0 0 0 0 0 0 0 0 0 0 0 0 0 0 0
8.7344 -0.0020671 -0.0025501 -0.0065967 0.0071011 0.0017993 0.0030979 -0.0012403 0.0064407 -0.0055077 -0.0014995 -0.00045186 0.034762 0 0 0 0 0 0 0 0 0 0 0 0 0 0 0 0 0
8.7383 -0.0043571 -0.0029853 -0.0099384 0.0059355 0.0015589 0.00023877 0.0012673 0.0045718 0.0023574 -3.8439e-05 0.0010028 0.032031 0 0 0 0 0 0 0 0 0 0 0 0 0 0 0 0 0
8.7422 -0.0053763 -0.0026428 -0.011117 0.0033051 0.00017425 -0.0026179 0.0024878 0.0016487 0.009584 0.0019044 0.0017723 0.031421 0 0 0 0 0 0 0 0 0 0 0 0 0 0 0 0 0
8.7461 -0.0043877 -0.0012382 -0.0081913 0.00063833 -0.0010596 -0.0040627 0.0018124 -0.0013898 0.011476 0.0028768 0.0023374 0.026012 0 0 0 0 0 0 0 0 0 0 0 0 0 0 0 0 0
8.75 -0.0019931 0.00085477 -0.0012531 -0.00085342 -0.0010066 -0.0034161 0.0002806 -0.0035662 0.0070188 0.002218 0.0033155 0.0091952 0 0 0 0 0 0 0 0 0 0 0 0 0 0 0 0 0
8.7539 0.00049144 0.0028713 0.0071431 -0.00084383 0.00039514 -0.0011118 -0.00077122 -0.0042163 -0.00073268 0.00040095 0.0046036 -0.01507 0 0 0 0 0 0 0 0 0 0 0 0 0 0 0 0 0
8.7578 0.0020066 0.0041801 0.013396 6.3219e-05 0.0021935 0.0015908 -0.0010405 -0.0032961 -0.0071292 -0.0014132 0.0052921 -0.031962 0 0 0 0 0 0 0 0 0 0 0 0 0 0 0 0 0
8.7617 0.0022864 0.0046114 0.015172 0.00090028 0.0032952 0.0033576 -0.0012098 -0.0014216 -0.0090611 -0.0021574 0.0045436 -0.027339 0 0 0 0 0 0 0 0 0 0 0 0 0 0 0 0 0
8.7656 0.0017248 0.0043556 0.012818 0.0010387 0.0032799 0.0034828 -0.0017622 0.0004855 -0.0064329 -0.0013864 0.0026246 -0.0011537 0 0 0 0 0 0 0 0 0 0 0 0 0 0 0 0 0
8.7695 0.00091369 0.0036181 0.0087615 0.00049074 0.0024623 0.0021355 -0.002147 0.0017626 -0.0013755 0.00068037 0.00098039 0.030077 0 0 0 0 0 0 0 0 0 0 0 0 0 0 0 0 0
8.7734 0.00029519 0.0024201 0.0054343 -0.00032799 0.0013239 0.00011875 -0.0013519 0.0023561 0.0035861 0.0033994 0.001049 0.045141 0 0 0 0 0 0 0 0 0 0 0 0 0 0 0 0 0
8.7773 6.4944e-05 0.00073569 0.0034946 -0.0010362 3.1053e-05 -0.0015809 0.00068331 0.0026579 0.006811 0.0059327 0.0027683 0.034699 0 0 0 0 0 0 0 0 0 0 0 0 0 0 0 0 0
8.7813 0.0001865 -0.0012188 0.0017558 -0.0014788 -0.0014517 -0.0021818 0.0024341 0.0029759 0.0076912 0.0074071 0.0042284 0.0082837 0 0 0 0 0 0 0 0 0 0 0 0 0 0 0 0 0
8.7852 0.00040931 -0.0029054 -0.0012991 -0.0015726 -0.0028741 -0.0013578 0.0018768 0.0031491 0.0062608 0.0071465 0.0030543 -0.014309 0 0 0 0 0 0 0 0 0 0 0 0 0 0 0 0 0
8.7891 0.0003633 -0.0037457 -0.0058857 -0.001119 -0.0035229 0.00061199 -0.0015469 0.0027066 0.0030387 0.0050239 -0.0014732 -0.019572 0 0 0 0 0 0 0 0 0 0 0 0 0 0 0 0 0
8.793 -0.00018848 -0.0035324 -0.010592 7.1813e-05 -0.002719 0.0028433 -0.0059788 0.0014455 -0.00082884 0.0017017 -0.007393 -0.010426 0 0 0 0 0 0 0 0 0 0 0 0 0 0 0 0 0
8.7969 -0.0010797 -0.0025821 -0.013492 0.0017997 -0.00058459 0.0041396 -0.0082984 -0.00015376 -0.0036789 -0.001558 -0.011199 -0.0016731 0 0 0 0 0 0 0 0 0 0 0 0 0 0 0 0 0
8.8008 -0.0017513 -0.001467 -0.013554 0.0032891 0.0017289 0.0035897 -0.0065352 -0.0011687 -0.0040547 -0.0035369 -0.010375 -0.0055219 0 0 0 0 0 0 0 0 0 0 0 0 0 0 0 0 0
8.8047 -0.0016575 -0.00056444 -0.011134 0.0035623 0.0027445 0.0011671 -0.0014886 -0.0010181 -0.0016502 -0.0037552 -0.0052959 -0.02033 0 0 0 0 0 0 0 0 0 0 0 0 0 0 0 0 0
8.8086 -0.00076896 0.00016305 -0.007313 0.0021874 0.0018019 -0.0021359 0.0038231 -9.1847e-05 0.0023355 -0.002689 0.0010663 -0.032206 0 0 0 0 0 0 0 0 0 0 0 0 0 0 0 0 0
8.8125 0.00031629 0.00097201 -0.0029677 -0.00025381 -0.00034597 -0.0048454 0.0063713 0.00043109 0.0058446 -0.001338 0.0053664 -0.027521 0 0 0 0 0 0 0 0 0 0 0 0 0 0 0 0 0
8.8164 0.00084398 0.0019459 0.0015225 -0.0024942 -0.00206 -0.0058942 0.0051248 -0.00045049 0.0071771 -0.00050409 0.0061689 -0.0051324 0 0 0 0 0 0 0 0 0 0 0 0 0 0 0 0 0
8.8203 0.00057573 0.0028122 0.0058317 -0.0035211 -0.0020793 -0.0052108 0.0013649 -0.0025902 0.0058871 -0.00035656 0.0044854 0.022045 0 0 0 0 0 0 0 0 0 0 0 0 0 0 0 0 0
8.8242 2.1296e-05 0.0031541 0.0092487 -0.0033276 -0.00048666 -0.0035854 -0.0026162 -0.0046059 0.0028007 -0.00056217 0.0023671 0.037031 0 0 0 0 0 0 0 0 0 0 0 0 0 0 0 0 0
8.8281 -4.4453e-05 0.0028017 0.010896 -0.0027863 0.0014117 -0.0019884 -0.005114 -0.004856 -0.00066745 -0.00074431 0.0010155 0.031697 0 0 0 0 0 0 0 0 0 0 0 0 0 0 0 0 0
8.832 0.00063301 0.0020037 0.010433 -0.0027426 0.0021568 -0.0009406 -0.0056806 -0.0027318 -0.0032797 -0.00079376 0.00010761 0.012239 0 0 0 0 0 0 0 0 0 0 0 0 0 0 0 0 0
8.8359 0.0014511 0.0011982 0.0084404 -0.0031657 0.0012474 -0.00040191 -0.0047333 0.00080738 -0.0043656 -0.00078612 -0.001277 -0.0064773 0 0 0 0 0 0 0 0 0 0 0 0 0 0 0 0 0
8.8398 0.0014319 0.00060434 0.0059393 -0.0031654 -0.00059046 -0.00011626 -0.002863 0.0039201 -0.0038292 -0.00069475 -0.0032676 -0.012463 0 0 0 0 0 0 0 0 0 0 0 0 0 0 0 0 0
8.8438 0.00012023 4.2887e-05 0.0034433 -0.0018715 -0.0021024 3.4297e-05 -0.00054671 0.0052238 -0.0020133 -0.00027897 -0.0048164 -0.0048535 0 0 0 0 0 0 0 0 0 0 0 0 0 0 0 0 0
8.8477 -0.0019232 -0.00082527 0.00051851 0.00064865 -0.0025094 -1.0134e-08 0.001727 0.0046757 0.00044608 0.00069064 -0.0046754 0.0068433 0 0 0 0 0 0 0 0 0 0 0 0 0 0 0 0 0
8.8516 -0.0035088 -0.0020645 -0.0035832 0.0032994 -0.001988 -0.00023465 0.0033814 0.0033071 0.0028137 0.002083 -0.0027156 0.010971 0 0 0 0 0 0 0 0 0 0 0 0 0 0 0 0 0
8.8555 -0.0037519 -0.003259 -0.0087301 0.0047827 -0.0013295 -0.00055361 0.0039842 0.0021474 0.0045112 0.0032915 -0.00025387 0.0026334 0 0 0 0 0 0 0 0 0 0 0 0 0 0 0 0 0
8.8594 -0.0027278 -0.0037544 -0.013334 0.0045763 -0.0011798 -0.00086026 0.0035553 0.0013612 0.0052799 0.003504 0.00096416 -0.013137 0 0 0 0 0 0 0 0 0 0 0 0 0 0 0 0 0
8.8633 -0.0012937 -0.0031498 -0.015112 0.0031946 -0.0015373 -0.0012505 0.0025569 0.00035136 0.0050942 0.0021771 0.00018455 -0.025593 0 0 0 0 0 0 0 0 0 0 0 0 0 0 0 0 0
8.8672 -0.00029704 -0.0016086 -0.012689 0.0015833 -0.0018636 -0.0019049 0.001524 -0.001364 0.0039223 -0.00060525 -0.0018054 -0.02614 0 0 0 0 0 0 0 0 0 0 0 0 0 0 0 0 0
8.8711 8.2004e-05 0.00026868 -0.0067362 0.00030633 -0.0016027 -0.0027358 0.00069901 -0.0034304 0.0016711 -0.0040818 -0.0034136 -0.01406 0 0 0 0 0 0 0 0 0 0 0 0 0 0 0 0 0
8.875 0.00029783 0.0018715 0.00037024 -0.00069659 -0.00061403 -0.0032019 2.423e-05 -0.0048322 -0.0014895 -0.0070575 -0.0035053 0.0036099 0 0 0 0 0 0 0 0 0 0 0 0 0 0 0 0 0
8.8789 0.00084129 0.0029193 0.0060824 -0.001662 0.00079888 -0.0026328 -0.00055836 -0.0048025 -0.0046933 -0.008326 -0.0020678 0.017334 0 0 0 0 0 0 0 0 0 0 0 0 0 0 0 0 0
8.8828 0.0017043 0.003449 0.0091806 -0.0024619 0.0021698 -0.00088941 -0.00087403 -0.0035562 -0.0064178 -0.0071609 0.00014547 0.021318 0 0 0 0 0 0 0 0 0 0 0 0 0 0 0 0 0
8.8867 0.0024001 0.003543 0.010091 -0.0026173 0.0031298 0.0012671 -0.00061684 -0.0021009 -0.0052947 -0.003739 0.0024241 0.016402 0 0 0 0 0 0 0 0 0 0 0 0 0 0 0 0 0
8.8906 0.0024482 0.0031221 0.0099606 -0.0018651 0.0034405 0.0025695 0.00032644 -0.0012885 -0.0012435 0.00073915 0.0044931 0.0081324 0 0 0 0 0 0 0 0 0 0 0 0 0 0 0 0 0
8.8945 0.0018048 0.0020289 0.0094624 -0.00063147 0.0029055 0.0021901 0.0016624 -0.0010457 0.0040258 0.0044525 0.0062084 0.0021502 0 0 0 0 0 0 0 0 0 0 0 0 0 0 0 0 0
8.8984 0.00083462 0.00030992 0.0083588 0.0001784 0.0014158 0.00044801 0.002774 -0.00056267 0.0077757 0.0058335 0.0070783 0.00063752 0 0 0 0 0 0 0 0 0 0 0 0 0 0 0 0 0
8.9023 -7.8693e-05 -0.0016144 0.0060517 -4.1107e-05 -0.00080269 -0.0013773 0.0030011 0.00072801 0.0079146 0.0044525 0.006303 0.0021349 0 0 0 0 0 0 0 0 0 0 0 0 0 0 0 0 0
8.9063 -0.0008412 -0.0031048 0.0024213 -0.00099121 -0.0029892 -0.0020093 0.0019194 0.002366 0.0043884 0.0012864 0.0034317 0.0040191 0 0 0 0 0 0 0 0 0 0 0 0 0 0 0 0 0
8.9102 -0.0015706 -0.0036912 -0.0018731 -0.0016658 -0.0040545 -0.0011091 -0.00045178 0.0031085 -0.00078038 -0.0019007 -0.00097547 0.0049553 0 0 0 0 0 0 0 0 0 0 0 0 0 0 0 0 0
8.9141 -0.0022671 -0.0033744 -0.0058261 -0.0012151 -0.0032436 0.00058486 -0.0035018 0.0020462 -0.0048539 -0.0036725 -0.0053832 0.0052503 0 0 0 0 0 0 0 0 0 0 0 0 0 0 0 0 0
8.918 -0.0026419 -0.0025877 -0.0087251 0.000309 -0.00082793 0.0019457 -0.0060375 -0.00045252 -0.0061014 -0.0037211 -0.0080979 0.0053725 0 0 0 0 0 0 0 0 0 0 0 0 0 0 0 0 0
8.9219 -0.0023327 -0.0018559 -0.010368 0.0019996 0.0018036 0.0023047 -0.0066624 -0.0028961 -0.0046261 -0.0027843 -0.0082369 0.0046125 0 0 0 0 0 0 0 0 0 0 0 0 0 0 0 0 0
8.9258 -0.0013103 -0.001429 -0.010762 0.002852 0.0029237 0.0017467 -0.004547 -0.0038346 -0.0018411 -0.0018503 -0.0061004 0.001404 0 0 0 0 0 0 0 0 0 0 0 0 0 0 0 0 0
8.9297 -4.1444e-05 -0.0011686 -0.009768 0.0025077 0.0016798 0.00075098 -0.00016003 -0.0029953 0.00077251 -0.0013905 -0.0027435 -0.005104 0 0 0 0 0 0 0 0 0 0 0 0 0 0 0 0 0
8.9336 0.00081333 -0.00073527 -0.0071614 0.001349 -0.0011587 -0.00031544 0.0046988 -0.0013936 0.0025455 -0.0012509 0.00077772 -0.013925 0 0 0 0 0 0 0 0 0 0 0 0 0 0 0 0 0
8.9375 0.00093945 0.00010752 -0.0030629 -1.0706e-05 -0.003583 -0.0013248 0.0078217 -0.00038607 0.0035567 -0.0011518 0.0038403 -0.022664 0 0 0 0 0 0 0 0 0 0 0 0 0 0 0 0 0
8.9414 0.00065875 0.0013096 0.0017631 -0.0012399 -0.0036889 -0.0021198 0.0079248 -0.00058151 0.0039529 -0.0011695 0.006145 -0.02891 0 0 0 0 0 0 0 0 0 0 0 0 0 0 0 0 0
8.9453 0.00067648 0.0025688 0.0061509 -0.0023162 -0.0010323 -0.002295 0.0053839 -0.0015449 0.0034683 -0.0016533 0.0073908 -0.031182 0 0 0 0 0 0 0 0 0 0 0 0 0 0 0 0 0
8.9492 0.0014642 0.0035046 0.0091693 -0.0031801 0.0030159 -0.0014015 0.0018044 -0.002391 0.0016521 -0.002672 0.0072161 -0.028859 0 0 0 0 0 0 0 0 0 0 0 0 0 0 0 0 0
8.9531 0.0027899 0.003824 0.01057 -0.003537 0.0061822 0.0005565 -0.0011497 -0.0025465 -0.0014242 -0.0036203 0.0055316 -0.021926 0 0 0 0 0 0 0 0 0 0 0 0 0 0 0 0 0
8.957 0.0038036 0.0033971 0.010627 -0.0031097 0.0067762 0.0028438 -0.00264 -0.0019675 -0.0046947 -0.0034977 0.0028981 -0.011476 0 0 0 0 0 0 0 0 0 0 0 0 0 0 0 0 0
8.9609 0.0036406 0.0022592 0.009568 -0.0020629 0.0046662 0.0043023 -0.0026249 -0.00081132 -0.0064074 -0.0017124 0.00047337 -0.00053448 0 0 0 0 0 0 0 0 0 0 0 0 0 0 0 0 0
8.9648 0.0020866 0.00059669 0.0072055 -0.0010438 0.0011297 0.0040804 -0.0012797 0.00085167 -0.0051242 0.001291 -0.00060373 0.0064196 0 0 0 0 0 0 0 0 0 0 0 0 0 0 0 0 0
8.9688 -0.0002058 -0.0012656 0.0032279 -0.00065864 -0.0021301 0.0022271 0.0012561 0.0028781 -0.00076443 0.0041622 -1.4025e-05 0.0059626 0 0 0 0 0 0 0 0 0 0 0 0 0 0 0 0 0
8.9727 -0.0021167 -0.0029064 -0.0021014 -0.00084361 -0.0039643 -0.00029881 0.0044612 0.0047105 0.0050356 0.0054638 0.0013721 -0.0013304 0 0 0 0 0 0 0 0 0 0 0 0 0 0 0 0 0
8.9766 -0.0027839 -0.0039116 -0.007541 -0.00080185 -0.0041139 -0.0021844 0.0069901 0.0054567 0.0095606 0.0045326 0.0019315 -0.010459 0 0 0 0 0 0 0 0 0 0 0 0 0 0 0 0 0
8.9805 -0.0021296 -0.0040198 -0.011285 0.00032303 -0.0029298 -0.002475 0.0071327 0.0045436 0.010368 0.0017741 0.00035403 -0.015321 0 0 0 0 0 0 0 0 0 0 0 0 0 0 0 0 0
8.9844 -0.00082826 -0.0032406 -0.011983 0.0026033 -0.00097285 -0.0010167 0.004195 0.0023474 0.006647 -0.0016819 -0.0033182 -0.013419 0 0 0 0 0 0 0 0 0 0 0 0 0 0 0 0 0
8.9883 0.00022866 -0.0018716 -0.0095806 0.0051031 0.0011265 0.0015319 -0.00039433 4.3971e-05 -0.00015432 -0.0045601 -0.0074092 -0.0076876 0 0 0 0 0 0 0 0 0 0 0 0 0 0 0 0 0
8.9922 0.00055077 -0.00038696 -0.0053234 0.0065146 0.0026387 0.0040198 -0.0035972 -0.0013391 -0.0068586 -0.0058574 -0.009398 -0.003347 0 0 0 0 0 0 0 0 0 0 0 0 0 0 0 0 0
8.9961 0.00029641 0.00076302 -0.00094296 0.0061018 0.0028865 0.005283 -0.0029115 -0.0017982 -0.010075 -0.0050536 -0.0074147 -0.0024476 0 0 0 0 0 0 0 0 0 0 0 0 0 0 0 0 0
9 3.9818e-06 0.0013459 0.0023018 0.0041329 0.0016817 0.0046317 0.0014926 -0.0022348 -0.0079956 -0.0022939 -0.0015555 -0.0014075 0 0 0 0 0 0 0 0 0 0 0 0 0 0 0 0 0
9.0039 7.17e-05 0.0014322 0.0040626 0.0015088 -0.00031286 0.0021921 0.006582 -0.0033874 -0.0015225 0.0014454 0.0058668 0.0055458 0 0 0 0 0 0 0 0 0 0 0 0 0 0 0 0 0
9.0078 0.00043221 0.001316 0.0046876 -0.00094735 -0.0017884 -0.0010758 0.0085998 -0.0048864 0.0059897 0.0045 0.01142 0.019801 0 0 0 0 0 0 0 0 0 0 0 0 0 0 0 0 0
9.0117 0.00067517 0.0013034 0.0047529 -0.0028348 -0.001615 -0.0037677 0.0058574 -0.0054715 0.010368 0.0052173 0.012416 0.03495 0 0 0 0 0 0 0 0 0 0 0 0 0 0 0 0 0
9.0156 0.00046778 0.0014946 0.0047604 -0.0039479 0.00028106 -0.0046917 -0.00012601 -0.0042471 0.0088502 0.002984 0.0084211 0.040456 0 0 0 0 0 0 0 0 0 0 0 0 0 0 0 0 0
9.0195 -0.00013513 0.0017065 0.005036 -0.0039443 0.0027396 -0.0034435 -0.0059952 -0.0017219 0.0017071 -0.0011362 0.0014627 0.029888 0 0 0 0 0 0 0 0 0 0 0 0 0 0 0 0 0
9.0234 -0.00077883 0.0015977 0.0055862 -0.0024832 0.0041256 -0.00058076 -0.0091083 0.00050011 -0.0076951 -0.0047944 -0.0051536 0.0066801 0 0 0 0 0 0 0 0 0 0 0 0 0 0 0 0 0
9.0273 -0.0011875 0.00091999 0.0058518 0.00018616 0.0034774 0.0026641 -0.0090457 0.0011701 -0.014519 -0.0056976 -0.0086423 -0.017778 0 0 0 0 0 0 0 0 0 0 0 0 0 0 0 0 0
9.0313 -0.001435 -0.0002855 0.0046997 0.0028589 0.0011447 0.00493 -0.0070462 0.00056175 -0.014959 -0.0030389 -0.0080424 -0.032191 0 0 0 0 0 0 0 0 0 0 0 0 0 0 0 0 0
9.0352 -0.0018087 -0.0016911 0.0010414 0.003878 -0.0015602 0.0052611 -0.0043401 0.00014657 -0.0083088 0.0019867 -0.0043719 -0.032742 0 0 0 0 0 0 0 0 0 0 0 0 0 0 0 0 0
9.0391 -0.0023881 -0.0028724 -0.0050831 0.0023508 -0.0033521 0.0034706 -0.0012035 0.0010652 0.0025527 0.0069246 0.00021731 -0.023939 0 0 0 0 0 0 0 0 0 0 0 0 0 0 0 0 0
9.043 -0.0027824 -0.0035282 -0.011804 -0.0008984 -0.0037711 0.00026975 0.0024753 0.0029437 0.012546 0.0094913 0.0036001 -0.013161 0 0 0 0 0 0 0 0 0 0 0 0 0 0 0 0 0
9.0469 -0.0023652 -0.0035622 -0.01599 -0.003609 -0.0032086 -0.002922 0.0060555 0.0042866 0.016976 0.0087147 0.0045214 -0.0045317 0 0 0 0 0 0 0 0 0 0 0 0 0 0 0 0 0
9.0508 -0.00086044 -0.0030027 -0.015064 -0.0036096 -0.0023039 -0.0045638 0.0079649 0.0040463 0.013944 0.0051694 0.0029075 0.0025718 0 0 0 0 0 0 0 0 0 0 0 0 0 0 0 0 0
9.0547 0.0012581 -0.0018906 -0.0088967 -0.00049147 -0.0013608 -0.0038358 0.0069058 0.0027085 0.0052974 0.00041628 -0.0002401 0.010152 0 0 0 0 0 0 0 0 0 0 0 0 0 0 0 0 0
9.0586 0.002989 -0.00028789 -0.00022374 0.0039135 -0.00029699 -0.0012607 0.0032724 0.0017086 -0.0044189 -0.0038001 -0.0032417 0.017771 0 0 0 0 0 0 0 0 0 0 0 0 0 0 0 0 0
9.0625 0.0035263 0.0015923 0.00696 0.0067081 0.00094906 0.0014568 -0.00076864 0.0017656 -0.010419 -0.0061451 -0.0044076 0.022349 0 0 0 0 0 0 0 0 0 0 0 0 0 0 0 0 0
9.0664 0.0028741 0.003295 0.0099769 0.0059137 0.0020686 0.0024776 -0.0028149 0.0019542 -0.010167 -0.0059992 -0.0028744 0.021323 0 0 0 0 0 0 0 0 0 0 0 0 0 0 0 0 0
9.0703 0.0017954 0.0042452 0.0090762 0.0017888 0.0024978 0.0011304 -0.0020463 0.00064715 -0.004522 -0.00359 0.00078132 0.01542 0 0 0 0 0 0 0 0 0 0 0 0 0 0 0 0 0
9.0742 0.0011308 0.0040634 0.00684 -0.0034401 0.0019014 -0.0015365 0.00031623 -0.0025173 0.0030245 3.4944e-05 0.0046687 0.0081155 0 0 0 0 0 0 0 0 0 0 0 0 0 0 0 0 0
9.0781 0.0010986 0.0028477 0.0059063 -0.0071246 0.00054167 -0.0034924 0.0022564 -0.005717 0.0084419 0.00333 0.0066053 0.0026754 0 0 0 0 0 0 0 0 0 0 0 0 0 0 0 0 0
9.082 0.0012067 0.0011629 0.0068789 -0.007812 -0.00084359 -0.0032547 0.0026632 -0.0062523 0.0092944 0.0048951 0.0054937 0.00017122 0 0 0 0 0 0 0 0 0 0 0 0 0 0 0 0 0
9.0859 0.0008289 -0.00029913 0.0080634 -0.0058319 -0.0015653 -0.0010024 0.0019322 -0.0030177 0.0057395 0.0041659 0.0020723 0.00030598 0 0 0 0 0 0 0 0 0 0 0 0 0 0 0 0 0
9.0898 -0.0001266 -0.0011477 0.0071018 -0.0026572 -0.0014538 0.0016383 0.0011103 0.0022322 2.9512e-05 0.0017033 -0.0016038 0.0034212 0 0 0 0 0 0 0 0 0 0 0 0 0 0 0 0 0
9.0938 -0.0011036 -0.001477 0.0030287 0.00025634 -0.0008907 0.0029376 0.00065752 0.0061678 -0.0049462 -0.0011507 -0.0036368 0.010697 0 0 0 0 0 0 0 0 0 0 0 0 0 0 0 0 0
9.0977 -0.0014341 -0.0016723 -0.0029343 0.0022366 -0.00042607 0.0023832 0.00013501 0.0066232 -0.0071335 -0.0030341 -0.0035978 0.021933 0 0 0 0 0 0 0 0 0 0 0 0 0 0 0 0 0
9.1016 -0.00098612 -0.002024 -0.008335 0.0033631 -0.00035667 0.0008981 -0.00097013 0.0042511 -0.0060769 -0.0032385 -0.0026457 0.033577 0 0 0 0 0 0 0 0 0 0 0 0 0 0 0 0 0
9.1055 -0.0002759 -0.0024826 -0.01122 0.0039267 -0.00061225 -0.00011855 -0.0022931 0.0015899 -0.0028064 -0.0019177 -0.0023948 0.039962 0 0 0 0 0 0 0 0 0 0 0 0 0 0 0 0 0
9.1094 6.7708e-05 -0.0027434 -0.011193 0.0039813 -0.00096485 6.7329e-06 -0.0026155 0.00054991 0.00087223 0.00015484 -0.0035114 0.037285 0 0 0 0 0 0 0 0 0 0 0 0 0 0 0 0 0
9.1133 -4.1464e-05 -0.0025412 -0.0091638 0.0033453 -0.0012793 0.00080719 -0.0009136 0.00081297 0.003257 0.0019854 -0.0052116 0.026614 0 0 0 0 0 0 0 0 0 0 0 0 0 0 0 0 0
9.1172 -3.0742e-05 -0.001866 -0.0063212 0.0019398 -0.0015404 0.0012644 0.0025827 0.00062803 0.0034468 0.0026746 -0.0060233 0.012812 0 0 0 0 0 0 0 0 0 0 0 0 0 0 0 0 0
9.1211 0.00076586 -0.00091596 -0.0033519 6.3994e-05 -0.0016752 0.00072621 0.0063453 -0.00097792 0.0016259 0.0016405 -0.0050772 0.0004515 0 0 0 0 0 0 0 0 0 0 0 0 0 0 0 0 0
9.125 0.002381 0.00011822 -0.00042231 -0.0016789 -0.0014312 -0.00066448 0.008559 -0.0029546 -0.0011592 -0.0011498 -0.00279 -0.0089179 0 0 0 0 0 0 0 0 0 0 0 0 0 0 0 0 0
9.1289 0.0040207 0.0011861 0.0023992 -0.0027553 -0.00052797 -0.0022359 0.0083004 -0.0032669 -0.003634 -0.0049749 -0.00041538 -0.015396 0 0 0 0 0 0 0 0 0 0 0 0 0 0 0 0 0
9.1328 0.0046211 0.0022832 0.0048952 -0.0030581 0.00099781 -0.0033046 0.0059749 -0.0011276 -0.0049988 -0.0084107 0.0010327 -0.017313 0 0 0 0 0 0 0 0 0 0 0 0 0 0 0 0 0
9.1367 0.003691 0.0032467 0.0068376 -0.0029525 0.0025855 -0.0034482 0.0028643 0.0019301 -0.0052606 -0.0098256 0.0014819 -0.010678 0 0 0 0 0 0 0 0 0 0 0 0 0 0 0 0 0
9.1406 0.0017238 0.0037011 0.0081754 -0.002966 0.0033623 -0.0025018 0.00033106 0.0033253 -0.0049673 -0.0081878 0.001566 0.006505 0 0 0 0 0 0 0 0 0 0 0 0 0 0 0 0 0
9.1445 -0.00015679 0.0032779 0.0089 -0.0033574 0.0027105 -0.00058593 -0.00075584 0.0018419 -0.0045699 -0.0037322 0.0017977 0.029037 0 0 0 0 0 0 0 0 0 0 0 0 0 0 0 0 0
9.1484 -0.0010062 0.0019477 0.0086957 -0.003883 0.00078222 0.0017147 -0.00024465 -0.0011898 -0.0039675 0.001984 0.0020056 0.044929 0 0 0 0 0 0 0 0 0 0 0 0 0 0 0 0 0
9.1523 -0.00067064 0.00015044 0.0068814 -0.0039349 -0.0014802 0.0033333 0.0012844 -0.0030798 -0.0026632 0.0067528 0.0015542 0.043358 0 0 0 0 0 0 0 0 0 0 0 0 0 0 0 0 0
9.1563 0.00022608 -0.0014395 0.0029438 -0.0029558 -0.0029086 0.0032191 0.0027069 -0.0021435 -0.0004147 0.0087672 7.0042e-05 0.024252 0 0 0 0 0 0 0 0 0 0 0 0 0 0 0 0 0
9.1602 0.00082532 -0.0023487 -0.0026889 -0.00085104 -0.0028824 0.0011759 0.0028947 0.0010157 0.0022265 0.0074752 -0.0020755 0.00040287 0 0 0 0 0 0 0 0 0 0 0 0 0 0 0 0 0
9.1641 0.0006434 -0.0025787 -0.0083919 0.0018713 -0.0017358 -0.0016983 0.0015093 0.0043555 0.0040685 0.0037872 -0.0039975 -0.011269 0 0 0 0 0 0 0 0 0 0 0 0 0 0 0 0 0
9.168 -0.00016906 -0.0024865 -0.012042 0.0043115 -0.00047261 -0.00358 -0.00052831 0.0062792 0.004113 -0.00043972 -0.0049928 -0.0028005 0 0 0 0 0 0 0 0 0 0 0 0 0 0 0 0 0
9.1719 -0.0010142 -0.002389 -0.012272 0.0055986 1.2573e-06 -0.0032405 -0.0015182 0.0066012 0.0024086 -0.0033508 -0.0050133 0.018572 0 0 0 0 0 0 0 0 0 0 0 0 0 0 0 0 0
9.1758 -0.0012817 -0.0022557 -0.009333 0.0052733 -0.00046235 -0.0010577 -0.00032106 0.0058593 0.00015987 -0.0039933 -0.0044883 0.036617 0 0 0 0 0 0 0 0 0 0 0 0 0 0 0 0 0
9.1797 -0.00074393 -0.00177 -0.0048755 0.003447 -0.0012135 0.0012208 0.0024638 0.0041089 -0.0010886 -0.0027201 -0.0037344 0.039347 0 0 0 0 0 0 0 0 0 0 0 0 0 0 0 0 0
9.1836 0.00029304 -0.00069763 -0.00082229 0.00070582 -0.0013948 0.0018431 0.0046481 0.00081201 -0.00058663 -0.00089087 -0.002597 0.027675 0 0 0 0 0 0 0 0 0 0 0 0 0 0 0 0 0
9.1875 0.0011545 0.00078687 0.0017926 -0.0021413 -0.0006644 0.00040005 0.0040758 -0.0039653 0.0010772 -2.387e-05 -0.00071395 0.012385 0 0 0 0 0 0 0 0 0 0 0 0 0 0 0 0 0
9.1914 0.0012108 0.0021289 0.0031987 -0.0043394 0.00054213 -0.0019943 0.00049035 -0.0085205 0.0024613 -0.00087687 0.0018638 0.0032571 0 0 0 0 0 0 0 0 0 0 0 0 0 0 0 0 0
9.1953 0.00032797 0.002771 0.0043464 -0.005398 0.0014053 -0.0037621 -0.0039917 -0.01018 0.002395 -0.003005 0.004361 0.00098118 0 0 0 0 0 0 0 0 0 0 0 0 0 0 0 0 0
9.1992 -0.00094635 0.0025561 0.0059895 -0.0052014 0.0014063 -0.0041285 -0.0063482 -0.0074427 0.00084701 -0.005067 0.0056768 -0.0010205 0 0 0 0 0 0 0 0 0 0 0 0 0 0 0 0 0
9.2031 -0.001673 0.001809 0.0080792 -0.0040074 0.00071118 -0.0034669 -0.0049319 -0.0016362 -0.0011079 -0.0056662 0.0052068 -0.0078281 0 0 0 0 0 0 0 0 0 0 0 0 0 0 0 0 0
9.207 -0.0011818 0.0010332 0.0097714 -0.0023368 -4.7517e-05 -0.0025731 -0.00068989 0.0037016 -0.0021382 -0.0041645 0.0033513 -0.016751 0 0 0 0 0 0 0 0 0 0 0 0 0 0 0 0 0
9.2109 0.00034557 0.00049408 0.0098999 -0.00077194 -0.00035362 -0.0017536 0.0036427 0.0054439 -0.0016261 -0.00097229 0.0012087 -0.019825 0 0 0 0 0 0 0 0 0 0 0 0 0 0 0 0 0
9.2148 0.0018716 4.8899e-05 0.0075867 0.00027465 -0.00021303 -0.0006849 0.0056119 0.0032673 -5.084e-05 0.0027724 -0.00031167 -0.012156 0 0 0 0 0 0 0 0 0 0 0 0 0 0 0 0 0
9.2188 0.002195 -0.00064357 0.0027422 0.00072993 -4.3365e-05 0.00090796 0.0046366 -0.00029068 0.0014191 0.0058069 -0.001176 0.0025285 0 0 0 0 0 0 0 0 0 0 0 0 0 0 0 0 0
9.2227 0.00088052 -0.0017331 -0.0037016 0.00087935 -0.00020566 0.0026031 0.0019785 -0.0021019 0.0017602 0.0072218 -0.0020818 0.014604 0 0 0 0 0 0 0 0 0 0 0 0 0 0 0 0 0
9.2266 -0.0013067 -0.0029575 -0.0099684 0.0011993 -0.000655 0.003457 -0.00056075 -0.00096494 0.00076581 0.0066487 -0.0036028 0.016512 0 0 0 0 0 0 0 0 0 0 0 0 0 0 0 0 0
9.2305 -0.00287 -0.0037833 -0.01409 0.0020539 -0.0010322 0.0028735 -0.0019057 0.0017801 -0.00084236 0.0042691 -0.0054102 0.0080621 0 0 0 0 0 0 0 0 0 0 0 0 0 0 0 0 0
9.2344 -0.002651 -0.0037869 -0.014823 0.003398 -0.0010607 0.0012486 -0.0019852 0.0037969 -0.0018896 0.00077686 -0.0063305 -0.0054725 0 0 0 0 0 0 0 0 0 0 0 0 0 0 0 0 0
9.2383 -0.00068546 -0.0029551 -0.012312 0.0046758 -0.00081177 -0.00032975 -0.0011926 0.0037901 -0.001515 -0.0027422 -0.0052654 -0.019403 0 0 0 0 0 0 0 0 0 0 0 0 0 0 0 0 0
9.2422 0.0018269 -0.001666 -0.0079807 0.005045 -0.00055894 -0.0010613 0.00012187 0.0021987 0.00020714 -0.0051402 -0.0022139 -0.032939 0 0 0 0 0 0 0 0 0 0 0 0 0 0 0 0 0
9.2461 0.0034142 -0.00038555 -0.0036298 0.0038768 -0.00039106 -0.001101 0.0016171 0.00026556 0.0021852 -0.0057025 0.0015127 -0.046714 0 0 0 0 0 0 0 0 0 0 0 0 0 0 0 0 0
9.25 0.0033817 0.00065312 -0.00034168 0.0012572 -3.0661e-05 -0.0012269 0.0027022 -0.0012436 0.0029175 -0.004503 0.0041316 -0.058342 0 0 0 0 0 0 0 0 0 0 0 0 0 0 0 0 0
9.2539 0.0022213 0.0015233 0.0020042 -0.0018795 0.00088781 -0.0018651 0.0026766 -0.0023477 0.001522 -0.0023063 0.0046451 -0.062154 0 0 0 0 0 0 0 0 0 0 0 0 0 0 0 0 0
9.2578 0.0011245 0.0023923 0.0042558 -0.0041795 0.0023142 -0.0025157 0.0013524 -0.0031542 -0.0014619 -3.8744e-05 0.0035108 -0.054443 0 0 0 0 0 0 0 0 0 0 0 0 0 0 0 0 0
9.2617 0.001041 0.0032325 0.0069896 -0.0046643 0.0035788 -0.0022318 -0.00048412 -0.0032423 -0.0041673 0.0017528 0.0022128 -0.038856 0 0 0 0 0 0 0 0 0 0 0 0 0 0 0 0 0
9.2656 0.0020157 0.0037282 0.0098336 -0.0033592 0.0037872 -0.00070259 -0.0014396 -0.0019746 -0.0045322 0.003016 0.002118 -0.025363 0 0 0 0 0 0 0 0 0 0 0 0 0 0 0 0 0
9.2695 0.0032435 0.0034787 0.011641 -0.0012671 0.0025497 0.0011803 -0.00058723 0.00061147 -0.0018009 0.0038584 0.0035379 -0.022366 0 0 0 0 0 0 0 0 0 0 0 0 0 0 0 0 0
9.2734 0.0037006 0.0023343 0.011299 0.00034438 0.00040961 0.0019376 0.0016761 0.0034366 0.0027272 0.00419 0.0056588 -0.028808 0 0 0 0 0 0 0 0 0 0 0 0 0 0 0 0 0
9.2773 0.0028436 0.0005832 0.008477 0.00082506 -0.0014597 0.00080656 0.0038357 0.005098 0.0064108 0.0037737 0.0072406 -0.034076 0 0 0 0 0 0 0 0 0 0 0 0 0 0 0 0 0
9.2813 0.00091469 -0.0011825 0.0037695 0.00050781 -0.0021021 -0.001474 0.0044308 0.0050165 0.0070563 0.0026375 0.0074159 -0.026667 0 0 0 0 0 0 0 0 0 0 0 0 0 0 0 0 0
9.2852 -0.0012563 -0.0024239 -0.0017003 0.00027877 -0.0014899 -0.0031677 0.0031817 0.0038265 0.0044659 0.0013417 0.0060135 -0.0044324 0 0 0 0 0 0 0 0 0 0 0 0 0 0 0 0 0
9.2891 -0.0027448 -0.0029546 -0.0067771 0.00074456 -0.00050581 -0.0029266 0.0010933 0.0025918 0.00051249 0.00067725 0.00339 0.022475 0 0 0 0 0 0 0 0 0 0 0 0 0 0 0 0 0
9.293 -0.0029995 -0.0029502 -0.010519 0.0017323 -0.00020555 -0.00085863 -0.00049814 0.0016799 -0.0023458 0.00096659 0.00017617 0.038516 0 0 0 0 0 0 0 0 0 0 0 0 0 0 0 0 0
9.2969 -0.0020604 -0.0026861 -0.012245 0.0025474 -0.00095757 0.0016122 -0.0010203 0.000504 -0.0029061 0.0016448 -0.0027744 0.033793 0 0 0 0 0 0 0 0 0 0 0 0 0 0 0 0 0
9.3008 -0.00046132 -0.0022547 -0.011633 0.0027087 -0.0021465 0.002902 -0.00093117 -0.0015775 -0.0019032 0.0016339 -0.0043952 0.010586 0 0 0 0 0 0 0 0 0 0 0 0 0 0 0 0 0
9.3047 0.0011011 -0.0015204 -0.008912 0.0024322 -0.0026522 0.0024174 -0.0010259 -0.004168 -0.0010253 0.00028108 -0.0037444 -0.01877 0 0 0 0 0 0 0 0 0 0 0 0 0 0 0 0 0
9.3086 0.0021431 -0.00034725 -0.0049022 0.0023763 -0.0017079 0.00080372 -0.001541 -0.0057793 -0.0012088 -0.0019723 -0.00069407 -0.039851 0 0 0 0 0 0 0 0 0 0 0 0 0 0 0 0 0
9.3125 0.0025963 0.001128 -0.00066143 0.0028819 0.00051538 -0.00074879 -0.0019153 -0.0050206 -0.0017745 -0.0038445 0.0035708 -0.043784 0 0 0 0 0 0 0 0 0 0 0 0 0 0 0 0 0
9.3164 0.0027137 0.0024576 0.0030902 0.0034619 0.0029941 -0.0014282 -0.0013716 -0.0019539 -0.0011712 -0.004205 0.0069059 -0.030402 0 0 0 0 0 0 0 0 0 0 0 0 0 0 0 0 0
9.3203 0.00276 0.0031511 0.0062784 0.0030935 0.004494 -0.0012129 0.00028816 0.0016982 0.0013971 -0.0029192 0.0074574 -0.0067483 0 0 0 0 0 0 0 0 0 0 0 0 0 0 0 0 0
9.3242 0.0027465 0.0030316 0.0091706 0.0011217 0.0043017 -0.00060406 0.0024012 0.0037639 0.0049921 -0.00081183 0.0049748 0.017005 0 0 0 0 0 0 0 0 0 0 0 0 0 0 0 0 0
9.3281 0.0024453 0.0023605 0.011696 -0.0020181 0.0025963 -7.5148e-05 0.0038634 0.00323 0.0075367 0.0011337 0.0010833 0.032367 0 0 0 0 0 0 0 0 0 0 0 0 0 0 0 0 0
9.332 0.001674 0.0016077 0.013066 -0.0049243 0.00029492 0.00026569 0.0038257 0.00090565 0.0074502 0.0025092 -0.001858 0.036567 0 0 0 0 0 0 0 0 0 0 0 0 0 0 0 0 0
9.3359 0.00056923 0.0010585 0.012172 -0.0061275 -0.0014783 0.00062142 0.0021249 -0.001308 0.0048582 0.0034629 -0.0024895 0.033862 0 0 0 0 0 0 0 0 0 0 0 0 0 0 0 0 0
9.3398 -0.00044856 0.00060276 0.0085199 -0.0050305 -0.0019925 0.0012194 -0.00073288 -0.001821 0.0013522 0.0040792 -0.0013769 0.032331 0 0 0 0 0 0 0 0 0 0 0 0 0 0 0 0 0
9.3438 -0.0010305 -0.00010619 0.0028958 -0.002174 -0.0012839 0.0020495 -0.0038372 -0.00030499 -0.0013612 0.0039602 -0.00035468 0.037155 0 0 0 0 0 0 0 0 0 0 0 0 0 0 0 0 0
9.3477 -0.0012434 -0.0012668 -0.0028979 0.0012615 -0.00012431 0.0027825 -0.0061486 0.0023471 -0.0026159 0.0025788 -0.00085729 0.045214 0 0 0 0 0 0 0 0 0 0 0 0 0 0 0 0 0
9.3516 -0.0015269 -0.0026624 -0.0070944 0.0041825 0.00041765 0.0029011 -0.0067676 0.0047339 -0.0027729 8.6817e-05 -0.0026782 0.046482 0 0 0 0 0 0 0 0 0 0 0 0 0 0 0 0 0
[truncated: 13,581,187 more chars]
