# Supplementary material for: Dataset from dynamic shake-table testing of five full-scale single leaf and cavity URM walls subjected to out-of-plane two-way bending
Source: Data Brief. 2019 Mar 20;24:103854. doi: 10.1016/j.dib.2019.103854 (PMC6480314; doi:10.1016/j.dib.2019.103854)
Supplement: Multimedia component 2 [file mmc2.zip › DATA/CS-010-RR/Test28.txt]

0 0.0013905 0.0030222 0.0028769 0.0047217 -0.00032822 0.0025885 -0.0071101 0.00042875 0.010989 0.0065599 0.0080697 -0.25889 1.6518 2.957 2.3488 0.62859 2.4011 1.4525 0.98268 1.1842 1.3265 0 0.04206 0 0.01507 0.00056538 -0.29568 -0.00092341 -0.065151
0.003906 0.0026863 0.00036133 0.0045165 -0.00041806 -0.00068389 -0.0025164 -0.013813 -0.00122 0.018941 0.007918 0.0084386 -0.25984 1.6555 2.958 2.3506 0.62966 2.3982 1.452 0.98228 1.1853 1.3264 0 0.042081 0 0.015674 -0.00025508 -0.2953 -0.00054465 -0.055584
0.007812 0.0024706 -0.002812 0.0057659 -0.0046477 0.0012281 -0.0056456 -0.013968 -0.0028746 0.018266 0.0063443 0.0062165 -0.26034 1.6566 2.9607 2.3495 0.62924 2.3942 1.4507 0.98203 1.1869 1.3265 0 0.042939 0 0.015993 -0.00059955 -0.29526 0.00020313 -0.029254
0.011718 0.00019233 -0.0050783 0.0031464 -0.0056718 0.0029356 -0.0054953 -0.0081363 -0.0027164 0.0083706 0.0036186 0.0021653 -0.26584 1.6533 2.9628 2.3464 0.62775 2.3916 1.4501 0.98246 1.1882 1.3272 0 0.044163 0 0.015768 -0.0001508 -0.29564 0.00095124 -0.0010746
0.015625 -0.0033948 -0.0052899 -0.0035157 -0.0039117 0.0022477 -0.0034666 0.00044988 -0.00062066 -0.0054522 0.00079472 -0.0026181 -0.27343 1.6488 2.9629 2.3439 0.62648 2.3915 1.4512 0.98346 1.1888 1.3286 0 0.045011 0 0.015275 0.00066708 -0.2961 0.0013381 0.021267
0.019531 -0.0066821 -0.0034214 -0.010836 -0.0012071 -0.00049003 -0.0017674 0.0075647 0.0016946 -0.015521 -0.0018979 -0.0069949 -0.27117 1.6475 2.9616 2.3442 0.62636 2.3932 1.4531 0.98418 1.1885 1.33 0 0.045014 0 0.015053 0.001084 -0.29627 0.0013395 0.037754
0.023437 -0.0081401 -0.00069843 -0.014769 0.0010505 -0.0030122 -0.0012217 0.0095627 0.0022902 -0.016865 -0.0038564 -0.0097638 -0.24939 1.6502 2.9605 2.3466 0.62721 2.3955 1.4541 0.98389 1.1877 1.3304 0 0.044299 0 0.015371 0.00067244 -0.29616 0.0012667 0.048749
0.027343 -0.0071497 0.0012136 -0.013724 0.0024536 -0.0037269 -0.00096329 0.0049862 0.00075502 -0.010123 -0.0036793 -0.0099045 -0.21334 1.6538 2.9607 2.349 0.62809 2.3974 1.453 0.98285 1.187 1.3294 0 0.043439 0 0.015965 -0.00029375 -0.29606 0.0014287 0.050739
0.03125 -0.0042694 0.0013894 -0.0090971 0.0028307 -0.0032537 3.2768e-05 -0.0041153 -0.0015743 -0.00042124 -0.00054875 -0.0072578 -0.18315 1.6545 2.9616 2.3494 0.62835 2.3985 1.4507 0.98219 1.1869 1.3276 0 0.042998 0 0.016298 -0.0011063 -0.29617 0.0017953 0.04048
0.035156 -0.00086023 0.00027235 -0.0032924 0.0017274 -0.0032383 0.0015294 -0.012485 -0.0029728 0.0063483 0.0040166 -0.0030123 -0.17877 1.6521 2.9619 2.3475 0.62818 2.3987 1.4489 0.98289 1.1875 1.3258 0 0.043147 0 0.016082 -0.0012345 -0.29631 0.0020073 0.021962
0.039062 0.0016397 -0.00074942 0.0022842 -0.00099088 -0.0040045 0.0022866 -0.014522 -0.0028139 0.0069184 0.0064188 0.00075497 -0.20276 1.6496 2.9611 2.345 0.62827 2.3982 1.4487 0.98468 1.1882 1.3249 0 0.043655 0 0.015562 -0.00072211 -0.2961 0.0017422 0.0068483
0.042968 0.0023794 -0.00046326 0.0072707 -0.00426 -0.0039684 0.001544 -0.0083871 -0.0017978 0.0017463 0.0037465 0.0024071 -0.23699 1.6499 2.9603 2.3438 0.62891 2.3976 1.45 0.98616 1.1884 1.3248 0 0.044173 0 0.015277 -4.8908e-05 -0.29552 0.0010826 0.006095
0.046875 0.0014111 0.0012479 0.011043 -0.0061289 -0.0016439 -6.728e-05 0.0019328 -0.00094217 -0.0059786 -0.003293 0.0019089 -0.25698 1.6523 2.9609 2.3441 0.62952 2.3979 1.4512 0.98595 1.1877 1.3252 0 0.044509 0 0.015531 0.00035532 -0.29507 0.00051125 0.020219
0.050781 -0.00040938 0.0033657 0.012236 -0.0053851 0.0020885 -0.0012101 0.0089993 -0.00054337 -0.012101 -0.010267 0.00078046 -0.25113 1.6535 2.9631 2.3449 0.62919 2.3998 1.4512 0.98399 1.1863 1.3256 0 0.044681 0 0.016078 0.00046884 -0.29532 0.00050702 0.037569
0.054687 -0.001861 0.0045139 0.010047 -0.0028781 0.0043063 -0.0012735 0.0074959 -0.00013802 -0.013144 -0.012253 0.00082425 -0.22798 1.6519 2.9653 2.3454 0.62763 2.4033 1.45 0.98155 1.1852 1.3258 0 0.044764 0 0.016321 0.00060011 -0.29628 0.0011043 0.042432
0.058593 -0.0019782 0.0038854 0.0058068 -0.00093269 0.0029673 -0.00088846 -0.0014235 0.00070098 -0.0077305 -0.0077057 0.0026841 -0.20629 1.6491 2.9656 2.3457 0.62563 2.4069 1.4484 0.98024 1.1851 1.326 0 0.044767 0 0.015858 0.00099932 -0.29728 0.0018314 0.026059
0.0625 -0.00061903 0.0016609 0.0025556 -0.0011858 -0.00067037 -0.00098409 -0.010821 0.0017432 0.0023936 0.00044351 0.0053846 -0.19866 1.6487 2.9633 2.3465 0.62452 2.4087 1.4472 0.98062 1.1859 1.3266 0 0.044644 0 0.014862 0.0015587 -0.2975 0.0021013 -0.0078063
0.066406 0.0013349 -0.0012353 0.0024492 -0.0029734 -0.0029842 -0.0015521 -0.013309 0.0023326 0.012546 0.0072923 0.0070944 -0.20391 1.6515 2.9599 2.3484 0.62517 2.4076 1.4466 0.98198 1.1872 1.3273 0 0.044407 0 0.013978 0.0018819 -0.29686 0.0017088 -0.04561
0.070312 0.0023891 -0.0037061 0.0044762 -0.0039726 -0.001596 -0.0016093 -0.0066244 0.0021326 0.017221 0.0096673 0.006385 -0.2135 1.6548 2.9573 2.3504 0.62724 2.4042 1.4464 0.98308 1.1881 1.3279 0 0.044159 0 0.013818 0.0016372 -0.29607 0.00098386 -0.071351
0.074218 0.0013681 -0.004954 0.0050773 -0.0025006 0.0020734 -0.00042596 0.0050418 0.001504 0.013435 0.0078336 0.0030608 -0.22287 1.6549 2.9567 2.3513 0.62943 2.3997 1.4466 0.9833 1.188 1.3279 0 0.043992 0 0.0145 0.00085635 -0.29599 0.00046754 -0.073871
0.078125 -0.0016657 -0.0046854 0.0014484 0.00085787 0.0041275 0.0014279 0.014599 0.0011059 0.0030516 0.0042677 -0.0018063 -0.23525 1.6517 2.9576 2.3501 0.63029 2.3958 1.4473 0.98293 1.1869 1.3274 0 0.043871 0 0.0156 -8.1973e-05 -0.29671 0.00041288 -0.051698
0.082031 -0.0052066 -0.0031213 -0.0055679 0.0039006 0.0021666 0.0025108 0.017094 0.001192 -0.0079862 0.00128 -0.0064111 -0.25453 1.6483 2.9588 2.3475 0.62911 2.3936 1.4482 0.98268 1.185 1.3267 0 0.043656 0 0.016495 -0.00074018 -0.29739 0.00057325 -0.014551
0.085937 -0.0071181 -0.00090469 -0.011907 0.0049344 -0.0022091 0.002031 0.012237 0.0013768 -0.013416 -0.00020673 -0.0089581 -0.2763 1.6486 2.9595 2.345 0.62625 2.3934 1.4487 0.98287 1.1832 1.3262 0 0.043262 0 0.016785 -0.0009104 -0.29708 0.00046859 0.019944
0.089843 -0.0060109 0.0011193 -0.013698 0.0041003 -0.0050207 0.00077329 0.0033052 0.0010991 -0.010773 -0.00024272 -0.0084119 -0.28791 1.6521 2.9601 2.3437 0.623 2.395 1.4481 0.98323 1.182 1.3262 0 0.042812 0 0.016486 -0.0006739 -0.29569 -0.00012415 0.034994
0.09375 -0.0022075 0.0022727 -0.010403 0.0026526 -0.0039684 0.00032713 -0.0055224 0.00025785 -0.0028036 0.00087289 -0.0050615 -0.27887 1.6551 2.9611 2.3437 0.62098 2.3979 1.4469 0.98332 1.1819 1.3266 0 0.042581 0 0.01591 -0.00023847 -0.2942 -0.00091934 0.025251
0.097656 0.0024516 0.002415 -0.0047679 0.0012774 -0.00065132 0.0013765 -0.010954 -0.00064163 0.0047788 0.002483 -0.00054866 -0.25177 1.6545 2.9626 2.3444 0.62137 2.4011 1.4462 0.98298 1.183 1.3272 0 0.042774 0 0.015405 0.00024889 -0.29377 -0.0013534 0.0014756
0.10156 0.0058318 0.0020305 2.9443e-05 -0.00047609 0.0013447 0.0028988 -0.011049 -0.00094286 0.0072874 0.0031367 0.0029116 -0.22256 1.6511 2.9638 2.3452 0.6242 2.4031 1.4469 0.98246 1.1847 1.3277 0 0.043312 0 0.015158 0.00074083 -0.29469 -0.0010954 -0.016434
0.10547 0.0068196 0.0018796 0.0029762 -0.0030219 0.00035005 0.0031815 -0.0055395 -0.00040873 0.0038283 0.0011547 0.0038361 -0.2091 1.6488 2.9641 2.3461 0.62819 2.4032 1.4485 0.98208 1.1864 1.3276 0 0.043851 0 0.015167 0.0011892 -0.29613 -0.00037174 -0.01446
0.10938 0.0057669 0.0024099 0.0051039 -0.0053859 -0.0017376 0.001606 0.0034172 0.00061008 -0.0027726 -0.0036702 0.0024264 -0.21787 1.6502 2.9633 2.3473 0.63132 2.4015 1.4495 0.98194 1.1875 1.3269 0 0.044029 0 0.015312 0.0014592 -0.2969 0.00019828 0.0043725
0.11328 0.0038724 0.0033711 0.0073111 -0.0055986 -0.0017954 -0.0006969 0.011187 0.0014646 -0.0081703 -0.0089364 0.00036799 -0.2403 1.6532 2.9624 2.3485 0.632 2.3992 1.4488 0.982 1.1879 1.3261 0 0.043736 0 0.015462 0.001382 -0.29652 0.00012108 0.022855
0.11719 0.0021764 0.0039583 0.0088944 -0.0027542 0.00083567 -0.0019992 0.01272 0.0016159 -0.0089639 -0.010821 -0.00044467 -0.26125 1.6537 2.9619 2.349 0.63019 2.3972 1.4468 0.98225 1.1879 1.3257 0 0.043189 0 0.01557 0.00091181 -0.29552 -0.00055584 0.024606
0.12109 0.001033 0.0033939 0.0084608 0.0014754 0.0034371 -0.0016804 0.0060725 0.00086721 -0.004138 -0.0071603 0.00073959 -0.27142 1.65 2.9618 2.348 0.62745 2.3952 1.4455 0.98274 1.1878 1.3262 0 0.042756 0 0.015712 0.00022799 -0.29482 -0.001298 0.0080197
0.125 0.00032209 0.0015024 0.0059562 0.0038333 0.0028487 -0.00067631 -0.0054565 -0.00058915 0.0046341 0.00028772 0.003145 -0.27317 1.6453 2.9618 2.3461 0.62574 2.3925 1.4466 0.98343 1.1875 1.3273 0 0.042674 0 0.016042 -0.00033863 -0.29482 -0.0015551 -0.01325
0.12891 -7.6441e-05 -0.0011468 0.0031748 0.0023597 -0.00093484 -0.00028409 -0.014973 -0.0022069 0.013523 0.0067819 0.0051932 -0.27612 1.6448 2.9618 2.3444 0.62598 2.389 1.4495 0.98407 1.1867 1.3281 0 0.042897 0 0.016646 -0.00052074 -0.29515 -0.001227 -0.02286
0.13281 -0.00015068 -0.0035933 0.0018878 -0.0016318 -0.0044941 -0.00072765 -0.016689 -0.0032416 0.017928 0.0082438 0.0055412 -0.2877 1.6498 2.9618 2.3443 0.62739 2.3859 1.4518 0.98432 1.1855 1.3278 0 0.043149 0 0.017401 -0.00030138 -0.29523 -0.00071647 -0.014886
0.13672 -3.5419e-05 -0.0050306 0.0016386 -0.0045899 -0.0044564 -0.0010712 -0.0099897 -0.0031374 0.014716 0.0044231 0.0036 -0.30696 1.6561 2.9622 2.3459 0.62836 2.3854 1.4513 0.98407 1.1844 1.3268 0 0.043128 0 0.01796 8.286e-05 -0.29489 -0.00053647 0.0044245
0.14063 -0.0001979 -0.0051592 -8.0486e-05 -0.0038896 -0.0010399 -0.00048464 0.00044531 -0.0020083 0.0044438 -0.0012406 -0.00052252 -0.32568 1.6582 2.9626 2.3482 0.62796 2.3886 1.4483 0.98352 1.1843 1.326 0 0.04271 0 0.017958 0.00032779 -0.29452 -0.00084087 0.025661
0.14453 -0.0010963 -0.0041861 -0.0050488 -5.9955e-05 0.0021391 0.00067921 0.0083706 -0.00076286 -0.0081443 -0.0047573 -0.0061038 -0.3343 1.6544 2.9625 2.3499 0.62678 2.394 1.4451 0.98299 1.1852 1.3264 0 0.042028 0 0.017301 0.00028514 -0.2946 -0.0013041 0.044708
0.14844 -0.0025317 -0.0025897 -0.011727 0.0040255 0.0018244 0.0012817 0.010211 -0.00053393 -0.016426 -0.0046743 -0.011653 -0.32775 1.6488 2.9617 2.3501 0.62629 2.3982 1.4443 0.98257 1.1865 1.3279 0 0.041412 0 0.016317 4.2807e-05 -0.29512 -0.001445 0.061581
0.15234 -0.0034274 -0.00086542 -0.015803 0.0059801 -0.0015406 0.00081121 0.006528 -0.001702 -0.016011 -0.0024218 -0.015011 -0.30777 1.647 2.9609 2.3496 0.62743 2.3986 1.446 0.98212 1.187 1.3293 0 0.041221 0 0.015586 -0.0001953 -0.29559 -0.0010819 0.072932
0.15625 -0.0024993 0.00062978 -0.01373 0.0057836 -0.0043938 0.0001192 0.00037026 -0.0033615 -0.0077821 -0.00017594 -0.014297 -0.28181 1.6505 2.961 2.3493 0.62964 2.3952 1.4484 0.98157 1.1864 1.3294 0 0.04164 0 0.015556 -0.00031443 -0.29554 -0.00049442 0.069575
0.16016 0.000595 0.001741 -0.0059811 0.0049709 -0.0038364 0.00052354 -0.0051878 -0.0038789 0.0026247 0.0011619 -0.0093796 -0.25957 1.6555 2.9622 2.3498 0.63136 2.3907 1.449 0.98119 1.185 1.328 0 0.042538 0 0.016218 -0.00038988 -0.29496 -0.00015027 0.044647
0.16406 0.0046521 0.0025184 0.0031572 0.0044038 -0.00052143 0.002227 -0.008161 -0.0022409 0.0087432 0.0019035 -0.0025251 -0.24865 1.6572 2.9638 2.3508 0.63144 2.3886 1.4472 0.98136 1.1841 1.3261 0 0.043495 0 0.017128 -0.00058768 -0.29429 -0.00026236 0.0044634
0.16797 0.0075483 0.0031458 0.0090521 0.0033415 0.0023484 0.0038945 -0.0074995 0.00095093 0.0077034 0.0021272 0.002841 -0.25071 1.6548 2.9644 2.3516 0.63005 2.3902 1.445 0.98213 1.1845 1.3253 0 0.044023 0 0.017722 -0.00095467 -0.29397 -0.00059255 -0.031568
0.17188 0.007716 0.0037792 0.010143 0.00084815 0.0026081 0.0040063 -0.0031564 0.0038099 0.0018661 0.0011025 0.004643 -0.26017 1.6521 2.9634 2.3516 0.62837 2.3942 1.4445 0.9829 1.1858 1.3264 0 0.043878 0 0.017687 -0.0013027 -0.29417 -0.00067886 -0.045544
0.17578 0.0052832 0.004363 0.0082606 -0.002287 0.0012498 0.0025617 0.0031106 0.0046389 -0.0033227 -0.0014645 0.0038189 -0.26742 1.6526 2.9613 2.3508 0.62747 2.3978 1.4462 0.98284 1.1872 1.3284 0 0.04324 0 0.017089 -0.0013232 -0.29475 -0.00026545 -0.037532
0.17969 0.001928 0.0045687 0.0060575 -0.0036834 0.0008066 0.0011635 0.0075739 0.0032879 -0.0033308 -0.0039748 0.0034167 -0.26514 1.6561 2.9596 2.35 0.62745 2.3991 1.4488 0.98169 1.188 1.3298 0 0.042605 0 0.016222 -0.00085988 -0.29551 0.00046456 -0.026629
0.18359 -0.00041601 0.003951 0.0044929 -0.0017977 0.0020145 0.0012265 0.0064661 0.0011891 0.0025979 -0.0035796 0.0056716 -0.25366 1.6582 2.9593 2.3498 0.62769 2.3984 1.4503 0.98009 1.1882 1.3296 0 0.042435 0 0.015371 -0.00010089 -0.29629 0.0010563 -0.033038
0.1875 -0.00091674 0.0022605 0.0027866 0.0019492 0.0027322 0.0022132 -0.00082091 5.6474e-05 0.011335 0.0010154 0.0096613 -0.24091 1.6563 2.9606 2.35 0.62774 2.3969 1.4502 0.97922 1.1882 1.3282 0 0.042832 0 0.014702 0.00051026 -0.29687 0.0011782 -0.0569
0.19141 -0.00020623 -0.00029702 0.00029313 0.0039984 0.00052198 0.0019785 -0.010235 0.00044442 0.017936 0.007327 0.011821 -0.23653 1.6517 2.9622 2.3502 0.62779 2.3959 1.4495 0.97974 1.188 1.3267 0 0.043489 0 0.014322 0.0006083 -0.29693 0.00087768 -0.074718
0.19531 0.00038978 -0.0030448 -0.0022653 0.0020371 -0.0039801 -0.00088097 -0.015414 0.0014417 0.018219 0.010257 0.0090064 -0.2448 1.6492 2.9633 2.3499 0.62834 2.3956 1.4497 0.98126 1.1873 1.3262 0 0.043962 0 0.014336 0.00021309 -0.29633 0.00048803 -0.058629
0.19922 -2.377e-05 -0.0051029 -0.0036959 -0.0024094 -0.0069259 -0.0050668 -0.01252 0.0016762 0.010653 0.0062703 0.0013567 -0.26197 1.6512 2.9633 2.3492 0.62945 2.3961 1.451 0.98271 1.1862 1.3265 0 0.044028 0 0.014787 -0.00027081 -0.29535 0.00031205 -0.001984
0.20313 -0.0013471 -0.0057903 -0.0041077 -0.0050716 -0.0049598 -0.0072607 -0.003449 0.00061117 -0.002821 -0.0030886 -0.0076515 -0.27989 1.6552 2.9624 2.3484 0.6306 2.3974 1.4524 0.98329 1.185 1.327 0 0.043818 0 0.015522 -0.00039005 -0.29472 0.00039352 0.071893
0.20703 -0.0027589 -0.0049413 -0.005135 -0.0029498 0.00097444 -0.0050788 0.0056392 -0.0010514 -0.017159 -0.011849 -0.013902 -0.29197 1.6568 2.9613 2.348 0.63119 2.3994 1.4525 0.98308 1.1847 1.3271 0 0.043642 0 0.016176 -3.648e-05 -0.29499 0.00056227 0.12564
0.21094 -0.0033943 -0.002972 -0.0079918 0.0026375 0.0059336 0.00051281 0.0092772 -0.0021058 -0.026051 -0.014205 -0.015493 -0.2963 1.654 2.9603 2.348 0.63126 2.4018 1.4514 0.98281 1.1855 1.3271 0 0.043689 0 0.016369 0.00045332 -0.29608 0.00065325 0.13414
0.21484 -0.0028366 -0.00066748 -0.011454 0.0070867 0.005465 0.00579 0.006742 -0.0019011 -0.025019 -0.0090387 -0.013237 -0.29411 1.6498 2.96 2.3481 0.63142 2.4035 1.4499 0.983 1.1868 1.3276 0 0.043885 0 0.016 0.000599 -0.29719 0.00065217 0.098833
0.21875 -0.0011988 0.0012035 -0.012305 0.0067211 -7.6523e-05 0.007434 0.0017584 -0.00073742 -0.014304 -0.00041996 -0.0088235 -0.28651 1.6488 2.9604 2.3478 0.63203 2.4037 1.449 0.98344 1.1872 1.3285 0 0.044028 0 0.015359 0.00022202 -0.29749 0.00064093 0.040704
0.22266 0.0010292 0.0022545 -0.0082621 0.0020897 -0.0057523 0.0052822 -0.0013716 0.0006197 0.00060755 0.0061062 -0.0030042 -0.27382 1.6519 2.9618 2.3469 0.63258 2.4024 1.4488 0.98345 1.1861 1.3294 0 0.044025 0 0.014928 -0.00036657 -0.29686 0.00065024 -0.017745
0.22656 0.0031578 0.0026234 -0.00054565 -0.0028048 -0.0066383 0.0020999 -0.0012633 0.0016695 0.011911 0.0078021 0.0041869 -0.25801 1.6557 2.9634 2.3458 0.63195 2.4007 1.4487 0.98266 1.1845 1.3295 0 0.043975 0 0.014999 -0.00061938 -0.29597 0.00061558 -0.064013
0.23047 0.0044901 0.0027906 0.0066488 -0.0044109 -0.0022522 0.00076303 0.00046493 0.0024128 0.014298 0.0058585 0.011685 -0.24468 1.6557 2.9644 2.3453 0.62956 2.3997 1.4481 0.98145 1.184 1.3286 0 0.044028 0 0.015446 -0.00023218 -0.29566 0.00048848 -0.093562
0.23438 0.0046027 0.0031665 0.0095167 -0.0027 0.00343 0.001713 0.0017708 0.00299 0.0082846 0.0030325 0.016577 -0.24094 1.6517 2.9642 2.3457 0.6262 2.3994 1.4474 0.98069 1.1854 1.3273 0 0.044185 0 0.015849 0.00057837 -0.29611 0.00035374 -0.10241
0.23828 0.0036122 0.0037218 0.0076608 -0.00051665 0.0060402 0.0030643 0.0021799 0.0032503 -0.00053 0.00077904 0.015814 -0.24979 1.6476 2.9632 2.3467 0.62363 2.3985 1.4473 0.98092 1.1877 1.3264 0 0.04427 0 0.015864 0.0012519 -0.29674 0.00038065 -0.086138
0.24219 0.002166 0.0039475 0.003912 -0.00024388 0.0046613 0.0029312 0.0022006 0.0027807 -0.0057092 -0.0012436 0.0091763 -0.26628 1.6474 2.9624 2.3476 0.62322 2.3966 1.4482 0.98192 1.189 1.326 0 0.044116 0 0.015538 0.0013613 -0.29686 0.00062789 -0.046923
0.24609 0.0010358 0.0032115 0.0013378 -0.0014334 0.001796 0.0013714 0.0014957 0.0013648 -0.0044165 -0.0034247 0.00042933 -0.27972 1.651 2.9624 2.3475 0.62483 2.3942 1.4494 0.98293 1.1883 1.326 0 0.04378 0 0.015269 0.00096611 -0.29639 0.00091475 0.0012231
0.25 0.0005762 0.0012708 0.00056159 -0.0017335 0.00011924 1.0104e-06 -0.001371 -0.00062953 0.0012508 -0.0047975 -0.0050246 -0.28112 1.6543 2.9631 2.3463 0.62694 2.3931 1.4502 0.98327 1.1861 1.3261 0 0.043532 0 0.015467 0.00053662 -0.29593 0.00093619 0.037972
0.25391 0.00050331 -0.0014518 -6.0038e-05 0.00019921 -0.0001296 -4.7363e-05 -0.0068501 -0.0023555 0.006574 -0.0038669 -0.0043288 -0.2699 1.6537 2.9637 2.3448 0.62798 2.3944 1.4504 0.98279 1.1846 1.326 0 0.043626 0 0.016184 0.00053095 -0.29614 0.0005492 0.050198
0.25781 0.0002052 -0.0040517 -0.002004 0.0031232 -0.00046851 0.00056679 -0.012394 -0.0030163 0.0078266 -0.00068269 0.00050543 -0.25417 1.6502 2.9632 2.3439 0.62763 2.3973 1.4506 0.98184 1.185 1.3261 0 0.044043 0 0.017038 0.001008 -0.29698 -4.9849e-05 0.041049
0.26172 -0.00069275 -0.0056573 -0.0047691 0.0046165 -0.0015318 0.00025186 -0.013429 -0.002371 0.0043219 0.002489 0.0043444 -0.2444 1.6481 2.9618 2.3442 0.62684 2.3996 1.4511 0.98096 1.1868 1.3263 0 0.044486 0 0.017467 0.0016034 -0.29774 -0.00046493 0.025552
0.26563 -0.0020088 -0.005891 -0.0066005 0.0037541 -0.0019443 -0.0015196 -0.0071883 -0.00083569 -0.002048 0.0030767 0.0032872 -0.24592 1.6501 2.9605 2.3453 0.62672 2.3995 1.4512 0.98057 1.1879 1.3264 0 0.044631 0 0.017142 0.0018553 -0.29774 -0.0004592 0.01672
0.26953 -0.0031646 -0.0049645 -0.0066738 0.0020209 -0.00017394 -0.0033644 0.0041095 0.00083112 -0.0085145 0.00089408 -0.0021739 -0.25627 1.6542 2.9602 2.3461 0.62745 2.397 1.4501 0.98085 1.187 1.3261 0 0.044398 0 0.016206 0.0015721 -0.29694 -0.0001968 0.015126
0.27344 -0.0035882 -0.0034108 -0.0060428 0.0015 0.0029186 -0.0032916 0.014177 0.0019856 -0.012687 -0.0013311 -0.0078069 -0.26867 1.6561 2.9612 2.346 0.62824 2.3937 1.4471 0.98168 1.1847 1.3256 0 0.044001 0 0.015185 0.00093479 -0.29602 -0.00011532 0.0109
0.27734 -0.0029666 -0.0017277 -0.00617 0.0024519 0.0041845 -0.00079419 0.017311 0.0024093 -0.012957 -0.00044141 -0.0092496 -0.27776 1.6535 2.9627 2.3451 0.62819 2.3914 1.4436 0.98253 1.1827 1.3252 0 0.043729 0 0.014649 0.00029587 -0.29562 -0.00052279 -0.0051483
0.28125 -0.0012387 -0.00020285 -0.0067568 0.0030444 0.001346 0.0024966 0.012716 0.0023469 -0.0088221 0.0039638 -0.0052882 -0.28245 1.6492 2.9637 2.3444 0.62729 2.3908 1.4415 0.98271 1.1824 1.3252 0 0.043684 0 0.014851 -0.00010334 -0.29583 -0.0012886 -0.032381
0.28516 0.0014327 0.0010414 -0.0055524 0.0015429 -0.0040858 0.0042815 0.0046416 0.002292 -0.0015599 0.0088182 0.0017473 -0.28433 1.6477 2.9641 2.3446 0.6264 2.391 1.4424 0.98174 1.1834 1.3256 0 0.043728 0 0.015588 -0.00025569 -0.29616 -0.0019247 -0.060583
0.28906 0.0045098 0.0019461 -0.00068672 -0.0015202 -0.0075908 0.0036551 -0.0015237 0.0026285 0.0055224 0.010141 0.0081815 -0.28442 1.6506 2.9638 2.3457 0.62645 2.3909 1.446 0.97986 1.184 1.3256 0 0.043655 0 0.016368 -0.00030003 -0.29618 -0.0019939 -0.077351
0.29297 0.0069468 0.0025013 0.006829 -0.0036804 -0.0057704 0.0016922 -0.003389 0.0033125 0.0083888 0.0064394 0.011458 -0.28198 1.6548 2.9632 2.3468 0.62752 2.3907 1.45 0.97811 1.1834 1.3252 0 0.043408 0 0.016744 -0.00036128 -0.29591 -0.0014766 -0.075088
0.29688 0.0074911 0.0027884 0.013228 -0.0030884 0.00025108 0.00013707 -0.0023375 0.003819 0.0049143 -0.0001761 0.011003 -0.27628 1.6556 2.9624 2.3472 0.6289 2.3912 1.4523 0.97761 1.1821 1.3246 0 0.043114 0 0.016605 -0.00047243 -0.29574 -0.00077059 -0.053264
0.30078 0.0054916 0.0029428 0.014912 -0.00050877 0.0057429 -0.00027094 -0.001022 0.003463 -0.0030771 -0.005957 0.0076235 -0.26895 1.6523 2.9615 2.3469 0.62976 2.3929 1.4522 0.97874 1.1818 1.3248 0 0.042944 0 0.016226 -0.00060185 -0.29588 -0.00034079 -0.017618
0.30469 0.0016329 0.0029991 0.011413 0.0014231 0.0068111 -0.00012049 -0.00072858 0.0019263 -0.010429 -0.008431 0.0027417 -0.26383 1.6485 2.9611 2.3468 0.6299 2.3948 1.4506 0.98078 1.1833 1.3261 0 0.042962 0 0.016041 -0.00070203 -0.2961 -0.0003485 0.020858
0.30859 -0.0021969 0.0027656 0.0055476 0.00089843 0.0039074 -0.00023271 -0.0011826 -0.00040767 -0.011966 -0.007608 -0.0018094 -0.2641 1.6487 2.9615 2.3475 0.62973 2.3956 1.449 0.98254 1.1855 1.3278 0 0.043117 0 0.016317 -0.00071748 -0.29607 -0.00058131 0.047918
0.3125 -0.0040772 0.0019121 0.00073538 -0.0013082 0.00091366 -0.00062066 -0.0021705 -0.0026161 -0.0061557 -0.0049138 -0.0040212 -0.26922 1.653 2.9627 2.349 0.62971 2.3947 1.4485 0.98331 1.1867 1.3288 0 0.04336 0 0.016953 -0.00058224 -0.29572 -0.00070684 0.051745
0.31641 -0.0034458 0.00027136 -0.001753 -0.0028485 0.00092359 -0.00071537 -0.0043235 -0.0038025 0.0037547 -0.001556 -0.002689 -0.27488 1.6576 2.964 2.3507 0.62987 2.3928 1.4488 0.98342 1.1859 1.3284 0 0.043698 0 0.017565 -0.00026753 -0.29538 -0.0005829 0.031042
0.32031 -0.0015218 -0.0018838 -0.003052 -0.0023726 0.0032107 -0.0004254 -0.0077957 -0.0036202 0.011973 0.0018915 0.001349 -0.27633 1.6583 2.9643 2.3513 0.6298 2.3918 1.4491 0.98364 1.1841 1.3272 0 0.044108 0 0.017794 0.00013606 -0.29534 -0.00034205 -0.0014109
0.32422 -0.00030589 -0.0038615 -0.0046523 -0.00081295 0.0044423 -0.00055167 -0.01058 -0.0023632 0.013997 0.0047559 0.0051792 -0.27234 1.6553 2.9635 2.3503 0.62914 2.3924 1.4489 0.9843 1.1832 1.3263 0 0.044403 0 0.017583 0.00040116 -0.29546 -0.00021232 -0.025717
0.32813 -0.00095629 -0.004909 -0.0065545 -5.9129e-05 0.0025934 -0.0018713 -0.0091554 -0.00064739 0.0092118 0.0059036 0.0057083 -0.2663 1.6524 2.9625 2.3483 0.628 2.394 1.4486 0.98491 1.1844 1.3264 0 0.044278 0 0.017214 0.00028393 -0.29527 -0.00028131 -0.02923
0.33203 -0.002925 -0.0046535 -0.0075533 -0.00065115 -0.00079392 -0.0039031 -0.0016921 0.00095221 0.00073135 0.0046321 0.0022369 -0.26332 1.6529 2.9625 2.3466 0.6269 2.395 1.4485 0.98472 1.1868 1.327 0 0.043571 0 0.017069 -0.00027818 -0.29456 -0.00042956 -0.016569
0.33594 -0.0045591 -0.0032963 -0.0069732 -0.0011802 -0.0024044 -0.0049411 0.0091878 0.0020239 -0.0068699 0.0018544 -0.0026424 -0.26574 1.6558 2.9636 2.346 0.62635 2.3947 1.4485 0.98366 1.1883 1.327 0 0.042541 0 0.017303 -0.0010558 -0.29373 -0.00046683 -0.0054404
0.33984 -0.0045459 -0.0014369 -0.0055576 -8.9312e-05 -0.00090033 -0.0036139 0.017343 0.0022861 -0.010124 -0.00011436 -0.0049597 -0.27102 1.6575 2.9647 2.3467 0.62654 2.3937 1.4485 0.98255 1.1877 1.326 0 0.041835 0 0.0177 -0.001624 -0.29353 -0.0003127 -0.01082
0.34375 -0.002873 0.00030077 -0.0043803 0.0022247 0.0015766 -0.00042198 0.017579 0.0016661 -0.0081743 0.00054258 -0.0026519 -0.27401 1.6557 2.9642 2.348 0.62723 2.3935 1.448 0.9823 1.1854 1.3247 0 0.042066 0 0.017827 -0.00162 -0.29426 -4.9981e-05 -0.031393
0.34766 -0.00054032 0.001556 -0.0031588 0.0035231 0.0018202 0.0024851 0.0098506 0.0005101 -0.0029101 0.0032864 0.0026612 -0.27182 1.6523 2.9619 2.3488 0.62798 2.3949 1.4472 0.98289 1.1831 1.3244 0 0.043298 0 0.017351 -0.00097838 -0.29538 0.00017381 -0.050588
0.35156 0.0014952 0.0022797 -0.00023008 0.0020924 -0.00078695 0.003255 -0.00068101 -0.0004137 0.0020217 0.0054236 0.0070265 -0.26696 1.6512 2.9592 2.3486 0.62833 2.3974 1.4465 0.98331 1.1822 1.3252 0 0.044878 0 0.016286 2.2376e-05 -0.29592 0.00028109 -0.051018
0.35547 0.0030025 0.0026058 0.0054163 -0.0012084 -0.0034427 0.0020774 -0.0077799 -0.00039493 0.0030365 0.0044271 0.007429 -0.26538 1.6535 2.9581 2.3476 0.62803 2.3995 1.4463 0.98253 1.1829 1.3264 0 0.045834 0 0.014997 0.0009246 -0.29543 0.00031342 -0.028887
0.35938 0.0041819 0.0027014 0.012193 -0.0035826 -0.0028919 0.00089976 -0.0087095 0.00052932 -0.001245 0.00025141 0.0040852 -0.27075 1.6567 2.9593 2.3465 0.62713 2.4006 1.4468 0.98069 1.1841 1.3268 0 0.045574 0 0.013978 0.0013483 -0.29446 0.00037606 0.0041249
0.36328 0.0049038 0.0026764 0.016461 -0.0030852 0.00099422 0.0013689 -0.0053538 0.001396 -0.0086529 -0.0045599 -0.0001132 -0.27971 1.6567 2.9618 2.346 0.626 2.4009 1.4479 0.97909 1.1848 1.326 0 0.044336 0 0.013582 0.0011856 -0.29411 0.00054797 0.031261
0.36719 0.0044878 0.0025395 0.015449 -0.00062345 0.0049053 0.003128 -0.0015403 0.0010676 -0.014206 -0.007016 -0.0022154 -0.2833 1.653 2.9635 2.3464 0.6252 2.4012 1.4491 0.97907 1.1848 1.325 0 0.043008 0 0.013873 0.00064191 -0.29495 0.0008303 0.042175
0.37109 0.0023856 0.0021761 0.0097952 0.0010061 0.0054106 0.0042396 0.00034623 -0.00059875 -0.013099 -0.0059721 -0.0013988 -0.27403 1.6493 2.9633 2.3471 0.62507 2.4017 1.4503 0.98075 1.1846 1.3252 0 0.042464 0 0.014632 0.00011587 -0.29649 0.0011507 0.035744
0.375 -0.0009362 0.0013896 0.0030991 4.7818e-05 0.0023863 0.0032608 0.00038209 -0.0023079 -0.0041979 -0.002544 0.0010043 -0.25332 1.6492 2.9619 2.3476 0.62545 2.4017 1.4512 0.98291 1.1844 1.3268 0 0.042933 0 0.015496 -2.5133e-05 -0.2976 0.0014023 0.015327
0.37891 -0.0039538 4.5603e-05 -0.0011871 -0.0024448 -0.0010395 0.00075274 -0.00034462 -0.0022748 0.0086141 0.0013329 0.0031522 -0.23219 1.6527 2.9607 2.3478 0.62585 2.4003 1.4515 0.98411 1.1844 1.3288 0 0.043899 0 0.016114 0.00032668 -0.29754 0.0014949 -0.014877
0.38281 -0.0051301 -0.0017399 -0.0025094 -0.0038645 -0.001845 -0.0013529 -0.0012848 9.4453e-05 0.018623 0.0044247 0.0041372 -0.22373 1.6558 2.9604 2.3478 0.62587 2.3978 1.4514 0.98396 1.1843 1.3296 0 0.044582 0 0.016293 0.00092153 -0.29663 0.0014039 -0.047653
0.38672 -0.0041582 -0.0035282 -0.0030137 -0.0028993 -0.00012231 -0.0017892 -0.0023021 0.0033437 0.02061 0.0063698 0.0040067 -0.23323 1.6549 2.9605 2.3482 0.62572 2.3957 1.451 0.98329 1.1844 1.3288 0 0.044561 0 0.016081 0.0012854 -0.29586 0.0011879 -0.069788
0.39063 -0.0022299 -0.0047158 -0.0048475 -0.00083757 0.0013847 -0.0011565 -0.0026302 0.0049226 0.014118 0.0068837 0.0028674 -0.25454 1.651 2.9604 2.3492 0.62607 2.3956 1.4507 0.98308 1.1847 1.3277 0 0.044036 0 0.015746 0.0010459 -0.29592 0.00094956 -0.066434
0.39453 -0.0010308 -0.0048514 -0.0078777 5.6037e-05 0.00048849 -0.0010156 -0.00093884 0.0032966 0.0032699 0.005459 0.00045146 -0.27593 1.6483 2.96 2.3503 0.62737 2.3974 1.4506 0.98336 1.1854 1.3276 0 0.043564 0 0.015635 0.00023745 -0.29663 0.00075498 -0.032716
0.39844 -0.0013515 -0.0038894 -0.010069 -0.00080778 -0.0021082 -0.0019412 0.0029967 -0.00064679 -0.0064013 0.0021493 -0.0032674 -0.29022 1.65 2.9602 2.3507 0.62919 2.3995 1.4506 0.98333 1.1859 1.329 0 0.043546 0 0.015971 -0.00067632 -0.29717 0.00058435 0.018069
0.40234 -0.0025419 -0.0021953 -0.009807 -0.001713 -0.003815 -0.0027663 0.0069513 -0.0042388 -0.011419 -0.0016408 -0.007232 -0.29925 1.6545 2.9617 2.3498 0.63034 2.3996 1.4506 0.98231 1.186 1.3304 0 0.043928 0 0.0167 -0.0011318 -0.29695 0.00037823 0.060288
0.40625 -0.0032153 -0.00032257 -0.0074754 -0.00079301 -0.0031734 -0.0019331 0.0073705 -0.0052125 -0.011638 -0.0037679 -0.0094649 -0.30847 1.6574 2.9639 2.348 0.62987 2.3968 1.4504 0.9807 1.1855 1.3301 0 0.04433 0 0.017504 -0.00091121 -0.29616 0.00015067 0.073857
0.41016 -0.002473 0.0012476 -0.0046369 0.0014764 -0.0014027 0.00051411 0.0025331 -0.0034835 -0.0090751 -0.0032066 -0.0084275 -0.31732 1.6555 2.9651 2.3463 0.62801 2.3924 1.4504 0.97967 1.1851 1.3278 0 0.044436 0 0.017994 -0.00032178 -0.29549 4.3974e-05 0.059334
0.41406 -0.00054711 0.0022396 -0.0019936 0.0024095 -0.00079037 0.0025732 -0.005247 -0.00096573 -0.0059784 -0.0012823 -0.0044234 -0.31612 1.6508 2.9645 2.3455 0.62611 2.3894 1.4507 0.98 1.1852 1.3253 0 0.044257 0 0.017954 7.6441e-05 -0.29548 0.0002259 0.036259
0.41797 0.0015703 0.0025822 0.0013558 -2.3865e-05 -0.0018893 0.0021544 -0.010914 0.00029053 -0.0037703 -0.00068098 0.00032307 -0.29462 1.6478 2.9625 2.3458 0.62559 2.3898 1.4513 0.98125 1.1855 1.3247 0 0.04406 0 0.01747 -2.7182e-05 -0.29607 0.00068854 0.025713
0.42188 0.0029872 0.0023798 0.0064089 -0.0046363 -0.0028334 -0.0006706 -0.010647 -0.00016771 -0.0030107 -0.0028614 0.0031402 -0.25484 1.6491 2.961 2.3466 0.62671 2.3933 1.4515 0.98224 1.1856 1.3265 0 0.044055 0 0.016853 -0.00041936 -0.29675 0.0011493 0.032635
0.42578 0.0034289 0.0019004 0.012251 -0.007705 -0.0016129 -0.0034318 -0.0049285 -0.0011319 -0.0034882 -0.0063616 0.0027976 -0.2151 1.6527 2.9611 2.3471 0.6284 2.3973 1.4508 0.98225 1.1849 1.3293 0 0.044172 0 0.016432 -0.0005853 -0.29707 0.0012056 0.043265
0.42969 0.0030988 0.0015076 0.016026 -0.0064574 0.0013178 -0.0034408 0.0021155 -0.0011663 -0.0040089 -0.0078491 0.00034152 -0.19842 1.6545 2.9624 2.3468 0.62933 2.3988 1.4492 0.98173 1.184 1.3307 0 0.044126 0 0.016359 -0.00022783 -0.29698 0.00066115 0.038555
0.43359 0.0022638 0.001463 0.015265 -0.0018375 0.0032216 -0.00031001 0.0063079 2.5553e-05 -0.0025519 -0.005096 -0.0016988 -0.21382 1.653 2.9631 2.3463 0.6292 2.3968 1.4475 0.98167 1.1838 1.3296 0 0.043689 0 0.01656 0.00041846 -0.2967 -0.00026256 0.010254
0.4375 0.0010929 0.0016948 0.010266 0.0023716 0.0020562 0.00365 0.0064468 0.0015976 0.002467 0.00092454 -0.0010821 -0.24725 1.6506 2.9622 2.346 0.62887 2.3933 1.4463 0.98236 1.1845 1.3269 0 0.042923 0 0.01683 0.00079708 -0.29643 -0.0010574 -0.033988
0.44141 -0.00017376 0.001767 0.0040201 0.0032393 -0.0010193 0.0055089 0.0042143 0.0026822 0.010395 0.0068156 0.0026204 -0.27187 1.6506 2.9602 2.3462 0.62938 2.3909 1.4457 0.98292 1.1855 1.3249 0 0.042152 0 0.016988 0.00056932 -0.29624 -0.001328 -0.078084
0.44531 -0.0010876 0.0011879 -0.00035092 0.0014192 -0.002561 0.0042198 0.0017966 0.0032734 0.017775 0.0095914 0.0076637 -0.27027 1.6532 2.9587 2.3465 0.63062 2.3914 1.4455 0.98209 1.1857 1.3247 0 0.041721 0 0.016989 -4.9976e-05 -0.29612 -0.0011101 -0.10805
0.44922 -0.0011856 -0.0001164 -0.0020733 0.0001606 -0.00043724 0.0012274 0.00012738 0.0039375 0.020207 0.0088346 0.011089 -0.24894 1.6552 2.959 2.3464 0.63136 2.3938 1.4451 0.97972 1.1847 1.3258 0 0.04177 0 0.016911 -0.00050437 -0.29608 -0.00080476 -0.11676
0.45313 -0.0003618 -0.0015664 -0.0027084 0.0017512 0.0037008 -0.0011192 -0.00065839 0.0048239 0.015602 0.0063346 0.010472 -0.23181 1.6536 2.9606 2.3459 0.63041 2.3951 1.4448 0.97718 1.1834 1.3265 0 0.042192 0 0.016868 -0.00044943 -0.29607 -0.00077705 -0.10314
0.45703 0.0010046 -0.0022121 -0.003906 0.0051825 0.0058656 -0.0015431 8.5e-05 0.0052432 0.0061728 0.004006 0.0055072 -0.23828 1.6494 2.9621 2.3457 0.6281 2.3937 1.4452 0.9763 1.1834 1.3258 0 0.042777 0 0.016893 -8.5353e-05 -0.29596 -0.00099761 -0.071567
0.46094 0.0023533 -0.0013908 -0.005475 0.0074103 0.0037535 -0.00033623 0.0033345 0.0043893 -0.0028226 0.0024303 -0.0015536 -0.26559 1.6469 2.9623 2.3461 0.62613 2.39 1.4466 0.97773 1.185 1.3243 0 0.043356 0 0.016895 8.0418e-05 -0.29557 -0.0010807 -0.033468
0.46484 0.0033917 0.00074283 -0.0057862 0.0066881 -0.00082825 0.0016701 0.0085299 0.0024117 -0.0067671 0.0012934 -0.0070761 -0.29158 1.6488 2.9615 2.3471 0.62614 2.3867 1.4485 0.9803 1.1871 1.3233 0 0.043833 0 0.016731 -0.0001969 -0.29495 -0.00069177 -0.0060462
0.46875 0.0042411 0.0032512 -0.0038347 0.0043017 -0.0037107 0.0041129 0.012479 0.00055162 -0.0048311 0.00068263 -0.0082704 -0.29474 1.6535 2.9605 2.3479 0.62801 2.3864 1.45 0.98202 1.1878 1.3239 0 0.04412 0 0.016349 -0.0005965 -0.29446 7.1535e-05 -0.0034448
0.47266 0.0051572 0.0050046 -0.0004905 0.0029057 -0.0025053 0.0068849 0.01126 4.2277e-05 -5.1264e-05 0.0013327 -0.0050094 -0.27276 1.6566 2.96 2.3479 0.62981 2.3888 1.4502 0.98182 1.1864 1.3257 0 0.044109 0 0.015884 -0.00054177 -0.2945 0.00070952 -0.024947
0.47656 0.006151 0.0053758 0.0024927 0.0034496 0.0011399 0.0092095 0.0040345 0.00086835 0.0034695 0.0034006 0.0001753 -0.24287 1.6553 2.9598 2.347 0.62954 2.3916 1.4492 0.98039 1.184 1.3272 0 0.043757 0 0.015611 0.00016441 -0.29512 0.00075191 -0.051998
0.48047 0.0069091 0.0045381 0.0044854 0.0041966 0.0034244 0.0095222 -0.0050741 0.0017403 0.0036746 0.005392 0.0040296 -0.2251 1.6516 2.9593 2.346 0.62714 2.3924 1.4481 0.97938 1.1828 1.3275 0 0.043201 0 0.015737 0.0010343 -0.29589 0.00018482 -0.060644
0.48438 0.0070619 0.0032212 0.006568 0.0029489 0.0023216 0.006755 -0.0096719 0.0014044 0.0015087 0.0049708 0.0049506 -0.22552 1.65 2.9586 2.3455 0.62472 2.3907 1.4478 0.97986 1.1843 1.3269 0 0.042745 0 0.016192 0.0012782 -0.29622 -0.00053609 -0.041185
0.48828 0.0064824 0.0021955 0.009889 -6.1347e-05 -0.0005827 0.0018262 -0.0065191 -2.7587e-05 -0.0005432 0.0012765 0.0038514 -0.23503 1.6524 2.9582 2.3457 0.62479 2.3889 1.4485 0.98152 1.1874 1.3263 0 0.042665 0 0.016625 0.00054646 -0.29594 -0.00089738 -0.0075769
0.49219 0.0053241 0.0018681 0.013647 -0.0019865 -0.0020883 -0.0024498 0.00133 -0.0011318 -0.00056979 -0.003617 0.0028646 -0.24268 1.6562 2.9587 2.3465 0.62792 2.3891 1.4495 0.98312 1.1896 1.3267 0 0.04299 0 0.016642 -0.00068886 -0.29548 -0.00076775 0.013388
0.49609 0.0038409 0.0021706 0.015175 -0.00030551 -0.00084479 -0.0033695 0.0069575 -0.00060677 0.0017791 -0.005973 0.0031865 -0.24781 1.6571 2.9595 2.3475 0.63207 2.3916 1.4501 0.98374 1.1893 1.3278 0 0.04346 0 0.016143 -0.0015106 -0.2954 -0.00045123 0.0045884
0.5 0.0022586 0.0026652 0.012384 0.0042194 0.0014803 -0.00058652 0.0056132 0.0013525 0.0056512 -0.003563 0.0041074 -0.25809 1.6539 2.9598 2.3485 0.6342 2.3944 1.4501 0.98341 1.1869 1.3287 0 0.043732 0 0.015441 -0.0013568 -0.29585 -0.00032465 -0.027238
0.50391 0.00082476 0.0027363 0.0061 0.0078834 0.0023818 0.0035152 -0.0012124 0.003147 0.0096814 0.0022001 0.004039 -0.27636 1.6499 2.9596 2.3493 0.63279 2.3952 1.45 0.98286 1.1845 1.3289 0 0.043677 0 0.015041 -0.00049383 -0.29642 -0.00043354 -0.058046
0.50781 -0.00013631 0.0018433 -0.00027255 0.0075387 0.0013831 0.005736 -0.0074166 0.0032472 0.012283 0.0073018 0.0023325 -0.2923 1.6496 2.9593 2.3494 0.62907 2.3942 1.4504 0.98264 1.1841 1.3285 0 0.043481 0 0.015228 0.00027462 -0.29658 -0.0004472 -0.066772
0.51172 -0.00037224 -0.00015946 -0.0036655 0.0036934 0.00032104 0.0045553 -0.0078862 0.0015769 0.011892 0.0084428 -5.7424e-05 -0.29003 1.6533 2.9601 2.3483 0.62584 2.3935 1.4513 0.98272 1.1854 1.3283 0 0.043467 0 0.015813 0.00036224 -0.29627 -9.3413e-06 -0.050393
0.51563 2.8521e-05 -0.0027626 -0.0039671 -2.4882e-05 0.00085062 0.0010558 -0.0026837 -0.00052763 0.0077938 0.0055623 -0.0017052 -0.26515 1.6574 2.9621 2.3461 0.62513 2.3951 1.4521 0.98277 1.1869 1.3286 0 0.043766 0 0.016299 -0.00011026 -0.29602 0.0008665 -0.021682
0.51953 0.00059253 -0.0048646 -0.0037258 -0.00049395 0.0021938 -0.0022788 0.0038327 -0.0016462 0.0011961 0.0013649 -0.0023112 -0.23298 1.6575 2.9642 2.3439 0.62676 2.3988 1.4523 0.9826 1.1869 1.3293 0 0.044162 0 0.016309 -0.00052545 -0.2963 0.0017427 0.0047271
0.52344 0.00082253 -0.0052988 -0.0052942 0.0019458 0.0018835 -0.0035339 0.0074589 -0.0014998 -0.0047254 -0.0013748 -0.0029167 -0.21708 1.6534 2.965 2.3433 0.62889 2.4018 1.4519 0.98234 1.1855 1.3295 0 0.044254 0 0.015922 -0.00041573 -0.29696 0.0020976 0.022552
0.52734 0.00067432 -0.0035857 -0.0083842 0.0041876 -0.0012139 -0.0023757 0.0074621 -0.0009193 -0.0065869 -0.0019689 -0.0044397 -0.22709 1.6488 2.9643 2.3452 0.62986 2.4018 1.4512 0.98222 1.1845 1.3288 0 0.043817 0 0.015586 0.00011522 -0.2973 0.0017473 0.03206
0.53125 0.00062686 -0.00037015 -0.010479 0.0037895 -0.0050592 0.00032871 0.005877 -0.00077602 -0.0033425 -0.0015849 -0.0061892 -0.24775 1.6473 2.9632 2.3489 0.62951 2.3991 1.4507 0.9823 1.1854 1.3275 0 0.043021 0 0.015706 0.00057678 -0.29676 0.00098172 0.032648
0.53516 0.0011795 0.0028686 -0.0094883 0.0013972 -0.0061094 0.0033703 0.0044011 -0.0011075 0.0025861 -0.0014068 -0.0061937 -0.25148 1.6486 2.9629 2.3521 0.62892 2.3965 1.4503 0.9825 1.1879 1.3265 0 0.042326 0 0.016275 0.00062683 -0.2956 0.00031975 0.021407
0.53906 0.0022439 0.0047067 -0.0057394 -0.00033964 -0.0029559 0.0055999 0.0027549 -0.0013005 0.0068978 -0.0014325 -0.0032531 -0.22454 1.6496 2.9636 2.3528 0.62904 2.3965 1.4499 0.98277 1.1902 1.3266 0 0.042124 0 0.016899 0.00037743 -0.29476 0.00011657 -0.00012513
0.54297 0.0030996 0.004638 -0.0012992 3.334e-05 0.0019407 0.005968 0.00013226 -0.00095917 0.006628 -0.0010458 0.0013951 -0.18172 1.6485 2.964 2.3507 0.62978 2.3986 1.4494 0.98309 1.1905 1.3277 0 0.042453 0 0.017174 0.00018555 -0.29503 0.00033792 -0.020902
0.54688 0.0030461 0.0032754 0.0023861 0.0011203 0.0044401 0.0038922 -0.0025275 -0.0003863 0.0023219 -0.00029109 0.0047551 -0.15465 1.6469 2.9629 2.3473 0.63027 2.3999 1.4488 0.98329 1.1884 1.3291 0 0.043 0 0.017034 0.00021228 -0.29621 0.00063763 -0.026619
0.55078 0.0021138 0.0017838 0.0057482 0.00042488 0.0027125 2.3791e-05 -0.0027186 -0.0001547 -0.002633 -4.8521e-05 0.0047178 -0.16309 1.6482 2.9605 2.3454 0.62996 2.3977 1.4484 0.98298 1.1855 1.3299 0 0.043396 0 0.016751 0.00026058 -0.2973 0.00063244 -0.013608
0.55469 0.0010482 0.0010351 0.0098376 -0.0024879 -0.0010621 -0.0035207 0.00075792 -0.00034067 -0.0047856 -0.00080751 0.0021238 -0.19602 1.653 2.9584 2.3461 0.62923 2.3929 1.4482 0.98191 1.1839 1.3299 0 0.043514 0 0.0166 6.2602e-05 -0.29736 0.00016706 0.0043727
0.55859 0.00050912 0.0011277 0.014097 -0.0050578 -0.003018 -0.0043069 0.0055173 -0.00036253 -0.0030263 -0.0016137 6.9677e-05 -0.22068 1.6575 2.958 2.3486 0.62889 2.389 1.4484 0.98044 1.1844 1.3292 0 0.043521 0 0.016553 -0.0003285 -0.29639 -0.00057771 0.0062444
0.5625 0.00030568 0.0015302 0.015936 -0.0042619 -0.0014876 -0.0015615 0.0070288 0.0003694 0.0012124 -0.00074008 0.00096488 -0.21161 1.6575 2.9594 2.3509 0.6292 2.3892 1.4489 0.97945 1.1858 1.3283 0 0.043671 0 0.016329 -0.0005102 -0.29531 -0.0011716 -0.016865
0.56641 -0.00044655 0.0015849 0.012942 -2.2381e-07 0.0015612 0.0028035 0.0029193 0.0017386 0.0055764 0.0023539 0.0041543 -0.17307 1.6529 2.961 2.3512 0.62955 2.3932 1.4497 0.97974 1.1865 1.3276 0 0.044037 0 0.015731 -0.00013058 -0.29505 -0.001175 -0.051366
0.57031 -0.0022915 0.00091432 0.0055734 0.0043697 0.0028475 0.0054015 -0.0041747 0.0029538 0.0083787 0.0059003 0.0064513 -0.13419 1.6485 2.9616 2.3498 0.62904 2.3971 1.4504 0.98119 1.1855 1.327 0 0.044419 0 0.014938 0.00070287 -0.29575 -0.00042892 -0.071149
0.57422 -0.0045691 -0.00048839 -0.0026038 0.0051232 0.0012029 0.0040628 -0.0084904 0.0032654 0.0089017 0.007018 0.0050839 -0.12201 1.6492 2.9609 2.3478 0.62759 2.3977 1.4507 0.98274 1.1835 1.3266 0 0.044502 0 0.014415 0.0014594 -0.29665 0.00076836 -0.058973
0.57813 -0.0057371 -0.002356 -0.0076563 0.0018075 -0.0015406 -0.00033001 -0.0063007 0.0025404 0.0068767 0.0042919 0.00020998 -0.13778 1.6547 2.9601 2.3467 0.62619 2.3949 1.4504 0.98326 1.1819 1.3264 0 0.044123 0 0.014528 0.0016574 -0.29694 0.0017638 -0.019397
0.58203 -0.004742 -0.0042212 -0.008454 -0.0023045 -0.0028987 -0.0045851 0.00062007 0.001109 0.002382 -0.00078824 -0.0053339 -0.15816 1.6597 2.9602 2.3468 0.62609 2.392 1.4498 0.98253 1.1817 1.3263 0 0.043417 0 0.015217 0.0012992 -0.29647 0.0019394 0.02762
0.58594 -0.0021515 -0.0054548 -0.0072204 -0.0034184 -0.0024888 -0.0058791 0.0066763 -0.00077453 -0.0035269 -0.0050157 -0.0085979 -0.15886 1.6591 2.9609 2.3474 0.62756 2.3923 1.4495 0.98145 1.1827 1.3263 0 0.042756 0 0.016047 0.00082528 -0.2958 0.0011538 0.063876
0.58984 0.00015002 -0.005434 -0.0070332 -0.00082222 -0.0021031 -0.0039296 0.007612 -0.0030501 -0.0085218 -0.0061501 -0.0087774 -0.13743 1.6533 2.9609 2.3476 0.62961 2.3957 1.4499 0.98115 1.184 1.326 0 0.042506 0 0.016561 0.00064448 -0.29559 -0.00012137 0.083122
0.59375 0.0005555 -0.0039029 -0.0088342 0.0026755 -0.0031917 -0.00079231 0.0040611 -0.0053438 -0.010103 -0.0045173 -0.0071397 -0.11405 1.648 2.9596 2.347 0.63074 2.3991 1.4512 0.98185 1.1847 1.3253 0 0.042797 0 0.016606 0.00073499 -0.29597 -0.00114 0.086838
0.59766 -0.00083397 -0.0012952 -0.010807 0.0036929 -0.0048178 0.001246 0.00019502 -0.0065923 -0.0075905 -0.0021802 -0.0051563 -0.11078 1.6483 2.9579 2.3464 0.63025 2.3994 1.4523 0.98272 1.1848 1.3246 0 0.043438 0 0.016355 0.00072167 -0.2965 -0.0014599 0.075208
0.60156 -0.0023169 0.0013326 -0.010432 0.001435 -0.0045677 0.0014881 -0.00075845 -0.0056263 -0.003111 -0.00083585 -0.0031086 -0.12981 1.6532 2.9572 2.3464 0.62883 2.3969 1.4523 0.98273 1.1851 1.3245 0 0.044026 0 0.016052 0.00032591 -0.29669 -0.0012709 0.04703
0.60547 -0.0021623 0.0028584 -0.0068896 -0.0020376 -0.0014507 0.00076176 0.0006416 -0.0024449 -0.00023121 -0.00067584 -0.00056504 -0.15127 1.6572 2.9585 2.3474 0.62784 2.3942 1.4508 0.98178 1.1858 1.3252 0 0.044189 0 0.015805 -0.00030474 -0.29645 -0.0011583 0.0089724
0.60938 -0.00016206 0.0027967 -0.0014893 -0.0042882 0.0025641 -1.2324e-05 0.001522 0.0011684 -0.0010919 -0.0010622 0.002199 -0.15165 1.6559 2.961 2.3488 0.62816 2.3939 1.4487 0.98079 1.1869 1.3265 0 0.043812 0 0.015601 -0.00073544 -0.29606 -0.0014973 -0.020054
0.61328 0.002278 0.0016075 0.003877 -0.0047882 0.0043136 -0.00077659 0.00041642 0.002712 -0.0045399 -0.0017482 0.0038601 -0.12486 1.6505 2.963 2.3498 0.62945 2.3953 1.4472 0.98076 1.1878 1.3275 0 0.0431 0 0.015463 -0.00068977 -0.29578 -0.0020462 -0.020709
0.61719 0.0035079 0.00034302 0.0082377 -0.0046444 0.0027362 -0.0018036 -0.0010715 0.0010881 -0.0070509 -0.0029598 0.0034328 -0.086632 1.6468 2.9637 2.3499 0.63057 2.3958 1.4468 0.98172 1.1882 1.3275 0 0.042445 0 0.015508 -0.00031846 -0.2956 -0.0021541 0.0066036
0.62109 0.0030716 -0.00010327 0.011439 -0.0044984 8.731e-05 -0.0025776 -0.00041616 -0.0021857 -0.0057066 -0.0043325 0.001793 -0.059566 1.6482 2.9635 2.3489 0.63061 2.3932 1.4474 0.98279 1.1881 1.3265 0 0.042171 0 0.015803 -1.4026e-05 -0.29533 -0.0014198 0.035093
0.625 0.001864 0.00042806 0.01302 -0.003368 -0.00038313 -0.0017623 0.002505 -0.00406 -0.00060047 -0.0043665 0.0012888 -0.054022 1.6527 2.9635 2.3473 0.62957 2.389 1.4478 0.98312 1.1877 1.3252 0 0.042338 0 0.016192 7.001e-06 -0.29489 -0.00017381 0.030829
0.62891 0.0010243 0.001367 0.011887 5.9073e-05 0.0021274 0.0013652 0.0048762 -0.0025777 0.0053705 -0.0016057 0.0034138 -0.06199 1.655 2.964 2.3458 0.62819 2.3866 1.4473 0.98281 1.187 1.3245 0 0.042753 0 0.016349 -0.00010983 -0.29445 0.00071348 -0.016081
0.63281 0.00083369 0.00192 0.0075143 0.0052014 0.0051355 0.0055331 0.0039988 0.0013556 0.0089297 0.0034357 0.0068669 -0.067703 1.6525 2.9646 2.3451 0.6273 2.3882 1.4463 0.98272 1.1859 1.3251 0 0.043156 0 0.016069 -9.307e-05 -0.29427 0.00056683 -0.0783
0.63672 0.00073974 0.0016442 0.00131 0.0092388 0.0055912 0.007948 0.00061125 0.0047917 0.0087888 0.0079083 0.008306 -0.063129 1.648 2.9643 2.3455 0.62722 2.3924 1.4456 0.98343 1.1841 1.3266 0 0.043414 0 0.015527 8.5542e-05 -0.29445 -0.00048405 -0.11219
0.64063 0.00032184 0.00069323 -0.0037576 0.0094565 0.0032245 0.0065971 -0.0013442 0.005439 0.0060814 0.0088062 0.0054683 -0.053614 1.6469 2.963 2.3468 0.62781 2.3952 1.4458 0.98442 1.1822 1.3278 0 0.043559 0 0.015202 0.00014761 -0.29492 -0.0015957 -0.096404
0.64453 -1.0893e-05 -0.00033681 -0.0053838 0.0059926 0.0008577 0.0022891 0.001437 0.0036819 0.0029908 0.0058714 -0.00026753 -0.049954 1.651 2.9618 2.3481 0.62875 2.3939 1.4464 0.98452 1.1812 1.3279 0 0.043659 0 0.01549 -0.00016168 -0.29552 -0.0019279 -0.052358
0.64844 0.00056091 -0.00075964 -0.003917 0.0019927 0.0013006 -0.0016864 0.0080795 0.0020072 0.0011795 0.0022204 -0.0045592 -0.056154 1.6563 2.9617 2.3488 0.62985 2.3894 1.4466 0.98316 1.1819 1.3267 0 0.043683 0 0.016339 -0.00072302 -0.29617 -0.0013278 -0.026248
0.65234 0.0022007 -0.00011692 -0.0019746 0.00077188 0.004202 -0.0021983 0.014043 0.0024754 0.0012651 0.0016898 -0.0036572 -0.065035 1.6574 2.9627 2.3488 0.63088 2.3853 1.4458 0.98111 1.1843 1.3248 0 0.043533 0 0.017267 -0.0010956 -0.29679 -0.00036897 -0.048203
0.65625 0.0039753 0.0016317 -0.0018683 0.0027523 0.0063429 0.0011297 0.015278 0.0047648 0.0031449 0.0052391 0.0023648 -0.065085 1.6532 2.9637 2.3483 0.63151 2.3841 1.4445 0.97989 1.1868 1.3233 0 0.043223 0 0.017747 -0.00095986 -0.29714 0.00023669 -0.10629
0.66016 0.0046741 0.0040472 -0.0033294 0.0052612 0.0051428 0.0057177 0.01185 0.0066574 0.0062172 0.0099209 0.0096716 -0.051124 1.6484 2.9635 2.3479 0.63139 2.3858 1.4437 0.98033 1.1879 1.3233 0 0.042983 0 0.017619 -0.0004845 -0.29698 0.00025475 -0.15859
0.66406 0.004103 0.0063035 -0.0038196 0.0053483 0.0016092 0.0083027 0.007445 0.0063286 0.0091932 0.011523 0.013879 -0.028592 1.6482 2.9621 2.3478 0.6305 2.3872 1.4442 0.98178 1.1869 1.3248 0 0.043113 0 0.017152 -0.00019616 -0.29628 1.6803e-06 -0.1701
0.66797 0.0034234 0.0074839 -0.0011313 0.002699 -0.00052846 0.0075005 0.0054544 0.0040428 0.010193 0.0083613 0.013398 -0.0081768 1.6527 2.9603 2.3478 0.62925 2.3861 1.4458 0.98278 1.1846 1.3272 0 0.04367 0 0.016746 -0.0004473 -0.29539 -0.00011295 -0.13911
0.67188 0.004012 0.0070272 0.0043044 -0.00027473 0.0013039 0.0044219 0.0057561 0.0016105 0.0077616 0.002571 0.010011 0.0035343 1.657 2.9594 2.3476 0.6282 2.3826 1.4474 0.98257 1.1828 1.3296 0 0.044289 0 0.0166 -0.0010293 -0.29481 -3.8692e-05 -0.090637
0.67578 0.0058957 0.0050847 0.0096276 -0.0010685 0.0057079 0.0011651 0.0053285 0.00036265 0.0022488 -0.0021775 0.006642 0.0088244 1.6563 2.9595 2.3472 0.62763 2.3792 1.4482 0.98182 1.1825 1.3309 0 0.044396 0 0.016642 -0.0013563 -0.29478 -5.4748e-05 -0.048375
0.67969 0.0073914 0.0025032 0.011936 0.00042754 0.008564 -0.0010251 0.0017468 -0.00011519 -0.0038569 -0.0040436 0.0047991 0.015484 1.6512 2.9603 2.3473 0.62731 2.3783 1.4483 0.9819 1.1837 1.3305 0 0.043689 0 0.016721 -0.0010553 -0.29506 -0.00033823 -0.015747
0.68359 0.0064829 0.0003586 0.010453 0.0021054 0.0070821 -0.0022019 -0.0042374 -0.0011913 -0.0073781 -0.0040723 0.0040305 0.029109 1.6472 2.9612 2.3481 0.62686 2.3803 1.4485 0.98338 1.1851 1.3289 0 0.042476 0 0.016791 -0.00035667 -0.29523 -0.00065524 0.016808
0.6875 0.0027279 -0.0006961 0.0065624 0.0020437 0.0024549 -0.0027928 -0.0095338 -0.0033362 -0.0066944 -0.0041987 0.0033136 0.048023 1.6488 2.962 2.3493 0.62622 2.384 1.4493 0.9853 1.1858 1.3271 0 0.041509 0 0.016873 0.00013475 -0.29515 -0.00055999 0.050992
0.69141 -0.0021176 -0.00082005 0.0021163 0.00041566 -0.0015551 -0.0027545 -0.011711 -0.0053433 -0.0028564 -0.0047184 0.0024129 0.06478 1.6548 2.9626 2.3501 0.62578 2.3878 1.4507 0.98597 1.1855 1.3261 0 0.041401 0 0.01688 6.4015e-05 -0.29514 8.6505e-05 0.072646
0.69531 -0.0054062 -0.00082839 -0.0019981 -0.001055 -0.0024726 -0.0018551 -0.010834 -0.0055363 0.0014149 -0.0041119 0.0017344 0.072503 1.6592 2.9629 2.3494 0.62597 2.391 1.4517 0.98452 1.1853 1.3264 0 0.04211 0 0.016604 -0.00030652 -0.29562 0.00085341 0.066626
0.69922 -0.0056673 -0.0015948 -0.0057431 -0.0012354 -0.0013199 -0.00055666 -0.0084926 -0.0036529 0.0038675 -0.0013009 0.001244 0.07069 1.6575 2.9623 2.3473 0.62674 2.3935 1.4519 0.98175 1.1858 1.3276 0 0.042986 0 0.015935 -0.00038702 -0.29653 0.0010778 0.037339
0.70313 -0.0035854 -0.0034251 -0.0089229 -0.00078802 -0.0010136 -0.00013374 -0.0056167 -0.0013093 0.004056 0.0024159 0.00012261 0.066015 1.6513 2.961 2.3447 0.62753 2.3951 1.4514 0.97938 1.1869 1.3288 0 0.043334 0 0.015114 7.8207e-05 -0.2973 0.00051903 0.010005
0.70703 -0.0011227 -0.005812 -0.010835 -0.0011377 -0.0029157 -0.001552 -0.0018376 -0.0004613 0.0029184 0.0041936 -0.0022117 0.067626 1.6465 2.9599 2.3432 0.62784 2.3956 1.451 0.97862 1.1878 1.3291 0 0.043007 0 0.01467 0.00067193 -0.29739 -0.00032765 0.0083655
0.71094 0.00023801 -0.0076982 -0.011069 -0.0025328 -0.005365 -0.0042087 0.0030075 -0.0014589 0.0014494 0.0025527 -0.0049497 0.080503 1.6473 2.9601 2.3431 0.62777 2.3951 1.4513 0.97935 1.1877 1.3287 0 0.042478 0 0.015009 0.00067278 -0.29688 -0.00062118 0.031029
0.71484 0.00047241 -0.0080587 -0.01032 -0.0035569 -0.005695 -0.0060452 0.0073486 -0.0027667 9.7004e-06 -0.00079488 -0.0062291 0.10179 1.6524 2.9621 2.3443 0.62796 2.3947 1.4521 0.98056 1.1867 1.3283 0 0.042348 0 0.015998 -0.00020904 -0.29645 5.7265e-05 0.051921
0.71875 0.00049448 -0.0064602 -0.0099284 -0.0027364 -0.003377 -0.0052137 0.0085891 -0.0026633 -0.0012568 -0.0024038 -0.004936 0.1229 1.6564 2.9645 2.3455 0.62887 2.3954 1.4526 0.98144 1.1857 1.3285 0 0.042768 0 0.016986 -0.0014673 -0.29672 0.0012828 0.046002
0.72266 0.00092677 -0.0033146 -0.010398 -0.00042649 -0.00075419 -0.0018029 0.0056221 -0.001117 -0.001877 -0.00055672 -0.0021056 0.136 1.6556 2.9656 2.3462 0.63012 2.397 1.4522 0.98199 1.1857 1.3292 0 0.043348 0 0.017312 -0.0021954 -0.29754 0.0021296 0.014956
0.72656 0.0015006 0.00027649 -0.010548 0.0012411 -0.00054978 0.002069 0.000388 0.00016239 -0.0014302 0.0028155 -0.00022221 0.14004 1.6516 2.9643 2.3465 0.63072 2.3981 1.4511 0.98258 1.1868 1.3298 0 0.04359 0 0.016852 -0.0018818 -0.29802 0.001974 -0.013136
0.73047 0.0015784 0.003012 -0.0084609 0.00043428 -0.0028912 0.0039401 -0.003522 -0.00044403 -0.00051894 0.0038521 -0.00089129 0.14164 1.6489 2.9615 2.3471 0.63001 2.3975 1.4501 0.98323 1.1884 1.3296 0 0.043411 0 0.016104 -0.00084685 -0.29742 0.0010212 -0.010061
0.73438 0.0010536 0.0039945 -0.0034634 -0.002472 -0.0050969 0.0029138 -0.0040397 -0.0026882 -0.00086587 0.00051147 -0.0032073 0.1499 1.65 2.9592 2.3482 0.62846 2.3955 1.4501 0.98353 1.1893 1.3288 0 0.043205 0 0.015711 8.0703e-05 -0.29592 8.5086e-05 0.026049
0.73828 0.00056657 0.0031572 0.0029001 -0.005217 -0.0044414 0.00011861 -0.0023412 -0.0046085 -0.0037728 -0.005342 -0.0045785 0.16929 1.6532 2.959 2.3496 0.62739 2.3941 1.4509 0.9832 1.1892 1.3282 0 0.0434 0 0.015878 0.00031316 -0.29456 -0.00014133 0.069076
0.74219 0.0008175 0.0012751 0.0079924 -0.0058595 -0.00091599 -0.002462 -0.0013079 -0.0044348 -0.0081584 -0.0095187 -0.0032582 0.19637 1.6549 2.9606 2.3505 0.62773 2.3947 1.4519 0.98262 1.188 1.3283 0 0.043981 0 0.016242 -4.0529e-05 -0.29437 0.00035766 0.087786
0.74609 0.0017712 -0.00047849 0.010208 -0.0045145 0.0028989 -0.003483 -0.0023547 -0.002243 -0.010422 -0.0091009 -2.1974e-05 0.22289 1.6538 2.9628 2.3504 0.62898 2.3967 1.4522 0.98259 1.1864 1.3288 0 0.044473 0 0.016289 -0.00040171 -0.29539 0.0010132 0.069884
0.75 0.0026407 -0.0011952 0.0099562 -0.0028573 0.0045498 -0.0027525 -0.0039743 0.00031808 -0.0069832 -0.0045838 0.0027027 0.24209 1.6518 2.9641 2.3494 0.62954 2.3976 1.4515 0.98344 1.1849 1.3289 0 0.044429 0 0.015908 -0.00034032 -0.29667 0.0012537 0.025998
0.75391 0.0026657 -0.00072164 0.008629 -0.00212 0.0039965 -0.00073092 -0.0034711 0.0018159 0.0023697 0.0011692 0.0032829 0.25267 1.6515 2.9641 2.348 0.62823 2.3957 1.4504 0.98454 1.1841 1.3279 0 0.04389 0 0.015501 4.6002e-05 -0.29719 0.0009883 -0.025063
0.75781 0.0018602 0.00032948 0.006878 -0.0018899 0.0031224 0.002016 6.3902e-05 0.0023575 0.013438 0.0056231 0.0023066 0.25737 1.653 2.9633 2.3471 0.62566 2.3917 1.4497 0.98468 1.1842 1.3259 0 0.043357 0 0.01557 0.00031741 -0.29678 0.0005672 -0.070798
0.76172 0.00097552 0.0010442 0.0042011 -0.00096441 0.003299 0.0047671 0.0047354 0.0030771 0.020237 0.0080812 0.0015533 0.25893 1.654 2.9625 2.3469 0.62395 2.3885 1.4496 0.98322 1.1854 1.324 0 0.043265 0 0.016214 0.0001798 -0.29608 0.00033485 -0.10542
0.76563 0.00078252 0.00083362 0.00024026 0.00091287 0.0039088 0.0064234 0.007762 0.0044929 0.019337 0.0089574 0.0017679 0.2583 1.6529 2.9619 2.3477 0.62491 2.3888 1.4497 0.98076 1.187 1.3232 0 0.043516 0 0.017033 -0.00024518 -0.29582 0.00026412 -0.12184
0.76953 0.0014482 -0.00017939 -0.0038726 0.0026032 0.0034513 0.0059276 0.00813 0.0056811 0.012268 0.0083591 0.0017905 0.25694 1.6508 2.9617 2.3491 0.62828 2.3925 1.4493 0.97873 1.1879 1.3236 0 0.043562 0 0.017522 -0.00059549 -0.29605 2.3748e-05 -0.11088
0.77344 0.0025841 -0.0012315 -0.0059372 0.0029967 0.0017734 0.0032931 0.0071385 0.0052678 0.0040304 0.0059895 7.0321e-05 0.25927 1.6506 2.9621 2.3504 0.63162 2.3966 1.4482 0.97821 1.1873 1.3245 0 0.042982 0 0.017527 -0.00063516 -0.29617 -0.00062774 -0.072601
0.77734 0.0037668 -0.0013722 -0.0046855 0.0025755 0.00063811 0.00014869 0.0064906 0.0031567 -0.00085474 0.0023685 -0.0031111 0.27067 1.653 2.9633 2.3508 0.63233 2.3981 1.4467 0.97919 1.1851 1.3251 0 0.041983 0 0.017289 -0.00040799 -0.29568 -0.0015373 -0.026219
0.78125 0.0048758 -1.7363e-05 -0.0012295 0.0030721 0.0017904 -0.0011559 0.0063208 0.0010011 -0.0013021 -0.00055174 -0.0052939 0.29102 1.6557 2.965 2.3499 0.62986 2.3962 1.4456 0.98073 1.1826 1.3252 0 0.041299 0 0.017079 -7.2581e-05 -0.29483 -0.0022386 -0.0021912
0.78516 0.005921 0.0026925 0.0017946 0.0053567 0.0046748 0.0005747 0.0054412 0.00073123 0.00055741 -0.00072858 -0.0040146 0.31077 1.6556 2.9661 2.348 0.62634 2.3925 1.4452 0.98193 1.1816 1.3252 0 0.04155 0 0.016845 0.00031543 -0.29439 -0.0023291 -0.018356
0.78906 0.0067028 0.0058974 0.0027187 0.0079196 0.0065517 0.0042062 0.0033408 0.0025827 0.0019355 0.0017897 0.00062016 0.31585 1.6526 2.9654 2.346 0.62472 2.3893 1.4455 0.98254 1.183 1.3256 0 0.042663 0 0.016304 0.00078748 -0.29484 -0.0017911 -0.061755
0.79297 0.0068382 0.0083819 0.0024382 0.0079436 0.0051798 0.0070512 0.001322 0.0047117 0.0016443 0.0043829 0.0056902 0.29995 1.65 2.9629 2.3451 0.62633 2.3875 1.4459 0.98283 1.1857 1.3263 0 0.043916 0 0.015381 0.0012529 -0.29587 -0.00099206 -0.096362
0.79688 0.0061905 0.0091427 0.0033752 0.0041817 0.001299 0.007034 0.0011545 0.0049011 0.00032504 0.0040995 0.0079781 0.2738 1.6508 2.96 2.3457 0.62972 2.3864 1.4457 0.98298 1.1877 1.3269 0 0.044544 0 0.014495 0.0014085 -0.29667 -0.00040094 -0.092891
0.80078 0.0051636 0.0078916 0.0067885 -0.001336 -0.0018304 0.0042975 0.0026787 0.0026927 -0.00080247 0.00064184 0.0068376 0.2611 1.6544 2.9584 2.3472 0.63205 2.3853 1.445 0.98283 1.1875 1.3271 0 0.044368 0 0.014305 0.00096013 -0.29671 -0.00027665 -0.054156
0.80469 0.0043954 0.0052167 0.011175 -0.0048012 -0.0015161 0.00082355 0.0033315 -0.00018619 -0.00096435 -0.0030216 0.004588 0.28179 1.657 2.9593 2.3487 0.6315 2.3846 1.4443 0.9822 1.1854 1.3273 0 0.043845 0 0.015102 -3.3348e-05 -0.2962 -0.00054838 -0.012127
0.80859 0.0040777 0.0022712 0.013419 -0.0040721 0.0017776 -0.0014311 0.00062286 -0.0014984 0.00016523 -0.0033171 0.0040743 0.3355 1.6555 2.9615 2.3492 0.6287 2.3853 1.4443 0.9814 1.1834 1.3279 0 0.043574 0 0.016421 -0.0010872 -0.29582 -0.00091805 0.00068192
0.8125 0.003656 0.00013178 0.011546 -0.00063773 0.0049748 -0.0020167 -0.0048307 -0.00056311 0.0027569 0.00049119 0.0058488 0.39981 1.6509 2.9632 2.3489 0.62597 2.3871 1.4453 0.98113 1.1835 1.3287 0 0.043739 0 0.01733 -0.0016395 -0.29593 -0.0010647 -0.021237
0.81641 0.0023562 -0.00078673 0.0063501 0.0019529 0.0054171 -0.001796 -0.0091455 0.0013087 0.0064711 0.0055143 0.0077259 0.44584 1.6478 2.9631 2.3483 0.62518 2.3888 1.4469 0.98187 1.1856 1.3288 0 0.04401 0 0.01718 -0.0015209 -0.29627 -0.00081942 -0.054448
0.82031 0.00010202 -0.00087709 0.00044983 0.0016441 0.0031995 -0.001599 -0.0085266 0.0022836 0.0097664 0.0079241 0.0070131 0.45882 1.6493 2.9617 2.3482 0.62636 2.3886 1.4488 0.98334 1.1881 1.3275 0 0.043937 0 0.016149 -0.0010767 -0.29632 -0.00024484 -0.069398
0.82422 -0.0021307 -0.00095059 -0.0040309 -0.00021413 0.0005497 -0.0013512 -0.0029957 0.0017426 0.010174 0.0064135 0.0031006 0.4467 1.6537 2.9604 2.3485 0.62809 2.3869 1.4505 0.98463 1.1886 1.3253 0 0.043414 0 0.015077 -0.00079963 -0.29597 0.00039808 -0.054639
0.82813 -0.0029955 -0.0016008 -0.0067479 -0.00052487 -0.00076449 -0.00055239 0.0033353 0.00054379 0.0060682 0.0030221 -0.0020669 0.43084 1.6563 2.9605 2.3487 0.62904 2.3856 1.4518 0.98501 1.1864 1.3238 0 0.042776 0 0.014745 -0.00083331 -0.29566 0.00078898 -0.021155
0.83203 -0.0019278 -0.0027784 -0.0083887 0.0021129 -0.0010245 0.00067132 0.0059053 -0.00023353 -0.0013885 0.00073157 -0.0058386 0.4284 1.6545 2.9621 2.3485 0.62908 2.3865 1.4527 0.98456 1.1828 1.3244 0 0.042493 0 0.01526 -0.00085264 -0.29592 0.00074123 0.012439
0.83594 0.00032878 -0.003855 -0.0091867 0.0058019 -0.0015541 0.0013777 0.0037372 -0.00051532 -0.0082665 0.00054317 -0.0069896 0.44221 1.6506 2.964 2.3481 0.62897 2.3893 1.4532 0.98407 1.1802 1.3271 0 0.042796 0 0.016083 -0.00044993 -0.29675 0.00033609 0.035355
0.83984 0.0023485 -0.0040763 -0.0085847 0.0072388 -0.0025953 0.00084204 -6.6652e-05 -0.0010693 -0.010437 0.001053 -0.0061379 0.46491 1.6495 2.9653 2.3478 0.62923 2.3913 1.4532 0.98423 1.1802 1.3302 0 0.043552 0 0.016605 0.00037315 -0.29756 -0.00011479 0.046209
0.84375 0.0032078 -0.0030521 -0.0063 0.0050758 -0.0027832 -0.00037644 -0.0016683 -0.0022515 -0.0067653 0.00063449 -0.0044671 0.48992 1.6532 2.9657 2.3479 0.62948 2.3903 1.4525 0.98493 1.1827 1.3314 0 0.044412 0 0.016678 0.0011293 -0.29772 -0.00027915 0.04455
0.84766 0.0031035 -0.00097155 -0.003214 0.0012325 -0.0009494 -0.0007341 -0.00012368 -0.0032097 -7.068e-05 -0.00050173 -0.002458 0.51667 1.6586 2.9657 2.3482 0.62897 2.3873 1.4513 0.9854 1.186 1.33 0 0.04504 0 0.016616 0.0012873 -0.29713 -3.6657e-05 0.026941
0.85156 0.00288 0.0015095 -0.00070245 -0.0011475 0.0019105 0.00071044 0.0023058 -0.0025662 0.0051165 -0.00076117 4.0256e-05 0.54567 1.6606 2.9655 2.3483 0.62768 2.3855 1.4499 0.98499 1.1885 1.3272 0 0.045222 0 0.016721 0.00079724 -0.29626 0.00045363 -0.0060488
0.85547 0.0030389 0.0035598 0.00097661 -0.00087483 0.0030799 0.0030504 0.0030799 7.1923e-05 0.0060747 0.00052406 0.0028332 0.57134 1.6572 2.9652 2.3483 0.62658 2.3878 1.4489 0.98378 1.1892 1.3254 0 0.044889 0 0.016889 0.00016282 -0.29564 0.00090302 -0.04171
0.85938 0.0032728 0.0044742 0.0032155 0.00029487 0.00087617 0.0040962 0.0020922 0.0033936 0.0036147 0.0018302 0.0049704 0.5832 1.6515 2.9644 2.3485 0.62675 2.3937 1.4485 0.98254 1.1885 1.3258 0 0.044158 0 0.01671 -2.7768e-05 -0.29539 0.0011196 -0.059528
0.86328 0.0029383 0.0039135 0.0074995 -0.00022714 -0.0031844 0.0023929 0.0012428 0.005288 0.0007413 0.00096919 0.0055482 0.57611 1.6486 2.9634 2.3494 0.62827 2.3992 1.4487 0.98196 1.187 1.328 0 0.043354 0 0.015946 0.00034101 -0.29526 0.0011105 -0.047731
0.86719 0.0018698 0.0020571 0.013199 -0.0029938 -0.0053991 -0.0012627 0.0016513 0.0045377 -0.00015816 -0.0021504 0.0047593 0.55905 1.6504 2.9624 2.3505 0.62993 2.4007 1.4494 0.98206 1.1857 1.33 0 0.042893 0 0.014879 0.00081231 -0.29512 0.00099617 -0.015867
0.87109 0.00060702 -0.0004065 0.017236 -0.0059107 -0.003362 -0.0043719 0.0019743 0.0017037 0.0010748 -0.0047773 0.003794 0.55115 1.6536 2.9616 2.3509 0.63033 2.3977 1.4506 0.98228 1.1851 1.3304 0 0.043009 0 0.014139 0.00081023 -0.29514 0.00086158 0.011523
0.875 -0.00020557 -0.0025379 0.016412 -0.0063908 0.0015483 -0.0048785 -3.289e-05 -0.0015105 0.003052 -0.0038359 0.0035042 0.56649 1.6543 2.9609 2.3501 0.62917 2.3934 1.4517 0.98208 1.1855 1.3295 0 0.043513 0 0.014159 0.00020376 -0.29556 0.00071307 0.016326
0.87891 -0.00055516 -0.0036066 0.010333 -0.0038925 0.005301 -0.0028483 -0.0044172 -0.0036312 0.0045227 0.00069187 0.0032953 0.60148 1.6516 2.96 2.3481 0.62753 2.3917 1.4524 0.98154 1.1866 1.3283 0 0.043893 0 0.014788 -0.00055719 -0.29633 0.00056354 0.0030278
0.88281 -0.0010812 -0.0035015 0.0019712 -0.00024711 0.0049128 -0.00013486 -0.008089 -0.0042112 0.0051073 0.0051875 0.0016368 0.63771 1.6486 2.9593 2.346 0.62686 2.3936 1.4523 0.98129 1.1879 1.3281 0 0.043746 0 0.015435 -0.00084836 -0.29697 0.00050628 -0.006555
0.88672 -0.0023092 -0.0027817 -0.0048053 0.0023193 0.00103 0.0014691 -0.0075401 -0.0035977 0.0046601 0.0055793 -0.0021476 0.65872 1.6487 2.9594 2.3449 0.62764 2.3971 1.4516 0.98197 1.1887 1.3287 0 0.043203 0 0.015599 -0.00042271 -0.29707 0.00064786 0.0051678
0.89063 -0.0039045 -0.0022788 -0.0083464 0.003179 -0.0030735 0.0016693 -0.0026075 -0.0023345 0.0026015 0.0012827 -0.0066807 0.66483 1.6517 2.9608 2.3451 0.62899 2.399 1.4508 0.98356 1.1884 1.3293 0 0.042874 0 0.015286 0.00039798 -0.29672 0.00095071 0.035149
0.89453 -0.0047775 -0.0025063 -0.0099025 0.0032891 -0.0048128 0.0013982 0.0027974 -0.00097392 -0.0015177 -0.0040853 -0.0093553 0.67156 1.6544 2.963 2.346 0.62962 2.3984 1.4505 0.98531 1.1874 1.3291 0 0.043288 0 0.014918 0.0010289 -0.29647 0.0011777 0.063961
0.89844 -0.0040026 -0.0033013 -0.011399 0.0035577 -0.0043913 0.0014406 0.0041271 -0.00022305 -0.0067235 -0.0060341 -0.0085582 0.69293 1.6543 2.9649 2.3466 0.62911 2.3968 1.4508 0.98619 1.1863 1.328 0 0.044325 0 0.014878 0.001107 -0.29672 0.0010541 0.074625
0.90234 -0.0016704 -0.0039487 -0.012871 0.0037048 -0.0037198 0.0016337 0.00056216 -0.00073958 -0.010381 -0.0033003 -0.0051471 0.726 1.6525 2.9652 2.3468 0.6282 2.3964 1.4514 0.98556 1.1858 1.3269 0 0.045215 0 0.015145 0.00071995 -0.2973 0.00052624 0.065844
0.90625 0.0011507 -0.0036637 -0.012389 0.0029096 -0.0037504 0.0014642 -0.0040901 -0.0023853 -0.0099123 0.0012915 -0.0016984 0.75227 1.6523 2.9642 2.347 0.62794 2.3975 1.4518 0.98367 1.186 1.3264 0 0.045206 0 0.015376 0.00023612 -0.29754 -0.00014442 0.047384
0.91016 0.0032715 -0.0020709 -0.008483 0.0012665 -0.0034168 0.0011539 -0.0049655 -0.0037507 -0.0051604 0.0038543 -0.00023881 0.75504 1.6551 2.9627 2.3479 0.62856 2.3981 1.4516 0.98148 1.1862 1.3266 0 0.044299 0 0.015318 -4.1634e-05 -0.29703 -0.00058068 0.025777
0.91406 0.0042101 0.00060795 -0.002252 7.1904e-05 -0.0013232 0.001729 -0.00071111 -0.0029048 0.0010103 0.0030947 -0.00064758 0.73597 1.6583 2.9617 2.3496 0.62928 2.3963 1.4511 0.98013 1.1859 1.3272 0 0.043332 0 0.015115 -7.1907e-05 -0.29607 -0.0006165 -0.0015961
0.91797 0.0042568 0.0036808 0.003329 0.00041934 0.0019695 0.0037897 0.0053617 0.00086391 0.0047987 0.00094996 -0.0011597 0.71477 1.6583 2.9612 2.3513 0.62911 2.3923 1.4507 0.9802 1.1852 1.3277 0 0.043227 0 0.015183 -3.7988e-06 -0.29543 -0.0004353 -0.037302
0.92188 0.0038849 0.0062656 0.0062761 0.0017419 0.0039818 0.0063511 0.0084763 0.0058913 0.0045294 -5.1776e-05 -0.00026627 0.71208 1.6541 2.9607 2.3521 0.62795 2.3883 1.4505 0.98136 1.1848 1.3278 0 0.044096 0 0.015777 1.6867e-05 -0.29559 -0.00037184 -0.071959
0.92578 0.0032533 0.0075857 0.0074946 0.0022097 0.0029182 0.0072799 0.0066381 0.0089962 0.001889 0.00046432 0.0019701 0.73206 1.6492 2.9599 2.3517 0.62671 2.3868 1.45 0.98256 1.1856 1.3276 0 0.045049 0 0.016672 -4.2094e-05 -0.29629 -0.0005664 -0.08681
0.92969 0.0023226 0.007246 0.0095221 0.00081462 -2.3621e-05 0.0052205 0.0019136 0.0079788 0.00022283 0.00086609 0.0043517 0.76094 1.6479 2.9591 2.3504 0.62644 2.3884 1.4491 0.98282 1.1871 1.3271 0 0.044966 0 0.017299 -0.00013448 -0.29677 -0.0008211 -0.071774
0.93359 0.00132 0.0054506 0.013384 -0.0011222 -0.001449 0.0011868 -0.0019953 0.0036147 0.0015699 0.00011089 0.0059879 0.78189 1.6507 2.9594 2.3489 0.62737 2.3917 1.4481 0.98195 1.1883 1.3265 0 0.04357 0 0.017221 -0.00022211 -0.29659 -0.00081467 -0.040584
0.9375 0.00085235 0.0030157 0.017013 -0.00091062 0.00084416 -0.0018907 -0.0029973 -0.00079837 0.0051819 -0.000451 0.0070612 0.79084 1.6541 2.9607 2.3479 0.62865 2.3943 1.4481 0.98069 1.1879 1.3261 0 0.041777 0 0.016523 -0.00030571 -0.29608 -0.00046667 -0.024252
0.94141 0.0013772 0.0010317 0.017098 0.0028056 0.0053822 -0.0014568 -0.0015235 -0.0021022 0.0086197 0.001626 0.0081721 0.79794 1.6543 2.9621 2.3473 0.62921 2.395 1.4495 0.98008 1.1857 1.3262 0 0.04097 0 0.015758 -0.00039458 -0.29595 -7.7014e-05 -0.045149
0.94531 0.0025566 0.00025859 0.012537 0.0083644 0.0082167 0.0025553 0.0010934 0.00019968 0.0099852 0.0067847 0.009174 0.81437 1.6515 2.9623 2.3467 0.62865 2.394 1.4519 0.98066 1.1827 1.3267 0 0.041797 0 0.015484 -0.00048204 -0.29651 -7.9366e-05 -0.095127
0.94922 0.0032967 0.00063923 0.0057901 0.012302 0.0067629 0.0076589 0.004295 0.0038103 0.0090444 0.012105 0.0089426 0.83898 1.6493 2.9611 2.3461 0.62752 2.3923 1.4536 0.98199 1.1806 1.327 0 0.043594 0 0.015811 -0.00056238 -0.29731 -0.00063255 -0.1395
0.95313 0.0026441 0.0013556 0.00060404 0.012379 0.0023701 0.010753 0.0080211 0.0058826 0.0065691 0.013532 0.0064335 0.85873 1.6505 2.9595 2.3458 0.62673 2.3905 1.4531 0.98309 1.1803 1.3266 0 0.044937 0 0.016346 -0.00065487 -0.29758 -0.0014446 -0.14482
0.95703 0.00078004 0.0014712 -0.0015426 0.0094077 -0.0010515 0.010282 0.011245 0.0054244 0.0032136 0.0096704 0.0019308 0.86251 1.6542 2.9592 2.3459 0.62676 2.3887 1.4505 0.9833 1.1817 1.3253 0 0.044842 0 0.016571 -0.00078752 -0.29699 -0.002005 -0.10566
0.96094 -0.00089575 0.00069253 -0.0025 0.0061276 -0.00092652 0.0069047 0.011724 0.0036799 -0.00057089 0.0032967 -0.0028252 0.85371 1.6561 2.9605 2.3463 0.62736 2.3872 1.4474 0.98277 1.1837 1.324 0 0.043532 0 0.016312 -0.00094989 -0.29603 -0.0020087 -0.047055
0.96484 -0.00082415 -0.0003789 -0.0048725 0.0044375 0.0015916 0.0025653 0.0079281 0.0024374 -0.0037464 -0.001064 -0.0057767 0.84887 1.6539 2.9622 2.3467 0.6279 2.3865 1.4461 0.98215 1.185 1.3238 0 0.04214 0 0.015886 -0.0010702 -0.29549 -0.001578 -0.0024339
0.96875 0.0013641 -0.00073633 -0.0086258 0.003914 0.0031111 -0.0008476 0.0012546 0.0022157 -0.0045574 -0.001142 -0.0058741 0.86319 1.6499 2.9627 2.3466 0.62792 2.3869 1.4471 0.98186 1.1853 1.3252 0 0.041687 0 0.015799 -0.0010485 -0.29573 -0.0010969 0.011235
0.97266 0.0044065 0.00020511 -0.010657 0.0029773 0.0016485 -0.0021826 -0.0041994 0.002143 -0.0019109 0.001397 -0.0034968 0.89726 1.6486 2.9614 2.3459 0.62741 2.388 1.4492 0.9817 1.1847 1.3271 0 0.042271 0 0.016277 -0.00082089 -0.2964 -0.00084544 0.00018446
0.97656 0.0063112 0.0021357 -0.0079753 0.0011177 -0.0014694 -0.0010974 -0.0047259 0.0013615 0.0029323 0.0030414 9.7261e-05 0.93747 1.6519 2.9595 2.3451 0.62666 2.3889 1.4505 0.98124 1.184 1.3279 0 0.043148 0 0.017037 -0.0004047 -0.29685 -0.00079015 -0.018517
0.98047 0.0058672 0.0040943 -0.0011829 -0.0004709 -0.0033143 0.001864 -0.00025831 0.00017866 0.0065004 0.0019286 0.0035272 0.96886 1.6566 2.9588 2.3445 0.62604 2.389 1.4499 0.98053 1.1836 1.3265 0 0.043499 0 0.017508 9.3635e-05 -0.29675 -0.00070354 -0.032156
0.98438 0.0035135 0.0051534 0.0055194 -0.0005394 -0.0026092 0.0051104 0.0053578 -0.00037022 0.0056694 -0.00078696 0.0056787 0.98746 1.658 2.9601 2.3446 0.62584 2.3888 1.4484 0.98028 1.1838 1.324 0 0.043132 0 0.017313 0.00050187 -0.2963 -0.00044798 -0.036256
0.98828 0.0008981 0.0049363 0.0080318 0.00033084 -0.00090906 0.0064209 0.0074399 3.8171e-05 0.00057769 -0.0027165 0.005888 1.0006 1.6548 2.9624 2.3452 0.62616 2.3892 1.4481 0.98121 1.1844 1.3222 0 0.042499 0 0.01659 0.00064028 -0.29584 -0.00012231 -0.02897
0.99219 -0.00043181 0.0036111 0.0060647 1.5029e-05 -0.00054748 0.0043055 0.004082 0.00036011 -0.0050071 -0.0028663 0.0042812 1.0168 1.6504 2.9642 2.346 0.62684 2.3909 1.4499 0.98316 1.1853 1.3226 0 0.042157 0 0.015895 0.0004269 -0.29549 5.8517e-05 -0.0080909
0.99609 -0.00011805 0.0015516 0.0030883 -0.002766 -0.001831 -0.00053991 -0.0028135 -0.0007667 -0.0066087 -0.0022419 0.0020526 1.0365 1.6494 2.9643 2.3468 0.62743 2.3933 1.4529 0.98493 1.1862 1.3247 0 0.042252 0 0.015741 -1.0559e-05 -0.29507 -4.4639e-06 0.023673
1 0.00093221 -0.00088541 0.0026101 -0.006579 -0.0027439 -0.0052108 -0.0095237 -0.0033298 -0.0028057 -0.0021103 0.0010084 1.0537 1.6524 2.963 2.3475 0.62741 2.3949 1.4551 0.98519 1.1868 1.3266 0 0.042508 0 0.016182 -0.00033073 -0.29458 -0.0002025 0.053166
1.0039 0.0013936 -0.0032781 0.0046229 -0.0082297 -0.0015075 -0.0065505 -0.013212 -0.0055339 0.0035828 -0.0022617 0.0022341 1.0649 1.6558 2.9615 2.348 0.62666 2.3946 1.4551 0.98369 1.187 1.3269 0 0.042617 0 0.016775 -0.00017503 -0.29432 -0.00034947 0.06221
1.0078 0.00053889 -0.0050119 0.0058004 -0.0058308 0.00098571 -0.003695 -0.013004 -0.0053405 0.0079569 -0.0014032 0.0048867 1.0754 1.6556 2.9604 2.3483 0.62568 2.3925 1.4536 0.98153 1.1865 1.3257 0 0.042568 0 0.016968 0.00051663 -0.29465 -0.00037672 0.042931
1.0117 -0.0013092 -0.0054726 0.0030816 -0.0008552 0.0018007 0.0010661 -0.0093432 -0.0025171 0.0077048 0.00085948 0.0064704 1.0948 1.6523 2.9599 2.3482 0.62527 2.3899 1.4521 0.9803 1.1857 1.3245 0 0.042578 0 0.016559 0.0013387 -0.2955 -0.00038133 0.0082159
1.0156 -0.0030831 -0.0045358 -0.0031471 0.0030661 -0.00082415 0.0040541 -0.0032656 0.00090976 0.0038586 0.0029724 0.004782 1.1264 1.65 2.9599 2.3477 0.62585 2.3882 1.452 0.98068 1.1846 1.3249 0 0.042767 0 0.015857 0.0016382 -0.29627 -0.0004889 -0.015703
1.0195 -0.0036876 -0.0028792 -0.0094417 0.0034718 -0.0051762 0.0031281 0.0034024 0.0023596 -0.00055327 0.0027955 -2.6265e-05 1.1617 1.6519 2.9601 2.347 0.62702 2.3883 1.4529 0.98197 1.1836 1.327 0 0.04298 0 0.015392 0.0010399 -0.29637 -0.00069025 -0.010228
1.0234 -0.0026195 -0.0016574 -0.012591 0.0011519 -0.0073894 -0.0008065 0.0078416 0.00095378 -0.003453 -3.0311e-06 -0.0052501 1.1877 1.656 2.9604 2.3466 0.62787 2.39 1.4535 0.98286 1.1829 1.3289 0 0.042971 0 0.01544 -0.00014521 -0.29583 -0.0008268 0.02014
1.0273 -0.000174 -0.0016482 -0.012237 -0.0010641 -0.0052297 -0.0049166 0.0074495 -0.0018395 -0.0050124 -0.0032666 -0.0076993 1.1988 1.6571 2.9608 2.347 0.62782 2.3925 1.4529 0.98266 1.1827 1.3292 0 0.04273 0 0.015788 -0.0010555 -0.29536 -0.00073064 0.052595
1.0313 0.0027749 -0.0025527 -0.010288 -0.0013672 -0.0004305 -0.0069057 0.0021067 -0.0036922 -0.0064252 -0.0043491 -0.0062439 1.2029 1.6527 2.9609 2.348 0.62724 2.395 1.4516 0.98187 1.1831 1.3277 0 0.042579 0 0.015931 -0.00094832 -0.29569 -0.0003657 0.066103
1.0352 0.0052234 -0.0031167 -0.0082155 -0.0005563 0.0029417 -0.0064462 -0.0048005 -0.0034658 -0.0079598 -0.0027628 -0.0025083 1.2148 1.6463 2.9607 2.3492 0.62707 2.3968 1.4509 0.98147 1.1843 1.3256 0 0.042886 0 0.015533 0.00013517 -0.29681 0.0001666 0.057095
1.0391 0.0064625 -0.0020769 -0.0054931 -0.00058514 0.002468 -0.004535 -0.0083789 -0.0018457 -0.0085759 -0.0006127 0.00085529 1.242 1.644 2.9607 2.3497 0.62777 2.3973 1.4515 0.98184 1.1859 1.3247 0 0.043672 0 0.014736 0.0013355 -0.2979 0.00073701 0.036876
1.043 0.0062931 0.00079586 -0.00086962 -0.00192 -0.00037579 -0.001967 -0.0060856 -0.00019479 -0.0073481 -0.00030162 0.0025408 1.2777 1.6484 2.9613 2.3491 0.62872 2.397 1.453 0.98242 1.1874 1.3256 0 0.044515 0 0.014054 0.0016769 -0.29805 0.0012781 0.016439
1.0469 0.0049866 0.0043997 0.0052322 -0.0028437 -0.0019458 0.0011693 1.8049e-05 0.00091232 -0.0048088 -0.0019699 0.0033014 1.3069 1.6552 2.9625 2.348 0.62864 2.3967 1.4541 0.98235 1.1882 1.3271 0 0.04489 0 0.013958 0.00092385 -0.29711 0.0017658 -0.0034731
1.0508 0.0030938 0.0069897 0.01025 -0.0015597 -0.00020385 0.0045641 0.004981 0.0018848 -0.0024912 -0.0034317 0.0045168 1.3199 1.6576 2.9633 2.3475 0.62697 2.397 1.4537 0.98148 1.1876 1.3279 0 0.044625 0 0.014521 -0.00019316 -0.29581 0.0021448 -0.027174
1.0547 0.0012576 0.0073045 0.011768 0.0013407 0.0034209 0.006818 0.0052728 0.0030454 -0.001145 -0.0026233 0.0063621 1.321 1.6529 2.9628 2.3482 0.62462 2.398 1.4519 0.98058 1.1859 1.3275 0 0.044057 0 0.015424 -0.00062207 -0.29512 0.0023158 -0.052275
1.0586 8.8716e-05 0.005301 0.010102 0.0030476 0.0058477 0.0061761 0.0017025 0.0037715 0.00023966 0.00017811 0.0076111 1.3236 1.6459 2.9608 2.3499 0.6234 2.3985 1.45 0.98058 1.1839 1.3267 0 0.04372 0 0.016265 6.178e-05 -0.29536 0.0022184 -0.067563
1.0625 3.4182e-05 0.0020637 0.0081438 0.0014401 0.0056472 0.002457 -0.0017256 0.0030392 0.0032751 0.0028063 0.0071761 1.3377 1.6437 2.9587 2.3513 0.62442 2.3969 1.449 0.98167 1.1824 1.3266 0 0.043864 0 0.016859 0.001276 -0.29611 0.0019178 -0.064892
1.0664 0.0011587 -0.00090353 0.008345 -0.0023638 0.0042189 -0.0019683 -0.0016917 0.0008588 0.0079869 0.0037327 0.0055076 1.3616 1.6487 2.958 2.3512 0.62695 2.393 1.4491 0.98315 1.1822 1.3277 0 0.04426 0 0.017258 0.001973 -0.29665 0.0015819 -0.051611
1.0703 0.0029383 -0.0024482 0.0099278 -0.0047772 0.003766 -0.0036894 0.0017148 -0.0010964 0.012033 0.0037176 0.0041439 1.3845 1.6562 2.9591 2.3494 0.62899 2.3888 1.4495 0.98412 1.1829 1.3291 0 0.044455 0 0.017521 0.0015884 -0.29668 0.0013524 -0.047204
1.0742 0.0043336 -0.0022008 0.0094377 -0.0032975 0.0045761 -0.0012377 0.0058449 -0.0006607 0.012449 0.0046494 0.0038563 1.398 1.659 2.9609 2.3473 0.629 2.3869 1.4494 0.98425 1.1839 1.3294 0 0.044248 0 0.017528 0.00050737 -0.2964 0.0012366 -0.064446
1.0781 0.0043088 -0.00060034 0.0043068 0.00081807 0.0047723 0.0033133 0.0085054 0.0027717 0.0083794 0.0069101 0.0035581 1.4044 1.6552 2.9615 2.3466 0.62731 2.389 1.4487 0.98379 1.1844 1.328 0 0.043898 0 0.017067 -0.00036321 -0.29617 0.0011283 -0.09383
1.082 0.0025771 0.0013606 -0.0041263 0.0036788 0.0027755 0.0059454 0.0096837 0.007318 0.0021198 0.0084388 0.0014321 1.4136 1.6495 2.9603 2.3478 0.62574 2.394 1.4478 0.98299 1.1843 1.3257 0 0.043889 0 0.016127 -0.00045811 -0.29607 0.0009334 -0.10912
1.0859 2.0771e-06 0.0025714 -0.011286 0.0026542 -0.0004498 0.0042326 0.010362 0.0098598 -0.0026186 0.0068487 -0.0027524 1.4338 1.6482 2.9586 2.3497 0.62589 2.3984 1.4474 0.98168 1.184 1.3238 0 0.044445 0 0.015081 -3.7665e-06 -0.29593 0.00066457 -0.090989
1.0898 -0.0018041 0.002338 -0.013174 -0.00098453 -0.0021025 -0.00046372 0.010295 0.0084711 -0.0036007 0.0024068 -0.0066998 1.4629 1.6525 2.9581 2.3501 0.62763 2.3993 1.4479 0.9796 1.1839 1.3233 0 0.045254 0 0.014515 0.00034287 -0.29566 0.00040805 -0.046144
1.0938 -0.0015509 0.00081133 -0.009649 -0.0034492 -0.00059569 -0.0042466 0.0077936 0.0038942 -0.00148 -0.001595 -0.0073597 1.4911 1.6574 2.9595 2.3479 0.62924 2.396 1.449 0.97708 1.184 1.3243 0 0.045676 0 0.014795 0.00023686 -0.29545 0.00021432 -0.0024078
1.0977 0.00074096 -0.001003 -0.0041182 -0.0023901 0.0024294 -0.0041891 0.0020477 -0.0011587 0.0012856 -0.0019173 -0.003892 1.5098 1.6575 2.9615 2.3443 0.62913 2.3912 1.4504 0.9753 1.184 1.3258 0 0.045277 0 0.015734 -1.9155e-05 -0.29553 4.7104e-05 0.016245
1.1016 0.0036296 -0.0018119 -0.00023849 0.00074079 0.0035322 -0.00078475 -0.0047565 -0.0041263 0.0026097 0.0011181 0.0011513 1.5207 1.6526 2.9623 2.3415 0.62728 2.3884 1.4513 0.97543 1.1834 1.3268 0 0.044214 0 0.016678 0.00012413 -0.29587 -0.00014485 0.010624
1.1055 0.0051775 -0.00090856 0.0009735 0.0023615 0.001011 0.002817 -0.0084653 -0.00428 0.0019249 0.0035234 0.0038048 1.5346 1.6478 2.9612 2.3415 0.62523 2.3892 1.4514 0.97759 1.1826 1.3269 0 0.043151 0 0.016976 0.00078012 -0.29615 -0.0003191 0.0033028
1.1094 0.0042522 0.0012507 0.0010204 0.00060206 -0.0031974 0.003769 -0.0067212 -0.0027727 -0.00031084 0.0014291 0.0020766 1.5619 1.6478 2.9594 2.3441 0.62456 2.3927 1.4507 0.98052 1.1822 1.3263 0 0.04276 0 0.016469 0.0014092 -0.2961 -0.00033616 0.015763
1.1133 0.0012443 0.00325 0.0015093 -0.002818 -0.0053739 0.0017121 -0.0017298 -0.0014239 -0.0035318 -0.0048908 -0.0024541 1.6029 1.652 2.9589 2.3471 0.62543 2.396 1.4499 0.98246 1.1831 1.3257 0 0.043226 0 0.015611 0.0013188 -0.29586 -9.5083e-05 0.048862
1.1172 -0.002271 0.0036114 0.0023512 -0.0046074 -0.0037706 -0.0016437 0.0011674 -0.001481 -0.0070979 -0.0109 -0.0062672 1.646 1.6554 2.9605 2.3486 0.62664 2.397 1.4497 0.98262 1.1849 1.3255 0 0.044143 0 0.015119 0.00037413 -0.29584 0.00032035 0.084735
1.1211 -0.0045923 0.0017545 0.0023665 -0.0035025 -0.00035097 -0.0045708 -0.0018012 -0.003161 -0.0096876 -0.011891 -0.007043 1.6756 1.6542 2.9632 2.348 0.62693 2.3954 1.4506 0.98167 1.1866 1.3256 0 0.044875 0 0.015441 -0.00081461 -0.29627 0.00064877 0.1055
1.125 -0.0048774 -0.0016612 0.0011823 -0.0014695 0.0012747 -0.0065933 -0.0092466 -0.0058303 -0.0094421 -0.0073147 -0.0052742 1.6842 1.6499 2.9648 2.3465 0.62631 2.3924 1.4522 0.981 1.1868 1.3259 0 0.045025 0 0.016445 -0.00143 -0.29686 0.00063518 0.1081
1.1289 -0.0034666 -0.0051963 -7.3379e-05 -0.0012474 -0.000502 -0.0078688 -0.015651 -0.0083263 -0.005454 -0.0011171 -0.0030867 1.6781 1.6475 2.9642 2.3456 0.62585 2.3898 1.4534 0.98136 1.1855 1.3259 0 0.044647 0 0.017528 -0.0011744 -0.29705 0.00023682 0.10136
1.1328 -0.0015214 -0.0074899 -0.00017821 -0.0030586 -0.0038736 -0.0079435 -0.016078 -0.0093118 0.0007013 0.0021185 -0.0018965 1.6733 1.6496 2.9619 2.3458 0.62649 2.3881 1.4532 0.98224 1.1837 1.3257 0 0.044068 0 0.018046 -0.00047086 -0.29661 -0.00033599 0.091878
1.1367 -0.00034064 -0.0079103 0.00038344 -0.0042563 -0.0057649 -0.0058126 -0.010128 -0.0078811 0.0053667 0.0012714 -0.0014693 1.6844 1.6535 2.9598 2.3462 0.62793 2.3875 1.4517 0.9825 1.1828 1.3254 0 0.043551 0 0.017731 2.4657e-05 -0.29593 -0.00077982 0.076699
1.1406 -0.00072112 -0.00668 -0.00047652 -0.0023966 -0.0050538 -0.0014594 -0.0016952 -0.0043089 0.0054422 -0.00093643 -0.0010802 1.7138 1.6543 2.9593 2.3461 0.62892 2.3877 1.4496 0.98165 1.1837 1.3251 0 0.043155 0 0.016829 6.9971e-05 -0.29564 -0.00091141 0.050916
1.1445 -0.002549 -0.0045793 -0.0042565 0.0016741 -0.0033698 0.0030443 0.0046892 -0.00026493 0.0011194 -0.0012619 -0.0010103 1.7509 1.6505 2.9605 2.3455 0.62856 2.3887 1.4482 0.98039 1.1854 1.325 0 0.042865 0 0.015911 -1.2018e-05 -0.296 -0.00075273 0.019698
1.1484 -0.0047454 -0.0025173 -0.0098327 0.0042956 -0.0027939 0.0046583 0.0071098 0.0020746 -0.0039783 0.00074979 -0.0023358 1.7799 1.6459 2.9626 2.3454 0.6272 2.3904 1.4483 0.97989 1.1865 1.3252 0 0.042807 0 0.015508 0.00021948 -0.29662 -0.00044456 -0.0016591
1.1523 -0.005702 -0.0011627 -0.013852 0.0027597 -0.0032437 0.0020905 0.006395 0.0016055 -0.0057118 0.002797 -0.0051494 1.7919 1.6455 2.9645 2.3465 0.62612 2.3924 1.4495 0.98063 1.1862 1.3255 0 0.043231 0 0.015799 0.00079614 -0.29687 -0.00010672 -0.0020918
1.1563 -0.0041857 -0.00067829 -0.013355 -0.0016285 -0.002599 -0.0025837 0.0040392 -0.00074065 -0.0029182 0.0027226 -0.0074544 1.7909 1.6499 2.9653 2.3483 0.6262 2.3937 1.4509 0.98191 1.1851 1.326 0 0.04422 0 0.01653 0.0012973 -0.29655 0.0002131 0.011815
1.1602 -0.00028382 -0.00061796 -0.0081454 -0.0046255 0.0005605 -0.0053635 0.00083622 -0.0026501 0.0016755 0.0008355 -0.0064905 1.7907 1.6548 2.9647 2.3496 0.62711 2.3935 1.4519 0.98249 1.1846 1.3267 0 0.045419 0 0.017202 0.0013046 -0.29604 0.00048227 0.019671
1.1641 0.0043296 -0.00012296 -0.00074496 -0.0033224 0.0047847 -0.003779 -0.0024549 -0.0022817 0.0039206 -0.00082437 -0.0015388 1.8036 1.6551 2.9626 2.3493 0.62773 2.3918 1.452 0.9818 1.1853 1.3276 0 0.046127 0 0.0174 0.00083528 -0.2959 0.00062114 0.0065871
1.168 0.0072478 0.0015432 0.0057542 0.00083726 0.0068144 0.00088684 -0.0040594 0.0002805 0.0017981 -0.0011255 0.004724 1.8309 1.6509 2.96 2.3481 0.62737 2.3897 1.4514 0.98048 1.1866 1.3282 0 0.045786 0 0.017057 0.00028598 -0.29623 0.00053371 -0.02155
1.1719 0.0069172 0.0043762 0.0097225 0.0035515 0.0049637 0.0048247 -0.002014 0.0032637 -0.0030806 -0.001118 0.0081367 1.8623 1.647 2.9583 2.3474 0.62649 2.3882 1.4502 0.97979 1.1871 1.3282 0 0.044489 0 0.016479 -2.189e-05 -0.29658 0.00021004 -0.043646
1.1758 0.0038316 0.0074027 0.011231 0.0021749 0.0012059 0.0052334 0.0034077 0.0048347 -0.0070473 -0.0023866 0.0067564 1.8838 1.6479 2.9589 2.3481 0.62609 2.388 1.4488 0.98048 1.186 1.3274 0 0.043008 0 0.0161 -0.00016924 -0.29647 -0.00021261 -0.045201
1.1797 0.00032256 0.0091433 0.01096 -0.001485 -0.00044891 0.0027414 0.0085785 0.0045491 -0.007246 -0.0044658 0.0028076 1.8889 1.6528 2.9615 2.35 0.62657 2.3886 1.4475 0.98206 1.1839 1.3263 0 0.042264 0 0.016141 -0.00047123 -0.29597 -0.00050844 -0.034161
1.1836 -0.0010409 0.008546 0.0094386 -0.003069 0.0021971 0.00045557 0.0088887 0.0033585 -0.0032502 -0.0045676 0.00078745 1.8835 1.6566 2.9645 2.3512 0.62729 2.3892 1.4471 0.98327 1.1826 1.3253 0 0.042626 0 0.016445 -0.0010195 -0.29563 -0.00050033 -0.033917
1.1875 0.00070894 0.0057343 0.0073293 -0.00027918 0.0073512 0.00077736 0.0030674 0.0024336 0.0034202 -0.00035446 0.0033373 1.8815 1.6555 2.9654 2.3508 0.62726 2.3891 1.4479 0.98306 1.1832 1.325 0 0.043647 0 0.01662 -0.0014808 -0.29586 -0.00016059 -0.059908
1.1914 0.0042649 0.0019945 0.0057952 0.0046695 0.010936 0.0032576 -0.0047825 0.0021663 0.010659 0.0070711 0.0087483 1.8941 1.6512 2.9632 2.3488 0.62638 2.389 1.4494 0.98148 1.185 1.3253 0 0.044467 0 0.016389 -0.0014206 -0.29644 0.00039479 -0.10329
1.1953 0.0070357 -0.0010035 0.0057853 0.0073491 0.010398 0.0054925 -0.0080292 0.002284 0.016498 0.01336 0.012466 1.9221 1.6487 2.9596 2.3468 0.6257 2.3896 1.4503 0.97962 1.1865 1.3259 0 0.044528 0 0.015845 -0.00082083 -0.29669 0.00098545 -0.13799
1.1992 0.0069995 -0.0021769 0.0066843 0.0057258 0.0067809 0.005826 -0.003123 0.0026339 0.019099 0.014487 0.011148 1.9562 1.6507 2.9572 2.3462 0.6264 2.3915 1.4497 0.97882 1.1863 1.3265 0 0.043983 0 0.015382 -0.00020526 -0.29621 0.0014404 -0.14374
1.2031 0.0040158 -0.0015289 0.0061312 0.0021945 0.0031886 0.0048686 0.0071392 0.0034669 0.017072 0.010281 0.0054836 1.9842 1.6546 2.9581 2.3471 0.62844 2.3942 1.4477 0.97968 1.1846 1.3269 0 0.043452 0 0.015358 -0.00017477 -0.29535 0.0016343 -0.12193
1.207 -0.00025985 6.1356e-05 0.0019686 0.00091243 0.0015781 0.0043417 0.015813 0.0047958 0.010568 0.0044082 -0.00070401 2.0002 1.6552 2.9613 2.3486 0.63034 2.3963 1.4458 0.98166 1.1828 1.3271 0 0.043409 0 0.015771 -0.00079473 -0.29494 0.0015169 -0.08991
1.2109 -0.003579 0.001466 -0.0051584 0.0032973 0.0013199 0.0047643 0.017449 0.0057033 0.0020918 0.00087504 -0.0039146 2.0075 1.6508 2.9642 2.3495 0.63048 2.3967 1.4457 0.98335 1.1823 1.3274 0 0.043785 0 0.016248 -0.0014726 -0.29545 0.0011585 -0.061918
1.2148 -0.0044227 0.0018854 -0.011325 0.006476 0.00074624 0.0047184 0.012032 0.0047426 -0.0044378 0.00061282 -0.0036364 2.0162 1.6453 2.9645 2.3495 0.62866 2.3955 1.4478 0.98344 1.1832 1.3276 0 0.044128 0 0.016356 -0.0014881 -0.29652 0.0007648 -0.03767
1.2188 -0.0026185 0.0011258 -0.012069 0.0063061 -0.00045543 0.0025771 0.004003 0.0013765 -0.0062654 0.0014159 -0.0019772 2.036 1.6444 2.9621 2.3492 0.62645 2.3941 1.4507 0.98162 1.1849 1.3277 0 0.044105 0 0.01596 -0.00067012 -0.29727 0.00058931 -0.0094264
1.2227 0.00085105 -0.0003876 -0.0062107 0.001756 -0.00089497 -0.0012582 -0.0019934 -0.002981 -0.0039554 0.00087641 -0.0011395 2.0705 1.6494 2.9592 2.3492 0.62576 2.394 1.4524 0.9789 1.1864 1.3273 0 0.043827 0 0.015322 0.00044531 -0.29708 0.00075648 0.022621
1.2266 0.0044352 -0.0017691 0.002837 -0.0039485 0.00050185 -0.0042337 -0.004298 -0.0056653 -0.00096922 -0.0010695 -0.0014708 2.1151 1.6556 2.9579 2.3494 0.62707 2.3957 1.4519 0.97705 1.1873 1.3265 0 0.043674 0 0.014877 0.0011223 -0.29615 0.0011322 0.045588
1.2305 0.0066083 -0.0020185 0.0096969 -0.0065296 0.002656 -0.0039905 -0.0039027 -0.0048822 -0.00075049 -0.0026018 -0.0017849 2.1596 1.6571 2.9584 2.3493 0.62893 2.398 1.4497 0.9774 1.1876 1.3255 0 0.043855 0 0.014886 0.0010789 -0.2952 0.0013901 0.046051
1.2344 0.0063751 -0.0005701 0.0113 -0.0047849 0.0030871 -0.00079769 -0.0021555 -0.0013566 -0.0038192 -0.0025743 -0.0011201 2.1932 1.6525 2.9594 2.3485 0.62932 2.3993 1.4479 0.97984 1.1872 1.3245 0 0.044176 0 0.015278 0.00064929 -0.29477 0.001268 0.025813
1.2383 0.0036913 0.0021787 0.0088995 -0.001392 0.00064934 0.0025315 0.00032865 0.0021267 -0.0074704 -0.0019735 0.00018098 2.2108 1.6466 2.9593 2.3472 0.62763 2.3989 1.4476 0.98283 1.1857 1.3238 0 0.044273 0 0.015776 0.00034483 -0.29488 0.00081185 0.0032225
1.2422 -0.00037621 0.0047957 0.0061639 0.00019365 -0.0028146 0.0032505 0.0026507 0.0029759 -0.0082532 -0.0025371 0.0010889 2.2159 1.6447 2.9582 2.3461 0.6253 2.3976 1.4491 0.9845 1.1832 1.3237 0 0.044035 0 0.016135 0.00031949 -0.29523 0.00037003 -0.0026963
1.2461 -0.0040293 0.005482 0.0055042 -0.00076046 -0.0039984 0.0011794 0.0027006 0.00080002 -0.0048662 -0.004243 0.0012148 2.2196 1.6477 2.9574 2.3458 0.62457 2.3968 1.4509 0.98404 1.1806 1.3242 0 0.043753 0 0.016278 0.00029868 -0.29563 0.00029966 0.010576
1.25 -0.0056555 0.0032107 0.006249 -0.0020452 -0.0014818 -0.0014073 -0.0014347 -0.0025876 0.0010554 -0.004831 0.0011983 2.2338 1.6513 2.9577 2.3459 0.62636 2.397 1.4521 0.98223 1.1795 1.3254 0 0.043808 0 0.016242 -4.6035e-06 -0.29617 0.00062287 0.028129
1.2539 -0.0047837 -0.0014247 0.0061034 -0.0014892 0.0025996 -0.0022536 -0.0086531 -0.004963 0.0065649 -0.0022421 0.0017605 2.2629 1.6515 2.9591 2.346 0.62937 2.3973 1.4521 0.98065 1.181 1.3267 0 0.044228 0 0.01607 -0.00049223 -0.29682 0.00095427 0.033445
1.2578 -0.0023833 -0.006354 0.0038787 0.00042128 0.0044597 -0.0012734 -0.014079 -0.0054289 0.0095426 0.0026217 0.0026208 2.3006 1.6484 2.9603 2.3458 0.6312 2.3961 1.4515 0.98029 1.1845 1.3274 0 0.04459 0 0.015796 -0.00076248 -0.2972 0.00080699 0.024186
1.2617 -0.00021368 -0.0091864 0.00046988 0.0012542 0.0022999 -0.00018546 -0.012357 -0.0045662 0.0094496 0.0061094 0.0026023 2.3339 1.6463 2.9606 2.3454 0.63046 2.3933 1.4505 0.98076 1.1879 1.3271 0 0.04442 0 0.015529 -0.00057526 -0.29681 4.0905e-05 0.012071
1.2656 0.00035085 -0.0086327 -0.0026609 -0.00023819 -0.0020228 -0.00024135 -0.0026265 -0.003273 0.0066677 0.0052108 0.00084828 2.353 1.6484 2.9604 2.3454 0.62803 2.3904 1.4493 0.98086 1.1892 1.326 0 0.043703 0 0.015479 -0.00016218 -0.29563 -0.00094255 0.0085506
1.2695 -0.00081224 -0.0052299 -0.0053534 -0.0022879 -0.0049569 -0.00071605 0.0096698 -0.0018415 0.0018567 0.00073771 -0.0021935 2.3594 1.6531 2.9608 2.3462 0.62624 2.3892 1.4481 0.97999 1.1882 1.3252 0 0.042966 0 0.015823 -5.9428e-06 -0.29433 -0.0014636 0.012954
1.2734 -0.0025905 -0.00091736 -0.0085858 -0.0018819 -0.004732 9.8489e-05 0.016526 -0.00025778 -0.0037786 -0.0031866 -0.0050844 2.3654 1.6555 2.9618 2.3475 0.62683 2.3903 1.4473 0.97886 1.1861 1.3253 0 0.042827 0 0.016498 -0.00030782 -0.29384 -0.0010987 0.015918
1.2773 -0.0034392 0.0021695 -0.012465 0.0016516 -0.0027598 0.0025239 0.013678 0.0009367 -0.0080848 -0.0030874 -0.0066262 2.3837 1.6532 2.9622 2.3489 0.62944 2.3922 1.4475 0.97883 1.1851 1.3261 0 0.043409 0 0.017143 -0.00073176 -0.29449 -4.8289e-05 0.013189
1.2813 -0.002362 0.0028661 -0.014932 0.0052533 -0.0017037 0.0045259 0.0038112 0.00063309 -0.0087597 0.00038013 -0.0066834 2.4176 1.6486 2.961 2.3497 0.632 2.3924 1.4489 0.98048 1.1857 1.3268 0 0.044209 0 0.017319 -0.00073695 -0.29564 0.0009782 0.012959
1.2852 0.00052575 0.0014439 -0.013132 0.0047806 -0.00252 0.0034887 -0.0061296 -0.0016457 -0.0052777 0.0030285 -0.0058413 2.4585 1.6467 2.9584 2.3496 0.63247 2.3904 1.4505 0.98279 1.187 1.3264 0 0.044538 0 0.01685 -0.00017178 -0.29629 0.0012813 0.027157
1.2891 0.0040661 -0.0007398 -0.0063577 -0.00078786 -0.0037014 -0.00093634 -0.010736 -0.004626 -5.9492e-05 0.0013075 -0.0044959 2.493 1.6494 2.9563 2.3488 0.63051 2.3881 1.4511 0.98389 1.1875 1.3248 0 0.044131 0 0.016003 0.00050841 -0.29599 0.00068004 0.055436
1.293 0.0066201 -0.0020709 0.0025377 -0.0079017 -0.0033517 -0.0059299 -0.0095843 -0.0058061 0.0028615 -0.0041183 -0.0025311 2.5141 1.6537 2.9563 2.3475 0.62759 2.3879 1.4499 0.98273 1.1868 1.3232 0 0.043348 0 0.015296 0.0006646 -0.29525 -0.00038902 0.079914
1.2969 0.0068488 -0.0015253 0.0090588 -0.011377 -0.001555 -0.0077253 -0.005781 -0.0035603 0.0010787 -0.0089308 9.3068e-05 2.5264 1.6552 2.9587 2.3465 0.62557 2.3905 1.4475 0.98018 1.1856 1.3228 0 0.042808 0 0.015103 0.00012553 -0.29498 -0.0012377 0.078381
1.3008 0.0044332 0.00081007 0.010672 -0.0089284 -0.00027024 -0.0049521 -0.0021254 0.0010879 -0.0038671 -0.0091976 0.0026986 2.5403 1.6524 2.9613 2.3462 0.6253 2.3935 1.4455 0.97832 1.185 1.3241 0 0.042833 0 0.015366 -0.00060843 -0.29555 -0.0014366 0.044407
1.3047 0.00041391 0.003737 0.0086154 -0.0029432 -0.0008888 0.0001049 0.00070657 0.0049347 -0.0074702 -0.0048155 0.0041614 2.5628 1.6488 2.9619 2.3463 0.6261 2.394 1.4454 0.97874 1.1855 1.3262 0 0.043241 0 0.015687 -0.00083692 -0.29645 -0.0010605 -0.0051329
1.3086 -0.0031539 0.005511 0.0062041 0.0020224 -0.0023276 0.003531 0.0026558 0.0051505 -0.0059535 0.00087014 0.0039494 2.5918 1.6484 2.9602 2.3464 0.62669 2.3913 1.4471 0.98108 1.1864 1.3277 0 0.043616 0 0.01569 -0.00033486 -0.29685 -0.00051385 -0.042748
1.3125 -0.0042499 0.0047895 0.0054842 0.0033176 -0.0020048 0.0031234 0.0023524 0.0016648 0.00055885 0.0044759 0.0027552 2.6189 1.6516 2.9576 2.346 0.62641 2.388 1.4494 0.98345 1.1864 1.328 0 0.043737 0 0.015331 0.00045683 -0.29646 -0.00014539 -0.051486
1.3164 -0.0021469 0.0014983 0.0056465 0.0019087 0.0012 -4.3069e-05 -0.0019432 -0.0028154 0.0082093 0.0053316 0.0018677 2.6377 1.655 2.9567 2.3448 0.62571 2.3874 1.4511 0.98403 1.1855 1.3273 0 0.043717 0 0.01489 0.0009122 -0.29579 -9.3301e-06 -0.035563
1.3203 0.0019701 -0.0029474 0.0045748 0.00054075 0.0052557 -0.0030049 -0.0091457 -0.0051273 0.012603 0.0050202 0.001814 2.6488 1.6551 2.9584 2.3438 0.62561 2.3907 1.4515 0.98263 1.1843 1.3266 0 0.043771 0 0.014675 0.00086108 -0.29553 4.3885e-05 -0.012765
1.3242 0.0056072 -0.0063336 0.0015362 0.00078284 0.0066093 -0.0035874 -0.014056 -0.0041159 0.011998 0.0048074 0.0017185 2.6582 1.6524 2.9617 2.3437 0.62664 2.3952 1.4509 0.98063 1.1838 1.3262 0 0.043921 0 0.014749 0.00071676 -0.29587 9.3147e-05 0.0017244
1.3281 0.0065316 -0.0069127 -0.0020283 0.0020645 0.0036471 -0.0018021 -0.010828 -0.001081 0.0078059 0.0041629 0.00017991 2.6717 1.6507 2.9642 2.3452 0.62836 2.3971 1.4501 0.97969 1.1841 1.326 0 0.04398 0 0.014934 0.00096468 -0.29629 2.8565e-06 0.0045501
1.332 0.0042646 -0.0044467 -0.0043256 0.0031823 -0.001551 0.00091904 0.0012006 0.0018442 0.0025751 0.0019702 -0.00312 2.6909 1.6522 2.9646 2.3477 0.62971 2.3952 1.4493 0.98031 1.1846 1.3255 0 0.043814 0 0.015059 0.0015684 -0.29629 -0.0004205 0.00067474
1.3359 0.00041944 -0.00032622 -0.0053446 0.003993 -0.0050152 0.0033057 0.015211 0.0035092 -0.0020479 -0.001275 -0.0067084 2.7144 1.6551 2.9634 2.3499 0.62987 2.392 1.4485 0.98157 1.1842 1.3251 0 0.043556 0 0.015174 0.0019438 -0.29594 -0.0011213 -0.0053301
1.3398 -0.0023745 0.0033125 -0.0066802 0.005171 -0.0044508 0.0048895 0.021421 0.0040587 -0.0054574 -0.0031748 -0.0083056 2.7404 1.6556 2.9619 2.3507 0.62885 2.3916 1.4479 0.98211 1.1831 1.3254 0 0.043496 0 0.015505 0.0015546 -0.29578 -0.0016732 -0.012803
1.3438 -0.002185 0.004863 -0.0091618 0.0065616 -0.0010301 0.005478 0.015118 0.0039184 -0.006931 -0.0017167 -0.0066343 2.7687 1.6524 2.9615 2.3502 0.62743 2.395 1.4479 0.98135 1.1821 1.3267 0 0.043753 0 0.016181 0.00051862 -0.29614 -0.001536 -0.021588
1.3477 0.001056 0.0040926 -0.01108 0.0065409 0.0021709 0.004704 0.00093252 0.0030295 -0.0052846 0.0022795 -0.0024025 2.7984 1.6486 2.9622 2.349 0.62648 2.3995 1.449 0.97997 1.1818 1.3285 0 0.044099 0 0.017006 -0.00042244 -0.29666 -0.00052348 -0.028663
1.3516 0.0056246 0.0021017 -0.0093583 0.0036299 0.0032101 0.0025589 -0.010828 0.0013216 -0.00023513 0.0054052 0.0023297 2.8265 1.6483 2.963 2.3482 0.62638 2.4007 1.4509 0.97922 1.1827 1.3295 0 0.044152 0 0.017543 -0.00057128 -0.29664 0.0009324 -0.030452
1.3555 0.0091049 0.0005481 -0.0027944 -0.0012626 0.00263 0.00022324 -0.012596 -0.00034771 0.0060997 0.0046588 0.0056632 2.8502 1.6522 2.9633 2.3478 0.62693 2.3969 1.4526 0.97996 1.184 1.3289 0 0.043775 0 0.017447 7.429e-05 -0.29584 0.0020121 -0.027995
1.3594 0.0097173 0.0006695 0.0059944 -0.0047645 0.002077 -0.00025828 -0.0051575 -0.00033671 0.0098521 0.00027418 0.0068838 2.8705 1.6563 2.963 2.3476 0.62764 2.3908 1.4531 0.98202 1.185 1.3274 0 0.043256 0 0.016779 0.00083389 -0.2949 0.0021071 -0.027523
1.3633 0.00715 0.0026156 0.012213 -0.003819 0.0021464 0.0022682 0.0042379 0.0022239 0.0083821 -0.0044503 0.0063851 2.8937 1.6562 2.9629 2.3476 0.62816 2.3873 1.4521 0.98439 1.1854 1.3267 0 0.043055 0 0.016005 0.0010012 -0.29478 0.0013074 -0.03428
1.3672 0.0026176 0.005354 0.012799 0.001221 0.0019923 0.0064901 0.0087565 0.0060051 0.0029737 -0.0060986 0.0050183 2.9261 1.6517 2.9633 2.3478 0.62842 2.3888 1.4505 0.9859 1.1854 1.3277 0 0.043367 0 0.015656 0.00048464 -0.2957 0.0003488 -0.046195
1.3711 -0.001743 0.0071606 0.0088766 0.0064487 0.00092319 0.0091441 0.0071091 0.0080169 -0.0016564 -0.0038935 0.003673 2.967 1.6477 2.964 2.3485 0.62854 2.3934 1.4492 0.98591 1.1854 1.3297 0 0.043917 0 0.01593 -0.00018929 -0.29683 3.1722e-05 -0.055197
1.375 -0.0038794 0.0065114 0.0044492 0.0076831 -0.00022294 0.0076153 0.0027711 0.0060652 -0.0011105 0.00026281 0.0031945 3.0063 1.6484 2.9642 2.3493 0.62855 2.3966 1.449 0.98465 1.1856 1.3308 0 0.044217 0 0.016549 -0.00046999 -0.29701 0.00058631 -0.05548
1.3789 -0.0028828 0.0030059 0.0027001 0.0041508 0.00016112 0.0023539 -0.00061491 0.00092297 0.0048584 0.0040152 0.0041291 3.0306 1.6534 2.9633 2.3493 0.62848 2.3961 1.4496 0.98309 1.1858 1.3299 0 0.044025 0 0.016994 -0.00033277 -0.29587 0.0015193 -0.049446
1.3828 0.00038967 -0.0021918 0.0035142 -0.00096625 0.0022959 -0.0032723 -0.0022902 -0.0040318 0.011931 0.0064113 0.0061009 3.035 1.6579 2.9615 2.3479 0.62839 2.393 1.4503 0.98234 1.1858 1.3273 0 0.043577 0 0.016901 -0.00022099 -0.2943 0.0020679 -0.043969
1.3867 0.0036195 -0.0067883 0.0043195 -0.0035624 0.0040953 -0.0057096 -0.0032306 -0.005609 0.014653 0.0076245 0.0074652 3.0291 1.6575 2.9595 2.3458 0.62856 2.3912 1.4506 0.98296 1.1859 1.3249 0 0.043361 0 0.016316 -0.00046955 -0.29367 0.0018563 -0.040637
1.3906 0.0043294 -0.0085901 0.0029367 -0.0021757 0.0029371 -0.0040493 -0.003283 -0.0035 0.010674 0.0074831 0.0060574 3.0315 1.6535 2.9588 2.3444 0.6293 2.3933 1.4506 0.98447 1.1861 1.3246 0 0.043678 0 0.01562 -0.00084673 -0.29461 0.0011813 -0.031445
1.3945 0.0015279 -0.0068374 -0.00059475 0.0012739 -0.001482 -0.0003967 -0.00076629 -0.00035383 0.0022049 0.0050759 0.00088289 3.0562 1.6508 2.9598 2.345 0.63063 2.3985 1.4507 0.98566 1.1863 1.3263 0 0.044389 0 0.01522 -0.00072679 -0.29648 0.0006942 -0.0063685
1.3984 -0.0034257 -0.0027278 -0.0046803 0.0038808 -0.0063064 0.0023318 0.0047159 0.00075252 -0.0061267 0.00016098 -0.0066014 3.1014 1.6524 2.9621 2.347 0.63209 2.4037 1.451 0.98552 1.1864 1.3282 0 0.045071 0 0.015259 0.00025655 -0.29805 0.0007959 0.034066
1.4023 -0.0074997 0.0013169 -0.0079606 0.004489 -0.0078867 0.0028595 0.0098826 -0.0010502 -0.010684 -0.005406 -0.012969 3.1508 1.6564 2.9642 2.3489 0.63287 2.4063 1.4513 0.98404 1.1861 1.3287 0 0.045376 0 0.015559 0.00174 -0.29855 0.0013014 0.074885
1.4063 -0.0079009 0.0031984 -0.0099725 0.004027 -0.0051433 0.0019725 0.0095126 -0.0041158 -0.010591 -0.0084062 -0.014991 3.1865 1.6577 2.9647 2.3489 0.63231 2.4061 1.4512 0.98237 1.1856 1.3274 0 0.045258 0 0.0158 0.0028477 -0.29821 0.0016603 0.097118
1.4102 -0.0039308 0.0024359 -0.010249 0.0036123 -0.00052749 0.0009706 0.0014699 -0.0062569 -0.0071104 -0.0069776 -0.011824 3.2019 1.6541 2.9634 2.3473 0.63042 2.4042 1.4504 0.98185 1.1854 1.3255 0 0.044905 0 0.015777 0.0029259 -0.29771 0.0014898 0.093087
1.4141 0.0025305 0.00032355 -0.0075902 0.0030059 0.002426 0.0002057 -0.0099978 -0.00671 -0.002128 -0.0026223 -0.0054453 3.2064 1.6488 2.9612 2.3457 0.62803 2.4018 1.4494 0.98283 1.1855 1.3245 0 0.044516 0 0.015532 0.0021086 -0.2974 0.00090301 0.071124
1.418 0.0082289 -0.0010808 -0.00106 0.0012941 0.0024441 -0.00066833 -0.01667 -0.0061064 0.0025975 0.00087076 0.00094097 3.2161 1.647 2.9598 2.3457 0.62627 2.3989 1.4484 0.98426 1.1857 1.3248 0 0.044177 0 0.015293 0.001181 -0.29703 0.00033665 0.04478
1.4219 0.01053 -0.00034091 0.0080812 -0.0011846 0.0013664 -0.001361 -0.012934 -0.0048634 0.0054589 0.00087596 0.0050972 3.2413 1.6503 2.9601 2.3474 0.62595 2.3952 1.4477 0.98456 1.1857 1.3254 0 0.043901 0 0.015298 0.00087147 -0.29623 8.1726e-05 0.017919
1.4258 0.0088338 0.0025417 0.015985 -0.0022927 0.001799 -0.00053965 -0.00063185 -0.0022011 0.0054189 -0.0015682 0.0068187 3.2791 1.6546 2.9613 2.3491 0.62697 2.3916 1.4471 0.98297 1.1853 1.3252 0 0.043711 0 0.015633 0.001229 -0.2952 -8.4654e-07 -0.018181
1.4297 0.0046338 0.006276 0.018609 -2.7998e-05 0.0042243 0.0027481 0.012299 0.002816 0.0031165 -0.0027644 0.0073668 3.3172 1.6546 2.9621 2.349 0.62847 2.3892 1.4461 0.98025 1.1845 1.3241 0 0.04362 0 0.016194 0.0016429 -0.29456 -0.00029832 -0.072118
1.4336 0.00043726 0.0090892 0.015097 0.0049712 0.0066529 0.0073073 0.018106 0.0093183 0.0013477 6.7321e-05 0.0081543 3.3444 1.6496 2.9615 2.3469 0.6294 2.3887 1.4447 0.97808 1.1836 1.323 0 0.043555 0 0.016759 0.0014552 -0.2948 -0.00098979 -0.13732
1.4375 -0.0016015 0.0096059 0.008827 0.0092809 0.0070172 0.010001 0.014751 0.014218 0.0035207 0.0061616 0.0098337 3.3585 1.6444 2.96 2.3447 0.62916 2.389 1.4429 0.97768 1.1825 1.323 0 0.043368 0 0.017115 0.00058763 -0.29568 -0.0017836 -0.19125
1.4414 -0.00062061 0.0074062 0.0047486 0.0095405 0.0055061 0.008344 0.0062599 0.01438 0.010681 0.012016 0.012132 3.367 1.6441 2.9592 2.3441 0.62802 2.3886 1.4416 0.97892 1.1814 1.3241 0 0.042993 0 0.01715 -0.0003758 -0.29649 -0.0021274 -0.21135
1.4453 0.0026898 0.0031895 0.0052561 0.0056586 0.0042103 0.0031551 -0.0013912 0.0095609 0.019716 0.014594 0.014045 3.3813 1.6486 2.9602 2.3454 0.62681 2.3874 1.4413 0.98066 1.1804 1.3251 0 0.042584 0 0.016887 -0.00069461 -0.2967 -0.0017065 -0.19275
1.4492 0.0064417 -0.0014232 0.0083796 0.0010896 0.0045435 -0.0015895 -0.0044818 0.0031492 0.024903 0.01361 0.014114 3.4081 1.6526 2.9626 2.3471 0.62644 2.3872 1.4424 0.98184 1.1799 1.3249 0 0.042447 0 0.016462 -0.00010485 -0.29646 -0.00076576 -0.15108
1.4531 0.008401 -0.0044736 0.0098999 -0.00028236 0.0054473 -0.0020079 -0.0026105 -0.00038943 0.022048 0.010862 0.010994 3.4461 1.6512 2.9648 2.3474 0.6273 2.3897 1.4444 0.98223 1.1804 1.3232 0 0.042763 0 0.016067 0.00095464 -0.29628 4.9634e-05 -0.10807
1.457 0.0071368 -0.0045689 0.0072321 0.0023265 0.0045316 0.0021937 0.0027351 0.00079648 0.011843 0.0078646 0.0044813 3.4873 1.6456 2.9651 2.3462 0.62904 2.3943 1.4466 0.98222 1.1816 1.321 0 0.043356 0 0.01588 0.0016801 -0.29636 0.00019191 -0.074803
1.4609 0.0029812 -0.00173 0.001427 0.0060792 0.00097143 0.007335 0.0093844 0.0045033 -0.00049701 0.0046421 -0.0036546 3.5221 1.6417 2.9637 2.3449 0.63078 2.3976 1.4478 0.98214 1.1831 1.3198 0 0.043772 0 0.015978 0.0015025 -0.29634 -0.00038574 -0.048042
1.4648 -0.001887 0.0024153 -0.0042267 0.0073996 -0.0031121 0.0089497 0.014374 0.0066155 -0.009015 0.00085407 -0.010079 3.5457 1.6441 2.962 2.3449 0.63162 2.3966 1.4479 0.98185 1.1839 1.3203 0 0.043643 0 0.016304 0.00047948 -0.29574 -0.0012447 -0.020767
1.4688 -0.0045839 0.0054402 -0.0071414 0.005282 -0.0045231 0.0055923 0.014131 0.0047899 -0.010959 -0.0025263 -0.011832 3.5605 1.6508 2.9614 2.3462 0.63118 2.3911 1.4475 0.98115 1.1837 1.3222 0 0.04302 0 0.016687 -0.00078364 -0.29463 -0.0018355 0.0065116
1.4727 -0.0033647 0.0055733 -0.0069441 0.001811 -0.0022934 -0.00023176 0.0065715 0.00028188 -0.0077983 -0.0034648 -0.0085166 3.5748 1.6554 2.962 2.3477 0.6298 2.3851 1.4479 0.98027 1.1827 1.3247 0 0.042344 0 0.016946 -0.0015804 -0.2938 -0.0018883 0.026121
1.4766 0.0010731 0.0028465 -0.0046184 -0.00032291 0.001105 -0.0046349 -0.0061065 -0.0035602 -0.0031075 -0.0011604 -0.0027725 3.598 1.6537 2.9629 2.3482 0.62838 2.3832 1.4495 0.9799 1.1819 1.3263 0 0.042082 0 0.016998 -0.0015728 -0.29402 -0.0015226 0.033444
1.4805 0.0058946 -0.00092373 -0.00097056 -0.00050558 0.0020655 -0.0057009 -0.017278 -0.004409 0.00023326 0.0022441 0.0016534 3.6337 1.6478 2.9629 2.348 0.62777 2.3866 1.4514 0.98049 1.1817 1.3264 0 0.042338 0 0.016904 -0.00096612 -0.29532 -0.001067 0.03386
1.4844 0.0079668 -0.0033674 0.0035745 -0.00034637 -0.00060542 -0.0044481 -0.019986 -0.0026686 0.0011746 0.0029627 0.0027571 3.6771 1.6443 2.962 2.3482 0.62822 2.3923 1.4524 0.98165 1.1821 1.3252 0 0.042813 0 0.016788 -0.00030017 -0.29678 -0.00079669 0.037404
1.4883 0.0059423 -0.0031444 0.0079371 -0.0014482 -0.0045296 -0.002935 -0.012498 -0.00048071 -0.00011577 -0.00087333 0.0015455 3.717 1.6469 2.9613 2.3493 0.62925 2.3952 1.4515 0.98231 1.183 1.3232 0 0.0431 0 0.016713 -3.4127e-05 -0.29737 -0.00079367 0.046798
1.4922 0.0010643 -0.00076999 0.010012 -0.003453 -0.0061513 -0.0019453 -0.00029195 0.000533 -0.0029917 -0.0069157 0.00061606 3.7433 1.6528 2.9616 2.3506 0.62996 2.393 1.4495 0.98169 1.1841 1.3216 0 0.043042 0 0.016607 -0.00023337 -0.29679 -0.00096468 0.052982
1.4961 -0.003837 0.0018286 0.0081281 -0.0045034 -0.004181 -0.00077626 0.0078549 0.00039245 -0.0061742 -0.010229 0.0014748 3.7541 1.6559 2.9624 2.3505 0.62977 2.3877 1.4479 0.98009 1.1853 1.3212 0 0.042793 0 0.016336 -0.00058289 -0.29564 -0.001134 0.044671
1.5 -0.0062919 0.0026167 0.0030485 -0.0034694 -0.00059778 0.00097915 0.006576 -7.0665e-05 -0.0075116 -0.0076602 0.0031973 3.7577 1.6533 2.9627 2.3486 0.62875 2.3838 1.4483 0.97863 1.1865 1.3221 0 0.042607 0 0.015879 -0.00070212 -0.29482 -0.0011396 0.022662
1.5039 -0.005609 0.00069552 -0.001944 -0.0013588 0.0016104 0.0020953 -0.0023262 -0.0006178 -0.0050153 -0.00082971 0.0036362 3.7671 1.6482 2.9616 2.3462 0.62753 2.3843 1.4503 0.97826 1.1872 1.3238 0 0.042593 0 0.015435 -0.0004941 -0.29473 -0.0009198 0.0030606
1.5078 -0.0028942 -0.0032392 -0.0035853 -0.00031401 0.0013911 0.00071113 -0.012048 -0.0017934 0.0010689 0.0051923 0.0018003 3.7924 1.6463 2.9594 2.3452 0.62671 2.3884 1.4524 0.97887 1.1869 1.3253 0 0.042687 0 0.015334 -0.00022333 -0.29507 -0.00057447 0.0040756
1.5117 1.5102e-05 -0.0073367 -0.0015737 -0.0013034 0.00017446 -0.0032572 -0.016388 -0.0037583 0.0072792 0.0063049 -0.0010874 3.8337 1.6493 2.9578 2.3464 0.62639 2.3929 1.4527 0.97953 1.1854 1.3261 0 0.042818 0 0.015784 -0.0002422 -0.29533 -0.00033512 0.02824
1.5156 0.0017005 -0.0095558 0.0010956 -0.0030411 -0.00026445 -0.0071013 -0.013655 -0.0053496 0.0088266 0.0026912 -0.0028856 3.8829 1.6536 2.9579 2.3484 0.62618 2.395 1.4509 0.9795 1.1834 1.3263 0 0.043024 0 0.016654 -0.00060666 -0.29534 -0.00040374 0.057678
1.5195 0.0016636 -0.0086534 0.00094951 -0.0032967 1.8797e-05 -0.0072807 -0.0062001 -0.00477 0.0034332 -0.0019249 -0.0027308 3.9284 1.6543 2.9595 2.3492 0.62578 2.3945 1.4484 0.97896 1.1823 1.3263 0 0.043373 0 0.017498 -0.0009522 -0.29529 -0.00074922 0.068068
1.5234 0.00020713 -0.0048085 -0.0026849 -0.0011796 -0.00055593 -0.002767 0.0025358 -0.0014318 -0.0061757 -0.0039793 -0.0017853 3.9633 1.6508 2.9613 2.3478 0.62533 2.3933 1.447 0.97879 1.1827 1.3263 0 0.043778 0 0.017857 -0.00078833 -0.29541 -0.0010577 0.048922
1.5273 -0.0018453 0.00037035 -0.0071719 0.0019865 -0.0027418 0.0035538 0.0098858 0.0029783 -0.013737 -0.0029425 -0.0017902 3.9876 1.6472 2.9623 2.3456 0.62533 2.3928 1.4475 0.97951 1.1841 1.3261 0 0.043975 0 0.017596 2.3921e-05 -0.29562 -0.00095042 0.011891
1.5313 -0.0033502 0.0045473 -0.0092138 0.003992 -0.0049238 0.0070636 0.01363 0.0055345 -0.014038 -0.00086495 -0.0030267 4.0073 1.6478 2.9621 2.3445 0.62608 2.3931 1.4489 0.9807 1.1852 1.3253 0 0.04373 0 0.017007 0.0010571 -0.29571 -0.00032925 -0.019675
1.5352 -0.0031445 0.0058616 -0.0078263 0.0037536 -0.0043976 0.0053325 0.011584 0.0044308 -0.0068529 0.00029815 -0.003896 4.0298 1.652 2.9616 2.3453 0.62725 2.3931 1.4497 0.98139 1.185 1.324 0 0.043103 0 0.016565 0.0016076 -0.29565 0.00046826 -0.029454
1.5391 -0.00064649 0.0040324 -0.0046528 0.0019746 -0.00028833 0.00015953 0.0031428 0.00051273 0.0030735 0.00045303 -0.0025725 4.0593 1.6551 2.9612 2.3467 0.62801 2.3924 1.4494 0.98098 1.1834 1.3227 0 0.042463 0 0.016545 0.0012739 -0.29566 0.00090681 -0.018702
1.543 0.0035073 0.00063036 -0.001647 7.4754e-05 0.0050665 -0.0041102 -0.0084072 -0.0033987 0.0097784 0.00059939 0.0010163 4.0955 1.6536 2.961 2.3467 0.62781 2.3916 1.4483 0.97993 1.1817 1.3223 0 0.042199 0 0.016812 0.00031027 -0.29595 0.00072263 -0.0017051
1.5469 0.0074262 -0.0018214 0.0010134 -0.0011497 0.0079742 -0.0043151 -0.016257 -0.0046931 0.010229 0.00096255 0.0049551 4.1343 1.6491 2.9606 2.3451 0.62699 2.3916 1.4477 0.97924 1.1808 1.3228 0 0.042382 0 0.016987 -0.00057647 -0.29634 0.0001984 0.0066943
1.5508 0.0089052 -0.0014518 0.0043798 -0.0016924 0.0067744 -0.00080778 -0.014516 -0.0026997 0.0056403 0.00056274 0.0070742 4.1709 1.647 2.9598 2.3434 0.62662 2.3926 1.4479 0.9795 1.1812 1.3239 0 0.042704 0 0.016805 -0.00081934 -0.29642 -5.3279e-05 -0.0003416
1.5547 0.0068973 0.0017045 0.0083581 -0.0015418 0.0033595 0.0034551 -0.0035257 0.0013036 -0.00035913 -0.0012106 0.0068616 4.2026 1.6499 2.9589 2.3439 0.62759 2.394 1.4486 0.98039 1.182 1.3245 0 0.042774 0 0.016361 -0.00044069 -0.29596 0.00035471 -0.021592
1.5586 0.0024474 0.005704 0.0106 -0.00032231 0.0012987 0.005741 0.0092186 0.0053373 -0.0044223 -0.0030704 0.0056838 4.2299 1.6552 2.9589 2.347 0.6297 2.395 1.4489 0.98104 1.1824 1.3243 0 0.042486 0 0.016004 3.954e-05 -0.29526 0.0011943 -0.051527
1.5625 -0.0017573 0.0079646 0.0084384 0.0019433 0.0024845 0.005457 0.014395 0.0078599 -0.0048403 -0.002549 0.0052628 4.2554 1.6573 2.9598 2.3509 0.63165 2.3955 1.4483 0.98096 1.1818 1.3238 0 0.042117 0 0.015985 0.00012603 -0.29495 0.0017881 -0.081982
1.5664 -0.0030656 0.0069238 0.0020786 0.00397 0.0056217 0.0037339 0.0083324 0.0080855 -0.0014207 0.0014149 0.0060683 4.2809 1.6542 2.9612 2.3529 0.63206 2.396 1.4474 0.98037 1.1808 1.3235 0 0.04205 0 0.016205 -0.0002086 -0.29536 0.0016088 -0.10218
1.5703 -0.00063512 0.0029665 -0.0045604 0.0037567 0.007839 0.0017857 -0.0039309 0.0059159 0.0048105 0.0067734 0.00714 4.3051 1.6495 2.9621 2.3519 0.63056 2.3964 1.4466 0.97987 1.1803 1.3238 0 0.042406 0 0.016312 -0.00057088 -0.2962 0.00076596 -0.10191
1.5742 0.0039651 -0.0018957 -0.0068123 0.00052337 0.0075034 6.6722e-05 -0.012778 0.0021234 0.011457 0.0096881 0.0072136 4.3249 1.6488 2.9621 2.3491 0.62821 2.3959 1.4464 0.97977 1.1809 1.3243 0 0.042918 0 0.016043 -0.00060408 -0.2968 -8.8159e-05 -0.079046
1.5781 0.0077607 -0.0052347 -0.0034699 -0.0038845 0.0053392 -0.0011662 -0.011624 -0.0014379 0.015059 0.0078926 0.0057822 4.339 1.6534 2.9617 2.3469 0.62664 2.3939 1.4466 0.97985 1.1822 1.3249 0 0.043172 0 0.015503 -0.00037712 -0.29679 -0.00035362 -0.044819
1.582 0.0082868 -0.0054746 0.0019329 -0.005977 0.0030561 -0.0011323 -0.0014084 -0.0024393 0.012861 0.0028365 0.0031415 4.3508 1.6588 2.9615 2.3464 0.62675 2.3906 1.4469 0.97982 1.1834 1.3254 0 0.042972 0 0.015084 -0.00031178 -0.29638 -2.0784e-05 -0.019427
1.5859 0.0051276 -0.0025633 0.0042268 -0.0035381 0.0013933 0.0010085 0.011252 0.00031789 0.0052484 -0.0015656 -0.00017578 4.3673 1.6591 2.9621 2.3473 0.62802 2.3874 1.4473 0.97974 1.1838 1.3263 0 0.042503 0 0.015107 -0.00072925 -0.29612 0.00036161 -0.018382
1.5898 0.00012498 0.0021131 0.0012465 0.0021748 -0.00016676 0.0048406 0.019561 0.0055034 -0.0035096 -0.0023818 -0.003583 4.3943 1.6537 2.9631 2.3479 0.62899 2.3862 1.4478 0.97994 1.183 1.3275 0 0.042157 0 0.015519 -0.0014825 -0.29625 0.00025143 -0.040223
1.5938 -0.003785 0.0063825 -0.0043636 0.0072209 -0.0019675 0.0082264 0.020491 0.0096682 -0.0077434 2.7744e-05 -0.0060704 4.4309 1.6477 2.9635 2.3474 0.62849 2.3874 1.4482 0.98043 1.1816 1.3286 0 0.042209 0 0.015955 -0.0020517 -0.29658 -0.00034414 -0.066749
1.5977 -0.0043162 0.0082314 -0.0077113 0.0082121 -0.0030815 0.0087018 0.014737 0.0096573 -0.0046276 0.0028743 -0.0061776 4.4703 1.6469 2.9629 2.3465 0.62658 2.3901 1.4483 0.98074 1.1801 1.3284 0 0.04262 0 0.016089 -0.0020154 -0.29671 -0.00088297 -0.076469
1.6016 -0.0011117 0.0067579 -0.0059168 0.0050168 -0.0021432 0.0056602 0.0046665 0.0051862 0.0033531 0.0037561 -0.0030029 4.5054 1.652 2.9616 2.346 0.62444 2.3924 1.4479 0.98028 1.1795 1.3267 0 0.043103 0 0.015953 -0.0014363 -0.29656 -0.00084723 -0.060116
1.6055 0.0041172 0.0027426 -8.2275e-05 0.00046521 0.00073509 0.0011228 -0.0066742 -0.00076299 0.010106 0.0024631 0.0024501 4.5354 1.6577 2.9603 2.3464 0.62345 2.3935 1.4477 0.97913 1.1798 1.3241 0 0.043368 0 0.015884 -0.00079036 -0.29642 -0.000294 -0.025645
1.6094 0.0085796 -0.0015898 0.0063607 -0.0024395 0.0033583 -0.0018701 -0.015188 -0.0042787 0.010559 0.00027632 0.0072097 4.5667 1.6587 2.9598 2.3468 0.62412 2.3936 1.4485 0.9782 1.181 1.322 0 0.043317 0 0.016151 -0.00052014 -0.29649 0.00015866 0.0098958
1.6133 0.0099192 -0.0037292 0.010665 -0.0029366 0.0032709 -0.001817 -0.016421 -0.003631 0.0043538 -0.001886 0.008238 4.6065 1.6547 2.9604 2.3467 0.62576 2.3938 1.4502 0.97849 1.1823 1.3213 0 0.043077 0 0.016635 -0.00065085 -0.29664 -8.068e-05 0.032889
1.6172 0.0074236 -0.0024304 0.0121 -0.002339 0.00033876 0.00017307 -0.0086235 -0.0004358 -0.0043369 -0.0041063 0.0049173 4.6542 1.6503 2.9612 2.3459 0.62712 2.3945 1.4519 0.98011 1.1829 1.3218 0 0.042873 0 0.016888 -0.00082821 -0.29652 -0.00097482 0.03947
1.6211 0.0023206 0.0013533 0.010995 -0.0019343 -0.0027354 0.001731 0.0042351 0.0020388 -0.010275 -0.0063152 -0.00023212 4.6999 1.6496 2.9617 2.3453 0.62716 2.3952 1.4525 0.982 1.1827 1.3224 0 0.042871 0 0.016562 -0.00070964 -0.29608 -0.0018352 0.033111
1.625 -0.0029385 0.0049283 0.0074919 -0.0015451 -0.0028341 0.0014977 0.013569 0.0017111 -0.010663 -0.0071511 -0.0035335 4.7309 1.6521 2.9612 2.3454 0.62573 2.395 1.4513 0.98277 1.1819 1.3221 0 0.04308 0 0.015797 -0.00030377 -0.29581 -0.0019304 0.019346
1.6289 -0.0059716 0.0055592 0.0018427 -0.00030456 0.00045996 3.0367e-05 0.012139 -0.00093142 -0.0060732 -0.0047427 -0.0031791 4.743 1.6536 2.9602 2.346 0.62355 2.3936 1.4491 0.9819 1.1811 1.321 0 0.043361 0 0.015171 7.0381e-05 -0.29621 -0.0011709 0.0038248
1.6328 -0.0056397 0.0022968 -0.0043847 0.0015275 0.0042286 -0.0013145 0.00035554 -0.0038716 0.0009846 0.0010287 -0.00053604 4.7447 1.6514 2.9595 2.346 0.62173 2.3916 1.4475 0.9801 1.1809 1.3202 0 0.043532 0 0.015217 0.00013871 -0.29718 -0.00022668 -0.0066713
1.6367 -0.0025251 -0.0033469 -0.0083652 0.0021771 0.0048446 -0.001985 -0.013127 -0.0056107 0.0077519 0.0073242 0.0014193 4.7514 1.6478 2.9596 2.3449 0.62122 2.39 1.4474 0.97859 1.1814 1.3206 0 0.043501 0 0.015927 -3.191e-05 -0.29788 5.2235e-05 -0.0052475
1.6406 0.0014657 -0.0083482 -0.0081522 0.00020367 0.0013415 -0.0024577 -0.017913 -0.0060965 0.011786 0.01002 0.00091156 4.7737 1.647 2.9604 2.3433 0.62234 2.3898 1.4485 0.97798 1.1822 1.3221 0 0.043346 0 0.016706 -9.4681e-05 -0.29747 -0.00060326 0.010074
1.6445 0.004127 -0.010054 -0.0049124 -0.0033802 -0.0037634 -0.0030179 -0.010191 -0.0059185 0.011069 0.0071115 -0.001309 4.8104 1.6507 2.9609 2.3424 0.62464 2.3909 1.4493 0.97787 1.183 1.324 0 0.043264 0 0.016856 0.00022661 -0.29597 -0.0016291 0.032024
1.6484 0.0040991 -0.0077082 -0.0025088 -0.0053614 -0.0069091 -0.0028485 0.00437 -0.0051103 0.0049242 0.00064778 -0.0031929 4.8514 1.6555 2.9606 2.3429 0.62707 2.393 1.4487 0.97755 1.1834 1.3253 0 0.043396 0 0.016179 0.00084785 -0.2944 -0.0021176 0.04687
1.6523 0.0015957 -0.0027026 -0.0041783 -0.0032142 -0.0066666 -0.00083714 0.015566 -0.0031556 -0.0045246 -0.0048206 -0.0036 4.8876 1.6567 2.9595 2.3446 0.62855 2.3951 1.4472 0.97691 1.1835 1.3258 0 0.043671 0 0.015161 0.0013746 -0.29393 -0.0016145 0.044271
1.6563 -0.0016645 0.0024022 -0.0092932 0.0021084 -0.0045475 0.0026419 0.016743 -0.00017245 -0.012318 -0.0059461 -0.0030956 4.9178 1.6532 2.9588 2.3467 0.62855 2.3963 1.4459 0.97662 1.1834 1.3258 0 0.043832 0 0.014577 0.0014353 -0.29476 -0.00051656 0.026075
1.6602 -0.0033693 0.0053176 -0.013538 0.0064936 -0.0029338 0.0051948 0.0089516 0.002328 -0.013343 -0.0030536 -0.002702 4.947 1.6488 2.9592 2.3483 0.62747 2.396 1.4462 0.97734 1.1831 1.3256 0 0.043645 0 0.014849 0.00098016 -0.29599 0.00027922 0.0054167
1.6641 -0.0019843 0.0050811 -0.012602 0.0061484 -0.0025588 0.0042595 -0.0015951 0.0023881 -0.006265 0.00071063 -0.0023001 4.9792 1.6479 2.9608 2.3493 0.6264 2.3942 1.4478 0.97885 1.1828 1.3251 0 0.043145 0 0.015734 0.00028293 -0.29642 0.00015927 -0.0038772
1.668 0.0021688 0.0023258 -0.0059542 0.0010358 -0.0021991 -0.00019401 -0.0091901 -0.00040786 0.0047158 0.0023851 -0.00068634 5.0118 1.6509 2.9624 2.3497 0.62637 2.3913 1.4497 0.9801 1.1827 1.3243 0 0.042654 0 0.016572 -0.00031888 -0.29573 -0.00068002 0.0016911
1.6719 0.006875 -0.0011712 0.0028349 -0.0050509 -0.00065815 -0.0049686 -0.011887 -0.0039916 0.01243 0.001369 0.0027179 5.0389 1.6538 2.963 2.3494 0.62757 2.3885 1.4508 0.98016 1.1831 1.3231 0 0.042519 0 0.016862 -0.00067721 -0.29472 -0.0014169 0.013586
1.6758 0.0092443 -0.0033772 0.00929 -0.0078503 0.0013986 -0.0060903 -0.010459 -0.0052188 0.011981 -0.00092666 0.0065409 5.0584 1.6527 2.9622 2.3482 0.62912 2.3866 1.4507 0.97917 1.1841 1.3222 0 0.042798 0 0.016638 -0.00085427 -0.29443 -0.0013262 0.019592
1.6797 0.0075452 -0.0029996 0.011427 -0.0061809 0.0019447 -0.0023434 -0.0059385 -0.0026014 0.0044048 -0.0029035 0.0082753 5.0761 1.6488 2.9612 2.3461 0.62974 2.3862 1.4498 0.9782 1.1853 1.3222 0 0.043183 0 0.01635 -0.00094074 -0.29515 -0.0004026 0.013752
1.6836 0.0024494 -0.00020019 0.010234 -0.0023897 -5.11e-05 0.0035052 0.00076807 0.0021598 -0.0043102 -0.0038568 0.0066408 5.1012 1.6467 2.9609 2.344 0.62868 2.3872 1.4488 0.97824 1.1859 1.3232 0 0.043275 0 0.01641 -0.00090079 -0.2962 0.00065372 -0.00095081
1.6875 -0.0032524 0.0033861 0.0074794 0.00036918 -0.0030436 0.0071031 0.0073289 0.0054057 -0.0079072 -0.0035213 0.0030527 5.1371 1.6496 2.9617 2.3431 0.62637 2.3888 1.4479 0.97928 1.1855 1.3246 0 0.042964 0 0.016836 -0.00062509 -0.29672 0.0010606 -0.017774
1.6914 -0.006374 0.0055061 0.0038195 0.0010258 -0.0040176 0.0063101 0.0097216 0.0045234 -0.0042666 -0.0013616 0.00050886 5.178 1.6554 2.9626 2.3442 0.62414 2.3904 1.4472 0.98039 1.1843 1.3254 0 0.042563 0 0.017304 -0.00013644 -0.29657 0.000633 -0.032302
1.6953 -0.0053381 0.0046653 -0.00071606 0.00084563 -0.0013674 0.0028037 0.0051539 8.3837e-05 0.0037674 0.0029293 0.00084981 5.2135 1.6585 2.9625 2.3464 0.62335 2.3913 1.4469 0.98075 1.1831 1.3253 0 0.042518 0 0.017495 0.00028869 -0.29635 -7.6647e-05 -0.043229
1.6992 -0.0010659 0.0011908 -0.0049719 0.0012786 0.0033189 0.00011764 -0.0042458 -0.0046912 0.01108 0.0081302 0.0030821 5.2388 1.6559 2.9618 2.3484 0.62444 2.3911 1.4471 0.98047 1.1826 1.3247 0 0.042984 0 0.017375 0.00026074 -0.29656 -0.00028927 -0.049064
1.7031 0.0038164 -0.002806 -0.0064752 0.0021577 0.0064535 0.00027127 -0.011445 -0.0064996 0.013756 0.011324 0.0044264 5.2593 1.6501 2.9614 2.349 0.62668 2.3902 1.4477 0.98038 1.183 1.3243 0 0.043649 0 0.017162 -0.00039394 -0.29698 0.00029655 -0.04708
1.707 0.006784 -0.004665 -0.003718 0.002309 0.0055893 0.0023712 -0.0095778 -0.0042645 0.010841 0.0099067 0.0030305 5.2861 1.6467 2.9623 2.3481 0.62869 2.3892 1.4482 0.98098 1.1835 1.3245 0 0.044004 0 0.017047 -0.0013989 -0.29687 0.0012297 -0.037572
1.7109 0.0069007 -0.0028446 0.0014942 0.0016515 0.0015863 0.0042845 0.0019443 0.00056507 0.0040863 0.0042674 -0.00029762 5.3252 1.6484 2.9636 2.3467 0.62931 2.3893 1.4479 0.98174 1.1836 1.3253 0 0.043802 0 0.017005 -0.0021341 -0.29588 0.0016981 -0.02875
1.7148 0.0050587 0.0020935 0.0047629 0.0020069 -0.0021514 0.0052183 0.0161 0.0054891 -0.0031316 -0.0016943 -0.0028681 5.3717 1.6525 2.9634 2.3458 0.6283 2.3909 1.4466 0.98158 1.1829 1.326 0 0.043273 0 0.016859 -0.0020569 -0.29458 0.001236 -0.034607
1.7188 0.0030701 0.0078217 0.002946 0.0052565 -0.0025633 0.0062676 0.023423 0.0086192 -0.0069768 -0.0033133 -0.0024199 5.4143 1.654 2.9606 2.3455 0.62633 2.3934 1.445 0.98001 1.1821 1.3261 0 0.042894 0 0.016519 -0.0011259 -0.294 0.0001244 -0.064391
1.7227 0.0024552 0.011629 -0.0024766 0.010645 0.00069066 0.0084631 0.019317 0.0093121 -0.0046818 0.00096991 0.0012799 5.4459 1.6513 2.9563 2.3456 0.62458 2.3947 1.444 0.9779 1.1819 1.3254 0 0.042942 0 0.016104 0.00012301 -0.29465 -0.00085185 -0.11194
1.7266 0.0037215 0.011922 -0.0061996 0.014397 0.0052775 0.01077 0.0071905 0.0078777 0.003547 0.0081526 0.0067063 5.4699 1.6478 2.9537 2.3456 0.62399 2.3933 1.4439 0.97681 1.1825 1.3242 0 0.043268 0 0.015803 0.00094645 -0.29597 -0.0010561 -0.15569
1.7305 0.0063202 0.0089519 -0.0037311 0.012663 0.0082709 0.01061 -0.0048824 0.005179 0.013592 0.013079 0.011887 5.4968 1.6477 2.9552 2.3459 0.62475 2.3895 1.4442 0.97758 1.1834 1.323 0 0.043488 0 0.015637 0.00094037 -0.29688 -0.00047953 -0.17188
1.7344 0.0089912 0.0045045 0.0044516 0.0052555 0.0082634 0.0066206 -0.010409 0.0024798 0.019167 0.012565 0.015252 5.5341 1.6515 2.9603 2.3468 0.62625 2.3863 1.4442 0.97946 1.184 1.3222 0 0.043388 0 0.015391 0.00033084 -0.29686 0.00034184 -0.15126
1.7383 0.010229 0.00085139 0.013251 -0.0035227 0.0059035 0.00067759 -0.0081954 0.0011478 0.016003 0.0075753 0.015651 5.5791 1.6552 2.9653 2.3484 0.62744 2.3867 1.444 0.98063 1.1836 1.3222 0 0.04312 0 0.014836 -0.00023615 -0.29634 0.00083416 -0.10573
1.7422 0.008851 -0.00041599 0.01739 -0.0080865 0.0028844 -0.0032751 -0.001417 0.0018826 0.0054666 0.0017902 0.012385 5.6223 1.6546 2.9666 2.3496 0.62755 2.3915 1.4446 0.9799 1.1825 1.3229 0 0.043019 0 0.014042 -0.00024133 -0.29612 0.00081913 -0.059105
1.7461 0.0046684 0.00084059 0.015546 -0.0060457 0.00058754 -0.0027405 0.0055989 0.0039665 -0.0057971 -0.0016527 0.0059264 5.6563 1.6501 2.9635 2.3494 0.62658 2.3981 1.4465 0.97777 1.1815 1.3243 0 0.043241 0 0.013438 0.00028125 -0.29641 0.0005069 -0.029812
1.75 -0.0010733 0.0032402 0.010379 6.603e-05 -0.00057512 0.00093158 0.0094823 0.0054681 -0.010584 -0.0021194 -0.0014511 5.6835 1.6464 2.9585 2.3476 0.62532 2.402 1.4494 0.97611 1.1813 1.3258 0 0.043604 0 0.013517 0.00080582 -0.2966 0.00015036 -0.019433
1.7539 -0.0060081 0.0045904 0.0051025 0.0052082 -0.00099204 0.0037544 0.0081383 0.0046107 -0.0065687 -0.00082811 -0.0064426 5.7131 1.6474 2.9555 2.3451 0.62476 2.4008 1.4518 0.97642 1.1822 1.3269 0 0.043772 0 0.014405 0.0008152 -0.29598 -0.0002176 -0.015171
1.7578 -0.0078797 0.0031218 0.00061785 0.0059627 -0.0013472 0.0028064 0.0010417 0.0012612 0.0021427 0.00095144 -0.006964 5.7527 1.6522 2.9561 2.3434 0.6254 2.3956 1.4525 0.97854 1.1834 1.3274 0 0.043593 0 0.015699 0.00029581 -0.29469 -0.00068682 -0.0023015
1.7617 -0.006048 -0.0013549 -0.0039019 0.0026538 -0.0021961 -0.0012035 -0.0095348 -0.0028652 0.0085821 0.002643 -0.0040597 5.8012 1.656 2.9589 2.3435 0.62683 2.3908 1.4514 0.98069 1.1843 1.3274 0 0.043229 0 0.016726 -0.00023041 -0.29373 -0.001172 0.024684
1.7656 -0.0021396 -0.0071073 -0.0083544 -0.0019378 -0.0037168 -0.0049224 -0.018094 -0.005575 0.0083337 0.0036474 -0.0014127 5.8501 1.6556 2.9611 2.345 0.6281 2.39 1.45 0.98108 1.1845 1.3271 0 0.042979 0 0.017038 -0.00018837 -0.29402 -0.0013224 0.060303
1.7695 0.00085738 -0.011337 -0.01071 -0.0053489 -0.0056291 -0.0056813 -0.018551 -0.0059039 0.0021266 0.0027492 -0.0024686 5.8914 1.6524 2.9612 2.3468 0.62847 2.3932 1.4498 0.97947 1.1843 1.3268 0 0.042996 0 0.016708 0.00047984 -0.29544 -0.00082381 0.094422
1.7734 0.00059307 -0.011834 -0.0092452 -0.0068439 -0.0073515 -0.0037377 -0.0091008 -0.0045949 -0.0059986 -0.00098772 -0.0075843 5.9244 1.6503 2.9599 2.3478 0.62794 2.3974 1.4511 0.97739 1.1844 1.3267 0 0.043183 0 0.016201 0.0011926 -0.29684 0.0001876 0.11926
1.7773 -0.0029628 -0.0083927 -0.0053822 -0.0066705 -0.0083696 -0.0014232 0.0049736 -0.0030472 -0.012367 -0.0065907 -0.013769 5.9552 1.6511 2.9587 2.3475 0.62715 2.3992 1.4529 0.97678 1.185 1.3264 0 0.043356 0 0.015961 0.0012052 -0.29714 0.0010783 0.13141
1.7813 -0.0074421 -0.0029733 -0.0033037 -0.0048603 -0.0085435 -0.00054098 0.014163 -0.0019811 -0.015521 -0.010968 -0.017185 5.9897 1.6526 2.9585 2.3465 0.62675 2.3979 1.4538 0.97836 1.1858 1.3259 0 0.04344 0 0.016082 0.0002862 -0.29635 0.0011865 0.12993
1.7852 -0.0097044 0.0015183 -0.0059262 -0.0014024 -0.0080509 -0.00096636 0.011825 -0.001211 -0.015336 -0.011078 -0.016027 6.0284 1.6512 2.9588 2.3456 0.62684 2.3956 1.4533 0.98098 1.1858 1.3253 0 0.043493 0 0.016326 -0.0010157 -0.29546 0.00041383 0.11525
1.7891 -0.0079871 0.0030043 -0.011256 0.0025366 -0.0070387 -0.0016647 -0.00045223 -0.00054823 -0.011695 -0.0067639 -0.011298 6.0659 1.6469 2.9587 2.3454 0.62704 2.3947 1.452 0.98268 1.1845 1.3249 0 0.043556 0 0.016413 -0.0017806 -0.29546 -0.00064099 0.091202
1.793 -0.0030463 0.0013408 -0.013432 0.0043911 -0.0054453 -0.0024298 -0.014141 -0.0005155 -0.0049787 -0.0013709 -0.0052991 6.0969 1.6435 2.9582 2.3459 0.627 2.3959 1.4511 0.98232 1.1824 1.3247 0 0.04354 0 0.016283 -0.0014681 -0.29636 -0.0011814 0.066887
1.7969 0.0024295 -0.0018868 -0.0081258 0.0020864 -0.0033064 -0.0039641 -0.020655 -0.0018055 0.0023404 0.00084951 0.0001842 6.1213 1.6451 2.9582 2.3471 0.62681 2.3973 1.4508 0.98048 1.1809 1.3248 0 0.043324 0 0.016095 -0.00036329 -0.29728 -0.00089528 0.053527
1.8008 0.0055807 -0.0045418 0.0028233 -0.0035114 -0.0012155 -0.0062129 -0.017622 -0.0040224 0.0058921 -0.0016015 0.0042672 6.1443 1.6508 2.9592 2.3482 0.62684 2.3968 1.451 0.97883 1.1814 1.3248 0 0.042959 0 0.01602 0.00066308 -0.2974 -0.00017364 0.056141
1.8047 0.0050471 -0.0051683 0.012383 -0.0084213 -0.0002316 -0.0073177 -0.0092876 -0.0053542 0.002643 -0.0061243 0.0062635 6.1714 1.6554 2.9605 2.3489 0.62729 2.3937 1.4512 0.97866 1.1839 1.3242 0 0.042725 0 0.016064 0.0008591 -0.29675 0.00032819 0.066791
1.8086 0.0015414 -0.0035618 0.014306 -0.008574 -0.00099993 -0.0050851 -0.0016904 -0.0040165 -0.0054789 -0.0082601 0.0055209 6.2037 1.6544 2.9609 2.3489 0.62784 2.3897 1.4514 0.97986 1.1868 1.3233 0 0.042891 0 0.016093 0.00015064 -0.29609 0.00032415 0.06739
1.8125 -0.0028065 -0.00061781 0.0084688 -0.0035629 -0.0028305 0.0002253 0.0020942 -0.00027754 -0.011792 -0.0054567 0.0024019 6.238 1.6493 2.9596 2.3483 0.62794 2.3866 1.4519 0.98107 1.1881 1.3223 0 0.043397 0 0.016011 -0.00088879 -0.29603 8.0031e-05 0.042936
1.8164 -0.005726 0.0021743 0.00050915 0.0025909 -0.0038443 0.0051096 0.0024834 0.0031469 -0.0099368 0.00098993 -0.00096582 6.2699 1.6455 2.9577 2.3477 0.6274 2.3851 1.4523 0.98098 1.187 1.3222 0 0.043789 0 0.015875 -0.001561 -0.29643 -8.2995e-06 -0.0041322
1.8203 -0.0059186 0.0033023 -0.0036061 0.004788 -0.0024386 0.0056472 0.00071208 0.0032011 0.00026786 0.0072717 -0.0018169 6.2979 1.6471 2.957 2.3475 0.6267 2.3844 1.452 0.97937 1.1845 1.3231 0 0.043553 0 0.015833 -0.0015605 -0.29665 5.7816e-05 -0.051292
1.8242 -0.003527 0.0018507 -0.0025864 0.0013872 0.0010748 0.0015193 -0.0028582 -0.00059722 0.011869 0.010103 0.00069912 6.3239 1.6522 2.9582 2.3479 0.62656 2.384 1.4506 0.97718 1.1825 1.3248 0 0.042586 0 0.015964 -0.0010747 -0.29633 -0.00014234 -0.069891
1.8281 0.00010676 -0.0018647 0.00022129 -0.0043884 0.0042825 -0.0031258 -0.0074242 -0.0052832 0.016212 0.0087046 0.0041284 6.3507 1.6549 2.9605 2.3486 0.62726 2.3841 1.4484 0.9757 1.1821 1.3265 0 0.041378 0 0.016194 -0.00048706 -0.29574 -0.00091971 -0.046578
1.832 0.0031797 -0.0060203 0.0011142 -0.0075667 0.004431 -0.003461 -0.0099303 -0.0067671 0.010126 0.0044922 0.0044735 6.3798 1.652 2.9623 2.3491 0.62832 2.3855 1.447 0.97556 1.183 1.3271 0 0.040686 0 0.016385 -4.7983e-05 -0.29547 -0.0019877 0.0048221
1.8359 0.0043208 -0.0079049 -0.00035124 -0.0060025 0.00082512 0.001095 -0.0064409 -0.0034408 -0.0016734 -0.00048018 -6.8104e-05 6.4117 1.6466 2.9628 2.3489 0.62891 2.3885 1.4475 0.97644 1.1839 1.3266 0 0.040952 0 0.016478 0.00019438 -0.29569 -0.0026098 0.051717
1.8398 0.0032527 -0.0054914 -0.0019351 -0.0019053 -0.004223 0.0060656 0.0035315 0.0022701 -0.010984 -0.0045868 -0.006973 6.4468 1.6448 2.9624 2.3483 0.62864 2.3918 1.4498 0.97761 1.1838 1.3258 0 0.04197 0 0.016533 0.00024283 -0.29604 -0.0022981 0.065719
1.8438 0.00090675 0.00090555 -0.0020643 0.0010457 -0.0068865 0.0065163 0.014431 0.0059716 -0.012914 -0.0066742 -0.011229 6.4866 1.6493 2.9623 2.3476 0.62788 2.3936 1.4525 0.97851 1.1833 1.3258 0 0.043079 0 0.016612 4.6061e-05 -0.29602 -0.0013407 0.041901
1.8477 -0.0010893 0.0082452 -0.001674 0.0017693 -0.0047092 0.0024892 0.017855 0.0051608 -0.0087113 -0.0059231 -0.0096018 6.5313 1.6561 2.9629 2.3472 0.62732 2.3933 1.4541 0.97904 1.1833 1.3269 0 0.043711 0 0.016657 -0.00041086 -0.29564 -0.00055308 -0.0010368
1.8516 -0.0012945 0.012371 -0.0024728 0.0025681 0.0013784 -0.00073178 0.0097647 0.0013348 -0.0027189 -0.0022891 -0.0032453 6.5783 1.6586 2.9636 2.3472 0.62728 2.3918 1.4537 0.97926 1.1841 1.3281 0 0.043803 0 0.016514 -0.00095821 -0.29542 -0.00046105 -0.038529
1.8555 0.00077381 0.010812 -0.0040304 0.0057397 0.0075398 0.0016341 -0.0049582 -0.0015518 0.0024941 0.002897 0.0037537 6.6217 1.6543 2.9635 2.3473 0.62754 2.3911 1.4522 0.97923 1.1848 1.3283 0 0.043737 0 0.016118 -0.0012809 -0.29576 -0.00076652 -0.05937
1.8594 0.0043884 0.0047671 -0.003527 0.0098583 0.0097456 0.0079864 -0.015613 -0.00073312 0.0074501 0.0072195 0.0081713 6.6557 1.6477 2.9624 2.3473 0.62782 2.3921 1.4505 0.97898 1.184 1.327 0 0.043902 0 0.015641 -0.0011789 -0.29648 -0.00069667 -0.069975
1.8633 0.0079678 -0.0014497 0.0012078 0.010338 0.0067903 0.011131 -0.014225 0.0030746 0.012751 0.0085968 0.0098335 6.6792 1.6456 2.9615 2.3474 0.62823 2.3937 1.4489 0.97877 1.1817 1.3251 0 0.044302 0 0.015413 -0.00078871 -0.29693 0.00010444 -0.082437
1.8672 0.0097945 -0.0034068 0.00878 0.0044528 0.0013964 0.0058765 -0.0019315 0.0067575 0.016122 0.0067555 0.010359 6.6974 1.6502 2.9619 2.3479 0.62914 2.3943 1.447 0.97891 1.1795 1.3242 0 0.044569 0 0.015646 -0.00048568 -0.29667 0.0011163 -0.10046
1.8711 0.0087459 0.00010419 0.014911 -0.0042875 -0.0016094 -0.0041914 0.01241 0.0079783 0.013838 0.0034412 0.010569 6.7198 1.6567 2.9634 2.3491 0.63046 2.393 1.4448 0.97943 1.1792 1.3246 0 0.044339 0 0.016192 -0.0005049 -0.29594 0.0014742 -0.11746
1.875 0.0048071 0.0060092 0.016127 -0.0078441 0.00092234 -0.0087299 0.01963 0.0072173 0.0055509 0.0011794 0.0098687 6.754 1.6584 2.9646 2.3504 0.63133 2.3908 1.443 0.97994 1.1808 1.3252 0 0.043639 0 0.016603 -0.00065635 -0.2954 0.00096174 -0.1265
1.8789 -0.00071536 0.0092315 0.012447 -0.0011233 0.0073663 -0.00090558 0.016718 0.0067309 -0.0031245 0.0016378 0.0080607 6.8012 1.6539 2.964 2.3512 0.63077 2.3895 1.4432 0.98001 1.1824 1.3245 0 0.042907 0 0.016463 -0.00048124 -0.2955 0.00033808 -0.12826
1.8828 -0.005345 0.0067875 0.0063862 0.01164 0.011715 0.013969 0.007353 0.0076366 -0.0043664 0.0047195 0.0066013 6.8548 1.648 2.961 2.3508 0.62893 2.3897 1.4459 0.97983 1.1823 1.3226 0 0.042637 0 0.015743 0.00023028 -0.29603 0.00051491 -0.12649
1.8867 -0.0060907 0.0005845 0.00011127 0.018856 0.0082301 0.021362 -0.0022224 0.0082631 0.0043001 0.008653 0.006867 6.9041 1.6471 2.957 2.3493 0.62743 2.3907 1.4501 0.98018 1.1808 1.3214 0 0.042958 0 0.014857 0.001061 -0.29641 0.0014013 -0.11727
1.8906 -0.00069375 -0.0034688 -0.0052237 0.011929 -0.0024429 0.011293 -0.0070744 0.0057203 0.016021 0.01076 0.007186 6.9412 1.6521 2.9546 2.3476 0.62795 2.3908 1.4532 0.98137 1.1806 1.3232 0 0.043526 0 0.014363 0.0011937 -0.29633 0.0017918 -0.089546
1.8945 0.010771 0.00020954 -0.0071319 -0.004722 -0.011024 -0.0094627 -0.004624 -0.0005283 0.019155 0.0088025 0.0031998 6.9658 1.6577 2.9558 2.3466 0.63003 2.39 1.4526 0.98196 1.1833 1.3273 0 0.043826 0 0.014557 0.00017725 -0.29603 0.00071925 -0.044241
1.8984 0.024663 0.011977 -0.00056467 -0.014285 -0.005087 -0.019794 0.0053517 -0.0065122 0.0074393 0.0029086 -0.0068149 6.9859 1.6575 2.9601 2.3464 0.63042 2.3896 1.447 0.97903 1.1864 1.329 0 0.043621 0 0.015289 -0.0014068 -0.29604 -0.0009685 -0.014284
1.9023 0.033886 0.025033 0.017881 -0.00078655 0.019689 -0.0019141 0.01947 -0.0056069 -0.012884 -0.0028774 -0.016462 7.0134 1.6502 2.9635 2.3462 0.62551 2.391 1.4375 0.97072 1.1837 1.3234 0 0.043151 0 0.016128 -0.0020859 -0.29668 -0.00068458 -0.056024
1.9063 0.029963 0.028134 0.042226 0.034675 0.050794 0.039925 0.029773 0.0062588 -0.025577 -0.0015343 -0.012994 7.0565 1.6414 2.9601 2.3446 0.61554 2.3928 1.4278 0.95961 1.1707 1.3109 0 0.042893 0 0.016702 -0.00058854 -0.29784 0.0035822 -0.20167
1.9102 0.0066798 0.011552 0.05412 0.068799 0.061702 0.076742 0.026941 0.025668 -0.015187 0.012141 0.011983 7.1142 1.6388 2.947 2.3424 0.60729 2.3897 1.4244 0.95411 1.1511 1.3002 0 0.043085 0 0.016917 0.0027444 -0.29916 0.01037 -0.40175
1.9141 -0.0363 -0.027307 0.031326 0.068466 0.027715 0.072591 0.0078069 0.040997 0.021761 0.034914 0.050877 7.1761 1.647 2.9294 2.3434 0.612 2.3764 1.4358 0.96565 1.1391 1.3066 0 0.043457 0 0.016912 0.0052326 -0.30021 0.013986 -0.50881
1.918 -0.092006 -0.082021 -0.035759 0.012961 -0.054914 0.009794 -0.019464 0.037205 0.072641 0.052105 0.079224 7.2277 1.6665 2.9228 2.3545 0.63938 2.3543 1.4705 1.0028 1.1543 1.3426 0 0.04346 0 0.016865 0.0024878 -0.30042 0.0072691 -0.33171
1.9219 -0.14828 -0.14004 -0.13256 -0.09023 -0.16153 -0.097909 -0.04026 0.0037326 0.11323 0.042929 0.069405 7.2575 1.6956 2.9478 2.3826 0.69137 2.3369 1.533 1.066 1.211 1.4103 0 0.042877 0 0.016872 -0.0097086 -0.29892 -0.013579 0.26437
1.9258 -0.19287 -0.18846 -0.22536 -0.20797 -0.25145 -0.21376 -0.047703 -0.059169 0.1171 -0.0070338 0.0095656 7.2611 1.7323 3.0183 2.4309 0.76039 2.3479 1.6201 1.1471 1.3084 1.499 0 0.042301 0 0.016983 -0.033118 -0.29478 -0.045462 1.2784
1.9297 -0.2188 -0.2193 -0.28145 -0.30036 -0.29293 -0.30003 -0.054185 -0.13961 0.065139 -0.094391 -0.087707 7.2398 1.7738 3.1301 2.4953 0.8333 2.4115 1.7199 1.233 1.4287 1.5903 0 0.042992 0 0.017298 -0.065421 -0.28771 -0.078824 2.5694
1.9336 -0.22685 -0.23148 -0.28941 -0.34211 -0.28264 -0.33658 -0.087018 -0.2194 -0.047001 -0.1969 -0.1944 7.1957 1.8146 3.2586 2.5654 0.89796 2.5373 1.8157 1.3116 1.5446 1.6682 0 0.046094 0 0.017941 -0.10007 -0.27854 -0.10199 3.9264
1.9375 -0.22342 -0.22912 -0.26358 -0.33224 -0.24449 -0.32471 -0.16755 -0.28233 -0.20508 -0.28524 -0.28588 7.1269 1.8472 3.3695 2.628 0.94749 2.7112 1.8919 1.3749 1.6317 1.7255 0 0.051732 0 0.01889 -0.12785 -0.26906 -0.10672 5.1575
1.9414 -0.21535 -0.21783 -0.22987 -0.28815 -0.20917 -0.27873 -0.2895 -0.32061 -0.37792 -0.33975 -0.35341 7.0277 1.8658 3.4361 2.6717 0.97964 2.898 1.9398 1.4177 1.6781 1.7628 0 0.058716 0 0.019869 -0.13969 -0.2611 -0.091912 6.1369
1.9453 -0.20514 -0.2016 -0.20568 -0.23196 -0.1913 -0.21605 -0.41582 -0.3357 -0.52638 -0.35975 -0.40102 6.8928 1.8689 3.4515 2.6898 0.99303 3.0556 1.9572 1.4353 1.6854 1.7827 0 0.065178 0 0.020452 -0.12992 -0.25567 -0.063732 6.7943
1.9492 -0.19016 -0.18179 -0.19068 -0.17981 -0.18258 -0.15303 -0.49921 -0.33395 -0.6177 -0.35875 -0.43252 6.7203 1.859 3.4269 2.6809 0.98437 3.1541 1.9456 1.4226 1.6623 1.7829 0 0.069681 0 0.020387 -0.09867 -0.25296 -0.032815 7.0807
1.9531 -0.16608 -0.15809 -0.17375 -0.13922 -0.1647 -0.10422 -0.51062 -0.32057 -0.63765 -0.35045 -0.44294 6.5127 1.8382 3.3777 2.6462 0.94948 3.1855 1.9047 1.3758 1.6149 1.7559 0 0.07197 0 0.019852 -0.052521 -0.25274 -0.010049 6.9552
1.957 -0.13157 -0.13018 -0.14698 -0.1112 -0.12877 -0.079281 -0.45308 -0.2962 -0.59241 -0.33753 -0.42236 6.2741 1.8059 3.3098 2.5884 0.88698 3.1594 1.8318 1.2963 1.542 1.6933 0 0.072725 0 0.019374 -0.0028158 -0.25476 -0.0024347 6.4017
1.9609 -0.090501 -0.098532 -0.11261 -0.092183 -0.08316 -0.076611 -0.35166 -0.25767 -0.4989 -0.31199 -0.36648 6.009 1.7599 3.2177 2.5118 0.80115 3.0888 1.7246 1.1915 1.4381 1.5928 0 0.072539 0 0.019422 0.03788 -0.25863 -0.010167 5.4482
1.9648 -0.049717 -0.064244 -0.078057 -0.074227 -0.043998 -0.080511 -0.2315 -0.20129 -0.37159 -0.26473 -0.2815 5.724 1.7021 3.0966 2.423 0.70133 2.978 1.5863 1.0724 1.302 1.4613 0 0.071021 0 0.019974 0.059947 -0.2637 -0.026086 4.1585
1.9688 -0.014525 -0.028518 -0.046301 -0.047081 -0.018825 -0.068536 -0.10476 -0.1256 -0.21703 -0.19439 -0.17813 5.4299 1.6401 2.9554 2.3304 0.59857 2.8231 1.4278 0.95061 1.1445 1.3131 0 0.06687 0 0.020453 0.059936 -0.27002 -0.038352 2.6018
1.9727 0.014313 0.0074457 -0.012915 -0.0040923 -2.4638e-05 -0.026708 0.024265 -0.032559 -0.040361 -0.10717 -0.062402 5.1408 1.584 2.8196 2.2425 0.50246 2.6235 1.2648 0.83634 0.98844 1.1651 0 0.058963 0 0.020143 0.041596 -0.27993 -0.035997 0.83562
1.9766 0.039644 0.041974 0.027594 0.051221 0.026 0.038913 0.14611 0.071909 0.14393 -0.0092581 0.065224 4.868 1.5402 2.718 2.165 0.42034 2.3952 1.1137 0.7389 0.85991 1.0318 0 0.047602 0 0.018771 0.014366 -0.2987 -0.014966 -1.0707
1.9805 0.064192 0.072591 0.073499 0.10451 0.063641 0.10486 0.24249 0.17674 0.30927 0.099124 0.20042 4.6144 1.5096 2.6643 2.1013 0.35834 2.1711 0.98814 0.66733 0.77631 0.92419 0 0.034846 0 0.016785 -0.01001 -0.3323 0.018885 -2.9915
1.9844 0.087565 0.096567 0.11489 0.13867 0.10235 0.1462 0.29783 0.26543 0.42777 0.22019 0.32604 4.3737 1.4897 2.6494 2.0537 0.32177 1.9883 0.8988 0.62876 0.73926 0.84996 0 0.023555 0 0.01507 -0.021469 -0.38268 0.052167 -4.7277
1.9883 0.10667 0.1123 0.14116 0.14561 0.12604 0.15324 0.31384 0.31971 0.48638 0.34774 0.41598 4.138 1.4806 2.6513 2.0264 0.31354 1.8692 0.85485 0.62486 0.73782 0.81516 0 0.015796 0 0.01432 -0.014824 -0.44348 0.070857 -6.0516
1.9922 0.11891 0.12053 0.14938 0.13199 0.12826 0.13592 0.31024 0.32794 0.49425 0.45939 0.45117 3.9064 1.485 2.6544 2.0253 0.33187 1.8122 0.86334 0.64975 0.75953 0.82342 0 0.011814 0 0.014539 0.008823 -0.50007 0.067717 -6.7899
1.9961 0.12487 0.12421 0.14544 0.11408 0.11816 0.11358 0.3084 0.29379 0.47344 0.52128 0.43355 3.6885 1.5049 2.6627 2.0542 0.36983 1.7989 0.9254 0.69228 0.80036 0.87365 0 0.010312 0 0.015091 0.042739 -0.53514 0.045849 -6.8875
2 0.12786 0.12677 0.13806 0.10595 0.11181 0.10042 0.31246 0.23748 0.4403 0.50517 0.38345 3.4967 1.5363 2.6949 2.1102 0.41805 1.8125 1.0318 0.74172 0.86511 0.95788 0 0.0097513 0 0.015231 0.076916 -0.53727 0.016553 -6.4062
2.0039 0.13068 0.12978 0.13222 0.11097 0.11768 0.098789 0.30588 0.18544 0.39301 0.40693 0.32186 3.3354 1.5706 2.7659 2.182 0.46881 1.8511 1.1625 0.79263 0.95775 1.0615 0 0.0096152 0 0.014688 0.1013 -0.50694 -0.0066889 -5.4717
2.0078 0.13275 0.13176 0.12819 0.1231 0.1303 0.1036 0.26693 0.15386 0.31611 0.25312 0.25437 3.1975 1.5999 2.8686 2.2544 0.51815 1.9263 1.2916 0.84478 1.0698 1.1667 0 0.010678 0 0.013853 0.10889 -0.45621 -0.014352 -4.2201
2.0117 0.13041 0.12906 0.125 0.13457 0.13729 0.11036 0.18894 0.13837 0.19826 0.090058 0.17245 3.0709 1.6228 2.9742 2.3138 0.5647 2.0471 1.3971 0.8984 1.1779 1.2575 0 0.014143 0 0.013435 0.097794 -0.40232 -0.0042229 -2.7863
2.0156 0.12013 0.11841 0.12235 0.14144 0.1316 0.11772 0.087493 0.11931 0.048611 -0.038468 0.070951 2.9513 1.6429 3.0476 2.354 0.60649 2.2037 1.4678 0.9496 1.2539 1.3243 0 0.020406 0 0.0139 0.071678 -0.35951 0.018637 -1.3262
2.0195 0.10178 0.099295 0.11834 0.14192 0.11643 0.12319 -0.0097941 0.079434 -0.1015 -0.11074 -0.03638 2.8461 1.6628 3.0698 2.3761 0.63945 2.364 1.5045 0.99038 1.2818 1.3649 0 0.028412 0 0.015121 0.038432 -0.33385 0.044248 -0.024839
2.0234 0.078894 0.074521 0.10689 0.13143 0.098968 0.1193 -0.079968 0.020106 -0.21269 -0.13249 -0.12012 2.7664 1.6793 3.0484 2.3845 0.65904 2.4871 1.5151 1.0135 1.2672 1.382 0 0.036092 0 0.01648 0.0074699 -0.32331 0.061208 0.94198
2.0273 0.055846 0.048591 0.080448 0.10241 0.080977 0.096953 -0.11375 -0.038312 -0.25727 -0.12613 -0.15554 2.7125 1.6858 3.0097 2.3829 0.6637 2.5459 1.5081 1.018 1.2329 1.3806 0 0.041499 0 0.017315 -0.013439 -0.32163 0.060678 1.4734
2.0313 0.034651 0.025113 0.037976 0.05176 0.057076 0.054433 -0.11344 -0.072528 -0.23188 -0.11262 -0.14148 2.6675 1.6797 2.9794 2.3732 0.65655 2.5405 1.4888 1.0095 1.2022 1.3649 0 0.04385 0 0.017337 -0.020629 -0.32269 0.040184 1.586
2.0352 0.01422 0.0050977 -0.0097338 -0.011116 0.022664 0.0029851 -0.087186 -0.075054 -0.15686 -0.098844 -0.099988 2.6085 1.666 2.9674 2.3576 0.64366 2.4961 1.4612 0.99622 1.1849 1.3396 0 0.043787 0 0.016768 -0.015379 -0.32297 0.0056505 1.3952
2.0391 -0.0074306 -0.012787 -0.044796 -0.065465 -0.017535 -0.038461 -0.046904 -0.058955 -0.064941 -0.078561 -0.05784 2.5245 1.6545 2.9651 2.3404 0.63039 2.4453 1.4311 0.98314 1.1746 1.3108 0 0.042771 0 0.016132 -0.0028784 -0.32178 -0.030118 1.0513
2.043 -0.030315 -0.030395 -0.055431 -0.0919 -0.050503 -0.056608 -0.0084839 -0.044662 0.013037 -0.044605 -0.027731 2.4264 1.651 2.958 2.3271 0.61912 2.4086 1.407 0.97088 1.1601 1.2864 0 0.042118 0 0.015918 0.010071 -0.31993 -0.052883 0.68027
2.0469 -0.051643 -0.048189 -0.046465 -0.087103 -0.065705 -0.054082 0.0121 -0.041538 0.058854 -0.0013191 -0.005926 2.3376 1.6531 2.9401 2.322 0.61033 2.387 1.3973 0.95906 1.139 1.2736 0 0.042318 0 0.016305 0.01749 -0.31834 -0.054029 0.36597
2.0508 -0.067603 -0.064559 -0.036557 -0.067112 -0.065039 -0.047344 0.0077905 -0.04186 0.070176 0.033791 0.014315 2.2722 1.6547 2.9205 2.3256 0.60542 2.369 1.4054 0.95055 1.1224 1.2754 0 0.043013 0 0.017097 0.015862 -0.31708 -0.035223 0.16873
2.0547 -0.075944 -0.076654 -0.043016 -0.054851 -0.061369 -0.053443 -0.013607 -0.0328 0.056317 0.041343 0.0296 2.2204 1.6533 2.9164 2.3349 0.60783 2.3465 1.4275 0.95162 1.1263 1.2893 0 0.043527 0 0.017853 0.0046714 -0.31528 -0.0076407 0.14071
2.0586 -0.076989 -0.081918 -0.06691 -0.061848 -0.06621 -0.076516 -0.03505 -0.014095 0.029452 0.015291 0.027622 2.1544 1.6536 2.939 2.3459 0.62081 2.3258 1.4548 0.96717 1.1581 1.3091 0 0.043471 0 0.018127 -0.013783 -0.31182 0.013986 0.31286
2.0625 -0.072465 -0.079236 -0.091798 -0.079884 -0.07825 -0.10486 -0.044949 -0.0028174 -0.0033468 -0.031005 0.00050817 2.0507 1.662 2.9831 2.3565 0.6434 2.3252 1.4788 0.99512 1.208 1.3292 0 0.042987 0 0.017733 -0.034902 -0.30642 0.019025 0.66461
2.0664 -0.063599 -0.069153 -0.097476 -0.089665 -0.084112 -0.12013 -0.047383 -0.018776 -0.042015 -0.073707 -0.044736 1.9088 1.6785 3.0292 2.3664 0.66868 2.36 1.4952 1.0254 1.255 1.3468 0 0.042509 0 0.016892 -0.052568 -0.30031 0.0059827 1.1109
2.0703 -0.050407 -0.053361 -0.076731 -0.078227 -0.071012 -0.1104 -0.056686 -0.063426 -0.088189 -0.095495 -0.089997 1.7502 1.6943 3.0556 2.3748 0.68634 2.4273 1.5037 1.045 1.2793 1.3606 0 0.04234 0 0.016149 -0.06049 -0.29572 -0.017444 1.5267
2.0742 -0.032678 -0.034044 -0.04054 -0.049181 -0.039312 -0.076876 -0.080501 -0.113 -0.13742 -0.096342 -0.11981 1.5984 1.6986 3.0523 2.379 0.68823 2.503 1.5046 1.0449 1.2737 1.3682 0 0.04244 0 0.016055 -0.054201 -0.29441 -0.038631 1.7937
2.0781 -0.011447 -0.013412 -0.0078707 -0.017228 -0.0029563 -0.030746 -0.1081 -0.13429 -0.17635 -0.089111 -0.13067 1.4604 1.6876 3.0256 2.375 0.67244 2.5538 1.4955 1.0244 1.245 1.3648 0 0.042592 0 0.016776 -0.033077 -0.29646 -0.045968 1.8367
2.082 0.010644 0.0065946 0.010137 0.0065559 0.022605 0.015256 -0.11671 -0.1103 -0.18827 -0.084607 -0.12707 1.3248 1.667 2.9907 2.3599 0.64324 2.5574 1.4721 0.9894 1.2058 1.3452 0 0.042738 0 0.01789 -0.0012828 -0.30034 -0.033794 1.6289
2.0859 0.030473 0.024603 0.01758 0.023911 0.033448 0.053053 -0.090824 -0.052949 -0.16315 -0.080269 -0.11049 1.1785 1.646 2.959 2.3344 0.60732 2.5152 1.4314 0.94744 1.1643 1.3081 0 0.043084 0 0.018604 0.033223 -0.30443 -0.0047012 1.1756
2.0898 0.046026 0.040036 0.02729 0.044541 0.038995 0.079786 -0.035804 0.0085169 -0.10359 -0.062987 -0.074846 1.0238 1.6286 2.9305 2.3027 0.56998 2.4482 1.3759 0.90393 1.121 1.2581 0 0.043805 0 0.018278 0.061416 -0.30867 0.031293 0.50271
2.0938 0.057108 0.053024 0.047491 0.072918 0.051379 0.094909 0.027356 0.052502 -0.022038 -0.022871 -0.014177 0.8787 1.6124 2.8969 2.2699 0.53427 2.3801 1.3135 0.8622 1.0722 1.2042 0 0.044602 0 0.01692 0.076415 -0.31471 0.060498 -0.34051
2.0977 0.06471 0.063862 0.073929 0.10059 0.072897 0.098175 0.08031 0.080176 0.06718 0.035773 0.065692 0.76068 1.5939 2.8532 2.2401 0.50279 2.3207 1.2547 0.82577 1.0187 1.1548 0 0.044596 0 0.015225 0.07566 -0.32445 0.071182 -1.2707
2.1016 0.069793 0.072303 0.093772 0.11216 0.093439 0.090398 0.11995 0.10753 0.15309 0.096997 0.14518 0.6698 1.5756 2.806 2.2156 0.47949 2.2637 1.208 0.79979 0.9692 1.115 0 0.042813 0 0.014105 0.061251 -0.33816 0.059015 -2.1718
2.1055 0.072491 0.077258 0.096829 0.099354 0.099861 0.075225 0.15342 0.14347 0.22658 0.14634 0.20216 0.58846 1.5652 2.7723 2.1986 0.4689 2.1998 1.1787 0.78958 0.93841 1.0874 0 0.03896 0 0.014033 0.038715 -0.35384 0.029648 -2.915
2.1094 0.072225 0.077314 0.083946 0.069747 0.088055 0.059059 0.18281 0.17632 0.27642 0.18085 0.22624 0.49844 1.5687 2.7674 2.1921 0.47336 2.1319 1.1701 0.79751 0.93806 1.0747 0 0.033862 0 0.01473 0.015047 -0.36813 -0.0033824 -3.3875
2.1133 0.068427 0.071842 0.065949 0.041543 0.066484 0.048237 0.1977 0.18272 0.2903 0.20577 0.22255 0.39863 1.5839 2.7941 2.1995 0.49092 2.0796 1.1845 0.82102 0.96937 1.081 0 0.029126 0 0.015446 -0.0032204 -0.37779 -0.02493 -3.5178
2.1172 0.061294 0.061973 0.054958 0.029238 0.048565 0.045374 0.1845 0.15042 0.26254 0.22175 0.20278 0.30603 1.6022 2.8401 2.2216 0.51622 2.0663 1.2229 0.85363 1.0215 1.1093 0 0.026218 0 0.015612 -0.011588 -0.38055 -0.025628 -3.2897
2.1211 0.052136 0.050633 0.055621 0.033082 0.041657 0.047733 0.14242 0.092694 0.20133 0.21732 0.17349 0.23866 1.6161 2.8869 2.2552 0.54364 2.1009 1.2822 0.88802 1.0779 1.1576 0 0.025625 0 0.015307 -0.008673 -0.37529 -0.0064363 -2.7476
2.125 0.043196 0.041451 0.062809 0.041323 0.04277 0.049081 0.08802 0.039762 0.12652 0.17679 0.13354 0.19737 1.6259 2.9225 2.2928 0.57006 2.1697 1.3525 0.91907 1.1254 1.217 0 0.026732 0 0.015154 0.0034631 -0.3621 0.022096 -1.9891
2.1289 0.036981 0.037091 0.066615 0.04224 0.043912 0.044033 0.042164 0.014505 0.057287 0.097743 0.081271 0.16434 1.6368 2.9473 2.3261 0.59475 2.2457 1.4192 0.94465 1.1608 1.2751 0 0.028444 0 0.015732 0.020047 -0.34309 0.04534 -1.145
2.1328 0.035304 0.038024 0.060215 0.034575 0.040823 0.03214 0.012716 0.014906 0.00021206 0.0011265 0.021796 0.1202 1.6521 2.9692 2.3494 0.6169 2.3081 1.4681 0.96438 1.189 1.3208 0 0.030013 0 0.017031 0.035331 -0.32275 0.051834 -0.34624
2.1367 0.038462 0.042478 0.044883 0.02749 0.036455 0.018986 -0.0089004 0.019115 -0.050959 -0.07813 -0.033914 0.063242 1.6675 2.9932 2.3615 0.63355 2.354 1.4918 0.97769 1.2144 1.3481 0 0.031422 0 0.018418 0.044645 -0.30686 0.038634 0.3064
2.1406 0.045093 0.04762 0.029105 0.031244 0.036643 0.013244 -0.033757 0.0077305 -0.10282 -0.11395 -0.076234 0.011876 1.6745 3.0142 2.364 0.64018 2.3943 1.4913 0.98274 1.2336 1.3559 0 0.033121 0 0.019127 0.045824 -0.29964 0.012405 0.75421
2.1445 0.05287 0.051234 0.022825 0.047686 0.043294 0.021269 -0.059484 -0.017777 -0.14913 -0.1062 -0.10115 -0.012346 1.6683 3.0197 2.3588 0.63366 2.4365 1.4727 0.97705 1.2347 1.3452 0 0.035437 0 0.018864 0.039439 -0.30102 -0.013964 0.96883
2.1484 0.059612 0.052837 0.030796 0.068655 0.052339 0.042668 -0.069963 -0.037037 -0.17045 -0.077035 -0.10701 -0.0052756 1.6522 2.9994 2.3464 0.61473 2.4722 1.4417 0.95913 1.2069 1.3174 0 0.038163 0 0.017998 0.028087 -0.3067 -0.02747 0.93301
2.1523 0.063992 0.053539 0.049316 0.082654 0.058175 0.069941 -0.051238 -0.029973 -0.14831 -0.049991 -0.089621 0.0152 1.6344 2.9543 2.3259 0.58794 2.4799 1.4001 0.93021 1.1503 1.2754 0 0.040605 0 0.017219 0.01541 -0.3114 -0.021106 0.63579
2.1563 0.065402 0.054724 0.068358 0.083311 0.059406 0.092555 -0.0065695 0.0054079 -0.081188 -0.030501 -0.044249 0.02479 1.6204 2.8976 2.2973 0.55905 2.443 1.3483 0.89486 1.0798 1.2249 0 0.041956 0 0.016986 0.0052761 -0.31317 0.0027696 0.089084
2.1602 0.06331 0.056413 0.077582 0.072832 0.059466 0.10249 0.045436 0.052396 0.012193 -0.0045482 0.025273 0.014062 1.6093 2.8473 2.2645 0.53249 2.365 1.2902 0.86012 1.0182 1.1747 0 0.041701 0 0.017233 0.0010047 -0.31491 0.0334 -0.64934
2.1641 0.05688 0.056442 0.072221 0.058733 0.061266 0.09733 0.08711 0.090621 0.10511 0.044509 0.10116 -0.0041816 1.598 2.8166 2.2348 0.51109 2.271 1.2368 0.83342 0.98224 1.134 0 0.039822 0 0.017541 0.0043248 -0.32168 0.056597 -1.4682
2.168 0.045268 0.051083 0.054991 0.047396 0.061605 0.079174 0.11442 0.11115 0.17878 0.11663 0.15931 -0.007519 1.5873 2.8075 2.2169 0.49781 2.192 1.2036 0.82063 0.97494 1.1108 0 0.036768 0 0.017552 0.014269 -0.33567 0.06137 -2.2177
2.1719 0.02815 0.036841 0.033063 0.039398 0.051775 0.051404 0.13295 0.11806 0.22794 0.18979 0.18552 0.015854 1.5832 2.814 2.2172 0.49718 2.1465 1.204 0.82522 0.98823 1.1106 0 0.033262 0 0.017237 0.026789 -0.35302 0.04491 -2.7366
2.1758 0.0057858 0.01231 0.012516 0.029209 0.024679 0.016602 0.14347 0.11759 0.25361 0.23206 0.18458 0.057724 1.5927 2.8292 2.2373 0.51443 2.1335 1.2431 0.84875 1.0144 1.1369 0 0.030053 0 0.01682 0.035811 -0.36544 0.013477 -2.8787
2.1797 -0.021503 -0.021063 -0.005878 0.0087838 -0.018122 -0.02301 0.13571 0.10777 0.2532 0.22063 0.17118 0.098544 1.6176 2.8533 2.2741 0.55252 2.1414 1.3156 0.89185 1.0548 1.1914 0 0.027725 0 0.016507 0.035577 -0.36536 -0.02101 -2.5392
2.1836 -0.053717 -0.059746 -0.026989 -0.027359 -0.066581 -0.064537 0.098639 0.079325 0.2195 0.15389 0.15063 0.12446 1.6532 2.8941 2.3228 0.60968 2.1641 1.4098 0.95422 1.1186 1.2718 0 0.026679 0 0.016333 0.02308 -0.35095 -0.046663 -1.6875
2.1875 -0.090654 -0.099809 -0.057914 -0.078261 -0.10993 -0.10518 0.035686 0.025861 0.149 0.050507 0.1097 0.13633 1.6931 2.9611 2.3796 0.67971 2.2089 1.5138 1.0337 1.2117 1.3709 0 0.027294 0 0.016251 -0.0007511 -0.32727 -0.056655 -0.39848
2.1914 -0.13073 -0.13839 -0.10292 -0.13601 -0.14478 -0.14438 -0.034649 -0.047908 0.049251 -0.061193 0.029903 0.14336 1.7343 3.056 2.4429 0.75484 2.2912 1.6201 1.1251 1.3276 1.478 0 0.030061 0 0.016329 -0.031622 -0.30299 -0.051522 1.1469
2.1953 -0.17037 -0.17403 -0.15942 -0.18923 -0.17574 -0.18403 -0.096129 -0.12815 -0.063555 -0.15638 -0.088369 0.14896 1.7773 3.1683 2.5112 0.82886 2.4193 1.7255 1.2208 1.4479 1.5831 0 0.03543 0 0.016783 -0.063567 -0.28528 -0.038255 2.7153
2.1992 -0.20499 -0.206 -0.21736 -0.22893 -0.20786 -0.22488 -0.15164 -0.20137 -0.17465 -0.22371 -0.21589 0.14267 1.8215 3.2783 2.5813 0.89826 2.5843 1.8274 1.3126 1.5533 1.6803 0 0.043289 0 0.01777 -0.090671 -0.27634 -0.026989 4.1131
2.2031 -0.23104 -0.23309 -0.26294 -0.25303 -0.23896 -0.26206 -0.21875 -0.26157 -0.27756 -0.26868 -0.31266 0.105 1.8621 3.3688 2.6473 0.96083 2.7618 1.9207 1.3941 1.6346 1.7674 0 0.052493 0 0.019145 -0.10825 -0.27335 -0.026632 5.2587
2.207 -0.24738 -0.25305 -0.28576 -0.26636 -0.26003 -0.28538 -0.30596 -0.30915 -0.37136 -0.30798 -0.35956 0.019597 1.8927 3.4337 2.7021 1.0137 2.925 1.9971 1.4614 1.695 1.8416 0 0.061008 0 0.020458 -0.11363 -0.27136 -0.040847 6.1797
2.2109 -0.25434 -0.26257 -0.28504 -0.27571 -0.26373 -0.28648 -0.39514 -0.34505 -0.45338 -0.35606 -0.37357 -0.11853 1.9098 3.479 2.7396 1.0526 3.0582 2.048 1.5111 1.7411 1.8955 0 0.066894 0 0.021272 -0.10673 -0.26683 -0.065904 6.934
2.2148 -0.25123 -0.2579 -0.26981 -0.28341 -0.25192 -0.26705 -0.45267 -0.36788 -0.51764 -0.4114 -0.3904 -0.30433 1.9152 3.5123 2.7563 1.072 3.1608 2.0671 1.5373 1.7725 1.9189 0 0.069548 0 0.021535 -0.090376 -0.25983 -0.091651 7.5195
2.2188 -0.23466 -0.23575 -0.25081 -0.28401 -0.23285 -0.23879 -0.46144 -0.37648 -0.56134 -0.45355 -0.42984 -0.52956 1.9111 3.5304 2.7497 1.0663 3.2398 2.0518 1.5311 1.7781 1.9036 0 0.070168 0 0.021652 -0.069428 -0.25351 -0.10569 7.8482
2.2227 -0.19972 -0.19433 -0.2294 -0.26639 -0.20973 -0.2121 -0.43962 -0.37251 -0.58984 -0.45682 -0.47692 -0.7873 1.8948 3.5163 2.717 1.0298 3.297 2.0008 1.4825 1.7424 1.8473 0 0.07083 0 0.022137 -0.048904 -0.25138 -0.099105 7.7995
2.2266 -0.14376 -0.13449 -0.19332 -0.21971 -0.17266 -0.18265 -0.42163 -0.35715 -0.60924 -0.4121 -0.49628 -1.0707 1.858 3.4484 2.6544 0.95739 3.3203 1.9105 1.3854 1.6545 1.7518 0 0.072703 0 0.023082 -0.031669 -0.25413 -0.070713 7.2954
2.2305 -0.069875 -0.060546 -0.12557 -0.13957 -0.10513 -0.13036 -0.41574 -0.32372 -0.60994 -0.33768 -0.46405 -1.3694 1.7935 3.3169 2.5594 0.84594 3.2861 1.7745 1.2408 1.5128 1.6176 0 0.074773 0 0.023923 -0.017268 -0.25869 -0.027442 6.3209
2.2344 0.012756 0.019816 -0.021638 -0.031431 -0.0022423 -0.036211 -0.38241 -0.25586 -0.55893 -0.2661 -0.38417 -1.67 1.7032 3.1331 2.4338 0.69825 3.1707 1.5863 1.0588 1.3229 1.4413 0 0.074212 0 0.023728 -0.0027311 -0.26116 0.019281 4.8777
2.2383 0.0923 0.097254 0.099874 0.089709 0.11635 0.095234 -0.26281 -0.13797 -0.41618 -0.21458 -0.2735 -1.9602 1.6002 2.9246 2.2856 0.52561 2.9638 1.3457 0.856 1.0947 1.2218 0 0.068233 0 0.021856 0.015189 -0.26244 0.058658 2.9362
2.2422 0.15915 0.16354 0.20505 0.20305 0.21412 0.22856 -0.03771 0.027891 -0.1684 -0.16438 -0.13453 -2.2329 1.5013 2.7209 2.127 0.34681 2.6757 1.0644 0.65242 0.84356 0.97048 0 0.056037 0 0.01848 0.037856 -0.2724 0.084013 0.46216
2.2461 0.20903 0.21414 0.26752 0.2886 0.26348 0.31648 0.23882 0.21361 0.14744 -0.070502 0.050284 -2.4859 1.4177 2.54 1.9707 0.18262 2.3349 0.76708 0.46731 0.59355 0.7161 0 0.039407 0 0.014567 0.063934 -0.30831 0.09323 -2.4804
2.25 0.24289 0.24908 0.2876 0.33477 0.26793 0.33284 0.46915 0.37619 0.45563 0.10207 0.29104 -2.7169 1.3512 2.3883 1.8282 0.048778 1.9789 0.48598 0.31583 0.37626 0.49609 0 0.021622 0 0.011312 0.089975 -0.38626 0.087253 -5.6401
2.2539 0.26443 0.27158 0.28975 0.34346 0.259 0.29276 0.58477 0.48284 0.6847 0.34467 0.55604 -2.9195 1.2989 2.2687 1.709 -0.047875 1.6431 0.25333 0.20683 0.22163 0.33956 0 0.0057076 0 0.0094406 0.11157 -0.51012 0.068849 -8.6052
2.2578 0.27755 0.28531 0.29903 0.32869 0.26806 0.2417 0.59762 0.53072 0.80929 0.60294 0.77124 -3.085 1.2604 2.1886 1.6228 -0.10745 1.3548 0.094235 0.14256 0.14491 0.25411 0 -0.0066733 0 0.0088698 0.12434 -0.66501 0.042622 -10.958
2.2617 0.28469 0.29205 0.31772 0.30824 0.29766 0.22153 0.58185 0.54467 0.85631 0.80909 0.86492 -3.2069 1.241 2.1584 1.5796 -0.13131 1.1324 0.023606 0.12082 0.14054 0.22785 0 -0.015188 0 0.0089364 0.12483 -0.82055 0.015236 -12.451
2.2656 0.28618 0.29094 0.32484 0.29346 0.31975 0.24175 0.60165 0.55408 0.87132 0.92135 0.82373 -3.2854 1.2472 2.1824 1.587 -0.11773 0.9874 0.046486 0.13869 0.18938 0.2449 0 -0.020228 0 0.0089632 0.11167 -0.9423 -0.0059375 -13.072
2.2695 0.27988 0.27943 0.29996 0.28428 0.30363 0.27895 0.6522 0.56794 0.87571 0.93848 0.70816 -3.3259 1.2813 2.2528 1.6461 -0.062618 0.92637 0.15936 0.19553 0.2745 0.30128 0 -0.022487 0 0.0087155 0.086877 -1.0049 -0.015979 -12.952
2.2734 0.26166 0.25505 0.24771 0.27282 0.24744 0.30142 0.66862 0.5684 0.85256 0.88178 0.6075 -3.3344 1.339 2.355 1.7496 0.035431 0.95055 0.3506 0.29275 0.39255 0.40746 0 -0.022852 0 0.0084452 0.056257 -0.99933 -0.015425 -12.201
2.2773 0.22726 0.21686 0.19665 0.25108 0.18136 0.29395 0.59298 0.52706 0.77123 0.767 0.56843 -3.3133 1.413 2.4774 1.8835 0.17042 1.0555 0.60079 0.43049 0.55104 0.57592 0 -0.022111 0 0.0085734 0.027805 -0.93275 -0.010455 -10.819
2.2813 0.17539 0.16612 0.17062 0.21512 0.13771 0.26031 0.43391 0.42928 0.6241 0.59534 0.55809 -3.2614 1.497 2.6187 2.0331 0.32894 1.2322 0.88481 0.60348 0.7542 0.80486 0 -0.020238 0 0.0093319 0.0084674 -0.82278 -0.0094636 -8.7521
2.2852 0.11023 0.10637 0.16021 0.16262 0.1168 0.20588 0.26162 0.28622 0.43897 0.36997 0.49455 -3.1775 1.5868 2.7837 2.1877 0.49511 1.469 1.1766 0.7996 0.99049 1.0723 0 -0.015877 0 0.010653 0.00092998 -0.6919 -0.018032 -6.0351
2.2891 0.04119 0.042996 0.12596 0.089431 0.08433 0.12382 0.14397 0.12666 0.25558 0.11645 0.31942 -3.0638 1.6784 2.9722 2.342 0.65622 1.7528 1.4547 1.0025 1.2335 1.3447 0 -0.006929 0 0.01233 0.0024929 -0.56318 -0.035713 -2.8897
2.293 -0.020802 -0.017573 0.035934 -0.0068967 0.0067401 0.0037784 0.085701 -0.022002 0.090728 -0.1189 0.051055 -2.9286 1.7656 3.1735 2.4932 0.80492 2.0691 1.7047 1.1961 1.4553 1.592 0 0.007661 0 0.014234 0.0067312 -0.4565 -0.056669 0.31192
2.2969 -0.068161 -0.069242 -0.095676 -0.11678 -0.1083 -0.14378 0.028355 -0.14664 -0.072719 -0.29535 -0.22574 -2.7851 1.8415 3.3704 2.6362 0.93682 2.4007 1.9176 1.3679 1.6409 1.7967 0 0.026264 0 0.01635 0.0068018 -0.38377 -0.073381 3.1898
2.3008 -0.099454 -0.10779 -0.20854 -0.21223 -0.20802 -0.2752 -0.091056 -0.24678 -0.26171 -0.40428 -0.42213 -2.6498 1.9013 3.5474 2.7617 1.0467 2.7284 2.0858 1.5089 1.7898 1.9522 0 0.044753 0 0.018618 -0.0015855 -0.34508 -0.080696 5.4961
2.3047 -0.11833 -0.13194 -0.24118 -0.25665 -0.23632 -0.3334 -0.27957 -0.32394 -0.47751 -0.46905 -0.50623 -2.5382 1.9436 3.6938 2.857 1.1274 3.0344 2.2008 1.6119 1.9055 2.0552 0 0.058882 0 0.020776 -0.018805 -0.32953 -0.077788 7.1606
2.3086 -0.12973 -0.14325 -0.18379 -0.2292 -0.18472 -0.28914 -0.48128 -0.37476 -0.68365 -0.51749 -0.51437 -2.4596 1.9684 3.797 2.9104 1.1721 3.3029 2.255 1.6702 1.982 2.1016 0 0.067156 0 0.02241 -0.041492 -0.32204 -0.067579 8.2339
2.3125 -0.13649 -0.14498 -0.090412 -0.14578 -0.1038 -0.16891 -0.6253 -0.39437 -0.82912 -0.55372 -0.50977 -2.4123 1.9742 3.8369 2.9149 1.1779 3.5191 2.2457 1.6793 2.0019 2.0897 0 0.071689 0 0.023209 -0.063545 -0.31274 -0.054804 8.7962
2.3164 -0.13857 -0.14057 -0.036367 -0.055411 -0.061102 -0.042212 -0.67905 -0.38514 -0.88418 -0.55699 -0.52847 -2.3852 1.9589 3.791 2.8706 1.1462 3.6638 2.1782 1.6385 1.9482 2.0244 0 0.076084 0 0.023211 -0.077645 -0.30183 -0.044128 8.8995
2.3203 -0.13477 -0.13263 -0.056997 -0.0096962 -0.082993 0.025047 -0.65834 -0.36 -0.8553 -0.50828 -0.55676 -2.3652 1.9213 3.6522 2.7843 1.081 3.7133 2.0638 1.5513 1.8203 1.9177 0 0.081985 0 0.022784 -0.077488 -0.29618 -0.038821 8.5672
2.3242 -0.12495 -0.12284 -0.12208 -0.026878 -0.13457 0.013615 -0.59289 -0.33485 -0.7675 -0.41695 -0.55215 -2.3471 1.864 3.4439 2.6681 0.9855 3.6471 1.9152 1.4246 1.6392 1.7828 0 0.087327 0 0.022345 -0.0606 -0.30071 -0.039847 7.8188
2.3281 -0.11084 -0.11231 -0.16776 -0.08035 -0.15667 -0.043784 -0.48995 -0.31534 -0.63522 -0.31924 -0.48301 -2.3378 1.793 3.2148 2.5365 0.86317 3.4624 1.7426 1.2673 1.4374 1.6284 0 0.087924 0 0.022035 -0.030511 -0.31235 -0.045358 6.6861
2.332 -0.095252 -0.10174 -0.15499 -0.1222 -0.12381 -0.096114 -0.33543 -0.28953 -0.45313 -0.24846 -0.352 -2.3505 1.7148 3.0145 2.4044 0.72104 3.1839 1.5539 1.0912 1.2426 1.4587 0 0.081088 0 0.021641 0.003475 -0.32249 -0.051138 5.2112
2.3359 -0.080808 -0.091409 -0.10024 -0.12217 -0.06683 -0.11483 -0.12854 -0.23426 -0.21628 -0.20485 -0.18879 -2.3924 1.6358 2.8664 2.2836 0.57316 2.8601 1.359 0.91292 1.0667 1.2795 0 0.068077 0 0.02083 0.029649 -0.32583 -0.052383 3.4443
2.3398 -0.069052 -0.080975 -0.052539 -0.088403 -0.038575 -0.10739 0.090765 -0.13254 0.052294 -0.15471 -0.025497 -2.4584 1.5632 2.7609 2.1823 0.43966 2.5432 1.1728 0.75399 0.91115 1.1041 0 0.053208 0 0.019492 0.039003 -0.32741 -0.046245 1.4566
2.3438 -0.060154 -0.069696 -0.04293 -0.053152 -0.058399 -0.097223 0.25562 0.0098985 0.29786 -0.060285 0.12099 -2.5346 1.5063 2.6751 2.1047 0.34079 2.2685 1.0149 0.63652 0.77973 0.95304 0 0.040483 0 0.017897 0.029224 -0.34048 -0.033644 -0.63149
2.3477 -0.052793 -0.056871 -0.057368 -0.038737 -0.092307 -0.094638 0.31853 0.16105 0.46294 0.085861 0.24723 -2.6119 1.4744 2.6011 2.0529 0.28938 2.0461 0.90453 0.57576 0.68733 0.84711 0 0.030849 0 0.016525 0.0053248 -0.3758 -0.019016 -2.6293
2.3516 -0.044322 -0.042223 -0.05788 -0.036972 -0.089867 -0.087851 0.28799 0.27619 0.52509 0.25145 0.3494 -2.6934 1.4719 2.5562 2.0285 0.28658 1.872 0.85504 0.57397 0.65503 0.79921 0 0.022516 0 0.015739 -0.023106 -0.43083 -0.0079516 -4.2836
2.3555 -0.03167 -0.025896 -0.02738 -0.021085 -0.040433 -0.05985 0.22115 0.32129 0.50943 0.38522 0.41381 -2.7907 1.4945 2.5671 2.0335 0.32329 1.7471 0.87072 0.62011 0.69484 0.81099 0 0.013861 0 0.015573 -0.045985 -0.48794 -0.0041627 -5.3296
2.3594 -0.01308 -0.0082223 0.0099082 0.023118 0.010278 -0.010468 0.17885 0.29192 0.46391 0.44735 0.42198 -2.9095 1.5314 2.6417 2.0685 0.38545 1.6865 0.94639 0.69558 0.79714 0.87492 0 0.0059927 0 0.015777 -0.055878 -0.52388 -0.0075769 -5.5765
2.3633 0.010299 0.010358 0.014292 0.079013 0.003524 0.040286 0.18214 0.21543 0.41887 0.42564 0.36547 -3.0402 1.5715 2.7567 2.13 0.45919 1.7093 1.0687 0.78193 0.9322 0.97842 0 0.0024006 0 0.016034 -0.04932 -0.52381 -0.014565 -4.9958
2.3672 0.034326 0.029002 -0.02403 0.11297 -0.070371 0.070605 0.20466 0.13441 0.36617 0.33151 0.2573 -3.1615 1.6093 2.8727 2.2094 0.53324 1.8187 1.2179 0.86566 1.0654 1.1063 0 0.0059296 0 0.016156 -0.026982 -0.48973 -0.019923 -3.7611
2.3711 0.05373 0.046078 -0.068277 0.10701 -0.15431 0.077319 0.20123 0.081666 0.27467 0.1887 0.12904 -3.2561 1.644 2.962 2.294 0.59913 1.9905 1.3699 0.93863 1.1748 1.2411 0 0.015868 0 0.016113 0.0064926 -0.43809 -0.019397 -2.1999
2.375 0.064755 0.059192 -0.067203 0.077562 -0.17266 0.077405 0.14436 0.063091 0.12629 0.02747 0.014458 -3.3238 1.6756 3.0246 2.3695 0.65087 2.1819 1.5012 0.99593 1.2575 1.3644 0 0.027911 0 0.015965 0.04303 -0.38924 -0.011574 -0.66637
2.3789 0.066683 0.065876 -0.0064766 0.060903 -0.10162 0.089518 0.040318 0.05967 -0.059838 -0.11669 -0.068671 -3.3789 1.7002 3.0778 2.425 0.68555 2.3544 1.5943 1.0347 1.3209 1.46 0 0.037136 0 0.015808 0.072811 -0.35676 0.0014936 0.59768
2.3828 0.061325 0.064633 0.071589 0.078223 0.006254 0.11448 -0.080237 0.046194 -0.23482 -0.21043 -0.12478 -3.4366 1.7127 3.1301 2.4547 0.70374 2.4912 1.6418 1.0547 1.3676 1.5169 0 0.041434 0 0.015786 0.087312 -0.34302 0.015045 1.5249
2.3867 0.051281 0.055706 0.10183 0.11416 0.068498 0.13381 -0.18184 0.01209 -0.35041 -0.23838 -0.1695 -3.4992 1.712 3.1671 2.4589 0.70842 2.5954 1.6467 1.0587 1.3886 1.5315 0 0.042484 0 0.016066 0.082519 -0.34204 0.023465 2.1672
2.3906 0.038644 0.041135 0.053896 0.12984 0.046857 0.12692 -0.23823 -0.031507 -0.38574 -0.2147 -0.21014 -3.5572 1.7028 3.1618 2.4416 0.70262 2.6717 1.6172 1.0513 1.3694 1.5062 0 0.043619 0 0.016737 0.060494 -0.34547 0.022632 2.5733
2.3945 0.024959 0.024107 -0.039388 0.098573 -0.021367 0.089638 -0.23759 -0.062958 -0.35105 -0.17451 -0.23432 -3.6016 1.6922 3.1015 2.4088 0.68745 2.7111 1.5619 1.0359 1.3057 1.4474 0 0.046638 0 0.017662 0.028274 -0.34752 0.011837 2.7052
2.3984 0.01181 0.0079431 -0.10925 0.030722 -0.06343 0.037542 -0.18424 -0.069113 -0.27116 -0.14656 -0.21849 -3.6359 1.6828 3.0042 2.3661 0.66255 2.6945 1.4873 1.0127 1.2126 1.3655 0 0.050361 0 0.018464 -0.0051249 -0.34647 -0.0056613 2.4674
2.4023 0.00085622 -0.0048212 -0.10836 -0.034902 -0.042036 -0.0070593 -0.098751 -0.055548 -0.16742 -0.1293 -0.15081 -3.6737 1.6707 2.9098 2.3194 0.62846 2.6116 1.4009 0.97982 1.1191 1.275 0 0.051958 0 0.018733 -0.031777 -0.34377 -0.023838 1.8218
2.4063 -0.0068912 -0.012973 -0.046794 -0.063959 0.012415 -0.030529 -0.012151 -0.039623 -0.052866 -0.093989 -0.048675 -3.7252 1.6507 2.852 2.2747 0.58872 2.4787 1.3143 0.93701 1.0512 1.1923 0 0.049623 0 0.018311 -0.046557 -0.34221 -0.036355 0.87791
2.4102 -0.011565 -0.016567 0.023175 -0.052776 0.037877 -0.032857 0.047973 -0.033286 0.060515 -0.015319 0.047334 -3.7867 1.6233 2.836 2.2383 0.54955 2.3364 1.243 0.88825 1.0162 1.1317 0 0.04413 0 0.017432 -0.047455 -0.34418 -0.039105 -0.13031
2.4141 -0.013739 -0.016288 0.05509 -0.02526 0.0065891 -0.021736 0.072148 -0.031482 0.15545 0.097006 0.10142 -3.8431 1.5967 2.8405 2.2154 0.51715 2.2271 1.2003 0.84151 1.0024 1.0991 0 0.038075 0 0.016567 -0.035366 -0.35032 -0.03173 -0.97138
2.418 -0.012936 -0.012538 0.044029 -0.0068796 -0.046055 -0.0051636 0.072358 -0.016746 0.21354 0.19625 0.10958 -3.8833 1.5805 2.8395 2.2079 0.49504 2.1699 1.1906 0.80546 0.99244 1.0915 0 0.033714 0 0.016096 -0.013879 -0.35895 -0.017587 -1.5384
2.4219 -0.0069975 -0.0049071 0.021112 -0.0024595 -0.058061 0.010458 0.069957 0.024047 0.22658 0.23119 0.10064 -3.9112 1.5781 2.825 2.2129 0.4836 2.153 1.2065 0.786 0.98004 1.0998 0 0.031401 0 0.016084 0.011201 -0.36665 -0.0023402 -1.8649
2.4258 0.0065286 0.007428 0.018736 0.0023353 -0.0049551 0.019105 0.07799 0.085503 0.2031 0.18645 0.10833 -3.9412 1.5843 2.8107 2.2244 0.48184 2.1492 1.2337 0.78473 0.97441 1.1158 0 0.029843 0 0.016337 0.033242 -0.37012 0.0082859 -2.0336
2.4297 0.027774 0.024474 0.042769 0.021091 0.073627 0.017107 0.093008 0.14434 0.16261 0.095771 0.13868 -3.9829 1.5914 2.8164 2.2363 0.48908 2.1406 1.259 0.79951 0.98984 1.1347 0 0.027678 0 0.016645 0.046927 -0.36822 0.010879 -2.0737
2.4336 0.05301 0.044302 0.075242 0.050749 0.1118 0.0086546 0.10209 0.17421 0.12176 0.016662 0.16373 -4.0302 1.5964 2.8481 2.2455 0.50467 2.1314 1.2768 0.82552 1.0296 1.1548 0 0.024827 0 0.01694 0.050138 -0.36273 0.0059803 -1.9501
2.4375 0.075879 0.063173 0.098214 0.075315 0.081955 0.0074069 0.096391 0.16275 0.084797 -0.011361 0.14921 -4.0662 1.6023 2.8921 2.2524 0.52594 2.1399 1.2889 0.856 1.0793 1.1736 0 0.022486 0 0.017234 0.044403 -0.35722 -0.0019027 -1.6448
2.4414 0.09073 0.077154 0.11072 0.083031 0.021921 0.028107 0.077981 0.11832 0.046475 0.0097198 0.090911 -4.0802 1.6123 2.9255 2.2591 0.54707 2.1777 1.299 0.8829 1.1152 1.1872 0 0.021964 0 0.01745 0.033762 -0.35478 -0.0063716 -1.2411
2.4453 0.095403 0.084115 0.12267 0.077566 -0.0020479 0.072716 0.055646 0.063349 0.0040855 0.047616 0.024356 -4.0791 1.6238 2.9334 2.2662 0.56084 2.2354 1.3082 0.89891 1.1217 1.1931 0 0.023517 0 0.017386 0.022899 -0.35635 -0.0026487 -0.91034
2.4492 0.091283 0.084396 0.13626 0.071849 0.040119 0.12394 0.03686 0.020926 -0.033317 0.07115 -0.0037962 -4.0809 1.6297 2.9175 2.2718 0.5627 2.2876 1.3141 0.90058 1.1019 1.1931 0 0.026152 0 0.016909 0.015646 -0.36062 0.0092928 -0.7996
2.4531 0.080831 0.079416 0.13814 0.072484 0.11272 0.15447 0.02486 0.0040751 -0.047873 0.072711 0.022795 -4.0954 1.6256 2.8923 2.2736 0.55411 2.3102 1.315 0.89059 1.074 1.1929 0 0.028445 0 0.016188 0.014207 -0.36534 0.024026 -0.91735
2.457 0.065028 0.069365 0.11206 0.072262 0.14721 0.14592 0.021272 0.012152 -0.026524 0.065222 0.07518 -4.1121 1.6156 2.8732 2.2719 0.54239 2.2976 1.3129 0.87718 1.057 1.1985 0 0.02954 0 0.015668 0.018724 -0.36864 0.033197 -1.1189
2.4609 0.043013 0.052178 0.05833 0.058563 0.10475 0.10125 0.027464 0.033322 0.026019 0.06218 0.10563 -4.108 1.6103 2.8678 2.2707 0.53687 2.265 1.3146 0.87048 1.059 1.2115 0 0.029534 0 0.015745 0.026923 -0.36964 0.029999 -1.2057
2.4648 0.014004 0.025113 -0.0017655 0.027784 0.0089688 0.040104 0.040731 0.050209 0.086257 0.062544 0.090652 -4.0699 1.6176 2.8751 2.2755 0.54431 2.2362 1.3278 0.87811 1.0761 1.2301 0 0.029089 0 0.016401 0.034191 -0.36807 0.012957 -1.0506
2.4688 -0.020618 -0.012107 -0.042939 -0.010343 -0.07922 -0.017963 0.05026 0.046956 0.12457 0.053428 0.049107 -4.0093 1.637 2.8914 2.2905 0.56663 2.228 1.3562 0.90284 1.1016 1.2522 0 0.028792 0 0.017168 0.034796 -0.36384 -0.01324 -0.64869
2.4727 -0.057175 -0.055325 -0.058606 -0.043145 -0.11718 -0.066457 0.04072 0.016182 0.12225 0.024468 0.018261 -3.9559 1.6612 2.9157 2.3157 0.60186 2.2436 1.3993 0.94324 1.1349 1.2798 0 0.028885 0 0.017515 0.024229 -0.35694 -0.040183 -0.066475
2.4766 -0.091658 -0.097231 -0.067101 -0.068324 -0.11345 -0.11029 0.0032673 -0.037309 0.080407 -0.022067 0.012288 -3.9327 1.6843 2.9508 2.3481 0.64665 2.2771 1.4531 0.99593 1.1809 1.3176 0 0.029512 0 0.017307 0.0015982 -0.34767 -0.059824 0.64329
2.4805 -0.12192 -0.13133 -0.094869 -0.095089 -0.11093 -0.15395 -0.05624 -0.099437 0.014828 -0.074294 0.0055077 -3.9376 1.7076 2.9998 2.3842 0.69771 2.324 1.5142 1.0572 1.2433 1.3692 0 0.03108 0 0.016924 -0.029462 -0.33703 -0.067901 1.4763
2.4844 -0.14806 -0.15549 -0.1518 -0.1315 -0.14215 -0.19333 -0.12129 -0.15578 -0.057358 -0.12153 -0.041884 -3.9483 1.7359 3.0622 2.4228 0.75152 2.3866 1.5802 1.1229 1.318 1.4326 0 0.034201 0 0.016895 -0.062057 -0.32656 -0.065229 2.4356
2.4883 -0.1706 -0.17217 -0.22079 -0.17211 -0.20089 -0.21942 -0.17823 -0.20028 -0.12797 -0.16128 -0.14074 -3.947 1.7701 3.1321 2.4636 0.80333 2.4705 1.6484 1.1875 1.3936 1.5011 0 0.039139 0 0.017396 -0.088721 -0.31786 -0.056758 3.4669
2.4922 -0.18834 -0.18486 -0.27024 -0.20046 -0.25327 -0.22816 -0.22567 -0.23639 -0.19745 -0.19693 -0.25599 -3.9423 1.8032 3.2 2.5054 0.84733 2.5771 1.7139 1.2439 1.4588 1.5666 0 0.045216 0 0.01808 -0.10397 -0.31197 -0.049152 4.4406
2.4961 -0.19764 -0.1938 -0.27773 -0.20528 -0.27102 -0.22424 -0.27003 -0.26942 -0.26668 -0.23094 -0.3342 -3.967 1.8246 3.2558 2.5438 0.87809 2.6971 1.7694 1.2846 1.5074 1.6228 0 0.050846 0 0.01844 -0.10554 -0.30899 -0.047858 5.2012
2.5 -0.19389 -0.1945 -0.24501 -0.19314 -0.25207 -0.21401 -0.31273 -0.29737 -0.33042 -0.26154 -0.35 -4.0534 1.829 3.2927 2.5718 0.89213 2.8128 1.8064 1.3034 1.538 1.6642 0 0.054397 0 0.018338 -0.094333 -0.30815 -0.054539 5.6434
2.5039 -0.17409 -0.18047 -0.19346 -0.18219 -0.2119 -0.19587 -0.3439 -0.30963 -0.37928 -0.28486 -0.32675 -4.2073 1.8193 3.3071 2.5823 0.88782 2.9051 1.8181 1.2961 1.5487 1.684 0 0.055337 0 0.018204 -0.073515 -0.30837 -0.065835 5.7509
2.5078 -0.13854 -0.14804 -0.146 -0.18037 -0.161 -0.16031 -0.35064 -0.29543 -0.40747 -0.29808 -0.31147 -4.4044 1.8018 3.2968 2.57 0.86395 2.9612 1.7993 1.261 1.5334 1.6726 0 0.054702 0 0.018667 -0.047557 -0.30898 -0.074332 5.5696
2.5117 -0.090817 -0.099425 -0.11127 -0.16973 -0.095162 -0.10117 -0.33028 -0.2537 -0.41676 -0.2988 -0.32827 -4.611 1.7781 3.2586 2.5325 0.81838 2.9764 1.7457 1.1979 1.4833 1.6211 0 0.054337 0 0.019941 -0.021074 -0.31015 -0.071812 5.1397
2.5156 -0.036167 -0.041641 -0.081298 -0.11577 -0.0078935 -0.026741 -0.29196 -0.19382 -0.41037 -0.28195 -0.3545 -4.8091 1.7429 3.1881 2.4702 0.74869 2.9496 1.653 1.1085 1.3929 1.5255 0 0.055325 0 0.021514 0.0023681 -0.31251 -0.05348 4.44
2.5195 0.020404 0.017615 -0.042156 0.0014118 0.091469 0.042399 -0.24261 -0.12574 -0.3815 -0.23986 -0.34053 -5.0037 1.6903 3.0828 2.3854 0.65469 2.8783 1.5188 0.99592 1.2635 1.3901 0 0.05679 0 0.022442 0.021162 -0.31666 -0.020915 3.3869
2.5234 0.075363 0.073744 0.012696 0.16019 0.17596 0.08905 -0.17282 -0.049527 -0.30942 -0.16768 -0.25255 -5.2061 1.622 2.9471 2.2831 0.54104 2.7563 1.3454 0.86634 1.1034 1.2254 0 0.056141 0 0.021998 0.035707 -0.32319 0.01812 1.8936
2.5273 0.12672 0.1258 0.076768 0.30127 0.21953 0.11407 -0.061891 0.043794 -0.17149 -0.069653 -0.098228 -5.4127 1.5485 2.7944 2.1706 0.41764 2.5786 1.1424 0.72861 0.92484 1.0447 0 0.050755 0 0.02015 0.047525 -0.334 0.05298 -0.043797
2.5313 0.17313 0.17389 0.136 0.36497 0.21843 0.13534 0.097629 0.15899 0.034926 0.041325 0.084541 -5.5985 1.4826 2.6443 2.0565 0.29729 2.3491 0.92613 0.59402 0.74297 0.86165 0 0.039938 0 0.017519 0.058107 -0.35421 0.074672 -2.2877
2.5352 0.21278 0.21604 0.17994 0.33485 0.19485 0.17079 0.27922 0.28359 0.27855 0.15292 0.25889 -5.7346 1.4308 2.5158 1.9485 0.19194 2.0864 0.71592 0.47466 0.57569 0.69016 0 0.025694 0 0.014923 0.068278 -0.39238 0.079127 -4.577
2.5391 0.24265 0.2475 0.20925 0.25245 0.17977 0.2208 0.43005 0.38935 0.50335 0.26396 0.4078 -5.812 1.3918 2.4199 1.8534 0.10988 1.8206 0.53096 0.38118 0.44238 0.54492 0 0.01169 0 0.012919 0.078272 -0.45728 0.067866 -6.6243
2.543 0.25904 0.26301 0.23304 0.18869 0.19037 0.26632 0.50602 0.44999 0.65797 0.38547 0.52696 -5.8493 1.3621 2.3589 1.7784 0.055505 1.5849 0.38934 0.32065 0.3589 0.44046 0 0.0011689 0 0.011653 0.087838 -0.55144 0.046467 -8.2381
2.5469 0.25899 0.26007 0.2581 0.19188 0.22038 0.28416 0.50452 0.46042 0.72481 0.52762 0.60831 -5.8757 1.3433 2.3298 1.7328 0.03111 1.4039 0.30911 0.29596 0.33168 0.38846 0 -0.0047334 0 0.011008 0.095792 -0.66499 0.022168 -9.3802
2.5508 0.24194 0.24044 0.27924 0.25206 0.24815 0.26536 0.46441 0.44 0.72654 0.6805 0.63832 -5.9052 1.3421 2.33 1.7277 0.03902 1.2873 0.30785 0.30731 0.35662 0.39585 0 -0.0071613 0 0.010783 0.099406 -0.77446 0.0016486 -10.105
2.5547 0.21051 0.2088 0.28031 0.30969 0.25283 0.22056 0.43183 0.41559 0.70462 0.80466 0.61409 -5.9239 1.3653 2.3618 1.7715 0.082154 1.2329 0.39761 0.3549 0.42544 0.46478 0 -0.0083025 0 0.010761 0.09477 -0.84935 -0.010766 -10.419
2.5586 0.16954 0.16985 0.24704 0.30186 0.22576 0.16907 0.42314 0.39871 0.68615 0.8429 0.55532 -5.9025 1.4132 2.431 1.8641 0.16243 1.2351 0.57682 0.44041 0.53441 0.59353 0 -0.0097236 0 0.010722 0.078798 -0.86427 -0.014417 -10.186
2.5625 0.12411 0.12629 0.18117 0.2102 0.17206 0.12312 0.41783 0.37645 0.66448 0.75069 0.49189 -5.8226 1.48 2.5434 1.9946 0.27799 1.295 0.82499 0.5653 0.68671 0.77589 0 -0.011349 0 0.010536 0.051869 -0.81092 -0.012666 -9.1678
2.5664 0.07769 0.079171 0.10249 0.073195 0.10533 0.080977 0.38447 0.32353 0.60667 0.52727 0.43419 -5.6936 1.5582 2.6997 2.1448 0.4211 1.4219 1.1063 0.72639 0.88458 0.99891 0 -0.011533 0 0.010336 0.018936 -0.70287 -0.011542 -7.2153
2.5703 0.031648 0.02983 0.034695 -0.045453 0.040314 0.032861 0.31067 0.22457 0.48007 0.22561 0.3572 -5.5465 1.6425 2.8915 2.2975 0.57841 1.6264 1.3821 0.91227 1.1174 1.2419 0 -0.0079833 0 0.010579 -0.012306 -0.57049 -0.016711 -4.4462
2.5742 -0.013719 -0.018748 -0.013507 -0.10552 -0.013335 -0.027778 0.2074 0.087537 0.27679 -0.069299 0.22055 -5.4118 1.7288 3.1015 2.4425 0.73396 1.908 1.6251 1.1041 1.3578 1.4797 0 0.00097608 0 0.011809 -0.035312 -0.44824 -0.030181 -1.2708
2.5781 -0.057649 -0.062502 -0.054319 -0.11627 -0.054342 -0.097591 0.087991 -0.060948 0.02014 -0.28346 0.011233 -5.3001 1.8112 3.3066 2.5768 0.8736 2.2462 1.8263 1.2815 1.5713 1.6901 0 0.015338 0 0.014233 -0.047852 -0.36096 -0.048859 1.7817
2.582 -0.098047 -0.098346 -0.10646 -0.11993 -0.087983 -0.16454 -0.049919 -0.19216 -0.24747 -0.39148 -0.23066 -5.2035 1.8809 3.4855 2.6988 0.98844 2.6024 1.9896 1.4296 1.734 1.8592 0 0.032989 0 0.017432 -0.052141 -0.31577 -0.066165 4.3114
2.5859 -0.13184 -0.12575 -0.1727 -0.14918 -0.11929 -0.21363 -0.21559 -0.28907 -0.48324 -0.42357 -0.43144 -5.1113 1.9309 3.6247 2.8028 1.0756 2.9328 2.1191 1.5429 1.8428 1.9826 0 0.050288 0 0.020509 -0.05211 -0.30302 -0.075855 6.1863
2.5898 -0.15615 -0.14631 -0.23136 -0.19691 -0.14631 -0.23293 -0.39835 -0.34899 -0.65755 -0.43661 -0.53547 -5.0251 1.9602 3.7201 2.8774 1.1357 3.2049 2.2103 1.622 1.9105 2.06 0 0.063648 0 0.022611 -0.050381 -0.30469 -0.075586 7.4852
2.5938 -0.16946 -0.16161 -0.25231 -0.22493 -0.16058 -0.21868 -0.55563 -0.378 -0.75875 -0.47005 -0.54456 -4.9588 1.9733 3.7722 2.9113 1.1693 3.4066 2.2514 1.6675 1.9484 2.0906 0 0.071363 0 0.023447 -0.047437 -0.30523 -0.067966 8.3261
2.5977 -0.17202 -0.17122 -0.22467 -0.20278 -0.15606 -0.17906 -0.63635 -0.38524 -0.79199 -0.51903 -0.51051 -4.9245 1.9748 3.7781 2.8994 1.1741 3.5424 2.2329 1.6756 1.9533 2.0724 0 0.0745 0 0.023406 -0.043199 -0.2988 -0.058664 8.745
2.6016 -0.16544 -0.17281 -0.17005 -0.14043 -0.13843 -0.13356 -0.62215 -0.3805 -0.77447 -0.54462 -0.48871 -4.9197 1.9629 3.7292 2.8457 1.1459 3.6188 2.1574 1.6387 1.9096 2.0061 0 0.075973 0 0.023187 -0.038841 -0.28948 -0.053024 8.7149
2.6055 -0.15189 -0.16415 -0.12685 -0.08338 -0.12348 -0.10437 -0.54532 -0.37212 -0.72661 -0.51133 -0.49481 -4.9299 1.931 3.6171 2.7606 1.081 3.6322 2.0388 1.5518 1.8046 1.8981 0 0.07824 0 0.023263 -0.036666 -0.28513 -0.053317 8.247
2.6094 -0.13331 -0.14545 -0.11795 -0.07329 -0.12324 -0.10191 -0.46127 -0.36221 -0.66017 -0.42031 -0.50074 -4.9432 1.8743 3.4468 2.655 0.98024 3.5682 1.8935 1.4175 1.643 1.7591 0 0.081278 0 0.023585 -0.037979 -0.28976 -0.057881 7.4372
2.6133 -0.11112 -0.11999 -0.13115 -0.10932 -0.13208 -0.11514 -0.3985 -0.34197 -0.56979 -0.31029 -0.46746 -4.9636 1.7959 3.242 2.5372 0.85001 3.4144 1.7307 1.2481 1.4474 1.5991 0 0.082479 0 0.023707 -0.041166 -0.29991 -0.062159 6.3972
2.6172 -0.086476 -0.092396 -0.13078 -0.14645 -0.12811 -0.11736 -0.33417 -0.29419 -0.43662 -0.22582 -0.37956 -5.0088 1.7073 3.0387 2.4129 0.70184 3.176 1.5507 1.0618 1.2453 1.4247 0 0.078692 0 0.023188 -0.042127 -0.30787 -0.060871 5.1429
2.6211 -0.060849 -0.066257 -0.090557 -0.13386 -0.091708 -0.087208 -0.22137 -0.20451 -0.2455 -0.18032 -0.25046 -5.0947 1.622 2.8664 2.2884 0.55034 2.8811 1.3528 0.87863 1.055 1.2417 0 0.068788 0 0.021911 -0.037001 -0.30959 -0.0505 3.5735
2.625 -0.036141 -0.042756 -0.01765 -0.05986 -0.025452 -0.029071 -0.043275 -0.074627 -0.004879 -0.14539 -0.10068 -5.219 1.5491 2.7345 2.1712 0.41123 2.5695 1.1452 0.71722 0.88266 1.0604 0 0.054657 0 0.020133 -0.024904 -0.31085 -0.031352 1.5879
2.6289 -0.014056 -0.021224 0.053087 0.036731 0.04424 0.025966 0.15835 0.073828 0.24691 -0.074757 0.061654 -5.3608 1.4925 2.6334 2.0697 0.29958 2.2757 0.94851 0.5933 0.73215 0.8986 0 0.039851 0 0.018285 -0.0084171 -0.32629 -0.0082754 -0.75497
2.6328 0.0050253 -0.00056607 0.088187 0.09872 0.086728 0.043182 0.31026 0.20857 0.45713 0.058252 0.23539 -5.496 1.4545 2.5514 1.9906 0.22766 2.0171 0.78995 0.51791 0.61587 0.77606 0 0.027156 0 0.016723 0.0083686 -0.37033 0.010787 -3.1789
2.6367 0.02264 0.019877 0.080794 0.097149 0.090619 0.014197 0.36671 0.30215 0.58622 0.23993 0.40421 -5.6149 1.4383 2.4914 1.9391 0.20192 1.7993 0.69268 0.49475 0.55437 0.70638 0 0.017228 0 0.01559 0.022291 -0.44564 0.018383 -5.2918
2.6406 0.041391 0.0405 0.051255 0.051534 0.069771 -0.031702 0.34539 0.34219 0.62738 0.42541 0.52721 -5.7248 1.4455 2.4723 1.9199 0.22024 1.6296 0.66854 0.51807 0.56366 0.69201 0 0.009322 0 0.014833 0.032049 -0.53715 0.01176 -6.7626
2.6445 0.062871 0.061751 0.027011 0.0085591 0.048008 -0.046664 0.30708 0.33127 0.60351 0.56495 0.56001 -5.8368 1.4728 2.5115 1.9373 0.27172 1.5262 0.71704 0.57395 0.64111 0.72661 0 0.0031074 0 0.014303 0.037441 -0.61667 -0.0048425 -7.4341
2.6484 0.085854 0.083586 0.023222 0.0019959 0.039448 -0.00011039 0.29904 0.28118 0.54545 0.62443 0.49096 -5.9491 1.5109 2.606 1.9921 0.34024 1.5109 0.82793 0.64547 0.7628 0.80153 0 -0.0004031 0 0.01387 0.038425 -0.65616 -0.021687 -7.3128
2.6523 0.10642 0.10432 0.039714 0.030828 0.043614 0.09702 0.31522 0.20883 0.47009 0.58981 0.35764 -6.0429 1.5496 2.7282 2.0773 0.4106 1.591 0.98303 0.71897 0.89558 0.90911 0 0.00022988 0 0.013499 0.03534 -0.64185 -0.028475 -6.4955
2.6563 0.12026 0.12035 0.069849 0.071409 0.056379 0.1987 0.30861 0.13484 0.37515 0.46404 0.22385 -6.0973 1.5834 2.8419 2.1767 0.47369 1.7465 1.1569 0.78747 1.0141 1.0399 0 0.0051061 0 0.013263 0.029961 -0.58087 -0.019977 -5.1292
2.6602 0.12541 0.12776 0.10604 0.10567 0.079837 0.25502 0.2404 0.079632 0.25213 0.26868 0.13392 -6.1089 1.6134 2.9252 2.2692 0.52769 1.9357 1.3198 0.84942 1.1097 1.1781 0 0.012302 0 0.013295 0.025756 -0.49699 0.0010187 -3.4274
2.6641 0.1233 0.12508 0.13598 0.13484 0.11695 0.24368 0.11832 0.054033 0.10358 0.048716 0.08375 -6.0975 1.6421 2.9799 2.3376 0.57458 2.1158 1.4452 0.90459 1.186 1.3011 0 0.019129 0 0.013688 0.026369 -0.41848 0.025195 -1.6783
2.668 0.11714 0.1148 0.14001 0.16727 0.1574 0.17946 -0.0096126 0.050535 -0.050485 -0.13442 0.034031 -6.0926 1.6686 3.0208 2.3757 0.61508 2.264 1.5193 0.95079 1.2464 1.3877 0 0.024206 0 0.014406 0.033204 -0.36536 0.041641 -0.1767
2.6719 0.10921 0.10193 0.10216 0.1983 0.1754 0.09927 -0.095515 0.046181 -0.18088 -0.22949 -0.046613 -6.1091 1.6876 3.0561 2.3885 0.6458 2.3806 1.5449 0.98374 1.2863 1.427 0 0.028297 0 0.015281 0.044129 -0.3425 0.043286 0.89153
2.6758 0.099398 0.090428 0.02985 0.20741 0.14917 0.037732 -0.12599 0.019682 -0.26359 -0.22729 -0.1476 -6.1352 1.6943 3.0771 2.3857 0.66075 2.4747 1.5354 0.9993 1.2956 1.4218 0 0.033058 0 0.016093 0.054506 -0.34126 0.029934 1.5136
2.6797 0.086201 0.080395 -0.039292 0.17782 0.085962 0.01136 -0.12141 -0.029306 -0.28886 -0.1688 -0.22162 -6.1414 1.6884 3.0672 2.3733 0.65568 2.5453 1.504 0.99562 1.2674 1.3835 0 0.038894 0 0.016682 0.059699 -0.34723 0.0077164 1.7917
2.6836 0.068909 0.068597 -0.059258 0.11699 0.02409 0.017533 -0.10763 -0.076656 -0.26099 -0.11497 -0.22371 -6.1043 1.6746 3.0195 2.3511 0.63177 2.5771 1.4555 0.97395 1.206 1.3243 0 0.044076 0 0.017009 0.0571 -0.34923 -0.014227 1.8109
2.6875 0.048699 0.051832 -0.013835 0.05418 0.0029377 0.042419 -0.091523 -0.092007 -0.19297 -0.098167 -0.14932 -6.0253 1.6579 2.9461 2.317 0.59585 2.5528 1.3894 0.93817 1.1264 1.2537 0 0.046074 0 0.017136 0.046466 -0.34468 -0.027917 1.5594
2.6914 0.027651 0.03014 0.062983 0.015329 0.026046 0.069026 -0.062334 -0.064456 -0.10154 -0.096848 -0.038491 -5.9285 1.6396 2.8714 2.2735 0.55731 2.4715 1.3098 0.89445 1.0473 1.1808 0 0.043848 0 0.017156 0.029123 -0.3389 -0.029731 0.9796
2.6953 0.0069373 0.0069228 0.10848 0.0002292 0.05466 0.082009 -0.011733 -0.012598 -0.0040325 -0.05928 0.055692 -5.842 1.6198 2.8158 2.231 0.52425 2.355 1.2328 0.85104 0.98425 1.1188 0 0.038906 0 0.01715 0.0074168 -0.3395 -0.021528 0.098961
2.6992 -0.013676 -0.01403 0.08138 -0.014069 0.042684 0.071023 0.051504 0.031123 0.084863 0.041599 0.10611 -5.7779 1.6008 2.7863 2.2035 0.50161 2.2374 1.1828 0.81734 0.94679 1.0833 0 0.034073 0 0.017165 -0.015103 -0.34972 -0.0095097 -0.89341
2.7031 -0.03438 -0.031616 -0.0024469 -0.046874 -0.017929 0.033989 0.10635 0.047724 0.1564 0.17148 0.12482 -5.7278 1.5891 2.7793 2.2006 0.49192 2.1467 1.1788 0.8018 0.9398 1.0849 0 0.031181 0 0.017209 -0.033702 -0.36532 -0.0013803 -1.7061
2.707 -0.053551 -0.047539 -0.082669 -0.092007 -0.086553 -0.021622 0.13573 0.045015 0.20773 0.25289 0.14144 -5.6752 1.5919 2.7915 2.222 0.4972 2.0949 1.2223 0.80936 0.96514 1.1222 0 0.029867 0 0.017237 -0.043827 -0.37715 -0.0029452 -2.0922
2.7109 -0.067865 -0.063379 -0.10641 -0.12346 -0.11154 -0.0818 0.13592 0.044364 0.23653 0.22635 0.16797 -5.6123 1.6108 2.825 2.259 0.51948 2.0814 1.2971 0.84021 1.021 1.1827 0 0.028578 0 0.017159 -0.043548 -0.37754 -0.015534 -1.9592
2.7148 -0.074593 -0.077594 -0.073047 -0.1225 -0.081099 -0.13194 0.11186 0.054326 0.23429 0.10178 0.18215 -5.5465 1.6405 2.8821 2.3011 0.55932 2.1034 1.3801 0.89049 1.0999 1.2506 0 0.02665 0 0.016917 -0.035168 -0.36578 -0.035325 -1.3637
2.7188 -0.073925 -0.085669 -0.030871 -0.097257 -0.036223 -0.16137 0.067579 0.058087 0.18667 -0.046479 0.14491 -5.4938 1.6726 2.9578 2.342 0.61343 2.1623 1.4553 0.95386 1.189 1.3158 0 0.025334 0 0.016582 -0.024261 -0.34836 -0.054858 -0.43321
2.7227 -0.068818 -0.083548 -0.029148 -0.073906 -0.030189 -0.16407 0.0045439 0.028571 0.084612 -0.13836 0.037345 -5.465 1.7018 3.0373 2.3807 0.67354 2.2585 1.5192 1.0222 1.2732 1.3755 0 0.026711 0 0.016386 -0.016418 -0.33395 -0.066077 0.68941
2.7266 -0.062195 -0.071235 -0.070913 -0.068834 -0.073153 -0.13766 -0.071394 -0.042426 -0.060949 -0.14939 -0.11428 -5.4586 1.7272 3.1037 2.4167 0.72793 2.3831 1.5733 1.0855 1.34 1.4289 0 0.031608 0 0.016595 -0.014033 -0.32716 -0.063668 1.8365
2.7305 -0.054145 -0.053122 -0.11081 -0.071934 -0.11806 -0.084896 -0.14508 -0.12975 -0.21477 -0.12165 -0.24875 -5.4629 1.7484 3.1466 2.4458 0.76501 2.5156 1.6152 1.1318 1.3817 1.4704 0 0.038596 0 0.017286 -0.015561 -0.32619 -0.047398 2.7955
2.7344 -0.041996 -0.034671 -0.099217 -0.059255 -0.10505 -0.017179 -0.19756 -0.19076 -0.3312 -0.11697 -0.30974 -5.4652 1.761 3.1632 2.4591 0.77691 2.6308 1.6344 1.1497 1.3947 1.4897 0 0.045082 0 0.018222 -0.017518 -0.32611 -0.022561 3.3533
2.7383 -0.023463 -0.018492 -0.030098 -0.021387 -0.022695 0.045236 -0.2173 -0.19843 -0.37879 -0.15709 -0.28475 -5.4582 1.7583 3.1534 2.4489 0.76139 2.7087 1.6188 1.1327 1.3764 1.4777 0 0.049397 0 0.018955 -0.017253 -0.32423 0.0018168 3.3996
2.7422 6.6128e-05 -0.0033796 0.052486 0.023631 0.075149 0.081129 -0.20525 -0.16133 -0.35682 -0.20533 -0.21166 -5.4409 1.7362 3.1145 2.4145 0.72121 2.7389 1.5654 1.0819 1.3254 1.4333 0 0.051803 0 0.019128 -0.014099 -0.3226 0.016619 2.9959
2.7461 0.023387 0.013039 0.09435 0.047888 0.11629 0.081407 -0.16884 -0.11221 -0.29011 -0.20447 -0.14632 -5.4166 1.6986 3.0451 2.3637 0.66235 2.718 1.4833 1.0063 1.2437 1.3642 0 0.053456 0 0.018723 -0.0084309 -0.32523 0.016818 2.3243
2.75 0.040856 0.030845 0.07903 0.043355 0.077513 0.057118 -0.11293 -0.07601 -0.20642 -0.13323 -0.11674 -5.3911 1.6555 2.9531 2.3083 0.5923 2.6459 1.3884 0.91927 1.1404 1.2818 0 0.054468 0 0.018045 -0.0002007 -0.33321 0.0042341 1.5449
2.7539 0.050284 0.04695 0.039225 0.031071 0.0067918 0.033709 -0.039082 -0.047704 -0.11587 -0.027814 -0.10162 -5.3731 1.6163 2.8579 2.257 0.51938 2.527 1.2935 0.83382 1.0323 1.1948 0 0.053169 0 0.017456 0.011133 -0.34296 -0.012926 0.68806
2.7578 0.05383 0.057521 0.023426 0.038114 -0.022509 0.033622 0.046478 -0.0006944 -0.010312 0.051207 -0.05218 -5.371 1.5846 2.7821 2.2112 0.45264 2.3753 1.2031 0.76058 0.93801 1.1086 0 0.047532 0 0.017085 0.02512 -0.34988 -0.024071 -0.31703
2.7617 0.055248 0.061139 0.051057 0.065872 0.017899 0.060016 0.12761 0.0823 0.1179 0.075148 0.060325 -5.3886 1.5595 2.7364 2.1684 0.40119 2.2162 1.1179 0.7075 0.8704 1.0283 0 0.037519 0 0.016786 0.038979 -0.3543 -0.021958 -1.502
2.7656 0.056238 0.059561 0.097619 0.084483 0.084144 0.09455 0.18538 0.18505 0.25612 0.073762 0.21176 -5.4189 1.5411 2.714 2.1286 0.37244 2.0778 1.0434 0.68019 0.83263 0.96295 0 0.026035 0 0.016354 0.04819 -0.3631 -0.0068987 -2.7452
2.7695 0.055271 0.055435 0.12066 0.062195 0.10303 0.11109 0.21263 0.2635 0.37042 0.10676 0.33667 -5.4448 1.5335 2.6996 2.0988 0.36984 1.9783 0.99392 0.68106 0.8208 0.92437 0 0.017317 0 0.015782 0.048986 -0.38431 0.013257 -3.7943
2.7734 0.049618 0.049397 0.099251 0.0010022 0.043799 0.094343 0.22001 0.27748 0.4261 0.20511 0.37625 -5.4471 1.542 2.6879 2.0911 0.39179 1.919 0.98805 0.70792 0.83155 0.92282 0 0.013975 0 0.01529 0.040816 -0.41829 0.027499 -4.4052
2.7773 0.038163 0.039451 0.050171 -0.059271 -0.05014 0.049133 0.22423 0.22162 0.41243 0.33441 0.32272 -5.4166 1.567 2.6917 2.1146 0.43264 1.891 1.037 0.75434 0.86748 0.96222 0 0.015205 0 0.015105 0.026728 -0.45342 0.027753 -4.4686
2.7813 0.022118 0.02319 0.0087399 -0.075791 -0.099782 -0.0055388 0.22844 0.12978 0.34983 0.41357 0.22204 -5.36 1.6022 2.7329 2.1687 0.48558 1.8899 1.1362 0.81262 0.93492 1.0388 0 0.017806 0 0.015226 0.011407 -0.47142 0.013003 -4.0216
2.7852 0.0032577 0.00057298 -0.0043692 -0.043864 -0.062974 -0.051376 0.21491 0.04998 0.27274 0.37488 0.13315 -5.2955 1.6393 2.8212 2.2419 0.54538 1.9248 1.2664 0.87759 1.0352 1.1432 0 0.019117 0 0.015418 -0.0014781 -0.45945 -0.010822 -3.1608
2.7891 -0.017991 -0.025427 0.00079102 -0.0036159 0.026811 -0.082596 0.16036 0.010787 0.2027 0.21657 0.079764 -5.2407 1.674 2.9408 2.3185 0.60922 2.0116 1.4033 0.94788 1.1572 1.2636 0 0.019345 0 0.015464 -0.010612 -0.41985 -0.034599 -1.9665
2.793 -0.04224 -0.050776 -0.0035693 -0.0043341 0.089795 -0.10683 0.060608 0.0049221 0.1348 0.0062994 0.037055 -5.2022 1.7082 3.0575 2.3873 0.67505 2.1557 1.5284 1.0234 1.2788 1.387 0 0.021206 0 0.015425 -0.016463 -0.36966 -0.050683 -0.51375
2.7969 -0.068818 -0.072887 -0.03618 -0.060051 0.068431 -0.13614 -0.059472 0.00036738 0.048169 -0.16597 -0.036576 -5.174 1.7447 3.1423 2.4456 0.7393 2.3384 1.634 1.1009 1.378 1.5011 0 0.027239 0 0.015627 -0.019882 -0.32981 -0.055864 1.0645
2.8008 -0.094105 -0.091361 -0.09096 -0.13819 -0.026946 -0.17567 -0.16225 -0.032317 -0.069537 -0.24781 -0.15352 -5.1459 1.7815 3.1909 2.4968 0.79614 2.5229 1.7201 1.1728 1.4455 1.5947 0 0.037143 0 0.016367 -0.021338 -0.31205 -0.05161 2.5597
2.8047 -0.11274 -0.1066 -0.14357 -0.19022 -0.13231 -0.21746 -0.22585 -0.097986 -0.2057 -0.25187 -0.27979 -5.1135 1.8108 3.2229 2.5425 0.83928 2.6746 1.7865 1.2292 1.4884 1.6605 0 0.047515 0 0.017596 -0.021236 -0.31331 -0.042412 3.7631
2.8086 -0.12105 -0.11806 -0.17097 -0.1929 -0.18529 -0.24348 -0.25856 -0.17504 -0.32842 -0.23413 -0.36208 -5.0825 1.8258 3.2603 2.5784 0.86486 2.7812 1.829 1.2634 1.52 1.6947 0 0.054265 0 0.01889 -0.020544 -0.32086 -0.033635 4.573
2.8125 -0.11958 -0.12404 -0.16626 -0.16137 -0.17025 -0.23629 -0.28577 -0.23243 -0.40883 -0.24438 -0.37337 -5.0647 1.8259 3.3047 2.595 0.87273 2.8549 1.84 1.274 1.545 1.6969 0 0.055683 0 0.019745 -0.020723 -0.32317 -0.029674 5.0281
2.8164 -0.11235 -0.123 -0.13943 -0.12593 -0.11842 -0.19139 -0.32265 -0.25156 -0.44012 -0.28892 -0.33461 -5.0698 1.8166 3.3321 2.5844 0.86481 2.9155 1.8147 1.2634 1.5517 1.6684 0 0.053599 0 0.019955 -0.022825 -0.31759 -0.032554 5.2306
2.8203 -0.10322 -0.11486 -0.10761 -0.10099 -0.072366 -0.12339 -0.3581 -0.23719 -0.43739 -0.33189 -0.29339 -5.1 1.8025 3.3103 2.5462 0.8419 2.9669 1.7548 1.2328 1.519 1.6115 0 0.051688 0 0.019736 -0.026547 -0.30965 -0.041036 5.2309
2.8242 -0.092871 -0.10083 -0.084379 -0.078131 -0.051914 -0.060076 -0.36407 -0.21042 -0.41924 -0.32956 -0.28029 -5.1516 1.7821 3.2259 2.4877 0.80197 2.9882 1.6691 1.1806 1.4347 1.5312 0 0.052398 0 0.019501 -0.030096 -0.30611 -0.050709 4.9811
2.8281 -0.078748 -0.082031 -0.074312 -0.046256 -0.048411 -0.026207 -0.31963 -0.1899 -0.38836 -0.26743 -0.28318 -5.2195 1.7496 3.0969 2.42 0.74204 2.9474 1.5683 1.1047 1.3086 1.4353 0 0.05504 0 0.019488 -0.031009 -0.30874 -0.055549 4.3921
2.832 -0.057825 -0.058534 -0.072615 -0.011586 -0.042861 -0.027164 -0.22716 -0.17552 -0.32832 -0.17063 -0.26101 -5.3025 1.7021 2.9635 2.3514 0.66257 2.8269 1.4602 1.0075 1.1696 1.3327 0 0.056528 0 0.019574 -0.027316 -0.31386 -0.050672 3.427
2.8359 -0.029449 -0.029829 -0.068171 0.0075051 -0.024477 -0.044967 -0.10842 -0.14773 -0.21981 -0.081883 -0.18234 -5.4015 1.6455 2.8616 2.2851 0.57069 2.6405 1.3476 0.89901 1.0485 1.2298 0 0.054019 0 0.0194 -0.018339 -0.31731 -0.03498 2.1411
2.8398 0.0041884 0.0037353 -0.048975 0.0054428 0.0060377 -0.051095 0.011919 -0.083933 -0.062444 -0.027087 -0.052817 -5.5143 1.5919 2.8013 2.2206 0.47894 2.4302 1.2312 0.79366 0.959 1.129 0 0.047176 0 0.018696 -0.0048514 -0.31975 -0.012074 0.64684
2.8438 0.039805 0.040105 -0.0087828 0.004334 0.044092 -0.026983 0.11829 0.020236 0.11621 0.0030893 0.090459 -5.6316 1.5509 2.7649 2.1576 0.40008 2.2422 1.1138 0.70438 0.8929 1.0308 0 0.038251 0 0.017515 0.011249 -0.3276 0.011246 -0.93969
2.8477 0.07485 0.076063 0.04837 0.038 0.086262 0.024117 0.20359 0.1422 0.27268 0.042138 0.2084 -5.738 1.5239 2.7253 2.0987 0.3416 2.1017 1.0031 0.63759 0.83216 0.93855 0 0.030136 0 0.016208 0.02756 -0.34901 0.028138 -2.5121
2.8516 0.10763 0.10851 0.10949 0.11784 0.12789 0.083271 0.26292 0.24475 0.37212 0.11818 0.28498 -5.819 1.506 2.6697 2.0488 0.30402 2.0038 0.90999 0.59333 0.76809 0.86062 0 0.024178 0 0.015175 0.041925 -0.38819 0.034761 -3.9522
2.8555 0.13607 0.13516 0.15957 0.21498 0.16031 0.1333 0.29261 0.30066 0.40744 0.23064 0.32849 -5.8695 1.4928 2.6099 2.0133 0.28409 1.9249 0.84529 0.56943 0.71094 0.80768 0 0.019607 0 0.014619 0.053114 -0.4421 0.031644 -5.1285
2.8594 0.15705 0.15434 0.18913 0.27906 0.17515 0.17066 0.29597 0.3097 0.39998 0.35051 0.3544 -5.8966 1.4857 2.5728 1.9965 0.27958 1.846 0.81655 0.56554 0.68266 0.78734 0 0.014856 0 0.014456 0.06104 -0.50096 0.022923 -5.9412
2.8633 0.16741 0.16449 0.19666 0.27799 0.17223 0.20097 0.2866 0.29377 0.3827 0.44084 0.36965 -5.914 1.4898 2.5791 2.0007 0.29137 1.7697 0.8274 0.58326 0.69944 0.80077 0 0.009394 0 0.014429 0.066252 -0.55162 0.01408 -6.369
2.8672 0.16594 0.16453 0.1857 0.22198 0.16109 0.2244 0.28123 0.2751 0.3785 0.47858 0.37141 -5.9315 1.5077 2.6278 2.0266 0.32135 1.7186 0.87832 0.62279 0.759 0.84417 0 0.0043772 0 0.014317 0.068957 -0.58168 0.0093963 -6.4552
2.8711 0.1544 0.1549 0.161 0.15096 0.1521 0.2284 0.28626 0.25741 0.38785 0.46144 0.35543 -5.9471 1.5359 2.6974 2.0729 0.36833 1.7178 0.96646 0.67974 0.84269 0.91288 0 0.0016666 0 0.014087 0.06837 -0.58309 0.010178 -6.2295
2.875 0.13652 0.13799 0.12795 0.1001 0.14563 0.19781 0.29059 0.22732 0.39152 0.39908 0.32117 -5.9473 1.5678 2.7644 2.1356 0.42631 1.7761 1.084 0.74547 0.92969 1.0031 0 0.0022566 0 0.013896 0.063088 -0.55487 0.014411 -5.6475
2.8789 0.11574 0.1171 0.094161 0.076742 0.13156 0.13375 0.27292 0.17346 0.36398 0.30182 0.26868 -5.9158 1.599 2.8206 2.2076 0.48683 1.8794 1.2171 0.81108 1.0107 1.1094 0 0.0056146 0 0.013971 0.052383 -0.50413 0.017942 -4.6272
2.8828 0.093727 0.094589 0.068106 0.067126 0.1006 0.060991 0.2178 0.10355 0.288 0.17868 0.19461 -5.8446 1.6296 2.8762 2.2798 0.54353 2.0022 1.3472 0.87174 1.0896 1.2209 0 0.01042 0 0.014429 0.037417 -0.44428 0.016684 -3.1686
2.8867 0.070582 0.070908 0.053723 0.059058 0.056249 0.012802 0.12683 0.041255 0.16337 0.043691 0.09633 -5.7388 1.6615 2.9462 2.3437 0.59467 2.125 1.4568 0.92768 1.1733 1.3217 0 0.015811 0 0.015179 0.021305 -0.39015 0.008847 -1.4437
2.8906 0.046188 0.045459 0.045734 0.053602 0.014336 0.0043671 0.01704 0.0050072 0.0076549 -0.080614 -0.018261 -5.6127 1.6935 3.031 2.3932 0.64155 2.2444 1.5347 0.98122 1.2588 1.397 0 0.021854 0 0.015966 0.007811 -0.35203 -0.0040155 0.24463
2.8945 0.02127 0.018524 0.032336 0.05525 -0.010012 0.01926 -0.089463 -0.010397 -0.14941 -0.17057 -0.12685 -5.4818 1.7208 3.1096 2.4252 0.68432 2.3673 1.5791 1.0323 1.3299 1.4399 0 0.028826 0 0.016537 -0.0004553 -0.33194 -0.017807 1.6154
2.8984 -0.0026884 -0.0077172 0.0050837 0.056538 -0.015285 0.023195 -0.17418 -0.030033 -0.27522 -0.21472 -0.20279 -5.3564 1.7386 3.1521 2.4392 0.71931 2.4943 1.5951 1.0762 1.3666 1.4536 0 0.036203 0 0.016806 -0.0031494 -0.32454 -0.028128 2.5475
2.9023 -0.02426 -0.03022 -0.032553 0.039123 -0.01402 -0.005912 -0.22456 -0.074905 -0.34499 -0.22014 -0.23241 -5.241 1.746 3.1425 2.437 0.74041 2.6086 1.5897 1.1053 1.3593 1.4472 0 0.04253 0 0.016886 -0.0020192 -0.32207 -0.032628 3.0859
2.9063 -0.04271 -0.047239 -0.06683 -0.0071208 -0.021096 -0.058606 -0.23394 -0.14017 -0.35036 -0.20454 -0.2239 -5.1365 1.7458 3.0917 2.4222 0.74328 2.6812 1.5687 1.1134 1.3171 1.4285 0 0.046419 0 0.016972 0.00014563 -0.31956 -0.032042 3.3294
2.9102 -0.05801 -0.059549 -0.085053 -0.068346 -0.041733 -0.10295 -0.20439 -0.19668 -0.30207 -0.18135 -0.19867 -5.0429 1.7407 3.0315 2.4006 0.72869 2.6903 1.5372 1.0992 1.2629 1.4016 0 0.047734 0 0.017171 0.00062544 -0.3168 -0.029402 3.3219
2.9141 -0.070473 -0.069483 -0.086118 -0.11438 -0.069591 -0.11326 -0.15046 -0.21507 -0.22445 -0.15207 -0.17318 -4.9587 1.7307 2.9919 2.3784 0.70222 2.6388 1.5015 1.0675 1.2191 1.3692 0 0.047721 0 0.017437 -0.0025305 -0.31616 -0.028127 3.0526
2.918 -0.080422 -0.07869 -0.080085 -0.12484 -0.094187 -0.091866 -0.096402 -0.18987 -0.14404 -0.11293 -0.14826 -4.881 1.7148 2.9815 2.3605 0.67102 2.5553 1.4691 1.0269 1.1947 1.3367 0 0.047908 0 0.017662 -0.010113 -0.31894 -0.030239 2.5479
2.9219 -0.087948 -0.086708 -0.077601 -0.10757 -0.1086 -0.064493 -0.063916 -0.1417 -0.078617 -0.067519 -0.11513 -4.8087 1.6948 2.9856 2.3484 0.64063 2.4771 1.4462 0.98635 1.183 1.3115 0 0.048781 0 0.017809 -0.02143 -0.32363 -0.035641 1.9355
2.9258 -0.09265 -0.091609 -0.080267 -0.089747 -0.11116 -0.05556 -0.058335 -0.097045 -0.033058 -0.030563 -0.070506 -4.7458 1.6766 2.9818 2.3404 0.61442 2.4265 1.4341 0.95261 1.1705 1.2983 0 0.049519 0 0.017947 -0.034165 -0.32726 -0.042479 1.3964
2.9297 -0.09355 -0.091971 -0.081677 -0.090355 -0.10311 -0.067654 -0.065903 -0.0665 -0.0033142 -0.017346 -0.024655 -4.7028 1.6663 2.9605 2.3338 0.59506 2.4009 1.4289 0.92991 1.1501 1.2954 0 0.048987 0 0.018135 -0.044825 -0.32812 -0.048072 1.0448
2.9336 -0.089599 -0.088252 -0.077074 -0.10243 -0.087794 -0.083549 -0.066269 -0.042282 0.01588 -0.028848 0.0058373 -4.6889 1.6657 2.9315 2.3272 0.58563 2.3815 1.4251 0.92048 1.1274 1.2958 0 0.04698 0 0.018286 -0.049938 -0.32697 -0.049894 0.85917
2.9375 -0.080831 -0.082415 -0.07017 -0.10317 -0.071737 -0.086073 -0.050029 -0.015057 0.02598 -0.048533 0.012558 -4.7032 1.6712 2.9152 2.3218 0.58854 2.3537 1.421 0.9248 1.1167 1.2934 0 0.044488 0 0.018204 -0.047515 -0.32588 -0.046487 0.73779
2.9414 -0.069318 -0.0764 -0.069103 -0.080589 -0.063067 -0.074553 -0.025789 0.0095417 0.025236 -0.055619 0.0020815 -4.7302 1.6779 2.9246 2.3202 0.60316 2.3214 1.4194 0.94108 1.1292 1.2889 0 0.042777 0 0.017782 -0.037942 -0.32602 -0.038206 0.62082
2.9453 -0.058834 -0.071032 -0.076116 -0.047839 -0.065177 -0.06227 -0.011006 0.013129 0.01256 -0.043019 -0.011452 -4.7484 1.6841 2.956 2.324 0.62458 2.3037 1.4248 0.9646 1.1628 1.2881 0 0.042271 0 0.017188 -0.023806 -0.32679 -0.027512 0.5534
2.9492 -0.052963 -0.066247 -0.083307 -0.030214 -0.071385 -0.05994 -0.016149 -0.016348 -0.0099444 -0.02293 -0.019921 -4.7456 1.6918 2.9921 2.3323 0.64551 2.3176 1.439 0.98833 1.2024 1.2965 0 0.042352 0 0.016813 -0.0088846 -0.32687 -0.018326 0.62847
2.9531 -0.052888 -0.06208 -0.080456 -0.038967 -0.068756 -0.064011 -0.037211 -0.068639 -0.03797 -0.014971 -0.027334 -4.7291 1.7022 3.0151 2.3427 0.65986 2.3629 1.4585 1.0054 1.2296 1.3131 0 0.0422 0 0.016965 0.0030019 -0.32594 -0.014364 0.8754
2.957 -0.056689 -0.059201 -0.067105 -0.060156 -0.050695 -0.061981 -0.062006 -0.11552 -0.067589 -0.028663 -0.043191 -4.7215 1.7125 3.0185 2.3527 0.6656 2.4199 1.477 1.0121 1.2352 1.3318 0 0.041709 0 0.017575 0.008839 -0.32501 -0.017189 1.2145
2.9609 -0.060874 -0.058447 -0.055044 -0.070128 -0.026549 -0.048146 -0.081798 -0.13228 -0.09616 -0.056851 -0.07074 -4.7431 1.717 3.0085 2.3606 0.66464 2.4631 1.49 1.0093 1.2245 1.3459 0 0.041496 0 0.018202 0.0069883 -0.3252 -0.025179 1.5216
2.9648 -0.062939 -0.059977 -0.056877 -0.060559 -0.016241 -0.032169 -0.095946 -0.11623 -0.12077 -0.084802 -0.10191 -4.797 1.7128 2.9974 2.3663 0.6604 2.4781 1.4966 1.0016 1.212 1.3534 0 0.042046 0 0.018383 -0.0022941 -0.32635 -0.034254 1.7284
2.9688 -0.062822 -0.062976 -0.071775 -0.046139 -0.032094 -0.030869 -0.10662 -0.085618 -0.13672 -0.10399 -0.1231 -4.8673 1.7031 2.9942 2.3692 0.65547 2.4694 1.4981 0.99403 1.2089 1.3559 0 0.04299 0 0.018029 -0.016522 -0.32711 -0.040072 1.8504
2.9727 -0.0621 -0.066099 -0.08398 -0.047221 -0.064784 -0.051325 -0.11195 -0.061758 -0.13877 -0.1162 -0.12538 -4.9344 1.6949 2.9991 2.3685 0.65084 2.4536 1.495 0.98953 1.2146 1.3553 0 0.043363 0 0.017508 -0.03133 -0.3264 -0.04035 1.9218
2.9766 -0.061852 -0.068027 -0.077244 -0.06682 -0.088968 -0.082389 -0.10663 -0.052577 -0.12496 -0.12531 -0.10992 -4.9921 1.6926 3.0046 2.3636 0.64677 2.445 1.4861 0.98788 1.2185 1.3497 0 0.042603 0 0.017323 -0.041821 -0.32465 -0.03588 1.9233
2.9805 -0.061264 -0.067566 -0.051359 -0.08689 -0.085478 -0.103 -0.089297 -0.051993 -0.099542 -0.12792 -0.085484 -5.0518 1.6943 3.0016 2.3546 0.64335 2.4458 1.4701 0.98725 1.2098 1.3365 0 0.041212 0 0.017664 -0.044488 -0.32343 -0.029717 1.7922
2.9844 -0.058187 -0.063467 -0.023594 -0.087336 -0.059221 -0.099092 -0.067107 -0.052038 -0.071766 -0.11456 -0.062085 -5.1313 1.6943 2.9861 2.3431 0.64015 2.4461 1.4488 0.98575 1.1875 1.3154 0 0.040321 0 0.018257 -0.038672 -0.32383 -0.025204 1.5085
2.9883 -0.050937 -0.05463 -0.012579 -0.066541 -0.034391 -0.073332 -0.050922 -0.052473 -0.051031 -0.080818 -0.046372 -5.2382 1.6889 2.9627 2.3312 0.63534 2.4344 1.4265 0.98196 1.1614 1.2913 0 0.040579 0 0.018635 -0.026673 -0.32531 -0.024114 1.1517
2.9922 -0.039495 -0.040869 -0.020242 -0.041244 -0.030595 -0.040064 -0.045295 -0.057726 -0.041775 -0.035995 -0.040095 -5.3637 1.6797 2.9424 2.3205 0.62604 2.4076 1.4073 0.97418 1.1437 1.2707 0 0.041531 0 0.018568 -0.012505 -0.32632 -0.025896 0.8515
2.9961 -0.025024 -0.02348 -0.029906 -0.026814 -0.04314 -0.012304 -0.04393 -0.06642 -0.041692 0.0012422 -0.040026 -5.4907 1.6707 2.9342 2.311 0.61004 2.3742 1.3921 0.96001 1.1382 1.2568 0 0.042156 0 0.018244 -0.00014466 -0.32602 -0.028195 0.6684
3 -0.0084001 -0.0046963 -0.022484 -0.020429 -0.047393 0.0065446 -0.035762 -0.067155 -0.043798 0.017065 -0.038709 -5.609 1.6631 2.9372 2.3021 0.58766 2.3473 1.3783 0.93746 1.1369 1.2471 0 0.04198 0 0.01805 0.007802 -0.32523 -0.028146 0.52884
3.0039 0.010612 0.013865 0.0055518 -0.0057793 -0.02312 0.020633 -0.015325 -0.046846 -0.04022 0.012932 -0.027549 -5.7209 1.6542 2.9395 2.2926 0.56209 2.3345 1.3614 0.90691 1.126 1.2356 0 0.04154 0 0.018172 0.010629 -0.3256 -0.023746 0.28822
3.0078 0.032681 0.03249 0.040277 0.026627 0.025514 0.034581 0.013322 -0.003453 -0.025403 0.0025444 -0.0023202 -5.8348 1.6406 2.9262 2.2812 0.53748 2.3306 1.3383 0.87211 1.0972 1.2175 0 0.041635 0 0.018435 0.0094791 -0.328 -0.014741 -0.1347
3.0117 0.057483 0.05301 0.065522 0.067069 0.074207 0.049901 0.04243 0.05036 0.0021045 -0.00053012 0.03289 -5.9527 1.6239 2.8922 2.2667 0.51644 2.3208 1.308 0.83869 1.0545 1.1914 0 0.042139 0 0.018496 0.0069875 -0.33189 -0.0027634 -0.68646
3.0156 0.08307 0.076838 0.078827 0.096629 0.10214 0.067095 0.068744 0.096837 0.039214 0.0083348 0.068126 -6.0653 1.6094 2.8475 2.248 0.4988 2.2914 1.2707 0.81104 1.0112 1.1585 0 0.041728 0 0.018205 0.0065829 -0.33654 0.0093467 -1.2412
3.0195 0.10673 0.10301 0.091772 0.10851 0.11063 0.088397 0.094816 0.12653 0.079543 0.027162 0.095822 -6.159 1.6012 2.8112 2.2249 0.48248 2.2406 1.2272 0.78992 0.97971 1.1205 0 0.039001 0 0.017732 0.011314 -0.34275 0.018783 -1.7282
3.0234 0.12658 0.12803 0.11536 0.11621 0.11834 0.11629 0.12305 0.14278 0.11675 0.055469 0.11747 -6.2272 1.5977 2.7958 2.1985 0.46548 2.1804 1.1794 0.77271 0.96194 1.0796 0 0.033964 0 0.017362 0.022469 -0.35295 0.024016 -2.191
3.0273 0.14239 0.14785 0.14676 0.13827 0.13952 0.14929 0.15088 0.15461 0.1487 0.096885 0.14137 -6.2748 1.5922 2.7963 2.1717 0.4473 2.1286 1.1312 0.75616 0.94903 1.0395 0 0.028393 0 0.017178 0.038761 -0.36925 0.025379 -2.7185
3.0313 0.15507 0.16037 0.17172 0.17582 0.16869 0.1806 0.17368 0.16703 0.1791 0.15256 0.17281 -6.3111 1.5802 2.7941 2.1477 0.42904 2.0949 1.0887 0.7391 0.92929 1.0058 0 0.024527 0 0.016976 0.056732 -0.39106 0.024653 -3.3281
3.0352 0.1654 0.16656 0.17952 0.20826 0.18763 0.20217 0.19177 0.17888 0.21397 0.21349 0.2067 -6.3391 1.5643 2.7735 2.1294 0.41253 2.0735 1.0578 0.72318 0.89864 0.98302 0 0.023249 0 0.016491 0.072284 -0.41461 0.023919 -3.9249
3.0391 0.17326 0.16932 0.17414 0.21338 0.18582 0.2101 0.21169 0.18831 0.25467 0.26235 0.23125 -6.3513 1.552 2.7374 2.1181 0.39958 2.0487 1.0416 0.71124 0.86525 0.97232 0 0.023427 0 0.015694 0.082343 -0.43514 0.024434 -4.3798
3.043 0.17802 0.17124 0.16959 0.19115 0.17185 0.20591 0.2381 0.19728 0.2933 0.28497 0.23995 -6.3348 1.5488 2.7066 2.1139 0.39172 2.0091 1.0397 0.70513 0.84457 0.97073 0 0.023055 0 0.014837 0.085667 -0.44957 0.026228 -4.6349
3.0469 0.17936 0.17304 0.17476 0.16531 0.16387 0.19302 0.26453 0.20882 0.31576 0.28047 0.23911 -6.2823 1.5531 2.703 2.1169 0.39012 1.9603 1.0499 0.70494 0.84858 0.97482 0 0.02111 0 0.014196 0.082585 -0.45753 0.028504 -4.7253
3.0508 0.1775 0.17349 0.18445 0.15986 0.17006 0.17375 0.27505 0.22057 0.31145 0.25972 0.24158 -6.1959 1.559 2.7312 2.1269 0.39543 1.9238 1.0699 0.71005 0.87704 0.98432 0 0.018383 0 0.013805 0.074373 -0.45994 0.030345 -4.7007
3.0547 0.17249 0.1704 0.18581 0.17459 0.18073 0.15089 0.25768 0.22382 0.28171 0.23394 0.25185 -6.0834 1.563 2.7735 2.1435 0.40764 1.9218 1.0982 0.72054 0.91739 1.0022 0 0.016567 0 0.013456 0.063008 -0.45708 0.031115 -4.5465
3.0586 0.16323 0.16156 0.17262 0.18548 0.17977 0.13098 0.21689 0.21085 0.23934 0.2061 0.25815 -5.9505 1.5681 2.805 2.1657 0.42643 1.9599 1.133 0.73782 0.95353 1.0307 0 0.016556 0 0.012997 0.051259 -0.44825 0.030363 -4.2007
3.0625 0.14721 0.14506 0.15127 0.16935 0.16163 0.12264 0.17106 0.18319 0.19917 0.1738 0.2416 -5.7977 1.5808 2.814 2.1913 0.45171 2.0213 1.1725 0.76385 0.97737 1.0682 0 0.017629 0 0.012581 0.042331 -0.43335 0.027558 -3.6462
3.0664 0.12163 0.11947 0.13162 0.12653 0.13439 0.12794 0.13619 0.15053 0.16803 0.13869 0.19486 -5.6233 1.6042 2.8112 2.2187 0.48389 2.0785 1.2158 0.8 0.99463 1.1107 0 0.018279 0 0.012581 0.038502 -0.41437 0.022102 -2.9664
3.0703 0.085242 0.084337 0.1134 0.077763 0.10618 0.13456 0.11184 0.1203 0.14272 0.10929 0.13137 -5.4291 1.6343 2.82 2.2478 0.5233 2.1138 1.2652 0.84632 1.0207 1.1563 0 0.01783 0 0.01322 0.03935 -0.39493 0.013681 -2.2821
3.0742 0.039841 0.040919 0.083974 0.039581 0.071885 0.11898 0.08439 0.088824 0.11674 0.091598 0.074435 -5.2216 1.664 2.8571 2.2803 0.56915 2.133 1.3251 0.90149 1.069 1.2088 0 0.017292 0 0.014277 0.041032 -0.378 0.0025736 -1.6272
3.0781 -0.0097863 -0.0074093 0.031496 0.0059143 0.017731 0.062464 0.04404 0.044723 0.087401 0.077309 0.035545 -5.0083 1.6899 2.9206 2.3185 0.61919 2.1602 1.3988 0.96302 1.1412 1.2744 0 0.018633 0 0.015205 0.037695 -0.36407 -0.010416 -0.89849
3.082 -0.057588 -0.055883 -0.039907 -0.043148 -0.05946 -0.031887 -0.0034676 -0.017773 0.055452 0.0451 0.0035693 -4.7947 1.7149 2.994 2.3637 0.67047 2.2199 1.4845 1.0274 1.2258 1.3544 0 0.023155 0 0.015601 0.024538 -0.35159 -0.024377 0.04854
3.0859 -0.098819 -0.099943 -0.1094 -0.1147 -0.14009 -0.13633 -0.044389 -0.08946 0.017956 -0.022005 -0.043572 -4.5849 1.7437 3.0616 2.4146 0.7206 2.3191 1.574 1.0907 1.3065 1.4409 0 0.030372 0 0.015578 0.00061712 -0.33917 -0.038592 1.2432
3.0898 -0.13197 -0.13686 -0.15546 -0.18832 -0.19328 -0.21466 -0.076341 -0.15177 -0.035749 -0.11833 -0.11563 -4.3852 1.7764 3.1195 2.4674 0.76827 2.4438 1.6569 1.1492 1.3733 1.5204 0 0.038293 0 0.015678 -0.030448 -0.32725 -0.052381 2.5404
3.0938 -0.15879 -0.16647 -0.17358 -0.23134 -0.20385 -0.24557 -0.11686 -0.19277 -0.1174 -0.21553 -0.1984 -4.207 1.8068 3.174 2.5171 0.8126 2.5703 1.726 1.201 1.4274 1.5821 0 0.044742 0 0.016382 -0.062227 -0.31743 -0.06466 3.7242
3.0977 -0.18236 -0.19058 -0.17873 -0.23017 -0.18823 -0.23512 -0.18798 -0.21729 -0.22617 -0.28354 -0.26576 -4.0625 1.8282 3.2312 2.559 0.85215 2.6816 1.7796 1.2458 1.4766 1.6248 0 0.048643 0 0.01766 -0.088308 -0.31056 -0.073856 4.674
3.1016 -0.20448 -0.2115 -0.19055 -0.20535 -0.18157 -0.20939 -0.2896 -0.24045 -0.34129 -0.31374 -0.30329 -3.9583 1.8397 3.2875 2.59 0.88502 2.7751 1.8196 1.2845 1.5247 1.6552 0 0.0504 0 0.018998 -0.1044 -0.30565 -0.078585 5.4243
3.1055 -0.22433 -0.23041 -0.2162 -0.19379 -0.20674 -0.19526 -0.38928 -0.27109 -0.43049 -0.32245 -0.31989 -3.8911 1.8465 3.3305 2.6088 0.90988 2.8571 1.8471 1.3171 1.5663 1.6802 0 0.051339 0 0.019848 -0.10888 -0.3011 -0.078802 6.0648
3.1094 -0.23931 -0.24651 -0.24668 -0.21528 -0.25449 -0.20469 -0.44307 -0.30276 -0.46991 -0.33152 -0.33573 -3.8511 1.8549 3.3484 2.6158 0.92682 2.9313 1.8606 1.3421 1.5897 1.7003 0 0.052783 0 0.020078 -0.10232 -0.29669 -0.076471 6.593
3.1133 -0.24747 -0.25737 -0.26841 -0.25635 -0.29368 -0.23251 -0.43085 -0.3218 -0.45913 -0.34598 -0.35983 -3.8294 1.8649 3.3395 2.6132 0.93647 2.992 1.8587 1.3561 1.5874 1.71 0 0.055358 0 0.020002 -0.087208 -0.29399 -0.074898 6.8865
3.1172 -0.24909 -0.2605 -0.27639 -0.28647 -0.30066 -0.26463 -0.37393 -0.32339 -0.41903 -0.35129 -0.38062 -3.8251 1.8702 3.3138 2.6039 0.93807 3.0275 1.8431 1.3553 1.5632 1.7049 0 0.058794 0 0.019989 -0.067936 -0.29443 -0.076847 6.8308
3.1211 -0.24609 -0.25516 -0.27613 -0.2884 -0.27896 -0.28715 -0.31743 -0.3172 -0.37507 -0.33226 -0.37908 -3.8456 1.8638 3.2857 2.5902 0.92851 3.0304 1.8191 1.3373 1.5296 1.6855 0 0.062194 0 0.020086 -0.050526 -0.29711 -0.082592 6.4662
3.125 -0.23954 -0.24299 -0.27413 -0.27118 -0.25129 -0.2907 -0.29362 -0.31543 -0.34149 -0.29286 -0.35028 -3.902 1.8447 3.2642 2.5725 0.90415 3.0044 1.7913 1.3021 1.4976 1.6566 0 0.064591 0 0.020042 -0.041024 -0.29905 -0.089295 5.9886
3.1289 -0.22778 -0.22661 -0.26872 -0.25427 -0.23457 -0.27113 -0.29951 -0.31593 -0.31887 -0.25513 -0.31012 -4.0034 1.8184 3.2469 2.5491 0.86427 2.9627 1.7591 1.2525 1.4682 1.6211 0 0.0655 0 0.019691 -0.042818 -0.29801 -0.092329 5.5864
3.1328 -0.20703 -0.2071 -0.25122 -0.24215 -0.22409 -0.23037 -0.30695 -0.30018 -0.30266 -0.23767 -0.27998 -4.1526 1.7913 3.2223 2.5173 0.81299 2.9177 1.7166 1.1933 1.4315 1.5766 0 0.065125 0 0.019279 -0.05433 -0.2951 -0.087792 5.2693
3.1367 -0.17449 -0.18235 -0.2152 -0.21814 -0.20151 -0.17703 -0.29145 -0.25103 -0.29001 -0.23609 -0.26515 -4.3466 1.7654 3.1771 2.4752 0.75718 2.8714 1.6567 1.1293 1.3759 1.5176 0 0.064042 0 0.01931 -0.068828 -0.29406 -0.074623 4.8597
3.1406 -0.13122 -0.14819 -0.16344 -0.1641 -0.15574 -0.12348 -0.24977 -0.17296 -0.2763 -0.22632 -0.24918 -4.5759 1.7374 3.1058 2.4229 0.70179 2.8139 1.5769 1.0635 1.2979 1.4417 0 0.062556 0 0.020032 -0.076978 -0.29765 -0.055083 4.1574
3.1445 -0.082176 -0.10211 -0.10564 -0.084007 -0.094112 -0.078938 -0.1922 -0.092735 -0.24784 -0.18783 -0.20965 -4.8272 1.7038 3.0153 2.3631 0.64656 2.7309 1.4805 0.99599 1.2048 1.3524 0 0.06031 0 0.021037 -0.070973 -0.30469 -0.033443 3.1139
3.1484 -0.033326 -0.046721 -0.050418 -0.0049733 -0.033638 -0.043638 -0.1235 -0.036939 -0.184 -0.12289 -0.13863 -5.0854 1.6643 2.9215 2.2997 0.58764 2.6155 1.3744 0.92487 1.1087 1.257 0 0.056566 0 0.021438 -0.048035 -0.31149 -0.013934 1.8531
3.1523 0.011812 0.010161 -0.00043354 0.046484 0.015651 -0.0098479 -0.037459 -0.0072836 -0.073124 -0.051931 -0.047661 -5.3386 1.6229 2.8405 2.2363 0.52281 2.4739 1.2645 0.84941 1.019 1.1613 0 0.050948 0 0.020536 -0.011506 -0.31675 0.00079944 0.53466
3.1563 0.053245 0.059664 0.045537 0.068738 0.056821 0.030374 0.068594 0.021349 0.071039 0.0094837 0.045565 -5.5806 1.5844 2.7796 2.1756 0.45576 2.3235 1.1548 0.77282 0.93845 1.0685 0 0.043956 0 0.018429 0.030767 -0.32513 0.010094 -0.78198
3.1602 0.092627 0.097437 0.087915 0.084866 0.096965 0.077902 0.17795 0.076577 0.21089 0.06698 0.13231 -5.8104 1.5516 2.7344 2.1199 0.39492 2.1828 1.0498 0.70234 0.86659 0.981 0 0.036687 0 0.015995 0.069608 -0.34533 0.014799 -2.132
3.1641 0.13061 0.12633 0.12523 0.11858 0.13593 0.12657 0.25969 0.16076 0.30833 0.13909 0.21327 -6.0274 1.5253 2.6948 2.0719 0.34778 2.0626 0.95704 0.64567 0.80472 0.90445 0 0.02999 0 0.014251 0.097548 -0.38315 0.016615 -3.5173
3.168 0.1661 0.15382 0.15703 0.17117 0.1669 0.16978 0.29384 0.24686 0.35178 0.23276 0.28638 -6.2268 1.5058 2.6556 2.0344 0.31569 1.9637 0.88536 0.60628 0.7573 0.84647 0 0.023911 0 0.013609 0.11063 -0.43552 0.017655 -4.8115
3.1719 0.19788 0.18607 0.18579 0.22221 0.1873 0.20633 0.29143 0.30223 0.36237 0.32899 0.33923 -6.3999 1.4933 2.6218 2.0091 0.29379 1.8822 0.84044 0.58139 0.72854 0.81179 0 0.018019 0 0.013672 0.10879 -0.49075 0.020102 -5.8161
3.1758 0.22662 0.22329 0.21465 0.25158 0.20539 0.23982 0.28661 0.31733 0.37248 0.39512 0.35814 -6.5388 1.4869 2.604 1.9961 0.27606 1.8166 0.82087 0.56459 0.71796 0.79781 0 0.012282 0 0.013705 0.095434 -0.53537 0.025652 -6.4187
3.1797 0.25459 0.25997 0.24399 0.25915 0.23297 0.27341 0.30624 0.31221 0.39627 0.41252 0.34543 -6.6419 1.4838 2.6079 1.9927 0.2604 1.7705 0.81868 0.55091 0.71951 0.79554 0 0.0074963 0 0.013319 0.0766 -0.56181 0.034784 -6.692
3.1836 0.28323 0.28946 0.27199 0.26304 0.27158 0.30661 0.34643 0.31589 0.41988 0.39241 0.32426 -6.7144 1.4805 2.627 1.9948 0.24909 1.7489 0.82408 0.53983 0.7251 0.79559 0 0.0046938 0 0.012763 0.059901 -0.57113 0.046351 -6.8284
3.1875 0.31065 0.30887 0.29864 0.28056 0.30873 0.337 0.37937 0.33981 0.42012 0.36438 0.32178 -6.7614 1.4759 2.6456 1.9983 0.24461 1.7508 0.83013 0.53363 0.72889 0.79383 0 0.0040589 0 0.012585 0.05286 -0.56967 0.057936 -6.9751
3.1914 0.33177 0.32012 0.32683 0.31281 0.32966 0.36297 0.38279 0.37077 0.39228 0.35004 0.345 -6.7812 1.4716 2.6507 2.0005 0.24555 1.7666 0.83432 0.53319 0.72915 0.79186 0 0.0045221 0 0.013037 0.060582 -0.56379 0.066937 -7.1318
3.1953 0.34112 0.32666 0.35652 0.34701 0.3322 0.38251 0.36148 0.38742 0.35849 0.34832 0.37401 -6.7627 1.4704 2.6413 2.0012 0.24743 1.7826 0.837 0.53598 0.72698 0.79304 0 0.0045949 0 0.013795 0.083341 -0.55749 0.071666 -7.2003
3.1992 0.33576 0.32891 0.37751 0.37043 0.32739 0.38957 0.33948 0.38125 0.34778 0.34554 0.38128 -6.6902 1.4731 2.6279 2.0021 0.24774 1.7885 0.84002 0.53886 0.72472 0.79883 0 0.0036861 0 0.014235 0.11533 -0.55346 0.071754 -7.1172
3.2031 0.31584 0.32258 0.37161 0.37876 0.32447 0.37478 0.33307 0.36089 0.36794 0.33644 0.35901 -6.5528 1.4787 2.6226 2.0072 0.2503 1.784 0.84756 0.54323 0.72585 0.80955 0 0.0025283 0 0.013997 0.14573 -0.55405 0.06768 -6.9207
3.207 0.28274 0.30102 0.32682 0.37129 0.31699 0.33319 0.33422 0.33809 0.39777 0.33152 0.32719 -6.35 1.4868 2.6301 2.0213 0.26417 1.7762 0.86779 0.55711 0.73589 0.82812 0 0.0022006 0 0.013285 0.16221 -0.5594 0.059996 -6.6868
3.2109 0.23704 0.25981 0.25151 0.34191 0.28688 0.2718 0.32152 0.31294 0.40753 0.34183 0.31348 -6.0922 1.5006 2.6482 2.0489 0.29777 1.7743 0.91204 0.59115 0.76215 0.86228 0 0.0027637 0 0.012661 0.15567 -0.56431 0.048947 -6.4097
3.2148 0.17882 0.19979 0.17223 0.27964 0.22336 0.2059 0.28484 0.27439 0.38637 0.35824 0.32444 -5.7968 1.526 2.6755 2.093 0.35349 1.7849 0.99031 0.65167 0.8116 0.92192 0 0.003083 0 0.01254 0.12378 -0.55845 0.034694 -5.9584
3.2188 0.10982 0.12687 0.11235 0.18001 0.13611 0.14427 0.23556 0.21406 0.34816 0.34927 0.33595 -5.4818 1.567 2.7175 2.1542 0.42756 1.8127 1.1055 0.73702 0.88843 1.0134 0 0.0022599 0 0.012887 0.071807 -0.53219 0.017697 -5.1524
3.2227 0.035203 0.049094 0.070274 0.05444 0.047572 0.077839 0.19132 0.13643 0.30995 0.28327 0.31183 -5.1624 1.6222 2.7855 2.2306 0.51459 1.8652 1.2507 0.84051 0.99333 1.1357 0 0.0012976 0 0.013375 0.010273 -0.48436 -0.0012652 -3.8808
3.2266 -0.037559 -0.026364 0.020098 -0.073494 -0.027687 -0.012423 0.15338 0.053912 0.26653 0.15528 0.23192 -4.8477 1.6854 2.8876 2.3191 0.61178 1.9546 1.4126 0.95669 1.1241 1.2802 0 0.0030933 0 0.013802 -0.048995 -0.42512 -0.021439 -2.1624
3.2305 -0.10217 -0.094863 -0.061757 -0.18195 -0.093315 -0.13127 0.10282 -0.026594 0.18947 -0.0064758 0.10442 -4.5416 1.7502 3.0224 2.4169 0.71839 2.0929 1.577 1.0842 1.2755 1.435 0 0.010331 0 0.014354 -0.096304 -0.37041 -0.042247 -0.12153
3.2344 -0.15666 -0.15436 -0.16808 -0.26072 -0.15948 -0.25242 0.019762 -0.10904 0.054194 -0.16005 -0.044936 -4.2453 1.8136 3.1787 2.5215 0.83164 2.2832 1.7342 1.2226 1.4382 1.5884 0 0.023002 0 0.015436 -0.12574 -0.33202 -0.062839 2.0615
3.2383 -0.20356 -0.20485 -0.26036 -0.30925 -0.22346 -0.33147 -0.09615 -0.19883 -0.1312 -0.27684 -0.19103 -3.9639 1.8754 3.3417 2.6293 0.9439 2.5146 1.8795 1.3657 1.5977 1.731 0 0.037926 0 0.017243 -0.13524 -0.31119 -0.081435 4.1766
3.2422 -0.24686 -0.24786 -0.30114 -0.32924 -0.26742 -0.3432 -0.22677 -0.28975 -0.32488 -0.3536 -0.31716 -3.7099 1.9349 3.497 2.7338 1.0453 2.7647 2.0115 1.5011 1.7383 1.8576 0 0.050947 0 0.019497 -0.12617 -0.3008 -0.095418 6.0097
3.2461 -0.2882 -0.28543 -0.29046 -0.32404 -0.27947 -0.30904 -0.35428 -0.3642 -0.48052 -0.40391 -0.41147 -3.5015 1.9888 3.6314 2.826 1.1294 3.0084 2.1285 1.6157 1.8494 1.9667 0 0.059985 0 0.021579 -0.10332 -0.29308 -0.10271 7.4118
3.25 -0.3251 -0.31868 -0.26979 -0.30547 -0.27465 -0.28399 -0.4728 -0.40891 -0.57933 -0.4427 -0.46609 -3.353 2.0327 3.7334 2.8973 1.1968 3.2275 2.2272 1.7043 1.9312 2.0601 0 0.066247 0 0.022954 -0.074813 -0.28558 -0.10367 8.3877
3.2539 -0.3521 -0.34607 -0.2857 -0.29576 -0.28751 -0.30913 -0.5775 -0.43007 -0.63546 -0.47876 -0.48589 -3.2646 2.065 3.7968 2.9433 1.2521 3.4133 2.3029 1.7711 1.9926 2.1385 0 0.072582 0 0.023509 -0.050887 -0.28039 -0.10174 9.1035
3.2578 -0.36369 -0.36309 -0.34515 -0.31408 -0.33691 -0.37304 -0.64724 -0.44997 -0.67322 -0.51615 -0.49532 -3.2208 2.087 3.8267 2.9658 1.296 3.5641 2.3504 1.8218 2.0417 2.1964 0 0.080605 0 0.023537 -0.040916 -0.27897 -0.10173 9.7523
3.2617 -0.35699 -0.36397 -0.40523 -0.35611 -0.39758 -0.42171 -0.65066 -0.48577 -0.70242 -0.55458 -0.52576 -3.2019 2.0995 3.8373 2.9702 1.3214 3.6808 2.365 1.8527 2.0756 2.2221 0 0.089244 0 0.023457 -0.049417 -0.27908 -0.10633 10.36
3.2656 -0.33276 -0.34495 -0.40943 -0.38893 -0.41331 -0.41068 -0.58112 -0.53068 -0.71749 -0.58473 -0.58615 -3.2007 2.0985 3.8396 2.9598 1.3152 3.7637 2.3429 1.8478 2.0788 2.2026 0 0.095894 0 0.023537 -0.073198 -0.27717 -0.11356 10.715
3.2695 -0.29463 -0.3069 -0.33821 -0.37326 -0.34682 -0.34821 -0.48487 -0.55692 -0.71663 -0.5871 -0.64476 -3.2309 2.0759 3.8259 2.9304 1.2664 3.8105 2.282 1.7876 2.0324 2.1327 0 0.098817 0 0.023825 -0.10162 -0.27304 -0.11718 10.533
3.2734 -0.24708 -0.25517 -0.22715 -0.2976 -0.22035 -0.28333 -0.43984 -0.53861 -0.71344 -0.5444 -0.64826 -3.3179 2.0249 3.7673 2.8714 1.1733 3.8136 2.1811 1.6646 1.9264 2.0184 0 0.098376 0 0.024244 -0.12044 -0.27085 -0.11049 9.7217
3.2773 -0.19338 -0.19667 -0.13571 -0.19235 -0.10364 -0.24727 -0.48692 -0.47241 -0.72106 -0.46133 -0.56939 -3.4772 1.9465 3.6317 2.7721 1.0435 3.7584 2.039 1.4899 1.7654 1.8714 0 0.096076 0 0.024648 -0.11758 -0.27446 -0.090683 8.4985
3.2813 -0.1346 -0.13601 -0.095972 -0.10685 -0.054996 -0.20918 -0.57286 -0.37668 -0.72228 -0.3706 -0.4389 -3.6983 1.8503 3.4119 2.6305 0.88849 3.6254 1.8533 1.2875 1.5634 1.6981 0 0.092609 0 0.024765 -0.088179 -0.28214 -0.060855 7.2009
3.2852 -0.070575 -0.07397 -0.088217 -0.06757 -0.069494 -0.099426 -0.57014 -0.2718 -0.66177 -0.31073 -0.323 -3.9478 1.7486 3.1396 2.4576 0.71847 3.3997 1.6227 1.0798 1.3341 1.495 0 0.086983 0 0.024171 -0.036531 -0.28752 -0.028056 5.9434
3.2891 -0.002471 -0.0094036 -0.063777 -0.055854 -0.085593 0.11251 -0.37556 -0.1631 -0.48035 -0.28891 -0.25798 -4.1888 1.6498 2.8715 2.2736 0.54113 3.0829 1.3508 0.87745 1.0861 1.2559 0 0.077523 0 0.022449 0.025755 -0.28794 0.00073303 4.4497
3.293 0.064974 0.056818 0.0088386 -0.026848 -0.045795 0.36072 -0.0094627 -0.043412 -0.16911 -0.26327 -0.20267 -4.4027 1.5573 2.6546 2.0987 0.36496 2.7005 1.0512 0.68234 0.82866 0.98798 0 0.063589 0 0.019527 0.084109 -0.29296 0.02164 2.267
3.2969 0.12392 0.11934 0.11739 0.048048 0.047092 0.51277 0.37808 0.089686 0.20559 -0.16763 -0.06398 -4.5944 1.4728 2.5002 1.9447 0.20193 2.2957 0.74773 0.49852 0.57958 0.71909 0 0.046306 0 0.015901 0.1258 -0.32382 0.033967 -0.79054
3.3008 0.1672 0.16993 0.21964 0.15529 0.13395 0.47387 0.61269 0.22256 0.53541 0.035816 0.21439 -4.778 1.4009 2.3864 1.8142 0.066329 1.9133 0.47069 0.33982 0.3673 0.48982 0 0.027816 0 0.012498 0.1433 -0.40126 0.038139 -4.3602
3.3047 0.19298 0.20252 0.27959 0.25319 0.16022 0.27598 0.62911 0.33313 0.73935 0.32015 0.57657 -4.9577 1.3488 2.2878 1.707 -0.029851 1.5841 0.24999 0.22588 0.22101 0.33269 0 0.010147 0 0.010171 0.13553 -0.52969 0.034103 -7.6872
3.3086 0.20634 0.21776 0.29136 0.30982 0.13268 0.06591 0.51653 0.40896 0.81263 0.6066 0.86957 -5.1196 1.3221 2.2038 1.6285 -0.080823 1.3203 0.10927 0.1701 0.15661 0.25581 0 -0.0051341 0 0.0092062 0.10728 -0.68948 0.021929 -10.101
3.3125 0.21579 0.22309 0.27421 0.32728 0.1142 -0.0056239 0.43434 0.45546 0.8145 0.81619 0.95058 -5.2419 1.3211 2.1613 1.591 -0.087306 1.1246 0.063085 0.17091 0.16994 0.24464 0 -0.016523 0 0.0092077 0.067598 -0.84358 0.0038109 -11.4
3.3164 0.22697 0.22761 0.25143 0.33101 0.16036 0.09933 0.4725 0.48525 0.80868 0.91487 0.80145 -5.3125 1.3413 2.1899 1.6077 -0.053837 1.0021 0.11559 0.21439 0.24269 0.27954 0 -0.022569 0 0.0094581 0.02776 -0.95385 -0.015019 -11.826
3.3203 0.23848 0.23544 0.23675 0.33965 0.26083 0.28475 0.58129 0.50073 0.81064 0.91493 0.54969 -5.3386 1.3778 2.293 1.6816 0.01381 0.96493 0.25871 0.28548 0.35524 0.35314 0 -0.022839 0 0.0094454 -0.0010177 -0.99636 -0.028131 -11.698
3.3242 0.24362 0.24284 0.23579 0.34823 0.34515 0.4098 0.6298 0.48964 0.78617 0.84022 0.37143 -5.3395 1.4275 2.4405 1.7998 0.10903 1.0229 0.47063 0.37739 0.49534 0.47194 0 -0.018955 0 0.0091392 -0.010232 -0.96749 -0.031553 -11.073
3.3281 0.23637 0.24154 0.25065 0.33987 0.34838 0.40425 0.53425 0.43887 0.69589 0.69715 0.35471 -5.3295 1.4886 2.5899 1.9378 0.2234 1.1714 0.71821 0.49082 0.65663 0.64183 0 -0.014129 0 0.0088615 0.0032948 -0.88074 -0.026296 -9.772
3.332 0.21649 0.22562 0.27566 0.30912 0.27251 0.30791 0.33543 0.35109 0.53919 0.48383 0.43749 -5.3059 1.5567 2.715 2.0707 0.34645 1.386 0.96562 0.62499 0.83108 0.85221 0 -0.010916 0 0.0089523 0.035726 -0.75959 -0.017524 -7.7031
3.3359 0.18918 0.1961 0.29017 0.26924 0.18296 0.20903 0.15699 0.24578 0.35649 0.22421 0.4706 -5.2514 1.6248 2.8181 2.1849 0.46718 1.6312 1.1862 0.76974 1.0048 1.0741 0 -0.0089637 0 0.0095608 0.076569 -0.63068 -0.010842 -5.1305
3.3398 0.15995 0.15937 0.2647 0.23611 0.14407 0.15253 0.089842 0.14388 0.19243 -0.017239 0.34792 -5.1489 1.6853 2.9185 2.2811 0.57605 1.8758 1.3699 0.90657 1.1618 1.2739 0 -0.0051018 0 0.010689 0.11152 -0.51822 -0.0086718 -2.6012
3.3438 0.12968 0.1214 0.18454 0.20894 0.15702 0.10955 0.11337 0.053902 0.059915 -0.16826 0.091947 -4.9951 1.7345 3.0295 2.3669 0.66614 2.104 1.52 1.0177 1.2909 1.4304 0 0.003837 0 0.012325 0.12708 -0.43823 -0.0095706 -0.57953
3.3477 0.094703 0.083091 0.070839 0.17122 0.16081 0.029853 0.12335 -0.024833 -0.060485 -0.20563 -0.17242 -4.8048 1.7724 3.1447 2.4471 0.73334 2.3146 1.6425 1.0951 1.3892 1.5403 0 0.01775 0 0.014437 0.11513 -0.39391 -0.010764 0.85986
3.3516 0.051697 0.041419 -0.026435 0.11089 0.094222 -0.087304 0.033274 -0.087458 -0.18902 -0.18035 -0.32373 -4.6023 1.8005 3.2424 2.5167 0.77679 2.5096 1.7355 1.143 1.458 1.6104 0 0.03262 0 0.016812 0.075773 -0.37564 -0.011471 1.9935
3.3555 0.002612 -0.0049618 -0.065328 0.036175 -0.041638 -0.183 -0.14863 -0.11841 -0.3183 -0.17892 -0.33389 -4.4086 1.8188 3.3007 2.5639 0.79971 2.6837 1.7894 1.1714 1.4969 1.6454 0 0.043338 0 0.01897 0.017279 -0.36761 -0.01404 3.1119
3.3594 -0.045177 -0.05132 -0.048211 -0.03167 -0.17951 -0.1997 -0.33278 -0.1072 -0.41629 -0.24868 -0.2713 -4.2328 1.827 3.3101 2.5781 0.80896 2.8222 1.7958 1.189 1.5031 1.6456 0 0.047605 0 0.020344 -0.046471 -0.35774 -0.021956 4.2111
3.3633 -0.083651 -0.088578 -0.02189 -0.080366 -0.24253 -0.14654 -0.42921 -0.070219 -0.45483 -0.35418 -0.22815 -4.0722 1.8263 3.275 2.5585 0.81173 2.9078 1.7581 1.1987 1.4762 1.6119 0 0.047435 0 0.020659 -0.10002 -0.34399 -0.036484 4.9947
3.3672 -0.10942 -0.11022 -0.037442 -0.1171 -0.20741 -0.096542 -0.41568 -0.050442 -0.4327 -0.40753 -0.24398 -3.9193 1.8204 3.21 2.515 0.81072 2.9306 1.693 1.1981 1.424 1.5541 0 0.046975 0 0.020169 -0.13057 -0.33237 -0.054797 5.1605
3.3711 -0.12485 -0.11813 -0.10498 -0.15481 -0.11908 -0.11566 -0.33659 -0.085818 -0.37105 -0.34805 -0.28819 -3.7708 1.8122 3.1343 2.4633 0.8018 2.8942 1.6219 1.183 1.3612 1.4884 0 0.04877 0 0.019495 -0.13144 -0.32895 -0.071125 4.6863
3.375 -0.13464 -0.12152 -0.18567 -0.19099 -0.050043 -0.19624 -0.24904 -0.17127 -0.29046 -0.19991 -0.30306 -3.6316 1.8002 3.0663 2.4168 0.77749 2.8147 1.5592 1.1504 1.3016 1.4297 0 0.051943 0 0.019165 -0.10408 -0.33337 -0.080007 3.8588
3.3789 -0.14155 -0.12922 -0.22866 -0.20642 -0.045632 -0.2645 -0.17707 -0.25289 -0.19702 -0.054699 -0.2584 -3.5139 1.7802 3.0181 2.3816 0.73468 2.7139 1.5083 1.1009 1.2503 1.3836 0 0.053735 0 0.019236 -0.05806 -0.33933 -0.079308 3.0475
3.3828 -0.1452 -0.14187 -0.21735 -0.18857 -0.10023 -0.25539 -0.11339 -0.26705 -0.091929 0.0051504 -0.1708 -3.4301 1.7506 2.99 2.3573 0.68032 2.6116 1.466 1.0405 1.2047 1.3472 0 0.052586 0 0.019343 -0.0085174 -0.34097 -0.071081 2.4504
3.3867 -0.144 -0.15085 -0.18072 -0.15259 -0.17384 -0.17818 -0.051896 -0.19375 0.0097482 -0.027329 -0.08169 -3.385 1.7178 2.9719 2.3403 0.62957 2.5198 1.4311 0.98062 1.1621 1.3173 0 0.049605 0 0.019102 0.02848 -0.33822 -0.060058 2.0272
3.3906 -0.13711 -0.14499 -0.16061 -0.13074 -0.22411 -0.10545 -0.0061582 -0.075939 0.077123 -0.08616 -0.023787 -3.3724 1.6938 2.9528 2.328 0.59667 2.4428 1.4068 0.93478 1.1269 1.2948 0 0.047151 0 0.018499 0.041389 -0.33606 -0.05101 1.6314
3.3945 -0.12398 -0.11923 -0.16902 -0.13542 -0.22672 -0.096795 0.0061232 0.015083 0.085672 -0.09777 -0.0050827 -3.3774 1.687 2.9322 2.3196 0.58565 2.3809 1.396 0.9119 1.1091 1.2826 0 0.046276 0 0.01788 0.027368 -0.33876 -0.046485 1.1813
3.3984 -0.10234 -0.078068 -0.1782 -0.13573 -0.17932 -0.13596 -0.010704 0.038067 0.042434 -0.046699 -0.014304 -3.3847 1.6952 2.9217 2.3141 0.58834 2.3357 1.3947 0.91059 1.114 1.2783 0 0.045814 0 0.017601 -0.0065555 -0.34539 -0.045824 0.71841
3.4023 -0.068319 -0.031583 -0.15145 -0.080602 -0.099189 -0.14649 -0.028432 0.011454 -0.01371 0.017492 -0.033001 -3.3863 1.7065 2.9316 2.3088 0.59115 2.3117 1.3914 0.91897 1.1335 1.2723 0 0.044028 0 0.017665 -0.045878 -0.35093 -0.045571 0.33818
3.4063 -0.020219 0.011555 -0.081476 0.045868 -0.019307 -0.070406 -0.021643 -0.011167 -0.040788 0.034105 -0.04291 -3.3836 1.7088 2.9556 2.2991 0.58452 2.3118 1.3739 0.9215 1.1474 1.2527 0 0.040899 0 0.017724 -0.073672 -0.35173 -0.041059 0.088646
3.4102 0.036946 0.047982 0.0026698 0.19205 0.024756 0.069142 0.0078768 0.0060967 -0.025774 -0.0075463 -0.030425 -3.3838 1.6991 2.9679 2.2809 0.5674 2.3302 1.3369 0.90805 1.1352 1.2154 0 0.038457 0 0.017406 -0.076471 -0.34948 -0.028722 -0.076016
3.4141 0.090983 0.078094 0.064818 0.27047 0.019295 0.18399 0.037482 0.051416 0.010395 -0.056447 0.0069462 -3.3925 1.6834 2.9419 2.2536 0.54395 2.3485 1.2855 0.87855 1.0899 1.167 0 0.038645 0 0.016647 -0.048988 -0.34974 -0.0083449 -0.27803
3.418 0.12829 0.10224 0.094539 0.23331 -0.0091062 0.19934 0.053247 0.084254 0.03878 -0.04585 0.056302 -3.4087 1.6686 2.8741 2.2208 0.51739 2.3416 1.2299 0.84028 1.0227 1.1194 0 0.040916 0 0.015726 0.0038116 -0.35692 0.015874 -0.66565
3.4219 0.14221 0.11922 0.10944 0.1224 -0.0058368 0.11801 0.067737 0.080604 0.052932 0.047162 0.096466 -3.4248 1.655 2.7928 2.1885 0.48747 2.2926 1.1785 0.8012 0.95565 1.0807 0 0.042187 0 0.014996 0.067976 -0.37071 0.036429 -1.3447
3.4258 0.13726 0.12818 0.12736 0.041277 0.06739 0.01197 0.10434 0.057561 0.073954 0.18144 0.11565 -3.4304 1.6374 2.7382 2.1619 0.45366 2.2055 1.1354 0.76556 0.90812 1.0515 0 0.039467 0 0.014619 0.12494 -0.38722 0.045752 -2.2968
3.4297 0.12543 0.13079 0.14166 0.068544 0.19061 -0.044033 0.16581 0.05396 0.1265 0.28539 0.12385 -3.4163 1.6133 2.7305 2.1433 0.41985 2.1059 1.1019 0.73504 0.88658 1.0283 0 0.032704 0 0.014542 0.15773 -0.40296 0.040174 -3.3264
3.4336 0.1173 0.13022 0.12842 0.19024 0.28922 -0.029307 0.22439 0.089274 0.21084 0.31198 0.14456 -3.3768 1.5889 2.7543 2.1327 0.39473 2.0267 1.0802 0.71243 0.88434 1.0106 0 0.025067 0 0.014667 0.1568 -0.41703 0.02236 -4.1113
3.4375 0.11475 0.1275 0.078008 0.31369 0.28974 0.024226 0.24707 0.14355 0.29844 0.2688 0.19033 -3.3088 1.5757 2.7734 2.1299 0.38692 1.9868 1.0747 0.70308 0.88969 1.0028 0 0.020295 0 0.014974 0.12321 -0.4295 0.00054007 -4.3774
3.4414 0.11086 0.11909 0.014741 0.3495 0.18312 0.076686 0.22879 0.17722 0.35364 0.20318 0.24593 -3.2119 1.5813 2.7655 2.1366 0.39951 1.9813 1.089 0.71223 0.89606 1.0105 0 0.0196 0 0.015436 0.067887 -0.43853 -0.015401 -4.0869
3.4453 0.095987 0.098898 -0.020878 0.28441 0.036671 0.11383 0.19526 0.16818 0.35898 0.16093 0.27828 -3.0872 1.6034 2.743 2.1561 0.42937 1.989 1.1245 0.74143 0.90777 1.0363 0 0.020977 0 0.015869 0.0073225 -0.44017 -0.019042 -3.4682
3.4492 0.064779 0.063409 -0.012918 0.17941 -0.06104 0.13861 0.17096 0.12747 0.3213 0.15408 0.26504 -2.9383 1.6327 2.7426 2.1901 0.47181 1.9938 1.1807 0.78853 0.93802 1.08 0 0.02146 0 0.015966 -0.042208 -0.43143 -0.01099 -2.8177
3.4531 0.018659 0.015073 0.0076279 0.10142 -0.074968 0.14323 0.14872 0.080204 0.25805 0.15906 0.21283 -2.7718 1.6632 2.7927 2.2376 0.52552 2.0005 1.2572 0.85132 1.0004 1.1425 0 0.020076 0 0.015572 -0.069662 -0.41364 0.0011094 -2.2239
3.457 -0.036597 -0.039313 -0.015149 0.059745 -0.04967 0.10517 0.098237 0.035488 0.18189 0.14027 0.14542 -2.5984 1.697 2.889 2.295 0.5927 2.0333 1.3542 0.93051 1.099 1.2274 0 0.018741 0 0.014967 -0.071888 -0.3921 0.0062517 -1.4737
3.4609 -0.094782 -0.093572 -0.11309 0.0081874 -0.062528 0.016757 0.0068398 -0.020739 0.098568 0.077259 0.075299 -2.4323 1.7406 3.0006 2.3598 0.67427 2.1174 1.4705 1.0279 1.2232 1.337 0 0.020399 0 0.014792 -0.053725 -0.37215 -0.0043963 -0.26228
3.4648 -0.15104 -0.14544 -0.26294 -0.09571 -0.1488 -0.089282 -0.094373 -0.1032 0.013786 -0.022846 -0.008792 -2.2895 1.7955 3.0994 2.4326 0.76545 2.2585 1.6009 1.1409 1.3523 1.4663 0 0.0263 0 0.015597 -0.026081 -0.3556 -0.032893 1.4637
3.4688 -0.20113 -0.19506 -0.40202 -0.23949 -0.26952 -0.15792 -0.15507 -0.20193 -0.06559 -0.13266 -0.12179 -2.1817 1.854 3.1849 2.5158 0.85649 2.4373 1.7363 1.2595 1.4683 1.6021 0 0.034932 0 0.017354 -0.0026164 -0.34095 -0.073115 3.3629
3.4727 -0.24074 -0.24084 -0.47577 -0.36484 -0.35092 -0.16447 -0.1611 -0.28425 -0.14054 -0.2237 -0.25162 -2.1111 1.9048 3.2799 2.6088 0.93838 2.6242 1.8668 1.3695 1.5669 1.729 0 0.043388 0 0.019399 0.0044482 -0.32678 -0.11319 4.9278
3.4766 -0.26664 -0.27756 -0.47443 -0.42375 -0.35489 -0.1467 -0.1607 -0.3242 -0.22609 -0.28421 -0.35623 -2.0692 1.9421 3.404 2.7039 1.0078 2.7992 1.9846 1.4611 1.6581 1.8374 0 0.049712 0 0.020899 -0.011441 -0.31408 -0.14052 5.901
3.4805 -0.27895 -0.29937 -0.42978 -0.42073 -0.31142 -0.17422 -0.22461 -0.32855 -0.34041 -0.32447 -0.39951 -2.0438 1.9693 3.5488 2.7872 1.0668 2.9629 2.0831 1.5339 1.7541 1.9253 0 0.054121 0 0.021474 -0.048359 -0.305 -0.14705 6.4868
3.4844 -0.28139 -0.30457 -0.38153 -0.39848 -0.28376 -0.2773 -0.37265 -0.33091 -0.4819 -0.36531 -0.39228 -2.031 1.9931 3.6784 2.8451 1.1171 3.1278 2.1555 1.5936 1.8521 1.9927 0 0.058265 0 0.021436 -0.095982 -0.29958 -0.13246 7.1308
3.4883 -0.27808 -0.2968 -0.34755 -0.3863 -0.30343 -0.40562 -0.54126 -0.3587 -0.61835 -0.41746 -0.39093 -2.0429 2.0141 3.7538 2.8703 1.1553 3.2983 2.1941 1.6416 1.9287 2.0347 0 0.063511 0 0.021435 -0.13899 -0.29487 -0.10405 8.0551
3.4922 -0.26897 -0.28065 -0.32097 -0.3691 -0.33968 -0.46446 -0.63269 -0.40632 -0.70575 -0.46762 -0.44546 -2.1039 2.0247 3.7584 2.8644 1.1718 3.4574 2.1933 1.6675 1.9533 2.0412 0 0.069801 0 0.021865 -0.16254 -0.28812 -0.073648 8.9864
3.4961 -0.24789 -0.25564 -0.2871 -0.30969 -0.33132 -0.39933 -0.60385 -0.44142 -0.72407 -0.48546 -0.54432 -2.2346 2.0141 3.7028 2.8327 1.1552 3.5709 2.1519 1.6517 1.9093 2.0037 0 0.075814 0 0.022553 -0.15736 -0.28066 -0.052651 9.3552
3.5 -0.20583 -0.21501 -0.23706 -0.19743 -0.24663 -0.24714 -0.50663 -0.43615 -0.69514 -0.44936 -0.61495 -2.4365 1.9771 3.6088 2.7765 1.0971 3.6063 2.0715 1.576 1.8062 1.9206 0 0.07994 0 0.022986 -0.12236 -0.27758 -0.04705 8.7918
3.5039 -0.13781 -0.15144 -0.16673 -0.067908 -0.11248 -0.10152 -0.43431 -0.38988 -0.65945 -0.37005 -0.58796 -2.6883 1.9152 3.4881 2.6905 0.99433 3.5514 1.9503 1.4348 1.6679 1.7947 0 0.081104 0 0.022811 -0.064182 -0.28235 -0.054209 7.4504
3.5078 -0.048303 -0.065173 -0.071372 0.029448 0.012513 -0.024472 -0.42294 -0.32063 -0.62964 -0.2879 -0.46509 -2.957 1.8329 3.3352 2.5673 0.8479 3.4163 1.7786 1.2381 1.5073 1.625 0 0.078919 0 0.022094 0.0054222 -0.29205 -0.063077 5.84
3.5117 0.049053 0.032897 0.049829 0.081307 0.090445 0.0081226 -0.40723 -0.23742 -0.56609 -0.24022 -0.31974 -3.2159 1.7327 3.1388 2.4059 0.66336 3.2194 1.543 1.005 1.3108 1.4038 0 0.073368 0 0.021127 0.072904 -0.2995 -0.058649 4.3147
3.5156 0.13762 0.12623 0.18151 0.12325 0.13068 0.072508 -0.28118 -0.12717 -0.40494 -0.22382 -0.2214 -3.453 1.6169 2.8976 2.2164 0.45202 2.9681 1.2389 0.75545 1.051 1.1264 0 0.064415 0 0.020003 0.12602 -0.30269 -0.029732 2.7138
3.5195 0.20573 0.20164 0.29052 0.2003 0.16946 0.20909 -0.0090439 0.027288 -0.11894 -0.18795 -0.15624 -3.6671 1.4929 2.6303 2.0166 0.23176 2.6537 0.88162 0.50651 0.72141 0.80717 0 0.051881 0 0.018449 0.1564 -0.31352 0.023233 0.51482
3.5234 0.25107 0.25491 0.34551 0.31595 0.22884 0.37056 0.32321 0.21704 0.24379 -0.070192 -0.029342 -3.8559 1.3745 2.3711 1.8242 0.024271 2.266 0.50688 0.27399 0.36234 0.48549 0 0.035714 0 0.016112 0.16133 -0.35643 0.084925 -2.6216
3.5273 0.27895 0.28898 0.34353 0.42334 0.297 0.46033 0.57186 0.40027 0.58266 0.15142 0.24041 -4.0114 1.277 2.1571 1.6502 -0.151 1.8173 0.15812 0.075226 0.050866 0.21254 0 0.016646 0 0.013048 0.14413 -0.45514 0.12976 -6.4143
3.5313 0.29644 0.30799 0.31603 0.46808 0.34478 0.42424 0.65776 0.53093 0.81311 0.43477 0.61821 -4.125 1.2089 2.0141 1.5013 -0.28189 1.3554 -0.1293 -0.072578 -0.14292 0.024981 0 -0.0031322 0 0.0099209 0.11277 -0.61603 0.13363 -10.043
3.5352 0.30676 0.3131 0.30324 0.43894 0.35592 0.30432 0.63 0.59636 0.92147 0.70153 0.94881 -4.1961 1.1693 1.948 1.3858 -0.36353 0.95173 -0.33469 -0.15762 -0.20056 -0.072651 0 -0.019973 0 0.0076636 0.077043 -0.82037 0.087177 -12.689
3.5391 0.30794 0.30354 0.31822 0.37562 0.33907 0.20135 0.60884 0.62445 0.95882 0.89345 1.0698 -4.2325 1.1545 1.9437 1.3178 -0.3937 0.66782 -0.44577 -0.17731 -0.16273 -0.10162 0 -0.030105 0 0.0068603 0.045569 -1.0307 0.0030343 -14.061
3.543 0.29578 0.28046 0.33589 0.32849 0.31385 0.18382 0.66429 0.65062 0.98328 1.0064 0.94861 -4.2403 1.1656 1.9759 1.3141 -0.36878 0.52453 -0.44884 -0.13655 -0.091116 -0.083326 0 -0.031907 0 0.0073432 0.023961 -1.206 -0.088227 -14.459
3.5469 0.26828 0.24833 0.31944 0.31358 0.29055 0.23249 0.7499 0.6765 1.0069 1.0714 0.71667 -4.2143 1.2094 2.0266 1.3842 -0.28505 0.49708 -0.32812 -0.042145 -0.015318 -0.016751 0 -0.027517 0 0.008345 0.014504 -1.3143 -0.15209 -14.353
3.5508 0.22789 0.21228 0.25884 0.307 0.26485 0.27096 0.75599 0.66332 0.99536 1.1011 0.56137 -4.1398 1.2898 2.1015 1.523 -0.14452 0.54175 -0.078074 0.10136 0.090321 0.12085 0 -0.021988 0 0.009073 0.016611 -1.3373 -0.16668 -13.886
3.5547 0.1801 0.1741 0.18214 0.27804 0.22783 0.24533 0.62704 0.56952 0.91321 1.057 0.56681 -4.0077 1.3992 2.2289 1.7114 0.040668 0.6348 0.28164 0.29047 0.27955 0.35042 0 -0.019849 0 0.0092474 0.027071 -1.2695 -0.1328 -12.739
3.5586 0.1303 0.13173 0.12704 0.22119 0.17544 0.17042 0.42357 0.39652 0.76506 0.87446 0.64491 -3.828 1.5201 2.4382 1.9253 0.25032 0.79307 0.70353 0.51794 0.57974 0.6656 0 -0.021341 0 0.0092163 0.040071 -1.1191 -0.072293 -10.463
3.5625 0.081642 0.083052 0.10138 0.15407 0.10749 0.10005 0.26508 0.19644 0.58824 0.53019 0.61874 -3.6285 1.6357 2.7294 2.1453 0.46409 1.0582 1.1279 0.76967 0.9571 1.0274 0 -0.021566 0 0.009627 0.047991 -0.91141 -0.016324 -6.9633
3.5664 0.03551 0.030439 0.074512 0.090642 0.023859 0.060345 0.21086 0.032181 0.40807 0.090513 0.38274 -3.4361 1.7405 3.0613 2.3608 0.6683 1.4554 1.507 1.0263 1.3318 1.3831 0 -0.013875 0 0.010952 0.043772 -0.68894 0.0096272 -2.7157
3.5703 -0.0064248 -0.0188 0.010606 0.026678 -0.070314 0.021538 0.19887 -0.072776 0.20647 -0.30898 -0.0036751 -3.258 1.8392 3.3703 2.566 0.8562 1.9593 1.8203 1.268 1.6304 1.6928 0 0.0047116 0 0.013217 0.02425 -0.50037 -0.0036057 1.441
3.5742 -0.041133 -0.056686 -0.088701 -0.044099 -0.15399 -0.060964 0.10591 -0.14648 -0.057401 -0.54593 -0.36838 -3.0807 1.9349 3.6103 2.7539 1.0221 2.4953 2.0705 1.4785 1.8308 1.9412 0 0.030437 0 0.016046 -0.0075468 -0.38041 -0.046759 4.7614
3.5781 -0.065436 -0.079735 -0.17707 -0.10554 -0.1925 -0.18233 -0.12867 -0.23162 -0.39153 -0.59278 -0.57018 -2.8871 2.0199 3.7788 2.9125 1.1563 2.9781 2.2656 1.6449 1.9639 2.1294 0 0.054943 0 0.018921 -0.042945 -0.33314 -0.098041 6.9446
3.582 -0.078388 -0.090353 -0.20215 -0.12268 -0.16198 -0.27395 -0.43673 -0.33705 -0.73726 -0.53075 -0.60188 -2.6777 2.0781 3.9051 3.0266 1.2463 3.357 2.4034 1.757 2.0716 2.2569 0 0.071191 0 0.021419 -0.071057 -0.33218 -0.13336 8.1669
3.5859 -0.082371 -0.093627 -0.15419 -0.077638 -0.078135 -0.26058 -0.6771 -0.42619 -0.99717 -0.48338 -0.56772 -2.473 2.098 4.0085 3.0825 1.2834 3.6337 2.4695 1.8074 2.1615 2.3137 0 0.078353 0 0.023319 -0.083161 -0.34 -0.13648 8.8357
3.5898 -0.081569 -0.093005 -0.077015 0.00016495 0.0027841 -0.13509 -0.75815 -0.4535 -1.1045 -0.52191 -0.57072 -2.2976 2.0823 4.0648 3.072 1.2687 3.8377 2.4487 1.7939 2.1963 2.2878 0 0.081533 0 0.024571 -0.075673 -0.3328 -0.10546 9.2754
3.5938 -0.079043 -0.088903 -0.029871 0.049278 0.021972 0.024551 -0.70819 -0.41239 -1.0709 -0.6168 -0.62255 -2.1588 2.0446 4.0154 2.9945 1.2102 3.9815 2.3384 1.7207 2.126 2.1788 0 0.086565 0 0.025208 -0.050667 -0.31271 -0.053396 9.5433
3.5977 -0.075036 -0.080803 -0.036628 0.030142 -0.03327 0.11564 -0.62893 -0.3459 -0.96605 -0.6712 -0.65403 -2.0426 1.9957 3.8181 2.859 1.1162 4.0346 2.1538 1.596 1.9333 2.0041 0 0.094407 0 0.025261 -0.014656 -0.29857 -0.0028007 9.4487
3.6016 -0.068021 -0.069807 -0.070539 -0.035135 -0.11614 0.093251 -0.58361 -0.30812 -0.84836 -0.60545 -0.60032 -1.929 1.9342 3.4959 2.6836 0.9893 3.9411 1.921 1.4281 1.6536 1.7898 0 0.10007 0 0.02473 0.023095 -0.30477 0.02433 8.7228
3.6055 -0.057325 -0.058604 -0.086567 -0.082002 -0.15943 -0.00042817 -0.53362 -0.31231 -0.71152 -0.42349 -0.46705 -1.8115 1.8509 3.1383 2.493 0.82879 3.6679 1.6657 1.2242 1.3533 1.5579 0 0.09695 0 0.023607 0.052291 -0.3269 0.016833 7.2227
3.6094 -0.044722 -0.049055 -0.066379 -0.067351 -0.13402 -0.081917 -0.38633 -0.31495 -0.49921 -0.2095 -0.31407 -1.7009 1.7436 2.8479 2.3118 0.64023 3.2439 1.4055 0.9948 1.0873 1.319 0 0.082749 0 0.021936 0.063887 -0.34674 -0.020001 5.0494
3.6133 -0.033448 -0.040483 -0.030797 -0.013948 -0.071796 -0.098888 -0.10495 -0.25185 -0.17513 -0.060316 -0.18381 -1.611 1.6265 2.6737 2.1562 0.44246 2.758 1.15 0.76015 0.87093 1.0786 0 0.061707 0 0.019877 0.053166 -0.35182 -0.06675 2.5132
3.6172 -0.025735 -0.03094 -0.010359 0.013203 -0.030892 -0.062459 0.22987 -0.094711 0.21747 -0.0088304 -0.056351 -1.5407 1.5245 2.5868 2.0299 0.26529 2.3119 0.90695 0.55102 0.68812 0.84753 0 0.04136 0 0.01771 0.022499 -0.3515 -0.099384 -0.031751
3.6211 -0.021381 -0.020365 -0.0086198 -0.022418 -0.037434 -0.018804 0.46979 0.12055 0.56504 0.0013167 0.11966 -1.4722 1.4574 2.5173 1.9288 0.13779 1.9658 0.68984 0.40001 0.52353 0.64762 0 0.026798 0 0.015769 -0.018293 -0.3741 -0.10122 -2.3618
3.625 -0.018747 -0.012148 0.0007234 -0.084442 -0.062472 0.0013355 0.51611 0.31594 0.75804 0.070119 0.3542 -1.3873 1.4288 2.4225 1.8507 0.075857 1.7173 0.52185 0.32779 0.38952 0.50693 0 0.017506 0 0.014311 -0.055153 -0.44517 -0.071067 -4.4264
3.6289 -0.01705 -0.011028 0.039297 -0.09635 -0.0574 0.0036672 0.39812 0.42305 0.76856 0.25852 0.58011 -1.2845 1.4297 2.3246 1.8036 0.078033 1.5266 0.43341 0.33435 0.32446 0.44888 0 0.0093686 0 0.013419 -0.075453 -0.56335 -0.023483 -6.2152
3.6328 -0.017584 -0.019001 0.090222 -0.023217 -0.010994 0.0095871 0.24464 0.42198 0.66621 0.53004 0.69617 -1.1803 1.4504 2.2898 1.8038 0.13151 1.367 0.45205 0.40258 0.36497 0.48366 0 -0.00030726 0 0.012978 -0.073135 -0.69312 0.018631 -7.5669
3.6367 -0.022661 -0.033165 0.10476 0.08081 0.032504 0.025479 0.17846 0.34212 0.56052 0.76109 0.65027 -1.0922 1.4899 2.3686 1.8644 0.22223 1.2566 0.58831 0.51125 0.51602 0.60597 0 -0.0094622 0 0.012759 -0.050578 -0.78159 0.035027 -8.1194
3.6406 -0.033433 -0.047761 0.047787 0.1138 0.016008 0.037023 0.22675 0.23233 0.51828 0.81611 0.48357 -1.0218 1.5524 2.5521 1.9843 0.34069 1.2477 0.82541 0.64687 0.74319 0.79819 0 -0.012682 0 0.01256 -0.016723 -0.78875 0.017305 -7.4981
3.6445 -0.048742 -0.058727 -0.061861 0.022632 -0.068623 0.0289 0.31675 0.12877 0.52061 0.63743 0.29408 -0.95557 1.6367 2.7801 2.1446 0.48019 1.3827 1.1209 0.80515 0.99243 1.0352 0 -0.005998 0 0.012344 0.01681 -0.71081 -0.027647 -5.6231
3.6484 -0.065904 -0.066688 -0.1591 -0.13817 -0.16396 0.0015247 0.34601 0.041971 0.48791 0.28778 0.15536 -0.88112 1.7306 2.991 2.3182 0.63158 1.6563 1.4223 0.98242 1.2211 1.2895 0 0.0092468 0 0.0123 0.039308 -0.58162 -0.081009 -2.8707
3.6523 -0.082367 -0.075806 -0.1857 -0.24684 -0.19665 -0.034796 0.25952 -0.035563 0.34651 -0.085506 0.065483 -0.80352 1.8169 3.1661 2.483 0.78085 2.0124 1.6885 1.1664 1.4167 1.5358 0 0.026941 0 0.012779 0.043316 -0.45207 -0.12041 0.081393
3.6563 -0.096558 -0.089694 -0.14079 -0.2208 -0.14724 -0.076211 0.075322 -0.11417 0.084103 -0.34139 -0.031846 -0.74279 1.8844 3.3307 2.6292 0.91248 2.3788 1.903 1.3358 1.5909 1.7551 0 0.040708 0 0.014102 0.026162 -0.3622 -0.12969 2.6326
3.6602 -0.10758 -0.10808 -0.08079 -0.090708 -0.07113 -0.12643 -0.14462 -0.19631 -0.24259 -0.42871 -0.18119 -0.71507 1.9336 3.5136 2.7556 1.0156 2.7086 2.0703 1.4699 1.7566 1.9359 0 0.048541 0 0.016313 -0.0088315 -0.32342 -0.10603 4.5658
3.6641 -0.11486 -0.12686 -0.067655 0.02746 -0.047434 -0.17855 -0.34001 -0.2741 -0.54514 -0.40455 -0.36869 -0.71628 1.9714 3.7069 2.8602 1.0875 2.9962 2.1993 1.5591 1.9067 2.0704 0 0.053706 0 0.019045 -0.052104 -0.32022 -0.061271 6.0383
3.668 -0.11852 -0.14102 -0.11328 0.035794 -0.10359 -0.20351 -0.47824 -0.33352 -0.75409 -0.37723 -0.53325 -0.72555 2.0012 3.8607 2.9334 1.1311 3.2575 2.2871 1.6074 2.0125 2.1508 0 0.061291 0 0.021628 -0.089946 -0.32681 -0.016664 7.2881
3.6719 -0.12004 -0.14759 -0.17122 -0.062802 -0.18869 -0.16962 -0.555 -0.3627 -0.84947 -0.41927 -0.61739 -0.72582 2.019 3.9177 2.9608 1.15 3.4951 2.3175 1.6241 2.0421 2.168 0 0.073412 0 0.023435 -0.10925 -0.32561 0.0067529 8.3369
3.6758 -0.12143 -0.14632 -0.1822 -0.17584 -0.22193 -0.081132 -0.58337 -0.36084 -0.85722 -0.51681 -0.60848 -0.72155 2.017 3.8549 2.9319 1.1428 3.6793 2.2745 1.6129 1.983 2.1166 0 0.087071 0 0.024245 -0.10308 -0.31534 -0.0021293 8.954
3.6797 -0.12295 -0.13829 -0.12978 -0.20973 -0.16998 0.0069361 -0.58186 -0.34166 -0.8204 -0.59132 -0.53935 -0.73588 1.991 3.6986 2.8483 1.1042 3.7621 2.1571 1.567 1.8526 2.0015 0 0.096343 0 0.02434 -0.073873 -0.30563 -0.0393 8.8932
3.6836 -0.1213 -0.12429 -0.05419 -0.14962 -0.078865 0.02559 -0.56135 -0.32573 -0.76661 -0.57087 -0.45775 -0.78971 1.9429 3.5016 2.7235 1.0281 3.7105 1.9838 1.4752 1.6858 1.8388 0 0.096949 0 0.02422 -0.032183 -0.30504 -0.087394 8.1509
3.6875 -0.1107 -0.10446 -0.013062 -0.060131 -0.029956 -0.0448 -0.51331 -0.32384 -0.69207 -0.44996 -0.39537 -0.88293 1.8772 3.3069 2.5775 0.91296 3.5316 1.7813 1.3324 1.5108 1.6494 0 0.089397 0 0.024142 0.0083677 -0.313 -0.12345 6.9865
3.6914 -0.086976 -0.079128 -0.027154 -0.015972 -0.062623 -0.14542 -0.4116 -0.32367 -0.5709 -0.29009 -0.35518 -0.99581 1.7971 3.1269 2.4281 0.76482 3.2688 1.5694 1.1471 1.3325 1.4492 0 0.078211 0 0.023864 0.036766 -0.32161 -0.12902 5.6819
3.6953 -0.051408 -0.049619 -0.061708 -0.033833 -0.1368 -0.18078 -0.23607 -0.29314 -0.38181 -0.16518 -0.31436 -1.1082 1.7053 2.9513 2.2865 0.59653 2.9727 1.3533 0.93931 1.1372 1.2449 0 0.06805 0 0.022853 0.047913 -0.3248 -0.098208 4.28
3.6992 -0.010788 -0.018032 -0.05938 -0.066983 -0.1697 -0.10083 -0.0041532 -0.2018 -0.13262 -0.10155 -0.23444 -1.2172 1.6088 2.7708 2.1568 0.42528 2.6731 1.1307 0.73349 0.91488 1.0392 0 0.060028 0 0.020801 0.042625 -0.32663 -0.040398 2.5615
3.7031 0.02687 0.013647 0.0068812 -0.057814 -0.11084 0.051403 0.22161 -0.045516 0.13609 -0.062646 -0.079217 -1.3349 1.5195 2.594 2.039 0.26911 2.372 0.90462 0.55147 0.68116 0.84012 0 0.051299 0 0.018024 0.02572 -0.34173 0.023282 0.29658
3.707 0.057351 0.044217 0.10916 0.0086028 0.014114 0.17416 0.36809 0.14527 0.37156 0.013462 0.15802 -1.4702 1.4505 2.4452 1.9331 0.14386 2.0623 0.69092 0.40959 0.4781 0.66575 0 0.038176 0 0.015366 0.0041375 -0.3869 0.068468 -2.4553
3.7109 0.081642 0.073094 0.18864 0.098357 0.12813 0.19468 0.40622 0.32065 0.53795 0.16064 0.43146 -1.6124 1.4089 2.3481 1.8428 0.060987 1.7534 0.5155 0.31868 0.35188 0.53793 0 0.02009 0 0.013638 -0.01421 -0.46991 0.077801 -5.2712
3.7148 0.1028 0.099573 0.20489 0.166 0.16963 0.12988 0.37676 0.43781 0.63123 0.36013 0.65083 -1.7345 1.3938 2.3122 1.7772 0.02611 1.4798 0.40425 0.2837 0.3238 0.47153 0 0.00097239 0 0.013065 -0.021659 -0.58262 0.048759 -7.5832
3.7188 0.12172 0.12228 0.16661 0.19216 0.13982 0.064558 0.35724 0.47953 0.6699 0.55821 0.73127 -1.8142 1.3998 2.3303 1.7497 0.038287 1.2867 0.37421 0.30204 0.3779 0.46788 0 -0.013167 0 0.013169 -0.012969 -0.70221 -0.0045681 -9.0005
3.7227 0.13608 0.13938 0.1196 0.18767 0.092231 0.070338 0.39463 0.45444 0.67257 0.70171 0.65593 -1.8525 1.4236 2.3862 1.7713 0.090349 1.2038 0.43003 0.36304 0.47516 0.51799 0 -0.018523 0 0.013205 0.012012 -0.79897 -0.057221 -9.4713
3.7266 0.1433 0.14945 0.1061 0.1706 0.080937 0.1434 0.46428 0.38534 0.64386 0.75887 0.49679 -1.873 1.464 2.4652 1.8429 0.17054 1.2288 0.56385 0.45111 0.58244 0.61101 0 -0.016114 0 0.012758 0.046995 -0.84668 -0.084604 -9.1835
3.7305 0.14396 0.15249 0.13224 0.14738 0.11713 0.21748 0.49474 0.29778 0.57923 0.71713 0.36482 -1.9009 1.5186 2.5595 1.9514 0.26537 1.3326 0.75559 0.55157 0.69206 0.73904 0 -0.0106 0 0.012022 0.080823 -0.83147 -0.074048 -8.3388
3.7344 0.14169 0.1502 0.1691 0.11679 0.16881 0.23335 0.43593 0.21462 0.47911 0.57605 0.3223 -1.942 1.5794 2.6676 2.0735 0.3629 1.4804 0.97433 0.65507 0.81671 0.894 0 -0.0063776 0 0.011574 0.10177 -0.75689 -0.030847 -7.0205
3.7383 0.13957 0.14525 0.18183 0.085108 0.19561 0.19313 0.30511 0.1521 0.35417 0.35326 0.33237 -1.9779 1.6356 2.7885 2.1862 0.45483 1.651 1.1843 0.75691 0.96614 1.0613 0 -0.0042547 0 0.011886 0.1025 -0.64374 0.0245 -5.2533
3.7422 0.1368 0.13964 0.15887 0.069087 0.18248 0.14833 0.16702 0.11378 0.21577 0.096668 0.29537 -1.9817 1.6799 2.916 2.2767 0.53648 1.8405 1.3559 0.85266 1.1273 1.2184 0 -0.0014091 0 0.012988 0.083024 -0.52366 0.066403 -3.1572
3.7461 0.12937 0.13323 0.11731 0.080741 0.1446 0.13995 0.070193 0.086923 0.065327 -0.12146 0.14446 -1.9379 1.7124 3.035 2.3441 0.60472 2.0504 1.4754 0.93463 1.266 1.3428 0 0.005536 0 0.014512 0.050333 -0.42736 0.076353 -1.0168
3.75 0.1144 0.12357 0.083929 0.11172 0.10683 0.15589 0.0053913 0.050275 -0.10047 -0.23973 -0.084983 -1.8514 1.737 3.1233 2.3932 0.65596 2.2706 1.5464 0.9934 1.3484 1.4214 0 0.017127 0 0.015983 0.01521 -0.37215 0.051009 0.81243
3.7539 0.093451 0.1076 0.071314 0.1367 0.08175 0.14832 -0.071578 -0.0074309 -0.26983 -0.24932 -0.27812 -1.7404 1.7552 3.1612 2.4249 0.68609 2.4738 1.5803 1.0233 1.3633 1.4545 0 0.030297 0 0.017076 -0.011957 -0.35557 0.0026615 2.081
3.7578 0.071319 0.084153 0.070005 0.134 0.065104 0.089465 -0.17807 -0.07312 -0.40349 -0.20227 -0.33704 -1.6215 1.7632 3.1424 2.4344 0.69268 2.6242 1.5841 1.0265 1.3271 1.4505 0 0.040679 0 0.017679 -0.024547 -0.35978 -0.047352 2.747
3.7617 0.05151 0.055374 0.060643 0.10261 0.046708 0.0052225 -0.27139 -0.11574 -0.45051 -0.1703 -0.263 -1.5018 1.7564 3.0801 2.4158 0.67763 2.6938 1.556 1.0115 1.2682 1.4173 0 0.045846 0 0.017826 -0.021297 -0.3644 -0.078546 2.9274
3.7656 0.03318 0.025957 0.033028 0.059242 0.021993 -0.048379 -0.28296 -0.11223 -0.38582 -0.18446 -0.14889 -1.3806 1.7362 3.0011 2.3711 0.64735 2.6773 1.4926 0.98669 1.2065 1.3593 0 0.046669 0 0.017646 -0.006085 -0.35934 -0.079926 2.7624
3.7695 0.013012 0.00053718 -0.0051342 0.020656 -0.0061592 -0.04018 -0.18816 -0.070748 -0.23721 -0.20954 -0.090879 -1.2554 1.7108 2.9305 2.3129 0.60979 2.5936 1.4007 0.95473 1.1454 1.2822 0 0.045892 0 0.017354 0.013706 -0.34865 -0.05404 2.321
3.7734 -0.0098732 -0.018625 -0.036014 -0.0088598 -0.032801 0.0068459 -0.039893 -0.026819 -0.072792 -0.17968 -0.10381 -1.1268 1.6889 2.8787 2.2586 0.57074 2.4758 1.3014 0.91336 1.08 1.199 0 0.045498 0 0.017203 0.029647 -0.34361 -0.015268 1.6196
3.7773 -0.031334 -0.031975 -0.047444 -0.033661 -0.054999 0.040499 0.071556 -0.012463 0.045329 -0.065408 -0.11886 -0.99702 1.6725 2.8396 2.2206 0.53262 2.356 1.2215 0.86196 1.0113 1.1288 0 0.045292 0 0.01733 0.0349 -0.35134 0.016724 0.71054
3.7813 -0.04511 -0.041125 -0.042336 -0.054647 -0.07094 0.030341 0.096134 -0.025855 0.10224 0.089915 -0.06118 -0.86827 1.6569 2.8033 2.2015 0.49711 2.2525 1.1787 0.80781 0.95243 1.088 0 0.043708 0 0.017624 0.02631 -0.36869 0.025736 -0.26238
3.7852 -0.048663 -0.047257 -0.034311 -0.06513 -0.077884 -0.0079617 0.063455 -0.032393 0.12969 0.20029 0.070823 -0.74246 1.6393 2.7694 2.1969 0.46882 2.1693 1.1738 0.76594 0.92117 1.0809 0 0.039737 0 0.017778 0.0053365 -0.38555 0.006391 -1.0968
3.7891 -0.046108 -0.050984 -0.034702 -0.059385 -0.073597 -0.036666 0.04587 0.00068287 0.16538 0.20797 0.20078 -0.62275 1.6255 2.7517 2.2022 0.45601 2.1031 1.1956 0.75159 0.92788 1.0998 0 0.034047 0 0.017553 -0.022445 -0.39355 -0.033256 -1.6202
3.793 -0.04514 -0.05343 -0.043308 -0.04249 -0.060322 -0.038853 0.082795 0.067791 0.21155 0.13009 0.24483 -0.51361 1.6267 2.7666 2.2172 0.46652 2.0552 1.2328 0.77139 0.96932 1.1329 0 0.02844 0 0.017024 -0.049107 -0.39184 -0.075365 -1.7543
3.7969 -0.050816 -0.056769 -0.051049 -0.028683 -0.046123 -0.033597 0.14171 0.12315 0.23249 0.038396 0.18555 -0.41839 1.6498 2.8187 2.2443 0.50211 2.0363 1.282 0.82001 1.0327 1.1741 0 0.024485 0 0.016562 -0.066886 -0.38554 -0.10082 -1.5088
3.8008 -0.062139 -0.063137 -0.051422 -0.02952 -0.040774 -0.049792 0.15289 0.11833 0.19176 -0.0074738 0.079143 -0.33694 1.6889 2.8944 2.2831 0.55608 2.0615 1.3449 0.88485 1.1049 1.2247 0 0.022782 0 0.016513 -0.070718 -0.3795 -0.098507 -0.9335
3.8047 -0.074337 -0.072782 -0.04931 -0.045241 -0.049289 -0.090359 0.080426 0.045303 0.090906 -0.0093101 -0.0048065 -0.26641 1.7296 2.971 2.3282 0.61659 2.1381 1.4199 0.954 1.1774 1.2868 0 0.023317 0 0.01687 -0.060013 -0.37422 -0.070719 -0.087517
3.8086 -0.083904 -0.08355 -0.057945 -0.068339 -0.068799 -0.12724 -0.042343 -0.056037 -0.029102 -0.017337 -0.046427 -0.20458 1.76 3.0321 2.3714 0.67311 2.2561 1.497 1.0209 1.2464 1.3557 0 0.026135 0 0.017263 -0.038973 -0.36732 -0.031839 0.94662
3.8125 -0.091012 -0.092597 -0.085848 -0.093305 -0.091126 -0.13213 -0.14608 -0.13345 -0.12415 -0.07168 -0.080117 -0.15238 1.7796 3.0767 2.407 0.7204 2.3898 1.5633 1.0827 1.3086 1.4202 0 0.031301 0 0.017325 -0.015206 -0.3581 -0.0011813 2.0367
3.8164 -0.097248 -0.098771 -0.12561 -0.1196 -0.10824 -0.10818 -0.19026 -0.16688 -0.18363 -0.15877 -0.14349 -0.11256 1.7956 3.1138 2.4344 0.75724 2.5111 1.6107 1.1347 1.36 1.4696 0 0.038169 0 0.017086 0.0029371 -0.34948 0.0063094 3.014
3.8203 -0.10198 -0.10312 -0.15594 -0.14469 -0.11609 -0.087189 -0.19342 -0.17905 -0.23115 -0.22569 -0.2295 -0.085812 1.8119 3.1499 2.4552 0.78211 2.604 1.64 1.1687 1.3967 1.5005 0 0.044959 0 0.017013 0.0092857 -0.34519 -0.013091 3.7368
3.8242 -0.10194 -0.10675 -0.15721 -0.15805 -0.11485 -0.095056 -0.20242 -0.20331 -0.29107 -0.23552 -0.29225 -0.068781 1.8229 3.1795 2.469 0.79093 2.67 1.6555 1.1761 1.4151 1.5153 0 0.049523 0 0.017591 0.0018578 -0.34553 -0.050505 4.1544
3.8281 -0.094797 -0.10824 -0.12795 -0.14745 -0.10695 -0.12307 -0.23796 -0.24287 -0.35722 -0.2051 -0.29641 -0.056404 1.8184 3.1884 2.4711 0.77948 2.719 1.6563 1.1539 1.4111 1.5152 0 0.050849 0 0.018834 -0.016693 -0.3467 -0.088791 4.3096
3.832 -0.082288 -0.10358 -0.08755 -0.11293 -0.094923 -0.13622 -0.27467 -0.26419 -0.3964 -0.1858 -0.25467 -0.046605 1.7949 3.1648 2.4557 0.74791 2.7537 1.6345 1.1081 1.3797 1.4951 0 0.049914 0 0.020172 -0.040068 -0.34467 -0.1103 4.2701
3.8359 -0.069008 -0.089223 -0.061354 -0.071723 -0.079876 -0.10981 -0.27269 -0.23194 -0.38118 -0.20738 -0.2125 -0.042693 1.7607 3.1083 2.4204 0.70218 2.7628 1.582 1.05 1.3182 1.4472 0 0.048895 0 0.020854 -0.060156 -0.33966 -0.10459 4.0461
3.8398 -0.057453 -0.065628 -0.059836 -0.044492 -0.061131 -0.055224 -0.22199 -0.14956 -0.31611 -0.24369 -0.19801 -0.050956 1.728 3.0306 2.369 0.65051 2.7277 1.4994 0.98916 1.2314 1.3701 0 0.049273 0 0.020526 -0.069216 -0.33612 -0.072821 3.5744
3.8438 -0.044819 -0.037597 -0.069433 -0.034878 -0.037451 -0.0079151 -0.14989 -0.061982 -0.22968 -0.2371 -0.19191 -0.075549 1.7018 2.9475 2.3097 0.59788 2.6392 1.3985 0.92875 1.133 1.2744 0 0.050487 0 0.019469 -0.062144 -0.33831 -0.027176 2.7851
3.8477 -0.025576 -0.010899 -0.06356 -0.024976 -0.0098056 0.008997 -0.086683 -0.015166 -0.14281 -0.15747 -0.14972 -0.11505 1.6757 2.8711 2.2504 0.54434 2.5086 1.2949 0.86684 1.0404 1.1773 0 0.050358 0 0.018308 -0.038452 -0.34612 0.014453 1.6932
3.8516 0.0021845 0.011708 -0.02507 0.0054158 0.016646 0.0064952 -0.031813 -0.011728 -0.049929 -0.035142 -0.051879 -0.16312 1.6415 2.8062 2.196 0.48874 2.3627 1.199 0.80242 0.96416 1.0923 0 0.046935 0 0.017478 -0.0031893 -0.3561 0.036278 0.42667
3.8555 0.033125 0.031211 0.038633 0.05454 0.034486 0.014539 0.039221 -0.0082791 0.065554 0.067227 0.072092 -0.21183 1.6008 2.7524 2.1483 0.43425 2.2283 1.1132 0.7402 0.90394 1.0226 0 0.040142 0 0.016934 0.034174 -0.36661 0.031478 -0.83925
3.8594 0.057938 0.0493 0.10053 0.096529 0.039945 0.047597 0.13529 0.040576 0.19902 0.11597 0.17045 -0.25478 1.5671 2.7083 2.1087 0.38938 2.1168 1.0382 0.68965 0.85316 0.96534 0 0.03188 0 0.016328 0.063011 -0.38126 0.0050537 -1.9803
3.8633 0.070711 0.064987 0.13458 0.10654 0.037839 0.088353 0.22537 0.13398 0.31384 0.13778 0.21745 -0.28836 1.5541 2.6745 2.0801 0.36304 2.0239 0.98114 0.65934 0.81024 0.9212 0 0.024654 0 0.015433 0.075725 -0.4059 -0.02864 -2.9611
3.8672 0.073201 0.074644 0.13449 0.087825 0.039412 0.10636 0.26223 0.22075 0.36822 0.1872 0.23167 -0.31196 1.5629 2.6547 2.0675 0.35805 1.9418 0.95566 0.65164 0.7847 0.89925 0 0.01999 0 0.014397 0.07065 -0.44106 -0.05258 -3.7765
3.8711 0.071894 0.075559 0.11536 0.070229 0.052834 0.090482 0.2319 0.2453 0.35431 0.28185 0.24716 -0.3279 1.5807 2.6552 2.0751 0.36959 1.8731 0.9735 0.66247 0.79144 0.91108 0 0.01788 0 0.013602 0.052048 -0.47731 -0.054898 -4.3606
3.875 0.071119 0.069149 0.098182 0.078829 0.07431 0.059812 0.17393 0.19963 0.30764 0.37198 0.27131 -0.34033 1.5936 2.6818 2.1039 0.39052 1.8335 1.0342 0.68609 0.83748 0.95945 0 0.017358 0 0.013315 0.027413 -0.49905 -0.034277 -4.5646
3.8789 0.069423 0.060084 0.091995 0.1048 0.089282 0.042375 0.14532 0.1304 0.27343 0.37903 0.27641 -0.35233 1.6003 2.7343 2.1497 0.41824 1.8402 1.123 0.72005 0.91343 1.033 0 0.017439 0 0.013482 0.0040491 -0.49494 -0.00044788 -4.2464
3.8828 0.062614 0.051894 0.088993 0.11162 0.084572 0.045835 0.16222 0.093637 0.26184 0.26915 0.23307 -0.36258 1.6121 2.804 2.204 0.45602 1.8981 1.2185 0.7659 0.99824 1.1127 0 0.01762 0 0.01383 -0.012973 -0.46625 0.030384 -3.3996
3.8867 0.049551 0.043532 0.075461 0.073536 0.060931 0.05222 0.18123 0.10112 0.23804 0.091341 0.14689 -0.36466 1.6407 2.8754 2.2564 0.5072 1.9939 1.3046 0.82471 1.0734 1.1838 0 0.017866 0 0.014142 -0.02092 -0.42618 0.04307 -2.2054
3.8906 0.033809 0.030682 0.046806 0.007125 0.033365 0.041004 0.14341 0.11093 0.15905 -0.058226 0.056404 -0.35112 1.6837 2.9343 2.2994 0.56782 2.1042 1.376 0.89207 1.1336 1.2433 0 0.018475 0 0.014418 -0.018765 -0.39065 0.03055 -0.94621
3.8945 0.019212 0.010687 0.012199 -0.039665 0.017572 0.013275 0.037412 0.071406 0.021861 -0.11393 -0.0057019 -0.31988 1.7253 2.9764 2.3311 0.62551 2.2097 1.435 0.95722 1.185 1.2963 0 0.020025 0 0.014793 -0.00731 -0.36857 -0.0028686 0.15279
3.8984 0.0045279 -0.013986 -0.014908 -0.033813 0.014921 -0.010741 -0.084439 -0.024713 -0.12566 -0.089646 -0.044456 -0.27729 1.7495 3.0081 2.3549 0.66683 2.304 1.4844 1.008 1.2334 1.3458 0 0.023209 0 0.015353 0.0098179 -0.35892 -0.043563 1.0261
3.9023 -0.015923 -0.037557 -0.030362 0.0069895 0.010997 -0.017692 -0.15557 -0.12925 -0.22276 -0.056738 -0.090857 -0.2344 1.7541 3.0378 2.3754 0.68674 2.3904 1.5228 1.0378 1.2751 1.3874 0 0.028305 0 0.016046 0.025789 -0.35538 -0.075034 1.7375
3.9063 -0.045418 -0.056324 -0.043291 0.027439 -0.010049 -0.01995 -0.15944 -0.18157 -0.2459 -0.075729 -0.1592 -0.19938 1.7509 3.0659 2.3934 0.6916 2.4717 1.5469 1.0491 1.2995 1.4134 0 0.034613 0 0.016763 0.032355 -0.35292 -0.085656 2.3612
3.9102 -0.078911 -0.07202 -0.066399 -0.013402 -0.049134 -0.043714 -0.14125 -0.16396 -0.22304 -0.14636 -0.22264 -0.17288 1.7529 3.0823 2.4054 0.69287 2.5426 1.5552 1.0503 1.3001 1.4205 0 0.04048 0 0.017439 0.02356 -0.35036 -0.073955 2.8913
3.9141 -0.10527 -0.089367 -0.10199 -0.10169 -0.09035 -0.097454 -0.15497 -0.11645 -0.20116 -0.21754 -0.23789 -0.15086 1.7623 3.0763 2.4066 0.6972 2.5908 1.55 1.0492 1.2825 1.4132 0 0.044202 0 0.018067 -0.00081155 -0.34845 -0.048906 3.2548
3.918 -0.1166 -0.11009 -0.13754 -0.18044 -0.11585 -0.15581 -0.2031 -0.097682 -0.20221 -0.23977 -0.19473 -0.1321 1.7708 3.0493 2.3967 0.70184 2.6063 1.5361 1.0481 1.2606 1.3998 0 0.045194 0 0.018614 -0.034549 -0.34713 -0.02522 3.3973
3.9219 -0.11556 -0.12951 -0.15551 -0.20205 -0.12255 -0.17966 -0.23475 -0.1307 -0.21069 -0.20689 -0.13505 -0.12267 1.7694 3.0173 2.3815 0.69912 2.5898 1.5181 1.0433 1.2458 1.3853 0 0.044392 0 0.018973 -0.067695 -0.3455 -0.016079 3.3442
3.9258 -0.11245 -0.13942 -0.14851 -0.17004 -0.1234 -0.1542 -0.2047 -0.18476 -0.20026 -0.15227 -0.11548 -0.13288 1.7586 2.9992 2.3693 0.68504 2.5541 1.499 1.0306 1.2379 1.3696 0 0.043462 0 0.019048 -0.090847 -0.34364 -0.026887 3.1763
3.9297 -0.11415 -0.13444 -0.12517 -0.12958 -0.13145 -0.10538 -0.12847 -0.20803 -0.16641 -0.11244 -0.14939 -0.16968 1.7465 3.0005 2.3633 0.66346 2.5163 1.4808 1.0096 1.2285 1.351 0 0.043476 0 0.018872 -0.098405 -0.34312 -0.052872 2.9545
3.9336 -0.11552 -0.11549 -0.10109 -0.11865 -0.14295 -0.075429 -0.070965 -0.17674 -0.12979 -0.098121 -0.19032 -0.23211 1.7389 3.0076 2.359 0.64216 2.488 1.4633 0.98427 1.2104 1.33 0 0.044267 0 0.01861 -0.089356 -0.34508 -0.081419 2.6716
3.9375 -0.10244 -0.08701 -0.083197 -0.13014 -0.13736 -0.08049 -0.077691 -0.11347 -0.11037 -0.096345 -0.17859 -0.31412 1.7329 3.0003 2.3469 0.62472 2.4689 1.4424 0.95867 1.1843 1.3081 0 0.044978 0 0.018416 -0.06621 -0.34811 -0.097826 2.2772
3.9414 -0.06436 -0.051256 -0.062659 -0.12162 -0.095722 -0.093504 -0.12232 -0.060175 -0.10479 -0.091346 -0.1049 -0.41059 1.7203 2.9695 2.3209 0.6063 2.4496 1.41 0.93182 1.1546 1.2821 0 0.045143 0 0.018279 -0.033627 -0.34924 -0.091815 1.736
3.9453 -0.0045477 -0.0062941 -0.023466 -0.060143 -0.019809 -0.070543 -0.1301 -0.036146 -0.092686 -0.07728 -0.022961 -0.51927 1.6967 2.9244 2.2825 0.57702 2.4196 1.358 0.8966 1.121 1.2431 0 0.04506 0 0.018042 0.0024625 -0.34765 -0.061952 1.0553
3.9492 0.061799 0.049824 0.040961 0.044831 0.06649 0.0053972 -0.055777 -0.022745 -0.062457 -0.053294 0.0059889 -0.63597 1.6656 2.8803 2.238 0.52956 2.3745 1.283 0.84431 1.0748 1.1815 0 0.045073 0 0.017592 0.035708 -0.34695 -0.016196 0.25912
3.9531 0.11978 0.1132 0.11893 0.15172 0.1355 0.10736 0.066687 0.01312 -0.023214 -0.01541 -0.018723 -0.74895 1.6335 2.8408 2.1917 0.46429 2.316 1.1886 0.77145 1.0051 1.0958 0 0.044562 0 0.017013 0.06086 -0.3532 0.031512 -0.64781
3.957 0.16569 0.17373 0.18816 0.22581 0.17682 0.19095 0.15836 0.084016 0.012671 0.039588 -0.02982 -0.84058 1.6019 2.7922 2.1408 0.38818 2.2463 1.081 0.68352 0.9098 0.9947 0 0.041902 0 0.01652 0.075614 -0.37018 0.066987 -1.6809
3.9609 0.20677 0.22211 0.23353 0.26564 0.20246 0.23663 0.1797 0.17132 0.054714 0.10401 0.042077 -0.89701 1.5658 2.7179 2.0787 0.3096 2.1614 0.96346 0.59229 0.79911 0.88996 0 0.035699 0 0.016224 0.081451 -0.39724 0.081303 -2.8426
3.9648 0.25145 0.25816 0.25888 0.29329 0.2331 0.26441 0.17462 0.24671 0.13229 0.16148 0.1946 -0.91676 1.5213 2.6187 2.0023 0.23415 2.0521 0.83412 0.50851 0.68938 0.78701 0 0.026217 0 0.015968 0.08251 -0.43234 0.073845 -4.1039
3.9688 0.30052 0.2916 0.28267 0.32525 0.27995 0.30709 0.2239 0.30014 0.26067 0.20571 0.34978 -0.90802 1.4722 2.5171 1.9174 0.16403 1.9121 0.69163 0.43549 0.59168 0.68295 0 0.015577 0 0.01544 0.083172 -0.47691 0.051977 -5.4237
3.9727 0.34748 0.33318 0.32166 0.3578 0.33802 0.37179 0.35513 0.34478 0.4114 0.25478 0.42832 -0.87483 1.4289 2.4406 1.8352 0.099592 1.7483 0.54248 0.36853 0.50647 0.57462 0 0.0064035 0 0.014473 0.086165 -0.53637 0.02785 -6.7763
3.9766 0.38568 0.38305 0.37719 0.37985 0.39363 0.43106 0.50651 0.39633 0.52605 0.33758 0.42811 -0.80449 1.3982 2.3973 1.7652 0.040599 1.5825 0.40204 0.30079 0.428 0.46753 0 0.00010298 0 0.013233 0.092481 -0.61402 0.013672 -8.1352
3.9805 0.41304 0.42715 0.43464 0.39275 0.43518 0.45298 0.58676 0.45238 0.56798 0.45942 0.4249 -0.66961 1.3765 2.3697 1.7095 -0.013212 1.44 0.28677 0.23106 0.35318 0.37543 0 -0.003701 0 0.012102 0.10244 -0.70415 0.016843 -9.4186
3.9844 0.4288 0.44548 0.47404 0.41056 0.45633 0.43731 0.56929 0.49547 0.56034 0.58395 0.49155 -0.44566 1.3547 2.3328 1.6667 -0.060384 1.334 0.20535 0.16788 0.28645 0.31058 0 -0.0062169 0 0.011344 0.11604 -0.79215 0.036279 -10.467
3.9883 0.42713 0.42581 0.48109 0.4399 0.45198 0.4174 0.51747 0.51522 0.56535 0.65941 0.61777 -0.12965 1.3298 2.2808 1.6384 -0.094421 1.2572 0.15901 0.12724 0.23823 0.27643 0 -0.0081639 0 0.010901 0.13152 -0.86302 0.061464 -11.107
3.9922 0.3968 0.37164 0.45068 0.46468 0.41601 0.42319 0.51015 0.52202 0.6194 0.66977 0.71503 0.25699 1.3136 2.2366 1.6342 -0.10188 1.1906 0.15254 0.1261 0.22117 0.27277 0 -0.009479 0 0.010515 0.1435 -0.91052 0.075623 -11.268
3.9961 0.32974 0.29827 0.38459 0.45587 0.34616 0.44216 0.5474 0.53338 0.69059 0.65598 0.7048 0.68454 1.3256 2.2345 1.6678 -0.065792 1.1243 0.20474 0.17628 0.2492 0.30933 0 -0.010176 0 0.010051 0.14323 -0.93704 0.063127 -11.022
4 0.23054 0.22099 0.28984 0.39613 0.25026 0.42033 0.54494 0.54566 0.70947 0.67403 0.59977 1.1358 1.3779 2.2942 1.7485 0.0258 1.0733 0.34436 0.28224 0.33787 0.41116 0 -0.01105 0 0.0096623 0.12225 -0.94339 0.018496 -10.477
4.0039 0.11628 0.14545 0.17904 0.29074 0.14427 0.30656 0.43236 0.52381 0.64753 0.72345 0.49104 1.6127 1.4653 2.4105 1.8759 0.17199 1.0752 0.58975 0.44243 0.50046 0.60428 0 -0.012962 0 0.0096497 0.07779 -0.91942 -0.048122 -9.6027
4.0078 0.0049871 0.066647 0.06769 0.15246 0.04038 0.10053 0.25046 0.42638 0.55992 0.72218 0.44965 2.1224 1.5709 2.5688 2.0426 0.35906 1.1702 0.92808 0.65178 0.73883 0.89037 0 -0.015087 0 0.010163 0.015763 -0.84793 -0.11367 -8.1633
4.0117 -0.097035 -0.024383 -0.03513 -0.018414 -0.063683 -0.14042 0.12988 0.2459 0.535 0.56916 0.44234 2.6576 1.6825 2.7679 2.2414 0.56958 1.3787 1.3144 0.90319 1.0364 1.2347 0 -0.014021 0 0.011126 -0.051149 -0.72196 -0.15345 -5.8677
4.0156 -0.19684 -0.13286 -0.13598 -0.22906 -0.18199 -0.34238 0.15364 0.025125 0.58891 0.24706 0.35314 3.1884 1.8025 3.0257 2.4689 0.79374 1.6929 1.6962 1.1883 1.3629 1.5835 0 -0.0053364 0 0.012473 -0.10948 -0.5608 -0.15526 -2.6326
4.0195 -0.30402 -0.25653 -0.25339 -0.46421 -0.32399 -0.46715 0.24076 -0.17079 0.61257 -0.1359 0.097317 3.6748 1.9433 3.3597 2.7222 1.0334 2.0884 2.045 1.4985 1.6915 1.901 0 0.013131 0 0.014433 -0.15095 -0.40723 -0.12739 1.2677
4.0234 -0.41841 -0.38627 -0.39781 -0.66781 -0.47882 -0.53135 0.18825 -0.30386 0.44276 -0.41991 -0.2823 4.0883 2.1114 3.7618 2.9932 1.2952 2.5429 2.3697 1.8264 2.015 2.1928 0 0.038976 0 0.017449 -0.17443 -0.30367 -0.094715 5.3162
4.0273 -0.52842 -0.50857 -0.55066 -0.77006 -0.61628 -0.58036 -0.14285 -0.38955 0.010507 -0.52671 -0.63543 4.4226 2.2971 4.1922 3.2661 1.5792 3.0467 2.6994 2.1663 2.3452 2.4942 0 0.066317 0 0.021694 -0.18352 -0.26451 -0.084591 9.0385
4.0313 -0.62052 -0.60839 -0.66619 -0.74671 -0.7058 -0.64514 -0.66922 -0.4759 -0.56769 -0.52738 -0.82795 4.6853 2.4797 4.6007 3.5235 1.8735 3.5979 3.0502 2.5119 2.6944 2.8304 0 0.089857 0 0.026635 -0.18242 -0.268 -0.11133 12.207
4.0352 -0.68865 -0.67319 -0.70348 -0.65406 -0.73791 -0.71994 -1.122 -0.59599 -1.0537 -0.57295 -0.85365 4.88 2.642 4.9545 3.7536 2.1586 4.1879 3.4054 2.8525 3.0534 3.1858 0 0.10861 0 0.031167 -0.17373 -0.27533 -0.16911 14.806
4.0391 -0.73276 -0.69765 -0.66498 -0.59456 -0.72935 -0.77449 -1.2663 -0.7388 -1.2659 -0.74716 -0.82864 4.995 2.7809 5.2493 3.9532 2.4173 4.7919 3.7258 3.171 3.3877 3.5088 0 0.12593 0 0.034357 -0.15917 -0.261 -0.2367 16.837
4.043 -0.74911 -0.68618 -0.60375 -0.63222 -0.70723 -0.7826 -1.1068 -0.86396 -1.2199 -0.98307 -0.87653 5.009 2.9021 5.4953 4.1221 2.6394 5.3729 3.977 3.446 3.6573 3.7497 0 0.14566 0 0.036201 -0.14118 -0.2289 -0.28959 18.221
4.0469 -0.7252 -0.64986 -0.58364 -0.73214 -0.68557 -0.7404 -0.88098 -0.94215 -1.1053 -1.1287 -1.017 4.9057 3.0067 5.6957 4.2554 2.817 5.8942 4.1485 3.6568 3.8422 3.894 0 0.16773 0 0.037663 -0.12271 -0.20163 -0.31089 18.898
4.0508 -0.6487 -0.59834 -0.62083 -0.78494 -0.65398 -0.66305 -0.84023 -0.97893 -1.1183 -1.1002 -1.1625 4.6844 3.0811 5.84 4.3408 2.9352 6.3304 4.2465 3.7861 3.9487 3.9602 0 0.1874 0 0.039843 -0.10477 -0.19527 -0.2957 18.997
4.0547 -0.52379 -0.53299 -0.66062 -0.70035 -0.58733 -0.56989 -1.024 -0.99971 -1.3026 -0.96896 -1.2171 4.3589 3.1016 5.9107 4.3642 2.9689 6.669 4.27 3.8192 3.9892 3.9661 0 0.19909 0 0.042945 -0.084038 -0.20392 -0.24956 18.823
4.0586 -0.37762 -0.44768 -0.61864 -0.4877 -0.46818 -0.47278 -1.2429 -1.0144 -1.537 -0.88979 -1.1715 3.9488 3.0484 5.8921 4.3156 2.891 6.9024 4.1974 3.7399 3.9543 3.8988 0 0.20145 0 0.045946 -0.053676 -0.20799 -0.18518 18.598
4.0625 -0.24659 -0.33761 -0.45796 -0.25022 -0.30418 -0.37324 -1.2822 -1.0009 -1.6693 -0.93776 -1.0998 3.4737 2.9169 5.7648 4.1909 2.6865 7.0164 3.9984 3.5295 3.8043 3.7206 0 0.19872 0 0.047309 -0.0077433 -0.19616 -0.11993 18.185
4.0664 -0.15136 -0.20868 -0.23389 -0.099099 -0.12806 -0.26576 -1.1168 -0.92507 -1.6563 -1.0219 -1.0672 2.9537 2.7181 5.4984 3.9871 2.3615 6.9813 3.6597 3.1751 3.4943 3.4043 0 0.19676 0 0.046123 0.053385 -0.17818 -0.072554 17.13
4.0703 -0.082765 -0.078257 -0.059345 -0.065745 0.019466 -0.14462 -0.91848 -0.77608 -1.5726 -0.9727 -1.0513 2.4103 2.4696 5.0592 3.6991 1.9402 6.7532 3.199 2.6815 3.0111 2.9621 0 0.19675 0 0.042688 0.12071 -0.17526 -0.056461 15.034
4.0742 -0.012209 0.034625 -0.012774 -0.088241 0.11186 -0.014585 -0.84739 -0.57853 -1.4871 -0.72438 -0.96158 1.8633 2.1884 4.442 3.3234 1.4542 6.2872 2.6505 2.0794 2.391 2.4366 0 0.19248 0 0.038063 0.17944 -0.19807 -0.070964 11.942
4.0781 0.081802 0.12185 -0.066704 -0.07522 0.15041 0.099094 -0.84698 -0.36916 -1.3454 -0.40504 -0.73423 1.3236 1.889 3.7006 2.8686 0.93266 5.561 2.036 1.42 1.7004 1.8631 0 0.1743 0 0.03306 0.21558 -0.23561 -0.097086 8.3317
4.082 0.19511 0.19075 -0.10312 0.01853 0.1619 0.15381 -0.66682 -0.16284 -0.99208 -0.22922 -0.39937 0.7923 1.587 2.9419 2.3618 0.39917 4.5996 1.3509 0.75814 0.99686 1.2433 0 0.13694 0 0.027669 0.22218 -0.26859 -0.10458 4.6653
4.0859 0.30377 0.2567 -0.0078043 0.17092 0.18275 0.11521 -0.11269 0.054864 -0.32751 -0.28383 -0.047625 0.26975 1.2987 2.2766 1.8442 -0.12545 3.4837 0.57983 0.13352 0.30564 0.56246 0 0.084832 0 0.021419 0.20195 -0.29762 -0.069635 0.92598
4.0898 0.3875 0.33033 0.23506 0.33097 0.23928 -0.0056712 0.71592 0.30035 0.5478 -0.41799 0.26743 -0.23113 1.0364 1.7574 1.3543 -0.6215 2.3306 -0.27006 -0.43636 -0.36764 -0.16493 0 0.030308 0 0.01427 0.16513 -0.36087 0.0067662 -3.3508
4.0938 0.44729 0.41037 0.52883 0.46625 0.33569 -0.13526 1.4477 0.55931 1.3521 -0.35919 0.58063 -0.68111 0.80395 1.3591 0.91293 -1.0721 1.2517 -1.1527 -0.94737 -1.0032 -0.86824 0 -0.014146 0 0.0070886 0.12466 -0.52349 0.093182 -8.4993
4.0977 0.50013 0.487 0.74117 0.5728 0.45541 -0.16702 1.7247 0.78513 1.8075 0.039808 0.9556 -1.0465 0.59848 1.0178 0.51954 -1.4652 0.31005 -1.9996 -1.3928 -1.5487 -1.4487 0 -0.043128 0 0.0012076 0.091276 -0.84439 0.14118 -14.11
4.1016 0.55722 0.55093 0.80311 0.65148 0.57298 -0.02867 1.4981 0.9319 1.8378 0.65505 1.3705 -1.3076 0.41859 0.69599 0.16362 -1.792 -0.49084 -2.7563 -1.7546 -1.9403 -1.8451 0 -0.059377 0 -0.0025471 0.070736 -1.3434 0.11128 -19.014
4.1055 0.6084 0.59857 0.7472 0.69109 0.66677 0.26001 1.0605 0.98819 1.6099 1.191 1.6767 -1.4677 0.27188 0.41502 -0.15931 -2.0421 -1.1808 -3.405 -2.0089 -2.1482 -2.0795 0 -0.068468 0 -0.0044244 0.063521 -1.9897 -0.004563 -21.99
4.1094 0.62924 0.62934 0.66103 0.68304 0.72444 0.58859 0.78703 0.97675 1.3859 1.4368 1.6976 -1.5425 0.1734 0.22529 -0.4391 -2.2022 -1.7789 -3.9515 -2.1423 -2.2075 -2.2378 0 -0.072609 0 -0.005402 0.06611 -2.7153 -0.17807 -22.646
4.1133 0.60421 0.63944 0.60831 0.64639 0.74075 0.82279 0.82629 0.92266 1.321 1.4389 1.3946 -1.542 0.13508 0.14664 -0.65512 -2.2623 -2.2701 -4.3928 -2.1631 -2.2008 -2.3966 0 -0.069464 0 -0.0063172 0.07268 -3.4391 -0.35955 -21.705
4.1172 0.54306 0.62057 0.58994 0.62436 0.71419 0.88806 1.0204 0.82881 1.3792 1.4279 0.94379 -1.4601 0.155 0.14039 -0.78726 -2.2266 -2.621 -4.6952 -2.0984 -2.2021 -2.5588 0 -0.056796 0 -0.0073504 0.076531 -4.087 -0.50235 -20.451
4.1211 0.47397 0.56626 0.56903 0.64457 0.64799 0.80573 1.1062 0.68997 1.4214 1.5786 0.6344 -1.284 0.21664 0.14441 -0.82427 -2.1157 -2.8187 -4.807 -1.9775 -2.2244 -2.6533 0 -0.037832 0 -0.0083173 0.071291 -4.6028 -0.58204 -19.805
4.125 0.41971 0.48018 0.51943 0.68136 0.55315 0.65723 0.98231 0.53102 1.3663 1.8396 0.65697 -1.0135 0.30017 0.13884 -0.76408 -1.9563 -2.8915 -4.6912 -1.8155 -2.2122 -2.5966 0 -0.021339 0 -0.0093239 0.052316 -4.9515 -0.60099 -19.819
4.1289 0.37979 0.37786 0.44347 0.66443 0.4465 0.51345 0.78328 0.41915 1.2649 1.9979 0.95774 -0.66959 0.39704 0.17627 -0.60902 -1.7624 -2.8879 -4.3482 -1.6081 -2.0836 -2.3602 0 -0.015448 0 -0.010914 0.018444 -5.1188 -0.57996 -19.928
4.1328 0.33483 0.27894 0.3488 0.53378 0.34135 0.39251 0.70976 0.41877 1.2323 1.9021 1.2838 -0.28328 0.51562 0.34239 -0.36179 -1.525 -2.827 -3.8065 -1.3422 -1.7892 -1.9837 0 -0.020605 0 -0.013365 -0.026523 -5.1052 -0.54462 -19.577
4.1367 0.26795 0.19606 0.22449 0.29309 0.23857 0.2766 0.80787 0.51927 1.3138 1.6125 1.3799 0.12583 0.67242 0.68118 -0.025451 -1.2232 -2.6676 -3.096 -1.0121 -1.3412 -1.5295 0 -0.028506 0 -0.015784 -0.073861 -4.9161 -0.51511 -18.56
4.1406 0.18161 0.12926 0.055649 0.013147 0.12882 0.15998 0.92708 0.60909 1.4203 1.3221 1.1708 0.55994 0.87531 1.1557 0.39408 -0.84842 -2.329 -2.2353 -0.62913 -0.79707 -1.0275 0 -0.028679 0 -0.016071 -0.11241 -4.5522 -0.50143 -16.801
4.1445 0.094281 0.070001 -0.1359 -0.21513 0.0065561 0.072496 0.88743 0.54183 1.3943 1.1322 0.78227 1.0314 1.1123 1.683 0.88558 -0.42377 -1.7516 -1.2488 -0.21763 -0.21737 -0.46268 0 -0.017193 0 -0.012154 -0.13305 -4.0144 -0.50319 -13.968
4.1484 0.021668 0.010092 -0.2783 -0.33425 -0.11805 0.052231 0.66694 0.2565 1.1372 0.92251 0.40514 1.5395 1.3558 2.2084 1.4308 0.0024817 -0.94841 -0.1964 0.19844 0.36514 0.18481 0 0.00038986 0 -0.0036664 -0.13288 -3.3242 -0.51171 -9.5197
4.1523 -0.037886 -0.052471 -0.29725 -0.33953 -0.22404 0.096313 0.40664 -0.14904 0.68419 0.46773 0.13614 2.0593 1.5795 2.746 2.0026 0.3869 -0.0033542 0.82057 0.60888 0.94405 0.89274 0 0.014717 0 0.0073559 -0.11663 -2.5467 -0.51389 -3.2941
4.1563 -0.099681 -0.11481 -0.19028 -0.26454 -0.29952 0.14416 0.23254 -0.46865 0.16571 -0.3008 -0.066061 2.5536 1.7766 3.3425 2.5642 0.72156 0.98061 1.6951 1.0209 1.516 1.591 0 0.021912 0 0.017536 -0.093974 -1.7916 -0.49816 3.8972
4.1602 -0.17537 -0.17454 -0.051878 -0.16139 -0.35577 0.11669 0.095009 -0.53829 -0.29579 -1.1509 -0.2922 2.9985 1.9623 4.0014 3.0729 1.0389 1.9389 2.3689 1.4511 2.0626 2.2037 0 0.027801 0 0.024294 -0.074459 -1.1801 -0.46099 10.389
4.1641 -0.26008 -0.23304 -0.0091986 -0.091522 -0.41641 -0.020853 -0.18708 -0.3698 -0.65642 -1.6881 -0.56521 3.397 2.1604 4.6447 3.4913 1.3838 2.8599 2.8599 1.9102 2.5547 2.6977 0 0.042918 0 0.027439 -0.063393 -0.79136 -0.41032 14.596
4.168 -0.33647 -0.29346 -0.11614 -0.11183 -0.48827 -0.22972 -0.70856 -0.15378 -0.93798 -1.6738 -0.81118 3.7676 2.3805 5.1562 3.8011 1.7744 3.7518 3.2393 2.3903 2.9718 3.0917 0 0.072647 0 0.02898 -0.061142 -0.62394 -0.36295 16.075
4.1719 -0.39076 -0.35615 -0.30421 -0.24083 -0.54445 -0.42873 -1.3137 -0.12063 -1.1652 -1.2349 -0.93709 4.1172 2.6064 5.4716 4.0111 2.1809 4.5985 3.5727 2.8606 3.3142 3.4218 0 0.11147 0 0.031368 -0.065557 -0.60124 -0.33637 15.815
4.1758 -0.42418 -0.41618 -0.4441 -0.42571 -0.54455 -0.55591 -1.6772 -0.36688 -1.3265 -0.76974 -0.92898 4.4251 2.8035 5.6303 4.1506 2.5416 5.3509 3.875 3.2758 3.5959 3.6987 0 0.14675 0 0.035627 -0.074655 -0.61996 -0.33974 15.458
4.1797 -0.44875 -0.46539 -0.46603 -0.55687 -0.4794 -0.6047 -1.5818 -0.78466 -1.3937 -0.62675 -0.87099 4.6537 2.9405 5.7381 4.2508 2.8011 5.9587 4.1127 3.5929 3.825 3.8999 0 0.1687 0 0.040815 -0.086865 -0.60841 -0.36956 16.097
4.1836 -0.47279 -0.49679 -0.42378 -0.54483 -0.39535 -0.60703 -1.1332 -1.1484 -1.3711 -0.84093 -0.86978 4.7778 3.009 5.8732 4.3264 2.9414 6.41 4.2442 3.7879 3.9906 3.998 0 0.1777 0 0.045064 -0.098846 -0.55527 -0.41224 17.608
4.1875 -0.49135 -0.50759 -0.43535 -0.4042 -0.36386 -0.58793 -0.69764 -1.2849 -1.3132 -1.1523 -0.96124 4.8054 3.0239 6.0206 4.3704 2.9817 6.7357 4.2589 3.8607 4.0693 3.9936 0 0.18251 0 0.047179 -0.10368 -0.49353 -0.45124 19.013
4.1914 -0.49102 -0.49905 -0.5538 -0.25852 -0.41472 -0.54124 -0.60241 -1.1903 -1.2909 -1.2673 -1.0877 4.771 3.006 6.0937 4.3646 2.9512 6.9743 4.1813 3.8278 4.0429 3.9145 0 0.19141 0 0.047423 -0.092453 -0.45904 -0.47399 19.44
4.1953 -0.46381 -0.47434 -0.69714 -0.2401 -0.49542 -0.44883 -0.86833 -1.0079 -1.3355 -1.1118 -1.1609 4.7071 2.961 6.0164 4.2967 2.8595 7.1301 4.0416 3.704 3.9124 3.7872 0 0.20467 0 0.046989 -0.059252 -0.4593 -0.47505 18.811
4.1992 -0.41579 -0.43662 -0.71593 -0.36509 -0.50586 -0.31813 -1.2162 -0.89684 -1.4151 -0.85466 -1.1427 4.619 2.8741 5.7881 4.168 2.6901 7.1654 3.8466 3.4907 3.6928 3.6104 0 0.21503 0 0.046784 -0.0063532 -0.47425 -0.45583 17.712
4.2031 -0.36215 -0.38837 -0.54289 -0.50744 -0.38831 -0.19303 -1.3321 -0.90593 -1.4619 -0.71214 -1.0668 4.4842 2.7249 5.4699 3.9884 2.421 7.0321 3.5788 3.1782 3.3986 3.3619 0 0.21503 0 0.046649 0.054653 -0.48134 -0.42301 16.702
4.207 -0.31395 -0.3314 -0.27903 -0.5125 -0.19168 -0.12256 -1.1384 -0.94915 -1.4215 -0.74022 -0.9875 4.2757 2.5094 5.1154 3.7632 2.0521 6.712 3.2219 2.7628 3.0331 3.0299 0 0.20385 0 0.045604 0.10724 -0.47816 -0.38688 15.762
4.2109 -0.26935 -0.26706 -0.12138 -0.35083 -0.041639 -0.1176 -0.82322 -0.89032 -1.2807 -0.81041 -0.91563 3.9866 2.2502 4.7188 3.4867 1.6173 6.2275 2.7836 2.2653 2.5946 2.6335 0 0.187 0 0.04278 0.1373 -0.48255 -0.35901 14.364
4.2148 -0.21728 -0.19677 -0.18637 -0.15667 -0.032842 -0.14138 -0.621 -0.65852 -1.0555 -0.76571 -0.80682 3.6363 1.9859 4.2346 3.15 1.1702 5.6178 2.2916 1.7333 2.092 2.2087 0 0.16989 0 0.038184 0.139 -0.51316 -0.34758 12.003
4.2188 -0.14901 -0.12305 -0.39118 -0.097644 -0.13919 -0.14607 -0.57149 -0.3022 -0.76314 -0.58187 -0.61231 3.2561 1.7478 3.6479 2.7555 0.75659 4.91 1.7694 1.2242 1.5534 1.7736 0 0.15193 0 0.032697 0.11609 -0.57142 -0.3516 8.6699
4.2227 -0.066456 -0.050312 -0.51213 -0.19484 -0.23082 -0.12021 -0.49235 0.050946 -0.40938 -0.37391 -0.33581 2.8689 1.5458 3.0209 2.3259 0.39571 4.1164 1.217 0.7789 1.0186 1.311 0 0.12763 0 0.027417 0.078969 -0.64318 -0.35814 4.8353
4.2266 0.019577 0.01611 -0.37788 -0.28036 -0.19021 -0.098021 -0.18169 0.28672 -0.0040104 -0.25824 -0.03706 2.4828 1.3716 2.4642 1.8986 0.08207 3.2586 0.61876 0.40619 0.52136 0.79293 0 0.093412 0 0.022928 0.040456 -0.71896 -0.34706 1.069
4.2305 0.098173 0.072671 -0.025356 -0.15629 -0.021774 -0.11836 0.3566 0.37596 0.41664 -0.22487 0.22122 2.0995 1.2148 2.0576 1.5082 -0.19717 2.3886 -0.028926 0.090304 0.077405 0.22595 0 0.053443 0 0.01904 0.012412 -0.81444 -0.30296 -2.3248
4.2344 0.1652 0.12022 0.32646 0.18751 0.1512 -0.17264 0.88699 0.37834 0.78791 -0.1503 0.42746 1.7264 1.0751 1.7939 1.1713 -0.44587 1.5783 -0.69713 -0.18641 -0.30988 -0.32832 0 0.018103 0 0.015096 0.0036708 -0.97204 -0.22808 -5.3568
4.2383 0.22303 0.16396 0.46533 0.52096 0.20426 -0.19585 1.1392 0.38667 1.0437 0.071856 0.61904 1.3793 0.96122 1.5985 0.88431 -0.65597 0.88336 -1.3318 -0.42457 -0.63378 -0.78271 0 -0.003742 0 0.010552 0.0183 -1.2396 -0.14671 -8.1453
4.2422 0.27538 0.21012 0.36785 0.56733 0.13304 -0.11655 1.0389 0.45893 1.1528 0.42353 0.82437 1.0739 0.87913 1.4057 0.63512 -0.81695 0.31528 -1.8818 -0.60852 -0.87639 -1.0832 0 -0.011575 0 0.0054221 0.05392 -1.6396 -0.095743 -10.715
4.2461 0.32315 0.26179 0.21066 0.27759 0.058464 0.075939 0.75923 0.58488 1.1373 0.7848 1.0087 0.81685 0.82424 1.2165 0.41845 -0.92686 -0.15012 -2.3208 -0.72463 -1.0198 -1.2456 0 -0.01271 0 0.00033295 0.10131 -2.1496 -0.10507 -12.97
4.25 0.36464 0.31698 0.20343 -0.083395 0.10643 0.30937 0.55853 0.7033 1.0585 1.0515 1.0855 0.60596 0.78532 1.0851 0.24313 -0.99483 -0.53599 -2.6453 -0.77942 -1.0679 -1.3367 0 -0.01503 0 -0.0038047 0.14677 -2.7038 -0.17935 -14.781
4.2539 0.39793 0.37005 0.3988 -0.14974 0.27763 0.47736 0.56548 0.7514 0.98217 1.2181 0.99242 0.43867 0.7552 1.053 0.12718 -1.0343 -0.83656 -2.855 -0.80008 -1.0569 -1.417 0 -0.020054 0 -0.0063268 0.17705 -3.216 -0.29304 -16.043
4.2578 0.42185 0.41436 0.65204 0.20863 0.43846 0.52161 0.70525 0.71004 0.94501 1.3446 0.76739 0.31967 0.73675 1.0987 0.085817 -1.054 -1.0266 -2.9383 -0.81583 -1.0386 -1.4943 0 -0.022902 0 -0.0072331 0.18447 -3.6089 -0.40263 -16.668
4.2617 0.4345 0.44381 0.76188 0.73787 0.44828 0.47802 0.81108 0.61589 0.94348 1.4549 0.54845 0.25986 0.738 1.1551 0.12196 -1.0533 -1.0979 -2.8805 -0.83575 -1.0446 -1.5265 0 -0.018877 0 -0.0072081 0.16927 -3.8367 -0.46878 -16.612
4.2656 0.43221 0.45282 0.65721 0.99624 0.30195 0.44553 0.79197 0.53525 0.94767 1.49 0.48533 0.26837 0.7627 1.1769 0.2252 -1.0252 -1.0824 -2.6826 -0.84198 -1.06 -1.4654 0 -0.0098316 0 -0.0071656 0.13819 -3.8937 -0.47512 -15.973
4.2695 0.41126 0.43685 0.45684 0.73287 0.14551 0.50131 0.69483 0.51907 0.92858 1.3733 0.62784 0.34604 0.80694 1.1887 0.37831 -0.96073 -1.0339 -2.3715 -0.80329 -1.0289 -1.2978 0 -0.0037079 0 -0.007569 0.10061 -3.8069 -0.43323 -15.055
4.2734 0.37147 0.39495 0.35253 0.11004 0.14285 0.6318 0.62281 0.56977 0.87951 1.117 0.88171 0.48634 0.86554 1.2646 0.56579 -0.85253 -0.98068 -1.986 -0.69714 -0.89316 -1.0495 0 -0.0074244 0 -0.0080136 0.06516 -3.6184 -0.37272 -14.251
4.2773 0.31813 0.33275 0.42903 -0.43283 0.31843 0.73668 0.61521 0.6405 0.81694 0.84418 1.0703 0.68143 0.94066 1.4584 0.77882 -0.69594 -0.89462 -1.5521 -0.52225 -0.63388 -0.75567 0 -0.019905 0 -0.0074456 0.038028 -3.3665 -0.32426 -13.726
4.2813 0.25971 0.26198 0.5883 -0.54876 0.5286 0.70397 0.61627 0.66495 0.76116 0.68708 1.0553 0.92613 1.0417 1.7503 1.0153 -0.49055 -0.70931 -1.0725 -0.29385 -0.28498 -0.43075 0 -0.0321 0 -0.0049351 0.022833 -3.0722 -0.30583 -13.169
4.2852 0.20277 0.19481 0.64272 -0.25242 0.59215 0.49737 0.55275 0.59618 0.71183 0.65267 0.82407 1.2161 1.1754 2.0646 1.2759 -0.24296 -0.37534 -0.54073 -0.029309 0.092314 -0.068594 0 -0.034235 0 -0.00044605 0.020399 -2.7398 -0.31818 -11.872
4.2891 0.14802 0.1361 0.48567 0.14016 0.455 0.18795 0.42377 0.43026 0.63948 0.59764 0.4813 1.543 1.335 2.3412 1.5603 0.031746 0.096045 0.030694 0.26164 0.45178 0.33229 0 -0.023663 0 0.0050177 0.028007 -2.3685 -0.34888 -9.1992
4.293 0.090348 0.079999 0.18271 0.31841 0.23042 -0.093412 0.30046 0.20439 0.5026 0.35372 0.16207 1.8939 1.5018 2.5913 1.8632 0.3134 0.64018 0.59864 0.57509 0.7871 0.74832 0 -0.0061876 0 0.010039 0.039066 -1.9699 -0.3804 -5.1011
4.2969 0.022606 0.014513 -0.092875 0.22986 0.07814 -0.24575 0.2365 -0.023685 0.27942 -0.10316 -0.057848 2.2534 1.6579 2.8834 2.1737 0.58508 1.1899 1.1069 0.9051 1.1211 1.1387 0 0.010025 0 0.013706 0.044559 -1.5764 -0.39787 -0.28587
4.3008 -0.059561 -0.068682 -0.21227 0.056806 0.045431 -0.26261 0.19058 -0.20148 -0.010238 -0.60021 -0.18859 2.608 1.7992 3.2712 2.4765 0.84103 1.7233 1.5209 1.2401 1.4723 1.4748 0 0.021955 0 0.016107 0.036398 -1.2351 -0.39463 4.1383
4.3047 -0.15446 -0.16668 -0.19089 -0.021993 0.029862 -0.22556 0.052569 -0.30268 -0.31158 -0.89136 -0.28439 2.9448 1.9364 3.7301 2.7558 1.0873 2.265 1.8494 1.5675 1.83 1.7616 0 0.033621 0 0.018049 0.011085 -0.98781 -0.37488 7.2989
4.3086 -0.2539 -0.26604 -0.15406 -0.021813 -0.099858 -0.23539 -0.24232 -0.33851 -0.56559 -0.85549 -0.38429 3.248 2.0816 4.1649 3.0002 1.3328 2.8426 2.1345 1.8796 2.1592 2.0302 0 0.050965 0 0.020315 -0.028465 -0.84864 -0.35222 9.022
4.3125 -0.34567 -0.35081 -0.21342 -0.10473 -0.35028 -0.33545 -0.62336 -0.35461 -0.74041 -0.59721 -0.48896 3.4987 2.2337 4.4824 3.2069 1.5774 3.4421 2.4176 2.1735 2.4297 2.3072 0 0.075061 0 0.023119 -0.073944 -0.79542 -0.3438 9.8196
4.3164 -0.41798 -0.41138 -0.3724 -0.36438 -0.57822 -0.48439 -0.91572 -0.40829 -0.84131 -0.36328 -0.58247 3.6815 2.3757 4.6652 3.3814 1.8061 4.0049 2.7093 2.4428 2.6403 2.59 0 0.10031 0 0.026161 -0.11477 -0.78141 -0.36135 10.467
4.3203 -0.46445 -0.44751 -0.53929 -0.68704 -0.62699 -0.59562 -0.97746 -0.53136 -0.89679 -0.34923 -0.66316 3.7937 2.4865 4.7802 3.5325 1.995 4.4704 2.9862 2.6716 2.8167 2.8497 0 0.11927 0 0.029084 -0.1415 -0.76132 -0.40376 11.501
4.3242 -0.48659 -0.46469 -0.62077 -0.84667 -0.48967 -0.60876 -0.82258 -0.70033 -0.93766 -0.56091 -0.74647 3.8458 2.5559 4.9149 3.665 2.1256 4.8239 3.2121 2.8385 2.9842 3.0541 0 0.12925 0 0.031802 -0.14825 -0.7148 -0.45614 12.971
4.3281 -0.49188 -0.4683 -0.60129 -0.73935 -0.32969 -0.53527 -0.61718 -0.84192 -0.98603 -0.83823 -0.8399 3.8518 2.5889 5.0983 3.7741 2.195 5.1044 3.3633 2.9303 3.141 3.1896 0 0.13438 0 0.034401 -0.13359 -0.65215 -0.49694 14.52
4.332 -0.48788 -0.46079 -0.54068 -0.50801 -0.32651 -0.44303 -0.54727 -0.88125 -1.0553 -1.0037 -0.92393 3.8143 2.5976 5.2764 3.847 2.2144 5.3651 3.4371 2.9514 3.2545 3.2617 0 0.14135 0 0.036802 -0.10053 -0.5994 -0.5092 15.682
4.3359 -0.47651 -0.44292 -0.50717 -0.41534 -0.49146 -0.39523 -0.6715 -0.80174 -1.1501 -0.99924 -0.9658 3.7178 2.5883 5.3585 3.8693 2.1964 5.6202 3.441 2.919 3.2843 3.2774 0 0.15297 0 0.038618 -0.055731 -0.57521 -0.48894 16.155
4.3398 -0.45305 -0.41602 -0.51875 -0.58116 -0.63928 -0.39681 -0.88444 -0.66602 -1.2586 -0.90168 -0.95391 3.5383 2.5564 5.2928 3.8328 2.1423 5.8261 3.3772 2.8465 3.2105 3.2302 0 0.16579 0 0.039419 -0.0080717 -0.57733 -0.44597 15.914
4.3438 -0.41097 -0.38213 -0.54482 -0.84854 -0.55657 -0.39445 -1.0173 -0.57092 -1.3478 -0.82552 -0.91368 3.2617 2.4929 5.1023 3.7391 2.0405 5.9112 3.2387 2.7293 3.0445 3.1039 0 0.17355 0 0.039093 0.033292 -0.588 -0.39768 15.142
4.3477 -0.34852 -0.34207 -0.55199 -0.92274 -0.21484 -0.32951 -0.98315 -0.56671 -1.3729 -0.81384 -0.88189 2.8959 2.394 4.8541 3.5943 1.8771 5.8287 3.018 2.5481 2.8156 2.8893 0 0.17296 0 0.037908 0.061171 -0.5919 -0.36038 14.063
4.3516 -0.27133 -0.29405 -0.53714 -0.65738 0.17719 -0.19641 -0.8379 -0.60949 -1.3037 -0.81415 -0.86275 2.4676 2.2639 4.5941 3.402 1.6501 5.5859 2.7179 2.2875 2.5468 2.5967 0 0.16612 0 0.036171 0.072222 -0.58985 -0.34317 12.777
4.3555 -0.18904 -0.23504 -0.5139 -0.2097 0.34329 -0.052862 -0.70908 -0.59425 -1.144 -0.74681 -0.81395 2.0061 2.1107 4.3084 3.1595 1.3745 5.2288 2.3521 1.9548 2.2406 2.2509 0 0.15747 0 0.033862 0.06797 -0.59628 -0.34581 11.224
4.3594 -0.10909 -0.16374 -0.47609 0.091963 0.18314 0.029171 -0.66188 -0.44624 -0.92483 -0.59094 -0.68478 1.5296 1.9394 3.9454 2.8636 1.0738 4.7995 1.9352 1.5803 1.8848 1.8734 0 0.14876 0 0.030719 0.05465 -0.62398 -0.35939 9.261
4.3633 -0.033543 -0.082436 -0.38845 0.04826 -0.13374 0.028644 -0.62817 -0.19095 -0.67476 -0.40649 -0.47251 1.0434 1.752 3.4774 2.5201 0.76555 4.3051 1.4728 1.1985 1.4697 1.4681 0 0.13687 0 0.026729 0.041665 -0.67202 -0.36881 6.8195
4.3672 0.039018 0.0038013 -0.22317 -0.22744 -0.31363 -0.003546 -0.46585 0.063261 -0.39491 -0.2773 -0.23681 0.54952 1.5529 2.9445 2.1499 0.45472 3.7247 0.96155 0.82767 1.0032 1.0258 0 0.11697 0 0.02252 0.038707 -0.73044 -0.3575 3.986
4.3711 0.10937 0.089537 -0.0053537 -0.41567 -0.19425 0.010179 -0.098442 0.21764 -0.068866 -0.23223 -0.047905 0.056942 1.355 2.4399 1.7838 0.1396 3.0446 0.39984 0.46535 0.51277 0.54381 0 0.087639 0 0.019106 0.052139 -0.7991 -0.31517 0.95756
4.375 0.17617 0.17052 0.1871 -0.28631 0.11968 0.10158 0.39008 0.26704 0.2988 -0.21672 0.086535 -0.41711 1.1765 2.0492 1.4478 -0.17521 2.2918 -0.20085 0.10493 0.037718 0.042598 0 0.053361 0 0.01706 0.082038 -0.90315 -0.24576 -2.0858
4.3789 0.23828 0.24369 0.28149 0.094282 0.36038 0.22408 0.79527 0.29711 0.65388 -0.13783 0.239 -0.85453 1.0319 1.7928 1.1498 -0.47223 1.5335 -0.815 -0.24375 -0.38233 -0.43423 0 0.021834 0 0.01586 0.1216 -1.0878 -0.17037 -5.0584
4.3828 0.29754 0.30697 0.27664 0.43217 0.34178 0.29407 0.94205 0.3971 0.91023 0.059444 0.49292 -1.2439 0.9229 1.6202 0.87912 -0.72798 0.84658 -1.4123 -0.55038 -0.71767 -0.8398 0 -0.0012406 0 0.014096 0.15965 -1.3925 -0.12021 -7.9232
4.3867 0.35767 0.36006 0.25125 0.47717 0.12221 0.27215 0.82228 0.57191 1.0082 0.35074 0.8419 -1.5814 0.83841 1.457 0.61956 -0.92795 0.27748 -1.9685 -0.78253 -0.9569 -1.1486 0 -0.015345 0 0.010552 0.18532 -1.8223 -0.12137 -10.59
4.3906 0.41962 0.40526 0.29804 0.24035 -0.056917 0.21002 0.60349 0.7379 0.96533 0.65809 1.1569 -1.866 0.76372 1.2644 0.36741 -1.0759 -0.17466 -2.4676 -0.93091 -1.1118 -1.3684 0 -0.023809 0 0.0052893 0.19233 -2.3392 -0.17958 -12.898
4.3945 0.47796 0.44611 0.43897 -0.034379 0.0072234 0.21488 0.49825 0.80547 0.87165 0.91484 1.2699 -2.0944 0.69174 1.0625 0.1393 -1.189 -0.54415 -2.8944 -1.0183 -1.2138 -1.5303 0 -0.029779 0 -0.00024081 0.18072 -2.8789 -0.27515 -14.721
4.3984 0.52266 0.48326 0.60041 -0.099173 0.30064 0.35626 0.60107 0.76602 0.82743 1.1096 1.1153 -2.2606 0.6276 0.90348 -0.035789 -1.282 -0.86681 -3.2264 -1.0832 -1.2994 -1.6649 0 -0.033559 0 -0.0042478 0.1557 -3.3783 -0.37226 -16.089
4.4023 0.54525 0.51086 0.67549 0.092529 0.61259 0.59487 0.82682 0.69728 0.87522 1.2711 0.80623 -2.3575 0.5835 0.82323 -0.13411 -1.3553 -1.155 -3.4341 -1.1507 -1.3884 -1.7796 0 -0.033621 0 -0.0059983 0.12482 -3.7941 -0.43731 -17.151
4.4063 0.54367 0.51796 0.61978 0.38684 0.72464 0.7987 0.99726 0.68357 0.98193 1.4134 0.56614 -2.3779 0.56879 0.81601 -0.1503 -1.3956 -1.3945 -3.494 -1.2142 -1.4698 -1.854 0 -0.029798 0 -0.0063814 0.095655 -4.1021 -0.45517 -17.968
4.4102 0.52137 0.49589 0.49266 0.61034 0.59215 0.83827 0.99559 0.73357 1.081 1.4997 0.56148 -2.3133 0.58384 0.85003 -0.096358 -1.3875 -1.5605 -3.4017 -1.2426 -1.5065 -1.8537 0 -0.025048 0 -0.0071384 0.074339 -4.2876 -0.43418 -18.371
4.4141 0.48221 0.44679 0.40396 0.7383 0.36051 0.68404 0.85404 0.77952 1.1306 1.4688 0.77242 -2.156 0.62244 0.90476 0.011158 -1.3246 -1.6351 -3.1751 -1.2033 -1.4575 -1.753 0 -0.023716 0 -0.0093621 0.064469 -4.3421 -0.39879 -18.066
4.418 0.42703 0.3855 0.4132 0.8865 0.21599 0.42626 0.7041 0.75654 1.1346 1.3051 1.0123 -1.9053 0.68029 0.99229 0.16403 -1.2085 -1.6148 -2.8408 -1.0826 -1.3027 -1.55 0 -0.027802 0 -0.012474 0.065744 -4.2687 -0.37555 -16.957
4.4219 0.35578 0.3314 0.47404 1.1471 0.21752 0.20278 0.64488 0.67543 1.1135 1.0816 1.0808 -1.5753 0.76148 1.1439 0.36515 -1.0409 -1.5028 -2.4155 -0.8874 -1.0512 -1.264 0 -0.034827 0 -0.014491 0.073118 -4.0875 -0.38062 -15.356
4.4258 0.27255 0.29508 0.4767 1.4432 0.26101 0.096946 0.65657 0.6083 1.0665 0.91935 0.92035 -1.1939 0.87648 1.3781 0.62051 -0.81796 -1.299 -1.8977 -0.63284 -0.72848 -0.91865 0 -0.039466 0 -0.013366 0.078029 -3.8265 -0.4137 -13.781
4.4297 0.18734 0.26999 0.3506 1.5546 0.19766 0.088773 0.63743 0.59911 0.96725 0.87996 0.64491 -0.79187 1.0322 1.6819 0.92894 -0.53608 -0.99485 -1.2805 -0.33006 -0.35565 -0.52719 0 -0.037632 0 -0.0083771 0.07219 -3.5023 -0.45939 -12.431
4.4336 0.11108 0.23646 0.13298 1.3001 -0.012815 0.092963 0.52145 0.59653 0.7982 0.88476 0.42444 -0.38618 1.2223 2.0255 1.2785 -0.20433 -0.57951 -0.57694 0.014897 0.059899 -0.091404 0 -0.029345 0 -0.00060854 0.052074 -3.1098 -0.49417 -10.837
4.4375 0.048096 0.17608 -0.060462 0.70895 -0.25743 0.042745 0.35445 0.49055 0.58184 0.75012 0.33356 0.026161 1.4265 2.3907 1.6509 0.15031 -0.050167 0.16327 0.39339 0.51489 0.38493 0 -0.017903 0 0.0077063 0.020927 -2.6368 -0.49707 -8.1298
4.4414 -0.0066464 0.085829 -0.13666 0.023323 -0.37122 -0.055365 0.24789 0.22799 0.3688 0.33667 0.29822 0.45876 1.6216 2.7852 2.0292 0.49347 0.5807 0.86421 0.78913 0.99301 0.8817 0 -0.006255 0 0.014431 -0.01339 -2.0974 -0.46042 -3.8349
4.4453 -0.062306 -0.018714 -0.10524 -0.47307 -0.28858 -0.13848 0.25281 -0.1088 0.18994 -0.30197 0.18032 0.91645 1.7959 3.2249 2.3998 0.80323 1.2851 1.4581 1.1824 1.4595 1.3626 0 0.0059063 0 0.018539 -0.043152 -1.5539 -0.39593 1.4695
4.4492 -0.12358 -0.11364 -0.064786 -0.65317 -0.10643 -0.1533 0.28203 -0.35165 0.021857 -0.90949 -0.084154 1.3821 1.9547 3.7014 2.7509 1.0818 2.0249 1.921 1.5587 1.876 1.7924 0 0.021594 0 0.020377 -0.064346 -1.1008 -0.33146 6.3104
4.4531 -0.18685 -0.18261 -0.10991 -0.6077 -0.003771 -0.1089 0.16979 -0.39246 -0.19276 -1.1925 -0.4206 1.8211 2.1118 4.1694 3.069 1.347 2.7592 2.282 1.912 2.2233 2.1576 0 0.043061 0 0.021213 -0.076531 -0.81498 -0.29797 9.3057
4.457 -0.24445 -0.22645 -0.24673 -0.53332 -0.089607 -0.071638 -0.17393 -0.29004 -0.48352 -1.0451 -0.67905 2.2005 2.2727 4.5681 3.3403 1.6102 3.4512 2.5963 2.2373 2.5121 2.4712 0 0.068781 0 0.022421 -0.079966 -0.70614 -0.31281 10.212
4.4609 -0.29211 -0.25987 -0.39484 -0.56034 -0.31172 -0.11054 -0.65619 -0.22766 -0.80843 -0.64725 -0.76338 2.5058 2.4252 4.8609 3.5553 1.8587 4.0746 2.9022 2.5227 2.7682 2.7561 0 0.093867 0 0.024769 -0.073623 -0.71021 -0.36952 10.117
4.4648 -0.3318 -0.29833 -0.47041 -0.67073 -0.50257 -0.24182 -1.0501 -0.34971 -1.0748 -0.34154 -0.70984 2.7444 2.5458 5.0556 3.713 2.0608 4.6163 3.1923 2.7483 3.0052 3.0192 0 0.11371 0 0.028129 -0.056642 -0.73278 -0.44111 10.555
4.4688 -0.3672 -0.34563 -0.46828 -0.76052 -0.51988 -0.41676 -1.1692 -0.6261 -1.211 -0.37573 -0.64972 2.9327 2.6173 5.1865 3.8189 2.1889 5.0749 3.4218 2.8981 3.2059 3.2379 0 0.12753 0 0.031699 -0.031957 -0.71081 -0.4951 12.26
4.4727 -0.39694 -0.39089 -0.46249 -0.76654 -0.36146 -0.55733 -1.017 -0.87435 -1.2241 -0.71845 -0.69493 3.0813 2.6419 5.2776 3.8794 2.2396 5.4511 3.5437 2.971 3.3313 3.372 0 0.13855 0 0.034594 -0.0079447 -0.64488 -0.51073 14.625
4.4766 -0.41325 -0.41657 -0.52468 -0.72806 -0.16017 -0.60752 -0.78072 -0.92402 -1.1901 -1.0997 -0.84804 3.1896 2.637 5.321 3.8966 2.2337 5.7379 3.5425 2.9807 3.3494 3.3917 0 0.15049 0 0.036413 0.0048688 -0.58018 -0.48757 16.305
4.4805 -0.40754 -0.41052 -0.64023 -0.72819 -0.068255 -0.56188 -0.67396 -0.77193 -1.186 -1.2392 -1.0091 3.2505 2.6166 5.29 3.8674 2.1935 5.9173 3.4399 2.9402 3.2608 3.2976 0 0.16371 0 0.037392 0.00058928 -0.55738 -0.44177 16.41
4.4844 -0.37745 -0.37303 -0.70625 -0.78187 -0.13102 -0.45678 -0.76727 -0.5824 -1.2255 -1.0677 -1.0645 3.2591 2.5765 5.1705 3.787 2.1199 5.9693 3.2708 2.8467 3.0972 3.1175 0 0.17448 0 0.038011 -0.016965 -0.5775 -0.39471 15.191
4.4883 -0.32793 -0.31445 -0.6186 -0.79136 -0.25361 -0.33859 -0.95123 -0.53186 -1.2572 -0.75627 -0.97781 3.2149 2.4973 4.9748 3.6516 1.9895 5.8875 3.053 2.6797 2.8945 2.8842 0 0.17818 0 0.03838 -0.035335 -0.60804 -0.36247 13.667
4.4922 -0.26572 -0.24658 -0.36888 -0.62595 -0.28366 -0.23465 -1.0504 -0.64323 -1.2182 -0.54506 -0.81037 3.1198 2.3636 4.7235 3.4594 1.7759 5.6853 2.7776 2.4182 2.6622 2.6127 0 0.17338 0 0.037952 -0.040336 -0.61873 -0.35147 12.593
4.4961 -0.19369 -0.17536 -0.060829 -0.26001 -0.13731 -0.1444 -0.97372 -0.76462 -1.0893 -0.53325 -0.66276 2.9754 2.1811 4.415 3.2099 1.4762 5.3855 2.4242 2.0621 2.3751 2.2951 0 0.16285 0 0.035919 -0.023884 -0.61027 -0.35914 11.766
4.5 -0.11151 -0.10053 0.1711 0.16204 0.1347 -0.051601 -0.76585 -0.71037 -0.89912 -0.61783 -0.59248 2.7875 1.9756 4.0224 2.905 1.1202 4.9975 1.9852 1.6401 1.9957 1.9155 0 0.15042 0 0.031992 0.012657 -0.61037 -0.37585 10.31
4.5039 -0.022094 -0.021581 0.26744 0.4097 0.38976 0.054223 -0.53013 -0.43111 -0.68012 -0.61948 -0.57186 2.5703 1.7736 3.5269 2.5532 0.75272 4.5059 1.475 1.197 1.5109 1.4694 0 0.13673 0 0.026899 0.060959 -0.64571 -0.38657 7.5961
4.5078 0.063738 0.056166 0.27871 0.34266 0.50417 0.16192 -0.31592 -0.056846 -0.42952 -0.46206 -0.51247 2.3472 1.5844 2.9608 2.1726 0.40646 3.8837 0.91927 0.77061 0.95439 0.97401 0 0.11816 0 0.022036 0.1108 -0.72062 -0.37461 3.8979
4.5117 0.13078 0.12155 0.30157 0.032531 0.46084 0.23957 -0.086507 0.22072 -0.11776 -0.23283 -0.33084 2.1419 1.3995 2.4127 1.7892 0.088272 3.1282 0.33721 0.37878 0.39662 0.46258 0 0.090502 0 0.018477 0.15333 -0.8246 -0.32949 0.16405
4.5156 0.16926 0.16412 0.37994 -0.27963 0.34951 0.25362 0.20855 0.31208 0.2632 -0.075685 -0.0067794 1.9686 1.2118 1.9789 1.4288 -0.21054 2.2881 -0.26284 0.025031 -0.08938 -0.026616 0 0.054372 0 0.016127 0.18109 -0.95931 -0.25646 -2.8409
4.5195 0.18203 0.18182 0.46515 -0.3619 0.28888 0.19591 0.54259 0.29096 0.66352 -0.032784 0.4011 1.8275 1.0334 1.699 1.1091 -0.49093 1.4575 -0.87033 -0.28445 -0.46199 -0.45904 0 0.017181 0 0.013809 0.18717 -1.155 -0.18044 -5.176
4.5234 0.18209 0.183 0.47 -0.15971 0.33861 0.099125 0.80481 0.30712 0.99213 0.0049833 0.7858 1.7111 0.8935 1.5317 0.83577 -0.73241 0.73227 -1.4558 -0.53075 -0.72058 -0.80742 0 -0.010775 0 0.010283 0.16662 -1.4553 -0.13799 -7.5325
4.5273 0.18232 0.18046 0.36139 0.18468 0.46657 0.024927 0.89085 0.4433 1.1756 0.19105 1.0448 1.6144 0.81822 1.3966 0.60787 -0.90162 0.16203 -1.9692 -0.68913 -0.88794 -1.0545 0 -0.023317 0 0.0053895 0.12032 -1.8799 -0.15883 -10.422
4.5313 0.18678 0.18243 0.20051 0.46925 0.585 0.027153 0.8024 0.64929 1.2071 0.56714 1.1249 1.5395 0.80866 1.2492 0.42737 -0.97525 -0.26501 -2.3567 -0.74683 -0.98334 -1.1974 0 -0.022648 0 0.00033095 0.0579 -2.3975 -0.24704 -13.543
4.5352 0.19077 0.18771 0.09129 0.59724 0.61639 0.11392 0.65473 0.80179 1.1423 1.0118 1.0389 1.4926 0.84021 1.1208 0.30573 -0.95682 -0.59092 -2.5813 -0.71526 -1.0091 -1.2496 0 -0.017141 0 -0.0031668 -0.0037601 -2.9306 -0.37462 -15.939
4.5391 0.18824 0.18871 0.086422 0.62366 0.538 0.2387 0.58011 0.81893 1.0516 1.3425 0.85241 1.4765 0.88303 1.0884 0.26236 -0.8733 -0.83787 -2.6297 -0.62492 -0.95899 -1.2333 0 -0.014496 0 -0.0041464 -0.046805 -3.3887 -0.49311 -16.795
4.543 0.17808 0.17913 0.14064 0.65334 0.38226 0.3316 0.61607 0.71857 0.97241 1.4688 0.65258 1.4886 0.92508 1.1999 0.31562 -0.75534 -0.9829 -2.5015 -0.50704 -0.83578 -1.1633 0 -0.016171 0 -0.0030939 -0.059873 -3.703 -0.55741 -16.12
4.5469 0.16326 0.15911 0.1556 0.70282 0.2071 0.35001 0.68212 0.57766 0.90317 1.4483 0.51548 1.5244 0.97716 1.4243 0.47215 -0.61865 -0.9799 -2.1969 -0.37636 -0.65794 -1.0333 0 -0.017826 0 -0.0014657 -0.042183 -3.8366 -0.54816 -14.686
4.5508 0.14491 0.13368 0.073681 0.66952 0.063371 0.30946 0.6643 0.44885 0.83174 1.3944 0.48199 1.5827 1.057 1.6749 0.72108 -0.46071 -0.80758 -1.7183 -0.22786 -0.44623 -0.81725 0 -0.014977 0 -0.00049795 -0.0024564 -3.7751 -0.47978 -13.282
4.5547 0.11907 0.10688 -0.067463 0.4428 -0.024484 0.26861 0.52626 0.32224 0.76158 1.3332 0.545 1.6667 1.1696 1.8851 1.0363 -0.27259 -0.4977 -1.0887 -0.047435 -0.20266 -0.48854 0 -0.00829 0 -0.00029294 0.045379 -3.5157 -0.39083 -11.982
4.5586 0.080596 0.077803 -0.17061 0.045886 -0.06393 0.27858 0.34377 0.16224 0.70578 1.1582 0.64804 1.778 1.3018 2.0689 1.3853 -0.052925 -0.11487 -0.36699 0.17394 0.095296 -0.046235 0 -0.0032941 0 0.00012094 0.086447 -3.0743 -0.32337 -10.095
4.5625 0.03049 0.042813 -0.17108 -0.33989 -0.088506 0.3366 0.23319 -0.030124 0.65783 0.7372 0.69952 1.9121 1.4353 2.3086 1.7395 0.18795 0.29545 0.35856 0.43328 0.47399 0.47228 0 -0.0045883 0 0.0019043 0.10763 -2.5021 -0.30313 -6.8343
4.5664 -0.0216 0.0013302 -0.099697 -0.50722 -0.13968 0.38177 0.24166 -0.20012 0.57489 0.073237 0.60764 2.0582 1.5622 2.6786 2.0809 0.43499 0.74288 1.0025 0.71839 0.92969 1.0019 0 -0.010027 0 0.0054827 0.099763 -1.8919 -0.33005 -2.1343
4.5703 -0.063225 -0.040892 -0.058506 -0.3956 -0.23905 0.33789 0.29762 -0.28469 0.39791 -0.63589 0.3298 2.2045 1.6879 3.1714 2.402 0.67741 1.2761 1.5175 1.0145 1.4111 1.4776 0 -0.010754 0 0.010293 0.060625 -1.3549 -0.38179 3.0934
4.5742 -0.088358 -0.074875 -0.13085 -0.14272 -0.36639 0.17146 0.26372 -0.27196 0.096399 -1.1107 -0.089218 2.3431 1.8194 3.6896 2.6997 0.91048 1.9255 1.9073 1.3078 1.8385 1.8599 0 0.0021713 0 0.015273 -0.0019879 -0.97719 -0.42657 7.4743
4.5781 -0.10117 -0.095263 -0.30586 0.037128 -0.46464 -0.077594 0.045521 -0.21444 -0.29924 -1.1899 -0.52318 2.4695 1.953 4.1122 2.9662 1.1298 2.6536 2.2069 1.5853 2.1486 2.1429 0 0.029971 0 0.019578 -0.070122 -0.78237 -0.43846 10.05
4.582 -0.11079 -0.10444 -0.48276 0.03593 -0.47645 -0.31439 -0.33192 -0.18475 -0.7052 -0.95129 -0.82562 2.5787 2.0738 4.3756 3.1853 1.3256 3.3585 2.4458 1.8332 2.3328 2.3408 0 0.064052 0 0.022942 -0.12073 -0.72781 -0.40876 10.841
4.5859 -0.12235 -0.10997 -0.54961 -0.073103 -0.38823 -0.44332 -0.73534 -0.21861 -1.0264 -0.65009 -0.91576 2.6641 2.1659 4.5033 3.335 1.4834 3.9316 2.6238 2.0378 2.4341 2.4676 0 0.091831 0 0.025525 -0.13479 -0.7362 -0.34938 10.702
4.5898 -0.13308 -0.11792 -0.4686 -0.13208 -0.24466 -0.42273 -1.0074 -0.29687 -1.203 -0.52632 -0.82915 2.7198 2.2232 4.5639 3.3987 1.5912 4.3212 2.7148 2.1877 2.5053 2.5241 0 0.10585 0 0.027531 -0.10588 -0.74082 -0.2872 10.622
4.5938 -0.13681 -0.12836 -0.29924 -0.064251 -0.11842 -0.28702 -1.061 -0.37565 -1.2319 -0.63455 -0.6903 2.7463 2.2486 4.5989 3.3744 1.6442 4.5519 2.6941 2.2744 2.5604 2.5014 0 0.10864 0 0.028992 -0.04311 -0.71549 -0.25175 11.024
4.5977 -0.13151 -0.13688 -0.14693 0.056201 -0.059972 -0.12481 -0.9228 -0.42885 -1.1571 -0.8266 -0.62168 2.7502 2.2451 4.5863 3.278 1.6433 4.6846 2.5631 2.2888 2.5618 2.3952 0 0.1093 0 0.029817 0.03303 -0.67433 -0.26121 11.568
4.6016 -0.12172 -0.13967 -0.084913 0.09459 -0.071309 -0.02607 -0.70704 -0.46273 -1.039 -0.8883 -0.65737 2.7395 2.2098 4.4675 3.1357 1.5871 4.7534 2.3542 2.2201 2.4541 2.2181 0 0.11501 0 0.029964 0.099389 -0.64799 -0.31303 11.557
4.6055 -0.1136 -0.13643 -0.11223 0.0076116 -0.12454 -0.027808 -0.54025 -0.49614 -0.92109 -0.7132 -0.72947 2.7173 2.1371 4.2108 2.9714 1.468 4.7341 2.1118 2.0579 2.2165 1.9993 0 0.12466 0 0.029489 0.13833 -0.65635 -0.38404 10.581
4.6094 -0.10795 -0.12838 -0.17238 -0.10333 -0.20097 -0.090245 -0.48453 -0.53256 -0.80915 -0.3791 -0.73652 2.6802 2.0277 3.8513 2.7969 1.2769 4.57 1.8669 1.8011 1.8881 1.7708 0 0.13003 0 0.028479 0.14201 -0.69528 -0.44066 8.8885
4.6133 -0.098858 -0.11436 -0.20618 -0.095146 -0.306 -0.12207 -0.50333 -0.55089 -0.67209 -0.080009 -0.63281 2.623 1.8918 3.4735 2.612 1.0164 4.2287 1.6226 1.4668 1.5436 1.5492 0 0.12319 0 0.026981 0.11249 -0.74271 -0.45456 7.1812
4.6172 -0.079464 -0.090382 -0.19124 0.061572 -0.44249 -0.045887 -0.49204 -0.51828 -0.46722 0.022198 -0.46057 2.5446 1.7447 3.153 2.4124 0.70999 3.7425 1.3599 1.0923 1.2388 1.3271 0 0.10349 0 0.025071 0.059738 -0.77678 -0.41622 6.0112
4.6211 -0.049081 -0.054309 -0.14162 0.23604 -0.5746 0.13518 -0.35732 -0.40926 -0.17953 -0.088949 -0.29945 2.4484 1.5983 2.9083 2.1991 0.40002 3.1956 1.0566 0.72594 0.97424 1.0817 0 0.078317 0 0.022955 -0.00088386 -0.79327 -0.33935 5.2773
4.625 -0.014482 -0.010848 -0.079543 0.25379 -0.63059 0.31972 -0.093355 -0.21813 0.15108 -0.28308 -0.18454 2.3378 1.4603 2.7011 1.9811 0.13189 2.6725 0.7063 0.41259 0.70912 0.79662 0 0.057015 0 0.020969 -0.051453 -0.81156 -0.25432 4.2623
4.6289 0.015691 0.02909 -0.011445 0.066397 -0.5561 0.36405 0.20314 0.03568 0.44053 -0.38278 -0.072819 2.2131 1.3395 2.4834 1.772 -0.064413 2.2103 0.32553 0.18062 0.41284 0.48128 0 0.043583 0 0.019366 -0.07558 -0.86555 -0.1941 2.2204
4.6328 0.037611 0.055621 0.070524 -0.19175 -0.37157 0.18421 0.39878 0.30622 0.61099 -0.28531 0.10788 2.0735 1.2498 2.2475 1.5826 -0.18359 1.7926 -0.05197 0.037994 0.10944 0.1746 0 0.03439 0 0.018075 -0.063586 -0.9851 -0.18014 -0.9448
4.6367 0.053675 0.06757 0.168 -0.3168 -0.17242 -0.1678 0.42564 0.52826 0.64724 -0.020396 0.37299 1.9236 1.2054 2.0379 1.4184 -0.23928 1.3885 -0.38902 -0.022626 -0.12686 -0.07331 0 0.022745 0 0.016666 -0.016895 -1.1791 -0.21442 -4.4848
4.6406 0.068063 0.073087 0.26083 -0.21111 -0.059745 -0.51802 0.33744 0.64041 0.61124 0.28876 0.64149 1.7758 1.2098 1.9167 1.2827 -0.24914 0.99928 -0.65671 -0.015347 -0.22367 -0.22862 0 0.0061497 0 0.014641 0.05105 -1.4307 -0.28035 -7.2882
4.6445 0.081774 0.081992 0.3137 0.043627 -0.05922 -0.67753 0.26688 0.61726 0.59543 0.52416 0.78544 1.6459 1.25 1.9127 1.1819 -0.223 0.6736 -0.83745 0.044418 -0.16738 -0.29085 0 -0.0102 0 0.011858 0.11873 -1.7061 -0.3507 -8.6646
4.6484 0.092253 0.096653 0.3006 0.27608 -0.10473 -0.56967 0.31299 0.48686 0.64759 0.65413 0.73006 1.5431 1.3034 1.9971 1.1288 -0.1629 0.47805 -0.91945 0.13993 -0.017038 -0.28609 0 -0.016902 0 0.0087703 0.16409 -1.9692 -0.39842 -8.7833
4.6523 0.097191 0.10997 0.22607 0.37981 -0.10559 -0.28131 0.45318 0.31408 0.7305 0.73645 0.51839 1.4655 1.3513 2.1047 1.1386 -0.072895 0.44779 -0.88954 0.2508 0.13775 -0.24142 0 -0.0081009 0 0.0062253 0.17247 -2.189 -0.40639 -8.4042
4.6563 0.097483 0.11237 0.12493 0.38138 -0.034771 0.0043556 0.56041 0.15917 0.75458 0.84415 0.28367 1.4048 1.3879 2.184 1.2212 0.031896 0.55753 -0.73362 0.35376 0.24098 -0.16104 0 0.012836 0 0.0049494 0.1415 -2.3363 -0.37332 -8.1535
4.6602 0.095719 0.10108 0.040262 0.37033 0.048274 0.14243 0.51557 0.0465 0.65873 0.97674 0.15271 1.3563 1.4178 2.2354 1.3738 0.12753 0.73655 -0.4482 0.42942 0.30536 -0.024219 0 0.034497 0 0.0050853 0.081382 -2.3784 -0.31453 -7.9933
4.6641 0.092078 0.082669 -0.0027476 0.38236 0.064342 0.12181 0.3175 -0.028711 0.46878 1.0346 0.1596 1.3239 1.4461 2.3062 1.5774 0.19503 0.91666 -0.056274 0.47215 0.39188 0.19232 0 0.044836 0 0.0061497 0.010958 -2.2847 -0.25659 -7.3466
4.668 0.082883 0.066639 -0.0073098 0.36612 0.0045241 0.047684 0.089756 -0.066692 0.27971 0.88669 0.23569 1.3159 1.4751 2.4477 1.8014 0.23523 1.076 0.3864 0.49584 0.55319 0.48522 0 0.039318 0 0.0074541 -0.04849 -2.047 -0.22668 -5.7317
4.6719 0.064305 0.05647 0.0058934 0.26291 -0.050191 0.032122 -0.025563 -0.044275 0.17522 0.48362 0.27442 1.3335 1.5082 2.6675 2.0128 0.27143 1.2457 0.80451 0.52959 0.78762 0.81283 0 0.023778 0 0.0086624 -0.079671 -1.7011 -0.23988 -3.2952
4.6758 0.037772 0.047104 0.019021 0.10008 -0.0061839 0.090798 0.0069774 0.060708 0.15588 -0.074431 0.21116 1.3658 1.5555 2.9169 2.1865 0.33521 1.475 1.1323 0.60306 1.0392 1.1115 0 0.01004 0 0.010032 -0.074245 -1.3273 -0.29057 -0.74649
4.6797 0.011088 0.031121 0.028538 -0.017041 0.1412 0.13509 0.086281 0.22239 0.14048 -0.57892 0.056658 1.3954 1.6285 3.1222 2.3119 0.44422 1.7827 1.3413 0.72938 1.2402 1.3282 0 0.0077417 0 0.012124 -0.035202 -1.0203 -0.35331 1.2239
4.6836 -0.0068366 0.0071989 0.040002 -0.017014 0.28573 0.062363 0.068633 0.35207 0.039426 -0.84036 -0.12888 1.4096 1.7274 3.2381 2.3933 0.58817 2.1331 1.4469 0.89592 1.3584 1.4454 0 0.018341 0 0.015197 0.023992 -0.84249 -0.39489 2.4738
4.6875 -0.013197 -0.017745 0.055045 0.041528 0.29967 -0.13945 -0.099703 0.3479 -0.16603 -0.80785 -0.28605 1.4091 1.8319 3.2774 2.4431 0.73354 2.4559 1.49 1.0695 1.4129 1.4814 0 0.035317 0 0.018787 0.083502 -0.79348 -0.39178 3.3869
4.6914 -0.013592 -0.034861 0.066455 0.0045742 0.15646 -0.36739 -0.33201 0.1772 -0.40801 -0.58952 -0.38687 1.4046 1.9096 3.2949 2.4722 0.84368 2.6922 1.5064 1.2125 1.4476 1.469 0 0.049752 0 0.021847 0.1235 -0.81807 -0.34352 4.3518
4.6953 -0.017011 -0.041601 0.067456 -0.22914 -0.030798 -0.48005 -0.47743 -0.083378 -0.58927 -0.36124 -0.43189 1.4075 1.9384 3.3358 2.4831 0.89894 2.832 1.5065 1.2997 1.4893 1.4328 0 0.056677 0 0.023387 0.13077 -0.8479 -0.27364 5.2867
4.6992 -0.027982 -0.04346 0.064414 -0.58948 -0.099176 -0.4069 -0.45198 -0.29649 -0.65763 -0.23986 -0.4317 1.4214 1.9217 3.3931 2.4699 0.90253 2.9109 1.4781 1.325 1.5241 1.3801 0 0.057515 0 0.023137 0.10305 -0.84549 -0.21719 5.6944
4.7031 -0.042878 -0.04743 0.076035 -0.87286 0.021235 -0.19686 -0.30452 -0.36821 -0.6312 -0.2208 -0.39656 1.4424 1.8837 3.4097 2.4256 0.86975 2.9706 1.4066 1.2954 1.5108 1.3098 0 0.057359 0 0.021697 0.049503 -0.81905 -0.20219 5.1917
4.707 -0.053272 -0.053858 0.11489 -0.9141 0.23992 0.029395 -0.16144 -0.31771 -0.56017 -0.21933 -0.33896 1.4649 1.8463 3.3263 2.3499 0.81174 3.0159 1.2936 1.2201 1.417 1.2245 0 0.059894 0 0.020065 -0.012791 -0.80121 -0.23551 3.9733
4.7109 -0.052721 -0.055139 0.16759 -0.73344 0.37666 0.17391 -0.10823 -0.24811 -0.47146 -0.16591 -0.27662 1.4856 1.8098 3.1361 2.2534 0.72811 3.0056 1.1582 1.1041 1.2493 1.1335 0 0.064237 0 0.018927 -0.064684 -0.81435 -0.30043 2.7247
4.7148 -0.040879 -0.042853 0.19646 -0.5159 0.30984 0.21927 -0.12049 -0.24345 -0.35311 -0.067052 -0.22505 1.5028 1.7569 2.9002 2.1528 0.61395 2.8873 1.0234 0.95226 1.0517 1.0457 0 0.06599 0 0.018279 -0.090784 -0.85254 -0.36598 2.0381
4.7188 -0.022249 -0.016512 0.1679 -0.43837 0.074556 0.20919 -0.10466 -0.28693 -0.18894 0.015081 -0.18472 1.5141 1.6742 2.7084 2.0628 0.47325 2.6478 0.8996 0.77723 0.87769 0.95991 0 0.061209 0 0.017668 -0.083442 -0.89238 -0.40172 1.8814
4.7227 -0.0020596 0.014702 0.085269 -0.50695 -0.16955 0.18564 -0.0019107 -0.27757 0.0001853 0.032854 -0.13688 1.5152 1.5716 2.6158 1.9884 0.32569 2.3367 0.78164 0.6034 0.75516 0.8656 0 0.049747 0 0.016777 -0.044249 -0.91806 -0.39078 1.6294
4.7266 0.01646 0.039018 -0.0061471 -0.55828 -0.26592 0.14984 0.14882 -0.13045 0.15762 0.00049887 -0.055421 1.5044 1.4797 2.6054 1.9253 0.19999 2.0413 0.65802 0.4607 0.67422 0.75343 0 0.035285 0 0.015788 0.016666 -0.93585 -0.33619 0.63769
4.7305 0.031934 0.051375 -0.052496 -0.42258 -0.17376 0.081136 0.24835 0.13306 0.23741 -0.023342 0.072907 1.4852 1.4269 2.6077 1.8646 0.11922 1.8302 0.52377 0.37198 0.60378 0.62629 0 0.022382 0 0.015188 0.083053 -0.96619 -0.25924 -1.1658
4.7344 0.043795 0.05639 -0.037461 -0.093334 0.019651 -0.015794 0.23523 0.38985 0.24823 0.0070716 0.23482 1.4663 1.4182 2.5605 1.8009 0.089777 1.7103 0.38582 0.34333 0.52327 0.50106 0 0.013291 0 0.015222 0.13646 -1.024 -0.19135 -3.2021
4.7383 0.052521 0.062737 0.0013123 0.25483 0.18019 -0.092525 0.14706 0.51063 0.24648 0.088138 0.39248 1.4556 1.4355 2.4603 1.7367 0.10199 1.6326 0.25922 0.3641 0.44358 0.39959 0 0.0072623 0 0.015544 0.16133 -1.107 -0.16156 -4.7154
4.7422 0.060576 0.074797 0.004794 0.41351 0.22371 -0.091898 0.085873 0.45865 0.2814 0.18434 0.4991 1.4565 1.4563 2.3632 1.6816 0.13948 1.5403 0.16069 0.41502 0.40026 0.33722 0 0.0026119 0 0.015451 0.15019 -1.2014 -0.18371 -5.347
4.7461 0.071624 0.089482 -0.051445 0.31494 0.15648 -0.0030185 0.12254 0.30494 0.34536 0.27364 0.52004 1.4678 1.4725 2.3369 1.6482 0.1881 1.4216 0.1058 0.47729 0.42441 0.31807 0 -0.00065986 0 0.014514 0.10694 -1.2947 -0.24875 -5.3097
4.75 0.087334 0.10053 -0.12873 0.078773 0.048007 0.12062 0.2321 0.15405 0.38047 0.3669 0.45057 1.4871 1.491 2.4042 1.6473 0.23807 1.3211 0.1087 0.53645 0.51441 0.33908 0 -0.00031865 0 0.013033 0.046226 -1.3806 -0.32692 -5.0722
4.7539 0.10456 0.10521 -0.154 -0.098898 -0.023855 0.20194 0.32015 0.05708 0.3377 0.47833 0.32291 1.5134 1.519 2.5247 1.6832 0.28075 1.3022 0.17905 0.58142 0.63176 0.39639 0 0.0059679 0 0.011845 -0.011378 -1.4513 -0.38072 -4.9066
4.7578 0.11649 0.10661 -0.084027 -0.10387 -0.013819 0.20404 0.31205 -0.0070739 0.2311 0.58065 0.19589 1.547 1.5512 2.6281 1.7517 0.30723 1.3921 0.31408 0.60393 0.72565 0.48666 0 0.017743 0 0.011632 -0.046698 -1.4877 -0.38332 -4.7207
4.7617 0.11789 0.1095 0.051768 0.027878 0.076153 0.15739 0.21909 -0.074767 0.13178 0.60082 0.12652 1.5882 1.5727 2.6697 1.8402 0.31258 1.554 0.49159 0.60181 0.7682 0.60237 0 0.030873 0 0.012337 -0.04855 -1.4646 -0.33254 -4.2668
4.7656 0.10978 0.11455 0.17038 0.17201 0.20061 0.12567 0.12136 -0.13341 0.10396 0.47403 0.13568 1.6388 1.5743 2.6616 1.9306 0.30228 1.7115 0.67278 0.58367 0.77284 0.72715 0 0.039758 0 0.013219 -0.016918 -1.3697 -0.25241 -3.4587
4.7695 0.098841 0.11681 0.20211 0.23074 0.28934 0.14365 0.088101 -0.12245 0.14335 0.21214 0.19118 1.7052 1.5623 2.6564 2.0053 0.29313 1.8042 0.81707 0.56878 0.78121 0.83793 0 0.04106 0 0.013515 0.038023 -1.222 -0.18088 -2.4744
4.7734 0.091281 0.10994 0.14711 0.19522 0.28369 0.18686 0.11366 -0.0014765 0.17855 -0.080628 0.22593 1.7985 1.5538 2.6991 2.0534 0.30486 1.8299 0.90074 0.57882 0.8281 0.91412 0 0.036022 0 0.013101 0.099754 -1.0688 -0.15083 -1.5834
4.7773 0.086751 0.09184 0.071728 0.11984 0.1793 0.20071 0.12849 0.1849 0.13717 -0.26929 0.18448 1.9284 1.5613 2.7876 2.0737 0.34734 1.84 0.92614 0.62539 0.9123 0.94745 0 0.029523 0 0.012575 0.1502 -0.96021 -0.17469 -0.91471
4.7813 0.078331 0.066388 0.048451 0.057635 0.041806 0.15903 0.070683 0.31805 0.01625 -0.28207 0.065339 2.0932 1.5824 2.8747 2.0738 0.41303 1.8927 0.91531 0.70199 0.99651 0.94494 0 0.026648 0 0.012697 0.17419 -0.91955 -0.24018 -0.40048
4.7852 0.058953 0.039937 0.093482 0.024233 -0.031491 0.093843 -0.052046 0.29304 -0.10961 -0.15901 -0.075697 2.2761 1.605 2.907 2.0647 0.48106 2.0031 0.89373 0.78693 1.0367 0.92325 0 0.029397 0 0.013713 0.1632 -0.93188 -0.31787 0.082804
4.7891 0.028334 0.016394 0.15649 0.0081072 0.012576 0.066677 -0.16753 0.10827 -0.15167 -0.014952 -0.16677 2.453 1.6195 2.869 2.0552 0.53015 2.1301 0.8771 0.85521 1.0172 0.89954 0 0.035899 0 0.015161 0.11802 -0.96034 -0.37532 0.55595
4.793 -0.0062386 -0.0046822 0.16883 -0.0052167 0.13147 0.10812 -0.20355 -0.12509 -0.085054 0.050433 -0.17359 2.6076 1.627 2.7955 2.05 0.55073 2.2091 0.86968 0.89153 0.9642 0.88529 0 0.042362 0 0.016291 0.049396 -0.97483 -0.3909 0.92787
4.7969 -0.036082 -0.025949 0.10459 -0.02673 0.21365 0.18333 -0.14973 -0.26622 0.028902 0.019653 -0.12132 2.7411 1.6342 2.7452 2.0507 0.54812 2.2043 0.87175 0.89589 0.92566 0.88607 0 0.045963 0 0.016681 -0.024475 -0.96976 -0.36193 1.1206
4.8008 -0.058334 -0.049003 0.00033245 -0.069524 0.17141 0.21709 -0.061717 -0.25166 0.095026 -0.049589 -0.067394 2.8681 1.6446 2.7567 2.059 0.53588 2.1376 0.88663 0.8799 0.93555 0.90427 0 0.046429 0 0.016495 -0.083577 -0.95878 -0.30494 1.176
4.8047 -0.077337 -0.073175 -0.080205 -0.14156 0.020716 0.15663 -0.0091601 -0.137 0.063156 -0.089624 -0.051039 3.0018 1.6548 2.822 2.0768 0.52594 2.0724 0.92007 0.8582 0.98977 0.94055 0 0.04546 0 0.016221 -0.1128 -0.95535 -0.24845 1.2335
4.8086 -0.099084 -0.09676 -0.10092 -0.22455 -0.12886 0.01609 -0.019029 -0.042221 -0.035942 -0.083138 -0.065158 3.141 1.6602 2.8968 2.1052 0.52301 2.0663 0.97378 0.8417 1.0529 0.99235 0 0.04491 0 0.016203 -0.10688 -0.95866 -0.22085 1.419
4.8125 -0.12434 -0.11847 -0.078519 -0.27027 -0.17119 -0.13594 -0.064227 -0.051442 -0.12511 -0.067977 -0.07387 3.2704 1.6625 2.9372 2.1418 0.52622 2.1295 1.0405 0.83596 1.0886 1.0521 0 0.045408 0 0.016425 -0.071356 -0.95644 -0.23767 1.7662
4.8164 -0.14717 -0.13732 -0.060214 -0.23723 -0.099873 -0.2328 -0.10066 -0.15141 -0.14981 -0.091129 -0.055829 3.3731 1.6688 2.9333 2.1809 0.53437 2.2219 1.1061 0.84323 1.0889 1.1083 0 0.046345 0 0.016689 -0.019759 -0.9392 -0.29398 2.2325
4.8203 -0.16011 -0.15169 -0.07926 -0.14212 -0.011011 -0.25908 -0.11159 -0.25455 -0.11911 -0.16089 -0.029956 3.4426 1.6843 2.9142 2.2155 0.54952 2.288 1.1574 0.86478 1.0782 1.1501 0 0.046864 0 0.016909 0.031202 -0.91042 -0.36586 2.7558
4.8242 -0.16076 -0.15953 -0.12957 -0.067572 -0.0069361 -0.2516 -0.11714 -0.27883 -0.087459 -0.2409 -0.038485 3.4852 1.707 2.9219 2.2403 0.57567 2.3026 1.1883 0.90091 1.0913 1.172 0 0.046744 0 0.0172 0.066199 -0.88324 -0.42129 3.2727
4.8281 -0.15366 -0.1601 -0.1779 -0.098734 -0.092974 -0.25617 -0.14561 -0.21416 -0.10115 -0.28542 -0.10396 3.5118 1.7298 2.9762 2.2542 0.61418 2.2894 1.2007 0.949 1.1428 1.1755 0 0.046443 0 0.017685 0.074724 -0.86832 -0.43533 3.6933
4.832 -0.1458 -0.1554 -0.197 -0.23639 -0.17026 -0.28257 -0.19977 -0.12336 -0.16105 -0.27802 -0.20193 3.5272 1.7486 3.0577 2.2589 0.65964 2.2996 1.1999 1.0016 1.2145 1.1672 0 0.046498 0 0.01829 0.053554 -0.86538 -0.40192 3.9046
4.8359 -0.14068 -0.14882 -0.18819 -0.37438 -0.13596 -0.29803 -0.2526 -0.084681 -0.23087 -0.23818 -0.27595 3.5283 1.7652 3.1213 2.2571 0.69978 2.3677 1.1907 1.0465 1.2679 1.1542 0 0.046992 0 0.018782 0.0082202 -0.86613 -0.33654 3.8429
4.8398 -0.13611 -0.14177 -0.17652 -0.38084 0.0053426 -0.26193 -0.2734 -0.12799 -0.27525 -0.19626 -0.28191 3.5092 1.781 3.1296 2.2502 0.71987 2.4804 1.1759 1.0694 1.2732 1.1416 0 0.047595 0 0.019016 -0.047428 -0.86414 -0.26853 3.5737
4.8438 -0.1273 -0.13164 -0.18744 -0.22145 0.13159 -0.16746 -0.25538 -0.21532 -0.28805 -0.16653 -0.22189 3.4675 1.7906 3.079 2.2382 0.70934 2.5826 1.1571 1.0588 1.2286 1.1307 0 0.048003 0 0.019104 -0.094702 -0.86103 -0.2275 3.2732
4.8477 -0.1114 -0.11375 -0.22639 -0.0081878 0.11221 -0.052516 -0.21684 -0.27549 -0.28736 -0.14435 -0.13869 3.4043 1.7821 3.0002 2.2197 0.66696 2.6164 1.1343 1.0111 1.1587 1.1192 0 0.048247 0 0.01929 -0.11631 -0.86321 -0.2301 3.0916
4.8516 -0.089245 -0.086256 -0.27477 0.085791 -0.063079 0.027953 -0.17767 -0.25981 -0.28878 -0.12447 -0.07819 3.3218 1.7486 2.933 2.1934 0.60154 2.5615 1.1043 0.93337 1.0927 1.1009 0 0.048537 0 0.019641 -0.10301 -0.87353 -0.27293 3.0091
4.8555 -0.06357 -0.053454 -0.30114 -0.01949 -0.25923 0.04235 -0.13811 -0.17423 -0.28719 -0.11496 -0.054061 3.2219 1.6974 2.8961 2.1583 0.52771 2.4473 1.0598 0.84136 1.0426 1.0672 0 0.048838 0 0.019894 -0.057253 -0.88724 -0.33407 2.8278
4.8594 -0.036593 -0.023675 -0.27854 -0.22715 -0.30414 0.0015324 -0.082412 -0.067448 -0.26298 -0.12909 -0.043806 3.1096 1.647 2.8752 2.114 0.45903 2.3268 0.99285 0.7535 0.99718 1.0109 0 0.048655 0 0.019665 0.0079485 -0.89672 -0.38248 2.3264
4.8633 -0.0097359 -0.0030381 -0.20013 -0.33573 -0.13543 -0.055639 -0.0024732 0.010092 -0.20241 -0.16386 -0.015496 2.9951 1.612 2.8383 2.061 0.40268 2.2361 0.90018 0.68338 0.93577 0.93068 0 0.047296 0 0.018834 0.074272 -0.90012 -0.39191 1.446
4.8672 0.015038 0.0095086 -0.087397 -0.21218 0.14506 -0.093438 0.085187 0.041353 -0.10981 -0.19063 0.04154 2.891 1.5906 2.7645 2.0015 0.35897 2.1703 0.78786 0.63528 0.84948 0.83422 0 0.044393 0 0.017726 0.12441 -0.90531 -0.35356 0.34273
4.8711 0.034943 0.021107 0.015268 0.087045 0.35533 -0.099754 0.14875 0.046471 -0.002218 -0.17189 0.10844 2.8032 1.5677 2.6636 1.9396 0.3251 2.0946 0.66954 0.60546 0.752 0.73573 0 0.040233 0 0.016871 0.14674 -0.92509 -0.28144 -0.73074
4.875 0.048456 0.038517 0.063101 0.35806 0.3779 -0.082966 0.16859 0.056798 0.10336 -0.090987 0.15485 2.7256 1.5319 2.5716 1.8813 0.29964 1.9804 0.5605 0.58731 0.67171 0.64944 0 0.035609 0 0.016543 0.13739 -0.96789 -0.20691 -1.5964
4.8789 0.057651 0.061966 0.042086 0.42072 0.23935 -0.055012 0.15526 0.084104 0.19505 0.032738 0.16477 2.645 1.4902 2.5244 1.8325 0.28352 1.8344 0.47167 0.5761 0.63144 0.58323 0 0.031353 0 0.016519 0.10044 -1.0319 -0.16385 -2.2239
4.8828 0.067519 0.084858 -0.013186 0.26779 0.067003 -0.020042 0.13936 0.11133 0.26188 0.15763 0.14807 2.5541 1.4637 2.5314 1.7981 0.27712 1.6985 0.40818 0.56976 0.63183 0.5374 0 0.027915 0 0.016306 0.047163 -1.1067 -0.17164 -2.6709
4.8867 0.081784 0.099479 -0.03551 0.061691 -0.023851 0.022129 0.14296 0.11146 0.29194 0.24898 0.13043 2.4614 1.4692 2.5682 1.7805 0.27675 1.6189 0.37195 0.56651 0.65129 0.50923 0 0.025297 0 0.015616 -0.0060286 -1.1789 -0.22498 -2.9847
4.8906 0.098786 0.10338 0.02789 -0.013577 -0.0079887 0.065806 0.16068 0.076644 0.28098 0.29732 0.13246 2.3868 1.5022 2.5958 1.7787 0.2752 1.6111 0.36451 0.56304 0.66269 0.49859 0 0.023263 0 0.014655 -0.041518 -1.2374 -0.29662 -3.1724
4.8945 0.11178 0.1007 0.16962 0.090285 0.061459 0.097161 0.16876 0.030565 0.24366 0.3118 0.15563 2.3464 1.5399 2.5895 1.79 0.26705 1.6482 0.38647 0.55628 0.65401 0.50918 0 0.021595 0 0.013935 -0.04616 -1.2745 -0.35132 -3.2425
4.8984 0.11419 0.097631 0.31737 0.25684 0.12033 0.10494 0.1522 0.011663 0.21069 0.30052 0.18434 2.3384 1.5613 2.5576 1.811 0.25459 1.6822 0.4346 0.54749 0.63721 0.54399 0 0.020177 0 0.013799 -0.016614 -1.2853 -0.36342 -3.2312
4.9023 0.10535 0.096733 0.38153 0.32066 0.14224 0.09382 0.12156 0.040476 0.2072 0.2608 0.20052 2.3442 1.5656 2.5342 1.839 0.24835 1.6808 0.50018 0.54411 0.63874 0.5993 0 0.018965 0 0.014099 0.038529 -1.2685 -0.32859 -3.1607
4.9063 0.091561 0.095428 0.32242 0.21575 0.13279 0.085288 0.10245 0.099599 0.22901 0.18932 0.19804 2.3432 1.5718 2.5532 1.8723 0.26057 1.6514 0.57155 0.55623 0.67869 0.66354 0 0.017986 0 0.014329 0.10147 -1.2289 -0.2644 -2.9806
4.9102 0.08115 0.089768 0.18305 0.024442 0.097719 0.10178 0.10819 0.1452 0.24105 0.098767 0.18554 2.3291 1.6004 2.6212 1.9094 0.29591 1.6344 0.63924 0.58935 0.75445 0.72284 0 0.017428 0 0.014088 0.15173 -1.177 -0.20086 -2.5882
4.9141 0.077931 0.079281 0.057755 -0.1065 0.033057 0.14654 0.12395 0.14194 0.2042 0.019676 0.17576 2.313 1.6534 2.712 1.9477 0.347 1.6702 0.69935 0.63917 0.84107 0.76886 0 0.017715 0 0.013431 0.17347 -1.1256 -0.16647 -1.9444
4.918 0.078858 0.067956 0.019617 -0.095828 -0.053308 0.19773 0.11916 0.092017 0.10906 -0.018662 0.17063 2.3125 1.7116 2.7843 1.9834 0.39862 1.768 0.75253 0.69308 0.90787 0.80234 0 0.019371 0 0.012822 0.16039 -1.0833 -0.1762 -1.1701
4.9219 0.077605 0.060463 0.065388 0.014593 -0.1247 0.22398 0.076377 0.032933 -0.01421 -0.011748 0.15569 2.3376 1.7499 2.8116 2.0129 0.43731 1.8972 0.79976 0.73757 0.93868 0.8295 0 0.022681 0 0.01276 0.11685 -1.0512 -0.2258 -0.49987
4.9258 0.070379 0.057502 0.12291 0.11537 -0.13662 0.20947 0.0086455 0.005334 -0.11955 0.015109 0.11118 2.3856 1.7557 2.7994 2.0345 0.45876 2.0087 0.83933 0.76562 0.94071 0.85497 0 0.02734 0 0.013396 0.055734 -1.0253 -0.29397 -0.10091
4.9297 0.058504 0.05491 0.11379 0.13402 -0.081178 0.16686 -0.05156 0.018625 -0.18057 0.02641 0.032828 2.4477 1.7359 2.7785 2.0487 0.46765 2.0686 0.86752 0.77865 0.93585 0.87775 0 0.032416 0 0.014458 -0.0056234 -1.0021 -0.35129 0.078822
4.9336 0.045838 0.047373 0.018054 0.08842 -0.0049823 0.12586 -0.080361 0.044259 -0.20466 0.0036873 -0.055869 2.5189 1.7071 2.7789 2.0572 0.47118 2.0785 0.88202 0.78225 0.94205 0.89343 0 0.036727 0 0.015474 -0.050178 -0.98216 -0.37286 0.26841
4.9375 0.034169 0.033086 -0.11221 0.049289 0.027615 0.10671 -0.080072 0.042565 -0.21407 -0.04322 -0.11423 2.5998 1.6828 2.8062 2.0612 0.47262 2.0688 0.8843 0.7804 0.9593 0.89954 0 0.039427 0 0.016068 -0.065824 -0.96886 -0.34968 0.65124
4.9414 0.0214 0.014967 -0.19859 0.060469 -0.004804 0.10211 -0.07056 -0.00054375 -0.2155 -0.088564 -0.11372 2.6907 1.6658 2.8375 2.0608 0.47032 2.0723 0.87886 0.77349 0.97128 0.89858 0 0.040434 0 0.016128 -0.049041 -0.9639 -0.29353 1.163
4.9453 0.0041991 -0.002468 -0.19995 0.098692 -0.058622 0.085132 -0.065531 -0.059371 -0.19102 -0.11275 -0.062869 2.7852 1.6527 2.8416 2.0558 0.46211 2.0976 0.87034 0.76122 0.96066 0.89575 0 0.040357 0 0.015788 -0.0063412 -0.96463 -0.23215 1.5151
4.9492 -0.017791 -0.017227 -0.14075 0.10656 -0.069391 0.03711 -0.059429 -0.089611 -0.1209 -0.11372 -0.0042654 2.8719 1.6406 2.8067 2.0474 0.45002 2.1245 0.86162 0.74654 0.92583 0.89414 0 0.039982 0 0.015311 0.047438 -0.96608 -0.19639 1.4448
4.9531 -0.040575 -0.030938 -0.084019 0.057663 -0.021145 -0.029455 -0.038289 -0.067145 -0.014796 -0.10073 0.017677 2.9421 1.6306 2.7523 2.0388 0.44056 2.1233 0.85433 0.73622 0.88522 0.89276 0 0.039674 0 0.01496 0.093824 -0.96522 -0.20521 0.97521
4.957 -0.058679 -0.046098 -0.07642 -0.01478 0.030955 -0.076175 -0.0018599 -0.011553 0.083011 -0.081639 -0.0076027 2.9966 1.6257 2.7164 2.0344 0.44039 2.0818 0.85064 0.73702 0.8656 0.8893 0 0.039147 0 0.014878 0.11679 -0.96323 -0.25633 0.44252
4.9609 -0.06951 -0.062501 -0.11306 -0.052856 0.012834 -0.071028 0.028191 0.025861 0.12374 -0.058225 -0.04979 3.0447 1.6273 2.7271 2.0367 0.45143 2.0202 0.85365 0.75091 0.88293 0.88483 0 0.037813 0 0.015008 0.1079 -0.96321 -0.32743 0.25492
4.9648 -0.075101 -0.076573 -0.14886 -0.034203 -0.089911 -0.020689 0.02495 0.00070425 0.093593 -0.032392 -0.067357 3.0952 1.6347 2.7807 2.0456 0.46979 1.9791 0.86602 0.77363 0.9305 0.88515 0 0.035472 0 0.015126 0.068821 -0.96607 -0.38697 0.58391
4.9688 -0.079774 -0.08427 -0.14208 0.0041612 -0.20646 0.027547 -0.0175 -0.089184 0.02507 -0.012399 -0.047758 3.1492 1.6457 2.8445 2.0589 0.48904 1.9911 0.88797 0.79779 0.98357 0.89726 0 0.032802 0 0.015016 0.010496 -0.96871 -0.40912 1.2453
4.9727 -0.086092 -0.084731 -0.090695 0.0020961 -0.2384 0.020442 -0.074909 -0.19867 -0.031628 -0.0091988 -0.020113 3.1998 1.658 2.8816 2.0743 0.50464 2.0561 0.91721 0.81765 1.0172 0.92387 0 0.031192 0 0.014687 -0.050286 -0.9665 -0.38538 1.8537
4.9766 -0.0928 -0.081148 -0.032288 -0.063291 -0.14841 -0.056477 -0.11158 -0.26423 -0.051119 -0.025817 -0.026605 3.2379 1.6688 2.8791 2.0913 0.51591 2.1407 0.9505 0.83175 1.024 0.96093 0 0.031921 0 0.014438 -0.095857 -0.95755 -0.32785 2.1031
4.9805 -0.096336 -0.078133 -0.010878 -0.15185 0.0048965 -0.16277 -0.11048 -0.24585 -0.05039 -0.052499 -0.078458 3.2591 1.6753 2.8561 2.11 0.5246 2.2019 0.98511 0.84188 1.0179 1.0001 0 0.035218 0 0.014634 -0.11282 -0.94444 -0.26332 1.948
4.9844 -0.094186 -0.07809 -0.040983 -0.19375 0.11961 -0.23239 -0.086556 -0.15306 -0.066816 -0.075083 -0.13939 3.2648 1.6766 2.8472 2.1298 0.53223 2.2181 1.0184 0.85018 1.0216 1.0335 0 0.039943 0 0.015347 -0.096116 -0.93192 -0.22106 1.574
4.9883 -0.087031 -0.079834 -0.098396 -0.15068 0.1398 -0.22645 -0.071052 -0.03822 -0.11955 -0.08909 -0.15537 3.2594 1.6749 2.8733 2.1472 0.53874 2.2038 1.0459 0.85717 1.0472 1.056 0 0.044211 0 0.016201 -0.050687 -0.92299 -0.21989 1.2342
4.9922 -0.078115 -0.080339 -0.14259 -0.049052 0.096611 -0.1654 -0.082039 0.036875 -0.19123 -0.10419 -0.10526 3.2469 1.6744 2.9236 2.1578 0.54312 2.1951 1.0616 0.86201 1.0848 1.0655 0 0.046581 0 0.016622 0.0098422 -0.91701 -0.25982 1.1022
4.9961 -0.070788 -0.077629 -0.14939 0.042589 0.065681 -0.11183 -0.10902 0.038288 -0.24516 -0.13268 -0.02482 3.2289 1.6769 2.9632 2.1577 0.54457 2.2195 1.0597 0.86367 1.1095 1.0608 0 0.04694 0 0.01634 0.067377 -0.9116 -0.32204 1.223
5 -0.06637 -0.072104 -0.12611 0.068929 0.087854 -0.1171 -0.12497 -0.022786 -0.25848 -0.17262 0.020846 3.2045 1.6798 2.9601 2.1465 0.54283 2.2718 1.039 0.86146 1.0997 1.0419 0 0.04638 0 0.015693 0.10499 -0.90576 -0.37746 1.5371
5.0039 -0.063653 -0.065461 -0.098535 0.026446 0.1329 -0.1772 -0.11294 -0.10213 -0.2385 -0.20335 -0.0065655 3.1694 1.6782 2.9098 2.1271 0.53737 2.3172 1.0042 0.85437 1.0546 1.0116 0 0.046176 0 0.015399 0.1121 -0.90133 -0.40007 1.9112
5.0078 -0.059849 -0.058679 -0.083966 -0.044056 0.1385 -0.23624 -0.081315 -0.15351 -0.20919 -0.1996 -0.084261 3.1173 1.6696 2.8401 2.1037 0.52673 2.3177 0.96355 0.84049 0.99559 0.97561 0 0.046702 0 0.015938 0.087523 -0.90143 -0.37899 2.1637
5.0117 -0.052051 -0.051106 -0.075966 -0.096559 0.079998 -0.23542 -0.054518 -0.15614 -0.18495 -0.15215 -0.14722 3.0434 1.6555 2.7897 2.0797 0.50894 2.2629 0.92369 0.81757 0.94998 0.94003 0 0.047205 0 0.017088 0.039654 -0.90774 -0.32335 2.1163
5.0156 -0.038511 -0.041205 -0.054696 -0.11128 -0.0019191 -0.16484 -0.04925 -0.12063 -0.15939 -0.07615 -0.14303 2.9504 1.6391 2.7794 2.056 0.4828 2.178 0.88615 0.78476 0.93012 0.90763 0 0.046605 0 0.018064 -0.016021 -0.91936 -0.25773 1.6813
5.0195 -0.019482 -0.02789 -0.012347 -0.093755 -0.041798 -0.072809 -0.059239 -0.072472 -0.11826 0.00015466 -0.073374 2.8508 1.6205 2.7961 2.0323 0.44916 2.1048 0.84788 0.74413 0.92418 0.87644 0 0.044562 0 0.018179 -0.061422 -0.93387 -0.21042 0.92834
5.0234 0.0026514 -0.011127 0.03214 -0.052288 -0.013997 -0.024556 -0.061543 -0.029337 -0.059426 0.054862 0.013294 2.7624 1.5973 2.8034 2.0073 0.4112 2.0685 0.80505 0.70061 0.90651 0.84256 0 0.041815 0 0.017439 -0.081185 -0.94929 -0.20052 0.061442
5.0273 0.024307 0.0083687 0.046317 0.01564 0.045287 -0.046571 -0.037011 0.0084652 0.0026476 0.083151 0.067614 2.6966 1.5691 2.7712 1.9803 0.37368 2.0587 0.75653 0.6604 0.85978 0.80443 0 0.039431 0 0.016531 -0.067428 -0.96515 -0.22959 -0.69899
5.0313 0.04255 0.029486 0.016435 0.11197 0.078342 -0.1053 0.01398 0.048362 0.052127 0.093126 0.079696 2.6502 1.5427 2.7001 1.9517 0.34166 2.0394 0.70462 0.62884 0.79106 0.76453 0 0.037699 0 0.016191 -0.022443 -0.98231 -0.2816 -1.2431
5.0352 0.056741 0.050569 -0.031121 0.2168 0.064014 -0.13774 0.072796 0.088928 0.088321 0.095768 0.078811 2.6077 1.5287 2.6231 1.9229 0.31899 1.9802 0.65317 0.60877 0.72839 0.72707 0 0.035773 0 0.016541 0.041785 -1.0024 -0.33047 -1.6085
5.0391 0.068604 0.06924 -0.043177 0.28675 0.033609 -0.10559 0.11714 0.11484 0.12427 0.10063 0.097631 2.5532 1.5328 2.5813 1.8965 0.307 1.8836 0.60597 0.60002 0.69977 0.69441 0 0.032527 0 0.016985 0.10726 -1.0272 -0.35184 -1.9068
5.043 0.080394 0.083066 0.018094 0.28358 0.031776 -0.02535 0.13551 0.11002 0.16872 0.11797 0.13837 2.4847 1.5488 2.5923 1.8751 0.30401 1.7862 0.56671 0.59983 0.7113 0.6664 0 0.027904 0 0.016773 0.15565 -1.0578 -0.33406 -2.2163
5.0469 0.092542 0.091005 0.13902 0.21035 0.067318 0.049739 0.13155 0.076436 0.21197 0.15772 0.17263 2.4163 1.5628 2.6359 1.8612 0.30611 1.7314 0.5398 0.60394 0.7421 0.6434 0 0.02345 0 0.015689 0.17383 -1.093 -0.28365 -2.5333
5.0508 0.10289 0.09438 0.25851 0.11864 0.10659 0.07645 0.11821 0.038731 0.23275 0.21974 0.17172 2.3674 1.5655 2.6698 1.8564 0.30924 1.7365 0.52993 0.60822 0.76086 0.62935 0 0.021371 0 0.014257 0.15757 -1.1275 -0.22269 -2.8045
5.0547 0.10833 0.096105 0.31366 0.07328 0.11393 0.053909 0.10865 0.027089 0.22022 0.28375 0.1358 2.3478 1.5613 2.6641 1.8609 0.31127 1.7792 0.53967 0.61032 0.75094 0.63053 0 0.022758 0 0.013303 0.11248 -1.1532 -0.17894 -2.9833
5.0586 0.10751 0.098405 0.28983 0.10073 0.09256 0.015564 0.10947 0.05229 0.18776 0.31428 0.093802 2.3506 1.5643 2.6254 1.8739 0.31288 1.8153 0.56709 0.61063 0.72393 0.65031 0 0.026528 0 0.013305 0.052191 -1.1622 -0.17281 -3.0481
5.0625 0.10208 0.10091 0.231 0.16576 0.080106 -0.0063267 0.11842 0.095973 0.16267 0.28391 0.076408 2.3589 1.5844 2.5927 1.894 0.31649 1.8136 0.6058 0.61181 0.71027 0.68467 0 0.030067 0 0.014094 -0.0054494 -1.1521 -0.20744 -2.9797
5.0664 0.095266 0.10087 0.19902 0.19956 0.10359 -0.0073667 0.12627 0.1261 0.16055 0.1979 0.089294 2.3606 1.6163 2.605 1.9184 0.32426 1.7803 0.64797 0.61726 0.73412 0.72332 0 0.031138 0 0.015107 -0.043383 -1.1272 -0.26697 -2.7499
5.0703 0.089009 0.095519 0.21667 0.15698 0.14404 -0.0055211 0.12252 0.12404 0.17018 0.096279 0.11104 2.3589 1.6431 2.6683 1.9439 0.33679 1.7534 0.68796 0.62933 0.79283 0.75634 0 0.029496 0 0.015849 -0.050409 -1.0967 -0.32407 -2.3507
5.0742 0.082334 0.084412 0.24599 0.054183 0.15166 -0.014225 0.1029 0.098407 0.16455 0.026849 0.11489 2.37 1.6516 2.7481 1.9667 0.35349 1.7713 0.7238 0.64849 0.85772 0.78044 0 0.026872 0 0.016142 -0.024853 -1.0686 -0.3531 -1.8366
5.0781 0.072473 0.069788 0.22318 -0.045716 0.098241 -0.02523 0.073544 0.073505 0.1277 0.010055 0.092169 2.412 1.6441 2.7959 1.9845 0.37367 1.8409 0.75572 0.67357 0.89589 0.79961 0 0.025428 0 0.016018 0.024577 -1.0463 -0.3421 -1.321
5.082 0.05772 0.054638 0.11967 -0.08588 0.011871 -0.019467 0.047486 0.064511 0.070656 0.026471 0.056438 2.4918 1.6364 2.7885 1.9975 0.39691 1.9313 0.78396 0.70233 0.8959 0.81967 0 0.026055 0 0.015519 0.081405 -1.0286 -0.29801 -0.91081
5.0859 0.03937 0.040416 -0.025955 -0.060731 -0.044823 0.0071368 0.034603 0.064039 0.021192 0.038205 0.02796 2.601 1.6419 2.7464 2.0083 0.42217 1.9975 0.8082 0.73187 0.87629 0.84251 0 0.027957 0 0.014685 0.12671 -1.0132 -0.24283 -0.6353
5.0898 0.020953 0.026437 -0.13564 -0.01458 -0.033636 0.03274 0.033149 0.052619 -0.0019931 0.024054 0.015242 2.7203 1.66 2.7171 2.0201 0.44675 2.0154 0.82894 0.75867 0.87024 0.86522 0 0.029709 0 0.013727 0.14522 -0.99966 -0.20322 -0.43528
5.0938 0.0055009 0.011309 -0.15547 0.0018726 0.021763 0.027927 0.031095 0.021402 -0.0048638 -0.00459 0.010209 2.831 1.6776 2.7357 2.0346 0.46657 1.9996 0.84857 0.77903 0.89843 0.88422 0 0.030693 0 0.013077 0.13004 -0.9891 -0.19856 -0.22436
5.0977 -0.0066423 -0.0052586 -0.098888 -0.024015 0.058125 -0.013955 0.016852 -0.01662 -0.0092162 -0.020909 -0.0014037 2.9236 1.6833 2.7965 2.0507 0.47834 1.9905 0.87026 0.7903 0.95209 0.8996 0 0.031562 0 0.013141 0.084489 -0.98162 -0.23248 0.04005
5.1016 -0.017561 -0.022057 -0.032076 -0.060723 0.032883 -0.066367 -0.010507 -0.038427 -0.030089 -0.014076 -0.026184 3.0021 1.6777 2.8583 2.066 0.48171 2.0206 0.89515 0.79237 0.99998 0.91494 0 0.033419 0 0.013933 0.020972 -0.97475 -0.29136 0.3427
5.1055 -0.029412 -0.037532 -0.016374 -0.066996 -0.037357 -0.092307 -0.04146 -0.033613 -0.062699 -0.0024641 -0.057967 3.0783 1.6717 2.8795 2.0787 0.47971 2.0881 0.92048 0.78813 1.0137 0.93304 0 0.036583 0 0.014978 -0.04266 -0.96522 -0.35032 0.65464
5.1094 -0.042184 -0.050987 -0.060044 -0.032225 -0.096981 -0.079449 -0.066093 -0.014722 -0.090412 -0.015184 -0.08394 3.1619 1.6738 2.8521 2.0885 0.4769 2.1586 0.94093 0.78248 0.99071 0.95245 0 0.040156 0 0.015665 -0.088237 -0.95216 -0.3842 0.9737
5.1133 -0.053509 -0.062431 -0.11999 0.01455 -0.10749 -0.05251 -0.083016 -0.0050361 -0.10289 -0.060906 -0.094965 3.2507 1.682 2.807 2.0958 0.47674 2.1931 0.95234 0.78008 0.95671 0.96832 0 0.042744 0 0.015756 -0.10271 -0.93853 -0.379 1.3094
5.1172 -0.060555 -0.071337 -0.14639 0.032739 -0.081859 -0.048702 -0.097455 -0.016675 -0.10439 -0.11597 -0.091665 3.3305 1.6875 2.7871 2.1006 0.48037 2.1793 0.95451 0.78347 0.94473 0.97663 0 0.043604 0 0.015568 -0.082365 -0.92882 -0.33845 1.632
5.1211 -0.06221 -0.075971 -0.12568 0.0067289 -0.063957 -0.079098 -0.11119 -0.041235 -0.10502 -0.14434 -0.082858 3.3836 1.685 2.8112 2.102 0.48709 2.1406 0.95074 0.79234 0.96857 0.97713 0 0.043146 0 0.015619 -0.03429 -0.92517 -0.2824 1.8548
5.125 -0.059747 -0.074408 -0.084205 -0.043021 -0.077571 -0.1145 -0.11692 -0.061394 -0.10695 -0.12995 -0.078655 3.4034 1.6792 2.8598 2.0992 0.49549 2.1163 0.94457 0.80396 1.0116 0.97224 0 0.042412 0 0.016077 0.025843 -0.92567 -0.23741 1.8889
5.1289 -0.055541 -0.066459 -0.055633 -0.081645 -0.099991 -0.11181 -0.10541 -0.069762 -0.10247 -0.090003 -0.083197 3.4012 1.6787 2.8928 2.0927 0.50365 2.1298 0.93705 0.81416 1.04 0.96374 0 0.042138 0 0.016572 0.079049 -0.9265 -0.22411 1.7247
5.1328 -0.051084 -0.054485 -0.048792 -0.090766 -0.087932 -0.057079 -0.07855 -0.074202 -0.085722 -0.057079 -0.09166 3.4 1.6854 2.8831 2.0842 0.50849 2.1708 0.92681 0.81828 1.0298 0.9513 0 0.042277 0 0.016575 0.10937 -0.92586 -0.24763 1.4554
5.1367 -0.04588 -0.041946 -0.046821 -0.079368 -0.027773 0.016881 -0.052888 -0.084296 -0.063625 -0.049047 -0.093733 3.4171 1.691 2.8372 2.075 0.50589 2.2047 0.91248 0.81236 0.98533 0.9344 0 0.042335 0 0.015981 0.10882 -0.92563 -0.29562 1.2065
5.1406 -0.037999 -0.030796 -0.033039 -0.067733 0.04381 0.057201 -0.046115 -0.094895 -0.051437 -0.056281 -0.0817 3.4506 1.6845 2.7878 2.0648 0.49255 2.2008 0.89452 0.79458 0.9343 0.91483 0 0.042043 0 0.015285 0.079295 -0.92931 -0.34456 1.0317
5.1445 -0.025742 -0.020141 -0.011928 -0.063924 0.072202 0.038547 -0.058235 -0.0867 -0.05606 -0.056699 -0.05716 3.4813 1.6639 2.7652 2.0517 0.46865 2.1561 0.87445 0.76653 0.90454 0.89607 0 0.041645 0 0.015144 0.031328 -0.93824 -0.37079 0.87392
5.1484 -0.009199 -0.007557 -0.002074 -0.056938 0.038601 -0.013337 -0.067543 -0.045695 -0.065242 -0.040648 -0.03005 3.4897 1.6385 2.7737 2.0348 0.43876 2.0954 0.85251 0.73313 0.90146 0.87951 0 0.041566 0 0.015726 -0.019283 -0.94992 -0.36097 0.62904
5.1523 0.0093431 0.008122 -0.010717 -0.03129 -0.019194 -0.04518 -0.048829 0.018196 -0.056196 -0.01929 -0.0094331 3.4734 1.6201 2.7897 2.0149 0.40976 2.0494 0.82643 0.70076 0.90516 0.86189 0 0.041879 0 0.016511 -0.055956 -0.96014 -0.31772 0.24815
5.1563 0.026433 0.025161 -0.020553 0.014127 -0.04077 -0.025309 0.0018831 0.074412 -0.016852 -0.0092179 0.0061165 3.4495 1.612 2.783 1.9945 0.38695 2.0298 0.79329 0.67449 0.88898 0.83774 0 0.042145 0 0.016764 -0.065968 -0.96682 -0.25842 -0.22111
5.1602 0.03932 0.040029 -0.0059618 0.062617 0.00071553 0.02788 0.060865 0.096812 0.041373 -0.011526 0.028258 3.4414 1.6069 2.7417 1.9755 0.37162 2.0214 0.75288 0.6562 0.84358 0.8052 0 0.041781 0 0.016238 -0.044442 -0.97204 -0.20787 -0.688
5.1641 0.047479 0.050185 0.037356 0.093932 0.074095 0.065092 0.096861 0.087298 0.092719 -0.0085656 0.066595 3.4597 1.5959 2.6822 1.9577 0.36179 1.9973 0.70947 0.6449 0.7861 0.76961 0 0.040566 0 0.01543 0.0035586 -0.98048 -0.18763 -1.1021
5.168 0.052704 0.055871 0.082256 0.1006 0.11953 0.054758 0.099389 0.074296 0.11939 0.018085 0.11495 3.4973 1.5785 2.6362 1.94 0.35529 1.9436 0.67017 0.63868 0.7469 0.74029 0 0.03879 0 0.015116 0.064067 -0.99592 -0.2062 -1.4761
5.1719 0.057467 0.059247 0.093719 0.090539 0.10175 0.014847 0.087012 0.086044 0.12472 0.06773 0.15108 3.5393 1.5633 2.6279 1.9227 0.35178 1.8732 0.64116 0.63658 0.74515 0.72324 0 0.03697 0 0.015618 0.11864 -1.0187 -0.25451 -1.8276
5.1758 0.062564 0.061778 0.064481 0.076017 0.036872 -0.0026309 0.086607 0.12365 0.1248 0.11973 0.15365 3.5794 1.5592 2.6559 1.9091 0.35216 1.8172 0.62528 0.63877 0.77369 0.71682 0 0.035436 0 0.016499 0.15071 -1.0458 -0.3094 -2.1138
5.1797 0.065822 0.062458 0.025719 0.062621 -0.028458 0.039545 0.10438 0.15985 0.12861 0.15215 0.12273 3.6259 1.5668 2.6955 1.9041 0.35629 1.801 0.62276 0.6454 0.80556 0.71515 0 0.034196 0 0.016985 0.15118 -1.0723 -0.34443 -2.2399
5.1836 0.063162 0.058537 0.018659 0.049461 -0.060581 0.1268 0.11886 0.16504 0.12871 0.16003 0.083585 3.693 1.5785 2.7166 1.9109 0.3622 1.8245 0.63393 0.65565 0.81649 0.71627 0 0.033098 0 0.016685 0.12098 -1.0928 -0.34286 -2.1447
5.1875 0.051533 0.047954 0.052515 0.037284 -0.062024 0.20163 0.10411 0.13541 0.11228 0.15461 0.067168 3.7856 1.587 2.7067 1.929 0.36811 1.8623 0.66075 0.66833 0.8049 0.7265 0 0.032041 0 0.015916 0.069777 -1.1023 -0.3063 -1.8716
5.1914 0.031501 0.031092 0.090479 0.032063 -0.056956 0.21035 0.059723 0.096125 0.079629 0.14579 0.082956 3.8941 1.5921 2.6803 1.9552 0.37559 1.8834 0.70538 0.6836 0.79323 0.75594 0 0.03103 0 0.015333 0.012208 -1.0969 -0.25393 -1.5431
5.1953 0.0072694 0.010305 0.08049 0.038015 -0.060359 0.14597 0.015498 0.076441 0.048634 0.12836 0.10929 4.0018 1.6002 2.6699 1.9865 0.39012 1.8773 0.76699 0.70391 0.81031 0.80865 0 0.030099 0 0.015277 -0.036556 -1.0756 -0.21286 -1.247
5.1992 -0.016141 -0.012104 0.0042085 0.048137 -0.064998 0.050611 0.0034177 0.080542 0.038026 0.087438 0.11137 4.0974 1.6165 2.7026 2.0221 0.41759 1.8631 0.84006 0.73285 0.86903 0.87689 0 0.029333 0 0.015481 -0.064557 -1.0414 -0.20456 -0.94362
5.2031 -0.036349 -0.035296 -0.10183 0.04532 -0.056824 -0.021767 0.023816 0.082309 0.046019 0.017838 0.071044 4.1798 1.6402 2.7802 2.0627 0.45924 1.8769 0.91602 0.77245 0.95676 0.94537 0 0.029021 0 0.015422 -0.065768 -1.0015 -0.23478 -0.48743
5.207 -0.054735 -0.059387 -0.17455 0.016335 -0.037971 -0.047729 0.04044 0.049126 0.047172 -0.063918 0.0011283 4.2536 1.6667 2.8763 2.1078 0.50942 1.9444 0.98713 0.82112 1.0449 1.0021 0 0.029726 0 0.014916 -0.041692 -0.96406 -0.29155 0.243
5.2109 -0.074212 -0.083728 -0.17782 -0.034282 -0.03003 -0.045989 0.011781 -0.027292 0.012915 -0.12912 -0.068628 4.3206 1.6942 2.9545 2.154 0.55877 2.0608 1.0496 0.87397 1.1091 1.0462 0 0.032028 0 0.014349 -0.0014236 -0.93455 -0.3515 1.2217
5.2148 -0.095575 -0.10592 -0.13271 -0.08563 -0.053528 -0.052694 -0.070057 -0.12138 -0.062907 -0.15993 -0.11893 4.3776 1.7258 2.9936 2.1962 0.60018 2.1921 1.1037 0.92531 1.1443 1.0849 0 0.036019 0 0.014304 0.040567 -0.91423 -0.3907 2.2677
5.2188 -0.1158 -0.12273 -0.096971 -0.1177 -0.10551 -0.086242 -0.17011 -0.19376 -0.15773 -0.16381 -0.15455 4.421 1.7647 3.0019 2.2307 0.63267 2.2988 1.1505 0.97107 1.1645 1.1249 0 0.040949 0 0.014987 0.068929 -0.90099 -0.39492 3.1607
5.2227 -0.13001 -0.13214 -0.11251 -0.12827 -0.15881 -0.13294 -0.23984 -0.22243 -0.23871 -0.16552 -0.19188 4.4507 1.8079 3.0077 2.2562 0.6597 2.3627 1.1899 1.0092 1.1887 1.1643 0 0.045466 0 0.016016 0.072842 -0.89187 -0.36506 3.7768
5.2266 -0.13547 -0.13475 -0.16844 -0.13246 -0.18374 -0.16267 -0.25711 -0.21769 -0.28765 -0.18455 -0.23557 4.4685 1.8452 3.0349 2.2736 0.6836 2.3972 1.2186 1.0379 1.2243 1.1945 0 0.048381 0 0.016799 0.050045 -0.88481 -0.3163 4.1362
5.2305 -0.13409 -0.13326 -0.21243 -0.14521 -0.1714 -0.15689 -0.23994 -0.20923 -0.30922 -0.21912 -0.27017 4.4729 1.866 3.0815 2.2829 0.70129 2.4327 1.2331 1.0538 1.261 1.2075 0 0.049438 0 0.017092 0.0075877 -0.87873 -0.27145 4.3361
5.2344 -0.13101 -0.13075 -0.1989 -0.16478 -0.13791 -0.12369 -0.22399 -0.2185 -0.31753 -0.25025 -0.27628 4.4573 1.8663 3.1195 2.2829 0.70539 2.4892 1.2308 1.0527 1.2778 1.2025 0 0.04944 0 0.01718 -0.040953 -0.87305 -0.25119 4.4473
5.2383 -0.13038 -0.12895 -0.13025 -0.17459 -0.10929 -0.089432 -0.22836 -0.24088 -0.31787 -0.25961 -0.25376 4.4162 1.8507 3.1169 2.2719 0.69001 2.557 1.2127 1.0318 1.2583 1.1851 0 0.04958 0 0.017522 -0.080388 -0.86771 -0.26502 4.465
5.2422 -0.13196 -0.12763 -0.054993 -0.16185 -0.1028 -0.076995 -0.24256 -0.25161 -0.30298 -0.24364 -0.22569 4.3503 1.827 3.0634 2.2502 0.65629 2.6014 1.1815 0.99332 1.2031 1.1606 0 0.050475 0 0.018232 -0.098859 -0.86377 -0.30683 4.3408
5.2461 -0.13122 -0.125 -0.025923 -0.13316 -0.11919 -0.089726 -0.24308 -0.22843 -0.26572 -0.21274 -0.21659 4.2663 1.8012 2.9805 2.2203 0.61274 2.5881 1.1406 0.94452 1.1304 1.1291 0 0.051679 0 0.018938 -0.091165 -0.86326 -0.35737 4.045
5.25 -0.12293 -0.11838 -0.056039 -0.10965 -0.14632 -0.11155 -0.21838 -0.17093 -0.21187 -0.17992 -0.22615 4.1674 1.7758 2.9053 2.1852 0.57002 2.5102 1.0915 0.89457 1.0644 1.0873 0 0.052095 0 0.019133 -0.059788 -0.86765 -0.39277 3.5927
5.2539 -0.10481 -0.10495 -0.10986 -0.10526 -0.1658 -0.11998 -0.17611 -0.10156 -0.15758 -0.15122 -0.22616 4.048 1.7526 2.8633 2.1463 0.53412 2.3947 1.0335 0.84971 1.0199 1.0332 0 0.050963 0 0.018661 -0.013718 -0.87634 -0.39534 3.0176
5.2578 -0.07862 -0.082819 -0.13534 -0.11028 -0.15861 -0.10094 -0.12906 -0.048751 -0.11393 -0.12507 -0.18622 3.8989 1.7335 2.8503 2.103 0.50324 2.2852 0.96489 0.81011 0.99229 0.96937 0 0.048608 0 0.01784 0.034453 -0.88704 -0.36162 2.3363
5.2617 -0.048068 -0.052147 -0.10681 -0.09847 -0.11275 -0.056172 -0.079692 -0.026632 -0.076147 -0.096966 -0.10395 3.7208 1.7184 2.8381 2.0547 0.47056 2.2111 0.88526 0.77094 0.96191 0.90163 0 0.046277 0 0.017128 0.072365 -0.89856 -0.30388 1.5469
5.2656 -0.015987 -0.015711 -0.042603 -0.052425 -0.033419 -0.00083338 -0.021812 -0.026164 -0.029993 -0.062889 -0.010316 3.5325 1.7025 2.7983 2.0034 0.4301 2.1694 0.79722 0.72679 0.90937 0.83445 0 0.045113 0 0.016697 0.09156 -0.91351 -0.2446 0.6619
5.2695 0.016811 0.022045 0.015124 0.017423 0.052713 0.045963 0.044226 -0.023084 0.030851 -0.019676 0.056291 3.3609 1.6793 2.7255 1.9531 0.38141 2.1295 0.70648 0.67626 0.83136 0.76883 0 0.045055 0 0.016352 0.0898 -0.93777 -0.20643 -0.26533
5.2734 0.050461 0.057201 0.038034 0.079961 0.10996 0.072502 0.10362 0.004285 0.095437 0.033908 0.082525 3.2208 1.6463 2.6411 1.9078 0.32969 2.059 0.61959 0.62328 0.74464 0.7041 0 0.04463 0 0.015828 0.071313 -0.97633 -0.20233 -1.1556
5.2773 0.084326 0.088241 0.033871 0.11107 0.11937 0.081637 0.1389 0.060176 0.14487 0.093843 0.089014 3.1024 1.6098 2.5771 1.8683 0.28209 1.9496 0.54084 0.57441 0.67452 0.64103 0 0.041947 0 0.015133 0.045121 -1.0286 -0.22985 -1.9512
5.2813 0.11643 0.11602 0.036188 0.11537 0.097059 0.088862 0.14967 0.12928 0.17101 0.14961 0.10869 2.9816 1.5805 2.5515 1.8327 0.24333 1.8236 0.47066 0.53443 0.63559 0.58259 0 0.036224 0 0.014545 0.02225 -1.0873 -0.27234 -2.6504
5.2852 0.14434 0.14172 0.072923 0.12051 0.084488 0.11103 0.15691 0.18804 0.18494 0.18991 0.15666 2.845 1.5646 2.5552 1.7984 0.21383 1.7174 0.40683 0.5037 0.62023 0.53183 0 0.028668 0 0.014287 0.012634 -1.1432 -0.30645 -3.2952
5.2891 0.16631 0.16471 0.14172 0.14899 0.11372 0.15258 0.18363 0.22088 0.20607 0.21256 0.21973 2.7066 1.5585 2.5594 1.7654 0.19111 1.654 0.34798 0.47931 0.60481 0.48982 0 0.021853 0 0.014247 0.022258 -1.1905 -0.31317 -3.921
5.293 0.18159 0.18229 0.21195 0.19485 0.17706 0.19997 0.23049 0.2297 0.24307 0.22857 0.27223 2.5989 1.5529 2.538 1.7365 0.17285 1.6262 0.29647 0.45887 0.56998 0.45635 0 0.017948 0 0.014064 0.050967 -1.2301 -0.28698 -4.5134
5.2969 0.18997 0.19191 0.24983 0.22797 0.23103 0.23015 0.27289 0.22984 0.28618 0.25349 0.29946 2.5446 1.5429 2.4888 1.7158 0.15916 1.6028 0.25842 0.44351 0.51887 0.43233 0 0.017112 0 0.013528 0.091718 -1.2662 -0.23892 -5.0076
5.3008 0.19146 0.19351 0.24441 0.22245 0.23443 0.22782 0.28473 0.23604 0.31787 0.29223 0.30556 2.5367 1.5337 2.4366 1.7064 0.15269 1.555 0.2408 0.4375 0.47766 0.42085 0 0.017411 0 0.012857 0.13216 -1.3014 -0.19128 -5.3286
5.3047 0.18658 0.18985 0.2134 0.18192 0.18652 0.19771 0.26497 0.24977 0.32945 0.33199 0.30201 2.5462 1.5357 2.4168 1.7097 0.15673 1.4809 0.24788 0.44487 0.47655 0.42526 0 0.016411 0 0.012551 0.1587 -1.3324 -0.16666 -5.438
5.3086 0.17662 0.18389 0.18604 0.13773 0.12875 0.16121 0.23859 0.25827 0.32608 0.35212 0.29282 2.5504 1.5537 2.4492 1.7261 0.1729 1.4119 0.28 0.46591 0.5256 0.44651 0 0.013224 0 0.012927 0.16183 -1.3521 -0.17683 -5.3476
5.3125 0.16299 0.17564 0.1788 0.12164 0.10676 0.13974 0.22947 0.24617 0.3161 0.34256 0.27326 2.5562 1.5815 2.5216 1.7559 0.20013 1.392 0.33523 0.49667 0.60535 0.48309 0 0.0093059 0 0.01377 0.14001 -1.3537 -0.21733 -5.0941
5.3164 0.14577 0.16141 0.18394 0.13839 0.1281 0.13863 0.23341 0.20952 0.29871 0.31235 0.24076 2.5931 1.6073 2.5973 1.7985 0.23547 1.4455 0.41182 0.53215 0.68088 0.53409 0 0.007269 0 0.014465 0.10017 -1.3345 -0.27022 -4.6997
5.3203 0.12298 0.13645 0.17869 0.16271 0.1558 0.14443 0.22084 0.16002 0.26519 0.27845 0.2026 2.6857 1.6248 2.6419 1.8519 0.27628 1.5567 0.50875 0.5705 0.72883 0.60159 0 0.008702 0 0.014489 0.054339 -1.2955 -0.31323 -4.1499
5.3242 0.091861 0.099053 0.1449 0.16177 0.14374 0.13653 0.16851 0.11557 0.21251 0.24541 0.16942 2.8289 1.639 2.6507 1.9127 0.32203 1.6791 0.6239 0.61476 0.75595 0.68882 0 0.01287 0 0.013849 0.014649 -1.2396 -0.33014 -3.4071
5.3281 0.051554 0.052682 0.08255 0.12135 0.079233 0.10207 0.087827 0.085427 0.15272 0.19755 0.14159 2.9921 1.6605 2.6546 1.9778 0.37452 1.7683 0.75168 0.6705 0.79364 0.79486 0 0.017457 0 0.013068 -0.010756 -1.1703 -0.3176 -2.4472
5.332 0.0051118 0.0042615 0.0074807 0.053122 -0.0076131 0.04213 0.018777 0.063039 0.10427 0.11401 0.1053 3.1451 1.6942 2.6985 2.046 0.43603 1.8163 0.88299 0.74123 0.87254 0.91105 0 0.020696 0 0.012786 -0.01921 -1.0932 -0.28581 -1.2923
5.3359 -0.041212 -0.039827 -0.061677 -0.019786 -0.074408 -0.032733 -0.0074296 0.032525 0.071883 -0.0062021 0.045174 3.2794 1.7351 2.8048 2.1173 0.50666 1.8585 1.0081 0.82487 0.99699 1.0236 0 0.022959 0 0.013311 -0.01291 -1.0168 -0.25351 -0.016812
5.3398 -0.081272 -0.076899 -0.11479 -0.082061 -0.10466 -0.10986 -0.00080834 -0.017366 0.036441 -0.13443 -0.038734 3.4055 1.7737 2.9537 2.1912 0.58262 1.9471 1.1205 0.91402 1.1396 1.1209 0 0.026326 0 0.014493 0.0024528 -0.95158 -0.23974 1.2751
5.3438 -0.11251 -0.10804 -0.15158 -0.13227 -0.1163 -0.1774 -0.0070696 -0.084048 -0.031037 -0.23003 -0.12786 3.5306 1.8052 3.0946 2.2644 0.65701 2.1096 1.218 0.9995 1.2602 1.1996 0 0.032473 0 0.015931 0.019028 -0.90528 -0.25557 2.4871
5.3477 -0.13693 -0.13569 -0.17566 -0.17401 -0.13579 -0.22338 -0.067571 -0.15376 -0.14146 -0.27132 -0.20042 3.6426 1.8331 3.1833 2.3308 0.72262 2.3236 1.3012 1.0744 1.3337 1.264 0 0.040809 0 0.017265 0.028416 -0.87894 -0.29884 3.5595
5.3516 -0.15893 -0.16124 -0.18965 -0.20563 -0.16844 -0.23755 -0.18204 -0.2123 -0.27231 -0.2719 -0.24978 3.7191 1.8632 3.2138 2.3845 0.77507 2.53 1.3704 1.136 1.3658 1.3195 0 0.048615 0 0.018318 0.024114 -0.86646 -0.35444 4.4749
5.3555 -0.18182 -0.18457 -0.19596 -0.22125 -0.1965 -0.21877 -0.30836 -0.25392 -0.38143 -0.26707 -0.28706 3.7512 1.8961 3.2199 2.4229 0.81408 2.6746 1.4242 1.1848 1.3846 1.3675 0 0.053161 0 0.019047 0.0042709 -0.85908 -0.4005 5.2418
5.3594 -0.20556 -0.20518 -0.19975 -0.22097 -0.20443 -0.18157 -0.39763 -0.28187 -0.43898 -0.28313 -0.32575 3.7559 1.9252 3.2429 2.4468 0.84215 2.7459 1.4608 1.222 1.4159 1.405 0 0.05396 0 0.019454 -0.026887 -0.85102 -0.41842 5.8703
5.3633 -0.22713 -0.22311 -0.2077 -0.21691 -0.2005 -0.15251 -0.43001 -0.30258 -0.44842 -0.31746 -0.36513 3.7614 1.9438 3.2954 2.4593 0.8616 2.7786 1.4802 1.2478 1.4623 1.429 0 0.053186 0 0.01957 -0.060393 -0.84212 -0.40212 6.3537
5.3672 -0.24253 -0.23825 -0.22213 -0.22595 -0.20867 -0.15474 -0.42008 -0.32017 -0.43779 -0.34637 -0.39054 3.7774 1.9506 3.3498 2.4622 0.8722 2.8199 1.4855 1.2604 1.5022 1.4401 0 0.053861 0 0.019477 -0.086314 -0.83554 -0.36148 6.667
5.3711 -0.24887 -0.24891 -0.23722 -0.25461 -0.23891 -0.19175 -0.39302 -0.33499 -0.43105 -0.35081 -0.38965 3.7802 1.9498 3.3639 2.4564 0.87109 2.8881 1.4802 1.2576 1.5079 1.4403 0 0.057393 0 0.019298 -0.097833 -0.83335 -0.31774 6.7807
5.375 -0.24525 -0.25149 -0.24335 -0.29108 -0.27003 -0.24421 -0.36082 -0.3449 -0.42823 -0.33431 -0.36677 3.7292 1.944 3.3189 2.442 0.85498 2.9568 1.4654 1.2372 1.4682 1.4293 0 0.062524 0 0.019117 -0.093325 -0.83404 -0.29288 6.6824
5.3789 -0.23247 -0.24225 -0.23698 -0.31265 -0.26729 -0.28343 -0.32227 -0.34583 -0.41282 -0.31702 -0.33926 3.6007 1.9307 3.2372 2.4193 0.8228 2.9786 1.4382 1.1986 1.3979 1.4025 0 0.06648 0 0.018962 -0.075726 -0.83407 -0.29863 6.3932
5.3828 -0.2121 -0.2199 -0.22561 -0.30207 -0.21887 -0.29053 -0.28036 -0.33168 -0.37644 -0.31361 -0.32004 3.4059 1.9048 3.1635 2.3882 0.77684 2.9272 1.393 1.1434 1.3256 1.3545 0 0.067211 0 0.018874 -0.050401 -0.83157 -0.33077 5.964
5.3867 -0.18544 -0.18673 -0.22019 -0.25764 -0.15268 -0.26503 -0.251 -0.29648 -0.33309 -0.31774 -0.30531 3.1785 1.866 3.1252 2.3466 0.72145 2.8207 1.3256 1.0753 1.2711 1.285 0 0.064835 0 0.018977 -0.023226 -0.82854 -0.37148 5.4483
5.3906 -0.15265 -0.14691 -0.22059 -0.18946 -0.11253 -0.21771 -0.24798 -0.23947 -0.30639 -0.30754 -0.28072 2.9428 1.8217 3.1082 2.2907 0.66012 2.7072 1.2353 0.99821 1.2291 1.1988 0 0.061248 0 0.019422 0.00046345 -0.82939 -0.39806 4.8618
5.3945 -0.1128 -0.10351 -0.20903 -0.10814 -0.11476 -0.15709 -0.25967 -0.16899 -0.30168 -0.26584 -0.23841 2.6964 1.7805 3.068 2.2174 0.59338 2.6231 1.1241 0.91521 1.173 1.1019 0 0.058432 0 0.020153 0.016707 -0.83754 -0.39351 4.1563
5.3984 -0.065249 -0.056949 -0.16166 -0.019238 -0.12913 -0.084186 -0.24656 -0.099345 -0.29218 -0.19523 -0.185 2.4214 1.7438 2.9686 2.1279 0.51906 2.5616 0.99423 0.8271 1.0753 0.99536 0 0.056936 0 0.020751 0.024176 -0.85336 -0.35413 3.2362
5.4023 -0.011873 -0.0066842 -0.071059 0.071619 -0.10532 0.00011284 -0.16994 -0.040901 -0.23606 -0.11497 -0.13077 2.113 1.7049 2.8138 2.0283 0.43516 2.478 0.84604 0.73348 0.92979 0.87525 0 0.055609 0 0.020572 0.02529 -0.87592 -0.29103 2.0205
5.4063 0.041698 0.045378 0.040625 0.15104 -0.021322 0.085018 -0.02858 0.0084079 -0.11131 -0.044113 -0.072542 1.7931 1.6561 2.6466 1.9269 0.34332 2.327 0.67959 0.63557 0.7592 0.73968 0 0.052548 0 0.019192 0.025724 -0.90697 -0.22564 0.51574
5.4102 0.087636 0.093257 0.13303 0.1997 0.093 0.15054 0.13261 0.061049 0.062545 0.013304 0.008042 1.4965 1.5987 2.5169 1.8304 0.25042 2.1021 0.49851 0.53876 0.6016 0.59574 0 0.046439 0 0.016827 0.031627 -0.95348 -0.18089 -1.1535
5.4141 0.12018 0.12945 0.1769 0.20543 0.18038 0.18128 0.25364 0.12706 0.23558 0.069117 0.12463 1.2423 1.5446 2.4462 1.7416 0.16686 1.844 0.31344 0.45239 0.48679 0.4595 0 0.037423 0 0.014324 0.045919 -1.0253 -0.17183 -2.786
5.418 0.13976 0.15038 0.17714 0.17609 0.20556 0.18097 0.30476 0.20134 0.36162 0.13959 0.26305 1.022 1.507 2.4168 1.6613 0.10219 1.6134 0.14155 0.38611 0.4197 0.34766 0 0.027123 0 0.012632 0.066313 -1.1287 -0.19921 -4.1976
5.4219 0.15342 0.16023 0.1686 0.13831 0.18327 0.17273 0.30593 0.26387 0.42574 0.23233 0.38095 0.81479 1.4895 2.3927 1.5917 0.060729 1.4504 0.0013621 0.34475 0.38238 0.26775 0 0.017892 0 0.012133 0.086789 -1.2591 -0.24898 -5.3031
5.4258 0.1704 0.16951 0.18684 0.12074 0.16062 0.18246 0.30415 0.2947 0.44414 0.34066 0.43604 0.61388 1.4844 2.3517 1.5377 0.039856 1.3535 -0.09435 0.32543 0.35175 0.21528 0 0.011675 0 0.012397 0.10155 -1.4 -0.29797 -6.1302
5.4297 0.1959 0.18829 0.23891 0.13515 0.17378 0.21904 0.33093 0.29151 0.4416 0.44666 0.42024 0.43648 1.4797 2.3013 1.5052 0.032031 1.291 -0.14324 0.31908 0.31803 0.18 0 0.0089757 0 0.012573 0.10845 -1.5271 -0.32353 -6.7617
5.4336 0.22758 0.21907 0.29927 0.1712 0.22072 0.26848 0.37864 0.27365 0.4308 0.52851 0.36862 0.30628 1.4692 2.2687 1.4963 0.029145 1.2329 -0.1527 0.31561 0.28965 0.15532 0 0.0085898 0 0.012099 0.10944 -1.619 -0.31309 -7.2563
5.4375 0.2577 0.2546 0.33366 0.20867 0.27177 0.30694 0.4146 0.26794 0.4113 0.56827 0.33345 0.22771 1.4554 2.2746 1.5071 0.026546 1.1747 -0.13464 0.30931 0.28233 0.14266 0 0.0084124 0 0.011121 0.10813 -1.6646 -0.2695 -7.6096
5.4414 0.27873 0.28258 0.32874 0.23499 0.30148 0.32065 0.4155 0.28802 0.38381 0.55821 0.34491 0.17993 1.4437 2.3148 1.53 0.02446 1.1356 -0.09947 0.30091 0.30285 0.1479 0 0.0069452 0 0.010265 0.10691 -1.6667 -0.20984 -7.7767
5.4453 0.28778 0.29366 0.30108 0.25275 0.30793 0.31492 0.38842 0.32488 0.36004 0.50467 0.39143 0.13854 1.4369 2.3632 1.5573 0.02648 1.1367 -0.05308 0.29581 0.3421 0.17433 0 0.0044027 0 0.010006 0.10614 -1.6378 -0.1584 -7.7241
5.4492 0.28653 0.28685 0.27869 0.27223 0.30412 0.30543 0.3606 0.35608 0.35509 0.42734 0.4339 0.10373 1.4347 2.3934 1.5855 0.03659 1.1791 0.0023864 0.30017 0.38287 0.21891 0 0.0024177 0 0.010211 0.1055 -1.5932 -0.1366 -7.4651
5.4531 0.27789 0.26859 0.27393 0.29803 0.29706 0.30103 0.35127 0.36446 0.36986 0.35228 0.43837 0.10563 1.4375 2.3982 1.6154 0.056792 1.2407 0.066148 0.31773 0.41486 0.27444 0 0.002447 0 0.010291 0.10552 -1.5456 -0.15391 -7.0526
5.457 0.26331 0.24725 0.27333 0.32248 0.28033 0.29484 0.35414 0.34943 0.38358 0.30092 0.39863 0.17948 1.4492 2.3948 1.6493 0.086485 1.2933 0.1376 0.34875 0.44332 0.33461 0 0.0042373 0 0.0098001 0.10742 -1.5019 -0.20341 -6.5479
5.4609 0.24332 0.22782 0.25307 0.33087 0.24654 0.27174 0.34593 0.3223 0.36756 0.28 0.33349 0.33357 1.4725 2.4099 1.6891 0.12333 1.3249 0.21682 0.3906 0.48354 0.39682 0 0.00586 0 0.0089132 0.11118 -1.4637 -0.26423 -5.9921
5.4648 0.22004 0.2107 0.20456 0.31202 0.20204 0.22502 0.31049 0.29256 0.31015 0.27827 0.26774 0.54079 1.5044 2.4592 1.7349 0.16451 1.3481 0.30476 0.43895 0.54612 0.4609 0 0.0054786 0 0.0083377 0.11415 -1.4272 -0.31025 -5.3962
5.4688 0.19785 0.19417 0.14579 0.26535 0.1647 0.16682 0.25427 0.25957 0.22957 0.27203 0.21608 0.76214 1.5356 2.5353 1.7851 0.20749 1.39 0.401 0.48886 0.62601 0.52603 0 0.0032892 0 0.0087137 0.11195 -1.3848 -0.32186 -4.7458
5.4727 0.1806 0.17716 0.10769 0.20063 0.14641 0.12218 0.19958 0.21712 0.16087 0.23756 0.18059 0.97994 1.5578 2.6131 1.8367 0.25012 1.4702 0.50034 0.53602 0.70466 0.58921 0 0.0016926 0 0.010049 0.10152 -1.3286 -0.29527 -4.0139
5.4766 0.16759 0.15961 0.10788 0.13345 0.14096 0.11122 0.16343 0.16438 0.12665 0.16522 0.15655 1.2096 1.5715 2.6678 1.8855 0.29058 1.5851 0.59171 0.57786 0.76355 0.64644 0 0.0032942 0 0.011693 0.083647 -1.2561 -0.24468 -3.1852
5.4805 0.15315 0.14108 0.1351 0.080085 0.13173 0.13359 0.14241 0.11079 0.11715 0.06844 0.13666 1.4802 1.5851 2.6914 1.9263 0.32727 1.7091 0.66259 0.61406 0.7974 0.69487 0 0.0084656 0 0.012868 0.063023 -1.1751 -0.1957 -2.289
5.4844 0.13099 0.1203 0.15777 0.052402 0.11063 0.16742 0.11697 0.069117 0.098665 -0.019394 0.11151 1.8042 1.6067 2.6961 1.9554 0.35889 1.8114 0.70677 0.64556 0.81632 0.73409 0 0.014817 0 0.013284 0.045519 -1.1023 -0.17307 -1.4186
5.4883 0.10021 0.096939 0.14889 0.052099 0.086198 0.18332 0.070656 0.044051 0.044549 -0.062284 0.072164 2.1647 1.6358 2.7025 1.9726 0.38426 1.8753 0.72954 0.6727 0.83572 0.76585 0 0.019247 0 0.013292 0.034967 -1.0547 -0.18896 -0.70624
5.4922 0.067037 0.073699 0.10659 0.067437 0.071462 0.16274 0.0073207 0.028298 -0.037669 -0.045644 0.01789 2.531 1.6632 2.7224 1.9819 0.40236 1.9067 0.74488 0.6939 0.863 0.79287 0 0.020736 0 0.013483 0.031766 -1.0386 -0.2376 -0.25205
5.4961 0.040108 0.055264 0.053869 0.077657 0.065927 0.10778 -0.048581 0.010737 -0.10745 0.009261 -0.037656 2.884 1.6799 2.7508 1.9894 0.41268 1.9265 0.76574 0.70669 0.89212 0.81748 0 0.021203 0 0.014098 0.033848 -1.0437 -0.29861 -0.052791
5.5 0.022911 0.043714 0.018953 0.065847 0.053998 0.037085 -0.069485 -0.011553 -0.12183 0.055037 -0.071612 3.2268 1.6854 2.7712 1.9996 0.41627 1.9523 0.7949 0.71069 0.91016 0.84036 0 0.023492 0 0.014813 0.038446 -1.0503 -0.34686 0.0063234
5.5039 0.010046 0.034132 0.012278 0.031724 0.023044 -0.027302 -0.046998 -0.029932 -0.071042 0.050217 -0.068388 3.5721 1.6877 2.7717 2.013 0.41684 1.9861 0.82464 0.71032 0.90981 0.8602 0 0.028383 0 0.01507 0.042906 -1.0425 -0.36373 0.078709
5.5078 -0.0092641 0.015393 0.017885 -0.0078677 -0.019799 -0.072054 -0.0016805 -0.033646 0.010468 -0.0085332 -0.034318 3.9232 1.6955 2.7564 2.0277 0.42076 2.0145 0.84594 0.71456 0.89756 0.87543 0 0.033566 0 0.014644 0.04429 -1.0191 -0.34491 0.25855
5.5117 -0.043343 -0.022882 0.0050869 -0.03422 -0.053905 -0.096774 0.028494 -0.023301 0.067701 -0.081594 0.0039535 4.268 1.7114 2.7438 2.0427 0.43553 2.0232 0.85965 0.7334 0.89133 0.88787 0 0.035723 0 0.013923 0.039081 -0.99229 -0.30203 0.5444
5.5156 -0.092516 -0.082166 -0.048771 -0.046072 -0.070508 -0.11068 0.01416 -0.014989 0.064887 -0.11721 0.017773 4.5927 1.7326 2.7541 2.0611 0.46698 2.0126 0.87979 0.77319 0.90983 0.90569 0 0.033826 0 0.013638 0.024252 -0.97585 -0.25782 0.89669
5.5195 -0.15005 -0.15269 -0.14132 -0.064721 -0.088828 -0.12685 -0.043836 -0.030079 0.0095635 -0.095302 -0.0039578 4.8954 1.7573 2.7959 2.0899 0.51699 2.0022 0.92571 0.83441 0.96207 0.94227 0 0.030456 0 0.014278 -0.00069145 -0.97246 -0.23677 1.3286
5.5234 -0.20778 -0.21954 -0.24617 -0.11764 -0.1409 -0.15786 -0.11483 -0.079129 -0.057756 -0.047026 -0.050771 5.1859 1.7886 2.864 2.1366 0.58315 2.0205 1.0095 0.91326 1.0443 1.0099 0 0.02977 0 0.015691 -0.032457 -0.97193 -0.25466 1.9312
5.5273 -0.26085 -0.27239 -0.33094 -0.21335 -0.23641 -0.21209 -0.16229 -0.15387 -0.09852 -0.031031 -0.10405 5.4683 1.8305 2.949 2.2054 0.66077 2.0877 1.1291 1.0056 1.1455 1.1124 0 0.03394 0 0.017215 -0.064969 -0.96057 -0.31087 2.7964
5.5313 -0.30776 -0.31081 -0.37893 -0.33003 -0.34401 -0.28867 -0.17346 -0.23383 -0.10627 -0.08521 -0.15365 5.7272 1.8815 3.0481 2.2953 0.74569 2.205 1.2722 1.1094 1.257 1.2426 0 0.041406 0 0.018231 -0.092184 -0.93317 -0.38741 3.908
5.5352 -0.34718 -0.34095 -0.39798 -0.4293 -0.41309 -0.37266 -0.17016 -0.30096 -0.10831 -0.19571 -0.20247 5.9341 1.9337 3.1684 2.4016 0.83578 2.3579 1.4257 1.2243 1.3775 1.3866 0 0.048548 0 0.018643 -0.11068 -0.89654 -0.45576 5.1137
5.5391 -0.37573 -0.36726 -0.40969 -0.48336 -0.41895 -0.43684 -0.19071 -0.34956 -0.14071 -0.31038 -0.25738 6.069 1.9783 3.318 2.5173 0.93 2.5306 1.5824 1.3478 1.511 1.5326 0 0.053157 0 0.018908 -0.12016 -0.86233 -0.48953 6.2192
5.543 -0.38959 -0.38733 -0.42791 -0.49158 -0.38736 -0.45485 -0.25793 -0.3842 -0.22018 -0.38363 -0.31882 6.1377 2.0144 3.4949 2.6349 1.0258 2.7181 1.7384 1.4729 1.6589 1.6748 0 0.05637 0 0.019609 -0.12193 -0.83685 -0.4768 7.1262
5.5469 -0.38808 -0.39449 -0.4447 -0.47311 -0.37129 -0.42029 -0.36096 -0.41047 -0.33638 -0.41147 -0.38054 6.1653 2.049 3.6815 2.7463 1.1173 2.9266 1.8872 1.5884 1.8125 1.8104 0 0.061304 0 0.020946 -0.11696 -0.81751 -0.42602 7.8847
5.5508 -0.37503 -0.38508 -0.43683 -0.44538 -0.4 -0.35669 -0.46656 -0.42875 -0.46658 -0.42659 -0.43782 6.1707 2.0893 3.8503 2.8428 1.1956 3.1619 2.016 1.6833 1.9519 1.9327 0 0.06982 0 0.022577 -0.10549 -0.79845 -0.36198 8.6125
5.5547 -0.35626 -0.36295 -0.3885 -0.41092 -0.44941 -0.30533 -0.54771 -0.43654 -0.59425 -0.46175 -0.49283 6.1478 2.1327 3.9748 2.9156 1.2521 3.4145 2.1095 1.7505 2.0534 2.0282 0 0.08058 0 0.023905 -0.088094 -0.7782 -0.3139 9.3559
5.5586 -0.33535 -0.33662 -0.31066 -0.36433 -0.46401 -0.29496 -0.6015 -0.43496 -0.71229 -0.51875 -0.54931 6.0692 2.1665 4.039 2.9572 1.2812 3.6553 2.1573 1.7882 2.1003 2.0807 0 0.090168 0 0.024531 -0.06705 -0.76131 -0.30175 10.022
5.5625 -0.31187 -0.31205 -0.23845 -0.30874 -0.40959 -0.31611 -0.64005 -0.43066 -0.81125 -0.57059 -0.60209 5.9118 2.176 4.0403 2.9633 1.2819 3.8441 2.157 1.7965 2.0901 2.0806 0 0.096065 0 0.024495 -0.046286 -0.75271 -0.32765 10.432
5.5664 -0.28359 -0.28826 -0.20636 -0.26089 -0.30612 -0.32442 -0.667 -0.43002 -0.87031 -0.58965 -0.63421 5.6776 2.1543 3.9864 2.9322 1.2556 3.9481 2.1109 1.7735 2.0332 2.0288 0 0.098528 0 0.024144 -0.029774 -0.7518 -0.37596 10.447
5.5703 -0.25003 -0.25997 -0.22082 -0.23694 -0.2097 -0.27565 -0.66736 -0.43162 -0.86659 -0.57011 -0.62692 5.3917 2.1054 3.8892 2.8652 1.2032 3.9551 2.021 1.7134 1.9429 1.9336 0 0.09971 0 0.023801 -0.019627 -0.75314 -0.42132 10.032
5.5742 -0.21367 -0.22417 -0.25384 -0.23366 -0.16305 -0.16558 -0.62335 -0.42557 -0.79648 -0.52388 -0.57479 5.079 2.0385 3.7579 2.7652 1.1228 3.8762 1.8871 1.6091 1.8259 1.8033 0 0.10108 0 0.023542 -0.015307 -0.75309 -0.44025 9.2415
5.5781 -0.17766 -0.18356 -0.26408 -0.22674 -0.16294 -0.039067 -0.53827 -0.40117 -0.68547 -0.46096 -0.4918 4.7445 1.9615 3.5954 2.6363 1.0109 3.7332 1.7108 1.4579 1.6791 1.6425 0 0.10177 0 0.023248 -0.014328 -0.75463 -0.4212 8.165
5.582 -0.14249 -0.14342 -0.22821 -0.19113 -0.17302 0.043594 -0.43844 -0.3552 -0.57043 -0.38099 -0.40263 4.3764 1.8784 3.3988 2.4841 0.86642 3.5431 1.4986 1.2663 1.4946 1.4536 0 0.099375 0 0.022785 -0.013584 -0.7645 -0.36896 6.8873
5.5859 -0.1054 -0.10527 -0.15638 -0.1244 -0.16338 0.056663 -0.34599 -0.29162 -0.46625 -0.28615 -0.32587 3.9676 1.7919 3.1675 2.3155 0.69445 3.3081 1.2599 1.0493 1.2706 1.241 0 0.092175 0 0.02212 -0.01031 -0.78571 -0.30223 5.4855
5.5898 -0.062832 -0.064484 -0.079738 -0.049162 -0.13375 0.030874 -0.2506 -0.213 -0.34925 -0.19582 -0.26187 3.534 1.705 2.9134 2.1385 0.50717 3.0191 1.0017 0.82651 1.0178 1.0118 0 0.080572 0 0.02125 -0.002411 -0.81466 -0.24519 4.0059
5.5938 -0.01355 -0.014627 -0.022263 0.0093174 -0.099828 0.025586 -0.1156 -0.11409 -0.1786 -0.13792 -0.19222 3.1091 1.6197 2.6644 1.9608 0.3212 2.6707 0.72396 0.61537 0.75756 0.77319 0 0.066457 0 0.020089 0.011347 -0.84813 -0.21694 2.4134
5.5977 0.040785 0.045694 0.018169 0.048095 -0.063817 0.074856 0.079023 0.012746 0.058362 -0.11853 -0.08951 2.7194 1.5353 2.4548 1.7889 0.15229 2.2767 0.42484 0.42759 0.51341 0.53035 0 0.051488 0 0.018479 0.030887 -0.89415 -0.22302 0.58157
5.6016 0.097718 0.11064 0.064287 0.088625 -0.0067239 0.15712 0.2981 0.16274 0.31855 -0.10239 0.067321 2.3643 1.4505 2.306 1.6263 0.01023 1.8731 0.10894 0.2686 0.30248 0.2898 0 0.036196 0 0.016369 0.054414 -0.97484 -0.25329 -1.6079
5.6055 0.15617 0.17204 0.1363 0.15339 0.087433 0.21795 0.46293 0.30991 0.52374 -0.03262 0.27679 2.0211 1.3692 2.2112 1.474 -0.10316 1.5057 -0.20777 0.13989 0.13162 0.063861 0 0.020723 0 0.013967 0.078708 -1.1148 -0.28713 -4.0947
5.6094 0.21618 0.22646 0.23225 0.24106 0.20395 0.22521 0.51347 0.41746 0.61709 0.12099 0.50408 1.672 1.3045 2.1396 1.3317 -0.19237 1.2075 -0.5032 0.040754 -0.00071205 -0.13033 0 0.0061485 0 0.011681 0.10034 -1.3228 -0.30372 -6.5593
5.6133 0.27664 0.27701 0.32772 0.32592 0.30137 0.20348 0.46658 0.46338 0.60787 0.33047 0.68615 1.3275 1.2727 2.0591 1.2004 -0.26409 0.98281 -0.76008 -0.03176 -0.10045 -0.28002 0 -0.0053099 0 0.0098509 0.1171 -1.5813 -0.29215 -8.565
5.6172 0.33361 0.32781 0.39334 0.38225 0.34797 0.2129 0.41025 0.45985 0.56349 0.52955 0.75979 1.0235 1.2822 1.9615 1.0845 -0.32323 0.80874 -0.97231 -0.083895 -0.17525 -0.38701 0 -0.011664 0 0.0084983 0.12862 -1.8545 -0.2565 -9.8564
5.6211 0.38138 0.37685 0.41466 0.40805 0.35373 0.29086 0.43044 0.44648 0.5545 0.66918 0.70366 0.79431 1.3231 1.8674 0.99181 -0.3715 0.65483 -1.1407 -0.12467 -0.23331 -0.46747 0 -0.012826 0 0.0073285 0.13577 -2.1063 -0.21341 -10.563
5.625 0.41512 0.41474 0.4 0.42342 0.36195 0.41263 0.53474 0.45938 0.60075 0.75405 0.56562 0.64593 1.3705 1.8074 0.93058 -0.40853 0.50554 -1.2627 -0.16246 -0.28156 -0.53823 0 -0.010899 0 0.0060013 0.13959 -2.3151 -0.18385 -11.091
5.6289 0.43275 0.43134 0.37286 0.44583 0.40543 0.51033 0.64609 0.50192 0.66564 0.82247 0.44614 0.55401 1.3978 1.7942 0.90521 -0.43395 0.36919 -1.3286 -0.19998 -0.32239 -0.60003 0 -0.0087722 0 0.0044281 0.14057 -2.4739 -0.18333 -11.758
5.6328 0.4344 0.42398 0.35591 0.46951 0.47077 0.5329 0.67591 0.54417 0.70029 0.89088 0.43712 0.48938 1.3925 1.8124 0.91426 -0.44783 0.26715 -1.3272 -0.23125 -0.35069 -0.63338 0 -0.0082788 0 0.0028387 0.13887 -2.5803 -0.21505 -12.492
5.6367 0.42088 0.39955 0.35702 0.47152 0.50821 0.48928 0.60854 0.55327 0.69277 0.92493 0.5552 0.44727 1.3633 1.8347 0.95198 -0.44856 0.21395 -1.2574 -0.2431 -0.35448 -0.61271 0 -0.0095079 0 0.0015884 0.13478 -2.6297 -0.26877 -12.886
5.6406 0.39335 0.36841 0.36438 0.43809 0.47873 0.43246 0.51464 0.52665 0.67529 0.87413 0.72327 0.45369 1.3336 1.8491 1.0128 -0.43021 0.20594 -1.1307 -0.22099 -0.31969 -0.52732 0 -0.011576 0 0.00091442 0.1288 -2.6191 -0.32519 -12.59
5.6445 0.35454 0.33646 0.35375 0.38184 0.3919 0.40166 0.47981 0.49499 0.68469 0.73779 0.822 0.5429 1.3282 1.8729 1.095 -0.38259 0.22845 -0.9611 -0.15595 -0.23639 -0.38997 0 -0.013778 0 0.00086976 0.12107 -2.555 -0.3638 -11.671
5.6484 0.30947 0.3028 0.30551 0.3299 0.29709 0.38204 0.51862 0.48934 0.7182 0.58856 0.77625 0.72621 1.3606 1.9385 1.2013 -0.29606 0.27436 -0.75151 -0.048511 -0.10258 -0.22519 0 -0.0159 0 0.001443 0.111 -2.4533 -0.37089 -10.565
5.6523 0.26365 0.26435 0.22241 0.2948 0.23756 0.32478 0.56046 0.50308 0.72986 0.51579 0.60828 0.97964 1.4277 2.0649 1.3348 -0.16878 0.35646 -0.49191 0.092097 0.07598 -0.048381 0 -0.017603 0 0.0026657 0.097757 -2.3272 -0.34506 -9.6574
5.6563 0.21943 0.22141 0.13428 0.26024 0.21362 0.20802 0.5219 0.48828 0.67163 0.53435 0.41389 1.2607 1.5125 2.2415 1.4945 -0.011074 0.5013 -0.17415 0.25268 0.28816 0.14396 0 -0.017837 0 0.004538 0.081389 -2.175 -0.29797 -8.8555
5.6602 0.1742 0.17768 0.081265 0.19925 0.18969 0.07449 0.3925 0.39609 0.53777 0.55099 0.2821 1.5387 1.5949 2.4375 1.6735 0.1578 0.72857 0.1887 0.42168 0.51944 0.36376 0 -0.015149 0 0.0068484 0.063564 -1.981 -0.25008 -7.6155
5.6641 0.12278 0.1347 0.082697 0.10664 0.13445 0.0017808 0.24544 0.22676 0.36818 0.43505 0.22717 1.8131 1.6625 2.6272 1.8604 0.31953 1.0331 0.55778 0.59294 0.7536 0.61149 0 -0.0086551 0 0.0091382 0.046977 -1.7358 -0.22268 -5.4291
5.668 0.062491 0.087459 0.11542 0.010153 0.051226 0.028318 0.16045 0.040749 0.2085 0.14 0.18926 2.1041 1.7185 2.8067 2.0436 0.46674 1.3841 0.88643 0.76606 0.97559 0.86747 0 0.0012892 0 0.010961 0.033692 -1.4576 -0.2292 -2.3512
5.6719 -0.0036067 0.027383 0.12364 -0.05445 -0.029923 0.10646 0.13781 -0.085794 0.068696 -0.23571 0.098148 2.428 1.7776 2.9884 2.2146 0.60503 1.7424 1.148 0.94352 1.1763 1.1038 0 0.013386 0 0.012261 0.023721 -1.1943 -0.2695 0.93088
5.6758 -0.068779 -0.049095 0.05901 -0.080204 -0.085532 0.13306 0.094183 -0.12546 -0.0768 -0.51325 -0.060964 2.7779 1.8531 3.1811 2.3694 0.74496 2.0806 1.3507 1.126 1.3562 1.3058 0 0.026278 0 0.013496 0.015036 -0.99924 -0.32959 3.5747
5.6797 -0.12811 -0.13452 -0.079241 -0.098084 -0.11981 0.035114 -0.050611 -0.12532 -0.24825 -0.57418 -0.23777 3.1264 1.9436 3.3772 2.5084 0.88989 2.3919 1.5265 1.3081 1.5229 1.4815 0 0.039119 0 0.015298 0.0049426 -0.8979 -0.38745 5.1942
5.6836 -0.18215 -0.21365 -0.23957 -0.14615 -0.15366 -0.16613 -0.28216 -0.16657 -0.42339 -0.45527 -0.36676 3.4438 2.0302 3.5589 2.6344 1.0299 2.6831 1.704 1.4779 1.6835 1.65 0 0.051432 0 0.017885 -0.0083961 -0.87163 -0.42252 6.0753
5.6875 -0.23485 -0.27385 -0.35684 -0.22914 -0.19854 -0.37149 -0.49118 -0.29066 -0.54677 -0.3139 -0.42527 3.7152 2.0901 3.7141 2.7508 1.1476 2.9615 1.887 1.6213 1.8361 1.8202 0 0.062708 0 0.020745 -0.025437 -0.87295 -0.42487 6.8386
5.6914 -0.28756 -0.31316 -0.40295 -0.31161 -0.24635 -0.48516 -0.57133 -0.45779 -0.58138 -0.29657 -0.44606 3.9417 2.1149 3.8448 2.8587 1.231 3.2256 2.0555 1.7292 1.9691 1.9795 0 0.07242 0 0.022925 -0.045703 -0.85986 -0.39957 7.8885
5.6953 -0.33491 -0.33873 -0.40422 -0.3543 -0.28374 -0.48706 -0.52171 -0.57738 -0.55248 -0.42745 -0.47815 4.1276 2.1177 3.9592 2.954 1.283 3.4671 2.1843 1.8033 2.0692 2.1034 0 0.080478 0 0.023762 -0.068146 -0.82158 -0.36413 9.1442
5.6992 -0.36694 -0.35756 -0.40894 -0.35651 -0.30851 -0.43407 -0.45136 -0.58569 -0.53627 -0.60898 -0.53941 4.2694 2.121 4.0582 3.0281 1.3186 3.6767 2.2615 1.8546 2.1327 2.1754 0 0.087455 0 0.023468 -0.090615 -0.77679 -0.33985 10.229
5.7031 -0.37583 -0.3688 -0.4354 -0.35806 -0.32463 -0.39748 -0.4774 -0.50195 -0.59751 -0.72041 -0.60662 4.3567 2.1361 4.1307 3.0705 1.3505 3.8487 2.2905 1.8943 2.1669 2.1965 0 0.094087 0 0.023033 -0.10897 -0.74978 -0.34115 10.859
5.707 -0.36128 -0.36501 -0.45089 -0.39446 -0.3223 -0.40102 -0.61392 -0.41238 -0.73094 -0.71632 -0.64675 4.3823 2.1529 4.1624 3.0744 1.3766 3.9804 2.28 1.9219 2.1812 2.1784 0 0.10043 0 0.023493 -0.11727 -0.74735 -0.36826 11.028
5.7109 -0.32986 -0.3406 -0.40375 -0.45048 -0.27385 -0.41574 -0.75935 -0.39598 -0.86172 -0.64131 -0.65136 4.3515 2.1502 4.1457 3.0396 1.3779 4.0693 2.2319 1.9209 2.1725 2.1275 0 0.1056 0 0.025106 -0.10999 -0.75597 -0.40701 10.875
5.7148 -0.28931 -0.29848 -0.27865 -0.4638 -0.16192 -0.40589 -0.79442 -0.45785 -0.90692 -0.56533 -0.63764 4.2791 2.1166 4.0794 2.9707 1.332 4.1095 2.1405 1.8665 2.1214 2.0388 0 0.10846 0 0.027115 -0.085172 -0.75809 -0.43591 10.449
5.7188 -0.24343 -0.2481 -0.12045 -0.38215 -0.015092 -0.3705 -0.69381 -0.52812 -0.84344 -0.51587 -0.61933 4.1783 2.0592 3.9589 2.871 1.2284 4.091 2.0004 1.7413 2.0036 1.9041 0 0.10864 0 0.028277 -0.04651 -0.74977 -0.437 9.6595
5.7227 -0.19194 -0.19728 -0.00085755 -0.22045 0.093798 -0.33656 -0.54223 -0.52439 -0.72116 -0.47096 -0.58434 4.0517 1.994 3.7724 2.7392 1.0758 3.9993 1.8128 1.5488 1.8099 1.7246 0 0.10668 0 0.027744 -0.0023783 -0.74291 -0.40477 8.4609
5.7266 -0.13443 -0.14634 0.042577 -0.05879 0.10093 -0.31623 -0.44105 -0.42007 -0.61007 -0.40477 -0.50691 3.8933 1.9259 3.5132 2.5713 0.8945 3.8174 1.5839 1.3128 1.5566 1.5127 0 0.10298 0 0.02562 0.037658 -0.75173 -0.34866 6.9891
5.7305 -0.073882 -0.090613 0.036947 0.022922 0.014138 -0.28079 -0.40073 -0.25907 -0.53094 -0.3254 -0.38113 3.6997 1.8435 3.1987 2.3691 0.70215 3.5342 1.3184 1.0638 1.2768 1.2814 0 0.096832 0 0.022798 0.066683 -0.77839 -0.28812 5.4623
5.7344 -0.015781 -0.028248 0.044844 0.014298 -0.078733 -0.18556 -0.32839 -0.10959 -0.43409 -0.26272 -0.23583 3.4796 1.7337 2.8751 2.1452 0.50548 3.1547 1.0174 0.8229 0.99879 1.0335 0 0.08663 0 0.020262 0.082314 -0.81285 -0.24319 3.9236
5.7383 0.035758 0.035082 0.10432 -0.01893 -0.075344 -0.022676 -0.12509 -0.0041277 -0.24675 -0.22608 -0.10881 3.2532 1.601 2.5961 1.9213 0.30441 2.7071 0.68255 0.59547 0.73111 0.76308 0 0.071486 0 0.018428 0.08605 -0.84737 -0.22551 2.1366
5.7422 0.080749 0.089875 0.19656 0.0011524 0.053963 0.15487 0.20167 0.079057 0.052685 -0.18466 -0.0045503 3.0431 1.4703 2.3897 1.717 0.10344 2.2375 0.32302 0.37937 0.4669 0.47097 0 0.052779 0 0.016999 0.081392 -0.89235 -0.23409 -0.18788
5.7461 0.12205 0.13108 0.27105 0.090976 0.23759 0.26859 0.52194 0.18125 0.39949 -0.094573 0.11654 2.8631 1.3663 2.2423 1.5391 -0.081636 1.792 -0.043491 0.17905 0.20472 0.17617 0 0.033922 0 0.015392 0.072439 -0.97774 -0.25744 -3.0205
5.75 0.16158 0.16238 0.2998 0.19293 0.36283 0.27996 0.68349 0.3135 0.67888 0.057863 0.29726 2.7151 1.2931 2.1166 1.3808 -0.22898 1.3984 -0.39599 0.011733 -0.035001 -0.087984 0 0.018272 0 0.013331 0.063519 -1.1367 -0.28027 -5.8829
5.7539 0.19805 0.19183 0.30346 0.23525 0.37137 0.22423 0.63807 0.44061 0.80491 0.24506 0.5256 2.5928 1.2359 1.9884 1.2318 -0.32387 1.0606 -0.71559 -0.10102 -0.21514 -0.2923 0 0.0069892 0 0.011138 0.058973 -1.3824 -0.29108 -8.1391
5.7578 0.22839 0.22344 0.32305 0.2047 0.30208 0.17981 0.4798 0.51191 0.77887 0.42916 0.72015 2.4892 1.1866 1.8693 1.0922 -0.36818 0.77054 -0.98548 -0.14946 -0.3071 -0.42802 0 -0.0011567 0 0.0094818 0.06217 -1.6945 -0.28696 -9.4686
5.7617 0.25094 0.25311 0.36903 0.16038 0.24337 0.20206 0.36422 0.50679 0.68255 0.59667 0.7846 2.4022 1.1657 1.794 0.97733 -0.37763 0.52803 -1.1872 -0.14505 -0.31489 -0.50659 0 -0.0078557 0 0.00881 0.073918 -2.0244 -0.27366 -10.079
5.7656 0.26675 0.27305 0.40444 0.17519 0.24513 0.28208 0.38351 0.45179 0.6153 0.75608 0.69103 2.3362 1.2122 1.7848 0.91018 -0.36945 0.34772 -1.3006 -0.11389 -0.2757 -0.54444 0 -0.013148 0 0.0089045 0.091567 -2.3155 -0.26168 -10.456
5.7695 0.27778 0.27985 0.3833 0.2625 0.27828 0.36423 0.50589 0.39564 0.62566 0.90358 0.517 2.3012 1.3459 1.8285 0.90571 -0.35084 0.248 -1.311 -0.079176 -0.23372 -0.54784 0 -0.015347 0 0.0089395 0.10988 -2.5252 -0.26055 -10.901
5.7734 0.28395 0.27774 0.30518 0.35918 0.2793 0.39922 0.62145 0.36828 0.68767 1.0027 0.39575 2.3114 1.537 1.8877 0.96135 -0.31783 0.23133 -1.2178 -0.047086 -0.20711 -0.5106 0 -0.013176 0 0.0080363 0.12329 -2.6362 -0.27419 -11.305
5.7773 0.28256 0.27371 0.22639 0.38064 0.22944 0.38019 0.64167 0.36165 0.73332 1.0091 0.41504 2.3798 1.7171 1.9361 1.0605 -0.26386 0.27658 -1.0355 -0.0076264 -0.1752 -0.42371 0 -0.0079575 0 0.0059354 0.12812 -2.6519 -0.29923 -11.34
5.7813 0.27065 0.26961 0.21024 0.29485 0.18289 0.33382 0.56256 0.34632 0.71003 0.91699 0.54801 2.5116 1.828 1.9837 1.1857 -0.18907 0.35337 -0.78492 0.051946 -0.096791 -0.28474 0 -0.0034354 0 0.0032933 0.12335 -2.5843 -0.32657 -10.841
5.7852 0.24766 0.25966 0.26315 0.14691 0.21102 0.2859 0.44732 0.30419 0.61803 0.77233 0.67515 2.6999 1.8657 2.0662 1.329 -0.10127 0.44725 -0.48259 0.13437 0.055316 -0.098748 0 -0.0029843 0 0.0013557 0.10997 -2.4422 -0.3452 -9.9341
5.7891 0.21583 0.2358 0.32227 0.016401 0.31866 0.24162 0.35993 0.24597 0.50251 0.62902 0.67872 2.9276 1.8794 2.2101 1.4918 -0.00812 0.57256 -0.14027 0.23214 0.27146 0.12637 0 -0.0066188 0 0.0012104 0.090177 -2.2309 -0.34678 -8.8115
5.793 0.17802 0.19551 0.31174 -0.047702 0.42067 0.19604 0.3148 0.19919 0.41198 0.49158 0.53057 3.1774 1.9246 2.4054 1.6746 0.091288 0.75933 0.22507 0.33881 0.51159 0.38083 0 -0.010618 0 0.0031403 0.067133 -1.9618 -0.3293 -7.4266
5.7969 0.13576 0.14421 0.21499 -0.05488 0.40976 0.15303 0.27941 0.18041 0.35767 0.31056 0.30281 3.4411 2.0151 2.6125 1.8675 0.20657 1.0239 0.58263 0.45945 0.7342 0.64799 0 -0.010301 0 0.0065226 0.045016 -1.6621 -0.29846 -5.4984
5.8008 0.089325 0.089839 0.091417 -0.046835 0.25483 0.12371 0.21318 0.17732 0.30516 0.046735 0.099658 3.7209 2.1176 2.7954 2.0511 0.34686 1.3489 0.89378 0.60829 0.92313 0.90162 0 -0.0035918 0 0.010308 0.028286 -1.3753 -0.26627 -2.8712
5.8047 0.03916 0.035523 0.018483 -0.052913 0.035101 0.10488 0.1014 0.15526 0.20318 -0.25832 -0.025502 4.0197 2.1912 2.9497 2.2079 0.51009 1.6913 1.1321 0.79433 1.0912 1.1143 0 0.0077191 0 0.01367 0.019736 -1.1465 -0.2468 0.14551
5.8086 -0.013887 -0.022357 0.014686 -0.072651 -0.12525 0.067642 -0.040062 0.081867 0.026794 -0.48664 -0.097943 4.3283 2.2305 3.0988 2.3329 0.68058 2.0107 1.3009 1.0081 1.2606 1.274 0 0.01999 0 0.016339 0.018432 -1.0016 -0.2505 2.8619
5.8125 -0.070182 -0.088891 0.019851 -0.094368 -0.16329 -0.020761 -0.18212 -0.049141 -0.19816 -0.53587 -0.17873 4.624 2.2702 3.265 2.436 0.83764 2.2952 1.4312 1.2229 1.4383 1.3935 0 0.031002 0 0.018436 0.019383 -0.93572 -0.27959 4.708
5.8164 -0.13242 -0.16378 -0.045821 -0.1195 -0.12704 -0.15806 -0.30095 -0.21136 -0.40751 -0.41788 -0.29817 4.8818 2.3467 3.4435 2.5325 0.96853 2.5597 1.5585 1.4108 1.6089 1.5015 0 0.041437 0 0.020074 0.015731 -0.91796 -0.3267 5.6944
5.8203 -0.20346 -0.23974 -0.20047 -0.16217 -0.12534 -0.29397 -0.38647 -0.35999 -0.53889 -0.26435 -0.42767 5.0914 2.4585 3.6055 2.6317 1.0752 2.8234 1.6982 1.5606 1.7481 1.6207 0 0.053366 0 0.021166 0.0022851 -0.9118 -0.37784 6.3776
5.8242 -0.28144 -0.30738 -0.37696 -0.22745 -0.22667 -0.36629 -0.44285 -0.45798 -0.57051 -0.22235 -0.51122 5.262 2.5627 3.7259 2.7319 1.1692 3.0847 1.8396 1.6816 1.8455 1.7511 0 0.067388 0 0.021587 -0.021936 -0.89521 -0.41829 7.3387
5.8281 -0.35695 -0.36133 -0.48165 -0.29857 -0.39941 -0.35829 -0.48489 -0.49818 -0.5317 -0.33109 -0.52194 5.4104 2.6117 3.8075 2.8248 1.2601 3.3207 1.9634 1.7902 1.9148 1.875 0 0.081313 0 0.021491 -0.053699 -0.86731 -0.43863 8.6661
5.832 -0.41623 -0.40178 -0.48011 -0.35153 -0.54304 -0.32108 -0.52959 -0.50672 -0.48065 -0.49556 -0.48952 5.5399 2.591 3.8804 2.9051 1.346 3.5083 2.0637 1.8923 1.9844 1.9776 0 0.091677 0 0.021372 -0.087548 -0.83914 -0.43799 9.9315
5.8359 -0.44933 -0.43083 -0.42764 -0.38083 -0.57615 -0.33187 -0.58377 -0.52325 -0.46819 -0.58296 -0.47523 5.6302 2.5245 3.9748 2.9742 1.4148 3.6492 2.1533 1.9768 2.0742 2.0621 0 0.096683 0 0.021759 -0.11792 -0.81918 -0.42337 10.664
5.8398 -0.45681 -0.44833 -0.41545 -0.40423 -0.50137 -0.42124 -0.63685 -0.56946 -0.51329 -0.55012 -0.51966 5.6474 2.4455 4.0939 3.0367 1.4542 3.7719 2.2472 2.0258 2.1793 2.1433 0 0.097808 0 0.022814 -0.13995 -0.80619 -0.40588 10.839
5.8438 -0.44848 -0.45182 -0.48376 -0.43736 -0.39598 -0.53715 -0.66905 -0.62918 -0.60268 -0.4798 -0.61069 5.568 2.3696 4.2086 3.092 1.4614 3.9089 2.3409 2.0321 2.2715 2.226 0 0.098594 0 0.024233 -0.14932 -0.79348 -0.39574 10.904
5.8477 -0.43487 -0.44 -0.58331 -0.46663 -0.34481 -0.58384 -0.67135 -0.6589 -0.70711 -0.49252 -0.69752 5.3951 2.2939 4.2776 3.1307 1.4452 4.0669 2.4065 2.0063 2.3168 2.2902 0 0.10173 0 0.025556 -0.1426 -0.77747 -0.39814 11.311
5.8516 -0.41854 -0.41539 -0.61967 -0.45547 -0.37586 -0.50471 -0.65804 -0.62455 -0.7981 -0.62224 -0.7343 5.1541 2.2183 4.2749 3.1379 1.4174 4.2152 2.4108 1.967 2.2973 2.3014 0 0.10703 0 0.026572 -0.11882 -0.76117 -0.41106 12.045
5.8555 -0.39322 -0.38277 -0.53678 -0.38415 -0.44643 -0.33543 -0.6552 -0.53574 -0.85535 -0.77745 -0.71345 4.8706 2.1579 4.2027 3.1017 1.3825 4.3041 2.3392 1.9232 2.2188 2.2372 0 0.11195 0 0.027405 -0.081459 -0.75008 -0.42597 12.589
5.8594 -0.35128 -0.34505 -0.36327 -0.28233 -0.48032 -0.17882 -0.67206 -0.4452 -0.86723 -0.82425 -0.66241 4.5513 2.1299 4.0815 3.0191 1.3325 4.2973 2.2045 1.8648 2.1033 2.1055 0 0.11409 0 0.028179 -0.03866 -0.74637 -0.43153 12.363
5.8633 -0.29248 -0.30084 -0.18377 -0.21367 -0.42135 -0.12301 -0.68322 -0.40786 -0.8309 -0.70884 -0.61254 4.1841 2.1295 3.9305 2.8958 1.2526 4.1926 2.0321 1.7692 1.9698 1.937 0 0.11314 0 0.028642 -0.00073397 -0.74828 -0.41915 11.2
5.8672 -0.2257 -0.24612 -0.06783 -0.21908 -0.26719 -0.17393 -0.64349 -0.43148 -0.75258 -0.50236 -0.57153 3.755 2.124 3.7535 2.7409 1.1312 4.0165 1.8377 1.6192 1.8205 1.7575 0 0.11075 0 0.028185 0.024204 -0.7543 -0.38797 9.4224
5.8711 -0.16197 -0.17795 -0.022153 -0.27182 -0.068351 -0.25723 -0.52508 -0.46292 -0.64328 -0.3306 -0.52249 3.2675 2.0779 3.541 2.5624 0.96826 3.7982 1.6174 1.4156 1.6397 1.5667 0 0.10839 0 0.026335 0.033806 -0.76631 -0.34601 7.4971
5.875 -0.1056 -0.096632 -0.0024955 -0.29355 0.10199 -0.28205 -0.34242 -0.4269 -0.50912 -0.26241 -0.44492 2.7454 1.9824 3.2845 2.3658 0.77408 3.545 1.3566 1.1753 1.4071 1.3428 0 0.10528 0 0.023272 0.032131 -0.78738 -0.30614 5.6352
5.8789 -0.051639 -0.0051584 0.036506 -0.22308 0.19039 -0.20874 -0.13989 -0.287 -0.34459 -0.26306 -0.3333 2.2187 1.86 2.9913 2.1569 0.56264 3.2396 1.0476 0.91896 1.1157 1.0679 0 0.098419 0 0.019845 0.027196 -0.81777 -0.2788 3.7087
5.8828 0.0083222 0.091814 0.10446 -0.075205 0.19578 -0.06741 0.045021 -0.076261 -0.13951 -0.24686 -0.19555 1.7065 1.7378 2.6888 1.9428 0.3447 2.8601 0.69709 0.65986 0.78225 0.74967 0 0.084772 0 0.017008 0.027188 -0.85645 -0.26606 1.4995
5.8867 0.077867 0.18736 0.17992 0.069038 0.17106 0.077258 0.2053 0.13051 0.10221 -0.1649 -0.037288 1.2116 1.6203 2.4141 1.7312 0.12711 2.4063 0.32048 0.40458 0.44307 0.41959 0 0.063956 0 0.015141 0.037442 -0.90971 -0.26144 -1.0183
5.8906 0.15271 0.27157 0.24112 0.13572 0.1867 0.17641 0.35185 0.27815 0.34879 -0.038685 0.14612 0.73114 1.4918 2.1956 1.5266 -0.08291 1.9112 -0.069416 0.16103 0.13857 0.11172 0 0.039219 0 0.013878 0.059236 -0.9984 -0.25556 -3.6377
5.8945 0.22499 0.33416 0.28678 0.12764 0.27746 0.22256 0.48221 0.37082 0.54964 0.083753 0.35648 0.2701 1.3475 2.0371 1.3294 -0.27434 1.4292 -0.46587 -0.056066 -0.10493 -0.15748 0 0.015845 0 0.012581 0.090107 -1.1532 -0.24359 -6.1065
5.8984 0.28984 0.371 0.32957 0.12333 0.41389 0.24103 0.56988 0.45511 0.66609 0.19099 0.57024 -0.15518 1.2167 1.9169 1.1374 -0.43498 1.0087 -0.86176 -0.23023 -0.28459 -0.39131 0 -0.0018189 0 0.011002 0.12489 -1.3964 -0.22881 -8.3039
5.9023 0.34771 0.38948 0.37667 0.20385 0.527 0.26623 0.59083 0.56506 0.69966 0.31938 0.7338 -0.5266 1.1476 1.8039 0.95132 -0.55865 0.66905 -1.2422 -0.35498 -0.41743 -0.59941 0 -0.01254 0 0.0094717 0.15706 -1.7232 -0.21976 -10.231
5.9063 0.40095 0.40603 0.42188 0.37395 0.56929 0.32312 0.55985 0.68331 0.69191 0.50424 0.79175 -0.83626 1.1624 1.6797 0.77758 -0.65043 0.3973 -1.586 -0.44089 -0.52736 -0.78493 0 -0.018073 0 0.0084393 0.18032 -2.0974 -0.2236 -11.883
5.9102 0.44901 0.43501 0.45596 0.55121 0.55715 0.41828 0.53251 0.75593 0.69327 0.72929 0.73201 -1.0886 1.2288 1.5513 0.62763 -0.72388 0.16424 -1.8736 -0.51018 -0.63174 -0.94392 0 -0.021133 0 0.0078117 0.19038 -2.468 -0.24099 -13.186
5.9141 0.48747 0.47689 0.47956 0.63452 0.55043 0.53559 0.56209 0.746 0.72758 0.93108 0.60967 -1.2899 1.2793 1.4432 0.51285 -0.79121 -0.052607 -2.0947 -0.58158 -0.73457 -1.0729 0 -0.023274 0 0.0067724 0.18637 -2.7926 -0.26638 -14.086
5.918 0.51143 0.51626 0.50198 0.59178 0.58414 0.63725 0.65035 0.67383 0.78321 1.0527 0.52185 -1.436 1.2658 1.3754 0.4395 -0.85403 -0.25594 -2.246 -0.6576 -0.82782 -1.1717 0 -0.024395 0 0.0043325 0.17103 -3.0506 -0.29254 -14.643
5.9219 0.51898 0.53299 0.52766 0.48991 0.61942 0.67811 0.74384 0.60502 0.83603 1.0886 0.54455 -1.5089 1.1982 1.3476 0.40721 -0.9023 -0.43215 -2.3245 -0.72351 -0.89714 -1.2376 0 -0.024008 0 0.00019001 0.14963 -3.2391 -0.31534 -15.005
5.9258 0.51109 0.51792 0.5471 0.44232 0.57026 0.63273 0.78353 0.59793 0.87806 1.0764 0.6767 -1.4872 1.1316 1.3432 0.41203 -0.9219 -0.56509 -2.3242 -0.7579 -0.92737 -1.2577 0 -0.022781 0 -0.0048287 0.12804 -3.3596 -0.33489 -15.243
5.9297 0.4889 0.47969 0.54332 0.51897 0.38969 0.51747 0.75995 0.65867 0.92067 1.0517 0.83676 -1.3614 1.1155 1.3505 0.45135 -0.90388 -0.6467 -2.2401 -0.74532 -0.90604 -1.2136 0 -0.022648 0 -0.0091289 0.11089 -3.4125 -0.35296 -15.269
5.9336 0.4525 0.43675 0.50684 0.69178 0.13394 0.38531 0.71675 0.74181 0.96941 1.0207 0.91838 -1.1406 1.155 1.3794 0.52696 -0.84741 -0.67632 -2.0735 -0.68184 -0.82585 -1.0954 0 -0.025201 0 -0.011239 0.10032 -3.4005 -0.36969 -14.931
5.9375 0.40333 0.40167 0.44301 0.85415 -0.065565 0.29128 0.69815 0.78987 1.0004 0.97619 0.86506 -0.84708 1.2195 1.4565 0.64383 -0.75483 -0.65162 -1.8306 -0.57171 -0.6867 -0.91326 0 -0.029856 0 -0.010575 0.095643 -3.3345 -0.38265 -14.204
5.9414 0.34736 0.37181 0.36569 0.89365 -0.10672 0.25499 0.69567 0.77184 0.96972 0.92691 0.70761 -0.50282 1.2842 1.6009 0.80556 -0.62569 -0.562 -1.5149 -0.421 -0.49577 -0.69117 0 -0.033727 0 -0.0075929 0.093848 -3.2268 -0.38852 -13.24
5.9453 0.29405 0.33425 0.28714 0.76222 -0.0038081 0.25318 0.65399 0.68945 0.85327 0.89243 0.53624 -0.12023 1.357 1.8031 1.0098 -0.45693 -0.39231 -1.1238 -0.23472 -0.26431 -0.44789 0 -0.033669 0 -0.0033576 0.090758 -3.0764 -0.38543 -12.172
5.9492 0.25016 0.27935 0.2158 0.49977 0.12697 0.24869 0.53432 0.55774 0.67908 0.8599 0.43022 0.29817 1.4639 2.0308 1.2466 -0.25002 -0.13426 -0.65891 -0.018331 -0.0021817 -0.18289 0 -0.02881 0 0.0010505 0.082818 -2.8613 -0.3741 -10.871
5.9531 0.2135 0.20984 0.16094 0.20481 0.17249 0.22741 0.36917 0.38982 0.51409 0.75805 0.39964 0.75265 1.6112 2.2562 1.5009 -0.017426 0.20493 -0.14237 0.22011 0.28534 0.11708 0 -0.021216 0 0.0049159 0.068746 -2.5543 -0.35739 -8.9511
5.957 0.17334 0.13748 0.13169 -0.022398 0.11831 0.20639 0.24451 0.20288 0.40924 0.50009 0.38295 1.2394 1.7683 2.4803 1.7573 0.21958 0.6048 0.3766 0.471 0.59465 0.45568 0 -0.013826 0 0.007961 0.050139 -2.1552 -0.33948 -6.1074
5.9609 0.11852 0.071539 0.12509 -0.13033 0.043593 0.20544 0.21737 0.030609 0.35033 0.076148 0.29906 1.749 1.8936 2.7282 2.004 0.44197 1.0426 0.8381 0.72638 0.91651 0.81105 0 -0.0074085 0 0.010255 0.030477 -1.7127 -0.32541 -2.5099
5.9648 0.046661 0.011267 0.11549 -0.13616 0.024077 0.21258 0.24805 -0.084997 0.26313 -0.39223 0.11214 2.2691 1.9751 3.019 2.2349 0.64342 1.5026 1.2032 0.98132 1.2314 1.1437 0 0.00056472 0 0.012098 0.013054 -1.3126 -0.32032 1.1469
5.9688 -0.033758 -0.050781 0.063256 -0.10791 0.045211 0.18152 0.22076 -0.12584 0.074841 -0.70837 -0.13992 2.7876 2.0422 3.3374 2.448 0.83036 1.9751 1.4765 1.2313 1.5143 1.4232 0 0.013789 0 0.013886 -0.00076492 -1.0338 -0.3276 4.0515
5.9727 -0.11056 -0.11878 -0.056062 -0.11909 0.016983 0.068339 0.043657 -0.12363 -0.21843 -0.74214 -0.37208 3.2932 2.1337 3.6366 2.6433 1.0107 2.4471 1.6992 1.4679 1.7471 1.6499 0 0.033398 0 0.015927 -0.01177 -0.90223 -0.34655 5.8327
5.9766 -0.17752 -0.18798 -0.22608 -0.20197 -0.12366 -0.12528 -0.26127 -0.14562 -0.53729 -0.54144 -0.5111 3.7739 2.2545 3.8722 2.8202 1.1819 2.8968 1.9163 1.6791 1.9299 1.85 0 0.056045 0 0.018258 -0.021697 -0.87899 -0.37163 6.792
5.9805 -0.23756 -0.24923 -0.39449 -0.32957 -0.33067 -0.34325 -0.56523 -0.24219 -0.77232 -0.30868 -0.54276 4.2168 2.3674 4.0366 2.9766 1.3297 3.2979 2.1432 1.8538 2.08 2.0486 0 0.075797 0 0.020601 -0.031826 -0.89091 -0.39476 7.6101
5.9844 -0.2968 -0.29855 -0.50975 -0.44026 -0.47812 -0.51 -0.73499 -0.39979 -0.8616 -0.25019 -0.51526 4.6102 2.4285 4.1606 3.1088 1.4402 3.6338 2.3581 1.9893 2.2174 2.2442 0 0.088516 0 0.022546 -0.04263 -0.87994 -0.40979 8.7882
5.9883 -0.35588 -0.34123 -0.55865 -0.48723 -0.47808 -0.57878 -0.73969 -0.54585 -0.82989 -0.4207 -0.50023 4.9468 2.4314 4.2816 3.2127 1.5133 3.9068 2.5235 2.0928 2.3481 2.4088 0 0.094967 0 0.023844 -0.054467 -0.83365 -0.41589 10.301
5.9922 -0.40728 -0.38555 -0.57046 -0.47287 -0.36927 -0.55387 -0.66679 -0.608 -0.762 -0.69308 -0.54203 5.2259 2.4133 4.4074 3.2851 1.5647 4.1336 2.6178 2.1757 2.4591 2.5108 0 0.099888 0 0.024601 -0.068093 -0.77764 -0.41724 11.716
5.9961 -0.44126 -0.43216 -0.58409 -0.43875 -0.28297 -0.47502 -0.6366 -0.57809 -0.73759 -0.87464 -0.63167 5.4503 2.418 4.5095 3.3251 1.6121 4.3302 2.6479 2.2444 2.5289 2.541 0 0.10778 0 0.025216 -0.083902 -0.74266 -0.41922 12.621
6 -0.45409 -0.47017 -0.61084 -0.42135 -0.31544 -0.38668 -0.69743 -0.52298 -0.78084 -0.86554 -0.72155 5.6232 2.453 4.5526 3.3346 1.6584 4.4972 2.6379 2.2939 2.5461 2.5176 0 0.1191 0 0.026108 -0.10024 -0.7371 -0.42436 12.952
6.0039 -0.45019 -0.48442 -0.62855 -0.41683 -0.43362 -0.3212 -0.79564 -0.52892 -0.85819 -0.72452 -0.76646 5.7446 2.4849 4.5281 3.3176 1.6858 4.6201 2.6055 2.3105 2.5179 2.4678 0 0.13013 0 0.027428 -0.11251 -0.74553 -0.43122 12.967
6.0078 -0.43627 -0.46781 -0.61002 -0.39075 -0.51045 -0.30106 -0.83971 -0.62613 -0.9144 -0.59664 -0.75793 5.8105 2.4744 4.4604 3.2775 1.6693 4.6818 2.5498 2.28 2.4612 2.405 0 0.13647 0 0.028944 -0.11454 -0.74812 -0.43629 12.953
6.0117 -0.4137 -0.42701 -0.55281 -0.32369 -0.45555 -0.34139 -0.78985 -0.75872 -0.91245 -0.57962 -0.7248 5.8154 2.4133 4.3778 3.214 1.5952 4.6757 2.4578 2.1958 2.3849 2.3216 0 0.13685 0 0.030133 -0.10184 -0.73937 -0.43666 12.96
6.0156 -0.37752 -0.37659 -0.47782 -0.2439 -0.30797 -0.43779 -0.68826 -0.82607 -0.85049 -0.64931 -0.70124 5.7554 2.3257 4.2794 3.1222 1.4716 4.6071 2.3197 2.0597 2.279 2.2012 0 0.13377 0 0.03042 -0.074609 -0.72958 -0.43099 12.765
6.0195 -0.32321 -0.32724 -0.40028 -0.20664 -0.1943 -0.55023 -0.60844 -0.76048 -0.75351 -0.69978 -0.69064 5.6313 2.2366 4.1306 2.9949 1.3192 4.4823 2.1376 1.8786 2.1232 2.0365 0 0.13068 0 0.029452 -0.038222 -0.73151 -0.41851 12.056
6.0234 -0.25437 -0.27892 -0.30893 -0.2335 -0.19291 -0.61024 -0.57951 -0.57647 -0.65317 -0.64759 -0.65897 5.4489 2.1449 3.896 2.828 1.1532 4.2972 1.9203 1.6599 1.9055 1.8352 0 0.12833 0 0.02729 -0.00069381 -0.74769 -0.39853 10.643
6.0273 -0.1828 -0.22463 -0.18176 -0.2719 -0.24437 -0.56133 -0.55836 -0.35418 -0.56789 -0.50144 -0.56617 5.2192 2.0315 3.5776 2.6259 0.97291 4.0376 1.673 1.4108 1.6366 1.6113 0 0.12401 0 0.024433 0.030942 -0.77029 -0.37159 8.5674
6.0313 -0.12044 -0.16009 -0.024168 -0.22537 -0.20491 -0.40639 -0.47074 -0.17505 -0.48963 -0.3424 -0.40838 4.9563 1.8916 3.2245 2.4023 0.76861 3.6919 1.3939 1.1413 1.3439 1.3716 0 0.11402 0 0.02161 0.052989 -0.79133 -0.34132 6.0655
6.0352 -0.07056 -0.089883 0.11499 -0.039689 0.0051078 -0.21874 -0.27786 -0.065074 -0.38338 -0.2451 -0.22982 4.6755 1.7538 2.902 2.1763 0.53919 3.2675 1.0809 0.86684 1.0533 1.1122 0 0.097213 0 0.01941 0.065074 -0.81214 -0.3141 3.4528
6.0391 -0.027024 -0.024947 0.17611 0.22954 0.30619 -0.098286 -0.0090161 0.011353 -0.20597 -0.21566 -0.086977 4.3905 1.6613 2.6489 1.9639 0.3034 2.7942 0.73996 0.60732 0.77376 0.82849 0 0.076142 0 0.017964 0.068693 -0.844 -0.29568 0.98054
6.043 0.017682 0.025424 0.14534 0.43716 0.51803 -0.10111 0.26037 0.10824 0.059244 -0.19562 0.0065908 4.1111 1.6338 2.4588 1.7729 0.093515 2.3139 0.38733 0.3826 0.50138 0.52785 0 0.055108 0 0.016905 0.066045 -0.90189 -0.28695 -1.2707
6.0469 0.063523 0.0593 0.077698 0.45188 0.51962 -0.19771 0.45751 0.24544 0.37412 -0.11736 0.10101 3.8424 1.6498 2.2991 1.6022 -0.06332 1.8636 0.042887 0.20723 0.23866 0.23474 0 0.036983 0 0.015678 0.059921 -0.99865 -0.28325 -3.3867
6.0508 0.10209 0.08142 0.056116 0.26162 0.35644 -0.29394 0.54728 0.38921 0.65229 0.04272 0.2671 3.5868 1.6686 2.1487 1.4475 -0.15993 1.4643 -0.276 0.088195 0.0094832 -0.017423 0 0.02184 0 0.013982 0.053908 -1.1432 -0.27856 -5.4725
6.0547 0.12491 0.098377 0.11886 -0.0092157 0.19092 -0.2979 0.53729 0.4784 0.80715 0.25427 0.51876 3.347 1.6694 2.018 1.3085 -0.20793 1.1232 -0.55458 0.025632 -0.1466 -0.20101 0 0.0083703 0 0.011996 0.051753 -1.3396 -0.27152 -7.4494
6.0586 0.13294 0.11494 0.2243 -0.18887 0.14697 -0.1809 0.46447 0.47311 0.81039 0.46415 0.77132 3.1293 1.6672 1.9367 1.1929 -0.22359 0.84432 -0.77573 0.014444 -0.19988 -0.30564 0 -0.0036285 0 0.010213 0.055728 -1.583 -0.2677 -8.9904
6.0625 0.1378 0.13388 0.2909 -0.18326 0.20297 0.010879 0.37815 0.38753 0.71293 0.63544 0.88605 2.9425 1.6912 1.9245 1.1147 -0.21493 0.63651 -0.91763 0.044626 -0.15523 -0.33975 0 -0.012302 0 0.0090339 0.06524 -1.8532 -0.27509 -9.7213
6.0664 0.15304 0.15715 0.27723 -0.037463 0.23628 0.19474 0.32283 0.28294 0.60581 0.76259 0.77812 2.7937 1.7494 1.9716 1.0879 -0.18181 0.51299 -0.95921 0.1007 -0.054417 -0.32276 0 -0.015279 0 0.008483 0.07707 -2.112 -0.2962 -9.5729
6.0703 0.18319 0.18532 0.22395 0.11044 0.16792 0.30481 0.31934 0.2265 0.55096 0.85638 0.50105 2.6824 1.8178 2.0464 1.1191 -0.12683 0.48196 -0.89076 0.16289 0.048687 -0.27289 0 -0.012182 0 0.008254 0.087365 -2.3105 -0.32328 -8.9554
6.0742 0.22008 0.21551 0.21343 0.13913 0.055064 0.32257 0.35291 0.24594 0.54081 0.91608 0.22852 2.599 1.8633 2.1194 1.2037 -0.063697 0.53673 -0.72142 0.2122 0.12172 -0.19801 0 -0.0056717 0 0.0079957 0.093944 -2.405 -0.34159 -8.5114
6.0781 0.24947 0.24088 0.28333 0.028394 0.033742 0.27287 0.38355 0.31292 0.52164 0.91409 0.13491 2.5306 1.8744 2.1825 1.3267 -0.0125 0.65324 -0.47845 0.23831 0.17094 -0.094529 0 1.8934e-05 0 0.0075394 0.097203 -2.3728 -0.33893 -8.5785
6.082 0.26157 0.25401 0.3797 -0.14014 0.16875 0.19953 0.37817 0.36669 0.45598 0.80857 0.26502 2.4703 1.8674 2.2474 1.4677 0.015511 0.79824 -0.19938 0.24564 0.2296 0.04439 0 0.0018446 0 0.0068993 0.099085 -2.2206 -0.31418 -8.8249
6.0859 0.25667 0.2519 0.40056 -0.25227 0.36615 0.14063 0.33934 0.35962 0.36206 0.57939 0.49936 2.4253 1.8664 2.3298 1.6062 0.029524 0.94405 0.077449 0.25268 0.32813 0.21662 0 -0.00025953 0 0.0061577 0.10118 -1.9827 -0.27837 -8.4528
6.0898 0.24201 0.23817 0.29325 -0.23865 0.44469 0.11336 0.3006 0.28952 0.29159 0.26273 0.64573 2.4142 1.8812 2.4332 1.7269 0.054891 1.0811 0.32029 0.28308 0.46972 0.40368 0 -0.0038014 0 0.0054535 0.10351 -1.7109 -0.24763 -6.8755
6.0938 0.22427 0.2199 0.11252 -0.10686 0.30426 0.10903 0.28852 0.19429 0.2693 -0.046689 0.58349 2.4556 1.9072 2.5464 1.8227 0.1146 1.2194 0.50925 0.35254 0.62858 0.57542 0 -0.0057203 0 0.005107 0.10476 -1.46 -0.2335 -4.3002
6.0977 0.2048 0.20197 -0.020797 0.07913 0.029165 0.098971 0.28841 0.11565 0.25856 -0.23956 0.34411 2.5551 1.942 2.6506 1.894 0.21113 1.3772 0.63961 0.45926 0.76894 0.7049 0 -0.0042246 0 0.0056513 0.1033 -1.2718 -0.23759 -1.6695
6.1016 0.1811 0.18374 -0.026847 0.24261 -0.17749 0.053203 0.253 0.065248 0.19268 -0.25981 0.069058 2.7004 1.9917 2.7311 1.9459 0.32355 1.5623 0.72136 0.58424 0.86803 0.78314 0 0.00071122 0 0.0075531 0.098095 -1.1631 -0.25332 0.034672
6.1055 0.15144 0.16103 0.059059 0.32908 -0.1712 -0.03389 0.15154 0.022955 0.044986 -0.14682 -0.10955 2.8685 2.0567 2.7821 1.984 0.42211 1.7602 0.77262 0.70135 0.92596 0.82176 0 0.0080475 0 0.010739 0.08879 -1.1215 -0.27184 0.5335
6.1094 0.11751 0.13071 0.11683 0.32133 0.0085112 -0.12869 0.011138 -0.033442 -0.13251 -0.012279 -0.16031 3.0398 2.1157 2.8079 2.0116 0.48797 1.9378 0.80905 0.79076 0.95846 0.84152 0 0.016592 0 0.014359 0.075587 -1.115 -0.28712 0.38807
6.1133 0.082778 0.093578 0.051693 0.23928 0.17875 -0.17259 -0.097107 -0.098878 -0.24518 0.039332 -0.14645 3.2082 2.1339 2.8185 2.0293 0.52229 2.0626 0.83613 0.84669 0.98167 0.85648 0 0.02538 0 0.01714 0.059255 -1.1107 -0.29704 0.42966
6.1172 0.049089 0.053297 -0.11582 0.12932 0.1783 -0.12348 -0.12106 -0.14335 -0.2375 -0.013251 -0.14476 3.3802 2.0972 2.825 2.037 0.53904 2.124 0.85077 0.87517 1.0016 0.86766 0 0.033555 0 0.018171 0.041346 -1.0928 -0.30181 1.0265
6.1211 0.01551 0.013383 -0.26284 0.042816 0.0035423 0.0039642 -0.079498 -0.14445 -0.1441 -0.099222 -0.17383 3.565 2.036 2.8338 2.0372 0.5499 2.14 0.85081 0.88506 1.0145 0.87058 0 0.040262 0 0.017507 0.024095 -1.0665 -0.30255 1.8524
6.125 -0.019496 -0.024159 -0.2694 0.0088973 -0.20324 0.13509 -0.047468 -0.11532 -0.060122 -0.12398 -0.19435 3.7636 2.0059 2.8431 2.0349 0.55507 2.1425 0.84328 0.88053 1.0144 0.86749 0 0.04483 0 0.016087 0.0096716 -1.0478 -0.30143 2.315
6.1289 -0.055071 -0.057767 -0.1223 0.017857 -0.29041 0.18005 -0.083619 -0.09528 -0.057132 -0.056117 -0.16784 3.9653 2.0345 2.8449 2.0358 0.54743 2.1538 0.84266 0.86134 1.0003 0.87068 0 0.047084 0 0.014989 -0.00079289 -1.0464 -0.3022 2.172
6.1328 -0.087443 -0.085188 0.073206 0.031593 -0.22551 0.097636 -0.16972 -0.10874 -0.12312 0.0443 -0.10578 4.1527 2.0849 2.8327 2.043 0.52428 2.1718 0.8598 0.82955 0.9785 0.89241 0 0.047431 0 0.014691 -0.0075958 -1.0567 -0.30902 1.7309
6.1367 -0.11246 -0.10464 0.18086 0.017587 -0.10341 -0.070858 -0.22559 -0.13508 -0.18165 0.081911 -0.059505 4.3103 2.0794 2.8106 2.0553 0.49486 2.1771 0.89216 0.79527 0.95977 0.93157 0 0.046635 0 0.014925 -0.011891 -1.0638 -0.32346 1.4871
6.1406 -0.12877 -0.11738 0.14049 -0.020897 -0.042397 -0.22688 -0.18925 -0.12587 -0.16938 0.014493 -0.066473 4.4312 1.97 2.7933 2.0691 0.47626 2.1556 0.92552 0.77459 0.95434 0.97147 0 0.045462 0 0.015191 -0.014682 -1.0567 -0.34209 1.6285
6.1445 -0.13866 -0.12825 0.0038704 -0.047765 -0.076309 -0.28211 -0.08441 -0.058839 -0.096501 -0.10844 -0.11268 4.5173 1.7926 2.7971 2.0816 0.48134 2.1158 0.94665 0.78037 0.96771 0.99294 0 0.044469 0 0.015349 -0.016331 -1.0374 -0.35735 1.9237
6.1484 -0.14621 -0.14228 -0.12313 -0.031806 -0.14025 -0.21763 -0.0055683 0.025106 -0.033706 -0.19189 -0.15066 4.5768 1.6484 2.8272 2.0931 0.50977 2.0864 0.95536 0.81349 0.99866 0.99137 0 0.043971 0 0.015697 -0.017014 -1.0169 -0.36198 2.0674
6.1523 -0.15443 -0.15996 -0.17278 0.013877 -0.14848 -0.090822 -0.031373 0.045629 -0.041954 -0.18129 -0.15221 4.6193 1.6246 2.8729 2.1068 0.54967 2.0939 0.96453 0.86276 1.0399 0.98135 0 0.0441 0 0.016529 -0.017535 -1.0042 -0.35407 2.0662
6.1563 -0.16382 -0.17593 -0.15991 0.03114 -0.078629 0.011964 -0.14948 -0.046474 -0.11516 -0.1071 -0.13865 4.6519 1.723 2.9159 2.125 0.58807 2.1424 0.98788 0.91377 1.0821 0.98431 0 0.044851 0 0.017663 -0.019478 -0.99948 -0.3389 2.2309
6.1602 -0.17274 -0.18323 -0.14773 -0.036385 0.016593 0.037499 -0.26715 -0.21696 -0.18994 -0.049523 -0.15643 4.6753 1.8618 2.9447 2.1476 0.62025 2.2111 1.0273 0.95898 1.1186 1.0103 0 0.046144 0 0.018501 -0.024251 -0.99604 -0.32593 2.7935
6.1641 -0.17875 -0.17965 -0.17648 -0.18513 0.069185 -0.0053721 -0.29806 -0.36831 -0.20924 -0.062062 -0.22365 4.6832 1.9459 2.9628 2.1715 0.64993 2.2733 1.0716 0.99981 1.1496 1.0508 0 0.047895 0 0.018561 -0.031722 -0.98916 -0.32297 3.5924
6.168 -0.17955 -0.17009 -0.22402 -0.33527 0.058625 -0.06744 -0.2406 -0.41911 -0.1756 -0.12905 -0.30434 4.665 1.9395 2.9838 2.1934 0.68085 2.3178 1.1077 1.0393 1.18 1.0891 0 0.050046 0 0.017939 -0.039647 -0.98063 -0.33149 4.1902
6.1719 -0.17361 -0.16222 -0.23114 -0.3791 0.017182 -0.10759 -0.17251 -0.36991 -0.14407 -0.19312 -0.33891 4.6118 1.8781 3.0174 2.2117 0.70847 2.3562 1.1314 1.0725 1.2131 1.1152 0 0.052492 0 0.017232 -0.044576 -0.97561 -0.34613 4.3127
6.1758 -0.16061 -0.15914 -0.16288 -0.26194 -0.017248 -0.12522 -0.17052 -0.29277 -0.16571 -0.21765 -0.30187 4.5225 1.8178 3.0585 2.2264 0.72029 2.4073 1.1485 1.0861 1.2443 1.1325 0 0.054953 0 0.016996 -0.043691 -0.9759 -0.35834 4.133
6.1797 -0.14176 -0.15601 -0.047098 -0.031539 -0.043957 -0.1513 -0.23713 -0.25518 -0.23919 -0.21809 -0.22944 4.4058 1.7822 3.0888 2.2362 0.70512 2.4761 1.1641 1.0666 1.2602 1.1479 0 0.056959 0 0.017297 -0.036292 -0.97752 -0.36127 4.0813
6.1836 -0.11942 -0.14395 0.043648 0.18796 -0.092466 -0.2095 -0.3056 -0.25474 -0.31509 -0.23422 -0.189 4.2744 1.7561 3.0892 2.2369 0.66317 2.5439 1.1719 1.0135 1.2458 1.1585 0 0.058025 0 0.017787 -0.023962 -0.97514 -0.35293 4.3734
6.1875 -0.095902 -0.11782 0.04973 0.28169 -0.17659 -0.28392 -0.3124 -0.2304 -0.3431 -0.27878 -0.21901 4.1372 1.7245 3.0519 2.2217 0.60747 2.5786 1.155 0.94156 1.1953 1.1482 0 0.057892 0 0.018152 -0.0094695 -0.96812 -0.33612 4.7568
6.1914 -0.072253 -0.080893 -0.028305 0.22431 -0.26116 -0.32315 -0.25873 -0.13813 -0.31277 -0.31982 -0.29533 3.9952 1.704 2.9841 2.1848 0.55466 2.557 1.0983 0.87183 1.1162 1.0995 0 0.056586 0 0.01841 0.00465 -0.96144 -0.31612 4.7458
6.1953 -0.048253 -0.04234 -0.13045 0.091642 -0.27927 -0.2788 -0.19882 -0.010898 -0.25101 -0.31396 -0.35306 3.8435 1.7272 2.9015 2.1255 0.51263 2.4789 1.0003 0.81662 1.025 1.0091 0 0.054233 0 0.01873 0.01692 -0.96066 -0.29816 4.0941
6.1992 -0.023716 -0.010435 -0.18248 -0.0049536 -0.1872 -0.14654 -0.17251 0.0637 -0.18634 -0.25138 -0.33999 3.6781 1.7988 2.8179 2.0497 0.47548 2.3643 0.87496 0.77213 0.93571 0.89245 0 0.050861 0 0.019017 0.026856 -0.96699 -0.28582 3.0022
6.2031 0.00021685 0.012373 -0.14836 -0.0074497 -0.0080272 0.0248 -0.15836 0.030548 -0.12135 -0.16282 -0.25192 3.5011 1.875 2.7389 1.9676 0.43021 2.2375 0.7419 0.72448 0.85189 0.7738 0 0.04644 0 0.018818 0.034421 -0.97832 -0.28063 1.856
6.207 0.021336 0.028691 -0.051057 0.050069 0.17506 0.16472 -0.099162 -0.0691 -0.040414 -0.082771 -0.1233 3.3205 1.8958 2.6628 1.8898 0.36947 2.1111 0.61533 0.66372 0.76795 0.67073 0 0.041146 0 0.017742 0.039586 -0.99508 -0.28208 0.80717
6.2109 0.038219 0.041797 0.049284 0.083839 0.27132 0.22818 0.027848 -0.12661 0.060972 -0.012812 0.0087821 3.1467 1.8411 2.5872 1.8238 0.29948 1.9836 0.50119 0.59342 0.67965 0.58762 0 0.035521 0 0.01598 0.042298 -1.0237 -0.28766 -0.32383
6.2148 0.051919 0.052672 0.099493 0.045648 0.24124 0.22114 0.1742 -0.06548 0.16087 0.072443 0.12805 2.9876 1.7518 2.5154 1.7725 0.23644 1.848 0.40259 0.52813 0.59369 0.52129 0 0.030236 0 0.014323 0.042768 -1.0722 -0.29325 -1.7148
6.2188 0.065605 0.061056 0.086695 -0.025646 0.12094 0.18612 0.2602 0.085085 0.22733 0.18367 0.23153 2.8482 1.6914 2.4584 1.7364 0.19477 1.7057 0.32567 0.48177 0.52753 0.47046 0 0.025594 0 0.013524 0.041784 -1.1412 -0.29443 -3.1753
6.2227 0.082108 0.06834 0.040233 -0.034847 -0.00046427 0.16309 0.25292 0.21761 0.24821 0.28912 0.30858 2.7302 1.6866 2.4302 1.7148 0.17727 1.5721 0.27894 0.45787 0.49827 0.43871 0 0.021306 0 0.013585 0.040813 -1.2187 -0.28846 -4.2102
6.2266 0.10147 0.078179 0.0060477 0.080856 -0.033141 0.16025 0.20036 0.25067 0.24147 0.33722 0.33681 2.6317 1.7061 2.4378 1.7077 0.17523 1.4716 0.26675 0.44961 0.50917 0.42898 0 0.016861 0 0.013714 0.041738 -1.2847 -0.27598 -4.5041
6.2305 0.12071 0.093578 0.015218 0.28425 0.062431 0.15749 0.18336 0.20745 0.23521 0.30923 0.30274 2.5479 1.6988 2.4733 1.7143 0.17752 1.4242 0.28441 0.44826 0.54534 0.4375 0 0.012227 0 0.013063 0.046245 -1.3232 -0.26102 -4.3142
6.2344 0.13616 0.11348 0.068429 0.45664 0.25204 0.13443 0.23276 0.18897 0.2392 0.24496 0.22489 2.4723 1.6496 2.5151 1.7321 0.18024 1.4328 0.32022 0.45135 0.58306 0.45503 0 0.0081858 0 0.011583 0.055041 -1.331 -0.24903 -4.2905
6.2383 0.14617 0.13279 0.14311 0.49277 0.44386 0.093749 0.29736 0.26669 0.2383 0.2092 0.15092 2.4026 1.5951 2.5406 1.7562 0.18834 1.4796 0.36251 0.46311 0.60622 0.47429 0 0.0058354 0 0.010132 0.067289 -1.3167 -0.24404 -4.833
6.2422 0.15193 0.14629 0.21285 0.39093 0.5378 0.057979 0.29736 0.40154 0.21321 0.22992 0.12602 2.3446 1.5822 2.5426 1.7809 0.20875 1.5348 0.40504 0.48769 0.61678 0.49549 0 0.0056482 0 0.0096967 0.080622 -1.2925 -0.24653 -5.6242
6.2461 0.15591 0.15274 0.26251 0.25616 0.48379 0.045881 0.20987 0.473 0.16483 0.27205 0.15898 2.3103 1.6166 2.5353 1.8022 0.2415 1.5737 0.4466 0.52235 0.63071 0.52365 0 0.0069672 0 0.010442 0.091869 -1.2654 -0.25358 -5.867
6.25 0.15948 0.15515 0.28986 0.20923 0.31479 0.054191 0.0983 0.39378 0.11543 0.27609 0.21605 2.3095 1.6567 2.5436 1.8193 0.27735 1.5918 0.48684 0.55704 0.66239 0.56061 0 0.008506 0 0.011533 0.09816 -1.237 -0.26083 -5.0587
6.2539 0.16204 0.15717 0.2981 0.28087 0.13001 0.063438 0.053912 0.20008 0.086131 0.22212 0.24768 2.3417 1.6584 2.5813 1.8344 0.30368 1.6063 0.52362 0.58056 0.71006 0.60014 0 0.0094481 0 0.011904 0.097901 -1.207 -0.26487 -3.5551
6.2578 0.16203 0.15922 0.28996 0.38747 0.033897 0.060463 0.10688 0.028293 0.076244 0.15175 0.22519 2.3954 1.6238 2.6361 1.8504 0.31329 1.641 0.55374 0.58771 0.75465 0.63158 0 0.010098 0 0.011248 0.09124 -1.1783 -0.26444 -2.3333
6.2617 0.15837 0.15836 0.26883 0.41224 0.068855 0.052892 0.19611 -0.0020083 0.067537 0.12368 0.15852 2.4586 1.5975 2.6764 1.8671 0.3087 1.7047 0.57499 0.58175 0.77341 0.64794 0 0.011424 0 0.010273 0.080027 -1.1549 -0.26031 -2.1374
6.2656 0.15093 0.15153 0.24235 0.31727 0.18873 0.059976 0.22821 0.10984 0.048731 0.14999 0.08515 2.5298 1.6159 2.6753 1.8805 0.29889 1.7798 0.58627 0.57114 0.75777 0.65051 0 0.013926 0 0.009991 0.067409 -1.1393 -0.25433 -2.8147
6.2695 0.13964 0.13853 0.21992 0.18008 0.29311 0.089569 0.16684 0.25091 0.032803 0.18263 0.043196 2.6204 1.6626 2.6343 1.8848 0.29227 1.8321 0.58646 0.56413 0.72097 0.64608 0 0.016958 0 0.010756 0.057116 -1.1298 -0.24881 -3.4858
6.2734 0.12362 0.12148 0.20363 0.1179 0.29802 0.12559 0.064477 0.29718 0.046811 0.16738 0.049184 2.7435 1.682 2.5831 1.8777 0.29209 1.8351 0.57542 0.56542 0.68911 0.64101 0 0.019255 0 0.011987 0.052305 -1.124 -0.2464 -3.3803
6.2773 0.10163 0.10157 0.18231 0.17049 0.19161 0.13886 0.0078288 0.21496 0.10328 0.10855 0.09177 2.9009 1.6387 2.5573 1.864 0.29752 1.7921 0.55813 0.57609 0.68287 0.63877 0 0.020172 0 0.012786 0.054072 -1.1218 -0.24969 -2.5261
6.2813 0.073648 0.077065 0.13894 0.25556 0.035898 0.11008 0.033661 0.07259 0.18237 0.072187 0.14032 3.0782 1.5622 2.5705 1.855 0.3079 1.7351 0.54764 0.59537 0.70458 0.64281 0 0.020408 0 0.012799 0.060291 -1.125 -0.26025 -1.64
6.2852 0.041932 0.045324 0.069181 0.24452 -0.082247 0.043081 0.098228 -0.035105 0.24351 0.11815 0.16165 3.2559 1.526 2.6077 1.8625 0.32535 1.703 0.56146 0.6222 0.74095 0.65941 0 0.021404 0 0.012449 0.06577 -1.1327 -0.27723 -1.3675
6.2891 0.010465 0.0070178 -0.0059493 0.089033 -0.11136 -0.040349 0.12615 -0.068563 0.25575 0.22841 0.13791 3.4239 1.5763 2.6436 1.8917 0.3534 1.7151 0.61129 0.65582 0.77805 0.6956 0 0.023947 0 0.012375 0.064246 -1.1381 -0.29685 -1.6482
6.293 -0.017181 -0.031936 -0.049069 -0.12432 -0.063736 -0.11276 0.084867 -0.057307 0.21764 0.30909 0.077544 3.5871 1.6823 2.6687 1.9386 0.39316 1.7621 0.69393 0.69581 0.815 0.75313 0 0.027332 0 0.012732 0.051515 -1.1309 -0.31364 -1.8192
6.2969 -0.039922 -0.06352 -0.035129 -0.24918 0.0024192 -0.14709 0.0095877 -0.04826 0.14996 0.2716 0.01075 3.7558 1.7585 2.6984 1.9929 0.44127 1.8213 0.79214 0.74186 0.86392 0.82535 0 0.029989 0 0.013094 0.027953 -1.1054 -0.32297 -1.3026
6.3008 -0.059626 -0.083665 0.022836 -0.21651 0.026922 -0.11933 -0.04148 -0.053675 0.072583 0.11664 -0.031862 3.9302 1.743 2.7558 2.0458 0.49149 1.8807 0.8863 0.79323 0.93638 0.90136 0 0.031053 0 0.013053 -0.0012388 -1.0657 -0.32356 -0.15347
6.3047 -0.079623 -0.095814 0.075385 -0.10165 -0.015859 -0.021939 -0.050027 -0.052056 -0.0090467 -0.062877 -0.044545 4.0943 1.6589 2.8461 2.0952 0.53865 1.9488 0.96748 0.84811 1.0289 0.97398 0 0.031389 0 0.012801 -0.028332 -1.0247 -0.3182 1.0667
6.3086 -0.10234 -0.10848 0.068908 -0.052655 -0.10876 0.11218 -0.052808 -0.030361 -0.095686 -0.16515 -0.053757 4.2261 1.6004 2.9472 2.1449 0.58156 2.0436 1.0405 0.90388 1.1212 1.0435 0 0.033009 0 0.01304 -0.046551 -0.99455 -0.31237 1.9055
6.3125 -0.12761 -0.12859 -0.015364 -0.14507 -0.20944 0.20196 -0.096832 -0.011587 -0.17808 -0.16922 -0.096515 4.3146 1.6551 3.0262 2.1983 0.62273 2.17 1.1143 0.95854 1.1906 1.1128 0 0.037305 0 0.014251 -0.052707 -0.97882 -0.31154 2.4477
6.3164 -0.15281 -0.15605 -0.14698 -0.30317 -0.27675 0.15635 -0.18533 -0.033806 -0.23523 -0.14441 -0.1847 4.3679 1.8313 3.067 2.2528 0.66545 2.3093 1.1897 1.0121 1.2292 1.18 0 0.043673 0 0.0161 -0.047775 -0.97139 -0.31872 3.1216
6.3203 -0.17458 -0.1842 -0.26814 -0.36806 -0.2896 -0.051517 -0.27207 -0.10571 -0.25241 -0.17312 -0.28778 4.4053 2.0518 3.0829 2.2997 0.71053 2.4309 1.256 1.0662 1.2507 1.2363 0 0.049824 0 0.01763 -0.035727 -0.96317 -0.3333 4.1317
6.3242 -0.19122 -0.20528 -0.33353 -0.25231 -0.25183 -0.33447 -0.30839 -0.19183 -0.24027 -0.26612 -0.35424 4.4405 2.2133 3.1025 2.3308 0.75503 2.5161 1.301 1.1206 1.2779 1.2729 0 0.053581 0 0.01812 -0.021849 -0.95008 -0.35144 5.1617
6.3281 -0.20405 -0.21649 -0.33633 -0.033832 -0.18528 -0.52829 -0.29212 -0.24699 -0.23179 -0.35503 -0.35622 4.4722 2.2565 3.1431 2.3454 0.79346 2.5719 1.323 1.1712 1.3232 1.2905 0 0.054629 0 0.017758 -0.011459 -0.93519 -0.36767 5.6851
6.332 -0.21652 -0.22163 -0.30291 0.10412 -0.11715 -0.51146 -0.26792 -0.26302 -0.25591 -0.36663 -0.31657 4.4871 2.1926 3.1961 2.3517 0.82064 2.6221 1.3343 1.2095 1.377 1.3 0 0.054726 0 0.017458 -0.0089926 -0.92433 -0.37703 5.5487
6.3359 -0.23138 -0.22764 -0.26579 0.035533 -0.067822 -0.31765 -0.2809 -0.275 -0.31141 -0.3011 -0.28977 4.4712 2.0771 3.2367 2.3605 0.83437 2.6844 1.3504 1.2283 1.4165 1.3139 0 0.056184 0 0.017966 -0.016937 -0.91998 -0.37722 5.1898
6.3398 -0.24782 -0.23896 -0.24023 -0.19322 -0.044384 -0.13342 -0.33321 -0.31825 -0.36689 -0.23415 -0.31108 4.4167 1.9657 3.2483 2.377 0.83653 2.7543 1.3766 1.2266 1.4243 1.3348 0 0.059933 0 0.019143 -0.034596 -0.91925 -0.36985 5.2261
6.3438 -0.26084 -0.25415 -0.22168 -0.40211 -0.042187 -0.1592 -0.38699 -0.38237 -0.38844 -0.24167 -0.36159 4.3203 1.8897 3.2365 2.3959 0.83153 2.8096 1.4022 1.2115 1.4041 1.3534 0 0.064747 0 0.020125 -0.057504 -0.91725 -0.35995 5.826
6.3477 -0.264 -0.26661 -0.20004 -0.43362 -0.052684 -0.43669 -0.4066 -0.4145 -0.36967 -0.3242 -0.38446 4.1781 1.8581 3.2221 2.406 0.82292 2.8313 1.4102 1.1921 1.3758 1.3569 0 0.068225 0 0.020179 -0.078451 -0.91177 -0.35351 6.5162
6.3516 -0.25381 -0.26841 -0.17384 -0.28264 -0.071547 -0.79354 -0.39332 -0.37207 -0.33669 -0.40728 -0.33962 3.9868 1.8691 3.2187 2.3981 0.81037 2.8199 1.391 1.1727 1.3579 1.3402 0 0.068658 0 0.019419 -0.090124 -0.90492 -0.35418 6.6408
6.3555 -0.23217 -0.25448 -0.15186 -0.085744 -0.10084 -0.96789 -0.37742 -0.2711 -0.32398 -0.41573 -0.24517 3.749 1.9147 3.2187 2.3709 0.78947 2.7938 1.3484 1.1486 1.3495 1.308 0 0.066262 0 0.018671 -0.088072 -0.90063 -0.36094 6.0163
6.3594 -0.20458 -0.22472 -0.14394 0.010719 -0.14324 -0.81779 -0.37981 -0.17769 -0.344 -0.34638 -0.16428 3.4767 1.9788 3.1991 2.3301 0.75491 2.7703 1.2932 1.111 1.3307 1.2671 0 0.062857 0 0.018659 -0.072277 -0.90096 -0.36842 5.118
6.3633 -0.1753 -0.18343 -0.15118 -0.024085 -0.19235 -0.43729 -0.38703 -0.14848 -0.37752 -0.26727 -0.14841 3.1845 2.0404 3.1421 2.2818 0.70498 2.7481 1.2311 1.0547 1.2788 1.2171 0 0.060339 0 0.019324 -0.046555 -0.90485 -0.36967 4.6036
6.3672 -0.14363 -0.13662 -0.16317 -0.098017 -0.22713 -0.075343 -0.36568 -0.17845 -0.39062 -0.24708 -0.19027 2.8785 2.0825 3.0502 2.2269 0.64323 2.7072 1.1573 0.98246 1.1883 1.1498 0 0.059216 0 0.019933 -0.016457 -0.90994 -0.36001 4.6489
6.3711 -0.10502 -0.089198 -0.16238 -0.099197 -0.21715 0.072982 -0.29835 -0.20804 -0.36055 -0.28712 -0.23143 2.553 2.0966 2.944 2.1621 0.57566 2.6253 1.0613 0.90204 1.0752 1.0576 0 0.058333 0 0.019821 0.012798 -0.91537 -0.33935 4.7514
6.375 -0.056367 -0.043488 -0.13245 -0.0016531 -0.13956 0.018591 -0.20078 -0.18101 -0.28768 -0.3223 -0.21631 2.2001 2.0779 2.8453 2.0843 0.50556 2.4967 0.93806 0.81879 0.96367 0.94252 0 0.055924 0 0.018977 0.037356 -0.92327 -0.31197 4.1909
6.3789 -0.00096562 3.2145e-05 -0.06798 0.12481 0.00015655 -0.058012 -0.10293 -0.094133 -0.18759 -0.28621 -0.13949 1.8253 2.0184 2.7613 1.9957 0.43096 2.3371 0.79259 0.73175 0.86575 0.81618 0 0.051106 0 0.017924 0.054843 -0.93804 -0.28418 2.6892
6.3828 0.051843 0.040711 0.017335 0.19659 0.15807 0.0095404 -0.017251 0.0090662 -0.075763 -0.17317 -0.041605 1.452 1.9126 2.6824 1.9037 0.34785 2.1711 0.63639 0.63728 0.77312 0.69099 0 0.044589 0 0.017068 0.064364 -0.96476 -0.26167 0.64222
6.3867 0.092653 0.076522 0.091059 0.19851 0.26569 0.21656 0.069196 0.089084 0.039125 -0.037743 0.038223 1.1082 1.7736 2.5943 1.8163 0.25691 2.0136 0.47942 0.53688 0.66782 0.57256 0 0.038049 0 0.016246 0.066785 -1.0079 -0.24781 -1.261
6.3906 0.11895 0.10527 0.11716 0.18533 0.26762 0.40017 0.17061 0.14943 0.15049 0.062124 0.10226 0.80595 1.6404 2.4932 1.7372 0.16762 1.8613 0.32646 0.44125 0.54302 0.46035 0 0.032679 0 0.014966 0.064901 -1.0703 -0.24339 -2.6269
6.3945 0.1372 0.12757 0.082006 0.21098 0.16314 0.40191 0.27566 0.22341 0.24801 0.11784 0.18453 0.53334 1.5586 2.3921 1.6659 0.094713 1.7009 0.18037 0.36558 0.4153 0.35489 0 0.028162 0 0.013066 0.062763 -1.1524 -0.24696 -3.5946
6.3984 0.15834 0.14885 0.013058 0.26689 0.020406 0.22139 0.3515 0.32617 0.32023 0.16778 0.30289 0.26824 1.5451 2.3137 1.6008 0.048791 1.5278 0.047067 0.31917 0.31652 0.2623 0 0.022984 0 0.011059 0.064161 -1.2508 -0.25514 -4.5585
6.4023 0.19052 0.17757 -0.029976 0.29453 -0.056577 0.018103 0.3773 0.42678 0.36356 0.24802 0.42548 0.0022985 1.5693 2.2752 1.5431 0.02806 1.3567 -0.064391 0.29794 0.27053 0.18997 0 0.01593 0 0.0097588 0.071136 -1.3579 -0.26287 -5.7125
6.4063 0.23487 0.21995 0.0072323 0.25534 0.005741 -0.032698 0.37088 0.47315 0.38663 0.35042 0.4907 -0.24745 1.5763 2.2763 1.4961 0.01844 1.2178 -0.14795 0.2862 0.27289 0.13763 0 0.0075205 0 0.0095143 0.083591 -1.4627 -0.26428 -6.8777
6.4102 0.28669 0.27481 0.13261 0.18119 0.19596 0.11099 0.37619 0.44523 0.40335 0.43006 0.46478 -0.45106 1.5381 2.2964 1.4616 0.0024728 1.1368 -0.20708 0.26625 0.29046 0.093805 0 6.1316e-05 0 0.0098343 0.10018 -1.554 -0.25462 -7.7306
6.4141 0.33946 0.33294 0.29771 0.15073 0.41983 0.33922 0.42035 0.38068 0.42046 0.45118 0.38052 -0.59036 1.4867 2.3054 1.4365 -0.029673 1.1159 -0.25486 0.22848 0.28231 0.043011 0 -0.0039292 0 0.0098086 0.11953 -1.6244 -0.23278 -8.1447
6.418 0.3872 0.38199 0.43099 0.21468 0.56402 0.50484 0.48375 0.34445 0.43232 0.42302 0.31604 -0.67184 1.4933 2.2807 1.4132 -0.075396 1.1273 -0.30671 0.17489 0.22694 -0.021786 0 -0.0037522 0 0.0089471 0.14052 -1.674 -0.20308 -8.292
6.4219 0.42393 0.41342 0.48938 0.34538 0.57558 0.55107 0.51668 0.37117 0.42917 0.3908 0.33076 -0.71485 1.6062 2.2212 1.3848 -0.12396 1.1276 -0.37109 0.11529 0.13597 -0.092796 0 -0.0013056 0 0.0076225 0.16142 -1.7099 -0.17464 -8.4442
6.4258 0.44301 0.42607 0.48547 0.45988 0.49415 0.5337 0.48915 0.43645 0.41151 0.39415 0.41724 -0.72664 1.8002 2.1487 1.3497 -0.16526 1.083 -0.4451 0.060704 0.044759 -0.15288 0 0.0001825 0 0.0066764 0.1789 -1.7431 -0.1583 -8.7185
6.4297 0.4394 0.424 0.46771 0.49257 0.41026 0.53436 0.42507 0.48374 0.39624 0.43531 0.51292 -0.68942 1.9841 2.0927 1.3126 -0.19545 0.98945 -0.51742 0.019234 -0.0124 -0.18777 0 -0.0014455 0 0.0065692 0.18816 -1.783 -0.16179 -9.0259
6.4336 0.41411 0.411 0.47326 0.44688 0.38572 0.56632 0.38485 0.47854 0.40693 0.48572 0.55801 -0.57324 2.0646 2.0705 1.2818 -0.2155 0.87399 -0.57459 -0.0041043 -0.023763 -0.19425 0 -0.005675 0 0.0069062 0.18487 -1.8334 -0.18575 -9.2281
6.4375 0.37598 0.38726 0.49669 0.38068 0.40564 0.56782 0.41052 0.43708 0.45501 0.51919 0.54388 -0.36326 2.0123 2.0762 1.265 -0.22533 0.77615 -0.60528 -0.0058331 -0.0031021 -0.17836 0 -0.0098568 0 0.0068164 0.16754 -1.8906 -0.22275 -9.2969
6.4414 0.33695 0.35095 0.5013 0.34594 0.40289 0.47804 0.485 0.40484 0.52756 0.53635 0.50926 -0.075573 1.8775 2.0892 1.2678 -0.21975 0.72268 -0.59996 0.016715 0.026643 -0.14693 0 -0.011438 0 0.0058313 0.13879 -1.946 -0.2602 -9.3083
6.4453 0.30317 0.3026 0.45845 0.34375 0.32925 0.30759 0.54428 0.41007 0.59255 0.55788 0.49447 0.2538 1.7463 2.0959 1.2953 -0.18994 0.71407 -0.54831 0.06486 0.055408 -0.10056 0 -0.0099989 0 0.0044176 0.10436 -1.9889 -0.28584 -9.308
6.4492 0.26942 0.24745 0.37476 0.33318 0.20463 0.13118 0.53154 0.43814 0.61857 0.5964 0.50248 0.59647 1.678 2.1061 1.3531 -0.12897 0.73264 -0.4388 0.1381 0.096595 -0.032733 0 -0.0073832 0 0.0036372 0.070829 -2.0064 -0.29327 -9.2145
6.4531 0.22294 0.19265 0.28229 0.27727 0.097503 0.018826 0.44357 0.44751 0.59405 0.6351 0.5031 0.95019 1.6747 2.1498 1.4455 -0.03647 0.76507 -0.26273 0.23467 0.17841 0.066625 0 -0.0058767 0 0.0042362 0.043271 -1.9836 -0.28464 -8.8495
6.457 0.15501 0.1418 0.205 0.17734 0.056919 -0.017494 0.32933 0.4069 0.5313 0.63185 0.46913 1.3321 1.7004 2.2544 1.5715 0.081145 0.8209 -0.020898 0.35244 0.32282 0.20691 0 -0.0060435 0 0.0060024 0.024274 -1.9048 -0.26939 -8.0346
6.4609 0.070583 0.09211 0.1376 0.06658 0.063972 -0.012226 0.24564 0.31738 0.45245 0.54447 0.40191 1.7547 1.7227 2.4216 1.7229 0.21437 0.93078 0.27162 0.48921 0.52805 0.39334 0 -0.0060711 0 0.0079849 0.01409 -1.7613 -0.25983 -6.6515
6.4648 -0.012798 0.037338 0.057217 -0.022549 0.051391 0.0030093 0.21183 0.20377 0.36855 0.35854 0.31994 2.2092 1.7384 2.6244 1.8871 0.35488 1.1248 0.58725 0.64196 0.76734 0.62304 0 -0.0031231 0 0.0093631 0.011088 -1.5616 -0.26564 -4.6562
6.4688 -0.077236 -0.025775 -0.047451 -0.0813 -0.027843 0.022811 0.2005 0.090958 0.26942 0.10151 0.22737 2.669 1.7663 2.8274 2.0533 0.49747 1.4074 0.89491 0.80628 1.0044 0.88186 0 0.0044958 0 0.010164 0.011941 -1.3366 -0.28965 -2.1167
6.4727 -0.11804 -0.093569 -0.16218 -0.12011 -0.15152 0.043748 0.16535 -0.010682 0.1337 -0.1638 0.10305 3.1108 1.8217 3.0129 2.2179 0.63926 1.7489 1.1722 0.97659 1.2142 1.1458 0 0.01613 0 0.011172 0.011898 -1.1313 -0.32651 0.7159
6.4766 -0.1472 -0.15806 -0.26255 -0.15061 -0.24888 0.035619 0.076364 -0.1023 -0.047626 -0.36509 -0.072646 3.5276 1.9001 3.1907 2.3834 0.778 2.1018 1.4135 1.1472 1.394 1.39 0 0.029365 0 0.01314 0.0058999 -0.98454 -0.36473 3.4112
6.4805 -0.18368 -0.21414 -0.33957 -0.17769 -0.27167 -0.041337 -0.06546 -0.18697 -0.25337 -0.45702 -0.28017 3.924 1.9817 3.3835 2.5522 0.91146 2.4288 1.6282 1.3136 1.559 1.6012 0 0.041765 0 0.016034 -0.0094037 -0.9091 -0.39165 5.54
6.4844 -0.23863 -0.26476 -0.40586 -0.20684 -0.24481 -0.18433 -0.23677 -0.26568 -0.43733 -0.44999 -0.45705 4.2996 2.0486 3.6004 2.7194 1.0382 2.7223 1.8297 1.4732 1.726 1.7825 0 0.052346 0 0.018997 -0.03381 -0.88625 -0.39939 6.9516
6.4883 -0.30783 -0.31893 -0.47576 -0.25052 -0.24512 -0.32801 -0.40743 -0.33873 -0.5561 -0.40898 -0.54176 4.6396 2.0988 3.8242 2.8733 1.1586 3.0004 2.0231 1.6266 1.8989 1.9467 0 0.061787 0 0.021076 -0.063363 -0.88051 -0.38946 7.9044
6.4922 -0.37689 -0.3833 -0.54348 -0.31965 -0.32731 -0.39981 -0.54966 -0.40534 -0.59926 -0.41387 -0.5293 4.9222 2.1451 4.0219 3.0013 1.2756 3.2848 2.2001 1.7773 2.0665 2.1012 0 0.071496 0 0.022019 -0.092245 -0.86368 -0.37298 8.8705
6.4961 -0.43354 -0.45423 -0.58627 -0.4075 -0.46946 -0.40602 -0.64251 -0.46044 -0.59725 -0.50264 -0.4845 5.136 2.2039 4.17 3.0991 1.3926 3.5785 2.3468 1.93 2.2123 2.2391 0 0.082371 0 0.022463 -0.1156 -0.83043 -0.36554 10.137
6.5 -0.47566 -0.5174 -0.59054 -0.48674 -0.59134 -0.45083 -0.67923 -0.49637 -0.59865 -0.64088 -0.49452 5.2874 2.2808 4.2725 3.1733 1.5106 3.8615 2.4566 2.0859 2.3279 2.3458 0 0.094098 0 0.023346 -0.13129 -0.79455 -0.37879 11.554
6.5039 -0.50862 -0.5563 -0.5704 -0.52849 -0.62736 -0.6436 -0.6755 -0.51295 -0.63472 -0.74773 -0.59834 5.39 2.3641 4.3557 3.2358 1.6255 4.1069 2.5369 2.2381 2.4191 2.4151 0 0.10529 0 0.02509 -0.13953 -0.77155 -0.41327 12.68
6.5078 -0.53577 -0.56335 -0.55393 -0.52762 -0.58303 -0.96853 -0.66631 -0.5258 -0.70072 -0.76274 -0.75472 5.446 2.4305 4.4458 3.2942 1.7271 4.302 2.6029 2.3709 2.4998 2.4573 0 0.1143 0 0.027278 -0.14102 -0.76401 -0.45732 13.209
[truncated: 2,040,149 more chars]
