# Supplementary material for: Dataset from dynamic shake-table testing of five full-scale single leaf and cavity URM walls subjected to out-of-plane two-way bending
Source: Data Brief. 2019 Mar 20;24:103854. doi: 10.1016/j.dib.2019.103854 (PMC6480314; doi:10.1016/j.dib.2019.103854)
Supplement: Multimedia component 2 [file mmc2.zip › DATA/CS-010-RR/Test29.txt]

0 0.0017206 -0.0024933 0.0055908 -0.0036151 0.0054698 0.002813 0.0037439 -0.00050607 -0.0017298 -0.0087354 -0.0012763 0.19886 1.7897 2.7229 1.8877 0.40477 1.9077 0.58469 0.69668 0.81517 0.61804 0 0.026863 0 0.0073572 0.01367 -1.4085 -0.40312 0.040263
0.003906 0.0019587 -0.0031996 0.010643 -0.0032232 -0.0017506 0.0074919 -0.0017392 0.00038481 -0.005127 -0.01099 0.00041376 0.20156 1.789 2.7232 1.8877 0.40315 1.9041 0.58532 0.69781 0.81588 0.61577 0 0.027368 0 0.0076331 0.01323 -1.4094 -0.40303 0.077973
0.007812 0.00097957 -0.0025704 0.011292 -0.0020109 -0.0083551 0.0085896 -0.0092279 0.00063035 -0.0088577 -0.0073125 0.0026311 0.20025 1.7896 2.7219 1.8876 0.40149 1.9031 0.58508 0.70148 0.81675 0.6136 0 0.02756 0 0.0079561 0.012432 -1.4096 -0.4028 0.085289
0.011718 -0.0013057 -0.0016936 0.0067973 -0.0013953 -0.0091983 0.0053518 -0.01233 7.1379e-05 -0.010375 -0.0020239 0.0028609 0.19265 1.7912 2.7208 1.8879 0.40079 1.9044 0.5844 0.70509 0.81704 0.61285 0 0.027221 0 0.00819 0.011775 -1.4088 -0.40261 0.067071
0.015625 -0.0039829 -0.0015015 -0.0010779 -0.0020584 -0.0032736 -0.00065347 -0.0077797 -0.00018738 -0.008315 -0.00031144 0.00033255 0.17849 1.793 2.7214 1.8887 0.40138 1.906 0.58357 0.70603 0.81638 0.61401 0 0.026647 0 0.0083482 0.011712 -1.4075 -0.40253 0.039933
0.019531 -0.0054396 -0.0021074 -0.0090174 -0.0036582 0.0052337 -0.0066102 0.00098428 0.0004492 -0.0039879 -0.0030434 -0.0030477 0.16202 1.7942 2.7235 1.8896 0.40268 1.9064 0.58264 0.70394 0.81514 0.61643 0 0.026394 0 0.008439 0.012222 -1.4068 -0.40247 0.019518
0.023437 -0.004398 -0.0028835 -0.013629 -0.0053217 0.01039 -0.009892 0.0069746 0.0010938 -0.00014468 -0.0061725 -0.0043797 0.14983 1.7944 2.7253 1.8897 0.40373 1.906 0.58176 0.7009 0.81418 0.61885 0 0.02677 0 0.0084178 0.012806 -1.4075 -0.40238 0.010059
0.027343 -0.00098929 -0.003072 -0.012909 -0.0062989 0.0093131 -0.0091915 0.0063497 0.00045099 0.0016987 -0.0052617 -0.0024078 0.14553 1.794 2.7251 1.8888 0.40413 1.9059 0.5814 0.69937 0.81424 0.62012 0 0.027553 0 0.0083122 0.012942 -1.409 -0.40234 0.0044181
0.03125 0.0030513 -0.0023389 -0.0072739 -0.006261 0.0039669 -0.0050775 0.0017354 -0.0013606 0.0025035 -0.00021725 0.0014414 0.14682 1.7934 2.7233 1.8873 0.40427 1.9065 0.58205 0.69998 0.81535 0.61981 0 0.02819 0 0.0083082 0.01257 -1.4101 -0.40248 -0.0065723
0.035156 0.005418 -0.00087411 0.00035724 -0.0052293 -0.0013294 0.00017636 -0.0010848 -0.0025248 0.0042094 0.0047983 0.0044864 0.14793 1.7928 2.7218 1.8866 0.40469 1.9071 0.58357 0.70117 0.81688 0.61838 0 0.028249 0 0.0085987 0.012149 -1.4099 -0.40279 -0.024843
0.039062 0.0048409 0.0008683 0.0058918 -0.0034271 -0.0037948 0.0036182 0.00064945 -0.0013381 0.0071803 0.0060017 0.0051174 0.14525 1.792 2.7222 1.8873 0.40533 1.9067 0.58504 0.70103 0.818 0.61689 0 0.0277 0 0.0091032 0.012235 -1.4089 -0.40305 -0.04424
0.042968 0.0020298 0.0024293 0.0064444 -0.0012324 -0.0036752 0.0032449 0.0042084 0.0017971 0.0094399 0.0039752 0.0037802 0.14052 1.7913 2.7242 1.8887 0.40545 1.9054 0.58536 0.69934 0.8183 0.61634 0 0.026833 0 0.0094102 0.012946 -1.4082 -0.40296 -0.057382
0.046875 -0.00084191 0.0034012 0.002347 0.00085248 -0.0025183 -0.0006646 0.0049212 0.0044685 0.0086031 0.002637 0.0019839 0.13826 1.7909 2.7258 1.8895 0.40449 1.9045 0.58417 0.69784 0.81804 0.61702 0 0.025965 0 0.0091118 0.013831 -1.4085 -0.40245 -0.061877
0.050781 -0.0017565 0.0034095 -0.0028721 0.0023444 -0.0008892 -0.0055725 0.0014925 0.0044918 0.0044682 0.0044488 0.00070456 0.14018 1.7912 2.7258 1.8887 0.40284 1.9048 0.58235 0.69845 0.81783 0.61824 0 0.025272 0 0.0082635 0.01424 -1.4094 -0.40175 -0.059292
0.054687 -0.00030795 0.0022408 -0.0049045 0.0029899 0.0016675 -0.0082987 -0.0028223 0.001986 -0.00051451 0.0073092 -0.00012861 0.14257 1.7921 2.7246 1.8869 0.40175 1.9058 0.58146 0.70125 0.81812 0.61882 0 0.024835 0 0.0074674 0.013884 -1.4098 -0.40127 -0.049247
0.058593 0.002127 0.00010764 -0.0018398 0.0028616 0.0047098 -0.0071688 -0.0042238 -0.00087394 -0.003448 0.0067263 -0.0008613 0.1395 1.793 2.724 1.8856 0.40221 1.9059 0.58249 0.70429 0.81875 0.61807 0 0.024737 0 0.0073939 0.01305 -1.409 -0.40116 -0.027148
0.0625 0.0035519 -0.0022373 0.0043857 0.0022551 0.005926 -0.0030613 -0.0027664 -0.0020951 -0.003604 0.00097598 -0.0012982 0.12898 1.7935 2.725 1.8861 0.40392 1.9047 0.58504 0.70538 0.81908 0.61648 0 0.025029 0 0.0081367 0.012339 -1.4074 -0.40123 0.0098687
0.066406 0.0028314 -0.0037907 0.0094774 0.0014966 0.0030023 0.0014323 -0.0020718 -0.0016666 -0.0027916 -0.0064575 -0.00090909 0.11557 1.7933 2.7267 1.8881 0.40542 1.9034 0.58758 0.7041 0.81853 0.61547 0 0.025593 0 0.0090495 0.012155 -1.4062 -0.40107 0.054365
0.070312 0.00033264 -0.0038929 0.0099708 0.0008156 -0.0033291 0.0039409 -0.0047405 -0.0010905 -0.0032093 -0.010008 0.00029255 0.10659 1.7929 2.7271 1.8903 0.40548 1.904 0.5886 0.70216 0.81714 0.61614 0 0.026117 0 0.0092967 0.012428 -1.4059 -0.40051 0.087983
0.074218 -0.0025992 -0.002694 0.0055024 0.00030857 -0.0086841 0.0037091 -0.0088436 -0.0013873 -0.0050951 -0.0075239 0.0014277 0.10535 1.7924 2.7253 1.8914 0.40431 1.9071 0.58775 0.70163 0.81573 0.61817 0 0.026312 0 0.008643 0.01277 -1.4063 -0.39981 0.092785
0.078125 -0.004679 -0.0010934 -0.0014784 -8.5378e-05 -0.0083282 0.001503 -0.0097164 -0.0019612 -0.0065617 -0.0023065 0.001523 0.10843 1.7918 2.7226 1.891 0.40346 1.9106 0.58599 0.70305 0.81538 0.61992 0 0.026177 0 0.0077141 0.012853 -1.4067 -0.39951 0.066051
0.082031 -0.0053242 -0.00014795 -0.0078518 -0.00060356 -0.0016289 -0.001465 -0.0052371 -0.0015943 -0.0056228 0.00046696 0.00052912 0.10973 1.7908 2.7213 1.8902 0.40438 1.9118 0.5847 0.70497 0.81658 0.61978 0 0.026028 0 0.0074309 0.012665 -1.4067 -0.3999 0.024676
0.085937 -0.0045767 -0.0003639 -0.011688 -0.0015493 0.0067878 -0.0043333 0.001357 -0.00027711 -0.002199 -0.00092164 -0.00063282 0.10725 1.7898 2.7225 1.89 0.40693 1.9096 0.58452 0.70554 0.81864 0.61772 0 0.026219 0 0.0081289 0.012417 -1.4068 -0.40076 -0.0065461
0.089843 -0.0027166 -0.0013741 -0.012468 -0.0029892 0.010689 -0.0064964 0.0045279 0.00045976 0.0018813 -0.0033034 -0.0010991 0.10528 1.7894 2.7248 1.8905 0.40932 1.906 0.58494 0.70428 0.82 0.6155 0 0.026782 0 0.0092162 0.012282 -1.4072 -0.40151 -0.013676
0.09375 -0.000127 -0.0022062 -0.010254 -0.0044573 0.0074705 -0.0072032 0.0022723 -0.00068134 0.0046332 -0.0024663 -0.00097443 0.10932 1.7901 2.726 1.8911 0.40965 1.9041 0.58483 0.70252 0.81938 0.61513 0 0.027362 0 0.0097196 0.012243 -1.4081 -0.40169 -0.0034048
0.097656 0.002534 -0.0019297 -0.0053581 -0.0050292 0.00010542 -0.005779 -0.0016372 -0.0028541 0.0054533 0.002055 -0.0010378 0.1187 1.7918 2.7249 1.8908 0.40758 1.9051 0.58354 0.70205 0.81689 0.61711 0 0.027521 0 0.0092063 0.012199 -1.4086 -0.40137 0.0044208
0.10156 0.0042978 -0.00025113 0.001001 -0.0038927 -0.0058343 -0.0025011 -0.0016373 -0.0034154 0.0050174 0.0064593 -0.0015881 0.12505 1.7935 2.723 1.8897 0.40462 1.9074 0.58158 0.70336 0.81416 0.61974 0 0.027135 0 0.0081842 0.012154 -1.4081 -0.40105 -0.0055714
0.10547 0.0043421 0.0022908 0.0062136 -0.0010558 -0.0069872 0.00091971 0.0035606 -0.00055182 0.004073 0.006857 -0.0018646 0.1195 1.7943 2.7223 1.8886 0.4028 1.9083 0.5803 0.70529 0.81319 0.62062 0 0.026493 0 0.0075904 0.012258 -1.407 -0.40119 -0.031947
0.10938 0.0026824 0.0046062 0.0073919 0.0024332 -0.004271 0.0022 0.0093649 0.0044486 0.0027324 0.0034324 -0.0008702 0.10213 1.7941 2.7237 1.8885 0.40302 1.9067 0.58089 0.70617 0.81482 0.61874 0 0.026036 0 0.0078728 0.012618 -1.4065 -0.40174 -0.058962
0.11328 0.00040848 0.0056292 0.0037445 0.0050476 -0.00080913 0.00029047 0.0099815 0.0078541 0.00096034 1.6875e-05 0.0012642 0.083956 1.7937 2.7257 1.8894 0.40456 1.9045 0.58339 0.70536 0.81794 0.61545 0 0.025977 0 0.0085692 0.013095 -1.4071 -0.40224 -0.069744
0.11719 -0.00094658 0.0048761 -0.0019926 0.0057512 0.0014534 -0.0034763 0.0044323 0.0067399 -0.00067576 -0.00032776 0.0030379 0.077967 1.7937 2.7263 1.8908 0.40601 1.9045 0.58658 0.70369 0.8203 0.61328 0 0.026173 0 0.0087937 0.013323 -1.4087 -0.4022 -0.057812
0.12109 -0.00052621 0.0026978 -0.0050159 0.0046112 0.0027785 -0.0061674 -0.002488 0.0017403 -0.0012514 0.0013096 0.0029863 0.086937 1.7939 2.7248 1.8918 0.40669 1.9079 0.5888 0.70251 0.82025 0.61381 0 0.026319 0 0.0081385 0.013007 -1.41 -0.40164 -0.028642
0.125 0.0011582 8.9775e-05 -0.0021928 0.0025948 0.0037937 -0.0055106 -0.0052562 -0.0034287 -0.00062547 0.0011481 0.0013389 0.099776 1.7933 2.7227 1.8922 0.40697 1.9125 0.58898 0.70232 0.81802 0.61639 0 0.026238 0 0.0070975 0.01223 -1.4102 -0.40107 0.0066689
0.12891 0.0025901 -0.0018442 0.0049936 0.0008008 0.0036521 -0.0017317 -0.0031657 -0.0052329 -2.7615e-05 -0.0026516 3.0871e-05 0.10124 1.7914 2.7219 1.8917 0.4075 1.9147 0.58731 0.70245 0.81546 0.61886 0 0.025982 0 0.0065961 0.011474 -1.4093 -0.40098 0.037734
0.13281 0.00241 -0.0024754 0.011118 -0.00019557 0.00084323 0.0026385 -0.00045625 -0.0032028 -0.001054 -0.0074531 0.00081796 0.086812 1.789 2.7228 1.8908 0.40831 1.9127 0.58495 0.70187 0.81437 0.61953 0 0.025707 0 0.007099 0.011282 -1.4084 -0.40141 0.0567
0.13672 0.00044593 -0.0019354 0.010885 -0.00044524 -0.0041629 0.0047793 -0.0011179 0.00020284 -0.0038651 -0.0086892 0.0033555 0.068483 1.7876 2.7239 1.8897 0.40872 1.9081 0.58311 0.70036 0.81513 0.61849 0 0.025509 0 0.00817 0.011843 -1.4082 -0.40187 0.057941
0.14063 -0.0021795 -0.00093916 0.0033064 -0.00032101 -0.0078715 0.0036304 -0.0042704 0.0022639 -0.0065363 -0.0047977 0.0053275 0.064677 1.7884 2.7236 1.8889 0.40816 1.9044 0.58236 0.69876 0.8165 0.61721 0 0.025393 0 0.0088967 0.012845 -1.4087 -0.40177 0.039877
0.14453 -0.0038739 -0.00028494 -0.0075029 -0.00024651 -0.0063197 0.00032696 -0.0052651 0.0023155 -0.0065151 0.00089102 0.0046582 0.082557 1.7906 2.7215 1.8886 0.40691 1.9038 0.58241 0.6982 0.81692 0.61696 0 0.025349 0 0.0087433 0.013729 -1.4092 -0.40106 0.008417
0.14844 -0.0036356 -0.00037291 -0.015453 -0.00064186 0.00084605 -0.0030388 -0.0012192 0.0015713 -0.0029288 0.0035014 0.0016194 0.10922 1.7922 2.7194 1.889 0.40588 1.9056 0.58264 0.69905 0.81599 0.61765 0 0.025384 0 0.008001 0.014122 -1.409 -0.40023 -0.023195
0.15234 -0.0015948 -0.0010366 -0.01676 -0.0018608 0.0090517 -0.0049719 0.0052855 0.001169 0.0025289 0.0016544 -0.0013259 0.12116 1.7916 2.719 1.8897 0.40567 1.9075 0.58269 0.7006 0.81473 0.61815 0 0.025462 0 0.0074367 0.014068 -1.4085 -0.4 -0.041375
0.15625 0.0011996 -0.0017302 -0.011951 -0.0038904 0.012134 -0.0051597 0.0085967 0.00091356 0.0070295 -0.0012294 -0.0017994 0.10461 1.7892 2.7206 1.8901 0.40595 1.9077 0.58262 0.70165 0.8146 0.61765 0 0.025465 0 0.0075308 0.013878 -1.4083 -0.40065 -0.041832
0.16016 0.0034375 -0.0018838 -0.0044997 -0.0060172 0.0075515 -0.0040304 0.0059645 5.3553e-05 0.0089032 -0.0007626 0.00040528 0.068495 1.787 2.7225 1.8899 0.40583 1.9071 0.58272 0.70153 0.81607 0.61652 0 0.025291 0 0.0080657 0.013773 -1.4085 -0.40182 -0.033077
0.16406 0.0041914 -0.0011945 0.0020585 -0.0069691 -0.0014164 -0.0021769 0.0005223 -0.0011399 0.0085386 0.0036003 0.0034418 0.037654 1.7872 2.7233 1.8894 0.40491 1.9075 0.58308 0.70054 0.81826 0.61594 0 0.025019 0 0.008427 0.013672 -1.4089 -0.40281 -0.029279
0.16797 0.0032831 0.00025067 0.0059656 -0.0057199 -0.0085411 -0.00028219 -0.0020826 -0.001192 0.0072243 0.007946 0.005379 0.031784 1.7897 2.7229 1.8892 0.40384 1.9095 0.5835 0.69955 0.81967 0.61667 0 0.024923 0 0.0082658 0.01333 -1.4089 -0.40311 -0.037741
0.17188 0.0013264 0.0020012 0.0071129 -0.0024147 -0.0097845 0.00075842 0.00020508 0.00088869 0.0054816 0.0080394 0.0057903 0.049134 1.7925 2.7227 1.8898 0.40377 1.9114 0.58372 0.69926 0.81952 0.61818 0 0.025226 0 0.0078416 0.012664 -1.4083 -0.40277 -0.051883
0.17578 -0.00054957 0.0033816 0.0060985 0.0014667 -0.0059251 0.00018686 0.0036903 0.0039785 0.0028137 0.0036469 0.0054002 0.069701 1.7935 2.7236 1.8908 0.4052 1.9105 0.58374 0.69973 0.81818 0.61908 0 0.025823 0 0.0077338 0.011947 -1.4078 -0.40226 -0.056184
0.17969 -0.0012592 0.0037408 0.0038757 0.0040429 -0.00072092 -0.0018091 0.0031236 0.0054001 -0.0010034 -0.0015636 0.0045695 0.074738 1.7922 2.7254 1.8912 0.40745 1.9061 0.5838 0.70052 0.81674 0.61837 0 0.026277 0 0.0082445 0.011639 -1.4078 -0.40198 -0.038938
0.18359 -0.00040432 0.0027789 0.0019987 0.0043749 0.0028749 -0.0037204 -0.0023103 0.0034587 -0.0048445 -0.0041772 0.0027139 0.064149 1.7899 2.7264 1.89 0.40916 1.9005 0.58422 0.70118 0.81598 0.61646 0 0.026202 0 0.0090953 0.01198 -1.4083 -0.402 -0.0020863
0.1875 0.0014002 0.00079292 0.0023219 0.0030605 0.0044901 -0.0035551 -0.0077932 -0.00060971 -0.0068924 -0.0044422 -0.00049857 0.055472 1.789 2.7255 1.8878 0.4094 1.8975 0.58502 0.70158 0.81583 0.61484 0 0.025678 0 0.0096835 0.012735 -1.4087 -0.40205 0.039505
0.19141 0.0028492 -0.0013723 0.0056132 0.0015468 0.0049378 -0.00049509 -0.0078569 -0.0034857 -0.00644 -0.0051727 -0.0036942 0.065788 1.7901 2.7233 1.886 0.40822 1.8993 0.58592 0.70189 0.81577 0.61486 0 0.025265 0 0.0096144 0.013345 -1.4083 -0.40184 0.067614
0.19531 0.0028095 -0.0027415 0.010194 0.00081202 0.0041305 0.0040686 -0.0021981 -0.002774 -0.0047311 -0.0076282 -0.0042474 0.094124 1.7922 2.7217 1.886 0.40641 1.9043 0.5864 0.70232 0.81542 0.61657 0 0.025508 0 0.0089961 0.01339 -1.4074 -0.40135 0.070985
0.19922 0.0011251 -0.0027763 0.012361 0.00063735 0.001199 0.0072447 0.0039641 0.00077192 -0.0036676 -0.0093641 -0.0007574 0.12132 1.7936 2.7216 1.8879 0.40469 1.9087 0.58609 0.70285 0.81498 0.6186 0 0.026382 0 0.0082748 0.012971 -1.4067 -0.40077 0.049722
0.20313 -0.0012676 -0.0017001 0.0089318 8.2663e-05 -0.0033714 0.006706 0.005362 0.0040229 -0.0036604 -0.0068162 0.0049041 0.12747 1.7934 2.7226 1.8906 0.40342 1.9093 0.58489 0.70322 0.81497 0.61918 0 0.027238 0 0.0078373 0.012636 -1.407 -0.40035 0.013222
0.20703 -0.0030145 -0.0003195 5.8596e-05 -0.0014107 -0.0066012 0.0024466 0.0020637 0.00441 -0.0030824 0.00013745 0.0084976 0.11018 1.7921 2.7235 1.8925 0.40281 1.906 0.58312 0.70315 0.81568 0.61752 0 0.027375 0 0.0077698 0.012898 -1.4081 -0.40018 -0.024674
0.21094 -0.0032511 0.00053795 -0.010225 -0.0034235 -0.0050458 -0.0031984 -0.00099286 0.0020579 -0.00017543 0.0069413 0.0069373 0.086394 1.7912 2.7234 1.8926 0.40314 1.9016 0.58142 0.70257 0.81694 0.61444 0 0.02671 0 0.0079271 0.013736 -1.409 -0.4002 -0.0504
0.21484 -0.0020258 0.00055644 -0.016496 -0.0049931 0.0015566 -0.0071937 0.00033859 -0.00085243 0.0045123 0.0083274 0.0011842 0.076324 1.7912 2.7227 1.8914 0.40451 1.8996 0.58054 0.70172 0.81825 0.61188 0 0.025898 0 0.0081387 0.014541 -1.4091 -0.40035 -0.054969
0.21875 -8.9487e-06 5.9183e-05 -0.015595 -0.0055118 0.0089381 -0.0077082 0.0048174 -0.0024923 0.0079425 0.0035759 -0.0044638 0.085245 1.7918 2.7226 1.8903 0.40636 1.9011 0.58098 0.70106 0.81911 0.61154 0 0.025734 0 0.0083112 0.014598 -1.4084 -0.40057 -0.037815
0.22266 0.0020907 -0.00030718 -0.0085681 -0.0051019 0.011288 -0.0049181 0.0072653 -0.0028732 0.0072169 -0.0025489 -0.0062065 0.10022 1.7923 2.7236 1.8902 0.40753 1.9044 0.58255 0.70104 0.81927 0.61372 0 0.026405 0 0.0083867 0.013703 -1.4077 -0.40087 -0.0080531
0.22656 0.0038193 -4.282e-05 0.00045976 -0.0041579 0.0061933 -0.00049104 0.004346 -0.0030322 0.0025192 -0.0044017 -0.0040385 0.10405 1.7923 2.7251 1.891 0.40712 1.9067 0.58437 0.70176 0.81878 0.61705 0 0.02732 0 0.0083081 0.012397 -1.4076 -0.40115 0.019505
0.23047 0.0048424 0.00091589 0.007245 -0.0027182 -0.0031032 0.0034691 -0.0017409 -0.0032439 -0.00272 -0.00093123 -0.0013018 0.092104 1.7919 2.7261 1.8918 0.40542 1.9067 0.58532 0.7029 0.81786 0.61946 0 0.027686 0 0.0080921 0.011572 -1.4082 -0.40132 0.032695
0.23438 0.0047706 0.002208 0.0097811 -0.00051388 -0.010354 0.0052505 -0.0056618 -0.0025916 -0.0048187 0.0036055 -0.0010397 0.075769 1.7917 2.7261 1.892 0.40396 1.905 0.58489 0.70388 0.81688 0.61961 0 0.027264 0 0.0079093 0.01177 -1.4087 -0.4013 0.029276
0.23828 0.003354 0.0032509 0.0086204 0.0022973 -0.011379 0.0040245 -0.0046851 -0.00044455 -0.0031275 0.0042891 -0.0029178 0.069998 1.7917 2.7255 1.8914 0.40421 1.9035 0.58366 0.7043 0.81616 0.61778 0 0.026567 0 0.0080005 0.012745 -1.4085 -0.40119 0.017331
0.24219 0.00092737 0.0034778 0.0056699 0.0046127 -0.0068912 0.00022046 -0.0013783 0.0020527 -0.00036441 0.00051386 -0.0038187 0.078069 1.7916 2.7251 1.8905 0.40624 1.9034 0.58298 0.70425 0.81591 0.61564 0 0.026319 0 0.0084383 0.013677 -1.4078 -0.40115 0.0083733
0.24609 -0.0014579 0.0025553 0.0028917 0.0049083 -0.00088754 -0.0043421 -0.00038687 0.0025843 0.00026167 -0.0038943 -0.0013613 0.088661 1.7915 2.7249 1.8898 0.40851 1.9045 0.58388 0.70423 0.81609 0.61491 0 0.026729 0 0.0089731 0.013852 -1.4072 -0.40126 0.0089827
0.25 -0.002595 0.00057667 0.0016879 0.0025516 0.0031877 -0.0070637 -0.0030495 7.5529e-05 -0.0018423 -0.0052034 0.0034173 0.087414 1.7918 2.7245 1.8895 0.40929 1.9057 0.58612 0.70468 0.81651 0.61608 0 0.027318 0 0.0091853 0.01324 -1.4071 -0.40146 0.017683
0.25391 -0.002044 -0.0018471 0.0026563 -0.0013154 0.0045901 -0.0060292 -0.0059679 -0.0036755 -0.0044074 -0.0037387 0.0070169 0.070751 1.7927 2.7237 1.8896 0.40831 1.9062 0.58824 0.70551 0.81699 0.61813 0 0.027439 0 0.0088628 0.012473 -1.4076 -0.4016 0.028331
0.25781 -0.00058741 -0.0037514 0.0052356 -0.0043256 0.0042526 -0.0014823 -0.0051103 -0.0052209 -0.0049323 -0.0029252 0.0069906 0.048273 1.7939 2.723 1.89 0.40702 1.9059 0.58868 0.70603 0.81752 0.61947 0 0.026924 0 0.0082464 0.012262 -1.4083 -0.40162 0.035307
0.26172 0.0003045 -0.004284 0.0075085 -0.0045815 0.0027091 0.0039777 -0.00071919 -0.0026493 -0.0032411 -0.004714 0.004288 0.032293 1.7943 2.7232 1.8905 0.40713 1.9056 0.5871 0.70549 0.81806 0.61921 0 0.026213 0 0.0078608 0.012768 -1.4089 -0.40162 0.035416
0.26563 -0.0003613 -0.0032463 0.0069076 -0.0021045 -0.00020801 0.0069505 0.0026861 0.0024164 -0.0012936 -0.0068097 0.0020247 0.026026 1.7932 2.7244 1.8907 0.40883 1.9055 0.58467 0.70374 0.81836 0.6178 0 0.025841 0 0.008046 0.013467 -1.4089 -0.40175 0.026493
0.26953 -0.002285 -0.0013061 0.0019064 0.0011881 -0.0037748 0.0055145 0.0013874 0.0061388 -0.00067803 -0.0050795 0.0021127 0.022472 1.7911 2.7258 1.8906 0.41053 1.9054 0.58313 0.70157 0.81798 0.6165 0 0.02588 0 0.0086341 0.013624 -1.4086 -0.40201 0.0069832
0.27344 -0.0041111 0.00036721 -0.0064405 0.0029136 -0.0054853 0.00047598 -0.0030638 0.0058883 -0.0007289 0.0014127 0.0033976 0.014202 1.7893 2.7262 1.89 0.41044 1.905 0.58333 0.70016 0.8167 0.61623 0 0.025915 0 0.0091045 0.012948 -1.4082 -0.40221 -0.021004
0.27734 -0.0044902 0.00086038 -0.014577 0.0018442 -0.0028413 -0.0053361 -0.0052235 0.0023996 0.00058985 0.0084917 0.0032191 0.0028406 1.7889 2.7251 1.8893 0.40842 1.9041 0.5846 0.70026 0.81504 0.61695 0 0.025568 0 0.0090857 0.011844 -1.4077 -0.40208 -0.048431
0.28125 -0.0030399 0.00013702 -0.018442 -0.0014831 0.0035766 -0.0090017 -0.001766 -0.0013527 0.0040478 0.010583 0.00058061 -0.002108 1.79 2.7231 1.8891 0.40622 1.9034 0.58547 0.70153 0.81407 0.61793 0 0.024985 0 0.0087081 0.011074 -1.4075 -0.40154 -0.061692
0.28516 -0.00046075 -0.00094763 -0.016014 -0.0053507 0.0093197 -0.00907 0.0044339 -0.0031638 0.0077702 0.0063544 -0.0025817 0.0063745 1.7914 2.7214 1.8896 0.40581 1.9035 0.58509 0.70281 0.8147 0.61853 0 0.024728 0 0.0084442 0.011128 -1.4078 -0.40083 -0.051641
0.28906 0.002115 -0.0012556 -0.0084805 -0.0078955 0.0092706 -0.0058039 0.006892 -0.0032757 0.0087754 0.00023468 -0.0034122 0.02466 1.7919 2.7207 1.8902 0.40739 1.9045 0.58396 0.70302 0.8168 0.61868 0 0.025169 0 0.0085895 0.011863 -1.4085 -0.40034 -0.022448
0.29297 0.0038399 -0.00015174 0.00070915 -0.0078411 0.0023188 -0.00051394 0.0023181 -0.0031821 0.0058818 -0.0019804 -0.001227 0.041465 1.7913 2.7206 1.8903 0.40918 1.9063 0.5834 0.70207 0.81907 0.6187 0 0.026033 0 0.008917 0.012693 -1.4093 -0.40027 0.0087315
0.29688 0.0043723 0.0020797 0.0079815 -0.0048142 -0.0070383 0.0050392 -0.0055989 -0.0032717 0.00092325 0.0010667 0.0016804 0.048821 1.7902 2.7208 1.8896 0.40915 1.9082 0.5842 0.70085 0.82001 0.61875 0 0.026586 0 0.0088809 0.01312 -1.4097 -0.40045 0.023103
0.30078 0.003683 0.004421 0.011313 0.000474 -0.012094 0.0088629 -0.0096478 -0.0022254 -0.0029705 0.0051586 0.0023938 0.04919 1.7898 2.7211 1.8886 0.40706 1.9097 0.58585 0.70051 0.81911 0.61869 0 0.026324 0 0.0081841 0.013109 -1.4094 -0.40053 0.014041
0.30469 0.0019262 0.0057106 0.010614 0.0061764 -0.009429 0.0091495 -0.0063228 0.0010703 -0.0041446 0.005151 0.00037419 0.051008 1.7901 2.7216 1.8881 0.40469 1.9104 0.58697 0.7014 0.81729 0.61839 0 0.025469 0 0.0071338 0.013017 -1.4087 -0.40024 -0.0083854
0.30859 -0.0004112 0.005239 0.0071997 0.0098048 -0.0015106 0.0053342 0.00074194 0.0053981 -0.0033625 0.00039663 -0.002061 0.057602 1.7905 2.7226 1.8888 0.40408 1.91 0.58651 0.70284 0.81603 0.61803 0 0.024789 0 0.0063999 0.013181 -1.4082 -0.39972 -0.026168
0.3125 -0.0024006 0.0030528 0.0031176 0.0094788 0.0058084 -0.00088039 0.0047015 0.0076367 -0.0021983 -0.0047794 -0.0022117 0.061943 1.7905 2.7236 1.8903 0.40543 1.9085 0.58465 0.70368 0.81605 0.61801 0 0.024901 0 0.0063897 0.013583 -1.4083 -0.39941 -0.027605
0.31641 -0.0030407 -9.2323e-05 0.00051519 0.0052849 0.0082183 -0.0058851 0.0025454 0.0057121 -0.00099332 -0.0058521 0.00025505 0.053756 1.7901 2.724 1.8916 0.40695 1.9065 0.58263 0.70338 0.81673 0.61844 0 0.025746 0 0.0068619 0.013891 -1.4088 -0.39971 -0.014815
0.32031 -0.0020194 -0.0030453 0.00076734 -0.000442 0.0056991 -0.0063655 -0.0022041 0.0010415 0.0011848 -0.002806 0.0031224 0.032064 1.7901 2.7236 1.892 0.40665 1.9051 0.5817 0.70242 0.81684 0.61883 0 0.026703 0 0.0071845 0.013784 -1.4091 -0.40072 0.00081347
0.32422 -0.00018457 -0.0047189 0.00346 -0.0045046 0.0011502 -0.0019213 -0.003795 -0.002368 0.0046442 0.00027224 0.0040139 0.0094975 1.7908 2.723 1.8913 0.40442 1.9053 0.58218 0.70192 0.8159 0.61853 0 0.027181 0 0.0069962 0.013247 -1.409 -0.40206 0.0094018
0.32813 0.00090022 -0.0045553 0.0061182 -0.0050553 -0.0028174 0.0042244 -0.00063725 -0.0016076 0.0077134 3.4921e-05 0.0026774 0.0024234 1.7919 2.7228 1.8905 0.40219 1.9069 0.58342 0.70257 0.81478 0.61734 0 0.027085 0 0.0066086 0.012559 -1.4084 -0.40319 0.0091589
0.33203 0.00014601 -0.0028019 0.0055192 -0.0028687 -0.0053683 0.0074293 0.0032208 0.0022691 0.0079029 -0.0023757 0.00081323 0.015555 1.7925 2.7231 1.8901 0.40209 1.9083 0.5844 0.70401 0.81487 0.61587 0 0.026756 0 0.0067199 0.012033 -1.4077 -0.40365 0.0041412
0.33594 -0.0020871 -0.00040554 0.0001471 -0.00054834 -0.0063231 0.0051809 0.0029688 0.0051727 0.0046059 -0.0028447 -9.3857e-05 0.036306 1.7921 2.7232 1.8901 0.40444 1.9076 0.58448 0.70516 0.81665 0.61502 0 0.026548 0 0.0076931 0.011783 -1.4073 -0.40332 -0.0020975
0.33984 -0.0041426 0.0014902 -0.0080704 -0.00030512 -0.0047913 -0.00096483 -0.0013377 0.0038793 0.00030972 0.0007183 -0.00036138 0.04528 1.7911 2.7222 1.8901 0.40741 1.9043 0.58369 0.70513 0.81907 0.61529 0 0.026533 0 0.0091056 0.011718 -1.4073 -0.40243 -0.0091622
0.34375 -0.0043196 0.0021842 -0.014505 -0.0022205 4.6158e-05 -0.0067264 -0.0047602 -0.00093996 -0.0013839 0.0056125 -0.0014021 0.033518 1.7904 2.7204 1.8895 0.40879 1.9001 0.58252 0.70399 0.82036 0.61636 0 0.026594 0 0.010041 0.011715 -1.4075 -0.40143 -0.016606
0.34766 -0.0022092 0.0017836 -0.014916 -0.0044488 0.0067096 -0.0085209 -0.0031249 -0.005503 0.00079947 0.0070422 -0.0037197 0.010206 1.7906 2.7191 1.8887 0.40796 1.898 0.5816 0.70266 0.81955 0.6175 0 0.026711 0 0.0098808 0.011753 -1.4078 -0.40074 -0.020123
0.35156 0.00099344 0.0010403 -0.0086112 -0.0050282 0.010888 -0.0060024 0.0019815 -0.0065828 0.0044275 0.0033829 -0.0060407 -0.0063845 1.791 2.7196 1.8879 0.40624 1.9 0.58138 0.70202 0.81736 0.61825 0 0.027029 0 0.008851 0.011878 -1.408 -0.40055 -0.013223
0.35547 0.0034245 0.00078075 0.00088879 -0.003555 0.0083678 -0.0017273 0.0045562 -0.0043167 0.0056183 -0.001836 -0.0066003 -0.0057482 1.7909 2.7219 1.8878 0.40546 1.905 0.58202 0.7022 0.81542 0.61858 0 0.027618 0 0.0078207 0.01207 -1.4083 -0.40083 0.006135
0.35938 0.0039037 0.0013399 0.0082982 -0.0012571 -0.00077496 0.0013484 0.00057882 -0.0015309 0.0027529 -0.0035536 -0.0050455 0.0063363 1.7898 2.7246 1.8882 0.40614 1.9096 0.58324 0.70259 0.81489 0.61858 0 0.028222 0 0.0075315 0.012203 -1.4083 -0.40129 0.030973
0.36328 0.0026113 0.0023766 0.010177 0.00036705 -0.011032 0.0020611 -0.0074584 -0.00064206 -0.0020891 -0.00056304 -0.0027113 0.015083 1.7886 2.7261 1.8889 0.40722 1.9103 0.58439 0.70252 0.8155 0.61806 0 0.028364 0 0.0079918 0.012174 -1.4081 -0.40164 0.048735
0.36719 0.00068684 0.0031377 0.0069184 0.00085883 -0.015252 0.0011696 -0.012872 -0.0015204 -0.0053391 0.0031865 -0.0009675 0.011603 1.7883 2.7256 1.8894 0.40728 1.9067 0.58477 0.70194 0.81609 0.61683 0 0.027772 0 0.0085784 0.012051 -1.4076 -0.40176 0.050769
0.37109 -0.00073349 0.0029342 0.0018316 0.00081441 -0.010419 -9.0771e-05 -0.011524 -0.0023179 -0.0053815 0.00282 0.00034782 0.00045305 1.7891 2.724 1.8899 0.40598 1.9015 0.58419 0.70142 0.81581 0.61523 0 0.026699 0 0.0087048 0.012053 -1.4072 -0.40174 0.039362
0.375 -0.0011986 0.0015212 -0.0015494 0.00081452 -0.00020715 -0.0011778 -0.0057568 -0.0019226 -0.0036556 -0.0022521 0.0024582 -0.0068363 1.7905 2.7226 1.8904 0.40433 1.8987 0.58313 0.70146 0.81492 0.61424 0 0.025778 0 0.0083824 0.012336 -1.4074 -0.40177 0.025629
0.37891 -0.00095199 -0.00077659 -0.0016888 0.00058865 0.0080674 -0.0020473 -0.0014141 -0.0011031 -0.0025122 -0.0077225 0.0056265 -0.0044141 1.7914 2.7222 1.8907 0.40359 1.9 0.58247 0.70197 0.8143 0.61472 0 0.025508 0 0.0081414 0.012794 -1.4083 -0.40193 0.020022
0.38281 -0.00052443 -0.0031822 0.00057908 -0.00062124 0.009305 -0.0023083 -0.0014066 -0.0011819 -0.0024586 -0.0089278 0.0080629 0.0025229 1.7913 2.7229 1.8904 0.40415 1.904 0.58272 0.70231 0.81451 0.61646 0 0.025847 0 0.0084297 0.013105 -1.4092 -0.40211 0.024054
0.38672 -0.00037813 -0.0047571 0.0031746 -0.0029139 0.0040778 -0.0011722 -0.0029555 -0.002044 -0.0019406 -0.0055389 0.0073655 0.0046837 1.7908 2.7238 1.8895 0.40541 1.9075 0.58363 0.702 0.81518 0.6181 0 0.026309 0 0.0091145 0.013023 -1.4097 -0.40214 0.030251
0.39063 -0.00077461 -0.004796 0.0041362 -0.0051325 -0.0028961 0.0014783 -0.0014433 -0.0020338 0.00021529 -0.0014016 0.0031749 -0.00030408 1.7904 2.7244 1.8884 0.40655 1.9082 0.58437 0.70121 0.81548 0.61831 0 0.026431 0 0.0095903 0.012648 -1.4093 -0.40196 0.029554
0.39453 -0.0017089 -0.0032057 0.0024036 -0.0056308 -0.0070861 0.004179 0.0036434 -1.8697e-06 0.0027195 1.6197e-05 -0.0019279 -0.0051689 1.7904 2.7245 1.888 0.40727 1.9063 0.58438 0.70062 0.81506 0.61716 0 0.026173 0 0.0093778 0.012388 -1.4087 -0.40176 0.018931
0.39844 -0.0027877 -0.00065137 -0.0019096 -0.0037908 -0.0070318 0.0045573 0.0075682 0.0028952 0.0027962 -0.00069319 -0.0045795 -0.0017014 1.7907 2.724 1.8886 0.40775 1.9039 0.58392 0.70071 0.81445 0.61627 0 0.025855 0 0.0086134 0.012604 -1.4082 -0.40176 0.0028749
0.40234 -0.00322 0.0017156 -0.0074333 -0.00082127 -0.0038379 0.0013897 0.005517 0.0039489 -0.00060232 -0.00016221 -0.0038005 0.0085436 1.7907 2.7231 1.8898 0.408 1.9026 0.58373 0.70124 0.81451 0.61728 0 0.025789 0 0.0079405 0.013252 -1.4081 -0.40197 -0.011221
0.40625 -0.0021792 0.0028894 -0.01177 0.0010374 0.0009259 -0.0038448 -0.0015849 0.0016815 -0.0049583 0.0031567 -0.0018074 0.013573 1.7906 2.722 1.8906 0.40764 1.9025 0.58428 0.70153 0.8156 0.62003 0 0.025988 0 0.0079098 0.013864 -1.4081 -0.40206 -0.018662
0.41016 0.00053647 0.0026229 -0.012419 0.00029656 0.0060725 -0.0076463 -0.007282 -0.0023005 -0.0061508 0.0065769 -0.0014805 0.0020725 1.7907 2.7215 1.8904 0.40638 1.9027 0.58512 0.7012 0.81727 0.62242 0 0.026245 0 0.008467 0.01394 -1.4079 -0.40166 -0.01941
0.41406 0.0040519 0.0015656 -0.0082464 -0.0025435 0.0099355 -0.0071194 -0.0060188 -0.0045567 -0.0025498 0.0059757 -0.0031281 -0.024433 1.7913 2.7222 1.8893 0.40465 1.9022 0.58529 0.70067 0.81867 0.62223 0 0.026414 0 0.0090129 0.01339 -1.4075 -0.40075 -0.016194
0.41797 0.006695 0.0007751 -0.00055252 -0.0053529 0.0099479 -0.0023411 0.0009376 -0.0030694 0.0029954 0.00080073 -0.0040976 -0.050887 1.7922 2.7239 1.8884 0.4035 1.9016 0.58424 0.70087 0.81932 0.61932 0 0.026564 0 0.0089625 0.012646 -1.4076 -0.39975 -0.011838
0.42188 0.0069848 0.00093897 0.0073204 -0.0059859 0.0043815 0.0036094 0.0065429 0.00081415 0.0056025 -0.0045146 -0.0017925 -0.060936 1.7925 2.7256 1.8884 0.40379 1.9017 0.58254 0.7023 0.81938 0.61603 0 0.026827 0 0.0082657 0.0123 -1.4085 -0.39928 -0.0082063
0.42578 0.0046563 0.0018927 0.01185 -0.0037991 -0.0050568 0.0069757 0.0050998 0.0037732 0.0030062 -0.0047602 0.0031144 -0.050796 1.7921 2.726 1.8897 0.40529 1.903 0.58142 0.70444 0.81925 0.61517 0 0.027166 0 0.0074197 0.012603 -1.4097 -0.39961 -0.0064415
0.42969 0.00092218 0.0027837 0.011439 5.186e-05 -0.012978 0.0060091 -0.0019639 0.0037735 -0.0022436 0.00048201 0.0068853 -0.031778 1.7911 2.7245 1.8917 0.40687 1.9046 0.58175 0.70602 0.8191 0.61738 0 0.027348 0 0.0070042 0.013246 -1.4103 -0.40043 -0.0069732
0.43359 -0.0022676 0.002719 0.0072406 0.0035646 -0.013793 0.001904 -0.0077233 0.001805 -0.0053051 0.0060105 0.0063795 -0.019451 1.7904 2.7221 1.8934 0.40749 1.9055 0.58319 0.70608 0.81878 0.62052 0 0.027194 0 0.0072021 0.013646 -1.4099 -0.40108 -0.0089465
0.4375 -0.00344 0.0013795 0.0021961 0.0051929 -0.0063568 -0.0024298 -0.0069951 0.00041725 -0.0037664 0.0061268 0.0023968 -0.020035 1.7904 2.7207 1.8942 0.40711 1.9052 0.58453 0.70466 0.81816 0.62154 0 0.026798 0 0.0077311 0.013444 -1.4088 -0.4011 -0.010206
0.44141 -0.0024295 -0.00081942 -0.00087834 0.0045645 0.004573 -0.0044333 -0.0014942 0.00082313 0.00017568 0.0004859 -0.00094006 -0.026607 1.7908 2.7212 1.894 0.40658 1.9047 0.58476 0.70279 0.81741 0.61931 0 0.026465 0 0.0081777 0.012798 -1.408 -0.40067 -0.0085734
0.44531 -0.00032258 -0.0030339 -0.00079957 0.0023504 0.011793 -0.003219 0.0024217 0.0017892 0.0021581 -0.0055078 -0.0003055 -0.027625 1.7912 2.7232 1.8929 0.40661 1.905 0.58394 0.70165 0.81685 0.61551 0 0.026418 0 0.0083585 0.012207 -1.4079 -0.40034 -0.0034912
0.44922 0.0013252 -0.0044551 0.0016487 -0.00033209 0.011166 0.00036791 0.0007522 0.0014162 7.6659e-05 -0.0062367 0.0034412 -0.018558 1.7913 2.7249 1.8914 0.40701 1.9066 0.58306 0.70175 0.81664 0.61299 0 0.02659 0 0.0083696 0.012057 -1.4085 -0.40054 0.0034905
0.45313 0.0014081 -0.0046283 0.0043841 -0.0024756 0.004377 0.0044106 -0.0040256 -0.0003578 -0.0040094 -0.0015222 0.0061826 -0.005446 1.7911 2.7249 1.8897 0.40693 1.9089 0.58308 0.70276 0.8166 0.61314 0 0.026737 0 0.0083523 0.012319 -1.409 -0.40114 0.0096533
0.45703 -0.00019877 -0.0035536 0.0051144 -0.0034819 -0.0031581 0.0067063 -0.0059981 -0.0014942 -0.0061805 0.0035127 0.0048645 0.0019107 1.7912 2.7234 1.8885 0.40585 1.9107 0.58409 0.70398 0.81655 0.61489 0 0.02675 0 0.0082901 0.012651 -1.4088 -0.40158 0.012258
0.46094 -0.002671 -0.0016558 0.0024405 -0.0032628 -0.0068447 0.0056005 -0.0024521 -0.00022213 -0.0044945 0.0040513 0.00068093 -0.00069549 1.7914 2.7215 1.8884 0.4043 1.9111 0.58537 0.70483 0.8166 0.61613 0 0.026795 0 0.0080734 0.012768 -1.4084 -0.40147 0.0090195
0.46484 -0.004696 0.00033535 -0.0032681 -0.0022228 -0.0057035 0.00091984 0.0032266 0.0026293 -0.00039014 0.0005432 -0.0022476 -0.0092538 1.7916 2.7207 1.8893 0.40341 1.9101 0.58609 0.7051 0.81704 0.61587 0 0.027098 0 0.0077354 0.012717 -1.4082 -0.40093 -0.0013597
0.46875 -0.0051171 0.0016441 -0.0096268 -0.0010907 -0.001622 -0.0054657 0.0054182 0.0041067 0.0033905 -0.0022367 -0.0013024 -0.017121 1.7915 2.7216 1.8905 0.40386 1.9082 0.58607 0.70482 0.81788 0.61497 0 0.027606 0 0.0075496 0.012793 -1.4085 -0.40052 -0.017542
0.47266 -0.0035021 0.0018345 -0.013121 -0.0005711 0.0030536 -0.010243 0.0024367 0.0021357 0.0056563 -0.00076085 0.0018078 -0.021972 1.7915 2.7234 1.891 0.40518 1.9061 0.5857 0.70416 0.81852 0.61478 0 0.027913 0 0.0078228 0.013188 -1.4088 -0.40067 -0.03373
0.47656 -0.00038904 0.0011113 -0.011064 -0.00093309 0.0067142 -0.010545 -0.00186 -0.0021029 0.0071981 0.0033198 0.002849 -0.026833 1.7921 2.7252 1.8902 0.40626 1.9044 0.58543 0.70342 0.81812 0.61549 0 0.027593 0 0.0085581 0.013742 -1.4085 -0.40128 -0.040647
0.48047 0.002953 0.0002436 -0.0035609 -0.0017852 0.0079385 -0.0059742 -0.0026606 -0.0050648 0.0086939 0.0052033 -0.00039855 -0.034959 1.7932 2.7261 1.8886 0.4064 1.9038 0.58523 0.70298 0.81642 0.61594 0 0.026637 0 0.0093425 0.014046 -1.4077 -0.40183 -0.03098
0.48438 0.005174 5.2321e-05 0.0060679 -0.0022306 0.0051728 0.00089243 0.00030537 -0.0042207 0.0089979 0.0025462 -0.0056674 -0.04497 1.7942 2.7258 1.8873 0.40589 1.9046 0.58472 0.70296 0.81417 0.61522 0 0.025538 0 0.0096205 0.013799 -1.4071 -0.40188 -0.0062402
0.48828 0.0055414 0.00079016 0.01308 -0.0013769 -0.0018423 0.0061459 0.0025962 -0.00047002 0.0061979 -0.0017252 -0.0084075 -0.051871 1.7941 2.7244 1.887 0.40556 1.9062 0.58363 0.70304 0.81284 0.61399 0 0.024915 0 0.0091393 0.013102 -1.4073 -0.40155 0.021331
0.49219 0.0042475 0.0019126 0.014258 0.0010567 -0.010213 0.0071475 0.00038387 0.0028661 0.00039552 -0.002658 -0.0063406 -0.052817 1.7927 2.7224 1.8877 0.40586 1.9074 0.58219 0.70261 0.8134 0.61408 0 0.025019 0 0.0081685 0.012393 -1.4083 -0.40136 0.035617
0.49609 0.0021484 0.0024627 0.0098764 0.0043881 -0.014489 0.0040594 -0.0047911 0.0033373 -0.0051808 0.00097883 -0.0016062 -0.051173 1.7908 2.7208 1.8885 0.4065 1.907 0.58099 0.70134 0.81559 0.61645 0 0.025578 0 0.0072935 0.012086 -1.4092 -0.40173 0.028409
0.5 0.00018138 0.0017823 0.0032211 0.0071492 -0.010529 -0.00074753 -0.0073308 0.0014811 -0.0065442 0.0049233 0.0016337 -0.054126 1.7897 2.7203 1.8887 0.40687 1.9047 0.5805 0.69976 0.81801 0.61977 0 0.026117 0 0.00697 0.012233 -1.4094 -0.40256 0.0065744
0.50391 -0.0010885 -1.6236e-05 -0.0018486 0.0078102 0.00036795 -0.0046059 -0.0036797 -0.00028876 -0.0027248 0.0038401 0.0014549 -0.065912 1.79 2.7211 1.8885 0.40682 1.9018 0.58076 0.69895 0.81925 0.6213 0 0.026376 0 0.0072334 0.012508 -1.4087 -0.40329 -0.012406
0.50781 -0.00154 -0.0021616 -0.0033446 0.0057228 0.011339 -0.0060645 0.0035137 -0.00054092 0.002997 -0.0027064 -0.00022488 -0.083267 1.791 2.7227 1.8886 0.40677 1.9004 0.58145 0.6997 0.81888 0.6194 0 0.026435 0 0.0077832 0.012525 -1.4081 -0.40336 -0.013851
0.51172 -0.0013122 -0.0037586 -0.0018904 0.0016955 0.014828 -0.0050651 0.0078954 -0.00017726 0.0059435 -0.0092629 -0.00021607 -0.097536 1.7918 2.7239 1.8895 0.40709 1.9012 0.58222 0.70156 0.81758 0.61521 0 0.026475 0 0.0083073 0.012191 -1.4084 -0.40272 0.0026577
0.51563 -0.0006642 -0.0042759 0.00034412 -0.0022941 0.0085995 -0.002313 0.0059889 -0.00088896 0.0042793 -0.0097773 0.0021892 -0.10142 1.7915 2.7237 1.8907 0.40754 1.9035 0.5829 0.70305 0.81639 0.61183 0 0.026496 0 0.0087126 0.01179 -1.4092 -0.40185 0.023426
0.51953 1.918e-05 -0.0036629 0.0012628 -0.0042315 -0.0024427 0.0011106 0.00073172 -0.0026887 0.00041163 -0.0037007 0.0044138 -0.094173 1.7905 2.7223 1.8914 0.40741 1.9053 0.58347 0.70284 0.81582 0.61155 0 0.026351 0 0.0090717 0.011727 -1.4097 -0.40134 0.032033
0.52344 0.00026469 -0.0021767 -0.00018213 -0.0033554 -0.010297 0.0036792 -0.001881 -0.0035415 -0.0017517 0.0035077 0.0035222 -0.081123 1.7898 2.7209 1.8908 0.40638 1.9056 0.58391 0.70099 0.81558 0.61391 0 0.026034 0 0.0094037 0.012169 -1.4093 -0.40148 0.02192
0.52734 -0.00021685 -0.00021507 -0.0038283 -0.00066611 -0.010119 0.0036685 0.00065657 -0.0016797 -0.0007076 0.0059585 -0.00043491 -0.068812 1.7897 2.7206 1.8896 0.40512 1.9045 0.58418 0.69904 0.81513 0.61632 0 0.025843 0 0.0095633 0.012886 -1.4083 -0.40208 -0.00022335
0.53125 -0.0011582 0.0017019 -0.0084137 0.001803 -0.0032573 0.0002665 0.0048199 0.0020006 0.0016303 0.0030726 -0.0043404 -0.060688 1.7901 2.7218 1.889 0.40473 1.9036 0.58429 0.69866 0.81433 0.61666 0 0.026155 0 0.0093724 0.013423 -1.4075 -0.40269 -0.021838
0.53516 -0.0016864 0.0029562 -0.011734 0.0024536 0.0049474 -0.0051917 0.0052712 0.0043609 0.0026072 -0.00044847 -0.0052132 -0.056548 1.7904 2.7234 1.8897 0.40571 1.9037 0.58431 0.70019 0.81361 0.61523 0 0.026987 0 0.0088511 0.013443 -1.4077 -0.40297 -0.034754
0.53906 -0.00085843 0.0030663 -0.011281 0.0012102 0.0097788 -0.009375 0.0010776 0.003117 0.0019825 -6.6416e-05 -0.0031277 -0.054805 1.7904 2.7244 1.8914 0.40722 1.9046 0.58434 0.70235 0.81356 0.61417 0 0.027815 0 0.0082911 0.012966 -1.4086 -0.40282 -0.039223
0.54297 0.0015063 0.0020574 -0.0056771 -0.0006074 0.0097751 -0.0090538 -0.0030837 -0.00060913 0.0019731 0.0038014 -0.00071196 -0.054418 1.7902 2.7243 1.8926 0.40772 1.9052 0.58432 0.7034 0.81435 0.61519 0 0.027921 0 0.0080695 0.012325 -1.4093 -0.40235 -0.039783
0.54688 0.0044025 0.00060788 0.0038305 -0.0014475 0.0059184 -0.0037306 -0.0022034 -0.0031484 0.0042052 0.0066994 3.2703e-05 -0.054801 1.7902 2.7234 1.892 0.40639 1.9048 0.58413 0.70281 0.81555 0.6177 0 0.027026 0 0.0083581 0.011914 -1.409 -0.40177 -0.038841
0.55078 0.006123 -0.00030163 0.013263 -0.00070961 -0.00034892 0.0035447 0.0031119 -0.0018729 0.0071811 0.005397 -0.00011404 -0.054939 1.7905 2.7225 1.8897 0.40401 1.9039 0.58373 0.70159 0.81644 0.61942 0 0.025608 0 0.0089891 0.011933 -1.4082 -0.40132 -0.034731
0.55469 0.0054147 -7.4224e-05 0.017942 0.00099744 -0.0075337 0.0082022 0.0067683 0.0021374 0.0073915 0.00144 0.0010958 -0.05369 1.7906 2.722 1.8871 0.40232 1.9031 0.58332 0.70128 0.81654 0.61857 0 0.024594 0 0.0095832 0.012315 -1.4077 -0.40125 -0.02518
0.55859 0.0024406 0.0010202 0.015554 0.0025746 -0.013057 0.0075257 0.003573 0.0051394 0.0031307 -0.00091753 0.0041898 -0.051323 1.7903 2.722 1.8858 0.40259 1.9026 0.58317 0.70236 0.81593 0.61554 0 0.02464 0 0.0098145 0.012826 -1.4079 -0.40165 -0.011276
0.5625 -0.0012373 0.0020014 0.0078772 0.0033402 -0.013343 0.0025733 -0.0048861 0.0044251 -0.0031302 0.00014048 0.0067335 -0.050325 1.79 2.7223 1.8864 0.4045 1.9016 0.58341 0.70384 0.81522 0.61253 0 0.025637 0 0.0095898 0.013227 -1.4085 -0.40237 0.002731
0.56641 -0.0036793 0.0018901 -0.00035872 0.0033224 -0.0064359 -0.0028977 -0.011331 0.00086525 -0.0066576 0.0017888 0.0057161 -0.053856 1.7904 2.7228 1.8883 0.40652 1.8994 0.5839 0.70428 0.81507 0.61157 0 0.026837 0 0.009035 0.013376 -1.4087 -0.40301 0.013317
0.57031 -0.0038348 0.00041857 -0.0047362 0.0028604 0.004979 -0.0054116 -0.0099469 -0.002242 -0.0049644 -5.573e-05 0.0010648 -0.062725 1.7914 2.7235 1.89 0.40734 1.8968 0.58436 0.70319 0.81577 0.61294 0 0.027477 0 0.0083644 0.013234 -1.4082 -0.40315 0.020677
0.57422 -0.0021356 -0.0017974 -0.0039825 0.0021102 0.013926 -0.0040735 -0.0021905 -0.0026416 -0.00030438 -0.0055518 -0.0037104 -0.073649 1.7923 2.7238 1.8906 0.40686 1.8957 0.58458 0.7014 0.81696 0.61523 0 0.027327 0 0.0077706 0.012851 -1.4077 -0.40268 0.027519
0.57813 -6.4079e-05 -0.0036918 -0.00028532 0.00099671 0.013873 -0.00054732 0.004783 -0.0011861 0.002528 -0.0099704 -0.0047601 -0.080711 1.792 2.7234 1.89 0.40609 1.8974 0.58461 0.70014 0.81776 0.61682 0 0.026761 0 0.007391 0.012356 -1.4076 -0.40191 0.035095
0.58203 0.00089117 -0.0043929 0.0028075 -0.00045773 0.0042568 0.0026787 0.0053221 -0.0004397 0.00093923 -0.0083932 -0.0017453 -0.079248 1.7906 2.7223 1.889 0.40593 1.9016 0.58461 0.6998 0.81743 0.61706 0 0.026352 0 0.007301 0.01195 -1.4081 -0.4013 0.040724
0.58594 0.00013635 -0.003619 0.002927 -0.0019434 -0.0083833 0.0038894 0.00055031 -0.0015724 -0.0029814 -0.0011412 0.0018291 -0.069272 1.789 2.7216 1.8884 0.40636 1.9059 0.58469 0.69977 0.81597 0.61646 0 0.026403 0 0.0074868 0.01184 -1.4087 -0.40114 0.039274
0.58984 -0.0017899 -0.0016852 -2.8932e-05 -0.0030955 -0.015194 0.0025177 -0.0035552 -0.0030679 -0.0046999 0.00606 0.0022578 -0.055914 1.7884 2.7225 1.8885 0.40657 1.9078 0.58483 0.69934 0.81433 0.61585 0 0.026782 0 0.0078277 0.012122 -1.4087 -0.40132 0.02708
0.59375 -0.0036488 0.00071332 -0.0044942 -0.0038562 -0.011812 -0.0011997 -0.0027838 -0.0026348 -0.0018121 0.0076047 -0.00056281 -0.046497 1.7893 2.7249 1.8891 0.40598 1.9068 0.58501 0.69878 0.81382 0.61568 0 0.027102 0 0.0081521 0.0127 -1.4082 -0.4015 0.00496
0.59766 -0.0042484 0.0027434 -0.0083761 -0.0044638 -0.0013336 -0.0062718 0.0012407 -8.4822e-05 0.0036954 0.0034737 -0.0032111 -0.046053 1.7906 2.7275 1.8899 0.40483 1.9041 0.58524 0.6991 0.81511 0.61596 0 0.027042 0 0.0083546 0.013307 -1.4078 -0.40149 -0.021451
0.60156 -0.0030918 0.0036828 -0.0097433 -0.0050089 0.008783 -0.010676 0.0035944 0.0021583 0.0075684 -0.0011152 -0.0025742 -0.053915 1.7911 2.7283 1.8905 0.40387 1.9024 0.58549 0.70091 0.81752 0.61649 0 0.026562 0 0.0084657 0.013675 -1.4079 -0.40136 -0.043465
0.60547 -0.0006455 0.0032238 -0.0071806 -0.0050818 0.012648 -0.01176 0.0018739 0.0016157 0.0073176 -0.0013982 0.00073647 -0.063569 1.7906 2.7265 1.8906 0.40352 1.9029 0.58555 0.70342 0.81941 0.61705 0 0.025901 0 0.008583 0.0137 -1.4084 -0.40131 -0.052176
0.60938 0.0018832 0.0017229 -0.00045275 -0.0040321 0.0094363 -0.0078804 -0.0013604 -0.0013845 0.0039987 0.0020695 0.0031022 -0.066423 1.7898 2.7234 1.8903 0.40341 1.9056 0.58514 0.70489 0.81939 0.61732 0 0.025435 0 0.0087195 0.013503 -1.4087 -0.40139 -0.042204
0.61328 0.0031754 0.00013297 0.0086351 -0.0016952 0.0022733 -0.00020413 -0.0020139 -0.0037516 0.00033001 0.00451 0.0019446 -0.057907 1.79 2.7211 1.8898 0.40283 1.9092 0.58421 0.70413 0.81749 0.61707 0 0.025447 0 0.0087387 0.01331 -1.4087 -0.4014 -0.015694
0.61719 0.0025349 -0.00052263 0.016282 0.0011648 -0.0051297 0.0072651 0.00050599 -0.0027016 -0.0022874 0.0025296 -0.0013542 -0.04212 1.7916 2.7211 1.8893 0.40166 1.9125 0.5832 0.70174 0.81513 0.61644 0 0.025943 0 0.0084833 0.013264 -1.4086 -0.40114 0.016118
0.62109 0.00030149 0.00013381 0.018484 0.0032611 -0.010396 0.010155 0.0026034 0.0013175 -0.0044454 -0.002093 -0.0029094 -0.030908 1.7933 2.7225 1.8889 0.40066 1.9147 0.58277 0.69967 0.81401 0.61609 0 0.0266 0 0.0079909 0.013319 -1.4089 -0.4007 0.037159
0.625 -0.0023482 0.0014785 0.013762 0.0037424 -0.012014 0.0069934 0.00093671 0.0049281 -0.0066964 -0.0045977 -0.00062552 -0.0363 1.7935 2.7238 1.8888 0.40083 1.9153 0.58331 0.69961 0.81468 0.61664 0 0.026935 0 0.007558 0.013314 -1.4096 -0.40046 0.036253
0.62891 -0.0041044 0.0022594 0.0046369 0.0027779 -0.008662 0.00044988 -0.0032769 0.0050596 -0.0076892 -0.002822 0.0033723 -0.060602 1.7919 2.724 1.8887 0.4024 1.9141 0.58448 0.70156 0.81627 0.61797 0 0.026651 0 0.0075302 0.013135 -1.41 -0.40075 0.016069
0.63281 -0.0042577 0.0014932 -0.0037565 0.0011898 -0.00035552 -0.0047037 -0.0053026 0.0017904 -0.0051291 0.00023643 0.0048929 -0.091934 1.7896 2.7237 1.8889 0.40444 1.9114 0.58545 0.70394 0.81735 0.61895 0 0.025893 0 0.0079787 0.01283 -1.4097 -0.40147 -0.0069275
0.63672 -0.0029809 -0.00078472 -0.0071981 -0.00044785 0.0096814 -0.0052727 -0.0023179 -0.0020142 0.0012283 -0.00011552 0.0021559 -0.11043 1.7885 2.7244 1.8893 0.40555 1.9087 0.58556 0.70507 0.81727 0.61838 0 0.025202 0 0.0085843 0.01255 -1.4085 -0.40211 -0.013746
0.64063 -0.0010584 -0.0034956 -0.0052966 -0.0022366 0.015494 -0.0018201 0.0029807 -0.0036582 0.0080511 -0.004606 -0.002247 -0.1022 1.7895 2.7263 1.8898 0.40505 1.9075 0.58487 0.7045 0.8166 0.61624 0 0.025108 0 0.0088895 0.012404 -1.4073 -0.40221 0.0023121
0.64453 0.00061733 -0.0052168 -0.0014188 -0.0044244 0.012368 0.0023407 0.0050149 -0.0029653 0.010621 -0.0086165 -0.004066 -0.070845 1.7916 2.7279 1.8902 0.40358 1.9086 0.5841 0.70317 0.81641 0.61407 0 0.025702 0 0.0087135 0.012351 -1.4069 -0.40174 0.029577
0.64844 0.0014022 -0.005054 0.0002301 -0.0065458 0.0013202 0.0041065 0.0015924 -0.0017552 0.0069953 -0.0069401 -0.0018809 -0.036547 1.7931 2.7276 1.89 0.40258 1.9108 0.58389 0.70224 0.81704 0.61376 0 0.026556 0 0.0083286 0.012263 -1.4073 -0.40119 0.046589
0.65234 0.001016 -0.0030785 -0.0021456 -0.0073415 -0.010471 0.0027193 -0.003208 -0.0014342 -4.2009e-06 0.00033144 0.0014784 -0.02204 1.7929 2.725 1.889 0.40308 1.912 0.58423 0.70206 0.81779 0.61578 0 0.027086 0 0.0081921 0.01209 -1.4078 -0.40111 0.038776
0.65625 -0.00040211 -0.0001511 -0.0069414 -0.0058005 -0.014654 -0.00049562 -0.0031315 -0.001593 -0.0051361 0.0073142 0.0020988 -0.03583 1.7916 2.722 1.8878 0.40492 1.9106 0.58459 0.70211 0.81767 0.61852 0 0.02704 0 0.0084646 0.011962 -1.4078 -0.40158 0.0093624
0.66016 -0.0021977 0.0025947 -0.01084 -0.0023917 -0.0082497 -0.0038604 0.0032959 -0.0010622 -0.005261 0.0080753 -0.00072109 -0.065968 1.7904 2.721 1.8871 0.40689 1.9075 0.58455 0.7018 0.81645 0.61958 0 0.026671 0 0.0087936 0.012107 -1.4075 -0.40216 -0.024238
0.66406 -0.003266 0.0042297 -0.01135 0.00086436 0.0039669 -0.0064693 0.010562 0.00012154 -0.0016983 0.0026731 -0.0037292 -0.089515 1.7904 2.7227 1.888 0.40773 1.9053 0.58426 0.70116 0.81499 0.61796 0 0.026432 0 0.0086231 0.01263 -1.4074 -0.4023 -0.044447
0.66797 -0.0025503 0.0043106 -0.0080918 0.0018283 0.013389 -0.0078384 0.011467 0.00043616 0.0016258 -0.0029236 -0.0033291 -0.089978 1.7912 2.7255 1.89 0.40704 1.9057 0.58422 0.70067 0.81438 0.61502 0 0.026512 0 0.0077748 0.013357 -1.4081 -0.40184 -0.045346
0.67188 0.00015111 0.0030072 -0.0022974 2.2389e-05 0.014259 -0.0071684 0.0045512 -0.0012062 0.0020338 -0.0030073 0.00042548 -0.068683 1.7918 2.7268 1.892 0.40546 1.9086 0.58466 0.70063 0.81495 0.6133 0 0.026679 0 0.0067424 0.013895 -1.409 -0.40112 -0.033188
0.67578 0.0037018 0.0010826 0.0043132 -0.0028684 0.0073509 -0.0037121 -0.0042655 -0.003615 1.9408e-05 0.0020983 0.0038451 -0.041697 1.7915 2.7259 1.8926 0.40407 1.9116 0.58524 0.70075 0.81594 0.61418 0 0.026561 0 0.0063622 0.0139 -1.4094 -0.40067 -0.017801
0.67969 0.0060956 -0.00038891 0.010085 -0.0043041 -0.0018858 0.0018508 -0.0076728 -0.0040021 -0.0022584 0.0066737 0.0036357 -0.026205 1.7903 2.724 1.8912 0.40359 1.9124 0.58538 0.70059 0.81631 0.61669 0 0.026061 0 0.0071028 0.013342 -1.4088 -0.40071 -0.0046795
0.68359 0.0057737 -0.00060098 0.013386 -0.0029005 -0.00813 0.0067693 -0.0042732 -0.0008452 -0.0036635 0.0057716 0.00052615 -0.028246 1.7893 2.723 1.8887 0.404 1.9106 0.58497 0.70015 0.81576 0.61853 0 0.025477 0 0.0086041 0.012556 -1.4079 -0.40104 0.0054384
0.6875 0.0028336 0.00039438 0.012846 0.00056592 -0.0093459 0.0076847 0.00056746 0.0040754 -0.0047749 0.0002354 -0.0015251 -0.040954 1.7894 2.7236 1.887 0.40471 1.9081 0.58449 0.70004 0.81495 0.6183 0 0.025214 0 0.0099047 0.012038 -1.4075 -0.40133 0.011949
0.69141 -0.00093357 0.0015787 0.0082769 0.0038904 -0.0063531 0.0033751 0.0010824 0.0069097 -0.0061131 -0.0046339 0.00026582 -0.052513 1.7904 2.7248 1.8871 0.40514 1.9068 0.5845 0.7009 0.8148 0.61676 0 0.025414 0 0.010183 0.012123 -1.408 -0.40146 0.012139
0.69531 -0.0033356 0.0015967 0.0014345 0.0051076 -0.00076875 -0.0037412 -0.0024058 0.0052867 -0.0064988 -0.0049643 0.0043012 -0.05558 1.7918 2.7252 1.8889 0.40517 1.9073 0.58489 0.70269 0.81562 0.61594 0 0.025889 0 0.0093752 0.012786 -1.4089 -0.4016 0.0045729
0.69922 -0.0033908 -0.00022079 -0.0045207 0.0036644 0.005814 -0.0090648 -0.0040556 0.00062887 -0.0039867 -0.0021397 0.0061657 -0.050819 1.7927 2.7245 1.8909 0.40512 1.9082 0.58492 0.70463 0.81685 0.61709 0 0.026387 0 0.0081547 0.013678 -1.4093 -0.40188 -0.0064934
0.70313 -0.0019186 -0.0032169 -0.0069435 0.00039673 0.011091 -0.009252 0.00048911 -0.0031989 0.0013972 -0.00052145 0.0033537 -0.044049 1.7925 2.7237 1.8917 0.40544 1.9081 0.58394 0.70583 0.8177 0.61944 0 0.026845 0 0.0073324 0.014342 -1.4089 -0.40222 -0.012388
0.70703 -0.00065115 -0.005722 -0.0055676 -0.0032411 0.011961 -0.0047109 0.0084979 -0.0035762 0.0064131 -0.0019588 -0.0019486 -0.041569 1.7913 2.7241 1.891 0.40626 1.9066 0.58226 0.70598 0.81788 0.62098 0 0.027332 0 0.007244 0.014448 -1.4083 -0.40232 -0.0073539
0.71094 -0.00071567 -0.0061518 -0.0026526 -0.0058543 0.0065953 0.00095306 0.012409 -0.0013985 0.0069055 -0.0035272 -0.0051019 -0.047447 1.7899 2.7255 1.8897 0.40721 1.9047 0.581 0.70541 0.81778 0.62036 0 0.027774 0 0.0076315 0.013923 -1.4083 -0.40205 0.0052656
0.71484 -0.0018346 -0.0040773 -0.0011662 -0.0064104 -0.00297 0.0038838 0.0077966 0.00028862 0.0018133 -0.0011598 -0.0039229 -0.062524 1.7888 2.7265 1.8888 0.40763 1.9037 0.58109 0.70461 0.81786 0.61806 0 0.027847 0 0.0080317 0.012956 -1.4088 -0.40166 0.015118
0.71875 -0.002837 -0.0004793 -0.0024906 -0.0044977 -0.010965 0.0026591 -0.0015341 -0.00032841 -0.0051989 0.0049779 -0.00097099 -0.083239 1.7886 2.7262 1.8887 0.40706 1.9038 0.58231 0.70382 0.81819 0.61583 0 0.027282 0 0.0082228 0.011917 -1.409 -0.40161 0.014057
0.72266 -0.0028305 0.0029336 -0.0055221 -0.00073466 -0.011789 -0.0013329 -0.0070717 -0.0020945 -0.008528 0.0097023 -0.00069291 -0.10086 1.7892 2.7248 1.8889 0.40558 1.9046 0.58342 0.7031 0.81836 0.61509 0 0.026278 0 0.0083091 0.011228 -1.4082 -0.40209 0.0036449
0.72656 -0.0018705 0.0047591 -0.007735 0.003108 -0.0046824 -0.005526 -0.0042397 -0.002528 -0.0054689 0.007934 -0.0044537 -0.10418 1.7901 2.7235 1.889 0.40386 1.9055 0.58335 0.70265 0.81801 0.61587 0 0.025534 0 0.0084471 0.011203 -1.4068 -0.40279 -0.0065128
0.73047 -0.00062833 0.0045537 -0.0071235 0.0048708 0.0052251 -0.0079243 0.0029547 -0.00084362 0.0014512 0.00034665 -0.0088205 -0.086634 1.7909 2.7234 1.8888 0.4027 1.9065 0.58227 0.70294 0.8172 0.61709 0 0.025708 0 0.0085848 0.01188 -1.4061 -0.40308 -0.0077402
0.73438 0.0003784 0.0028094 -0.0034425 0.0034693 0.01083 -0.0076406 0.0062287 0.0010944 0.0068077 -0.0067456 -0.0090307 -0.053391 1.7912 2.7242 1.8888 0.40258 1.9078 0.58147 0.70416 0.81636 0.61769 0 0.026753 0 0.0085195 0.012949 -1.4067 -0.4026 0.00056161
0.73828 0.0010841 0.00050156 0.0019188 -9.1936e-05 0.0085958 -0.004595 0.0017111 0.00095076 0.006936 -0.007484 -0.0040294 -0.021044 1.7913 2.7245 1.8894 0.4033 1.9089 0.58209 0.70577 0.81581 0.61738 0 0.02782 0 0.0081912 0.013866 -1.4083 -0.40165 0.012287
0.74219 0.0014816 -0.0013829 0.0069024 -0.0032542 0.00087055 0.00052136 -0.0062103 -0.0012551 0.0025414 -0.0022565 0.0022549 -0.0074431 1.7916 2.7238 1.8903 0.40421 1.9086 0.58393 0.70663 0.81557 0.6166 0 0.027935 0 0.0078416 0.014137 -1.4094 -0.40094 0.021831
0.74609 0.0012 -0.0021571 0.0097139 -0.0037989 -0.0066863 0.0058581 -0.0098361 -0.0029272 -0.0027432 0.0029101 0.0047618 -0.018242 1.7923 2.7225 1.891 0.40474 1.9067 0.58559 0.70585 0.81545 0.61589 0 0.026895 0 0.0078131 0.013626 -1.4091 -0.401 0.028542
0.75 -0.00022924 -0.0016425 0.009378 -0.001557 -0.0097165 0.0086412 -0.0063897 -0.0016502 -0.0058118 0.0026801 0.0022459 -0.041536 1.7928 2.7216 1.8912 0.40477 1.9039 0.58569 0.70358 0.81542 0.6156 0 0.025516 0 0.0081685 0.012666 -1.408 -0.40166 0.033865
0.75391 -0.0025747 -0.00029931 0.0060716 0.0015786 -0.0076008 0.0067842 -0.00062312 0.0020493 -0.0060268 -0.0022664 -0.0017926 -0.056437 1.7927 2.7217 1.8911 0.40473 1.9022 0.58414 0.70097 0.81559 0.61586 0 0.024948 0 0.00855 0.011853 -1.4072 -0.40223 0.035773
0.75781 -0.0045359 0.00088512 0.0012519 0.0033266 -0.0023643 0.00091075 0.00083549 0.0050127 -0.0043926 -0.0064406 -0.0029821 -0.049598 1.7919 2.7224 1.891 0.40509 1.9032 0.58208 0.69935 0.81599 0.61667 0 0.025629 0 0.0084806 0.011658 -1.4077 -0.40209 0.028696
0.76172 -0.0045114 0.00089869 -0.0027771 0.0028036 0.0036925 -0.0053064 -0.0030303 0.004604 -0.0018359 -0.0057046 -0.00051018 -0.026125 1.7909 2.7227 1.891 0.406 1.9064 0.58082 0.69922 0.8164 0.61773 0 0.026884 0 0.0078529 0.012111 -1.4089 -0.40126 0.010646
0.76563 -0.0020388 -0.00058564 -0.0040485 0.00083972 0.0088647 -0.0074861 -0.0066378 0.0013745 0.0010904 -0.0015659 0.0025183 -0.005626 1.7906 2.7227 1.8906 0.40705 1.9097 0.58071 0.70015 0.81647 0.6184 0 0.027534 0 0.0071162 0.012806 -1.4094 -0.40036 -0.010313
0.76953 0.0014542 -0.00281 -0.0022719 -0.0012262 0.011336 -0.003986 -0.004376 -0.0015953 0.0031731 0.00094717 0.0028739 -0.0066935 1.7915 2.7233 1.8893 0.40759 1.911 0.58115 0.70135 0.81607 0.61805 0 0.026976 0 0.0069312 0.01322 -1.4087 -0.40005 -0.019362
0.77344 0.003512 -0.0042745 0.00079568 -0.0028276 0.009131 0.0025557 0.0026518 -0.0019329 0.0023487 -0.0007856 0.00076966 -0.032803 1.7927 2.7249 1.8873 0.40725 1.9097 0.58145 0.70231 0.8155 0.61671 0 0.025699 0 0.0075707 0.0131 -1.4072 -0.40047 -0.0074899
0.77734 0.0025792 -0.0037057 0.0025187 -0.004202 0.00197 0.0071706 0.0073781 -0.00029212 -0.0024366 -0.0039924 -0.00072438 -0.070712 1.7933 2.7268 1.8859 0.40626 1.9072 0.58149 0.70296 0.81514 0.61538 0 0.024786 0 0.0086187 0.012629 -1.4064 -0.40112 0.018132
0.78125 -0.00065815 -0.00098079 0.0013397 -0.005377 -0.0068078 0.0064657 0.004425 0.00068133 -0.0090556 -0.0038091 0.00040422 -0.10126 1.7924 2.7276 1.8862 0.40532 1.9056 0.58163 0.70321 0.81507 0.61528 0 0.024898 0 0.0092655 0.012255 -1.407 -0.40134 0.037425
0.78516 -0.0037547 0.0026992 -0.0020488 -0.005545 -0.011323 0.0011304 -0.0036755 -0.00052487 -0.012705 0.00089762 0.002446 -0.1125 1.7908 2.7263 1.8883 0.40505 1.9059 0.58204 0.70276 0.815 0.61675 0 0.025717 0 0.008961 0.012337 -1.4082 -0.40095 0.033462
0.78906 -0.0044393 0.0055279 -0.0052876 -0.0037946 -0.0075954 -0.0049945 -0.008704 -0.0025843 -0.0096515 0.005815 0.0017516 -0.10496 1.7894 2.7236 1.8909 0.40552 1.9075 0.58234 0.70143 0.81473 0.61871 0 0.02634 0 0.0078609 0.012874 -1.4088 -0.40032 0.0075223
0.79297 -0.002332 0.0061748 -0.0061346 -0.00049323 0.0023396 -0.0081759 -0.0053253 -0.0029121 -0.0010303 0.0056595 -0.0028543 -0.087153 1.7891 2.7213 1.8922 0.40613 1.9089 0.58213 0.69969 0.81447 0.61945 0 0.026186 0 0.0066933 0.013527 -1.4082 -0.40006 -0.020902
0.79688 0.00096869 0.0044832 -0.0039211 0.0023654 0.011028 -0.0073551 0.0030984 -0.00070108 0.0073305 -7.1423e-06 -0.0079511 -0.067796 1.7899 2.7208 1.8915 0.40607 1.9086 0.58161 0.69858 0.81477 0.61811 0 0.025526 0 0.0061865 0.013893 -1.4072 -0.40037 -0.029821
0.80078 0.003328 0.0014118 0.00035911 0.0026204 0.011293 -0.0040725 0.0077946 0.0020497 0.0095382 -0.0060669 -0.0083476 -0.051714 1.7909 2.7219 1.8896 0.40504 1.9067 0.5816 0.69896 0.81585 0.61546 0 0.025158 0 0.0065549 0.01381 -1.4069 -0.40094 -0.012509
0.80469 0.0036445 -0.0015875 0.0050083 6.4284e-06 0.0023065 -0.00051095 0.0036403 0.0027229 0.0046723 -0.0071309 -0.0022222 -0.040675 1.791 2.7233 1.8882 0.40356 1.9043 0.58272 0.70063 0.81714 0.61325 0 0.025618 0 0.0074395 0.013457 -1.4077 -0.40118 0.017877
0.80859 0.0022569 -0.0032905 0.0085256 -0.0032787 -0.0095064 0.0020669 -0.0055257 0.001058 -0.0025564 -0.0031216 0.0066859 -0.035354 1.7904 2.7239 1.8882 0.40271 1.903 0.58458 0.70235 0.81768 0.61264 0 0.026703 0 0.0082716 0.013196 -1.4089 -0.4008 0.039787
0.8125 0.00016352 -0.0031812 0.0098359 -0.0043236 -0.015705 0.0032478 -0.010896 -0.00048128 -0.006201 0.00089667 0.012196 -0.035203 1.7895 2.7236 1.889 0.4033 1.9041 0.58603 0.7028 0.81699 0.61331 0 0.027727 0 0.0086943 0.013294 -1.4095 -0.4001 0.039867
0.81641 -0.0018946 -0.0016117 0.008247 -0.0021044 -0.012521 0.0026389 -0.0077034 0.00051299 -0.0042889 0.00037655 0.011093 -0.037359 1.7888 2.7229 1.8895 0.40514 1.9073 0.5862 0.7017 0.81559 0.61404 0 0.028167 0 0.0087105 0.013733 -1.4091 -0.39965 0.020969
0.82031 -0.0035913 0.00034437 0.0038006 0.0014989 -0.0031636 -0.00012589 0.00022719 0.0034719 7.7832e-05 -0.0038236 0.0055392 -0.037857 1.7885 2.7223 1.889 0.40711 1.9108 0.58538 0.70001 0.81468 0.61398 0 0.028045 0 0.0085292 0.014248 -1.4084 -0.39988 -0.0026911
0.82422 -0.004562 0.0013595 -0.0021253 0.0032865 0.0057182 -0.0043433 0.0049154 0.0051081 0.0024139 -0.0066554 0.00042294 -0.035477 1.7884 2.7215 1.8883 0.40795 1.9122 0.5847 0.69899 0.81499 0.6135 0 0.027742 0 0.0083397 0.014523 -1.4083 -0.40072 -0.016442
0.82813 -0.0042086 0.00057424 -0.0069075 0.0014929 0.0095211 -0.0076736 0.0025928 0.0027913 0.0012694 -0.0047126 -0.0013395 -0.034221 1.7884 2.7204 1.8885 0.40723 1.91 0.58488 0.69918 0.81611 0.61353 0 0.027535 0 0.0082236 0.014405 -1.4089 -0.4017 -0.012972
0.83203 -0.0022291 -0.0017577 -0.0080544 -0.0027864 0.0081127 -0.0074035 -0.0029585 -0.0024586 -0.0010595 -6.4553e-05 -0.00077299 -0.040432 1.7887 2.7195 1.8902 0.40566 1.9049 0.58544 0.70011 0.81687 0.61445 0 0.027364 0 0.0082063 0.013961 -1.4094 -0.40237 0.0060515
0.83594 0.00067373 -0.0042079 -0.005088 -0.006655 0.0040035 -0.0028609 -0.0052743 -0.0066019 -0.0017666 0.0022425 -0.00059056 -0.055819 1.7893 2.7197 1.8924 0.40441 1.8999 0.58516 0.70101 0.81643 0.61564 0 0.027037 0 0.0083073 0.013383 -1.4091 -0.40263 0.031642
0.83984 0.0028769 -0.0049511 -0.00023691 -0.0077849 -0.00065495 0.0033667 -0.0025111 -0.0063178 -0.00079265 0.0001792 -0.0017167 -0.072973 1.7899 2.7215 1.8934 0.40415 1.8984 0.58348 0.70156 0.8151 0.61612 0 0.026547 0 0.0084962 0.01284 -1.4081 -0.40264 0.049945
0.84375 0.0029665 -0.0030076 0.0030107 -0.0059003 -0.0048608 0.0070035 0.00092836 -0.0020838 -0.00048582 -0.0026587 -0.0025076 -0.078962 1.7899 2.7237 1.8919 0.40446 1.9014 0.58126 0.70198 0.81395 0.61567 0 0.02612 0 0.008629 0.012403 -1.4074 -0.40261 0.046823
0.84766 0.0010059 0.00092196 0.0025447 -0.0023435 -0.0073984 0.0054039 -3.7273e-05 0.0024713 -0.0022808 -0.0010198 -0.0012138 -0.065461 1.7893 2.7245 1.8885 0.40441 1.9065 0.58007 0.70243 0.81371 0.61508 0 0.025971 0 0.0084939 0.01208 -1.4076 -0.40255 0.016017
0.85156 -0.0013056 0.0047434 -0.00071554 0.0013675 -0.0062193 -0.0002772 -0.0049559 0.0041263 -0.0044287 0.005699 0.0014803 -0.037066 1.7885 2.7233 1.8853 0.40346 1.9099 0.58066 0.70259 0.81417 0.61528 0 0.026051 0 0.0079867 0.011887 -1.4085 -0.4023 -0.033141
0.85547 -0.0019024 0.006284 -0.0035817 0.0043842 -0.00033427 -0.0060318 -0.0081301 0.0028301 -0.0036142 0.011945 0.0029364 -0.01 1.7885 2.7211 1.884 0.40213 1.9092 0.58216 0.70199 0.8145 0.61634 0 0.026119 0 0.0072681 0.011862 -1.409 -0.40185 -0.07669
0.85938 -3.1816e-05 0.0047228 -0.0031054 0.006251 0.0076941 -0.0081692 -0.0051343 0.0010474 0.0011437 0.011389 0.0015512 -0.001284 1.7894 2.7197 1.8852 0.40154 1.9056 0.58289 0.70068 0.81431 0.61738 0 0.026022 0 0.006726 0.012014 -1.4087 -0.40142 -0.089316
0.86328 0.0031058 0.0011011 0.0012732 0.0064084 0.012221 -0.0058746 0.001801 0.0008015 0.0066569 0.0036642 -0.0012322 -0.016686 1.7906 2.7205 1.8878 0.40239 1.9025 0.58205 0.69944 0.81409 0.61753 0 0.025864 0 0.0067229 0.012275 -1.4079 -0.40133 -0.062269
0.86719 0.005294 -0.0024292 0.0075301 0.0044881 0.0087833 -0.0011576 0.0057509 0.0017913 0.008109 -0.0048242 -0.0023325 -0.046813 1.7913 2.7225 1.8901 0.40424 1.9028 0.58053 0.69915 0.81468 0.61686 0 0.02586 0 0.0073077 0.012531 -1.4075 -0.40165 -0.011332
0.87109 0.0049781 -0.0040188 0.012591 0.0011691 -0.0014071 0.0032093 0.0024746 0.0024176 0.0036042 -0.0071632 -0.00042638 -0.073988 1.791 2.724 1.8909 0.40584 1.906 0.58001 0.69987 0.81624 0.61627 0 0.026056 0 0.008132 0.012721 -1.408 -0.40209 0.033494
0.875 0.0022946 -0.0031829 0.014092 -0.0016448 -0.011421 0.0055323 -0.0048236 0.002125 -0.0038809 -0.0027922 0.0024292 -0.084179 1.7903 2.724 1.8903 0.4062 1.9091 0.58137 0.70075 0.81791 0.61654 0 0.026259 0 0.00866 0.0129 -1.4089 -0.40216 0.049414
0.87891 -0.0012325 -0.00088101 0.011199 -0.0020264 -0.013794 0.0054187 -0.0086591 0.0020839 -0.0091295 0.0022402 0.0028526 -0.075233 1.7898 2.7233 1.8892 0.40536 1.9097 0.58373 0.70093 0.81857 0.61753 0 0.026289 0 0.0085363 0.013171 -1.4094 -0.40167 0.035939
0.88281 -0.0038401 0.0012552 0.0045711 0.00027775 -0.006584 0.0030312 -0.0050539 0.0033842 -0.0092046 0.0018447 -0.00025819 -0.056571 1.7899 2.7232 1.8885 0.40423 1.9079 0.58536 0.70057 0.81788 0.61834 0 0.026244 0 0.0078441 0.013531 -1.4091 -0.40091 0.011611
0.88672 -0.004501 0.0019066 -0.0038452 0.0033697 0.0051387 -0.0011302 0.0024175 0.0050394 -0.0054099 -0.0037371 -0.004451 -0.042022 1.7903 2.7244 1.8885 0.40373 1.906 0.58521 0.70075 0.81664 0.61827 0 0.026445 0 0.0070626 0.013787 -1.4086 -0.40051 -0.0032776
0.89063 -0.0031616 0.00068859 -0.011067 0.0046373 0.013586 -0.0056194 0.0066178 0.0045017 -0.0011486 -0.0084662 -0.0061732 -0.041239 1.7902 2.7258 1.8889 0.404 1.9059 0.58372 0.70229 0.81594 0.61745 0 0.02705 0 0.0067415 0.013674 -1.4084 -0.40085 -0.001847
0.89453 -0.00046221 -0.0017747 -0.013951 0.002907 0.014237 -0.0079013 0.0044515 0.00050073 0.001588 -0.0071674 -0.0043414 -0.054614 1.7899 2.726 1.8894 0.40457 1.9069 0.58219 0.70462 0.81611 0.61657 0 0.027775 0 0.0071153 0.0131 -1.4088 -0.40167 0.0084786
0.89844 0.0025731 -0.0041958 -0.010919 -0.00066939 0.0083036 -0.0058128 -0.00017691 -0.0048919 0.003331 -0.0010069 -0.0012514 -0.073739 1.7898 2.7246 1.8896 0.40494 1.9068 0.58144 0.70605 0.81647 0.61604 0 0.028054 0 0.0079311 0.012321 -1.4092 -0.4023 0.016697
0.90234 0.004751 -0.0051959 -0.0035136 -0.0037483 0.00036088 0.000205 -0.001101 -0.0075865 0.005173 0.0040588 3.3401e-05 -0.086685 1.7905 2.7229 1.8895 0.40518 1.9047 0.58132 0.70531 0.81618 0.61567 0 0.027577 0 0.0086236 0.011815 -1.409 -0.40216 0.017673
0.90625 0.0050747 -0.0039458 0.003905 -0.0047353 -0.0056387 0.0064572 0.0030844 -0.0052147 0.006599 0.0039398 -0.0011022 -0.08537 1.7917 2.7224 1.889 0.40567 1.9022 0.58124 0.70296 0.81525 0.61504 0 0.026648 0 0.0087277 0.011918 -1.4084 -0.40134 0.011607
0.91016 0.0033409 -0.00066115 0.0067967 -0.0036693 -0.0080911 0.0083032 0.0075295 0.00047792 0.0059559 0.00072686 -0.0024478 -0.070864 1.7926 2.7235 1.8886 0.40651 1.902 0.58113 0.70102 0.81461 0.61417 0 0.025969 0 0.0082295 0.012527 -1.4079 -0.40055 -0.0023223
0.91406 0.00054118 0.0033389 0.0037351 -0.0014813 -0.0067453 0.0039303 0.0067386 0.0051645 0.0029774 -6.7989e-05 -0.0016649 -0.052788 1.7925 2.7247 1.8884 0.40724 1.9048 0.58144 0.70118 0.81517 0.61363 0 0.026 0 0.0075766 0.01314 -1.408 -0.40049 -0.027348
0.91797 -0.0015118 0.0061918 -0.0023672 0.0011817 -0.0016421 -0.0037487 0.00092841 0.0059247 4.8421e-05 0.0038376 0.001052 -0.042221 1.7917 2.7245 1.8885 0.4072 1.9082 0.58242 0.70307 0.81682 0.61389 0 0.026526 0 0.0073174 0.013266 -1.4084 -0.40124 -0.061675
0.92188 -0.0013406 0.0064802 -0.006368 0.0041188 0.0060408 -0.0090887 -0.0040473 0.0036313 0.0001554 0.0084794 0.0032875 -0.042821 1.7913 2.723 1.889 0.40629 1.9086 0.58346 0.7045 0.81851 0.61471 0 0.026878 0 0.0076448 0.012866 -1.4087 -0.40214 -0.090946
0.92578 0.0010551 0.0040802 -0.0047771 0.0067276 0.012626 -0.0081208 -0.0032 0.0014034 0.0034247 0.0077828 0.0032138 -0.047618 1.7918 2.7217 1.8896 0.40521 1.9049 0.5836 0.70352 0.81921 0.61544 0 0.026609 0 0.0082303 0.012416 -1.4086 -0.40235 -0.092592
0.92969 0.004051 0.00029013 0.001727 0.0075711 0.013057 -0.0016048 0.0018944 0.0009995 0.0062313 0.00041916 0.0016384 -0.045404 1.7928 2.7223 1.8899 0.40483 1.9002 0.58263 0.70032 0.81892 0.61569 0 0.025957 0 0.0085215 0.012513 -1.4083 -0.40155 -0.052909
0.93359 0.0054785 -0.0029012 0.0090717 0.0054093 0.0049718 0.0058402 0.0046525 0.0011573 0.0044332 -0.0081845 0.00095992 -0.032172 1.7933 2.7245 1.8898 0.40543 1.899 0.58164 0.6973 0.81853 0.61586 0 0.025604 0 0.0082677 0.013327 -1.4085 -0.40025 0.017119
0.9375 0.00413 -0.0039576 0.012918 0.00088644 -0.0078433 0.0095336 0.00075903 -0.00039656 -0.0022441 -0.011068 0.0022543 -0.017169 1.7927 2.7264 1.8895 0.40638 1.9031 0.58217 0.69698 0.81883 0.61662 0 0.025967 0 0.0078001 0.0144 -1.4089 -0.39933 0.083596
0.94141 0.00052837 -0.0026296 0.011402 -0.003142 -0.016866 0.0080089 -0.0067955 -0.0037084 -0.0092852 -0.0067216 0.0038612 -0.016493 1.7918 2.7262 1.8891 0.40675 1.9093 0.58465 0.69981 0.81967 0.61803 0 0.026727 0 0.0077709 0.014987 -1.4091 -0.39934 0.11115
0.94531 -0.0035463 1.4577e-06 0.0055778 -0.003604 -0.015109 0.0032159 -0.010578 -0.0060069 -0.011232 -0.00040321 0.0031689 -0.038366 1.7914 2.7239 1.8891 0.4062 1.9123 0.58772 0.7038 0.82013 0.6192 0 0.027104 0 0.0085385 0.014663 -1.4083 -0.4001 0.088032
0.94922 -0.0062594 0.0022237 -0.0020354 -3.0314e-05 -0.0031217 -0.0017994 -0.0065634 -0.0046655 -0.006664 0.0015513 -0.00033009 -0.073234 1.792 2.7212 1.8893 0.40521 1.9095 0.58927 0.70622 0.81958 0.61907 0 0.026618 0 0.0097491 0.013665 -1.4069 -0.40093 0.034228
0.95313 -0.0066901 0.0026762 -0.0089534 0.0045573 0.010917 -0.0051117 0.001444 -0.0004976 0.00061469 -0.001726 -0.0041522 -0.099148 1.7928 2.7199 1.8898 0.40461 1.9031 0.58828 0.70589 0.8184 0.6175 0 0.025596 0 0.010543 0.012686 -1.4059 -0.40127 -0.013997
0.95703 -0.0050268 0.0010745 -0.013193 0.0059182 0.017515 -0.006225 0.0056461 0.0024855 0.0053132 -0.0051666 -0.0052003 -0.099378 1.7926 2.7207 1.8904 0.40476 1.8981 0.5857 0.7039 0.81763 0.61561 0 0.0249 0 0.010258 0.012294 -1.4061 -0.40108 -0.030297
0.96094 -0.0021911 -0.001651 -0.013265 0.0022291 0.01314 -0.0051043 0.0022926 0.0010049 0.0054319 -0.0036194 -0.0028936 -0.076941 1.791 2.7227 1.8909 0.40529 1.8982 0.58358 0.70235 0.81789 0.61482 0 0.025135 0 0.0090131 0.012502 -1.4073 -0.40077 -0.014475
0.96484 0.00061272 -0.0038432 -0.0087624 -0.0042189 0.0021855 -0.0017809 -0.0045934 -0.003866 0.0033297 0.0025094 0.00033452 -0.05221 1.789 2.7246 1.8912 0.40561 1.9022 0.58324 0.7025 0.81875 0.61563 0 0.026092 0 0.0076311 0.012849 -1.4085 -0.40075 0.011903
0.96875 0.0022226 -0.0040135 -0.0013968 -0.0089031 -0.0075129 0.00284 -0.0076421 -0.0073677 0.0023901 0.0078921 0.0016913 -0.044786 1.7882 2.7258 1.8907 0.40551 1.9062 0.58428 0.7039 0.81908 0.61724 0 0.026969 0 0.0069349 0.012874 -1.4086 -0.40109 0.023891
0.97266 0.0018782 -0.0017257 0.0050074 -0.0088488 -0.010939 0.0063313 -0.003825 -0.00561 0.0032016 0.0082108 0.00090724 -0.055946 1.7891 2.7263 1.8896 0.40534 1.9073 0.58533 0.70518 0.81823 0.61843 0 0.027132 0 0.0070623 0.012533 -1.4077 -0.40151 0.009903
0.97656 -0.00031015 0.0020259 0.0065782 -0.0048859 -0.0083666 0.0058587 0.0027888 0.00053148 0.0033926 0.0046503 0.00020725 -0.068295 1.791 2.7263 1.888 0.40548 1.9063 0.5855 0.70536 0.81665 0.61862 0 0.026683 0 0.0074348 0.012172 -1.4069 -0.40169 -0.023831
0.98047 -0.0031311 0.0052599 0.0024219 -0.00049801 -0.002987 0.00067505 0.0058338 0.0061857 0.00099589 0.0020552 0.0014906 -0.063424 1.7924 2.7256 1.8869 0.40589 1.9064 0.58522 0.70455 0.8155 0.61822 0 0.026279 0 0.0074054 0.012142 -1.4071 -0.40154 -0.060102
0.98438 -0.0047505 0.0061314 -0.0040595 0.0013784 0.0026155 -0.0063952 0.0034438 0.007163 -0.002743 0.0030772 0.0039495 -0.041002 1.7925 2.7243 1.8869 0.40614 1.9096 0.58546 0.70347 0.81555 0.61786 0 0.02643 0 0.0069442 0.012451 -1.4083 -0.40118 -0.080992
0.98828 -0.0038621 0.0040863 -0.0072553 0.00051668 0.0072981 -0.010449 -0.00038428 0.0037723 -0.0044866 0.0051151 0.0048601 -0.020635 1.7916 2.7229 1.8881 0.40596 1.9145 0.58645 0.70265 0.81653 0.61765 0 0.026993 0 0.0066687 0.01279 -1.4095 -0.40076 -0.075423
0.99219 -0.00073354 0.00026524 -0.0035852 -0.0012089 0.0097148 -0.0081969 -0.00098295 1.5388e-06 -0.0026844 0.0035815 0.0027088 -0.023889 1.7906 2.7222 1.8896 0.40557 1.9175 0.5874 0.70212 0.81745 0.61722 0 0.027341 0 0.0071699 0.012876 -1.41 -0.40034 -0.042892
0.99609 0.0027804 -0.0031829 0.0055188 -0.0020858 0.0075981 -0.00073853 0.0014336 -0.00082752 0.00024487 -0.002259 -0.00085557 -0.053006 1.7899 2.7225 1.8904 0.40545 1.9164 0.58729 0.70172 0.81763 0.6164 0 0.027038 0 0.0083029 0.012752 -1.4097 -0.39996 0.0057924
1 0.0044484 -0.0044471 0.014452 -0.0019805 -3.5151e-05 0.0071309 0.0022554 0.0007659 0.00016513 -0.0077044 -0.0025298 -0.086797 1.7894 2.7232 1.89 0.40572 1.9119 0.58617 0.70154 0.81724 0.61567 0 0.026313 0 0.0091926 0.012715 -1.4094 -0.39976 0.051509
1.0039 0.0032399 -0.0031374 0.017455 -0.0017233 -0.010013 0.010555 -0.001618 0.0016303 -0.0042548 -0.0074042 -0.00079153 -0.09845 1.7885 2.7233 1.889 0.40588 1.9071 0.58515 0.70177 0.81707 0.61568 0 0.025867 0 0.0090167 0.01297 -1.4095 -0.39991 0.074593
1.0078 4.0152e-05 -0.00038223 0.01255 -0.0016343 -0.015607 0.0080612 -0.007351 -5.4567e-05 -0.0096114 -0.0013699 0.0024636 -0.079335 1.7875 2.7227 1.8885 0.40529 1.9046 0.58535 0.70239 0.81769 0.61645 0 0.026198 0 0.0078403 0.013367 -1.4098 -0.40045 0.064935
1.0117 -0.0030385 0.0020395 0.0024629 -0.0011331 -0.011542 0.0020407 -0.0085783 -0.0026034 -0.010725 0.0045953 0.0039207 -0.046956 1.7871 2.7224 1.889 0.40399 1.9042 0.58661 0.70296 0.81889 0.61718 0 0.027114 0 0.0066605 0.013519 -1.4097 -0.40115 0.028097
1.0156 -0.0041498 0.002836 -0.0076679 0.00014385 0.00075509 -0.0036517 -0.002299 -0.0028565 -0.0056302 0.0048523 0.0023661 -0.029638 1.7881 2.7233 1.8903 0.40284 1.9043 0.58752 0.70311 0.81992 0.6171 0 0.027889 0 0.0065478 0.013198 -1.4088 -0.40163 -0.01767
1.0195 -0.0028399 0.0018382 -0.01354 0.0012545 0.013115 -0.0064932 0.0073289 -6.6532e-05 0.0024712 -5.7703e-05 -6.1558e-05 -0.041868 1.79 2.7251 1.8916 0.40288 1.9039 0.58673 0.70292 0.82015 0.61633 0 0.027917 0 0.0076519 0.012625 -1.4076 -0.40163 -0.05214
1.0234 -7.5694e-05 -0.00013821 -0.013539 0.00051072 0.016743 -0.0062014 0.012721 0.0028488 0.0082096 -0.003961 -0.00023894 -0.072364 1.7918 2.7263 1.892 0.40429 1.9037 0.58421 0.70293 0.8195 0.61584 0 0.027233 0 0.0090181 0.012338 -1.4069 -0.40125 -0.064088
1.0273 0.0026056 -0.0018963 -0.008657 -0.0026131 0.0093786 -0.0037471 0.01036 0.0023069 0.0088365 -0.0017407 0.0025313 -0.094748 1.7926 2.7252 1.8913 0.40605 1.9049 0.5814 0.70351 0.81843 0.61628 0 0.02643 0 0.0094239 0.012727 -1.4072 -0.40086 -0.055334
1.0313 0.0040361 -0.0024445 -0.0014969 -0.0062835 -0.0029415 -0.0001857 0.0040859 -0.0018284 0.0059895 0.0050148 0.0057496 -0.090206 1.7923 2.7219 1.8903 0.40673 1.9077 0.57997 0.70434 0.81752 0.61709 0 0.026106 0 0.0084848 0.013665 -1.4082 -0.40074 -0.036844
1.0352 0.0038599 -0.0013261 0.0047093 -0.0074162 -0.011068 0.003455 0.00069485 -0.0055864 0.0030836 0.009585 0.0063785 -0.061834 1.7917 2.7187 1.8896 0.40576 1.9106 0.58049 0.70455 0.81706 0.61696 0 0.026365 0 0.007008 0.014567 -1.4089 -0.40092 -0.021517
1.0391 0.0024677 0.0012542 0.0071465 -0.0043365 -0.010025 0.0057611 0.0026884 -0.0046716 0.0016104 0.0072928 0.0040048 -0.02955 1.7914 2.718 1.8893 0.40393 1.9113 0.58219 0.70355 0.81701 0.61529 0 0.02682 0 0.0062655 0.014845 -1.4089 -0.40121 -0.01855
1.043 0.00072742 0.0044281 0.0048318 0.0015101 -0.0020224 0.0053103 0.0060379 0.0010966 0.00041322 0.00053731 0.0011042 -0.012518 1.7912 2.7202 1.8894 0.40279 1.9095 0.58375 0.70165 0.81706 0.61316 0 0.027024 0 0.006862 0.014356 -1.4083 -0.40144 -0.03057
1.0469 -0.00033534 0.0068729 -0.00025592 0.0065355 0.006682 0.0020258 0.0052457 0.0073261 -0.0017236 -0.0037801 0.00025356 -0.015653 1.7908 2.7237 1.8893 0.40331 1.9066 0.58435 0.69991 0.81681 0.61248 0 0.026864 0 0.0082311 0.013476 -1.4077 -0.40163 -0.052433
1.0508 3.1787e-05 0.007349 -0.0037547 0.0078431 0.011183 -0.0019546 -6.4001e-05 0.0091547 -0.003699 -0.0016345 0.0014783 -0.030373 1.7902 2.726 1.889 0.40514 1.9046 0.58396 0.69926 0.81606 0.61407 0 0.026567 0 0.0091898 0.01276 -1.4074 -0.40191 -0.072177
1.0547 0.0018043 0.0054154 -0.0017061 0.0053257 0.010504 -0.0033744 -0.0044409 0.005792 -0.0030656 0.0039688 0.0026655 -0.045333 1.79 2.7258 1.8887 0.40699 1.9043 0.58298 0.69979 0.81494 0.61665 0 0.02638 0 0.0090009 0.012518 -1.4074 -0.40224 -0.076318
1.0586 0.003957 0.0018527 0.0061245 0.0012621 0.0061479 -0.00049002 -0.0026352 0.00096941 0.00067314 0.006548 0.0024391 -0.055163 1.7907 2.7241 1.8887 0.40775 1.9043 0.58176 0.70078 0.81391 0.61787 0 0.026298 0 0.0079649 0.012652 -1.4075 -0.40241 -0.059012
1.0625 0.0049086 -0.0016377 0.015257 -0.0018895 -0.00031078 0.0050679 0.004321 -0.00096442 0.0045213 0.0034179 0.0020563 -0.060321 1.792 2.7228 1.8889 0.40729 1.903 0.58059 0.70148 0.8135 0.61664 0 0.026128 0 0.0070633 0.012847 -1.4075 -0.40216 -0.02893
1.0664 0.0035448 -0.0034052 0.019232 -0.0032444 -0.0074434 0.0091862 0.0098079 0.00082413 0.0045591 -0.0013983 0.0039545 -0.061803 1.7928 2.7229 1.8891 0.40642 1.9 0.57985 0.70176 0.81382 0.61422 0 0.025786 0 0.0070644 0.012885 -1.4078 -0.40158 -0.0059512
1.0703 0.00011863 -0.0028724 0.014309 -0.0033737 -0.012554 0.0084541 0.0084925 0.0033952 0.00022704 -0.0018847 0.0084331 -0.058806 1.7921 2.7237 1.8892 0.40595 1.8972 0.58005 0.70202 0.8144 0.61303 0 0.025454 0 0.0079353 0.012786 -1.4082 -0.40109 -0.0068064
1.0742 -0.003748 -0.00087169 0.0023869 -0.0030111 -0.011823 0.002962 0.0019465 0.0035211 -0.0044715 0.0028376 0.012281 -0.05189 1.79 2.7242 1.889 0.40603 1.8965 0.5814 0.70258 0.81462 0.61418 0 0.025421 0 0.0090198 0.01271 -1.4086 -0.40113 -0.029747
1.0781 -0.0060734 0.00095786 -0.010267 -0.0023154 -0.0034414 -0.0037174 -0.0031267 0.00097622 -0.0046904 0.0069913 0.011287 -0.046223 1.788 2.724 1.8888 0.40617 1.8987 0.58353 0.70315 0.8144 0.61628 0 0.025744 0 0.0096859 0.012756 -1.4086 -0.40179 -0.052246
1.082 -0.0057981 0.001273 -0.017425 -0.0013904 0.0090798 -0.0073001 -0.0021399 -0.0017397 0.00013952 0.0042089 0.0043736 -0.048781 1.7874 2.7239 1.8885 0.40581 1.9024 0.58563 0.70315 0.81446 0.6169 0 0.026129 0 0.0097756 0.012876 -1.408 -0.40263 -0.046488
1.0859 -0.0033675 -0.00014609 -0.016871 -0.0010345 0.017729 -0.0059028 0.0025487 -0.0025377 0.0052294 -0.0052173 -0.0048491 -0.060858 1.7886 2.7248 1.8882 0.40493 1.905 0.58705 0.70226 0.8157 0.61512 0 0.026189 0 0.0095125 0.012954 -1.4072 -0.403 -0.0018338
1.0898 -0.00025203 -0.0023492 -0.011039 -0.0023636 0.015702 -0.0010441 0.0044556 -0.0020039 0.0049088 -0.013836 -0.010885 -0.074069 1.7907 2.7262 1.888 0.40411 1.905 0.58765 0.70089 0.81816 0.61266 0 0.025856 0 0.0091159 0.012928 -1.4067 -0.40257 0.064158
1.0938 0.0020786 -0.0038691 -0.0044916 -0.0054176 0.0034328 0.0038606 0.00029273 -0.0023081 -0.0016392 -0.01413 -0.010888 -0.075894 1.7925 2.7271 1.8883 0.40403 1.9027 0.5877 0.69987 0.82057 0.61222 0 0.025519 0 0.0086093 0.012839 -1.4067 -0.40154 0.11603
1.0977 0.0028921 -0.0035824 -0.00077089 -0.0083797 -0.010845 0.0058925 -0.0062648 -0.0042044 -0.0092241 -0.0059096 -0.0066391 -0.061007 1.7933 2.7266 1.8893 0.40491 1.9002 0.58739 0.69968 0.82122 0.61472 0 0.025684 0 0.0079886 0.012751 -1.4071 -0.40055 0.12436
1.1016 0.0022536 -0.0012959 -0.00092758 -0.008704 -0.017207 0.0040826 -0.0084961 -0.0057428 -0.011376 0.0036447 -0.0023163 -0.037507 1.7933 2.7251 1.8906 0.40637 1.8995 0.58667 0.70008 0.81942 0.61821 0 0.026449 0 0.0074529 0.012684 -1.4075 -0.40012 0.084634
1.1055 0.00069134 0.0021523 -0.0039271 -0.0054337 -0.011757 -0.00057889 -0.0039423 -0.0043239 -0.0062938 0.0072072 -0.00061213 -0.021003 1.7929 2.7238 1.8917 0.40766 1.9011 0.58552 0.70036 0.8164 0.61967 0 0.027314 0 0.0073282 0.012602 -1.4079 -0.4004 0.018038
1.1094 -0.0010605 0.0052399 -0.0076161 -0.00046197 0.0006845 -0.0058894 0.0028692 0.00012583 0.001807 0.0041353 -0.001019 -0.021107 1.792 2.7238 1.8917 0.40817 1.904 0.58424 0.70006 0.81444 0.61787 0 0.027561 0 0.0077085 0.012489 -1.4083 -0.40106 -0.043772
1.1133 -0.0021553 0.006421 -0.0093621 0.0027507 0.010948 -0.0092716 0.0052097 0.0044797 0.0069902 -2.0866e-05 -0.0014546 -0.032893 1.7907 2.7252 1.8905 0.40778 1.9063 0.58333 0.69945 0.81496 0.61454 0 0.02692 0 0.0082322 0.012374 -1.4087 -0.40169 -0.076294
1.1172 -0.0018635 0.0048969 -0.0067794 0.0020397 0.012684 -0.0087013 0.0011971 0.0052136 0.0069021 -0.00023022 -0.00087282 -0.041596 1.7891 2.7268 1.8889 0.40693 1.9069 0.58297 0.69928 0.81722 0.61268 0 0.025902 0 0.0083302 0.012303 -1.4089 -0.40197 -0.071071
1.1211 -8.891e-05 0.001166 0.00083594 -0.0016327 0.0061819 -0.0038343 -0.0044879 0.0018709 0.0038519 0.0026943 7.4115e-05 -0.036194 1.788 2.7278 1.888 0.40624 1.9063 0.58277 0.70013 0.81898 0.61372 0 0.025428 0 0.0077795 0.012276 -1.4087 -0.40187 -0.034944
1.125 0.0022172 -0.003035 0.011042 -0.0050792 -0.0034419 0.0032582 -0.0058592 -0.0024178 0.0012521 0.003802 0.00057671 -0.018885 1.7884 2.7277 1.8885 0.40612 1.9056 0.58216 0.7018 0.8185 0.6165 0 0.026038 0 0.0070053 0.012251 -1.4082 -0.40151 0.014604
1.1289 0.0033663 -0.0055547 0.018546 -0.0056243 -0.010756 0.0087499 -0.0019192 -0.003907 -0.00013299 0.0003576 0.0010363 -0.0015329 1.7902 2.7268 1.8899 0.40642 1.9058 0.58116 0.70348 0.81619 0.61871 0 0.027367 0 0.0067616 0.012215 -1.4079 -0.40108 0.054688
1.1328 0.002072 -0.0050662 0.018143 -0.0031112 -0.012862 0.009293 0.0028269 -0.0016511 -0.0019898 -0.0046376 0.0023385 0.0069999 1.7923 2.7251 1.8909 0.40652 1.9068 0.58055 0.70423 0.81423 0.61925 0 0.028398 0 0.0074294 0.012247 -1.4081 -0.4008 0.064705
1.1367 -0.0013525 -0.001948 0.0086675 0.00049089 -0.0092616 0.0044387 0.0038257 0.0019916 -0.0050481 -0.0058256 0.0039759 0.0098987 1.7933 2.7229 1.8907 0.4059 1.9077 0.58121 0.70372 0.8145 0.61891 0 0.028318 0 0.0086005 0.012471 -1.4084 -0.40082 0.03747
1.1406 -0.0048398 0.0018729 -0.0053242 0.0031225 -0.00086804 -0.002767 0.0014776 0.0039541 -0.0070003 -0.0018638 0.0036999 0.018858 1.7925 2.721 1.8891 0.40456 1.9077 0.58304 0.70241 0.8168 0.61897 0 0.027226 0 0.009386 0.01292 -1.4085 -0.4012 -0.012474
1.1445 -0.005837 0.0041225 -0.016057 0.0041398 0.0098078 -0.0077621 4.4089e-05 0.0032284 -0.00468 0.002643 -0.00024734 0.041554 1.7907 2.7203 1.8872 0.40321 1.9074 0.58481 0.70122 0.819 0.61943 0 0.026071 0 0.0091958 0.013438 -1.408 -0.40171 -0.05335
1.1484 -0.0031592 0.0036567 -0.017736 0.0040427 0.018085 -0.0076002 0.0019806 0.0010916 0.001758 0.0021523 -0.0065153 0.072517 1.7893 2.7215 1.8861 0.40273 1.9079 0.58508 0.70093 0.81903 0.619 0 0.02584 0 0.0082677 0.013734 -1.4073 -0.40201 -0.055832
1.1523 0.0020289 0.0011908 -0.01045 0.0032398 0.018607 -0.0027935 0.00456 -0.00087906 0.0077111 -0.0032906 -0.01085 0.096361 1.7891 2.7238 1.8864 0.40345 1.9097 0.5836 0.7016 0.81681 0.61686 0 0.026713 0 0.0074414 0.013586 -1.4073 -0.40182 -0.015774
1.1563 0.0069336 -0.0012308 0.0002607 0.0015535 0.0092503 0.0034188 0.0030316 -0.0023633 0.0080979 -0.0074438 -0.0096074 0.10034 1.7902 2.7254 1.8876 0.40483 1.9117 0.58158 0.70261 0.81426 0.61415 0 0.027926 0 0.0073983 0.013024 -1.4079 -0.40124 0.038938
1.1602 0.009024 -0.0016333 0.0076241 -0.00098567 -0.0057659 0.0074721 -0.0031292 -0.0037146 0.0027257 -0.004284 -0.0033524 0.084563 1.7913 2.7248 1.8888 0.40589 1.9118 0.58068 0.70304 0.81345 0.61319 0 0.028456 0 0.0080884 0.012344 -1.4087 -0.40069 0.066054
1.1641 0.0076451 0.00059885 0.008156 -0.0032509 -0.017406 0.0075144 -0.0083101 -0.0043912 -0.0027422 0.005266 0.0032292 0.061088 1.7916 2.722 1.8892 0.40598 1.9088 0.58145 0.70237 0.81468 0.61523 0 0.0279 0 0.0088671 0.011912 -1.409 -0.40065 0.039494
1.168 0.004211 0.0043795 0.0031735 -0.0034761 -0.017946 0.0038671 -0.0061058 -0.002855 -0.0018314 0.013654 0.005366 0.043729 1.7907 2.7189 1.889 0.40529 1.9039 0.58284 0.70088 0.81623 0.61884 0 0.026767 0 0.0091641 0.011908 -1.4083 -0.40124 -0.030925
1.1719 0.0010185 0.0076569 -0.0031077 -0.00092197 -0.0069732 -0.0016827 0.0034053 0.0014729 0.0063641 0.014004 0.0023943 0.038565 1.789 2.7178 1.8885 0.4046 1.9003 0.58327 0.69941 0.81614 0.621 0 0.025962 0 0.0090029 0.012219 -1.4075 -0.40207 -0.10616
1.1758 -0.00027957 0.008662 -0.0066687 0.0029872 0.008048 -0.0066953 0.012534 0.0064565 0.01586 0.0068461 -0.0019519 0.042823 1.7872 2.7193 1.8884 0.40451 1.9002 0.58213 0.69873 0.81408 0.61985 0 0.025968 0 0.0088777 0.012541 -1.4074 -0.40255 -0.14499
1.1797 0.0005244 0.0068726 -0.005573 0.0055166 0.017321 -0.0086669 0.012917 0.0082582 0.019019 -0.00074332 -0.0033244 0.050907 1.7858 2.7219 1.8885 0.4049 1.9036 0.58035 0.69896 0.81173 0.61644 0 0.026486 0 0.0091558 0.012632 -1.4083 -0.40238 -0.12988
1.1836 0.0024173 0.0031964 -9.4839e-05 0.0049142 0.015679 -0.0059024 0.0037426 0.0047902 0.013319 -0.002541 -0.00074527 0.060039 1.7855 2.7235 1.8884 0.40509 1.9074 0.57945 0.69955 0.81121 0.61375 0 0.026818 0 0.0096458 0.012476 -1.4094 -0.40175 -0.073447
1.1875 0.0039581 -0.00061528 0.0078671 0.0019824 0.0053339 0.0011733 -0.0072235 -0.0017561 0.0031687 0.00079071 0.0030658 0.07019 1.7862 2.7231 1.8877 0.40454 1.9084 0.58011 0.69987 0.81317 0.61387 0 0.026578 0 0.009774 0.012269 -1.4096 -0.40121 -0.0052274
1.1914 0.0040285 -0.002925 0.015222 -0.00066126 -0.0070252 0.0092934 -0.011044 -0.0062569 -0.0046107 0.0032544 0.0049306 0.080274 1.788 2.7217 1.8866 0.40335 1.9062 0.58167 0.69986 0.8162 0.61619 0 0.026053 0 0.0091792 0.012223 -1.4089 -0.40116 0.0473
1.1953 0.002273 -0.0030287 0.018306 -0.00096513 -0.015249 0.013588 -0.0059239 -0.0050629 -0.0067821 0.00057476 0.0043201 0.086573 1.79 2.721 1.886 0.40219 1.9034 0.58295 0.70007 0.81811 0.61819 0 0.025889 0 0.0081099 0.012378 -1.4079 -0.40155 0.069594
1.1992 -0.00074321 -0.0014485 0.014401 0.00080964 -0.016534 0.010695 0.0018875 0.00064343 -0.0053261 -0.0051197 0.0031372 0.086056 1.7916 2.7216 1.8867 0.40166 1.9027 0.58338 0.7011 0.81771 0.618 0 0.026451 0 0.0072171 0.012572 -1.4076 -0.40195 0.06063
1.2031 -0.0036593 0.00043601 0.0037673 0.002568 -0.011022 0.0015745 0.0050472 0.0058625 -0.0038518 -0.0079627 0.0028589 0.0808 1.7924 2.7228 1.889 0.40189 1.9048 0.58333 0.70282 0.81569 0.61601 0 0.02748 0 0.0069562 0.012578 -1.4084 -0.40195 0.029518
1.207 -0.0048495 0.0012298 -0.0094964 0.0024395 -0.00057066 -0.0085425 0.0022992 0.0062573 -0.0033419 -0.0050998 0.0025889 0.077757 1.7928 2.7232 1.8919 0.40254 1.9073 0.58345 0.70437 0.81379 0.61414 0 0.028328 0 0.0071989 0.012311 -1.4095 -0.40159 -0.0072135
1.2109 -0.0033174 0.00038227 -0.019127 0.00032638 0.011273 -0.01354 -0.0014603 0.0018124 -0.0019102 0.00015775 0.00032339 0.082957 1.7931 2.7225 1.8939 0.40322 1.9075 0.58378 0.70476 0.81329 0.61374 0 0.028514 0 0.0074335 0.011912 -1.4099 -0.40129 -0.029844
1.2148 0.00051028 -0.0014515 -0.02029 -0.002391 0.01905 -0.010666 -0.0015243 -0.0036645 0.0016907 0.0022548 -0.0041215 0.095706 1.7935 2.7215 1.8936 0.40369 1.9052 0.58383 0.70382 0.81411 0.61441 0 0.028062 0 0.0073294 0.01164 -1.4096 -0.40149 -0.02463
1.2188 0.0047638 -0.0028122 -0.012644 -0.0043257 0.017353 -0.002282 0.0014032 -0.0063222 0.0053971 -0.00015747 -0.0080996 0.10907 1.7934 2.7211 1.8912 0.40393 1.9029 0.58324 0.70234 0.81519 0.61482 0 0.027357 0 0.0070843 0.011666 -1.4094 -0.40226 0.0056359
1.2227 0.0071445 -0.0023868 -0.00059771 -0.0050217 0.0050314 0.0061544 0.0028417 -0.0053776 0.005494 -0.0026384 -0.0084991 0.11674 1.7925 2.7216 1.8881 0.40386 1.903 0.58226 0.70147 0.81555 0.61443 0 0.026749 0 0.0072041 0.011935 -1.4097 -0.40317 0.039498
1.2266 0.006414 8.9289e-05 0.0094054 -0.004568 -0.011983 0.0099886 0.00065949 -0.0027646 0.00095144 -0.0001395 -0.0050274 0.11963 1.7907 2.7225 1.8862 0.4035 1.9054 0.58149 0.70169 0.81507 0.61411 0 0.026322 0 0.0079492 0.012215 -1.4103 -0.40365 0.049048
1.2305 0.0032783 0.0035806 0.012602 -0.0027772 -0.02314 0.0079944 -0.0018339 -0.00038784 -0.0045663 0.0068435 -0.00070864 0.12517 1.7891 2.7233 1.8865 0.40311 1.9071 0.58105 0.70251 0.8144 0.61496 0 0.02599 0 0.0090115 0.012312 -1.4103 -0.40339 0.019798
1.2344 -6.8323e-05 0.0063298 0.0082769 0.00073181 -0.020505 0.0021717 0.00026425 0.001638 -0.0057191 0.01219 0.0011699 0.13976 1.7887 2.7238 1.8885 0.40319 1.9053 0.58046 0.70298 0.81427 0.61691 0 0.025735 0 0.0097497 0.012246 -1.4093 -0.40256 -0.037327
1.2383 -0.0014704 0.006893 -0.00025731 0.0054826 -0.0052067 -0.0042197 0.006992 0.0039915 -0.00073835 0.010506 0.00047213 0.16167 1.7898 2.7245 1.8901 0.40416 1.9008 0.57935 0.70263 0.81489 0.61849 0 0.025663 0 0.0097507 0.012238 -1.4078 -0.40169 -0.092391
1.2422 -0.00028965 0.0049674 -0.0075643 0.0095108 0.012733 -0.0083375 0.0122 0.0060784 0.0065453 0.0030412 0.00023967 0.18172 1.7916 2.725 1.89 0.40577 1.8975 0.57825 0.70175 0.81585 0.61832 0 0.025834 0 0.0091735 0.012498 -1.4069 -0.40125 -0.11652
1.2461 0.0022479 0.0015166 -0.0087782 0.010375 0.021593 -0.0083299 0.0095817 0.0058614 0.010152 -0.0034026 0.0031785 0.19156 1.7929 2.7248 1.8882 0.40718 1.8992 0.57846 0.70104 0.81651 0.61649 0 0.026108 0 0.0085619 0.013005 -1.4073 -0.40132 -0.099701
1.25 0.0040344 -0.0018301 -0.0021399 0.007246 0.016384 -0.0035985 -0.00017477 0.0021852 0.0074697 -0.0035302 0.0083507 0.1915 1.7932 2.7235 1.8863 0.40747 1.9057 0.58075 0.70081 0.81644 0.61445 0 0.026229 0 0.0083376 0.013478 -1.4083 -0.40164 -0.053698
1.2539 0.0035965 -0.0036885 0.0095491 0.0020679 0.0017474 0.0044923 -0.009157 -0.0030465 0.001327 0.0010452 0.011716 0.19034 1.7926 2.722 1.8862 0.40653 1.9125 0.58437 0.70082 0.81571 0.61353 0 0.026087 0 0.0084706 0.013591 -1.4088 -0.40186 -0.001123
1.2578 0.0010366 -0.0036006 0.019635 -0.0016464 -0.012428 0.012188 -0.0097601 -0.0057612 -0.0031966 0.0039034 0.010093 0.19708 1.7918 2.7216 1.8882 0.40516 1.9147 0.58733 0.70066 0.81479 0.61368 0 0.025863 0 0.0086138 0.013257 -1.4082 -0.40182 0.038003
1.2617 -0.0021735 -0.0021462 0.020971 -0.0015745 -0.018258 0.014692 -0.0022855 -0.0033643 -0.0036484 0.0010539 0.0043974 0.21223 1.791 2.7231 1.8909 0.40443 1.911 0.588 0.70037 0.81429 0.61381 0 0.025854 0 0.0085105 0.012731 -1.4072 -0.40168 0.052971
1.2656 -0.004249 -0.00050084 0.010606 0.0015121 -0.014086 0.0093459 0.0054835 0.0024274 -0.0017641 -0.0046993 -0.0012387 0.22713 1.7903 2.7258 1.8923 0.40475 1.9048 0.58655 0.70041 0.81454 0.61323 0 0.026154 0 0.0082428 0.012422 -1.4068 -0.4017 0.042673
1.2695 -0.0041835 0.00027005 -0.0072855 0.0044319 -0.0035715 -0.0016542 0.0063707 0.0067031 -0.00061109 -0.0070647 -0.003528 0.23168 1.7896 2.7279 1.8913 0.40558 1.9007 0.58467 0.70112 0.81545 0.6125 0 0.026512 0 0.0080913 0.012567 -1.4077 -0.40205 0.014905
1.2734 -0.0021967 -0.00020662 -0.023062 0.0042381 0.0077784 -0.011887 0.00096833 0.0056597 -0.00095354 -0.003496 -0.002956 0.22356 1.7891 2.7279 1.8885 0.406 1.9011 0.5839 0.70224 0.81649 0.61275 0 0.026561 0 0.0081979 0.013043 -1.409 -0.40257 -0.014019
1.2773 0.00059223 -0.0014364 -0.027561 0.00047802 0.015176 -0.014995 -0.0037183 3.5877e-06 -0.00091709 0.0018109 -0.0025906 0.21059 1.7892 2.7261 1.8858 0.40566 1.9042 0.58423 0.70297 0.81708 0.6143 0 0.02618 0 0.0084104 0.013473 -1.4095 -0.40301 -0.024181
1.2813 0.0029004 -0.0023612 -0.018403 -0.0047276 0.015424 -0.0094703 -0.0024533 -0.0058171 0.001059 0.0026447 -0.0042684 0.20471 1.79 2.7242 1.8849 0.40503 1.9067 0.58433 0.70283 0.81705 0.61608 0 0.025625 0 0.008469 0.013535 -1.4087 -0.40315 -0.0043277
1.2852 0.0039264 -0.0019793 -0.0018043 -0.0084912 0.0076878 0.00015759 0.0023567 -0.0076693 0.0038135 -0.0019611 -0.0064315 0.21324 1.7912 2.7236 1.8858 0.40487 1.9069 0.58317 0.70214 0.81671 0.61676 0 0.025287 0 0.0083137 0.013189 -1.4074 -0.40296 0.035679
1.2891 0.003592 4.2472e-05 0.011786 -0.0090506 -0.0051325 0.0069211 0.003654 -0.0050505 0.0046492 -0.0061663 -0.0059719 0.2347 1.792 2.7243 1.8873 0.4054 1.9056 0.5813 0.70183 0.8166 0.6161 0 0.025331 0 0.0081672 0.012657 -1.4066 -0.40257 0.065634
1.293 0.0023761 0.0030891 0.014999 -0.0063588 -0.016294 0.0067608 -0.0017442 -0.00068604 0.0027678 -0.0035632 -0.0019663 0.2614 1.7923 2.7249 1.8885 0.40614 1.9051 0.58034 0.70255 0.81704 0.61527 0 0.025588 0 0.0082905 0.012198 -1.4069 -0.40209 0.054442
1.2969 0.00094978 0.0058232 0.0082119 -0.0015188 -0.018481 0.0011104 -0.0087413 0.0026071 0.00073802 0.0053795 0.0029134 0.28536 1.7921 2.7246 1.889 0.40642 1.9062 0.58122 0.70402 0.81779 0.61552 0 0.025795 0 0.0086741 0.011905 -1.4075 -0.40156 -0.0038425
1.3008 -0.00014406 0.0068308 -0.0017273 0.0038921 -0.0092752 -0.0051155 -0.0090027 0.0042351 0.0018676 0.012938 0.0049636 0.30223 1.7917 2.7234 1.8892 0.40606 1.9079 0.58304 0.7052 0.8182 0.61671 0 0.025896 0 0.0090041 0.011719 -1.4076 -0.40099 -0.079655
1.3047 -0.00063322 0.0053811 -0.0071568 0.008096 0.0057948 -0.0077979 -0.00032116 0.0051782 0.006146 0.011678 0.0032482 0.31154 1.7913 2.7226 1.8895 0.40541 1.9089 0.58384 0.70521 0.81771 0.61746 0 0.02606 0 0.0089609 0.011586 -1.4073 -0.40054 -0.12556
1.3086 -0.0005093 0.001903 -0.0048641 0.0094369 0.01639 -0.006197 0.0099567 0.0057828 0.009455 0.002182 0.00050555 0.31524 1.7905 2.7231 1.8898 0.4049 1.9087 0.5826 0.7041 0.81625 0.61665 0 0.026402 0 0.0085515 0.0116 -1.4073 -0.40047 -0.11065
1.3125 1.8062e-05 -0.0021128 0.0027396 0.0072382 0.015091 -0.0021384 0.011694 0.0050063 0.007454 -0.0072164 0.00016651 0.31692 1.7896 2.7243 1.8897 0.4046 1.9081 0.58032 0.70273 0.81427 0.61486 0 0.026762 0 0.0081209 0.011946 -1.4081 -0.40092 -0.044365
1.3164 0.00054724 -0.0048095 0.010396 0.0026863 0.0033553 0.0024029 0.0022522 0.0020843 0.00034639 -0.0085639 0.0027104 0.32133 1.7893 2.7253 1.8892 0.40441 1.9078 0.57924 0.70193 0.81252 0.61395 0 0.026823 0 0.0080088 0.012714 -1.4094 -0.4017 0.030145
1.3203 0.00055861 -0.0049498 0.013687 -0.0014224 -0.0096811 0.006443 -0.01042 -0.0015918 -0.0066252 -0.0018987 0.0052704 0.33248 1.7901 2.7252 1.8888 0.4045 1.9078 0.5806 0.70179 0.81167 0.61527 0 0.026496 0 0.0081878 0.013755 -1.4102 -0.40228 0.067952
1.3242 -0.00035554 -0.0026568 0.010945 -0.0024657 -0.014678 0.0091316 -0.015309 -0.0030998 -0.0078718 0.0053778 0.0048385 0.35029 1.7916 2.7244 1.8892 0.40527 1.9073 0.58349 0.70174 0.81205 0.61817 0 0.026124 0 0.0082638 0.014734 -1.4097 -0.4022 0.053526
1.3281 -0.0021412 0.00058089 0.003088 -8.2636e-05 -0.0092266 0.0088395 -0.0088517 -0.0009367 -0.0027792 0.0063567 0.0015209 0.36865 1.7928 2.7235 1.8902 0.40676 1.9066 0.58566 0.70126 0.81361 0.62051 0 0.026217 0 0.0078677 0.015319 -1.4086 -0.40144 0.0073767
1.332 -0.0040718 0.0027499 -0.007211 0.0033483 0.0013813 0.0041588 0.0022073 0.0028863 0.0037404 0.0012731 -0.0016811 0.37827 1.7925 2.723 1.8908 0.40804 1.9068 0.58557 0.70054 0.8159 0.62067 0 0.026938 0 0.0070729 0.01536 -1.4081 -0.40055 -0.033885
1.3359 -0.0049806 0.0025641 -0.016181 0.0045124 0.0096228 -0.0038388 0.0081299 0.0042999 0.0060432 -0.003741 -0.0022297 0.37355 1.7909 2.7224 1.8901 0.40763 1.9087 0.58373 0.70037 0.81821 0.61895 0 0.027858 0 0.0064143 0.014925 -1.4089 -0.40024 -0.045022
1.3398 -0.0039588 0.00033321 -0.019919 0.0018118 0.01175 -0.010892 0.0056891 0.0011465 0.0030219 -0.0037864 -0.00078623 0.35825 1.7892 2.7217 1.8881 0.40483 1.911 0.58193 0.70128 0.81987 0.61712 0 0.028294 0 0.0064518 0.014225 -1.4103 -0.40088 -0.025725
1.3438 -0.0010967 -0.0021874 -0.016254 -0.0034156 0.0090535 -0.012123 8.5396e-05 -0.0043439 -0.001382 -0.00011034 -0.00031633 0.34451 1.7888 2.7209 1.886 0.40082 1.9117 0.58147 0.70293 0.82055 0.61652 0 0.027952 0 0.0072584 0.013506 -1.4109 -0.40205 0.005892
1.3477 0.002342 -0.0029489 -0.0066234 -0.0080768 0.0045538 -0.0061611 -0.0019331 -0.0073603 -0.0026019 0.0022937 -0.0026028 0.34482 1.7897 2.7208 1.8853 0.39813 1.9092 0.58201 0.70411 0.82039 0.61681 0 0.027224 0 0.0083097 0.012991 -1.4102 -0.4029 0.029267
1.3516 0.004595 -0.0010157 0.004009 -0.0096732 -0.00028696 0.0030694 0.00041314 -0.0050355 3.6978e-05 0.00108 -0.0060551 0.36284 1.7906 2.7214 1.8862 0.39874 1.905 0.5822 0.70365 0.81988 0.61661 0 0.026834 0 0.0088955 0.012836 -1.4087 -0.40275 0.032744
1.3555 0.0045457 0.002756 0.010056 -0.0077149 -0.0052976 0.0090522 0.0020362 0.00079572 0.0032975 -0.00072012 -0.0072488 0.39057 1.7903 2.7219 1.8877 0.40219 1.9022 0.58125 0.7014 0.81931 0.61517 0 0.027119 0 0.0087023 0.013059 -1.4078 -0.40162 0.015387
1.3594 0.0025059 0.0062591 0.0092165 -0.0033135 -0.0091094 0.0078311 -0.00098157 0.0053827 0.0040439 0.0012054 -0.004517 0.41425 1.789 2.7213 1.8884 0.40582 1.9034 0.57969 0.69846 0.81862 0.61326 0 0.027689 0 0.008054 0.013491 -1.4082 -0.40024 -0.016008
1.3633 1.2092e-05 0.0075061 0.0041529 0.002071 -0.0085987 0.0010907 -0.0059293 0.005537 0.0025861 0.0064473 0.00029427 0.42439 1.788 2.7198 1.8878 0.40683 1.9074 0.57875 0.69651 0.81753 0.61238 0 0.027795 0 0.0076114 0.013838 -1.4093 -0.39947 -0.049271
1.3672 -0.0012507 0.0058516 0.0002655 0.0072338 -0.0019392 -0.0055313 -0.006158 0.0022683 0.0017409 0.0093034 0.0037272 0.42189 1.7884 2.7188 1.8868 0.40472 1.9107 0.57902 0.69675 0.81605 0.61307 0 0.027083 0 0.0078086 0.013869 -1.4099 -0.39972 -0.069102
1.3711 -0.0006061 0.0022545 0.0013191 0.010908 0.0079227 -0.0072092 0.00095971 -0.00087857 0.0030011 0.0048603 0.0041002 0.41592 1.7897 2.7197 1.8866 0.40162 1.9103 0.57991 0.69903 0.81473 0.61433 0 0.025976 0 0.008527 0.01359 -1.4093 -0.40075 -0.062788
1.375 0.0012181 -0.0014784 0.0066226 0.011609 0.014008 -0.003437 0.0099545 -0.0016891 0.0044587 -0.0048659 0.002723 0.41592 1.7901 2.7224 1.8879 0.40032 1.9062 0.58039 0.70204 0.81429 0.61462 0 0.025298 0 0.0092663 0.013235 -1.4081 -0.40196 -0.028701
1.3789 0.0026906 -0.00381 0.012007 0.0085213 0.010823 0.0024844 0.012193 -0.0011141 0.0030288 -0.011922 0.0018514 0.4247 1.7885 2.7252 1.8898 0.4018 1.9016 0.58008 0.70418 0.81498 0.61355 0 0.025511 0 0.0096141 0.01305 -1.4073 -0.40289 0.01921
1.3828 0.0025698 -0.0041768 0.013377 0.0027627 -0.00022142 0.0067754 0.0049333 -0.0013416 -0.0015072 -0.010129 0.0019443 0.43762 1.7857 2.7261 1.8908 0.40449 1.8995 0.57955 0.70458 0.81619 0.61224 0 0.0263 0 0.0095671 0.013046 -1.4072 -0.4034 0.057222
1.3867 0.00070252 -0.0029731 0.0095415 -0.0026269 -0.011077 0.007832 -0.0052881 -0.0026477 -0.0053887 -0.0015253 0.0014039 0.44785 1.7841 2.7247 1.8901 0.40594 1.9004 0.5796 0.7036 0.81691 0.61211 0 0.026912 0 0.0094307 0.012987 -1.4075 -0.40359 0.065939
1.3906 -0.0019354 -0.0010847 0.0022058 -0.0046449 -0.013444 0.0061431 -0.0089158 -0.0028607 -0.00433 0.0054779 -0.0010422 0.45271 1.7853 2.7224 1.8885 0.40511 1.9022 0.58038 0.7024 0.81656 0.61341 0 0.026899 0 0.0094426 0.012649 -1.4076 -0.40351 0.042665
1.3945 -0.0038574 0.00058165 -0.0060097 -0.0027879 -0.0056403 0.0026026 -0.0029336 -0.00016889 0.0019303 0.0045603 -0.0042951 0.45609 1.7887 2.7208 1.8874 0.40319 1.903 0.58134 0.70201 0.81553 0.61495 0 0.026508 0 0.0095172 0.012108 -1.4075 -0.40309 0.0026168
1.3984 -0.0038896 0.0013686 -0.013097 0.00035608 0.0062526 -0.0022767 0.0062812 0.0039987 0.0088934 -0.0022432 -0.0057715 0.46507 1.7919 2.7206 1.8878 0.40222 1.9028 0.5819 0.70257 0.81482 0.61539 0 0.02636 0 0.0093665 0.011758 -1.4077 -0.40227 -0.031482
1.4023 -0.0017672 0.0010318 -0.017533 0.0012366 0.013773 -0.0074641 0.0097255 0.0056412 0.011371 -0.0070183 -0.0043348 0.48382 1.7929 2.721 1.8893 0.40311 1.9032 0.58202 0.70336 0.81508 0.61465 0 0.026763 0 0.0088628 0.011982 -1.4084 -0.40121 -0.04316
1.4063 0.0017098 -0.00010836 -0.017647 -0.0015785 0.012744 -0.010567 0.0048971 0.0021708 0.0082673 -0.0044293 -0.0018315 0.50913 1.7917 2.7212 1.8906 0.40487 1.9047 0.58212 0.70358 0.81601 0.61396 0 0.02736 0 0.0082586 0.012765 -1.4093 -0.40031 -0.030115
1.4102 0.0049968 -0.0011616 -0.012228 -0.0061808 0.0053888 -0.0089941 -0.0022853 -0.004397 0.0032402 0.0029041 -0.0012128 0.53127 1.7903 2.7209 1.8907 0.40593 1.9059 0.58243 0.70308 0.81664 0.61452 0 0.027481 0 0.0080119 0.01363 -1.4094 -0.39999 -0.003257
1.4141 0.0065105 -0.00104 -0.0023199 -0.0090612 -0.0029598 -0.0025919 -0.0043906 -0.0087057 0.00076099 0.0076832 -0.0031408 0.53998 1.7902 2.7213 1.8898 0.40569 1.9043 0.58272 0.70244 0.81631 0.61619 0 0.02682 0 0.0083598 0.014007 -1.4085 -0.40036 0.019985
1.418 0.0054632 0.00082501 0.0079452 -0.0081081 -0.0083741 0.0050506 -0.00039333 -0.0068964 0.0018637 0.0059923 -0.0049405 0.53196 1.7912 2.7227 1.889 0.40507 1.8994 0.58273 0.70235 0.81532 0.61757 0 0.025771 0 0.0090493 0.013706 -1.4074 -0.4012 0.023856
1.4219 0.0023874 0.003876 0.013293 -0.0040815 -0.0097885 0.0087015 0.0039286 -0.0002932 0.0038967 0.0012133 -0.003357 0.51452 1.7918 2.7246 1.8892 0.40529 1.8941 0.58267 0.70281 0.81477 0.61738 0 0.025094 0 0.0095103 0.013072 -1.407 -0.40202 0.0017767
1.4258 -0.001063 0.0064999 0.01113 0.00053539 -0.0074035 0.0056896 0.0030796 0.0058027 0.0040549 -0.00036257 0.0016855 0.50208 1.7912 2.7255 1.8904 0.40654 1.8925 0.58322 0.70315 0.81547 0.6157 0 0.025242 0 0.0093445 0.012652 -1.4075 -0.40237 -0.038517
1.4297 -0.0030621 0.0069203 0.0039748 0.0037933 -0.001404 -0.0015669 -0.0018538 0.0070408 0.0024367 0.0029072 0.0064911 0.50706 1.79 2.7249 1.8917 0.40787 1.8961 0.58472 0.70274 0.81722 0.61393 0 0.026004 0 0.0086901 0.012693 -1.4083 -0.40208 -0.075664
1.4336 -0.0027691 0.0043859 -0.0020559 0.0053103 0.0069196 -0.007295 -0.0047922 0.0037747 0.0012437 0.0059278 0.0070788 0.53118 1.7896 2.7235 1.8918 0.40827 1.9027 0.58666 0.70175 0.81885 0.61346 0 0.026763 0 0.0081162 0.012953 -1.4083 -0.4013 -0.084256
1.4375 -0.00088433 -0.00019865 -0.0018459 0.0054268 0.013568 -0.007041 -0.0021383 7.621e-05 0.0013797 0.0027435 0.0032068 0.56417 1.7906 2.7229 1.8906 0.40781 1.9078 0.58788 0.70116 0.81917 0.61452 0 0.027073 0 0.008124 0.012992 -1.4075 -0.40045 -0.050647
1.4414 0.00085433 -0.0047081 0.0047503 0.0040027 0.013216 -0.0011719 0.0026262 -0.00064438 0.00077766 -0.0061349 -0.0013626 0.59138 1.7919 2.7234 1.8888 0.40741 1.9085 0.58757 0.70184 0.81788 0.61611 0 0.026991 0 0.0087027 0.012656 -1.4066 -0.4 0.01506
1.4453 0.00090657 -0.0070432 0.012832 0.00058757 0.0038056 0.0057722 0.0027628 0.001237 -0.0032246 -0.013316 -0.0027175 0.60484 1.7921 2.7243 1.8875 0.40768 1.9056 0.58597 0.70361 0.81574 0.61699 0 0.026891 0 0.0093453 0.012254 -1.4067 -0.40024 0.081492
1.4492 -0.0010033 -0.0063507 0.016164 -0.0042101 -0.0099051 0.0089789 -0.0035819 0.0026778 -0.009992 -0.011913 -0.00070321 0.60849 1.7911 2.7243 1.8875 0.40813 1.9025 0.58414 0.7053 0.81394 0.61664 0 0.027013 0 0.0095117 0.01224 -1.4078 -0.40107 0.11412
1.4531 -0.0037567 -0.0034317 0.011508 -0.0080822 -0.018432 0.0068529 -0.010251 0.0016774 -0.01486 -0.0029493 0.0012728 0.61298 1.7902 2.7232 1.8885 0.40772 1.9018 0.58295 0.70575 0.81332 0.61548 0 0.02722 0 0.0091112 0.01272 -1.4089 -0.40206 0.097246
1.457 -0.0056752 -0.00014468 0.0003736 -0.0084628 -0.014759 0.0013355 -0.0090641 -0.0006554 -0.01306 0.005304 0.00024968 0.6246 1.7909 2.722 1.8896 0.40612 1.9033 0.58248 0.70486 0.81396 0.61436 0 0.027177 0 0.0085575 0.013277 -1.409 -0.40264 0.043822
1.4609 -0.0056319 0.0017402 -0.012427 -0.0050009 -0.00059255 -0.004411 0.0011363 -0.0017799 -0.0046107 0.0056029 -0.0029101 0.63874 1.7926 2.7219 1.8901 0.40426 1.9044 0.58225 0.70366 0.81537 0.61398 0 0.02673 0 0.0083527 0.01333 -1.4081 -0.40249 -0.014183
1.4648 -0.0036442 0.0015149 -0.021613 -0.00045487 0.014314 -0.0082396 0.012263 -0.00095935 0.0049774 -0.001031 -0.004519 0.64481 1.7937 2.7231 1.8897 0.4035 1.9038 0.58198 0.70317 0.81686 0.61465 0 0.026084 0 0.0086022 0.012694 -1.4072 -0.40174 -0.046965
1.4688 -0.00066678 -0.00017742 -0.02361 0.0013568 0.019665 -0.0093713 0.014517 -0.0001987 0.0092833 -0.0066785 -0.0023361 0.63845 1.7925 2.7242 1.8889 0.40422 1.9021 0.58201 0.70338 0.81791 0.61621 0 0.025633 0 0.0089259 0.011804 -1.4073 -0.40091 -0.043937
1.4727 0.0020781 -0.0018156 -0.017534 -0.0010658 0.012503 -0.0075758 0.0061563 -0.0017555 0.0065141 -0.0049122 0.0016707 0.62911 1.7898 2.7241 1.8883 0.40539 1.9016 0.58277 0.70329 0.81824 0.61806 0 0.025618 0 0.0088549 0.011359 -1.4083 -0.40054 -0.016177
1.4766 0.0036966 -0.0019286 -0.0055023 -0.005412 -0.0012522 -0.0029957 -0.004663 -0.0050877 0.00064054 0.0027437 0.0032657 0.63415 1.7877 2.7232 1.888 0.40564 1.9036 0.5841 0.70212 0.81786 0.61923 0 0.025947 0 0.0083281 0.011705 -1.4092 -0.40078 0.013973
1.4805 0.0038727 1.6858e-05 0.0076457 -0.0075446 -0.012312 0.0029751 -0.007935 -0.006865 -0.0027592 0.0089172 0.00058708 0.6631 1.788 2.7224 1.888 0.40471 1.9071 0.58514 0.70042 0.81701 0.61895 0 0.026295 0 0.0077951 0.012525 -1.4094 -0.40136 0.026544
1.4844 0.0028482 0.0032369 0.015964 -0.0051919 -0.015059 0.0073154 -0.0014461 -0.0043213 -0.0015885 0.0083679 -0.0036155 0.70648 1.7901 2.7226 1.888 0.40378 1.9096 0.58511 0.6997 0.81611 0.61723 0 0.026374 0 0.0078046 0.013112 -1.4091 -0.40186 0.012942
1.4883 0.0012927 0.0060013 0.015509 0.00011729 -0.010143 0.0069721 0.007776 0.0015521 0.0016833 0.0030469 -0.0047565 0.74088 1.7918 2.7229 1.8879 0.40416 1.9098 0.58406 0.70102 0.81559 0.61516 0 0.026128 0 0.0084555 0.012975 -1.4091 -0.40204 -0.021329
1.4922 7.7366e-05 0.0066008 0.0072789 0.0046122 -0.0017815 0.0016117 0.011191 0.0064852 0.0034079 -0.0009555 -0.0013416 0.74772 1.7914 2.7223 1.8882 0.40587 1.9083 0.58291 0.70377 0.81577 0.61415 0 0.02574 0 0.0092438 0.012242 -1.4099 -0.40195 -0.058666
1.4961 -0.00010995 0.0043786 -0.0026647 0.0056625 0.0061819 -0.0051951 0.0071415 0.0067755 0.0025262 -0.00065667 0.0032839 0.72972 1.7896 2.7203 1.889 0.4075 1.907 0.58258 0.70603 0.81669 0.61482 0 0.025493 0 0.0094793 0.011515 -1.4107 -0.40179 -0.075938
1.5 0.00080274 0.00018066 -0.0069493 0.0036938 0.01152 -0.0081517 0.0012885 0.0026452 0.00078931 0.00074756 0.0043639 0.70957 1.7885 2.7187 1.8902 0.40757 1.9071 0.5832 0.70622 0.81811 0.61636 0 0.025598 0 0.008905 0.011362 -1.4107 -0.40163 -0.055981
1.5039 0.0021169 -0.0040961 -0.0022117 0.0010615 0.012498 -0.0044036 -0.00053776 -0.0022151 -0.00015304 -0.001657 0.00073751 0.71108 1.7894 2.7192 1.8911 0.40604 1.9082 0.58418 0.70459 0.81951 0.61726 0 0.02608 0 0.0079448 0.011906 -1.4096 -0.40139 -5.4054e-05
1.5078 0.0027423 -0.0065866 0.0081785 -0.00055437 0.0076119 0.0038965 0.0013703 -0.0042575 -0.00090245 -0.0078682 -0.003958 0.73909 1.7915 2.7221 1.8911 0.40435 1.909 0.58494 0.70282 0.82021 0.61673 0 0.026759 0 0.0073339 0.012829 -1.4081 -0.40103 0.067863
1.5117 0.0019557 -0.0064656 0.016449 -0.0014033 -0.0023185 0.011043 0.002025 -0.0030524 -0.0030487 -0.012071 -0.0052145 0.77649 1.793 2.7254 1.8898 0.40395 1.9089 0.58537 0.70238 0.81964 0.61548 0 0.027354 0 0.0074612 0.013695 -1.4076 -0.40064 0.11196
1.5156 -9.1697e-06 -0.0042496 0.01613 -0.0025295 -0.012286 0.012085 -0.0013233 -0.00081817 -0.006185 -0.0088834 -0.0024908 0.8009 1.7927 2.7266 1.888 0.40494 1.9089 0.58569 0.70307 0.81778 0.61503 0 0.027667 0 0.0080286 0.014256 -1.4084 -0.40045 0.10666
1.5195 -0.0020435 -0.001293 0.0066127 -0.0039324 -0.015092 0.0063066 -0.0051937 0.00046975 -0.0071959 0.00013906 0.00026741 0.8054 1.7915 2.7251 1.8871 0.4061 1.9103 0.58583 0.70335 0.81546 0.61613 0 0.027721 0 0.0083456 0.014489 -1.4096 -0.40055 0.054546
1.5234 -0.002906 0.0010713 -0.0068361 -0.004351 -0.0070021 -0.0028092 -0.0037074 0.00095445 -0.0032902 0.00729 -0.0010023 0.80376 1.7911 2.7229 1.8877 0.4063 1.9131 0.58535 0.70207 0.81405 0.61796 0 0.027731 0 0.0079872 0.014438 -1.4099 -0.40076 -0.014429
1.5273 -0.0020695 0.0021593 -0.017132 -0.002946 0.0078899 -0.01054 0.0040655 0.0018623 0.004306 0.0064345 -0.0059508 0.81525 1.7916 2.7222 1.8892 0.40569 1.9157 0.58406 0.69982 0.81456 0.61884 0 0.027873 0 0.0072044 0.014107 -1.4092 -0.40078 -0.063109
1.5313 -3.0258e-05 0.0020549 -0.019872 -0.0007892 0.019544 -0.013886 0.011888 0.0032014 0.010389 -0.00050805 -0.010041 0.84381 1.7918 2.7239 1.8903 0.4054 1.9159 0.58254 0.69845 0.81671 0.61786 0 0.02806 0 0.0067037 0.013514 -1.4083 -0.40048 -0.071435
1.5352 0.0021069 0.0013563 -0.015053 -0.00013708 0.019514 -0.012386 0.012339 0.0032771 0.010214 -0.0054637 -0.0092826 0.87205 1.7902 2.726 1.8899 0.40617 1.9129 0.58183 0.69921 0.81887 0.61573 0 0.027961 0 0.0069968 0.01281 -1.4083 -0.40012 -0.046541
1.5391 0.0033807 0.00083169 -0.0057255 -0.0019671 0.0078025 -0.0071653 0.004765 0.00082316 0.0041299 -0.0026635 -0.0043728 0.87646 1.7875 2.7261 1.8882 0.40744 1.9084 0.58239 0.7014 0.81917 0.61404 0 0.027314 0 0.0079197 0.012269 -1.4091 -0.40013 -0.012981
1.543 0.0034858 0.0011171 0.0042849 -0.0044276 -0.0071738 -3.911e-05 -0.0036322 -0.0027719 -0.0024251 0.0053247 0.00019446 0.84996 1.7858 2.7238 1.8868 0.40795 1.9048 0.5834 0.7029 0.8171 0.61379 0 0.026267 0 0.0087608 0.012108 -1.4101 -0.40073 0.0063362
1.5469 0.0027621 0.0024303 0.011692 -0.0041762 -0.015504 0.0065324 -0.0050959 -0.0040973 -0.0038421 0.010439 0.00097288 0.81042 1.787 2.7211 1.8871 0.40713 1.904 0.58348 0.70219 0.8141 0.61451 0 0.02538 0 0.0088762 0.012332 -1.4101 -0.40168 0.0028598
1.5508 0.0018263 0.004337 0.014166 0.00039208 -0.013302 0.00962 0.00067605 -0.0010486 0.00058783 0.0077144 -0.0009601 0.78676 1.7903 2.7205 1.8894 0.40584 1.9057 0.58209 0.69973 0.81258 0.61507 0 0.025214 0 0.0082345 0.012737 -1.4092 -0.40241 -0.017783
1.5547 0.0011956 0.0057762 0.010954 0.0071822 -0.0044069 0.0072757 0.006446 0.0045612 0.006375 0.0003218 -0.0016304 0.79513 1.7931 2.7224 1.8922 0.40543 1.9079 0.58028 0.69748 0.81393 0.61496 0 0.025836 0 0.0074147 0.013097 -1.408 -0.4025 -0.043136
1.5586 0.0011008 0.0055393 0.003863 0.011817 0.0042625 0.0005558 0.0053619 0.0081455 0.0083516 -0.0042861 0.001045 0.82677 1.7933 2.7251 1.8933 0.40626 1.9085 0.57984 0.69704 0.81732 0.61483 0 0.026724 0 0.0070898 0.013321 -1.4076 -0.402 -0.05966
1.5625 0.0014516 0.0030596 -0.0027838 0.011261 0.0084727 -0.0061426 -0.0017258 0.0064557 0.0052829 -0.0026919 0.0047278 0.85778 1.7913 2.7262 1.8918 0.40726 1.9071 0.58141 0.69825 0.82038 0.61556 0 0.027203 0 0.0074807 0.01344 -1.408 -0.40132 -0.055131
1.5664 0.0018661 -0.0010114 -0.0043746 0.0062718 0.0083219 -0.0077362 -0.0074671 0.00065 0.00013764 0.0009647 0.0052494 0.87096 1.7898 2.7252 1.8885 0.40706 1.9051 0.58367 0.69959 0.82112 0.61705 0 0.027038 0 0.0082518 0.013478 -1.4086 -0.40089 -0.022454
1.5703 0.0017912 -0.0049683 0.00055339 0.00047548 0.0056315 -0.0024784 -0.0062433 -0.0047815 -0.003596 0.00011902 0.0014355 0.86934 1.7906 2.7235 1.8856 0.40555 1.9043 0.58451 0.69987 0.81949 0.6181 0 0.026612 0 0.0088838 0.013379 -1.4087 -0.40086 0.033064
1.5742 0.00079191 -0.0069841 0.0085271 -0.0028712 0.0012635 0.0061598 -0.00021807 -0.0061432 -0.0051622 -0.0062449 -0.0032774 0.87015 1.7928 2.7228 1.8847 0.40413 1.9049 0.58315 0.69936 0.81714 0.61756 0 0.026512 0 0.00913 0.013112 -1.4085 -0.40108 0.08942
1.5781 -0.0010733 -0.0062188 0.013083 -0.0032653 -0.004414 0.011813 0.0034924 -0.003579 -0.0060023 -0.011827 -0.0043656 0.88691 1.7938 2.7234 1.8858 0.40434 1.9058 0.58102 0.69925 0.8158 0.6156 0 0.026922 0 0.0091347 0.012799 -1.4084 -0.40137 0.11558
1.582 -0.0030737 -0.0033151 0.00942 -0.0024714 -0.0092814 0.010095 0.0012412 -0.000196 -0.0066975 -0.0096709 -0.001079 0.91714 1.7918 2.7243 1.8876 0.40614 1.9053 0.58048 0.70018 0.81586 0.6137 0 0.027429 0 0.0091604 0.012696 -1.4086 -0.40167 0.090721
1.5859 -0.0040866 6.6319e-05 -0.0018463 -0.0021527 -0.0093977 0.0019382 -0.0027844 0.0014089 -0.0055201 -4.5461e-05 0.0027419 0.94634 1.788 2.7243 1.8889 0.40788 1.9028 0.58238 0.70151 0.81645 0.61322 0 0.027445 0 0.0092524 0.012955 -1.4088 -0.402 0.021538
1.5898 -0.0032711 0.0023075 -0.014884 -0.0022977 -0.002491 -0.0073734 -0.0014441 0.0013641 -0.00062851 0.0092034 0.0028683 0.96228 1.7856 2.7236 1.8894 0.4079 1.9 0.58509 0.702 0.81669 0.61413 0 0.026817 0 0.0091961 0.013398 -1.4085 -0.40225 -0.057963
1.5938 -0.00070079 0.0027313 -0.022605 -0.0018863 0.0083785 -0.012416 0.0065027 0.0013599 0.0066347 0.010497 -0.00069429 0.96483 1.7864 2.723 1.8898 0.40621 1.8993 0.58601 0.70124 0.81665 0.61512 0 0.026003 0 0.0087969 0.013572 -1.4078 -0.4022 -0.10686
1.5977 0.0025315 0.0017949 -0.021193 -0.00063887 0.015639 -0.011359 0.013686 0.0018971 0.011581 0.0042319 -0.00381 0.96276 1.7896 2.7231 1.8906 0.40454 1.9017 0.58409 0.70012 0.81703 0.61499 0 0.02562 0 0.0081706 0.013109 -1.4073 -0.40168 -0.10305
1.6016 0.0048744 0.00060001 -0.01194 0.00039904 0.012986 -0.0063551 0.011249 0.0014269 0.010096 -0.0019445 -0.002993 0.96318 1.7924 2.7233 1.8915 0.40457 1.9057 0.58097 0.69989 0.81802 0.6139 0 0.025817 0 0.0077244 0.012104 -1.4075 -0.40084 -0.054891
1.6055 0.005196 0.00016669 0.00032678 0.00016075 0.0011645 -0.0010303 -0.0013863 -0.0015149 0.0028407 -0.0014865 0.0004551 0.96565 1.7927 2.7225 1.8917 0.40618 1.9082 0.57938 0.70082 0.81875 0.6132 0 0.026128 0 0.0078215 0.011141 -1.4082 -0.40014 0.0084341
1.6094 0.0034113 0.00091543 0.010332 -0.00082606 -0.01192 0.0021978 -0.014722 -0.0057537 -0.0048263 0.0041161 0.0017141 0.9665 1.791 2.7211 1.8908 0.40757 1.9074 0.58056 0.70188 0.81818 0.61394 0 0.025963 0 0.0084472 0.010875 -1.4086 -0.40004 0.05732
1.6133 0.00048582 0.002529 0.014689 -0.00056619 -0.017318 0.00286 -0.017841 -0.0078057 -0.0075436 0.007286 -0.0020418 0.96692 1.7891 2.7204 1.8895 0.40711 1.904 0.58312 0.70188 0.81639 0.61579 0 0.025251 0 0.0092038 0.011508 -1.4081 -0.40068 0.07638
1.6172 -0.0021315 0.0041354 0.012696 0.0023856 -0.012013 0.0015511 -0.0089105 -0.0052292 -0.0046852 0.002939 -0.0079123 0.97416 1.7882 2.7215 1.8889 0.405 1.9012 0.58456 0.70076 0.81483 0.61731 0 0.024562 0 0.0096446 0.012601 -1.4072 -0.40172 0.06596
1.6211 -0.0032747 0.0047043 0.0061548 0.0070515 -0.00066725 -0.00087847 0.0032319 0.00046047 -0.00043594 -0.0057556 -0.009687 0.99363 1.7879 2.7241 1.8896 0.4031 1.9014 0.5838 0.69977 0.81504 0.61735 0 0.024581 0 0.0096403 0.01341 -1.4066 -0.40264 0.036065
1.625 -0.0026106 0.0035568 -0.0012756 0.010383 0.0088746 -0.0032268 0.0079882 0.0046758 0.00071082 -0.010717 -0.0041945 1.0206 1.7872 2.726 1.8911 0.40302 1.9042 0.58218 0.70016 0.81691 0.61611 0 0.025429 0 0.0094437 0.013462 -1.4069 -0.4031 0.0013842
1.6289 -0.00073804 0.00080971 -0.0054259 0.0097171 0.011662 -0.0037951 0.0031071 0.0039255 -0.0017175 -0.0076586 0.0050696 1.0417 1.7862 2.7254 1.8919 0.40455 1.9067 0.58196 0.70192 0.81859 0.61479 0 0.026532 0 0.0094133 0.012902 -1.4077 -0.40302 -0.021442
1.6328 0.001164 -0.0025264 -0.0037961 0.0050753 0.0080253 -0.0012932 -0.004216 -0.00083307 -0.0043465 -0.0005622 0.011045 1.0468 1.7862 2.7226 1.8911 0.40593 1.9062 0.58386 0.70377 0.8181 0.61442 0 0.027143 0 0.0096695 0.012321 -1.408 -0.40258 -0.019512
1.6367 0.0019579 -0.0049801 0.0024829 -0.00084604 0.0013798 0.0036262 -0.0057152 -0.0051019 -0.0040207 0.0029401 0.0098941 1.0399 1.7882 2.7198 1.8889 0.40575 1.9033 0.58638 0.70436 0.81546 0.61497 0 0.027015 0 0.010003 0.012252 -1.4077 -0.40197 0.0065457
1.6406 0.0011428 -0.0054276 0.0087256 -0.0048898 -0.0050732 0.0079763 -0.00053126 -0.005142 -0.0011117 7.8238e-05 0.0044715 1.0366 1.7909 2.7191 1.8867 0.40435 1.9009 0.58728 0.70352 0.81288 0.61568 0 0.026558 0 0.010095 0.01275 -1.4071 -0.40132 0.037319
1.6445 -0.00088027 -0.0037783 0.0095235 -0.0057577 -0.0093711 0.0082617 0.0050413 -0.0013513 0.0013995 -0.0041397 0.0009143 1.0503 1.7923 2.7209 1.8858 0.40347 1.9022 0.58592 0.70219 0.81289 0.61601 0 0.026372 0 0.0098123 0.013403 -1.4074 -0.40083 0.044172
1.6484 -0.0030394 -0.0010358 0.0026634 -0.0044714 -0.0098713 0.0033252 0.005447 0.0025455 0.0016439 -0.0028576 0.0020485 1.0796 1.7911 2.7233 1.8862 0.4043 1.907 0.58381 0.70133 0.81588 0.6162 0 0.026651 0 0.0092994 0.013699 -1.4086 -0.40071 0.011453
1.6523 -0.0042097 0.0013398 -0.0089046 -0.0029637 -0.0052104 -0.0043614 0.0020929 0.0033895 0.00089375 0.0044765 0.0046299 1.1086 1.7887 2.7243 1.887 0.4062 1.9118 0.58298 0.70098 0.81961 0.61675 0 0.027062 0 0.0088056 0.013441 -1.41 -0.40107 -0.046277
1.6563 -0.0038488 0.0023301 -0.018799 -0.0024149 0.0037266 -0.010346 0.00098815 0.0014211 0.0015537 0.010937 0.0032891 1.1224 1.7875 2.7236 1.887 0.40733 1.913 0.58394 0.70054 0.82107 0.61768 0 0.027181 0 0.0084494 0.012876 -1.4106 -0.40172 -0.090277
1.6602 -0.0022533 0.0019011 -0.021395 -0.0027496 0.012272 -0.011445 0.0049008 -0.000649 0.0036091 0.0094765 -0.0031378 1.1213 1.7887 2.7222 1.8865 0.40652 1.9105 0.58522 0.69975 0.81911 0.61833 0 0.026973 0 0.0081647 0.012483 -1.4099 -0.40216 -0.086372
1.6641 -0.00029447 0.00087634 -0.01525 -0.0032331 0.014043 -0.0077643 0.009402 -0.00088277 0.0039815 0.00085521 -0.0097641 1.1208 1.791 2.7214 1.8862 0.40452 1.9071 0.58504 0.69916 0.81532 0.61799 0 0.026817 0 0.0078616 0.012626 -1.4088 -0.40194 -0.033826
1.668 0.0011423 0.00032199 -0.0034252 -0.0031383 0.0061401 -0.0019532 0.007663 7.7346e-05 -3.2146e-05 -0.0066613 -0.010365 1.1372 1.7918 2.7214 1.8872 0.40326 1.9067 0.58312 0.69956 0.81251 0.61667 0 0.027054 0 0.0076083 0.013312 -1.4082 -0.40107 0.031445
1.6719 0.0016133 0.00089401 0.0089153 -0.0018868 -0.0071957 0.0031849 -0.00128 0.00043557 -0.0069377 -0.0057913 -0.0037345 1.1712 1.7901 2.7215 1.8895 0.40391 1.9096 0.58097 0.7009 0.81226 0.61504 0 0.027571 0 0.0076189 0.014189 -1.4083 -0.40008 0.063926
1.6758 0.001212 0.0025007 0.017342 0.00093362 -0.016759 0.0063244 -0.010365 -0.00011509 -0.011438 0.0020934 0.0049593 1.2067 1.7878 2.7212 1.8922 0.40581 1.9126 0.58026 0.70209 0.81397 0.61383 0 0.027866 0 0.0080409 0.014748 -1.4087 -0.39968 0.043652
1.6797 0.00035233 0.0043602 0.019603 0.005114 -0.01543 0.0073665 -0.01144 0.00011782 -0.0092708 0.0083711 0.0091936 1.2242 1.7874 2.7209 1.8939 0.40709 1.9121 0.58128 0.70204 0.81583 0.61318 0 0.027544 0 0.0087557 0.014607 -1.4087 -0.40022 -0.010045
1.6836 -0.00051578 0.0053587 0.015694 0.0092443 -0.0040768 0.0063916 -0.0040281 0.0024953 -0.0017082 0.0061976 0.0072249 1.2181 1.7898 2.7215 1.894 0.40653 1.9074 0.58283 0.70077 0.81666 0.61281 0 0.026733 0 0.0094065 0.013728 -1.4081 -0.40138 -0.056463
1.6875 -0.001074 0.0045823 0.0075973 0.011 0.0091383 0.0035061 0.0038038 0.0056919 0.0051236 -0.0024443 0.0031334 1.2013 1.793 2.7227 1.8927 0.40466 1.9019 0.58364 0.69956 0.81665 0.61256 0 0.02598 0 0.0096512 0.012469 -1.4078 -0.40243 -0.065928
1.6914 -0.0011828 0.001865 -0.0010295 0.0086528 0.015458 -0.00027354 0.0038133 0.0064219 0.0057674 -0.0090573 0.0020852 1.1935 1.794 2.7235 1.891 0.40313 1.8998 0.58362 0.69962 0.81651 0.61274 0 0.02575 0 0.0094163 0.011419 -1.4082 -0.40278 -0.039144
1.6953 -0.00089631 -0.0019205 -0.0059758 0.0027303 0.012155 -0.0026721 -0.0036072 0.0029114 0.00040287 -0.0075943 0.0050752 1.2044 1.7919 2.7229 1.8895 0.4031 1.9026 0.58357 0.70087 0.81638 0.61371 0 0.026012 0 0.0089225 0.01108 -1.4091 -0.4024 -0.0005633
1.6992 -0.00046288 -0.0051241 -0.0048187 -0.0038664 0.0034335 -0.0015786 -0.0097416 -0.0025911 -0.0056328 -0.00039023 0.0085448 1.2276 1.7884 2.7213 1.8884 0.40435 1.9076 0.58398 0.70197 0.81575 0.61527 0 0.026324 0 0.0084721 0.011557 -1.4098 -0.40176 0.0236
1.7031 -0.00023789 -0.0061649 0.0008701 -0.0077623 -0.0042857 0.0027017 -0.0068256 -0.0053522 -0.0071062 0.0050262 0.0087482 1.2476 1.786 2.7201 1.8877 0.40571 1.9105 0.58428 0.70175 0.8144 0.61666 0 0.026285 0 0.0082093 0.012479 -1.4096 -0.40141 0.022145
1.707 -0.00047305 -0.0045198 0.0057774 -0.0075653 -0.0075169 0.0068216 0.0035751 -0.0026229 -0.0035137 0.0042975 0.0057572 1.2544 1.7856 2.7207 1.8871 0.40636 1.9093 0.58348 0.70048 0.81313 0.61719 0 0.025912 0 0.0080755 0.013227 -1.4088 -0.40156 -9.241e-05
1.7109 -0.0010957 -0.0011444 0.004375 -0.0047176 -0.0067127 0.0066884 0.012069 0.0034068 0.0013488 0.00043937 0.0028273 1.2513 1.7862 2.7225 1.8867 0.40642 1.9052 0.58147 0.69968 0.81318 0.61688 0 0.025572 0 0.0079713 0.01334 -1.4081 -0.40203 -0.030994
1.7148 -0.0016713 0.0020898 -0.0045336 -0.0019998 -0.0035616 0.0010396 0.011211 0.0073578 0.0038122 -0.00045985 0.0022666 1.2503 1.7863 2.724 1.8868 0.40642 1.9016 0.57948 0.70057 0.815 0.6164 0 0.025602 0 0.0079275 0.01281 -1.4081 -0.40248 -0.058141
1.7188 -0.00163 0.0036207 -0.01609 -0.0011247 0.0012758 -0.006998 0.0030718 0.0055886 0.003721 0.0032395 0.0027641 1.2607 1.7859 2.7239 1.8873 0.40651 1.9002 0.57902 0.70271 0.81753 0.61633 0 0.025993 0 0.0080858 0.012054 -1.4085 -0.40272 -0.070391
1.7227 -0.000621 0.0031927 -0.022426 -0.0016239 0.0073164 -0.012082 -0.0033761 -0.00049654 0.0034063 0.0067281 0.0012155 1.2827 1.7863 2.7225 1.8879 0.40621 1.9005 0.5805 0.70431 0.81917 0.61652 0 0.026429 0 0.0085038 0.011587 -1.4088 -0.40279 -0.059497
1.7266 0.0012471 0.0018763 -0.018401 -0.0018286 0.012109 -0.010826 -0.0020116 -0.0059298 0.0040503 0.0045494 -0.0032025 1.3083 1.7884 2.7212 1.8885 0.40516 1.9008 0.58287 0.70389 0.81924 0.61634 0 0.026578 0 0.0090009 0.011661 -1.4086 -0.40282 -0.025857
1.7305 0.0034263 0.00114 -0.0054579 -0.00069123 0.01161 -0.0043235 0.0041963 -0.0068032 0.0040464 -0.0025361 -0.0075526 1.3294 1.7908 2.721 1.8888 0.40377 1.9008 0.58459 0.70171 0.8186 0.61542 0 0.026351 0 0.0092432 0.012123 -1.4084 -0.40283 0.016611
1.7344 0.0051583 0.0017491 0.0094655 0.001418 0.0039099 0.0030617 0.0070388 -0.003397 0.0013403 -0.0077189 -0.0080991 1.3435 1.7917 2.7213 1.8888 0.40301 1.9016 0.585 0.6995 0.81854 0.61422 0 0.02591 0 0.0090248 0.012588 -1.4085 -0.40273 0.045202
1.7383 0.0057689 0.00333 0.018892 0.0034736 -0.0074147 0.0072692 0.0024763 0.00096828 -0.0031678 -0.0055127 -0.0044284 1.3541 1.7901 2.721 1.8888 0.40347 1.9043 0.58459 0.69886 0.81926 0.61361 0 0.025516 0 0.0084873 0.01273 -1.4091 -0.4024 0.043248
1.7422 0.004929 0.0047991 0.019509 0.0049499 -0.014695 0.0071796 -0.0048781 0.0036051 -0.0055584 0.0018255 -3.0826e-05 1.366 1.7879 2.7199 1.8886 0.40471 1.9082 0.58408 0.69986 0.81954 0.61409 0 0.025385 0 0.0080417 0.012486 -1.4096 -0.40186 0.013426
1.7461 0.0028407 0.0051564 0.013247 0.0059879 -0.012131 0.0043683 -0.007039 0.0045766 -0.0028092 0.0062647 0.0014231 1.3803 1.7875 2.719 1.8884 0.40567 1.911 0.58362 0.70117 0.81808 0.61529 0 0.025633 0 0.0080316 0.012044 -1.4094 -0.40129 -0.023483
1.75 0.00027578 0.0039969 0.0047599 0.0065621 -0.0010601 0.00098568 -0.0016584 0.0053508 0.0034554 0.002588 1.6147e-05 1.394 1.7897 2.7197 1.8879 0.40571 1.9107 0.58288 0.70147 0.81508 0.61642 0 0.026241 0 0.008432 0.011695 -1.4087 -0.40093 -0.044704
1.7539 -0.0016639 0.0015342 -0.0019002 0.0059171 0.010712 -0.0017743 0.0053309 0.0061165 0.0078217 -0.0057061 -0.00066878 1.4023 1.7926 2.7219 1.8874 0.40526 1.9079 0.58185 0.7006 0.8124 0.61698 0 0.027003 0 0.0088659 0.011674 -1.4079 -0.4009 -0.042361
1.7578 -0.0020842 -0.0015978 -0.0048944 0.0032261 0.01524 -0.0034595 0.006367 0.0052283 0.0061745 -0.0098559 0.0022662 1.4028 1.7936 2.724 1.8872 0.40531 1.9047 0.58125 0.69947 0.8119 0.61709 0 0.02754 0 0.0089396 0.012063 -1.4075 -0.40113 -0.02629
1.7617 -0.00087781 -0.0044776 -0.0042963 -0.0011246 0.010675 -0.0035035 0.0007524 0.0015208 -0.00011086 -0.0051534 0.0075766 1.398 1.792 2.7244 1.8877 0.40627 1.9034 0.58183 0.699 0.81368 0.61706 0 0.027489 0 0.0085942 0.012749 -1.4074 -0.4014 -0.012009
1.7656 0.0011045 -0.0060294 -0.0013316 -0.0051708 0.0018674 -0.0013891 -0.0045181 -0.0033527 -0.00536 0.0039182 0.011015 1.3946 1.7898 2.7229 1.8892 0.40748 1.9038 0.58333 0.69933 0.81601 0.61696 0 0.026783 0 0.0081513 0.013442 -1.4074 -0.40147 -0.0071991
1.7695 0.0025509 -0.0054098 0.0018844 -0.0066477 -0.0046391 0.0021622 -0.0025714 -0.0056746 -0.0051129 0.0083959 0.0098079 1.4 1.7892 2.7212 1.8913 0.40786 1.9043 0.58439 0.70004 0.81699 0.61659 0 0.025792 0 0.0080107 0.013777 -1.4074 -0.40125 -0.00951
1.7734 0.0025923 -0.002613 0.0026719 -0.0048633 -0.0059347 0.0046978 0.0055473 -0.003181 -0.00032873 0.0043772 0.0054694 1.4163 1.7909 2.7209 1.8929 0.40705 1.9034 0.58384 0.70088 0.81633 0.61602 0 0.025097 0 0.0082834 0.013519 -1.4075 -0.40089 -0.014696
1.7773 0.0014356 0.0011993 -0.0009128 -0.0013477 -0.0035949 0.0035438 0.011782 0.0023058 0.0039756 -0.0029427 0.0018619 1.4385 1.7927 2.7223 1.8934 0.40587 1.9012 0.58203 0.70208 0.81538 0.61573 0 0.025056 0 0.008706 0.012759 -1.4081 -0.40069 -0.022999
1.7813 0.00018896 0.0041648 -0.0082476 0.001408 -0.00038058 -0.0016633 0.0097394 0.0061743 0.0040395 -0.0051192 0.00079365 1.4566 1.7924 2.7238 1.8925 0.40552 1.8993 0.58072 0.70383 0.81556 0.61616 0 0.025524 0 0.0089101 0.01193 -1.4086 -0.40089 -0.035613
1.7852 -7.8059e-06 0.0048821 -0.015583 0.0019429 0.0027694 -0.0079638 0.0015813 0.0052298 0.00094396 0.00022673 0.00027741 1.4641 1.7899 2.7239 1.8907 0.40641 1.8989 0.58148 0.70569 0.8168 0.617 0 0.026 0 0.0087817 0.011555 -1.4086 -0.40143 -0.046896
1.7891 0.0011602 0.0034269 -0.01798 0.00073189 0.0062105 -0.011006 -0.0044524 0.00063466 -0.0011399 0.0068512 -0.0024745 1.4644 1.7875 2.7224 1.889 0.40769 1.9 0.58403 0.7067 0.81773 0.6173 0 0.0261 0 0.0085593 0.011855 -1.4078 -0.40192 -0.044805
1.793 0.003023 0.001323 -0.012727 -0.00061047 0.008997 -0.0084819 -0.0030907 -0.0033807 0.0002095 0.0069028 -0.0067921 1.4701 1.7874 2.7206 1.8884 0.40799 1.9013 0.5863 0.70631 0.81734 0.61631 0 0.025889 0 0.008572 0.012537 -1.4067 -0.4019 -0.022866
1.7969 0.0045084 0.00037301 -0.0015135 -0.00076764 0.0082823 -0.0019965 0.0024138 -0.0036491 0.0031927 -0.00022609 -0.008238 1.4931 1.7891 2.7201 1.889 0.40674 1.902 0.58626 0.70501 0.81619 0.61449 0 0.025757 0 0.0088769 0.012978 -1.4064 -0.40121 0.0083142
1.8008 0.0048799 0.0012625 0.010516 0.00061658 0.0022467 0.0043273 0.0043614 -0.00079757 0.0042692 -0.0070328 -0.0031845 1.5338 1.7906 2.7208 1.8899 0.40462 1.9026 0.58381 0.70396 0.81596 0.61329 0 0.025974 0 0.0091595 0.012714 -1.4072 -0.40016 0.025055
1.8047 0.0040199 0.0030887 0.018102 0.0032947 -0.0065818 0.0071434 -0.00033409 0.0020168 0.0025213 -0.0061009 0.006481 1.5778 1.79 2.7218 1.8902 0.40298 1.9038 0.58093 0.70384 0.81756 0.61378 0 0.026364 0 0.009015 0.011835 -1.4085 -0.39941 0.010375
1.8086 0.0022061 0.0041764 0.018901 0.006839 -0.011992 0.0060797 -0.006369 0.0026663 0.0007521 0.0015837 0.013968 1.6059 1.788 2.7221 1.8893 0.40263 1.9054 0.57983 0.70417 0.82 0.61553 0 0.026471 0 0.0083532 0.01096 -1.4092 -0.3995 -0.028177
1.8125 -0.00016353 0.0034272 0.014102 0.010383 -0.0091347 0.0031784 -0.0059605 0.0019403 0.0019766 0.0074135 0.013536 1.6089 1.7867 2.7221 1.8879 0.40336 1.9067 0.58109 0.70384 0.82118 0.61678 0 0.026031 0 0.0075369 0.010763 -1.4087 -0.4004 -0.061404
1.8164 -0.0025351 0.0010546 0.0068213 0.012202 0.0006804 0.00067185 0.0020668 0.001911 0.0053639 0.0043698 0.0059455 1.5952 1.7877 2.7222 1.887 0.4043 1.9066 0.58336 0.70238 0.81992 0.61615 0 0.025295 0 0.0070977 0.011456 -1.4077 -0.40156 -0.061786
1.8203 -0.0040468 -0.0017934 0.00010953 0.010274 0.010453 -0.00053169 0.010307 0.0029625 0.0065389 -0.0052602 -0.0022432 1.5841 1.7901 2.7229 1.8875 0.40475 1.9059 0.58472 0.70062 0.81714 0.61406 0 0.024855 0 0.0072723 0.012647 -1.4074 -0.40226 -0.026559
1.8242 -0.0037634 -0.0039913 -0.0040435 0.0039735 0.013245 -0.00058733 0.010482 0.0031032 0.0023383 -0.012069 -0.0049703 1.59 1.7915 2.7234 1.8891 0.40458 1.9059 0.58437 0.69993 0.81505 0.61243 0 0.025124 0 0.0077818 0.013684 -1.4084 -0.40212 0.020656
1.8281 -0.0014115 -0.005041 -0.0048807 -0.0045893 0.0079061 0.00025778 0.002577 0.00045654 -0.005081 -0.0093247 -0.0021739 1.6123 1.7906 2.7228 1.8908 0.4041 1.908 0.5829 0.70089 0.81503 0.61279 0 0.02597 0 0.0080653 0.014168 -1.41 -0.40134 0.05035
1.832 0.0020008 -0.0049322 -0.0030591 -0.0113 -0.00054264 0.0017883 -0.0047285 -0.003958 -0.0095857 0.00013173 0.0010089 1.6385 1.7886 2.7214 1.8915 0.40359 1.9114 0.58137 0.70259 0.81644 0.61476 0 0.026836 0 0.0077681 0.014186 -1.411 -0.40052 0.049679
1.8359 0.0045022 -0.003702 -0.00082645 -0.012796 -0.0058557 0.0030746 -0.0031543 -0.0065686 -0.0069365 0.0071997 0.00018955 1.6581 1.7875 2.72 1.8907 0.40322 1.9143 0.58032 0.70342 0.81746 0.61634 0 0.027215 0 0.0070536 0.014106 -1.4108 -0.40012 0.027115
1.8398 0.0044975 -0.0013691 -0.0012247 -0.0090416 -0.005715 0.0023363 0.0062267 -0.0047309 0.00077267 0.0062379 -0.0036695 1.6718 1.7885 2.7198 1.8892 0.40316 1.9145 0.5798 0.70257 0.81693 0.61587 0 0.027027 0 0.006467 0.014167 -1.4097 -0.40027 -0.0011014
1.8438 0.0021361 0.0016586 -0.0059359 -0.003347 -0.0023457 -0.0016334 0.013888 0.00026759 0.0068487 0.00056525 -0.0058133 1.6891 1.7904 2.7208 1.8879 0.4037 1.9118 0.58 0.7007 0.81541 0.61376 0 0.026594 0 0.0064792 0.014261 -1.409 -0.40069 -0.025301
1.8477 -0.00058388 0.004307 -0.013182 0.00032291 0.0010451 -0.0076107 0.011761 0.004058 0.0063122 -0.0020284 -0.003431 1.7157 1.7912 2.7219 1.8875 0.40494 1.9078 0.58137 0.69929 0.8144 0.61213 0 0.026288 0 0.0071144 0.014102 -1.4089 -0.40106 -0.04303
1.8516 -0.0012987 0.0052843 -0.017959 0.0003924 0.0034883 -0.011906 0.0015903 0.0032937 0.00043704 0.0015677 0.00093241 1.746 1.7904 2.7223 1.8882 0.40645 1.9046 0.5839 0.69925 0.81464 0.61271 0 0.026242 0 0.0079683 0.013578 -1.4091 -0.40122 -0.05005
1.8555 0.00077531 0.0040801 -0.015308 -0.001579 0.0057582 -0.010929 -0.0071523 -0.0010949 -0.0049487 0.0063487 0.0021344 1.7675 1.7892 2.7221 1.8892 0.40736 1.9032 0.58643 0.70026 0.81534 0.6152 0 0.026345 0 0.0085678 0.012916 -1.4088 -0.40124 -0.0377
1.8594 0.0041148 0.0016061 -0.0043995 -0.0028285 0.0075715 -0.0043801 -0.0073499 -0.0048221 -0.0053691 0.0052952 -0.0016682 1.7736 1.7892 2.722 1.89 0.40702 1.9036 0.58709 0.70135 0.81516 0.61749 0 0.026452 0 0.0087319 0.012505 -1.4079 -0.40128 -0.0037374
1.8633 0.0060775 -0.00028882 0.010077 -0.0018987 0.0066486 0.0040021 -0.0013467 -0.0044016 -0.0016195 -0.001992 -0.0065684 1.7715 1.7905 2.7225 1.89 0.40557 1.9053 0.58492 0.70187 0.81366 0.6177 0 0.026523 0 0.008631 0.012552 -1.4073 -0.40138 0.035691
1.8672 0.005021 -0.00021207 0.020801 0.00060476 0.0013683 0.0091343 0.0024281 -0.00033564 0.0020191 -0.008129 -0.006789 1.7754 1.7917 2.7232 1.8893 0.40399 1.9076 0.58104 0.70196 0.81197 0.61584 0 0.026585 0 0.0085432 0.012913 -1.4076 -0.4015 0.051432
1.8711 0.001536 0.0015993 0.02285 0.0032484 -0.0059956 0.0084753 -0.00076969 0.0037182 0.0027569 -0.0059654 -0.0008477 1.7926 1.7914 2.7232 1.8883 0.40335 1.9097 0.57811 0.70203 0.81165 0.61362 0 0.026609 0 0.0085721 0.013251 -1.4085 -0.40156 0.025592
1.875 -0.0021992 0.0033752 0.016822 0.0052074 -0.0098516 0.0036668 -0.0068205 0.0046427 0.0018023 0.0029608 0.0066359 1.8154 1.7897 2.7222 1.8874 0.40398 1.9106 0.57825 0.70206 0.81323 0.61275 0 0.026507 0 0.0085926 0.01335 -1.4092 -0.40154 -0.027002
1.8789 -0.0042414 0.0031746 0.0076878 0.0062964 -0.0061398 -0.0013399 -0.0078053 0.0024988 0.0019265 0.0091941 0.0095283 1.8282 1.7883 2.7211 1.8871 0.40536 1.9094 0.58126 0.70159 0.81567 0.61349 0 0.026247 0 0.0084402 0.013256 -1.4089 -0.40151 -0.064637
1.8828 -0.0042155 0.00041932 0.00074371 0.0059813 0.0031685 -0.0036378 -0.0014185 -0.00032644 0.0033688 0.0051063 0.0063524 1.8237 1.7882 2.7209 1.8879 0.40662 1.9061 0.58482 0.70045 0.81736 0.61475 0 0.025952 0 0.0081261 0.01314 -1.408 -0.4015 -0.051995
1.8867 -0.0031113 -0.0036273 -0.0017771 0.0031293 0.010943 -0.0030703 0.006042 -0.0020156 0.00317 -0.0066439 0.0015431 1.8119 1.7891 2.7216 1.8894 0.40733 1.9024 0.58655 0.69917 0.81752 0.61543 0 0.025826 0 0.0078538 0.013035 -1.4074 -0.40153 0.0075082
1.8906 -0.0020231 -0.0067602 -0.0010365 -0.0026712 0.010973 -0.0012095 0.0066346 -0.0028521 -0.0010987 -0.015226 0.00056346 1.8125 1.7897 2.7225 1.891 0.40759 1.9006 0.58584 0.6987 0.8167 0.61545 0 0.026 0 0.0078262 0.012787 -1.4078 -0.40158 0.071335
1.8945 -0.001204 -0.0073226 0.00045878 -0.00957 0.0035931 0.00065019 -7.2285e-05 -0.0039173 -0.0075523 -0.012443 0.0041724 1.8378 1.7897 2.7227 1.892 0.40768 1.902 0.58405 0.69941 0.81604 0.61539 0 0.026439 0 0.0080447 0.012267 -1.4086 -0.40163 0.091984
1.8984 -0.00026491 -0.0051486 0.00085758 -0.013837 -0.0046858 0.0021596 -0.0060869 -0.0049167 -0.010889 -0.00097444 0.0078895 1.8814 1.7897 2.7224 1.8919 0.40753 1.9057 0.58286 0.7007 0.81617 0.61566 0 0.027018 0 0.008303 0.01165 -1.409 -0.40171 0.055617
1.9023 0.00095 -0.0014128 -0.00056456 -0.012529 -0.0072164 0.0029724 -0.0036788 -0.0040517 -0.0075655 0.0085699 0.0070017 1.9231 1.7905 2.7223 1.8912 0.40682 1.9091 0.58279 0.70148 0.81685 0.61598 0 0.027632 0 0.0083851 0.011405 -1.4086 -0.4018 -0.0092664
1.9063 0.0019504 0.0022557 -0.0038305 -0.0061964 -0.0030049 0.0020257 0.0058075 -0.00029738 0.00016062 0.0085583 0.0015695 1.9468 1.7918 2.7228 1.8907 0.40553 1.9094 0.58302 0.70127 0.81748 0.61594 0 0.028207 0 0.008277 0.011937 -1.4082 -0.40184 -0.059029
1.9102 0.002151 0.0046345 -0.0082316 0.0011401 0.0032147 -0.0014804 0.012934 0.0046129 0.0058994 0.0016182 -0.0038647 1.9528 1.7924 2.7236 1.8908 0.40428 1.9063 0.58262 0.70055 0.81781 0.61572 0 0.028601 0 0.0081845 0.013171 -1.4084 -0.4017 -0.070727
1.9141 0.001715 0.0052702 -0.011784 0.0050897 0.0061565 -0.0063112 0.010205 0.0071428 0.0051412 -0.0031545 -0.0052427 1.9548 1.7913 2.7238 1.8914 0.40412 1.9013 0.58159 0.70019 0.818 0.61592 0 0.028588 0 0.0083377 0.014469 -1.4094 -0.40133 -0.054097
1.918 0.001613 0.0044014 -0.011513 0.0043752 0.0048081 -0.0090494 0.0002965 0.0052679 -0.00048503 -0.00050108 -0.0030125 1.9652 1.7892 2.7232 1.8916 0.40554 1.8972 0.58066 0.70046 0.81824 0.61674 0 0.028029 0 0.0087592 0.015035 -1.4101 -0.40083 -0.033365
1.9219 0.0026577 0.0027318 -0.0054012 0.001514 0.0022272 -0.0065805 -0.0066533 0.00074531 -0.005067 0.005558 -0.00091822 1.9838 1.7882 2.7228 1.8908 0.40793 1.8959 0.58042 0.70073 0.81842 0.61743 0 0.027102 0 0.0092124 0.014508 -1.4094 -0.40045 -0.021939
1.9258 0.0044615 0.0011824 0.0052871 0.00017863 0.0013032 0.00077956 -0.0039474 -0.0022352 -0.0043644 0.0068618 -0.0012604 2.0002 1.789 2.7233 1.8892 0.40976 1.8975 0.58075 0.70026 0.81834 0.61701 0 0.026299 0 0.0093826 0.01324 -1.4077 -0.40048 -0.016069
1.9297 0.0054975 0.0005495 0.015752 0.0018848 0.0016159 0.0087483 0.0044222 -0.00086631 0.00034788 0.00077831 -0.0022099 2.0057 1.7906 2.7242 1.888 0.40969 1.9009 0.58127 0.69912 0.81803 0.61546 0 0.026091 0 0.009139 0.012047 -1.4062 -0.40105 -0.0094173
1.9336 0.0043929 0.00107 0.020498 0.0051033 0.00078418 0.012166 0.0081823 0.0037641 0.0042926 -0.0065484 -0.00026607 2.0034 1.7909 2.7242 1.888 0.40762 1.9041 0.58203 0.69821 0.81782 0.61406 0 0.026501 0 0.0086502 0.0116 -1.4063 -0.40201 -0.0070506
1.9375 0.0012987 0.0021556 0.017285 0.0072636 -0.0016958 0.0091453 0.0021284 0.0078898 0.0044681 -0.0070531 0.0050302 2.0048 1.7891 2.7225 1.8892 0.4048 1.9054 0.58351 0.69836 0.81788 0.61429 0 0.027029 0 0.0082492 0.011981 -1.4077 -0.40293 -0.020049
1.9414 -0.0020131 0.002627 0.0087974 0.00724 -0.0030149 0.0024715 -0.0080023 0.0085927 0.0023123 -5.3901e-05 0.0096928 2.0184 1.7869 2.7201 1.8909 0.40302 1.9039 0.58572 0.69937 0.81798 0.61628 0 0.027049 0 0.0081592 0.012713 -1.409 -0.40333 -0.04655
1.9453 -0.0035108 0.0014606 0.00046517 0.0057682 -6.4677e-05 -0.0030026 -0.01167 0.0060111 0.0011199 0.0064865 0.0090994 2.0413 1.7864 2.7193 1.8919 0.40326 1.8999 0.58765 0.70017 0.81765 0.6184 0 0.026383 0 0.0083089 0.013207 -1.4089 -0.40301 -0.063308
1.9492 -0.0025251 -0.0014068 -0.0036649 0.0037883 0.0063681 -0.0044138 -0.0050546 0.0023075 0.0015946 0.0044136 0.0029875 2.0626 1.7885 2.7212 1.8921 0.40507 1.8957 0.58785 0.69995 0.81678 0.61876 0 0.025498 0 0.008396 0.013201 -1.4075 -0.40215 -0.042353
1.9531 -0.00018513 -0.0048325 -0.0034376 0.001026 0.011224 -0.0026395 0.0046856 -0.00093982 0.00093395 -0.0055552 -0.0039034 2.0744 1.7915 2.7245 1.8917 0.40697 1.8939 0.58585 0.69902 0.81587 0.61703 0 0.025122 0 0.0081569 0.012864 -1.4061 -0.40127 0.02035
1.957 0.0016516 -0.0070476 -0.001637 -0.0033511 0.0096469 -0.00053691 0.0072068 -0.0038119 -0.0033621 -0.014107 -0.0064321 2.079 1.793 2.7266 1.8913 0.4076 1.8964 0.5829 0.69856 0.81558 0.61486 0 0.025602 0 0.0076202 0.012536 -1.4061 -0.40087 0.093335
1.9609 0.0019214 -0.0067192 -0.00103 -0.0088017 0.0019539 2.3347e-05 0.00037695 -0.0066462 -0.0094248 -0.012839 -0.0040496 2.0862 1.7922 2.7258 1.8912 0.40669 1.9023 0.58103 0.69942 0.81606 0.61438 0 0.026594 0 0.0071269 0.01242 -1.4075 -0.40107 0.13003
1.9648 0.000971 -0.0037912 -0.0023794 -0.012732 -0.0061347 -0.00077303 -0.007275 -0.0083402 -0.011786 -0.0028692 -0.00089119 2.1026 1.7905 2.7233 1.8907 0.40508 1.9081 0.58129 0.7011 0.81676 0.61614 0 0.027362 0 0.0070752 0.012476 -1.4089 -0.40156 0.10515
1.9688 -0.0001063 0.00044644 -0.0048244 -0.012353 -0.0085041 -0.0020825 -0.005924 -0.0069207 -0.006784 0.0065638 -0.001019 2.1262 1.7899 2.7219 1.8896 0.40395 1.9102 0.58284 0.70221 0.81698 0.61863 0 0.027406 0 0.007577 0.012569 -1.4094 -0.40184 0.034787
1.9727 -0.00057177 0.0040796 -0.0073588 -0.0074436 -0.0040161 -0.0039926 0.0044987 -0.0020867 0.0030138 0.007806 -0.0041113 2.1499 1.7907 2.7232 1.8879 0.40386 1.9075 0.58384 0.70175 0.81657 0.61978 0 0.026836 0 0.0083077 0.012644 -1.4089 -0.40165 -0.037114
1.9766 -0.00048415 0.005612 -0.0093469 -0.0010468 0.0029363 -0.0070805 0.013738 0.0033094 0.010415 0.0022568 -0.006249 2.1702 1.7916 2.7257 1.8865 0.40437 1.9027 0.58333 0.70019 0.81607 0.61883 0 0.026192 0 0.0086975 0.012756 -1.4085 -0.40115 -0.072426
1.9805 -0.00023744 0.0047164 -0.0097699 0.0029381 0.006874 -0.010508 0.012008 0.0051341 0.010055 -0.0022006 -0.0046834 2.1915 1.7912 2.7261 1.8861 0.40459 1.8998 0.58209 0.699 0.81606 0.61685 0 0.025948 0 0.0083469 0.012938 -1.4088 -0.40075 -0.062912
1.9844 8.2563e-05 0.0023109 -0.0068717 0.0030917 0.0059415 -0.011387 0.00059298 0.001817 0.0032847 -0.00048735 -0.0010464 2.221 1.7899 2.7231 1.8868 0.40407 1.9014 0.58175 0.6994 0.81644 0.61535 0 0.026167 0 0.0073535 0.013112 -1.4093 -0.40075 -0.027353
1.9883 0.00072191 -3.1217e-05 0.00043631 0.0014638 0.0024114 -0.0069961 -0.0092716 -0.0037663 -0.0034533 0.0041788 0.00067019 2.2599 1.7892 2.7186 1.8881 0.40326 1.9058 0.58291 0.7012 0.81651 0.61484 0 0.026589 0 0.0062807 0.013158 -1.4093 -0.40106 0.0093141
1.9922 0.0016799 -0.00099356 0.010431 0.0012599 -0.00067514 0.0019546 -0.0081822 -0.0066616 -0.0050197 0.0045411 -0.00099572 2.2996 1.7897 2.7163 1.8893 0.40313 1.9095 0.58455 0.70313 0.81577 0.61458 0 0.026954 0 0.0057698 0.013065 -1.4084 -0.40134 0.032784
1.9961 0.0023057 -0.00025468 0.018324 0.003599 -0.0024831 0.010615 0.0016008 -0.0043901 -0.0021543 -0.0017871 -0.0029511 2.3277 1.7905 2.7183 1.8898 0.40414 1.9097 0.58504 0.70398 0.81456 0.61387 0 0.027208 0 0.0060853 0.012993 -1.4073 -0.4013 0.040372
2 0.0016999 0.0013534 0.019154 0.0065803 -0.0038559 0.013307 0.0088126 0.00080994 0.0002127 -0.0090556 -0.00094644 2.3384 1.7899 2.7229 1.8899 0.40575 1.9067 0.58387 0.70361 0.81382 0.61304 0 0.027417 0 0.006948 0.013142 -1.4072 -0.40103 0.033356
2.0039 -0.00035176 0.0023752 0.01182 0.0074066 -0.0046803 0.0082379 0.0054182 0.0043194 -0.00132 -0.0096103 0.0052765 2.3371 1.7879 2.7263 1.8897 0.4067 1.9037 0.58216 0.70277 0.81417 0.61316 0 0.027584 0 0.0077847 0.013537 -1.4082 -0.40083 0.013975
2.0078 -0.0028599 0.0016632 0.00054124 0.0051643 -0.0030531 -0.00077658 -0.0047887 0.0036387 -0.00514 -0.0026707 0.011 2.335 1.7865 2.7261 1.8896 0.40615 1.9031 0.58142 0.70222 0.81528 0.61463 0 0.027605 0 0.0081817 0.013964 -1.4094 -0.40091 -0.010506
2.0117 -0.0041791 -0.00084491 -0.0079882 0.0013809 0.0022387 -0.0073702 -0.010419 0.00047173 -0.006842 0.004358 0.01117 2.3398 1.7877 2.723 1.8894 0.4045 1.9049 0.58198 0.70202 0.81619 0.61651 0 0.027419 0 0.0081691 0.014123 -1.4097 -0.40116 -0.026399
2.0156 -0.0032642 -0.0040002 -0.0095489 -0.001928 0.0088381 -0.0077227 -0.0048474 -0.0015451 -0.0042931 0.0038255 0.0057842 2.3508 1.791 2.7203 1.8895 0.40311 1.9069 0.58269 0.7017 0.81634 0.61721 0 0.027141 0 0.0081118 0.013885 -1.409 -0.40124 -0.022288
2.0195 -0.00056142 -0.0060691 -0.0051957 -0.0042952 0.011572 -0.0031111 0.0067019 -0.00079787 0.00018651 -0.0035926 6.3756e-05 2.3633 1.7935 2.7201 1.8899 0.40318 1.907 0.58221 0.70088 0.81605 0.61612 0 0.026982 0 0.0083286 0.013402 -1.4084 -0.40097 -0.0012658
2.0234 0.0022579 -0.0057318 0.00032462 -0.0066069 0.0070414 0.0020447 0.01286 0.0009514 0.0027239 -0.0092705 -0.0010161 2.3758 1.7927 2.722 1.8908 0.40467 1.9059 0.58052 0.69977 0.81617 0.61423 0 0.027048 0 0.0087857 0.012984 -1.4086 -0.40058 0.017724
2.0273 0.0035094 -0.0028383 0.0027397 -0.0090999 -0.0023928 0.0042743 0.0082356 0.0010492 0.0022892 -0.005815 0.0020072 2.3936 1.789 2.7238 1.8916 0.40635 1.9059 0.57892 0.69888 0.81703 0.61318 0 0.027227 0 0.0091301 0.012859 -1.4094 -0.40051 0.014534
2.0313 0.002659 0.0015096 0.0011395 -0.010164 -0.0097729 0.0032908 -0.001197 -0.00076758 0.0015032 0.0048338 0.0038125 2.4236 1.7858 2.7239 1.8918 0.40685 1.9087 0.57869 0.69857 0.81803 0.61371 0 0.027318 0 0.0090162 0.013035 -1.4099 -0.40104 -0.013926
2.0352 0.00056577 0.0055484 -0.0025069 -0.0076895 -0.0093724 0.00084724 -0.0050204 -0.0021079 0.0030824 0.013238 0.00034927 2.4656 1.7859 2.723 1.8908 0.4059 1.9134 0.57983 0.69882 0.81823 0.61514 0 0.027242 0 0.0084223 0.013365 -1.4093 -0.40191 -0.049935
2.0391 -0.0012544 0.0077321 -0.0058057 -0.0016874 -0.0017716 -0.0016885 0.00026756 -0.00095276 0.0062382 0.012299 -0.0063584 2.5096 1.789 2.7224 1.8892 0.40441 1.9167 0.58123 0.69944 0.81734 0.61629 0 0.027093 0 0.0076795 0.013697 -1.4081 -0.40257 -0.070161
2.043 -0.0016735 0.007426 -0.0074731 0.0048251 0.0067654 -0.0040958 0.0079019 0.0016101 0.007374 0.004453 -0.010027 2.5415 1.7918 2.7226 1.8881 0.40362 1.9156 0.58196 0.70032 0.8161 0.61675 0 0.027002 0 0.0072083 0.013952 -1.4073 -0.40259 -0.065098
2.0469 -0.00056675 0.0051148 -0.006858 0.0080479 0.0099599 -0.0059946 0.0088544 0.0022968 0.0043754 -0.0014995 -0.0067489 2.5539 1.7918 2.7228 1.8883 0.40392 1.9102 0.58216 0.70135 0.81559 0.61705 0 0.026974 0 0.0072087 0.014072 -1.4078 -0.40209 -0.044045
2.0508 0.0012627 0.0020871 -0.003065 0.006747 0.0066717 -0.0058003 0.0019914 -0.00059797 -0.00051794 -0.00022463 0.00070767 2.551 1.7898 2.7219 1.8895 0.4047 1.9034 0.58261 0.70213 0.81621 0.61761 0 0.026915 0 0.0075657 0.013968 -1.409 -0.4016 -0.022547
2.0547 0.002622 -0.00022877 0.0043478 0.0033262 0.00081925 -0.0019347 -0.0049515 -0.0047808 -0.0028018 0.0045728 0.0056816 2.5454 1.7887 2.7203 1.8904 0.40513 1.8992 0.58346 0.7021 0.8174 0.61793 0 0.026795 0 0.008008 0.013579 -1.4098 -0.4016 -0.0073458
2.0586 0.0025579 -0.00097888 0.013492 0.0014114 -0.0031144 0.0047252 -0.0044521 -0.0058884 -0.00062023 0.0049166 0.0045753 2.5477 1.7906 2.7193 1.8898 0.40506 1.8994 0.58381 0.70104 0.81819 0.61707 0 0.026716 0 0.00834 0.013 -1.4094 -0.40212 0.0051829
2.0625 0.00082766 -0.00030934 0.019692 0.0023299 -0.0039303 0.010242 0.002071 -0.0020328 0.003061 -0.0018491 0.0004688 2.5595 1.794 2.72 1.8881 0.4051 1.9029 0.58271 0.69954 0.81804 0.61487 0 0.02675 0 0.0085359 0.012497 -1.4083 -0.40272 0.01789
2.0664 -0.001927 0.00074635 0.018173 0.0040361 -0.0032607 0.01038 0.0058369 0.0038488 0.0036902 -0.009573 -0.00055534 2.5743 1.7956 2.7216 1.8866 0.40574 1.9067 0.58049 0.69877 0.81717 0.61259 0 0.026727 0 0.0086589 0.012333 -1.4076 -0.40287 0.02473
2.0703 -0.0044084 0.00091235 0.0082131 0.0034938 -0.0022941 0.0045226 0.00088884 0.0065639 0.00031009 -0.010013 0.0036228 2.5853 1.7938 2.7223 1.887 0.40656 1.9084 0.57893 0.69954 0.81603 0.61182 0 0.02629 0 0.0087374 0.01251 -1.4079 -0.40244 0.017215
2.0742 -0.0052908 -0.00049258 -0.0051601 -5.8514e-05 -0.00013128 -0.0032258 -0.0086044 0.0037067 -0.0032095 -0.0023332 0.0085671 2.5925 1.7905 2.7216 1.8894 0.40649 1.9075 0.57969 0.7015 0.8149 0.61291 0 0.025262 0 0.0087389 0.012731 -1.4085 -0.40176 -0.0016087
2.0781 -0.0039838 -0.0030497 -0.014214 -0.004368 0.0041836 -0.0072819 -0.012372 -0.001996 -0.0025312 0.0054059 0.0080275 2.6032 1.7892 2.7207 1.8922 0.40483 1.9053 0.5827 0.70331 0.81388 0.61455 0 0.023997 0 0.0086441 0.012653 -1.4086 -0.40133 -0.013944
2.082 -0.0010534 -0.0054274 -0.014202 -0.0065943 0.008738 -0.0053436 -0.005229 -0.0054641 0.0019268 0.0048094 0.00095296 2.6253 1.7911 2.7211 1.8934 0.40221 1.9037 0.58594 0.70369 0.81327 0.61506 0 0.023266 0 0.0085085 0.012248 -1.4079 -0.40144 -0.002619
2.0859 0.0020499 -0.006172 -0.0068788 -0.006185 0.0091861 -0.00016068 0.0068779 -0.0042513 0.0049358 -0.0034445 -0.0069005 2.6597 1.7939 2.7231 1.8923 0.40019 1.9035 0.58722 0.7025 0.81362 0.61424 0 0.023672 0 0.0084263 0.011897 -1.4072 -0.40191 0.028835
2.0898 0.0038315 -0.004595 0.001239 -0.0051152 0.0030139 0.0033115 0.012829 -0.00058327 0.0020686 -0.0098546 -0.0086913 2.6991 1.7944 2.7247 1.89 0.40007 1.9042 0.58601 0.70088 0.81524 0.61347 0 0.025083 0 0.0084385 0.012054 -1.407 -0.40234 0.053845
2.0938 0.0036018 -0.0011889 0.0042402 -0.0053707 -0.0067471 0.0024644 0.0079947 0.0014742 -0.0049739 -0.0061192 -0.0035316 2.7333 1.792 2.7239 1.8887 0.40176 1.9046 0.58376 0.70024 0.81759 0.61416 0 0.026653 0 0.0084951 0.012783 -1.4074 -0.40243 0.044438
2.0977 0.0017753 0.0026547 0.0010919 -0.0065611 -0.012951 -0.0011232 -0.0010466 0.00044501 -0.0093983 0.0057323 0.0026805 2.7567 1.7895 2.7209 1.8899 0.40393 1.9039 0.58236 0.70112 0.81947 0.61598 0 0.027471 0 0.0085162 0.013594 -1.4077 -0.40217 -0.0021342
2.1016 -0.000497 0.0053935 -0.0045235 -0.0063427 -0.010379 -0.0039674 -0.0038614 -0.0013377 -0.0061004 0.01505 0.0035477 2.772 1.7897 2.7181 1.8927 0.40525 1.9019 0.58241 0.70285 0.81991 0.61705 0 0.027272 0 0.0084785 0.013833 -1.4075 -0.40181 -0.058152
2.1055 -0.0020072 0.0060768 -0.0078909 -0.0031743 -0.0007243 -0.0042648 0.0024836 -0.00083552 0.0028182 0.01346 -0.0011296 2.7863 1.7925 2.7181 1.8951 0.40543 1.8996 0.58304 0.70428 0.81894 0.616 0 0.02655 0 0.0084261 0.013285 -1.4073 -0.40159 -0.08804
2.1094 -0.0020395 0.0047141 -0.0067169 0.0016836 0.0085718 -0.0029822 0.010458 0.0019561 0.0098031 0.0033393 -0.005362 2.8046 1.7944 2.721 1.8953 0.4052 1.8982 0.58315 0.7047 0.81754 0.61365 0 0.025995 0 0.0084013 0.012436 -1.4078 -0.40159 -0.077834
2.1133 -0.00060378 0.0021754 -0.0016902 0.0052062 0.010752 -0.0017666 0.010602 0.0039312 0.0092749 -0.0051073 -0.0035624 2.8257 1.7928 2.7246 1.8933 0.40536 1.8984 0.58273 0.70423 0.81666 0.61245 0 0.025844 0 0.0083917 0.012096 -1.4089 -0.40166 -0.043732
2.1172 0.0015795 -0.00025866 0.0051901 0.0056217 0.0053241 -0.00058327 0.0020173 0.0025492 0.0030209 -0.0048485 0.0034246 2.8448 1.7889 2.7262 1.8904 0.4059 1.9 0.58266 0.70339 0.8164 0.61396 0 0.025783 0 0.0083734 0.012667 -1.4098 -0.40161 -0.013199
2.1211 0.0032934 -0.001497 0.012005 0.004145 -0.0023689 0.0019479 -0.0067812 -0.00095132 -0.0020986 0.00089158 0.0092635 2.8598 1.787 2.7252 1.8883 0.40617 1.9023 0.58354 0.70255 0.81624 0.61708 0 0.025462 0 0.008395 0.013752 -1.4096 -0.40137 0.00082037
2.125 0.0033153 -0.0011659 0.016817 0.0035223 -0.0066098 0.0059708 -0.0074511 -0.0025935 -0.0016063 0.0029747 0.0088456 2.8755 1.7896 2.7234 1.8875 0.40571 1.9043 0.58481 0.70179 0.8159 0.61897 0 0.025004 0 0.0085719 0.014471 -1.4081 -0.40113 0.0068851
2.1289 0.0011534 0.00018001 0.01731 0.0049299 -0.006024 0.0089253 -0.0010421 -4.0457e-07 0.0020104 -0.0029678 0.0034423 2.9 1.7948 2.7228 1.8877 0.4048 1.9058 0.58541 0.70121 0.81579 0.61786 0 0.024943 0 0.0089476 0.014251 -1.4066 -0.40115 0.018952
2.1328 -0.002367 0.0013497 0.011881 0.0065742 -0.0032021 0.0074957 0.0034807 0.0047289 0.0024834 -0.011466 -0.0011272 2.9374 1.7977 2.7236 1.8879 0.40415 1.9071 0.58494 0.70113 0.81653 0.6149 0 0.025627 0 0.0093532 0.013352 -1.4063 -0.40156 0.037187
2.1367 -0.0052672 0.001246 0.0017368 0.005523 -0.00065727 0.0013029 -0.0002879 0.0069389 -0.0028507 -0.013343 -0.0010068 2.9823 1.7951 2.7243 1.8879 0.40409 1.9089 0.58418 0.70183 0.81786 0.61309 0 0.026749 0 0.0094625 0.012639 -1.4073 -0.40217 0.047236
2.1406 -0.0055355 -0.00036289 -0.008459 0.00084857 0.0017733 -0.0057413 -0.0085842 0.0042609 -0.009626 -0.0061215 0.0018034 3.0217 1.7893 2.724 1.8879 0.40418 1.9113 0.58411 0.70314 0.81855 0.61427 0 0.027555 0 0.0090649 0.012793 -1.4086 -0.40254 0.037614
2.1445 -0.0025844 -0.0025737 -0.013124 -0.0052188 0.005274 -0.0084152 -0.011472 -0.00078819 -0.010848 0.0030049 0.0023256 3.0437 1.7855 2.7231 1.8885 0.40381 1.9135 0.58469 0.70441 0.81741 0.6173 0 0.027564 0 0.0083304 0.013695 -1.409 -0.40231 0.014319
2.1484 0.0020921 -0.0038514 -0.0099703 -0.0092801 0.008717 -0.0049298 -0.0041628 -0.0033154 -0.0044171 0.0050848 -0.0012491 3.0467 1.7869 2.7228 1.8897 0.40294 1.914 0.58476 0.70497 0.81474 0.61925 0 0.027047 0 0.007774 0.014542 -1.4084 -0.4015 -0.0047573
2.1523 0.0057652 -0.0030246 -0.0021549 -0.0097542 0.0083947 0.0012881 0.0070545 -0.0010605 0.0044093 -0.0005448 -0.0052577 3.04 1.7917 2.7233 1.8908 0.40233 1.912 0.58334 0.70466 0.81238 0.61839 0 0.026756 0 0.0078737 0.014581 -1.4077 -0.4006 -0.0098438
2.1563 0.0063437 -9.0631e-05 0.0039738 -0.0078098 0.0019422 0.0047121 0.011204 0.0034056 0.0083873 -0.0053619 -0.0047916 3.0367 1.795 2.7236 1.8914 0.40273 1.9083 0.58097 0.70398 0.81229 0.61582 0 0.027134 0 0.0086441 0.013775 -1.4078 -0.40022 -0.010907
2.1602 0.0038626 0.0037403 0.0038817 -0.0055484 -0.0077462 0.0027434 0.004566 0.0055649 0.0057378 -0.001177 0.00033059 3.0443 1.7942 2.7226 1.8913 0.40407 1.9045 0.57939 0.70349 0.81463 0.61417 0 0.027845 0 0.0095638 0.012789 -1.4085 -0.40061 -0.026556
2.1641 0.00039371 0.0067714 -0.0016994 -0.0036944 -0.013593 -0.0022554 -0.005061 0.0037095 0.0016538 0.010295 0.0047565 3.0608 1.791 2.7205 1.8909 0.4054 1.9026 0.57996 0.70331 0.81751 0.61478 0 0.028119 0 0.0099713 0.012348 -1.4088 -0.40144 -0.061014
2.168 -0.0015539 0.0077809 -0.0077825 -0.0013638 -0.010345 -0.0056981 -0.0067931 0.00042071 0.002274 0.018498 0.0031905 3.0786 1.7893 2.7193 1.8907 0.40581 1.9029 0.58217 0.70301 0.8186 0.61645 0 0.027581 0 0.0096057 0.012588 -1.4082 -0.40203 -0.09418
2.1719 -0.00085198 0.0065924 -0.0094111 0.0020605 0.00012942 -0.0052118 0.0012701 -0.00068202 0.0077376 0.01492 -0.0036123 3.0925 1.7907 2.7205 1.8907 0.40534 1.9044 0.5841 0.70224 0.81722 0.61694 0 0.026685 0 0.0088128 0.013002 -1.4073 -0.40192 -0.097253
2.1758 0.0016185 0.0039979 -0.0052826 0.0053801 0.0098209 -0.0022378 0.0096788 0.00086764 0.011932 0.002197 -0.0091467 3.1046 1.7931 2.7232 1.8907 0.40498 1.9055 0.58424 0.70115 0.81491 0.61552 0 0.026287 0 0.0082285 0.012977 -1.4073 -0.40125 -0.059746
2.1797 0.0038744 0.0012405 0.0021077 0.006392 0.011335 0.00040691 0.007856 0.0020172 0.0092363 -0.0084009 -0.0077118 3.1211 1.7929 2.7249 1.8908 0.4056 1.9058 0.58291 0.70039 0.81386 0.6137 0 0.026766 0 0.008232 0.012393 -1.4085 -0.40061 -0.0012159
2.1836 0.0043745 -0.00056792 0.0090779 0.0043012 0.0041364 0.0018403 -0.0041171 5.0715e-05 0.00089172 -0.0084507 -0.0003249 3.1469 1.7898 2.7239 1.8907 0.40706 1.9061 0.58173 0.7005 0.81487 0.61342 0 0.027606 0 0.008668 0.011695 -1.4099 -0.40051 0.044083
2.1875 0.0029507 -0.00086081 0.013184 0.00097858 -0.0055242 0.0034867 -0.01517 -0.0037923 -0.0059971 -0.0005549 0.006321 3.1807 1.7868 2.7214 1.8907 0.40826 1.9079 0.58174 0.70143 0.81671 0.61477 0 0.027888 0 0.0090704 0.01144 -1.4103 -0.40097 0.054824
2.1914 0.00060144 0.00018219 0.01358 -0.00058052 -0.010513 0.0063412 -0.014986 -0.00526 -0.005825 0.005322 0.0067245 3.2159 1.7872 2.7201 1.8908 0.40825 1.9111 0.58231 0.70253 0.81751 0.61583 0 0.027225 0 0.0091307 0.011781 -1.4092 -0.40151 0.036666
2.1953 -0.0013816 0.001678 0.010122 0.00081609 -0.0085593 0.0086886 -0.0051137 -0.0018248 -0.00025938 0.002992 0.0019266 3.245 1.7908 2.7217 1.8908 0.40704 1.9141 0.58187 0.70312 0.81668 0.61489 0 0.026172 0 0.0089428 0.01238 -1.4078 -0.40166 0.011867
2.1992 -0.0021326 0.0024135 0.0031619 0.0032938 -0.0026977 0.0073786 0.0028139 0.0039949 0.0038061 -0.0036382 -0.0022201 3.2643 1.7938 2.7247 1.8909 0.40554 1.9142 0.57981 0.70295 0.81534 0.61249 0 0.025695 0 0.0088074 0.012781 -1.4074 -0.40135 -0.0023977
2.2031 -0.001398 0.0015257 -0.0055589 0.0037108 0.0028843 0.0015788 -1.0251e-05 0.0066893 0.0018467 -0.005713 -0.0016731 3.2743 1.7931 2.7261 1.891 0.40465 1.9105 0.57742 0.70223 0.81512 0.61105 0 0.026214 0 0.0088458 0.012818 -1.4081 -0.4009 -0.0054502
2.207 0.00058373 -0.00083668 -0.012543 0.00072617 0.0064782 -0.0052655 -0.0096068 0.0033619 -0.0034355 0.00013179 0.001675 3.2786 1.7896 2.7244 1.8915 0.40447 1.9049 0.57672 0.70132 0.81644 0.61229 0 0.027171 0 0.0088567 0.012685 -1.4091 -0.40065 -0.0066444
2.2109 0.0031677 -0.0033905 -0.01423 -0.0039631 0.0084355 -0.0079671 -0.013318 -0.0030059 -0.0052422 0.0079369 0.0027442 3.282 1.7868 2.7213 1.8922 0.4045 1.9011 0.57837 0.70038 0.81823 0.61526 0 0.027559 0 0.0085731 0.012639 -1.409 -0.40065 -0.01239
2.2148 0.0053651 -0.0044041 -0.009864 -0.0073454 0.0084105 -0.0044909 -0.0038183 -0.0062952 -0.00031012 0.0094543 -0.00049245 3.2892 1.7872 2.72 1.8924 0.40443 1.9016 0.58094 0.69941 0.81907 0.61722 0 0.02689 0 0.0080302 0.012717 -1.4079 -0.4007 -0.021732
2.2188 0.0061525 -0.0028493 -0.0027657 -0.0078337 0.0046533 0.0017938 0.012142 -0.003351 0.0073372 0.003912 -0.0044985 3.3036 1.7897 2.7217 1.8917 0.40452 1.9057 0.58225 0.69844 0.81856 0.61647 0 0.025657 0 0.0076173 0.012759 -1.4071 -0.40072 -0.032275
2.2227 0.0050605 0.00079288 0.0018047 -0.0062097 -0.0031977 0.0050893 0.020032 0.0028537 0.010615 -0.00082515 -0.0042796 3.3266 1.791 2.7245 1.89 0.40516 1.9098 0.58145 0.6977 0.81741 0.61415 0 0.024876 0 0.0077167 0.012659 -1.4075 -0.4009 -0.045406
2.2266 0.0026187 0.0047294 0.00074625 -0.0041157 -0.011325 0.0026173 0.01246 0.0062973 0.0069455 0.002647 0.00059948 3.3567 1.7897 2.7253 1.8879 0.40612 1.9104 0.5798 0.69746 0.81653 0.61299 0 0.025179 0 0.0082857 0.012539 -1.4087 -0.40148 -0.062336
2.2305 0.00014711 0.006967 -0.0043748 -0.0021277 -0.013331 -0.0028564 -0.0031099 0.0039942 0.000904 0.012062 0.0050793 3.3901 1.7879 2.7231 1.8862 0.40651 1.9069 0.57921 0.69791 0.81603 0.6144 0 0.026311 0 0.0088381 0.012612 -1.4094 -0.40233 -0.076269
2.2344 -0.0010983 0.0065376 -0.0086858 0.00033702 -0.0059337 -0.0058902 -0.012092 -0.0012569 -0.00088027 0.016889 0.0040662 3.4231 1.7887 2.7202 1.8857 0.40559 1.9025 0.58035 0.69902 0.81548 0.61693 0 0.027431 0 0.0088887 0.012904 -1.4087 -0.4029 -0.073026
2.2383 -0.00078467 0.0039684 -0.0079792 0.0033828 0.0067402 -0.0036286 -0.0077263 -0.0041798 0.0030579 0.0094881 -0.001717 3.4535 1.792 2.7198 1.8862 0.40372 1.9008 0.5821 0.70058 0.81471 0.61789 0 0.027842 0 0.0084374 0.013172 -1.4073 -0.40266 -0.04326
2.2422 0.00035138 0.00075691 -0.0017822 0.0055348 0.01535 0.001826 0.0025986 -0.002657 0.0075683 -0.0059506 -0.0061839 3.4799 1.7947 2.7225 1.8871 0.40224 1.9032 0.58292 0.7022 0.81436 0.61625 0 0.027452 0 0.0079946 0.013145 -1.4067 -0.40168 0.005584
2.2461 0.0011657 -0.0016349 0.0068189 0.0048428 0.012921 0.006012 0.006037 0.00037115 0.0066855 -0.016768 -0.0044278 3.5011 1.7934 2.7256 1.8881 0.40226 1.9074 0.58257 0.70333 0.81511 0.61373 0 0.026645 0 0.0080867 0.012848 -1.4075 -0.40069 0.051826
2.25 0.00095913 -0.002514 0.013774 0.0011707 0.00098668 0.0065796 -0.0017387 0.00059717 0.00022423 -0.014437 0.0017577 3.516 1.7887 2.7261 1.8889 0.40359 1.9097 0.58218 0.70345 0.81678 0.61291 0 0.025853 0 0.0087097 0.012644 -1.4087 -0.40053 0.076309
2.2539 -0.00019208 -0.0020517 0.016411 -0.0030211 -0.011602 0.0049041 -0.012355 -0.0026235 -0.0060536 -0.0031632 0.0056179 3.526 1.7849 2.7238 1.8898 0.40485 1.9087 0.58282 0.70247 0.81816 0.61436 0 0.0253 0 0.0092758 0.012903 -1.4089 -0.40134 0.077098
2.2578 -0.0017519 -0.00093031 0.013934 -0.0046752 -0.016116 0.0035647 -0.014417 -0.0055173 -0.0067597 0.0047035 0.0027604 3.5371 1.7857 2.7212 1.8909 0.40477 1.9058 0.58415 0.70095 0.81806 0.61604 0 0.02508 0 0.0091309 0.013607 -1.4076 -0.40238 0.067178
2.2617 -0.0031909 6.0734e-05 0.0068345 -0.0031116 -0.010706 0.0030014 -0.0060091 -0.0042152 -0.0026171 0.0015865 -0.0038984 3.5567 1.7902 2.721 1.8918 0.40349 1.9042 0.58469 0.69988 0.81649 0.61566 0 0.025287 0 0.0081618 0.014305 -1.4063 -0.40266 0.058258
2.2656 -0.004106 0.00030013 -0.0032216 -0.00084609 -0.0006018 0.0013135 0.0037128 0.00069676 0.00069278 -0.0078325 -0.0071203 3.5884 1.7938 2.7231 1.892 0.40243 1.9053 0.58357 0.69995 0.8147 0.61333 0 0.025958 0 0.0069206 0.014506 -1.4063 -0.40178 0.048882
2.2695 -0.0040594 -0.00044385 -0.012973 -0.0011855 0.0074137 -0.0026896 0.0051891 0.0045292 -0.00085235 -0.01232 -0.003184 3.6274 1.7931 2.7247 1.8912 0.40287 1.9076 0.58161 0.70092 0.81401 0.61166 0 0.026881 0 0.006155 0.014124 -1.4079 -0.40037 0.02988
2.2734 -0.0026196 -0.0018044 -0.018114 -0.0049025 0.010227 -0.0069965 -0.00086088 0.0034787 -0.0050207 -0.0064579 0.0039506 3.6625 1.7893 2.7238 1.89 0.40465 1.9084 0.58066 0.70168 0.81464 0.61296 0 0.027592 0 0.0061969 0.013551 -1.4097 -0.39948 -2.2349e-05
2.2773 0.00016454 -0.002816 -0.015722 -0.009355 0.008736 -0.0077742 -0.0047184 -0.0011616 -0.0059076 0.00387 0.0068128 3.6854 1.7869 2.7213 1.8892 0.40629 1.9065 0.58168 0.70127 0.81573 0.61654 0 0.027672 0 0.0067745 0.013256 -1.41 -0.39975 -0.027906
2.2813 0.0032998 -0.0023605 -0.0070153 -0.010954 0.0046197 -0.0034948 0.00071552 -0.0042255 -0.00076245 0.0085778 0.0024983 3.6976 1.7884 2.7201 1.8891 0.40637 1.9038 0.58371 0.69984 0.81642 0.61921 0 0.02711 0 0.0073729 0.01332 -1.4087 -0.40088 -0.038877
2.2852 0.0051106 4.6752e-05 0.0024599 -0.008465 -0.0016289 0.0027231 0.011264 -0.0021096 0.0066521 0.0047894 -0.0041485 3.7092 1.7919 2.7216 1.8896 0.40492 1.9029 0.58478 0.69868 0.81667 0.61844 0 0.026323 0 0.0077441 0.013373 -1.4076 -0.40204 -0.033873
2.2891 0.0043587 0.0036817 0.0063686 -0.0038626 -0.0090865 0.0055213 0.015764 0.0033876 0.009999 -0.00031845 -0.0057994 3.7287 1.7929 2.7241 1.8902 0.40335 1.9044 0.58394 0.69918 0.81701 0.61503 0 0.025802 0 0.0080586 0.013005 -1.408 -0.40261 -0.031481
2.293 0.0014039 0.0068192 0.0024037 -0.00010774 -0.014116 0.00239 0.0086718 0.0069408 0.0072231 0.0016384 -0.00066943 3.7538 1.7898 2.7243 1.8903 0.40305 1.9066 0.5822 0.70145 0.81757 0.61241 0 0.025715 0 0.0085967 0.012247 -1.4095 -0.40258 -0.048535
2.2969 -0.0017246 0.0077493 -0.0057584 0.0016201 -0.011756 -0.0037052 -0.0031956 0.0052676 0.0026169 0.0098606 0.0054931 3.7733 1.7858 2.7213 1.8897 0.40418 1.9065 0.58149 0.7041 0.81769 0.61313 0 0.025867 0 0.0093481 0.011622 -1.4104 -0.40234 -0.078768
2.3008 -0.0026755 0.0059278 -0.01129 0.002385 -0.00075758 -0.0069818 -0.0076464 0.00045041 0.0017413 0.014481 0.0057117 3.7789 1.7855 2.7177 1.8888 0.40564 1.9037 0.58264 0.70535 0.81672 0.61642 0 0.026023 0 0.0099516 0.011686 -1.4092 -0.40212 -0.094011
2.3047 -0.00059323 0.0023915 -0.0095084 0.0035201 0.012978 -0.0042321 -0.00040437 -0.0024244 0.0049373 0.0075362 -0.00046743 3.7762 1.7895 2.7174 1.888 0.40625 1.9005 0.58459 0.70459 0.81506 0.61905 0 0.026191 0 0.010023 0.012476 -1.407 -0.40183 -0.070287
2.3086 0.0030954 -0.0009046 -0.0011629 0.0047467 0.019474 0.0023715 0.0099925 -0.00061822 0.0068809 -0.0072539 -0.006321 3.7835 1.7939 2.7214 1.8877 0.40583 1.9 0.58553 0.70289 0.8141 0.61879 0 0.026542 0 0.0095148 0.013419 -1.4057 -0.40128 -0.013997
2.3125 0.0056547 -0.0023436 0.0087442 0.0045819 0.012808 0.0076494 0.011352 0.0036882 0.0028977 -0.017125 -0.0052356 3.8159 1.7941 2.7265 1.8879 0.40518 1.903 0.58472 0.70197 0.81483 0.61658 0 0.02708 0 0.0087389 0.013785 -1.4068 -0.40062 0.03929
2.3164 0.0050462 -0.0015961 0.014975 0.0024212 -0.0030005 0.0082825 0.0012039 0.006149 -0.005 -0.013113 0.0019494 3.8708 1.7899 2.728 1.8888 0.40506 1.9073 0.58308 0.70264 0.81665 0.61535 0 0.027477 0 0.0080621 0.013303 -1.4093 -0.40029 0.054487
2.3203 0.0013911 0.00033856 0.015189 -0.00033945 -0.016454 0.0052401 -0.010284 0.0050275 -0.0094056 0.00050623 0.0076155 3.9277 1.7861 2.7247 1.8901 0.40547 1.91 0.58208 0.70402 0.81767 0.61665 0 0.027348 0 0.0076206 0.012377 -1.4108 -0.40054 0.027111
2.3242 -0.0031951 0.0018976 0.010107 -0.0016593 -0.017768 0.0017871 -0.011175 0.0026637 -0.0051962 0.010469 0.0054574 3.9643 1.7872 2.7197 1.8912 0.40587 1.9101 0.58214 0.70445 0.81667 0.61901 0 0.026688 0 0.0073427 0.011725 -1.41 -0.40115 -0.015068
2.3281 -0.0061306 0.0019233 0.0018663 -0.0012334 -0.0066614 -0.00017781 -0.00059832 0.0022327 0.0046204 0.0081197 -0.0027172 3.9758 1.7922 2.7175 1.8916 0.40594 1.9092 0.58246 0.70311 0.81452 0.61949 0 0.025978 0 0.0071996 0.011794 -1.4078 -0.40152 -0.039329
2.332 -0.006005 0.00025579 -0.0070968 -0.0010628 0.008129 -0.0013423 0.010465 0.0037506 0.011466 -0.0020885 -0.008862 3.9778 1.7959 2.7195 1.8907 0.40597 1.9093 0.58214 0.70082 0.81364 0.61692 0 0.025777 0 0.0073368 0.012469 -1.4065 -0.40133 -0.036225
2.3359 -0.0032078 -0.0022617 -0.013945 -0.0032941 0.01658 -0.0028833 0.011258 0.0040576 0.0097354 -0.0081004 -0.0072354 3.9914 1.7941 2.7231 1.8889 0.4064 1.9106 0.58143 0.69932 0.81556 0.61325 0 0.026183 0 0.0078869 0.013283 -1.4073 -0.40081 -0.021699
2.3398 0.00061561 -0.0042419 -0.015654 -0.0075472 0.014895 -0.004116 0.0027964 0.00084984 0.0023007 -0.0035055 -0.00038348 4.0235 1.7885 2.7245 1.8869 0.40707 1.9114 0.58143 0.69972 0.81929 0.61152 0 0.026738 0 0.008661 0.013871 -1.4092 -0.40053 -0.0146
2.3438 0.0036187 -0.0044373 -0.010802 -0.010762 0.0064948 -0.0030731 -0.0038234 -0.0039575 -0.0029075 0.005957 0.0038544 4.0616 1.7846 2.7226 1.8858 0.4072 1.9106 0.58277 0.70159 0.82193 0.61282 0 0.026905 0 0.009116 0.014223 -1.4102 -0.40075 -0.016225
2.3477 0.0045891 -0.0024038 -0.0017194 -0.0099921 -0.0027949 0.00054449 -0.00037303 -0.0056883 -0.0014927 0.0094732 0.00094341 4.0879 1.7861 2.7201 1.8864 0.40623 1.9093 0.58463 0.70337 0.82142 0.61536 0 0.026628 0 0.0087501 0.014537 -1.4095 -0.4011 -0.013646
2.3516 0.0033095 0.001138 0.0057951 -0.0053432 -0.0094439 0.0037842 0.0088902 -0.0019303 0.0029874 0.0035953 -0.0055693 4.0983 1.7907 2.7199 1.8883 0.40464 1.9099 0.58551 0.7037 0.81845 0.61652 0 0.026366 0 0.0076069 0.014873 -1.408 -0.40096 -0.00031248
2.3555 0.00056065 0.0045142 0.0062498 5.9432e-05 -0.01254 0.0027398 0.011871 0.0043644 0.0035257 -0.0039856 -0.0082298 4.1074 1.7929 2.7221 1.8905 0.40369 1.913 0.5848 0.7025 0.8158 0.61568 0 0.02656 0 0.0063829 0.015009 -1.4073 -0.40019 0.012184
2.3594 -0.0021525 0.0059245 -0.00089435 0.0030657 -0.01134 -0.0032059 0.0025588 0.007396 -0.0019985 -0.0035446 -0.0040552 4.1343 1.7899 2.7237 1.8917 0.4043 1.9164 0.58359 0.7008 0.81558 0.61458 0 0.027097 0 0.0059513 0.014638 -1.4079 -0.39937 0.0065204
2.3633 -0.0032282 0.004498 -0.010036 0.0033122 -0.0046482 -0.0097892 -0.01134 0.004296 -0.0080204 0.0050287 0.0022308 4.1833 1.7851 2.7223 1.8914 0.40598 1.9162 0.58354 0.69986 0.81721 0.61511 0 0.027384 0 0.0066663 0.013717 -1.4084 -0.39932 -0.01744
2.3672 -0.0018745 0.00090024 -0.013417 0.002937 0.0064855 -0.011166 -0.01596 -0.0018831 -0.0073131 0.01142 0.0036878 4.2383 1.7842 2.7186 1.8899 0.40722 1.9116 0.58506 0.70022 0.81816 0.61702 0 0.026991 0 0.0080518 0.012617 -1.4079 -0.40022 -0.036924
2.3711 0.0012017 -0.0029933 -0.0072545 0.0037004 0.016491 -0.0052455 -0.0061389 -0.0052104 0.0007174 0.0062945 -0.00078615 4.2769 1.7889 2.7161 1.8883 0.40687 1.9058 0.58665 0.70147 0.81664 0.61813 0 0.026186 0 0.0091615 0.011917 -1.4067 -0.40141 -0.027642
2.375 0.0039766 -0.0052136 0.0051945 0.0048474 0.017819 0.004174 0.0086305 -0.0028037 0.008743 -0.0075618 -0.0049326 4.2906 1.7945 2.7175 1.8875 0.40533 1.9042 0.58629 0.70273 0.81354 0.6169 0 0.025735 0 0.0093084 0.011985 -1.4065 -0.40193 0.0086072
2.3789 0.0043227 -0.004863 0.016205 0.0041499 0.0074861 0.01064 0.013919 0.0025605 0.0089816 -0.017042 -0.0020532 4.2917 1.7953 2.7216 1.8878 0.40422 1.9087 0.58347 0.70326 0.81156 0.61421 0 0.02612 0 0.0085519 0.012707 -1.4084 -0.40146 0.040666
2.3828 0.0015438 -0.0025513 0.019369 0.00090622 -0.0086304 0.010487 0.0054208 0.0057372 0.0015181 -0.01218 0.0071496 4.2998 1.7906 2.725 1.8891 0.40485 1.9162 0.57984 0.70282 0.81252 0.61262 0 0.026963 0 0.0075698 0.013557 -1.4114 -0.40064 0.035719
2.3867 -0.002926 0.00012525 0.013629 -0.0026577 -0.019042 0.0052647 -0.0068842 0.0046482 -0.0055864 0.0030181 0.01457 4.3232 1.7854 2.725 1.8906 0.4069 1.9203 0.5778 0.70176 0.81562 0.61358 0 0.027298 0 0.0070866 0.013951 -1.413 -0.40045 -0.008296
2.3906 -0.0063132 0.001612 0.0027927 -0.0034509 -0.015674 -0.00072208 -0.0098366 0.0019498 -0.0047045 0.014222 0.012847 4.3519 1.7855 2.7228 1.8915 0.40862 1.9176 0.57831 0.70076 0.81827 0.61591 0 0.026498 0 0.0073618 0.013611 -1.4118 -0.40128 -0.058519
2.3945 -0.006315 0.0012297 -0.0079344 -0.00097157 -0.00073967 -0.0046296 -0.0011997 0.001369 0.0033441 0.01135 0.0030348 4.3699 1.7909 2.7213 1.8913 0.40839 1.9102 0.58016 0.70045 0.81867 0.61708 0 0.024947 0 0.0081114 0.012718 -1.4089 -0.40254 -0.07638
2.3984 -0.0026411 -0.00060263 -0.014823 0.001729 0.014939 -0.0066001 0.0086347 0.0031141 0.010226 -0.0013193 -0.0064487 4.3733 1.7956 2.7227 1.8901 0.40619 1.9042 0.58133 0.70097 0.81735 0.61596 0 0.02379 0 0.0088192 0.011773 -1.407 -0.40328 -0.051686
2.4023 0.0028028 -0.0027004 -0.016128 0.00096349 0.020688 -0.0076651 0.0088661 0.0037143 0.008915 -0.010132 -0.0084614 4.3751 1.7945 2.7256 1.8887 0.40357 1.904 0.5809 0.7018 0.81628 0.61396 0 0.023945 0 0.0091096 0.011299 -1.4074 -0.40304 -0.0086557
2.4063 0.0071521 -0.0037053 -0.01153 -0.0036326 0.013859 -0.0072999 0.0005069 0.00050816 0.00090253 -0.0065751 -0.0041022 4.3928 1.7886 2.7269 1.8882 0.40224 1.9089 0.5798 0.70209 0.81669 0.61337 0 0.025314 0 0.0089135 0.011565 -1.4093 -0.40227 0.019859
2.4102 0.008312 -0.0026955 -0.0024137 -0.0083029 0.00033055 -0.0039913 -0.0051816 -0.0044575 -0.0057824 0.0042892 -0.00066868 4.4302 1.7843 2.725 1.8891 0.40269 1.9138 0.57956 0.70134 0.8179 0.61474 0 0.026901 0 0.0084133 0.012459 -1.4105 -0.40176 0.021979
2.4141 0.0060436 0.00032643 0.0072902 -0.0085878 -0.011477 0.0018145 -0.00020561 -0.0059252 -0.0052827 0.010204 -0.0031438 4.4725 1.7863 2.7214 1.8908 0.40399 1.9146 0.58073 0.69997 0.81836 0.61635 0 0.027696 0 0.0079063 0.013562 -1.4097 -0.40181 0.010939
2.418 0.0018773 0.0042525 0.011933 -0.0036061 -0.016558 0.0063465 0.010187 -0.0011081 0.00029482 0.0054249 -0.0086963 4.4993 1.7924 2.7189 1.8921 0.40486 1.911 0.58245 0.69906 0.81754 0.61624 0 0.027459 0 0.0076826 0.014384 -1.4081 -0.40204 0.0034769
2.4219 -0.0018749 0.0072286 0.0076778 0.0031257 -0.014406 0.0052671 0.012832 0.0066232 0.0041227 -0.0034401 -0.010145 4.5042 1.796 2.7191 1.892 0.40481 1.9064 0.58348 0.69947 0.81649 0.61461 0 0.026736 0 0.007906 0.014619 -1.4074 -0.40183 -0.00065403
2.4258 -0.00333 0.0075822 -0.0036571 0.0071058 -0.0064707 -0.0017048 0.0018 0.010463 0.0028695 -0.0055823 -0.004321 4.5008 1.7936 2.7208 1.8904 0.40438 1.9036 0.58351 0.701 0.81654 0.61369 0 0.026221 0 0.0084975 0.014293 -1.4085 -0.40106 -0.014878
2.4297 -0.0018899 0.0048845 -0.014469 0.0069246 0.0053243 -0.009328 -0.013654 0.0068786 0.00036359 0.001376 0.0041197 4.5118 1.7882 2.722 1.8883 0.40436 1.9026 0.58325 0.7025 0.81768 0.61517 0 0.026155 0 0.009118 0.013705 -1.41 -0.40027 -0.043714
2.4336 0.0015331 0.00040721 -0.016316 0.0049158 0.017233 -0.010817 -0.017951 -0.00064991 0.002508 0.0086455 0.0077256 4.5497 1.7863 2.722 1.8873 0.405 1.9016 0.58342 0.70282 0.81848 0.618 0 0.026301 0 0.0093525 0.013213 -1.41 -0.40009 -0.069964
2.4375 0.0049561 -0.0035041 -0.0064811 0.0040558 0.022787 -0.0039146 -0.0059041 -0.004951 0.0093762 0.0065342 0.0044703 4.6075 1.7904 2.7218 1.8878 0.40586 1.8995 0.58387 0.70196 0.81776 0.61912 0 0.026373 0 0.0090254 0.013003 -1.4085 -0.40058 -0.068592
2.4414 0.0062913 -0.0048507 0.0094253 0.0047153 0.016148 0.0068179 0.010983 -0.0022488 0.01391 -0.0039357 -7.336e-05 4.6661 1.7957 2.7227 1.8894 0.40631 1.8977 0.58381 0.70106 0.816 0.61668 0 0.026354 0 0.0083897 0.01301 -1.4068 -0.40121 -0.034167
2.4453 0.0044678 -0.0032383 0.021326 0.0047615 -0.0017296 0.013844 0.016085 0.0042847 0.0093613 -0.011425 0.00089871 4.7092 1.7957 2.7242 1.8905 0.40607 1.8983 0.58292 0.70135 0.815 0.61218 0 0.026399 0 0.0079684 0.013035 -1.4068 -0.40142 0.0082125
2.4492 0.00013206 -6.8013e-05 0.021879 0.0025976 -0.02065 0.012966 0.0051293 0.0080936 -0.0024653 -0.0066864 0.0076034 4.7342 1.7892 2.7248 1.8905 0.40523 1.9016 0.58197 0.70294 0.81587 0.60937 0 0.026522 0 0.0081283 0.012933 -1.4083 -0.40119 0.022724
2.4531 -0.0045696 0.0024631 0.011167 -0.00057069 -0.027053 0.0061431 -0.0092418 0.0059994 -0.011633 0.0066605 0.013189 4.7483 1.7826 2.7237 1.8896 0.40395 1.9051 0.5822 0.70463 0.81777 0.61063 0 0.026528 0 0.0087514 0.012719 -1.4095 -0.40106 -0.0045614
2.457 -0.0071335 0.0027968 -0.0043868 -0.0019819 -0.014826 -0.0013362 -0.010982 0.001003 -0.0095364 0.015228 0.011221 4.76 1.7827 2.722 1.889 0.4024 1.9062 0.58396 0.70495 0.81858 0.61477 0 0.026272 0 0.0093269 0.012513 -1.409 -0.40148 -0.052189
2.4609 -0.0061341 0.00089 -0.01699 -0.00069883 0.0084423 -0.005825 0.0021818 -0.0015722 0.0022379 0.0099383 0.0028312 4.7727 1.7898 2.7214 1.8894 0.40094 1.9044 0.58618 0.70353 0.81719 0.61831 0 0.025929 0 0.0094085 0.0124 -1.4072 -0.40232 -0.082008
2.4648 -0.0020524 -0.0019414 -0.021796 0.00087148 0.026331 -0.0073007 0.016412 -6.463e-05 0.013106 -0.0040944 -0.004491 4.7866 1.7965 2.7226 1.8906 0.40026 1.9019 0.58713 0.70138 0.8147 0.61892 0 0.025889 0 0.0090192 0.012358 -1.4059 -0.40297 -0.071366
2.4688 0.0030341 -0.0039133 -0.017969 -0.00061588 0.026203 -0.0071725 0.016723 0.0020685 0.013767 -0.012755 -0.0051469 4.8033 1.7959 2.7242 1.8914 0.40099 1.9012 0.58593 0.7 0.81346 0.61744 0 0.026336 0 0.008614 0.012306 -1.4066 -0.40292 -0.028627
2.4727 0.0066663 -0.003737 -0.0075742 -0.0054778 0.0088164 -0.0054705 0.0029561 0.00075633 0.0049792 -0.0077388 -0.0014631 4.8266 1.7885 2.7243 1.891 0.40305 1.9027 0.58331 0.70008 0.81473 0.61643 0 0.026992 0 0.008628 0.012232 -1.4085 -0.40224 0.019084
2.4766 0.007332 -0.0011823 0.0053726 -0.0098706 -0.013163 -0.0011934 -0.010538 -0.0035076 -0.0041066 0.0049717 -0.00064452 4.8578 1.7821 2.7228 1.8897 0.40542 1.9045 0.58099 0.70106 0.81741 0.61712 0 0.027344 0 0.0090444 0.012242 -1.4097 -0.40149 0.049428
2.4805 0.0051397 0.0028451 0.01534 -0.0091029 -0.025671 0.004772 -0.010842 -0.0058538 -0.0058385 0.012001 -0.0060091 4.8913 1.7836 2.7216 1.8886 0.40674 1.9048 0.58038 0.70187 0.81921 0.61816 0 0.027162 0 0.0094031 0.012479 -1.4093 -0.40112 0.056065
2.4844 0.0015827 0.0066222 0.016921 -0.0022717 -0.023078 0.0084118 -0.00027203 -0.002562 -0.0014114 0.0070855 -0.012504 4.9168 1.7915 2.7223 1.8889 0.40636 1.9038 0.58157 0.70196 0.81886 0.61748 0 0.026756 0 0.0092376 0.012966 -1.4081 -0.40113 0.042075
2.4883 -0.0013278 0.0082709 0.008374 0.0064976 -0.0096348 0.0056847 0.0071846 0.0042587 0.001902 -0.0027417 -0.011923 4.9276 1.7977 2.7244 1.8906 0.40491 1.9031 0.58355 0.70167 0.81721 0.61505 0 0.026667 0 0.0085133 0.013542 -1.4079 -0.40118 0.010405
2.4922 -0.0020636 0.0066692 -0.0054761 0.011575 0.0063911 -0.0026727 0.0025055 0.0083206 -0.0001094 -0.0058068 -0.0023218 4.9272 1.7964 2.726 1.8925 0.40383 1.9041 0.58504 0.70163 0.8161 0.61326 0 0.027101 0 0.0076493 0.013937 -1.4092 -0.40102 -0.034432
2.4961 -0.0002959 0.0022352 -0.014789 0.010654 0.018673 -0.010157 -0.0076668 0.0057055 -0.003705 0.00072044 0.0089707 4.9293 1.7899 2.7251 1.8932 0.40413 1.9063 0.58536 0.70202 0.81643 0.61439 0 0.027695 0 0.0071278 0.013962 -1.4105 -0.40076 -0.077793
2.5 0.002926 -0.0030031 -0.011292 0.0062037 0.023916 -0.0095257 -0.0087073 -0.00071355 -0.0020837 0.0078001 0.012598 4.9488 1.7858 2.7226 1.8923 0.40569 1.908 0.58464 0.70234 0.81739 0.61782 0 0.027886 0 0.0070945 0.013635 -1.4102 -0.40064 -0.096189
2.5039 0.0056449 -0.0063767 0.0047339 0.0024343 0.020022 0.00036831 0.004302 -0.0039721 0.0057039 0.0053619 0.0071043 4.9917 1.7888 2.7208 1.8907 0.4074 1.9087 0.58359 0.70214 0.81765 0.62034 0 0.027492 0 0.0073259 0.013175 -1.4084 -0.4007 -0.074689
2.5078 0.0060095 -0.0061688 0.023346 0.0012172 0.0063605 0.012743 0.019113 -0.00022723 0.012366 -0.0053588 0.00057193 5.0509 1.795 2.7213 1.8895 0.40823 1.9092 0.58304 0.70155 0.81698 0.6193 0 0.026905 0 0.0075408 0.01285 -1.4066 -0.4007 -0.024988
2.5117 0.0033971 -0.0027804 0.031637 0.0010869 -0.012911 0.018339 0.018542 0.0071062 0.0098381 -0.012312 0.0017705 5.1101 1.797 2.7231 1.8895 0.40798 1.9102 0.58347 0.70126 0.81648 0.61543 0 0.026675 0 0.0076845 0.012818 -1.4067 -0.40049 0.017782
2.5156 -0.0010325 0.0014517 0.023263 -0.00015405 -0.027451 0.013253 -0.00018635 0.010746 -0.0013534 -0.0059761 0.010215 5.154 1.7922 2.7238 1.8902 0.40723 1.9113 0.58469 0.70182 0.81715 0.61221 0 0.026946 0 0.007888 0.013059 -1.4084 -0.40025 0.022056
2.5195 -0.0048512 0.0037712 0.0030511 -0.0025638 -0.026017 0.0017914 -0.020442 0.0069375 -0.011466 0.0091567 0.016167 5.1767 1.786 2.7222 1.8906 0.40658 1.9105 0.58581 0.70307 0.81856 0.61244 0 0.02733 0 0.0081902 0.013428 -1.4099 -0.40039 -0.012698
2.5234 -0.0057898 0.0028136 -0.016904 -0.0041794 -0.0060478 -0.008012 -0.02223 -0.00088461 -0.011062 0.018211 0.011042 5.1851 1.7861 2.7197 1.8902 0.4061 1.9068 0.5858 0.70419 0.81916 0.61538 0 0.027348 0 0.0083832 0.013753 -1.4096 -0.40109 -0.054933
2.5273 -0.0032091 -0.00056688 -0.025976 -0.0037046 0.02133 -0.011374 -0.0030307 -0.0058698 -0.00084665 0.011461 -0.0027993 5.193 1.7934 2.7189 1.8892 0.40544 1.902 0.58434 0.7044 0.81797 0.61772 0 0.026956 0 0.0081986 0.013908 -1.4081 -0.40198 -0.068578
2.5313 0.0014107 -0.0039824 -0.021348 -0.0023535 0.037468 -0.0094327 0.018812 -0.0047265 0.0087892 -0.0049019 -0.013645 5.2116 1.8006 2.7208 1.8886 0.40439 1.8994 0.58224 0.7036 0.81572 0.61701 0 0.026583 0 0.0076425 0.013828 -1.4073 -0.40242 -0.043233
2.5352 0.0053643 -0.0051223 -0.00781 -0.0025017 0.030078 -0.005917 0.022357 -0.00047786 0.008314 -0.014763 -0.012158 5.2414 1.8 2.724 1.889 0.40325 1.9006 0.58097 0.70239 0.81421 0.61419 0 0.026662 0 0.0070878 0.013523 -1.4082 -0.40204 0.00086157
2.5391 0.0064119 -0.0031381 0.007053 -0.0046298 0.0033374 -0.0025166 0.0051199 0.0015889 -0.0013372 -0.0088059 -0.00095092 5.272 1.7914 2.7262 1.8904 0.40254 1.9041 0.58148 0.7016 0.81447 0.61237 0 0.027164 0 0.006964 0.013086 -1.4099 -0.40119 0.034816
2.543 0.0041132 0.0010103 0.017279 -0.0062072 -0.02487 0.0016699 -0.015103 -8.4946e-05 -0.010141 0.0058978 0.0082132 5.2914 1.7835 2.7264 1.8919 0.40249 1.9063 0.58331 0.70169 0.81568 0.6134 0 0.027624 0 0.0073329 0.012698 -1.4101 -0.4006 0.045461
2.5469 -4.9269e-05 0.0052388 0.01986 -0.0041114 -0.036397 0.0066473 -0.019221 -0.0021074 -0.0096297 0.013712 0.0066592 5.2978 1.7838 2.7255 1.8927 0.40276 1.9052 0.58502 0.70252 0.81621 0.61589 0 0.027626 0 0.0078014 0.012571 -1.4082 -0.40078 0.038638
2.5508 -0.0037147 0.0074611 0.014317 0.001837 -0.025568 0.0091586 -0.0061806 -0.00076035 -0.0012709 0.0071425 -0.0025097 5.3036 1.7916 2.7248 1.8923 0.40287 1.9025 0.58542 0.70355 0.81548 0.61679 0 0.0272 0 0.0079033 0.012813 -1.4059 -0.40156 0.023452
2.5547 -0.0050552 0.0065334 0.0029246 0.0080976 -0.00125 0.0053494 0.0077114 0.0031382 0.0061259 -0.0056711 -0.0083933 5.3266 1.798 2.7247 1.891 0.40267 1.9014 0.58464 0.70415 0.81466 0.61478 0 0.026728 0 0.0075881 0.013313 -1.4053 -0.4023 2.4961e-05
2.5586 -0.003661 0.0027162 -0.0086776 0.010436 0.021575 -0.0039554 0.0078264 0.0049431 0.0065354 -0.010544 -0.0043634 5.3739 1.796 2.724 1.8892 0.40252 1.9034 0.58388 0.70394 0.8154 0.61179 0 0.026506 0 0.0073077 0.013752 -1.407 -0.40248 -0.033949
2.5625 -0.0005292 -0.0024113 -0.013057 0.0077326 0.032047 -0.011801 -0.0028542 0.0017651 0.0028338 -0.0030205 0.005003 5.4324 1.7881 2.7225 1.8877 0.40287 1.9063 0.58412 0.70303 0.81784 0.61094 0 0.026472 0 0.0075738 0.013786 -1.4091 -0.40214 -0.068033
2.5664 0.0026152 -0.0065801 -0.0057146 0.0027323 0.027598 -0.010526 -0.008369 -0.0035711 0.00226 0.0071804 0.0095316 5.4771 1.783 2.7214 1.8875 0.40368 1.9064 0.58521 0.70202 0.82022 0.6133 0 0.026395 0 0.0084017 0.013305 -1.4093 -0.4017 -0.078462
2.5703 0.0041864 -0.0078763 0.010265 -0.00083849 0.011803 0.000532 0.00076674 -0.0051043 0.0068442 0.0077759 0.0051322 5.4919 1.7865 2.722 1.8889 0.40443 1.903 0.58614 0.70166 0.82048 0.61674 0 0.02625 0 0.0092054 0.012556 -1.4073 -0.40146 -0.049272
2.5742 0.0034296 -0.0057876 0.024603 -0.0015816 -0.0088618 0.013075 0.015641 -0.00036147 0.010232 -0.0017193 -0.0016004 5.4849 1.7948 2.7241 1.8912 0.40458 1.8989 0.5862 0.70231 0.81839 0.6182 0 0.026299 0 0.0092858 0.011994 -1.4055 -0.40138 0.0054563
2.5781 0.00076154 -0.0016138 0.026551 -0.00084457 -0.026101 0.016553 0.018468 0.0063563 0.0050334 -0.0092819 -0.0011148 5.484 1.7987 2.7258 1.8934 0.40413 1.8977 0.58571 0.70359 0.81581 0.61677 0 0.026742 0 0.0084741 0.011955 -1.406 -0.40126 0.045641
2.582 -0.0023453 0.0021868 0.013134 -0.00038213 -0.030889 0.0076257 0.0032176 0.0080857 -0.0074765 -0.004363 0.0076248 5.5139 1.7946 2.7249 1.894 0.40373 1.9005 0.58547 0.70462 0.81491 0.61442 0 0.027355 0 0.0073206 0.012383 -1.4087 -0.40108 0.037991
2.5859 -0.0039976 0.0034578 -0.0081481 -0.00039835 -0.01793 -0.0067756 -0.015999 0.0026068 -0.016832 0.0091764 0.01495 5.5732 1.7877 2.7221 1.8927 0.40407 1.9042 0.58574 0.70481 0.81608 0.61374 0 0.027589 0 0.0066442 0.012874 -1.4111 -0.40109 -0.011677
2.5898 -0.0028879 0.0016998 -0.024748 -0.00024024 0.008299 -0.015834 -0.019077 -0.0049185 -0.013695 0.016216 0.010562 5.6345 1.7867 2.7203 1.8903 0.40529 1.9053 0.58579 0.70441 0.81764 0.61523 0 0.027111 0 0.0068551 0.012998 -1.411 -0.40149 -0.05948
2.5938 0.00080659 -0.0016259 -0.028076 -0.00043712 0.032726 -0.014371 -0.001815 -0.007229 -0.00030184 0.0068648 -0.0048111 5.6675 1.7935 2.7218 1.8887 0.40679 1.9034 0.58485 0.70425 0.81768 0.61708 0 0.026219 0 0.0076617 0.012654 -1.4087 -0.40212 -0.059928
2.5977 0.0052587 -0.0040833 -0.018603 -0.0028882 0.038301 -0.0063126 0.01853 -0.0026644 0.010677 -0.011736 -0.019056 5.6662 1.8006 2.7257 1.8892 0.40777 1.9018 0.58319 0.70484 0.8159 0.61736 0 0.025627 0 0.0083916 0.012141 -1.4068 -0.40253 -0.005091
2.6016 0.0078655 -0.0038509 -0.0036368 -0.0082558 0.019133 0.00060371 0.020861 0.0031006 0.0085505 -0.021817 -0.0205 5.6549 1.7992 2.7283 1.8914 0.40787 1.9035 0.58215 0.70561 0.81381 0.61609 0 0.025774 0 0.0085884 0.011863 -1.4072 -0.40244 0.069296
2.6055 0.0067818 -0.0008427 0.0089322 -0.013511 -0.013175 0.0025996 0.0025209 0.0033472 -0.004395 -0.013379 -0.0095826 5.6672 1.7894 2.7269 1.8937 0.40743 1.9076 0.58277 0.70537 0.81312 0.61486 0 0.026362 0 0.0083361 0.011961 -1.4091 -0.402 0.11462
2.6094 0.0021747 0.0033129 0.014964 -0.013307 -0.037 0.0019614 -0.017798 -0.0021431 -0.015 0.0051098 0.0020174 5.7161 1.7809 2.7228 1.8943 0.40708 1.9097 0.58454 0.70351 0.81407 0.6148 0 0.02664 0 0.0080774 0.012192 -1.4101 -0.40169 0.10689
2.6133 -0.0036815 0.0062929 0.013971 -0.004965 -0.036829 0.0021791 -0.019822 -0.0066637 -0.012478 0.015436 0.0038046 5.7822 1.7827 2.72 1.8929 0.40717 1.9064 0.58566 0.70095 0.81549 0.61524 0 0.026188 0 0.0081756 0.01218 -1.4087 -0.4018 0.058198
2.6172 -0.0076474 0.0063866 0.0071305 0.0076674 -0.01457 0.0026606 -0.0028696 -0.0040034 0.00092708 0.0085792 -0.0029132 5.8314 1.793 2.7214 1.8907 0.40749 1.8992 0.58479 0.69964 0.81614 0.61475 0 0.025386 0 0.0086488 0.011799 -1.4063 -0.40213 -0.0016503
2.6211 -0.0075808 0.0033621 -0.003084 0.016106 0.013346 -0.00035942 0.014353 0.0042885 0.012808 -0.0064419 -0.0074451 5.8442 1.8011 2.7255 1.8897 0.40751 1.8935 0.58256 0.70083 0.81594 0.61322 0 0.025051 0 0.0092551 0.011308 -1.4054 -0.40224 -0.049471
2.625 -0.0036595 -0.0014509 -0.011842 0.014082 0.029605 -0.0077548 0.01468 0.0099472 0.013517 -0.013096 -0.0021562 5.832 1.7981 2.7281 1.8907 0.407 1.8936 0.58109 0.70385 0.81574 0.61235 0 0.025593 0 0.0097435 0.011093 -1.4071 -0.40194 -0.075893
2.6289 0.0016809 -0.0058089 -0.012872 0.0032322 0.027891 -0.013922 0.00085561 0.006624 0.0052427 -0.0053927 0.0089168 5.8252 1.787 2.7265 1.8927 0.40623 1.8984 0.58185 0.70644 0.81614 0.6138 0 0.026555 0 0.0099886 0.011286 -1.4097 -0.40156 -0.076975
2.6328 0.0051797 -0.0076289 -0.0030051 -0.0080042 0.01378 -0.011088 -0.0088253 -0.0030456 -0.0019654 0.0063771 0.014676 5.8463 1.7795 2.7224 1.894 0.4058 1.9028 0.58417 0.70662 0.81692 0.61702 0 0.02705 0 0.0099432 0.011645 -1.4103 -0.40164 -0.049136
2.6367 0.0046966 -0.0060439 0.013174 -0.011567 -0.003181 0.0020713 -0.0022986 -0.0097468 -0.0019701 0.0081151 0.0094717 5.8923 1.7834 2.7203 1.8935 0.40608 1.9031 0.58575 0.70433 0.81746 0.61939 0 0.02666 0 0.009578 0.011835 -1.4086 -0.40231 0.0026266
2.6406 0.000501 -0.0019234 0.024322 -0.0064189 -0.016588 0.016856 0.011955 -0.0070375 0.0013371 -0.001795 -0.00056335 5.9408 1.7946 2.7225 1.8919 0.40688 1.9003 0.58501 0.70131 0.81765 0.6188 0 0.025866 0 0.0089495 0.011813 -1.4065 -0.4031 0.055516
2.6445 -0.0048701 0.0025167 0.020332 0.0014233 -0.023495 0.021064 0.014633 0.0018988 8.8348e-05 -0.01089 -0.0044669 5.9718 1.8012 2.7266 1.8906 0.40766 1.899 0.58272 0.6995 0.81793 0.61589 0 0.025551 0 0.0083064 0.011901 -1.4064 -0.40333 0.077383
2.6484 -0.0081131 0.0049333 0.0013221 0.0050019 -0.021175 0.010158 -0.0012945 0.007565 -0.0069235 -0.0074613 0.0011051 5.9846 1.7964 2.7283 1.8907 0.40799 1.9021 0.58132 0.69944 0.81858 0.61354 0 0.026085 0 0.0080221 0.012421 -1.4087 -0.40271 0.052092
2.6523 -0.0071324 0.0042429 -0.020857 0.002426 -0.0074618 -0.0078327 -0.020568 0.004111 -0.01187 0.0052451 0.0080276 5.9951 1.7861 2.7255 1.8917 0.40794 1.9075 0.58246 0.70029 0.81916 0.61391 0 0.026932 0 0.0083099 0.013241 -1.4107 -0.40162 -0.0021961
2.6563 -0.0023077 0.0012789 -0.031078 -0.0027605 0.014161 -0.018925 -0.021178 -0.0046156 -0.0070142 0.012103 0.0060211 6.0195 1.7821 2.721 1.8923 0.40794 1.9103 0.58538 0.70105 0.81897 0.61629 0 0.027197 0 0.0089682 0.013764 -1.4102 -0.40073 -0.044079
2.6602 0.0037146 -0.0017618 -0.022627 -0.0062062 0.031727 -0.015227 0.0007599 -0.0093216 0.0050607 0.0035489 -0.0051628 6.0613 1.7893 2.7191 1.8916 0.40826 1.9079 0.58763 0.70168 0.81809 0.61791 0 0.026561 0 0.0094621 0.013437 -1.4075 -0.40043 -0.043207
2.6641 0.0075856 -0.0027318 -0.0020541 -0.0068482 0.031075 -0.0010255 0.024639 -0.0051756 0.012556 -0.012308 -0.014568 6.1123 1.8001 2.7213 1.89 0.40873 1.903 0.58738 0.70271 0.81759 0.61701 0 0.025624 0 0.009354 0.012362 -1.4054 -0.40055 -0.0062887
2.668 0.007216 -0.00085424 0.016734 -0.0063581 0.0083579 0.012288 0.025962 0.0032793 0.0068365 -0.017395 -0.011735 6.1615 1.8026 2.7248 1.8887 0.40889 1.9008 0.58501 0.7042 0.81841 0.61471 0 0.025321 0 0.0087148 0.011353 -1.4061 -0.40069 0.030486
2.6719 0.0029383 0.0028817 0.023382 -0.0055316 -0.023084 0.01659 0.0025515 0.0073294 -0.0071872 -0.0036377 0.0013894 6.2032 1.7938 2.7255 1.8886 0.40845 1.9039 0.58252 0.70517 0.82006 0.61369 0 0.026001 0 0.0081033 0.011305 -1.4088 -0.40067 0.034959
2.6758 -0.0028051 0.0063774 0.017395 -0.0026266 -0.040505 0.012432 -0.022198 0.0035328 -0.014823 0.016857 0.011787 6.2356 1.7828 2.7226 1.8895 0.40762 1.9096 0.58152 0.70463 0.82078 0.61526 0 0.027112 0 0.0080809 0.012379 -1.4107 -0.40066 0.0055869
2.6797 -0.006983 0.0075958 0.0056331 0.0040093 -0.029661 0.0054717 -0.023452 -0.0029463 -0.0065551 0.023499 0.0090885 6.2564 1.7806 2.7196 1.8903 0.40689 1.9129 0.58197 0.70283 0.81937 0.61793 0 0.02777 0 0.0086898 0.013776 -1.41 -0.40086 -0.03283
2.6836 -0.007712 0.0055579 -0.0046565 0.012207 0.0026172 -0.00041588 -0.00095334 -0.0045511 0.011452 0.0089451 -0.0030469 6.2636 1.7884 2.7199 1.8901 0.40647 1.9115 0.58276 0.7014 0.81668 0.61913 0 0.027613 0 0.0093919 0.014372 -1.4079 -0.40123 -0.055526
2.6875 -0.0051672 0.00079142 -0.010019 0.01618 0.033136 -0.005329 0.021134 6.5433e-05 0.02295 -0.012678 -0.010591 6.2612 1.7966 2.7236 1.889 0.40606 1.9079 0.58315 0.70182 0.81517 0.61802 0 0.027063 0 0.0095467 0.013676 -1.407 -0.40151 -0.056831
2.6914 -0.0012324 -0.0048171 -0.0097667 0.011494 0.040778 -0.0095475 0.020488 0.0047516 0.017895 -0.020418 -0.0043025 6.2621 1.7957 2.7266 1.8877 0.4052 1.9059 0.58332 0.70379 0.81645 0.61625 0 0.026791 0 0.0089929 0.012256 -1.4085 -0.40156 -0.045009
2.6953 0.001746 -0.0087207 -0.0036585 -2.3822e-05 0.022506 -0.010089 0.00034341 0.0032491 0.0023134 -0.00844 0.009971 6.282 1.7871 2.7256 1.887 0.40397 1.9069 0.58371 0.70534 0.81946 0.61595 0 0.027009 0 0.0081899 0.011228 -1.4106 -0.40162 -0.025279
2.6992 0.0022767 -0.0088689 0.0073421 -0.010924 -0.0064862 -0.0032809 -0.015304 -0.0032585 -0.0086855 0.0085113 0.017338 6.3263 1.7817 2.7214 1.887 0.40319 1.9082 0.58413 0.70478 0.8212 0.6172 0 0.027325 0 0.0077916 0.011288 -1.4107 -0.402 0.004909
2.7031 0.00039574 -0.0049474 0.01831 -0.014278 -0.026833 0.0090477 -0.0094758 -0.0072507 -0.0070519 0.011964 0.010015 6.3843 1.7869 2.7182 1.8874 0.40369 1.9072 0.58399 0.70259 0.81972 0.61805 0 0.027259 0 0.0080586 0.012169 -1.4085 -0.4027 0.042939
2.707 -0.002542 0.0010646 0.02087 -0.0094853 -0.029351 0.017913 0.0083071 -0.0036305 0.00050154 5.9375e-05 -0.0039671 6.4356 1.7979 2.7194 1.8882 0.40535 1.9046 0.58334 0.70106 0.81622 0.61697 0 0.026794 0 0.0086554 0.013003 -1.4065 -0.4032 0.070306
2.7109 -0.004688 0.0057248 0.0093645 -0.0021199 -0.017859 0.014117 0.013225 0.0038155 0.0014235 -0.011292 -0.0093142 6.4666 1.8026 2.7237 1.8891 0.40687 1.9041 0.58322 0.70199 0.81405 0.61482 0 0.026363 0 0.0089965 0.013182 -1.4071 -0.4029 0.064016
2.7148 -0.0046453 0.0062065 -0.012209 0.0016787 -0.0015094 -0.0021298 -0.005065 0.0060306 -0.0074482 -0.0075526 -0.00032421 6.4795 1.7949 2.727 1.89 0.40676 1.9082 0.58452 0.70469 0.81538 0.61393 0 0.026321 0 0.0087904 0.012873 -1.41 -0.40171 0.022729
2.7188 -0.0021006 0.0023481 -0.030452 0.00033529 0.012973 -0.019341 -0.028034 -0.0011235 -0.015795 0.0069569 0.012366 6.4888 1.7826 2.7265 1.8904 0.40491 1.9145 0.58662 0.70647 0.81894 0.6153 0 0.026517 0 0.0082673 0.012714 -1.4121 -0.40029 -0.022368
2.7227 0.0020589 -0.0029731 -0.032038 -0.0033401 0.021944 -0.02405 -0.027238 -0.011434 -0.011835 0.013675 0.012976 6.5067 1.7793 2.7239 1.8901 0.40299 1.9176 0.5875 0.7053 0.8212 0.61719 0 0.026485 0 0.0079129 0.013054 -1.4108 -0.39962 -0.030626
2.7266 0.0061074 -0.0057512 -0.014905 -0.0063307 0.021605 -0.0129 0.0028715 -0.014267 0.0030422 0.0018922 -0.0019205 6.534 1.7889 2.7227 1.8892 0.4031 1.914 0.58562 0.70186 0.81992 0.61696 0 0.026003 0 0.0080004 0.013567 -1.4073 -0.40018 0.0088775
2.7305 0.0081512 -0.0038292 0.0093292 -0.0081744 0.0087181 0.0044783 0.035116 -0.0059071 0.014174 -0.01696 -0.018555 6.563 1.8012 2.7246 1.8883 0.40572 1.9061 0.58184 0.69898 0.81634 0.6142 0 0.025407 0 0.0083741 0.013635 -1.4053 -0.40159 0.061553
2.7344 0.0069069 0.0013584 0.024548 -0.0093982 -0.013462 0.014772 0.036164 0.0061111 0.0093416 -0.020391 -0.019568 6.5883 1.8021 2.7271 1.8885 0.40891 1.9 0.57888 0.69879 0.81382 0.61142 0 0.025258 0 0.0086546 0.013094 -1.407 -0.40291 0.074636
2.7383 0.0023976 0.00581 0.022683 -0.0086262 -0.032076 0.012877 0.002668 0.01085 -0.0066916 -0.00033046 -0.0020942 6.6136 1.7893 2.7265 1.8897 0.40989 1.8999 0.57889 0.70082 0.81425 0.61137 0 0.025728 0 0.0086276 0.012507 -1.4106 -0.40338 0.024196
2.7422 -0.0036572 0.0061173 0.0084031 -0.0032938 -0.031962 0.0044358 -0.032541 0.0056737 -0.015728 0.02553 0.018719 6.6466 1.7758 2.7225 1.891 0.4077 1.9042 0.58128 0.70274 0.81632 0.6138 0 0.02637 0 0.0084327 0.012602 -1.412 -0.40289 -0.062758
2.7461 -0.0080686 0.0023249 -0.0071021 0.0059065 -0.0094484 -0.0023882 -0.03313 -0.0011977 -0.0053776 0.030847 0.024573 6.6886 1.776 2.7186 1.8912 0.40449 1.9077 0.58343 0.70307 0.81734 0.61555 0 0.026554 0 0.008402 0.013412 -1.4094 -0.40204 -0.13168
2.75 -0.0073046 -0.0018377 -0.015563 0.012683 0.021207 -0.0054997 0.0025645 -0.00039166 0.016333 0.0089361 0.011797 6.7308 1.7904 2.7188 1.8902 0.40368 1.9067 0.5834 0.70248 0.81661 0.61406 0 0.026113 0 0.0087345 0.014032 -1.4053 -0.40159 -0.14587
2.7539 0.00055568 -0.0016909 -0.014834 0.0099553 0.038112 -0.0077279 0.038991 0.0075026 0.027603 -0.018874 -0.0061276 6.762 1.8042 2.7233 1.8891 0.40647 1.9032 0.58162 0.70231 0.81612 0.61018 0 0.025534 0 0.0093171 0.01342 -1.4039 -0.40189 -0.11222
2.7578 0.013784 0.0046019 -0.0050282 -0.0012707 0.031404 -0.008249 0.040499 0.012518 0.015 -0.025221 -0.012912 6.7799 1.8027 2.728 1.8887 0.40995 1.9022 0.57945 0.70187 0.81748 0.60685 0 0.025476 0 0.0098213 0.011597 -1.4066 -0.40253 -0.06967
2.7617 0.02621 0.013836 0.014407 -0.0089106 0.01308 0.00092647 0.0090326 0.0077772 -0.011797 -0.0057715 -0.0046425 6.7943 1.7871 2.7281 1.8888 0.4091 1.906 0.57655 0.69822 0.81832 0.60508 0 0.026125 0 0.0099488 0.010105 -1.41 -0.40246 -0.059001
2.7656 0.028814 0.018622 0.040412 0.00079538 0.005083 0.025683 -0.018656 -0.00028762 -0.028447 0.016991 0.0098476 6.8189 1.7733 2.7219 1.8879 0.40172 1.9113 0.5709 0.68972 0.81303 0.60251 0 0.027016 0 0.0096059 0.01105 -1.4103 -0.40064 -0.10096
2.7695 0.013651 0.010745 0.059293 0.027354 0.015088 0.055847 -0.012238 0.0027145 -0.018935 0.020271 0.021664 6.8583 1.7755 2.7111 1.8856 0.3922 1.9109 0.56308 0.6806 0.79898 0.59779 0 0.027457 0 0.0089115 0.015224 -1.4072 -0.39709 -0.18727
2.7734 -0.021701 -0.014881 0.048434 0.048693 0.023807 0.063754 0.017127 0.02153 0.010865 0.0080748 0.03125 6.9042 1.7923 2.6996 1.8852 0.39066 1.8998 0.56115 0.68161 0.78317 0.59706 0 0.027101 0 0.0081029 0.020662 -1.4054 -0.3939 -0.27054
2.7773 -0.071873 -0.057564 -0.008609 0.032723 -0.0011615 0.022563 0.027521 0.039856 0.042303 0.0064842 0.042862 6.9428 1.8111 2.6933 1.8935 0.40763 1.8801 0.58015 0.70508 0.78259 0.61478 0 0.026164 0 0.0074467 0.022784 -1.4085 -0.3952 -0.2527
2.7813 -0.12545 -0.11049 -0.10434 -0.038436 -0.075172 -0.069287 -0.0068087 0.029764 0.063676 0.029431 0.051178 6.966 1.8243 2.7024 1.9186 0.44801 1.862 0.6344 0.75733 0.81608 0.66526 0 0.025239 0 0.0071843 0.016266 -1.4136 -0.4055 0.0012014
2.7852 -0.17013 -0.16275 -0.20488 -0.15097 -0.17763 -0.18093 -0.063309 -0.024101 0.076854 0.052641 0.038029 6.9745 1.8402 2.7417 1.9654 0.5086 1.8619 0.72737 0.83426 0.89259 0.75074 0 0.025062 0 0.0074745 -0.0022923 -1.4121 -0.42663 0.60105
2.7891 -0.19826 -0.20301 -0.26982 -0.2643 -0.26329 -0.26875 -0.091887 -0.10831 0.082903 0.02889 -0.013066 6.9713 1.8735 2.8235 2.0331 0.58041 1.8986 0.84762 0.92364 1.0046 0.85689 0 0.026413 0 0.008323 -0.032236 -1.3961 -0.45514 1.5469
2.793 -0.20938 -0.22353 -0.28017 -0.33576 -0.29514 -0.30689 -0.070656 -0.18929 0.065017 -0.065464 -0.097991 6.9524 1.9268 2.9472 2.1148 0.65323 1.9878 0.97458 1.0117 1.1316 0.96105 0 0.029983 0 0.0095547 -0.068227 -1.3666 -0.48234 2.6919
2.7969 -0.20831 -0.22291 -0.25045 -0.3457 -0.27042 -0.30102 -0.038221 -0.23987 -0.0064915 -0.19943 -0.19006 6.9065 1.983 3.0927 2.2009 0.71904 2.1347 1.0895 1.0889 1.2505 1.0468 0 0.035905 0 0.010881 -0.10137 -1.3329 -0.49776 3.8047
2.8008 -0.20053 -0.206 -0.21349 -0.30425 -0.21778 -0.27398 -0.06418 -0.25858 -0.14546 -0.30743 -0.26027 6.8219 2.019 3.2274 2.2809 0.77256 2.3272 1.1826 1.1508 1.345 1.1121 0 0.043195 0 0.012035 -0.12177 -1.3057 -0.49452 4.6987
2.8047 -0.18832 -0.18095 -0.1916 -0.23773 -0.17064 -0.23946 -0.18226 -0.26396 -0.32485 -0.34488 -0.30101 6.6961 2.0273 3.3226 2.3448 0.81018 2.5353 1.251 1.1955 1.4091 1.1634 0 0.049778 0 0.012882 -0.12167 -1.289 -0.47333 5.3247
2.8086 -0.1703 -0.15487 -0.18047 -0.1691 -0.14219 -0.19207 -0.35121 -0.27117 -0.48502 -0.32569 -0.3286 6.5362 2.0212 3.367 2.383 0.82915 2.7206 1.2919 1.2199 1.442 1.2029 0 0.053542 0 0.01343 -0.098405 -1.2791 -0.44247 5.7445
2.8125 -0.14418 -0.13071 -0.15965 -0.10882 -0.12296 -0.12342 -0.48365 -0.27633 -0.57382 -0.30381 -0.36099 6.3518 2.0187 3.3663 2.3875 0.82759 2.852 1.2976 1.2196 1.4433 1.2202 0 0.053852 0 0.01377 -0.055814 -1.2708 -0.41362 6.0115
2.8164 -0.10999 -0.10716 -0.11756 -0.05904 -0.098256 -0.045166 -0.51619 -0.26444 -0.58335 -0.31737 -0.39354 6.1471 2.0201 3.3303 2.3539 0.80428 2.917 1.2589 1.19 1.4097 1.1988 0 0.052216 0 0.014007 -0.0036198 -1.2636 -0.39612 6.0777
2.8203 -0.07118 -0.081149 -0.065114 -0.02124 -0.064679 0.0098363 -0.45403 -0.23081 -0.54775 -0.35202 -0.39951 5.9209 2.0062 3.2591 2.284 0.75767 2.9207 1.1716 1.1286 1.337 1.1286 0 0.051233 0 0.014229 0.045406 -1.2622 -0.39313 5.8196
2.8242 -0.032843 -0.05092 -0.024553 0.0028795 -0.030089 0.014564 -0.35077 -0.19027 -0.5033 -0.35959 -0.35694 5.6729 1.9582 3.1454 2.1857 0.68531 2.8712 1.0402 1.0348 1.2237 1.014 0 0.052414 0 0.01446 0.079489 -1.2704 -0.40122 5.1566
2.8281 0.0011517 -0.017371 -0.0061831 0.0165 -0.001009 -0.022214 -0.24982 -0.16161 -0.45003 -0.31 -0.27426 5.4097 1.88 2.9877 2.0705 0.58548 2.7673 0.87416 0.91129 1.0726 0.86856 0 0.054646 0 0.014602 0.091582 -1.2868 -0.41278 4.1331
2.832 0.029778 0.016751 0.0021908 0.029504 0.025437 -0.05572 -0.15009 -0.14289 -0.35358 -0.22056 -0.18574 5.1443 1.7967 2.8035 1.9493 0.46113 2.5986 0.68219 0.76536 0.89229 0.70338 0 0.054768 0 0.014416 0.081428 -1.3066 -0.41938 2.8748
2.8359 0.054126 0.048524 0.021904 0.051535 0.055576 -0.040069 -0.027609 -0.10632 -0.18627 -0.13297 -0.11761 4.8893 1.7314 2.6248 1.8295 0.32298 2.3608 0.47033 0.61001 0.69626 0.52278 0 0.049953 0 0.013639 0.05533 -1.3299 -0.41456 1.4664
2.8398 0.075347 0.075745 0.060507 0.082238 0.087642 0.032056 0.11729 -0.022657 0.034282 -0.065976 -0.05784 4.6517 1.6841 2.4801 1.7149 0.18835 2.0711 0.24612 0.46284 0.5023 0.33113 0 0.039959 0 0.012201 0.023951 -1.3652 -0.39614 -0.10683
2.8438 0.093179 0.096715 0.10379 0.10993 0.11025 0.12261 0.24429 0.10627 0.24886 0.0021036 0.036692 4.4323 1.6358 2.3767 1.6077 0.075248 1.7688 0.023087 0.3413 0.33042 0.14342 0 0.027393 0 0.010375 -0.0010302 -1.4255 -0.36769 -1.8727
2.8477 0.10614 0.10991 0.13109 0.12208 0.11456 0.18141 0.30864 0.24044 0.40076 0.10211 0.19666 4.2302 1.576 2.3011 1.5103 -0.0045572 1.4977 -0.18035 0.25706 0.19878 -0.014302 0 0.015841 0 0.0086735 -0.010459 -1.5195 -0.33873 -3.7241
2.8516 0.11295 0.11457 0.1369 0.11785 0.10642 0.1878 0.30866 0.33016 0.47756 0.23194 0.39871 4.0463 1.5224 2.2373 1.4265 -0.04839 1.2837 -0.347 0.2133 0.11881 -0.118 0 0.0075475 0 0.0075222 -0.00051003 -1.6455 -0.32187 -5.3834
2.8555 0.11371 0.11193 0.13472 0.10927 0.10266 0.16147 0.29039 0.35454 0.51058 0.35518 0.56696 3.8825 1.5118 2.184 1.3626 -0.059801 1.1266 -0.46497 0.20659 0.092466 -0.16094 0 0.0025625 0 0.0069726 0.026033 -1.7934 -0.32718 -6.5555
2.8594 0.10994 0.10549 0.13878 0.10884 0.11295 0.13491 0.30086 0.33299 0.53542 0.44461 0.62249 3.7384 1.568 2.1568 1.3271 -0.043365 1.0126 -0.5245 0.23091 0.11344 -0.15571 0 -0.00026136 0 0.0067298 0.060577 -1.948 -0.35595 -7.1423
2.8633 0.1036 0.099462 0.14431 0.11589 0.12656 0.1187 0.33911 0.29934 0.55555 0.51772 0.54239 3.6101 1.6784 2.1733 1.3304 -0.0022321 0.93395 -0.51176 0.27988 0.17178 -0.1195 0 -0.0017402 0 0.0064794 0.091538 -2.0899 -0.39801 -7.2986
2.8672 0.09599 0.095891 0.13056 0.11656 0.12107 0.09687 0.35908 0.26637 0.54592 0.61329 0.37993 3.493 1.8024 2.2364 1.3815 0.059848 0.90015 -0.40973 0.34611 0.25884 -0.056403 0 -0.0018757 0 0.006192 0.10829 -2.191 -0.43546 -7.2452
2.8711 0.087298 0.092999 0.086257 0.098521 0.086973 0.055618 0.32286 0.21888 0.48922 0.72433 0.22864 3.3853 1.9037 2.3333 1.4815 0.13551 0.92945 -0.21117 0.42045 0.3695 0.045629 0 -0.00063664 0 0.0060896 0.10474 -2.2169 -0.45149 -7.0053
2.875 0.076995 0.086282 0.030478 0.065819 0.043018 0.011296 0.24646 0.14265 0.40275 0.76345 0.15861 3.2887 1.9734 2.4474 1.6192 0.21466 1.0316 0.064597 0.49457 0.50082 0.19906 0 0.001234 0 0.0063038 0.081241 -2.1402 -0.43957 -6.3363
2.8789 0.064501 0.071952 0.0027164 0.037478 0.022655 0.0022069 0.18557 0.056399 0.32376 0.61857 0.1727 3.2055 2.0262 2.5714 1.7719 0.28995 1.1977 0.36821 0.56601 0.64868 0.3968 0 0.0026262 0 0.0066197 0.044144 -1.9627 -0.40705 -4.9624
2.8828 0.049695 0.050128 0.026389 0.029705 0.041302 0.04763 0.17304 0.0069764 0.26764 0.26571 0.2117 3.1353 2.0756 2.7057 1.9139 0.36189 1.4053 0.63889 0.64051 0.80506 0.60766 0 0.0034588 0 0.0066517 0.0036468 -1.7268 -0.37113 -2.9104
2.8867 0.033044 0.025199 0.080288 0.0387 0.076367 0.11605 0.17553 0.025252 0.20521 -0.16831 0.19955 3.0737 2.1188 2.8468 2.0274 0.43749 1.632 0.83539 0.72737 0.95762 0.79284 0 0.0054916 0 0.0063497 -0.029308 -1.5021 -0.3496 -0.61835
2.8906 0.01543 0.0030024 0.10966 0.041939 0.08331 0.14111 0.1208 0.084969 0.088256 -0.47263 0.094025 3.0147 2.1445 2.979 2.1102 0.52202 1.8637 0.95591 0.82963 1.0921 0.92899 0 0.011281 0 0.0063013 -0.04606 -1.3502 -0.35202 1.3234
2.8945 -0.0021618 -0.013005 0.072079 0.018305 0.03651 0.077825 -0.026496 0.11168 -0.097728 -0.51007 -0.088557 2.9532 2.1499 3.0819 2.1716 0.6105 2.0915 1.0304 0.93713 1.1965 1.0174 0 0.021819 0 0.0073946 -0.04263 -1.2914 -0.37614 2.5898
2.8984 -0.018894 -0.023651 -0.022454 -0.031346 -0.043163 -0.051427 -0.21782 0.043485 -0.30622 -0.3316 -0.28481 2.8867 2.1455 3.1449 2.2216 0.68729 2.3028 1.0906 1.0297 1.2643 1.0728 0 0.034936 0 0.010004 -0.021021 -1.2979 -0.41056 3.3192
2.9023 -0.034163 -0.032727 -0.11582 -0.082812 -0.1028 -0.16763 -0.35545 -0.10852 -0.45882 -0.13762 -0.42052 2.8156 2.1404 3.1745 2.2605 0.73548 2.4792 1.1433 1.0891 1.2962 1.1035 0 0.046196 0 0.013419 0.011039 -1.3194 -0.44104 3.9066
2.9063 -0.047463 -0.043683 -0.14936 -0.10804 -0.10355 -0.19746 -0.37914 -0.25921 -0.50691 -0.11072 -0.45045 2.7415 2.129 3.1845 2.2776 0.74862 2.6045 1.1675 1.1102 1.2971 1.1042 0 0.051886 0 0.016139 0.042219 -1.3194 -0.45676 4.5844
2.9102 -0.058189 -0.056935 -0.11254 -0.097745 -0.056319 -0.13296 -0.31933 -0.31614 -0.46886 -0.26455 -0.38161 2.6661 2.0965 3.1782 2.2602 0.73444 2.6728 1.1375 1.1014 1.2722 1.0655 0 0.051714 0 0.016927 0.061226 -1.2963 -0.45384 5.189
2.9141 -0.065645 -0.069635 -0.049059 -0.067095 -0.012686 -0.034897 -0.26241 -0.25779 -0.40798 -0.44257 -0.26781 2.5879 2.0401 3.1428 2.2052 0.70688 2.689 1.0495 1.0748 1.2234 0.99043 0 0.048912 0 0.015756 0.060781 -1.2735 -0.43572 5.3285
2.918 -0.069315 -0.07771 -0.016003 -0.041091 -0.018221 0.021709 -0.26198 -0.15253 -0.37302 -0.46539 -0.1772 2.5013 1.9803 3.0633 2.1247 0.67334 2.6602 0.92856 1.0341 1.1506 0.89852 0 0.047566 0 0.013818 0.040292 -1.2731 -0.41119 4.7814
2.9219 -0.069166 -0.078405 -0.035056 -0.034552 -0.07113 0.0091022 -0.2861 -0.098282 -0.3578 -0.29049 -0.15006 2.3976 1.9452 2.9442 2.0398 0.62867 2.5879 0.81037 0.97226 1.0555 0.81325 0 0.049349 0 0.012543 0.0060625 -1.2962 -0.39097 3.7337
2.9258 -0.065546 -0.07155 -0.079619 -0.044433 -0.12466 -0.039514 -0.25449 -0.13547 -0.31583 -0.041752 -0.17397 2.2701 1.9418 2.8155 1.9687 0.56195 2.4698 0.7164 0.88126 0.94635 0.74479 0 0.052334 0 0.012481 -0.030993 -1.3265 -0.38357 2.6279
2.9297 -0.05862 -0.059029 -0.10567 -0.058113 -0.13042 -0.070976 -0.12782 -0.21107 -0.21204 0.10906 -0.1952 2.1202 1.9474 2.7142 1.9171 0.47006 2.3117 0.64299 0.76506 0.83661 0.68486 0 0.052729 0 0.013016 -0.059084 -1.3479 -0.39167 1.7787
2.9336 -0.047871 -0.043277 -0.09293 -0.066024 -0.081485 -0.063652 0.042811 -0.22604 -0.060042 0.091631 -0.15993 1.9585 1.9332 2.6571 1.8784 0.36589 2.1343 0.57217 0.64349 0.73949 0.61847 0 0.04801 0 0.013122 -0.069247 -1.3585 -0.41046 1.1333
2.9375 -0.032394 -0.026059 -0.056893 -0.065699 -0.015663 -0.039793 0.15842 -0.12348 0.088795 -0.01837 -0.055191 1.7989 1.8972 2.6295 1.8419 0.27351 1.9668 0.4916 0.54321 0.66192 0.54045 0 0.038864 0 0.012394 -0.057861 -1.3691 -0.42936 0.3973
2.9414 -0.012106 -0.0082174 -0.024945 -0.056353 0.022048 -0.031966 0.16482 0.060764 0.18904 -0.087043 0.082272 1.649 1.8695 2.6013 1.8018 0.21377 1.831 0.40497 0.48281 0.60356 0.46092 0 0.028573 0 0.011383 -0.027451 -1.3899 -0.43686 -0.61515
2.9453 0.011034 0.0098152 -0.0059931 -0.034117 0.020231 -0.042959 0.10259 0.22744 0.23337 -0.045878 0.19527 1.5062 1.8805 2.5567 1.7604 0.19234 1.7285 0.32637 0.46397 0.56168 0.39587 0 0.020604 0 0.010951 0.014198 -1.4216 -0.42634 -1.7645
2.9492 0.03306 0.027412 0.013695 0.0040587 0.0067754 -0.041918 0.064474 0.29375 0.24552 0.06588 0.24808 1.362 1.9248 2.5085 1.7253 0.19928 1.6466 0.26769 0.47462 0.53707 0.35372 0 0.016475 0 0.011329 0.0563 -1.4578 -0.39973 -2.7057
2.9531 0.049768 0.043554 0.046828 0.051788 0.016895 0.00064116 0.10405 0.25249 0.24844 0.16481 0.24639 1.2126 1.9625 2.4847 1.7036 0.21913 1.5744 0.23275 0.49969 0.53459 0.33172 0 0.015395 0 0.01183 0.088147 -1.4935 -0.36689 -3.206
2.957 0.059107 0.057049 0.082904 0.091515 0.057006 0.07715 0.18738 0.16368 0.24422 0.2126 0.22212 1.0644 1.9606 2.5009 1.6987 0.24186 1.5174 0.22199 0.5295 0.55738 0.32451 0 0.015559 0 0.011503 0.10215 -1.5286 -0.34091 -3.3318
2.9609 0.062302 0.066852 0.094665 0.10519 0.099613 0.14462 0.23363 0.094796 0.22412 0.2376 0.20162 0.92878 1.9306 2.5449 1.7102 0.26597 1.4936 0.23931 0.5605 0.60045 0.33397 0 0.015712 0 0.01008 0.095906 -1.5626 -0.33192 -3.3264
2.9648 0.062643 0.072208 0.067921 0.089241 0.11173 0.16236 0.19995 0.068415 0.19124 0.27776 0.1877 0.81216 1.9187 2.5888 1.7361 0.29313 1.5155 0.29092 0.59064 0.65114 0.36881 0 0.015726 0 0.0082844 0.072582 -1.587 -0.34255 -3.3254
2.9688 0.062788 0.072676 0.022112 0.059244 0.086519 0.12766 0.12292 0.060649 0.16525 0.31889 0.16789 0.71013 1.9541 2.6148 1.774 0.32184 1.576 0.37639 0.61641 0.69733 0.43368 0 0.016034 0 0.0071936 0.039682 -1.5878 -0.36712 -3.2111
2.9727 0.062802 0.068243 -0.0032897 0.038454 0.047188 0.074652 0.076516 0.041577 0.16099 0.30101 0.13457 0.61305 2.0107 2.6311 1.8199 0.34692 1.651 0.48155 0.6348 0.7364 0.51939 0 0.016763 0 0.0072804 0.0067595 -1.5561 -0.39464 -2.7545
2.9766 0.060578 0.059654 0.014212 0.03952 0.021986 0.039865 0.093079 0.011475 0.16514 0.18602 0.093324 0.51693 2.0293 2.6604 1.8685 0.36487 1.718 0.58244 0.6473 0.77595 0.60503 0 0.017478 0 0.0080537 -0.01711 -1.4989 -0.4137 -1.8859
2.9805 0.054254 0.048725 0.056658 0.055642 0.018159 0.030515 0.12987 -0.0024811 0.14058 0.010615 0.053099 0.42826 1.982 2.7155 1.9129 0.37852 1.7734 0.65818 0.66043 0.82442 0.67052 0 0.017682 0 0.0086156 -0.025527 -1.4369 -0.41718 -0.81273
2.9844 0.044483 0.03823 0.081052 0.068501 0.020965 0.026346 0.11458 0.019076 0.059584 -0.13582 0.013372 0.35708 1.9095 2.7836 1.947 0.39528 1.8314 0.70146 0.68094 0.87959 0.70801 0 0.017484 0 0.0085569 -0.016385 -1.3913 -0.40494 0.13249
2.9883 0.0346 0.031137 0.060345 0.064832 0.015712 0.0091132 0.021309 0.060715 -0.064875 -0.18808 -0.033835 0.30487 1.8843 2.8352 1.9667 0.41975 1.9067 0.71774 0.70967 0.926 0.72189 0 0.017707 0 0.0083055 0.0073741 -1.37 -0.38354 0.75143
2.9922 0.028599 0.029464 0.01016 0.046483 0.0065579 -0.013985 -0.10053 0.081764 -0.18176 -0.1583 -0.088542 0.26009 1.9295 2.8477 1.9702 0.44768 1.9953 0.71512 0.73954 0.94457 0.71924 0 0.019296 0 0.0086089 0.038271 -1.365 -0.36338 1.0848
2.9961 0.028708 0.033438 -0.025252 0.026385 0.011052 -0.017824 -0.17163 0.053169 -0.23866 -0.11275 -0.13332 0.20699 1.9854 2.8219 1.9578 0.46717 2.0725 0.69574 0.75935 0.92674 0.70157 0 0.022531 0 0.0096941 0.066378 -1.3635 -0.35415 1.2764
3 0.034452 0.041498 -0.014223 0.016481 0.037238 0.011795 -0.15427 -0.014402 -0.21978 -0.099844 -0.14419 0.13991 1.9726 2.7775 1.9317 0.46651 2.1088 0.6567 0.7601 0.88065 0.66601 0 0.026699 0 0.010952 0.082625 -1.3598 -0.36034 1.3624
3.0039 0.043566 0.051118 0.034073 0.019682 0.070077 0.060203 -0.079104 -0.077661 -0.15169 -0.1056 -0.11312 0.069157 1.9049 2.7344 1.8968 0.44215 2.0908 0.59793 0.73874 0.82412 0.61341 0 0.030507 0 0.011457 0.082112 -1.3584 -0.3789 1.2164
3.0078 0.053513 0.059872 0.080831 0.03168 0.084106 0.096379 -0.0064599 -0.095442 -0.075208 -0.07993 -0.057856 0.012498 1.9334 2.6988 1.8592 0.40021 2.0292 0.52765 0.69789 0.77088 0.55305 0 0.032844 0 0.010817 0.065897 -1.3671 -0.40035 0.7023
3.0117 0.062171 0.066064 0.095336 0.047832 0.070161 0.10225 0.032268 -0.05903 -0.012528 -0.0002947 -0.0062751 -0.019549 2.2542 2.6641 1.8246 0.35144 1.9484 0.45907 0.64368 0.72251 0.49818 0 0.033298 0 0.0095321 0.040368 -1.3879 -0.41321 -0.14017
3.0156 0.067547 0.068749 0.081011 0.066611 0.047106 0.087515 0.053122 0.0069907 0.040824 0.098303 0.030207 -0.030627 2.9392 2.6237 1.7963 0.30456 1.8683 0.40199 0.5844 0.67268 0.45669 0 0.032047 0 0.0085395 0.014557 -1.4154 -0.4099 -1.0798
3.0195 0.067567 0.067444 0.065478 0.086821 0.043963 0.075168 0.086297 0.069645 0.097564 0.15839 0.06578 -0.032064 3.8336 2.5797 1.7745 0.26404 1.794 0.35846 0.53032 0.61879 0.42699 0 0.029358 0 0.0083983 -0.0032272 -1.4428 -0.39087 -1.8662
3.0234 0.060764 0.061909 0.067786 0.10337 0.069113 0.074766 0.13452 0.11279 0.15795 0.15993 0.12071 -0.031064 4.6243 2.5421 1.7586 0.23282 1.72 0.32671 0.49266 0.56969 0.40357 0 0.025248 0 0.0088675 -0.0079918 -1.4674 -0.36479 -2.4085
3.0273 0.047361 0.052028 0.078132 0.10746 0.098494 0.073114 0.17001 0.14125 0.20867 0.13917 0.19289 -0.026287 5.0318 2.521 1.7495 0.21609 1.6428 0.30886 0.48062 0.5423 0.38646 0 0.019699 0 0.0092238 0.00082402 -1.4898 -0.34445 -2.7805
3.0313 0.029368 0.037561 0.07029 0.091414 0.096563 0.051963 0.16908 0.16478 0.23859 0.14647 0.25177 -0.014477 4.9793 2.5207 1.7512 0.22137 1.571 0.3137 0.49805 0.55068 0.38464 0 0.013262 0 0.0089567 0.019551 -1.5089 -0.34047 -3.0596
3.0352 0.0090006 0.017784 0.031742 0.053218 0.050272 0.011914 0.14094 0.18085 0.25004 0.19006 0.26361 0.00079674 4.6103 2.5424 1.7684 0.2544 1.5236 0.35139 0.54279 0.59739 0.41016 0 0.0074244 0 0.008182 0.041307 -1.5189 -0.35622 -3.1802
3.0391 -0.013455 -0.0085132 -0.021641 -0.0028795 -0.018087 -0.025495 0.11606 0.17294 0.25162 0.2263 0.223 0.0093918 4.1663 2.5865 1.8039 0.3146 1.5199 0.42557 0.6093 0.67415 0.46903 0 0.0042265 0 0.0074549 0.057566 -1.5128 -0.38649 -2.9554
3.043 -0.040278 -0.04218 -0.062056 -0.068662 -0.072617 -0.041356 0.1085 0.12463 0.24199 0.2057 0.157 0.0042497 3.8413 2.6533 1.8571 0.39419 1.5695 0.53086 0.69206 0.76955 0.55797 0 0.0052363 0 0.0072532 0.060302 -1.4886 -0.42037 -2.2387
3.0469 -0.07437 -0.082243 -0.079358 -0.1337 -0.098459 -0.043118 0.097681 0.035623 0.20567 0.12352 0.095889 -0.0108 3.7182 2.7401 1.9253 0.48191 1.6689 0.65771 0.78682 0.87619 0.66899 0 0.01059 0 0.0076514 0.044523 -1.4516 -0.44642 -1.0576
3.0508 -0.11596 -0.12496 -0.091753 -0.18627 -0.11416 -0.06092 0.052384 -0.073962 0.12856 0.020922 0.04096 -0.025514 3.7909 2.841 2.0066 0.56844 1.805 0.79871 0.88914 0.99159 0.7954 0 0.018868 0 0.0084258 0.010468 -1.4108 -0.45772 0.4038
3.0547 -0.1606 -0.16454 -0.12571 -0.2165 -0.14921 -0.11757 -0.030175 -0.17381 0.017179 -0.061572 -0.034642 -0.037094 3.997 2.9518 2.1006 0.64948 1.9634 0.94952 0.99299 1.1141 0.93233 0 0.027934 0 0.0093763 -0.035631 -1.3723 -0.45441 1.9323
3.0586 -0.20036 -0.19545 -0.18598 -0.22256 -0.2099 -0.20226 -0.11715 -0.23998 -0.1009 -0.12476 -0.15029 -0.058998 4.2159 3.0736 2.2054 0.72503 2.1344 1.1041 1.092 1.2393 1.0721 0 0.03611 0 0.010485 -0.082961 -1.3376 -0.44301 3.384
3.0625 -0.22732 -0.21475 -0.24706 -0.2147 -0.26905 -0.27609 -0.17621 -0.26696 -0.19917 -0.20057 -0.28463 -0.11387 4.2728 3.2094 2.3144 0.79617 2.3152 1.2508 1.1824 1.3604 1.2012 0 0.042802 0 0.011789 -0.11945 -1.3064 -0.43311 4.677
3.0664 -0.23715 -0.22259 -0.27538 -0.21023 -0.29045 -0.30516 -0.21473 -0.26873 -0.27539 -0.30482 -0.38387 -0.21597 4.0153 3.3531 2.4148 0.86188 2.5065 1.374 1.2638 1.47 1.3052 0 0.04824 0 0.013186 -0.1357 -1.2804 -0.43282 5.7384
3.0703 -0.23003 -0.2204 -0.25944 -0.21955 -0.26325 -0.28833 -0.27359 -0.26885 -0.35119 -0.40907 -0.40922 -0.36034 3.4485 3.4835 2.4917 0.91768 2.7053 1.4614 1.3353 1.5611 1.3751 0 0.052767 0 0.014441 -0.12799 -1.2617 -0.44475 6.5019
3.0742 -0.20912 -0.20854 -0.21782 -0.23453 -0.21107 -0.25201 -0.37683 -0.2848 -0.44714 -0.46559 -0.37803 -0.53042 2.8087 3.5714 2.5339 0.95628 2.8998 1.5076 1.3904 1.6245 1.4109 0 0.056434 0 0.015393 -0.099046 -1.25 -0.46434 6.9639
3.0781 -0.17803 -0.18546 -0.1783 -0.2319 -0.16703 -0.21897 -0.49165 -0.31589 -0.55793 -0.45837 -0.35357 -0.71668 2.4635 3.5955 2.537 0.96944 3.068 1.5119 1.4147 1.6483 1.4144 0 0.059217 0 0.016102 -0.056692 -1.2407 -0.48138 7.2013
3.082 -0.13945 -0.14956 -0.151 -0.19224 -0.14095 -0.18501 -0.54915 -0.34283 -0.65301 -0.42124 -0.38698 -0.9268 2.6683 3.5549 2.5027 0.95002 3.1848 1.4713 1.3916 1.6201 1.3806 0 0.061402 0 0.016726 -0.010981 -1.2301 -0.48475 7.2862
3.0859 -0.095157 -0.10175 -0.12285 -0.11892 -0.1128 -0.12846 -0.51153 -0.34127 -0.70151 -0.40015 -0.46492 -1.1756 3.3647 3.4635 2.4336 0.89347 3.2304 1.3787 1.3113 1.5337 1.2978 0 0.063473 0 0.017249 0.02884 -1.2205 -0.468 7.1667
3.0898 -0.04668 -0.046425 -0.076582 -0.038203 -0.058348 -0.041328 -0.41496 -0.30021 -0.69428 -0.40043 -0.51547 -1.4638 4.2073 3.333 2.3299 0.79845 3.1957 1.2276 1.1772 1.3917 1.1578 0 0.065391 0 0.017367 0.056567 -1.2203 -0.43318 6.6567
3.0938 0.0045382 0.010476 -0.011729 0.022297 0.021239 0.053632 -0.33432 -0.23029 -0.63934 -0.38025 -0.47099 -1.7677 4.8161 3.161 2.1917 0.66652 3.0799 1.0188 1.0034 1.2033 0.96613 0 0.065936 0 0.016699 0.070009 -1.2359 -0.39033 5.5836
3.0977 0.057386 0.064678 0.055239 0.058034 0.097988 0.12079 -0.29799 -0.15289 -0.53702 -0.30101 -0.32978 -2.0523 5.0444 2.9403 2.0226 0.50216 2.8834 0.76206 0.8065 0.97729 0.74142 0 0.063011 0 0.015154 0.070783 -1.2648 -0.35264 3.959
3.1016 0.11089 0.11511 0.10984 0.09079 0.14555 0.14706 -0.24283 -0.078329 -0.36658 -0.17904 -0.15632 -2.2972 5.0275 2.6789 1.8338 0.31364 2.6051 0.46904 0.59867 0.7194 0.50205 0 0.054983 0 0.013061 0.063376 -1.2988 -0.32981 1.9852
3.1055 0.16316 0.16235 0.15444 0.14549 0.16656 0.15628 -0.069832 0.0062458 -0.10681 -0.075698 -0.017759 -2.5097 4.9729 2.4121 1.6409 0.11438 2.2485 0.14682 0.3875 0.43701 0.25374 0 0.042102 0 0.010913 0.053877 -1.3376 -0.3236 -0.12836
3.1094 0.2103 0.20551 0.20148 0.22171 0.18856 0.18437 0.24135 0.12426 0.22345 -0.029092 0.08249 -2.712 4.9041 2.1875 1.4572 -0.077203 1.8332 -0.20072 0.18219 0.14823 -0.0072859 0 0.026736 0 0.0089485 0.048517 -1.4002 -0.32809 -2.3419
3.1133 0.24655 0.24046 0.25344 0.28874 0.23201 0.23982 0.57395 0.28042 0.54766 -0.00052569 0.2065 -2.9139 4.6168 2.0342 1.2886 -0.24135 1.3994 -0.56341 -0.001501 -0.11458 -0.27647 0 0.012067 0 0.0070029 0.052012 -1.5209 -0.3348 -4.7349
3.1172 0.2662 0.26135 0.29401 0.31182 0.28463 0.2918 0.74708 0.4423 0.76557 0.097955 0.41167 -3.0977 3.9098 1.9422 1.1338 -0.36312 0.99741 -0.91695 -0.14343 -0.31396 -0.5266 0 0.00023233 0 0.0047826 0.065845 -1.7277 -0.33896 -7.2451
3.1211 0.26628 0.26417 0.30286 0.28606 0.31096 0.3014 0.67017 0.55494 0.82065 0.31283 0.67291 -3.2311 2.8719 1.8747 0.99185 -0.43708 0.66756 -1.226 -0.22744 -0.42546 -0.71506 0 -0.0085145 0 0.0023043 0.087056 -2.0191 -0.34322 -9.482
3.125 0.24812 0.24926 0.27826 0.24389 0.28824 0.26457 0.43716 0.58116 0.74558 0.58812 0.87556 -3.2964 1.9366 1.8028 0.87032 -0.46671 0.42319 -1.4566 -0.24908 -0.45179 -0.81069 0 -0.01497 0 4.0601e-05 0.10838 -2.3584 -0.35591 -10.889
3.1289 0.21674 0.2208 0.24083 0.2254 0.2307 0.21971 0.26025 0.53266 0.64183 0.80668 0.8973 -3.308 1.6125 1.7337 0.78821 -0.45826 0.25208 -1.586 -0.2164 -0.42031 -0.81655 0 -0.019394 0 -0.001407 0.12028 -2.6893 -0.38501 -11.189
3.1328 0.17852 0.184 0.21155 0.23742 0.17552 0.20749 0.28924 0.46066 0.60462 0.9014 0.71467 -3.3018 2.1024 1.7046 0.76932 -0.4142 0.13464 -1.6009 -0.14346 -0.36304 -0.76468 0 -0.020844 0 -0.0018202 0.11455 -2.96 -0.43151 -10.7
3.1367 0.1387 0.14273 0.18747 0.24178 0.14471 0.22277 0.47817 0.41026 0.65386 0.92133 0.44056 -3.3039 3.1363 1.7495 0.83071 -0.33245 0.064999 -1.4874 -0.042609 -0.29239 -0.68348 0 -0.018269 0 -0.0015718 0.088006 -3.1359 -0.48654 -10.148
3.1406 0.10007 0.099225 0.14461 0.18845 0.12432 0.21215 0.62784 0.37959 0.72855 0.97155 0.25177 -3.3103 4.167 1.8707 0.97343 -0.21231 0.058422 -1.2297 0.079008 -0.19085 -0.56655 0 -0.012343 0 -0.0013086 0.044458 -3.194 -0.53441 -10.028
3.1445 0.063146 0.055522 0.068956 0.0663 0.084302 0.12729 0.57234 0.32439 0.747 1.0751 0.25789 -3.2932 4.7607 2.0417 1.1817 -0.061531 0.14068 -0.82436 0.21772 -0.024024 -0.3743 0 -0.0060462 0 -0.0013772 -0.0062456 -3.1134 -0.56002 -10.066
3.1484 0.027332 0.014434 -0.017597 -0.076144 0.017688 -0.015855 0.33802 0.20797 0.67657 1.1006 0.41475 -3.2304 4.859 2.2371 1.4305 0.10348 0.32975 -0.30301 0.37065 0.23095 -0.071926 0 -0.0028745 0 -0.0014964 -0.051725 -2.8807 -0.55639 -9.3189
3.1523 -0.0077923 -0.021183 -0.069329 -0.16373 -0.045731 -0.13574 0.12136 0.049928 0.54978 0.85471 0.55366 -3.1289 4.7232 2.4586 1.6956 0.26647 0.62477 0.261 0.53575 0.56209 0.32794 0 -0.0038012 0 -0.00095213 -0.08146 -2.5115 -0.52789 -6.9275
3.1563 -0.041437 -0.049997 -0.061398 -0.1562 -0.069833 -0.15319 0.099268 -0.077519 0.41577 0.27741 0.50609 -3.0221 4.6529 2.7283 1.96 0.42201 1.0084 0.77654 0.7136 0.92224 0.75754 0 -0.0056364 0 0.00087154 -0.090062 -2.0688 -0.48744 -2.9299
3.1602 -0.071247 -0.07273 -0.022499 -0.084209 -0.055545 -0.068939 0.24753 -0.1102 0.27846 -0.44109 0.22856 -2.9457 4.7499 3.0548 2.213 0.57766 1.4558 1.178 0.90697 1.2532 1.1321 0 -0.0026754 0 0.0040695 -0.078225 -1.6533 -0.44981 1.5903
3.1641 -0.093924 -0.090841 -0.015829 -0.025479 -0.046897 0.026328 0.34426 -0.057213 0.087054 -0.95647 -0.167 -2.9121 4.9102 3.4064 2.4451 0.74356 1.9407 1.456 1.1155 1.5175 1.4034 0 0.0091602 0 0.0081901 -0.051544 -1.36 -0.42522 5.1994
3.168 -0.10683 -0.10461 -0.07887 -0.039483 -0.086252 0.027772 0.16713 -0.0060099 -0.20646 -1.0258 -0.49723 -2.9058 4.9969 3.72 2.644 0.91737 2.4336 1.6504 1.3294 1.7136 1.5832 0 0.028856 0 0.012524 -0.01829 -1.2284 -0.41665 7.1043
3.1719 -0.10977 -0.11262 -0.17927 -0.11723 -0.16227 -0.087122 -0.29123 -0.053223 -0.57589 -0.70872 -0.63802 -2.9003 4.9925 3.9406 2.7952 1.0782 2.9001 1.808 1.5272 1.8647 1.7162 0 0.05051 0 0.016415 0.012759 -1.2226 -0.42152 7.622
3.1758 -0.10569 -0.11337 -0.23615 -0.19058 -0.20956 -0.23216 -0.79041 -0.21745 -0.90913 -0.32913 -0.60186 -2.8799 4.9895 4.0547 2.8871 1.1968 3.3053 1.9407 1.6833 1.9885 1.8294 0 0.067352 0 0.019389 0.033971 -1.2605 -0.43501 7.7597
3.1797 -0.099335 -0.1074 -0.19443 -0.19308 -0.16994 -0.28574 -1.0316 -0.41396 -1.0791 -0.21528 -0.50788 -2.8495 5.0619 4.0877 2.9151 1.2542 3.6226 2.0171 1.7783 2.0755 1.9027 0 0.076442 0 0.021174 0.04021 -1.2701 -0.45215 8.3038
3.1836 -0.094481 -0.09788 -0.083114 -0.11839 -0.058258 -0.19982 -0.90532 -0.52078 -1.0422 -0.43591 -0.47611 -2.8279 5.1739 4.0683 2.883 1.2534 3.8398 1.9937 1.8059 2.0927 1.8888 0 0.080205 0 0.021734 0.030145 -1.2327 -0.46785 9.2094
3.1875 -0.091718 -0.088942 0.0032634 -0.024816 0.038214 -0.04375 -0.57743 -0.48283 -0.8777 -0.75933 -0.53428 -2.8344 5.2195 3.9968 2.7997 1.2124 3.9538 1.8577 1.7698 2.0115 1.762 0 0.083498 0 0.021341 0.0071814 -1.1818 -0.47647 9.7732
3.1914 -0.088502 -0.083075 -0.010517 0.016828 0.036346 0.058753 -0.33742 -0.3612 -0.72618 -0.86782 -0.60947 -2.8772 5.1383 3.8501 2.675 1.1446 3.9604 1.642 1.6744 1.8354 1.5498 0 0.088767 0 0.020519 -0.020792 -1.163 -0.47321 9.3562
3.1953 -0.081519 -0.079731 -0.10755 -0.015713 -0.06009 0.041584 -0.34635 -0.27963 -0.67601 -0.63577 -0.60434 -2.9523 4.9754 3.6164 2.5183 1.0447 3.8508 1.4021 1.5191 1.603 1.3159 0 0.093587 0 0.01976 -0.043501 -1.1931 -0.45728 7.9699
3.1992 -0.069458 -0.076042 -0.19053 -0.080402 -0.15602 -0.047618 -0.50877 -0.3119 -0.69308 -0.22812 -0.48761 -3.0469 4.8257 3.3242 2.3395 0.89436 3.6214 1.1747 1.3027 1.3611 1.1117 0 0.092785 0 0.019186 -0.051912 -1.2488 -0.43404 6.2223
3.2031 -0.053925 -0.068788 -0.17166 -0.11258 -0.15163 -0.098949 -0.5768 -0.40995 -0.65533 0.057291 -0.31938 -3.1455 4.7324 3.0315 2.1511 0.68417 3.2882 0.9565 1.0345 1.1311 0.93862 0 0.083259 0 0.018455 -0.04191 -1.2922 -0.41337 4.736
3.207 -0.037955 -0.056105 -0.057009 -0.084029 -0.040402 -0.048749 -0.38347 -0.43986 -0.46227 0.05184 -0.19096 -3.2367 4.6534 2.7851 1.9671 0.43302 2.89 0.71851 0.7434 0.89824 0.75669 0 0.067055 0 0.017083 -0.016124 -1.3062 -0.40389 3.6095
3.2109 -0.02364 -0.038181 0.057408 -0.025435 0.079071 0.059298 0.0080695 -0.29692 -0.12428 -0.15279 -0.13483 -3.3186 4.5282 2.5877 1.7991 0.18678 2.4726 0.44122 0.47248 0.63583 0.53019 0 0.049805 0 0.014934 0.017178 -1.3087 -0.40706 2.4012
3.2148 -0.011056 -0.017155 0.076825 0.006144 0.095119 0.11836 0.36737 -8.9702e-05 0.24356 -0.30851 -0.088874 -3.4001 4.3638 2.4096 1.6518 -0.0050581 2.0661 0.13756 0.26287 0.34578 0.26778 0 0.035929 0 0.012441 0.047585 -1.337 -0.41584 0.60709
3.2188 0.00074726 0.0034128 -0.00061107 -0.017781 -0.0072147 0.064084 0.50237 0.31674 0.51278 -0.23789 0.047714 -3.4941 4.2394 2.232 1.5234 -0.11633 1.6778 -0.15432 0.13605 0.077796 0.021265 0 0.025157 0 0.010313 0.066536 -1.4195 -0.41973 -1.8304
3.2227 0.012006 0.019616 -0.08169 -0.071494 -0.12735 -0.060899 0.41516 0.50778 0.63407 0.027904 0.31219 -3.6076 4.2246 2.08 1.4105 -0.15374 1.3085 -0.3974 0.088347 -0.093663 -0.15373 0 0.013846 0 0.0089595 0.069867 -1.5592 -0.41271 -4.4253
3.2266 0.021642 0.028943 -0.069544 -0.10108 -0.14398 -0.1452 0.27338 0.5216 0.65245 0.31277 0.62082 -3.734 4.3024 2.0067 1.3153 -0.14284 0.97981 -0.57383 0.10018 -0.12029 -0.23795 0 1.3639e-07 0 0.0081756 0.058118 -1.7394 -0.3979 -6.5025
3.2305 0.028364 0.031896 0.039833 -0.075474 -0.033096 -0.11192 0.23992 0.42113 0.64217 0.47872 0.81414 -3.856 4.3852 2.0418 1.2492 -0.1048 0.74088 -0.67919 0.15155 -0.017975 -0.2536 0 -0.012923 0 0.0073851 0.03536 -1.9378 -0.38529 -7.6561
3.2344 0.032154 0.031986 0.15149 -0.013915 0.10769 0.012242 0.329 0.30915 0.6319 0.54307 0.77536 -3.9577 4.4079 2.1538 1.23 -0.044566 0.64216 -0.70338 0.23077 0.14156 -0.2332 0 -0.017646 0 0.0062311 0.0078138 -2.1322 -0.38417 -7.9321
3.2383 0.03439 0.033404 0.16382 0.034603 0.15509 0.12582 0.41804 0.23548 0.59236 0.62309 0.52642 -4.0357 4.3946 2.2688 1.2729 0.041307 0.69424 -0.623 0.33126 0.28158 -0.18431 0 -0.0094223 0 0.0049343 -0.017139 -2.2938 -0.39628 -7.6428
3.2422 0.036327 0.037686 0.069673 0.03778 0.082482 0.1476 0.3884 0.17177 0.49077 0.77703 0.22009 -4.1003 4.4238 2.334 1.3805 0.14814 0.84964 -0.41805 0.44266 0.37403 -0.083847 0 0.0084603 0 0.0040678 -0.032079 -2.3807 -0.41489 -7.0417
3.2461 0.037508 0.042166 -0.034037 0.0069753 -0.014357 0.084838 0.24808 0.068976 0.34759 0.90973 0.031185 -4.1656 4.5294 2.3666 1.539 0.25661 1.0304 -0.099751 0.54805 0.45287 0.094108 0 0.025538 0 0.0039758 -0.031542 -2.3497 -0.42997 -6.1503
3.25 0.035908 0.041924 -0.03984 -0.019668 -0.016147 0.012453 0.11778 -0.068022 0.23067 0.84312 0.032126 -4.2383 4.6495 2.4405 1.7222 0.344 1.184 0.27756 0.63183 0.5768 0.3449 0 0.031589 0 0.0044416 -0.014587 -2.1841 -0.43506 -4.84
3.2539 0.029916 0.033983 0.063914 -0.01846 0.094181 -0.0090468 0.10203 -0.16853 0.1884 0.4879 0.14984 -4.3143 4.6875 2.6153 1.9013 0.40264 1.3216 0.63589 0.69176 0.77298 0.62535 0 0.024734 0 0.0049808 0.013669 -1.9162 -0.43033 -3.0385
3.2578 0.020335 0.020239 0.17837 -0.0029815 0.20729 0.0088983 0.17843 -0.16107 0.19053 -0.047474 0.23243 -4.3843 4.6239 2.8736 2.055 0.44695 1.5014 0.9122 0.74249 1.0086 0.87731 0 0.013175 0 0.0054826 0.04325 -1.623 -0.4205 -0.8673
3.2617 0.010381 0.0064836 0.18716 -0.0056285 0.19357 0.005932 0.21508 -0.050922 0.14273 -0.51743 0.16692 -4.4429 4.5534 3.1239 2.1744 0.5008 1.7696 1.0868 0.80492 1.2125 1.0604 0 0.0087034 0 0.0065099 0.063358 -1.3903 -0.41028 1.38
3.2656 0.003581 -0.0017094 0.06797 -0.037768 0.036602 -0.052177 0.096749 0.069603 -0.029938 -0.7197 -0.044101 -4.4915 4.5927 3.2709 2.2603 0.57557 2.107 1.1808 0.88868 1.3275 1.1665 0 0.017245 0 0.0088329 0.067181 -1.268 -0.40169 3.3608
3.2695 0.001449 -0.0026152 -0.084949 -0.071016 -0.14036 -0.12765 -0.16394 0.094375 -0.306 -0.63883 -0.29742 -4.5351 4.7431 3.2907 2.3161 0.65853 2.431 1.2273 0.98218 1.3494 1.2082 0 0.034397 0 0.012531 0.05462 -1.2479 -0.39486 4.8052
3.2734 0.0030817 0.0015528 -0.14817 -0.061433 -0.18572 -0.14328 -0.43467 -0.0050746 -0.57135 -0.43427 -0.47085 -4.5786 4.8538 3.2417 2.3403 0.72169 2.6526 1.2422 1.059 1.3212 1.1987 0 0.049635 0 0.016509 0.031474 -1.2785 -0.3904 5.5798
3.2773 0.006874 0.0077413 -0.081253 0.0054209 -0.062247 -0.06059 -0.57646 -0.15472 -0.70438 -0.29521 -0.50278 -4.6254 4.7441 3.203 2.3262 0.74286 2.7401 1.2166 1.0954 1.2907 1.1424 0 0.055272 0 0.019011 0.0061443 -1.3041 -0.39012 5.6977
3.2813 0.012518 0.015031 0.043175 0.093777 0.11851 0.076564 -0.55042 -0.24389 -0.6671 -0.29494 -0.4167 -4.6777 4.3808 3.197 2.2665 0.71968 2.7344 1.1318 1.0833 1.269 1.0415 0 0.052227 0 0.018839 -0.013644 -1.2991 -0.39523 5.2912
3.2852 0.021241 0.024622 0.11584 0.14462 0.20398 0.17833 -0.42332 -0.22142 -0.52229 -0.36214 -0.28783 -4.7349 3.9416 3.1697 2.1621 0.66533 2.7014 0.98171 1.0299 1.2233 0.9064 0 0.047814 0 0.016287 -0.022396 -1.2755 -0.40372 4.544
3.2891 0.03407 0.037244 0.094561 0.1272 0.14435 0.18904 -0.28336 -0.13419 -0.36671 -0.37232 -0.18773 -4.7915 3.6893 3.0471 2.0273 0.59196 2.6666 0.78224 0.94458 1.1092 0.75543 0 0.048067 0 0.012965 -0.017043 -1.2635 -0.41017 3.598
3.293 0.049911 0.051112 0.033824 0.066471 0.031729 0.13187 -0.1609 -0.074618 -0.2474 -0.26221 -0.1449 -4.8371 3.761 2.8146 1.8859 0.49924 2.5902 0.56362 0.82961 0.91279 0.60476 0 0.051933 0 0.01061 0.0026767 -1.2859 -0.40867 2.4846
3.2969 0.065389 0.062797 0.017333 0.019954 -0.00070288 0.076054 -0.030376 -0.088501 -0.13785 -0.069311 -0.13713 -4.8636 4.0583 2.5443 1.7617 0.37947 2.4072 0.35525 0.68287 0.66911 0.46074 0 0.052575 0 0.009856 0.033052 -1.3444 -0.39695 1.1433
3.3008 0.07661 0.070096 0.068005 0.025619 0.08508 0.064266 0.12478 -0.12987 0.012051 0.11778 -0.11116 -4.8728 4.3376 2.3435 1.6676 0.2339 2.0974 0.17536 0.51127 0.44227 0.32339 0 0.044233 0 0.0099526 0.065777 -1.4243 -0.3784 -0.46562
3.3047 0.081203 0.073634 0.12864 0.070617 0.19751 0.075999 0.2676 -0.10372 0.20924 0.23422 -0.017018 -4.8768 4.4159 2.2707 1.6019 0.083602 1.7209 0.030074 0.3401 0.28507 0.19669 0 0.027985 0 0.009626 0.089834 -1.5085 -0.36049 -2.2398
3.3086 0.078906 0.075231 0.1295 0.10951 0.21461 0.062147 0.33695 0.043965 0.40134 0.27198 0.15747 -4.8868 4.308 2.2944 1.5536 -0.036566 1.3863 -0.081883 0.207 0.2097 0.092606 0 0.011076 0 0.0082674 0.096076 -1.5873 -0.35065 -3.9184
3.3125 0.070565 0.074623 0.067732 0.11155 0.11214 0.0093179 0.31609 0.27112 0.52227 0.26164 0.37023 -4.902 4.181 2.3288 1.514 -0.096835 1.1772 -0.16353 0.14315 0.19048 0.023998 0 0.00067178 0 0.0064268 0.081987 -1.6601 -0.35247 -5.2068
3.3164 0.056901 0.068215 0.012616 0.088146 -0.011837 -0.038716 0.2583 0.46676 0.5493 0.24179 0.54166 -4.9081 4.1838 2.3123 1.4843 -0.088499 1.0989 -0.21424 0.15658 0.19336 -0.004907 0 -0.0019205 0 0.0052497 0.053104 -1.7302 -0.36452 -5.9473
3.3203 0.038298 0.05165 0.029751 0.072844 -0.040676 -0.027987 0.23463 0.53312 0.51484 0.24717 0.6012 -4.8923 4.3177 2.2573 1.4757 -0.024488 1.0888 -0.22453 0.23126 0.20735 0.0022346 0 -0.0012921 0 0.0054353 0.019764 -1.7977 -0.38172 -6.1883
3.3242 0.015368 0.023993 0.10456 0.076448 0.03707 0.040278 0.25823 0.45085 0.46774 0.30616 0.53423 -4.8595 4.4614 2.2318 1.5019 0.07374 1.079 -0.17455 0.34186 0.25342 0.045801 0 -0.0025943 0 0.0066567 -0.0085665 -1.8553 -0.39802 -6.0782
3.3281 -0.010858 -0.010658 0.14853 0.067158 0.11314 0.098949 0.27138 0.27798 0.42938 0.42216 0.39141 -4.8323 4.5097 2.2954 1.57 0.19011 1.0562 -0.041588 0.47057 0.36494 0.13922 0 -0.0062069 0 0.0078985 -0.027303 -1.8861 -0.40897 -5.6759
3.332 -0.039634 -0.045981 0.086447 0.0012553 0.071245 0.076234 0.21542 0.095555 0.38814 0.54422 0.24827 -4.8318 4.4835 2.4521 1.6786 0.31755 1.0701 0.18358 0.61221 0.55617 0.30097 0 -0.0074636 0 0.0083324 -0.036687 -1.8683 -0.41315 -4.8549
3.3359 -0.071106 -0.078037 -0.062977 -0.1238 -0.089159 -0.031456 0.10852 -0.045848 0.32868 0.56931 0.14652 -4.8552 4.5026 2.6565 1.8201 0.45167 1.1873 0.48174 0.7659 0.80387 0.53293 0 -0.0014046 0 0.0079431 -0.038925 -1.7862 -0.41249 -3.413
3.3398 -0.10546 -0.10714 -0.19803 -0.24991 -0.24533 -0.15207 0.038381 -0.13822 0.25414 0.40519 0.068185 -4.8743 4.6538 2.8608 1.9858 0.5844 1.435 0.80605 0.92456 1.0571 0.80578 0 0.012226 0 0.0074318 -0.03591 -1.6446 -0.41142 -1.3114
3.3438 -0.14077 -0.13514 -0.22962 -0.29975 -0.27076 -0.20775 0.064549 -0.19294 0.17351 0.059083 -0.034001 -4.8606 4.8824 3.0514 2.1669 0.70521 1.7788 1.1029 1.0741 1.2686 1.0695 0 0.028465 0 0.0076069 -0.029575 -1.4753 -0.41491 1.1686
3.3477 -0.17158 -0.16108 -0.16733 -0.24574 -0.16195 -0.19235 0.13025 -0.21825 0.073354 -0.33165 -0.17976 -4.8161 5.0144 3.2449 2.3516 0.80813 2.1491 1.3399 1.203 1.4242 1.2837 0 0.04131 0 0.0088463 -0.023579 -1.327 -0.42599 3.5169
3.3516 -0.19039 -0.17987 -0.10843 -0.14129 -0.043265 -0.17479 0.09031 -0.22025 -0.082782 -0.57893 -0.33487 -4.7808 4.8915 3.454 2.5232 0.89573 2.4883 1.5183 1.3115 1.5466 1.4418 0 0.048465 0 0.011014 -0.023213 -1.2393 -0.44381 5.296
3.3555 -0.1918 -0.18576 -0.13848 -0.079602 -0.043011 -0.22115 -0.151 -0.21587 -0.31422 -0.5867 -0.44251 -4.806 4.5032 3.6621 2.6623 0.9743 2.7787 1.6592 1.4087 1.67 1.5645 0 0.052334 0 0.013722 -0.032172 -1.2179 -0.46332 6.4152
3.3594 -0.176 -0.17708 -0.24251 -0.11284 -0.16434 -0.31424 -0.52114 -0.23123 -0.5816 -0.43513 -0.48045 -4.9154 4.0054 3.8303 2.7526 1.0442 3.0346 1.7743 1.4994 1.8042 1.668 0 0.056884 0 0.016571 -0.048496 -1.2324 -0.47708 7.1409
3.3633 -0.14857 -0.1574 -0.31675 -0.2045 -0.2807 -0.35801 -0.80981 -0.27917 -0.79685 -0.31912 -0.48361 -5.0878 3.6112 3.9239 2.7868 1.0946 3.2723 1.8463 1.5721 1.9174 1.7373 0 0.063772 0 0.019167 -0.063749 -1.2391 -0.47858 7.8129
3.3672 -0.11608 -0.13156 -0.27117 -0.2595 -0.26083 -0.27035 -0.84188 -0.34009 -0.88876 -0.38029 -0.50544 -5.2777 3.4447 3.9294 2.7652 1.1086 3.4847 1.8389 1.6009 1.9538 1.7313 0 0.071303 0 0.021048 -0.067263 -1.2155 -0.46545 8.5007
3.3711 -0.081157 -0.1005 -0.12112 -0.20592 -0.098411 -0.074368 -0.63809 -0.37274 -0.86516 -0.57801 -0.55685 -5.4531 3.4667 3.8482 2.6905 1.0727 3.6379 1.7258 1.56 1.8722 1.6188 0 0.076581 0 0.021772 -0.052781 -1.1758 -0.44103 8.8988
3.375 -0.041388 -0.060396 0.024328 -0.054683 0.082705 0.108 -0.40324 -0.35093 -0.80464 -0.72163 -0.58843 -5.6176 3.5194 3.6814 2.5643 0.98362 3.6872 1.5151 1.4401 1.6774 1.41 0 0.078131 0 0.021166 -0.022406 -1.1556 -0.41315 8.5682
3.3789 0.006902 -0.0076364 0.067377 0.11471 0.15157 0.16315 -0.33743 -0.29004 -0.77528 -0.64352 -0.53995 -5.7963 3.4507 3.4304 2.3884 0.84509 3.5981 1.2431 1.2515 1.415 1.1526 0 0.076385 0 0.01948 0.015238 -1.1785 -0.3905 7.3181
3.3828 0.063301 0.055123 0.016337 0.22489 0.097707 0.094325 -0.44108 -0.23212 -0.75553 -0.35791 -0.40789 -6.0024 3.2278 3.1132 2.171 0.66237 3.3609 0.94557 1.0149 1.1363 0.8935 0 0.072097 0 0.017232 0.050848 -1.2337 -0.37802 5.3827
3.3867 0.12129 0.11779 -0.024138 0.25994 0.036595 0.023331 -0.50384 -0.19923 -0.6405 -0.056093 -0.25657 -6.2172 2.9668 2.7747 1.9307 0.44054 2.995 0.63056 0.74945 0.85981 0.64073 0 0.064944 0 0.014821 0.079335 -1.2879 -0.37391 3.2174
3.3906 0.17149 0.16845 0.041627 0.26135 0.089891 0.076926 -0.30162 -0.16151 -0.33999 0.063719 -0.15167 -6.403 2.8626 2.4703 1.6915 0.19042 2.5423 0.27911 0.46922 0.56545 0.36417 0 0.053988 0 0.012282 0.10013 -1.3205 -0.37055 1.0953
3.3945 0.20726 0.20101 0.20336 0.27295 0.26152 0.26233 0.17523 -0.05794 0.11804 -0.022632 -0.079667 -6.5339 3.0617 2.2308 1.4718 -0.06528 2.053 -0.12677 0.18991 0.22764 0.03595 0 0.039269 0 0.009434 0.11374 -1.3524 -0.35961 -1.1078
3.3984 0.22782 0.21802 0.35198 0.29523 0.43215 0.45175 0.68023 0.14266 0.57943 -0.14271 0.056778 -6.6152 3.5535 2.0434 1.2752 -0.29463 1.568 -0.57493 -0.064488 -0.14104 -0.32629 0 0.022495 0 0.0062786 0.1187 -1.4397 -0.33893 -3.7031
3.4023 0.23632 0.22624 0.38345 0.2947 0.47446 0.49474 0.90724 0.39686 0.86929 -0.086443 0.3445 -6.6718 4.149 1.8714 1.0928 -0.46916 1.1075 -1.0192 -0.26468 -0.47529 -0.65561 0 0.0059717 0 0.003229 0.11215 -1.636 -0.31667 -6.721
3.4063 0.2353 0.2292 0.29678 0.25338 0.3727 0.35535 0.7539 0.60596 0.92308 0.20146 0.74616 -6.7206 4.5667 1.6988 0.91618 -0.57698 0.67754 -1.4039 -0.38809 -0.69012 -0.87878 0 -0.0088456 0 0.00090404 0.093439 -1.9528 -0.30898 -9.6432
3.4102 0.22396 0.22379 0.18996 0.20024 0.22969 0.14598 0.41234 0.6891 0.8282 0.57631 1.0828 -6.754 4.5841 1.5551 0.75242 -0.62455 0.28851 -1.6923 -0.42971 -0.73904 -0.96953 0 -0.021282 0 -0.00035267 0.066656 -2.3492 -0.33147 -11.655
3.4141 0.19988 0.20375 0.15968 0.1861 0.15991 0.026202 0.20148 0.64647 0.74055 0.83621 1.1521 -6.7511 4.1643 1.4937 0.62794 -0.62493 -0.029657 -1.8732 -0.4018 -0.65038 -0.96428 0 -0.029949 0 -0.00076474 0.039461 -2.755 -0.38897 -12.267
3.418 0.16294 0.16654 0.20546 0.22459 0.17928 0.061303 0.29042 0.55344 0.75256 0.91292 0.89597 -6.7018 3.4784 1.5402 0.57799 -0.58314 -0.23374 -1.9409 -0.32281 -0.5089 -0.92487 0 -0.032068 0 -0.00092753 0.018729 -3.1061 -0.47026 -11.763
3.4219 0.11743 0.11684 0.23337 0.26304 0.20019 0.17071 0.56134 0.48876 0.8298 0.92336 0.4722 -6.6194 2.8058 1.6623 0.6278 -0.49251 -0.2948 -1.8725 -0.20565 -0.39261 -0.88012 0 -0.025444 0 -0.0012939 0.0068175 -3.3605 -0.55159 -11.009
3.4258 0.069817 0.063731 0.15483 0.22148 0.13107 0.21011 0.73119 0.46287 0.86507 1.0288 0.15568 -6.5289 2.3774 1.7959 0.77911 -0.34587 -0.22372 -1.6303 -0.054761 -0.31269 -0.79709 0 -0.011858 0 -0.0018152 0.001343 -3.4891 -0.60761 -10.711
3.4297 0.024521 0.014565 -0.018469 0.069826 -0.024468 0.10634 0.61602 0.4143 0.79042 1.2378 0.1368 -6.4442 2.2634 1.9078 1.0107 -0.15061 -0.066851 -1.1938 0.12765 -0.20474 -0.60726 0 0.00189 0 -0.0020485 -0.0019486 -3.4611 -0.62326 -10.739
3.4336 -0.01821 -0.028608 -0.17854 -0.13043 -0.16898 -0.080368 0.29654 0.27919 0.63913 1.3508 0.37699 -6.3591 2.3728 2.035 1.2914 0.068013 0.13177 -0.59421 0.33492 0.019581 -0.26571 0 0.0077675 0 -0.0015816 -0.0062468 -3.2488 -0.60008 -10.13
3.4375 -0.06015 -0.067194 -0.22121 -0.2664 -0.20851 -0.21855 0.038926 0.067699 0.50385 1.1175 0.63833 -6.261 2.5481 2.2594 1.5956 0.28039 0.37236 0.079659 0.55618 0.39887 0.20572 0 0.0030614 0 -0.00032839 -0.013022 -2.8558 -0.55379 -7.8661
3.4414 -0.10082 -0.10154 -0.14502 -0.26608 -0.14562 -0.22712 0.047911 -0.12868 0.43682 0.47454 0.66353 -6.1517 2.6766 2.6329 1.9098 0.47217 0.70522 0.71751 0.78291 0.88337 0.72528 0 -0.0059547 0 0.0015757 -0.023119 -2.3435 -0.50554 -3.7788
3.4453 -0.1355 -0.1288 -0.052548 -0.16081 -0.075227 -0.1419 0.27539 -0.21191 0.38948 -0.35211 0.36386 -6.053 2.7403 3.1203 2.2278 0.65186 1.1873 1.2405 1.0135 1.3619 1.2001 0 -0.0074613 0 0.0041081 -0.037211 -1.826 -0.47206 1.1684
3.4492 -0.15775 -0.14535 -0.052614 -0.058869 -0.089617 -0.07217 0.4523 -0.16846 0.24838 -0.98548 -0.12735 -5.9898 2.7853 3.612 2.54 0.83846 1.8214 1.6329 1.25 1.7341 1.5769 0 0.0070878 0 0.0074926 -0.054359 -1.4244 -0.45985 5.4999
3.4531 -0.16437 -0.15078 -0.15715 -0.05174 -0.18849 -0.09648 0.31276 -0.090267 -0.064707 -1.1697 -0.5655 -5.9674 2.8562 3.9999 2.8267 1.0391 2.5296 1.9296 1.4891 1.9721 1.8575 0 0.035767 0 0.011918 -0.070204 -1.2068 -0.465 8.2424
3.457 -0.1582 -0.14894 -0.27081 -0.13633 -0.28109 -0.1971 -0.18169 -0.099982 -0.51532 -0.95208 -0.77292 -5.9674 2.9549 4.2483 3.0603 1.2363 3.1896 2.1725 1.7165 2.1254 2.0733 0 0.067002 0 0.017086 -0.07756 -1.1564 -0.47742 9.4971
3.4609 -0.14613 -0.14458 -0.28194 -0.2229 -0.27489 -0.28677 -0.80128 -0.24286 -0.96525 -0.62744 -0.74774 -5.9647 3.0476 4.3994 3.2152 1.3967 3.7078 2.3705 1.9106 2.2653 2.244 0 0.088258 0 0.022081 -0.070196 -1.191 -0.48666 10.13
3.4648 -0.13393 -0.13881 -0.16788 -0.22005 -0.16222 -0.29264 -1.2159 -0.44239 -1.259 -0.49862 -0.63328 -5.9513 3.1015 4.5117 3.2785 1.4934 4.0696 2.4929 2.0519 2.4169 2.3549 0 0.095479 0 0.025773 -0.047311 -1.2194 -0.48652 10.906
3.4688 -0.12241 -0.1282 -0.016328 -0.11864 -0.023538 -0.21592 -1.2319 -0.56318 -1.3208 -0.65202 -0.5887 -5.9429 3.1095 4.5907 3.2536 1.5228 4.3247 2.497 2.1289 2.532 2.3677 0 0.09526 0 0.027489 -0.014911 -1.1962 -0.47673 11.838
3.4727 -0.10797 -0.10864 0.054964 0.0014557 0.049779 -0.11904 -0.91734 -0.52913 -1.1949 -0.92115 -0.66753 -5.9645 3.0856 4.5778 3.1562 1.4999 4.522 2.3646 2.1357 2.5257 2.2526 0 0.097936 0 0.027383 0.017375 -1.1374 -0.46174 12.29
3.4766 -0.086727 -0.080345 0.003361 0.045683 0.035179 -0.063395 -0.53222 -0.39264 -1.0067 -1.0466 -0.79156 -6.029 3.0429 4.4065 3.0046 1.4376 4.65 2.1184 2.0651 2.3468 2.016 0 0.10775 0 0.026188 0.041637 -1.0935 -0.44753 11.655
3.4805 -0.058428 -0.049015 -0.10454 -0.0094229 -0.012306 -0.059481 -0.33032 -0.2905 -0.87551 -0.88729 -0.82802 -6.1293 2.9781 4.0731 2.8126 1.3289 4.6388 1.8079 1.9057 2.0235 1.7028 0 0.11879 0 0.024591 0.055038 -1.1025 -0.43846 9.9531
3.4844 -0.027124 -0.02197 -0.15695 -0.097221 -0.02234 -0.069193 -0.38187 -0.32144 -0.83637 -0.51625 -0.70251 -6.2487 2.8752 3.6541 2.5883 1.1503 4.4191 1.4784 1.6497 1.6454 1.3728 0 0.12032 0 0.022763 0.059032 -1.1616 -0.43549 7.8097
3.4883 0.0015328 -0.0026836 -0.096577 -0.12422 0.02315 -0.047188 -0.53903 -0.45118 -0.81891 -0.14624 -0.45915 -6.3743 2.723 3.2537 2.3392 0.88565 3.9886 1.148 1.3065 1.2958 1.0667 0 0.10644 0 0.020443 0.056132 -1.2344 -0.43649 5.8908
3.4922 0.023702 0.011213 0.033905 -0.055962 0.080131 0.020585 -0.55939 -0.53053 -0.69827 0.036822 -0.22246 -6.5011 2.529 2.9293 2.0772 0.55124 3.4248 0.80636 0.9103 0.99228 0.78625 0 0.081586 0 0.017435 0.047808 -1.2836 -0.43747 4.34
3.4961 0.038905 0.024858 0.13587 0.052933 0.092098 0.10944 -0.29471 -0.41581 -0.38904 -0.0014237 -0.091385 -6.6248 2.3203 2.661 1.8201 0.19875 2.8342 0.43428 0.5134 0.68532 0.50298 0 0.056772 0 0.014029 0.035346 -1.3038 -0.43417 2.7282
3.5 0.04922 0.041137 0.1422 0.11055 0.045526 0.17551 0.1902 -0.091879 0.079105 -0.14094 -0.050346 -6.7361 2.1335 2.3912 1.5848 -0.10764 2.2823 0.026872 0.16867 0.32035 0.18994 0 0.0402 0 0.010953 0.02205 -1.3286 -0.42336 0.52201
3.5039 0.057456 0.058392 0.069072 0.072741 -0.020882 0.18187 0.65505 0.30648 0.56217 -0.20871 0.0249 -6.8248 1.998 2.0953 1.3805 -0.32408 1.7658 -0.39584 -0.088334 -0.090727 -0.14599 0 0.03071 0 0.0088911 0.01351 -1.4099 -0.40468 -2.3793
3.5078 0.065781 0.072651 -0.0077376 -0.015581 -0.055563 0.11784 0.85506 0.59404 0.88897 -0.10005 0.25982 -6.8906 1.9246 1.8189 1.2052 -0.44501 1.2498 -0.79581 -0.24617 -0.45241 -0.45709 0 0.020047 0 0.007979 0.014622 -1.5851 -0.38274 -5.5014
3.5117 0.075169 0.081742 -0.022639 -0.059379 -0.039671 0.0086111 0.7224 0.67296 0.97709 0.16305 0.65211 -6.9462 1.9028 1.6459 1.0522 -0.49373 0.73271 -1.1338 -0.3117 -0.64464 -0.68138 0 0.0018638 0 0.0076919 0.025564 -1.8549 -0.36765 -8.1264
3.5156 0.085248 0.087156 0.028807 0.0030605 0.0028313 -0.088031 0.41842 0.59483 0.88746 0.46584 1.0332 -7.0066 1.9115 1.6274 0.92134 -0.49578 0.27951 -1.3827 -0.2988 -0.61414 -0.78437 0 -0.020732 0 0.0071991 0.040543 -2.1848 -0.3719 -9.7746
3.5195 0.094346 0.092063 0.097598 0.14573 0.033855 -0.10567 0.20817 0.49829 0.7682 0.69379 1.1717 -7.0739 1.9362 1.7344 0.82673 -0.45873 -0.011336 -1.5284 -0.2213 -0.42216 -0.78255 0 -0.036175 0 0.0059088 0.051039 -2.5243 -0.40323 -10.445
3.5234 0.1001 0.097772 0.13186 0.27568 0.037047 -0.011065 0.24994 0.48014 0.72952 0.81437 0.95335 -7.1335 1.979 1.8757 0.7934 -0.37438 -0.080405 -1.5599 -0.093623 -0.20451 -0.72694 0 -0.03364 0 0.0038171 0.051359 -2.8259 -0.4573 -10.484
3.5273 0.10071 0.10229 0.12045 0.30878 0.028596 0.16163 0.47009 0.51331 0.75679 0.88632 0.49349 -7.1671 2.0528 1.9687 0.8439 -0.23921 0.041914 -1.4612 0.064586 -0.071467 -0.65743 0 -0.012774 0 0.001456 0.042168 -3.0516 -0.51612 -10.258
3.5313 0.096208 0.10225 0.093522 0.23409 0.038103 0.31862 0.63308 0.4825 0.74088 0.98695 0.076732 -7.1706 2.1605 2.0021 0.98325 -0.07209 0.25178 -1.2154 0.22767 -0.027152 -0.56585 0 0.014412 0 -0.00047092 0.029329 -3.1665 -0.55536 -9.896
3.5352 0.088441 0.096154 0.086614 0.11442 0.080425 0.36428 0.55343 0.30418 0.59931 1.1136 -0.046911 -7.159 2.281 2.0413 1.1931 0.088894 0.44516 -0.82292 0.37051 0.025459 -0.40132 0 0.031542 0 -0.0014948 0.019266 -3.1353 -0.55766 -9.2556
3.5391 0.079603 0.085497 0.10535 0.027576 0.14223 0.27131 0.26694 0.022443 0.37255 1.147 0.14809 -7.1522 2.3775 2.1708 1.4392 0.2099 0.59075 -0.32054 0.47926 0.19734 -0.11751 0 0.029626 0 -0.0015609 0.014741 -2.935 -0.5233 -8.0571
3.543 0.070432 0.072995 0.12214 0.0033802 0.19092 0.10437 0.0041511 -0.2082 0.19651 0.92699 0.4442 -7.1555 2.4261 2.4236 1.687 0.28543 0.74489 0.21657 0.55843 0.51591 0.27619 0 0.013363 0 -0.00088587 0.014168 -2.5791 -0.47054 -6.085
3.5469 0.059767 0.059787 0.1043 0.010168 0.19651 -0.028952 -0.018791 -0.24404 0.16872 0.39666 0.55466 -7.1545 2.4398 2.751 1.9142 0.34177 0.9973 0.69839 0.62794 0.89727 0.70375 0 -0.0028303 0 0.00038052 0.014295 -2.1344 -0.42459 -3.3603
3.5508 0.045954 0.044692 0.045701 -0.0028649 0.15114 -0.062891 0.19214 -0.075568 0.23516 -0.30114 0.34877 -7.1288 2.4616 3.0567 2.1128 0.41547 1.3905 1.0582 0.71093 1.2097 1.0638 0 -0.0057186 0 0.0024044 0.013438 -1.7073 -0.40273 -0.2165
3.5547 0.028753 0.02623 -0.026277 -0.051268 0.074801 -0.021285 0.39597 0.15443 0.21699 -0.87624 -0.056845 -7.0722 2.5285 3.2656 2.282 0.52401 1.8762 1.2805 0.81965 1.3731 1.2913 0 0.0075125 0 0.0055743 0.012439 -1.3995 -0.40591 2.7761
3.5586 0.0098425 0.0052189 -0.073251 -0.10053 0.004199 0.013752 0.32125 0.25823 -0.031473 -1.0776 -0.41056 -6.9978 2.6357 3.3708 2.4186 0.65249 2.3417 1.3975 0.94881 1.412 1.39 0 0.028509 0 0.010052 0.013012 -1.2577 -0.42174 5.0473
3.5625 -0.0085844 -0.01491 -0.076998 -0.10293 -0.029754 -0.017412 -0.088986 0.14925 -0.47268 -0.87736 -0.53581 -6.9258 2.7388 3.4247 2.5135 0.76694 2.684 1.4578 1.0805 1.4209 1.4125 0 0.0453 0 0.01528 0.015416 -1.252 -0.43545 6.3149
3.5664 -0.025637 -0.030669 -0.052519 -0.048945 -0.022221 -0.097295 -0.61233 -0.094393 -0.88863 -0.49695 -0.45545 -6.8653 2.7926 3.4831 2.5553 0.84174 2.8743 1.489 1.196 1.4754 1.4084 0 0.051558 0 0.019907 0.017725 -1.3018 -0.43976 6.7236
3.5703 -0.041946 -0.041535 -0.032784 0.017546 0.002683 -0.15297 -0.92392 -0.30083 -1.0468 -0.24071 -0.3339 -6.8097 2.7934 3.5502 2.5382 0.87729 2.9636 1.4831 1.2853 1.5691 1.3878 0 0.05023 0 0.022349 0.017201 -1.3305 -0.43695 6.6986
3.5742 -0.057914 -0.050359 -0.039364 0.036385 0.011246 -0.13085 -0.85942 -0.34852 -0.88814 -0.26309 -0.30861 -6.7493 2.7823 3.5725 2.4668 0.89291 3.0279 1.4143 1.3455 1.6246 1.3272 0 0.049342 0 0.021742 0.012387 -1.3104 -0.43372 6.5995
3.5781 -0.071801 -0.060429 -0.064883 -0.013378 -0.011744 -0.050803 -0.53276 -0.26116 -0.56948 -0.46086 -0.37421 -6.6868 2.8041 3.4863 2.3565 0.90246 3.0999 1.2721 1.3719 1.5668 1.2077 0 0.054259 0 0.018591 0.0041046 -1.2677 -0.43451 6.4513
3.582 -0.079889 -0.071696 -0.08251 -0.092272 -0.050117 0.012645 -0.21405 -0.17471 -0.32453 -0.57955 -0.41821 -6.6384 2.8595 3.2804 2.2289 0.8955 3.1412 1.0806 1.3501 1.3903 1.0452 0 0.063148 0 0.014575 -0.0052523 -1.248 -0.4391 5.9905
3.5859 -0.079008 -0.079698 -0.07353 -0.1351 -0.071793 0.0025384 -0.090782 -0.20867 -0.26928 -0.44095 -0.35535 -6.6195 2.898 3.0194 2.1058 0.84218 3.0784 0.88782 1.2601 1.1642 0.88402 0 0.069098 0 0.011549 -0.013235 -1.2747 -0.4448 4.985
3.5898 -0.069251 -0.078484 -0.04707 -0.11046 -0.05969 -0.066135 -0.13205 -0.35485 -0.32551 -0.095353 -0.21814 -6.6285 2.8614 2.8053 2.0033 0.71885 2.8715 0.73478 1.0924 0.97418 0.76254 0 0.066473 0 0.010418 -0.018314 -1.3326 -0.44945 3.5277
3.5938 -0.054235 -0.065298 -0.032175 -0.049199 -0.028334 -0.12221 -0.16469 -0.47952 -0.3207 0.22806 -0.11559 -6.6461 2.7383 2.7034 1.9272 0.5329 2.558 0.62976 0.8631 0.85611 0.683 0 0.055658 0 0.01073 -0.019749 -1.3868 -0.45197 2.016
3.5977 -0.038416 -0.043074 -0.047813 -0.013631 -0.0083873 -0.10736 -0.066835 -0.4357 -0.16027 0.32006 -0.11005 -6.6516 2.5794 2.6942 1.8722 0.3254 2.2338 0.54799 0.61621 0.77605 0.61435 0 0.042231 0 0.011244 -0.01693 -1.4145 -0.45067 0.82895
3.6016 -0.023743 -0.018577 -0.078892 -0.035388 -0.013402 -0.030556 0.11613 -0.18822 0.090716 0.16044 -0.14387 -6.6403 2.458 2.6913 1.8247 0.14875 1.9864 0.4548 0.40564 0.67164 0.52311 0 0.031722 0 0.010999 -0.0091802 -1.4211 -0.44259 0.010084
3.6055 -0.0086658 0.002356 -0.084019 -0.081201 -0.023427 0.043376 0.23618 0.1538 0.28291 -0.083558 -0.093686 -6.6261 2.4128 2.6138 1.7708 0.037119 1.8335 0.33204 0.27011 0.51444 0.40299 0 0.024984 0 0.0099903 0.0035787 -1.4304 -0.42573 -0.73533
3.6094 0.0095634 0.018539 -0.032435 -0.081967 -0.0051406 0.057271 0.20711 0.42058 0.32985 -0.21117 0.10091 -6.6266 2.4235 2.4546 1.7036 -0.0075129 1.719 0.18793 0.21736 0.33933 0.27781 0 0.018353 0 0.0089684 0.019857 -1.4615 -0.40258 -1.7247
3.6133 0.031396 0.033083 0.06208 -0.00082237 0.049795 0.01459 0.096072 0.50683 0.28151 -0.14555 0.36377 -6.6469 2.4388 2.2878 1.6284 -0.0054791 1.569 0.047232 0.22857 0.21861 0.17888 0 0.0082501 0 0.0086376 0.036337 -1.5166 -0.38075 -2.9731
3.6172 0.053422 0.049387 0.14442 0.1235 0.10866 -0.027255 0.052631 0.43434 0.26069 0.038793 0.53898 -6.6755 2.426 2.2097 1.5603 0.022437 1.3633 -0.06528 0.27703 0.20531 0.12061 0 -0.004227 0 0.009004 0.048868 -1.5861 -0.36911 -4.1711
3.6211 0.070094 0.066943 0.16105 0.20233 0.12472 -0.013017 0.15374 0.30876 0.335 0.21888 0.52563 -6.6967 2.3955 2.2597 1.5165 0.068774 1.1597 -0.13314 0.34491 0.29345 0.096522 0 -0.013141 0 0.0094225 0.054285 -1.6624 -0.37179 -4.9685
3.625 0.077167 0.080558 0.10693 0.17295 0.083702 0.060215 0.32405 0.21957 0.45342 0.33907 0.3634 -6.7041 2.3809 2.3901 1.5092 0.13515 1.0522 -0.14537 0.42563 0.42511 0.095851 0 -0.012359 0 0.0092151 0.051896 -1.7427 -0.38501 -5.2652
3.6289 0.073966 0.083681 0.032811 0.057401 0.022253 0.14371 0.40989 0.17497 0.50381 0.42872 0.19131 -6.7035 2.402 2.507 1.5412 0.21793 1.0948 -0.091543 0.51397 0.53509 0.12151 0 -0.0010265 0 0.0082444 0.043621 -1.8195 -0.39957 -5.2156
3.6328 0.062866 0.073127 0.0025205 -0.051274 -0.0043139 0.18235 0.32961 0.12221 0.42628 0.52309 0.12328 -6.7025 2.4487 2.5482 1.6078 0.30066 1.2566 0.035355 0.59729 0.59624 0.19081 0 0.014963 0 0.0069539 0.032716 -1.8706 -0.40725 -4.9653
3.6367 0.046941 0.051377 0.036502 -0.066548 0.023837 0.15865 0.15019 0.022609 0.26837 0.58688 0.15796 -6.6996 2.4971 2.532 1.7005 0.36216 1.444 0.22882 0.6588 0.63198 0.31842 0 0.026882 0 0.0059369 0.022028 -1.8651 -0.40587 -4.4246
3.6406 0.028034 0.024755 0.093046 0.017441 0.06922 0.097481 0.018065 -0.096346 0.13319 0.52941 0.19957 -6.684 2.5362 2.5375 1.8094 0.3933 1.5734 0.46183 0.69059 0.69053 0.49795 0 0.029355 0 0.0055208 0.013007 -1.7849 -0.39966 -3.3448
3.6445 0.0066615 -0.00086576 0.1061 0.12061 0.072313 0.035094 0.017309 -0.16134 0.07938 0.29844 0.15805 -6.6473 2.5721 2.6338 1.9237 0.40617 1.6332 0.6926 0.70329 0.80369 0.69862 0 0.023864 0 0.0057451 0.0059962 -1.6449 -0.39529 -1.6366
3.6484 -0.01679 -0.023286 0.045905 0.14539 0.01125 -0.012678 0.094418 -0.12438 0.072771 -0.045169 0.028507 -6.5937 2.6092 2.8201 2.032 0.42603 1.6859 0.88197 0.7214 0.9611 0.87967 0 0.017052 0 0.0066369 0.0011721 -1.4907 -0.39722 0.40304
3.6523 -0.041131 -0.04383 -0.053621 0.058684 -0.07395 -0.054459 0.1174 -0.015203 0.03112 -0.35284 -0.1183 -6.5392 2.6333 3.0243 2.1239 0.4721 1.8096 1.0105 0.7665 1.117 1.0104 0 0.015515 0 0.0083676 -0.0010238 -1.3731 -0.40597 2.2211
3.6563 -0.064577 -0.064472 -0.12658 -0.08328 -0.11906 -0.10288 0.004747 0.075587 -0.089991 -0.49662 -0.21129 -6.4989 2.621 3.1593 2.1924 0.54342 2.0282 1.0828 0.84226 1.2222 1.0818 0 0.021311 0 0.011035 -0.00055697 -1.3176 -0.41924 3.406
3.6602 -0.08556 -0.085079 -0.13566 -0.1859 -0.099239 -0.15496 -0.20099 0.068581 -0.2557 -0.46303 -0.23996 -6.4763 2.5688 3.1873 2.2352 0.62114 2.2888 1.1173 0.93354 1.257 1.1037 0 0.031355 0 0.014278 0.0010918 -1.3124 -0.434 3.9841
3.6641 -0.10304 -0.10311 -0.10384 -0.19503 -0.054295 -0.19222 -0.37759 -0.041275 -0.38859 -0.34994 -0.24702 -6.4623 2.5072 3.1424 2.254 0.68414 2.5006 1.1302 1.0191 1.2425 1.0942 0 0.040481 0 0.017183 0.00078123 -1.3234 -0.4474 4.3302
3.668 -0.11598 -0.1156 -0.087549 -0.13507 -0.048537 -0.19635 -0.43307 -0.18491 -0.43928 -0.27458 -0.27289 -6.446 2.4795 3.0949 2.2516 0.72361 2.6032 1.1256 1.0853 1.2217 1.0686 0 0.045309 0 0.018723 -0.0047016 -1.3222 -0.45663 4.7741
3.6719 -0.12279 -0.12125 -0.11828 -0.077967 -0.10416 -0.16348 -0.37473 -0.27972 -0.42099 -0.27889 -0.3147 -6.4267 2.5014 3.0931 2.2307 0.74431 2.6069 1.0988 1.1294 1.2261 1.0347 0 0.046024 0 0.018431 -0.016146 -1.305 -0.45913 5.2796
3.6758 -0.12159 -0.12055 -0.17042 -0.076539 -0.17582 -0.10602 -0.28271 -0.29527 -0.38259 -0.31202 -0.33745 -6.4159 2.5413 3.1282 2.1944 0.75305 2.576 1.0467 1.1506 1.251 0.99426 0 0.045324 0 0.016748 -0.030483 -1.2878 -0.45383 5.4961
3.6797 -0.11147 -0.11414 -0.18692 -0.12273 -0.19373 -0.045223 -0.22789 -0.26778 -0.35692 -0.29465 -0.31652 -6.4292 2.5471 3.1474 2.1477 0.74661 2.5705 0.97605 1.1408 1.2587 0.94727 0 0.045916 0 0.01472 -0.041885 -1.2881 -0.44256 5.1195
3.6836 -0.093425 -0.10136 -0.13714 -0.16292 -0.13343 -0.0024237 -0.21731 -0.25506 -0.3374 -0.19867 -0.26256 -6.4758 2.4966 3.1001 2.0969 0.71109 2.5976 0.90069 1.086 1.2089 0.89524 0 0.048567 0 0.013282 -0.044927 -1.3078 -0.42981 4.2077
3.6875 -0.070018 -0.080597 -0.049377 -0.14961 -0.041872 0.0084504 -0.20917 -0.27599 -0.29828 -0.07219 -0.20624 -6.5534 2.4224 2.9791 2.0472 0.63374 2.6081 0.83183 0.97863 1.0912 0.84117 0 0.05179 0 0.012698 -0.037602 -1.3337 -0.42037 3.1493
3.6914 -0.043817 -0.05146 0.014644 -0.080508 0.0078885 -0.011818 -0.16706 -0.2896 -0.22844 0.0042746 -0.16528 -6.6515 2.3848 2.8256 1.9987 0.51705 2.5403 0.76799 0.8295 0.93659 0.78557 0 0.052955 0 0.012572 -0.021995 -1.3504 -0.41637 2.3244
3.6953 -0.015885 -0.016277 0.018402 0.0058807 -0.010941 -0.043963 -0.093857 -0.23165 -0.14168 -0.014226 -0.13115 -6.7578 2.4119 2.6985 1.9467 0.3824 2.3724 0.69403 0.6676 0.79469 0.72197 0 0.049931 0 0.012329 -0.0023191 -1.3547 -0.41592 1.7826
3.6992 0.014321 0.020516 -0.014911 0.067238 -0.051676 -0.057751 -0.018645 -0.075572 -0.058546 -0.10191 -0.085437 -6.8622 2.4661 2.631 1.8847 0.25965 2.143 0.591 0.52646 0.69681 0.63725 0 0.042359 0 0.011693 0.01789 -1.3574 -0.41433 1.2297
3.7031 0.047451 0.054836 -0.025512 0.090246 -0.040236 -0.031713 0.038368 0.13547 0.014594 -0.18252 -0.022003 -6.957 2.4679 2.609 1.8098 0.17052 1.9236 0.44996 0.42687 0.63297 0.51979 0 0.031951 0 0.010782 0.037115 -1.3743 -0.40711 0.31553
3.707 0.082341 0.084941 0.025313 0.093049 0.050513 0.028801 0.082955 0.31339 0.086596 -0.18348 0.05116 -7.0364 2.3606 2.5836 1.7256 0.11825 1.767 0.27985 0.36905 0.56361 0.3713 0 0.02162 0 0.0098442 0.054979 -1.4138 -0.39256 -1.0495
3.7109 0.11529 0.11111 0.119 0.10193 0.17149 0.094001 0.13367 0.387 0.16633 -0.083084 0.12814 -7.098 2.1586 2.5105 1.6401 0.090357 1.6709 0.10323 0.33874 0.45703 0.2123 0 0.013824 0 0.008964 0.070478 -1.4727 -0.37282 -2.6213
3.7148 0.14123 0.1334 0.19848 0.12722 0.24192 0.13505 0.19905 0.35135 0.25181 0.079383 0.21436 -7.144 1.937 2.3862 1.5614 0.071113 1.5858 -0.056619 0.32094 0.32145 0.074164 0 0.0091109 0 0.0080373 0.08133 -1.5424 -0.35301 -4.022
3.7188 0.15609 0.14988 0.22125 0.15806 0.22358 0.15042 0.26951 0.26616 0.3339 0.23418 0.31348 -7.1803 1.7754 2.2552 1.4944 0.053396 1.4587 -0.18689 0.30997 0.20411 -0.018509 0 0.0060063 0 0.006984 0.085201 -1.6192 -0.33934 -5.0101
3.7227 0.15879 0.15724 0.1943 0.17544 0.15267 0.16558 0.32635 0.20645 0.40474 0.33126 0.40696 -7.2116 1.7044 2.1799 1.4422 0.041493 1.281 -0.28515 0.30929 0.15672 -0.061466 0 0.0025063 0 0.0059344 0.081642 -1.7079 -0.33672 -5.5963
3.7266 0.15154 0.15338 0.1595 0.16866 0.10043 0.20231 0.35368 0.20546 0.45738 0.37563 0.45503 -7.2359 1.7 2.1949 1.4092 0.044249 1.1011 -0.34851 0.32377 0.1952 -0.067969 0 -0.001881 0 0.0051752 0.072821 -1.8148 -0.34665 -5.9469
3.7305 0.13829 0.13954 0.14842 0.14223 0.10404 0.24761 0.34378 0.23462 0.47962 0.41959 0.42692 -7.244 1.7208 2.279 1.4033 0.065396 0.99201 -0.36264 0.35216 0.28716 -0.051341 0 -0.0053468 0 0.0048994 0.062273 -1.9338 -0.3661 -6.1968
3.7344 0.12241 0.1198 0.15404 0.11148 0.1361 0.25716 0.29993 0.23488 0.45739 0.51101 0.33393 -7.2243 1.7492 2.3712 1.4341 0.099384 0.99765 -0.30347 0.3864 0.37798 -0.0088068 0 -0.0051858 0 0.0050083 0.05273 -2.038 -0.38822 -6.3293
3.7383 0.1051 0.09841 0.14569 0.092268 0.1396 0.19662 0.24047 0.17234 0.39194 0.63436 0.22999 -7.1704 1.7979 2.4187 1.5063 0.13598 1.0993 -0.15396 0.41777 0.43423 0.077172 0 -0.00039976 0 0.0051601 0.044886 -2.0859 -0.40514 -6.1931
3.7422 0.085588 0.077305 0.1077 0.091163 0.089553 0.08246 0.1962 0.072218 0.31238 0.6979 0.17296 -7.0859 1.884 2.4225 1.6148 0.16971 1.2301 0.075664 0.44499 0.46913 0.21958 0 0.0068134 0 0.0050377 0.037948 -2.0428 -0.41161 -5.6115
3.7461 0.062762 0.056042 0.058562 0.10028 0.018101 -0.021638 0.19133 0.0019786 0.26089 0.59286 0.17845 -6.9829 2.0012 2.4386 1.7427 0.20614 1.3279 0.34235 0.47771 0.52938 0.40677 0 0.012312 0 0.0046267 0.031158 -1.9049 -0.40762 -4.5014
3.75 0.036971 0.033849 0.030611 0.10035 -0.020027 -0.056407 0.21639 0.015602 0.25445 0.28924 0.20701 -6.8761 2.1194 2.5318 1.8681 0.25933 1.3854 0.58746 0.53237 0.65435 0.60124 0 0.013292 0 0.0042966 0.024728 -1.7088 -0.3981 -2.9408
3.7539 0.010562 0.011502 0.033098 0.072871 -0.0040167 -0.020783 0.2216 0.10334 0.2582 -0.11152 0.19571 -6.7759 2.208 2.7169 1.9725 0.34133 1.4561 0.76732 0.62201 0.84052 0.76074 0 0.010892 0 0.0046311 0.019423 -1.5161 -0.3901 -1.157
3.7578 -0.013308 -0.0089594 0.03964 0.015622 0.032447 0.025338 0.14953 0.1896 0.20421 -0.42471 0.10649 -6.6861 2.2594 2.9371 2.049 0.4511 1.609 0.8749 0.74615 1.0393 0.86472 0 0.0097118 0 0.0061076 0.01546 -1.3818 -0.38908 0.56262
3.7617 -0.032612 -0.02626 0.014797 -0.050831 0.03585 0.016027 -0.012067 0.1849 0.048795 -0.50836 -0.047999 -6.6039 2.2891 3.1029 2.1026 0.57125 1.8668 0.93667 0.88721 1.1894 0.92369 0 0.014337 0 0.0087931 0.012017 -1.3254 -0.39677 1.9983
3.7656 -0.047537 -0.041313 -0.047346 -0.094795 -0.013886 -0.058305 -0.2061 0.054248 -0.18062 -0.36968 -0.21666 -6.5237 2.3175 3.1593 2.1447 0.67578 2.1774 0.9874 1.0169 1.2579 0.96441 0 0.025588 0 0.012205 0.007895 -1.3258 -0.4111 3.0875
3.7695 -0.059762 -0.056237 -0.11329 -0.097563 -0.084889 -0.14131 -0.34206 -0.15142 -0.39553 -0.16017 -0.34389 -6.44 2.3546 3.1273 2.1829 0.7438 2.4449 1.0431 1.1093 1.2594 1.005 0 0.039593 0 0.015424 0.0026422 -1.3417 -0.42784 3.9056
3.7734 -0.070595 -0.071721 -0.14057 -0.070246 -0.1258 -0.16438 -0.36753 -0.32751 -0.50999 -0.056779 -0.39768 -6.3511 2.4012 3.082 2.2153 0.76982 2.596 1.0927 1.1528 1.2391 1.0419 0 0.050519 0 0.017461 -0.0029843 -1.3419 -0.44229 4.5433
3.7773 -0.079626 -0.085411 -0.11836 -0.046047 -0.11452 -0.11231 -0.3108 -0.38904 -0.50369 -0.12604 -0.3781 -6.2607 2.4572 3.0868 2.2315 0.76325 2.6297 1.1119 1.1527 1.2352 1.0576 0 0.054756 0 0.01773 -0.0076385 -1.3226 -0.45067 4.9857
3.7813 -0.085131 -0.09323 -0.077516 -0.051778 -0.075174 -0.037325 -0.25182 -0.32907 -0.42921 -0.28419 -0.3111 -6.1784 2.5239 3.1386 2.2207 0.73835 2.6084 1.0865 1.1227 1.2496 1.0396 0 0.053236 0 0.016393 -0.010428 -1.3011 -0.45101 5.1117
3.7852 -0.085833 -0.092747 -0.059732 -0.083454 -0.049867 -0.0083865 -0.24646 -0.21763 -0.35992 -0.38289 -0.23603 -6.1167 2.5944 3.1728 2.1805 0.70293 2.6004 1.0227 1.0732 1.249 0.99166 0 0.050156 0 0.014318 -0.011395 -1.2951 -0.44392 4.8272
3.7891 -0.082353 -0.085569 -0.077258 -0.10987 -0.057162 -0.046046 -0.27699 -0.14338 -0.32886 -0.34005 -0.18945 -6.0851 2.6459 3.1216 2.1198 0.65468 2.6207 0.9407 1.0055 1.1944 0.92808 0 0.04935 0 0.012616 -0.011118 -1.3069 -0.43276 4.2049
3.793 -0.076963 -0.076454 -0.10324 -0.10265 -0.078984 -0.10643 -0.277 -0.14529 -0.31297 -0.2003 -0.18615 -6.0837 2.652 2.9759 2.0534 0.58762 2.6212 0.85729 0.91631 1.0754 0.86044 0 0.05135 0 0.012019 -0.010018 -1.3245 -0.42245 3.4775
3.7969 -0.071876 -0.069833 -0.10152 -0.064815 -0.085471 -0.12811 -0.20467 -0.18808 -0.26957 -0.079543 -0.20689 -6.1006 2.6062 2.796 1.993 0.50231 2.5366 0.77577 0.80888 0.9225 0.78993 0 0.053336 0 0.012481 -0.008133 -1.3356 -0.41713 2.8631
3.8008 -0.067712 -0.066802 -0.06477 -0.029285 -0.068502 -0.09319 -0.088808 -0.1981 -0.18239 -0.054839 -0.20724 -6.1171 2.536 2.6639 1.9412 0.41089 2.3469 0.68949 0.6985 0.78745 0.71234 0 0.051737 0 0.013301 -0.005504 -1.3398 -0.41795 2.3772
3.8047 -0.06361 -0.065137 -0.022457 -0.027309 -0.04874 -0.041845 -4.145e-05 -0.12727 -0.072312 -0.10328 -0.14893 -6.1181 2.4875 2.6195 1.8929 0.33241 2.1022 0.59392 0.60774 0.70738 0.62808 0 0.045177 0 0.013667 -0.0026235 -1.3472 -0.42248 1.8209
3.8086 -0.058776 -0.062081 -0.011335 -0.057096 -0.051234 -0.028186 0.02187 0.0075855 0.030317 -0.13776 -0.032514 -6.1022 2.4894 2.6352 1.8438 0.28237 1.8888 0.49517 0.55402 0.68073 0.54625 0 0.035454 0 0.013216 -0.00035067 -1.3672 -0.42643 0.97796
3.8125 -0.053844 -0.057126 -0.038989 -0.084389 -0.077439 -0.064449 0.0073332 0.13909 0.11487 -0.093574 0.098021 -6.0831 2.5296 2.6469 1.7966 0.26491 1.7666 0.40844 0.5401 0.67426 0.47945 0 0.026048 0 0.012221 0.00066526 -1.4 -0.42637 -0.15295
3.8164 -0.050591 -0.052302 -0.076921 -0.075926 -0.10329 -0.1101 0.020479 0.2015 0.18899 0.020069 0.18655 -6.0817 2.5662 2.6126 1.7612 0.27324 1.729 0.35002 0.55507 0.65537 0.43646 0 0.019613 0 0.011284 0.00046342 -1.4372 -0.42169 -1.3054
3.8203 -0.050223 -0.049984 -0.088962 -0.033491 -0.10418 -0.11467 0.085715 0.17625 0.25326 0.14311 0.20681 -6.1129 2.5682 2.5471 1.7486 0.29666 1.7189 0.33082 0.58437 0.6228 0.42077 0 0.01649 0 0.010844 -0.00033703 -1.4701 -0.41445 -2.1229
3.8242 -0.05195 -0.050557 -0.065601 0.0057316 -0.079901 -0.068572 0.1569 0.096948 0.28675 0.22482 0.17744 -6.1763 2.545 2.5066 1.7629 0.32761 1.6834 0.35507 0.61923 0.60946 0.43483 0 0.015224 0 0.010873 -0.0011085 -1.4949 -0.40776 -2.4007
3.8281 -0.053301 -0.052129 -0.030397 0.0042778 -0.053923 -0.010667 0.16445 0.016376 0.26417 0.2554 0.13738 -6.2581 2.5389 2.5395 1.7994 0.36324 1.6221 0.42145 0.6582 0.65387 0.48238 0 0.014382 0 0.010984 -0.0016708 -1.5106 -0.40398 -2.1762
3.832 -0.051958 -0.052305 -0.014102 -0.038667 -0.048865 0.012335 0.09173 -0.032653 0.18611 0.24624 0.10704 -6.341 2.5842 2.6468 1.8492 0.40213 1.5871 0.52248 0.70125 0.76351 0.5636 0 0.014009 0 0.010805 -0.0022186 -1.5132 -0.40394 -1.6146
3.8359 -0.047393 -0.050038 -0.024316 -0.084831 -0.064015 -0.0094319 -0.0021655 -0.051524 0.08589 0.19596 0.074181 -6.4158 2.6718 2.782 1.9044 0.44074 1.6371 0.64242 0.74416 0.90159 0.66743 0 0.015503 0 0.010284 -0.0028679 -1.4959 -0.40714 -0.83974
3.8398 -0.040808 -0.045772 -0.041078 -0.09194 -0.07717 -0.045074 -0.041079 -0.060282 0.0015945 0.089915 0.016739 -6.4851 2.7535 2.8864 1.9605 0.47373 1.7851 0.75838 0.7793 1.0103 0.77072 0 0.020064 0 0.0097042 -0.0033176 -1.4565 -0.41226 0.10802
3.8438 -0.033602 -0.040054 -0.040704 -0.052714 -0.067557 -0.059553 -0.012674 -0.072736 -0.058539 -0.065536 -0.064493 -6.5581 2.7818 2.9294 2.0135 0.49744 1.9825 0.8473 0.80166 1.0522 0.84814 0 0.027119 0 0.0094315 -0.0029368 -1.4041 -0.41739 1.1666
3.8477 -0.025962 -0.032372 -0.021375 -0.00054124 -0.035986 -0.048863 0.015226 -0.085811 -0.11876 -0.22007 -0.14007 -6.6408 2.7484 2.9231 2.0565 0.51237 2.151 0.8953 0.81299 1.0365 0.88566 0 0.034161 0 0.0096377 -0.0011395 -1.3572 -0.42032 2.1541
3.8516 -0.016934 -0.021593 -0.0036308 0.0228 -0.002742 -0.036872 -0.035433 -0.088834 -0.20175 -0.30516 -0.17985 -6.7309 2.686 2.9043 2.0796 0.52148 2.2362 0.902 0.81905 1.0063 0.88578 0 0.038331 0 0.010209 0.002305 -1.3312 -0.41924 2.8227
3.8555 -0.0056947 -0.0074854 -0.0061411 0.005624 0.0131 -0.040961 -0.16602 -0.078961 -0.294 -0.29086 -0.18364 -6.8209 2.6352 2.9016 2.075 0.52554 2.2406 0.8759 0.82213 0.99937 0.85983 0 0.038569 0 0.010871 0.0071996 -1.3278 -0.41362 3.0313
3.8594 0.0074532 0.0084177 -0.02302 -0.025254 0.011559 -0.047569 -0.2881 -0.065652 -0.34976 -0.21512 -0.17916 -6.9054 2.6099 2.913 2.0419 0.52008 2.2116 0.82499 0.81657 1.0138 0.81549 0 0.036496 0 0.011389 0.012988 -1.335 -0.4048 2.8525
3.8633 0.02143 0.023753 -0.027125 -0.032023 0.0099333 -0.02633 -0.30167 -0.060447 -0.33206 -0.15037 -0.18795 -6.9859 2.5953 2.908 1.9871 0.49712 2.1969 0.75091 0.79203 1.0093 0.75159 0 0.03512 0 0.01167 0.018846 -1.3398 -0.39551 2.4819
3.8672 0.035596 0.037271 0.0031777 -0.00089585 0.024655 0.032568 -0.18866 -0.063443 -0.24855 -0.13602 -0.19624 -7.0685 2.5755 2.8523 1.921 0.45096 2.2037 0.65155 0.74211 0.94247 0.66463 0 0.036209 0 0.011737 0.023876 -1.3405 -0.38843 2.0295
3.8711 0.050395 0.049914 0.06055 0.048449 0.055358 0.10015 -0.028599 -0.06045 -0.14381 -0.14366 -0.16523 -7.157 2.5569 2.7362 1.8516 0.38327 2.1927 0.52853 0.67034 0.80586 0.55882 0 0.03848 0 0.011618 0.027502 -1.3482 -0.38484 1.4078
3.875 0.066653 0.063926 0.11242 0.08492 0.085944 0.13212 0.078351 -0.033918 -0.05548 -0.11044 -0.073123 -7.247 2.5608 2.5872 1.783 0.30365 2.1114 0.39191 0.5886 0.63843 0.44852 0 0.038308 0 0.011299 0.029935 -1.3762 -0.38405 0.4454
3.8789 0.084276 0.080814 0.12928 0.095295 0.10036 0.11166 0.10275 0.02216 0.019419 -0.006669 0.05509 -7.3271 2.5923 2.4561 1.7168 0.2252 1.9391 0.25741 0.50975 0.49836 0.34984 0 0.032632 0 0.010753 0.032259 -1.4272 -0.38394 -0.88311
3.8828 0.10184 0.099999 0.11121 0.092752 0.097645 0.06722 0.10109 0.096307 0.11178 0.13116 0.16438 -7.3865 2.6222 2.3857 1.6562 0.15857 1.71 0.13906 0.44142 0.42163 0.27023 0 0.021792 0 0.010001 0.035856 -1.4915 -0.38215 -2.3494
3.8867 0.1176 0.11922 0.087939 0.10006 0.092901 0.046513 0.14459 0.16718 0.23529 0.23474 0.21896 -7.4212 2.6075 2.3818 1.6058 0.10848 1.4952 0.043761 0.38563 0.39992 0.20632 0 0.0098212 0 0.0091483 0.041465 -1.5558 -0.37717 -3.6089
3.8906 0.13083 0.13608 0.092741 0.12733 0.10421 0.072813 0.23942 0.21796 0.3586 0.26911 0.23409 -7.4369 2.5346 2.4094 1.5695 0.074357 1.3569 -0.028036 0.34297 0.39418 0.1519 0 0.0017423 0 0.0083336 0.04862 -1.6139 -0.36909 -4.4578
3.8945 0.1421 0.14909 0.13376 0.16564 0.13718 0.12718 0.32158 0.24592 0.42762 0.26186 0.25609 -7.4432 2.4424 2.4187 1.5477 0.053767 1.3086 -0.077773 0.31597 0.37014 0.10693 0 -8.873e-05 0 0.0076689 0.056 -1.6686 -0.35964 -4.9573
3.8984 0.15193 0.15763 0.18755 0.19838 0.17934 0.17207 0.32815 0.26039 0.41697 0.26909 0.31005 -7.4465 2.3938 2.3846 1.5377 0.045651 1.3104 -0.10506 0.30821 0.32606 0.078603 0 0.0024023 0 0.0071999 0.062408 -1.7236 -0.35174 -5.3119
3.9023 0.15943 0.16127 0.2188 0.21488 0.20819 0.18882 0.26635 0.27162 0.35749 0.31678 0.36976 -7.4432 2.4193 2.327 1.5373 0.05129 1.3033 -0.10734 0.32076 0.29154 0.074254 0 0.0047836 0 0.0069173 0.067449 -1.7751 -0.34823 -5.6324
3.9063 0.16233 0.15961 0.208 0.21294 0.20643 0.18958 0.20666 0.28002 0.30946 0.37845 0.3831 -7.4202 2.4846 2.2961 1.5475 0.072618 1.2562 -0.081447 0.35019 0.30152 0.094905 0 0.0038059 0 0.0067817 0.071256 -1.8116 -0.35037 -5.8287
3.9102 0.15865 0.15291 0.16444 0.19317 0.17384 0.19432 0.20842 0.27452 0.30724 0.40804 0.32821 -7.3611 2.5177 2.3309 1.5722 0.10935 1.1905 -0.024686 0.39025 0.36826 0.13664 0 -7.7991e-05 0 0.0067255 0.073561 -1.8214 -0.35694 -5.7254
3.9141 0.14833 0.14238 0.11636 0.15701 0.12797 0.20202 0.25839 0.242 0.33056 0.38746 0.24146 -7.256 2.4743 2.4268 1.6144 0.15715 1.1627 0.064448 0.43532 0.47284 0.19744 0 -0.0033911 0 0.0066455 0.073167 -1.8002 -0.36473 -5.2611
3.918 0.13305 0.12935 0.088763 0.11218 0.092875 0.18998 0.2872 0.18104 0.32987 0.33664 0.18554 -7.1084 2.3812 2.5371 1.6728 0.20857 1.2194 0.18417 0.48241 0.58036 0.28028 0 -0.0027652 0 0.006436 0.068581 -1.7523 -0.37034 -4.5503
3.9219 0.1143 0.1137 0.086794 0.075962 0.08277 0.14193 0.24438 0.10881 0.27782 0.27956 0.18748 -6.9351 2.3131 2.612 1.7414 0.25689 1.3594 0.3259 0.53075 0.66463 0.38735 0 0.0022539 0 0.0060892 0.059384 -1.6856 -0.37237 -3.7498
3.9258 0.091611 0.093096 0.095248 0.06539 0.091411 0.072331 0.15044 0.053327 0.19348 0.21076 0.20942 -6.7575 2.3232 2.6387 1.8132 0.30051 1.5334 0.47311 0.58076 0.72356 0.51101 0 0.0090649 0 0.005799 0.047072 -1.6076 -0.37226 -2.8889
3.9297 0.062869 0.06433 0.09143 0.079509 0.095485 0.017024 0.071082 0.034114 0.11705 0.105 0.18387 -6.5886 2.3908 2.6506 1.8823 0.34462 1.6805 0.60607 0.63423 0.77572 0.63227 0 0.014435 0 0.0059469 0.034401 -1.5263 -0.37325 -1.8606
3.9336 0.026638 0.026097 0.060707 0.092268 0.070959 -0.0020429 0.043206 0.044794 0.06529 -0.039414 0.080082 -6.4264 2.439 2.6967 1.9463 0.39773 1.773 0.7116 0.69476 0.84312 0.73122 0 0.017207 0 0.0069039 0.023594 -1.4521 -0.37836 -0.58945
3.9375 -0.015553 -0.019002 0.0047885 0.068962 0.011255 -0.00066245 0.034927 0.052929 0.016776 -0.17634 -0.063855 -6.2574 2.4072 2.7972 2.0038 0.46488 1.8336 0.79037 0.7662 0.93368 0.80081 0 0.018969 0 0.0087369 0.014869 -1.3966 -0.38884 0.81285
3.9414 -0.059141 -0.065035 -0.060871 -0.004241 -0.06672 -0.0176 -0.016181 0.021058 -0.058563 -0.24256 -0.175 -6.0711 2.3128 2.9255 2.0545 0.54204 1.9122 0.85515 0.8486 1.0353 0.8512 0 0.022307 0 0.011044 0.0065225 -1.3656 -0.40407 2.0846
3.9453 -0.098819 -0.10566 -0.11747 -0.10466 -0.13416 -0.074728 -0.1282 -0.064348 -0.16005 -0.21864 -0.21192 -5.8734 2.2451 3.0299 2.0987 0.61674 2.0422 0.91988 0.93502 1.1245 0.8995 0 0.02839 0 0.013098 -0.0035437 -1.3539 -0.4224 3.0219
3.9492 -0.13121 -0.13721 -0.15405 -0.18864 -0.17093 -0.15294 -0.24646 -0.17866 -0.25161 -0.15617 -0.19844 -5.6873 2.2962 3.0768 2.1378 0.67534 2.212 0.98836 1.0131 1.1826 0.95425 0 0.035973 0 0.014263 -0.016135 -1.3479 -0.44177 3.6447
3.9531 -0.15577 -0.15971 -0.17257 -0.22624 -0.17867 -0.20915 -0.29572 -0.27341 -0.29776 -0.13663 -0.19402 -5.5402 2.4918 3.0761 2.1741 0.7117 2.374 1.0519 1.0715 1.2085 1.0087 0 0.04249 0 0.014396 -0.030229 -1.3358 -0.45961 4.1469
3.957 -0.17362 -0.17538 -0.18362 -0.22372 -0.17598 -0.21721 -0.25974 -0.31084 -0.301 -0.19717 -0.23333 -5.4449 2.78 3.0694 2.2077 0.73037 2.4825 1.0978 1.1066 1.219 1.0489 0 0.046079 0 0.01393 -0.043746 -1.3161 -0.47258 4.6828
3.9609 -0.18579 -0.18632 -0.19624 -0.21254 -0.18066 -0.19105 -0.20281 -0.29201 -0.29948 -0.29606 -0.29591 -5.3914 3.0795 3.0929 2.2355 0.74148 2.5277 1.1202 1.1228 1.235 1.0674 0 0.046799 0 0.013536 -0.05469 -1.2976 -0.47741 5.2126
3.9648 -0.19254 -0.19313 -0.20984 -0.21647 -0.19499 -0.16766 -0.20724 -0.25498 -0.32676 -0.35372 -0.33321 -5.3557 3.3358 3.1468 2.2522 0.75124 2.5399 1.1243 1.1272 1.2644 1.0696 0 0.046266 0 0.013634 -0.061698 -1.2888 -0.47281 5.562
3.9688 -0.19397 -0.19525 -0.2153 -0.22913 -0.20651 -0.1695 -0.28932 -0.24305 -0.37657 -0.32965 -0.32115 -5.3185 3.5364 3.197 2.2538 0.75624 2.5612 1.1193 1.1218 1.294 1.0666 0 0.046296 0 0.014122 -0.063891 -1.2903 -0.46125 5.6221
3.9727 -0.19066 -0.19208 -0.20465 -0.22395 -0.20216 -0.18605 -0.38103 -0.26852 -0.41005 -0.25912 -0.28305 -5.279 3.6834 3.2042 2.2403 0.74658 2.6086 1.109 1.1026 1.2977 1.0633 0 0.047743 0 0.01454 -0.06075 -1.2942 -0.44859 5.4663
3.9766 -0.18337 -0.18356 -0.18052 -0.18552 -0.18174 -0.19176 -0.39729 -0.30263 -0.39707 -0.21457 -0.26164 -5.2529 3.7689 3.1545 2.2153 0.71531 2.6597 1.0884 1.0655 1.2569 1.0527 0 0.050249 0 0.014501 -0.052502 -1.2933 -0.44126 5.2579
3.9805 -0.17224 -0.17019 -0.15604 -0.12978 -0.15808 -0.17788 -0.32035 -0.30076 -0.3467 -0.23248 -0.2725 -5.2584 3.7842 3.0674 2.1824 0.66591 2.6708 1.0489 1.0123 1.1769 1.0234 0 0.052732 0 0.014019 -0.040704 -1.2884 -0.44239 5.0588
3.9844 -0.15683 -0.15283 -0.14404 -0.091942 -0.1446 -0.16167 -0.21507 -0.24193 -0.2945 -0.28012 -0.28835 -5.303 3.7491 2.979 2.1423 0.61116 2.612 0.98729 0.95296 1.0855 0.97034 0 0.054086 0 0.01346 -0.028148 -1.2868 -0.44972 4.7551
3.9883 -0.13731 -0.13288 -0.14488 -0.093709 -0.14267 -0.16312 -0.16078 -0.14901 -0.2619 -0.29298 -0.26902 -5.3822 3.714 2.9154 2.0936 0.5641 2.4916 0.90868 0.89804 1.0129 0.89897 0 0.053678 0 0.013195 -0.017767 -1.2942 -0.45687 4.1912
3.9922 -0.11582 -0.11252 -0.14479 -0.12227 -0.14079 -0.17656 -0.17136 -0.072035 -0.23339 -0.2408 -0.20375 -5.4876 3.7154 2.8777 2.0362 0.52869 2.3509 0.82196 0.85143 0.96943 0.8201 0 0.051574 0 0.013296 -0.011218 -1.3081 -0.4572 3.366
3.9961 -0.095987 -0.094257 -0.1276 -0.14179 -0.1258 -0.17119 -0.18605 -0.048495 -0.17716 -0.15334 -0.12169 -5.6146 3.7214 2.8466 1.9743 0.49809 2.2345 0.73347 0.80807 0.93827 0.74144 0 0.048477 0 0.013524 -0.0082983 -1.3214 -0.44775 2.471
4 -0.080658 -0.079482 -0.089979 -0.12621 -0.095379 -0.12304 -0.13845 -0.073982 -0.086091 -0.082627 -0.061805 -5.7619 3.6301 2.8001 1.916 0.46191 2.1592 0.64566 0.76019 0.89138 0.66543 0 0.045332 0 0.013584 -0.0076377 -1.3314 -0.43081 1.7175
4.0039 -0.069285 -0.067268 -0.046041 -0.081608 -0.060406 -0.044813 -0.029733 -0.1071 0.0075359 -0.046432 -0.03547 -5.924 3.3452 2.7302 1.8684 0.41592 2.1053 0.56136 0.70581 0.81523 0.59418 0 0.042676 0 0.013358 -0.0079148 -1.3448 -0.41232 1.1322
4.0078 -0.057569 -0.054377 -0.016326 -0.037929 -0.035529 0.020059 0.070978 -0.1034 0.062316 -0.014838 -0.020386 -6.0892 2.8721 2.6496 1.8342 0.36604 2.0364 0.48781 0.65182 0.72497 0.53419 0 0.040165 0 0.012922 -0.0083799 -1.3711 -0.39853 0.54421
4.0117 -0.03989 -0.036803 -0.010024 -0.019481 -0.026415 0.036247 0.098635 -0.049366 0.071592 0.047408 0.011099 -6.2461 2.3465 2.5843 1.8109 0.32363 1.9312 0.43454 0.60871 0.65457 0.494 0 0.036749 0 0.012367 -0.0082587 -1.4117 -0.39289 -0.21428
4.0156 -0.012751 -0.011758 -0.016 -0.023096 -0.024259 0.010229 0.060516 0.030611 0.07243 0.13208 0.061783 -6.393 1.9573 2.5572 1.7943 0.29629 1.803 0.40585 0.58181 0.63019 0.47604 0 0.03156 0 0.011673 -0.0058833 -1.4552 -0.39464 -1.1035
4.0195 0.023389 0.021243 -0.010638 -0.022949 -0.011513 -0.015329 0.029089 0.09731 0.10697 0.18839 0.1092 -6.5403 1.8168 2.5725 1.7814 0.28225 1.6931 0.39519 0.56693 0.64874 0.47132 0 0.024869 0 0.010777 0.0011844 -1.4846 -0.39935 -1.8887
4.0234 0.064942 0.060573 0.023966 0.0052976 0.025892 -0.0010434 0.067021 0.12814 0.17507 0.1751 0.13243 -6.6999 1.8869 2.6103 1.771 0.2723 1.6402 0.38755 0.55378 0.67899 0.46359 0 0.018258 0 0.0097565 0.014719 -1.4919 -0.40091 -2.3642
4.0273 0.10736 0.10316 0.086438 0.064911 0.088429 0.055298 0.16224 0.13106 0.22922 0.10829 0.1346 -6.8709 2.0221 2.6359 1.7616 0.25709 1.6513 0.36844 0.53368 0.68424 0.44009 0 0.013692 0 0.0088778 0.034192 -1.4849 -0.39402 -2.558
4.0313 0.14656 0.14477 0.1575 0.13896 0.16123 0.12285 0.23975 0.13253 0.22027 0.051978 0.13704 -7.0356 2.0899 2.6225 1.75 0.23352 1.6936 0.33196 0.50502 0.64801 0.39956 0 0.012149 0 0.0084254 0.056466 -1.4813 -0.37659 -2.7017
4.0352 0.17887 0.18017 0.21374 0.20617 0.22148 0.17219 0.2375 0.15293 0.14965 0.058933 0.1538 -7.17 2.0641 2.5689 1.7317 0.20545 1.7162 0.28152 0.47263 0.58301 0.35065 0 0.012913 0 0.0084545 0.077297 -1.4939 -0.35119 -2.9982
4.0391 0.20078 0.20404 0.24206 0.25417 0.25072 0.20211 0.16856 0.19133 0.074759 0.1221 0.17694 -7.2607 2.0153 2.5006 1.7046 0.17938 1.6842 0.224 0.44304 0.51789 0.3034 0 0.014114 0 0.0087245 0.09347 -1.5216 -0.32477 -3.4329
4.043 0.2099 0.21324 0.24435 0.27976 0.24507 0.23112 0.10789 0.22994 0.060672 0.18669 0.18925 -7.3129 2.0207 2.451 1.6712 0.15939 1.6012 0.16419 0.42026 0.4745 0.2623 0 0.014077 0 0.0088943 0.10381 -1.554 -0.30629 -3.826
4.0469 0.20683 0.20896 0.23164 0.28185 0.21723 0.26589 0.11956 0.25101 0.12435 0.20963 0.18866 -7.3423 2.0861 2.435 1.6376 0.14546 1.5033 0.10478 0.40506 0.45417 0.22685 0 0.012366 0 0.0087938 0.1084 -1.5825 -0.30297 -4.0614
4.0508 0.19597 0.19692 0.21456 0.25889 0.18819 0.28416 0.19836 0.25016 0.22445 0.2036 0.19469 -7.3592 2.1497 2.4398 1.6106 0.13537 1.4301 0.050973 0.3967 0.44251 0.19726 0 0.0097935 0 0.0085061 0.10699 -1.6082 -0.31666 -4.2365
4.0547 0.1836 0.18445 0.19793 0.21433 0.17347 0.25405 0.28133 0.23629 0.30321 0.21974 0.22724 -7.3604 2.1549 2.4382 1.5949 0.12793 1.3957 0.013385 0.3945 0.42627 0.17802 0 0.0075223 0 0.0082012 0.098531 -1.6377 -0.34231 -4.5565
4.0586 0.17401 0.17609 0.18154 0.16173 0.17343 0.17161 0.31172 0.22138 0.33615 0.28786 0.28013 -7.3344 2.111 2.4163 1.5928 0.12443 1.3834 0.0049238 0.39807 0.40726 0.1756 0 0.0061405 0 0.0079255 0.082467 -1.6726 -0.36968 -5.0738
4.0625 0.1668 0.171 0.16416 0.12035 0.17521 0.076531 0.28774 0.21112 0.34152 0.3774 0.31991 -7.2731 2.0805 2.3893 1.6054 0.12786 1.3662 0.0335 0.4071 0.40206 0.19316 0 0.0054034 0 0.0075875 0.060835 -1.7033 -0.38775 -5.5533
4.0664 0.15757 0.16407 0.14647 0.10299 0.16518 0.026287 0.2505 0.20372 0.34621 0.42091 0.31453 -7.1783 2.1104 2.3906 1.6332 0.14118 1.3354 0.09681 0.42202 0.42893 0.22851 0 0.0046852 0 0.0071463 0.038957 -1.7146 -0.38976 -5.6259
4.0703 0.1417 0.15009 0.13114 0.1072 0.14152 0.050238 0.23128 0.19518 0.34911 0.37666 0.26387 -7.0572 2.182 2.4425 1.6746 0.16625 1.3127 0.18368 0.44504 0.49295 0.27737 0 0.0036172 0 0.0067584 0.023625 -1.6969 -0.37646 -5.1011
4.0742 0.11794 0.12736 0.12048 0.11838 0.11557 0.12533 0.2182 0.1837 0.32223 0.26759 0.20057 -6.9141 2.2324 2.5338 1.7246 0.20367 1.3342 0.28062 0.47983 0.58102 0.33804 0 0.0024046 0 0.0066723 0.019617 -1.6536 -0.35594 -4.1363
4.0781 0.08887 0.098177 0.11342 0.12124 0.1001 0.19439 0.17603 0.1687 0.24651 0.15867 0.15904 -6.7493 2.2245 2.6257 1.7763 0.25275 1.42 0.37825 0.52923 0.67016 0.41198 0 0.0017075 0 0.0069527 0.026857 -1.598 -0.33985 -3.097
4.082 0.058217 0.066218 0.10355 0.10826 0.09488 0.20832 0.093773 0.14687 0.14119 0.097284 0.14317 -6.5658 2.1931 2.6812 1.8242 0.31119 1.5545 0.47341 0.59251 0.74259 0.4998 0 0.0022905 0 0.0073514 0.040165 -1.5435 -0.3381 -2.2408
4.0859 0.027844 0.033664 0.080357 0.078664 0.083569 0.15506 0.0055582 0.11133 0.053137 0.076113 0.12453 -6.3761 2.2157 2.6955 1.8677 0.3749 1.6947 0.56698 0.66463 0.79682 0.59706 0 0.0046749 0 0.0075276 0.051674 -1.496 -0.3544 -1.5285
4.0898 -0.0026714 0.00070322 0.034864 0.032781 0.046422 0.055981 -0.039151 0.056559 0.015302 0.051161 0.07221 -6.1972 2.336 2.6997 1.9118 0.43867 1.8005 0.66051 0.73847 0.84693 0.69459 0 0.0089024 0 0.0074409 0.054308 -1.4544 -0.3848 -0.7279
4.0938 -0.033757 -0.032493 -0.032354 -0.028772 -0.020992 -0.056952 -0.025077 -0.014498 0.016275 -0.0090324 -0.016032 -6.0378 2.5158 2.7364 1.9625 0.49781 1.8639 0.75405 0.80817 0.91091 0.78298 0 0.014481 0 0.007495 0.044375 -1.416 -0.41969 0.31336
4.0977 -0.063558 -0.063803 -0.10641 -0.09893 -0.099546 -0.15736 0.010766 -0.088387 0.010982 -0.094746 -0.11117 -5.8896 2.6621 2.8261 2.0223 0.54964 1.9137 0.84516 0.8708 0.996 0.85677 0 0.020594 0 0.0082062 0.022342 -1.3812 -0.44804 1.5013
4.1016 -0.088357 -0.089629 -0.16252 -0.15974 -0.15719 -0.22454 0.010343 -0.14752 -0.038983 -0.17158 -0.17928 -5.7341 2.7078 2.9509 2.0866 0.59363 1.9921 0.92869 0.92536 1.0914 0.91458 0 0.026531 0 0.009659 -0.00781 -1.3529 -0.4619 2.5843
4.1055 -0.10562 -0.10763 -0.17976 -0.18915 -0.17124 -0.24047 -0.056326 -0.18105 -0.13472 -0.21788 -0.20945 -5.5625 2.667 3.0675 2.1458 0.63023 2.122 0.9974 0.97091 1.1736 0.9566 0 0.032058 0 0.011291 -0.039802 -1.3325 -0.4592 3.3823
4.1094 -0.11678 -0.11909 -0.15628 -0.17733 -0.14515 -0.19855 -0.17027 -0.19168 -0.24499 -0.24113 -0.21749 -5.3891 2.6195 3.1366 2.1902 0.6594 2.2882 1.0444 1.0059 1.221 0.98319 0 0.03736 0 0.012294 -0.066423 -1.3185 -0.44415 3.9176
4.1133 -0.12666 -0.12823 -0.1141 -0.13853 -0.10689 -0.11857 -0.28483 -0.19282 -0.33555 -0.25981 -0.22603 -5.2456 2.6386 3.1467 2.214 0.68021 2.446 1.067 1.0295 1.2281 0.99643 0 0.042515 0 0.012308 -0.081171 -1.308 -0.42544 4.3338
4.1172 -0.13969 -0.13887 -0.087542 -0.10538 -0.09027 -0.046967 -0.36197 -0.1981 -0.39079 -0.27694 -0.24389 -5.1577 2.7337 3.1161 2.2173 0.69176 2.5504 1.0686 1.0424 1.2085 1.0015 0 0.046984 0 0.011776 -0.080229 -1.3 -0.4129 4.7129
4.1211 -0.15587 -0.15112 -0.10126 -0.10713 -0.1126 -0.031267 -0.38899 -0.2119 -0.41063 -0.27801 -0.26389 -5.1242 2.8518 3.0761 2.2042 0.69412 2.5823 1.0573 1.0466 1.1843 1.0043 0 0.049736 0 0.011553 -0.064212 -1.2953 -0.41372 4.9913
4.125 -0.17009 -0.16123 -0.15303 -0.14812 -0.16394 -0.085332 -0.36934 -0.22823 -0.39574 -0.25411 -0.27588 -5.1179 2.929 3.0492 2.1814 0.6882 2.5568 1.0398 1.0427 1.1707 1.0064 0 0.050096 0 0.01213 -0.038628 -1.2947 -0.4293 5.0471
4.1289 -0.17571 -0.16477 -0.21419 -0.20407 -0.21409 -0.17648 -0.30965 -0.23791 -0.34439 -0.22016 -0.27715 -5.1069 2.9378 3.0386 2.1556 0.6745 2.509 1.0177 1.0285 1.1655 1.0017 0 0.048605 0 0.013182 -0.012364 -1.2967 -0.45409 4.8454
4.1328 -0.16932 -0.16021 -0.24829 -0.23918 -0.23205 -0.24891 -0.2223 -0.23667 -0.26535 -0.20347 -0.26966 -5.08 2.8932 3.0306 2.1311 0.65211 2.4687 0.98741 0.99992 1.1526 0.98038 0 0.046936 0 0.013891 0.00544 -1.2986 -0.47744 4.4792
4.1367 -0.15301 -0.14978 -0.23482 -0.23056 -0.20533 -0.26433 -0.13555 -0.22639 -0.18711 -0.21345 -0.25161 -5.053 2.8251 3.0081 2.1088 0.61943 2.4435 0.94495 0.95506 1.1162 0.93714 0 0.046703 0 0.013755 0.0088252 -1.299 -0.48811 4.0738
4.1406 -0.13224 -0.13663 -0.18119 -0.18179 -0.14737 -0.22475 -0.087968 -0.20913 -0.14465 -0.22759 -0.21764 -5.0533 2.7556 2.9628 2.085 0.57649 2.4186 0.8904 0.89722 1.054 0.877 0 0.048066 0 0.013084 -0.0027524 -1.2996 -0.47975 3.6695
4.1445 -0.11122 -0.12115 -0.11507 -0.11716 -0.088062 -0.16011 -0.10088 -0.18139 -0.15073 -0.2124 -0.16901 -5.0964 2.6993 2.9001 2.0535 0.52674 2.3722 0.82744 0.83464 0.97988 0.8117 0 0.049473 0 0.012688 -0.024216 -1.3036 -0.45426 3.2102
4.1484 -0.089675 -0.099819 -0.063746 -0.063288 -0.052971 -0.097424 -0.1527 -0.13635 -0.18049 -0.15896 -0.12034 -5.1759 2.6733 2.8344 2.0091 0.47622 2.2939 0.75881 0.7762 0.9127 0.74988 0 0.048931 0 0.013053 -0.046588 -1.3129 -0.42102 2.6317
4.1523 -0.06343 -0.068052 -0.035991 -0.032321 -0.044778 -0.042794 -0.18622 -0.073444 -0.18832 -0.093977 -0.090103 -5.2718 2.6907 2.7788 1.9516 0.4299 2.1927 0.68272 0.72615 0.8614 0.68986 0 0.045764 0 0.013803 -0.059877 -1.327 -0.39212 1.9362
4.1563 -0.028412 -0.024759 -0.019318 -0.017222 -0.041092 0.0096568 -0.15043 -0.0055974 -0.14432 -0.052439 -0.08121 -5.3673 2.736 2.7346 1.8868 0.38792 2.0895 0.59447 0.68167 0.81761 0.62218 0 0.04122 0 0.013995 -0.056252 -1.3444 -0.37622 1.168
4.1602 0.015114 0.024972 0.0068638 -0.00013533 -0.012437 0.058239 -0.042458 0.046095 -0.056578 -0.040069 -0.072041 -5.4585 2.7535 2.6906 1.823 0.34516 2.0002 0.49215 0.6353 0.76224 0.53986 0 0.037278 0 0.012981 -0.032678 -1.3656 -0.37461 0.33612
4.1641 0.061099 0.071435 0.053153 0.033354 0.051629 0.089208 0.089664 0.068919 0.04111 -0.026375 -0.03129 -5.5482 2.6747 2.6314 1.7666 0.29547 1.9229 0.38088 0.58073 0.68112 0.44681 0 0.034706 0 0.011015 0.00769 -1.3931 -0.3815 -0.60455
4.168 0.1001 0.10509 0.11095 0.083484 0.12941 0.093144 0.18678 0.072516 0.12171 0.022819 0.053929 -5.6352 2.4723 2.5519 1.7186 0.23787 1.8388 0.27125 0.51831 0.57809 0.35663 0 0.03225 0 0.0090363 0.055942 -1.4297 -0.388 -1.6728
4.1719 0.12388 0.12127 0.15843 0.13559 0.18033 0.081716 0.22438 0.085079 0.18431 0.10777 0.16272 -5.7097 2.1946 2.465 1.6764 0.17989 1.7289 0.17361 0.45644 0.47566 0.28304 0 0.027828 0 0.0078582 0.099826 -1.4761 -0.38721 -2.7711
4.1758 0.12949 0.12188 0.1764 0.16973 0.17664 0.081979 0.22331 0.13069 0.24289 0.19336 0.25365 -5.7606 1.9431 2.3967 1.638 0.13463 1.5919 0.094169 0.40805 0.40252 0.23138 0 0.020726 0 0.0075414 0.12752 -1.5307 -0.37754 -3.7059
4.1797 0.12044 0.11336 0.16169 0.17429 0.12773 0.1101 0.21984 0.2051 0.30074 0.24644 0.29581 -5.7864 1.8053 2.3689 1.6066 0.11319 1.4513 0.036851 0.38386 0.3766 0.19885 0 0.012704 0 0.0075232 0.13146 -1.5903 -0.36286 -4.3234
4.1836 0.10455 0.10272 0.1284 0.15382 0.074801 0.15138 0.22878 0.27237 0.34108 0.27139 0.29015 -5.7986 1.7973 2.3837 1.5896 0.11775 1.3435 0.0083216 0.38686 0.39542 0.18251 0 0.0068488 0 0.0072967 0.11075 -1.6498 -0.35006 -4.6271
4.1875 0.08987 0.094292 0.096911 0.12453 0.058033 0.17006 0.23606 0.28926 0.34503 0.30301 0.26339 -5.8125 1.863 2.4229 1.5951 0.14091 1.2956 0.019411 0.41125 0.44016 0.18622 0 0.0050855 0 0.006913 0.071358 -1.7006 -0.34553 -4.7471
4.1914 0.080978 0.08877 0.079868 0.1006 0.083507 0.14245 0.22334 0.23987 0.31602 0.36121 0.2427 -5.8349 1.9276 2.4621 1.6262 0.17163 1.3087 0.079184 0.44673 0.49014 0.21915 0 0.0065462 0 0.0068113 0.024212 -1.7298 -0.35214 -4.7788
4.1953 0.077632 0.084381 0.075736 0.08311 0.11923 0.081738 0.19388 0.15141 0.28124 0.41546 0.23513 -5.8577 1.9552 2.4906 1.6786 0.20333 1.3596 0.18552 0.48512 0.53719 0.28687 0 0.0083046 0 0.0072107 -0.0179 -1.7244 -0.36796 -4.6549
4.1992 0.076244 0.079044 0.073908 0.062302 0.12459 0.028888 0.16985 0.075781 0.26487 0.40181 0.2276 -5.8647 1.9626 2.5193 1.7425 0.23748 1.4201 0.3208 0.5247 0.58933 0.38328 0 0.0078696 0 0.0077617 -0.043701 -1.6785 -0.38692 -4.1921
4.2031 0.072934 0.071998 0.065708 0.032135 0.087146 0.017265 0.16479 0.050053 0.25997 0.28228 0.20249 -5.8427 1.9855 2.57 1.8069 0.27996 1.4788 0.45799 0.56897 0.66105 0.49105 0 0.0052813 0 0.0078699 -0.04631 -1.6004 -0.40136 -3.2803
4.207 0.066014 0.06404 0.051555 0.002919 0.033549 0.044384 0.16279 0.068477 0.22993 0.090383 0.15151 -5.7905 2.0359 2.6541 1.8644 0.33343 1.5476 0.57356 0.62101 0.75737 0.5902 0 0.0030428 0 0.0073699 -0.0252 -1.5111 -0.40547 -2.0309
4.2109 0.056331 0.056439 0.038782 -0.0026268 0.0048029 0.077098 0.1294 0.089582 0.14175 -0.084898 0.078048 -5.7174 2.0919 2.7583 1.9118 0.39235 1.648 0.65759 0.67805 0.8641 0.66778 0 0.0040335 0 0.006822 0.013271 -1.4352 -0.39809 -0.73558
4.2148 0.045581 0.049378 0.033143 0.030207 0.018878 0.08349 0.045596 0.072462 0.00062399 -0.16698 -0.0076035 -5.6356 2.1241 2.8494 1.9491 0.44484 1.7883 0.71382 0.73101 0.95266 0.72133 0 0.0092295 0 0.0070537 0.057221 -1.3882 -0.38349 0.33129
4.2188 0.034267 0.041144 0.032267 0.088773 0.054987 0.059567 -0.068765 0.011204 -0.147 -0.15091 -0.091169 -5.553 2.1258 2.8957 1.9766 0.48021 1.9485 0.75094 0.76968 0.99728 0.7552 0 0.017048 0 0.008345 0.092564 -1.3696 -0.36953 1.079
4.2227 0.02115 0.028885 0.02685 0.13478 0.072998 0.026337 -0.1657 -0.06162 -0.2455 -0.10037 -0.15461 -5.4715 2.1172 2.8875 1.9934 0.49582 2.0877 0.77355 0.78964 0.99226 0.77424 0 0.024612 0 0.01006 0.10743 -1.3671 -0.36409 1.5908
4.2266 0.0046843 0.01072 0.0081279 0.12969 0.048845 0.0038211 -0.20461 -0.10421 -0.26833 -0.086814 -0.18076 -5.3902 2.1213 2.8436 1.9982 0.49796 2.1673 0.7801 0.79499 0.95637 0.78057 0 0.029688 0 0.011124 0.096115 -1.3665 -0.37147 1.9714
4.2305 -0.014858 -0.012183 -0.024993 0.064353 -0.0065634 -0.0092535 -0.18051 -0.10105 -0.23035 -0.12765 -0.16495 -5.3088 2.1403 2.7972 1.9913 0.49617 2.1752 0.76832 0.79454 0.92015 0.7745 0 0.03177 0 0.010938 0.060887 -1.3612 -0.39058 2.2199
4.2344 -0.034505 -0.035238 -0.06459 -0.0325 -0.059884 -0.029657 -0.1223 -0.073995 -0.16877 -0.17846 -0.12372 -5.2288 2.1564 2.7746 1.9762 0.49579 2.1324 0.7414 0.79439 0.90521 0.75725 0 0.031789 0 0.009877 0.0111 -1.3533 -0.41544 2.2544
4.2383 -0.049873 -0.052475 -0.098104 -0.11461 -0.084472 -0.065891 -0.067334 -0.060556 -0.11467 -0.1813 -0.08797 -5.152 2.1531 2.7792 1.9581 0.49462 2.0785 0.70862 0.79309 0.91066 0.73211 0 0.031084 0 0.0089239 -0.039938 -1.3487 -0.43764 2.0424
4.2422 -0.057703 -0.059887 -0.11437 -0.15023 -0.078313 -0.10306 -0.037632 -0.080034 -0.079906 -0.1206 -0.080764 -5.0787 2.1329 2.7936 1.9418 0.48581 2.0459 0.67975 0.78332 0.91663 0.70361 0 0.03058 0 0.0088063 -0.078875 -1.3507 -0.44946 1.684
4.2461 -0.057683 -0.057844 -0.10783 -0.13942 -0.057674 -0.11321 -0.034649 -0.11706 -0.063119 -0.035539 -0.098012 -5.0091 2.113 2.7945 1.9292 0.46432 2.0413 0.65847 0.75883 0.9016 0.67577 0 0.030571 0 0.0094436 -0.09573 -1.3573 -0.44675 1.3511
4.25 -0.052238 -0.050766 -0.080506 -0.10504 -0.038257 -0.081384 -0.048724 -0.13557 -0.059943 0.017344 -0.11145 -4.9455 2.1057 2.7704 1.9183 0.43185 2.0457 0.64083 0.72088 0.85976 0.65113 0 0.030871 0 0.010179 -0.086146 -1.3644 -0.43061 1.1442
4.2539 -0.0446 -0.044102 -0.042374 -0.069817 -0.024886 -0.021979 -0.067899 -0.10951 -0.064248 0.012803 -0.093796 -4.8937 2.1067 2.7285 1.9052 0.39663 2.0324 0.61975 0.67914 0.80519 0.63057 0 0.031006 0 0.010489 -0.052412 -1.3695 -0.40725 1.0144
4.2578 -0.036752 -0.040677 -0.0091618 -0.041675 -0.016912 0.030198 -0.079097 -0.044006 -0.063843 -0.026818 -0.043768 -4.8607 2.1018 2.688 1.8876 0.36881 1.9875 0.59167 0.64636 0.76078 0.61351 0 0.030401 0 0.010433 -0.0032207 -1.3736 -0.38583 0.82554
4.2617 -0.028648 -0.03886 0.0042604 -0.01745 -0.017295 0.04557 -0.068263 0.028971 -0.043127 -0.05654 0.01283 -4.849 2.0843 2.6651 1.8669 0.3547 1.9203 0.55982 0.63086 0.74151 0.59841 0 0.028708 0 0.010435 0.048087 -1.3798 -0.3748 0.48998
4.2656 -0.018866 -0.033756 -0.0065596 0.0046131 -0.030593 0.019921 -0.027392 0.074416 0.0041328 -0.047084 0.04677 -4.8526 2.0629 2.6626 1.8478 0.35378 1.8554 0.53199 0.63198 0.7453 0.58385 0 0.026178 0 0.010703 0.086927 -1.3899 -0.37799 0.042042
4.2695 -0.0057944 -0.02047 -0.029774 0.020007 -0.051165 -0.025578 0.035347 0.077374 0.064293 -0.002986 0.050556 -4.8579 2.0518 2.6695 1.8351 0.35957 1.8148 0.51499 0.64121 0.75739 0.56958 0 0.023689 0 0.010933 0.10195 -1.4031 -0.39261 -0.40751
4.2734 0.011564 0.0027283 -0.042108 0.025428 -0.058081 -0.060256 0.095005 0.049301 0.10966 0.048695 0.040908 -4.8503 2.055 2.6724 1.831 0.36351 1.8044 0.50988 0.64739 0.76278 0.55634 0 0.022238 0 0.010628 0.089144 -1.4162 -0.4102 -0.77127
4.2773 0.033249 0.033166 -0.024072 0.027565 -0.028544 -0.061016 0.12455 0.016777 0.11874 0.082015 0.038225 -4.8232 2.062 2.666 1.8329 0.35923 1.8126 0.51078 0.64243 0.75605 0.54424 0 0.022192 0 0.0096941 0.053723 -1.4257 -0.42037 -1.0331
4.2813 0.057961 0.064805 0.02501 0.04041 0.039301 -0.020533 0.1145 0.003868 0.092818 0.086803 0.046081 -4.7812 2.0593 2.6561 1.835 0.34502 1.8222 0.5077 0.62451 0.7413 0.53111 0 0.02297 0 0.0086619 0.0088389 -1.4299 -0.41561 -1.2142
4.2852 0.082475 0.090606 0.085012 0.071878 0.11734 0.0526 0.07987 0.020148 0.053282 0.068319 0.052303 -4.7351 2.0438 2.6507 1.8312 0.32369 1.8229 0.4914 0.59781 0.72449 0.51298 0 0.023523 0 0.0082822 -0.028784 -1.4301 -0.39485 -1.3238
4.2891 0.10153 0.10491 0.1291 0.11359 0.16512 0.13677 0.047783 0.059016 0.02351 0.040384 0.048739 -4.6913 2.025 2.6496 1.818 0.30038 1.815 0.45811 0.56994 0.70628 0.48738 0 0.023219 0 0.0088669 -0.044686 -1.4302 -0.36424 -1.3653
4.293 0.1091 0.10505 0.14255 0.14526 0.16078 0.20232 0.037235 0.10375 0.014332 0.020422 0.046018 -4.6446 2.0142 2.642 1.7968 0.28003 1.8018 0.41223 0.54859 0.68218 0.45698 0 0.022317 0 0.010017 -0.031901 -1.4354 -0.33508 -1.3876
4.2969 0.10111 0.091838 0.13005 0.14985 0.11718 0.22119 0.04903 0.13639 0.026028 0.025657 0.065107 -4.5818 2.0135 2.6152 1.773 0.26609 1.7809 0.36584 0.53902 0.64955 0.43017 0 0.021568 0 0.010987 0.0062863 -1.4488 -0.31952 -1.4981
4.3008 0.07805 0.069105 0.10566 0.12456 0.067752 0.18018 0.0722 0.1456 0.059736 0.065694 0.11339 -4.492 2.0171 2.5699 1.7549 0.26102 1.743 0.33504 0.54312 0.6151 0.41758 0 0.021328 0 0.011318 0.057079 -1.4696 -0.32572 -1.7869
4.3047 0.045509 0.042148 0.076544 0.078373 0.036164 0.090116 0.096746 0.13057 0.12005 0.13301 0.17112 -4.3769 2.0221 2.5255 1.7505 0.26735 1.6828 0.33442 0.56012 0.59561 0.42681 0 0.021079 0 0.011118 0.10227 -1.4921 -0.35402 -2.214
4.3086 0.011582 0.01556 0.037816 0.021998 0.019052 -0.017374 0.11866 0.099397 0.2021 0.20031 0.20411 -4.2503 2.0339 2.5122 1.7652 0.28781 1.612 0.37181 0.58817 0.61009 0.45963 0 0.01987 0 0.010783 0.12447 -1.5077 -0.39584 -2.5698
4.3125 -0.017422 -0.008692 -0.016027 -0.036688 -0.0027224 -0.10498 0.13448 0.062639 0.27767 0.23159 0.19128 -4.1274 2.0608 2.551 1.8003 0.32375 1.5613 0.44558 0.6257 0.6681 0.51303 0 0.017321 0 0.010513 0.11326 -1.5083 -0.43638 -2.5706
4.3164 -0.040193 -0.031758 -0.075927 -0.088064 -0.038577 -0.14717 0.13514 0.026524 0.30159 0.20225 0.13961 -4.0144 2.1027 2.6393 1.853 0.37317 1.5662 0.5457 0.67182 0.76226 0.58238 0 0.014279 0 0.010151 0.069071 -1.4898 -0.46061 -2.0274
4.3203 -0.060187 -0.056412 -0.11828 -0.11734 -0.076616 -0.13966 0.10854 -0.0089274 0.24055 0.1146 0.072662 -3.9076 2.1468 2.7519 1.9179 0.43054 1.6455 0.65791 0.72587 0.87073 0.6633 0 0.012501 0 0.0095178 0.003087 -1.4547 -0.46032 -0.96431
4.3242 -0.082096 -0.084354 -0.12435 -0.11329 -0.098066 -0.098197 0.048933 -0.045779 0.10184 -0.0027266 0.0065538 -3.8022 2.1788 2.8565 1.9886 0.48938 1.7874 0.76902 0.78693 0.96883 0.75134 0 0.01361 0 0.0088238 -0.06655 -1.4108 -0.4385 0.39929
4.3281 -0.10763 -0.1141 -0.10161 -0.084379 -0.10082 -0.051083 -0.036873 -0.08297 -0.065614 -0.11099 -0.060526 -3.7028 2.1962 2.9339 2.0591 0.54575 1.9553 0.87097 0.85372 1.043 0.8411 0 0.018107 0 0.0086661 -0.12078 -1.3682 -0.4084 1.7738
4.332 -0.13374 -0.14111 -0.083669 -0.062974 -0.10457 -0.029585 -0.13238 -0.11625 -0.20209 -0.18256 -0.13553 -3.6229 2.212 2.9861 2.1242 0.59969 2.1098 0.96152 0.92457 1.0977 0.92677 0 0.025112 0 0.0095295 -0.14545 -1.3354 -0.3873 2.935
4.3359 -0.15456 -0.1602 -0.10365 -0.084923 -0.12975 -0.056113 -0.21894 -0.14381 -0.27516 -0.21409 -0.21172 -3.5737 2.2424 3.0297 2.1796 0.65286 2.2312 1.0415 0.99666 1.1496 1.0036 0 0.032863 0 0.011257 -0.1352 -1.3157 -0.38805 3.7912
4.3398 -0.1653 -0.16851 -0.16308 -0.15696 -0.17208 -0.13108 -0.28077 -0.17078 -0.29433 -0.22496 -0.2679 -3.5536 2.2903 3.0808 2.2225 0.70413 2.3266 1.1105 1.0647 1.2128 1.0679 0 0.039547 0 0.013033 -0.094582 -1.3061 -0.41279 4.3712
4.3438 -0.1652 -0.16697 -0.22587 -0.24236 -0.20146 -0.226 -0.30684 -0.20564 -0.29406 -0.24207 -0.28898 -3.5482 2.3414 3.1417 2.2518 0.74728 2.4177 1.1632 1.1205 1.2845 1.1157 0 0.044009 0 0.013967 -0.036579 -1.2999 -0.452 4.7677
4.3477 -0.15709 -0.159 -0.24624 -0.284 -0.18993 -0.29323 -0.29547 -0.24967 -0.30457 -0.27986 -0.28496 -3.5442 2.3748 3.1989 2.2679 0.77307 2.5194 1.1914 1.1538 1.3436 1.1405 0 0.046135 0 0.013765 0.020913 -1.2917 -0.48901 5.0709
4.3516 -0.14444 -0.14757 -0.20726 -0.24964 -0.14146 -0.29283 -0.26184 -0.29005 -0.33587 -0.32785 -0.28462 -3.5421 2.3791 3.2311 2.271 0.77441 2.6257 1.1876 1.1566 1.3625 1.1356 0 0.046827 0 0.01292 0.060238 -1.2807 -0.50747 5.3123
4.3555 -0.12832 -0.13293 -0.13496 -0.15968 -0.091795 -0.21999 -0.23773 -0.30572 -0.38203 -0.35601 -0.30678 -3.5578 2.3586 3.221 2.2586 0.74999 2.7112 1.1502 1.1254 1.3265 1.0985 0 0.047502 0 0.012251 0.069652 -1.2715 -0.49833 5.4394
4.3594 -0.10693 -0.11258 -0.07435 -0.070257 -0.075281 -0.11008 -0.25308 -0.28355 -0.43143 -0.33761 -0.3384 -3.6093 2.3252 3.1639 2.2253 0.70333 2.7462 1.0829 1.0628 1.2435 1.0337 0 0.049187 0 0.012236 0.04775 -1.269 -0.46348 5.3421
4.3633 -0.077863 -0.083664 -0.049242 -0.025102 -0.08987 -0.013856 -0.30677 -0.23035 -0.46839 -0.27378 -0.34419 -3.7008 2.2865 3.0687 2.1652 0.63841 2.7134 0.99059 0.97481 1.1372 0.94928 0 0.051653 0 0.012709 0.004549 -1.2746 -0.41505 4.9246
4.3672 -0.041071 -0.045719 -0.043563 -0.020025 -0.096201 0.038575 -0.35303 -0.1681 -0.46859 -0.1978 -0.3005 -3.8195 2.2412 2.9516 2.0769 0.55635 2.6152 0.87297 0.86807 1.027 0.84985 0 0.053282 0 0.013132 -0.041875 -1.285 -0.37044 4.1701
4.3711 -1.5601e-05 -0.0019 -0.021241 -0.013041 -0.05435 0.054557 -0.32575 -0.11501 -0.40323 -0.15018 -0.21856 -3.946 2.1853 2.8263 1.9669 0.45666 2.4676 0.72486 0.74798 0.91308 0.73174 0 0.052004 0 0.013102 -0.072157 -1.2964 -0.34495 3.1375
4.375 0.03991 0.042116 0.035256 0.030404 0.035686 0.062745 -0.19018 -0.069476 -0.25774 -0.14175 -0.13158 -4.0678 2.12 2.6974 1.8482 0.34211 2.2884 0.54273 0.62015 0.77877 0.58761 0 0.046763 0 0.01262 -0.07291 -1.3108 -0.34484 1.8904
4.3789 0.074183 0.080539 0.1057 0.10154 0.12925 0.081411 0.020003 -0.012814 -0.050863 -0.1384 -0.057575 -4.1828 2.0537 2.5627 1.7344 0.22229 2.0869 0.33339 0.4927 0.61041 0.41784 0 0.038367 0 0.011929 -0.04128 -1.3373 -0.36441 0.43454
4.3828 0.10083 0.10948 0.15103 0.15684 0.1742 0.10313 0.21821 0.070799 0.16751 -0.086806 0.022392 -4.2899 1.9956 2.423 1.6333 0.11206 1.8638 0.11631 0.37684 0.41862 0.23856 0 0.028915 0 0.011168 0.014792 -1.3881 -0.38881 -1.2499
4.3867 0.11988 0.12755 0.1515 0.16208 0.15609 0.11001 0.32702 0.17571 0.34374 0.036928 0.14378 -4.38 1.9505 2.2922 1.5453 0.025591 1.6207 -0.08369 0.28467 0.24149 0.077451 0 0.02024 0 0.010228 0.07989 -1.4708 -0.40203 -3.0935
4.3906 0.13154 0.13525 0.12591 0.1276 0.10917 0.10088 0.3356 0.27521 0.45159 0.2005 0.31265 -4.4386 1.9181 2.1961 1.4677 -0.029351 1.3725 -0.2479 0.22547 0.12445 -0.0411 0 0.012766 0 0.0089439 0.13606 -1.5837 -0.39561 -4.86
4.3945 0.13517 0.13412 0.11263 0.099231 0.083704 0.098362 0.30055 0.3406 0.50024 0.34028 0.48077 -4.4593 1.8986 2.1574 1.4013 -0.052452 1.1501 -0.36903 0.20299 0.090963 -0.10926 0 0.0058774 0 0.0073954 0.16765 -1.7175 -0.37325 -6.2223
4.3984 0.1303 0.12641 0.13099 0.11331 0.10072 0.12523 0.2888 0.36045 0.51415 0.41929 0.57222 -4.4542 1.8949 2.1765 1.3542 -0.047563 0.99094 -0.44513 0.21514 0.12736 -0.13552 0 -0.00059456 0 0.0059875 0.16524 -1.8591 -0.34821 -6.9646
4.4023 0.11841 0.11497 0.16154 0.16005 0.13635 0.174 0.31614 0.34286 0.50735 0.46229 0.54309 -4.4494 1.9101 2.2269 1.3393 -0.018962 0.91887 -0.4682 0.25535 0.19458 -0.13095 0 -0.0053662 0 0.0052047 0.12853 -1.9933 -0.33539 -7.1375
4.4063 0.10373 0.1028 0.16546 0.19144 0.14839 0.20502 0.34019 0.30138 0.47848 0.52753 0.42132 -4.4644 1.9423 2.273 1.3679 0.029376 0.92888 -0.4201 0.31426 0.25849 -0.094912 0 -0.0064718 0 0.0052474 0.06723 -2.1002 -0.34286 -6.9973
4.4102 0.091489 0.092185 0.12448 0.16633 0.11782 0.18062 0.31327 0.24225 0.42793 0.63482 0.28872 -4.495 1.9834 2.2997 1.4421 0.092016 0.98951 -0.28337 0.38166 0.31468 -0.014259 0 -0.0033182 0 0.0058565 -0.00094719 -2.1529 -0.36804 -6.7545
4.4141 0.08469 0.083776 0.06191 0.08991 0.065774 0.10442 0.24007 0.1675 0.37256 0.71958 0.21834 -4.5142 2.0238 2.3289 1.5533 0.16139 1.0649 -0.060395 0.44887 0.38811 0.1221 0 0.002001 0 0.0064666 -0.055561 -2.1248 -0.39997 -6.3535
4.418 0.081939 0.076439 0.023441 0.01058 0.031624 0.024997 0.17832 0.088501 0.33514 0.66822 0.22068 -4.4924 2.0593 2.4042 1.6847 0.23048 1.1423 0.21551 0.51178 0.508 0.3063 0 0.005799 0 0.0065724 -0.0805 -2.0052 -0.42542 -5.5075
4.4219 0.078239 0.068187 0.035242 -0.021379 0.035463 -0.0041574 0.17813 0.030654 0.31548 0.4168 0.24285 -4.4203 2.0922 2.5526 1.8177 0.29683 1.242 0.48931 0.57258 0.67842 0.50819 0 0.0057892 0 0.0060657 -0.069734 -1.8131 -0.43494 -3.9852
4.4258 0.068447 0.057508 0.079211 0.0055158 0.060899 0.027343 0.22042 0.017119 0.27592 0.028528 0.21728 -4.316 2.1276 2.7531 1.9368 0.36349 1.4005 0.71022 0.63791 0.86842 0.68971 0 0.0034318 0 0.0053506 -0.029033 -1.5979 -0.42598 -1.8999
4.4297 0.050905 0.04419 0.10874 0.059151 0.072668 0.076921 0.22143 0.043839 0.16511 -0.3273 0.11552 -4.2108 2.1673 2.9427 2.0327 0.43474 1.6346 0.85619 0.71356 1.0296 0.82538 0 0.0032639 0 0.0051705 0.02694 -1.4186 -0.40297 0.27436
4.4336 0.028622 0.029167 0.089925 0.094506 0.04995 0.087877 0.10734 0.072532 -0.033625 -0.48996 -0.035973 -4.1271 2.2077 3.0582 2.1027 0.50971 1.9162 0.93881 0.79867 1.1272 0.91241 0 0.0093604 0 0.0062109 0.080247 -1.3146 -0.37543 1.9972
4.4375 0.0072978 0.01379 0.029916 0.088434 0.0035317 0.040516 -0.10845 0.055493 -0.27281 -0.42517 -0.18293 -4.066 2.243 3.0815 2.1483 0.57978 2.18 0.98611 0.88387 1.161 0.96336 0 0.021754 0 0.0086395 0.11518 -1.2871 -0.35501 3.0166
4.4414 -0.0081444 -0.00068878 -0.032309 0.049195 -0.036931 -0.03257 -0.32137 -0.024674 -0.46275 -0.2466 -0.28263 -4.0121 2.2682 3.0503 2.1726 0.63255 2.362 1.0178 0.95501 1.1597 0.99014 0 0.03595 0 0.011841 0.12184 -1.3034 -0.35173 3.4801
4.4453 -0.015957 -0.013028 -0.061404 -0.00023847 -0.050262 -0.079687 -0.41505 -0.13585 -0.5322 -0.12157 -0.3227 -3.9487 2.2814 3.0238 2.1771 0.65928 2.4398 1.0323 0.9997 1.1554 0.9938 0 0.04614 0 0.01459 0.097818 -1.3217 -0.36961 3.7191
4.4492 -0.017473 -0.021668 -0.053094 -0.042546 -0.038958 -0.077296 -0.35502 -0.21846 -0.47856 -0.14012 -0.31346 -3.8695 2.2817 3.0312 2.1606 0.65913 2.4441 1.014 1.0117 1.158 0.96771 0 0.049475 0 0.015686 0.048695 -1.3184 -0.40366 3.9231
4.4531 -0.015197 -0.024883 -0.030242 -0.070838 -0.020577 -0.045473 -0.2129 -0.23245 -0.36525 -0.25568 -0.27182 -3.7792 2.269 3.0481 2.121 0.63667 2.4288 0.95108 0.99042 1.1491 0.90848 0 0.047812 0 0.014739 -0.012596 -1.2981 -0.44045 4.0001
4.457 -0.010931 -0.021654 -0.016033 -0.080466 -0.0079211 -0.020081 -0.10072 -0.18838 -0.26944 -0.34027 -0.21431 -3.6859 2.2438 3.0209 2.0594 0.5955 2.4255 0.84868 0.93783 1.0994 0.82302 0 0.04553 0 0.01253 -0.06826 -1.2826 -0.46341 3.7236
4.4609 -0.005331 -0.012737 -0.013099 -0.064586 0.00054668 -0.014006 -0.077037 -0.13406 -0.22508 -0.29886 -0.15816 -3.595 2.2088 2.9167 1.9831 0.53483 2.4179 0.72624 0.85632 0.99416 0.72569 0 0.045476 0 0.010585 -0.10057 -1.2901 -0.46082 2.9946
4.4648 0.0012931 -0.0009422 -0.0076231 -0.02201 0.012265 -0.0083773 -0.10828 -0.10865 -0.20693 -0.14323 -0.11787 -3.5079 2.1678 2.7562 1.9044 0.45292 2.3584 0.60465 0.75095 0.84809 0.62962 0 0.046623 0 0.010144 -0.098086 -1.3216 -0.43224 1.9563
4.4688 0.0081478 0.0098581 0.0099975 0.032719 0.02639 0.019336 -0.1137 -0.10618 -0.16288 0.029743 -0.093651 -3.4237 2.1243 2.6008 1.8348 0.35443 2.2122 0.49466 0.63324 0.69774 0.54102 0 0.045378 0 0.011266 -0.060423 -1.3633 -0.38938 0.8708
4.4727 0.01405 0.016547 0.032333 0.072994 0.031483 0.063061 -0.04479 -0.082559 -0.06149 0.12442 -0.064401 -3.3411 2.0809 2.505 1.7798 0.25432 1.9931 0.39566 0.52176 0.57904 0.46057 0 0.039116 0 0.012796 0.0010398 -1.3997 -0.35054 -0.098184
4.4766 0.018219 0.018249 0.043471 0.078988 0.018485 0.088106 0.07537 4.291e-05 0.084797 0.11862 0.0002205 -3.2584 2.0412 2.4774 1.7368 0.1736 1.7592 0.30366 0.43695 0.50712 0.38869 0 0.028655 0 0.013285 0.067124 -1.4267 -0.33191 -0.9779
4.4805 0.020728 0.01647 0.037951 0.054533 -0.0054965 0.064731 0.1819 0.13194 0.23337 0.067342 0.11242 -3.1736 2.0111 2.4817 1.7008 0.12918 1.575 0.22033 0.39269 0.47312 0.32881 0 0.017556 0 0.012171 0.11759 -1.4519 -0.34013 -1.881
4.4844 0.021905 0.013764 0.027789 0.023861 -0.019431 0.00060534 0.22917 0.25559 0.34259 0.048587 0.24673 -3.0857 1.9984 2.474 1.6708 0.12561 1.4694 0.15616 0.39061 0.45875 0.28655 0 0.0091678 0 0.010232 0.13758 -1.4864 -0.37 -2.8268
4.4883 0.021165 0.011767 0.02885 0.0094093 -0.0072833 -0.061763 0.22253 0.30704 0.39297 0.10435 0.34949 -2.9957 2.0073 2.4431 1.6531 0.15474 1.4248 0.12679 0.4215 0.45562 0.26782 0 0.0043009 0 0.0089254 0.12153 -1.5332 -0.40745 -3.6665
4.4922 0.016559 0.0098832 0.041282 0.011591 0.024044 -0.080667 0.19751 0.26339 0.38785 0.21909 0.37385 -2.9051 2.0357 2.418 1.6587 0.20304 1.4032 0.14635 0.47246 0.47338 0.27854 0 0.0015693 0 0.0091473 0.074043 -1.5821 -0.4361 -4.1645
4.4961 0.0058589 0.0054837 0.046277 0.010444 0.046723 -0.049152 0.17748 0.15672 0.34241 0.33794 0.31279 -2.8137 2.0756 2.4409 1.6947 0.25999 1.3852 0.22148 0.53424 0.53035 0.32514 0 -0.00027033 0 0.010477 0.0082184 -1.6147 -0.44409 -4.1404
4.5 -0.011369 -0.0044062 0.024658 -0.012493 0.034754 0.0037336 0.15578 0.046082 0.27406 0.39968 0.2027 -2.719 2.1183 2.5293 1.7593 0.32147 1.3878 0.34774 0.60359 0.63493 0.41228 0 -0.00052753 0 0.011551 -0.057682 -1.614 -0.42888 -3.5465
4.5039 -0.032406 -0.020934 -0.021157 -0.05388 -0.012273 0.041141 0.11525 -0.025861 0.1974 0.36346 0.095323 -2.62 2.1589 2.6618 1.8419 0.38703 1.448 0.50919 0.68003 0.77355 0.53726 0 0.0028099 0 0.011252 -0.10503 -1.5741 -0.39839 -2.4547
4.5078 -0.052186 -0.042124 -0.065541 -0.090004 -0.066825 0.045445 0.056257 -0.055753 0.12035 0.22466 0.022092 -2.5203 2.197 2.7952 1.9298 0.45505 1.5876 0.68186 0.76097 0.91553 0.68573 0 0.010704 0 0.0096755 -0.1203 -1.5041 -0.368 -1.0159
4.5117 -0.06609 -0.063406 -0.082352 -0.098464 -0.096048 0.02035 -0.00072737 -0.068533 0.040841 0.020482 -0.020942 -2.4276 2.2328 2.897 2.0144 0.5208 1.7893 0.84121 0.83997 1.0315 0.83426 0 0.021385 0 0.0080536 -0.099606 -1.4242 -0.35396 0.55934
4.5156 -0.072864 -0.079833 -0.070509 -0.079044 -0.089658 -0.025304 -0.039535 -0.088735 -0.050382 -0.18081 -0.059853 -2.348 2.2644 2.9643 2.0923 0.57856 2.0054 0.9705 0.90924 1.1107 0.95974 0 0.031161 0 0.0077247 -0.050448 -1.3561 -0.36579 2.023
4.5195 -0.075413 -0.088705 -0.056427 -0.054169 -0.067759 -0.087073 -0.069486 -0.12109 -0.15831 -0.31195 -0.11683 -2.2814 2.289 3.0179 2.1624 0.6251 2.1889 1.0649 0.96385 1.1643 1.0489 0 0.037114 0 0.0090533 0.010636 -1.3129 -0.40101 3.1646
4.5234 -0.078642 -0.090913 -0.06914 -0.04939 -0.061139 -0.15608 -0.11744 -0.15342 -0.27211 -0.34656 -0.19346 -2.2224 2.306 3.0787 2.2214 0.66075 2.3218 1.1278 1.0038 1.2107 1.1007 0 0.039244 0 0.011204 0.0637 -1.2944 -0.44548 3.9145
4.5273 -0.085746 -0.090026 -0.11119 -0.07242 -0.082017 -0.20741 -0.1982 -0.17299 -0.3667 -0.31638 -0.27248 -2.1678 2.318 3.1475 2.2619 0.68724 2.4195 1.1627 1.032 1.2576 1.1199 0 0.040092 0 0.012897 0.092046 -1.2896 -0.47969 4.3765
4.5313 -0.095565 -0.089655 -0.15367 -0.10867 -0.11243 -0.20872 -0.29507 -0.1787 -0.41994 -0.28508 -0.33107 -2.1228 2.3279 3.2028 2.2756 0.70443 2.5088 1.1671 1.0502 1.2929 1.11 0 0.042259 0 0.013431 0.087293 -1.2859 -0.48836 4.7243
4.5352 -0.10301 -0.090875 -0.16121 -0.1347 -0.12133 -0.14874 -0.37099 -0.17978 -0.43091 -0.29451 -0.35357 -2.0974 2.3341 3.2148 2.2577 0.70872 2.5991 1.1348 1.0556 1.2933 1.0716 0 0.046108 0 0.013106 0.051425 -1.2777 -0.46803 5.0284
4.5391 -0.10232 -0.091516 -0.12406 -0.1359 -0.094701 -0.057291 -0.39756 -0.18568 -0.41975 -0.32919 -0.33739 -2.0968 2.3302 3.1644 2.2096 0.69437 2.6707 1.0637 1.0417 1.2432 1.0069 0 0.049701 0 0.012765 -0.0042115 -1.2685 -0.4287 5.1704
4.543 -0.090841 -0.087795 -0.067162 -0.1142 -0.050227 0.009946 -0.37186 -0.19758 -0.40614 -0.33319 -0.29273 -2.1135 2.3099 3.0563 2.1388 0.6566 2.687 0.96224 1.0014 1.1471 0.9241 0 0.050833 0 0.01297 -0.062228 -1.266 -0.3886 4.94
4.5469 -0.070816 -0.077051 -0.027959 -0.083103 -0.022114 0.014889 -0.30714 -0.20718 -0.38621 -0.26627 -0.23753 -2.131 2.2726 2.9178 2.0562 0.59451 2.6207 0.84673 0.93169 1.0275 0.83524 0 0.049127 0 0.013557 -0.10404 -1.2745 -0.36511 4.2331
4.5508 -0.047912 -0.059592 -0.023931 -0.057235 -0.029406 -0.030428 -0.21397 -0.20108 -0.33231 -0.14678 -0.18774 -2.1383 2.2247 2.7852 1.973 0.51253 2.4745 0.73183 0.83655 0.90993 0.74823 0 0.046206 0 0.013882 -0.11542 -1.292 -0.36664 3.1625
4.5547 -0.027795 -0.038416 -0.039714 -0.044518 -0.057332 -0.075096 -0.096714 -0.16705 -0.21957 -0.038966 -0.14611 -2.1405 2.1753 2.6859 1.8975 0.41993 2.2811 0.62258 0.72682 0.80772 0.66209 0 0.04389 0 0.013444 -0.091321 -1.313 -0.38928 1.9727
4.5586 -0.01307 -0.017236 -0.04434 -0.043077 -0.069714 -0.075754 0.031598 -0.10007 -0.055787 0.0047781 -0.098313 -2.1563 2.1304 2.6247 1.8338 0.32865 2.0842 0.51526 0.61736 0.7182 0.57091 0 0.042244 0 0.01229 -0.03816 -1.3351 -0.41943 0.84478
4.5625 -0.0025063 0.0015612 -0.020673 -0.041994 -0.041815 -0.034073 0.13912 -0.0069201 0.11464 -0.0081917 -0.023738 -2.2009 2.0919 2.5841 1.7811 0.25016 1.9149 0.40612 0.5228 0.63238 0.47353 0 0.039416 0 0.010902 0.028021 -1.3615 -0.44049 -0.21221
4.5664 0.0073268 0.017612 0.020875 -0.026085 0.016396 0.010755 0.19067 0.093502 0.23901 -0.01888 0.083349 -2.2714 2.0603 2.5404 1.7363 0.19241 1.779 0.29964 0.45385 0.54844 0.37961 0 0.03343 0 0.0097707 0.087163 -1.3983 -0.44045 -1.2812
4.5703 0.019431 0.031734 0.055438 0.014637 0.068182 0.025464 0.17931 0.17687 0.2929 0.027383 0.2001 -2.3468 2.0382 2.4838 1.6968 0.15833 1.6636 0.20865 0.41525 0.47746 0.30514 0 0.024291 0 0.0090893 0.12235 -1.448 -0.41708 -2.3637
4.5742 0.034517 0.044559 0.068542 0.074642 0.082112 0.016855 0.14024 0.225 0.29316 0.13137 0.28488 -2.4041 2.0294 2.4283 1.6642 0.14648 1.5547 0.14686 0.406 0.43705 0.26144 0 0.014434 0 0.0087776 0.12539 -1.5062 -0.37873 -3.3073
4.5781 0.050801 0.055801 0.067756 0.1306 0.059021 0.021585 0.12562 0.23444 0.27747 0.24299 0.3072 -2.4357 2.0349 2.4019 1.644 0.15323 1.4539 0.12105 0.42083 0.43833 0.24812 0 0.0071066 0 0.0086994 0.098603 -1.563 -0.34059 -3.9139
4.582 0.065146 0.064551 0.071067 0.15339 0.029578 0.063192 0.1591 0.21488 0.27155 0.31008 0.27327 -2.4529 2.0508 2.4224 1.6424 0.17457 1.3803 0.13018 0.45208 0.47728 0.2567 0 0.0040732 0 0.0087901 0.052789 -1.6077 -0.31804 -4.115
4.5859 0.074631 0.070054 0.085629 0.12884 0.025626 0.12238 0.21363 0.17897 0.27359 0.32203 0.22241 -2.4726 2.0701 2.4807 1.6619 0.20629 1.3566 0.17035 0.4914 0.53694 0.28116 0 0.0045825 0 0.0089941 0.0029362 -1.6326 -0.31982 -4.0213
4.5898 0.077771 0.072212 0.099309 0.071307 0.052247 0.15297 0.23708 0.13381 0.26608 0.30671 0.19411 -2.5012 2.0881 2.5456 1.6993 0.24333 1.3911 0.23923 0.53118 0.59849 0.32402 0 0.0063141 0 0.0091613 -0.03626 -1.6339 -0.34418 -3.7924
4.5938 0.075048 0.071521 0.093508 0.016574 0.085652 0.12802 0.20259 0.082518 0.238 0.28923 0.19392 -2.53 2.1041 2.5892 1.7478 0.27996 1.469 0.33428 0.56606 0.65247 0.39154 0 0.0073424 0 0.0090875 -0.053956 -1.6107 -0.37978 -3.4644
4.5977 0.068738 0.068715 0.063845 -0.0026775 0.096975 0.068517 0.13392 0.033124 0.19357 0.25995 0.19003 -2.5447 2.1201 2.6103 1.8006 0.31175 1.5616 0.447 0.59419 0.70193 0.48235 0 0.0074288 0 0.0086921 -0.045527 -1.5657 -0.41082 -2.926
4.6016 0.062051 0.064539 0.027489 0.020234 0.078369 0.024497 0.079873 0.0022771 0.14172 0.18676 0.14517 -2.539 2.1365 2.6338 1.8531 0.33792 1.6455 0.56009 0.61748 0.75591 0.58136 0 0.0077413 0 0.008139 -0.013698 -1.5062 -0.42418 -2.0724
4.6055 0.057795 0.059784 0.0094284 0.063538 0.047574 0.027152 0.063957 0.0051667 0.082217 0.057737 0.054872 -2.5183 2.1518 2.6855 1.9014 0.36146 1.7173 0.65241 0.63994 0.81843 0.66553 0 0.0095205 0 0.0077456 0.031945 -1.4444 -0.41506 -0.97923
4.6094 0.057059 0.055353 0.020746 0.096425 0.029144 0.060346 0.06136 0.038639 0.0069807 -0.092351 -0.04423 -2.4908 2.1642 2.7642 1.9404 0.38604 1.7913 0.7088 0.66465 0.88158 0.71715 0 0.012972 0 0.0077463 0.077461 -1.3935 -0.38876 0.091582
4.6133 0.058689 0.052115 0.049484 0.1029 0.032308 0.079691 0.028151 0.075426 -0.083878 -0.20168 -0.10483 -2.4574 2.1738 2.8361 1.9631 0.41168 1.8808 0.7267 0.6909 0.92769 0.73292 0 0.017224 0 0.0081346 0.10878 -1.3616 -0.35792 0.86632
4.6172 0.060012 0.050557 0.072134 0.089934 0.046236 0.05874 -0.047156 0.080402 -0.16995 -0.22927 -0.10966 -2.4104 2.1822 2.8596 1.9644 0.43293 1.9798 0.71429 0.71356 0.9395 0.72155 0 0.021121 0 0.0087212 0.11632 -1.3483 -0.33675 1.2436
4.6211 0.058511 0.050406 0.074141 0.075232 0.054371 0.015022 -0.12405 0.038873 -0.21851 -0.18501 -0.083997 -2.3433 2.1889 2.8194 1.9452 0.44166 2.0601 0.68248 0.72526 0.91149 0.69384 0 0.023999 0 0.0093213 0.098111 -1.3465 -0.33483 1.3118
4.625 0.053331 0.050466 0.060311 0.068537 0.050972 -0.0093735 -0.14506 -0.027761 -0.20803 -0.11486 -0.068206 -2.2595 2.1897 2.7403 1.9127 0.43262 2.0891 0.63816 0.72028 0.85433 0.65532 0 0.025822 0 0.0098571 0.060184 -1.3493 -0.3531 1.2035
4.6289 0.045553 0.048815 0.046862 0.064364 0.043341 0.0088915 -0.09142 -0.075608 -0.14541 -0.058913 -0.077227 -2.1711 2.1804 2.6676 1.8771 0.40723 2.0536 0.58406 0.69792 0.78934 0.60755 0 0.026793 0 0.010283 0.014233 -1.3545 -0.38361 0.95388
4.6328 0.037026 0.043432 0.044558 0.051252 0.04005 0.051697 -0.0030167 -0.072205 -0.060725 -0.023781 -0.086471 -2.0883 2.1602 2.6322 1.8458 0.37281 1.9712 0.52349 0.66317 0.73604 0.55455 0 0.027008 0 0.010462 -0.02632 -1.3646 -0.41313 0.51192
4.6367 0.028704 0.033136 0.049472 0.026335 0.040007 0.078665 0.058346 -0.022195 0.015466 0.0085648 -0.057682 -2.0095 2.1344 2.6291 1.8209 0.33816 1.8789 0.46432 0.62461 0.70166 0.50602 0 0.026478 0 0.010193 -0.050335 -1.3827 -0.42903 -0.127
4.6406 0.019849 0.01845 0.048794 9.1775e-05 0.034415 0.066136 0.065644 0.037776 0.071058 0.052091 0.020479 -1.9242 2.11 2.6281 1.8014 0.30936 1.8081 0.41794 0.59099 0.68018 0.4732 0 0.025347 0 0.0094232 -0.051936 -1.4076 -0.42502 -0.83158
4.6445 0.0087954 0.0017604 0.034071 -0.012951 0.018107 0.025834 0.046523 0.070276 0.11192 0.10064 0.11652 -1.8239 2.092 2.6051 1.7877 0.28927 1.7653 0.39453 0.56855 0.6616 0.46199 0 0.023919 0 0.0084315 -0.031966 -1.4339 -0.40416 -1.398
4.6484 -0.0053436 -0.013629 0.0084062 -0.0079977 -0.0036618 -0.012694 0.047792 0.066363 0.14649 0.13734 0.18011 -1.7132 2.0811 2.5653 1.784 0.27997 1.7345 0.39913 0.56048 0.64444 0.47068 0 0.022387 0 0.0077442 0.0023087 -1.4549 -0.37753 -1.6976
4.6523 -0.021413 -0.025233 -0.018054 0.0048668 -0.020891 -0.033311 0.082897 0.047493 0.17327 0.15243 0.18294 -1.6074 2.0776 2.5402 1.7953 0.28498 1.6981 0.43102 0.56818 0.64073 0.49436 0 0.020608 0 0.0077812 0.039207 -1.4661 -0.35911 -1.7448
4.6563 -0.036473 -0.032828 -0.037854 0.0084356 -0.030034 -0.044208 0.11733 0.040413 0.18259 0.14693 0.13839 -1.5203 2.0838 2.5605 1.8227 0.30832 1.658 0.48549 0.59265 0.66841 0.53077 0 0.018305 0 0.0085159 0.066085 -1.4654 -0.35913 -1.6114
4.6602 -0.047447 -0.038439 -0.050818 -0.0082239 -0.037264 -0.060061 0.10625 0.049895 0.16757 0.12132 0.083654 -1.4528 2.1027 2.6306 1.8616 0.35093 1.6386 0.55538 0.63443 0.73615 0.58068 0 0.015649 0 0.009467 0.073351 -1.4524 -0.37913 -1.297
4.6641 -0.052983 -0.044726 -0.060274 -0.041794 -0.049753 -0.079533 0.043543 0.054526 0.13 0.069373 0.043963 -1.393 2.1339 2.7257 1.9042 0.40779 1.6704 0.63189 0.69179 0.8326 0.64277 0 0.013661 0 0.010064 0.057734 -1.4282 -0.41108 -0.71744
4.668 -0.054204 -0.052877 -0.067095 -0.077431 -0.065282 -0.085641 -0.030036 0.027966 0.075375 -0.010077 0.013971 -1.3278 2.1709 2.8105 1.9449 0.46853 1.7642 0.70605 0.75858 0.93003 0.70947 0 0.013897 0 0.010083 0.023487 -1.3965 -0.4412 0.16011
4.6719 -0.053901 -0.06166 -0.069069 -0.098856 -0.07317 -0.068372 -0.068449 -0.03532 0.0053652 -0.096817 -0.028377 -1.2546 2.2039 2.8642 1.9827 0.52165 1.9005 0.77143 0.82415 1.0009 0.76947 0 0.017461 0 0.0097906 -0.019024 -1.3643 -0.45644 1.1872
4.6758 -0.054785 -0.068381 -0.065785 -0.098241 -0.066611 -0.041982 -0.067604 -0.11328 -0.080811 -0.15387 -0.092734 -1.1837 2.2263 2.89 2.0194 0.5592 2.0391 0.82615 0.87652 1.0353 0.81529 0 0.024041 0 0.0096725 -0.056851 -1.3392 -0.45069 2.0792
4.6797 -0.057971 -0.070911 -0.062137 -0.080074 -0.052571 -0.034451 -0.068073 -0.17291 -0.17621 -0.15783 -0.16273 -1.1289 2.2379 2.9066 2.0548 0.57909 2.1444 0.87122 0.90732 1.045 0.84784 0 0.031808 0 0.01002 -0.078727 -1.3254 -0.42757 2.6232
4.6836 -0.0625 -0.069098 -0.064928 -0.057602 -0.046686 -0.058288 -0.11003 -0.19394 -0.25998 -0.12657 -0.21054 -1.0956 2.244 2.9287 2.0836 0.58386 2.2047 0.90583 0.9153 1.0507 0.8725 0 0.038381 0 0.010727 -0.078523 -1.3205 -0.3986 2.8475
4.6875 -0.065996 -0.064494 -0.07531 -0.044385 -0.056913 -0.094542 -0.18765 -0.17966 -0.30625 -0.11066 -0.22309 -1.0774 2.2503 2.9555 2.0975 0.57772 2.2343 0.92377 0.90564 1.0631 0.8901 0 0.042199 0 0.011453 -0.056845 -1.3174 -0.37769 2.9701
4.6914 -0.065891 -0.05888 -0.085495 -0.045771 -0.073326 -0.10934 -0.25102 -0.14893 -0.30319 -0.14803 -0.21241 -1.0624 2.2622 2.9715 2.0901 0.56372 2.256 0.91554 0.88533 1.0728 0.89237 0 0.043291 0 0.011941 -0.020478 -1.311 -0.3744 3.1609
4.6953 -0.06057 -0.053015 -0.084437 -0.055556 -0.076461 -0.087263 -0.25387 -0.1201 -0.26425 -0.22327 -0.20048 -1.0443 2.2858 2.9579 2.0612 0.54274 2.2799 0.87534 0.8581 1.0581 0.8675 0 0.042892 0 0.012201 0.019884 -1.302 -0.38955 3.3523
4.6992 -0.050011 -0.046575 -0.067715 -0.060628 -0.057066 -0.046506 -0.19762 -0.10064 -0.21838 -0.27461 -0.19535 -1.0265 2.327 2.906 2.0165 0.51399 2.2938 0.80698 0.82301 1.0038 0.81121 0 0.042258 0 0.012394 0.05282 -1.2971 -0.41494 3.2929
4.7031 -0.035767 -0.038968 -0.041866 -0.051048 -0.026776 -0.019356 -0.12669 -0.087653 -0.18594 -0.24783 -0.18346 -1.0181 2.387 2.8238 1.9641 0.47651 2.2731 0.72272 0.7776 0.91624 0.73268 0 0.041687 0 0.01259 0.069381 -1.3022 -0.43743 2.7944
4.707 -0.020358 -0.02992 -0.018599 -0.028107 -0.0074929 -0.018331 -0.081397 -0.073755 -0.16181 -0.14744 -0.14535 -1.0242 2.4556 2.7323 1.911 0.4309 2.201 0.6356 0.7227 0.81994 0.64926 0 0.040487 0 0.012663 0.065558 -1.3183 -0.44524 1.9234
4.7109 -0.0062442 -0.019287 -0.0045358 -0.0034058 -0.0093857 -0.024222 -0.059164 -0.051954 -0.12175 -0.03429 -0.077553 -1.0407 2.5134 2.6556 1.8613 0.38045 2.0839 0.55206 0.66446 0.74067 0.57471 0 0.037813 0 0.012419 0.043455 -1.3409 -0.43336 0.94526
4.7148 0.0052427 -0.0066298 0.0033876 0.010943 -0.020166 -0.0089561 -0.024413 -0.018133 -0.046822 0.030319 0.0017153 -1.0559 2.5435 2.6078 1.817 0.33076 1.9497 0.47182 0.61162 0.68802 0.51208 0 0.033591 0 0.011816 0.010793 -1.3654 -0.40567 0.085087
4.7188 0.014468 0.0085156 0.012774 0.012765 -0.01734 0.031408 0.045245 0.026639 0.056616 0.04017 0.068249 -1.0599 2.5465 2.5852 1.7797 0.28783 1.831 0.3947 0.57039 0.65232 0.45736 0 0.028709 0 0.011046 -0.021281 -1.3914 -0.373 -0.64571
4.7227 0.023134 0.025588 0.026923 0.011536 0.008695 0.06975 0.12803 0.074305 0.15904 0.044756 0.11185 -1.0515 2.542 2.5706 1.7508 0.25563 1.7445 0.3271 0.5415 0.61761 0.40893 0 0.024376 0 0.010381 -0.041596 -1.4223 -0.34814 -1.3832
4.7266 0.033011 0.042232 0.041844 0.019703 0.044459 0.07555 0.17702 0.11218 0.2294 0.09476 0.14055 -1.0388 2.5548 2.548 1.7315 0.23489 1.6839 0.28113 0.52196 0.5787 0.37265 0 0.02126 0 0.0099531 -0.042573 -1.4599 -0.34026 -2.1893
4.7305 0.044415 0.054931 0.051822 0.041614 0.066582 0.04815 0.1694 0.13068 0.25621 0.18759 0.1667 -1.0327 2.5927 2.5168 1.7228 0.22425 1.6303 0.26674 0.50957 0.54738 0.35741 0 0.019148 0 0.0096668 -0.022798 -1.4997 -0.35104 -2.9211
4.7344 0.055416 0.060888 0.056641 0.070044 0.064544 0.019606 0.13207 0.13105 0.25058 0.26766 0.19141 -1.0372 2.6369 2.4947 1.7256 0.22287 1.5727 0.28432 0.50588 0.54271 0.36655 0 0.017361 0 0.0093221 0.012428 -1.5314 -0.3741 -3.334
4.7383 0.062464 0.059677 0.061707 0.092548 0.0494 0.022758 0.11447 0.12471 0.23158 0.28009 0.20416 -1.0457 2.6535 2.5042 1.7401 0.23199 1.5211 0.32498 0.515 0.57446 0.39463 0 0.015455 0 0.0088284 0.052796 -1.545 -0.3979 -3.3086
4.7422 0.0622 0.053183 0.070414 0.10052 0.04019 0.0572 0.13591 0.12289 0.20984 0.22269 0.1964 -1.0452 2.6191 2.5517 1.7659 0.25396 1.501 0.37791 0.53965 0.63429 0.43317 0 0.01356 0 0.0083036 0.086309 -1.5371 -0.41097 -2.957
4.7461 0.053383 0.043886 0.077279 0.092463 0.043336 0.088726 0.16385 0.12513 0.18379 0.14439 0.17224 -1.0259 2.539 2.6195 1.8 0.28934 1.5333 0.43762 0.57829 0.70172 0.47866 0 0.012132 0 0.0079822 0.10299 -1.5127 -0.40727 -2.4968
4.75 0.03762 0.033023 0.070433 0.070616 0.047087 0.083189 0.14806 0.11842 0.14844 0.094401 0.14308 -0.9886 2.4466 2.6775 1.8382 0.33484 1.6154 0.50433 0.62573 0.75948 0.53398 0 0.011472 0 0.0080289 0.097748 -1.4806 -0.38921 -2.0319
4.7539 0.018348 0.020161 0.042371 0.037281 0.035974 0.039926 0.075989 0.088898 0.10459 0.076309 0.11235 -0.94402 2.384 2.7079 1.8766 0.38406 1.7201 0.57836 0.67611 0.80467 0.6014 0 0.011556 0 0.0084225 0.071642 -1.4481 -0.36669 -1.475
4.7578 -0.0012843 0.0042529 -0.0014042 -0.0038764 0.0083723 -0.0093221 -0.0098733 0.035812 0.058374 0.053438 0.069352 -0.90436 2.3801 2.7208 1.9138 0.43058 1.8139 0.65526 0.72515 0.84716 0.67507 0 0.012294 0 0.0089901 0.031409 -1.4181 -0.35238 -0.69121
4.7617 -0.020168 -0.015146 -0.044994 -0.044446 -0.022334 -0.033738 -0.05324 -0.025989 0.013248 -0.0041459 0.0020702 -0.87465 2.4375 2.7451 1.951 0.47075 1.8808 0.72711 0.7701 0.89777 0.74198 0 0.013867 0 0.0095393 -0.012505 -1.3902 -0.35549 0.30127
4.7656 -0.039343 -0.037591 -0.074254 -0.073078 -0.043499 -0.033548 -0.042611 -0.077391 -0.034936 -0.083842 -0.082841 -0.85084 2.5326 2.8017 1.9896 0.50404 1.9321 0.78818 0.80882 0.95702 0.79149 0 0.016676 0 0.0099751 -0.048892 -1.3645 -0.37721 1.2963
4.7695 -0.060351 -0.06215 -0.087262 -0.084068 -0.057164 -0.036083 -0.025428 -0.10925 -0.092878 -0.14432 -0.15622 -0.82575 2.6254 2.8824 2.0284 0.53136 1.9936 0.83831 0.84 1.014 0.82396 0 0.020884 0 0.010329 -0.069039 -1.3421 -0.41021 2.0724
4.7734 -0.08301 -0.087339 -0.093611 -0.084525 -0.075864 -0.063695 -0.060462 -0.12613 -0.1595 -0.16181 -0.18772 -0.79727 2.6762 2.9536 2.0627 0.55336 2.0803 0.88014 0.86467 1.0552 0.84912 0 0.026007 0 0.010709 -0.069329 -1.325 -0.44228 2.5856
4.7773 -0.10426 -0.11024 -0.104 -0.090256 -0.10509 -0.10878 -0.15544 -0.13774 -0.22154 -0.15639 -0.17458 -0.77106 2.6632 2.9837 2.0868 0.57035 2.1806 0.91337 0.8863 1.0746 0.87522 0 0.031031 0 0.011214 -0.052286 -1.3135 -0.46214 2.9735
4.7813 -0.11899 -0.12596 -0.12048 -0.11122 -0.13307 -0.14214 -0.2541 -0.14861 -0.26103 -0.16831 -0.14878 -0.75586 2.595 2.9695 2.0973 0.58277 2.2638 0.93287 0.90782 1.0777 0.89969 0 0.035043 0 0.011859 -0.025519 -1.3063 -0.46428 3.3702
4.7852 -0.12241 -0.12908 -0.13586 -0.1399 -0.14084 -0.14415 -0.28773 -0.15689 -0.26908 -0.21079 -0.15138 -0.7566 2.5064 2.9383 2.0952 0.59074 2.3037 0.93295 0.92694 1.0748 0.91077 0 0.037811 0 0.012518 0.0011165 -1.3013 -0.4506 3.7361
4.7891 -0.11236 -0.11674 -0.14078 -0.15568 -0.12197 -0.12397 -0.24051 -0.16133 -0.25365 -0.2522 -0.19511 -0.7723 2.4354 2.9226 2.0838 0.59224 2.3001 0.91309 0.93455 1.072 0.89839 0 0.039793 0 0.012955 0.01903 -1.2972 -0.42865 3.8913
4.793 -0.090248 -0.091098 -0.13023 -0.14277 -0.089779 -0.10605 -0.16325 -0.16536 -0.23406 -0.24921 -0.25021 -0.80022 2.3966 2.931 2.065 0.58195 2.2779 0.8782 0.91886 1.0649 0.86303 0 0.041581 0 0.012924 0.023673 -1.2943 -0.40769 3.7098
4.7969 -0.059935 -0.05848 -0.10409 -0.10462 -0.062625 -0.099681 -0.12218 -0.17114 -0.22618 -0.19537 -0.26883 -0.84083 2.3732 2.9397 2.0377 0.55305 2.2645 0.83221 0.87322 1.0407 0.81346 0 0.043294 0 0.012343 0.015667 -1.2942 -0.39473 3.2548
4.8008 -0.025602 -0.025095 -0.064048 -0.05947 -0.043484 -0.086429 -0.13457 -0.17002 -0.22992 -0.13114 -0.22684 -0.89706 2.3413 2.9129 1.9983 0.50172 2.2647 0.77171 0.80123 0.98645 0.75606 0 0.044454 0 0.011405 0.00016245 -1.2984 -0.39189 2.6989
4.8047 0.010166 0.0072751 -0.012802 -0.020979 -0.017097 -0.040558 -0.15516 -0.14318 -0.22836 -0.10224 -0.14434 -0.96821 2.3055 2.8326 1.9444 0.43076 2.2541 0.68695 0.71466 0.89744 0.68715 0 0.044334 0 0.010523 -0.014991 -1.3084 -0.39596 2.1152
4.8086 0.046937 0.041833 0.043592 0.015799 0.030903 0.039144 -0.12434 -0.076755 -0.19844 -0.11021 -0.065468 -1.0455 2.31 2.7136 1.8763 0.34887 2.1959 0.57032 0.62567 0.78055 0.59684 0 0.042365 0 0.010093 -0.021603 -1.3256 -0.40015 1.3802
4.8125 0.085543 0.082758 0.095503 0.067273 0.094244 0.12156 -0.027113 0.021457 -0.12546 -0.1095 -0.016754 -1.116 2.4053 2.5912 1.7976 0.26557 2.0698 0.42416 0.54005 0.65139 0.48037 0 0.038238 0 0.010219 -0.013524 -1.3511 -0.39715 0.3094
4.8164 0.12645 0.13003 0.13549 0.13949 0.14936 0.17017 0.095989 0.12201 -0.012143 -0.055886 0.016248 -1.1719 2.5912 2.4942 1.7128 0.18593 1.8881 0.26008 0.45683 0.52631 0.34529 0 0.031848 0 0.010614 0.011352 -1.3875 -0.38256 -1.1107
4.8203 0.16843 0.17774 0.16565 0.21515 0.18013 0.178 0.19279 0.19477 0.12226 0.045656 0.072133 -1.2161 2.7897 2.4266 1.6253 0.10977 1.6881 0.090379 0.37392 0.41444 0.20703 0 0.02343 0 0.010762 0.049991 -1.4387 -0.35716 -2.6525
4.8242 0.20829 0.21754 0.19706 0.26533 0.19675 0.17444 0.24866 0.23307 0.25098 0.14639 0.17343 -1.2562 2.8836 2.3706 1.5378 0.03565 1.5073 -0.079358 0.29356 0.3146 0.077971 0 0.013937 0 0.01025 0.094584 -1.5103 -0.327 -4.029
4.8281 0.24173 0.24425 0.23859 0.27606 0.22528 0.19612 0.29028 0.25777 0.35174 0.20775 0.30191 -1.2897 2.7997 2.3059 1.4525 -0.034181 1.3608 -0.24886 0.22256 0.2198 -0.038486 0 0.0051435 0 0.0090318 0.13466 -1.607 -0.30133 -5.1419
4.832 0.26505 0.25871 0.28453 0.26279 0.27633 0.25117 0.34526 0.2958 0.41575 0.24431 0.41232 -1.2962 2.5707 2.2267 1.3727 -0.092961 1.2371 -0.41464 0.16767 0.12656 -0.14314 0 -0.0010143 0 0.0074266 0.16037 -1.7287 -0.28908 -6.125
4.8359 0.27655 0.26561 0.31531 0.25663 0.32687 0.31259 0.40638 0.35285 0.4497 0.30644 0.47003 -1.2451 2.3198 2.1457 1.302 -0.13338 1.1135 -0.56396 0.13131 0.042273 -0.23201 0 -0.0036567 0 0.0058872 0.16577 -1.8682 -0.29526 -7.1281
4.8398 0.27705 0.26861 0.31413 0.27497 0.33831 0.34559 0.44073 0.40686 0.46956 0.41942 0.47641 -1.116 2.1759 2.0839 1.245 -0.15247 0.97847 -0.67824 0.11193 -0.016252 -0.29432 0 -0.0037269 0 0.0047231 0.15067 -2.0123 -0.31885 -8.0775
4.8438 0.2689 0.26721 0.28451 0.30582 0.29536 0.33914 0.43142 0.42835 0.48964 0.54702 0.46012 -0.9144 2.186 2.0577 1.2077 -0.15264 0.84402 -0.74237 0.10803 -0.033378 -0.3203 0 -0.0034093 0 0.0039845 0.12042 -2.1465 -0.35259 -8.6922
4.8477 0.25405 0.25766 0.24978 0.32139 0.22512 0.30989 0.40118 0.40761 0.5133 0.62442 0.44716 -0.6671 2.2954 2.0699 1.1977 -0.1379 0.73935 -0.74958 0.12088 -0.0064592 -0.30945 0 -0.0044457 0 0.0035522 0.083896 -2.2587 -0.38534 -8.7652
4.8516 0.23238 0.23631 0.23161 0.30588 0.1732 0.27751 0.38797 0.36163 0.5318 0.62831 0.44125 -0.40169 2.4058 2.1107 1.2234 -0.10918 0.69219 -0.69659 0.15313 0.05192 -0.26841 0 -0.0067589 0 0.0033071 0.050617 -2.3386 -0.4061 -8.4097
4.8555 0.20128 0.2019 0.22698 0.26799 0.15866 0.24148 0.399 0.31519 0.53247 0.60481 0.43127 -0.12626 2.4568 2.1651 1.2907 -0.063102 0.7112 -0.57558 0.2054 0.12527 -0.19857 0 -0.008712 0 0.0032177 0.027953 -2.3732 -0.40896 -7.9719
4.8594 0.15732 0.15506 0.20806 0.22537 0.15398 0.18562 0.3976 0.27665 0.51019 0.61499 0.41146 0.17195 2.4617 2.2241 1.3989 0.0050143 0.78239 -0.37508 0.27591 0.21 -0.087226 0 -0.0088426 0 0.0033037 0.01909 -2.345 -0.3964 -7.6468
4.8633 0.09886 0.096938 0.14817 0.1798 0.11292 0.10382 0.34327 0.2336 0.47224 0.64903 0.38746 0.50827 2.4779 2.2944 1.5403 0.09754 0.88259 -0.093409 0.36474 0.3227 0.085183 0 -0.0073689 0 0.003566 0.022095 -2.2384 -0.37905 -7.1759
4.8672 0.028363 0.029288 0.049969 0.11231 0.01926 0.015395 0.24322 0.17143 0.43083 0.60632 0.35995 0.88001 2.5495 2.3998 1.703 0.21379 1.0007 0.24691 0.47823 0.48908 0.32468 0 -0.0058 0 0.0040018 0.030387 -2.0531 -0.37108 -5.9775
4.8711 -0.047275 -0.043627 -0.052998 0.0060348 -0.093868 -0.050562 0.15442 0.092603 0.3877 0.38116 0.30709 1.2626 2.6775 2.5683 1.8768 0.35201 1.1512 0.60038 0.62725 0.72097 0.60895 0 -0.0048203 0 0.0047056 0.034771 -1.8154 -0.3828 -3.6573
4.875 -0.11872 -0.11401 -0.12532 -0.12734 -0.17488 -0.086867 0.1246 0.014269 0.32427 -0.016564 0.19303 1.6253 2.8325 2.811 2.0563 0.51049 1.3674 0.92004 0.81832 1.0001 0.89488 0 -0.0025671 0 0.0059303 0.026735 -1.5753 -0.4148 -0.44992
4.8789 -0.17761 -0.17296 -0.1618 -0.24777 -0.20332 -0.11992 0.13054 -0.053569 0.20876 -0.42865 0.0025873 1.9514 2.9852 3.1066 2.2405 0.68523 1.6777 1.1842 1.0439 1.2839 1.145 0 0.0045845 0 0.0079787 0.0019679 -1.3854 -0.45703 2.8384
4.8828 -0.21977 -0.21536 -0.18976 -0.31713 -0.20649 -0.18409 0.084495 -0.12325 0.019696 -0.655 -0.22975 2.2437 3.1183 3.4077 2.428 0.86631 2.0784 1.4051 1.2814 1.5304 1.3507 0 0.018891 0 0.010942 -0.037387 -1.2755 -0.49397 5.3757
4.8867 -0.24663 -0.24337 -0.23789 -0.33027 -0.2263 -0.28189 -0.085569 -0.21733 -0.23026 -0.61695 -0.43088 2.5119 3.2191 3.6669 2.6118 1.0378 2.5265 1.6114 1.5025 1.7238 1.5307 0 0.038455 0 0.014479 -0.082926 -1.238 -0.51286 6.8783
4.8906 -0.26421 -0.26483 -0.30292 -0.31564 -0.27306 -0.37184 -0.35604 -0.33841 -0.49049 -0.42922 -0.53876 2.7558 3.2738 3.8653 2.7789 1.1839 2.9585 1.8175 1.6876 1.8786 1.7064 0 0.057676 0 0.017857 -0.12276 -1.2364 -0.50999 7.7212
4.8945 -0.28013 -0.28745 -0.35002 -0.30555 -0.31679 -0.40112 -0.61159 -0.45396 -0.69639 -0.30653 -0.55021 2.9609 3.2829 4.0179 2.9147 1.2971 3.3254 2.0078 1.8331 2.0203 1.8766 0 0.071107 0 0.020294 -0.14574 -1.2313 -0.49181 8.5216
4.8984 -0.29993 -0.31351 -0.34911 -0.30784 -0.32536 -0.35496 -0.7383 -0.51785 -0.8073 -0.38243 -0.523 3.1101 3.2765 4.1507 3.0088 1.3816 3.6168 2.1491 1.9471 2.1578 2.016 0 0.077648 0 0.02141 -0.14546 -1.2046 -0.47083 9.5949
4.9023 -0.3244 -0.33916 -0.31086 -0.30819 -0.30603 -0.27531 -0.72081 -0.51365 -0.83069 -0.60186 -0.52795 3.2 3.303 4.2681 3.0593 1.4473 3.8551 2.2194 2.0374 2.2727 2.0979 0 0.081281 0 0.021446 -0.12251 -1.1654 -0.45943 10.759
4.9063 -0.34916 -0.35844 -0.28299 -0.2973 -0.30153 -0.22888 -0.64893 -0.47747 -0.81305 -0.78277 -0.59218 3.2435 3.3861 4.3441 3.0729 1.4981 4.0653 2.2263 2.102 2.3336 2.118 0 0.087442 0 0.021086 -0.084303 -1.1353 -0.46486 11.603
4.9102 -0.36678 -0.36776 -0.30611 -0.28923 -0.34177 -0.25274 -0.62609 -0.47282 -0.80305 -0.78575 -0.68257 3.256 3.4915 4.3454 3.0604 1.5258 4.2441 2.1991 2.1292 2.3227 2.097 0 0.098063 0 0.02099 -0.042793 -1.1275 -0.48702 11.895
4.9141 -0.37026 -0.36675 -0.37083 -0.30695 -0.40394 -0.32662 -0.67029 -0.53456 -0.81617 -0.63349 -0.74035 3.2398 3.5429 4.2675 3.0313 1.5139 4.3579 2.1621 2.105 2.2506 2.0586 0 0.10971 0 0.021387 -0.010829 -1.1364 -0.51863 11.741
4.918 -0.35613 -0.35554 -0.42055 -0.35021 -0.42854 -0.39451 -0.70672 -0.63179 -0.82956 -0.47493 -0.73161 3.1797 3.483 4.1457 2.9889 1.4495 4.3704 2.1141 2.0223 2.1471 2.0059 0 0.11653 0 0.022018 0.001908 -1.1453 -0.54721 11.391
4.9219 -0.32533 -0.3322 -0.40074 -0.38432 -0.3792 -0.41182 -0.65843 -0.68643 -0.81058 -0.43877 -0.66801 3.0567 3.3253 4.0265 2.9275 1.334 4.2767 2.0318 1.8836 2.0359 1.9195 0 0.11532 0 0.022443 -0.0077375 -1.1427 -0.55903 10.952
4.9258 -0.28176 -0.29355 -0.30883 -0.36841 -0.28279 -0.37351 -0.53903 -0.63494 -0.75222 -0.52048 -0.58545 2.8641 3.141 3.9225 2.8348 1.183 4.111 1.8912 1.6991 1.915 1.7773 0 0.10817 0 0.022412 -0.034828 -1.132 -0.54481 10.313
4.9297 -0.22959 -0.23868 -0.19627 -0.29693 -0.20293 -0.30252 -0.4464 -0.48055 -0.68123 -0.6043 -0.50931 2.6145 2.9915 3.7949 2.6977 1.0157 3.9189 1.6858 1.4827 1.7605 1.5768 0 0.1001 0 0.021985 -0.067379 -1.1272 -0.50508 9.3247
4.9336 -0.17152 -0.17162 -0.12041 -0.20855 -0.17075 -0.21886 -0.45717 -0.29078 -0.62893 -0.58483 -0.44173 2.3297 2.8715 3.5838 2.5105 0.84273 3.7173 1.4265 1.2483 1.5474 1.3356 0 0.094238 0 0.021317 -0.090091 -1.1397 -0.45173 7.9884
4.9375 -0.10892 -0.099893 -0.093382 -0.14762 -0.14781 -0.12505 -0.52859 -0.14341 -0.59056 -0.4615 -0.37601 2.0266 2.7224 3.2661 2.2813 0.66249 3.4779 1.1268 1.0082 1.2709 1.0729 0 0.088899 0 0.020349 -0.089705 -1.1693 -0.40299 6.4318
4.9414 -0.043379 -0.030416 -0.077553 -0.11537 -0.067014 -0.020283 -0.51539 -0.068143 -0.51372 -0.31827 -0.31085 1.7117 2.5039 2.8869 2.0312 0.46807 3.1521 0.79146 0.77086 0.94991 0.79219 0 0.079409 0 0.018729 -0.060021 -1.2077 -0.37369 4.7106
4.9453 0.022233 0.033642 -0.029826 -0.064518 0.085515 0.079002 -0.29829 -0.032071 -0.33343 -0.22358 -0.24142 1.3871 2.2477 2.534 1.7855 0.25875 2.7166 0.41954 0.54085 0.61517 0.48492 0 0.062902 0 0.016067 -0.0045222 -1.2502 -0.36678 2.6887
4.9492 0.084216 0.092304 0.052414 0.050698 0.23575 0.14186 0.094021 0.024174 -0.029528 -0.16208 -0.13864 1.0607 2.0322 2.2762 1.5622 0.046426 2.2019 0.017388 0.32179 0.29426 0.15243 0 0.0415 0 0.012309 0.064532 -1.3078 -0.37236 0.17338
4.9531 0.13988 0.14591 0.13113 0.21692 0.28132 0.15124 0.48955 0.13557 0.34181 -0.065764 0.047039 0.74938 1.9041 2.1159 1.364 -0.14789 1.6786 -0.39531 0.12106 0.0066967 -0.17841 0 0.020954 0 0.0078887 0.13015 -1.4062 -0.37555 -2.8053
4.957 0.18899 0.19347 0.17173 0.35894 0.19482 0.12852 0.70702 0.28952 0.67238 0.099464 0.34117 0.47127 1.8322 2.0002 1.1819 -0.3043 1.2138 -0.79299 -0.04788 -0.23139 -0.46449 0 0.0061082 0 0.0035251 0.17615 -1.5742 -0.3679 -5.8666
4.9609 0.23336 0.23399 0.18295 0.40283 0.066573 0.12446 0.69885 0.44233 0.86675 0.29312 0.69277 0.23632 1.7527 1.8754 1.0058 -0.41353 0.83451 -1.1567 -0.17017 -0.40365 -0.67505 0 -0.0025207 0 -0.0001524 0.19213 -1.8288 -0.35367 -8.4704
4.9648 0.2747 0.26872 0.20824 0.34765 0.034026 0.17934 0.57428 0.55255 0.89829 0.45052 0.97224 0.043677 1.6616 1.7362 0.83694 -0.4798 0.52737 -1.4772 -0.23958 -0.4998 -0.81298 0 -0.0080291 0 -0.0028339 0.1764 -2.1635 -0.34641 -10.274
4.9688 0.3123 0.30073 0.2767 0.27371 0.15667 0.28797 0.48829 0.60156 0.81566 0.56358 1.0446 -0.11211 1.6483 1.6243 0.69141 -0.51644 0.26963 -1.7442 -0.2661 -0.52733 -0.90784 0 -0.013328 0 -0.0044733 0.13623 -2.5465 -0.35851 -11.329
4.9727 0.34252 0.33127 0.36621 0.27385 0.3558 0.40264 0.50698 0.59244 0.70079 0.69363 0.87313 -0.23269 1.8082 1.582 0.59208 -0.53796 0.058464 -1.9357 -0.2728 -0.51559 -0.98649 0 -0.018168 0 -0.0051115 0.085672 -2.9278 -0.39199 -11.94
4.9766 0.36046 0.35626 0.42032 0.36994 0.4817 0.47178 0.57355 0.54063 0.61681 0.89227 0.56644 -0.31322 2.1085 1.6073 0.55544 -0.55288 -0.088171 -2.0218 -0.28157 -0.50277 -1.0486 0 -0.019866 0 -0.0048432 0.041522 -3.2508 -0.43726 -12.342
4.9805 0.36262 0.36726 0.40426 0.49338 0.44842 0.478 0.59361 0.47009 0.58507 1.1144 0.31916 -0.34628 2.3481 1.6553 0.58279 -0.56027 -0.15659 -1.9834 -0.2977 -0.51176 -1.0689 0 -0.016787 0 -0.0039758 0.018228 -3.4669 -0.47985 -12.526
4.9844 0.3487 0.35733 0.3418 0.54795 0.30886 0.44198 0.54194 0.41295 0.59808 1.2285 0.28094 -0.32733 2.2914 1.6827 0.66166 -0.55061 -0.15959 -1.8295 -0.30552 -0.53213 -1.0224 0 -0.010934 0 -0.0031368 0.023084 -3.5485 -0.50911 -12.365
4.9883 0.32153 0.3271 0.29242 0.49425 0.19918 0.3933 0.48147 0.39971 0.64264 1.1328 0.45444 -0.25617 1.8839 1.6911 0.77556 -0.51045 -0.13062 -1.5929 -0.27922 -0.52352 -0.90509 0 -0.0069184 0 -0.0030461 0.053293 -3.4964 -0.52215 -11.875
4.9922 0.28558 0.2853 0.29009 0.3765 0.20788 0.34087 0.48379 0.43809 0.7063 0.86713 0.7017 -0.13447 1.3576 1.728 0.9139 -0.42908 -0.093166 -1.3068 -0.20072 -0.43953 -0.73224 0 -0.0081902 0 -0.0039921 0.09642 -3.3356 -0.52142 -11.283
4.9961 0.24516 0.24297 0.30737 0.27162 0.29669 0.2732 0.54358 0.49749 0.76625 0.59859 0.85048 0.035953 1.1033 1.8436 1.0749 -0.30436 -0.034504 -0.98214 -0.07062 -0.25632 -0.51828 0 -0.014054 0 -0.0054293 0.13465 -3.103 -0.50984 -10.792
5 0.20351 0.20589 0.28429 0.21601 0.34656 0.18499 0.58038 0.51998 0.78293 0.47597 0.81208 0.25154 1.3872 2.0467 1.2606 -0.14444 0.089868 -0.60935 0.095339 0.013303 -0.26334 0 -0.020169 0 -0.0061401 0.15148 -2.8309 -0.48881 -10.246
5.0039 0.16246 0.1719 0.19442 0.18221 0.27858 0.098501 0.524 0.45771 0.71604 0.48644 0.62055 0.50402 2.1402 2.2986 1.47 0.035706 0.32261 -0.1844 0.27963 0.32807 0.03749 0 -0.021911 0 -0.0049756 0.13797 -2.5396 -0.4604 -9.0999
5.0078 0.1225 0.13498 0.079212 0.12186 0.12882 0.053023 0.38892 0.3096 0.55322 0.45881 0.37653 0.7808 3.001 2.5496 1.6942 0.22106 0.67 0.26554 0.47381 0.64087 0.3716 0 -0.017491 0 -0.0016571 0.095869 -2.241 -0.43062 -6.798
5.0117 0.082975 0.091803 0.01165 0.023443 0.0070356 0.069565 0.25536 0.12526 0.32348 0.22515 0.15889 1.0699 3.583 2.7791 1.9193 0.40198 1.0951 0.6833 0.67825 0.91974 0.6992 0 -0.0083064 0 0.0029967 0.036299 -1.9503 -0.40918 -3.3072
5.0156 0.042477 0.044828 0.023291 -0.076102 -0.013365 0.12474 0.17647 -0.030254 0.078779 -0.20443 -0.017566 1.3652 3.7474 3.0015 2.1299 0.57479 1.542 1.0131 0.89303 1.1554 0.97152 0 0.0031579 0 0.0076156 -0.024872 -1.6926 -0.40486 0.67464
5.0195 -0.00018689 -0.0006466 0.06903 -0.13299 0.037893 0.16168 0.11325 -0.12307 -0.1413 -0.62292 -0.17509 1.6663 3.6632 3.2365 2.3142 0.73766 1.9682 1.2363 1.1094 1.3542 1.1635 0 0.015413 0 0.011155 -0.072469 -1.4966 -0.41993 4.0707
5.0234 -0.044921 -0.041749 0.068436 -0.1416 0.066477 0.13191 -0.026868 -0.16998 -0.32931 -0.79265 -0.32048 1.9727 3.6235 3.4748 2.4642 0.88579 2.3587 1.3804 1.3097 1.5255 1.2907 0 0.02817 0 0.013411 -0.096121 -1.3796 -0.44832 6.1079
5.0273 -0.089913 -0.080307 -0.015486 -0.13408 0.010971 0.033019 -0.2814 -0.2158 -0.49665 -0.65099 -0.42694 2.2774 3.7914 3.676 2.5757 1.0102 2.7143 1.4925 1.4755 1.671 1.3934 0 0.041067 0 0.014831 -0.09224 -1.334 -0.47912 6.801
5.0313 -0.13238 -0.12015 -0.13935 -0.13971 -0.10203 -0.08959 -0.56719 -0.29008 -0.64338 -0.3677 -0.46545 2.5661 4.0879 3.7991 2.6486 1.1017 3.0308 1.6008 1.5954 1.7835 1.4999 0 0.052857 0 0.015912 -0.064393 -1.3299 -0.50275 6.8584
5.0352 -0.17011 -0.16262 -0.22297 -0.15435 -0.19598 -0.17792 -0.73424 -0.38172 -0.74494 -0.19971 -0.44626 2.8245 4.2922 3.836 2.6871 1.1559 3.2909 1.6967 1.6681 1.8525 1.6035 0 0.062141 0 0.016783 -0.022653 -1.3323 -0.51518 7.0981
5.0391 -0.20278 -0.2049 -0.23031 -0.15547 -0.22796 -0.20418 -0.69683 -0.45172 -0.77167 -0.27468 -0.42155 3.0458 4.2394 3.8159 2.6993 1.176 3.4738 1.7508 1.6985 1.8723 1.6722 0 0.068737 0 0.017303 0.018243 -1.3204 -0.51793 7.8509
5.043 -0.2318 -0.24259 -0.20508 -0.14251 -0.22759 -0.18801 -0.51749 -0.47028 -0.72204 -0.49701 -0.44217 3.2323 3.9379 3.7785 2.6945 1.1705 3.5708 1.7461 1.6925 1.8478 1.6805 0 0.073914 0 0.017449 0.042485 -1.2964 -0.51515 8.8133
5.0469 -0.25879 -0.27324 -0.22345 -0.15 -0.25437 -0.17778 -0.35947 -0.44397 -0.63443 -0.65374 -0.51038 3.3891 3.5298 3.7445 2.6792 1.1473 3.5922 1.6958 1.6554 1.7938 1.6341 0 0.078966 0 0.017522 0.038322 -1.276 -0.51089 9.4152
5.0508 -0.28365 -0.29704 -0.3112 -0.21099 -0.32519 -0.21319 -0.3478 -0.40954 -0.56193 -0.61391 -0.57577 3.5157 3.1608 3.7077 2.6546 1.1096 3.5602 1.6319 1.5924 1.7286 1.5641 0 0.083573 0 0.017923 0.0029976 -1.2712 -0.5083 9.3489
5.0547 -0.30362 -0.31402 -0.41088 -0.30931 -0.39229 -0.29679 -0.46671 -0.40111 -0.53202 -0.43667 -0.58015 3.6035 2.8867 3.6523 2.6177 1.0564 3.4962 1.5762 1.5104 1.664 1.4993 0 0.085814 0 0.018755 -0.055073 -1.2792 -0.50995 8.8019
5.0586 -0.31422 -0.32148 -0.43522 -0.37938 -0.39428 -0.39193 -0.58581 -0.41997 -0.52839 -0.29801 -0.50977 3.6415 2.6807 3.5722 2.5643 0.98684 3.4134 1.5226 1.417 1.5992 1.4427 0 0.084027 0 0.019692 -0.11855 -1.287 -0.51733 8.2295
5.0625 -0.31155 -0.31501 -0.35503 -0.36528 -0.3235 -0.44524 -0.58495 -0.4327 -0.51144 -0.31734 -0.40679 3.6261 2.5013 3.4738 2.4925 0.90479 3.3164 1.4456 1.3191 1.5229 1.3743 0 0.078676 0 0.02027 -0.16725 -1.2846 -0.52907 7.9079
5.0664 -0.29447 -0.29281 -0.23251 -0.2827 -0.23679 -0.4183 -0.45793 -0.39907 -0.45641 -0.45028 -0.33084 3.5641 2.3448 3.3641 2.404 0.8191 3.2037 1.3266 1.2217 1.4233 1.2747 0 0.072238 0 0.020287 -0.18528 -1.2751 -0.53972 7.6808
5.0703 -0.26538 -0.2588 -0.1642 -0.21508 -0.19881 -0.31067 -0.30266 -0.30695 -0.37283 -0.54034 -0.30708 3.4685 2.2468 3.2422 2.3034 0.73936 3.0696 1.1716 1.1279 1.2992 1.1451 0 0.067093 0 0.019902 -0.16624 -1.2719 -0.5413 7.118
5.0742 -0.2289 -0.22089 -0.1883 -0.23789 -0.21816 -0.1623 -0.21784 -0.18652 -0.28905 -0.4688 -0.30759 3.3488 2.2559 3.1058 2.1966 0.66986 2.9065 1.007 1.0394 1.1637 1.0063 0 0.063524 0 0.019325 -0.11466 -1.2866 -0.52769 5.9252
5.0781 -0.18933 -0.18521 -0.24813 -0.34162 -0.24164 -0.033206 -0.21174 -0.091964 -0.22099 -0.2578 -0.28015 3.2049 2.4107 2.9645 2.0902 0.60665 2.7129 0.85766 0.95499 1.0367 0.87994 0 0.05987 0 0.018484 -0.043977 -1.3187 -0.49923 4.2295
5.082 -0.14846 -0.15126 -0.24851 -0.43194 -0.20868 0.029743 -0.20734 -0.063231 -0.15808 -0.03797 -0.19606 3.03 2.7209 2.8403 1.9906 0.54042 2.5004 0.72958 0.87093 0.93187 0.77165 0 0.054645 0 0.01706 0.027676 -1.3566 -0.46397 2.4865
5.0859 -0.10532 -0.11275 -0.14959 -0.41253 -0.10681 0.02044 -0.12883 -0.095664 -0.079168 0.075397 -0.073944 2.819 3.1366 2.7508 1.9023 0.46364 2.2934 0.61085 0.78251 0.84672 0.67134 0 0.048378 0 0.014901 0.08252 -1.3889 -0.4338 1.1008
5.0898 -0.05786 -0.063665 -0.0056133 -0.27271 0.026418 -0.022837 0.021518 -0.14044 0.020548 0.075236 0.038768 2.5768 3.5228 2.6914 1.827 0.37674 2.1157 0.48739 0.68802 0.76564 0.56718 0 0.043131 0 0.012393 0.10805 -1.4148 -0.41777 0.1073
5.0938 -0.0055401 -0.0044425 0.088707 -0.095554 0.14802 -0.042795 0.16885 -0.1374 0.1207 0.045795 0.10736 2.3189 3.6852 2.6368 1.7623 0.2885 1.9732 0.35705 0.5914 0.67294 0.45781 0 0.040107 0 0.010317 0.10088 -1.4445 -0.41663 -0.80301
5.0977 0.049134 0.05711 0.090112 0.019915 0.24584 -0.0023751 0.24015 -0.058011 0.19376 0.068105 0.13734 2.065 3.4726 2.5637 1.7042 0.21029 1.8493 0.2298 0.50102 0.56634 0.35162 0 0.037865 0 0.009275 0.068195 -1.4893 -0.42241 -1.9461
5.1016 0.10137 0.11087 0.046359 0.044589 0.32817 0.089315 0.22971 0.073281 0.23029 0.14722 0.16587 1.8303 2.8994 2.4749 1.6491 0.14846 1.7189 0.11677 0.42467 0.46007 0.25675 0 0.033239 0 0.0091906 0.025731 -1.551 -0.42329 -3.3157
5.1055 0.14659 0.15116 0.046202 0.031067 0.38743 0.184 0.19501 0.19645 0.24562 0.2255 0.22715 1.6215 2.1813 2.3976 1.5968 0.10095 1.5724 0.02036 0.36502 0.37453 0.17413 0 0.024338 0 0.0093913 -0.0076296 -1.6202 -0.41073 -4.5679
5.1094 0.18288 0.17981 0.13137 0.047227 0.39014 0.23001 0.19618 0.26036 0.26309 0.25458 0.32201 1.4396 1.621 2.3573 1.5491 0.060641 1.4271 -0.065214 0.31926 0.32071 0.10021 0 0.01278 0 0.0092083 -0.016685 -1.6842 -0.38449 -5.3326
5.1133 0.2114 0.2034 0.25733 0.10583 0.31313 0.21062 0.24372 0.25999 0.29311 0.24561 0.41647 1.285 1.4108 2.3513 1.508 0.022568 1.3131 -0.14553 0.28293 0.2919 0.034452 0 0.0028365 0 0.008534 0.0047043 -1.7371 -0.35271 -5.5607
5.1172 0.23461 0.22752 0.3386 0.16223 0.18713 0.15633 0.30201 0.23628 0.32955 0.2501 0.46913 1.1608 1.5069 2.3484 1.4736 -0.011447 1.2465 -0.21945 0.25424 0.26961 -0.018301 0 -0.0019439 0 0.0078029 0.05191 -1.783 -0.32712 -5.5781
5.1211 0.25348 0.25249 0.33051 0.175 0.091353 0.12219 0.33458 0.23811 0.36344 0.29963 0.46416 1.0716 1.6849 2.3181 1.4444 -0.034573 1.2132 -0.28055 0.2347 0.2391 -0.053186 0 -0.0016012 0 0.0074401 0.11177 -1.8303 -0.31675 -5.7951
5.125 0.26629 0.27325 0.26663 0.15697 0.091981 0.1473 0.3393 0.27843 0.39494 0.3723 0.42344 1.0189 1.7342 2.2611 1.42 -0.0414 1.1795 -0.32335 0.22632 0.20202 -0.071509 0 0.0004968 0 0.0073516 0.16727 -1.8827 -0.32351 -6.3374
5.1289 0.26964 0.28291 0.21927 0.15851 0.18079 0.2261 0.34015 0.32297 0.42836 0.4195 0.3886 1.0003 1.6218 2.2113 1.4036 -0.032948 1.1228 -0.34625 0.2288 0.17563 -0.079361 0 0.00073624 0 0.006986 0.20266 -1.9361 -0.342 -6.9419
5.1328 0.26118 0.27682 0.22716 0.20333 0.2777 0.31153 0.35284 0.32233 0.45725 0.42071 0.38775 1.012 1.4848 2.2059 1.4013 -0.015608 1.0528 -0.34755 0.23998 0.17932 -0.079091 0 -0.0017452 0 0.0059146 0.20757 -1.9818 -0.36294 -7.2097
5.1367 0.24157 0.25497 0.26328 0.25257 0.3001 0.34677 0.36586 0.25991 0.46122 0.4053 0.4142 1.0543 1.472 2.252 1.4192 0.0049413 1.0052 -0.31976 0.25875 0.21961 -0.062872 0 -0.0048446 0 0.0043441 0.1796 -2.0118 -0.37798 -6.9736
5.1406 0.21427 0.22162 0.2706 0.24262 0.23407 0.30322 0.35635 0.1725 0.42389 0.41738 0.43436 1.1332 1.5928 2.321 1.4602 0.029136 1.0113 -0.25011 0.28706 0.28607 -0.01646 0 -0.0060161 0 0.0030309 0.12519 -2.0203 -0.38312 -6.4331
5.1445 0.18325 0.18294 0.22421 0.15893 0.13929 0.19908 0.31926 0.12363 0.35597 0.46055 0.4176 1.2567 1.7201 2.377 1.5224 0.063286 1.0727 -0.12956 0.32861 0.36157 0.069065 0 -0.004904 0 0.0026606 0.058229 -2.0014 -0.37958 -5.9333
5.1484 0.15039 0.14382 0.15536 0.063346 0.085542 0.086535 0.27476 0.15157 0.29562 0.48148 0.36179 1.4263 1.7338 2.4106 1.6005 0.11421 1.1621 0.036669 0.3858 0.43765 0.18838 0 -0.0035122 0 0.0032901 -0.0036772 -1.9477 -0.37251 -5.6048
5.1523 0.11464 0.10542 0.11576 0.038225 0.08626 0.015931 0.24531 0.2365 0.27808 0.41306 0.29146 1.6324 1.6527 2.4479 1.6883 0.18393 1.2501 0.22701 0.45841 0.5216 0.32447 0 -0.0038583 0 0.0043893 -0.04472 -1.8552 -0.36853 -5.2101
5.1563 0.073339 0.064942 0.12202 0.10064 0.093558 0.0011366 0.22814 0.31431 0.29867 0.23856 0.23044 1.8567 1.6141 2.5249 1.7805 0.26918 1.332 0.41363 0.54532 0.62857 0.46056 0 -0.005518 0 0.0054283 -0.056206 -1.7318 -0.37333 -4.3435
5.1602 0.024731 0.018019 0.13747 0.1766 0.053934 0.010451 0.19406 0.32357 0.30582 0.016415 0.1753 2.0809 1.7215 2.6536 1.8731 0.36503 1.4318 0.57811 0.64685 0.76567 0.59056 0 -0.0055196 0 0.006414 -0.039504 -1.6006 -0.38969 -2.7972
5.1641 -0.030218 -0.037352 0.10797 0.16687 -0.037098 -0.0084165 0.11496 0.24555 0.23714 -0.15908 0.097293 2.294 1.9205 2.8098 1.9648 0.46826 1.5791 0.7208 0.76409 0.92226 0.71954 0 -0.00073775 0 0.0078389 -0.0053336 -1.4912 -0.41621 -0.75728
5.168 -0.087795 -0.098086 0.013618 0.040839 -0.13653 -0.085413 -0.0073516 0.1076 0.072051 -0.22807 -0.026543 2.4935 2.043 2.9546 2.0571 0.57653 1.7822 0.85688 0.89518 1.0754 0.85504 0 0.0094159 0 0.010087 0.030184 -1.424 -0.4476 1.3346
5.1719 -0.14314 -0.15677 -0.11406 -0.13571 -0.20363 -0.19968 -0.13916 -0.044895 -0.14395 -0.20712 -0.1818 2.6792 1.9883 3.0674 2.1534 0.68522 2.019 1.0023 1.0325 1.2066 0.9981 0 0.022401 0 0.012882 0.051006 -1.3975 -0.47648 3.106
5.1758 -0.19228 -0.20577 -0.22252 -0.266 -0.24019 -0.29121 -0.24052 -0.17784 -0.32655 -0.17028 -0.31788 2.8472 1.8609 3.1615 2.2572 0.78657 2.2536 1.1605 1.1648 1.3147 1.1414 0 0.034458 0 0.015328 0.046206 -1.3903 -0.49656 4.4649
5.1797 -0.2333 -0.24171 -0.2824 -0.31235 -0.27894 -0.30856 -0.29436 -0.27608 -0.41158 -0.18873 -0.38572 2.989 1.9118 3.268 2.3676 0.87385 2.462 1.3197 1.2837 1.4148 1.2744 0 0.04322 0 0.01655 0.013169 -1.3769 -0.50543 5.5376
5.1836 -0.26608 -0.26684 -0.30315 -0.31907 -0.33764 -0.25619 -0.31485 -0.33386 -0.39951 -0.27971 -0.3798 3.0963 2.315 3.4054 2.4775 0.94686 2.6453 1.4615 1.3883 1.5225 1.3895 0 0.048869 0 0.016369 -0.041668 -1.3455 -0.50524 6.4525
5.1875 -0.29097 -0.28596 -0.31102 -0.34974 -0.39334 -0.19898 -0.33253 -0.34878 -0.35204 -0.40211 -0.34506 3.1662 2.9818 3.5613 2.5749 1.0123 2.8217 1.5731 1.4829 1.6392 1.4838 0 0.053222 0 0.015455 -0.10459 -1.3038 -0.50096 7.2097
5.1914 -0.30752 -0.30169 -0.31788 -0.41108 -0.40584 -0.2123 -0.37206 -0.32938 -0.34612 -0.49527 -0.3403 3.2013 3.5984 3.7012 2.6492 1.0765 3.0067 1.6532 1.5695 1.7492 1.5579 0 0.057959 0 0.014831 -0.15847 -1.2691 -0.49743 7.7504
5.1953 -0.31429 -0.31187 -0.31316 -0.44734 -0.36193 -0.31352 -0.43877 -0.30334 -0.42207 -0.52531 -0.39076 3.2027 3.8685 3.7941 2.6957 1.1365 3.1983 1.7086 1.6411 1.8305 1.6124 0 0.063607 0 0.015167 -0.18786 -1.2523 -0.49718 8.1026
5.1992 -0.30998 -0.31154 -0.28257 -0.40937 -0.28926 -0.43376 -0.51813 -0.30679 -0.56207 -0.50393 -0.47276 3.1653 3.7544 3.8314 2.7171 1.1778 3.3766 1.7442 1.6834 1.8701 1.6459 0 0.069796 0 0.016418 -0.1837 -1.2497 -0.50022 8.4029
5.2031 -0.29503 -0.29759 -0.22915 -0.31903 -0.22461 -0.46218 -0.584 -0.35537 -0.70855 -0.4709 -0.54144 3.0774 3.4984 3.8252 2.7185 1.1833 3.5157 1.7559 1.6837 1.8682 1.6545 0 0.07598 0 0.01799 -0.14616 -1.2486 -0.50501 8.7471
5.207 -0.27235 -0.27205 -0.17373 -0.2536 -0.17482 -0.33488 -0.61159 -0.42331 -0.8036 -0.45974 -0.57057 2.9288 3.4053 3.791 2.701 1.146 3.5955 1.7323 1.6393 1.8314 1.6312 0 0.081658 0 0.019225 -0.084689 -1.2403 -0.50925 9.0331
5.2109 -0.24604 -0.24107 -0.13643 -0.26336 -0.11743 -0.097291 -0.59164 -0.45651 -0.82057 -0.47447 -0.56436 2.7184 3.5815 3.7315 2.6588 1.0744 3.608 1.6634 1.5578 1.7625 1.5688 0 0.086013 0 0.019789 -0.015329 -1.2276 -0.51003 8.991
5.2148 -0.21868 -0.21031 -0.1205 -0.31191 -0.041032 0.11659 -0.53777 -0.41544 -0.77031 -0.49205 -0.53409 2.4574 3.8629 3.635 2.5825 0.98522 3.555 1.547 1.4496 1.6582 1.4643 0 0.087737 0 0.019735 0.043683 -1.2217 -0.50415 8.4065
5.2188 -0.18907 -0.18039 -0.114 -0.30805 0.023704 0.17901 -0.47721 -0.31107 -0.68389 -0.48378 -0.47292 2.1631 3.9862 3.488 2.4664 0.88855 3.4432 1.3896 1.3203 1.516 1.3227 0 0.085629 0 0.019295 0.076999 -1.2302 -0.48962 7.3229
5.2227 -0.15248 -0.14629 -0.104 -0.19984 0.025019 0.064767 -0.42576 -0.19824 -0.58662 -0.43605 -0.36362 1.8505 3.8345 3.2901 2.3148 0.78004 3.2784 1.1996 1.1683 1.3412 1.1549 0 0.079591 0 0.018629 0.076842 -1.2507 -0.46788 6.0092
5.2266 -0.10388 -0.10107 -0.086377 -0.03171 -0.052299 -0.12851 -0.3665 -0.12839 -0.4814 -0.35517 -0.21363 1.5274 3.5291 3.0593 2.1414 0.64682 3.0631 0.9802 0.99205 1.145 0.9698 0 0.070983 0 0.017697 0.046096 -1.2744 -0.44436 4.7055
5.2305 -0.042049 -0.041353 -0.062933 0.098344 -0.15435 -0.25348 -0.25724 -0.10349 -0.35119 -0.25632 -0.072833 1.1956 3.2903 2.8248 1.9636 0.48263 2.7976 0.7294 0.79614 0.93538 0.76598 0 0.061773 0 0.01632 -0.0015779 -1.2967 -0.42563 3.3907
5.2344 0.028356 0.029385 -0.03299 0.13796 -0.19238 -0.22083 -0.069605 -0.074959 -0.1786 -0.15007 0.00036888 0.85571 3.2146 2.6125 1.7941 0.29805 2.4849 0.44644 0.59312 0.71049 0.53377 0 0.053048 0 0.014358 -0.045486 -1.3244 -0.41447 1.8099
5.2383 0.098559 0.10196 0.0088337 0.13011 -0.11712 -0.056482 0.17103 0.0098943 0.032246 -0.039498 0.0028589 0.51282 3.193 2.4339 1.6367 0.11655 2.1364 0.13846 0.39798 0.46513 0.2683 0 0.044183 0 0.011881 -0.065003 -1.3732 -0.40671 -0.24932
5.2422 0.16018 0.16618 0.067339 0.15908 0.038309 0.13237 0.38629 0.15635 0.24895 0.071986 0.014083 0.1782 3.0575 2.2846 1.4875 -0.040387 1.7735 -0.17939 0.22206 0.20598 -0.015965 0 0.033532 0 0.0092078 -0.047504 -1.4581 -0.39355 -2.6938
5.2461 0.20926 0.216 0.14224 0.25137 0.18952 0.24711 0.49648 0.31426 0.42716 0.17493 0.14172 -0.13188 2.8171 2.1521 1.3402 -0.16557 1.4229 -0.49107 0.0716 -0.039153 -0.28387 0 0.020171 0 0.006766 0.006377 -1.5871 -0.36898 -5.1311
5.25 0.24714 0.252 0.2297 0.34198 0.27452 0.2665 0.48435 0.42114 0.53909 0.26125 0.41843 -0.39998 2.7423 2.0282 1.1921 -0.26545 1.106 -0.78652 -0.049252 -0.23062 -0.4964 0 0.0052737 0 0.0048326 0.08277 -1.7607 -0.33703 -7.1477
5.2539 0.27782 0.27966 0.32491 0.34801 0.29731 0.24363 0.41311 0.45575 0.59168 0.33963 0.74306 -0.61318 3.1836 1.9155 1.0474 -0.34849 0.83233 -1.0607 -0.13606 -0.34096 -0.6343 0 -0.0080934 0 0.0033691 0.15985 -1.977 -0.31242 -8.6007
5.2578 0.30438 0.30486 0.41878 0.27187 0.30336 0.24524 0.37708 0.45189 0.6183 0.43943 0.93501 -0.76873 4.2506 1.8254 0.91742 -0.41465 0.59989 -1.3051 -0.18635 -0.375 -0.70905 0 -0.016732 0 0.0021044 0.21575 -2.2321 -0.31274 -9.6567
5.2617 0.32698 0.32937 0.49205 0.21677 0.32148 0.29323 0.42466 0.46105 0.65048 0.58939 0.87257 -0.87582 5.6226 1.7685 0.81687 -0.45592 0.40397 -1.5003 -0.20423 -0.36792 -0.75119 0 -0.019353 0 0.00081975 0.23564 -2.5136 -0.3466 -10.56
5.2656 0.34341 0.3495 0.51961 0.28552 0.33806 0.35623 0.52183 0.50152 0.69381 0.78308 0.60108 -0.95019 6.6747 1.7467 0.75863 -0.46626 0.24556 -1.6194 -0.20139 -0.3609 -0.7853 0 -0.017393 0 -0.00042651 0.21559 -2.7932 -0.40615 -11.364
5.2695 0.351 0.35869 0.48962 0.46254 0.32721 0.38821 0.58838 0.54304 0.72902 0.96441 0.31147 -1.0027 6.8547 1.7526 0.74941 -0.45003 0.13256 -1.6415 -0.19107 -0.37255 -0.81223 0 -0.014045 0 -0.0013786 0.16273 -3.0283 -0.46957 -11.896
5.2734 0.34801 0.35215 0.42216 0.60808 0.29425 0.37098 0.57191 0.54059 0.73527 1.0566 0.19828 -1.0292 6.0402 1.7765 0.7879 -0.4194 0.073383 -1.5648 -0.1787 -0.38844 -0.81203 0 -0.012244 0 -0.001918 0.092638 -3.1764 -0.51239 -11.952
5.2773 0.33374 0.33025 0.36377 0.58456 0.27463 0.32273 0.49059 0.48218 0.7121 1.0197 0.31362 -1.0105 4.6159 1.8151 0.8668 -0.38301 0.069633 -1.4064 -0.15738 -0.37509 -0.76201 0 -0.013067 0 -0.0022998 0.025059 -3.2129 -0.52036 -11.532
5.2813 0.30833 0.29811 0.35288 0.39387 0.28594 0.27328 0.40799 0.40307 0.67885 0.88764 0.53898 -0.92478 3.2241 1.8737 0.97714 -0.33683 0.11513 -1.1887 -0.11243 -0.30497 -0.65258 0 -0.015601 0 -0.0029649 -0.02144 -3.1408 -0.49589 -10.847
5.2852 0.27299 0.26183 0.38293 0.18225 0.29159 0.23724 0.36988 0.35227 0.65369 0.74439 0.69337 -0.76386 2.3767 1.9603 1.1122 -0.26659 0.20194 -0.92395 -0.031838 -0.17202 -0.48833 0 -0.018138 0 -0.0040097 -0.034795 -2.9837 -0.45511 -10.106
5.2891 0.23037 0.22451 0.40039 0.096989 0.22967 0.21043 0.3669 0.34409 0.63504 0.65167 0.67809 -0.541 2.2013 2.0792 1.2682 -0.16004 0.32771 -0.61254 0.086177 0.011888 -0.27852 0 -0.019563 0 -0.0048146 -0.013419 -2.7698 -0.41833 -9.2746
5.293 0.18417 0.1851 0.34706 0.13352 0.087015 0.1851 0.3558 0.34191 0.60397 0.59032 0.53339 -0.28288 2.4652 2.2293 1.4418 -0.017914 0.49779 -0.25646 0.23403 0.23091 -0.030539 0 -0.019758 0 -0.0043032 0.032865 -2.5201 -0.4002 -8.0699
5.2969 0.13743 0.14088 0.21262 0.13152 -0.062414 0.15986 0.31034 0.29026 0.54274 0.47467 0.37067 -0.012268 2.8099 2.4076 1.6269 0.14585 0.72082 0.1245 0.40189 0.47406 0.24609 0 -0.018794 0 -0.001755 0.085745 -2.2493 -0.4046 -6.2008
5.3008 0.0907 0.090957 0.048158 -0.064285 -0.11066 0.13148 0.24531 0.16556 0.44771 0.23592 0.25784 0.26412 2.9974 2.6117 1.8145 0.314 1.0017 0.49167 0.58365 0.73184 0.53192 0 -0.015852 0 0.002483 0.12438 -1.9764 -0.42535 -3.6603
5.3047 0.04206 0.037815 -0.075049 -0.43102 -0.021815 0.082293 0.19013 -0.00050946 0.323 -0.09737 0.16912 0.55278 3.0045 2.8363 1.9954 0.47623 1.3362 0.80574 0.77645 0.98813 0.79861 0 -0.009144 0 0.0070692 0.13228 -1.7297 -0.451 -0.80752
5.3086 -0.010494 -0.014451 -0.1251 -0.75701 0.11417 -0.013536 0.14524 -0.14517 0.16588 -0.40045 0.037256 0.8588 2.9487 3.0689 2.1643 0.63086 1.7089 1.0499 0.97537 1.2201 1.0223 0 0.0027494 0 0.010567 0.10264 -1.54 -0.47065 1.8302
5.3125 -0.065982 -0.063107 -0.13163 -0.81632 0.14618 -0.16216 0.073002 -0.22315 -0.033413 -0.5442 -0.1562 1.1733 2.9492 3.2895 2.3202 0.77823 2.0943 1.2377 1.1698 1.4095 1.1977 0 0.019114 0 0.01245 0.04052 -1.4236 -0.47859 3.8722
5.3164 -0.11953 -0.10805 -0.15029 -0.57013 -0.0033206 -0.32709 -0.063945 -0.23743 -0.27088 -0.50183 -0.34853 1.4739 3.0432 3.4795 2.4622 0.91384 2.4623 1.397 1.3456 1.5546 1.3388 0 0.036581 0 0.013363 -0.038611 -1.3718 -0.47598 5.2706
5.3203 -0.16482 -0.15022 -0.20603 -0.20589 -0.25859 -0.44122 -0.25684 -0.2295 -0.50882 -0.37419 -0.45248 1.7379 3.1963 3.6318 2.5856 1.0285 2.7862 1.5451 1.4918 1.6703 1.463 0 0.050745 0 0.014403 -0.1135 -1.3556 -0.46955 6.2494
5.3242 -0.19815 -0.18889 -0.27228 0.022914 -0.44736 -0.45324 -0.4474 -0.24271 -0.68534 -0.30695 -0.44188 1.9552 3.3588 3.7509 2.6804 1.1145 3.0535 1.6742 1.6041 1.7731 1.5736 0 0.058991 0 0.0161 -0.16368 -1.344 -0.46755 7.0788
5.3281 -0.22051 -0.22069 -0.30539 0.0062379 -0.44745 -0.37071 -0.57235 -0.29248 -0.75537 -0.37058 -0.37943 2.1311 3.5028 3.8416 2.7369 1.1708 3.2685 1.7614 1.6835 1.8638 1.6569 0 0.062363 0 0.01799 -0.17607 -1.3222 -0.47527 7.8783
5.332 -0.23594 -0.2414 -0.29614 -0.15522 -0.28932 -0.25853 -0.6115 -0.36426 -0.72916 -0.50898 -0.36047 2.2763 3.6161 3.8973 2.753 1.2011 3.4439 1.7907 1.7303 1.9241 1.6958 0 0.064772 0 0.019141 -0.1493 -1.2946 -0.49222 8.5782
5.3359 -0.24724 -0.24885 -0.28225 -0.27449 -0.12104 -0.18919 -0.59302 -0.43276 -0.66894 -0.59981 -0.42894 2.397 3.682 3.9015 2.7368 1.2072 3.5849 1.7682 1.7394 1.9305 1.6863 0 0.069927 0 0.019074 -0.094013 -1.274 -0.51267 9.0247
5.3398 -0.25303 -0.24413 -0.3073 -0.26203 -0.07214 -0.18687 -0.55647 -0.47992 -0.6402 -0.56794 -0.54445 2.4911 3.6799 3.8444 2.7018 1.1847 3.6779 1.7147 1.703 1.8745 1.64 0 0.078317 0 0.018223 -0.028759 -1.2672 -0.52877 9.112
5.3438 -0.24874 -0.23024 -0.36989 -0.19023 -0.14503 -0.216 -0.51731 -0.49763 -0.65869 -0.44762 -0.6252 2.5535 3.6085 3.7377 2.6564 1.1265 3.6976 1.6461 1.6165 1.7708 1.5706 0 0.086708 0 0.017528 0.026624 -1.2701 -0.53436 8.8381
5.3477 -0.2308 -0.20968 -0.41945 -0.18906 -0.22948 -0.22472 -0.46926 -0.48042 -0.68195 -0.34162 -0.61904 2.5824 3.5029 3.6105 2.597 1.0304 3.6281 1.559 1.4845 1.6455 1.48 0 0.090613 0 0.01761 0.057247 -1.274 -0.52719 8.2687
5.3516 -0.20039 -0.18348 -0.40717 -0.29238 -0.21499 -0.20116 -0.41298 -0.42255 -0.65352 -0.3233 -0.53588 2.5805 3.4214 3.4845 2.5104 0.90484 3.4806 1.4352 1.3209 1.5151 1.358 0 0.087753 0 0.018292 0.056839 -1.2749 -0.50912 7.4687
5.3555 -0.16333 -0.15235 -0.34 -0.39516 -0.08822 -0.18697 -0.36771 -0.32538 -0.5571 -0.37599 -0.42143 2.5503 3.4076 3.3528 2.3846 0.76498 3.2889 1.2595 1.144 1.3748 1.1961 0 0.079677 0 0.018842 0.028386 -1.2773 -0.48494 6.4656
5.3594 -0.12629 -0.11809 -0.2788 -0.36229 0.069752 -0.23282 -0.34488 -0.20601 -0.42835 -0.42021 -0.30985 2.492 3.4596 3.1842 2.2202 0.62488 3.0828 1.0339 0.96958 1.2063 1.0004 0 0.070284 0 0.018598 -0.017331 -1.2881 -0.46074 5.2608
5.3633 -0.092217 -0.083203 -0.27709 -0.17329 0.16729 -0.33809 -0.31449 -0.094146 -0.31377 -0.39142 -0.20408 2.405 3.5277 2.956 2.0337 0.49087 2.8622 0.77669 0.80754 0.99802 0.78972 0 0.062614 0 0.017361 -0.064355 -1.3113 -0.44204 3.8588
5.3672 -0.058908 -0.048787 -0.32081 0.045868 0.17623 -0.43555 -0.21404 -0.015368 -0.21993 -0.2885 -0.09335 2.2937 3.5399 2.6874 1.8502 0.36241 2.5989 0.51008 0.66138 0.76133 0.58194 0 0.056668 0 0.015309 -0.095246 -1.3463 -0.43173 2.2754
5.3711 -0.021748 -0.01298 -0.33306 0.13682 0.13196 -0.44118 -0.0075472 0.026746 -0.10593 -0.15315 0.023555 2.1689 3.4337 2.439 1.6905 0.2384 2.2685 0.24912 0.53092 0.52862 0.38273 0 0.049982 0 0.012703 -0.096007 -1.3939 -0.4284 0.52659
5.375 0.021656 0.027555 -0.24508 0.055871 0.080316 -0.32677 0.25948 0.053856 0.071442 -0.015865 0.1389 2.0444 3.1789 2.2736 1.5621 0.12249 1.8858 0.0018065 0.41529 0.33485 0.19002 0 0.040269 0 0.0097946 -0.061314 -1.4603 -0.42646 -1.3727
5.3789 0.068486 0.073626 -0.066254 -0.088987 0.039709 -0.14827 0.47361 0.097273 0.30438 0.12676 0.25372 1.9311 2.7903 2.2092 1.4605 0.022912 1.5113 -0.22377 0.31518 0.19787 0.0079428 0 0.027721 0 0.0069788 0.0022807 -1.5545 -0.41908 -3.3709
5.3828 0.1115 0.12033 0.11645 -0.14307 0.012698 -0.001477 0.53833 0.17479 0.52625 0.28289 0.38128 1.8351 2.3329 2.2053 1.3766 -0.051951 1.2167 -0.41539 0.23408 0.11227 -0.14591 0 0.015039 0 0.0048389 0.077576 -1.6803 -0.40266 -5.3235
5.3867 0.14283 0.1581 0.21182 -0.04721 0.014233 0.05608 0.45675 0.27698 0.65856 0.42851 0.52294 1.7604 1.9105 2.1975 1.3065 -0.097652 1.0363 -0.56038 0.17782 0.060276 -0.24961 0 0.0053862 0 0.0038373 0.14271 -1.8305 -0.38012 -6.9797
5.3906 0.1581 0.17798 0.20097 0.11766 0.06628 0.04643 0.33117 0.37221 0.6692 0.51682 0.64236 1.7115 1.6282 2.1516 1.2547 -0.11423 0.94643 -0.65124 0.15227 0.029319 -0.29394 0 0.00016104 0 0.0038715 0.17929 -1.9887 -0.36003 -8.0633
5.3945 0.15833 0.17743 0.14454 0.21764 0.15862 0.039493 0.27344 0.42556 0.59012 0.5313 0.67651 1.6912 1.5391 2.0902 1.2312 -0.10432 0.89089 -0.68496 0.15964 0.022033 -0.28897 0 -0.0015773 0 0.0042141 0.17875 -2.1355 -0.35188 -8.4235
5.3984 0.14883 0.16213 0.11633 0.19307 0.23 0.080688 0.30893 0.41855 0.48428 0.5197 0.58692 1.6962 1.6093 2.069 1.2457 -0.071823 0.8313 -0.65614 0.19582 0.051539 -0.25202 0 -0.001855 0 0.0040523 0.144 -2.2529 -0.36029 -8.1485
5.4023 0.13604 0.1422 0.13146 0.10403 0.21115 0.14762 0.36573 0.35769 0.39945 0.55589 0.40751 1.7162 1.7361 2.1253 1.3022 -0.022107 0.77863 -0.55352 0.25102 0.12733 -0.18847 0 -0.0020995 0 0.0032073 0.086886 -2.322 -0.38206 -7.5287
5.4063 0.12426 0.12568 0.14038 0.059357 0.098697 0.17626 0.35798 0.26913 0.35069 0.65386 0.23668 1.7418 1.8156 2.2453 1.3968 0.038267 0.77904 -0.36847 0.31437 0.24425 -0.086234 0 -0.0025143 0 0.0023249 0.02357 -2.3223 -0.408 -6.8603
5.4102 0.11389 0.11413 0.09173 0.1063 -0.020895 0.12915 0.27756 0.18414 0.33536 0.72273 0.16909 1.7745 1.8129 2.3789 1.519 0.10414 0.86888 -0.11125 0.37982 0.38378 0.068784 0 -0.0027341 0 0.0022833 -0.029642 -2.237 -0.42772 -6.2211
5.4141 0.10193 0.10319 -0.0030918 0.18701 -0.039768 0.03757 0.19992 0.1242 0.34911 0.62658 0.2203 1.8286 1.7762 2.485 1.654 0.17523 1.0403 0.18064 0.44943 0.52627 0.27027 0 -0.0027087 0 0.0033457 -0.059529 -2.0674 -0.43441 -5.406
5.418 0.084288 0.086858 -0.07161 0.19611 0.064568 -0.0246 0.19796 0.092554 0.37786 0.31198 0.3105 1.9206 1.7828 2.5659 1.7864 0.2565 1.2478 0.45445 0.53106 0.66354 0.48538 0 -0.0027197 0 0.0049038 -0.058785 -1.8444 -0.42708 -4.1021
5.4219 0.058402 0.061912 -0.048549 0.077585 0.19142 -0.01068 0.25409 0.075167 0.3801 -0.11368 0.32384 2.0529 1.8653 2.6587 1.9052 0.35324 1.4473 0.66932 0.6318 0.80094 0.6731 0 -0.0025348 0 0.0061078 -0.028582 -1.623 -0.41023 -2.182
5.4258 0.024757 0.029253 0.057415 -0.12845 0.19901 0.05321 0.26518 0.049903 0.29592 -0.43977 0.19533 2.2068 1.9848 2.7958 2.0069 0.46393 1.6306 0.81825 0.75127 0.94691 0.81156 0 -0.00076648 0 0.0067763 0.020402 -1.4586 -0.3919 0.12004
5.4297 -0.013556 -0.0078256 0.16585 -0.32257 0.039226 0.091529 0.14118 -0.00077533 0.093922 -0.51132 -0.044167 2.3527 2.0719 2.9709 2.0953 0.57722 1.8231 0.92615 0.87956 1.0989 0.90944 0 0.0045734 0 0.0076423 0.070272 -1.3778 -0.38137 2.3076
5.4336 -0.052604 -0.046188 0.19527 -0.42231 -0.1836 0.050012 -0.099588 -0.079899 -0.18205 -0.35403 -0.29546 2.4701 2.0945 3.1405 2.1764 0.67672 2.0507 1.0251 1.0014 1.2382 0.99148 0 0.014486 0 0.0096118 0.10173 -1.3654 -0.38622 3.9261
5.4375 -0.089204 -0.083877 0.13507 -0.40922 -0.2944 -0.0535 -0.33545 -0.17422 -0.42067 -0.15131 -0.46119 2.5601 2.0837 3.2576 2.2514 0.75068 2.3063 1.1271 1.1034 1.34 1.0728 0 0.027653 0 0.012717 0.10125 -1.3793 -0.40914 4.8281
5.4414 -0.12117 -0.11921 0.051107 -0.3179 -0.20059 -0.14574 -0.44526 -0.26191 -0.5159 -0.08963 -0.50214 2.64 2.0954 3.3048 2.3134 0.79851 2.5474 1.2173 1.1799 1.3908 1.1461 0 0.040643 0 0.015816 0.0662 -1.3801 -0.44563 5.1963
5.4453 -0.14647 -0.14946 0.022363 -0.19432 0.023647 -0.16499 -0.4111 -0.32564 -0.44967 -0.2077 -0.44592 2.7238 2.1494 3.3016 2.351 0.82858 2.7257 1.2702 1.2327 1.399 1.1922 0 0.04976 0 0.017432 0.0055125 -1.3558 -0.48449 5.3362
5.4492 -0.16263 -0.17088 0.070386 -0.06831 0.20048 -0.11406 -0.32213 -0.36279 -0.30965 -0.38089 -0.35667 2.8084 2.2092 3.2824 2.357 0.84906 2.8207 1.2744 1.2652 1.3892 1.2009 0 0.053284 0 0.016995 -0.063898 -1.3217 -0.51209 5.4447
5.4531 -0.1676 -0.18027 0.14585 0.043378 0.19981 -0.050882 -0.28134 -0.38543 -0.22016 -0.44758 -0.29565 2.8758 2.2226 3.2698 2.3351 0.85964 2.8491 1.2415 1.2763 1.3821 1.1804 0 0.052453 0 0.01536 -0.12274 -1.3003 -0.51849 5.547
5.457 -0.16148 -0.17685 0.17861 0.12271 0.040802 -0.029926 -0.31187 -0.40837 -0.2439 -0.35685 -0.29421 2.9101 2.1761 3.263 2.2985 0.85118 2.8461 1.1946 1.2585 1.3782 1.1472 0 0.050455 0 0.014086 -0.15472 -1.3006 -0.50232 5.6038
5.4609 -0.14744 -0.1628 0.13913 0.15021 -0.14123 -0.053748 -0.35356 -0.43299 -0.3407 -0.20425 -0.34262 2.9119 2.1068 3.2459 2.2598 0.81341 2.8359 1.1466 1.2034 1.3564 1.1083 0 0.050156 0 0.014144 -0.1505 -1.3125 -0.47132 5.6181
5.4648 -0.13036 -0.14197 0.055552 0.12139 -0.21927 -0.080501 -0.34301 -0.4394 -0.41629 -0.13262 -0.39407 2.8961 2.0592 3.2008 2.2218 0.74402 2.8175 1.0909 1.11 1.292 1.0553 0 0.052191 0 0.015203 -0.11015 -1.3203 -0.43836 5.6031
5.4688 -0.11362 -0.11771 -0.020981 0.059174 -0.1701 -0.075245 -0.28513 -0.3964 -0.41044 -0.19879 -0.38742 2.8752 2.0415 3.1177 2.1746 0.65168 2.7715 1.0097 0.98928 1.178 0.97567 0 0.054729 0 0.016098 -0.043677 -1.3183 -0.4154 5.4575
5.4727 -0.096824 -0.091604 -0.061607 0.0042981 -0.063631 -0.049564 -0.2388 -0.28575 -0.33986 -0.3296 -0.28624 2.8456 2.0347 2.9966 2.1045 0.55116 2.6777 0.8917 0.86136 1.0323 0.86839 0 0.054984 0 0.015929 0.030965 -1.3154 -0.40864 4.9356
5.4766 -0.076443 -0.063736 -0.072556 -0.011734 0.021553 -0.048018 -0.23654 -0.12382 -0.26094 -0.39799 -0.11226 2.788 2.0483 2.8484 2.0071 0.45531 2.528 0.74243 0.74569 0.88605 0.74682 0 0.051307 0 0.014761 0.092827 -1.3245 -0.41667 3.8156
5.4805 -0.049365 -0.034215 -0.072201 0.011451 0.061943 -0.095773 -0.23217 0.038923 -0.19889 -0.33756 0.058438 2.6855 2.1526 2.6956 1.8932 0.3703 2.3296 0.57955 0.65187 0.7622 0.62671 0 0.044339 0 0.013347 0.12473 -1.3502 -0.43177 2.1443
5.4844 -0.016564 -0.0044119 -0.065145 0.045164 0.077666 -0.16243 -0.14175 0.14636 -0.12087 -0.18819 0.1461 2.5403 2.4356 2.5661 1.7842 0.29668 2.102 0.42035 0.5776 0.6626 0.51285 0 0.036464 0 0.012294 0.11923 -1.3865 -0.44335 0.30514
5.4883 0.016291 0.023106 -0.042542 0.056176 0.079527 -0.18149 0.059309 0.17558 0.018993 -0.041421 0.13112 2.3769 2.9058 2.4809 1.6986 0.23384 1.8719 0.27408 0.5152 0.57412 0.39949 0 0.030055 0 0.011545 0.081064 -1.4262 -0.44225 -1.2108
5.4922 0.042046 0.045827 -0.0037505 0.034217 0.047154 -0.1094 0.28641 0.15599 0.21239 0.048842 0.074904 2.2271 3.4393 2.4403 1.6421 0.18316 1.6681 0.14464 0.46083 0.48659 0.28426 0 0.02587 0 0.010638 0.024965 -1.4703 -0.42488 -2.1647
5.4961 0.056703 0.062594 0.030365 0.0012079 -0.035754 0.032063 0.40508 0.14909 0.38278 0.10261 0.071053 2.1097 3.8385 2.4239 1.6074 0.14768 1.5118 0.038089 0.41878 0.40633 0.18008 0 0.022799 0 0.0093513 -0.029775 -1.5282 -0.39543 -2.7354
5.5 0.061862 0.073867 0.031467 -0.0053655 -0.1361 0.17041 0.3501 0.19979 0.44563 0.17234 0.16268 2.022 3.9715 2.4076 1.5842 0.12977 1.4076 -0.034226 0.39761 0.35359 0.11112 0 0.019093 0 0.0080087 -0.065561 -1.6053 -0.36481 -3.3178
5.5039 0.063136 0.080889 -0.0079364 0.036221 -0.17838 0.24044 0.18941 0.29619 0.38656 0.27738 0.29898 1.9464 3.8733 2.3845 1.5691 0.12959 1.3433 -0.060432 0.40226 0.3468 0.095347 0 0.014035 0 0.0071383 -0.071277 -1.692 -0.3459 -4.1243
5.5078 0.065961 0.084725 -0.062208 0.10897 -0.10766 0.23189 0.067077 0.37262 0.27918 0.38279 0.37487 1.8676 3.709 2.3706 1.5684 0.14538 1.3016 -0.035385 0.42916 0.38793 0.13058 0 0.0086764 0 0.006907 -0.044779 -1.7642 -0.34693 -4.9544
5.5117 0.072102 0.08611 -0.090842 0.16264 0.053298 0.18594 0.076606 0.35816 0.222 0.43668 0.32316 1.7838 3.6268 2.3898 1.5917 0.17465 1.2765 0.036553 0.46844 0.46125 0.19772 0 0.0050391 0 0.0069577 0.0068103 -1.7967 -0.3669 -5.3525
5.5156 0.07927 0.085982 -0.07082 0.14892 0.21423 0.15036 0.1837 0.23472 0.25237 0.41922 0.17685 1.707 3.6267 2.4505 1.6421 0.21444 1.2792 0.14459 0.51055 0.5452 0.27754 0 0.0044458 0 0.0068163 0.068824 -1.7788 -0.39566 -5.0102
5.5195 0.083559 0.085641 -0.013287 0.062659 0.28851 0.13927 0.26887 0.057765 0.31796 0.3521 0.043364 1.6527 3.5675 2.5363 1.7122 0.26064 1.3284 0.27573 0.55131 0.62624 0.36394 0 0.0064008 0 0.0064081 0.1228 -1.7195 -0.41907 -4.0378
5.5234 0.082345 0.085702 0.048537 -0.045928 0.25774 0.13327 0.24387 -0.07889 0.32952 0.26589 0.011501 1.6286 3.3053 2.6199 1.7878 0.30795 1.4303 0.4157 0.59132 0.70316 0.46094 0 0.0089871 0 0.006125 0.15189 -1.6402 -0.42622 -2.8608
5.5273 0.075459 0.084531 0.08582 -0.10548 0.17158 0.11163 0.12833 -0.10813 0.24212 0.16851 0.074562 1.6299 2.8373 2.6851 1.8557 0.35135 1.5688 0.54771 0.63198 0.78006 0.56783 0 0.010472 0 0.0063845 0.14643 -1.5613 -0.41469 -1.8548
5.5313 0.064299 0.078012 0.090488 -0.082636 0.092304 0.078231 0.017989 -0.034254 0.089224 0.050836 0.13848 1.6434 2.3225 2.736 1.909 0.38841 1.7134 0.65396 0.67255 0.85613 0.66945 0 0.010781 0 0.0071735 0.10759 -1.4943 -0.39119 -1.0756
5.5352 0.050296 0.061886 0.071499 -0.015365 0.045013 0.054677 -0.015322 0.075555 -0.05551 -0.080834 0.10663 1.6552 1.9607 2.7857 1.9473 0.42027 1.8393 0.72194 0.7112 0.92212 0.74287 0 0.011577 0 0.0080651 0.04716 -1.4426 -0.36794 -0.32576
5.5391 0.034256 0.035585 0.041431 0.016273 0.018458 0.052149 0.011016 0.14245 -0.14397 -0.18831 -0.03527 1.658 1.8433 2.8362 1.9724 0.45001 1.9395 0.75118 0.74751 0.96598 0.77454 0 0.014866 0 0.0086705 -0.016539 -1.4064 -0.357 0.54195
5.543 0.016901 0.0044721 0.0085978 -0.034869 -4.077e-06 0.055718 0.020196 0.12747 -0.1828 -0.22615 -0.20755 1.6529 1.9031 2.8725 1.9855 0.47914 2.0212 0.75343 0.78251 0.98185 0.77101 0 0.021255 0 0.0090168 -0.064977 -1.3861 -0.36518 1.4128
5.5469 -0.00031262 -0.022035 -0.022066 -0.12819 -0.0057584 0.039375 -0.037131 0.046297 -0.20622 -0.18508 -0.30368 1.6453 1.9941 2.8777 1.9873 0.50507 2.0897 0.74435 0.81519 0.97426 0.75256 0 0.029285 0 0.0094371 -0.085349 -1.38 -0.39131 2.0057
5.5508 -0.015121 -0.035905 -0.047384 -0.1594 0.0035649 -0.0046244 -0.13059 -0.055525 -0.23055 -0.10789 -0.2741 1.639 2.0158 2.8513 1.9789 0.52157 2.1386 0.7329 0.83911 0.9543 0.7359 0 0.036337 0 0.010109 -0.074048 -1.3825 -0.42652 2.1665
5.5547 -0.025315 -0.035649 -0.068716 -0.054611 0.002626 -0.054104 -0.18274 -0.13872 -0.24051 -0.057388 -0.15717 1.6323 1.97 2.8135 1.9631 0.5222 2.156 0.71728 0.84403 0.93151 0.72256 0 0.040357 0 0.01077 -0.036951 -1.386 -0.45749 2.0446
5.5586 -0.029844 -0.027097 -0.093359 0.14611 -0.048574 -0.075828 -0.14837 -0.1878 -0.21619 -0.065064 -0.04017 1.6207 1.9183 2.7872 1.9431 0.50435 2.138 0.69062 0.82262 0.90824 0.70274 0 0.041024 0 0.010954 0.01303 -1.3859 -0.47181 1.9609
5.5625 -0.029316 -0.018952 -0.12668 0.29992 -0.15577 -0.055505 -0.058442 -0.20394 -0.1638 -0.10904 0.0082885 1.6024 1.9016 2.7773 1.9208 0.47115 2.096 0.65048 0.77712 0.88023 0.66908 0 0.039557 0 0.010499 0.060049 -1.3842 -0.46352 2.0942
5.5664 -0.025599 -0.016558 -0.15912 0.27259 -0.26046 -0.0090218 0.012593 -0.19021 -0.1124 -0.14051 -0.020753 1.5842 1.9057 2.7669 1.8969 0.43018 2.0481 0.60306 0.71973 0.84225 0.62572 0 0.037483 0 0.0097829 0.089953 -1.387 -0.43614 2.2978
5.5703 -0.020786 -0.018749 -0.16402 0.059739 -0.27555 0.034025 0.018557 -0.1475 -0.080527 -0.13054 -0.084372 1.5788 1.8933 2.7359 1.8724 0.38982 2.0044 0.55848 0.66578 0.79413 0.58445 0 0.03546 0 0.0093878 0.094308 -1.3983 -0.40137 2.2297
5.5742 -0.016092 -0.019938 -0.11618 -0.19381 -0.16514 0.055201 -0.020017 -0.082038 -0.052663 -0.091399 -0.12512 1.5962 1.8525 2.683 1.849 0.35587 1.9605 0.52225 0.62511 0.74288 0.55346 0 0.033055 0 0.0095298 0.072794 -1.4159 -0.37381 1.6686
5.5781 -0.011182 -0.015159 -0.019271 -0.30508 0.0089737 0.055979 -0.043734 -0.01074 0.0046251 -0.0558 -0.10587 1.633 1.8065 2.6292 1.8282 0.3302 1.9061 0.49161 0.59868 0.69963 0.53113 0 0.029509 0 0.009839 0.033216 -1.4331 -0.36419 0.71554
5.582 -0.0042823 -0.0035563 0.084991 -0.20481 0.12931 0.046905 -0.014012 0.045612 0.10183 -0.039808 -0.025364 1.6726 1.7817 2.5986 1.8105 0.31196 1.8405 0.46006 0.58229 0.67338 0.51044 0 0.024732 0 0.0097406 -0.011 -1.4448 -0.37472 -0.29619
5.5859 0.0068271 0.012232 0.14132 0.0035727 0.1224 0.03522 0.055812 0.075753 0.20548 -0.028456 0.084036 1.695 1.778 2.597 1.7946 0.29988 1.7765 0.42536 0.57283 0.66571 0.48799 0 0.019685 0 0.0090589 -0.04511 -1.452 -0.39857 -1.07
5.5898 0.023286 0.029348 0.12332 0.13396 0.022743 0.026281 0.12199 0.083462 0.26254 0.0039851 0.17124 1.6917 1.7757 2.6075 1.7798 0.29368 1.731 0.39296 0.5707 0.66998 0.46741 0 0.015853 0 0.0082267 -0.057721 -1.4604 -0.42333 -1.5314
5.5938 0.04397 0.046947 0.057236 0.080002 -0.062466 0.032343 0.15405 0.079291 0.24809 0.063402 0.19211 1.6726 1.7652 2.6091 1.7674 0.29358 1.7098 0.37162 0.57661 0.67588 0.45401 0 0.014276 0 0.0078781 -0.044275 -1.4744 -0.43644 -1.7817
5.5977 0.065559 0.065324 0.0034597 -0.093884 -0.054806 0.069625 0.15478 0.068204 0.18836 0.12725 0.1383 1.6588 1.7578 2.5972 1.7606 0.29848 1.7035 0.36564 0.58708 0.67635 0.44766 0 0.014887 0 0.0082303 -0.0082186 -1.4928 -0.43014 -1.9195
5.6016 0.084074 0.083379 0.0090628 -0.21413 0.02701 0.13882 0.14351 0.047415 0.13562 0.16491 0.049815 1.6675 1.765 2.5861 1.7613 0.30476 1.6986 0.37112 0.59434 0.67164 0.44258 0 0.016621 0 0.0088723 0.040369 -1.5092 -0.40468 -1.9433
5.6055 0.096942 0.097694 0.072006 -0.15623 0.097382 0.20975 0.1302 0.016619 0.12075 0.16452 -0.0067571 1.7014 1.7763 2.5921 1.7676 0.30722 1.691 0.37925 0.59153 0.66716 0.43437 0 0.018186 0 0.0091648 0.088066 -1.5177 -0.36855 -1.8232
5.6094 0.10409 0.10467 0.14756 0.042749 0.097651 0.23526 0.11119 -0.012442 0.13107 0.1402 0.01305 1.7513 1.7687 2.613 1.7738 0.30215 1.6883 0.38321 0.57852 0.66703 0.42623 0 0.018877 0 0.0088434 0.12214 -1.5174 -0.33579 -1.6291
5.6133 0.10717 0.10376 0.18945 0.21674 0.054513 0.19106 0.086298 -0.020666 0.13351 0.11629 0.093264 1.8084 1.7406 2.628 1.7751 0.29018 1.6978 0.38233 0.56252 0.66927 0.42663 0 0.018861 0 0.0082264 0.13401 -1.5128 -0.32039 -1.5356
5.6172 0.10765 0.098401 0.18764 0.21619 0.043056 0.10516 0.070418 0.0016547 0.11537 0.10749 0.16712 1.8743 1.7233 2.6174 1.7708 0.27674 1.7134 0.3805 0.55269 0.66769 0.44007 0 0.018764 0 0.0078483 0.12132 -1.5092 -0.32989 -1.6746
5.6211 0.10526 0.093249 0.17026 0.036003 0.095865 0.0414 0.081521 0.043226 0.097973 0.11303 0.1733 1.9584 1.7461 2.5837 1.7656 0.26913 1.7171 0.38156 0.5536 0.65941 0.46063 0 0.018958 0 0.0079178 0.088159 -1.5088 -0.36107 -1.9878
5.625 0.098437 0.090212 0.17169 -0.18356 0.15729 0.043847 0.11826 0.079184 0.10904 0.12492 0.11153 2.067 1.7893 2.5526 1.7649 0.27227 1.6954 0.38652 0.56326 0.65045 0.47577 0 0.019196 0 0.0081489 0.043862 -1.51 -0.40053 -2.2488
5.6289 0.086068 0.086838 0.19884 -0.2764 0.13507 0.092346 0.15536 0.092002 0.14532 0.13664 0.044973 2.1952 1.7934 2.5522 1.7708 0.28612 1.6563 0.39466 0.57684 0.65297 0.47742 0 0.018905 0 0.0081106 0.00060732 -1.5097 -0.43072 -2.2498
5.6328 0.069117 0.078619 0.22618 -0.18153 -0.0014312 0.11681 0.16529 0.085166 0.1681 0.14351 0.042933 2.33 1.7366 2.5885 1.7811 0.30651 1.6281 0.40637 0.59198 0.67502 0.47005 0 0.017871 0 0.0077056 -0.029715 -1.5066 -0.43853 -1.9726
5.6367 0.050366 0.062945 0.22081 0.022881 -0.17843 0.063883 0.14363 0.075375 0.13938 0.13967 0.11511 2.4626 1.7095 2.6393 1.7927 0.32863 1.6387 0.42431 0.61035 0.71188 0.4679 0 0.016651 0 0.0072826 -0.038879 -1.5013 -0.42196 -1.5777
5.6406 0.032435 0.041059 0.17221 0.19744 -0.27758 -0.045615 0.10977 0.071488 0.062568 0.12046 0.19989 2.5966 1.8872 2.6733 1.8052 0.35018 1.692 0.4518 0.63479 0.74828 0.48405 0 0.01624 0 0.0072791 -0.025081 -1.4951 -0.39103 -1.2285
5.6445 0.015805 0.01652 0.10042 0.25212 -0.24127 -0.12828 0.082225 0.063139 -0.015058 0.08924 0.21956 2.7432 2.3866 2.6764 1.8221 0.37206 1.763 0.49042 0.6655 0.77137 0.52145 0 0.01722 0 0.0077737 0.0060162 -1.4874 -0.36262 -0.93819
5.6484 -0.0013406 -0.0078399 0.038593 0.19586 -0.11979 -0.11548 0.057657 0.032316 -0.042982 0.058047 0.15093 2.9074 3.1216 2.6632 1.847 0.39647 1.8171 0.53917 0.69948 0.78347 0.57318 0 0.01919 0 0.0083986 0.042732 -1.4766 -0.35232 -0.59299
5.6523 -0.021198 -0.031303 0.0078035 0.099122 -0.016015 -0.026201 0.018829 -0.023801 -0.012261 0.03692 0.044008 3.0789 3.8042 2.6643 1.8802 0.42446 1.8374 0.59558 0.7334 0.80226 0.62991 0 0.021088 0 0.0086868 0.071148 -1.4612 -0.36728 -0.11218
5.6563 -0.044009 -0.053976 0.0046393 0.020652 0.013139 0.037653 -0.037087 -0.0842 0.03829 0.021719 -0.028509 3.2374 4.1283 2.702 1.9175 0.45504 1.8391 0.657 0.76639 0.84612 0.68633 0 0.022252 0 0.0085008 0.079902 -1.442 -0.40341 0.43855
5.6602 -0.067363 -0.074864 0.0075785 -0.032272 -0.0008909 -0.022799 -0.084791 -0.12145 0.058682 -0.0040919 -0.040723 3.3688 3.9993 2.7737 1.9544 0.48612 1.8568 0.72072 0.79977 0.91662 0.74115 0 0.023241 0 0.0081387 0.06408 -1.4215 -0.44739 0.91126
5.6641 -0.087772 -0.091951 -0.0065262 -0.086317 0.0099594 -0.21092 -0.092971 -0.12897 0.029889 -0.051835 -0.033888 3.4771 3.6114 2.8554 1.9897 0.51588 1.9176 0.78313 0.83411 0.99399 0.79283 0 0.025537 0 0.0080575 0.026713 -1.4026 -0.48248 1.2503
5.668 -0.10323 -0.10448 -0.04803 -0.15975 0.065262 -0.42126 -0.062525 -0.12913 -0.028127 -0.11176 -0.069013 3.5803 3.2916 2.9201 2.0253 0.54353 2.0201 0.83979 0.86738 1.051 0.83733 0 0.030219 0 0.0085123 -0.022447 -1.3874 -0.4955 1.582
5.6719 -0.1146 -0.11477 -0.10861 -0.24152 0.11035 -0.52132 -0.037905 -0.15093 -0.085104 -0.15835 -0.16071 3.6916 3.2395 2.9564 2.0629 0.56895 2.1353 0.88671 0.89653 1.0744 0.8709 0 0.036723 0 0.009435 -0.070102 -1.3761 -0.4826 2.1053
5.6758 -0.12476 -0.12691 -0.16471 -0.30617 0.07706 -0.45792 -0.072071 -0.19792 -0.13183 -0.17488 -0.25925 3.805 3.3884 2.9716 2.099 0.59231 2.2283 0.92198 0.92086 1.0751 0.89418 0 0.042888 0 0.010588 -0.10332 -1.3675 -0.45128 2.8764
5.6797 -0.13619 -0.14288 -0.18905 -0.34098 -0.03497 -0.29535 -0.17429 -0.23991 -0.18119 -0.17241 -0.29855 3.896 3.507 2.9827 2.1263 0.61389 2.2818 0.94586 0.94324 1.0785 0.91209 0 0.046416 0 0.011766 -0.11321 -1.3601 -0.41753 3.7027
5.6836 -0.14897 -0.15963 -0.16656 -0.35529 -0.14511 -0.15574 -0.29273 -0.24019 -0.24138 -0.18044 -0.26159 3.9413 3.4408 3.0011 2.1381 0.63383 2.3044 0.95949 0.96705 1.102 0.92871 0 0.046581 0 0.012835 -0.0976 -1.3527 -0.39873 4.264
5.6875 -0.16041 -0.17032 -0.10601 -0.36599 -0.16453 -0.11916 -0.35365 -0.19373 -0.29471 -0.21534 -0.19779 3.9376 3.263 3.0241 2.1343 0.65114 2.3199 0.96363 0.99134 1.1396 0.94244 0 0.044716 0 0.01364 -0.062078 -1.345 -0.40534 4.3633
5.6914 -0.16655 -0.16914 -0.037213 -0.3781 -0.082825 -0.17158 -0.32376 -0.13777 -0.30872 -0.25851 -0.17546 3.9052 3.1954 3.0385 2.1217 0.66256 2.3462 0.95863 1.0088 1.1668 0.94674 0 0.043026 0 0.013986 -0.018624 -1.3378 -0.43555 4.0794
5.6953 -0.16406 -0.15569 0.008354 -0.38035 0.019692 -0.23764 -0.23779 -0.12075 -0.27039 -0.27021 -0.21694 3.8711 3.3803 3.0315 2.109 0.66266 2.3821 0.94521 1.009 1.1608 0.93603 0 0.042806 0 0.013774 0.018194 -1.3327 -0.47583 3.688
5.6992 -0.15158 -0.13484 0.020414 -0.35715 0.047968 -0.25583 -0.1658 -0.15655 -0.20703 -0.22902 -0.27959 3.8481 3.726 3.0011 2.0995 0.64624 2.4086 0.92432 0.98542 1.1193 0.91075 0 0.043632 0 0.013175 0.036471 -1.331 -0.50721 3.4268
5.7031 -0.12995 -0.11249 0.016331 -0.30273 -0.01779 -0.22261 -0.15185 -0.20774 -0.16868 -0.15804 -0.29911 3.8256 3.9742 2.9577 2.0882 0.61181 2.4049 0.89526 0.93918 1.0609 0.87596 0 0.04416 0 0.012597 0.031549 -1.3329 -0.51422 3.3165
5.707 -0.10163 -0.090894 0.022911 -0.22495 -0.10544 -0.17295 -0.18127 -0.21613 -0.18532 -0.10821 -0.25028 3.7807 3.9247 2.9154 2.0654 0.56334 2.3644 0.85391 0.87843 1.0077 0.83498 0 0.043668 0 0.012414 0.0077617 -1.3373 -0.49178 3.181
5.7109 -0.069901 -0.0679 0.048428 -0.1394 -0.12169 -0.1307 -0.20324 -0.15432 -0.23834 -0.11127 -0.16618 3.6983 3.6046 2.8797 2.024 0.50842 2.2988 0.79355 0.81277 0.96627 0.78479 0 0.042762 0 0.012658 -0.023525 -1.3433 -0.44717 2.8201
5.7148 -0.037943 -0.040409 0.071759 -0.061737 -0.039833 -0.086097 -0.18108 -0.050984 -0.27339 -0.14729 -0.10067 3.5826 3.2262 2.8413 1.9643 0.45357 2.2277 0.70904 0.74821 0.92231 0.7185 0 0.042557 0 0.012957 -0.048586 -1.3509 -0.39646 2.1686
5.7188 -0.0081752 -0.0085367 0.06169 -0.0034234 0.078771 -0.020169 -0.1199 0.033643 -0.24343 -0.16033 -0.074978 3.4521 2.9829 2.7823 1.8939 0.4006 2.1605 0.60158 0.68595 0.85403 0.63312 0 0.043167 0 0.012814 -0.056463 -1.3626 -0.35755 1.3145
5.7227 0.018177 0.023475 0.0102 0.030435 0.14496 0.058197 -0.049549 0.059574 -0.14339 -0.10924 -0.061369 3.3247 2.8814 2.6923 1.8226 0.34718 2.0875 0.48024 0.62508 0.75255 0.535 0 0.04307 0 0.01199 -0.042432 -1.3815 -0.34279 0.39498
5.7266 0.040948 0.050224 -0.052734 0.042978 0.12162 0.10925 0.0118 0.039015 -0.0084652 -0.0054982 -0.016317 3.2064 2.7637 2.581 1.7579 0.29131 1.9865 0.35862 0.56614 0.63239 0.4377 0 0.04012 0 0.010688 -0.0089114 -1.4105 -0.35423 -0.50984
5.7305 0.060417 0.06898 -0.08009 0.044891 0.048409 0.10037 0.072099 0.020916 0.11766 0.098429 0.073589 3.0944 2.4861 2.4772 1.7032 0.23585 1.843 0.24902 0.51262 0.52412 0.35396 0 0.033399 0 0.0094006 0.035841 -1.4501 -0.38304 -1.3942
5.7344 0.07662 0.080896 -0.047521 0.048319 -0.0042874 0.044816 0.14496 0.044878 0.21275 0.15843 0.17865 2.9878 2.0735 2.4122 1.6594 0.18882 1.6687 0.15865 0.46962 0.45513 0.28909 0 0.024265 0 0.0085523 0.080313 -1.4988 -0.41342 -2.2664
5.7383 0.089117 0.088997 0.025089 0.058485 -0.00092861 -0.0026175 0.22158 0.10776 0.27966 0.17747 0.2549 2.8944 1.7044 2.3981 1.627 0.15872 1.5013 0.090467 0.4413 0.43328 0.24135 0 0.015619 0 0.008233 0.11282 -1.5531 -0.42957 -3.0888
5.7422 0.097395 0.09539 0.091603 0.071069 0.0364 0.007772 0.26982 0.17138 0.32758 0.19673 0.28208 2.8257 1.5491 2.4206 1.6074 0.14876 1.3839 0.046901 0.42902 0.44485 0.20823 0 0.0099863 0 0.0081981 0.12456 -1.6081 -0.4228 -3.7756
5.7461 0.10152 0.10042 0.12079 0.07921 0.061477 0.076467 0.26404 0.19991 0.35501 0.24966 0.27359 2.7861 1.621 2.4494 1.6022 0.15478 1.3388 0.032391 0.43094 0.46696 0.19191 0 0.00798 0 0.0081025 0.11227 -1.6574 -0.39547 -4.2377
5.75 0.10248 0.10398 0.12128 0.083422 0.052975 0.15623 0.21378 0.18981 0.3521 0.32533 0.25416 2.7667 1.7781 2.4616 1.6121 0.16881 1.3531 0.051906 0.44321 0.48446 0.19883 0 0.0082881 0 0.0077714 0.079499 -1.6934 -0.35982 -4.4267
5.7539 0.10183 0.10676 0.12636 0.0929 0.030752 0.19631 0.15975 0.16639 0.31671 0.37645 0.234 2.7512 1.8591 2.4582 1.6358 0.18517 1.3906 0.10649 0.46187 0.49918 0.23375 0 0.0089669 0 0.0073156 0.036159 -1.7087 -0.33209 -4.3489
5.7578 0.1011 0.10971 0.15404 0.11504 0.029996 0.18454 0.13911 0.15548 0.26401 0.36229 0.20684 2.7292 1.8178 2.461 1.6709 0.204 1.4195 0.1897 0.48466 0.52566 0.29419 0 0.008844 0 0.0070228 -0.0042201 -1.6989 -0.32476 -4.0549
5.7617 0.10112 0.11216 0.18302 0.14377 0.064615 0.14781 0.15427 0.16047 0.21748 0.28401 0.16899 2.7057 1.7342 2.4931 1.7137 0.22945 1.4348 0.28819 0.51169 0.57746 0.36977 0 0.0080009 0 0.0071056 -0.028624 -1.6649 -0.34086 -3.6202
5.7656 0.10177 0.11116 0.17017 0.1609 0.11498 0.11586 0.17502 0.16565 0.18949 0.18008 0.13265 2.6956 1.7121 2.5588 1.7599 0.2643 1.459 0.38624 0.54424 0.65428 0.44676 0 0.0072863 0 0.0074883 -0.028889 -1.6133 -0.3728 -3.1187
5.7695 0.10199 0.10339 0.094194 0.15194 0.14579 0.090347 0.16941 0.15774 0.17068 0.091054 0.1151 2.7107 1.7742 2.6394 1.8048 0.30591 1.5201 0.47121 0.58244 0.73922 0.51385 0 0.0075628 0 0.0078034 -0.0046542 -1.5546 -0.40615 -2.5885
5.7734 0.099953 0.088327 -0.01642 0.12149 0.13249 0.052097 0.13107 0.1402 0.1386 0.030395 0.11523 2.7493 1.8547 2.7061 1.8442 0.34701 1.6259 0.53661 0.6234 0.80831 0.56519 0 0.0093104 0 0.0076496 0.036209 -1.5001 -0.42624 -2.0108
5.7773 0.093587 0.069485 -0.099705 0.091427 0.074127 -0.0044939 0.077977 0.12568 0.077867 -0.012691 0.10638 2.7984 1.8801 2.7401 1.8748 0.38015 1.7542 0.58154 0.66165 0.84541 0.59981 0 0.012604 0 0.0069566 0.080043 -1.4584 -0.42477 -1.3325
5.7813 0.081501 0.052185 -0.10808 0.081209 -0.010052 -0.051133 0.029352 0.11699 -0.0059892 -0.048431 0.058197 2.8463 1.8438 2.7437 1.895 0.40218 1.867 0.60812 0.6918 0.85181 0.61948 0 0.01712 0 0.006166 0.11198 -1.4328 -0.40346 -0.53631
5.7852 0.064085 0.039582 -0.045898 0.089112 -0.090282 -0.046094 -0.011448 0.099793 -0.089523 -0.070504 -0.031194 2.8935 1.803 2.7344 1.9043 0.41485 1.9357 0.61907 0.71143 0.84333 0.627 0 0.022053 0 0.0060097 0.12104 -1.4215 -0.3734 0.29215
5.7891 0.043944 0.030451 0.03537 0.093318 -0.13569 0.022461 -0.050819 0.056959 -0.14675 -0.06586 -0.12527 2.9525 1.8095 2.73 1.9037 0.4218 1.9578 0.61684 0.72157 0.83719 0.62538 0 0.026204 0 0.0069675 0.10376 -1.4191 -0.35011 0.96829
5.793 0.024949 0.020779 0.078265 0.072882 -0.12592 0.11497 -0.086869 -0.0093316 -0.16355 -0.036256 -0.17416 3.0368 1.8559 2.7346 1.8951 0.42496 1.9531 0.60409 0.72453 0.83886 0.61754 0 0.028503 0 0.0087963 0.065046 -1.4193 -0.34643 1.3042
5.7969 0.01013 0.0076798 0.060208 0.028226 -0.065078 0.16603 -0.10392 -0.071644 -0.14181 -0.0042832 -0.15353 3.1481 1.8904 2.738 1.8816 0.4235 1.9453 0.5844 0.72128 0.83942 0.60597 0 0.028717 0 0.01056 0.016019 -1.4181 -0.3663 1.2338
5.8008 -0.00028793 -0.0079964 0.0019186 -0.018992 0.012798 0.13624 -0.088 -0.096222 -0.094238 0.0051877 -0.082724 3.274 1.8765 2.7263 1.8668 0.41604 1.9439 0.56259 0.7113 0.82555 0.59274 0 0.027704 0 0.01123 -0.029976 -1.4153 -0.40266 0.86748
5.8047 -0.00912 -0.022665 -0.057481 -0.046074 0.059002 0.043216 -0.04598 -0.07092 -0.036827 -0.011155 -0.0073721 3.3964 1.8316 2.6956 1.8543 0.40359 1.9402 0.54414 0.69508 0.79393 0.58006 0 0.026828 0 0.010447 -0.061374 -1.4136 -0.44055 0.42973
5.8086 -0.020283 -0.033517 -0.09222 -0.04899 0.042104 -0.055307 -0.0050158 -0.016637 0.015744 -0.032065 0.03564 3.5032 1.8047 2.6577 1.8468 0.39043 1.9199 0.53417 0.67676 0.75763 0.57094 0 0.026925 0 0.0088208 -0.0712 -1.4159 -0.46427 0.12679
5.8125 -0.035922 -0.041144 -0.10211 -0.042428 -0.027427 -0.10864 0.0096613 0.028413 0.051902 -0.033727 0.039784 3.5933 1.8227 2.6339 1.846 0.38227 1.8795 0.53608 0.66372 0.73838 0.56891 0 0.027699 0 0.0075008 -0.058356 -1.4223 -0.46479 0.04694
5.8164 -0.054712 -0.048889 -0.1015 -0.041981 -0.10343 -0.10745 -0.0037062 0.037618 0.064643 -0.014256 0.022325 3.6727 1.8649 2.6409 1.8526 0.38318 1.8329 0.55074 0.66284 0.75079 0.57697 0 0.028107 0 0.0073338 -0.027693 -1.4295 -0.44383 0.15809
5.8203 -0.07262 -0.059663 -0.1017 -0.048546 -0.13925 -0.078904 -0.025089 0.013108 0.053385 0.0044135 0.0021522 3.7456 1.8891 2.6783 1.8665 0.39395 1.8049 0.57631 0.67652 0.79116 0.59628 0 0.027415 0 0.0082877 0.010965 -1.4327 -0.41276 0.37972
5.8242 -0.085542 -0.073229 -0.10401 -0.05136 -0.12279 -0.05515 -0.035409 -0.021847 0.024538 -0.0015203 -0.014759 3.8098 1.8786 2.728 1.8866 0.41279 1.8141 0.60924 0.70198 0.84051 0.62571 0 0.025953 0 0.0095914 0.04505 -1.4292 -0.38714 0.65325
5.8281 -0.091799 -0.086331 -0.1054 -0.044991 -0.081231 -0.048914 -0.035695 -0.0457 -0.010891 -0.034967 -0.032277 3.8595 1.8574 2.7667 1.9104 0.43718 1.8604 0.64575 0.7343 0.87938 0.6623 0 0.02489 0 0.010418 0.062797 -1.4195 -0.37971 0.9586
5.832 -0.09272 -0.09529 -0.10591 -0.040034 -0.053264 -0.055471 -0.042543 -0.055586 -0.042144 -0.076917 -0.053188 3.8911 1.8608 2.7825 1.9345 0.46506 1.9253 0.68309 0.76984 0.90212 0.70196 0 0.025263 0 0.010496 0.057285 -1.4072 -0.39486 1.2888
5.8359 -0.091168 -0.098595 -0.10886 -0.053987 -0.056164 -0.069646 -0.066259 -0.065252 -0.063708 -0.10607 -0.075198 3.9065 1.8959 2.7842 1.9561 0.49442 1.9843 0.71982 0.80668 0.91912 0.74014 0 0.027168 0 0.010159 0.029286 -1.3959 -0.42675 1.6294
5.8398 -0.089415 -0.097365 -0.11535 -0.090777 -0.077322 -0.093585 -0.097184 -0.088975 -0.078052 -0.11754 -0.096443 3.9125 1.9352 2.7939 1.9746 0.5221 2.0246 0.75493 0.84183 0.94542 0.77251 0 0.029794 0 0.0098934 -0.012658 -1.3873 -0.46181 1.9647
5.8438 -0.088001 -0.093738 -0.1212 -0.13092 -0.093544 -0.12696 -0.11626 -0.12732 -0.094556 -0.12249 -0.12018 3.9157 1.9478 2.8281 1.9913 0.54346 2.0519 0.78654 0.86901 0.9855 0.79593 0 0.0322 0 0.0098941 -0.055234 -1.381 -0.48442 2.2913
5.8477 -0.086111 -0.089008 -0.12001 -0.14469 -0.094825 -0.15516 -0.11813 -0.16607 -0.12423 -0.13257 -0.15002 3.9192 1.9312 2.8821 2.007 0.5539 2.0842 0.81108 0.88032 1.0271 0.80929 0 0.034025 0 0.010034 -0.085053 -1.3757 -0.48401 2.6085
5.8516 -0.082699 -0.083179 -0.10869 -0.11759 -0.088859 -0.15464 -0.11987 -0.18677 -0.17167 -0.14805 -0.18052 3.9212 1.9105 2.9294 2.0196 0.55107 2.1342 0.82347 0.8715 1.0489 0.81306 0 0.035539 0 0.010184 -0.092953 -1.3712 -0.46009 2.8883
5.8555 -0.077237 -0.075907 -0.089302 -0.064332 -0.086132 -0.11459 -0.14307 -0.17877 -0.22851 -0.16135 -0.1958 3.9162 1.9076 2.9402 2.0235 0.53636 2.1952 0.81852 0.84592 1.0357 0.80764 0 0.037108 0 0.010454 -0.076383 -1.3678 -0.42299 3.0629
5.8594 -0.06967 -0.067468 -0.066582 -0.018265 -0.085786 -0.052605 -0.18658 -0.14448 -0.2736 -0.16837 -0.18145 3.8975 1.9172 2.903 2.0123 0.51413 2.241 0.79293 0.81328 0.98962 0.79159 0 0.038678 0 0.011045 -0.039648 -1.3658 -0.38922 3.0504
5.8633 -0.060028 -0.058627 -0.044892 -0.0056604 -0.078361 -0.0053752 -0.21949 -0.096731 -0.28268 -0.17149 -0.1393 3.8594 1.9147 2.8337 1.9837 0.48914 2.2424 0.74708 0.78299 0.92797 0.76198 0 0.039798 0 0.011885 0.0074179 -1.3651 -0.37353 2.8047
5.8672 -0.048303 -0.049601 -0.027616 -0.027564 -0.059804 0.00032894 -0.20479 -0.052188 -0.243 -0.1702 -0.089099 3.8017 1.8856 2.764 1.9416 0.46382 2.1884 0.68571 0.75777 0.87111 0.71706 0 0.040037 0 0.012502 0.051841 -1.3661 -0.38173 2.3404
5.8711 -0.034703 -0.039325 -0.017258 -0.062851 -0.037993 -0.029971 -0.133 -0.024265 -0.16305 -0.15288 -0.053182 3.7305 1.8429 2.7177 1.8949 0.43735 2.0955 0.61673 0.73269 0.82915 0.65927 0 0.039341 0 0.012368 0.080837 -1.3703 -0.40803 1.7154
5.875 -0.019799 -0.025929 -0.013429 -0.086372 -0.02305 -0.063569 -0.033416 -0.017106 -0.069058 -0.10397 -0.037426 3.6569 1.8123 2.6955 1.8527 0.4071 1.9975 0.54861 0.7005 0.79734 0.59578 0 0.03797 0 0.011424 0.085769 -1.3804 -0.43819 0.99242
5.8789 -0.0042717 -0.0081739 -0.0102 -0.084883 -0.013434 -0.067934 0.048024 -0.022517 0.010463 -0.023077 -0.026789 3.59 1.8041 2.6788 1.8199 0.37141 1.922 0.4873 0.65864 0.76268 0.53546 0 0.036162 0 0.010247 0.065589 -1.3979 -0.45653 0.2217
5.8828 0.011536 0.013285 0.0021666 -0.059775 0.0039817 -0.034867 0.084153 -0.022804 0.061284 0.064784 -2.9048e-05 3.5309 1.8024 2.6486 1.7957 0.33182 1.8733 0.43462 0.61197 0.71598 0.48448 0 0.033934 0 0.0096143 0.028014 -1.4215 -0.45306 -0.54591
5.8867 0.027693 0.035812 0.029412 -0.019949 0.037824 0.018587 0.083452 -0.00058229 0.08876 0.12337 0.050198 3.4731 1.7849 2.6023 1.7763 0.29314 1.8325 0.38909 0.56962 0.66014 0.44418 0 0.031202 0 0.0098181 -0.012764 -1.4471 -0.42747 -1.2458
5.8906 0.044174 0.055941 0.065597 0.02498 0.078186 0.068744 0.076166 0.049028 0.10883 0.13474 0.11046 3.41 1.7494 2.5552 1.7579 0.26138 1.7767 0.34869 0.53901 0.60893 0.41253 0 0.028055 0 0.010373 -0.04127 -1.471 -0.38866 -1.8186
5.8945 0.060249 0.071038 0.094677 0.066213 0.10269 0.10271 0.086103 0.11265 0.13329 0.11651 0.15835 3.344 1.7184 2.5265 1.7402 0.24087 1.6999 0.31368 0.52215 0.57757 0.38775 0 0.024836 0 0.010424 -0.046564 -1.4919 -0.35092 -2.2508
5.8984 0.074451 0.080483 0.10285 0.095549 0.098893 0.11986 0.11461 0.16536 0.16186 0.10802 0.18091 3.2884 1.7154 2.5231 1.7254 0.23247 1.6194 0.2875 0.51646 0.57229 0.37054 0 0.021953 0 0.0095021 -0.026031 -1.5113 -0.32821 -2.5875
5.9023 0.085314 0.08578 0.091486 0.108 0.079552 0.12212 0.14719 0.18647 0.18615 0.13579 0.18266 3.2588 1.74 2.5353 1.717 0.23384 1.5622 0.27502 0.51812 0.5866 0.36331 0 0.019626 0 0.0079501 0.014281 -1.5307 -0.32871 -2.8897
5.9063 0.092259 0.089541 0.077547 0.10563 0.072609 0.10876 0.17042 0.17314 0.19962 0.18952 0.17777 3.2586 1.7677 2.5468 1.7172 0.24128 1.5447 0.27954 0.52465 0.6068 0.36756 0 0.017836 0 0.0066178 0.062327 -1.5488 -0.35126 -3.1642
5.9102 0.095827 0.093847 0.079056 0.096946 0.094034 0.082349 0.18071 0.14111 0.20302 0.23115 0.17578 3.2736 1.7752 2.5493 1.7264 0.2519 1.5607 0.30053 0.53499 0.62237 0.38215 0 0.016488 0 0.0061392 0.10418 -1.5607 -0.38522 -3.3353
5.9141 0.09704 0.098864 0.098498 0.090317 0.13098 0.056336 0.17984 0.1124 0.20062 0.22801 0.17449 3.2808 1.764 2.5483 1.743 0.26456 1.5887 0.33363 0.54832 0.63321 0.40391 0 0.015575 0 0.0064555 0.12801 -1.5613 -0.41466 -3.2947
5.918 0.096497 0.1026 0.12022 0.087342 0.15334 0.050493 0.16739 0.099826 0.19251 0.17974 0.16479 3.2671 1.7561 2.5571 1.7636 0.27942 1.6105 0.37248 0.56352 0.64791 0.42935 0 0.015152 0 0.0069928 0.12713 -1.5487 -0.4255 -2.9928
5.9219 0.09404 0.10215 0.12504 0.083404 0.14265 0.074367 0.14115 0.10034 0.17191 0.11556 0.14057 3.2423 1.7685 2.5839 1.7843 0.29666 1.625 0.41117 0.57972 0.67472 0.45586 0 0.015191 0 0.0072612 0.10172 -1.5269 -0.41242 -2.4906
5.9258 0.089203 0.09577 0.10826 0.074913 0.10914 0.11471 0.1039 0.10102 0.13138 0.067686 0.10426 3.235 1.795 2.6244 1.8021 0.31541 1.6458 0.44575 0.59671 0.71247 0.48163 0 0.015526 0 0.0072656 0.058994 -1.503 -0.38192 -1.9253
5.9297 0.081879 0.08429 0.083198 0.064849 0.079994 0.14206 0.065993 0.091148 0.072573 0.047225 0.064742 3.2723 1.813 2.6637 1.8154 0.33371 1.6868 0.47443 0.6143 0.74946 0.50522 0 0.015967 0 0.0073598 0.011403 -1.4834 -0.34929 -1.4226
5.9336 0.072468 0.070715 0.066956 0.059644 0.071752 0.13341 0.038588 0.070057 0.010283 0.042702 0.031735 3.3595 1.8086 2.6865 1.825 0.34925 1.7466 0.497 0.6313 0.77166 0.52575 0 0.016439 0 0.0077591 -0.026952 -1.4701 -0.33103 -1.0337
5.9375 0.061406 0.058079 0.06268 0.060448 0.075636 0.090817 0.024609 0.045743 -0.033761 0.037318 0.011705 3.4758 1.7915 2.687 1.8329 0.36044 1.8071 0.51415 0.64565 0.77373 0.54343 0 0.016982 0 0.0082591 -0.044795 -1.461 -0.33678 -0.74328
5.9414 0.048669 0.047155 0.056489 0.05913 0.069977 0.038599 0.018031 0.027327 -0.043583 0.02477 0.0062808 3.5884 1.7835 2.6726 1.8407 0.36728 1.8459 0.52715 0.656 0.76379 0.55932 0 0.017588 0 0.0084587 -0.037413 -1.4528 -0.3649 -0.52118
5.9453 0.033893 0.035901 0.032255 0.044995 0.04489 0.0021048 0.012481 0.018533 -0.019252 0.0096371 0.011721 3.6756 1.795 2.6582 1.849 0.3715 1.8528 0.53778 0.66348 0.75767 0.57404 0 0.018118 0 0.0082341 -0.0082727 -1.4438 -0.40384 -0.35517
5.9492 0.01709 0.02123 -0.010633 0.016224 0.012314 -0.011623 0.0085481 0.016493 0.022059 -0.0029051 0.019401 3.74 1.8149 2.6577 1.8571 0.37602 1.8375 0.5481 0.67144 0.76713 0.58694 0 0.018433 0 0.0079341 0.032063 -1.435 -0.43787 -0.23479
5.9531 -0.00079739 0.0017607 -0.054472 -0.016257 -0.0084275 -0.014148 0.010386 0.0149 0.05475 -0.013495 0.019236 3.8027 1.8246 2.6752 1.8651 0.38381 1.8222 0.56016 0.6831 0.79169 0.59697 0 0.018613 0 0.0080588 0.069261 -1.4282 -0.45417 -0.1192
5.957 -0.018141 -0.020633 -0.078322 -0.037683 -0.012471 -0.019585 0.015467 0.0078706 0.058061 -0.024658 0.0059641 3.886 1.8193 2.7035 1.8735 0.39651 1.8263 0.57553 0.69912 0.82036 0.60497 0 0.018995 0 0.0087302 0.089759 -1.4242 -0.44805 0.058541
5.9609 -0.033554 -0.041751 -0.076227 -0.042858 -0.014251 -0.030463 0.011154 -0.0076968 0.026777 -0.034274 -0.016331 3.9956 1.8131 2.7297 1.8836 0.41358 1.8544 0.5949 0.7172 0.84158 0.61479 0 0.019884 0 0.0095133 0.085181 -1.4217 -0.42459 0.34228
5.9648 -0.046654 -0.057682 -0.061274 -0.040575 -0.030498 -0.039464 -0.014673 -0.031124 -0.026189 -0.037021 -0.036864 4.1176 1.8222 2.7439 1.8959 0.43251 1.8949 0.61791 0.73423 0.85249 0.63133 0 0.021186 0 0.0098066 0.055269 -1.4183 -0.39629 0.70731
5.9688 -0.057901 -0.06704 -0.052555 -0.044581 -0.060838 -0.042596 -0.058473 -0.057781 -0.076958 -0.033163 -0.047465 4.2283 1.8459 2.7469 1.9097 0.45015 1.9311 0.64315 0.7487 0.86021 0.65661 0 0.022394 0 0.0094449 0.0082226 -1.4127 -0.37773 1.0714
5.9727 -0.067601 -0.071198 -0.05839 -0.060433 -0.087707 -0.047048 -0.098875 -0.080386 -0.1043 -0.033118 -0.050628 4.3102 1.8667 2.7487 1.9234 0.46435 1.9537 0.6685 0.76125 0.87449 0.68723 0 0.02302 0 0.00891 -0.041937 -1.405 -0.37916 1.3593
5.9766 -0.074985 -0.072629 -0.071304 -0.081385 -0.095336 -0.063758 -0.11341 -0.092516 -0.10224 -0.049618 -0.05789 4.3606 1.8696 2.7604 1.936 0.47488 1.9662 0.69162 0.77291 0.89868 0.7158 0 0.023144 0 0.0089068 -0.080166 -1.3967 -0.40156 1.5601
5.9805 -0.078266 -0.072908 -0.077468 -0.096293 -0.086354 -0.092586 -0.099667 -0.092882 -0.083717 -0.083821 -0.078751 4.3902 1.8586 2.7846 1.9473 0.48269 1.981 0.71026 0.78319 0.92644 0.73557 0 0.023527 0 0.0096855 -0.095487 -1.3894 -0.4357 1.7226
5.9844 -0.075742 -0.07189 -0.069711 -0.099879 -0.077468 -0.11719 -0.079255 -0.08682 -0.071971 -0.12058 -0.11021 4.413 1.8522 2.812 1.9568 0.48837 2.0079 0.72239 0.78986 0.94639 0.7441 0 0.02507 0 0.010764 -0.084309 -1.3839 -0.46612 1.893
5.9883 -0.067133 -0.068354 -0.051991 -0.09442 -0.079381 -0.11709 -0.078665 -0.082588 -0.084766 -0.13989 -0.13743 4.4363 1.8617 2.8281 1.9628 0.49084 2.0455 0.72602 0.79045 0.9501 0.74295 0 0.028012 0 0.011342 -0.050869 -1.38 -0.47846 2.0589
5.9922 -0.054129 -0.061218 -0.033682 -0.082916 -0.083916 -0.086209 -0.10425 -0.084477 -0.12199 -0.13429 -0.14574 4.4575 1.8779 2.8236 1.9622 0.48765 2.0812 0.71937 0.7839 0.93683 0.73414 0 0.031571 0 0.011031 -0.0051789 -1.3772 -0.46652 2.1509
5.9961 -0.039716 -0.050293 -0.021754 -0.063891 -0.073241 -0.039634 -0.13554 -0.08844 -0.16529 -0.11472 -0.13284 4.4692 1.8799 2.8011 1.9521 0.47659 2.0988 0.70117 0.77048 0.91195 0.71723 0 0.034371 0 0.010221 0.040237 -1.3757 -0.43525 2.0973
6 -0.026677 -0.036294 -0.01825 -0.03533 -0.04118 -0.0016016 -0.14348 -0.084727 -0.18968 -0.098478 -0.10954 4.4678 1.8578 2.7712 1.9314 0.45737 2.0894 0.67122 0.75066 0.88157 0.68994 0 0.035379 0 0.0097166 0.073591 -1.3758 -0.39817 1.874
6.0039 -0.016193 -0.020522 -0.022416 -0.0028703 -0.0026002 0.013874 -0.11588 -0.066072 -0.1784 -0.091616 -0.088357 4.4586 1.8237 2.7428 1.9025 0.43191 2.0555 0.63062 0.72432 0.84822 0.65157 0 0.034606 0 0.0099791 0.086581 -1.3787 -0.37061 1.5069
6.0078 -0.0073377 -0.0046219 -0.031951 0.019658 0.020339 0.011762 -0.065761 -0.034619 -0.13084 -0.08376 -0.071455 4.4529 1.7999 2.7162 1.8696 0.40315 2.0075 0.58171 0.69162 0.81079 0.60544 0 0.033023 0 0.010683 0.076514 -1.3854 -0.36263 1.0362
6.0117 0.0022423 0.0096889 -0.041375 0.021607 0.020613 0.0074179 -0.016371 -0.0012237 -0.060052 -0.060145 -0.049719 4.4589 1.796 2.6855 1.8371 0.37342 1.9556 0.52774 0.65462 0.7677 0.55774 0 0.031759 0 0.011016 0.047424 -1.3963 -0.37492 0.48898
6.0156 0.014773 0.021174 -0.041729 0.008325 0.013038 0.010989 0.020214 0.022833 0.016046 -0.017688 -0.013603 4.4744 1.7992 2.6468 1.8082 0.34391 1.9027 0.47257 0.61759 0.72038 0.5139 0 0.031221 0 0.010449 0.009409 -1.4114 -0.39921 -0.11306
6.0195 0.030726 0.029799 -0.025683 0.00031752 0.017841 0.020574 0.04942 0.03484 0.082276 0.031735 0.03545 4.4876 1.7895 2.6047 1.7844 0.31543 1.8461 0.42058 0.5854 0.67416 0.47611 0 0.030796 0 0.0092641 -0.024269 -1.4301 -0.42254 -0.72966
6.0234 0.048072 0.036971 0.0050626 0.016302 0.039088 0.029166 0.081401 0.042582 0.12936 0.073296 0.084468 4.4873 1.7622 2.5705 1.7658 0.28966 1.7828 0.37613 0.56116 0.63625 0.44397 0 0.029351 0 0.0083464 -0.041661 -1.4513 -0.43305 -1.3014
6.0273 0.063032 0.044735 0.038444 0.05524 0.061635 0.035656 0.11546 0.057381 0.15417 0.1027 0.11959 4.4754 1.7332 2.5529 1.752 0.26935 1.7165 0.34264 0.54534 0.61245 0.41726 0 0.026179 0 0.0084111 -0.036356 -1.4734 -0.4249 -1.7799
6.0313 0.07204 0.054215 0.060647 0.095643 0.069592 0.046893 0.13931 0.084044 0.15969 0.12675 0.13713 4.4701 1.7228 2.552 1.7426 0.25721 1.6573 0.32176 0.537 0.60434 0.3976 0 0.021685 0 0.0093755 -0.0095802 -1.4948 -0.4006 -2.1567
6.0352 0.073742 0.06436 0.067768 0.11413 0.065091 0.06857 0.14299 0.11603 0.15456 0.15179 0.14456 4.4945 1.7343 2.5589 1.7375 0.25441 1.6166 0.31342 0.53587 0.6089 0.3876 0 0.017307 0 0.010434 0.030608 -1.5137 -0.36991 -2.4518
6.0391 0.069599 0.07203 0.068651 0.10557 0.065397 0.095335 0.13091 0.13957 0.14985 0.17406 0.1511 4.5604 1.7521 2.5645 1.7375 0.26011 1.5997 0.31714 0.54289 0.62065 0.38913 0 0.014651 0 0.010759 0.072284 -1.5282 -0.34573 -2.6694
6.043 0.062546 0.073494 0.074832 0.084884 0.080694 0.11165 0.11789 0.14302 0.15287 0.18322 0.15819 4.6574 1.7589 2.5664 1.7444 0.27257 1.6028 0.33368 0.55885 0.63562 0.4029 0 0.014399 0 0.010187 0.10331 -1.5366 -0.33859 -2.7658
6.0469 0.054615 0.066347 0.087097 0.069454 0.097542 0.1037 0.11369 0.12409 0.16192 0.17426 0.15862 4.7598 1.7556 2.5704 1.7603 0.29074 1.617 0.36544 0.58277 0.65445 0.42985 0 0.015786 0 0.0092873 0.11453 -1.537 -0.352 -2.6672
6.0508 0.045369 0.050608 0.092746 0.060806 0.08853 0.071219 0.11321 0.090006 0.16686 0.15306 0.1444 4.8447 1.7593 2.5858 1.7865 0.31491 1.6355 0.41473 0.6119 0.68249 0.47169 0 0.017121 0 0.0087876 0.10199 -1.5282 -0.38085 -2.3261
6.0547 0.032404 0.028473 0.077389 0.045075 0.040592 0.027996 0.10309 0.051843 0.15589 0.12834 0.11433 4.9081 1.7844 2.6183 1.8218 0.34578 1.659 0.48095 0.64371 0.72573 0.52903 0 0.017082 0 0.0089096 0.068101 -1.5099 -0.41374 -1.7624
6.0586 0.013525 0.0031771 0.039716 0.01123 -0.02724 -0.0092215 0.07665 0.018037 0.12348 0.099453 0.074196 4.9654 1.8261 2.6675 1.8633 0.38296 1.6948 0.55894 0.67793 0.78524 0.59813 0 0.015872 0 0.0092301 0.021313 -1.4837 -0.4381 -1.0523
6.0625 -0.011167 -0.022226 -0.0062068 -0.033235 -0.077048 -0.033021 0.040085 -0.0086338 0.073128 0.055491 0.030437 5.036 1.8645 2.7273 1.9073 0.42426 1.7515 0.64013 0.71649 0.85429 0.67007 0 0.015233 0 0.0091659 -0.026053 -1.453 -0.44574 -0.27814
6.0664 -0.038946 -0.045604 -0.04408 -0.067086 -0.085326 -0.048367 0.0031894 -0.030121 0.013594 -0.010787 -0.01506 5.126 1.8855 2.7897 1.9507 0.4665 1.8319 0.71598 0.76122 0.92107 0.73434 0 0.017156 0 0.0086048 -0.061601 -1.4224 -0.43636 0.51002
6.0703 -0.06596 -0.066022 -0.070573 -0.076497 -0.06411 -0.065248 -0.033636 -0.05056 -0.047044 -0.088737 -0.063766 5.2226 1.8944 2.8468 1.9915 0.50708 1.9296 0.78117 0.81128 0.97562 0.78467 0 0.02221 0 0.0080791 -0.076905 -1.3964 -0.4174 1.2898
6.0742 -0.089194 -0.083674 -0.096503 -0.070205 -0.049022 -0.088855 -0.079666 -0.074186 -0.10419 -0.15273 -0.11504 5.3047 1.9085 2.8932 2.0281 0.54483 2.0316 0.83441 0.86257 1.0158 0.82206 0 0.028871 0 0.00832 -0.070084 -1.3775 -0.40056 2.0361
6.0781 -0.10735 -0.099488 -0.13236 -0.071773 -0.065978 -0.11582 -0.13961 -0.10393 -0.15551 -0.18253 -0.1631 5.3593 1.9366 2.9279 2.0586 0.57926 2.124 0.87663 0.90961 1.0472 0.8522 0 0.034537 0 0.0096014 -0.045859 -1.3654 -0.39652 2.7075
6.082 -0.12041 -0.11433 -0.17339 -0.096013 -0.10892 -0.13813 -0.20109 -0.14002 -0.1991 -0.18204 -0.20001 5.3894 1.9679 2.954 2.0812 0.60927 2.1988 0.90854 0.94787 1.0772 0.87937 0 0.037491 0 0.011463 -0.013459 -1.3575 -0.41002 3.2653
6.0859 -0.12883 -0.12813 -0.20061 -0.13369 -0.14883 -0.14973 -0.24036 -0.17887 -0.2339 -0.17643 -0.2217 5.4087 1.9828 2.9761 2.0955 0.63234 2.2564 0.92967 0.97487 1.1074 0.90251 0 0.038171 0 0.013048 0.016354 -1.3509 -0.43754 3.701
6.0898 -0.13339 -0.13946 -0.19807 -0.16052 -0.16262 -0.15019 -0.24356 -0.21355 -0.26108 -0.18894 -0.23077 5.4283 1.9741 2.9955 2.1026 0.64533 2.3023 0.93929 0.98934 1.131 0.91666 0 0.038609 0 0.013727 0.034028 -1.3441 -0.46862 4.0326
6.0938 -0.13545 -0.14615 -0.16917 -0.16128 -0.15244 -0.14382 -0.22217 -0.23657 -0.28281 -0.2191 -0.2335 5.4472 1.9541 3.0071 2.1044 0.64603 2.3414 0.93767 0.99014 1.1377 0.91808 0 0.040502 0 0.013487 0.033413 -1.3376 -0.49036 4.2695
6.0977 -0.1366 -0.14644 -0.13527 -0.14415 -0.13804 -0.13643 -0.2049 -0.24348 -0.29812 -0.24414 -0.23433 5.4541 1.9422 3.0022 2.1009 0.6344 2.372 0.92609 0.97632 1.1213 0.90752 0 0.043643 0 0.012781 0.013521 -1.3332 -0.49342 4.3834
6.1016 -0.13723 -0.14002 -0.11706 -0.13074 -0.13359 -0.1322 -0.21121 -0.23453 -0.30034 -0.24207 -0.23295 5.4354 1.9439 2.976 2.0902 0.61241 2.3856 0.90548 0.94837 1.085 0.88868 0 0.046163 0 0.012082 -0.020481 -1.3321 -0.4765 4.3215
6.1055 -0.13508 -0.12787 -0.11675 -0.13265 -0.13435 -0.13149 -0.23194 -0.21321 -0.28096 -0.21327 -0.22593 5.383 1.946 2.933 2.0694 0.58289 2.3729 0.87515 0.90914 1.0392 0.86367 0 0.046393 0 0.011573 -0.057944 -1.3343 -0.44704 4.0524
6.1094 -0.12559 -0.11125 -0.11777 -0.13919 -0.12541 -0.13012 -0.23671 -0.18303 -0.23833 -0.1791 -0.21 5.2959 1.9315 2.8856 2.0375 0.54819 2.3315 0.83303 0.86314 0.99373 0.83027 0 0.044563 0 0.011204 -0.085749 -1.3385 -0.4177 3.5991
6.1133 -0.10469 -0.090685 -0.10164 -0.12862 -0.10007 -0.12093 -0.2019 -0.1457 -0.18285 -0.15953 -0.18385 5.1792 1.8985 2.8443 1.9964 0.50967 2.2692 0.77735 0.81452 0.95173 0.78399 0 0.042686 0 0.010946 -0.092978 -1.3438 -0.40015 3.0218
6.1172 -0.072331 -0.065946 -0.064652 -0.090621 -0.066918 -0.097907 -0.13268 -0.10225 -0.13183 -0.15282 -0.14758 5.0419 1.8627 2.809 1.9502 0.46785 2.1996 0.70818 0.76531 0.90794 0.72264 0 0.042635 0 0.010902 -0.075199 -1.3503 -0.3994 2.3679
6.1211 -0.033725 -0.037023 -0.01919 -0.036591 -0.038947 -0.060706 -0.058053 -0.055348 -0.096193 -0.13771 -0.10203 4.8958 1.8401 2.7696 1.9025 0.42295 2.1326 0.62769 0.71535 0.85394 0.64909 0 0.04419 0 0.011127 -0.03613 -1.3598 -0.41158 1.642
6.125 0.0032016 -0.0051611 0.019541 0.01206 -0.018698 -0.015883 -0.0046502 -0.0097276 -0.070576 -0.095126 -0.049409 4.7533 1.8305 2.7151 1.8545 0.37546 2.0666 0.53905 0.66394 0.78524 0.5697 0 0.044974 0 0.011388 0.014072 -1.3742 -0.4261 0.8248
6.1289 0.032582 0.027076 0.046228 0.043993 0.0033526 0.027004 0.025024 0.030401 -0.036897 -0.027128 0.0060645 4.6227 1.8184 2.6451 1.8056 0.32656 1.9906 0.44557 0.61167 0.70556 0.49053 0 0.042433 0 0.011208 0.06273 -1.3953 -0.43125 -0.078698
6.1328 0.053984 0.056842 0.065516 0.065223 0.036134 0.061618 0.050041 0.06455 0.020195 0.045468 0.059346 4.5036 1.791 2.5723 1.7559 0.27858 1.8932 0.35085 0.561 0.6255 0.41519 0 0.036106 0 0.010241 0.098693 -1.4242 -0.42016 -1.0161
6.1367 0.07172 0.082271 0.082266 0.087517 0.076408 0.087974 0.0891 0.096158 0.098977 0.10313 0.10737 4.3887 1.7531 2.5139 1.7079 0.23482 1.7745 0.25959 0.51529 0.55687 0.34589 0 0.028111 0 0.0086727 0.11498 -1.4609 -0.39426 -1.9141
6.1406 0.09071 0.10299 0.094967 0.11258 0.11164 0.10977 0.14221 0.1289 0.18027 0.14424 0.1506 4.2705 1.7228 2.479 1.6661 0.19861 1.6491 0.1778 0.47728 0.50661 0.28564 0 0.021407 0 0.0072152 0.10985 -1.5045 -0.36254 -2.7249
6.1445 0.11235 0.11961 0.099962 0.13032 0.13342 0.12893 0.19289 0.16234 0.24157 0.18239 0.19113 4.1502 1.712 2.4628 1.634 0.17182 1.5386 0.11169 0.44804 0.47407 0.23858 0 0.017455 0 0.0066167 0.086838 -1.5529 -0.3371 -3.4424
6.1484 0.13365 0.13292 0.10028 0.13249 0.14543 0.14332 0.22577 0.19134 0.27332 0.22876 0.22889 4.0392 1.7152 2.4523 1.6131 0.15403 1.4591 0.065837 0.42715 0.45322 0.20784 0 0.015396 0 0.0070676 0.054091 -1.6018 -0.32731 -4.071
6.1523 0.14987 0.14335 0.10678 0.12531 0.15669 0.15007 0.23988 0.21029 0.28339 0.27869 0.25981 3.9522 1.7156 2.4384 1.6023 0.14327 1.4121 0.042166 0.41373 0.43826 0.19344 0 0.01337 0 0.0080153 0.022628 -1.6458 -0.33537 -4.5839
6.1563 0.15816 0.15099 0.12822 0.12521 0.16862 0.15072 0.2453 0.21825 0.28724 0.31537 0.27845 3.897 1.7052 2.4226 1.6003 0.13804 1.3869 0.040404 0.40763 0.42874 0.19283 0 0.010541 0 0.008577 0.0033633 -1.6792 -0.35556 -4.9199
6.1602 0.15894 0.15559 0.1602 0.14151 0.17214 0.15174 0.24934 0.21972 0.29372 0.32543 0.28262 3.87 1.6934 2.4153 1.6076 0.13916 1.3705 0.059344 0.41005 0.43058 0.20383 0 0.0078498 0 0.0082139 0.0034422 -1.6978 -0.3773 -5.0268
6.1641 0.15447 0.15639 0.18602 0.16472 0.15904 0.15868 0.24882 0.21975 0.29919 0.30997 0.2753 3.8617 1.6969 2.4266 1.6253 0.14965 1.3586 0.097761 0.42312 0.45187 0.22688 0 0.0068288 0 0.0071081 0.023416 -1.6999 -0.39028 -4.906
6.168 0.14629 0.15193 0.1902 0.17424 0.1345 0.1693 0.2359 0.21793 0.29363 0.28101 0.26167 3.8658 1.7201 2.4583 1.6541 0.17237 1.358 0.15433 0.44854 0.49624 0.26434 0 0.0077954 0 0.0059502 0.056715 -1.6862 -0.38921 -4.6105
6.1719 0.13409 0.14056 0.17169 0.15807 0.11467 0.17296 0.2092 0.20742 0.27092 0.24913 0.2439 3.8844 1.7495 2.5037 1.6923 0.20736 1.3802 0.22695 0.48602 0.55879 0.3176 0 0.00931 0 0.0053646 0.091822 -1.659 -0.37588 -4.1953
6.1758 0.11687 0.1216 0.14333 0.12411 0.10987 0.15823 0.17668 0.18089 0.23363 0.21551 0.21898 3.9249 1.7671 2.5527 1.7364 0.25103 1.4318 0.31224 0.53256 0.62815 0.3847 0 0.0094824 0 0.0054871 0.11622 -1.6213 -0.35808 -3.6704
6.1797 0.09468 0.096299 0.11816 0.091134 0.11135 0.12235 0.14707 0.13827 0.18914 0.17469 0.18181 3.9909 1.7696 2.5987 1.7828 0.29808 1.5088 0.40556 0.58345 0.69363 0.46074 0 0.0078536 0 0.006023 0.12055 -1.5765 -0.34598 -3.0049
6.1836 0.069189 0.067699 0.096823 0.069533 0.098078 0.074035 0.12029 0.088808 0.1427 0.12265 0.13046 4.0778 1.7722 2.6418 1.8292 0.34456 1.599 0.50121 0.63436 0.7518 0.53997 0 0.0059956 0 0.0066518 0.10148 -1.5284 -0.34776 -2.1774
6.1875 0.042395 0.039077 0.068947 0.052526 0.058347 0.02717 0.088012 0.044828 0.094438 0.061073 0.068815 4.1758 1.7923 2.6867 1.8751 0.38944 1.6902 0.59292 0.6833 0.80719 0.61725 0 0.0062324 0 0.007349 0.062774 -1.4815 -0.36604 -1.2213
6.1914 0.014994 0.012108 0.026314 0.026758 0.0041354 -0.0089999 0.043456 0.012192 0.041902 -0.0048091 0.0042507 4.2771 1.8305 2.7383 1.9201 0.43357 1.7777 0.67472 0.7308 0.86609 0.68802 0 0.0096796 0 0.0083245 0.014089 -1.44 -0.3965 -0.22128
6.1953 -0.013903 -0.013875 -0.026546 -0.010396 -0.03861 -0.034693 -0.010855 -0.013937 -0.015735 -0.069421 -0.056555 4.3806 1.8696 2.7968 1.9635 0.4771 1.8646 0.74252 0.77817 0.92883 0.748 0 0.015405 0 0.0096778 -0.032023 -1.4074 -0.42929 0.73446
6.1992 -0.045332 -0.040895 -0.075621 -0.046823 -0.055396 -0.056281 -0.065998 -0.044018 -0.075991 -0.12682 -0.10975 4.4887 1.8925 2.8564 2.0034 0.51816 1.9564 0.79572 0.82537 0.98734 0.79438 0 0.021371 0 0.011146 -0.064157 -1.3846 -0.4531 1.5977
6.2031 -0.078637 -0.0704 -0.11057 -0.06991 -0.058453 -0.079223 -0.11594 -0.084161 -0.1342 -0.16961 -0.15316 4.6005 1.8994 2.9068 2.038 0.554 2.0529 0.83736 0.87033 1.0309 0.82798 0 0.026149 0 0.012217 -0.075746 -1.3704 -0.46045 2.3614
6.207 -0.11094 -0.10181 -0.13338 -0.08291 -0.075003 -0.10411 -0.16154 -0.13029 -0.1851 -0.19185 -0.18456 4.7075 1.9064 2.9393 2.066 0.58345 2.1452 0.87218 0.91028 1.0553 0.85368 0 0.029782 0 0.01253 -0.06695 -1.3617 -0.45161 3.0273
6.2109 -0.13844 -0.13246 -0.15346 -0.10383 -0.11915 -0.12837 -0.20441 -0.17165 -0.22381 -0.19547 -0.20253 4.7968 1.9269 2.9535 2.0872 0.60805 2.2199 0.90352 0.94376 1.0677 0.8776 0 0.03318 0 0.012181 -0.044036 -1.3549 -0.43485 3.5803
6.2148 -0.1584 -0.15859 -0.17536 -0.14586 -0.17553 -0.15015 -0.23861 -0.20031 -0.24718 -0.19252 -0.20928 4.8592 1.9563 2.9587 2.1021 0.63039 2.2685 0.9313 0.97115 1.0818 0.90261 0 0.036866 0 0.011678 -0.016768 -1.348 -0.42233 3.9965
6.2188 -0.17036 -0.17669 -0.19295 -0.19945 -0.21181 -0.16968 -0.25239 -0.21755 -0.25628 -0.19774 -0.21189 4.8948 1.9765 2.9691 2.1121 0.65092 2.2948 0.95277 0.99302 1.1069 0.92614 0 0.040396 0 0.011556 0.0048565 -1.3404 -0.42364 4.2711
6.2227 -0.17565 -0.18443 -0.19642 -0.23625 -0.20819 -0.18688 -0.24074 -0.23127 -0.25771 -0.21603 -0.21912 4.9111 1.9752 2.9925 2.1188 0.66622 2.3133 0.9652 1.008 1.1394 0.94243 0 0.042931 0 0.011991 0.013316 -1.3333 -0.44041 4.4314
6.2266 -0.1759 -0.18128 -0.18394 -0.23326 -0.17512 -0.19881 -0.21586 -0.24681 -0.26068 -0.2374 -0.23529 4.9152 1.9593 3.0228 2.1232 0.67064 2.3395 0.96798 1.012 1.1642 0.94716 0 0.044185 0 0.012712 0.0052964 -1.3278 -0.46536 4.5169
6.2305 -0.17157 -0.16879 -0.16442 -0.19414 -0.14252 -0.20027 -0.20175 -0.25992 -0.27052 -0.2463 -0.25628 4.9064 1.9466 3.0421 2.1247 0.66022 2.3774 0.96202 1.0011 1.165 0.94022 0 0.044707 0 0.013262 -0.017405 -1.3247 -0.48629 4.5464
6.2344 -0.16171 -0.15046 -0.14805 -0.14639 -0.13199 -0.18756 -0.21468 -0.2588 -0.28373 -0.23719 -0.27125 4.8742 1.9468 3.0334 2.1199 0.63572 2.4147 0.94715 0.97396 1.1358 0.92382 0 0.04525 0 0.013357 -0.047862 -1.3236 -0.49251 4.5027
6.2383 -0.14501 -0.13048 -0.13529 -0.11664 -0.13936 -0.16161 -0.24665 -0.23391 -0.29 -0.22036 -0.26935 4.805 1.9505 2.9926 2.1035 0.60214 2.4298 0.92017 0.93399 1.085 0.89854 0 0.045978 0 0.013061 -0.075422 -1.324 -0.48014 4.3455
6.2422 -0.12141 -0.11187 -0.11697 -0.1081 -0.14273 -0.12796 -0.2687 -0.1871 -0.27999 -0.21055 -0.24635 4.6916 1.9399 2.9319 2.0716 0.56518 2.4065 0.87607 0.88728 1.0276 0.86143 0 0.04638 0 0.012678 -0.088916 -1.3257 -0.45347 4.036
6.2461 -0.093333 -0.094989 -0.086186 -0.10146 -0.12548 -0.09378 -0.25272 -0.13204 -0.25184 -0.20943 -0.20652 4.5402 1.9084 2.8696 2.0244 0.52763 2.3451 0.8118 0.83896 0.97418 0.80876 0 0.045929 0 0.012473 -0.080965 -1.3295 -0.42233 3.5521
6.25 -0.06549 -0.077927 -0.048987 -0.077002 -0.090462 -0.064848 -0.19315 -0.085323 -0.20995 -0.20047 -0.15888 4.3681 1.8683 2.8157 1.967 0.48854 2.2615 0.72979 0.79076 0.92355 0.74078 0 0.044678 0 0.012479 -0.051427 -1.3366 -0.39737 2.8927
6.2539 -0.042921 -0.058647 -0.021496 -0.035311 -0.053722 -0.044157 -0.10997 -0.05526 -0.1577 -0.16354 -0.11107 4.1947 1.838 2.7663 1.9079 0.44571 2.1742 0.63812 0.74172 0.86665 0.6638 0 0.043106 0 0.012502 -0.0079374 -1.3482 -0.38577 2.0811
6.2578 -0.028171 -0.03726 -0.015247 0.0032241 -0.02762 -0.031749 -0.031907 -0.037267 -0.092933 -0.095552 -0.065424 4.0309 1.8226 2.7102 1.8549 0.39911 2.0903 0.54727 0.69131 0.79689 0.58751 0 0.041394 0 0.012295 0.036969 -1.3649 -0.38884 1.1725
6.2617 -0.019282 -0.016263 -0.025342 0.018077 -0.011906 -0.024658 0.0241 -0.018945 -0.012224 -0.016077 -0.019583 3.8745 1.8106 2.6439 1.8117 0.35236 2.0027 0.46588 0.64198 0.71907 0.51994 0 0.038985 0 0.011756 0.07069 -1.387 -0.40219 0.25003
6.2656 -0.010317 0.0017121 -0.033534 0.0075074 0.00061023 -0.01721 0.059853 0.0095541 0.079232 0.048892 0.029271 3.7148 1.7883 2.5784 1.778 0.31101 1.9002 0.39853 0.59877 0.64895 0.46449 0 0.035041 0 0.010988 0.084911 -1.4144 -0.41758 -0.60277
6.2695 0.0053298 0.016709 -0.023168 -0.010322 0.014056 -0.002899 0.086956 0.048061 0.16329 0.089289 0.079873 3.5436 1.7575 2.5329 1.7517 0.27923 1.7836 0.34622 0.56612 0.60339 0.42092 0 0.02942 0 0.010213 0.077767 -1.4458 -0.42619 -1.3379
6.2734 0.030661 0.032023 0.0086899 -0.01257 0.027995 0.022204 0.11354 0.087144 0.2171 0.11707 0.12567 3.3635 1.7341 2.5196 1.7312 0.25758 1.6717 0.30826 0.54459 0.58843 0.38835 0 0.023191 0 0.0096207 0.053687 -1.479 -0.42195 -1.9574
6.2773 0.062685 0.051528 0.052532 0.01223 0.044241 0.056776 0.13899 0.11587 0.22885 0.15002 0.1583 3.1874 1.7309 2.5331 1.7168 0.24325 1.5917 0.28338 0.53047 0.59451 0.36655 0 0.018068 0 0.0092643 0.021817 -1.51 -0.40405 -2.4865
6.2813 0.09378 0.075794 0.09709 0.05977 0.069991 0.094746 0.15824 0.13022 0.20747 0.19044 0.17365 3.0296 1.7417 2.5528 1.7091 0.23255 1.5603 0.2698 0.51861 0.60287 0.35493 0 0.015228 0 0.0090685 -0.0062857 -1.5345 -0.37743 -2.9304
6.2852 0.11609 0.10053 0.13654 0.1161 0.10965 0.12873 0.16804 0.13582 0.17718 0.2212 0.17565 2.8962 1.7466 2.5584 1.7075 0.22367 1.5696 0.2651 0.50651 0.59862 0.35121 0 0.014546 0 0.0089195 -0.019625 -1.55 -0.35092 -3.2559
6.2891 0.12606 0.11912 0.16761 0.16508 0.15337 0.1533 0.16875 0.14293 0.16093 0.22362 0.17402 2.7827 1.7334 2.5439 1.7096 0.21771 1.5914 0.26695 0.4964 0.58114 0.35222 0 0.014916 0 0.0087523 -0.011321 -1.5566 -0.33373 -3.4226
6.293 0.12607 0.12748 0.1835 0.1922 0.17825 0.16549 0.16294 0.15761 0.16656 0.19857 0.17668 2.6806 1.7117 2.521 1.7134 0.21771 1.5962 0.2743 0.49357 0.5641 0.35649 0 0.015273 0 0.00857 0.018283 -1.5572 -0.33169 -3.4323
6.2969 0.12248 0.12724 0.1757 0.18794 0.16649 0.16339 0.15475 0.17578 0.18581 0.16828 0.18278 2.5866 1.704 2.5097 1.718 0.22609 1.5741 0.28771 0.5021 0.56492 0.36542 0 0.015319 0 0.0084 0.060795 -1.5552 -0.34486 -3.3441
6.3008 0.12157 0.12442 0.14487 0.15401 0.12541 0.14628 0.15046 0.18503 0.2039 0.15615 0.18308 2.5057 1.7213 2.5233 1.725 0.24239 1.5413 0.30811 0.52108 0.59151 0.38115 0 0.015376 0 0.0082503 0.10242 -1.5524 -0.36732 -3.2331
6.3047 0.12631 0.12483 0.10829 0.10781 0.087714 0.11788 0.15599 0.17374 0.2094 0.16456 0.1685 2.4458 1.7502 2.5595 1.7366 0.26244 1.5279 0.33457 0.54388 0.63568 0.40282 0 0.015687 0 0.008113 0.12934 -1.5476 -0.38933 -3.1287
6.3086 0.13557 0.12997 0.091768 0.076441 0.087461 0.089474 0.17031 0.14115 0.19676 0.1728 0.13996 2.4093 1.7658 2.6019 1.7527 0.27969 1.5553 0.36298 0.56147 0.6779 0.42499 0 0.016002 0 0.0080013 0.13317 -1.5386 -0.40104 -2.9938
6.3125 0.14563 0.13687 0.10915 0.079736 0.1311 0.077542 0.18098 0.10076 0.16426 0.15728 0.11002 2.3907 1.7577 2.6309 1.7699 0.28825 1.6202 0.38662 0.56731 0.69971 0.44025 0 0.015879 0 0.0079596 0.11389 -1.5241 -0.39659 -2.7706
6.3164 0.15264 0.14165 0.14805 0.1147 0.19025 0.094498 0.17031 0.073466 0.11408 0.11434 0.093523 2.3832 1.7401 2.635 1.7821 0.28578 1.6959 0.39834 0.56085 0.69465 0.44382 0 0.015292 0 0.0080171 0.078966 -1.5058 -0.3769 -2.4537
6.3203 0.1546 0.1433 0.1775 0.15689 0.22398 0.13841 0.13096 0.074285 0.056333 0.064309 0.095095 2.3876 1.7362 2.6161 1.7837 0.27464 1.7491 0.39321 0.54713 0.67021 0.43597 0 0.014804 0 0.0081327 0.040108 -1.4886 -0.34984 -2.1241
6.3242 0.15222 0.14423 0.17335 0.17999 0.21155 0.19059 0.077941 0.10201 0.010731 0.034773 0.10553 2.4143 1.7512 2.5869 1.7724 0.26016 1.76 0.37038 0.53298 0.64032 0.42027 0 0.015024 0 0.0082093 0.0093707 -1.4785 -0.32702 -1.9132
6.3281 0.14842 0.14726 0.13907 0.17702 0.16722 0.22508 0.043214 0.13963 -0.00080469 0.040224 0.11149 2.4757 1.766 2.5613 1.751 0.24728 1.7312 0.33356 0.52239 0.6149 0.40001 0 0.015883 0 0.0081936 -0.0039068 -1.48 -0.3185 -1.9286
6.332 0.14643 0.15207 0.10237 0.16333 0.12558 0.22429 0.053548 0.16582 0.032152 0.075699 0.11007 2.5759 1.7575 2.5458 1.7257 0.23769 1.6818 0.29024 0.51459 0.59449 0.37657 0 0.016517 0 0.0081628 0.0047112 -1.4936 -0.32796 -2.1976
6.3359 0.14741 0.15461 0.090499 0.1586 0.11237 0.18965 0.10903 0.1694 0.099712 0.12597 0.11353 2.7063 1.7266 2.5363 1.7032 0.22975 1.6319 0.24959 0.50602 0.57347 0.3512 0 0.01596 0 0.0082814 0.033268 -1.5156 -0.35086 -2.6629
6.3398 0.14887 0.15022 0.10686 0.16602 0.12637 0.13964 0.18131 0.15605 0.1766 0.17738 0.13803 2.8529 1.6997 2.5239 1.6885 0.2212 1.5902 0.21997 0.49462 0.54841 0.32759 0 0.014043 0 0.0086229 0.073111 -1.5401 -0.3768 -3.211
6.3438 0.14547 0.13762 0.1303 0.16944 0.14532 0.097234 0.23381 0.14237 0.23745 0.22116 0.18566 3.0073 1.7028 2.5046 1.6832 0.21258 1.5534 0.20686 0.48299 0.52427 0.31197 0 0.011642 0 0.0090174 0.11079 -1.561 -0.39474 -3.7056
6.3477 0.13236 0.12037 0.13639 0.15136 0.14671 0.076641 0.24634 0.14215 0.26958 0.24985 0.23701 3.1726 1.7321 2.4857 1.6874 0.20833 1.5155 0.2126 0.47779 0.51335 0.31036 0 0.010018 0 0.0091118 0.1324 -1.5745 -0.39816 -4.0125
6.3516 0.10902 0.10414 0.1196 0.11274 0.124 0.077783 0.2238 0.15536 0.27354 0.25628 0.26325 3.3592 1.7569 2.483 1.7007 0.21459 1.4796 0.23762 0.4859 0.52778 0.32571 0 0.0098231 0 0.0086533 0.12899 -1.5794 -0.38778 -4.0303
6.3555 0.080372 0.092195 0.095885 0.073822 0.087129 0.090069 0.18446 0.1682 0.25454 0.23847 0.24823 3.5747 1.7526 2.5086 1.7231 0.23533 1.4605 0.28206 0.51022 0.57121 0.358 0 0.010653 0 0.0077717 0.10027 -1.576 -0.37059 -3.7271
6.3594 0.05371 0.082546 0.084677 0.054578 0.051364 0.10015 0.14249 0.1634 0.21612 0.20352 0.20123 3.8179 1.7312 2.5605 1.7551 0.26981 1.4762 0.3458 0.54852 0.63587 0.40649 0 0.011499 0 0.0069771 0.054601 -1.5643 -0.35643 -3.1586
6.3633 0.03346 0.069291 0.088839 0.054472 0.026211 0.097626 0.10157 0.13266 0.1626 0.16256 0.14828 4.0791 1.7331 2.6224 1.7956 0.31342 1.5351 0.42675 0.59592 0.70723 0.47098 0 0.01169 0 0.0068162 0.0053595 -1.5432 -0.35379 -2.4364
6.3672 0.017921 0.047046 0.091139 0.052095 0.011447 0.076866 0.061995 0.081607 0.10462 0.11992 0.10965 4.3463 1.784 2.6757 1.8421 0.36109 1.6281 0.51923 0.64861 0.77299 0.55007 0 0.011495 0 0.007448 -0.034303 -1.5123 -0.36634 -1.658
6.3711 0.0010858 0.015297 0.069367 0.025366 -0.00024905 0.036982 0.028555 0.024634 0.0569 0.068942 0.083452 4.609 1.8606 2.7138 1.8913 0.41017 1.7329 0.61459 0.7056 0.83025 0.63811 0 0.011959 0 0.0085115 -0.055624 -1.4737 -0.39156 -0.85194
6.375 -0.021695 -0.020484 0.01551 -0.027268 -0.017772 -0.017664 0.0076026 -0.025633 0.026493 0.0014131 0.049704 4.8596 1.905 2.7481 1.9402 0.46051 1.8289 0.70441 0.76698 0.88575 0.72487 0 0.014167 0 0.009421 -0.055993 -1.4332 -0.42156 0.0097542
6.3789 -0.049002 -0.051767 -0.057063 -0.084471 -0.045544 -0.076727 -0.0035073 -0.065644 0.0027818 -0.077945 -0.0097113 5.0936 1.882 2.7977 1.9879 0.51185 1.9101 0.78373 0.83042 0.94895 0.79947 0 0.01852 0 0.0098403 -0.038543 -1.398 -0.4462 0.94179
6.3828 -0.073973 -0.072094 -0.12221 -0.11962 -0.079017 -0.12523 -0.020516 -0.10001 -0.037558 -0.14869 -0.093369 5.3106 1.8281 2.8723 2.034 0.56102 1.9878 0.85136 0.88952 1.0224 0.85569 0 0.024519 0 0.009919 -0.010635 -1.3731 -0.45736 1.8868
6.3867 -0.090142 -0.081247 -0.15689 -0.12137 -0.10554 -0.14856 -0.061862 -0.13417 -0.11107 -0.18977 -0.17981 5.5156 1.8388 2.9611 2.0772 0.60204 2.0798 0.90719 0.93584 1.0962 0.89402 0 0.031056 0 0.010092 0.018071 -1.3583 -0.45268 2.7303
6.3906 -0.09765 -0.08588 -0.15329 -0.10005 -0.11313 -0.13989 -0.13212 -0.16752 -0.20996 -0.19887 -0.24298 5.7165 1.9995 3.0369 2.1142 0.62928 2.1929 0.94927 0.96373 1.1519 0.91886 0 0.036942 0 0.010652 0.037879 -1.3491 -0.43672 3.3798
6.3945 -0.10432 -0.096095 -0.1224 -0.077813 -0.10278 -0.10644 -0.2156 -0.19294 -0.30349 -0.19556 -0.2692 5.9169 2.3132 3.074 2.14 0.64161 2.3136 0.97436 0.97435 1.1732 0.93422 0 0.041354 0 0.011494 0.041586 -1.3404 -0.41893 3.8308
6.3984 -0.12032 -0.11975 -0.08947 -0.074466 -0.092768 -0.070212 -0.28677 -0.20341 -0.35873 -0.20278 -0.26291 6.1103 2.6908 3.0642 2.1513 0.64401 2.4122 0.98191 0.97567 1.1583 0.94239 0 0.04404 0 0.012256 0.026652 -1.3304 -0.40943 4.1546
6.4023 -0.15053 -0.15773 -0.083274 -0.099583 -0.1075 -0.060595 -0.327 -0.20021 -0.36259 -0.22459 -0.23996 6.282 3.0116 3.0228 2.149 0.64513 2.4603 0.97786 0.97824 1.1237 0.94614 0 0.045281 0 0.012669 -0.003994 -1.3211 -0.41468 4.421
6.4063 -0.19085 -0.20297 -0.12155 -0.15184 -0.15684 -0.10014 -0.33215 -0.19527 -0.32644 -0.2432 -0.21719 6.4189 3.2047 2.9789 2.1397 0.6523 2.449 0.97371 0.9894 1.096 0.95095 0 0.045665 0 0.012763 -0.043074 -1.3161 -0.43522 4.6384
6.4102 -0.23101 -0.24408 -0.19881 -0.22009 -0.22452 -0.18986 -0.30723 -0.20447 -0.27239 -0.23953 -0.20606 6.519 3.2838 2.9593 2.1332 0.66746 2.3974 0.9807 1.0097 1.0964 0.96337 0 0.045794 0 0.012749 -0.081524 -1.3162 -0.46577 4.7712
6.4141 -0.26144 -0.27143 -0.28587 -0.2849 -0.27894 -0.30347 -0.25948 -0.23567 -0.2173 -0.21629 -0.21104 6.5918 3.3123 2.9757 2.1382 0.68686 2.3433 1.0033 1.0337 1.1281 0.98616 0 0.046054 0 0.012751 -0.11127 -1.3185 -0.49728 4.8152
[truncated: 2,047,853 more chars]
