# Supplementary material for: Dataset from dynamic shake-table testing of five full-scale single leaf and cavity URM walls subjected to out-of-plane two-way bending
Source: Data Brief. 2019 Mar 20;24:103854. doi: 10.1016/j.dib.2019.103854 (PMC6480314; doi:10.1016/j.dib.2019.103854)
Supplement: Multimedia component 2 [file mmc2.zip › DATA/CS-010-RR/Test3.txt]

0 0.00098077 -0.00030931 0.0032209 -0.0022165 0.0031189 -0.0033332 0.00068567 -0.00087356 0.0031371 -0.00050451 -0.0037389 0.097682 -0.0020998 0.0032809 0.012826 0.0024996 -0.00069021 0.0033396 -0.0061615 -8.7814e-05 -0.0009162 0 -0.013922 0 0.0011841 0 -0.0013203 0 -0.0048388
0.003906 0.00066251 0.0003663 0.0049402 -0.0052368 0.0067061 -0.0067251 -4.1028e-06 -0.00093345 0.0023732 -9.3088e-05 0.0025352 0.10702 0.00060306 0.0036981 0.010324 -0.00021955 -0.00047496 0.0057657 -0.0012647 -0.00064999 -0.0022596 0 -0.013557 0 0.0013556 0 -0.0012909 0 -0.037166
0.007813 0.00036162 0.0010188 0.0055699 -0.0065385 0.0088668 -0.0088017 -0.00094343 -0.00069871 0.0022387 0.0002719 0.007928 0.095181 0.0032847 0.0032897 0.0050512 -0.0033747 0.00018976 0.0056456 0.00094176 0.00024765 -0.0025071 0 -0.013889 0 0.0010578 0 -0.0011612 0 -0.062043
0.011719 0.00046978 0.0012699 0.0049225 -0.0054768 0.0085112 -0.0086883 -0.0010519 -0.00043535 0.0022152 0.00069012 0.0090634 0.06132 0.0048286 0.0024922 0.00034499 -0.0050662 0.00075569 0.0024444 8.5746e-05 0.0024678 -0.0017482 0 -0.014633 0 0.00047076 0 -0.00095977 0 -0.066016
0.015625 0.00083002 0.00099297 0.003202 -0.0028216 0.0057273 -0.0061412 0.0002349 -1.8897e-05 0.001413 0.0011728 0.005673 0.021213 0.0049042 0.0017808 -0.0013226 -0.0050589 0.00069237 -0.0013587 -0.0015738 0.0048057 -0.0006548 0 -0.0153 0 5.1599e-05 0 -0.000791 0 -0.048655
0.019531 0.00085912 0.00034644 0.0011491 3.5524e-06 0.0018526 -0.0017233 0.0022341 0.00065967 -0.00020795 0.0014646 0.00063872 -0.00034057 0.0040704 0.0012499 -1.1978e-06 -0.0046898 -3.4118e-05 -0.0025318 -0.0016109 0.0057721 0.00018683 0 -0.015575 0 0.00013214 0 -0.00085239 0 -0.021636
0.023438 0.00015566 -0.00035932 -0.0003116 0.0018909 -0.0014217 0.0031588 0.0034198 0.0012422 -0.0015863 0.0012921 -0.0023828 0.012935 0.0031731 0.00066221 0.0021635 -0.0050499 -0.00089617 3.0485e-05 0.00030019 0.0046488 0.00081206 0 -0.015506 0 0.00061218 0 -0.0012977 0 0.00088762
0.027344 -0.0010107 -0.00082789 -0.00076221 0.0024416 -0.003227 0.0066333 0.0026965 0.0010561 -0.0016601 0.00072822 -0.0017032 0.054631 0.0026792 -9.3122e-05 0.0028576 -0.0054821 -0.0012533 0.0043774 0.002258 0.001998 0.0016549 0 -0.015364 0 0.0010493 0 -0.0020246 0 0.012256
0.03125 -0.0018504 -0.00088692 -0.00064714 0.0018111 -0.0039533 0.0073044 0.00037135 -0.00018505 -0.00070122 0.00022182 0.0014761 0.098005 0.0025067 -0.00065665 0.0013213 -0.0041696 -0.00092638 0.0072092 0.0020014 -0.00077478 0.0027334 0 -0.015345 0 0.0010746 0 -0.0026238 0 0.01578
0.035156 -0.001745 -0.00053941 -0.00083533 0.00051574 -0.0045712 0.0052856 -0.002094 -0.0018687 -0.0003501 0.00022201 0.0044369 0.11515 0.002344 -0.00046041 -0.0014167 -0.00033917 -0.00036103 0.0065972 -0.0010561 -0.0024194 0.003144 0 -0.015399 0 0.00074498 0 -0.0026336 0 0.018907
0.039063 -0.00082775 2.8945e-05 -0.0017296 -0.00061284 -0.0055099 0.002386 -0.0033042 -0.0027839 -0.0020483 0.00077591 0.0051587 0.098148 0.0020305 0.00054963 -0.0036824 0.0042931 -0.000207 0.0033653 -0.0053448 -0.0025817 0.0015855 0 -0.015332 0 0.00048788 0 -0.0019365 0 0.025217
0.042969 0.00010711 0.0005112 -0.0028048 -0.00066748 -0.0061813 0.00092654 -0.0029715 -0.0020632 -0.005299 0.0014939 0.0034796 0.064201 0.0016667 0.0015101 -0.0045244 0.006632 -0.00069676 0.00011257 -0.008397 -0.0017685 -0.0023799 0 -0.015059 0 0.00068121 0 -0.00093097 0 0.031439
0.046875 0.00029539 0.00063215 -0.0030879 0.00066259 -0.0055899 0.0018612 -0.0018786 6.8401e-05 -0.0076186 0.0018823 0.0005654 0.040044 0.0014853 0.0012056 -0.0042225 0.0050646 -0.0014124 -0.0010935 -0.0086165 -0.00074984 -0.007486 0 -0.01474 0 0.0012604 0 -0.00026116 0 0.031453
0.050781 -0.00034169 0.00033245 -0.0021367 0.0024649 -0.0033885 0.0037718 -0.00097611 0.0024072 -0.0065591 0.0016972 -0.0023691 0.039287 0.0016952 -0.00070113 -0.0037497 0.0012713 -0.0016747 -0.00032868 -0.0061685 -4.4765e-05 -0.011274 0 -0.014664 0 0.0017344 0 -0.00029396 0 0.022845
0.054688 -0.0011612 -0.00015693 -0.00052162 0.0028914 -0.00031405 0.0038392 -0.00061917 0.0036314 -0.0021115 0.0010263 -0.0047339 0.052871 0.0023806 -0.0029585 -0.0038276 -0.0010247 -0.0011946 0.00052621 -0.0025564 0.00011411 -0.011704 0 -0.014993 0 0.001617 0 -0.00080727 0 0.0097226
0.058594 -0.0013772 -0.00044826 0.00070252 0.00056092 0.0024117 0.00023232 -0.0006434 0.0031661 0.002815 0.00013647 -0.0062476 0.06056 0.0033907 -0.0034898 -0.0043728 0.00058305 -0.00036995 -0.00038234 0.0005153 -0.00044414 -0.0085708 0 -0.01561 0 0.00088971 0 -0.0011929 0 -0.00059968
0.0625 -0.0007101 -0.00027227 0.0010067 -0.0039595 0.0040792 -0.0060479 -0.00097186 0.0014161 0.0045372 -0.00068182 -0.0064063 0.0517 0.0042442 -0.0012296 -0.0046661 0.0048618 6.2399e-05 -0.0031805 0.002096 -0.0018229 -0.0035407 0 -0.016199 0 7.4161e-05 0 -0.001007 0 -0.0037252
0.066406 0.00044007 0.00031265 0.00083998 -0.0080875 0.0048818 -0.011573 -0.0018658 -0.00064237 0.0016498 -0.0011633 -0.0046351 0.03509 0.0042487 0.0026028 -0.0039894 0.0079478 -0.00030001 -0.0060901 0.0022825 -0.003701 0.001155 0 -0.016491 0 -0.00017203 0 -0.00036638 0 -0.0015439
0.070313 0.0013682 0.00095203 0.0010665 -0.008992 0.0053701 -0.012972 -0.0034158 -0.0020567 -0.0036853 -0.0011112 -0.0010599 0.028955 0.0029472 0.0051895 -0.0021978 0.0068025 -0.0011508 -0.0068527 0.0019114 -0.0050874 0.0042111 0 -0.016435 0 0.00039758 0 0.00017609 0 -0.00013852
0.074219 0.0015982 0.0012474 0.001999 -0.005862 0.0056277 -0.0094725 -0.0048692 -0.0022845 -0.0074104 -0.00052691 0.0030524 0.041792 0.00061815 0.0044237 0.00017731 0.0018627 -0.0017404 -0.0045663 0.00195 -0.0047273 0.0057134 0 -0.016168 0 0.001386 0 0.00014859 0 -0.0044646
0.078125 0.0011458 0.0010266 0.0030608 -0.00066387 0.0050885 -0.0033836 -0.0047652 -0.0013324 -0.0068184 0.00030113 0.0059207 0.063668 -0.0016966 0.00084288 0.0023118 -0.0035597 -0.0015296 -0.00047402 0.0028712 -0.0020792 0.0064194 0 -0.015852 0 0.0020321 0 -0.00042273 0 -0.014447
0.082031 0.00040009 0.00042928 0.0034198 0.0033953 0.0031923 0.00182 -0.002087 0.00024081 -0.0026407 0.00095764 0.0065476 0.076644 -0.0028554 -0.0026902 0.0036289 -0.0063833 -0.00064008 0.0028973 0.0042796 0.0019396 0.0067538 0 -0.015551 0 0.0017824 0 -0.0010803 0 -0.025271
0.085938 -0.00017829 -0.00022549 0.0028784 0.0043941 0.0001546 0.0041016 0.002518 0.0014886 0.0016831 0.0012754 0.0054713 0.073295 -0.0024941 -0.003437 0.0040728 -0.0062495 0.00027754 0.0035868 0.0050479 0.0052542 0.0065043 0 -0.015263 0 0.00071421 0 -0.0013893 0 -0.030839
0.089844 -0.0002998 -0.00064888 0.0020285 0.0029827 -0.0030004 0.0039773 0.0067346 0.0015366 0.0027892 0.0015558 0.0041814 0.063986 -0.0012907 -0.0011866 0.0039349 -0.0050758 0.00059631 0.0016366 0.004026 0.005951 0.0053341 0 -0.015019 0 -0.00050429 0 -0.0013177 0 -0.027334
0.09375 5.5564e-05 -0.00070976 0.0014995 0.0013767 -0.0052076 0.0034352 0.008097 0.00022003 -0.00012857 0.0022984 0.0037148 0.065157 -0.00028737 0.0016379 0.0034428 -0.0044398 0.00018007 -0.0009646 0.00096622 0.0036315 0.0033821 0 -0.01491 0 -0.001076 0 -0.0011848 0 -0.014845
0.097656 0.0006525 -0.00043905 0.0011628 0.0011645 -0.0061413 0.003905 0.0058962 -0.0015944 -0.0049714 0.003591 0.0037961 0.080746 0.00010615 0.0023116 0.0025326 -0.0037369 -0.00060408 -0.0017964 -0.0030263 -0.0003144 0.0012531 0 -0.015003 0 -0.00061795 0 -0.0012723 0 0.0027591
0.10156 0.0011119 2.0261e-05 0.00025103 0.002048 -0.0062184 0.0051524 0.0018342 -0.0024633 -0.0084532 0.0047742 0.0033649 0.09657 0.00039567 0.00037793 0.0010303 -0.0011073 -0.0012549 0.00015141 -0.0060157 -0.0037456 -0.00052122 0 -0.015219 0 0.00058952 0 -0.0015263 0 0.018802
0.10547 0.0011288 0.00045759 -0.0016404 0.0025599 -0.0058843 0.0058662 -0.0012333 -0.0014459 -0.0083227 0.0048546 0.0019307 0.094454 0.0012369 -0.0020018 -0.00096404 0.0039226 -0.0015096 0.0036982 -0.0065062 -0.0052495 -0.0018492 0 -0.015356 0 0.0018025 0 -0.001658 0 0.02565
0.10938 0.00071614 0.00065348 -0.0037359 0.0017922 -0.00501 0.0050737 -0.001484 0.0010247 -0.0045537 0.0034206 0.00032823 0.072252 0.0024585 -0.0022507 -0.0029374 0.0090585 -0.0014245 0.0063553 -0.0045398 -0.004881 -0.0028211 0 -0.015249 0 0.0023062 0 -0.0015131 0 0.018049
0.11328 0.00027606 0.00049345 -0.0044454 0.00027402 -0.0030892 0.0029473 0.00055798 0.0033093 0.0009186 0.001199 2.6988e-05 0.048701 0.0030755 3.3077e-05 -0.0042696 0.010845 -0.0011948 0.0062126 -0.0017016 -0.0037079 -0.0031769 0 -0.014942 0 0.0018625 0 -0.0012916 0 -0.0029448
0.11719 0.00035387 9.0684e-05 -0.0027337 -0.00080129 -2.4074e-05 0.00041549 0.0026348 0.0037663 0.0053641 -0.00039886 0.0016227 0.046562 0.0024841 0.0026543 -0.0046854 0.0078435 -0.00095789 0.003392 7.2513e-05 -0.0027503 -0.0022766 0 -0.01468 0 0.00082063 0 -0.0013601 0 -0.028479
0.12109 0.0011953 -0.00021605 0.00077662 -0.0010031 0.0033911 -0.0017653 0.0027066 0.0020361 0.0065965 -0.00045898 0.004023 0.069681 0.0015927 0.003 -0.0043525 0.0021951 -0.00075597 -4.6951e-05 -1.2618e-05 -0.0022855 0.00017253 0 -0.014716 0 -0.0001638 0 -0.0018383 0 -0.045699
0.125 0.0024684 -7.0363e-05 0.0040869 -0.001119 0.0058924 -0.0034576 0.00057359 -0.00068431 0.0040303 0.00058361 0.0052213 0.097004 0.0023772 0.00068499 -0.0035146 -0.0021073 -0.00060729 -0.0016741 -0.0010242 -0.0019662 0.0033259 0 -0.015085 0 -0.00058894 0 -0.0024039 0 -0.045739
0.12891 0.0034383 0.00059631 0.0053176 -0.0021587 0.0067154 -0.004808 -0.0021176 -0.0025962 -0.0008869 0.0012689 0.0040203 0.10093 0.0058355 -0.0019561 -0.0021322 -0.0026493 -0.00053462 -0.0005127 -0.0011258 -0.001389 0.0053546 0 -0.015578 0 -0.0004213 0 -0.0025482 0 -0.030333
0.13281 0.0035011 0.0014184 0.0040988 -0.0040459 0.0061444 -0.0057177 -0.0033472 -0.0026325 -0.0052577 0.00038684 0.0011163 0.073493 0.010212 -0.0020506 -8.6561e-05 -0.00042356 -0.00050454 0.0022851 0.00083663 -0.00046262 0.0047379 0 -0.015918 0 -5.3278e-05 0 -0.0020558 0 -0.011067
0.13672 0.0026428 0.00179 0.0016675 -0.0054678 0.0050852 -0.0057941 -0.002353 -0.0010608 -0.0063926 -0.0019327 -0.0014666 0.035398 0.011623 0.0010418 0.0021503 0.0016159 -0.00038809 0.0044056 0.0042726 0.00067095 0.0016763 0 -0.01599 0 4.136e-05 0 -0.0012311 0 -0.00068977
0.14063 0.0014317 0.0013036 -0.00027991 -0.005077 0.004112 -0.0047844 -0.00011092 0.0009975 -0.0037274 -0.0042988 -0.0020739 0.018455 0.0071748 0.005025 0.0032081 0.0016523 -5.3763e-05 0.0041955 0.0071812 0.0018673 -0.0017547 0 -0.015908 0 -0.00031955 0 -0.00063111 0 -0.0029735
0.14453 0.000569 9.6661e-05 -0.00084978 -0.0027793 0.0029725 -0.0029012 0.0015711 0.0025073 0.00047214 -0.0052048 -0.00071798 0.037384 -0.0019276 0.0066752 0.0015919 0.00055292 0.00046121 0.0019077 0.0076215 0.0029955 -0.0030818 0 -0.015863 0 -0.00090348 0 -0.0005539 0 -0.0096965
0.14844 0.00040175 -0.0011956 -0.00029355 0.00022482 0.0010414 -0.00063066 0.0014755 0.0030469 0.0025487 -0.0041795 0.0011184 0.076953 -0.010352 0.0046346 -0.0028252 0.00038925 0.0008885 -0.00057159 0.0051632 0.0037638 -0.0014009 0 -0.015925 0 -0.0012598 0 -0.00078051 0 -0.0078059
0.15234 0.00078796 -0.0018754 0.00057347 0.0026093 -0.0017884 0.0017167 -0.00021547 0.0026685 0.00027898 -0.0019703 0.0018549 0.10599 -0.012318 0.00041215 -0.0079904 0.0016768 0.00089079 -0.0012573 0.0012045 0.003705 0.0018725 0 -0.015991 0 -0.0010573 0 -0.00082508 0 0.0089916
0.15625 0.0013353 -0.0016726 0.0010712 0.0039992 -0.0047364 0.0041192 -0.0021943 0.001565 -0.0051173 0.00023978 0.0010511 0.10466 -0.0062026 -0.0031622 -0.010702 0.0024339 0.00034151 0.00035832 -0.0020365 0.0025051 0.0041637 0 -0.015933 0 -0.00029897 0 -0.0004463 0 0.034066
0.16016 0.0017089 -0.00090579 0.00085618 0.0048543 -0.0066758 0.0064543 -0.0029917 5.1659e-05 -0.0096397 0.0017188 -0.0005141 0.07985 0.0038866 -0.0043803 -0.0090342 0.00022048 -0.00052697 0.0029004 -0.0030335 0.00040689 0.0038112 0 -0.015767 0 0.00071992 0 8.6028e-05 0 0.052432
0.16406 0.0017369 -0.00020102 -0.00020349 0.0054606 -0.0070167 0.0081085 -0.0018697 -0.0012337 -0.0095514 0.0024016 -0.0017631 0.055826 0.011146 -0.0036951 -0.0041516 -0.004903 -0.0012584 0.0041648 -0.001834 -0.001769 0.0012506 0 -0.015666 0 0.001626 0 0.00023562 0 0.052117
0.16797 0.001345 -1.1457e-05 -0.001953 0.0053286 -0.0060365 0.0081886 0.00084362 -0.0014483 -0.0043658 0.002478 -0.0022298 0.051064 0.011291 -0.0026561 0.00033813 -0.0096853 -0.0014907 0.0028134 0.00024392 -0.0031021 -0.0016334 0 -0.015783 0 0.0021652 0 -0.0002799 0 0.032812
0.17188 0.00053482 -0.00032205 -0.0036377 0.0037641 -0.0043921 0.0062703 0.0039733 -0.00019389 0.0027527 0.0020134 -0.0021682 0.063775 0.0055592 -0.0021256 0.0012752 -0.01026 -0.0011939 -0.00056721 0.0017187 -0.0031535 -0.0032543 0 -0.016059 0 0.0022644 0 -0.0011963 0 0.0052056
0.17578 -0.00050747 -0.00074078 -0.0039607 0.00093377 -0.0024296 0.0029337 0.0060188 0.0018492 0.0075153 0.0010474 -0.0019919 0.078259 -0.00090055 -0.0016578 -0.0013013 -0.0056467 -0.00064653 -0.003826 0.0019421 -0.002148 -0.0035282 0 -0.016239 0 0.0019874 0 -0.0019178 0 -0.01728
0.17969 -0.0013552 -0.00085244 -0.0019555 -0.0019216 -6.9046e-05 -0.00055894 0.0057759 0.0031271 0.0077618 -9.1803e-05 -0.0017909 0.083107 -0.0036044 -0.00047548 -0.0040847 0.0012117 -0.00019984 -0.0047592 0.0013107 -0.00066616 -0.0035549 0 -0.016094 0 0.0014798 0 -0.00203 0 -0.026881
0.18359 -0.0015464 -0.00052502 0.0018625 -0.0035488 0.0026655 -0.0032129 0.0029328 0.0023874 0.004706 -0.00083372 -0.001408 0.081806 -0.0021107 0.0012494 -0.0033879 0.0059572 -3.9607e-05 -0.002674 0.00072042 0.00077044 -0.0043001 0 -0.015648 0 0.00094422 0 -0.0016274 0 -0.024028
0.1875 -0.00096593 5.293e-05 0.0053052 -0.0039114 0.0051803 -0.0049376 -0.001579 -0.00010328 0.0013689 -0.00088803 -0.00082536 0.085818 0.00055484 0.002319 0.0014614 0.0064961 -0.00011482 0.0011143 0.0008425 0.001833 -0.0056477 0 -0.015197 0 0.00059908 0 -0.0011667 0 -0.0143
0.19141 -3.4034e-05 0.00057455 0.0059216 -0.0041332 0.0065744 -0.0062064 -0.0058039 -0.0025086 -8.4428e-05 -0.00067053 -0.00027093 0.098946 0.0013964 0.0017275 0.0072848 0.0044035 -0.00023426 0.0041916 0.0017739 0.0022732 -0.0066306 0 -0.015065 0 0.0005811 0 -0.0010193 0 -0.0043556
0.19531 0.00057062 0.00084542 0.0030782 -0.0050564 0.0064496 -0.0071204 -0.0076876 -0.0028117 0.00034076 -0.0010085 0.00013929 0.11038 0.00028243 -0.00018202 0.0096368 0.0028816 -0.00021746 0.0046818 0.0031583 0.001909 -0.0063862 0 -0.01533 0 0.00084128 0 -0.0011647 0 1.22e-05
0.19922 0.0004681 0.00085841 -0.0011936 -0.0059659 0.0053789 -0.0069582 -0.0063227 -0.00054736 0.0013403 -0.0022521 0.00076198 0.10423 -0.00047004 -0.0019073 0.0065979 0.0034606 -1.5558e-08 0.0024357 0.0044759 0.00085057 -0.0047602 0 -0.015759 0 0.0011435 0 -0.0012975 0 -0.0052529
0.20313 -0.0001091 0.00070237 -0.0036526 -0.0050706 0.0044009 -0.0048385 -0.0026786 0.0026712 0.0020142 -0.003679 0.0022172 0.075993 0.0010279 -0.0021585 0.00045811 0.0047106 0.00033299 -0.0010393 0.005207 -0.00034431 -0.0020733 0 -0.016023 0 0.0012093 0 -0.0011997 0 -0.020218
0.20703 -0.00058353 0.00044033 -0.0025762 -0.0015168 0.0039339 -0.00090737 0.00086746 0.0043854 0.0024873 -0.0039462 0.0046374 0.039315 0.0040327 -0.0010047 -0.0041488 0.0040621 0.00057979 -0.0037621 0.004884 -0.0009744 0.0013954 0 -0.01598 0 0.00091369 0 -0.00098192 0 -0.038062
0.21094 -0.00063852 8.6122e-05 0.00065094 0.0031255 0.0032228 0.0032489 0.002059 0.0032759 0.0030197 -0.0023288 0.0070904 0.015941 0.0058615 0.00034143 -0.0039733 0.00069724 0.0005269 -0.0046235 0.0032404 -0.00083012 0.0053832 0 -0.015779 0 0.00037013 0 -0.00095295 0 -0.045808
0.21484 -0.00053903 -0.0003198 0.0026681 0.0057378 0.0010194 0.0056167 0.00031726 0.00020779 0.0029767 0.00040187 0.0078929 0.018372 0.0046408 0.00079117 0.00045024 -0.0034674 0.00010813 -0.0039103 0.00050257 -0.00048832 0.0090506 0 -0.015671 0 -0.00016553 0 -0.0012633 0 -0.031483
0.21875 -0.00080368 -0.00064804 0.0011257 0.0044255 -0.0030185 0.0054132 -0.0028714 -0.002517 0.0011633 0.002401 0.005765 0.041124 0.0012106 0.00034176 0.0055634 -0.0055949 -0.00048144 -0.0027492 -0.0024558 -0.00076499 0.01072 0 -0.015742 0 -0.00048051 0 -0.0016982 0 0.0058499
0.22266 -0.0015415 -0.0007313 -0.0031294 0.0005948 -0.0075369 0.0038146 -0.0050935 -0.0029871 -0.0026306 0.0022188 0.00095567 0.067534 -0.0017426 -0.00019402 0.0077244 -0.004564 -0.00085474 -0.0020771 -0.0044348 -0.0017149 0.0087291 0 -0.015813 0 -0.00051656 0 -0.0018414 0 0.051642
0.22656 -0.002163 -0.00050562 -0.0066948 -0.0019172 -0.010179 0.002929 -0.0048103 -0.0010327 -0.0066187 3.3609e-05 -0.0046111 0.084199 -0.0023639 -0.00024153 0.0057168 -0.0017405 -0.00070959 -0.0020181 -0.0046497 -0.0022571 0.0029787 0 -0.015624 0 -0.00033647 0 -0.0014614 0 0.082725
0.23047 -0.0018387 -0.00010569 -0.0065427 -0.00018628 -0.0092912 0.003835 -0.0024026 0.0018936 -0.007984 -0.0024624 -0.0083563 0.089285 -0.0013375 -5.0932e-05 0.0010256 0.00072926 -0.00012407 -0.0020597 -0.0033483 -0.0010829 -0.0042711 0 -0.015122 0 -2.5286e-05 0 -0.00075141 0 0.081967
0.23438 -0.00030872 0.00020638 -0.0026079 0.0049665 -0.0052086 0.0054838 0.00033112 0.0039735 -0.0052559 -0.0034203 -0.0085121 0.088784 -0.000913 -0.00018373 -0.0037584 0.0021277 0.0004179 -0.0016692 -0.0017116 0.0018228 -0.0094523 0 -0.014585 0 0.00034928 0 -0.00019236 0 0.049777
0.23828 0.0017619 0.00025454 0.0022562 0.0093916 -3.0822e-05 0.0055521 0.0017065 0.0042494 0.00010308 -0.0022377 -0.0050445 0.087255 -0.002324 -0.00057267 -0.0066878 0.0034918 0.00037739 -0.00069528 -0.0010143 0.0046136 -0.010048 0 -0.014418 0 0.00069503 0 -0.00016294 0 0.003306
0.24219 0.0032851 0.00012792 0.004806 0.0090836 0.0038957 0.0025626 0.0013685 0.0029522 0.0045808 0.00013294 0.00044812 0.083724 -0.0043078 -0.0003501 -0.0071147 0.0058054 -0.00035838 0.00072003 -0.0017131 0.0048725 -0.0063787 0 -0.014811 0 0.00087039 0 -0.00064932 0 -0.035708
0.24609 0.003665 0.00014063 0.0040559 0.0036423 0.0055021 -0.0026057 0.00022672 0.00099979 0.0053507 0.0020574 0.0056073 0.076069 -0.0042831 0.0012212 -0.0053991 0.0081759 -0.0013009 0.0024051 -0.0032446 0.0018516 -0.001261 0 -0.015532 0 0.00076208 0 -0.0013005 0 -0.054338
0.25 0.0032522 0.00055821 0.0017341 -0.0033797 0.0053647 -0.0071862 -0.00063711 -0.00066442 0.002442 0.0023848 0.008364 0.06725 -0.0010255 0.0036867 -0.0025139 0.0081903 -0.0017145 0.0041446 -0.0046679 -0.0024576 0.0021773 0 -0.016079 0 0.00041129 0 -0.0017519 0 -0.053085
0.25391 0.0029033 0.0012998 0.00038039 -0.0074926 0.004831 -0.0086033 -0.00093785 -0.0014089 -0.001565 0.0010008 0.0077383 0.065001 0.0038469 0.0054696 0.0001138 0.0043274 -0.0012456 0.0053928 -0.0054728 -0.0047226 0.002643 0 -0.016074 0 3.4916e-05 0 -0.0019088 0 -0.040438
0.25781 0.0030975 0.0018946 0.0010381 -0.0068674 0.0048159 -0.0064025 -0.0011371 -0.00097895 -0.0038991 -0.0013763 0.0042393 0.074498 0.0071005 0.0052148 0.00096204 -0.0019876 -0.00027008 0.0052226 -0.005737 -0.0031293 0.0010442 0 -0.015571 0 -0.00013119 0 -0.0019465 0 -0.024696
0.26172 0.0034941 0.0017923 0.0026261 -0.0033649 0.0052379 -0.002455 -0.0015911 0.00043874 -0.0037495 -0.0036718 -0.00023152 0.091973 0.0066994 0.0031574 -0.00069978 -0.0069527 0.00039354 0.002906 -0.0055516 0.0009035 -0.00091669 0 -0.015022 0 -4.4023e-05 0 -0.0020653 0 -0.010601
0.26563 0.0033595 0.00081849 0.0032942 -0.00036343 0.0053362 0.00063445 -0.0019389 0.0021466 -0.0023621 -0.0048055 -0.0031229 0.10679 0.0035666 0.0010905 -0.0039747 -0.0073271 0.00019052 -0.0012 -0.0044935 0.0039158 -0.0023214 0 -0.01491 0 9.868e-05 0 -0.0022534 0 -0.0012426
0.26953 0.0024071 -0.00060339 0.002224 0.00034677 0.0043723 0.0015274 -0.0014674 0.0031321 -0.0013748 -0.0039993 -0.0025587 0.11056 0.00070037 0.00081102 -0.0066121 -0.0031113 -0.00067251 -0.0053788 -0.001959 0.003565 -0.0032893 0 -0.015362 0 5.4377e-05 0 -0.0022823 0 0.00041313
0.27344 0.0011781 -0.001693 0.00017073 -0.00024751 0.0021147 0.00096917 -7.922e-05 0.0026447 -0.0013111 -0.0012429 0.0013572 0.10413 0.00053557 0.0024411 -0.006642 0.0025037 -0.0014074 -0.0074818 0.0017911 0.00081933 -0.0039871 0 -0.016059 0 -0.00019887 0 -0.0019231 0 -0.0056374
0.27734 0.00056845 -0.0018718 -0.0015155 0.00011176 -0.0010874 0.00091721 0.0012576 0.0007991 -0.0016702 0.002316 0.0062295 0.095219 0.0029628 0.0042237 -0.0041571 0.0058415 -0.0013559 -0.0065414 0.005019 -0.0009716 -0.0038175 0 -0.016512 0 -0.00040319 0 -0.0011733 0 -0.012451
0.28125 0.00096505 -0.001203 -0.0021774 0.0025146 -0.0044636 0.0028146 0.0012392 -0.0013604 -0.0021356 0.0046632 0.0086362 0.089175 0.0056434 0.0040413 -0.0015097 0.0055985 -0.00058484 -0.0036948 0.0053536 0.00066935 -0.0018911 0 -0.016485 0 -0.00025755 0 -0.00029083 0 -0.0080135
0.28516 0.0018439 -0.00034068 -0.0021696 0.0058688 -0.0070437 0.006373 -0.00045391 -0.0025136 -0.0032024 0.0041232 0.006421 0.08306 0.0061086 0.0013011 -0.0014344 0.0033695 0.00018388 -0.0014158 0.0017604 0.0048782 0.001697 0 -0.016178 0 0.00026544 0 0.00038168 0 0.015088
0.28906 0.0022156 -1.4857e-05 -0.0021225 0.0080133 -0.007957 0.0096924 -0.0025889 -0.0019728 -0.0053275 0.00074989 0.00044127 0.069742 0.0036853 -0.0024989 -0.0045803 0.0016925 0.000239 -0.0015101 -0.0040454 0.0082021 0.0053376 0 -0.016033 0 0.00084627 0 0.00063817 0 0.049705
0.29297 0.0014875 -0.000465 -0.0021419 0.0076068 -0.0068332 0.010527 -0.0033003 -0.00012156 -0.0075938 -0.0033585 -0.0057087 0.048163 -0.00027137 -0.0049812 -0.0086938 0.001733 -0.00048306 -0.0035739 -0.0083102 0.0078954 0.0069997 0 -0.016301 0 0.0010882 0 0.00049778 0 0.074815
0.29688 -4.5894e-05 -0.0012816 -0.0018221 0.0049803 -0.0041065 0.0077852 -0.0017797 0.0019206 -0.0077148 -0.0054104 -0.008088 0.028574 -0.003707 -0.0047597 -0.010327 0.0027678 -0.0013746 -0.0053623 -0.0078977 0.0045527 0.0060404 0 -0.01678 0 0.00088242 0 0.00012106 0 0.069784
0.30078 -0.0014681 -0.0017641 -0.00091533 0.001461 -0.00089582 0.0023025 0.00084424 0.0030529 -0.0039252 -0.0040666 -0.0052984 0.02574 -0.0054026 -0.0023634 -0.0076565 0.0035868 -0.0017395 -0.0048469 -0.0028183 0.0014656 0.0038818 0 -0.016943 0 0.000508 0 -0.00033722 0 0.032093
0.30469 -0.0019411 -0.001473 0.00022492 -0.0018066 0.0016112 -0.0035614 0.0023537 0.0027468 0.0028438 -0.00061163 0.00033121 0.045287 -0.0055094 0.00043581 -0.0019606 0.0040098 -0.0014087 -0.0021344 0.0036056 0.0013051 0.0027097 0 -0.016402 0 0.00035698 0 -0.00080405 0 -0.017041
0.30859 -0.0012182 -0.0005229 0.00097616 -0.0043233 0.0028799 -0.0072622 0.0013205 0.001118 0.0088206 0.0019543 0.0043152 0.076263 -0.0049609 0.0021396 0.0034695 0.0048344 -0.00081382 0.00055225 0.0072625 0.0034101 0.0033731 0 -0.015295 0 0.00055101 0 -0.0012555 0 -0.045993
0.3125 0.00034336 0.00057677 0.0011541 -0.0058445 0.0032787 -0.0075571 -0.0016847 -0.0012696 0.009924 0.0012628 0.003296 0.098276 -0.0045128 0.0025466 0.0058919 0.0064114 -0.00049488 0.00089125 0.0064135 0.0044205 0.0045926 0 -0.014249 0 0.00082965 0 -0.0016466 0 -0.035845
0.31641 0.0020904 0.0013291 0.0012422 -0.0059904 0.0036235 -0.0052183 -0.0046371 -0.0035532 0.0050457 -0.0025492 -0.0023745 0.097981 -0.0042094 0.0025499 0.0048653 0.0076157 -0.00056537 -0.0013411 0.0028193 0.0017 0.0043505 0 -0.013919 0 0.00082091 0 -0.0018932 0 0.005023
0.32031 0.0033671 0.0015379 0.0018317 -0.0045294 0.0043888 -0.0024664 -0.0057865 -0.004691 -0.0027953 -0.0069556 -0.0087106 0.080151 -0.0035344 0.0030818 0.0018837 0.0065695 -0.00066642 -0.0039363 -5.6927e-05 -0.0038095 0.0021039 0 -0.01446 0 0.00042008 0 -0.0019235 0 0.046721
0.32422 0.0036902 0.0012948 0.0028687 -0.0019954 0.0052504 -0.0014203 -0.0049363 -0.0038214 -0.0085917 -0.0089687 -0.010811 0.06279 -0.0019987 0.0041819 -0.0013499 0.0025611 -0.0004245 -0.0041376 -7.1498e-05 -0.0081743 -0.00045919 0 -0.015386 0 -0.0001019 0 -0.0017382 0 0.059467
0.32813 0.0029224 0.00078719 0.0035593 0.00028033 0.0053254 -0.0025861 -0.0031859 -0.00090019 -0.0090858 -0.007245 -0.0062735 0.060289 0.00027409 0.004911 -0.0041647 -0.0027963 8.5953e-05 -0.0010532 0.0020564 -0.008036 -0.0009868 0 -0.015957 0 -0.00035806 0 -0.0014161 0 0.034242
0.33203 0.001455 0.00016975 0.003091 0.0010686 0.0038761 -0.0044783 -0.0016225 0.002863 -0.0050323 -0.0027868 0.0030855 0.070123 0.0023729 0.0041002 -0.0066545 -0.0064954 0.00036705 0.0035585 0.0038826 -0.0037788 0.0011591 0 -0.015789 0 -0.00019664 0 -0.0010631 0 -0.012358
0.33594 0.00015967 -0.00041381 0.0014472 0.00032996 0.00089923 -0.0047136 -0.0004131 0.0053919 -0.00023615 0.0020182 0.012297 0.075745 0.0030665 0.0013386 -0.00859 -0.0064549 -5.506e-06 0.006768 0.003735 0.00073096 0.0041316 0 -0.01516 0 0.00020946 0 -0.0007604 0 -0.050709
0.33984 -9.4919e-05 -0.0007852 -0.00052621 -0.0006271 -0.002807 -0.001819 0.0008386 0.005002 0.0016228 0.0049826 0.016254 0.06344 0.0017609 -0.0025019 -0.00898 -0.0031343 -0.00091626 0.0068016 0.0021122 0.0015851 0.0052906 0 -0.014761 0 0.00059645 0 -0.00055508 0 -0.057345
0.34375 0.00086867 -0.0008066 -0.0018624 -0.00021395 -0.0060527 0.0035774 0.0020711 0.0017083 -0.00032019 0.0051434 0.012663 0.037474 -0.00071433 -0.0056027 -0.0068806 0.0010036 -0.0017563 0.0041679 0.00080321 -0.0017798 0.0037263 0 -0.015076 0 0.00088462 0 -0.00048432 0 -0.027679
0.34766 0.0022567 -0.0005331 -0.0022593 0.0020487 -0.0078071 0.0090572 0.0024236 -0.0025231 -0.0038909 0.00286 0.0032165 0.018702 -0.0023205 -0.0062754 -0.0025764 0.0036073 -0.0019561 0.00081583 0.00087255 -0.0063271 0.0011115 0 -0.015935 0 0.0011876 0 -0.00058017 0 0.023501
0.35156 0.0028462 -0.00024293 -0.0021375 0.0050665 -0.0076 0.01197 0.0011236 -0.0049771 -0.0058779 -0.00059407 -0.0074475 0.026664 -0.0012252 -0.0041583 0.0022092 0.0041492 -0.0014952 -0.0015927 0.0016827 -0.0083318 4.4346e-05 0 -0.016634 0 0.0015651 0 -0.0008303 0 0.070913
0.35547 0.0020213 -0.00023257 -0.0020036 0.0070201 -0.0056759 0.011068 -0.0013245 -0.0040505 -0.0043851 -0.0035037 -0.014212 0.060763 0.0025219 -0.00068732 0.0054202 0.0037918 -0.00089937 -0.0026062 0.0018895 -0.0065925 0.0015625 0 -0.016525 0 0.0018324 0 -0.0011326 0 0.090842
0.35938 0.00039387 -0.00052674 -0.001877 0.0067282 -0.0028949 0.0070815 -0.0031024 -0.00036765 0.00016356 -0.004263 -0.014013 0.097968 0.0065969 0.0016745 0.0060716 0.003812 -0.00073202 -0.0025183 0.0011938 -0.0030474 0.0043012 0 -0.015587 0 0.0016897 0 -0.0013112 0 0.071665
0.36328 -0.00064608 -0.00079862 -0.0014133 0.0043567 -0.00036602 0.0019943 -0.0025453 0.0037091 0.0056498 -0.0021551 -0.0072852 0.11037 0.0080195 0.0011091 0.0046633 0.0042698 -0.0010728 -0.0014498 0.0008327 -0.00056754 0.0060308 0 -0.014473 0 0.0010687 0 -0.0012184 0 0.019894
0.36719 -0.0001402 -0.0006308 -0.00053174 0.0010329 0.0011227 -0.0022751 0.0001774 0.0057704 0.0096291 0.0019411 0.0022615 0.088207 0.0056818 -0.0021433 0.0023643 0.0041482 -0.0014741 0.00076709 0.0021781 -0.00031138 0.0058542 0 -0.013998 0 0.00031455 0 -0.0008581 0 -0.041152
0.37109 0.0015511 9.1924e-05 0.00024673 -0.0020743 0.0015918 -0.0048123 0.0029046 0.0049395 0.010483 0.0056476 0.0094927 0.048486 0.0015405 -0.0058157 -4.659e-05 0.0025978 -0.001421 0.0037921 0.0049201 -0.0011133 0.0047458 0 -0.014488 0 -4.7025e-05 0 -0.00042737 0 -0.081815
0.375 0.003035 0.0010301 0.00024732 -0.0043469 0.0018699 -0.005786 0.0032296 0.0022126 0.0080005 0.0063741 0.010561 0.021426 -0.00089486 -0.0072455 -0.0023949 -0.00011461 -0.0008411 0.006213 0.0068965 -0.001122 0.0039815 0 -0.015545 0 0.00022305 0 -0.00021515 0 -0.082504
0.37891 0.0031101 0.0016436 -0.00052748 -0.0056611 0.0029494 -0.0059006 0.00065482 -0.00052561 0.003444 0.0031435 0.0051471 0.026026 0.0003011 -0.0054024 -0.0044447 -0.0028654 -0.00018474 0.0062617 0.0059903 0.0002554 0.0033468 0 -0.016388 0 0.00083486 0 -0.00041315 0 -0.046586
0.38281 0.0017878 0.0016255 -0.0011175 -0.0060513 0.0050788 -0.0057759 -0.0028539 -0.001904 -0.00092948 -0.0024453 -0.0031482 0.055444 0.0035411 -0.0016356 -0.0053454 -0.0046912 -1.4963e-05 0.0034193 0.0023052 0.0020297 0.0012845 0 -0.016478 0 0.0012212 0 -0.00097094 0 0.0004461
0.38672 0.0001607 0.0011105 -0.00034926 -0.005579 0.0073193 -0.005629 -0.0044917 -0.0018129 -0.0029458 -0.0070789 -0.008819 0.084143 0.0050142 0.0015355 -0.0040549 -0.0053933 -0.00050757 -0.00069754 -0.0016455 0.0029436 -0.0030027 0 -0.015889 0 0.0010617 0 -0.0016075 0 0.027402
0.39063 -0.0007092 0.00047242 0.0019624 -0.0044499 0.008035 -0.0052803 -0.0029628 -0.0010864 -0.0018286 -0.0079488 -0.0078922 0.089913 0.0022602 0.0025567 -0.00047099 -0.0051849 -0.0013191 -0.0033434 -0.0031148 0.0027933 -0.0077929 0 -0.015179 0 0.00057 0 -0.0019802 0 0.018899
0.39453 -0.00075961 -5.9953e-05 0.0045046 -0.0030533 0.0060482 -0.0043379 0.00054813 -0.00056848 0.0011502 -0.0046862 -0.00062797 0.071484 -0.0032464 0.0020043 0.0039076 -0.0040215 -0.0019156 -0.0028966 -0.0016402 0.0023755 -0.0096445 0 -0.014896 0 0.00025698 0 -0.0018968 0 -0.014085
0.39844 -0.00080774 -0.00056708 0.005279 -0.0017289 0.0015915 -0.0024617 0.0035488 -0.00039382 0.00343 0.00046433 0.008486 0.047332 -0.0071099 0.0017431 0.0066501 -0.0016187 -0.0020291 -0.00032215 0.00058527 0.0023415 -0.0064067 0 -0.015186 0 0.00041085 0 -0.0014285 0 -0.04317
0.40234 -0.0015159 -0.0012227 0.0031841 -0.000494 -0.0036956 0.00034665 0.0043359 -2.6054e-05 0.0030187 0.0043069 0.013662 0.03837 -0.0059244 0.0029015 0.0060052 0.0017379 -0.0018208 0.0016304 0.00092718 0.002399 0.00038732 0 -0.015771 0 0.00081959 0 -0.00085363 0 -0.044223
0.40625 -0.002551 -0.0019505 -0.00094428 0.00089426 -0.0077325 0.0035517 0.0030874 0.0010543 4.6515e-05 0.0048627 0.011726 0.050886 -0.00050625 0.0046183 0.0021365 0.0046162 -0.0016361 0.00087031 -0.0010477 0.0017665 0.0063025 0 -0.016241 0 0.0010134 0 -0.00048149 0 -0.014694
0.41016 -0.0028379 -0.0023553 -0.0047609 0.0025275 -0.0091928 0.0061799 0.0011789 0.0026331 -0.0033467 0.0024683 0.0042232 0.07428 0.0046812 0.0048024 -0.003031 0.0051317 -0.0016211 -0.0021854 -0.0031713 0.000287 0.0075602 0 -0.01637 0 0.00076771 0 -0.00047821 0 0.026402
0.41406 -0.0016741 -0.0020478 -0.0060298 0.0040152 -0.0080987 0.0072624 -0.00030381 0.0036697 -0.0047863 -0.00078401 -0.0038014 0.093459 0.0055137 0.0022212 -0.0071495 0.00264 -0.0015774 -0.0050685 -0.0030053 -0.0011408 0.0041894 0 -0.016197 0 0.00034087 0 -0.00079918 0 0.054266
0.41797 0.00042894 -0.0010585 -0.0041846 0.0046531 -0.0055335 0.0063956 -0.0012938 0.0030139 -0.0035868 -0.0026056 -0.007406 0.10248 0.0019055 -0.0020628 -0.0088387 -0.0011545 -0.0011849 -0.0055411 -0.00060864 -0.001353 -0.00018597 0 -0.015886 0 0.00019889 0 -0.0012516 0 0.05596
0.42188 0.0020637 9.1179e-05 -0.00065286 0.0039969 -0.002845 0.0040117 -0.0021821 0.00045779 -0.001127 -0.0019069 -0.0050274 0.10649 -0.0022884 -0.0053209 -0.0081511 -0.0030704 -0.00036846 -0.0034993 0.0011477 -9.2595e-05 -0.0017537 0 -0.015574 0 0.00051908 0 -0.0016266 0 0.036274
0.42578 0.0021363 0.00077382 0.0022374 0.0022838 -0.00093384 0.0011159 -0.0028668 -0.002741 0.00059786 0.00072584 0.00088024 0.1118 -0.0030773 -0.0053478 -0.006077 -0.00094101 0.00054371 -0.00075296 -0.00070957 0.0016895 8.4599e-05 0 -0.015332 0 0.00099623 0 -0.0018098 0 0.0097612
0.42969 0.00081744 0.00075948 0.0028831 0.00026061 4.341e-05 -0.0013429 -0.002622 -0.0044684 0.00081453 0.0035088 0.0060193 0.11609 -0.00016898 -0.0022721 -0.00377 0.0043436 0.0010277 0.00091348 -0.006003 0.0026797 0.0024626 0 -0.015228 0 0.0011586 0 -0.0018107 0 -0.011694
0.43359 -0.00066326 0.00037433 0.0013769 -0.001428 0.00057597 -0.0030023 -0.00095801 -0.0032586 0.00043271 0.0044914 0.0073169 0.11001 0.0028793 0.0015854 -0.0020773 0.0092208 0.00076957 0.001333 -0.010873 0.002251 0.00204 0 -0.015344 0 0.00086297 0 -0.0017122 0 -0.02482
0.4375 -0.001149 0.0001729 -0.00077294 -0.0026834 0.0014507 -0.0041344 0.0015308 0.00038913 0.00074922 0.002658 0.0046031 0.088728 0.0023207 0.0036086 -0.0013878 0.010201 -7.2536e-05 0.0016352 -0.010835 0.00066721 -0.0017461 0 -0.015701 0 0.00044558 0 -0.0015929 0 -0.031736
0.44141 -0.00052323 0.00043753 -0.0018332 -0.0038051 0.0032519 -0.0052217 0.0033577 0.004045 0.0017827 -0.0013726 5.1747e-05 0.06096 -0.0019247 0.0028523 -0.0015308 0.0067243 -0.00096554 0.002542 -0.0048734 -0.0015461 -0.0062468 0 -0.016173 0 0.00036404 0 -0.0014793 0 -0.03372
0.44531 0.00035187 0.00095925 -0.0010388 -0.004946 0.0058494 -0.00643 0.0032859 0.0049669 0.0020139 -0.0054839 -0.0036499 0.044406 -0.0060359 0.00049568 -0.0017258 0.0016262 -0.0013807 0.0032851 0.0031778 -0.004111 -0.0082085 0 -0.016531 0 0.00070455 0 -0.001354 0 -0.029334
0.44922 0.00055806 0.0012636 0.00099473 -0.0057678 0.0081857 -0.0073826 0.0013277 0.0022093 -8.7441e-05 -0.0071788 -0.004801 0.050443 -0.0059528 -0.0013627 -0.00090991 -0.0012635 -0.0011551 0.0024404 0.0074636 -0.0067099 -0.0067254 0 -0.016605 0 0.001079 0 -0.0011991 0 -0.017967
0.45313 -4.2057e-05 0.00103 0.0028124 -0.0056562 0.0086895 -0.0073738 -0.0013258 -0.0024605 -0.0041968 -0.0051767 -0.0030694 0.07252 -0.0013789 -0.0013677 0.0014574 -0.00031336 -0.00056586 -0.00018224 0.0048717 -0.0083817 -0.0037093 0 -0.016427 0 0.001034 0 -0.0010279 0 -0.0035523
0.45703 -0.00080383 0.00031901 0.0031559 -0.0042589 0.0062652 -0.0058433 -0.0032665 -0.0057225 -0.0078339 -0.00042969 0.00084498 0.090548 0.0037867 0.00028948 0.0046644 0.002699 -8.3557e-05 -0.0027566 -0.0023445 -0.0076774 -0.0016705 0 -0.016196 0 0.00055129 0 -0.00087335 0 0.0066708
0.46094 -0.0010005 -0.0005395 0.0017808 -0.0017911 0.0012453 -0.0027968 -0.0037385 -0.0051608 -0.0081414 0.0043321 0.0055273 0.0885 0.0050386 0.0022884 0.0069447 0.0043495 -1.8615e-05 -0.0028975 -0.0083847 -0.0038693 -0.0012455 0 -0.016082 0 0.00010766 0 -0.00074819 0 0.0077628
0.46484 -0.00045745 -0.0012162 -0.0004463 0.0011564 -0.0044936 0.0010706 -0.002741 -0.0011038 -0.0043071 0.0063884 0.0090285 0.069121 0.0014427 0.0032065 0.0068111 0.0026489 -0.00033776 -0.00010228 -0.008629 0.0018712 -0.00095664 0 -0.016067 0 0.00020502 0 -0.00062222 0 0.0015887
0.46875 0.00044218 -0.0015416 -0.002175 0.0040264 -0.0085275 0.0046112 -0.00063787 0.0036352 0.0014801 0.0048875 0.0094111 0.051478 -0.0035706 0.0023596 0.0045712 -0.0013143 -0.00076685 0.0033357 -0.0032812 0.0067645 0.00075097 0 -0.015976 0 0.00083667 0 -0.00045293 0 -0.0042966
0.47266 0.0012296 -0.0014809 -0.0024696 0.0064491 -0.0093737 0.0067144 0.0020113 0.0058939 0.0054492 0.0013428 0.0058782 0.053027 -0.0054942 0.00010503 0.0025495 -0.0045113 -0.0010564 0.0041379 0.0030506 0.0083282 0.0034785 0 -0.015692 0 0.0014426 0 -0.00024968 0 -0.0025123
0.47656 0.0017184 -0.0010641 -0.0013814 0.008029 -0.0073692 0.0068142 0.0042491 0.0044349 0.0049561 -0.0016091 -0.00023202 0.072849 -0.002941 -0.0023477 0.0034253 -0.0046881 -0.0011662 0.0010598 0.0052987 0.0063335 0.0050236 0 -0.015322 0 0.0014283 0 -0.00010527 0 0.0085999
0.48047 0.0019432 -0.00040585 0.000154 0.0081449 -0.0042772 0.0051388 0.0047702 0.0005928 0.00037846 -0.0021512 -0.0057457 0.092055 0.0011855 -0.0035221 0.0078009 -0.0021344 -0.0012233 -0.003779 0.0019797 0.0029558 0.0035683 0 -0.015145 0 0.00075247 0 -0.00014261 0 0.024026
0.48438 0.0018974 0.00023543 0.00098695 0.0061857 -0.0019713 0.0025353 0.0027503 -0.0030219 -0.0051802 -0.00038823 -0.0075661 0.091285 0.0025189 -0.0025549 0.013105 0.00096744 -0.0013267 -0.0066836 -0.0039395 0.0008768 -0.00032457 0 -0.015357 0 3.6986e-06 0 -0.0003999 0 0.03575
0.48828 0.0014883 0.00051892 0.00051805 0.0021561 -0.0012497 -4.9719e-05 -0.0010602 -0.0045033 -0.0080355 0.002093 -0.0049872 0.068976 -0.00070659 1.594e-05 0.015105 0.0027649 -0.0014154 -0.0057249 -0.0077689 0.0010683 -0.0039105 0 -0.015853 0 -0.00012488 0 -0.00075236 0 0.037789
0.49219 0.00077118 0.00023603 -0.00094433 -0.0029286 -0.0016204 -0.0021005 -0.0042661 -0.0037113 -0.0063166 0.0035629 -0.00047431 0.043247 -0.0061071 0.0022451 0.011135 0.0033057 -0.0013394 -0.0024772 -0.0068757 0.0023097 -0.0044817 0 -0.016281 0 0.00052533 0 -0.0009625 0 0.029533
0.49609 9.791e-05 -0.00050122 -0.0024333 -0.0073865 -0.0020154 -0.0037096 -0.0044388 -0.0018508 -0.0010621 0.0031585 0.0020007 0.035612 -0.0093565 0.0019544 0.0025254 0.00403 -0.0010608 -0.00045396 -0.0023931 0.0027689 -0.001536 0 -0.016326 0 0.0014231 0 -0.00084911 0 0.016403
0.5 -0.00012669 -0.0013137 -0.0029779 -0.0098501 -0.0016838 -0.0052933 -0.001361 -0.00031793 0.0044841 0.00094562 -5.8187e-05 0.051737 -0.0079489 -0.0015031 -0.0059234 0.0058509 -0.00075899 -0.0017064 0.0022308 0.0019446 0.0029731 0 -0.015993 0 0.0018121 0 -0.00044836 0 0.008105
0.50391 0.00010947 -0.001841 -0.0022264 -0.010145 -0.00056559 -0.0070904 0.0022105 7.7615e-05 0.0067822 -0.0025486 -0.0057345 0.07687 -0.0031423 -0.0063138 -0.0092404 0.0078359 -0.00069923 -0.0048404 0.0042488 0.00099862 0.0062884 0 -0.015608 0 0.0013614 0 -1.9639e-05 0 0.01452
0.50781 0.00031189 -0.0019978 -0.00065498 -0.0093162 0.00092492 -0.0088372 0.0024302 -0.00087015 0.0040022 -0.0065719 -0.011391 0.089585 0.0013651 -0.0091957 -0.0058877 0.0078475 -0.00096462 -0.0063468 0.0035661 0.0012662 0.0067807 0 -0.015538 0 0.00042426 0 0.00013608 0 0.039714
0.51172 -5.1828e-05 -0.0019485 0.00074943 -0.0087031 0.0022773 -0.0098328 -0.0023212 -0.0030129 -0.0028719 -0.0099953 -0.013392 0.080654 0.002525 -0.0078321 0.0011673 0.0045627 -0.0013251 -0.003949 0.0022436 0.0026505 0.0046509 0 -0.015878 0 -0.00028551 0 -8.668e-05 0 0.076691
0.51563 -0.00091188 -0.0018403 0.0011291 -0.0087744 0.003055 -0.0092889 -0.0095302 -0.0057965 -0.010387 -0.011351 -0.010605 0.059996 5.9049e-05 -0.0028198 0.0067617 -0.0010514 -0.0014144 0.0012448 0.0023589 0.0036732 0.0012763 0 -0.016375 0 -0.00027402 0 -0.00050427 0 0.10745
0.51953 -0.0014992 -0.001603 0.00032253 -0.0086419 0.0029019 -0.0067132 -0.014 -0.0080248 -0.01434 -0.00955 -0.0047784 0.046534 -0.0038515 0.0026503 0.0073835 -0.0062249 -0.0010898 0.0057807 0.0042198 0.0031154 -0.0018337 0 -0.016655 0 0.00039276 0 -0.00078687 0 0.11114
0.52344 -0.0010301 -0.0010572 -0.001014 -0.0066965 0.0016442 -0.0021741 -0.011762 -0.008084 -0.012096 -0.0049081 0.0011823 0.05148 -0.0065389 0.0052808 0.0035346 -0.008447 -0.00063389 0.0069771 0.0063014 0.0014329 -0.0036542 0 -0.016528 0 0.001212 0 -0.00073126 0 0.077094
0.52734 0.0004243 -0.00022316 -0.0018428 -0.0019521 -0.0004767 0.0035535 -0.0033046 -0.0049205 -0.0042319 0.00057706 0.0053214 0.070177 -0.0066335 0.0042532 -0.0011211 -0.0073187 -0.00056845 0.0050839 0.006654 0.00035489 -0.0038332 0 -0.016115 0 0.0016461 0 -0.00043502 0 0.014269
0.53125 0.0017946 0.00054166 -0.0014794 0.0048672 -0.0027196 0.008997 0.0066061 0.00085544 0.0056039 0.0042941 0.0073851 0.088223 -0.0045056 0.0016572 -0.0029238 -0.0046716 -0.0012038 0.0025433 0.0044244 0.0010545 -0.0028021 0 -0.015704 0 0.0014593 0 -0.00021766 0 -0.051272
0.53516 0.001886 0.00080633 -0.00010052 0.011343 -0.004157 0.012332 0.012381 0.0068294 0.012697 0.0048009 0.0080138 0.094218 -0.0015798 0.00042437 -0.0010347 -0.0029854 -0.0023249 0.0013428 0.00034209 0.0028703 -0.0017476 0 -0.015509 0 0.00079608 0 -0.00034758 0 -0.090859
0.53906 0.00054278 0.00052902 0.0013971 0.014616 -0.0042211 0.012186 0.011514 0.01006 0.013966 0.0028531 0.0075951 0.087084 0.00059826 0.0016906 0.0022672 -0.0035195 -0.0033213 0.001243 -0.0039127 0.0040086 -0.002026 0 -0.015559 0 5.0186e-05 0 -0.00080547 0 -0.090626
0.54297 -0.0010107 0.0002378 0.0021414 0.013165 -0.0030074 0.008618 0.0059121 0.0089932 0.0095921 0.00073259 0.0060241 0.073151 0.00099622 0.0039849 0.003778 -0.0056106 -0.0036702 0.00057825 -0.0067012 0.0035126 -0.0040584 0 -0.015782 0 -0.00033913 0 -0.0012887 0 -0.059644
0.54688 -0.0010854 0.00065741 0.0020601 0.0079529 -0.0010457 0.0035157 -5.9428e-05 0.0045699 0.0025617 0.00040358 0.0034058 0.058478 -0.00056506 0.0048688 0.0020411 -0.0074458 -0.0033439 -0.0014355 -0.0070593 0.0023448 -0.0066189 0 -0.016145 0 -8.5846e-05 0 -0.0014576 0 -0.023115
0.55078 0.0010292 0.0020446 0.0020032 0.0020584 0.0012061 -0.00020464 -0.0028583 -0.00035556 -0.0033787 0.002072 0.00066297 0.044888 -0.003289 0.003347 -0.0016729 -0.0074549 -0.0027748 -0.0034984 -0.0048492 0.0023136 -0.0075133 0 -0.016658 0 0.00077845 0 -0.0012173 0 -0.0059158
0.55469 0.0043539 0.0038316 0.003016 -0.0011409 0.0035975 -0.00041698 -0.001731 -0.00283 -0.0057964 0.0043212 -0.00081968 0.032316 -0.0056745 0.00074174 -0.0046358 -0.0052411 -0.002422 -0.0035098 -0.00073229 0.0039072 -0.0054514 0 -0.017249 0 0.0018516 0 -0.00079791 0 -0.01825
0.55859 0.0068871 0.0049531 0.0053174 -0.00014772 0.0060119 0.0025716 0.0016997 -0.0015251 -0.0043569 0.0055417 -0.00026074 0.022819 -0.0063093 -0.00068164 -0.0048714 -0.0016231 -0.0023584 -0.001011 0.0038824 0.0053983 -0.0014941 0 -0.017661 0 0.0025289 0 -0.00056925 0 -0.052332
0.5625 0.0070949 0.0046293 0.0078714 0.0036044 0.0079536 0.0059357 0.0051912 0.0027174 -0.00026149 0.0052582 0.001816 0.020687 -0.0048107 0.00012496 -0.0024449 0.0019102 -0.0022657 0.0018755 0.0071299 0.0043731 0.0015323 0 -0.017564 0 0.0023789 0 -0.00074311 0 -0.089943
0.56641 0.0049881 0.0029529 0.0090073 0.0066687 0.0085887 0.0061778 0.0072375 0.0075971 0.0047013 0.004203 0.0039605 0.028527 -0.0021652 0.0021393 0.00098786 0.0038645 -0.0018189 0.0022023 0.0074423 0.00028054 0.0014561 0 -0.016816 0 0.0014911 0 -0.0012059 0 -0.11342
0.57031 0.0019747 0.00079998 0.0076451 0.0059546 0.0073668 0.001735 0.007258 0.01061 0.0086329 0.0032719 0.0048698 0.044009 -6.4573e-05 0.003391 0.0036567 0.0033155 -0.0010562 -0.00095146 0.0044959 -0.0046259 -0.0011435 0 -0.015664 0 0.00048052 0 -0.0016066 0 -0.11251
0.57422 -0.00025624 -0.00082627 0.00413 0.00092944 0.0046563 -0.0056033 0.0051875 0.010114 0.0096274 0.0025195 0.0041236 0.060932 0.00029513 0.0027876 0.0048155 0.00035624 -0.00035407 -0.0053828 -0.00037885 -0.0070926 -0.0033238 0 -0.014639 0 6.1839e-05 0 -0.001619 0 -0.085158
0.57813 -0.00083601 -0.0014458 -2.1328e-06 -0.0059142 0.0016758 -0.01165 0.0013543 0.0059238 0.0062329 0.0011864 0.0020309 0.073213 -0.0010336 0.00086267 0.0047914 -0.0037679 -3.6239e-05 -0.0076294 -0.0048664 -0.0057871 -0.0025432 0 -0.0142 0 0.00048964 0 -0.0011725 0 -0.03578
0.58203 -2.4951e-05 -0.001253 -0.0030905 -0.010654 -0.00036212 -0.012551 -0.0032417 -0.0005334 -0.0014582 -0.0013417 -0.0009426 0.077534 -0.0030141 -0.001051 0.0042849 -0.0071287 -2.4813e-05 -0.0060768 -0.0071123 -0.0024894 0.00074447 0 -0.01441 0 0.0013386 0 -0.00048919 0 0.025456
0.58594 0.001269 -0.00077071 -0.0043291 -0.01043 -0.0011706 -0.0073217 -0.006898 -0.0065915 -0.010909 -0.004624 -0.0043073 0.072901 -0.0045331 -0.0021067 0.003754 -0.0081647 8.7601e-05 -0.0023205 -0.0068805 -0.00035605 0.0032934 0 -0.014918 0 0.0018445 0 7.4229e-05 0 0.082423
0.58984 0.0021739 -0.00041622 -0.003936 -0.0051052 -0.0015086 0.0015756 -0.0079058 -0.0093825 -0.017698 -0.0071734 -0.007077 0.059605 -0.0050734 -0.0023223 0.003319 -0.0066819 0.00058928 0.00050718 -0.0054722 -0.00095223 0.0020845 0 -0.015284 0 0.0015359 0 0.00025178 0 0.11557
0.59375 0.0022246 -0.00035093 -0.0026083 0.0028878 -0.002372 0.00988 -0.0056057 -0.0073313 -0.01786 -0.0073828 -0.0075098 0.040371 -0.0046917 -0.0019099 0.0029486 -0.0039708 0.0012654 0.00075652 -0.0044711 -0.0029583 -0.0026582 0 -0.015345 0 0.00061226 0 1.0948e-05 0 0.10946
0.59766 0.0013739 -0.00060947 -0.00096952 0.010111 -0.0040199 0.014068 -0.00091674 -0.0013015 -0.01065 -0.0046211 -0.0039541 0.022373 -0.0036315 -0.00064981 0.0025163 -0.0017982 0.0014899 -0.00035599 -0.0044138 -0.0037505 -0.0074552 0 -0.015299 0 -0.00026125 0 -0.00045283 0 0.062738
0.60156 -0.00010495 -0.0012269 0.00047755 0.013856 -0.0057519 0.013045 0.0041334 0.0055485 0.00040846 0.00025832 0.0034376 0.015591 -0.0021623 0.0017528 0.0017131 -0.0010402 0.0007653 -0.00029351 -0.0045516 -0.0021713 -0.0087286 0 -0.015438 0 -0.00054411 0 -0.00083909 0 -0.0064024
0.60547 -0.0016857 -0.0021678 0.0011032 0.013058 -0.0065994 0.0081536 0.0074728 0.0094128 0.0093434 0.0052287 0.011616 0.025986 -0.00073111 0.0047139 0.00016391 -0.0011493 -0.00075248 0.0019837 -0.0038471 0.00032724 -0.0061463 0 -0.015801 0 -0.00025876 0 -0.00090373 0 -0.065048
0.60938 -0.0027289 -0.0031701 0.00023067 0.0082811 -0.0061989 0.0019435 0.0078381 0.008057 0.011377 0.0079607 0.01564 0.0487 3.7338e-05 0.0065354 -0.0021146 -0.00095996 -0.0022225 0.0048362 -0.0021827 0.0012394 -0.0028703 0 -0.016082 0 0.00010049 0 -0.00058467 0 -0.080715
0.61328 -0.0027939 -0.0037686 -0.0022423 0.0012558 -0.0049911 -0.003248 0.0050222 0.0021184 0.0058728 0.0068565 0.011677 0.069235 -0.00019657 0.0055766 -0.0043357 -7.1021e-05 -0.002647 0.0056073 -0.00057128 -0.0004354 -0.0023953 0 -0.015913 0 6.4012e-05 0 -4.2502e-05 0 -0.039356
0.61719 -0.0019543 -0.0035831 -0.0052591 -0.0056678 -0.0036245 -0.0061356 -0.00023897 -0.0054046 -0.0034783 0.0018892 5.148e-05 0.074288 -0.00097508 0.0019191 -0.005231 0.00057186 -0.0015597 0.0034229 -0.00016597 -0.0032815 -0.0050362 0 -0.01525 0 -0.00039335 0 0.00040633 0 0.044409
0.62109 -0.00079081 -0.0026427 -0.0068957 -0.010183 -0.0022686 -0.0066415 -0.0063809 -0.011045 -0.011223 -0.0051217 -0.014089 0.063709 -0.0012364 -0.0022053 -0.0040101 -0.00044519 0.00063851 0.00024639 -0.0010838 -0.0050488 -0.0075352 0 -0.014498 0 -0.00087915 0 0.00044863 0 0.13215
0.625 4.0076e-05 -0.0014228 -0.0056448 -0.010903 -0.00058755 -0.0056097 -0.011228 -0.012767 -0.013489 -0.011134 -0.023349 0.051655 -0.00032681 -0.0039612 -0.0011845 -0.0034428 0.00291 -0.00094819 -0.0022657 -0.0049539 -0.0062417 0 -0.014222 0 -0.00098208 0 -4.286e-05 0 0.18041
0.62891 0.00032928 -0.00052023 -0.0017531 -0.0081017 0.0016255 -0.004289 -0.012708 -0.010682 -0.009837 -0.013359 -0.022415 0.053822 0.0010973 -0.0022309 0.0016489 -0.0069456 0.0041764 0.00088908 -0.0025492 -0.0042434 -0.0008066 0 -0.014669 0 -0.00063457 0 -0.00090968 0 0.16366
0.63281 0.00043714 -0.00023073 0.002642 -0.0036997 0.0038797 -0.0036943 -0.010037 -0.006393 -0.0027709 -0.01087 -0.011289 0.071409 0.0013973 0.0013987 0.0030642 -0.0086501 0.003878 0.003763 -0.0018575 -0.0044889 0.0052124 0 -0.015533 0 -0.0001149 0 -0.0017719 0 0.088468
0.63672 0.00086527 -0.00038556 0.0049146 -0.00019608 0.0051534 -0.0040632 -0.004571 -0.0017702 0.0042267 -0.0052648 0.0046681 0.087459 -0.00050017 0.0039602 0.0030086 -0.0072935 0.0022021 0.0044785 -0.0012336 -0.0055587 0.0074598 0 -0.016178 0 0.00025683 0 -0.002239 0 -0.0097911
0.64063 0.0016793 -0.00055981 0.003869 0.00083653 0.0046897 -0.0047503 0.00067387 0.0019318 0.008535 0.00028588 0.017833 0.080867 -0.0037622 0.0035721 0.0027522 -0.0037324 -6.9269e-05 0.0016871 -0.0016154 -0.0055803 0.0046656 0 -0.016144 0 0.00039561 0 -0.0021403 0 -0.086137
0.64453 0.0023684 -0.00043425 0.00061179 -0.00039426 0.0026544 -0.0047183 0.0028863 0.0042297 0.009172 0.0030742 0.02251 0.046429 -0.0060423 0.00082158 0.0035292 -0.00022877 -0.0019639 -0.0028032 -0.002606 -0.0030579 -0.00033163 0 -0.015518 0 0.00044575 0 -0.0016147 0 -0.11014
0.64844 0.0023231 5.3009e-06 -0.0023365 -0.0023321 3.1105e-05 -0.0033148 0.001472 0.0051126 0.0066325 0.0025595 0.017718 0.0021465 -0.0055356 -0.0020968 0.0051616 0.00141 -0.0027881 -0.0056806 -0.0026232 0.001095 -0.0032614 0 -0.014854 0 0.0005529 0 -0.00099214 0 -0.080973
0.65234 0.0014881 0.00055023 -0.0029156 -0.0033324 -0.0021056 -0.00071148 -0.0014535 0.004743 0.0024033 0.00048335 0.0071851 -0.02431 -0.0028131 -0.0035123 0.0060923 0.001144 -0.0024597 -0.005107 -0.00045964 0.0039325 -0.0021587 0 -0.014722 0 0.00068553 0 -0.00055328 0 -0.025065
0.65625 0.00054087 0.0009873 -0.00085164 -0.0026351 -0.0032291 0.0023594 -0.0026736 0.0033879 -0.0015308 -0.00062767 -0.0030974 -0.018699 -0.00047498 -0.0036004 0.0049203 0.00034771 -0.0015344 -0.0021811 0.0032434 0.0031603 0.0012893 0 -0.015266 0 0.00068654 0 -0.00034872 0 0.021194
0.66016 0.00037246 0.0012329 0.002487 -0.00036021 -0.0033947 0.0052776 -0.00040895 0.0015102 -0.0033125 0.00064342 -0.0081758 0.007942 -0.00068448 -0.0037573 0.0019779 0.00028461 -0.00086518 0.00037446 0.0062118 -0.00046062 0.0037559 0 -0.016117 0 0.00047103 0 -0.00021572 0 0.032444
0.66406 0.0013204 0.001311 0.0053059 0.0030945 -0.0028385 0.0079069 0.0042473 -0.00016532 -0.0020354 0.0037333 -0.0064959 0.029609 -0.0028712 -0.0048509 -0.00068483 0.00095332 -0.0010586 0.00085224 0.0064787 -0.0035052 0.0034314 0 -0.016718 0 0.00014054 0 2.9797e-05 0 0.0065953
0.66797 0.0028544 0.0012747 0.0065076 0.007318 -0.0017112 0.010263 0.008175 -0.00076592 0.001631 0.0067234 -0.00024646 0.028233 -0.0040061 -0.0061893 -0.0010444 0.0013515 -0.0020806 -8.1039e-05 0.0042979 -0.0029298 0.0013037 0 -0.016758 0 -0.00010421 0 0.00039099 0 -0.037543
0.67188 0.0040056 0.0011848 0.0059555 0.011437 -0.00021448 0.011848 0.0086552 0.00037371 0.0056304 0.0077535 0.0062716 0.0081175 -0.0014811 -0.0061911 0.0010256 0.00071048 -0.0033125 -0.00047228 0.0021039 0.0010316 -0.00032224 0 -0.016374 0 -0.0001457 0 0.00065148 0 -0.073778
0.67578 0.0041496 0.0011379 0.0040944 0.013652 0.0011773 0.011479 0.0054152 0.0032012 0.0076655 0.0061135 0.0092037 -0.010799 0.0040313 -0.0039944 0.0035867 -0.00068101 -0.0040339 0.00069626 0.0023476 0.0049063 -0.00022967 0 -0.015995 0 -3.1323e-05 0 0.00053867 0 -0.083841
0.67969 0.003453 0.0012505 0.0016229 0.011796 0.00189 0.0080506 0.00071445 0.0065958 0.0066274 0.0024449 0.0071768 -0.013331 0.0086122 -0.0003716 0.0043987 -0.0019005 -0.0039529 0.0024794 0.0051228 0.0050175 0.00082388 0 -0.015981 0 0.00011463 0 -4.2141e-05 0 -0.06581
0.68359 0.0026306 0.0015629 -0.00050564 0.0049904 0.0017938 0.0017235 -0.0024633 0.0086167 0.0032726 -0.0017359 0.0017435 -0.0030949 0.0082904 0.0028858 0.0029625 -0.0024951 -0.0033527 0.0030927 0.0078625 0.00075761 0.0013274 0 -0.016367 0 0.00023131 0 -0.00089568 0 -0.032475
0.6875 0.0022935 0.001952 -0.0011541 -0.0048956 0.0015267 -0.0055358 -0.0025807 0.0075308 -0.0003668 -0.0046968 -0.003842 0.0027906 0.0026021 0.0044316 0.00089967 -0.0029542 -0.0027612 0.0018912 0.0075412 -0.0048695 0.00073752 0 -0.016861 0 0.00035694 0 -0.0016429 0 -0.0025107
0.69141 0.0024883 0.0021699 0.00041612 -0.013573 0.0020728 -0.010746 -0.00041905 0.0031466 -0.0023541 -0.0051017 -0.0066107 -0.0077857 -0.0047926 0.0042876 0.00033212 -0.0039583 -0.0024759 9.0136e-05 0.0034504 -0.0078474 -0.00017512 0 -0.017083 0 0.00053846 0 -0.0019674 0 0.0096204
0.69531 0.0027856 0.0020072 0.0037251 -0.016739 0.0038203 -0.011629 0.0018461 -0.0025596 -0.0019484 -0.0025871 -0.0053829 -0.028822 -0.0091052 0.0035186 0.0018488 -0.0052313 -0.0023896 -0.00050943 -0.0020126 -0.0064653 -0.00051929 0 -0.016828 0 0.0007396 0 -0.0018145 0 -0.00013217
0.69922 0.0027431 0.0014512 0.0069071 -0.01295 0.0059775 -0.0080405 0.0024592 -0.0063197 0.00026958 0.001839 -0.00105 -0.041179 -0.0083483 0.0031802 0.003984 -0.0053878 -0.0022379 0.00056553 -0.0053217 -0.0024429 -0.00048091 0 -0.016203 0 0.00086339 0 -0.0014014 0 -0.025132
0.70313 0.002269 0.00069561 0.0077493 -0.0046974 0.007023 -0.0020567 0.0013289 -0.0056711 0.0030577 0.0059916 0.0042098 -0.030373 -0.0046777 0.0035637 0.0046049 -0.0031923 -0.0019597 0.0019046 -0.0047889 0.00088852 -0.0011175 0 -0.01554 0 0.000862 0 -0.0010435 0 -0.052463
0.70703 0.0015857 -1.5364e-06 0.0053507 0.0032724 0.005907 0.0033063 -0.00016556 -0.00085452 0.0052073 0.0075504 0.0080688 0.00011301 -0.0020643 0.0042238 0.0027866 0.00093171 -0.0017647 0.0016024 -0.0018386 0.0014708 -0.0030137 0 -0.015182 0 0.00079971 0 -0.00094164 0 -0.068919
0.71094 0.00091294 -0.00049062 0.00099842 0.0071196 0.0029399 0.00581 -0.00051287 0.0050387 0.0057664 0.0055033 0.0089272 0.032192 -0.0026011 0.00445 -0.00056431 0.0047924 -0.0018388 -0.00081005 0.00049898 -9.6571e-05 -0.0053616 0 -0.015262 0 0.00078736 0 -0.00108 0 -0.065649
0.71484 0.00023223 -0.00080669 -0.0026805 0.006108 -0.00047154 0.0050212 0.00057935 0.008014 0.0039892 0.00095816 0.0063824 0.04895 -0.0048666 0.0036433 -0.0037015 0.0061251 -0.0020349 -0.0038305 0.00038519 -0.0015815 -0.0065458 0 -0.015617 0 0.00085644 0 -0.001284 0 -0.04026
0.71875 -0.00063756 -0.0011267 -0.0037499 0.0023299 -0.0030099 0.0021604 0.0019082 0.0058978 -0.00044422 -0.0034549 0.0013906 0.047378 -0.0056625 0.0014935 -0.0054572 0.0046524 -0.0019373 -0.0053699 -0.0013481 -0.0012627 -0.0056426 0 -0.015891 0 0.00091506 0 -0.0013643 0 0.00303
0.72266 -0.0017631 -0.0016677 -0.0024901 -0.0014286 -0.0044489 -0.00088573 0.0018057 -0.0001753 -0.0068043 -0.0053092 -0.0039315 0.036999 -0.0032538 -0.001806 -0.0057437 0.0024894 -0.001287 -0.0046811 -0.0022955 0.00080581 -0.0032551 0 -0.015792 0 0.00084102 0 -0.0012359 0 0.054099
0.72656 -0.0029216 -0.0025765 -0.0010679 -0.0036678 -0.0055554 -0.002642 -0.00033888 -0.0066052 -0.012897 -0.0039838 -0.0070844 0.027878 0.00099081 -0.0053122 -0.0050028 0.0022917 -0.00033271 -0.0029586 -0.00094538 0.0032432 -0.00085066 0 -0.015328 0 0.00061528 0 -0.00094877 0 0.098606
0.73047 -0.0037205 -0.0038212 -0.0016 -0.00449 -0.0070545 -0.0026374 -0.0033434 -0.0098045 -0.015676 -0.0009425 -0.006493 0.021185 0.0039321 -0.0075013 -0.0035823 0.0047068 0.00030578 -0.002085 0.0018902 0.0046919 0.00061482 0 -0.014833 0 0.00035264 0 -0.00064872 0 0.12197
0.73438 -0.0039117 -0.0051114 -0.0042839 -0.0044967 -0.0087189 -0.0013768 -0.0050304 -0.0084544 -0.012986 0.0014377 -0.0026726 0.011185 0.003501 -0.0071617 -0.0018159 0.0075154 0.00019344 -0.0027874 0.0039583 0.0047177 0.0013101 0 -0.014741 0 0.00019685 0 -0.00051181 0 0.11607
0.73828 -0.003616 -0.0059378 -0.0072094 -0.0037657 -0.0094814 0.00011076 -0.0040642 -0.0040439 -0.0053975 0.0014854 0.001718 -0.0052046 0.00036623 -0.0045115 -0.00045212 0.0074319 -0.00047188 -0.0039574 0.0037622 0.0037033 0.0018422 0 -0.015235 0 0.0001922 0 -0.00067727 0 0.085804
0.74219 -0.0032421 -0.0058019 -0.0079779 -0.0020358 -0.0084364 0.00084488 -0.0013353 0.00038816 0.0033667 -0.00089965 0.0033343 -0.022779 -0.0028889 -0.0014305 -0.00047753 0.0031012 -0.0009848 -0.003694 0.0018898 0.0022342 0.0022131 0 -0.016068 0 0.00026392 0 -0.0011801 0 0.05008
0.74609 -0.0031473 -0.0045546 -0.0056985 0.00025614 -0.00573 0.0003262 0.0004404 0.0021816 0.0081913 -0.0045375 0.00034473 -0.032766 -0.0040286 -0.00020268 -0.0021401 -0.0033667 -0.00074728 -0.0010122 0.00026006 0.00072511 0.0017181 0 -0.016705 0 0.00031672 0 -0.0019019 0 0.03319
0.75 -0.0033123 -0.0025928 -0.0016868 0.001461 -0.0024946 -0.0013277 -0.0011467 0.00040583 0.005681 -0.0078645 -0.006173 -0.032575 -0.0027329 -0.0015814 -0.0042062 -0.0077841 0.00020482 0.003328 0.00014914 -0.00054509 -6.4228e-05 0 -0.016725 0 0.00033322 0 -0.0025876 0 0.049443
0.75391 -0.0033127 -0.00069125 0.0016188 -0.00036276 5.6386e-05 -0.0035463 -0.0059579 -0.0038905 -0.0033713 -0.0096523 -0.012743 -0.029504 -0.00034721 -0.0039406 -0.0046186 -0.0071169 0.0012654 0.0074575 0.00097267 -0.0013588 -0.0023625 0 -0.016138 0 0.00036321 0 -0.0029601 0 0.090812
0.75781 -0.0026514 0.00047418 0.0025106 -0.0056696 0.0014689 -0.0056112 -0.010918 -0.0083244 -0.013973 -0.0092646 -0.01561 -0.033583 0.0015186 -0.0045679 -0.0023272 -0.0018725 0.0018289 0.0097413 0.00096024 -0.0017114 -0.0035532 0 -0.015356 0 0.00042566 0 -0.0028853 0 0.12817
0.76172 -0.001225 0.00075663 0.0011186 -0.012387 0.00207 -0.0068897 -0.012069 -0.01029 -0.019643 -0.006706 -0.012965 -0.046493 0.0020834 -0.0021944 0.0014268 0.0042991 0.0017854 0.0096426 -0.0010151 -0.0019617 -0.0025537 0 -0.014848 0 0.00044834 0 -0.0024691 0 0.12825
0.76563 0.00044685 0.00055285 -0.00095735 -0.016766 0.0022967 -0.0069063 -0.0075893 -0.0081956 -0.016274 -0.0026975 -0.0057681 -0.058278 0.001456 0.0015383 0.0039067 0.0073685 0.0014576 0.0076165 -0.0042371 -0.0026075 0.00014112 0 -0.014774 0 0.00032739 0 -0.0019873 0 0.07645
0.76953 0.0014693 0.00038116 -0.0019828 -0.015718 0.0021243 -0.0053624 0.00063608 -0.0024106 -0.0047421 0.0013883 0.0031079 -0.0563 0.00011136 0.0032588 0.0033128 0.0057548 0.0010995 0.0044917 -0.0066611 -0.0037472 0.0028777 0 -0.014931 0 5.042e-05 0 -0.0016789 0 -0.010789
0.77344 0.001188 0.00040607 -0.0012621 -0.0089531 0.0012012 -0.0022623 0.0082303 0.0046316 0.0094096 0.0040412 0.010521 -0.038534 -0.0014264 0.0008844 0.00058998 0.0010778 0.00054418 0.0010478 -0.0065831 -0.0047765 0.0042928 0 -0.01503 0 -0.00025377 0 -0.0015633 0 -0.093802
0.77734 -0.00026332 0.00035543 0.00061268 0.00066626 -0.00051318 0.001881 0.011365 0.0095611 0.019052 0.004468 0.014274 -0.018333 -0.0025252 -0.0042132 -0.0012863 -0.0034381 -0.00057611 -0.0020166 -0.0039387 -0.0047577 0.0042935 0 -0.015017 0 -0.00040344 0 -0.0014439 0 -0.13343
0.78125 -0.0019368 -9.8724e-05 0.0023723 0.0088133 -0.0023625 0.006011 0.0092125 0.010004 0.019482 0.0031499 0.013498 -0.015205 -0.0024785 -0.0080436 -3.8818e-05 -0.0053535 -0.0022537 -0.0040584 -0.00021327 -0.0032149 0.0036345 0 -0.015106 0 -0.00030996 0 -0.0011079 0 -0.11434
0.78516 -0.0026667 -0.00088779 0.0029362 0.012213 -0.0033551 0.0088797 0.0040158 0.0060884 0.010979 0.0015066 0.0085799 -0.039072 -0.00094996 -0.0073225 0.0037483 -0.0043351 -0.0038243 -0.0047001 0.0027312 -0.00060547 0.0027406 0 -0.015498 0 -3.9913e-05 0 -0.00055099 0 -0.052293
0.78906 -0.001895 -0.0015013 0.0019738 0.010321 -0.0029853 0.0096583 -0.00093479 0.00034836 -0.0015376 0.00081334 0.0011263 -0.081657 0.0015345 -0.0024022 0.0071516 -0.0017494 -0.0043806 -0.0041092 0.0038034 0.0020118 0.0012446 0 -0.01609 0 0.00025898 0 -1.8827e-05 0 0.018122
0.79297 -0.00010001 -0.0014267 -2.0565e-05 0.0052351 -0.0017201 0.0083643 -0.0035105 -0.0040217 -0.011444 0.0012467 -0.006198 -0.12239 0.0036928 0.0028761 0.0075879 0.00070047 -0.0035647 -0.0029573 0.0030145 0.0037787 -0.0011762 0 -0.016515 0 0.00048118 0 0.00018986 0 0.064924
0.79688 0.0015317 -0.0006517 -0.0020297 0.00016474 -0.00064548 0.0057387 -0.0034728 -0.0052407 -0.014144 0.0018893 -0.010449 -0.14355 0.0043056 0.0043885 0.0049809 0.0020567 -0.0019769 -0.0019834 0.0011002 0.0045079 -0.0037107 0 -0.016492 0 0.00061018 0 -8.6948e-06 0 0.074371
0.80078 0.001968 0.00028705 -0.0030008 -0.0024347 -0.00055099 0.0026795 -0.0016877 -0.0037474 -0.0093787 0.0016633 -0.0098394 -0.14192 0.0030868 0.0012022 0.0013513 0.0022894 -0.00074993 -0.0015517 -0.00097408 0.0044147 -0.0045986 0 -0.016159 0 0.00066238 0 -0.00038488 0 0.052577
0.80469 0.0010716 0.0007886 -0.0023384 -0.0019709 -0.0012536 -0.00025723 0.00090254 -0.0012641 -0.00086798 0.00032148 -0.004964 -0.12824 0.00082801 -0.0037432 -0.0014925 0.0018447 -0.00062909 -0.0016267 -0.0022879 0.0035496 -0.0027724 0 -0.015998 0 0.00061947 0 -0.00056587 0 0.016157
0.80859 -0.00034688 0.00074795 -0.00021189 0.00035168 -0.001751 -0.0028703 0.0035134 0.00083525 0.006303 -0.0013825 0.0013278 -0.11649 -0.001252 -0.0062984 -0.0035251 0.0011589 -0.001391 -0.0021062 -0.0021686 0.0017079 0.00064966 0 -0.016383 0 0.00044465 0 -0.00033447 0 -0.018851
0.8125 -0.0011737 0.00063523 0.0024961 0.0024907 -0.0010683 -0.0049548 0.0051862 0.0023248 0.0087888 -0.0024046 0.0056508 -0.11343 -0.0022778 -0.0046853 -0.0056669 0.00045943 -0.0021284 -0.0030311 -0.00051341 -0.0009914 0.0028299 0 -0.017149 0 0.00016563 0 0.00019722 0 -0.042859
0.81641 -0.00080357 0.00099921 0.0046185 0.0027628 0.00090752 -0.0060871 0.0048764 0.0035654 0.006616 -0.0022639 0.0062601 -0.11642 -0.0019596 -0.00082807 -0.0077181 -0.00021239 -0.0021108 -0.0043524 0.0019593 -0.0035574 0.0016 0 -0.017644 0 -8.6539e-05 0 0.00068084 0 -0.052852
0.82031 0.00049761 0.0018747 0.0052985 0.00067017 0.0032655 -0.005889 0.0023186 0.0044694 0.0024741 -0.0012864 0.0039991 -0.11966 -0.00036434 0.0016119 -0.007802 -0.0009168 -0.001403 -0.005531 0.0039502 -0.0044671 -0.0023652 0 -0.017273 0 -0.00015455 0 0.00080027 0 -0.050233
0.82422 0.0018809 0.0026846 0.0044127 -0.0029567 0.0046759 -0.0045094 -0.0012067 0.004269 -0.00059204 -0.00017614 0.0012834 -0.12135 0.0022149 0.00058058 -0.0044253 -0.0017025 -0.00069615 -0.0055735 0.0043769 -0.0028817 -0.0058277 0 -0.016054 0 1.3097e-05 0 0.00048828 0 -0.038997
0.82813 0.0025406 0.0027517 0.002594 -0.0064603 0.0042883 -0.0027183 -0.0033746 0.0023738 -0.001326 0.00053004 4.2231e-05 -0.12517 0.0050314 -0.0026743 0.00093209 -0.0024639 -0.00058086 -0.0037182 0.0031773 0.00033564 -0.0057243 0 -0.014675 0 0.00031255 0 -6.4996e-05 0 -0.024224
0.83203 0.0021827 0.0019362 0.00087413 -0.008198 0.0022837 -0.0013533 -0.0025793 -0.0006728 -0.00075817 0.00063172 0.00040316 -0.1354 0.0067487 -0.0049326 0.0039598 -0.0028882 -0.0010043 -0.00022974 0.0013955 0.002948 -0.0019256 0 -0.013958 0 0.00057982 0 -0.00057556 0 -0.010129
0.83594 0.00108 0.00078387 0.00015293 -0.0073108 -0.00026078 -0.00058506 0.00053575 -0.0032981 -0.00090624 0.00011318 0.0011426 -0.15142 0.0060098 -0.0039597 0.00113 -0.0026466 -0.0014121 0.0035109 0.00040351 0.003012 0.002601 0 -0.014204 0 0.00074034 0 -0.00084036 0 0.0014897
0.83984 -0.00017733 4.0768e-05 0.00074211 -0.0040741 -0.0020584 0.00022709 0.0033905 -0.0041019 -0.0028735 -0.00093267 0.001262 -0.16713 0.0025675 -0.00036137 -0.0063694 -0.0017498 -0.0013641 0.0058554 0.00090283 0.00053428 0.0044295 0 -0.014998 0 0.00085959 0 -0.00080449 0 0.010754
0.84375 -0.00098241 1.2176e-06 0.0021738 0.00030511 -0.0023828 0.0018451 0.003609 -0.0029866 -0.0058857 -0.0021516 0.001057 -0.17592 -0.002055 0.0031946 -0.012606 -0.00071247 -0.0009661 0.006006 0.0025454 -0.0024092 0.0026547 0 -0.015636 0 0.0010428 0 -0.00053293 0 0.017217
0.84766 -0.0009245 0.00030849 0.0033963 0.0043104 -0.0014368 0.0042611 0.0011382 -0.0010717 -0.0079357 -0.0028509 0.0016546 -0.17632 -0.0053057 0.0044556 -0.011645 -0.00023404 -0.00069869 0.0044417 0.0043984 -0.0033304 -0.00055949 0 -0.01575 0 0.0012945 0 -0.0001687 0 0.01807
0.85156 6.3217e-05 0.00037926 0.0033551 0.0068247 -0.00010854 0.0065288 -0.0016588 0.00049429 -0.0073841 -0.0023406 0.0035665 -0.1732 -0.0054425 0.0034109 -0.003097 -0.00058549 -0.00086955 0.0023459 0.0056948 -0.0013855 -0.0022533 0 -0.015555 0 0.0014952 0 9.0119e-05 0 0.0096577
0.85547 0.0016136 1.8977e-05 0.0017184 0.0075475 0.00069021 0.00755 -0.002109 0.0015693 -0.004176 -0.00053532 0.0057992 -0.17338 -0.0029529 0.0019335 0.0068396 -0.0013057 -0.0012847 0.00065763 0.0061685 0.0019613 -0.0014536 0 -0.015522 0 0.0015277 0 4.0957e-05 0 -0.0084096
0.85938 0.003001 -0.00037682 -0.00072887 0.0069087 0.00063473 0.0070429 0.00038227 0.0028314 0.00021673 0.0017861 0.0065087 -0.17975 -0.00018237 0.0018199 0.010363 -0.0016292 -0.0014708 -0.00036603 0.0058582 0.0042372 0.00021806 0 -0.01584 0 0.0014199 0 -0.00041018 0 -0.030621
0.86328 0.0034826 -0.00022491 -0.0024468 0.0055686 0.00011309 0.0056669 0.0038633 0.0046418 0.003904 0.0034605 0.0046439 -0.18914 0.0006457 0.0031906 0.0048626 -0.001329 -0.0011937 -0.0008396 0.0048722 0.0040423 0.00052842 0 -0.016219 0 0.0013425 0 -0.0011382 0 -0.047779
0.86719 0.002779 0.00063703 -0.0021912 0.0038698 -0.00019648 0.0041403 0.0056584 0.0062675 0.0057259 0.0038119 0.0010169 -0.19559 -0.00069815 0.0046672 -0.0046586 -0.0011012 -0.00072042 -0.00076671 0.0035151 0.0020699 -0.00094909 0 -0.016199 0 0.0014449 0 -0.0018182 0 -0.052852
0.87109 0.0013419 0.0017264 -4.9665e-05 0.001661 7.6497e-05 0.0023161 0.0046949 0.0063955 0.0055911 0.0030876 -0.0022579 -0.19586 -0.0023758 0.0049452 -0.009888 -0.0019284 -0.00056027 -4.6902e-05 0.0025313 0.00024433 -0.0024425 0 -0.015644 0 0.0016862 0 -0.0021177 0 -0.045407
0.875 0.00011862 0.0022956 0.0024328 -0.0013502 0.00073576 -0.00065346 0.0021733 0.0044568 0.0040089 0.0020147 -0.003484 -0.19198 -0.00226 0.004105 -0.0064029 -0.0038924 -0.00095676 0.0010703 0.0028432 -0.00011532 -0.0019068 0 -0.014895 0 0.0018349 0 -0.0019354 0 -0.030659
0.87891 -9.1495e-05 0.0019684 0.0033278 -0.0049872 0.0013042 -0.0050307 0.0001337 0.0013622 0.0015034 0.00095296 -0.0027043 -0.18868 8.4119e-05 0.0033932 0.0027197 -0.0056433 -0.001639 0.0017736 0.0046602 0.00063207 0.00081039 0 -0.014438 0 0.0016533 0 -0.0014765 0 -0.014468
0.88281 0.00079064 0.0010568 0.0018683 -0.0082778 0.0015506 -0.0093686 -0.00049638 -0.0011792 -0.001481 -0.00040565 -0.0014488 -0.18841 0.0030057 0.0037891 0.0099675 -0.0053007 -0.0020555 0.001205 0.0067473 0.0010669 0.0037969 0 -0.014433 0 0.0011061 0 -0.0010788 0 0.00041664
0.88672 0.0020831 0.00028337 -0.00081258 -0.0097981 0.0017171 -0.010951 -0.00043741 -0.0021067 -0.004254 -0.002393 -0.0011924 -0.18899 0.0042268 0.0048583 0.010054 -0.002188 -0.001839 -0.00068784 0.0068917 0.00031024 0.0050062 0 -0.014593 0 0.00041143 0 -0.00093352 0 0.013236
0.89063 0.0028634 0.00016643 -0.0024863 -0.0085508 0.0021944 -0.0078153 -0.0008317 -0.0017631 -0.0057346 -0.0044447 -0.0019614 -0.18641 0.0027412 0.0050772 0.0040536 0.0022078 -0.0010701 -0.002896 0.0036356 -0.0010044 0.0042407 0 -0.014526 0 -0.00010201 0 -0.00095581 0 0.021269
0.89453 0.0026104 0.00059931 -0.001631 -0.0047531 0.0029626 -0.00072296 -0.0017199 -0.0012342 -0.0049178 -0.0050187 -0.0023312 -0.18 -0.00051695 0.0033428 -0.0023593 0.0051715 -0.00016451 -0.0041265 -0.0020565 -0.0013557 0.0031544 0 -0.014193 0 -0.00020545 0 -0.00092397 0 0.018633
0.89844 0.0014681 0.00096331 0.0012419 0.00011231 0.0033978 0.0068075 -0.0018851 -0.0010438 -0.0016901 -0.0027216 -0.0007639 -0.1747 -0.0036258 0.00019602 -0.0042997 0.0049934 0.00042597 -0.0039538 -0.0069004 4.7176e-05 0.0033499 0 -0.013975 0 0.00011138 0 -0.00074323 0 0.00070248
0.90234 7.954e-06 0.0006533 0.0038989 0.0041102 0.0027379 0.010759 -0.00020723 -0.00063301 0.0027576 0.002243 0.0029338 -0.17731 -0.0051827 -0.0024716 -0.001456 0.0025271 0.00041359 -0.0031767 -0.0075452 0.0022485 0.0046053 0 -0.014284 0 0.00066774 0 -0.00056255 0 -0.029433
0.90625 -0.0011974 -0.00042064 0.004135 0.005989 0.00084747 0.009488 0.0029272 0.00082673 0.0064333 0.0076966 0.0072634 -0.1898 -0.0050343 -0.003025 0.0027844 0.00051097 -0.00029259 -0.0029363 -0.0033499 0.0032163 0.0050861 0 -0.015093 0 0.0012047 0 -0.00061865 0 -0.059383
0.91016 -0.0018059 -0.0017339 0.0015341 0.0058387 -0.0014373 0.0048839 0.0056557 0.0032078 0.0076973 0.010724 0.0099985 -0.20615 -0.0038767 -0.0015373 0.0051632 0.0010927 -0.0015762 -0.0034414 0.0027307 0.0017076 0.0033093 0 -0.015879 0 0.001499 0 -0.00096264 0 -0.073899
0.91406 -0.0016706 -0.0024938 -0.0022101 0.0048308 -0.0027843 0.00086593 0.0061243 0.0051872 0.0062186 0.0096416 0.0096042 -0.2165 -0.0024394 0.00027411 0.0051948 0.0037746 -0.0030395 -0.003636 0.0061844 -0.0013516 -0.00016292 0 -0.016075 0 0.0014427 0 -0.0013556 0 -0.065022
0.91797 -0.00076921 -0.0021568 -0.0046323 0.0042854 -0.0023295 0.00043681 0.0040091 0.0053484 0.0030407 0.0051438 0.0060656 -0.21571 -0.0010796 0.00059079 0.0044339 0.0057731 -0.0040087 -0.0022442 0.0044247 -0.0033515 -0.0030214 0 -0.015597 0 0.0010892 0 -0.0014577 0 -0.03771
0.92188 0.00070904 -0.00076285 -0.0043419 0.0047643 -0.00032689 0.0036175 0.00069465 0.0035338 -0.00019451 -0.00024102 0.00075009 -0.20828 0.00010073 -0.00090765 0.0039787 0.0046104 -0.00382 0.000798 -0.0011545 -0.0021294 -0.0031962 0 -0.014945 0 0.00064136 0 -0.0011381 0 -0.0064516
0.92578 0.0022332 0.0011008 -0.0018902 0.0057884 0.0020662 0.0077221 -0.0019242 0.0010506 -0.0021923 -0.0038384 -0.0043226 -0.2048 0.0010834 -0.0028704 0.0033526 0.00059243 -0.0023161 0.0039802 -0.0063362 0.001988 -0.00059898 0 -0.014761 0 0.00034761 0 -0.00060397 0 0.014002
0.92969 0.0030546 0.0026417 0.00090283 0.0062712 0.0036697 0.0094999 -0.0028243 -0.00049193 -0.0024722 -0.0043406 -0.0072565 -0.2124 0.002 -0.0036701 0.0018127 -0.0032172 -0.00014685 0.005354 -0.0075109 0.0060575 0.0029563 0 -0.015255 0 0.00033003 0 -0.00021975 0 0.016437
0.93359 0.0026616 0.0032765 0.0024305 0.0052922 0.0040686 0.0073635 -0.0022785 -0.00053405 -0.001255 -0.0022144 -0.0068985 -0.22807 0.0031725 -0.0030096 8.6391e-05 -0.0036641 0.0015118 0.0041093 -0.0044857 0.0066259 0.0053788 0 -0.016033 0 0.00046693 0 -0.00019488 0 0.0028558
0.9375 0.0012312 0.00288 0.002325 0.0026974 0.0036788 0.0021734 -0.0012538 0.00022321 0.00085394 0.00091435 -0.0033485 -0.24128 0.0047734 -0.0021679 4.1524e-05 -0.00043044 0.0017418 0.0011179 -0.00034203 0.0025006 0.0058073 0 -0.016463 0 0.00046041 0 -0.00044341 0 -0.018627
0.94141 -0.00039227 0.0017598 0.0013439 -0.00078239 0.0031372 -0.0036291 -0.00059616 0.00083189 0.0030457 0.0031987 0.0017669 -0.24376 0.0063058 -0.0026149 0.0023635 0.0035304 0.00057879 -0.0019454 0.0014 -0.0040635 0.0047268 0 -0.016235 0 8.1151e-05 0 -0.00073415 0 -0.03747
0.94531 -0.0012902 0.00041955 0.000471 -0.0039095 0.0026428 -0.0076195 -0.00069338 0.0011374 0.0043958 0.0033029 0.0056973 -0.23724 0.0066028 -0.0043444 0.0049409 0.0045753 -0.00099241 -0.0038804 -0.00023805 -0.00884 0.0029951 0 -0.015585 0 -0.00059891 0 -0.00094987 0 -0.043186
0.94922 -0.0011781 -0.00072063 0.00013101 -0.0055929 0.0018563 -0.0086187 -0.0015719 0.0016962 0.0041203 0.00086371 0.0058986 -0.23149 0.0047089 -0.005639 0.0042498 0.0016697 -0.0017938 -0.0043733 -0.0031079 -0.0087126 0.0010755 0 -0.015028 0 -0.0012085 0 -0.0011702 0 -0.028353
0.95313 -0.00060039 -0.0014844 9.8403e-05 -0.0054738 0.00039991 -0.0070188 -0.002982 0.0027294 0.0020233 -0.0032686 0.0017519 -0.23456 0.0010241 -0.0046587 -0.0011665 -0.0026465 -0.0013512 -0.0034155 -0.0040687 -0.003964 -0.00078322 0 -0.014891 0 -0.0013492 0 -0.0014956 0 0.0066725
0.95703 -0.00041553 -0.0019268 -4.7102e-05 -0.0040998 -0.0015583 -0.0042883 -0.0043378 0.0033986 -0.0012277 -0.0072142 -0.0045823 -0.24485 -0.0024723 -0.0014343 -0.008573 -0.0045814 -0.00018762 -0.00079009 -0.0018017 0.0020373 -0.0019775 0 -0.015092 0 -0.00091909 0 -0.0018224 0 0.05042
0.96094 -0.0010331 -0.0022134 -0.00048751 -0.0025247 -0.0032238 -0.002021 -0.0048406 0.0023833 -0.0043908 -0.0089153 -0.0091819 -0.25324 -0.0034553 0.0017101 -0.012748 -0.0026079 0.00070239 0.0034691 0.0021622 0.0054746 -0.0016396 0 -0.015331 0 -0.00020021 0 -0.00185 0 0.083666
0.96484 -0.0020953 -0.0024942 -0.0011333 -0.0015379 -0.0037259 -0.00098376 -0.0040017 -0.000691 -0.0064106 -0.007397 -0.0089207 -0.25342 -0.0010939 0.0019474 -0.010282 0.001072 0.00069678 0.008113 0.004918 0.0048939 0.00045075 0 -0.015443 0 0.00037596 0 -0.0013583 0 0.090506
0.96875 -0.0028702 -0.0028334 -0.0018792 -0.0010706 -0.0028656 -0.00066771 -0.002185 -0.0044561 -0.0070445 -0.0035617 -0.0038223 -0.25008 0.0031055 -0.0014931 -0.0025483 0.0025088 -2.4264e-05 0.010643 0.0046613 0.0019564 0.0031646 0 -0.015535 0 0.00057436 0 -0.00049191 0 0.070102
0.97266 -0.0029431 -0.0031855 -0.0027732 -0.0003014 -0.0014257 0.0002657 -0.0005061 -0.0066094 -0.0067831 0.00027387 0.0027058 -0.25595 0.0063159 -0.0063148 0.0054295 -0.0003439 -0.00076791 0.0089199 0.0019589 -0.00032614 0.0045914 0 -0.015802 0 0.00050132 0 0.00026182 0 0.038831
0.97656 -0.0025385 -0.0034001 -0.0038842 0.0015179 -0.00071668 0.0027732 3.4799e-05 -0.0057253 -0.0061516 0.0019468 0.006188 -0.27953 0.0064863 -0.0087698 0.0091305 -0.0056446 -0.00098573 0.0032523 -0.0010874 -0.00023033 0.0036312 0 -0.016239 0 0.00043519 0 0.00043173 0 0.019026
0.98047 -0.002198 -0.0032681 -0.0050184 0.0041527 -0.0016148 0.0062879 -0.00057095 -0.0024397 -0.0051174 0.00094327 0.0043204 -0.31508 0.0037698 -0.0066526 0.0078628 -0.0091724 -0.00068095 -0.0031611 -0.0027473 0.0014363 0.0011055 0 -0.016583 0 0.00053214 0 -4.5816e-05 0 0.022198
0.98438 -0.0021901 -0.002631 -0.0056145 0.0062295 -0.0037722 0.0087037 -0.0013826 0.0010655 -0.0032521 -0.0013942 -0.0013612 -0.34512 0.00015344 -0.0011287 0.004453 -0.0079877 -0.00027151 -0.0063518 -0.0028241 0.0024065 -0.0008592 0 -0.016547 0 0.00070239 0 -0.00076245 0 0.040498
0.98828 -0.0022556 -0.0015092 -0.0050003 0.0061221 -0.0056388 0.0078103 -0.0015184 0.0027706 -0.00050621 -0.0030726 -0.0067127 -0.35423 -0.0022292 0.0041908 0.0020918 -0.0029839 -0.0001487 -0.0046832 -0.002215 0.0011843 -0.0007524 0 -0.016109 0 0.000759 0 -0.0011695 0 0.053779
0.99219 -0.0019134 -0.00014283 -0.0028723 0.0032636 -0.00541 0.0032279 -0.0011048 0.0021929 0.0022665 -0.0029618 -0.0081129 -0.34187 -0.0025739 0.0061246 0.0016348 0.0018825 -0.00038825 -0.00012792 -0.0016294 -0.0016419 0.00091873 0 -0.015564 0 0.00065463 0 -0.0010164 0 0.046114
0.99609 -0.0009705 0.0011342 0.00035895 -0.0012015 -0.0023299 -0.0027849 -0.001094 0.00036858 0.0037566 -0.0013364 -0.0049779 -0.32227 -0.0015581 0.0042784 0.0017201 0.0029087 -0.00081901 0.0035923 -0.0009173 -0.0040806 0.0021773 0 -0.015279 0 0.00054099 0 -0.00051996 0 0.017444
1 0.00029781 0.0021146 0.0036581 -0.0050378 0.0025816 -0.0065729 -0.0020466 -0.0012453 0.0033637 0.00081138 0.00026042 -0.31173 -0.00037784 0.00096368 0.00096466 -0.00043753 -0.0012618 0.0043529 0.00035698 -0.0045866 0.0015974 0 -0.015397 0 0.00059063 0 -0.00014338 0 -0.018966
1.0039 0.0014449 0.0028392 0.0058973 -0.0063856 0.0070073 -0.005628 -0.0031781 -0.0017863 0.0019647 0.0027808 0.0044402 -0.31495 0.0002485 -0.001031 -0.00043023 -0.005405 -0.0016365 0.0032834 0.0018594 -0.0032649 -0.00020375 0 -0.015747 0 0.00078785 0 -0.00020997 0 -0.049251
1.0078 0.0022667 0.0034849 0.0065155 -0.0049356 0.0088016 -0.00049524 -0.002847 -0.0011571 0.0013683 0.0044557 0.0061128 -0.32311 0.00032006 -0.00069578 -0.0012773 -0.0084622 -0.0018714 0.0031474 0.0022696 -0.0014174 -0.0011463 0 -0.016036 0 0.00093348 0 -0.0006858 0 -0.069115
1.0117 0.002883 0.0041068 0.0058464 -0.0019383 0.0074354 0.0055153 -0.00020011 0.00038805 0.0027307 0.0057942 0.0061273 -0.32491 0.00016644 0.00084764 -0.0011898 -0.0080312 -0.0018147 0.005114 0.000374 -0.0001245 0.00016713 0 -0.016109 0 0.0008725 0 -0.0012726 0 -0.082643
1.0156 0.0034409 0.0045051 0.0048423 0.00084724 0.0043237 0.0086441 0.0036429 0.0025018 0.005317 0.0063648 0.0061802 -0.31913 5.9042e-05 0.0019193 -0.0012948 -0.0051851 -0.001337 0.0072663 -0.0034707 0.00057761 0.0028672 0 -0.016031 0 0.00069575 0 -0.0016703 0 -0.093197
1.0195 0.0038242 0.0043952 0.0043526 0.0023528 0.0017541 0.0072751 0.0062176 0.0045984 0.0068697 0.0056638 0.0069744 -0.31629 0.00013838 0.0020475 -0.0029694 -0.0021181 -0.00054361 0.0064962 -0.0070075 0.0011641 0.0044411 0 -0.015963 0 0.00067417 0 -0.0017654 0 -0.097549
1.0234 0.0037392 0.0037505 0.0044906 0.0026776 0.0012348 0.0029162 0.005776 0.005782 0.0054874 0.0039274 0.0077737 -0.32771 0.00044625 0.0022059 -0.0060068 -0.00014791 0.0001753 0.0019547 -0.007492 0.0015358 0.0030573 0 -0.01597 0 0.0009626 0 -0.0016332 0 -0.090092
1.0273 0.003096 0.0029514 0.0046063 0.0026913 0.0025523 -0.00099129 0.0029102 0.0053348 0.0014945 0.0024105 0.0075872 -0.35261 0.00081826 0.0034401 -0.008301 0.00091984 0.0003921 -0.0035222 -0.0038647 0.00081376 -0.00062256 0 -0.01597 0 0.0013741 0 -0.0014265 0 -0.072339
1.0313 0.0022363 0.0025062 0.003911 0.0032774 0.004215 -0.0014081 0.00016827 0.0034979 -0.0023677 0.0025431 0.0065595 -0.3762 0.00080812 0.0054081 -0.0075228 0.0018501 -4.3287e-06 -0.005714 0.0021241 -0.001567 -0.0039253 0 -0.01584 0 0.0014859 0 -0.0012819 0 -0.056372
1.0352 0.0016903 0.0025388 0.0022253 0.0047885 0.0047797 0.0024462 -4.8457e-05 0.0016693 -0.0027752 0.0045896 0.0060072 -0.38118 -9.9439e-06 0.0063837 -0.0031761 0.0027912 -0.00070221 -0.002999 0.0069057 -0.0046416 -0.0045378 0 -0.015563 0 0.0010169 0 -0.0012834 0 -0.056488
1.0391 0.0016623 0.0025454 0.00017218 0.0068862 0.0038671 0.0087225 0.0025694 0.0015 0.0016496 0.0071258 0.0069986 -0.36264 -0.0014629 0.0047807 0.0029 0.0031629 -0.0012481 0.0018826 0.0075473 -0.0061538 -0.0025553 0 -0.015262 0 0.00012836 0 -0.0014389 0 -0.075478
1.043 0.0017848 0.0017608 -0.0013761 0.0086387 0.0020907 0.014003 0.0061008 0.0034561 0.0090293 0.0079832 0.0089303 -0.33297 -0.0025832 0.00075361 0.0078847 0.0025783 -0.0014632 0.0041742 0.0037912 -0.0044392 -0.00029684 0 -0.015111 0 -0.00065061 0 -0.0016487 0 -0.098436
1.0469 0.001453 -9.6214e-05 -0.0020799 0.0088095 0.00021277 0.01507 0.0079685 0.0061091 0.015117 0.0059141 0.0096297 -0.31251 -0.0022877 -0.0036475 0.0097701 0.0015862 -0.0015781 0.0014449 -0.0018802 -0.00029445 -9.2556e-05 0 -0.015203 0 -0.00083069 0 -0.0017195 0 -0.10101
1.0508 0.00045634 -0.0023634 -0.0023679 0.0064222 -0.0014763 0.01055 0.0066757 0.0069405 0.015742 0.0015047 0.0070449 -0.31394 -0.00048032 -0.0059414 0.0081361 0.0012605 -0.0019245 -0.0042168 -0.0061222 0.0031688 -0.002122 0 -0.01551 0 -0.00034606 0 -0.0014784 0 -0.066334
1.0547 -0.00072249 -0.0037715 -0.0028714 0.0015026 -0.0029604 0.0017822 0.0023657 0.0041649 0.0092195 -0.0034107 0.0010359 -0.33353 0.0015832 -0.0050277 0.0038143 0.0020094 -0.0024723 -0.0082698 -0.0070082 0.0029355 -0.0042837 0 -0.015908 0 0.00041679 0 -0.00092806 0 0.0024886
1.0586 -0.0012834 -0.003398 -0.003626 -0.0045011 -0.0038885 -0.0075943 -0.0037191 -0.0018124 -0.0026195 -0.0071602 -0.0063131 -0.35528 0.0023223 -0.0018614 -0.0016331 0.0029375 -0.002693 -0.0080221 -0.0049892 -0.0012379 -0.0041531 0 -0.016247 0 0.00094939 0 -0.00029924 0 0.083074
1.0625 -0.00084406 -0.0014595 -0.0039027 -0.0092075 -0.0034727 -0.013363 -0.0098354 -0.0083971 -0.015117 -0.0091085 -0.012042 -0.36353 0.0014564 0.0014121 -0.0061143 0.0026229 -0.0019646 -0.0049742 -0.0020138 -0.0063884 -0.0011985 0 -0.016397 0 0.0010037 0 8.3257e-05 0 0.14534
1.0664 0.00015795 0.00076901 -0.0029294 -0.010666 -0.0012287 -0.01306 -0.013841 -0.012223 -0.022726 -0.0093515 -0.014043 -0.35339 0.00054426 0.0029828 -0.0074308 0.0007046 -0.0002249 -0.0029879 0.00020745 -0.008727 0.002711 0 -0.016287 0 0.00071088 0 2.7346e-05 0 0.16478
1.0703 0.00079072 0.0018839 -0.00081772 -0.0086873 0.0021674 -0.0075156 -0.013407 -0.010993 -0.021402 -0.0078899 -0.011786 -0.33212 0.0015925 0.0023446 -0.0044973 -0.0012925 0.0017056 -0.0042062 0.0012819 -0.0067881 0.0048626 0 -0.015935 0 0.000392 0 -0.00040786 0 0.13054
1.0742 0.0003962 0.001367 0.0012948 -0.0049894 0.0049742 -0.00040379 -0.0071667 -0.0046845 -0.010632 -0.0044253 -0.0058992 -0.31265 0.0048532 0.00020445 0.0013153 -0.00089203 0.0024981 -0.0068499 0.0018373 -0.0025183 0.0038763 0 -0.015473 0 0.00028201 0 -0.0010046 0 0.04818
1.0781 -0.0008931 -0.00015342 0.0021421 -0.001901 0.0056222 0.0041069 0.003589 0.0043714 0.0057654 0.00089182 0.0024196 -0.30531 0.008035 -0.0022461 0.0063463 0.0032576 0.0012092 -0.0070858 0.0024141 0.00064071 0.00065964 0 -0.015092 0 0.00040778 0 -0.0015793 0 -0.060045
1.082 -0.0023246 -0.0015559 0.001439 -0.00063455 0.0040242 0.0040301 0.014374 0.012428 0.020798 0.0066401 0.01132 -0.31305 0.00803 -0.0039764 0.0070292 0.0099299 -0.0019266 -0.0030671 0.0027368 0.00081768 -0.0025039 0 -0.014932 0 0.00066248 0 -0.0020673 0 -0.15795
1.0859 -0.0031713 -0.0021637 6.9033e-05 -0.00063857 0.001619 0.00059221 0.019482 0.015906 0.027392 0.010363 0.01797 -0.33137 0.0037831 -0.0043655 0.0028929 0.015824 -0.0054141 0.0029258 0.0020321 -0.00093919 -0.0037885 0 -0.014989 0 0.00093586 0 -0.0024269 0 -0.20526
1.0898 -0.003238 -0.0021476 -0.00089714 -0.00057575 -3.2469e-05 -0.0030921 0.015672 0.013077 0.022095 0.0099933 0.01913 -0.35105 -0.0024269 -0.0032276 -0.002646 0.017733 -0.0072697 0.0064214 -1.4788e-05 -0.0021503 -0.0030356 0 -0.015119 0 0.0011659 0 -0.002518 0 -0.17524
1.0938 -0.002819 -0.0021288 -0.0013673 7.3248e-05 -0.00077228 -0.0045049 0.0047929 0.0050849 0.0072049 0.0053612 0.013033 -0.36233 -0.0067242 -0.00085085 -0.0049306 0.014707 -0.0062055 0.0049132 -0.0026718 -0.0015761 -0.0015085 0 -0.015167 0 0.001315 0 -0.0021619 0 -0.072121
1.0977 -0.002265 -0.0024567 -0.0023089 0.00042358 -0.0019001 -0.0033063 -0.0070867 -0.0044401 -0.01028 -0.0015172 0.0013237 -0.35928 -0.0069277 0.0019931 -0.0021101 0.0086011 -0.0024766 0.00021283 -0.0045487 -0.00035551 -0.00061305 0 -0.015086 0 0.0013582 0 -0.0013791 0 0.065052
1.1016 -0.0016563 -0.0028708 -0.0045403 -0.0007335 -0.004563 -0.0009046 -0.013718 -0.011274 -0.022526 -0.0076274 -0.01093 -0.34328 -0.0043131 0.0042652 0.0031489 0.0027118 0.0021823 -0.0032245 -0.004628 -0.00055904 -0.00071784 0 -0.014959 0 0.0013123 0 -0.00054734 0 0.17906
1.1055 -0.00089202 -0.002808 -0.0074287 -0.0032583 -0.0080461 0.0012244 -0.012808 -0.012964 -0.025098 -0.010647 -0.017861 -0.32299 -0.002146 0.0051051 0.0060934 -0.00035674 0.0055365 -0.0023348 -0.0030188 -0.0027742 -0.00095845 0 -0.014895 0 0.0012381 0 -0.00022963 0 0.22397
1.1094 -2.1957e-05 -0.0019804 -0.0089555 -0.005205 -0.0098224 0.0027131 -0.0069898 -0.010033 -0.018818 -0.0099101 -0.016437 -0.30964 -0.0024344 0.0042245 0.004315 -7.7619e-05 0.0061515 0.0019843 -0.00080829 -0.0053052 -6.7423e-05 0 -0.014913 0 0.0011642 0 -0.00073456 0 0.18856
1.1133 0.00061132 -0.00063883 -0.007342 -0.0043013 -0.0076043 0.0039753 -0.0010894 -0.0050837 -0.0082195 -0.0062462 -0.0083172 -0.30973 -0.004128 0.0019734 -5.6867e-05 0.0021247 0.0041739 0.0060084 0.00079476 -0.0058551 0.002467 0 -0.014936 0 0.0009994 0 -0.0017971 0 0.098091
1.1172 0.00063131 0.00068926 -0.0028026 -0.00015202 -0.0016032 0.0050344 0.0017859 -0.00054898 0.0018842 -0.0012218 0.0015996 -0.3204 -0.0045457 -0.00088625 -0.0025882 0.0041428 0.0010768 0.0066791 0.00126 -0.0039447 0.0057929 0 -0.014887 0 0.00057115 0 -0.0027291 0 -0.0051583
1.1211 5.216e-05 0.0016645 0.0023143 0.0049288 0.0052009 0.0049996 0.0020309 0.0029616 0.0090314 0.0034919 0.0087112 -0.33146 -0.0025312 -0.0034285 -0.0010414 0.0045915 -0.0014353 0.0040672 0.00088353 -0.0015028 0.0081151 0 -0.014794 0 -0.00018145 0 -0.0029724 0 -0.087074
1.125 -0.00057736 0.0023259 0.0053071 0.0074447 0.0092241 0.002887 0.0021026 0.0063104 0.013288 0.0064788 0.011447 -0.33317 -2.4853e-05 -0.0047009 0.0023416 0.003479 -0.0025557 0.00074756 0.00033336 -0.00092187 0.0079149 0 -0.014771 0 -0.0010316 0 -0.0025703 0 -0.13497
1.1289 -0.00051749 0.0028627 0.0052811 0.0054444 0.0090265 -0.0010588 0.0036563 0.0099678 0.015562 0.0069481 0.011195 -0.32384 -0.00030078 -0.0039289 0.0031247 0.0018679 -0.0027064 -0.000871 0.00010931 -0.0025116 0.0051421 0 -0.014899 0 -0.0015276 0 -0.0021045 0 -0.1532
1.1328 0.00057548 0.003267 0.0037032 0.0001304 0.0061901 -0.0050264 0.0060121 0.012649 0.01602 0.0051752 0.010043 -0.31114 -0.0045282 -0.00099066 -0.0006843 0.00086282 -0.0028731 -0.00048726 0.00034135 -0.0040039 0.0014601 0 -0.015133 0 -0.0013168 0 -0.0021234 0 -0.14991
1.1367 0.0023008 0.0032605 0.0028402 -0.0050449 0.0035917 -0.0068265 0.0070776 0.012025 0.014045 0.0025615 0.0087424 -0.30592 -0.010126 0.0030542 -0.0062902 0.00063018 -0.0035622 0.00049928 0.00090755 -0.0027438 -0.00079309 0 -0.015344 0 -0.00046654 0 -0.0025906 0 -0.12847
1.1406 0.0037043 0.0025798 0.0035647 -0.0070146 0.0027531 -0.0056024 0.00546 0.0070016 0.0093889 0.00087061 0.0067046 -0.31375 -0.012715 0.0060079 -0.0085038 0.00016463 -0.0043031 0.00082777 0.001581 0.0015362 -0.00029909 0 -0.015455 0 0.00053993 0 -0.0028875 0 -0.089328
1.1445 0.003888 0.0013256 0.0045971 -0.0052517 0.0027405 -0.0024894 0.0016557 -0.00064155 0.0030652 0.00093834 0.0035392 -0.33061 -0.009947 0.0055758 -0.0046261 -0.0019082 -0.0041273 0.00050727 0.0020516 0.0061466 0.0021582 0 -0.015516 0 0.0011798 0 -0.0023888 0 -0.036994
1.1484 0.0026129 2.1942e-05 0.0038573 -0.0017708 0.0015229 0.00037212 -0.0025609 -0.0070465 -0.0030284 0.0019022 0.0001154 -0.34596 -0.0036237 0.00097756 0.0029052 -0.0059597 -0.0025588 0.00024688 0.0019639 0.0077495 0.0041809 0 -0.015642 0 0.0013168 0 -0.0010769 0 0.017178
1.1523 0.00049291 -0.00068614 0.00058945 0.00078562 -0.0016654 0.0015426 -0.0056154 -0.0090512 -0.007333 0.0018113 -0.0021381 -0.35034 0.001852 -0.0060706 0.0086446 -0.01051 -0.00017262 0.00020639 0.0011519 0.0053772 0.0035875 0 -0.015852 0 0.0012677 0 0.00038206 0 0.059759
1.1563 -0.0013378 -0.00044709 -0.0037492 0.0012248 -0.0052817 0.0012151 -0.0069819 -0.0065449 -0.009412 -0.00066031 -0.0028563 -0.34158 0.0031684 -0.01202 0.0089299 -0.012851 0.00182 -0.00028516 -3.8845e-05 0.0012648 0.00019361 0 -0.015999 0 0.0014285 0 0.0011755 0 0.082475
1.1602 -0.0018768 0.00058923 -0.0066005 0.00041936 -0.0067063 0.00072776 -0.0068777 -0.0022969 -0.009564 -0.0047593 -0.0032614 -0.32559 0.00052224 -0.013622 0.0047588 -0.01101 0.0025671 -0.001712 -0.0007166 -0.0012814 -0.0039358 0 -0.015874 0 0.0018188 0 0.00099006 0 0.084387
1.1641 -0.0008445 0.0018841 -0.0063056 0.00024155 -0.0045115 0.0013216 -0.0055218 0.00056807 -0.007825 -0.0077652 -0.004672 -0.31202 -0.0032057 -0.010085 0.00024519 -0.0056183 0.0021817 -0.0033595 6.7607e-05 -0.00088957 -0.0060504 0 -0.01542 0 0.0020164 0 0.00018851 0 0.067329
1.168 0.0011295 0.0028142 -0.0031948 0.0019229 0.00033187 0.003279 -0.002892 0.0011507 -0.0035675 -0.0067499 -0.0063916 -0.30831 -0.0053213 -0.0036119 -0.001467 6.4207e-05 0.0013634 -0.0036733 0.0025641 0.00087077 -0.0048534 0 -0.014835 0 0.0015863 0 -0.00058961 0 0.03044
1.1719 0.0028497 0.0029589 0.00097676 0.0051305 0.0052555 0.0059367 0.00088907 0.001155 0.0037379 -0.00072832 -0.0054236 -0.31611 -0.0053366 0.0021374 -0.00069923 0.0023869 0.00044555 -0.0017845 0.0059201 0.0013226 -0.0014576 0 -0.014463 0 0.00060346 0 -0.00096999 0 -0.028821
1.1758 0.0032479 0.0022448 0.0044152 0.0082364 0.0079613 0.0081704 0.0051468 0.0028852 0.013268 0.0083404 0.00105 -0.3314 -0.0045108 0.0045135 1.6747e-05 0.00024665 -0.0010769 0.0014159 0.0085572 -0.00058096 0.0015951 0 -0.014536 0 -0.00027384 0 -0.0010183 0 -0.10612
1.1797 0.0020062 0.00092854 0.0061363 0.0093431 0.00766 0.0087788 0.0087208 0.0067932 0.022325 0.016349 0.012264 -0.34751 -0.0039419 0.0034349 -0.00084099 -0.0038006 -0.0038954 0.0038983 0.0091325 -0.003325 0.002353 0 -0.014997 0 -0.00032043 0 -0.00096693 0 -0.18146
1.1836 -0.00029665 -0.00055097 0.0058173 0.0073151 0.00492 0.0067253 0.010359 0.010735 0.02715 0.019057 0.022728 -0.35877 -0.0034609 0.00098191 -0.0021909 -0.0054978 -0.0076335 0.0042764 0.0073761 -0.0044949 0.00078854 0 -0.015544 0 0.0005855 0 -0.000875 0 -0.22002
1.1875 -0.0026159 -0.0017877 0.0033644 0.0023153 0.00079542 0.001587 0.0090265 0.011434 0.024608 0.014143 0.024976 -0.36258 -0.0023144 -0.00046225 -0.0019386 -0.0025185 -0.010297 0.0029556 0.0041906 -0.0032236 -0.0015562 0 -0.015865 0 0.0017705 0 -0.00061726 0 -0.18675
1.1914 -0.0041243 -0.002585 -0.00096204 -0.0042826 -0.0036702 -0.0057812 0.004095 0.0068022 0.013704 0.0023719 0.014601 -0.35939 -0.00049247 2.4875e-05 0.00022761 0.0033256 -0.0092926 0.0015155 0.0010009 -0.000944 -0.0030702 0 -0.015856 0 0.0022776 0 -0.00017772 0 -0.068243
1.1953 -0.0046279 -0.0029727 -0.005977 -0.010492 -0.0073114 -0.013013 -0.0042228 -0.0026263 -0.0037122 -0.01252 -0.0061031 -0.35111 0.0010347 0.0015145 0.0020674 0.0074197 -0.0034703 0.0010591 -0.0010917 0.00019404 -0.0032625 0 -0.015657 0 0.0016593 0 0.00015198 0 0.11148
1.1992 -0.0044277 -0.0030457 -0.00951 -0.014542 -0.0087848 -0.017086 -0.014164 -0.013859 -0.023102 -0.025126 -0.028662 -0.33954 0.0014476 0.0022799 0.0010121 0.0062898 0.0054405 0.0013004 -0.0017547 -0.00049591 -0.0026823 0 -0.015516 0 0.00035537 0 -2.353e-05 0 0.29291
1.2031 -0.0038382 -0.0027771 -0.0094674 -0.01551 -0.0072002 -0.01603 -0.022158 -0.022682 -0.038161 -0.030488 -0.042811 -0.32624 0.0011435 0.0012771 -0.0029411 0.00076213 0.013371 0.0012618 -0.001303 -0.0016957 -0.0019331 0 -0.015598 0 -0.00068353 0 -0.00075885 0 0.40317
1.207 -0.0028729 -0.0020211 -0.00539 -0.013402 -0.0030465 -0.010237 -0.023944 -0.025176 -0.042589 -0.026245 -0.041803 -0.3135 0.0013506 -0.0011135 -0.0067912 -0.0045655 0.016249 0.00061724 -0.00029812 -0.0016185 -0.00094546 0 -0.01589 0 -0.00078954 0 -0.0015722 0 0.38859
1.2109 -0.001418 -0.00075072 0.00089845 -0.0087279 0.0016606 -0.0022522 -0.016965 -0.019122 -0.032667 -0.013782 -0.025471 -0.30483 0.0026319 -0.003514 -0.0071707 -0.0052507 0.012482 2.3077e-05 0.00076754 8.506e-05 0.0007623 0 -0.01624 0 -9.1021e-05 0 -0.0017894 0 0.24155
1.2148 0.00032074 0.00069775 0.0063243 -0.002109 0.0045227 0.0048683 -0.0025413 -0.0051934 -0.0097862 0.0023723 0.00021884 -0.30355 0.0040219 -0.0046523 -0.0035033 -0.00093085 0.0037814 1.8497e-05 0.0015753 0.0020351 0.0032312 0 -0.016451 0 0.00068022 0 -0.0011649 0 0.0073314
1.2188 0.0016508 0.0016886 0.0085489 0.0055844 0.0044032 0.0092528 0.014019 0.012541 0.018752 0.016656 0.026123 -0.31005 0.0039258 -0.0042413 0.0014308 0.0042823 -0.0061135 -0.00012376 0.0019784 0.002635 0.0056187 0 -0.016382 0 0.00087286 0 -0.00017931 0 -0.23295
1.2227 0.0018189 0.0017146 0.0072917 0.012687 0.0021363 0.010643 0.025878 0.027598 0.041958 0.024841 0.0435 -0.32023 0.0019196 -0.003027 0.004049 0.0053764 -0.01366 -0.0019545 0.0019844 0.0016731 0.0066851 0 -0.016017 0 0.00046039 0 0.0003242 0 -0.39509
1.2266 0.00071999 0.00084983 0.0040103 0.01664 -0.00035417 0.0095342 0.028185 0.033694 0.049971 0.025302 0.046837 -0.32746 -0.00055097 -0.0020634 0.0031245 0.00085403 -0.017002 -0.0059122 0.0016912 0.00029732 0.0057335 0 -0.015497 0 -1.4814e-05 0 -0.00012615 0 -0.42455
1.2305 -0.00081623 -0.00022828 0.00046378 0.015055 -0.0016983 0.0062718 0.020336 0.02788 0.038996 0.018787 0.035396 -0.32718 -0.0014771 -0.0018146 0.00057921 -0.0059228 -0.015969 -0.0099236 0.0011456 -0.00051215 0.0030937 0 -0.015081 0 6.0821e-06 0 -0.0011981 0 -0.31508
1.2344 -0.0015651 -0.00075172 -0.0024366 0.0075518 -0.0019735 0.0011854 0.0057323 0.012237 0.013399 0.0074903 0.013352 -0.32059 -0.00031164 -0.0017796 -0.00061726 -0.0096238 -0.011222 -0.010456 0.00024934 -0.0011723 -0.00022517 0 -0.015019 0 0.00057832 0 -0.0020307 0 -0.10761
1.2383 -0.00090425 -0.00049036 -0.0046194 -0.0031399 -0.002141 -0.004525 -0.010257 -0.0070916 -0.016371 -0.0055778 -0.011613 -0.31361 0.0014595 -0.00094236 0.00080121 -0.0074722 -0.0037161 -0.0055892 -0.0011108 -0.0029535 -0.0032347 0 -0.015377 0 0.0012176 0 -0.0019663 0 0.1269
1.2422 0.0006146 9.06e-05 -0.0060874 -0.012147 -0.0027577 -0.0085232 -0.022476 -0.022938 -0.038761 -0.016809 -0.031058 -0.31155 0.0018707 0.0012704 0.0036052 -0.0014199 0.0050366 0.0026351 -0.002746 -0.0061806 -0.0053063 0 -0.015941 0 0.0013369 0 -0.0010734 0 0.31203
1.2461 0.0017007 0.00031877 -0.006442 -0.015241 -0.0033123 -0.0085584 -0.0273 -0.03025 -0.04608 -0.022585 -0.038956 -0.31419 0.00051195 0.0042812 0.0056774 0.0037853 0.012573 0.0091212 -0.0040032 -0.0092097 -0.0060186 0 -0.016319 0 0.0007414 0 -1.8952e-05 0 0.38993
1.25 0.0014473 -6.2316e-06 -0.0051948 -0.011481 -0.0027591 -0.0043774 -0.023313 -0.02761 -0.037061 -0.02075 -0.033856 -0.31613 -0.001173 0.0065568 0.0061193 0.0047136 0.015961 0.0095531 -0.0040905 -0.009558 -0.0050319 0 -0.016213 0 -0.00023141 0 0.00052889 0 0.33916
1.2539 0.00015239 -0.00041288 -0.0023735 -0.0036291 -0.00057438 0.0015379 -0.011854 -0.016877 -0.016412 -0.012192 -0.018973 -0.31248 -0.0016759 0.0066928 0.0057543 0.0018495 0.013316 0.0039666 -0.0027669 -0.0063113 -0.0024186 0 -0.015672 0 -0.0009942 0 0.00038476 0 0.1819
1.2578 -0.00092745 -0.0002551 0.0013495 0.0039674 0.0027552 0.0054563 0.0028554 -0.0019335 0.007658 -0.00091906 -0.00030567 -0.30493 -0.0013048 0.0046002 0.0058042 -0.0014014 0.005316 -0.0031769 -0.00078135 -0.0014206 0.00086221 0 -0.015099 0 -0.0011358 0 -0.0001766 0 -0.023238
1.2617 -0.00069428 0.00057772 0.0051107 0.0082214 0.006148 0.0050992 0.01495 0.012526 0.026599 0.0081117 0.016038 -0.3019 -0.0019534 0.0017769 0.0063754 -0.0020335 -0.0046964 -0.006634 0.00050934 0.0016284 0.0031355 0 -0.014979 0 -0.00065497 0 -0.00080517 0 -0.20337
1.2656 0.00080332 0.0014673 0.0082556 0.0086183 0.0086089 0.0012744 0.01969 0.02212 0.034464 0.012081 0.025933 -0.31182 -0.0048306 0.00028156 0.0063667 7.1783e-05 -0.012431 -0.0046203 0.00020585 0.00076807 0.0031101 0 -0.015506 0 0.00011424 0 -0.001359 0 -0.3011
1.2695 0.0024066 0.0016271 0.010187 0.0063348 0.0094491 -0.0029804 0.016241 0.024108 0.029955 0.011791 0.028047 -0.33495 -0.0085851 0.0011074 0.0047675 0.002537 -0.01511 1.4676e-05 -0.0012752 -0.0027676 0.0011013 0 -0.016415 0 0.00075114 0 -0.0018253 0 -0.29768
1.2734 0.0028662 0.00089487 0.010012 0.0025838 0.0081111 -0.0049168 0.0081887 0.018641 0.016752 0.010166 0.023481 -0.3611 -0.010074 0.0032723 0.0018858 0.0029775 -0.012884 0.0025773 -0.0024305 -0.0054401 -0.00090087 0 -0.017139 0 0.00096569 0 -0.0020772 0 -0.21628
1.2773 0.0019149 -3.4366e-05 0.006813 -0.001943 0.0042794 -0.0039661 0.00093855 0.0088814 0.0015186 0.0090711 0.014759 -0.37584 -0.0073157 0.0044734 -0.00075421 0.0010459 -0.0081855 0.00068221 -0.001947 -0.0044503 -0.00073257 0 -0.017192 0 0.00068618 0 -0.0018526 0 -0.10313
1.2813 0.00044203 -0.0001999 0.00072935 -0.006218 -0.0014407 -0.0014539 -0.0022022 -0.00064559 -0.0097597 0.0074929 0.0046411 -0.37049 -0.0017169 0.0028967 -0.0016785 -0.001708 -0.0036511 -0.0038847 5.5475e-05 -0.00010231 0.0020053 0 -0.016488 0 4.6778e-05 0 -0.0010547 0 0.00051841
1.2852 -0.00033134 0.00074593 -0.0061525 -0.0081182 -0.0069887 0.0012236 -0.0020734 -0.0066468 -0.014966 0.0029269 -0.0047799 -0.34801 0.0028202 -0.0012426 -0.00064561 -0.0036043 -0.00033664 -0.0070117 0.0020094 0.0045724 0.0053737 0 -0.015367 0 -0.00066841 0 -3.8804e-05 0 0.076325
1.2891 0.00011889 0.0022043 -0.010389 -0.0053373 -0.0094977 0.0039053 -0.002115 -0.0086293 -0.016187 -0.0052626 -0.012332 -0.32061 0.0032566 -0.0057027 0.0012613 -0.0042426 0.0023768 -0.0059184 0.0022574 0.006456 0.0066372 0 -0.014358 0 -0.0011168 0 0.00052144 0 0.12569
1.293 0.0013027 0.0031519 -0.009363 0.0023615 -0.0071691 0.0071301 -0.0046565 -0.0081333 -0.016763 -0.013846 -0.017238 -0.30148 3.0085e-05 -0.0078044 0.0025286 -0.0042739 0.0053033 -0.0013551 0.00061419 0.0048128 0.0047036 0 -0.013851 0 -0.0010356 0 0.00017924 0 0.15198
1.2969 0.002299 0.0030112 -0.0034568 0.011742 -0.00096776 0.010514 -0.0084348 -0.0064267 -0.017407 -0.017364 -0.018328 -0.2974 -0.0035947 -0.0063688 0.0022285 -0.0041275 0.0078769 0.0033347 -0.0013286 0.0015203 0.0012424 0 -0.013922 0 -0.00038726 0 -0.00081895 0 0.14653
1.3008 0.0025916 0.0020565 0.0037907 0.017442 0.0055704 0.012033 -0.0096018 -0.0030118 -0.014925 -0.012287 -0.01397 -0.30668 -0.0047133 -0.0025123 0.00046516 -0.003297 0.0080376 0.0051131 -0.0015302 -0.00081747 -0.00068324 0 -0.014352 0 0.00058587 0 -0.0016512 0 0.092703
1.3047 0.0023542 0.0010294 0.0080389 0.015543 0.0086775 0.0093294 -0.0052834 0.0034278 -0.0051126 -0.00014552 -0.0033051 -0.32227 -0.0032782 0.0012315 -0.0018008 -0.00099567 0.0038593 0.0034632 0.00067863 -0.00094807 0.00063817 0 -0.014799 0 0.0014665 0 -0.0016002 0 -0.014441
1.3086 0.0020013 0.00041175 0.0072505 0.0065623 0.0071017 0.0020162 0.0035322 0.012496 0.012302 0.013138 0.01186 -0.3363 -0.0015167 0.0026927 -0.0032581 0.0026192 -0.0043641 0.00025756 0.0039287 0.00050959 0.0039249 0 -0.014994 0 0.0018826 0 -0.00070501 0 -0.15042
1.3125 0.0015665 7.7896e-05 0.0029861 -0.0047279 0.0029334 -0.0072492 0.012287 0.020665 0.031046 0.021126 0.026285 -0.34306 -0.0011439 0.0013955 -0.0028762 0.0061053 -0.013397 -0.0021642 0.0059233 0.0021413 0.0059412 0 -0.014868 0 0.0017023 0 0.0002365 0 -0.26322
1.3164 0.00060296 -0.0004037 -0.0011813 -0.012614 -0.00027227 -0.014174 0.015946 0.022879 0.040918 0.020699 0.033048 -0.34002 -0.0014989 -0.0013967 -0.00053957 0.0077692 -0.018558 -0.002809 0.0053323 0.0030313 0.0043606 0 -0.014564 0 0.001075 0 0.00035093 0 -0.29709
1.3203 -0.0012696 -0.0012284 -0.0027023 -0.014206 -0.0004909 -0.015741 0.012216 0.016247 0.034294 0.012987 0.027362 -0.3283 -0.00061597 -0.0037261 0.0026371 0.0070748 -0.016561 -0.0023336 0.0027812 0.0030736 -0.00012344 0 -0.014336 0 0.00031009 0 -0.00054965 0 -0.22345
1.3242 -0.0037317 -0.0021721 -0.0019104 -0.010751 0.0012325 -0.012238 0.0025237 0.0026876 0.011765 0.0014218 0.0099771 -0.3126 0.0020311 -0.0042071 0.00475 0.0050043 -0.0077187 -0.0019727 0.00012969 0.0024031 -0.0043708 0 -0.014368 0 -0.00030141 0 -0.0018212 0 -0.05816
1.3281 -0.0057265 -0.0029124 -0.0012409 -0.0058935 0.0019607 -0.0067917 -0.0093958 -0.011943 -0.017489 -0.01069 -0.012494 -0.29975 0.0042764 -0.0027287 0.0043044 0.0030393 0.0041036 -0.0022788 -0.0011768 0.00094352 -0.0055387 0 -0.014631 0 -0.00060046 0 -0.0025744 0 0.14505
1.332 -0.0061472 -0.0034235 -0.0027376 -0.0027782 -0.00038973 -0.0029 -0.019582 -0.021665 -0.040949 -0.02094 -0.030936 -0.29545 0.0031319 -0.00035077 0.001389 0.00183 0.013756 -0.0026977 -0.0011153 -0.0013231 -0.0034994 0 -0.014891 0 -0.00056869 0 -0.0024339 0 0.31917
1.3359 -0.0046953 -0.0039555 -0.006156 -0.0023915 -0.0051658 -0.0020293 -0.025066 -0.023985 -0.049836 -0.027129 -0.038606 -0.3008 -0.0019833 0.0013779 -0.0022282 0.00088346 0.017712 -0.0021061 -0.00062438 -0.0038244 -0.00075723 0 -0.014905 0 -0.00028178 0 -0.0017724 0 0.411
1.3398 -0.002175 -0.0046077 -0.009209 -0.0038497 -0.0094796 -0.003026 -0.024162 -0.02046 -0.043081 -0.026943 -0.034214 -0.31159 -0.0080532 0.0012806 -0.0043616 -0.00053166 0.01564 0.00026442 -0.00031908 -0.0054808 -1.6862e-05 0 -0.014659 0 0.00012867 0 -0.0012523 0 0.39749
1.3438 3.8713e-05 -0.0050049 -0.0094866 -0.0055437 -0.010483 -0.0034649 -0.016714 -0.014199 -0.026104 -0.019143 -0.021375 -0.32108 -0.010796 -0.00078325 -0.0040485 -0.0023362 0.0097988 0.0041627 0.0002243 -0.0055595 -0.0016924 0 -0.014444 0 0.0004955 0 -0.0011682 0 0.28784
1.3477 0.00093857 -0.0045168 -0.0062702 -0.00586 -0.0074307 -0.0016228 -0.0046005 -0.0069795 -0.0062603 -0.0052805 -0.0054484 -0.32456 -0.0084261 -0.0037753 -0.0021295 -0.0036069 0.0030252 0.0082493 0.0018998 -0.0044487 -0.0036365 0 -0.014628 0 0.00065851 0 -0.0012426 0 0.11565
1.3516 0.00051195 -0.002874 -0.00087907 -0.0034128 -0.0020039 0.002368 0.0083073 0.0013703 0.011201 0.010081 0.0094952 -0.32207 -0.0032313 -0.0060238 -0.00026294 -0.0035559 -0.0029792 0.010656 0.0048707 -0.0034108 -0.0032632 0 -0.015312 0 0.00054913 0 -0.0010375 0 -0.072886
1.3555 -0.00037093 -0.00056772 0.0043622 0.0024059 0.0030326 0.0067222 0.017564 0.011103 0.02415 0.021457 0.02149 -0.31757 0.00054991 -0.0062579 0.00063093 -0.0024082 -0.0078962 0.0099634 0.0080451 -0.0033943 -4.1355e-05 0 -0.01616 0 0.00026692 0 -0.00052004 0 -0.23108
1.3594 -0.00065403 0.0014183 0.0074517 0.010393 0.0055744 0.0091376 0.020432 0.020431 0.031973 0.02535 0.029449 -0.31582 0.00046699 -0.0045068 0.00096945 -0.0011835 -0.011763 0.0061411 0.0098354 -0.0040389 0.0039269 0 -0.01662 0 5.8895e-05 0 -0.00017223 0 -0.3224
1.3633 0.00016788 0.002342 0.0074576 0.01714 0.005137 0.0081109 0.017259 0.025524 0.033701 0.021683 0.031803 -0.3193 -0.0023263 -0.0021642 0.0016529 -0.00061599 -0.013915 0.00080569 0.009488 -0.0039232 0.0057021 0 -0.016394 0 0.00016532 0 -0.00051343 0 -0.328
1.3672 0.0017677 0.0022302 0.0046234 0.018502 0.0027466 0.0038245 0.010677 0.02288 0.027818 0.012868 0.026654 -0.32716 -0.0046501 -0.0010475 0.002799 -0.00041155 -0.013034 -0.0035683 0.0076683 -0.0019003 0.0039832 0 -0.015744 0 0.00061502 0 -0.0015123 0 -0.24963
1.3711 0.0032838 0.0017269 0.00019197 0.012513 0.00018905 -0.0017896 0.0032641 0.012066 0.013822 0.0018414 0.013449 -0.33575 -0.0043967 -0.0020809 0.0035105 0.00030019 -0.0082887 -0.0051485 0.0057216 0.001733 7.0977e-05 0 -0.015316 0 0.0011347 0 -0.0024995 0 -0.10806
1.375 0.0039373 0.0014538 -0.0039389 0.0014365 -0.00089075 -0.0059801 -0.0040917 -0.0034313 -0.0059529 -0.0089888 -0.005345 -0.34019 -0.0020561 -0.0046222 0.0029295 0.0017821 -0.00054596 -0.0039241 0.0043498 0.0053458 -0.0033735 0 -0.015592 0 0.0012894 0 -0.0027127 0 0.061039
1.3789 0.0035477 0.0015246 -0.0059013 -0.0091873 0.00023381 -0.0068013 -0.011572 -0.017843 -0.025907 -0.017389 -0.024117 -0.33667 0.00046412 -0.0069871 0.001339 0.0031007 0.0075243 -0.0016091 0.0030289 0.007221 -0.0044748 0 -0.016438 0 0.00080128 0 -0.0019812 0 0.21243
1.3828 0.0026228 0.0016372 -0.0048018 -0.014194 0.0029599 -0.0044846 -0.018311 -0.025906 -0.038776 -0.020834 -0.035943 -0.32521 0.0020057 -0.0077487 -3.7318e-05 0.002897 0.01267 -0.00026828 0.00076192 0.0067337 -0.0032694 0 -0.017174 0 -0.00017512 0 -0.00090035 0 0.29925
1.3867 0.0019758 0.001546 -0.0013073 -0.012265 0.00563 -0.0014067 -0.021272 -0.024965 -0.038671 -0.01731 -0.035484 -0.31134 0.0028794 -0.0067395 -0.00042275 0.00083173 0.012763 -0.0007502 -0.0025755 0.004434 -0.0010637 0 -0.017163 0 -0.0010626 0 -0.00031591 0 0.28597
1.3906 0.0021164 0.0013468 0.0027574 -0.0062648 0.006555 -0.00032554 -0.016831 -0.015547 -0.02412 -0.0070549 -0.02155 -0.30433 0.0036733 -0.004964 -0.00049635 -0.0017985 0.0078222 -0.0022054 -0.0056568 0.0011874 0.0010132 0 -0.016388 0 -0.0012133 0 -0.00058366 0 0.16462
1.3945 0.0028364 0.0012723 0.005646 -0.00029336 0.0052076 -0.0020289 -0.0041187 -0.00078661 0.00046821 0.0065699 0.0018465 -0.31142 0.0039544 -0.0035886 -0.0017122 -0.00304 -0.00021158 -0.0030313 -0.0065607 -0.0025618 0.0027267 0 -0.015509 0 -0.00038778 0 -0.0012834 0 -0.033559
1.3984 0.0033186 0.0012752 0.006746 0.0037133 0.0026155 -0.0043846 0.012866 0.014618 0.026008 0.018413 0.026512 -0.33145 0.0026637 -0.0029368 -0.0044605 -0.0020179 -0.0085455 -0.0023345 -0.0043821 -0.0066338 0.004185 0 -0.0153 0 0.00099953 0 -0.0016409 0 -0.24183
1.4023 0.0027507 0.00093945 0.0065143 0.0066693 0.00047188 -0.0039276 0.026648 0.025633 0.042465 0.024293 0.043035 -0.35337 -0.00019514 -0.0023363 -0.0070753 0.00024985 -0.014637 -0.00060221 -0.00018374 -0.010405 0.0049191 0 -0.015974 0 0.0020983 0 -0.0012573 0 -0.38106
1.4063 0.0010215 -0.00010157 0.0054559 0.0099518 -0.00037364 0.00102 0.030536 0.028372 0.043453 0.022971 0.044711 -0.36242 -0.0027494 -0.00085937 -0.007065 0.0018092 -0.016797 0.00091329 0.0035803 -0.012573 0.0038673 0 -0.016983 0 0.0021929 0 -0.00047334 0 -0.39364
1.4102 -0.0010607 -0.001647 0.0033324 0.012706 -0.00067334 0.0083123 0.022669 0.021586 0.02918 0.015899 0.030691 -0.35028 -0.0027117 0.0017503 -0.0036477 0.0016175 -0.014373 0.0013919 0.0047365 -0.011922 0.00049049 0 -0.017497 0 0.0012171 0 -4.348e-05 0 -0.27048
1.4141 -0.0022753 -0.0029006 -0.00042365 0.011927 -0.0019879 0.013068 0.0068967 0.0074101 0.0059594 0.0054878 0.0065609 -0.3213 0.0001334 0.004745 0.00094633 0.00049043 -0.0078379 0.0010683 0.0028456 -0.008468 -0.0041118 0 -0.017122 0 -0.00018862 0 -0.00043732 0 -0.055551
1.418 -0.0018973 -0.0030671 -0.0054616 0.0055296 -0.0050032 0.011372 -0.0098467 -0.0092909 -0.017361 -0.0061008 -0.018248 -0.28959 0.0031346 0.0068427 0.0030283 0.00020672 0.0011217 0.00079493 -0.00063432 -0.0038062 -0.0074401 0 -0.016219 0 -0.0011375 0 -0.0014104 0 0.17458
1.4219 -0.00029575 -0.0020664 -0.0098871 -0.0046085 -0.0085606 0.0036581 -0.021449 -0.022822 -0.033631 -0.016666 -0.034931 -0.26919 0.0029096 0.0070782 0.00072983 0.001623 0.0098172 0.0011118 -0.0034761 -0.00018027 -0.007315 0 -0.015552 0 -0.0011264 0 -0.0022225 0 0.34391
1.4258 0.0012949 -0.00068234 -0.011268 -0.012952 -0.010404 -0.0051984 -0.025083 -0.028855 -0.03963 -0.023279 -0.039069 -0.26549 -0.001422 0.005418 -0.0040249 0.0036441 0.015335 0.0017701 -0.0041725 0.0010097 -0.0036941 0 -0.01561 0 -0.0003436 0 -0.0022827 0 0.40503
1.4297 0.0017 4.1918e-05 -0.0086049 -0.014229 -0.009011 -0.0094336 -0.021217 -0.025856 -0.035506 -0.022937 -0.03161 -0.27455 -0.0071383 0.0027895 -0.0069 0.0040947 0.015704 0.0020856 -0.0027455 -1.2843e-05 0.0010886 0 -0.016214 0 0.00056808 0 -0.0016311 0 0.35046
1.4336 0.00069899 -0.00034509 -0.0034121 -0.0077211 -0.0048157 -0.0068469 -0.012197 -0.015312 -0.022987 -0.014725 -0.016993 -0.28906 -0.010235 0.00057603 -0.0048419 0.0017196 0.010827 0.0016515 -0.0004837 -0.0019116 0.0040265 0 -0.016746 0 0.0010624 0 -0.00084396 0 0.20694
1.4375 -0.00083782 -0.0013436 0.0013133 0.0018858 0.00026837 -0.00049745 -0.000955 -0.0010104 -0.0045553 -0.0014793 -0.00027814 -0.30408 -0.0090224 -0.00011968 0.0011984 -0.002543 0.0025664 0.00068406 0.0010262 -0.0034359 0.0037161 0 -0.016737 0 0.0010743 0 -0.0004918 0 0.02121
1.4414 -0.001678 -0.0019342 0.0034443 0.0079648 0.0044324 0.0038105 0.0095016 0.012217 0.015845 0.011183 0.014629 -0.31716 -0.0054837 0.00092886 0.006985 -0.0061984 -0.0060842 -0.00022843 0.00087059 -0.0041976 0.0012851 0 -0.016252 0 0.00093394 0 -0.00066851 0 -0.15479
1.4453 -0.0012073 -0.001411 0.0032491 0.0068477 0.0070504 0.0022351 0.016369 0.020017 0.032216 0.018246 0.02504 -0.32473 -0.0030661 0.0029388 0.0084942 -0.007166 -0.012269 -0.00059357 -0.00074491 -0.0045011 -0.00076596 0 -0.015743 0 0.00094818 0 -0.0010048 0 -0.27559
1.4492 0.00014605 7.816e-05 0.002655 0.00017411 0.0083132 -0.0040374 0.01772 0.020044 0.038046 0.018361 0.02891 -0.3213 -0.0031681 0.0045755 0.0050399 -0.0053358 -0.014291 -0.00023574 -0.0027169 -0.0046776 -0.00071224 0 -0.015575 0 0.0010795 0 -0.0011049 0 -0.31144
1.4531 0.0013507 0.0016773 0.0030269 -0.0069255 0.0081211 -0.0098306 0.013404 0.012944 0.029926 0.013869 0.024991 -0.30444 -0.0038868 0.0047773 -0.00062396 -0.0024323 -0.012003 0.00077533 -0.0037406 -0.0047211 0.0011511 0 -0.015694 0 0.0010333 0 -0.00095741 0 -0.25554
1.457 0.0016399 0.0024616 0.0037176 -0.0099058 0.0057492 -0.010197 0.0053579 0.0021132 0.010615 0.0079442 0.013884 -0.28093 -0.0022525 0.0033948 -0.0050025 -0.00047596 -0.0065966 0.0022009 -0.0031033 -0.0044969 0.0031338 0 -0.015757 0 0.00064317 0 -0.00092462 0 -0.12724
1.4609 0.0010478 0.0020375 0.0028759 -0.0077146 0.00086729 -0.0043565 -0.0031927 -0.0079169 -0.01147 0.0017811 -0.0011975 -0.26578 0.0023899 0.001143 -0.0066849 -0.00029414 -4.2656e-05 0.0035746 -0.0011484 -0.0040908 0.0038615 0 -0.01554 0 0.0001416 0 -0.0013379 0 0.032088
1.4648 0.00021143 0.00070557 -0.00032187 -0.0026213 -0.0051984 0.0037632 -0.0092554 -0.013663 -0.026745 -0.0053302 -0.015159 -0.27174 0.0073401 -0.0011069 -0.0068364 -0.0012802 0.0055937 0.0042365 0.00088699 -0.0037829 0.0033848 0 -0.015181 0 7.7946e-06 0 -0.0021067 0 0.17159
1.4688 -0.00028768 -0.00081954 -0.0043647 0.0021523 -0.0096409 0.0086716 -0.011328 -0.014108 -0.029923 -0.013313 -0.023179 -0.29738 0.0088973 -0.0030365 -0.0073331 -0.0023281 0.008791 0.0037103 0.0016242 -0.0036856 0.0027409 0 -0.015021 0 0.00051123 0 -0.0027329 0 0.24828
1.4727 -0.00039211 -0.0018497 -0.0064961 0.0046554 -0.010117 0.0075178 -0.0096887 -0.010536 -0.022446 -0.01918 -0.022886 -0.32548 0.0057202 -0.0048691 -0.0086652 -0.0028666 0.0089961 0.0022267 0.00044436 -0.0035547 0.0026096 0 -0.015227 0 0.0013897 0 -0.0027294 0 0.2424
1.4766 -0.00044982 -0.0020334 -0.0052318 0.0047568 -0.0068279 0.002051 -0.0057739 -0.0051728 -0.010243 -0.018305 -0.01514 -0.33547 -0.00012912 -0.006615 -0.0096159 -0.0030598 0.0066552 0.00080694 -0.0020689 -0.003083 0.0025566 0 -0.015591 0 0.0020009 0 -0.0020596 0 0.16384
1.4805 -0.00070239 -0.0014172 -0.0018068 0.0033343 -0.0026195 -0.0030105 -0.0012437 0.00019816 0.00099953 -0.0084754 -0.0031521 -0.32041 -0.0053039 -0.0074142 -0.008728 -0.0032254 0.0028324 0.00057937 -0.0044815 -0.0023601 0.0016525 0 -0.015738 0 0.0018473 0 -0.0011874 0 0.046039
1.4844 -0.00093388 -0.00029929 0.00097208 0.0013837 -0.00067094 -0.0037066 0.0027134 0.0047053 0.0091016 0.0070313 0.0091097 -0.29341 -0.0081068 -0.0058968 -0.005848 -0.0032749 -0.0013401 0.0017872 -0.0054205 -0.0019037 -0.00025077 0 -0.015504 0 0.0010098 0 -0.00069146 0 -0.069713
1.4883 -0.00063324 0.0010069 0.0014161 -0.00021539 -0.0017098 0.00031249 0.0056254 0.0080302 0.01496 0.020635 0.018212 -0.27683 -0.0092712 -0.0015174 -0.0022194 -0.0028106 -0.0050144 0.0034372 -0.0043877 -0.0021223 -0.0020454 0 -0.015114 0 9.9421e-05 0 -0.00078978 0 -0.15202
1.4922 0.00050865 0.0023615 0.00054926 -0.00060316 -0.0033284 0.0058584 0.0075767 0.009959 0.019662 0.025428 0.021939 -0.283 -0.010112 0.0043434 0.00074713 -0.0017102 -0.0076227 0.0040776 -0.0019171 -0.0027688 -0.0023383 0 -0.014966 0 -0.0002347 0 -0.0011958 0 -0.1899
1.4961 0.0022765 0.0038208 0.00099734 0.00083878 -0.0021522 0.0088739 0.0087826 0.010366 0.022341 0.019925 0.019713 -0.3035 -0.010399 0.0088207 0.0026063 -0.00048421 -0.0087148 0.0031059 0.00094345 -0.0030545 -0.000951 0 -0.015236 0 0.00019208 0 -0.0014131 0 -0.1913
1.5 0.004102 0.0054635 0.0042322 0.0039252 0.0030371 0.0074765 0.0091479 0.0094452 0.020801 0.0086985 0.012881 -0.31657 -0.0084776 0.0095578 0.0038101 5.6135e-05 -0.0079848 0.001366 0.0033287 -0.0024055 0.00065711 0 -0.015712 0 0.0010056 0 -0.0011834 0 -0.17206
1.5039 0.0055429 0.0071458 0.008889 0.007408 0.010047 0.0031159 0.0081787 0.0076929 0.014021 -0.0013911 0.0044698 -0.3061 -0.0035245 0.0066686 0.0047349 -0.000454 -0.0055727 0.00036636 0.0048918 -0.0010881 0.00066324 0 -0.016006 0 0.0016214 0 -0.00068618 0 -0.14448
1.5078 0.0065673 0.008411 0.01185 0.0095246 0.014999 -0.00078424 0.0054895 0.0055744 0.0039191 -0.0059526 -0.0019991 -0.27537 0.0026356 0.002819 0.0050178 -0.0014992 -0.0023148 0.00077697 0.0056526 2.204e-05 -0.0012744 0 -0.015924 0 0.0016922 0 -0.00033972 0 -0.11338
1.5117 0.0073454 0.0086869 0.011077 0.0090612 0.015407 -0.0014421 0.0016291 0.0033135 -0.0053702 -0.0050337 -0.0042153 -0.24397 0.0064179 0.0011165 0.0039512 -0.0020181 0.00047026 0.0016468 0.0056885 0.00036435 -0.0034693 0 -0.015613 0 0.0012804 0 -0.00041965 0 -0.08117
1.5156 0.0077669 0.0076563 0.0074457 0.0060846 0.011854 0.0013976 -0.0015689 0.0011685 -0.0099935 -0.0014279 -0.0021658 -0.23139 0.005467 0.0025316 0.0014607 -0.001262 0.0016777 0.0011776 0.0050517 0.00034162 -0.0036865 0 -0.015355 0 0.0006893 0 -0.00084789 0 -0.054591
1.5195 0.0072311 0.0054956 0.0038187 0.0017817 0.0069442 0.0055092 -0.0017876 -0.00013772 -0.0085154 0.0023307 0.002276 -0.24184 0.00083387 0.0051432 -0.0014536 0.00053112 0.00108 -0.0015937 0.0039554 0.0009257 -0.0013707 0 -0.015235 0 0.00018981 0 -0.0013111 0 -0.044694
1.5234 0.0050395 0.0027611 0.0022882 -0.0023444 0.0028038 0.0078656 0.0020622 0.00041802 -0.002248 0.0053996 0.0068841 -0.26262 -0.00389 0.0059329 -0.0033504 0.0021914 -0.00062646 -0.0057663 0.0029145 0.002528 0.0015587 0 -0.015058 0 -9.5411e-05 0 -0.0015514 0 -0.057839
1.5273 0.001129 1.2031e-05 0.0022864 -0.0051989 -0.00040426 0.0066265 0.0084782 0.003171 0.0058498 0.0077922 0.010366 -0.27537 -0.0056899 0.0035216 -0.0034816 0.0023705 -0.0024469 -0.0091854 0.0025467 0.0042866 0.0022983 0 -0.014608 0 -0.00012872 0 -0.0015411 0 -0.085313
1.5313 -0.0035223 -0.002496 0.0013669 -0.0062901 -0.0037396 0.0021542 0.013678 0.0067737 0.012394 0.0089404 0.012339 -0.26927 -0.0044941 -0.00062811 -0.0023535 0.00046965 -0.003792 -0.010139 0.003115 0.0045963 -0.00020229 0 -0.013975 0 0.0001096 0 -0.0014128 0 -0.10231
1.5352 -0.0073012 -0.004791 -0.0021839 -0.0055801 -0.0076076 -0.0033932 0.013747 0.0084119 0.014286 0.0075345 0.012342 -0.24594 -0.0026301 -0.0035854 -0.0012157 -0.0028507 -0.004588 -0.0085931 0.0042325 0.002483 -0.0040517 0 -0.013572 0 0.00056561 0 -0.0012716 0 -0.080321
1.5391 -0.0089783 -0.0069086 -0.0075185 -0.0034508 -0.010885 -0.0074509 0.007233 0.0055345 0.0094112 0.0027454 0.009247 -0.21475 -0.0021758 -0.0035507 -0.00097547 -0.0058895 -0.0047593 -0.0059186 0.0050752 -0.0014573 -0.0059439 0 -0.01379 0 0.0010213 0 -0.0011128 0 -0.0054878
1.543 -0.0085569 -0.0086733 -0.011968 -0.00090242 -0.01199 -0.0085549 -0.0037179 -0.0021066 -0.0021497 -0.0046651 0.002029 -0.18541 -0.0030082 -0.0012786 -0.0015 -0.0067655 -0.0037711 -0.0035232 0.0050052 -0.0054413 -0.0041121 0 -0.014596 0 0.0011575 0 -0.00091658 0 0.11039
1.5469 -0.0072214 -0.0097574 -0.013558 0.00041792 -0.01071 -0.0071662 -0.014584 -0.011891 -0.017066 -0.012596 -0.0087107 -0.16415 -0.0033985 0.00084156 -0.0018406 -0.0045185 -0.00093469 -0.001785 0.0040974 -0.0078076 3.4098e-05 0 -0.015489 0 0.00079967 0 -0.00077666 0 0.23441
1.5508 -0.0063538 -0.0099177 -0.012756 -0.0011766 -0.0087261 -0.0053662 -0.021171 -0.019907 -0.029379 -0.018888 -0.020066 -0.15414 -0.0022423 0.0009767 -0.001105 0.00012632 0.0036393 -0.00022639 0.0030922 -0.0080172 0.0032042 0 -0.0159 0 0.0001279 0 -0.00087908 0 0.32908
1.5547 -0.0063847 -0.0091242 -0.011687 -0.006243 -0.0080694 -0.0054916 -0.021866 -0.023458 -0.033408 -0.022289 -0.02798 -0.15646 -0.0003977 -0.00079459 0.00075962 0.0048633 0.0084053 0.0014556 0.0027679 -0.0065518 0.0033155 0 -0.015678 0 -0.00040757 0 -0.0013205 0 0.36875
1.5586 -0.0064347 -0.0074562 -0.011613 -0.013234 -0.008931 -0.0083913 -0.018002 -0.022397 -0.027349 -0.022324 -0.029502 -0.16914 0.00026428 -0.0030028 0.0028419 0.00694 0.01097 0.0027294 0.0032332 -0.0041291 0.0014657 0 -0.015208 0 -0.00046113 0 -0.0019525 0 0.34595
1.5625 -0.0050993 -0.0049582 -0.01128 -0.018649 -0.0090604 -0.012444 -0.012382 -0.018285 -0.014675 -0.018698 -0.024286 -0.18625 -0.0010461 -0.0043074 0.0038425 0.0048395 0.0097153 0.002687 0.0037334 -0.0012888 0.00084591 0 -0.015038 0 -0.00013172 0 -0.0024401 0 0.26732
1.5664 -0.0017808 -0.001731 -0.0079608 -0.018666 -0.0056357 -0.014297 -0.0072224 -0.012376 -0.0017524 -0.011302 -0.014197 -0.20002 -0.0031231 -0.0043705 0.0029405 -0.0005113 0.0051444 0.0011308 0.0031654 0.0012281 0.0035391 0 -0.015364 0 8.4433e-05 0 -0.0025145 0 0.14615
1.5703 0.0025271 0.0017597 -0.0004019 -0.011548 0.0018844 -0.011211 -0.0029502 -0.00455 0.0067787 -0.0010145 -0.0016262 -0.20541 -0.0039955 -0.0034667 0.000391 -0.0059633 -0.00036428 -0.00089924 0.00092329 0.0020412 0.0082301 0 -0.015848 0 -0.00025899 0 -0.0021935 0 -0.00074625
1.5742 0.0057121 0.0045376 0.0091092 0.00063654 0.01052 -0.0035081 0.0015181 0.0057096 0.011097 0.0097429 0.011678 -0.20308 -0.0029285 -0.0017324 -0.0025465 -0.0079178 -0.0043614 -0.0017995 -0.0025688 -0.00034287 0.011103 0 -0.015945 0 -0.0010983 0 -0.0017558 0 -0.15137
1.5781 0.0059887 0.0054906 0.015729 0.012405 0.015486 0.0049252 0.0073685 0.017252 0.014969 0.017672 0.024204 -0.19775 -0.0010533 0.00078342 -0.00436 -0.0046415 -0.0061645 -0.00071787 -0.0060426 -0.0060625 0.0092389 0 -0.015428 0 -0.0018293 0 -0.0014871 0 -0.2768
1.582 0.0032301 0.0041372 0.015553 0.017623 0.013654 0.0089823 0.014292 0.026298 0.021081 0.020259 0.033418 -0.19353 -3.7239e-05 0.0033418 -0.0042723 0.002441 -0.0070167 0.0016976 -0.0081533 -0.012857 0.0034279 0 -0.014625 0 -0.0017753 0 -0.001435 0 -0.34459
1.5859 -0.00085251 0.0011627 0.0087403 0.013268 0.0059857 0.0061256 0.01976 0.027945 0.027042 0.017072 0.03549 -0.19108 -0.00032436 0.0042805 -0.0027637 0.0094723 -0.0083317 0.0037966 -0.008269 -0.016881 -0.0022578 0 -0.014152 0 -0.00075757 0 -0.0014026 0 -0.32805
1.5898 -0.0038445 -0.0018506 -0.00046175 0.0017494 -0.0030905 -0.0013378 0.019901 0.019357 0.02598 0.0096245 0.027088 -0.18942 -0.00085205 0.0021949 -0.0011749 0.012528 -0.0096695 0.0042128 -0.0067407 -0.015265 -0.003838 0 -0.014379 0 0.00073685 0 -0.0011773 0 -0.21776
1.5938 -0.0042307 -0.003424 -0.006867 -0.010133 -0.0088729 -0.0076525 0.011873 0.0022924 0.011942 0.00017503 0.0082679 -0.18942 -0.00044686 -0.0023272 -0.00062341 0.010059 -0.0085602 0.0028329 -0.0045172 -0.0085033 -0.00075851 0 -0.015133 0 0.0019333 0 -0.00076665 0 -0.03067
1.5977 -0.0022844 -0.0031537 -0.0080838 -0.015359 -0.0095878 -0.0079453 -0.0034682 -0.017003 -0.013912 -0.0092719 -0.015848 -0.19431 0.00075042 -0.0063821 -0.0010924 0.0037725 -0.0027247 0.00072065 -0.00245 -0.00053705 0.003771 0 -0.015857 0 0.0023498 0 -0.00041041 0 0.18736
1.6016 0.0003527 -0.0018557 -0.0057792 -0.011292 -0.0071147 -0.002085 -0.02056 -0.030656 -0.04153 -0.016954 -0.036382 -0.20577 0.0014492 -0.0067841 -0.0014924 -0.0025788 0.0070801 -0.00079558 -0.00081887 0.0038325 0.0056707 0 -0.016082 0 0.0020741 0 -0.00036153 0 0.36938
1.6055 0.0019806 -0.00077885 -0.0036142 -0.0013578 -0.0048506 0.0052589 -0.031198 -0.03303 -0.056746 -0.020891 -0.044688 -0.22 0.00075063 -0.0029872 -0.00068593 -0.0056028 0.016299 -0.0010543 0.00061139 0.0022967 0.0034694 0 -0.015763 0 0.0015434 0 -0.00064695 0 0.44747
1.6094 0.0019991 -0.00058493 -0.0038268 0.0076544 -0.004659 0.0085951 -0.029075 -0.023359 -0.049837 -0.019141 -0.036763 -0.22909 -0.00070914 0.0019126 0.0014167 -0.0042317 0.019103 -0.00035994 0.002128 -0.0034519 -0.00069018 0 -0.015236 0 0.0010946 0 -0.0010341 0 0.38128
1.6133 0.0010998 -0.0009613 -0.0054521 0.010684 -0.0054783 0.0062865 -0.014061 -0.0058784 -0.022053 -0.011072 -0.015479 -0.22753 -0.0013463 0.0034871 0.0036867 -5.1223e-05 0.012597 0.00040312 0.0036303 -0.0091429 -0.003232 0 -0.014879 0 0.00072564 0 -0.0012299 0 0.18273
1.6172 0.0005048 -0.0011048 -0.0055688 0.0078721 -0.0046272 0.0017839 0.0069964 0.012367 0.014441 0.0014195 0.010654 -0.21773 -0.00033004 -0.00011102 0.0046876 0.0040112 -0.00059949 0.00044609 0.0045885 -0.011017 -0.0023783 0 -0.014817 0 0.00025061 0 -0.0011277 0 -0.079904
1.6211 0.00097748 -0.00051892 -0.0022549 0.0036255 -0.00052008 0.00022812 0.023988 0.024731 0.043281 0.014118 0.031454 -0.20812 0.0014991 -0.0061599 0.0038262 0.0056124 -0.013663 -0.00039251 0.004429 -0.0081688 0.00047923 0 -0.014914 0 -0.00037369 0 -0.00088784 0 -0.30756
1.625 0.0023814 0.00064587 0.0034653 0.0022122 0.005643 0.0034431 0.029494 0.027644 0.052897 0.02235 0.039652 -0.20524 0.0025515 -0.0093744 0.0017164 0.0042666 -0.019987 -0.0015079 0.0030231 -0.0026392 0.0023053 0 -0.014994 0 -0.0009149 0 -0.00079456 0 -0.41636
1.6289 0.0039996 0.0019412 0.0083632 0.0039009 0.010673 0.0079743 0.022841 0.021649 0.042115 0.023231 0.033802 -0.20732 0.0022643 -0.0063838 -0.00047302 0.0012879 -0.01742 -0.001856 0.0008821 0.0023334 0.0012402 0 -0.015034 0 -0.0010582 0 -0.0010216 0 -0.37842
1.6328 0.0051933 0.0031824 0.0096702 0.0051564 0.011943 0.0081943 0.0095368 0.010507 0.019314 0.016775 0.018223 -0.20628 0.0017432 0.0012353 -0.001955 -0.0013652 -0.009144 -0.00064791 -0.0010932 0.0043127 -0.0018783 0 -0.01515 0 -0.00070961 0 -0.0014954 0 -0.23192
1.6367 0.0058064 0.0045813 0.0072803 0.0026587 0.0094545 0.0018458 -0.0030868 -0.00096852 -0.0035636 0.0054535 0.00026801 -0.19649 0.002481 0.0081252 -0.0026635 -0.0024631 -0.00074613 0.0019474 -0.002115 0.0026519 -0.0044764 0 -0.015431 0 -9.1273e-05 0 -0.0019468 0 -0.054574
1.6406 0.0060689 0.0063215 0.0036554 -0.0027517 0.0056699 -0.0070541 -0.01038 -0.009074 -0.017762 -0.0069473 -0.013385 -0.18135 0.004494 0.0095349 -0.0028594 -0.0021863 0.0039416 0.0046357 -0.0019035 -0.0016564 -0.0045764 0 -0.015802 0 0.00045673 0 -0.0020967 0 0.080288
1.6445 0.0062254 0.0080704 0.0016971 -0.0061761 0.0033589 -0.010881 -0.011815 -0.012277 -0.021044 -0.016299 -0.01931 -0.17044 0.0059539 0.0050923 -0.0026383 -0.0017359 0.0048923 0.0057047 -0.00074002 -0.0066704 -0.0023272 0 -0.016069 0 0.0007539 0 -0.0018495 0 0.13574
1.6484 0.0062834 0.0090059 0.0025297 -0.0030272 0.0034156 -0.0046579 -0.0091534 -0.010897 -0.016347 -0.018943 -0.017559 -0.16995 0.0048738 -0.0012333 -0.0019411 -0.0022378 0.0044965 0.0042717 0.0007867 -0.010257 0.0004474 0 -0.01608 0 0.00085938 0 -0.001376 0 0.11422
1.6523 0.0060466 0.0083951 0.0049804 0.0062675 0.00451 0.0093861 -0.0038933 -0.0061148 -0.0078851 -0.012908 -0.010025 -0.17598 0.0012014 -0.0046984 -0.00093588 -0.0037926 0.0044262 0.0011256 0.0021196 -0.010858 0.0019775 0 -0.015842 0 0.00090765 0 -0.0010377 0 0.038828
1.6563 0.0052881 0.0061813 0.0068683 0.015751 0.0046665 0.022913 0.0033829 0.00069396 0.0018609 0.00057509 0.0012564 -0.17833 -0.0028569 -0.0035747 -0.00013662 -0.0054057 0.0038131 -0.001665 0.0029525 -0.0082008 0.0018625 0 -0.015502 0 0.00091212 0 -0.0011749 0 -0.065117
1.6602 0.0038355 0.0030077 0.0066804 0.018424 0.0031033 0.027407 0.011631 0.0079286 0.012204 0.01652 0.014364 -0.17104 -0.0047056 3.0107e-05 2.7642e-05 -0.0058527 0.00040647 -0.0022452 0.0032657 -0.0035666 0.00094687 0 -0.015231 0 0.00076295 0 -0.0018627 0 -0.17314
1.6641 0.0015467 -0.00032901 0.0041941 0.011927 0.00057548 0.020119 0.018088 0.013542 0.022128 0.02787 0.026456 -0.15919 -0.0036117 0.002597 -0.00029247 -0.0047721 -0.0064675 -0.0004159 0.0032274 0.00081268 0.00019474 0 -0.015126 0 0.00041158 0 -0.002789 0 -0.25399
1.668 -0.0016504 -0.0034382 -9.8986e-05 0.00040599 -0.0019162 0.0054206 0.01912 0.015351 0.028551 0.029029 0.033145 -0.15419 -0.0011463 0.0023172 -0.00050561 -0.0030444 -0.014056 0.0022023 0.0030359 0.0030438 -0.00019538 0 -0.015201 0 1.4624e-05 0 -0.0033825 0 -0.26854
1.6719 -0.005534 -0.0063566 -0.0057179 -0.0090617 -0.0044875 -0.0090027 0.012792 0.011967 0.027064 0.019019 0.029867 -0.16204 0.00052215 0.00014823 -0.00033223 -0.0020855 -0.017428 0.0034438 0.0027705 0.0026594 -0.00066877 0 -0.015416 0 -0.00015347 0 -0.0031636 0 -0.18564
1.6758 -0.0093397 -0.0090474 -0.012114 -0.012198 -0.0081797 -0.017558 0.00074173 0.0036366 0.014861 0.0018814 0.014875 -0.17633 0.00066904 -0.0016972 -0.00030729 -0.0026301 -0.013045 0.0022128 0.0023301 0.00065118 -0.0015238 0 -0.015689 0 4.4474e-05 0 -0.002104 0 -0.0062951
1.6797 -0.011824 -0.010947 -0.018 -0.010369 -0.013276 -0.019466 -0.012581 -0.0077523 -0.0064182 -0.015968 -0.0084198 -0.18369 0.00036063 -0.0019801 -0.0012855 -0.0040859 -0.0017415 -0.00091149 0.0015388 -0.0015105 -0.0023887 0 -0.015889 0 0.00044717 0 -0.00070955 0 0.22471
1.6836 -0.011806 -0.011105 -0.021189 -0.0082912 -0.017924 -0.017383 -0.022766 -0.019465 -0.030335 -0.029268 -0.032099 -0.17678 0.00093803 -0.0012505 -0.0033204 -0.005074 0.011419 -0.0044113 0.00039206 -0.002933 -0.0025114 0 -0.015878 0 0.00071357 0 0.00028716 0 0.43301
1.6875 -0.0089332 -0.0089004 -0.01963 -0.0091245 -0.01883 -0.014071 -0.027814 -0.028752 -0.048296 -0.035663 -0.047434 -0.16201 0.0024004 -0.00082498 -0.005191 -0.0046953 0.020398 -0.0069951 -0.00074555 -0.0035351 -0.0015397 0 -0.015611 0 0.00062819 0 0.00043253 0 0.54756
1.6914 -0.0040969 -0.0047169 -0.013009 -0.011601 -0.013809 -0.01036 -0.028062 -0.033139 -0.053483 -0.034951 -0.049171 -0.15388 0.0034268 -0.0012783 -0.0053584 -0.0033393 0.021945 -0.0080602 -0.0012416 -0.0035044 -2.1899e-06 0 -0.015228 0 0.00030357 0 -0.00013083 0 0.53085
1.6953 0.00089526 2.7945e-05 -0.0034297 -0.011651 -0.0040286 -0.0057502 -0.024198 -0.030497 -0.04368 -0.02745 -0.037466 -0.16092 0.0029133 -0.0019787 -0.0035718 -0.0022428 0.016994 -0.0073063 -0.00064394 -0.0028323 0.00098647 0 -0.015007 0 8.0291e-05 0 -0.00079966 0 0.38868
1.6992 0.0042689 0.0036114 0.0056724 -0.006633 0.0062693 -0.00030616 -0.01584 -0.019673 -0.021693 -0.013641 -0.016575 -0.17689 0.0012578 -0.0019005 -0.0013876 -0.0022069 0.0089263 -0.0043958 0.00082977 -0.0015445 0.00056069 0 -0.015168 0 0.00021531 0 -0.0009983 0 0.15935
1.7031 0.0052316 0.0049658 0.011638 0.0019443 0.012584 0.0044335 -0.002422 -0.0018283 0.0061659 0.0046008 0.0079334 -0.18597 -4.8686e-05 -0.00069521 -0.00077793 -0.0027615 0.00058219 0.00056311 0.0022401 -0.00024773 -0.0012019 0 -0.015659 0 0.00065172 0 -0.00062016 0 -0.10365
1.707 0.0042748 0.0041902 0.01397 0.0096263 0.013198 0.0064441 0.014423 0.018608 0.032246 0.022931 0.030938 -0.17743 -7.4742e-05 0.0010198 -0.0020471 -0.0026937 -0.0072355 0.0061361 0.0025164 -5.12e-05 -0.0032628 0 -0.016127 0 0.0010807 0 -6.237e-05 0 -0.34312
1.7109 0.0026566 0.0023062 0.013874 0.012726 0.0098561 0.0049952 0.029676 0.034827 0.049483 0.035498 0.047742 -0.15592 0.00047593 0.0022364 -0.0032817 -0.0014909 -0.014693 0.0095989 0.0013193 -0.0015691 -0.0042842 0 -0.016141 0 0.0012276 0 0.00015316 0 -0.5036
1.7148 0.0014856 0.00050849 0.01255 0.011005 0.0056646 0.0014529 0.036787 0.040574 0.053044 0.037783 0.053726 -0.13797 -3.6508e-05 0.0022865 -0.0021959 -0.00020139 -0.020761 0.0085678 -0.00055769 -0.003929 -0.0034956 0 -0.015533 0 0.0010912 0 -0.00017194 0 -0.5394
1.7188 0.0010757 -0.00053513 0.0099382 0.0071026 0.0022849 -0.0015958 0.031635 0.03345 0.041769 0.029155 0.045497 -0.13795 -0.0024361 0.0011208 0.0013211 -0.00063237 -0.022516 0.0031605 -0.0017047 -0.0050601 -0.0011784 0 -0.014569 0 0.00092683 0 -0.0007757 0 -0.43034
1.7227 0.00097073 -0.00090679 0.0051335 0.0037271 -0.00095358 -0.0020661 0.015562 0.016238 0.018946 0.013039 0.023412 -0.15645 -0.005772 -0.00084424 0.004688 -0.0034327 -0.01704 -0.0034092 -0.0012091 -0.0033894 0.0015511 0 -0.013802 0 0.0010074 0 -0.0011945 0 -0.19734
1.7266 0.00051178 -0.0011359 -0.0020332 0.0015031 -0.0054024 0.0004392 -0.0049767 -0.0047109 -0.0084121 -0.0052496 -0.0067938 -0.18091 -0.0081363 -0.0029486 0.0050244 -0.0069143 -0.0044486 -0.0068665 0.00056537 0.0005116 0.0035184 0 -0.013691 0 0.0013873 0 -0.0011575 0 0.095637
1.7305 -0.00054979 -0.0016605 -0.0098763 -0.00066784 -0.010761 0.0046586 -0.021941 -0.022726 -0.031946 -0.021044 -0.035424 -0.19677 -0.008358 -0.0044391 0.0022393 -0.008035 0.010808 -0.0051941 0.0022698 0.004071 0.0042928 0 -0.014268 0 0.0018641 0 -0.00077502 0 0.36068
1.7344 -0.0018448 -0.0024455 -0.015409 -0.0035458 -0.014525 0.0085657 -0.029796 -0.033326 -0.044973 -0.031342 -0.053018 -0.1984 -0.0068172 -0.0047057 -0.0004803 -0.0049964 0.021965 -0.00039134 0.0027498 0.0048093 0.0044208 0 -0.015117 0 0.0021421 0 -0.00040195 0 0.51807
1.7383 -0.002677 -0.0030044 -0.01618 -0.0061426 -0.013851 0.010372 -0.027526 -0.034717 -0.044516 -0.034336 -0.05457 -0.1908 -0.0046681 -0.0036572 0.00031041 0.00081132 0.024072 0.0030833 0.0020783 0.0025407 0.0048702 0 -0.015671 0 0.0020426 0 -0.00034564 0 0.52464
1.7422 -0.0025389 -0.002792 -0.011853 -0.0064036 -0.0080975 0.0091838 -0.017845 -0.027007 -0.03148 -0.028991 -0.040997 -0.18258 -0.0025218 -0.0019221 0.0045606 0.0054951 0.017066 0.0020323 0.0014619 -0.00048292 0.0060917 0 -0.015615 0 0.0016061 0 -0.00067342 0 0.38509
1.7461 -0.0014641 -0.0016751 -0.0042908 -0.0032145 0.00035582 0.0052741 -0.0049382 -0.011754 -0.0095057 -0.015764 -0.017437 -0.17815 -0.00014224 -0.00052316 0.0081745 0.0056915 0.0053836 -0.0028054 0.0020364 -0.0017639 0.0074887 0 -0.01508 0 0.001045 0 -0.0012246 0 0.14503
1.75 8.0317e-06 -0.00011804 0.0036967 0.002277 0.0077104 -1.357e-05 0.0074484 0.007621 0.016216 0.0022286 0.0095178 -0.17603 0.0025636 -0.00016632 0.006691 0.0014163 -0.0054415 -0.0075007 0.0036403 -0.0010212 0.0078388 0 -0.014524 0 0.00061031 0 -0.0017399 0 -0.12628
1.7539 0.0011992 0.0010991 0.0097835 0.0072539 0.011305 -0.0047798 0.016782 0.025669 0.039562 0.019356 0.033452 -0.17314 0.0045821 -0.00077278 -0.00012321 -0.0038537 -0.012335 -0.0084124 0.0047655 -0.00045127 0.0064045 0 -0.014388 0 0.00045328 0 -0.001978 0 -0.35508
1.7578 0.0017265 0.0014566 0.012764 0.0091448 0.010968 -0.0074282 0.021719 0.036316 0.054118 0.029631 0.048411 -0.16919 0.0042549 -0.0017256 -0.007412 -0.0060938 -0.015577 -0.0052456 0.0038526 -0.0024128 0.0037768 0 -0.0148 0 0.00053777 0 -0.0017883 0 -0.48084
1.7617 0.0017169 0.0011223 0.012421 0.0072255 0.0083786 -0.0074238 0.021893 0.035612 0.054736 0.029629 0.049462 -0.1669 0.00096136 -0.0025528 -0.0093863 -0.0041453 -0.016735 -0.00099673 0.00081496 -0.0067641 0.0016081 0 -0.01552 0 0.00064439 0 -0.0011825 0 -0.47171
1.7656 0.0016632 0.0008517 0.0092854 0.0027996 0.0054518 -0.005394 0.017704 0.023894 0.039888 0.019981 0.034697 -0.16866 -0.0037331 -0.0032658 -0.0047854 -0.00059865 -0.015977 0.00097886 -0.0026333 -0.010561 0.001331 0 -0.016137 0 0.0004927 0 -0.00039593 0 -0.33438
1.7695 0.0020104 0.0013734 0.0045929 -0.0018324 0.0032698 -0.0024634 0.01004 0.0055761 0.013298 0.0045149 0.0076068 -0.17375 -0.0069199 -0.0039654 0.0016913 0.00065009 -0.011541 -6.2438e-05 -0.0042558 -0.010581 0.002935 0 -0.016356 0 -5.147e-05 0 0.00016083 0 -0.113
1.7734 0.0027423 0.0027134 0.0001014 -0.0046349 0.0020631 0.00060197 7.7327e-05 -0.013232 -0.016737 -0.011885 -0.02272 -0.17895 -0.0066728 -0.0042516 0.0036626 -0.002043 -0.0019873 -0.0019305 -0.0031157 -0.0063416 0.0049233 0 -0.016164 0 -0.00081387 0 0.00012647 0 0.12506
1.7773 0.0032731 0.0040077 -0.0026654 -0.0046048 0.0015652 0.003646 -0.010499 -0.027283 -0.040413 -0.024856 -0.044932 -0.18106 -0.0037139 -0.003342 -0.00084108 -0.0066202 0.010917 -0.0018812 -0.00031808 -0.00070752 0.0055584 0 -0.015782 0 -0.0013558 0 -0.0005241 0 0.31139
1.7813 0.0027684 0.0040057 -0.0034317 -0.0020005 0.0010611 0.0065554 -0.01899 -0.033217 -0.050209 -0.030961 -0.050744 -0.17884 -0.00076211 -0.0010505 -0.0073567 -0.0092474 0.021679 0.00075124 0.0020246 0.0025273 0.0043107 0 -0.015468 0 -0.0012628 0 -0.0013822 0 0.39654
1.7852 0.00073457 0.0019379 -0.0034762 0.0017548 -0.00063044 0.0085242 -0.021776 -0.029331 -0.043369 -0.027892 -0.038843 -0.17308 -0.00011622 0.0013828 -0.0091702 -0.0077785 0.024012 0.0041301 0.0026869 0.0018189 0.0022085 0 -0.015333 0 -0.00049648 0 -0.0018531 0 0.36123
1.7891 -0.0025084 -0.0018632 -0.0046275 0.0045122 -0.0045058 0.0080845 -0.015884 -0.01576 -0.022303 -0.015565 -0.014966 -0.16622 -0.0017485 0.0018093 -0.003831 -0.0035667 0.015287 0.005861 0.0023415 -0.0011174 0.00079647 0 -0.0153 0 0.00048886 0 -0.0016035 0 0.21922
1.793 -0.0058261 -0.0060136 -0.0075689 0.0043367 -0.01009 0.0041728 -0.0016095 0.004231 0.0063803 0.0024374 0.011366 -0.16204 -0.0036678 -0.0010044 0.0042581 -5.1581e-05 -0.00098014 0.0052241 0.0027169 -0.0032143 0.00071501 0 -0.015224 0 0.0010216 0 -0.00084148 0 0.015464
1.7969 -0.0078039 -0.0087575 -0.010946 0.00072393 -0.014754 -0.0025463 0.0158 0.023434 0.033357 0.018998 0.030898 -0.16484 -0.0040621 -0.0058257 0.0077697 0.00042526 -0.016737 0.0035751 0.0046412 -0.0028383 0.0012404 0 -0.015048 0 0.00071288 0 -0.00016329 0 -0.18079
1.8008 -0.0075143 -0.008849 -0.012257 -0.0047005 -0.014909 -0.0093325 0.027587 0.032761 0.04872 0.026409 0.037386 -0.17663 -0.0030246 -0.0093972 0.0032581 -0.0014345 -0.024155 0.0027852 0.0068194 -0.00079184 0.0011554 0 -0.014873 0 -0.00021548 0 -7.3063e-05 0 -0.29365
1.8047 -0.0050403 -0.0061574 -0.0099232 -0.0087944 -0.0087538 -0.012608 0.026191 0.026348 0.045388 0.020826 0.028856 -0.1938 -0.0021957 -0.0088927 -0.0055693 -0.0028731 -0.020211 0.0034698 0.0066293 0.0011155 1.6861e-05 0 -0.01487 0 -0.0010697 0 -0.00058621 0 -0.27066
1.8086 -0.0014386 -0.0017322 -0.0047762 -0.0087742 0.0015971 -0.01016 0.010507 0.0063719 0.023177 0.0050035 0.0081794 -0.20689 -0.0028208 -0.0043906 -0.01117 -0.001858 -0.0080357 0.0047062 0.0024338 0.0021093 -0.0014469 0 -0.015124 0 -0.0012048 0 -0.0012568 0 -0.11414
1.8125 0.0018145 0.002658 0.00039525 -0.004206 0.010806 -0.0028176 -0.012258 -0.016861 -0.0091003 -0.013077 -0.01701 -0.20583 -0.0042928 0.00093203 -0.0089111 0.0010828 0.0055879 0.005233 -0.0045463 0.0029076 -0.0021301 0 -0.015549 0 -0.00051013 0 -0.0015844 0 0.10842
1.8164 0.0035419 0.0053079 0.0028923 0.0023751 0.013814 0.0056505 -0.030156 -0.030827 -0.036386 -0.024989 -0.036272 -0.18779 -0.0046682 0.0032513 -0.00099696 0.0036183 0.01448 0.0046655 -0.010548 0.0043412 -0.0016314 0 -0.015929 0 0.0005356 0 -0.0014177 0 0.2908
1.8203 0.0033525 0.0053527 0.0020315 0.0068679 0.0095576 0.010583 -0.033625 -0.028914 -0.045044 -0.0266 -0.040785 -0.16114 -0.0025947 0.0011448 0.0058329 0.0040223 0.016118 0.0035084 -0.011757 0.0059393 -0.00049235 0 -0.016082 0 0.0012694 0 -0.0010042 0 0.34338
1.8242 0.0016959 0.0031721 -0.00058979 0.0062283 0.0018144 0.0092346 -0.021408 -0.014591 -0.031208 -0.019491 -0.028404 -0.14087 0.0013076 -0.0034003 0.0063752 0.0027787 0.011879 0.0022332 -0.0071151 0.0062192 0.00055548 0 -0.015975 0 0.0013526 0 -0.00069419 0 0.24484
1.8281 -0.00045369 0.00015786 -0.0025238 0.00055542 -0.0036459 0.0025731 -0.0011401 0.0017119 -0.0037852 -0.008605 -0.0056482 -0.13822 0.0049402 -0.0068027 0.0011453 0.0018991 0.0050623 0.00068841 0.00078415 0.0043786 0.0013809 0 -0.015725 0 0.00096516 0 -0.00062281 0 0.054363
1.832 -0.002079 -0.002093 -0.0022605 -0.0068189 -0.0033318 -0.0051903 0.015816 0.010465 0.020891 0.0014443 0.015748 -0.15263 0.0065222 -0.0067774 -0.0047855 0.0028178 -0.0014183 -0.0014264 0.0074654 0.0013977 0.0023222 0 -0.01548 0 0.00056993 0 -0.00066845 0 -0.12634
1.8359 -0.0025505 -0.0026973 1.2088e-05 -0.011352 0.001671 -0.0092118 0.02159 0.0093246 0.029629 0.0084604 0.026025 -0.17269 0.0059086 -0.0037655 -0.0066169 0.0050549 -0.0061263 -0.0036621 0.0096666 -0.00084782 0.0033025 0 -0.015315 0 0.00050496 0 -0.00066634 0 -0.21595
1.8398 -0.0018542 -0.0019027 0.0029554 -0.01009 0.0069936 -0.0071386 0.016114 0.0031895 0.020688 0.012207 0.023228 -0.18521 0.0042973 4.5696e-05 -0.003616 0.0068915 -0.0087985 -0.0047218 0.0073984 -0.0015928 0.0033554 0 -0.015222 0 0.00076523 0 -0.00059844 0 -0.19783
1.8438 -0.00053039 -0.00071046 0.0051495 -0.0033892 0.0084933 -0.00058628 0.0058949 -0.0011786 0.0037508 0.01282 0.013269 -0.18449 0.0028663 0.0027761 0.0011862 0.0071755 -0.0095351 -0.0035141 0.0034719 -0.0020261 0.0014103 0 -0.0152 0 0.0011088 0 -0.00054829 0 -0.11679
1.8477 0.00066328 -1.8e-05 0.0057937 0.0055348 0.0050488 0.0061941 -0.0013477 -0.00085308 -0.0082074 0.010048 0.004339 -0.1745 0.0018343 0.0039367 0.0043119 0.0063035 -0.0084053 -0.00034472 0.001026 -0.0038226 -0.0022471 0 -0.015318 0 0.0013148 0 -0.00050809 0 -0.035867
1.8516 0.001213 1.6464e-05 0.0048225 0.012797 -0.0012477 0.0095729 -0.0020292 0.0018677 -0.0086705 0.0039003 0.00044495 -0.16364 0.00077309 0.0038792 0.0046254 0.0054463 -0.0056495 0.0030647 0.0011136 -0.0068075 -0.0054428 0 -0.015679 0 0.0013292 0 -0.00030932 0 0.010521
1.8555 0.0011605 -0.00010603 0.0027657 0.01613 -0.0070379 0.0092095 0.0016083 0.0026785 -0.0014855 -0.0043371 -0.00066568 -0.15801 -0.00042268 0.0027676 0.003318 0.0050256 -0.0019761 0.0048914 0.0022375 -0.0084153 -0.0054865 0 -0.016294 0 0.001211 0 0.00019249 0 0.032182
1.8594 0.0010308 0.00013532 0.00059098 0.015658 -0.0098624 0.0078861 0.0041721 -0.00052225 0.0035923 -0.012061 -0.003918 -0.1589 -0.0011289 0.00051636 0.0019299 0.0042149 0.0015494 0.0046364 0.0020494 -0.0059432 -0.0015477 0 -0.016992 0 0.0010142 0 0.00086251 0 0.060456
1.8633 0.001385 0.0007282 -0.00060926 0.012818 -0.0090811 0.0085314 0.0017472 -0.0061549 -0.00044427 -0.01648 -0.011309 -0.16483 -0.00062142 -0.0022964 0.00087592 0.0020353 0.0040018 0.0033029 -0.00035155 0.00040684 0.0041358 0 -0.017484 0 0.00076688 0 0.0012734 0 0.111
1.8672 0.0023126 0.0011746 -0.00021108 0.0086413 -0.005536 0.01099 -0.0050157 -0.010782 -0.012076 -0.015998 -0.019397 -0.17391 0.00099182 -0.0039429 -0.00024347 -0.0012138 0.0050074 0.0022463 -0.0035188 0.0068824 0.0076249 0 -0.017547 0 0.00054713 0 0.001024 0 0.16435
1.8711 0.0032716 0.0010333 0.0013987 0.0031037 -0.00081121 0.011612 -0.011411 -0.011839 -0.022568 -0.010837 -0.021917 -0.18331 0.0026077 -0.0025938 -0.0014843 -0.0038881 0.0046784 0.0019267 -0.0049167 0.0090062 0.006337 0 -0.0172 0 0.00050417 0 0.000123 0 0.17883
1.875 0.0034517 0.00037142 0.0029386 -0.003836 0.0033456 0.0064331 -0.012162 -0.0087826 -0.022741 -0.0027201 -0.014999 -0.1879 0.0029665 0.00178 -0.0022114 -0.0045241 0.0031864 0.0017817 -0.0032386 0.0054824 0.0012113 0 -0.016709 0 0.00073675 0 -0.00094156 0 0.12331
1.8789 0.0024078 -0.00032601 0.0031668 -0.010649 0.0055381 -0.0045915 -0.0052733 -0.0024506 -0.0096975 0.0058685 -0.00047695 -0.18201 0.0016769 0.0066271 -0.0019078 -0.0033735 0.00049114 0.001157 0.00024495 -0.00052427 -0.0039944 0 -0.016418 0 0.0011374 0 -0.0015481 0 0.0034154
1.8828 0.00046712 -0.00064905 0.0019481 -0.014046 0.0053309 -0.016215 0.006388 0.0057795 0.011227 0.012375 0.015164 -0.16495 -0.00053481 0.0083674 -0.00095249 -0.0022107 -0.0033964 0.00013178 0.0025495 -0.004109 -0.0057612 0 -0.016514 0 0.0014083 0 -0.0014085 0 -0.13746
1.8867 -0.0014321 -0.00060921 0.00043701 -0.011 0.0035909 -0.021118 0.016742 0.013869 0.029954 0.014791 0.024912 -0.14501 -0.0024855 0.0052509 -0.00026524 -0.0024537 -0.0078036 -0.00067147 0.0014244 -0.0028951 -0.0036031 0 -0.016911 0 0.001303 0 -0.00074259 0 -0.24075
1.8906 -0.0023567 -0.00049094 6.2505e-05 -0.0016318 0.001983 -0.015464 0.020144 0.018717 0.037506 0.012306 0.02503 -0.13594 -0.0033881 -0.00097473 -0.00020545 -0.0035192 -0.011106 -0.00094348 -0.0026365 0.0011373 -0.00021456 0 -0.017316 0 0.00088563 0 -3.268e-05 0 -0.26226
1.8945 -0.0019736 -0.00043682 0.0011371 0.0096834 0.0016871 -0.0022216 0.014644 0.016979 0.030402 0.0057547 0.016194 -0.14651 -0.0031761 -0.0062137 -0.00011502 -0.0032514 -0.011301 -0.001073 -0.0065693 0.0039069 0.0010348 0 -0.017419 0 0.00052112 0 0.0003743 0 -0.1912
1.8984 -0.00068165 -0.00029344 0.0023702 0.016475 0.0023299 0.0107 0.0029215 0.0073526 0.011647 -0.0025872 0.0021224 -0.17154 -0.0022646 -0.0071294 0.00083553 -0.00017695 -0.0072947 -0.0015222 -0.0070796 0.003256 -0.0010397 0 -0.017074 0 0.00054621 0 0.00043967 0 -0.051666
1.9023 0.000768 8.1149e-05 0.0018118 0.014404 0.002222 0.016114 -0.0094316 -0.0074567 -0.01121 -0.0099864 -0.012496 -0.19352 -0.0012292 -0.0036101 0.0024458 0.0046539 -2.3017e-05 -0.0019539 -0.0033059 0.00076844 -0.0046788 0 -0.016365 0 0.00091011 0 0.00027918 0 0.10925
1.9063 0.0018149 0.00043846 -0.0015116 0.0044018 -8.534e-05 0.012472 -0.016991 -0.021231 -0.029416 -0.014428 -0.023456 -0.19559 -0.00068375 0.0013728 0.0034181 0.0082338 0.0075714 -0.0013163 0.0023729 -0.00031087 -0.0069531 0 -0.015553 0 0.0011647 0 -6.8458e-05 0 0.23887
1.9102 0.0023751 0.00023965 -0.0066012 -0.007783 -0.0042152 0.0042425 -0.01707 -0.027487 -0.036359 -0.015178 -0.027777 -0.17589 -0.001132 0.0041647 0.0026689 0.0081938 0.011951 0.00094085 0.0060936 0.001193 -0.0062713 0 -0.014938 0 0.00087991 0 -0.00065173 0 0.29534
1.9141 0.0027218 -0.00073034 -0.010882 -0.015267 -0.0078337 -0.0020919 -0.010523 -0.023309 -0.029959 -0.012469 -0.024257 -0.15057 -0.0025296 0.0029524 0.00061962 0.0049267 0.010992 0.0037774 0.0054404 0.0028986 -0.0034022 0 -0.01473 0 0.00012434 0 -0.0013914 0 0.26001
1.918 0.0031442 -0.0018643 -0.011646 -0.014142 -0.0082479 -0.0027671 -0.00074537 -0.010931 -0.013341 -0.0068867 -0.013891 -0.14175 -0.0038583 -0.0014457 -0.0010389 0.0010995 0.0052605 0.0050065 0.0011978 0.0012378 -0.00038688 0 -0.01495 0 -0.00047565 0 -0.0019398 0 0.14316
1.9219 0.003687 -0.0020185 -0.0075769 -0.0051773 -0.0044868 0.0014683 0.0082527 0.0039365 0.0066673 0.00079617 0.00033319 -0.15965 -0.0034337 -0.0066397 -0.00097311 -0.00098671 -0.0023664 0.0031789 -0.0034552 -0.0046364 0.0013461 0 -0.015418 0 -0.00023714 0 -0.0018711 0 -0.018941
1.9258 0.0041236 -0.0005048 0.00039917 0.0074255 0.0018059 0.0070864 0.013586 0.01556 0.022743 0.0092076 0.014463 -0.19363 -0.00018328 -0.010291 0.00049712 -0.0015085 -0.0084667 -0.00083926 -0.0055702 -0.011359 0.0018677 0 -0.015828 0 0.00092139 0 -0.0010919 0 -0.17588
1.9297 0.004122 0.0021078 0.0092163 0.018542 0.0073386 0.01066 0.014365 0.020852 0.030319 0.016069 0.024869 -0.2197 0.0049795 -0.011112 0.0018448 -0.0025181 -0.011012 -0.0043095 -0.0046675 -0.013941 0.0020652 0 -0.015909 0 0.0022778 0 -6.033e-05 0 -0.27998
1.9336 0.0034802 0.0042719 0.014747 0.023991 0.0092268 0.01035 0.011531 0.019809 0.028956 0.018723 0.028982 -0.21842 0.0091147 -0.0090759 0.0020151 -0.0052495 -0.01016 -0.0049008 -0.0027848 -0.010129 0.0023726 0 -0.015584 0 0.0028126 0 0.00048208 0 -0.30173
1.9375 0.0023465 0.0047544 0.013754 0.021388 0.0067198 0.0057196 0.0069541 0.01422 0.021131 0.015444 0.025379 -0.1888 0.0091026 -0.0053092 0.0014284 -0.0082336 -0.0075038 -0.0027167 -0.0024371 -0.0024844 0.0022829 0 -0.01502 0 0.0020409 0 0.00010143 0 -0.23825
1.9414 0.0013538 0.0038494 0.0061083 0.010875 0.0016514 -0.0025305 0.0023181 0.0062017 0.0097553 0.0066869 0.013943 -0.14779 0.0041824 -0.0017979 0.0011648 -0.0084258 -0.0045365 -8.5372e-05 -0.0043419 0.0037502 0.001028 0 -0.014524 0 0.00045552 0 -0.00093294 0 -0.11317
1.9453 0.001545 0.0033559 -0.0041122 -0.0039796 -0.0024351 -0.011895 -0.0015566 -0.0023681 -0.0033242 -0.0046318 -0.0032979 -0.11719 -0.0029757 -0.00060147 0.0013171 -0.0044442 -0.0016411 0.00071949 -0.0068702 0.005005 -0.0014007 0 -0.014338 0 -0.00082865 0 -0.0018358 0 0.029609
1.9492 0.0039709 0.0052203 -0.010061 -0.016289 -0.0019728 -0.017581 -0.0044914 -0.0095501 -0.016554 -0.01402 -0.02124 -0.10915 -0.007877 -0.0025457 0.00058297 0.0013896 0.0016117 -0.00041025 -0.0076119 0.0020404 -0.0039643 0 -0.014484 0 -0.00095025 0 -0.0019436 0 0.13565
1.9531 0.0090446 0.0099618 -0.0060751 -0.01843 0.0047967 -0.014148 -0.0059673 -0.012942 -0.026647 -0.016965 -0.032155 -0.12097 -0.0074523 -0.0062651 -0.0021665 0.0046154 0.0051959 -0.0015612 -0.0055966 -0.0012692 -0.0052805 0 -0.014769 0 3.7742e-05 0 -0.0012494 0 0.15205
1.957 0.016026 0.016221 0.0081543 -0.0065549 0.016588 0.00067849 -0.0042456 -0.0098609 -0.027845 -0.010523 -0.028484 -0.14074 -0.0023766 -0.0087378 -0.0059775 0.0026933 0.0075983 -0.00099461 -0.0021928 -0.0016032 -0.0046354 0 -0.014953 0 0.0012701 0 -0.00036971 0 0.042343
1.9609 0.023108 0.02178 0.026478 0.016034 0.02923 0.02289 0.0033014 0.0016645 -0.014282 0.0054127 -0.0070229 -0.15688 0.0034767 -0.0073967 -0.0079334 -0.0022683 0.0061346 0.00091288 7.5613e-05 0.0011175 -0.0024403 0 -0.014928 0 0.0018158 0 7.9449e-07 0 -0.19727
1.9648 0.028235 0.025136 0.039791 0.039856 0.03758 0.043174 0.018279 0.021351 0.015402 0.027468 0.028027 -0.16343 0.0060113 -0.0023028 -0.0056996 -0.0049951 -0.0012886 0.0020206 -0.00027577 0.0041929 0.00012022 0 -0.014781 0 0.0014078 0 -0.00036035 0 -0.52642
1.9688 0.030229 0.026328 0.042072 0.054717 0.038441 0.052418 0.038828 0.045337 0.05447 0.049263 0.065512 -0.15871 0.0038653 0.0035721 -0.00014622 -0.0017155 -0.014079 0.00070937 -0.0023999 0.0048944 0.0018384 0 -0.014685 0 0.00055472 0 -0.0011224 0 -0.86259
1.9727 0.029448 0.026492 0.034446 0.055929 0.032644 0.047925 0.058688 0.066224 0.088922 0.063443 0.091614 -0.1418 -0.00098323 0.0064538 0.0048004 0.0061893 -0.028149 -0.0023067 -0.0038223 0.0027919 0.0020829 0 -0.014747 0 8.7227e-06 0 -0.0017942 0 -1.1026
1.9766 0.027466 0.026758 0.023995 0.04655 0.024588 0.035311 0.069294 0.075401 0.1035 0.064857 0.09595 -0.11203 -0.0052136 0.0046249 0.0053718 0.013043 -0.037364 -0.0045888 -0.0025148 -0.0002279 0.0010107 0 -0.014947 0 0.00011982 0 -0.0021617 0 -1.1608
1.9805 0.025991 0.027484 0.018202 0.034106 0.019287 0.024261 0.064362 0.067275 0.089967 0.053305 0.076418 -0.072078 -0.00686 -0.00037555 0.0013656 0.013639 -0.036751 -0.0044179 0.0013985 -0.0018062 -0.0005654 0 -0.015201 0 0.00064338 0 -0.0023556 0 -1.0089
1.9844 0.025824 0.028303 0.019556 0.024821 0.019051 0.021428 0.044272 0.043229 0.052591 0.03396 0.040427 -0.030072 -0.0064457 -0.0051708 -0.0035945 0.007675 -0.025638 -0.0025313 0.0056617 -0.00091056 -0.0015796 0 -0.015464 0 0.0010957 0 -0.0025448 0 -0.69757
1.9883 0.026582 0.028643 0.024596 0.020222 0.022372 0.026166 0.017076 0.012386 0.0071543 0.014839 0.0019927 0.0038802 -0.0058742 -0.0072158 -0.0053764 -0.00011288 -0.0086142 -0.0013001 0.0075368 0.0017892 -0.0013256 0 -0.015758 0 0.0012456 0 -0.0026383 0 -0.34372
1.9922 0.027275 0.028119 0.027767 0.01838 0.025816 0.032217 -0.0051617 -0.012257 -0.026624 0.0027438 -0.024099 0.025973 -0.006379 -0.0063754 -0.0031632 -0.0041357 0.0065872 -0.002177 0.0057341 0.0047663 -2.0519e-05 0 -0.016083 0 0.0012591 0 -0.002343 0 -0.083105
1.9961 0.027139 0.026622 0.026361 0.017593 0.027099 0.033418 -0.012801 -0.020565 -0.035058 0.0002899 -0.028606 0.045031 -0.0074456 -0.0042985 -0.00014723 -0.002574 0.013245 -0.0040981 0.0011975 0.0066139 0.0011564 0 -0.016323 0 0.0014081 0 -0.0015308 0 -0.0096704
2 0.026035 0.024316 0.022273 0.018417 0.026593 0.028388 -0.0039063 -0.010716 -0.017169 0.0057331 -0.011861 0.079743 -0.0075149 -0.0025945 -0.00045473 0.0016614 0.0093273 -0.0045743 -0.003665 0.0064961 0.00083684 0 -0.016273 0 0.0016975 0 -0.00051879 0 -0.13206
2.0039 0.024231 0.021724 0.019545 0.022159 0.026115 0.020625 0.014989 0.010264 0.015697 0.015135 0.016602 0.1462 -0.0056097 -0.0016921 -0.0052671 0.0041769 -0.0016737 -0.002379 -0.0065498 0.0042815 -0.0013537 0 -0.015803 0 0.0018237 0 7.3715e-05 0 -0.37213
2.0078 0.021961 0.01966 0.020452 0.027916 0.026513 0.01475 0.033038 0.031107 0.046778 0.024819 0.042973 0.24385 -0.0023232 -0.0011993 -0.011771 0.0032412 -0.01326 0.0010035 -0.0064725 0.00072768 -0.0041915 0 -0.015026 0 0.0015101 0 -0.00018363 0 -0.60733
2.0117 0.019237 0.018725 0.023754 0.031772 0.026594 0.012684 0.041378 0.04273 0.062902 0.032387 0.056258 0.35145 0.00065885 -0.00089794 -0.015728 0.00095921 -0.020046 0.0027692 -0.0039768 -0.0024996 -0.0055763 0 -0.014306 0 0.00086013 0 -0.0011292 0 -0.73292
2.0156 0.016041 0.018579 0.02617 0.02946 0.024392 0.012853 0.037594 0.042209 0.060297 0.036303 0.053515 0.4385 0.0019676 -0.0010391 -0.015028 0.00068812 -0.020636 0.0016416 -0.00050637 -0.0035191 -0.0042257 0 -0.014045 0 0.00033796 0 -0.0020841 0 -0.70836
2.0195 0.012551 0.017716 0.025091 0.020054 0.019297 0.012352 0.025858 0.032367 0.044323 0.035309 0.040017 0.48587 0.0016165 -0.001705 -0.010945 0.0034985 -0.017416 -0.00081821 0.0024463 -0.0015687 -0.00096413 0 -0.014395 0 0.00035828 0 -0.002374 0 -0.56318
2.0234 0.0090696 0.014318 0.019939 0.0071074 0.012701 0.0095624 0.013212 0.018416 0.024305 0.028699 0.024425 0.50067 0.00085818 -0.0022644 -0.0063536 0.0071561 -0.013794 -0.0018912 0.0039215 0.0020691 0.0016612 0 -0.015117 0 0.00087693 0 -0.0018592 0 -0.36412
2.0273 0.0057333 0.0077387 0.011591 -0.0038969 0.0065029 0.0050304 0.0047971 0.0046542 0.0074537 0.017126 0.012508 0.51288 0.0010502 -0.0018481 -0.0031094 0.0084175 -0.011266 -0.00065884 0.0036912 0.0046854 0.0013394 0 -0.015723 0 0.001398 0 -0.0010218 0 -0.16935
2.0313 0.002348 -0.00060698 0.0013613 -0.0094108 0.0011547 0.0005147 0.0010998 -0.0067926 -0.0042971 0.0028351 0.0039892 0.55438 0.0025252 -0.00044661 -0.0011884 0.0061877 -0.0086252 0.00093394 0.0021887 0.004181 -0.0020283 0 -0.01581 0 0.0014229 0 -0.00053903 0 -0.00041733
2.0352 -0.001385 -0.0079673 -0.0090929 -0.0096251 -0.0045783 -0.0024235 -0.0013728 -0.015453 -0.01324 -0.011198 -0.0054495 0.6353 0.0043619 0.00071873 6.9339e-05 0.0024375 -0.003696 0.00019914 0.00026266 0.00089559 -0.0060748 0 -0.015356 0 0.00092979 0 -0.00071879 0 0.15342
2.0391 -0.0054595 -0.012211 -0.017408 -0.0071988 -0.011847 -0.0032135 -0.0068505 -0.021586 -0.02231 -0.022552 -0.019006 0.73602 0.0051655 0.00024543 0.00054141 0.00017201 0.0041288 -0.0031015 -0.0012078 -0.0025252 -0.0077766 0 -0.014726 0 0.00042053 0 -0.0012752 0 0.30827
2.043 -0.0094082 -0.013437 -0.021183 -0.00486 -0.019885 -0.0024935 -0.016815 -0.025694 -0.03191 -0.029947 -0.034858 0.82205 0.0041768 -0.0019189 -0.00048204 0.00063966 0.012787 -0.0059476 -0.0017327 -0.0033385 -0.0058772 0 -0.014407 0 0.00046627 0 -0.0016195 0 0.45964
2.0469 -0.012605 -0.013785 -0.019886 -0.0043196 -0.026155 -0.0021241 -0.028524 -0.028288 -0.039248 -0.032875 -0.046673 0.87086 0.001845 -0.0041537 -0.002859 0.0025251 0.018757 -0.0048175 -0.0014283 -0.0011213 -0.0018976 0 -0.014651 0 0.0011604 0 -0.0013954 0 0.57688
2.0508 -0.01474 -0.015507 -0.016128 -0.0067515 -0.028422 -0.0047125 -0.036438 -0.029461 -0.040267 -0.03108 -0.048013 0.88932 -0.0005186 -0.0046133 -0.004888 0.003699 0.019465 0.00053736 -0.00084406 0.0018251 0.0011083 0 -0.015296 0 0.0019898 0 -0.00079212 0 0.62037
2.0547 -0.015963 -0.018951 -0.014234 -0.013017 -0.02658 -0.012074 -0.035681 -0.028568 -0.032641 -0.024795 -0.037121 0.90769 -0.0016582 -0.0030892 -0.0045089 0.0035246 0.014905 0.0061967 -0.00049489 0.0025513 0.00099218 0 -0.015902 0 0.0022609 0 -0.00037161 0 0.56766
2.0586 -0.016556 -0.022181 -0.016581 -0.022385 -0.022369 -0.023085 -0.025384 -0.024624 -0.017891 -0.015527 -0.018521 0.95459 -0.0011272 -0.0013212 -0.001319 0.0033196 0.0074008 0.0073364 -0.00047864 0.00017629 -0.0018786 0 -0.016087 0 0.0017054 0 -0.00056792 0 0.43081
2.0625 -0.01646 -0.022536 -0.020949 -0.03105 -0.017441 -0.03284 -0.0097692 -0.017439 -0.0013096 -0.0062582 -0.00053319 1.0335 0.00062968 -0.0012954 0.0028152 0.0046089 3.536e-05 0.0027885 -0.00052779 -0.0032505 -0.0050847 0 -0.015812 0 0.00072075 0 -0.0012923 0 0.25457
2.0664 -0.015184 -0.018706 -0.021901 -0.033086 -0.012009 -0.03486 0.0039494 -0.0085032 0.010397 -0.00027869 0.0093434 1.1203 0.0027603 -0.0032019 0.0053857 0.0071069 -0.0048487 -0.0035029 -0.0004509 -0.0045643 -0.0061854 0 -0.015404 0 2.8299e-05 0 -0.0019837 0 0.096887
2.0703 -0.012189 -0.011573 -0.015572 -0.02449 -0.0055504 -0.025691 0.0097376 -0.00052953 0.012606 0.0007441 0.0081964 1.1833 0.0045092 -0.00519 0.0055187 0.0086116 -0.0062142 -0.0057559 -0.00050976 -0.0023402 -0.0045973 0 -0.015297 0 5.5933e-05 0 -0.0020682 0 0.002156
2.0742 -0.0073135 -0.0032661 -0.0035975 -0.0073306 0.0014633 -0.0084384 0.0064309 0.0042013 0.0054924 -0.0021417 -0.0012873 1.2098 0.0053237 -0.0052618 0.0045228 0.0070022 -0.0041792 -0.0014704 -0.0012809 0.0017985 -0.0018795 0 -0.015698 0 0.00059454 0 -0.0014454 0 -0.019899
2.0781 -0.00079532 0.004516 0.0078091 0.010269 0.0072245 0.0083357 -0.0015418 0.0053474 -0.0058282 -0.0058798 -0.012573 1.2163 0.0046883 -0.0033861 0.0041429 0.0023855 0.00015544 0.0063494 -0.0030336 0.0045666 -0.00035843 0 -0.016412 0 0.0010175 0 -0.00059673 0 0.00049178
2.082 0.0070926 0.011417 0.013242 0.019545 0.010487 0.016518 -0.0070041 0.0045792 -0.014097 -0.0072628 -0.018538 1.2347 0.0021782 -0.0016128 0.0044487 -0.0027381 0.0047313 0.011931 -0.005202 0.0038033 -0.0012891 0 -0.016969 0 0.00084439 0 -0.00021654 0 0.0071053
2.0859 0.016266 0.018024 0.013107 0.018068 0.012743 0.014921 -0.0045597 0.0043633 -0.014026 -0.0043236 -0.01465 1.2871 -0.0020354 -0.0020169 0.003742 -0.0054837 0.0069141 0.01182 -0.0065695 0.00017162 -0.0039555 0 -0.016944 0 0.00013889 0 -0.00066488 0 -0.055093
2.0898 0.026526 0.024898 0.013457 0.012277 0.017801 0.010849 0.0063703 0.0067931 -0.0048875 0.0036519 -0.00068832 1.3698 -0.0066807 -0.0045817 0.0006955 -0.004888 0.0046083 0.0075699 -0.0061933 -0.0036175 -0.0062764 0 -0.01624 0 -0.00059079 0 -0.0016843 0 -0.21368
2.0938 0.037003 0.032091 0.02059 0.012876 0.028386 0.014811 0.0221 0.013436 0.010314 0.016826 0.019742 1.4586 -0.0096623 -0.0072215 -0.0035752 -0.0024163 -0.0024287 0.0037068 -0.0043407 -0.0051881 -0.0063646 0 -0.01515 0 -0.00085576 0 -0.0026087 0 -0.45843
2.0977 0.046117 0.039439 0.035362 0.026456 0.042812 0.032115 0.038139 0.025661 0.028246 0.03487 0.041654 1.5301 -0.0093487 -0.0078933 -0.0059262 -0.00034494 -0.012225 0.0032033 -0.0025322 -0.0043092 -0.0038921 0 -0.014157 0 -0.00057341 0 -0.0028855 0 -0.75212
2.1016 0.052448 0.046957 0.052436 0.050168 0.055463 0.058054 0.052543 0.044103 0.048024 0.056011 0.061507 1.58 -0.0060134 -0.0065309 -0.0039755 0.00033382 -0.021766 0.0049541 -0.0024515 -0.0026765 -0.00033245 0 -0.013632 0 -5.1293e-05 0 -0.0024839 0 -1.0528
2.1055 0.055926 0.054689 0.064999 0.073805 0.06138 0.08079 0.066286 0.066994 0.070487 0.076245 0.078356 1.625 -0.0020583 -0.0047442 0.0014182 0.00053677 -0.028893 0.0055367 -0.0045051 -0.0021381 0.0020606 0 -0.013638 0 0.00035625 0 -0.001866 0 -1.3293
2.1094 0.05819 0.062142 0.070361 0.087438 0.060927 0.089903 0.080447 0.088979 0.094383 0.090231 0.092377 1.6881 -0.00044616 -0.0036813 0.0065685 0.0018236 -0.033302 0.0032118 -0.0072701 -0.0031137 0.0018349 0 -0.013957 0 0.00055105 0 -0.0015722 0 -1.5585
2.1133 0.061462 0.068106 0.071266 0.088267 0.059828 0.083959 0.093023 0.10252 0.11336 0.093927 0.10217 1.7813 -0.0023889 -0.0025222 0.0080519 0.0046196 -0.035788 -3.9001e-05 -0.0084555 -0.0045294 -0.00061813 0 -0.014285 0 0.00067229 0 -0.0017843 0 -1.7125
2.1172 0.066663 0.071349 0.072177 0.08143 0.063938 0.071185 0.098792 0.102 0.11787 0.087152 0.10377 1.899 -0.0062643 0.00054501 0.0055865 0.00767 -0.036615 -0.00052676 -0.006744 -0.0050557 -0.0033377 0 -0.014442 0 0.00082693 0 -0.002224 0 -1.7553
2.1211 0.072389 0.071652 0.074639 0.074822 0.073395 0.062868 0.093118 0.087876 0.10196 0.074003 0.093319 2.0259 -0.0088954 0.0057717 0.0019802 0.0091742 -0.034848 0.0031556 -0.0030275 -0.0043199 -0.0042458 0 -0.014449 0 0.00089421 0 -0.0024348 0 -1.6632
2.125 0.075771 0.070135 0.076308 0.072722 0.081803 0.064758 0.076786 0.067314 0.070153 0.060642 0.071688 2.1501 -0.008254 0.010582 0.00028631 0.0084418 -0.029551 0.008279 7.7295e-05 -0.0030213 -0.0027227 0 -0.014452 0 0.00063361 0 -0.0021741 0 -1.457
2.1289 0.074645 0.068375 0.074163 0.073359 0.081663 0.073132 0.057435 0.050312 0.037684 0.052086 0.047018 2.2707 -0.0052225 0.011374 0.00098563 0.0065001 -0.021751 0.010251 0.00018268 -0.0020586 -5.7983e-05 0 -0.014581 0 -1.066e-05 0 -0.0015786 0 -1.2158
2.1328 0.069161 0.066977 0.068136 0.071668 0.071258 0.078278 0.04546 0.043814 0.022245 0.050184 0.031593 2.3959 -0.0027532 0.006978 0.001861 0.0051491 -0.014936 0.0068977 -0.0029564 -0.0016719 0.0016431 0 -0.014863 0 -0.00074184 0 -0.00099956 0 -1.0472
2.1367 0.061398 0.06488 0.061248 0.064275 0.05656 0.07241 0.046846 0.048054 0.032165 0.053648 0.03412 2.535 -0.0031074 0.00034523 0.00050473 0.0053878 -0.013052 0.000606 -0.0071275 -0.0014107 0.001238 0 -0.015241 0 -0.0010917 0 -0.00069549 0 -1.0226
2.1406 0.05329 0.060007 0.056234 0.052391 0.046125 0.055726 0.058398 0.057424 0.059909 0.059308 0.052879 2.6914 -0.0056998 -0.0035355 -0.0031352 0.0066197 -0.017353 -0.0037509 -0.0092604 -0.00081712 -0.00050314 0 -0.015649 0 -0.00081084 0 -0.0006636 0 -1.1219
2.1445 0.044765 0.050662 0.052312 0.040549 0.043452 0.036028 0.069366 0.06454 0.086399 0.063276 0.07547 2.8614 -0.0075828 -0.0018625 -0.006635 0.0072404 -0.02489 -0.0031476 -0.0077176 -3.1841e-05 -0.0016323 0 -0.016073 0 -9.9372e-05 0 -0.00071953 0 -1.2309
2.1484 0.03382 0.036498 0.045467 0.032471 0.04362 0.022303 0.068563 0.064045 0.093427 0.061607 0.086124 3.0382 -0.0061525 0.0035064 -0.0073738 0.0059794 -0.030228 0.0010793 -0.0035052 0.00028534 -0.00080494 0 -0.016519 0 0.00055492 0 -0.00070236 0 -1.2026
2.1523 0.018514 0.018445 0.031861 0.02738 0.037177 0.017296 0.051613 0.053797 0.074906 0.051003 0.07542 3.2166 -0.0015525 0.0077371 -0.0049017 0.0028348 -0.029127 0.0047699 0.00049995 -0.00041484 0.00152 0 -0.016943 0 0.0007927 0 -0.00059882 0 -0.94238
2.1563 -0.000926 -0.0019527 0.010955 0.019653 0.017836 0.014876 0.02287 0.033821 0.038641 0.029958 0.045144 3.3946 0.0034542 0.0073593 -0.0012001 -0.0010514 -0.02112 0.0048772 0.0016493 -0.0020463 0.0035916 0 -0.017215 0 0.00066556 0 -0.00050172 0 -0.45831
2.1602 -0.021765 -0.02295 -0.014417 0.0024175 -0.012524 0.0044985 -0.0090473 0.0051385 -0.0019274 -0.0002008 0.0049963 3.5725 0.0059394 0.0032371 0.0011935 -0.0042644 -0.0088915 0.0019948 -0.00065917 -0.0039459 0.0041035 0 -0.017173 0 0.00052493 0 -0.00048803 0 0.15606
2.1641 -0.040511 -0.042579 -0.040398 -0.026952 -0.045294 -0.020249 -0.037976 -0.030151 -0.038447 -0.03538 -0.035396 3.7495 0.0051953 -0.00053045 0.0012692 -0.0059134 0.0046919 -0.0007621 -0.0047095 -0.0053877 0.0034588 0 -0.016749 0 0.0006387 0 -0.00055006 0 0.78577
2.168 -0.055212 -0.058816 -0.064056 -0.063166 -0.07113 -0.055375 -0.063456 -0.068027 -0.071688 -0.070092 -0.072025 3.9221 0.0028557 -0.00060321 -8.481e-06 -0.0058211 0.018883 -0.0011593 -0.0077542 -0.0060385 0.0032745 0 -0.016057 0 0.00091818 0 -0.00062194 0 1.3517
2.1719 -0.066399 -0.070479 -0.083337 -0.094397 -0.085467 -0.087631 -0.088135 -0.10245 -0.10602 -0.099211 -0.10522 4.0845 0.00089889 0.0025488 -0.00097745 -0.0042453 0.034425 -6.6874e-05 -0.0077909 -0.0059997 0.0045616 0 -0.015375 0 0.0010225 0 -0.00064015 0 1.8208
2.1758 -0.076101 -0.078386 -0.096311 -0.10897 -0.089959 -0.10308 -0.11227 -0.12678 -0.14015 -0.11902 -0.13375 4.2327 -0.00024097 0.0053071 -0.00083708 -0.001633 0.050691 -0.00037489 -0.0046252 -0.0055455 0.0063909 0 -0.014989 0 0.00072818 0 -0.00057305 0 2.1753
2.1797 -0.086066 -0.085488 -0.10189 -0.10358 -0.090174 -0.097409 -0.13083 -0.13613 -0.16343 -0.12746 -0.1511 4.3669 -0.0015203 0.0044247 -0.00010964 0.0013312 0.06369 -0.0037946 0.00026385 -0.0049121 0.0064852 0 -0.015025 0 0.00018739 0 -0.00042436 0 2.3858
2.1836 -0.096797 -0.095192 -0.10193 -0.087169 -0.092213 -0.080415 -0.13649 -0.12954 -0.16228 -0.12453 -0.14872 4.4915 -0.0034647 -4.8665e-05 9.8759e-05 0.003624 0.067525 -0.008764 0.0047038 -0.0043073 0.0033288 0 -0.015375 0 -0.00019103 0 -0.00024837 0 2.4234
2.1875 -0.10797 -0.10878 -0.10198 -0.076436 -0.10026 -0.070649 -0.1263 -0.11116 -0.1323 -0.1132 -0.12445 4.61 -0.0049049 -0.0050698 -0.00088511 0.0041575 0.058806 -0.011544 0.0069509 -0.0039713 -0.0021676 0 -0.015777 0 -0.00012463 0 -0.00016406 0 2.3051
2.1914 -0.11942 -0.12402 -0.10841 -0.085131 -0.11523 -0.083197 -0.10662 -0.089996 -0.086042 -0.099959 -0.088725 4.7197 -0.0039005 -0.0075363 -0.0028446 0.0024852 0.040603 -0.0095099 0.0064325 -0.0040511 -0.0071038 0 -0.015987 0 0.00027241 0 -0.00030393 0 2.1267
2.1953 -0.1314 -0.13654 -0.1233 -0.11438 -0.13432 -0.11894 -0.091546 -0.077672 -0.049044 -0.093278 -0.062031 4.8105 -2.4691e-05 -0.0068803 -0.0048587 -0.00059022 0.022401 -0.0035935 0.0039081 -0.0043393 -0.0088471 0 -0.015912 0 0.0005977 0 -0.00068232 0 2.0403
2.1992 -0.14392 -0.14316 -0.14199 -0.1516 -0.15177 -0.1631 -0.095109 -0.084084 -0.045533 -0.099803 -0.063693 4.8708 0.0044998 -0.005003 -0.0057607 -0.0032134 0.015379 0.0023362 0.0010432 -0.0042247 -0.0071009 0 -0.015631 0 0.00053879 0 -0.00109 0 2.1782
2.2031 -0.15586 -0.14457 -0.15619 -0.17941 -0.16185 -0.19467 -0.1224 -0.11213 -0.083372 -0.1204 -0.099543 4.8965 0.0063464 -0.0039985 -0.0046446 -0.0036282 0.025872 0.004571 -0.00047718 -0.0031056 -0.0039354 0 -0.015307 0 0.00014949 0 -0.001165 0 2.572
2.207 -0.16501 -0.14486 -0.16084 -0.18792 -0.1628 -0.20016 -0.16551 -0.15467 -0.14862 -0.14922 -0.15735 4.8945 0.0040786 -0.0041476 -0.0014111 -0.0015462 0.051308 0.0024299 7.0438e-05 -0.0010447 -0.0018368 0 -0.015092 0 -0.00023489 0 -0.0006545 0 3.1246
2.2109 -0.16918 -0.14804 -0.15839 -0.18082 -0.15864 -0.18219 -0.20724 -0.19665 -0.21344 -0.17694 -0.21348 4.8771 -0.00033521 -0.0040814 0.002857 0.0014386 0.0813 -0.0014556 0.0019595 0.00094364 -0.0016377 0 -0.015073 0 -0.00033709 0 0.00033105 0 3.6565
2.2148 -0.16735 -0.15427 -0.15613 -0.17051 -0.15646 -0.15664 -0.23029 -0.22243 -0.25186 -0.19576 -0.24621 4.8502 -0.0031641 -0.0026658 0.0061898 0.002969 0.1032 -0.0034657 0.0034732 0.0014115 -0.0021861 0 -0.015277 0 -0.00017851 0 0.0013278 0 3.9929
2.2188 -0.16008 -0.15909 -0.15873 -0.16664 -0.16019 -0.14066 -0.22629 -0.22391 -0.25302 -0.20252 -0.24649 4.8066 -0.0023083 -0.00050192 0.0069003 0.0018822 0.10872 -0.0018435 0.0031402 -0.0004408 -0.0018602 0 -0.015666 0 1.1642e-05 0 0.0018429 0 4.0388
2.2227 -0.14882 -0.15638 -0.1628 -0.1677 -0.16619 -0.14042 -0.19947 -0.20396 -0.22409 -0.19764 -0.21988 4.7317 0.0007845 0.00050093 0.0049361 -0.0005968 0.097823 0.0021922 0.00087561 -0.0039604 -0.00030479 0 -0.016116 0 9.5611e-05 0 0.0017369 0 3.7987
2.2266 -0.13501 -0.14311 -0.15926 -0.16286 -0.16493 -0.14738 -0.16288 -0.17249 -0.1823 -0.18198 -0.17978 4.6183 0.0025642 -0.00099283 0.0021475 -0.0016344 0.077694 0.0057025 -0.0019247 -0.0072721 0.0012927 0 -0.016434 0 0.00019371 0 0.0013121 0 3.3469
2.2305 -0.11969 -0.12175 -0.14146 -0.14213 -0.14856 -0.14576 -0.1299 -0.13876 -0.14282 -0.15526 -0.13821 4.4768 0.00080466 -0.0042721 0.00088609 0.00084276 0.057719 0.0063973 -0.0035016 -0.0085057 0.0015104 0 -0.016443 0 0.00052806 0 0.0010111 0 2.7785
2.2344 -0.10375 -0.098803 -0.11199 -0.1061 -0.11818 -0.12524 -0.10634 -0.10617 -0.11065 -0.11786 -0.10052 4.33 -0.0033047 -0.0069053 0.0019107 0.0060853 0.043658 0.0042242 -0.0031656 -0.0071226 0.0001616 0 -0.016126 0 0.0011121 0 0.0010058 0 2.1748
2.2383 -0.088122 -0.080326 -0.081332 -0.066935 -0.084471 -0.089335 -0.088349 -0.073616 -0.081301 -0.074171 -0.066669 4.1954 -0.0063954 -0.0065652 0.0035199 0.01068 0.034757 0.0011415 -0.001796 -0.0042921 -0.0015239 0 -0.015686 0 0.0016395 0 0.0010781 0 1.5944
2.2422 -0.073618 -0.068178 -0.059714 -0.039953 -0.060411 -0.053241 -0.067474 -0.041129 -0.048228 -0.033437 -0.035959 4.0687 -0.006204 -0.0028003 0.0029546 0.011106 0.025786 -0.00051487 -0.000951 -0.0019993 -0.0020644 0 -0.015428 0 0.0017297 0 0.00091439 0 1.0821
2.2461 -0.060451 -0.059632 -0.049236 -0.032658 -0.051893 -0.032727 -0.039338 -0.013648 -0.011135 -0.0061479 -0.010855 3.9261 -0.0036608 0.0026094 -0.00098912 0.0067307 0.012611 0.00025201 -0.0014027 -0.0015814 -0.00098927 0 -0.015515 0 0.0013029 0 0.00050714 0 0.67783
2.25 -0.048227 -0.050366 -0.043423 -0.040014 -0.053914 -0.032595 -0.0093376 0.0010929 0.021105 0.0018165 0.0032395 3.7441 -0.0018084 0.0068573 -0.006531 0.00064667 -0.0029271 0.0025029 -0.0024675 -0.0028317 0.00098255 0 -0.015795 0 0.00069349 0 0.00023039 0 0.4175
2.2539 -0.03653 -0.038167 -0.034136 -0.049096 -0.055198 -0.043372 0.0096346 -0.0011955 0.035055 -0.0072246 0.0015834 3.5217 -0.0027295 0.0079174 -0.010151 -0.0025982 -0.013027 0.0041999 -0.0027566 -0.0043085 0.0028016 0 -0.015901 0 0.00035681 0 0.00047837 0 0.3219
2.2578 -0.025565 -0.024405 -0.019201 -0.048887 -0.047079 -0.048773 0.0066926 -0.016916 0.021914 -0.024218 -0.015777 3.2847 -0.0055432 0.0057529 -0.0095382 -0.00065518 -0.0095962 0.0037938 -0.0015954 -0.0045065 0.0039308 0 -0.015567 0 0.0004416 0 0.00122 0 0.37902
2.2617 -0.016073 -0.012367 -0.0038204 -0.037564 -0.029252 -0.038225 -0.017082 -0.036133 -0.01475 -0.038606 -0.042154 3.0675 -0.0073384 0.0022449 -0.0055829 0.0046458 0.0083635 0.0013831 0.0002985 -0.0029275 0.0043513 0 -0.014923 0 0.00066379 0 0.0019431 0 0.52899
2.2656 -0.0083741 -0.0041233 0.005046 -0.022268 -0.0083775 -0.014777 -0.046343 -0.048627 -0.058099 -0.043334 -0.065785 2.8867 -0.0059723 -5.5489e-05 -0.001554 0.008774 0.031745 -0.0014204 0.0015593 -0.0002986 0.0040045 0 -0.014454 0 0.00062581 0 0.0020876 0 0.6656
2.2695 -0.0013521 0.0014545 0.0057236 -0.012296 0.0082644 0.0078505 -0.059772 -0.049041 -0.085343 -0.03654 -0.074187 2.7289 -0.0019644 0.00040055 -0.00019595 0.0082691 0.046014 -0.0028269 0.0015805 0.0020608 0.0025903 0 -0.01462 0 0.000267 0 0.0015599 0 0.66488
2.2734 0.0075384 0.0080884 0.0039013 -0.0111 0.018354 0.016931 -0.043684 -0.037235 -0.079472 -0.019984 -0.059482 2.563 0.002174 0.0031091 -0.0014308 0.0036085 0.040841 -0.0023475 0.0011373 0.0031107 0.00012093 0 -0.015423 0 -2.808e-05 0 0.0008071 0 0.4351
2.2773 0.020963 0.019621 0.0083673 -0.012727 0.02543 0.012023 -0.00093828 -0.014995 -0.03856 0.0034544 -0.022282 2.3662 0.0042349 0.0058652 -0.0027409 -0.0012938 0.017454 -0.0011605 0.001547 0.0025838 -0.0024453 0 -0.016326 0 0.0001922 0 0.00035446 0 -0.037664
2.2813 0.039944 0.037647 0.024649 -0.0049596 0.035689 0.0067677 0.051674 0.016537 0.023295 0.031221 0.028127 2.143 0.003896 0.0064116 -0.0017657 -0.0025003 -0.0123 -0.0009753 0.003197 0.00092451 -0.0034896 0 -0.016645 0 0.00094116 0 0.00026029 0 -0.68069
2.2852 0.062913 0.060761 0.051848 0.022832 0.053986 0.019288 0.095532 0.056071 0.084365 0.061275 0.078157 1.9202 0.0023057 0.0042317 0.0013971 0.00060648 -0.034782 -0.0023333 0.0049628 -0.0010965 -0.0020401 0 -0.016115 0 0.001686 0 4.866e-05 0 -1.3741
2.2891 0.0862 0.085411 0.084213 0.07193 0.081436 0.058121 0.1223 0.099712 0.12801 0.091919 0.11705 1.7258 0.00054307 0.0010036 0.0042995 0.0049167 -0.044362 -0.0039223 0.005181 -0.0027885 0.0010321 0 -0.01514 0 0.0017942 0 -0.00078673 0 -2.014
2.293 0.1055 0.10728 0.11472 0.13136 0.11467 0.11427 0.1368 0.14055 0.15145 0.12161 0.14245 1.5686 -0.0012425 -0.00081181 0.0044381 0.0063551 -0.046327 -0.0036963 0.0032547 -0.0038165 0.0032473 0 -0.014493 0 0.0011329 0 -0.0022017 0 -2.5519
2.2969 0.11732 0.1223 0.13727 0.18194 0.14598 0.16537 0.14929 0.17145 0.16453 0.14829 0.16013 1.4362 -0.0033032 -0.00014157 0.0015132 0.0032998 -0.050751 -0.00092704 0.00027633 -0.004286 0.0022924 0 -0.014692 0 0.00023559 0 -0.0035395 0 -2.9791
2.3008 0.11986 0.12726 0.14691 0.2053 0.16477 0.18894 0.16426 0.18823 0.17917 0.16818 0.1771 1.3093 -0.0053485 0.0017324 -0.0023704 -0.00228 -0.062718 0.0027208 -0.0019833 -0.0045784 -0.0020528 0 -0.015584 0 -0.00015766 0 -0.0040784 0 -3.2723
2.3047 0.11332 0.12082 0.14004 0.19293 0.16135 0.17527 0.17535 0.18971 0.19705 0.17522 0.1927 1.1797 -0.0065005 0.002422 -0.0045636 -0.0067349 -0.077216 0.0042993 -0.0027059 -0.0049523 -0.0075237 0 -0.016493 0 0.00022997 0 -0.0036666 0 -3.3527
2.3086 0.10003 0.10465 0.11636 0.14995 0.13273 0.13173 0.17008 0.17482 0.2049 0.16288 0.19504 1.0555 -0.0062046 0.00083358 -0.0039712 -0.0077833 -0.082816 0.0020918 -0.0025999 -0.0051756 -0.010935 0 -0.016789 0 0.00096959 0 -0.0028253 0 -3.1086
2.3125 0.084305 0.084088 0.081143 0.091997 0.086874 0.077098 0.14003 0.14104 0.18229 0.1283 0.16737 0.95207 -0.0048864 -0.0015959 -0.0015901 -0.0060093 -0.070768 -0.0027042 -0.0028362 -0.0046031 -0.010441 0 -0.016384 0 0.0013482 0 -0.0022281 0 -2.4807
2.3164 0.071445 0.066818 0.045214 0.037772 0.04134 0.031404 0.088255 0.087751 0.11745 0.076384 0.10158 0.87759 -0.0034318 -0.002178 0.00069219 -0.0037749 -0.041908 -0.0067989 -0.0035133 -0.0028369 -0.0066875 0 -0.015736 0 0.0010468 0 -0.0020893 0 -1.5509
2.3203 0.065771 0.05953 0.021028 0.0021514 0.015384 0.0082599 0.029008 0.022681 0.020604 0.020626 0.0097186 0.82691 -0.0020665 0.00031399 0.0017028 -0.0028889 -0.0062789 -0.0075553 -0.003401 -0.00048126 -0.0020793 0 -0.01539 0 0.00041355 0 -0.0020733 0 -0.56479
2.3242 0.068408 0.064151 0.016751 -0.0068895 0.019622 0.012376 -0.018671 -0.035169 -0.075067 -0.020956 -0.075906 0.78698 -9.956e-05 0.0041339 0.001586 -0.003255 0.02315 -0.0052013 -0.0014021 0.00085704 0.0010456 0 -0.015503 0 6.9942e-05 0 -0.0017925 0 0.14656
2.3281 0.076172 0.076183 0.03208 0.011669 0.049859 0.040396 -0.038538 -0.06152 -0.12725 -0.032938 -0.11641 0.7481 0.0029245 0.0058905 0.0011719 -0.0035018 0.036937 -0.0024161 0.001748 -0.00030521 0.0018231 0 -0.015767 0 0.00025187 0 -0.001346 0 0.30944
2.332 0.082559 0.086575 0.058309 0.052098 0.089166 0.082036 -0.022421 -0.039941 -0.10582 -0.009275 -0.086746 0.71062 0.005909 0.0036112 0.00099138 -0.0026464 0.031425 -0.001618 0.0035259 -0.003804 0.00096825 0 -0.015766 0 0.00055935 0 -0.0013028 0 -0.15886
2.3359 0.080588 0.08626 0.082163 0.10125 0.11667 0.12119 0.026883 0.026404 -0.0099561 0.043216 0.0089921 0.68224 0.0065069 -0.001362 0.00088173 -0.001063 0.0074207 -0.0025253 0.0017806 -0.007342 -0.00013725 0 -0.015408 0 0.00038662 0 -0.0021115 0 -1.0937
2.3398 0.066035 0.070622 0.090933 0.13931 0.11746 0.13924 0.094205 0.11293 0.12813 0.10573 0.13635 0.66932 0.0032335 -0.0055321 0.00034552 2.9508e-05 -0.030815 -0.00242 -0.0028667 -0.0078748 -0.00046517 0 -0.015013 0 -0.00038667 0 -0.0035293 0 -2.1273
2.3438 0.039389 0.04132 0.07671 0.14523 0.08825 0.12185 0.1534 0.18336 0.25435 0.15251 0.24382 0.66981 -0.0025817 -0.0064006 -0.00086732 -0.00017335 -0.074129 0.00099255 -0.0068504 -0.0040672 0.00017349 0 -0.014999 0 -0.0011519 0 -0.0046799 0 -2.811
2.3477 0.0056619 0.0048534 0.038897 0.10652 0.037221 0.066711 0.17442 0.20509 0.31332 0.15919 0.28358 0.6735 -0.0072639 -0.0045837 -0.0024917 -0.0013658 -0.10707 0.0068192 -0.0063061 0.0022232 0.0012067 0 -0.015477 0 -0.0010684 0 -0.0047349 0 -2.7721
2.3516 -0.027605 -0.030652 -0.015156 0.028075 -0.020444 -0.012982 0.13613 0.16179 0.26998 0.11267 0.23027 0.66858 -0.0077112 -0.0028773 -0.0038888 -0.0025317 -0.11111 0.011111 -0.00043044 0.0069672 0.0016881 0 -0.016119 0 0.00013733 0 -0.0035933 0 -1.8551
2.3555 -0.053161 -0.05834 -0.071853 -0.066923 -0.068517 -0.092677 0.039383 0.05882 0.12445 0.018783 0.090953 0.64937 -0.004167 -0.0032867 -0.0043815 -0.0028395 -0.073817 0.010083 0.0074652 0.0069541 0.00083641 0 -0.016431 0 0.0018372 0 -0.0019221 0 -0.20281
2.3594 -0.06659 -0.074163 -0.11577 -0.14649 -0.095424 -0.14674 -0.088825 -0.078267 -0.084653 -0.097088 -0.096082 0.61911 -5.303e-05 -0.0050472 -0.0036013 -0.0021163 0.0010247 0.0036534 0.012332 0.0023559 -0.0013784 0 -0.016155 0 0.0029888 0 -0.00054626 0 1.761
2.3633 -0.06782 -0.07739 -0.13575 -0.18464 -0.098343 -0.15929 -0.20506 -0.21022 -0.29087 -0.1987 -0.27305 0.58611 0.0012053 -0.0056079 -0.0017688 -0.00064396 0.090395 -0.0039542 0.011259 -0.0033608 -0.0039166 0 -0.015474 0 0.0030216 0 0.00020484 0 3.4621
2.3672 -0.061053 -0.070746 -0.12982 -0.17281 -0.084106 -0.13013 -0.26916 -0.29507 -0.42271 -0.25395 -0.38189 0.55612 -0.00061527 -0.0035018 0.00023434 0.0012197 0.16053 -0.0072948 0.0055434 -0.0061775 -0.0050673 0 -0.014855 0 0.0023078 0 0.00058246 0 4.3843
2.3711 -0.053005 -0.060029 -0.10576 -0.12166 -0.065676 -0.074068 -0.26246 -0.30275 -0.43178 -0.24831 -0.38553 0.5268 -0.0024863 -0.00010128 0.0012266 0.0030894 0.18323 -0.0039182 -0.00073204 -0.0045966 -0.0036073 0 -0.014701 0 0.0017758 0 0.0009256 0 4.2724
2.375 -0.04991 -0.052407 -0.076748 -0.05426 -0.055138 -0.015142 -0.19413 -0.22915 -0.31448 -0.18918 -0.28341 0.48858 -0.0013728 0.0015978 0.00050314 0.0043799 0.15023 0.0038441 -0.0041658 -0.00045805 1.3227e-05 0 -0.015084 0 0.002025 0 0.0011666 0 3.2333
2.3789 -0.054593 -0.053251 -0.054735 0.0037938 -0.057067 0.021645 -0.093468 -0.10142 -0.11595 -0.099892 -0.11349 0.43169 0.002439 -3.1928e-05 -0.0014672 0.0044205 0.076796 0.010941 -0.0043928 0.0030031 0.0035591 0 -0.015755 0 0.0027655 0 0.00088652 0 1.6834
2.3828 -0.065142 -0.062983 -0.045514 0.032306 -0.06675 0.019272 0.0046515 0.031396 0.087941 -0.0087888 0.061919 0.35389 0.0053646 -0.003495 -0.0031172 0.0030002 -0.006905 0.013596 -0.0034246 0.0038921 0.0044016 0 -0.016346 0 0.0031024 0 -0.00012825 0 0.17211
2.3867 -0.076037 -0.076266 -0.048076 0.021315 -0.074689 -0.023671 0.071989 0.11989 0.22289 0.059488 0.18089 0.26248 0.0040467 -0.0054317 -0.0028206 0.00080902 -0.07053 0.011804 -0.003001 0.0027022 0.0015347 0 -0.016612 0 0.0023952 0 -0.0014286 0 -0.82582
2.3906 -0.08116 -0.084754 -0.057321 -0.025898 -0.073991 -0.090069 0.092453 0.13642 0.24665 0.087803 0.20585 0.16815 -0.0010453 -0.0036665 -0.00019772 -0.00087707 -0.095487 0.008469 -0.0027552 0.0010455 -0.0034236 0 -0.016538 0 0.000892 0 -0.0020852 0 -1.0574
2.3945 -0.07688 -0.081966 -0.067384 -0.091897 -0.064886 -0.14961 0.063245 0.084812 0.16302 0.068427 0.13581 0.075608 -0.0056071 0.00088435 0.0034231 -0.0011935 -0.079072 0.0063725 -0.00097618 -0.00026619 -0.0072193 0 -0.016298 0 -0.00044188 0 -0.0014276 0 -0.53673
2.3984 -0.063429 -0.066991 -0.073387 -0.14896 -0.053053 -0.17222 -0.0045693 -0.0064069 0.014411 0.0064485 0.0031476 -0.021019 -0.0053012 0.0051435 0.0059041 -0.0004662 -0.031622 0.0058817 0.0029667 -0.0016893 -0.0072806 0 -0.016119 0 -0.00073602 0 0.00030964 0 0.49091
2.4023 -0.044003 -0.044398 -0.071643 -0.16935 -0.043657 -0.14351 -0.086244 -0.10038 -0.13962 -0.076983 -0.14092 -0.13297 0.00019262 0.0065368 0.0059034 8.5717e-05 0.029165 0.0052728 0.0071716 -0.0036512 -0.0035355 0 -0.01613 0 6.9497e-05 0 0.0020383 0 1.6291
2.4063 -0.022529 -0.020627 -0.059672 -0.13856 -0.036447 -0.072774 -0.14843 -0.16606 -0.24539 -0.14785 -0.24449 -0.26553 0.0067686 0.0048004 0.003872 -0.00043574 0.083524 0.0029734 0.0083952 -0.0052163 0.0016928 0 -0.016278 0 0.0012251 0 0.0025591 0 2.4346
2.4102 -0.0017428 0.00018451 -0.036885 -0.063738 -0.026001 0.012296 -0.16149 -0.18405 -0.27046 -0.17254 -0.27071 -0.41044 0.0095473 0.0015137 0.0016286 -0.0016265 0.11406 -0.00063523 0.0049128 -0.0045233 0.0054957 0 -0.016362 0 0.0018403 0 0.0013909 0 2.5462
2.4141 0.017363 0.017792 -0.0054275 0.029093 -0.0065664 0.08115 -0.11448 -0.14695 -0.20949 -0.13581 -0.20858 -0.54944 0.0071295 -0.0016609 0.00092463 -0.0020717 0.11014 -0.0035313 -0.0016475 -0.00079208 0.0063069 0 -0.016174 0 0.0015901 0 -0.00095508 0 1.8207
2.418 0.03484 0.034145 0.029962 0.10811 0.022756 0.1159 -0.023041 -0.060392 -0.083149 -0.050741 -0.077027 -0.66719 0.0025027 -0.0040076 0.0022151 -0.00073549 0.071706 -0.0040084 -0.0073154 0.0042357 0.0044704 0 -0.015681 0 0.00085524 0 -0.003394 0 0.41795
2.4219 0.050746 0.050462 0.06345 0.15075 0.056543 0.11706 0.077335 0.054493 0.068439 0.048384 0.080358 -0.76278 -4.9348e-05 -0.005271 0.0045436 0.0018595 0.010395 -0.0023003 -0.0088374 0.0072471 0.0013388 0 -0.015094 0 0.00025543 0 -0.0049646 0 -1.2348
2.4258 0.064645 0.065848 0.090169 0.15184 0.085982 0.097724 0.15 0.16308 0.19819 0.12697 0.21114 -0.8497 0.0011005 -0.0047841 0.0064111 0.0038568 -0.054335 -0.00036519 -0.0061191 0.0061302 -0.0019578 0 -0.014744 0 7.6239e-05 0 -0.0052724 0 -2.6178
2.4297 0.075836 0.078369 0.10765 0.12163 0.10368 0.072993 0.17626 0.22928 0.26923 0.16943 0.27607 -0.94347 0.0038367 -0.0017119 0.0067587 0.0035784 -0.10306 -0.00012763 -0.0019928 0.0019625 -0.0049432 0 -0.014836 0 0.00011933 0 -0.0044814 0 -3.3559
2.4336 0.083945 0.087088 0.11606 0.078185 0.10723 0.053068 0.16232 0.23393 0.27017 0.18261 0.26651 -1.0474 0.0048193 0.0036327 0.0053623 0.00096788 -0.12437 -0.0018451 0.00032771 -0.0018365 -0.0073638 0 -0.015277 0 4.3401e-05 0 -0.0030534 0 -3.3835
2.4375 0.089351 0.092819 0.11749 0.04027 0.099896 0.043182 0.13061 0.18679 0.21897 0.18208 0.20611 -1.1487 0.0028719 0.0090398 0.0026464 -0.0023346 -0.11838 -0.0040154 -0.00021513 -0.0025155 -0.008744 0 -0.015747 0 -0.00021184 0 -0.0015268 0 -2.9328
2.4414 0.093151 0.096972 0.11481 0.023194 0.088869 0.046392 0.10306 0.12116 0.15086 0.1749 0.13433 -1.2278 -5.972e-05 0.011552 -0.00062588 -0.0043115 -0.094072 -0.0047659 -0.0020887 -0.00030874 -0.0086058 0 -0.015961 0 -0.00036318 0 -0.0004237 0 -2.3576
2.4453 0.096652 0.09989 0.11045 0.035727 0.081818 0.063866 0.088853 0.072669 0.09657 0.15462 0.082258 -1.2741 -0.0010208 0.0098195 -0.0035215 -0.004062 -0.0628 -0.0034095 -0.0029188 0.0021458 -0.0070868 0 -0.015895 0 -0.0001253 0 -0.00016367 0 -1.9168
2.4492 0.10061 0.10056 0.10566 0.07617 0.083074 0.091904 0.083927 0.057242 0.065686 0.11224 0.057069 -1.2934 0.0011332 0.0054387 -0.0051227 -0.0022257 -0.032634 -0.00087258 -0.0016472 0.0026013 -0.005098 0 -0.015781 0 0.00042109 0 -0.00089137 0 -1.6624
2.4531 0.1046 0.098049 0.10038 0.12982 0.091 0.12017 0.079688 0.065015 0.046885 0.051694 0.045286 -1.3018 0.0049678 0.0017785 -0.0049326 -0.00019048 -0.0069678 0.0012021 0.00075524 0.0013299 -0.0036253 0 -0.015852 0 0.00083582 0 -0.0023182 0 -1.4905
2.457 0.10695 0.093048 0.094129 0.17257 0.098491 0.13547 0.072064 0.073833 0.024188 -0.0059713 0.030463 -1.3121 0.0081523 0.0012186 -0.0033031 0.00099564 0.012834 0.0017732 0.0023648 0.00046916 -0.0027934 0 -0.016107 0 0.0007192 0 -0.0037791 0 -1.2902
2.4609 0.10555 0.08777 0.08713 0.18202 0.097337 0.12978 0.063924 0.070011 -0.0045818 -0.034658 0.0099923 -1.3233 0.0095416 0.0033083 -0.0013932 0.0010681 0.024063 0.0010404 0.0019553 0.0014198 -0.0017304 0 -0.016308 0 0.00012112 0 -0.0045635 0 -1.0636
2.4648 0.099183 0.084071 0.080696 0.15056 0.084361 0.10627 0.060826 0.058649 -0.022654 -0.021279 -0.0023115 -1.323 0.0095368 0.0054725 -0.00044586 0.00026313 0.022082 1.4629e-05 -0.00022357 0.0031653 0.00045286 0 -0.016216 0 -0.00045292 0 -0.0043282 0 -0.92776
2.4688 0.08868 0.081647 0.076328 0.091121 0.064934 0.077628 0.065528 0.055977 -0.0068934 0.025794 0.011361 -1.2986 0.0087366 0.0054173 -0.00084817 -0.0010669 0.0034107 -0.00047575 -0.0029502 0.0033623 0.0034386 0 -0.015837 0 -0.00047507 0 -0.0032902 0 -1.0145
2.4727 0.076819 0.078209 0.074342 0.030617 0.050454 0.057732 0.076305 0.07228 0.052163 0.084257 0.056739 -1.2474 0.0067665 0.0028718 -0.0017901 -0.0024846 -0.029947 -0.00048075 -0.005081 0.0010236 0.005519 0 -0.015424 0 0.00011754 0 -0.002058 0 -1.3587
2.4766 0.066861 0.071682 0.073517 -0.0050133 0.050675 0.053167 0.089309 0.10152 0.13896 0.13324 0.12077 -1.1788 0.0027882 -0.00077972 -0.0019139 -0.003376 -0.068709 -0.00080799 -0.0061768 -0.002173 0.0048677 0 -0.015249 0 0.00083459 0 -0.0012326 0 -1.8585
2.4805 0.060524 0.062367 0.072252 -0.0040406 0.066231 0.061041 0.1013 0.12634 0.21904 0.16261 0.17827 -1.1062 -0.0028865 -0.0041646 -0.00048124 -0.003222 -0.099136 -0.0022491 -0.0063956 -0.0035109 0.0012804 0 -0.015374 0 0.0010436 0 -0.0010662 0 -2.3225
2.4844 0.056828 0.052876 0.069921 0.027434 0.087152 0.073378 0.10958 0.13256 0.25757 0.17019 0.20517 -1.0373 -0.0080573 -0.0069246 0.0019122 -0.0021799 -0.10917 -0.0048032 -0.0060549 -0.0021637 -0.0031817 0 -0.015645 0 0.00052858 0 -0.0013894 0 -2.5557
2.4883 0.052713 0.045697 0.066527 0.071382 0.098726 0.082949 0.10986 0.11916 0.23691 0.15363 0.1886 -0.9688 -0.0099136 -0.00916 0.0036979 -0.0012656 -0.094141 -0.0075219 -0.0053717 -0.00024581 -0.0053885 0 -0.015904 0 -0.00029721 0 -0.0018017 0 -2.4258
2.4922 0.045099 0.040552 0.060569 0.10698 0.090462 0.085457 0.09579 0.095091 0.16252 0.10836 0.12935 -0.8908 -0.0073014 -0.010355 0.0035146 -0.0015984 -0.058553 -0.0091152 -0.004478 -0.00066824 -0.0033733 0 -0.016152 0 -0.00071878 0 -0.0019561 0 -1.8919
2.4961 0.032918 0.034102 0.047709 0.1172 0.061774 0.077963 0.062376 0.067588 0.056674 0.035277 0.039526 -0.79429 -0.0017998 -0.0093966 0.00131 -0.0031917 -0.013254 -0.0088575 -0.0034749 -0.0039145 0.0021137 0 -0.016496 0 -0.00031377 0 -0.0017487 0 -1.0094
2.5 0.017741 0.022543 0.023051 0.092414 0.021144 0.057667 0.011676 0.03444 -0.05264 -0.050303 -0.060449 -0.67808 0.0034687 -0.0058711 -0.0014574 -0.004558 0.029698 -0.007072 -0.0023702 -0.0072035 0.007951 0 -0.01692 0 0.00069124 0 -0.0013228 0 0.067701
2.5039 0.0026495 0.005041 -0.013327 0.03346 -0.019314 0.024086 -0.044389 -0.011387 -0.14038 -0.12006 -0.14506 -0.54978 0.0061741 -0.0011275 -0.0026852 -0.0038711 0.061141 -0.0047946 -0.0010333 -0.0071776 0.010668 0 -0.017169 0 0.0015996 0 -0.000913 0 1.102
2.5078 -0.0097026 -0.014925 -0.052259 -0.045315 -0.049338 -0.017172 -0.087669 -0.06897 -0.18849 -0.14707 -0.18986 -0.42146 0.0061251 0.0023901 -0.0010404 -0.0008729 0.076123 -0.0029117 0.00064206 -0.0035189 0.0086914 0 -0.01691 0 0.001801 0 -0.0006462 0 1.8258
2.5117 -0.018474 -0.03154 -0.077973 -0.11716 -0.063161 -0.054017 -0.10263 -0.12123 -0.18784 -0.123 -0.18108 -0.30344 0.0046335 0.0031526 0.0029474 0.0023464 0.073198 -0.0015609 0.0024399 0.00031578 0.0032828 0 -0.016069 0 0.0012381 0 -0.0004405 0 2.0359
2.5156 -0.024684 -0.040482 -0.077616 -0.15229 -0.059838 -0.073494 -0.084763 -0.14104 -0.14 -0.064004 -0.12342 -0.20034 0.0029029 0.001894 0.0068544 0.0028125 0.0537 -0.00036523 0.0037104 0.00029373 -0.0023887 0 -0.014996 0 0.00041046 0 -9.19e-05 0 1.6874
2.5195 -0.030172 -0.041694 -0.051485 -0.13353 -0.043136 -0.070119 -0.043002 -0.10919 -0.058101 -0.0002841 -0.039371 -0.11131 0.0012114 0.00080457 0.0076194 -0.00062001 0.022074 0.00075053 0.0036684 -0.0040725 -0.0053103 0 -0.014275 0 -5.7118e-05 0 0.0004949 0 0.92842
2.5234 -0.036344 -0.039147 -0.015421 -0.068725 -0.021343 -0.050241 0.0050994 -0.03136 0.035421 0.042149 0.041551 -0.033476 -0.0004897 0.0013029 0.0035394 -0.0057817 -0.013605 0.00108 0.0019338 -0.0088683 -0.0044248 0 -0.0143 0 0.00010002 0 0.0011164 0 0.048832
2.5273 -0.043459 -0.038019 0.0079738 0.010063 -0.0054176 -0.028375 0.041471 0.059304 0.11421 0.053413 0.096263 0.035003 -0.00161 0.0026736 -0.0042259 -0.0086064 -0.042665 -0.00031168 -0.0011185 -0.0092777 -0.0010299 0 -0.014985 0 0.00064465 0 0.0013241 0 -0.63019
2.5313 -0.050652 -0.041486 0.0036361 0.062443 -0.0045521 -0.017992 0.053606 0.11724 0.1543 0.038221 0.11464 0.094882 -0.00098554 0.002976 -0.011881 -0.0065217 -0.055028 -0.0033635 -0.0044982 -0.0041717 0.0023825 0 -0.015868 0 0.0011148 0 0.00075178 0 -0.8638
2.5352 -0.05646 -0.049211 -0.026727 0.061543 -0.021122 -0.02367 0.036216 0.10832 0.13924 0.0058823 0.095771 0.1485 0.0019103 0.0012096 -0.015196 -0.00085526 -0.045163 -0.0063827 -0.0071253 0.0027019 0.0039699 0 -0.016483 0 0.0012375 0 -0.00051453 0 -0.54424
2.5391 -0.059488 -0.058097 -0.067216 0.0079399 -0.048859 -0.039952 -0.0096238 0.028257 0.064404 -0.037284 0.040762 0.20158 0.0059287 -0.0016237 -0.012385 0.0040813 -0.014472 -0.0069648 -0.0083579 0.0061506 0.003733 0 -0.016659 0 0.0011105 0 -0.0018602 0 0.2862
2.543 -0.058979 -0.064283 -0.099362 -0.072445 -0.076272 -0.056564 -0.076494 -0.094463 -0.058508 -0.087101 -0.047833 0.26063 0.0086634 -0.0036832 -0.005495 0.004643 0.029171 -0.0040021 -0.0082057 0.004283 0.0031963 0 -0.016518 0 0.001023 0 -0.0025024 0 1.4438
2.5469 -0.05509 -0.064971 -0.11313 -0.14348 -0.093101 -0.065125 -0.14915 -0.21164 -0.19834 -0.1358 -0.15753 0.32671 0.0081413 -0.0043067 0.00099044 0.0010508 0.073983 0.00097311 -0.0071827 -1.1616e-05 0.0038435 0 -0.016237 0 0.0011241 0 -0.0020563 0 2.6214
2.5508 -0.048756 -0.059286 -0.10934 -0.17645 -0.095013 -0.062655 -0.20474 -0.2765 -0.30824 -0.16959 -0.25761 0.39122 0.0042815 -0.0045371 0.0034569 -0.0028095 0.10729 0.0046041 -0.0059553 -0.0021523 0.0056012 0 -0.015876 0 0.0012679 0 -0.00085666 0 3.4364
2.5547 -0.041145 -0.048231 -0.09382 -0.16055 -0.083519 -0.050948 -0.21864 -0.26267 -0.34042 -0.17344 -0.30393 0.43917 -0.0011551 -0.0055053 0.0017568 -0.0029255 0.11808 0.0043339 -0.0049701 -0.00032746 0.0067117 0 -0.015434 0 0.0011767 0 0.00025826 0 3.538
2.5586 -0.033006 -0.034126 -0.070472 -0.10351 -0.062504 -0.034062 -0.17575 -0.17342 -0.26887 -0.13962 -0.26041 0.45994 -0.005923 -0.0065551 -0.0010977 0.00111 0.099689 0.00066709 -0.0042227 0.0030825 0.0052437 0 -0.015025 0 0.00075101 0 0.00054779 0 2.7574
2.5625 -0.024354 -0.019795 -0.040009 -0.02564 -0.035444 -0.016312 -0.081302 -0.038949 -0.10763 -0.07286 -0.12485 0.4572 -0.0086106 -0.0054927 -0.0018733 0.0055925 0.052905 -0.0030662 -0.0033224 0.0043135 0.0010309 0 -0.014899 0 0.00021694 0 -0.00012156 0 1.231
2.5664 -0.014767 -0.0075997 -0.0041358 0.04809 -0.005712 -0.001229 0.036669 0.095787 0.088721 0.010991 0.060231 0.44859 -0.0089033 -0.0010598 -3.5559e-05 0.0059737 -0.011536 -0.0034744 -0.0019078 0.002175 -0.0037067 0 -0.015236 0 -4.372e-05 0 -0.0012533 0 -0.59595
2.5703 -0.0040937 0.0013955 0.030724 0.09582 0.02162 0.0091936 0.13726 0.18769 0.24693 0.09068 0.22344 0.45347 -0.0070559 0.0049481 0.0020146 0.0010236 -0.074003 -7.1664e-05 -0.00019014 -0.00091561 -0.0058186 0 -0.015894 0 0.00017054 0 -0.0021542 0 -2.1226
2.5742 0.0069639 0.0076875 0.055261 0.10547 0.039987 0.015061 0.18481 0.21058 0.30893 0.14533 0.29949 0.47792 -0.0035677 0.0085235 0.0015416 -0.005835 -0.11232 0.0042225 0.00088165 -0.0016927 -0.00371 0 -0.016433 0 0.00068814 0 -0.0024219 0 -2.8438
2.5781 0.016881 0.012721 0.06353 0.078929 0.044697 0.018049 0.16545 0.16363 0.25844 0.15907 0.26227 0.5105 0.0005331 0.0069235 -0.0016552 -0.0092401 -0.11164 0.0055809 0.00021951 0.00048034 0.0012206 0 -0.016438 0 0.0010952 0 -0.002099 0 -2.5716
2.582 0.023958 0.017683 0.05751 0.031259 0.036681 0.019544 0.092917 0.070413 0.12568 0.1258 0.13593 0.53351 0.0034828 0.0015053 -0.0049396 -0.0062938 -0.072548 0.0025639 -0.0023069 0.0031005 0.0055097 0 -0.015893 0 0.0010757 0 -0.0014643 0 -1.5087
2.5859 0.027124 0.022488 0.045369 -0.016006 0.022653 0.018961 0.00095772 -0.031057 -0.03087 0.054245 -0.020541 0.54067 0.0035138 -0.0030915 -0.005419 0.0011243 -0.011822 -0.0027295 -0.0052232 0.0033998 0.0062439 0 -0.015214 0 0.00066297 0 -0.000756 0 -0.13942
2.5898 0.026352 0.025715 0.035025 -0.044549 0.010833 0.01438 -0.072653 -0.10336 -0.15273 -0.030928 -0.14355 0.54498 0.00030038 -0.0029497 -0.0028399 0.0079941 0.04535 -0.0066107 -0.0061382 0.0014123 0.0032085 0 -0.014903 0 0.00019291 0 -0.00010942 0 0.99253
2.5938 0.022492 0.025552 0.029117 -0.046611 0.0057246 0.0055947 -0.10211 -0.12385 -0.20403 -0.096411 -0.19182 0.56852 -0.0042584 0.0016423 0.00011895 0.010164 0.07754 -0.0069567 -0.0036008 -9.3141e-05 -0.0011763 0 -0.015116 0 1.784e-05 0 0.00031144 0 1.5063
2.5977 0.016728 0.021052 0.025636 -0.02616 0.0062792 -0.0032916 -0.08251 -0.092093 -0.17942 -0.11543 -0.15828 0.62248 -0.0070562 0.0065742 0.00049008 0.0072863 0.076426 -0.0046796 0.0012932 0.0012764 -0.0039468 0 -0.015537 0 0.00023799 0 0.00024468 0 1.3071
2.6016 0.010038 0.012787 0.022478 0.0054173 0.0084288 -0.0052482 -0.02923 -0.027785 -0.098821 -0.082355 -0.066143 0.6955 -0.0061033 0.0077675 -0.0020308 0.0024533 0.048366 -0.0023724 0.0051502 0.0047779 -0.0038286 0 -0.0157 0 0.00066275 0 -0.00050171 0 0.58062
2.6055 0.0029129 0.0024821 0.020337 0.035048 0.0087917 0.0040056 0.030812 0.039558 0.0039553 -0.016218 0.044293 0.76158 -0.002217 0.0047325 -0.0047899 -0.00072938 0.0085815 -0.0017216 0.0046281 0.0071587 -0.0017946 0 -0.015432 0 0.00099502 0 -0.001778 0 -0.31587
2.6094 -0.004599 -0.007969 0.020694 0.051693 0.0059275 0.020286 0.071636 0.083817 0.093024 0.050249 0.13125 0.80138 0.0015359 0.00048769 -0.0048328 -0.0008789 -0.02726 -0.0022833 -0.00078482 0.006074 0.00021127 0 -0.015018 0 0.0010523 0 -0.0030295 0 -1.0057
2.6133 -0.012603 -0.01733 0.021563 0.047986 -0.0010196 0.030879 0.079097 0.09207 0.14034 0.088817 0.16514 0.81764 0.0022995 -0.001753 -0.0018301 0.0007684 -0.048924 -0.0026037 -0.0079397 0.0026557 0.00094211 0 -0.014934 0 0.00084989 0 -0.0035903 0 -1.2318
2.6172 -0.020968 -0.02517 0.016661 0.021867 -0.013183 0.022031 0.055265 0.066928 0.13313 0.088546 0.13763 0.831 -0.00030911 -0.0015417 0.0016672 0.002122 -0.052875 -0.0021813 -0.012128 0.00042014 0.00041301 0 -0.015404 0 0.00052846 0 -0.0031318 0 -0.93514
2.6211 -0.029067 -0.031487 0.00028948 -0.021102 -0.03012 -0.010503 0.014188 0.021672 0.077071 0.055776 0.063199 0.8601 -0.0040769 -0.00086435 0.0028418 0.002191 -0.040454 -0.0020129 -0.010627 0.0015623 -0.00077251 0 -0.016179 0 0.00023692 0 -0.0018826 0 -0.25114
2.625 -0.035931 -0.036364 -0.026176 -0.067141 -0.047169 -0.05584 -0.028146 -0.027774 -0.0066991 0.0047404 -0.028223 0.90444 -0.0062081 -0.0012479 0.0013731 0.0015081 -0.01572 -0.0031633 -0.0048247 0.0045238 -0.002221 0 -0.016739 0 7.2038e-05 0 -0.00043285 0 0.57195
2.6289 -0.040858 -0.040011 -0.053018 -0.098492 -0.056375 -0.092571 -0.06276 -0.069208 -0.090514 -0.051304 -0.10507 0.94556 -0.0055975 -0.001764 -0.00045833 0.0010523 0.01557 -0.005079 0.00087512 0.0054847 -0.0037055 0 -0.016705 0 7.5461e-05 0 0.00068886 0 1.2889
2.6328 -0.044128 -0.043016 -0.068611 -0.10228 -0.052407 -0.10156 -0.089224 -0.096329 -0.15078 -0.10186 -0.14736 0.9645 -0.0034236 -0.0002552 -0.00032533 0.0010943 0.046314 -0.0057388 0.0024803 0.0023525 -0.0045646 0 -0.016123 0 0.00023079 0 0.0012949 0 1.7492
2.6367 -0.047155 -0.046314 -0.06862 -0.078952 -0.038959 -0.078637 -0.10946 -0.10754 -0.17497 -0.13624 -0.15227 0.9589 -0.0017899 0.0036162 0.0016996 0.0011682 0.068971 -0.0037296 -0.00066567 -0.0028569 -0.0036739 0 -0.015385 0 0.00044519 0 0.0014781 0 1.922
2.6406 -0.051652 -0.050631 -0.059696 -0.04371 -0.028619 -0.038446 -0.12052 -0.10404 -0.16257 -0.14345 -0.13 0.9438 -0.0018599 0.0071086 0.0033962 0.00098049 0.077492 -8.4803e-05 -0.0057774 -0.0057901 -0.00050849 0 -0.014922 0 0.00056773 0 0.00136 0 1.8583
2.6445 -0.058205 -0.055795 -0.053939 -0.018524 -0.033996 -0.0063555 -0.11456 -0.089122 -0.12205 -0.11836 -0.094737 0.93659 -0.0031292 0.0067322 0.0030149 0.0010483 0.069577 0.0022908 -0.0091651 -0.0039831 0.0036402 0 -0.014923 0 0.00048334 0 0.0009512 0 1.6341
2.6484 -0.065347 -0.06059 -0.058655 -0.019031 -0.056407 -0.0033378 -0.087443 -0.068381 -0.067606 -0.069228 -0.057651 0.94084 -0.0041974 0.0019843 0.001362 0.002226 0.048068 0.0013652 -0.0090697 0.00070762 0.005862 0 -0.015269 0 0.00022596 0 0.00025008 0 1.322
2.6523 -0.070117 -0.063495 -0.070377 -0.044916 -0.082389 -0.033225 -0.048035 -0.049165 -0.016789 -0.017607 -0.025701 0.94392 -0.0040568 -0.0035396 0.00099538 0.0045703 0.020564 -0.001759 -0.0064821 0.0039362 0.0036724 0 -0.015676 0 -8.5467e-06 0 -0.00058094 0 0.99827
2.6563 -0.069998 -0.063816 -0.078344 -0.080315 -0.092745 -0.080311 -0.01752 -0.038267 0.0128 0.012662 -0.0039635 0.92885 -0.0027341 -0.0052099 0.0032906 0.0068117 -0.0029803 -0.0035141 -0.0036556 0.0031229 -0.0026067 0 -0.015874 0 -1.1591e-06 0 -0.001213 0 0.75419
2.6602 -0.06488 -0.062258 -0.074225 -0.10396 -0.077865 -0.11872 -0.015716 -0.038704 0.0097632 0.010303 0.0033122 0.88801 -0.0010057 -0.0017854 0.0065412 0.0071785 -0.014128 -0.0011075 -0.0020196 -0.00013466 -0.0093974 0 -0.015733 0 0.00030017 0 -0.001372 0 0.6731
2.6641 -0.057424 -0.060333 -0.059473 -0.10226 -0.046596 -0.1277 -0.044301 -0.047846 -0.024031 -0.016557 -0.0050301 0.82608 0.00024601 0.0032776 0.0073275 0.0049508 -0.009854 0.0046858 -0.0013836 -0.0018583 -0.012184 0 -0.015308 0 0.00071609 0 -0.0010731 0 0.77832
2.668 -0.051315 -0.05898 -0.044055 -0.076867 -0.020526 -0.10334 -0.082219 -0.058636 -0.071419 -0.047563 -0.02425 0.75191 0.00044429 0.0051378 0.0039928 0.0012967 0.0056835 0.0099519 -0.00077375 0.00019446 -0.0089508 0 -0.014817 0 0.00097433 0 -0.00062672 0 0.99861
2.6719 -0.048604 -0.057547 -0.03803 -0.042364 -0.017727 -0.059655 -0.099902 -0.06366 -0.10735 -0.065567 -0.044726 0.66977 -0.00055742 0.002317 -0.0012835 -0.001506 0.023187 0.01101 0.0003141 0.004248 -0.0018894 0 -0.014562 0 0.00093411 0 -0.00039825 0 1.1973
2.6758 -0.048165 -0.054089 -0.043434 -0.016246 -0.039055 -0.018803 -0.082535 -0.059731 -0.11325 -0.0676 -0.057664 0.57939 -0.0024036 -0.0018799 -0.0041038 -0.0018892 0.033628 0.00758 0.0015498 0.0062666 0.0041702 0 -0.014772 0 0.00068729 0 -0.00054689 0 1.259
2.6797 -0.046489 -0.046829 -0.05309 -0.0081958 -0.067947 0.0026916 -0.042899 -0.050002 -0.089046 -0.062964 -0.061234 0.48277 -0.0042296 -0.0027646 -0.0017975 -0.00028191 0.033857 0.0027782 0.0023816 0.0038912 0.005367 0 -0.015438 0 0.00044319 0 -0.00096858 0 1.1685
2.6836 -0.040212 -0.035652 -0.056616 -0.015371 -0.083229 0.0025737 -0.011592 -0.041887 -0.05341 -0.061459 -0.061364 0.38791 -0.0050054 0.00089806 0.00407 0.0012961 0.028233 8.0922e-05 0.0026737 -0.0013542 0.0015154 0 -0.016272 0 0.00032038 0 -0.0014477 0 1.0126
2.6875 -0.02845 -0.022372 -0.048102 -0.026063 -0.074036 -0.0088217 -0.011512 -0.041548 -0.030443 -0.063069 -0.06553 0.3032 -0.0042589 0.005512 0.009061 0.0010118 0.024442 0.0003061 0.002626 -0.0055807 -0.0041794 0 -0.016855 0 0.00026282 0 -0.0018269 0 0.89431
2.6914 -0.013284 -0.009581 -0.029385 -0.028432 -0.045351 -0.018061 -0.037816 -0.048213 -0.031629 -0.058101 -0.074175 0.2277 -0.0026114 0.0061803 0.0097951 -0.0011691 0.026305 0.0014905 0.0022827 -0.0060366 -0.0078917 0 -0.016918 0 0.00016446 0 -0.0020379 0 0.8274
2.6953 0.0017133 0.0009639 -0.0073443 -0.017972 -0.011562 -0.018066 -0.060819 -0.052397 -0.046148 -0.03681 -0.077219 0.14861 -0.001442 0.0016549 0.0067025 -0.0034392 0.029405 0.0014919 0.0014617 -0.0031313 -0.0079523 0 -0.016526 0 5.8273e-05 0 -0.0020343 0 0.70401
2.6992 0.01356 0.0091208 0.011469 0.0011454 0.014824 -0.010622 -0.049943 -0.040404 -0.047444 0.00087311 -0.059625 0.051112 -0.0017293 -0.0042308 0.0031338 -0.0037141 0.02384 0.00038619 0.00031062 0.00063907 -0.0054781 0 -0.016014 0 0.00014502 0 -0.0017809 0 0.37246
2.7031 0.021055 0.015802 0.0243 0.020868 0.029898 -0.0013882 0.0011907 -0.0035864 -0.012347 0.044068 -0.012913 -0.067713 -0.0030641 -0.0060887 0.0019588 -0.0014564 0.0027013 9.3014e-05 -0.00030196 0.0032606 -0.0027891 0 -0.015723 0 0.0006004 0 -0.0013519 0 -0.22924
2.707 0.024609 0.021756 0.031894 0.035659 0.036982 0.0069219 0.069173 0.053097 0.060195 0.078419 0.055547 -0.19424 -0.0038862 -0.0020246 0.003092 0.0017969 -0.030353 0.0017406 0.00061543 0.0044681 -0.0013678 0 -0.015726 0 0.0013447 0 -0.00099571 0 -0.98843
2.7109 0.025425 0.026835 0.036018 0.045219 0.040969 0.016673 0.1184 0.10967 0.14391 0.094972 0.12255 -0.30864 -0.0029002 0.0046395 0.0041882 0.0036351 -0.061109 0.0038153 0.0029249 0.0047745 -0.0011166 0 -0.015812 0 0.0020269 0 -0.001007 0 -1.6509
2.7148 0.024921 0.030324 0.037493 0.051903 0.044345 0.031268 0.12625 0.13971 0.1979 0.093058 0.15935 -0.40104 -0.00039047 0.0084651 0.0034536 0.0026774 -0.073312 0.0034012 0.0048621 0.0039508 -0.0011453 0 -0.015694 0 0.0022764 0 -0.0014485 0 -1.9532
2.7188 0.024597 0.03186 0.036046 0.056083 0.047152 0.049476 0.095596 0.12513 0.18986 0.076545 0.14651 -0.47846 0.0018943 0.0066838 0.0015261 -0.00040088 -0.059607 -0.00052184 0.0042746 0.0010879 -0.00091766 0 -0.015293 0 0.0020042 0 -0.0019915 0 -1.765
2.7227 0.025828 0.031982 0.031288 0.054533 0.04872 0.064128 0.047294 0.068235 0.11589 0.049086 0.08486 -0.5561 0.0022758 0.0011997 0.0005848 -0.0035035 -0.026601 -0.0052145 0.0007849 -0.0037589 -0.00056636 0 -0.014827 0 0.0014667 0 -0.0021022 0 -1.1557
2.7266 0.029205 0.031797 0.023573 0.043838 0.048365 0.066902 0.0027995 -0.0072032 0.0049985 0.013881 -0.0033077 -0.6415 0.00066011 -0.0036473 0.0018183 -0.0047952 0.0096119 -0.0061124 -0.0032655 -0.0084868 -0.0003127 0 -0.014658 0 0.0010248 0 -0.0014847 0 -0.35739
2.7305 0.033794 0.032133 0.014279 0.025685 0.045019 0.055095 -0.027042 -0.067528 -0.094414 -0.022502 -0.083213 -0.72701 -0.0014444 -0.0049393 0.00399 -0.0039946 0.033646 -0.0011353 -0.0044578 -0.010186 0.0001137 0 -0.014998 0 0.0008275 0 -0.00040185 0 0.33618
2.7344 0.037225 0.032942 0.0057865 0.0084928 0.03774 0.034431 -0.040169 -0.086666 -0.13856 -0.047921 -0.1223 -0.7973 -0.0024149 -0.0029639 0.0045644 -0.0022762 0.038811 0.0067301 -0.0014225 -0.0078376 0.0012942 0 -0.015728 0 0.00071926 0 0.00045371 0 0.67785
2.7383 0.036976 0.033418 0.0012348 0.0027117 0.027636 0.015513 -0.035519 -0.058841 -0.10956 -0.048864 -0.10401 -0.84426 -0.0020178 0.00015767 0.0021834 -0.0010191 0.02776 0.011391 0.0034373 -0.0036561 0.0033576 0 -0.016442 0 0.00045146 0 0.00047366 0 0.54624
2.7422 0.032133 0.032588 0.0035987 0.012948 0.018905 0.0069625 -0.010689 0.000583 -0.022965 -0.01953 -0.034889 -0.87478 -0.0014585 0.0028583 -0.0019918 -0.00060144 0.0072869 0.0087457 0.0056003 -0.0013152 0.005486 0 -0.016696 0 -2.2601e-05 0 -0.00039307 0 -0.013941
2.7461 0.024219 0.029838 0.013838 0.033434 0.016502 0.010571 0.031855 0.065117 0.081472 0.031352 0.057849 -0.90485 -0.002022 0.004898 -0.0052792 -0.00029806 -0.016781 0.00038427 0.0023557 -0.0024826 0.0062892 0 -0.01629 0 -0.00046379 0 -0.001617 0 -0.79555
2.75 0.016286 0.025093 0.029073 0.05097 0.0214 0.021358 0.078185 0.11047 0.15984 0.082404 0.1373 -0.94661 -0.0037742 0.0062581 -0.0056931 0.00071553 -0.040211 -0.0075728 -0.0044753 -0.0050727 0.0047963 0 -0.015407 0 -0.00055172 0 -0.0025211 0 -1.4879
2.7539 0.010868 0.01879 0.042613 0.053363 0.027983 0.031268 0.10598 0.12331 0.18355 0.11012 0.17192 -1.0008 -0.0056363 0.0061506 -0.0032854 0.0022748 -0.057647 -0.0095814 -0.0097232 -0.0051698 0.0012535 0 -0.014517 0 -0.00016994 0 -0.0027753 0 -1.7909
2.7578 0.0084076 0.011872 0.046868 0.036964 0.027271 0.033293 0.097778 0.10253 0.1487 0.10125 0.1483 -1.06 -0.0066214 0.0037344 0.00033614 0.0031423 -0.061443 -0.0052149 -0.0091838 -0.00094345 -0.0028886 0 -0.014102 0 0.00050315 0 -0.0025341 0 -1.5468
2.7617 0.0074158 0.005722 0.037931 0.0080598 0.014361 0.024058 0.053984 0.055941 0.072729 0.059069 0.075941 -1.1171 -0.0068011 -0.00028877 0.0034439 0.0020856 -0.045294 0.00081654 -0.0033003 0.0052567 -0.0057565 0 -0.014353 0 0.001165 0 -0.0021625 0 -0.82182
2.7656 0.0061283 0.0017956 0.01874 -0.02183 -0.0062825 0.0050406 -0.0059691 -0.0033922 -0.017045 0.00033243 -0.017811 -1.1693 -0.0069697 -0.0034627 0.00513 -0.00082514 -0.010462 0.0029953 0.0031358 0.0088116 -0.0060677 0 -0.01506 0 0.0016305 0 -0.0018751 0 0.11781
2.7695 0.0041966 0.00093989 -0.0018313 -0.042249 -0.023033 -0.017182 -0.05576 -0.059376 -0.094804 -0.053765 -0.099904 -1.2153 -0.0075141 -0.0036087 0.0052696 -0.0039184 0.031352 -0.00031906 0.0050571 0.0070413 -0.0038106 0 -0.015763 0 0.0019064 0 -0.0016421 0 0.92969
2.7734 0.0029586 0.0028456 -0.013869 -0.047348 -0.025648 -0.032455 -0.07769 -0.095264 -0.14224 -0.08647 -0.14448 -1.2517 -0.0079137 -0.0012071 0.0041698 -0.0050191 0.062486 -0.0058974 0.0013311 0.0017067 -0.00028242 0 -0.016096 0 0.0020597 0 -0.0013967 0 1.3473
2.7773 0.0041377 0.0061809 -0.012158 -0.036062 -0.01302 -0.031362 -0.069678 -0.098202 -0.14932 -0.090017 -0.14079 -1.2761 -0.0075195 0.0006465 0.0025586 -0.0031248 0.069072 -0.0088546 -0.0045951 -0.0025874 0.0025517 0 -0.01604 0 0.0020598 0 -0.0012518 0 1.2741
2.7813 0.00818 0.0094386 0.0011013 -0.011276 0.0065386 -0.011084 -0.040591 -0.065025 -0.11369 -0.065711 -0.093787 -1.2939 -0.0066535 -0.00081842 0.0016611 0.00070864 0.04914 -0.0068918 -0.0079987 -0.0025413 0.0031488 0 -0.015891 0 0.0017855 0 -0.0014465 0 0.78179
2.7852 0.013694 0.011866 0.018288 0.020253 0.022413 0.02111 -0.0010151 -0.0055746 -0.041941 -0.021796 -0.019594 -1.3197 -0.0065164 -0.0049605 0.0026654 0.0040357 0.013102 -0.0018593 -0.0069581 0.0010814 0.0013947 0 -0.015948 0 0.0011926 0 -0.002056 0 0.042375
2.7891 0.018434 0.013723 0.031334 0.048322 0.029621 0.050476 0.041338 0.05988 0.048489 0.029157 0.060567 -1.3685 -0.0076817 -0.0078368 0.0056124 0.0047481 -0.023414 0.0023054 -0.0035453 0.0045645 -0.0011817 0 -0.016201 0 0.00045067 0 -0.0027832 0 -0.74302
2.793 0.020933 0.015726 0.036059 0.062304 0.030738 0.062991 0.079411 0.10884 0.1308 0.073198 0.12533 -1.4416 -0.0087591 -0.0058488 0.008801 0.0025188 -0.048601 0.002983 -0.0013749 0.0049163 -0.0023759 0 -0.016322 0 -0.0001172 0 -0.0030984 0 -1.3843
2.7969 0.021421 0.018278 0.033233 0.056665 0.031148 0.05386 0.1035 0.12611 0.17673 0.098574 0.15732 -1.5207 -0.0070309 0.00044479 0.0097118 -0.001105 -0.058844 0.00057299 -0.0021193 0.0024673 -0.00098176 0 -0.015988 0 -0.00025523 0 -0.0026524 0 -1.7237
2.8008 0.02137 0.021223 0.026511 0.035267 0.033138 0.030167 0.10329 0.10938 0.16867 0.099262 0.1475 -1.5784 -0.00096507 0.0062427 0.007014 -0.0039182 -0.056516 -0.0025627 -0.0042689 4.3963e-05 0.0020812 0 -0.015253 0 4.1543e-05 0 -0.0016005 0 -1.6682
2.8047 0.022184 0.024204 0.019543 0.010209 0.034633 0.0058724 0.074963 0.06841 0.1094 0.076847 0.09928 -1.5986 0.0076733 0.0065807 0.0018855 -0.0045494 -0.044878 -0.0044219 -0.0049816 -0.00015173 0.0042892 0 -0.014576 0 0.00053834 0 -0.00053173 0 -1.2363
2.8086 0.02419 0.027028 0.014425 -0.0051876 0.032908 -0.0068473 0.026909 0.019326 0.022573 0.039716 0.029543 -1.5882 0.014454 0.00088197 -0.0027579 -0.003124 -0.025455 -0.0047343 -0.0029063 0.0013084 0.0035184 0 -0.014442 0 0.00093627 0 -4.4279e-05 0 -0.57929
2.8125 0.026637 0.029532 0.011864 -0.0045778 0.028429 -0.0036711 -0.022306 -0.022077 -0.057459 2.4495e-05 -0.036363 -1.5704 0.015547 -0.0063609 -0.0045982 -0.00080602 2.3418e-05 -0.004529 0.00074671 0.0019538 -4.6029e-05 0 -0.014902 0 0.0010505 0 -0.00032063 0 0.060661
2.8164 0.028529 0.031152 0.011917 0.0081615 0.024419 0.011615 -0.053011 -0.044912 -0.10122 -0.03002 -0.074832 -1.5658 0.010851 -0.0095057 -0.0037011 0.0011866 0.026037 -0.0048184 0.0035732 0.00021088 -0.0038524 0 -0.015488 0 0.00087064 0 -0.001043 0 0.45255
2.8203 0.029462 0.030957 0.014222 0.022939 0.022992 0.031007 -0.054169 -0.044885 -0.096563 -0.041361 -0.074452 -1.5772 0.0040494 -0.0066387 -0.0021064 0.0022617 0.042831 -0.0057887 0.0040604 -0.002841 -0.0050565 0 -0.015625 0 0.00051997 0 -0.0016848 0 0.47937
2.8242 0.029823 0.028533 0.01787 0.031214 0.022744 0.046471 -0.027464 -0.024062 -0.051641 -0.030454 -0.040368 -1.5929 -0.00054831 -0.00090663 -0.0017206 0.0024922 0.041099 -0.0069632 0.0023305 -0.0045108 -0.0030367 0 -0.015188 0 0.00019392 0 -0.0019056 0 0.17735
2.8281 0.030345 0.025001 0.021785 0.031365 0.021001 0.05233 0.015383 0.010234 0.011862 -0.00064135 0.01018 -1.6015 -0.0014938 0.0027445 -0.0026461 0.0022895 0.018803 -0.0077533 -0.0007402 -0.0032027 -5.2181e-05 0 -0.014664 0 0.0001045 0 -0.0017291 0 -0.30783
2.832 0.031504 0.022926 0.025755 0.028115 0.018291 0.046568 0.058631 0.047342 0.070185 0.038199 0.057836 -1.6043 -0.00080272 0.0021338 -0.0035249 0.0021265 -0.015517 -0.0077248 -0.0045474 -3.7265e-05 0.00072915 0 -0.014726 0 0.00039018 0 -0.0014081 0 -0.80696
2.8359 0.033247 0.024675 0.030971 0.027566 0.019408 0.032017 0.088225 0.07632 0.10715 0.072694 0.08984 -1.6116 -0.001282 -0.00059126 -0.0033148 0.0024023 -0.046438 -0.0065797 -0.0086206 0.0021834 -0.0018053 0 -0.015596 0 0.00099402 0 -0.0011481 0 -1.1939
2.8398 0.035115 0.03032 0.038897 0.032432 0.028682 0.01644 0.096043 0.089705 0.11811 0.09128 0.10254 -1.6291 -0.0033937 -0.0015695 -0.0024594 0.0032587 -0.060507 -0.0042797 -0.011743 0.0015758 -0.005471 0 -0.016797 0 0.0016198 0 -0.00094519 0 -1.4028
2.8438 0.036538 0.037013 0.048918 0.040818 0.043705 0.0094575 0.082659 0.086318 0.1081 0.089282 0.098162 -1.6483 -0.004851 0.0008393 -0.0021899 0.0043138 -0.054222 -0.0013971 -0.011914 -0.0011987 -0.0065682 0 -0.017546 0 0.0018835 0 -0.00065411 0 -1.4143
2.8477 0.037057 0.040752 0.057078 0.048388 0.054638 0.016625 0.057396 0.071209 0.086764 0.07053 0.080529 -1.6521 -0.0033054 0.0046585 -0.0028299 0.0046479 -0.035409 0.00080779 -0.0078621 -0.0037422 -0.0032468 0 -0.017434 0 0.0016081 0 -0.00019472 0 -1.2437
2.8516 0.036431 0.03934 0.057938 0.051375 0.051528 0.034721 0.033825 0.052305 0.062946 0.044283 0.05357 -1.6302 0.00071276 0.0065269 -0.0031252 0.0033921 -0.017007 0.001037 -0.00082007 -0.0042287 0.0025593 0 -0.016749 0 0.0010129 0 0.00030202 0 -0.94348
2.8555 0.034722 0.034107 0.048862 0.048338 0.033813 0.052954 0.021633 0.035644 0.041235 0.019659 0.022586 -1.5887 0.0037563 0.0050688 -0.0015046 0.00069113 -0.0078595 -0.000984 0.0055319 -0.0029562 0.0064978 0 -0.016162 0 0.00057121 0 0.00054095 0 -0.60121
2.8594 0.03235 0.0288 0.033183 0.040365 0.012813 0.060373 0.020214 0.022428 0.02152 0.0016442 -0.0051171 -1.5436 0.0025682 0.0020475 0.0019972 -0.0018388 -0.0073588 -0.0040064 0.0075237 -0.0017954 0.0054157 0 -0.016074 0 0.0005985 0 0.00027538 0 -0.31115
2.8633 0.030022 0.026536 0.018838 0.030416 0.0035671 0.053922 0.019973 0.010152 0.001715 -0.0088111 -0.022513 -1.5052 -0.0026514 0.00040512 0.0052843 -0.0019307 -0.0077756 -0.0059836 0.0044204 -0.0022528 0.00011056 0 -0.016283 0 0.00093506 0 -0.00047363 0 -0.13266
2.8672 0.028429 0.027415 0.012766 0.022181 0.012348 0.040149 0.011697 -0.0029657 -0.017832 -0.011829 -0.026479 -1.4679 -0.0080807 0.0013717 0.0058843 0.0015131 -0.0022046 -0.0055887 -0.00091619 -0.0040567 -0.0052129 0 -0.016263 0 0.0010625 0 -0.0013657 0 -0.069857
2.8711 0.027838 0.028812 0.01553 0.018449 0.030921 0.028891 -0.0034476 -0.013928 -0.031275 -0.0064122 -0.018981 -1.4165 -0.0094981 0.0035005 0.0031878 0.0070364 0.0084154 -0.0032727 -0.0044297 -0.0054889 -0.0063481 0 -0.01576 0 0.00060333 0 -0.0019214 0 -0.094133
2.875 0.027841 0.027931 0.021081 0.019501 0.04317 0.024642 -0.012821 -0.015202 -0.028658 0.0085007 -0.004189 -1.3427 -0.0059005 0.0043379 -0.00099043 0.011145 0.015137 -0.00093789 -0.0042355 -0.0049864 -0.0024437 0 -0.015089 0 -0.00025424 0 -0.0018306 0 -0.18818
2.8789 0.027468 0.024201 0.022249 0.022806 0.038629 0.023588 -0.002621 -9.4791e-05 -0.0023836 0.030848 0.015602 -1.2548 -0.00017811 0.002852 -0.004085 0.010743 0.0082399 -0.00049682 -0.0018685 -0.0024947 0.0034946 0 -0.014814 0 -0.00085149 0 -0.0011695 0 -0.36318
2.8828 0.025625 0.01934 0.017173 0.02477 0.02104 0.018903 0.028481 0.030299 0.044747 0.05374 0.04051 -1.1715 0.0036274 0.00025915 -0.0049935 0.0057092 -0.013716 -0.0025204 -0.00034741 0.00052076 0.0072454 0 -0.015162 0 -0.00064637 0 -0.00035075 0 -0.62362
2.8867 0.021597 0.015263 0.01057 0.023441 0.0044216 0.0088079 0.064634 0.064299 0.096098 0.06767 0.06868 -1.1057 0.0037459 -0.0012951 -0.0046654 -0.00065678 -0.040515 -0.0060044 -0.001063 0.0022238 0.0067815 0 -0.015759 0 0.0002432 0 0.00017995 0 -0.90974
2.8906 0.015351 0.012012 0.0084345 0.019711 0.00039815 -0.0009138 0.082326 0.084311 0.12674 0.065451 0.09136 -1.0535 0.0016225 -0.00068273 -0.0046662 -0.0039759 -0.055992 -0.0092552 -0.0025725 0.0016584 0.0035908 0 -0.015974 0 0.0010886 0 0.00027149 0 -1.0814
2.8945 0.0075453 0.007782 0.011139 0.01563 0.0082395 -0.00273 0.067057 0.076758 0.11639 0.046072 0.093878 -0.99838 -0.00016746 0.0014635 -0.0053961 -0.0021937 -0.049038 -0.011033 -0.0023945 -0.00080588 0.0010202 0 -0.015536 0 0.001198 0 0.00014563 0 -0.98052
2.8984 -0.00069412 0.00097322 0.011973 0.011317 0.016246 0.0041412 0.023637 0.040653 0.062148 0.014702 0.064466 -0.92712 -0.00064496 0.0035979 -0.0058414 0.0028088 -0.021611 -0.011108 0.00014808 -0.0039415 0.0013117 0 -0.014816 0 0.00057052 0 0.00014492 0 -0.53889
2.9023 -0.0081369 -0.0078518 0.0032293 0.0038391 0.012615 0.011274 -0.027923 -0.011305 -0.017826 -0.020531 0.0051411 -0.84087 -0.0010387 0.0045957 -0.0049406 0.0068492 0.012522 -0.010052 0.0030047 -0.0065045 0.0039236 0 -0.014484 0 -8.4325e-05 0 0.00036545 0 0.14977
2.9063 -0.013879 -0.016126 -0.015518 -0.010107 -0.0043619 0.0077426 -0.066649 -0.05988 -0.093 -0.051866 -0.064705 -0.75315 -0.0028986 0.0043408 -0.0028758 0.0069729 0.037358 -0.0086825 0.0033574 -0.0078383 0.0063768 0 -0.014885 0 -1.3872e-05 0 0.00052021 0 0.85791
2.9102 -0.017739 -0.021479 -0.03511 -0.029694 -0.025581 -0.009802 -0.082797 -0.089503 -0.13632 -0.073136 -0.11673 -0.67749 -0.0059025 0.003376 -0.00080028 0.0038063 0.045048 -0.0075855 0.00045872 -0.0079596 0.0066157 0 -0.015733 0 0.00084688 0 0.0001949 0 1.3403
2.9141 -0.020396 -0.023877 -0.043557 -0.048109 -0.039603 -0.033059 -0.079263 -0.094602 -0.13709 -0.079608 -0.1294 -0.61709 -0.0077392 0.002312 0.00061473 0.00067449 0.039123 -0.0068813 -0.0035515 -0.0072257 0.0047179 0 -0.0164 0 0.0017914 0 -0.00070759 0 1.4593
2.918 -0.023064 -0.025607 -0.036341 -0.056071 -0.041957 -0.048082 -0.063981 -0.078937 -0.10314 -0.068755 -0.10014 -0.5652 -0.0062201 0.00158 0.0020165 0.0003466 0.028785 -0.0062443 -0.0056871 -0.0058963 0.0025799 0 -0.016487 0 0.0020041 0 -0.0017516 0 1.2382
2.9219 -0.026733 -0.029071 -0.020871 -0.048662 -0.037168 -0.046289 -0.042448 -0.050525 -0.052711 -0.042737 -0.045698 -0.5139 -0.0014916 0.0014454 0.0044734 0.0024483 0.019999 -0.0052134 -0.0049576 -0.0039422 0.0020622 0 -0.016123 0 0.001339 0 -0.0022341 0 0.81959
2.9258 -0.031405 -0.03445 -0.01062 -0.029967 -0.032929 -0.031033 -0.017224 -0.017415 -0.0033444 -0.010314 0.0086839 -0.4615 0.0038313 0.0019244 0.0077668 0.003956 0.01152 -0.003737 -0.0031796 -0.0012889 0.0033256 0 -0.015749 0 0.00045991 0 -0.0017562 0 0.37802
2.9297 -0.035935 -0.039421 -0.013906 -0.011307 -0.032965 -0.014472 0.0073029 0.01288 0.034099 0.015029 0.042616 -0.41237 0.0067082 0.0026183 0.0098978 0.0022867 -0.00089714 -0.0025584 -0.0030132 0.0016738 0.0047597 0 -0.015658 0 0.0002049 0 -0.00061405 0 0.051466
2.9336 -0.038713 -0.041214 -0.027354 -0.0040148 -0.035276 -0.0080385 0.022164 0.032138 0.054176 0.021248 0.047798 -0.37126 0.0059603 0.0028497 0.0086677 -0.0019726 -0.016684 -0.0028869 -0.0052669 0.0038329 0.0044531 0 -0.015775 0 0.00079241 0 0.00035907 0 -0.077555
2.9375 -0.038829 -0.039101 -0.039828 -0.012179 -0.036303 -0.014705 0.017757 0.032264 0.052893 0.0045827 0.02686 -0.33931 0.002834 0.0022142 0.0039213 -0.0053525 -0.027227 -0.0052793 -0.008161 0.0038144 0.0018827 0 -0.015853 0 0.0016391 0 0.00040847 0 0.026753
2.9414 -0.036814 -0.035085 -0.042893 -0.030677 -0.035699 -0.028649 -0.0084183 0.0095601 0.027169 -0.027956 -0.011792 -0.31488 -0.0003582 0.0010463 -0.0018744 -0.004621 -0.021395 -0.0085649 -0.0091759 0.0010488 -0.0015787 0 -0.015796 0 0.0019502 0 -0.00056321 0 0.35337
2.9453 -0.034332 -0.032231 -0.037935 -0.049431 -0.036478 -0.041098 -0.047592 -0.030652 -0.020694 -0.062544 -0.057656 -0.29657 -0.0020405 0.00018262 -0.0055035 0.0001501 0.0042459 -0.010042 -0.0075044 -0.0033937 -0.0036938 0 -0.015738 0 0.0014839 0 -0.0019293 0 0.8272
2.9492 -0.032934 -0.032155 -0.033515 -0.060108 -0.040766 -0.046574 -0.083477 -0.073875 -0.078189 -0.086105 -0.098962 -0.28358 -0.0021159 0.00011776 -0.0056398 0.0054596 0.039637 -0.0073202 -0.0046444 -0.0071246 -0.0030466 0 -0.015788 0 0.00073741 0 -0.0028295 0 1.3028
2.9531 -0.032819 -0.033848 -0.035987 -0.060291 -0.046089 -0.044949 -0.10124 -0.10248 -0.12389 -0.092186 -0.12347 -0.27329 -0.0014533 0.00043017 -0.0037297 0.0073532 0.065934 -0.00059125 -0.0026966 -0.0079848 -4.3995e-05 0 -0.015791 0 0.00039457 0 -0.0028044 0 1.6012
2.957 -0.032589 -0.034645 -0.042716 -0.05295 -0.046564 -0.039281 -0.094907 -0.10455 -0.13668 -0.081786 -0.12191 -0.26048 -0.0010283 0.00021432 -0.0023189 0.0047852 0.068022 0.0067526 -0.0022799 -0.0057103 0.0034907 0 -0.015422 0 0.00061791 0 -0.0020733 0 1.5859
2.9609 -0.030238 -0.032311 -0.0444 -0.042793 -0.038116 -0.03256 -0.068611 -0.079728 -0.10784 -0.060185 -0.092895 -0.24121 -0.0014965 -0.00082519 -0.0025493 0.0003263 0.045198 0.010165 -0.0022194 -0.0022466 0.0057231 0 -0.014587 0 0.00090837 0 -0.0012822 0 1.2357
2.9648 -0.024627 -0.026425 -0.034029 -0.032816 -0.022638 -0.026026 -0.032683 -0.038342 -0.047445 -0.033349 -0.04513 -0.21849 -0.0031204 -0.0018184 -0.0033043 -0.0023147 0.011427 0.0073789 -0.001157 -0.00024551 0.0060582 0 -0.013681 0 0.00066442 0 -0.00098307 0 0.6628
2.9688 -0.016313 -0.018175 -0.013724 -0.023206 -0.0069409 -0.019294 0.0014318 0.0046085 0.019874 -0.0064124 0.005797 -0.20267 -0.0055935 -0.001476 -0.0027217 -0.0015626 -0.015039 0.00042642 0.00080769 -0.00089249 0.0052807 0 -0.013385 0 -0.00014358 0 -0.0012684 0 0.06033
2.9727 -0.0071321 -0.0091414 0.0069282 -0.012568 0.0026279 -0.011216 0.024672 0.036323 0.06766 0.016251 0.044667 -0.20407 -0.0078148 0.00051374 -0.00038752 0.00094502 -0.02431 -0.0056844 0.0022459 -0.0029449 0.0045796 0 -0.014087 0 -0.00088263 0 -0.0017929 0 -0.39033
2.9766 0.0010537 -0.00037121 0.019093 -4.1681e-06 0.0049442 -0.00085658 0.032443 0.05019 0.080808 0.031295 0.063128 -0.22326 -0.0082125 0.0029508 0.0020765 0.0022605 -0.019914 -0.0067724 0.0020579 -0.0038853 0.0043766 0 -0.015476 0 -0.00085352 0 -0.0020818 0 -0.59735
2.9805 0.0074222 0.0076033 0.02148 0.013456 0.0040927 0.011377 0.026125 0.046378 0.06156 0.037613 0.0617 -0.24841 -0.0058569 0.0041877 0.0025743 0.001004 -0.01307 -0.0026844 0.00070066 -0.0022018 0.0040011 0 -0.01671 0 1.8322e-05 0 -0.0018538 0 -0.58177
2.9844 0.012305 0.014242 0.019756 0.024912 0.0050368 0.022901 0.013063 0.0305 0.025776 0.037029 0.0472 -0.26347 -0.0015463 0.0037978 0.00060788 -0.001527 -0.012006 0.0027851 -0.00046245 0.0012584 0.0024803 0 -0.017046 0 0.0010846 0 -0.0011597 0 -0.44321
2.9883 0.01644 0.018853 0.020117 0.031161 0.0092616 0.029629 0.0033036 0.011462 -0.0069978 0.032931 0.028394 -0.26043 0.0023997 0.0030321 -0.0021896 -0.0028733 -0.015647 0.0051307 -0.00095501 0.0040851 -0.00031325 0 -0.016411 0 0.0015626 0 -0.00031803 0 -0.29648
2.9922 0.020129 0.021116 0.02386 0.030945 0.014212 0.028667 0.0036125 -0.0015661 -0.023374 0.027635 0.012591 -0.24503 0.0039062 0.0034056 -0.0034616 -0.001868 -0.016506 0.0027026 -0.0019574 0.0044764 -0.0032685 0 -0.015403 0 0.0012311 0 0.00026252 0 -0.21661
2.9961 0.022991 0.021664 0.027888 0.026319 0.016448 0.021284 0.012844 -0.0029668 -0.020903 0.021148 0.0039547 -0.23074 0.0030633 0.004811 -0.0020089 0.00037828 -0.0092272 -0.0023662 -0.0048929 0.0027285 -0.0048411 0 -0.014772 0 0.00057021 0 0.00028528 0 -0.21716
3 0.024399 0.021902 0.029502 0.021728 0.015102 0.013144 0.023022 0.0064653 -0.0064796 0.012943 0.0030397 -0.2272 0.0022461 0.005301 0.0015479 0.0017286 0.0033762 -0.0063719 -0.009154 0.00068108 -0.0043757 0 -0.014847 0 0.00025244 0 -0.00027088 0 -0.26538
3.0039 0.02409 0.022948 0.029671 0.020924 0.012451 0.010543 0.02609 0.020034 0.0095591 0.0050526 0.007366 -0.2336 0.0039459 0.0030955 0.0055902 0.001056 0.012226 -0.0071457 -0.011579 -0.00025282 -0.0027179 0 -0.015396 0 0.00051665 0 -0.0011016 0 -0.31839
3.0078 0.022387 0.024562 0.031318 0.023894 0.011518 0.015219 0.020859 0.029536 0.019879 0.0026814 0.013283 -0.24188 0.008107 -0.0010735 0.0086906 -0.00096703 0.0098406 -0.005304 -0.0087917 -0.00047016 -0.0014868 0 -0.01595 0 0.0010278 0 -0.0017112 0 -0.35541
3.0117 0.019957 0.025109 0.035003 0.026589 0.013345 0.022391 0.013891 0.030703 0.023578 0.010503 0.018556 -0.24482 0.011574 -0.0038699 0.010099 -0.0028786 -0.0030465 -0.0029111 -0.00056466 -0.0015892 -0.0016214 0 -0.016214 0 0.0012948 0 -0.0017049 0 -0.38568
3.0156 0.017424 0.02281 0.03731 0.024259 0.016383 0.024367 0.013261 0.025454 0.024909 0.027352 0.023736 -0.24001 0.010525 -0.0020871 0.0095758 -0.0039294 -0.017929 -0.0012735 0.009059 -0.0044944 -0.0025457 0 -0.016209 0 0.0011659 0 -0.0010664 0 -0.42838
3.0195 0.015161 0.017353 0.03411 0.015898 0.018156 0.017054 0.020797 0.019144 0.028397 0.044611 0.0306 -0.22715 0.0039512 0.004138 0.0073182 -0.0044475 -0.025437 -0.00010685 0.014372 -0.0080266 -0.0027668 0 -0.016093 0 0.00089776 0 -0.00019528 0 -0.48222
3.0234 0.013292 0.010514 0.025249 0.0058217 0.017298 0.0037123 0.029952 0.015368 0.033938 0.051039 0.038574 -0.20407 -0.0049907 0.010805 0.0042144 -0.0048647 -0.022519 0.0013858 0.012379 -0.0097342 -0.0013755 0 -0.015929 0 0.00078653 0 0.00036337 0 -0.51176
3.0273 0.011692 0.0051364 0.015358 0.00052248 0.014222 -0.0074453 0.031311 0.013084 0.0358 0.040922 0.042675 -0.16828 -0.011165 0.013076 0.0017881 -0.0047321 -0.013814 0.0030229 0.0051667 -0.0080695 0.00098165 0 -0.015666 0 0.00081424 0 0.00031105 0 -0.46605
3.0313 0.0099098 0.0031402 0.0094934 0.0031748 0.010297 -0.0097306 0.020676 0.0085513 0.026854 0.018779 0.036013 -0.12315 -0.011421 0.0093154 0.0012612 -0.0030145 -0.006571 0.0035251 -0.0018678 -0.0039334 0.0026339 0 -0.015285 0 0.00071221 0 -0.00020585 0 -0.31834
3.0352 0.0072303 0.0040893 0.007964 0.010589 0.0066592 -0.0028885 0.002508 -7.1955e-05 0.0051905 -0.0037671 0.015825 -0.080469 -0.0068846 0.0025055 0.0023135 0.00056612 -0.0041012 0.0019158 -0.0043689 -3.1616e-05 0.0024577 0 -0.014912 0 0.00035739 0 -0.00075708 0 -0.095426
3.0391 0.0030816 0.0054601 0.0058943 0.015474 0.0036582 0.0074443 -0.01395 -0.010155 -0.022232 -0.016584 -0.012069 -0.053257 -0.0016211 -0.0022782 0.0029362 0.0046743 -0.0036848 -0.0011406 -0.0021732 0.0014201 0.00097974 0 -0.014747 0 3.3814e-05 0 -0.0010045 0 0.13003
3.043 -0.0023541 0.0044471 -0.0016833 0.01221 0.00095379 0.014495 -0.021884 -0.016637 -0.042586 -0.017867 -0.035198 -0.043452 0.0010104 -0.002022 0.0010182 0.007138 -0.00044128 -0.0036344 0.0013133 0.00051078 -0.00010484 0 -0.014889 0 0.00022625 0 -0.00096128 0 0.2819
3.0469 -0.007889 -6.0981e-05 -0.014211 0.0011816 -0.0021476 0.014701 -0.021074 -0.016682 -0.045465 -0.013626 -0.042377 -0.036977 0.0009645 0.002157 -0.0035258 0.0067874 0.0068679 -0.0039782 0.0025939 -0.00071006 0.00040489 0 -0.015258 0 0.0011212 0 -0.00091919 0 0.32693
3.0508 -0.011899 -0.0068157 -0.025265 -0.011855 -0.0062861 0.0083909 -0.016233 -0.012359 -0.030487 -0.010915 -0.03168 -0.013938 0.00083576 0.006629 -0.0082007 0.0045605 0.013796 -0.0024875 0.0010801 -0.00034773 0.0019674 0 -0.01569 0 0.0023281 0 -0.0011365 0 0.29031
3.0547 -0.013508 -0.013279 -0.028126 -0.020434 -0.011465 -0.0023442 -0.012257 -0.0087508 -0.0081919 -0.011479 -0.011837 0.032911 0.0027868 0.0086613 -0.0098104 0.0026963 0.014011 -0.0010352 -0.00095281 0.0015195 0.002736 0 -0.016063 0 0.0031339 0 -0.0015906 0 0.23117
3.0586 -0.013481 -0.017492 -0.021989 -0.021834 -0.016536 -0.015395 -0.011126 -0.0093568 0.0069281 -0.011588 0.0041926 0.088455 0.0061373 0.0082735 -0.0072288 0.0027296 0.0055178 -0.0011797 -0.0010027 0.0030539 0.0013597 0 -0.01632 0 0.0030718 0 -0.002014 0 0.20026
3.0625 -0.013932 -0.019276 -0.012852 -0.017942 -0.019466 -0.028426 -0.01237 -0.013206 0.0062735 -0.0076504 0.0081864 0.12534 0.0079038 0.0070892 -0.0024398 0.0042235 -0.0065172 -0.0026335 0.0011654 0.0026226 -0.001532 0 -0.016383 0 0.0022676 0 -0.0021508 0 0.21339
3.0664 -0.016839 -0.019943 -0.0083332 -0.012803 -0.018775 -0.038218 -0.015158 -0.016303 -0.0074783 -0.0015492 0.00097779 0.12693 0.005707 0.0058884 0.0012313 0.0054475 -0.013234 -0.0036176 0.0034296 0.00050521 -0.0036299 0 -0.016121 0 0.0012508 0 -0.0019741 0 0.25667
3.0703 -0.022422 -0.021006 -0.011448 -0.0098262 -0.01525 -0.041776 -0.019177 -0.015828 -0.023372 -0.00013018 -0.010578 0.103 0.00024115 0.0037191 0.0020141 0.0052564 -0.0091338 -0.0027551 0.0034061 -0.0013954 -0.0028761 0 -0.015484 0 0.00045334 0 -0.001671 0 0.31167
3.0742 -0.028751 -0.023095 -0.019054 -0.010844 -0.012256 -0.038859 -0.02389 -0.013068 -0.031036 -0.0091329 -0.020341 0.082907 -0.0050299 -0.00049409 0.00089832 0.0042291 0.0033314 -0.00059738 0.00055918 -0.0015692 0.0006578 0 -0.014675 0 -9.4405e-05 0 -0.001442 0 0.37549
3.0781 -0.033053 -0.025907 -0.02582 -0.016539 -0.01373 -0.033058 -0.028101 -0.012503 -0.028536 -0.027388 -0.027204 0.091447 -0.0066772 -0.0057765 6.4323e-05 0.0039173 0.015719 0.00077124 -0.0035233 -0.00058679 0.0046246 0 -0.014132 0 -0.00059677 0 -0.0013301 0 0.4605
3.082 -0.03377 -0.028946 -0.02932 -0.026471 -0.021096 -0.029419 -0.031084 -0.018103 -0.023367 -0.046913 -0.03402 0.12843 -0.0040802 -0.0090354 0.00032724 0.0050133 0.020543 -0.00029199 -0.0065829 -0.00063915 0.0061351 0 -0.014233 0 -0.0010871 0 -0.0012345 0 0.57905
3.0859 -0.031748 -0.032097 -0.031349 -0.038264 -0.031719 -0.030336 -0.033994 -0.030147 -0.026104 -0.058928 -0.043387 0.17003 0.00024797 -0.0075738 0.00037167 0.0063686 0.017298 -0.0033434 -0.0072833 -0.003219 0.0038955 0 -0.014962 0 -0.0012602 0 -0.0010623 0 0.7283
3.0898 -0.029532 -0.035382 -0.034822 -0.047581 -0.040531 -0.033828 -0.039179 -0.044892 -0.041634 -0.060292 -0.054648 0.1899 0.0029466 -0.0018249 -0.0014344 0.0059477 0.012353 -0.0061315 -0.005653 -0.0071919 -0.00097959 0 -0.015852 0 -0.00075251 0 -0.00084447 0 0.88523
3.0938 -0.029332 -0.03827 -0.040048 -0.050229 -0.043716 -0.036199 -0.047222 -0.056711 -0.064449 -0.054696 -0.064229 0.18008 0.0026083 0.0045318 -0.00473 0.0028478 0.012825 -0.0065396 -0.0025192 -0.0093428 -0.0059555 0 -0.016333 0 0.00040862 0 -0.00070244 0 1.0108
3.0977 -0.031309 -0.039492 -0.044252 -0.045242 -0.041301 -0.036359 -0.054596 -0.060708 -0.081367 -0.048041 -0.067954 0.15325 0.00069969 0.0074499 -0.0070789 -0.0015782 0.019804 -0.004367 0.0010629 -0.0072036 -0.0088374 0 -0.016197 0 0.0016698 0 -0.00071371 0 1.059
3.1016 -0.033545 -0.037849 -0.044417 -0.035877 -0.03645 -0.036883 -0.055081 -0.05438 -0.079845 -0.042832 -0.062877 0.12618 -2.9671e-05 0.005803 -0.0064444 -0.0046161 0.026938 -0.0013319 0.0038629 -0.0016582 -0.0088714 0 -0.015753 0 0.0023153 0 -0.00081999 0 0.9913
3.1055 -0.033641 -0.033401 -0.040113 -0.026999 -0.03224 -0.040195 -0.044595 -0.038337 -0.05634 -0.036869 -0.048022 0.10219 0.0018753 0.0020283 -0.0036263 -0.0043248 0.025785 0.00059098 0.0045044 0.0032539 -0.0066368 0 -0.015533 0 0.0020194 0 -0.00086349 0 0.79671
3.1094 -0.030522 -0.027786 -0.033456 -0.021 -0.029065 -0.043883 -0.025348 -0.016554 -0.019284 -0.027009 -0.025121 0.070195 0.0052401 -0.00040161 -0.0018322 -0.0010291 0.013428 0.00085481 0.00212 0.0034983 -0.0033021 0 -0.01579 0 0.001085 0 -0.00071276 0 0.51051
3.1133 -0.02497 -0.023085 -0.026714 -0.016368 -0.025026 -0.040929 -0.0052367 0.0042159 0.015247 -0.013808 0.00027795 0.019874 0.0072176 -0.0001906 -0.0034656 0.0030265 -0.0042283 0.00049755 -0.0026507 -0.0014461 -8.51e-05 0 -0.01627 0 0.00015877 0 -0.00037216 0 0.21428
3.1172 -0.018586 -0.020017 -0.020478 -0.01054 -0.018649 -0.026038 0.0073653 0.016618 0.03247 -0.0022294 0.019109 -0.043554 0.0056549 0.00092906 -0.0073163 0.0053879 -0.016478 0.00077291 -0.0074633 -0.0078932 0.0018927 0 -0.016462 0 -0.00029789 0 2.1703e-08 0 0.0055812
3.1211 -0.012308 -0.017127 -0.014218 -0.0040142 -0.010914 -0.0024115 0.0090187 0.016224 0.026924 0.0023324 0.022457 -0.10123 0.00091837 0.0003493 -0.0092618 0.0049491 -0.015928 0.0017102 -0.0095797 -0.010872 0.0018014 0 -0.016089 0 -0.000303 0 0.00016911 0 -0.052867
3.125 -0.0058667 -0.011862 -0.0080495 -0.00088174 -0.0044369 0.018324 0.002421 0.004428 0.0048301 -0.0010996 0.007596 -0.13805 -0.0042502 -0.0025282 -0.0061655 0.002275 -0.0040566 0.002046 -0.0078892 -0.0082319 -0.000366 0 -0.015376 0 -0.00019071 0 -4.2017e-05 0 0.027126
3.1289 0.0014117 -0.0028321 -0.0031832 -0.0044195 -0.0006483 0.024446 -0.0068262 -0.011641 -0.020245 -0.0078839 -0.018085 -0.15815 -0.0066963 -0.0055399 0.00072419 -0.0011643 0.010209 0.000577 -0.0038461 -0.002361 -0.0033718 0 -0.014849 0 -0.00020842 0 -0.0006202 0 0.16067
3.1328 0.0094006 0.0086958 -0.00030408 -0.011979 0.0019905 0.013967 -0.014092 -0.022653 -0.03516 -0.011153 -0.039531 -0.18236 -0.0051211 -0.005805 0.0063661 -0.0039454 0.017431 -0.0024114 -0.00029073 0.0020126 -0.0051666 0 -0.014869 0 -0.00028521 0 -0.0013074 0 0.23503
3.1367 0.016878 0.019436 0.0021386 -0.015079 0.0067439 -0.0029991 -0.016694 -0.021912 -0.033308 -0.0065642 -0.042417 -0.22903 -0.0009679 -0.0025011 0.0062256 -0.0051932 0.014203 -0.0050688 0.00090959 0.0019455 -0.0042432 0 -0.015333 0 -0.00016791 0 -0.0017009 0 0.16905
3.1406 0.022525 0.026445 0.0073409 -0.0059063 0.015473 -0.011848 -0.012352 -0.0083733 -0.015837 0.0056264 -0.021791 -0.29584 0.0026969 0.0022973 0.0003316 -0.0046831 0.0042129 -0.0054149 0.00023021 -0.0013662 -0.00090152 0 -0.015789 0 0.00025584 0 -0.0015076 0 -0.051964
3.1445 0.026267 0.029255 0.017348 0.015279 0.026746 -0.0044799 0.0014427 0.013725 0.011344 0.022229 0.015381 -0.36009 0.0034465 0.0054061 -0.0067227 -0.0028442 -0.0062623 -0.0030335 -0.00042666 -0.0040624 0.00283 0 -0.015846 0 0.00079237 0 -0.00080707 0 -0.38214
3.1484 0.02956 0.030026 0.030761 0.039171 0.037055 0.015817 0.025045 0.037648 0.041322 0.040026 0.05526 -0.39725 0.0012083 0.0051446 -0.009801 -0.00065349 -0.013783 0.00048749 1.4333e-05 -0.0034406 0.0047966 0 -0.015488 0 0.0010961 0 -8.8844e-05 0 -0.7464
3.1523 0.034165 0.031651 0.043411 0.054531 0.043824 0.03902 0.053401 0.05714 0.067886 0.056826 0.085266 -0.40099 -0.0018306 0.0023749 -0.0074628 0.0008172 -0.019284 0.0027855 0.00054997 -0.00049679 0.0045263 0 -0.015043 0 0.00098301 0 5.1157e-05 0 -1.069
3.1563 0.040412 0.035492 0.051487 0.05718 0.047127 0.056996 0.076301 0.068195 0.085353 0.070203 0.099162 -0.38695 -0.0030152 -0.00072974 -0.0025986 0.0011204 -0.025003 0.0025802 -0.00076708 0.0011798 0.0035441 0 -0.014879 0 0.00060041 0 -0.00061402 0 -1.2862
3.1602 0.04656 0.040549 0.054157 0.052486 0.048506 0.067669 0.083812 0.069658 0.088908 0.076329 0.096821 -0.37804 -0.001296 -0.0027206 0.00073582 0.00082045 -0.030529 0.000583 -0.0043805 -0.00096589 0.003783 0 -0.015123 0 0.00030359 0 -0.0016846 0 -1.3519
3.1641 0.049931 0.04454 0.053318 0.049063 0.048475 0.071987 0.07321 0.063203 0.076884 0.071376 0.08138 -0.3857 0.0020248 -0.0037279 0.00093522 0.0010144 -0.032263 -0.0012827 -0.0080488 -0.0058355 0.005543 0 -0.015604 0 0.00035976 0 -0.0023761 0 -1.2516
3.168 0.048939 0.045716 0.051181 0.05001 0.045639 0.06892 0.051404 0.052655 0.053385 0.05503 0.057657 -0.40345 0.0044004 -0.0045788 -0.00047481 0.0022591 -0.026947 -0.0016316 -0.0084347 -0.0096139 0.0070357 0 -0.016017 0 0.00073874 0 -0.0021366 0 -1.0193
3.1719 0.044253 0.043823 0.048443 0.050447 0.038544 0.055418 0.030237 0.042324 0.027921 0.032836 0.032436 -0.41635 0.0040276 -0.0054057 -0.001227 0.0039261 -0.01572 -0.00078972 -0.0042341 -0.0093684 0.0061247 0 -0.016132 0 0.0011508 0 -0.0011398 0 -0.73828
3.1758 0.038098 0.039664 0.044746 0.043692 0.02821 0.031965 0.018332 0.034812 0.01069 0.014327 0.013868 -0.41544 0.0010849 -0.0053223 -0.00087982 0.004749 -0.0044167 -0.00035754 0.002122 -0.0058316 0.0026807 0 -0.0159 0 0.00128 0 -0.00020172 0 -0.50694
3.1797 0.032327 0.034034 0.040314 0.029571 0.018309 0.007009 0.016167 0.029839 0.0063609 0.0073645 0.0079353 -0.40339 -0.0026725 -0.0034626 -0.00089462 0.0041419 0.00063363 -0.0015501 0.0060623 -0.0026708 -0.00084508 0 -0.015453 0 0.0010231 0 -0.00013727 0 -0.3859
3.1836 0.027024 0.027176 0.036367 0.01593 0.012345 -0.0064921 0.017957 0.025222 0.011402 0.012725 0.014 -0.38819 -0.0053991 -0.00020836 -0.0025045 0.0029362 -0.0023064 -0.003815 0.0046085 -0.0029596 -0.001491 0 -0.015036 0 0.00056703 0 -0.0010855 0 -0.36317
3.1875 0.020835 0.019147 0.033589 0.011302 0.010494 -0.0012578 0.017726 0.019303 0.017476 0.023307 0.02406 -0.3733 -0.0063224 0.0027572 -0.0050215 0.0026252 -0.0090223 -0.0050545 -0.0010289 -0.0062906 0.0012212 0 -0.014902 0 0.00026564 0 -0.0023883 0 -0.36749
3.1914 0.012651 0.010454 0.030567 0.015849 0.0093984 0.016506 0.013678 0.0125 0.018124 0.028916 0.027811 -0.35474 -0.0056957 0.0037254 -0.0065239 0.003726 -0.012998 -0.0033996 -0.0063856 -0.0093279 0.0042623 0 -0.015181 0 0.00039939 0 -0.0031306 0 -0.32179
3.1953 0.0030104 0.0021166 0.024497 0.019952 0.0053702 0.030075 0.0074945 0.0063551 0.012895 0.023156 0.020065 -0.32705 -0.0039533 0.0024144 -0.0060391 0.0049429 -0.010792 0.0009424 -0.0074579 -0.0092085 0.0033838 0 -0.015768 0 0.00096711 0 -0.0028684 0 -0.19459
3.1992 -0.0061123 -0.0049969 0.013922 0.012525 -0.002101 0.024855 0.00054022 0.0010903 0.0054894 0.0072859 0.0041078 -0.29083 -0.0012299 0.00028249 -0.0046143 0.0041901 -0.0043658 0.0054617 -0.0039331 -0.006388 -0.0029712 0 -0.016339 0 0.0016435 0 -0.0019133 0 -0.0098967
3.2031 -0.012937 -0.010868 0.00066573 -0.0085007 -0.010068 0.00020348 -0.0083084 -0.0054646 -0.001641 -0.011592 -0.012024 -0.25376 0.0021687 -0.00056713 -0.0039592 0.00068067 0.0015031 0.0071333 0.00086155 -0.0040925 -0.011582 0 -0.016544 0 0.0019548 0 -0.00097205 0 0.18646
3.207 -0.017397 -0.016312 -0.011427 -0.03356 -0.015411 -0.03003 -0.020896 -0.015877 -0.010337 -0.026191 -0.02282 -0.22443 0.0050232 0.0010369 -0.0042035 -0.0039534 0.0039842 0.0048434 0.003092 -0.004934 -0.01635 0 -0.016259 0 0.0015911 0 -0.00052596 0 0.36797
3.2109 -0.02113 -0.022206 -0.020019 -0.04932 -0.018335 -0.048856 -0.036324 -0.029687 -0.023977 -0.033895 -0.029182 -0.20563 0.005411 0.004492 -0.0034843 -0.0067861 0.0045558 0.00038731 0.0016996 -0.0081177 -0.012967 0 -0.015688 0 0.00065686 0 -0.0005309 0 0.53773
3.2148 -0.025934 -0.028638 -0.02645 -0.04977 -0.022391 -0.049436 -0.049935 -0.042248 -0.041771 -0.037257 -0.035519 -0.19352 0.0021861 0.0078231 -0.00014938 -0.0060958 0.006872 -0.0029202 -0.0010774 -0.010121 -0.0026046 0 -0.015203 0 -0.00034061 0 -0.00064941 0 0.70325
3.2188 -0.032096 -0.034723 -0.034042 -0.040404 -0.030833 -0.038991 -0.056269 -0.047759 -0.056577 -0.040423 -0.04356 -0.18259 -0.0034857 0.0089004 0.0046755 -0.0029306 0.012461 -0.0029353 -0.0021862 -0.0082622 0.0085145 0 -0.015035 0 -0.00080581 0 -0.0006909 0 0.84766
3.2227 -0.038079 -0.039196 -0.044013 -0.032221 -0.042852 -0.030816 -0.053414 -0.044262 -0.059753 -0.04499 -0.049669 -0.17114 -0.0082602 0.0066313 0.0071884 -0.00021109 0.018656 -0.00039242 -0.00073864 -0.0036214 0.01348 0 -0.015097 0 -0.00047589 0 -0.00077035 0 0.93199
3.2266 -0.041789 -0.041243 -0.053219 -0.031836 -0.053491 -0.032446 -0.044731 -0.035953 -0.049364 -0.048875 -0.04871 -0.16216 -0.0088487 0.0015168 0.0041577 -0.00015409 0.020935 0.0018725 0.0013223 -0.00030619 0.0095939 0 -0.015124 0 0.000366 0 -0.0010478 0 0.92981
3.2305 -0.042232 -0.040929 -0.056365 -0.037028 -0.057443 -0.040573 -0.03652 -0.03028 -0.033899 -0.048811 -0.040424 -0.16012 -0.0047405 -0.0045831 -0.0036029 -0.0024015 0.017482 0.0015117 0.0013662 -0.0016123 2.3183e-05 0 -0.014977 0 0.0010712 0 -0.0013899 0 0.86034
3.2344 -0.040099 -0.03902 -0.050796 -0.041016 -0.053199 -0.046202 -0.033799 -0.032109 -0.026883 -0.043866 -0.031366 -0.16758 0.0010105 -0.0093026 -0.011108 -0.0045342 0.011478 -0.0012342 -0.0011416 -0.0067306 -0.0088979 0 -0.014814 0 0.0010861 0 -0.0013857 0 0.78381
3.2383 -0.036858 -0.036427 -0.039224 -0.04013 -0.043822 -0.044008 -0.037564 -0.040088 -0.036068 -0.036644 -0.029675 -0.18443 0.0039305 -0.010893 -0.013011 -0.0043593 0.0086597 -0.0038138 -0.0039194 -0.011224 -0.012352 0 -0.01493 0 0.00034822 0 -0.00075977 0 0.75706
3.2422 -0.033302 -0.03364 -0.027618 -0.036887 -0.033992 -0.036854 -0.044914 -0.048238 -0.056315 -0.03107 -0.037307 -0.20923 0.001645 -0.0091222 -0.0080956 -0.0017421 0.012131 -0.0037577 -0.0039059 -0.010926 -0.010041 0 -0.015411 0 -0.00068094 0 0.00023794 0 0.7854
3.2461 -0.028905 -0.030395 -0.020235 -0.035872 -0.026446 -0.031925 -0.050921 -0.050875 -0.072628 -0.028811 -0.047247 -0.24024 -0.0041448 -0.0054213 -0.00035973 0.0016291 0.019124 -0.00098374 -0.0001579 -0.0056417 -0.0054965 0 -0.015977 0 -0.0013608 0 0.00091371 0 0.81222
3.25 -0.022481 -0.025694 -0.016457 -0.037347 -0.020947 -0.032932 -0.050578 -0.046077 -0.071091 -0.027539 -0.048681 -0.27533 -0.0089515 -0.0020616 0.0043903 0.0040359 0.022843 0.0021102 0.0050669 0.00073543 -0.0027676 0 -0.016205 0 -0.0013163 0 0.00067879 0 0.7562
3.2539 -0.013465 -0.018274 -0.0122 -0.03553 -0.015934 -0.03594 -0.040375 -0.035004 -0.048705 -0.022624 -0.035601 -0.31236 -0.0090207 -0.00076495 0.003371 0.005137 0.017987 0.0028447 0.0080435 0.0037014 -0.003357 0 -0.015952 0 -0.00065374 0 -0.00042102 0 0.56623
3.2578 -0.0026206 -0.0074735 -0.0040928 -0.023467 -0.010372 -0.032333 -0.019915 -0.018953 -0.01439 -0.010831 -0.011207 -0.35061 -0.0041523 -0.0016623 -0.0012002 0.0056866 0.0052516 0.00069745 0.0066129 0.001898 -0.0056465 0 -0.015556 0 0.00017472 0 -0.001699 0 0.25281
3.2617 0.0083846 0.0059145 0.0077158 0.0001778 -0.0038146 -0.015971 0.0068846 0.00181 0.018678 0.0069965 0.015267 -0.39155 0.0024203 -0.0033733 -0.0045447 0.006164 -0.0090613 -0.0022797 0.0019077 -0.0021971 -0.0067672 0 -0.015564 0 0.00070761 0 -0.0023684 0 -0.12211
3.2656 0.018087 0.01952 0.020391 0.028748 0.0045997 0.011501 0.032557 0.025928 0.042106 0.026289 0.035643 -0.43682 0.0067625 -0.0041639 -0.003719 0.0060178 -0.017968 -0.0034259 -0.002629 -0.0049414 -0.0050531 0 -0.016201 0 0.00074948 0 -0.0021481 0 -0.48086
3.2695 0.026034 0.030425 0.031258 0.051594 0.016008 0.040992 0.04961 0.048434 0.055333 0.041558 0.047175 -0.48432 0.0071274 -0.0032745 4.3614e-05 0.0044012 -0.019048 -0.0019621 -0.004004 -0.0047704 -0.0011552 0 -0.017084 0 0.00042506 0 -0.0014091 0 -0.76166
3.2734 0.032708 0.036917 0.039472 0.060821 0.029937 0.061205 0.05496 0.061887 0.061746 0.049352 0.051272 -0.52657 0.0047005 -0.0013713 0.0028898 0.0015099 -0.0157 0.00030574 -0.0018972 -0.0030253 0.002718 0 -0.017486 0 3.8131e-05 0 -0.00078297 0 -0.93108
3.2773 0.038773 0.039727 0.045328 0.055598 0.042894 0.06508 0.051718 0.061573 0.063248 0.049457 0.049653 -0.55492 0.0019957 0.00017914 0.0020243 -0.0011086 -0.01365 0.00067587 0.0013563 -0.0019914 0.0045116 0 -0.01696 0 -0.00013074 0 -0.00063848 0 -0.98393
3.2813 0.044331 0.041591 0.048956 0.041825 0.050035 0.053823 0.046411 0.050315 0.059076 0.044279 0.042978 -0.56716 0.00066851 0.00051621 -0.0019307 -0.0018069 -0.015985 -0.0019777 0.0028074 -0.0024369 0.0036345 0 -0.015784 0 3.1105e-05 0 -0.00088722 0 -0.94383
3.2852 0.048733 0.045183 0.050458 0.028692 0.049387 0.036611 0.043847 0.037838 0.049454 0.037621 0.033282 -0.57129 0.00064002 -9.0928e-05 -0.0057653 -0.00043607 -0.020986 -0.0062048 0.0011951 -0.0030902 0.0011281 0 -0.014792 0 0.00042934 0 -0.0012063 0 -0.86471
3.2891 0.050994 0.050878 0.051073 0.024606 0.044609 0.025965 0.044241 0.034222 0.039301 0.033726 0.026461 -0.58 0.00086483 -0.00068295 -0.0065774 0.0014 -0.024379 -0.0092442 -0.0022479 -0.0022697 -0.0011467 0 -0.014721 0 0.00082797 0 -0.0013699 0 -0.81981
3.293 0.050454 0.056173 0.05307 0.033696 0.042687 0.030635 0.045141 0.042626 0.037049 0.036255 0.030358 -0.59915 0.00055016 -0.0006254 -0.0040271 0.0017915 -0.023684 -0.0092625 -0.0049233 0.00025666 -0.0016467 0 -0.015616 0 0.00099087 0 -0.0013576 0 -0.8696
3.2969 0.047277 0.057419 0.057379 0.05331 0.047637 0.049658 0.045704 0.057336 0.048473 0.046551 0.048596 -0.62031 -0.00042869 -0.00022859 -0.00024022 0.00027448 -0.020659 -0.0065438 -0.0048944 0.0030598 2.5678e-05 0 -0.016795 0 0.00083467 0 -0.0012187 0 -1.0212
3.3008 0.042492 0.052645 0.061255 0.073822 0.055915 0.071744 0.048163 0.068435 0.070504 0.061705 0.075371 -0.62556 -0.001972 -0.00041103 0.0021108 -0.0018261 -0.019617 -0.0027971 -0.00227 0.0044596 0.0029605 0 -0.017396 0 0.00049364 0 -0.0009458 0 -1.2084
3.3047 0.037502 0.043208 0.059335 0.082526 0.058524 0.081675 0.054216 0.068676 0.09065 0.074281 0.096632 -0.60187 -0.0041207 -0.0017331 0.0017051 -0.0027314 -0.023084 0.00042873 0.00096043 0.0039268 0.0054837 0 -0.017025 0 0.00022689 0 -0.00054496 0 -1.3143
3.3086 0.03323 0.032884 0.048305 0.071072 0.048794 0.070409 0.059961 0.056942 0.093415 0.075232 0.097929 -0.55299 -0.0066927 -0.0036894 -0.00088537 -0.0018253 -0.028659 0.0025995 0.0023889 0.002151 0.0061354 0 -0.016001 0 0.00021272 0 -0.00019295 0 -1.2299
3.3125 0.029415 0.025032 0.030958 0.041918 0.028926 0.041747 0.055848 0.036756 0.069839 0.059159 0.073483 -0.49742 -0.0086765 -0.0049186 -0.0039509 1.2199e-05 -0.030053 0.0037235 0.00086729 7.1903e-05 0.004545 0 -0.015037 0 0.00039082 0 -0.00021597 0 -0.91696
3.3164 0.024624 0.020122 0.014943 0.0080843 0.0088577 0.0099447 0.033956 0.013012 0.024041 0.028562 0.030053 -0.45361 -0.0084394 -0.004214 -0.0057847 0.0014819 -0.021891 0.0034677 -0.0027251 -0.0018183 0.0016432 0 -0.014679 0 0.0005021 0 -0.00080865 0 -0.43664
3.3203 0.017226 0.015629 0.0063542 -0.015161 -0.0020372 -0.010611 -0.0027914 -0.0094535 -0.027421 -0.0063824 -0.016686 -0.42485 -0.0050373 -0.0015584 -0.0054832 0.0020448 -0.0046446 0.0011479 -0.0060847 -0.0032174 -0.0009698 0 -0.014968 0 0.00031466 0 -0.001746 0 0.07264
3.3242 0.0068028 0.0084127 0.0040501 -0.020991 -0.0029011 -0.01565 -0.038589 -0.025406 -0.063313 -0.033054 -0.050168 -0.39739 0.00045192 0.0016228 -0.0032583 0.0019772 0.014363 -0.0032218 -0.007015 -0.0034853 -0.0020756 0 -0.015516 0 -0.00015394 0 -0.0024309 0 0.45615
3.3281 -0.0051208 -0.0024035 0.000827 -0.015313 -0.0014806 -0.012756 -0.054043 -0.029901 -0.068678 -0.043401 -0.060325 -0.35348 0.0050716 0.0032299 -0.00033688 0.0014861 0.025183 -0.0079976 -0.0048429 -0.0019005 -0.0015426 0 -0.015871 0 -0.00062225 0 -0.0023249 0 0.61242
3.332 -0.015809 -0.014459 -0.008916 -0.010723 -0.0062219 -0.013195 -0.040851 -0.021679 -0.043285 -0.038041 -0.047134 -0.28775 0.0059263 0.0018008 0.001591 0.00016612 0.022038 -0.010397 -0.00076531 0.0013235 -0.00018982 0 -0.015823 0 -0.00076028 0 -0.0014072 0 0.53935
3.3359 -0.023189 -0.023941 -0.022419 -0.01527 -0.018027 -0.021222 -0.0098707 -0.0065146 -0.0027525 -0.024913 -0.01999 -0.2127 0.0024719 -0.0024847 0.0013348 -0.0023963 0.0078286 -0.0083941 0.0030862 0.0045138 0.00098844 0 -0.015469 0 -0.00044418 0 -0.00022993 0 0.33663
3.3398 -0.027421 -0.028712 -0.030184 -0.026137 -0.029746 -0.030652 0.015134 0.0041221 0.029043 -0.013934 0.0060984 -0.14926 -0.0028694 -0.0077755 -0.00090802 -0.0055506 -0.0072044 -0.0025154 0.0051425 0.0055252 0.001537 0 -0.015067 0 0.00017329 0 0.00051102 0 0.16185
3.3438 -0.030753 -0.030175 -0.025518 -0.033967 -0.033897 -0.031961 0.014219 0.00010461 0.032823 -0.011653 0.016531 -0.11144 -0.0064684 -0.011557 -0.0034943 -0.0074837 -0.012111 0.0041293 0.0053132 0.0036359 0.0016396 0 -0.014862 0 0.00081725 0 0.00051314 0 0.15681
3.3477 -0.035597 -0.032281 -0.013 -0.033515 -0.030865 -0.023277 -0.014452 -0.019646 0.004738 -0.019112 0.0038494 -0.098496 -0.0062228 -0.012097 -0.0044078 -0.0065967 -0.0026793 0.0078142 0.0046442 0.00049167 0.0016725 0 -0.014973 0 0.0012992 0 3.7684e-05 0 0.37724
3.3516 -0.042345 -0.038347 -0.0067418 -0.030067 -0.029195 -0.01461 -0.053999 -0.045777 -0.041734 -0.033213 -0.027896 -0.09953 -0.0029657 -0.0094251 -0.002767 -0.0031583 0.015664 0.0066966 0.0040915 -0.0010997 0.0017445 0 -0.015387 0 0.0015827 0 -0.00040881 0 0.76302
3.3555 -0.048842 -0.048206 -0.018558 -0.034893 -0.03731 -0.020414 -0.082006 -0.065428 -0.084439 -0.049431 -0.064533 -0.1044 0.00056575 -0.0051953 0.00048294 0.0005263 0.031764 0.0019154 0.0035587 0.00038315 0.0016358 0 -0.015974 0 0.0016871 0 -0.00054599 0 1.1695
3.3594 -0.052082 -0.057991 -0.046369 -0.053541 -0.054655 -0.046221 -0.086605 -0.07179 -0.10606 -0.063701 -0.089504 -0.11007 0.0021314 -0.001533 0.0033669 0.0018656 0.036719 -0.0034719 0.0021196 0.0037751 0.0010577 0 -0.016534 0 0.0015902 0 -0.00049922 0 1.4454
3.3633 -0.050712 -0.062805 -0.074028 -0.078093 -0.071036 -0.081055 -0.072936 -0.067922 -0.10319 -0.072942 -0.09367 -0.11829 0.0015574 0.00032111 0.0045236 0.00013692 0.030045 -0.0067373 -0.00075911 0.0062761 -0.00013115 0 -0.016871 0 0.0012701 0 -0.00056851 0 1.5124
3.3672 -0.046194 -0.06025 -0.083755 -0.091402 -0.075164 -0.10307 -0.056143 -0.061781 -0.08506 -0.07514 -0.08038 -0.1293 0.00021901 0.00058377 0.0042377 -0.0029834 0.019382 -0.0071371 -0.004192 0.0059715 -0.0019118 0 -0.016889 0 0.00083448 0 -0.0008785 0 1.395
3.3711 -0.041577 -0.052067 -0.070601 -0.080536 -0.064427 -0.094962 -0.048071 -0.057743 -0.064107 -0.069757 -0.061839 -0.13986 -0.00075944 0.00032913 0.0039287 -0.0050136 0.014001 -0.0058791 -0.0061844 0.0033798 -0.0041002 0 -0.016648 0 0.00054124 0 -0.0012784 0 1.1866
3.375 -0.038986 -0.042697 -0.046148 -0.048097 -0.046771 -0.057414 -0.048993 -0.053104 -0.046786 -0.058212 -0.0495 -0.14752 -0.0016347 0.00027502 0.0045953 -0.0048203 0.017272 -0.0047471 -0.0052195 0.00059308 -0.0061662 0 -0.016319 0 0.00061475 0 -0.0015529 0 0.97875
3.3789 -0.038031 -0.035974 -0.02831 -0.011635 -0.033209 -0.01007 -0.050082 -0.042701 -0.031757 -0.043621 -0.046093 -0.15582 -0.0033848 4.4393e-05 0.0057055 -0.0032847 0.024143 -0.0046667 -0.0017797 -0.00096817 -0.0071043 0 -0.016067 0 0.0010035 0 -0.0016642 0 0.8081
3.3828 -0.036473 -0.032617 -0.026604 0.0085288 -0.028359 0.020864 -0.04293 -0.026462 -0.015597 -0.029576 -0.045443 -0.17396 -0.0060646 -0.0014009 0.0056157 -0.0020107 0.025693 -0.005285 0.0016799 -0.0018013 -0.0058242 0 -0.015958 0 0.0013462 0 -0.0017366 0 0.65765
3.3867 -0.032401 -0.030369 -0.035855 0.0032594 -0.027885 0.019477 -0.027269 -0.011617 0.00058301 -0.018751 -0.039584 -0.20997 -0.0080421 -0.0045044 0.0031702 -0.0015878 0.017041 -0.0056406 0.0025182 -0.0033301 -0.0021027 0 -0.015943 0 0.0012426 0 -0.0018164 0 0.50119
3.3906 -0.025875 -0.026385 -0.042894 -0.020202 -0.024511 -0.010254 -0.010848 -0.0068309 0.010356 -0.012262 -0.026586 -0.26386 -0.0071061 -0.0081959 -0.00097553 -0.001249 0.0019863 -0.0051533 5.8037e-05 -0.0058645 0.0026651 0 -0.015927 0 0.00061037 0 -0.0017186 0 0.346
3.3945 -0.018599 -0.019678 -0.038869 -0.044592 -0.015883 -0.047946 -0.0026575 -0.013862 0.0076544 -0.0098991 -0.012336 -0.32726 -0.0025079 -0.010276 -0.0045479 -0.00015047 -0.009617 -0.0040772 -0.0037604 -0.0078315 0.005921 0 -0.015839 0 -0.00021428 0 -0.0011917 0 0.23351
3.3984 -0.012138 -0.011589 -0.025576 -0.054351 -0.006269 -0.070021 -0.0057351 -0.025073 -0.0067591 -0.010528 -0.0050982 -0.38988 0.0040469 -0.0089658 -0.0052783 0.0012885 -0.0097896 -0.0031507 -0.0058815 -0.0072206 0.0057082 0 -0.015648 0 -0.00075245 0 -0.00026591 0 0.19751
3.4023 -0.006471 -0.0041528 -0.011157 -0.043922 -0.00092426 -0.063387 -0.015086 -0.029467 -0.024227 -0.012144 -0.0078743 -0.44672 0.0095119 -0.0043942 -0.0026451 0.0015833 0.00085784 -0.0028718 -0.0045851 -0.0037802 0.0024563 0 -0.01535 0 -0.00078624 0 0.00060404 0 0.21912
3.4063 -0.00026035 0.0018716 -0.0010278 -0.018251 0.00039654 -0.031331 -0.021449 -0.021567 -0.033502 -0.011911 -0.015085 -0.49967 0.011772 0.00126 0.0016573 -0.00021166 0.013243 -0.0030708 -0.00082566 0.00036822 -0.00096723 0 -0.014966 0 -0.00050324 0 0.00082652 0 0.22204
3.4102 0.0075511 0.0074374 0.006427 0.012364 0.0036052 0.010688 -0.017397 -0.0049073 -0.027736 -0.0069818 -0.01614 -0.55309 0.011003 0.0052062 0.0048643 -0.003233 0.016784 -0.0031348 0.002652 0.0024273 -0.0014222 0 -0.014569 0 -0.00025059 0 0.00018069 0 0.11821
3.4141 0.016429 0.013823 0.015849 0.038144 0.013813 0.045263 -0.0015282 0.012514 -0.0077061 0.0038313 -0.002962 -0.6083 0.0089597 0.0059602 0.0049975 -0.0053352 0.0075485 -0.0026504 0.0036009 0.0012788 0.0017265 0 -0.014279 0 -0.00016375 0 -0.00093459 0 -0.12845
3.418 0.024492 0.020956 0.027949 0.053157 0.02906 0.062313 0.021212 0.025615 0.020011 0.018665 0.02401 -0.66244 0.0070133 0.0042356 0.0020704 -0.0049908 -0.009008 -0.0018579 0.0019667 -0.0018032 0.0057428 0 -0.014197 0 -6.3074e-05 0 -0.001787 0 -0.46817
3.4219 0.030029 0.027223 0.037531 0.056036 0.041062 0.062253 0.042418 0.035091 0.046954 0.032949 0.055197 -0.71173 0.0049743 0.0021563 -0.0021258 -0.0026603 -0.022776 -0.0014655 -0.00039418 -0.0046307 0.0066647 0 -0.014312 0 0.00027681 0 -0.0019092 0 -0.78756
3.4258 0.032828 0.031011 0.038592 0.049342 0.042674 0.052511 0.054418 0.043785 0.065546 0.041756 0.076739 -0.75486 0.0018108 0.0015247 -0.0053573 -0.00025532 -0.027007 -0.0019523 -0.0015508 -0.0060873 0.0028376 0 -0.014492 0 0.00078878 0 -0.0014714 0 -0.97359
3.4297 0.034173 0.032441 0.030972 0.038172 0.034821 0.041093 0.053934 0.051539 0.070452 0.042707 0.078021 -0.7927 -0.0025952 0.0025911 -0.0063721 0.00070789 -0.022922 -0.0030156 -0.0011363 -0.0065869 -0.0033058 0 -0.0146 0 0.0011024 0 -0.0010857 0 -0.97764
3.4336 0.035646 0.03349 0.021493 0.028066 0.026008 0.032163 0.043768 0.054666 0.060287 0.037383 0.058018 -0.82526 -0.0066395 0.004224 -0.0054475 0.00033997 -0.01741 -0.0037834 -0.00036561 -0.0068094 -0.0070299 0 -0.014639 0 0.00091372 0 -0.0012223 0 -0.84111
3.4375 0.03793 0.036212 0.01835 0.022785 0.024799 0.026171 0.031563 0.050625 0.039865 0.030291 0.027094 -0.84976 -0.0081651 0.0051272 -0.0038281 -0.00019245 -0.016353 -0.0037217 -0.00060488 -0.0064452 -0.0052727 0 -0.014776 0 0.00035958 0 -0.0017817 0 -0.6703
3.4414 0.040568 0.040673 0.024318 0.023281 0.032469 0.023064 0.025756 0.04239 0.02022 0.026222 0.0026126 -0.86256 -0.006549 0.0049154 -0.0026367 -0.00025527 -0.019676 -0.0034018 -0.0019881 -0.00456 0.00067841 0 -0.015182 0 -2.9532e-05 0 -0.0022103 0 -0.57783
3.4453 0.042582 0.04455 0.035125 0.028481 0.042628 0.024639 0.030608 0.037043 0.013668 0.027802 -0.00038061 -0.86324 -0.0035489 0.0041524 -0.0021642 -0.0004991 -0.022315 -0.0042184 -0.0034072 -0.0011667 0.0062687 0 -0.01582 0 0.00018899 0 -0.002038 0 -0.62279
3.4492 0.043126 0.044856 0.043874 0.036766 0.047617 0.033251 0.043348 0.039304 0.025535 0.034438 0.021297 -0.85622 -0.0018628 0.0035079 -0.0020405 -0.0019161 -0.019791 -0.0070379 -0.0037775 0.0019991 0.007591 0 -0.016403 0 0.00091116 0 -0.0013286 0 -0.77962
3.4531 0.041605 0.040274 0.046604 0.046325 0.045094 0.047923 0.055653 0.046432 0.048778 0.042734 0.055478 -0.8482 -0.0026491 0.0029814 -0.0019857 -0.0043037 -0.012941 -0.010903 -0.0032189 0.0027661 0.0046034 0 -0.016601 0 0.0015308 0 -0.00063028 0 -0.95053
3.457 0.037496 0.032058 0.043849 0.054023 0.038681 0.061894 0.058867 0.049966 0.067168 0.04781 0.080809 -0.84322 -0.0044435 0.001971 -0.0023092 -0.0059933 -0.0073088 -0.013196 -0.0029104 0.00076894 0.00078081 0 -0.016338 0 0.0014868 0 -0.00048791 0 -1.0161
3.4609 0.030489 0.022847 0.037863 0.054753 0.032972 0.065007 0.049495 0.043061 0.066125 0.04514 0.079779 -0.84012 -0.004666 6.2767e-05 -0.0035689 -0.0053709 -0.0077616 -0.011535 -0.0037314 -0.0018264 -0.00032567 0 -0.015893 0 0.00079757 0 -0.00097351 0 -0.89949
3.4648 0.021067 0.014628 0.029547 0.043474 0.028725 0.0502 0.031104 0.026493 0.043309 0.032683 0.050199 -0.8346 -0.002347 -0.0023076 -0.0056664 -0.0026921 -0.013419 -0.0060297 -0.0050644 -0.0022401 0.0016962 0 -0.015686 0 4.9053e-05 0 -0.0016504 0 -0.61016
3.4688 0.0109 0.0077383 0.018489 0.019534 0.023165 0.019414 0.011453 0.0077826 0.010381 0.012566 0.0068028 -0.82357 0.00065805 -0.0040255 -0.0073583 -0.00019167 -0.017823 0.00017905 -0.0050661 6.2762e-05 0.0040986 0 -0.01592 0 -0.00016651 0 -0.001976 0 -0.24159
3.4727 0.0023552 0.0015871 0.0053179 -0.010297 0.014445 -0.015957 -0.0027499 -0.0053594 -0.015616 -0.0089698 -0.028529 -0.8078 0.0013607 -0.0041722 -0.0069377 -0.00014219 -0.014519 0.00294 -0.0023482 0.0025582 0.0039506 0 -0.0164 0 0.00018627 0 -0.0017622 0 0.078203
3.4766 -0.0028177 -0.0039578 -0.007149 -0.033757 0.0048186 -0.040952 -0.0094218 -0.010694 -0.02424 -0.024182 -0.040902 -0.79055 -0.001243 -0.002784 -0.0037498 -0.0026615 -0.0031654 0.00029561 0.0023849 0.002032 0.0010573 0 -0.016727 0 0.0005844 0 -0.0012921 0 0.25464
3.4805 -0.0046756 -0.0080948 -0.015766 -0.039884 -0.0012415 -0.045382 -0.010757 -0.011233 -0.01746 -0.028024 -0.030663 -0.77419 -0.0047247 -0.00079179 0.00078851 -0.0054461 0.009439 -0.0057747 0.0063174 -0.0020153 -0.0020236 0 -0.016677 0 0.00051112 0 -0.001029 0 0.27198
3.4844 -0.005107 -0.010016 -0.019868 -0.026188 -0.0020151 -0.029138 -0.010121 -0.010485 -0.0056128 -0.021282 -0.010457 -0.75813 -0.0051494 0.00077954 0.0038317 -0.0057679 0.014666 -0.010704 0.006382 -0.0063954 -0.0027277 0 -0.016422 0 1.6187e-05 0 -0.0012077 0 0.19038
3.4883 -0.0065578 -0.010167 -0.021652 -0.00077614 -0.001073 -0.0016186 -0.0093884 -0.0089514 0.0017476 -0.010208 0.0052814 -0.74021 -0.000837 0.0015933 0.0031907 -0.0028602 0.0093108 -0.010827 0.0016438 -0.006953 -0.0011144 0 -0.016349 0 -0.0003055 0 -0.001665 0 0.10178
3.4922 -0.010373 -0.010368 -0.023582 0.022217 -0.0043219 0.023407 -0.0089002 -0.0055586 0.0018494 -0.0026312 0.0094859 -0.71977 0.0055775 0.0020765 -0.00078035 0.0015145 -0.0014905 -0.0061624 -0.0056826 -0.0025545 0.00027615 0 -0.016665 0 8.7637e-05 0 -0.0020219 0 0.078069
3.4961 -0.015955 -0.012489 -0.025824 0.030514 -0.014291 0.033959 -0.0092847 -0.0017293 -0.0025357 -0.0032577 0.0038309 -0.6995 0.0089904 0.0028136 -0.0052093 0.0046967 -0.0083326 -0.00018619 -0.011461 0.0035348 -0.0008766 0 -0.017153 0 0.001103 0 -0.0020174 0 0.1442
3.5 -0.02125 -0.016828 -0.026712 0.01957 -0.027365 0.024323 -0.012527 -0.0025777 -0.0085288 -0.011445 -0.0065989 -0.68413 0.0061934 0.0039136 -0.0068161 0.0052504 -0.005209 0.0031185 -0.012282 0.0063857 -0.0042114 0 -0.017341 0 0.0020435 0 -0.0017005 0 0.28402
3.5039 -0.024107 -0.021729 -0.025579 -0.0064634 -0.036692 -0.0029392 -0.020579 -0.012821 -0.016513 -0.02264 -0.018868 -0.67737 -0.0011426 0.0049532 -0.0044389 0.0036186 0.0057242 0.0023489 -0.0076493 0.0037854 -0.0069513 0 -0.01694 0 0.0022391 0 -0.0013431 0 0.46107
3.5078 -0.023535 -0.024797 -0.024215 -0.037648 -0.037834 -0.03743 -0.032586 -0.031089 -0.028315 -0.031742 -0.032716 -0.67949 -0.0076955 0.005457 0.00014391 0.0010613 0.016258 -0.00063888 -0.00020838 -0.0018388 -0.0065852 0 -0.016136 0 0.0016673 0 -0.0011913 0 0.63212
3.5117 -0.020162 -0.024657 -0.024648 -0.06224 -0.031737 -0.064225 -0.043623 -0.048722 -0.04275 -0.035594 -0.046749 -0.68749 -0.0089632 0.0053359 0.0037743 -0.0016383 0.019112 -0.0027546 0.0060392 -0.0057164 -0.0032416 0 -0.015462 0 0.00095486 0 -0.0012812 0 0.74854
3.5156 -0.015775 -0.021766 -0.025561 -0.070265 -0.022756 -0.070161 -0.046834 -0.055129 -0.053624 -0.033314 -0.055534 -0.69738 -0.0049922 0.0048143 0.0044738 -0.0042608 0.013664 -0.0023548 0.0082301 -0.0049954 0.00055916 0 -0.015353 0 0.00076 0 -0.0014581 0 0.75958
3.5195 -0.012288 -0.017756 -0.022075 -0.056906 -0.014541 -0.051025 -0.037865 -0.045361 -0.052663 -0.025478 -0.051734 -0.70684 -1.5841e-05 0.0039896 0.0028096 -0.0062294 0.0055863 -0.0002328 0.0061783 -0.00095531 0.0023784 0 -0.01579 0 0.0011459 0 -0.0015454 0 0.63144
3.5234 -0.010641 -0.014067 -0.010509 -0.025519 -0.008219 -0.015263 -0.018248 -0.023343 -0.035285 -0.013795 -0.032125 -0.71608 0.0015736 0.0026127 0.001025 -0.0061688 0.0011219 0.0016115 0.0021005 0.0026908 0.001978 0 -0.016365 0 0.0015564 0 -0.0015016 0 0.37583
3.5273 -0.010181 -0.011048 0.0061775 0.01184 -0.0039291 0.019564 0.0049383 0.0015714 -0.0048299 -0.0015037 -0.0021223 -0.72666 -0.00087474 0.00044796 0.00089169 -0.0028879 0.0014353 0.0018998 -0.0010572 0.003455 0.0010481 0 -0.016664 0 0.0014044 0 -0.0014325 0 0.063729
3.5313 -0.00895 -0.0080701 0.018586 0.03885 -0.0026745 0.036753 0.022936 0.02092 0.027619 0.0069306 0.025672 -0.739 -0.0040853 -0.0021121 0.0022413 0.0030521 0.0022359 0.00084024 -0.0014471 0.0020506 0.0010931 0 -0.016604 0 0.00067966 0 -0.0014681 0 -0.19696
3.5352 -0.0049216 -0.004259 0.018197 0.043541 -0.0053247 0.030738 0.029854 0.030673 0.047779 0.0079477 0.038463 -0.75064 -0.0043954 -0.0039009 0.0033266 0.0090012 -0.0011785 -0.00066158 0.00085003 0.00099829 0.0018741 0 -0.016412 0 -2.3717e-05 0 -0.0016214 0 -0.31456
3.5391 0.0024705 0.00086242 0.0057351 0.026007 -0.009706 0.010254 0.025029 0.030322 0.04498 0.0018214 0.030982 -0.75705 -0.0015019 -0.0036596 0.002458 0.011886 -0.0084444 -0.0021295 0.0043043 0.0016216 0.0020254 0 -0.016311 0 -7.9469e-05 0 -0.0017553 0 -0.26593
3.543 0.011581 0.0071337 -0.0077731 -0.00093504 -0.010035 -0.0082137 0.012451 0.020796 0.018543 -0.0062828 0.0087557 -0.75497 0.0012177 -0.001076 -0.00062014 0.010581 -0.01373 -0.0036725 0.0071325 0.0026276 0.00097512 0 -0.01627 0 0.00056594 0 -0.0016888 0 -0.11304
3.5469 0.019345 0.013798 -0.009474 -0.019686 -0.0011358 -0.011927 -0.0013451 0.0049277 -0.019304 -0.008851 -0.014799 -0.7461 7.7702e-05 0.0027513 -0.0046476 0.006773 -0.01121 -0.0051953 0.0082669 0.0016153 -0.00013881 0 -0.01607 0 0.00134 0 -0.0013542 0 0.028045
3.5508 0.023254 0.019671 0.0043251 -0.01914 0.015729 0.00027387 -0.0093828 -0.010294 -0.046859 -0.00085337 -0.025238 -0.73783 -0.0051573 0.0059365 -0.0078345 0.0034665 -0.0015055 -0.0058704 0.0075407 -0.0022138 0.00029707 0 -0.015607 0 0.0015782 0 -0.0008758 0 0.046162
3.5547 0.023075 0.023507 0.024766 -0.00097322 0.03174 0.019263 -0.0061149 -0.014255 -0.043416 0.016718 -0.014079 -0.73906 -0.010778 0.0070643 -0.0089411 0.0024808 0.007195 -0.0047647 0.0052654 -0.0069802 0.0023312 0 -0.015086 0 0.0011229 0 -0.00049651 0 -0.11156
3.5586 0.020929 0.02463 0.038135 0.02346 0.036901 0.034028 0.010299 0.001151 -0.0026115 0.037367 0.017102 -0.75329 -0.012387 0.0060506 -0.0077508 0.0032541 0.0052414 -0.0020767 0.001822 -0.0097157 0.0039926 0 -0.014867 0 0.00043388 0 -0.00040511 0 -0.4165
3.5625 0.019594 0.023489 0.037738 0.042308 0.029087 0.039721 0.035681 0.033405 0.059909 0.053105 0.056773 -0.77416 -0.0088009 0.003937 -0.0049554 0.0038775 -0.0098505 0.00047401 -0.0022936 -0.0089395 0.003182 0 -0.015103 0 0.00014945 0 -0.00059945 0 -0.76972
3.5664 0.020427 0.021578 0.028959 0.050535 0.017041 0.039082 0.059596 0.067022 0.11198 0.058695 0.087747 -0.78821 -0.0029716 0.0019311 -0.0017878 0.0031014 -0.029742 0.00084703 -0.0061305 -0.0057188 3.9418e-05 0 -0.015557 0 0.00054341 0 -0.00089805 0 -1.0379
3.5703 0.022623 0.020511 0.022982 0.049963 0.01329 0.037233 0.069268 0.08152 0.12299 0.0532 0.094503 -0.78393 0.0008241 0.00062523 0.00045797 0.0012776 -0.040423 -0.0014666 -0.0082342 -0.0024213 -0.0028255 0 -0.0158 0 0.0013648 0 -0.0010904 0 -1.1023
3.5742 0.024305 0.020873 0.025476 0.043779 0.02253 0.035556 0.056871 0.06536 0.083751 0.038785 0.070888 -0.76064 0.00072717 1.6766e-05 0.0010333 -0.00046564 -0.032684 -0.0047437 -0.0072685 -0.00064753 -0.0027589 0 -0.015627 0 0.0021308 0 -0.0010982 0 -0.90926
3.5781 0.02432 0.021807 0.031291 0.032166 0.036286 0.030542 0.025812 0.02526 0.014064 0.018994 0.024413 -0.72926 -0.0015073 5.8767e-05 0.00023166 -0.0016004 -0.009674 -0.0063249 -0.0030107 -0.0003576 0.00019237 0 -0.015277 0 0.0025241 0 -0.0010112 0 -0.50593
3.582 0.023027 0.021785 0.030175 0.013796 0.039722 0.018412 -0.0092345 -0.017079 -0.048641 -0.0016388 -0.025929 -0.70327 -0.0027236 0.00094547 -0.00074846 -0.0024882 0.014706 -0.0048429 0.0030963 -0.00066929 0.0031119 0 -0.015204 0 0.0025239 0 -0.00097434 0 -0.038796
3.5859 0.021491 0.0199 0.017745 -0.008705 0.025266 0.00084185 -0.029991 -0.038937 -0.072399 -0.017289 -0.058254 -0.68675 -0.0015705 0.0027337 -0.00076772 -0.0033823 0.025595 -0.0013622 0.0084609 -0.0010626 0.0030166 0 -0.015609 0 0.0022414 0 -0.0010419 0 0.29875
3.5898 0.020083 0.016539 0.00084843 -0.025933 0.00074749 -0.013918 -0.025572 -0.030789 -0.049421 -0.021925 -0.058685 -0.66997 0.00045852 0.0047694 0.00013674 -0.0035539 0.0176 0.0016009 0.010739 -0.0016196 -7.1191e-05 0 -0.01619 0 0.0017317 0 -0.0011414 0 0.35648
3.5938 0.018041 0.012878 -0.0079947 -0.026162 -0.015979 -0.016185 0.00067562 -0.00058677 0.0021124 -0.012543 -0.028497 -0.63739 0.00094386 0.0057511 0.00062536 -0.0018613 -0.0021097 0.0022344 0.009176 -0.0023312 -0.002958 0 -0.016382 0 0.0010148 0 -0.0011801 0 0.11037
3.5977 0.014435 0.0097846 -0.0018724 -0.0046814 -0.011861 -0.0024093 0.033379 0.033646 0.052618 0.0075651 0.016671 -0.58236 -0.00075959 0.0046505 -0.00065973 0.0016569 -0.020013 0.00078039 0.0049478 -0.0026474 -0.0023818 0 -0.015885 0 0.0002364 0 -0.001177 0 -0.31371
3.6016 0.0094655 0.007233 0.014056 0.02979 0.0099181 0.020897 0.054752 0.055743 0.079744 0.028862 0.055033 -0.51588 -0.0028323 0.0017112 -0.0034449 0.0050178 -0.026368 -0.00103 0.0003222 -0.0020275 0.0015942 0 -0.014981 0 -0.00029122 0 -0.0012686 0 -0.69826
3.6055 0.0046012 0.0047071 0.026664 0.058053 0.03197 0.040245 0.054769 0.05881 0.077895 0.040136 0.069506 -0.46071 -0.0028956 -0.0015407 -0.0055462 0.0056028 -0.021188 -0.0017229 -0.0026937 -0.00084572 0.0053338 0 -0.014329 0 -0.00029127 0 -0.0015588 0 -0.84529
3.6094 0.0012749 0.0019617 0.025445 0.061819 0.036465 0.043383 0.035267 0.044757 0.054804 0.03495 0.055217 -0.43441 -0.00043396 -0.0034884 -0.0046133 0.0026025 -0.011928 -0.0012821 -0.0032949 -0.00038292 0.0049451 0 -0.014413 0 0.00021053 0 -0.001955 0 -0.67579
3.6133 -0.0005586 -0.00079589 0.010051 0.035673 0.018809 0.027028 0.0064756 0.019522 0.021867 0.015363 0.020173 -0.43482 0.0027556 -0.0038072 -0.00049235 -0.0018134 -0.0058039 -0.00081172 -0.0019718 -0.0016025 2.848e-05 0 -0.01514 0 0.00085379 0 -0.0021741 0 -0.25977
3.6172 -0.0024522 -0.0034665 -0.011028 -0.0090128 -0.0099027 -0.0010965 -0.020122 -0.010396 -0.012382 -0.0097523 -0.020286 -0.44042 0.0044354 -0.0036801 0.0041566 -0.0040547 -0.0037584 -0.0012509 1.4263e-05 -0.0039063 -0.0057979 0 -0.015952 0 0.0012258 0 -0.0019575 0 0.23407
3.6211 -0.0059169 -0.0065345 -0.028062 -0.050864 -0.032568 -0.027134 -0.037231 -0.03821 -0.042165 -0.030324 -0.051444 -0.42602 0.0040703 -0.0045158 0.0059554 -0.0022351 -0.0010641 -0.0025313 0.0012812 -0.0053284 -0.0081643 0 -0.016324 0 0.0012063 0 -0.0013222 0 0.63025
3.625 -0.0108 -0.010644 -0.036486 -0.071009 -0.038766 -0.039501 -0.042983 -0.056482 -0.061586 -0.040363 -0.06519 -0.38142 0.0030195 -0.0063179 0.0039268 0.0019971 0.0066097 -0.0038989 0.00084512 -0.0042091 -0.0058921 0 -0.016177 0 0.0010353 0 -0.00060912 0 0.82228
3.6289 -0.015292 -0.015565 -0.037382 -0.062972 -0.030198 -0.035329 -0.039261 -0.059132 -0.064586 -0.039578 -0.061486 -0.31788 0.0027017 -0.0073377 0.00064649 0.0047509 0.017629 -0.0048362 -0.001474 -0.00078204 -0.0018612 0 -0.015851 0 0.0010344 0 -0.00024929 0 0.7974
3.6328 -0.017705 -0.019794 -0.033825 -0.034476 -0.016318 -0.021115 -0.029757 -0.045336 -0.048746 -0.031402 -0.045759 -0.25779 0.0028233 -0.0055353 3.6054e-05 0.0032586 0.024667 -0.0055006 -0.0048029 0.0029326 -6.5994e-05 0 -0.015711 0 0.0012633 0 -0.00042595 0 0.61473
3.6367 -0.018319 -0.021644 -0.028143 -0.0016281 -0.0060726 -0.0077685 -0.018889 -0.021645 -0.018934 -0.020108 -0.024896 -0.21672 0.0016669 -0.00063496 0.0036134 -0.001692 0.020826 -0.0062717 -0.0074068 0.0048566 -0.0017913 0 -0.015809 0 0.0014623 0 -0.00092673 0 0.3667
3.6406 -0.019402 -0.021059 -0.022527 0.019725 -0.0032128 -0.0038215 -0.010934 0.00052311 0.013381 -0.0094393 -0.0047489 -0.1934 -0.0018011 0.0051475 0.0087331 -0.0064232 0.0063073 -0.0070321 -0.007545 0.0045027 -0.0045789 0 -0.015896 0 0.0013388 0 -0.001329 0 0.14898
3.6445 -0.023155 -0.020304 -0.020598 0.02054 -0.007275 -0.011265 -0.008704 0.010823 0.035117 -0.0028406 0.0098211 -0.17512 -0.0062601 0.0085459 0.010705 -0.0074611 -0.010332 -0.0070487 -0.0046593 0.0029826 -0.0048267 0 -0.015738 0 0.00089515 0 -0.0013656 0 0.042924
3.6484 -0.02941 -0.022388 -0.026242 0.00089862 -0.016504 -0.026038 -0.012492 0.0051146 0.037108 -0.0035949 0.01388 -0.15271 -0.0087274 0.0077472 0.0070465 -0.0042782 -0.01783 -0.0056024 -9.0012e-06 0.0015684 -0.0013513 0 -0.015373 0 0.0004516 0 -0.0011465 0 0.10043
3.6523 -0.035241 -0.028272 -0.039696 -0.031245 -0.028581 -0.041676 -0.02051 -0.013576 0.01692 -0.013638 0.0029615 -0.1303 -0.0071458 0.003826 -3.8585e-05 0.00058028 -0.010417 -0.002705 0.0039676 0.00046944 0.0035274 0 -0.015067 0 0.00032818 0 -0.0010283 0 0.32494
3.6563 -0.037024 -0.035371 -0.05499 -0.063342 -0.039344 -0.052818 -0.030634 -0.037894 -0.020969 -0.031667 -0.023733 -0.12098 -0.0023936 -0.00014756 -0.0053427 0.0037783 0.0079487 0.00079015 0.0053083 -0.00090347 0.0062469 0 -0.015037 0 0.00051114 0 -0.0012456 0 0.65779
3.6602 -0.03324 -0.039057 -0.062626 -0.082517 -0.043061 -0.056407 -0.041545 -0.059694 -0.065786 -0.052361 -0.05961 -0.13238 0.0023099 -0.0015695 -0.0050651 0.0036834 0.026568 0.0036856 0.0039444 -0.0026875 0.0052462 0 -0.015263 0 0.00065839 0 -0.0016455 0 0.9861
3.6641 -0.025655 -0.036166 -0.056383 -0.080141 -0.0361 -0.051057 -0.051683 -0.071942 -0.1017 -0.067879 -0.090454 -0.1564 0.0041313 -0.00023883 2.6093e-05 0.0010855 0.03563 0.0049943 0.0016511 -0.0039749 0.0020965 0 -0.015559 0 0.00046006 0 -0.0017889 0 1.179
3.668 -0.017899 -0.027534 -0.038542 -0.055521 -0.021078 -0.036661 -0.057113 -0.069374 -0.11183 -0.071046 -0.10006 -0.17356 0.0029416 0.0018144 0.0054527 -0.0019711 0.032356 0.0041655 0.00049673 -0.0037307 -0.00029405 0 -0.015794 0 2.9788e-07 0 -0.0013562 0 1.1399
3.6719 -0.012686 -0.017272 -0.018559 -0.016867 -0.0065107 -0.015273 -0.051519 -0.049817 -0.086116 -0.058518 -0.079448 -0.16936 0.0010898 0.0023385 0.0069385 -0.0038115 0.021193 0.0011482 0.0011228 -0.0022184 -0.00038788 0 -0.015993 0 -0.00025957 0 -0.0004985 0 0.84999
3.6758 -0.0099404 -0.0093632 -0.0059137 0.021691 -0.00069395 0.0079358 -0.030249 -0.016503 -0.029416 -0.032393 -0.033703 -0.14804 0.00095543 0.00090029 0.0037279 -0.0038824 0.0087874 -0.003391 0.0023859 -0.0011461 0.00097965 0 -0.016212 0 0.00010062 0 0.00020341 0 0.38061
3.6797 -0.0072097 -0.0045876 -0.0031374 0.0463 -0.0045602 0.025825 0.0039836 0.020869 0.036994 0.00027843 0.019212 -0.13068 0.0026911 -0.00076539 -0.0014836 -0.0025305 -0.001334 -0.0078607 0.0026528 -0.0020374 0.0019404 0 -0.016358 0 0.0010152 0 0.00017849 0 -0.13223
3.6836 -0.001806 -0.00047195 -0.0048483 0.049843 -0.010278 0.032911 0.039227 0.048998 0.084636 0.02982 0.057778 -0.138 0.0042646 -0.00030184 -0.0054429 -0.00054118 -0.0098389 -0.010154 0.0014712 -0.0043979 0.0015904 0 -0.016211 0 0.0018883 0 -0.00064864 0 -0.54038
3.6875 0.0070943 0.005871 -0.0031528 0.035117 -0.0076291 0.029041 0.059836 0.057563 0.093756 0.047479 0.068719 -0.17225 0.0036149 0.00319 -0.007011 0.0011069 -0.018222 -0.0089083 -2.3119e-05 -0.0057687 0.00060661 0 -0.015662 0 0.0020255 0 -0.0017473 0 -0.74188
3.6914 0.01786 0.014757 0.0056733 0.012872 0.0070724 0.019805 0.056764 0.045572 0.06542 0.049101 0.05358 -0.21411 0.00072887 0.008236 -0.007243 0.0015203 -0.025053 -0.004825 -0.0003599 -0.0039664 0.00016629 0 -0.014918 0 0.0011875 0 -0.0023668 0 -0.72138
3.6953 0.027474 0.023523 0.018861 -0.0041103 0.0275 0.012794 0.034821 0.022642 0.020716 0.037296 0.02617 -0.23778 -0.0023471 0.011905 -0.0073757 0.00047678 -0.026111 -0.0007246 0.00062211 0.00055188 0.00061473 0 -0.014418 0 -0.00020028 0 -0.0021186 0 -0.55456
3.6992 0.033299 0.028884 0.030394 -0.0074348 0.042498 0.01251 0.01036 0.0035811 -0.012844 0.02047 0.0034038 -0.23174 -0.0034672 0.011806 -0.0072156 -0.0011056 -0.018677 0.00021749 0.0014512 0.0046677 0.0013241 0 -0.01448 0 -0.001353 0 -0.0012788 0 -0.37155
3.7031 0.034357 0.029666 0.036162 0.0035222 0.045286 0.018044 0.00021651 -0.00044707 -0.018134 0.0085468 -0.0039291 -0.20701 -0.0023537 0.0076909 -0.0056242 -0.0016254 -0.0058064 -0.0030621 0.00044686 0.0052222 0.0016463 0 -0.015009 0 -0.0016837 0 -0.00055737 0 -0.29264
3.707 0.031552 0.027401 0.036394 0.022635 0.038469 0.025193 0.010091 0.011688 0.0030998 0.0075186 0.0049203 -0.18607 -0.00073048 0.0016263 -0.002304 -0.00024287 0.0041783 -0.0083987 -0.002445 0.0019166 0.001652 0 -0.015576 0 -0.0011666 0 -0.00052712 0 -0.36677
3.7109 0.026934 0.024493 0.033989 0.04109 0.030685 0.030581 0.031315 0.031224 0.034605 0.016231 0.022843 -0.18272 -0.00061668 -0.0033133 0.0013295 0.0018963 0.0036082 -0.011809 -0.0052411 -0.0023065 0.0017767 0 -0.015802 0 -0.00025567 0 -0.0011824 0 -0.54665
3.7148 0.022534 0.022001 0.031181 0.051668 0.028436 0.033717 0.048189 0.045629 0.057798 0.027668 0.040044 -0.19078 -0.002475 -0.0049108 0.0032876 0.0021545 -0.0078489 -0.010477 -0.0054615 -0.0038488 0.0019353 0 -0.015686 0 0.00051368 0 -0.0019829 0 -0.71754
3.7188 0.019383 0.019209 0.027834 0.051052 0.030751 0.035368 0.049627 0.04632 0.062325 0.033844 0.048561 -0.19166 -0.0048916 -0.0030747 0.0029434 -0.0013171 -0.021828 -0.00492 -0.0022808 -0.0015987 0.0013596 0 -0.015548 0 0.00088879 0 -0.0023232 0 -0.76481
3.7227 0.017208 0.015149 0.022462 0.039854 0.03116 0.034638 0.035936 0.033097 0.048951 0.030786 0.044619 -0.17286 -0.0059216 0.0002356 0.0016135 -0.007387 -0.027208 0.0014449 0.002659 0.0022945 -0.0004691 0 -0.01566 0 0.00096714 0 -0.0020186 0 -0.64041
3.7266 0.014947 0.010222 0.014358 0.021517 0.024497 0.02858 0.01639 0.013143 0.025619 0.02025 0.029288 -0.13977 -0.0047487 0.002345 0.0011052 -0.012133 -0.018962 0.0049073 0.0064906 0.0046136 -0.0028463 0 -0.015946 0 0.00098759 0 -0.0014089 0 -0.38764
3.7305 0.011724 0.0061036 0.0046914 0.0012807 0.011882 0.015409 0.0010715 -0.003944 0.0016978 0.0075176 0.0080757 -0.10958 -0.0022206 0.0016024 0.0017887 -0.011782 -0.0025369 0.0040424 0.0072685 0.003983 -0.0041293 0 -0.016085 0 0.0010767 0 -0.0010233 0 -0.11094
3.7344 0.0075888 0.004025 -0.0041069 -0.014709 -0.00043956 -0.0018323 -0.0057147 -0.011579 -0.015622 -0.0023999 -0.010784 -0.093459 3.0237e-06 -0.0016027 0.0023062 -0.0060979 0.010231 0.00027276 0.0051655 0.0017066 -0.0032495 0 -0.015895 0 0.0011652 0 -0.0011242 0 0.086481
3.7383 0.0034288 0.0033034 -0.0097255 -0.020903 -0.0067338 -0.015474 -0.0059504 -0.0090051 -0.022387 -0.0072105 -0.01965 -0.08445 0.00075552 -0.0052158 0.0012687 0.00090211 0.010586 -0.0036901 0.0018998 -3.7127e-05 -0.00093585 0 -0.01558 0 0.0011022 0 -0.0015232 0 0.15601
3.7422 0.00016417 0.0017795 -0.010972 -0.014773 -0.0063838 -0.018226 -0.0038411 -0.00051057 -0.018109 -0.0073255 -0.015374 -0.063522 2.9173e-05 -0.006992 -0.0009017 0.0038984 -0.00013974 -0.0059102 -0.0007748 -0.00056453 0.00077034 0 -0.015545 0 0.00082444 0 -0.0017957 0 0.11784
3.7461 -0.0020445 -0.0021246 -0.0081094 0.00095415 -0.0035709 -0.0091308 -0.0020473 0.0077485 -0.0060417 -0.0045354 -0.001445 -0.018571 -0.0013153 -0.0059871 -0.0020725 0.00059924 -0.011868 -0.0061167 -0.0020569 -0.0011369 0.00041519 0 -0.01593 0 0.00042077 0 -0.0016715 0 0.036123
3.75 -0.0038301 -0.0077151 -0.0028262 0.018228 -0.0030639 0.0048548 -0.0012975 0.011045 0.0073346 -0.0010549 0.01343 0.041744 -0.0022994 -0.0030026 -0.00052123 -0.0062774 -0.014304 -0.0051274 -0.0019716 -0.0031545 -0.0014176 0 -0.016371 0 5.279e-05 0 -0.0012498 0 -0.02097
3.7539 -0.0058918 -0.012409 0.002128 0.026922 -0.0063946 0.013403 -0.0022504 0.0077344 0.014567 0.00067615 0.019882 0.09327 -0.002396 0.00021641 0.0030352 -0.01118 -0.0053245 -0.0038127 -0.00079284 -0.0061546 -0.0026438 0 -0.016271 0 -0.00017621 0 -0.00087733 0 -0.0098656
3.7578 -0.0082728 -0.013944 0.003937 0.020215 -0.01157 0.0099429 -0.0064059 -0.0010664 0.010646 -0.0016255 0.012906 0.11688 -0.0016764 0.0022399 0.0056575 -0.010257 0.007826 -0.0026365 0.0010637 -0.0078465 -0.0017455 0 -0.015389 0 -0.00028101 0 -0.00083735 0 0.080128
3.7617 -0.010423 -0.01243 0.0012406 -0.0010634 -0.0157 -0.0043119 -0.014652 -0.012779 -0.0043805 -0.0088518 -0.0055577 0.11561 -0.00067005 0.0026356 0.004622 -0.0043834 0.015274 -0.0018364 0.0026706 -0.0062464 0.00070571 0 -0.014162 0 -0.00034075 0 -0.0011385 0 0.23119
3.7656 -0.012003 -0.010425 -0.0048125 -0.028191 -0.017511 -0.02218 -0.025222 -0.024389 -0.025185 -0.019215 -0.02771 0.11227 -9.6487e-05 0.0017339 -0.00015526 0.0018026 0.012984 -0.0015985 0.0026194 -0.0017569 0.0026479 0 -0.0134 0 -0.00039742 0 -0.0015624 0 0.40361
3.7695 -0.013555 -0.011 -0.011132 -0.049052 -0.017631 -0.035932 -0.033768 -0.032803 -0.043357 -0.028521 -0.043709 0.12929 -0.00050366 3.8032e-05 -0.0059602 0.0038534 0.0055189 -0.0018606 1.9788e-05 0.0029432 0.0026572 0 -0.013601 0 -0.00041105 0 -0.0018764 0 0.54405
3.7734 -0.016224 -0.015478 -0.014861 -0.05485 -0.017268 -0.041646 -0.036097 -0.035196 -0.050903 -0.032539 -0.04623 0.16888 -0.0018903 -0.0019644 -0.0094879 0.00097373 0.00099757 -0.002133 -0.0042469 0.0051359 0.0014122 0 -0.0145 0 -0.00031586 0 -0.0019937 0 0.60239
3.7773 -0.02066 -0.022648 -0.01558 -0.044967 -0.017273 -0.039819 -0.03129 -0.030161 -0.043796 -0.029963 -0.033981 0.21159 -0.0035612 -0.003523 -0.0093679 -0.0037884 0.003259 -0.0018729 -0.0074923 0.0042694 0.00095284 0 -0.015296 0 -0.00012013 0 -0.0019588 0 0.55801
3.7813 -0.026134 -0.029823 -0.015634 -0.027009 -0.018464 -0.033282 -0.022504 -0.019383 -0.024555 -0.023542 -0.012887 0.23396 -0.0044455 -0.0035575 -0.0068551 -0.0064014 0.0086115 -0.0012276 -0.0070172 0.0020752 0.0024741 0 -0.01536 0 5.8004e-05 0 -0.0018286 0 0.44175
3.7852 -0.030798 -0.034625 -0.018137 -0.012166 -0.022108 -0.025249 -0.014984 -0.0082947 -0.0025657 -0.018325 0.0058414 0.22893 -0.0037628 -0.0013587 -0.0043962 -0.0050378 0.010085 -0.0012503 -0.0024958 0.0006519 0.0049334 0 -0.014772 0 7.3686e-05 0 -0.0016058 0 0.33272
3.7891 -0.032937 -0.036075 -0.024254 -0.0088058 -0.029163 -0.018743 -0.013133 -0.0042124 0.0091528 -0.018393 0.010677 0.21051 -0.0015553 0.0023775 -0.0036396 -0.00098873 0.0050046 -0.003015 0.003266 0.00051162 0.0059504 0 -0.014211 0 -0.00010273 0 -0.0012845 0 0.32125
3.793 -0.032103 -0.034502 -0.032025 -0.018075 -0.038501 -0.016346 -0.018751 -0.012196 0.00055329 -0.024556 -0.0040029 0.19949 0.0013461 0.005373 -0.0045955 0.0029944 -0.0014956 -0.0062653 0.0062479 0.00043852 0.0041324 0 -0.014305 0 -0.00031904 0 -0.00092608 0 0.45409
3.7969 -0.029148 -0.030821 -0.037669 -0.033798 -0.046128 -0.019005 -0.030774 -0.031069 -0.028494 -0.034425 -0.033808 0.20423 0.0038754 0.0051482 -0.0062379 0.0050478 -0.00070705 -0.0090334 0.0044385 -0.00091934 0.00050077 0 -0.015077 0 -0.00033621 0 -0.00064702 0 0.69621
3.8008 -0.025258 -0.026001 -0.038234 -0.046361 -0.046991 -0.024616 -0.045516 -0.052657 -0.065722 -0.044055 -0.065409 0.21435 0.0053176 0.0011445 -0.0075295 0.005179 0.011208 -0.0089784 -0.00040709 -0.0034883 -0.0023926 0 -0.015967 0 -2.8844e-05 0 -0.00051544 0 0.93739
3.8047 -0.021043 -0.020945 -0.03344 -0.048117 -0.03857 -0.028529 -0.056958 -0.065474 -0.091514 -0.049468 -0.083006 0.21186 0.0054946 -0.0042933 -0.0078763 0.004463 0.028252 -0.0054914 -0.0041335 -0.0057926 -0.0027395 0 -0.016378 0 0.00047886 0 -0.00047601 0 1.0446
3.8086 -0.016517 -0.016467 -0.02545 -0.037287 -0.023375 -0.026737 -0.058026 -0.060942 -0.089512 -0.04731 -0.076667 0.18825 0.0045824 -0.007304 -0.0070109 0.0036719 0.038026 -0.00058859 -0.0035813 -0.0063946 -0.0008869 0 -0.016189 0 0.00087956 0 -0.00040822 0 0.9309
3.8125 -0.01179 -0.013049 -0.01706 -0.018423 -0.0078975 -0.019373 -0.043844 -0.038364 -0.056371 -0.035473 -0.047445 0.15151 0.0029185 -0.0054472 -0.0049393 0.0027332 0.031194 0.0025018 0.00092195 -0.0051992 0.0013739 0 -0.015775 0 0.00091848 0 -0.00027724 0 0.60192
3.8164 -0.0074834 -0.010517 -0.0099092 0.00048652 0.0015581 -0.010987 -0.015824 -0.0055919 -0.0041716 -0.014493 -0.0063 0.11782 0.00099839 0.0002013 -0.0021916 0.0012601 0.0092309 0.0020206 0.0060895 -0.0033717 0.0026853 0 -0.015575 0 0.00060298 0 -0.00021674 0 0.15468
3.8203 -0.0042787 -0.008062 -0.0039614 0.012392 0.003078 -0.0065936 0.016702 0.024832 0.046008 0.010977 0.031875 0.097091 -0.0005422 0.005688 0.00011999 -0.0007105 -0.016007 -0.00076463 0.0085902 -0.0021268 0.0031202 0 -0.01566 0 0.00019508 0 -0.00043025 0 -0.26655
3.8242 -0.0020785 -0.0047831 0.0016225 0.014519 0.00010366 -0.0068351 0.039993 0.041625 0.074943 0.032664 0.054967 0.085964 -0.0012295 0.0071364 0.00092307 -0.0026323 -0.030608 -0.0026506 0.007638 -0.0017178 0.0033763 0 -0.015743 0 -1.6669e-05 0 -0.00097806 0 -0.53215
3.8281 0.00016063 -0.00040627 0.0070911 0.0089588 -0.0015278 -0.0070479 0.043543 0.039622 0.073808 0.042235 0.05752 0.073266 -0.001182 0.0035649 0.00013237 -0.0039886 -0.028167 -0.001366 0.0050463 -0.0015472 0.003305 0 -0.015554 0 3.7093e-05 0 -0.0016498 0 -0.57725
3.832 0.0035034 0.0043917 0.011298 0.00060079 0.0019182 -0.0017244 0.026942 0.021535 0.046403 0.036223 0.041146 0.050915 -0.0011203 -0.002731 -0.001083 -0.0047447 -0.01328 0.0023448 0.0030383 -0.0010447 0.0016564 0 -0.015181 0 0.00017178 0 -0.0020662 0 -0.4216
3.8359 0.0078404 0.0083578 0.012171 -0.0059107 0.0094939 0.0095046 0.00072491 -0.0036139 0.0057209 0.018649 0.01305 0.019767 -0.0016684 -0.0083103 -0.0012267 -0.0052104 0.0030826 0.0053192 0.0021396 -0.00022979 -0.0024767 0 -0.01501 0 0.00015807 0 -0.0019486 0 -0.15603
3.8398 0.011713 0.010496 0.0083454 -0.0081573 0.01669 0.020275 -0.019964 -0.024394 -0.031889 -0.0011442 -0.016024 -0.013347 -0.0024776 -0.011134 0.00013626 -0.0055493 0.011883 0.0047224 0.00114 0.00058043 -0.0080416 0 -0.015325 0 -3.0369e-05 0 -0.0013397 0 0.09616
3.8438 0.013548 0.010782 0.00099295 -0.005925 0.019148 0.022514 -0.024633 -0.031693 -0.052368 -0.014207 -0.03466 -0.042206 -0.0021865 -0.011327 0.0019015 -0.0055604 0.011333 0.00047982 -0.001117 0.0013913 -0.012175 0 -0.01598 0 -0.00018223 0 -0.00059155 0 0.22808
3.8477 0.013233 0.010289 -0.0056764 0.00011139 0.016033 0.014035 -0.013155 -0.022548 -0.0485 -0.016905 -0.034938 -0.064473 0.00036841 -0.0099182 0.0024349 -0.0049761 0.0058185 -0.0047142 -0.0041651 0.0025941 -0.012334 0 -0.016461 0 -7.1363e-05 0 -0.00013346 0 0.1899
3.8516 0.012496 0.010609 -0.0062549 0.0094142 0.010637 0.0017597 0.0057908 -0.0013341 -0.022697 -0.011384 -0.016536 -0.080254 0.0046027 -0.0072777 0.0011417 -0.0038802 0.00060978 -0.0076906 -0.0062365 0.0043267 -0.0084984 0 -0.016297 0 0.00028445 0 -0.00019955 0 0.0038792
3.8555 0.013572 0.012922 0.0022817 0.02132 0.0079549 -0.0028976 0.021761 0.022627 0.013603 -0.0017871 0.012315 -0.090106 0.0079087 -0.0030409 -0.00095105 -0.002702 -0.0025902 -0.0072861 -0.0060741 0.0059186 -0.0032956 0 -0.015452 0 0.00060672 0 -0.00070606 0 -0.25414
3.8594 0.017285 0.017229 0.017677 0.033957 0.011136 0.0069481 0.029528 0.040106 0.04517 0.0098417 0.039023 -0.095765 0.0073857 0.0025495 -0.0021649 -0.0017609 -0.0058154 -0.0049211 -0.0042659 0.0062352 0.00017903 0 -0.014364 0 0.00062856 0 -0.001331 0 -0.49755
3.8633 0.022257 0.022224 0.03285 0.043808 0.019333 0.027701 0.0311 0.046812 0.061066 0.024066 0.054023 -0.1016 0.0023987 0.0076224 -0.0016818 -0.00090601 -0.011513 -0.0030334 -0.0026608 0.0047561 0.00081901 0 -0.01363 0 0.0003993 0 -0.0017093 0 -0.67079
3.8672 0.025943 0.025965 0.040179 0.046944 0.02832 0.047382 0.032084 0.044897 0.060512 0.040786 0.056088 -0.11254 -0.0043327 0.0094664 -7.7934e-05 0.00027122 -0.019313 -0.0029739 -0.0024571 0.0023135 -1.5979e-05 0 -0.013609 0 0.00029621 0 -0.0016178 0 -0.76439
3.8711 0.026532 0.026997 0.03681 0.04142 0.033268 0.054046 0.035921 0.040102 0.051754 0.055889 0.051228 -0.12848 -0.008429 0.0066715 0.0015358 0.0018324 -0.025803 -0.004179 -0.0029663 0.00060128 -0.00028124 0 -0.014245 0 0.00068093 0 -0.0010684 0 -0.7957
3.875 0.024085 0.025223 0.026725 0.029043 0.031682 0.043795 0.04061 0.036731 0.0442 0.061855 0.046003 -0.1412 -0.0071994 0.00058415 0.0026928 0.0032065 -0.02715 -0.0050575 -0.0023792 0.00076075 0.00062594 0 -0.015163 0 0.0014989 0 -0.00028864 0 -0.77435
3.8789 0.020106 0.021904 0.017545 0.014906 0.024625 0.022571 0.040252 0.034398 0.040035 0.052699 0.041105 -0.13929 -0.0018399 -0.0054684 0.0037449 0.0036766 -0.022022 -0.0045205 0.00020744 0.0023262 0.0015087 0 -0.015915 0 0.0022215 0 0.00040198 0 -0.6843
3.8828 0.016226 0.01874 0.01444 0.0046873 0.015712 0.0012734 0.029984 0.029051 0.032696 0.02935 0.031105 -0.11871 0.0035152 -0.0086129 0.0049554 0.0032485 -0.012388 -0.0027798 0.0035823 0.0035639 0.00097017 0 -0.016206 0 0.0022427 0 0.00077139 0 -0.50121
3.8867 0.013278 0.016701 0.016312 0.0014562 0.0088812 -0.011269 0.0105 0.017308 0.014061 0.00070782 0.01092 -0.088925 0.005156 -0.0083437 0.0057401 0.0029557 -0.0019395 -0.00096337 0.0053359 0.0029477 -0.00086281 0 -0.015991 0 0.0014136 0 0.00080987 0 -0.23264
3.8906 0.011364 0.015508 0.017624 0.0041826 0.0064746 -0.012399 -0.011186 0.00043834 -0.015584 -0.020998 -0.01675 -0.066663 0.0026655 -0.0062788 0.0051231 0.0040702 0.0061665 -0.00016512 0.0040884 0.00044862 -0.0023689 0 -0.015474 0 0.00023257 0 0.00070448 0 0.054833
3.8945 0.010384 0.014154 0.014201 0.0089018 0.0085244 -0.0050571 -0.025366 -0.015321 -0.043877 -0.027273 -0.040059 -0.061169 -0.0011583 -0.0042435 0.0029969 0.00677 0.010422 -0.0007936 0.00087222 -0.0024906 -0.0021637 0 -0.015001 0 -0.00050984 0 0.00063625 0 0.25215
3.8984 0.010217 0.011967 0.0075711 0.011575 0.0131 0.0055099 -0.025269 -0.022376 -0.053209 -0.01772 -0.044892 -0.064407 -0.0030781 -0.0027091 0.00065805 0.0095208 0.010548 -0.0025421 -0.0017051 -0.0041859 -0.0006445 0 -0.014877 0 -0.00035018 0 0.00055431 0 0.26565
3.9023 0.010412 0.009263 0.003624 0.010571 0.017147 0.014742 -0.011018 -0.016553 -0.03343 0.00098781 -0.025028 -0.057071 -0.0022255 -0.0010433 -0.00026391 0.0099685 0.0066267 -0.0047077 -0.0017548 -0.0039703 0.000365 0 -0.01517 0 0.00049532 0 0.00016204 0 0.078879
3.9063 0.010029 0.0070075 0.0067546 0.0071753 0.017581 0.020017 0.010558 0.00031194 0.0093975 0.019931 0.012296 -0.026587 -0.00041879 0.00097794 0.00045103 0.0068072 -0.0010194 -0.0065006 0.00029738 -0.002405 -0.0004221 0 -0.015652 0 0.0013463 0 -0.00079643 0 -0.22656
3.9102 0.0081666 0.0058459 0.015067 0.0041135 0.012712 0.020598 0.029832 0.021335 0.055117 0.032505 0.049791 0.01929 3.8795e-05 0.0022658 0.0011236 0.0010897 -0.011036 -0.0072667 0.0022702 -0.00046099 -0.0022225 0 -0.015939 0 0.0016418 0 -0.0021581 0 -0.5089
3.9141 0.0048497 0.0054385 0.021413 0.0034204 0.0036515 0.017188 0.039248 0.03794 0.081026 0.035926 0.069937 0.057102 -0.0012739 0.0012648 -0.00025054 -0.0042386 -0.020377 -0.0067137 0.0023226 0.00136 -0.0027668 0 -0.015768 0 0.0013728 0 -0.0032502 0 -0.63938
3.918 0.0013182 0.0047369 0.019539 0.0051674 -0.0054874 0.011388 0.036167 0.043396 0.074664 0.030097 0.064258 0.067824 -0.0026924 -0.002269 -0.0037612 -0.0063496 -0.024908 -0.0050943 0.00055612 0.0030807 -0.00056646 0 -0.015203 0 0.0009998 0 -0.0032852 0 -0.56385
3.9219 -0.00080049 0.0029446 0.0096858 0.0076568 -0.0096536 0.0049309 0.022669 0.035086 0.039644 0.016306 0.036391 0.054566 -0.0024543 -0.0064811 -0.00703 -0.004516 -0.021404 -0.0031439 -0.0013269 0.0045658 0.0033287 0 -0.014575 0 0.00096743 0 -0.0020025 0 -0.31801
3.9258 -0.00082981 0.00027284 -0.0015947 0.0085976 -0.0065756 -0.0010484 0.0035564 0.015263 -0.0078903 -0.0026142 -0.0015844 0.041193 -0.00070208 -0.0086285 -0.0071912 -0.00047931 -0.0098016 -0.0017007 -0.0018322 0.0050054 0.0058871 0 -0.014225 0 0.0012826 0 -1.474e-05 0 0.0037416
3.9297 0.0003265 -0.0021914 -0.0071693 0.0063622 0.00059483 -0.0060765 -0.01549 -0.0095631 -0.048371 -0.021465 -0.035741 0.052435 0.00059141 -0.0072847 -0.0036696 0.0030369 0.0059457 -0.0012507 -0.0010925 0.0033127 0.0045921 0 -0.01425 0 0.0015369 0 0.0015178 0 0.29712
3.9336 0.00089169 -0.0033648 -0.0051893 0.00075801 0.0046188 -0.0096335 -0.028915 -0.030649 -0.067556 -0.033334 -0.055566 0.093219 -0.00034121 -0.003504 0.00098936 0.0043731 0.019338 -0.0017493 -0.00053129 -0.00078232 -0.00034518 0 -0.014481 0 0.0013258 0 0.0017066 0 0.48381
3.9375 -0.0003565 -0.0030204 0.00023363 -0.0067653 -0.00042879 -0.010566 -0.032306 -0.040342 -0.06115 -0.032619 -0.056286 0.14559 -0.0031994 0.00011916 0.0032249 0.0038634 0.024561 -0.0028084 -0.0011957 -0.0059738 -0.0060372 0 -0.014686 0 0.0006532 0 0.00060191 0 0.52432
3.9414 -0.0032026 -0.0019334 0.0036713 -0.013435 -0.013545 -0.0077283 -0.024231 -0.035549 -0.034822 -0.018787 -0.039138 0.18512 -0.0058407 0.0015928 0.0016145 0.0030463 0.019652 -0.0039921 -0.0025005 -0.0098287 -0.009156 0 -0.014778 0 -5.3808e-05 0 -0.00086274 0 0.41823
3.9453 -0.0063378 -0.0012958 0.0034145 -0.016136 -0.02611 -0.0017309 -0.0080306 -0.019376 -0.00091253 0.0021818 -0.010761 0.20115 -0.0063298 0.00094321 -0.00192 0.0030701 0.0076189 -0.0049371 -0.0026938 -0.010297 -0.0083803 0 -0.014849 0 -0.00031746 0 -0.0016186 0 0.20394
3.9492 -0.0084459 -0.0019291 0.0020103 -0.013063 -0.027851 0.0039037 0.0085808 0.00045946 0.026722 0.020366 0.018414 0.20267 -0.0046928 -0.00019164 -0.0040036 0.0037903 -0.0053117 -0.0053241 -0.00064172 -0.007161 -0.005054 0 -0.015024 0 -1.4542e-05 0 -0.001274 0 -0.043782
3.9531 -0.0089921 -0.0038431 0.0023198 -0.005379 -0.015363 0.0040142 0.017178 0.015679 0.038199 0.027217 0.037442 0.20656 -0.0026316 -0.00016999 -0.0029507 0.0042477 -0.013298 -0.00495 0.0027861 -0.0022561 -0.0017561 0 -0.015317 0 0.00054893 0 -0.00031496 0 -0.23076
3.957 -0.0082029 -0.0063069 0.0037281 0.0024539 0.0039967 -0.0045848 0.01371 0.021358 0.031346 0.020207 0.039334 0.22116 -0.0016213 0.0013756 -0.00014664 0.0038483 -0.014047 -0.0039678 0.0051233 0.0017672 -0.00024075 0 -0.015636 0 0.00093384 0 0.00042281 0 -0.27939
3.9609 -0.0066361 -0.0082698 0.0027368 0.0046996 0.016862 -0.019666 0.0011472 0.017229 0.011743 0.003821 0.024443 0.24094 -0.0014786 0.0035144 0.0015381 0.002968 -0.0094733 -0.0029859 0.004256 0.003208 -0.00046376 0 -0.015891 0 0.00094329 0 0.0004859 0 -0.16821
3.9648 -0.0049921 -0.0089076 -0.0027328 -0.0018689 0.014018 -0.03346 -0.012797 0.0061499 -0.011093 -0.013474 0.00033342 0.25541 -0.00091821 0.0049149 0.0005909 0.0024033 -0.0035776 -0.002697 0.00025268 0.0022819 -0.0012023 0 -0.01606 0 0.00074573 0 7.5364e-05 0 0.052727
3.9688 -0.004215 -0.0081257 -0.010163 -0.014892 -0.0023641 -0.036821 -0.021307 -0.0082536 -0.02894 -0.02406 -0.022244 0.2612 0.00058584 0.0047311 -0.0018586 0.0023389 0.00071705 -0.0032099 -0.0044949 0.0006218 -0.0013753 0 -0.01613 0 0.00067406 0 -0.00031824 0 0.28666
3.9727 -0.0053335 -0.0067968 -0.014204 -0.026823 -0.020676 -0.025324 -0.022881 -0.022622 -0.038071 -0.024819 -0.03488 0.26443 0.0017865 0.0029604 -0.0034053 0.0020209 0.0032662 -0.0037651 -0.0069365 -0.00018168 -0.0008352 0 -0.016031 0 0.00091957 0 -0.00048007 0 0.44259
3.9766 -0.0087199 -0.0064535 -0.011965 -0.029453 -0.029433 -0.0030944 -0.02094 -0.033424 -0.038809 -0.017854 -0.035108 0.27234 0.00080426 0.00040614 -0.002798 0.00058368 0.0057233 -0.0033401 -0.0054767 0.00022035 -0.00016913 0 -0.015687 0 0.0013938 0 -0.00065001 0 0.48125
3.9805 -0.013332 -0.0083803 -0.0064211 -0.019887 -0.026182 0.018597 -0.019469 -0.036862 -0.032992 -0.0085863 -0.026218 0.2846 -0.0026162 -0.0015392 -0.00094359 -0.0017755 0.0089877 -0.0017537 -0.00093343 0.00091483 1.1601e-05 0 -0.015176 0 0.0018359 0 -0.0011676 0 0.42554
3.9844 -0.016933 -0.012572 -0.0040967 -0.0034879 -0.01819 0.027504 -0.019131 -0.030631 -0.022368 -0.0027079 -0.014178 0.29446 -0.0061502 -0.0014209 0.00033641 -0.003551 0.011609 -0.00016449 0.0041979 0.00077202 -0.00044614 0 -0.014785 0 0.0020177 0 -0.0019983 0 0.33349
3.9883 -0.017544 -0.017382 -0.0089033 0.0090043 -0.014816 0.017664 -0.017602 -0.016605 -0.0093139 -0.0035465 -0.0043196 0.29834 -0.0065424 0.0013246 0.0002701 -0.0030411 0.010851 -0.0002159 0.0073885 -0.00043834 -0.0012806 0 -0.014826 0 0.0018558 0 -0.0026693 0 0.25911
3.9922 -0.015074 -0.02037 -0.018081 0.0086602 -0.018956 -0.0067257 -0.013405 -0.0015966 0.0017702 -0.010743 0.00021999 0.30241 -0.0025603 0.0055181 -0.00028243 0.00011904 0.0056126 -0.0023943 0.0073667 -0.0018427 -0.0021472 0 -0.015315 0 0.0013888 0 -0.0027023 0 0.22919
3.9961 -0.011567 -0.019912 -0.024379 -0.0052637 -0.025315 -0.033267 -0.0088505 0.0058148 0.0052263 -0.020547 -0.0016398 0.31742 0.0035328 0.0084948 -7.3795e-05 0.0044581 -0.0015697 -0.0051789 0.0043839 -0.0022904 -0.0028712 0 -0.015845 0 0.00072219 0 -0.002099 0 0.24469
4 -0.0096021 -0.016373 -0.02255 -0.024636 -0.026503 -0.048173 -0.0085018 0.00091264 -0.0022405 -0.027614 -0.0093156 0.34618 0.0075617 0.0078553 0.0010004 0.0077508 -0.0057098 -0.0060862 -0.00029514 -0.0013995 -0.0034709 0 -0.015865 0 2.9952e-05 0 -0.0013657 0 0.29277
4.0039 -0.010121 -0.011845 -0.013985 -0.038068 -0.020493 -0.044051 -0.014329 -0.01329 -0.017774 -0.02768 -0.020222 0.37659 0.0068182 0.0035983 0.0018087 0.0087409 -0.0032674 -0.0039599 -0.0050364 0.00015217 -0.0040245 0 -0.015187 0 -0.00042961 0 -0.0010329 0 0.35215
4.0078 -0.011661 -0.0085879 -0.0051292 -0.038563 -0.012173 -0.024089 -0.02248 -0.027487 -0.032292 -0.019913 -0.029411 0.38926 0.0022386 -0.0013478 0.0013497 0.0079488 0.0044464 -0.0004385 -0.0082914 0.0013242 -0.004504 0 -0.014255 0 -0.00039681 0 -0.0011476 0 0.39059
4.0117 -0.011739 -0.0074252 -0.0013883 -0.027466 -0.007891 -3.7871e-05 -0.025493 -0.032266 -0.035447 -0.0075914 -0.030857 0.37393 -0.0025611 -0.0031492 -3.4253e-05 0.0068898 0.011594 0.0010191 -0.0089915 0.0016921 -0.0046771 0 -0.013844 0 0.00019345 0 -0.0012554 0 0.36898
4.0156 -0.0091449 -0.0074029 -0.0025319 -0.012171 -0.0089204 0.014914 -0.018587 -0.024544 -0.022708 0.0035175 -0.020907 0.33951 -0.0044645 -0.00026967 -0.00098267 0.0065503 0.012145 -0.0019617 -0.007025 0.0017503 -0.004189 0 -0.014401 0 0.0010628 0 -0.00089995 0 0.26319
4.0195 -0.0049892 -0.0068764 -0.0038637 -0.0001246 -0.010509 0.014038 -0.0044575 -0.0093755 0.00060047 0.0082889 -0.0020089 0.30758 -0.0033523 0.0049657 -0.00060483 0.0066242 0.0049066 -0.0082663 -0.003522 0.0022626 -0.0028731 0 -0.015597 0 0.0016844 0 -0.00013586 0 0.09261
4.0234 -0.0015686 -0.0049746 -0.0015754 0.0057377 -0.0072343 0.00069518 0.0080354 0.0040058 0.021638 0.0050247 0.016716 0.29443 -0.0017615 0.0081243 0.00054229 0.0061697 -0.0050512 -0.013638 -0.00044232 0.0033271 -0.0011132 0 -0.016558 0 0.0016296 0 0.00046902 0 -0.072855
4.0273 -0.00019268 -0.0021583 0.0033254 0.0069241 0.0010892 -0.014593 0.010509 0.0085995 0.027683 -0.0037762 0.023999 0.29774 -0.0022146 0.0064381 0.0010636 0.0048664 -0.01013 -0.013746 0.00061551 0.0041083 0.0001505 0 -0.016611 0 0.00091478 0 0.00036217 0 -0.14631
4.0313 -9.2414e-05 0.00045532 0.006367 0.0059489 0.0090937 -0.021451 0.0015456 0.0036758 0.014289 -0.012958 0.014108 0.2998 -0.0047888 0.0012528 0.00021413 0.0034745 -0.0063136 -0.0075546 -0.00034794 0.0035273 2.9885e-05 0 -0.015876 0 3.3423e-05 0 -0.00044627 0 -0.084086
4.0352 0.00060445 0.0021778 0.0045607 0.0035284 0.011324 -0.016136 -0.012221 -0.005883 -0.011177 -0.017387 -0.0076376 0.28408 -0.0070971 -0.0031628 -0.0013967 0.0029911 0.0033416 0.0017576 -0.0015482 0.0012524 -0.0014176 0 -0.015172 0 -0.00040381 0 -0.0013551 0 0.070903
4.0391 0.0029122 0.0031849 -0.00031718 -0.00087762 0.0076959 -0.0027815 -0.020911 -0.013402 -0.033002 -0.014164 -0.026528 0.24997 -0.0065452 -0.003439 -0.0026174 0.0034424 0.010866 0.0090411 -0.00072642 -0.0019614 -0.0028642 0 -0.015277 0 -0.00014517 0 -0.0016967 0 0.20269
4.043 0.0060508 0.0040581 -0.0034265 -0.0062803 0.0033059 0.010858 -0.017954 -0.014071 -0.035882 -0.0035334 -0.02752 0.21292 -0.0027249 -4.5656e-05 -0.003076 0.0036933 0.0095619 0.010703 0.002899 -0.0048862 -0.0025734 0 -0.016228 0 0.00051868 0 -0.0013183 0 0.19307
4.0469 0.0084278 0.0051249 -0.0016089 -0.0087032 0.0030082 0.019321 -0.0036294 -0.0064414 -0.014251 0.011368 -0.0060508 0.19078 0.0021312 0.0033598 -0.003445 0.0026041 -0.00076534 0.0067936 0.0076679 -0.0067642 -2.0291e-05 0 -0.017296 0 0.0010361 0 -0.00068077 0 0.0041196
4.0508 0.0094468 0.0063674 0.0038042 -0.0033331 0.0066361 0.022314 0.015925 0.007772 0.023214 0.025466 0.02741 0.18903 0.0048586 0.0034749 -0.0043562 0.00038727 -0.013717 0.00035074 0.010515 -0.0076901 0.0031298 0 -0.017662 0 0.001098 0 -0.00040931 0 -0.28781
4.0547 0.010217 0.0078802 0.0088597 0.011151 0.0099141 0.022912 0.032358 0.024269 0.057154 0.033311 0.053217 0.1976 0.0036605 0.00035598 -0.0053152 -0.0013117 -0.021269 -0.0050381 0.0093583 -0.0081715 0.0038817 0 -0.017154 0 0.00090563 0 -0.00074147 0 -0.53491
4.0586 0.01239 0.010135 0.011259 0.029992 0.0098463 0.023494 0.038809 0.036921 0.068131 0.03133 0.055432 0.20064 -0.00081135 -0.0029201 -0.0050539 -0.00084344 -0.019624 -0.0073874 0.0048896 -0.0084449 0.00030018 0 -0.016371 0 0.00095075 0 -0.0013768 0 -0.61071
4.0625 0.016265 0.0135 0.012333 0.044252 0.0084402 0.02341 0.032517 0.039734 0.048636 0.020116 0.032739 0.18971 -0.0061457 -0.0034129 -0.0031068 0.001847 -0.011341 -0.0068669 0.00014899 -0.0082803 -0.0064561 0 -0.016092 0 0.0015018 0 -0.0018162 0 -0.48925
4.0664 0.020077 0.017378 0.014678 0.046166 0.010381 0.020242 0.016268 0.030233 0.0089263 0.0051744 -0.00056288 0.1694 -0.0097824 -0.0010641 -0.00082468 0.0050558 -0.00253 -0.0049784 -0.0018913 -0.0073829 -0.012407 0 -0.016546 0 0.0022782 0 -0.0018202 0 -0.25744
4.0703 0.021199 0.019957 0.018227 0.034022 0.01697 0.012993 -0.0019416 0.012278 -0.02802 -0.0052832 -0.024237 0.1519 -0.010316 0.0016061 -0.00042579 0.0068083 0.0020112 -0.0034202 -0.000724 -0.005813 -0.013485 0 -0.017231 0 0.0026354 0 -0.0015549 0 -0.055056
4.0742 0.018193 0.019139 0.019355 0.013098 0.023108 0.0038914 -0.012162 -0.0047436 -0.04032 -0.0050434 -0.02543 0.14692 -0.0078808 0.0022962 -0.0027833 0.0065485 0.001574 -0.0033718 0.0014066 -0.003899 -0.0086801 0 -0.017405 0 0.0021216 0 -0.001347 0 0.013743
4.0781 0.011864 0.014089 0.014391 -0.007659 0.021353 -0.0029418 -0.0082486 -0.011235 -0.021197 0.0057283 -0.0062543 0.15529 -0.0037919 0.0011702 -0.0062122 0.0053679 -0.0014796 -0.0051963 0.0016007 -0.0018093 -0.00095853 0 -0.01679 0 0.00091197 0 -0.0013501 0 -0.06114
4.082 0.0045551 0.0061305 0.0040258 -0.020515 0.0095736 -0.0046503 0.0072192 -0.0041106 0.0164 0.019835 0.019022 0.17044 0.00016104 0.00025301 -0.0077376 0.0046031 -0.0046966 -0.0083318 -0.0010835 0.00056535 0.0049125 0 -0.015799 0 -0.00027824 0 -0.0014575 0 -0.20031
4.0859 -0.0014774 -0.0018434 -0.0061718 -0.022291 -0.0055884 -0.0017741 0.023289 0.010337 0.048086 0.027258 0.034091 0.1845 0.0024953 0.00079617 -0.0058284 0.0043299 -0.007262 -0.011448 -0.0048512 0.0031241 0.0058882 0 -0.015123 0 -0.00074293 0 -0.0014956 0 -0.29136
4.0898 -0.0051339 -0.007036 -0.010156 -0.014806 -0.013665 0.0023556 0.027452 0.020362 0.053676 0.021668 0.030363 0.19362 0.0027211 0.0016162 -0.0019473 0.0034006 -0.0091429 -0.013086 -0.0069034 0.0050175 0.0026157 0 -0.015106 0 -0.00032616 0 -0.0014372 0 -0.25645
4.0938 -0.0063645 -0.0082433 -0.0066746 -0.0031633 -0.0095795 0.0041772 0.01464 0.017089 0.029424 0.0046214 0.010315 0.1989 0.0016024 0.00034109 0.00069605 0.0010342 -0.0092932 -0.01257 -0.006025 0.0049081 -0.0016437 0 -0.015484 0 0.00050195 0 -0.0013944 0 -0.091226
4.0977 -0.0055168 -0.0061864 -0.00028512 0.0067339 0.0016195 0.0022164 -0.0086282 0.00098333 -0.011078 -0.015592 -0.01604 0.20352 0.00066977 -0.0036971 5.1632e-05 -0.0017617 -0.0055786 -0.010442 -0.0035759 0.0021239 -0.0039574 0 -0.015722 0 0.0010755 0 -0.0014279 0 0.14019
4.1016 -0.003095 -0.0027192 0.0029186 0.010518 0.0092644 -0.0023773 -0.028668 -0.018523 -0.046758 -0.029421 -0.037496 0.20915 0.0011187 -0.0081109 -0.0030092 -0.0026474 0.0029085 -0.0079087 -0.0019594 -0.0023154 -0.0038504 0 -0.015551 0 0.0010727 0 -0.0014209 0 0.34256
4.1055 -6.6796e-05 0.0002647 0.00070608 0.0070654 0.0066867 -0.0069254 -0.034308 -0.029826 -0.061738 -0.031621 -0.046393 0.2144 0.0028394 -0.0093685 -0.0057206 -0.00012872 0.013386 -0.0056962 -0.0020828 -0.0060086 -0.0029343 0 -0.015207 0 0.0007026 0 -0.0011913 0 0.43477
4.1094 0.0020165 0.0014968 -0.003918 -0.0010322 -0.0031663 -0.0088188 -0.024126 -0.026932 -0.052304 -0.023086 -0.040225 0.2161 0.0044223 -0.0062661 -0.0060863 0.0045839 0.019791 -0.0034933 -0.002341 -0.0068659 -0.0027772 0 -0.015136 0 0.00042427 0 -0.00073394 0 0.38213
4.1133 0.0017058 0.00048802 -0.0063944 -0.0088384 -0.011278 -0.0067528 -0.0058335 -0.012497 -0.025422 -0.0085734 -0.021295 0.21215 0.004261 -0.0014401 -0.0044801 0.0080282 0.016686 -0.00068344 -0.00021939 -0.0047695 -0.003274 0 -0.015514 0 0.00050047 0 -0.00032016 0 0.20668
4.1172 -0.0012368 -0.0024894 -0.0053515 -0.012003 -0.011482 -0.0014123 0.010593 0.0052765 0.0074319 0.006788 0.0041622 0.20386 0.0018975 0.00082571 -0.0027406 0.0071761 0.0038386 0.002303 0.0049376 -0.0015977 -0.0030188 0 -0.016039 0 0.00080051 0 -0.00030974 0 -0.023547
4.1211 -0.0053987 -0.0064297 -0.0036125 -0.009553 -0.0059395 0.0044597 0.019473 0.018395 0.035443 0.019142 0.027322 0.19577 -0.0015396 -0.001444 -0.0019806 0.002102 -0.01251 0.0035901 0.010672 0.0005227 -0.0010548 0 -0.0162 0 0.0009918 0 -0.00082735 0 -0.21977
4.125 -0.0085874 -0.0098427 -0.0047563 -0.004479 -0.0021314 0.0069573 0.020525 0.02281 0.050321 0.025315 0.039287 0.19263 -0.0041975 -0.0060146 -0.0015529 -0.0037722 -0.023235 0.0012533 0.013025 0.0010997 0.0019466 0 -0.015745 0 0.00088753 0 -0.0016085 0 -0.30358
4.1289 -0.0094137 -0.011416 -0.0091277 -0.0014748 -0.004917 0.0030124 0.015366 0.018329 0.046694 0.022237 0.034547 0.19558 -0.0049143 -0.0085009 -0.00017019 -0.0062003 -0.02228 -0.0045201 0.0097036 0.0014352 0.0042856 0 -0.014917 0 0.00060204 0 -0.0021741 0 -0.23474
4.1328 -0.0082472 -0.010802 -0.013555 -0.003513 -0.011868 -0.0073495 0.0045191 0.0066375 0.023675 0.0083521 0.01368 0.20074 -0.0039726 -0.0064474 0.0022719 -0.0033391 -0.010462 -0.010682 0.002025 0.0028866 0.0048878 0 -0.014238 0 0.00039027 0 -0.0021908 0 -0.02656
4.1367 -0.0067369 -0.0088957 -0.014905 -0.0099316 -0.016303 -0.020182 -0.011571 -0.0097406 -0.012771 -0.013709 -0.016489 0.20179 -0.0026337 -0.0015179 0.0043538 0.002947 0.0056495 -0.013185 -0.0060368 0.0050336 0.0042067 0 -0.014073 0 0.00036789 0 -0.0017102 0 0.25676
4.1406 -0.0064008 -0.0072427 -0.01345 -0.017381 -0.014414 -0.029359 -0.029324 -0.026917 -0.049825 -0.036251 -0.045527 0.19489 -0.0020082 0.00224 0.0046891 0.0086275 0.01851 -0.010221 -0.01077 0.0057529 0.003434 0 -0.014357 0 0.00040673 0 -0.001101 0 0.52116
4.1445 -0.007558 -0.0069766 -0.012307 -0.022486 -0.0089057 -0.030132 -0.041419 -0.039412 -0.072528 -0.049554 -0.063322 0.18187 -0.002327 0.0022576 0.0035468 0.010467 0.024082 -0.0039883 -0.011032 0.0032987 0.0029361 0 -0.014706 0 0.00030053 0 -0.00076029 0 0.67567
4.1484 -0.0094153 -0.0081267 -0.013544 -0.023775 -0.0056199 -0.022098 -0.040987 -0.041988 -0.071403 -0.047491 -0.063486 0.16855 -0.0031411 -0.00034972 0.0025529 0.0080383 0.022838 0.00085136 -0.0081798 -0.001647 0.0017043 0 -0.01478 0 1.632e-05 0 -0.00085492 0 0.66603
4.1523 -0.010966 -0.009823 -0.01534 -0.021552 -0.0070932 -0.0094156 -0.027303 -0.032827 -0.047894 -0.031557 -0.045348 0.15963 -0.0040161 -0.0022457 0.0026789 0.0034987 0.017435 0.0009655 -0.004205 -0.0061193 -0.0014533 0 -0.014555 0 -0.0002307 0 -0.0012733 0 0.49628
4.1563 -0.011721 -0.011106 -0.013573 -0.016553 -0.010075 0.0018458 -0.0073475 -0.015317 -0.013446 -0.0099743 -0.014465 0.15447 -0.0048971 -0.0013414 0.0028301 -0.00026862 0.0098974 -0.0028508 -0.00015014 -0.0072527 -0.0061613 0 -0.01431 0 -0.00015486 0 -0.0017617 0 0.2288
4.1602 -0.011699 -0.011562 -0.0064926 -0.0092733 -0.0095443 0.0071754 0.0088324 0.0034951 0.017202 0.0075784 0.018556 0.14764 -0.0058279 0.001273 0.00088921 -0.0015147 0.0009301 -0.006423 0.0037778 -0.0046652 -0.0101 0 -0.014363 0 0.00034245 0 -0.0020918 0 -0.039349
4.1641 -0.011004 -0.011301 0.0024414 -0.00066783 -0.0046861 0.005563 0.015088 0.016809 0.033707 0.015514 0.041438 0.13346 -0.0065055 0.0027564 -0.0036386 -0.00029921 -0.0085999 -0.0059347 0.0070185 -0.00054203 -0.010671 0 -0.014814 0 0.0010736 0 -0.0021414 0 -0.21514
4.168 -0.0096438 -0.010517 0.0069009 0.0069647 -0.00020045 -0.00088089 0.012364 0.021292 0.033775 0.014151 0.045392 0.11022 -0.0063444 0.0016645 -0.0082693 0.0020487 -0.016229 -0.0013827 0.0081641 0.0025988 -0.0073049 0 -0.015487 0 0.0016989 0 -0.0018946 0 -0.24685
4.1719 -0.007788 -0.0092225 0.0032979 0.010558 -0.00138 -0.0086131 0.0057912 0.017458 0.021532 0.0072443 0.029728 0.080624 -0.0051123 -0.00050287 -0.0093254 0.0039558 -0.018539 0.0033244 0.0060428 0.0041503 -0.0022201 0 -0.016082 0 0.001956 0 -0.0014284 0 -0.14209
4.1758 -0.0059788 -0.007426 -0.0057681 0.0083447 -0.008181 -0.014216 -0.00076284 0.0078276 0.0033952 -0.001763 0.0026512 0.048848 -0.0034627 -0.00093562 -0.0054436 0.004435 -0.013637 0.0037215 0.0013243 0.0054083 0.0012263 0 -0.016393 0 0.0017918 0 -0.00090925 0 0.04166
4.1797 -0.0048428 -0.0054255 -0.01372 0.0015741 -0.014728 -0.015306 -0.0071367 -0.0047505 -0.014936 -0.011312 -0.023144 0.018087 -0.0026597 0.0013899 0.00070809 0.0034477 -0.0031942 -0.0013542 -0.0032601 0.007461 0.0011967 0 -0.016411 0 0.0013296 0 -0.00055727 0 0.22756
4.1836 -0.0044929 -0.0037535 -0.015789 -0.0059942 -0.014996 -0.011173 -0.014488 -0.017231 -0.029079 -0.020442 -0.037634 -0.0093359 -0.0035585 0.0043717 0.0045118 0.0017861 0.0079974 -0.0087395 -0.0047566 0.009393 -0.0013075 0 -0.016283 0 0.00075715 0 -0.00054581 0 0.35338
4.1875 -0.004326 -0.0027567 -0.012761 -0.010625 -0.0088388 -0.0033112 -0.021551 -0.025914 -0.03563 -0.026946 -0.038448 -0.030749 -0.005716 0.0046332 0.0035096 0.00053795 0.014861 -0.013535 -0.0024252 0.0089147 -0.0035882 0 -0.016184 0 0.00024628 0 -0.00088013 0 0.3912
4.1914 -0.003597 -0.0022879 -0.0091773 -0.010992 -0.0020548 0.0047407 -0.02425 -0.027261 -0.032707 -0.027596 -0.030227 -0.044045 -0.0075183 0.00079131 -0.00043729 0.00035711 0.015065 -0.012977 0.0015126 0.0049121 -0.0037196 0 -0.0162 0 -7.5387e-05 0 -0.0013589 0 0.34667
4.1953 -0.0022778 -0.0019143 -0.0081391 -0.0083817 -0.00040199 0.0089246 -0.019402 -0.020168 -0.021269 -0.02057 -0.01946 -0.051016 -0.0073575 -0.0050532 -0.0031221 0.0010049 0.0099817 -0.0083291 0.0036748 -0.00079399 -0.0020763 0 -0.016311 0 -0.00015067 0 -0.0016796 0 0.24482
4.1992 -0.0012722 -0.00146 -0.0082147 -0.0049262 -0.0038044 0.0070339 -0.00851 -0.0075873 -0.0054536 -0.0076906 -0.0095116 -0.059167 -0.0049402 -0.0090469 -0.0021622 0.0015792 0.0031028 -0.003481 0.0023602 -0.0045746 -0.00065515 0 -0.016434 0 -3.0939e-05 0 -0.0016336 0 0.11547
4.2031 -0.0016198 -0.0012708 -0.0055925 -0.0019049 -0.006792 0.00023835 0.0026777 0.0047113 0.0092398 0.005947 0.00012901 -0.077963 -0.0016409 -0.0088765 0.00082321 0.0013258 -0.0025354 -0.0017312 -0.0010872 -0.0041697 -0.0010225 0 -0.016497 0 0.00013644 0 -0.0012546 0 -0.013673
4.207 -0.0033897 -0.0018463 0.00097985 0.00023909 -0.0046263 -0.0076464 0.00875 0.011833 0.018858 0.01496 0.010607 -0.11088 0.0004299 -0.005541 0.0021961 0.00033026 -0.0058935 -0.0035389 -0.003571 -0.00083604 -0.0028917 0 -0.016477 0 0.0002208 0 -0.0008039 0 -0.11776
4.2109 -0.0053908 -0.0031913 0.0079155 0.00077321 0.0014481 -0.012713 0.008831 0.012809 0.022559 0.016826 0.020383 -0.1503 -5.3295e-05 -0.0020933 0.00032756 -0.00059492 -0.0076007 -0.0068038 -0.0029659 0.0017715 -0.0045643 0 -0.016392 0 0.00025051 0 -0.00059402 0 -0.1758
4.2148 -0.0060976 -0.0046061 0.0098425 -0.0015501 0.005458 -0.013254 0.0062534 0.010197 0.021514 0.012704 0.025363 -0.18167 -0.0026649 -0.0007426 -0.0025775 -0.00074693 -0.0085289 -0.0089705 0.00016255 0.0010195 -0.0046285 0 -0.016273 0 0.00042476 0 -0.00076902 0 -0.1753
4.2188 -0.0049775 -0.0052124 0.0049919 -0.0069257 0.0031698 -0.0099808 0.0043091 0.0067422 0.016489 0.0056414 0.022212 -0.19519 -0.0055129 -0.0011162 -0.0028186 -0.00022746 -0.0086878 -0.0089671 0.0032318 -0.0022804 -0.0032117 0 -0.016147 0 0.00092047 0 -0.0011959 0 -0.11751
4.2227 -0.0029556 -0.0047191 -0.0027026 -0.012757 -0.0031374 -0.0044488 0.0027467 0.0026097 0.0068403 -0.001886 0.011347 -0.19542 -0.0065498 -0.0011569 0.00073248 0.00027388 -0.007258 -0.0075657 0.0039088 -0.0047998 -0.001686 0 -0.016039 0 0.0016366 0 -0.0015509 0 -0.018247
4.2266 -0.0015551 -0.0036328 -0.0071671 -0.014331 -0.0068135 0.002328 -0.001259 -0.0038405 -0.0077159 -0.0089434 -0.0032464 -0.19931 -0.0049786 0.00046371 0.0051668 0.00038968 -0.0035216 -0.0063157 0.0019052 -0.0040125 -0.0012846 0 -0.015988 0 0.002145 0 -0.0015526 0 0.097065
4.2305 -0.0015248 -0.0026731 -0.0059345 -0.0083857 -0.0038155 0.0095435 -0.0088408 -0.012586 -0.024259 -0.015225 -0.016796 -0.22301 -0.0017896 0.0028658 0.006358 0.00061377 0.0021552 -0.0062308 -0.0010801 -0.00060191 -0.0020317 0 -0.016035 0 0.0019739 0 -0.0011844 0 0.19999
4.2344 -0.0022382 -0.0020005 -0.0022235 0.0032678 0.0028131 0.015246 -0.016673 -0.01978 -0.036041 -0.019669 -0.026045 -0.26828 0.00094357 0.0037853 0.0032245 0.0017218 0.0080119 -0.0072189 -0.0029063 0.0023521 -0.0029059 0 -0.016197 0 0.0010323 0 -0.00073238 0 0.26319
4.2383 -0.0023596 -0.0010761 -0.0011662 0.01386 0.0058795 0.016182 -0.018977 -0.019888 -0.035791 -0.020213 -0.029138 -0.32045 0.0015486 0.0017964 -0.0010543 0.0036028 0.011489 -0.0083765 -0.0025463 0.0024469 -0.0028953 0 -0.016445 0 -0.00021415 0 -0.00058356 0 0.26295
4.2422 -0.0010491 0.00069253 -0.0040343 0.016379 0.0016074 0.010024 -0.012562 -0.010655 -0.020991 -0.014994 -0.024406 -0.35981 -1.1613e-06 -0.002217 -0.0022952 0.004892 0.010478 -0.0086633 -0.00053013 0.00013577 -0.0018527 0 -0.016709 0 -0.0010331 0 -0.00090994 0 0.18487
4.2461 0.0014518 0.0032168 -0.0064993 0.0093386 -0.0059604 -0.0016339 7.9079e-05 0.0039408 0.0031599 -0.0039344 -0.010742 -0.37664 -0.0020194 -0.0056658 0.00023061 0.0041313 0.0046199 -0.007499 0.0016988 -0.0020619 -0.00045393 0 -0.016901 0 -0.00098751 0 -0.0014862 0 0.034196
4.25 0.0042738 0.0057103 -0.0029438 -0.0015182 -0.0085117 -0.012672 0.01266 0.016171 0.026073 0.010557 0.0099038 -0.377 -0.002382 -0.0063195 0.0028344 0.0014923 -0.0041118 -0.0051032 0.0027573 -0.0022672 0.00048343 0 -0.016937 0 -0.0002922 0 -0.0018222 0 -0.15608
4.2539 0.0067603 0.0074227 0.0073797 -0.0075218 -0.001685 -0.01582 0.020065 0.020664 0.038205 0.024233 0.030789 -0.37557 -0.00027705 -0.0040065 0.0011707 -0.00082386 -0.012127 -0.0025028 0.0020242 -0.00093551 0.00057503 0 -0.016737 0 0.00036621 0 -0.0015507 0 -0.33015
4.2578 0.00877 0.0083385 0.01863 -0.0040314 0.010215 -0.0079585 0.021616 0.018515 0.036883 0.032593 0.042649 -0.38333 0.0029567 -0.00061362 -0.0049679 -0.00033876 -0.016081 -0.0010938 -5.7498e-05 0.00011991 -6.1585e-05 0 -0.016252 0 0.00040633 0 -0.00077094 0 -0.43119
4.2617 0.010252 0.0090734 0.02312 0.0058517 0.017847 0.0069704 0.019933 0.015367 0.027052 0.032686 0.039497 -0.40143 0.0047418 0.0014318 -0.010798 0.0031942 -0.01481 -0.0018051 -0.0020711 7.4407e-05 -0.0010253 0 -0.015513 0 -0.00017712 0 -3.717e-05 0 -0.42918
4.2656 0.010787 0.010069 0.018131 0.014002 0.015413 0.020222 0.017265 0.015265 0.016483 0.024458 0.023343 -0.42505 0.0033714 0.00088432 -0.010799 0.0070323 -0.0099324 -0.0043355 -0.0022593 6.913e-05 -0.0017668 0 -0.014705 0 -0.00085804 0 4.6378e-05 0 -0.33601
4.2695 0.0098159 0.010958 0.0083109 0.014036 0.0059068 0.024243 0.013384 0.016356 0.0094773 0.011045 0.0031849 -0.45094 -0.00039029 -0.00163 -0.0040726 0.0075569 -0.0045322 -0.0071466 0.00031029 0.0016881 -0.0016507 0 -0.014152 0 -0.0010757 0 -0.00068432 0 -0.19603
4.2734 0.0074212 0.01083 0.0013946 0.0063367 -0.0018744 0.01779 0.0069875 0.012919 0.0043265 -0.0023875 -0.011406 -0.47979 -0.0037153 -0.0042454 0.0044782 0.0035874 -0.00088621 -0.00846 0.004694 0.0046677 -0.00024232 0 -0.014163 0 -0.00071424 0 -0.0017983 0 -0.059383
4.2773 0.0047655 0.0091533 0.001442 -0.0027008 -0.0014345 0.0062795 -0.0013945 0.0019697 -0.0034119 -0.011007 -0.016638 -0.51182 -0.0040071 -0.0051837 0.0084274 -0.0022203 0.0008945 -0.0076232 0.0081902 0.0065439 0.0021659 0 -0.014789 0 -0.00013995 0 -0.0026049 0 0.040998
4.2813 0.003502 0.0064432 0.0059462 -0.0061155 0.0060272 -0.0025841 -0.0084259 -0.012045 -0.014804 -0.012626 -0.01519 -0.54204 -0.0012095 -0.0038751 0.0055318 -0.0054559 0.0021253 -0.0056945 0.008052 0.0049065 0.0043159 0 -0.015713 0 0.00019203 0 -0.0027042 0 0.092299
4.2852 0.0045126 0.0039728 0.0091742 -0.0016494 0.013662 -0.0041789 -0.010046 -0.019472 -0.024211 -0.0083748 -0.011131 -0.56222 0.00198 -0.0012581 -0.00055813 -0.0038214 0.0034465 -0.0046063 0.0037635 3.4512e-05 0.0046023 0 -0.016404 0 0.00014797 0 -0.0022716 0 0.087975
4.2891 0.0071129 0.00284 0.0080277 0.0073192 0.015771 0.00074503 -0.0044745 -0.013098 -0.022285 -0.0012102 -0.004706 -0.56867 0.0023815 0.00084778 -0.0040514 0.00076094 0.0035003 -0.0054875 -0.00207 -0.004918 0.0023508 0 -0.016487 0 -4.3935e-05 0 -0.0018301 0 0.017289
4.293 0.0095359 0.003301 0.0046204 0.015216 0.012479 0.0079627 0.0066478 0.0054857 -0.0035923 0.0064626 0.0072977 -0.56737 -0.00079738 0.00094306 -0.0024211 0.0038281 -4.5876e-05 -0.0075674 -0.0053526 -0.0065979 -0.001303 0 -0.01605 0 -0.00011007 0 -0.0017357 0 -0.12524
4.2969 0.010339 0.0049258 0.0034552 0.018583 0.0082961 0.01357 0.019463 0.026489 0.027093 0.013896 0.025794 -0.56993 -0.0050949 -0.0010681 0.0017501 0.002355 -0.0078003 -0.0086905 -0.0036333 -0.0044273 -0.0039499 0 -0.01559 0 -3.5216e-05 0 -0.0018674 0 -0.31611
4.3008 0.009515 0.0072199 0.006536 0.017733 0.0069802 0.01639 0.029692 0.038904 0.055344 0.020889 0.044502 -0.58309 -0.0068551 -0.0036483 0.0039483 -0.0026291 -0.016817 -0.0070869 0.0018235 -0.00093932 -0.0037007 0 -0.015597 0 -2.9831e-05 0 -0.0018122 0 -0.49052
4.3047 0.0083796 0.009933 0.011456 0.015146 0.0083647 0.017516 0.033551 0.037781 0.065114 0.025868 0.052043 -0.60205 -0.0044595 -0.0045683 0.0024062 -0.0071293 -0.021769 -0.0029173 0.0069299 0.00080747 -0.00079589 0 -0.016104 0 -0.00021978 0 -0.0013451 0 -0.56421
4.3086 0.0084409 0.012779 0.014067 0.012797 0.0099281 0.018149 0.028376 0.026085 0.049118 0.025711 0.040518 -0.61494 0.00020355 -0.0025205 -0.00047863 -0.0078095 -0.018691 0.0017281 0.007995 7.1831e-05 0.0024723 0 -0.01663 0 -0.00042522 0 -0.00070877 0 -0.4843
4.3125 0.010313 0.015112 0.01261 0.010933 0.010507 0.018047 0.01425 0.010797 0.014297 0.018263 0.013276 -0.61466 0.0034322 0.0017441 -0.0011541 -0.0047006 -0.0083492 0.0043633 0.0045366 -0.0013018 0.0036248 0 -0.016589 0 -0.00030117 0 -0.00039599 0 -0.27462
4.3164 0.013523 0.016217 0.0090818 0.0089193 0.011615 0.015923 -0.003973 -0.0021781 -0.021631 0.005521 -0.015527 -0.60646 0.0030421 0.0057527 0.0010585 -0.00064918 0.003714 0.0038741 -0.0007069 -0.001268 0.0020918 0 -0.015847 0 0.00028435 0 -0.00064225 0 -0.037098
4.3203 0.01712 0.016109 0.0068715 0.0068354 0.015062 0.011274 -0.017099 -0.0098468 -0.040406 -0.0059392 -0.030023 -0.60316 0.00024593 0.0070577 0.0032224 0.0015761 0.010781 0.0011199 -0.0043929 6.2208e-05 -0.00031977 0 -0.014907 0 0.0010359 0 -0.0011495 0 0.10006
4.3242 0.020297 0.01591 0.0076108 0.0061605 0.020064 0.0058961 -0.016316 -0.010625 -0.033488 -0.0086803 -0.023152 -0.61213 -0.0016654 0.0051288 0.0020556 0.0014982 0.0094533 -0.0019387 -0.0052909 0.00063444 -0.0010216 0 -0.014516 0 0.0014379 0 -0.0013492 0 0.056377
4.3281 0.022495 0.017108 0.010518 0.0089709 0.023559 0.0035864 0.00016103 -0.0029499 -0.0058923 0.00025867 -0.00025414 -0.62673 -0.0005531 0.0018381 -0.002291 0.00049918 0.0015332 -0.0036797 -0.0046616 -0.0010631 0.0011227 0 -0.015024 0 0.0012136 0 -0.00097142 0 -0.15488
4.332 0.023196 0.020118 0.014315 0.016305 0.023619 0.0078788 0.024238 0.013374 0.028174 0.016898 0.026367 -0.63141 0.0025349 1.8089e-05 -0.0059712 -0.00031263 -0.0079899 -0.0036551 -0.0042657 -0.0040215 0.0048889 0 -0.01604 0 0.00059255 0 -0.00035609 0 -0.43937
4.3359 0.022002 0.023507 0.01885 0.026811 0.021992 0.019118 0.042629 0.034509 0.054195 0.033062 0.046395 -0.61643 0.0044626 0.0011586 -0.0050814 -0.0013404 -0.014862 -0.0024281 -0.0042811 -0.0054887 0.0077964 0 -0.016726 0 0.00011385 0 -0.00016556 0 -0.68104
4.3398 0.01914 0.024849 0.024246 0.03657 0.022515 0.032973 0.046338 0.052384 0.064629 0.042103 0.056397 -0.58853 0.0031255 0.0041156 0.00042882 -0.0035108 -0.018064 -0.00092807 -0.0033296 -0.00377 0.0080776 0 -0.016483 0 0.00014111 0 -0.00074339 0 -0.80426
4.3438 0.015823 0.022663 0.02879 0.040523 0.026734 0.041961 0.037112 0.058716 0.060471 0.042703 0.057947 -0.56672 -0.00047285 0.0059645 0.0064822 -0.006395 -0.019133 -1.1408e-05 -0.00048279 -9.1084e-05 0.0057406 0 -0.015429 0 0.00054877 0 -0.0017328 0 -0.79823
4.3477 0.013797 0.017777 0.028815 0.035195 0.031472 0.039726 0.024963 0.050531 0.04747 0.037777 0.052726 -0.5661 -0.003189 0.0043878 0.008502 -0.0078627 -0.019493 -0.00035324 0.0030471 0.0025079 0.0020369 0 -0.01428 0 0.00086743 0 -0.0023468 0 -0.6963
4.3516 0.014136 0.012816 0.021817 0.021442 0.031382 0.025618 0.01875 0.03237 0.030916 0.030254 0.040279 -0.58351 -0.0027425 -0.00031766 0.0054 -0.0059876 -0.018586 -0.0022877 0.0045685 0.0021602 -0.0017607 0 -0.013754 0 0.00073225 0 -0.0020661 0 -0.5379
4.3555 0.016236 0.010216 0.010012 0.0052102 0.024234 0.0062222 0.018466 0.013058 0.013113 0.020379 0.020325 -0.59799 0.00023113 -0.0052889 0.00018836 -0.0012873 -0.014547 -0.0054009 0.0025001 -4.2703e-05 -0.0049158 0 -0.014035 0 0.00020035 0 -0.0011215 0 -0.34797
4.3594 0.018034 0.010472 0.00012542 -0.0050618 0.013534 -0.0079839 0.016538 -0.00018568 -0.0051603 0.007324 -0.0035762 -0.58598 0.0030359 -0.0072457 -0.0030759 0.0032496 -0.0066191 -0.0083041 -0.0016914 -0.0012975 -0.0068113 0 -0.014739 0 -0.00034163 0 -0.00030531 0 -0.14639
4.3633 0.017468 0.012075 -0.0015454 -0.0035506 0.0055785 -0.0091774 0.006881 -0.0053392 -0.021415 -0.0069281 -0.023505 -0.53902 0.0036775 -0.0050813 -0.0028287 0.004694 0.0030908 -0.0092178 -0.0043749 -7.2369e-06 -0.0065263 0 -0.01532 0 -0.00054718 0 -0.00028102 0 0.030844
4.3672 0.014097 0.012986 0.0052681 0.0086349 0.003769 0.0025154 -0.0072354 -0.0044587 -0.030114 -0.016239 -0.030986 -0.46987 0.0026445 -0.00083774 -0.0007259 0.0028492 0.010279 -0.0073084 -0.0029281 0.002711 -0.0033926 0 -0.015518 0 -0.00037925 0 -0.0010196 0 0.12822
4.3711 0.0094986 0.012189 0.014032 0.023471 0.0059317 0.019019 -0.014648 -6.9516e-05 -0.025262 -0.014064 -0.022164 -0.40303 0.0019248 0.0017678 0.00064152 0.00030362 0.011121 -0.0037328 0.0016882 0.0044496 0.0017942 0 -0.015454 0 -4.9801e-05 0 -0.001862 0 0.097611
4.375 0.0060734 0.010026 0.01679 0.031062 0.0073008 0.029828 -0.0063498 0.0068248 -0.005462 0.00047189 -0.00037663 -0.35771 0.0024166 0.00019674 0.00032279 -0.00030002 0.0048846 -0.00119 0.0054951 0.0042207 0.0063835 0 -0.015382 0 0.00024188 0 -0.002121 0 -0.061952
4.3789 0.005185 0.0073694 0.011071 0.026342 0.0058727 0.028962 0.015081 0.015484 0.022623 0.019987 0.025361 -0.33646 0.0026254 -0.0048403 -0.00070786 0.00096115 -0.0054556 -0.0019172 0.0048902 0.0034409 0.0073055 0 -0.015421 0 0.00046312 0 -0.0016579 0 -0.28512
4.3828 0.0061325 0.0047377 0.0019108 0.012352 0.004327 0.018134 0.035793 0.023223 0.04597 0.032957 0.044451 -0.32634 0.00021751 -0.0097136 -0.0013818 0.0013803 -0.014913 -0.005628 -0.00011112 0.004093 0.0035088 0 -0.015516 0 0.00065327 0 -0.00093569 0 -0.46325
4.3867 0.0067407 0.0022243 -0.0030067 -0.0025192 0.0063916 0.004123 0.040992 0.025631 0.052072 0.031738 0.048961 -0.31009 -0.0050663 -0.010437 -0.0020598 -0.0013959 -0.01921 -0.0093278 -0.0057352 0.0061099 -0.0027849 0 -0.015614 0 0.00074759 0 -0.00055752 0 -0.50033
4.3906 0.0050385 -2.91e-05 -0.00052671 -0.011018 0.011603 -0.0068775 0.026431 0.019729 0.036809 0.017864 0.036633 -0.2781 -0.010267 -0.0056131 -0.0039256 -0.0064885 -0.016818 -0.0095486 -0.0076032 0.0069903 -0.007465 0 -0.01578 0 0.00058007 0 -0.00075472 0 -0.36684
4.3945 0.00068819 -0.0016955 0.0052288 -0.011911 0.014407 -0.01302 0.0011997 0.0070091 0.0076464 0.00017342 0.01208 -0.23324 -0.011372 0.002417 -0.0070309 -0.010059 -0.0093386 -0.0053625 -0.0044261 0.0043229 -0.0076612 0 -0.016104 0 0.00010103 0 -0.0012689 0 -0.11576
4.3984 -0.0048706 -0.0027874 0.0069947 -0.0094881 0.0091585 -0.016012 -0.020066 -0.0070181 -0.020671 -0.012445 -0.014537 -0.18682 -0.0069986 0.0090951 -0.0094147 -0.0087063 -0.00030871 0.00045343 0.00097432 -0.0013059 -0.0039495 0 -0.016515 0 -0.00044116 0 -0.0016612 0 0.14979
4.4023 -0.0095318 -0.0041407 0.0012255 -0.008728 -0.0037459 -0.017557 -0.028285 -0.01675 -0.035396 -0.017311 -0.031893 -0.14981 -5.9344e-05 0.010763 -0.0085857 -0.0027976 0.0067355 0.0033937 0.0041525 -0.006184 0.00036161 0 -0.016749 0 -0.00061565 0 -0.0017002 0 0.3356
4.4063 -0.011953 -0.0069581 -0.0088758 -0.010799 -0.017031 -0.017079 -0.024993 -0.020349 -0.033551 -0.018162 -0.033639 -0.12562 0.0043814 0.0071208 -0.004014 0.0034924 0.009949 0.00092948 0.0028186 -0.0065633 0.0022297 0 -0.016562 0 -0.00017893 0 -0.0014766 0 0.40402
4.4102 -0.012283 -0.01153 -0.016737 -0.012851 -0.022405 -0.012966 -0.018348 -0.020046 -0.022614 -0.019965 -0.022537 -0.1089 0.003267 0.0012644 0.0019764 0.0055792 0.0098073 -0.0051724 -0.0013328 -0.0020838 0.0013915 0 -0.015977 0 0.00064911 0 -0.0012157 0 0.38203
4.4141 -0.011806 -0.016399 -0.018528 -0.011762 -0.017832 -0.005655 -0.015101 -0.018999 -0.013796 -0.02369 -0.0088255 -0.090299 -0.0020374 -0.0026329 0.0059824 0.0021979 0.0083721 -0.010063 -0.0042215 0.003828 0.00010103 0 -0.015309 0 0.0013114 0 -0.0010413 0 0.32981
4.418 -0.011945 -0.019121 -0.016023 -0.007851 -0.0093101 0.0010978 -0.016013 -0.018133 -0.013291 -0.025831 -0.0029235 -0.063555 -0.0072198 -0.0022407 0.0063128 -0.0038407 0.0076304 -0.0097228 -0.0029545 0.0070075 0.00049088 0 -0.014909 0 0.0013732 0 -0.00092653 0 0.2958
4.4219 -0.013357 -0.018285 -0.013924 -0.0049212 -0.0054351 0.0024829 -0.017595 -0.016087 -0.018331 -0.022573 -0.0076327 -0.029606 -0.0088787 0.0015349 0.0041121 -0.0082997 0.0080048 -0.0043127 0.0016574 0.0060968 0.0022601 0 -0.014867 0 0.00089818 0 -0.00082154 0 0.29016
4.4258 -0.015681 -0.015016 -0.014912 -0.0067304 -0.0099208 -0.0034986 -0.016866 -0.011848 -0.020803 -0.014179 -0.016327 0.0051796 -0.0071257 0.0055354 0.0018606 -0.0089307 0.0081577 0.001947 0.0056865 0.0032357 0.0030318 0 -0.014979 0 0.00037275 0 -0.00076235 0 0.29137
4.4297 -0.017919 -0.012367 -0.017544 -0.013386 -0.018975 -0.014205 -0.013994 -0.0068676 -0.015032 -0.0053583 -0.019084 0.03504 -0.0046895 0.0067622 0.00093536 -0.0066527 0.0063271 0.0043254 0.0052428 0.0014792 0.0010236 0 -0.014977 0 0.00023278 0 -0.0008286 0 0.27545
4.4336 -0.019081 -0.012883 -0.018627 -0.02103 -0.025519 -0.024219 -0.011095 -0.0042047 -0.0030868 -0.0015255 -0.011753 0.05989 -0.0037438 0.0043319 0.00072166 -0.0039189 0.002183 0.0015283 -0.00037051 0.0017378 -0.0027056 0 -0.014801 0 0.00043826 0 -0.001021 0 0.24198
4.4375 -0.01868 -0.016377 -0.016928 -0.024922 -0.025694 -0.029084 -0.0097035 -0.0056733 0.0066306 -0.0046087 -2.4622e-05 0.084853 -0.0037643 -0.00031443 -3.2735e-05 -0.0022972 -0.0023743 -0.0033584 -0.0079969 0.0022827 -0.0048425 0 -0.014613 0 0.00051053 0 -0.0012258 0 0.21644
4.4414 -0.016868 -0.019975 -0.014104 -0.022979 -0.021437 -0.027644 -0.010001 -0.010188 0.0060194 -0.012094 0.0052727 0.11454 -0.0024646 -0.0047468 -0.001339 -0.0015858 -0.004297 -0.0057035 -0.012947 0.0010377 -0.0028714 0 -0.014575 0 1.1229e-05 0 -0.0013216 0 0.22922
4.4453 -0.014292 -0.020473 -0.012215 -0.016838 -0.017339 -0.021551 -0.011968 -0.015099 -0.0064698 -0.019596 -0.002422 0.14737 0.0013506 -0.0071479 -0.0017393 -0.00083671 -0.0016199 -0.0034109 -0.012458 -0.0019872 0.0022957 0 -0.014653 0 -0.00098258 0 -0.0013067 0 0.28948
4.4492 -0.011833 -0.016997 -0.011113 -0.010113 -0.015742 -0.013414 -0.016134 -0.018931 -0.024762 -0.024131 -0.019567 0.17544 0.0060583 -0.0070213 1.267e-05 0.00028019 0.0049175 0.0013285 -0.0075996 -0.0047145 0.0067526 0 -0.014676 0 -0.0018596 0 -0.0012968 0 0.37491
4.4531 -0.010331 -0.011687 -0.0089613 -0.0059327 -0.015191 -0.005845 -0.022367 -0.022352 -0.03948 -0.025232 -0.035245 0.19063 0.008411 -0.0048537 0.0032639 0.0013143 0.012159 0.004067 -0.0021519 -0.005302 0.0068903 0 -0.014575 0 -0.0019473 0 -0.001393 0 0.44408
4.457 -0.010288 -0.0078988 -0.0052325 -0.0057772 -0.01324 -0.0017319 -0.028173 -0.02627 -0.043767 -0.023672 -0.039713 0.19115 0.006439 -0.001438 0.0057263 0.001974 0.016482 0.0020202 0.00058116 -0.0041113 0.0025998 0 -0.014523 0 -0.001068 0 -0.0015732 0 0.46067
4.4609 -0.011565 -0.0075661 -0.0023877 -0.0096776 -0.0099064 -0.0039527 -0.029217 -0.029358 -0.036414 -0.019857 -0.031205 0.18252 0.0011822 0.002441 0.0055462 0.0027916 0.015887 -0.0035896 0.00039239 -0.0031837 -0.0025653 0 -0.01477 0 0.00030071 0 -0.0017319 0 0.41194
4.4648 -0.013223 -0.0099229 -0.0036667 -0.016454 -0.0077264 -0.013203 -0.022632 -0.028235 -0.021099 -0.013726 -0.015658 0.17197 -0.004354 0.0059183 0.0030508 0.0045983 0.010813 -0.0087003 -6.2681e-06 -0.0038457 -0.0044586 0 -0.015333 0 0.0013805 0 -0.0018149 0 0.31101
4.4688 -0.013753 -0.012415 -0.008939 -0.023336 -0.0084965 -0.025431 -0.010235 -0.020673 -0.0036413 -0.0059328 -0.00085864 0.16218 -0.0078202 0.0080306 0.00032771 0.0074001 0.0034337 -0.0098744 0.0021426 -0.0051383 -0.0019005 0 -0.015887 0 0.001653 0 -0.0018771 0 0.18632
4.4727 -0.011794 -0.012738 -0.013332 -0.025979 -0.010617 -0.032224 0.001884 -0.0086567 0.010357 0.0014674 0.0089838 0.15084 -0.0090889 0.008083 -0.00092963 0.010013 -0.0036386 -0.0069633 0.0065804 -0.0048727 0.0024102 0 -0.016031 0 0.0011808 0 -0.0019764 0 0.068405
4.4766 -0.0070118 -0.010235 -0.010977 -0.020276 -0.010314 -0.025693 0.0077617 0.0022787 0.016833 0.0059266 0.01386 0.1365 -0.0094275 0.0061464 -0.0010413 0.010966 -0.008308 -0.0028221 0.009671 -0.0022401 0.0043498 0 -0.015705 0 0.00048765 0 -0.0020251 0 -0.019055
4.4805 -0.00054902 -0.0058065 -0.0008166 -0.0055495 -0.0056471 -0.0049866 0.0062859 0.0073763 0.014316 0.0062019 0.01491 0.12407 -0.0094964 0.0031442 -0.0017111 0.0097638 -0.0094102 -0.00066496 0.0074099 0.00086528 0.0019538 0 -0.015322 0 0.00015445 0 -0.0018018 0 -0.064073
4.4844 0.0054466 -0.00087553 0.011337 0.013434 0.0010466 0.021148 0.0019171 0.0066701 0.0049833 0.0033082 0.01217 0.12292 -0.0084952 0.0003272 -0.0038289 0.007195 -0.0069687 -0.0015864 -0.00061497 0.001395 -0.0029464 0 -0.01544 0 0.00045716 0 -0.0011694 0 -0.069726
4.4883 0.0090546 0.0035024 0.017165 0.028146 0.0051406 0.039037 0.00066124 0.0046537 -0.0054589 -0.00024651 0.0056631 0.13791 -0.005368 -0.001457 -0.006083 0.0044574 -0.0024175 -0.0042727 -0.0099386 -0.0018496 -0.0062628 0 -0.016224 0 0.0012622 0 -0.00029744 0 -0.054855
4.4922 0.0097784 0.0068306 0.013051 0.031409 0.0043266 0.039323 0.0049247 0.0057519 -0.010295 -0.0021512 -0.0021504 0.16192 -0.00063216 -0.0020818 -0.0059633 0.0021398 0.0016722 -0.0067074 -0.014202 -0.0067674 -0.0048988 0 -0.017232 0 0.0021709 0 0.00037337 0 -0.047472
4.4961 0.0088008 0.0089688 0.0034522 0.022416 0.0011305 0.02372 0.011833 0.010022 -0.0059221 -0.0014253 -0.0064447 0.17832 0.0033495 -0.0018445 -0.0022499 0.00013668 0.0027876 -0.0079575 -0.01023 -0.0095876 0.00095663 0 -0.017756 0 0.0027668 0 0.00045839 0 -0.070247
4.5 0.0080471 0.010035 -0.0028507 0.0076256 0.00063539 0.0036951 0.016267 0.013427 0.0054393 0.0016611 -0.0035688 0.1734 0.0041981 -0.00095479 0.003509 -0.0016046 0.00011115 -0.0084302 -0.00086855 -0.0080667 0.0080756 0 -0.017437 0 0.0028228 0 -2.5918e-05 0 -0.12634
4.5039 0.0087437 0.010469 -0.00025126 -0.0034999 0.0055899 -0.0080764 0.015574 0.012487 0.017134 0.0062835 0.0053259 0.14859 0.0017116 0.00062665 0.0080713 -0.0025885 -0.0047227 -0.0087515 0.0071042 -0.0032361 0.012459 0 -0.01658 0 0.0023933 0 -0.00063811 0 -0.1977
4.5078 0.010589 0.010919 0.0093111 -0.004823 0.013737 -0.0066976 0.011681 0.0085668 0.023027 0.01148 0.014739 0.1214 -0.0018176 0.0028696 0.0091471 -0.0022416 -0.0087125 -0.0087528 0.0084425 0.0018097 0.01181 0 -0.015888 0 0.0017632 0 -0.00087171 0 -0.25957
4.5117 0.012173 0.011796 0.018816 0.0027877 0.01993 0.0025671 0.0090524 0.0072258 0.022133 0.016147 0.019541 0.11335 -0.0035762 0.0052899 0.0071214 -0.0007959 -0.0098183 -0.007702 0.003584 0.0047052 0.0066631 0 -0.015839 0 0.0012713 0 -0.00059341 0 -0.30012
4.5156 0.012245 0.012851 0.022645 0.012946 0.020815 0.0099115 0.010678 0.012847 0.018879 0.019157 0.019497 0.13455 -0.0026285 0.0069983 0.0043422 0.0006015 -0.008584 -0.0054077 -0.002161 0.0054626 -0.00019884 0 -0.016292 0 0.0010937 0 -0.00015627 0 -0.32705
4.5195 0.010775 0.013262 0.020793 0.018816 0.017462 0.0094678 0.015664 0.02357 0.018602 0.019891 0.018901 0.1775 -0.00047194 0.0072285 0.0028632 0.00090158 -0.0074622 -0.0028394 -0.0036188 0.0056569 -0.0054001 0 -0.016669 0 0.0011319 0 -7.2692e-05 0 -0.35327
4.5234 0.0089298 0.012282 0.017301 0.017668 0.013687 0.0035708 0.020093 0.031588 0.022144 0.018647 0.021403 0.22444 0.00065848 0.005893 0.002891 0.00025555 -0.0082678 -0.0014456 -0.00035319 0.0063528 -0.006752 0 -0.016515 0 0.001111 0 -0.00054132 0 -0.37419
4.5273 0.0080739 0.0099201 0.015332 0.01176 0.012169 -0.00024643 0.019982 0.029038 0.024447 0.016243 0.025193 0.26098 -4.6109e-05 0.0036762 0.0032265 -0.00010924 -0.010078 -0.0017877 0.0033633 0.0070141 -0.0043281 0 -0.015909 0 0.00083053 0 -0.0012615 0 -0.36035
4.5313 0.0086639 0.0070345 0.014224 0.005651 0.012377 0.0035945 0.01391 0.014553 0.018692 0.013026 0.02376 0.28439 -0.0014519 0.0016018 0.0028731 0.000736 -0.0097475 -0.002904 0.0030736 0.0063135 -0.00032112 0 -0.015353 0 0.00035891 0 -0.0017018 0 -0.27817
4.5352 0.0099325 0.0047848 0.011208 0.0026431 0.011985 0.013634 0.0038026 -0.0050313 0.0027139 0.008424 0.012153 0.30099 -0.0019455 0.00044428 0.0019586 0.0022591 -0.0048884 -0.0031342 -0.001261 0.0037137 0.0023262 0 -0.015283 0 -1.6342e-05 0 -0.0015697 0 -0.12587
4.5391 0.010535 0.0039229 0.0053015 0.0031164 0.00968 0.022386 -0.0060592 -0.019114 -0.017654 0.0019349 -0.0069327 0.31725 -0.0012222 0.0003921 0.0011455 0.0029133 0.003255 -0.0016829 -0.0050897 9.39e-05 0.0017989 0 -0.015674 0 -5.4868e-05 0 -0.0010538 0 0.046855
4.543 0.0095617 0.0044599 -0.0011115 0.0054202 0.0061918 0.022316 -0.01098 -0.020179 -0.031278 -0.0051879 -0.023239 0.33376 -0.00055492 0.0010734 0.0004991 0.001868 0.0098471 0.00054938 -0.0037851 -0.003022 -0.0014498 0 -0.016103 0 0.00020048 0 -0.0006359 0 0.15778
4.5469 0.0071334 0.0058023 -0.0046329 0.0078758 0.0028314 0.011898 -0.0080114 -0.0079508 -0.028742 -0.0094585 -0.025855 0.34655 -0.0013876 0.0017905 -0.00066691 0.00014544 0.0098131 0.0016572 0.0025021 -0.0045631 -0.005209 0 -0.016157 0 0.00045553 0 -0.00066927 0 0.14221
4.5508 0.0042362 0.0070715 -0.0042765 0.0099715 -0.00019325 -0.0028509 0.0023219 0.011364 -0.0087703 -0.0071353 -0.01147 0.35284 -0.0038099 0.0018148 -0.0027202 -0.00026778 0.0019306 0.00032551 0.008455 -0.0041929 -0.0073511 0 -0.015786 0 0.00044853 0 -0.0011079 0 -0.00094635
4.5547 0.0020507 0.007388 -0.002088 0.012007 -0.0033743 -0.012318 0.015664 0.029041 0.020234 0.0024464 0.012718 0.35483 -0.0064663 0.00071234 -0.0047497 0.0013908 -0.0097646 -0.0030608 0.0082811 -0.0018914 -0.0074823 0 -0.015297 0 0.00020976 0 -0.0016012 0 -0.20196
4.5586 0.0012788 0.0061705 -0.0004279 0.013927 -0.0059884 -0.0098343 0.025565 0.03785 0.044412 0.015068 0.033579 0.35853 -0.0078551 -0.0013581 -0.0050987 0.0035019 -0.018556 -0.0066643 0.0011877 0.0021411 -0.0069283 0 -0.015037 0 2.842e-05 0 -0.001819 0 -0.35867
4.5625 0.001821 0.0035135 0.0007485 0.014631 -0.005532 0.0036797 0.026851 0.034342 0.051769 0.023466 0.040307 0.36999 -0.0075625 -0.0035933 -0.0031298 0.0034322 -0.019625 -0.0084768 -0.0075466 0.0068557 -0.0070688 0 -0.015113 0 0.00014816 0 -0.0016928 0 -0.39375
4.5664 0.0028675 0.00039268 0.0033032 0.01244 -0.00011525 0.019962 0.018615 0.019584 0.038447 0.021959 0.030272 0.3925 -0.0062144 -0.0049511 -0.00039218 0.00029684 -0.013067 -0.0075766 -0.011053 0.0099616 -0.0076658 0 -0.015384 0 0.00050023 0 -0.0013898 0 -0.29278
4.5703 0.0032958 -0.0017319 0.0076327 0.006363 0.0082542 0.028347 0.0046476 -0.0011168 0.010702 0.010424 0.0091554 0.42601 -0.0044387 -0.0048738 0.0003101 -0.0037155 -0.0031994 -0.0045498 -0.0068835 0.0089776 -0.0069589 0 -0.015675 0 0.00076396 0 -0.0011091 0 -0.10227
4.5742 0.0022149 -0.0019344 0.010694 -0.0028125 0.013489 0.022316 -0.0091211 -0.019811 -0.018382 -0.0055647 -0.013355 0.46677 -0.0021873 -0.0037754 -0.0026052 -0.0050986 0.0049034 -0.0010275 0.00090663 0.0034338 -0.0035996 0 -0.015944 0 0.00071352 0 -0.00092939 0 0.10332
4.5781 -0.00055759 -0.00075687 0.0082187 -0.012455 0.0098206 0.0036007 -0.018212 -0.029188 -0.035803 -0.018553 -0.028672 0.50673 0.00076727 -0.002773 -0.0077517 -0.0024222 0.0086745 0.0012028 0.0054234 -0.0038217 0.0014547 0 -0.016241 0 0.00049599 0 -0.00082463 0 0.25927
4.582 -0.0043578 -0.00011466 -0.00067579 -0.019215 -0.0026007 -0.018725 -0.021505 -0.026421 -0.035552 -0.023931 -0.032491 0.53485 0.0038247 -0.0027603 -0.011571 0.0019581 0.0087633 0.0010746 0.0029324 -0.0080731 0.0051743 0 -0.016539 0 0.00052334 0 -0.00076646 0 0.33208
4.5859 -0.0080383 -0.0019586 -0.011419 -0.020761 -0.016415 -0.033601 -0.020421 -0.01498 -0.021537 -0.022006 -0.025539 0.54271 0.0054129 -0.0035982 -0.011153 0.003777 0.0072564 -0.0011641 -0.004188 -0.0063647 0.0049463 0 -0.016669 0 0.0010415 0 -0.00076259 0 0.3214
4.5898 -0.010666 -0.0066502 -0.017305 -0.01714 -0.022245 -0.034437 -0.016797 -0.0025014 -0.00454 -0.016368 -0.012565 0.53197 0.0041793 -0.0042048 -0.006605 0.00075376 0.0054772 -0.0039103 -0.0099236 -0.0002791 0.0011302 0 -0.016461 0 0.0017921 0 -0.00080053 0 0.25171
4.5938 -0.012072 -0.01246 -0.015509 -0.010903 -0.016448 -0.02259 -0.011734 0.004186 0.0050349 -0.01059 -0.00011389 0.51701 0.00043237 -0.0035333 -0.00086662 -0.0051584 0.0033327 -0.0049847 -0.009958 0.0049442 -0.0028443 0 -0.015929 0 0.0021364 0 -0.00080814 0 0.16179
4.5977 -0.012807 -0.016743 -0.0099334 -0.0058223 -0.0045733 -0.0058781 -0.0062131 0.0032281 0.0037176 -0.0062517 0.0064449 0.5176 -0.0037277 -0.0015463 0.0027779 -0.0093684 0.00040501 -0.003075 -0.0049926 0.004642 -0.0032001 0 -0.015321 0 0.0015827 0 -0.00072754 0 0.093252
4.6016 -0.013521 -0.017868 -0.0077282 -0.0048647 0.0029281 0.0065186 -0.0021085 -0.002119 -0.0039227 -0.0034955 0.0054149 0.54489 -0.0059349 0.00076015 0.0031864 -0.0086331 -0.0026759 0.0010298 0.00056766 -0.0012284 0.00097118 0 -0.014934 0 0.0002511 0 -0.00063864 0 0.076918
4.6055 -0.014302 -0.016264 -0.012565 -0.0085806 -0.00071711 0.0091817 -0.0018395 -0.0071671 -0.010334 -0.0027301 -0.00087981 0.59168 -0.0053947 0.0023125 0.0017034 -0.0037197 -0.0041196 0.0045576 0.0028245 -0.0079169 0.0069185 0 -0.014887 0 -0.0011603 0 -0.00075953 0 0.12097
4.6094 -0.014583 -0.013768 -0.021129 -0.014855 -0.013114 0.0024891 -0.0065501 -0.0098113 -0.011918 -0.005219 -0.0084368 0.63635 -0.0033042 0.0029278 0.00036761 0.0016103 -0.0023001 0.0045635 0.0014387 -0.0099105 0.010609 0 -0.015055 0 -0.0018997 0 -0.0012483 0 0.20848
4.6133 -0.013709 -0.011988 -0.026281 -0.020147 -0.024971 -0.0089557 -0.014618 -0.011391 -0.011831 -0.011762 -0.014836 0.65869 -0.001498 0.003286 -6.3557e-05 0.0040867 0.0027063 0.00029342 -0.00091885 -0.0056589 0.010103 0 -0.015229 0 -0.0017145 0 -0.0019608 0 0.30747
4.6172 -0.011644 -0.011227 -0.023804 -0.021458 -0.0279 -0.019586 -0.022234 -0.014098 -0.016113 -0.020855 -0.020484 0.65516 -0.00070085 0.003933 -0.00039486 0.0034678 0.0087819 -0.005855 -0.0015761 0.0012043 0.0068902 0 -0.015326 0 -0.00095651 0 -0.0024345 0 0.38672
4.6211 -0.009153 -0.010806 -0.016117 -0.017909 -0.020871 -0.025448 -0.025784 -0.01789 -0.026576 -0.028414 -0.026582 0.64061 -9.899e-05 0.0044147 -0.0015722 0.0019524 0.012966 -0.0098536 -0.00017336 0.0051703 0.0041547 0 -0.015437 0 -0.00018986 0 -0.0022032 0 0.42565
4.625 -0.0072714 -0.010168 -0.0094846 -0.011125 -0.010092 -0.025104 -0.02397 -0.020062 -0.037106 -0.029811 -0.031867 0.63496 0.0014575 0.0035929 -0.0032468 0.0015245 0.013258 -0.0090684 0.0016721 0.00363 0.0038082 0 -0.015668 0 0.00029144 0 -0.0012273 0 0.41344
4.6289 -0.0065293 -0.0094478 -0.0077099 -0.0043176 -0.0031666 -0.019411 -0.01794 -0.01777 -0.037389 -0.022852 -0.031879 0.64687 0.0039606 0.00097263 -0.0038889 0.0021538 0.0096974 -0.004347 0.0024715 -0.0011622 0.0051129 0 -0.015954 0 0.00058711 0 -5.0903e-05 0 0.34467
4.6328 -0.0066121 -0.0089528 -0.0087232 -0.00059891 -0.003078 -0.010986 -0.0097819 -0.010898 -0.021546 -0.0094827 -0.022375 0.66848 0.0060154 -0.0023089 -0.0023317 0.0024903 0.0040807 0.00065224 0.0023342 -0.0044967 0.0059436 0 -0.016058 0 0.00089673 0 0.00051862 0 0.22178
4.6367 -0.0066941 -0.0082947 -0.0073057 -0.00136 -0.0069043 -0.0034138 -0.0012625 -0.0024555 0.0055221 0.0050372 -0.0042942 0.68507 0.0060563 -0.0040354 0.00085488 0.0018601 -0.0012653 0.0023961 0.002449 -0.0035549 0.0051125 0 -0.015775 0 0.0011728 0 7.4849e-06 0 0.065305
4.6406 -0.0060884 -0.0063776 -0.00090077 -0.0055095 -0.009383 0.00018012 0.006017 0.0037119 0.029839 0.014882 0.014609 0.68932 0.0037187 -0.0027479 0.0035806 0.0010953 -0.0046908 0.00020073 0.0034521 0.00031098 0.0033312 0 -0.015163 0 0.0011173 0 -0.0013256 0 -0.080891
4.6445 -0.0046521 -0.0025024 0.007527 -0.010012 -0.0074418 -0.0011215 0.0099117 0.0056585 0.037439 0.016559 0.024015 0.68646 3.6335e-05 0.00078048 0.0038979 0.0012954 -0.0056981 -0.0035356 0.0045877 0.0032098 0.0020408 0 -0.014568 0 0.00053653 0 -0.0026339 0 -0.1632
4.6484 -0.0027195 0.0024808 0.012379 -0.011569 -0.001915 -0.0052236 0.0082606 0.0041666 0.024105 0.010387 0.018488 0.6863 -0.0035404 0.003928 0.0016019 0.0021463 -0.0046821 -0.0056473 0.0045083 0.0024619 0.0016309 0 -0.014401 0 -0.0003247 0 -0.0030773 0 -0.14904
4.6523 -0.00079686 0.0063025 0.010884 -0.0086031 0.0040266 -0.0082513 0.0009814 0.0014326 -0.0015392 5.9392e-05 0.0021182 0.69107 -0.0061182 0.0042999 -0.0016419 0.0020059 -0.0024306 -0.0049099 0.0027449 -0.0010567 0.0010966 0 -0.014838 0 -0.00085996 0 -0.0024054 0 -0.053585
4.6563 0.00064654 0.0068447 0.00551 -0.002322 0.0074222 -0.0072876 -0.0082767 -0.00071533 -0.023753 -0.009214 -0.013825 0.6924 -0.0073712 0.0016934 -0.0036913 -9.7826e-05 0.00015876 -0.0027979 0.00025021 -0.0039139 -0.00053805 0 -0.015688 0 -0.00057651 0 -0.0010846 0 0.061977
4.6602 0.0012309 0.0038561 0.0010862 0.0039497 0.0068662 -0.0025101 -0.013383 -0.0015109 -0.02986 -0.013048 -0.018728 0.68083 -0.0069305 -0.0018362 -0.0036043 -0.0028032 0.0021171 -0.001858 -0.0014978 -0.0032692 -0.0027299 0 -0.016533 0 0.00044908 0 9.4006e-05 0 0.12574
4.6641 0.0007571 -0.00073304 -2.1448e-05 0.006909 0.0025243 0.0031518 -0.009913 -0.00089732 -0.017814 -0.0098079 -0.0099503 0.65829 -0.0042955 -0.0038736 -0.0022495 -0.0032745 0.0025175 -0.0033943 -0.0018268 0.00075833 -0.003682 0 -0.017016 0 0.0015699 0 0.00057898 0 0.10145
4.668 -0.00056978 -0.0041954 0.00042226 0.0054896 -0.0040692 0.0065908 0.00085446 0.00077844 0.0034474 -0.001361 0.0058953 0.64021 0.00028093 -0.003745 -0.0014795 -9.9517e-05 0.00091063 -0.006548 -0.0012819 0.0053967 -0.0022517 0 -0.017042 0 0.0020535 0 0.00035876 0 0.012023
4.6719 -0.0020106 -0.0048795 -0.00052363 0.0015504 -0.010067 0.0070113 0.011904 0.0025324 0.020258 0.007783 0.018231 0.64363 0.0049157 -0.0028823 -0.0026127 0.0047254 -0.0021136 -0.009321 -0.00082695 0.0075831 0.00051742 0 -0.016769 0 0.0016426 0 -0.00017158 0 -0.077828
4.6758 -0.0025727 -0.0030308 -0.0030078 -0.0015443 -0.012087 0.0060861 0.015179 0.0027273 0.022599 0.012725 0.019913 0.67144 0.0066687 -0.003168 -0.0053567 0.0071178 -0.0048226 -0.010282 -0.0007941 0.0061758 0.0020315 0 -0.016421 0 0.00071876 0 -0.0005846 0 -0.10714
4.6797 -0.0016661 -0.00011931 -0.0039987 -0.0014497 -0.0082634 0.0057908 0.0076501 0.00012905 0.0096301 0.010799 0.011278 0.70748 0.0037036 -0.0048892 -0.0078778 0.0046528 -0.0051478 -0.0093449 -0.00067892 0.002347 0.00053144 0 -0.016117 0 -4.9579e-05 0 -0.00070374 0 -0.059071
4.6836 0.0003653 0.0024228 -0.00098072 0.0014221 -0.00029723 0.0061827 -0.0060947 -0.0045004 -0.010311 0.0030888 -0.0013243 0.72766 -0.0026948 -0.0062875 -0.0079493 -0.00085552 -0.0021519 -0.007224 0.00011944 -0.0017154 -0.0030993 0 -0.015847 0 -0.0002459 0 -0.00062012 0 0.031374
4.6875 0.002374 0.0038783 0.0044472 0.00428 0.0068154 0.0053897 -0.016957 -0.0080514 -0.024815 -0.0061351 -0.010382 0.71821 -0.0083753 -0.0051713 -0.0044839 -0.004684 0.0028588 -0.0045377 0.0015042 -0.0043871 -0.0059905 0 -0.015581 0 2.6596e-05 0 -0.00052586 0 0.10427
4.6914 0.0032025 0.0040522 0.0073851 0.0041608 0.0081536 0.0018024 -0.017774 -0.0070592 -0.024714 -0.011851 -0.011603 0.68551 -0.0091777 -0.0011182 0.0014962 -0.0034363 0.0066746 -0.0016131 0.0026889 -0.0052471 -0.0058693 0 -0.015388 0 0.00033345 0 -0.00056203 0 0.11424
4.6953 0.0025177 0.0028947 0.004484 0.00028527 0.0030259 -0.0037883 -0.0082088 -0.00082655 -0.0096227 -0.011138 -0.0053973 0.64992 -0.0042447 0.0037643 0.0071844 0.0018021 0.0061553 0.0010206 0.0029428 -0.0046657 -0.0030824 0 -0.015418 0 0.00033581 0 -0.00078414 0 0.055724
4.6992 0.00098371 0.00060767 -0.0021033 -0.0052027 -0.0038792 -0.0083331 0.0053648 0.0071567 0.011598 -0.0047286 0.0043451 0.63 0.0030883 0.0062518 0.0096333 0.0064788 0.00064391 0.002372 0.0022484 -0.0030782 -0.00010254 0 -0.015758 0 6.6076e-05 0 -0.0011918 0 -0.038407
4.7031 -0.00034258 -0.0019508 -0.006081 -0.008647 -0.0059805 -0.0089064 0.014461 0.011293 0.026133 0.0036157 0.012578 0.63052 0.0077753 0.0044231 0.0077829 0.0068372 -0.0070416 0.001577 0.00121 -0.00066413 0.00093538 0 -0.016286 0 -0.00015633 0 -0.0017264 0 -0.11872
4.707 -0.00081526 -0.0033537 -0.002807 -0.0074144 -0.0003912 -0.005106 0.013972 0.0081571 0.025312 0.009394 0.01528 0.64301 0.0069291 -0.00088412 0.0033904 0.0033192 -0.012121 -0.0011568 0.00038242 0.0024448 0.0001816 0 -0.016678 0 -4.6017e-05 0 -0.0022353 0 -0.14575
4.7109 -0.00050675 -0.0025259 0.006012 -0.0017841 0.0092081 0.00070131 0.0048976 -0.00056542 0.010268 0.009858 0.011039 0.6557 0.0018402 -0.0066573 -8.617e-05 -0.0001468 -0.011084 -0.004351 -0.00023776 0.0057875 -0.00039182 0 -0.016603 0 0.0003955 0 -0.00249 0 -0.10781
4.7148 0.00012953 0.00019495 0.013446 0.0050754 0.015166 0.0053292 -0.0069061 -0.0091404 -0.0089536 0.0052619 0.0017635 0.66264 -0.0034632 -0.0097353 -8.0632e-05 -0.00016728 -0.0043318 -0.0062299 -0.0010613 0.0084445 0.000726 0 -0.01598 0 0.00089915 0 -0.0023125 0 -0.024078
4.7188 0.00076423 0.0029862 0.013395 0.009016 0.011941 0.0069806 -0.014556 -0.012078 -0.020452 -0.001675 -0.0079776 0.66479 -0.0056938 -0.0086972 0.0029666 0.0028177 0.0038641 -0.0060555 -0.0023133 0.009335 0.0029022 0 -0.015083 0 0.0011676 0 -0.0017298 0 0.066015
4.7227 0.0013263 0.0037949 0.0058916 0.0075017 0.00059741 0.0058666 -0.014022 -0.0080949 -0.018637 -0.007534 -0.013193 0.66478 -0.0047375 -0.0044034 0.0058293 0.0051791 0.0082458 -0.004566 -0.0036345 0.0078175 0.0040188 0 -0.014387 0 0.0011073 0 -0.0010067 0 0.1224
4.7266 0.0017443 0.0019622 -0.0032229 0.0012725 -0.011993 0.0032113 -0.0060703 -0.00056095 -0.0074556 -0.010013 -0.011336 0.66235 -0.0030914 0.00085868 0.0051014 0.003918 0.0062256 -0.003139 -0.004255 0.0042447 0.0027658 0 -0.014236 0 0.00086479 0 -0.00049184 0 0.12412
4.7305 0.0017545 -0.0012113 -0.0076558 -0.0059756 -0.018334 0.00011394 0.0044705 0.0056024 0.0035376 -0.0087741 -0.0039332 0.65519 -0.0031269 0.0047806 0.00012183 -0.00024603 -0.00041702 -0.0025776 -0.0035426 3.0815e-05 0.00018185 0 -0.014594 0 0.00066448 0 -0.00038656 0 0.078796
4.7344 0.0011328 -0.0034897 -0.0057904 -0.0097776 -0.015476 -0.0025956 0.011618 0.0076525 0.0068593 -0.005055 0.0043741 0.64292 -0.0048173 0.0060888 -0.0063219 -0.0035959 -0.0070273 -0.0027236 -0.0014351 -0.0030105 -0.0011625 0 -0.01508 0 0.00060927 0 -0.0006279 0 0.015579
4.7383 0.00013778 -0.003416 -0.0010148 -0.0076697 -0.0062518 -0.0039062 0.011778 0.0063374 0.0023156 -0.00058175 0.0088958 0.62915 -0.0059078 0.0048611 -0.010241 -0.0031426 -0.0095078 -0.0031201 0.0015284 -0.0037802 0.00046031 0 -0.015273 0 0.0006185 0 -0.00097863 0 -0.03474
4.7422 -0.00041074 -0.0012463 0.002342 -0.00078854 0.0036494 -0.0027828 0.0058937 0.0042419 -0.0040316 0.0033429 0.0078742 0.61905 -0.0041649 0.0022108 -0.0097521 0.00042999 -0.0070272 -0.0037815 0.0044835 -0.0026773 0.0043375 0 -0.015052 0 0.00054773 0 -0.0012284 0 -0.058478
4.7461 0.00031456 0.0015563 0.0029831 0.0068177 0.0097148 0.00075929 -0.0012854 0.0031972 -0.0056157 0.006035 0.0032248 0.61532 0.0004415 -0.0003742 -0.0065308 0.003514 -0.0020904 -0.0050851 0.0065717 -0.0013211 0.0079876 0 -0.014696 0 0.00037586 0 -0.0013208 0 -0.062988
4.75 0.0023846 0.0036047 0.002797 0.010808 0.010635 0.0048542 -0.0045624 0.0031311 -0.0006927 0.0070769 -0.0013269 0.61703 0.0055058 -0.0017492 -0.0041059 0.0031755 0.0017529 -0.0069178 0.0071957 -0.0012726 0.0093076 0 -0.014648 0 0.00028225 0 -0.0013159 0 -0.063798
4.7539 0.0048864 0.0044318 0.0038063 0.0093509 0.0076952 0.0066287 -0.0020458 0.0029199 0.0068988 0.0060589 -0.0030524 0.62208 0.0079611 -0.0016024 -0.0045703 -4.2457e-05 0.0025309 -0.0082108 0.0062025 -0.0027594 0.0080577 0 -0.015137 0 0.00052128 0 -0.0012703 0 -0.067444
4.7578 0.0065275 0.0043365 0.0056848 0.0041331 0.0031676 0.0044464 0.003526 0.0018975 0.011442 0.0028817 -0.0017794 0.62995 0.0062842 -0.00046906 -0.0067284 -0.0028417 0.00082121 -0.007666 0.0039732 -0.0045542 0.0054383 0 -0.015967 0 0.0011745 0 -0.0011845 0 -0.066152
4.7617 0.0065665 0.0037205 0.0064584 -0.0011341 -0.00068746 -0.00044212 0.0070363 0.00045123 0.0098967 -0.0016068 0.00072293 0.64129 0.0014438 0.00075336 -0.0073632 -0.0025414 -0.0013203 -0.0051088 0.0013182 -0.005189 0.0025736 0 -0.016652 0 0.0019877 0 -0.0010627 0 -0.049114
4.7656 0.0052362 0.002743 0.0051737 -0.0035505 -0.0019675 -0.0046713 0.0051308 -0.00056615 0.0037205 -0.0054142 0.0026285 0.65478 -0.0038969 0.001458 -0.0043938 0.00036228 -0.0022309 -0.0019972 -0.00085634 -0.0043935 -0.00028757 0 -0.016779 0 0.0024682 0 -0.00098333 0 -0.018717
4.7695 0.0033317 0.0015308 0.0031888 -0.0029979 0.0002679 -0.0055492 -0.0010674 -0.00067935 -0.0027853 -0.0062282 0.0034797 0.66579 -0.0071128 0.0016523 0.0010419 0.0029514 -0.001722 -0.00031763 -0.0019486 -0.0033365 -0.0030968 0 -0.016315 0 0.0022189 0 -0.0010587 0 0.0055881
4.7734 0.0014553 0.00044798 0.0025457 -0.0017551 0.0050136 -0.0033367 -0.0068884 -2.0962e-05 -0.0056276 -0.0029557 0.0041121 0.66924 -0.0070625 0.001712 0.0054929 0.0030312 -0.00076138 -0.00077694 -0.0018744 -0.0033644 -0.0049563 0 -0.015601 0 0.0012737 0 -0.0012996 0 0.001963
4.7773 -0.00030872 -8.3582e-05 0.0034092 -0.0021883 0.0091332 -0.00076477 -0.0079046 0.00098392 -0.0033866 0.0031528 0.0054284 0.66458 -0.0045067 0.0018343 0.0061918 0.0013682 -0.0003853 -0.0021008 -0.00098975 -0.0044781 -0.0043177 0 -0.01507 0 0.00014648 0 -0.0015416 0 -0.032546
4.7813 -0.0020564 -6.8953e-05 0.0037181 -0.0045056 0.0090295 -0.00015763 -0.0034518 0.0018621 0.0023571 0.0088534 0.0072409 0.65723 -0.0014785 0.0017459 0.0033597 0.00075022 -0.00089143 -0.0022682 0.00014052 -0.0051724 -0.00060897 0 -0.01493 0 -0.00049272 0 -0.001556 0 -0.073932
4.7852 -0.0035801 -0.00010118 0.0016457 -0.0064714 0.0034133 -0.00098567 0.0029213 0.0020425 0.0080132 0.010753 0.00817 0.65427 -5.1791e-05 0.00098266 -0.0002069 0.0028777 -0.0018254 -0.00054876 0.00094352 -0.0039562 0.0043891 0 -0.015062 0 -0.00029572 0 -0.0012726 0 -0.085729
4.7891 -0.0043937 -0.00087094 -0.0019115 -0.0053234 -0.0051991 -0.00040748 0.0062724 0.00092993 0.0097196 0.0074455 0.0066418 0.65797 -0.0011233 -0.00051451 -0.0017118 0.0062908 -0.0024953 0.0017138 0.00098795 -0.0010887 0.0072407 0 -0.015186 0 0.00050999 0 -0.0008901 0 -0.045823
4.793 -0.0042841 -0.0024621 -0.0039017 -0.00032369 -0.012004 0.0035161 0.0039657 -0.0015663 0.0053982 0.00040073 0.0021802 0.6638 -0.0038396 -0.002087 -0.00064268 0.0074925 -0.002455 0.002438 0.00018069 0.0013463 0.0054969 0 -0.015124 0 0.001311 0 -0.00072398 0 0.03589
4.7969 -0.0037233 -0.0041914 -0.0024967 0.0061308 -0.013529 0.009016 -0.0025857 -0.0044944 -0.0035902 -0.0070368 -0.0039873 0.66545 -0.0060838 -0.0027057 0.0012083 0.0042615 -0.0016706 0.00095455 -0.0010395 0.0013509 1.5325e-05 0 -0.014938 0 0.0015962 0 -0.00090279 0 0.12312
4.8008 -0.0035355 -0.0052062 0.00034045 0.0097912 -0.010278 0.011189 -0.0091926 -0.006182 -0.01248 -0.011769 -0.009486 0.66212 -0.0058679 -0.0017568 0.001722 -0.0019962 -0.0004499 -0.0012543 -0.0017946 -0.00084322 -0.0053659 0 -0.014847 0 0.0013384 0 -0.0012058 0 0.17723
4.8047 -0.0040321 -0.0052234 0.00029299 0.0073985 -0.0059457 0.0059157 -0.011925 -0.0055751 -0.015666 -0.012624 -0.012184 0.66018 -0.0027737 0.00037438 0.00040265 -0.0071011 0.00070579 -0.0020753 -0.0013441 -0.0026211 -0.006804 0 -0.015018 0 0.00094959 0 -0.0012358 0 0.18076
4.8086 -0.0045164 -0.0046241 -0.0047987 -0.00085206 -0.00388 -0.0060897 -0.0096342 -0.0034866 -0.010697 -0.010508 -0.011482 0.667 0.0016523 0.0024281 -0.0014337 -0.0074352 0.0013124 -0.0010441 0.00015318 -0.0012541 -0.0035573 0 -0.015416 0 0.00086716 0 -0.0008006 0 0.14389
4.8125 -0.0038261 -0.0038522 -0.01186 -0.010907 -0.0040613 -0.018682 -0.0043852 -0.0022892 -0.00066967 -0.007178 -0.0085636 0.68255 0.0049909 0.0030514 -0.0021333 -0.0028511 0.0011813 6.7901e-06 0.0014249 0.0033928 0.0015519 0 -0.015826 0 0.0011554 0 -0.00014712 0 0.091885
4.8164 -0.0015522 -0.0028795 -0.01452 -0.016909 -0.0034789 -0.024003 0.00020257 -0.0038546 0.0075443 -0.0038152 -0.0053429 0.69768 0.0057796 0.0016826 -0.0012465 0.0032348 0.00059658 -0.0012567 0.00089426 0.0083391 0.0047152 0 -0.016012 0 0.0014837 0 0.00020359 0 0.046003
4.8203 0.0012103 -0.0014562 -0.0088249 -0.014638 0.00045076 -0.017899 0.0014854 -0.0073989 0.0085847 -0.00052834 -0.0028503 0.7017 0.0046143 -0.0010708 0.0002651 0.0064571 0.00013034 -0.0051418 -0.0019319 0.0098514 0.0043764 0 -0.015886 0 0.0014838 0 -9.7322e-05 0 0.012209
4.8242 0.0024137 7.7288e-05 0.0025277 -0.0044102 0.0067134 -0.0031125 -0.00043993 -0.0094417 0.0032521 0.0029846 -0.00037537 0.69245 0.0035612 -0.0038036 0.0011083 0.0045991 0.00010242 -0.0092628 -0.0057002 0.006654 0.0022084 0 -0.015569 0 0.0011291 0 -0.00089807 0 -0.015888
4.8281 0.00055723 0.00042945 0.011636 0.0083864 0.010895 0.011952 -0.0029137 -0.0064763 -0.0018514 0.0063521 0.0037103 0.67882 0.0043274 -0.0051805 0.00081651 -0.001091 0.00013725 -0.010576 -0.0079677 0.0010506 0.0011029 0 -0.015297 0 0.00076287 0 -0.0016497 0 -0.044488
4.832 -0.0041371 -0.0018581 0.011536 0.015801 0.0087306 0.018018 -0.0029107 0.0015498 -0.00014093 0.0080353 0.0098344 0.67263 0.0067316 -0.0047511 -6.7405e-05 -0.0069608 -0.00061415 -0.0082361 -0.0070665 -0.0031041 0.0022532 0 -0.015248 0 0.00074492 0 -0.0018646 0 -0.06702
4.8359 -0.009882 -0.0070101 0.0016345 0.011816 -0.00016626 0.010277 6.586e-05 0.0099361 0.008231 0.0059146 0.01546 0.6776 0.0087902 -0.0032035 -0.00073818 -0.0092956 -0.0025388 -0.0044695 -0.0035232 -0.0037242 0.0041501 0 -0.015403 0 0.0010653 0 -0.0015223 0 -0.059863
4.8398 -0.014622 -0.013375 -0.012259 -0.0037081 -0.011726 -0.0087479 0.00261 0.01163 0.014802 -0.0013856 0.015464 0.68631 0.0083429 -0.0018799 -0.00093579 -0.0063716 -0.0046494 -0.002526 0.00029685 -0.002068 0.0043442 0 -0.015546 0 0.001313 0 -0.0010608 0 0.0096025
4.8438 -0.017303 -0.01838 -0.02296 -0.024273 -0.020482 -0.030242 -0.00079533 0.001936 0.0086056 -0.01329 0.0050767 0.68845 0.0048381 -0.0018393 -0.0010876 0.00073944 -0.0046987 -0.003654 0.0021056 -0.0012107 0.0021262 0 -0.015419 0 0.0010516 0 -0.00097295 0 0.16373
4.8477 -0.018098 -0.020393 -0.027176 -0.040074 -0.02352 -0.043514 -0.013392 -0.017744 -0.014629 -0.026969 -0.016178 0.68206 -0.00018239 -0.0030915 -0.0018126 0.0087572 -0.00063791 -0.0060492 0.0014971 -0.0029668 -0.0005627 0 -0.014945 0 0.0002577 0 -0.0013812 0 0.39157
4.8516 -0.01767 -0.019831 -0.026547 -0.043612 -0.022013 -0.041618 -0.032205 -0.039815 -0.047132 -0.038193 -0.042295 0.67581 -0.0041967 -0.0045837 -0.0033271 0.013831 0.0074573 -0.0068239 4.8244e-05 -0.0061858 -0.00090316 0 -0.014339 0 -0.00059499 0 -0.0019637 0 0.63567
4.8555 -0.016375 -0.018459 -0.0244 -0.033996 -0.019365 -0.025299 -0.04809 -0.054154 -0.072304 -0.042986 -0.062378 0.67904 -0.0054056 -0.0050204 -0.005197 0.013576 0.016539 -0.0050487 -0.00027934 -0.0079337 0.0020505 0 -0.014001 0 -0.00090253 0 -0.0022669 0 0.8031
4.8594 -0.014208 -0.017535 -0.022108 -0.017041 -0.017997 -0.0028903 -0.050804 -0.053288 -0.074715 -0.039301 -0.065807 0.68933 -0.0036941 -0.0039253 -0.0065081 0.0085103 0.021805 -0.0028174 0.0011502 -0.0063241 0.0062805 0 -0.014224 0 -0.00043233 0 -0.0020943 0 0.80443
4.8633 -0.011316 -0.016612 -0.018631 -0.0012192 -0.017645 0.014233 -0.036097 -0.036204 -0.050049 -0.02795 -0.048316 0.69078 -0.00032613 -0.0020673 -0.0063306 0.0019107 0.01948 -0.0031906 0.003398 -0.0023081 0.008436 0 -0.014938 0 0.00047863 0 -0.0016263 0 0.60527
4.8672 -0.0083285 -0.014146 -0.013039 0.0075196 -0.016341 0.01824 -0.0096215 -0.0089648 -0.008244 -0.012361 -0.015394 0.66688 0.0030872 -0.00081482 -0.004328 -0.0021784 0.0093902 -0.0069559 0.0051739 0.0011567 0.0066957 0 -0.015709 0 0.0011936 0 -0.0012036 0 0.25942
4.8711 -0.0059943 -0.0093298 -0.0067036 0.0084186 -0.012708 0.0093254 0.01573 0.017897 0.031977 0.0027223 0.019433 0.61667 0.0054192 -0.00090091 -0.0012461 -0.0016413 -0.0044784 -0.011385 0.0060672 0.0016555 0.0022686 0 -0.016053 0 0.0012736 0 -0.0010096 0 -0.10369
4.875 -0.0044977 -0.0033091 -0.0025397 0.0046362 -0.0073446 -0.0050322 0.027636 0.033971 0.053325 0.013006 0.041035 0.55873 0.0062045 -0.0016839 0.001181 0.0022379 -0.015963 -0.012337 0.0064707 -0.00077086 -0.0017593 0 -0.015822 0 0.00078839 0 -0.00093682 0 -0.33885
4.8789 -0.0032642 0.001431 -0.0021487 -0.00022808 -0.002228 -0.015604 0.021902 0.033586 0.048615 0.016145 0.040558 0.51768 0.0054009 -0.0016502 0.0012145 0.0057837 -0.020081 -0.0078928 0.0064753 -0.003911 -0.0031041 0 -0.015345 0 0.00021757 0 -0.00071802 0 -0.36121
4.8828 -0.0015794 0.0029836 -0.0040779 -0.0046343 0.00097211 -0.017672 0.0044856 0.018445 0.023328 0.012425 0.020277 0.50457 0.003209 0.00017943 -0.0014473 0.0057449 -0.015696 -0.00023169 0.0052656 -0.0053451 -0.0020711 0 -0.015163 0 6.35e-05 0 -0.00017047 0 -0.19227
4.8867 0.00054788 0.0014637 -0.0052054 -0.0088483 0.0020132 -0.013355 -0.013087 -0.0031822 -0.0084257 0.0044411 -0.0076508 0.50865 0.0001123 0.0031699 -0.0049543 0.0016975 -0.0059224 0.0059633 0.0020067 -0.0042286 -0.00096635 0 -0.015556 0 0.00049868 0 0.00065034 0 0.054856
4.8906 0.0021801 -0.0012946 -0.0038773 -0.012906 0.0018184 -0.0084899 -0.021256 -0.020621 -0.031629 -0.0040725 -0.028125 0.50787 -0.0030795 0.0053651 -0.0063212 -0.003887 0.0038977 0.0071493 -0.0026018 -0.0015258 -0.0018281 0 -0.016248 0 0.0012832 0 0.0014651 0 0.24293
4.8945 0.0021958 -0.0033809 -0.0015304 -0.015293 0.0013906 -0.007042 -0.017605 -0.026332 -0.037573 -0.009819 -0.031725 0.48831 -0.0054306 0.0050247 -0.003776 -0.0078307 0.0092968 0.0034665 -0.0060188 0.0011119 -0.0045945 0 -0.016595 0 0.001952 0 0.0018999 0 0.28841
4.8984 0.00032422 -0.0042018 -0.0011173 -0.013852 0.0010198 -0.007931 -0.0068036 -0.019665 -0.02722 -0.011321 -0.019729 0.45456 -0.0062743 0.0021357 0.0014434 -0.0086995 0.0089858 -0.001828 -0.0056727 0.0025793 -0.0072732 0 -0.016106 0 0.0021023 0 0.0016536 0 0.20124
4.9023 -0.0025026 -0.0044448 -0.0039731 -0.0080344 0.000344 -0.0068513 0.0035804 -0.0064983 -0.0094616 -0.0094448 -0.002354 0.42235 -0.0055222 -0.0014129 0.005709 -0.0074471 0.0050485 -0.0052178 -0.001477 0.0027045 -0.0078146 0 -0.014887 0 0.0016097 0 0.00066212 0 0.065188
4.9063 -0.0048078 -0.004913 -0.0083297 -0.00020865 -0.0010574 -0.0011632 0.0079287 0.0049251 0.0044796 -0.0066849 0.0084944 0.40182 -0.0036694 -0.0031801 0.0059347 -0.005969 0.0010892 -0.0054241 0.0034929 0.0018563 -0.0059354 0 -0.013614 0 0.00068957 0 -0.00078898 0 -0.023544
4.9102 -0.0056165 -0.0055474 -0.010928 0.0054687 -0.0031706 0.0067872 0.005176 0.0091069 0.0074011 -0.0054517 0.0069949 0.38816 -0.0015256 -0.0019537 0.0024153 -0.0051837 -0.000334 -0.0035761 0.0052456 0.00046355 -0.0033194 0 -0.01303 0 -0.0002062 0 -0.0021048 0 -0.016944
4.9141 -0.0049611 -0.005572 -0.010009 0.0058819 -0.0054425 0.011081 -0.0015385 0.005951 -0.00028146 -0.006345 -0.0035014 0.36819 0.00014695 0.0014371 -0.0011672 -0.0044805 0.00073427 -0.0014219 0.0022836 -0.0011058 -0.0021338 0 -0.013384 0 -0.0006228 0 -0.00265 0 0.06195
4.918 -0.0035089 -0.0044316 -0.006691 0.0012602 -0.0069392 0.0072619 -0.007153 -0.00039937 -0.011596 -0.0076145 -0.013786 0.33517 0.00093071 0.0047999 -0.00095398 -0.0028282 0.0020801 0.00038423 -0.0029822 -0.0024508 -0.0032197 0 -0.014269 0 -0.00037587 0 -0.0021471 0 0.14263
4.9219 -0.0018226 -0.0024163 -0.0035095 -0.0048078 -0.006621 -0.0033466 -0.0074634 -0.0050623 -0.01782 -0.0063535 -0.015639 0.29636 0.00090495 0.0060727 0.0033684 -0.00017828 0.0013009 0.0023166 -0.0063182 -0.0031668 -0.0054633 0 -0.014987 0 0.00029844 0 -0.00092246 0 0.15602
4.9258 -1.0997e-05 -0.00031404 -0.0018155 -0.0075901 -0.0037789 -0.013823 -0.00129 -0.0053979 -0.013857 -0.00074119 -0.0071345 0.26551 0.00058364 0.0044866 0.0078734 0.0023386 -0.0022097 0.0046241 -0.0054677 -0.0030352 -0.0067465 0 -0.015112 0 0.00086449 0 0.00025829 0 0.075905
4.9297 0.0020046 0.0014594 -0.00069457 -0.0040672 0.0013736 -0.016348 0.0088129 -0.0016651 -0.0009163 0.0082509 0.0069536 0.24851 0.00059204 0.00076081 0.0077221 0.0035171 -0.0067714 0.0062742 -0.0021271 -0.0021212 -0.0055791 0 -0.014794 0 0.0008587 0 0.00071023 0 -0.069826
4.9336 0.004068 0.0032559 0.001675 0.0053034 0.0073228 -0.0078213 0.017817 0.0042197 0.014738 0.017019 0.019072 0.23697 0.0011986 -0.0034794 0.0017225 0.0031999 -0.0097288 0.0054879 -0.00019747 -0.00065813 -0.0021196 0 -0.014556 0 0.00026231 0 0.00031573 0 -0.21894
4.9375 0.0057747 0.0056707 0.0058337 0.016691 0.011654 0.0077737 0.021078 0.010104 0.025626 0.021367 0.023657 0.21659 0.0020346 -0.0064951 -0.0061015 0.0022226 -0.0094488 0.001475 -0.0019506 0.0010854 0.0020462 0 -0.014804 0 -0.00044329 0 -0.0004416 0 -0.30942
4.9414 0.0068952 0.0086659 0.010306 0.024609 0.012353 0.021852 0.017182 0.014087 0.0269 0.019061 0.019539 0.18168 0.0023181 -0.0070772 -0.0096457 0.0013484 -0.0063975 -0.0043051 -0.0057827 0.0027367 0.0049782 0 -0.015481 0 -0.00063984 0 -0.00093774 0 -0.30866
4.9453 0.0077119 0.011295 0.012929 0.024491 0.0092857 0.026621 0.0087832 0.014468 0.018283 0.011193 0.0093214 0.14095 0.0015188 -0.004978 -0.0059679 0.00046975 -0.0025303 -0.0087017 -0.0077158 0.0037005 0.0054325 0 -0.016134 0 -9.1532e-05 0 -0.00095023 0 -0.22497
4.9492 0.008795 0.012363 0.012754 0.015157 0.0046774 0.019747 0.00067838 0.010226 0.0037503 0.0015844 -0.0026203 0.10883 -6.7703e-05 -0.001064 0.0020568 -0.0010165 0.00031109 -0.0089967 -0.0052007 0.003384 0.0033079 0 -0.016308 0 0.0008228 0 -0.00077915 0 -0.10056
4.9531 0.010352 0.011405 0.01066 7.0603e-05 0.0019395 0.005525 -0.0034211 0.0022184 -0.010335 -0.00518 -0.011763 0.091119 -0.0014048 0.0030241 0.008131 -0.0031409 0.0015272 -0.004941 0.00042704 0.0018192 -0.00049063 0 -0.015905 0 0.0013976 0 -0.00084696 0 0.0073104
4.957 0.011797 0.0090718 0.008342 -0.013647 0.0034589 -0.007837 -0.0028519 -0.0060695 -0.017694 -0.0058266 -0.014331 0.079654 -0.001488 0.0057421 0.0078783 -0.0049312 0.0015264 0.00092503 0.0051367 9.7726e-05 -0.0044474 0 -0.015239 0 0.0011888 0 -0.0011957 0 0.048657
4.9609 0.012041 0.0066059 0.0069385 -0.018566 0.008871 -0.012966 0.00072191 -0.009594 -0.014532 0.00036468 -0.0082469 0.061262 -0.00015467 0.0065663 0.0023556 -0.0052617 0.0006157 0.0049336 0.0058048 -0.00011166 -0.0069089 0 -0.014772 0 0.00039417 0 -0.0014126 0 -0.00042351
4.9648 0.01036 0.0049374 0.0066067 -0.011196 0.015122 -0.0073786 0.005601 -0.0046445 -0.0011689 0.011315 0.0055736 0.031634 0.0018216 0.0062058 -0.0033093 -0.0041361 -0.001647 0.0046782 0.0027642 0.0020869 -0.0066782 0 -0.014786 0 -0.00031667 0 -0.0010808 0 -0.12742
4.9688 0.0071087 0.0041908 0.0070351 0.0054766 0.018355 0.0053659 0.011391 0.0082547 0.017803 0.022697 0.022515 -9.9667e-05 0.0034503 0.0058005 -0.0047033 -0.0029229 -0.005816 0.00041849 -0.00097412 0.0056901 -0.0036738 0 -0.015236 0 -0.00037665 0 -0.0002924 0 -0.28524
4.9727 0.0036666 0.0038905 0.0079043 0.023174 0.016356 0.017985 0.018028 0.023704 0.03512 0.029223 0.035454 -0.020634 0.0043415 0.0057579 -0.0018588 -0.0030905 -0.01121 -0.0053531 -0.0027853 0.0081379 0.00074479 0 -0.015851 0 0.00021327 0 0.0003419 0 -0.4075
4.9766 0.001598 0.0035095 0.0087034 0.032916 0.0099193 0.02389 0.023766 0.033899 0.043636 0.026684 0.037866 -0.025982 0.0047934 0.0053644 0.001348 -0.0046433 -0.015348 -0.009663 -0.002636 0.0071875 0.004272 0 -0.016337 0 0.00093672 0 0.00025765 0 -0.43375
4.9805 0.0016546 0.0028291 0.0084372 0.030174 0.0023029 0.020985 0.024791 0.032866 0.039038 0.014236 0.02716 -0.025462 0.0050862 0.003655 0.0012522 -0.0059441 -0.015119 -0.010785 -0.0024123 0.002855 0.0049589 0 -0.016527 0 0.0012585 0 -0.00046813 0 -0.33591
4.9844 0.0033196 0.0019361 0.0060924 0.017178 -0.0027938 0.012395 0.017674 0.019855 0.021462 -0.0043449 0.0061536 -0.032363 0.0048079 0.00074212 -0.0020734 -0.0052821 -0.0090759 -0.0088658 -0.0034012 -0.002372 0.0025333 0 -0.016404 0 0.0010875 0 -0.0011247 0 -0.13417
4.9883 0.0051749 0.0010626 0.0017598 0.00099724 -0.00341 0.0037037 0.0028912 -7.8134e-05 -0.0042875 -0.021695 -0.018104 -0.051054 0.0030769 -0.0018161 -0.0050407 -0.0026888 0.00097376 -0.0053244 -0.0047614 -0.0054322 -0.0013381 0 -0.016052 0 0.00078469 0 -0.0010403 0 0.10624
4.9922 0.0058053 0.00048888 -0.0027969 -0.01102 -0.00034704 -0.0011969 -0.013898 -0.018518 -0.029727 -0.030227 -0.037169 -0.073552 -0.00042207 -0.0021907 -0.0040595 -0.00010814 0.010534 -0.0017611 -0.0045941 -0.0051245 -0.0042345 0 -0.015605 0 0.00075086 0 -0.0002922 0 0.29836
4.9961 0.0046483 0.00048051 -0.0051091 -0.015153 0.0035164 -0.0024316 -0.024555 -0.027678 -0.044921 -0.026108 -0.044125 -0.088621 -0.0046564 3.6776e-06 0.0010991 0.00039467 0.014955 0.00078316 -0.0023617 -0.0028976 -0.004787 0 -0.015215 0 0.0010258 0 0.00027768 0 0.36824
5 0.0022873 0.0011252 -0.0039439 -0.012217 0.0051547 -0.002924 -0.023475 -0.023902 -0.042115 -0.011355 -0.035753 -0.093699 -0.007717 0.0031781 0.0071078 -0.0013383 0.012176 0.0018996 7.4093e-05 -0.0012716 -0.0036194 0 -0.015013 0 0.0012945 0 -0.00017159 0 0.28662
5.0039 3.6378e-05 0.0021348 -0.00041942 -0.0056349 0.0033713 -0.0049113 -0.011188 -0.0091581 -0.02004 0.0073552 -0.013902 -0.097574 -0.0083373 0.0051136 0.0099502 -0.0033737 0.0037795 0.0015359 7.4466e-05 -0.0013845 -0.0025707 0 -0.01506 0 0.0012639 0 -0.0016243 0 0.083564
5.0078 -0.00091371 0.0028847 0.0029234 0.001224 -0.00044166 -0.0074657 0.0060533 0.0099756 0.013456 0.022337 0.014211 -0.11155 -0.0070844 0.0049854 0.008054 -0.0036359 -0.0061895 -0.0001391 -0.0030529 -0.0019982 -0.0028588 0 -0.015312 0 0.00099945 0 -0.003101 0 -0.1614
5.0117 -0.00024252 0.0028234 0.0043306 0.0064053 -0.0033109 -0.0073823 0.020121 0.025294 0.043286 0.028576 0.037684 -0.13845 -0.0059583 0.0040502 0.003047 -0.0020795 -0.013578 -0.0025992 -0.007042 -0.0009042 -0.0038715 0 -0.015648 0 0.0008583 0 -0.0034607 0 -0.35068
5.0156 0.0013665 0.0019722 0.0041987 0.0090634 -0.0028442 -0.0026633 0.025332 0.030589 0.054193 0.025307 0.046193 -0.17018 -0.0065857 0.0042021 -0.0020404 -0.00083439 -0.016002 -0.0048696 -0.0085344 0.0026521 -0.0037798 0 -0.015944 0 0.0010859 0 -0.0024052 0 -0.40924
5.0195 0.0028131 0.0010092 0.0042423 0.0086394 0.00094816 0.0047241 0.020591 0.024287 0.03965 0.015156 0.035426 -0.1953 -0.0086155 0.0057723 -0.0051094 -0.0020491 -0.013335 -0.0058458 -0.006101 0.0069 -0.0014788 0 -0.016137 0 0.0015006 0 -0.00075972 0 -0.3169
5.0234 0.0034442 0.00074771 0.0053492 0.0047916 0.0055556 0.0096763 0.0088604 0.0098684 0.0066923 0.0021619 0.010313 -0.20815 -0.0098832 0.0068659 -0.0058913 -0.0055124 -0.0070957 -0.0049642 -0.0015156 0.0088908 0.0019792 0 -0.016233 0 0.0016165 0 0.00023931 0 -0.11732
5.0273 0.0034869 0.0014259 0.0064097 -0.0017831 0.0077725 0.0080245 -0.0047092 -0.006052 -0.027438 -0.0097568 -0.016895 -0.2109 -0.008316 0.005118 -0.0052197 -0.0084805 0.00041335 -0.0026971 0.0019116 0.0070054 0.0039512 0 -0.016257 0 0.0011126 0 -2.594e-06 0 0.10167
5.0313 0.0036706 0.0024911 0.0054566 -0.0086449 0.0061096 0.00042882 -0.014662 -0.016853 -0.045347 -0.017438 -0.033305 -0.20865 -0.0038938 0.00028754 -0.0039549 -0.0080324 0.0067087 -0.00035855 0.0022609 0.002291 0.0024341 0 -0.016219 0 0.00019067 0 -0.00099658 0 0.24759
5.0352 0.0043899 0.0031447 0.0020484 -0.012119 0.0019645 -0.0074342 -0.016811 -0.018575 -0.039602 -0.018776 -0.032622 -0.2048 0.0011386 -0.0049367 -0.0026489 -0.0037712 0.009612 0.00074197 0.0003622 -0.002523 -0.002018 0 -0.016108 0 -0.00054996 0 -0.0017047 0 0.26345
5.0391 0.0052412 0.0031639 -0.0015728 -0.0091226 -0.0013668 -0.008849 -0.0097062 -0.010984 -0.016003 -0.013277 -0.01792 -0.20201 0.004024 -0.0069723 -0.0017993 0.0017138 0.0079152 0.00015576 -0.0015738 -0.0052713 -0.0065057 0 -0.015937 0 -0.00062744 0 -0.0015087 0 0.14883
5.043 0.0054682 0.0032017 -0.0019345 0.00073762 -0.0010509 -0.0011167 0.0043637 0.0029729 0.011727 -0.0026101 0.0017635 -0.20554 0.003639 -0.0045004 -0.0018582 0.0050657 0.0020727 -0.001532 -0.0024689 -0.0057416 -0.0080452 0 -0.015749 0 -0.00010596 0 -0.00070916 0 -0.046846
5.0469 0.0049454 0.0042324 0.0027503 0.014278 0.0033924 0.012321 0.019842 0.018544 0.03123 0.0096571 0.017936 -0.22205 0.0011586 0.000229 -0.0027388 0.0049322 -0.0056813 -0.0033162 -0.0033989 -0.0051387 -0.0059008 0 -0.015593 0 0.00046922 0 -0.00014705 0 -0.25201
5.0508 0.0046802 0.0066401 0.010828 0.025879 0.010011 0.02426 0.030324 0.030678 0.037825 0.019475 0.027078 -0.25221 -0.0011955 0.0033 -0.0035059 0.002702 -0.012226 -0.0045807 -0.0061208 -0.0045139 -0.0019387 0 -0.015469 0 0.00057116 0 -0.00037258 0 -0.40446
5.0547 0.006149 0.0098162 0.01821 0.030249 0.015939 0.028606 0.031864 0.035501 0.034269 0.024173 0.030205 -0.28482 -0.0020162 0.0025707 -0.0029549 0.00070831 -0.015129 -0.0053809 -0.010698 -0.003903 0.001194 0 -0.015318 0 0.00015834 0 -0.0011658 0 -0.4711
5.0586 0.0099102 0.012658 0.021258 0.025326 0.019118 0.024026 0.025049 0.031733 0.026041 0.023525 0.029312 -0.30138 -0.0014848 -0.00053703 -0.00075642 -0.00011495 -0.013918 -0.0060409 -0.014746 -0.0028875 0.0022607 0 -0.015079 0 -0.00031755 0 -0.0018095 0 -0.45133
5.0625 0.014788 0.01451 0.019149 0.013622 0.019016 0.014081 0.014379 0.021547 0.017082 0.019354 0.024851 -0.29045 -0.00058722 -0.0025683 0.0020067 -0.00074018 -0.010155 -0.0065905 -0.015188 -0.0016222 0.0019701 0 -0.014761 0 -0.00034961 0 -0.0017826 0 -0.36956
5.0664 0.018558 0.015669 0.014041 0.0011045 0.016317 0.0044167 0.0054194 0.0099877 0.009054 0.014186 0.016586 -0.2596 0.00015601 -0.0014208 0.0036472 -0.0023864 -0.0062686 -0.006679 -0.010925 -0.00090956 0.0015773 0 -0.014471 0 0.00016403 0 -0.001194 0 -0.26488
5.0703 0.019698 0.017012 0.0093848 -0.0058656 0.01242 -0.00049425 0.0017776 0.0026121 0.0030605 0.010063 0.0062632 -0.23218 0.0010725 0.0016347 0.0033726 -0.0046731 -0.0039868 -0.0060414 -0.0038946 -0.001126 0.0012187 0 -0.014354 0 0.00085628 0 -0.00059996 0 -0.18079
5.0742 0.018658 0.019113 0.0079829 -0.0038186 0.0092435 0.00097816 0.0037925 0.0024509 0.0007545 0.0081936 -0.0014965 -0.22938 0.0025662 0.0032056 0.0019942 -0.0057286 -0.0034851 -0.0049527 0.0024205 -0.0013122 -0.00017303 0 -0.01449 0 0.0012473 0 -0.00046055 0 -0.15343
5.0781 0.017421 0.021661 0.010984 0.006195 0.0089742 0.0077956 0.0093011 0.0083454 0.0033779 0.0091936 -0.0017639 -0.25255 0.0042119 0.001095 0.0010854 -0.0042373 -0.0037595 -0.0040941 0.0056331 0.00023461 -0.0032972 0 -0.014833 0 0.0011566 0 -0.00077996 0 -0.19834
5.082 0.017692 0.023654 0.017743 0.019454 0.013059 0.017222 0.015442 0.016073 0.010186 0.013208 0.0067539 -0.28193 0.0048408 -0.0034576 0.0014207 -0.0012155 -0.0038127 -0.0038949 0.0058755 0.0041452 -0.0070466 0 -0.015234 0 0.00079223 0 -0.0012152 0 -0.30197
5.0859 0.019363 0.024141 0.026011 0.030177 0.020737 0.025716 0.020171 0.021547 0.01852 0.019619 0.020169 -0.29319 0.00362 -0.0067196 0.0022944 0.00056339 -0.0036661 -0.0040328 0.0049793 0.0087772 -0.0089781 0 -0.01553 0 0.00048162 0 -0.0014538 0 -0.42564
5.0898 0.020692 0.022847 0.032421 0.034252 0.028481 0.029797 0.02285 0.02357 0.025741 0.026718 0.03193 -0.27701 0.0010037 -0.0057287 0.0023891 -0.00082664 -0.0043901 -0.0036794 0.0045026 0.011165 -0.0074923 0 -0.01564 0 0.00035182 0 -0.0014539 0 -0.52331
5.0938 0.020005 0.020238 0.03376 0.030703 0.031588 0.027297 0.023945 0.023894 0.030869 0.031974 0.037254 -0.244 -0.0014826 -0.0009175 0.0012142 -0.0043757 -0.0070993 -0.0023218 0.0045674 0.0095689 -0.0035888 0 -0.015585 0 0.00027494 0 -0.001365 0 -0.56287
5.0977 0.017254 0.017092 0.028855 0.021573 0.027327 0.018744 0.024189 0.024687 0.034022 0.032975 0.035615 -0.21205 -0.0024785 0.0042027 -0.00045798 -0.0067867 -0.01166 -0.00035895 0.0043943 0.0052743 -0.00024362 0 -0.015457 0 9.1998e-05 0 -0.0013009 0 -0.53704
5.1016 0.013934 0.014022 0.019764 0.010748 0.017261 0.0077568 0.023622 0.025845 0.034386 0.028565 0.029495 -0.18967 -0.00186 0.0059336 -0.0015952 -0.0054302 -0.016154 0.0011535 0.0036462 0.0017107 0.00026031 0 -0.015352 0 -0.00016045 0 -0.0012432 0 -0.45766
5.1055 0.011495 0.011269 0.010811 0.002367 0.0064632 -0.00047385 0.021186 0.024782 0.029505 0.019453 0.02122 -0.17158 -0.00064023 0.0033053 -0.0021416 -0.0008281 -0.017711 0.0013854 0.0030235 0.0014701 -0.0014422 0 -0.015334 0 -0.00027597 0 -0.0011461 0 -0.34151
5.1094 0.0099009 0.0087925 0.0055937 -0.0008489 -0.0001634 -0.0021882 0.015461 0.01895 0.017494 0.008007 0.011284 -0.14934 0.0001113 -0.0013666 -0.0029819 0.0037449 -0.014354 0.00037398 0.0035142 0.0039517 -0.0023058 0 -0.015433 0 -0.00012217 0 -0.0010649 0 -0.20207
5.1133 0.0078412 0.006466 0.0042463 0.0010462 -0.0015524 0.0023945 0.0063575 0.0087284 0.00035288 -0.0026104 -0.00041284 -0.12393 0.0001959 -0.0045204 -0.0045626 0.0051797 -0.0066447 -0.0011931 0.005185 0.0059657 0.00015133 0 -0.015651 0 0.00017582 0 -0.0011285 0 -0.053681
5.1172 0.0043606 0.0042194 0.0034979 0.0049392 -0.00090398 0.0090039 -0.0035899 -0.0021607 -0.015386 -0.009582 -0.012246 -0.10593 0.00017364 -0.0041165 -0.0057494 0.0031828 0.0021822 -0.0027649 0.0068605 0.0048634 0.0051543 0 -0.015954 0 0.00033164 0 -0.0013854 0 0.080017
5.1211 0.0002104 0.0021056 -0.00015087 0.0062141 -0.0023672 0.012108 -0.0099929 -0.0092785 -0.022423 -0.011503 -0.020484 -0.10267 0.00046373 -0.00092848 -0.0044633 0.00020324 0.0079823 -0.0043896 0.0070799 0.0012396 0.0089424 0 -0.016252 0 0.00019352 0 -0.0017182 0 0.16788
5.125 -0.00258 0.00029711 -0.006802 0.0018152 -0.0069132 0.0087244 -0.0095799 -0.010796 -0.018238 -0.0089891 -0.021729 -0.10622 0.0007151 0.0024181 0.0002075 -0.0010917 0.0083361 -0.0063143 0.0054106 -0.0014957 0.0079787 0 -0.016409 0 -6.583e-05 0 -0.0019377 0 0.18753
5.1289 -0.0026055 -0.0009928 -0.012503 -0.0071074 -0.011238 0.00043368 -0.003223 -0.0084914 -0.0074206 -0.0043942 -0.015918 -0.096392 0.00015561 0.0036424 0.0065063 -0.00017972 0.004164 -0.0081683 0.0028428 -0.00043217 0.0022513 0 -0.016301 0 -8.1031e-05 0 -0.0019571 0 0.14362
5.1328 -0.00060793 -0.0016566 -0.012479 -0.015354 -0.010841 -0.0079868 0.0039314 -0.0055985 0.0017887 -0.00052907 -0.0068024 -0.057335 -0.0014621 0.0024753 0.010911 0.0013563 -0.0010059 -0.0087297 0.00090877 0.0037549 -0.0044124 0 -0.015911 0 0.00035733 0 -0.0018487 0 0.069364
5.1367 0.00095528 -0.0018171 -0.0055648 -0.017249 -0.0045141 -0.012308 0.0061002 -0.0036956 0.0040497 0.0010429 0.00085958 0.0072995 -0.0033578 0.00066488 0.010956 0.0019169 -0.0037038 -0.0067664 0.00037879 0.0070283 -0.0074252 0 -0.015394 0 0.0010713 0 -0.0017278 0 0.0057627
5.1406 -9.3464e-06 -0.0018177 0.0041917 -0.011279 0.003978 -0.012013 0.0016066 -0.0017337 0.00083443 0.00092626 0.0048678 0.075594 -0.0042472 0.00048022 0.0074324 0.0016032 -0.0030789 -0.0023105 0.00072329 0.0055565 -0.0052208 0 -0.015034 0 0.0016167 0 -0.0016105 0 -0.025622
5.1445 -0.0034354 -0.00207 0.010342 -0.0019318 0.0087337 -0.010307 -0.0055414 0.0018831 -0.0018233 0.0011293 0.0066157 0.12424 -0.0034082 0.0028706 0.0037705 0.0017424 -0.0012502 0.0028763 0.00074453 -0.00058123 -0.00040124 0 -0.015082 0 0.0016568 0 -0.0014217 0 -0.03224
5.1484 -0.0072629 -0.0028843 0.0089346 0.0033441 0.006588 -0.010926 -0.0091347 0.0063802 0.00036521 0.002998 0.0086805 0.1459 -0.0012631 0.0066005 0.003011 0.00293 -0.0010953 0.0062841 -0.00029355 -0.0070671 0.0026871 0 -0.015564 0 0.0012448 0 -0.001142 0 -0.033068
5.1523 -0.0093549 -0.0043984 0.0012948 2.2476e-05 -0.00038915 -0.014453 -0.0065658 0.0080808 0.0054206 0.0055133 0.011377 0.1521 0.0010381 0.009008 0.0051096 0.0039832 -0.0033463 0.0064251 -0.0020618 -0.0088841 0.0017036 0 -0.01621 0 0.00075611 0 -0.00090386 0 -0.030563
5.1563 -0.0093045 -0.0065729 -0.0075443 -0.0096012 -0.006988 -0.017427 -0.0016378 0.0032582 0.0065346 0.0056049 0.011672 0.16094 0.0025439 0.0079269 0.0071033 0.0031676 -0.0056036 0.0039566 -0.0035172 -0.0046326 -0.0019252 0 -0.016579 0 0.0005464 0 -0.00089198 0 -0.00052638
5.1602 -0.0084721 -0.0091353 -0.013069 -0.01806 -0.0095111 -0.015313 -0.0013957 -0.0080252 -0.0018161 0.00053675 0.0056574 0.18234 0.0030263 0.0034222 0.0059842 0.00042108 -0.0043241 0.00121 -0.0037636 0.0022464 -0.0046141 0 -0.016355 0 0.00066161 0 -0.0011315 0 0.086795
5.1641 -0.0084003 -0.011492 -0.014362 -0.018808 -0.0086705 -0.0069908 -0.0094815 -0.02076 -0.018533 -0.0094686 -0.0075282 0.21339 0.0027292 -0.0020384 0.0015695 -0.0020412 0.0018066 0.00048643 -0.0026462 0.0064243 -0.0039562 0 -0.015587 0 0.00085952 0 -0.0014038 0 0.23105
5.168 -0.0093214 -0.012838 -0.013673 -0.011647 -0.0082418 0.0031865 -0.02206 -0.028003 -0.035927 -0.020645 -0.023752 0.24503 0.0018287 -0.0052856 -0.0033052 -0.0017656 0.010109 0.0024402 -0.00070509 0.0051346 -0.00076835 0 -0.014701 0 0.00089155 0 -0.0014178 0 0.38524
5.1719 -0.01025 -0.012647 -0.013545 -0.0027878 -0.011073 0.0079965 -0.030369 -0.025828 -0.044914 -0.027836 -0.035708 0.2707 0.00032014 -0.0048172 -0.005371 0.0011863 0.015521 0.0057079 0.0012685 0.00017158 0.0018089 0 -0.014218 0 0.00074835 0 -0.0010895 0 0.47831
5.1758 -0.010432 -0.011318 -0.014585 0.00047518 -0.01642 0.002896 -0.027981 -0.016188 -0.04098 -0.027809 -0.037245 0.28837 -0.0015735 -0.00191 -0.003796 0.0038122 0.014445 0.0079131 0.0026003 -0.0041458 0.0011478 0 -0.014378 0 0.00063163 0 -0.00064607 0 0.46347
5.1797 -0.010486 -0.010335 -0.015782 -0.0042676 -0.021027 -0.010005 -0.01641 -0.0054043 -0.026498 -0.02123 -0.0272 0.29718 -0.0030964 0.00055978 -0.0007073 0.0029468 0.0076199 0.0072275 0.0028339 -0.0049378 -0.0026376 0 -0.01496 0 0.00070578 0 -0.00043464 0 0.3547
5.1836 -0.011924 -0.011466 -0.016433 -0.013132 -0.022563 -0.023107 -0.004075 0.00028993 -0.0085452 -0.011987 -0.010304 0.29562 -0.0033499 0.00066209 0.00093418 -0.0013055 -0.00044589 0.0034691 0.0017437 -0.00296 -0.0068395 0 -0.015455 0 0.00090668 0 -0.00061144 0 0.22165
5.1875 -0.015433 -0.015321 -0.017191 -0.020019 -0.021765 -0.028995 0.00039956 -0.0015114 0.0052196 -0.0047198 0.0051217 0.285 -0.0021594 -0.00092109 -6.4761e-05 -0.0050976 -0.0050004 -0.0018161 -0.0005249 -0.0012407 -0.0083281 0 -0.015481 0 0.0010166 0 -0.0010137 0 0.1458
5.1914 -0.019688 -0.020397 -0.018997 -0.022084 -0.021179 -0.026031 -0.0053839 -0.0089933 0.0095918 -0.0025492 0.01121 0.27309 -0.00051714 -0.0016761 -0.0024589 -0.0042514 -0.0044731 -0.0062221 -0.0032765 -0.0018075 -0.0058579 0 -0.015112 0 0.0009271 0 -0.0013255 0 0.17062
5.1953 -0.022034 -0.023645 -0.021216 -0.021485 -0.021972 -0.019176 -0.016792 -0.018526 0.0028832 -0.0062464 0.0043155 0.27116 4.6812e-05 0.00019896 -0.0041832 0.0015072 -0.00092366 -0.0078272 -0.0053771 -0.0038131 -0.00080605 0 -0.014818 0 0.00080082 0 -0.0013541 0 0.28036
5.1992 -0.020572 -0.022465 -0.02134 -0.022068 -0.022322 -0.015327 -0.02691 -0.027166 -0.012992 -0.014549 -0.013091 0.28441 -0.0012364 0.003924 -0.0044227 0.0077557 0.0025755 -0.0063436 -0.0058283 -0.0047733 0.0039437 0 -0.015064 0 0.00093272 0 -0.0011415 0 0.41699
5.2031 -0.015803 -0.01671 -0.017048 -0.02462 -0.019238 -0.017237 -0.031894 -0.033197 -0.032594 -0.024632 -0.033213 0.30515 -0.0035878 0.0068332 -0.0040819 0.0092034 0.0048929 -0.0033821 -0.0045041 -0.003464 0.0059475 0 -0.015881 0 0.001418 0 -0.00083725 0 0.51638
5.207 -0.010317 -0.0090417 -0.0088084 -0.025573 -0.012049 -0.021336 -0.032179 -0.035131 -0.047851 -0.032486 -0.046275 0.31727 -0.0052413 0.0070467 -0.0044083 0.0047417 0.0072192 -0.0014731 -0.0024309 -0.0014281 0.0046461 0 -0.01679 0 0.0019572 0 -0.00051806 0 0.53664
5.2109 -0.0068023 -0.0031822 -0.00035336 -0.020566 -0.003889 -0.021283 -0.02946 -0.031203 -0.050821 -0.03388 -0.045168 0.30983 -0.0049522 0.0054597 -0.0053959 -0.0011957 0.010628 -0.0022606 -0.0012116 -0.0015251 0.0015545 0 -0.017174 0 0.002031 0 -0.00016922 0 0.46603
5.2148 -0.0060877 -0.0013682 0.0038479 -0.0093627 0.00060663 -0.013949 -0.023557 -0.020552 -0.037815 -0.026364 -0.029138 0.28733 -0.0031153 0.0049062 -0.0056823 -0.0025805 0.013531 -0.005102 -0.0018671 -0.0049672 -0.00074398 0 -0.016794 0 0.0013386 0 0.00017927 0 0.31724
5.2188 -0.006844 -0.002991 0.0021154 0.0027721 -0.00057536 -0.0024034 -0.012895 -0.0050488 -0.012347 -0.011337 -0.0043495 0.26633 -0.001455 0.0071256 -0.0039975 0.0024579 0.012065 -0.0073453 -0.0039504 -0.0098209 -0.00017632 0 -0.016001 0 0.00012139 0 0.00037092 0 0.12109
5.2227 -0.0069891 -0.0054242 -0.0029935 0.0088754 -0.0048359 0.0067227 0.0020586 0.010455 0.015725 0.0057449 0.019263 0.26091 -0.0015499 0.010522 -0.00061442 0.0095413 0.0036499 -0.0064066 -0.0057233 -0.012518 0.0035192 0 -0.015452 0 -0.00093591 0 0.00024415 0 -0.07696
5.2266 -0.0054292 -0.0061932 -0.0066663 0.0059841 -0.0071636 0.0089582 0.016548 0.020393 0.035029 0.018 0.033094 0.27092 -0.003519 0.011186 0.0026986 0.011801 -0.0094372 -0.0021457 -0.0054186 -0.01096 0.0085261 0 -0.015541 0 -0.0011823 0 -0.00015727 0 -0.22458
5.2305 -0.0026709 -0.0046145 -0.0056151 -0.0023359 -0.0045989 0.0055355 0.02368 0.021779 0.038632 0.02116 0.033855 0.28425 -0.0060232 0.0065347 0.004167 0.0061538 -0.020219 0.002568 -0.0026921 -0.00626 0.01199 0 -0.016052 0 -0.00047934 0 -0.00055045 0 -0.28049
5.2344 -8.9162e-06 -0.0016939 -0.00049111 -0.0088234 0.0011742 0.0016981 0.019642 0.015859 0.027293 0.016044 0.024199 0.29023 -0.0074979 -0.001797 0.0034657 -0.0037242 -0.02163 0.0039372 0.00092115 -0.0015335 0.011838 0 -0.016342 0 0.00070379 0 -0.00065765 0 -0.23562
5.2383 0.0017696 0.0012708 0.0049916 -0.008148 0.005534 0.0016692 0.0072814 0.006811 0.0081908 0.00744 0.010153 0.2899 -0.0074334 -0.0087704 0.0017806 -0.010526 -0.012136 0.00047203 0.0030483 0.00097191 0.0081896 0 -0.015926 0 0.0016466 0 -0.00050597 0 -0.12192
5.2422 0.002996 0.0038793 0.0073407 -0.00052759 0.0053208 0.0051623 -0.0054697 -0.0012345 -0.009532 0.00035697 -0.0024549 0.29263 -0.0065697 -0.01002 0.00055314 -0.0096744 0.0024743 -0.0054166 0.0023163 0.001572 0.0032985 0 -0.014951 0 0.0018862 0 -0.00044499 0 0.0011332
5.2461 0.004665 0.0065675 0.0061846 0.0093387 0.0018241 0.0085648 -0.011157 -0.0062558 -0.019266 -0.0031628 -0.01021 0.3029 -0.0059688 -0.0055911 0.00023578 -0.0030696 0.013033 -0.0091101 -0.00047243 0.0021385 -1.4249e-05 0 -0.014128 0 0.0014811 0 -0.00080611 0 0.075849
5.25 0.0074709 0.0096434 0.0044872 0.016475 -0.00038986 0.0092482 -0.007653 -0.0080692 -0.018992 -0.0041117 -0.012223 0.31219 -0.0059613 0.00010665 0.00024349 0.0030539 0.013724 -0.0075631 -0.002874 0.0036338 -0.00029607 0 -0.014156 0 0.00086327 0 -0.0015185 0 0.072431
5.2539 0.011182 0.012636 0.0060654 0.019052 0.0023295 0.0084632 0.0015556 -0.0066884 -0.010568 -0.0038673 -0.0090449 0.30566 -0.0059744 0.0021503 -1.1133e-05 0.0039222 0.0061086 -0.0019565 -0.0027386 0.0048736 0.0017179 0 -0.015108 0 0.00045238 0 -0.0020916 0 -0.0041381
5.2578 0.014763 0.014702 0.01249 0.018475 0.0093925 0.0098566 0.011215 -0.0014648 0.0023868 -0.0017597 -0.001738 0.27777 -0.0052958 -0.00072434 -0.00020214 0.00017984 -0.0028859 0.003201 -7.7661e-06 0.0038621 0.0039534 0 -0.016325 0 0.00037016 0 -0.0020333 0 -0.12686
5.2617 0.017051 0.015602 0.021761 0.01692 0.016511 0.015172 0.018409 0.007959 0.016383 0.0045634 0.0083895 0.24083 -0.0039168 -0.005347 0.00067852 -0.0034402 -0.0071649 0.0038625 0.0031673 0.00029166 0.0046784 0 -0.016919 0 0.00045405 0 -0.0013208 0 -0.26585
5.2656 0.017479 0.016086 0.029666 0.015229 0.019523 0.021659 0.02348 0.020022 0.028913 0.016253 0.019758 0.21679 -0.0025951 -0.0072566 0.0031191 -0.0030463 -0.0064273 -0.00015681 0.0041813 -0.0035212 0.0035757 0 -0.01648 0 0.00049499 0 -0.00045373 0 -0.3993
5.2695 0.016423 0.017171 0.032697 0.013062 0.017984 0.024116 0.027801 0.03099 0.038339 0.030728 0.030641 0.21899 -0.0021231 -0.0047268 0.0061127 0.00079948 -0.0056169 -0.0051586 0.0021722 -0.0044843 0.0014728 0 -0.015386 0 0.00045194 0 -1.5536e-05 0 -0.51235
5.2734 0.014995 0.018982 0.030382 0.010638 0.015333 0.019901 0.031282 0.036832 0.043395 0.042181 0.039365 0.24127 -0.002574 -3.5343e-05 0.007472 0.0040751 -0.0095407 -0.0068857 -0.001242 -0.0017053 -0.00070945 0 -0.014464 0 0.00045975 0 -0.00016295 0 -0.5905
5.2773 0.014356 0.020371 0.02538 0.0097289 0.01557 0.012057 0.032148 0.035778 0.04291 0.045038 0.044282 0.26452 -0.0032578 0.0028968 0.0053632 0.0035465 -0.017661 -0.004169 -0.0033936 0.0023893 -0.0026296 0 -0.014297 0 0.00065614 0 -0.00054078 0 -0.61688
5.2813 0.01491 0.019823 0.021325 0.012489 0.01942 0.0072766 0.028852 0.029318 0.036166 0.037604 0.043673 0.27415 -0.003357 0.0020388 -0.00011411 -8.9558e-05 -0.023909 0.00033105 -0.0029592 0.00411 -0.004273 0 -0.014776 0 0.00101 0 -0.0006916 0 -0.57694
5.2852 0.015892 0.016834 0.02004 0.019015 0.023327 0.010172 0.021834 0.020761 0.023784 0.022992 0.036165 0.27149 -0.0025485 -0.0012904 -0.0065977 -0.0031255 -0.021845 0.0027756 -0.001178 0.0019379 -0.005326 0 -0.015264 0 0.0013134 0 -0.00052604 0 -0.46696
5.2891 0.015763 0.012481 0.020204 0.026037 0.022189 0.018942 0.013328 0.012724 0.0083994 0.0068638 0.021896 0.26936 -0.0010345 -0.0040366 -0.01076 -0.0026198 -0.010609 0.0016011 -0.00071608 -0.0019463 -0.0051008 0 -0.015219 0 0.0013424 0 -0.00036645 0 -0.30066
5.293 0.013303 0.0085911 0.018542 0.028348 0.013642 0.026437 0.0056241 0.0057764 -0.0058052 -0.0058946 0.003659 0.27776 0.00088802 -0.0042213 -0.010405 0.00086026 0.0036839 -0.0013857 -0.003095 -0.0036175 -0.0032129 0 -0.014696 0 0.0010466 0 -0.00053425 0 -0.10972
5.2969 0.0086305 0.0062703 0.012692 0.022289 0.00049397 0.025832 -0.00034486 -0.00075724 -0.014928 -0.013015 -0.013296 0.29514 0.0030837 -0.0023012 -0.0059413 0.0041183 0.012489 -0.0030656 -0.0069905 -0.0010993 -0.00023391 0 -0.014304 0 0.00060812 0 -0.00094195 0 0.062685
5.3008 0.0033131 0.005093 0.0035014 0.0087696 -0.010659 0.016045 -0.0048234 -0.006955 -0.017433 -0.014444 -0.023335 0.31323 0.0052944 -0.0001928 -0.00021296 0.0046657 0.011477 -0.0020594 -0.009059 0.0036862 0.0025527 0 -0.014643 0 0.00031872 0 -0.0011519 0 0.17457
5.3047 -0.00066986 0.0036418 -0.005211 -0.0065992 -0.013763 0.0023525 -0.0079928 -0.011372 -0.014773 -0.011013 -0.023305 0.32867 0.0066927 0.00065952 0.0032439 0.0030198 0.0035733 0.00014007 -0.0067444 0.0065928 0.0042032 0 -0.015732 0 0.00036584 0 -0.00086363 0 0.20052
5.3086 -0.0023445 0.00084309 -0.0094326 -0.016633 -0.0076017 -0.0080692 -0.0091811 -0.011932 -0.0098103 -0.0038633 -0.014186 0.34778 0.0060255 0.00022916 0.0023952 0.0017629 -0.0040711 0.00086038 -0.00067758 0.0049928 0.0049078 0 -0.01693 0 0.00068637 0 -0.0003129 0 0.14358
5.3125 -0.0023809 -0.0030887 -0.0081088 -0.017003 0.0030087 -0.01163 -0.0073786 -0.0077337 -0.0043144 0.0050636 -0.00036011 0.37848 0.002586 -0.00069358 -0.0020863 0.0025652 -0.0063436 -0.0010451 0.0055064 7.3337e-05 0.0056025 0 -0.017432 0 0.001001 0 -0.00012184 0 0.036594
5.3164 -0.0024102 -0.0068401 -0.0040203 -0.0089777 0.010119 -0.010268 -0.0025076 -0.00013537 0.0020111 0.012611 0.012781 0.41851 -0.0027229 -0.0016003 -0.0074052 0.004366 -0.0040562 -0.0041072 0.0079341 -0.0044201 0.0066977 0 -0.016911 0 0.0010141 0 -0.00070158 0 -0.069865
5.3203 -0.0036442 -0.0090483 -0.0015352 0.0014199 0.0079141 -0.0087209 0.0037694 0.0076737 0.0097383 0.015208 0.02099 0.45337 -0.0073775 -0.0026065 -0.010588 0.0045599 -0.0021653 -0.0056867 0.0055755 -0.0056861 0.0072688 0 -0.015783 0 0.0006413 0 -0.0017936 0 -0.12759
5.3242 -0.0060391 -0.0093105 -0.0030763 0.0073008 -0.00318 -0.010085 0.0083939 0.012055 0.016737 0.010712 0.021854 0.46816 -0.0086867 -0.0039047 -0.01039 0.0018873 -0.004221 -0.0044395 0.0010282 -0.0042176 0.0057381 0 -0.014878 0 9.6703e-05 0 -0.0026362 0 -0.10825
5.3281 -0.0086957 -0.0084458 -0.0073657 0.0051469 -0.016546 -0.013676 0.0081771 0.01023 0.01739 -0.00010689 0.014497 0.46236 -0.0057742 -0.005204 -0.007805 -0.0019836 -0.0083582 -0.0014619 -0.0016848 -0.0028357 0.0015782 0 -0.014793 0 -0.00024202 0 -0.0026328 0 -0.0098991
5.332 -0.010979 -0.0079767 -0.01101 -0.0035252 -0.023896 -0.016666 0.0013157 0.0011165 0.0059541 -0.013678 -0.00035787 0.45234 -0.00044857 -0.0058509 -0.0048928 -0.0038184 -0.0086992 0.00080715 -0.00044691 -0.0035447 -0.0036158 0 -0.015466 0 -0.00010645 0 -0.0018871 0 0.1475
5.3359 -0.013147 -0.0092766 -0.011975 -0.014061 -0.021283 -0.0174 -0.011428 -0.01407 -0.017842 -0.025374 -0.019566 0.45795 0.003944 -0.0053849 -0.0029841 -0.0017949 -0.0010433 0.00073595 0.0033043 -0.0054432 -0.0069273 0 -0.01627 0 0.00045271 0 -0.0010865 0 0.33055
5.3398 -0.01583 -0.012854 -0.011686 -0.022376 -0.012213 -0.017045 -0.026378 -0.03144 -0.04581 -0.031724 -0.037243 0.48493 0.0049169 -0.0038068 -0.0017779 0.0027829 0.012335 -0.0012873 0.0059599 -0.0057716 -0.0063027 0 -0.016527 0 0.0010915 0 -0.00084787 0 0.49927
5.3438 -0.018917 -0.018026 -0.013655 -0.027357 -0.0052032 -0.018104 -0.037943 -0.045005 -0.064574 -0.031836 -0.046566 0.5194 0.0025725 -0.001351 -3.8574e-05 0.006608 0.023384 -0.0034712 0.0048995 -0.0029671 -0.0022328 0 -0.016006 0 0.0014299 0 -0.0011619 0 0.61337
5.3477 -0.021127 -0.023093 -0.019751 -0.030134 -0.0072995 -0.021435 -0.041091 -0.048919 -0.063854 -0.027435 -0.043473 0.53984 -0.00077053 0.0017172 0.0028456 0.0071781 0.024315 -0.004238 0.00069178 0.0014465 0.0025937 0 -0.015046 0 0.0013423 0 -0.0014685 0 0.64248
5.3516 -0.020892 -0.026034 -0.027618 -0.031286 -0.018369 -0.024765 -0.034321 -0.040743 -0.043887 -0.021746 -0.029749 0.53521 -0.0027005 0.0048293 0.0059481 0.0046789 0.014028 -0.0033171 -0.0035026 0.0041356 0.0053698 0 -0.014267 0 0.0010389 0 -0.0012657 0 0.57988
5.3555 -0.017837 -0.025536 -0.031901 -0.02909 -0.030787 -0.02427 -0.021151 -0.023585 -0.015975 -0.017801 -0.0126 0.51303 -0.0027035 0.0067546 0.0074348 0.0014307 -0.00057753 -0.0015715 -0.0047158 0.0031892 0.005131 0 -0.014119 0 0.00086353 0 -0.00063807 0 0.4508
5.3594 -0.013439 -0.02183 -0.02862 -0.021 -0.035067 -0.017935 -0.0084991 -0.0050381 0.0048265 -0.016887 -0.00034119 0.49096 -0.0022814 0.0060153 0.0061936 -0.00026543 -0.0097412 -6.0737e-05 -0.0026742 7.4968e-05 0.0029601 0 -0.014631 0 0.00098126 0 -0.00018304 0 0.3047
5.3633 -0.01008 -0.016695 -0.019006 -0.0072929 -0.027186 -0.0078303 -0.0024791 0.0070081 0.0096655 -0.017883 0.0028362 0.48065 -0.0031783 0.002217 0.0029735 0.00022303 -0.008294 0.00067641 0.00013741 -0.0017063 0.00052079 0 -0.015464 0 0.0012358 0 -0.00041672 0 0.19165
5.3672 -0.0092179 -0.012445 -0.0092963 0.0067571 -0.011798 0.00075875 -0.0044538 0.0089312 0.0010609 -0.01808 -0.0010645 0.47911 -0.0054539 -0.0028547 -2.4208e-05 0.0019681 0.00064828 0.00066989 0.00083066 -2.2277e-05 -0.0014693 0 -0.016179 0 0.0013135 0 -0.0012418 0 0.13707
5.3711 -0.010284 -0.010501 -0.0063153 0.013112 0.0012797 0.002815 -0.010466 0.002976 -0.010404 -0.015248 -0.0065027 0.47455 -0.0072752 -0.0058371 -0.00076845 0.0037563 0.0086979 0.00020497 -0.0012381 0.0037612 -0.0033703 0 -0.016498 0 0.0010677 0 -0.0019882 0 0.1333
5.375 -0.011294 -0.010578 -0.012239 0.0067045 0.0044986 -0.0028862 -0.014675 -0.0052182 -0.01489 -0.009666 -0.0093809 0.45964 -0.006657 -0.0041769 0.001148 0.005026 0.0092695 -0.00037822 -0.0038771 0.0060518 -0.00548 0 -0.016402 0 0.00069321 0 -0.0019832 0 0.15371
5.3789 -0.010635 -0.011126 -0.02276 -0.0098387 -0.0019989 -0.012837 -0.014078 -0.010986 -0.010533 -0.0043805 -0.0099956 0.4393 -0.003485 0.0015389 0.0043734 0.0057065 0.0027869 -0.00070552 -0.0040495 0.004506 -0.0070922 0 -0.016067 0 0.00057031 0 -0.0011222 0 0.17647
5.3828 -0.008437 -0.010671 -0.030159 -0.026877 -0.011152 -0.021122 -0.010604 -0.013309 -0.003684 -0.0030761 -0.011555 0.42579 0.00018389 0.0075708 0.0069274 0.005561 -0.0041772 -0.00047174 -0.00069514 0.00032548 -0.0069467 0 -0.015721 0 0.00090433 0 5.4642e-05 0 0.19705
5.3867 -0.0063579 -0.0089562 -0.028883 -0.034015 -0.014955 -0.023329 -0.0088779 -0.013967 -0.0026003 -0.0069528 -0.015952 0.42641 0.0019306 0.0097707 0.0075464 0.0040909 -0.0048548 0.00028852 0.0041164 -0.0028849 -0.00469 0 -0.01553 0 0.0014982 0 0.00080722 0 0.22042
5.3906 -0.0060623 -0.0070025 -0.01941 -0.027357 -0.010557 -0.019296 -0.011756 -0.014578 -0.010133 -0.01323 -0.020967 0.4354 0.0012191 0.0069526 0.0062438 0.001229 0.0018443 0.0010645 0.0067688 -0.0026086 -0.0017464 0 -0.015543 0 0.0018897 0 0.00074515 0 0.24362
5.3945 -0.0077978 -0.0061517 -0.0076571 -0.012084 -0.0017199 -0.012848 -0.017598 -0.014673 -0.021313 -0.016891 -0.021687 0.43729 -0.00012299 0.0019439 0.0039507 -0.0020191 0.010461 0.0011807 0.0051132 0.00013314 -0.00045729 0 -0.015712 0 0.0017483 0 4.2972e-05 0 0.24927
5.3984 -0.010275 -0.0069936 -0.00067215 0.0016299 0.004952 -0.0088051 -0.021637 -0.012579 -0.027456 -0.014597 -0.014976 0.41865 0.00022967 -0.00073188 0.0018142 -0.0039002 0.013674 0.00039198 0.00033847 0.0017702 -0.0020642 0 -0.015941 0 0.001173 0 -0.00077704 0 0.21917
5.4023 -0.011819 -0.0090368 -0.0019288 0.0059758 0.0053493 -0.0094829 -0.020066 -0.007951 -0.023196 -0.0075827 -0.0029623 0.37865 0.0025886 0.0013751 0.00069966 -0.0031224 0.0084529 -0.00081914 -0.0039323 -0.00031289 -0.0053894 0 -0.016134 0 0.00060659 0 -0.0012423 0 0.15607
5.4063 -0.011683 -0.011221 -0.0094531 0.0003923 0.00036653 -0.013148 -0.013219 -0.0030732 -0.01081 -0.00095139 0.0077039 0.33012 0.0045675 0.0066387 0.00095515 0.00011457 -0.0015131 -0.0016305 -0.0045819 -0.005114 -0.0075712 0 -0.016222 0 0.00043602 0 -0.0011923 0 0.09114
5.4102 -0.010405 -0.012654 -0.017677 -0.0093032 -0.0058678 -0.015508 -0.0051922 -0.0013589 0.0013524 0.0002686 0.010409 0.29074 0.0031011 0.010764 0.002263 0.0042383 -0.0089629 -0.0016462 -0.0014852 -0.0087461 -0.0063639 0 -0.016162 0 0.00064661 0 -0.00078399 0 0.066044
5.4141 -0.0091046 -0.012937 -0.02132 -0.015968 -0.009779 -0.013086 -0.00053227 -0.0042837 0.0049407 -0.004913 0.0033137 0.27126 -0.0025177 0.01028 0.0036505 0.0074686 -0.0089741 -0.0012868 0.0025577 -0.0079017 -0.0020424 0 -0.015939 0 0.00085739 0 -0.00032374 0 0.10163
5.418 -0.0084822 -0.012043 -0.018568 -0.015883 -0.01069 -0.0059973 -0.00097099 -0.0096653 -0.0024303 -0.012756 -0.0093938 0.26869 -0.0093945 0.0051315 0.0039488 0.0089778 -0.0026533 -0.0013787 0.0043272 -0.0028347 0.0027392 0 -0.015591 0 0.00071002 0 -7.1937e-05 0 0.17903
5.4219 -0.0084223 -0.010133 -0.011665 -0.0099202 -0.010184 0.001932 -0.0047462 -0.013047 -0.01557 -0.017872 -0.020437 0.26898 -0.012943 -0.001579 0.0026623 0.0090865 0.0042664 -0.002332 0.0029033 0.0028344 0.0050044 0 -0.015239 0 0.00024563 0 -0.00010898 0 0.24989
5.4258 -0.00836 -0.0075923 -0.0049477 -0.0014713 -0.0098292 0.0057899 -0.0085537 -0.011136 -0.02539 -0.017366 -0.024113 0.25667 -0.010499 -0.0061329 0.00058003 0.0085144 0.0064172 -0.0037338 0.00021978 0.0051985 0.0036723 0 -0.015077 0 -9.5197e-05 0 -0.00030689 0 0.26864
5.4297 -0.0078793 -0.0051232 -0.0018708 0.0061145 -0.0097034 0.0030594 -0.01011 -0.0044243 -0.02513 -0.012605 -0.01935 0.22522 -0.0035816 -0.0067411 -0.00065281 0.0075545 0.0030194 -0.0047565 -0.00095698 0.0031604 0.00016209 0 -0.015254 0 0.00013078 0 -0.000433 0 0.2225
5.4336 -0.0069416 -0.0034949 -0.0029571 0.010511 -0.0088912 -0.0045459 -0.0093303 0.0030944 -0.014854 -0.0074124 -0.0095674 0.18111 0.0031825 -0.0042619 6.3587e-05 0.0059662 -0.0020636 -0.0049302 0.00029393 -0.0011184 -0.0029161 0 -0.015732 0 0.00092853 0 -0.00035594 0 0.13797
5.4375 -0.0056536 -0.0029803 -0.0058265 0.010138 -0.006976 -0.012156 -0.0077259 0.0067412 -0.0012918 -0.0046381 -0.00018217 0.13914 0.0056086 -0.0010295 0.002083 0.003568 -0.0040987 -0.0044533 0.0022231 -0.0044845 -0.0037219 0 -0.016227 0 0.0017855 0 -0.00021385 0 0.061439
5.4414 -0.0039694 -0.0029815 -0.0070624 0.0042579 -0.0047545 -0.014913 -0.007022 0.0042152 0.0067462 -0.0041582 0.0043192 0.11204 0.0030344 0.00091948 0.0033185 0.00081966 -0.0015689 -0.0037488 0.0022242 -0.0054296 -0.0022178 0 -0.01635 0 0.0020451 0 -0.00036173 0 0.029787
5.4453 -0.0017068 -0.0023623 -0.004554 -0.0059655 -0.003434 -0.011011 -0.0080661 -0.003169 0.0043073 -0.0037168 0.0023611 0.10163 -0.0015202 0.0009589 0.0020748 -0.0012435 0.0028976 -0.0028161 -0.00042675 -0.0047488 0.00028792 0 -0.015888 0 0.0014267 0 -0.0010621 0 0.049575
5.4492 0.0011551 -0.00036775 0.0012488 -0.016709 -0.0032168 -0.0026346 -0.010354 -0.011449 -0.0062697 -0.0013579 -0.004067 0.097648 -0.0040313 -6.682e-05 -0.0011792 -0.0016876 0.0052226 -0.0011756 -0.0035747 -0.004024 0.0023833 0 -0.015022 0 0.00026273 0 -0.0021447 0 0.094368
5.4531 0.0042597 0.0026435 0.0078869 -0.022652 -0.0027697 0.0056511 -0.012047 -0.016097 -0.016652 0.0029522 -0.010089 0.084857 -0.0026104 -0.00054542 -0.0039207 -0.00036874 0.0035073 0.001461 -0.0040529 -0.0037958 0.00346 0 -0.01427 0 -0.00073156 0 -0.0029793 0 0.1181
5.457 0.0070103 0.0053814 0.012674 -0.019937 -0.00019465 0.009843 -0.010556 -0.013972 -0.017774 0.0077191 -0.01004 0.053206 0.0013891 0.0008509 -0.00375 0.0019338 -0.00064947 0.0045201 -0.00082757 -0.0032852 0.0037517 0 -0.014137 0 -0.00096013 0 -0.0028904 0 0.077556
5.4609 0.0089524 0.0066466 0.014334 -0.0087862 0.0052826 0.0088696 -0.0039156 -0.0045807 -0.0057964 0.011456 -0.00064865 0.0036995 0.0048512 0.0041653 -0.00072357 0.0040032 -0.0040541 0.0067179 0.0035368 -0.0016952 0.003804 0 -0.014728 0 -0.00032855 0 -0.0017323 0 -0.043698
5.4648 0.010043 0.0063133 0.013394 0.0064377 0.012315 0.0050344 0.0074422 0.0094485 0.015014 0.013637 0.016149 -0.053343 0.0053876 0.0077766 0.0024785 0.004889 -0.0049893 0.0070345 0.0047072 0.00053684 0.0039796 0 -0.015645 0 0.0007486 0 -0.00012043 0 -0.2192
5.4688 0.010571 0.0053895 0.011341 0.019851 0.017966 0.0024153 0.019799 0.022933 0.034384 0.014323 0.032973 -0.10517 0.0027694 0.0091882 0.0029562 0.004358 -0.004514 0.0055941 0.00036017 0.0019899 0.0042997 0 -0.016282 0 0.0016654 0 0.00094984 0 -0.3826
5.4727 0.010837 0.0051195 0.0094698 0.027249 0.019449 0.0042385 0.027448 0.030088 0.04196 0.013336 0.040523 -0.14311 -0.0014905 0.0068296 0.00042211 0.0028831 -0.0049243 0.0035364 -0.0073647 0.0017515 0.0045198 0 -0.016298 0 0.0020037 0 0.00083516 0 -0.45616
5.4766 0.010921 0.0059713 0.008364 0.02759 0.015948 0.010753 0.026016 0.027458 0.033495 0.010235 0.033391 -0.1652 -0.0055497 0.0016379 -0.0023219 0.0012729 -0.0070669 0.0019362 -0.013067 0.00051177 0.0042602 0 -0.01587 0 0.0017304 0 -0.00027316 0 -0.39564
5.4805 0.010743 0.0074195 0.0081356 0.022274 0.0093416 0.018859 0.015747 0.016268 0.01349 0.0053093 0.01434 -0.17531 -0.0082632 -0.0031158 -0.0019435 0.00020115 -0.0092389 0.00081693 -0.012174 9.3937e-06 0.0031857 0 -0.01551 0 0.0011443 0 -0.0015267 0 -0.2252
5.4844 0.01032 0.0086345 0.008819 0.013694 0.0033431 0.023828 0.0021183 0.0023553 -0.0073578 0.00042728 -0.0064202 -0.18111 -0.0092396 -0.0040787 0.0021079 -0.00010361 -0.0088161 -0.0007247 -0.0046049 0.0013058 0.0012753 0 -0.015604 0 0.00066396 0 -0.0020977 0 -0.034458
5.4883 0.009935 0.0093273 0.010359 0.0045706 0.0014423 0.022232 -0.007147 -0.0068377 -0.018327 -0.0014982 -0.017162 -0.19148 -0.0084137 -0.00054384 0.0067355 0.00014139 -0.0050742 -0.0033501 0.0050542 0.0036271 -0.00097317 0 -0.016074 0 0.00059395 0 -0.0017748 0 0.068891
5.4922 0.009999 0.0099188 0.012324 -0.0019295 0.0048008 0.014339 -0.0068741 -0.0065148 -0.014652 0.0015997 -0.012 -0.21283 -0.0058948 0.0047424 0.0077983 0.00055554 -0.00043774 -0.0064085 0.011015 0.0049962 -0.0026976 0 -0.016466 0 0.00097107 0 -0.0010021 0 0.024181
5.4961 0.010709 0.010938 0.013936 -0.0026025 0.011416 0.004308 0.002311 0.0027932 0.00030274 0.0091537 0.0054618 -0.2448 -0.0022416 0.0076548 0.0038966 0.00094152 0.0012176 -0.0080996 0.010545 0.0040961 -0.003245 0 -0.016367 0 0.0015463 0 -0.00041556 0 -0.14327
5.5 0.011788 0.012335 0.014655 0.004089 0.01724 -0.0022105 0.014591 0.015911 0.017797 0.017857 0.024771 -0.27895 0.0013479 0.0060327 -0.0021917 0.0014141 -0.0021405 -0.0068734 0.0056269 0.0015546 -0.0027479 0 -0.015769 0 0.0019178 0 -0.00034963 0 -0.33836
5.5039 0.01257 0.01343 0.014764 0.01605 0.0187 -0.0016922 0.022929 0.026385 0.029293 0.023517 0.035567 -0.30358 0.0034205 0.0013789 -0.0058438 0.0021987 -0.0087073 -0.0028809 0.00091018 -0.00062514 -0.0020989 0 -0.015062 0 0.0017682 0 -0.0007256 0 -0.45735
5.5078 0.012417 0.01353 0.01517 0.027421 0.014991 0.0048665 0.023502 0.030008 0.031097 0.023586 0.033805 -0.31299 0.0030924 -0.0026106 -0.0045994 0.0032914 -0.013995 0.0018253 -8.3925e-05 -0.00095906 -0.0021789 0 -0.014659 0 0.0010841 0 -0.0012984 0 -0.45077
5.5117 0.011174 0.012556 0.01635 0.031313 0.00851 0.012552 0.017587 0.02628 0.02522 0.018575 0.023108 -0.31352 0.00066876 -0.0033142 -0.00018285 0.0043294 -0.014259 0.0045807 0.0026354 0.00012104 -0.0029571 0 -0.014629 0 0.00020122 0 -0.0019057 0 -0.34481
5.5156 0.0093055 0.011037 0.017415 0.024024 0.0030827 0.01586 0.0098972 0.017486 0.01652 0.011465 0.010987 -0.31941 -0.0024594 -0.0012364 0.0032315 0.0048304 -0.0093544 0.0038733 0.0061731 0.00071615 -0.003382 0 -0.014682 0 -0.00038912 0 -0.0024568 0 -0.21112
5.5195 0.0075714 0.0095126 0.016442 0.0078001 0.0013109 0.012437 0.0049551 0.0068445 0.0087927 0.0056646 0.0033518 -0.33992 -0.0045782 0.00093756 0.0027756 0.0045842 -0.0026969 0.00023001 0.0074361 -0.00067642 -0.0023571 0 -0.014496 0 -0.00036527 0 -0.0027685 0 -0.1128
5.5234 0.0064662 0.0080078 0.012136 -0.01 0.0030391 0.004574 0.0041953 -0.0027009 0.0028691 0.002922 0.0013892 -0.36884 -0.0045516 0.0011577 -0.00083107 0.0038012 0.0015284 -0.0043273 0.0054121 -0.0036714 -1.789e-05 0 -0.014078 0 0.00019505 0 -0.0025581 0 -0.068563
5.5273 0.0058569 0.00613 0.0054251 -0.020929 0.005962 -0.0025844 0.0056728 -0.008762 -0.0022083 0.0025045 0.0024407 -0.38756 -0.0023559 -0.0001414 -0.0043791 0.0028695 0.0015124 -0.0076657 0.0013907 -0.0063013 0.001958 0 -0.013796 0 0.00086179 0 -0.0017056 0 -0.056627
5.5313 0.0051412 0.0036768 -0.00064102 -0.020073 0.0076173 -0.0047151 0.0062011 -0.0096538 -0.0066177 0.0020316 0.0032506 -0.38134 0.00093752 -0.00085546 -0.0052748 0.0019915 -0.0012071 -0.0086835 -0.0025097 -0.0068254 0.0015561 0 -0.014057 0 0.0011545 0 -0.00052352 0 -0.046156
5.5352 0.0038334 0.0010895 -0.0029631 -0.0084738 0.0069948 -0.0011612 0.0040771 -0.0050802 -0.0085376 -0.0006244 0.0025816 -0.35499 0.0036556 0.00036201 -0.0035581 0.0011108 -0.003498 -0.0075612 -0.0048711 -0.0053246 -0.0017215 0 -0.01492 0 0.00088207 0 0.00033109 0 -0.025503
5.5391 0.0020999 -0.00076254 -0.00084371 0.0078003 0.0046279 0.0049851 0.00031509 0.0030763 -0.005591 -0.0055834 0.0014062 -0.33231 0.0043189 0.0026444 -0.001124 0.0001957 -0.0033943 -0.0052778 -0.0053603 -0.0035672 -0.006019 0 -0.016015 0 0.00027255 0 0.00033681 0 -0.0055679
5.543 0.00074999 -0.0012925 0.0033314 0.020996 0.0015786 0.0093398 -0.0024284 0.010965 0.0023693 -0.010529 0.0012204 -0.3372 0.0024692 0.0038425 0.00063336 -0.00050342 -0.0015055 -0.0029677 -0.0041724 -0.003273 -0.0082744 0 -0.016824 0 -0.00019456 0 -0.00042636 0 -0.0018034
5.5469 0.00061377 -0.00071445 0.0059057 0.025428 -0.0013747 0.0092204 -0.0022626 0.014477 0.01189 -0.012059 0.0023783 -0.37204 -0.00090176 0.0027191 0.0020944 -0.00062614 -8.7539e-05 -0.0015136 -0.0015764 -0.0044214 -0.0065977 0 -0.01706 0 -0.00012503 0 -0.0012989 0 -0.015737
5.5508 0.0017874 0.00014013 0.004801 0.019845 -0.0036312 0.0050705 0.00021053 0.011578 0.017594 -0.0080925 0.0038433 -0.41341 -0.0037395 7.7132e-05 0.0043562 -0.0002057 -0.00082507 -0.0013608 0.0018566 -0.0052328 -0.001902 0 -0.016813 0 0.00052213 0 -0.0015951 0 -0.033056
5.5547 0.0034049 0.00053221 0.0010028 0.0075564 -0.0043223 -0.00035805 0.002336 0.0036171 0.015849 0.000273 0.0042367 -0.43077 -0.0041128 -0.0022128 0.0072502 8.1219e-05 -0.0033295 -0.0023917 0.0048391 -0.0039122 0.0027109 0 -0.016375 0 0.001408 0 -0.0012037 0 -0.037319
5.5586 0.0042049 0.00037829 -0.0025165 -0.0054799 -0.0025796 -0.0040866 0.0017306 -0.0054258 0.0074758 0.0089726 0.0030218 -0.41289 -0.0015147 -0.00304 0.0088883 -0.00063527 -0.005547 -0.0038917 0.0056683 -0.00057951 0.0044111 0 -0.015971 0 0.0020305 0 -0.00066917 0 -0.024445
5.5625 0.0034904 0.00016637 -0.0033799 -0.013607 0.0013753 -0.0046658 -0.0014459 -0.011252 -0.0027276 0.013376 0.00083939 -0.37828 0.0026912 -0.0027253 0.0075089 -0.0025545 -0.0055674 -0.0048124 0.0033951 0.0024533 0.0028875 0 -0.015649 0 0.0020362 0 -0.00065831 0 -0.0048334
5.5664 0.0017071 0.00037242 -0.0015948 -0.014028 0.005524 -0.0026402 -0.0043246 -0.011551 -0.0093211 0.011322 -0.0010701 -0.35969 0.006124 -0.0020178 0.0037667 -0.0047874 -0.003223 -0.0043898 -0.0010923 0.0024827 0.0004294 0 -0.015405 0 0.0014327 0 -0.0013106 0 0.006861
5.5703 0.00014988 0.0009906 0.00088703 -0.0077453 0.0069928 0.00017046 -0.0036295 -0.0068976 -0.0097653 0.0045389 -0.0017201 -0.37581 0.0069635 -0.00087933 0.00085249 -0.0059483 -0.00018635 -0.0027784 -0.0052529 -0.001149 -0.000234 0 -0.01532 0 0.00057548 0 -0.0020935 0 0.0034705
5.5742 1.9885e-05 0.0016266 0.0021984 0.0014656 0.0043599 0.0018538 0.0013824 -2.1156e-06 -0.0055713 -0.0026506 -0.00088471 -0.41518 0.0050615 0.0013074 0.0018705 -0.0053309 0.0014008 -0.0011533 -0.0065162 -0.0061058 0.0015851 0 -0.01552 0 -6.0668e-05 0 -0.0023074 0 -0.011486
5.5781 0.0015795 0.0020025 0.0021949 0.0092819 -0.00064723 0.001406 0.007921 0.005909 -0.00054269 -0.006338 0.00091502 -0.4463 0.001797 0.0042971 0.0067571 -0.003544 0.00057932 -0.0010128 -0.0041593 -0.0085852 0.0039496 0 -0.01597 0 -0.00018031 0 -0.0017607 0 -0.029736
5.582 0.0040374 0.002301 0.0022776 0.012868 -0.0039649 -0.00074739 0.011671 0.0085637 0.0021608 -0.0053888 0.0027746 -0.44473 -0.001034 0.0062109 0.011773 -0.001907 -0.0017997 -0.003053 0.00012329 -0.0062483 0.0041161 0 -0.016364 0 0.0001655 0 -0.00096824 0 -0.045974
5.5859 0.0061663 0.0029526 0.0037649 0.01172 -0.002312 -0.0028484 0.010273 0.0074309 0.0018908 -0.0014412 0.0039039 -0.41315 -0.0022691 0.0048303 0.012343 -0.00114 -0.0038801 -0.0064458 0.0034863 -0.00022306 0.0010773 0 -0.016319 0 0.00066459 0 -0.00067868 0 -0.060476
5.5898 0.0070907 0.0040549 0.0064609 0.007299 0.0038891 -0.0026256 0.0053479 0.0037881 0.00035685 0.0030731 0.0040998 -0.37758 -0.0016287 9.7196e-07 0.0068693 -0.00069397 -0.0043272 -0.0091894 0.0040203 0.005523 -0.0034997 0 -0.015745 0 0.0010175 0 -0.0011738 0 -0.076227
5.5938 0.006657 0.0050233 0.0087343 0.0020853 0.010461 0.0012998 0.0012914 0.00017894 0.00013438 0.0068669 0.0039777 -0.3647 0.00065224 -0.0054251 -0.0018823 0.00048905 -0.0033662 -0.009433 0.0019762 0.0070736 -0.0067659 0 -0.015041 0 0.001173 0 -0.001995 0 -0.095068
5.5977 0.0052622 0.0048975 0.0089281 -0.0013756 0.012603 0.0080982 0.0017902 -0.00067789 0.0030671 0.0099795 0.0046874 -0.38077 0.0040832 -0.0075643 -0.0090356 0.0024869 -0.0025439 -0.0068726 -0.00076304 0.0035018 -0.0071876 0 -0.01484 0 0.0013111 0 -0.00235 0 -0.1163
5.6016 0.0034702 0.0031264 0.0067547 -0.001369 0.0086793 0.014545 0.0069334 0.0026914 0.009226 0.012389 0.0070579 -0.40924 0.0077414 -0.0049012 -0.011436 0.0038004 -0.0033981 -0.0031265 -0.0023439 -0.0024703 -0.0057135 0 -0.015457 0 0.0015792 0 -0.0018222 0 -0.13678
5.6055 0.0017837 0.00017931 0.0034747 0.002141 0.0014579 0.016577 0.013184 0.0093744 0.016468 0.012845 0.010605 -0.42668 0.010138 0.0001199 -0.0096762 0.0025504 -0.0060396 -0.0006831 -0.0022547 -0.0066414 -0.0045828 0 -0.01651 0 0.0018334 0 -0.00074349 0 -0.14997
5.6094 0.000624 -0.0025768 0.00083543 0.0071388 -0.0042116 0.011977 0.016006 0.016019 0.020727 0.0094655 0.0132 -0.42138 0.0097853 0.0030644 -0.0067537 -0.0014527 -0.0087482 -0.001111 -0.0012995 -0.0066133 -0.0050002 0 -0.017133 0 0.0016801 0 8.8128e-05 0 -0.14432
5.6133 0.00030377 -0.0037121 -0.00022583 0.010334 -0.0052021 0.0024194 0.012889 0.018273 0.017529 0.0017413 0.011964 -0.39972 0.0063337 0.0013834 -0.0049627 -0.0058149 -0.0089887 -0.0038861 -0.00053425 -0.0035561 -0.0059718 0 -0.016672 0 0.00084662 0 7.4822e-05 0 -0.10557
5.6172 0.0008629 -0.0026825 -6.4894e-05 0.009124 -0.0021744 -0.006901 0.0046123 0.013216 0.0047567 -0.0079874 0.005161 -0.37809 0.0012455 -0.0033935 -0.0040642 -0.0070583 -0.0052314 -0.0068119 -0.00032679 -0.0010419 -0.0054239 0 -0.015296 0 -0.00043421 0 -0.00071674 0 -0.026216
5.6211 0.0019227 -0.00019364 0.00024174 0.0035654 0.0015964 -0.010301 -0.0056001 0.0014521 -0.014639 -0.015277 -0.0060295 -0.36992 -0.0029286 -0.0071733 -0.0022935 -0.0035281 0.0016799 -0.0077771 -0.00037983 -0.0019245 -0.0024641 0 -0.013958 0 -0.0014381 0 -0.0016611 0 0.08151
5.625 0.0028221 0.0022766 -7.284e-05 -0.0033093 0.0032408 -0.005497 -0.013796 -0.012496 -0.032336 -0.016279 -0.017166 -0.37849 -0.0043487 -0.006984 0.0011055 0.0028076 0.0086471 -0.006466 -0.0004786 -0.0058494 0.0015108 0 -0.013672 0 -0.0014544 0 -0.002111 0 0.18004
5.6289 0.0030474 0.0034409 -0.00080103 -0.0074354 0.0023936 0.0044367 -0.016661 -0.022029 -0.038176 -0.01032 -0.022244 -0.39826 -0.0032481 -0.0033002 0.0045389 0.0074563 0.011979 -0.004581 -0.00099234 -0.0094708 0.0040377 0 -0.014676 0 -0.00040124 0 -0.0018889 0 0.21791
5.6328 0.0026158 0.0029713 -0.00089408 -0.0065674 0.00082544 0.012732 -0.012407 -0.021769 -0.026246 -0.00035234 -0.016828 -0.42009 -0.0015522 0.00098466 0.0053238 0.0067348 0.0095681 -0.0043256 -0.0024856 -0.0092127 0.0039892 0 -0.016202 0 0.0010142 0 -0.0013514 0 0.15716
5.6367 0.0020346 0.0015816 0.00074818 -0.0017194 0.00044986 0.013363 -0.0016593 -0.010598 0.00036332 0.0089852 -0.001016 -0.43549 -0.0010344 0.0035329 0.0023118 0.00065532 0.0021903 -0.0063852 -0.0048142 -0.0043048 0.0027504 0 -0.017075 0 0.0018082 0 -0.0010353 0 0.0018274
5.6406 0.0018302 0.00043587 0.0043527 0.003984 0.0017722 0.005239 0.011906 0.0072967 0.029921 0.014076 0.019588 -0.43902 -0.0017462 0.0043331 -0.002721 -0.0070266 -0.0068992 -0.009159 -0.0067347 0.0024053 0.0028851 0 -0.01666 0 0.0015142 0 -0.0012185 0 -0.19303
5.6445 0.0020759 0.00034421 0.0088063 0.007886 0.0039546 -0.0068602 0.022298 0.024133 0.048112 0.013864 0.035855 -0.43032 -0.0022388 0.0047108 -0.0063221 -0.011622 -0.013739 -0.0099877 -0.0066468 0.0065289 0.0054692 0 -0.015359 0 0.0005658 0 -0.0017373 0 -0.34249
5.6484 0.0023692 0.0012936 0.012026 0.0093696 0.0058824 -0.015398 0.023996 0.032259 0.046237 0.0095739 0.039475 -0.41523 -0.0013116 0.0051113 -0.0061382 -0.010851 -0.015661 -0.0074024 -0.0039688 0.0054198 0.0086951 0 -0.014248 0 -0.00010208 0 -0.0021561 0 -0.37493
5.6523 0.0022805 0.0025691 0.012096 0.0091336 0.0068551 -0.015092 0.015566 0.027978 0.026192 0.0034192 0.027584 -0.40331 0.00055873 0.0043993 -0.0027087 -0.0060957 -0.012381 -0.0024802 8.6118e-05 6.0265e-05 0.0092655 0 -0.014168 0 0.00010402 0 -0.0021107 0 -0.27203
5.6563 0.0018169 0.0032962 0.0085456 0.0073515 0.0063859 -0.0062959 0.0013183 0.013393 -0.0010302 -0.0024781 0.0049535 -0.40145 0.0016536 0.0015216 0.0012431 -0.00085677 -0.0057648 0.0018764 0.0031606 -0.0058372 0.0054576 0 -0.015047 0 0.00091186 0 -0.0015596 0 -0.080569
5.6602 0.0014306 0.0029874 0.0028896 0.0031163 0.0038837 0.005553 -0.010916 -0.0047518 -0.022153 -0.0065258 -0.017947 -0.40788 0.00089939 -0.0024693 0.0032104 0.0020312 0.001307 0.0031375 0.0034169 -0.0086499 -0.0009495 0 -0.016028 0 0.0014702 0 -0.00078949 0 0.1127
5.6641 0.0015586 0.0017463 -0.0021259 -0.0038704 -0.00087439 0.013846 -0.014824 -0.018556 -0.029076 -0.007824 -0.030401 -0.41276 -0.00081807 -0.0046249 0.0027555 0.0021146 0.0062475 0.00096137 0.00086849 -0.0073173 -0.0057753 0 -0.01625 0 0.0011848 0 -0.00020805 0 0.22784
5.668 0.002159 8.7343e-05 -0.0042041 -0.011146 -0.0067339 0.015111 -0.0097456 -0.022775 -0.022328 -0.0064248 -0.027388 -0.40637 -0.0014475 -0.0027393 0.0013104 0.00091544 0.007672 -0.0028319 -0.0027132 -0.0036919 -0.0057248 0 -0.01558 0 0.00031459 0 -8.1039e-05 0 0.23142
5.6719 0.0027163 -0.0014025 -0.002956 -0.013745 -0.010948 0.010659 -0.00061889 -0.016906 -0.0089653 -0.0034527 -0.012295 -0.38819 -4.8466e-06 0.0021935 0.00045876 0.00021594 0.0057204 -0.005926 -0.0051823 -0.00079588 -0.0010209 0 -0.01468 0 -0.00024803 0 -0.00038248 0 0.14598
5.6758 0.002719 -0.0022888 -2.8524e-05 -0.0077098 -0.010649 0.0047097 0.0062052 -0.004682 0.0028808 -0.00059421 0.0055 -0.36838 0.0020843 0.0064163 0.00054881 0.00068102 0.0018072 -0.0072328 -0.0054844 -0.00054534 0.0048691 0 -0.014385 0 0.00018065 0 -0.0008367 0 0.027284
5.6797 0.0021523 -0.0023111 0.0022132 0.005758 -0.0051962 0.00082022 0.0077307 0.0083078 0.0088512 0.00098637 0.016647 -0.3596 0.0021432 0.0065898 0.00089444 0.0017761 -0.0021076 -0.0072376 -0.0040427 -0.0026236 0.0080659 0 -0.014971 0 0.0014056 0 -0.0011128 0 -0.071918
5.6836 0.0015573 -0.001324 0.0024187 0.019516 0.0027021 -0.00044853 0.0057873 0.017272 0.0097274 0.0014722 0.017358 -0.36615 -0.0010168 0.0027043 0.0010581 0.0026399 -0.0044894 -0.0069506 -0.0019758 -0.0050533 0.0071405 0 -0.015957 0 0.0024965 0 -0.0010428 0 -0.1271
5.6875 0.0016464 0.0006839 0.0010655 0.024684 0.0084949 -0.00094419 0.0043778 0.019823 0.0091823 0.0021243 0.010748 -0.38049 -0.0054926 -0.002105 0.0016137 0.0029003 -0.0049753 -0.0067169 -8.6977e-05 -0.0057497 0.0036704 0 -0.016565 0 0.0026198 0 -0.00072243 0 -0.14338
5.6914 0.0028655 0.0034834 -0.00015176 0.017097 0.0091165 -0.0022534 0.0057074 0.016217 0.010124 0.0040395 0.0034144 -0.39008 -0.0076477 -0.0045622 0.0034454 0.0027854 -0.0044013 -0.0060601 0.0014134 -0.003885 0.00038072 0 -0.016394 0 0.0017817 0 -0.00043391 0 -0.13958
5.6953 0.0052514 0.0065718 0.00033609 0.00092406 0.0055103 -0.003502 0.0085671 0.0087224 0.012413 0.0070602 0.00027033 -0.38786 -0.0053967 -0.0040051 0.0063226 0.0026766 -0.0040122 -0.0045167 0.0024206 -0.00032769 -0.0011682 0 -0.015693 0 0.00079353 0 -0.00044357 0 -0.13184
5.6992 0.0085548 0.0093605 0.0030558 -0.013668 0.0021352 -0.001713 0.010212 0.0007301 0.01346 0.0099018 0.0017028 -0.37668 -0.00034882 -0.0022546 0.0084251 0.0026692 -0.0044052 -0.0023841 0.002504 0.0028893 -0.0013333 0 -0.015058 0 0.00051207 0 -0.00081379 0 -0.12932
5.7031 0.01234 0.011515 0.0075426 -0.017211 0.0036338 0.0054258 0.0095161 -0.0041821 0.011032 0.011396 0.004871 -0.36442 0.0033441 -0.0010968 0.0076539 0.0025054 -0.0050794 -0.0005114 0.0012242 0.0036865 -0.0013305 0 -0.014872 0 0.0010797 0 -0.001354 0 -0.14005
5.707 0.015928 0.013167 0.012919 -0.0070221 0.011201 0.016703 0.0082165 -0.0032934 0.00598 0.011622 0.0073807 -0.35552 0.0025023 -0.00033777 0.0037174 0.0018238 -0.005033 0.00060205 -0.0010838 0.0011367 -0.0018014 0 -0.01503 0 0.0018623 0 -0.0017407 0 -0.17549
5.7109 0.018392 0.014755 0.018233 0.011571 0.021478 0.027061 0.0091726 0.0041812 0.0025512 0.011793 0.0097376 -0.34746 -0.0024104 0.0014481 -0.001027 0.0004651 -0.003931 0.0013344 -0.0030669 -0.0038116 -0.0024575 0 -0.015163 0 0.002099 0 -0.0017273 0 -0.2449
5.7148 0.018898 0.016539 0.022362 0.02917 0.028811 0.030534 0.013533 0.016428 0.0056288 0.013049 0.01441 -0.3346 -0.0078824 0.0045134 -0.0030498 -0.0013468 -0.0027565 0.0024442 -0.0032591 -0.008596 -0.00284 0 -0.015075 0 0.0016129 0 -0.0013106 0 -0.34299
5.7188 0.017321 0.018176 0.024025 0.038038 0.029119 0.024563 0.019587 0.029333 0.016665 0.015413 0.022613 -0.3145 -0.010543 0.006875 -0.00040142 -0.0030072 -0.0032128 0.004064 -0.0015099 -0.010408 -0.0030329 0 -0.014932 0 0.00091723 0 -0.00075041 0 -0.44333
5.7227 0.014583 0.018769 0.022399 0.035738 0.022566 0.012414 0.024232 0.037916 0.031427 0.017979 0.032016 -0.28981 -0.0098838 0.0061281 0.005618 -0.0037444 -0.0062442 0.0053234 0.00048147 -0.0080042 -0.00343 0 -0.015039 0 0.00066907 0 -0.00042087 0 -0.50731
5.7266 0.012251 0.017471 0.01802 0.02514 0.013239 0.0016331 0.025472 0.038431 0.041755 0.020002 0.037706 -0.26491 -0.0080677 0.0023233 0.011408 -0.0030293 -0.010931 0.005109 0.00034432 -0.0027111 -0.0039292 0 -0.015441 0 0.0010396 0 -0.00057057 0 -0.50534
5.7305 0.011506 0.014248 0.012982 0.011955 0.0063228 -0.00075177 0.023569 0.03022 0.040679 0.021568 0.035713 -0.24188 -0.0073113 -0.0014153 0.013879 -0.0009974 -0.014818 0.0032322 -0.002859 0.0023521 -0.0036928 0 -0.015808 0 0.0016017 0 -0.0011334 0 -0.43562
5.7344 0.012241 0.010164 0.0098086 0.001864 0.0048036 0.0069585 0.020108 0.016357 0.02744 0.022922 0.026146 -0.22021 -0.0076148 -0.0016746 0.012684 0.0014474 -0.015553 0.0007685 -0.0074591 0.0044826 -0.0019693 0 -0.015733 0 0.0017904 0 -0.0017318 0 -0.32599
5.7383 0.013109 0.0068841 0.0096228 -0.0015895 0.0078334 0.01972 0.016247 0.0025711 0.0085899 0.023175 0.013313 -0.19958 -0.0070587 0.0016367 0.0099713 0.0030617 -0.012556 -0.00085566 -0.010188 0.0033903 0.00084652 0 -0.015174 0 0.0014386 0 -0.0019141 0 -0.21688
5.7422 0.01253 0.0056417 0.01114 0.0018603 0.011602 0.02887 0.012018 -0.005353 -0.0060261 0.020054 0.0027684 -0.18088 -0.0041734 0.0046795 0.0080262 0.0030269 -0.007372 -0.0011547 -0.0087247 0.0012601 0.0031899 0 -0.014591 0 0.00086975 0 -0.0015 0 -0.1373
5.7461 0.0098926 0.0063864 0.011529 0.009108 0.011997 0.027742 0.0071019 -0.0046221 -0.0097979 0.011613 -0.0023312 -0.16353 0.00017961 0.0031163 0.0070946 0.0014982 -0.0024542 -0.00095887 -0.003682 0.00068879 0.0035973 0 -0.014581 0 0.00051385 0 -0.0007823 0 -0.090666
5.75 0.0059566 0.0077676 0.0086359 0.015007 0.0073656 0.01595 0.0019514 0.0027375 -0.0036975 -0.0012843 -0.0028509 -0.14257 0.003362 -0.0035288 0.0054521 -0.0005172 0.0005733 -0.0015062 0.0017186 0.002229 0.0020827 0 -0.015339 0 0.00048348 0 -0.00037956 0 -0.059105
5.7539 0.0021989 0.0080153 0.0028048 0.01505 -0.00028613 -0.00052445 -0.0021097 0.010689 0.0047722 -0.014082 -0.0023457 -0.11061 0.0033534 -0.010905 0.0015719 -0.001882 0.0017495 -0.0031953 0.0040547 0.0038061 0.00016323 0 -0.01643 0 0.00053817 0 -0.00078011 0 -0.021644
5.7578 -0.00026309 0.0061308 -0.0032223 0.0081018 -0.0064467 -0.013367 -0.0038833 0.012697 0.0073023 -0.020673 -0.0040206 -0.064764 0.00056699 -0.013433 -0.0037942 -0.0020784 0.0021584 -0.0052611 0.0022158 0.0027152 -0.00060136 0 -0.017108 0 0.00042397 0 -0.0018998 0 0.027493
5.7617 -0.0012636 0.0025537 -0.0062768 -0.0027723 -0.0070086 -0.01721 -0.0032565 0.0061118 0.0010008 -0.017379 -0.0082072 -0.011858 -0.0026463 -0.0091729 -0.0077565 -0.0014169 0.00258 -0.0066322 -0.0019817 -0.0014993 -0.00011086 0 -0.016927 0 0.00018691 0 -0.0030401 0 0.072691
5.7656 -0.0013493 -0.001159 -0.0050273 -0.012299 -0.0011869 -0.01259 -0.0011016 -0.0055482 -0.0094058 -0.0057714 -0.011957 0.034751 -0.0041697 -0.0013743 -0.0076567 -0.00062294 0.0026879 -0.0069872 -0.005385 -0.0060144 0.00031115 0 -0.0161 0 0.00011726 0 -0.0033602 0 0.086391
5.7695 -0.0011559 -0.0033995 -0.00082965 -0.016494 0.0075305 -0.004822 0.0016628 -0.014425 -0.014981 0.0080467 -0.010946 0.065812 -0.0037641 0.0046388 -0.0034963 -0.00022221 0.0014798 -0.0068745 -0.0058049 -0.0068082 -0.00048967 0 -0.015284 0 0.00039806 0 -0.0025445 0 0.048135
5.7734 -0.0010844 -0.0035629 0.003306 -0.01498 0.013293 5.2174e-05 0.004692 -0.013573 -0.0092054 0.017231 -0.002625 0.084884 -0.0027251 0.0061112 0.0018614 -0.00021559 -0.0015178 -0.0068446 -0.0032032 -0.0022794 -0.0020128 0 -0.014995 0 0.00085171 0 -0.0011216 0 -0.037779
5.7773 -0.0014556 -0.002381 0.0046505 -0.01041 0.011636 -0.00073087 0.0077643 -0.0021842 0.0067557 0.018205 0.01117 0.10609 -0.0022168 0.0045964 0.0049493 -0.00019153 -0.0053889 -0.0066688 0.00081577 0.0047912 -0.0023942 0 -0.015182 0 0.0010709 0 -0.00012368 0 -0.13634
5.7813 -0.0027021 -0.0013747 0.0021715 -0.0058092 0.0025999 -0.0053609 0.0097928 0.013087 0.023798 0.011988 0.023907 0.14169 -0.0021772 0.0034845 0.0043773 0.00033108 -0.0080934 -0.0056302 0.00434 0.0089433 -0.00034992 0 -0.015336 0 0.00081026 0 -0.00030438 0 -0.19271
5.7852 -0.0051195 -0.0018745 -0.0032933 -0.0024355 -0.0090781 -0.0094121 0.0086155 0.022019 0.030011 0.0023406 0.027215 0.19018 -0.0018349 0.0042278 0.0015773 0.001597 -0.0076891 -0.0036278 0.0061029 0.0062809 0.0031521 0 -0.015028 0 0.00024064 0 -0.001536 0 -0.15737
5.7891 -0.0083165 -0.0042772 -0.0098242 -3.6202e-06 -0.017036 -0.0093877 0.0022647 0.017458 0.018171 -0.007241 0.015905 0.23638 -0.0010156 0.0052008 -0.00086318 0.0034547 -0.0036073 -0.0018089 0.0056624 -0.0021965 0.0053235 0 -0.014373 0 -0.00019432 0 -0.0028885 0 -0.014583
5.793 -0.011052 -0.0079366 -0.015438 0.0014034 -0.017579 -0.005305 -0.0090586 8.4821e-05 -0.0090054 -0.015106 -0.0077724 0.2639 -0.00059984 0.0040789 -0.0015341 0.0053508 0.0028951 -0.0018071 0.0032744 -0.011031 0.0039033 0 -0.013984 0 -0.00017752 0 -0.0033429 0 0.20154
5.7969 -0.011949 -0.011607 -0.018826 0.00018704 -0.012139 -0.0006397 -0.021999 -0.021957 -0.039309 -0.020822 -0.033923 0.26951 -0.0015531 0.0008447 -0.0010308 0.0065199 0.0093472 -0.0041387 -0.00010262 -0.014273 -0.00072418 0 -0.014432 0 0.00021353 0 -0.0025626 0 0.41565
5.8008 -0.010678 -0.014059 -0.01968 -0.0054872 -0.0060824 0.00021615 -0.031216 -0.038119 -0.057368 -0.023718 -0.049981 0.26669 -0.0036295 -0.001987 -0.00077346 0.0063918 0.013292 -0.0073584 -0.0029028 -0.0098203 -0.005696 0 -0.015701 0 0.00061242 0 -0.0011055 0 0.54433
5.8047 -0.0085377 -0.014555 -0.018596 -0.014969 -0.0047059 -0.0047753 -0.032263 -0.041509 -0.05343 -0.022551 -0.048189 0.2754 -0.0052799 -0.0021613 -0.0013121 0.0050182 0.013407 -0.0090127 -0.0036458 -0.00071556 -0.0080348 0 -0.017094 0 0.0007132 0 6.0605e-05 0 0.53773
5.8086 -0.0076521 -0.013071 -0.016578 -0.023832 -0.0093344 -0.013514 -0.02437 -0.032049 -0.029303 -0.016757 -0.030519 0.30695 -0.0050052 -0.00034385 -0.0019268 0.0031302 0.0099736 -0.0077119 -0.0020732 0.0074154 -0.007032 0 -0.017727 0 0.00051606 0 0.00030352 0 0.40575
5.8125 -0.0092233 -0.010306 -0.014326 -0.025997 -0.016375 -0.020784 -0.011219 -0.015322 0.0024619 -0.0079212 -0.0072805 0.35597 -0.0028117 0.00042284 -0.0017704 0.0016151 0.0045749 -0.0044597 0.00028417 0.010496 -0.0044864 0 -0.017187 0 0.00026029 0 -0.00027379 0 0.21209
5.8164 -0.012275 -0.0074593 -0.011817 -0.018237 -0.019989 -0.021635 0.00093018 0.0011891 0.025939 0.00030789 0.009784 0.40499 -0.00027664 -0.0019318 -0.0010953 0.00075692 -0.00073945 -0.0019538 0.0010082 0.0084087 -0.0027422 0 -0.015838 0 0.00015897 0 -0.0010402 0 0.039198
[truncated: 998,591 more chars]
