# Supplementary material for: Dataset from dynamic shake-table testing of five full-scale single leaf and cavity URM walls subjected to out-of-plane two-way bending
Source: Data Brief. 2019 Mar 20;24:103854. doi: 10.1016/j.dib.2019.103854 (PMC6480314; doi:10.1016/j.dib.2019.103854)
Supplement: Multimedia component 2 [file mmc2.zip › DATA/CS-010-RR/Test30.txt]

0 -0.0021439 -0.0013741 -0.0049717 0.0045643 0.0073202 0.0024015 0.0053395 0.0012841 0.0061364 0.0033764 0.0072954 0.23261 2.1777 2.6848 1.8199 0.3904 1.8585 0.49983 0.67709 0.77161 0.53648 0 0.019677 0 0.0059153 0.010831 -1.5572 -0.45441 -0.073538
0.003906 -0.0018485 -0.001277 -0.0062755 0.0029499 0.0063869 0.00071757 0.0056313 0.002672 0.0034558 0.0020836 0.0036275 0.23984 2.1744 2.6851 1.8195 0.39042 1.8563 0.49976 0.67643 0.77212 0.53801 0 0.019634 0 0.0063238 0.010468 -1.5571 -0.45455 -0.057804
0.007812 -0.00053476 -0.001401 -0.0057661 6.2511e-05 0.0036995 -0.0007842 0.0046628 0.0031691 0.0021347 0.0014498 -0.00026746 0.25072 2.1712 2.6854 1.8196 0.38925 1.8528 0.49892 0.6753 0.77356 0.54113 0 0.019215 0 0.0073042 0.010114 -1.5565 -0.45534 -0.036093
0.011718 0.00088413 -0.0011871 -0.0038683 -0.0026612 0.00040526 -0.00055157 0.0025588 0.0027642 0.0020958 0.00059766 -0.0028309 0.25409 2.1714 2.6857 1.8202 0.38761 1.8507 0.49769 0.67464 0.77529 0.54362 0 0.018746 0 0.0080664 0.0099916 -1.5559 -0.45615 -0.012175
0.015625 0.0015414 -0.00030893 -0.0019348 -0.0038485 -0.0024452 0.001198 -0.00023212 0.0019602 0.001323 -0.0013196 -0.0034919 0.24406 2.1748 2.6857 1.8211 0.38653 1.8512 0.49644 0.67517 0.77634 0.54394 0 0.018561 0 0.0080077 0.01016 -1.5556 -0.45644 0.013392
0.019531 0.00126 0.0010392 -0.00083681 -0.0030986 -0.0041799 0.002625 -0.0028671 0.0012032 -0.0016675 -0.0034082 -0.0028075 0.22462 2.1778 2.6854 1.8223 0.38658 1.8529 0.49558 0.67656 0.77625 0.5425 0 0.018674 0 0.0072492 0.010499 -1.5557 -0.4562 0.03496
0.023437 0.00053175 0.0022612 -3.0817e-05 -0.0011971 -0.0044482 0.0020885 -0.0043392 0.00056036 -0.0057474 -0.0035769 -0.0019312 0.20609 2.1773 2.6849 1.8231 0.38743 1.8532 0.49561 0.67758 0.7754 0.54106 0 0.018799 0 0.0065288 0.010848 -1.5561 -0.4559 0.041714
0.027343 -4.149e-05 0.0027544 0.0017902 0.00054395 -0.0032439 -0.00018303 -0.0041308 -9.4813e-05 -0.0078937 -0.00093488 -0.0017353 0.19681 2.1741 2.6845 1.8232 0.38821 1.8511 0.49679 0.67728 0.77469 0.54089 0 0.018703 0 0.0065325 0.011158 -1.5563 -0.45593 0.028368
0.03125 -0.0002603 0.0022759 0.0050696 0.0012558 -0.0011238 -0.0022637 -0.0027972 -0.00073287 -0.0061477 0.0027185 -0.0022363 0.19754 2.172 2.6845 1.8223 0.38832 1.8482 0.49873 0.67605 0.77471 0.54163 0 0.018482 0 0.0072753 0.011467 -1.5565 -0.45621 0.0046653
0.035156 -0.00034568 0.0010507 0.0085215 0.00099031 0.00077717 -0.0023872 -0.0017369 -0.0011272 -0.0017565 0.004293 -0.0027949 0.20281 2.1734 2.6846 1.8209 0.38792 1.8474 0.50028 0.67534 0.77532 0.5419 0 0.018462 0 0.0081073 0.011764 -1.5565 -0.45629 -0.0094231
0.039062 -0.00055078 -0.0003858 0.010051 0.00041823 0.0013325 -0.00063129 -0.0020577 -0.0011565 0.0018337 0.0024926 -0.0028733 0.20692 2.1767 2.6845 1.8199 0.38773 1.8502 0.50028 0.67624 0.77589 0.54097 0 0.018821 0 0.0083283 0.011896 -1.5566 -0.4559 -0.0011226
0.042968 -0.00082332 -0.0014687 0.0086225 0.00018166 0.00034978 0.0012386 -0.0034697 -0.0010249 0.0021993 -0.00068581 -0.0025638 0.20842 2.1782 2.6843 1.82 0.38821 1.8546 0.49854 0.67824 0.77597 0.53962 0 0.019339 0 0.0078234 0.011685 -1.5566 -0.45527 0.021723
0.046875 -0.00085551 -0.0018513 0.0052224 0.00053701 -0.0010236 0.0015676 -0.004371 -0.0010528 0.00010304 -0.001833 -0.0023136 0.20935 2.176 2.6843 1.8209 0.38905 1.8566 0.49626 0.67952 0.77568 0.53935 0 0.019584 0 0.0071266 0.011153 -1.5562 -0.45489 0.035958
0.050781 -0.00043064 -0.0015351 0.0019284 0.0014633 -0.0010336 0.0004171 -0.0032711 -0.0012301 -0.0015661 0.00040191 -0.0021581 0.21089 2.1725 2.685 1.8219 0.3895 1.8543 0.49519 0.67864 0.77554 0.54079 0 0.019355 0 0.0068818 0.010599 -1.5555 -0.45503 0.023751
0.054687 0.00030884 -0.00085016 3.8379e-05 0.0028603 0.0012127 -0.00060532 -0.00029867 -0.0010852 -0.0008552 0.0038555 -0.0014117 0.21071 2.1716 2.6862 1.822 0.38909 1.8493 0.49619 0.67607 0.77596 0.54287 0 0.018937 0 0.007243 0.010404 -1.555 -0.45543 -0.010731
0.058593 0.00093895 -0.00028254 -0.0008863 0.0044616 0.0047861 -4.6158e-05 0.0027277 -0.00013982 0.0014389 0.0050054 0.00064177 0.2048 2.1745 2.6871 1.821 0.38817 1.8457 0.49834 0.67395 0.77683 0.54377 0 0.018849 0 0.0077836 0.010685 -1.5551 -0.45556 -0.044693
0.0625 0.0010994 -0.00019683 -0.0021857 0.0056034 0.0074421 0.0019286 0.0038851 0.001445 0.0029918 0.0025518 0.0036623 0.19203 2.1783 2.687 1.8197 0.38761 1.8469 0.4996 0.67422 0.77764 0.54261 0 0.019325 0 0.0079608 0.01114 -1.5559 -0.45515 -0.056742
0.066406 0.00079454 -0.00059479 -0.0044466 0.0053508 0.0072905 0.0037488 0.0029307 0.0027436 0.0026667 -0.0012893 0.0060226 0.17668 2.1789 2.6861 1.8192 0.38794 1.8519 0.49855 0.67691 0.77779 0.54032 0 0.020038 0 0.0076408 0.011284 -1.5569 -0.45451 -0.04422
0.070312 0.00040211 -0.0010864 -0.0067677 0.0031713 0.0042447 0.0040223 0.0015234 0.002733 0.001635 -0.0031019 0.0059774 0.16646 2.1757 2.685 1.8196 0.38885 1.8568 0.49565 0.68006 0.77703 0.5388 0 0.020364 0 0.0071719 0.010885 -1.5572 -0.45417 -0.022131
0.074218 0.00039567 -0.0011436 -0.0076337 -0.00036212 2.2765e-05 0.0028211 0.0016039 0.0012159 0.0017021 -0.0017305 0.003296 0.16739 2.1723 2.6844 1.8203 0.38947 1.8578 0.49296 0.68139 0.77551 0.53925 0 0.019971 0 0.0069805 0.010222 -1.5564 -0.45442 -0.0068108
0.078125 0.00099583 -0.00049174 -0.0063889 -0.0036275 -0.0032359 0.0014154 0.0034917 -0.00087711 0.0028401 0.00072631 -0.00028292 0.17979 2.1723 2.6844 1.8203 0.38922 1.8543 0.49248 0.68019 0.77376 0.54111 0 0.019145 0 0.0071444 0.0098731 -1.5552 -0.45494 -0.0017607
0.082031 0.0019916 0.00065296 -0.0037582 -0.0049614 -0.0044771 0.00086532 0.0055565 -0.0021669 0.0028655 0.0013192 -0.0024259 0.19811 2.1758 2.6845 1.8196 0.38841 1.8495 0.49446 0.67763 0.77246 0.54267 0 0.01854 0 0.0073808 0.010208 -1.5546 -0.45517 0.0012705
0.085937 0.0028484 0.0017049 -0.00097654 -0.003858 -0.0041125 0.0010158 0.0057527 -0.0019334 -0.00018379 -0.00062073 -0.0022373 0.21423 2.179 2.6841 1.8186 0.38794 1.847 0.49726 0.67559 0.77215 0.54256 0 0.018592 0 0.0074186 0.011038 -1.5551 -0.45486 0.0099006
0.089843 0.003042 0.0021154 0.0014097 -0.0012964 -0.0031708 0.0009058 0.003469 -0.00067689 -0.0055145 -0.002957 -0.00098086 0.22156 2.1786 2.6834 1.8185 0.38856 1.8487 0.49876 0.6751 0.77295 0.54079 0 0.019147 0 0.0073141 0.011761 -1.5565 -0.45431 0.022309
0.09375 0.0024161 0.0017442 0.0037404 0.0011148 -0.00223 3.4568e-05 -8.0789e-05 0.00035437 -0.009774 -0.0032476 -0.00071018 0.21773 2.1753 2.6832 1.8194 0.39016 1.853 0.49818 0.67595 0.77442 0.53861 0 0.019651 0 0.0073555 0.011896 -1.5576 -0.4541 0.030833
0.097656 0.0013142 0.00090256 0.0063058 0.0023811 -0.0011584 -0.00097288 -0.0031118 0.00022605 -0.010002 -0.0014132 -0.0021071 0.20502 2.173 2.684 1.8205 0.39187 1.8572 0.49661 0.67737 0.77569 0.53744 0 0.019693 0 0.0076724 0.011504 -1.5576 -0.45451 0.031798
0.10156 0.00035231 5.5183e-05 0.008443 0.0026257 0.00028394 -0.0010556 -0.0047026 -0.00096887 -0.0063579 0.000362 -0.0036913 0.1891 2.1746 2.6856 1.8208 0.3927 1.8592 0.49598 0.67883 0.77597 0.53783 0 0.019339 0 0.0080093 0.011117 -1.5566 -0.45521 0.028854
0.10547 -4.5893e-05 -0.00053793 0.0088065 0.0025091 0.0018311 -3.016e-06 -0.0049639 -0.00231 -0.0018051 0.0002971 -0.003248 0.17651 2.1782 2.6868 1.8199 0.39221 1.859 0.49737 0.68006 0.77507 0.53936 0 0.018993 0 0.0079531 0.011232 -1.5555 -0.45561 0.025909
0.10938 7.0048e-06 -0.00093033 0.0066356 0.0023261 0.002833 0.0011095 -0.0040869 -0.0028846 0.00089218 -0.00082138 -9.4333e-05 0.17169 2.1797 2.6868 1.8189 0.39071 1.8576 0.5001 0.68061 0.77353 0.54103 0 0.018954 0 0.007399 0.011839 -1.5553 -0.45534 0.019176
0.11328 -2.9036e-05 -0.0012936 0.0026979 0.0017895 0.0029583 0.00090277 -0.0017314 -0.0024728 0.0016698 -0.00048743 0.004071 0.17478 2.1767 2.6857 1.819 0.38898 1.8561 0.50236 0.67983 0.77221 0.54195 0 0.019152 0 0.0067447 0.012431 -1.556 -0.45465 -0.00019755
0.11719 -0.00058057 -0.001654 -0.0011455 0.00066552 0.0026375 -0.00085308 0.0022806 -0.0015369 0.0025936 0.0025209 0.0065925 0.18167 2.1716 2.6845 1.8208 0.38784 1.8551 0.50275 0.67761 0.77172 0.54169 0 0.019312 0 0.0065546 0.012466 -1.5568 -0.45411 -0.033811
0.12109 -0.0014382 -0.0018415 -0.0033988 -0.00058226 0.002678 -0.0028181 0.0067515 -0.00065643 0.0049964 0.0063096 0.0061562 0.18684 2.1687 2.6839 1.8234 0.38777 1.8547 0.50134 0.67506 0.77204 0.54044 0 0.0193 0 0.0069947 0.011845 -1.5569 -0.45416 -0.067717
0.125 -0.0017872 -0.0016906 -0.0040154 -0.0010247 0.0034045 -0.0032047 0.0091181 -2.2171e-06 0.0075731 0.0073734 0.0037344 0.18722 2.1703 2.684 1.825 0.38875 1.8547 0.49945 0.67404 0.7728 0.53891 0 0.019264 0 0.0076175 0.010966 -1.556 -0.45473 -0.079784
0.12891 -0.00088793 -0.0012584 -0.0041065 -0.00025428 0.0042261 -0.0014185 0.0073001 0.00069503 0.0075896 0.004031 0.0013743 0.18448 2.1738 2.6843 1.8245 0.39016 1.8548 0.49852 0.6757 0.77367 0.53805 0 0.019413 0 0.007756 0.010335 -1.555 -0.45541 -0.058322
0.13281 0.0011281 -0.00080171 -0.0046712 0.00094519 0.004124 0.0013293 0.0018627 0.0017365 0.0039154 -0.0017432 0.00018754 0.18362 2.1749 2.6842 1.8222 0.39104 1.8544 0.49903 0.67917 0.7746 0.53845 0 0.019709 0 0.0071767 0.010137 -1.5546 -0.45582 -0.014344
0.13672 0.0031088 -0.00051125 -0.0056533 0.0011209 0.0026048 0.0030021 -0.0038265 0.0030403 -0.0014446 -0.0060118 -0.00042153 0.18897 2.1727 2.6839 1.8199 0.39066 1.8533 0.50022 0.68199 0.77559 0.53991 0 0.01984 0 0.0063485 0.01017 -1.5553 -0.45592 0.025663
0.14063 0.0036557 -0.00027995 -0.0061676 -0.00048301 0.00018743 0.0023931 -0.0060677 0.0040952 -0.0050564 -0.0063844 -0.0016747 0.20033 2.17 2.6842 1.819 0.38907 1.8523 0.50085 0.68215 0.77638 0.5415 0 0.019542 0 0.0060377 0.010158 -1.5565 -0.45589 0.040914
0.14453 0.0022643 0.00021977 -0.0054789 -0.003043 -0.0020344 -9.9516e-06 -0.0039075 0.0043035 -0.0052522 -0.0038459 -0.0038154 0.21246 2.1707 2.685 1.8196 0.3873 1.8522 0.50007 0.67985 0.77639 0.54223 0 0.018909 0 0.0065922 0.010089 -1.5572 -0.45585 0.031997
0.14844 -0.0001464 0.0011744 -0.003634 -0.0047236 -0.0032901 -0.0025818 6.027e-05 0.0034192 -0.0034801 -0.0012795 -0.0057293 0.21817 2.1749 2.6857 1.8206 0.38668 1.8538 0.49797 0.67731 0.77531 0.5419 0 0.018372 0 0.0075932 0.010199 -1.5571 -0.45572 0.016913
0.15234 -0.0018492 0.0023205 -0.0011884 -0.0042499 -0.003614 -0.0038763 0.0020506 0.0017474 -0.0024793 -0.00049655 -0.0060952 0.21289 2.1789 2.6852 1.821 0.38783 1.8562 0.49544 0.67675 0.77351 0.54126 0 0.018308 0 0.0082111 0.01064 -1.5565 -0.45531 0.012563
0.15625 -0.0016273 0.0030241 0.001462 -0.0020111 -0.0035181 -0.0035202 0.00046825 -2.9089e-05 -0.0033462 -0.00090769 -0.0047117 0.19747 2.1791 2.6834 1.8203 0.39006 1.8575 0.49357 0.67827 0.77202 0.54132 0 0.018704 0 0.0079348 0.011203 -1.5561 -0.45465 0.020264
0.16016 0.00028312 0.002743 0.0042606 0.00035466 -0.0032965 -0.0021103 -0.0028377 -0.0012669 -0.0046375 -0.000918 -0.0025616 0.17761 2.1758 2.6815 1.8193 0.39186 1.8563 0.49304 0.67988 0.77184 0.54234 0 0.019192 0 0.0069999 0.011427 -1.5562 -0.45404 0.028252
0.16406 0.0024052 0.0014874 0.0069852 0.0014563 -0.0027174 -0.00050514 -0.004543 -0.0017338 -0.0043182 -0.00011298 -0.0006601 0.16061 2.1731 2.6811 1.8191 0.39208 1.8533 0.4939 0.67946 0.77312 0.54353 0 0.019428 0 0.0061456 0.011026 -1.5567 -0.45388 0.026116
0.16797 0.0031849 -0.00013839 0.0087726 0.0012594 -0.0013794 0.0007258 -0.0030281 -0.0016695 -0.0022168 0.00035801 0.00092785 0.15145 2.1741 2.6828 1.8198 0.39082 1.8504 0.49555 0.67689 0.77503 0.54377 0 0.01939 0 0.0059596 0.010218 -1.5573 -0.45434 0.014876
0.17188 0.0021169 -0.0013809 0.0084408 0.00079779 0.00070491 0.001356 0.00031321 -0.0014855 -0.00018619 -0.00049197 0.0028002 0.1507 2.1774 2.6853 1.8208 0.38924 1.8493 0.49711 0.67422 0.77633 0.54266 0 0.019311 0 0.006424 0.0095912 -1.5574 -0.45522 0.0029562
0.17578 -5.2625e-05 -0.0018946 0.0054929 0.00091618 0.002929 0.001312 0.0027274 -0.0013357 0.0001606 -0.0018707 0.0050863 0.15505 2.1791 2.6867 1.821 0.38841 1.85 0.49785 0.67374 0.77636 0.54093 0 0.01933 0 0.0070323 0.0096124 -1.557 -0.45608 -0.0053785
0.17969 -0.0020806 -0.0019322 0.00083259 0.0014018 0.0044784 0.00061499 0.0028421 -0.00094338 -0.00053144 -0.0017987 0.00689 0.15988 2.1766 2.6857 1.8203 0.38839 1.8509 0.49757 0.67584 0.77546 0.53973 0 0.019281 0 0.0072922 0.010215 -1.5563 -0.45653 -0.014737
0.18359 -0.003181 -0.002011 -0.0036235 0.0013495 0.0048661 -0.00051356 0.0016902 0.00010258 -2.4639e-05 0.00060012 0.0070481 0.16214 2.1723 2.6829 1.8191 0.3884 1.8509 0.49671 0.67871 0.77461 0.53964 0 0.018887 0 0.0071152 0.010873 -1.5556 -0.45646 -0.030798
0.1875 -0.0033788 -0.0023703 -0.0062092 0.00026109 0.0041283 -0.001636 0.0011708 0.001791 0.002763 0.0037181 0.0053855 0.16171 2.1708 2.6803 1.8182 0.38787 1.8507 0.49603 0.68006 0.77457 0.54023 0 0.018135 0 0.0067793 0.011082 -1.5552 -0.45607 -0.049376
0.19141 -0.0031219 -0.0027141 -0.0065617 -0.0013541 0.0026227 -0.0023109 0.0017897 0.0034057 0.0059938 0.0047508 0.0030034 0.16048 2.174 2.6797 1.8182 0.38716 1.8521 0.49611 0.67911 0.77534 0.54072 0 0.01743 0 0.0065981 0.010794 -1.5552 -0.45566 -0.056101
0.19531 -0.0026807 -0.0024701 -0.0055815 -0.0024931 0.0007722 -0.0023513 0.0021511 0.003908 0.0062928 0.0024762 0.0011886 0.16013 2.179 2.6811 1.8191 0.38724 1.8556 0.49696 0.67702 0.77629 0.54088 0 0.017279 0 0.0066723 0.010401 -1.5554 -0.45548 -0.039091
0.19922 -0.0019409 -0.001327 -0.0044483 -0.0026643 -0.00097828 -0.0018663 0.00066505 0.0027865 0.002056 -0.0014053 0.00011624 0.16045 2.181 2.6833 1.8206 0.38858 1.8592 0.49809 0.67555 0.77674 0.5412 0 0.017808 0 0.006925 0.010306 -1.5557 -0.45558 -0.0021634
0.20313 -0.0007028 0.00042883 -0.0036545 -0.0022655 -0.0021167 -0.0010842 -0.0024787 0.00064365 -0.0047139 -0.0038736 -0.0011847 0.15963 2.1781 2.685 1.8223 0.39045 1.8596 0.49897 0.67549 0.77655 0.54217 0 0.018596 0 0.0072877 0.010518 -1.5559 -0.4558 0.035678
0.20703 0.00091428 0.0020678 -0.0028517 -0.0019692 -0.0022307 -0.000208 -0.0052665 -0.001113 -0.010007 -0.0035121 -0.0035126 0.15635 2.1736 2.6857 1.8235 0.39144 1.8555 0.49946 0.67623 0.7761 0.54355 0 0.019036 0 0.0077663 0.010681 -1.5559 -0.45592 0.055248
0.21094 0.0024015 0.002917 -0.0014488 -0.0018824 -0.0013936 0.00053929 -0.005825 -0.0013553 -0.011243 -0.0017006 -0.0062789 0.1516 2.1721 2.6857 1.8239 0.39085 1.849 0.49985 0.67686 0.77593 0.54441 0 0.018898 0 0.008313 0.010473 -1.556 -0.45574 0.052546
0.21484 0.0031774 0.0027817 0.0007351 -0.001477 -0.00035934 0.00084173 -0.0042908 -0.00020209 -0.0090805 -0.00087799 -0.0078165 0.14865 2.1746 2.6857 1.823 0.38939 1.8444 0.50048 0.67714 0.77628 0.54407 0 0.018546 0 0.0086951 0.0099784 -1.5561 -0.45526 0.039786
0.21875 0.0029724 0.0019715 0.003317 -0.00037478 -0.00016685 0.00045013 -0.0025819 0.0010293 -0.0059795 -0.0018035 -0.0069736 0.15065 2.1776 2.6857 1.8212 0.38855 1.8447 0.50121 0.67754 0.77699 0.54286 0 0.018579 0 0.0085859 0.0096311 -1.5565 -0.45466 0.031756
0.22266 0.001955 0.0009766 0.0056487 0.00095977 -0.0013055 -0.00047435 -0.0023076 0.00093091 -0.0033641 -0.0027834 -0.0042993 0.15787 2.1773 2.6852 1.8194 0.3891 1.849 0.50141 0.6783 0.77765 0.54191 0 0.019246 0 0.0078518 0.0097868 -1.5569 -0.45421 0.031521
0.22656 0.00056367 0.00011976 0.0071656 0.0015177 -0.0031363 -0.001247 -0.0030323 -0.00076943 -0.00059343 -0.001657 -0.0015145 0.16653 2.1739 2.6844 1.8186 0.39025 1.853 0.50059 0.6789 0.77791 0.542 0 0.02019 0 0.0067653 0.010349 -1.5571 -0.45409 0.029324
0.23047 -0.00074891 -0.0005393 0.0075476 0.00082602 -0.0041868 -0.0010932 -0.0027394 -0.0029582 0.0032877 0.0016551 0.00018166 0.17033 2.1712 2.6838 1.8194 0.39038 1.8534 0.499 0.67852 0.77771 0.54273 0 0.02076 0 0.0058992 0.010826 -1.5571 -0.45429 0.014657
0.23438 -0.0016714 -0.001048 0.0067697 -0.00036107 -0.0032084 0.00013216 -2.8376e-05 -0.0040891 0.0073084 0.0048164 0.0011219 0.16385 2.1729 2.684 1.8211 0.38876 1.8502 0.49779 0.67713 0.77718 0.54286 0 0.020583 0 0.0057455 0.010778 -1.5567 -0.45463 -0.011486
0.23828 -0.0020769 -0.001385 0.005148 -0.00063671 -0.00017617 0.0016504 0.004217 -0.0034651 0.0087555 0.0053106 0.0023934 0.14586 2.1776 2.685 1.8228 0.38639 1.8469 0.4982 0.67581 0.77661 0.54161 0 0.01987 0 0.006366 0.010232 -1.5561 -0.45493 -0.036288
0.24219 -0.0020286 -0.0014612 0.0032656 0.00065566 0.0035946 0.0023221 0.0074004 -0.0016971 0.0059247 0.0028611 0.0041717 0.12089 2.1807 2.686 1.8237 0.38522 1.8468 0.50047 0.67586 0.77621 0.53955 0 0.019184 0 0.0073604 0.0096569 -1.5555 -0.45518 -0.046102
0.24609 -0.0017589 -0.0012693 0.0016293 0.002588 0.0063002 0.0016587 0.0074532 -6.608e-07 0.00048045 -0.00047254 0.0051155 0.09792 2.1789 2.686 1.8237 0.38631 1.8504 0.50339 0.67754 0.77605 0.53818 0 0.018942 0 0.0081642 0.0095495 -1.555 -0.4554 -0.037349
0.25 -0.0015595 -0.00097644 0.00024039 0.0033201 0.0067729 0.00031138 0.0045606 0.00090823 -0.0034439 -0.0024648 0.0036492 0.086378 2.1741 2.685 1.8234 0.38881 1.8551 0.50499 0.67968 0.776 0.53862 0 0.019118 0 0.0084256 0.0099993 -1.5549 -0.45558 -0.01748
0.25391 -0.0015918 -0.00081587 -0.0014336 0.0017446 0.0050416 -0.00052642 0.0008156 0.0012474 -0.0029071 -0.0027329 -0.0001659 0.091109 2.1713 2.6837 1.8229 0.39074 1.8576 0.50406 0.68069 0.77588 0.54057 0 0.01937 0 0.0081804 0.010649 -1.5552 -0.4556 0.0029023
0.25781 -0.0017545 -0.00085437 -0.0038455 -0.0014307 0.0020599 -0.00029559 -0.0016613 0.0016142 0.00099037 -0.0025193 -0.004247 0.10899 2.1736 2.6832 1.8223 0.39081 1.857 0.50111 0.67995 0.77559 0.54268 0 0.01941 0 0.0077455 0.011049 -1.5558 -0.45531 0.017676
0.26172 -0.0017597 -0.00087187 -0.0065663 -0.0041963 -0.00099465 0.0003389 -0.0022551 0.0021406 0.0040414 -0.0027673 -0.0061739 0.13008 2.1786 2.6839 1.8212 0.38961 1.8548 0.49815 0.67821 0.77525 0.5438 0 0.019251 0 0.0074575 0.011055 -1.5564 -0.4548 0.026008
0.26563 -0.0013779 -0.00051052 -0.0081648 -0.0048758 -0.0032661 0.00014906 -0.001792 0.0022932 0.0028516 -0.0028664 -0.0053083 0.14372 2.1811 2.6851 1.8201 0.38884 1.8535 0.49714 0.67672 0.77513 0.54386 0 0.019132 0 0.0074516 0.010896 -1.5566 -0.45435 0.02843
0.26953 -0.00063048 0.00039676 -0.0071517 -0.0033845 -0.0043678 -0.0013298 -0.0013554 0.0015017 -0.0020943 -0.0015354 -0.0031942 0.14591 2.1786 2.6858 1.8199 0.38966 1.8543 0.49851 0.67604 0.77538 0.54361 0 0.019278 0 0.0075955 0.010892 -1.5564 -0.45428 0.024767
0.27344 0.00025432 0.0015954 -0.0033129 -0.0010567 -0.0042988 -0.0031374 -0.0013877 -0.00010913 -0.0071541 0.0012594 -0.0018708 0.14209 2.1737 2.6854 1.8214 0.39145 1.8568 0.50092 0.67581 0.77591 0.5436 0 0.019723 0 0.0075899 0.01112 -1.556 -0.45463 0.016423
0.27734 0.0010527 0.0024983 0.001809 0.00063057 -0.0033561 -0.0036454 -0.0017935 -0.001712 -0.0091018 0.0037223 -0.0019162 0.14222 2.1711 2.6842 1.8242 0.3925 1.8597 0.50241 0.67542 0.77639 0.54356 0 0.020314 0 0.0071808 0.011366 -1.5557 -0.45507 0.0088086
0.28125 0.001672 0.0025591 0.0058848 0.0011737 -0.0020548 -0.0020927 -0.0024826 -0.0025192 -0.0078367 0.0038556 -0.0022604 0.15107 2.1731 2.6832 1.8266 0.39169 1.8618 0.50201 0.67485 0.77656 0.54289 0 0.020809 0 0.0063824 0.011372 -1.5559 -0.45516 0.0087912
0.28516 0.0020502 0.0016553 0.0074713 0.0010922 -0.00093197 0.00056741 -0.0034406 -0.0024777 -0.0056704 0.0015975 -0.0018133 0.16214 2.1768 2.6828 1.8268 0.38958 1.8625 0.50039 0.67465 0.77644 0.54159 0 0.02097 0 0.0055726 0.011111 -1.5564 -0.45477 0.018247
0.28906 0.001985 0.00018606 0.006909 0.0011357 -0.00025541 0.0023804 -0.0042826 -0.0021719 -0.0043564 -0.0009404 -0.00093542 0.16157 2.1781 2.683 1.8245 0.38787 1.8614 0.49904 0.67519 0.77636 0.54056 0 0.02064 0 0.0053398 0.010811 -1.5568 -0.45424 0.03048
0.29297 0.0011841 -0.0011867 0.0056597 0.0015746 0.00013026 0.0020543 -0.0041148 -0.0020623 -0.0032814 -0.0015308 -0.00099526 0.14012 2.176 2.6836 1.8213 0.38776 1.8582 0.49887 0.6761 0.77667 0.54082 0 0.01984 0 0.0061039 0.010708 -1.5568 -0.45411 0.034464
0.29688 -0.00040694 -0.0019599 0.0047838 0.002175 0.00062884 5.5855e-05 -0.0022538 -0.0019293 -0.0007084 -4.2632e-05 -0.0024846 0.10332 2.1735 2.6841 1.8198 0.38884 1.8535 0.49948 0.67665 0.77741 0.54238 0 0.018851 0 0.0077438 0.0108 -1.5564 -0.45466 0.023914
0.30078 -0.0023108 -0.0020657 0.0040551 0.0026234 0.0015014 -0.0018425 0.00080289 -0.0011745 0.0035425 0.001557 -0.0039338 0.069949 2.1738 2.6847 1.8209 0.38962 1.8488 0.49979 0.67667 0.77821 0.54403 0 0.018142 0 0.0095412 0.010854 -1.5561 -0.45563 0.0028505
0.30469 -0.0036512 -0.0018252 0.0025102 0.0027889 0.0026107 -0.0020947 0.0033563 0.00032769 0.00718 0.0013883 -0.0031262 0.058581 2.1768 2.6852 1.8237 0.38892 1.8461 0.49924 0.67675 0.77851 0.54438 0 0.01809 0 0.010568 0.010673 -1.5563 -0.45647 -0.01753
0.30859 -0.0037233 -0.0016471 -0.00025303 0.0026003 0.0035316 -0.00057979 0.0038024 0.0017984 0.0074801 -0.00036955 0.00044504 0.072801 2.179 2.6856 1.8258 0.38698 1.8463 0.49839 0.67757 0.77798 0.54309 0 0.018688 0 0.010287 0.010338 -1.557 -0.45673 -0.027426
0.3125 -0.0025355 -0.0017124 -0.0034386 0.0018821 0.0038871 0.0015216 0.0021383 0.0021256 0.004128 -0.0018525 0.0045157 0.097956 2.1775 2.6856 1.8253 0.38512 1.8485 0.49833 0.67892 0.77674 0.54125 0 0.019501 0 0.0089255 0.010178 -1.5575 -0.45645 -0.02444
0.31641 -0.00079684 -0.0018663 -0.0057169 0.00051697 0.0035605 0.0028719 0.00011203 0.00095091 -0.00025323 -0.0017441 0.0057806 0.11274 2.1737 2.6852 1.8225 0.38456 1.8508 0.4995 0.67967 0.77529 0.54035 0 0.019993 0 0.0073122 0.010461 -1.5574 -0.45599 -0.012556
0.32031 0.0006762 -0.0017641 -0.006421 -0.001202 0.0026174 0.0029901 -0.00031789 -0.00083664 -0.0025423 -0.0008085 0.0029151 0.10604 2.1717 2.6845 1.8195 0.38547 1.8521 0.50108 0.67892 0.77421 0.54098 0 0.019942 0 0.0063111 0.011094 -1.5568 -0.45569 0.0029265
0.32422 0.0015843 -0.0011396 -0.0059671 -0.0025335 0.001133 0.0023083 0.0011786 -0.0017817 -0.0020039 -0.00096414 -0.002093 0.084697 2.1738 2.6839 1.8183 0.38705 1.8525 0.50169 0.67722 0.77388 0.54242 0 0.019587 0 0.0062832 0.011618 -1.5562 -0.45563 0.018484
0.32813 0.0022057 -2.8719e-06 -0.0050959 -0.0027771 -0.00078437 0.0014824 0.0029614 -0.0011278 -0.0006491 -0.0029305 -0.0057002 0.066184 2.178 2.6836 1.8194 0.38843 1.8529 0.50062 0.67635 0.77432 0.5434 0 0.019332 0 0.0069776 0.011555 -1.5561 -0.45564 0.031369
0.33203 0.0028673 0.0013469 -0.0038706 -0.0018736 -0.0027766 0.0007983 0.002942 0.00054065 -0.00083281 -0.0051448 -0.0059499 0.063376 2.1798 2.6838 1.8215 0.38924 1.8538 0.49846 0.6778 0.77525 0.54326 0 0.019305 0 0.0078545 0.010824 -1.5564 -0.45561 0.038002
0.33594 0.0034229 0.0024678 -0.00165 -0.00048002 -0.0041625 0.00019623 0.00050115 0.0018871 -0.0027488 -0.0052903 -0.0039225 0.075086 2.1774 2.6844 1.8231 0.38959 1.8543 0.49655 0.6811 0.77625 0.54229 0 0.019227 0 0.0084988 0.0098745 -1.5566 -0.45558 0.035622
0.33984 0.0033382 0.0029708 0.0018595 0.00060104 -0.0042822 -0.00034348 -0.0030202 0.0020401 -0.0044384 -0.0028526 -0.0021942 0.089625 2.1734 2.6854 1.8234 0.38962 1.853 0.49578 0.68399 0.77693 0.54117 0 0.018732 0 0.0087852 0.0093818 -1.5562 -0.45565 0.026012
0.34375 0.0023294 0.002664 0.0056653 0.0010635 -0.003062 -0.00064474 -0.0056155 0.0012454 -0.004098 0.0001224 -0.0020768 0.096376 2.1721 2.6866 1.8228 0.38933 1.8501 0.49596 0.68419 0.77708 0.54027 0 0.017834 0 0.0087574 0.0097316 -1.5554 -0.45576 0.016213
0.34766 0.00086242 0.001607 0.0078761 0.0011518 -0.0012411 -0.00059387 -0.0063064 0.00038797 -0.0020225 0.0010214 -0.0025481 0.09392 2.1744 2.6873 1.8219 0.3888 1.8469 0.49631 0.68149 0.77671 0.5395 0 0.017022 0 0.0084603 0.010688 -1.5548 -0.45573 0.013598
0.35156 -9.9827e-05 9.0718e-05 0.0072509 0.00113 9.1137e-05 -0.00041272 -0.005609 -1.4016e-05 -9.602e-05 -0.00064312 -0.0018325 0.088245 2.1771 2.6871 1.8211 0.38835 1.845 0.4964 0.678 0.77611 0.53889 0 0.016855 0 0.0079351 0.011532 -1.5548 -0.45541 0.019219
0.35547 4.8804e-05 -0.0014409 0.0044176 0.00083659 0.00034117 -0.00050761 -0.0045507 -0.00024515 0.0004248 -0.0027253 0.00028859 0.084958 2.1763 2.6857 1.8202 0.38838 1.8452 0.49664 0.67641 0.77561 0.53889 0 0.017429 0 0.0073311 0.011593 -1.5555 -0.45498 0.026295
0.35938 0.0009349 -0.0025283 0.0014437 -0.00010533 -0.0001102 -0.00099403 -0.003495 -0.00084065 0.00021787 -0.0027126 0.0020693 0.084504 2.1722 2.6841 1.8192 0.38892 1.8466 0.49767 0.67774 0.77541 0.54004 0 0.018253 0 0.0069184 0.010767 -1.5561 -0.45481 0.026103
0.36328 0.0014931 -0.0028764 4.4393e-05 -0.0016434 -0.00027557 -0.0014538 -0.0020445 -0.0017262 0.00082733 -0.00038456 0.0017467 0.084573 2.1692 2.6836 1.8186 0.38949 1.8479 0.49943 0.68066 0.77553 0.54222 0 0.018682 0 0.0069008 0.0096197 -1.5563 -0.45512 0.015904
0.36719 0.00096083 -0.0025053 0.00011541 -0.0030153 0.00052908 -0.0012817 5.0257e-05 -0.0020714 0.0025479 0.0019489 -0.00035753 0.085294 2.171 2.6849 1.8189 0.38953 1.8486 0.50095 0.68279 0.77584 0.54441 0 0.018508 0 0.0071965 0.0089754 -1.5562 -0.4557 0.0012339
0.37109 -0.0003617 -0.0017601 1.711e-05 -0.0032952 0.0020609 -0.00031705 0.0021811 -0.0010985 0.0038176 0.0018567 -0.0019908 0.089976 2.1765 2.6875 1.8198 0.38901 1.8491 0.50111 0.68281 0.77624 0.54538 0 0.018122 0 0.0074523 0.0092995 -1.5562 -0.45601 -0.009383
0.375 -0.0013476 -0.0011204 -0.001677 -0.0022924 0.0033705 0.00091109 0.0032671 0.00097949 0.0029314 -0.00073955 -0.0013145 0.099974 2.1804 2.6896 1.8208 0.38851 1.8496 0.4997 0.68137 0.77672 0.54475 0 0.018113 0 0.0073409 0.010361 -1.5567 -0.45567 -0.011572
0.37891 -0.0010741 -0.00089374 -0.0046879 -0.00083922 0.0036146 0.0016272 0.0028171 0.0029193 0.00016176 -0.0036125 0.0010754 0.1099 2.1789 2.6896 1.8208 0.38869 1.8498 0.49769 0.68021 0.77734 0.54325 0 0.018697 0 0.0068806 0.011441 -1.5573 -0.45485 -0.007086
0.38281 0.00033743 -0.00099683 -0.0072272 -7.0174e-05 0.0026773 0.0015072 0.0014565 0.0034448 -0.0022141 -0.0046215 0.0026941 0.10999 2.1736 2.6875 1.8199 0.38954 1.8493 0.49639 0.6805 0.77805 0.54209 0 0.019535 0 0.0064493 0.011909 -1.5573 -0.45418 0.0001879
0.38672 0.0018738 -0.0010129 -0.0076207 -0.00036631 0.0010746 0.00091357 0.00031863 0.0023478 -0.0021888 -0.0037879 0.0017806 0.094955 2.17 2.6847 1.8191 0.39043 1.8483 0.49637 0.68191 0.7786 0.54186 0 0.020084 0 0.0064486 0.011683 -1.5567 -0.45417 0.0084995
0.39063 0.0025915 -0.00052225 -0.0057352 -0.0010497 -0.00063129 0.00044139 -2.8178e-05 0.00062878 -0.00018093 -0.0028619 -0.0007818 0.070689 2.172 2.683 1.8194 0.39069 1.848 0.49711 0.68313 0.7787 0.54218 0 0.020098 0 0.0069322 0.011206 -1.5558 -0.45481 0.017677
0.39453 0.0024222 0.00052533 -0.0028873 -0.0011589 -0.0022337 0.0002924 3.275e-05 -0.00044206 0.0013362 -0.0030331 -0.0023115 0.051325 2.1776 2.6834 1.8212 0.39037 1.8494 0.49765 0.68312 0.77821 0.54228 0 0.019767 0 0.0075632 0.01098 -1.5555 -0.45556 0.025352
0.39844 0.0020501 0.0016965 -0.00050141 -0.00048709 -0.0037234 0.00016717 -0.00021173 -0.00041462 0.00041885 -0.0034807 -0.0010903 0.047967 2.1812 2.685 1.8234 0.39017 1.8523 0.49766 0.68185 0.77726 0.54192 0 0.019429 0 0.0079453 0.011107 -1.5562 -0.45586 0.026191
0.40234 0.0020567 0.002343 0.001038 0.00023369 -0.0048681 -0.00022857 -0.00098682 0.00012106 -0.002313 -0.0024397 0.0018534 0.059079 2.1793 2.6861 1.8246 0.39059 1.8548 0.49761 0.68006 0.77624 0.54149 0 0.019208 0 0.0079917 0.011259 -1.5576 -0.45563 0.016926
0.40625 0.00226 0.0020707 0.0022623 0.00020871 -0.0051212 -0.00067552 -0.0019522 0.00028881 -0.0043875 0.00044499 0.0038061 0.071463 2.1742 2.6856 1.824 0.3913 1.8555 0.49815 0.67857 0.77556 0.54142 0 0.018988 0 0.007959 0.011084 -1.5585 -0.45525 0.0021565
0.41016 0.0019366 0.0010451 0.0035749 -0.00044376 -0.004051 -0.00056771 -0.0028151 -0.00019295 -0.004134 0.003237 0.0031509 0.071119 2.1713 2.684 1.8222 0.39133 1.8546 0.49929 0.67776 0.77545 0.54152 0 0.018699 0 0.0081184 0.010629 -1.5583 -0.45517 -0.0069322
0.41406 0.00066939 -0.00011927 0.0045537 -0.00072023 -0.0018525 0.0003971 -0.0037127 -0.00087504 -0.0023417 0.0034794 0.00097299 0.054364 2.1732 2.6827 1.8205 0.39006 1.8535 0.50027 0.6776 0.77587 0.54118 0 0.018532 0 0.0084158 0.010342 -1.5569 -0.45543 -0.00209
0.41797 -0.0010902 -0.00080903 0.0043598 0.00020646 0.00064636 0.0017106 -0.0047682 -0.0011989 -0.0011197 0.00081838 -0.00011532 0.029869 2.1777 2.683 1.8196 0.38799 1.8536 0.5003 0.67787 0.77657 0.5401 0 0.018776 0 0.00849 0.010617 -1.5553 -0.45563 0.012698
0.42188 -0.0023493 -0.00084734 0.002722 0.0020096 0.0025545 0.0023552 -0.0053801 -0.0011032 -0.0013068 -0.0023849 0.0013854 0.010989 2.1799 2.6847 1.8197 0.38644 1.8549 0.49927 0.67835 0.77724 0.53897 0 0.019443 0 0.0080458 0.011338 -1.5543 -0.45542 0.022368
0.42578 -0.0024618 -0.00057337 0.00034014 0.0033954 0.0035237 0.0017078 -0.0043436 -0.00095056 -0.0014382 -0.0032504 0.0044941 0.0059876 2.1779 2.6865 1.8201 0.38646 1.856 0.49786 0.67876 0.77755 0.53893 0 0.020125 0 0.0072037 0.011894 -1.5542 -0.4549 0.013245
0.42969 -0.001671 -0.00051824 -0.001763 0.00331 0.0038094 0.00016812 -0.0010364 -0.0009351 0.00045949 -0.0011765 0.006899 0.014014 2.1747 2.6871 1.8205 0.38788 1.8559 0.49688 0.67896 0.77728 0.54049 0 0.020314 0 0.0064557 0.011714 -1.5548 -0.45453 -0.013968
0.43359 -0.00077587 -0.00095689 -0.0032145 0.001918 0.0037884 -0.0011423 0.003485 -0.00073285 0.0042245 0.00164 0.0071926 0.028093 2.1741 2.6862 1.821 0.38945 1.8553 0.49664 0.67905 0.77637 0.54289 0 0.019894 0 0.006247 0.010829 -1.5558 -0.45469 -0.043131
0.4375 -0.0003006 -0.0016981 -0.004494 0.00032785 0.0034963 -0.0013582 0.0068653 0.00013401 0.0071541 0.0024582 0.0058096 0.04043 2.1767 2.6846 1.8219 0.39003 1.8556 0.49691 0.67932 0.77497 0.54467 0 0.01929 0 0.0065841 0.0098992 -1.5568 -0.45529 -0.055214
0.44141 -4.1433e-05 -0.0022558 -0.0061253 -0.00061635 0.0026846 -0.00059654 0.0072793 0.0015952 0.0065426 0.00063966 0.003958 0.045509 2.179 2.6836 1.8231 0.38945 1.8571 0.49743 0.67994 0.77351 0.54491 0 0.019057 0 0.0070489 0.0096375 -1.5578 -0.45578 -0.043265
0.44531 0.00056756 -0.0022267 -0.0077516 -0.0011385 0.0012852 0.00023975 0.0050275 0.0028222 0.0025504 -0.0019932 0.0021097 0.040869 2.1777 2.6841 1.824 0.38856 1.8583 0.49824 0.68056 0.77256 0.544 0 0.019319 0 0.0072023 0.010143 -1.5583 -0.45569 -0.016548
0.44922 0.0017076 -0.0015589 -0.008151 -0.0020336 -0.00029478 0.0003418 0.002218 0.0028643 -0.0017663 -0.003245 -8.4347e-05 0.027873 2.1736 2.6856 1.8237 0.38831 1.8573 0.49939 0.68045 0.77262 0.54311 0 0.01963 0 0.0069856 0.010792 -1.5581 -0.45504 0.0087393
0.45313 0.0028767 -0.0005281 -0.0062715 -0.0034249 -0.001427 -0.00031612 0.00072327 0.0015652 -0.003461 -0.002694 -0.0025076 0.012704 2.171 2.6868 1.8224 0.38895 1.854 0.50055 0.67921 0.77382 0.54296 0 0.01945 0 0.0067415 0.010816 -1.5573 -0.45435 0.022328
0.45703 0.0033701 0.00049581 -0.0022825 -0.0042237 -0.0018106 -0.0010916 0.0004594 -0.00017864 -0.0025998 -0.0016577 -0.0037858 0.0047837 2.173 2.6867 1.8207 0.38993 1.8507 0.50098 0.67735 0.77568 0.54322 0 0.018742 0 0.0068587 0.010039 -1.5563 -0.45416 0.024552
0.46094 0.0030219 0.0012643 0.0023977 -0.003051 -0.0017109 -0.0013724 -0.00018421 -0.001148 -0.0019128 -0.0012864 -0.0023569 0.010966 2.1776 2.685 1.8196 0.39058 1.8501 0.50016 0.67613 0.77731 0.54302 0 0.018063 0 0.007398 0.0090675 -1.5556 -0.45457 0.020699
0.46484 0.0024047 0.0016938 0.0061154 0.00021212 -0.0016169 -0.0011079 -0.0021754 -0.00085754 -0.0035146 -0.0011392 0.001543 0.02902 2.1798 2.683 1.8196 0.39061 1.8526 0.49844 0.67655 0.7778 0.54209 0 0.018024 0 0.0080483 0.0087524 -1.5556 -0.45517 0.013303
0.46875 0.0022513 0.0017761 0.0080632 0.0038857 -0.0016966 -0.00069503 -0.0042901 7.4613e-05 -0.0062654 0.00010369 0.0053509 0.046973 2.1768 2.6821 1.8204 0.39012 1.8558 0.49698 0.67838 0.77678 0.54118 0 0.018652 0 0.0084234 0.0094042 -1.556 -0.45552 0.0010526
0.47266 0.0026894 0.0015071 0.0084871 0.0056912 -0.0016493 -0.00046033 -0.0040414 0.00059582 -0.0067815 0.0026997 0.0061718 0.051012 2.1714 2.6832 1.8213 0.38924 1.8566 0.49684 0.68025 0.77472 0.54131 0 0.019325 0 0.0083876 0.010513 -1.5563 -0.45549 -0.015864
0.47656 0.0030872 0.00091768 0.0080234 0.0046731 -0.0011 -0.00034636 -0.00035075 0.00025745 -0.0031933 0.0050517 0.0035687 0.036479 2.169 2.6855 1.8221 0.38805 1.8544 0.49808 0.68074 0.77274 0.54258 0 0.01939 0 0.008113 0.01122 -1.5563 -0.45539 -0.031817
0.48047 0.0026801 0.0001516 0.0069816 0.0020296 -5.7448e-05 -9.8099e-05 0.0047897 -0.00038997 0.0023598 0.0051433 0.00022251 0.012316 2.1723 2.6873 1.8227 0.38678 1.8518 0.49973 0.67962 0.77189 0.54394 0 0.018828 0 0.00786 0.011074 -1.5561 -0.45557 -0.038995
0.48438 0.0013497 -0.00053639 0.005273 4.9716e-05 0.0011077 0.00034889 0.007622 -0.00039861 0.0053773 0.002697 -0.00050097 -0.0056584 2.1783 2.6871 1.8234 0.38603 1.8523 0.50062 0.678 0.77249 0.5441 0 0.018281 0 0.0077315 0.010379 -1.5562 -0.45607 -0.034782
0.48828 -0.00022196 -0.00090326 0.0028718 0.00015937 0.0021231 0.00076519 0.0059031 0.00061062 0.0033486 -0.0003716 0.0021847 -0.0071354 2.1813 2.6849 1.8236 0.38639 1.8564 0.5004 0.67722 0.7739 0.54285 0 0.018387 0 0.0076375 0.009822 -1.5566 -0.45657 -0.024894
0.49219 -0.0011556 -0.00087151 0.00014175 0.0018742 0.0031159 0.00091128 0.0010465 0.0020736 -0.0016049 -0.0018002 0.0057033 0.0054516 2.1791 2.6825 1.8232 0.38778 1.8611 0.49966 0.67767 0.77506 0.5412 0 0.01909 0 0.007459 0.0098174 -1.557 -0.45667 -0.018341
0.49609 -0.0011174 -0.00057728 -0.0023692 0.0034941 0.0043035 0.00083156 -0.0030214 0.0030265 -0.0046187 -0.0011708 0.0067041 0.02068 2.1748 2.682 1.8219 0.38928 1.8623 0.49914 0.67857 0.77523 0.54046 0 0.019662 0 0.0072094 0.010198 -1.557 -0.4563 -0.01926
0.5 -0.0004909 -0.00026527 -0.0043716 0.0036873 0.0053763 0.00077353 -0.0032688 0.0029836 -0.0027267 -8.0762e-05 0.0044322 0.02837 2.1734 2.684 1.8205 0.38971 1.8586 0.49894 0.67891 0.77449 0.54089 0 0.01943 0 0.0070251 0.010517 -1.5566 -0.45572 -0.024139
0.50391 0.00010811 -0.00011577 -0.0059378 0.0024168 0.0053704 0.00081017 -1.8013e-05 0.0022869 0.0023553 -0.00015802 0.0014163 0.026422 2.1765 2.6872 1.8196 0.38877 1.8524 0.49852 0.67858 0.77358 0.5416 0 0.018485 0 0.0070205 0.010577 -1.5562 -0.45537 -0.026849
0.50781 0.00040059 -0.00013868 -0.0071244 0.00053962 0.0034202 0.00063307 0.003758 0.0016564 0.0060302 -0.0011755 0.00075335 0.019043 2.1805 2.6891 1.8198 0.38741 1.8478 0.49746 0.67841 0.77319 0.54161 0 0.017636 0 0.0071756 0.010607 -1.5563 -0.45545 -0.025397
0.51172 0.00051712 -0.00020015 -0.0075879 -0.0011897 -0.00020268 -0.00016868 0.0053758 0.0014733 0.0052796 -0.0013936 0.0028291 0.01036 2.1811 2.6883 1.8204 0.38704 1.8472 0.49611 0.67921 0.77349 0.54096 0 0.017634 0 0.0073686 0.010923 -1.5569 -0.45587 -0.022895
0.51563 0.00059728 -0.00013718 -0.0067178 -0.0025546 -0.0038631 -0.0015753 0.0046259 0.0015311 0.0012783 0.00026327 0.0049228 0.001238 2.1777 2.6854 1.8207 0.38825 1.8497 0.49543 0.68078 0.77413 0.54077 0 0.018429 0 0.0075002 0.011476 -1.5575 -0.45631 -0.022292
0.51953 0.00046863 0.00013336 -0.0042294 -0.0034658 -0.0056134 -0.0029189 0.0032418 0.0014289 -0.0022693 0.0026918 0.0041295 -0.0080463 2.1739 2.6827 1.82 0.39019 1.8527 0.49612 0.68196 0.77474 0.54196 0 0.019218 0 0.0075741 0.011814 -1.5573 -0.45652 -0.021721
0.52344 -0.00016654 0.00056924 -0.00061059 -0.0034854 -0.0047306 -0.0032881 0.002607 0.0010913 -0.0030507 0.0035575 0.00052772 -0.014306 2.1736 2.682 1.8189 0.3914 1.8542 0.49796 0.68169 0.77526 0.54413 0 0.019255 0 0.0076636 0.011533 -1.5565 -0.45645 -0.016326
0.52734 -0.0012358 0.0010196 0.0030737 -0.0020906 -0.0023399 -0.0022522 0.0023365 0.00080985 -0.0021576 0.0017559 -0.0027638 -0.013194 2.1767 2.6832 1.8186 0.39118 1.8546 0.49993 0.68006 0.7758 0.54566 0 0.018588 0 0.0078179 0.010748 -1.5559 -0.45622 -0.0044845
0.53125 -0.0021127 0.0012816 0.0058529 0.00052111 -0.00046855 -0.00026494 0.0011545 0.00077218 -0.0022943 -0.001309 -0.0027368 -0.0053609 2.1793 2.6848 1.8196 0.39026 1.8547 0.50117 0.67829 0.77621 0.54523 0 0.017993 0 0.0080093 0.01006 -1.5559 -0.45603 0.0091882
0.53516 -0.0020822 0.0011849 0.0073604 0.003102 -0.00032822 0.0016083 -0.0011573 0.00065 -0.0043942 -0.0030785 0.00043011 0.00058554 2.1783 2.685 1.8218 0.38998 1.8549 0.50156 0.67762 0.77599 0.54306 0 0.01816 0 0.0081555 0.010003 -1.5565 -0.45599 0.01802
0.53906 -0.0010787 0.00068875 0.0077612 0.0041342 -0.0013768 0.002397 -0.0031159 -0.00020538 -0.0064135 -0.0023982 0.0035807 -0.0060911 2.1748 2.6838 1.8237 0.39081 1.8544 0.50159 0.67835 0.77473 0.54087 0 0.018954 0 0.0081744 0.01051 -1.557 -0.45607 0.019992
0.54297 6.6743e-05 -5.9736e-05 0.0073122 0.0031322 -0.0019827 0.0017931 -0.0030212 -0.0020566 -0.0055492 -0.00052375 0.0038428 -0.027593 2.1728 2.6825 1.8242 0.39175 1.8526 0.50163 0.67974 0.77273 0.54042 0 0.01952 0 0.0080205 0.010957 -1.5568 -0.45615 0.018945
0.54688 0.0002316 -0.00077429 0.0060993 0.0011747 -0.0010056 0.00021186 -0.0009227 -0.004258 -0.0013912 0.00045469 0.0015184 -0.052914 2.1745 2.6825 1.8232 0.39126 1.85 0.50158 0.6808 0.77111 0.54202 0 0.01914 0 0.0077018 0.010764 -1.5559 -0.45607 0.018612
0.55078 -0.0010057 -0.0011923 0.0041832 3.0487e-05 0.0012136 -0.0015524 0.0011925 -0.0055308 0.0034189 -6.1679e-05 -0.00039764 -0.065614 2.178 2.684 1.8215 0.38895 1.848 0.50108 0.68116 0.77099 0.54446 0 0.018005 0 0.0072964 0.0099813 -1.5549 -0.45577 0.016795
0.55469 -0.0028928 -0.0012523 0.0018512 0.00063662 0.0033098 -0.00273 0.0013218 -0.0049183 0.0056878 -0.00073452 0.0004937 -0.058265 2.1796 2.6859 1.8207 0.38617 1.8474 0.50011 0.68106 0.7724 0.54612 0 0.017103 0 0.0069542 0.00927 -1.5547 -0.45539 0.0076765
0.55859 -0.004033 -0.0011349 -0.00043645 0.0023536 0.0042167 -0.0028202 -0.00053538 -0.0026214 0.0046374 -0.00017385 0.0033965 -0.040033 2.1777 2.6868 1.8212 0.38502 1.8481 0.49918 0.68076 0.77414 0.54629 0 0.017316 0 0.0068416 0.009291 -1.5553 -0.45517 -0.009153
0.5625 -0.0034953 -0.0011021 -0.0023808 0.0036522 0.0040009 -0.0017038 -0.0024362 5.6434e-05 0.0022774 0.0011038 0.0051376 -0.029401 2.1751 2.6863 1.8226 0.38648 1.8492 0.49884 0.68016 0.77462 0.54536 0 0.018561 0 0.0070296 0.010084 -1.5561 -0.4553 -0.02356
0.56641 -0.0015459 -0.0012461 -0.0040161 0.0034811 0.0034676 0.00028825 -0.0025666 0.0016687 0.0010089 0.001051 0.0035134 -0.03811 2.175 2.6855 1.8237 0.38956 1.8503 0.49914 0.67901 0.77337 0.5441 0 0.019822 0 0.0074107 0.011025 -1.5564 -0.45569 -0.021815
0.57031 0.00061942 -0.0013658 -0.0054262 0.0019848 0.0030982 0.0024061 -0.0010749 0.0016986 0.0011876 -0.0014572 -0.00035368 -0.061079 2.1776 2.6852 1.8236 0.39218 1.8516 0.49959 0.67747 0.77157 0.54284 0 0.020032 0 0.0077469 0.011395 -1.5563 -0.45601 -0.00078422
0.57422 0.001871 -0.0011057 -0.0062942 4.3551e-05 0.0025126 0.0037344 0.0003076 0.0008378 0.0012066 -0.004857 -0.0030802 -0.081467 2.1796 2.6858 1.8224 0.39291 1.8531 0.49972 0.67628 0.77119 0.54153 0 0.019009 0 0.007844 0.011003 -1.556 -0.4559 0.02528
0.57813 0.0019806 -0.0002686 -0.0058861 -0.0016494 0.0010112 0.0036355 0.00038095 0.00024436 -0.00024633 -0.0060396 -0.0023529 -0.085628 2.1777 2.6868 1.8209 0.39204 1.854 0.49956 0.67617 0.77321 0.54034 0 0.017598 0 0.0077136 0.0103 -1.556 -0.4553 0.034734
0.58203 0.0016103 0.00095622 -0.0036552 -0.002914 -0.001437 0.002121 -9.8945e-05 0.00044751 -0.0024471 -0.0034722 0.00091885 -0.07381 2.1732 2.6873 1.8198 0.3909 1.8531 0.49957 0.67715 0.77673 0.53996 0 0.016925 0 0.0075627 0.0099262 -1.5562 -0.45453 0.017984
0.58594 0.001557 0.0020585 7.357e-05 -0.0036175 -0.0038574 -0.00012112 0.00063684 0.00087336 -0.0033726 0.00097035 0.0037283 -0.057671 2.1707 2.6874 1.8196 0.39043 1.8507 0.49997 0.67845 0.77955 0.54094 0 0.01747 0 0.0076017 0.010158 -1.5565 -0.45414 -0.012096
0.58984 0.0019916 0.0025328 0.0040977 -0.0032353 -0.0049828 -0.0020753 0.0030509 0.00042207 -0.0020135 0.0035714 0.0040253 -0.048908 2.1733 2.6872 1.82 0.39033 1.8487 0.5004 0.67913 0.77995 0.54281 0 0.01876 0 0.0078397 0.01076 -1.5567 -0.45442 -0.030138
0.59375 0.0023619 0.0022094 0.0071307 -0.0012242 -0.0043186 -0.0028855 0.0052605 -0.0014045 0.00040001 0.0022964 0.0024747 -0.050867 2.179 2.6871 1.8205 0.38973 1.8492 0.50026 0.67895 0.77802 0.54401 0 0.019865 0 0.0080618 0.011297 -1.5568 -0.45518 -0.020502
0.59766 0.0019834 0.0013323 0.0086651 0.0020579 -0.0025173 -0.0022175 0.0046841 -0.0038348 0.0016598 -0.0013073 0.0012647 -0.05978 2.1822 2.6869 1.8207 0.38835 1.8525 0.4994 0.67847 0.77549 0.54303 0 0.020185 0 0.0080165 0.01153 -1.557 -0.4559 0.0089165
0.60156 0.00073033 0.00034276 0.0090459 0.0050045 -0.00074351 -0.00040292 0.00085602 -0.0052646 0.00093254 -0.0037847 0.0015101 -0.071229 2.1796 2.6861 1.8206 0.38702 1.856 0.49839 0.67841 0.77416 0.5399 0 0.019818 0 0.0076399 0.011517 -1.5572 -0.45608 0.034297
0.60547 -0.0008006 -0.00043044 0.0087103 0.0056854 0.00029697 0.0016187 -0.0035746 -0.0044989 -0.00039314 -0.0032405 0.0021589 -0.082933 2.1735 2.6847 1.8205 0.38695 1.8572 0.498 0.67884 0.77458 0.53648 0 0.019301 0 0.0071118 0.011406 -1.5574 -0.45563 0.037267
0.60938 -0.0017771 -0.00092153 0.0074597 0.0034088 0.00074377 0.0025908 -0.0049559 -0.0017783 -0.00027086 -0.00098314 0.0014855 -0.091469 2.1698 2.6834 1.8204 0.38844 1.8554 0.49833 0.67914 0.77585 0.53516 0 0.019064 0 0.0067052 0.011208 -1.5573 -0.45491 0.019511
0.61328 -0.0018155 -0.0012379 0.0046368 -0.00054153 0.0011438 0.00153 -0.001975 0.0013002 0.0017651 0.00024553 -0.00065338 -0.08948 2.1716 2.6827 1.8202 0.39049 1.8531 0.49867 0.6786 0.77666 0.53688 0 0.019135 0 0.0065805 0.010821 -1.557 -0.45438 -0.0022028
0.61719 -0.0012674 -0.0014655 9.8996e-05 -0.0038024 0.0017697 -0.001547 0.0030306 0.002954 0.0040992 -0.00063582 -0.0024228 -0.070222 2.1764 2.6824 1.8198 0.3917 1.853 0.49819 0.67714 0.77646 0.54035 0 0.019279 0 0.0067017 0.010239 -1.557 -0.45432 -0.013507
0.62109 -0.00087793 -0.0015709 -0.0050541 -0.0047225 0.0024001 -0.0052664 0.0061318 0.0025435 0.0047168 -0.0020588 -0.0019746 -0.036823 2.1787 2.6822 1.8194 0.39149 1.8553 0.49694 0.67545 0.77567 0.54299 0 0.019335 0 0.0069124 0.0096598 -1.5571 -0.45464 -0.013863
0.625 -0.001129 -0.0014686 -0.0089061 -0.0034423 0.0026595 -0.0074388 0.0052723 0.00097573 0.0031633 -0.0019108 0.00038856 -0.0055097 2.1761 2.6816 1.8192 0.39054 1.8572 0.49597 0.67444 0.77501 0.54304 0 0.019366 0 0.0070579 0.0093613 -1.557 -0.45508 -0.011705
0.62891 -0.00183 -0.0011455 -0.010062 -0.0013776 0.0024224 -0.0064307 0.0018497 -0.00013106 0.00072909 -0.00023442 0.0022892 0.0040923 2.1718 2.681 1.8195 0.38999 1.856 0.49634 0.67452 0.77478 0.54082 0 0.019525 0 0.0070495 0.0094492 -1.5565 -0.45543 -0.011258
0.63281 -0.0022975 -0.00069263 -0.0086885 0.00021574 0.0018309 -0.0024844 -0.00093686 0.00019963 -0.0011008 0.00064842 0.0016243 -0.014894 2.171 2.6812 1.8202 0.39031 1.8523 0.49805 0.67541 0.7748 0.53831 0 0.019821 0 0.0068745 0.0097671 -1.5553 -0.45564 -0.0072685
0.63672 -0.0019629 -0.00021209 -0.0062638 0.0011174 0.0010172 0.0021409 -0.0011457 0.0015689 -0.0020151 -0.0011573 -0.0012466 -0.049344 2.1752 2.6825 1.8211 0.39089 1.8494 0.49985 0.67649 0.77485 0.53744 0 0.020053 0 0.0066219 0.010049 -1.5543 -0.45579 0.0064244
0.64063 -0.0008853 0.00028272 -0.0042881 0.001733 -3.5771e-05 0.0045588 0.00044998 0.0026592 -0.0025916 -0.0046045 -0.0037831 -0.076499 2.1803 2.6842 1.8219 0.39081 1.8505 0.50027 0.67727 0.77506 0.53869 0 0.019979 0 0.0065169 0.01015 -1.5542 -0.45596 0.025303
0.64453 0.00027737 0.00084552 -0.0031651 0.0021115 -0.0012984 0.0032674 0.0016574 0.002419 -0.0030031 -0.0063513 -0.003748 -0.083723 2.1812 2.6853 1.8223 0.38981 1.8547 0.49894 0.67755 0.77571 0.54097 0 0.019541 0 0.006859 0.010115 -1.555 -0.45621 0.034662
0.64844 0.00082675 0.001462 -0.0022205 0.0016641 -0.0024598 -0.00075666 0.0012481 0.00092362 -0.0025788 -0.0041282 -0.0013479 -0.079082 2.1766 2.6851 1.8225 0.38853 1.8577 0.49689 0.67744 0.77671 0.5427 0 0.018929 0 0.0078041 0.010057 -1.5562 -0.45655 0.023831
0.65234 0.00063319 0.0019496 -0.00064184 -2.3322e-05 -0.0030475 -0.00476 -8.7843e-05 -0.00078134 -0.00093382 0.00069962 0.0011079 -0.082071 2.1711 2.6841 1.8228 0.38783 1.8558 0.49559 0.67722 0.77751 0.54298 0 0.018437 0 0.0091238 0.01002 -1.5568 -0.45697 -0.00060215
0.65625 0.00024642 0.002029 0.001705 -0.0022344 -0.0028511 -0.0061493 -0.00093788 -0.001612 0.00077069 0.0042141 0.0015745 -0.10311 2.1698 2.6835 1.8232 0.38794 1.8497 0.49566 0.67728 0.77753 0.54189 0 0.018247 0 0.010204 0.009988 -1.5566 -0.45739 -0.018108
0.66016 0.00037602 0.0015398 0.0043052 -0.0032608 -0.002157 -0.004149 -0.00089557 -0.0012714 0.0003597 0.0036958 0.00019371 -0.13198 2.1732 2.684 1.8233 0.38832 1.8445 0.49654 0.67792 0.77675 0.54011 0 0.018318 0 0.010403 0.010011 -1.5558 -0.45764 -0.012861
0.66406 0.0011799 0.00061438 0.0065736 -0.0017647 -0.0014394 -2.5844e-05 -0.00083332 -0.00029301 -0.0030893 0.00020565 -0.0010914 -0.14688 2.1772 2.6851 1.8228 0.38837 1.8448 0.49722 0.67909 0.77578 0.53826 0 0.018449 0 0.0095508 0.010233 -1.5553 -0.45755 0.01031
0.66797 0.0020147 -0.00036752 0.0081604 0.0018595 -0.00078937 0.0040129 -0.0015611 0.00058522 -0.0075872 -0.0026444 -0.00063208 -0.13565 2.1773 2.6859 1.8218 0.38807 1.8502 0.49723 0.68015 0.7753 0.53686 0 0.018437 0 0.0081506 0.010743 -1.5553 -0.45709 0.02927
0.67188 0.0019316 -0.0010331 0.0086862 0.0055004 0.00023957 0.0061805 -0.0025834 0.0010316 -0.0093522 -0.0023745 0.0013748 -0.10805 2.1738 2.6857 1.8209 0.388 1.8556 0.49691 0.68023 0.77547 0.53638 0 0.018209 0 0.0070468 0.011393 -1.5555 -0.4564 0.024796
0.67578 0.00053101 -0.0012765 0.0074835 0.006839 0.0020712 0.0057915 -0.0024996 0.0011818 -0.0060999 9.9559e-05 0.003347 -0.087098 2.1707 2.685 1.8208 0.38862 1.856 0.4968 0.67888 0.77593 0.53726 0 0.017844 0 0.0067792 0.011829 -1.5554 -0.45574 -0.0018633
0.67969 -0.0015792 -0.001301 0.0040248 0.0050677 0.0043533 0.0031846 -0.00065364 0.0012575 0.00061622 0.0018559 0.0040453 -0.08796 2.1714 2.6848 1.8218 0.38968 1.851 0.49696 0.67663 0.77627 0.53947 0 0.017508 0 0.0071749 0.011761 -1.5549 -0.45526 -0.03097
0.68359 -0.0031724 -0.0014041 -0.0011649 0.0013621 0.0058899 -0.00059415 0.0018453 0.0012678 0.0065069 0.0012823 0.0036175 -0.10496 2.1748 2.6854 1.8228 0.39034 1.8449 0.49703 0.67484 0.77652 0.54223 0 0.017345 0 0.0075531 0.011229 -1.5546 -0.45498 -0.043022
0.6875 -0.0033466 -0.0016859 -0.0061677 -0.0021654 0.0055279 -0.0040354 0.0029643 0.0011188 0.0082156 -0.0003739 0.0029879 -0.11895 2.1771 2.6862 1.8228 0.38992 1.8427 0.49688 0.67471 0.77701 0.5442 0 0.017408 0 0.0073697 0.010588 -1.5549 -0.45487 -0.035091
0.69141 -0.0022137 -0.0019334 -0.0086632 -0.0039885 0.0032481 -0.0055518 0.0016411 0.00091393 0.0060186 -0.00079937 0.0025356 -0.11682 2.176 2.6862 1.8208 0.3886 1.8449 0.49698 0.67637 0.77776 0.54437 0 0.017643 0 0.006715 0.010192 -1.5559 -0.45495 -0.019418
0.69531 -0.00073236 -0.0017792 -0.0076711 -0.0039077 0.00036126 -0.0042451 -0.0012507 0.00099339 0.0029536 0.00045442 0.0017022 -0.10351 2.1734 2.6853 1.8178 0.38732 1.8485 0.49801 0.67872 0.77819 0.54289 0 0.017952 0 0.0062093 0.010094 -1.5567 -0.45529 -0.0080437
0.69922 0.00014887 -0.0010022 -0.0044603 -0.0026736 -0.0014998 -0.00069175 -0.0038458 0.0015908 0.001436 0.0013515 -3.7161e-05 -0.095303 2.1732 2.6842 1.8154 0.387 1.8497 0.49994 0.68028 0.77758 0.54105 0 0.018258 0 0.0064036 0.010063 -1.557 -0.45586 -0.0012025
0.70313 0.0002536 0.00027337 -0.0015855 -0.0011618 -0.0017108 0.0030829 -0.0050764 0.0024889 0.00098367 -0.00015751 -0.002056 -0.10239 2.1763 2.6835 1.8153 0.38782 1.8483 0.50171 0.68025 0.77587 0.54038 0 0.018549 0 0.007259 0.0098985 -1.5567 -0.45634 0.0084295
0.70703 0.00017107 0.001631 -0.00074135 0.00010485 -0.0010534 0.0048177 -0.00539 0.0031198 -0.00060432 -0.0033769 -0.0027359 -0.11888 2.1797 2.6836 1.8175 0.38908 1.8474 0.50199 0.67898 0.77391 0.54152 0 0.018851 0 0.0081872 0.0096897 -1.5565 -0.45631 0.022
0.71094 0.00054335 0.0026056 -0.0013639 0.00093031 -0.00081053 0.0036638 -0.0057424 0.003071 -0.0040547 -0.0050946 -0.00089561 -0.12977 2.1794 2.6837 1.8208 0.38981 1.8496 0.50038 0.67748 0.77292 0.54374 0 0.019175 0 0.0085881 0.0097358 -1.5569 -0.45555 0.028387
0.71484 0.0013669 0.0029209 -0.0013119 0.0013084 -0.0014664 0.00086275 -0.0061493 0.0024658 -0.0070864 -0.002824 0.0029625 -0.12656 2.1753 2.6831 1.823 0.38946 1.8542 0.49793 0.67656 0.77345 0.54552 0 0.019477 0 0.0083577 0.010192 -1.5577 -0.45436 0.014292
0.71875 0.0019798 0.0025657 0.00098584 0.0014475 -0.0022978 -0.0012677 -0.0055411 0.001775 -0.0064419 0.0023349 0.0068939 -0.11522 2.1717 2.682 1.8232 0.38827 1.8574 0.49639 0.6764 0.77489 0.54572 0 0.019677 0 0.0078991 0.010833 -1.5581 -0.45344 -0.019429
0.72266 0.0017157 0.0017096 0.0049397 0.0017722 -0.002214 -0.0012408 -0.0031454 0.0012466 -0.0014682 0.0063869 0.0090059 -0.10867 2.1724 2.6811 1.8218 0.38706 1.8563 0.49679 0.67681 0.77606 0.54443 0 0.019694 0 0.0076804 0.011219 -1.5575 -0.45343 -0.053324
0.72656 0.00055917 0.00058027 0.0082441 0.0026241 -0.00093083 0.00048603 0.00018194 0.00061241 0.004628 0.0061488 0.0087349 -0.11269 2.1766 2.6813 1.8205 0.38665 1.852 0.49873 0.67757 0.77615 0.54275 0 0.019485 0 0.0078066 0.011113 -1.5562 -0.45435 -0.063505
0.73047 -0.000832 -0.00059584 0.0088725 0.0038169 0.00074796 0.0021628 0.0023147 -0.00052562 0.007437 0.0022047 0.0068003 -0.12007 2.1794 2.6825 1.8202 0.38748 1.8481 0.50076 0.67857 0.77535 0.54186 0 0.01906 0 0.0080099 0.010722 -1.555 -0.45561 -0.041947
0.73438 -0.0017308 -0.0015973 0.0066956 0.0045769 0.0017995 0.0024506 0.0017503 -0.0020126 0.0054043 -0.0018903 0.0041878 -0.1188 2.177 2.6838 1.8208 0.38931 1.8477 0.50159 0.67959 0.77442 0.54209 0 0.01849 0 0.0080039 0.010495 -1.5548 -0.45639 -0.0035785
0.73828 -0.0019553 -0.0022361 0.0032823 0.0041274 0.0020406 0.0014909 -0.00083243 -0.0029794 0.0012067 -0.0032154 0.0014097 -0.10515 2.1712 2.6845 1.8213 0.39131 1.8508 0.50093 0.68022 0.77391 0.5428 0 0.017934 0 0.0077891 0.010671 -1.5553 -0.4563 0.026524
0.74219 -0.0019118 -0.0024428 0.00028453 0.0024502 0.0022284 0.00038281 -0.0029897 -0.0025553 -0.00096371 -0.0020843 -0.0012841 -0.088077 2.1677 2.6847 1.8209 0.39246 1.8545 0.49936 0.68011 0.77376 0.54301 0 0.017624 0 0.007597 0.011046 -1.556 -0.45555 0.033443
0.74609 -0.0020803 -0.0023308 -0.0018778 0.00042962 0.0030924 -0.000209 -0.0025837 -0.00083208 0.0005437 -0.0010754 -0.0033218 -0.0809 2.1705 2.685 1.8198 0.3921 1.8562 0.49768 0.6794 0.77364 0.54232 0 0.01776 0 0.0075808 0.011209 -1.5561 -0.45474 0.021625
0.75 -0.0024959 -0.0021358 -0.003816 -0.00086549 0.0043491 -0.00072512 0.00045375 0.00097119 0.00351 -0.0018501 -0.0038557 -0.089403 2.1773 2.6857 1.8189 0.39039 1.856 0.49639 0.67863 0.77349 0.54117 0 0.018356 0 0.0076322 0.010994 -1.5557 -0.4543 0.006455
0.75391 -0.0027268 -0.0020226 -0.0059109 -0.0010846 0.0048025 -0.0019283 0.0042575 0.0015022 0.0044419 -0.003396 -0.0025758 -0.10819 2.1819 2.6865 1.8191 0.38835 1.8556 0.49566 0.67829 0.77362 0.54042 0 0.019145 0 0.0075409 0.010664 -1.5552 -0.45425 -0.001212
0.75781 -0.0023117 -0.0019121 -0.0075011 -0.0007473 0.0035027 -0.0036006 0.0067393 0.00058027 0.0022527 -0.0035327 -0.00035121 -0.12776 2.1805 2.6865 1.8203 0.3872 1.8563 0.49561 0.67829 0.77425 0.54057 0 0.019677 0 0.0073074 0.010616 -1.5552 -0.45438 -0.0021524
0.76172 -0.0011778 -0.0015108 -0.0074273 -0.00048624 0.00080666 -0.0043118 0.0071148 -0.00050886 -0.00079498 -0.0017547 0.0012104 -0.14366 2.1753 2.6854 1.8217 0.3876 1.8578 0.49628 0.6781 0.77505 0.54131 0 0.019602 0 0.0072277 0.010922 -1.5554 -0.45453 -0.0029291
0.76563 0.00034398 -0.00057409 -0.0053004 -0.00024422 -0.0017639 -0.0027318 0.005948 -0.00017583 -0.0017126 -1.542e-06 0.0010283 -0.15817 2.172 2.6837 1.8224 0.38917 1.8588 0.49742 0.67744 0.77541 0.54187 0 0.018943 0 0.0076084 0.011215 -1.5555 -0.45475 -0.0061296
0.76953 0.0018255 0.00079417 -0.002077 0.00060488 -0.0027828 0.00077591 0.0040899 0.0018589 -5.6537e-05 -0.00038826 -0.00058525 -0.17388 2.1742 2.6826 1.8223 0.3908 1.8586 0.49849 0.67669 0.77504 0.54176 0 0.018119 0 0.0083879 0.011071 -1.5554 -0.4551 -0.0078936
0.77344 0.0029808 0.0020832 0.0007068 0.0022663 -0.0021013 0.0040274 0.0019071 0.0040782 0.0016428 -0.0025153 -0.0023224 -0.18762 2.1795 2.6824 1.822 0.39153 1.8576 0.49905 0.67663 0.77444 0.54126 0 0.017678 0 0.0090781 0.010503 -1.5551 -0.45543 -0.0040079
0.77734 0.0036241 0.0026668 0.0022477 0.0038004 -0.00084498 0.0047132 -0.00045011 0.0044021 0.0006785 -0.0035959 -0.0030897 -0.19208 2.1822 2.683 1.8219 0.39121 1.8565 0.49921 0.6775 0.77444 0.54114 0 0.017922 0 0.0091366 0.010016 -1.5554 -0.45535 0.0039506
0.78125 0.003529 0.0022474 0.0029833 0.0036823 -0.00029077 0.0023982 -0.002385 0.0020811 -0.002832 -0.001503 -0.0027716 -0.18352 2.1795 2.6836 1.822 0.39051 1.8549 0.49965 0.67853 0.77533 0.54192 0 0.018731 0 0.008439 0.010129 -1.5561 -0.45467 0.0098969
0.78516 0.0025052 0.0010943 0.0038285 0.0013261 -0.00073826 -0.0010979 -0.0029118 -0.0015159 -0.0059133 0.0025793 -0.0018884 -0.16699 2.174 2.6839 1.8217 0.39017 1.8525 0.50087 0.67856 0.77651 0.54326 0 0.019703 0 0.0073992 0.01082 -1.5569 -0.4537 0.0099127
0.78906 0.00070056 -0.00013968 0.0050171 -0.0019379 -0.0013979 -0.0033193 -0.0015831 -0.0039879 -0.00567 0.0050085 -0.00077029 -0.15344 2.1707 2.6842 1.8208 0.39036 1.8498 0.5026 0.67716 0.777 0.54418 0 0.020454 0 0.0066238 0.011475 -1.5573 -0.45316 0.0059923
0.79297 -0.0012346 -0.00088907 0.0057822 -0.003634 -0.001257 -0.0032282 0.00077181 -0.0038709 -0.0021317 0.0033788 0.00065812 -0.15126 2.172 2.685 1.8196 0.3906 1.8481 0.50376 0.67523 0.77645 0.54387 0 0.020829 0 0.0064257 0.011454 -1.557 -0.45368 0.0025523
0.79688 -0.0024476 -0.0010514 0.0051628 -0.0021965 1.395e-05 -0.0017645 0.0025234 -0.0016875 0.001857 -0.00083606 0.0022647 -0.1605 2.1754 2.6859 1.8188 0.39026 1.8487 0.5034 0.67429 0.77548 0.54242 0 0.020861 0 0.0066445 0.010723 -1.5564 -0.45518 0.00039215
0.80078 -0.0024967 -0.00096702 0.0030232 0.0015361 0.0019312 -0.00054852 0.0026489 0.00079409 0.0034474 -0.0036448 0.0032056 -0.17443 2.1771 2.6862 1.8189 0.38922 1.8511 0.50153 0.67499 0.77505 0.54079 0 0.02061 0 0.0068972 0.0099218 -1.556 -0.45688 -0.0041791
0.80469 -0.0017214 -0.0010482 0.00021496 0.004868 0.0037654 -0.00021266 0.0016602 0.0022419 0.0023592 -0.0026029 0.0024574 -0.1856 2.176 2.6853 1.8196 0.388 1.8528 0.49925 0.67649 0.77535 0.54003 0 0.020086 0 0.0069743 0.0097718 -1.556 -0.45779 -0.013824
0.80859 -0.00095786 -0.0014026 -0.0022163 0.0054366 0.005073 -8.4299e-05 0.0010392 0.0027201 0.00073506 0.00070271 4.4987e-05 -0.19002 2.1742 2.6837 1.8202 0.38731 1.8524 0.49781 0.67716 0.77561 0.54042 0 0.019336 0 0.0069927 0.010382 -1.5562 -0.45743 -0.025147
0.8125 -0.00081368 -0.0017777 -0.0038708 0.003087 0.0056835 0.00062345 0.0017092 0.0031304 0.00070749 0.0024296 -0.0024477 -0.18691 2.1742 2.6828 1.8202 0.38756 1.8503 0.49769 0.67626 0.77487 0.54128 0 0.018552 0 0.0072045 0.011135 -1.5562 -0.45621 -0.030876
0.81641 -0.0011722 -0.0018376 -0.0050101 -0.00022823 0.0053759 0.001595 0.0031045 0.003921 0.0023175 0.00064734 -0.002985 -0.17691 2.1758 2.6836 1.8197 0.38859 1.8491 0.49835 0.67467 0.7732 0.54171 0 0.018029 0 0.0077022 0.011279 -1.5558 -0.45507 -0.027406
0.82031 -0.0013957 -0.0014832 -0.0058535 -0.0023034 0.003842 0.0016169 0.0037737 0.0045236 0.003765 -0.0025753 -0.00097951 -0.16229 2.1764 2.6854 1.8194 0.38993 1.85 0.49893 0.67406 0.7718 0.5414 0 0.017953 0 0.0083218 0.010643 -1.5553 -0.45481 -0.019062
0.82422 -0.0010016 -0.00090796 -0.0060514 -0.0024683 0.0011192 1.4622e-05 0.0028383 0.0040868 0.0034029 -0.0034252 0.0019244 -0.14857 2.1744 2.687 1.8199 0.39107 1.852 0.49899 0.67515 0.77197 0.54094 0 0.018242 0 0.0087969 0.0098069 -1.5551 -0.45551 -0.013613
0.82813 -0.00011598 -0.00037058 -0.0049739 -0.0017182 -0.0020028 -0.0023062 0.00077211 0.0026296 0.0012459 -0.0005214 0.0031874 -0.14325 2.1716 2.6868 1.821 0.39163 1.8521 0.49868 0.67695 0.77372 0.54115 0 0.018604 0 0.0089628 0.0095518 -1.5552 -0.45664 -0.013703
0.83203 0.00074029 5.7999e-05 -0.002488 -0.0013238 -0.0042149 -0.0034886 -0.0012309 0.0012758 -0.0013803 0.0035021 0.0017079 -0.15056 2.1709 2.6848 1.822 0.39136 1.8494 0.49825 0.6777 0.77561 0.54227 0 0.018794 0 0.0088103 0.010128 -1.5554 -0.45748 -0.01409
0.83594 0.0012578 0.00050418 0.00068153 -0.0014945 -0.0045432 -0.002513 -0.0024919 0.0012344 -0.0033019 0.0047433 -0.0011165 -0.16642 2.1733 2.6822 1.8221 0.39021 1.8461 0.49766 0.67664 0.77598 0.54362 0 0.018813 0 0.008401 0.011035 -1.5555 -0.45766 -0.008364
0.83984 0.0016435 0.0010624 0.0034564 -0.0014091 -0.0030997 -0.00031781 -0.0033042 0.0025645 -0.004333 0.0021674 -0.0027082 -0.17997 2.1762 2.6806 1.8214 0.38847 1.846 0.4968 0.67489 0.77451 0.54421 0 0.018855 0 0.0078089 0.011491 -1.5553 -0.45729 0.0022017
0.84375 0.0022739 0.0015907 0.0052621 -0.00037584 -0.0010037 0.00097751 -0.0042059 0.0040404 -0.0047933 -0.0013174 -0.0017493 -0.18179 2.1765 2.6807 1.8204 0.38687 1.8503 0.49596 0.67438 0.77255 0.54359 0 0.019056 0 0.0071681 0.011141 -1.5552 -0.45675 0.0082594
0.84766 0.0030886 0.0017731 0.0063317 0.0012666 0.00050224 5.6696e-05 -0.005036 0.0043053 -0.0046501 -0.0019925 0.00067114 -0.17199 2.1743 2.6819 1.8201 0.38626 1.856 0.49591 0.67599 0.77189 0.54224 0 0.019314 0 0.0067198 0.010339 -1.5552 -0.45635 0.0019535
0.85156 0.0034507 0.0014051 0.0071565 0.0024845 0.00096542 -0.0023445 -0.0049511 0.0031604 -0.003518 0.00071746 0.0023048 -0.16 2.1726 2.6832 1.8206 0.38714 1.8583 0.49722 0.67871 0.77303 0.54107 0 0.019385 0 0.0067082 0.0097942 -1.5553 -0.45613 -0.013656
0.85547 0.0027257 0.00061102 0.0077064 0.0026703 0.00089652 -0.0041428 -0.0034107 0.0016902 -0.0014823 0.0037171 0.0020492 -0.15582 2.1741 2.6839 1.8218 0.38924 1.8553 0.49947 0.6806 0.7748 0.54059 0 0.019142 0 0.0071598 0.0099562 -1.5555 -0.45596 -0.02629
0.85938 0.0010261 -0.00024594 0.0072828 0.002247 0.0011509 -0.0038386 -0.00096692 0.0011212 0.00045878 0.003655 0.00092609 -0.1611 2.1773 2.6842 1.8228 0.39162 1.8501 0.50129 0.68064 0.7755 0.54054 0 0.018745 0 0.0077764 0.010693 -1.5557 -0.45576 -0.026492
0.86328 -0.0006932 -0.00088529 0.0051778 0.0020776 0.0021572 -0.0017775 0.0011229 0.0016046 0.0011449 0.00054008 0.00078683 -0.16875 2.1782 2.6845 1.8231 0.39327 1.8477 0.50146 0.67949 0.77458 0.54029 0 0.018519 0 0.0081183 0.011503 -1.5559 -0.45555 -0.017421
0.86719 -0.0013897 -0.0013364 0.0014658 0.0023579 0.0036435 0.00038939 0.0020905 0.0021544 0.00050684 -0.0023503 0.0021911 -0.17105 2.1746 2.6853 1.8226 0.39368 1.8504 0.50002 0.67856 0.77319 0.53957 0 0.018661 0 0.0079675 0.011978 -1.556 -0.45548 -0.011402
0.87109 -0.00085212 -0.0018276 -0.002854 0.002269 0.0049397 0.0013479 0.0023342 0.0017541 -0.00015695 -0.002105 0.0037392 -0.16752 2.1693 2.6862 1.8216 0.3931 1.8553 0.49833 0.67844 0.77301 0.53891 0 0.019065 0 0.007534 0.012075 -1.5562 -0.45558 -0.016325
0.875 0.00013142 -0.0024395 -0.006459 0.00083663 0.0054384 0.0011714 0.0028107 0.00045313 0.00059154 0.00065243 0.0035594 -0.16451 2.1677 2.6871 1.8208 0.39217 1.8572 0.49787 0.67836 0.77468 0.5391 0 0.019439 0 0.0072784 0.011999 -1.5564 -0.45576 -0.026481
0.87891 0.00055254 -0.0028863 -0.0084393 -0.0018761 0.0048336 0.00086489 0.0038343 -0.0006687 0.0027579 0.0025083 0.0013559 -0.16755 2.1719 2.6874 1.8205 0.39142 1.854 0.49884 0.67743 0.77712 0.54048 0 0.019568 0 0.0074892 0.011901 -1.5566 -0.45581 -0.028302
0.88281 0.00014928 -0.0026861 -0.008565 -0.0045214 0.0031426 0.0011036 0.0046686 -0.00058733 0.0046615 0.0010501 -0.0011588 -0.17538 2.1782 2.687 1.8209 0.39097 1.8484 0.49995 0.67599 0.7785 0.54238 0 0.019464 0 0.0080135 0.011723 -1.557 -0.45559 -0.015393
0.88672 -0.00040462 -0.0016 -0.007073 -0.0054842 0.00071897 0.0015835 0.0043865 0.00067001 0.0043516 -0.0024838 -0.0019093 -0.1823 2.1804 2.6857 1.8217 0.39062 1.8458 0.49971 0.67565 0.77784 0.5436 0 0.019275 0 0.0084049 0.011313 -1.5573 -0.45518 0.0034693
0.89063 -0.00026754 6.5462e-05 -0.0044043 -0.0042007 -0.0017238 0.001571 0.0029862 0.0020998 0.001319 -0.0045836 -0.00047646 -0.18591 2.1765 2.6841 1.8226 0.3902 1.8483 0.49788 0.67763 0.77571 0.54323 0 0.01909 0 0.0083432 0.010667 -1.5574 -0.4548 0.012774
0.89453 0.0006505 0.0015965 -0.0011544 -0.0015381 -0.0032988 0.00087642 0.0014108 0.0027012 -0.0031334 -0.0033112 0.0015635 -0.19058 2.1706 2.6828 1.8231 0.38972 1.853 0.49587 0.68111 0.77361 0.54146 0 0.018883 0 0.0079146 0.010028 -1.5569 -0.4547 0.006843
0.89844 0.0015837 0.0023524 0.0019509 0.0010296 -0.0034387 9.7945e-05 0.00039637 0.0023056 -0.0070575 -0.00034526 0.0022562 -0.20196 2.1694 2.6828 1.8232 0.38934 1.8554 0.49545 0.68343 0.77267 0.53939 0 0.018648 0 0.0074847 0.0097468 -1.5561 -0.45492 -0.0033656
0.90234 0.0017401 0.0021811 0.0043287 0.0025577 -0.0023683 -9.1899e-05 -0.00047188 0.0014748 -0.0092367 0.0010051 0.0011331 -0.21807 2.1747 2.684 1.8228 0.38919 1.8536 0.49719 0.68235 0.77291 0.53832 0 0.018526 0 0.0073166 0.010019 -1.5553 -0.45526 -0.0014435
0.90625 0.0011903 0.0014327 0.005918 0.0030314 -0.0010391 0.00027187 -0.0022222 0.00073898 -0.0094847 -0.00043226 -0.00052358 -0.22775 2.1818 2.6859 1.8221 0.38923 1.8507 0.49992 0.6783 0.77354 0.53887 0 0.01873 0 0.0073352 0.010722 -1.5551 -0.45539 0.016261
0.91016 0.00084552 0.00061465 0.0071673 0.0028801 -0.00040973 0.00052237 -0.004905 0.00010186 -0.007983 -0.0023751 -0.0011165 -0.21994 2.1837 2.687 1.8215 0.38921 1.8507 0.50179 0.67433 0.77388 0.5406 0 0.019308 0 0.0072702 0.011458 -1.5557 -0.45513 0.034731
0.91406 0.001487 2.8921e-05 0.0084273 0.002359 -0.00062913 0.00019012 -0.0068 -0.00067429 -0.004833 -0.00172 -0.00026321 -0.19561 2.1788 2.6866 1.8212 0.38888 1.8543 0.50181 0.67369 0.77376 0.54241 0 0.020001 0 0.0070006 0.011793 -1.5566 -0.45459 0.033875
0.91797 0.0028227 -0.00031375 0.0092652 0.0015039 -0.00090146 -0.00040316 -0.0056753 -0.001452 -0.00048329 0.0017948 0.0011007 -0.16972 2.172 2.6849 1.8213 0.3882 1.8578 0.50057 0.67693 0.77345 0.54328 0 0.020412 0 0.0067159 0.011519 -1.5571 -0.45413 0.0085052
0.92188 0.0035869 -0.00052399 0.0085231 0.00054038 -0.00023819 -0.0004984 -0.0011482 -0.0016094 0.0036786 0.0050287 0.0019349 -0.15992 2.17 2.6832 1.8216 0.38745 1.857 0.49943 0.68139 0.77318 0.54282 0 0.020359 0 0.0067126 0.010799 -1.5569 -0.4541 -0.025561
0.92578 0.0026807 -0.00066199 0.005317 4.363e-05 0.0015611 0.00019542 0.0042831 -0.00066633 0.0057396 0.0047226 0.0021702 -0.17218 2.174 2.6827 1.8221 0.3872 1.8519 0.49928 0.68339 0.77308 0.54147 0 0.020065 0 0.0070489 0.010079 -1.5562 -0.45452 -0.045716
0.92969 0.00028456 -0.00074377 0.00014109 0.00047805 0.0036315 0.0010977 0.0069487 0.0010341 0.0047134 0.0010854 0.0025268 -0.19677 2.1788 2.6837 1.8226 0.38798 1.8468 0.49987 0.68141 0.77328 0.54013 0 0.019959 0 0.007442 0.0098087 -1.5557 -0.45512 -0.042855
0.93359 -0.0021533 -0.00084342 -0.0050751 0.0015784 0.0047517 0.0013528 0.0051569 0.0024233 0.0016156 -0.0022883 0.0034439 -0.21825 2.1784 2.6852 1.8227 0.38982 1.8469 0.50034 0.67722 0.77397 0.53963 0 0.020247 0 0.0075404 0.010133 -1.5558 -0.45552 -0.027635
0.9375 -0.0030883 -0.0010797 -0.0082188 0.0023555 0.0043646 0.00077874 0.00082544 0.0026092 -0.0011876 -0.0021867 0.0044244 -0.22912 2.1728 2.686 1.8224 0.39198 1.8527 0.50015 0.67423 0.77507 0.54026 0 0.020682 0 0.0072989 0.010774 -1.5562 -0.45552 -0.017433
0.94141 -0.0021331 -0.0014344 -0.0085252 0.0018934 0.002945 9.4846e-05 -0.0021152 0.0017032 -0.001982 0.00080603 0.0045129 -0.23362 2.1675 2.6859 1.8217 0.39328 1.8595 0.49951 0.67456 0.776 0.54166 0 0.020786 0 0.0070595 0.011241 -1.5564 -0.4552 -0.018495
0.94531 -0.00024991 -0.001609 -0.0069843 0.00020994 0.0014201 0.00014534 -0.0011913 0.00070569 -0.0011294 0.0029768 0.0033014 -0.2393 2.168 2.6854 1.8211 0.39276 1.862 0.49895 0.67745 0.77592 0.54307 0 0.020322 0 0.0072305 0.011227 -1.5561 -0.4548 -0.021774
0.94922 0.00123 -0.0011636 -0.0052439 -0.0016975 0.00029686 0.00097167 0.0024878 0.00053419 -0.00044325 0.0015574 0.0013274 -0.24643 2.1737 2.6855 1.821 0.39042 1.8589 0.49865 0.68024 0.77452 0.54376 0 0.019575 0 0.0078656 0.010887 -1.5556 -0.45449 -0.015569
0.95313 0.0017676 9.2434e-05 -0.0040728 -0.0027037 -0.00061099 0.0017723 0.0054006 0.0011662 -0.0011606 -0.0021843 -0.00048868 -0.24761 2.1785 2.6864 1.8217 0.38741 1.8537 0.49837 0.68084 0.7726 0.54344 0 0.019128 0 0.0085584 0.010719 -1.5557 -0.45431 -0.00016059
0.95703 0.001866 0.001803 -0.0028461 -0.0024689 -0.0016566 0.0018024 0.0048835 0.0017485 -0.0026712 -0.0041993 -0.0016235 -0.23787 2.1775 2.6877 1.823 0.38532 1.8516 0.49783 0.67928 0.77164 0.54238 0 0.019342 0 0.0087642 0.011133 -1.5564 -0.45424 0.011684
0.96094 0.0022765 0.0031967 -0.00046104 -0.0015387 -0.0027069 0.0012022 0.001378 0.0015216 -0.0033432 -0.0019373 -0.0020771 -0.22381 2.1721 2.6886 1.8241 0.38516 1.8544 0.49719 0.67732 0.77266 0.54116 0 0.020027 0 0.0082568 0.012048 -1.5575 -0.45433 0.0084392
0.96484 0.0030536 0.0036088 0.0033323 -0.00062454 -0.0031437 0.0008065 -0.0023071 0.00058383 -0.0024654 0.0029364 -0.0018848 -0.22033 2.1685 2.6887 1.8244 0.38672 1.8593 0.49698 0.67663 0.77515 0.54041 0 0.020604 0 0.0073129 0.012909 -1.5583 -0.45469 -0.0076759
0.96875 0.0034382 0.0029644 0.0075317 0.00010345 -0.0025387 0.0011353 -0.0037159 -0.00025746 -0.0010652 0.0062767 -0.00082677 -0.23681 2.171 2.6881 1.8235 0.38876 1.8624 0.49753 0.67745 0.77732 0.54047 0 0.02061 0 0.0064881 0.013129 -1.5584 -0.45537 -0.023151
0.97266 0.0026559 0.0017887 0.010707 0.00097342 -0.0012326 0.0017118 -0.0026905 -0.00032096 -0.00062886 0.0057354 0.0011743 -0.26629 2.1774 2.687 1.8222 0.38997 1.8616 0.49855 0.67875 0.77751 0.54125 0 0.020074 0 0.0062101 0.012578 -1.5579 -0.45616 -0.027655
0.97656 0.0007852 0.00073776 0.012075 0.0021656 -0.00010542 0.0015219 -0.00087352 0.00034357 -0.0011832 0.0029735 0.0034865 -0.28931 2.181 2.6854 1.8212 0.3898 1.8582 0.49928 0.6794 0.77562 0.54236 0 0.019441 0 0.0065316 0.011682 -1.5573 -0.45671 -0.024487
0.98047 -0.0011972 8.8228e-05 0.011724 0.0032833 0.00030061 0.0001612 0.00030428 0.0011658 -0.0010457 0.0015268 0.004937 -0.28993 2.1783 2.6835 1.821 0.38864 1.8547 0.49915 0.67914 0.77325 0.5432 0 0.019156 0 0.0071825 0.011055 -1.5569 -0.45674 -0.025665
0.98438 -0.0022354 -0.00035165 0.0099564 0.0036802 0.00039041 -0.0015911 0.00086879 0.0017392 0.0012571 0.0027917 0.0048011 -0.2692 2.1719 2.6816 1.8213 0.38736 1.8521 0.49823 0.67848 0.77237 0.54332 0 0.019317 0 0.0077953 0.011006 -1.5566 -0.4563 -0.03737
0.98828 -0.0020687 -0.00087243 0.0067416 0.003177 0.0011448 -0.0024412 0.0016548 0.0021553 0.004945 0.0045805 0.0035877 -0.24355 2.1683 2.6806 1.8214 0.38663 1.8502 0.49719 0.67793 0.77367 0.54262 0 0.019678 0 0.0080973 0.011361 -1.5561 -0.45573 -0.051935
0.99219 -0.0013362 -0.001453 0.0020469 0.0023176 0.0030499 -0.0018146 0.0028345 0.0026375 0.007231 0.0037716 0.0025921 -0.2302 2.1708 2.6811 1.8209 0.38668 1.8488 0.49679 0.67753 0.77602 0.54159 0 0.019925 0 0.0079906 0.01172 -1.5557 -0.45542 -0.055136
0.99609 -0.00087544 -0.0017449 -0.0033572 0.0018071 0.0053763 -0.00034781 0.003491 0.0029897 0.0059022 1.8272e-05 0.0024922 -0.2335 2.1768 2.6828 1.8202 0.38744 1.8483 0.49731 0.67707 0.77752 0.54102 0 0.019919 0 0.0075661 0.011835 -1.5558 -0.45552 -0.040676
1 -0.00095166 -0.0014566 -0.007766 0.0017217 0.0065844 0.00085979 0.0027422 0.0026164 0.0016409 -0.0036788 0.0024728 -0.24437 2.1805 2.6846 1.8203 0.38873 1.8498 0.4985 0.67658 0.77713 0.54153 0 0.019721 0 0.0070863 0.011747 -1.5564 -0.45585 -0.016181
1.0039 -0.0011515 -0.00071125 -0.0095961 0.0013946 0.0055597 0.0013727 0.0010358 0.0012019 -0.0024437 -0.0042094 0.0010025 -0.25155 2.1794 2.6853 1.8218 0.39031 1.8527 0.49979 0.67648 0.77551 0.54301 0 0.019445 0 0.0068884 0.011588 -1.5571 -0.45609 0.0051857
1.0078 -0.00095574 2.6473e-05 -0.0087337 0.00018543 0.0025727 0.0016721 -1.4309e-05 -0.00069651 -0.0037393 -0.0017922 -0.0023492 -0.2525 2.1761 2.6845 1.8238 0.39175 1.8548 0.50065 0.67711 0.77427 0.54455 0 0.01916 0 0.0071801 0.011353 -1.5574 -0.45607 0.017421
1.0117 -0.00033838 0.00040084 -0.0067188 -0.0016501 -0.00089435 0.0023015 0.00076072 -0.0019049 -0.0025249 0.00028028 -0.0059517 -0.25388 2.1751 2.6831 1.8248 0.39251 1.8544 0.50078 0.67823 0.77452 0.54506 0 0.018917 0 0.0078418 0.010925 -1.5567 -0.45583 0.024435
1.0156 0.00022258 0.00051984 -0.005351 -0.0029579 -0.0032669 0.0029648 0.0027236 -0.0016238 -0.0013398 -0.00060231 -0.0072184 -0.26268 2.1775 2.6821 1.8235 0.39229 1.8516 0.50026 0.67909 0.77597 0.54416 0 0.018795 0 0.0084422 0.010314 -1.5557 -0.45558 0.030727
1.0195 0.0002867 0.00081568 -0.0049725 -0.0026605 -0.0039424 0.0027163 0.0038509 -0.00019743 -0.0020363 -0.0032642 -0.0048902 -0.27811 2.1801 2.6824 1.8204 0.39135 1.8486 0.49945 0.67908 0.77722 0.54257 0 0.018865 0 0.0085337 0.0098061 -1.555 -0.45549 0.032219
1.0234 -5.6579e-05 0.001521 -0.0041672 -0.00078991 -0.00345 0.0011234 0.0026121 0.0011584 -0.0037232 -0.003855 -0.00028332 -0.29213 2.1793 2.6837 1.8175 0.39038 1.8477 0.49887 0.67832 0.77703 0.54161 0 0.019079 0 0.008025 0.0097662 -1.5552 -0.45562 0.019535
1.0273 -0.00026389 0.0022987 -0.0012826 0.0014507 -0.0027424 -0.00092674 -0.00055854 0.0014536 -0.0038466 -0.00015025 0.0037815 -0.29699 2.1754 2.685 1.8166 0.39002 1.849 0.4988 0.67756 0.77525 0.54211 0 0.019259 0 0.0072895 0.010271 -1.5562 -0.4559 -0.0088215
1.0313 0.00010395 0.0024489 0.0036845 0.0026872 -0.0023664 -0.0018326 -0.0036424 0.00077845 -0.0012097 0.0055996 0.0053406 -0.29153 2.1723 2.6856 1.8185 0.39039 1.851 0.49906 0.67748 0.77285 0.54361 0 0.019249 0 0.0068741 0.010965 -1.557 -0.45619 -0.038808
1.0352 0.00091407 0.0015519 0.0087405 0.0024988 -0.0021918 -0.00082242 -0.0048262 8.7263e-05 0.0024372 0.008523 0.0046358 -0.28076 2.173 2.6855 1.8217 0.39103 1.8519 0.49911 0.6781 0.77113 0.54464 0 0.019075 0 0.0070422 0.011342 -1.5571 -0.45631 -0.049861
1.0391 0.0015471 -6.1887e-05 0.011475 0.0016406 -0.00174 0.001175 -0.0039118 0.00017598 0.0040815 0.0059439 0.00326 -0.2707 2.1762 2.685 1.8239 0.39141 1.8514 0.49851 0.67873 0.77088 0.54389 0 0.018941 0 0.0075698 0.011224 -1.5565 -0.45611 -0.033717
1.043 0.0014407 -0.001496 0.011022 0.001246 -0.00065542 0.0023538 -0.0021097 0.00092696 0.0026339 0.00016532 0.0022302 -0.2643 2.1779 2.6846 1.8236 0.3914 1.8504 0.49745 0.67864 0.772 0.54137 0 0.019001 0 0.0079832 0.010925 -1.5558 -0.45554 -0.0039913
1.0469 0.00056624 -0.0020029 0.0084809 0.0018297 0.0010748 0.0017914 -0.00069639 0.0015619 0.00010101 -0.0037438 0.0011486 -0.2615 2.176 2.6846 1.8214 0.39132 1.8494 0.49668 0.67777 0.77385 0.5385 0 0.019155 0 0.0080053 0.01092 -1.5556 -0.45476 0.014774
1.0508 -0.00058155 -0.0015882 0.0055157 0.0029797 0.0031608 0.00032572 -1.9609e-05 0.0015512 -0.00062335 -0.0029133 -0.00074479 -0.2614 2.1726 2.6851 1.8193 0.39158 1.8484 0.49694 0.67679 0.77558 0.53706 0 0.019106 0 0.0077732 0.011326 -1.5558 -0.45413 0.009193
1.0547 -0.0014156 -0.00095437 0.0026928 0.0038524 0.0051096 -0.00040562 0.00032793 0.00115 0.0010283 0.00070913 -0.0030334 -0.26318 2.172 2.686 1.819 0.39219 1.847 0.49828 0.67658 0.77655 0.53784 0 0.018656 0 0.007632 0.011735 -1.5563 -0.45395 -0.01119
1.0586 -0.0016765 -0.00084112 -0.00066495 0.0038544 0.0063138 0.00022915 0.0007263 0.00098664 0.0026665 0.0026733 -0.0040886 -0.26574 2.1754 2.687 1.8207 0.3928 1.846 0.49994 0.67751 0.77643 0.54011 0 0.017965 0 0.0077421 0.011614 -1.5566 -0.45426 -0.024053
1.0625 -0.0014951 -0.0013719 -0.0050548 0.0029022 0.0062444 0.0011477 0.0011888 0.0012084 0.0017072 0.00070506 -0.0027826 -0.26821 2.1796 2.6877 1.8227 0.39303 1.8466 0.50102 0.67914 0.77539 0.54226 0 0.017466 0 0.0079246 0.010871 -1.5567 -0.45477 -0.016104
1.0664 -0.0011427 -0.0019848 -0.0094836 0.0012495 0.0047716 0.00075373 0.0016885 0.0011964 -0.001477 -0.0031496 -5.8642e-05 -0.27199 2.1804 2.6877 1.8237 0.39288 1.8493 0.50127 0.68053 0.77413 0.54301 0 0.017492 0 0.0079008 0.010014 -1.5568 -0.45513 0.0051872
1.0703 -0.00077879 -0.0019683 -0.011852 -0.00071044 0.0023798 -0.001203 0.0024042 0.00023919 -0.0036285 -0.0049526 0.0016032 -0.28114 2.1772 2.6868 1.8234 0.39262 1.8526 0.50123 0.68092 0.77357 0.5423 0 0.017965 0 0.0076532 0.0097026 -1.5569 -0.45519 0.020799
1.0742 -0.00042429 -0.0010826 -0.010768 -0.0024387 -1.8199e-05 -0.003136 0.0033015 -0.0015356 -0.002076 -0.0030551 0.00056222 -0.29865 2.1739 2.6856 1.8227 0.39247 1.8541 0.50151 0.68021 0.77435 0.54102 0 0.018474 0 0.0074952 0.010122 -1.5569 -0.45517 0.019694
1.0781 -9.1322e-05 0.00027906 -0.006913 -0.0032617 -0.0016321 -0.003134 0.0035501 -0.0030249 0.0020637 0.00043557 -0.0021751 -0.32095 2.1742 2.6847 1.823 0.39228 1.8529 0.50206 0.67903 0.7763 0.54027 0 0.018672 0 0.0077486 0.01081 -1.5565 -0.45535 0.008352
1.082 0.00015332 0.0014618 -0.0024786 -0.00269 -0.002278 -0.00096534 0.0018414 -0.0030711 0.0046011 0.0022116 -0.0037569 -0.33726 2.1779 2.6846 1.8242 0.39168 1.8507 0.50207 0.67829 0.77836 0.54059 0 0.018611 0 0.0083608 0.011117 -1.5561 -0.45579 0.001634
1.0859 0.00028357 0.0020505 0.00079151 -0.00089747 -0.0023586 0.0015468 -0.0022273 -0.0015726 0.0024735 0.0012995 -0.0022738 -0.33691 2.1806 2.6851 1.825 0.39052 1.8507 0.50085 0.67865 0.77925 0.54176 0 0.018655 0 0.0088828 0.010842 -1.556 -0.45615 0.0061887
1.0898 0.00042628 0.0020542 0.0029455 0.0011787 -0.0023708 0.0022576 -0.0070035 0.00033794 -0.0028698 -0.00029505 0.001273 -0.31948 2.1789 2.6856 1.824 0.38909 1.8539 0.49868 0.68014 0.77837 0.5432 0 0.019072 0 0.008863 0.010405 -1.5564 -0.45602 0.014475
1.0938 0.00079481 0.0017031 0.005186 0.0024262 -0.0024313 0.00082259 -0.0094143 0.0012707 -0.0065933 -0.00027972 0.0039133 -0.29748 2.174 2.686 1.8211 0.388 1.858 0.49689 0.68205 0.7763 0.54434 0 0.019712 0 0.0082742 0.010388 -1.5571 -0.45534 0.014757
1.0977 0.0014472 0.0011646 0.0080115 0.0024348 -0.0022737 -0.00096238 -0.0073281 0.00078219 -0.0051798 0.0011725 0.0036722 -0.2871 2.1708 2.6861 1.818 0.3877 1.8594 0.49669 0.68335 0.77445 0.54488 0 0.020116 0 0.0075395 0.010915 -1.5575 -0.45457 0.0047846
1.1016 0.0021045 0.0004827 0.010219 0.001842 -0.0016482 -0.00096686 -0.0016308 -0.0003316 5.3431e-05 0.0017823 0.001519 -0.29418 2.1723 2.6861 1.8166 0.38816 1.8566 0.4981 0.6832 0.77407 0.54481 0 0.019965 0 0.0071309 0.011506 -1.5573 -0.45427 -0.0063763
1.1055 0.0022622 -0.00026384 0.0099385 0.0017387 -0.00063482 0.0011541 0.0041159 -0.00086968 0.0042878 0.00012221 0.00026877 -0.30891 2.1764 2.6859 1.8177 0.389 1.8518 0.49977 0.68147 0.77538 0.54432 0 0.019401 0 0.007152 0.011556 -1.5567 -0.45466 -0.0098002
1.1094 0.0015676 -0.00085432 0.0066496 0.0026306 0.00047897 0.003658 0.0064374 -0.00031426 0.0040517 -0.0023662 0.0015733 -0.31525 2.1781 2.6853 1.8205 0.38979 1.8487 0.50011 0.67886 0.77742 0.5437 0 0.018917 0 0.007324 0.010937 -1.5562 -0.45537 -0.0076818
1.1133 0.00015963 -0.0010574 0.0020131 0.0039238 0.0015595 0.0044762 0.004734 0.00086285 0.00058417 -0.0027707 0.0041544 -0.30668 2.1752 2.6841 1.8231 0.39021 1.8491 0.49867 0.67655 0.77877 0.54317 0 0.018903 0 0.0073658 0.010133 -1.5562 -0.45579 -0.010782
1.1172 -0.0013363 -0.00087972 -0.0014895 0.0044219 0.0027203 0.0031918 0.0015296 0.0018437 -0.0017182 -5.6447e-05 0.005146 -0.29276 2.1707 2.683 1.8242 0.39014 1.8512 0.49652 0.67563 0.77858 0.54265 0 0.019306 0 0.0073361 0.0097699 -1.5564 -0.45567 -0.024971
1.1211 -0.0021912 -0.00062922 -0.0027878 0.003356 0.0039644 0.0012587 -1.8729e-05 0.0022825 -3.8328e-05 0.0034475 0.003151 -0.28955 2.1696 2.6828 1.8239 0.38959 1.8522 0.49535 0.67639 0.77707 0.54181 0 0.019732 0 0.0075523 0.010037 -1.5563 -0.45532 -0.042369
1.125 -0.0020432 -0.00065472 -0.0030396 0.00099555 0.0047972 0.00037935 0.0010564 0.002464 0.0039757 0.0042721 -0.0001988 -0.30302 2.1734 2.6839 1.823 0.38874 1.8514 0.49601 0.6782 0.77526 0.54044 0 0.019853 0 0.0081613 0.010558 -1.5558 -0.45532 -0.047952
1.1289 -0.0010937 -0.00097749 -0.0041605 -0.0016414 0.0043966 0.00083084 0.0030098 0.0027661 0.0061445 0.0014565 -0.0018334 -0.32245 2.1782 2.6855 1.8222 0.38793 1.8511 0.49791 0.67981 0.77416 0.53882 0 0.019712 0 0.0088376 0.010809 -1.5552 -0.45587 -0.035217
1.1328 9.8309e-05 -0.0011878 -0.0065708 -0.0035717 0.002371 0.0014421 0.0034348 0.0031267 0.0042883 -0.0023616 -0.00035964 -0.33089 2.1788 2.6865 1.8218 0.38756 1.8534 0.49966 0.68014 0.77405 0.53779 0 0.019624 0 0.0089778 0.010628 -1.555 -0.45661 -0.013809
1.1367 0.0010297 -0.0007607 -0.0085098 -0.0043473 -0.00059939 0.0010713 0.0016519 0.0031226 0.00039739 -0.0036828 0.0025033 -0.32245 2.1744 2.6861 1.8214 0.38776 1.8577 0.50028 0.67894 0.77445 0.53808 0 0.019796 0 0.0082525 0.010296 -1.5555 -0.45686 -8.7705e-05
1.1406 0.0015395 0.00045806 -0.0076835 -0.0039573 -0.0030033 -0.00013389 -0.00092902 0.0025153 -0.0018594 -0.0017945 0.0036153 -0.30855 2.1695 2.685 1.8209 0.38817 1.8605 0.49987 0.67698 0.7746 0.53964 0 0.020088 0 0.006983 0.01017 -1.5564 -0.45633 -0.00019193
1.1445 0.0017793 0.0020307 -0.0036109 -0.0025147 -0.0035993 -0.0010363 -0.0025694 0.0015937 -0.001429 0.00062796 0.0014752 -0.30606 2.1692 2.6844 1.8209 0.38817 1.8588 0.49926 0.67557 0.77407 0.54148 0 0.020134 0 0.0059461 0.010291 -1.5572 -0.45539 -0.0038733
1.1484 0.0019588 0.0031892 0.0017011 -0.00023629 -0.0024452 -0.00091483 -0.0029946 0.00090939 -0.0010792 0.00061798 -0.0024175 -0.319 2.1738 2.6851 1.8216 0.38749 1.8537 0.49914 0.67578 0.77309 0.54233 0 0.01972 0 0.0057552 0.01039 -1.5576 -0.45475 0.0036515
1.1523 0.0021204 0.0033708 0.0054435 0.0022991 -0.000868 -0.0003119 -0.0032944 0.00072107 -0.0039898 -0.0016939 -0.0051107 -0.33264 2.1783 2.6864 1.8227 0.38654 1.8495 0.49951 0.67763 0.77222 0.54172 0 0.019009 0 0.0063738 0.010248 -1.5575 -0.45482 0.02396
1.1563 0.0021265 0.0025846 0.0063824 0.0041275 -0.0003277 -0.00036093 -0.0042214 0.00079075 -0.0093885 -0.0031529 -0.0049071 -0.32723 2.1779 2.6869 1.8236 0.38619 1.8495 0.49984 0.68003 0.77188 0.54047 0 0.018423 0 0.0071932 0.009981 -1.5573 -0.45532 0.040841
1.1602 0.0018296 0.0013282 0.0056202 0.0044272 -0.0011793 -0.0013916 -0.004961 0.00075422 -0.012237 -0.0010798 -0.002513 -0.29838 2.1733 2.6858 1.8235 0.38693 1.8529 0.49969 0.68144 0.77203 0.53992 0 0.018289 0 0.0075697 0.0099308 -1.5571 -0.45563 0.03463
1.1641 0.001238 0.00017063 0.0051209 0.0032168 -0.0024507 -0.0024439 -0.0038637 0.00060956 -0.0078543 0.0036196 0.00021007 -0.26434 2.1695 2.6837 1.8226 0.38839 1.8555 0.49904 0.68091 0.77231 0.54079 0 0.018592 0 0.0073182 0.01027 -1.5568 -0.45539 0.0015573
1.168 0.00052152 -0.00062365 0.0056099 0.0014754 -0.0027906 -0.0022912 -0.00038706 0.0007279 0.0029726 0.0071728 0.0022018 -0.25193 2.1708 2.6825 1.8219 0.38958 1.8541 0.49824 0.67878 0.7724 0.54245 0 0.019023 0 0.0067517 0.01077 -1.5562 -0.45488 -0.041218
1.1719 -0.00012876 -0.0011428 0.0059647 0.0004075 -0.0016508 -0.00084948 0.003912 0.0013538 0.013717 0.0067704 0.003707 -0.27403 2.176 2.6832 1.8219 0.38978 1.8499 0.49762 0.6765 0.77237 0.54354 0 0.019244 0 0.0063199 0.010998 -1.5556 -0.45474 -0.069752
1.1758 -0.00063664 -0.0015848 0.004584 0.00046218 0.00037744 0.0006296 0.0065148 0.0021834 0.017327 0.0033879 0.0050851 -0.31883 2.1799 2.6851 1.8225 0.38926 1.8474 0.49738 0.67562 0.77264 0.54321 0 0.019103 0 0.0062427 0.010728 -1.5554 -0.45534 -0.07245
1.1797 -0.0010388 -0.0019985 0.0012027 0.0010375 0.002255 0.00085239 0.0061089 0.0025594 0.012109 0.00056674 0.0056712 -0.36014 2.1791 2.6867 1.8229 0.38904 1.8493 0.49761 0.67667 0.77353 0.54194 0 0.018688 0 0.006452 0.010165 -1.5557 -0.45639 -0.056034
1.1836 -0.0013597 -0.0022429 -0.0027145 0.0011557 0.003398 -0.00013182 0.0035942 0.002131 0.0027542 0.00051385 0.0042591 -0.37813 2.1754 2.6864 1.8226 0.38985 1.8536 0.49831 0.67881 0.77491 0.54102 0 0.018231 0 0.0067893 0.0097342 -1.5563 -0.45713 -0.034641
1.1875 -0.0015057 -0.0021556 -0.0052993 0.00041849 0.0038894 -0.0009918 0.00098819 0.0012617 -0.0042005 0.0017901 0.00071664 -0.37187 2.1737 2.6846 1.8218 0.39134 1.8556 0.49931 0.68047 0.77618 0.54127 0 0.018002 0 0.0071702 0.0096881 -1.5567 -0.457 -0.015331
1.1914 -0.0013038 -0.001728 -0.0058767 -0.00071292 0.0039372 -0.00058642 -0.00050766 0.00069454 -0.0058792 0.0011029 -0.0032485 -0.35468 2.1765 2.6825 1.8214 0.39227 1.8531 0.50016 0.68054 0.77663 0.54218 0 0.018202 0 0.0075465 0.0099285 -1.5564 -0.45607 0.0048725
1.1953 -0.000661 -0.0011094 -0.0052332 -0.0015245 0.0033434 0.00075492 -0.0012627 0.00078683 -0.0044181 -0.0027829 -0.0053107 -0.33992 2.1808 2.6817 1.822 0.39166 1.8487 0.5004 0.6792 0.77601 0.54245 0 0.018847 0 0.0077869 0.010196 -1.5558 -0.45497 0.029367
1.1992 0.00030671 -0.00045551 -0.0044523 -0.0018045 0.0016758 0.0015668 -0.0022082 0.0011302 -0.0035441 -0.0073314 -0.0046191 -0.33184 2.1819 2.6823 1.823 0.38973 1.8478 0.49988 0.6777 0.77475 0.54136 0 0.019687 0 0.0076977 0.010377 -1.5553 -0.45435 0.052595
1.2031 0.0013117 0.00020777 -0.0036799 -0.0018925 -0.0010171 0.00086434 -0.0034327 0.00099578 -0.0044597 -0.0086532 -0.0025436 -0.32782 2.1781 2.6837 1.8235 0.3878 1.8525 0.49905 0.67732 0.77375 0.53961 0 0.020262 0 0.0072193 0.010574 -1.5554 -0.45444 0.062499
1.207 0.0020739 0.00095527 -0.0021198 -0.0020155 -0.0037913 -0.00071281 -0.0040495 0.00015653 -0.0052382 -0.0054999 -0.0012242 -0.32571 2.1731 2.6849 1.8227 0.3872 1.8589 0.49868 0.6784 0.77381 0.53879 0 0.020184 0 0.0065786 0.010891 -1.5558 -0.45502 0.052373
1.2109 0.0024798 0.0017882 0.00084079 -0.0017643 -0.005281 -0.0014959 -0.0033987 -0.00080052 -0.003778 -0.00056517 -0.0014418 -0.32641 2.1719 2.6858 1.8213 0.38814 1.8606 0.49917 0.68014 0.77511 0.5399 0 0.019454 0 0.0061781 0.011224 -1.5559 -0.45568 0.028757
1.2148 0.0025761 0.0024885 0.00466 -0.0004393 -0.0047263 -0.00051282 -0.0020322 -0.0010456 -0.00060119 0.0022733 -0.0020555 -0.32988 2.1752 2.6868 1.8203 0.38971 1.855 0.50018 0.68127 0.77709 0.5423 0 0.018548 0 0.0062769 0.011322 -1.5557 -0.45609 0.0063097
1.2188 0.0024247 0.0026696 0.0078588 0.0020104 -0.0026004 0.0014948 -0.0011802 -0.00039036 0.0016562 0.0017948 -0.0015153 -0.33167 2.1792 2.6875 1.8207 0.39076 1.8462 0.5008 0.68108 0.77875 0.54418 0 0.018099 0 0.0067668 0.011083 -1.5553 -0.4561 -0.0052536
1.2227 0.0019865 0.0020311 0.0091578 0.0045161 -0.0002294 0.0028351 -0.0012406 0.00045742 0.0012906 0.00031124 0.00033001 -0.32637 2.1798 2.6876 1.8221 0.39086 1.8416 0.50038 0.67982 0.7793 0.54416 0 0.018397 0 0.007277 0.010723 -1.5555 -0.45567 -0.00867
1.2266 0.0011746 0.0006382 0.0083545 0.0055718 0.0012442 0.0025612 -0.0011044 0.00057902 -0.00047922 0.00080873 0.0021783 -0.31498 2.1769 2.6863 1.8233 0.39047 1.8449 0.49911 0.67838 0.77851 0.54249 0 0.019132 0 0.0075142 0.010595 -1.5563 -0.4549 -0.013941
1.2305 2.7896e-05 -0.0010069 0.0061577 0.0045429 0.0016175 0.0012769 0.00069177 -0.00020538 -0.00084836 0.0035913 0.0029566 -0.30698 2.1747 2.6842 1.8237 0.39019 1.8526 0.49794 0.67748 0.77684 0.54085 0 0.019648 0 0.0074994 0.010819 -1.5575 -0.45406 -0.026783
1.2344 -0.0011883 -0.0022046 0.0033463 0.002312 0.0015065 0.00026305 0.004092 -0.0011083 0.0014376 0.0060439 0.0031765 -0.31249 2.1764 2.6823 1.8232 0.39007 1.8577 0.49786 0.67729 0.77509 0.54084 0 0.019501 0 0.0074711 0.011133 -1.5581 -0.45364 -0.042923
1.2383 -0.0020959 -0.0024793 0.00023534 0.00053689 0.0016146 6.3084e-06 0.0070321 -0.0011355 0.0046507 0.005596 0.0042304 -0.3314 2.1803 2.6819 1.8226 0.3897 1.8558 0.49908 0.67747 0.77395 0.54252 0 0.018833 0 0.0075747 0.011158 -1.5578 -0.45401 -0.05297
1.2422 -0.0024559 -0.0018909 -0.0030802 0.00017417 0.0021492 -0.00016383 0.0071117 -9.013e-05 0.0058931 0.0024859 0.0063281 -0.35113 2.1819 2.6828 1.8222 0.38881 1.8497 0.50087 0.67766 0.77371 0.54436 0 0.018204 0 0.0076825 0.010828 -1.5569 -0.45509 -0.051062
1.2461 -0.0023221 -0.00099598 -0.0061952 0.00068873 0.0028361 -0.00095209 0.0038802 0.0011941 0.0040863 -0.00069705 0.0075519 -0.35687 2.1784 2.6839 1.8214 0.38775 1.8455 0.50215 0.67783 0.77429 0.54457 0 0.018074 0 0.0075422 0.01051 -1.5561 -0.45628 -0.037848
1.25 -0.0019456 -0.0004546 -0.0083504 0.00070342 0.0033069 -0.0018843 -0.0005922 0.0016362 0.00086667 -0.0020057 0.0054879 -0.34524 2.1728 2.6839 1.8195 0.38726 1.8474 0.50225 0.67809 0.7754 0.54266 0 0.018422 0 0.0070914 0.010652 -1.5561 -0.45682 -0.016575
1.2539 -0.0015227 -0.00055537 -0.0089916 -0.00059272 0.0033471 -0.0015856 -0.0035071 0.00094247 -0.0014333 -0.0021573 8.5875e-06 -0.32742 2.1703 2.6828 1.817 0.38766 1.8531 0.50136 0.67845 0.7767 0.53986 0 0.018863 0 0.006591 0.011282 -1.5569 -0.45634 0.010502
1.2578 -0.0010484 -0.0010141 -0.0082698 -0.0026853 0.0028221 0.00056465 -0.0037256 -0.00012201 -0.0022762 -0.0032732 -0.0058052 -0.31831 2.1731 2.6814 1.8155 0.3886 1.8573 0.5003 0.67865 0.77792 0.5382 0 0.019103 0 0.0064155 0.011897 -1.5576 -0.45521 0.039825
1.2617 -0.00042878 -0.001211 -0.0068486 -0.0043126 0.0015669 0.0032363 -0.0024044 -0.00047385 -0.0030468 -0.0058519 -0.0079727 -0.32205 2.1778 2.6809 1.8163 0.38936 1.8564 0.49992 0.6784 0.7787 0.53896 0 0.019248 0 0.006702 0.011897 -1.5577 -0.45425 0.062101
1.2656 0.00027834 -0.00069289 -0.0051902 -0.0046843 -0.00045587 0.0039849 -0.0014113 0.00026819 -0.0048152 -0.0075913 -0.0051775 -0.32862 2.1788 2.6816 1.8196 0.38969 1.8524 0.50051 0.67775 0.77866 0.54179 0 0.019625 0 0.0072153 0.011164 -1.557 -0.45405 0.06439
1.2695 0.00078619 0.00044886 -0.0031286 -0.0040562 -0.0028506 0.0015772 -0.0013505 0.0014562 -0.0065202 -0.0056427 -8.8284e-05 -0.325 2.1748 2.683 1.8234 0.39 1.85 0.50163 0.67714 0.7776 0.54499 0 0.020342 0 0.0075671 0.010219 -1.5562 -0.45458 0.040561
1.2734 0.00080302 0.0016249 -0.0002445 -0.0031625 -0.0047743 -0.0024987 -0.001291 0.002048 -0.005884 4.313e-05 0.0029988 -0.30951 2.17 2.6844 1.8253 0.39083 1.8515 0.50246 0.6771 0.77574 0.54668 0 0.021051 0 0.0075647 0.0097829 -1.5559 -0.45524 0.00055802
1.2773 0.00036312 0.0021778 0.0033497 -0.0022676 -0.0054122 -0.0050575 -0.00029417 0.0015594 -0.0021608 0.0060304 0.00199 -0.29485 2.1696 2.6853 1.8242 0.39208 1.8551 0.50229 0.67776 0.77383 0.54595 0 0.021219 0 0.0073444 0.010129 -1.5561 -0.45548 -0.033192
1.2813 -9.5424e-05 0.0018485 0.0067123 -0.00096482 -0.0045841 -0.0040049 0.0011696 0.00044168 0.0024535 0.0083612 -0.0013957 -0.29625 2.1744 2.6859 1.8212 0.39286 1.8567 0.50111 0.67873 0.7728 0.54325 0 0.020652 0 0.0071781 0.010854 -1.5567 -0.45526 -0.042137
1.2852 -5.8562e-05 0.00091659 0.0086644 0.0010701 -0.0028846 -0.00025805 0.0016164 -0.00040491 0.0046003 0.0061994 -0.0036733 -0.3167 2.1794 2.6862 1.8188 0.39225 1.8545 0.49963 0.67945 0.7732 0.53999 0 0.019734 0 0.0071844 0.011257 -1.5571 -0.45503 -0.026559
1.2891 0.0005829 -6.4446e-05 0.0087101 0.0032985 -0.0011739 0.0030939 0.00031283 -0.0004713 0.0030319 0.0023844 -0.0030694 -0.34361 2.1795 2.6859 1.8186 0.39024 1.8506 0.49882 0.67964 0.77472 0.53767 0 0.019112 0 0.0072507 0.01096 -1.5571 -0.4552 -0.0043786
1.293 0.0013498 -0.00068363 0.0073476 0.0045281 0.00010774 0.0036041 -0.0016809 -6.1861e-05 -0.00012411 0.00039053 -0.000908 -0.36 2.1748 2.6847 1.8203 0.38783 1.8487 0.49921 0.67952 0.77634 0.53706 0 0.019115 0 0.0072237 0.010205 -1.5569 -0.45576 0.0058178
1.2969 0.0015029 -0.0008949 0.0054698 0.0040307 0.0011429 0.0015639 -0.002519 2.3608e-05 -0.0015734 0.00097272 0.00026924 -0.35895 2.1702 2.6832 1.8223 0.38628 1.8501 0.50038 0.67949 0.77693 0.53792 0 0.019457 0 0.007126 0.0095886 -1.557 -0.4563 0.0012405
1.3008 0.00062923 -0.00090988 0.0035163 0.0024051 0.0023012 -0.00054665 -0.0016163 -0.00078793 -0.00024985 0.0019704 -0.00041222 -0.34767 2.1703 2.6822 1.8232 0.38606 1.8522 0.50123 0.67962 0.77607 0.53929 0 0.019524 0 0.0071346 0.0095436 -1.5574 -0.45642 -0.0051406
1.3047 -0.0010182 -0.00092382 0.0012718 0.0011763 0.0035672 -0.00054606 -0.00042613 -0.0023329 0.0017269 0.0012014 -0.001421 -0.33848 2.1744 2.6823 1.823 0.38662 1.8519 0.50084 0.67955 0.77434 0.54024 0 0.018968 0 0.0073421 0.010041 -1.5578 -0.45617 -0.00025652
1.3086 -0.0027093 -0.00094941 -0.0015271 0.0014028 0.0044479 0.0015329 -0.00093823 -0.0037823 0.0015521 -0.00095906 -0.0008775 -0.337 2.1775 2.6834 1.8227 0.38707 1.8487 0.49923 0.67884 0.77289 0.54051 0 0.01804 0 0.0075842 0.010713 -1.5578 -0.45597 0.014656
1.3125 -0.0037587 -0.00087833 -0.004504 0.0026419 0.0044255 0.0038256 -0.003418 -0.0041935 -0.0010467 -0.0021836 0.0010414 -0.33917 2.1759 2.6846 1.8233 0.38709 1.8454 0.4974 0.67759 0.77264 0.5406 0 0.017359 0 0.0075665 0.011191 -1.5571 -0.45619 0.02597
1.3164 -0.0039073 -0.00064907 -0.0066758 0.0033265 0.0034359 0.0046297 -0.0058752 -0.0031413 -0.0034155 -0.0011337 0.002136 -0.33854 2.1719 2.685 1.8243 0.38718 1.8452 0.49651 0.67656 0.77356 0.54118 0 0.017365 0 0.007197 0.011317 -1.5561 -0.45676 0.023201
1.3203 -0.0032854 -0.00031667 -0.0071976 0.0022255 0.001865 0.0038352 -0.0059842 -0.0010254 -0.0028705 0.0007892 0.00068405 -0.33459 2.1707 2.6846 1.8247 0.38793 1.8483 0.49685 0.67669 0.77482 0.5423 0 0.017964 0 0.0067756 0.011103 -1.5553 -0.45721 0.010742
1.3242 -0.0021151 3.9266e-05 -0.006029 -0.0004089 0.00013634 0.0024859 -0.0035175 0.0011285 0.00026533 0.0010199 -0.0023596 -0.33284 2.1746 2.6843 1.824 0.38924 1.852 0.49764 0.67822 0.77548 0.54321 0 0.01867 0 0.0067958 0.010629 -1.5551 -0.45712 0.0027532
1.3281 -0.00053758 0.00043509 -0.0038275 -0.0030642 -0.0015833 0.0012962 -0.00069604 0.0022731 0.0028334 -0.0010202 -0.0040014 -0.33731 2.1801 2.6847 1.8226 0.39025 1.8534 0.4978 0.6804 0.77519 0.54295 0 0.019044 0 0.0074962 0.010018 -1.5552 -0.45651 0.0068224
1.332 0.0012587 0.00096381 -0.0012391 -0.00426 -0.0032211 -4.1408e-05 2.725e-06 0.0019913 0.0021007 -0.0029017 -0.0021829 -0.34454 2.181 2.6854 1.8217 0.39008 1.8522 0.49699 0.68194 0.7745 0.54133 0 0.019 0 0.0085754 0.0094952 -1.5554 -0.45586 0.014766
1.3359 0.0028355 0.0016295 0.0015917 -0.0036393 -0.0044471 -0.0020235 -0.00166 0.00075862 -0.001376 -0.0017128 0.0019838 -0.3464 2.1756 2.6857 1.8218 0.38868 1.8507 0.49605 0.68199 0.7743 0.53937 0 0.018732 0 0.009362 0.0093376 -1.5553 -0.45572 0.011421
1.3398 0.0035843 0.0022118 0.0047509 -0.0019315 -0.004689 -0.0041214 -0.0034766 -0.00041464 -0.0043565 0.0025061 0.0051122 -0.33879 2.1685 2.6851 1.8225 0.38697 1.8514 0.49614 0.68084 0.7751 0.5386 0 0.018443 0 0.0093216 0.0096756 -1.555 -0.45623 -0.0075763
1.3438 0.0031426 0.0023396 0.0078791 -6.8006e-05 -0.0036479 -0.0048219 -0.0030731 -0.00073727 -0.0043147 0.00631 0.004731 -0.32684 2.1665 2.6838 1.8229 0.38615 1.8537 0.49754 0.67954 0.7766 0.53975 0 0.018178 0 0.0084658 0.01032 -1.555 -0.45704 -0.028716
1.3477 0.0017789 0.0017572 0.0099535 0.0015215 -0.0017826 -0.0031132 -0.00027908 -0.00020138 -0.001945 0.0061665 0.0015672 -0.32047 2.1713 2.6826 1.8225 0.38673 1.8552 0.49928 0.679 0.7779 0.54207 0 0.01792 0 0.0073225 0.010848 -1.5555 -0.45753 -0.033184
1.3516 0.00030459 0.00056617 0.0099241 0.0028139 -0.00011711 0.0001552 0.0028398 0.00052619 -0.00011081 0.0021584 -0.0013004 -0.32479 2.1783 2.6822 1.8218 0.38826 1.8536 0.49987 0.67921 0.77828 0.54378 0 0.017754 0 0.0065166 0.010926 -1.5563 -0.45734 -0.016821
1.3555 -0.00051115 -0.00077841 0.0076464 0.0036764 0.00060068 0.0026649 0.0041857 0.00079177 -0.00049004 -0.0019299 -0.0014174 -0.33535 2.1809 2.6823 1.8214 0.38975 1.8497 0.49874 0.67949 0.7777 0.54354 0 0.017858 0 0.0063385 0.010598 -1.5566 -0.45651 0.0036783
1.3594 -0.00053862 -0.0017376 0.0041523 0.0037286 0.00059306 0.0026176 0.0036299 0.00057125 -0.0016857 -0.0023845 0.00099449 -0.34317 2.1774 2.6823 1.8214 0.39045 1.8466 0.49682 0.67926 0.77689 0.54162 0 0.018299 0 0.0066437 0.010226 -1.5561 -0.45548 0.0060063
1.3633 -0.00033613 -0.0020182 0.00091231 0.0028042 0.00082191 0.00041708 0.0027296 0.00040395 -0.00092361 0.00070917 0.0037788 -0.34444 2.1726 2.6821 1.8213 0.39021 1.8471 0.49583 0.67878 0.7767 0.53967 0 0.018867 0 0.0070919 0.010147 -1.5551 -0.45473 -0.015713
1.3672 -0.00056843 -0.0017164 -0.0012597 0.0013986 0.0019587 -0.0016631 0.0026627 0.00070992 0.002547 0.0037052 0.0052425 -0.3445 2.1717 2.6824 1.8204 0.38944 1.8507 0.49674 0.67888 0.77741 0.5393 0 0.01918 0 0.0074505 0.010362 -1.5543 -0.45452 -0.044314
1.3711 -0.0013145 -0.0011894 -0.0026477 0.00041218 0.0035581 -0.0015554 0.0028184 0.0012246 0.006188 0.0033244 0.0055091 -0.3518 2.1754 2.6836 1.8189 0.38868 1.8545 0.499 0.68001 0.77855 0.54077 0 0.019001 0 0.0076883 0.010585 -1.5545 -0.45484 -0.055338
1.375 -0.0019187 -0.00078494 -0.0040547 0.00030539 0.0043295 0.00077426 0.0016536 0.0012189 0.0066007 6.7716e-05 0.0055653 -0.36777 2.179 2.6852 1.8182 0.38835 1.8557 0.50105 0.68155 0.77921 0.54281 0 0.018468 0 0.0078435 0.010576 -1.5557 -0.45542 -0.039552
1.3789 -0.0015534 -0.00063451 -0.005815 0.00054811 0.0033252 0.003441 -0.0012041 0.00035582 0.0031438 -0.0024981 0.0054317 -0.38311 2.178 2.6861 1.8191 0.38859 1.8543 0.50168 0.68218 0.77886 0.54382 0 0.018002 0 0.007874 0.010402 -1.5571 -0.45593 -0.010161
1.3828 -2.2002e-06 -0.00062967 -0.0073422 5.0373e-05 0.00090115 0.0044333 -0.0040839 -0.00072161 -0.001171 -0.0017203 0.003814 -0.38494 2.1734 2.6854 1.8216 0.38926 1.8525 0.50102 0.681 0.77769 0.54325 0 0.017968 0 0.0076767 0.010338 -1.5578 -0.45608 0.011345
1.3867 0.0020449 -0.00054897 -0.0075749 -0.001746 -0.0015262 0.0032555 -0.0047619 -0.00081811 -0.0025852 0.0012605 -0.00022408 -0.36845 2.1704 2.6837 1.8242 0.38996 1.8528 0.50014 0.67851 0.77648 0.54197 0 0.018388 0 0.0072513 0.010518 -1.5574 -0.45578 0.015307
1.3906 0.0034606 -0.00022271 -0.0058363 -0.0041811 -0.0027207 0.00095578 -0.0027739 0.00063659 -0.00033234 0.0028441 -0.0054787 -0.34225 2.1727 2.6825 1.8253 0.39025 1.8551 0.49992 0.67633 0.77589 0.54142 0 0.018969 0 0.006809 0.010732 -1.5563 -0.45517 0.0098554
1.3945 0.0035174 0.00035743 -0.0023413 -0.0058108 -0.0026547 -0.0011636 -2.0357e-05 0.0028046 0.0026797 0.0010072 -0.0089335 -0.32214 2.1781 2.683 1.8243 0.38999 1.8569 0.50017 0.67587 0.77592 0.54228 0 0.019386 0 0.0066728 0.010631 -1.5555 -0.45458 0.0085797
1.3984 0.002395 0.0010177 0.0019687 -0.0055671 -0.0023263 -0.0026257 0.001058 0.0039546 0.002922 -0.0024142 -0.0081964 -0.3186 2.181 2.6851 1.8222 0.38948 1.8558 0.49993 0.67719 0.77602 0.54394 0 0.019529 0 0.007022 0.010137 -1.5553 -0.45432 0.014859
1.4023 0.00097233 0.0014671 0.0059637 -0.0035479 -0.0025966 -0.003629 -0.00018933 0.0029475 -0.00018553 -0.003713 -0.0037081 -0.32861 2.1783 2.687 1.8203 0.3893 1.8517 0.49851 0.67897 0.77567 0.54506 0 0.019512 0 0.0076995 0.0096298 -1.5558 -0.4545 0.019863
1.4063 0.00013682 0.0014298 0.0087658 -0.00076376 -0.0032549 -0.0041601 -0.0022396 0.000338 -0.0038536 -0.0013997 0.0015154 -0.33862 2.1729 2.6874 1.8196 0.38977 1.8471 0.49637 0.67975 0.7749 0.54472 0 0.019494 0 0.0082713 0.0096526 -1.5566 -0.45491 0.015035
1.4102 0.00019464 0.00079926 0.0099155 0.00176 -0.0032575 -0.0036381 -0.0032502 -0.0020018 -0.004915 0.0020918 0.0043913 -0.33587 2.1704 2.6863 1.8201 0.39056 1.8456 0.49482 0.67922 0.77429 0.54305 0 0.019518 0 0.0083194 0.010392 -1.5572 -0.4552 0.0037432
1.4141 0.00080001 -0.0002667 0.0093859 0.0035714 -0.0018576 -0.0016017 -0.0029808 -0.0024508 -0.002945 0.0029723 0.0041144 -0.31877 2.1732 2.6848 1.8208 0.39088 1.8483 0.49497 0.67834 0.77438 0.54094 0 0.019539 0 0.0077563 0.011436 -1.5576 -0.45511 -0.00172
1.418 0.0013464 -0.0013866 0.0075495 0.0046123 0.00055888 0.0013842 -0.0026349 -0.00095732 -0.00029085 0.00018133 0.0022374 -0.29817 2.178 2.6846 1.8211 0.39023 1.8539 0.49675 0.67832 0.77509 0.53932 0 0.019552 0 0.0069138 0.012076 -1.558 -0.45468 0.0052784
1.4219 0.0014302 -0.0021354 0.0050227 0.0047449 0.0027776 0.0037756 -0.0029369 0.0010964 0.00074912 -0.0034288 0.00076613 -0.28918 2.1796 2.6858 1.8211 0.38892 1.8587 0.499 0.67938 0.77572 0.53864 0 0.019651 0 0.0063246 0.011904 -1.558 -0.45416 0.016154
1.4258 0.0010444 -0.002266 0.0023429 0.0037366 0.0038542 0.0041947 -0.0028741 0.0022656 0.00034379 -0.0040824 0.00040467 -0.29985 2.1767 2.6873 1.8213 0.38789 1.8602 0.5004 0.68056 0.77566 0.53887 0 0.019913 0 0.0063424 0.011165 -1.5575 -0.45385 0.014246
1.4297 0.00045957 -0.0018317 -0.00031831 0.0017874 0.0038658 0.0025847 -0.00081306 0.0022595 0.00054503 -0.0010294 0.00056207 -0.32514 2.1729 2.6878 1.8217 0.38788 1.858 0.50046 0.68073 0.77501 0.53979 0 0.020259 0 0.0068778 0.010531 -1.5564 -0.45385 -0.0077347
1.4336 -1.5065e-05 -0.001135 -0.0030846 -0.00012742 0.0035916 0.00022501 0.0031291 0.0018587 0.0025512 0.0027466 0.00063743 -0.35028 2.1728 2.6871 1.8224 0.38873 1.8544 0.49974 0.67976 0.77452 0.54117 0 0.020444 0 0.0074575 0.01053 -1.5554 -0.45406 -0.038017
1.4375 -0.00019033 -0.00054134 -0.0059287 -0.00076907 0.0035377 -0.0013735 0.0063067 0.0017801 0.0050382 0.0037191 0.00083641 -0.36103 2.1764 2.686 1.8227 0.38947 1.8518 0.49924 0.67863 0.77492 0.54258 0 0.02025 0 0.0075801 0.011134 -1.5552 -0.45434 -0.054587
1.4414 -2.2327e-05 -0.00027963 -0.0082919 0.00026933 0.0033737 -0.0015821 0.0057103 0.0018037 0.005488 0.00141 0.0016259 -0.35338 2.1792 2.6855 1.8228 0.38927 1.8515 0.49951 0.6785 0.77611 0.54344 0 0.01971 0 0.0071125 0.011845 -1.556 -0.45459 -0.044471
1.4453 0.00042979 -0.00033529 -0.0092665 0.001967 0.0023562 -0.00079778 0.0011349 0.0011203 0.0030222 -0.0014107 0.0027235 -0.33576 2.1775 2.6855 1.8224 0.38822 1.8526 0.50016 0.67954 0.77719 0.54323 0 0.019142 0 0.0064131 0.012137 -1.5572 -0.45484 -0.014946
1.4492 0.001046 -0.00047377 -0.0083052 0.0025561 0.00024977 0.00024981 -0.0040391 -0.00052658 -0.00046581 -0.0019225 0.0030813 -0.32217 2.1727 2.6856 1.8218 0.38728 1.8533 0.50027 0.68074 0.77725 0.542 0 0.018933 0 0.006063 0.011846 -1.5577 -0.45513 0.013554
1.4531 0.0016752 -0.0003731 -0.0057938 0.0010351 -0.0022474 0.0011079 -0.0056425 -0.0022323 -0.0021968 -0.00021666 0.002037 -0.32149 2.1701 2.6852 1.821 0.38738 1.8528 0.49917 0.68082 0.77618 0.54054 0 0.019236 0 0.0064001 0.011194 -1.557 -0.45538 0.025052
1.457 0.0021683 0.00018657 -0.0028432 -0.0018384 -0.0040104 0.0015671 -0.0025512 -0.0026385 -0.0013693 0.001159 0.00025846 -0.33125 2.173 2.6846 1.8199 0.38852 1.8518 0.49703 0.67942 0.77478 0.53987 0 0.019816 0 0.0072304 0.010536 -1.5555 -0.45549 0.019218
1.4609 0.0024132 0.0011517 -0.00040102 -0.0040479 -0.004392 0.0013676 0.0022751 -0.0013001 0.00012548 0.00034711 -0.00079273 -0.34075 2.179 2.6847 1.8191 0.38988 1.8518 0.49494 0.67739 0.77397 0.54057 0 0.020194 0 0.0079741 0.010101 -1.5543 -0.45539 0.0073451
1.4648 0.0023594 0.0021435 0.0014679 -0.0039175 -0.0036357 0.00033093 0.0046834 0.00072262 -0.00010498 -0.0016571 -0.00044672 -0.34093 2.1825 2.6859 1.8191 0.39056 1.8531 0.49421 0.67595 0.77393 0.54224 0 0.019986 0 0.0081423 0.009938 -1.5542 -0.45519 -0.00012821
1.4688 0.0020296 0.0026065 0.0033775 -0.0014103 -0.0024796 -0.0011069 0.0032928 0.001739 -0.0022825 -0.002264 0.00031522 -0.33207 2.1801 2.6877 1.8202 0.39044 1.8544 0.49548 0.67567 0.77403 0.54382 0 0.019186 0 0.0077473 0.010005 -1.5549 -0.45508 -0.0011528
1.4727 0.0015188 0.0021324 0.0056682 0.001961 -0.0014595 -0.0017794 0.00055749 0.00095878 -0.00422 -0.000448 -0.00016322 -0.3228 2.1747 2.689 1.822 0.39014 1.8539 0.49822 0.6761 0.77363 0.54433 0 0.018204 0 0.0072824 0.010233 -1.5557 -0.45519 0.00085494
1.4766 0.00096699 0.00077361 0.0077053 0.0043971 -0.00061599 -0.00065534 -4.9488e-05 -0.00082941 -0.0037238 0.0018792 -0.0023245 -0.32151 2.1717 2.6891 1.8234 0.39025 1.8511 0.50092 0.67638 0.77287 0.5436 0 0.0176 0 0.0072783 0.010506 -1.556 -0.45549 0.0039013
1.4805 0.00048472 -0.0008974 0.0082317 0.0050508 0.00023983 0.0019372 0.0022889 -0.0020787 -0.0009682 0.0019288 -0.0046465 -0.32849 2.1733 2.6879 1.8235 0.39064 1.8478 0.50204 0.6761 0.77263 0.54228 0 0.0177 0 0.007823 0.010653 -1.5558 -0.45578 0.0089859
1.4844 6.001e-05 -0.0020913 0.0065009 0.0042618 0.0011556 0.0040969 0.0050275 -0.0019371 0.0017147 -0.00076173 -0.0049592 -0.33655 2.1761 2.6861 1.8223 0.39052 1.8465 0.50101 0.67556 0.77356 0.54129 0 0.018353 0 0.0084753 0.010544 -1.5559 -0.45589 0.015415
1.4883 -0.0004606 -0.0023007 0.0030552 0.0028645 0.0020047 0.003752 0.0051319 -0.00087212 0.0022933 -0.0036327 -0.0025421 -0.33926 2.1755 2.6846 1.8205 0.38931 1.848 0.49865 0.6753 0.7753 0.54112 0 0.019015 0 0.0086551 0.01022 -1.5568 -0.45582 0.017515
1.4922 -0.0012408 -0.0016357 -0.00067712 0.0014283 0.0027102 0.00059605 0.0023407 6.5647e-05 0.00098414 -0.003796 0.0011586 -0.33815 2.1709 2.6835 1.8196 0.38725 1.8511 0.49658 0.67554 0.77665 0.54163 0 0.019136 0 0.0081577 0.009912 -1.5579 -0.45572 0.0088912
1.4961 -0.0022335 -0.00072729 -0.0035849 8.8709e-05 0.0033078 -0.003346 -0.00069601 0.00044014 -0.00035746 -0.0011842 0.0039 -0.34117 2.1675 2.6829 1.82 0.38539 1.8529 0.4961 0.67607 0.77674 0.54229 0 0.018585 0 0.00733 0.0098804 -1.5584 -0.45577 -0.0093581
1.5 -0.0030727 -0.00025646 -0.0056491 -0.0011422 0.0036967 -0.0052936 -0.0014621 0.00076843 -0.00050553 0.0013494 0.0046022 -0.35342 2.1698 2.6827 1.8214 0.38472 1.8523 0.49726 0.67662 0.77597 0.54266 0 0.017787 0 0.0067577 0.010207 -1.5576 -0.45598 -0.026157
1.5039 -0.0032487 -0.0004683 -0.0074989 -0.0021408 0.003447 -0.0041018 -0.00038394 0.0016911 -8.8583e-05 0.0011234 0.0038813 -0.36999 2.1771 2.6832 1.8226 0.38546 1.8502 0.49893 0.6772 0.77566 0.54259 0 0.017426 0 0.0067617 0.010739 -1.556 -0.45615 -0.028309
1.5078 -0.0024993 -0.0010405 -0.0092617 -0.0027791 0.0020888 -0.0012131 -0.0002582 0.0029756 -0.00042282 -0.0014942 0.0028327 -0.37897 2.1827 2.6842 1.8229 0.38703 1.8492 0.49978 0.67798 0.77668 0.5422 0 0.017913 0 0.0071607 0.011234 -1.5547 -0.45606 -0.012118
1.5117 -0.0010968 -0.0013803 -0.010013 -0.0031091 -0.00025763 0.00076721 -0.0028919 0.0035363 -0.0014947 -0.0035962 0.0017021 -0.37275 2.1812 2.6853 1.8225 0.38853 1.8504 0.49927 0.67894 0.77832 0.54161 0 0.019038 0 0.0074888 0.01155 -1.5545 -0.45562 0.012602
1.5156 0.00026981 -0.0010827 -0.0085364 -0.0032748 -0.0026072 0.00048602 -0.0066858 0.0025187 -0.0016844 -0.003024 5.7773e-05 -0.35634 2.1738 2.6859 1.8221 0.38935 1.8526 0.49799 0.67969 0.77874 0.54088 0 0.020112 0 0.007433 0.01168 -1.5553 -0.45498 0.030346
1.5195 0.00098587 -0.0001916 -0.0046851 -0.0032286 -0.0036876 -0.0011007 -0.0079702 0.00028819 0.0002387 -0.0007195 -0.0018698 -0.34388 2.1677 2.6859 1.8221 0.38939 1.8535 0.49711 0.67989 0.77661 0.54009 0 0.020511 0 0.0070774 0.011645 -1.5563 -0.45445 0.032164
1.5234 0.00098013 0.0008868 8.2221e-05 -0.0026731 -0.0029914 -0.0019669 -0.0048543 -0.0017819 0.0031371 0.00050087 -0.0025868 -0.34583 2.1686 2.6856 1.8224 0.38888 1.8523 0.49737 0.67966 0.7726 0.53948 0 0.020174 0 0.0067632 0.011412 -1.5566 -0.45428 0.021095
1.5273 0.0007449 0.0016747 0.0036795 -0.001413 -0.0012937 -0.0011571 0.00048204 -0.0025622 0.0040875 -0.00068412 -0.00061709 -0.35911 2.1754 2.6855 1.8226 0.38818 1.8504 0.49862 0.67959 0.7691 0.53934 0 0.019618 0 0.0067464 0.010962 -1.5562 -0.45452 0.0070979
1.5313 0.0008653 0.0018638 0.0050356 0.00024832 -1.4298e-05 0.0003985 0.0036308 -0.002176 0.0012799 -0.0024962 0.0035226 -0.37019 2.1811 2.6855 1.8224 0.38772 1.8499 0.50009 0.68009 0.76835 0.53986 0 0.019443 0 0.0069929 0.010463 -1.5553 -0.45501 -0.0018608
1.5352 0.0014724 0.0013841 0.0048344 0.0016019 6.592e-05 0.0011177 0.0021946 -0.0017255 -0.0037895 -0.0021608 0.0070314 -0.36824 2.1802 2.6853 1.8221 0.38787 1.8514 0.501 0.68086 0.77057 0.54088 0 0.019778 0 0.0072676 0.010268 -1.5548 -0.45547 -0.0037478
1.5391 0.0021203 0.00036441 0.0046362 0.00214 -0.00049473 0.00056747 -0.0018848 -0.0020529 -0.0073916 0.00061579 0.0070471 -0.3555 2.1741 2.6845 1.8223 0.38864 1.8532 0.50109 0.68096 0.7738 0.54192 0 0.020167 0 0.0073733 0.010665 -1.5548 -0.45574 0.00020417
1.543 0.0021944 -0.0009048 0.005248 0.0020537 -0.00040219 -0.00018461 -0.0042934 -0.0028649 -0.0070473 0.0028712 0.0034132 -0.34445 2.1691 2.683 1.8231 0.38956 1.8532 0.50056 0.67976 0.77556 0.54245 0 0.02002 0 0.0072839 0.011548 -1.5552 -0.45579 0.0089267
1.5469 0.00146 -0.0020056 0.0059335 0.002019 0.0010387 -8.9167e-07 -0.0025795 -0.0031347 -0.0038579 0.0014914 -0.00091676 -0.34472 2.1699 2.6814 1.8241 0.38991 1.8516 0.49975 0.67767 0.77492 0.54221 0 0.019208 0 0.0070821 0.012374 -1.5557 -0.45571 0.020638
1.5508 0.00024461 -0.002515 0.0052022 0.0024271 0.003189 0.00081459 0.0016456 -0.0023033 -0.001189 -0.0030655 -0.0025258 -0.35304 2.1745 2.6803 1.8243 0.38935 1.851 0.4989 0.67608 0.77307 0.54135 0 0.018242 0 0.0068328 0.012528 -1.5561 -0.45562 0.029797
1.5547 -0.0008761 -0.0022312 0.0023644 0.0029003 0.0046746 0.00075218 0.0046333 -0.00094606 -0.0010623 -0.0066709 -0.00072473 -0.35637 2.1776 2.6802 1.8234 0.38837 1.8539 0.49817 0.67622 0.77205 0.54034 0 0.017852 0 0.0065557 0.011843 -1.5563 -0.45555 0.02816
1.5586 -0.0015365 -0.0013571 -0.0016572 0.0027065 0.0046882 -0.001056 0.0043477 -0.0001644 -0.0021081 -0.0055283 0.0019504 -0.34492 2.1762 2.6809 1.8219 0.38793 1.8597 0.4977 0.67813 0.77293 0.53967 0 0.018344 0 0.0062988 0.0108 -1.5564 -0.45545 0.0116
1.5625 -0.0017374 -0.00043585 -0.0049803 0.0016914 0.0036481 -0.0034296 0.0021967 -0.000369 -0.0013 -0.0002064 0.0024803 -0.32194 2.1728 2.6824 1.8211 0.38869 1.8645 0.49765 0.68047 0.77504 0.53953 0 0.019324 0 0.006171 0.010183 -1.5564 -0.4553 -0.013696
1.5664 -0.0016232 -1.1432e-05 -0.0061896 0.00066355 0.0025657 -0.0039336 0.0010477 -0.00080243 0.0024059 0.004658 0.00050345 -0.3006 2.1724 2.6843 1.8218 0.3902 1.8643 0.49804 0.68155 0.77674 0.53986 0 0.02003 0 0.0062527 0.010448 -1.5564 -0.45511 -0.033547
1.5703 -0.0012228 -0.00024148 -0.0052212 0.00064714 0.0018559 -0.0013171 0.0019289 -0.00036424 0.0065371 0.0048761 -0.0014362 -0.29166 2.1763 2.686 1.8237 0.39131 1.8586 0.4987 0.68064 0.77699 0.5404 0 0.019961 0 0.0064849 0.011352 -1.5567 -0.45501 -0.036394
1.5742 -0.00049898 -0.00078141 -0.0030673 0.0016686 0.00092651 0.0028576 0.0030658 0.0011173 0.0074709 0.00081647 -0.00076946 -0.29473 2.1808 2.6868 1.8253 0.39116 1.8509 0.49938 0.67844 0.77602 0.54102 0 0.019232 0 0.0067012 0.012158 -1.5571 -0.45514 -0.022765
1.5781 0.00036224 -0.0010549 -0.00081735 0.0024216 -0.00097275 0.0052432 0.0021835 0.0025431 0.0042523 -0.0031697 0.0022102 -0.30148 2.1808 2.6862 1.8255 0.39008 1.846 0.49994 0.67641 0.77488 0.54169 0 0.018378 0 0.0068143 0.012236 -1.5574 -0.45554 -0.0042828
1.582 0.00084357 -0.00070233 0.00098477 0.0014 -0.0035605 0.0036243 -0.00063115 0.0025545 -0.0002557 -0.0033517 0.0045989 -0.30632 2.176 2.6844 1.824 0.38932 1.8461 0.50035 0.67558 0.77441 0.54245 0 0.017855 0 0.0069544 0.011543 -1.5575 -0.45607 0.0069374
1.5859 0.00044807 0.00015033 0.0022585 -0.0014541 -0.0053678 -0.0010181 -0.0027893 0.00089526 -0.0022259 -0.00034856 0.0040253 -0.31235 2.1708 2.6829 1.822 0.38977 1.8494 0.50054 0.67596 0.77467 0.54318 0 0.017721 0 0.0073602 0.010583 -1.5571 -0.45643 0.0080347
1.5898 -0.0007469 0.0010003 0.0029879 -0.0042723 -0.0049527 -0.0052948 -0.0020048 -0.0012661 -0.00075131 0.0019063 0.0012556 -0.32606 2.1698 2.683 1.8209 0.39107 1.8527 0.5003 0.67682 0.77519 0.54361 0 0.017748 0 0.0080841 0.0099387 -1.5566 -0.4564 0.0052108
1.5938 -0.0019345 0.0013341 0.0031003 -0.0046565 -0.0023481 -0.0063104 0.0010265 -0.00239 0.0013842 0.00067672 -0.00063757 -0.34707 2.1732 2.6854 1.8213 0.39188 1.8543 0.49949 0.67747 0.77554 0.54345 0 0.017766 0 0.0088185 0.0098221 -1.5565 -0.45596 0.0052313
1.5977 -0.0021357 0.00095053 0.0026853 -0.0018137 0.0007501 -0.003949 0.0030852 -0.0019366 0.00090508 -0.0025936 0.00030375 -0.36485 2.1767 2.6885 1.8228 0.39129 1.855 0.49828 0.67774 0.77554 0.54268 0 0.017837 0 0.0090869 0.010021 -1.5569 -0.45538 0.0085811
1.6016 -0.0010749 3.0419e-05 0.0021178 0.0025663 0.0023601 -0.00053526 0.0016706 -0.00071585 -0.0022037 -0.0040616 0.0026706 -0.36739 2.1768 2.6902 1.8238 0.38976 1.856 0.49724 0.67785 0.77514 0.54162 0 0.018091 0 0.0086779 0.010212 -1.5575 -0.45505 0.011158
1.6055 0.00044298 -0.0010233 0.0017777 0.0056064 0.0019018 0.001524 -0.0023383 4.1244e-05 -0.0044561 -0.0019588 0.0031948 -0.35336 2.1744 2.6891 1.8233 0.38873 1.8572 0.49704 0.67794 0.77429 0.5407 0 0.018472 0 0.0079035 0.010296 -1.5577 -0.45515 0.01092
1.6094 0.0011049 -0.0018067 0.0016282 0.0055884 0.00060003 0.0016856 -0.005405 -0.000133 -0.0024934 0.0013033 0.0005035 -0.33486 2.1735 2.6861 1.8214 0.38913 1.8572 0.49784 0.67796 0.77318 0.54018 0 0.01871 0 0.0073764 0.010431 -1.5572 -0.45554 0.010353
1.6133 0.00019559 -0.0020689 0.0011785 0.0032182 0.00023503 0.0010865 -0.0047166 -0.00067932 0.0032056 0.0018267 -0.0030019 -0.32694 2.1764 2.6836 1.8192 0.39028 1.8554 0.49911 0.67787 0.7724 0.53994 0 0.018602 0 0.0074641 0.010779 -1.5563 -0.45581 0.011511
1.6172 -0.0017308 -0.0017864 -3.5737e-05 0.00071594 0.0014538 0.0008346 -0.00078857 -0.00079535 0.0084617 -0.0012286 -0.0034226 -0.33352 2.1804 2.6833 1.8178 0.39054 1.8531 0.49998 0.67791 0.77267 0.53969 0 0.018282 0 0.0079351 0.011252 -1.5559 -0.45566 0.010487
1.6211 -0.0032438 -0.001177 -0.001914 -0.00029377 0.0032228 0.00081536 0.0032302 -0.00031145 0.0093054 -0.0043859 0.00039698 -0.34397 2.181 2.6852 1.8177 0.38897 1.853 0.49997 0.67842 0.77411 0.53934 0 0.018173 0 0.0081715 0.011541 -1.5562 -0.45515 6.7408e-05
1.625 -0.0031775 -0.00062002 -0.0037612 -5.3446e-05 0.0038514 0.00021096 0.0046219 0.00027251 0.0056696 -0.0034921 0.0051781 -0.34395 2.1768 2.6875 1.8186 0.38658 1.856 0.49931 0.67944 0.77594 0.53926 0 0.01859 0 0.0077747 0.011395 -1.5569 -0.45469 -0.020364
1.6289 -0.0015295 -0.00044309 -0.0047973 -1.3862e-05 0.0025271 -0.0010983 0.0033224 0.00050588 0.0011749 0.0015654 0.0061114 -0.33017 2.1718 2.6882 1.8199 0.38563 1.8596 0.49873 0.68046 0.77691 0.53997 0 0.019396 0 0.0069847 0.010888 -1.5574 -0.45471 -0.038963
1.6328 0.00062998 -0.0006558 -0.0046814 -0.0010935 -6.1425e-05 -0.0020327 0.0012746 0.0005427 -0.00057433 0.0062808 0.0016016 -0.3146 2.1706 2.687 1.8212 0.38757 1.8602 0.49873 0.68064 0.77642 0.54169 0 0.020046 0 0.0064847 0.010415 -1.5572 -0.45527 -0.038935
1.6367 0.002077 -0.00085022 -0.0035728 -0.0026842 -0.0024491 -0.001387 3.8148e-05 0.00086975 0.00074394 0.0059825 -0.0049798 -0.31378 2.1741 2.6855 1.8223 0.39164 1.856 0.49909 0.67957 0.77518 0.5439 0 0.020034 0 0.0067611 0.010384 -1.5565 -0.45599 -0.014725
1.6406 0.0023167 -0.00044189 -0.0018148 -0.0033334 -0.0036226 0.00069654 -0.00057204 0.0015519 0.0025398 0.00075563 -0.00842 -0.33339 2.178 2.6851 1.823 0.39528 1.8492 0.49916 0.67776 0.77469 0.54555 0 0.019324 0 0.0076418 0.01087 -1.5561 -0.45637 0.019207
1.6445 0.0017083 0.00084869 0.000285 -0.0022756 -0.0036021 0.0025623 -0.0015433 0.0019367 0.002516 -0.004406 -0.0065675 -0.36263 2.1776 2.6861 1.8231 0.39619 1.8441 0.49848 0.67638 0.77584 0.54567 0 0.018373 0 0.0084695 0.01151 -1.5562 -0.45619 0.038086
1.6484 0.0008996 0.0026487 0.002355 -0.00018852 -0.0030373 0.0025097 -0.0028832 0.0012628 0.0010273 -0.004519 -0.0020936 -0.3833 2.1729 2.6872 1.8225 0.39417 1.8434 0.49734 0.67643 0.77803 0.54417 0 0.017726 0 0.0087389 0.011742 -1.5567 -0.45576 0.027991
1.6523 0.000244 0.004071 0.0038477 0.0015425 -0.0024447 0.00046026 -0.003309 -0.00042048 0.00016392 0.00043557 0.00054514 -0.38476 2.1687 2.6869 1.8213 0.39097 1.8463 0.49656 0.67793 0.77961 0.54198 0 0.017574 0 0.0085531 0.011223 -1.5569 -0.45557 -0.0014198
1.6563 -0.00025658 0.0043122 0.0043118 0.0021897 -0.001885 -0.0018709 -0.0018096 -0.0020365 0.00092407 0.0056143 -0.00033491 -0.37145 2.1693 2.6852 1.82 0.38868 1.8495 0.49683 0.67985 0.77936 0.54049 0 0.017681 0 0.0084397 0.010114 -1.5566 -0.4558 -0.02572
1.6602 -0.0006033 0.0032627 0.0038957 0.0022333 -0.0012236 -0.0024861 0.00086275 -0.0022915 0.0019092 0.0062726 -0.0022894 -0.35712 2.1738 2.6836 1.8192 0.38813 1.8511 0.49811 0.68084 0.7776 0.54064 0 0.017711 0 0.0087194 0.0090169 -1.556 -0.45612 -0.028296
1.6641 -0.00059989 0.0016152 0.0034122 0.0025998 -0.00048665 -0.00082421 0.0027229 -0.00077415 0.0010848 0.0023838 -0.0018138 -0.35233 2.1775 2.6834 1.819 0.38869 1.8516 0.49966 0.68022 0.77582 0.54227 0 0.017587 0 0.0090944 0.0085915 -1.5556 -0.45595 -0.014974
1.668 -0.00010854 0.00035428 0.003587 0.0034998 0.00014164 0.0018939 0.0026898 0.0017054 -0.0014706 -0.0017493 0.0016222 -0.35657 2.1767 2.6849 1.8189 0.38941 1.8529 0.50066 0.67853 0.77525 0.54421 0 0.017545 0 0.0089125 0.0091032 -1.5558 -0.45507 -0.0066404
1.6719 0.00054907 3.4554e-05 0.0040744 0.0041416 0.00059143 0.0038386 0.0019015 0.0038249 -0.003133 -0.0021872 0.0049355 -0.36067 2.1732 2.6868 1.8188 0.38998 1.8558 0.50078 0.67709 0.77581 0.54514 0 0.017838 0 0.0078757 0.010228 -1.5561 -0.45392 -0.017726
1.6758 0.00062682 0.00043794 0.0033802 0.0036044 0.0010254 0.0039958 0.0025321 0.0047813 -0.0013595 0.00075614 0.0047905 -0.35556 2.1716 2.6877 1.8188 0.39063 1.8583 0.50035 0.677 0.77634 0.54446 0 0.018418 0 0.0064779 0.011258 -1.5562 -0.45336 -0.042227
1.6797 -0.00042012 0.00086526 0.00015387 0.001899 0.001616 0.0025984 0.0052275 0.0047013 0.0033919 0.003368 0.0012502 -0.33954 2.1743 2.6872 1.8196 0.3913 1.8579 0.49995 0.67835 0.77601 0.54273 0 0.018939 0 0.0056871 0.011573 -1.556 -0.45393 -0.060574
1.6836 -0.0022595 0.00077013 -0.0051431 7.2354e-05 0.0022569 0.0005237 0.0079943 0.004208 0.0077101 0.0028305 -0.0022529 -0.31896 2.1782 2.6861 1.8212 0.3913 1.8541 0.49987 0.68011 0.7752 0.54123 0 0.019066 0 0.0061187 0.011056 -1.5557 -0.4554 -0.059183
1.6875 -0.0036963 0.00017892 -0.0099047 -0.00075544 0.0025814 -0.0014237 0.0079822 0.0037533 0.0083768 9.8931e-05 -0.0025647 -0.30368 2.1785 2.6857 1.823 0.38992 1.8496 0.49999 0.681 0.77517 0.54107 0 0.018793 0 0.0074596 0.010137 -1.5558 -0.45686 -0.042278
1.6914 -0.0035319 -0.00042195 -0.011093 -0.00041994 0.0022838 -0.0026737 0.0044772 0.0033955 0.0053782 -0.0016157 -9.4999e-05 -0.30111 2.1739 2.6859 1.8236 0.38752 1.8474 0.49997 0.68041 0.77665 0.54236 0 0.018446 0 0.0086926 0.0094659 -1.5563 -0.4574 -0.024962
1.6953 -0.0015869 -0.00056025 -0.0077405 0.00022126 0.001373 -0.0027621 -3.5199e-05 0.0030581 0.0016535 -0.00073841 0.0018275 -0.3123 2.1689 2.6861 1.8226 0.38562 1.8482 0.49969 0.6789 0.77899 0.54418 0 0.018387 0 0.0089311 0.0094564 -1.5566 -0.45686 -0.016703
1.6992 0.0010442 -0.00015872 -0.0019727 0.00018958 9.3888e-05 -0.0015261 -0.0019932 0.002768 -6.7588e-05 0.00094707 0.00080971 -0.331 2.1686 2.6855 1.8204 0.38567 1.8501 0.49939 0.67768 0.78066 0.5452 0 0.018702 0 0.0081207 0.010051 -1.5565 -0.45584 -0.013645
1.7031 0.0027983 0.00047845 0.0025621 -0.0007027 -0.0013213 0.00040398 -2.7662e-05 0.0025364 9.092e-05 0.0006319 -0.0017736 -0.34643 2.1733 2.6841 1.8187 0.38773 1.8501 0.49946 0.67757 0.78061 0.54458 0 0.019166 0 0.0070117 0.010855 -1.5562 -0.4552 -0.0070682
1.707 0.0028477 0.0009802 0.0036167 -0.0018047 -0.0027059 0.0015966 0.0038713 0.0021304 -0.00020435 -0.0019456 -0.0021338 -0.34923 2.1777 2.683 1.819 0.39028 1.8477 0.50007 0.67837 0.7792 0.54257 0 0.019489 0 0.0064862 0.011474 -1.5561 -0.45533 0.0031687
1.7109 0.0016671 0.0011876 0.002037 -0.0023642 -0.0037585 0.00079811 0.0063683 0.0011982 -0.0024333 -0.0039267 0.0017474 -0.33812 2.1766 2.6832 1.8212 0.39147 1.8448 0.50094 0.67907 0.7777 0.54024 0 0.019586 0 0.006875 0.011759 -1.5564 -0.45594 0.006731
1.7148 0.00050287 0.001169 0.00071485 -0.0022021 -0.0039544 -0.0017591 0.0058183 -0.00025459 -0.0052336 -0.0025489 0.0075693 -0.32228 2.1707 2.6849 1.8237 0.3907 1.844 0.5015 0.6788 0.77705 0.53877 0 0.019596 0 0.0078233 0.011787 -1.5567 -0.45641 -0.0046464
1.7188 0.0002586 0.0010398 0.001821 -0.0016682 -0.002894 -0.0041106 0.0032966 -0.0016069 -0.0057296 0.0014528 0.010622 -0.31604 2.1661 2.687 1.8248 0.38894 1.8461 0.50125 0.67766 0.777 0.53866 0 0.019677 0 0.0087077 0.011674 -1.5567 -0.4564 -0.024468
1.7227 0.00079348 0.00082442 0.0048945 -0.0010726 -0.0008474 -0.0039927 0.00089692 -0.0020505 -0.0027213 0.0042209 0.0083083 -0.32832 2.1685 2.6881 1.8237 0.38763 1.8494 0.50025 0.67662 0.77657 0.53952 0 0.019794 0 0.0091305 0.011447 -1.556 -0.45611 -0.034281
1.7266 0.0012001 0.00049426 0.0074539 -0.00032442 0.0011649 -0.0008853 -0.00053477 -0.0014038 0.0018055 0.0027381 0.0026652 -0.35478 2.1765 2.6874 1.8213 0.38733 1.8517 0.49908 0.67658 0.77521 0.54061 0 0.019737 0 0.0090654 0.011099 -1.5552 -0.45597 -0.021085
1.7305 0.00072659 9.3191e-05 0.0073644 0.0008139 0.0020847 0.0032657 -0.0017274 -0.00043153 0.0045549 -0.0018666 -0.001635 -0.37989 2.1833 2.6853 1.8192 0.38749 1.8523 0.4985 0.67747 0.77347 0.54142 0 0.019366 0 0.0086525 0.01071 -1.5549 -0.45619 0.0081453
1.7344 -0.00052528 -0.00022841 0.004636 0.0022095 0.0017873 0.0055199 -0.0033006 -0.00016893 0.0041915 -0.0053207 -0.0017051 -0.38833 2.1832 2.6829 1.8186 0.38739 1.8522 0.49878 0.6783 0.7725 0.54195 0 0.018824 0 0.0079793 0.01047 -1.5553 -0.45653 0.030539
1.7383 -0.0017132 -0.00032878 0.001096 0.0032449 0.0013103 0.0044077 -0.004362 -0.00081243 0.0024968 -0.0045243 0.0012015 -0.37635 2.1772 2.6816 1.8192 0.38717 1.8525 0.49946 0.67805 0.77295 0.54245 0 0.018484 0 0.0070981 0.01052 -1.556 -0.45658 0.027067
1.7422 -0.0020035 -0.00021621 -0.0014468 0.0033056 0.0019242 0.0011518 -0.003281 -0.0013406 0.0022185 -0.00058257 0.0035435 -0.3538 2.1718 2.6819 1.8204 0.38764 1.8535 0.49961 0.67671 0.77438 0.54296 0 0.01866 0 0.0061937 0.010799 -1.5564 -0.45615 -0.0010628
1.7461 -0.0012503 -5.8608e-05 -0.0025914 0.0023698 0.0038068 -0.0014758 0.00013339 -0.00041081 0.0040016 0.0026189 0.003298 -0.33526 2.1717 2.6835 1.8214 0.38917 1.8543 0.49861 0.67535 0.77571 0.54316 0 0.019307 0 0.0056186 0.011063 -1.5561 -0.45546 -0.034761
1.75 -4.4001e-05 -4.0612e-05 -0.0030734 0.0010628 0.0056342 -0.0015612 0.0036779 0.0022381 0.0057319 0.0026025 0.0016492 -0.32877 2.1755 2.6855 1.822 0.39095 1.8542 0.49677 0.67516 0.77623 0.54277 0 0.020008 0 0.0056732 0.011102 -1.5557 -0.45494 -0.054459
1.7539 0.00083416 -0.00020194 -0.0034723 0.00011062 0.0056318 0.0005105 0.0044617 0.0052838 0.0049371 0.0006233 0.0010357 -0.33173 2.1775 2.6868 1.8224 0.39149 1.8536 0.49522 0.67637 0.77607 0.54199 0 0.020282 0 0.0063286 0.01094 -1.5557 -0.45484 -0.054613
1.7578 0.0010316 -0.00040151 -0.0034823 -0.00023663 0.0032022 0.0027692 0.0017276 0.0068312 0.0015621 -0.00028135 0.0020249 -0.33618 2.1749 2.6868 1.8226 0.39007 1.8531 0.495 0.67795 0.77592 0.54145 0 0.019961 0 0.0071893 0.010801 -1.5563 -0.45507 -0.042511
1.7617 0.00081815 -0.00042523 -0.0024729 -0.00023634 -0.00041375 0.0036024 -0.0022133 0.0060434 -0.0019014 0.00091472 0.0026008 -0.33673 2.1704 2.6858 1.8223 0.38757 1.853 0.49617 0.67861 0.7762 0.54171 0 0.019329 0 0.0077703 0.010868 -1.557 -0.4553 -0.026316
1.7656 0.00077147 -0.00013421 -0.00050292 -0.00017828 -0.0031192 0.0029582 -0.0040946 0.0038292 -0.0030006 0.0020431 0.00062116 -0.33356 2.1695 2.6846 1.8214 0.38581 1.8531 0.49766 0.67794 0.77673 0.54263 0 0.018891 0 0.0078471 0.011067 -1.5573 -0.45534 -0.0076903
1.7695 0.0012719 0.00045309 0.0015259 1.6344e-05 -0.0036908 0.0018262 -0.0027862 0.0019236 -0.0017552 0.00055001 -0.0033729 -0.32925 2.1739 2.684 1.8203 0.38584 1.8531 0.49804 0.67672 0.77702 0.54332 0 0.018964 0 0.0075732 0.011115 -1.557 -0.45523 0.013445
1.7734 0.0022024 0.0011681 0.0028055 0.00066374 -0.002637 0.00086484 -0.0001846 0.0012835 -0.00034338 -0.0030087 -0.0062168 -0.32507 2.1795 2.6843 1.8197 0.3871 1.8533 0.49677 0.67612 0.77672 0.54288 0 0.019429 0 0.0072939 0.010802 -1.5567 -0.45519 0.030474
1.7773 0.0030306 0.0017527 0.0035318 0.0018284 -0.0014463 -0.0002041 0.00097699 0.0013758 -0.00054659 -0.0050382 -0.0051369 -0.32144 2.1805 2.685 1.82 0.38803 1.8543 0.4947 0.67656 0.7759 0.54129 0 0.019852 0 0.0072651 0.010226 -1.5566 -0.45535 0.031463
1.7813 0.0031641 0.0019499 0.0046425 0.0030739 -0.0010715 -0.001848 1.2805e-05 0.00099242 -0.0018807 -0.0027961 -0.00058558 -0.32089 2.176 2.6852 1.8206 0.38772 1.8555 0.49343 0.67742 0.77481 0.53952 0 0.01988 0 0.0075265 0.0097468 -1.5569 -0.45566 0.011673
1.7852 0.0023312 0.001621 0.0065804 0.0037898 -0.0011769 -0.0036375 -0.0012204 -0.00033365 -0.0024362 0.0021593 0.0040668 -0.32775 2.1709 2.6843 1.8209 0.38677 1.8555 0.49403 0.67773 0.77368 0.53883 0 0.019542 0 0.007966 0.0096852 -1.5571 -0.45594 -0.016757
1.7891 0.00076172 0.00085434 0.0084629 0.0037733 -0.000791 -0.0042289 -0.00065281 -0.0017946 -0.001313 0.0050815 0.0056447 -0.34293 2.1705 2.6827 1.8203 0.38653 1.8531 0.49618 0.67723 0.77273 0.53971 0 0.019216 0 0.008423 0.010057 -1.5569 -0.45608 -0.031754
1.793 -0.00092398 -3.1295e-05 0.0086825 0.0034212 0.00047305 -0.0026157 0.0015086 -0.0021583 0.0002544 0.0029204 0.003894 -0.35929 2.1748 2.6813 1.8192 0.38766 1.8491 0.49849 0.67657 0.77231 0.54146 0 0.019256 0 0.0087059 0.010588 -1.5565 -0.45601 -0.021302
1.7969 -0.0020573 -0.00065451 0.0064051 0.0032756 0.0019801 0.00060954 0.0029385 -0.0010567 0.00042081 -0.0021695 0.0012138 -0.36479 2.1787 2.6808 1.8185 0.38935 1.8465 0.49961 0.67654 0.77274 0.54284 0 0.019642 0 0.0085834 0.010981 -1.5563 -0.45574 0.0031533
1.8008 -0.002299 -0.00083396 0.002402 0.0033725 0.0028234 0.003377 0.0018355 0.00062842 -0.00087786 -0.004713 -3.8757e-07 -0.35309 2.1777 2.6815 1.8188 0.39022 1.8473 0.4992 0.67725 0.77391 0.54304 0 0.019976 0 0.0078909 0.011156 -1.5566 -0.45527 0.015517
1.8047 -0.0018152 -0.00073438 -0.0016698 0.0031006 0.0028367 0.0036955 -0.00093654 0.0016121 -0.0015412 -0.0015367 0.00052602 -0.33192 2.1729 2.6827 1.8201 0.38969 1.8509 0.49801 0.67798 0.77513 0.54226 0 0.019844 0 0.0067427 0.011236 -1.557 -0.45466 -0.00013178
1.8086 -0.001119 -0.00072982 -0.0047439 0.0018006 0.0026875 0.0012777 -0.0026931 0.0013374 0.00042125 0.0046929 0.0013528 -0.31915 2.1701 2.6839 1.8215 0.38859 1.8539 0.49711 0.67806 0.77553 0.54125 0 0.019236 0 0.0056316 0.011328 -1.557 -0.45415 -0.032461
1.8125 -0.00067616 -0.0010552 -0.0069672 -0.00043213 0.0029471 -0.0022035 -0.0019266 0.00025953 0.0043915 0.0078828 0.0013236 -0.32798 2.1731 2.6845 1.8226 0.38822 1.8532 0.49703 0.67763 0.77482 0.54051 0 0.018615 0 0.0052058 0.011358 -1.5565 -0.45409 -0.051311
1.8164 -0.00056315 -0.0015404 -0.008846 -0.0025454 0.0032359 -0.004391 -0.0001308 -0.00082913 0.0072952 0.0045594 0.00066663 -0.35395 2.1794 2.6846 1.8232 0.38897 1.8488 0.49759 0.67751 0.77369 0.53983 0 0.018538 0 0.0058003 0.01115 -1.5558 -0.4547 -0.034776
1.8203 -0.00044616 -0.0016917 -0.01001 -0.0032211 0.0025045 -0.0039126 -0.00028403 -0.0015324 0.0064729 -0.0026431 0.0001076 -0.37696 2.1826 2.6845 1.8235 0.38993 1.8445 0.49825 0.67827 0.77326 0.53881 0 0.019152 0 0.0071028 0.010671 -1.5556 -0.4558 0.010512
1.8242 9.7828e-05 -0.0010892 -0.0091906 -0.0019265 0.00025336 -0.0011572 -0.0034814 -0.0018413 0.0023349 -0.0076311 -0.00056117 -0.37761 2.1793 2.6846 1.8236 0.38991 1.8444 0.49863 0.67943 0.77409 0.53758 0 0.020022 0 0.0082968 0.010171 -1.5561 -0.45683 0.054905
1.8281 0.0011809 0.00023172 -0.0056426 0.00057414 -0.0026222 0.0021878 -0.0073747 -0.0016063 -0.0020073 -0.0068337 -0.0023712 -0.35356 2.1726 2.6848 1.8232 0.38874 1.8494 0.4986 0.67985 0.7756 0.53698 0 0.020479 0 0.008639 0.010042 -1.5569 -0.45715 0.071063
1.832 0.0024567 0.0017557 -0.00048353 0.0027123 -0.0043838 0.0042357 -0.0083013 -0.00039048 -0.0037529 -0.0023315 -0.0054506 -0.32053 2.1692 2.6852 1.8225 0.38749 1.8563 0.49816 0.67888 0.77654 0.53776 0 0.020193 0 0.0080173 0.010497 -1.5576 -0.45647 0.054809
1.8359 0.0033442 0.002848 0.0037402 0.0032404 -0.0039791 0.003859 -0.0050402 0.001909 -0.0028984 0.00089474 -0.0078431 -0.29743 2.1718 2.6852 1.8219 0.38742 1.8605 0.49737 0.67714 0.77617 0.53976 0 0.019461 0 0.0070178 0.011344 -1.5578 -0.45512 0.023495
1.8398 0.0034341 0.0031836 0.0051448 0.0021031 -0.0020456 0.0011706 -0.00025832 0.0043869 -0.0016714 0.00037648 -0.0067478 -0.29002 2.1768 2.6848 1.8216 0.38866 1.8599 0.49645 0.67616 0.77496 0.54174 0 0.018942 0 0.0064376 0.012084 -1.5579 -0.45384 -0.0030668
1.8438 0.0027514 0.0028861 0.004254 0.00039573 -0.00034467 -0.0024802 0.001999 0.0054469 -0.0017414 -0.0016265 -0.0013495 -0.28865 2.1783 2.684 1.822 0.3901 1.8563 0.49595 0.67695 0.7742 0.54241 0 0.019068 0 0.0066575 0.012237 -1.558 -0.45339 -0.018458
1.8477 0.0016952 0.002306 0.0035108 -0.00051201 -0.00013594 -0.0050271 0.00029346 0.0041587 -0.0023883 -0.0012568 0.0057078 -0.28119 2.1748 2.6832 1.8223 0.39048 1.8529 0.49642 0.67898 0.77484 0.54151 0 0.019667 0 0.007395 0.011668 -1.5581 -0.45401 -0.028371
1.8516 0.00074221 0.0017022 0.0048477 2.7634e-05 -0.0010588 -0.0047376 -0.0028195 0.0013952 -0.0016094 0.0022017 0.010123 -0.26719 2.1706 2.6829 1.8222 0.38968 1.8517 0.4979 0.6806 0.7767 0.54014 0 0.020135 0 0.0080061 0.010657 -1.5576 -0.45534 -0.038078
1.8555 0.0001626 0.0011352 0.0076574 0.0015772 -0.0015651 -0.0013906 -0.0034224 -0.00059087 0.0012368 0.0053647 0.0096109 -0.2586 2.1709 2.6832 1.8215 0.38866 1.8518 0.49964 0.68051 0.77873 0.53975 0 0.019993 0 0.0080346 0.0097167 -1.5565 -0.45663 -0.045257
1.8594 -6.759e-05 0.00061372 0.0092318 0.003097 -0.00041152 0.0032881 -0.00016743 -4.3004e-05 0.0043915 0.0046357 0.0059019 -0.26676 2.1759 2.684 1.8211 0.38846 1.8517 0.50051 0.67888 0.77992 0.5408 0 0.019308 0 0.0075372 0.0092944 -1.5553 -0.45717 -0.045832
1.8633 -0.00015308 0.00025585 0.0073204 0.0038159 0.0022467 0.0065699 0.0044945 0.0026573 0.0055469 0.00054532 0.0030351 -0.2894 2.1799 2.6846 1.8216 0.38913 1.8508 0.49988 0.67721 0.77995 0.54243 0 0.018598 0 0.006964 0.0095522 -1.5549 -0.45671 -0.043604
1.8672 -0.00028819 0.00023497 0.0023225 0.003755 0.0050942 0.0066052 0.0069145 0.0052467 0.0045118 -0.0024288 0.0035612 -0.31132 2.1779 2.6846 1.823 0.38979 1.85 0.4982 0.67683 0.77914 0.54331 0 0.018338 0 0.0067675 0.010307 -1.5556 -0.45558 -0.049571
1.8711 -0.00051313 0.00056103 -0.003016 0.0034996 0.0067936 0.0038091 0.0058477 0.0056265 0.0035607 -0.00057613 0.006379 -0.31799 2.1712 2.684 1.8242 0.38964 1.8501 0.49676 0.67775 0.77785 0.54299 0 0.018533 0 0.0070879 0.011139 -1.5569 -0.45451 -0.069449
1.875 -0.00067835 0.00097723 -0.0060358 0.0034765 0.0068415 0.00051382 0.0033465 0.0037859 0.0048733 0.0048451 0.0082105 -0.30837 2.1662 2.6834 1.824 0.38884 1.8505 0.49665 0.67874 0.77627 0.54227 0 0.018759 0 0.0077217 0.01161 -1.5577 -0.45417 -0.093239
1.8789 -0.00052561 0.001158 -0.0062835 0.0034399 0.0054971 -0.00090696 0.0022366 0.0017319 0.0078134 0.0085569 0.0070133 -0.29416 2.1678 2.6834 1.8223 0.38824 1.8501 0.49792 0.67863 0.77462 0.54232 0 0.018608 0 0.0083107 0.011511 -1.5572 -0.45478 -0.10051
1.8828 0.00013915 0.001055 -0.0053237 0.0026915 0.0032189 0.00015759 0.0030594 0.0014846 0.0091825 0.0065279 0.0037947 -0.28734 2.1743 2.6839 1.8201 0.38843 1.8484 0.49962 0.67739 0.77349 0.54337 0 0.018086 0 0.0085595 0.010985 -1.5559 -0.45592 -0.078567
1.8867 0.0012578 0.0010209 -0.0046905 0.00087174 0.00042473 0.0023644 0.0037487 0.0031104 0.0064325 8.9986e-05 0.0011609 -0.28892 2.1787 2.6844 1.8187 0.38906 1.8472 0.50062 0.67616 0.7735 0.54439 0 0.017601 0 0.0083585 0.010446 -1.5551 -0.45681 -0.035798
1.8906 0.0024476 0.0015123 -0.0042698 -0.0014405 -0.0022611 0.0038589 0.0022091 0.0047146 0.00052484 -0.0053676 0.00041926 -0.29022 2.1763 2.6846 1.8188 0.38933 1.8488 0.50056 0.67609 0.77461 0.54405 0 0.017569 0 0.0078115 0.010298 -1.5553 -0.45684 0.0039975
1.8945 0.003149 0.0025983 -0.0027677 -0.0029946 -0.0038896 0.0038739 -0.0011622 0.004343 -0.0046709 -0.0056863 0.00042507 -0.28378 2.1697 2.6847 1.8194 0.38891 1.8533 0.49997 0.67724 0.77586 0.54216 0 0.018024 0 0.0071967 0.01064 -1.5563 -0.45599 0.021532
1.8984 0.0029495 0.0037481 0.00042753 -0.0028934 -0.0037167 0.0030168 -0.0037811 0.0018605 -0.0059432 -0.0016997 -0.00072468 -0.27163 2.1656 2.6851 1.8196 0.38837 1.8583 0.4996 0.6786 0.77603 0.53997 0 0.018595 0 0.0068538 0.011204 -1.5572 -0.45487 0.016958
1.9023 0.0018706 0.0041598 0.0041753 -0.0014699 -0.002004 0.0022288 -0.0036056 -0.001024 -0.0036229 0.0022113 -0.0032093 -0.26208 2.168 2.686 1.8194 0.38861 1.8603 0.49967 0.67901 0.77483 0.53914 0 0.018846 0 0.0069943 0.011572 -1.5571 -0.45423 0.0059924
1.9063 0.00038644 0.0033937 0.0065459 -0.00011327 -0.00013061 0.0017263 -0.0012637 -0.0024853 -0.00085573 0.0028518 -0.0050554 -0.25937 2.1738 2.687 1.8197 0.38974 1.8582 0.4997 0.67821 0.77331 0.54018 0 0.018642 0 0.0075282 0.011518 -1.5565 -0.45442 0.0027366
1.9102 -0.00086764 0.0017567 0.0067603 -5.6379e-05 0.00039984 0.0010634 0.00069946 -0.0022263 -0.00016914 0.0010622 -0.0042408 -0.25816 2.1766 2.6871 1.8213 0.39082 1.8541 0.4991 0.67698 0.77301 0.542 0 0.018217 0 0.008066 0.011159 -1.5561 -0.45511 0.0073931
1.9141 -0.0014795 8.5371e-05 0.0059333 -0.0011852 -0.000724 6.2022e-05 0.000544 -0.0014224 -0.0010512 -5.8466e-05 -0.00097586 -0.24939 2.1733 2.686 1.8241 0.39066 1.8511 0.49783 0.67639 0.77443 0.54298 0 0.017928 0 0.0081588 0.010805 -1.5564 -0.45568 0.01019
1.918 -0.0014473 -0.00089243 0.0057416 -0.0020435 -0.002278 -0.00065564 -0.00097291 -0.001204 -0.0010321 0.00090514 0.0023756 -0.23108 2.1679 2.6845 1.8262 0.38896 1.8507 0.49656 0.67691 0.77643 0.54242 0 0.017961 0 0.0076288 0.010662 -1.5572 -0.45568 0.0047794
1.9219 -0.0010615 -0.001062 0.0064401 -0.0011654 -0.0025766 -0.00028909 -0.0016855 -0.0014098 0.0011302 0.0021934 0.0036569 -0.21207 2.1666 2.6836 1.8262 0.38673 1.8517 0.4962 0.67809 0.7772 0.54118 0 0.018255 0 0.0067218 0.010689 -1.5577 -0.45523 -0.0048021
1.9258 -0.00063993 -0.00087623 0.0064295 0.0014287 -0.00099249 0.0010443 -0.00053214 -0.00093223 0.0038257 0.0013483 0.0029788 -0.20399 2.1712 2.6842 1.8239 0.38545 1.8523 0.49716 0.67899 0.77606 0.54064 0 0.018648 0 0.0059355 0.010723 -1.5574 -0.45481 -0.010538
1.9297 -0.00036434 -0.00085712 0.0039467 0.0040122 0.0015321 0.0021041 0.0013567 0.00081523 0.0043779 -0.0014947 0.0022613 -0.20943 2.177 2.6858 1.8212 0.38599 1.8519 0.49908 0.67894 0.77426 0.54134 0 0.019053 0 0.005657 0.010716 -1.5567 -0.45479 -0.011038
1.9336 -0.0002972 -0.0011297 -0.00086293 0.0045306 0.0034308 0.00166 0.0021302 0.0029933 0.0022189 -0.0035339 0.002836 -0.21862 2.1782 2.6871 1.8199 0.388 1.8521 0.501 0.67793 0.77379 0.54242 0 0.019479 0 0.005916 0.010803 -1.5563 -0.45514 -0.012707
1.9375 -0.00044472 -0.0013933 -0.0057171 0.0023942 0.0038965 -0.00014287 0.0014617 0.0040317 -0.0001891 -0.0026323 0.0038215 -0.21829 2.1736 2.6872 1.8206 0.39044 1.8541 0.50197 0.6765 0.77542 0.54261 0 0.019909 0 0.0064464 0.011123 -1.5567 -0.45554 -0.019834
1.9414 -0.00071467 -0.0012852 -0.0081397 -0.00095263 0.0033156 -0.001713 0.00093809 0.0032014 0.00012737 -0.00011959 0.0031147 -0.20393 2.1683 2.6865 1.8222 0.39233 1.8571 0.50154 0.6754 0.77771 0.54155 0 0.020212 0 0.0069575 0.011591 -1.5574 -0.45574 -0.026159
1.9453 -0.00082018 -0.00073527 -0.00761 -0.0032163 0.0024668 -0.0014745 0.0021267 0.0013825 0.0033466 0.0004382 -5.9559e-05 -0.18355 2.1678 2.6859 1.8232 0.39325 1.8585 0.49997 0.67518 0.77821 0.54027 0 0.02021 0 0.0073359 0.011903 -1.5576 -0.45579 -0.019887
1.9492 -0.00034143 2.4748e-05 -0.0057223 -0.0031079 0.0015468 0.00056925 0.0045405 0.00020742 0.0063997 -0.0026012 -0.0038576 -0.16978 2.1723 2.6858 1.823 0.39315 1.8565 0.4981 0.67596 0.7758 0.54013 0 0.019831 0 0.0076097 0.011799 -1.5571 -0.4559 0.001563
1.9531 0.00095862 0.00074844 -0.0042616 -0.0012004 0.00018801 0.0028076 0.0058934 0.0004777 0.0060038 -0.0065557 -0.0052919 -0.1689 2.1765 2.6856 1.8224 0.39221 1.8522 0.49692 0.6773 0.77191 0.54146 0 0.019212 0 0.0077788 0.011324 -1.5561 -0.45611 0.023731
1.957 0.0027842 0.0014113 -0.0032921 0.00086194 -0.0016132 0.0036057 0.0044756 0.0014906 0.0020425 -0.0068106 -0.0030377 -0.17714 2.1759 2.6843 1.8224 0.39079 1.849 0.49706 0.6785 0.76943 0.5432 0 0.018631 0 0.00775 0.010796 -1.5554 -0.45618 0.025534
1.9609 0.0043053 0.0021358 -0.00132 0.0018843 -0.0029014 0.0028672 0.0010535 0.0019055 -0.0022663 -0.0017603 0.0012837 -0.1862 2.1715 2.6818 1.8231 0.38957 1.8495 0.49833 0.67892 0.77021 0.54392 0 0.018343 0 0.007471 0.010506 -1.5552 -0.45586 -0.00021165
1.9648 0.0046469 0.0029031 0.0026649 0.0018845 -0.0024482 0.0019549 -0.0018496 0.0011613 -0.003578 0.0050223 0.0046108 -0.19054 2.1682 2.6794 1.8235 0.38929 1.8533 0.49976 0.67852 0.77336 0.54323 0 0.018446 0 0.0070984 0.010452 -1.5553 -0.45523 -0.036922
1.9688 0.0035408 0.0033943 0.0075186 0.0015502 -0.00016208 0.0020936 -0.0025546 -4.4942e-05 -0.0016173 0.0080023 0.0051567 -0.18884 2.1699 2.6789 1.8225 0.39005 1.857 0.50018 0.6778 0.77607 0.54216 0 0.018854 0 0.0069598 0.010396 -1.5555 -0.45473 -0.056871
1.9727 0.0015727 0.0031811 0.010558 0.0012265 0.0023656 0.0030114 -0.0018633 -0.00061924 0.00092013 0.0051397 0.0036577 -0.18018 2.1745 2.6806 1.8202 0.39105 1.858 0.49901 0.67746 0.77605 0.54206 0 0.019369 0 0.0072808 0.010188 -1.5555 -0.45474 -0.045652
1.9766 -0.00024459 0.00212 0.0099636 0.00064299 0.0030535 0.0033006 -0.0019166 -0.00023312 0.0014606 -0.00011988 0.0021619 -0.16211 2.1771 2.6833 1.8182 0.39113 1.8563 0.49684 0.67773 0.77348 0.5433 0 0.019771 0 0.007933 0.0099797 -1.5557 -0.45521 -0.015031
1.9805 -0.0012372 0.00056901 0.0065416 -0.00039118 0.0012942 0.0020859 -0.0035451 0.00047558 0.00020125 -0.0024788 0.0018816 -0.13458 2.175 2.6848 1.8178 0.38989 1.8544 0.49509 0.67819 0.77074 0.54485 0 0.019895 0 0.0084846 0.010079 -1.5563 -0.45555 0.0084876
1.9844 -0.0015091 -0.00081227 0.0029907 -0.0012888 -0.0012818 0.0001285 -0.0051098 0.00076959 -0.00045876 -0.00024564 0.0023268 -0.10529 2.171 2.6839 1.8193 0.38831 1.8545 0.49499 0.67815 0.77019 0.54535 0 0.019693 0 0.0085578 0.010571 -1.5571 -0.4552 0.0082307
1.9883 -0.0016727 -0.0015321 0.0013684 -0.00099003 -0.0021852 -0.00090993 -0.0042432 0.00065607 0.0011393 0.0031352 0.0022862 -0.08791 2.1699 2.6817 1.8218 0.38812 1.8563 0.49663 0.67738 0.77219 0.54434 0 0.019278 0 0.0081729 0.011133 -1.5576 -0.45418 -0.0086874
1.9922 -0.0021542 -0.0015987 0.0012828 0.00088937 -0.00038566 -0.00028367 -0.00068249 0.00071807 0.0039778 0.0030311 0.0012419 -0.091814 2.1733 2.6806 1.8234 0.39013 1.8578 0.49884 0.67639 0.77497 0.54264 0 0.01888 0 0.0077395 0.011283 -1.5575 -0.45319 -0.020522
1.9961 -0.0027492 -0.0014272 0.00059508 0.0033117 0.0026742 0.00094715 0.0029397 0.001185 0.0055383 -0.0012652 -0.00035007 -0.11201 2.1774 2.6817 1.8236 0.39329 1.857 0.50009 0.67603 0.7763 0.54143 0 0.018723 0 0.007686 0.010857 -1.5569 -0.45304 -0.012579
2 -0.0028431 -0.001413 -0.0021399 0.0044447 0.0044056 0.0010123 0.0033992 0.0014287 0.0046356 -0.0057648 -0.0018959 -0.13047 2.1774 2.6847 1.8226 0.39526 1.8542 0.49963 0.67666 0.77544 0.54104 0 0.018872 0 0.0080742 0.010207 -1.5565 -0.4539 0.010314
2.0039 -0.0020478 -0.0015584 -0.0060008 0.0032164 0.0034649 -0.00059952 3.1399e-05 0.00060655 0.0026361 -0.0061182 -0.0033011 -0.12992 2.1733 2.6875 1.8215 0.39435 1.8511 0.49807 0.67777 0.7735 0.54081 0 0.019189 0 0.0085675 0.00989 -1.5565 -0.45515 0.031105
2.0078 -0.00060711 -0.0014802 -0.008462 0.00029254 0.0008789 -0.0024456 -0.0044915 -0.00119 0.0017051 -0.0022883 -0.0045865 -0.10852 2.1698 2.6885 1.8208 0.39096 1.849 0.49684 0.67838 0.77227 0.54003 0 0.019454 0 0.0087733 0.010105 -1.5568 -0.45585 0.037606
2.0117 0.00081649 -0.00077926 -0.0077734 -0.0025324 -0.0011326 -0.0025655 -0.0065697 -0.0026368 0.0021614 0.0015196 -0.0051943 -0.081485 2.1713 2.6878 1.8205 0.38731 1.8477 0.49697 0.67794 0.77269 0.53893 0 0.019544 0 0.0086104 0.010479 -1.5569 -0.4556 0.031229
2.0156 0.001722 0.00055643 -0.0045676 -0.0039379 -0.0013566 -0.00061851 -0.0048429 -0.0022696 0.0020562 0.0015446 -0.0042413 -0.067313 2.1769 2.6866 1.8204 0.38564 1.8466 0.49834 0.67677 0.7742 0.53863 0 0.019524 0 0.0083378 0.010439 -1.5564 -0.45483 0.020578
2.0195 0.0021118 0.0020605 -0.0011741 -0.0040606 -0.00056367 0.0015476 -0.0010302 1.2816e-05 -0.00044791 -0.001393 -0.0017458 -0.071212 2.1814 2.6859 1.8202 0.38639 1.8461 0.4998 0.67574 0.77554 0.53996 0 0.019542 0 0.0082311 0.0098272 -1.5555 -0.45438 0.010001
2.0234 0.0022799 0.003077 0.00055619 -0.0039128 -0.00037119 0.0015965 0.0021178 0.002598 -0.0045829 -0.0028529 0.000664 -0.081032 2.1805 2.6859 1.8199 0.38819 1.8474 0.50019 0.6755 0.77591 0.54247 0 0.019648 0 0.0082615 0.0091197 -1.555 -0.45471 -0.0030068
2.0273 0.0023431 0.0031864 0.0007333 -0.0039646 -0.0013211 -0.00098857 0.0033917 0.003457 -0.0073046 0.00020727 0.00084441 -0.07928 2.1754 2.686 1.8194 0.38926 1.8515 0.49933 0.67595 0.77556 0.54453 0 0.019709 0 0.0081245 0.0089951 -1.5552 -0.45551 -0.019914
2.0313 0.0020819 0.0024409 0.00089675 -0.0035069 -0.0022567 -0.0043162 0.0036147 0.00193 -0.0062838 0.0058465 -0.0016821 -0.059537 2.1716 2.6856 1.8189 0.38899 1.857 0.49809 0.67653 0.77531 0.54468 0 0.019541 0 0.0076004 0.0096436 -1.556 -0.45607 -0.034284
2.0352 0.00129 0.0012629 0.0022151 -0.0015364 -0.0016304 -0.0058077 0.0039479 -0.00069833 -0.0023664 0.0089468 -0.0047537 -0.031897 2.1726 2.6854 1.8186 0.38817 1.861 0.49764 0.67679 0.77579 0.54294 0 0.019117 0 0.0068683 0.010518 -1.5567 -0.45597 -0.03606
2.0391 0.0002234 0.00013193 0.0042905 0.001809 0.00070855 -0.0044903 0.0042664 -0.0023704 0.001221 0.006528 -0.0052283 -0.013114 2.1763 2.6857 1.819 0.38787 1.8613 0.49844 0.67682 0.77691 0.54072 0 0.018659 0 0.0064248 0.010811 -1.5568 -0.45548 -0.023177
2.043 -0.00043078 -0.00068261 0.0056204 0.0049148 0.0031976 -0.0016274 0.0035088 -0.0020381 0.002125 0.0008889 -0.001983 -0.011631 2.1779 2.6866 1.8204 0.38828 1.8585 0.49982 0.67706 0.778 0.53963 0 0.01848 0 0.0066525 0.010211 -1.5562 -0.45527 -0.0066346
2.0469 -0.00015834 -0.0011726 0.0050361 0.0059735 0.0040745 0.00075867 0.0014029 -0.00040071 0.0010823 -0.0027687 0.002727 -0.021527 2.1749 2.6871 1.8227 0.38868 1.8552 0.50054 0.67775 0.77837 0.54013 0 0.018721 0 0.0074463 0.0092189 -1.5554 -0.45571 -0.0013541
2.0508 0.00077662 -0.0014572 0.0026178 0.0046357 0.0031274 0.001788 -0.00071282 0.00095359 0.00073232 -0.0016714 0.0051552 -0.029663 2.1706 2.6865 1.8245 0.38834 1.8538 0.49991 0.67868 0.77776 0.54135 0 0.019209 0 0.0082695 0.0086913 -1.5548 -0.45651 -0.011122
2.0547 0.001404 -0.0016259 -0.00063363 0.0023009 0.0018339 0.0021195 -0.0011663 0.0010302 0.0024041 0.0018866 0.0035399 -0.027563 2.1699 2.6849 1.825 0.38745 1.8545 0.49839 0.67939 0.77638 0.54208 0 0.019581 0 0.0086008 0.0090679 -1.5549 -0.45694 -0.02367
2.0586 0.00085892 -0.0016901 -0.0037429 0.0007047 0.0017496 0.0026866 5.6011e-05 0.00012443 0.0044824 0.003249 -0.00025219 -0.016412 2.174 2.6834 1.8239 0.38692 1.8551 0.49729 0.67954 0.77477 0.54186 0 0.019566 0 0.0083557 0.010018 -1.5553 -0.4565 -0.022127
2.0625 -0.00076973 -0.0016405 -0.0062507 0.00026192 0.0028412 0.0033983 0.0010209 -0.00072185 0.0041836 0.0003813 -0.0026106 -0.0020885 2.1789 2.6833 1.8221 0.38741 1.8541 0.49766 0.67916 0.7735 0.54123 0 0.019193 0 0.0078964 0.010822 -1.556 -0.45542 -0.001792
2.0664 -0.0023767 -0.0015046 -0.0079379 -9.7763e-05 0.0035027 0.003302 -0.0001378 -0.00074069 0.00076052 -0.0041985 -0.001718 0.012564 2.1796 2.6846 1.821 0.38863 1.8521 0.49923 0.67845 0.77291 0.54097 0 0.018761 0 0.0076437 0.011075 -1.5566 -0.45438 0.024876
2.0703 -0.002698 -0.0013206 -0.0084213 -0.0014564 0.0022285 0.0019163 -0.0030035 7.6275e-05 -0.003464 -0.006369 0.00084255 0.029422 2.1756 2.6861 1.821 0.38963 1.8512 0.50055 0.67766 0.77308 0.54132 0 0.018596 0 0.0076832 0.010995 -1.5573 -0.454 0.040061
2.0742 -0.001359 -0.0010567 -0.0072947 -0.0034307 -0.00078046 6.8249e-05 -0.005024 0.0012486 -0.0054366 -0.0047842 0.0019919 0.049844 2.1716 2.6866 1.8216 0.38974 1.853 0.50012 0.67703 0.77388 0.54191 0 0.018824 0 0.0077427 0.011068 -1.5579 -0.45431 0.036935
2.0781 0.00081188 -0.00058881 -0.0046802 -0.0043606 -0.0036902 -0.00083924 -0.0041183 0.0022589 -0.0045324 -0.0019221 0.00049374 0.069666 2.172 2.6857 1.8218 0.38917 1.8567 0.49771 0.67686 0.77511 0.54238 0 0.019289 0 0.0075314 0.011453 -1.5583 -0.45483 0.02418
2.082 0.0024648 0.00019296 -0.0014397 -0.0030406 -0.0046628 -0.00034993 -0.0010575 0.0026667 -0.0030509 -0.00094971 -0.0018109 0.081138 2.1763 2.6843 1.8211 0.38864 1.86 0.49472 0.67734 0.77655 0.5428 0 0.019683 0 0.0070778 0.011785 -1.5584 -0.45505 0.015398
2.0859 0.0027744 0.0012094 0.0013603 -0.00015137 -0.0034017 0.00050291 0.0010404 0.0020291 -0.00352 -0.0021648 -0.0021332 0.080475 2.1794 2.6835 1.8201 0.38862 1.8609 0.49319 0.67832 0.7779 0.54345 0 0.019748 0 0.0067154 0.011601 -1.558 -0.45487 0.015803
2.0898 0.0019425 0.0021151 0.0032519 0.0022189 -0.0011882 0.00035744 -0.00021323 9.9711e-05 -0.0058328 -0.0030125 0.0001165 0.073025 2.1776 2.6838 1.82 0.38892 1.8592 0.49411 0.6792 0.77874 0.54423 0 0.019437 0 0.0067347 0.010894 -1.5572 -0.45462 0.020039
2.0938 0.00081392 0.0024417 0.0045838 0.002573 0.00042862 -0.00083297 -0.0039507 -0.0026858 -0.0074193 -0.0014391 0.0025885 0.07002 2.1729 2.6846 1.821 0.38914 1.8562 0.49663 0.6793 0.7786 0.54452 0 0.018939 0 0.007064 0.010209 -1.5564 -0.45471 0.021452
2.0977 7.5763e-05 0.0019049 0.0059046 0.0014751 0.00088259 -0.0015456 -0.0067486 -0.0050567 -0.0062275 0.0014567 0.0024912 0.079289 2.1706 2.6849 1.8224 0.38917 1.8529 0.49868 0.67851 0.77729 0.54367 0 0.018564 0 0.0073146 0.010136 -1.5561 -0.45521 0.020493
2.1016 -0.00020178 0.00065495 0.0071723 0.00092032 0.00067754 -0.00025266 -0.0059199 -0.0055997 -0.003104 0.0026113 -0.0003361 0.098487 2.1738 2.6843 1.8231 0.38936 1.85 0.49873 0.67747 0.77524 0.54185 0 0.01855 0 0.0071643 0.010717 -1.5563 -0.45583 0.02213
2.1055 -0.00037003 -0.00074902 0.007643 0.002206 0.00054374 0.0027832 -0.002048 -0.0039068 -0.00081833 0.00065393 -0.0030844 0.11709 2.1794 2.6831 1.8225 0.38991 1.8474 0.49695 0.67715 0.77346 0.54006 0 0.018893 0 0.0067086 0.011386 -1.5568 -0.45615 0.026207
2.1094 -0.00069717 -0.0016644 0.0065494 0.0044972 0.00074127 0.0054376 0.0017937 -0.0010861 -0.00079908 -0.0022494 -0.0027874 0.12526 2.1814 2.6822 1.8212 0.39041 1.846 0.49496 0.67789 0.77293 0.53933 0 0.01933 0 0.0064227 0.011527 -1.5574 -0.456 0.023756
2.1133 -0.0011076 -0.0017716 0.0038472 0.0055944 0.0011414 0.0055925 0.0032233 0.0010354 -0.0013443 -0.0026313 0.00063575 0.12177 2.1774 2.6822 1.8202 0.39011 1.8468 0.49427 0.67901 0.77387 0.53985 0 0.019513 0 0.0067421 0.01107 -1.5577 -0.45553 0.0056226
2.1172 -0.0013455 -0.0012623 0.00028971 0.0041357 0.001678 0.0031207 0.0027604 0.0014205 0.00048428 0.00037442 0.0042664 0.11453 2.1708 2.683 1.8202 0.38867 1.8498 0.49506 0.67933 0.77542 0.54074 0 0.019277 0 0.0076345 0.01054 -1.5575 -0.45516 -0.025254
2.1211 -0.0012657 -0.00066557 -0.003134 0.00097602 0.0024068 1.1491e-05 0.0028237 0.000642 0.0052476 0.0038815 0.0050749 0.11398 2.1678 2.684 1.8207 0.38669 1.8527 0.49619 0.6783 0.77622 0.54101 0 0.018803 0 0.0085614 0.010497 -1.5571 -0.45521 -0.052415
2.125 -0.00089197 -0.00044499 -0.0057229 -0.0016556 0.0030894 -0.0014507 0.0047485 0.00020652 0.0098889 0.0042679 0.0027887 0.12523 2.1703 2.6846 1.8209 0.38531 1.853 0.49652 0.67655 0.77545 0.54047 0 0.018491 0 0.0088873 0.010956 -1.5567 -0.45578 -0.058974
2.1289 -0.0002411 -0.00066963 -0.0070781 -0.0023174 0.0030004 -0.00061037 0.0071196 0.0010487 0.010525 0.0010878 -0.00013914 0.14442 2.1746 2.6845 1.8205 0.38518 1.8493 0.49605 0.67541 0.77354 0.53988 0 0.018639 0 0.0083998 0.011365 -1.5565 -0.45664 -0.042841
2.1328 0.00077382 -0.00099283 -0.0068632 -0.0016033 0.0014894 0.0013436 0.0072167 0.0026907 0.0064679 -0.0024637 -0.0012102 0.16124 2.1757 2.6839 1.8199 0.38595 1.8441 0.49578 0.67567 0.77182 0.54009 0 0.019158 0 0.0075026 0.011183 -1.5563 -0.45737 -0.018436
2.1367 0.0021643 -0.00093008 -0.0048868 -0.0012551 -0.001141 0.0028173 0.0039746 0.0038584 0.0011306 -0.0030572 -0.00025744 0.16523 2.1729 2.6831 1.8196 0.38665 1.841 0.49665 0.67689 0.77145 0.54105 0 0.019616 0 0.0069172 0.010447 -1.5559 -0.45761 -0.0029844
2.1406 0.0036105 -0.00021377 -0.0015654 -0.0021683 -0.0034889 0.0032238 -0.00073559 0.0038278 -0.0013186 -0.00078502 0.00088659 0.15225 2.1705 2.6829 1.8197 0.38673 1.8427 0.49848 0.67785 0.77248 0.54179 0 0.019587 0 0.0071339 0.0097627 -1.5553 -0.45723 -0.0016159
2.1445 0.004511 0.0010228 0.0018797 -0.0034303 -0.0040647 0.0029872 -0.00385 0.0030542 -8.1117e-05 0.0012179 0.00077826 0.12788 2.1727 2.6833 1.8199 0.38656 1.848 0.5002 0.67777 0.77391 0.54139 0 0.019024 0 0.0080438 0.009734 -1.5547 -0.45643 -0.0062413
2.1484 0.0044206 0.0023259 0.0040667 -0.0033615 -0.0026173 0.0025025 -0.0039923 0.0024769 0.0017595 0.00060646 3.1807e-06 0.10555 2.1782 2.6841 1.8202 0.38698 1.8528 0.50095 0.67695 0.77456 0.53992 0 0.018301 0 0.0090265 0.010388 -1.5544 -0.4557 -0.0078243
2.1523 0.0034875 0.0031754 0.0045824 -0.0013816 -0.00042281 0.001545 -0.0024867 0.0023623 0.00087572 -0.0013357 0.00028969 0.099722 2.1814 2.6845 1.8204 0.38826 1.8537 0.50088 0.67643 0.77408 0.53843 0 0.017902 0 0.0094065 0.011176 -1.5546 -0.45545 -0.0071798
2.1563 0.0023979 0.0032384 0.0044595 0.0013169 0.00086533 -0.00010315 -0.0016107 0.0020424 -0.0024978 -0.0012152 0.0022547 0.11702 2.1786 2.6842 1.8206 0.38966 1.8505 0.50081 0.67688 0.77311 0.53797 0 0.018023 0 0.008924 0.011511 -1.555 -0.4558 -0.012037
2.1602 0.0017989 0.0025018 0.005274 0.002978 0.00072608 -0.0017094 -0.0021411 0.0008633 -0.0047845 0.0022382 0.004463 0.15139 2.172 2.6834 1.8207 0.39005 1.8463 0.5011 0.67796 0.77258 0.53859 0 0.018454 0 0.0078842 0.011304 -1.5552 -0.45645 -0.024683
2.1641 0.0017285 0.0012517 0.0075043 0.003041 0.00013034 -0.0017889 -0.0028323 -0.00075114 -0.0031017 0.0061609 0.0049274 0.18756 2.1684 2.6829 1.8202 0.38894 1.8444 0.50109 0.67881 0.7729 0.53938 0 0.018836 0 0.0069114 0.010966 -1.5553 -0.45689 -0.036009
2.168 0.00164 -6.1245e-05 0.0097358 0.0025626 0.00040036 0.00039888 -0.0021794 -0.0014186 0.0013457 0.0063868 0.0033585 0.21127 2.1717 2.6834 1.8191 0.387 1.8459 0.49981 0.67896 0.77365 0.53943 0 0.019005 0 0.0065203 0.010926 -1.5553 -0.45681 -0.034658
2.1719 0.0010278 -0.001013 0.0096724 0.0028952 0.0017748 0.0036058 -0.00029497 -0.00011803 0.0043556 0.0022272 0.0015779 0.21889 2.1786 2.6849 1.8181 0.3855 1.849 0.49725 0.67874 0.77415 0.53876 0 0.019084 0 0.0068192 0.011172 -1.5556 -0.45631 -0.021715
2.1758 2.8541e-05 -0.0013844 0.0061897 0.004089 0.0031787 0.0052268 0.0012514 0.002651 0.0032426 -0.0022249 0.0015562 0.21837 2.1822 2.6862 1.8181 0.38527 1.8514 0.49482 0.67875 0.77413 0.53825 0 0.019244 0 0.0075266 0.011291 -1.5561 -0.4558 -0.013139
2.1797 -0.00064542 -0.0012456 0.00053147 0.004758 0.0033966 0.0035555 0.0013474 0.0051573 -0.00014264 -0.0021454 0.0032189 0.22058 2.1787 2.6865 1.8198 0.38622 1.8519 0.49427 0.67905 0.77395 0.53874 0 0.01942 0 0.0082356 0.010922 -1.5563 -0.45566 -0.024349
2.1836 -0.00041613 -0.0008894 -0.0045481 0.0035547 0.0023397 -0.00045824 0.00069863 0.0059638 -0.0013186 0.0027016 0.0044661 0.229 2.1719 2.6855 1.8221 0.38762 1.8508 0.49599 0.67902 0.77414 0.54015 0 0.019317 0 0.0086941 0.010159 -1.556 -0.4559 -0.051803
2.1875 0.00051884 -0.00063561 -0.0069604 0.00067946 0.0010287 -0.0038227 0.00099821 0.0051468 0.0018977 0.0072253 0.0034209 0.23708 2.1686 2.684 1.8235 0.38884 1.8491 0.49853 0.67818 0.77486 0.54163 0 0.018742 0 0.0088928 0.0094726 -1.5554 -0.45617 -0.072086
2.1914 0.0013036 -0.00062125 -0.0067643 -0.0021642 0.00035179 -0.0040784 0.0028293 0.0039675 0.0067427 0.0060423 0.00044807 0.23608 2.1718 2.6832 1.8228 0.38968 1.8474 0.49981 0.67698 0.77569 0.54236 0 0.017907 0 0.0089385 0.0092702 -1.555 -0.45606 -0.06216
2.1953 0.0012364 -0.00071777 -0.0056318 -0.0033078 3.3522e-05 -0.0014113 0.0047383 0.0034003 0.0081317 -0.00080057 -0.0022611 0.22562 2.1779 2.6836 1.8207 0.39016 1.8461 0.49901 0.67658 0.77607 0.54224 0 0.017378 0 0.0088711 0.0095352 -1.5552 -0.45552 -0.021854
2.1992 0.00048053 -0.00063625 -0.0049446 -0.0025566 -0.00096823 0.001708 0.0046379 0.0031393 0.0039124 -0.0075281 -0.0030505 0.21654 2.1804 2.6845 1.819 0.39019 1.8458 0.49726 0.67771 0.77581 0.54183 0 0.017621 0 0.0086136 0.0099072 -1.556 -0.45486 0.024224
2.2031 -6.369e-05 -0.00014811 -0.0044579 -0.0011253 -0.0030322 0.0029175 0.002055 0.0021562 -0.0027912 -0.00831 -0.0024709 0.22285 2.1774 2.6849 1.8193 0.38964 1.8475 0.49648 0.67966 0.77527 0.54158 0 0.018576 0 0.0081016 0.010077 -1.5567 -0.45458 0.048161
2.207 0.00036163 0.00073044 -0.0028042 -0.00028909 -0.0050367 0.0019737 -0.0012687 0.0001534 -0.0066532 -0.0030921 -0.0024259 0.24986 2.173 2.6844 1.8214 0.38868 1.8511 0.49743 0.68071 0.77503 0.54143 0 0.019633 0 0.0074532 0.01007 -1.5568 -0.45489 0.042705
2.2109 0.0016028 0.001709 0.0007902 -0.00023781 -0.0051988 0.00049588 -0.0031289 -0.0017694 -0.0054089 0.0025142 -0.0038046 0.28937 2.1727 2.6835 1.8236 0.38786 1.855 0.49908 0.67963 0.77537 0.54105 0 0.020089 0 0.0069813 0.010129 -1.5561 -0.45561 0.024405
2.2148 0.0027151 0.0023585 0.0053857 -0.00024223 -0.0028662 -1.9199e-05 -0.0030526 -0.0020792 -0.0017965 0.0031569 -0.0053233 0.32582 2.1769 2.6834 1.8241 0.38766 1.8568 0.49968 0.67693 0.776 0.54051 0 0.019688 0 0.0069854 0.010366 -1.5555 -0.45626 0.014188
2.2188 0.002868 0.0023278 0.0089357 0.00026316 0.00059334 0.00033689 -0.0025352 -0.0004342 -0.00027874 -0.00079938 -0.0049414 0.34752 2.1809 2.6843 1.8228 0.38797 1.855 0.49868 0.67461 0.77633 0.54041 0 0.018784 0 0.0074805 0.010579 -1.5554 -0.45646 0.016515
2.2227 0.0021302 0.0015301 0.0099743 0.0010061 0.0028477 0.0004202 -0.0031111 0.001808 -0.0022247 -0.004026 -0.0022907 0.35301 2.1801 2.6855 1.8209 0.38801 1.8511 0.49718 0.67444 0.77595 0.54124 0 0.018024 0 0.0081103 0.010456 -1.556 -0.45618 0.018435
2.2266 0.0013355 0.00021579 0.0087056 0.0013283 0.002663 -0.00025077 -0.0044857 0.0028446 -0.0047449 -0.0022547 0.00065012 0.3488 2.1752 2.6858 1.8204 0.38713 1.8484 0.4968 0.67648 0.77496 0.54265 0 0.017847 0 0.0083647 0.0099592 -1.5566 -0.45572 0.007624
2.2305 0.0011582 -0.0011118 0.006517 0.0011201 0.00096019 -0.00071124 -0.0048782 0.0021892 -0.0042476 0.0030179 0.0014988 0.34282 2.1717 2.6848 1.8215 0.38556 1.8494 0.4979 0.67909 0.77396 0.54355 0 0.01822 0 0.0079568 0.0094615 -1.5568 -0.45547 -0.011835
2.2344 0.0013486 -0.0019254 0.0045459 0.0010516 -0.00017365 0.00031998 -0.0032008 0.0010852 -0.00060622 0.006251 -3.9446e-05 0.34054 2.1735 2.683 1.8232 0.38445 1.8537 0.49922 0.68057 0.77359 0.54299 0 0.018771 0 0.0070553 0.0094492 -1.5566 -0.45559 -0.023734
2.2383 0.00094685 -0.0019587 0.002775 0.0017801 0.00048332 0.0026649 -0.00056147 0.0011063 0.0027283 0.0040899 -0.0018864 0.34535 2.1785 2.6819 1.824 0.38493 1.858 0.49927 0.68063 0.77409 0.54123 0 0.019132 0 0.0061719 0.010063 -1.5564 -0.45594 -0.018889
2.2422 -0.00068736 -0.0013823 0.00044205 0.0030447 0.0022185 0.0043784 0.00072511 0.0024135 0.00272 -0.00076021 -0.0018724 0.35937 2.1809 2.6822 1.8232 0.38704 1.8593 0.49793 0.68037 0.77514 0.53964 0 0.019169 0 0.0057828 0.010927 -1.5567 -0.45623 -0.0069103
2.2461 -0.0030414 -0.00071407 -0.0028357 0.0037406 0.0032448 0.0034827 -0.00037665 0.0035388 0.00026629 -0.0023617 -0.00010074 0.38125 2.1776 2.6836 1.8217 0.3896 1.8572 0.49661 0.68094 0.77607 0.53962 0 0.018983 0 0.0059936 0.01146 -1.5572 -0.45621 -0.0063216
2.25 -0.0046872 -0.0004646 -0.006436 0.0029682 0.0024977 5.239e-05 -0.0024151 0.0029529 -0.00081271 0.0018815 0.0012209 0.40336 2.1719 2.6847 1.8205 0.39108 1.8541 0.49673 0.68216 0.7763 0.54121 0 0.018756 0 0.0065149 0.011391 -1.5574 -0.45588 -0.023051
2.2539 -0.004446 -0.00073543 -0.009152 0.00094407 0.0005337 -0.0035563 -0.0029742 0.00075816 0.0017425 0.0080366 0.0003122 0.41428 2.1697 2.6847 1.82 0.39083 1.853 0.49811 0.68268 0.77572 0.54303 0 0.018633 0 0.0069465 0.010988 -1.5569 -0.45547 -0.041202
2.2578 -0.0024285 -0.0010886 -0.010094 -0.0012126 -0.0012394 -0.0046909 -0.0013458 -0.0013252 0.0057283 0.0094556 -0.0021025 0.40775 2.1733 2.6837 1.8198 0.38945 1.8544 0.4991 0.68139 0.77473 0.54338 0 0.018683 0 0.0071055 0.010777 -1.556 -0.45526 -0.037678
2.2617 9.6191e-06 -0.0008456 -0.0091587 -0.0025632 -0.0020118 -0.0026981 0.00060836 -0.0017153 0.00658 0.0037154 -0.0035217 0.39105 2.1786 2.6827 1.8192 0.38808 1.8566 0.49833 0.67874 0.77391 0.54179 0 0.018894 0 0.0071159 0.011016 -1.5554 -0.45536 -0.0065012
2.2656 0.0013594 0.00036376 -0.0067817 -0.003107 -0.0021338 0.00066805 0.00046578 -0.00063454 0.0023505 -0.0046123 -0.0024365 0.38292 2.1794 2.6826 1.8182 0.38753 1.8572 0.49632 0.67651 0.77364 0.53947 0 0.019154 0 0.0072097 0.011428 -1.5555 -0.45567 0.032666
2.2695 0.0011131 0.0022214 -0.0034807 -0.0034272 -0.0023377 0.0029774 -0.0019943 8.8368e-05 -0.0038953 -0.0083297 -4.5556e-05 0.39991 2.1745 2.6838 1.8174 0.38784 1.8556 0.49517 0.67628 0.77389 0.53825 0 0.019275 0 0.0074544 0.011463 -1.5561 -0.45592 0.051536
2.2734 -5.9604e-06 0.0038384 0.0002548 -0.0037308 -0.0026709 0.0031535 -0.0043323 -0.0010845 -0.0070543 -0.0046211 0.0010744 0.44148 2.1689 2.6855 1.8176 0.38875 1.8536 0.49651 0.67805 0.77437 0.53909 0 0.019104 0 0.0076744 0.01085 -1.5566 -0.45589 0.039082
2.2773 -0.00083329 0.0043144 0.0037824 -0.003476 -0.0024194 0.0018842 -0.0039301 -0.0037596 -0.0052465 0.0024715 -6.4032e-05 0.4879 2.1684 2.6865 1.8187 0.39007 1.8533 0.4997 0.68028 0.77476 0.54127 0 0.018674 0 0.0076365 0.0099186 -1.5565 -0.45557 0.010515
2.2813 -0.0007688 0.003329 0.0063232 -0.0020681 -0.0010884 0.00037059 -0.00082226 -0.0059235 -0.0016678 0.0064194 -0.0016027 0.51466 2.1733 2.6862 1.8201 0.39173 1.8549 0.50215 0.68125 0.77488 0.54307 0 0.01823 0 0.0073099 0.009371 -1.5562 -0.45518 -0.0088191
2.2852 -0.00011392 0.0013284 0.0073841 0.0001981 0.00075595 -0.00093614 0.0022076 -0.0058752 -0.00095552 0.0046333 -0.00086179 0.51176 2.1779 2.6847 1.821 0.39326 1.8565 0.50158 0.68048 0.77471 0.54315 0 0.018073 0 0.0069425 0.0096811 -1.5563 -0.455 -0.0072974
2.2891 0.00041581 -0.00079281 0.0071618 0.0021452 0.0018479 -0.0022394 0.0024829 -0.0037935 -0.0039806 0.00033288 0.0024498 0.49109 2.1768 2.683 1.821 0.39375 1.8561 0.49804 0.67885 0.77426 0.5416 0 0.018323 0 0.0068659 0.010658 -1.5568 -0.45519 0.0051671
2.293 0.00040133 -0.0022312 0.0063736 0.0028196 0.0014977 -0.0033503 0.00027539 -0.0013903 -0.0067885 -0.0015983 0.005453 0.47534 2.1709 2.6821 1.8202 0.39249 1.8537 0.49388 0.67763 0.77358 0.53965 0 0.018825 0 0.0071991 0.011571 -1.5575 -0.45562 0.010893
2.2969 -2.3026e-05 -0.0026406 0.0055545 0.0025255 0.00041397 -0.0032548 -0.0013971 -0.00012266 -0.0049478 0.00012224 0.0049037 0.47859 2.1663 2.6823 1.8191 0.38978 1.8513 0.4918 0.67727 0.77296 0.53871 0 0.019304 0 0.0077171 0.011737 -1.5576 -0.45603 0.0028598
2.3008 -0.00047066 -0.0021488 0.0045275 0.0025501 0.00012219 -0.0010746 0.00014124 0.00011135 0.0013685 0.0024406 0.00081084 0.49622 2.1681 2.6831 1.8181 0.38708 1.8512 0.49274 0.67733 0.7728 0.53932 0 0.019605 0 0.0080084 0.011086 -1.557 -0.45618 -0.011694
2.3047 -0.00070989 -0.001153 0.0026617 0.003719 0.0014929 0.0025932 0.0044501 0.00050006 0.0071603 0.0020664 -0.0030604 0.51242 2.1745 2.6834 1.8179 0.38598 1.8537 0.4955 0.67716 0.77338 0.54095 0 0.019782 0 0.0077932 0.010198 -1.5563 -0.45605 -0.023453
2.3086 -0.00073846 -0.00011526 -0.00029147 0.0052805 0.0038415 0.0056395 0.0083681 0.0017343 0.0076221 -0.00060247 -0.0026618 0.51693 2.1791 2.6824 1.8185 0.38697 1.8562 0.49819 0.67667 0.77448 0.54248 0 0.019941 0 0.0071448 0.0098127 -1.556 -0.45581 -0.032188
2.3125 -0.00056108 0.00056228 -0.0036514 0.0054184 0.0054845 0.0060843 0.0090944 0.003137 0.0030794 -0.0022086 0.0022201 0.51449 2.1777 2.6808 1.82 0.38891 1.8557 0.49975 0.67634 0.77539 0.54303 0 0.020034 0 0.006442 0.010221 -1.5565 -0.45569 -0.043148
2.3164 -5.5338e-05 0.00065913 -0.0061549 0.0030391 0.0051799 0.0038803 0.00672 0.0034645 -0.0014683 -0.0007575 0.0074315 0.5186 2.1727 2.6797 1.8218 0.39008 1.8512 0.50028 0.6766 0.77541 0.54243 0 0.019855 0 0.0061066 0.011059 -1.5571 -0.45574 -0.054382
2.3203 0.00084931 0.00029042 -0.0068702 -0.00092517 0.0030688 0.0010198 0.0037044 0.0024402 -0.0017069 0.0016922 0.0082454 0.53663 2.1703 2.6806 1.8231 0.38965 1.8453 0.50019 0.67737 0.7745 0.54125 0 0.019287 0 0.006332 0.011647 -1.5574 -0.45589 -0.053042
2.3242 0.0019015 -4.5874e-05 -0.0057785 -0.0040802 0.00035651 -0.00025088 0.0021103 0.0012438 0.001531 0.0012774 0.0038487 0.56154 2.1736 2.6835 1.8231 0.38834 1.8419 0.49953 0.67823 0.77344 0.54041 0 0.018539 0 0.0069913 0.011562 -1.5571 -0.45598 -0.028668
2.3281 0.0025674 0.00028445 -0.0035329 -0.004557 -0.0017454 0.00061927 0.0016882 0.00132 0.0035013 -0.002943 -0.0018787 0.57799 2.1788 2.6869 1.822 0.38768 1.8436 0.49817 0.67885 0.77318 0.54051 0 0.018072 0 0.0077543 0.010934 -1.5567 -0.45597 0.010114
2.332 0.0024543 0.0015545 -0.00081268 -0.0025563 -0.0027277 0.0022357 0.00075027 0.0027415 0.0010437 -0.0072824 -0.0040437 0.57657 2.1799 2.6893 1.8207 0.38855 1.8493 0.49657 0.67931 0.77399 0.54141 0 0.01822 0 0.0082971 0.010263 -1.5566 -0.45591 0.036677
2.3359 0.0017157 0.0032929 0.0019539 -2.8038e-05 -0.0026684 0.0027885 -0.0014097 0.003925 -0.0037805 -0.0070099 -0.0012629 0.5622 2.175 2.6897 1.8203 0.39044 1.8553 0.49583 0.67977 0.77521 0.54227 0 0.018856 0 0.0084542 0.0099527 -1.5568 -0.45592 0.029126
2.3398 0.00096929 0.0044259 0.0043177 0.001107 -0.0017869 0.0016917 -0.0034329 0.0031162 -0.0059727 -0.0015253 0.0032883 0.54947 2.1689 2.6888 1.8209 0.39196 1.858 0.49676 0.68012 0.77584 0.54209 0 0.019444 0 0.0082474 0.010013 -1.5571 -0.45597 -0.0063592
2.3438 0.00073056 0.0039811 0.0055916 0.00045481 -0.00033923 -0.00024302 -0.0033932 0.00018935 -0.0032986 0.0045781 0.0050863 0.55012 2.1681 2.6879 1.8219 0.39212 1.8565 0.49886 0.67995 0.77558 0.54056 0 0.019493 0 0.0078172 0.010165 -1.557 -0.45594 -0.037046
2.3477 0.00089726 0.0018624 0.0052673 -0.00091335 0.0011464 -0.0019586 -0.0011218 -0.0030652 0.00098313 0.005957 0.0024252 0.56478 2.1732 2.6879 1.8222 0.39111 1.8529 0.50047 0.67907 0.77515 0.53844 0 0.018998 0 0.0073314 0.01019 -1.5566 -0.45572 -0.03217
2.3516 0.00082687 -0.00095488 0.0037513 -0.0017213 0.0018952 -0.0031421 0.0013469 -0.0044783 0.0015835 0.0018732 -0.0023803 0.58555 2.1785 2.6882 1.8213 0.38991 1.8504 0.50019 0.67788 0.77558 0.53711 0 0.018447 0 0.0069206 0.010156 -1.5564 -0.45534 0.0077026
2.3555 -2.1284e-05 -0.0030479 0.0024282 -0.0015288 0.0014716 -0.0040153 0.0017861 -0.0033545 -0.002805 -0.0032044 -0.0054965 0.60494 2.1782 2.6878 1.8195 0.3893 1.8507 0.49818 0.67721 0.77706 0.53751 0 0.018369 0 0.006654 0.010297 -1.5563 -0.45501 0.04972
2.3594 -0.001491 -0.0035436 0.00257 -0.00066123 0.00038379 -0.0044757 4.023e-05 -0.00087781 -0.007617 -0.0043433 -0.0049986 0.62169 2.1726 2.6865 1.8179 0.38931 1.8529 0.49608 0.67753 0.77857 0.53929 0 0.018838 0 0.0065494 0.010687 -1.5563 -0.45495 0.058391
2.3633 -0.0027762 -0.0026991 0.0039405 0.00051693 -0.00012711 -0.0039125 -0.0019493 0.001174 -0.0070291 -0.0011244 -0.0020249 0.63851 2.1678 2.6852 1.8173 0.38941 1.8544 0.49549 0.67854 0.77867 0.54108 0 0.019397 0 0.0066012 0.011084 -1.5559 -0.4552 0.027724
2.3672 -0.0030829 -0.0016023 0.0046152 0.0019229 0.00082544 -0.0020719 -0.0023285 0.0019998 -0.00036597 0.002378 0.00087442 0.65592 2.1694 2.6851 1.8179 0.38922 1.8534 0.49657 0.67932 0.77698 0.54155 0 0.019484 0 0.0068098 0.011117 -1.5552 -0.45558 -0.01479
2.3711 -0.0022748 -0.0012584 0.0025767 0.0033339 0.0027996 0.0001395 -0.001237 0.0021094 0.0066279 0.0023161 0.0020489 0.66964 2.176 2.6864 1.819 0.38883 1.8506 0.49804 0.67919 0.77458 0.54052 0 0.018955 0 0.0071844 0.010669 -1.5549 -0.45578 -0.03498
2.375 -0.00090241 -0.0018242 -0.0021915 0.0039642 0.004245 0.0011738 -0.00033043 0.002318 0.0073142 -0.00086088 0.001518 0.67444 2.181 2.688 1.8201 0.38849 1.8484 0.49862 0.67831 0.77324 0.5391 0 0.018222 0 0.0077077 0.010055 -1.5553 -0.45561 -0.02228
2.3789 0.00035739 -0.0025819 -0.0071835 0.0028707 0.0038599 0.00041505 -0.00059035 0.0026724 0.00089797 -0.0033879 0.00010714 0.67016 2.1792 2.6882 1.8211 0.38824 1.849 0.49831 0.67754 0.77379 0.53871 0 0.017897 0 0.0082834 0.0097965 -1.5564 -0.45516 0.0053127
2.3828 0.0012476 -0.0025994 -0.0092062 -2.1175e-05 0.0018047 -0.00091398 -0.0010805 0.0024809 -0.006668 -0.0028361 -0.001502 0.66321 2.173 2.6867 1.8218 0.38788 1.8522 0.49823 0.67755 0.7755 0.53979 0 0.01828 0 0.0087195 0.010155 -1.5574 -0.45469 0.023238
2.3867 0.0019309 -0.0014765 -0.0070679 -0.0034022 -0.00045356 -0.00078395 -0.00019544 0.0012964 -0.0086537 -0.00095689 -0.0027543 0.66206 2.1694 2.6847 1.8223 0.38728 1.8562 0.49926 0.67825 0.77678 0.54151 0 0.019137 0 0.0087956 0.010871 -1.5575 -0.45445 0.024243
2.3906 0.0025284 0.00040526 -0.0026223 -0.0053541 -0.0015292 0.0014812 0.0020283 -0.00035247 -0.0042482 -0.0014103 -0.0028207 0.67103 2.1726 2.6838 1.8225 0.38668 1.8583 0.50095 0.67887 0.7767 0.54253 0 0.019941 0 0.0083965 0.011345 -1.5567 -0.45452 0.020072
2.3945 0.0027864 0.0022248 0.00089007 -0.0048515 -0.0013284 0.0041825 0.0033796 -0.0013461 0.00092526 -0.0050263 -0.00094575 0.68794 2.1792 2.6845 1.8226 0.38644 1.8577 0.50192 0.6787 0.77569 0.54219 0 0.020302 0 0.0076292 0.011143 -1.5556 -0.45475 0.022732
2.3984 0.0022952 0.0032746 0.0016865 -0.0025663 -0.00086877 0.0046699 0.0016628 -0.00107 0.00089918 -0.0082159 0.0025108 0.70697 2.1823 2.6855 1.8225 0.38659 1.8553 0.50135 0.67774 0.77493 0.54096 0 0.020224 0 0.0068204 0.010361 -1.5551 -0.45495 0.028734
2.4023 0.0010413 0.0032825 0.00079578 -0.00018108 -0.00097982 0.0019692 -0.0026217 -4.0341e-05 -0.0043826 -0.0066801 0.0057059 0.72335 2.1786 2.6851 1.8223 0.38673 1.8528 0.49981 0.67668 0.77499 0.53992 0 0.019996 0 0.0063614 0.0095525 -1.5555 -0.45501 0.024233
2.4063 -0.00035377 0.002379 0.00070285 0.0010932 -0.00134 -0.0020598 -0.006185 0.00059499 -0.0091175 -0.000462 0.0065606 0.73576 2.1725 2.683 1.8218 0.38645 1.8514 0.49869 0.67622 0.77533 0.53978 0 0.019905 0 0.0064797 0.0092757 -1.5562 -0.45501 0.0039338
2.4102 -0.00107 0.0009009 0.0027244 0.001335 -0.00090387 -0.0043395 -0.0058921 0.00014425 -0.0077633 0.0054342 0.004697 0.74563 2.1709 2.6804 1.8209 0.38587 1.8512 0.49877 0.67649 0.77501 0.54041 0 0.020019 0 0.0070877 0.0096725 -1.5566 -0.45509 -0.019406
2.4141 -0.00083487 -0.00073763 0.0057382 0.0013877 0.00078212 -0.003415 -0.0018461 -0.0010451 -0.00070222 0.0059366 0.0020107 0.75535 2.176 2.6792 1.8201 0.3856 1.8513 0.49941 0.677 0.7739 0.54121 0 0.020211 0 0.0078239 0.010403 -1.5567 -0.45527 -0.027148
2.418 -0.00021846 -0.0020888 0.0074349 0.0017526 0.0028789 -0.00064657 0.0026361 -0.0019964 0.0063517 0.00122 0.0010047 0.76728 2.1827 2.6803 1.8198 0.38611 1.8518 0.49939 0.67716 0.77297 0.54175 0 0.020312 0 0.0082741 0.010955 -1.5569 -0.45543 -0.015628
2.4219 -0.00010778 -0.0027582 0.0066805 0.0021709 0.0040021 0.0014128 0.0042254 -0.001975 0.0082632 -0.0033878 0.0023857 0.78334 2.1841 2.6827 1.8208 0.38712 1.853 0.49834 0.67687 0.77321 0.54205 0 0.020252 0 0.0082281 0.011028 -1.5574 -0.45542 -0.0017519
2.4258 -0.00081817 -0.0025881 0.0045261 0.0022315 0.0036354 0.0016605 0.0026756 -0.00095874 0.0053147 -0.0030168 0.0043859 0.80374 2.1787 2.6847 1.8226 0.3877 1.8552 0.49727 0.67653 0.7745 0.54229 0 0.020094 0 0.0077962 0.010697 -1.5581 -0.45521 -0.0055144
2.4297 -0.0017158 -0.0017985 0.0029111 0.0020894 0.0026502 0.0012678 0.00064187 0.00057005 0.0020897 0.0015559 0.0045713 0.82553 2.1717 2.685 1.8243 0.38713 1.8575 0.49755 0.67666 0.77552 0.54237 0 0.019964 0 0.0073032 0.010285 -1.5583 -0.455 -0.02743
2.4336 -0.001771 -0.00089693 0.002543 0.0022846 0.0023236 0.0018876 0.00056409 0.0020624 0.00208 0.0047701 0.0022806 0.84275 2.1696 2.6841 1.8245 0.38572 1.8584 0.49932 0.67743 0.775 0.54199 0 0.019953 0 0.0070438 0.010102 -1.5577 -0.45502 -0.045676
2.4375 -0.00055236 -0.00035409 0.0022516 0.0028283 0.0029059 0.0033731 0.0020682 0.0030782 0.004092 0.0023461 -0.0008506 0.84951 2.173 2.6831 1.8232 0.38463 1.8568 0.50112 0.67848 0.77307 0.54105 0 0.020039 0 0.0070819 0.010262 -1.5566 -0.45536 -0.037389
2.4414 0.001294 -0.00028294 0.00048524 0.0027671 0.0033207 0.0037092 0.0026692 0.003245 0.0041795 -0.0039768 -0.0027476 0.84408 2.1766 2.683 1.8215 0.38491 1.8536 0.50119 0.67925 0.77132 0.53994 0 0.020065 0 0.0072418 0.01065 -1.5556 -0.45583 -0.0025615
2.4453 0.0025664 -0.00038961 -0.0026802 0.0010304 0.0023676 0.0013832 0.00085606 0.002378 0.00057685 -0.0081845 -0.0030231 0.83058 2.1756 2.6836 1.8211 0.38656 1.8513 0.49917 0.67935 0.77133 0.53929 0 0.019836 0 0.0072846 0.011 -1.5555 -0.45613 0.034467
2.4492 0.0025588 -0.00024212 -0.0052068 -0.0021474 0.0001374 -0.0024298 -0.0019967 0.00081259 -0.0040697 -0.006362 -0.0030265 0.81666 2.171 2.6847 1.8223 0.38856 1.8518 0.49657 0.67877 0.77312 0.53936 0 0.019295 0 0.0071178 0.011038 -1.556 -0.45606 0.047767
2.4531 0.0016507 0.0003701 -0.0048613 -0.004848 -0.0019258 -0.0045083 -0.0030937 -0.00052273 -0.0056302 -0.00079838 -0.0038704 0.80938 2.1684 2.6858 1.8242 0.38985 1.8549 0.49544 0.6778 0.77511 0.53976 0 0.018662 0 0.0068626 0.010651 -1.5565 -0.45576 0.033501
2.457 0.00088995 0.0012731 -0.0013303 -0.0048736 -0.002434 -0.0027036 -0.0014162 -0.00068839 -0.0031591 0.0026264 -0.0048309 0.81267 2.1715 2.6866 1.8249 0.39024 1.8583 0.49645 0.67682 0.77559 0.53982 0 0.018356 0 0.0067274 0.010026 -1.5567 -0.45554 0.010745
2.4609 0.00098057 0.0020392 0.003416 -0.0017879 -0.0014463 0.0016436 0.0010141 0.00038305 3.1194e-05 0.00089484 -0.0041062 0.82788 2.178 2.6869 1.8235 0.39038 1.8595 0.49833 0.67605 0.77436 0.53926 0 0.018681 0 0.0068085 0.0096134 -1.5566 -0.45562 8.8125e-05
2.4648 0.0016447 0.0022647 0.0068053 0.0024268 -0.00034232 0.0046828 0.0013502 0.0016225 0.00011641 -0.002939 -0.0011596 0.85498 2.1814 2.6863 1.8209 0.39091 1.8579 0.49906 0.67556 0.77276 0.53852 0 0.019491 0 0.0069994 0.0098551 -1.5566 -0.45591 0.0035345
2.4688 0.0019365 0.0017786 0.0076769 0.0049166 -0.00030662 0.0036667 -0.00079684 0.0016677 -0.0028976 -0.0033226 0.0021179 0.89172 2.1788 2.6849 1.8188 0.39168 1.8552 0.49766 0.67529 0.77232 0.53832 0 0.020185 0 0.0070966 0.010805 -1.557 -0.45608 0.0064036
2.4727 0.001167 0.00068131 0.0067462 0.004355 -0.0010578 -0.00039325 -0.002758 0.00016067 -0.0051508 0.0013698 0.0030353 0.93117 2.1737 2.6832 1.8184 0.39181 1.8537 0.49501 0.67521 0.77319 0.53897 0 0.020115 0 0.0070059 0.011956 -1.5573 -0.45586 -0.0027852
2.4766 -0.00045398 -0.00072831 0.0053567 0.0019493 -0.0011943 -0.0037518 -0.001751 -0.0017898 -0.0032995 0.006699 0.00096802 0.9618 2.1722 2.6821 1.8195 0.39066 1.8543 0.49299 0.6753 0.77413 0.54001 0 0.019152 0 0.0068555 0.012518 -1.5572 -0.45539 -0.01772
2.4805 -0.0020299 -0.0020545 0.0040502 0.00014769 0.00022367 -0.0036108 0.0017937 -0.0025658 0.0015817 0.0068157 -0.0017214 0.97279 2.1762 2.6821 1.8206 0.3886 1.8551 0.49284 0.67555 0.77384 0.54064 0 0.017888 0 0.0068955 0.012007 -1.5567 -0.45508 -0.021407
2.4844 -0.0027675 -0.002917 0.0024127 0.00037149 0.0025747 -0.00071574 0.0043237 -0.0015611 0.0049531 0.00094457 -0.0019879 0.96222 2.1812 2.6826 1.8207 0.38682 1.8539 0.49437 0.67593 0.77237 0.54043 0 0.017242 0 0.0072567 0.010702 -1.556 -0.45534 -0.0065887
2.4883 -0.00256 -0.0030936 7.7048e-05 0.0019484 0.0042393 0.0016949 0.002841 0.00026226 0.00363 -0.005414 0.00062102 0.94108 2.1813 2.6827 1.8201 0.38636 1.8502 0.49634 0.67635 0.77108 0.53971 0 0.017724 0 0.0077865 0.0095144 -1.5555 -0.45611 0.014022
2.4922 -0.0018569 -0.0026448 -0.0024866 0.0030783 0.0041982 0.0013327 -0.0016887 0.0013918 -0.00082845 -0.0060612 0.0032625 0.928 2.1759 2.6817 1.82 0.38724 1.8459 0.49767 0.67674 0.77124 0.53925 0 0.019 0 0.0081238 0.0093078 -1.5554 -0.4569 0.019967
2.4961 -0.0010631 -0.0019051 -0.0043389 0.002619 0.0029395 -0.00097284 -0.0049906 0.0013292 -0.0038917 -0.0006032 0.0026393 0.93706 2.1705 2.6805 1.821 0.38849 1.8442 0.49802 0.67708 0.7728 0.53958 0 0.020147 0 0.0079768 0.010202 -1.5556 -0.45712 0.0049425
2.5 -0.0001452 -0.0012784 -0.0050725 0.0008613 0.00175 -0.0025353 -0.0037412 0.0010548 -0.0030207 0.0050758 -0.0014529 0.96766 2.1709 2.6803 1.8226 0.38906 1.8465 0.49779 0.67745 0.77446 0.54064 0 0.020401 0 0.0073758 0.01146 -1.556 -0.45659 -0.015597
2.5039 0.0011568 -0.00095213 -0.0051582 -0.0012194 0.0012667 -0.0019175 0.00096512 0.0018631 -0.00032079 0.0049384 -0.0056394 1.0049 2.1765 2.6814 1.8234 0.38867 1.8512 0.49749 0.67796 0.77503 0.54186 0 0.019757 0 0.0066823 0.012084 -1.5566 -0.45565 -0.020022
2.5078 0.002786 -0.00076187 -0.0051716 -0.0030772 0.00094031 -0.00039897 0.0046364 0.0037905 3.2637e-05 -0.00094432 -0.0061919 1.0304 2.1812 2.6828 1.8228 0.38783 1.8548 0.4975 0.67867 0.77461 0.54263 0 0.018901 0 0.0063291 0.011623 -1.5573 -0.45488 -0.0031869
2.5117 0.0041261 -0.00034968 -0.0048475 -0.004737 -2.5496e-05 -0.00026049 0.003887 0.0053523 -0.0033124 -0.0065636 -0.0026843 1.036 2.1796 2.6831 1.8212 0.38724 1.8552 0.49801 0.67949 0.77435 0.54259 0 0.018569 0 0.0064996 0.010504 -1.558 -0.45458 0.017769
2.5156 0.0043882 0.00049597 -0.0032052 -0.0060048 -0.0014212 -0.0019338 -0.00028008 0.0049693 -0.0071846 -0.0062663 0.001729 1.028 2.1731 2.6817 1.8201 0.38713 1.8525 0.49904 0.68017 0.77513 0.54167 0 0.018937 0 0.007006 0.0096195 -1.5582 -0.4546 0.020541
2.5195 0.0033075 0.0016078 0.00024531 -0.0060089 -0.0020132 -0.0033231 -0.0037955 0.0026453 -0.0073472 -0.00042562 0.0036842 1.0212 2.1686 2.6798 1.8204 0.38721 1.849 0.5002 0.68048 0.77659 0.54006 0 0.019557 0 0.0074631 0.0095764 -1.5577 -0.45458 -0.00032352
2.5234 0.0014931 0.002524 0.0045645 -0.0039252 -0.00089413 -0.0021457 -0.0039027 0.00011219 -0.0033007 0.005373 0.0030305 1.0266 2.1709 2.679 1.8218 0.3871 1.847 0.50076 0.68033 0.77747 0.53822 0 0.019846 0 0.0076053 0.010252 -1.5567 -0.45437 -0.029137
2.5273 6.94e-05 0.0028181 0.0079203 -0.00017945 0.0013026 0.0013049 -0.00182 -0.00079053 0.00096921 0.0064194 0.0026659 1.0434 2.1776 2.6802 1.8229 0.38682 1.8469 0.49998 0.67986 0.77694 0.53692 0 0.019595 0 0.0074798 0.011005 -1.556 -0.45419 -0.045784
2.5313 -0.00012202 0.0023919 0.0091966 0.0033985 0.0028045 0.0041525 -0.00089764 0.00012159 0.0012521 0.0034995 0.0050175 1.0613 2.1817 2.6824 1.8231 0.38676 1.8475 0.49785 0.6793 0.77543 0.53692 0 0.019063 0 0.0073634 0.011269 -1.5559 -0.45443 -0.044777
2.5352 0.00088623 0.0014978 0.0089644 0.0049724 0.0024487 0.0038676 -0.002484 0.0012863 -0.0022529 0.0012381 0.0090309 1.07 2.179 2.6837 1.8226 0.38725 1.8477 0.49548 0.67887 0.7743 0.53852 0 0.018633 0 0.0074877 0.010974 -1.5564 -0.45516 -0.03692
2.5391 0.0022531 0.00051446 0.0086585 0.0043511 0.00094798 0.0010024 -0.0042403 0.0010746 -0.0050984 0.002401 0.011003 1.0685 2.1727 2.6834 1.8223 0.38831 1.8478 0.49443 0.67868 0.77442 0.5412 0 0.01844 0 0.0078169 0.010479 -1.5568 -0.45596 -0.033832
2.543 0.002957 -0.00029737 0.0087518 0.0030964 0.00024044 -0.0013223 -0.0028804 -0.00049689 -0.0034912 0.00473 0.0084423 1.0659 2.1697 2.6822 1.823 0.38955 1.849 0.49562 0.67872 0.77538 0.54378 0 0.018336 0 0.0080714 0.010187 -1.5564 -0.45626 -0.034086
2.5469 0.0024828 -0.00086582 0.0079515 0.0028285 0.0015116 -0.00074975 0.0017083 -0.0017929 0.0013887 0.0038151 0.0028354 1.0737 2.1734 2.6815 1.8241 0.39053 1.852 0.49844 0.67885 0.77592 0.54517 0 0.018155 0 0.0079722 0.010234 -1.5555 -0.45582 -0.026571
2.5508 0.0010965 -0.0012179 0.0044961 0.0034632 0.00394 0.0017329 0.0057105 -0.001283 0.0044675 -0.001398 -0.0016687 1.0969 2.1797 2.6818 1.8248 0.39093 1.8556 0.50118 0.67889 0.77523 0.545 0 0.017924 0 0.007498 0.01051 -1.5548 -0.455 -0.0062849
2.5547 -0.00040714 -0.0013854 -0.0016284 0.0033168 0.0054957 0.0028404 0.0051354 0.00083578 0.0022221 -0.006866 -0.0023093 1.129 2.182 2.6824 1.8241 0.39062 1.8577 0.50219 0.67865 0.77373 0.54372 0 0.017805 0 0.0069343 0.010849 -1.555 -0.45444 0.016672
2.5586 -0.0012386 -0.0014067 -0.0079089 0.0010635 0.0049444 0.00064614 0.00016917 0.0027862 -0.0033768 -0.0076253 -0.00024439 1.1561 2.178 2.6826 1.8224 0.38966 1.8567 0.50112 0.67802 0.77272 0.54213 0 0.017866 0 0.0066727 0.011142 -1.5558 -0.45456 0.026349
2.5625 -0.0010709 -0.001366 -0.011025 -0.0025427 0.0029337 -0.0030817 -0.0046832 0.0029438 -0.0067767 -0.0033212 0.0010202 1.1672 2.1722 2.6825 1.8205 0.38829 1.8532 0.49895 0.67711 0.77312 0.54078 0 0.017988 0 0.0069183 0.011293 -1.5566 -0.45518 0.018748
2.5664 -0.00017386 -0.0013469 -0.0095967 -0.0051369 0.0010661 -0.0045098 -0.005076 0.0013631 -0.0046734 0.0011425 -0.00049951 1.1628 2.1708 2.6833 1.8195 0.38699 1.8495 0.49716 0.67618 0.77468 0.53978 0 0.01804 0 0.0075353 0.011181 -1.5568 -0.45574 0.0078404
2.5703 0.00080909 -0.0013045 -0.0053186 -0.0050458 8.2345e-05 -0.0017636 -0.0013012 -0.00040328 0.00045916 0.00075751 -0.0032745 1.1555 2.1748 2.6856 1.8196 0.38628 1.848 0.49658 0.67558 0.77627 0.53908 0 0.018091 0 0.0081466 0.010769 -1.5565 -0.45582 0.011707
2.5742 0.0012904 -0.0010086 -0.0013612 -0.0030111 -0.00076311 0.0028867 0.0020233 -0.00088644 0.0029515 -0.0041556 -0.0041639 1.1614 2.1792 2.6883 1.8204 0.38647 1.8493 0.49703 0.67548 0.77691 0.53879 0 0.018366 0 0.0084021 0.010253 -1.5563 -0.45546 0.032598
2.5781 0.0011137 -0.00019667 0.00042037 -0.0014187 -0.0024344 0.0050974 0.00083168 1.638e-06 -8.36e-05 -0.0081852 -0.0019709 1.1883 2.1786 2.6897 1.8213 0.38741 1.8524 0.49774 0.67589 0.7765 0.53913 0 0.018944 0 0.0082044 0.01003 -1.5566 -0.45507 0.05233
2.582 0.00063426 0.0011349 0.00077696 -0.0017533 -0.0044674 0.0027578 -0.0040559 0.0011849 -0.005715 -0.0065604 0.0012823 1.2289 2.1736 2.6886 1.8219 0.38861 1.8551 0.49809 0.67664 0.77578 0.54011 0 0.019527 0 0.0077275 0.010388 -1.557 -0.45502 0.04894
2.5859 0.00043427 0.0025674 0.0017547 -0.0029697 -0.004996 -0.0018784 -0.0077346 0.0017036 -0.008268 -0.00021797 0.0026514 1.2655 2.1698 2.6861 1.8223 0.38959 1.8562 0.49794 0.6775 0.77553 0.54134 0 0.019607 0 0.0072372 0.011188 -1.5572 -0.4553 0.018271
2.5898 0.00086469 0.0034352 0.0043105 -0.0025948 -0.0026778 -0.0044277 -0.0063122 0.0015687 -0.0051756 0.0052347 0.0014584 1.2821 2.1718 2.6841 1.8225 0.39011 1.8557 0.49755 0.67822 0.77603 0.54225 0 0.018951 0 0.0068799 0.011892 -1.5567 -0.45564 -0.021172
2.5938 0.0017605 0.003263 0.0073442 0.00051734 0.0014931 -0.0026701 -0.00091352 0.0013659 0.00057416 0.0054544 -0.00019907 1.2762 2.1779 2.6839 1.8226 0.3901 1.854 0.49717 0.67855 0.77691 0.54249 0 0.017939 0 0.0066219 0.011985 -1.5561 -0.45586 -0.044716
2.5977 0.0025618 0.0021265 0.0089968 0.0046952 0.0046275 0.0014681 0.0035945 0.0012878 0.0037918 0.0017257 -7.6212e-05 1.2602 2.1818 2.6845 1.8225 0.38955 1.8522 0.49688 0.67823 0.77758 0.54222 0 0.017351 0 0.0063817 0.011443 -1.5558 -0.45602 -0.042611
2.6016 0.0027404 0.00062321 0.0086335 0.0068932 0.0044903 0.0041104 0.0036957 0.00087429 0.0024398 -0.00087992 0.0015602 1.252 2.1794 2.6839 1.8222 0.38839 1.8507 0.49659 0.67722 0.7776 0.54181 0 0.017719 0 0.0062124 0.010765 -1.5561 -0.45629 -0.025575
2.6055 0.0021684 -0.00053956 0.007298 0.0056559 0.0016837 0.0033345 0.00065921 -0.00020789 -0.00073655 0.00067996 0.0023346 1.2615 2.1735 2.6816 1.8218 0.38681 1.85 0.49621 0.67584 0.77685 0.54149 0 0.01882 0 0.006338 0.010517 -1.5565 -0.45665 -0.011496
2.6094 0.0011266 -0.0010121 0.006208 0.0025355 -0.0008301 0.00071382 -0.0012504 -0.0013615 -0.0017464 0.0041368 0.0007468 1.2846 2.17 2.6793 1.8216 0.38544 1.8502 0.49571 0.67471 0.77558 0.54117 0 0.01981 0 0.0069647 0.010784 -1.5563 -0.45678 -0.0085923
2.6133 4.6508e-06 -0.00096018 0.0050798 0.00047394 -0.00052274 -0.00085634 0.00034608 -0.0013781 0.00012757 0.0047176 -0.0017978 1.3078 2.1721 2.6791 1.8214 0.38513 1.8512 0.49526 0.67435 0.77428 0.54069 0 0.019915 0 0.0080107 0.0111 -1.5556 -0.45637 -0.01145
2.6172 -0.00096784 -0.00082312 0.0022933 0.00083301 0.0023219 -0.00041576 0.0033884 0.00026808 0.0018537 0.00075141 -0.0024415 1.3208 2.1761 2.682 1.8211 0.38627 1.8524 0.49517 0.67481 0.77348 0.54009 0 0.019083 0 0.0090124 0.010919 -1.5549 -0.45553 -0.010841
2.6211 -0.0016948 -0.00091133 -0.0031158 0.0021647 0.0049925 0.00032499 0.0039027 0.0025573 0.00053559 -0.004297 -0.00031631 1.3243 2.1764 2.6859 1.8206 0.38832 1.8529 0.49579 0.67561 0.77343 0.53965 0 0.017997 0 0.0093582 0.010193 -1.5547 -0.45482 -0.0041901
2.625 -0.0019935 -0.0011768 -0.0097319 0.0019572 0.0050455 -0.00059612 0.00071591 0.0036144 -0.0029201 -0.0056632 0.0020162 1.3288 2.1717 2.6879 1.8201 0.39002 1.8524 0.49711 0.67619 0.77396 0.53954 0 0.017467 0 0.0087268 0.0094624 -1.5552 -0.45481 0.0043271
2.6289 -0.0015382 -0.0013 -0.014278 -0.00055205 0.0025499 -0.0027309 -0.0029589 0.0024453 -0.0045925 -0.0026427 0.0010963 1.345 2.1669 2.687 1.8197 0.39042 1.8512 0.49859 0.67635 0.77451 0.53957 0 0.01774 0 0.007392 0.0093559 -1.5559 -0.45554 0.01125
2.6328 -0.00015435 -0.00096416 -0.014106 -0.0034868 -0.00030352 -0.0034541 -0.0029283 -6.0771e-06 -0.0019373 0.00062862 -0.0034386 1.3746 2.1678 2.6847 1.8197 0.38964 1.8501 0.49932 0.67639 0.77466 0.53932 0 0.018368 0 0.0061145 0.0099911 -1.5562 -0.45648 0.017662
2.6367 0.0017929 -7.8614e-05 -0.0093447 -0.0042608 -0.0016107 -0.00093422 0.0012616 -0.0016329 0.003167 -6.4891e-05 -0.0078476 1.4084 2.1744 2.6835 1.8202 0.38883 1.8498 0.49872 0.67664 0.7745 0.5386 0 0.018692 0 0.0056467 0.010859 -1.5562 -0.45692 0.024454
2.6406 0.0033954 0.0011823 -0.0026998 -0.0022185 -0.0015269 0.003453 0.0055141 -0.0010721 0.0061873 -0.0040534 -0.0077449 1.4335 2.1806 2.6844 1.8212 0.38906 1.8505 0.49713 0.67702 0.77457 0.53771 0 0.018462 0 0.006209 0.011308 -1.556 -0.45666 0.026423
2.6445 0.0037594 0.0024818 0.0028084 0.00080492 -0.001598 0.0060737 0.0053196 0.0011284 0.0046365 -0.0063121 -0.0026361 1.4422 2.1805 2.6858 1.8224 0.39024 1.8517 0.49572 0.67701 0.77526 0.53726 0 0.018005 0 0.0073476 0.011145 -1.5561 -0.45616 0.015106
2.6484 0.0027121 0.0034492 0.0059714 0.0024906 -0.0025839 0.0045341 0.00049678 0.003187 0.00057252 -0.0030976 0.0032934 1.437 2.1745 2.6856 1.8234 0.39109 1.8531 0.4957 0.67627 0.77631 0.53769 0 0.017854 0 0.0082937 0.010756 -1.5564 -0.45612 -0.010638
2.6523 0.00099065 0.0037786 0.0075389 0.0023535 -0.0033404 0.00010828 -0.0045202 0.0038231 -0.0017731 0.0035217 0.005195 1.4282 2.1691 2.6834 1.8235 0.39033 1.8545 0.49723 0.6752 0.77694 0.53884 0 0.018204 0 0.0085373 0.010651 -1.5565 -0.4568 -0.038592
2.6563 -0.00034031 0.0033133 0.0086705 0.0018948 -0.0020896 -0.0034622 -0.0051759 0.0032422 -0.00052889 0.0074451 0.0023355 1.427 2.1697 2.6813 1.8224 0.38796 1.8556 0.49919 0.67475 0.77664 0.54013 0 0.018747 0 0.0081523 0.010907 -1.5563 -0.45773 -0.05112
2.6602 -0.00076184 0.0021309 0.0095574 0.0025853 0.0013067 -0.0035627 -0.0013139 0.0024914 0.0021265 0.0049478 -0.0013339 1.4386 2.175 2.6816 1.8206 0.38545 1.8559 0.50009 0.67562 0.77576 0.541 0 0.018985 0 0.0076313 0.011085 -1.5561 -0.45815 -0.041229
2.6641 -0.0006586 0.00057349 0.0095637 0.0040574 0.0046626 -0.00099927 0.0029726 0.0020981 0.0028253 -0.0011865 -0.0014302 1.46 2.1784 2.6843 1.8189 0.38461 1.855 0.49929 0.67745 0.77528 0.54133 0 0.018694 0 0.0074088 0.010703 -1.5563 -0.45768 -0.020262
2.668 -0.00081643 -0.00085033 0.0083782 0.0045576 0.0053183 0.0012362 0.0037969 0.0016033 0.0010075 -0.004429 0.0022694 1.4828 2.1759 2.687 1.818 0.38602 1.8528 0.49753 0.67901 0.7759 0.54135 0 0.018112 0 0.0075066 0.0097809 -1.557 -0.4567 -0.0078498
2.6719 -0.001551 -0.0016874 0.0065987 0.0030855 0.0027221 0.0012113 0.0013419 0.00045956 -0.00054182 -0.0013548 0.0057303 1.4993 2.17 2.6872 1.8184 0.3886 1.8503 0.49628 0.67922 0.77717 0.5414 0 0.017695 0 0.0075979 0.0089049 -1.5575 -0.45596 -0.013218
2.6758 -0.002337 -0.0017678 0.0050028 0.00070046 -0.00092804 -0.00019588 -0.00091123 -0.00088515 0.00084146 0.0047325 0.0050902 1.508 2.1676 2.6848 1.8193 0.39049 1.8487 0.49642 0.67815 0.77779 0.54163 0 0.017723 0 0.0073882 0.0087432 -1.5575 -0.4559 -0.026807
2.6797 -0.0023211 -0.0012834 0.0034418 -0.00058637 -0.0026981 -0.00072877 -0.00043964 -0.0011623 0.0043227 0.0073027 0.00082256 1.515 2.1721 2.6825 1.8202 0.39063 1.8486 0.49756 0.67697 0.7767 0.54202 0 0.018122 0 0.0069284 0.00947 -1.5568 -0.45629 -0.030882
2.6836 -0.0012092 -0.00065344 0.00084229 -0.0001338 -0.0015791 0.00046139 0.0014865 0.00029722 0.0062911 0.0034663 -0.0028188 1.5293 2.1797 2.6826 1.8204 0.38948 1.8493 0.49845 0.67685 0.77415 0.54244 0 0.018616 0 0.0065633 0.010639 -1.5561 -0.45648 -0.017893
2.6875 0.00037164 -0.00025605 -0.0034431 0.00048034 0.00082922 0.0018655 0.0015364 0.0024694 0.0044577 -0.0031419 -0.0023873 1.5547 2.1832 2.6853 1.8202 0.38843 1.8494 0.49815 0.6779 0.77161 0.5427 0 0.019015 0 0.0065841 0.011583 -1.556 -0.45607 0.0026672
2.6914 0.0014168 -0.00019767 -0.0083374 -0.00079047 0.0021373 0.0015038 -0.0014661 0.0032798 0.00060768 -0.0064369 0.0011756 1.5853 2.1796 2.6877 1.82 0.3885 1.8487 0.49681 0.67907 0.77061 0.54256 0 0.019338 0 0.006936 0.011941 -1.5564 -0.45524 0.015403
2.6953 0.0014544 -0.00026035 -0.011355 -0.0039328 0.0014741 -0.00057678 -0.0047589 0.001574 -0.0013102 -0.0043388 0.0038435 1.6076 2.1735 2.6872 1.8202 0.38951 1.848 0.49543 0.67928 0.77157 0.5419 0 0.019694 0 0.00727 0.011828 -1.5569 -0.4546 0.015085
2.6992 0.0009063 -5.8565e-05 -0.010489 -0.0064301 -4.7434e-05 -0.0021005 -0.0044783 -0.0015476 0.00026375 -0.00057541 0.0031664 1.6117 2.1716 2.684 1.8205 0.39045 1.8487 0.49497 0.6785 0.77362 0.54092 0 0.020084 0 0.00728 0.011577 -1.5569 -0.45457 0.0097582
2.7031 0.00055181 0.00068491 -0.0059552 -0.0056312 -0.00092862 -0.00097717 -5.8649e-05 -0.0035255 0.0025432 -4.5901e-05 0.0010423 1.6002 2.1756 2.6807 1.8205 0.39054 1.8511 0.49563 0.67773 0.77542 0.54021 0 0.020354 0 0.0069915 0.011388 -1.5566 -0.45503 0.0083153
2.707 0.00067583 0.0019043 -0.00010054 -0.0015642 -0.00098467 0.0022983 0.0047577 -0.0026477 0.0015349 -0.0030873 0.0014404 1.5892 2.181 2.6801 1.8199 0.38985 1.8536 0.49687 0.6779 0.7762 0.54041 0 0.020355 0 0.0067258 0.011221 -1.5564 -0.45551 0.0080118
2.7109 0.00080909 0.0031487 0.0044427 0.0028174 -0.0012685 0.0049426 0.0056113 0.00033805 -0.003051 -0.0051084 0.0055612 1.5967 2.1816 2.6824 1.8194 0.38913 1.854 0.49799 0.67886 0.77604 0.54164 0 0.020126 0 0.0067892 0.010985 -1.5565 -0.45565 -0.0024652
2.7148 0.00033521 0.0037927 0.0066231 0.0043694 -0.0024637 0.0046528 0.0020329 0.0028947 -0.0067856 -0.001991 0.0099173 1.6278 2.1769 2.6855 1.8195 0.38897 1.8517 0.49863 0.67951 0.77534 0.54331 0 0.0199 0 0.0072028 0.010722 -1.5565 -0.45551 -0.027116
2.7188 -0.00069751 0.0034057 0.007231 0.0027328 -0.0037287 0.0019447 -0.0021214 0.0030011 -0.0050065 0.0048436 0.0097519 1.6692 2.172 2.6868 1.8204 0.38925 1.8485 0.4988 0.67903 0.77435 0.54442 0 0.019894 0 0.0077253 0.010561 -1.556 -0.45541 -0.052799
2.7227 -0.0014711 0.0020599 0.0075922 0.00050386 -0.0034141 -0.00038925 -0.0028167 0.00088136 0.0018026 0.0094924 0.004316 1.6985 2.172 2.6859 1.8217 0.38933 1.8467 0.49869 0.67787 0.77314 0.54444 0 0.020065 0 0.0081145 0.010522 -1.555 -0.45558 -0.059077
2.7266 -0.0011824 0.00034846 0.0081784 0.00046569 -0.00090393 -9.0824e-05 -8.1365e-05 -0.0014015 0.0077716 0.0077453 -0.0017745 1.7018 2.1761 2.6845 1.8227 0.38872 1.8474 0.49849 0.67741 0.77204 0.54368 0 0.020095 0 0.008337 0.010433 -1.5541 -0.45586 -0.039381
2.7305 6.6363e-05 -0.00094154 0.0084191 0.0027974 0.0024837 0.0024377 0.0022582 -0.0019089 0.0073053 0.001621 -0.0028932 1.6851 2.1788 2.6845 1.8229 0.38754 1.8488 0.49831 0.67851 0.7717 0.54292 0 0.01965 0 0.0085139 0.010109 -1.5541 -0.45598 -0.010655
2.7344 0.00123 -0.0013051 0.0075737 0.0051252 0.0045989 0.0047999 0.0010225 -0.00037518 0.00092176 -0.0027759 0.001859 1.6694 2.1763 2.6857 1.8226 0.38644 1.8487 0.49824 0.68052 0.77256 0.54264 0 0.018722 0 0.0086878 0.0096263 -1.5551 -0.45578 0.0010306
2.7383 0.0012647 -0.00081336 0.0055048 0.0052035 0.0044341 0.005161 -0.0026262 0.0019766 -0.0050102 -0.001782 0.0075477 1.6749 2.1707 2.6863 1.8222 0.38611 1.8466 0.49821 0.68173 0.77417 0.54257 0 0.017738 0 0.0086977 0.0093583 -1.5565 -0.45542 -0.014053
2.7422 0.00016164 -6.6329e-06 0.0025917 0.003246 0.0028935 0.0039106 -0.0043658 0.0038201 -0.0046422 0.0020561 0.0082423 1.7056 2.1683 2.6851 1.8218 0.38684 1.8453 0.49798 0.68091 0.77531 0.54206 0 0.017305 0 0.0083272 0.009693 -1.5575 -0.45515 -0.03892
2.7461 -0.00096563 0.00053026 -0.00081254 0.0014278 0.0016237 0.0028285 -0.001548 0.004744 0.0014143 0.0030844 0.0029072 1.7486 2.1719 2.6827 1.8216 0.38839 1.8484 0.49734 0.67855 0.77496 0.54092 0 0.017748 0 0.0075806 0.010654 -1.5576 -0.45498 -0.046361
2.75 -0.00086793 0.0005827 -0.0044984 0.0012478 0.0012692 0.002937 0.0036115 0.0050537 0.0068307 -0.00096391 -0.0036764 1.7862 2.1778 2.6813 1.8215 0.39015 1.8566 0.4965 0.67636 0.77325 0.53974 0 0.018827 0 0.0067775 0.011799 -1.5573 -0.45472 -0.026214
2.7539 0.00070829 0.00040239 -0.0079247 0.0017875 0.0010604 0.0035081 0.0060714 0.0049713 0.0062448 -0.006311 -0.0058281 1.81 2.1795 2.6823 1.8214 0.39148 1.866 0.49608 0.67567 0.77156 0.53937 0 0.019904 0 0.0063238 0.012516 -1.5572 -0.45425 0.0044365
2.7578 0.0028165 0.0004456 -0.0099299 0.00085798 6.1154e-05 0.0031851 0.0031614 0.0043611 0.00083312 -0.0072794 -0.0025697 1.8246 2.175 2.6853 1.8216 0.39192 1.8709 0.49678 0.67628 0.77142 0.53999 0 0.020435 0 0.0063599 0.012474 -1.5575 -0.45375 0.018607
2.7617 0.0041849 0.00099564 -0.0093377 -0.0022342 -0.0014781 0.0017355 -0.0025927 0.0032198 -0.0031121 -0.002626 0.0018022 1.84 2.1691 2.6878 1.822 0.3914 1.868 0.49863 0.67684 0.77322 0.54085 0 0.020403 0 0.0066403 0.011849 -1.5577 -0.45365 0.0062181
2.7656 0.0042806 0.0019655 -0.0060629 -0.0054512 -0.0022825 0.00034378 -0.0060351 0.0020898 -0.0010246 0.0030136 0.0025 1.8607 2.1685 2.6879 1.8223 0.39032 1.8594 0.50082 0.6764 0.77588 0.54106 0 0.020282 0 0.0067873 0.011132 -1.5571 -0.45424 -0.017297
2.7695 0.003554 0.0029839 -0.0015094 -0.0058532 -0.0015526 0.00018141 -0.0046001 0.0016403 0.0050356 0.0042249 -0.00083305 1.8828 2.1742 2.6859 1.822 0.38935 1.8511 0.50215 0.67539 0.77777 0.54047 0 0.020553 0 0.0066773 0.01074 -1.5561 -0.4553 -0.028599
2.7734 0.0027443 0.0036312 0.0023948 -0.0026585 -3.6037e-05 0.0010289 -0.0006731 0.0018077 0.0086602 0.00079152 -0.0041655 1.8989 2.1804 2.6835 1.8212 0.389 1.8477 0.50198 0.67513 0.77799 0.53992 0 0.021202 0 0.0065702 0.010742 -1.5555 -0.45624 -0.020628
2.7773 0.0020758 0.0036273 0.0047248 0.0017464 0.00064802 0.0016192 0.0012585 0.0016358 0.0060461 -0.0021624 -0.0037211 1.9063 2.1805 2.6826 1.8202 0.38926 1.8495 0.50056 0.67626 0.77695 0.54032 0 0.021677 0 0.0068324 0.010907 -1.5558 -0.45659 -0.0076442
2.7813 0.0012044 0.0028939 0.0061075 0.0040214 -0.00024761 0.0012719 -0.00057872 0.00027632 9.6796e-05 -9.2579e-05 -2.6311e-05 1.9099 2.1745 2.6836 1.8196 0.38957 1.8528 0.49875 0.67797 0.77574 0.54163 0 0.021383 0 0.007521 0.010961 -1.557 -0.45636 -0.0070173
2.7852 -0.00011101 0.001554 0.0076679 0.003065 -0.0017373 0.0008 -0.0036538 -0.0018175 -0.002742 0.0055908 0.0029253 1.9176 2.1688 2.6852 1.8196 0.38934 1.8539 0.49725 0.6787 0.77518 0.54277 0 0.020293 0 0.0082535 0.010817 -1.558 -0.45599 -0.019018
2.7891 -0.0014543 -7.1566e-05 0.0094496 0.00088627 -0.002143 0.0014915 -0.0042607 -0.0029546 0.00052951 0.0088307 0.0022142 1.9334 2.1695 2.6861 1.8199 0.38851 1.852 0.49625 0.67774 0.77525 0.54275 0 0.019068 0 0.0085186 0.01058 -1.5581 -0.45592 -0.027263
2.793 -0.002027 -0.0015105 0.010036 0.00030677 -0.00092189 0.0032884 -0.0016953 -0.0017578 0.0062063 0.0056408 -0.00089666 1.9553 2.1758 2.6857 1.82 0.38768 1.8492 0.49573 0.67602 0.77547 0.54172 0 0.01853 0 0.0081435 0.010408 -1.5574 -0.45618 -0.018718
2.7969 -0.0015138 -0.0023105 0.0078906 0.0019757 0.00075431 0.0043901 0.0011536 0.0012687 0.0078401 -0.0012038 -0.0026506 1.9772 2.1808 2.6847 1.8197 0.38761 1.8478 0.49588 0.67527 0.77551 0.54091 0 0.018939 0 0.0074627 0.010356 -1.5566 -0.45645 0.00013492
2.8008 -0.00057804 -0.0022943 0.0030994 0.0038284 0.0013334 0.0030105 0.0012718 0.0038942 0.0031243 -0.0049066 -0.0012357 1.9934 2.1795 2.6838 1.8192 0.38844 1.8476 0.49704 0.67633 0.77541 0.54134 0 0.019736 0 0.007017 0.010343 -1.5566 -0.45648 0.010093
2.8047 -0.00033668 -0.0017029 -0.0023206 0.0034458 0.0006261 -0.00048118 -0.0010268 0.0041171 -0.0036844 -0.002046 0.0010902 2.0011 2.1736 2.6837 1.8191 0.38948 1.8464 0.49913 0.67842 0.7754 0.54267 0 0.020032 0 0.0070677 0.010236 -1.5572 -0.45637 0.0019046
2.8086 -0.0012366 -0.0010465 -0.0059482 0.00069345 -4.8502e-05 -0.0034557 -0.0025863 0.0020717 -0.0063007 0.0034899 0.00060043 2.0011 2.1703 2.684 1.8194 0.3898 1.8431 0.50125 0.6799 0.77554 0.54341 0 0.019416 0 0.0073937 0.0099702 -1.5576 -0.45646 -0.011254
2.8125 -0.002464 -0.00071485 -0.0068478 -0.0021664 0.00046802 -0.0033139 -0.0011882 -6.7373e-05 -0.0029072 0.0045908 -0.0034752 1.9978 2.1737 2.6842 1.8199 0.38909 1.8393 0.50221 0.67988 0.77574 0.54235 0 0.01833 0 0.0075537 0.0096198 -1.5573 -0.45689 -0.0073139
2.8164 -0.0025795 -0.00065497 -0.0059895 -0.0028905 0.0015939 5.9823e-05 0.0017925 -0.00017453 0.0023384 -0.0011731 -0.0076751 1.9996 2.1807 2.6841 1.8204 0.38807 1.838 0.5015 0.67887 0.77595 0.53989 0 0.017649 0 0.0073401 0.0093771 -1.5563 -0.4574 0.018432
2.8203 -0.00087248 -0.00041728 -0.0049224 -0.0015053 0.0014442 0.0041738 0.0029666 0.0017948 0.0041556 -0.0084451 -0.007713 2.0155 2.1839 2.6837 1.8211 0.38793 1.8408 0.4999 0.67797 0.77619 0.5377 0 0.01786 0 0.0069681 0.0094439 -1.5555 -0.45749 0.043546
2.8242 0.0018396 0.00043042 -0.004205 -1.2112e-05 -0.0010046 0.0062269 0.00095077 0.0038442 0.0018089 -0.0094136 -0.0029527 2.0502 2.1799 2.6834 1.822 0.38925 1.8459 0.49885 0.67766 0.77641 0.5372 0 0.018621 0 0.0068263 0.0098905 -1.5554 -0.45694 0.038388
2.8281 0.0037747 0.0018652 -0.0032179 -3.2267e-05 -0.0043651 0.0054453 -0.0018602 0.0039491 -0.00062805 -0.0020988 0.0028542 2.0979 2.1729 2.6838 1.8231 0.39138 1.85 0.49913 0.67735 0.77628 0.53814 0 0.01912 0 0.0070606 0.010574 -1.556 -0.45603 -0.0028881
2.832 0.0036488 0.0033383 -0.0013632 -0.0010841 -0.0057828 0.0032033 -0.0019763 0.0019518 0.00053925 0.0072701 0.0053288 2.1441 2.17 2.6849 1.8237 0.39284 1.8505 0.50004 0.67629 0.77554 0.53895 0 0.018881 0 0.0074214 0.011193 -1.5567 -0.45533 -0.052596
2.8359 0.0017305 0.004146 0.00088122 -0.0013412 -0.0036359 0.0011748 0.0009849 -0.00053701 0.0040449 0.010472 0.0036705 2.1732 2.1739 2.6863 1.8232 0.39254 1.8484 0.50011 0.67474 0.77433 0.5384 0 0.018219 0 0.0075285 0.011462 -1.5569 -0.4552 -0.072896
2.8398 -0.00043154 0.0039261 0.0023436 0.00012389 0.00073767 -0.00020055 0.0034644 -0.0019508 0.0050062 0.0056017 0.00091318 2.1801 2.1797 2.687 1.8214 0.39068 1.8466 0.49859 0.67397 0.77332 0.53689 0 0.017904 0 0.0072727 0.011295 -1.5567 -0.4555 -0.050238
2.8438 -0.0013078 0.0028639 0.0025426 0.0022348 0.0041545 -0.001326 0.0017625 -0.0022541 0.0007678 -0.0013027 0.00024147 2.1746 2.181 2.6863 1.8191 0.38864 1.8469 0.49625 0.67502 0.77318 0.53618 0 0.018369 0 0.0069389 0.010847 -1.5564 -0.45578 -0.0069069
2.8477 -0.00053576 0.0014747 0.0024026 0.0031811 0.0045035 -0.0020012 -0.003549 -0.0025524 -0.0053886 -0.0029309 0.0016111 2.1737 2.1766 2.6843 1.8176 0.38789 1.8488 0.49474 0.6775 0.77387 0.53756 0 0.019259 0 0.0069267 0.010379 -1.5564 -0.45569 0.021233
2.8516 0.0010073 0.00021037 0.003305 0.0025341 0.0025465 -0.0011052 -0.0076272 -0.0034225 -0.0071306 0.0015835 0.0023422 2.1891 2.1717 2.6821 1.8175 0.38889 1.8504 0.49498 0.67975 0.77463 0.54053 0 0.019767 0 0.0073537 0.010075 -1.5567 -0.45526 0.017729
2.8555 0.0020905 -0.00075017 0.0053775 0.0017001 0.00084193 0.0018738 -0.0061489 -0.0039734 -0.0017477 0.0061664 0.00075158 2.2177 2.1721 2.6815 1.8184 0.39074 1.8501 0.49631 0.68028 0.77468 0.54309 0 0.01943 0 0.0079411 0.0099661 -1.5569 -0.45479 -0.003489
2.8594 0.0020744 -0.0014039 0.0069139 0.0021401 0.0010291 0.005282 6.1151e-05 -0.002777 0.0065575 0.0048697 -0.0015316 2.2456 2.177 2.683 1.8193 0.39197 1.8489 0.49728 0.67913 0.77407 0.54358 0 0.018584 0 0.0082831 0.010007 -1.557 -0.45446 -0.017729
2.8633 0.0011604 -0.0017237 0.0057447 0.003428 0.0023493 0.0060276 0.0056065 0.00035373 0.010502 -0.0013765 -0.0013344 2.2611 2.1802 2.6857 1.8195 0.39168 1.8485 0.49713 0.67781 0.77376 0.54205 0 0.018032 0 0.0082129 0.010181 -1.5567 -0.45426 -0.01661
2.8672 -3.1794e-05 -0.0016263 0.0013195 0.0035171 0.002839 0.0024767 0.0058855 0.003787 0.0068292 -0.0057751 0.0021935 2.2646 2.1768 2.6877 1.819 0.39016 1.85 0.49661 0.6778 0.7746 0.5401 0 0.018267 0 0.0078983 0.010496 -1.5564 -0.45414 -0.013509
2.8711 -0.00097922 -0.0011367 -0.0045618 0.0011024 0.0017061 -0.0033581 0.0016542 0.0054654 -0.00068524 -0.0033161 0.0061177 2.2683 2.1693 2.6877 1.8188 0.38858 1.8525 0.49709 0.67918 0.77633 0.53937 0 0.019005 0 0.0076005 0.010871 -1.5563 -0.45418 -0.02345
2.875 -0.0014204 -0.00051735 -0.009103 -0.0025343 0.00018174 -0.0070095 -0.0020378 0.0048513 -0.0053493 0.0033872 0.0065416 2.2846 2.1655 2.6858 1.8194 0.38805 1.8542 0.49895 0.68064 0.7776 0.54018 0 0.019508 0 0.0073796 0.011099 -1.5565 -0.45457 -0.041671
2.8789 -0.0012586 -0.00013417 -0.010604 -0.0044479 -7.0599e-05 -0.0054648 -0.0013586 0.003342 -0.0042794 0.0066146 0.0027475 2.3156 2.1701 2.6837 1.8207 0.38886 1.8547 0.50101 0.68076 0.77716 0.54154 0 0.01932 0 0.0070736 0.010994 -1.557 -0.4553 -0.045886
2.8828 -0.00054004 -0.00013102 -0.0093143 -0.0029841 0.00088857 -7.9491e-05 0.0022929 0.0026959 -0.00066402 0.0018314 -0.00193 2.3509 2.1795 2.6828 1.8218 0.39034 1.8546 0.50156 0.67935 0.77522 0.5423 0 0.018709 0 0.0065599 0.010625 -1.5576 -0.45596 -0.020507
2.8867 0.0004146 -0.00023676 -0.0064837 0.00034006 0.001116 0.0045428 0.004057 0.003173 0.00046866 -0.0071847 -0.0035532 2.3771 2.185 2.6834 1.8222 0.3915 1.8552 0.50006 0.67744 0.77348 0.54212 0 0.018352 0 0.0059967 0.010375 -1.558 -0.456 0.023587
2.8906 0.0010088 4.2252e-05 -0.0029469 0.0021865 -0.0010228 0.0047742 0.0011464 0.0033949 -0.0020108 -0.011994 -0.0016169 2.3884 2.182 2.6846 1.8221 0.39173 1.8566 0.49781 0.67625 0.77363 0.54153 0 0.018629 0 0.0057538 0.010663 -1.558 -0.45526 0.055957
2.8945 0.00073144 0.0009568 0.0011686 0.00075259 -0.0046597 0.00116 -0.0039609 0.0020361 -0.0044232 -0.0081104 0.00076262 2.3897 2.1743 2.6854 1.8218 0.39118 1.858 0.49675 0.67608 0.7758 0.54113 0 0.019219 0 0.0060795 0.011529 -1.5574 -0.45427 0.054035
2.8984 -0.00034248 0.0021883 0.0055285 -0.0023154 -0.0067613 -0.0025207 -0.0061755 -0.00056113 -0.0029241 0.00052846 0.00066337 2.3914 2.1702 2.6854 1.8218 0.39044 1.8582 0.49774 0.67634 0.77832 0.54109 0 0.019412 0 0.00684 0.012466 -1.5563 -0.45388 0.023273
2.9023 -0.0014439 0.0029926 0.0089063 -0.0035023 -0.004909 -0.0031949 -0.0033598 -0.0026584 0.0017819 0.0058653 -0.0011722 2.3996 2.1734 2.6849 1.8217 0.39001 1.8571 0.49982 0.67642 0.77921 0.54127 0 0.018815 0 0.0076085 0.01276 -1.5555 -0.45456 -0.0098807
2.9063 -0.0016504 0.0027375 0.009879 -0.00093513 0.00021847 -0.0012736 0.0013392 -0.0029767 0.0050563 0.0040294 -0.0012352 2.413 2.1796 2.6843 1.8212 0.38983 1.8556 0.50123 0.67634 0.77785 0.54159 0 0.017756 0 0.0080201 0.012068 -1.5552 -0.45591 -0.023633
2.9102 -0.0006792 0.0013982 0.0083007 0.0037464 0.0052163 0.00047625 0.0029716 -0.0020433 0.0035353 -0.0011919 0.0023913 2.4262 2.1815 2.6837 1.8202 0.38943 1.8541 0.50103 0.67664 0.77549 0.54207 0 0.017019 0 0.0080409 0.010758 -1.5554 -0.45695 -0.01842
2.9141 0.00080568 -0.00039703 0.0057841 0.0070167 0.0068756 0.00042235 0.00024503 -0.0014935 -0.0010245 -0.0030946 0.0071808 2.4371 2.1769 2.6833 1.8195 0.38844 1.8526 0.49972 0.67758 0.77392 0.54253 0 0.017167 0 0.0078972 0.0096465 -1.5555 -0.45699 -0.010364
2.918 0.0017166 -0.0017954 0.004328 0.0068261 0.004807 -0.00011764 -0.0030703 -0.0020912 -0.0036496 0.00051001 0.0083378 2.4502 2.1711 2.6832 1.8198 0.38705 1.8512 0.49848 0.67873 0.77384 0.54252 0 0.018094 0 0.0077748 0.0093462 -1.5553 -0.45616 -0.011049
2.9219 0.0014586 -0.0022613 0.0043123 0.0042529 0.0013319 0.0012452 -0.0023636 -0.0027323 -0.001652 0.0053151 0.0039587 2.4729 2.1709 2.684 1.8214 0.38596 1.8504 0.4979 0.67933 0.77448 0.54176 0 0.019154 0 0.0076335 0.009803 -1.5549 -0.45532 -0.017033
2.9258 0.00040584 -0.0018245 0.0040138 0.0019533 -0.00095333 0.0046439 0.0026224 -0.0016527 0.0025195 0.0058232 -0.002426 2.5086 2.1768 2.6857 1.8236 0.38595 1.851 0.49759 0.67901 0.77457 0.54073 0 0.019695 0 0.0073391 0.010427 -1.5548 -0.45523 -0.018901
2.9297 -0.00048304 -0.0009168 0.0013581 0.0013086 -0.0013253 0.0071734 0.0073775 0.0014162 0.0042971 0.001684 -0.0050071 2.5525 2.1826 2.6874 1.825 0.38722 1.8529 0.49696 0.67815 0.77385 0.5405 0 0.019505 0 0.0069457 0.010674 -1.5554 -0.4559 -0.016334
2.9336 -0.00051548 -1.6869e-05 -0.0037574 0.0013599 -0.0008229 0.0058401 0.0074713 0.004579 0.0023687 -0.0021083 -0.001532 2.5928 2.1819 2.6877 1.8249 0.38919 1.8546 0.49604 0.67753 0.77327 0.54166 0 0.018849 0 0.0067743 0.010516 -1.5563 -0.45666 -0.019419
2.9375 0.00022092 0.00059956 -0.0089895 0.00044236 -0.00050708 0.0011236 0.0033071 0.0055062 0.00012234 -0.0012304 0.0042862 2.6184 2.1754 2.6866 1.8235 0.39091 1.8542 0.49542 0.67764 0.77389 0.54351 0 0.018192 0 0.0071397 0.010365 -1.5566 -0.45687 -0.033946
2.9414 0.0010961 0.00088605 -0.011514 -0.001574 -0.00032149 -0.0029499 -0.0004881 0.0038346 0.0013519 0.0027354 0.006458 2.6257 2.1701 2.685 1.8216 0.39168 1.851 0.49546 0.6784 0.77558 0.54438 0 0.017899 0 0.007979 0.010575 -1.556 -0.45649 -0.048932
2.9453 0.0015893 0.0009301 -0.010484 -0.0030632 0.00025262 -0.0026844 -0.00034941 0.0016454 0.005162 0.0039564 0.002766 2.6211 2.1719 2.6843 1.8204 0.3914 1.8474 0.49569 0.6794 0.77692 0.54312 0 0.018103 0 0.0087871 0.011046 -1.5549 -0.45604 -0.043769
2.9492 0.0016705 0.00087942 -0.0074809 -0.0026287 0.00086721 0.0013939 0.0021985 0.0013769 0.0062764 -0.00082976 -0.0031085 2.6174 2.1788 2.6849 1.8203 0.39046 1.8463 0.49533 0.6802 0.77645 0.54033 0 0.018707 0 0.008991 0.011332 -1.5544 -0.45598 -0.010213
2.9531 0.001607 0.000913 -0.0045922 -0.00091009 0.00025204 0.0048622 0.0023668 0.003277 0.0009853 -0.0080286 -0.0055384 2.6265 2.1831 2.6858 1.8211 0.38928 1.8492 0.49434 0.68045 0.77402 0.53803 0 0.019437 0 0.0084462 0.011113 -1.5549 -0.45624 0.034253
2.957 0.0015263 0.0011813 -0.0022415 -1.8614e-05 -0.0022288 0.0038419 -0.0021616 0.0050814 -0.0077305 -0.0105 -0.0027282 2.6524 2.1799 2.6857 1.8222 0.38803 1.8538 0.49373 0.67986 0.77101 0.53786 0 0.019938 0 0.0075834 0.010548 -1.5562 -0.45633 0.05832
2.9609 0.0012839 0.0016872 0.00085396 -0.001144 -0.005206 -0.00097221 -0.0080342 0.0043184 -0.012091 -0.0051187 0.0017785 2.6893 2.1721 2.6844 1.8227 0.38672 1.8566 0.49471 0.67837 0.76922 0.53963 0 0.019967 0 0.0070453 0.010135 -1.557 -0.45593 0.044456
2.9648 0.00076045 0.0022036 0.0056048 -0.0030297 -0.006002 -0.0049316 -0.0093808 0.00088406 -0.0071904 0.0036241 0.0032728 2.7257 2.1676 2.6831 1.8226 0.38555 1.8555 0.4973 0.67648 0.76947 0.54151 0 0.01959 0 0.0071367 0.010245 -1.557 -0.45535 0.0050082
2.9688 0.00017909 0.0023538 0.01074 -0.0031419 -0.0030561 -0.0041199 -0.0041163 -0.0027749 0.003429 0.0080353 0.0010435 2.7515 2.171 2.6831 1.8221 0.38495 1.852 0.50011 0.67526 0.77124 0.54193 0 0.019184 0 0.0075963 0.010788 -1.5563 -0.45524 -0.029636
2.9727 -1.1559e-05 0.0018516 0.013445 -0.00038117 0.0023406 0.00074373 0.0034867 -0.0040377 0.010583 0.0050099 -0.0010963 2.7647 2.1784 2.6844 1.8218 0.38534 1.8498 0.50137 0.67572 0.77335 0.54105 0 0.019148 0 0.0078868 0.011335 -1.5561 -0.45594 -0.038988
2.9766 0.0003692 0.00072828 0.011962 0.0035767 0.0069328 0.0051929 0.006983 -0.0025679 0.0082588 -0.0011131 0.00064083 2.7716 2.182 2.6853 1.8222 0.38669 1.8509 0.50057 0.67779 0.77487 0.54047 0 0.019518 0 0.0077093 0.011525 -1.5567 -0.457 -0.028605
2.9805 0.00090508 -0.00064643 0.0074347 0.0057988 0.0082752 0.0056358 0.0043868 -0.00036575 -0.00045748 -0.003557 0.0055332 2.7818 2.1785 2.6844 1.8232 0.38835 1.8535 0.49878 0.68005 0.77551 0.54138 0 0.019868 0 0.0072532 0.01134 -1.5576 -0.45758 -0.019668
2.9844 0.00085613 -0.0017783 0.0029425 0.0048908 0.0066557 0.0027801 0.0001383 0.00049101 -0.0065375 -0.00037642 0.0089507 2.8015 2.1719 2.6818 1.8243 0.3895 1.8538 0.49761 0.6806 0.77531 0.54314 0 0.019658 0 0.006971 0.011003 -1.5577 -0.45716 -0.025062
2.9883 -0.00014658 -0.0023308 0.0006137 0.0021463 0.0043155 0.00036884 0.00020654 -6.3188e-05 -0.0040802 0.0039145 0.0073982 2.8287 2.1695 2.6797 1.8246 0.38973 1.8501 0.49761 0.67863 0.77441 0.5439 0 0.018759 0 0.0071318 0.010689 -1.5569 -0.45609 -0.037778
2.9922 -0.0016501 -0.0022621 -0.00021287 -3.6176e-05 0.0029642 0.000851 0.0055457 -0.00030904 0.004023 0.0038748 0.0024196 2.8563 2.1733 2.6801 1.8237 0.38927 1.8443 0.49794 0.67525 0.77311 0.54261 0 0.017653 0 0.0075918 0.010392 -1.5556 -0.45528 -0.042313
2.9961 -0.002655 -0.0017488 -0.001869 -0.00060705 0.0023105 0.0028372 0.010967 0.0011486 0.0095285 -0.00058197 -0.00098994 2.8776 2.1789 2.683 1.8217 0.38878 1.8411 0.49741 0.67279 0.77219 0.54028 0 0.017072 0 0.0079724 0.010075 -1.5549 -0.45541 -0.03416
3 -0.0024094 -0.0010085 -0.0054933 -0.00052144 0.0010608 0.0030544 0.010678 0.0038032 0.0075155 -0.0042484 0.00023583 2.8924 2.18 2.6864 1.8197 0.38869 1.8429 0.49594 0.67295 0.77258 0.53922 0 0.01738 0 0.008027 0.0098736 -1.5553 -0.45632 -0.024701
3.0039 -0.0010077 -0.00018548 -0.0094894 -0.0010886 -0.00098486 0.00044283 0.0045284 0.0058783 0.0010827 -0.0028532 0.0039651 2.9069 2.1759 2.688 1.819 0.38896 1.8484 0.49467 0.6755 0.77463 0.5407 0 0.018283 0 0.0078271 0.010042 -1.5562 -0.45717 -0.026594
3.0078 0.00072868 0.00064254 -0.010961 -0.0021316 -0.002318 -0.0023498 -0.0017904 0.0063141 -0.0026364 0.0017449 0.0053157 2.9287 2.1718 2.6875 1.8197 0.38919 1.853 0.49489 0.67858 0.77754 0.54364 0 0.019132 0 0.0076241 0.010661 -1.5565 -0.45723 -0.037391
3.0117 0.0019358 0.0014074 -0.0085942 -0.0021885 -0.0014089 -0.0018847 -0.0027979 0.0057875 -0.00045853 0.00348 0.0021293 2.96 2.173 2.6863 1.8212 0.38917 1.8537 0.49667 0.6803 0.77967 0.54553 0 0.01952 0 0.0075803 0.011443 -1.5561 -0.45643 -0.041066
3.0156 0.0023086 0.0020332 -0.0039243 -0.0004991 0.001235 0.0019469 0.0010274 0.0056413 0.0036494 -0.00088092 -0.0025711 2.9949 2.1784 2.6857 1.8224 0.38904 1.8511 0.49874 0.68013 0.77977 0.54481 0 0.019558 0 0.0076602 0.011898 -1.5555 -0.45534 -0.026356
3.0195 0.002133 0.0024649 0.00031429 0.0016709 0.0031564 0.0053105 0.0040042 0.0060503 0.0034551 -0.0075515 -0.0038752 3.0226 2.1819 2.6855 1.8226 0.38914 1.8488 0.49968 0.67892 0.77803 0.54221 0 0.019603 0 0.0077559 0.011769 -1.5555 -0.45461 -0.0010578
3.0234 0.0018497 0.0026775 0.0029188 0.002137 0.002372 0.0042762 0.0016181 0.0056504 -0.0022152 -0.00941 -0.00040026 3.0352 2.1791 2.6843 1.822 0.3896 1.8491 0.49911 0.67781 0.77596 0.5399 0 0.019765 0 0.0078556 0.011285 -1.5562 -0.45443 0.014686
3.0273 0.0016509 0.0026369 0.0050667 0.0002625 -0.00038933 -0.00087512 -0.0044716 0.0031674 -0.0079476 -0.0038032 0.0041852 3.0332 2.1723 2.6813 1.8212 0.39016 1.8518 0.49783 0.67721 0.77516 0.53936 0 0.019766 0 0.008043 0.010953 -1.5568 -0.45454 0.0095438
3.0313 0.0014609 0.0022669 0.0084296 -0.0020386 -0.0021645 -0.0055857 -0.0082223 -0.00078011 -0.0077109 0.0041324 0.0052651 3.0263 2.168 2.678 1.8208 0.39046 1.8542 0.49693 0.67684 0.77601 0.54015 0 0.019318 0 0.0083408 0.011055 -1.5567 -0.45464 -0.0067895
3.0352 0.0011872 0.0015048 0.012717 -0.0021255 -0.00064325 -0.0054557 -0.0057754 -0.0038583 -0.0016528 0.0065864 0.0024792 3.0272 2.1701 2.6768 1.8206 0.39041 1.8545 0.49677 0.67648 0.77744 0.5408 0 0.018586 0 0.0086075 0.011361 -1.556 -0.45473 -0.014491
3.0391 0.0008786 0.00042891 0.015452 0.00051676 0.0034843 -0.00061259 0.00041358 -0.0041742 0.0038988 0.0013521 0.00018202 3.0436 2.1756 2.679 1.8202 0.39033 1.8534 0.49699 0.67646 0.77797 0.54058 0 0.018173 0 0.0086418 0.011362 -1.5554 -0.45498 -0.0061776
3.043 0.00062248 -0.00067159 0.014313 0.0035134 0.0071888 0.0045261 0.0043557 -0.0021474 0.0033278 -0.005682 0.0024953 3.0733 2.1786 2.6831 1.8192 0.39067 1.8526 0.49719 0.67723 0.77701 0.54024 0 0.018551 0 0.0083944 0.010812 -1.5556 -0.45545 0.0039362
3.0469 0.00037127 -0.001405 0.0095542 0.0039115 0.0080703 0.0057724 0.003081 -3.7089e-05 -0.0020776 -0.0066844 0.0083427 3.1065 2.1764 2.6861 1.818 0.39152 1.853 0.49741 0.67868 0.77532 0.54092 0 0.019516 0 0.008047 0.010026 -1.5563 -0.45588 -0.0046453
3.0508 -2.6195e-05 -0.0015303 0.0038611 0.0011972 0.0064976 0.0031621 -0.00028543 0.00041576 -0.0055346 -0.00018473 0.012074 3.1327 2.173 2.686 1.8172 0.39246 1.8535 0.49789 0.67996 0.77426 0.54258 0 0.020255 0 0.0078463 0.0096168 -1.5567 -0.45589 -0.03479
3.0547 -0.00058626 -0.0011529 -0.00020625 -0.0022139 0.0047287 0.00033586 -0.00027372 -0.00030509 -0.0023117 0.007371 0.0092891 3.1486 2.1737 2.6839 1.8171 0.39277 1.8523 0.49844 0.68027 0.77465 0.54381 0 0.020062 0 0.0078603 0.0099269 -1.5564 -0.45536 -0.065433
3.0586 -0.0010326 -0.00066827 -0.0024345 -0.0035657 0.0041439 0.00026296 0.0045803 -0.00027108 0.0048896 0.0084743 0.0017119 3.1601 2.179 2.6824 1.8176 0.39201 1.8498 0.49838 0.67971 0.77616 0.54323 0 0.019021 0 0.0079241 0.010696 -1.5557 -0.45462 -0.070914
3.0625 -0.00095606 -0.00045575 -0.0044993 -0.0026243 0.0037548 0.0021217 0.009874 0.0015465 0.008734 0.0024114 -0.0041992 3.1778 2.1833 2.683 1.818 0.39034 1.8483 0.49724 0.67921 0.77775 0.54116 0 0.017979 0 0.0078465 0.011302 -1.5554 -0.4542 -0.046512
3.0664 -0.00018198 -0.00056093 -0.0074647 -0.0016827 0.001662 0.0026558 0.010061 0.0040409 0.005256 -0.0042914 -0.003626 3.2089 2.1813 2.6852 1.8181 0.38846 1.8501 0.49551 0.67957 0.7785 0.5394 0 0.017794 0 0.0076508 0.011323 -1.5558 -0.45436 -0.013606
3.0703 0.0010184 -0.00064212 -0.010143 -0.0027177 -0.0022402 0.00025501 0.0045282 0.0052695 -0.0017214 -0.0051316 0.0018876 3.2517 2.1739 2.6868 1.818 0.38718 1.8552 0.49445 0.6805 0.77818 0.53954 0 0.018564 0 0.0075687 0.010882 -1.5565 -0.45493 0.0010139
3.0742 0.0020966 -0.00025271 -0.010235 -0.0048954 -0.0055008 -0.0029901 -0.0017097 0.0048033 -0.0047099 -0.00054193 0.0062752 3.2964 2.1682 2.6867 1.8184 0.38697 1.8606 0.49509 0.6808 0.7772 0.54137 0 0.019568 0 0.0077674 0.010466 -1.5567 -0.45546 -0.0097179
3.0781 0.0026196 0.00075513 -0.0069918 -0.0052985 -0.0053729 -0.0036341 -0.0034802 0.0043414 -0.00080244 0.0030648 0.0053108 3.3312 2.1697 2.6855 1.8192 0.38776 1.8628 0.4972 0.67959 0.77614 0.54311 0 0.019958 0 0.0081056 0.010442 -1.5562 -0.45568 -0.028933
3.082 0.0025202 0.0020339 -0.0023487 -0.0021952 -0.0017583 -0.00095021 -0.00098396 0.0056777 0.0050138 0.00085467 0.00073973 3.3491 2.1766 2.6849 1.8203 0.38897 1.8609 0.49941 0.67727 0.7754 0.54332 0 0.01951 0 0.00822 0.010752 -1.5557 -0.45563 -0.035251
3.0859 0.0020168 0.0029205 0.00093451 0.0027402 0.0024233 0.0019763 0.00077729 0.0081863 0.0052512 -0.0048218 -0.0020414 3.3513 2.1813 2.6856 1.8209 0.38988 1.8567 0.50031 0.67538 0.77511 0.54224 0 0.01874 0 0.0079022 0.011046 -1.5559 -0.45557 -0.024045
3.0898 0.0013654 0.0028612 0.0021961 0.0058295 0.0040077 0.0015524 -0.0019618 0.0088083 -0.001735 -0.0070855 -9.601e-06 3.3454 2.1789 2.6863 1.8208 0.38995 1.8534 0.49955 0.67519 0.77527 0.54142 0 0.018323 0 0.0073842 0.011046 -1.5566 -0.45563 -0.0085479
3.0938 0.00073259 0.0017662 0.0035805 0.0050687 0.0026482 -0.0021968 -0.0070365 0.0049838 -0.0095671 -0.0024777 0.0043431 3.3425 2.1719 2.6854 1.8203 0.38916 1.8526 0.49787 0.6766 0.77574 0.5419 0 0.018461 0 0.0071838 0.010756 -1.5569 -0.45573 -0.0020319
3.0977 0.00025843 4.9082e-05 0.0075241 0.0021692 0.00093433 -0.0053378 -0.0084146 -0.0023212 -0.010361 0.004767 0.0059976 3.3527 2.1679 2.6827 1.8202 0.38796 1.8537 0.49629 0.67826 0.77629 0.54305 0 0.018793 0 0.0075961 0.010353 -1.556 -0.45566 -0.0028076
3.1016 0.00011239 -0.0016373 0.01357 0.00072043 0.0014775 -0.0041075 -0.002918 -0.0087792 -0.0030351 0.0071023 0.0030379 3.3813 2.1714 2.6797 1.8206 0.38706 1.8547 0.49527 0.67888 0.77662 0.54337 0 0.018873 0 0.0083142 0.0099669 -1.5545 -0.45539 0.00084004
3.1055 0.00036698 -0.0027491 0.018027 0.0023907 0.0041368 0.0009648 0.0058124 -0.010246 0.0054998 0.0020465 -0.001314 3.4261 2.1786 2.6786 1.8215 0.38695 1.8545 0.49469 0.67835 0.77652 0.54223 0 0.018655 0 0.0086076 0.0096227 -1.5535 -0.45511 0.012446
3.1094 0.00080754 -0.0030533 0.017145 0.0052271 0.0063674 0.0054047 0.010675 -0.0063684 0.0075674 -0.0047125 -0.0023655 3.4767 2.1818 2.68 1.8223 0.38755 1.8535 0.49439 0.6777 0.77603 0.54068 0 0.018484 0 0.0079739 0.0093699 -1.5542 -0.45506 0.018363
3.1133 0.00098207 -0.0026191 0.010739 0.0058552 0.0062072 0.0053424 0.0083394 -0.00073828 0.0026025 -0.0051397 0.00089321 3.5171 2.1776 2.6826 1.8223 0.38835 1.8525 0.49458 0.67798 0.77541 0.54037 0 0.018657 0 0.0066863 0.0093694 -1.556 -0.45532 0.00033011
3.1172 0.00058783 -0.0016978 0.0025686 0.0031565 0.004495 0.0014313 0.0025658 0.0025178 -0.0027064 0.0025174 0.004881 3.5349 2.1704 2.6843 1.8218 0.38875 1.8516 0.49552 0.6792 0.77495 0.54174 0 0.019066 0 0.0056911 0.0097494 -1.5575 -0.45573 -0.042851
3.1211 -0.00012943 -0.0006155 -0.0029893 -0.00058516 0.0037793 -0.0020403 -1.4472e-05 0.0023134 -0.0019845 0.011611 0.0056294 3.5295 2.1679 2.6843 1.8212 0.38855 1.85 0.49695 0.6804 0.77479 0.54346 0 0.019304 0 0.0058706 0.010369 -1.5575 -0.45599 -0.088591
3.125 -0.00043168 0.00029473 -0.0046569 -0.0022734 0.0051236 -0.0018152 0.0029548 0.00092091 0.0038655 0.013847 0.0032391 3.5151 2.1725 2.6833 1.8211 0.38807 1.8474 0.49808 0.68053 0.77479 0.54384 0 0.019093 0 0.0072835 0.010807 -1.5562 -0.45597 -0.10789
3.1289 0.00031184 0.00078023 -0.0047112 -0.0014059 0.0064807 0.00098048 0.0072749 0.0010578 0.0078086 0.0076996 0.0015365 3.5133 2.1789 2.6828 1.8217 0.38785 1.8444 0.49819 0.67941 0.77464 0.54257 0 0.018566 0 0.0090496 0.01069 -1.5549 -0.45574 -0.090335
3.1328 0.0019689 0.00079889 -0.0059454 -0.00048079 0.0046968 0.002375 0.0072046 0.0029923 0.0045027 -0.00044053 0.0033914 3.5394 2.1801 2.6835 1.8228 0.3882 1.8427 0.49736 0.67775 0.77412 0.54107 0 0.018128 0 0.010002 0.010092 -1.5546 -0.45552 -0.051844
3.1367 0.0035798 0.00060173 -0.0084826 -0.0019361 -0.00082494 0.0001531 0.0021126 0.004615 -0.0038506 -0.0033759 0.0071204 3.5922 2.1747 2.6851 1.8237 0.389 1.8437 0.49641 0.67648 0.77328 0.54095 0 0.018078 0 0.0095632 0.0095672 -1.5554 -0.45551 -0.018233
3.1406 0.0040392 0.00063178 -0.0097593 -0.0050595 -0.0067952 -0.0036428 -0.002713 0.0040727 -0.0099599 -0.00055057 0.0082056 3.6542 2.1687 2.6868 1.8238 0.38982 1.8474 0.49619 0.67611 0.77248 0.54229 0 0.018397 0 0.0081237 0.0097004 -1.5563 -0.45575 -0.0023391
3.1445 0.0029667 0.0012203 -0.0074949 -0.0064335 -0.0087346 -0.00507 -0.0020723 0.0018638 -0.0093274 0.0021937 0.0044963 3.7031 2.1684 2.6878 1.823 0.3903 1.8519 0.49685 0.67654 0.77222 0.54357 0 0.018869 0 0.0066532 0.01056 -1.5566 -0.45614 0.0024058
3.1484 0.00099285 0.0022668 -0.0022999 -0.0036028 -0.0051307 -0.0028077 0.0030298 0.00010534 -0.0047943 -8.1153e-05 -0.0010182 3.7258 2.174 2.6877 1.8215 0.39031 1.855 0.49781 0.67734 0.7728 0.54326 0 0.019323 0 0.0059274 0.011575 -1.5564 -0.45651 0.0082487
3.1523 -0.00079318 0.0031812 0.002895 0.0019878 0.0011476 0.00028472 0.0061577 -4.2384e-05 -0.0028311 -0.0054781 -0.0031879 3.7244 2.1793 2.6866 1.8196 0.38996 1.855 0.49845 0.67804 0.77403 0.5414 0 0.0197 0 0.006032 0.011997 -1.5564 -0.45668 0.016991
3.1563 -0.001716 0.0032173 0.0058577 0.0060964 0.005596 0.00039117 0.0025346 0.0002496 -0.0059003 -0.00743 -0.00028266 3.713 2.1788 2.6848 1.818 0.3894 1.8523 0.49871 0.6783 0.77529 0.5394 0 0.019937 0 0.006489 0.011539 -1.5569 -0.45656 0.019673
3.1602 -0.0019209 0.00201 0.0071388 0.0058208 0.0061321 -0.0028283 -0.0052649 -0.0010716 -0.0095612 -0.0024691 0.0040787 3.7079 2.1735 2.6835 1.8172 0.38874 1.8488 0.4989 0.67799 0.77596 0.53847 0 0.019904 0 0.0067862 0.0106 -1.5575 -0.45613 0.010387
3.1641 -0.0020159 -8.1294e-05 0.0089482 0.0024393 0.0044063 -0.0056134 -0.0094668 -0.0042976 -0.0076239 0.005298 0.0049853 3.7191 2.1696 2.6838 1.8175 0.38812 1.8471 0.49914 0.67733 0.77591 0.53842 0 0.019563 0 0.0067899 0.0098807 -1.5575 -0.45554 -0.0041364
3.168 -0.0023845 -0.0021229 0.012145 -5.1552e-05 0.003363 -0.0041369 -0.0050723 -0.0071791 0.00042448 0.0082975 0.0018847 3.7486 2.1711 2.6862 1.8188 0.38769 1.8487 0.49915 0.67685 0.77561 0.53823 0 0.019148 0 0.0067209 0.0097682 -1.5569 -0.45504 -0.011871
3.1719 -0.0028581 -0.0031852 0.014763 0.00086165 0.003984 0.0011674 0.0048211 -0.0070464 0.008158 0.0038095 -0.00057813 3.7916 2.1757 2.6893 1.8206 0.38753 1.8526 0.49854 0.67699 0.77572 0.53753 0 0.019066 0 0.0068183 0.010069 -1.5564 -0.45484 -0.011311
3.1758 -0.0029947 -0.0029361 0.013806 0.0037243 0.0047315 0.0057898 0.012116 -0.0036297 0.0087686 -0.002779 0.0022269 3.8385 2.1773 2.6909 1.8221 0.38751 1.8556 0.49749 0.67766 0.77633 0.53727 0 0.019496 0 0.0070762 0.010295 -1.5567 -0.45505 -0.015742
3.1797 -0.0025814 -0.0018102 0.0084409 0.004889 0.0039559 0.0057601 0.011942 0.00048708 0.0023498 -0.003652 0.0092262 3.8785 2.1734 2.6897 1.8228 0.38737 1.8547 0.4967 0.67806 0.77683 0.53862 0 0.020094 0 0.0072951 0.010176 -1.5574 -0.45558 -0.038256
3.1836 -0.0018051 -0.00063975 0.0011495 0.0025037 0.0021886 0.0017365 0.0071999 0.0023387 -0.0041452 0.0028475 0.013931 3.9037 2.1684 2.6866 1.8228 0.38698 1.8493 0.49678 0.67739 0.77638 0.5413 0 0.020206 0 0.007342 0.0098919 -1.5576 -0.45619 -0.072803
3.1875 -0.00096959 -5.0883e-05 -0.00441 -0.0016127 0.0015343 -0.0018497 0.0046463 0.0013945 -0.0043429 0.01013 0.010852 3.9148 2.1689 2.684 1.8224 0.38656 1.8426 0.4976 0.67576 0.77488 0.54342 0 0.01952 0 0.0073133 0.0098373 -1.5568 -0.45665 -0.093712
3.1914 -0.000141 -8.1057e-05 -0.0065761 -0.0040727 0.002886 -0.0016096 0.0070162 -0.00021701 0.00080286 0.010226 0.0014171 3.9221 2.176 2.6841 1.8223 0.38656 1.8393 0.49838 0.67437 0.77322 0.54313 0 0.018501 0 0.0074253 0.010212 -1.5555 -0.45676 -0.077728
3.1953 0.00084823 -0.00026603 -0.0066038 -0.0034856 0.0043612 0.0013276 0.0099506 -0.0001921 0.0043349 0.0022735 -0.0070162 3.9394 2.1833 2.6866 1.8226 0.38722 1.8423 0.49843 0.6746 0.77259 0.54067 0 0.018079 0 0.0077509 0.010851 -1.5549 -0.45645 -0.02769
3.1992 0.0020567 -6.0568e-05 -0.006586 -0.001509 0.0030669 0.0029362 0.0071402 0.0015199 0.0011967 -0.0065124 -0.0082605 3.9727 2.184 2.6889 1.8231 0.38822 1.8502 0.49786 0.67664 0.77337 0.53833 0 0.018765 0 0.0080855 0.01142 -1.5556 -0.45576 0.026866
3.2031 0.003175 0.00076215 -0.0068782 -0.00041854 -0.0015455 0.0010778 -0.0020637 0.0029249 -0.0060319 -0.0084001 -0.0031882 4.0136 2.1774 2.6888 1.8233 0.38886 1.8582 0.49736 0.67913 0.77464 0.53831 0 0.020035 0 0.0080941 0.011706 -1.5569 -0.45487 0.054245
3.207 0.0036842 0.0019956 -0.005908 -0.00022556 -0.0065134 -0.0020007 -0.011137 0.002423 -0.0099201 -0.0030033 0.0016932 4.0441 2.1707 2.6864 1.8229 0.38864 1.8617 0.49744 0.68021 0.77495 0.5406 0 0.02068 0 0.0076174 0.011729 -1.5575 -0.45408 0.04658
3.2109 0.0032917 0.0031635 -0.0024323 0.0011765 -0.0079475 -0.0023037 -0.012861 0.00063472 -0.0063947 0.0029556 0.0013324 4.0515 2.1709 2.6839 1.8222 0.38776 1.86 0.49791 0.67925 0.77373 0.54292 0 0.01992 0 0.0068538 0.011605 -1.5569 -0.45371 0.022251
3.2148 0.0021896 0.0037742 0.0025019 0.004968 -0.0048104 0.0011271 -0.0068419 -0.00043565 0.00076331 0.0033969 -0.0027298 4.0413 2.1776 2.6831 1.8217 0.3871 1.856 0.4982 0.67743 0.77195 0.54309 0 0.018239 0 0.0062444 0.011415 -1.5556 -0.4539 0.0043002
3.2188 0.00087647 0.0035086 0.0062618 0.0091265 0.00012065 0.0047825 0.00015629 0.0001364 0.0041662 -0.00061142 -0.0045585 4.035 2.1834 2.6841 1.8217 0.38748 1.8535 0.49814 0.67661 0.77132 0.54118 0 0.017084 0 0.0061485 0.01123 -1.555 -0.45446 -0.0013457
3.2227 -0.00024739 0.0023209 0.00727 0.0099142 0.0031531 0.0044223 0.0014542 0.0010131 0.0010902 -0.0027204 -0.00075241 4.0537 2.1818 2.6852 1.822 0.38892 1.8541 0.49822 0.67745 0.77269 0.53947 0 0.017596 0 0.0065833 0.011215 -1.5557 -0.45494 -0.0058347
3.2266 -0.0010763 0.00048871 0.0065617 0.0058574 0.0033112 -7.037e-05 -0.0025962 0.00013763 -0.0035105 0.00085627 0.0055669 4.1007 2.1743 2.685 1.8218 0.39054 1.8559 0.49906 0.67877 0.77519 0.53996 0 0.019527 0 0.0072368 0.011583 -1.557 -0.45495 -0.018519
3.2305 -0.0016351 -0.0014185 0.0064088 -0.00015356 0.0027902 -0.0042149 -0.0055058 -0.0027037 -0.0027241 0.0066292 0.0080464 4.1583 2.1687 2.6843 1.8207 0.39123 1.8561 0.50056 0.67873 0.77707 0.54235 0 0.021385 0 0.0077283 0.012349 -1.558 -0.45442 -0.032593
3.2344 -0.0018333 -0.002731 0.0075176 -0.0032898 0.0038747 -0.0036066 -0.0022734 -0.0052692 0.0041892 0.0077326 0.0040007 4.2022 2.1707 2.6848 1.8191 0.39049 1.8544 0.50181 0.67681 0.77732 0.54429 0 0.021724 0 0.0078864 0.013142 -1.5579 -0.4537 -0.032178
3.2383 -0.0014928 -0.0030136 0.008032 -0.0015057 0.0059322 0.0012583 0.004782 -0.0050476 0.010468 0.0020435 -0.0026588 4.2203 2.1779 2.6873 1.8178 0.38882 1.8525 0.50188 0.6745 0.77658 0.54382 0 0.020405 0 0.0078191 0.013362 -1.5576 -0.45331 -0.012426
3.2422 -0.00063597 -0.002342 0.0056261 0.0023743 0.0060156 0.005355 0.0084847 -0.0019248 0.0091084 -0.0048487 -0.0056168 4.2207 2.1823 2.6898 1.8179 0.3873 1.8527 0.50066 0.67385 0.77637 0.5413 0 0.018671 0 0.0077448 0.012636 -1.5577 -0.45354 0.011236
3.2461 0.00035774 -0.0012649 0.00043167 0.0035422 0.0024892 0.0044475 0.0048281 0.001634 0.00083864 -0.0055284 -0.0027868 4.2217 2.1792 2.6897 1.8193 0.38678 1.8552 0.49895 0.67541 0.77744 0.53902 0 0.017995 0 0.0077602 0.011197 -1.5583 -0.45424 0.016728
3.25 0.0010144 -0.00040876 -0.0045717 0.00014944 -0.0024916 -0.00037178 -0.0023941 0.003165 -0.0061443 0.00086919 0.0018869 4.2349 2.172 2.6864 1.8212 0.38738 1.8577 0.4976 0.67761 0.77894 0.53884 0 0.018787 0 0.0077626 0.0097721 -1.5587 -0.45496 -0.0021423
3.2539 0.001238 -6.0986e-06 -0.0063762 -0.0048586 -0.0047464 -0.003896 -0.0055869 0.0027444 -0.0047659 0.0072844 0.0032615 4.2573 2.1686 2.6822 1.8223 0.38856 1.858 0.49682 0.67819 0.77923 0.5405 0 0.020147 0 0.0075868 0.0090466 -1.5581 -0.45525 -0.028974
3.2578 0.0014525 0.00024804 -0.0050121 -0.0069077 -0.0024633 -0.0024889 -0.0016363 0.0026671 0.0032052 0.0062791 0.0008711 4.2778 2.1725 2.6805 1.822 0.38959 1.8558 0.49624 0.67655 0.77763 0.54213 0 0.020798 0 0.0072084 0.0091549 -1.5569 -0.45501 -0.04168
3.2617 0.0021545 0.00086019 -0.0034267 -0.0045322 0.0015595 0.001972 0.0046817 0.0045987 0.0088342 -0.0016161 -0.00082699 4.2912 2.1793 2.6826 1.821 0.38996 1.8534 0.49566 0.67432 0.77517 0.54226 0 0.020275 0 0.0068043 0.0096702 -1.5561 -0.45454 -0.034775
3.2656 0.0032731 0.0020014 -0.0041355 -0.00063755 0.0025427 0.0042284 0.0059696 0.0073915 0.005529 -0.0081099 0.0019291 4.3041 2.1812 2.6863 1.8204 0.38956 1.8526 0.49545 0.67382 0.77371 0.54115 0 0.019236 0 0.0065978 0.010078 -1.5564 -0.45426 -0.022751
3.2695 0.0040414 0.0032553 -0.0062366 0.00092769 -0.0013069 0.0014951 0.0003399 0.0081041 -0.0038014 -0.0060302 0.0072321 4.3282 2.1757 2.6881 1.8209 0.38862 1.8535 0.49604 0.67572 0.77423 0.54011 0 0.018716 0 0.0066358 0.010254 -1.5573 -0.45447 -0.021261
3.2734 0.0036401 0.0038969 -0.0061834 -0.00039232 -0.006745 -0.0034546 -0.0065932 0.0052283 -0.0097375 0.002695 0.0091033 4.3683 2.1685 2.6865 1.8221 0.38754 1.8548 0.49711 0.6784 0.77602 0.53991 0 0.019106 0 0.0067266 0.01049 -1.5576 -0.4551 -0.02787
3.2773 0.0020611 0.0034686 -0.001696 -0.0014858 -0.0086758 -0.0054069 -0.0080239 0.00059113 -0.0063487 0.0088487 0.0042023 4.4169 2.1669 2.683 1.823 0.38685 1.8551 0.49758 0.6795 0.77748 0.54003 0 0.019841 0 0.0066248 0.011061 -1.5567 -0.45585 -0.024881
3.2813 0.00030696 0.0021442 0.0053422 0.00062651 -0.0053172 -0.0025548 -0.0034525 -0.0022763 0.0025808 0.0058353 -0.0037916 4.4604 2.1726 2.6807 1.8227 0.38694 1.8552 0.49668 0.67821 0.77767 0.53968 0 0.020008 0 0.0063004 0.011834 -1.5553 -0.45636 -0.0019488
3.2852 -0.00038576 0.00057179 0.010281 0.0051599 0.00011011 0.0015051 0.0010724 -0.0016782 0.0078134 -0.0030101 -0.0073236 4.4901 2.1795 2.6811 1.821 0.38784 1.8561 0.49501 0.67597 0.77695 0.53901 0 0.019221 0 0.0060242 0.012318 -1.5547 -0.45648 0.027067
3.2891 0.00034826 -0.00063277 0.010143 0.008243 0.0029431 0.0019455 0.00022182 0.00057326 0.004717 -0.0078272 -0.0026197 4.5067 2.1807 2.6832 1.8191 0.38908 1.8582 0.49435 0.67497 0.77622 0.53913 0 0.017941 0 0.0061533 0.012142 -1.5554 -0.45631 0.03378
3.293 0.0016117 -0.0012777 0.0064977 0.0071879 0.0020049 -0.0015888 -0.0041592 0.001183 -0.0018825 -0.0028733 0.0063094 4.5162 2.1757 2.6848 1.8181 0.38992 1.8596 0.49602 0.676 0.77576 0.54072 0 0.017013 0 0.0067941 0.011446 -1.5566 -0.45614 0.0037086
3.2969 0.0019932 -0.0015619 0.0036973 0.0035527 0.00053728 -0.0042739 -0.004973 -0.001052 -0.0033297 0.0070725 0.011738 4.5225 2.1704 2.6853 1.8185 0.38988 1.8585 0.49938 0.6779 0.77501 0.54294 0 0.016951 0 0.0076617 0.010791 -1.5571 -0.45627 -0.045895
3.3008 0.00082212 -0.0017365 0.0042746 0.0014623 0.0021455 -0.0014612 0.0017114 -0.0039562 0.0030065 0.011595 0.010078 4.5264 2.1704 2.6855 1.8196 0.38913 1.8547 0.50216 0.6789 0.77359 0.54411 0 0.017604 0 0.0082906 0.010645 -1.5565 -0.45678 -0.078791
3.3047 -0.0011915 -0.0018413 0.0063648 0.0029542 0.0062783 0.0057191 0.011237 -0.0043375 0.010591 0.0056681 0.0050894 4.5294 2.1751 2.6866 1.8207 0.38833 1.8504 0.50237 0.67845 0.77215 0.54343 0 0.018422 0 0.0084186 0.010956 -1.5556 -0.45749 -0.07173
3.3086 -0.0024932 -0.0017483 0.0058843 0.0055444 0.0083746 0.0109 0.014488 -0.0014096 0.01086 -0.0050222 0.0031087 4.5381 2.1783 2.6883 1.8209 0.38809 1.8479 0.50024 0.67762 0.77199 0.54196 0 0.018955 0 0.0081804 0.011233 -1.5555 -0.45805 -0.034262
3.3125 -0.0019093 -0.001385 0.0011226 0.0048839 0.0047421 0.0089685 0.0075578 0.0024272 0.0028282 -0.010178 0.0057458 4.561 2.1761 2.689 1.8203 0.38848 1.8478 0.49804 0.67766 0.77361 0.5415 0 0.019135 0 0.0079219 0.011051 -1.5563 -0.45807 0.0025079
3.3164 0.00047959 -0.00083507 -0.0051828 -0.0002576 -0.0030385 0.0016435 -0.0035644 0.0042184 -0.0054975 -0.005766 0.0082723 4.6005 2.171 2.6878 1.8195 0.38902 1.8483 0.49793 0.67852 0.77588 0.54264 0 0.019179 0 0.0078215 0.010477 -1.557 -0.45744 0.015455
3.3203 0.0034589 -0.00020435 -0.0085191 -0.0061581 -0.0090859 -0.0040159 -0.0087806 0.0035404 -0.0056486 0.002078 0.0055137 4.6481 2.1691 2.6858 1.8192 0.38923 1.8475 0.49995 0.67889 0.77683 0.54403 0 0.019312 0 0.0077114 0.010012 -1.5567 -0.45635 0.0071069
3.3242 0.0055497 0.00054728 -0.007149 -0.0076499 -0.0087968 -0.0028287 -0.0042583 0.0026547 0.002044 0.0041735 -0.0014877 4.6895 2.1734 2.6849 1.8196 0.3891 1.8455 0.50207 0.67769 0.77551 0.54386 0 0.019576 0 0.0073038 0.010105 -1.5556 -0.45524 -0.0041366
3.3281 0.0058706 0.0015445 -0.003681 -0.0033544 -0.0032978 0.0031793 0.0037294 0.0036653 0.0086468 -0.0015082 -0.005859 4.7157 2.1794 2.6859 1.8208 0.38906 1.844 0.50223 0.67546 0.77307 0.54197 0 0.019822 0 0.0066032 0.010719 -1.5546 -0.45456 -0.0072065
3.332 0.0044517 0.0027176 -0.0020506 0.0029187 0.0018391 0.0070429 0.0057294 0.0059596 0.0062303 -0.0077805 -0.0023423 4.7299 2.1805 2.6876 1.8221 0.38946 1.8447 0.50036 0.67402 0.77171 0.5402 0 0.019816 0 0.0060572 0.011358 -1.5548 -0.45453 -0.0084651
3.3359 0.0020251 0.0036231 -0.0032575 0.0060877 0.0022071 0.0043063 -0.00065923 0.0068436 -0.0034578 -0.0064511 0.0063472 4.7439 2.1751 2.688 1.8233 0.39014 1.8473 0.49837 0.67468 0.77257 0.54046 0 0.019394 0 0.0062279 0.011494 -1.5558 -0.45511 -0.019172
3.3398 -0.00038258 0.0036484 -0.0044844 0.0048106 -0.0013668 -0.0023311 -0.0083788 0.0046392 -0.010681 0.0023636 0.011665 4.7676 2.1686 2.6865 1.8239 0.39049 1.8501 0.49808 0.67693 0.77461 0.54264 0 0.0186 0 0.0072524 0.011 -1.5566 -0.456 -0.037125
3.3438 -0.0018532 0.0025022 -0.0024748 0.0022822 -0.0043269 -0.0060893 -0.0089194 0.00069613 -0.0079963 0.010127 0.0081098 4.8002 2.1677 2.6848 1.8239 0.3901 1.8514 0.49942 0.67884 0.7757 0.54459 0 0.01775 0 0.0086245 0.010185 -1.5567 -0.45683 -0.045328
3.3477 -0.0019616 0.00055064 0.0026069 0.0021977 -0.0034732 -0.0034387 -0.0018518 -0.0020093 0.001922 0.0090727 -0.00064559 4.8324 2.1734 2.6847 1.8236 0.38915 1.8512 0.50054 0.67887 0.77486 0.54436 0 0.017303 0 0.0095631 0.0094817 -1.5562 -0.45732 -0.030212
3.3516 -0.0010545 -0.001355 0.007079 0.0045345 -1.0828e-05 0.0023168 0.0047265 -0.0021216 0.009249 0.00055785 -0.0053173 4.8553 2.1796 2.6865 1.8232 0.38835 1.8505 0.49984 0.67727 0.77332 0.54233 0 0.017555 0 0.0096657 0.0090919 -1.5563 -0.45735 0.0012908
3.3555 -0.00015121 -0.0024543 0.0074862 0.0058455 0.0024636 0.0049724 0.003374 -0.0012786 0.0073733 -0.0065536 -0.00086553 4.8682 2.18 2.6882 1.8228 0.38826 1.8498 0.49762 0.67569 0.77329 0.5408 0 0.018364 0 0.009231 0.0089427 -1.557 -0.45703 0.026083
3.3594 -0.00030777 -0.0025632 0.0040654 0.003568 0.0023361 0.0023335 -0.0041439 -0.0019825 -0.00059568 -0.0055555 0.0078498 4.8784 2.1748 2.6879 1.8224 0.38875 1.8488 0.49577 0.67548 0.77556 0.54145 0 0.01919 0 0.008919 0.0089153 -1.5576 -0.45659 0.027231
3.3633 -0.0017794 -0.0020626 0.00020998 -0.000717 0.0015609 -0.0016189 -0.0086662 -0.0043858 -0.0059348 0.001107 0.010939 4.8945 2.1705 2.6858 1.8217 0.38915 1.8475 0.49589 0.67654 0.77857 0.54339 0 0.019512 0 0.0090593 0.0090699 -1.5571 -0.45623 0.010509
3.3672 -0.0036944 -0.0014573 -0.0013157 -0.0029374 0.0027737 -0.0016018 -0.0040405 -0.00578 -0.0040416 0.0050926 0.0039684 4.92 2.1725 2.6838 1.8208 0.3889 1.8471 0.49768 0.67764 0.77978 0.54404 0 0.019291 0 0.0092887 0.0096064 -1.5556 -0.456 -0.002777
3.3711 -0.0046659 -0.00096073 -0.0011141 -0.0013014 0.0055398 0.0027136 0.0054444 -0.0035891 0.0011398 0.0017712 -0.0070774 4.9527 2.1788 2.6835 1.8201 0.38819 1.8492 0.49936 0.67788 0.7782 0.54203 0 0.01902 0 0.0089097 0.0106 -1.5543 -0.45585 0.0011615
3.375 -0.0039268 -0.00047067 -0.0018627 0.0013239 0.0063799 0.0062604 0.0092064 0.001417 0.0026238 -0.0046785 -0.011814 4.9885 2.1824 2.6846 1.8201 0.38788 1.8539 0.49942 0.67759 0.77536 0.53894 0 0.019255 0 0.0076556 0.011788 -1.5545 -0.45566 0.014616
3.3789 -0.0019781 0.00013802 -0.0046591 0.00040724 0.0027784 0.0045128 0.001958 0.0054789 -0.00091384 -0.0062961 -0.0061838 5.0247 2.179 2.6852 1.821 0.38871 1.8585 0.49792 0.67782 0.77383 0.53796 0 0.020025 0 0.0061146 0.012656 -1.556 -0.45543 0.01805
3.3828 -0.00010161 0.00079331 -0.0073576 -0.0049801 -0.0034245 -0.0010022 -0.009942 0.0056989 -0.0035241 -0.00062536 0.0035021 5.0599 2.1718 2.6845 1.8222 0.39058 1.8595 0.49618 0.67907 0.77474 0.54059 0 0.020724 0 0.0053486 0.012783 -1.5574 -0.45528 0.001892
3.3867 0.00083025 0.0013263 -0.0069203 -0.010537 -0.007419 -0.0041172 -0.014692 0.0032666 0.00052444 0.0063819 0.0074841 5.0929 2.1687 2.6833 1.8231 0.39242 1.856 0.49535 0.68069 0.77681 0.54501 0 0.020654 0 0.0060001 0.012176 -1.5575 -0.45534 -0.023799
3.3906 0.0010769 0.0017272 -0.0030951 -0.010867 -0.0063798 -0.0010489 -0.0074561 0.0023351 0.0088854 0.007185 0.0029453 5.1211 2.1733 2.6834 1.8229 0.393 1.8511 0.49547 0.68153 0.77778 0.54769 0 0.019728 0 0.0076909 0.011285 -1.5566 -0.45554 -0.041682
3.3945 0.0015364 0.002191 0.00094803 -0.0051232 -0.0025223 0.004879 0.0044034 0.0054872 0.012511 0.0014185 -0.0033368 5.143 2.1811 2.6851 1.8221 0.39181 1.8496 0.49594 0.68114 0.77667 0.54687 0 0.018633 0 0.0092756 0.010685 -1.556 -0.45565 -0.046379
3.3984 0.0025429 0.0028352 0.0019841 0.0019529 -0.00066017 0.0064909 0.0090644 0.01062 0.0055317 -0.0035062 -0.0028508 5.159 2.1841 2.6865 1.8213 0.38946 1.8531 0.4964 0.68024 0.77463 0.54405 0 0.018254 0 0.0097394 0.010661 -1.5566 -0.45545 -0.0483
3.4023 0.0032656 0.0033999 0.00037221 0.0048486 -0.0027808 0.00078146 0.0026887 0.012789 -0.0071794 -0.00085836 0.0049626 5.1719 2.1792 2.6857 1.8213 0.38719 1.8584 0.49712 0.67989 0.77359 0.54225 0 0.018872 0 0.0089497 0.01104 -1.5579 -0.45498 -0.058059
3.4063 0.0024713 0.0033356 -0.00032158 0.0028237 -0.0056943 -0.0071832 -0.0068755 0.0092586 -0.013805 0.0074035 0.011875 5.1849 2.1716 2.6831 1.8223 0.38595 1.8608 0.49827 0.68043 0.77426 0.54281 0 0.019922 0 0.007633 0.011397 -1.5585 -0.45453 -0.070394
3.4102 -2.0479e-05 0.0022961 0.0024529 0.00020652 -0.0045812 -0.0092184 -0.0090219 0.0024102 -0.0075236 0.012338 0.0098614 5.2004 2.1692 2.6813 1.8234 0.38586 1.8584 0.49931 0.68115 0.77554 0.5442 0 0.02053 0 0.0066704 0.011453 -1.5577 -0.4544 -0.0675
3.4141 -0.0027211 0.00057628 0.0068897 0.0012125 0.0013481 -0.00281 -0.0020001 -0.002652 0.0059981 0.0078591 8.093e-05 5.2198 2.1741 2.6826 1.8239 0.38632 1.8543 0.4993 0.68109 0.77593 0.54401 0 0.020312 0 0.0063972 0.011321 -1.5564 -0.45462 -0.039378
3.418 -0.0035276 -0.00099371 0.0084297 0.0051032 0.0074591 0.0058628 0.0055891 -0.0032764 0.013985 -0.0022159 -0.008089 5.2442 2.1805 2.686 1.8236 0.38675 1.8532 0.49799 0.68004 0.7752 0.54177 0 0.019643 0 0.0065042 0.011362 -1.5559 -0.45489 0.0016223
3.4219 -0.0016173 -0.0016799 0.0048868 0.0071151 0.0083796 0.008302 0.0048799 -0.001629 0.0095327 -0.0080091 -0.0070288 5.2737 2.1811 2.6883 1.823 0.38712 1.8562 0.49639 0.67876 0.7746 0.53951 0 0.019184 0 0.0065191 0.011785 -1.5569 -0.45489 0.029781
3.4258 0.001616 -0.0014295 -0.00060177 0.0041051 0.003754 0.0027929 -0.0030773 -0.0017188 -0.001485 -0.0043083 0.00097445 5.306 2.1753 2.6872 1.8226 0.38788 1.8595 0.49605 0.67819 0.77546 0.53942 0 0.019181 0 0.0063177 0.012351 -1.558 -0.45466 0.03041
3.4297 0.0036066 -0.00084072 -0.0025222 -0.0015354 -0.0013657 -0.0037173 -0.0085978 -0.0044598 -0.0069829 0.0037089 0.0063311 5.3371 2.1695 2.6838 1.8224 0.38937 1.8581 0.49757 0.67855 0.77766 0.5414 0 0.019289 0 0.0061725 0.012511 -1.5576 -0.4546 0.013798
3.4336 0.0028016 -0.00053711 0.00092167 -0.0043285 -0.0020834 -0.0032499 -0.0046747 -0.0063893 -0.0016354 0.0062843 0.0026674 5.3635 2.1703 2.6819 1.8223 0.39124 1.8517 0.49994 0.67915 0.77967 0.54321 0 0.019043 0 0.0063747 0.011886 -1.5557 -0.45506 0.0032871
3.4375 1.1131e-05 -0.00056923 0.005228 -0.0019778 0.00097621 0.0042506 0.0046203 -0.0036433 0.0077385 9.332e-05 -0.0062861 5.3848 2.177 2.684 1.8217 0.39251 1.8455 0.50142 0.67906 0.78001 0.54306 0 0.018453 0 0.0068837 0.010692 -1.5538 -0.45593 0.010081
3.4414 -0.0023201 -0.00044558 0.0038786 0.0016361 0.0026255 0.010555 0.0084943 0.0031699 0.010101 -0.0078697 -0.011003 5.403 2.1825 2.6883 1.8208 0.39234 1.8455 0.50115 0.67794 0.77859 0.54159 0 0.018039 0 0.0073696 0.0096543 -1.5538 -0.45663 0.022034
3.4453 -0.0022366 0.0002446 -0.0045504 0.00047715 -0.00054308 0.0080676 0.0019046 0.0088105 0.0025875 -0.0080791 -0.0068622 5.4208 2.1808 2.6908 1.82 0.3908 1.8522 0.49979 0.67625 0.77654 0.54106 0 0.018274 0 0.0075617 0.0094284 -1.5557 -0.45656 0.018595
3.4492 0.00014767 0.0012754 -0.01399 -0.006677 -0.0056973 -0.001572 -0.0080858 0.0085286 -0.0063655 0.00062557 0.00071377 5.4384 2.174 2.6886 1.8201 0.38903 1.8601 0.49869 0.67485 0.77494 0.54252 0 0.019035 0 0.0074993 0.01001 -1.5575 -0.45572 -0.0046333
3.4531 0.0029559 0.0019058 -0.016189 -0.014025 -0.0066824 -0.0087792 -0.0098161 0.0031003 -0.0066112 0.0093342 0.0025053 5.4558 2.1694 2.6832 1.821 0.38838 1.8622 0.49855 0.6744 0.77389 0.54431 0 0.01966 0 0.0074282 0.010696 -1.5574 -0.45475 -0.029031
3.457 0.0042772 0.0016023 -0.0086468 -0.01417 -0.0014712 -0.0061383 -0.00041209 -0.0017911 0.0021216 0.0087634 -0.0037421 5.4756 2.1718 2.679 1.822 0.38935 1.8571 0.49895 0.67501 0.77284 0.54381 0 0.019571 0 0.0074938 0.010689 -1.5553 -0.45446 -0.031962
3.4609 0.0036174 0.00064622 0.0029482 -0.0057738 0.0043867 0.0034928 0.010181 -0.001413 0.0097284 -0.0002837 -0.010192 5.5029 2.1782 2.6789 1.8225 0.39109 1.8499 0.49911 0.67627 0.7716 0.54057 0 0.018821 0 0.0075935 0.009819 -1.5533 -0.45509 -0.011493
3.4648 0.0018545 -2.0239e-05 0.01032 0.0047053 0.0030628 0.0098166 0.0097771 0.0030944 0.0070984 -0.0075069 -0.0073011 5.5411 2.1807 2.6818 1.8224 0.39208 1.8466 0.499 0.67758 0.77078 0.5372 0 0.018002 0 0.0075473 0.0087081 -1.5533 -0.45614 0.0099778
3.4688 5.2402e-05 0.00037044 0.010418 0.0092417 -0.0064817 0.006018 -0.0021661 0.0060482 -0.0032856 -0.0044187 0.0052703 5.5861 2.1758 2.6844 1.8219 0.39135 1.8483 0.49929 0.6784 0.77107 0.5368 0 0.017644 0 0.0073647 0.0081888 -1.5552 -0.45682 0.007711
3.4727 -0.001481 0.0016522 0.0073365 0.0060255 -0.015669 -0.0039686 -0.013161 0.0034102 -0.0096446 0.0060477 0.017372 5.6268 2.1681 2.6845 1.8213 0.38938 1.8504 0.50043 0.6786 0.77235 0.53954 0 0.017754 0 0.0072766 0.0085212 -1.5572 -0.45674 -0.020325
3.4766 -0.002995 0.0027604 0.0066706 0.00068032 -0.013897 -0.0097507 -0.01116 -0.0028718 -0.0039896 0.012475 0.018557 5.6532 2.1655 2.6834 1.8208 0.38763 1.8485 0.5019 0.67852 0.77374 0.54219 0 0.017952 0 0.0074706 0.0091788 -1.5575 -0.45623 -0.050872
3.4805 -0.0044102 0.0025639 0.0088498 -0.00018535 0.00041473 -0.0056702 0.0016634 -0.007083 0.0084505 0.0074702 0.0089228 5.6662 2.171 2.6834 1.8204 0.38731 1.8434 0.50257 0.67878 0.77455 0.5415 0 0.017995 0 0.0078276 0.0094341 -1.5565 -0.45586 -0.0572
3.4844 -0.0049324 0.00079097 0.0089955 0.0039851 0.016823 0.0033271 0.01062 -0.0060215 0.014357 -0.0040296 -0.0012268 5.6777 2.1791 2.685 1.8201 0.38829 1.841 0.50183 0.67973 0.77501 0.53775 0 0.018073 0 0.007985 0.009166 -1.5556 -0.4559 -0.03289
3.4883 -0.0037254 -0.0017109 0.003441 0.0076206 0.021818 0.0075279 0.0047465 -0.0023249 0.0069071 -0.0099984 -0.0026103 5.7008 2.1821 2.6862 1.8201 0.38937 1.8459 0.50023 0.68098 0.77583 0.53474 0 0.01853 0 0.0077035 0.0090365 -1.5559 -0.45607 0.0048248
3.4922 -0.0009599 -0.003546 -0.0046935 0.0057163 0.011391 0.0034319 -0.01011 -0.0011049 -0.0062033 -0.004471 0.003225 5.7363 2.1777 2.685 1.8206 0.38948 1.8557 0.49884 0.68158 0.77707 0.53588 0 0.019347 0 0.0071648 0.009789 -1.5571 -0.4559 0.032113
3.4961 0.0019389 -0.0036764 -0.0077943 -0.00032281 -0.0052745 -0.0024449 -0.016609 -0.0036963 -0.010643 0.0059752 0.0063855 5.7715 2.1715 2.6823 1.8215 0.38872 1.8625 0.49823 0.68079 0.77771 0.54047 0 0.020007 0 0.0068613 0.011339 -1.5575 -0.45533 0.036651
3.5 0.0032465 -0.0020048 -0.0021252 -0.0042515 -0.01468 -0.0013098 -0.0049349 -0.005738 -0.0011451 0.0096937 0.00063782 5.7917 2.1705 2.6813 1.8223 0.38821 1.8601 0.49814 0.67887 0.77669 0.54431 0 0.019953 0 0.007147 0.012626 -1.5566 -0.45481 0.020679
3.5039 0.0022852 0.00066861 0.0068311 -0.0021675 -0.011476 0.0072646 0.015139 -0.0020804 0.012223 0.0031016 -0.0086847 5.7951 2.1753 2.6838 1.8223 0.3889 1.8505 0.4981 0.67699 0.77429 0.54402 0 0.019168 0 0.0078819 0.012493 -1.5553 -0.45482 -0.008067
3.5078 -4.6386e-05 0.0031463 0.0086951 0.0028523 -0.0021146 0.01399 0.023363 0.0067746 0.01466 -0.0052967 -0.010256 5.7966 2.18 2.6881 1.8215 0.39044 1.842 0.49822 0.67628 0.77234 0.54061 0 0.018263 0 0.008526 0.01083 -1.5552 -0.45537 -0.04304
3.5117 -0.0019843 0.0044273 -0.0013594 0.0040514 0.0032461 0.0098538 0.010587 0.014116 0.0030199 -0.0046617 -8.8147e-05 5.8148 2.1788 2.6901 1.8207 0.39151 1.8417 0.49897 0.67688 0.7726 0.53836 0 0.017933 0 0.0086038 0.008834 -1.5563 -0.45594 -0.076305
3.5156 -0.0021682 0.004127 -0.016655 -0.0012793 0.0013283 -0.0033224 -0.010493 0.013525 -0.010091 0.0055403 0.012416 5.8558 2.1728 2.6877 1.8209 0.39108 1.8489 0.50022 0.67793 0.77501 0.54015 0 0.018335 0 0.0080972 0.0080391 -1.5573 -0.45595 -0.094685
3.5195 -0.00043144 0.0026011 -0.024245 -0.00828 -0.0024186 -0.013701 -0.018067 0.0056747 -0.0096901 0.01439 0.013429 5.908 2.169 2.6832 1.8221 0.38949 1.8566 0.5009 0.67856 0.77769 0.54436 0 0.019003 0 0.0074114 0.0089627 -1.5569 -0.45535 -0.085017
3.5234 0.0023131 0.00073731 -0.016705 -0.0093671 -0.0018386 -0.011365 -0.004643 -0.0020774 0.0047786 0.011477 -0.0001968 5.9541 2.1726 2.6812 1.8236 0.38821 1.8579 0.4999 0.67888 0.7788 0.54662 0 0.019366 0 0.0069894 0.010646 -1.5553 -0.45463 -0.046065
3.5273 0.0047255 -0.00053056 0.0010399 -0.0023703 0.0018501 0.0012274 0.014252 -0.0031938 0.017788 -0.0012864 -0.016217 5.9867 2.1811 2.684 1.8243 0.38833 1.8532 0.49745 0.6797 0.77838 0.54465 0 0.019283 0 0.0069757 0.01156 -1.5541 -0.45435 0.0065704
3.5313 0.0056653 -0.00075009 0.016455 0.0068794 0.0014713 0.011643 0.016472 0.0013798 0.013891 -0.011389 -0.018857 6.0127 2.1866 2.6887 1.8236 0.38946 1.8485 0.49529 0.68144 0.77812 0.54076 0 0.019055 0 0.0072275 0.011028 -1.5547 -0.4546 0.050337
3.5352 0.0046027 -0.00016371 0.020664 0.010394 -0.0067201 0.010303 -0.0022288 0.0046351 -0.0051885 -0.0092789 -0.005453 6.0423 2.1844 2.6907 1.8219 0.3901 1.849 0.49516 0.68319 0.77922 0.53926 0 0.018976 0 0.0075796 0.0098052 -1.5565 -0.45504 0.071496
3.5391 0.0019013 0.00057483 0.014992 0.0060296 -0.01666 -2.6237e-06 -0.022412 0.0014869 -0.021257 0.0013428 0.009947 6.0757 2.1774 2.6884 1.8205 0.38926 1.8541 0.49703 0.68334 0.78077 0.54168 0 0.018969 0 0.0080179 0.0092668 -1.5576 -0.45537 0.070791
3.543 -0.0011312 0.0009407 0.0071733 -0.0008774 -0.01721 -0.0079526 -0.021301 -0.0054891 -0.018209 0.0080644 0.010685 6.1031 2.1732 2.6847 1.8203 0.38753 1.8585 0.49907 0.6812 0.78048 0.54503 0 0.018755 0 0.0085706 0.010021 -1.5571 -0.45565 0.055233
3.5469 -0.0027678 0.00082336 0.0025595 -0.0036368 -0.0037947 -0.0062536 0.0020396 -0.008991 0.0009632 0.0039222 -0.0049724 6.1177 2.1758 2.6843 1.8214 0.38662 1.8582 0.49952 0.67798 0.77736 0.54517 0 0.018322 0 0.0090884 0.01133 -1.5557 -0.45609 0.028958
3.5508 -0.0019856 0.00029627 0.00017118 -0.001062 0.015416 0.0011465 0.024377 -0.0053533 0.017068 -0.0050351 -0.021453 6.1265 2.1813 2.6882 1.8228 0.38755 1.8541 0.49855 0.67597 0.77329 0.54164 0 0.018108 0 0.0092356 0.011909 -1.5552 -0.45659 -0.0040383
3.5547 0.00057143 -0.00077658 -0.0031537 0.0023435 0.02589 0.0048353 0.022513 0.001159 0.014864 -0.0074288 -0.021695 6.1455 2.1824 2.6926 1.8234 0.38965 1.8511 0.49801 0.67651 0.77157 0.53834 0 0.018593 0 0.0087784 0.011258 -1.5562 -0.45655 -0.030571
3.5586 0.0028729 -0.0026323 -0.0068579 0.0023457 0.01963 0.001421 -0.0014902 0.0032144 -0.00094011 -0.00039594 -0.004893 6.1815 2.1769 2.6931 1.823 0.39122 1.8519 0.4992 0.6788 0.77375 0.53928 0 0.019715 0 0.0078845 0.010166 -1.5575 -0.45548 -0.030495
3.5625 0.0032409 -0.0048165 -0.0069091 -0.0003552 0.0017879 -0.0029456 -0.021767 -0.00090919 -0.011168 0.0068903 0.012475 6.2217 2.1698 2.689 1.8221 0.39134 1.8549 0.50128 0.68078 0.7779 0.54391 0 0.020774 0 0.0070782 0.0098375 -1.5576 -0.45376 0.0032442
3.5664 0.0022472 -0.005474 -0.0018823 -0.0020816 -0.014888 -0.0010198 -0.0161 -0.0049008 -0.0034636 0.0045222 0.013556 6.2442 2.1686 2.6843 1.8217 0.39088 1.8559 0.50195 0.68108 0.78042 0.54749 0 0.021011 0 0.0068249 0.010547 -1.5565 -0.4527 0.046236
3.5703 0.0028176 -0.0018958 0.0034382 -0.0015618 -0.020871 0.0057519 0.010063 -0.0015181 0.013677 -0.0053996 -0.0017505 6.2418 2.1747 2.6832 1.8222 0.39125 1.8533 0.49988 0.67997 0.77947 0.54592 0 0.020341 0 0.0071238 0.011246 -1.5559 -0.45354 0.052517
3.5742 0.0078075 0.0073381 0.0029476 -0.0010788 -0.014737 0.0089096 0.02957 0.0086028 0.019782 -0.010484 -0.017271 6.2353 2.1816 2.6865 1.823 0.39228 1.8501 0.49579 0.67832 0.77625 0.5399 0 0.019466 0 0.0075171 0.010651 -1.5568 -0.45601 -0.0073788
3.5781 0.016618 0.019878 -0.002137 -0.0012545 0.00060201 0.0051039 0.02348 0.016928 0.005197 -0.0031952 -0.017576 6.2582 2.1815 2.69 1.8227 0.39155 1.8507 0.49105 0.67577 0.77261 0.53353 0 0.019237 0 0.0075262 0.0087973 -1.5583 -0.45801 -0.11525
3.582 0.023713 0.02895 -0.0021669 0.0033662 0.022273 0.0034705 0.0018696 0.016692 -0.016715 0.0087697 -0.002956 6.3251 2.1731 2.6893 1.82 0.38654 1.856 0.4856 0.671 0.76773 0.52936 0 0.019874 0 0.0070929 0.0074706 -1.5581 -0.45685 -0.21634
3.5859 0.020773 0.025795 0.010051 0.019552 0.044661 0.016231 -0.0084334 0.011419 -0.02166 0.011212 0.013344 6.4134 2.1632 2.6821 1.8155 0.37821 1.8614 0.47883 0.66452 0.75862 0.52644 0 0.020796 0 0.006588 0.0088302 -1.5561 -0.45171 -0.26537
3.5898 0.0013581 0.0042094 0.026193 0.043334 0.053179 0.039757 0.003727 0.011315 0.0014392 0.0029124 0.021308 6.479 2.161 2.6704 1.8118 0.37275 1.8595 0.47373 0.66172 0.7454 0.52486 0 0.021193 0 0.0063874 0.01319 -1.5551 -0.44518 -0.25711
3.5938 -0.035094 -0.035634 0.022746 0.053699 0.02663 0.047688 0.018288 0.019565 0.039546 0.0017241 0.024344 6.4941 2.1704 2.659 1.8143 0.37951 1.8466 0.48051 0.67253 0.73692 0.53212 0 0.02076 0 0.0064638 0.017749 -1.5582 -0.44272 -0.20078
3.5977 -0.082676 -0.086706 -0.021092 0.023186 -0.046817 0.0088836 0.0053867 0.023227 0.068973 0.025048 0.031115 6.4726 2.1894 2.6564 1.8299 0.40603 1.8262 0.51425 0.70662 0.75016 0.56293 0 0.019922 0 0.0064344 0.017394 -1.5639 -0.44985 -0.059614
3.6016 -0.13189 -0.1383 -0.10244 -0.059395 -0.1521 -0.082817 -0.03794 0.0009192 0.077885 0.062317 0.038319 6.4565 2.2141 2.6758 1.8645 0.45384 1.8107 0.58629 0.76715 0.80137 0.6294 0 0.019488 0 0.0060392 0.0071576 -1.5646 -0.46875 0.27251
3.6055 -0.17372 -0.18071 -0.19139 -0.17364 -0.24804 -0.19593 -0.07812 -0.0574 0.072737 0.071813 0.025835 6.4752 2.2438 2.7323 1.9211 0.51783 1.8187 0.69524 0.8479 0.89461 0.72935 0 0.020204 0 0.0055647 -0.015125 -1.5514 -0.49629 0.9091
3.6094 -0.20227 -0.20853 -0.25119 -0.27594 -0.29259 -0.28144 -0.078637 -0.13745 0.061649 0.013263 -0.026593 6.5142 2.2803 2.8343 1.9978 0.58909 1.8707 0.82541 0.93622 1.0169 0.84413 0 0.022593 0 0.0057445 -0.047301 -1.5212 -0.5248 1.8623
3.6133 -0.21526 -0.22097 -0.26503 -0.32753 -0.27411 -0.30954 -0.045001 -0.20881 0.034427 -0.1109 -0.1164 6.5239 2.3222 2.9736 2.0876 0.65864 1.9815 0.95474 1.0196 1.1443 0.94982 0 0.026966 0 0.0071636 -0.083004 -1.481 -0.54508 2.9888
3.6172 -0.21324 -0.21992 -0.24524 -0.31908 -0.22037 -0.28899 -0.031428 -0.24829 -0.035423 -0.24786 -0.21398 6.4597 2.3629 3.1237 2.1795 0.71962 2.1506 1.066 1.0903 1.2547 1.0326 0 0.033206 0 0.0096856 -0.11311 -1.4432 -0.55031 4.057
3.6211 -0.19878 -0.20784 -0.21704 -0.27134 -0.17464 -0.25112 -0.095036 -0.25666 -0.16433 -0.33367 -0.28486 6.3168 2.3935 3.2511 2.261 0.76731 2.3574 1.1523 1.1459 1.3377 1.0944 0 0.04038 0 0.012435 -0.12818 -1.4175 -0.53889 4.8878
3.625 -0.17582 -0.18675 -0.19386 -0.2131 -0.15908 -0.21577 -0.23849 -0.25295 -0.33339 -0.3459 -0.31795 6.1285 2.4092 3.333 2.3207 0.7985 2.5653 1.2129 1.185 1.3929 1.1429 0 0.046742 0 0.014379 -0.12143 -1.4045 -0.51516 5.4462
3.6289 -0.14854 -0.15837 -0.16872 -0.15865 -0.15904 -0.17514 -0.39857 -0.25277 -0.49203 -0.31926 -0.33154 5.9325 2.4116 3.3663 2.3497 0.8112 2.7363 1.2448 1.2042 1.4225 1.1774 0 0.050585 0 0.015025 -0.091579 -1.3982 -0.48768 5.7989
3.6328 -0.11982 -0.12463 -0.12897 -0.10499 -0.14243 -0.11201 -0.49534 -0.25344 -0.59055 -0.3081 -0.35004 5.7395 2.4051 3.3603 2.3421 0.8044 2.8467 1.2396 1.1978 1.4222 1.1837 0 0.051508 0 0.01467 -0.044265 -1.3932 -0.46573 5.9877
3.6367 -0.090197 -0.087804 -0.076586 -0.047551 -0.094291 -0.03129 -0.49591 -0.24093 -0.61233 -0.33243 -0.37519 5.5324 2.3905 3.3195 2.2961 0.77697 2.8931 1.1873 1.1605 1.382 1.1443 0 0.050916 0 0.014043 0.0090506 -1.3891 -0.45558 5.9501
3.6406 -0.058636 -0.050258 -0.030653 0.0056328 -0.032125 0.032268 -0.43114 -0.20961 -0.5759 -0.36128 -0.38212 5.2938 2.3631 3.2356 2.214 0.72625 2.8835 1.084 1.0901 1.2934 1.0531 0 0.050955 0 0.013686 0.054761 -1.3895 -0.458 5.5703
3.6445 -0.024701 -0.014176 -0.008384 0.038388 0.012786 0.043426 -0.35168 -0.17148 -0.50715 -0.34858 -0.34534 5.0307 2.3173 3.0973 2.103 0.64826 2.8213 0.9347 0.98818 1.1572 0.92096 0 0.052492 0 0.013597 0.081913 -1.3972 -0.46811 4.8022
3.6484 0.0097204 0.018621 -0.0053475 0.044401 0.02758 0.0048932 -0.27205 -0.14255 -0.41184 -0.28249 -0.26748 4.7709 2.2532 2.9105 1.9744 0.54094 2.6981 0.74956 0.85925 0.98454 0.76474 0 0.053911 0 0.013365 0.085887 -1.4114 -0.47761 3.7254
3.6523 0.040864 0.046906 0.0022685 0.037751 0.029624 -0.036644 -0.16316 -0.1204 -0.2767 -0.19534 -0.17852 4.5362 2.1782 2.7063 1.8414 0.40886 2.5018 0.53819 0.71107 0.79192 0.59399 0 0.052037 0 0.012596 0.069365 -1.4321 -0.47836 2.4653
3.6563 0.065493 0.070287 0.033764 0.042249 0.045848 -0.028246 -0.00055714 -0.079285 -0.096166 -0.12455 -0.10379 4.3229 2.1029 2.5269 1.7148 0.26569 2.2362 0.30882 0.55529 0.59493 0.40846 0 0.044665 0 0.011259 0.040662 -1.4647 -0.4658 1.0653
3.6602 0.083054 0.089112 0.083126 0.069122 0.082322 0.041631 0.18662 0.0070872 0.10589 -0.069111 -0.033275 4.1088 2.0351 2.3978 1.6007 0.13104 1.9296 0.07238 0.40752 0.40642 0.21022 0 0.032585 0 0.009696 0.01067 -1.5194 -0.44104 -0.5337
3.6641 0.095484 0.10383 0.12431 0.10638 0.11733 0.1322 0.32478 0.13508 0.28505 0.008324 0.072268 3.8809 1.9786 2.3121 1.4995 0.022902 1.6265 -0.15443 0.2847 0.23916 0.016579 0 0.019264 0 0.008348 -0.010211 -1.6045 -0.41091 -2.3592
3.668 0.10485 0.11416 0.13817 0.13162 0.1258 0.18779 0.36053 0.26477 0.40853 0.13454 0.23837 3.6528 1.9352 2.2423 1.4093 -0.049148 1.3642 -0.35228 0.20015 0.10805 -0.14189 0 0.0084112 0 0.0074643 -0.014628 -1.7197 -0.3859 -4.2512
3.6719 0.11115 0.119 0.13225 0.13501 0.10846 0.18711 0.31552 0.34782 0.47801 0.28754 0.43654 3.4545 1.908 2.1699 1.3309 -0.08519 1.1562 -0.50589 0.15956 0.027593 -0.23916 0 0.0015462 0 0.0069865 -0.00024759 -1.8554 -0.37632 -5.8738
3.6758 0.11259 0.11744 0.13084 0.12765 0.092749 0.15593 0.2705 0.36536 0.51974 0.41424 0.58915 3.3043 1.9008 2.1053 1.2714 -0.090367 0.99519 -0.60651 0.16036 0.0057144 -0.2711 0 -0.0023514 0 0.0066536 0.029129 -1.9985 -0.38766 -6.9296
3.6797 0.10792 0.11008 0.14481 0.12626 0.10276 0.13286 0.28909 0.33935 0.55292 0.48861 0.62272 3.1923 1.9144 2.079 1.2436 -0.069145 0.87224 -0.64628 0.19467 0.039312 -0.25451 0 -0.0050611 0 0.0062118 0.064126 -2.1368 -0.41705 -7.3869
3.6836 0.098581 0.099471 0.15476 0.13144 0.13029 0.12658 0.35673 0.30616 0.56983 0.54306 0.52661 3.0918 1.9449 2.1135 1.2607 -0.023619 0.79321 -0.61112 0.25292 0.11607 -0.20767 0 -0.0071399 0 0.0055757 0.092608 -2.2561 -0.45304 -7.4793
3.6875 0.088023 0.088702 0.12956 0.12506 0.14018 0.11123 0.39838 0.27954 0.5484 0.62726 0.3657 2.986 1.9854 2.2027 1.3291 0.043423 0.77755 -0.48348 0.32606 0.22171 -0.13126 0 -0.0076959 0 0.0048505 0.10411 -2.333 -0.47998 -7.4385
3.6914 0.078841 0.079268 0.064136 0.091884 0.10739 0.064314 0.35873 0.24141 0.48193 0.72898 0.23392 2.8828 2.03 2.3185 1.4436 0.12507 0.84108 -0.25838 0.40636 0.34699 -0.0092576 0 -0.005935 0 0.0042288 0.093917 -2.3357 -0.48561 -7.2029
3.6953 0.070401 0.069974 -0.0041931 0.042483 0.047238 0.0039617 0.26184 0.17062 0.39175 0.7463 0.18627 2.801 2.0757 2.4375 1.5873 0.21133 0.9802 0.03926 0.48849 0.48899 0.16949 0 -0.0025973 0 0.0038608 0.064733 -2.2398 -0.46799 -6.4102
3.6992 0.059456 0.058108 -0.024028 0.0098719 0.0044031 -0.020148 0.18569 0.07819 0.3067 0.56232 0.20391 2.7463 2.122 2.559 1.738 0.29466 1.1723 0.35412 0.57126 0.64616 0.39 0 0.00048072 0 0.0038097 0.025205 -2.0506 -0.4373 -4.7346
3.7031 0.043349 0.041965 0.019697 0.018677 0.008446 0.02156 0.17562 0.0082275 0.23055 0.16902 0.217 2.7001 2.1685 2.6973 1.8761 0.37472 1.3913 0.62392 0.65806 0.81193 0.61189 0 0.0023964 0 0.00412 -0.013568 -1.8137 -0.41072 -2.2836
3.707 0.022787 0.02252 0.083226 0.056495 0.040892 0.097129 0.18793 -0.0025745 0.13432 -0.28024 0.16203 2.6362 2.2148 2.8562 1.9907 0.45679 1.6222 0.81242 0.75364 0.9725 0.79349 0 0.0046519 0 0.0049081 -0.041612 -1.5987 -0.40318 0.33126
3.7109 0.0015467 0.0027308 0.09718 0.079131 0.050616 0.13053 0.12815 0.031956 -0.013516 -0.5608 0.026615 2.5457 2.2601 3.0137 2.0812 0.5442 1.8612 0.9264 0.85799 1.1109 0.91793 0 0.010228 0 0.0063344 -0.052469 -1.4627 -0.41939 2.3657
3.7148 -0.016596 -0.014823 0.029317 0.049291 0.0054721 0.068942 -0.048553 0.049177 -0.20631 -0.54921 -0.14822 2.4457 2.3037 3.1342 2.1523 0.63121 2.1029 1.0017 0.96211 1.2141 0.99768 0 0.02075 0 0.0084177 -0.044332 -1.4188 -0.45203 3.4626
3.7188 -0.030732 -0.02967 -0.08182 -0.026575 -0.071423 -0.06299 -0.27652 -0.0093596 -0.39021 -0.32875 -0.30082 2.3608 2.3428 3.1968 2.2077 0.70356 2.3295 1.069 1.0501 1.2777 1.0545 0 0.034304 0 0.010838 -0.020415 -1.433 -0.4867 3.8668
3.7227 -0.042775 -0.04296 -0.15723 -0.1 -0.12009 -0.17758 -0.4263 -0.13987 -0.50033 -0.12519 -0.38654 2.2977 2.3711 3.2113 2.2455 0.74713 2.5145 1.1285 1.1071 1.3052 1.0949 0 0.046171 0 0.012964 0.011385 -1.4533 -0.50999 4.1427
3.7266 -0.054723 -0.055368 -0.14647 -0.12159 -0.10157 -0.19829 -0.42002 -0.27057 -0.51151 -0.11981 -0.39573 2.2381 2.3823 3.2047 2.2581 0.75759 2.6373 1.1528 1.1278 1.3033 1.1049 0 0.052141 0 0.014173 0.040161 -1.4466 -0.51545 4.6498
3.7305 -0.066049 -0.065672 -0.071763 -0.083835 -0.038281 -0.12553 -0.30401 -0.31959 -0.45692 -0.30158 -0.34921 2.1576 2.3742 3.1917 2.2376 0.74238 2.6954 1.1151 1.1174 1.276 1.0671 0 0.051689 0 0.014271 0.055291 -1.4168 -0.5048 5.2474
3.7344 -0.073795 -0.071518 -0.0057309 -0.02562 0.0054467 -0.032143 -0.20497 -0.26686 -0.39719 -0.48864 -0.28244 2.0502 2.3518 3.1594 2.182 0.71289 2.7007 1.016 1.0847 1.2237 0.9826 0 0.048227 0 0.013636 0.050483 -1.3919 -0.48512 5.4768
3.7383 -0.075176 -0.0716 -0.0042024 0.0048351 -0.014651 0.0058216 -0.20948 -0.17316 -0.36861 -0.49687 -0.22882 1.9325 2.3232 3.083 2.0994 0.67382 2.6654 0.88514 1.0338 1.1454 0.87492 0 0.046198 0 0.012918 0.026612 -1.3947 -0.46497 5.0255
3.7422 -0.070016 -0.066938 -0.057789 -0.0077784 -0.079072 -0.024132 -0.28338 -0.12595 -0.3571 -0.30113 -0.20571 1.8235 2.2926 2.9569 2.0054 0.61954 2.5908 0.75875 0.96134 1.0432 0.77253 0 0.047475 0 0.012519 -0.0083681 -1.4243 -0.45159 4.024
3.7461 -0.060638 -0.059796 -0.10661 -0.037945 -0.12334 -0.069414 -0.30952 -0.15971 -0.31869 -0.046936 -0.20581 1.7217 2.2569 2.8095 1.917 0.54128 2.4708 0.65343 0.8629 0.92473 0.68745 0 0.05005 0 0.012305 -0.042514 -1.4607 -0.44926 2.9134
3.75 -0.049488 -0.051284 -0.10072 -0.049843 -0.1012 -0.072685 -0.20599 -0.22329 -0.22348 0.088095 -0.1997 1.6039 2.2104 2.6849 1.8443 0.43901 2.3059 0.55992 0.74268 0.80161 0.61032 0 0.049941 0 0.011818 -0.064381 -1.4853 -0.45814 2.0338
3.7539 -0.037007 -0.040175 -0.045905 -0.032843 -0.029414 -0.030316 -0.0087164 -0.22502 -0.081634 0.048311 -0.15356 1.4487 2.1543 2.6077 1.7874 0.32737 2.1128 0.45916 0.6173 0.68545 0.52514 0 0.044521 0 0.01079 -0.066786 -1.4975 -0.47336 1.3451
3.7578 -0.021892 -0.024376 0.0083352 -0.0065266 0.030478 0.0094773 0.16131 -0.11496 0.068071 -0.068647 -0.053832 1.2608 2.1001 2.5655 1.7388 0.22995 1.9197 0.34351 0.50972 0.58459 0.42787 0 0.034518 0 0.0094645 -0.048555 -1.5118 -0.48602 0.53529
3.7617 -0.0033378 -0.0037536 0.022454 0.0063487 0.034271 0.0033503 0.21116 0.068997 0.19011 -0.11767 0.078784 1.0707 2.0633 2.5252 1.691 0.16595 1.7509 0.22413 0.43764 0.50372 0.33116 0 0.023313 0 0.0083912 -0.014295 -1.5432 -0.48675 -0.61385
3.7656 0.017139 0.018508 0.0059071 0.0071504 -0.0019761 -0.03713 0.15741 0.23088 0.27199 -0.037426 0.19985 0.90949 2.0517 2.468 1.6428 0.13993 1.6149 0.12074 0.40527 0.44609 0.25265 0 0.014482 0 0.00791 0.027147 -1.5942 -0.47094 -1.9707
3.7695 0.036172 0.037625 0.0028007 0.018788 -0.021242 -0.055079 0.099316 0.29313 0.31826 0.11455 0.27016 0.78241 2.0591 2.4085 1.6006 0.14217 1.5072 0.04715 0.40441 0.41517 0.20087 0 0.0096747 0 0.007834 0.064999 -1.6549 -0.44224 -3.1481
3.7734 0.050807 0.050599 0.041571 0.056744 0.013765 -0.0075014 0.11625 0.25205 0.33356 0.2391 0.28093 0.66708 2.0717 2.3799 1.5746 0.15827 1.4225 0.0070025 0.42241 0.4137 0.17331 0 0.0082534 0 0.0076656 0.089437 -1.7127 -0.41161 -3.8337
3.7773 0.060274 0.058118 0.10242 0.10636 0.081296 0.087451 0.19417 0.16805 0.31744 0.29315 0.255 0.53781 2.0802 2.4002 1.5718 0.17922 1.3643 0.00080879 0.45003 0.44053 0.16638 0 0.0084364 0 0.0071261 0.094505 -1.76 -0.39172 -4.0251
3.7813 0.065633 0.063182 0.13625 0.1326 0.12269 0.1641 0.25075 0.10734 0.27485 0.3098 0.22495 0.39191 2.087 2.4546 1.5922 0.20433 1.3421 0.033002 0.48336 0.48876 0.18437 0 0.0087068 0 0.0064507 0.080094 -1.7932 -0.39027 -3.9582
3.7852 0.067945 0.067737 0.11476 0.11379 0.10249 0.17004 0.22641 0.091093 0.22515 0.33441 0.2081 0.25243 2.1009 2.5093 1.63 0.23623 1.3612 0.10883 0.52074 0.54803 0.23604 0 0.0084769 0 0.0061345 0.051893 -1.8073 -0.40615 -3.8294
3.7891 0.067042 0.070591 0.059265 0.064637 0.044256 0.11292 0.14482 0.093456 0.19275 0.35804 0.19863 0.14555 2.1254 2.5438 1.678 0.27437 1.4148 0.22378 0.55941 0.61 0.32231 0 0.0079272 0 0.006394 0.01916 -1.7945 -0.43082 -3.6053
3.793 0.062219 0.068647 0.018937 0.024012 0.0057048 0.047867 0.083199 0.080292 0.18505 0.32368 0.17934 0.075308 2.1534 2.5686 1.7315 0.31349 1.4885 0.35792 0.59575 0.67254 0.42859 0 0.0075531 0 0.0069176 -0.0085986 -1.7507 -0.4532 -3.0963
3.7969 0.053967 0.060269 0.021758 0.019267 0.019638 0.021328 0.088031 0.045642 0.18071 0.19574 0.13855 0.019849 2.1734 2.6114 1.7882 0.34776 1.5713 0.48337 0.628 0.73842 0.53098 0 0.0078547 0 0.0071919 -0.024418 -1.6827 -0.4649 -2.1972
3.8008 0.044741 0.047583 0.049151 0.042387 0.062067 0.029964 0.12595 0.01258 0.14414 0.012954 0.077099 -0.048246 2.1807 2.687 1.8457 0.37594 1.6617 0.57954 0.65779 0.80878 0.61097 0 0.0091979 0 0.0070732 -0.025164 -1.6088 -0.46306 -1.0402
3.8047 0.037743 0.03551 0.059448 0.061095 0.079861 0.034281 0.11945 0.0041925 0.056041 -0.13595 0.0040929 -0.13798 2.1824 2.7789 1.898 0.40176 1.7638 0.64227 0.68807 0.87706 0.66434 0 0.011694 0 0.0069888 -0.011521 -1.5484 -0.45036 0.085781
3.8086 0.034811 0.028442 0.034133 0.052331 0.048116 0.0084705 0.02835 0.018035 -0.067703 -0.19041 -0.069227 -0.23474 2.1896 2.851 1.9363 0.4291 1.8764 0.6788 0.71914 0.92932 0.69632 0 0.015098 0 0.0075143 0.012504 -1.5114 -0.43327 0.94892
3.8125 0.035464 0.027606 -0.0022437 0.023991 -0.0029343 -0.028559 -0.10692 0.02914 -0.186 -0.16885 -0.13064 -0.31687 2.2055 2.8762 1.9523 0.45628 1.9862 0.69449 0.74654 0.9516 0.7096 0 0.018873 0 0.0087337 0.040216 -1.4944 -0.41966 1.5033
3.8164 0.037986 0.031283 -0.0088693 0.0045198 -0.019226 -0.033488 -0.20187 0.015426 -0.26147 -0.14055 -0.1666 -0.37602 2.2213 2.8546 1.9423 0.47502 2.072 0.68512 0.76267 0.93869 0.69878 0 0.022451 0 0.010049 0.063417 -1.4872 -0.416 1.8238
3.8203 0.041347 0.037216 0.026932 0.013348 0.020743 0.01293 -0.20414 -0.021492 -0.28156 -0.15015 -0.16719 -0.42196 2.2236 2.8072 1.9093 0.47504 2.1156 0.64224 0.76071 0.89685 0.6572 0 0.025491 0 0.010671 0.074682 -1.4835 -0.42451 1.9458
3.8242 0.045975 0.044574 0.075032 0.043167 0.083259 0.081811 -0.13312 -0.059015 -0.25562 -0.17427 -0.13495 -0.46892 2.2068 2.7541 1.8613 0.45068 2.1104 0.56518 0.73757 0.83828 0.58816 0 0.027885 0 0.010325 0.07027 -1.4846 -0.4414 1.7951
3.8281 0.052614 0.053585 0.093117 0.070374 0.11353 0.12227 -0.049492 -0.07379 -0.19676 -0.15348 -0.086777 -0.51898 2.1772 2.7003 1.8075 0.4044 2.0614 0.46684 0.69435 0.7723 0.50747 0 0.029522 0 0.0094614 0.052124 -1.4961 -0.45782 1.2772
3.832 0.060503 0.063496 0.070246 0.08004 0.090549 0.11018 0.0064669 -0.058299 -0.11056 -0.06217 -0.042207 -0.55921 2.1462 2.6398 1.7554 0.34497 1.9798 0.36702 0.63546 0.70124 0.43358 0 0.030073 0 0.0087681 0.027413 -1.5211 -0.46411 0.41858
3.8359 0.066819 0.071305 0.03751 0.078351 0.045835 0.068786 0.042877 -0.020361 -0.0013791 0.059001 -0.0062361 -0.57477 2.1202 2.5711 1.7096 0.28287 1.8763 0.28017 0.56818 0.62446 0.37498 0 0.029057 0 0.0084907 0.0054487 -1.5567 -0.45535 -0.59819
3.8398 0.068016 0.072833 0.0346 0.081218 0.027849 0.04128 0.088614 0.028879 0.11514 0.14193 0.03551 -0.5645 2.0975 2.5047 1.6727 0.22682 1.7601 0.20975 0.50273 0.54619 0.32774 0 0.026152 0 0.0082747 -0.0063893 -1.5971 -0.43478 -1.5468
3.8438 0.061836 0.065301 0.067344 0.093669 0.050565 0.045716 0.14856 0.083307 0.21208 0.1586 0.10093 -0.54405 2.0751 2.456 1.6466 0.18369 1.6408 0.15424 0.4515 0.47943 0.28565 0 0.02149 0 0.007678 -0.0054445 -1.6372 -0.41263 -2.3017
3.8477 0.048175 0.049018 0.10047 0.10279 0.080016 0.059814 0.19371 0.13902 0.26802 0.14602 0.18801 -0.53401 2.0566 2.4338 1.6336 0.16009 1.53 0.11764 0.42607 0.44156 0.25231 0 0.015718 0 0.0067796 0.0059714 -1.6744 -0.40052 -2.8719
3.8516 0.028208 0.026625 0.09288 0.09035 0.071484 0.049442 0.19425 0.18673 0.28388 0.16333 0.26775 -0.54425 2.0524 2.4363 1.6358 0.16281 1.4406 0.11301 0.43361 0.44532 0.24264 0 0.0098348 0 0.0061909 0.022358 -1.7054 -0.40525 -3.3005
3.8555 0.0029112 0.00067457 0.038484 0.049879 0.016618 0.0077339 0.15471 0.21031 0.28098 0.22713 0.30324 -0.56743 2.0711 2.4583 1.6555 0.19668 1.385 0.15494 0.47488 0.49259 0.27234 0 0.0049708 0 0.0064147 0.037238 -1.7248 -0.42562 -3.5394
3.8594 -0.027468 -0.028172 -0.029351 -0.0096684 -0.049507 -0.038198 0.11032 0.19458 0.27952 0.29154 0.27866 -0.58599 2.1115 2.5001 1.6944 0.2612 1.3738 0.24852 0.54548 0.57579 0.34612 0 0.0021954 0 0.0072339 0.044629 -1.725 -0.45399 -3.4271
3.8633 -0.062542 -0.060765 -0.073306 -0.074624 -0.0876 -0.059431 0.089397 0.13525 0.27802 0.29143 0.20982 -0.58598 2.1633 2.5681 1.7536 0.34932 1.4146 0.38512 0.63897 0.68452 0.45577 0 0.0023322 0 0.0078368 0.039811 -1.7014 -0.48078 -2.7904
3.8672 -0.10057 -0.097461 -0.08959 -0.13691 -0.096343 -0.059946 0.084949 0.042568 0.25397 0.20273 0.12587 -0.56739 2.2162 2.6663 1.834 0.44968 1.5105 0.54843 0.74905 0.8112 0.58861 0 0.0057375 0 0.0076348 0.0202 -1.6548 -0.49901 -1.5781
3.8711 -0.13824 -0.13641 -0.1084 -0.19262 -0.11169 -0.074778 0.066238 -0.063287 0.18537 0.060188 0.041149 -0.54536 2.2663 2.7919 1.935 0.55147 1.6579 0.72401 0.86959 0.95146 0.73613 0 0.012134 0 0.0069561 -0.01332 -1.5926 -0.50637 0.078645
3.875 -0.1716 -0.17357 -0.15798 -0.23434 -0.16406 -0.13234 0.014485 -0.16027 0.071913 -0.079284 -0.052657 -0.54328 2.3168 2.9369 2.0535 0.64834 1.8465 0.90339 0.99371 1.1007 0.8941 0 0.020652 0 0.0068488 -0.055326 -1.5262 -0.50489 1.9137
3.8789 -0.1973 -0.20411 -0.23077 -0.25143 -0.23991 -0.22081 -0.059735 -0.23166 -0.064186 -0.18512 -0.16566 -0.58242 2.37 3.0953 2.1826 0.73873 2.0628 1.0805 1.114 1.2514 1.0556 0 0.030088 0 0.0080986 -0.096347 -1.4671 -0.49932 3.633
3.8828 -0.21305 -0.22392 -0.28735 -0.24132 -0.28999 -0.29482 -0.13599 -0.27114 -0.19703 -0.2654 -0.28399 -0.67318 2.4223 3.2632 2.311 0.82272 2.2954 1.2461 1.2238 1.3944 1.2069 0 0.03924 0 0.0104 -0.1255 -1.4234 -0.49524 5.0186
3.8867 -0.21727 -0.23024 -0.29342 -0.21818 -0.27691 -0.31598 -0.2134 -0.285 -0.31561 -0.33914 -0.37112 -0.8119 2.4658 3.4309 2.4249 0.89792 2.536 1.3867 1.3187 1.5207 1.3313 0 0.047128 0 0.012538 -0.13441 -1.3977 -0.49711 5.99
3.8906 -0.20885 -0.22164 -0.25141 -0.2038 -0.21261 -0.28551 -0.31013 -0.28895 -0.42458 -0.40685 -0.40032 -0.98492 2.495 3.5762 2.5104 0.9577 2.7757 1.4889 1.3943 1.6222 1.4177 0 0.053139 0 0.013462 -0.12038 -1.3854 -0.50612 6.6076
3.8945 -0.18766 -0.1982 -0.19498 -0.20531 -0.14634 -0.23618 -0.43019 -0.29794 -0.52961 -0.45194 -0.38635 -1.1781 2.5099 3.6697 2.5573 0.99305 2.9993 1.5433 1.4436 1.689 1.4629 0 0.05717 0 0.013244 -0.087267 -1.3778 -0.51872 7.0097
3.8984 -0.15532 -0.16194 -0.15416 -0.20322 -0.11581 -0.19461 -0.53851 -0.31414 -0.62509 -0.46526 -0.379 -1.3858 2.513 3.6903 2.5606 0.99633 3.1834 1.5447 1.4556 1.7084 1.4653 0 0.059746 0 0.012973 -0.043632 -1.3672 -0.52731 7.3004
3.9023 -0.11518 -0.11687 -0.12872 -0.16706 -0.11236 -0.15575 -0.58194 -0.32387 -0.69704 -0.45783 -0.41742 -1.612 2.5035 3.6361 2.5196 0.96384 3.3024 1.4888 1.4184 1.6677 1.418 0 0.061821 0 0.013681 0.00056218 -1.3531 -0.52371 7.4516
3.9063 -0.070953 -0.067897 -0.095614 -0.087261 -0.095371 -0.096171 -0.54134 -0.30917 -0.73486 -0.44508 -0.48668 -1.8626 2.4753 3.5206 2.4351 0.89531 3.3377 1.3715 1.3251 1.5607 1.3104 0 0.064074 0 0.015304 0.037029 -1.3433 -0.50403 7.3026
3.9102 -0.025018 -0.018869 -0.039339 0.0089208 -0.038799 -0.0092556 -0.4562 -0.26544 -0.73502 -0.42387 -0.52259 -2.1351 2.422 3.3567 2.3082 0.79127 3.2822 1.191 1.1789 1.3922 1.1391 0 0.066033 0 0.01668 0.060865 -1.3473 -0.47189 6.6772
3.9141 0.022279 0.028864 0.029863 0.078 0.040827 0.079267 -0.38457 -0.20713 -0.69028 -0.37476 -0.46669 -2.4148 2.3418 3.1465 2.1416 0.65141 3.1368 0.95126 0.99184 1.1745 0.91591 0 0.06583 0 0.016548 0.070832 -1.3679 -0.43733 5.5265
3.918 0.071479 0.076164 0.088747 0.10073 0.10417 0.13477 -0.33197 -0.15234 -0.57841 -0.29023 -0.32148 -2.6828 2.2399 2.8896 1.9438 0.47654 2.903 0.66085 0.77921 0.92026 0.66229 0 0.061129 0 0.014596 0.068889 -1.3991 -0.41129 3.9569
3.9219 0.12194 0.12417 0.12815 0.10201 0.13346 0.15117 -0.22896 -0.099035 -0.37085 -0.19343 -0.15005 -2.9275 2.1249 2.6014 1.7299 0.27324 2.5819 0.32886 0.55401 0.637 0.39452 0 0.050838 0 0.011597 0.059555 -1.4346 -0.39913 2.1052
3.9258 0.17053 0.17202 0.1621 0.12705 0.15152 0.15961 0.0022927 -0.019008 -0.063259 -0.11781 -0.015195 -3.1503 2.0061 2.3198 1.5185 0.057216 2.1821 -0.036835 0.32634 0.33171 0.11483 0 0.036263 0 0.0086099 0.04911 -1.4813 -0.39762 -0.012846
3.9297 0.21208 0.21578 0.20826 0.19467 0.19358 0.19577 0.34647 0.11754 0.29693 -0.064182 0.085226 -3.357 1.8923 2.0891 1.324 -0.14856 1.729 -0.42578 0.10749 0.021431 -0.17945 0 0.020583 0 0.0061079 0.044242 -1.5641 -0.39792 -2.4903
3.9336 0.24119 0.24916 0.26291 0.27498 0.26258 0.25907 0.66495 0.30512 0.61753 0.01412 0.21911 -3.545 1.7938 1.9304 1.1504 -0.32126 1.2666 -0.81858 -0.086105 -0.26048 -0.47573 0 0.0068538 0 0.0038462 0.049894 -1.7157 -0.39287 -5.3126
3.9375 0.25415 0.2657 0.30068 0.31668 0.31824 0.30923 0.78897 0.49043 0.80945 0.17047 0.44676 -3.6986 1.7202 1.8286 0.99297 -0.44635 0.84361 -1.1857 -0.23395 -0.47219 -0.73657 0 -0.0038244 0 0.0014785 0.066893 -1.9551 -0.38369 -8.1369
3.9414 0.24975 0.26127 0.30091 0.29846 0.31481 0.3068 0.66654 0.60383 0.8441 0.40378 0.73775 -3.7987 1.6767 1.7487 0.8479 -0.52071 0.49499 -1.4943 -0.31836 -0.58366 -0.91542 0 -0.012328 0 -0.00083612 0.090554 -2.2715 -0.38096 -10.344
3.9453 0.22935 0.2361 0.27065 0.25151 0.2488 0.25613 0.42536 0.61242 0.77408 0.64472 0.96222 -3.8404 1.6614 1.6709 0.72369 -0.54836 0.23117 -1.7168 -0.33234 -0.59501 -0.98761 0 -0.019672 0 -0.0024951 0.11149 -2.6257 -0.39846 -11.424
3.9492 0.19651 0.19548 0.23612 0.22694 0.16525 0.20312 0.27758 0.54678 0.69613 0.81521 0.9806 -3.8408 1.6684 1.6105 0.64435 -0.53282 0.043684 -1.8329 -0.28265 -0.53686 -0.96819 0 -0.025138 0 -0.003071 0.11885 -2.9654 -0.44337 -11.397
3.9531 0.15656 0.1485 0.21044 0.23916 0.11393 0.18628 0.33906 0.47258 0.6822 0.90562 0.76433 -3.8286 1.6954 1.6051 0.64 -0.47324 -0.077771 -1.8223 -0.18594 -0.44882 -0.8964 0 -0.026418 0 -0.0027824 0.10494 -3.2425 -0.50925 -10.866
3.957 0.11561 0.10477 0.17567 0.24458 0.10108 0.1918 0.52664 0.42949 0.73197 0.98208 0.44172 -3.8236 1.746 1.6808 0.72989 -0.3679 -0.13108 -1.6612 -0.060842 -0.35008 -0.7971 0 -0.021994 0 -0.0023009 0.068955 -3.4174 -0.57691 -10.542
3.9609 0.078673 0.070237 0.10467 0.18318 0.088288 0.16375 0.63553 0.39531 0.78346 1.0994 0.2174 -3.8227 1.8243 1.8307 0.90982 -0.22193 -0.10074 -1.3316 0.078887 -0.22474 -0.65402 0 -0.013585 0 -0.0021115 0.018014 -3.4555 -0.62338 -10.593
3.9648 0.047676 0.044674 0.0029204 0.04555 0.040182 0.06531 0.53249 0.31294 0.76991 1.2001 0.22002 -3.8067 1.9254 2.0257 1.1532 -0.050919 0.03125 -0.84549 0.22718 -0.035123 -0.42272 0 -0.0059697 0 -0.0020985 -0.035204 -3.3278 -0.63383 -10.394
3.9688 0.020852 0.02257 -0.07853 -0.10288 -0.031548 -0.069981 0.28534 0.158 0.67234 1.1177 0.3989 -3.7598 2.0328 2.2458 1.425 0.12469 0.27301 -0.26155 0.3846 0.24495 -0.076001 0 -0.0035947 0 -0.0017438 -0.077115 -3.0279 -0.60909 -8.9686
3.9727 -0.0055099 -0.0024568 -0.083711 -0.17137 -0.078033 -0.15509 0.10131 -0.019597 0.5235 0.71339 0.55709 -3.6858 2.1293 2.4979 1.6984 0.29132 0.618 0.32498 0.55543 0.60183 0.35765 0 -0.006518 0 -0.00064152 -0.097949 -2.5945 -0.56428 -5.8287
3.9766 -0.033794 -0.032683 -0.01258 -0.12572 -0.069296 -0.12752 0.12475 -0.12773 0.36392 0.039949 0.49992 -3.6065 2.2104 2.8004 1.962 0.45005 1.0479 0.8224 0.74413 0.98138 0.79908 0 -0.0093555 0 0.0012624 -0.09454 -2.1175 -0.51994 -1.5088
3.9805 -0.062631 -0.064375 0.062145 -0.024683 -0.035114 -0.016443 0.28353 -0.11566 0.19539 -0.63118 0.18375 -3.5452 2.2889 3.1497 2.2137 0.61236 1.5369 1.1873 0.95128 1.3183 1.1665 0 -0.0047696 0 0.0039002 -0.070412 -1.7104 -0.49148 2.6899
3.9844 -0.08733 -0.090504 0.051111 0.027907 -0.040591 0.070807 0.33691 -0.031683 -0.020114 -0.97801 -0.25132 -3.5098 2.3811 3.5033 2.4488 0.78572 2.0531 1.4399 1.1697 1.5742 1.4265 0 0.010857 0 0.0073673 -0.033833 -1.4582 -0.48357 5.5757
3.9883 -0.10307 -0.10596 -0.066968 -0.025414 -0.11522 0.039033 0.092639 0.0068033 -0.31133 -0.87324 -0.58841 -3.4905 2.4878 3.799 2.6529 0.96089 2.5593 1.6352 1.3833 1.7545 1.6052 0 0.034137 0 0.01176 0.0048321 -1.3741 -0.49157 6.8579
3.9922 -0.10838 -0.11103 -0.21409 -0.14483 -0.20954 -0.10715 -0.40129 -0.08683 -0.64418 -0.49725 -0.6933 -3.472 2.5875 3.9955 2.8055 1.1124 3.0177 1.8124 1.57 1.8921 1.7492 0 0.05672 0 0.016647 0.035464 -1.3975 -0.50737 7.2132
3.9961 -0.10617 -0.11044 -0.27442 -0.23046 -0.23282 -0.26116 -0.87121 -0.28596 -0.92033 -0.20593 -0.6012 -3.4484 2.6506 4.0949 2.8912 1.2137 3.3993 1.961 1.7096 2.0103 1.8742 0 0.071257 0 0.020826 0.050065 -1.4377 -0.52425 7.6086
4 -0.10141 -0.10893 -0.19897 -0.2128 -0.1433 -0.30432 -1.0358 -0.4651 -1.0405 -0.25 -0.46861 -3.4274 2.6634 4.1265 2.9068 1.2544 3.6905 2.0322 1.7901 2.0972 1.9468 0 0.07651 0 0.022907 0.044484 -1.4322 -0.53792 8.4844
4.0039 -0.097443 -0.10748 -0.055608 -0.11221 -0.0017298 -0.20814 -0.83892 -0.50566 -0.98434 -0.57855 -0.43765 -3.4244 2.639 4.1088 2.8614 1.245 3.8888 1.9833 1.8092 2.1121 1.9154 0 0.077428 0 0.022381 0.02001 -1.3795 -0.54484 9.48
4.0078 -0.093828 -0.10332 0.028227 -0.01396 0.073435 -0.056301 -0.49202 -0.40152 -0.83551 -0.8943 -0.52701 -3.4502 2.6041 4.0292 2.768 1.2043 3.9917 1.8161 1.7687 2.0207 1.7613 0 0.080204 0 0.020204 -0.01592 -1.3241 -0.54147 9.8685
4.0117 -0.087489 -0.093329 -0.018066 0.013355 0.015257 0.033145 -0.2883 -0.26734 -0.72126 -0.91183 -0.63422 -3.5062 2.5726 3.8613 2.6361 1.1391 3.9878 1.579 1.6682 1.8276 1.5228 0 0.086602 0 0.018184 -0.05103 -1.3113 -0.52637 9.2505
4.0156 -0.075869 -0.077484 -0.14148 -0.0235 -0.12186 0.012776 -0.35387 -0.23718 -0.71021 -0.5955 -0.63778 -3.5863 2.5319 3.6031 2.4713 1.0363 3.8622 1.3296 1.5034 1.5771 1.2689 0 0.092401 0 0.017552 -0.071975 -1.3495 -0.50349 7.8744
4.0195 -0.059392 -0.059024 -0.2141 -0.060552 -0.20538 -0.058506 -0.55245 -0.34112 -0.75293 -0.17596 -0.50543 -3.682 2.4546 3.2955 2.2802 0.87463 3.612 1.0949 1.2739 1.3212 1.0482 0 0.091217 0 0.01798 -0.069514 -1.4086 -0.48242 6.3448
4.0234 -0.041227 -0.041535 -0.15395 -0.048404 -0.1471 -0.07945 -0.61987 -0.47075 -0.71968 0.058066 -0.31522 -3.787 2.3265 2.9981 2.0752 0.64855 3.2598 0.85941 0.99321 1.0805 0.85666 0 0.080218 0 0.017974 -0.042709 -1.4508 -0.47355 5.048
4.0273 -0.02484 -0.026056 -0.0037329 -0.0030066 0.010211 -0.0071648 -0.4016 -0.46744 -0.50808 0.0017445 -0.17576 -3.8976 2.1656 2.7463 1.8732 0.38376 2.8477 0.59131 0.69378 0.83468 0.65373 0 0.062667 0 0.016327 0.00019903 -1.4643 -0.48076 3.8395
4.0313 -0.011625 -0.011147 0.10912 0.015577 0.12846 0.101 0.016975 -0.25763 -0.13194 -0.19886 -0.12124 -4.0123 2.0131 2.5306 1.6891 0.13005 2.4166 0.27861 0.41924 0.55307 0.40842 0 0.045075 0 0.013286 0.045014 -1.4726 -0.49733 2.2559
4.0352 -0.00062293 0.0043544 0.094011 -0.026512 0.10315 0.1426 0.39247 0.082154 0.28315 -0.29752 -0.078504 -4.1309 1.906 2.3219 1.5294 -0.064479 1.9868 -0.055021 0.2079 0.24056 0.13439 0 0.031681 0 0.010332 0.07736 -1.5148 -0.50923 0.015939
4.0391 0.0097537 0.018976 -0.016147 -0.09092 -0.035927 0.068614 0.53234 0.38531 0.59228 -0.1659 0.061436 -4.2527 1.8536 2.1176 1.3924 -0.1781 1.5616 -0.36563 0.078125 -0.044077 -0.1168 0 0.02137 0 0.0087748 0.088083 -1.6169 -0.50437 -2.6582
4.043 0.019832 0.029395 -0.097417 -0.095708 -0.15042 -0.067572 0.44185 0.52452 0.73139 0.11768 0.32992 -4.3736 1.8392 1.9603 1.2747 -0.22042 1.1508 -0.61724 0.025349 -0.21837 -0.29503 0 0.0099689 0 0.0085327 0.07581 -1.7783 -0.48132 -5.1657
4.0469 0.028397 0.033733 -0.055714 0.0049974 -0.12361 -0.15576 0.28977 0.49735 0.74203 0.37233 0.6287 -4.4852 1.8405 1.9064 1.1795 -0.21592 0.79331 -0.7956 0.031632 -0.23464 -0.38608 0 -0.004233 0 0.008269 0.046095 -1.9784 -0.45099 -6.9506
4.0508 0.034058 0.033913 0.08081 0.16647 0.028278 -0.12536 0.24173 0.4001 0.70869 0.49526 0.79261 -4.5778 1.8503 1.9693 1.1193 -0.18205 0.55084 -0.89774 0.07927 -0.11899 -0.41146 0 -0.017088 0 0.006761 0.0085607 -2.1918 -0.42976 -7.8399
4.0547 0.036672 0.034287 0.18786 0.2797 0.17094 -0.0040197 0.3208 0.32528 0.67576 0.5424 0.71963 -4.6482 1.8777 2.096 1.1109 -0.12068 0.47148 -0.91241 0.15778 0.044629 -0.39731 0 -0.021048 0 0.0041618 -0.026104 -2.3932 -0.42898 -8.0375
4.0586 0.037314 0.037455 0.16478 0.25957 0.17918 0.11224 0.41428 0.28271 0.62321 0.64 0.45905 -4.7043 1.9321 2.2037 1.1658 -0.028063 0.54956 -0.81575 0.26072 0.17588 -0.34437 0 -0.011856 0 0.0019199 -0.048353 -2.5514 -0.44831 -7.8401
4.0625 0.03688 0.041304 0.032229 0.11748 0.054558 0.14524 0.40279 0.21389 0.51679 0.82379 0.18012 -4.7623 2.0073 2.2506 1.2827 0.089368 0.72002 -0.59014 0.37824 0.25622 -0.22783 0 0.0063938 0 0.0014314 -0.051598 -2.6253 -0.47693 -7.3578
4.0664 0.034902 0.040495 -0.086932 -0.046594 -0.079512 0.096461 0.27936 0.076052 0.37167 0.9691 0.043956 -4.8355 2.0824 2.2753 1.4457 0.21053 0.89933 -0.25044 0.49481 0.33602 -0.025898 0 0.022883 0 0.0027327 -0.034136 -2.5757 -0.50099 -6.465
4.0703 0.029988 0.031478 -0.084656 -0.12569 -0.099018 0.031818 0.14821 -0.093333 0.25569 0.88594 0.083659 -4.9243 2.1378 2.3644 1.6309 0.31209 1.0452 0.14761 0.59571 0.48439 0.25044 0 0.027802 0 0.0045054 -0.00072201 -2.3909 -0.51134 -4.9774
4.0742 0.021618 0.016469 0.030446 -0.089677 0.0014853 0.011258 0.11398 -0.19838 0.22258 0.49501 0.18986 -5.0152 2.1704 2.5727 1.8142 0.38605 1.1855 0.52797 0.67669 0.72361 0.55403 0 0.020086 0 0.0053932 0.037789 -2.1071 -0.50676 -2.8745
4.0781 0.011543 0.0024921 0.144 -1.9435e-05 0.10724 0.033845 0.17427 -0.17313 0.24268 -0.076095 0.20899 -5.0915 2.1947 2.866 1.9793 0.4452 1.3895 0.83017 0.74693 1.0029 0.82677 0 0.0085029 0 0.0053587 0.067797 -1.8015 -0.49195 -0.3949
4.082 0.0032278 -0.0039586 0.14704 0.052375 0.099096 0.048288 0.21815 -0.050204 0.20929 -0.56682 0.068211 -5.1458 2.228 3.139 2.1189 0.51028 1.7008 1.0339 0.82099 1.2331 1.0306 0 0.0048347 0 0.0057639 0.078436 -1.558 -0.47339 2.041
4.0859 -0.00036631 -0.0018838 0.038749 0.027289 -0.027792 0.012869 0.12855 0.059149 0.028158 -0.76785 -0.17506 -5.1843 2.2754 3.2966 2.231 0.58988 2.0868 1.1556 0.90563 1.3523 1.1587 0 0.014589 0 0.0080657 0.066351 -1.4256 -0.45662 4.0008
4.0898 0.0012773 0.0041667 -0.077175 -0.037163 -0.15831 -0.057452 -0.10965 0.058825 -0.28766 -0.66297 -0.39093 -5.2192 2.3255 3.325 2.3129 0.67137 2.4503 1.2234 0.99248 1.3669 1.2229 0 0.032926 0 0.012324 0.036924 -1.3974 -0.4459 5.2043
4.0938 0.0063377 0.0089345 -0.095214 -0.068586 -0.16915 -0.10264 -0.39356 -0.049918 -0.60891 -0.41837 -0.48269 -5.2584 2.3612 3.2922 2.3566 0.73065 2.6952 1.2512 1.0628 1.3372 1.2329 0 0.049067 0 0.016896 0.0013407 -1.4242 -0.44442 5.6142
4.0977 0.01268 0.011573 -0.0072055 -0.030561 -0.047461 -0.074491 -0.58577 -0.17338 -0.78339 -0.24061 -0.44937 -5.3014 2.3734 3.2754 2.3505 0.75118 2.7924 1.2314 1.1 1.3196 1.1887 0 0.055184 0 0.019597 -0.028395 -1.4507 -0.45346 5.4271
4.1016 0.019844 0.016188 0.097392 0.046205 0.099105 0.017648 -0.61593 -0.2126 -0.75201 -0.2268 -0.36305 -5.3454 2.365 3.2854 2.286 0.73423 2.7911 1.1476 1.0978 1.3184 1.0892 0 0.052086 0 0.019328 -0.043477 -1.4491 -0.47033 4.9582
4.1055 0.029094 0.027347 0.1253 0.097036 0.1485 0.11505 -0.51262 -0.15204 -0.58525 -0.32027 -0.29603 -5.3919 2.3443 3.2558 2.1668 0.69142 2.7653 0.99277 1.059 1.2849 0.9434 0 0.047079 0 0.01678 -0.03978 -1.4271 -0.48768 4.4557
4.1094 0.041515 0.044935 0.070397 0.085695 0.080276 0.16088 -0.352 -0.068627 -0.4104 -0.38626 -0.26766 -5.4461 2.3137 3.1094 2.0114 0.62834 2.7421 0.77913 0.985 1.1627 0.77171 0 0.046444 0 0.013731 -0.017636 -1.4129 -0.49588 3.9423
4.1133 0.056036 0.063359 0.011741 0.03617 -0.011868 0.14423 -0.18659 -0.054173 -0.29969 -0.3274 -0.24832 -5.5081 2.2673 2.8394 1.8487 0.5366 2.6758 0.53442 0.8714 0.93954 0.59418 0 0.049607 0 0.011644 0.018443 -1.431 -0.488 3.2017
4.1172 0.069349 0.075872 0.02497 0.0057406 -0.019753 0.098111 -0.023658 -0.12408 -0.22186 -0.14601 -0.20024 -5.5658 2.197 2.5318 1.7053 0.40393 2.4916 0.29006 0.71361 0.66209 0.42074 0 0.050156 0 0.010749 0.059678 -1.4877 -0.46447 1.955
4.1211 0.077816 0.079859 0.10098 0.027773 0.069794 0.060783 0.13975 -0.19692 -0.095343 0.077502 -0.10817 -5.5999 2.1043 2.3045 1.5944 0.23342 2.1613 0.07049 0.52053 0.40578 0.25295 0 0.042359 0 0.010249 0.094026 -1.5721 -0.43387 0.12228
4.125 0.079607 0.07804 0.15636 0.080454 0.1653 0.043088 0.27905 -0.16382 0.11577 0.25125 0.022074 -5.5986 2.0042 2.218 1.5127 0.053393 1.7452 -0.11165 0.32198 0.2254 0.094776 0 0.026834 0 0.0092564 0.10968 -1.6679 -0.40896 -2.0314
4.1289 0.075142 0.074602 0.12427 0.11113 0.16791 0.032177 0.35129 0.014689 0.35771 0.32588 0.17988 -5.5703 1.9194 2.2337 1.4483 -0.093105 1.3613 -0.25459 0.1606 0.12691 -0.040684 0 0.010131 0 0.0075761 0.10028 -1.763 -0.40003 -4.006
4.1328 0.065666 0.070189 0.0301 0.090981 0.074431 0.019559 0.34159 0.26966 0.53321 0.30987 0.35249 -5.5397 1.8687 2.256 1.3935 -0.17183 1.1061 -0.36198 0.071665 0.078996 -0.13638 0 -0.0010635 0 0.0057387 0.068645 -1.8535 -0.4097 -5.3745
4.1367 0.05157 0.060785 -0.029535 0.044443 -0.020006 0.016068 0.28935 0.47434 0.5875 0.25632 0.51201 -5.5304 1.8581 2.2184 1.3521 -0.17476 0.99299 -0.43437 0.065918 0.05034 -0.18225 0 -0.0053881 0 0.0044416 0.025882 -1.9403 -0.43207 -6.0499
4.1406 0.032159 0.041563 0.013113 0.022198 -0.022492 0.034701 0.25662 0.53711 0.54973 0.23737 0.61169 -5.5461 1.8823 2.1381 1.3383 -0.11792 0.95784 -0.46084 0.12883 0.040449 -0.17855 0 -0.0068423 0 0.0039832 -0.014076 -2.0229 -0.45656 -6.2846
4.1445 0.0069183 0.011868 0.11921 0.043267 0.057444 0.06282 0.26672 0.45756 0.49519 0.30924 0.60961 -5.569 1.9323 2.0951 1.3661 -0.023796 0.92511 -0.41727 0.23603 0.080594 -0.12687 0 -0.0097312 0 0.0041428 -0.041005 -2.0939 -0.47386 -6.3848
4.1484 -0.02322 -0.023612 0.17153 0.065783 0.11288 0.061539 0.28088 0.30562 0.47266 0.47048 0.50402 -5.5757 2.0023 2.1606 1.4409 0.094663 0.87683 -0.27659 0.37106 0.20684 -0.019557 0 -0.013756 0 0.0044853 -0.051726 -2.1352 -0.48028 -6.3731
4.1523 -0.056008 -0.058626 0.086999 0.021721 0.048171 0.0015285 0.24427 0.15393 0.46874 0.63715 0.34291 -5.5574 2.0885 2.3405 1.5581 0.2352 0.86791 -0.028446 0.53037 0.42783 0.15738 0 -0.014105 0 0.0047435 -0.048845 -2.1221 -0.47857 -5.8974
4.1563 -0.089147 -0.090236 -0.095806 -0.11195 -0.11788 -0.099646 0.15589 0.028794 0.43554 0.67145 0.19073 -5.5273 2.1846 2.5804 1.7089 0.39487 0.97875 0.30487 0.71341 0.71181 0.40628 0 -0.0063133 0 0.0049773 -0.037309 -2.0356 -0.47516 -4.4964
4.1602 -0.12112 -0.11987 -0.24427 -0.27459 -0.26159 -0.18317 0.081256 -0.083114 0.34257 0.46989 0.079314 -5.5089 2.279 2.8192 1.8867 0.56048 1.2478 0.67081 0.90972 1.0019 0.70175 0 0.0089938 0 0.0054673 -0.022292 -1.8787 -0.47626 -2.0284
4.1641 -0.15053 -0.14946 -0.25347 -0.3608 -0.2722 -0.20117 0.081712 -0.19268 0.19647 0.057605 -0.010469 -5.5177 2.3602 3.0365 2.0865 0.71194 1.64 1.0101 1.0973 1.2484 0.99599 0 0.026133 0 0.0064973 -0.0094848 -1.685 -0.48498 1.0913
4.168 -0.17465 -0.17671 -0.14609 -0.31014 -0.16244 -0.16658 0.12759 -0.28208 0.016923 -0.39556 -0.11784 -5.5524 2.4268 3.2536 2.2991 0.83542 2.0718 1.2866 1.255 1.4355 1.246 0 0.039034 0 0.008185 -0.0055151 -1.5089 -0.50067 4.0653
4.1719 -0.18913 -0.19441 -0.051633 -0.16726 -0.058814 -0.14577 0.096283 -0.32137 -0.19171 -0.67548 -0.25398 -5.6031 2.4895 3.4927 2.5055 0.93228 2.4685 1.5003 1.3768 1.5835 1.4398 0 0.046007 0 0.010422 -0.015748 -1.3975 -0.51978 6.1958
4.1758 -0.18981 -0.19515 -0.08119 -0.051592 -0.076614 -0.19215 -0.11915 -0.30614 -0.43308 -0.67907 -0.38696 -5.6663 2.5625 3.7409 2.6791 1.0138 2.8034 1.6729 1.4734 1.7256 1.5955 0 0.050221 0 0.012918 -0.039813 -1.3629 -0.53713 7.3045
4.1797 -0.17522 -0.1771 -0.21721 -0.056016 -0.20145 -0.28302 -0.48403 -0.27131 -0.68483 -0.49822 -0.47518 -5.7515 2.6495 3.9509 2.7956 1.0861 3.0951 1.8164 1.5571 1.8741 1.731 0 0.055902 0 0.015319 -0.068777 -1.3759 -0.54701 7.7615
4.1836 -0.14761 -0.1454 -0.3261 -0.1631 -0.29727 -0.32791 -0.81129 -0.26255 -0.88632 -0.34913 -0.51217 -5.8739 2.7362 4.0731 2.843 1.1396 3.3695 1.9126 1.6246 2.0012 1.8322 0 0.064261 0 0.01736 -0.087888 -1.3885 -0.54449 8.1056
4.1875 -0.11115 -0.10788 -0.2844 -0.25687 -0.23828 -0.2509 -0.90236 -0.29277 -0.97683 -0.39316 -0.53217 -6.0396 2.7997 4.0847 2.8227 1.1535 3.6236 1.9213 1.6517 2.0507 1.8523 0 0.072929 0 0.018944 -0.084467 -1.3701 -0.52756 8.5743
4.1914 -0.069007 -0.068883 -0.098603 -0.22362 -0.037563 -0.071601 -0.7249 -0.32921 -0.95255 -0.5989 -0.56793 -6.2385 2.8249 3.9901 2.7422 1.1107 3.8159 1.8109 1.6084 1.9746 1.7466 0 0.078776 0 0.020097 -0.055634 -1.3289 -0.49932 8.9319
4.1953 -0.021967 -0.026949 0.097235 -0.052215 0.15628 0.099302 -0.45574 -0.32613 -0.87789 -0.77059 -0.60691 -6.4498 2.8121 3.8011 2.6062 1.0093 3.8874 1.5848 1.4803 1.7675 1.514 0 0.080694 0 0.020793 -0.0098967 -1.3004 -0.46819 8.7188
4.1992 0.029959 0.021617 0.16534 0.15689 0.19673 0.15696 -0.32822 -0.27069 -0.82507 -0.72412 -0.59726 -6.6545 2.768 3.5256 2.4149 0.85947 3.7927 1.2782 1.2781 1.4724 1.2044 0 0.079488 0 0.020806 0.038664 -1.3143 -0.44462 7.677
4.2031 0.084656 0.077007 0.092023 0.28131 0.080616 0.10453 -0.41009 -0.19451 -0.79296 -0.45523 -0.50234 -6.8432 2.689 3.1794 2.1721 0.67169 3.5222 0.9306 1.0285 1.1495 0.88153 0 0.075603 0 0.019753 0.078828 -1.368 -0.43507 5.9549
4.207 0.13681 0.13345 -0.0026076 0.28075 -0.045111 0.057891 -0.52207 -0.13704 -0.6899 -0.14486 -0.3451 -7.0137 2.5584 2.8009 1.8944 0.44862 3.1051 0.55667 0.75589 0.83301 0.57437 0 0.067787 0 0.017333 0.10663 -1.432 -0.43704 3.9111
4.2109 0.18005 0.1822 0.018045 0.21932 -0.021306 0.13694 -0.39257 -0.097559 -0.41225 0.0065859 -0.18793 -7.1633 2.3674 2.4459 1.6111 0.19132 2.5956 0.1444 0.47116 0.51212 0.26198 0 0.054542 0 0.013611 0.12312 -1.4833 -0.43948 1.7293
4.2148 0.21046 0.21702 0.17556 0.19056 0.1711 0.34027 0.077042 -0.027436 0.0445 -0.036158 -0.060927 -7.2858 2.1438 2.1558 1.3516 -0.086831 2.0509 -0.31884 0.1793 0.15497 -0.091581 0 0.036681 0 0.0091151 0.12899 -1.536 -0.42997 -0.75053
4.2188 0.22822 0.23689 0.35614 0.2233 0.39051 0.52641 0.68229 0.12375 0.54769 -0.11333 0.084321 -7.3756 1.9563 1.9305 1.1294 -0.35386 1.5115 -0.81706 -0.10496 -0.24144 -0.48382 0 0.017799 0 0.0046561 0.12221 -1.6412 -0.40461 -3.7742
4.2227 0.23562 0.24411 0.41893 0.26261 0.46588 0.5318 1.0587 0.34963 0.90905 -0.024848 0.33247 -7.4335 1.8803 1.7374 0.93735 -0.56976 0.99489 -1.301 -0.34954 -0.62015 -0.85344 0 0.0016836 0 0.00099043 0.1009 -1.8534 -0.37387 -7.2138
4.2266 0.23346 0.24014 0.32706 0.24146 0.35377 0.32432 0.98725 0.57476 1.0227 0.27743 0.69825 -7.4661 1.9458 1.5537 0.75982 -0.70696 0.50611 -1.7128 -0.51569 -0.88511 -1.1161 0 -0.010659 0 -0.0014615 0.068353 -2.1891 -0.35898 -10.383
4.2305 0.21952 0.22388 0.17575 0.16449 0.17146 0.047903 0.59044 0.70637 0.94021 0.64552 1.0597 -7.4788 2.1102 1.4014 0.59375 -0.763 0.06058 -2.0154 -0.57934 -0.96458 -1.2271 0 -0.020865 0 -0.0026997 0.034243 -2.6108 -0.38004 -12.402
4.2344 0.19082 0.19384 0.093834 0.11163 0.077251 -0.092462 0.23296 0.70645 0.81695 0.88326 1.2162 -7.4695 2.2859 1.3351 0.46189 -0.75408 -0.30163 -2.1988 -0.54494 -0.86765 -1.2134 0 -0.029808 0 -0.0030446 0.0097887 -3.0469 -0.44288 -12.869
4.2383 0.14772 0.15155 0.11799 0.15223 0.11722 -0.0083059 0.20654 0.618 0.78015 0.9407 1.0469 -7.4305 2.4052 1.39 0.4055 -0.69584 -0.52642 -2.2581 -0.43993 -0.68351 -1.1451 0 -0.034779 0 -0.0029542 0.00053043 -3.4257 -0.53325 -12.244
4.2422 0.095834 0.10235 0.1634 0.25717 0.18806 0.19292 0.47989 0.52014 0.83616 0.95762 0.63623 -7.3574 2.4693 1.5387 0.46038 -0.58977 -0.57928 -2.1687 -0.29447 -0.51659 -1.0682 0 -0.031166 0 -0.0028458 0.0029486 -3.6964 -0.62262 -11.518
4.2461 0.043629 0.052384 0.11755 0.3064 0.14941 0.302 0.74149 0.45389 0.89278 1.1023 0.24487 -7.2568 2.5396 1.708 0.63373 -0.42793 -0.47517 -1.889 -0.12347 -0.4053 -0.96019 0 -0.017901 0 -0.0029534 0.0078075 -3.8246 -0.68201 -11.361
4.25 -0.0024768 0.0049807 -0.03835 0.19696 -0.028122 0.1929 0.69687 0.38923 0.86332 1.3579 0.12428 -7.145 2.6775 1.8467 0.89913 -0.21071 -0.27372 -1.3973 0.075307 -0.29033 -0.74821 0 -0.0011618 0 -0.0032409 0.0070815 -3.7786 -0.6958 -11.459
4.2539 -0.041243 -0.039892 -0.20258 -0.048838 -0.22716 -0.068248 0.34689 0.26569 0.74704 1.4761 0.3183 -7.0376 2.8866 1.9841 1.2132 0.041116 -0.034061 -0.73142 0.30817 -0.062615 -0.37573 0 0.0086846 0 -0.0034078 -0.0015711 -3.5344 -0.66769 -10.659
4.2578 -0.075344 -0.082512 -0.24926 -0.28516 -0.29593 -0.28698 -0.011076 0.067037 0.61258 1.1713 0.61767 -6.942 3.107 2.2155 1.5407 0.29362 0.23748 0.0059438 0.5713 0.34375 0.13973 0 0.0056631 0 -0.0030073 -0.015915 -3.1008 -0.61652 -7.8944
4.2617 -0.10707 -0.12009 -0.15351 -0.36316 -0.19763 -0.31553 -0.063161 -0.14453 0.50966 0.39707 0.7148 -6.8572 3.2664 2.6173 1.8685 0.52116 0.59908 0.69082 0.84793 0.88708 0.70747 0 -0.0051243 0 -0.0016244 -0.033343 -2.5467 -0.56575 -3.1509
4.2656 -0.13502 -0.14712 -0.021412 -0.26175 -0.048801 -0.17807 0.21596 -0.27313 0.40284 -0.54905 0.44019 -6.7828 3.3397 3.1652 2.1999 0.72234 1.1247 1.2407 1.1179 1.4357 1.221 0 -0.009768 0 0.00098615 -0.053027 -1.9943 -0.53285 2.3302
4.2695 -0.15475 -0.15958 0.0075129 -0.10452 -0.0076864 -0.036006 0.51519 -0.27533 0.19617 -1.2097 -0.10774 -6.7249 3.3633 3.7307 2.535 0.9148 1.8279 1.649 1.3691 1.8562 1.6226 0 0.0037728 0 0.0048597 -0.073735 -1.5715 -0.52372 6.837
4.2734 -0.16248 -0.15892 -0.10706 -0.044117 -0.12109 -0.033572 0.44744 -0.20653 -0.17225 -1.3029 -0.6409 -6.6931 3.394 4.1686 2.8546 1.1127 2.6228 1.9658 1.5997 2.102 1.9229 0 0.035263 0 0.0098289 -0.090246 -1.3489 -0.53327 9.3365
4.2773 -0.15838 -0.15162 -0.26629 -0.12248 -0.27878 -0.17029 -0.10829 -0.17865 -0.65381 -0.93181 -0.9001 -6.6908 3.4543 4.4196 3.1213 1.3073 3.3603 2.2402 1.8104 2.2334 2.165 0 0.071454 0 0.015489 -0.093464 -1.3049 -0.5503 10.076
4.2813 -0.14647 -0.14423 -0.32426 -0.23915 -0.31977 -0.31364 -0.88302 -0.26218 -1.1022 -0.49148 -0.83801 -6.7102 3.5161 4.5385 3.297 1.4687 3.9194 2.4739 1.9954 2.3525 2.3694 0 0.096326 0 0.021131 -0.075858 -1.3475 -0.56345 10.184
4.2852 -0.1315 -0.1381 -0.22491 -0.25574 -0.18714 -0.3297 -1.42 -0.42054 -1.3672 -0.35453 -0.628 -6.7383 3.5349 4.6224 3.3616 1.5672 4.2784 2.6195 2.1391 2.5079 2.5083 0 0.10371 0 0.025781 -0.038222 -1.3771 -0.56565 10.667
4.2891 -0.11565 -0.12874 -0.054018 -0.13324 0.017394 -0.20383 -1.4293 -0.53998 -1.3937 -0.59552 -0.50608 -6.7696 3.4971 4.7056 3.322 1.5942 4.5079 2.6213 2.2215 2.6487 2.5272 0 0.10127 0 0.028495 0.0084467 -1.3467 -0.5558 11.641
4.293 -0.097932 -0.11035 0.04199 0.031563 0.12996 -0.042648 -0.99936 -0.5326 -1.2501 -0.97041 -0.58254 -6.8126 3.4317 4.7211 3.2032 1.5632 4.6887 2.4622 2.2255 2.6639 2.392 0 0.10232 0 0.028811 0.048423 -1.2783 -0.53797 12.401
4.2969 -0.076256 -0.081507 -0.0078004 0.10361 0.07692 0.033279 -0.50037 -0.42024 -1.0711 -1.1439 -0.77152 -6.883 3.3756 4.5637 3.0317 1.4893 4.8266 2.1779 2.1394 2.4752 2.1199 0 0.11297 0 0.027063 0.070203 -1.2302 -0.51876 12.15
4.3008 -0.050153 -0.046843 -0.13606 0.042306 -0.062375 -0.0023581 -0.2786 -0.31974 -0.96161 -0.95915 -0.88219 -6.9875 3.3295 4.1976 2.8232 1.3687 4.8377 1.8308 1.957 2.1052 1.7702 0 0.12631 0 0.024222 0.072048 -1.2435 -0.50446 10.703
4.3047 -0.021819 -0.013701 -0.20414 -0.062365 -0.13826 -0.070463 -0.39761 -0.33636 -0.92994 -0.53466 -0.785 -7.1147 3.2507 3.7064 2.582 1.1783 4.6198 1.4687 1.6787 1.6637 1.4077 0 0.12871 0 0.02131 0.060391 -1.3121 -0.49886 8.5771
4.3086 0.0050053 0.012929 -0.13198 -0.084364 -0.074307 -0.071361 -0.62426 -0.45761 -0.89014 -0.1371 -0.51477 -7.242 3.0935 3.2362 2.3114 0.89947 4.1459 1.1014 1.3176 1.264 1.0663 0 0.11242 0 0.018784 0.043588 -1.3935 -0.50205 6.4587
4.3125 0.027105 0.032646 0.031797 0.0094479 0.066862 0.022543 -0.64449 -0.54562 -0.72595 0.036291 -0.23158 -7.3528 2.8583 2.8839 2.0231 0.54608 3.501 0.71039 0.90537 0.93891 0.73984 0 0.08286 0 0.016421 0.026969 -1.4492 -0.51005 4.6054
4.3164 0.043273 0.047761 0.16113 0.12578 0.15351 0.1497 -0.31871 -0.44351 -0.37557 -0.014508 -0.077754 -7.4491 2.6017 2.6306 1.7384 0.17053 2.8259 0.27791 0.4902 0.62987 0.402 0 0.053978 0 0.01379 0.012858 -1.4784 -0.51571 2.6978
4.3203 0.054549 0.060047 0.17061 0.14057 0.11621 0.2212 0.22081 -0.11065 0.1149 -0.13249 -0.051839 -7.5469 2.3969 2.3805 1.4791 -0.15965 2.2203 -0.18935 0.12388 0.25706 0.0383 0 0.036137 0 0.010902 0.0037749 -1.5218 -0.51121 0.23381
4.3242 0.063412 0.069643 0.087128 0.028186 0.011746 0.19434 0.68533 0.32847 0.60488 -0.14696 -0.0062663 -7.6586 2.2798 2.0683 1.2572 -0.39776 1.6871 -0.65834 -0.15555 -0.1871 -0.33269 0 0.027734 0 0.0083895 0.0039614 -1.6339 -0.49246 -2.9298
4.3281 0.072396 0.076721 0.012419 -0.10506 -0.038144 0.093865 0.84885 0.668 0.93801 0.0069242 0.22327 -7.7775 2.2297 1.7334 1.0699 -0.53795 1.1651 -1.0862 -0.3339 -0.60407 -0.66226 0 0.018112 0 0.0069964 0.016583 -1.8463 -0.46357 -6.3591
4.332 0.082604 0.083236 0.020399 -0.11834 0.032504 -0.021886 0.70142 0.77131 1.0398 0.27069 0.65736 -7.8805 2.1992 1.4944 0.90765 -0.60466 0.61875 -1.4386 -0.41728 -0.8492 -0.89666 0 -0.0010233 0 0.0067911 0.039084 -2.1496 -0.43798 -9.2986
4.3359 0.092793 0.091997 0.091273 0.029316 0.17234 -0.10424 0.4343 0.66525 0.96502 0.53322 1.116 -7.945 2.1629 1.446 0.76769 -0.62271 0.1019 -1.6966 -0.41947 -0.8409 -1.0081 0 -0.026271 0 0.0068653 0.06187 -2.5015 -0.43345 -11.154
4.3398 0.099831 0.10348 0.14192 0.23706 0.26576 -0.12879 0.2841 0.50123 0.85317 0.71891 1.3275 -7.9668 2.1383 1.574 0.6645 -0.59525 -0.26424 -1.8493 -0.35192 -0.62969 -1.0107 0 -0.043972 0 0.0059057 0.072933 -2.8508 -0.46183 -11.819
4.3438 0.10072 0.1138 0.11552 0.35219 0.24294 -0.087022 0.35796 0.41922 0.8177 0.83049 1.1334 -7.9625 2.163 1.7633 0.62675 -0.50819 -0.3814 -1.8825 -0.22433 -0.36677 -0.94824 0 -0.041449 0 0.0032531 0.065536 -3.1554 -0.51955 -11.647
4.3477 0.094999 0.11667 0.038497 0.30456 0.13886 0.015898 0.56513 0.43222 0.8569 0.92654 0.63225 -7.9558 2.2528 1.8927 0.68173 -0.35527 -0.25607 -1.7743 -0.052804 -0.19261 -0.85864 0 -0.018403 0 -0.00044151 0.042863 -3.3836 -0.58589 -11.127
4.3516 0.085448 0.10833 -0.0096429 0.15918 0.049369 0.1488 0.70011 0.4299 0.86469 1.0552 0.13526 -7.9598 2.3817 1.9321 0.83695 -0.15886 -0.0010942 -1.5048 0.13538 -0.13332 -0.74171 0 0.011401 0 -0.0035777 0.015809 -3.5028 -0.63247 -10.542
4.3555 0.076164 0.091057 0.020155 0.043828 0.03487 0.25207 0.61229 0.29514 0.73818 1.1894 -0.050712 -7.9702 2.5002 1.9601 1.0717 0.034781 0.24713 -1.075 0.30878 -0.088524 -0.5564 0 0.029801 0 -0.0047513 -0.0043077 -3.4748 -0.63895 -9.7933
4.3594 0.069152 0.07185 0.094706 0.02825 0.068199 0.26828 0.33274 0.028135 0.4874 1.2126 0.14642 -7.9724 2.5747 2.0899 1.3452 0.18399 0.42897 -0.52396 0.44719 0.078854 -0.25625 0 0.027466 0 -0.0037492 -0.012281 -3.2701 -0.60513 -8.4989
4.3633 0.062471 0.056975 0.12964 0.07187 0.073356 0.18946 0.055496 -0.23483 0.24109 0.98285 0.5045 -7.9553 2.61 2.3705 1.6163 0.28038 0.59798 0.07089 0.55312 0.42378 0.16143 0 0.010246 0 -0.0015535 -0.010148 -2.8958 -0.55075 -6.2827
4.3672 0.051899 0.047124 0.07186 0.082476 0.0097742 0.073347 -0.020098 -0.32879 0.13195 0.44828 0.67611 -7.9179 2.6388 2.7457 1.8612 0.35279 0.8649 0.61545 0.64849 0.86778 0.63259 0 -0.0059948 0 0.00064336 -0.003132 -2.4156 -0.50294 -3.1048
4.3711 0.034957 0.037442 -0.047471 0.018322 -0.084494 0.00084044 0.1351 -0.2026 0.16227 -0.26523 0.45836 -7.8673 2.6911 3.0996 2.0767 0.44213 1.296 1.0354 0.75774 1.2558 1.0534 0 -0.007484 0 0.0025398 0.0052004 -1.9389 -0.48011 0.57535
4.375 0.0137 0.022349 -0.14013 -0.07083 -0.13157 0.0058099 0.33535 0.028627 0.18145 -0.88266 -0.052242 -7.8114 2.7704 3.3439 2.2694 0.56754 1.848 1.306 0.88996 1.473 1.341 0 0.0079539 0 0.0049485 0.014334 -1.5773 -0.48324 3.9412
4.3789 -0.0065348 0.00080414 -0.14142 -0.10052 -0.092651 0.044099 0.31838 0.17078 0.012317 -1.1371 -0.54485 -7.7552 2.8558 3.4739 2.439 0.71157 2.3898 1.4555 1.0339 1.5249 1.4805 0 0.030801 0 0.0089035 0.024352 -1.3918 -0.49958 6.2335
4.3828 -0.021555 -0.022612 -0.067716 -0.043291 -0.0077982 0.037676 -0.03433 0.1066 -0.37813 -0.9579 -0.74584 -7.7019 2.922 3.5508 2.5714 0.83574 2.7926 1.537 1.1689 1.5175 1.5223 0 0.048262 0 0.01441 0.032915 -1.3648 -0.51421 7.1895
4.3867 -0.031852 -0.041496 0.0014588 0.039658 0.041088 -0.04399 -0.57831 -0.11211 -0.82166 -0.53888 -0.62478 -7.6548 2.9587 3.6347 2.6446 0.9122 3.0141 1.5882 1.2804 1.5593 1.531 0 0.05399 0 0.019961 0.035194 -1.4175 -0.52002 7.1855
4.3906 -0.041749 -0.052655 -0.0026213 0.057829 0.0065979 -0.1456 -0.99901 -0.31462 -1.0698 -0.21081 -0.38713 -7.6163 2.9735 3.7261 2.6436 0.94375 3.1136 1.6069 1.3671 1.6685 1.531 0 0.051666 0 0.02334 0.027151 -1.4627 -0.51925 6.9416
4.3945 -0.054675 -0.057903 -0.077518 -0.018871 -0.081549 -0.17399 -1.0513 -0.36022 -0.99597 -0.19882 -0.27408 -7.5855 2.9807 3.7647 2.5714 0.95553 3.1882 1.5616 1.4327 1.7637 1.4953 0 0.050379 0 0.023147 0.0092666 -1.4553 -0.51772 6.9825
4.3984 -0.068928 -0.061367 -0.15635 -0.12925 -0.14523 -0.09079 -0.74814 -0.25675 -0.70038 -0.4549 -0.35542 -7.5576 2.9865 3.6825 2.4487 0.96649 3.2868 1.4262 1.4709 1.7396 1.383 0 0.056264 0 0.019839 -0.012661 -1.4094 -0.51833 7.2681
4.4023 -0.078099 -0.065135 -0.17134 -0.178 -0.12814 0.040745 -0.33885 -0.14656 -0.42304 -0.70718 -0.49614 -7.5284 2.9823 3.4654 2.3025 0.96657 3.3687 1.2109 1.4594 1.5598 1.19 0 0.067359 0 0.015446 -0.030484 -1.3728 -0.51959 7.2916
4.4063 -0.076103 -0.067277 -0.11361 -0.12443 -0.042415 0.10565 -0.095721 -0.17331 -0.33981 -0.69003 -0.51109 -7.4993 2.9493 3.1744 2.1554 0.92037 3.3408 0.96295 1.37 1.2879 0.96338 0 0.075547 0 0.01217 -0.038134 -1.3835 -0.51908 6.5568
4.4102 -0.062371 -0.063768 -0.036457 -0.01857 0.046723 0.041762 -0.097266 -0.34727 -0.42288 -0.36359 -0.35031 -7.4771 2.8713 2.9093 2.0201 0.79554 3.1389 0.73671 1.19 1.0325 0.76734 0 0.073562 0 0.010959 -0.034287 -1.4426 -0.51708 5.0225
4.4141 -0.042469 -0.052221 -0.0030744 0.046515 0.079337 -0.099273 -0.19402 -0.52708 -0.48544 0.061127 -0.1387 -7.4684 2.7471 2.7424 1.9014 0.59264 2.7874 0.55915 0.93716 0.85988 0.63227 0 0.061004 0 0.01114 -0.021772 -1.5199 -0.51613 3.1353
4.418 -0.023567 -0.033968 -0.029103 0.018539 0.048282 -0.19471 -0.17586 -0.53415 -0.36219 0.30608 -0.040202 -7.4733 2.5961 2.6718 1.8001 0.35179 2.3885 0.41726 0.6575 0.74774 0.53395 0 0.044403 0 0.011284 -0.0049213 -1.5829 -0.51713 1.4446
4.4219 -0.008908 -0.012886 -0.070874 -0.070841 -0.0020016 -0.15979 0.022695 -0.30108 -0.057514 0.25356 -0.086203 -7.4847 2.452 2.6293 1.7141 0.13103 2.0507 0.27643 0.40521 0.61911 0.42125 0 0.031492 0 0.010505 0.012692 -1.6213 -0.51655 0.16444
4.4258 0.0037249 0.0075783 -0.066988 -0.13771 -0.018018 -0.02268 0.26975 0.071954 0.26827 0.022817 -0.13877 -7.4939 2.3466 2.5371 1.6372 -0.02642 1.8144 0.11168 0.2195 0.42154 0.26575 0 0.024749 0 0.009102 0.028672 -1.6501 -0.50833 -0.92353
4.4297 0.018455 0.026322 0.0058058 -0.11816 0.018669 0.1035 0.37592 0.39642 0.44962 -0.15452 -0.025885 -7.4979 2.2935 2.3716 1.5611 -0.11064 1.6343 -0.073783 0.1132 0.18222 0.088087 0 0.019876 0 0.0080931 0.040921 -1.6928 -0.48952 -2.1688
4.4336 0.036295 0.043923 0.11092 -0.016654 0.080479 0.12378 0.28395 0.53793 0.45653 -0.13234 0.2817 -7.5006 2.2837 2.1852 1.4808 -0.13793 1.4327 -0.25401 0.078188 -0.0074952 -0.060631 0 0.010591 0 0.008154 0.047105 -1.7631 -0.46451 -3.6629
4.4375 0.053488 0.060383 0.18105 0.10465 0.11958 0.043656 0.12326 0.50079 0.39913 0.057058 0.623 -7.5071 2.2962 2.0688 1.4017 -0.12826 1.1768 -0.39916 0.09951 -0.062798 -0.14187 0 -0.0045188 0 0.0089422 0.045489 -1.86 -0.44365 -5.1329
4.4414 0.064542 0.073606 0.17182 0.17723 0.10604 -0.04289 0.080793 0.39226 0.40566 0.27751 0.77717 -7.5184 2.3165 2.0818 1.3411 -0.088674 0.9173 -0.48838 0.16524 0.029028 -0.15641 0 -0.019297 0 0.0093784 0.036542 -1.9735 -0.43665 -6.1881
4.4453 0.066784 0.080034 0.095538 0.17184 0.048993 -0.043605 0.21793 0.31182 0.49932 0.43346 0.65293 -7.5296 2.345 2.205 1.3209 -0.015557 0.75478 -0.50837 0.26578 0.20127 -0.13214 0 -0.024294 0 0.0085896 0.023661 -2.0904 -0.44596 -6.6491
4.4492 0.061979 0.076851 0.009683 0.10794 -0.012016 0.049454 0.4121 0.27071 0.58869 0.53537 0.36477 -7.5347 2.3909 2.3552 1.3554 0.089689 0.76204 -0.44615 0.38728 0.36136 -0.08858 0 -0.014703 0 0.0066595 0.011936 -2.1931 -0.46509 -6.627
4.4531 0.053679 0.063849 -0.028306 0.030885 -0.036968 0.158 0.47689 0.20856 0.56898 0.63521 0.13056 -7.5299 2.4553 2.451 1.4431 0.2095 0.92552 -0.29042 0.50901 0.45947 -0.014229 0 0.004806 0 0.0045535 0.0054574 -2.2546 -0.4832 -6.2991
4.457 0.043249 0.04354 -0.0033384 -0.018549 -0.014714 0.19134 0.34102 0.079048 0.42684 0.71954 0.087371 -7.5141 2.5237 2.478 1.5681 0.31596 1.1546 -0.044472 0.61011 0.51776 0.12135 0 0.022774 0 0.0033433 0.0050392 -2.2434 -0.49217 -5.6428
4.4609 0.028649 0.019613 0.049654 -0.023612 0.028588 0.1241 0.11313 -0.085233 0.24765 0.68745 0.18956 -7.4853 2.5749 2.499 1.7096 0.3894 1.3508 0.26157 0.68099 0.60125 0.333 0 0.029321 0 0.0034484 0.0080479 -2.1408 -0.49104 -4.4258
4.4648 0.0071672 -0.0049365 0.07595 0.0041193 0.048442 0.0098315 -0.026549 -0.19283 0.12683 0.44576 0.26961 -7.4402 2.5995 2.5991 1.8519 0.43291 1.4808 0.57461 0.7293 0.75795 0.59585 0 0.023454 0 0.0045265 0.010484 -1.9601 -0.48518 -2.4832
4.4688 -0.020731 -0.0287 0.043718 0.03226 0.015898 -0.073751 0.00073577 -0.17802 0.078506 0.026638 0.19382 -7.3793 2.6089 2.8099 1.9877 0.46929 1.5942 0.84079 0.7744 0.97688 0.85384 0 0.013406 0 0.0060037 0.0097057 -1.7496 -0.48174 -0.0075768
4.4727 -0.050365 -0.051448 -0.033931 0.024781 -0.058564 -0.091845 0.10082 -0.06763 0.030591 -0.39783 -0.029435 -7.3112 2.626 3.0754 2.1138 0.52224 1.7718 1.0309 0.83393 1.1945 1.0533 0 0.0098473 0 0.007657 0.0057051 -1.5712 -0.48512 2.4501
4.4766 -0.07571 -0.073061 -0.11265 -0.035275 -0.13109 -0.072868 0.10125 0.034679 -0.094998 -0.63228 -0.27381 -7.2526 2.6647 3.2907 2.2252 0.59765 2.0503 1.1496 0.91263 1.3415 1.1728 0 0.017656 0 0.0096801 0.00011285 -1.4677 -0.49524 4.3019
4.4805 -0.093472 -0.092742 -0.15284 -0.12981 -0.15817 -0.071485 -0.082294 0.034045 -0.29933 -0.60715 -0.41185 -7.2185 2.7171 3.3798 2.3122 0.68043 2.3828 1.2213 1.0016 1.3907 1.2268 0 0.032796 0 0.012219 -0.0059586 -1.4403 -0.50872 5.2965
4.4844 -0.10455 -0.10896 -0.14796 -0.21175 -0.1319 -0.11465 -0.36514 -0.077069 -0.49999 -0.4276 -0.41265 -7.2129 2.7608 3.3505 2.364 0.7483 2.6689 1.2661 1.0869 1.3725 1.2437 0 0.046354 0 0.014903 -0.013098 -1.4543 -0.5214 5.6271
4.4883 -0.11174 -0.11993 -0.1233 -0.23536 -0.086195 -0.17911 -0.56873 -0.21693 -0.60262 -0.27966 -0.34341 -7.2266 2.7786 3.2817 2.3741 0.78944 2.8271 1.2843 1.1583 1.3462 1.2407 0 0.051881 0 0.0169 -0.022569 -1.4665 -0.53018 5.7022
4.4922 -0.11605 -0.12423 -0.10904 -0.1907 -0.066851 -0.21485 -0.57575 -0.28892 -0.57991 -0.27804 -0.29331 -7.2465 2.7724 3.2532 2.3445 0.80836 2.852 1.2615 1.2117 1.3528 1.2145 0 0.049895 0 0.017512 -0.033943 -1.4548 -0.53361 5.7985
4.4961 -0.11531 -0.12106 -0.11299 -0.11308 -0.090328 -0.1885 -0.42204 -0.26468 -0.48728 -0.38578 -0.29943 -7.2676 2.7583 3.2806 2.2839 0.81556 2.8112 1.1867 1.2423 1.3835 1.1533 0 0.046346 0 0.016753 -0.043706 -1.4281 -0.5316 5.8902
4.5 -0.10621 -0.11019 -0.11679 -0.055653 -0.12854 -0.10944 -0.25037 -0.20348 -0.40829 -0.46571 -0.33454 -7.2978 2.749 3.3054 2.204 0.81151 2.7848 1.0669 1.239 1.3884 1.0544 0 0.047011 0 0.015376 -0.046571 -1.412 -0.52502 5.761
4.5039 -0.087573 -0.091942 -0.097244 -0.046374 -0.13465 -0.020629 -0.17958 -0.19348 -0.38483 -0.40815 -0.34957 -7.3501 2.7399 3.2486 2.1152 0.78057 2.7991 0.92552 1.1852 1.3153 0.93164 0 0.052749 0 0.01427 -0.038934 -1.4245 -0.51548 5.2492
4.5078 -0.061705 -0.067105 -0.051223 -0.066313 -0.087062 0.03391 -0.21135 -0.26833 -0.39186 -0.2221 -0.3196 -7.4308 2.7121 3.0806 2.0246 0.70138 2.8061 0.7867 1.0695 1.1518 0.80774 0 0.059206 0 0.013769 -0.021825 -1.4621 -0.50506 4.3926
4.5117 -0.032542 -0.036973 9.4867e-05 -0.069335 -0.010553 0.038833 -0.24915 -0.37139 -0.36933 -0.020502 -0.25429 -7.5331 2.6477 2.8484 1.9357 0.56584 2.7241 0.65915 0.89656 0.93574 0.69751 0 0.060559 0 0.013464 -0.00081577 -1.5049 -0.49584 3.366
4.5156 -0.0026019 -0.0032204 0.031442 -0.025577 0.0459 0.014333 -0.19758 -0.39713 -0.27504 0.076322 -0.17638 -7.6417 2.5462 2.6409 1.8487 0.39086 2.5062 0.53204 0.6914 0.72895 0.59726 0 0.053901 0 0.012685 0.017353 -1.5353 -0.489 2.3059
4.5195 0.028281 0.032355 0.038157 0.051035 0.054423 -0.0019748 -0.046181 -0.27435 -0.11365 0.033696 -0.097957 -7.7433 2.4283 2.5214 1.7618 0.21279 2.1827 0.38559 0.49048 0.57337 0.48811 0 0.040954 0 0.011185 0.028951 -1.5531 -0.48395 1.1969
4.5234 0.061258 0.067977 0.041012 0.11639 0.033984 0.01623 0.13081 -0.024447 0.073093 -0.078206 -0.014997 -7.8325 2.3275 2.483 1.6722 0.068128 1.844 0.20752 0.32633 0.46472 0.35114 0 0.026361 0 0.0094102 0.035089 -1.5753 -0.47809 -0.084948
4.5273 0.095518 0.10169 0.066167 0.13756 0.032236 0.065304 0.24531 0.2497 0.23754 -0.14381 0.08285 -7.9092 2.2745 2.4603 1.5785 -0.025072 1.5783 0.0033044 0.21517 0.36436 0.18402 0 0.014394 0 0.008129 0.039941 -1.623 -0.46794 -1.6238
4.5313 0.12696 0.13091 0.11949 0.12279 0.080598 0.1168 0.26733 0.43297 0.35215 -0.087254 0.20068 -7.9725 2.2834 2.3871 1.4826 -0.072109 1.4129 -0.20607 0.15502 0.2393 0.0069723 0 0.0065835 0 0.0077585 0.046998 -1.706 -0.45147 -3.3405
4.5352 0.14985 0.15237 0.17972 0.11185 0.16451 0.14295 0.23927 0.47198 0.41721 0.080155 0.33138 -8.0189 2.3462 2.2514 1.3907 -0.090927 1.3038 -0.39531 0.13374 0.096979 -0.14667 0 0.0016477 0 0.0079958 0.056424 -1.8183 -0.43056 -4.9906
4.5391 0.16014 0.16289 0.21649 0.13633 0.23546 0.14178 0.23055 0.40083 0.45222 0.27917 0.45241 -8.046 2.4358 2.1063 1.3123 -0.095692 1.1806 -0.54534 0.13993 -0.01478 -0.24919 0 -0.002682 0 0.0080585 0.065379 -1.9454 -0.41155 -6.2842
4.543 0.15782 0.16099 0.21527 0.18747 0.25182 0.13898 0.27736 0.30471 0.47944 0.42811 0.5289 -8.0565 2.5201 2.0292 1.2583 -0.087734 1.0104 -0.6452 0.16837 -0.043662 -0.29268 0 -0.0074664 0 0.00731 0.070567 -2.075 -0.40277 -7.045
4.5469 0.14649 0.14823 0.18612 0.22202 0.21046 0.16166 0.35621 0.25275 0.50788 0.50332 0.52919 -8.0567 2.5786 2.0617 1.2387 -0.059613 0.8301 -0.68567 0.21763 0.024956 -0.28774 0 -0.011531 0 0.0057364 0.070557 -2.2005 -0.40988 -7.3011
4.5508 0.13084 0.12895 0.15019 0.20109 0.14318 0.20641 0.40693 0.25135 0.5266 0.54756 0.45004 -8.0496 2.6123 2.1781 1.2604 -0.006994 0.72016 -0.65262 0.28352 0.15496 -0.24754 0 -0.012303 0 0.0039139 0.066061 -2.3126 -0.43178 -7.2402
4.5547 0.11395 0.10819 0.12012 0.12673 0.086431 0.23379 0.38328 0.25101 0.51393 0.61811 0.33121 -8.0301 2.6373 2.3069 1.3253 0.062985 0.74193 -0.5295 0.3556 0.28715 -0.17156 0 -0.0079844 0 0.0025541 0.058436 -2.3901 -0.46027 -7.0439
4.5586 0.096268 0.089011 0.093982 0.042986 0.055132 0.20039 0.29193 0.1982 0.45857 0.71514 0.23764 -7.9883 2.6664 2.3874 1.4293 0.13449 0.88814 -0.31055 0.4209 0.38497 -0.044721 0 0.00050617 0 0.0020399 0.048246 -2.3998 -0.48415 -6.7128
4.5625 0.076665 0.071077 0.066051 0.00031195 0.041246 0.10281 0.1902 0.089071 0.37495 0.75494 0.21274 -7.9185 2.6944 2.4185 1.5622 0.19472 1.0878 -0.015564 0.4725 0.46034 0.14503 0 0.0094248 0 0.0023033 0.035343 -2.314 -0.49527 -6.0252
4.5664 0.054231 0.051758 0.039053 0.01416 0.030855 -0.0092801 0.14183 -0.019823 0.29483 0.62377 0.2389 -7.8254 2.7035 2.4588 1.7097 0.24468 1.2622 0.3076 0.51636 0.55847 0.38516 0 0.01443 0 0.0030632 0.020222 -2.1332 -0.49274 -4.6975
4.5703 0.029554 0.028888 0.022495 0.053248 0.017905 -0.069835 0.16162 -0.055264 0.23691 0.28111 0.24516 -7.7208 2.6859 2.5766 1.8557 0.29929 1.3866 0.59946 0.56991 0.71481 0.6338 0 0.013779 0 0.004146 0.0050569 -1.8978 -0.48248 -2.6564
4.5742 0.0046727 0.0030001 0.019064 0.066734 0.0028208 -0.054123 0.19377 0.0079161 0.18158 -0.17351 0.16396 -7.6137 2.663 2.7887 1.9864 0.37592 1.5063 0.81629 0.65177 0.92038 0.83949 0 0.010037 0 0.0055954 -0.0068218 -1.674 -0.47301 -0.20644
4.5781 -0.017994 -0.022697 0.016317 0.026677 -0.015727 -0.0036617 0.14905 0.1155 0.080797 -0.54057 -0.0087891 -7.5053 2.6777 3.0376 2.0925 0.47959 1.6932 0.94973 0.76866 1.1236 0.97144 0 0.0086373 0 0.0075096 -0.012754 -1.5211 -0.47058 2.0755
4.582 -0.036857 -0.044435 -0.0040191 -0.049668 -0.041484 0.0094817 -0.020131 0.16695 -0.096953 -0.65403 -0.20492 -7.3922 2.76 3.228 2.1701 0.59645 1.9767 1.024 0.90858 1.2664 1.0356 0 0.014017 0 0.0097915 -0.012376 -1.46 -0.47681 3.6779
4.5859 -0.051714 -0.060197 -0.046817 -0.11515 -0.072273 -0.050035 -0.26648 0.091631 -0.32415 -0.50703 -0.33754 -7.2761 2.8951 3.2959 2.2201 0.7009 2.3086 1.0723 1.0452 1.3242 1.0628 0 0.026207 0 0.012056 -0.0077712 -1.4658 -0.48946 4.4724
4.5898 -0.063373 -0.0704 -0.095105 -0.13159 -0.095597 -0.1446 -0.46867 -0.092103 -0.5183 -0.26085 -0.36968 -7.1696 3.0244 3.2553 2.2452 0.77096 2.5907 1.111 1.1508 1.319 1.0802 0 0.04061 0 0.01379 -0.0021539 -1.4899 -0.50464 4.7482
4.5938 -0.072699 -0.076739 -0.1235 -0.099689 -0.097951 -0.19533 -0.52017 -0.28595 -0.5983 -0.11996 -0.33642 -7.0894 3.0847 3.1828 2.2488 0.80028 2.7447 1.1314 1.2091 1.2962 1.0906 0 0.051274 0 0.014645 0.0017794 -1.4942 -0.51846 4.9256
4.5977 -0.079827 -0.080594 -0.12158 -0.05598 -0.080013 -0.15457 -0.41607 -0.38522 -0.54865 -0.1722 -0.30277 -7.0439 3.0555 3.1531 2.2321 0.79776 2.7663 1.1132 1.2193 1.2872 1.0772 0 0.055077 0 0.014643 0.0027146 -1.473 -0.52753 5.195
4.6016 -0.084119 -0.082444 -0.10339 -0.04088 -0.059625 -0.051515 -0.26006 -0.3582 -0.43365 -0.3291 -0.3014 -7.026 2.9718 3.177 2.1953 0.7761 2.7205 1.0475 1.1899 1.2868 1.026 0 0.053504 0 0.014147 0.00058809 -1.4481 -0.52931 5.3928
4.6055 -0.084888 -0.082426 -0.092723 -0.065246 -0.055831 0.032991 -0.17834 -0.26511 -0.34503 -0.41662 -0.31041 -7.0177 2.8917 3.1957 2.1395 0.73945 2.682 0.94783 1.1289 1.2613 0.94439 0 0.050766 0 0.013614 -0.0039345 -1.4437 -0.52308 5.2129
4.6094 -0.082261 -0.080945 -0.098833 -0.10338 -0.069262 0.038962 -0.21208 -0.20078 -0.32693 -0.33387 -0.28867 -7.0039 2.8481 3.1352 2.0689 0.68097 2.6729 0.8405 1.0385 1.179 0.85594 0 0.05005 0 0.013327 -0.0097508 -1.4652 -0.51106 4.5405
4.6133 -0.07742 -0.078451 -0.10812 -0.11747 -0.081028 -0.021863 -0.28509 -0.21071 -0.344 -0.13822 -0.22655 -6.9819 2.8262 2.9742 1.9916 0.59231 2.6481 0.74447 0.91956 1.0373 0.77996 0 0.051107 0 0.013286 -0.015356 -1.4973 -0.49818 3.5862
4.6172 -0.071993 -0.074774 -0.10051 -0.091825 -0.073726 -0.084113 -0.27826 -0.25357 -0.31964 0.015319 -0.15675 -6.9608 2.7871 2.7676 1.9171 0.47661 2.5407 0.65872 0.78021 0.86755 0.71496 0 0.050974 0 0.013311 -0.019029 -1.5203 -0.48994 2.6984
4.6211 -0.067124 -0.069174 -0.073069 -0.046864 -0.052803 -0.095435 -0.14334 -0.24246 -0.20785 0.018374 -0.11477 -6.9508 2.7114 2.6051 1.8519 0.35361 2.3252 0.56798 0.64026 0.71584 0.64321 0 0.046844 0 0.013254 -0.0194 -1.5284 -0.48926 2.0431
4.625 -0.063028 -0.061521 -0.044905 -0.020782 -0.043327 -0.064674 0.049885 -0.12732 -0.033206 -0.097409 -0.094104 -6.9546 2.6213 2.5412 1.7965 0.25156 2.0468 0.46022 0.52612 0.61459 0.55112 0 0.038469 0 0.013113 -0.016151 -1.5335 -0.49474 1.4709
4.6289 -0.059382 -0.05349 -0.037193 -0.035134 -0.062601 -0.045232 0.17731 0.055155 0.13335 -0.19823 -0.048504 -6.967 2.5607 2.5567 1.7472 0.19201 1.7922 0.34022 0.45875 0.56635 0.4454 0 0.028206 0 0.012967 -0.010291 -1.5534 -0.50158 0.6971
4.6328 -0.056081 -0.048167 -0.049425 -0.075202 -0.097143 -0.073522 0.17403 0.20767 0.23515 -0.17221 0.056854 -6.982 2.5547 2.5823 1.7012 0.17899 1.6293 0.22865 0.44365 0.54914 0.35026 0 0.019072 0 0.0128 -0.0037736 -1.5962 -0.50466 -0.38395
4.6367 -0.053551 -0.047832 -0.058243 -0.10302 -0.1114 -0.1272 0.089238 0.25039 0.26894 -0.020278 0.19743 -6.999 2.5886 2.5619 1.6621 0.20031 1.5637 0.14988 0.4702 0.5382 0.28977 0 0.012726 0 0.012419 0.0013179 -1.655 -0.50152 -1.5567
4.6406 -0.052289 -0.051699 -0.041843 -0.091553 -0.083249 -0.14618 0.031967 0.18165 0.2711 0.16274 0.29788 -7.0223 2.625 2.4994 1.6396 0.23868 1.5479 0.1204 0.5201 0.52738 0.27321 0 0.0089727 0 0.011599 0.0035188 -1.714 -0.49334 -2.4435
4.6445 -0.052116 -0.055928 -0.0049406 -0.048955 -0.030446 -0.094653 0.063699 0.070652 0.27256 0.28274 0.2946 -7.0569 2.6395 2.452 1.6443 0.28267 1.5291 0.14553 0.57777 0.53434 0.29581 0 0.0068154 0 0.010337 0.0023337 -1.7595 -0.4838 -2.796
4.6484 -0.05195 -0.056334 0.023035 -0.010751 0.0022252 -0.00048182 0.14372 -0.006183 0.2701 0.31718 0.19344 -7.1042 2.6401 2.4782 1.68 0.32948 1.4949 0.22256 0.63506 0.58517 0.3503 0 0.0058055 0 0.0089905 -0.0018003 -1.7835 -0.47692 -2.6376
4.6523 -0.050413 -0.051607 0.016563 -0.0070941 -0.013778 0.067879 0.17787 -0.025263 0.23843 0.30092 0.066119 -7.1628 2.6516 2.5885 1.7411 0.37928 1.4813 0.34292 0.68864 0.68991 0.43445 0 0.0064967 0 0.0081025 -0.0077403 -1.7819 -0.47531 -2.1468
4.6563 -0.046728 -0.044117 -0.019308 -0.035553 -0.059846 0.063679 0.11705 -0.020975 0.16376 0.26056 -0.012649 -7.2315 2.6853 2.7378 1.8148 0.4284 1.5378 0.49047 0.735 0.82767 0.54617 0 0.0097982 0 0.0080231 -0.013894 -1.752 -0.47944 -1.4403
4.6602 -0.041067 -0.037453 -0.052509 -0.064561 -0.085421 0.0016791 0.0045027 -0.038573 0.060546 0.17913 -0.027507 -7.311 2.7244 2.862 1.8884 0.46866 1.6829 0.64047 0.76909 0.95462 0.67283 0 0.01592 0 0.0086387 -0.018465 -1.6952 -0.48767 -0.50239
4.6641 -0.034054 -0.032915 -0.055282 -0.063695 -0.057338 -0.06141 -0.073633 -0.084498 -0.043577 0.029837 -0.0263 -7.401 2.741 2.924 1.9533 0.49315 1.8838 0.76496 0.7878 1.0309 0.78888 0 0.023763 0 0.0094679 -0.019715 -1.6216 -0.49668 0.67553
4.668 -0.025948 -0.028234 -0.031429 -0.031633 0.0053571 -0.082388 -0.079723 -0.12138 -0.13394 -0.16551 -0.065257 -7.4985 2.7253 2.9328 2.0046 0.50237 2.0748 0.84342 0.7939 1.0465 0.86695 0 0.031182 0 0.010061 -0.016281 -1.5506 -0.50244 1.9209
4.6719 -0.016317 -0.019714 -0.010839 0.0046398 0.048115 -0.065865 -0.0613 -0.10892 -0.2154 -0.32762 -0.15134 -7.5983 2.6969 2.9243 2.0374 0.50398 2.1996 0.87042 0.79507 1.0257 0.89299 0 0.035995 0 0.010348 -0.0075943 -1.5015 -0.50178 2.8946
4.6758 -0.0044782 -0.0057184 -0.01633 0.017737 0.035068 -0.046313 -0.095124 -0.04795 -0.29362 -0.37969 -0.23666 -7.6974 2.6877 2.9267 2.0451 0.50569 2.2434 0.85322 0.79759 1.0049 0.87127 0 0.03722 0 0.010621 0.0056381 -1.4825 -0.49391 3.3131
4.6797 0.0097827 0.011854 -0.037362 0.0070502 -0.012786 -0.042538 -0.1978 0.015563 -0.35495 -0.31725 -0.266 -7.7968 2.7119 2.9377 2.0217 0.50715 2.2344 0.80105 0.79966 1.0001 0.81525 0 0.035789 0 0.011149 0.021129 -1.4859 -0.48111 3.1624
4.6836 0.025934 0.02944 -0.039138 -0.0013943 -0.035342 -0.035882 -0.2972 0.030391 -0.37048 -0.213 -0.22737 -7.8991 2.754 2.9289 1.9667 0.49824 2.2154 0.71642 0.79058 0.992 0.73452 0 0.034067 0 0.011821 0.035331 -1.4967 -0.46766 2.6822
4.6875 0.043063 0.045082 0.00085754 0.018205 0.0080434 0.0052585 -0.29634 -0.01393 -0.3217 -0.14751 -0.15691 -8.0023 2.7841 2.87 1.8879 0.46565 2.2069 0.5965 0.75733 0.94063 0.63106 0 0.034188 0 0.012165 0.044633 -1.5061 -0.45774 2.1219
4.6914 0.060452 0.059838 0.066343 0.064736 0.096274 0.083354 -0.16648 -0.076588 -0.22015 -0.13428 -0.098391 -8.097 2.7848 2.7519 1.7979 0.40271 2.1899 0.4429 0.69364 0.82031 0.507 0 0.03619 0 0.011749 0.047095 -1.5196 -0.45334 1.5078
4.6953 0.077792 0.076047 0.11453 0.11005 0.16337 0.1598 0.023417 -0.098592 -0.09906 -0.11457 -0.061342 -8.1699 2.7648 2.5962 1.7092 0.31502 2.1195 0.26945 0.60481 0.6456 0.37338 0 0.03751 0 0.010588 0.04367 -1.5516 -0.45347 0.65198
4.6992 0.09493 0.094347 0.11685 0.12545 0.15974 0.18809 0.16907 -0.049084 0.014871 -0.025696 -0.018576 -8.2127 2.7482 2.4456 1.6292 0.21781 1.962 0.099459 0.50495 0.46653 0.24869 0 0.034666 0 0.0091531 0.037914 -1.6119 -0.45503 -0.60896
4.7031 0.1115 0.11258 0.087961 0.10903 0.09924 0.15851 0.22179 0.054225 0.11974 0.1286 0.059259 -8.2288 2.7501 2.3415 1.5601 0.12778 1.7269 -0.045651 0.40944 0.33551 0.14757 0 0.026155 0 0.0079612 0.034103 -1.6962 -0.45438 -2.1871
4.707 0.12681 0.12765 0.073176 0.087664 0.046574 0.10836 0.21966 0.16403 0.22808 0.27778 0.17053 -8.2318 2.7642 2.3013 1.5028 0.055525 1.4709 -0.1564 0.32867 0.27226 0.07156 0 0.014213 0 0.0071512 0.034938 -1.7884 -0.44907 -3.7546
4.7109 0.14003 0.13833 0.10552 0.092531 0.057494 0.087156 0.23447 0.24149 0.34052 0.3523 0.28308 -8.237 2.77 2.3081 1.4589 0.0036623 1.2662 -0.23543 0.267 0.25464 0.011983 0 0.0036539 0 0.0064616 0.040459 -1.8714 -0.43883 -4.9796
4.7148 0.15031 0.14605 0.17387 0.13162 0.12885 0.11234 0.29424 0.28049 0.43388 0.34849 0.36333 -8.2512 2.7542 2.3218 1.4305 -0.029456 1.1557 -0.289 0.22602 0.24212 -0.037759 0 -0.0016506 0 0.0056335 0.048822 -1.9366 -0.42583 -5.753
4.7188 0.15678 0.15277 0.23287 0.1839 0.20445 0.15886 0.36016 0.30167 0.47832 0.32511 0.40147 -8.2683 2.7239 2.3081 1.4189 -0.044488 1.1265 -0.31834 0.20801 0.21188 -0.073024 0 -0.0017858 0 0.0048124 0.058021 -1.9852 -0.4141 -6.197
4.7227 0.15868 0.15825 0.24421 0.21798 0.22802 0.18934 0.37526 0.32647 0.46643 0.33943 0.40984 -8.271 2.7018 2.2656 1.4231 -0.038853 1.1243 -0.31825 0.21613 0.17806 -0.081175 0 -0.00058112 0 0.0045006 0.066861 -2.0215 -0.40797 -6.4747
4.7266 0.15564 0.15955 0.20923 0.21612 0.19127 0.19056 0.32781 0.35539 0.42292 0.39146 0.40229 -8.2399 2.7068 2.2305 1.4416 -0.0089937 1.0985 -0.28217 0.25166 0.17929 -0.053247 0 -0.0021319 0 0.0050565 0.074369 -2.0456 -0.40997 -6.6068
4.7305 0.1479 0.15352 0.16278 0.18293 0.1339 0.17898 0.26214 0.36745 0.38341 0.43171 0.38044 -8.1621 2.7364 2.2501 1.4744 0.045094 1.0456 -0.20742 0.31103 0.24593 0.0085059 0 -0.0070085 0 0.0062237 0.078588 -2.0522 -0.41929 -6.475
4.7344 0.13614 0.13966 0.1373 0.13578 0.10136 0.17387 0.2298 0.33837 0.36265 0.41788 0.33976 -8.0371 2.7677 2.3435 1.5236 0.11698 1.0135 -0.096083 0.38568 0.37402 0.094582 0 -0.011565 0 0.0072005 0.076522 -2.0346 -0.43199 -5.9759
4.7383 0.12067 0.12044 0.13387 0.090385 0.10448 0.17127 0.23646 0.26183 0.34367 0.35572 0.28326 -7.8771 2.7767 2.4817 1.5903 0.19521 1.0634 0.046785 0.46515 0.52641 0.1982 0 -0.011068 0 0.0072675 0.065982 -1.9896 -0.44315 -5.1427
4.7422 0.10075 0.098587 0.12683 0.054986 0.11759 0.14849 0.24059 0.15769 0.29782 0.28194 0.22292 -7.7005 2.7618 2.6068 1.672 0.26862 1.2182 0.21337 0.54145 0.65889 0.31926 0 -0.0039087 0 0.0064369 0.04801 -1.9194 -0.44981 -4.1039
4.7461 0.074861 0.07413 0.093414 0.03294 0.10971 0.09282 0.20116 0.061598 0.21435 0.21399 0.16616 -7.5222 2.7491 2.6779 1.7613 0.33201 1.4394 0.39075 0.61197 0.75006 0.45751 0 0.0068859 0 0.0055147 0.027491 -1.831 -0.45255 -2.9436
4.75 0.042095 0.044384 0.036178 0.024513 0.073207 0.020752 0.12001 0.0033177 0.11014 0.12824 0.10514 -7.3468 2.7718 2.704 1.8495 0.38839 1.6532 0.56049 0.67938 0.81244 0.60288 0 0.01616 0 0.005477 0.010783 -1.7349 -0.45485 -1.6371
4.7539 0.0036748 0.0071444 -0.022998 0.023328 0.02302 -0.035437 0.034275 -0.012232 0.012017 -0.0058614 0.024853 -7.1689 2.8362 2.7361 1.9302 0.44573 1.8041 0.704 0.74876 0.8777 0.73531 0 0.020863 0 0.0066852 0.0017939 -1.6437 -0.46054 -0.14366
4.7578 -0.036845 -0.035887 -0.06738 0.014134 -0.025528 -0.06024 -0.028261 -0.0083328 -0.067755 -0.17395 -0.07632 -6.9819 2.9052 2.8216 2.0011 0.51025 1.8941 0.81193 0.82354 0.9691 0.83674 0 0.022225 0 0.0086193 -0.00048592 -1.5697 -0.47155 1.4461
4.7617 -0.075119 -0.07888 -0.10033 -0.01958 -0.071612 -0.070998 -0.07829 -0.020859 -0.13745 -0.30997 -0.17672 -6.7884 2.9243 2.9608 2.0632 0.58075 1.975 0.88931 0.90246 1.0823 0.90441 0 0.024108 0 0.010342 -0.00096621 -1.5204 -0.48721 2.887
4.7656 -0.10818 -0.11535 -0.13582 -0.080909 -0.1209 -0.099067 -0.14615 -0.073059 -0.20962 -0.35037 -0.24606 -6.6035 2.8753 3.1032 2.1176 0.64825 2.1011 0.95084 0.97939 1.1886 0.95193 0 0.029281 0 0.011259 -0.0047705 -1.4953 -0.50519 3.9327
4.7695 -0.13548 -0.14225 -0.17755 -0.1521 -0.16829 -0.15525 -0.23832 -0.15815 -0.2826 -0.29742 -0.27209 -6.4468 2.816 3.1882 2.1637 0.70155 2.2824 1.0087 1.0461 1.2562 0.9961 0 0.037071 0 0.011501 -0.013862 -1.4851 -0.52272 4.5269
4.7734 -0.15796 -0.16114 -0.21161 -0.20516 -0.1959 -0.21604 -0.32082 -0.24333 -0.34027 -0.22439 -0.27194 -6.3297 2.8561 3.1942 2.1989 0.73457 2.4752 1.063 1.0963 1.2744 1.0416 0 0.044285 0 0.011652 -0.026491 -1.4783 -0.53715 4.8409
4.7773 -0.17612 -0.17545 -0.22134 -0.22381 -0.19149 -0.24565 -0.35091 -0.29367 -0.36926 -0.21175 -0.27573 -6.2482 3.0728 3.1544 2.221 0.74989 2.6164 1.1029 1.1285 1.2605 1.0778 0 0.048208 0 0.012138 -0.039396 -1.4675 -0.54605 5.1133
4.7813 -0.18896 -0.18672 -0.20733 -0.21639 -0.16645 -0.231 -0.32348 -0.29808 -0.37356 -0.27445 -0.29826 -6.1883 3.4247 3.1263 2.2289 0.75548 2.6723 1.117 1.1449 1.246 1.0904 0 0.048758 0 0.012867 -0.050383 -1.4535 -0.54761 5.4421
4.7852 -0.19476 -0.19324 -0.18924 -0.20624 -0.14991 -0.19387 -0.28047 -0.27651 -0.37069 -0.35149 -0.32739 -6.1383 3.7431 3.1422 2.2229 0.75726 2.6611 1.1029 1.1476 1.2516 1.0756 0 0.048059 0 0.013412 -0.058989 -1.4419 -0.5418 5.7253
4.7891 -0.19284 -0.19228 -0.18604 -0.20779 -0.16122 -0.16824 -0.27099 -0.26176 -0.3742 -0.36747 -0.33955 -6.0982 3.8287 3.1838 2.2045 0.75348 2.634 1.0688 1.1351 1.2702 1.0435 0 0.048237 0 0.013482 -0.065089 -1.4372 -0.53137 5.7908
4.793 -0.18455 -0.18333 -0.19554 -0.21219 -0.18898 -0.16763 -0.30292 -0.2706 -0.3816 -0.30507 -0.32465 -6.0777 3.5925 3.2001 2.1757 0.7359 2.6311 1.0253 1.1032 1.2716 1.0075 0 0.049689 0 0.013197 -0.067375 -1.4392 -0.52117 5.5733
4.7969 -0.17259 -0.16937 -0.19625 -0.19778 -0.2004 -0.17584 -0.33689 -0.28867 -0.3794 -0.21806 -0.29395 -6.0859 3.1313 3.152 2.1385 0.69697 2.6495 0.97674 1.0488 1.2264 0.97248 0 0.051221 0 0.01293 -0.063597 -1.4441 -0.51575 5.1627
4.8008 -0.15929 -0.15484 -0.17075 -0.15563 -0.17412 -0.169 -0.32791 -0.28252 -0.35716 -0.17586 -0.26409 -6.1241 2.6701 3.0435 2.0946 0.63744 2.648 0.91997 0.97592 1.1304 0.93191 0 0.051464 0 0.012921 -0.052544 -1.4492 -0.51659 4.6921
4.8047 -0.14559 -0.14248 -0.12666 -0.10395 -0.12382 -0.14348 -0.26989 -0.22905 -0.31418 -0.19745 -0.23716 -6.1879 2.4089 2.917 2.0445 0.56814 2.582 0.84983 0.89622 1.011 0.87658 0 0.050001 0 0.013081 -0.035887 -1.4551 -0.52105 4.2
4.8086 -0.1314 -0.13178 -0.092289 -0.075204 -0.087083 -0.11953 -0.19673 -0.13753 -0.25356 -0.23881 -0.19984 -6.2752 2.3907 2.8201 1.9887 0.50417 2.4406 0.76588 0.82421 0.90903 0.80479 0 0.047329 0 0.013159 -0.018059 -1.4643 -0.52415 3.6146
4.8125 -0.11661 -0.12022 -0.089695 -0.086602 -0.089082 -0.11777 -0.14201 -0.045501 -0.17492 -0.24062 -0.14242 -6.3899 2.4948 2.7719 1.929 0.45607 2.2577 0.67372 0.7692 0.84994 0.7241 0 0.044143 0 0.013056 -0.0041402 -1.4786 -0.52187 2.8663
4.8164 -0.10145 -0.10577 -0.11187 -0.12234 -0.11679 -0.13473 -0.10416 0.0080089 -0.078654 -0.18372 -0.075102 -6.5353 2.5521 2.7558 1.8702 0.42429 2.09 0.58138 0.7305 0.82654 0.64451 0 0.04091 0 0.012924 0.0025936 -1.4977 -0.51356 1.9984
4.8203 -0.085762 -0.088129 -0.12721 -0.14541 -0.13014 -0.1439 -0.055806 0.010146 0.02181 -0.0984 -0.021674 -6.7049 2.4805 2.7391 1.819 0.40093 1.9792 0.49531 0.69955 0.8078 0.57156 0 0.037978 0 0.012953 0.0017855 -1.5212 -0.50198 1.1533
4.8242 -0.06808 -0.067916 -0.1078 -0.12873 -0.099971 -0.12102 0.015061 -0.018658 0.097269 -0.025767 0.004001 -6.8811 2.3292 2.6995 1.7808 0.37665 1.927 0.41973 0.66738 0.76601 0.50639 0 0.03566 0 0.013072 -0.0044919 -1.5502 -0.49111 0.45205
4.8281 -0.045989 -0.045009 -0.054227 -0.076656 -0.035933 -0.067025 0.081478 -0.041825 0.12048 0.022354 0.012914 -7.0457 2.2079 2.6403 1.7561 0.34724 1.899 0.35814 0.63145 0.69999 0.45077 0 0.033891 0 0.012932 -0.012785 -1.586 -0.48355 -0.10465
4.832 -0.017742 -0.017997 0.0063746 -0.017822 0.022863 -0.0054826 0.10209 -0.032888 0.092096 0.063747 0.029777 -7.1943 2.1795 2.5839 1.7401 0.31517 1.8542 0.31335 0.59636 0.63515 0.40938 0 0.031841 0 0.012203 -0.018933 -1.627 -0.47925 -0.61181
4.8359 0.016201 0.014603 0.04652 0.022498 0.045291 0.040921 0.069595 0.0090639 0.048264 0.11282 0.066663 -7.3397 2.2159 2.5533 1.7257 0.28595 1.7766 0.28464 0.56842 0.60065 0.3854 0 0.028272 0 0.010938 -0.018522 -1.6661 -0.47599 -1.1474
4.8398 0.053196 0.052511 0.062913 0.043756 0.037613 0.069598 0.028621 0.06377 0.036598 0.15656 0.1097 -7.4986 2.2457 2.5556 1.7083 0.26271 1.6855 0.26525 0.54883 0.60338 0.37405 0 0.022653 0 0.0095988 -0.0079459 -1.6946 -0.47078 -1.6946
4.8438 0.09003 0.092958 0.076667 0.066305 0.0372 0.094527 0.038099 0.1074 0.077894 0.16794 0.13385 -7.6733 2.2338 2.5768 1.6881 0.24361 1.6183 0.24407 0.53165 0.62078 0.36241 0 0.016035 0 0.0087163 0.013781 -1.7079 -0.46125 -2.176
4.8477 0.12459 0.13166 0.11071 0.10856 0.077291 0.12694 0.11291 0.12901 0.14808 0.14041 0.13044 -7.8448 2.2103 2.59 1.6682 0.22334 1.5982 0.2115 0.50804 0.61826 0.3375 0 0.010587 0 0.0084565 0.043606 -1.7102 -0.44665 -2.5525
4.8516 0.15602 0.16463 0.16701 0.16835 0.15598 0.1628 0.20518 0.1354 0.19892 0.10261 0.11786 -7.9854 2.2255 2.5728 1.6502 0.19734 1.6133 0.16484 0.47316 0.57617 0.29577 0 0.0079525 0 0.0085006 0.074904 -1.7121 -0.42836 -2.8718
4.8555 0.1834 0.18947 0.22453 0.22522 0.23696 0.18955 0.24768 0.14345 0.20031 0.094646 0.12336 -8.0792 2.2874 2.5215 1.6322 0.16514 1.6233 0.10876 0.43011 0.50388 0.24488 0 0.0078657 0 0.0083407 0.10011 -1.7241 -0.40972 -3.2165
4.8594 0.20456 0.20543 0.25768 0.25907 0.27931 0.20193 0.21853 0.16707 0.16617 0.13028 0.15536 -8.133 2.3492 2.4542 1.6103 0.13079 1.5894 0.050732 0.38787 0.43043 0.19617 0 0.0083951 0 0.0077221 0.114 -1.7493 -0.39516 -3.6151
4.8633 0.21652 0.21278 0.2569 0.26608 0.26881 0.20739 0.16272 0.20735 0.1411 0.18546 0.19609 -8.1666 2.3596 2.3989 1.5827 0.10049 1.5046 -0.0040206 0.3555 0.38129 0.15556 0 0.0076616 0 0.0068408 0.11549 -1.7827 -0.3884 -4.0193
4.8672 0.21736 0.21216 0.23333 0.2577 0.22492 0.21506 0.14872 0.25173 0.16129 0.22508 0.22275 -8.1938 2.318 2.3744 1.5527 0.079398 1.3991 -0.053334 0.33737 0.36107 0.12155 0 0.0054061 0 0.0061432 0.10696 -1.8165 -0.39072 -4.369
4.8711 0.20797 0.20449 0.20636 0.24675 0.1815 0.22224 0.20281 0.28195 0.22587 0.23904 0.23381 -8.2101 2.2759 2.3769 1.5274 0.069734 1.3169 -0.094786 0.33268 0.35563 0.091626 0 0.002924 0 0.0059319 0.092122 -1.8457 -0.40026 -4.6665
4.875 0.19187 0.19116 0.18764 0.23547 0.16059 0.21539 0.2856 0.2857 0.30228 0.2494 0.25061 -8.1992 2.2832 2.3854 1.5135 0.07105 1.2819 -0.12225 0.33854 0.34923 0.069506 0 0.0015402 0 0.0061364 0.074365 -1.8702 -0.41296 -4.9646
4.8789 0.17341 0.17411 0.17549 0.21629 0.16047 0.18579 0.33178 0.264 0.3561 0.28237 0.29069 -8.1501 2.3373 2.3814 1.5143 0.081829 1.2825 -0.12622 0.35321 0.34089 0.065242 0 0.0012516 0 0.0064223 0.056478 -1.8918 -0.42453 -5.2736
4.8828 0.15569 0.15573 0.16175 0.1826 0.16365 0.1423 0.31163 0.22934 0.37494 0.33585 0.34108 -8.066 2.3886 2.3676 1.5301 0.10098 1.2866 -0.097981 0.37653 0.34607 0.088081 0 0.00091368 0 0.0065005 0.041269 -1.9091 -0.43225 -5.4885
4.8867 0.1397 0.13821 0.14215 0.1379 0.15415 0.10637 0.25379 0.19595 0.36662 0.37668 0.36228 -7.9586 2.3954 2.3685 1.5598 0.12815 1.274 -0.034309 0.4081 0.38354 0.13921 0 -0.00033082 0 0.0063419 0.031617 -1.9161 -0.43557 -5.4269
4.8906 0.12465 0.12275 0.12062 0.095372 0.12943 0.093276 0.21037 0.17018 0.34004 0.36918 0.32267 -7.8338 2.3686 2.4105 1.6027 0.16298 1.2578 0.060538 0.44581 0.45916 0.21125 0 -0.0019824 0 0.0061289 0.029394 -1.9049 -0.43566 -4.9597
4.8945 0.10868 0.10858 0.10505 0.069147 0.09965 0.098959 0.20313 0.14874 0.29292 0.30508 0.2307 -7.6859 2.3583 2.4972 1.657 0.20448 1.276 0.1761 0.48682 0.55963 0.29422 0 -0.0026267 0 0.0060377 0.03405 -1.8707 -0.43459 -4.1148
4.8984 0.089111 0.092634 0.099395 0.064481 0.077378 0.10538 0.20474 0.12525 0.21901 0.20635 0.13161 -7.5065 2.3997 2.6021 1.7181 0.25122 1.3589 0.29897 0.53025 0.66039 0.38159 0 -0.0013539 0 0.0060825 0.042216 -1.816 -0.43481 -3.0564
4.9023 0.06289 0.070445 0.098321 0.073222 0.066017 0.097188 0.17028 0.097678 0.12417 0.10314 0.06958 -7.2997 2.4748 2.6868 1.7789 0.30244 1.501 0.41657 0.57903 0.74116 0.47129 0 0.0014366 0 0.0061611 0.048874 -1.7497 -0.43885 -1.9622
4.9063 0.028005 0.038437 0.088292 0.076482 0.055319 0.071468 0.084212 0.06856 0.03071 0.012657 0.050392 -7.0857 2.5324 2.7297 1.8336 0.35863 1.6614 0.521 0.63833 0.79788 0.56244 0 0.0047179 0 0.0062271 0.049314 -1.6833 -0.44867 -0.91243
4.9102 -0.01453 -0.0035472 0.054935 0.05341 0.027782 0.03202 -0.023588 0.038106 -0.03692 -0.061777 0.03957 -6.8875 2.5423 2.7428 1.8808 0.42071 1.7931 0.61166 0.7114 0.8436 0.65258 0 0.0081854 0 0.006395 0.040655 -1.6267 -0.46475 0.1121
4.9141 -0.059755 -0.051159 -0.0066713 -0.0069416 -0.027073 -0.021267 -0.10467 -0.00090856 -0.071255 -0.11871 -0.0031397 -6.7138 2.5261 2.7623 1.9252 0.48795 1.8767 0.69471 0.79578 0.89841 0.73821 0 0.012682 0 0.0068646 0.022339 -1.5839 -0.48526 1.1417
4.918 -0.10046 -0.097036 -0.085105 -0.096278 -0.10046 -0.092082 -0.13245 -0.058359 -0.086714 -0.15391 -0.086135 -6.5544 2.5318 2.8204 1.9741 0.55639 1.933 0.77823 0.88291 0.97526 0.81678 0 0.019132 0 0.0077356 -0.0040214 -1.5531 -0.50633 2.1406
4.9219 -0.13096 -0.13424 -0.15554 -0.18742 -0.16539 -0.17508 -0.11947 -0.1345 -0.10625 -0.16973 -0.17956 -6.3952 2.5794 2.9209 2.0315 0.6194 2.0039 0.86545 0.96181 1.0704 0.88682 0 0.027145 0 0.0088883 -0.034813 -1.5287 -0.52346 3.0194
4.9258 -0.15033 -0.15946 -0.19369 -0.24775 -0.1939 -0.2473 -0.1023 -0.2127 -0.14386 -0.18292 -0.2434 -6.2378 2.6368 3.0374 2.0951 0.67053 2.1192 0.95081 1.0243 1.1648 0.94631 0 0.034893 0 0.010046 -0.064639 -1.5056 -0.53338 3.715
4.9297 -0.16233 -0.17392 -0.19264 -0.25932 -0.17922 -0.27881 -0.11413 -0.26722 -0.19882 -0.21448 -0.2618 -6.1041 2.6523 3.133 2.1564 0.70672 2.2749 1.0229 1.0681 1.2353 0.99216 0 0.040563 0 0.010961 -0.08717 -1.4822 -0.53535 4.2479
4.9336 -0.17194 -0.18144 -0.16926 -0.23129 -0.14404 -0.25698 -0.16829 -0.28232 -0.26318 -0.26726 -0.25288 -6.0192 2.6076 3.1852 2.2056 0.72921 2.437 1.0721 1.0959 1.2695 1.0228 0 0.043895 0 0.011568 -0.097 -1.4608 -0.53126 4.6965
4.9375 -0.18117 -0.18534 -0.15254 -0.19338 -0.1247 -0.2011 -0.25695 -0.26581 -0.33016 -0.31674 -0.24924 -5.9875 2.5365 3.1969 2.2356 0.7415 2.5663 1.097 1.112 1.2732 1.0411 0 0.046163 0 0.011977 -0.09184 -1.4456 -0.52462 5.1158
4.9414 -0.18753 -0.18631 -0.16112 -0.17365 -0.14177 -0.15017 -0.35564 -0.24356 -0.39365 -0.33058 -0.27022 -5.9845 2.4898 3.1888 2.2443 0.7459 2.6422 1.1033 1.118 1.2644 1.0527 0 0.048601 0 0.012334 -0.073755 -1.4386 -0.5191 5.481
4.9453 -0.18637 -0.18263 -0.18821 -0.17813 -0.18196 -0.13267 -0.42884 -0.23817 -0.44246 -0.3014 -0.30995 -5.9754 2.4848 3.18 2.2334 0.74139 2.6704 1.0964 1.1119 1.2584 1.0601 0 0.050984 0 0.012687 -0.048522 -1.4379 -0.51725 5.7056
4.9492 -0.17478 -0.17209 -0.20762 -0.18921 -0.20834 -0.14601 -0.44241 -0.25053 -0.46094 -0.25871 -0.34602 -5.9433 2.4922 3.1727 2.2062 0.72434 2.6714 1.0751 1.0893 1.2539 1.057 0 0.051969 0 0.012974 -0.023419 -1.4395 -0.51951 5.7089
4.9531 -0.15385 -0.15395 -0.19651 -0.18349 -0.19182 -0.16434 -0.38458 -0.26081 -0.43966 -0.24379 -0.3564 -5.9046 2.4713 3.1518 2.1649 0.69128 2.6612 1.0318 1.0467 1.2328 1.0305 0 0.050851 0 0.013115 -0.0047173 -1.44 -0.52402 5.4656
4.957 -0.12762 -0.12958 -0.15489 -0.15245 -0.13611 -0.16508 -0.28101 -0.24742 -0.38565 -0.26948 -0.33041 -5.8954 2.4147 3.0969 2.1109 0.6413 2.6385 0.9589 0.98354 1.1745 0.97036 0 0.048734 0 0.013122 0.003971 -1.44 -0.52716 5.0031
4.9609 -0.1001 -0.10166 -0.1045 -0.10752 -0.074081 -0.14669 -0.18362 -0.20567 -0.31905 -0.30512 -0.27117 -5.9418 2.3528 2.9995 2.0448 0.5766 2.5869 0.85576 0.90321 1.0732 0.87704 0 0.047628 0 0.01309 0.0022033 -1.4429 -0.52518 4.3646
4.9648 -0.073004 -0.072694 -0.068706 -0.066741 -0.03876 -0.12143 -0.13321 -0.14893 -0.25668 -0.30308 -0.19381 -6.0389 2.3171 2.8722 1.9677 0.50145 2.4883 0.72891 0.81193 0.94518 0.76167 0 0.048204 0 0.013096 -0.0074749 -1.4532 -0.51592 3.5808
4.9688 -0.04582 -0.04391 -0.052577 -0.03777 -0.035863 -0.09454 -0.12516 -0.093586 -0.19796 -0.24161 -0.12047 -6.1566 2.3051 2.7437 1.8825 0.42088 2.3379 0.58685 0.71708 0.8175 0.63714 0 0.048621 0 0.013084 -0.02002 -1.4737 -0.50007 2.6673
4.9727 -0.017509 -0.015151 -0.041112 -0.013893 -0.042072 -0.055611 -0.11262 -0.044225 -0.12838 -0.14189 -0.069424 -6.265 2.2842 2.6407 1.794 0.33994 2.1515 0.43529 0.62549 0.70884 0.5099 0 0.045924 0 0.012866 -0.028857 -1.5057 -0.48083 1.6336
4.9766 0.012006 0.014242 -0.015707 0.014958 -0.028657 0.0068609 -0.049716 0.0059266 -0.037373 -0.043903 -0.040382 -6.3553 2.2315 2.5712 1.7084 0.26332 1.9583 0.27797 0.54223 0.61738 0.38061 0 0.038886 0 0.01225 -0.027682 -1.55 -0.46238 0.48705
4.9805 0.041616 0.044125 0.028291 0.049529 0.012993 0.084484 0.063473 0.062014 0.067926 0.032234 -0.0084747 -6.4404 2.1615 2.5189 1.6311 0.19464 1.785 0.12152 0.4701 0.52681 0.25256 0 0.029477 0 0.011193 -0.012884 -1.6072 -0.44806 -0.76239
4.9844 0.069617 0.072633 0.079048 0.080532 0.066679 0.1473 0.17834 0.11804 0.16794 0.099349 0.060828 -6.5338 2.1117 2.4581 1.5653 0.13578 1.6405 -0.021914 0.41004 0.42514 0.13782 0 0.021315 0 0.0098662 0.014479 -1.6767 -0.43923 -2.0824
4.9883 0.094091 0.09645 0.1204 0.09938 0.10836 0.16718 0.24248 0.16215 0.2492 0.18001 0.18096 -6.6311 2.1014 2.3768 1.5121 0.08741 1.5131 -0.1379 0.36227 0.32023 0.053075 0 0.016431 0 0.0085631 0.048406 -1.7547 -0.43535 -3.3917
4.9922 0.11291 0.11238 0.14436 0.10744 0.12589 0.14412 0.24885 0.19048 0.31547 0.27528 0.32269 -6.7097 2.111 2.2907 1.4719 0.050636 1.3846 -0.21609 0.32773 0.23829 0.0080597 0 0.01351 0 0.0075381 0.079869 -1.8345 -0.43477 -4.5581
4.9961 0.12401 0.11932 0.15219 0.11354 0.12375 0.10776 0.2399 0.21247 0.37823 0.36035 0.42605 -6.7481 2.1067 2.2354 1.4476 0.028681 1.2502 -0.25321 0.30859 0.20637 -0.0017106 0 0.0094204 0 0.0068808 0.1001 -1.9076 -0.43541 -5.4406
5 0.1265 0.11922 0.14698 0.12345 0.11327 0.091295 0.26171 0.2396 0.43615 0.41038 0.44294 -6.7463 2.0836 2.2398 1.4441 0.026318 1.1298 -0.24983 0.30747 0.23311 0.010403 0 0.0025954 0 0.0065116 0.10374 -1.9663 -0.43535 -5.9507
5.0039 0.12171 0.11592 0.12969 0.13392 0.10247 0.10312 0.31407 0.26865 0.46734 0.42488 0.37691 -6.729 2.0787 2.3033 1.466 0.046729 1.0591 -0.20535 0.32568 0.30319 0.035731 0 -0.0050688 0 0.0062742 0.09048 -2.0036 -0.43343 -6.0815
5.0078 0.11308 0.11258 0.10394 0.1377 0.095421 0.12395 0.34827 0.27917 0.44594 0.42161 0.28349 -6.7262 2.1363 2.3939 1.5133 0.0881 1.065 -0.11792 0.36186 0.38917 0.078673 0 -0.0097547 0 0.0060453 0.064882 -2.0129 -0.42983 -5.8758
5.0117 0.10425 0.10957 0.081287 0.13245 0.096414 0.13037 0.31611 0.25139 0.36882 0.40713 0.22669 -6.7491 2.2596 2.4727 1.5792 0.14326 1.1453 0.0092389 0.41229 0.47043 0.1509 0 -0.0092572 0 0.0057916 0.034655 -1.9886 -0.42646 -5.367
5.0156 0.096887 0.10473 0.075779 0.12201 0.1082 0.11858 0.22102 0.18822 0.26488 0.36043 0.22707 -6.7801 2.4004 2.5222 1.6525 0.20334 1.2682 0.16157 0.47233 0.54404 0.25641 0 -0.0050599 0 0.0055671 0.00829 -1.9298 -0.42623 -4.5568
5.0195 0.089864 0.095661 0.08944 0.10835 0.12395 0.10364 0.11889 0.11798 0.17464 0.25394 0.24644 -6.785 2.5002 2.557 1.7221 0.26273 1.3943 0.31498 0.53799 0.62048 0.38199 0 -0.00090278 0 0.0054827 -0.0073293 -1.844 -0.43134 -3.4581
5.0234 0.080759 0.082221 0.10452 0.085668 0.12524 0.097461 0.06664 0.07181 0.1173 0.093352 0.223 -6.7379 2.5403 2.606 1.7824 0.32076 1.5034 0.44645 0.60579 0.70937 0.50269 0 0.00077848 0 0.005666 -0.0087814 -1.7479 -0.44163 -2.16
5.0273 0.06816 0.066694 0.095621 0.046839 0.095352 0.092062 0.069265 0.055856 0.076368 -0.068297 0.12624 -6.6384 2.5525 2.6849 1.8335 0.37844 1.6043 0.54539 0.67136 0.80755 0.59762 0 0.0010953 0 0.0062068 0.0030097 -1.6619 -0.45425 -0.83958
5.0313 0.052682 0.051504 0.054318 -0.0025206 0.039071 0.068539 0.077434 0.045806 0.01816 -0.16483 -0.016146 -6.5102 2.5791 2.7802 1.8782 0.43333 1.7203 0.61578 0.72843 0.89835 0.66165 0 0.0034905 0 0.0070899 0.023122 -1.6008 -0.4651 0.30839
5.0352 0.035863 0.036579 0.0020383 -0.039942 -0.013082 0.022083 0.037166 0.011188 -0.073731 -0.17188 -0.14065 -6.3834 2.6281 2.859 1.9172 0.47778 1.8617 0.66751 0.7701 0.96153 0.70306 0 0.010278 0 0.0081527 0.044133 -1.5673 -0.47126 1.1727
5.0391 0.018292 0.019096 -0.025689 -0.042131 -0.027404 -0.025999 -0.057952 -0.052795 -0.18006 -0.12923 -0.19781 -6.2763 2.6688 2.8946 1.9468 0.50325 2.0107 0.70513 0.79229 0.98577 0.73136 0 0.020246 0 0.0091233 0.058315 -1.5525 -0.47266 1.7687
5.043 -0.00090338 -0.0037717 -0.012656 -0.0094071 0.00023616 -0.045704 -0.1616 -0.11704 -0.26011 -0.10556 -0.18617 -6.1878 2.6699 2.8849 1.9614 0.50746 2.1293 0.72441 0.79695 0.97493 0.74786 0 0.029511 0 0.0097488 0.05986 -1.5438 -0.4719 2.1864
5.0469 -0.022493 -0.031359 0.018807 0.026724 0.03398 -0.029243 -0.21789 -0.14351 -0.28424 -0.13659 -0.14493 -6.1054 2.6373 2.8499 1.9577 0.49768 2.1856 0.71914 0.79175 0.94481 0.74758 0 0.034688 0 0.0099379 0.046579 -1.5337 -0.47247 2.4912
5.0508 -0.045039 -0.058513 0.024754 0.025698 0.02578 -0.0026737 -0.20832 -0.12093 -0.25505 -0.19476 -0.11736 -6.0173 2.6089 2.8144 1.9383 0.48636 2.1754 0.69067 0.78569 0.91344 0.72848 0 0.035393 0 0.0098092 0.020662 -1.5232 -0.47678 2.6688
5.0547 -0.064516 -0.078282 -0.019647 -0.026739 -0.039645 -0.0034952 -0.15927 -0.077396 -0.20051 -0.21892 -0.11882 -5.9215 2.6136 2.7915 1.9112 0.48194 2.1244 0.65038 0.7831 0.89152 0.69702 0 0.033995 0 0.0095983 -0.011753 -1.518 -0.48505 2.6576
5.0586 -0.076379 -0.086235 -0.093414 -0.10279 -0.12473 -0.044534 -0.11015 -0.057078 -0.14913 -0.1744 -0.13338 -5.8254 2.6407 2.7787 1.8857 0.48233 2.0689 0.61256 0.78075 0.87849 0.66421 0 0.033209 0 0.0094964 -0.042238 -1.522 -0.49549 2.4297
5.0625 -0.078423 -0.082923 -0.1445 -0.15383 -0.16663 -0.099801 -0.079327 -0.081564 -0.11146 -0.085862 -0.13494 -5.7404 2.6523 2.7671 1.8676 0.47698 2.0324 0.58464 0.7705 0.86564 0.63678 0 0.03395 0 0.0095477 -0.062639 -1.5334 -0.50511 2.0414
5.0664 -0.071996 -0.072626 -0.1347 -0.15099 -0.13102 -0.12693 -0.060104 -0.13061 -0.081693 -0.0137 -0.11073 -5.6754 2.6261 2.7503 1.8568 0.4562 2.0147 0.56368 0.7459 0.84384 0.6131 0 0.03521 0 0.0096801 -0.067689 -1.546 -0.51065 1.6073
5.0703 -0.06062 -0.059812 -0.073797 -0.10766 -0.043715 -0.10466 -0.042132 -0.15901 -0.05208 0.00041234 -0.068636 -5.6338 2.5791 2.7276 1.8483 0.42001 1.9988 0.54155 0.70799 0.81054 0.5877 0 0.035552 0 0.00981 -0.056614 -1.555 -0.50954 1.2263
5.0742 -0.047408 -0.046459 -0.010613 -0.06319 0.029982 -0.049601 -0.028096 -0.13404 -0.023105 -0.033585 -0.027632 -5.6133 2.5475 2.7018 1.8363 0.37915 1.9681 0.51293 0.66572 0.77183 0.55881 0 0.034472 0 0.0099048 -0.033016 -1.5599 -0.50095 0.92649
5.0781 -0.03353 -0.032225 0.010579 -0.044063 0.04052 0.0017757 -0.026803 -0.060992 -0.00095002 -0.069982 -0.0027301 -5.6067 2.5445 2.6766 1.8183 0.34759 1.9195 0.47889 0.63077 0.73818 0.53055 0 0.032435 0 0.0099468 -0.0032853 -1.5648 -0.48657 0.66672
5.082 -0.018705 -0.016516 -0.01217 -0.041072 -0.0056327 0.025732 -0.035087 0.022766 0.011199 -0.070909 0.0041858 -5.6039 2.544 2.6561 1.7963 0.33254 1.8647 0.44405 0.61045 0.71721 0.50802 0 0.030006 0 0.0098706 0.025488 -1.5744 -0.47064 0.38357
5.0859 -0.0026497 9.027e-05 -0.040843 -0.023803 -0.055728 0.026401 -0.034377 0.077047 0.016969 -0.034422 0.0038732 -5.596 2.5092 2.6434 1.7751 0.33012 1.82 0.4118 0.60374 0.70858 0.49144 0 0.02733 0 0.0095871 0.047167 -1.5903 -0.4584 0.037468
5.0898 0.014248 0.01652 -0.035373 0.023807 -0.058955 0.022651 -0.0087479 0.085751 0.022951 0.014414 0.011725 -5.5792 2.4348 2.6379 1.7585 0.32949 1.7947 0.38255 0.60299 0.70454 0.47602 0 0.02449 0 0.0091047 0.057526 -1.6104 -0.45363 -0.37052
5.0938 0.031512 0.032869 0.010168 0.084054 -0.0078515 0.025377 0.036181 0.062411 0.033586 0.052419 0.036783 -5.5572 2.3574 2.633 1.7471 0.32138 1.7849 0.3557 0.5993 0.69569 0.45723 0 0.022072 0 0.0086204 0.054964 -1.6301 -0.45641 -0.80841
5.0977 0.049294 0.050674 0.066041 0.12204 0.062243 0.030705 0.076798 0.035452 0.050453 0.07525 0.073837 -5.5369 2.3205 2.6196 1.7383 0.30401 1.7765 0.33149 0.58754 0.67722 0.43522 0 0.02099 0 0.0084316 0.04125 -1.6456 -0.46274 -1.231
5.1016 0.067836 0.070817 0.097745 0.12068 0.10941 0.033348 0.095087 0.028427 0.073973 0.09022 0.10514 -5.5213 2.3306 2.5948 1.7288 0.28237 1.7554 0.31016 0.56808 0.65143 0.41326 0 0.021588 0 0.0086855 0.021866 -1.6562 -0.46645 -1.5947
5.1055 0.085838 0.090835 0.096981 0.097834 0.11959 0.040491 0.096008 0.048852 0.10223 0.10072 0.11351 -5.5034 2.3525 2.5666 1.7169 0.26285 1.717 0.28994 0.54509 0.62498 0.39274 0 0.02298 0 0.0091781 0.0049917 -1.6638 -0.46251 -1.8707
5.1094 0.099428 0.10455 0.083738 0.087831 0.10904 0.066847 0.098826 0.088382 0.12759 0.10322 0.098523 -5.4683 2.3467 2.5485 1.7034 0.2485 1.6693 0.26753 0.52384 0.60376 0.37147 0 0.023512 0 0.0094326 -0.0012872 -1.6718 -0.44992 -2.0545
5.1133 0.10332 0.10524 0.081325 0.10641 0.099311 0.11465 0.11257 0.12949 0.13827 0.098161 0.080934 -5.4036 2.3102 2.5478 1.6905 0.23876 1.6275 0.24213 0.50905 0.58957 0.34811 0 0.02204 0 0.0090587 0.007365 -1.6827 -0.43273 -2.1663
5.1172 0.093828 0.090243 0.091857 0.13448 0.094076 0.16171 0.12462 0.15393 0.12871 0.097506 0.087468 -5.3085 2.2765 2.5565 1.6812 0.23288 1.6024 0.21948 0.50453 0.58099 0.3279 0 0.018851 0 0.0081121 0.028971 -1.6968 -0.41849 -2.2344
5.1211 0.071484 0.063266 0.095871 0.13646 0.080194 0.17375 0.11657 0.15081 0.11027 0.11593 0.12602 -5.1961 2.2781 2.5588 1.6783 0.23329 1.5925 0.21131 0.51318 0.57743 0.32256 0 0.015339 0 0.0071175 0.055462 -1.7116 -0.41493 -2.2717
5.125 0.041055 0.032209 0.073424 0.094115 0.046987 0.13185 0.089102 0.12185 0.10796 0.15347 0.17389 -5.0838 2.3116 2.5473 1.6854 0.24539 1.5862 0.22983 0.53643 0.58288 0.34302 0 0.01282 0 0.0066825 0.075813 -1.7229 -0.42627 -2.2585
5.1289 0.0087675 0.0039597 0.023695 0.022635 0.00027089 0.048946 0.065521 0.079903 0.13969 0.18925 0.19291 -4.98 2.3446 2.5353 1.7061 0.27406 1.5739 0.28133 0.57352 0.60621 0.3916 0 0.011622 0 0.0070029 0.080515 -1.7259 -0.45089 -2.1401
5.1328 -0.021148 -0.019831 -0.035173 -0.044558 -0.043204 -0.040117 0.066985 0.039702 0.19407 0.19482 0.16063 -4.8793 2.3536 2.5505 1.7435 0.31985 1.5612 0.36375 0.62166 0.65685 0.46142 0 0.011269 0 0.007695 0.065168 -1.7164 -0.48159 -1.8369
5.1367 -0.04805 -0.042742 -0.0826 -0.084691 -0.072456 -0.10456 0.085809 0.0068681 0.22976 0.15471 0.089073 -4.7701 2.3511 2.6132 1.7976 0.37802 1.5702 0.469 0.67743 0.73813 0.54322 0 0.011375 0 0.0081284 0.031798 -1.692 -0.50842 -1.2661
5.1406 -0.073703 -0.069512 -0.11045 -0.099748 -0.090977 -0.1354 0.088012 -0.024959 0.20299 0.075224 0.012413 -4.6489 2.3693 2.7188 1.8649 0.44111 1.6275 0.58706 0.73853 0.84238 0.632 0 0.012264 0 0.0079889 -0.012183 -1.653 -0.52312 -0.37671
5.1445 -0.09964 -0.10127 -0.12388 -0.10609 -0.10954 -0.14235 0.04509 -0.065304 0.10249 -0.023746 -0.044972 -4.5274 2.4221 2.8394 1.9394 0.50297 1.7449 0.7083 0.80431 0.95223 0.72685 0 0.014717 0 0.007576 -0.056457 -1.6035 -0.52294 0.8013
5.1484 -0.1253 -0.13379 -0.13212 -0.11543 -0.13326 -0.13919 -0.038014 -0.11447 -0.039327 -0.12201 -0.088446 -4.427 2.4863 2.944 2.0153 0.56128 1.9088 0.824 0.87472 1.0487 0.82503 0 0.019209 0 0.0075569 -0.090723 -1.5517 -0.51192 2.1242
5.1523 -0.14818 -0.16002 -0.14109 -0.12818 -0.15741 -0.13533 -0.12879 -0.16063 -0.17033 -0.20463 -0.14089 -4.3624 2.5258 3.0203 2.0881 0.6168 2.0866 0.927 0.94832 1.1221 0.91826 0 0.025401 0 0.0083811 -0.10739 -1.5076 -0.49887 3.3617
5.1563 -0.16533 -0.17461 -0.15322 -0.14204 -0.17443 -0.13831 -0.19993 -0.19068 -0.25737 -0.26082 -0.21168 -4.3308 2.5315 3.0782 2.1543 0.67038 2.2463 1.0131 1.021 1.1773 0.99628 0 0.03229 0 0.0098689 -0.10358 -1.4783 -0.49297 4.2987
5.1602 -0.17487 -0.17705 -0.16938 -0.16039 -0.18151 -0.15632 -0.25215 -0.20424 -0.30532 -0.28588 -0.28097 -4.3156 2.5321 3.1353 2.2095 0.71994 2.3744 1.0815 1.0862 1.2283 1.0539 0 0.038705 0 0.011342 -0.081937 -1.4641 -0.49934 4.8574
5.1641 -0.1762 -0.17109 -0.18717 -0.18729 -0.17989 -0.19109 -0.30207 -0.21538 -0.34169 -0.28813 -0.31794 -4.3023 2.5612 3.1969 2.2488 0.7598 2.4786 1.1316 1.1364 1.2845 1.0931 0 0.043704 0 0.01218 -0.049894 -1.4584 -0.51661 5.1394
5.168 -0.16933 -0.16126 -0.19802 -0.21546 -0.16924 -0.22777 -0.35169 -0.23824 -0.38503 -0.2893 -0.31473 -4.2916 2.6179 3.2499 2.2673 0.78257 2.5741 1.1599 1.1642 1.3383 1.1164 0 0.046766 0 0.012312 -0.017348 -1.4523 -0.53752 5.3341
5.1719 -0.15412 -0.14922 -0.19033 -0.22479 -0.14677 -0.23807 -0.37832 -0.27039 -0.42915 -0.30885 -0.29839 -4.3008 2.6627 3.2722 2.2624 0.78227 2.6662 1.1582 1.1636 1.3658 1.1197 0 0.047959 0 0.012219 0.0064613 -1.4418 -0.55218 5.5487
5.1758 -0.13025 -0.13271 -0.15924 -0.19811 -0.11343 -0.2011 -0.3607 -0.29159 -0.45584 -0.34262 -0.30452 -4.3486 2.6557 3.2485 2.2337 0.75617 2.7413 1.1184 1.1306 1.3419 1.0914 0 0.048065 0 0.012458 0.015852 -1.43 -0.55241 5.7034
5.1797 -0.097964 -0.10766 -0.11293 -0.13916 -0.077779 -0.12402 -0.31118 -0.28093 -0.4579 -0.35993 -0.33764 -4.4403 2.5974 3.1787 2.1814 0.70447 2.7734 1.0374 1.0638 1.2588 1.0223 0 0.048279 0 0.01315 0.01042 -1.4248 -0.53539 5.5909
5.1836 -0.058823 -0.071805 -0.066537 -0.071742 -0.049141 -0.03968 -0.27092 -0.23588 -0.44442 -0.3301 -0.36085 -4.5627 2.5263 3.0737 2.1055 0.62869 2.7399 0.9189 0.96523 1.1323 0.91372 0 0.049325 0 0.013879 -0.004899 -1.4313 -0.50506 5.0543
5.1875 -0.015905 -0.027104 -0.027698 -0.017997 -0.025522 0.020734 -0.26429 -0.17347 -0.42202 -0.25612 -0.32911 -4.6945 2.478 2.9456 2.0057 0.53071 2.6342 0.76843 0.84124 0.98852 0.77724 0 0.050521 0 0.014054 -0.02142 -1.4483 -0.47052 4.1173
5.1914 0.026856 0.020666 0.010492 0.022061 0.0079194 0.053968 -0.25994 -0.11196 -0.37507 -0.17839 -0.23418 -4.8197 2.4483 2.8026 1.8853 0.41382 2.4671 0.58745 0.70139 0.8423 0.62368 0 0.049805 0 0.013392 -0.029595 -1.4718 -0.44205 2.9393
5.1953 0.065815 0.064675 0.059298 0.066682 0.063011 0.082269 -0.18901 -0.05212 -0.27157 -0.13661 -0.11365 -4.9339 2.4022 2.649 1.7527 0.28471 2.2576 0.37429 0.55702 0.68693 0.4552 0 0.045088 0 0.012095 -0.022416 -1.5013 -0.42642 1.6395
5.1992 0.098601 0.10012 0.1164 0.12661 0.12957 0.1235 -0.013941 0.02161 -0.094374 -0.12392 -0.011879 -5.0383 2.317 2.4897 1.62 0.15427 2.0211 0.1324 0.41938 0.50618 0.26972 0 0.036029 0 0.010598 0.0017891 -1.5452 -0.42397 0.17469
5.2031 0.12436 0.12561 0.16122 0.18555 0.17626 0.16609 0.21852 0.12011 0.13237 -0.083662 0.067634 -5.1307 2.2133 2.3335 1.4982 0.035609 1.7648 -0.12169 0.29844 0.29974 0.074308 0 0.024649 0 0.0091699 0.038389 -1.6164 -0.42924 -1.5829
5.207 0.14313 0.14222 0.17263 0.21106 0.17682 0.17848 0.40145 0.23096 0.35071 0.038687 0.16589 -5.2028 2.1382 2.1947 1.3932 -0.059872 1.4923 -0.36003 0.20247 0.098608 -0.10761 0 0.014034 0 0.0077627 0.077906 -1.7233 -0.43477 -3.6262
5.2109 0.15485 0.15147 0.15286 0.1879 0.13836 0.14608 0.45603 0.32301 0.50693 0.23505 0.31864 -5.2473 2.1191 2.0912 1.3059 -0.12536 1.2154 -0.55508 0.13776 -0.046845 -0.24578 0 0.0061799 0 0.0062119 0.10933 -1.8627 -0.43563 -5.6733
5.2148 0.15885 0.154 0.13058 0.13915 0.10062 0.095986 0.4015 0.37124 0.5856 0.43011 0.50191 -5.2668 2.1379 2.0391 1.2372 -0.15869 0.96084 -0.6914 0.10804 -0.09955 -0.3227 0 0.0009368 0 0.0045731 0.12383 -2.0207 -0.43187 -7.2792
5.2188 0.15442 0.14976 0.13525 0.10966 0.10118 0.078035 0.33478 0.37669 0.60871 0.54587 0.63281 -5.2738 2.1533 2.0431 1.1933 -0.1602 0.7666 -0.76562 0.11354 -0.062802 -0.34414 0 -0.0030003 0 0.0032276 0.11731 -2.179 -0.42739 -8.1337
5.2227 0.14202 0.13919 0.16584 0.12445 0.13786 0.11618 0.33564 0.3605 0.60432 0.57561 0.63454 -5.2814 2.1473 2.0901 1.1854 -0.13104 0.66503 -0.77493 0.15042 0.022635 -0.32869 0 -0.0061609 0 0.0026276 0.091219 -2.3197 -0.42656 -8.2786
5.2266 0.12413 0.12396 0.18773 0.16305 0.1675 0.17928 0.39051 0.3383 0.57942 0.58869 0.50826 -5.2917 2.1435 2.1541 1.2237 -0.073991 0.66385 -0.70715 0.21134 0.11098 -0.28508 0 -0.0075514 0 0.0028968 0.05201 -2.4241 -0.43131 -8.0294
5.2305 0.1047 0.10652 0.16542 0.17758 0.14677 0.20556 0.41311 0.30318 0.5247 0.65143 0.34149 -5.2925 2.1787 2.2137 1.31 0.0045671 0.73977 -0.54604 0.28739 0.18709 -0.20029 0 -0.0059909 0 0.0036514 0.00962 -2.4694 -0.44055 -7.6569
5.2344 0.087248 0.088878 0.10076 0.13887 0.077078 0.16134 0.34176 0.23749 0.44183 0.73862 0.23911 -5.267 2.2576 2.2717 1.4342 0.094618 0.85299 -0.29089 0.3709 0.27506 -0.052357 0 -0.0021054 0 0.0042273 -0.024701 -2.4313 -0.45179 -7.1216
5.2383 0.072938 0.071768 0.036691 0.065617 0.0076108 0.076106 0.21204 0.14218 0.35712 0.73135 0.23669 -5.2068 2.3438 2.357 1.5784 0.18614 0.97518 0.027048 0.45781 0.41212 0.16241 0 0.0014173 0 0.0041561 -0.041409 -2.2982 -0.46298 -6.1209
5.2422 0.060207 0.055025 0.018463 0.0072074 -0.0098343 0.016095 0.12523 0.050375 0.29976 0.51988 0.27442 -5.118 2.396 2.5007 1.7243 0.27414 1.1102 0.34959 0.54819 0.61015 0.41364 0 0.0020958 0 0.0035258 -0.036019 -2.0864 -0.47286 -4.4165
5.2461 0.046329 0.038535 0.048581 -0.0028835 0.02849 0.0195 0.14048 0.0049926 0.26445 0.12347 0.25427 -5.0161 2.4124 2.7033 1.8601 0.36045 1.2889 0.61904 0.64438 0.83785 0.64962 0 0.00048607 0 0.002957 -0.011347 -1.8441 -0.48012 -2.1413
5.25 0.029813 0.022755 0.081386 0.023032 0.073149 0.057773 0.20186 0.017519 0.20187 -0.29089 0.1267 -4.9143 2.4315 2.9214 1.9805 0.44956 1.5384 0.80806 0.74723 1.0388 0.82879 0 0.00057095 0 0.0032191 0.023007 -1.6339 -0.48293 0.20803
5.2539 0.011742 0.0083267 0.065876 0.042433 0.068954 0.06388 0.18209 0.049284 0.057435 -0.52302 -0.070767 -4.8172 2.4896 3.0917 2.0838 0.54139 1.8491 0.9282 0.8528 1.1702 0.94269 0 0.0067339 0 0.0047566 0.05429 -1.5022 -0.48001 2.0949
5.2578 -0.0048918 -0.0046144 -0.0036546 0.025998 0.0088718 0.0013873 0.0068445 0.03933 -0.17151 -0.495 -0.25173 -4.7227 2.5777 3.1753 2.1671 0.62724 2.1671 1.0104 0.95159 1.2294 1.0109 0 0.019695 0 0.0074256 0.071688 -1.4562 -0.4727 3.2958
5.2617 -0.017209 -0.016431 -0.079636 -0.015874 -0.059363 -0.094648 -0.26207 -0.04172 -0.41565 -0.31025 -0.35294 -4.6285 2.6475 3.1865 2.2252 0.69315 2.4235 1.0748 1.0314 1.2482 1.0551 0 0.03517 0 0.010566 0.07016 -1.4649 -0.46567 3.9756
5.2656 -0.024121 -0.027052 -0.10524 -0.048538 -0.08062 -0.14769 -0.47105 -0.16122 -0.57699 -0.1622 -0.37302 -4.5361 2.6593 3.1756 2.2512 0.72837 2.5776 1.1154 1.0822 1.2612 1.078 0 0.046798 0 0.013321 0.051204 -1.4833 -0.46503 4.444
5.2695 -0.026472 -0.035087 -0.067719 -0.051212 -0.045839 -0.11256 -0.50749 -0.24889 -0.6025 -0.17321 -0.35148 -4.4487 2.6216 3.1806 2.24 0.73168 2.6407 1.1095 1.0991 1.276 1.0651 0 0.050999 0 0.015021 0.020966 -1.482 -0.47436 4.8427
5.2734 -0.025885 -0.038159 -0.0085321 -0.036161 0.002217 -0.019392 -0.39378 -0.2569 -0.52299 -0.30503 -0.3215 -4.3654 2.58 3.19 2.191 0.70971 2.658 1.0422 1.082 1.2695 1.0049 0 0.049478 0 0.015433 -0.012399 -1.4612 -0.49148 5.0468
5.2773 -0.023507 -0.034563 0.01875 -0.030207 0.015331 0.054871 -0.25358 -0.20113 -0.42151 -0.41244 -0.28749 -4.2811 2.5666 3.1526 2.1094 0.66889 2.6642 0.92071 1.0326 1.2098 0.90447 0 0.047152 0 0.014814 -0.040497 -1.4421 -0.50869 4.8386
5.2813 -0.019678 -0.024961 -0.00036869 -0.041648 -0.010921 0.058648 -0.18826 -0.14471 -0.35969 -0.38073 -0.24186 -4.1905 2.5662 3.0278 2.0072 0.60869 2.6502 0.76976 0.95107 1.085 0.78549 0 0.047446 0 0.013734 -0.055694 -1.4447 -0.51661 4.1483
5.2852 -0.014455 -0.012547 -0.032259 -0.05074 -0.036324 0.010174 -0.18805 -0.13776 -0.32896 -0.21932 -0.19008 -4.0941 2.5346 2.8309 1.8998 0.52328 2.5715 0.6136 0.83844 0.91416 0.66655 0 0.049275 0 0.012771 -0.05251 -1.4731 -0.50948 3.1244
5.2891 -0.008229 -0.0013789 -0.034795 -0.034292 -0.023073 -0.027746 -0.16208 -0.16906 -0.26904 -0.036369 -0.14834 -3.9992 2.45 2.63 1.8016 0.41101 2.3913 0.46312 0.70141 0.73528 0.55113 0 0.048387 0 0.01221 -0.029897 -1.516 -0.48852 1.9905
5.293 -0.0018189 0.0058376 -0.0020709 0.0043466 0.020794 -0.013897 -0.048101 -0.17464 -0.13299 0.066299 -0.11676 -3.9129 2.3411 2.4947 1.7204 0.28327 2.122 0.3177 0.55665 0.58164 0.43299 0 0.041628 0 0.01193 0.0068303 -1.5599 -0.46152 0.86242
5.2969 0.0038231 0.0087733 0.032757 0.035465 0.049115 0.03245 0.11573 -0.096353 0.063661 0.073798 -0.065092 -3.8356 2.2621 2.4431 1.656 0.16408 1.8273 0.17641 0.42865 0.46604 0.31158 0 0.030043 0 0.011548 0.046484 -1.6007 -0.43898 -0.28803
5.3008 0.0078131 0.008704 0.037162 0.035001 0.02876 0.056947 0.2296 0.062274 0.25337 0.049596 0.04267 -3.7594 2.2405 2.4335 1.6026 0.079255 1.5822 0.04631 0.3408 0.38281 0.19998 0 0.018022 0 0.010753 0.075768 -1.6448 -0.42924 -1.5091
5.3047 0.0092631 0.0069109 0.016123 0.012729 -0.02133 0.029726 0.23575 0.23249 0.37252 0.064716 0.20408 -3.6742 2.2539 2.4084 1.557 0.043109 1.4239 -0.058433 0.3051 0.32268 0.11756 0 0.009525 0 0.0095882 0.084709 -1.7008 -0.435 -2.7377
5.3086 0.0072613 0.0037236 0.0046308 0.0027055 -0.047397 -0.024294 0.1755 0.33108 0.40864 0.14128 0.36189 -3.5766 2.2601 2.3495 1.5232 0.052776 1.335 -0.12257 0.31776 0.28681 0.076591 0 0.0051098 0 0.0084604 0.070696 -1.7697 -0.45258 -3.7995
5.3125 0.0012356 -0.0012483 0.024017 0.023197 -0.018622 -0.053978 0.14105 0.32043 0.39798 0.25398 0.44035 -3.4726 2.2453 2.2936 1.5118 0.093964 1.2716 -0.13348 0.36429 0.28911 0.077725 0 0.0024431 0 0.0078489 0.038929 -1.8412 -0.47392 -4.5184
5.3164 -0.0085051 -0.0083865 0.051816 0.049762 0.035685 -0.036272 0.17663 0.2284 0.38299 0.36565 0.40546 -3.3724 2.2386 2.2979 1.5338 0.1524 1.2097 -0.081436 0.42974 0.34599 0.11809 0 -0.00051604 0 0.0079331 -0.00048129 -1.8971 -0.49011 -4.8003
5.3203 -0.02066 -0.017792 0.042042 0.03512 0.051675 0.0019793 0.23537 0.11714 0.37388 0.44728 0.29261 -3.2826 2.2767 2.3882 1.5923 0.22137 1.1697 0.038605 0.50627 0.46186 0.20038 0 -0.0030237 0 0.0084461 -0.036598 -1.919 -0.49518 -4.6068
5.3242 -0.033569 -0.029543 -0.022502 -0.039718 -0.003813 0.015524 0.23555 0.033805 0.34804 0.46876 0.17425 -3.202 2.3594 2.5377 1.681 0.30033 1.199 0.22062 0.59275 0.62108 0.33013 0 -0.0022267 0 0.0088902 -0.060796 -1.8948 -0.48859 -3.8866
5.3281 -0.046131 -0.04373 -0.10262 -0.13566 -0.095292 -0.011373 0.15221 -0.014761 0.28002 0.39256 0.097914 -3.1259 2.4449 2.693 1.7874 0.38794 1.3302 0.44179 0.68841 0.7927 0.50254 0 0.0037735 0 0.0089457 -0.06829 -1.8243 -0.47535 -2.5913
5.332 -0.058167 -0.059745 -0.13453 -0.18301 -0.14954 -0.052974 0.043453 -0.048905 0.16768 0.20014 0.053166 -3.0528 2.4913 2.8177 1.8996 0.47742 1.5504 0.66606 0.78747 0.94558 0.69376 0 0.013611 0 0.0087313 -0.058647 -1.721 -0.46371 -0.79825
5.3359 -0.069838 -0.075455 -0.093368 -0.14487 -0.12677 -0.076526 -0.016299 -0.08607 0.031059 -0.068079 -0.0045682 -2.9882 2.4984 2.9157 2.0101 0.55852 1.8082 0.85891 0.88013 1.0641 0.86904 0 0.023427 0 0.0086904 -0.035825 -1.6101 -0.46127 1.195
5.3398 -0.080715 -0.087469 -0.023535 -0.055731 -0.060428 -0.081524 -0.021463 -0.12453 -0.10768 -0.31173 -0.10158 -2.9403 2.5046 3.0142 2.1136 0.62394 2.0479 1.0031 0.95838 1.1535 1.0026 0 0.030002 0 0.0092008 -0.007443 -1.5186 -0.47133 2.9522
5.3438 -0.08941 -0.092883 -0.00035545 0.0054552 -0.024145 -0.097613 -0.043483 -0.15181 -0.23775 -0.43138 -0.21846 -2.9118 2.5426 3.1291 2.2039 0.67326 2.2432 1.1021 1.0206 1.2307 1.0904 0 0.033226 0 0.010248 0.017278 -1.4639 -0.49118 4.1426
5.3477 -0.094196 -0.091301 -0.056965 -0.014721 -0.057866 -0.14288 -0.15059 -0.16285 -0.35461 -0.4069 -0.31126 -2.896 2.6025 3.2458 2.272 0.71073 2.4024 1.1683 1.0698 1.306 1.1442 0 0.035659 0 0.011448 0.030582 -1.4453 -0.51325 4.7469
5.3516 -0.093991 -0.085239 -0.14845 -0.096421 -0.12749 -0.19116 -0.32506 -0.16664 -0.4485 -0.31738 -0.35419 -2.8818 2.6425 3.3296 2.3085 0.73895 2.5474 1.2057 1.1073 1.3699 1.172 0 0.039729 0 0.012386 0.028888 -1.4463 -0.52848 5.0264
5.3555 -0.08884 -0.07826 -0.19124 -0.16616 -0.159 -0.18999 -0.46901 -0.17616 -0.50558 -0.27402 -0.35805 -2.8629 2.6343 3.3513 2.3074 0.75439 2.6848 1.2042 1.1274 1.3967 1.167 0 0.045335 0 0.012951 0.013712 -1.4474 -0.53045 5.2669
5.3594 -0.079579 -0.072287 -0.14152 -0.16428 -0.11284 -0.11525 -0.49603 -0.19448 -0.52149 -0.32185 -0.34968 -2.8436 2.593 3.3038 2.2682 0.74882 2.7947 1.1501 1.1198 1.3622 1.1154 0 0.050064 0 0.013366 -0.0094042 -1.4394 -0.5182 5.5217
5.3633 -0.067293 -0.066426 -0.036813 -0.096102 -0.023848 -0.0050758 -0.41308 -0.21227 -0.50882 -0.40221 -0.33996 -2.8354 2.5579 3.1991 2.1958 0.7149 2.842 1.0419 1.076 1.263 1.0146 0 0.051616 0 0.013881 -0.032932 -1.4278 -0.49673 5.5836
5.3672 -0.053197 -0.058359 0.039562 -0.020818 0.032968 0.067314 -0.30647 -0.21738 -0.48392 -0.41267 -0.31686 -2.847 2.5467 3.0568 2.0983 0.65115 2.7992 0.89527 0.99629 1.1209 0.88272 0 0.049974 0 0.014439 -0.049261 -1.4258 -0.47483 5.1981
5.3711 -0.038881 -0.046913 0.035971 0.0065996 0.015583 0.059106 -0.24739 -0.2049 -0.44383 -0.30728 -0.2673 -2.8762 2.5356 2.897 1.9864 0.56267 2.6633 0.73338 0.88952 0.96845 0.74705 0 0.047252 0 0.014651 -0.052266 -1.4416 -0.46115 4.3034
5.375 -0.026127 -0.033311 -0.023465 -0.017709 -0.046197 -0.003184 -0.21875 -0.17693 -0.36065 -0.14025 -0.19753 -2.9114 2.4867 2.7408 1.8721 0.45831 2.4568 0.57174 0.76806 0.82768 0.62333 0 0.045463 0 0.014108 -0.039029 -1.4725 -0.46024 3.071
5.3789 -0.015892 -0.019904 -0.068399 -0.052491 -0.083201 -0.051563 -0.14241 -0.13457 -0.20662 -0.01232 -0.12557 -2.9423 2.3949 2.608 1.7673 0.34779 2.2161 0.41275 0.6428 0.69961 0.50707 0 0.04442 0 0.012769 -0.011647 -1.5102 -0.47046 1.7332
5.3828 -0.0071498 -0.0077058 -0.052308 -0.057085 -0.055527 -0.043476 0.022541 -0.073224 0.0096127 0.025056 -0.055295 -2.9693 2.299 2.5092 1.6801 0.24089 1.9753 0.25414 0.52253 0.57311 0.38558 0 0.041782 0 0.011048 0.022172 -1.5502 -0.48468 0.39209
5.3867 0.0030081 0.0047044 0.0074201 -0.027263 0.012118 0.00036777 0.21816 0.011544 0.23208 0.013129 0.032721 -3.0032 2.2462 2.439 1.6127 0.14792 1.7559 0.10129 0.41685 0.44452 0.2582 0 0.035179 0 0.0095376 0.051245 -1.597 -0.49366 -0.99214
5.3906 0.017453 0.019691 0.055655 0.011592 0.061016 0.025195 0.33315 0.11318 0.38857 0.037405 0.15619 -3.0549 2.2448 2.382 1.5614 0.078926 1.5644 -0.029819 0.33737 0.32936 0.14338 0 0.024511 0 0.0085958 0.065663 -1.6591 -0.49039 -2.4384
5.3945 0.036456 0.037834 0.059877 0.038974 0.059824 0.0062246 0.31184 0.21029 0.44066 0.14006 0.29657 -3.123 2.2596 2.3301 1.5222 0.040766 1.4004 -0.1219 0.29422 0.25512 0.065244 0 0.012435 0 0.0081667 0.061688 -1.7386 -0.47336 -3.8004
5.3984 0.056655 0.056621 0.040784 0.059693 0.032785 -0.02131 0.21254 0.2758 0.4091 0.28133 0.39793 -3.1907 2.2524 2.2945 1.4951 0.034221 1.2657 -0.16763 0.29001 0.24099 0.033572 0 0.002691 0 0.0079519 0.043569 -1.8247 -0.44729 -4.8104
5.4023 0.072764 0.071914 0.044105 0.089087 0.028518 0.00075729 0.1516 0.29264 0.35223 0.38374 0.41039 -3.2365 2.2249 2.2969 1.4851 0.053775 1.171 -0.17113 0.31739 0.28252 0.038133 0 -0.0022684 0 0.0077259 0.020904 -1.8988 -0.42101 -5.2773
5.4063 0.080958 0.080906 0.087113 0.12406 0.065544 0.08749 0.18852 0.26336 0.31764 0.40795 0.33951 -3.25 2.2154 2.3461 1.4981 0.090755 1.1317 -0.13894 0.36308 0.35472 0.062849 0 -0.0025554 0 0.0074816 0.0034059 -1.9442 -0.40387 -5.2388
5.4102 0.081311 0.083899 0.13787 0.13724 0.11274 0.18602 0.27042 0.20664 0.31032 0.3813 0.24854 -3.2403 2.2537 2.4228 1.5351 0.13741 1.1557 -0.071205 0.41551 0.43065 0.1042 0 -0.00028831 0 0.0073037 -0.0034047 -1.9544 -0.4019 -4.9076
5.4141 0.077357 0.083425 0.14833 0.10466 0.12364 0.22066 0.29295 0.14489 0.30227 0.35451 0.20441 -3.2291 2.3237 2.492 1.5909 0.18884 1.2331 0.036131 0.46948 0.49944 0.17374 0 0.0020808 0 0.007163 0.00084495 -1.9323 -0.41552 -4.4662
5.418 0.073261 0.081762 0.10492 0.03754 0.086501 0.16433 0.21301 0.093353 0.26768 0.33867 0.21617 -3.2334 2.3773 2.5334 1.6568 0.24199 1.3377 0.17991 0.52439 0.56895 0.2815 0 0.0032375 0 0.0069048 0.013245 -1.8847 -0.43921 -3.9147
5.4219 0.071012 0.079273 0.04327 -0.01878 0.036986 0.064824 0.094603 0.057287 0.20655 0.29249 0.22745 -3.2519 2.3837 2.5617 1.7257 0.29354 1.4424 0.34116 0.57885 0.65231 0.41733 0 0.0034334 0 0.0064685 0.029861 -1.8175 -0.46352 -3.1213
5.4258 0.069804 0.074952 0.012616 -0.022422 0.02129 -0.00045885 0.039584 0.035683 0.13628 0.17307 0.17328 -3.2652 2.362 2.6127 1.7933 0.33947 1.5378 0.48981 0.62789 0.75104 0.55038 0 0.003922 0 0.0060932 0.046586 -1.7372 -0.47871 -2.0182
5.4297 0.067655 0.068289 0.028237 0.026816 0.049562 0.0044745 0.076575 0.025498 0.066329 -0.0057387 0.046907 -3.2501 2.3593 2.7064 1.8561 0.3766 1.6364 0.6 0.66577 0.84938 0.64832 0 0.006 0 0.0062261 0.058989 -1.6544 -0.47889 -0.73999
5.4336 0.063462 0.060365 0.060615 0.08711 0.087915 0.047541 0.12652 0.022726 -0.012584 -0.17117 -0.089502 -3.1954 2.399 2.8197 1.9077 0.40434 1.7569 0.66293 0.69108 0.92314 0.69839 0 0.010223 0 0.0071395 0.062835 -1.5835 -0.46476 0.43219
5.4375 0.057655 0.053064 0.06984 0.11308 0.095334 0.069379 0.083618 0.021692 -0.11182 -0.25052 -0.16151 -3.1088 2.4544 2.8991 1.9392 0.42429 1.9004 0.68623 0.70814 0.95505 0.71082 0 0.016073 0 0.0085918 0.055991 -1.5373 -0.44364 1.2624
5.4414 0.051284 0.047319 0.046717 0.095127 0.065196 0.046133 -0.070471 0.015943 -0.21982 -0.23232 -0.15027 -3.0096 2.4779 2.9027 1.9441 0.43785 2.0386 0.68194 0.72231 0.94413 0.70317 0 0.022147 0 0.0098901 0.040354 -1.5185 -0.42626 1.7008
5.4453 0.044845 0.042256 0.01785 0.061653 0.0285 0.00932 -0.23744 0.0015545 -0.29845 -0.16988 -0.10462 -2.9152 2.4522 2.8357 1.9229 0.44398 2.128 0.65542 0.73364 0.90369 0.68281 0 0.026789 0 0.01037 0.021669 -1.5193 -0.42177 1.8517
5.4492 0.038074 0.036087 0.012565 0.044917 0.018081 0.0056528 -0.29025 -0.01978 -0.30856 -0.12638 -0.087341 -2.8316 2.4086 2.7459 1.8838 0.43948 2.1391 0.60512 0.73539 0.85135 0.64479 0 0.028929 0 0.0099076 0.0066854 -1.5268 -0.43323 1.8247
5.4531 0.030589 0.027803 0.029884 0.047403 0.033737 0.042779 -0.19123 -0.041013 -0.24183 -0.11846 -0.1115 -2.7536 2.3914 2.6827 1.8382 0.42179 2.0786 0.53158 0.71955 0.79941 0.58494 0 0.028699 0 0.0090063 -0.00050175 -1.5334 -0.4562 1.629
5.457 0.02232 0.017929 0.041227 0.043008 0.044913 0.079371 -0.023949 -0.053624 -0.12859 -0.11173 -0.13117 -2.6722 2.4092 2.6589 1.7949 0.39176 1.9837 0.44509 0.68463 0.75112 0.51233 0 0.027357 0 0.0083767 -0.00014626 -1.5416 -0.4809 1.208
5.4609 0.013123 0.0077218 0.023942 0.0095344 0.025927 0.068888 0.088795 -0.052271 -0.014829 -0.065978 -0.093745 -2.5813 2.426 2.6472 1.7579 0.35425 1.8943 0.36385 0.63849 0.70381 0.447 0 0.026445 0 0.0083661 0.0044662 -1.5591 -0.49695 0.55697
5.4648 0.0022075 -0.0022355 -0.012618 -0.04341 -0.015605 0.0092517 0.09552 -0.036956 0.069454 0.020423 0.0020537 -2.4809 2.4037 2.6139 1.7288 0.31623 1.826 0.30485 0.59377 0.65548 0.40559 0 0.026673 0 0.0087432 0.0098218 -1.5905 -0.49835 -0.21053
5.4688 -0.011508 -0.012524 -0.037242 -0.080903 -0.047507 -0.05426 0.047061 -0.011743 0.12221 0.1102 0.10189 -2.3757 2.3481 2.5555 1.7103 0.2844 1.7663 0.27625 0.56053 0.61072 0.39037 0 0.027326 0 0.0090073 0.013893 -1.6308 -0.48611 -0.91246
5.4727 -0.028003 -0.024028 -0.031463 -0.076683 -0.048245 -0.074982 0.026797 0.018163 0.15577 0.16439 0.14787 -2.273 2.3064 2.5041 1.7065 0.26428 1.6957 0.27765 0.54279 0.58197 0.39283 0 0.026738 0 0.0089083 0.015675 -1.6679 -0.46758 -1.4041
5.4766 -0.045024 -0.036692 -0.010116 -0.039499 -0.029893 -0.0506 0.060692 0.048165 0.17656 0.17377 0.13165 -2.1804 2.3189 2.4987 1.7201 0.26065 1.6149 0.30551 0.54138 0.58453 0.40669 0 0.023583 0 0.0086811 0.01383 -1.6895 -0.4529 -1.6313
5.4805 -0.058733 -0.049193 -0.0052939 -0.0055024 -0.024388 -0.021609 0.10014 0.073508 0.17955 0.15456 0.095069 -2.103 2.3764 2.5508 1.7487 0.27752 1.5516 0.35678 0.55848 0.62701 0.43537 0 0.018109 0 0.0087812 0.0065787 -1.6899 -0.45012 -1.5963
5.4844 -0.0661 -0.059793 -0.031429 -0.0053429 -0.048643 -0.026631 0.086792 0.087236 0.15903 0.12094 0.080755 -2.0406 2.4309 2.635 1.7856 0.31633 1.5422 0.42738 0.59786 0.70343 0.48586 0 0.012363 0 0.0093874 -0.0065737 -1.6715 -0.46147 -1.2988
5.4883 -0.067181 -0.067428 -0.069672 -0.038825 -0.086307 -0.063411 0.021621 0.079957 0.11897 0.070821 0.086946 -1.9863 2.4467 2.7122 1.824 0.37324 1.6039 0.50906 0.65966 0.79357 0.55643 0 0.0091325 0 0.010161 -0.022962 -1.6411 -0.48236 -0.73327
5.4922 -0.065186 -0.071984 -0.088381 -0.079842 -0.10523 -0.095676 -0.037751 0.043753 0.069315 3.0148e-05 0.072999 -1.9302 2.4371 2.7612 1.8613 0.43829 1.7207 0.59037 0.7353 0.87371 0.63276 0 0.010266 0 0.0105 -0.036995 -1.6058 -0.50375 0.057336
5.4961 -0.06403 -0.073724 -0.077175 -0.10282 -0.091181 -0.095359 -0.044883 -0.020834 0.013717 -0.076445 0.0070215 -1.8675 2.4449 2.791 1.8991 0.49829 1.8542 0.66201 0.80853 0.93087 0.69767 0 0.01551 0 0.010077 -0.042998 -1.5715 -0.51659 0.94639
5.5 -0.065343 -0.072709 -0.057462 -0.10269 -0.061795 -0.072541 -0.019183 -0.09976 -0.054159 -0.1276 -0.096607 -1.804 2.4906 2.8262 1.9394 0.54217 1.9699 0.72136 0.86325 0.96941 0.74445 0 0.02267 0 0.0091545 -0.038695 -1.5428 -0.51606 1.7667
5.5039 -0.067394 -0.068932 -0.058131 -0.091328 -0.046631 -0.061033 -0.025819 -0.16816 -0.1386 -0.13567 -0.1887 -1.7546 2.5454 2.8811 1.9802 0.56551 2.0567 0.77065 0.8918 1.0035 0.77936 0 0.028978 0 0.0084209 -0.02659 -1.5224 -0.5036 2.4024
5.5078 -0.06674 -0.062891 -0.082882 -0.079625 -0.055765 -0.077264 -0.1028 -0.20196 -0.22715 -0.11951 -0.23124 -1.7326 2.5616 2.9461 2.0145 0.57085 2.1255 0.80997 0.89693 1.0407 0.81045 0 0.032726 0 0.0084599 -0.012199 -1.51 -0.48577 2.8412
5.5117 -0.061021 -0.055706 -0.10462 -0.067104 -0.070518 -0.099343 -0.21513 -0.19205 -0.29247 -0.12194 -0.22842 -1.7388 2.5257 2.9944 2.033 0.56401 2.1913 0.83234 0.88621 1.0716 0.83463 0 0.034046 0 0.0093202 -0.00062193 -1.5019 -0.47082 3.135
5.5156 -0.050528 -0.048377 -0.093224 -0.048385 -0.065285 -0.090374 -0.28593 -0.15067 -0.31293 -0.16855 -0.21259 -1.7586 2.4745 3.0007 2.0287 0.54912 2.2552 0.82618 0.86478 1.0741 0.83695 0 0.03437 0 0.010512 0.0059058 -1.494 -0.46494 3.3113
5.5195 -0.037518 -0.040814 -0.04741 -0.025213 -0.036032 -0.040928 -0.27113 -0.10368 -0.29212 -0.23858 -0.20503 -1.7718 2.4561 2.9562 1.9999 0.5263 2.3001 0.78348 0.83284 1.0318 0.80343 0 0.035091 0 0.011397 0.0080168 -1.4851 -0.46981 3.3262
5.5234 -0.024321 -0.03174 0.0026772 -0.0075474 -0.0047205 0.01622 -0.19811 -0.073226 -0.25527 -0.27902 -0.19634 -1.7663 2.4766 2.8719 1.9504 0.49313 2.3018 0.70632 0.78905 0.9487 0.73441 0 0.03647 0 0.011625 0.0074704 -1.4797 -0.48215 3.1011
5.5273 -0.012076 -0.019788 0.02448 -0.0022031 0.004524 0.036712 -0.12996 -0.063543 -0.22343 -0.25048 -0.16558 -1.7462 2.4927 2.7714 1.8876 0.44814 2.2466 0.60584 0.73512 0.84834 0.6451 0 0.037571 0 0.011293 0.0055683 -1.4852 -0.49517 2.5988
5.5313 -0.00088337 -0.0048924 0.013379 -0.0035358 -0.0085632 0.0094792 -0.097191 -0.06086 -0.19107 -0.16099 -0.11162 -1.7268 2.4601 2.6796 1.8205 0.39339 2.1409 0.4954 0.67633 0.75661 0.55327 0 0.03715 0 0.010761 0.0029605 -1.5061 -0.50121 1.8582
5.5352 0.0093758 0.011276 -0.005882 0.0013288 -0.0199 -0.031016 -0.071965 -0.04672 -0.13147 -0.056308 -0.057244 -1.7214 2.383 2.6116 1.7575 0.3342 2.0075 0.38441 0.61804 0.68383 0.46723 0 0.034678 0 0.01034 0.00048884 -1.5406 -0.49493 0.96341
5.5391 0.018737 0.026257 -0.0058546 0.017851 -0.0062427 -0.038121 -0.010199 -0.012972 -0.027046 0.021403 -0.020338 -1.7307 2.3109 2.5669 1.704 0.27692 1.8726 0.27781 0.56259 0.62143 0.38562 0 0.030673 0 0.010098 -0.00021622 -1.5821 -0.47599 -0.0093332
5.543 0.027535 0.038256 0.017907 0.037263 0.030698 0.0023402 0.088822 0.033874 0.10517 0.065638 0.012575 -1.7442 2.2859 2.5318 1.6616 0.22678 1.7527 0.17997 0.51046 0.5557 0.30744 0 0.026198 0 0.0098858 0.00277 -1.6244 -0.44993 -1.0055
5.5469 0.036542 0.04682 0.047282 0.046616 0.065935 0.061005 0.17414 0.080703 0.22003 0.10049 0.074667 -1.75 2.2994 2.4908 1.6288 0.18721 1.6496 0.097928 0.46424 0.48542 0.24018 0 0.022062 0 0.0095111 0.010394 -1.6662 -0.42627 -1.9649
5.5508 0.046122 0.052313 0.063884 0.044923 0.07588 0.096354 0.19642 0.11877 0.27903 0.14969 0.17692 -1.7445 2.3087 2.4415 1.604 0.16052 1.5559 0.040752 0.43047 0.42685 0.19677 0 0.018442 0 0.0089015 0.021615 -1.7099 -0.41422 -2.8021
5.5547 0.054947 0.054906 0.066828 0.046162 0.060021 0.093866 0.16327 0.14699 0.281 0.21352 0.28237 -1.7342 2.2943 2.4003 1.5887 0.1485 1.4661 0.016431 0.41646 0.4021 0.18526 0 0.015159 0 0.0081579 0.033467 -1.7557 -0.41799 -3.4303
5.5586 0.059785 0.054166 0.067818 0.063544 0.038465 0.073106 0.13338 0.16634 0.25968 0.27293 0.33088 -1.7282 2.2913 2.3917 1.5882 0.15246 1.3868 0.029576 0.42494 0.4216 0.20307 0 0.012165 0 0.0074912 0.042204 -1.7975 -0.4345 -3.8042
5.5625 0.057173 0.04954 0.072419 0.091106 0.030171 0.05954 0.15338 0.17397 0.25082 0.30888 0.2951 -1.7291 2.3548 2.4278 1.6081 0.1727 1.336 0.081041 0.45218 0.47674 0.24197 0 0.0097147 0 0.0070905 0.044882 -1.8234 -0.45507 -3.9247
5.5664 0.045929 0.041071 0.071237 0.10391 0.035479 0.055253 0.20557 0.16467 0.26072 0.31276 0.21053 -1.73 2.4934 2.4964 1.6491 0.20831 1.3335 0.16776 0.49194 0.5483 0.29766 0 0.0080754 0 0.0070033 0.040573 -1.823 -0.47025 -3.7932
5.5703 0.028359 0.029467 0.051465 0.079765 0.039434 0.040935 0.2249 0.13786 0.26489 0.28059 0.14431 -1.7192 2.6446 2.5693 1.7059 0.25743 1.3867 0.28153 0.54126 0.62188 0.37248 0 0.0071954 0 0.0071025 0.030673 -1.7931 -0.47475 -3.3669
5.5742 0.0088408 0.015419 0.014483 0.022008 0.029261 0.0043629 0.16883 0.10072 0.23501 0.20685 0.12998 -1.6889 2.7278 2.6264 1.769 0.31742 1.4852 0.40854 0.60181 0.69627 0.46787 0 0.0067951 0 0.0071847 0.018159 -1.7407 -0.46958 -2.5826
5.5781 -0.0092285 -0.0010907 -0.022195 -0.040241 0.0059251 -0.039517 0.065043 0.061855 0.1653 0.092606 0.13404 -1.6406 2.7213 2.6726 1.8312 0.38441 1.6063 0.53246 0.67486 0.77836 0.57535 0 0.0068631 0 0.0071512 0.0061683 -1.6779 -0.46064 -1.4423
5.582 -0.025608 -0.020687 -0.042109 -0.076282 -0.020931 -0.061728 -0.015576 0.02171 0.073429 -0.039578 0.090749 -1.5845 2.6849 2.7319 1.8904 0.4527 1.7297 0.64097 0.75517 0.87116 0.67742 0 0.0080173 0 0.0071372 -0.0033478 -1.6165 -0.45509 -0.079553
5.5859 -0.042616 -0.043606 -0.047021 -0.079837 -0.045812 -0.051951 -0.033703 -0.028314 -0.020457 -0.1474 -0.027386 -1.5342 2.6982 2.8217 1.9486 0.51523 1.8495 0.73091 0.8307 0.9667 0.75909 0 0.011217 0 0.0074532 -0.01009 -1.5641 -0.45789 1.273
5.5898 -0.062249 -0.068539 -0.054188 -0.072037 -0.071713 -0.033575 -0.024084 -0.094167 -0.11094 -0.19596 -0.17468 -1.5006 2.7791 2.9314 2.007 0.56571 1.9722 0.80698 0.88969 1.0498 0.81875 0 0.016915 0 0.0083374 -0.014779 -1.5238 -0.47021 2.4028
5.5938 -0.083459 -0.092195 -0.07616 -0.079284 -0.10161 -0.042058 -0.058762 -0.16574 -0.20231 -0.1887 -0.27035 -1.4871 2.8664 3.0265 2.0619 0.60129 2.1037 0.8742 0.92877 1.1085 0.86654 0 0.024354 0 0.0096979 -0.01805 -1.4966 -0.48954 3.2248
5.5977 -0.10183 -0.10998 -0.10561 -0.10813 -0.12886 -0.087791 -0.16785 -0.21766 -0.28977 -0.16914 -0.27339 -1.4897 2.886 3.0754 2.1051 0.62354 2.2365 0.93053 0.95405 1.1408 0.91123 0 0.031727 0 0.011077 -0.01989 -1.4813 -0.51071 3.7845
5.6016 -0.11187 -0.11755 -0.1224 -0.14083 -0.13949 -0.14278 -0.30102 -0.22781 -0.35213 -0.18523 -0.22028 -1.5002 2.8291 3.0751 2.1284 0.63638 2.3492 0.96629 0.97337 1.1532 0.94851 0 0.037197 0 0.011919 -0.020111 -1.4739 -0.52742 4.1667
5.6055 -0.11003 -0.11252 -0.11514 -0.15363 -0.12515 -0.16614 -0.37157 -0.19832 -0.36819 -0.24663 -0.18788 -1.5123 2.7589 3.0511 2.1282 0.6419 2.4197 0.9709 0.98674 1.153 0.96269 0 0.040067 0 0.011954 -0.019215 -1.4689 -0.53403 4.403
5.6094 -0.0963 -0.095674 -0.092903 -0.13781 -0.092274 -0.14235 -0.33919 -0.15761 -0.34116 -0.31522 -0.21882 -1.5259 2.7392 3.0318 2.106 0.63721 2.4419 0.9403 0.98402 1.1413 0.94 0 0.04113 0 0.011404 -0.018459 -1.4617 -0.52755 4.4583
5.6133 -0.073501 -0.070725 -0.073748 -0.10348 -0.056715 -0.092952 -0.24722 -0.13827 -0.30281 -0.33901 -0.28307 -1.5478 2.7629 3.021 2.0657 0.61502 2.4291 0.87825 0.95227 1.1118 0.88014 0 0.041932 0 0.010815 -0.018626 -1.4532 -0.50913 4.2876
5.6172 -0.045257 -0.042567 -0.063141 -0.065523 -0.029348 -0.050836 -0.177 -0.14858 -0.28758 -0.29726 -0.31138 -1.5863 2.7593 2.9938 2.0106 0.56805 2.4006 0.79082 0.88631 1.0544 0.79488 0 0.04346 0 0.010652 -0.01847 -1.4495 -0.48404 3.8823
5.6211 -0.014168 -0.014507 -0.047191 -0.029074 -0.007867 -0.025977 -0.16697 -0.16381 -0.29853 -0.21472 -0.2639 -1.6434 2.6738 2.9195 1.9416 0.49433 2.362 0.68022 0.79295 0.9617 0.6961 0 0.045258 0 0.010964 -0.014559 -1.4585 -0.45967 3.2549
5.625 0.018872 0.013814 -0.0091282 0.010814 0.017251 0.00069637 -0.17822 -0.1465 -0.29849 -0.13466 -0.16454 -1.712 2.5322 2.7905 1.8592 0.39946 2.297 0.54428 0.68583 0.83378 0.58601 0 0.045597 0 0.011384 -0.0032639 -1.4834 -0.44248 2.3951
5.6289 0.054254 0.046081 0.0494 0.05774 0.050787 0.050279 -0.13833 -0.078058 -0.23824 -0.080269 -0.069946 -1.779 2.4184 2.6316 1.7653 0.29432 2.1786 0.38137 0.57625 0.68049 0.45909 0 0.042574 0 0.011413 0.016324 -1.5211 -0.43526 1.2658
5.6328 0.092664 0.08618 0.10711 0.10606 0.088962 0.11717 -0.015895 0.026259 -0.098723 -0.041428 -0.0094999 -1.8334 2.3879 2.4827 1.6643 0.18994 1.9937 0.19544 0.46864 0.51913 0.31251 0 0.035403 0 0.010757 0.040945 -1.5669 -0.43597 -0.13969
5.6367 0.13395 0.13418 0.14472 0.14599 0.12704 0.17153 0.14954 0.13153 0.090049 0.0061511 0.040623 -1.873 2.4096 2.3715 1.5619 0.09324 1.7585 -0.0038484 0.36345 0.36796 0.1535 0 0.025068 0 0.0094672 0.064666 -1.6209 -0.43856 -1.7421
5.6406 0.17621 0.18448 0.16573 0.17506 0.16716 0.1909 0.28704 0.2117 0.26932 0.07531 0.12529 -1.9019 2.4008 2.2977 1.4634 0.0064092 1.5141 -0.20498 0.26332 0.23817 -0.0033539 0 0.013955 0 0.0078431 0.082354 -1.6907 -0.43569 -3.3905
5.6445 0.21556 0.22803 0.19214 0.20141 0.21464 0.18627 0.35769 0.26597 0.3927 0.16193 0.25733 -1.9223 2.3178 2.2405 1.3723 -0.07057 1.301 -0.39772 0.17531 0.12996 -0.14472 0 0.0046752 0 0.0062488 0.092463 -1.7865 -0.42226 -4.94
5.6484 0.24708 0.25735 0.23834 0.23408 0.26598 0.1931 0.37816 0.31036 0.45299 0.2581 0.39974 -1.9269 2.2046 2.1788 1.2906 -0.13659 1.1357 -0.57271 0.10746 0.036713 -0.26347 0 -0.001234 0 0.004982 0.096999 -1.9118 -0.39889 -6.3106
5.6523 0.26682 0.27074 0.29161 0.27071 0.30414 0.23538 0.38881 0.35653 0.47575 0.36118 0.49898 -1.9 2.1454 2.1079 1.2197 -0.188 1.0046 -0.71985 0.063737 -0.044905 -0.35629 0 -0.0039546 0 0.0042184 0.099024 -2.0581 -0.37315 -7.4665
5.6563 0.27369 0.27232 0.32226 0.29694 0.31089 0.30013 0.40886 0.40004 0.49129 0.46624 0.53212 -1.8248 2.1738 2.041 1.162 -0.21969 0.8818 -0.82895 0.042965 -0.1074 -0.41913 0 -0.0049841 0 0.0039693 0.10003 -2.2078 -0.35722 -8.3542
5.6602 0.26981 0.26803 0.31402 0.29921 0.286 0.34866 0.42657 0.42751 0.51197 0.55613 0.51962 -1.6936 2.2381 1.9986 1.1225 -0.22764 0.75516 -0.89248 0.042299 -0.13525 -0.4475 0 -0.0059371 0 0.0040378 0.09939 -2.3437 -0.36174 -8.8938
5.6641 0.2587 0.26063 0.28177 0.27791 0.25213 0.35217 0.4263 0.43128 0.53137 0.61044 0.49629 -1.509 2.2599 1.9956 1.1088 -0.21074 0.64014 -0.90608 0.060836 -0.11704 -0.44063 0 -0.0073977 0 0.0040619 0.095911 -2.4552 -0.38899 -9.059
5.668 0.24228 0.24783 0.25592 0.24687 0.236 0.31453 0.4126 0.41434 0.53864 0.62977 0.47703 -1.2798 2.223 2.0324 1.1301 -0.17113 0.57027 -0.86424 0.099334 -0.056072 -0.40189 0 -0.0087001 0 0.0037068 0.0896 -2.536 -0.42972 -8.9523
5.6719 0.21904 0.22449 0.24866 0.21923 0.24171 0.26059 0.40098 0.38194 0.53072 0.64342 0.45408 -1.0142 2.1919 2.0971 1.1924 -0.11285 0.57227 -0.75559 0.15703 0.031702 -0.33191 0 -0.0088314 0 0.0029221 0.081724 -2.5767 -0.46702 -8.7489
5.6758 0.18476 0.18668 0.23863 0.19433 0.2432 0.20639 0.39049 0.33313 0.51233 0.67844 0.42168 -0.7173 2.2393 2.1738 1.2958 -0.039593 0.64624 -0.56594 0.23046 0.13262 -0.22102 0 -0.0076716 0 0.0020501 0.073176 -2.5596 -0.48568 -8.5058
5.6797 0.13572 0.13441 0.19211 0.15846 0.20596 0.14576 0.35812 0.26475 0.48844 0.71232 0.39125 -0.39407 2.3626 2.2565 1.4326 0.04743 0.76753 -0.29131 0.31712 0.25006 -0.052523 0 -0.0063578 0 0.0016466 0.062937 -2.4656 -0.4814 -8.0052
5.6836 0.072129 0.071186 0.099534 0.098464 0.11872 0.066714 0.28758 0.18366 0.45838 0.66409 0.37375 -0.051985 2.4832 2.3571 1.591 0.15047 0.90918 0.048228 0.42075 0.40394 0.18119 0 -0.0062148 0 0.0021207 0.048325 -2.2899 -0.46347 -6.8314
5.6875 -0.00056796 0.0020849 -0.011471 0.014146 0.0045921 -0.024366 0.19825 0.10961 0.41488 0.45332 0.34959 0.30012 2.5332 2.5011 1.7604 0.27404 1.0667 0.40854 0.5518 0.6125 0.46285 0 -0.0070315 0 0.003485 0.027004 -2.0546 -0.44882 -4.6872
5.6914 -0.07345 -0.067699 -0.1012 -0.081633 -0.099218 -0.10217 0.13268 0.059122 0.34507 0.087014 0.26854 0.6555 2.5328 2.7096 1.9354 0.42135 1.2646 0.74051 0.7203 0.87102 0.75224 0 -0.0063221 0 0.0054278 -0.00095822 -1.8072 -0.45161 -1.7097
5.6953 -0.13787 -0.13296 -0.15477 -0.17311 -0.17264 -0.14899 0.10678 0.023914 0.23244 -0.3091 0.093082 1.0099 2.5711 2.9778 2.1154 0.59 1.5366 1.0164 0.9259 1.1471 1.0089 0 -0.00063242 0 0.0076214 -0.032665 -1.6011 -0.47539 1.5068
5.6992 -0.189 -0.18869 -0.19138 -0.25044 -0.22373 -0.17802 0.076891 -0.03074 0.064107 -0.56296 -0.15297 1.3563 2.706 3.2706 2.2997 0.76977 1.8957 1.2427 1.1537 1.3988 1.2179 0 0.011795 0 0.0099557 -0.063725 -1.4704 -0.51259 4.2493
5.7031 -0.22719 -0.23166 -0.23664 -0.30976 -0.27026 -0.2231 -0.030047 -0.13798 -0.1552 -0.58532 -0.38443 1.6792 2.893 3.5402 2.4833 0.94497 2.3157 1.4473 1.3801 1.6018 1.3959 0 0.029126 0 0.012466 -0.090015 -1.415 -0.55051 6.1319
5.707 -0.25691 -0.26271 -0.2896 -0.34812 -0.31398 -0.30097 -0.24203 -0.29327 -0.39232 -0.44567 -0.51459 1.9562 3.0255 3.7563 2.6554 1.1008 2.7413 1.6518 1.5846 1.7631 1.5705 0 0.046647 0 0.015053 -0.10855 -1.4049 -0.57847 7.2899
5.7109 -0.28373 -0.2871 -0.32295 -0.36242 -0.33736 -0.38582 -0.49712 -0.44628 -0.59329 -0.32032 -0.5252 2.1681 3.0458 3.9231 2.8032 1.2299 3.12 1.8513 1.7576 1.9088 1.7511 0 0.059877 0 0.017332 -0.11742 -1.4022 -0.59168 8.1736
5.7148 -0.31121 -0.31131 -0.31785 -0.35448 -0.32705 -0.42734 -0.6824 -0.53546 -0.71327 -0.34996 -0.48114 2.3124 3.0085 4.0674 2.917 1.3341 3.4309 2.0191 1.9 2.0574 1.9186 0 0.067724 0 0.018838 -0.11568 -1.3832 -0.59088 9.1439
5.7188 -0.33892 -0.33787 -0.29403 -0.33524 -0.29796 -0.39911 -0.72855 -0.53936 -0.7492 -0.52869 -0.47383 2.4055 3.0224 4.2065 2.9938 1.4197 3.6887 2.1302 2.0149 2.2008 2.0418 0 0.073078 0 0.019436 -0.1041 -1.3481 -0.58041 10.222
5.7227 -0.36249 -0.36241 -0.2975 -0.32047 -0.28793 -0.32925 -0.67053 -0.49859 -0.74565 -0.72084 -0.54471 2.471 3.1295 4.3267 3.0362 1.4891 3.9211 2.1814 2.1003 2.3095 2.1046 0 0.080202 0 0.019539 -0.086062 -1.3135 -0.5668 11.173
5.7266 -0.37569 -0.37581 -0.3531 -0.31974 -0.32341 -0.27955 -0.61222 -0.48445 -0.7621 -0.78698 -0.65791 2.5198 3.254 4.392 3.0506 1.5356 4.1369 2.1909 2.148 2.3554 2.1172 0 0.091007 0 0.019847 -0.067436 -1.295 -0.5578 11.781
5.7305 -0.37341 -0.37046 -0.43083 -0.32925 -0.38896 -0.29016 -0.62718 -0.53833 -0.82473 -0.7028 -0.74215 2.5395 3.2794 4.3776 3.0427 1.5449 4.3136 2.1783 2.1477 2.3322 2.1013 0 0.1033 0 0.020779 -0.054691 -1.2952 -0.55989 12.023
5.7344 -0.35397 -0.34555 -0.46556 -0.33611 -0.4332 -0.34324 -0.6934 -0.63405 -0.90445 -0.56653 -0.75573 2.5014 3.1734 4.294 3.0145 1.5038 4.4122 2.1456 2.0922 2.2561 2.0655 0 0.11248 0 0.022107 -0.051877 -1.3036 -0.57414 11.997
5.7383 -0.31933 -0.30716 -0.41595 -0.32982 -0.40974 -0.38086 -0.72665 -0.69719 -0.94296 -0.49831 -0.7121 2.3808 3.0247 4.1774 2.9623 1.4089 4.4072 2.076 1.9794 2.1489 1.9955 0 0.11512 0 0.023123 -0.05831 -1.3074 -0.59348 11.735
5.7422 -0.27341 -0.263 -0.30491 -0.3093 -0.31629 -0.35897 -0.67581 -0.66518 -0.90567 -0.5328 -0.64967 2.1755 2.9466 4.0527 2.8761 1.2691 4.3044 1.9483 1.8122 2.0186 1.8682 0 0.11147 0 0.023241 -0.068451 -1.3023 -0.6048 11.137
5.7461 -0.21972 -0.2164 -0.19918 -0.2782 -0.1956 -0.28357 -0.57826 -0.53632 -0.81239 -0.60269 -0.58725 1.9079 2.9511 3.9054 2.7432 1.0999 4.1318 1.7528 1.5986 1.8549 1.674 0 0.10471 0 0.022471 -0.074118 -1.2955 -0.59612 10.105
5.75 -0.16011 -0.16471 -0.14594 -0.235 -0.097882 -0.19533 -0.51434 -0.36732 -0.71538 -0.61606 -0.51501 1.611 2.9317 3.6915 2.5552 0.91412 3.9126 1.4931 1.3514 1.6399 1.4241 0 0.097797 0 0.021342 -0.067883 -1.2987 -0.56438 8.6933
5.7539 -0.095567 -0.10347 -0.1296 -0.17003 -0.04077 -0.12294 -0.50736 -0.22483 -0.64294 -0.54193 -0.42405 1.3104 2.7824 3.3813 2.3157 0.71631 3.6439 1.1766 1.0869 1.3634 1.1373 0 0.09085 0 0.020335 -0.046028 -1.3188 -0.51782 7.0943
5.7578 -0.028025 -0.032441 -0.092586 -0.075051 -0.0031172 -0.056483 -0.47813 -0.13536 -0.5623 -0.4221 -0.33033 1.0152 2.5245 2.9963 2.0431 0.50449 3.3007 0.80627 0.82011 1.0314 0.82149 0 0.081302 0 0.019341 -0.0099515 -1.3547 -0.47083 5.4198
5.7617 0.038624 0.041644 0.0013361 0.042921 0.045673 0.031619 -0.3117 -0.074214 -0.40083 -0.31031 -0.2559 0.72247 2.2993 2.6053 1.7647 0.27801 2.8622 0.38458 0.56072 0.66295 0.47308 0 0.06664 0 0.017672 0.034317 -1.4036 -0.43512 3.5305
5.7656 0.099462 0.1083 0.12661 0.15752 0.11328 0.14332 0.021618 0.0037394 -0.11184 -0.21234 -0.18422 0.42954 2.2245 2.2803 1.505 0.044838 2.338 -0.076387 0.31387 0.28521 0.094488 0 0.047181 0 0.01463 0.078089 -1.4722 -0.4141 1.1244
5.7695 0.15087 0.15972 0.22054 0.23494 0.18116 0.23933 0.41195 0.12361 0.27176 -0.089711 -0.047473 0.1419 2.2655 2.0486 1.2748 -0.17726 1.7726 -0.55025 0.085611 -0.070265 -0.28783 0 0.026418 0 0.010152 0.11269 -1.5813 -0.40444 -1.9467
5.7734 0.1924 0.19549 0.24745 0.25435 0.22974 0.27176 0.68458 0.27447 0.64532 0.085626 0.22028 -0.12699 2.2673 1.8853 1.0696 -0.36697 1.2258 -1.0044 -0.1116 -0.3691 -0.62691 0 0.0087231 0 0.0049916 0.13191 -1.7599 -0.40235 -5.4206
5.7773 0.22654 0.22196 0.23508 0.22222 0.26201 0.23269 0.74106 0.42367 0.89844 0.29319 0.6008 -0.36228 2.125 1.7469 0.87898 -0.50857 0.74521 -1.4134 -0.26056 -0.58053 -0.88098 0 -0.0035144 0 0.00029302 0.1334 -2.0291 -0.40844 -8.6911
5.7813 0.25652 0.24717 0.24467 0.17112 0.29892 0.16769 0.63699 0.5409 0.98581 0.48636 0.96194 -0.55397 1.9159 1.6149 0.70023 -0.59808 0.35148 -1.763 -0.34917 -0.68995 -1.0395 0 -0.01087 0 -0.0030684 0.11894 -2.3853 -0.42659 -11.17
5.7852 0.28382 0.27528 0.30532 0.14367 0.35229 0.13804 0.52489 0.60999 0.94695 0.64683 1.1281 -0.69901 1.8423 1.5085 0.54556 -0.64292 0.044662 -2.0425 -0.38094 -0.70976 -1.1258 0 -0.015404 0 -0.0048679 0.09374 -2.7953 -0.45824 -12.636
5.7891 0.30713 0.30412 0.38164 0.17016 0.40571 0.16862 0.51812 0.62618 0.86433 0.80394 1.0087 -0.79958 2.027 1.4596 0.43826 -0.65593 -0.18027 -2.2326 -0.37597 -0.67747 -1.1747 0 -0.018363 0 -0.0054339 0.06547 -3.2038 -0.49789 -13.283
5.793 0.32335 0.32714 0.40922 0.25045 0.42626 0.2325 0.60323 0.59208 0.80064 0.9909 0.68092 -0.85988 2.3652 1.4767 0.39999 -0.6481 -0.32408 -2.3062 -0.35916 -0.63713 -1.2037 0 -0.019285 0 -0.005289 0.042958 -3.5502 -0.53434 -13.46
5.7969 0.32959 0.33752 0.36192 0.34991 0.39648 0.28471 0.67558 0.52139 0.76743 1.1839 0.35163 -0.88325 2.593 1.5354 0.43865 -0.62395 -0.38697 -2.2431 -0.34388 -0.61414 -1.204 0 -0.017224 0 -0.0048863 0.034191 -3.7849 -0.5571 -13.386
5.8008 0.32459 0.33191 0.28099 0.41538 0.33393 0.30718 0.65297 0.443 0.74295 1.2964 0.21978 -0.86987 2.5203 1.6024 0.54487 -0.58137 -0.37738 -2.047 -0.32377 -0.60001 -1.152 0 -0.012728 0 -0.0045799 0.0435 -3.8785 -0.56284 -13.081
5.8047 0.30893 0.31165 0.23526 0.40726 0.27712 0.31741 0.55237 0.3922 0.71186 1.2468 0.34456 -0.81599 2.2069 1.6669 0.69818 -0.51465 -0.31321 -1.7472 -0.27931 -0.55831 -1.0302 0 -0.0084657 0 -0.0046643 0.068838 -3.8236 -0.55658 -12.52
5.8086 0.28421 0.28146 0.2529 0.32997 0.25067 0.33522 0.46126 0.38843 0.68443 1.0363 0.61688 -0.71571 1.9119 1.7503 0.87756 -0.41856 -0.21135 -1.3831 -0.19333 -0.44793 -0.83623 0 -0.0076519 0 -0.0052651 0.10106 -3.6332 -0.54705 -11.758
5.8125 0.25239 0.2468 0.29461 0.23588 0.2438 0.34813 0.4432 0.41728 0.67914 0.75734 0.84684 -0.56533 1.8708 1.8838 1.0691 -0.29128 -0.074153 -0.98466 -0.062633 -0.24822 -0.57863 0 -0.011499 0 -0.0061061 0.12665 -3.3383 -0.54028 -10.865
5.8164 0.2155 0.21129 0.29472 0.19108 0.22285 0.31731 0.47699 0.43591 0.69016 0.51727 0.89133 -0.3677 2.1132 2.0788 1.267 -0.13575 0.11406 -0.56646 0.10257 0.02943 -0.27022 0 -0.017852 0 -0.0064264 0.13327 -2.9836 -0.53628 -9.74
5.8203 0.17564 0.17555 0.22658 0.22188 0.16474 0.22066 0.48561 0.40206 0.67535 0.34857 0.72745 -0.13278 2.4852 2.3175 1.4704 0.040632 0.37548 -0.13881 0.28864 0.34843 0.070698 0 -0.022243 0 -0.0052855 0.11535 -2.6192 -0.53081 -8.063
5.8242 0.13467 0.13778 0.12493 0.28451 0.078354 0.08672 0.41578 0.30404 0.57991 0.19429 0.43433 0.12671 2.8222 2.569 1.6783 0.2274 0.71999 0.27748 0.48735 0.66522 0.41484 0 -0.020629 0 -0.0021566 0.076523 -2.2896 -0.52019 -5.5324
5.8281 0.093556 0.095793 0.0451 0.29073 -0.0054973 -0.0204 0.28267 0.16703 0.37715 -0.017084 0.1203 0.40137 3.0786 2.813 1.8864 0.41325 1.133 0.64972 0.69596 0.94683 0.7242 0 -0.011786 0 0.0026084 0.027513 -2.0223 -0.5052 -2.2176
5.832 0.051998 0.049038 0.0052337 0.17759 -0.063146 -0.054561 0.1388 0.031581 0.092688 -0.28212 -0.1393 0.68759 3.2907 3.0476 2.0869 0.58835 1.5785 0.94851 0.91039 1.1791 0.96723 0 0.0022548 0 0.0078455 -0.018899 -1.8247 -0.49156 1.3134
5.8359 0.0089467 -0.00050078 -0.025957 -0.033316 -0.095891 -0.027886 0.0098133 -0.075785 -0.20681 -0.50926 -0.3179 0.98423 3.448 3.2755 2.2683 0.74586 2.0143 1.1654 1.1198 1.3646 1.1365 0 0.017782 0 0.012191 -0.05263 -1.6889 -0.48716 4.2648
5.8398 -0.036111 -0.049167 -0.085042 -0.24167 -0.12051 0.0022011 -0.12871 -0.15499 -0.45086 -0.59748 -0.41896 1.2865 3.452 3.4874 2.4179 0.88193 2.4088 1.316 1.3085 1.5141 1.252 0 0.031614 0 0.014829 -0.068522 -1.6005 -0.49802 6.1012
5.8438 -0.081977 -0.093496 -0.16467 -0.3421 -0.14564 -0.013833 -0.30828 -0.22125 -0.60064 -0.53099 -0.45604 1.5834 3.2338 3.6597 2.525 0.99419 2.748 1.4252 1.4629 1.6366 1.3441 0 0.042437 0 0.015844 -0.066152 -1.5469 -0.52504 6.8573
5.8477 -0.12567 -0.13176 -0.2165 -0.30704 -0.16113 -0.076675 -0.50877 -0.28533 -0.66066 -0.39802 -0.44891 1.8605 2.9022 3.769 2.5854 1.08 3.0309 1.5079 1.5766 1.7334 1.4299 0 0.050701 0 0.015973 -0.048883 -1.5184 -0.56275 7.0254
5.8516 -0.16375 -0.16427 -0.20573 -0.207 -0.15229 -0.14737 -0.65316 -0.34472 -0.66419 -0.31571 -0.42673 2.1074 2.7263 3.8088 2.6043 1.1355 3.259 1.5624 1.6485 1.797 1.503 0 0.057583 0 0.01599 -0.023366 -1.5062 -0.60068 7.1395
5.8555 -0.19418 -0.19256 -0.15763 -0.14823 -0.123 -0.19248 -0.66922 -0.39067 -0.64746 -0.33316 -0.42187 2.3211 2.9181 3.792 2.5947 1.1574 3.4272 1.5802 1.6779 1.8168 1.5437 0 0.063931 0 0.016215 0.00097446 -1.5014 -0.62696 7.422
5.8594 -0.2175 -0.21823 -0.14116 -0.18208 -0.1012 -0.21625 -0.5597 -0.41944 -0.63041 -0.40241 -0.452 2.5035 3.4016 3.7402 2.5721 1.1444 3.5244 1.5606 1.6619 1.7873 1.5396 0 0.069768 0 0.016467 0.013818 -1.4966 -0.63333 7.7542
5.8633 -0.23623 -0.24218 -0.20087 -0.2669 -0.11775 -0.24816 -0.41051 -0.43393 -0.61306 -0.43845 -0.50535 2.6563 3.8101 3.6709 2.5466 1.0998 3.5418 1.5155 1.5994 1.7151 1.4972 0 0.074377 0 0.016424 0.0075247 -1.4894 -0.61929 7.9189
5.8672 -0.2529 -0.26398 -0.30629 -0.31603 -0.1773 -0.30352 -0.32536 -0.43554 -0.58485 -0.40462 -0.54479 2.7768 3.7553 3.5929 2.5183 1.0307 3.4837 1.4595 1.4973 1.6178 1.4343 0 0.07672 0 0.016019 -0.01917 -1.4822 -0.59306 7.838
5.8711 -0.26782 -0.28164 -0.37486 -0.28492 -0.24957 -0.36212 -0.34549 -0.418 -0.5376 -0.34169 -0.53141 2.8602 3.1506 3.5093 2.4794 0.94637 3.3714 1.3978 1.3725 1.5163 1.3646 0 0.076022 0 0.015549 -0.059798 -1.4791 -0.56829 7.5953
5.875 -0.27833 -0.29168 -0.35017 -0.21396 -0.2907 -0.38772 -0.42498 -0.37255 -0.47325 -0.31909 -0.45227 2.9041 2.307 3.4203 2.4199 0.85625 3.2357 1.3221 1.2463 1.4225 1.2889 0 0.072319 0 0.015439 -0.10234 -1.4812 -0.5576 7.2854
5.8789 -0.28011 -0.29032 -0.25845 -0.18578 -0.27661 -0.36552 -0.4779 -0.30066 -0.40243 -0.36228 -0.33311 2.9113 1.7154 3.3222 2.3359 0.76834 3.101 1.2203 1.1356 1.3347 1.1997 0 0.066703 0 0.015871 -0.13387 -1.4855 -0.56625 6.8903
5.8828 -0.26993 -0.27564 -0.18472 -0.23835 -0.21944 -0.31574 -0.44919 -0.22062 -0.33655 -0.42732 -0.22602 2.8862 1.7034 3.2088 2.2331 0.68902 2.9714 1.0896 1.0467 1.2415 1.0931 0 0.060959 0 0.016605 -0.14507 -1.4892 -0.58928 6.316
5.8867 -0.24786 -0.24938 -0.19035 -0.3186 -0.15454 -0.26875 -0.34771 -0.15939 -0.2801 -0.44206 -0.17747 2.831 2.2487 3.0784 2.1241 0.62251 2.8316 0.9404 0.97674 1.1343 0.97365 0 0.056646 0 0.017108 -0.1327 -1.4938 -0.61369 5.5231
5.8906 -0.21739 -0.21663 -0.25367 -0.32391 -0.11234 -0.23045 -0.22326 -0.13505 -0.22905 -0.36926 -0.19563 2.743 3.0631 2.9424 2.0226 0.56948 2.6626 0.79007 0.91871 1.0171 0.85048 0 0.054161 0 0.016904 -0.099643 -1.5057 -0.62469 4.5886
5.8945 -0.18317 -0.18297 -0.29321 -0.19488 -0.10025 -0.17685 -0.1203 -0.1442 -0.17581 -0.23292 -0.23942 2.6187 3.8259 2.8247 1.9363 0.52585 2.4627 0.65176 0.86589 0.90601 0.731 0 0.052565 0 0.015857 -0.05366 -1.531 -0.61285 3.6282
5.8984 -0.1479 -0.15061 -0.25045 0.02599 -0.10708 -0.084011 -0.052326 -0.16392 -0.11589 -0.0908 -0.24202 2.4584 4.3511 2.7472 1.8658 0.48375 2.2561 0.52961 0.81311 0.81829 0.61974 0 0.0504 0 0.014214 -0.0055463 -1.5705 -0.57894 2.6793
5.9023 -0.11088 -0.11688 -0.14857 0.22432 -0.11964 0.039923 -0.0095381 -0.16531 -0.050449 0.013121 -0.15818 2.2691 4.5979 2.7106 1.8064 0.43521 2.0796 0.42198 0.75614 0.75922 0.5219 0 0.046911 0 0.012398 0.033278 -1.6184 -0.53387 1.6828
5.9063 -0.069247 -0.076527 -0.068228 0.30535 -0.13216 0.15653 0.020896 -0.12834 0.016399 0.072046 -0.0031563 2.0616 4.5994 2.6907 1.7535 0.37692 1.9572 0.32756 0.69219 0.71741 0.44439 0 0.0426 0 0.010724 0.053975 -1.6666 -0.49379 0.5871
5.9102 -0.021336 -0.026533 -0.065268 0.26553 -0.14058 0.23121 0.045931 -0.04994 0.081048 0.10364 0.15055 1.8457 4.4295 2.656 1.7063 0.31262 1.8812 0.24752 0.62186 0.67311 0.39034 0 0.038575 0 0.0092711 0.0536 -1.7105 -0.47214 -0.54848
5.9141 0.030674 0.030289 -0.11373 0.1846 -0.13238 0.26251 0.07076 0.055737 0.14035 0.12443 0.22389 1.6277 4.2173 2.5943 1.667 0.25078 1.8183 0.18255 0.55009 0.61326 0.35253 0 0.035249 0 0.0079786 0.036817 -1.7505 -0.47289 -1.5734
5.918 0.081002 0.086061 -0.13146 0.1525 -0.088636 0.27563 0.1013 0.16276 0.18891 0.13859 0.19385 1.413 4.1262 2.5238 1.638 0.19901 1.7355 0.12935 0.48415 0.54135 0.3148 0 0.031674 0 0.0068471 0.014491 -1.7885 -0.48838 -2.3721
5.9219 0.1235 0.13257 -0.062334 0.19983 -0.0011672 0.28957 0.13782 0.24355 0.21922 0.14507 0.11573 1.2086 4.2467 2.4759 1.6173 0.1594 1.6264 0.080768 0.42968 0.47393 0.26337 0 0.026285 0 0.006053 -0.00063603 -1.824 -0.50353 -2.9614
5.9258 0.15548 0.16633 0.067493 0.28866 0.11102 0.29711 0.16999 0.28245 0.22763 0.1467 0.080793 1.0237 4.4874 2.4655 1.5987 0.12838 1.5147 0.029634 0.38816 0.42644 0.19824 0 0.018526 0 0.0058467 0.00084537 -1.8531 -0.50423 -3.4555
5.9297 0.1791 0.18994 0.17464 0.35942 0.2055 0.28139 0.18529 0.28646 0.22161 0.14922 0.14067 0.86652 4.5991 2.4747 1.5747 0.101 1.433 -0.027502 0.35781 0.40005 0.13317 0 0.009851 0 0.0063105 0.021552 -1.8738 -0.48501 -3.9438
5.9336 0.19915 0.20899 0.19865 0.38221 0.24334 0.24878 0.1858 0.28302 0.21916 0.15526 0.26334 0.74066 4.3588 2.4672 1.542 0.075597 1.3935 -0.089693 0.33633 0.38067 0.082861 0 0.0030066 0 0.007185 0.056989 -1.8893 -0.45165 -4.4202
5.9375 0.21891 0.22699 0.15739 0.36806 0.21929 0.23563 0.19301 0.30101 0.23738 0.16513 0.36182 0.64492 3.7655 2.4209 1.5036 0.054781 1.3773 -0.1532 0.32256 0.35129 0.049525 0 1.9267e-05 0 0.0079382 0.097885 -1.9083 -0.41734 -4.8362
5.9414 0.23736 0.24271 0.12488 0.34245 0.16851 0.27348 0.22998 0.34597 0.27815 0.18441 0.37231 0.57733 3.0607 2.3492 1.4673 0.042079 1.3497 -0.21284 0.31538 0.30738 0.02216 0 0.00057949 0 0.008057 0.13357 -1.9379 -0.39519 -5.2003
5.9453 0.24995 0.25167 0.15707 0.31775 0.14088 0.34691 0.29544 0.39083 0.32449 0.22571 0.31129 0.53939 2.5416 2.2904 1.4413 0.037807 1.2898 -0.26192 0.31221 0.26212 -0.010251 0 0.0022935 0 0.0073549 0.15497 -1.9783 -0.39189 -5.5895
5.9492 0.25203 0.25021 0.24034 0.29223 0.16174 0.39389 0.3577 0.39467 0.35287 0.2965 0.258 0.53656 2.3365 2.2763 1.4298 0.038364 1.2083 -0.29233 0.30957 0.23667 -0.044732 0 0.0026467 0 0.0060659 0.15671 -2.0216 -0.40569 -6.0406
5.9531 0.24225 0.23853 0.31121 0.2671 0.21162 0.3588 0.37898 0.3383 0.35193 0.38318 0.27797 0.57458 2.3526 2.3058 1.4327 0.039838 1.139 -0.29618 0.30622 0.24352 -0.06372 0 0.00096307 0 0.0046667 0.13833 -2.0568 -0.42885 -6.4443
5.957 0.22319 0.22033 0.32255 0.25342 0.24314 0.25034 0.34885 0.24661 0.33106 0.45097 0.35964 0.65498 2.4301 2.3495 1.4482 0.042581 1.1124 -0.2686 0.30575 0.27734 -0.048915 0 -0.0013727 0 0.0035799 0.10447 -2.0764 -0.45196 -6.5819
5.9609 0.19886 0.19961 0.287 0.25646 0.22204 0.14389 0.2935 0.17471 0.31114 0.46534 0.42483 0.7739 2.5263 2.3773 1.4757 0.052457 1.1333 -0.20921 0.31563 0.32152 0.0037768 0 -0.0025566 0 0.0029895 0.063866 -2.0777 -0.4676 -6.3002
5.9648 0.17151 0.17732 0.25597 0.25687 0.15739 0.11765 0.25021 0.16461 0.30634 0.4174 0.40334 0.92489 2.7339 2.3852 1.5165 0.077532 1.1809 -0.12107 0.34319 0.36466 0.082453 0 -0.0022461 0 0.002876 0.026846 -2.0611 -0.47239 -5.6518
5.9688 0.14004 0.15058 0.25967 0.21626 0.094324 0.17926 0.23186 0.20779 0.31362 0.32894 0.29993 1.1025 3.1248 2.397 1.571 0.12312 1.2293 -0.0084557 0.39187 0.41241 0.17159 0 -0.0018269 0 0.0031823 0.0021247 -2.0259 -0.46771 -4.845
5.9727 0.10142 0.11485 0.2722 0.10956 0.074291 0.25331 0.21677 0.24701 0.3178 0.23206 0.18873 1.3027 3.6096 2.4426 1.6369 0.18934 1.2706 0.12431 0.46107 0.48348 0.26588 0 -0.002766 0 0.0039208 -0.0060967 -1.9716 -0.45942 -4.0329
5.9766 0.053502 0.067266 0.23744 -0.045435 0.096977 0.24522 0.1737 0.21924 0.3044 0.14395 0.14046 1.5206 3.9874 2.5326 1.7098 0.27245 1.3217 0.27234 0.54892 0.5929 0.37222 0 -0.0046377 0 0.0051218 0.00045106 -1.9005 -0.45621 -3.1506
5.9805 -0.0026767 0.0089454 0.12805 -0.19313 0.11768 0.12326 0.095762 0.10558 0.26639 0.061413 0.15355 1.7462 4.1478 2.6523 1.7868 0.36789 1.4108 0.42984 0.65432 0.73697 0.49927 0 -0.0048238 0 0.006696 0.014651 -1.8207 -0.46607 -1.9814
5.9844 -0.06284 -0.055082 -0.022728 -0.2798 0.08378 -0.056853 0.0085749 -0.052873 0.20091 -0.022795 0.15583 1.9647 4.2015 2.7774 1.8699 0.47154 1.5558 0.59153 0.77577 0.8936 0.6461 0 -0.00038236 0 0.0083757 0.02633 -1.7437 -0.49222 -0.40367
5.9883 -0.12118 -0.11796 -0.14813 -0.29357 -0.020392 -0.20537 -0.055017 -0.18583 0.1053 -0.10321 0.075108 2.1601 4.3726 2.8951 1.965 0.57886 1.7513 0.75482 0.90852 1.0382 0.80121 0 0.0094554 0 0.0098232 0.025719 -1.6784 -0.53058 1.4198
5.9922 -0.1726 -0.1737 -0.20613 -0.26866 -0.15887 -0.27631 -0.087258 -0.24519 -0.018172 -0.16501 -0.090002 2.3207 4.7418 3.0124 2.0772 0.68398 1.9732 0.91985 1.0439 1.1613 0.9517 0 0.022362 0 0.010831 0.0070381 -1.6271 -0.57088 3.1089
5.9961 -0.21426 -0.21902 -0.21181 -0.25158 -0.27194 -0.29637 -0.11244 -0.23538 -0.15247 -0.20315 -0.26625 2.4424 5.1086 3.1455 2.2044 0.78107 2.1953 1.0864 1.1724 1.2736 1.0922 0 0.034424 0 0.01145 -0.02897 -1.5859 -0.60124 4.3446
6 -0.24581 -0.25347 -0.21504 -0.2617 -0.32181 -0.32314 -0.1632 -0.20193 -0.2667 -0.23327 -0.37072 2.5279 5.142 3.3023 2.3357 0.86736 2.4045 1.2497 1.2887 1.3927 1.2246 0 0.04283 0 0.011938 -0.074762 -1.5499 -0.61364 5.1083
6.0039 -0.26859 -0.27809 -0.24913 -0.2819 -0.31672 -0.38049 -0.25122 -0.19267 -0.33575 -0.279 -0.38157 2.5832 4.6979 3.4721 2.4554 0.94425 2.6055 1.4002 1.3925 1.5255 1.3505 0 0.047548 0 0.012583 -0.11841 -1.5174 -0.60731 5.6662
6.0078 -0.2843 -0.29367 -0.30163 -0.2841 -0.2951 -0.43625 -0.35993 -0.22586 -0.3651 -0.34775 -0.34984 2.6131 3.9886 3.6296 2.5509 1.0145 2.8107 1.5268 1.485 1.6593 1.4651 0 0.050776 0 0.013534 -0.14793 -1.4898 -0.58855 6.326
6.0117 -0.29362 -0.29983 -0.33312 -0.26134 -0.28779 -0.44001 -0.46176 -0.28734 -0.39444 -0.42194 -0.3473 2.6193 3.4199 3.7498 2.6177 1.0771 3.0257 1.6223 1.5637 1.7699 1.5586 0 0.054908 0 0.014758 -0.15565 -1.4683 -0.56768 7.1946
6.0156 -0.29566 -0.29564 -0.32054 -0.23508 -0.29429 -0.3773 -0.53874 -0.35102 -0.46819 -0.47647 -0.40445 2.5987 3.24 3.8196 2.6589 1.1251 3.239 1.6843 1.6211 1.8378 1.6224 0 0.060823 0 0.016099 -0.14056 -1.4515 -0.55477 8.1377
6.0195 -0.28863 -0.28117 -0.28013 -0.23233 -0.29265 -0.28412 -0.58673 -0.39977 -0.59336 -0.50347 -0.495 2.5442 3.3462 3.8413 2.6792 1.1487 3.4242 1.7126 1.6481 1.8589 1.6525 0 0.06768 0 0.017372 -0.10789 -1.4369 -0.55584 8.9293
6.0234 -0.27154 -0.25857 -0.24856 -0.25661 -0.26837 -0.21088 -0.60627 -0.42997 -0.72386 -0.51583 -0.57154 2.4453 3.4417 3.8259 2.6789 1.1413 3.5523 1.7044 1.6392 1.8413 1.6465 0 0.073947 0 0.018419 -0.066722 -1.424 -0.5704 9.4104
6.0273 -0.24565 -0.23151 -0.24422 -0.28043 -0.23077 -0.17653 -0.59671 -0.44263 -0.79154 -0.5254 -0.60858 2.292 3.3835 3.782 2.6518 1.1036 3.607 1.6547 1.5946 1.7932 1.6004 0 0.078434 0 0.019111 -0.027014 -1.4155 -0.59098 9.5185
6.0313 -0.21427 -0.20299 -0.24876 -0.2656 -0.20063 -0.15916 -0.56188 -0.43549 -0.76175 -0.52234 -0.611 2.0794 3.3545 3.7084 2.5897 1.0409 3.5902 1.5594 1.5164 1.7149 1.5095 0 0.080563 0 0.01935 0.0025826 -1.4145 -0.60577 9.2228
6.0352 -0.18051 -0.17325 -0.2268 -0.19287 -0.18452 -0.12691 -0.5157 -0.40482 -0.66398 -0.4835 -0.58994 1.8126 3.6623 3.5942 2.4876 0.95674 3.5158 1.4192 1.4044 1.5997 1.3748 0 0.080101 0 0.019085 0.01628 -1.4211 -0.60393 8.5002
6.0391 -0.14474 -0.13953 -0.16338 -0.077194 -0.16518 -0.071258 -0.47273 -0.35209 -0.56652 -0.40458 -0.54273 1.5072 4.3542 3.4279 2.3479 0.84868 3.3945 1.2375 1.2569 1.4431 1.2055 0 0.077018 0 0.018314 0.012465 -1.4319 -0.58155 7.4013
6.043 -0.10392 -0.098272 -0.081879 0.041056 -0.11989 -0.0081332 -0.42773 -0.28502 -0.51443 -0.31896 -0.46202 1.1835 5.0472 3.2091 2.1794 0.71149 3.2227 1.0169 1.0751 1.2475 1.0129 0 0.07169 0 0.017071 -0.0051888 -1.4443 -0.54458 6.1
6.0469 -0.054138 -0.048109 -0.025222 0.12023 -0.047767 0.047651 -0.34829 -0.2105 -0.48602 -0.27416 -0.3582 0.85814 5.1873 2.9557 1.9943 0.5448 2.9858 0.75627 0.86884 1.0211 0.80051 0 0.064915 0 0.015408 -0.02768 -1.4613 -0.50593 4.7982
6.0508 0.0052751 0.0085422 -0.017752 0.14057 0.024401 0.099881 -0.19766 -0.12721 -0.40912 -0.2822 -0.25952 0.53783 4.533 2.6992 1.8047 0.35843 2.6736 0.45555 0.65453 0.77162 0.56201 0 0.057365 0 0.013399 -0.042765 -1.4926 -0.47799 3.5238
6.0547 0.069381 0.066577 -0.04227 0.11459 0.065844 0.15894 0.025941 -0.027288 -0.22514 -0.2945 -0.17996 0.2205 3.4188 2.4704 1.6203 0.16994 2.2964 0.12252 0.44885 0.50535 0.29125 0 0.04883 0 0.01116 -0.03916 -1.5503 -0.46516 2.0308
6.0586 0.1294 0.12103 -0.051937 0.080604 0.071708 0.21768 0.27085 0.093431 0.055176 -0.23508 -0.08913 -0.095637 2.5356 2.284 1.4475 -0.0038329 1.8874 -0.22435 0.26193 0.23242 -0.0023756 0 0.038217 0 0.0088522 -0.011335 -1.6432 -0.46188 -0.029724
6.0625 0.17773 0.16941 -0.0064371 0.082335 0.067558 0.2495 0.45889 0.22696 0.35326 -0.068388 0.072812 -0.40275 2.4019 2.1348 1.2889 -0.15407 1.4887 -0.56181 0.097039 -0.026825 -0.28871 0 0.024692 0 0.0066321 0.037474 -1.774 -0.45766 -2.7563
6.0664 0.21259 0.21185 0.097095 0.14311 0.083017 0.23701 0.5406 0.35529 0.57906 0.16254 0.33482 -0.68151 2.984 2.0072 1.1436 -0.28 1.1309 -0.87184 -0.043739 -0.24333 -0.52944 0 0.0091341 0 0.004582 0.095759 -1.9419 -0.44557 -5.7761
6.0703 0.23842 0.24941 0.22137 0.24907 0.12227 0.20043 0.53187 0.46128 0.69239 0.36901 0.64232 -0.90983 3.7786 1.8913 1.0095 -0.3826 0.82282 -1.1466 -0.15443 -0.39129 -0.69989 0 -0.0055888 0 0.0027031 0.14773 -2.1456 -0.42781 -8.4063
6.0742 0.26184 0.2822 0.31436 0.35493 0.16354 0.18894 0.4982 0.53756 0.71884 0.49363 0.87133 -1.076 4.2564 1.7923 0.88722 -0.45883 0.55791 -1.383 -0.22666 -0.46266 -0.80204 0 -0.016132 0 0.00098892 0.17909 -2.3818 -0.41434 -10.111
6.0781 0.28618 0.30904 0.34295 0.41305 0.18859 0.23645 0.49995 0.58551 0.7137 0.55828 0.91218 -1.1858 4.2587 1.7252 0.78408 -0.50222 0.33127 -1.5726 -0.25687 -0.47271 -0.85806 0 -0.020919 0 -0.00049033 0.18205 -2.6405 -0.41589 -10.873
6.082 0.30903 0.3284 0.31161 0.4077 0.20886 0.32518 0.54687 0.60707 0.71275 0.6349 0.75814 -1.2564 4.0249 1.7015 0.71365 -0.50928 0.15077 -1.6974 -0.25191 -0.45112 -0.89035 0 -0.021182 0 -0.0016056 0.15777 -2.8997 -0.43641 -11.146
6.0859 0.32429 0.33949 0.25579 0.36706 0.25534 0.39788 0.60022 0.5997 0.71349 0.76671 0.52072 -1.3022 3.8887 1.7187 0.69042 -0.48483 0.033306 -1.7358 -0.22648 -0.42437 -0.90522 0 -0.019809 0 -0.0023056 0.11545 -3.1264 -0.47035 -11.426
6.0898 0.32683 0.34229 0.21677 0.33973 0.33785 0.4106 0.61528 0.56053 0.69578 0.9177 0.35345 -1.3234 3.9669 1.7622 0.72208 -0.44062 -0.0098139 -1.6762 -0.1934 -0.40135 -0.89213 0 -0.019018 0 -0.0027407 0.06875 -3.2855 -0.50579 -11.82
6.0938 0.31579 0.33654 0.21593 0.35135 0.41663 0.37436 0.58166 0.49498 0.65329 1.0012 0.34411 -1.3071 4.117 1.8165 0.80505 -0.38756 0.015752 -1.5233 -0.15492 -0.37101 -0.83529 0 -0.018973 0 -0.0032058 0.03129 -3.3505 -0.53079 -12.009
6.0977 0.29416 0.32103 0.24527 0.37747 0.42395 0.34234 0.52587 0.41929 0.60314 0.9593 0.46216 -1.2394 4.1496 1.877 0.92647 -0.32823 0.089744 -1.2944 -0.10255 -0.31157 -0.72527 0 -0.018548 0 -0.00388 0.012623 -3.3103 -0.53865 -11.595
6.1016 0.26577 0.2943 0.27873 0.35842 0.32459 0.3551 0.48036 0.35209 0.56802 0.81385 0.59797 -1.1179 4.0436 1.9524 1.0713 -0.25603 0.19169 -1.0085 -0.025235 -0.20343 -0.56169 0 -0.017262 0 -0.0045705 0.015994 -3.1701 -0.52976 -10.49
6.1055 0.23259 0.25624 0.29418 0.24757 0.1601 0.39994 0.45338 0.30142 0.55348 0.63871 0.65202 -0.95219 3.9531 2.0575 1.2286 -0.1613 0.31537 -0.68103 0.081735 -0.03829 -0.34963 0 -0.016233 0 -0.0047247 0.037976 -2.9484 -0.51005 -8.9669
6.1094 0.19444 0.20924 0.28831 0.054576 0.028197 0.42601 0.42757 0.2589 0.54292 0.48446 0.59659 -0.75365 4.0278 2.2028 1.3934 -0.039259 0.47205 -0.32707 0.21469 0.17813 -0.097941 0 -0.01694 0 -0.003778 0.069615 -2.6735 -0.48802 -7.3537
6.1133 0.15082 0.15745 0.2728 -0.15314 0.0068854 0.3975 0.38187 0.20656 0.51122 0.33531 0.46776 -0.52501 4.2547 2.3868 1.5631 0.10654 0.68067 0.031149 0.36669 0.42818 0.17763 0 -0.018952 0 -0.0015866 0.098604 -2.3812 -0.47174 -5.7036
6.1172 0.10259 0.10471 0.25652 -0.2938 0.087642 0.327 0.30997 0.13058 0.43987 0.14372 0.31204 -0.26156 4.4786 2.5965 1.7335 0.2663 0.95286 0.36489 0.53321 0.68675 0.45256 0 -0.019066 0 0.001425 0.1123 -2.109 -0.46662 -3.7901
6.1211 0.051938 0.052732 0.23162 -0.32636 0.1794 0.25371 0.21787 0.030981 0.3213 -0.095057 0.14648 0.036514 4.5629 2.8121 1.8986 0.42859 1.2827 0.64999 0.71223 0.92783 0.70003 0 -0.013203 0 0.0045496 0.10145 -1.888 -0.47409 -1.4343
6.125 0.0012387 0.0011674 0.17808 -0.27503 0.18319 0.19265 0.10954 -0.079028 0.15663 -0.3116 -0.033813 0.35308 4.5136 3.0151 2.0538 0.58342 1.6466 0.87956 0.89913 1.1325 0.90352 0 0.00022125 0 0.0072791 0.063831 -1.7332 -0.4918 1.1775
6.1289 -0.047774 -0.050287 0.084649 -0.20664 0.07312 0.11469 -0.017888 -0.18091 -0.042 -0.415 -0.22012 0.65942 4.449 3.1951 2.1975 0.72302 2.0112 1.0657 1.0827 1.2955 1.065 0 0.0184 0 0.0095564 0.0062464 -1.6391 -0.51495 3.5239
6.1328 -0.093665 -0.099737 -0.033531 -0.18076 -0.086555 -0.016427 -0.16281 -0.25876 -0.24555 -0.38229 -0.37242 0.93152 4.4654 3.3519 2.3289 0.84207 2.3461 1.2265 1.248 1.4253 1.1994 0 0.03561 0 0.011586 -0.056819 -1.5862 -0.53849 5.1247
6.1367 -0.13453 -0.1429 -0.13914 -0.21129 -0.20014 -0.18908 -0.3069 -0.30352 -0.41247 -0.29325 -0.44305 1.1663 4.5455 3.4915 2.4436 0.93854 2.6334 1.3692 1.3836 1.5366 1.3192 0 0.047079 0 0.013425 -0.10814 -1.5523 -0.55866 5.9142
6.1406 -0.16813 -0.17543 -0.19828 -0.266 -0.21935 -0.3354 -0.42006 -0.31494 -0.51114 -0.26797 -0.41987 1.3802 4.5963 3.6155 2.5317 1.0139 2.872 1.4843 1.4869 1.6378 1.4229 0 0.05213 0 0.014793 -0.13437 -1.5238 -0.5734 6.2617
6.1445 -0.19324 -0.19593 -0.20634 -0.30016 -0.17311 -0.38767 -0.48103 -0.30319 -0.54563 -0.36042 -0.34585 1.59 4.5574 3.7139 2.5829 1.0708 3.0722 1.5559 1.5612 1.7234 1.4971 0 0.054076 0 0.015339 -0.13104 -1.4981 -0.58178 6.6252
6.1484 -0.21067 -0.20708 -0.19094 -0.29601 -0.12878 -0.34588 -0.49307 -0.28757 -0.55733 -0.50843 -0.29343 1.7926 4.4585 3.7676 2.5949 1.1086 3.243 1.5782 1.6078 1.777 1.5306 0 0.057114 0 0.015111 -0.10347 -1.4781 -0.58375 7.1686
6.1523 -0.22271 -0.21362 -0.18858 -0.27775 -0.12826 -0.28368 -0.47864 -0.28873 -0.59243 -0.58993 -0.31312 1.9626 4.3764 3.7618 2.5776 1.1213 3.3807 1.5623 1.6205 1.783 1.5251 0 0.062955 0 0.014721 -0.063499 -1.4659 -0.58047 7.6849
6.1563 -0.23084 -0.21844 -0.21523 -0.29055 -0.15894 -0.27954 -0.45944 -0.31545 -0.65958 -0.53466 -0.39819 2.0733 4.3504 3.7016 2.5476 1.1004 3.4665 1.5264 1.589 1.7385 1.4927 0 0.069897 0 0.014965 -0.02445 -1.4593 -0.57483 7.8595
6.1602 -0.23383 -0.22007 -0.25577 -0.35879 -0.17869 -0.33924 -0.44329 -0.35525 -0.71798 -0.38793 -0.49207 2.1207 4.3556 3.612 2.5154 1.042 3.4799 1.4802 1.5088 1.6562 1.4429 0 0.074739 0 0.016157 0.0029173 -1.4554 -0.57076 7.5929
6.1641 -0.22807 -0.21378 -0.27973 -0.45542 -0.16154 -0.39032 -0.42889 -0.37886 -0.71194 -0.26893 -0.53004 2.1291 4.3504 3.5205 2.4766 0.95221 3.4155 1.4158 1.3883 1.5551 1.3735 0 0.075561 0 0.017795 0.012258 -1.4532 -0.57097 7.0717
6.168 -0.21028 -0.19555 -0.2669 -0.5092 -0.11734 -0.35918 -0.41708 -0.35889 -0.62275 -0.26531 -0.48258 2.1307 4.3326 3.4336 2.4137 0.84504 3.2918 1.3151 1.2463 1.4462 1.274 0 0.072938 0 0.018902 0.0021008 -1.4543 -0.57477 6.5553
6.1719 -0.18043 -0.16586 -0.2203 -0.45093 -0.073098 -0.25447 -0.40955 -0.29007 -0.48812 -0.36158 -0.37124 2.1379 4.3325 3.3291 2.31 0.73435 3.1391 1.1652 1.1015 1.3261 1.138 0 0.068879 0 0.018781 -0.023867 -1.4603 -0.57763 6.1149
6.1758 -0.14231 -0.1298 -0.15836 -0.26833 -0.043762 -0.16912 -0.39454 -0.19457 -0.36788 -0.46138 -0.25022 2.1322 4.3528 3.1752 2.1642 0.62585 2.9755 0.96803 0.96366 1.1817 0.97075 0 0.064853 0 0.017531 -0.056651 -1.4706 -0.57361 5.5821
6.1797 -0.10123 -0.093321 -0.098377 -0.026321 -0.025365 -0.19262 -0.34094 -0.10709 -0.28703 -0.47344 -0.16943 2.0819 4.3358 2.9626 1.9939 0.51646 2.7921 0.73789 0.83193 1.0038 0.7854 0 0.060738 0 0.015864 -0.083307 -1.4857 -0.55905 4.7275
6.1836 -0.060866 -0.058629 -0.048179 0.16972 -0.011581 -0.31766 -0.21877 -0.051068 -0.21215 -0.37818 -0.14288 1.9726 4.2098 2.7223 1.8256 0.40121 2.5617 0.49125 0.70237 0.79898 0.59233 0 0.055412 0 0.014407 -0.090851 -1.5103 -0.535 3.4648
6.1875 -0.021905 -0.022833 -0.010217 0.2456 -0.0066805 -0.43575 -0.034223 -0.02478 -0.086343 -0.22154 -0.14047 1.8228 3.9759 2.5104 1.6793 0.28141 2.2681 0.24063 0.57563 0.58953 0.39502 0 0.048079 0 0.013146 -0.071711 -1.5548 -0.50673 1.8856
6.1914 0.016602 0.018614 0.012184 0.21002 -0.015048 -0.43076 0.15759 -0.0071017 0.10953 -0.058037 -0.10754 1.673 3.7398 2.3697 1.5596 0.16657 1.9309 -0.0036047 0.45871 0.40249 0.19678 0 0.039003 0 0.011526 -0.027773 -1.629 -0.48088 0.12996
6.1953 0.05462 0.066278 0.017106 0.14201 -0.020512 -0.28213 0.28514 0.02419 0.32935 0.092261 -0.0011765 1.5571 3.6422 2.2992 1.4594 0.068916 1.602 -0.22813 0.36012 0.25568 0.010475 0 0.02919 0 0.0090823 0.02973 -1.7343 -0.46237 -1.7295
6.1992 0.089736 0.1137 0.012262 0.12171 0.012932 -0.079558 0.31727 0.077887 0.49606 0.2361 0.17802 1.4834 3.7415 2.2596 1.3718 -0.0042307 1.3349 -0.4164 0.28414 0.15122 -0.14161 0 0.019635 0 0.0060044 0.084759 -1.8608 -0.4528 -3.6583
6.2031 0.11815 0.14996 0.016402 0.16321 0.10854 0.06219 0.29193 0.14852 0.56553 0.37219 0.37989 1.438 3.958 2.2091 1.2983 -0.052909 1.15 -0.5545 0.2301 0.080814 -0.24013 0 0.010984 0 0.0030912 0.12284 -1.9919 -0.4509 -5.536
6.207 0.13695 0.1663 0.04708 0.20947 0.2414 0.10245 0.28401 0.2248 0.55902 0.47814 0.53073 1.4042 4.1341 2.1398 1.2488 -0.080478 1.0261 -0.6364 0.19638 0.037492 -0.28208 0 0.003766 0 0.0011645 0.1358 -2.1135 -0.45367 -7.1065
6.2109 0.14568 0.16198 0.10413 0.19463 0.34195 0.092953 0.33635 0.29567 0.5347 0.53498 0.57649 1.3773 4.1594 2.084 1.2332 -0.087964 0.92624 -0.66191 0.18429 0.023898 -0.28084 0 -0.0013812 0 0.00049083 0.1231 -2.218 -0.45749 -8.091
6.2148 0.14598 0.14479 0.16613 0.11473 0.34678 0.10594 0.41784 0.34869 0.52969 0.55526 0.51471 1.3626 4.0498 2.0836 1.255 -0.072905 0.83433 -0.62941 0.19719 0.050174 -0.25159 0 -0.0039781 0 0.0007158 0.09036 -2.3008 -0.45917 -8.3647
6.2188 0.14008 0.12587 0.20629 0.036992 0.25559 0.15334 0.45135 0.36749 0.53118 0.57293 0.39344 1.3632 3.9194 2.1539 1.3105 -0.03357 0.77181 -0.5323 0.23589 0.12354 -0.19582 0 -0.0042793 0 0.0012898 0.047072 -2.3515 -0.45697 -8.0235
6.2227 0.12951 0.1128 0.21399 0.035227 0.13933 0.18152 0.38861 0.3379 0.50264 0.59836 0.27917 1.3735 3.8796 2.2698 1.3918 0.026497 0.77907 -0.36622 0.29551 0.23864 -0.10097 0 -0.0034575 0 0.0019138 0.0046415 -2.3518 -0.45176 -7.2753
6.2266 0.11514 0.10567 0.2013 0.11267 0.085337 0.14143 0.26115 0.26198 0.43255 0.58865 0.21696 1.3873 3.9583 2.3883 1.4913 0.099087 0.87886 -0.14204 0.36781 0.37734 0.043111 0 -0.0029792 0 0.0025941 -0.025558 -2.2847 -0.44706 -6.2684
6.2305 0.097757 0.098497 0.18737 0.1915 0.12358 0.05298 0.15653 0.16618 0.3502 0.47631 0.20877 1.4097 4.1 2.4826 1.6008 0.17699 1.0541 0.10828 0.44716 0.5186 0.22648 0 -0.0035434 0 0.00336 -0.034927 -2.1499 -0.44741 -5.0275
6.2344 0.07829 0.084072 0.17639 0.18645 0.19837 -0.0094699 0.13936 0.090417 0.29015 0.23961 0.22013 1.4579 4.2296 2.56 1.7111 0.25891 1.259 0.34213 0.53412 0.65048 0.41785 0 -0.0044386 0 0.0040615 -0.020851 -1.9734 -0.45551 -3.5374
6.2383 0.057289 0.058566 0.15184 0.09531 0.21089 0.0034967 0.19052 0.061276 0.24458 -0.052817 0.20494 1.5477 4.3117 2.6484 1.8125 0.348 1.4523 0.52772 0.63257 0.77424 0.58264 0 -0.003883 0 0.0045293 0.011325 -1.7995 -0.4702 -1.8569
6.2422 0.034356 0.023207 0.093823 0.014794 0.096161 0.05844 0.222 0.070473 0.15979 -0.27618 0.13154 1.6759 4.3609 2.767 1.8997 0.44493 1.6242 0.66011 0.74227 0.89705 0.70447 0 -0.00013165 0 0.0049181 0.049358 -1.6699 -0.4868 -0.12791
6.2461 0.0084509 -0.016991 0.0025039 0.056775 -0.12878 0.068501 0.15397 0.079569 -0.011278 -0.34289 -0.0019226 1.8189 4.4083 2.9071 1.9738 0.54194 1.7939 0.75837 0.85383 1.0196 0.79142 0 0.0074189 0 0.0057718 0.078345 -1.6022 -0.49991 1.5214
6.25 -0.020868 -0.055799 -0.096333 0.23708 -0.37962 -0.016714 -0.016828 0.050764 -0.24963 -0.27435 -0.16557 1.9484 4.4664 3.0385 2.0407 0.62469 1.9834 0.84597 0.9513 1.13 0.86246 0 0.017806 0 0.007601 0.086291 -1.5833 -0.50678 3.0466
6.2539 -0.052242 -0.088122 -0.17004 0.44257 -0.56172 -0.15401 -0.21709 -0.021091 -0.46666 -0.18387 -0.30929 2.0523 4.5206 3.131 2.1032 0.68089 2.1914 0.93071 1.021 1.209 0.92779 0 0.028902 0 0.010304 0.068338 -1.583 -0.50881 4.4327
6.2578 -0.082439 -0.11152 -0.20455 0.51504 -0.62108 -0.24395 -0.35983 -0.10394 -0.56825 -0.18207 -0.38626 2.1393 4.5464 3.1728 2.1558 0.70867 2.3887 1.0003 1.0595 1.2444 0.98115 0 0.038317 0 0.013024 0.028019 -1.5752 -0.51023 5.5763
6.2617 -0.1076 -0.12673 -0.21234 0.38209 -0.55861 -0.22671 -0.40878 -0.15721 -0.5314 -0.28692 -0.38049 2.2252 4.5319 3.1726 2.187 0.71692 2.5378 1.0358 1.0745 1.2405 1.0092 0 0.044356 0 0.014689 -0.024411 -1.5528 -0.51518 6.269
6.2656 -0.12491 -0.13678 -0.21633 0.1193 -0.41424 -0.13865 -0.38958 -0.169 -0.42251 -0.41623 -0.32121 2.3144 4.487 3.148 2.1877 0.71722 2.6168 1.0293 1.0767 1.2157 1.0068 0 0.046663 0 0.014837 -0.075312 -1.526 -0.52504 6.3515
6.2695 -0.13364 -0.14466 -0.22683 -0.11123 -0.24465 -0.072164 -0.34918 -0.16766 -0.33959 -0.46536 -0.26795 2.3946 4.438 3.1143 2.1597 0.71419 2.6299 0.99079 1.0714 1.1895 0.9818 0 0.046301 0 0.013985 -0.11143 -1.5096 -0.53784 5.9088
6.2734 -0.13488 -0.15058 -0.23418 -0.18957 -0.1065 -0.081237 -0.31184 -0.19537 -0.33126 -0.39739 -0.2694 2.4491 4.4086 3.0793 2.116 0.70259 2.5995 0.93925 1.0545 1.1681 0.9472 0 0.045164 0 0.013182 -0.12335 -1.5094 -0.5494 5.2855
6.2773 -0.13061 -0.15107 -0.22228 -0.1207 -0.039589 -0.1312 -0.27307 -0.2663 -0.3655 -0.26757 -0.32446 2.4727 4.3988 3.0438 2.0713 0.67317 2.5495 0.88706 1.0171 1.1416 0.9083 0 0.044888 0 0.013125 -0.1081 -1.5193 -0.55545 4.851
6.2813 -0.12259 -0.14125 -0.18717 -0.0069612 -0.047823 -0.14333 -0.22602 -0.3471 -0.3718 -0.16765 -0.37962 2.475 4.3774 3.0027 2.0321 0.62178 2.4928 0.83252 0.95497 1.0932 0.85972 0 0.04585 0 0.013623 -0.070282 -1.529 -0.55331 4.6983
6.2852 -0.11183 -0.1193 -0.14076 0.051087 -0.092413 -0.08462 -0.18144 -0.37914 -0.31115 -0.14726 -0.37052 2.467 4.3048 2.9471 1.9932 0.55403 2.429 0.76511 0.8736 1.0146 0.79393 0 0.046939 0 0.013864 -0.020907 -1.5333 -0.54297 4.5627
6.2891 -0.098485 -0.089348 -0.097591 0.029507 -0.11486 -0.0057734 -0.15595 -0.32472 -0.20666 -0.18222 -0.276 2.4478 4.1817 2.8692 1.9445 0.48217 2.3496 0.67738 0.78699 0.9137 0.71167 0 0.046391 0 0.013229 0.025917 -1.5356 -0.52719 4.0575
6.293 -0.08225 -0.060044 -0.060823 -0.027124 -0.081885 0.013632 -0.14492 -0.198 -0.1114 -0.20894 -0.13767 2.4041 4.0838 2.7715 1.8817 0.41772 2.2458 0.57215 0.71011 0.81086 0.6234 0 0.043161 0 0.01186 0.057507 -1.544 -0.51057 3.0272
6.2969 -0.062879 -0.038987 -0.023382 -0.068839 -0.014875 -0.046102 -0.11703 -0.054911 -0.05268 -0.18351 -0.025313 2.3245 4.1348 2.6712 1.8108 0.36602 2.115 0.4604 0.6514 0.72587 0.54072 0 0.03782 0 0.010502 0.066511 -1.5645 -0.49795 1.6896
6.3008 -0.040804 -0.027431 0.017615 -0.084973 0.029517 -0.11831 -0.043406 0.048149 -0.010921 -0.11003 0.022196 2.2142 4.4075 2.5933 1.7446 0.32614 1.9658 0.35375 0.61007 0.66661 0.46758 0 0.032251 0 0.0098045 0.0528 -1.5977 -0.49221 0.43763
6.3047 -0.017393 -0.019708 0.051341 -0.091778 0.017554 -0.11618 0.067201 0.090905 0.049257 -0.021455 0.026638 2.0944 4.8206 2.5531 1.6936 0.29431 1.8182 0.2597 0.57928 0.62678 0.40034 0 0.028329 0 0.0097683 0.02297 -1.6399 -0.49289 -0.50332
[truncated: 2,056,097 more chars]
