# Supplementary material for: Dataset from dynamic shake-table testing of five full-scale single leaf and cavity URM walls subjected to out-of-plane two-way bending
Source: Data Brief. 2019 Mar 20;24:103854. doi: 10.1016/j.dib.2019.103854 (PMC6480314; doi:10.1016/j.dib.2019.103854)
Supplement: Multimedia component 2 [file mmc2.zip › DATA/CS-010-RR/Test31.txt]

0 -0.0025581 -0.0017448 -0.0012701 0.0030815 0.0058899 0.0038146 -0.0070245 -0.0026866 0.0037862 0.012538 -0.0051401 -0.91414 2.743 2.6748 1.7648 0.36 1.2122 0.347 0.59736 0.71683 0.51128 0 0.017265 0 0.0070312 0.0062919 -1.734 -0.52053 -0.040598
0.003906 -0.003396 -0.0030293 -0.0033905 0.013946 0.005433 -0.0029419 -0.0036367 -0.0031512 0.010526 0.013215 -0.0036574 -0.87983 2.74 2.6234 1.7404 0.32381 1.2318 0.35333 0.60048 0.75101 0.46017 0 0.019251 0 0.0084285 0.006288 -1.7333 -0.52063 -0.057448
0.007812 -0.0031316 -0.0040099 -0.0045677 0.013433 0.00061241 -0.006358 0.0070233 -0.005479 0.012846 -0.00066058 0.001379 -0.84489 2.735 2.615 1.7388 0.33056 1.2227 0.39953 0.65491 0.77114 0.42817 0 0.021381 0 0.0091105 0.0069605 -1.7308 -0.52202 -0.00014254
0.011718 -0.0023136 -0.0037453 -0.0040576 0.0033427 -0.002913 -0.0021081 0.013249 -0.0049364 0.0078567 -0.015288 0.0045555 -0.82587 2.7332 2.6586 1.7621 0.37322 1.1955 0.43601 0.70097 0.75481 0.45125 0 0.021439 0 0.0082687 0.0077842 -1.7293 -0.52349 0.066987
0.015625 -0.0016171 -0.0019815 -0.002908 -0.0035562 -0.00092428 0.0058826 0.0086205 0.00028384 0.0002662 -0.015635 0.0031261 -0.83026 2.736 2.7063 1.7849 0.40557 1.1806 0.42417 0.68807 0.71989 0.50414 0 0.019588 0 0.006882 0.008245 -1.7309 -0.52356 0.062051
0.019531 -0.0010397 0.00045292 -0.0028728 0.0018326 0.0044613 0.0091106 -0.0010723 0.0067593 -0.0024363 -0.0011805 -0.0005953 -0.85316 2.74 2.7059 1.7824 0.39284 1.1944 0.3784 0.63056 0.70494 0.52809 0 0.018031 0 0.0065478 0.0082335 -1.7344 -0.52207 -0.024873
0.023437 3.4908e-05 0.0022479 -0.0041993 0.014366 0.0068543 0.0034409 -0.0047027 0.0094075 0.0022862 0.013825 -0.0023808 -0.8823 2.7405 2.6579 1.7581 0.34954 1.2209 0.34991 0.59209 0.72674 0.4958 0 0.018452 0 0.0076181 0.0079942 -1.7366 -0.52038 -0.1183
0.027343 0.001964 0.0026838 -0.0049215 0.020116 0.0025673 -0.0062451 0.0014498 0.0069266 0.0094979 0.015627 -0.00092847 -0.90597 2.7368 2.6149 1.7396 0.32323 1.2294 0.37028 0.61559 0.76173 0.44176 0 0.020155 0 0.0087682 0.0077869 -1.7354 -0.52005 -0.13534
0.03125 0.00416 0.0021587 -0.0027662 0.011976 -0.0050613 -0.010843 0.0094751 0.0030745 0.01197 0.0050979 0.0010061 -0.91809 2.7333 2.6237 1.748 0.34212 1.2082 0.41684 0.67589 0.77194 0.42459 0 0.020981 0 0.0085 0.0076609 -1.7322 -0.52122 -0.071139
0.035156 0.0054191 0.001683 0.0021927 -0.0019155 -0.0088384 -0.0062956 0.0088677 0.002399 0.0074405 -0.0043497 0.00019868 -0.91868 2.7342 2.6744 1.7745 0.38437 1.1785 0.43799 0.70711 0.74676 0.46262 0 0.019892 0 0.0068927 0.007534 -1.7302 -0.52252 7.051e-05
0.039062 0.0049939 0.0018648 0.0070629 -0.0065723 -0.0051424 0.0024431 -0.0013523 0.0051697 0.00038578 -0.0022363 -0.0030306 -0.91174 2.7392 2.7108 1.7898 0.40258 1.1713 0.41022 0.67502 0.7145 0.51379 0 0.018234 0 0.0056087 0.007401 -1.7311 -0.52255 0.0078338
0.042968 0.0033101 0.0023797 0.0086007 0.0035063 0.0023063 0.0068307 -0.011135 0.0071204 -0.0031373 0.0074743 -0.0050268 -0.90276 2.7435 2.6929 1.7763 0.37634 1.1939 0.36411 0.6147 0.7111 0.52195 0 0.018188 0 0.0060988 0.0073827 -1.7335 -0.52132 -0.039042
0.046875 0.0015711 0.0023865 0.0062045 0.017922 0.0063622 0.0035907 -0.010385 0.0042763 -0.001689 0.011445 -0.0030033 -0.89621 2.7429 2.6402 1.7481 0.33472 1.2214 0.35058 0.59212 0.74047 0.47867 0 0.020153 0 0.0079757 0.0075589 -1.7344 -0.52017 -0.06647
0.050781 0.00065918 0.0014024 0.002337 0.021128 0.0038415 -0.0024516 -0.00028447 -0.0024623 0.00093632 0.002657 0.0015627 -0.89299 2.7385 2.6106 1.7357 0.32399 1.2236 0.38469 0.63175 0.77021 0.43235 0 0.022092 0 0.009373 0.0078063 -1.7326 -0.52029 -0.021508
0.054687 0.00045457 -0.00025051 -7.3896e-05 0.0089136 -0.001506 -0.0042655 0.0077714 -0.0080205 0.0008481 -0.011036 0.0042951 -0.88967 2.7352 2.6367 1.753 0.35631 1.198 0.42904 0.6899 0.7674 0.43466 0 0.021705 0 0.0089277 0.007867 -1.73 -0.52144 0.065201
0.058593 0.00021458 -0.001799 -0.00050873 -0.007136 -0.0034503 -0.00046034 0.0046637 -0.0083592 -0.0011982 -0.015222 0.00268 -0.88161 2.7367 2.6898 1.7819 0.39616 1.1725 0.4349 0.70286 0.735 0.48337 0 0.019094 0 0.0072257 0.0076016 -1.7295 -0.52225 0.11034
0.0625 -0.00048406 -0.0027154 -0.00097882 -0.01194 -0.00011843 0.0035685 -0.0062629 -0.0045067 -0.00089244 -0.0049945 -0.0010186 -0.86874 2.7413 2.7119 1.7916 0.39946 1.1756 0.39581 0.65703 0.70857 0.52473 0 0.016885 0 0.0061288 0.0071599 -1.732 -0.52181 0.068201
0.066406 -0.0012879 -0.0030279 -0.0033547 -0.0026018 0.0042695 0.0021947 -0.01269 -0.0010944 0.0040363 0.0091613 -0.002016 -0.85862 2.7438 2.6792 1.7723 0.36236 1.205 0.35462 0.60363 0.71702 0.5128 0 0.01752 0 0.0067335 0.0068748 -1.735 -0.52065 -0.01913
0.070312 -0.0015371 -0.0030211 -0.0068901 0.0093687 0.0044793 -0.0037725 -0.0068224 -0.0011473 0.010257 0.01246 0.0018657 -0.86195 2.7414 2.6284 1.7452 0.32569 1.2299 0.35618 0.602 0.75067 0.46038 0 0.020592 0 0.0082152 0.0069748 -1.7356 -0.5202 -0.066998
0.074218 -0.0010543 -0.0027727 -0.0087124 0.011274 0.00032186 -0.007906 0.0059283 -0.0029213 0.011666 0.0018941 0.0076912 -0.88251 2.7363 2.6159 1.7395 0.33003 1.2243 0.39795 0.65402 0.77191 0.42512 0 0.02315 0 0.008818 0.0073975 -1.7334 -0.52113 -0.039139
0.078125 -0.00032378 -0.0020828 -0.0068022 0.0030533 -0.0031458 -0.0055422 0.012708 -0.0021953 0.0058236 -0.010386 0.010255 -0.91052 2.7339 2.656 1.7602 0.37095 1.1944 0.43302 0.70196 0.75679 0.44608 0 0.02275 0 0.0078708 0.007875 -1.7307 -0.5226 0.015343
0.082031 0.0001224 -0.00083505 -0.002228 -0.0034284 -0.0015007 0.00067174 0.0071793 0.0026674 -0.0029704 -0.010251 0.0072873 -0.9274 2.7364 2.7047 1.7836 0.40374 1.1722 0.42208 0.69228 0.72161 0.50045 0 0.02 0 0.006563 0.0081826 -1.7304 -0.52308 0.018993
0.085937 0.00035623 0.00068543 0.0018246 0.0015571 0.0037301 0.0035122 -0.0037021 0.0085889 -0.0074998 0.0029966 0.0015582 -0.92002 2.7409 2.7082 1.7836 0.39253 1.1806 0.377 0.63502 0.70501 0.52841 0 0.017879 0 0.0066013 0.0082961 -1.7325 -0.52208 -0.046431
0.089843 0.00094104 0.0019231 0.0032263 0.01415 0.0064288 -0.00065315 -0.0075912 0.01094 -0.0045427 0.015834 -0.0021725 -0.89265 2.7424 2.6622 1.7608 0.34979 1.2097 0.34785 0.59311 0.72539 0.49886 0 0.018542 0 0.0082361 0.0083269 -1.7346 -0.52065 -0.11852
0.09375 0.0021523 0.0025021 0.002872 0.020969 0.0026237 -0.0073825 -0.00060728 0.0084349 0.0022644 0.01522 -0.0019317 -0.86487 2.7394 2.6164 1.7414 0.32258 1.228 0.36749 0.61324 0.76045 0.44388 0 0.021076 0 0.0098756 0.0083454 -1.7343 -0.5203 -0.12231
0.097656 0.0034478 0.0024932 0.0033453 0.014171 -0.0047887 -0.0086332 0.0082943 0.0043205 0.006426 0.0026767 5.5902e-05 -0.85589 2.7353 2.62 1.7481 0.34076 1.2166 0.41507 0.67419 0.77167 0.42368 0 0.022598 0 0.0097634 0.0083013 -1.7322 -0.52139 -0.05267
0.10156 0.003872 0.0022146 0.0057812 0.00057528 -0.0087119 -0.0015693 0.0074405 0.0025937 0.0050607 -0.0076358 0.00053414 -0.86869 2.7345 2.6679 1.7744 0.38405 1.1893 0.43868 0.70977 0.74678 0.4606 0 0.021454 0 0.0079012 0.0081141 -1.7308 -0.52278 0.019859
0.10547 0.0030239 0.0018225 0.0083954 -0.0055384 -0.0052454 0.0079303 -0.0040723 0.003559 0.0011026 -0.0046498 -0.00084153 -0.88832 2.7377 2.7069 1.7915 0.40443 1.1759 0.41248 0.68139 0.71338 0.51453 0 0.018992 0 0.0060943 0.0078122 -1.7318 -0.52309 0.025914
0.10938 0.0015191 0.0011766 0.0083221 0.0018359 0.0021227 0.011141 -0.014641 0.0037217 -0.00065946 0.0074558 -0.0012469 -0.89596 2.7412 2.6941 1.7801 0.37912 1.19 0.36534 0.62045 0.70859 0.52692 0 0.017989 0 0.0060456 0.0075507 -1.7343 -0.52218 -0.027919
0.11328 0.00037716 0.00012435 0.0047646 0.013642 0.0061162 0.0056098 -0.012496 0.00011519 0.001028 0.014045 0.0017061 -0.88567 2.7411 2.6448 1.7518 0.33583 1.2147 0.3493 0.59391 0.73806 0.48499 0 0.019513 0 0.0075686 0.0074813 -1.7356 -0.52127 -0.068473
0.11719 -4.5109e-05 -0.0011593 -3.0452e-06 0.015679 0.003269 -0.0022897 0.0012077 -0.0058603 0.0029956 0.0064249 0.0067073 -0.86828 2.7377 2.6146 1.7369 0.32234 1.2227 0.38228 0.6308 0.76953 0.43556 0 0.021723 0 0.0088623 0.0076043 -1.7342 -0.52143 -0.038582
0.12109 -0.00038902 -0.0022145 -0.0029148 0.0044643 -0.0025954 -0.0041971 0.013075 -0.0094998 0.0019129 -0.0082986 0.0096443 -0.85945 2.735 2.6383 1.7511 0.35393 1.2072 0.42821 0.69024 0.7682 0.4334 0 0.021967 0 0.0085293 0.0077483 -1.7316 -0.52239 0.038524
0.125 -0.0014634 -0.0027034 -0.0032133 -0.0085156 -0.0046663 0.0013409 0.011601 -0.0076982 -0.001398 -0.014836 0.0078083 -0.8644 2.7359 2.6905 1.7785 0.39646 1.1885 0.43635 0.70642 0.735 0.48097 0 0.019839 0 0.0070996 0.0076943 -1.7305 -0.52276 0.083778
0.12891 -0.0031167 -0.002715 -0.0029916 -0.0091017 -0.00050089 0.0074981 -0.00039096 -0.0023048 -0.002577 -0.006437 0.0028354 -0.87414 2.7389 2.7137 1.789 0.40382 1.1906 0.39696 0.66098 0.7057 0.52583 0 0.017755 0 0.0063831 0.0073392 -1.7319 -0.52166 0.048173
0.13281 -0.0041012 -0.0025913 -0.0045805 0.0040133 0.0054953 0.0067514 -0.0086342 0.0018042 0.0014179 0.0077262 -0.00084801 -0.87629 2.7398 2.6816 1.7714 0.36861 1.2126 0.35202 0.60333 0.71167 0.51853 0 0.018333 0 0.0073843 0.0067795 -1.7341 -0.51982 -0.034825
0.13672 -0.0032228 -0.0024566 -0.0076549 0.017601 0.0069927 -0.00086362 -0.002769 0.0018391 0.008679 0.01268 -0.000425 -0.86873 2.7366 2.6283 1.7454 0.33021 1.2294 0.34932 0.59658 0.74556 0.46713 0 0.021393 0 0.0091147 0.0062729 -1.7345 -0.51899 -0.087243
0.14063 -0.00066168 -0.0020082 -0.0092867 0.018069 0.0025534 -0.007786 0.01227 -0.00021487 0.013999 0.0041132 0.0027474 -0.86194 2.7323 2.6117 1.7401 0.33123 1.2197 0.39042 0.64835 0.76955 0.42834 0 0.023943 0 0.0096447 0.0061055 -1.7327 -0.52013 -0.071523
0.14453 0.0019456 -0.00086832 -0.0069865 0.0060803 -0.0030757 -0.0071439 0.021163 -0.00022085 0.013965 -0.0070142 0.0049801 -0.86795 2.7315 2.6496 1.7613 0.37057 1.191 0.42936 0.70253 0.75714 0.4449 0 0.023254 0 0.008251 0.0064225 -1.7306 -0.52235 -0.02772
0.14844 0.0028756 0.00085426 -0.0014966 -0.0043631 -0.0043973 -0.00013306 0.014233 0.0032063 0.0099224 -0.0068409 0.0042603 -0.88757 2.7355 2.7005 1.7855 0.40452 1.1731 0.42351 0.70076 0.72236 0.49845 0 0.01978 0 0.0062767 0.0070974 -1.7305 -0.52377 -0.022671
0.15234 0.0018501 0.0024423 0.0037027 -0.0013734 -0.0011375 0.0054679 -0.0025068 0.0070557 0.0057735 0.0057091 0.0020069 -0.9091 2.7404 2.7089 1.7853 0.39506 1.1855 0.3803 0.64629 0.70424 0.5297 0 0.016731 0 0.0057269 0.0077361 -1.7323 -0.52337 -0.069817
0.15625 0.00022343 0.0031147 0.0057141 0.011776 0.001855 0.0039165 -0.013905 0.0073622 0.0034345 0.017356 0.00090436 -0.91965 2.7411 2.6664 1.7601 0.35193 1.2158 0.34855 0.59985 0.72356 0.50389 0 0.016745 0 0.0071214 0.0078774 -1.7337 -0.52191 -0.11134
0.16016 -0.00036305 0.002731 0.0048822 0.020325 0.00049761 -0.0022799 -0.011533 0.0037942 0.0012482 0.014921 0.0015917 -0.91723 2.7369 2.6202 1.7367 0.32216 1.232 0.36414 0.61257 0.75974 0.44926 0 0.019194 0 0.0089555 0.0073175 -1.7329 -0.52104 -0.084087
0.16406 0.00047424 0.0019195 0.0040154 0.014343 -0.0036429 -0.0053787 -0.0017724 0.00011369 -0.002952 -1.2905e-05 0.0021011 -0.9115 2.7325 2.6214 1.7401 0.3384 1.2166 0.41019 0.66979 0.77339 0.42611 0 0.021018 0 0.0093574 0.0063303 -1.7305 -0.5215 0.0045083
0.16797 0.0016144 0.0014541 0.0050783 -0.00029662 -0.0051031 -0.001244 0.0022174 -0.00010302 -0.0079894 -0.012454 0.00056758 -0.91298 2.733 2.6686 1.7659 0.38284 1.1856 0.43569 0.7075 0.74971 0.46031 0 0.020128 0 0.0081074 0.005559 -1.7294 -0.52248 0.077555
0.17188 0.0016442 0.001496 0.0069543 -0.0083913 -0.0010116 0.0058447 -0.0046131 0.0023438 -0.009618 -0.010078 -0.0021634 -0.92225 2.7385 2.7095 1.7854 0.4067 1.1717 0.41196 0.6833 0.71495 0.51452 0 0.017665 0 0.0067974 0.0055861 -1.731 -0.5227 0.069302
0.17578 0.00024885 0.0014803 0.0066829 -0.0021569 0.0050742 0.0078403 -0.013909 0.0030602 -0.0050827 0.003479 -0.0032911 -0.93007 2.7438 2.6987 1.777 0.38372 1.189 0.36467 0.62325 0.70751 0.52905 0 0.016668 0 0.006978 0.0064889 -1.734 -0.52192 -0.0022674
0.17969 -0.0015788 0.00077065 0.0028115 0.010278 0.0065969 0.0019685 -0.013785 -0.00083715 0.0030796 0.012678 -0.0014279 -0.92746 2.7437 2.6479 1.75 0.33917 1.2183 0.3458 0.5932 0.73553 0.48746 0 0.018638 0 0.0083866 0.0077582 -1.7354 -0.52122 -0.05239
0.18359 -0.0025843 -0.00060225 -0.0027685 0.01408 0.0012271 -0.005866 -0.0026255 -0.0069497 0.0086633 0.0070741 0.0014242 -0.91458 2.7386 2.6129 1.7346 0.32215 1.2284 0.37642 0.62605 0.76779 0.43476 0 0.021783 0 0.0092571 0.0086785 -1.7337 -0.52172 -0.020593
0.1875 -0.0023752 -0.001895 -0.0064927 0.0044532 -0.0060438 -0.0072548 0.00868 -0.0095905 0.0076742 -0.0072922 0.0019055 -0.89942 2.7341 2.6321 1.7483 0.3517 1.2093 0.42344 0.68533 0.76803 0.4282 0 0.022889 0 0.008376 0.0088615 -1.7305 -0.52315 0.062004
0.19141 -0.00151 -0.0023456 -0.0065412 -0.0077207 -0.0076487 -0.00045184 0.0085902 -0.005687 0.0023876 -0.014548 -0.00068833 -0.88891 2.7347 2.6841 1.7767 0.39586 1.1828 0.4359 0.7053 0.73517 0.47451 0 0.020787 0 0.0065638 0.0084769 -1.7291 -0.52398 0.10339
0.19531 -0.00064323 -0.0018804 -0.0044175 -0.007823 -0.0012645 0.0074788 -0.0022709 0.0017347 -0.0008918 -0.0063357 -0.0030407 -0.88281 2.7394 2.7114 1.7892 0.4066 1.1781 0.40101 0.66353 0.70478 0.52267 0 0.017646 0 0.0058576 0.0080029 -1.7307 -0.52305 0.04806
0.19922 0.00019779 -0.0011016 -0.0031062 0.006001 0.0075533 0.0080292 -0.011605 0.0064106 0.0017641 0.0091302 -0.0010938 -0.877 2.7426 2.6834 1.7725 0.37238 1.1996 0.35806 0.60581 0.71019 0.52013 0 0.016659 0 0.0072367 0.0077661 -1.7336 -0.52087 -0.062956
0.20313 0.0014081 -0.00059731 -0.0038512 0.020114 0.010809 0.0002968 -0.008805 0.0051566 0.0079749 0.016125 0.0052366 -0.87123 2.7407 2.6308 1.7455 0.33052 1.223 0.35492 0.59593 0.74572 0.47052 0 0.018652 0 0.0094165 0.0077162 -1.7349 -0.51922 -0.13384
0.20703 0.00302 -0.00032892 -0.0049586 0.019841 0.0059475 -0.0079958 0.0034801 0.00093527 0.011664 0.0085026 0.01112 -0.87122 2.7359 2.6116 1.7382 0.32605 1.2223 0.39505 0.64539 0.7727 0.42942 0 0.021258 0 0.010131 0.0076155 -1.7336 -0.51939 -0.1124
0.21094 0.0043598 0.00025019 -0.0037728 0.0055597 -0.0019699 -0.008596 0.012334 -0.00060318 0.0093439 -0.0039662 0.011127 -0.88144 2.7342 2.6475 1.7591 0.3624 1.1984 0.43362 0.70053 0.76182 0.44281 0 0.021545 0 0.0085836 0.0073866 -1.7315 -0.52088 -0.039836
0.21484 0.0046311 0.0014899 0.00038293 -0.0072289 -0.0057911 -0.0012423 0.0088128 0.0026586 0.0033926 -0.0068206 0.004642 -0.89673 2.7386 2.6995 1.7857 0.39813 1.1777 0.42706 0.70137 0.72534 0.49611 0 0.019202 0 0.0063879 0.0072186 -1.731 -0.52196 -0.0005436
0.21875 0.0037894 0.0030278 0.0053903 -0.004262 -0.003411 0.0064116 -0.0022672 0.0070711 -0.00094021 0.0029125 -0.003252 -0.90386 2.7455 2.711 1.7889 0.3931 1.1825 0.38146 0.6475 0.7037 0.53003 0 0.016846 0 0.0058986 0.0073213 -1.7326 -0.52149 -0.029471
0.22266 0.0026788 0.0040295 0.0083516 0.012182 0.00094004 0.0071287 -0.0078294 0.0073569 -0.0012024 0.013563 -0.0065042 -0.89384 2.7484 2.6695 1.7652 0.35294 1.2065 0.34628 0.59851 0.72106 0.50596 0 0.017134 0 0.0076695 0.0076249 -1.7343 -0.52008 -0.078638
0.22656 0.0021992 0.0039407 0.008196 0.025553 0.0020948 0.0015237 -0.0012406 0.0025426 0.00024822 0.012134 -0.0036945 -0.87327 2.7445 2.6205 1.7403 0.32271 1.2219 0.36003 0.60844 0.75862 0.44888 0 0.019876 0 0.0097903 0.0077956 -1.7339 -0.51931 -0.077168
0.23047 0.002378 0.0029749 0.0062525 0.022451 -0.00032036 -0.0032764 0.010081 -0.0028557 -9.7751e-05 -0.00081894 0.0011469 -0.86124 2.7375 2.6177 1.7408 0.3369 1.2105 0.40779 0.66631 0.77513 0.42041 0 0.022267 0 0.0098717 0.0075889 -1.7319 -0.52001 -0.015277
0.23438 0.0023793 0.0018601 0.0045312 0.0064976 -0.0021218 -0.0018661 0.012717 -0.0037075 -0.0020516 -0.01143 0.0031258 -0.87237 2.7338 2.6639 1.7654 0.38087 1.1842 0.43739 0.70821 0.7522 0.4514 0 0.021943 0 0.0075906 0.0071651 -1.7307 -0.52139 0.042697
0.23828 0.0014753 0.0011508 0.0038107 -0.0060454 -8.6335e-05 0.0036255 0.0022438 0.00015365 -0.001523 -0.0078086 0.0014765 -0.90135 2.7363 2.7082 1.786 0.40671 1.1722 0.41668 0.68769 0.71459 0.50806 0 0.019502 0 0.0050712 0.0069958 -1.7317 -0.52195 0.030728
0.24219 -6.6503e-05 0.0008343 0.0034728 -0.0038056 0.0038973 0.0064657 -0.011367 0.0038059 0.0045529 0.006538 -0.00025733 -0.92529 2.7413 2.7022 1.7794 0.38597 1.1883 0.36887 0.62694 0.70324 0.52891 0 0.017759 0 0.0046793 0.0074103 -1.7342 -0.5212 -0.042716
0.24609 -0.0011711 0.00057519 0.0028033 0.0081774 0.0049652 0.0033956 -0.014077 0.0027387 0.013747 0.016192 0.0012611 -0.92356 2.743 2.6532 1.7527 0.3412 1.2159 0.34702 0.59246 0.73043 0.49206 0 0.018634 0 0.0065792 0.0082309 -1.7354 -0.52017 -0.10137
0.25 -0.0010499 0.00023452 0.0018989 0.015102 0.0012645 -0.0014775 -0.0027809 -0.0020596 0.019581 0.01065 0.0051261 -0.89736 2.7397 2.616 1.7358 0.32136 1.2259 0.37555 0.62196 0.76636 0.43898 0 0.021107 0 0.0086434 0.0088862 -1.734 -0.52024 -0.085003
0.25391 -2.7549e-05 3.6692e-05 0.0011337 0.0093525 -0.0032608 -0.0014896 0.011305 -0.0050564 0.017894 -0.003963 0.0071279 -0.86972 2.7351 2.6321 1.7483 0.34805 1.2086 0.42326 0.68284 0.77185 0.42873 0 0.02246 0 0.0087639 0.0089128 -1.7314 -0.5216 -0.017645
0.25781 0.00080362 0.00022234 0.00017147 -0.0012143 -0.0028756 0.0044974 0.014573 -0.0021965 0.011414 -0.011359 0.004568 -0.86479 2.7342 2.6843 1.7777 0.39168 1.1843 0.43759 0.70805 0.74121 0.47301 0 0.021361 0 0.0070481 0.0083593 -1.7305 -0.52294 0.017052
0.26172 0.00074708 0.00065025 -0.0018252 -0.002651 0.0033163 0.01007 0.0053274 0.0045608 0.0073179 -0.0028693 -0.0004638 -0.88516 2.738 2.715 1.7929 0.40402 1.1808 0.40245 0.66981 0.70828 0.52332 0 0.019331 0 0.0055606 0.0077028 -1.7323 -0.52285 -0.031698
0.26563 0.00022731 0.00087774 -0.0047292 0.008768 0.0096081 0.0079966 -0.0049745 0.0091538 0.0099448 0.012881 -0.0030761 -0.90886 2.7422 2.6902 1.778 0.37133 1.2028 0.35589 0.61013 0.70903 0.52438 0 0.018973 0 0.0059758 0.0073853 -1.7351 -0.52133 -0.12266
0.26953 0.00028401 0.00067721 -0.0065747 0.021735 0.0092255 -0.0014721 -0.0046643 0.0077258 0.016209 0.019113 -0.0007284 -0.90946 2.7427 2.6371 1.7496 0.32958 1.2264 0.3483 0.59466 0.74196 0.47485 0 0.02096 0 0.0077579 0.007448 -1.7359 -0.5198 -0.16328
0.27344 0.0013735 0.00039588 -0.0048576 0.022163 0.0015451 -0.010036 0.0053254 0.0025047 0.018652 0.0090008 0.0040612 -0.88101 2.7394 2.6138 1.7387 0.32487 1.2261 0.38693 0.64047 0.76982 0.42874 0 0.023162 0 0.0088453 0.0076053 -1.7341 -0.51962 -0.10784
0.27734 0.0027789 0.00068456 0.00083991 0.0089709 -0.0067863 -0.0095852 0.012761 -0.00086703 0.013087 -0.006978 0.0064114 -0.84463 2.7362 2.6459 1.7569 0.36264 1.2027 0.42813 0.69746 0.76079 0.43596 0 0.022946 0 0.0080206 0.0076208 -1.7316 -0.52078 -0.0069248
0.28125 0.0032889 0.0018077 0.0076596 -0.0042405 -0.008302 -0.00064324 0.0078907 0.00049615 0.0029173 -0.012475 0.0042258 -0.83061 2.7364 2.6976 1.784 0.40159 1.1824 0.42572 0.70353 0.72376 0.4876 0 0.020128 0 0.0062941 0.0075459 -1.731 -0.52199 0.045857
0.28516 0.0024394 0.0032495 0.01142 -0.0037851 -0.0021222 0.0080756 -0.0056046 0.0038547 -0.0043066 -0.0029551 0.0001961 -0.85242 2.7389 2.711 1.7902 0.399 1.188 0.38218 0.65279 0.69879 0.52596 0 0.017318 0 0.0057525 0.0075765 -1.7328 -0.52215 0.012494
0.28906 0.0010005 0.0040715 0.010206 0.0091523 0.0053905 0.0086317 -0.014524 0.0043162 -0.0043494 0.0097063 -0.0014252 -0.89548 2.7399 2.6703 1.7691 0.35779 1.2133 0.34606 0.60173 0.71316 0.5083 0 0.017215 0 0.0071679 0.0077382 -1.7346 -0.52147 -0.052285
0.29297 0.00018845 0.0037113 0.0061118 0.019692 0.007292 0.0018459 -0.010503 0.00061564 6.9163e-05 0.010657 0.00041056 -0.92981 2.7377 2.6189 1.7442 0.32323 1.2298 0.35824 0.60667 0.7514 0.45393 0 0.01978 0 0.0090605 0.0078032 -1.7341 -0.52104 -0.064786
0.29688 0.0004365 0.0024483 0.003233 0.015442 0.0029114 -0.0041256 0.001085 -0.0033562 0.0030272 -0.001325 0.0025861 -0.93385 2.7344 2.6125 1.7432 0.3331 1.2178 0.40638 0.6616 0.77214 0.42285 0 0.022331 0 0.0093036 0.007562 -1.7319 -0.52145 -0.0062891
0.30078 0.0010201 0.001102 0.0037559 4.854e-05 -0.0021993 -0.0028852 0.0074341 -0.003018 0.0021359 -0.012404 0.0016878 -0.90856 2.7339 2.6578 1.7669 0.37605 1.1885 0.43798 0.70495 0.75343 0.44954 0 0.022438 0 0.0075169 0.0071369 -1.7302 -0.52211 0.056176
0.30469 0.00090961 0.00030474 0.0060059 -0.010724 -0.0027316 0.0034037 0.0026424 0.0014903 0.00080979 -0.0090658 -0.0017341 -0.87196 2.7374 2.7054 1.7888 0.40417 1.1722 0.41804 0.68781 0.71663 0.50492 0 0.020466 0 0.0055739 0.0069372 -1.7312 -0.52198 0.044841
0.30859 -7.4424e-05 7.7269e-05 0.0063823 -0.0060923 0.00079924 0.0068131 -0.0059235 0.0051607 0.0037302 0.0066077 -0.0034744 -0.84224 2.7415 2.7037 1.7842 0.38593 1.1851 0.36793 0.62823 0.70271 0.52829 0 0.019016 0 0.0056031 0.0072476 -1.7339 -0.52097 -0.040764
0.3125 -0.0010273 5.5365e-05 0.0031543 0.0081842 0.0033399 0.002791 -0.006309 0.0036112 0.010735 0.018686 -0.00041944 -0.82583 2.7422 2.6554 1.7575 0.34117 1.2124 0.34242 0.5915 0.72713 0.49413 0 0.019957 0 0.0076432 0.0078736 -1.7355 -0.5202 -0.11994
0.31641 -0.00087289 1.1169e-05 -0.0017655 0.016385 0.0016213 -0.0045242 0.0040794 -0.0018053 0.016128 0.014435 0.0054964 -0.81884 2.739 2.6142 1.7375 0.3194 1.2246 0.36974 0.61819 0.76296 0.44025 0 0.022339 0 0.0095489 0.0082587 -1.7343 -0.52093 -0.11613
0.32031 0.00055054 6.3658e-05 -0.0047822 0.010198 -0.0018759 -0.0067195 0.015006 -0.005089 0.014418 -0.0018564 0.0087306 -0.81617 2.7353 2.6256 1.7459 0.3452 1.2095 0.42054 0.67906 0.77083 0.4261 0 0.023473 0 0.0093001 0.0080056 -1.7315 -0.52303 -0.038727
0.32422 0.0023421 0.00040899 -0.0041425 -0.0022792 -0.0018812 -0.00043807 0.014546 -0.001953 0.0063681 -0.013355 0.0057594 -0.81715 2.7347 2.6769 1.7732 0.39088 1.1853 0.4399 0.70708 0.74246 0.4674 0 0.021954 0 0.0072154 0.0072887 -1.7303 -0.52486 0.027422
0.32813 0.0034161 0.0009834 -0.0013574 -0.0057891 0.0031735 0.0086143 0.0025897 0.0053765 -0.001283 -0.0086033 -0.0010263 -0.82255 2.7371 2.7116 1.7896 0.40665 1.1795 0.40746 0.6712 0.70986 0.51891 0 0.019253 0 0.0056288 0.0067265 -1.7318 -0.52475 0.01291
0.33203 0.003449 0.0015185 0.00074664 0.0049021 0.0086672 0.011443 -0.0084718 0.010247 -0.0023447 0.0065651 -0.0054539 -0.82908 2.739 2.6914 1.7776 0.37532 1.1984 0.35965 0.61081 0.7098 0.52426 0 0.018128 0 0.0063408 0.0068258 -1.7343 -0.52265 -0.063927
0.33594 0.0029661 0.001923 0.0010203 0.01895 0.0084535 0.0051423 -0.0070225 0.008467 0.0028413 0.015878 -0.0036808 -0.82921 2.738 2.6389 1.7508 0.33135 1.2202 0.34949 0.59263 0.74293 0.478 0 0.019618 0 0.0086133 0.0075416 -1.7348 -0.52017 -0.12064
0.33984 0.00262 0.0024679 0.00078208 0.021295 0.0017335 -0.0041642 0.0049377 0.0026286 0.0081395 0.010469 0.0020337 -0.81791 2.7357 2.612 1.739 0.32312 1.2197 0.3882 0.63721 0.77266 0.4314 0 0.021945 0 0.0099257 0.0083717 -1.7325 -0.51909 -0.10199
0.34375 0.0025336 0.0034444 0.0017862 0.0093797 -0.0055468 -0.0078399 0.013654 -0.00079022 0.0081234 -0.0019074 0.005792 -0.79879 2.7358 2.64 1.7549 0.35982 1.1965 0.43277 0.69607 0.76545 0.43581 0 0.022507 0 0.008716 0.0088478 -1.7297 -0.5198 -0.037694
0.34766 0.0023717 0.0046152 0.0039061 -0.0037873 -0.0066365 -0.0035385 0.0084691 0.0015706 0.0033785 -0.0061658 0.0041015 -0.78244 2.7396 2.6918 1.7803 0.40125 1.1759 0.43337 0.70469 0.72813 0.48603 0 0.020759 0 0.0061422 0.0089017 -1.7294 -0.5212 -0.0043436
0.35156 0.0019004 0.0051397 0.0052488 -0.0037753 -0.0010361 0.0030808 -0.006402 0.0064181 -0.00081112 0.0029231 -0.00083205 -0.77752 2.7438 2.7098 1.7864 0.40198 1.1806 0.38839 0.65335 0.70098 0.52612 0 0.018766 0 0.0049176 0.0087679 -1.732 -0.52199 -0.036382
0.35547 0.0012741 0.0042277 0.0045008 0.0093826 0.0049751 0.0051406 -0.016134 0.0075268 -0.00056804 0.014823 -0.0038154 -0.78288 2.7437 2.6741 1.766 0.36121 1.2054 0.34656 0.59791 0.71386 0.51131 0 0.018853 0 0.0064322 0.0086102 -1.7351 -0.52191 -0.086681
0.35938 0.00071853 0.0019654 0.002664 0.021042 0.0050232 0.002003 -0.011137 0.0026126 0.002526 0.015125 -0.0022244 -0.78843 2.7386 2.6244 1.7416 0.32366 1.2228 0.35357 0.59862 0.75332 0.45755 0 0.020968 0 0.0092486 0.0083389 -1.7354 -0.52167 -0.081066
0.36328 9.1579e-05 -0.00055021 0.0020033 0.017816 -0.00060483 -0.00080614 0.0026622 -0.0041403 0.0037298 0.0019417 0.0015851 -0.78372 2.7329 2.6162 1.7406 0.33036 1.2136 0.40185 0.65415 0.77698 0.42408 0 0.022712 0 0.010606 0.0078213 -1.7329 -0.52181 -0.0054176
0.36719 -0.0010127 -0.0020241 0.003283 0.0021524 -0.0054116 0.0012782 0.010335 -0.0066118 0.00096988 -0.011519 0.0033419 -0.7664 2.7321 2.6592 1.765 0.37356 1.1888 0.43868 0.7033 0.7596 0.44799 0 0.022014 0 0.0093328 0.0071941 -1.73 -0.52199 0.07309
0.37109 -0.0026373 -0.0020234 0.0045026 -0.010301 -0.0038429 0.0061015 0.0041896 -0.0033234 -0.0024586 -0.011218 0.0017243 -0.74296 2.7368 2.7065 1.7887 0.40532 1.1774 0.42402 0.69248 0.72052 0.50314 0 0.01947 0 0.0070514 0.0068506 -1.7296 -0.52157 0.076249
0.375 -0.0040729 -0.001276 0.0028373 -0.0076109 0.0026143 0.0071291 -0.0079306 0.0011555 -0.0014053 0.0022837 -0.00042248 -0.72227 2.7421 2.7059 1.7863 0.3904 1.1944 0.37449 0.63463 0.70238 0.5287 0 0.017741 0 0.0063925 0.0070533 -1.7317 -0.5206 0.00019753
0.37891 -0.0043132 -0.00090681 -0.0021113 0.0057873 0.0069904 0.0012856 -0.011358 0.0014656 0.0052489 0.014288 0.00029395 -0.70849 2.7424 2.658 1.7609 0.34526 1.2228 0.34511 0.59474 0.72453 0.49612 0 0.018622 0 0.0081501 0.0075992 -1.7337 -0.52008 -0.078415
0.38281 -0.0030162 -0.0013483 -0.0073283 0.014448 0.0043423 -0.0067408 -0.00083176 -0.0024728 0.012814 0.011885 0.003606 -0.69973 2.7375 2.6153 1.7407 0.3201 1.2319 0.36882 0.61791 0.76211 0.4408 0 0.021029 0 0.010426 0.0079586 -1.7333 -0.52094 -0.083222
0.38672 -0.00094659 -0.0019759 -0.0089945 0.0091886 -0.0029139 -0.0089855 0.013451 -0.0053275 0.015148 -0.0021223 0.0056344 -0.69223 2.7324 2.6248 1.7482 0.34362 1.2107 0.42011 0.67929 0.77368 0.42338 0 0.022144 0 0.010666 0.0078023 -1.7314 -0.52284 -0.018072
0.39063 0.00067783 -0.0017895 -0.0061603 -0.0028789 -0.007552 -0.0028591 0.016601 -0.0023559 0.010568 -0.012549 0.0031989 -0.685 2.7324 2.6759 1.775 0.39119 1.1803 0.4428 0.71116 0.74684 0.46319 0 0.020488 0 0.008375 0.0073619 -1.7304 -0.52424 0.040696
0.39453 0.0013376 -0.00043181 -0.0016705 -0.0065894 -0.005126 0.0056048 0.0049525 0.0050607 0.0031988 -0.0086182 -0.0024123 -0.68031 2.7371 2.7119 1.7914 0.41153 1.1717 0.41161 0.67746 0.71174 0.51686 0 0.017574 0 0.0056405 0.007205 -1.7318 -0.52378 0.029788
0.39844 0.0016456 0.0014589 0.00067751 0.0040021 0.0015862 0.007802 -0.010061 0.010513 -0.0013675 0.0043829 -0.0064556 -0.6803 2.7412 2.6926 1.779 0.3828 1.1923 0.35993 0.61384 0.70775 0.52594 0 0.016307 0 0.0049348 0.0076224 -1.7344 -0.52167 -0.032909
0.40234 0.0025496 0.0028549 -0.0001785 0.018585 0.0058803 0.0016084 -0.014124 0.0092244 -0.0012359 0.011388 -0.0054805 -0.68371 2.7405 2.6386 1.7509 0.33649 1.2176 0.34329 0.58891 0.7399 0.48096 0 0.017874 0 0.0066042 0.0082823 -1.7353 -0.5195 -0.072473
0.40625 0.004125 0.0032469 -0.0018182 0.021729 0.0043131 -0.0063354 -0.0049545 0.003088 0.0010985 0.0046525 -0.00066395 -0.68576 2.7361 2.6094 1.7375 0.32291 1.2188 0.37866 0.6292 0.7732 0.43174 0 0.020516 0 0.0086789 0.0085551 -1.7335 -0.5188 -0.044977
0.41016 0.005297 0.0029684 -0.0011706 0.0099573 -9.3932e-05 -0.0076592 0.0061609 -0.0013879 0.0026055 -0.0074658 0.0038055 -0.6811 2.7334 2.6375 1.753 0.35611 1.1945 0.42612 0.69012 0.77099 0.43246 0 0.021502 0 0.009092 0.0081946 -1.7309 -0.51958 0.01041
0.41406 0.0048886 0.0027154 0.0021957 -0.004187 -0.00183 -0.0010677 0.0074328 -2.943e-05 0.003287 -0.0099081 0.0053336 -0.66698 2.7358 2.6926 1.7795 0.39874 1.1727 0.43296 0.70493 0.7352 0.48221 0 0.020118 0 0.0078269 0.0076427 -1.7303 -0.52058 0.014915
0.41797 0.0029374 0.0028453 0.0057822 -0.005738 0.00076468 0.0065525 -0.00046523 0.0046627 0.0054403 0.0019374 0.0053332 -0.64466 2.7408 2.7143 1.787 0.40339 1.1803 0.39166 0.65785 0.70431 0.52614 0 0.018366 0 0.0067106 0.0075858 -1.7325 -0.5207 -0.058533
0.42188 0.00084657 0.0031613 0.0069625 0.0063145 0.004017 0.007794 -0.00582 0.0064142 0.0099201 0.016541 0.0068729 -0.61896 2.7431 2.6787 1.7664 0.36476 1.2125 0.34797 0.60111 0.71109 0.51605 0 0.018656 0 0.0072159 0.008192 -1.7352 -0.52009 -0.14906
0.42578 0.00011104 0.0032819 0.005644 0.017955 0.0037746 0.0026988 0.00018452 0.0021048 0.014248 0.018595 0.010454 -0.59648 2.7402 2.6244 1.7398 0.32548 1.2372 0.3504 0.59724 0.74685 0.46345 0 0.021037 0 0.0087857 0.0088432 -1.7357 -0.51978 -0.16988
0.42969 0.00088693 0.0030808 0.0039017 0.015684 0.00074901 -0.001649 0.012827 -0.0047886 0.015128 0.0059422 0.012947 -0.58313 2.7355 2.6109 1.7365 0.329 1.2289 0.39656 0.65025 0.77121 0.4267 0 0.023079 0 0.0095221 0.008699 -1.7335 -0.52036 -0.10255
0.43359 0.001909 0.0027103 0.0032321 0.001599 -7.8626e-05 0.00070197 0.018613 -0.0078574 0.012511 -0.0077559 0.011074 -0.5811 2.7344 2.6528 1.7605 0.37164 1.1963 0.43565 0.70137 0.75676 0.44645 0 0.022547 0 0.0084023 0.0075617 -1.7312 -0.52121 -0.019364
0.4375 0.0018768 0.0022874 0.0027755 -0.0086924 0.0044479 0.0077824 0.010341 -0.0044403 0.010209 -0.0078211 0.0055438 -0.58705 2.7384 2.7042 1.7861 0.4065 1.1736 0.42427 0.69389 0.71934 0.50068 0 0.019905 0 0.0064989 0.0061604 -1.7311 -0.52122 -0.0072422
0.44141 0.00086642 0.0017199 0.00065856 -0.003223 0.011064 0.011849 -0.0042948 0.0018998 0.011845 0.0052973 0.0009407 -0.59324 2.7429 2.7086 1.7859 0.39503 1.1839 0.37422 0.63573 0.70054 0.529 0 0.017884 0 0.0058326 0.0055346 -1.7332 -0.52019 -0.074584
0.44531 0.00025571 0.00093251 -0.0031252 0.012898 0.012693 0.0080558 -0.010407 0.005547 0.016449 0.016405 0.0011518 -0.59193 2.7427 2.6609 1.7608 0.34949 1.215 0.33989 0.59071 0.72178 0.49948 0 0.018542 0 0.0071422 0.0061058 -1.735 -0.51921 -0.14277
0.44922 0.0012069 0.00019984 -0.0058635 0.022648 0.0059973 -2.7275e-05 -0.0018448 0.0048184 0.01885 0.012276 0.005182 -0.58005 2.7372 2.6131 1.7387 0.31953 1.2332 0.35877 0.60831 0.76051 0.44423 0 0.021033 0 0.009061 0.0073448 -1.7345 -0.51962 -0.13229
0.45313 0.0033064 9.1291e-05 -0.0047099 0.015441 -0.0042587 -0.0042303 0.011986 0.0031652 0.014919 -0.0035734 0.0080455 -0.56033 2.7317 2.6173 1.7442 0.33767 1.2196 0.41052 0.66917 0.77473 0.42429 0 0.022545 0 0.0096074 0.008331 -1.7322 -0.52152 -0.049828
0.45703 0.0048448 0.00095071 -9.4041e-05 -0.0012825 -0.0092012 -0.00074725 0.015987 0.0045361 0.006178 -0.014395 0.0059647 -0.53778 2.7318 2.6687 1.7709 0.38359 1.19 0.43935 0.70646 0.74908 0.46232 0 0.021373 0 0.0083276 0.0086002 -1.7308 -0.52355 0.019054
0.46094 0.0045087 0.0024127 0.0039818 -0.0099129 -0.0045097 0.0057085 0.00537 0.0084076 -0.0013347 -0.0083921 0.00034074 -0.51485 2.7371 2.7109 1.7891 0.40655 1.177 0.41506 0.67942 0.7117 0.5172 0 0.018784 0 0.006723 0.0084301 -1.7318 -0.52416 0.0040703
0.46484 0.0027374 0.0035209 0.0035946 -0.0015364 0.0051695 0.0072083 -0.0094424 0.010232 -0.0029806 0.0082398 -0.0038082 -0.49014 2.742 2.6982 1.7781 0.38124 1.1945 0.36566 0.61823 0.70343 0.52883 0 0.01761 0 0.0065249 0.0083447 -1.7341 -0.52308 -0.071795
0.46875 0.0012927 0.0034385 -0.0010232 0.014605 0.010744 0.0015047 -0.014169 0.0067913 3.2881e-05 0.017764 -0.003242 -0.46181 2.7413 2.6453 1.7496 0.33565 1.2224 0.34615 0.59064 0.73304 0.4841 0 0.01914 0 0.0077733 0.0084536 -1.7349 -0.5215 -0.11622
0.47266 0.001437 0.0021238 -0.0053349 0.021208 0.0075286 -0.0054088 -0.0058029 0.000285 0.0024368 0.0099566 0.00016858 -0.43182 2.736 2.6108 1.7347 0.32015 1.2298 0.37796 0.62738 0.76777 0.43153 0 0.021694 0 0.0088499 0.0083704 -1.7334 -0.52077 -0.067964
0.47656 0.0025856 0.00034374 -0.004774 0.011466 -0.00061622 -0.0060181 0.0048219 -0.0036978 0.00092547 -0.0069381 0.0017929 -0.40579 2.7322 2.6325 1.7501 0.35205 1.2085 0.42572 0.6883 0.76938 0.42829 0 0.02245 0 0.008398 0.0077775 -1.7313 -0.52115 0.035523
0.48047 0.00285 -0.0009722 0.00069087 -0.0040279 -0.0058195 0.00013688 0.0054497 -0.0022448 -0.0022493 -0.015238 -0.00040055 -0.38806 2.7345 2.6858 1.7795 0.39638 1.1823 0.43668 0.70676 0.73617 0.47768 0 0.020514 0 0.0069363 0.0069596 -1.7312 -0.52186 0.097239
0.48438 0.00096169 -0.0014257 0.0063184 -0.0092221 -0.0042486 0.0056704 -0.004164 0.0015392 -0.0021254 -0.0069227 -0.003518 -0.37696 2.7407 2.711 1.7914 0.40441 1.18 0.39906 0.66311 0.70474 0.52565 0 0.017884 0 0.0063113 0.0066506 -1.7337 -0.52221 0.064093
0.48828 -0.0023546 -0.0013037 0.007007 -9.704e-06 0.00080482 0.0034562 -0.012558 0.001839 0.0028538 0.0080217 -0.0031238 -0.36618 2.7447 2.6793 1.7735 0.36725 1.2042 0.35484 0.60624 0.70969 0.52001 0 0.017283 0 0.0075749 0.0072994 -1.7363 -0.52241 -0.017528
0.49219 -0.0049323 -0.0011787 0.0020044 0.011927 0.0035058 -0.0052048 -0.0099187 -0.0033677 0.0084199 0.01293 0.0014296 -0.35161 2.7426 2.6249 1.746 0.32577 1.2281 0.35326 0.59952 0.74561 0.46747 0 0.019257 0 0.0096771 0.0085289 -1.7362 -0.5231 -0.053763
0.49609 -0.0050882 -0.0014256 -0.0046549 0.012664 0.0020819 -0.011503 0.00069874 -0.009757 0.0087739 0.0027913 0.0058225 -0.3367 2.7372 2.6074 1.7392 0.32567 1.2252 0.39624 0.65063 0.77309 0.42591 0 0.021665 0 0.010496 0.0094009 -1.7335 -0.5242 -0.0052208
0.5 -0.0030384 -0.0020614 -0.0081568 0.0016398 4.7893e-05 -0.0084336 0.0069325 -0.011012 0.0031098 -0.010603 0.0053355 -0.32961 2.7349 2.6461 1.7602 0.36722 1.1983 0.43636 0.70289 0.76208 0.4406 0 0.022065 0 0.0091274 0.0092606 -1.7307 -0.5246 0.072226
0.50391 -0.00051298 -0.0028649 -0.0071586 -0.0079851 0.0011215 0.0014841 0.0014255 -0.0054734 -0.0029056 -0.012165 0.0002676 -0.33377 2.7382 2.6986 1.7854 0.4049 1.1763 0.42935 0.69782 0.72488 0.4946 0 0.020299 0 0.0069155 0.0083159 -1.7306 -0.52329 0.09082
0.50781 0.00090411 -0.0034858 -0.0042045 -0.0043838 0.0041547 0.0085453 -0.0093353 0.0021099 -0.002732 -0.00047137 -0.0039314 -0.34113 2.7432 2.7074 1.7867 0.39735 1.1822 0.38314 0.63997 0.70248 0.52784 0 0.018469 0 0.0060465 0.0073756 -1.7329 -0.52069 0.027314
0.51172 0.0010269 -0.0034468 -0.0024505 0.0094719 0.0042552 0.0059122 -0.01192 0.0056323 0.0040703 0.010764 -0.0023415 -0.33648 2.7438 2.663 1.7628 0.35287 1.2085 0.34918 0.59241 0.71944 0.50346 0 0.01845 0 0.0072138 0.007038 -1.7348 -0.51869 -0.053585
0.51563 0.00082999 -0.0022556 -0.0025238 0.019043 -0.0010426 -0.0033341 -0.0012345 0.0039434 0.011004 0.0083321 0.0038909 -0.31074 2.7383 2.6143 1.7405 0.3202 1.2257 0.36543 0.60754 0.75705 0.44834 0 0.019805 0 0.0089047 0.0071727 -1.734 -0.51899 -0.072838
0.51953 0.0012319 0.0002122 -0.0026794 0.014543 -0.0078092 -0.0096274 0.012893 0.0015502 0.011111 -0.005208 0.008303 -0.27138 2.7319 2.6151 1.7451 0.33498 1.2149 0.41408 0.66923 0.77407 0.42328 0 0.020446 0 0.0090918 0.0071901 -1.7313 -0.52138 -0.024652
0.52344 0.0022742 0.00332 -0.0014758 0.0020533 -0.0090466 -0.0070024 0.015653 0.0030707 0.0041307 -0.013904 0.0057189 -0.23889 2.7308 2.6647 1.7722 0.38061 1.1884 0.44083 0.71014 0.75222 0.45576 0 0.019231 0 0.0074692 0.0067483 -1.7296 -0.52374 0.01938
0.52734 0.0034057 0.0057816 0.00047963 -0.0031455 -0.0021984 0.0010722 0.0033265 0.0077424 -0.0031693 -0.0061163 -0.0021081 -0.23062 2.736 2.7092 1.7921 0.40652 1.1755 0.41478 0.68545 0.71609 0.50968 0 0.017461 0 0.0057669 0.0061114 -1.7308 -0.52398 -0.0067772
0.53125 0.0042752 0.0064367 0.0016962 0.0062419 0.0073647 0.0061664 -0.012049 0.010213 -0.0038706 0.011958 -0.0078705 -0.24554 2.7422 2.7002 1.7823 0.38391 1.1899 0.36286 0.62209 0.70582 0.52534 0 0.017465 0 0.0058049 0.0058081 -1.7337 -0.52195 -0.087083
0.53516 0.0049739 0.0051506 0.0021579 0.020948 0.011151 0.004376 -0.014907 0.0067728 0.002221 0.022209 -0.0058751 -0.26389 2.7431 2.6485 1.7524 0.33741 1.2149 0.34069 0.58925 0.73266 0.48542 0 0.019824 0 0.0074545 0.0060253 -1.7349 -0.51954 -0.13955
0.53906 0.0054951 0.0030037 0.0036395 0.024953 0.0059867 0.00019448 -0.0024163 -2.138e-05 0.0088296 0.013959 0.0023371 -0.2626 2.7384 2.6117 1.734 0.31805 1.2226 0.37157 0.62253 0.76667 0.43425 0 0.022401 0 0.0087891 0.006444 -1.7329 -0.51875 -0.1077
0.54297 0.0052401 0.0014814 0.007241 0.013082 -0.0027313 0.00063853 0.01264 -0.0037428 0.010103 -0.0042653 0.0096863 -0.23316 2.7332 2.6308 1.7461 0.34724 1.2051 0.42081 0.685 0.76988 0.42883 0 0.022461 0 0.0082701 0.0066855 -1.7298 -0.51984 -0.025453
0.54688 0.0034122 0.0013082 0.011016 -0.0030124 -0.0065025 0.0065249 0.01545 -0.0011165 0.006668 -0.013555 0.010691 -0.18647 2.7327 2.6847 1.7746 0.39331 1.1836 0.43376 0.70796 0.73841 0.47585 0 0.019666 0 0.0065278 0.0068156 -1.7286 -0.52132 0.017912
0.55078 6.6462e-05 0.0019574 0.010966 -0.0072534 -0.0022169 0.011037 0.0046219 0.0040968 0.0044537 -0.0046933 0.0065853 -0.14128 2.7365 2.714 1.788 0.40638 1.1842 0.396 0.66652 0.70679 0.52408 0 0.016657 0 0.0057072 0.0072733 -1.7308 -0.52168 -0.024751
0.55469 -0.0033566 0.0022616 0.0050635 0.0035561 0.0051576 0.0075007 -0.0070143 0.0049367 0.0078011 0.012171 0.0032744 -0.10796 2.7392 2.6863 1.7718 0.37309 1.2079 0.3494 0.60688 0.70988 0.52083 0 0.016426 0 0.0070474 0.0082633 -1.734 -0.52093 -0.1058
0.55859 -0.00483 0.0015207 -0.0037677 0.016511 0.0082519 -0.0022928 -0.0067663 -0.0010646 0.014452 0.01866 0.0046558 -0.082694 2.7374 2.6321 1.7445 0.33093 1.2288 0.34627 0.59529 0.74429 0.47008 0 0.01922 0 0.0093756 0.009318 -1.735 -0.52036 -0.13391
0.5625 -0.0033405 7.3011e-05 -0.0093123 0.017002 0.0049924 -0.0088833 0.0042201 -0.0086714 0.017831 0.0079261 0.0085615 -0.056314 2.7333 2.6116 1.7372 0.32658 1.2222 0.39183 0.64495 0.7721 0.42828 0 0.022273 0 0.010258 0.0096141 -1.733 -0.52087 -0.073482
0.56641 0.00017437 -0.0011189 -0.0073528 0.0048533 8.6873e-05 -0.0048512 0.012724 -0.0099837 0.014037 -0.0083686 0.0094872 -0.027195 2.7324 2.648 1.759 0.36433 1.1924 0.43812 0.70131 0.7627 0.44207 0 0.022701 0 0.0086405 0.0088067 -1.7304 -0.52188 0.016553
0.57031 0.0034893 -0.0013443 0.00037991 -0.0056215 -0.00088773 0.0068502 0.008387 -0.0026362 0.0059418 -0.013153 0.0048502 -0.004445 2.7371 2.7019 1.7871 0.40149 1.1693 0.43623 0.70212 0.72664 0.49673 0 0.020469 0 0.0061024 0.0075042 -1.7302 -0.52198 0.047115
0.57422 0.0047941 -0.00060395 0.0075807 -0.0017209 0.0021223 0.015201 -0.0048007 0.0074945 8.5614e-05 -0.0025002 -0.0021266 0.0020477 2.7433 2.7143 1.7914 0.39578 1.1763 0.38956 0.64604 0.70398 0.53211 0 0.018288 0 0.0052872 0.0068021 -1.7326 -0.52065 -0.0044907
0.57813 0.0039262 0.00065759 0.0088917 0.013216 0.0039594 0.012055 -0.013025 0.012035 -6.7863e-05 0.010669 -0.0058898 -0.0057804 2.7449 2.6716 1.7676 0.35243 1.2049 0.34976 0.59436 0.71988 0.50881 0 0.018605 0 0.0071076 0.0072601 -1.7351 -0.51904 -0.072062
0.58203 0.002148 0.0020549 0.0043215 0.023133 0.00072196 0.00032828 -0.0079716 0.0083408 0.0028336 0.011421 -0.0043727 -0.012568 2.7402 2.6204 1.7418 0.31884 1.2243 0.35994 0.60373 0.75668 0.45169 0 0.020981 0 0.0097151 0.0083452 -1.7349 -0.51888 -0.076064
0.58594 0.00089007 0.0033716 -0.001468 0.016844 -0.0051815 -0.009175 0.0040961 0.0016588 0.0037379 -0.00055215 -0.00075246 -0.0017498 2.7339 2.6166 1.742 0.33243 1.2143 0.40762 0.6639 0.77331 0.42279 0 0.022687 0 0.010372 0.0089429 -1.7323 -0.52067 -0.012685
0.58984 0.00071875 0.0042688 -0.0038624 0.0005314 -0.0073787 -0.0088339 0.0094589 -0.00081482 0.0011728 -0.010942 0.00055244 0.029604 2.7325 2.6636 1.7672 0.37925 1.187 0.43892 0.70885 0.75097 0.45325 0 0.021786 0 0.0082755 0.0084639 -1.7302 -0.52305 0.042899
0.59375 0.0013118 0.0041747 -0.0021031 -0.0087266 -0.0028334 -0.0014154 0.0022001 0.0025514 -0.0013056 -0.0072532 -0.0010782 0.067764 2.737 2.7091 1.7895 0.40886 1.173 0.41823 0.68933 0.71434 0.50914 0 0.019289 0 0.0053546 0.0074384 -1.731 -0.52412 0.022636
0.59766 0.0020968 0.0027433 0.0012224 -0.0014604 0.0041764 0.0039561 -0.0093973 0.0066751 0.00029649 0.0069077 -0.0021037 0.09458 2.7423 2.7027 1.7839 0.38944 1.1872 0.36754 0.62686 0.7048 0.52887 0 0.018019 0 0.0042343 0.0069899 -1.7338 -0.52323 -0.055354
0.60156 0.0026883 0.00047772 0.0036525 0.013909 0.0062354 0.0021835 -0.012334 0.0058226 0.0052136 0.015762 0.00058729 0.10384 2.7427 2.6513 1.7565 0.34265 1.2132 0.34222 0.59003 0.73453 0.49097 0 0.019465 0 0.0055582 0.0077099 -1.7359 -0.5215 -0.10421
0.60547 0.0027864 -0.0013112 0.0050855 0.020314 0.00088464 -0.0026338 -0.0035443 -3.4144e-05 0.0082911 0.0091652 0.0055499 0.10654 2.7382 2.6119 1.7369 0.31985 1.2218 0.36993 0.6191 0.77238 0.43762 0 0.022118 0 0.0074975 0.0090663 -1.7351 -0.52046 -0.064523
0.60938 0.0020039 -0.0014786 0.0065597 0.010695 -0.006257 -0.0027241 0.0067497 -0.0054991 0.0057701 -0.0056821 0.0080381 0.12013 2.7344 2.6282 1.7457 0.34577 1.2041 0.42015 0.68187 0.7773 0.42808 0 0.023128 0 0.0078684 0.0099294 -1.7325 -0.52054 0.027124
0.61328 0.00015094 -0.00015779 0.0076549 -0.0044145 -0.0071082 0.0036921 0.0067763 -0.00605 1.3721e-05 -0.011957 0.0054034 0.15193 2.7362 2.6824 1.7719 0.39162 1.1814 0.43771 0.70929 0.74315 0.4732 0 0.021439 0 0.0064902 0.0096709 -1.731 -0.52089 0.074835
0.61719 -0.0022237 0.0011542 0.0061949 -0.0086217 0.00025927 0.0097639 -0.0031322 -0.0030741 -0.0024345 -0.0020095 0.00050144 0.19195 2.742 2.7145 1.7856 0.40691 1.1816 0.40356 0.67147 0.7058 0.52329 0 0.018929 0 0.0052409 0.0087249 -1.7321 -0.52071 0.027081
0.62109 -0.0038068 0.00083871 0.0010221 0.0022597 0.0092398 0.0076312 -0.01048 -0.0019408 0.0022177 0.01369 -0.0010391 0.2216 2.7453 2.6885 1.7712 0.3751 1.2066 0.35561 0.61057 0.70442 0.52282 0 0.018312 0 0.0058488 0.0080821 -1.7343 -0.52038 -0.066011
0.625 -0.0033856 -0.0013181 -0.0054031 0.015772 0.011287 -0.0021407 -0.004586 -0.0053728 0.010495 0.017725 0.0029979 0.2301 2.7421 2.632 1.745 0.33158 1.2297 0.34692 0.59422 0.73919 0.47164 0 0.020132 0 0.0079187 0.0082731 -1.7349 -0.52108 -0.10571
0.62891 -0.00096023 -0.0037834 -0.0081732 0.016845 0.0046321 -0.010137 0.010799 -0.0097729 0.014681 0.0049722 0.0085735 0.22386 2.7351 2.6068 1.7367 0.32452 1.2241 0.38715 0.64095 0.77148 0.42535 0 0.022181 0 0.0093716 0.008885 -1.7331 -0.52314 -0.051251
0.63281 0.0020254 -0.0045495 -0.0044482 0.0046884 -0.0040453 -0.0077422 0.020532 -0.0089269 0.010495 -0.011371 0.0093353 0.22101 2.7316 2.6404 1.7565 0.36165 1.1934 0.43185 0.69968 0.76621 0.43419 0 0.022 0 0.0087652 0.0090598 -1.7307 -0.52523 0.036323
0.63672 0.0037334 -0.0029004 0.00317 -0.0062773 -0.0066609 0.0033581 0.013987 -0.0011802 0.0014285 -0.013926 0.0034121 0.23667 2.7353 2.6961 1.7831 0.40169 1.1691 0.43145 0.70589 0.72991 0.48779 0 0.019659 0 0.0068868 0.0084109 -1.7304 -0.52538 0.061291
0.64063 0.0033957 -4.1842e-05 0.008302 -0.0025904 -0.001927 0.012303 -0.0033057 0.007929 -0.0048149 -0.00011693 -0.0042275 0.27183 2.7421 2.713 1.7872 0.39997 1.1772 0.38585 0.65258 0.70298 0.52661 0 0.017721 0 0.0058551 0.0074107 -1.7324 -0.52301 -0.0019921
0.64453 0.0018449 0.0019695 0.0064082 0.012872 0.0038925 0.01002 -0.015099 0.010825 -0.004028 0.014893 -0.006634 0.31446 2.7446 2.6727 1.764 0.35784 1.2097 0.34459 0.59801 0.71489 0.5076 0 0.018395 0 0.006752 0.0068949 -1.7344 -0.51982 -0.081369
0.64844 0.00064434 0.0019562 -0.00096384 0.023515 0.0041214 -0.0014592 -0.011278 0.0055443 0.0007349 0.014733 -0.0020361 0.35009 2.7399 2.6196 1.739 0.32138 1.2326 0.35237 0.60165 0.75184 0.45172 0 0.021028 0 0.00844 0.0072402 -1.7343 -0.51838 -0.086343
0.65234 0.00070453 0.00041218 -0.0075256 0.017054 -0.0012529 -0.011201 0.0019726 -0.0023084 0.0030493 -0.00023444 0.0042274 0.37199 2.7329 2.6121 1.7401 0.33074 1.2216 0.4 0.6589 0.77224 0.4209 0 0.022756 0 0.0088878 0.0080491 -1.7323 -0.51979 -0.0071567
0.65625 0.0017078 -0.0012357 -0.0079363 -0.00077113 -0.006103 -0.010699 0.0095034 -0.0054345 0.00018067 -0.013353 0.0051395 0.38319 2.731 2.6585 1.7668 0.37587 1.1884 0.43475 0.70633 0.75298 0.4497 0 0.021631 0 0.0075133 0.0085932 -1.731 -0.52272 0.075387
0.66016 0.0027414 -0.0019968 -0.0023364 -0.011981 -0.0052816 -0.0022542 0.0037838 -0.0022745 -0.0043604 -0.010117 -0.00080637 0.39074 2.7365 2.708 1.7905 0.40742 1.168 0.41868 0.69158 0.71515 0.50696 0 0.018791 0 0.0059034 0.0084965 -1.7322 -0.52466 0.079554
0.66406 0.0032862 -0.0019499 0.0044322 -0.0055342 -0.00018335 0.0042978 -0.0074585 0.0019187 -0.0052562 0.0056661 -0.0081116 0.39898 2.7435 2.7065 1.7854 0.39088 1.1814 0.37049 0.63087 0.70091 0.52984 0 0.017251 0 0.0060602 0.0079804 -1.7347 -0.52432 0.012143
0.66797 0.0034641 -0.0017105 0.0076615 0.010964 0.0033393 0.0025466 -0.010649 0.001303 -0.0015648 0.015939 -0.0099279 0.40744 2.7448 2.6561 1.7569 0.34451 1.2139 0.34473 0.59082 0.72689 0.49294 0 0.018606 0 0.0080952 0.007527 -1.7355 -0.52257 -0.041355
0.67188 0.0034248 -0.0015559 0.0066093 0.019728 0.002031 -0.0039635 -0.0020268 -0.0040153 0.0023694 0.0084261 -0.004874 0.41379 2.7391 2.6124 1.7357 0.31912 1.2311 0.37133 0.61494 0.76559 0.43645 0 0.021276 0 0.0099553 0.0074157 -1.7332 -0.52123 -0.014617
0.67578 0.0028021 -0.0012548 0.0038697 0.012066 -0.00099748 -0.0065401 0.0080946 -0.0083051 0.0022249 -0.0094144 0.0019901 0.41779 2.7326 2.6235 1.7446 0.34224 1.2162 0.42217 0.67577 0.77534 0.42215 0 0.022244 0 0.0095635 0.0076042 -1.7297 -0.52117 0.063077
0.67969 0.0010748 -0.000689 0.0017834 -0.0026622 -0.00018142 -0.0017313 0.0072665 -0.0068741 -0.00091334 -0.018103 0.0047064 0.42263 2.7321 2.6767 1.7735 0.38794 1.1873 0.44183 0.70554 0.74602 0.46556 0 0.020409 0 0.0070864 0.00795 -1.7285 -0.52164 0.098063
0.68359 -0.0014841 -0.00035869 0.00022889 -0.0079984 0.0054104 0.0045791 -0.0043863 -0.001491 -0.0014258 -0.0073675 0.0023614 0.43312 2.7377 2.7128 1.7907 0.40564 1.1766 0.40864 0.67132 0.71028 0.51888 0 0.017849 0 0.0048573 0.0083907 -1.7309 -0.5215 0.037657
0.6875 -0.0034587 -0.00098605 -0.0020087 0.0011659 0.010172 0.0040716 -0.01348 0.0016011 0.0043785 0.012329 -0.00075329 0.45287 2.7428 2.6916 1.7775 0.37607 1.1957 0.35877 0.61149 0.70767 0.52355 0 0.017568 0 0.0049964 0.0088534 -1.7347 -0.52072 -0.067499
0.69141 -0.0032449 -0.002541 -0.0045071 0.01324 0.0078957 -0.003892 -0.0080078 -0.0010834 0.013318 0.020781 -0.00046556 0.48222 2.7415 2.6361 1.7488 0.3325 1.2237 0.34658 0.59325 0.74125 0.47473 0 0.020167 0 0.0072564 0.0090972 -1.7365 -0.52039 -0.11528
0.69531 -0.00058666 -0.0038311 -0.0048828 0.013561 -0.0008054 -0.010576 0.0086761 -0.0059618 0.01769 0.0097924 0.0025941 0.51733 2.735 2.6075 1.7362 0.32389 1.2308 0.38484 0.63793 0.77427 0.42662 0 0.023095 0 0.0093686 0.0088275 -1.7349 -0.52134 -0.063063
0.69922 0.0028589 -0.0033381 -0.0016093 0.0015743 -0.0080953 -0.0070548 0.020314 -0.0060713 0.012869 -0.0079954 0.00404 0.55072 2.7304 2.6375 1.7535 0.36049 1.2111 0.43062 0.69678 0.77056 0.4328 0 0.023346 0 0.0094546 0.0080647 -1.7319 -0.52295 0.024374
0.70313 0.0047004 -0.00065466 0.0033311 -0.0079701 -0.0066322 0.0055138 0.014603 0.0010432 0.0022622 -0.012897 0.0010674 0.57385 2.733 2.6931 1.7814 0.40206 1.1881 0.4327 0.70442 0.73431 0.48702 0 0.02069 0 0.0078744 0.0073319 -1.7309 -0.52355 0.044608
0.70703 0.003802 0.0028924 0.0055258 -0.0016031 0.0025402 0.015995 -0.0035566 0.0099345 -0.0056963 0.000404 -0.0040713 0.58189 2.7404 2.7132 1.7889 0.4021 1.1875 0.3882 0.65118 0.70545 0.52984 0 0.017923 0 0.0065813 0.0073141 -1.7325 -0.52224 -0.029626
0.71094 0.0012571 0.0051718 0.0024242 0.016833 0.010522 0.014249 -0.016934 0.012389 -0.0054994 0.017163 -0.0063825 0.57837 2.7449 2.6754 1.7675 0.35929 1.2087 0.34604 0.59448 0.71561 0.51385 0 0.017842 0 0.0068257 0.0082093 -1.7344 -0.51994 -0.11827
0.71484 -0.00059434 0.0049629 -0.0035945 0.028965 0.0093416 0.0015937 -0.013929 0.0058724 0.00066981 0.018784 -0.0036356 0.57553 2.742 2.6213 1.7404 0.31959 1.2258 0.3532 0.59623 0.75334 0.45599 0 0.020264 0 0.0078265 0.0094314 -1.734 -0.51862 -0.1193
0.71875 -0.00020223 0.0028929 -0.0070145 0.021225 -7.7869e-06 -0.010361 -0.00038857 -0.0037224 0.0060018 0.0031323 0.0011065 0.588 2.735 2.6108 1.7372 0.32601 1.2171 0.40273 0.65479 0.77672 0.41927 0 0.022314 0 0.0078588 0.01006 -1.7314 -0.5194 -0.01986
0.72266 0.0019718 0.00076496 -0.0044731 -5.0477e-05 -0.0086457 -0.011377 0.007363 -0.0080541 0.0062891 -0.013261 0.0027752 0.62265 2.7315 2.6562 1.7613 0.37134 1.1902 0.44101 0.70642 0.7596 0.44384 0 0.021657 0 0.0064427 0.0096751 -1.7293 -0.52145 0.087747
0.72656 0.0040743 -2.7249e-05 0.0017436 -0.014521 -0.0087856 -0.0024968 0.00051144 -0.0047569 0.0035553 -0.013411 -0.00020136 0.67205 2.7352 2.7082 1.7861 0.40571 1.1735 0.42637 0.6949 0.72047 0.50301 0 0.019089 0 0.0050631 0.0087528 -1.7303 -0.52289 0.10336
0.73047 0.0045804 0.00048718 0.0057422 -0.0088747 -0.0011983 0.0060218 -0.012891 0.00060192 0.0026519 0.0015958 -0.0042181 0.71797 2.7421 2.7099 1.7847 0.39108 1.1855 0.37486 0.63315 0.70223 0.53244 0 0.017628 0 0.0055234 0.0081839 -1.7335 -0.52269 0.024205
0.73438 0.0034459 0.0012186 0.0037353 0.009436 0.0063925 0.0060852 -0.017242 0.00096395 0.0051996 0.01415 -0.0044569 0.74368 2.7449 2.6593 1.759 0.34305 1.2132 0.34281 0.58905 0.7249 0.50048 0 0.019109 0 0.0077652 0.0083671 -1.736 -0.5215 -0.055876
0.73828 0.0017706 0.0011872 -0.0022871 0.020495 0.0077245 -2.0755e-05 -0.0068944 -0.0044569 0.0078961 0.009911 -0.00013626 0.7465 2.7409 2.6111 1.7378 0.314 1.2268 0.36509 0.61108 0.76348 0.44254 0 0.022051 0 0.0096856 0.0088051 -1.7356 -0.52065 -0.051147
0.74219 0.00057828 0.00028601 -0.0066141 0.013216 0.0039347 -0.0032166 0.0075648 -0.0094649 0.0069428 -0.0061146 0.004653 0.74015 2.7349 2.6177 1.7447 0.33591 1.2117 0.41704 0.67516 0.7753 0.42193 0 0.023205 0 0.0093075 0.0086409 -1.7332 -0.52061 0.022763
0.74609 3.7478e-05 -0.00094537 -0.005451 -0.0033647 0.0009566 0.0014266 0.011163 -0.0078464 0.0032109 -0.015088 0.0053422 0.74447 2.7334 2.6711 1.7723 0.38544 1.1851 0.44166 0.71121 0.747 0.46049 0 0.021124 0 0.0069866 0.0076027 -1.7319 -0.52058 0.069253
0.75 -0.00025067 -0.0020215 -0.00042334 -0.010731 0.0019788 0.008792 0.0013004 -0.00029167 0.0018459 -0.0054387 0.0016572 0.77027 2.7375 2.7126 1.7904 0.40946 1.1763 0.41225 0.67999 0.70935 0.51512 0 0.017847 0 0.0051684 0.0063725 -1.7331 -0.51968 0.021233
0.75391 -0.00048819 -0.0028101 0.0034052 -0.0014129 0.0038573 0.0094755 -0.0093039 0.0062905 0.0063762 0.013814 -0.0023436 0.81133 2.7419 2.697 1.7793 0.383 1.1949 0.36163 0.61599 0.7036 0.52577 0 0.016775 0 0.0058247 0.0059615 -1.7355 -0.51833 -0.081339
0.75781 -0.0004199 -0.0032225 0.0026657 0.013228 0.0015303 0.00074871 -0.0069168 0.0062468 0.0139 0.022464 -0.0027891 0.85029 2.7411 2.642 1.7515 0.33618 1.2198 0.34585 0.58928 0.73621 0.48162 0 0.019016 0 0.0082849 0.0067019 -1.7361 -0.51808 -0.1336
0.76172 0.00019255 -0.0029012 -0.001371 0.016302 -0.0049242 -0.0096077 0.0074385 0.0012079 0.017154 0.011141 1.3281e-05 0.87316 2.7353 2.6086 1.7377 0.32085 1.2228 0.38238 0.62844 0.77162 0.43259 0 0.022149 0 0.0098521 0.0078781 -1.734 -0.51995 -0.081697
0.76563 0.0010593 -0.0014889 -0.0047236 0.004715 -0.009199 -0.01115 0.018437 -0.0019104 0.011832 -0.0082142 0.0023731 0.8805 2.7308 2.6335 1.7529 0.3536 1.2003 0.43093 0.68949 0.77117 0.43366 0 0.022797 0 0.0086412 0.0083875 -1.7313 -0.52307 0.015979
0.76953 0.0015346 0.00074481 -0.0049572 -0.0071925 -0.0055442 -0.0019594 0.01304 0.0013207 0.0014999 -0.015115 0.0016031 0.88597 2.7327 2.6892 1.7794 0.39786 1.1772 0.43791 0.70471 0.73538 0.48372 0 0.020243 0 0.0056435 0.0077839 -1.731 -0.52521 0.051488
0.77344 0.0013264 0.0027408 -0.0030842 -0.0039054 0.0039241 0.0090017 -0.0048294 0.0078621 -0.0053532 -0.0027081 -0.0010932 0.90409 2.7392 2.7142 1.7872 0.40447 1.1796 0.39556 0.65746 0.70325 0.52676 0 0.017194 0 0.0037856 0.006673 -1.7333 -0.52476 -0.013627
0.77734 0.00089403 0.0033762 -0.001449 0.013152 0.010027 0.011052 -0.017863 0.01048 -0.0033793 0.014878 -0.0023767 0.93794 2.7436 2.6812 1.7668 0.36586 1.2059 0.35057 0.60048 0.7095 0.51397 0 0.016882 0 0.0049291 0.0061006 -1.7357 -0.52232 -0.10418
0.78125 0.00098383 0.0024884 -0.00053564 0.026106 0.0055294 0.0027329 -0.013678 0.0056669 0.0046792 0.018109 -0.00089966 0.97723 2.7415 2.6267 1.7405 0.32432 1.2283 0.35257 0.59751 0.74662 0.45822 0 0.019631 0 0.0079625 0.0065716 -1.7355 -0.52007 -0.11252
0.78516 0.0017464 0.0011218 0.0013668 0.019795 -0.0068126 -0.0070876 0.0018888 -0.0024735 0.011148 0.0034685 0.0011297 1.0076 2.7356 2.6113 1.7377 0.32536 1.2227 0.39936 0.65269 0.77342 0.42047 0 0.022584 0 0.0099821 0.0076642 -1.7326 -0.51974 -0.01779
0.78906 0.0024208 0.00060912 0.0052858 -0.0011659 -0.015993 -0.0088573 0.011074 -0.0065892 0.011192 -0.012781 0.00078734 1.0229 2.7327 2.652 1.762 0.36765 1.1957 0.43912 0.70572 0.76053 0.44263 0 0.022823 0 0.0092849 0.0085412 -1.7303 -0.52116 0.087643
0.79297 0.0020135 0.0013019 0.0091093 -0.016371 -0.01314 -0.002153 0.0034072 -0.0038879 0.0070514 -0.012633 -0.0017182 1.0289 2.736 2.7043 1.7873 0.4046 1.1771 0.42746 0.69822 0.72267 0.50108 0 0.020457 0 0.0070066 0.0087525 -1.731 -0.52271 0.095444
0.79688 0.00032526 0.0022096 0.0089458 -0.010876 -0.00023393 0.004773 -0.012933 0.0011396 0.0046452 0.003696 -0.0028922 1.0379 2.7418 2.7104 1.7856 0.39574 1.187 0.3765 0.6382 0.70228 0.5321 0 0.018353 0 0.0057398 0.0085071 -1.7342 -0.52312 -0.0019207
0.80078 -0.0017453 0.0019591 0.0033537 0.0090166 0.011695 0.0046964 -0.019957 0.001961 0.00674 0.017913 4.0799e-05 1.0574 2.7431 2.6635 1.7583 0.35125 1.2142 0.34182 0.59146 0.72251 0.50174 0 0.018903 0 0.0067062 0.0082334 -1.7365 -0.52262 -0.10186
0.80469 -0.0029695 0.00017095 -0.0041214 0.022497 0.013031 -0.0006676 -0.0092896 -0.0026504 0.010279 0.013856 0.0054844 1.085 2.7383 2.615 1.7347 0.32057 1.2282 0.36144 0.60927 0.76151 0.44333 0 0.021425 0 0.0085419 0.0080155 -1.7356 -0.52225 -0.10111
0.80859 -0.0028774 -0.0020841 -0.0073686 0.016297 0.0041632 -0.0032533 0.0088723 -0.0072648 0.010541 -0.0044307 0.0086061 1.1118 2.7324 2.618 1.7404 0.33779 1.2129 0.41396 0.6718 0.7763 0.42105 0 0.023042 0 0.0089319 0.0075598 -1.7326 -0.52251 -0.0064486
0.8125 -0.0020963 -0.0031833 -0.003264 -0.001662 -0.0060006 0.0014809 0.016877 -0.0058801 0.0070888 -0.016754 0.0064003 1.1306 2.7321 2.6688 1.769 0.38401 1.1843 0.44184 0.7099 0.75006 0.45953 0 0.021982 0 0.0072294 0.0066879 -1.7307 -0.52268 0.072622
0.81641 -0.0016456 -0.0023308 0.00502 -0.01149 -0.0092539 0.0087735 0.008527 0.0013064 0.0045371 -0.0087076 0.0011771 1.1403 2.7381 2.7112 1.7895 0.4081 1.1729 0.41449 0.68122 0.71079 0.51674 0 0.019577 0 0.0051811 0.0057363 -1.7318 -0.52188 0.04126
0.82031 -0.0019314 -0.00013857 0.01044 -0.0030283 -0.0051943 0.0096212 -0.0048369 0.0079152 0.0071676 0.012438 -0.0016322 1.1449 2.7443 2.6984 1.7799 0.38308 1.19 0.36178 0.61704 0.70078 0.53006 0 0.018719 0 0.0050053 0.0053482 -1.7347 -0.52032 -0.079543
0.82422 -0.0024055 0.0020198 0.0082038 0.013667 0.00042622 0.0011762 -0.0074693 0.0081831 0.01346 0.025305 0.0007174 1.1477 2.7439 2.6448 1.7513 0.33588 1.2157 0.3413 0.5881 0.73037 0.48506 0 0.020497 0 0.0069629 0.0058427 -1.7359 -0.51937 -0.1757
0.82813 -0.0021157 0.0031417 -4.8456e-05 0.02015 0.0029543 -0.0092118 0.003164 0.0031029 0.016937 0.017235 0.0051298 1.1496 2.7371 2.6094 1.7352 0.31776 1.2207 0.3752 0.62682 0.76679 0.43133 0 0.022832 0 0.0090716 0.0068389 -1.7341 -0.52019 -0.16012
0.83203 -0.00052588 0.003162 -0.0077153 0.010269 0.0030626 -0.011173 0.013798 -0.00077593 0.012766 -0.0024518 0.0058251 1.1518 2.7309 2.6313 1.7491 0.34807 1.1994 0.42602 0.69148 0.77022 0.42795 0 0.022722 0 0.00924 0.0075664 -1.731 -0.52238 -0.060169
0.83594 0.0021165 0.0026396 -0.0087636 -0.0032545 0.0037911 -0.0022137 0.010574 0.0014765 0.0030901 -0.013044 0.00064202 1.1597 2.7313 2.6859 1.777 0.39311 1.1759 0.438 0.71177 0.7375 0.47846 0 0.019679 0 0.0074724 0.0075615 -1.7299 -0.52416 0.019076
0.83984 0.0049861 0.0021352 -0.0022839 -0.0034713 0.0050199 0.0094262 -0.0049744 0.0078439 -0.0047917 -0.0049948 -0.0063014 1.1808 2.7375 2.7126 1.7874 0.40346 1.1776 0.39827 0.66583 0.70538 0.52699 0 0.016538 0 0.0057754 0.0070465 -1.7317 -0.52406 0.0108
0.84375 0.0070666 0.0019528 0.0074372 0.01136 0.0028636 0.013106 -0.017073 0.011578 -0.0055922 0.010355 -0.0086663 1.2187 2.7422 2.682 1.7686 0.36842 1.2048 0.35075 0.60402 0.70993 0.51967 0 0.016584 0 0.005942 0.0066388 -1.7341 -0.52227 -0.046885
0.84766 0.007435 0.002269 0.01449 0.0253 -0.0047795 0.0064083 -0.012953 0.0083728 -0.00096075 0.014299 -0.0045253 1.2663 2.7402 2.6283 1.7414 0.32755 1.2299 0.34767 0.59346 0.74669 0.46399 0 0.02003 0 0.0076696 0.0067381 -1.7345 -0.52043 -0.063823
0.85156 0.0055747 0.0031678 0.015059 0.02215 -0.013291 -0.0031623 0.0028304 0.00066841 0.0029667 0.0021716 0.0015056 1.3082 2.7338 2.6118 1.7365 0.32676 1.2278 0.39212 0.64433 0.77562 0.42073 0 0.023632 0 0.0090173 0.0072374 -1.7325 -0.51996 -0.006433
0.85547 0.0018606 0.0043466 0.0088668 0.0036186 -0.013967 -0.0067416 0.013049 -0.0053612 0.0025075 -0.011367 0.0030389 1.3305 2.7301 2.6519 1.76 0.3673 1.2028 0.43498 0.6991 0.76502 0.43723 0 0.023951 0 0.0085929 0.0077913 -1.7306 -0.52084 0.062155
0.85938 -0.0021299 0.0049108 -0.0013507 -0.01194 -0.0028152 -0.0032218 0.0065974 -0.0064394 0.00017673 -0.0091203 -0.0013702 1.3321 2.7332 2.7049 1.7869 0.40431 1.184 0.42935 0.69629 0.72646 0.49537 0 0.02084 0 0.0070101 0.008253 -1.7313 -0.52195 0.055668
0.86328 -0.0041332 0.0038256 -0.010951 -0.0090539 0.013606 0.00093215 -0.0091343 -0.0049927 0.0012255 0.0085418 -0.0066741 1.3258 2.7396 2.7121 1.7876 0.39638 1.1928 0.38232 0.63861 0.70199 0.5314 0 0.0175 0 0.006063 0.0087524 -1.7342 -0.52238 -0.031909
0.86719 -0.0026476 0.00090569 -0.014827 0.0083036 0.022468 0.00027575 -0.016107 -0.0053024 0.0070353 0.023007 -0.0066134 1.3284 2.7422 2.6645 1.7613 0.35165 1.2192 0.34701 0.59006 0.7181 0.50594 0 0.017088 0 0.0066521 0.0093627 -1.7361 -0.52232 -0.11184
0.87109 0.0016513 -0.0025742 -0.0098257 0.021188 0.015978 -0.0029451 -0.0053803 -0.0078167 0.012955 0.017502 -0.00026842 1.3478 2.7383 2.6135 1.7366 0.31927 1.2329 0.36354 0.60534 0.75677 0.44715 0 0.019537 0 0.0078422 0.0098214 -1.735 -0.52245 -0.095103
0.875 0.0059153 -0.0044806 0.0024079 0.016234 -0.001115 -0.0019206 0.012782 -0.0084306 0.013208 -0.0039396 0.0069701 1.3777 2.7323 2.6149 1.7405 0.33546 1.2173 0.41436 0.66921 0.77558 0.41974 0 0.021903 0 0.0080717 0.0097145 -1.7319 -0.52282 0.0070271
0.87891 0.0069693 -0.0033852 0.014752 -0.00019755 -0.015438 0.0054633 0.019673 -0.0036742 0.0075212 -0.019799 0.0088861 1.4048 2.7314 2.6674 1.769 0.3834 1.1879 0.44327 0.71283 0.75441 0.45387 0 0.02171 0 0.0070537 0.0089687 -1.73 -0.52258 0.088915
0.88281 0.0037408 0.0001966 0.018282 -0.0095758 -0.016693 0.012372 0.0082401 0.0042698 0.0019567 -0.013646 0.0044931 1.4217 2.737 2.7138 1.7911 0.41137 1.1758 0.41748 0.68923 0.71731 0.51214 0 0.019575 0 0.0061348 0.0080742 -1.7311 -0.52101 0.060394
0.88672 -0.0017555 0.0040588 0.008835 -0.0018292 -0.0059481 0.0096025 -0.0093206 0.0088923 0.0026777 0.0082661 -0.0015748 1.433 2.7433 2.7038 1.7831 0.3893 1.193 0.36417 0.62505 0.70571 0.53085 0 0.018309 0 0.0066728 0.0077074 -1.7337 -0.51868 -0.056732
0.89063 -0.0058393 0.0059228 -0.0086663 0.013813 0.0068855 -0.0036071 -0.014768 0.0060854 0.0091887 0.023507 -0.0043149 1.4499 2.7434 2.649 1.754 0.34177 1.2191 0.34112 0.59125 0.7325 0.48999 0 0.019609 0 0.0083134 0.0080877 -1.7346 -0.51722 -0.14984
0.89453 -0.005897 0.0050656 -0.02261 0.019583 0.012789 -0.016766 -0.0034834 -0.0010475 0.01445 0.017134 -0.0032913 1.4776 2.7372 2.6104 1.7361 0.32106 1.2234 0.37342 0.6252 0.76794 0.43514 0 0.022088 0 0.0092208 0.0087476 -1.7327 -0.5179 -0.13192
0.89844 -0.0021871 0.0026245 -0.022919 0.0093256 0.010493 -0.017505 0.010801 -0.0049377 0.012004 -0.0029779 -0.0020575 1.5097 2.7313 2.6314 1.7488 0.34986 1.1991 0.42582 0.68955 0.77256 0.42707 0 0.022825 0 0.008112 0.0089965 -1.73 -0.5203 -0.028504
0.90234 0.0026525 0.00048702 -0.0087437 -0.0045457 0.0046272 -0.0040573 0.011262 -0.0013284 0.0027065 -0.015412 -0.0032226 1.5333 2.7324 2.6897 1.7777 0.39649 1.1716 0.44127 0.71335 0.74098 0.4748 0 0.020704 0 0.0058279 0.0086198 -1.7298 -0.52258 0.055889
0.90625 0.0057331 -0.0001209 0.010796 -0.0051191 -0.00089853 0.012277 -0.0035266 0.0061487 -0.0060287 -0.0085439 -0.0051084 1.5426 2.7394 2.7217 1.7904 0.40979 1.1709 0.40349 0.67016 0.70787 0.52574 0 0.017792 0 0.0045844 0.0080783 -1.7326 -0.52318 0.051264
0.91016 0.0057623 0.00080685 0.02345 0.009613 -0.0060313 0.017721 -0.01813 0.0096338 -0.0076298 0.0076744 -0.0038803 1.5456 2.745 2.692 1.772 0.37537 1.1993 0.3547 0.6072 0.70974 0.52372 0 0.017189 0 0.0056034 0.0079942 -1.7357 -0.52208 -0.0096481
0.91406 0.003301 0.0024982 0.022491 0.023825 -0.011329 0.0090477 -0.017314 0.0051759 -0.0025836 0.01395 0.0013975 1.5583 2.7433 2.6325 1.7419 0.33124 1.228 0.34913 0.5934 0.74453 0.47095 0 0.019677 0 0.0077089 0.0084747 -1.7357 -0.52062 -0.039801
0.91797 -0.00022617 0.0040801 0.010332 0.021048 -0.01371 -0.0041622 -0.0027966 -0.0032766 0.002907 0.0037466 0.006817 1.5908 2.7365 2.6074 1.7324 0.32596 1.2283 0.39328 0.64356 0.77389 0.42562 0 0.022827 0 0.0085138 0.0090063 -1.7326 -0.51999 -0.003174
0.92188 -0.0034759 0.0048196 -0.0048069 0.0026708 -0.0079318 -0.0099043 0.0087993 -0.0081981 0.0039902 -0.0096046 0.007378 1.6375 2.7322 2.6431 1.7532 0.36517 1.2023 0.43867 0.70198 0.76544 0.43775 0 0.023562 0 0.0070035 0.0090366 -1.7294 -0.52024 0.044418
0.92578 -0.0053731 0.0040607 -0.015172 -0.012835 0.0066745 -0.0055139 0.0045625 -0.0063413 0.0020911 -0.0086327 0.0024871 1.6813 2.7353 2.6993 1.7813 0.40553 1.1802 0.43509 0.70378 0.72862 0.49406 0 0.021391 0 0.0047159 0.0086028 -1.7294 -0.52063 0.025094
0.92969 -0.0050216 0.0014349 -0.017357 -0.0095237 0.022069 0.001344 -0.010107 -0.001647 0.002462 0.0075578 -0.0029772 1.7077 2.7426 2.7137 1.7861 0.40256 1.1871 0.38582 0.64635 0.70423 0.53248 0 0.018839 0 0.0041661 0.0083047 -1.7323 -0.5208 -0.061823
0.93359 -0.0021182 -0.0025449 -0.012089 0.0088374 0.026285 0.0025596 -0.017224 -0.00029241 0.0074019 0.021228 -0.0035079 1.7174 2.7462 2.6702 1.7631 0.35952 1.2156 0.34418 0.59238 0.71934 0.51053 0 0.018644 0 0.0061435 0.0086318 -1.7349 -0.52123 -0.12772
0.9375 0.0022826 -0.0061869 -0.0022944 0.022812 0.014019 -0.0012451 -0.0062589 -0.0036128 0.012962 0.015506 0.001341 1.7239 2.7424 2.617 1.7389 0.32369 1.234 0.35513 0.60102 0.75711 0.45219 0 0.020834 0 0.0087925 0.0093779 -1.7346 -0.52242 -0.089243
0.94141 0.0057469 -0.0073491 0.0078929 0.018207 -0.0072828 -0.0024475 0.013449 -0.0068288 0.013011 -0.0059991 0.0065527 1.7413 2.7357 2.6129 1.7411 0.33405 1.2214 0.40614 0.6629 0.77517 0.42158 0 0.022826 0 0.009512 0.0098075 -1.7321 -0.52386 0.03339
0.94531 0.0058871 -0.004964 0.013447 0.0010668 -0.022683 0.0033799 0.021835 -0.0048825 0.0062563 -0.021682 0.0069909 1.7707 2.7338 2.6629 1.7681 0.37834 1.1905 0.4412 0.71044 0.75246 0.45245 0 0.022369 0 0.0076777 0.0094269 -1.7306 -0.5242 0.12658
0.94922 0.0023815 -0.00012032 0.010208 -0.0095045 -0.022099 0.010955 0.0093291 0.0013588 -0.0016363 -0.014673 0.0026871 1.8001 2.7388 2.7122 1.7902 0.40671 1.1744 0.42234 0.69217 0.71283 0.51093 0 0.020026 0 0.0052824 0.0085365 -1.732 -0.52262 0.097692
0.95313 -0.0023073 0.0044286 -0.0017057 -0.0025374 -0.0082397 0.010476 -0.012627 0.005718 -0.0034571 0.0086257 -0.0016332 1.8159 2.745 2.7063 1.7828 0.38702 1.1901 0.37109 0.62912 0.6993 0.53266 0 0.018494 0 0.0048131 0.0079426 -1.7348 -0.52001 -0.026879
0.95703 -0.004567 0.006151 -0.015975 0.013055 0.0070491 -0.00086542 -0.023197 0.0036377 0.0021827 0.024652 -0.0021096 1.8169 2.7449 2.6513 1.7534 0.34058 1.2203 0.34431 0.59138 0.72691 0.49354 0 0.019552 0 0.006646 0.0081053 -1.7357 -0.51846 -0.12653
0.96094 -0.0025099 0.0045337 -0.023017 0.019038 0.013733 -0.014096 -0.013574 -0.0023574 0.0093713 0.017325 -7.3571e-05 1.816 2.7378 2.607 1.734 0.31878 1.2327 0.37132 0.62066 0.76602 0.43616 0 0.02206 0 0.0087406 0.0086291 -1.7332 -0.51935 -0.10966
0.96484 0.0023926 0.0013129 -0.016898 0.0087654 0.010924 -0.016578 0.0045471 -0.0050606 0.010917 -0.0051545 -0.00021312 1.8294 2.7307 2.6217 1.7458 0.34626 1.2146 0.42162 0.68423 0.77449 0.42306 0 0.023221 0 0.00891 0.00867 -1.7296 -0.52198 -0.0047366
0.96875 0.0064639 -0.00099028 -0.00066111 -0.0050639 0.0044472 -0.005031 0.012078 -0.00055538 0.0055299 -0.019375 -0.0045948 1.8629 2.7309 2.6792 1.7759 0.39323 1.1865 0.43873 0.71109 0.74361 0.46809 0 0.021673 0 0.0071689 0.0078626 -1.7288 -0.52412 0.076205
0.97266 0.0068095 -0.00093229 0.015223 -0.0046915 -0.00093849 0.010429 0.0027077 0.0069667 -0.0012819 -0.011715 -0.0093832 1.9062 2.738 2.7167 1.7913 0.40788 1.1788 0.40272 0.6705 0.70746 0.52137 0 0.018989 0 0.0056234 0.0067892 -1.7315 -0.52408 0.059193
0.97656 0.0035169 0.0010694 0.020707 0.01213 -0.0054429 0.015983 -0.011504 0.0091514 -0.00325 0.007792 -0.00833 1.942 2.7442 2.6936 1.7749 0.37335 1.1982 0.35233 0.60626 0.70549 0.52428 0 0.017939 0 0.0060785 0.0064581 -1.735 -0.52221 -0.017988
0.98047 -0.0007699 0.0034027 0.013785 0.028402 -0.010713 0.0077025 -0.01439 0.0023177 0.00036049 0.017376 0.00037047 1.9609 2.7425 2.6359 1.7447 0.32665 1.2212 0.34245 0.58876 0.73936 0.47383 0 0.019447 0 0.0080284 0.0072873 -1.7357 -0.52034 -0.057452
0.98438 -0.0032741 0.0045276 0.0012514 0.025752 -0.014493 -0.0050382 -0.0034861 -0.0082301 0.0047873 0.0076823 0.01126 1.9691 2.7343 2.6071 1.7336 0.31854 1.2208 0.38371 0.6375 0.77149 0.42566 0 0.021628 0 0.0092396 0.0086291 -1.7329 -0.51988 -0.016416
0.98828 -0.0031626 0.0037776 -0.0077144 0.0047039 -0.011177 -0.0096424 0.0081918 -0.013214 0.0056106 -0.0085241 0.016225 1.9832 2.7284 2.6384 1.7539 0.35809 1.1969 0.43084 0.69941 0.76655 0.43248 0 0.021927 0 0.0082654 0.0093416 -1.73 -0.5206 0.044648
0.99219 -0.0015544 0.001389 -0.0089962 -0.014975 0.0013905 -0.0029983 0.00775 -0.0086002 0.0036288 -0.011467 0.012082 2.0162 2.7309 2.6949 1.7838 0.4028 1.1768 0.43265 0.70698 0.73034 0.4861 0 0.019972 0 0.0061012 0.0088583 -1.7301 -0.52123 0.034492
0.99609 8.841e-05 -0.0017999 -0.0054136 -0.014685 0.016749 0.0064707 -0.0025969 0.00063029 0.0034154 0.0029244 0.0034262 2.0668 2.7394 2.7139 1.7909 0.40499 1.1843 0.38837 0.65248 0.70311 0.52672 0 0.017962 0 0.0051381 0.007702 -1.7334 -0.52105 -0.058871
1 0.0012947 -0.0045662 -0.0022786 0.0036798 0.023434 0.0088952 -0.0081507 0.0059852 0.0074859 0.018234 -0.0020668 2.1204 2.745 2.6748 1.7681 0.36366 1.2124 0.34829 0.5964 0.71503 0.50928 0 0.018181 0 0.0065496 0.0069566 -1.7362 -0.52067 -0.14704
1.0039 0.0023979 -0.0055577 -0.0018838 0.02031 0.015147 0.0036579 0.0010059 0.004206 0.012929 0.016157 -0.00093542 2.1604 2.7424 2.6209 1.7408 0.32508 1.2306 0.35799 0.60087 0.75278 0.45336 0 0.020429 0 0.008972 0.0072465 -1.7354 -0.52106 -0.13646
1.0078 0.0034339 -0.0038981 -0.0023853 0.018983 -0.0025822 -0.00095187 0.017681 -5.8392e-05 0.014471 -0.0023115 0.0035949 2.1791 2.7348 2.6121 1.7391 0.33158 1.2179 0.40775 0.66113 0.77428 0.42151 0 0.022215 0 0.009934 0.0082257 -1.7318 -0.52216 -0.035553
1.0117 0.003686 4.2248e-05 -0.0012952 0.0040403 -0.016583 0.0018308 0.02445 -0.00016181 0.010568 -0.017066 0.0059542 2.1823 2.7309 2.658 1.7644 0.37522 1.187 0.44305 0.71065 0.75518 0.44991 0 0.021508 0 0.0084876 0.0090158 -1.729 -0.52264 0.047785
1.0156 0.0025305 0.0044574 0.0010287 -0.0054587 -0.017487 0.0089176 0.012591 0.0048766 0.0055386 -0.010845 0.0042028 2.1823 2.735 2.7076 1.7887 0.40702 1.1711 0.42478 0.69442 0.71582 0.50786 0 0.018976 0 0.0061917 0.0090762 -1.7301 -0.52141 0.020467
1.0195 0.00056218 0.0070292 0.0018884 0.0024495 -0.0073026 0.01077 -0.0077776 0.0094665 0.0050998 0.011103 0.001207 2.1895 2.7425 2.7058 1.7849 0.39145 1.1879 0.37256 0.62972 0.69896 0.53128 0 0.017228 0 0.0054081 0.0086206 -1.7337 -0.51903 -0.092691
1.0234 -0.0005046 0.006494 -0.00018808 0.019167 0.0040085 0.0027638 -0.01789 0.0081018 0.010052 0.025719 0.00034543 2.2065 2.7452 2.6539 1.7571 0.3458 1.2204 0.34347 0.58755 0.72273 0.4934 0 0.017931 0 0.0067902 0.0082412 -1.7358 -0.51746 -0.17152
1.0273 0.00063253 0.0035981 -0.0032719 0.025302 0.00874 -0.0084801 -0.010087 0.0018989 0.01511 0.01672 0.0012143 2.2306 2.7404 2.6093 1.7356 0.32104 1.2344 0.3693 0.61466 0.76069 0.43482 0 0.020011 0 0.0086835 0.0082337 -1.7341 -0.5182 -0.12753
1.0313 0.0033685 0.00053971 -0.0039463 0.012707 0.0076124 -0.01144 0.0043216 -0.0024955 0.014349 -0.0074813 0.00046387 2.2577 2.7335 2.6214 1.7432 0.34534 1.2157 0.42149 0.68203 0.77099 0.41947 0 0.020938 0 0.0090259 0.0083561 -1.7304 -0.52071 0.00098537
1.0352 0.0053856 -0.00070952 -0.0011607 -0.0058575 0.0061814 -0.0022074 0.0076834 -0.00052586 0.0074882 -0.022273 -0.0033471 2.2861 2.7323 2.6776 1.7705 0.39259 1.1845 0.44249 0.71636 0.74258 0.46458 0 0.01963 0 0.007604 0.0082143 -1.7289 -0.52287 0.089475
1.0391 0.0045775 0.00019801 0.0024492 -0.010452 0.0066845 0.010569 -0.0046557 0.0047016 0.00023645 -0.01289 -0.0069086 2.3147 2.7379 2.7166 1.7865 0.41095 1.1735 0.40907 0.6803 0.7074 0.52162 0 0.017693 0 0.0061884 0.0077806 -1.7314 -0.52304 0.060233
1.043 0.00096712 0.001989 0.0033989 0.0038839 0.0052305 0.01416 -0.019413 0.0054225 -0.0016296 0.010029 -0.005221 2.3408 2.7439 2.696 1.7734 0.37994 1.1926 0.35788 0.61335 0.70508 0.52926 0 0.017585 0 0.006462 0.0074544 -1.7356 -0.52155 -0.035965
1.0469 -0.0032021 0.0029963 0.0011899 0.021122 -0.0023702 0.004912 -0.020139 -0.0021475 0.0019582 0.022106 0.0024437 2.3608 2.7433 2.6387 1.7463 0.33323 1.2188 0.34508 0.58858 0.73908 0.48043 0 0.019761 0 0.0080988 0.0076229 -1.7373 -0.52024 -0.078168
1.0508 -0.0053026 0.002412 -0.0012541 0.02139 -0.013212 -0.0079642 -0.0054014 -0.01294 0.0058702 0.011334 0.010499 2.3733 2.7365 2.6082 1.7368 0.32178 1.2226 0.38448 0.63266 0.77259 0.42969 0 0.022038 0 0.0091411 0.0082323 -1.7351 -0.52038 -0.0094394
1.0547 -0.0043922 0.00057215 -0.0011344 0.00277 -0.017761 -0.012059 0.0096178 -0.017544 0.0057308 -0.0096776 0.011878 2.3829 2.7312 2.6384 1.7568 0.35788 1.2007 0.43238 0.69684 0.76892 0.43313 0 0.021975 0 0.0082313 0.0088385 -1.7313 -0.52145 0.099942
1.0586 -0.0017094 -0.0016438 0.00072314 -0.016137 -0.0090335 -0.0045271 0.0097723 -0.011622 0.0025574 -0.018247 0.0051488 2.3987 2.7336 2.696 1.7853 0.40168 1.1789 0.43581 0.71076 0.73198 0.48665 0 0.019653 0 0.0061743 0.0090584 -1.7301 -0.52191 0.12934
1.0625 0.00063328 -0.0034513 0.00059015 -0.0159 0.0088745 0.005645 -0.0035435 -0.00035633 0.0010096 -0.0065222 -0.0036231 2.4281 2.7416 2.7176 1.7906 0.405 1.1833 0.39101 0.65955 0.70212 0.53074 0 0.017722 0 0.0050653 0.0089153 -1.7321 -0.5211 0.040324
1.0664 0.0013746 -0.0042755 -0.0037188 0.0030794 0.022603 0.0079695 -0.014224 0.0068083 0.0034934 0.010684 -0.006577 2.4702 2.7468 2.6791 1.7659 0.36443 1.2106 0.34762 0.59984 0.71192 0.51619 0 0.018557 0 0.005955 0.008729 -1.7348 -0.52004 -0.08039
1.0703 0.00075328 -0.0036121 -0.0095567 0.021303 0.020994 0.001808 -0.0095064 0.0055454 0.0070774 0.013377 -0.0016861 2.5147 2.7435 2.6226 1.7375 0.32498 1.2315 0.35389 0.59707 0.75032 0.45849 0 0.021598 0 0.0076819 0.0087204 -1.7348 -0.52027 -0.11484
1.0742 -0.00014535 -0.0012207 -0.011292 0.021338 0.0052708 -0.0036624 0.0057837 0.00033332 0.0069396 -0.0007228 0.0054884 2.5494 2.735 2.6104 1.7363 0.33043 1.2228 0.40323 0.65347 0.77485 0.42085 0 0.023842 0 0.0082064 0.0087937 -1.7319 -0.52194 -0.041438
1.0781 -0.0003821 0.0023395 -0.00583 0.0062092 -0.012096 -0.00050841 0.014604 -0.0011184 0.002471 -0.013642 0.0076364 2.5688 2.7301 2.6561 1.7643 0.37493 1.1936 0.4412 0.70588 0.7584 0.44463 0 0.023012 0 0.0069662 0.0087123 -1.7294 -0.52342 0.043486
1.082 0.00042682 0.0055452 0.0038256 -0.0048868 -0.018612 0.0084983 0.0067444 0.0036527 -0.0011784 -0.0079079 0.0029782 2.5789 2.7338 2.7096 1.7918 0.40933 1.1746 0.42543 0.69574 0.71918 0.50369 0 0.020009 0 0.005587 0.0084178 -1.7301 -0.52291 0.033513
1.0859 0.0022639 0.0066931 0.010862 0.0015692 -0.011988 0.012807 -0.0095791 0.0096509 0.0015681 0.012731 -0.0034622 2.592 2.7421 2.7123 1.7895 0.39534 1.1851 0.37238 0.63385 0.70083 0.53313 0 0.017949 0 0.0060791 0.0080987 -1.7335 -0.52048 -0.069754
1.0898 0.0048043 0.0052154 0.010731 0.018345 -1.0358e-05 0.0062735 -0.016559 0.010496 0.010067 0.026264 -0.005481 2.617 2.746 2.6609 1.7602 0.34791 1.2114 0.33947 0.58861 0.72431 0.50064 0 0.018829 0 0.0084772 0.0079433 -1.7361 -0.51816 -0.15858
1.0938 0.0072143 0.0023205 0.0050278 0.025775 0.008352 -0.0051087 -0.0064016 0.0056888 0.017075 0.016538 -0.0018889 2.6527 2.7416 2.612 1.736 0.31895 1.2227 0.362 0.61054 0.76462 0.4421 0 0.021437 0 0.010583 0.0079053 -1.7353 -0.51803 -0.13903
1.0977 0.0081589 0.00016979 -0.0005183 0.014065 0.010614 -0.0089894 0.0099731 0.00092881 0.015749 -0.007927 0.0032059 2.6889 2.7339 2.619 1.743 0.3403 1.206 0.4144 0.67628 0.77795 0.42205 0 0.022768 0 0.010206 0.0077876 -1.7321 -0.52011 -0.036445
1.1016 0.0065289 0.00015909 -0.0016098 -0.005328 0.0099951 -0.00010981 0.014889 0.001305 0.0069826 -0.021738 0.0057011 2.7153 2.7312 2.6741 1.773 0.38846 1.1807 0.43846 0.71395 0.74964 0.46252 0 0.021374 0 0.0075407 0.0075482 -1.7301 -0.52242 0.030785
1.1055 0.0025237 0.0018149 0.0012087 -0.012023 0.0089935 0.013271 0.0034432 0.0052492 -0.00083485 -0.0094538 0.0059796 2.7294 2.7359 2.7164 1.7929 0.41029 1.1777 0.40762 0.68207 0.71032 0.51867 0 0.018935 0 0.0050655 0.0074311 -1.7312 -0.52292 -0.018337
1.1094 -0.0020004 0.003312 0.0043166 0.00080802 0.0059523 0.017419 -0.01098 0.006236 0.00012497 0.017402 0.0074839 2.7378 2.7422 2.6991 1.7809 0.38136 1.2038 0.35629 0.61531 0.70249 0.52812 0 0.018345 0 0.0050173 0.0077099 -1.734 -0.52155 -0.13569
1.1133 -0.0045787 0.0031047 0.0053623 0.018748 -0.0013104 0.007454 -0.011446 0.00045051 0.0093349 0.03187 0.011369 2.75 2.7428 2.641 1.7502 0.33291 1.2332 0.34186 0.58657 0.73416 0.47978 0 0.020418 0 0.0070977 0.0083081 -1.7351 -0.52004 -0.19292
1.1172 -0.0039101 0.0011511 0.0051912 0.021884 -0.0099142 -0.0072885 0.0036912 -0.0082217 0.018375 0.019635 0.013906 2.7722 2.7369 2.6061 1.7347 0.3177 1.2348 0.38112 0.62711 0.77031 0.42635 0 0.022898 0 0.0088654 0.0087632 -1.733 -0.51999 -0.11935
1.1211 -0.00082544 -0.0012985 0.0055959 0.0067145 -0.012348 -0.01272 0.018683 -0.011741 0.01919 -0.0063137 0.01023 2.8041 2.7315 2.6328 1.7515 0.35212 1.2062 0.43135 0.69239 0.77147 0.42659 0 0.022898 0 0.0083778 0.0086544 -1.73 -0.52121 0.020468
1.125 0.0024519 -0.0029285 0.0061083 -0.010002 -0.0039138 -0.0043564 0.017506 -0.0064159 0.011675 -0.019971 0.00055284 2.8421 2.7335 2.692 1.7822 0.39821 1.1774 0.43712 0.71104 0.73687 0.48071 0 0.020114 0 0.0062333 0.0080689 -1.7294 -0.52221 0.094024
1.1289 0.0040829 -0.0032892 0.0040941 -0.0097552 0.010695 0.008536 0.0014681 0.0028774 0.0030112 -0.0098391 -0.0084034 2.8825 2.7418 2.7188 1.7936 0.40536 1.1786 0.3916 0.66325 0.70499 0.52991 0 0.017252 0 0.0048447 0.0075741 -1.732 -0.52198 0.040038
1.1328 0.0038163 -0.0026542 -0.0016625 0.0072611 0.019836 0.013093 -0.012147 0.0075397 -6.6415e-05 0.010003 -0.0091864 2.9222 2.7488 2.6837 1.7735 0.36592 1.2077 0.34456 0.60215 0.71099 0.52072 0 0.017158 0 0.0057819 0.0076594 -1.7351 -0.52117 -0.070575
1.1367 0.0026684 -0.0012894 -0.0081501 0.022409 0.015232 0.0061587 -0.0090049 0.0041083 0.0023051 0.016668 -0.0010748 2.9579 2.7478 2.6254 1.7446 0.32355 1.232 0.34804 0.59511 0.74801 0.46349 0 0.01974 0 0.0080953 0.0082075 -1.7356 -0.52122 -0.11602
1.1406 0.0016771 0.00081556 -0.0099624 0.019321 8.2547e-05 -0.0033942 0.0065678 -0.0023279 0.0045281 0.0039998 0.0086445 2.9865 2.7405 2.6077 1.7385 0.32513 1.2239 0.39906 0.64947 0.77491 0.42089 0 0.022069 0 0.0094109 0.0085807 -1.7331 -0.52254 -0.056163
1.1445 0.0011251 0.0034281 -0.0045479 0.0021085 -0.013551 -0.0052322 0.016476 -0.0037779 0.0026153 -0.011342 0.01132 3.0081 2.7348 2.6497 1.7614 0.36917 1.1911 0.44245 0.70467 0.76168 0.43908 0 0.021544 0 0.0085445 0.0082828 -1.7304 -0.52387 0.028588
1.1484 0.00089221 0.0055574 0.0045455 -0.0092289 -0.015787 0.001067 0.0090257 0.0020763 -0.0012177 -0.0095778 0.0050011 3.0289 2.7363 2.7046 1.7869 0.40742 1.1683 0.43103 0.69919 0.72251 0.49729 0 0.018687 0 0.0067426 0.0075248 -1.7301 -0.52354 0.032164
1.1523 0.0012116 0.0058768 0.010287 -0.0012337 -0.0073932 0.00634 -0.0079225 0.0095777 -0.0014696 0.0090826 -0.0040987 3.0582 2.7424 2.7115 1.7856 0.3979 1.1803 0.37718 0.63847 0.70013 0.53106 0 0.016533 0 0.0062194 0.0070774 -1.7319 -0.52145 -0.056143
1.1563 0.0026629 0.0039501 0.0085182 0.017641 0.0024794 0.0030676 -0.015538 0.011349 0.0037387 0.024009 -0.0079607 3.1004 2.7457 2.6623 1.7579 0.35105 1.2149 0.33936 0.58899 0.71877 0.50336 0 0.0173 0 0.0076537 0.0075177 -1.7333 -0.51934 -0.13935
1.1602 0.005239 0.001019 0.0018195 0.02604 0.0061707 -0.0054705 -0.0050634 0.0061387 0.009782 0.01716 -0.0042114 3.1491 2.7421 2.6112 1.7333 0.31826 1.236 0.35822 0.60496 0.75761 0.44527 0 0.020009 0 0.0094438 0.0086237 -1.7325 -0.51916 -0.12232
1.1641 0.0076119 -0.00070135 -0.003045 0.013429 0.004271 -0.0086698 0.011986 -0.00021994 0.010191 -0.005999 0.0027151 3.1894 2.7358 2.6148 1.7385 0.33529 1.2224 0.41233 0.66856 0.7739 0.42146 0 0.021631 0 0.0095416 0.0095465 -1.7307 -0.5211 -0.020535
1.168 0.0077582 0.00017518 -0.0016028 -0.007675 0.0026775 -0.00096138 0.016122 -0.0014815 0.0038968 -0.02128 0.0070924 3.2102 2.7337 2.6696 1.7676 0.38299 1.19 0.44206 0.70956 0.75012 0.45867 0 0.020461 0 0.0078051 0.0096031 -1.7306 -0.52339 0.053869
1.1719 0.0047077 0.0029234 0.0043423 -0.014857 0.0043601 0.010907 0.0015721 0.0022875 -0.0029916 -0.011672 0.007585 3.2154 2.7378 2.7159 1.7887 0.40843 1.1738 0.41508 0.68275 0.71311 0.5161 0 0.01797 0 0.0062205 0.008896 -1.7332 -0.52409 0.014748
1.1758 -0.00020697 0.0052232 0.0089456 -0.00025422 0.0058199 0.014309 -0.016504 0.005316 -0.0031203 0.013777 0.0071518 3.2237 2.743 2.7032 1.7788 0.38319 1.1902 0.36158 0.61788 0.70421 0.53034 0 0.017093 0 0.0067079 0.008151 -1.736 -0.52294 -0.10181
1.1797 -0.0040054 0.0050842 0.0081583 0.020519 0.0022902 0.0043674 -0.01768 0.0031094 0.0045605 0.028982 0.0081785 3.2544 2.7426 2.6458 1.7495 0.3347 1.2196 0.34067 0.58689 0.73336 0.48541 0 0.01889 0 0.0089297 0.0079732 -1.736 -0.52132 -0.17465
1.1836 -0.0042853 0.0024474 0.0031727 0.025044 -0.0048222 -0.010046 0.0016997 -0.002233 0.013602 0.018326 0.0091594 3.3107 2.7363 2.6072 1.7339 0.31614 1.2287 0.37514 0.62462 0.76808 0.43056 0 0.021317 0 0.010562 0.0083042 -1.7329 -0.52062 -0.1284
1.1875 -0.0011146 -0.00092818 -0.0015802 0.0084018 -0.0077698 -0.014875 0.02395 -0.0043853 0.016469 -0.00696 0.0069895 3.3758 2.7308 2.6303 1.75 0.348 1.2074 0.42649 0.69019 0.76939 0.42623 0 0.021526 0 0.0097917 0.0086114 -1.7297 -0.52078 -0.015056
1.1914 0.0030918 -0.0030265 -0.0031375 -0.011453 -0.00085917 -0.0052577 0.028163 -0.00010436 0.011816 -0.021105 0.0019214 3.4255 2.7325 2.6903 1.7809 0.39559 1.1795 0.43765 0.71189 0.73514 0.47738 0 0.019141 0 0.007326 0.0085465 -1.73 -0.52076 0.043088
1.1953 0.0055612 -0.0030316 -0.0022575 -0.013211 0.011675 0.0094593 0.011795 0.0068686 0.0051456 -0.011234 -0.0012631 3.4485 2.7403 2.7217 1.7932 0.40725 1.1757 0.39604 0.66616 0.70265 0.52793 0 0.016827 0 0.005696 0.0083261 -1.7335 -0.52006 -0.013843
1.1992 0.0052121 -0.0014599 -0.0013227 0.0046647 0.017957 0.015349 -0.0072486 0.0098276 0.002599 0.0098178 0.0019236 3.4555 2.7465 2.6903 1.7738 0.37114 1.2002 0.34753 0.60363 0.70771 0.52226 0 0.01743 0 0.006561 0.0084303 -1.7365 -0.51955 -0.12037
1.2031 0.003068 0.00078465 -0.00097442 0.022494 0.0099351 0.007924 -0.0099721 0.0065787 0.004792 0.018702 0.0099173 3.4697 2.7454 2.6303 1.7446 0.32808 1.2261 0.3457 0.59356 0.74501 0.46642 0 0.020763 0 0.0089235 0.0089836 -1.7358 -0.52043 -0.16045
1.207 0.00098683 0.0031876 0.00034792 0.021159 -0.0074485 -0.0041327 0.0039283 0.0019129 0.0071697 0.007408 0.01532 3.5059 2.7389 2.6071 1.7383 0.32633 1.2257 0.39265 0.6476 0.7738 0.42153 0 0.023625 0 0.010193 0.0095394 -1.7318 -0.52256 -0.096025
1.2109 0.00012804 0.0054586 0.0035907 0.0031191 -0.019558 -0.0088961 0.016952 0.0021564 0.0059248 -0.0088326 0.011832 3.5586 2.7349 2.6451 1.7623 0.36824 1.2008 0.43657 0.70681 0.76272 0.43665 0 0.023123 0 0.0089591 0.0095353 -1.7285 -0.52415 -0.0067652
1.2148 0.00048943 0.0069274 0.0067458 -0.010499 -0.015469 -0.0036074 0.013722 0.0078175 0.0025208 -0.0098246 0.0010233 3.6074 2.7378 2.7013 1.7903 0.40749 1.1804 0.42897 0.70635 0.72437 0.49488 0 0.019761 0 0.0064825 0.0089309 -1.7292 -0.52346 0.0021921
1.2188 0.0015213 0.006574 0.0063267 -0.0035408 0.0015505 0.0037099 -0.0022126 0.01264 0.0017502 0.0060928 -0.0084493 3.6357 2.7442 2.7131 1.791 0.40013 1.1884 0.3783 0.64669 0.70157 0.53204 0 0.016936 0 0.0053257 0.0083094 -1.7328 -0.52074 -0.079212
1.2227 0.002789 0.0039714 0.0014494 0.016906 0.016991 0.0043745 -0.012954 0.010324 0.005737 0.019953 -0.0088818 3.6448 2.7466 2.6671 1.7631 0.35321 1.216 0.34086 0.59305 0.72012 0.50728 0 0.017366 0 0.0066228 0.0082937 -1.7351 -0.51824 -0.15247
1.2266 0.0039428 0.00017388 -0.0041532 0.027965 0.01858 -0.0010025 -0.0066612 0.001569 0.010923 0.013943 -0.00077456 3.6515 2.742 2.6139 1.7366 0.31727 1.2318 0.35864 0.60368 0.76022 0.44803 0 0.02028 0 0.0089376 0.0088787 -1.7335 -0.51808 -0.1205
1.2305 0.0043358 -0.0026265 -0.0050565 0.016166 0.0069967 -0.003937 0.009113 -0.0064217 0.011685 -0.0074603 0.0081327 3.6721 2.7361 2.6118 1.7403 0.33103 1.2162 0.41275 0.66594 0.77793 0.41978 0 0.022391 0 0.0098809 0.0094006 -1.7294 -0.52014 0.00036029
1.2344 0.0031515 -0.0026892 0.00046985 -0.0072728 -0.0062002 0.0011382 0.015984 -0.0075552 0.0066831 -0.021197 0.010888 3.7087 2.7362 2.6629 1.7701 0.37879 1.1838 0.44395 0.71037 0.75344 0.45393 0 0.021528 0 0.0086666 0.0092056 -1.7273 -0.52215 0.092039
1.2383 0.00023084 -0.00020942 0.008152 -0.01809 -0.010308 0.0094373 0.0055718 -0.0032121 0.00077964 -0.010799 0.0078727 3.7505 2.7434 2.7104 1.7931 0.40773 1.1682 0.41789 0.68735 0.71293 0.51323 0 0.018948 0 0.0068254 0.0083328 -1.7293 -0.52204 0.05989
1.2422 -0.0032477 0.0027249 0.011222 -0.0050997 -0.0045868 0.010663 -0.01069 -0.00029625 0.00014626 0.014615 0.005101 3.7856 2.7501 2.7017 1.7835 0.38592 1.1856 0.36327 0.62176 0.70002 0.5327 0 0.017826 0 0.006385 0.0074992 -1.7336 -0.51997 -0.064288
1.2461 -0.0052075 0.0037597 0.0065812 0.01767 0.0035583 0.00099492 -0.013898 -0.0031374 0.0056957 0.029018 0.0065807 3.8133 2.7484 2.6467 1.7511 0.33744 1.2172 0.3406 0.58567 0.72809 0.49112 0 0.019627 0 0.0076064 0.0073927 -1.7356 -0.51807 -0.1543
1.25 -0.0041458 0.0020793 -0.0023432 0.026107 0.0075989 -0.011393 0.0012794 -0.0083496 0.011943 0.017067 0.0094599 3.8426 2.7387 2.6068 1.7308 0.31589 1.2296 0.37565 0.61902 0.76587 0.43431 0 0.022415 0 0.008787 0.0079969 -1.7335 -0.51808 -0.12243
1.2539 -0.00040962 -0.0011218 -0.0087502 0.011971 0.0075585 -0.014116 0.020112 -0.0085585 0.012585 -0.0092251 0.0074779 3.8821 2.73 2.6271 1.7446 0.34546 1.2108 0.43076 0.68568 0.77199 0.42462 0 0.022986 0 0.008287 0.0086312 -1.7299 -0.51957 -0.0091726
1.2578 0.0039259 -0.0037234 -0.0083758 -0.0085633 0.0069945 -0.0037131 0.023255 -0.00098782 0.0068404 -0.023092 -0.0011429 3.9307 2.7309 2.6859 1.7775 0.39422 1.1826 0.44583 0.71322 0.7405 0.47226 0 0.020503 0 0.0064566 0.0086465 -1.7289 -0.5206 0.065775
1.2617 0.0065314 -0.0042017 -0.0025126 -0.012869 0.0064746 0.010149 0.0073992 0.0087462 -0.0001104 -0.011425 -0.010406 3.9787 2.7399 2.7186 1.7942 0.40909 1.1766 0.40415 0.67249 0.70715 0.5241 0 0.017572 0 0.0052819 0.0080553 -1.7316 -0.52003 0.034681
1.2656 0.0063889 -0.0023507 0.0041712 0.003508 0.0024023 0.014323 -0.01137 0.012196 -0.002788 0.011766 -0.012033 4.0181 2.7475 2.6884 1.777 0.37399 1.199 0.35082 0.60943 0.70973 0.52228 0 0.017517 0 0.0061505 0.0074722 -1.735 -0.51885 -0.050074
1.2695 0.0042055 0.0010206 0.0080527 0.022498 -0.0070728 0.0056139 -0.015057 0.007166 -0.00082127 0.021248 -0.0042057 4.0504 2.7456 2.6279 1.7454 0.3273 1.2251 0.34344 0.59414 0.7461 0.46814 0 0.020741 0 0.0082476 0.0074696 -1.7355 -0.51902 -0.083409
1.2734 0.0015785 0.0047143 0.0086544 0.023866 -0.016633 -0.0063111 -0.0028299 0.00027999 0.0016407 0.0081472 0.0059111 4.084 2.7362 2.603 1.7344 0.31968 1.2267 0.389 0.64346 0.7764 0.421 0 0.024159 0 0.0093926 0.0080344 -1.7328 -0.52107 -0.031186
1.2773 -0.00013317 0.0074702 0.0071797 0.0075092 -0.016768 -0.009488 0.0091189 -9.2403e-05 0.0013815 -0.011046 0.0089688 4.1252 2.7291 2.6413 1.756 0.35861 1.2033 0.43645 0.70249 0.76701 0.43303 0 0.024369 0 0.008395 0.0086531 -1.7303 -0.52322 0.031169
1.2813 -0.00032234 0.0081255 0.0043018 -0.0069667 -0.0035325 -0.0021451 0.0063771 0.0069232 -8.2189e-05 -0.013646 0.002721 4.171 2.7313 2.7008 1.7862 0.40059 1.1823 0.43282 0.70531 0.7278 0.49174 0 0.021194 0 0.0063177 0.0088693 -1.7312 -0.52306 0.0092151
1.2852 0.00099806 0.0060836 0.00021778 -0.0026786 0.015221 0.0063114 -0.0073956 0.013448 0.0012594 0.0035113 -0.0058396 4.2117 2.7397 2.7159 1.7917 0.39939 1.1879 0.38151 0.64789 0.70152 0.53344 0 0.017816 0 0.0052596 0.0086971 -1.735 -0.52022 -0.094173
1.2891 0.0033817 0.0020165 -0.0035623 0.01529 0.025047 0.0064504 -0.014911 0.011239 0.0063832 0.020565 -0.0076802 4.2406 2.7446 2.6697 1.7659 0.35694 1.2135 0.33851 0.59282 0.71682 0.51293 0 0.017396 0 0.006043 0.0084927 -1.7376 -0.51704 -0.17208
1.293 0.0058928 -0.0019945 -0.0039154 0.025488 0.017703 -0.00056803 -0.0054109 0.00083227 0.011151 0.017316 -0.00069037 4.2603 2.7408 2.6124 1.7367 0.32091 1.2293 0.35083 0.60035 0.75669 0.45284 0 0.019826 0 0.0074029 0.0085003 -1.7361 -0.51635 -0.1302
1.2969 0.0071883 -0.0035134 0.0011262 0.014478 -0.00082412 -0.0047528 0.012209 -0.0085217 0.010551 -0.0032852 0.0088073 4.2801 2.7331 2.607 1.7352 0.33174 1.2155 0.40487 0.66204 0.777 0.41864 0 0.022061 0 0.0075642 0.0086089 -1.7318 -0.51878 0.00051207
1.3008 0.0062005 -0.0015043 0.0091579 -0.007251 -0.01535 0.0007327 0.018488 -0.008306 0.0047377 -0.017475 0.013106 4.3082 2.7307 2.6602 1.7625 0.37778 1.1851 0.44142 0.70997 0.75499 0.44682 0 0.021536 0 0.0063778 0.0085633 -1.7291 -0.52209 0.084677
1.3047 0.0031306 0.0026563 0.013957 -0.015993 -0.014899 0.011065 0.0051303 0.0004083 -0.00021441 -0.0069347 0.010832 4.3453 2.7372 2.7148 1.7883 0.40809 1.1704 0.42076 0.69165 0.71437 0.50519 0 0.018898 0 0.0055368 0.0083326 -1.7306 -0.52349 0.022269
1.3086 -0.00023367 0.005984 0.010541 -0.00088106 -0.0015864 0.014641 -0.014678 0.0081793 0.0016786 0.019876 0.007187 4.3867 2.746 2.7122 1.7845 0.38872 1.1871 0.36616 0.6279 0.69934 0.52878 0 0.017113 0 0.006565 0.0081771 -1.7344 -0.52232 -0.14053
1.3125 -0.0015397 0.0060451 0.00029311 0.023407 0.01295 0.0062047 -0.019398 0.0072139 0.0096935 0.035429 0.0071086 4.4275 2.7475 2.6561 1.7559 0.3405 1.2169 0.338 0.58985 0.72608 0.49163 0 0.018072 0 0.0088534 0.0083299 -1.7362 -0.52041 -0.25183
1.3164 0.00034126 0.00275 -0.0092653 0.031746 0.018847 -0.0064743 -0.0020836 -0.00049803 0.016553 0.022366 0.009434 4.4672 2.7396 2.6081 1.7346 0.31637 1.2265 0.36709 0.62029 0.76504 0.43517 0 0.02052 0 0.010072 0.0086779 -1.7342 -0.51992 -0.20766
1.3203 0.0042483 -0.001662 -0.010636 0.015487 0.015334 -0.010301 0.021623 -0.0055613 0.015669 -0.0072706 0.0086953 4.5078 2.7302 2.6201 1.7443 0.34323 1.2039 0.42071 0.68619 0.77346 0.42231 0 0.021582 0 0.0086668 0.0088397 -1.7308 -0.521 -0.05763
1.3242 0.007431 -0.0043303 -0.0029496 -0.008075 0.0079796 -0.001001 0.02933 -0.0013908 0.0080069 -0.024059 0.0022777 4.5498 2.7285 2.6777 1.7745 0.39226 1.1723 0.43884 0.71485 0.74233 0.46773 0 0.020102 0 0.0057389 0.0085778 -1.73 -0.52193 0.04906
1.3281 0.0075501 -0.0036921 0.0072845 -0.014147 0.0010336 0.011733 0.014761 0.008731 0.00114 -0.011984 -0.0055306 4.5913 2.7355 2.7167 1.7921 0.41049 1.1649 0.40069 0.67411 0.70615 0.5216 0 0.017998 0 0.0041365 0.0080818 -1.733 -0.52124 0.019173
1.332 0.0043623 -0.00020266 0.012036 0.0030869 -0.0056681 0.01411 -0.0066961 0.015185 0.0012843 0.014962 -0.0076251 4.6306 2.7427 2.6939 1.7782 0.37896 1.1895 0.34801 0.60818 0.7048 0.52446 0 0.018071 0 0.0055714 0.0077806 -1.7367 -0.51957 -0.092775
1.3359 -0.00021931 0.004318 0.0086211 0.024661 -0.012544 0.0028549 -0.0152 0.012118 0.0067153 0.028108 -0.002037 4.6693 2.742 2.6348 1.7487 0.33333 1.2201 0.33941 0.58932 0.73958 0.47294 0 0.020698 0 0.0087932 0.00787 -1.737 -0.51897 -0.15109
1.3398 -0.0035702 0.0078284 0.0012237 0.027799 -0.015626 -0.011112 -0.0072615 0.0032144 0.0097029 0.014632 0.0052232 4.7107 2.7345 2.6046 1.7367 0.32448 1.2255 0.38567 0.63839 0.77193 0.4237 0 0.023194 0 0.010809 0.008079 -1.7334 -0.5205 -0.0876
1.3438 -0.0040332 0.0088525 -0.0037592 0.01056 -0.0089594 -0.013996 0.0023985 -0.0027754 0.0050456 -0.0096425 0.0060849 4.7556 2.7292 2.6367 1.7556 0.36237 1.2026 0.43744 0.70168 0.76608 0.43116 0 0.022653 0 0.0099097 0.0079612 -1.7298 -0.52284 0.029182
1.3477 -0.0016638 0.0068306 -0.003434 -0.0067574 0.0074023 -0.0034255 -0.00083359 -0.0014903 -0.0038984 -0.018446 -0.00091695 4.7994 2.7332 2.6954 1.7844 0.40507 1.179 0.43897 0.70974 0.72861 0.48758 0 0.019231 0 0.007322 0.0074175 -1.73 -0.52356 0.075609
1.3516 0.0021153 0.0023639 0.00023663 -0.0046806 0.023379 0.00945 -0.014094 0.0029652 -0.0082855 -0.0037753 -0.0085965 4.8356 2.7431 2.7156 1.7908 0.40515 1.1822 0.38915 0.65365 0.70118 0.53143 0 0.016194 0 0.0057766 0.0068815 -1.7339 -0.52169 0.010727
1.3555 0.0053319 -0.0027015 0.0037397 0.013613 0.025577 0.012038 -0.020369 0.0033868 -0.002911 0.01637 -0.0082075 4.8621 2.749 2.6749 1.7669 0.36207 1.2089 0.3427 0.59484 0.71447 0.51501 0 0.016563 0 0.0065933 0.0069319 -1.7374 -0.51896 -0.082367
1.3594 0.0062388 -0.0058655 0.0055389 0.025908 0.0098381 0.0033267 -0.0087753 -0.0021508 0.0081969 0.019082 0.0015827 4.8854 2.745 2.6182 1.7381 0.3229 1.2293 0.35022 0.59751 0.75416 0.45685 0 0.019915 0 0.00843 0.0077065 -1.7368 -0.51808 -0.094282
1.3633 0.0040146 -0.0054068 0.0060648 0.01598 -0.012998 -0.0060244 0.011371 -0.0083467 0.01565 0.0024432 0.013189 4.9163 2.7357 2.6084 1.7352 0.33042 1.2204 0.40287 0.65805 0.77659 0.42116 0 0.022803 0 0.0089665 0.0087152 -1.7328 -0.52007 -0.013919
1.3672 -0.00060154 -0.0018005 0.0052064 -0.0077488 -0.025233 -0.0060611 0.019337 -0.0090422 0.014009 -0.012778 0.017557 4.9624 2.7314 2.6566 1.7606 0.37593 1.1915 0.44233 0.70911 0.75704 0.44714 0 0.022384 0 0.0075674 0.0092571 -1.7297 -0.5232 0.060408
1.3711 -0.0052005 0.002249 0.0014048 -0.020797 -0.017635 0.0016543 0.0057244 -0.004337 0.0068146 -0.007355 0.012669 5.0222 2.7366 2.7097 1.7858 0.40871 1.1744 0.42507 0.69391 0.71722 0.50585 0 0.019371 0 0.0059389 0.0090315 -1.7304 -0.52478 0.035063
1.375 -0.006735 0.0036252 -0.0058476 -0.0092257 0.0025829 0.0066642 -0.01594 -0.0002053 0.0022745 0.01366 0.0044344 5.0869 2.745 2.7089 1.7828 0.39201 1.1884 0.37016 0.62895 0.70146 0.53221 0 0.017171 0 0.0060783 0.0083534 -1.7337 -0.52378 -0.068869
1.3789 -0.0035185 0.0012319 -0.013148 0.014972 0.01878 0.0023181 -0.022449 -0.0011239 0.0044581 0.025659 -0.00031151 5.1473 2.7466 2.6542 1.7552 0.34379 1.2187 0.33818 0.586 0.72773 0.49689 0 0.018164 0 0.0078706 0.0078021 -1.7356 -0.52164 -0.13504
1.3828 0.0031622 -0.0030203 -0.014406 0.026747 0.019857 -0.0061183 -0.0055354 -0.0044034 0.0094169 0.012016 -0.00062868 5.1991 2.7388 2.6051 1.7337 0.31722 1.233 0.36447 0.61297 0.7674 0.43877 0 0.021188 0 0.0091057 0.0076951 -1.7339 -0.52047 -0.081481
1.3867 0.0094009 -0.0056595 -0.0063417 0.015108 0.0086627 -0.0073871 0.01864 -0.0031176 0.010119 -0.016052 -0.00085874 5.2431 2.7295 2.6153 1.7422 0.34221 1.2161 0.42029 0.68088 0.77646 0.42218 0 0.022897 0 0.0079767 0.0079056 -1.7305 -0.52085 0.043287
1.3906 0.011199 -0.0043877 0.0069908 -0.0052479 -0.003279 0.0023224 0.02588 0.0053657 0.0045378 -0.029956 -0.0040194 5.2812 2.7287 2.6734 1.7714 0.39228 1.1868 0.44446 0.71539 0.74401 0.46594 0 0.021447 0 0.0052853 0.0081329 -1.7295 -0.5215 0.10688
1.3945 0.0074206 0.00020149 0.016104 -0.01049 -0.0078335 0.01378 0.0091446 0.015057 -0.0019703 -0.014024 -0.0073895 5.315 2.7376 2.7161 1.7889 0.41337 1.1763 0.4107 0.6785 0.70476 0.52234 0 0.018462 0 0.003797 0.0082675 -1.7322 -0.52106 0.034393
1.3984 0.00076331 0.0052881 0.01383 0.005918 -0.0062934 0.013952 -0.01425 0.016787 -0.002485 0.017129 -0.005685 5.3473 2.7468 2.6971 1.7754 0.38291 1.1942 0.35649 0.61046 0.70133 0.5294 0 0.017175 0 0.0053037 0.0084524 -1.7355 -0.51983 -0.1091
1.4023 -0.0041766 0.0080911 0.0020117 0.026082 -0.0044531 0.00048626 -0.02103 0.0080649 0.0039345 0.03333 0.0018224 5.3842 2.7463 2.6385 1.7461 0.33442 1.2182 0.34167 0.58574 0.73767 0.479 0 0.018844 0 0.0085515 0.0088318 -1.7357 -0.5194 -0.18575
1.4063 -0.0042587 0.0076828 -0.0094847 0.027632 -0.0040897 -0.014529 -0.0061415 -0.0034174 0.011183 0.020127 0.0088564 5.4328 2.7367 2.6059 1.7342 0.32055 1.2197 0.38254 0.63127 0.77458 0.42587 0 0.021414 0 0.010381 0.0093272 -1.7323 -0.52066 -0.12951
1.4102 0.0001037 0.0050302 -0.011019 0.0086389 -0.0013404 -0.016331 0.013023 -0.0070449 0.012568 -0.0068481 0.0080044 5.4949 2.7282 2.6361 1.7538 0.35537 1.1965 0.43389 0.69685 0.77245 0.42768 0 0.021871 0 0.0089843 0.0097051 -1.729 -0.52247 -0.011656
1.4141 0.0056222 0.0017535 -0.0012401 -0.01015 0.0065431 -0.0026909 0.016265 -4.7346e-05 0.0077033 -0.019456 -0.00098468 5.5621 2.7297 2.6965 1.7845 0.39928 1.1752 0.43887 0.71031 0.73444 0.48184 0 0.019651 0 0.0058333 0.009829 -1.7296 -0.52272 0.041381
1.418 0.0087426 -0.00093025 0.012259 -0.0082729 0.014999 0.01359 0.0022654 0.0095934 0.0024883 -0.0069762 -0.009742 5.619 2.7394 2.7207 1.7933 0.40308 1.1818 0.39163 0.6569 0.7028 0.52862 0 0.017306 0 0.0041966 0.0097698 -1.7338 -0.5206 -0.015102
1.4219 0.0079399 -0.0023027 0.019795 0.011699 0.01514 0.017693 -0.011144 0.011355 0.0025105 0.014096 -0.0090102 5.6529 2.7466 2.6818 1.7709 0.36246 1.2117 0.34386 0.59557 0.71236 0.51688 0 0.017686 0 0.0057638 0.0096415 -1.7371 -0.51768 -0.1033
1.4258 0.0041364 -0.0018515 0.017212 0.026886 0.0037069 0.0075849 -0.0076869 0.0029581 0.0072886 0.020122 0.0020389 5.6638 2.7436 2.6221 1.7424 0.3227 1.2338 0.34791 0.59407 0.75237 0.46017 0 0.020738 0 0.0089454 0.009387 -1.7358 -0.51642 -0.11941
1.4297 -0.0004801 0.00049135 0.0076583 0.019416 -0.011212 -0.0048828 0.0090906 -0.0075797 0.011509 0.0070322 0.014599 5.6667 2.7339 2.6068 1.7393 0.3285 1.2239 0.39921 0.65441 0.7784 0.42152 0 0.023465 0 0.010619 0.0088225 -1.7309 -0.51778 -0.054918
1.4336 -0.0038437 0.0036608 -0.0027432 -0.0036577 -0.016342 -0.0072291 0.02024 -0.010548 0.011419 -0.0062873 0.018558 5.6821 2.7284 2.6523 1.7649 0.37426 1.1918 0.44127 0.71047 0.76125 0.44379 0 0.023132 0 0.0094132 0.0079343 -1.7274 -0.52036 -0.0037997
1.4375 -0.0046542 0.005439 -0.0099667 -0.017941 -0.0061145 0.00067905 0.01323 -0.0044287 0.0088624 -0.0012045 0.011873 5.7237 2.7333 2.7086 1.7906 0.40996 1.1715 0.42785 0.70067 0.71911 0.50253 0 0.020209 0 0.0070279 0.0070785 -1.7286 -0.52195 -0.047381
1.4414 -0.0024802 0.0038459 -0.013181 -0.0085258 0.010951 0.0077666 -0.0035879 0.0034055 0.0083549 0.017753 0.0015791 5.7901 2.7429 2.7139 1.7873 0.39625 1.1842 0.3737 0.63563 0.69756 0.53305 0 0.017847 0 0.0062379 0.0067812 -1.7331 -0.52178 -0.14958
1.4453 0.0020647 -0.00092078 -0.012501 0.013609 0.01963 0.005064 -0.010352 0.0054293 0.010796 0.026977 -0.0039971 5.8674 2.7464 2.6627 1.7577 0.34807 1.2157 0.3382 0.58655 0.71958 0.50189 0 0.018471 0 0.0078357 0.0072689 -1.736 -0.52105 -0.18694
1.4492 0.0071132 -0.0059219 -0.007588 0.023835 0.012252 -0.0040338 0.0014099 0.0021443 0.011478 0.010998 -0.003179 5.9389 2.7393 2.6117 1.7335 0.31854 1.2318 0.35992 0.60694 0.7605 0.44367 0 0.021206 0 0.00984 0.0081984 -1.7342 -0.52117 -0.08684
1.4531 0.01002 -0.0073182 0.00077362 0.011261 -0.0043913 -0.0080288 0.018175 0.00066052 0.0052951 -0.017816 -0.00086537 5.9943 2.7289 2.6166 1.7409 0.34051 1.2153 0.41432 0.67384 0.77534 0.42277 0 0.022936 0 0.0097817 0.0089058 -1.7301 -0.52199 0.079104
1.457 0.0088428 -0.0034063 0.0086987 -0.0091403 -0.01618 -0.0010908 0.018652 0.0055745 -0.0063609 -0.030336 -0.0015076 6.0346 2.7263 2.6715 1.7715 0.39015 1.1848 0.44107 0.71317 0.74839 0.46212 0 0.021765 0 0.0075019 0.0089661 -1.7282 -0.522 0.15704
1.4609 0.0039477 0.0037395 0.010725 -0.013275 -0.015178 0.0094636 -0.0022811 0.012755 -0.015135 -0.01184 -0.0037292 6.0687 2.7345 2.715 1.7916 0.41286 1.1741 0.41077 0.68132 0.71033 0.51773 0 0.01907 0 0.0053732 0.0085227 -1.7308 -0.52041 0.069914
1.4648 -0.0017858 0.0096047 0.0046957 0.0049186 -0.0057407 0.010835 -0.026413 0.013419 -0.013175 0.020637 -0.0027599 6.1072 2.7448 2.6988 1.7791 0.38313 1.1947 0.35746 0.61324 0.70405 0.52722 0 0.017896 0 0.0057081 0.0080704 -1.7351 -0.51851 -0.096177
1.4688 -0.0047458 0.010541 -0.004918 0.026161 0.0020509 -0.00065821 -0.030458 0.004237 -0.0012557 0.034718 0.0025592 6.1551 2.7464 2.6406 1.7478 0.33273 1.2235 0.34093 0.58399 0.73708 0.47891 0 0.019523 0 0.0082118 0.0079386 -1.7365 -0.51864 -0.17534
1.4727 -0.0031782 0.0063064 -0.0097371 0.026856 0.0034385 -0.0144 -0.010542 -0.0078633 0.011092 0.016268 0.0069955 6.2096 2.7382 2.6046 1.7325 0.31605 1.2279 0.38055 0.62614 0.77301 0.42516 0 0.022028 0 0.010272 0.0080225 -1.7334 -0.52162 -0.091101
1.4766 0.0014978 -0.00013079 -0.0047237 0.0054223 0.0023568 -0.01608 0.013515 -0.012056 0.014145 -0.015671 0.0043909 6.2625 2.7295 2.6306 1.7503 0.35052 1.2017 0.43357 0.69378 0.77164 0.4251 0 0.022448 0 0.0097652 0.0080188 -1.7294 -0.52545 0.06657
1.4805 0.0057579 -0.0050438 0.0068079 -0.015361 0.0044171 -0.0030057 0.018926 -0.0047533 0.0069119 -0.028883 -0.004426 6.3069 2.7299 2.6894 1.782 0.39768 1.1724 0.44207 0.71286 0.73354 0.47942 0 0.020139 0 0.0073021 0.0078599 -1.729 -0.52692 0.13761
1.4844 0.0065393 -0.0064015 0.015697 -0.01306 0.0086764 0.01249 0.0034873 0.0063891 -0.0024472 -0.011607 -0.010698 6.3434 2.7386 2.7156 1.7928 0.40553 1.1713 0.39681 0.66253 0.69987 0.52932 0 0.017587 0 0.0054917 0.0078302 -1.7326 -0.5247 0.057902
1.4883 0.0032566 -0.0045281 0.014975 0.0096149 0.0083497 0.015599 -0.013232 0.010121 -0.0048833 0.016121 -0.0060131 6.3804 2.7456 2.6801 1.7706 0.36576 1.1995 0.34756 0.59806 0.70731 0.52078 0 0.017722 0 0.0060599 0.0082168 -1.7364 -0.52072 -0.081181
1.4922 -0.0021135 -0.0010836 0.0058217 0.02739 -0.00018401 0.0043039 -0.011834 0.0029948 0.0011291 0.025109 0.0083573 6.4284 2.743 2.6226 1.7393 0.3228 1.2267 0.34833 0.59014 0.7477 0.46378 0 0.020661 0 0.008006 0.0089006 -1.7361 -0.51834 -0.13887
1.4961 -0.0065598 0.0022051 -0.0041565 0.019966 -0.010904 -0.0088987 0.0060679 -0.007421 0.0092856 0.0084674 0.021266 6.4904 2.7342 2.6083 1.7329 0.32474 1.2242 0.39779 0.6473 0.77679 0.42131 0 0.023473 0 0.0087957 0.0093888 -1.7319 -0.51914 -0.076926
1.5 -0.0077895 0.0040457 -0.0082554 -0.0055181 -0.012757 -0.010504 0.020688 -0.010661 0.012749 -0.012352 0.021705 6.5581 2.73 2.6551 1.7579 0.37025 1.1958 0.4406 0.70674 0.76272 0.4402 0 0.023279 0 0.007234 0.0093113 -1.7282 -0.52161 0.0081557
1.5039 -0.0051489 0.0035954 -0.006143 -0.021896 -0.0014144 -6.9448e-05 0.016815 -0.0039961 0.010835 -0.012818 0.0092906 6.6168 2.7364 2.713 1.7867 0.40988 1.1733 0.42837 0.70349 0.72098 0.49968 0 0.020334 0 0.0048318 0.0088591 -1.7289 -0.523 0.0028978
1.5078 0.00033516 0.00076972 -0.0024539 -0.011384 0.014557 0.010177 0.0008085 0.0055895 0.0082526 0.0067815 -0.0054036 6.657 2.7476 2.7186 1.7876 0.40039 1.181 0.37322 0.64183 0.6975 0.53426 0 0.017749 0 0.0041662 0.0086485 -1.7332 -0.52215 -0.09096
1.5117 0.0063643 -0.0031781 -0.00091707 0.015109 0.020722 0.0092746 -0.0070947 0.0095527 0.0086468 0.022044 -0.01097 6.6814 2.7514 2.6646 1.7597 0.35232 1.2099 0.33485 0.59032 0.71826 0.50559 0 0.018158 0 0.0060552 0.0090931 -1.7366 -0.52049 -0.15905
1.5156 0.010113 -0.0057702 -0.00078767 0.029933 0.010612 -0.00060142 0.0036436 0.0067193 0.010285 0.012878 -0.0054465 6.7031 2.7431 2.6093 1.7339 0.3184 1.2275 0.35514 0.60621 0.7608 0.44454 0 0.02094 0 0.008661 0.0099163 -1.7358 -0.52016 -0.10839
1.5195 0.00947 -0.0047412 0.00084956 0.018805 -0.0077046 -0.0073323 0.021127 0.0033285 0.0088094 -0.012454 0.0033294 6.7342 2.7306 2.6127 1.7391 0.33552 1.2144 0.41204 0.67237 0.77891 0.41727 0 0.022986 0 0.0094883 0.010345 -1.7323 -0.52148 0.019217
1.5234 0.0044539 3.416e-05 0.0042646 -0.0040263 -0.019238 -0.0031763 0.023875 0.0048265 0.0035334 -0.025281 0.006737 6.7761 2.7269 2.6712 1.7699 0.38411 1.1852 0.44369 0.71629 0.7533 0.4527 0 0.022117 0 0.0080551 0.0098381 -1.7305 -0.52272 0.085488
1.5273 -0.0022613 0.0059251 0.0059094 -0.012153 -0.016126 0.0061165 0.0052966 0.0092092 -0.00053626 -0.0084734 0.003672 6.8207 2.7355 2.7209 1.793 0.40978 1.1726 0.41611 0.69005 0.7126 0.51118 0 0.019413 0 0.0063022 0.0086389 -1.7328 -0.5222 0.0080932
1.5313 -0.0066634 0.0091904 0.0026177 0.003324 -0.0038876 0.0078696 -0.017656 0.0095955 0.0020473 0.022902 -0.00028892 6.8603 2.7473 2.7074 1.7831 0.38341 1.191 0.36031 0.62305 0.70175 0.52836 0 0.017946 0 0.0063403 0.0075793 -1.7366 -0.52034 -0.1405
1.5352 -0.0060797 0.0077653 -0.003665 0.023844 0.0057752 -0.0024869 -0.022041 0.0029104 0.01021 0.036013 -0.00074473 6.8968 2.7497 2.645 1.7513 0.33348 1.2204 0.338 0.58951 0.73255 0.48593 0 0.019371 0 0.00808 0.00732 -1.7375 -0.5193 -0.20121
1.5391 -0.0012457 0.0028367 -0.0065925 0.024371 0.0071453 -0.014956 -0.0039336 -0.0056037 0.015878 0.01522 0.00032233 6.9411 2.7404 2.6013 1.7323 0.31498 1.2288 0.37366 0.62652 0.77081 0.43126 0 0.022132 0 0.0093858 0.0077695 -1.734 -0.52051 -0.095485
1.543 0.0041147 -0.0021767 -0.0016678 0.0020925 0.0045764 -0.014986 0.016715 -0.0076603 0.011525 -0.020166 -0.002012 7.0023 2.7299 2.6231 1.7471 0.34887 1.207 0.42781 0.69311 0.77424 0.42475 0 0.023212 0 0.0085506 0.0082477 -1.7296 -0.52292 0.087214
1.5469 0.0061025 -0.0043098 0.0083673 -0.019354 0.0050988 0.0004108 0.01733 -0.0013301 -0.0016398 -0.035193 -0.0079799 7.0779 2.7297 2.6856 1.7797 0.39887 1.179 0.44071 0.71545 0.73911 0.47323 0 0.021451 0 0.0062801 0.0082039 -1.7286 -0.524 0.17743
1.5508 0.0035972 -0.003051 0.015153 -0.015483 0.0089708 0.018103 -0.0027268 0.0061739 -0.013617 -0.015523 -0.01095 7.1543 2.7398 2.7199 1.7952 0.41104 1.1751 0.39833 0.66834 0.70433 0.52279 0 0.01877 0 0.0049319 0.0077555 -1.732 -0.52244 0.09734
1.5547 -0.001119 -0.00013186 0.012355 0.011458 0.0093884 0.021436 -0.021191 0.0059781 -0.014408 0.017987 -0.0042357 7.2182 2.7489 2.6887 1.7775 0.37287 1.1988 0.34783 0.60312 0.70842 0.51883 0 0.018006 0 0.0058423 0.0075157 -1.7358 -0.5197 -0.064997
1.5586 -0.0044751 0.002289 0.0018305 0.033663 0.0015914 0.0071106 -0.016959 -0.0026014 -0.0032031 0.031822 0.010265 7.2669 2.7465 2.627 1.7471 0.32688 1.2233 0.34551 0.59119 0.74687 0.46653 0 0.019789 0 0.0077632 0.0079129 -1.7359 -0.51849 -0.15406
1.5625 -0.0044518 0.003167 -0.0080038 0.027212 -0.0095703 -0.011408 0.0068238 -0.010789 0.011069 0.014956 0.02176 7.309 2.7349 2.6032 1.7374 0.32371 1.221 0.39458 0.64523 0.77698 0.42494 0 0.021924 0 0.0082285 0.0087055 -1.7322 -0.51995 -0.10838
1.5664 -0.0016805 0.0026731 -0.010028 -0.0018761 -0.01317 -0.017507 0.025865 -0.0094426 0.018163 -0.011066 0.020191 7.3553 2.7268 2.6437 1.7584 0.36647 1.1947 0.44145 0.7052 0.76504 0.4412 0 0.021909 0 0.0063844 0.0091744 -1.729 -0.52244 -0.012335
1.5703 0.0018003 0.0013753 -0.0046549 -0.023533 -0.003833 -0.007669 0.020811 0.0011412 0.015348 -0.017121 0.0063658 7.4084 2.7312 2.7037 1.7854 0.40749 1.1745 0.43467 0.70451 0.72371 0.49782 0 0.019757 0 0.0041053 0.0087867 -1.73 -0.52335 0.010271
1.5742 0.004509 -0.00022773 0.0015681 -0.015463 0.01125 0.0064646 -0.0020499 0.011406 0.0081913 0.001551 -0.0081489 7.462 2.7438 2.717 1.7872 0.40108 1.1847 0.38164 0.64354 0.69842 0.53156 0 0.017978 0 0.0040417 0.0076816 -1.7342 -0.52188 -0.063331
1.5781 0.0062176 -0.0014118 0.0030338 0.013385 0.018311 0.01147 -0.018013 0.012602 0.0035493 0.021456 -0.011762 7.5099 2.7514 2.6688 1.761 0.35418 1.2162 0.34049 0.58931 0.71733 0.50346 0 0.018768 0 0.0066509 0.0065383 -1.7369 -0.51984 -0.13654
1.582 0.0070883 -0.0010144 0.00028592 0.032985 0.010449 0.0058763 -0.011115 0.005828 0.0028202 0.018517 -0.0035223 7.553 2.746 2.612 1.7358 0.31885 1.2364 0.3561 0.60159 0.76008 0.44257 0 0.021549 0 0.009494 0.0060037 -1.7349 -0.51948 -0.11241
1.5859 0.0067272 0.0018293 -0.0016793 0.024751 -0.0054333 -0.00037341 0.008627 0.00024019 0.0023647 -0.0041682 0.0069561 7.5982 2.7336 2.609 1.7402 0.33484 1.2237 0.41059 0.66674 0.77982 0.41471 0 0.023576 0 0.0096901 0.0062299 -1.7302 -0.52093 -0.010906
1.5898 0.0045405 0.0064401 0.00050245 0.00089729 -0.015529 0.00099631 0.016855 0.0025082 -0.00040486 -0.019685 0.0097246 7.6503 2.7277 2.6627 1.7707 0.38537 1.1915 0.44313 0.71255 0.75463 0.45032 0 0.022933 0 0.0069749 0.0068906 -1.7277 -0.52209 0.050811
1.5938 0.0010132 0.01032 0.0049863 -0.010192 -0.012619 0.0065382 0.0024828 0.0092806 -0.0029414 -0.0080834 0.0039529 7.7061 2.7342 2.7136 1.7942 0.41514 1.1732 0.41709 0.68785 0.71177 0.51072 0 0.020578 0 0.0040647 0.0075519 -1.7301 -0.52108 -0.0062401
1.5977 -0.0018205 0.010694 0.0072461 0.0039863 -0.0020934 0.0056977 -0.019356 0.011074 -0.00044412 0.019999 -0.0028819 7.7579 2.7456 2.705 1.7849 0.3909 1.1864 0.36084 0.61929 0.69811 0.5302 0 0.019196 0 0.0038698 0.0079977 -1.7349 -0.51863 -0.12587
1.6016 -0.0017399 0.0068251 0.0053712 0.026197 0.0052283 -0.0053611 -0.023691 0.0032793 0.0076467 0.033826 -0.0041421 7.8037 2.7487 2.646 1.7522 0.33827 1.2141 0.33677 0.58249 0.72881 0.48808 0 0.020167 0 0.0064854 0.0082613 -1.7369 -0.51755 -0.17171
1.6055 0.0015256 0.00095272 0.0019896 0.02909 0.0049296 -0.017086 -0.0036642 -0.0080666 0.015349 0.016282 -0.00087422 7.8509 2.7397 2.6016 1.7314 0.31403 1.2249 0.37259 0.61892 0.77064 0.43138 0 0.022062 0 0.0091516 0.0084512 -1.7342 -0.51967 -0.077731
1.6094 0.0055978 -0.0032618 0.00087398 0.0064371 0.0023846 -0.015666 0.020851 -0.012418 0.01538 -0.016271 0.00094332 7.9099 2.7283 2.621 1.7447 0.3442 1.2071 0.4304 0.68991 0.77817 0.42325 0 0.022312 0 0.0092041 0.0086059 -1.7301 -0.52367 0.072382
1.6133 0.0072071 -0.0035878 0.0024627 -0.018962 0.004566 0.0013477 0.024015 -0.0062034 0.0067827 -0.030484 -0.001243 7.9818 2.7268 2.6833 1.7774 0.39567 1.1816 0.44771 0.71861 0.74328 0.4735 0 0.020173 0 0.006848 0.0086815 -1.7294 -0.5261 0.12882
1.6172 0.0049748 -0.00085616 0.0036009 -0.0199 0.010362 0.02036 0.0019833 0.0030662 -0.0032923 -0.011539 -0.0029564 8.0542 2.7371 2.7204 1.7938 0.41256 1.1775 0.40574 0.67415 0.70382 0.5278 0 0.01763 0 0.0048195 0.008597 -1.7331 -0.52476 0.035224
1.6211 0.00063161 0.0020382 0.0016923 0.0049926 0.011114 0.024176 -0.022402 0.0048528 -0.0060003 0.02077 0.0015557 8.1097 2.7479 2.6918 1.7758 0.37733 1.1992 0.34999 0.60548 0.70208 0.52729 0 0.017238 0 0.0053728 0.0082581 -1.7373 -0.52095 -0.10905
1.625 -0.0025058 0.0027262 -0.0018267 0.028964 0.0012383 0.0091698 -0.02364 -0.0028439 0.00086301 0.033017 0.010882 8.1419 2.7475 2.629 1.7431 0.32966 1.2213 0.34055 0.58776 0.73874 0.47314 0 0.019301 0 0.0078855 0.0075984 -1.7372 -0.51815 -0.15333
1.6289 -0.0023619 0.0011316 -0.0030338 0.025875 -0.013237 -0.010882 -0.00055924 -0.011155 0.010977 0.013539 0.015801 8.1632 2.7365 2.6011 1.7313 0.32249 1.2174 0.38664 0.63996 0.77275 0.42506 0 0.021559 0 0.0096384 0.0066944 -1.7326 -0.51855 -0.054902
1.6328 0.00038342 -0.00099784 -0.00044882 -0.0012241 -0.018869 -0.018508 0.022757 -0.010017 0.015751 -0.015972 0.0084866 8.1955 2.7268 2.6389 1.7532 0.36359 1.1902 0.43707 0.70421 0.76694 0.43545 0 0.02172 0 0.0088413 0.0058658 -1.7281 -0.5211 0.078875
1.6367 0.0033117 -0.0019676 0.0025677 -0.023077 -0.0084546 -0.009497 0.022857 0.0006076 0.012162 -0.024758 -0.0079421 8.2532 2.729 2.7007 1.7851 0.40711 1.1698 0.43683 0.7095 0.72892 0.49173 0 0.01999 0 0.0065661 0.0055752 -1.7282 -0.52295 0.10968
1.6406 0.0045514 -0.0014319 0.0012537 -0.015794 0.010182 0.004409 0.0014067 0.01033 0.0044644 -0.0061325 -0.020524 8.3314 2.7404 2.7186 1.7927 0.40423 1.1809 0.38727 0.64975 0.70226 0.53042 0 0.018737 0 0.005503 0.006088 -1.7325 -0.5226 0.017266
1.6445 0.0040495 -7.0303e-05 -0.0047585 0.013291 0.020394 0.0090877 -0.017978 0.0093866 -0.0010922 0.016675 -0.018355 8.4119 2.7482 2.6729 1.7688 0.35722 1.2147 0.34404 0.59035 0.71787 0.50742 0 0.019677 0 0.0069559 0.0071541 -1.7362 -0.52135 -0.083904
1.6484 0.0028822 0.0015407 -0.01 0.033643 0.012442 0.0026476 -0.016316 -0.00079183 -0.0022295 0.017575 -0.0035167 8.478 2.7436 2.6142 1.7408 0.31729 1.237 0.35524 0.59613 0.75931 0.447 0 0.021791 0 0.0093924 0.0080747 -1.7352 -0.52146 -0.075745
1.6523 0.0017673 0.0033609 -0.0084053 0.024598 -0.0070129 -0.0044919 0.00046571 -0.0090688 -0.0011427 -0.0031132 0.010466 8.5274 2.7319 2.6074 1.7399 0.32847 1.2249 0.40824 0.66004 0.78068 0.41537 0 0.022413 0 0.010118 0.0082136 -1.7309 -0.52331 0.031605
1.6563 0.00055099 0.0052243 -4.3271e-05 -0.0026692 -0.02128 -0.003053 0.0097283 -0.0066265 -0.00012244 -0.0198 0.011556 8.5701 2.7263 2.6601 1.767 0.37922 1.1911 0.44389 0.71099 0.7573 0.44783 0 0.020328 0 0.0082087 0.0075475 -1.7282 -0.52477 0.11306
1.6602 -0.0009457 0.0061635 0.0080649 -0.018082 -0.019298 0.0040205 -0.0010205 0.0035183 0.00168 -0.011474 0.00055724 8.6163 2.7333 2.7143 1.7918 0.41489 1.1703 0.42218 0.69229 0.71346 0.50955 0 0.017374 0 0.0054967 0.0067227 -1.7301 -0.52359 0.070671
1.6641 -0.0020226 0.0048987 0.0085377 -0.0059174 -0.0048805 0.0055622 -0.019249 0.0098633 0.0062879 0.013677 -0.010463 8.6677 2.7455 2.71 1.7865 0.39742 1.1824 0.36672 0.62417 0.69628 0.53357 0 0.01661 0 0.0045821 0.0064997 -1.7346 -0.52022 -0.054985
1.668 -0.001487 0.0012456 0.0010998 0.018376 0.0088898 -0.0035421 -0.021618 0.0049638 0.012481 0.026961 -0.010641 8.7183 2.7495 2.6514 1.7564 0.34678 1.2115 0.33887 0.58163 0.72426 0.49421 0 0.018924 0 0.0060986 0.0070656 -1.7365 -0.51773 -0.12887
1.6719 0.00093085 -0.0030943 -0.0069337 0.026128 0.01299 -0.014636 -0.001495 -0.0065281 0.015134 0.011822 -0.00060507 8.7643 2.7409 2.6025 1.7343 0.31871 1.2245 0.36996 0.6118 0.76685 0.43528 0 0.021874 0 0.0082105 0.0078653 -1.7336 -0.51881 -0.072253
1.6758 0.0037741 -0.0054948 -0.0079038 0.0079284 0.0093455 -0.013827 0.021585 -0.013054 0.010309 -0.016276 0.0095965 8.8101 2.7293 2.6167 1.7441 0.34337 1.2074 0.4264 0.682 0.77775 0.42188 0 0.022172 0 0.0087856 0.008131 -1.7291 -0.52287 0.048022
1.6797 0.0048198 -0.0044788 -0.0013969 -0.01564 0.0054125 0.0020536 0.022257 -0.0087774 0.00084481 -0.025769 0.011716 8.8645 2.7278 2.6782 1.7744 0.39247 1.1804 0.44648 0.7156 0.74541 0.46882 0 0.019254 0 0.0077382 0.007608 -1.7279 -0.52643 0.092458
1.6836 0.0030641 -0.0010006 0.0056326 -0.017074 0.0043536 0.020032 -0.0022167 0.00025982 -0.004525 -0.0039293 0.0071964 8.9316 2.7383 2.7194 1.7914 0.41073 1.1751 0.40827 0.67635 0.70548 0.52426 0 0.016027 0 0.0069254 0.0067784 -1.7316 -0.52641 0.0040714
1.6875 -0.00022427 0.0023158 0.0061739 0.0068468 0.0025908 0.023183 -0.027123 0.0031738 0.00094099 0.027861 0.0037589 9.0058 2.7491 2.6953 1.7761 0.37705 1.1987 0.35386 0.6083 0.7016 0.52681 0 0.015869 0 0.0077975 0.0063775 -1.7363 -0.52302 -0.12648
1.6914 -0.0025079 0.0032962 0.00012055 0.030691 -0.0032153 0.0081269 -0.025696 -0.0033977 0.014619 0.03619 0.0055363 9.0764 2.7475 2.6329 1.7457 0.32777 1.2261 0.3431 0.58721 0.73758 0.47317 0 0.019035 0 0.0095501 0.0066968 -1.7371 -0.5193 -0.15947
1.6953 -0.0021184 0.0017697 -0.0062745 0.028167 -0.0093143 -0.010912 0.0020202 -0.011346 0.025679 0.011641 0.008442 9.1363 2.7343 2.6012 1.7343 0.31656 1.2272 0.38763 0.63695 0.77354 0.42198 0 0.022335 0 0.0099491 0.0073577 -1.7331 -0.51801 -0.060483
1.6992 0.00049314 -0.00068763 -0.0073974 0.0015221 -0.0076168 -0.016292 0.028321 -0.010003 0.024551 -0.020582 0.0059047 9.1876 2.7233 2.6355 1.7551 0.35523 1.2002 0.43801 0.70298 0.76993 0.42944 0 0.02249 0 0.0079439 0.0077458 -1.7289 -0.51912 0.060324
1.7031 0.0034343 -0.0022701 -0.0038661 -0.02025 0.0041993 -0.0046355 0.02662 0.0018663 0.011764 -0.02747 -0.0020859 9.2373 2.7264 2.6979 1.7855 0.40073 1.1737 0.43822 0.71229 0.731 0.4875 0 0.019586 0 0.0050967 0.0076288 -1.7292 -0.52052 0.068673
1.707 0.0050775 -0.0021605 -0.0008115 -0.012961 0.017184 0.010563 -0.00068796 0.014246 -0.0026153 -0.0035113 -0.0076383 9.2897 2.741 2.7195 1.7918 0.40269 1.1757 0.38757 0.65395 0.69993 0.5325 0 0.016915 0 0.004106 0.0073285 -1.7338 -0.5207 -0.045758
1.7109 0.0050522 -0.00055706 -0.0013069 0.015988 0.018144 0.013804 -0.025219 0.016311 -0.0084235 0.023941 -0.0035286 9.343 2.7518 2.6767 1.7667 0.35911 1.2028 0.34173 0.59159 0.71114 0.51501 0 0.017395 0 0.0059457 0.0073166 -1.7376 -0.52033 -0.15717
1.7148 0.0038284 0.0019731 -0.0027901 0.035288 0.0031957 0.0036643 -0.023149 0.0077634 -0.0043471 0.024989 0.0077667 9.393 2.748 2.617 1.7373 0.31869 1.2244 0.35152 0.59372 0.75239 0.45408 0 0.020443 0 0.0087522 0.0077027 -1.7365 -0.52107 -0.14149
1.7188 0.0018065 0.0047918 -0.00069577 0.023795 -0.016537 -0.0070488 -0.0002037 -0.0012674 0.0022885 -0.00018463 0.015213 9.4398 2.7341 2.6072 1.7361 0.32714 1.2162 0.40676 0.65839 0.77844 0.41637 0 0.022688 0 0.0097414 0.008156 -1.7314 -0.52311 -0.012659
1.7227 -0.00083585 0.0069347 0.0050086 -0.0063172 -0.024213 -0.0064924 0.015818 -0.0014912 0.0039873 -0.022212 0.010207 9.4894 2.7255 2.6591 1.7648 0.37652 1.1871 0.44714 0.71505 0.761 0.44298 0 0.02171 0 0.0081173 0.0083039 -1.7279 -0.52453 0.09295
1.7266 -0.0035033 0.0070846 0.0084071 -0.02286 -0.013034 0.0030036 0.0063994 0.0055899 0.00059708 -0.01575 -0.0040338 9.5489 2.7315 2.7164 1.7925 0.4136 1.169 0.42828 0.70178 0.71999 0.50446 0 0.0187 0 0.005823 0.0081389 -1.7296 -0.52334 0.066593
1.7305 -0.0049148 0.0043913 0.0037941 -0.0088989 0.0073421 0.0084078 -0.017124 0.0099196 -0.0017654 0.011963 -0.014985 9.6191 2.745 2.7162 1.7891 0.39817 1.1821 0.37048 0.6331 0.70137 0.53321 0 0.017134 0 0.0053369 0.0079875 -1.7349 -0.51997 -0.054079
1.7344 -0.0040214 -0.0004295 -0.0070089 0.01883 0.020206 0.0018885 -0.02647 0.004598 0.0014859 0.02907 -0.012956 9.6928 2.7508 2.6585 1.7583 0.34715 1.2125 0.33659 0.58408 0.72622 0.49775 0 0.018921 0 0.0069607 0.0081018 -1.7382 -0.51725 -0.12869
1.7383 -0.0013554 -0.0050174 -0.014738 0.028669 0.017283 -0.0092359 -0.008461 -0.0061103 0.0078581 0.014933 -0.00032216 9.7605 2.742 2.6067 1.7338 0.31613 1.2276 0.36312 0.60803 0.76715 0.43714 0 0.022264 0 0.0085929 0.0083509 -1.7363 -0.51769 -0.071374
1.7422 0.00084289 -0.0068353 -0.011236 0.0092678 0.0047332 -0.010309 0.01938 -0.011405 0.010624 -0.016027 0.011579 9.8171 2.7284 2.6178 1.7421 0.33837 1.212 0.42038 0.67823 0.77839 0.41797 0 0.02359 0 0.0082102 0.008363 -1.7316 -0.52086 0.053197
1.7461 0.00034314 -0.0051016 0.0018584 -0.017746 -0.0053147 0.0034 0.027405 -0.0059892 0.0067175 -0.029428 0.014102 9.8649 2.7248 2.6799 1.774 0.38844 1.1839 0.44539 0.71758 0.74642 0.4612 0 0.021454 0 0.0062502 0.0079553 -1.7293 -0.52374 0.10196
1.75 -0.0029224 -0.001418 0.01355 -0.021843 -0.0074092 0.019547 0.0065496 0.0039857 0.00066888 -0.0089177 0.008898 9.9102 2.7354 2.7248 1.7945 0.41047 1.1749 0.41116 0.68336 0.70541 0.51945 0 0.018144 0 0.0051752 0.0073657 -1.7315 -0.52375 0.01397
1.7539 -0.0064619 0.0015602 0.013362 0.00218 -0.0059097 0.020677 -0.020865 0.0077519 -0.00010492 0.024842 0.0039302 9.9576 2.7481 2.7029 1.781 0.37981 1.1951 0.35622 0.61395 0.70007 0.52924 0 0.017209 0 0.0066474 0.0070274 -1.7351 -0.52128 -0.11919
1.7578 -0.0072398 0.0022084 0.0011639 0.027958 -0.0066057 0.0031543 -0.024692 0.0019098 0.0062989 0.035676 0.0033805 10.008 2.7485 2.638 1.7481 0.33019 1.2224 0.34188 0.58625 0.73675 0.48081 0 0.019605 0 0.0094685 0.0071348 -1.7354 -0.51911 -0.15227
1.7617 -0.0043448 0.00090441 -0.012729 0.026664 -0.0080414 -0.01757 0.00033039 -0.0058434 0.01344 0.010973 0.0033454 10.06 2.7353 2.6009 1.731 0.31652 1.2272 0.38445 0.63079 0.77625 0.42838 0 0.022666 0 0.010682 0.0074772 -1.7318 -0.51935 -0.045982
1.7656 0.00022428 -0.00077904 -0.017179 -0.0005244 -0.0035371 -0.021902 0.028332 -0.0054242 0.012764 -0.024287 -0.0019871 10.116 2.7228 2.6323 1.7472 0.35415 1.205 0.43717 0.69822 0.77652 0.43005 0 0.023012 0 0.0087566 0.0077092 -1.7282 -0.52131 0.089107
1.7695 0.0034025 -0.0015687 -0.0099583 -0.022869 0.0083781 -0.006066 0.029644 0.0042457 0.0026226 -0.034123 -0.011452 10.177 2.725 2.6973 1.7777 0.40173 1.1812 0.44179 0.71382 0.73837 0.48359 0 0.020232 0 0.0053931 0.0077421 -1.7291 -0.52253 0.11331
1.7734 0.0037071 -0.0011402 0.0016215 -0.013643 0.01832 0.01396 0.0023229 0.013954 -0.009399 -0.0099684 -0.01645 10.248 2.7403 2.7242 1.7883 0.40652 1.1824 0.3929 0.66017 0.70416 0.52904 0 0.017311 0 0.0038928 0.0078178 -1.7342 -0.52165 0.0098001
1.7773 0.0021576 0.00037542 0.0087995 0.019799 0.013854 0.018815 -0.026124 0.014465 -0.01344 0.02084 -0.010303 10.324 2.7524 2.6826 1.7678 0.36257 1.2069 0.34413 0.59647 0.71099 0.51512 0 0.017362 0 0.0057347 0.0081974 -1.7385 -0.5199 -0.10028
1.7813 0.00079447 0.0029466 0.0092351 0.042931 -0.0061431 0.0052528 -0.028405 0.0067373 -0.0065574 0.025465 0.0030489 10.399 2.7481 2.6174 1.7402 0.31756 1.2266 0.34913 0.59346 0.75009 0.45615 0 0.020238 0 0.0090159 0.0088316 -1.7376 -0.51962 -0.095583
1.7852 0.00056713 0.0062853 0.007003 0.03108 -0.026609 -0.011558 -0.0060393 0.00051977 0.0051041 0.0012768 0.011656 10.465 2.7317 2.5991 1.7374 0.32067 1.219 0.40239 0.65515 0.77686 0.41654 0 0.022731 0 0.010452 0.0093938 -1.7327 -0.52141 0.0085953
1.7891 0.00080951 0.0090505 0.0061338 -0.0036205 -0.028405 -0.014727 0.013998 0.0028627 0.012963 -0.022267 0.0077628 10.518 2.7204 2.6468 1.7639 0.36874 1.1921 0.44507 0.71399 0.76041 0.43993 0 0.022111 0 0.008813 0.0096293 -1.7292 -0.52337 0.077672
1.793 0.00060257 0.009033 0.0058151 -0.025008 -0.0068539 -0.003037 0.010172 0.0097063 0.014164 -0.017154 -0.0033903 10.563 2.726 2.7074 1.7911 0.40965 1.1758 0.42958 0.70472 0.71786 0.50106 0 0.019107 0 0.0061244 0.0096099 -1.7311 -0.52317 0.010777
1.7969 0.00020653 0.0048657 0.0026 -0.011781 0.022021 0.0093184 -0.009755 0.010442 0.012876 0.011725 -0.0083773 10.605 2.7418 2.7143 1.7889 0.39941 1.1883 0.37196 0.63611 0.69554 0.53348 0 0.017068 0 0.0053764 0.0095978 -1.7362 -0.52082 -0.14124
1.8008 0.00077613 -0.0021202 -0.0036376 0.019834 0.034974 0.0093864 -0.018302 0.00064445 0.014137 0.032182 0.00032623 10.65 2.7503 2.6602 1.7591 0.35018 1.2151 0.33427 0.58162 0.71785 0.50261 0 0.018248 0 0.0072654 0.0096823 -1.7387 -0.51879 -0.22627
1.8047 0.0026718 -0.0080153 -0.0077597 0.034345 0.022337 -0.00042635 -0.00035065 -0.011554 0.017596 0.021038 0.015866 10.698 2.742 2.6054 1.7337 0.31653 1.225 0.35649 0.59926 0.76022 0.44369 0 0.021309 0 0.0095095 0.0096363 -1.7357 -0.51936 -0.15671
1.8086 0.0044485 -0.0089638 -0.0044917 0.016098 -0.0038487 -0.0062031 0.028446 -0.013369 0.018177 -0.0094914 0.023601 10.744 2.7263 2.611 1.74 0.3354 1.2043 0.4128 0.66846 0.77614 0.42262 0 0.022811 0 0.0094436 0.0091905 -1.7299 -0.52204 -0.0078049
1.8125 0.003983 -0.0042978 0.004837 -0.013749 -0.021823 0.00060839 0.038008 -0.0014925 0.012595 -0.025064 0.016162 10.785 2.7211 2.6715 1.7708 0.38564 1.1736 0.44027 0.71317 0.74845 0.463 0 0.021029 0 0.0070134 0.008426 -1.7274 -0.52395 0.061788
1.8164 0.00079512 0.0026798 0.011943 -0.021007 -0.019771 0.012744 0.017273 0.013239 0.0040371 -0.0076608 0.0010035 10.821 2.7328 2.7208 1.792 0.41171 1.1657 0.40847 0.68539 0.70844 0.5198 0 0.017897 0 0.0048662 0.0078032 -1.7304 -0.52294 -0.018078
1.8203 -0.0029284 0.0071785 0.0090518 0.0033339 -0.0041216 0.015141 -0.012487 0.016547 -0.00059907 0.023611 -0.0076915 10.859 2.7493 2.7051 1.7807 0.38511 1.1901 0.35306 0.6173 0.7014 0.52903 0 0.016905 0 0.0054355 0.0077326 -1.7354 -0.51993 -0.15295
1.8242 -0.0039645 0.0066023 -0.0030634 0.032779 0.0098524 0.0025264 -0.019958 0.0057883 0.0018981 0.033021 -0.0040399 10.908 2.7525 2.6419 1.7499 0.33576 1.2224 0.33642 0.58501 0.73651 0.47871 0 0.019251 0 0.0082266 0.0081231 -1.7365 -0.51807 -0.18735
1.8281 -0.00097242 0.0022749 -0.014899 0.034514 0.013444 -0.013383 0.0021992 -0.0069493 0.0072364 0.0078533 0.0038582 10.975 2.7385 2.6009 1.7343 0.31872 1.2299 0.37856 0.62414 0.77633 0.42284 0 0.022453 0 0.010298 0.0084289 -1.7324 -0.51932 -0.074501
1.832 0.0041158 -0.0020797 -0.016499 0.0059869 0.009896 -0.015741 0.029005 -0.0075634 0.0078662 -0.026697 0.0037163 11.055 2.722 2.627 1.7519 0.35314 1.2069 0.43458 0.69067 0.77765 0.42256 0 0.023 0 0.0094339 0.0082026 -1.7275 -0.52239 0.073646
1.8359 0.0076399 -0.0034456 -0.0062207 -0.021697 0.0064203 -0.00093383 0.030132 0.0049445 0.00098632 -0.03435 -0.0065276 11.138 2.7206 2.6913 1.7839 0.40082 1.1797 0.44366 0.70997 0.7389 0.47891 0 0.020148 0 0.0065565 0.0075904 -1.7273 -0.52419 0.10968
1.8398 0.00724 -0.0014151 0.0083291 -0.017724 0.0042606 0.016763 0.002999 0.017285 -0.0082349 -0.007172 -0.015781 11.212 2.7358 2.7228 1.7956 0.4083 1.1777 0.3959 0.65967 0.70205 0.53127 0 0.016763 0 0.0047402 0.0072167 -1.7322 -0.52314 0.0099088
1.8438 0.0035584 0.0023378 0.017445 0.014312 -0.0011469 0.019764 -0.024297 0.016106 -0.011742 0.025763 -0.01194 11.273 2.7509 2.6871 1.774 0.36608 1.2012 0.34335 0.59478 0.7067 0.52343 0 0.016271 0 0.0059055 0.0075297 -1.7372 -0.5209 -0.1057
1.8477 -0.00073938 0.005818 0.017088 0.039848 -0.011117 0.0055001 -0.023612 0.0023451 -0.0066146 0.030205 0.0040464 11.329 2.7494 2.6241 1.7428 0.31957 1.2225 0.34311 0.58713 0.74675 0.465 0 0.019028 0 0.008781 0.008274 -1.737 -0.52037 -0.11196
1.8516 -0.0033322 0.0077726 0.010255 0.030922 -0.018164 -0.011181 0.0025712 -0.009867 0.0023988 0.0040391 0.017904 11.393 2.7326 2.6038 1.7357 0.31952 1.2175 0.3948 0.64594 0.77732 0.42072 0 0.022023 0 0.010326 0.0086723 -1.7318 -0.52234 -0.018199
1.8555 -0.0036418 0.0075238 0.0023002 -0.0032373 -0.012395 -0.013987 0.024185 -0.0086042 0.0082637 -0.021114 0.016529 11.47 2.7185 2.649 1.7596 0.36621 1.1931 0.4412 0.7073 0.76425 0.43935 0 0.022169 0 0.0090268 0.0081836 -1.7275 -0.52451 0.047743
1.8594 -0.002339 0.0046611 -0.0036318 -0.026294 0.0062744 -0.0020507 0.017001 0.0029313 0.0088387 -0.015712 0.0019866 11.553 2.7222 2.7098 1.7872 0.40906 1.179 0.43125 0.70437 0.72177 0.50022 0 0.019584 0 0.0064591 0.0070909 -1.7286 -0.52394 -0.0082209
1.8633 -0.00015171 -0.00042512 -0.0067081 -0.014584 0.024456 0.010383 -0.01052 0.010096 0.0080613 0.014364 -0.010161 11.628 2.7395 2.7184 1.7874 0.40203 1.1941 0.37616 0.64105 0.69691 0.53605 0 0.017317 0 0.005467 0.0063081 -1.7341 -0.52048 -0.13169
1.8672 0.0024148 -0.0057612 -0.0059952 0.01714 0.026245 0.010462 -0.026838 0.0031223 0.01023 0.034276 -0.0068068 11.684 2.7517 2.6646 1.7598 0.35415 1.2237 0.33687 0.58774 0.7176 0.50703 0 0.017925 0 0.0070057 0.0065658 -1.7379 -0.51714 -0.17589
1.8711 0.0044114 -0.0082803 -0.00036619 0.032363 0.0087192 0.00069798 -0.012915 -0.011812 0.014245 0.019621 0.0091879 11.723 2.7463 2.6072 1.7354 0.31935 1.2352 0.3569 0.60373 0.76179 0.44472 0 0.020696 0 0.0091455 0.0077515 -1.736 -0.51701 -0.069401
1.875 0.0042917 -0.0059664 0.0083794 0.013472 -0.014176 -0.0050339 0.015855 -0.018965 0.014648 -0.015181 0.022113 11.758 2.7303 2.6096 1.742 0.33689 1.2139 0.41441 0.67162 0.78134 0.41743 0 0.02256 0 0.0092921 0.0090276 -1.7305 -0.52004 0.092982
1.8789 0.0012008 6.1944e-05 0.013843 -0.018559 -0.024116 0.0015252 0.026326 -0.01002 0.0084521 -0.031826 0.019648 11.805 2.7228 2.6702 1.7733 0.38785 1.1806 0.44635 0.71626 0.75483 0.45521 0 0.021575 0 0.0071229 0.0095843 -1.7274 -0.52299 0.14372
1.8828 -0.0034046 0.0058176 0.0091177 -0.027364 -0.015022 0.012735 0.0049698 0.0068415 -0.00016362 -0.010652 0.0049485 11.865 2.7331 2.7232 1.7951 0.41585 1.1697 0.41792 0.68761 0.71103 0.51671 0 0.019092 0 0.0049662 0.0092976 -1.7301 -0.52291 0.023415
1.8867 -0.0059641 0.0073687 -0.0058148 -0.001682 0.0026851 0.013558 -0.025667 0.015686 -0.0032425 0.026295 -0.0078068 11.934 2.7504 2.711 1.7829 0.38918 1.192 0.36085 0.61634 0.69745 0.53445 0 0.018195 0 0.00521 0.0087112 -1.7355 -0.52014 -0.14899
1.8906 -0.0034894 0.0040356 -0.021334 0.031747 0.013646 -0.0005127 -0.030728 0.0098481 0.0024959 0.038136 -0.0088242 12.003 2.7553 2.6473 1.7495 0.33616 1.2226 0.33831 0.58063 0.72825 0.48874 0 0.020177 0 0.0076278 0.0084524 -1.7379 -0.51784 -0.19794
1.8945 0.0034084 -0.0010743 -0.024878 0.037466 0.012112 -0.016681 -0.0018666 -0.0013503 0.01134 0.0098949 -0.0020573 12.068 2.7415 2.6021 1.7312 0.31446 1.2277 0.37514 0.62048 0.76884 0.42922 0 0.023005 0 0.0096015 0.0086962 -1.7348 -0.5184 -0.076652
1.8984 0.010218 -0.0037464 -0.012243 0.01051 0.0046397 -0.017812 0.031732 -0.0033891 0.013798 -0.029896 0.0011255 12.135 2.7233 2.6246 1.7481 0.34798 1.2015 0.43043 0.69342 0.77403 0.42039 0 0.023519 0 0.0089996 0.0091407 -1.7297 -0.52095 0.083712
1.9023 0.011798 -0.0020933 0.0074113 -0.018007 -4.7523e-05 -0.0015066 0.033483 0.0071502 0.0065477 -0.038812 -0.0040058 12.207 2.7203 2.6891 1.7822 0.4005 1.1725 0.44262 0.72067 0.73765 0.47111 0 0.020959 0 0.0065188 0.0093906 -1.7283 -0.52243 0.11423
1.9063 0.0066046 0.0023058 0.018748 -0.015461 -0.0011362 0.015985 -0.0010489 0.01873 -0.0033163 -0.0059531 -0.010019 12.281 2.7359 2.7233 1.7961 0.41518 1.1725 0.39762 0.67317 0.69937 0.52522 0 0.017901 0 0.0048899 0.0092911 -1.732 -0.52113 -0.013894
1.9102 -0.0019136 0.0062419 0.013663 0.015663 -0.0042062 0.016268 -0.038195 0.017599 -0.0048218 0.036022 -0.0065279 12.351 2.7534 2.6885 1.7745 0.37658 1.2018 0.3447 0.60316 0.70113 0.52356 0 0.01754 0 0.0058323 0.008931 -1.7367 -0.51872 -0.16449
1.9141 -0.0080683 0.0075521 -0.0016981 0.039957 -0.011105 -0.0015412 -0.041105 0.0030069 0.0056792 0.045457 0.006602 12.41 2.7538 2.6221 1.7404 0.32733 1.2289 0.34255 0.58683 0.74121 0.46882 0 0.020245 0 0.0081478 0.00845 -1.7373 -0.5183 -0.18683
1.918 -0.0083675 0.0061188 -0.013079 0.028219 -0.014754 -0.01938 -0.0084496 -0.011859 0.020062 0.015506 0.017501 12.46 2.7365 2.5976 1.7306 0.32122 1.2251 0.39471 0.64094 0.77636 0.42221 0 0.023156 0 0.009087 0.0079466 -1.7334 -0.52087 -0.073572
1.9219 -0.0037457 0.0028719 -0.011305 -0.0095381 -0.0065983 -0.019054 0.024716 -0.014071 0.025652 -0.020038 0.014639 12.508 2.7201 2.6432 1.7552 0.36426 1.1964 0.44545 0.70497 0.76931 0.43565 0 0.023261 0 0.0074728 0.0075485 -1.7298 -0.52394 0.044185
1.9258 0.002003 -0.0013837 0.0002607 -0.034081 0.011243 -0.0013104 0.024816 -0.0045177 0.017199 -0.024457 -0.00017117 12.56 2.7218 2.7107 1.7872 0.40857 1.1764 0.44078 0.70806 0.72945 0.49443 0 0.020588 0 0.0050852 0.0074414 -1.7307 -0.52418 0.05111
1.9297 0.0056158 -0.0057937 0.010592 -0.019574 0.024232 0.015319 -0.0047417 0.0040226 0.0017179 0.0024762 -0.012794 12.617 2.739 2.7278 1.7918 0.40532 1.1892 0.38743 0.64694 0.70192 0.5334 0 0.018074 0 0.0047191 0.0077073 -1.7351 -0.52104 -0.026481
1.9336 0.0063115 -0.0086002 0.012215 0.017914 0.018571 0.01457 -0.028798 0.0017032 -0.0084951 0.026368 -0.011226 12.674 2.7518 2.677 1.7644 0.35859 1.2221 0.3452 0.58912 0.71747 0.5089 0 0.018297 0 0.0070336 0.0081398 -1.7378 -0.51757 -0.063131
1.9375 0.0050567 -0.0075293 0.0070629 0.037724 -0.0034882 -0.00043832 -0.020148 -0.0075429 -0.0074103 0.018254 0.0019638 12.728 2.7452 2.6148 1.7355 0.32055 1.2386 0.36089 0.59823 0.75856 0.44714 0 0.020688 0 0.0097044 0.0083337 -1.7351 -0.51724 0.0089522
1.9414 0.0027975 -0.001926 0.00193 0.019061 -0.02331 -0.011554 0.01029 -0.011257 0.0002132 -0.012432 0.012658 12.782 2.7262 2.6092 1.737 0.33367 1.2186 0.4168 0.66383 0.77905 0.41571 0 0.022259 0 0.0098912 0.00807 -1.7294 -0.52027 0.11298
1.9453 -5.3755e-05 0.0054319 -9.9743e-05 -0.016308 -0.022835 -0.0063159 0.026252 -0.0035319 0.0053082 -0.028862 0.010273 12.84 2.7159 2.6652 1.7669 0.38361 1.1811 0.4503 0.71322 0.75548 0.44944 0 0.020987 0 0.0073526 0.0076139 -1.7266 -0.52349 0.11375
1.9492 -0.0026308 0.0094448 -0.0021762 -0.028336 -0.0024334 0.008044 0.0076503 0.0076136 0.004483 -0.0092275 -0.0015489 12.902 2.7266 2.7198 1.7922 0.41488 1.1651 0.42294 0.69181 0.71321 0.51208 0 0.018083 0 0.0047689 0.0075309 -1.7298 -0.52372 -0.020196
1.9531 -0.0030196 0.006669 -0.0077723 -0.0032884 0.018927 0.012981 -0.025544 0.009323 0.0027579 0.027342 -0.0099508 12.967 2.7475 2.7112 1.7848 0.39204 1.1875 0.36301 0.62343 0.69839 0.53586 0 0.016674 0 0.0048614 0.0081102 -1.7359 -0.5212 -0.16672
1.957 0.00041064 -0.0012226 -0.014035 0.030821 0.022035 0.00016692 -0.034463 -0.00073861 0.0065066 0.041037 -0.0073952 13.029 2.7562 2.6478 1.7529 0.33902 1.2251 0.33465 0.58393 0.72678 0.49565 0 0.018363 0 0.0074258 0.008969 -1.7386 -0.51913 -0.17713
1.9609 0.0067359 -0.008119 -0.013131 0.035439 0.0058661 -0.017944 -0.0050523 -0.010633 0.014816 0.015762 0.00076929 13.09 2.7433 2.5984 1.7315 0.31309 1.2395 0.36746 0.61725 0.76624 0.43614 0 0.02148 0 0.0095395 0.0093209 -1.7352 -0.51995 -0.042478
1.9648 0.011963 -0.0082932 -0.0010582 0.0049681 -0.012578 -0.020876 0.034029 -0.0071072 0.019233 -0.02189 0.0038163 13.155 2.7226 2.6172 1.7441 0.34208 1.2178 0.42416 0.68676 0.77229 0.42261 0 0.022921 0 0.0087531 0.0087276 -1.7296 -0.52259 0.089227
1.9688 0.011645 -0.0012619 0.015787 -0.026076 -0.016292 -0.0028067 0.040406 0.0088193 0.012708 -0.030956 -0.0010485 13.226 2.7168 2.6836 1.7767 0.39382 1.1855 0.44171 0.71559 0.73769 0.46932 0 0.021496 0 0.005793 0.0075944 -1.7276 -0.52366 0.071036
1.9727 0.0047667 0.007773 0.024509 -0.021026 -0.0049671 0.019731 0.0036465 0.021525 -0.0017064 -0.0010611 -0.005434 13.298 2.7321 2.7249 1.7933 0.41163 1.1781 0.40079 0.67155 0.70087 0.52427 0 0.019104 0 0.0038073 0.0068559 -1.7313 -0.52141 -0.080726
1.9766 -0.0047267 0.012336 0.017353 0.017369 0.0067792 0.024241 -0.04189 0.017113 -0.012184 0.035667 -0.00057784 13.36 2.7516 2.6962 1.7757 0.37653 1.2024 0.34692 0.60287 0.70356 0.52678 0 0.018495 0 0.0049479 0.0071047 -1.7363 -0.51794 -0.20083
1.9805 -0.010559 0.0098692 -0.00037534 0.048306 0.0066114 0.0057473 -0.051849 -0.001115 -0.0090072 0.039295 0.010562 13.411 2.7537 2.6297 1.7432 0.32796 1.2296 0.34021 0.58515 0.74429 0.47441 0 0.020178 0 0.008008 0.0080229 -1.737 -0.51707 -0.15392
1.9844 -0.0089118 0.003099 -0.014433 0.036931 -0.0022338 -0.017698 -0.017793 -0.015449 0.0056468 0.0054958 0.014955 13.457 2.736 2.5993 1.7316 0.32001 1.2283 0.38899 0.63796 0.77928 0.42544 0 0.021956 0 0.0096987 0.008714 -1.7327 -0.52016 0.017828
1.9883 -0.0013033 -0.0031382 -0.014136 -0.0067949 -0.0059292 -0.023485 0.024656 -0.012521 0.019035 -0.030023 0.0043443 13.515 2.7182 2.6392 1.7536 0.3616 1.1988 0.44049 0.7031 0.77029 0.43448 0 0.021551 0 0.0081899 0.0086208 -1.7281 -0.52442 0.14142
1.9922 0.0067978 -0.0060531 -0.0012608 -0.03758 0.0028798 -0.0073416 0.033826 0.0022303 0.019359 -0.03079 -0.013279 13.593 2.7204 2.7065 1.7847 0.40657 1.1734 0.43882 0.70876 0.72697 0.4921 0 0.019315 0 0.0050718 0.0080928 -1.7283 -0.52574 0.10274
1.9961 0.010215 -0.0061062 0.012718 -0.02331 0.015515 0.013411 0.0051179 0.010529 0.0063987 0.00097946 -0.019827 13.683 2.7408 2.7278 1.7908 0.40469 1.1802 0.38641 0.6488 0.69669 0.53507 0 0.017906 0 0.0036213 0.0080061 -1.7328 -0.52303 -0.031525
2 0.0075105 -0.0048941 0.017375 0.019982 0.016352 0.018925 -0.026631 0.0016043 -0.0088026 0.02819 -0.0059663 13.768 2.7571 2.6801 1.7653 0.35735 1.212 0.34127 0.58965 0.71274 0.516 0 0.019244 0 0.0052829 0.0088127 -1.7367 -0.51943 -0.095355
2.0039 0.0011958 -0.0028247 0.011265 0.045211 0.00079351 0.0071574 -0.02664 -0.015354 -0.014352 0.021062 0.017392 13.83 2.7511 2.6158 1.7368 0.31632 1.2339 0.35308 0.59706 0.75751 0.45557 0 0.022173 0 0.0081948 0.0099986 -1.7356 -0.51891 -0.015746
2.0078 -0.0046799 0.00063315 0.00048439 0.025262 -0.017914 -0.0061125 0.0025382 -0.020746 -0.0075844 -0.0098394 0.028504 13.872 2.7293 2.6045 1.7372 0.32678 1.2215 0.4085 0.66332 0.78163 0.41995 0 0.023552 0 0.0093172 0.010525 -1.7306 -0.52202 0.1021
2.0117 -0.0071149 0.0048182 -0.0085221 -0.017574 -0.021275 -0.0063155 0.026327 -0.0061639 0.0043925 -0.026631 0.01647 13.909 2.716 2.6569 1.7666 0.37739 1.1876 0.44595 0.71548 0.75822 0.44813 0 0.021687 0 0.0077701 0.0098198 -1.7272 -0.5253 0.095498
2.0156 -0.0052308 0.007044 -0.013495 -0.036006 -0.0046981 0.0037919 0.018574 0.015596 0.012789 -0.0081177 -0.0074 13.961 2.7266 2.7135 1.7928 0.41245 1.1687 0.4236 0.69576 0.71273 0.50896 0 0.018341 0 0.0057011 0.0083321 -1.7291 -0.52515 -0.063515
2.0195 -4.1499e-05 0.0048015 -0.014727 -0.0094082 0.017084 0.0087589 -0.0090437 0.023581 0.014751 0.025379 -0.020903 14.032 2.7503 2.7106 1.787 0.39315 1.1849 0.36561 0.62548 0.69523 0.53538 0 0.016999 0 0.0057782 0.0071093 -1.7341 -0.52169 -0.22404
2.0234 0.0060965 -0.0010502 -0.011644 0.033836 0.024251 -0.00021901 -0.021602 0.011058 0.013332 0.034946 -0.013347 14.113 2.7612 2.6511 1.7556 0.34053 1.2183 0.33569 0.58199 0.72527 0.49806 0 0.019161 0 0.0081453 0.0068524 -1.7368 -0.51866 -0.21691
2.0273 0.010134 -0.0058915 -0.0033034 0.047717 0.011077 -0.013958 -0.0023866 -0.0071367 0.011651 0.0081126 0.004518 14.187 2.7469 2.601 1.7332 0.31254 1.233 0.36701 0.61345 0.76983 0.4377 0 0.022647 0 0.010251 0.0073814 -1.7343 -0.51921 -0.045365
2.0313 0.0095919 -0.0049681 0.0077432 0.019057 -0.0094549 -0.015397 0.026506 -0.01064 0.0090729 -0.025398 0.013232 14.245 2.7226 2.6158 1.7446 0.34039 1.2142 0.42554 0.68559 0.77914 0.42032 0 0.02381 0 0.0097378 0.007965 -1.7295 -0.52241 0.10922
2.0352 0.0043067 0.0020825 0.014434 -0.018625 -0.019412 8.5358e-05 0.028738 0.0042019 0.0037595 -0.026234 0.0057669 14.289 2.715 2.6793 1.7778 0.394 1.1842 0.44733 0.71911 0.74147 0.46481 0 0.021338 0 0.0071394 0.0080757 -1.7276 -0.52436 0.080014
2.0391 -0.002775 0.010318 0.010621 -0.022999 -0.012898 0.017637 -0.0037226 0.020192 -0.0023107 0.0094942 -0.0059995 14.33 2.733 2.7209 1.7969 0.41479 1.1768 0.40876 0.67703 0.69671 0.52207 0 0.01762 0 0.0053423 0.0077797 -1.7307 -0.52258 -0.10252
2.043 -0.0071448 0.013421 -0.0017618 0.0096567 0.00085188 0.018203 -0.038781 0.018014 -0.0031829 0.043772 -0.0060622 14.378 2.7571 2.6947 1.7813 0.37993 1.2001 0.35252 0.60562 0.69344 0.52886 0 0.016245 0 0.0063565 0.0074671 -1.7352 -0.51889 -0.24024
2.0469 -0.0060234 0.0089612 -0.012384 0.040418 0.0094095 -0.00014084 -0.038235 -0.0023755 0.0048017 0.037664 0.0067348 14.436 2.7606 2.6301 1.7486 0.32749 1.2276 0.34076 0.58365 0.7359 0.47725 0 0.01831 0 0.008998 0.0073584 -1.7362 -0.51749 -0.18018
2.0508 -0.00070095 0.00019818 -0.011379 0.031772 0.0095676 -0.01874 -0.00079605 -0.0211 0.017068 -0.0050179 0.017153 14.504 2.7388 2.6 1.7343 0.31468 1.2276 0.38677 0.63552 0.77892 0.42344 0 0.021456 0 0.010127 0.0073764 -1.7329 -0.5202 0.020993
2.0547 0.0044293 -0.0069871 0.00066533 -0.0093588 0.0071757 -0.017626 0.034498 -0.019411 0.023019 -0.040426 0.011342 14.579 2.7149 2.6393 1.7531 0.35511 1.1989 0.44028 0.7041 0.77668 0.42628 0 0.022501 0 0.0081505 0.0074345 -1.7293 -0.52424 0.16042
2.0586 0.0055655 -0.008835 0.012323 -0.03818 0.0069703 0.0029442 0.030014 0.00024743 0.015844 -0.031941 -0.0062225 14.655 2.7151 2.7056 1.7827 0.40395 1.1721 0.44258 0.71335 0.73227 0.48295 0 0.02074 0 0.0049156 0.0076616 -1.73 -0.52515 0.10898
2.0625 0.0026057 -0.0058364 0.01209 -0.0217 0.0061262 0.02233 -0.0088888 0.016883 0.0003109 0.0097954 -0.016368 14.726 2.7395 2.7251 1.789 0.4074 1.1761 0.39086 0.65217 0.69433 0.53204 0 0.018399 0 0.003826 0.0082035 -1.7346 -0.52166 -0.05476
2.0664 -0.0012243 -0.0010682 -0.00011713 0.023584 -0.00057323 0.021382 -0.039095 0.013379 -0.010381 0.038673 -0.0062248 14.79 2.7613 2.6748 1.7644 0.362 1.2058 0.34126 0.58695 0.70405 0.52072 0 0.017961 0 0.0061429 0.0088458 -1.7383 -0.51731 -0.14098
2.0703 -0.0027134 0.0027445 -0.012745 0.048694 -0.0112 0.002747 -0.027207 -0.0055708 -0.0068257 0.024013 0.015559 14.85 2.7558 2.6084 1.736 0.31851 1.2279 0.34733 0.58891 0.75057 0.46219 0 0.01947 0 0.0095128 0.0090291 -1.737 -0.51672 -0.062343
2.0742 -0.0015146 0.004478 -0.014317 0.026022 -0.015999 -0.012594 0.013014 -0.019158 0.0071946 -0.015895 0.026866 14.918 2.728 2.5982 1.7357 0.32588 1.2177 0.40153 0.6558 0.78304 0.42078 0 0.020751 0 0.010405 0.0084002 -1.7318 -0.52057 0.075678
2.0781 0.0003143 0.0039256 -0.0050594 -0.019573 -0.0080792 -0.0087602 0.035672 -0.013086 0.018093 -0.035023 0.015374 15 2.7079 2.6552 1.7645 0.37708 1.1868 0.44385 0.71428 0.76616 0.44129 0 0.020117 0 0.0078847 0.0073333 -1.7278 -0.52478 0.10492
2.082 0.0012464 0.001194 0.0038298 -0.037688 0.006755 0.0075673 0.014534 0.0056738 0.015845 -0.011764 -0.0082167 15.091 2.7177 2.7162 1.791 0.41637 1.1704 0.42786 0.70051 0.71848 0.50024 0 0.01836 0 0.0046478 0.0067358 -1.729 -0.52483 -0.0086618
2.0859 0.0021341 -0.0026414 0.0026073 -0.0082249 0.014007 0.015187 -0.026329 0.017515 0.003832 0.02674 -0.021516 15.175 2.7474 2.7132 1.7858 0.40048 1.1887 0.37157 0.63026 0.69194 0.53213 0 0.01775 0 0.0041692 0.0071839 -1.7337 -0.52069 -0.12831
2.0898 0.0046721 -0.004985 -0.0062387 0.035983 0.0057709 0.003144 -0.038881 0.011838 -0.0052093 0.035676 -0.013924 15.233 2.7645 2.6487 1.7544 0.34622 1.2236 0.33733 0.58137 0.71521 0.50172 0 0.019257 0 0.0070197 0.0082564 -1.7367 -0.51689 -0.10982
2.0938 0.008208 -0.0032221 -0.010719 0.04573 -0.009484 -0.01565 -0.0064461 -0.002448 -0.0030864 0.0039893 0.0034556 15.264 2.7499 2.5938 1.7313 0.31227 1.2381 0.36305 0.60783 0.76274 0.4427 0 0.021281 0 0.010306 0.0088636 -1.735 -0.51762 0.027356
2.0977 0.0089681 0.0023564 -0.0030114 0.010945 -0.015009 -0.018086 0.034558 -0.0084293 0.0049584 -0.032402 0.011726 15.288 2.719 2.6104 1.7423 0.33493 1.2164 0.42052 0.68019 0.78312 0.42048 0 0.021422 0 0.010807 0.008348 -1.7306 -0.52205 0.12233
2.1016 0.0035015 0.0075286 0.010672 -0.027429 -0.0043381 0.0024116 0.033682 -0.00076091 0.0064128 -0.031184 0.0053587 15.331 2.7061 2.682 1.7756 0.3884 1.181 0.44659 0.71809 0.75516 0.46015 0 0.019338 0 0.0083738 0.0072231 -1.7282 -0.52524 0.06371
2.1055 -0.0066898 0.0072771 0.015369 -0.023821 0.010338 0.02593 -0.014954 0.0090512 -0.0034713 0.0077228 -0.0036531 15.404 2.7266 2.7308 1.795 0.41342 1.1683 0.41268 0.67911 0.7105 0.51877 0 0.017357 0 0.0059305 0.0066882 -1.7303 -0.52351 -0.075211
2.1094 -0.014571 0.00082789 0.0032216 0.018789 0.010997 0.025616 -0.060984 0.0069804 -0.014488 0.041151 -0.00258 15.497 2.7597 2.7028 1.7794 0.38259 1.1891 0.35637 0.60588 0.69843 0.53237 0 0.018006 0 0.0061571 0.007345 -1.7347 -0.51866 -0.11992
2.1133 -0.012933 -0.0067277 -0.016508 0.050067 -0.0048199 -0.0027697 -0.050237 -0.0068018 -0.011486 0.031178 0.0053264 15.586 2.7701 2.6275 1.7462 0.33056 1.2176 0.34013 0.57909 0.73188 0.48604 0 0.021121 0 0.0085444 0.0084888 -1.7367 -0.51618 -0.0031901
2.1172 -0.0014844 -0.0089209 -0.024688 0.029222 -0.018366 -0.033228 0.013549 -0.018279 0.0078126 -0.011792 0.0053211 15.652 2.7465 2.5871 1.7319 0.3156 1.2216 0.38262 0.62826 0.77375 0.43028 0 0.023807 0 0.010061 0.0088368 -1.7346 -0.51923 0.14822
2.1211 0.011269 -0.0046851 -0.010935 -0.02538 -0.008936 -0.03399 0.067109 -0.016164 0.026846 -0.040797 -0.0078254 15.702 2.7145 2.6267 1.7523 0.35507 1.1981 0.43796 0.69891 0.77795 0.42579 0 0.023431 0 0.0086407 0.0079945 -1.7308 -0.52499 0.15883
2.125 0.01434 -9.8541e-05 0.014431 -0.052356 0.020614 -0.00037938 0.052569 -0.0048277 0.025087 -0.025746 -0.018757 15.753 2.7093 2.7037 1.7845 0.40602 1.1773 0.44584 0.71292 0.73975 0.47728 0 0.020446 0 0.005591 0.0070238 -1.729 -0.52736 0.016481
2.1289 0.004197 -0.0019881 0.027759 -0.015654 0.040883 0.037808 -0.018782 0.0016983 0.00040813 0.013046 -0.0073898 15.82 2.7368 2.7332 1.793 0.41255 1.1867 0.39758 0.65543 0.70035 0.52868 0 0.017921 0 0.0042105 0.0073096 -1.7307 -0.52355 -0.10473
2.1328 -0.010349 -0.0089687 0.013423 0.049898 0.023477 0.04354 -0.074336 -0.0027926 -0.024994 0.0301 0.023637 15.899 2.7673 2.6804 1.7687 0.36776 1.2191 0.34578 0.59161 0.70148 0.52455 0 0.018231 0 0.0061367 0.0088174 -1.7336 -0.51733 -0.05235
2.1367 -0.013544 -0.0096949 -0.019629 0.071111 -0.025647 0.0088682 -0.054642 -0.0090957 -0.024511 0.008883 0.043356 15.976 2.7667 2.6001 1.7388 0.32106 1.2383 0.34632 0.59366 0.74022 0.46979 0 0.020514 0 0.0094695 0.009775 -1.7347 -0.51535 0.10394
2.1406 0.004864 0.0076343 -0.041468 0.017924 -0.062184 -0.034648 0.023952 -0.0043366 0.0047695 -0.019894 0.021691 16.04 2.7342 2.5787 1.7358 0.3223 1.2202 0.39568 0.65807 0.77266 0.422 0 0.021698 0 0.010786 0.0085645 -1.7328 -0.51987 0.12827
2.1445 0.039461 0.041613 -0.023572 -0.053906 -0.03882 -0.041768 0.086546 0.01151 0.035177 -0.018338 -0.033434 16.095 2.7024 2.6405 1.7599 0.36432 1.1819 0.43193 0.70595 0.76066 0.42537 0 0.020003 0 0.008864 0.0061997 -1.7298 -0.52542 -0.11244
2.1484 0.069258 0.072528 0.036545 -0.052172 0.048396 0.007373 0.07867 0.025632 0.033832 0.0093122 -0.07289 16.157 2.7016 2.7189 1.778 0.3892 1.1654 0.39988 0.66895 0.70969 0.46042 0 0.017046 0 0.0060155 0.00663 -1.7291 -0.52329 -0.47432
2.1523 0.06832 0.072175 0.10676 0.05348 0.14489 0.088066 0.020317 0.029939 -0.0015659 0.02214 -0.047634 16.232 2.7268 2.7231 1.7607 0.35419 1.1903 0.31246 0.56899 0.65845 0.46757 0 0.016139 0 0.005554 0.013675 -1.734 -0.51004 -0.67616
2.1563 0.019734 0.021788 0.13481 0.18438 0.17055 0.14488 -0.024617 0.033185 -0.032577 0.0014019 0.042434 16.315 2.7458 2.6319 1.7193 0.28687 1.2277 0.24535 0.50485 0.63717 0.42182 0 0.018563 0 0.0081633 0.02648 -1.746 -0.49257 -0.60234
2.1602 -0.076034 -0.076286 0.077516 0.2107 0.076048 0.12437 -0.027242 0.04772 -0.0098888 -0.010596 0.14133 16.395 2.7414 2.5183 1.7003 0.26809 1.2277 0.27241 0.55885 0.64603 0.3772 0 0.021925 0 0.011167 0.037174 -1.763 -0.48528 -0.39479
2.1641 -0.20261 -0.20205 -0.072594 0.062908 -0.12255 0.0027313 -0.026763 0.06167 0.081368 0.047109 0.18116 16.465 2.7387 2.4847 1.7458 0.3578 1.1774 0.40933 0.7226 0.67872 0.42928 0 0.022625 0 0.01151 0.03311 -1.7773 -0.5018 -0.17913
2.168 -0.33657 -0.33195 -0.28004 -0.20981 -0.35645 -0.20478 -0.073856 0.031391 0.20305 0.16381 0.13502 16.526 2.7858 2.5805 1.861 0.54016 1.1331 0.61961 0.91935 0.75913 0.62954 0 0.020063 0 0.0091657 0.0027577 -1.7762 -0.54729 0.27581
2.1719 -0.45723 -0.45073 -0.48434 -0.48806 -0.55069 -0.45097 -0.14865 -0.08591 0.29067 0.22497 0.02764 16.574 2.9042 2.7862 2.0237 0.74466 1.1893 0.86766 1.0948 0.93917 0.93807 0 0.018226 0 0.0072276 -0.058218 -1.7472 -0.61554 1.5057
2.1758 -0.55206 -0.55219 -0.63348 -0.68431 -0.66644 -0.67426 -0.16069 -0.28358 0.3 0.10005 -0.10153 16.583 3.0634 3.0671 2.2213 0.91949 1.413 1.1565 1.2745 1.2492 1.2631 0 0.022775 0 0.0085862 -0.14389 -1.6864 -0.69082 3.8331
2.1797 -0.61607 -0.63189 -0.71115 -0.79602 -0.71027 -0.82217 -0.055274 -0.49155 0.22856 -0.21847 -0.23728 16.508 3.2083 3.4221 2.469 1.0795 1.8005 1.5103 1.5253 1.6522 1.5472 0 0.03626 0 0.012879 -0.23888 -1.6041 -0.75247 6.8757
2.1836 -0.64766 -0.68189 -0.73735 -0.86538 -0.71133 -0.87341 0.079084 -0.62163 0.093359 -0.57144 -0.38573 16.307 3.3135 3.8684 2.7833 1.2794 2.2935 1.927 1.8664 2.0588 1.8136 0 0.055884 0 0.017068 -0.32197 -1.5208 -0.78143 9.6714
2.1875 -0.64488 -0.69342 -0.74073 -0.90268 -0.69084 -0.84464 0.038241 -0.63833 -0.10631 -0.75524 -0.53858 15.966 3.4055 4.3814 3.1397 1.544 2.8329 2.3567 2.2304 2.3983 2.1269 0 0.075802 0 0.018968 -0.3709 -1.4555 -0.76803 11.433
2.1914 -0.60483 -0.66341 -0.72535 -0.86475 -0.64816 -0.77194 -0.32134 -0.58943 -0.39372 -0.70985 -0.6576 15.503 3.5272 4.8701 3.4637 1.8303 3.3931 2.7314 2.5218 2.6757 2.5097 0 0.091689 0 0.019716 -0.36801 -1.4136 -0.71819 12.247
2.1953 -0.52651 -0.59633 -0.66287 -0.71238 -0.56945 -0.67678 -0.9095 -0.56358 -0.77392 -0.58558 -0.71128 14.954 3.6811 5.229 3.6756 2.0607 3.9694 3.0099 2.7053 2.9489 2.8989 0 0.10359 0 0.022365 -0.30598 -1.385 -0.65293 12.971
2.1992 -0.41438 -0.49895 -0.52156 -0.47699 -0.44687 -0.54673 -1.4167 -0.61137 -1.1888 -0.60411 -0.72807 14.345 3.8118 5.417 3.7493 2.1868 4.5375 3.1879 2.8251 3.2421 3.1804 0 0.115 0 0.028105 -0.19205 -1.3541 -0.59856 14.332
2.2031 -0.27949 -0.37464 -0.30827 -0.25188 -0.29117 -0.35454 -1.5424 -0.70309 -1.526 -0.83613 -0.79379 13.68 3.8505 5.4745 3.7242 2.2152 5.0322 3.2659 2.9289 3.4816 3.2674 0 0.12945 0 0.034364 -0.04795 -1.3132 -0.57191 16.084
2.207 -0.13686 -0.22523 -0.081713 -0.10738 -0.12794 -0.10359 -1.2512 -0.7612 -1.6908 -1.1164 -0.96934 12.955 3.7751 5.4536 3.6565 2.1712 5.3666 3.2167 2.9801 3.5269 3.1475 0 0.14732 0 0.037046 0.095886 -1.2702 -0.57072 17.083
2.2109 -0.00053973 -0.059725 0.083114 -0.01941 0.018532 0.14572 -0.81974 -0.73208 -1.6822 -1.1929 -1.1988 12.182 3.6247 5.3353 3.5543 2.046 5.4715 2.9957 2.8638 3.2804 2.8647 0 0.16481 0 0.034593 0.21021 -1.2438 -0.57695 16.294
2.2148 0.11993 0.10026 0.15331 0.10403 0.14038 0.30539 -0.60634 -0.62503 -1.5913 -0.97131 -1.314 11.394 3.4538 5.029 3.3644 1.794 5.3178 2.5845 2.4899 2.7718 2.4665 0 0.17511 0 0.02946 0.27611 -1.2507 -0.57047 13.743
2.2188 0.21971 0.22756 0.16573 0.3158 0.24637 0.33 -0.73493 -0.48451 -1.5071 -0.61224 -1.1619 10.636 3.2765 4.4664 3.0241 1.3844 4.9075 2.0155 1.892 2.1358 1.9702 0 0.17111 0 0.025339 0.28916 -1.2947 -0.54213 10.469
2.2227 0.29659 0.30585 0.19322 0.5514 0.3452 0.26524 -0.974 -0.33328 -1.409 -0.37745 -0.75353 9.9348 3.0606 3.6965 2.5298 0.85162 4.2562 1.3468 1.2154 1.4992 1.3727 0 0.14901 0 0.023168 0.25762 -1.3641 -0.49631 7.485
2.2266 0.34963 0.34135 0.27622 0.66931 0.42642 0.22098 -0.92802 -0.15226 -1.1547 -0.37689 -0.28232 9.2942 2.7766 2.8766 1.9527 0.28397 3.3917 0.6088 0.60066 0.88427 0.67911 0 0.11122 0 0.020312 0.19743 -1.4419 -0.44344 4.8142
2.2305 0.38028 0.35767 0.38358 0.58098 0.4603 0.28179 -0.38068 0.081765 -0.60297 -0.47066 0.031142 8.7017 2.4434 2.1626 1.3887 -0.24096 2.368 -0.21606 0.077409 0.22056 -0.08131 0 0.066477 0 0.013879 0.12758 -1.5249 -0.39216 1.5891
2.2344 0.39403 0.37687 0.44324 0.34575 0.42458 0.43164 0.50618 0.34756 0.22482 -0.42234 0.1426 8.1507 2.1179 1.6021 0.8895 -0.70801 1.2711 -1.1556 -0.42499 -0.54869 -0.86289 0 0.025845 0 0.0044911 0.067036 -1.6437 -0.34946 -2.8785
2.2383 0.39907 0.4027 0.41604 0.13299 0.33808 0.56431 1.3049 0.5816 1.0908 -0.14015 0.23829 7.6509 1.8391 1.1356 0.44144 -1.1489 0.19763 -2.189 -0.96612 -1.3697 -1.614 0 -0.0035457 0 -0.0037496 0.03173 -1.8685 -0.32681 -8.176
2.2422 0.40115 0.42076 0.34014 0.082151 0.265 0.57531 1.6418 0.73465 1.6706 0.24723 0.56364 7.2207 1.5945 0.69621 0.0047402 -1.5782 -0.78146 -3.2293 -1.5017 -2.0865 -2.2783 0 -0.02231 0 -0.0072509 0.030176 -2.2878 -0.34203 -12.997
2.2461 0.39848 0.41426 0.29827 0.19154 0.27255 0.45382 1.4547 0.82073 1.7807 0.5532 1.1644 6.87 1.353 0.29667 -0.43065 -1.9528 -1.6389 -4.1678 -1.9071 -2.5487 -2.7959 0 -0.036428 0 -0.0066296 0.058951 -2.9607 -0.41009 -16.279
2.25 0.38212 0.37995 0.33561 0.33745 0.36919 0.29082 0.99554 0.89834 1.5199 0.7483 1.7835 6.5919 1.1308 0.011791 -0.82761 -2.2003 -2.377 -4.9334 -2.0913 -2.7201 -3.1219 0 -0.050145 0 -0.0060587 0.10177 -3.8669 -0.52886 -18.074
2.2539 0.34305 0.32931 0.40931 0.39758 0.48032 0.19726 0.61238 0.99792 1.1977 0.98351 2.0339 6.3692 1.0098 -0.1165 -1.1322 -2.2869 -2.997 -5.5095 -2.0807 -2.6936 -3.2549 0 -0.060597 0 -0.0088861 0.13481 -4.8895 -0.67347 -19.254
2.2578 0.28062 0.2755 0.42381 0.35457 0.49641 0.2095 0.51126 1.0751 1.0991 1.3901 1.7196 6.1891 1.0697 -0.13732 -1.3123 -2.249 -3.4829 -5.8942 -1.9852 -2.6055 -3.2454 0 -0.059901 0 -0.014232 0.13673 -5.8535 -0.80764 -20.404
2.2617 0.20477 0.2206 0.32209 0.2848 0.36334 0.26733 0.66984 1.049 1.2774 1.8816 1.0253 6.0492 1.2949 -0.13898 -1.3647 -2.1527 -3.8108 -6.0543 -1.8869 -2.5306 -3.1644 0 -0.043561 0 -0.018237 0.097963 -6.6036 -0.90472 -21.146
2.2656 0.1296 0.15628 0.14437 0.25739 0.13656 0.27701 0.91709 0.89342 1.5435 2.1966 0.39864 5.9503 1.5582 -0.14041 -1.2902 -2.0226 -3.9658 -5.9264 -1.7664 -2.4431 -3.0491 0 -0.017306 0 -0.018527 0.024237 -7.067 -0.96138 -20.694
2.2695 0.063649 0.076754 -0.0057756 0.25539 -0.057788 0.19272 1.0704 0.68071 1.6511 2.1619 0.21367 5.885 1.7191 -0.050321 -1.0753 -1.818 -3.9426 -5.4634 -1.5422 -2.2613 -2.8726 0 0.0050596 0 -0.01688 -0.067097 -7.2556 -0.99269 -18.98
2.2734 0.0057536 -0.010237 -0.056639 0.1988 -0.12889 0.041335 1.0269 0.52013 1.509 1.8912 0.49756 5.8338 1.7514 0.24917 -0.70664 -1.4843 -3.7311 -4.6764 -1.1723 -1.9203 -2.5644 0 0.012005 0 -0.017016 -0.15443 -7.2061 -1.014 -16.999
2.2773 -0.050042 -0.086365 -0.031631 0.038472 -0.099717 -0.11848 0.79065 0.44406 1.2361 1.6748 0.94149 5.7736 1.7718 0.77529 -0.2003 -1.025 -3.3082 -3.6316 -0.70898 -1.4106 -2.0655 0 0.0037123 0 -0.01988 -0.21855 -6.9144 -1.0266 -15.746
2.2813 -0.1059 -0.13717 -0.018335 -0.18178 -0.081569 -0.24725 0.46367 0.36417 1.0234 1.64 1.1656 5.6893 1.9267 1.412 0.39014 -0.51921 -2.6554 -2.4143 -0.24804 -0.76697 -1.3707 0 -0.0083485 0 -0.021754 -0.24652 -6.3294 -1.0192 -14.791
2.2852 -0.15662 -0.16365 -0.076506 -0.35905 -0.16426 -0.33243 0.21015 0.15947 0.94032 1.5417 0.99751 5.577 2.2404 2.0172 1.0041 -0.06043 -1.7871 -1.1094 0.16565 -0.039403 -0.53014 0 -0.011525 0 -0.017656 -0.23352 -5.4227 -0.98216 -12.145
2.2891 -0.19454 -0.17958 -0.17991 -0.42347 -0.32654 -0.36096 0.17098 -0.17985 0.86737 0.95699 0.54222 5.437 2.5785 2.5635 1.6127 0.32042 -0.7611 0.18544 0.57378 0.72223 0.37833 0 -0.0022151 0 -0.0066577 -0.18419 -4.2769 -0.91878 -5.9733
2.293 -0.21714 -0.1977 -0.25046 -0.39376 -0.4561 -0.30897 0.34592 -0.50312 0.60931 -0.25064 0.029011 5.2658 2.7773 3.1619 2.2236 0.67156 0.34558 1.3472 1.0443 1.4678 1.2751 0 0.013393 0 0.006589 -0.11263 -3.1048 -0.84469 3.2835
2.2969 -0.22911 -0.21856 -0.24527 -0.34514 -0.46135 -0.17593 0.53412 -0.61531 0.078986 -1.6518 -0.38559 5.0546 2.8196 3.9312 2.8427 1.0608 1.4729 2.2612 1.5845 2.1501 2.0888 0 0.028105 0 0.016053 -0.039281 -2.1645 -0.77752 12.522
2.3008 -0.23631 -0.23227 -0.20117 -0.33041 -0.36265 -0.024373 0.42996 -0.46381 -0.61752 -2.4931 -0.68169 4.7972 2.8781 4.8376 3.4331 1.5017 2.5898 2.8904 2.1221 2.739 2.7638 0 0.042394 0 0.020069 0.016013 -1.6207 -0.72906 18.048
2.3047 -0.23831 -0.22987 -0.18748 -0.33723 -0.26768 0.038494 -0.14541 -0.21442 -1.2616 -2.3081 -0.89405 4.4976 3.1658 5.6736 3.9186 1.9377 3.671 3.31 2.5728 3.2307 3.2769 0 0.063619 0 0.022646 0.041789 -1.456 -0.7066 18.461
2.3086 -0.22779 -0.21156 -0.21962 -0.31842 -0.2542 -0.054498 -1.0468 -0.12633 -1.6831 -1.3544 -1.0182 4.1679 3.7217 6.2073 4.2323 2.2939 4.6667 3.6521 2.916 3.636 3.6486 0 0.09658 0 0.028869 0.038874 -1.5 -0.71777 15.77
2.3125 -0.19794 -0.18366 -0.23274 -0.25223 -0.28354 -0.25317 -1.8358 -0.32759 -1.8553 -0.44509 -1.0211 3.8206 4.3378 6.369 4.3671 2.5371 5.5027 3.9896 3.1949 3.9529 3.9224 0 0.13567 0 0.039138 0.01798 -1.5534 -0.7687 13.643
2.3164 -0.15025 -0.14906 -0.15227 -0.16391 -0.24195 -0.40794 -2.0685 -0.69759 -1.86 -0.28784 -0.92784 3.459 4.7076 6.2947 4.3763 2.6829 6.1177 4.263 3.4425 4.1523 4.1138 0 0.1676 0 0.048289 -0.0068346 -1.5089 -0.85398 14.324
2.3203 -0.094042 -0.10282 0.010719 -0.089192 -0.073031 -0.38673 -1.6346 -0.9716 -1.7855 -0.90888 -0.85625 3.0784 4.6693 6.1887 4.323 2.7509 6.4997 4.3271 3.6181 4.1932 4.1739 0 0.18267 0 0.050562 -0.023747 -1.3866 -0.949 16.97
2.3242 -0.038229 -0.038878 0.14854 -0.027239 0.14004 -0.19051 -0.86668 -0.97376 -1.6712 -1.6751 -0.92618 2.6736 4.3239 6.137 4.2261 2.724 6.6807 4.0827 3.6259 4.0538 4.015 0 0.1833 0 0.045299 -0.024478 -1.2742 -1.0173 18.794
2.3281 0.015757 0.039045 0.15637 0.059546 0.2422 0.045729 -0.3051 -0.76232 -1.536 -1.8806 -1.1238 2.2475 3.9244 6.0451 4.0539 2.5574 6.69 3.5716 3.3993 3.7463 3.5899 0 0.18063 0 0.037505 -0.002796 -1.2402 -1.0318 17.786
2.332 0.071739 0.11455 0.047181 0.19551 0.16814 0.17541 -0.29201 -0.55425 -1.4243 -1.3528 -1.2741 1.8119 3.6491 5.7475 3.7655 2.2265 6.5117 2.9427 2.9618 3.3017 2.9545 0 0.18242 0 0.03281 0.045387 -1.2914 -0.99437 14.387
2.3359 0.12938 0.16832 -0.042955 0.34546 0.030749 0.17193 -0.72055 -0.50756 -1.3864 -0.54064 -1.1795 1.3834 3.4745 5.1698 3.3573 1.7586 6.0902 2.3216 2.4022 2.7427 2.2467 0 0.18434 0 0.032154 0.11795 -1.3938 -0.93548 10.694
2.3398 0.17843 0.1922 0.019987 0.42481 0.028089 0.13932 -1.1387 -0.57247 -1.3966 -0.050429 -0.80762 0.97716 3.2565 4.3917 2.8701 1.2157 5.3837 1.7114 1.7967 2.0765 1.5878 0 0.17388 0 0.031608 0.20148 -1.5164 -0.89223 8.2154
2.3438 0.20457 0.19453 0.22933 0.3629 0.24363 0.18913 -1.1126 -0.55009 -1.3089 -0.10187 -0.34006 0.60423 2.9235 3.5692 2.3569 0.64964 4.4165 1.0195 1.1626 1.3148 0.99517 0 0.14319 0 0.027209 0.27125 -1.6507 -0.88218 6.5041
2.3477 0.20244 0.19163 0.42905 0.16387 0.5379 0.30713 -0.5488 -0.29352 -0.93721 -0.40382 -0.01707 0.27118 2.5781 2.8142 1.8487 0.082304 3.2828 0.17666 0.48973 0.49984 0.39166 0 0.097949 0 0.019418 0.29986 -1.8017 -0.89378 3.9244
2.3516 0.18258 0.19367 0.45609 -0.087233 0.65644 0.3498 0.27076 0.14695 -0.22114 -0.50959 0.085831 -0.020496 2.4066 2.1511 1.3513 -0.47338 2.101 -0.77496 -0.19267 -0.29497 -0.29319 0 0.053389 0 0.012494 0.27077 -1.9776 -0.90003 -0.42168
2.3555 0.16372 0.19765 0.29988 -0.2762 0.4673 0.18406 0.93358 0.5693 0.66813 -0.25434 0.13333 -0.27547 2.4922 1.5682 0.86823 -0.98111 0.96374 -1.7116 -0.79679 -0.99165 -1.0273 0 0.021471 0 0.0096675 0.18835 -2.1995 -0.88229 -5.6593
2.3594 0.15653 0.19272 0.11838 -0.32691 0.10055 -0.16282 1.1954 0.80107 1.4056 0.15192 0.37258 -0.5029 2.7259 1.0836 0.41839 -1.3829 -0.078106 -2.5363 -1.2298 -1.5379 -1.6812 0 0.0021761 0 0.0095328 0.076969 -2.5163 -0.84413 -9.9963
2.3633 0.15461 0.17161 0.087088 -0.23821 -0.1565 -0.49463 1.1017 0.83668 1.7366 0.41478 0.88028 -0.71059 2.9043 0.74071 0.028145 -1.637 -0.99416 -3.2459 -1.4643 -1.915 -2.1298 0 -0.012804 0 0.0075937 -0.03045 -2.9902 -0.8069 -12.455
2.3672 0.14213 0.13711 0.22612 -0.074196 -0.11941 -0.59701 0.8798 0.80748 1.6654 0.48307 1.452 -0.89888 2.9172 0.55163 -0.28862 -1.7504 -1.7527 -3.8887 -1.5489 -2.1239 -2.3527 0 -0.028642 0 0.0012252 -0.10697 -3.6482 -0.79462 -13.641
2.3711 0.11117 0.099264 0.37897 0.077715 0.12551 -0.41174 0.73766 0.8323 1.4389 0.5703 1.7466 -1.0611 2.838 0.4678 -0.53439 -1.7649 -2.3236 -4.4633 -1.5481 -2.1716 -2.4347 0 -0.040679 0 -0.0073868 -0.14033 -4.4384 -0.82237 -14.825
2.375 0.071691 0.067886 0.36864 0.15555 0.31026 -0.075699 0.73784 0.90485 1.3312 0.88058 1.5653 -1.1928 2.8306 0.42753 -0.70815 -1.7116 -2.6961 -4.8745 -1.4792 -2.0741 -2.4733 0 -0.039513 0 -0.013497 -0.13246 -5.2361 -0.8942 -16.439
2.3789 0.043937 0.048231 0.1779 0.15437 0.24646 0.20398 0.81187 0.92063 1.4147 1.3616 1.02 -1.3016 2.9747 0.42997 -0.78507 -1.5829 -2.8834 -4.997 -1.3141 -1.8661 -2.4887 0 -0.022192 0 -0.014738 -0.093337 -5.9065 -1.0048 -17.64
2.3828 0.040844 0.042183 -0.028172 0.12298 0.003396 0.31494 0.85233 0.79733 1.5201 1.7539 0.44745 -1.4083 3.1867 0.54424 -0.72356 -1.3563 -2.9025 -4.7799 -1.04 -1.5978 -2.4235 0 0.0026719 0 -0.013373 -0.035693 -6.3691 -1.1378 -17.353
2.3867 0.058141 0.050995 -0.063107 0.12242 -0.17086 0.29557 0.79051 0.55737 1.4172 1.8666 0.15146 -1.5335 3.3143 0.82977 -0.49906 -1.0452 -2.7549 -4.2817 -0.70861 -1.3116 -2.2204 0 0.021517 0 -0.01349 0.02643 -6.6092 -1.2624 -15.584
2.3906 0.08161 0.074989 0.096292 0.17103 -0.10277 0.25203 0.622 0.2975 1.047 1.7608 0.19731 -1.6795 3.3029 1.2479 -0.13341 -0.71735 -2.4339 -3.6042 -0.41137 -1.0197 -1.8846 0 0.027384 0 -0.016299 0.077536 -6.6283 -1.3367 -13.511
2.3945 0.10297 0.11065 0.28801 0.22239 0.13441 0.2417 0.39987 0.096303 0.59173 1.6342 0.41645 -1.8236 3.2642 1.6675 0.31014 -0.4538 -1.9569 -2.8036 -0.20659 -0.70546 -1.4673 0 0.024506 0 -0.01871 0.10317 -6.3944 -1.3247 -12.209
2.3984 0.12673 0.14952 0.32904 0.20655 0.30108 0.24371 0.21599 -0.033732 0.31659 1.5421 0.58391 -1.9312 3.3773 1.9744 0.76246 -0.28504 -1.3834 -1.885 -0.073979 -0.34858 -0.9989 0 0.021635 0 -0.016709 0.095983 -5.8542 -1.219 -11.4
2.4023 0.16019 0.18142 0.19993 0.108 0.23896 0.2271 0.16311 -0.10905 0.33168 1.2833 0.59147 -1.9802 3.7207 2.1793 1.182 -0.16917 -0.79064 -0.88176 0.054936 0.049834 -0.4622 0 0.02189 0 -0.0098023 0.061394 -5.0088 -1.051 -9.6346
2.4063 0.19765 0.19926 0.061183 0.0047463 0.031618 0.217 0.27198 -0.11643 0.48979 0.61122 0.47583 -1.978 4.2001 2.4102 1.5586 -0.035145 -0.2233 0.075491 0.22537 0.46444 0.15487 0 0.020379 0 -0.001649 0.017229 -3.9818 -0.87989 -5.8104
2.4102 0.21718 0.20041 0.082625 0.012695 -0.085467 0.2702 0.45907 -0.018886 0.51146 -0.43017 0.31707 -1.956 4.6337 2.7843 1.8911 0.15191 0.33122 0.8011 0.42413 0.86196 0.78614 0 0.012058 0 0.0037675 -0.014277 -3.0023 -0.7633 -0.49387
2.4141 0.19605 0.1835 0.25826 0.16884 0.028116 0.38489 0.54607 0.17203 0.22283 -1.4101 0.13808 -1.9456 4.9072 3.2808 2.1695 0.36787 0.90996 1.1861 0.61416 1.2148 1.2912 0 0.00071215 0 0.0061919 -0.017845 -2.2959 -0.72977 4.3344
2.418 0.13065 0.14489 0.39713 0.36389 0.26687 0.45739 0.36964 0.34737 -0.30256 -1.803 -0.092538 -1.9548 5.0471 3.74 2.3792 0.56717 1.5116 1.2942 0.79255 1.5001 1.556 0 -0.0018014 0 0.0089324 0.0072665 -1.9609 -0.77034 6.9256
2.4219 0.040239 0.079666 0.30486 0.41007 0.37801 0.35656 -0.085587 0.35446 -0.81106 -1.4267 -0.37634 -1.9637 5.1576 3.9941 2.5188 0.73525 2.0682 1.3173 1.0009 1.6963 1.5988 0 0.013442 0 0.014693 0.047814 -1.9269 -0.85133 7.2124
2.4258 -0.050637 -0.013041 -0.022549 0.20466 0.20803 0.05616 -0.64187 0.12403 -1.071 -0.62091 -0.62968 -1.9431 5.3017 4.0106 2.6071 0.89827 2.4878 1.421 1.2741 1.7953 1.5673 0 0.0422 0 0.02205 0.083741 -2.0227 -0.93609 6.7001
2.4297 -0.13463 -0.12626 -0.38582 -0.15945 -0.15207 -0.31194 -1.0264 -0.2504 -1.03 0.012484 -0.73143 -1.8813 5.4513 3.915 2.6697 1.0837 2.7329 1.6229 1.5874 1.8252 1.6151 0 0.068883 0 0.02654 0.096623 -2.0953 -1.0005 6.9933
2.4336 -0.22599 -0.24744 -0.56466 -0.45691 -0.46375 -0.55385 -1.0508 -0.57074 -0.80983 0.081763 -0.63458 -1.7976 5.5462 3.8795 2.7205 1.281 2.861 1.8131 1.8671 1.8527 1.7725 0 0.079862 0 0.025299 0.07495 -2.086 -1.0358 8.4388
2.4375 -0.34144 -0.36515 -0.51687 -0.52732 -0.57299 -0.5792 -0.73829 -0.69082 -0.57635 -0.32332 -0.42964 -1.7357 5.5832 3.9867 2.761 1.449 2.9835 1.8911 2.0592 1.9462 1.938 0 0.075795 0 0.020289 0.015839 -2.0203 -1.0445 10.118
2.4414 -0.47595 -0.47338 -0.40184 -0.42484 -0.5395 -0.47848 -0.3023 -0.63144 -0.4202 -0.7746 -0.28868 -1.7413 5.6308 4.1882 2.7976 1.5634 3.1783 1.8766 2.1818 2.1222 2.0004 0 0.070821 0 0.0166 -0.074501 -1.9465 -1.0351 11.003
2.4453 -0.59794 -0.56912 -0.41274 -0.3663 -0.54197 -0.43436 -0.00091838 -0.54891 -0.34322 -0.89894 -0.33196 -1.8436 5.7509 4.3816 2.8539 1.6462 3.438 1.8905 2.301 2.3269 1.9674 0 0.079131 0 0.01759 -0.18024 -1.8879 -1.0203 11
2.4492 -0.67003 -0.6462 -0.5882 -0.51495 -0.67356 -0.55012 0.020021 -0.58845 -0.32693 -0.66179 -0.53356 -2.0506 5.9146 4.5157 2.9584 1.7419 3.6977 2.0349 2.4548 2.4821 1.9687 0 0.10169 0 0.021943 -0.27695 -1.8428 -1.0155 10.897
2.4531 -0.6765 -0.69266 -0.78652 -0.8083 -0.847 -0.75898 -0.21105 -0.75887 -0.38558 -0.32642 -0.74937 -2.3579 6.0041 4.6249 3.117 1.8636 3.911 2.2979 2.6061 2.5602 2.1286 0 0.12569 0 0.025604 -0.33697 -1.8086 -1.0322 11.455
2.457 -0.63172 -0.69571 -0.83614 -1.0092 -0.90014 -0.89552 -0.54417 -0.9375 -0.54491 -0.18548 -0.8419 -2.7606 5.9068 4.7735 3.2981 1.9688 4.0972 2.5739 2.6807 2.6147 2.437 0 0.13679 0 0.026294 -0.33905 -1.7912 -1.071 12.683
2.4609 -0.56278 -0.64986 -0.70245 -0.94024 -0.77457 -0.85077 -0.81474 -0.98794 -0.78288 -0.33333 -0.79277 -3.2582 5.6131 4.9764 3.4486 1.9975 4.313 2.7631 2.6471 2.7263 2.7475 0 0.13227 0 0.025684 -0.27782 -1.7893 -1.1171 13.978
2.4648 -0.48391 -0.56012 -0.50506 -0.66876 -0.56802 -0.65626 -0.92932 -0.87405 -1.015 -0.65027 -0.70747 -3.8502 5.2297 5.1749 3.5264 1.9317 4.5812 2.8421 2.5508 2.9087 2.9015 0 0.12271 0 0.027018 -0.16713 -1.7815 -1.1451 14.783
2.4688 -0.38763 -0.43725 -0.38051 -0.44271 -0.40895 -0.42451 -0.89421 -0.67288 -1.1555 -0.94722 -0.71256 -4.529 4.9004 5.2758 3.5179 1.8119 4.8479 2.8373 2.46 3.0652 2.8519 0 0.12164 0 0.031021 -0.034397 -1.7421 -1.1313 14.965
2.4727 -0.25897 -0.29002 -0.34119 -0.42854 -0.30284 -0.22285 -0.79169 -0.49392 -1.1959 -1.1029 -0.83737 -5.2762 4.7119 5.2101 3.426 1.6877 5.0085 2.7494 2.3796 3.0481 2.6668 0 0.13316 0 0.034709 0.090801 -1.6735 -1.0674 14.595
2.4766 -0.096173 -0.12258 -0.27544 -0.51445 -0.13146 -0.018807 -0.72246 -0.39187 -1.2126 -1.0954 -0.98301 -6.0661 4.6583 4.9587 3.2454 1.555 4.9738 2.5209 2.2293 2.7745 2.4217 0 0.14883 0 0.034402 0.18699 -1.6184 -0.96667 13.564
2.4805 0.083902 0.060894 -0.080043 -0.39741 0.18751 0.25138 -0.73507 -0.34527 -1.2812 -0.96159 -1.0048 -6.8717 4.6718 4.5415 2.9572 1.3476 4.7146 2.0845 1.9141 2.2905 2.1017 0 0.1553 0 0.029549 0.24479 -1.6298 -0.85992 11.624
2.4844 0.2599 0.25039 0.22036 0.10832 0.56188 0.57618 -0.77559 -0.2964 -1.3741 -0.76368 -0.83596 -7.6688 4.6696 3.9971 2.5495 0.99747 4.2493 1.4319 1.4171 1.7194 1.6159 0 0.14466 0 0.023093 0.26489 -1.7242 -0.7796 8.7879
2.4883 0.42265 0.43075 0.49214 0.84146 0.77925 0.84968 -0.70088 -0.19817 -1.3452 -0.57733 -0.54424 -8.4354 4.5777 3.3707 2.0414 0.50274 3.6014 0.62035 0.81708 1.1413 0.89998 0 0.11873 0 0.017995 0.25433 -1.8676 -0.74213 5.4785
2.4922 0.57565 0.58905 0.62602 1.3888 0.71871 0.96768 -0.37174 -0.031208 -1.0339 -0.46239 -0.26744 -9.1481 4.3393 2.707 1.4797 -0.067576 2.7766 -0.29056 0.20965 0.51923 -0.0050055 0 0.085338 0 0.013876 0.22479 -2.0147 -0.7385 2.106
2.4961 0.71924 0.72067 0.64264 1.4394 0.49991 0.93822 0.22337 0.19827 -0.40836 -0.40965 -0.079895 -9.7799 3.9393 2.0377 0.90744 -0.63834 1.7797 -1.2992 -0.3824 -0.25187 -0.97917 0 0.051737 0 0.0076239 0.19228 -2.1696 -0.74097 -1.4809
2.5 0.83727 0.82621 0.66195 1.0666 0.39485 0.88491 0.91358 0.45689 0.37373 -0.32473 0.091203 -10.301 3.4405 1.371 0.33557 -1.1943 0.64428 -2.4474 -1.0146 -1.2165 -1.917 0 0.021087 0 -0.0025743 0.17465 -2.4092 -0.72386 -5.8936
2.5039 0.90362 0.90124 0.77268 0.66119 0.56898 0.93205 1.4278 0.68455 1.0479 -0.10179 0.4119 -10.687 2.9825 0.70293 -0.25326 -1.7775 -0.56396 -3.7462 -1.7346 -2.2726 -2.7839 0 -0.0066958 0 -0.01427 0.18462 -2.8444 -0.68545 -11.342
2.5078 0.90388 0.92946 0.93886 0.57111 0.90656 1.085 1.5739 0.82159 1.4095 0.26193 0.97653 -10.921 2.713 0.045169 -0.87196 -2.4188 -1.7758 -5.1259 -2.4972 -3.2157 -3.5829 0 -0.032228 0 -0.02234 0.22104 -3.551 -0.65521 -16.883
2.5117 0.85015 0.88884 1.0359 0.7929 1.1055 1.2256 1.3779 0.85827 1.4404 0.63712 1.6663 -11.002 2.6846 -0.55946 -1.501 -3.0757 -2.948 -6.4679 -3.1732 -3.8786 -4.2877 0 -0.054671 0 -0.02374 0.26487 -4.5273 -0.67931 -20.777
2.5156 0.77121 0.7683 0.97169 1.0094 0.95893 1.2257 1.0621 0.8569 1.3025 0.88079 2.1704 -10.941 2.8072 -1.0593 -2.0925 -3.6442 -4.0629 -7.6821 -3.6476 -4.2467 -4.8311 0 -0.070983 0 -0.020512 0.2846 -5.7071 -0.79338 -21.875
2.5195 0.68562 0.58135 0.76518 0.92742 0.54843 1.0612 0.86759 0.90183 1.2133 1.0011 2.1883 -10.762 2.9117 -1.4375 -2.5988 -4.0352 -5.1032 -8.7414 -3.9069 -4.4487 -5.1696 0 -0.076216 0 -0.017833 0.25 -7.0009 -1.0016 -20.766
2.5234 0.58415 0.36406 0.51092 0.57291 0.15719 0.81586 0.86874 1.0053 1.3005 1.1832 1.6743 -10.493 2.8808 -1.7277 -2.9931 -4.2387 -6.0329 -9.6338 -4.0283 -4.6354 -5.3422 0 -0.065497 0 -0.019088 0.14682 -8.3207 -1.2761 -19.404
2.5273 0.44081 0.15726 0.28022 0.24784 -0.0074062 0.5822 0.93524 1.0639 1.5364 1.6087 0.92163 -10.162 2.7369 -1.9736 -3.2626 -4.3139 -6.8053 -10.292 -4.0847 -4.8552 -5.4409 0 -0.037978 0 -0.023059 -0.015527 -9.5718 -1.5738 -19.379
2.5313 0.24433 -0.013703 0.070927 0.19974 -0.0016446 0.37286 0.87304 0.9353 1.7847 2.2249 0.39235 -9.7982 2.6073 -2.1645 -3.3874 -4.3176 -7.3849 -10.591 -4.0678 -5.0255 -5.5102 0 -0.00028946 0 -0.025971 -0.2069 -10.641 -1.8547 -20.438
2.5352 0.020186 -0.14643 -0.14831 0.34747 -0.058318 0.13754 0.61431 0.58663 1.9126 2.715 0.39539 -9.4266 2.6022 -2.2166 -3.3364 -4.2459 -7.7527 -10.435 -3.9057 -5.01 -5.4829 0 0.034835 0 -0.025979 -0.38723 -11.41 -2.0876 -20.775
2.5391 -0.17949 -0.25233 -0.36389 0.35116 -0.32195 -0.1413 0.28491 0.17301 1.8813 2.748 0.85814 -9.0701 2.7248 -2.0317 -3.0884 -4.0434 -7.8868 -9.8403 -3.5513 -4.7256 -5.2353 0 0.056182 0 -0.02509 -0.51905 -11.802 -2.2437 -18.932
2.543 -0.31131 -0.34074 -0.50913 -0.036499 -0.68333 -0.38962 0.09244 -0.057846 1.7589 2.3017 1.3777 -8.7475 2.8932 -1.5863 -2.6554 -3.6646 -7.7457 -8.9185 -3.0437 -4.1917 -4.7159 0 0.06276 0 -0.026447 -0.577 -11.807 -2.2949 -15.442
2.5469 -0.37068 -0.4102 -0.53646 -0.69168 -0.88322 -0.49645 0.14135 0.023472 1.6533 1.7305 1.5239 -8.4727 3.0463 -0.96128 -2.0775 -3.1197 -7.2803 -7.772 -2.4773 -3.4963 -4.0123 0 0.064986 0 -0.029991 -0.55303 -11.458 -2.2251 -12.48
2.5508 -0.39031 -0.45299 -0.48512 -1.2016 -0.77535 -0.4312 0.34357 0.28996 1.6176 1.4665 1.1593 -8.2548 3.2178 -0.27495 -1.3903 -2.4656 -6.4724 -6.4021 -1.9163 -2.7233 -3.2728 0 0.075029 0 -0.031435 -0.45806 -10.781 -2.0506 -11.683
2.5547 -0.40954 -0.46676 -0.45667 -1.2374 -0.47667 -0.29593 0.49915 0.43961 1.5947 1.5972 0.52393 -8.0984 3.5003 0.42271 -0.60207 -1.7593 -5.359 -4.7437 -1.3463 -1.9013 -2.5527 0 0.093684 0 -0.025959 -0.32047 -9.7635 -1.8258 -12.207
2.5586 -0.44258 -0.46169 -0.51281 -0.85629 -0.2535 -0.24428 0.46539 0.24708 1.4433 1.7229 0.021102 -8.0054 3.9388 1.1904 0.29199 -1.0303 -4.0151 -2.8008 -0.71013 -1.0054 -1.7436 0 0.10678 0 -0.01302 -0.18036 -8.3941 -1.6226 -11.029
2.5625 -0.47226 -0.45599 -0.60381 -0.44017 -0.26468 -0.33776 0.25974 -0.234 1.0333 1.2702 -0.11453 -7.9767 4.4656 2.1249 1.2674 -0.29505 -2.5084 -0.74745 0.01504 0.0012537 -0.67512 0 0.097173 0 0.0026952 -0.078782 -6.74 -1.4904 -5.4385
2.5664 -0.4713 -0.46307 -0.61372 -0.33398 -0.42434 -0.4826 0.013815 -0.70881 0.34961 0.017503 0.005194 -8.014 4.9495 3.2429 2.2482 0.41738 -0.87662 1.1264 0.78538 1.1169 0.69776 0 0.063366 0 0.015263 -0.044004 -4.995 -1.4269 4.4475
2.5703 -0.4286 -0.47983 -0.48541 -0.53831 -0.51451 -0.5174 -0.16505 -0.89565 -0.47052 -1.6326 0.037471 -8.1203 5.3127 4.4302 3.1358 1.0678 0.84863 2.5913 1.5318 2.272 2.2007 0 0.027272 0 0.022539 -0.080256 -3.4336 -1.3853 15.416
2.5742 -0.35679 -0.48517 -0.29529 -0.7455 -0.41763 -0.37239 -0.29143 -0.76952 -1.2029 -2.8979 -0.28915 -8.2986 5.5969 5.5086 3.8676 1.6403 2.5954 3.622 2.2218 3.3403 3.5391 0 0.021059 0 0.027378 -0.16467 -2.2921 -1.3147 23.407
2.5781 -0.27781 -0.45092 -0.18948 -0.66467 -0.22414 -0.14506 -0.47504 -0.57354 -1.6672 -3.1917 -0.93966 -8.5486 5.9112 6.3607 4.4491 2.161 4.2412 4.3755 2.8685 4.1911 4.5026 0 0.061939 0 0.034124 -0.2551 -1.6548 -1.2025 26.334
2.582 -0.20361 -0.35956 -0.23524 -0.30389 -0.11381 -0.014605 -0.80395 -0.59025 -1.8331 -2.5521 -1.5927 -8.862 6.3132 6.9945 4.9248 2.6693 5.6636 5.027 3.4803 4.7593 5.0901 0 0.13632 0 0.044143 -0.30602 -1.4291 -1.0869 25.162
2.5859 -0.13112 -0.21826 -0.33779 0.062357 -0.15129 -0.072572 -1.2464 -0.88618 -1.8248 -1.5782 -1.8897 -9.2209 6.7418 7.4932 5.315 3.1598 6.8094 5.6159 4.0124 5.0862 5.4494 0 0.20835 0 0.054732 -0.28589 -1.4194 -1.0287 22.604
2.5898 -0.053774 -0.060013 -0.31736 0.18753 -0.21916 -0.22998 -1.6543 -1.2614 -1.8178 -0.95303 -1.7065 -9.6013 7.0676 7.905 5.5833 3.5572 7.7137 6.0367 4.3829 5.2861 5.7055 0 0.24682 0 0.062049 -0.18855 -1.4414 -1.0664 20.87
2.5938 0.024772 0.07079 -0.083035 0.10058 -0.15462 -0.29017 -1.8592 -1.4382 -1.9094 -0.96153 -1.2392 -9.9797 7.2059 8.1807 5.6675 3.7597 8.4404 6.1617 4.5374 5.4504 5.8478 0 0.2479 0 0.064677 -0.034658 -1.4004 -1.1897 20.411
2.5977 0.089503 0.14142 0.26355 0.059713 0.065499 -0.12223 -1.7847 -1.3041 -2.0609 -1.3753 -0.85 -10.341 7.1783 8.2143 5.5436 3.7157 8.9954 5.9621 4.4926 5.5577 5.7698 0 0.2344 0 0.064255 0.1365 -1.2984 -1.3499 20.376
2.6016 0.12628 0.14848 0.50134 0.26966 0.2944 0.22101 -1.4945 -0.98665 -2.1536 -1.7314 -0.80416 -10.681 7.0658 7.9399 5.2563 3.4629 9.2939 5.516 4.3074 5.4734 5.3993 0 0.23316 0 0.063036 0.28065 -1.1907 -1.4932 19.861
2.6055 0.13451 0.11818 0.47862 0.65402 0.37007 0.54267 -1.1526 -0.71358 -2.1006 -1.719 -1.0938 -11.005 6.9138 7.3903 4.8816 3.0897 9.2193 4.9171 4.0144 5.0551 4.7754 0 0.25105 0 0.061388 0.36222 -1.1377 -1.5907 18.631
2.6094 0.12789 0.088115 0.24361 0.91034 0.28455 0.65897 -0.92348 -0.60919 -1.9172 -1.3576 -1.4625 -11.318 6.6908 6.6702 4.4605 2.659 8.7205 4.1955 3.5891 4.2845 4.0061 0 0.2705 0 0.057892 0.36366 -1.176 -1.643 16.871
2.6133 0.12289 0.083071 -0.0025702 0.791 0.18489 0.53603 -0.87149 -0.61978 -1.6885 -0.88415 -1.5951 -11.619 6.3442 5.8804 3.9731 2.1666 7.8604 3.3312 2.9928 3.3076 3.1719 0 0.26675 0 0.051563 0.28854 -1.3107 -1.6628 14.619
2.6172 0.12636 0.10205 -0.083242 0.33639 0.20865 0.29742 -0.91502 -0.61175 -1.4704 -0.51692 -1.3301 -11.903 5.8809 5.0666 3.38 1.572 6.7716 2.3292 2.2398 2.3379 2.2869 0 0.23001 0 0.043468 0.15901 -1.5165 -1.6567 11.666
2.6211 0.13291 0.1252 0.01091 -0.15631 0.33612 0.11093 -0.86872 -0.51652 -1.2212 -0.31307 -0.75343 -12.163 5.3741 4.2285 2.6901 0.86424 5.5645 1.2594 1.413 1.5 1.352 0 0.17293 0 0.035935 0.0093475 -1.751 -1.6202 7.9328
2.625 0.13239 0.13333 0.13703 -0.38765 0.41906 0.058769 -0.56332 -0.37127 -0.83239 -0.19895 -0.1213 -12.391 4.8826 3.3634 1.9809 0.093115 4.272 0.21329 0.60515 0.75179 0.4216 0 0.1184 0 0.030349 -0.12257 -1.9798 -1.5477 3.7566
2.6289 0.11942 0.12292 0.14459 -0.29286 0.34976 0.0941 0.021802 -0.23402 -0.23751 -0.086898 0.3233 -12.589 4.3743 2.4971 1.3482 -0.66106 2.8793 -0.77228 -0.1469 -0.039535 -0.40398 0 0.080641 0 0.026027 -0.20442 -2.2075 -1.4455 -0.33054
2.6328 0.096283 0.10496 0.0072261 -0.058832 0.18091 0.10374 0.70759 -0.088496 0.49673 0.047618 0.50994 -12.763 3.7603 1.6829 0.83231 -1.3394 1.401 -1.7341 -0.86087 -0.93571 -1.0594 0 0.056822 0 0.021266 -0.21788 -2.4884 -1.3345 -4.0344
2.6367 0.068929 0.090891 -0.17214 0.06605 0.063963 0.01283 1.2043 0.14515 1.1824 0.17545 0.56473 -12.921 3.0311 0.98336 0.39282 -1.9213 -0.069952 -2.721 -1.5389 -1.8305 -1.5752 0 0.034766 0 0.015238 -0.16447 -2.9029 -1.2417 -7.386
2.6406 0.041521 0.080545 -0.26837 -0.018761 0.077439 -0.15448 1.3002 0.50341 1.624 0.26779 0.68403 -13.075 2.3591 0.45441 -0.041941 -2.3954 -1.3903 -3.7187 -2.1109 -2.5125 -2.0433 0 0.0074741 0 0.008649 -0.066307 -3.5077 -1.188 -10.382
2.6445 0.015035 0.063815 -0.24054 -0.21012 0.14007 -0.299 1.0184 0.8974 1.7455 0.33422 0.95561 -13.229 2.033 0.12872 -0.50065 -2.728 -2.4422 -4.6427 -2.4644 -2.8361 -2.5175 0 -0.019589 0 0.0027185 0.039584 -4.2975 -1.1812 -12.686
2.6484 -0.0099813 0.033764 -0.14481 -0.31367 0.10929 -0.32881 0.61189 1.1543 1.6311 0.42285 1.2711 -13.387 2.235 -0.0065732 -0.9399 -2.8761 -3.1922 -5.4042 -2.5424 -2.8445 -2.9531 0 -0.033975 0 -0.002072 0.11272 -5.2054 -1.2182 -13.863
2.6523 -0.030305 -0.0024848 -0.062291 -0.20423 -0.044361 -0.23361 0.38298 1.1516 1.4501 0.59432 1.4089 -13.543 2.8394 -0.021896 -1.2831 -2.835 -3.6898 -5.9723 -2.4085 -2.7332 -3.2523 0 -0.027993 0 -0.0060072 0.12265 -6.1379 -1.2909 -13.955
2.6563 -0.039921 -0.026337 -0.025731 0.091011 -0.18757 -0.093964 0.46164 0.91632 1.3307 0.88487 1.2271 -13.694 3.4255 -0.017044 -1.4832 -2.6659 -4.015 -6.3649 -2.2057 -2.6865 -3.3647 0 -0.0056998 0 -0.0092074 0.059592 -7.0131 -1.3919 -13.673
2.6602 -0.032861 -0.021818 -0.010635 0.42094 -0.1659 -0.016597 0.71924 0.5965 1.2833 1.2701 0.80552 -13.837 3.5381 -0.052286 -1.5476 -2.4643 -4.2235 -6.5852 -2.0427 -2.7327 -3.3369 0 0.020117 0 -0.011215 -0.061614 -7.772 -1.5145 -13.83
2.6641 -0.0066768 0.011789 0.019929 0.60491 0.013667 -0.044026 0.89115 0.33796 1.2273 1.652 0.40382 -13.98 3.0066 -0.090773 -1.5084 -2.2927 -4.3245 -6.5836 -1.918 -2.7445 -3.2579 0 0.037164 0 -0.011773 -0.20548 -8.3651 -1.6486 -14.518
2.668 0.035605 0.059927 0.075832 0.53345 0.16819 -0.11205 0.80452 0.18719 1.0859 1.8955 0.25931 -14.129 2.0736 -0.017676 -1.3787 -2.1439 -4.2932 -6.2964 -1.7577 -2.574 -3.1643 0 0.041167 0 -0.011708 -0.32645 -8.7376 -1.7754 -14.932
2.6719 0.085853 0.10448 0.14243 0.23584 0.12617 -0.098142 0.51771 0.10087 0.8646 1.9089 0.3925 -14.284 1.2229 0.25867 -1.1439 -1.9715 -4.1004 -5.7223 -1.5223 -2.1964 -3.0086 0 0.036701 0 -0.012448 -0.38295 -8.8358 -1.8663 -14.164
2.6758 0.13347 0.13618 0.20703 -0.11519 -0.075723 0.069987 0.25607 0.03057 0.64796 1.7092 0.59657 -14.437 0.84347 0.70495 -0.79432 -1.7549 -3.7395 -4.9497 -1.2682 -1.7351 -2.7236 0 0.032154 0 -0.014313 -0.35107 -8.6306 -1.89 -12.195
2.6797 0.16963 0.15758 0.26957 -0.28482 -0.20722 0.33648 0.20801 -0.016884 0.52412 1.4067 0.62733 -14.568 0.9914 1.163 -0.35883 -1.5287 -3.2433 -4.1011 -1.0971 -1.3558 -2.3069 0 0.033142 0 -0.015514 -0.23383 -8.1361 -1.8265 -10.011
2.6836 0.19128 0.1766 0.32791 -0.12441 -0.075969 0.54777 0.36518 -0.00020822 0.50679 1.1064 0.42651 -14.663 1.4209 1.4708 0.099442 -1.3475 -2.6808 -3.252 -1.0485 -1.1303 -1.8313 0 0.038575 0 -0.013418 -0.062032 -7.4091 -1.6809 -8.6265
2.6875 0.20218 0.1983 0.36541 0.30327 0.25647 0.57849 0.54317 0.092433 0.5223 0.81199 0.17188 -14.721 1.8285 1.6039 0.52034 -1.2242 -2.1288 -2.4127 -1.0483 -0.98699 -1.3714 0 0.041463 0 -0.0071701 0.11468 -6.534 -1.487 -7.9803
2.6914 0.2094 0.22169 0.36532 0.73415 0.50922 0.44514 0.55259 0.21639 0.47104 0.43561 0.10244 -14.752 2.0903 1.7028 0.87749 -1.1102 -1.6293 -1.5894 -0.97182 -0.78203 -0.93382 0 0.034091 0 0.0010301 0.24447 -5.6087 -1.2965 -6.911
2.6953 0.21682 0.24138 0.33767 0.87664 0.45161 0.2964 0.35951 0.30918 0.30912 -0.08339 0.27848 -14.771 2.3046 1.9463 1.1735 -0.93992 -1.1637 -0.84969 -0.75562 -0.42209 -0.47491 0 0.014781 0 0.0076337 0.29109 -4.7372 -1.1568 -4.351
2.6992 0.22039 0.24944 0.3199 0.63221 0.14121 0.27511 0.095459 0.34498 0.081045 -0.66027 0.5044 -14.783 2.6382 2.3795 1.412 -0.69268 -0.67277 -0.30621 -0.44522 0.061171 0.012619 0 -0.0084068 0 0.01094 0.24527 -4.0188 -1.0903 -0.55968
2.7031 0.20916 0.23554 0.33835 0.17799 -0.12001 0.37518 -0.077264 0.33944 -0.1216 -1.0783 0.49581 -14.775 3.1409 2.8568 1.5843 -0.40827 -0.11932 -0.024017 -0.13541 0.53555 0.44695 0 -0.020906 0 0.012516 0.12536 -3.524 -1.0895 2.9138
2.707 0.17148 0.18863 0.36683 -0.17475 -0.081818 0.43624 -0.11025 0.30286 -0.23697 -1.1452 0.1424 -14.733 3.6996 3.1599 1.6849 -0.14311 0.45873 0.054243 0.1277 0.86284 0.7104 0 -0.011229 0 0.015255 -0.031688 -3.266 -1.1271 4.6009
2.7109 0.10193 0.10272 0.33332 -0.23567 0.19754 0.29586 -0.092699 0.20433 -0.27774 -0.85942 -0.37725 -14.649 4.1559 3.1907 1.7372 0.082555 0.95872 0.078484 0.37817 0.99083 0.76412 0 0.019535 0 0.020027 -0.18335 -3.1925 -1.1742 4.4921
2.7148 0.0039157 -0.015818 0.18194 -0.081035 0.39704 -0.039318 -0.14606 4.952e-06 -0.30711 -0.42962 -0.73921 -14.535 4.4612 3.0617 1.7899 0.29038 1.2914 0.17612 0.66832 0.98319 0.70387 0 0.056517 0 0.024524 -0.29301 -3.2111 -1.2138 4.0353
2.7188 -0.11249 -0.14736 -0.063699 0.040359 0.24468 -0.37668 -0.30024 -0.29852 -0.37177 -0.12076 -0.74731 -14.413 4.712 3.0033 1.8831 0.50179 1.4637 0.36148 0.98941 0.97399 0.68982 0 0.080828 0 0.025653 -0.33763 -3.2363 -1.2431 4.7338
2.7227 -0.23458 -0.26799 -0.30171 -0.050194 -0.2108 -0.50763 -0.46852 -0.5953 -0.45606 -0.06231 -0.48859 -14.307 5.03 3.1707 2.0167 0.70112 1.5881 0.55637 1.2667 1.0796 0.81296 0 0.083572 0 0.023022 -0.31222 -3.2252 -1.2673 6.7395
2.7266 -0.34977 -0.36293 -0.42723 -0.30139 -0.63984 -0.40858 -0.53619 -0.76808 -0.50128 -0.18524 -0.23716 -14.232 5.4002 3.5226 2.1556 0.8489 1.7989 0.6948 1.4351 1.3237 1.0293 0 0.07259 0 0.019749 -0.23173 -3.1795 -1.2928 8.8337
2.7305 -0.44689 -0.43295 -0.41957 -0.50414 -0.74563 -0.27001 -0.47194 -0.76889 -0.4723 -0.32721 -0.2068 -14.197 5.6247 3.8742 2.2703 0.93009 2.1447 0.80011 1.509 1.6246 1.2257 0 0.065619 0 0.0196 -0.12866 -3.1196 -1.3229 9.7632
2.7344 -0.5179 -0.48805 -0.36245 -0.51745 -0.54235 -0.30952 -0.35821 -0.66968 -0.40665 -0.38876 -0.38446 -14.219 5.4516 4.0649 2.3692 0.97959 2.5509 0.95681 1.5685 1.8566 1.3454 0 0.075121 0 0.023361 -0.044146 -3.0582 -1.3574 9.536
2.7383 -0.5598 -0.53409 -0.3761 -0.41886 -0.326 -0.54355 -0.3191 -0.6017 -0.39447 -0.39327 -0.58527 -14.321 4.7865 4.0873 2.4888 1.0508 2.8904 1.2134 1.6732 1.9473 1.4424 0 0.0978 0 0.028265 -0.013257 -2.9947 -1.3926 9.3629
2.7422 -0.57416 -0.56487 -0.51764 -0.42622 -0.37304 -0.75086 -0.41683 -0.64023 -0.50194 -0.41886 -0.6534 -14.526 3.8131 4.0741 2.6502 1.1584 3.0975 1.5233 1.8 1.9379 1.612 0 0.11805 0 0.031037 -0.050331 -2.9264 -1.4208 10.361
2.7461 -0.56264 -0.56623 -0.73212 -0.66599 -0.66818 -0.68335 -0.60719 -0.74134 -0.70765 -0.50043 -0.60397 -14.841 2.9157 4.1681 2.8279 1.2577 3.2229 1.7853 1.871 1.9523 1.8743 0 0.12223 0 0.03127 -0.14216 -2.8562 -1.4326 12.386
2.75 -0.52138 -0.52676 -0.89053 -1.0169 -0.9238 -0.32919 -0.78302 -0.78817 -0.91502 -0.60916 -0.5775 -15.25 2.4485 4.3993 2.9629 1.2869 3.3794 1.9333 1.8409 2.0895 2.1353 0 0.11092 0 0.0315 -0.25328 -2.7891 -1.4212 14.169
2.7539 -0.44065 -0.44405 -0.87927 -1.1864 -0.85915 0.039126 -0.85863 -0.69959 -1.0352 -0.70999 -0.67241 -15.726 2.517 4.6633 3.0067 1.2269 3.6284 1.9762 1.7443 2.3229 2.2622 0 0.098245 0 0.033959 -0.34039 -2.724 -1.3865 14.531
2.7578 -0.31263 -0.32158 -0.67165 -0.95323 -0.45684 0.10365 -0.82331 -0.4991 -1.0657 -0.80621 -0.83542 -16.243 2.9252 4.8004 2.9507 1.1147 3.9107 1.9473 1.6498 2.4977 2.1921 0 0.099074 0 0.037669 -0.36793 -2.6571 -1.3352 13.388
2.7617 -0.14177 -0.16284 -0.33623 -0.35312 0.045969 -0.18593 -0.72939 -0.28604 -1.0872 -0.90878 -0.9173 -16.79 3.3218 4.6988 2.8142 0.99276 4.0807 1.8282 1.5689 2.437 1.9601 0 0.11562 0 0.039147 -0.31798 -2.5948 -1.2768 11.558
2.7656 0.052007 0.027968 0.01163 0.35518 0.39972 -0.53026 -0.63615 -0.14648 -1.1739 -0.9759 -0.82731 -17.364 3.4284 4.3488 2.6079 0.85027 4.0079 1.5383 1.4228 2.074 1.6285 0 0.1351 0 0.03605 -0.19264 -2.5603 -1.2183 9.7169
2.7695 0.24222 0.23798 0.27558 0.89759 0.56193 -0.5289 -0.55809 -0.090315 -1.2971 -0.91878 -0.6227 -17.957 3.1862 3.8276 2.3169 0.62153 3.6568 1.0076 1.1093 1.4964 1.2025 0 0.13995 0 0.029717 -0.012171 -2.5821 -1.1627 7.7152
2.7734 0.41022 0.44085 0.42301 1.1692 0.68352 -0.043108 -0.45332 -0.063579 -1.3173 -0.6933 -0.44346 -18.542 2.7272 3.2459 1.9215 0.24675 3.083 0.25089 0.60157 0.86101 0.628 0 0.12137 0 0.023716 0.18844 -2.6726 -1.1111 4.9379
2.7773 0.55215 0.60511 0.49008 1.2434 0.90297 0.66427 -0.25607 -0.0080288 -1.0851 -0.38018 -0.36287 -19.078 2.2199 2.6878 1.43 -0.26774 2.3643 -0.6417 -0.022571 0.25571 -0.13127 0 0.085048 0 0.019885 0.36511 -2.8225 -1.0645 1.2105
2.7813 0.67191 0.71234 0.54847 1.2342 1.1788 1.1483 0.068654 0.09586 -0.57257 -0.14375 -0.30604 -19.525 1.7269 2.1715 0.88432 -0.85404 1.5369 -1.5919 -0.65278 -0.36568 -1.0258 0 0.045443 0 0.016233 0.47476 -3.0215 -1.0249 -2.8468
2.7852 0.76741 0.76904 0.65213 1.17 1.3326 1.162 0.48251 0.23386 0.080491 -0.085181 -0.11598 -19.856 1.1944 1.646 0.32815 -1.4468 0.58897 -2.6043 -1.2426 -1.1153 -1.9389 0 0.014575 0 0.0092107 0.48918 -3.2899 -0.99531 -6.4129
2.7891 0.82487 0.7984 0.7955 1.0026 1.2452 0.84959 0.87445 0.38732 0.6516 -0.13626 0.29811 -20.06 0.56961 1.0339 -0.22878 -2.0373 -0.49792 -3.7432 -1.8296 -2.0332 -2.771 0 -0.0053157 0 -0.0019299 0.40666 -3.6872 -0.9832 -9.2812
2.793 0.82815 0.81637 0.91554 0.72172 0.99126 0.5842 1.1149 0.54718 0.98678 -0.11841 0.8675 -20.134 -0.066909 0.30439 -0.81111 -2.6584 -1.7051 -5.0388 -2.4615 -3.0091 -3.4969 0 -0.020365 0 -0.013457 0.25375 -4.2857 -1.0042 -11.912
2.7969 0.77455 0.81264 0.94309 0.43983 0.77384 0.61633 1.1375 0.70392 1.0953 0.079673 1.3998 -20.076 -0.48646 -0.47506 -1.4396 -3.3172 -2.9696 -6.4239 -3.1128 -3.8425 -4.143 0 -0.037347 0 -0.020244 0.074462 -5.1276 -1.0813 -14.651
2.8008 0.68014 0.7551 0.86582 0.34379 0.72846 0.86251 0.99296 0.83805 1.1146 0.39208 1.6993 -19.886 -0.44954 -1.162 -2.092 -3.95 -4.2089 -7.7683 -3.6828 -4.3905 -4.7199 0 -0.056236 0 -0.020656 -0.087716 -6.2007 -1.2338 -17.067
2.8047 0.56745 0.61581 0.74378 0.54663 0.79709 1.0141 0.82296 0.92945 1.1843 0.66198 1.6719 -19.573 0.10295 -1.6354 -2.7027 -4.4531 -5.3514 -8.9673 -4.0794 -4.675 -5.1958 0 -0.068626 0 -0.018154 -0.20466 -7.4479 -1.4631 -18.28
2.8086 0.44635 0.39682 0.65239 0.9664 0.78942 0.83632 0.76061 0.97243 1.3397 0.8393 1.3557 -19.159 0.96066 -1.8908 -3.199 -4.7612 -6.3512 -9.9847 -4.2965 -4.8534 -5.5374 0 -0.063064 0 -0.017872 -0.26838 -8.7909 -1.7439 -17.997
2.8125 0.30739 0.13377 0.59826 1.3404 0.55984 0.36485 0.82687 0.97094 1.5089 1.0634 0.89422 -18.679 1.7445 -2.0424 -3.539 -4.8937 -7.1879 -10.805 -4.402 -5.0796 -5.7584 0 -0.033781 0 -0.02163 -0.28657 -10.14 -2.0344 -17.057
2.8164 0.13585 -0.1247 0.49402 1.3748 0.1271 -0.1639 0.91202 0.91601 1.6009 1.5098 0.48692 -18.168 2.1396 -2.2138 -3.7163 -4.9196 -7.8569 -11.361 -4.4503 -5.3707 -5.9032 0 0.013138 0 -0.026525 -0.27574 -11.385 -2.2959 -16.694
2.8203 -0.066068 -0.34291 0.23517 0.93082 -0.35806 -0.54413 0.86898 0.77972 1.5938 2.1408 0.32156 -17.659 2.0963 -2.4076 -3.7348 -4.8793 -8.353 -11.528 -4.4132 -5.5876 -5.9741 0 0.061214 0 -0.028456 -0.25694 -12.396 -2.5089 -17.212
2.8242 -0.27102 -0.50866 -0.17763 0.12726 -0.73706 -0.75045 0.64727 0.54907 1.5471 2.6451 0.48031 -17.18 1.8525 -2.4755 -3.5876 -4.741 -8.6487 -11.211 -4.2046 -5.5374 -5.8891 0 0.093137 0 -0.026698 -0.25366 -13.05 -2.6698 -17.519
2.8281 -0.44176 -0.62469 -0.59025 -0.70764 -0.93196 -0.88075 0.35054 0.27235 1.536 2.6826 0.85846 -16.757 1.7619 -2.2321 -3.2606 -4.4359 -8.6813 -10.429 -3.7736 -5.112 -5.5382 0 0.10264 0 -0.024542 -0.28686 -13.276 -2.7748 -16.236
2.832 -0.55668 -0.69547 -0.78991 -1.2149 -0.94287 -0.99359 0.15828 0.056895 1.5777 2.229 1.1824 -16.416 2.054 -1.6166 -2.7517 -3.9304 -8.3695 -9.2989 -3.1664 -4.3576 -4.8951 0 0.099327 0 -0.025278 -0.36545 -13.081 -2.8063 -13.317
2.8359 -0.62204 -0.72446 -0.68035 -1.2177 -0.80713 -1.0357 0.17252 -0.0068872 1.6144 1.6559 1.1725 -16.174 2.6959 -0.75611 -2.0788 -3.2613 -7.6596 -7.9188 -2.4926 -3.432 -4.0633 0 0.10089 0 -0.027858 -0.47686 -12.517 -2.7413 -10.354
2.8398 -0.65956 -0.72154 -0.38281 -0.8392 -0.59016 -0.93042 0.32457 0.060502 1.5595 1.4055 0.76347 -16.037 3.4401 0.13513 -1.268 -2.5025 -6.5696 -6.2877 -1.8314 -2.4913 -3.1894 0 0.11703 0 -0.027092 -0.58651 -11.616 -2.574 -8.9719
2.8438 -0.68222 -0.70633 -0.1558 -0.43126 -0.4004 -0.70623 0.43016 0.11301 1.3558 1.5309 0.19501 -15.996 4.0041 0.93364 -0.34115 -1.7056 -5.1891 -4.3526 -1.1731 -1.5897 -2.3176 0 0.13837 0 -0.018498 -0.65048 -10.369 -2.3327 -8.7518
2.8477 -0.68192 -0.69695 -0.18607 -0.3355 -0.36092 -0.50251 0.34868 -0.015858 0.9989 1.5608 -0.15169 -16.04 4.2436 1.7018 0.67506 -0.88183 -3.6254 -2.1553 -0.45246 -0.65978 -1.3367 0 0.142 0 -0.0029281 -0.63628 -8.7703 -2.0714 -6.9608
2.8516 -0.64013 -0.69151 -0.42895 -0.62868 -0.51579 -0.43462 0.10354 -0.36268 0.52069 0.88537 -0.077159 -16.165 4.2073 2.6128 1.7276 -0.037213 -1.9402 0.07797 0.3663 0.41431 -0.0932 0 0.11192 0 0.013804 -0.53941 -6.9065 -1.8403 -0.79475
2.8555 -0.54939 -0.66205 -0.64382 -1.0496 -0.75142 -0.46972 -0.14813 -0.77446 -0.036292 -0.63808 0.22463 -16.379 4.0644 3.7736 2.7327 0.78708 -0.13865 2.0197 1.2399 1.6803 1.4239 0 0.058157 0 0.026067 -0.38515 -5.0065 -1.6601 9.6875
2.8594 -0.42313 -0.5721 -0.59903 -1.1918 -0.8411 -0.46027 -0.27044 -1.0109 -0.62551 -2.4227 0.28659 -16.692 3.9855 5.1021 3.6078 1.5225 1.7733 3.4452 2.0752 3.0369 3.0061 0 0.016105 0 0.033214 -0.215 -3.3813 -1.5217 20.752
2.8633 -0.28453 -0.40704 -0.2666 -0.83221 -0.61545 -0.30784 -0.28434 -0.93574 -1.1914 -3.525 -0.23688 -17.099 4.0624 6.3642 4.3159 2.1238 3.7146 4.3748 2.7965 4.2543 4.3426 0 0.022723 0 0.039379 -0.066963 -2.2788 -1.4106 27.395
2.8672 -0.14748 -0.19211 0.16384 -0.13064 -0.12103 -0.07771 -0.35359 -0.63543 -1.675 -3.376 -1.2269 -17.576 4.2971 7.3311 4.8777 2.6033 5.5161 5.0182 3.3803 5.0971 5.2324 0 0.087011 0 0.048692 0.038177 -1.754 -1.3304 27.103
2.8711 -0.01069 0.018872 0.45619 0.48425 0.39012 0.070242 -0.62825 -0.35603 -2.0372 -2.2432 -2.1295 -18.085 4.6292 7.9186 5.3309 3.0042 6.9956 5.5686 3.8315 5.4731 5.6979 0 0.17974 0 0.060887 0.098201 -1.6513 -1.3018 21.76
2.875 0.12868 0.17584 0.52165 0.66428 0.65208 0.068098 -1.0873 -0.30813 -2.2772 -1.0161 -2.3732 -18.585 4.9622 8.2006 5.673 3.337 8.0622 6.0364 4.1424 5.4964 5.9043 0 0.25305 0 0.071576 0.12148 -1.7141 -1.3384 16.031
2.8789 0.25763 0.26033 0.4623 0.42977 0.59439 0.037402 -1.5275 -0.50413 -2.4241 -0.49992 -1.8371 -19.049 5.1835 8.3045 5.8446 3.548 8.7559 6.2695 4.2873 5.4 5.9747 0 0.27543 0 0.076551 0.11795 -1.7381 -1.4253 13.686
2.8828 0.34754 0.28833 0.44125 0.13724 0.37899 0.17437 -1.7158 -0.76295 -2.5053 -0.8276 -0.96646 -19.464 5.1993 8.29 5.7749 3.5594 9.1819 6.1218 4.2533 5.3517 5.8838 0 0.25341 0 0.075501 0.095657 -1.6614 -1.5245 15.028
2.8867 0.37563 0.29042 0.51851 0.14851 0.23483 0.52793 -1.5729 -0.86955 -2.5226 -1.4689 -0.42067 -19.826 4.9861 8.1083 5.449 3.3436 9.3962 5.5974 4.0619 5.3153 5.5207 0 0.22225 0 0.071553 0.063072 -1.5448 -1.6041 17.414
2.8906 0.34835 0.28931 0.61082 0.4989 0.25187 0.90681 -1.2278 -0.7469 -2.4573 -1.7665 -0.54587 -20.137 4.6208 7.6594 4.9307 2.9524 9.3431 4.8348 3.7481 5.0779 4.8354 0 0.21408 0 0.067609 0.032374 -1.4818 -1.6635 17.991
2.8945 0.30242 0.29239 0.60024 0.86938 0.32971 1.0343 -0.89762 -0.49921 -2.2944 -1.4844 -1.1183 -20.398 4.2455 6.8879 4.3188 2.4701 8.9023 3.9691 3.319 4.4326 3.9115 0 0.23119 0 0.063614 0.018385 -1.5208 -1.7271 15.975
2.8984 0.27968 0.29945 0.46917 0.88803 0.31647 0.81351 -0.70155 -0.30585 -2.0326 -0.90374 -1.5643 -20.611 3.9675 5.8461 3.6784 1.9357 8.0026 3.0235 2.7442 3.3682 2.8968 0 0.24671 0 0.057488 0.032222 -1.6492 -1.8104 12.618
2.9023 0.29648 0.31144 0.32346 0.4779 0.18468 0.43692 -0.57254 -0.2696 -1.6683 -0.46155 -1.449 -20.78 3.7675 4.6851 3.014 1.3167 6.7011 1.9358 1.9975 2.1011 1.8804 0 0.23013 0 0.048266 0.073625 -1.8309 -1.8896 9.382
2.9063 0.33442 0.32942 0.28706 -0.073574 0.062066 0.21829 -0.33996 -0.34498 -1.1796 -0.33495 -0.8042 -20.904 3.5025 3.5863 2.3053 0.56224 5.1623 0.6751 1.1076 0.91703 0.85101 0 0.17426 0 0.037716 0.12784 -2.0488 -1.9083 6.4282
2.9102 0.35913 0.34698 0.38186 -0.38089 0.091506 0.30261 0.095274 -0.38913 -0.54605 -0.35522 -0.034809 -20.976 3.0231 2.6734 1.5618 -0.31986 3.5606 -0.68958 0.16056 -0.040544 -0.2259 0 0.10041 0 0.028643 0.1704 -2.3226 -1.8201 2.8443
2.9141 0.34879 0.34843 0.51288 -0.30095 0.27106 0.53913 0.64867 -0.27589 0.19823 -0.26686 0.47116 -20.985 2.3219 1.9524 0.83421 -1.241 1.9921 -2.0407 -0.75097 -0.84956 -1.3093 0 0.039589 0 0.02191 0.17803 -2.699 -1.6343 -1.9169
2.918 0.30708 0.31876 0.56524 -0.024718 0.4414 0.64269 1.0991 0.020078 0.9302 -0.014677 0.65669 -20.925 1.583 1.3214 0.17148 -2.0873 0.46418 -3.3199 -1.5801 -1.6884 -2.2795 0 0.0082149 0 0.015618 0.13966 -3.2346 -1.4255 -7.0802
2.9219 0.25248 0.25731 0.5069 0.15045 0.43266 0.47895 1.2534 0.41808 1.4747 0.23421 0.76376 -20.801 1.0756 0.6551 -0.42803 -2.7951 -1.0444 -4.5668 -2.3236 -2.6304 -3.0362 0 -0.00049457 0 0.0074292 0.061166 -3.9792 -1.2963 -11.081
2.9258 0.19838 0.18124 0.39557 0.12574 0.22071 0.18495 1.0922 0.78846 1.706 0.31647 1.0251 -20.632 0.96245 -0.085229 -1.0128 -3.3715 -2.5158 -5.8447 -2.9738 -3.5465 -3.5887 0 -0.004575 0 -0.0025025 -0.038624 -4.9575 -1.3191 -12.951
2.9297 0.14441 0.11353 0.29635 0.076483 -0.060449 0.0082691 0.78294 1.0234 1.6377 0.27657 1.3974 -20.44 1.1785 -0.799 -1.6197 -3.8473 -3.8752 -7.1336 -3.4858 -4.2061 -4.0369 0 -0.014415 0 -0.011231 -0.13772 -6.1492 -1.4996 -13.108
2.9336 0.084497 0.065804 0.20911 0.23405 -0.2518 0.039241 0.55603 1.0829 1.4188 0.33066 1.5924 -20.237 1.4835 -1.3094 -2.2191 -4.2196 -5.0285 -8.3085 -3.804 -4.4815 -4.4635 0 -0.024584 0 -0.015757 -0.22016 -7.4803 -1.7821 -12.82
2.9375 0.019528 0.031504 0.085162 0.60841 -0.30532 0.12072 0.54527 1.0019 1.2298 0.64413 1.3648 -20.027 1.6474 -1.5063 -2.7207 -4.4484 -5.9161 -9.225 -3.9232 -4.4659 -4.8532 0 -0.021893 0 -0.01595 -0.2794 -8.8376 -2.0856 -13.046
2.9414 -0.040867 -0.0047262 -0.091953 0.94113 -0.29123 0.031752 0.70945 0.85998 1.1625 1.1658 0.77732 -19.808 1.615 -1.4524 -3.038 -4.5055 -6.5394 -9.819 -3.9086 -4.3964 -5.1233 0 8.1951e-05 0 -0.014667 -0.31565 -10.102 -2.343 -13.835
2.9453 -0.088214 -0.051111 -0.25993 0.93949 -0.2886 -0.24971 0.88302 0.72914 1.1842 1.6808 0.19048 -19.584 1.515 -1.3461 -3.1494 -4.4175 -6.9482 -10.118 -3.8441 -4.453 -5.2243 0 0.03406 0 -0.015072 -0.33108 -11.174 -2.52 -14.72
2.9492 -0.12411 -0.10132 -0.32566 0.55669 -0.29082 -0.49002 0.90767 0.62981 1.2079 2.0047 -0.01376 -19.368 1.519 -1.3559 -3.0992 -4.2507 -7.2009 -10.163 -3.7546 -4.6124 -5.1928 0 0.064848 0 -0.017979 -0.3277 -11.981 -2.6136 -15.416
2.9531 -0.15698 -0.1416 -0.26137 0.038991 -0.22872 -0.42414 0.74638 0.52877 1.1945 2.1082 0.26808 -19.179 1.6859 -1.4643 -2.9435 -4.0527 -7.3256 -9.9354 -3.5869 -4.6797 -5.0973 0 0.081128 0 -0.021759 -0.30917 -12.464 -2.6417 -15.982
2.957 -0.19019 -0.16426 -0.14443 -0.30256 -0.076338 -0.03974 0.50273 0.38623 1.184 2.0678 0.79064 -19.027 1.9335 -1.468 -2.6971 -3.8131 -7.2992 -9.38 -3.2757 -4.4589 -4.9407 0 0.082574 0 -0.024453 -0.28333 -12.578 -2.6324 -16.355
2.9609 -0.21582 -0.17407 -0.091526 -0.36566 0.088085 0.37484 0.33808 0.2137 1.2306 1.936 1.1619 -18.909 2.148 -1.1507 -2.3341 -3.4858 -7.0579 -8.4871 -2.8278 -3.9085 -4.6383 0 0.077578 0 -0.025479 -0.26133 -12.313 -2.6126 -16.036
2.9648 -0.22228 -0.18214 -0.14897 -0.31095 0.14164 0.48312 0.34849 0.082821 1.3145 1.7003 1.1359 -18.812 2.3141 -0.4794 -1.831 -3.0466 -6.5374 -7.3408 -2.3347 -3.1594 -4.1044 0 0.075297 0 -0.025204 -0.2525 -11.716 -2.5951 -14.453
2.9688 -0.20797 -0.19413 -0.2501 -0.36098 0.037372 0.21298 0.4893 0.06325 1.3297 1.3617 0.76314 -18.725 2.5269 0.35325 -1.2046 -2.5249 -5.724 -6.0657 -1.8941 -2.3991 -3.357 0 0.079009 0 -0.02328 -0.25839 -10.883 -2.5679 -11.667
2.9727 -0.1851 -0.20419 -0.28366 -0.56106 -0.14349 -0.17845 0.60318 0.14055 1.1667 1.0066 0.30784 -18.651 2.8774 1.0874 -0.5053 -1.9781 -4.6818 -4.73 -1.5196 -1.7333 -2.519 0 0.084773 0 -0.018152 -0.27128 -9.9103 -2.499 -8.5004
2.9766 -0.16764 -0.19944 -0.20373 -0.74152 -0.26566 -0.35218 0.53594 0.20093 0.81367 0.74244 0.030017 -18.602 3.3293 1.6135 0.2179 -1.4426 -3.5257 -3.3168 -1.1347 -1.1342 -1.7072 0 0.084798 0 -0.0086484 -0.27855 -8.8419 -2.3567 -5.76
2.9805 -0.15502 -0.16982 -0.069595 -0.70388 -0.26405 -0.20247 0.25819 0.11854 0.37403 0.54765 0.010294 -18.59 3.7268 2.0506 0.93757 -0.91644 -2.3545 -1.8063 -0.65743 -0.49691 -0.92496 0 0.072847 0 0.0040242 -0.27016 -7.6701 -2.1368 -3.3033
2.9844 -0.12982 -0.11469 0.022083 -0.42724 -0.19032 0.067548 -0.10107 -0.12088 -0.019141 0.22501 0.12756 -18.617 3.938 2.6155 1.6325 -0.39032 -1.1939 -0.28384 -0.090833 0.25799 -0.080174 0 0.049197 0 0.01634 -0.24344 -6.3919 -1.8737 -0.051347
2.9883 -0.074151 -0.042269 0.038911 -0.085504 -0.13893 0.1721 -0.34408 -0.3798 -0.31073 -0.43002 0.1715 -18.673 3.9965 3.4042 2.2629 0.11566 -0.0055692 1.0493 0.4764 1.1135 0.8793 0 0.022903 0 0.02494 -0.20235 -5.0805 -1.6279 4.8346
2.9922 0.010226 0.035121 0.041029 0.12816 -0.13851 0.031821 -0.35724 -0.47027 -0.55076 -1.3705 -0.0082422 -18.743 4.0895 4.2877 2.7746 0.55584 1.2395 1.9958 0.95508 1.9548 1.8535 0 0.0090283 0 0.029267 -0.15311 -3.8983 -1.4543 10.699
2.9961 0.098646 0.10539 0.10777 0.17778 -0.12698 -0.16648 -0.20972 -0.32249 -0.81948 -2.2178 -0.40977 -18.814 4.3791 5.0117 3.135 0.90095 2.485 2.505 1.3336 2.626 2.6264 0 0.020456 0 0.031762 -0.10047 -3.0248 -1.3759 15.429
3 0.1618 0.159 0.24233 0.18482 -0.033642 -0.18732 -0.11198 -0.06775 -1.1297 -2.4987 -0.8828 -18.878 4.8154 5.4012 3.3608 1.1665 3.586 2.7019 1.6646 3.01 3.0287 0 0.058298 0 0.035387 -0.047789 -2.5494 -1.3783 16.988
3.0039 0.18876 0.19074 0.3574 0.26973 0.12702 -0.0031051 -0.25579 0.054221 -1.4043 -2.031 -1.2153 -18.929 5.1235 5.483 3.5007 1.3884 4.3927 2.7717 1.9785 3.0923 3.0712 0 0.10828 0 0.040908 0.0004496 -2.4141 -1.4246 15.148
3.0078 0.19261 0.20145 0.35981 0.41497 0.25717 0.18211 -0.65657 -0.10385 -1.5483 -1.116 -1.2561 -18.96 5.0011 5.4254 3.5835 1.5681 4.8524 2.8092 2.2222 2.9711 2.9206 0 0.14799 0 0.046436 0.037073 -2.4554 -1.4775 11.786
3.0117 0.19352 0.19734 0.2476 0.49246 0.27393 0.16421 -1.1245 -0.46298 -1.5382 -0.33734 -1.0102 -18.962 4.3657 5.3678 3.5857 1.6509 5.0375 2.7712 2.2959 2.7968 2.7427 0 0.16149 0 0.049416 0.054094 -2.5113 -1.5127 9.4028
3.0156 0.19641 0.1853 0.11814 0.41315 0.19735 -0.023344 -1.3924 -0.77581 -1.4368 -0.12116 -0.64486 -18.926 3.4366 5.304 3.4563 1.5694 5.0703 2.5632 2.1518 2.6669 2.5678 0 0.15027 0 0.048886 0.046847 -2.5083 -1.5214 9.1629
3.0195 0.18591 0.16652 0.076042 0.22836 0.12979 -0.12567 -1.3022 -0.83079 -1.3231 -0.43133 -0.39035 -18.852 2.578 5.114 3.1785 1.3138 5.0095 2.1577 1.8482 2.5483 2.3036 0 0.13104 0 0.045947 0.017096 -2.4702 -1.5064 10.2
3.0234 0.14325 0.13445 0.1316 0.073603 0.14588 0.066235 -0.90813 -0.62356 -1.2121 -0.85471 -0.38606 -18.746 2.0393 4.6982 2.8048 0.95378 4.8036 1.6255 1.4987 2.3008 1.8676 0 0.12118 0 0.042403 -0.02729 -2.4584 -1.4799 10.686
3.0273 0.067936 0.080527 0.19091 0.023212 0.21083 0.46677 -0.42347 -0.34553 -1.0477 -0.97743 -0.57853 -18.619 1.8151 4.0836 2.4281 0.58497 4.3535 1.0634 1.1698 1.8002 1.296 0 0.12389 0 0.039271 -0.075653 -2.5096 -1.4613 9.5387
3.0313 -0.018187 0.0037551 0.14695 0.019314 0.21752 0.73017 -0.064588 -0.20527 -0.7745 -0.70597 -0.75458 -18.484 1.7292 3.4155 2.1123 0.25099 3.6279 0.51051 0.83477 1.0716 0.72308 0 0.12606 0 0.036544 -0.11844 -2.6216 -1.4695 7.1399
3.0352 -0.089039 -0.08462 -0.018448 -0.047738 0.10621 0.55555 0.080795 -0.24752 -0.40846 -0.26934 -0.69626 -18.35 1.6421 2.8581 1.8532 -0.077791 2.7258 -0.054622 0.43438 0.31006 0.26464 0 0.11099 0 0.033913 -0.14964 -2.7824 -1.512 4.5904
3.0391 -0.13682 -0.16667 -0.21937 -0.20097 -0.06056 -0.022932 0.072048 -0.32927 -0.032912 0.0473 -0.34391 -18.231 1.5764 2.4962 1.6043 -0.44581 1.828 -0.64143 -0.023842 -0.24485 -0.065523 0 0.07474 0 0.031255 -0.16762 -2.9969 -1.5766 2.4567
3.043 -0.17688 -0.22973 -0.34755 -0.33931 -0.1521 -0.6414 0.032807 -0.26372 0.27506 0.15404 0.15953 -18.133 1.6554 2.3067 1.3406 -0.83532 1.0835 -1.1922 -0.43767 -0.48501 -0.32734 0 0.031447 0 0.0284 -0.17486 -3.2788 -1.6357 0.36869
3.0469 -0.23033 -0.27446 -0.36781 -0.34839 -0.10261 -0.909 0.052338 0.0071045 0.50806 0.16982 0.5772 -18.059 1.9355 2.201 1.0936 -1.1536 0.52871 -1.6116 -0.6871 -0.5072 -0.55998 0 0.0026605 0 0.024863 -0.17739 -3.6193 -1.6623 -2.2181
3.0508 -0.30156 -0.31169 -0.33776 -0.24036 0.012841 -0.73038 0.14438 0.36427 0.7136 0.23828 0.74949 -18.009 2.3145 2.0951 0.92375 -1.3009 0.10554 -1.8475 -0.73649 -0.51247 -0.73244 0 3.9434e-05 0 0.020334 -0.18296 -3.9733 -1.6479 -5.0557
3.0547 -0.37204 -0.35063 -0.34169 -0.16429 0.041521 -0.35852 0.2685 0.61746 0.91735 0.37155 0.69 -17.983 2.6111 1.9644 0.86495 -1.2519 -0.24993 -1.93 -0.65453 -0.61704 -0.78846 0 0.016533 0 0.015525 -0.19813 -4.2831 -1.6081 -7.0738
3.0586 -0.41549 -0.38883 -0.41086 -0.26272 -0.10202 -0.14754 0.36939 0.65557 1.0683 0.47942 0.53895 -17.992 2.7314 1.8619 0.89966 -1.0694 -0.53137 -1.9191 -0.53337 -0.74486 -0.72285 0 0.033318 0 0.012158 -0.22499 -4.5156 -1.5719 -7.3655
3.0625 -0.4187 -0.4122 -0.5051 -0.51671 -0.34947 -0.24696 0.39955 0.50895 1.0699 0.51612 0.4296 -18.06 2.7505 1.8912 0.98907 -0.84075 -0.66203 -1.8204 -0.39665 -0.70103 -0.59332 0 0.035837 0 0.011666 -0.25942 -4.6725 -1.563 -6.1299
3.0664 -0.38839 -0.4044 -0.56118 -0.74225 -0.534 -0.50929 0.33056 0.28803 0.87118 0.5497 0.38862 -18.212 2.8255 2.1376 1.1199 -0.60686 -0.56073 -1.5663 -0.19623 -0.35921 -0.45126 0 0.024863 0 0.013761 -0.29214 -4.7608 -1.5861 -4.5246
3.0703 -0.33927 -0.35706 -0.54821 -0.75104 -0.53224 -0.66287 0.17189 0.078233 0.52904 0.66111 0.34656 -18.455 3.0292 2.5907 1.3133 -0.35625 -0.21159 -1.0931 0.10187 0.2088 -0.27471 0 0.013791 0 0.016519 -0.31192 -4.7562 -1.6261 -3.524
3.0742 -0.27714 -0.27306 -0.47478 -0.521 -0.35875 -0.55934 -0.012447 -0.10506 0.17526 0.79083 0.22913 -18.771 3.2779 3.1178 1.5856 -0.081257 0.31713 -0.43883 0.44139 0.77837 0.0099148 0 0.015752 0 0.018154 -0.30909 -4.6042 -1.6587 -2.9482
3.0781 -0.1943 -0.16217 -0.35429 -0.21085 -0.13178 -0.26854 -0.12518 -0.27532 -0.084012 0.73019 0.034839 -19.118 3.4284 3.5303 1.9045 0.17429 0.90949 0.24301 0.69955 1.1471 0.43016 0 0.032334 0 0.018732 -0.27785 -4.2695 -1.6621 -1.6966
3.082 -0.081037 -0.034856 -0.181 -0.0075357 0.043299 0.030394 -0.10637 -0.41128 -0.24515 0.30734 -0.168 -19.46 3.4445 3.713 2.1925 0.33519 1.4576 0.7743 0.7911 1.2798 0.8977 0 0.053069 0 0.019924 -0.21737 -3.7903 -1.6247 1.005
3.0859 0.059391 0.10018 0.049774 0.041547 0.15561 0.21883 -0.0032953 -0.44855 -0.39144 -0.40297 -0.30793 -19.782 3.4551 3.71 2.3758 0.36281 1.8982 1.063 0.74305 1.298 1.2491 0 0.064832 0 0.022963 -0.13223 -3.2866 -1.5473 4.5809
3.0898 0.20741 0.23432 0.30261 0.052605 0.26614 0.30189 0.039618 -0.33673 -0.60351 -1.0707 -0.36906 -20.094 3.6314 3.6806 2.4303 0.29378 2.2149 1.131 0.6586 1.3381 1.3649 0 0.062321 0 0.026984 -0.03249 -2.9022 -1.443 7.3557
3.0938 0.33835 0.35724 0.49955 0.17488 0.42051 0.33881 -0.10591 -0.10078 -0.87794 -1.3454 -0.38927 -20.411 3.9932 3.7423 2.3796 0.20122 2.4166 1.0436 0.60563 1.4147 1.2511 0 0.051041 0 0.029674 0.067233 -2.7242 -1.3357 7.8796
3.0977 0.43706 0.45811 0.57304 0.44278 0.59289 0.35242 -0.41621 0.15922 -1.1209 -1.1335 -0.41021 -20.724 4.3391 3.839 2.2519 0.11555 2.5056 0.8244 0.54613 1.4082 1.0019 0 0.04141 0 0.02962 0.1504 -2.7403 -1.2539 6.0851
3.1016 0.50293 0.52909 0.52895 0.75023 0.71175 0.32503 -0.68721 0.33395 -1.212 -0.6647 -0.43232 -20.994 4.385 3.7672 2.0482 -0.010829 2.4543 0.442 0.37952 1.1739 0.68958 0 0.039759 0 0.027756 0.20264 -2.8652 -1.2206 3.2114
3.1055 0.5426 0.56769 0.4528 0.95383 0.72945 0.26555 -0.66894 0.37884 -1.0779 -0.28486 -0.4132 -21.169 3.9984 3.3569 1.7547 -0.2542 2.207 -0.12827 0.052909 0.66666 0.29853 0 0.043534 0 0.026125 0.2157 -3.0108 -1.2404 0.63888
3.1094 0.55976 0.57594 0.44266 0.98817 0.66059 0.244 -0.27126 0.33501 -0.72557 -0.1718 -0.30136 -21.214 3.3191 2.6499 1.3812 -0.63431 1.7141 -0.84806 -0.37745 -0.022598 -0.22894 0 0.043854 0 0.025183 0.18968 -3.1465 -1.2953 -1.2142
3.1133 0.5519 0.55753 0.52579 0.88588 0.55784 0.3325 0.33528 0.28752 -0.22896 -0.22994 -0.07136 -21.137 2.6559 1.9027 0.97556 -1.0815 0.98407 -1.6318 -0.79438 -0.73113 -0.88956 0 0.03281 0 0.022687 0.13278 -3.3091 -1.3532 -2.9348
3.1172 0.51546 0.51567 0.63708 0.70976 0.46257 0.51158 0.82692 0.30242 0.30188 -0.23799 0.26107 -20.971 2.2496 1.3945 0.59088 -1.4901 0.11184 -2.4157 -1.1219 -1.3214 -1.5753 0 0.0099256 0 0.015801 0.059065 -3.5701 -1.3872 -5.197
3.1211 0.45218 0.45267 0.68094 0.49308 0.38363 0.65501 0.9669 0.39127 0.7508 -0.07941 0.63974 -20.752 2.1076 1.2058 0.24035 -1.8027 -0.75129 -3.1989 -1.373 -1.7378 -2.1409 0 -0.016689 0 0.0045243 -0.015111 -3.9907 -1.3938 -7.8993
3.125 0.36945 0.37077 0.61801 0.25315 0.31436 0.62907 0.77788 0.5179 1.0279 0.17516 0.97526 -20.489 2.0422 1.1668 -0.10729 -2.0392 -1.4789 -4.0071 -1.5995 -2.0032 -2.5149 0 -0.035077 0 -0.0071523 -0.075359 -4.5958 -1.3981 -10.212
3.1289 0.2752 0.27292 0.4942 0.040692 0.25199 0.41569 0.49903 0.62772 1.1065 0.39246 1.1645 -20.173 1.8563 1.0255 -0.47979 -2.2461 -2.0424 -4.8171 -1.8091 -2.1806 -2.7411 0 -0.03689 0 -0.013985 -0.1135 -5.3684 -1.4416 -11.404
3.1328 0.1739 0.16343 0.38594 -0.062116 0.19048 0.1339 0.36983 0.67414 1.042 0.5491 1.1332 -19.794 1.5037 0.68001 -0.84873 -2.4264 -2.5107 -5.5267 -1.9456 -2.3297 -2.9115 0 -0.022624 0 -0.01376 -0.13024 -6.2535 -1.5584 -11.53
3.1367 0.068 0.048802 0.31845 -0.018556 0.10349 -0.067313 0.43657 0.63311 0.94376 0.75431 0.88792 -19.368 1.0938 0.26758 -1.1301 -2.5276 -2.969 -6.0081 -1.9516 -2.4725 -3.0642 0 -0.0011006 0 -0.0090604 -0.13454 -7.1614 -1.7546 -11.281
3.1406 -0.037288 -0.061949 0.23991 0.090956 -0.043174 -0.13977 0.55016 0.51011 0.90368 1.0988 0.5372 -18.932 0.76856 0.036941 -1.2435 -2.4987 -3.4214 -6.1913 -1.8394 -2.5746 -3.1522 0 0.016593 0 -0.0048081 -0.1393 -7.9793 -2.0003 -11.206
3.1445 -0.13224 -0.15889 0.079263 0.10212 -0.24489 -0.1613 0.54055 0.34117 0.93239 1.5029 0.24447 -18.526 0.58716 0.1327 -1.1722 -2.349 -3.7655 -6.0946 -1.6846 -2.5591 -3.1071 0 0.02454 0 -0.0039902 -0.15514 -8.5948 -2.2395 -11.171
3.1484 -0.20684 -0.23471 -0.16876 -0.095722 -0.42682 -0.23495 0.38888 0.18136 0.96233 1.7461 0.13141 -18.17 0.51805 0.48858 -0.96546 -2.1426 -3.8646 -5.7752 -1.5483 -2.3604 -2.9195 0 0.025385 0 -0.0056339 -0.18575 -8.9277 -2.4105 -10.623
3.1523 -0.25732 -0.28778 -0.4167 -0.43846 -0.48056 -0.37075 0.23083 0.078756 0.91969 1.667 0.20053 -17.859 0.51819 0.91022 -0.68182 -1.9319 -3.6571 -5.2585 -1.4129 -1.9866 -2.645 0 0.027074 0 -0.0066461 -0.22726 -8.949 -2.4685 -9.3405
3.1563 -0.28843 -0.32166 -0.54707 -0.7102 -0.35699 -0.47352 0.1986 0.046738 0.80062 1.3313 0.34344 -17.582 0.59678 1.2506 -0.33459 -1.7041 -3.2043 -4.522 -1.2058 -1.5304 -2.3317 0 0.035438 0 -0.0052151 -0.27107 -8.6748 -2.401 -7.7987
3.1602 -0.3088 -0.34091 -0.51037 -0.71084 -0.13311 -0.44705 0.27132 0.055461 0.67624 0.98172 0.43127 -17.338 0.79667 1.5133 0.10355 -1.401 -2.633 -3.5487 -0.88444 -1.1005 -1.9524 0 0.048648 0 -0.0021824 -0.30775 -8.142 -2.2326 -6.6729
3.1641 -0.32357 -0.34693 -0.36889 -0.42677 0.024321 -0.30338 0.2928 0.052168 0.61811 0.79835 0.40969 -17.144 1.1264 1.8098 0.645 -0.99087 -2.0264 -2.3898 -0.48714 -0.72059 -1.4218 0 0.058265 0 0.00069369 -0.32943 -7.3884 -2.0157 -5.9513
3.168 -0.33068 -0.33816 -0.2452 -0.049103 -0.015016 -0.1618 0.14163 -0.0027547 0.61582 0.705 0.3151 -17.019 1.5281 2.2413 1.2442 -0.51495 -1.3636 -1.1667 -0.092652 -0.2932 -0.68692 0 0.05637 0 0.0032312 -0.33059 -6.458 -1.812 -4.6266
3.1719 -0.324 -0.31455 -0.22129 0.18076 -0.23445 -0.13759 -0.12228 -0.11005 0.57129 0.42919 0.20332 -16.96 1.9202 2.8219 1.8172 -0.057423 -0.55909 -0.012547 0.26679 0.31767 0.20062 0 0.043088 0 0.0071192 -0.30889 -5.423 -1.6696 -1.4489
3.1758 -0.29997 -0.28161 -0.27788 0.16191 -0.47868 -0.23349 -0.29594 -0.23386 0.38049 -0.21797 0.069044 -16.943 2.2676 3.4933 2.3064 0.33003 0.43516 0.98887 0.63819 1.1416 1.102 0 0.028274 0 0.013776 -0.2666 -4.3969 -1.6059 3.8333
3.1797 -0.26198 -0.24871 -0.32496 -0.0052669 -0.58077 -0.34171 -0.23401 -0.32838 0.026742 -1.1027 -0.1551 -16.941 2.6008 4.18 2.7217 0.66804 1.5614 1.813 1.0852 2.028 1.8804 0 0.025581 0 0.022403 -0.21172 -3.5146 -1.6041 9.8966
3.1836 -0.21915 -0.22246 -0.29106 -0.13126 -0.49672 -0.35025 -0.019611 -0.36923 -0.40329 -1.814 -0.51125 -16.94 2.9644 4.8177 3.1138 1.012 2.6778 2.4602 1.5969 2.7302 2.4762 0 0.043152 0 0.030605 -0.15632 -2.8842 -1.6251 14.582
3.1875 -0.18103 -0.20139 -0.18818 -0.10949 -0.32768 -0.24463 0.073471 -0.36936 -0.79295 -1.9785 -0.92834 -16.954 3.353 5.3474 3.5057 1.3788 3.6468 2.9285 2.072 3.0891 2.9056 0 0.077773 0 0.036935 -0.11196 -2.5382 -1.629 16.43
3.1914 -0.15263 -0.17823 -0.09589 0.0077882 -0.21376 -0.10749 -0.1873 -0.37084 -1.0831 -1.5754 -1.2345 -17.009 3.7056 5.7187 3.8536 1.717 4.4092 3.2219 2.402 3.1598 3.2028 0 0.11673 0 0.042352 -0.084662 -2.4208 -1.5948 15.731
3.1953 -0.13315 -0.14842 -0.084247 0.084266 -0.20307 -0.027161 -0.77129 -0.41752 -1.2904 -0.96503 -1.28 -17.121 3.9619 5.9214 4.0786 1.9513 4.9902 3.3705 2.5687 3.1578 3.3748 0 0.14596 0 0.048774 -0.073132 -2.4219 -1.5275 14.202
3.1992 -0.11863 -0.11672 -0.14945 0.038821 -0.21898 -0.014615 -1.3791 -0.52389 -1.4492 -0.60135 -1.0699 -17.285 4.1158 6.0048 4.1348 2.0516 5.4442 3.4207 2.6501 3.2668 3.4096 0 0.15871 0 0.056215 -0.071605 -2.437 -1.452 13.561
3.2031 -0.10602 -0.094794 -0.22033 -0.083946 -0.15135 -0.0099308 -1.6678 -0.6601 -1.5511 -0.67735 -0.78034 -17.475 4.2039 6.0367 4.0475 2.0524 5.7945 3.3933 2.7258 3.4759 3.3101 0 0.15877 0 0.061879 -0.074622 -2.4138 -1.3978 14.241
3.207 -0.095746 -0.090957 -0.22598 -0.16609 0.021795 0.039532 -1.5147 -0.76661 -1.5529 -1.0059 -0.63105 -17.669 4.2452 6.0221 3.8829 2.0032 6.0147 3.2579 2.7807 3.5917 3.1057 0 0.15622 0 0.062557 -0.079695 -2.3622 -1.3859 15.274
3.2109 -0.09102 -0.10197 -0.15982 -0.12807 0.20156 0.11845 -1.0941 -0.79377 -1.4412 -1.221 -0.71432 -17.854 4.2036 5.8719 3.6866 1.9081 6.0507 2.9634 2.7128 3.4142 2.8263 0 0.15902 0 0.057988 -0.086009 -2.3253 -1.4211 15.347
3.2148 -0.094281 -0.11512 -0.082344 0.0072748 0.25495 0.16235 -0.71342 -0.7392 -1.2735 -1.1021 -0.92593 -18.04 4.026 5.4789 3.4542 1.7205 5.8578 2.5036 2.438 2.9147 2.4776 0 0.16646 0 0.051508 -0.091422 -2.3396 -1.4916 13.99
3.2188 -0.10351 -0.11908 -0.063427 0.14589 0.13636 0.12865 -0.562 -0.6505 -1.1361 -0.73276 -1.0568 -18.236 3.7197 4.8484 3.1601 1.3995 5.4268 1.9488 1.9826 2.26 2.0539 0 0.16951 0 0.047036 -0.091703 -2.4106 -1.5721 11.846
3.2227 -0.1116 -0.11313 -0.1199 0.20469 -0.070667 0.040367 -0.58833 -0.5842 -1.0529 -0.38096 -0.96379 -18.453 3.3793 4.1478 2.8072 0.9637 4.7927 1.4018 1.4658 1.6698 1.5737 0 0.15806 0 0.045372 -0.083559 -2.5172 -1.6309 9.8983
3.2266 -0.10996 -0.10536 -0.20394 0.16602 -0.22661 -0.041074 -0.58993 -0.55127 -0.94176 -0.24177 -0.67407 -18.688 3.1209 3.5985 2.4399 0.48496 4.0294 0.91398 0.99178 1.2425 1.0911 0 0.12976 0 0.043699 -0.068779 -2.6323 -1.6404 8.4665
3.2305 -0.094251 -0.10166 -0.24798 0.068924 -0.25096 -0.077898 -0.41062 -0.49895 -0.68101 -0.28844 -0.34068 -18.936 2.9771 3.2915 2.1075 0.029983 3.2264 0.4476 0.56731 0.90268 0.65805 0 0.093351 0 0.038879 -0.055145 -2.7437 -1.5907 6.961
3.2344 -0.067251 -0.09687 -0.22093 -0.033668 -0.17336 -0.083546 -0.065569 -0.35257 -0.23189 -0.3465 -0.10232 -19.193 2.8594 3.1031 1.8206 -0.38529 2.4524 -0.076354 0.12956 0.50231 0.27596 0 0.063043 0 0.03108 -0.052268 -2.8611 -1.4983 4.5725
3.2383 -0.036164 -0.077657 -0.1452 -0.10352 -0.083276 -0.091058 0.29528 -0.086701 0.29823 -0.28631 0.023416 -19.458 2.6357 2.8113 1.5479 -0.78008 1.7256 -0.69035 -0.34989 -0.028506 -0.10758 0 0.047676 0 0.023871 -0.06512 -3.0094 -1.4018 1.1825
3.2422 -0.0061064 -0.035049 -0.065502 -0.11628 -0.037939 -0.10568 0.52328 0.23799 0.72168 -0.13481 0.12635 -19.736 2.254 2.3178 1.2558 -1.1544 1.0193 -1.3435 -0.80306 -0.61536 -0.54233 0 0.043482 0 0.020618 -0.090192 -3.2186 -1.344 -2.409
3.2461 0.024298 0.02563 -0.0051116 -0.05473 -0.01961 -0.098852 0.57486 0.51049 0.91133 -0.012177 0.29737 -20.027 1.7934 1.7623 0.94604 -1.4622 0.30872 -1.9527 -1.1157 -1.1026 -1.015 0 0.037213 0 0.020976 -0.11712 -3.5143 -1.3494 -5.1424
3.25 0.060961 0.087841 0.048545 0.080739 0.024794 -0.047693 0.50984 0.65047 0.88948 0.018079 0.53562 -20.323 1.3914 1.4075 0.64994 -1.6469 -0.37765 -2.4848 -1.2368 -1.3761 -1.4508 0 0.018019 0 0.021198 -0.13426 -3.9116 -1.412 -6.5916
3.2539 0.10782 0.13773 0.12146 0.25466 0.11273 0.031603 0.4185 0.66291 0.78743 0.021695 0.7497 -20.61 1.1228 1.3925 0.38982 -1.7015 -0.9548 -2.9809 -1.23 -1.4405 -1.7797 0 -0.011734 0 0.017933 -0.13396 -4.4085 -1.5032 -7.2383
3.2578 0.16245 0.17587 0.22261 0.40291 0.20085 0.10051 0.36 0.61742 0.7217 0.12014 0.83975 -20.869 0.95319 1.5878 0.15419 -1.6864 -1.3428 -3.4967 -1.2109 -1.4015 -2.0015 0 -0.036653 0 0.011504 -0.11471 -4.9819 -1.5918 -7.9077
3.2617 0.21861 0.21578 0.33681 0.47385 0.23006 0.1471 0.35354 0.57529 0.70699 0.35823 0.77829 -21.088 0.81461 1.6992 -0.08345 -1.681 -1.5442 -4.0256 -1.2403 -1.3864 -2.1815 0 -0.04051 0 0.0052677 -0.080048 -5.5904 -1.663 -8.9662
3.2656 0.27325 0.27083 0.44252 0.47353 0.19136 0.20603 0.39849 0.53747 0.67993 0.65444 0.62184 -21.264 0.71807 1.5282 -0.32396 -1.7194 -1.6613 -4.4895 -1.2856 -1.469 -2.381 0 -0.02054 0 0.0018973 -0.036505 -6.1859 -1.7202 -10.071
3.2695 0.33009 0.34196 0.52952 0.46893 0.14307 0.31826 0.48236 0.46367 0.59344 0.88094 0.45793 -21.401 0.7737 1.1466 -0.52896 -1.7777 -1.8253 -4.811 -1.2895 -1.643 -2.5977 0 0.0088582 0 0.0006653 0.0080229 -6.7288 -1.7743 -10.674
3.2734 0.39463 0.4174 0.59667 0.53579 0.1607 0.47169 0.57321 0.33855 0.47764 0.98333 0.34583 -21.505 1.0821 0.82087 -0.65402 -1.8232 -2.0923 -4.988 -1.2623 -1.8425 -2.7755 0 0.026993 0 -0.0013779 0.045807 -7.1947 -1.8308 -10.698
3.2773 0.46469 0.48289 0.63847 0.69018 0.26829 0.59494 0.62624 0.21118 0.40951 1.0137 0.29973 -21.573 1.6027 0.76196 -0.69481 -1.8688 -2.4014 -5.0921 -1.2926 -1.992 -2.872 0 0.023388 0 -0.0057723 0.071342 -7.5697 -1.8876 -10.674
3.2813 0.52649 0.53142 0.64474 0.86384 0.41735 0.62409 0.6182 0.16157 0.43356 1.0493 0.31126 -21.587 2.1449 0.93557 -0.69546 -1.9675 -2.6376 -5.1926 -1.4585 -2.057 -2.9062 0 0.0055763 0 -0.010677 0.083241 -7.8405 -1.9409 -11.182
3.2852 0.56208 0.56288 0.61981 0.94961 0.531 0.57696 0.57833 0.22642 0.52258 1.0912 0.37295 -21.521 2.5154 1.1049 -0.70743 -2.1526 -2.7444 -5.2898 -1.7373 -2.0717 -2.9357 0 -0.0086285 0 -0.012795 0.084214 -7.9937 -1.9897 -12.202
3.2891 0.56274 0.57608 0.59657 0.88344 0.56809 0.54821 0.57247 0.36221 0.61517 1.059 0.47744 -21.354 2.6896 1.0537 -0.74133 -2.388 -2.7814 -5.3289 -2.0126 -2.1191 -2.9904 0 -0.0072952 0 -0.011074 0.078338 -8.0274 -2.0324 -13.077
3.293 0.5355 0.56377 0.61644 0.69638 0.54635 0.61439 0.64115 0.48697 0.68035 0.88921 0.60358 -21.081 2.8312 0.77663 -0.76223 -2.5872 -2.8693 -5.2764 -2.1766 -2.2635 -3.0389 0 0.0056244 0 -0.0080344 0.067412 -7.9664 -2.0596 -13.158
3.2969 0.49569 0.51781 0.68256 0.49408 0.50848 0.73849 0.74937 0.55889 0.73503 0.63095 0.71615 -20.717 3.1155 0.46948 -0.73258 -2.6831 -3.0737 -5.1683 -2.219 -2.4808 -3.0242 0 0.015143 0 -0.0071259 0.049522 -7.8607 -2.0549 -12.469
3.3008 0.45173 0.43957 0.73333 0.37967 0.47226 0.77953 0.80606 0.60845 0.80092 0.42884 0.78521 -20.281 3.5103 0.34928 -0.65488 -2.6776 -3.3367 -5.0744 -2.2114 -2.6489 -2.9275 0 0.009852 0 -0.0089407 0.021308 -7.7632 -2.0095 -11.695
3.3047 0.39694 0.34365 0.67837 0.38037 0.41808 0.61595 0.74563 0.68854 0.86022 0.39743 0.80371 -19.788 3.7335 0.48025 -0.56695 -2.6184 -3.5203 -5.0154 -2.2065 -2.6264 -2.7876 0 -0.0074857 0 -0.01045 -0.017985 -7.6994 -1.9374 -11.463
3.3086 0.31689 0.24857 0.48016 0.43249 0.32388 0.27246 0.5954 0.79601 0.86927 0.51014 0.78234 -19.246 3.4668 0.75344 -0.49511 -2.5306 -3.5184 -4.9264 -2.1655 -2.3671 -2.6533 0 -0.022792 0 -0.0082424 -0.064432 -7.6554 -1.8755 -11.65
3.3125 0.2056 0.16178 0.20772 0.43201 0.20419 -0.077283 0.45723 0.85307 0.81655 0.62048 0.72843 -18.662 2.6659 1.0104 -0.41667 -2.3801 -3.3337 -4.7109 -1.9918 -1.9694 -2.5247 0 -0.023579 0 -0.0023517 -0.11137 -7.5941 -1.8618 -11.447
3.3164 0.074254 0.073306 -0.0023124 0.30923 0.10437 -0.24892 0.41267 0.77573 0.75178 0.60547 0.63647 -18.051 1.6934 1.1793 -0.27352 -2.1071 -3.051 -4.3265 -1.6351 -1.6017 -2.3481 0 -0.0095139 0 0.003488 -0.15361 -7.4848 -1.9069 -10.172
3.3203 -0.056856 -0.034616 -0.059493 0.072418 0.048796 -0.20557 0.44015 0.56116 0.74007 0.49437 0.5041 -17.434 1.126 1.3106 -0.022866 -1.6957 -2.7416 -3.8081 -1.1509 -1.3556 -2.0702 0 0.0086623 0 0.0055897 -0.19008 -7.3175 -1.983 -8.0114
3.3242 -0.17568 -0.16989 -0.009862 -0.20605 -0.0030168 -0.088737 0.42825 0.29837 0.78274 0.44879 0.35432 -16.833 1.3573 1.5115 0.32926 -1.1998 -2.3891 -3.2001 -0.65095 -1.1552 -1.6841 0 0.01971 0 0.0041869 -0.22276 -7.0879 -2.0419 -5.8816
3.3281 -0.28732 -0.32096 -0.0092163 -0.44391 -0.13693 -0.090313 0.27925 0.08368 0.79525 0.59658 0.23079 -16.266 2.3008 1.8619 0.74579 -0.69901 -1.9048 -2.4777 -0.19779 -0.81138 -1.2143 0 0.021387 0 0.0033452 -0.25341 -6.771 -2.0477 -4.4722
3.332 -0.40485 -0.46409 -0.18739 -0.60062 -0.40382 -0.28305 0.0087548 -0.073709 0.67925 0.86682 0.16042 -15.744 3.4355 2.3797 1.2052 -0.22919 -1.2065 -1.5542 0.24373 -0.18411 -0.65819 0 0.020535 0 0.0069539 -0.28168 -6.3151 -1.9993 -3.3713
3.3359 -0.53051 -0.58032 -0.51986 -0.69193 -0.74697 -0.56533 -0.25356 -0.25199 0.42184 0.98785 0.11711 -15.278 4.1687 3.0344 1.7231 0.23744 -0.28426 -0.38343 0.75008 0.6911 0.035601 0 0.025259 0 0.014954 -0.30634 -5.6754 -1.9232 -1.2106
3.3398 -0.64664 -0.66603 -0.83012 -0.76376 -1.0123 -0.76601 -0.36735 -0.51361 0.11495 0.67592 0.028452 -14.885 4.2433 3.771 2.3238 0.74465 0.80015 0.94533 1.3431 1.6257 0.91347 0 0.037831 0 0.023679 -0.32765 -4.864 -1.8488 3.1612
3.3438 -0.72649 -0.72768 -0.93298 -0.85051 -1.0501 -0.80431 -0.29956 -0.80488 -0.13493 -0.12584 -0.17087 -14.588 3.8873 4.5275 2.9946 1.2922 1.9645 2.2288 1.9599 2.4299 1.9352 0 0.05488 0 0.029855 -0.34731 -3.975 -1.7875 9.4707
3.3477 -0.75517 -0.76742 -0.79543 -0.94881 -0.83126 -0.75316 -0.15648 -0.976 -0.31785 -1.1535 -0.48307 -14.404 3.6087 5.2573 3.6767 1.8298 3.1525 3.2844 2.5177 3.0552 2.9598 0 0.07318 0 0.034007 -0.36495 -3.1548 -1.7342 15.897
3.3516 -0.74049 -0.77522 -0.56647 -1.0217 -0.48004 -0.75342 -0.1074 -0.92241 -0.53197 -1.9623 -0.83874 -14.338 3.8089 5.959 4.3047 2.3087 4.3393 4.0782 2.9961 3.6022 3.832 0 0.093921 0 0.039757 -0.37404 -2.5329 -1.684 20.254
3.3555 -0.70257 -0.73691 -0.44352 -1.0253 -0.18755 -0.87027 -0.26802 -0.71596 -0.874 -2.2106 -1.1424 -14.386 4.5075 6.6778 4.8525 2.7304 5.5084 4.7234 3.4438 4.1954 4.4944 0 0.12086 0 0.049851 -0.3622 -2.1599 -1.6435 21.546
3.3594 -0.65303 -0.65101 -0.49565 -0.93729 -0.073025 -1.0312 -0.63329 -0.58388 -1.318 -1.8854 -1.3302 -14.538 5.3636 7.4527 5.3352 3.1344 6.6358 5.3521 3.9041 4.8506 5.0131 0 0.15486 0 0.063106 -0.31749 -1.9943 -1.6248 20.657
3.3633 -0.58531 -0.53798 -0.60728 -0.77092 -0.10618 -1.0982 -1.0947 -0.72979 -1.7144 -1.3087 -1.3923 -14.789 5.9456 8.2357 5.7618 3.5386 7.6916 5.9796 4.3475 5.4557 5.4854 0 0.19115 0 0.075349 -0.23723 -1.9428 -1.6305 19.611
3.3672 -0.48669 -0.43156 -0.59494 -0.56842 -0.15356 -0.99448 -1.5079 -1.1486 -1.9211 -0.91932 -1.3567 -15.133 6.0264 8.869 6.0943 3.8999 8.6453 6.4884 4.6902 5.8712 5.9206 0 0.2224 0 0.083194 -0.13284 -1.9181 -1.6472 20.062
3.3711 -0.36019 -0.35826 -0.38649 -0.38111 -0.10544 -0.76402 -1.7552 -1.608 -1.9375 -0.98033 -1.2661 -15.557 5.6923 9.1697 6.2623 4.1435 9.4564 6.7354 4.8796 6.0457 6.2141 0 0.24435 0 0.086705 -0.026493 -1.8753 -1.6569 22.165
3.375 -0.2328 -0.32163 -0.093512 -0.24587 0.028852 -0.51546 -1.779 -1.8266 -1.9018 -1.4108 -1.1759 -16.039 5.2196 9.0723 6.2243 4.229 10.065 6.6721 4.9467 6.0366 6.2421 0 0.25834 0 0.088435 0.05886 -1.8119 -1.6548 24.63
3.3789 -0.13902 -0.30365 0.090136 -0.16888 0.13875 -0.32016 -1.5956 -1.6965 -1.9473 -1.8553 -1.1547 -16.552 4.8449 8.6982 6.0126 4.181 10.403 6.3667 4.9602 5.9297 5.9801 0 0.26843 0 0.09026 0.10968 -1.7476 -1.6544 25.771
3.3828 -0.093119 -0.28016 0.065415 -0.12499 0.12334 -0.1672 -1.2956 -1.358 -2.065 -1.9412 -1.2534 -17.078 4.6157 8.2706 5.7121 4.0477 10.438 5.924 4.9298 5.7476 5.5228 0 0.27667 0 0.091503 0.12616 -1.7047 -1.6739 24.663
3.3867 -0.075959 -0.23629 -0.086357 -0.075599 -0.0071966 -0.0090852 -1.0165 -1.0663 -2.1172 -1.5444 -1.4447 -17.613 4.4187 7.9301 5.3879 3.8312 10.191 5.3949 4.767 5.4338 4.9892 0 0.2811 0 0.090114 0.11894 -1.7016 -1.7176 21.623
3.3906 -0.049662 -0.17026 -0.18514 0.0031448 -0.13148 0.16435 -0.87587 -0.97499 -1.989 -0.87504 -1.5948 -18.164 4.129 7.6139 5.0343 3.4696 9.7221 4.7621 4.3564 4.9197 4.4169 0 0.27799 0 0.085231 0.10159 -1.7496 -1.77 17.807
3.3945 0.012527 -0.086215 -0.11669 0.10016 -0.11827 0.3083 -0.89003 -1.028 -1.717 -0.32133 -1.5271 -18.731 3.7391 7.1157 4.5941 2.896 9.0678 3.9957 3.6685 4.1956 3.7529 0 0.26482 0 0.078155 0.084216 -1.8477 -1.8081 14.351
3.3984 0.108 0.013762 0.077057 0.17483 0.060579 0.37792 -0.94178 -1.0384 -1.4473 -0.16414 -1.1623 -19.304 3.358 6.2807 4.0282 2.1152 8.2027 3.1034 2.7958 3.3194 2.9442 0 0.24104 0 0.07082 0.071573 -1.9807 -1.8172 11.674
3.4023 0.21344 0.12994 0.2586 0.18848 0.30417 0.39099 -0.8439 -0.86072 -1.2618 -0.37928 -0.61895 -19.866 3.096 5.1613 3.3626 1.2166 7.0665 2.1185 1.8725 2.3635 2.0183 0 0.20664 0 0.06373 0.065316 -2.1283 -1.7944 9.3469
3.4063 0.30982 0.25908 0.33505 0.14007 0.46499 0.42595 -0.47126 -0.49667 -1.0591 -0.67976 -0.16119 -20.399 2.9482 3.9914 2.6669 0.30752 5.6429 1.0507 0.95928 1.3638 1.0618 0 0.16176 0 0.055761 0.06726 -2.2886 -1.7396 6.5269
3.4102 0.39845 0.39067 0.33747 0.076873 0.4686 0.55275 0.13209 -0.056608 -0.64028 -0.76208 0.002179 -20.894 2.7886 3.0039 1.9867 -0.56613 4.0149 -0.13533 0.016512 0.31784 0.12208 0 0.10871 0 0.045928 0.080446 -2.4965 -1.6493 2.6345
3.4141 0.49316 0.51065 0.37045 0.068548 0.37152 0.76547 0.75999 0.35332 0.063798 -0.55128 -0.088929 -21.346 2.4826 2.2555 1.302 -1.4305 2.3349 -1.4851 -1.0104 -0.77675 -0.85039 0 0.054075 0 0.034894 0.1068 -2.822 -1.5256 -2.1713
3.418 0.59825 0.6092 0.49504 0.16318 0.31351 0.98324 1.1706 0.69563 0.85096 -0.23796 -0.14273 -21.742 2.0128 1.6094 0.55327 -2.3212 0.72689 -3.0039 -2.0889 -1.8926 -1.942 0 0.007101 0 0.024431 0.14282 -3.344 -1.3939 -7.0438
3.4219 0.69594 0.68419 0.66624 0.35899 0.40684 1.1163 1.243 0.96983 1.3633 -0.078705 0.15887 -22.053 1.5014 0.87648 -0.29453 -3.2206 -0.79363 -4.6492 -3.0959 -2.9795 -3.1546 0 -0.025735 0 0.015517 0.1764 -4.1187 -1.3063 -11.001
3.4258 0.75717 0.73661 0.78056 0.6108 0.64975 1.1313 1.0496 1.1503 1.3838 -0.1418 0.8745 -22.248 1.1017 -0.022309 -1.2142 -4.064 -2.3071 -6.3697 -3.922 -3.9916 -4.3562 0 -0.045255 0 0.0073892 0.18793 -5.1633 -1.3193 -13.596
3.4297 0.76564 0.7632 0.77494 0.85923 0.92525 1.0585 0.79715 1.1863 1.0454 -0.23258 1.7046 -22.305 0.85862 -1.0085 -2.1399 -4.8071 -3.895 -8.14 -4.5722 -4.9016 -5.3723 0 -0.058098 0 -0.0013032 0.15666 -6.4604 -1.4593 -15.177
3.4336 0.73158 0.75521 0.67562 1.0546 1.0794 0.94702 0.68512 1.0729 0.74288 -0.070964 2.187 -22.224 0.67225 -1.9325 -3.0212 -5.4736 -5.5496 -9.9448 -5.1554 -5.6947 -6.1351 0 -0.069455 0 -0.010669 0.070237 -7.9724 -1.7061 -16.533
3.4375 0.68188 0.70613 0.55851 1.1605 1.0204 0.82341 0.78577 0.90633 0.80871 0.44075 2.0454 -22.022 0.40387 -2.6944 -3.8504 -6.1251 -7.1704 -11.733 -5.7695 -6.3647 -6.7443 0 -0.07639 0 -0.019377 -0.067383 -9.648 -2.0117 -18.193
3.4414 0.63607 0.62163 0.47609 1.1493 0.77505 0.69452 1.0201 0.83842 1.238 1.1107 1.4075 -21.719 0.024265 -3.2948 -4.6383 -6.7823 -8.6435 -13.402 -6.4029 -6.9284 -7.3705 0 -0.068516 0 -0.026437 -0.23452 -11.422 -2.3383 -20.002
3.4453 0.59124 0.52114 0.42883 1.0099 0.47015 0.57575 1.2296 0.95107 1.7102 1.6151 0.71091 -21.328 -0.34769 -3.7968 -5.3734 -7.386 -9.9265 -14.851 -6.9523 -7.4384 -8.0956 0 -0.036423 0 -0.03282 -0.39859 -13.212 -2.6813 -21.335
3.4492 0.52951 0.42787 0.39619 0.76754 0.25475 0.49747 1.2848 1.1665 1.8807 1.7758 0.37496 -20.854 -0.57169 -4.2584 -6.0124 -7.8467 -11.061 -16.042 -7.3359 -7.9615 -8.8433 0 0.019097 0 -0.040694 -0.52836 -14.933 -3.0559 -21.735
3.4531 0.43952 0.35459 0.37337 0.49012 0.20919 0.47205 1.159 1.293 1.6742 1.7008 0.50849 -20.303 -0.6668 -4.6974 -6.5117 -8.1361 -12.111 -17.011 -7.5778 -8.5232 -9.4605 0 0.085202 0 -0.050802 -0.60529 -16.51 -3.4614 -21.356
3.457 0.33022 0.29692 0.36296 0.25794 0.2963 0.4596 0.93225 1.1811 1.3198 1.6603 0.88097 -19.692 -0.85983 -5.0966 -6.862 -8.3223 -13.088 -17.805 -7.7784 -9.0642 -9.8573 0 0.14442 0 -0.0609 -0.62845 -17.887 -3.8603 -20.783
3.4609 0.22381 0.23923 0.33841 0.1127 0.38854 0.38421 0.7324 0.85537 1.1201 1.8254 1.1526 -19.047 -1.4172 -5.4186 -7.0856 -8.5062 -13.942 -18.397 -8.005 -9.4637 -10.064 0 0.18536 0 -0.067406 -0.61152 -19.023 -4.1934 -20.448
3.4648 0.13516 0.16713 0.24109 0.030337 0.35918 0.20157 0.65293 0.50185 1.1882 2.1216 1.1483 -18.389 -2.38 -5.6146 -7.1989 -8.7202 -14.604 -18.69 -8.223 -9.6229 -10.16 0 0.20835 0 -0.068915 -0.57502 -19.882 -4.4189 -20.249
3.4688 0.057871 0.075609 0.036 -0.04963 0.17745 -0.043593 0.69715 0.31988 1.391 2.3246 0.95153 -17.733 -3.4393 -5.6402 -7.1825 -8.8911 -15.04 -18.593 -8.3356 -9.541 -10.165 0 0.22239 0 -0.067892 -0.53904 -20.433 -4.5366 -19.768
3.4727 -0.029902 -0.03256 -0.22878 -0.16018 -0.066112 -0.23609 0.7831 0.36937 1.5218 2.2858 0.77436 -17.081 -4.097 -5.4855 -6.9958 -8.9045 -15.252 -18.104 -8.28 -9.3093 -10.018 0 0.23703 0 -0.068411 -0.51958 -20.652 -4.5771 -18.792
3.4766 -0.14585 -0.15355 -0.43854 -0.27104 -0.23267 -0.28232 0.80697 0.54361 1.5063 2.0524 0.75325 -16.437 -4.0158 -5.1929 -6.6194 -8.7023 -15.253 -17.316 -8.0708 -9.0225 -9.659 0 0.25569 0 -0.071904 -0.52814 -20.535 -4.5683 -17.521
3.4805 -0.28796 -0.28538 -0.51184 -0.32336 -0.25512 -0.19747 0.72105 0.67932 1.4408 1.7747 0.85473 -15.814 -3.282 -4.8267 -6.0813 -8.3135 -15.026 -16.327 -7.7446 -8.6835 -9.1 0 0.27443 0 -0.075235 -0.5712 -20.098 -4.5137 -16.195
3.4844 -0.43586 -0.42349 -0.49142 -0.30624 -0.2035 -0.10472 0.56633 0.69338 1.4483 1.5256 0.94478 -15.234 -2.3555 -4.4031 -5.4375 -7.7923 -14.527 -15.164 -7.2808 -8.1905 -8.4141 0 0.28553 0 -0.073236 -0.64787 -19.378 -4.4031 -14.617
3.4883 -0.56541 -0.55463 -0.52118 -0.29507 -0.22891 -0.14053 0.4312 0.62411 1.525 1.2461 0.92235 -14.722 -1.7323 -3.8458 -4.725 -7.138 -13.717 -13.777 -6.5979 -7.4199 -7.6399 0 0.2822 0 -0.06335 -0.74659 -18.422 -4.2397 -12.234
3.4922 -0.66234 -0.65765 -0.70978 -0.39901 -0.42307 -0.3471 0.36898 0.55447 1.5406 0.88328 0.78487 -14.297 -1.5863 -3.031 -3.9359 -6.2895 -12.573 -12.115 -5.6418 -6.3329 -6.7286 0 0.26208 0 -0.047785 -0.84448 -17.297 -4.0509 -8.875
3.4961 -0.72414 -0.71345 -1.0057 -0.65379 -0.71616 -0.6451 0.34769 0.50591 1.3816 0.547 0.58899 -13.972 -1.6727 -1.9003 -3.034 -5.204 -11.097 -10.183 -4.4695 -5.0117 -5.6033 0 0.22842 0 -0.031143 -0.91228 -16.065 -3.8674 -5.3415
3.5 -0.75225 -0.71663 -1.2163 -0.96085 -0.91603 -0.90367 0.28085 0.40923 1.0741 0.46694 0.37798 -13.751 -1.5593 -0.54195 -1.9952 -3.9348 -9.3028 -8.029 -3.2305 -3.6003 -4.2724 0 0.18892 0 -0.016083 -0.92428 -14.758 -3.691 -2.9809
3.5039 -0.74521 -0.67855 -1.1725 -1.143 -0.87023 -1.0354 0.11464 0.17634 0.75166 0.73373 0.15953 -13.637 -0.97857 0.84896 -0.83045 -2.6216 -7.2277 -5.6925 -2.0543 -2.2067 -2.8606 0 0.15246 0 -0.0014996 -0.86869 -13.345 -3.4869 -2.321
3.5078 -0.70017 -0.6188 -0.8896 -1.0797 -0.61182 -1.0286 -0.11085 -0.20025 0.50167 1.0773 -0.061337 -13.631 -0.014271 2.1142 0.42026 -1.3955 -4.9425 -3.1955 -0.95824 -0.84904 -1.506 0 0.12492 0 0.015142 -0.75313 -11.73 -3.2137 -2.0059
3.5117 -0.61987 -0.55218 -0.5666 -0.80461 -0.3492 -0.90121 -0.28949 -0.61455 0.25695 0.96342 -0.25742 -13.729 1.0077 3.2532 1.7047 -0.29393 -2.5473 -0.60847 0.12944 0.51814 -0.21842 0 0.10686 0 0.034118 -0.60185 -9.8314 -2.8658 0.64814
3.5156 -0.51671 -0.48223 -0.41271 -0.4746 -0.29299 -0.64419 -0.34598 -0.90934 -0.14469 0.010592 -0.40707 -13.923 1.7985 4.4054 2.9619 0.73392 -0.13917 1.8835 1.2569 1.9316 1.1383 0 0.095588 0 0.052543 -0.44634 -7.6751 -2.4904 7.5037
3.5195 -0.40857 -0.40544 -0.46155 -0.2374 -0.46634 -0.23185 -0.31179 -0.97872 -0.783 -1.6081 -0.54148 -14.199 2.3077 5.7023 4.1177 1.7426 2.2206 4.0146 2.3714 3.3645 2.6963 0 0.090527 0 0.067261 -0.31424 -5.4608 -2.1608 17.535
3.5234 -0.30971 -0.3201 -0.54998 -0.12015 -0.67311 0.30142 -0.30532 -0.83023 -1.532 -3.1668 -0.73932 -14.542 2.6974 7.1233 5.0964 2.7192 4.5018 5.5827 3.363 4.7227 4.3992 0 0.09701 0 0.078329 -0.22198 -3.5112 -1.9303 26.816
3.5273 -0.22427 -0.22997 -0.48249 -0.039197 -0.66341 0.80368 -0.43153 -0.56949 -2.1164 -3.8586 -1.0488 -14.932 3.152 8.4873 5.8567 3.5975 6.6643 6.5884 4.1798 5.8861 5.9725 0 0.12363 0 0.089314 -0.17357 -2.1203 -1.8066 30.972
3.5313 -0.14705 -0.13942 -0.22083 0.086984 -0.35506 1.054 -0.6938 -0.33337 -2.3057 -3.3807 -1.4064 -15.348 3.7113 9.5885 6.4214 4.3321 8.6242 7.2331 4.8861 6.7638 7.1017 0 0.17382 0 0.10406 -0.164 -1.3949 -1.7642 28.321
3.5352 -0.069238 -0.046257 0.085471 0.2405 0.089005 0.90936 -0.99842 -0.22416 -2.0824 -2.1496 -1.6479 -15.768 4.2639 10.349 6.8621 4.944 10.277 7.7613 5.5898 7.3379 7.6673 0 0.23864 0 0.12337 -0.18334 -1.2006 -1.7754 21.157
3.5391 0.01591 0.058335 0.25367 0.32246 0.40219 0.43791 -1.2402 -0.27764 -1.6504 -0.9677 -1.6247 -16.175 4.671 10.853 7.2379 5.4837 11.567 8.2793 6.3103 7.6765 7.823 0 0.29856 0 0.145 -0.21876 -1.2561 -1.828 14.054
3.543 0.11057 0.1804 0.25045 0.26817 0.44966 -0.087081 -1.3793 -0.46416 -1.2938 -0.4258 -1.3351 -16.562 4.8834 11.241 7.5412 5.951 12.543 8.7078 6.9257 7.9026 7.8473 0 0.33487 0 0.16667 -0.25457 -1.3059 -1.9148 10.559
3.5469 0.21222 0.31221 0.21969 0.13914 0.3437 -0.35167 -1.4367 -0.70774 -1.2052 -0.53904 -0.94833 -16.929 4.9475 11.569 7.7042 6.2635 13.322 8.8969 7.2621 8.1186 7.9078 0 0.34247 0 0.18832 -0.27296 -1.2471 -2.0144 10.965
3.5508 0.31406 0.43086 0.32995 0.091462 0.3325 -0.21064 -1.4264 -0.91411 -1.4038 -0.87836 -0.69043 -17.275 4.923 11.76 7.6659 6.3136 13.991 8.7803 7.2379 8.3241 7.9495 0 0.33298 0 0.21117 -0.25812 -1.1276 -2.0915 12.811
3.5547 0.40585 0.50999 0.59668 0.24139 0.56308 0.21917 -1.3161 -1.0047 -1.7645 -1.019 -0.68536 -17.593 4.8116 11.682 7.4368 6.06 14.508 8.419 6.9209 8.3878 7.7902 0 0.32495 0 0.23452 -0.20312 -1.044 -2.1213 13.407
3.5586 0.47665 0.53662 0.85737 0.5522 0.93495 0.65507 -1.0725 -0.94767 -2.1053 -0.88055 -0.88046 -17.863 4.5707 11.256 7.0939 5.5618 14.713 7.9083 6.4456 8.1191 7.306 0 0.32857 0 0.2542 -0.11592 -1.0388 -2.1133 12.023
3.5625 0.51909 0.51966 0.92337 0.84983 1.1784 0.85733 -0.74712 -0.76898 -2.2716 -0.69056 -1.1072 -18.059 4.1829 10.518 6.7065 4.9236 14.44 7.2627 5.8825 7.4039 6.5278 0 0.33776 0 0.26499 -0.019704 -1.0815 -2.1078 9.9859
3.5664 0.53228 0.48366 0.75718 0.9557 1.0868 0.7867 -0.49244 -0.53503 -2.1901 -0.67721 -1.2089 -18.156 3.6985 9.5813 6.2666 4.2103 13.637 6.4064 5.1944 6.3061 5.5797 0 0.33585 0 0.26476 0.054326 -1.1296 -2.1431 8.9436
3.5703 0.52057 0.45246 0.50368 0.81968 0.69455 0.59477 -0.4564 -0.31684 -1.8893 -0.82706 -1.1243 -18.149 3.1998 8.5612 5.6957 3.417 12.406 5.2733 4.3182 5.0414 4.5535 0 0.30981 0 0.25615 0.079051 -1.1947 -2.2224 9.1383
3.5742 0.48898 0.43545 0.35255 0.54263 0.24638 0.47129 -0.63154 -0.15983 -1.4757 -0.92718 -0.8776 -18.045 2.7249 7.5178 4.9269 2.5152 10.917 3.9027 3.2715 3.831 3.459 0 0.26064 0 0.24389 0.042385 -1.3467 -2.3113 9.252
3.5781 0.43977 0.42519 0.37217 0.28299 -0.0078388 0.48537 -0.80797 -0.074444 -1.0636 -0.80538 -0.52248 -17.864 2.2294 6.4521 3.9849 1.515 9.2882 2.4232 2.1655 2.7508 2.2853 0 0.20189 0 0.23028 -0.048436 -1.6558 -2.3672 7.7541
3.582 0.37364 0.40596 0.47156 0.14001 -0.0069019 0.55038 -0.70615 -0.04298 -0.69117 -0.50069 -0.11083 -17.625 1.6301 5.3334 2.9861 0.47406 7.5342 0.9439 1.1119 1.7048 1.0806 0 0.14865 0 0.21297 -0.17084 -2.137 -2.3733 4.3069
3.5859 0.29427 0.36484 0.50935 0.10954 0.10328 0.52828 -0.20152 -0.02825 -0.29403 -0.20157 0.29357 -17.34 0.88967 4.141 2.0572 -0.54972 5.6138 -0.52728 0.13001 0.54969 -0.051622 0 0.10721 0 0.18705 -0.29617 -2.7521 -2.3464 -0.058557
3.5898 0.21068 0.2979 0.42618 0.12781 0.12654 0.3694 0.54735 0.020324 0.22268 -0.043285 0.60533 -17.013 0.068463 2.9048 1.2495 -1.54 3.5309 -2.0497 -0.84103 -0.73987 -1.0367 0 0.073819 0 0.14896 -0.39913 -3.4626 -2.3161 -3.9651
3.5938 0.13359 0.20966 0.27178 0.14229 -0.0029891 0.16014 1.1892 0.15305 0.86118 0.012381 0.75556 -16.646 -0.70379 1.7292 0.52582 -2.5043 1.3907 -3.6417 -1.8361 -2.0141 -1.8934 0 0.042225 0 0.098735 -0.46347 -4.2787 -2.3013 -6.7872
3.5977 0.068041 0.10939 0.12252 0.14475 -0.17517 0.03916 1.4271 0.39182 1.4715 0.10268 0.75453 -16.246 -1.3099 0.7678 -0.17621 -3.4183 -0.63297 -5.2192 -2.783 -3.052 -2.7016 0 0.012143 0 0.039167 -0.48365 -5.252 -2.3069 -8.8278
3.6016 0.0091725 0.0077812 -0.0015975 0.15551 -0.22003 0.061703 1.2238 0.70157 1.8336 0.29714 0.7062 -15.827 -1.7146 0.13711 -0.87329 -4.201 -2.3868 -6.6507 -3.5388 -3.735 -3.5057 0 -0.0089099 0 -0.025981 -0.46414 -6.4193 -2.3399 -10.628
3.6055 -0.053811 -0.085387 -0.12834 0.19354 -0.070809 0.13731 0.80467 0.99004 1.8305 0.5273 0.73558 -15.408 -1.9717 -0.18103 -1.5242 -4.76 -3.809 -7.8668 -4.0088 -4.1346 -4.2594 0 -0.011606 0 -0.092401 -0.41833 -7.7513 -2.4213 -12.27
3.6094 -0.12779 -0.16351 -0.25907 0.26122 0.17062 0.10097 0.46811 1.1499 1.5623 0.68072 0.88069 -15.009 -2.1716 -0.35806 -2.0761 -5.066 -4.9355 -8.9016 -4.2248 -4.4384 -4.8704 0 0.0069448 0 -0.15452 -0.36679 -9.152 -2.5749 -13.37
3.6133 -0.20818 -0.22518 -0.33462 0.34116 0.3141 -0.14086 0.37313 1.1204 1.2847 0.74298 1.0508 -14.645 -2.3723 -0.60709 -2.5099 -5.1784 -5.848 -9.8186 -4.3014 -4.7837 -5.2933 0 0.03956 0 -0.20588 -0.33338 -10.506 -2.8012 -13.613
3.6172 -0.28041 -0.27371 -0.29734 0.39202 0.23056 -0.51524 0.4681 0.92344 1.21 0.82534 1.1011 -14.329 -2.5594 -1.0064 -2.8365 -5.1902 -6.6088 -10.6 -4.3197 -5.1443 -5.5647 0 0.072703 0 -0.2418 -0.33831 -11.727 -3.0632 -13.164
3.6211 -0.32919 -0.3131 -0.18273 0.3512 -0.052867 -0.82386 0.58943 0.64369 1.3423 1.047 0.96186 -14.067 -2.6557 -1.4095 -3.0562 -5.1494 -7.2216 -11.124 -4.264 -5.3626 -5.7456 0 0.094682 0 -0.26219 -0.38968 -12.77 -3.3034 -12.523
3.625 -0.34794 -0.3428 -0.12222 0.16635 -0.37793 -0.89052 0.61505 0.37105 1.4918 1.4003 0.70428 -13.864 -2.5744 -1.5442 -3.1357 -5.0346 -7.6328 -11.257 -4.0742 -5.2911 -5.8381 0 0.10255 0 -0.27141 -0.47769 -13.606 -3.4791 -12.048
3.6289 -0.3406 -0.35573 -0.22601 -0.1495 -0.56756 -0.69543 0.53809 0.15307 1.4551 1.7413 0.47819 -13.717 -2.2841 -1.2433 -3.0339 -4.8086 -7.7683 -10.974 -3.7507 -4.9178 -5.7766 0 0.1031 0 -0.27438 -0.57569 -14.195 -3.5855 -11.703
3.6328 -0.31553 -0.34226 -0.45395 -0.48708 -0.5364 -0.38737 0.42544 -0.0061355 1.1936 1.9107 0.38197 -13.621 -1.8469 -0.60869 -2.7498 -4.4856 -7.5856 -10.371 -3.3898 -4.378 -5.5047 0 0.10729 0 -0.27243 -0.64894 -14.485 -3.6456 -11.235
3.6367 -0.2777 -0.29758 -0.61842 -0.68471 -0.32824 -0.16591 0.33425 -0.11059 0.85371 1.8571 0.38775 -13.565 -1.4004 0.048137 -2.3362 -4.1358 -7.1147 -9.576 -3.1081 -3.8542 -5.0519 0 0.12154 0 -0.26294 -0.66783 -14.437 -3.6778 -10.513
3.6406 -0.22638 -0.22641 -0.54177 -0.6347 -0.070923 -0.1316 0.27486 -0.14469 0.62147 1.6446 0.39026 -13.537 -1.0833 0.45582 -1.8604 -3.8201 -6.4578 -8.6408 -2.9335 -3.4518 -4.521 0 0.14183 0 -0.2433 -0.61951 -14.051 -3.6724 -9.6256
3.6445 -0.15939 -0.14134 -0.22846 -0.36953 0.10922 -0.22451 0.23619 -0.085045 0.56067 1.3606 0.32502 -13.53 -0.94689 0.60896 -1.3523 -3.5275 -5.7365 -7.541 -2.7818 -3.1416 -3.9943 0 0.15513 0 -0.21514 -0.5126 -13.361 -3.5983 -8.6933
3.6484 -0.078951 -0.055955 0.12054 -0.043814 0.15734 -0.29432 0.22007 0.060732 0.58164 1.0405 0.23492 -13.538 -0.91723 0.76454 -0.79608 -3.1872 -5.0163 -6.2651 -2.543 -2.7983 -3.4589 0 0.14819 0 -0.18429 -0.37351 -12.42 -3.4323 -7.7058
3.6523 0.0070771 0.021771 0.28014 0.18453 0.10886 -0.23679 0.23575 0.23319 0.55213 0.6875 0.21935 -13.564 -0.84473 1.2063 -0.17446 -2.747 -4.2667 -4.892 -2.1871 -2.297 -2.8348 0 0.11805 0 -0.1563 -0.23701 -11.287 -3.184 -6.6044
3.6563 0.089764 0.091241 0.20392 0.27382 0.053737 -0.080765 0.26788 0.3484 0.42518 0.33844 0.3197 -13.608 -0.61313 1.9852 0.48237 -2.2353 -3.399 -3.5662 -1.781 -1.6025 -2.0775 0 0.076075 0 -0.13216 -0.13548 -10.028 -2.8947 -5.4666
3.6602 0.16487 0.15621 0.062391 0.31167 0.072455 0.043014 0.2701 0.35644 0.25887 0.07112 0.45913 -13.666 -0.22599 2.8671 1.0983 -1.7413 -2.3609 -2.3962 -1.4054 -0.79853 -1.2474 0 0.041501 0 -0.10857 -0.090498 -8.7182 -2.6151 -4.4756
3.6641 0.23405 0.22017 0.075115 0.4128 0.18334 0.019946 0.20596 0.27993 0.12718 -0.077403 0.49961 -13.727 0.19929 3.5296 1.6036 -1.3322 -1.212 -1.3912 -1.0678 -0.042448 -0.4736 0 0.028361 0 -0.082541 -0.10796 -7.4461 -2.3819 -3.6282
3.668 0.29999 0.28331 0.29545 0.6019 0.33384 -0.1444 0.096104 0.19569 0.031838 -0.18539 0.36225 -13.768 0.52626 3.8265 1.9844 -0.99459 -0.10794 -0.50585 -0.70616 0.52755 0.14702 0 0.035803 0 -0.055308 -0.17661 -6.2911 -2.2094 -2.5384
3.6719 0.35975 0.34141 0.55534 0.79327 0.43969 -0.31949 0.011868 0.17201 -0.089263 -0.40076 0.095652 -13.764 0.70374 3.887 2.2768 -0.66118 0.80224 0.25856 -0.27428 0.87752 0.60861 0 0.049907 0 -0.031297 -0.27032 -5.3101 -2.0961 -0.6906
3.6758 0.4023 0.38591 0.62432 0.87867 0.44242 -0.34681 0.0083612 0.21302 -0.27648 -0.78699 -0.16972 -13.691 0.79243 3.9767 2.5163 -0.29176 1.4804 0.81646 0.18972 1.0938 0.95768 0 0.05586 0 -0.013207 -0.35471 -4.536 -2.0326 1.986
3.6797 0.41306 0.40511 0.43003 0.82724 0.34326 -0.16121 0.060333 0.25491 -0.49025 -1.2098 -0.33233 -13.53 0.89589 4.2577 2.6961 0.076971 2.0129 1.0744 0.58787 1.3096 1.2113 0 0.050354 0 0.0013648 -0.39791 -3.9858 -2.0034 4.8044
3.6836 0.38241 0.38768 0.12884 0.69645 0.19117 0.15683 0.071887 0.21477 -0.64857 -1.4037 -0.38914 -13.28 1.0625 4.6626 2.7811 0.36378 2.5184 1.0446 0.85186 1.5894 1.3312 0 0.043529 0 0.017809 -0.38265 -3.6645 -1.9887 6.7041
3.6875 0.31185 0.32817 -0.039048 0.55387 0.041031 0.43538 -0.038374 0.051554 -0.71585 -1.1886 -0.40659 -12.955 1.2467 4.9729 2.7595 0.51944 3.0315 0.87046 0.99819 1.8638 1.2848 0 0.048826 0 0.038784 -0.31429 -3.5542 -1.9719 7.0906
3.6914 0.21329 0.23141 0.030272 0.40478 -0.079814 0.52869 -0.25404 -0.20522 -0.7377 -0.6458 -0.43576 -12.582 1.3587 5.0113 2.6736 0.56529 3.4661 0.72581 1.0913 1.9806 1.1193 0 0.069841 0 0.060783 -0.22015 -3.6019 -1.9522 6.3583
3.6953 0.10193 0.11123 0.21604 0.208 -0.17221 0.41123 -0.46197 -0.47329 -0.77653 -0.079499 -0.46314 -12.19 1.3504 4.7774 2.5944 0.55801 3.6917 0.68524 1.1613 1.8405 0.95507 0 0.096036 0 0.076733 -0.13939 -3.7239 -1.9472 5.5514
3.6992 -0.012123 -0.01691 0.29213 -0.043915 -0.2427 0.1821 -0.54241 -0.66241 -0.81855 0.21444 -0.44114 -11.798 1.2562 4.4312 2.5647 0.52704 3.6525 0.69337 1.1735 1.5061 0.8941 0 0.11114 0 0.082228 -0.10803 -3.8361 -1.9807 5.4431
3.7031 -0.12737 -0.14447 0.13324 -0.28243 -0.28841 -0.018629 -0.46755 -0.71582 -0.76392 0.16824 -0.35541 -11.413 1.159 4.1667 2.5714 0.45838 3.4248 0.65988 1.0846 1.1784 0.93643 0 0.10666 0 0.079248 -0.14603 -3.889 -2.0599 5.9046
3.707 -0.24727 -0.27197 -0.18492 -0.42085 -0.30593 -0.11707 -0.31964 -0.63066 -0.52675 -0.042934 -0.25061 -11.036 1.1205 4.091 2.5751 0.34112 3.166 0.57659 0.92136 1.0514 0.99714 0 0.088505 0 0.073873 -0.25172 -3.8827 -2.1637 6.1732
3.7109 -0.37235 -0.40224 -0.47182 -0.45531 -0.31008 -0.15564 -0.21647 -0.456 -0.14833 -0.18858 -0.18716 -10.671 1.1434 4.1862 2.5628 0.21813 3.0066 0.5345 0.78723 1.1634 1.0098 0 0.071273 0 0.07065 -0.40413 -3.8484 -2.2528 5.7339
3.7148 -0.49428 -0.53013 -0.59758 -0.48918 -0.33451 -0.24928 -0.21695 -0.27361 0.20073 -0.18419 -0.17899 -10.337 1.1934 4.3529 2.5677 0.17459 2.9788 0.62975 0.78158 1.3815 1.0075 0 0.065913 0 0.069464 -0.57028 -3.8155 -2.2949 4.9147
3.7188 -0.59675 -0.63858 -0.58934 -0.63359 -0.40597 -0.48143 -0.29054 -0.1655 0.34797 -0.12257 -0.18341 -10.066 1.246 4.4878 2.6355 0.2681 3.035 0.8659 0.91486 1.5337 1.0944 0 0.071856 0 0.067751 -0.71371 -3.789 -2.2853 4.5936
3.7227 -0.66291 -0.70596 -0.57253 -0.87584 -0.51563 -0.82144 -0.36643 -0.17682 0.2608 -0.13316 -0.15649 -9.8877 1.3098 4.5484 2.7772 0.47334 3.1239 1.159 1.11 1.5713 1.336 0 0.079917 0 0.06505 -0.80242 -3.7539 -2.2451 5.3286
3.7266 -0.68405 -0.71953 -0.6334 -1.0601 -0.61833 -1.1309 -0.40321 -0.29135 0.064968 -0.2351 -0.11399 -9.8203 1.4101 4.5806 2.9595 0.70413 3.2488 1.435 1.2889 1.6115 1.6848 0 0.082165 0 0.064574 -0.81602 -3.6935 -2.2018 6.8074
3.7305 -0.66304 -0.68401 -0.74102 -1.021 -0.66496 -1.2584 -0.41108 -0.43887 -0.079903 -0.33645 -0.12808 -9.8664 1.5595 4.6943 3.1421 0.89401 3.4618 1.706 1.4496 1.8217 2.0205 0 0.079275 0 0.070018 -0.75157 -3.6023 -2.1709 8.1715
3.7344 -0.61019 -0.61737 -0.7915 -0.74985 -0.6387 -1.1498 -0.41794 -0.53679 -0.12644 -0.36267 -0.2556 -10.019 1.7482 4.9862 3.3174 1.0524 3.8107 2.0384 1.6533 2.2527 2.2598 0 0.079191 0 0.081247 -0.62588 -3.4826 -2.1508 8.8605
3.7383 -0.53495 -0.53726 -0.71344 -0.42166 -0.56138 -0.88436 -0.42943 -0.54207 -0.16618 -0.35827 -0.4679 -10.27 1.9571 5.451 3.5064 1.2376 4.2909 2.4477 1.9362 2.7761 2.4206 0 0.089301 0 0.093808 -0.47189 -3.3359 -2.1324 9.0941
3.7422 -0.44028 -0.44921 -0.52643 -0.24282 -0.46565 -0.60611 -0.43084 -0.47695 -0.31687 -0.44142 -0.65635 -10.61 2.1665 5.9498 3.7154 1.4755 4.8396 2.8388 2.2466 3.1819 2.574 0 0.10971 0 0.103 -0.32877 -3.1637 -2.1098 9.5083
3.7461 -0.32396 -0.34629 -0.30764 -0.26013 -0.36275 -0.40797 -0.42326 -0.40801 -0.59018 -0.65864 -0.71673 -11.024 2.3471 6.2842 3.903 1.712 5.3675 3.0671 2.4764 3.3424 2.7403 0 0.13321 0 0.1082 -0.22918 -2.9781 -2.0815 10.359
3.75 -0.18514 -0.21968 -0.11707 -0.32152 -0.23789 -0.26777 -0.44267 -0.39416 -0.87535 -0.90174 -0.63797 -11.49 2.4496 6.3361 3.9985 1.8493 5.7958 3.0585 2.5535 3.2946 2.8465 0 0.15094 0 0.11277 -0.18912 -2.8097 -2.0457 11.151
3.7539 -0.03022 -0.070494 0.039013 -0.23238 -0.075401 -0.091345 -0.52869 -0.44337 -1.0512 -0.98835 -0.51335 -11.977 2.4207 6.1582 3.956 1.828 6.0753 2.8646 2.4931 3.1744 2.7902 0 0.15848 0 0.11973 -0.20416 -2.699 -1.9985 11.096
3.7578 0.12713 0.087338 0.1824 0.046082 0.11546 0.17918 -0.66903 -0.511 -1.106 -0.83403 -0.46292 -12.461 2.2432 5.9222 3.7879 1.6665 6.1855 2.5927 2.3538 3.0731 2.5396 0 0.15749 0 0.12785 -0.25292 -2.6745 -1.9389 9.9111
3.7617 0.27168 0.23472 0.31949 0.35683 0.3013 0.49441 -0.78107 -0.53767 -1.1363 -0.54249 -0.53487 -12.921 1.9596 5.7541 3.5442 1.4206 6.1206 2.2845 2.15 2.9509 2.1602 0 0.15291 0 0.13235 -0.30517 -2.7362 -1.8755 8.1209
3.7656 0.39314 0.3584 0.43316 0.50704 0.44953 0.73249 -0.76095 -0.49328 -1.2247 -0.31837 -0.6692 -13.348 1.6459 5.6035 3.2576 1.1073 5.8728 1.8714 1.8197 2.6746 1.7384 0 0.14849 0 0.12926 -0.33136 -2.8596 -1.825 6.5276
3.7695 0.48827 0.45604 0.51085 0.46509 0.5502 0.80729 -0.5632 -0.39193 -1.3238 -0.28533 -0.74763 -13.728 1.3494 5.2778 2.9148 0.68096 5.419 1.2497 1.2874 2.1338 1.2868 0 0.144 0 0.11857 -0.3114 -3.0184 -1.8017 5.3947
3.7734 0.55791 0.53222 0.56496 0.39095 0.61346 0.74547 -0.2393 -0.26913 -1.2733 -0.38578 -0.68 -14.039 1.0487 4.6234 2.4813 0.085349 4.7233 0.39254 0.5539 1.3273 0.73579 0 0.13531 0 0.10268 -0.2411 -3.2075 -1.807 4.1788
3.7773 0.60248 0.59013 0.61436 0.46678 0.65033 0.65601 0.10067 -0.14493 -0.94549 -0.45496 -0.45562 -14.261 0.68134 3.6916 1.9511 -0.67301 3.762 -0.62267 -0.28404 0.35807 0.020198 0 0.11684 0 0.082186 -0.13487 -3.4504 -1.8285 2.0891
3.7813 0.62033 0.62644 0.64922 0.70123 0.66125 0.62179 0.36759 -0.0058407 -0.38136 -0.38725 -0.12987 -14.382 0.21526 2.7251 1.3644 -1.5104 2.559 -1.6972 -1.1054 -0.63908 -0.83339 0 0.08542 0 0.054031 -0.022707 -3.7893 -1.8516 -1.0896
3.7852 0.60977 0.63291 0.62788 0.91144 0.64441 0.62206 0.54209 0.17946 0.21607 -0.22734 0.22542 -14.404 -0.30634 1.9679 0.77445 -2.3245 1.2012 -2.8095 -1.8521 -1.5669 -1.7131 0 0.043889 0 0.014656 0.058661 -4.2688 -1.8709 -4.7212
3.7891 0.57197 0.60241 0.5203 0.90501 0.60918 0.56655 0.65501 0.42487 0.63295 -0.10296 0.55881 -14.339 -0.799 1.4667 0.19771 -3.0634 -0.19036 -4.02 -2.5401 -2.3874 -2.5152 0 0.0019583 0 -0.03495 0.078327 -4.925 -1.8959 -7.8361
3.793 0.51163 0.5341 0.3553 0.67625 0.57281 0.40846 0.73018 0.70163 0.80513 -0.078796 0.84117 -14.195 -1.2182 1.0507 -0.39568 -3.7341 -1.5219 -5.377 -3.1919 -3.1046 -3.2244 0 -0.027327 0 -0.087808 0.022341 -5.7785 -1.9463 -9.9058
3.7969 0.43485 0.43484 0.21406 0.41299 0.5399 0.21774 0.75423 0.94413 0.84617 -0.084232 1.049 -13.973 -1.6015 0.50522 -1.0408 -4.349 -2.7706 -6.8284 -3.7717 -3.7399 -3.898 0 -0.034565 0 -0.13523 -0.10125 -6.8297 -2.0444 -11.133
3.8008 0.34687 0.3172 0.16417 0.30383 0.48922 0.12922 0.70411 1.0837 0.9257 0.016386 1.1565 -13.673 -2.0194 -0.22062 -1.7278 -4.8776 -3.9697 -8.2346 -4.2012 -4.3136 -4.5767 0 -0.019966 0 -0.17293 -0.26531 -8.0517 -2.2103 -12.053
3.8047 0.25181 0.19611 0.1941 0.34252 0.38974 0.20654 0.59827 1.0866 1.1149 0.28974 1.1464 -13.308 -2.4749 -0.96428 -2.3937 -5.2601 -5.1423 -9.4703 -4.4376 -4.8282 -5.2252 0 0.0066465 0 -0.20315 -0.43247 -9.3903 -2.4559 -12.941
3.8086 0.15438 0.085502 0.21664 0.33325 0.23616 0.35746 0.50947 0.97029 1.3365 0.67299 1.0244 -12.908 -2.8585 -1.4936 -2.9634 -5.4682 -6.2452 -10.504 -4.5256 -5.2558 -5.7628 0 0.03272 0 -0.23083 -0.56584 -10.773 -2.7765 -13.622
3.8125 0.060853 -0.004967 0.14642 0.09665 0.067907 0.39778 0.5142 0.78759 1.4508 1.0404 0.82501 -12.506 -3.0178 -1.7027 -3.3953 -5.5432 -7.1771 -11.373 -4.5605 -5.5482 -6.1472 0 0.051788 0 -0.25793 -0.6382 -12.123 -3.1416 -13.824
3.8164 -0.022128 -0.072558 -0.018258 -0.3303 -0.053015 0.21797 0.62045 0.59129 1.388 1.32 0.60478 -12.122 -2.8918 -1.6811 -3.6882 -5.5646 -7.8508 -12.083 -4.6011 -5.675 -6.4098 0 0.067015 0 -0.28168 -0.63805 -13.37 -3.4952 -13.597
3.8203 -0.090137 -0.12171 -0.18777 -0.70506 -0.089601 -0.10276 0.74378 0.40698 1.2052 1.5383 0.42908 -11.755 -2.5857 -1.6099 -3.8506 -5.5808 -8.2609 -12.555 -4.6259 -5.6623 -6.6019 0 0.08637 0 -0.29797 -0.5723 -14.447 -3.7743 -13.331
3.8242 -0.14224 -0.16062 -0.25857 -0.79506 -0.058718 -0.35125 0.76342 0.23423 1.0288 1.7557 0.35473 -11.394 -2.3062 -1.5981 -3.8742 -5.5749 -8.483 -12.671 -4.5786 -5.5855 -6.7144 0 0.11361 0 -0.30606 -0.46516 -15.288 -3.9382 -13.352
3.8281 -0.17972 -0.19525 -0.205 -0.58755 -0.013237 -0.36278 0.61841 0.073842 0.9481 1.9674 0.40496 -11.035 -2.2065 -1.6111 -3.7421 -5.4986 -8.6001 -12.383 -4.447 -5.5067 -6.667 0 0.14318 0 -0.30946 -0.35248 -15.823 -3.9901 -13.559
3.832 -0.20359 -0.22467 -0.10057 -0.2905 0.0048579 -0.16373 0.36476 -0.044776 0.95777 2.0784 0.54525 -10.694 -2.2721 -1.5335 -3.4602 -5.3325 -8.6248 -11.757 -4.2825 -5.4075 -6.3873 0 0.1636 0 -0.3123 -0.27175 -16.004 -3.9717 -13.497
3.8359 -0.21343 -0.24124 -0.049641 -0.13117 -0.0055458 0.05943 0.14423 -0.066212 0.98849 1.9798 0.68362 -10.391 -2.3458 -1.2829 -3.0683 -5.1026 -8.4874 -10.921 -4.1354 -5.1898 -5.8971 0 0.1665 0 -0.31518 -0.25011 -15.817 -3.9315 -12.788
3.8398 -0.20853 -0.23618 -0.093543 -0.15609 -0.018176 0.13454 0.085975 0.051289 0.98225 1.6527 0.71499 -10.135 -2.2613 -0.86372 -2.6126 -4.8351 -8.1018 -9.9554 -3.9812 -4.7598 -5.3092 0 0.15301 0 -0.31466 -0.29457 -15.296 -3.8906 -11.488
3.8438 -0.18962 -0.20632 -0.17704 -0.22442 -0.016595 0.053354 0.2154 0.28674 0.93718 1.2008 0.59429 -9.9149 -1.9634 -0.33411 -2.1081 -4.5065 -7.4446 -8.8583 -3.7277 -4.1244 -4.7306 0 0.13227 0 -0.30657 -0.38884 -14.502 -3.83 -10.032
3.8477 -0.15894 -0.15716 -0.20274 -0.18385 -0.011961 -0.045291 0.43671 0.54238 0.88859 0.78679 0.38479 -9.7114 -1.5188 0.25402 -1.534 -4.0536 -6.5763 -7.6006 -3.3048 -3.4031 -4.1715 0 0.11349 0 -0.28917 -0.49851 -13.505 -3.709 -8.8617
3.8516 -0.11874 -0.10002 -0.1206 -0.036857 -0.022782 -0.034886 0.59843 0.68844 0.85624 0.52786 0.22966 -9.5155 -1.0311 0.87594 -0.87076 -3.4423 -5.5915 -6.2079 -2.7422 -2.732 -3.5527 0 0.099118 0 -0.2632 -0.58297 -12.362 -3.5001 -8.0991
3.8555 -0.070264 -0.045708 0.029079 0.073532 -0.043136 0.061907 0.59202 0.64394 0.8139 0.43348 0.25003 -9.3365 -0.55706 1.5155 -0.14154 -2.7222 -4.5484 -4.7718 -2.147 -2.1428 -2.8026 0 0.084878 0 -0.22961 -0.60963 -11.116 -3.2124 -7.5207
3.8594 -0.015278 0.00030781 0.15431 0.03361 -0.040412 0.099358 0.41572 0.43465 0.7084 0.41605 0.44101 -9.1888 -0.099068 2.1524 0.58842 -2.0023 -3.445 -3.3817 -1.5993 -1.5347 -1.9395 0 0.065961 0 -0.18844 -0.56508 -9.8088 -2.8896 -6.7421
3.8633 0.040826 0.037916 0.19257 -0.10294 0.0098627 -0.028688 0.16588 0.17936 0.50728 0.34845 0.65424 -9.0719 0.34445 2.7793 1.2567 -1.3645 -2.2534 -2.0618 -1.0751 -0.77513 -1.0549 0 0.043361 0 -0.1405 -0.45929 -8.4858 -2.5859 -5.386
3.8672 0.08792 0.068431 0.16077 -0.15963 0.089616 -0.25766 -0.031124 0.0083661 0.23046 0.12663 0.69431 -8.9624 0.74691 3.416 1.8467 -0.80083 -0.97188 -0.78849 -0.48241 0.16081 -0.22361 0 0.024596 0 -0.089524 -0.32174 -7.1958 -2.3422 -3.1558
3.8711 0.11452 0.090671 0.13275 -0.021881 0.14646 -0.393 -0.098267 -0.02676 -0.060765 -0.28321 0.46178 -8.8279 1.0811 4.0871 2.384 -0.23937 0.35551 0.42837 0.22595 1.1438 0.55526 0 0.01849 0 -0.041627 -0.19131 -5.9873 -2.1742 0.066099
3.875 0.11414 0.1005 0.16827 0.22895 0.1423 -0.29178 -0.049671 0.016826 -0.30677 -0.81721 0.030048 -8.6497 1.3669 4.7735 2.8928 0.36819 1.6615 1.5 0.98255 1.9833 1.3211 0 0.028751 0 -0.0014411 -0.10394 -4.9084 -2.077 4.0258
3.8789 0.089564 0.093864 0.25684 0.37428 0.093053 -0.0094494 0.026068 0.025445 -0.48873 -1.3195 -0.40768 -8.4345 1.668 5.3997 3.3601 0.98704 2.8886 2.3117 1.6557 2.5762 2.0654 0 0.051554 0 0.031168 -0.082409 -4.0092 -2.0349 7.9809
3.8828 0.051062 0.070228 0.32373 0.25806 0.054131 0.23571 0.025257 -0.080418 -0.63387 -1.6005 -0.67897 -8.2039 2.0264 5.8894 3.7483 1.529 4.0009 2.8295 2.1686 2.9741 2.7012 0 0.078543 0 0.060196 -0.13094 -3.3349 -2.0281 10.927
3.8867 0.0093118 0.032952 0.29099 -0.06507 0.061703 0.25251 -0.10766 -0.28966 -0.78419 -1.5396 -0.7463 -7.9744 2.4007 6.2406 4.0396 1.9371 4.9758 3.1479 2.5605 3.3135 3.1332 0 0.10234 0 0.088865 -0.23525 -2.9051 -2.0354 12.169
3.8906 -0.031589 -0.013722 0.14265 -0.3754 0.089541 0.043394 -0.35047 -0.51893 -0.95471 -1.1735 -0.70641 -7.7471 2.6875 6.5385 4.2621 2.2348 5.7982 3.4196 2.9274 3.6835 3.3584 0 0.1204 0 0.11589 -0.36681 -2.6937 -2.0382 11.847
3.8945 -0.075465 -0.068151 -0.058584 -0.48146 0.070094 -0.20753 -0.62142 -0.68242 -1.1149 -0.69749 -0.68693 -7.5155 2.8156 6.8733 4.464 2.4897 6.4693 3.7319 3.306 4.0554 3.4842 0 0.13491 0 0.1366 -0.49008 -2.6273 -2.0257 10.916
3.8984 -0.12884 -0.13144 -0.21628 -0.3781 -0.036594 -0.30847 -0.82963 -0.75044 -1.2092 -0.35747 -0.73713 -7.2828 2.8212 7.2394 4.664 2.7349 7.014 4.0488 3.6299 4.3315 3.6354 0 0.14979 0 0.14789 -0.57164 -2.6123 -2.0003 10.508
3.9023 -0.19342 -0.20341 -0.27234 -0.22907 -0.19511 -0.22821 -0.9243 -0.75201 -1.2025 -0.30097 -0.8058 -7.0675 2.8184 7.5232 4.8305 2.9353 7.4664 4.2719 3.8045 4.4512 3.842 0 0.16707 0 0.15174 -0.58987 -2.5767 -1.9755 11.141
3.9063 -0.26222 -0.27761 -0.25037 -0.20426 -0.32003 -0.10482 -0.91356 -0.73131 -1.1122 -0.49421 -0.81373 -6.8932 2.8866 7.6063 4.916 3.0339 7.8406 4.3519 3.8182 4.4473 4.0205 0 0.18519 0 0.15362 -0.54269 -2.4989 -1.9676 12.434
3.9102 -0.32186 -0.34044 -0.23538 -0.33028 -0.35342 -0.09955 -0.84696 -0.70688 -1.0015 -0.76615 -0.74329 -6.7708 2.9896 7.4892 4.9089 3.0238 8.1171 4.3336 3.7666 4.4065 4.0696 0 0.20006 0 0.15743 -0.44947 -2.4024 -1.9856 13.539
3.9141 -0.35901 -0.37638 -0.30276 -0.48407 -0.31833 -0.24464 -0.77868 -0.67098 -0.93464 -0.93833 -0.65865 -6.6932 3.0192 7.3072 4.8494 2.9637 8.2667 4.2965 3.7586 4.3864 3.9779 0 0.20797 0 0.16228 -0.34472 -2.3254 -2.025 13.866
3.918 -0.3663 -0.37652 -0.45014 -0.51667 -0.29331 -0.42569 -0.73753 -0.62075 -0.93173 -0.93596 -0.64202 -6.6467 2.927 7.2127 4.7891 2.9165 8.2908 4.2639 3.803 4.3744 3.8321 0 0.20849 0 0.16448 -0.26519 -2.2896 -2.0705 13.469
3.9219 -0.34452 -0.34391 -0.58816 -0.38267 -0.33144 -0.49948 -0.71985 -0.57942 -0.96058 -0.80423 -0.71131 -6.6278 2.8039 7.2327 4.7397 2.8776 8.2346 4.1834 3.7967 4.3177 3.7211 0 0.20497 0 0.16244 -0.23585 -2.2902 -2.1022 12.799
3.9258 -0.30074 -0.29137 -0.6033 -0.16623 -0.40404 -0.42142 -0.70344 -0.57897 -0.97081 -0.64119 -0.79941 -6.6491 2.8092 7.2416 4.6637 2.7732 8.1501 3.9943 3.6284 4.1788 3.6405 0 0.20218 0 0.15885 -0.26146 -2.3091 -2.104 12.176
3.9297 -0.24469 -0.23333 -0.44851 -0.0014249 -0.42569 -0.26441 -0.6683 -0.61974 -0.93883 -0.52125 -0.8134 -6.728 3.0011 7.0793 4.5172 2.5332 8.041 3.7013 3.2895 3.9558 3.5001 0 0.20238 0 0.15773 -0.32718 -2.3326 -2.0708 11.521
3.9336 -0.18533 -0.17792 -0.18942 0.028848 -0.33625 -0.13074 -0.61001 -0.6517 -0.8825 -0.46846 -0.71647 -6.8704 3.2369 6.699 4.2965 2.1644 7.846 3.3669 2.8772 3.6592 3.2232 0 0.2032 0 0.15944 -0.40635 -2.3598 -2.011 10.568
3.9375 -0.12861 -0.12524 0.035458 -0.06381 -0.15946 -0.060844 -0.53939 -0.60504 -0.83449 -0.47627 -0.55681 -7.0636 3.2623 6.2032 4.0378 1.7459 7.4852 3.0318 2.4917 3.2874 2.8275 0 0.19923 0 0.15923 -0.47051 -2.3978 -1.9457 9.2517
3.9414 -0.07657 -0.071956 0.1147 -0.19916 0.017676 -0.02689 -0.47108 -0.44935 -0.80265 -0.52901 -0.4206 -7.285 2.9307 5.7394 3.7711 1.3541 6.9297 2.6559 2.1404 2.837 2.4014 0 0.18644 0 0.1512 -0.49737 -2.4561 -1.9005 7.8251
3.9453 -0.027702 -0.01705 0.045907 -0.28269 0.1212 0.0030257 -0.40912 -0.22856 -0.75675 -0.59845 -0.35656 -7.5153 2.3547 5.364 3.4835 0.9955 6.2298 2.1517 1.7489 2.3297 2.0039 0 0.16561 0 0.13382 -0.47548 -2.5461 -1.8935 6.5737
3.9492 0.021511 0.036845 -0.066953 -0.24985 0.14631 0.017366 -0.33874 -0.035865 -0.65337 -0.63428 -0.34119 -7.7442 1.8394 5.0089 3.1331 0.61515 5.4721 1.4781 1.2604 1.8117 1.6001 0 0.14183 0 0.11125 -0.40681 -2.6838 -1.9245 5.4716
3.9531 0.074215 0.08715 -0.099222 -0.090762 0.14304 -0.013897 -0.23166 0.054819 -0.47292 -0.58216 -0.30974 -7.9657 1.644 4.5716 2.702 0.16614 4.7081 0.69211 0.70823 1.3127 1.103 0 0.12027 0 0.088995 -0.30713 -2.8874 -1.9733 4.1681
3.957 0.13105 0.13517 -0.0033263 0.14238 0.15538 -0.077879 -0.065396 0.045081 -0.23438 -0.42776 -0.21598 -8.1709 1.7761 4.0286 2.2285 -0.3378 3.9214 -0.10332 0.18183 0.80902 0.47613 0 0.10211 0 0.068527 -0.20309 -3.1694 -2.0104 2.3378
3.9609 0.18923 0.18503 0.16148 0.35332 0.18143 -0.10254 0.15363 0.0095578 0.021249 -0.22381 -0.063206 -8.3482 1.9976 3.4563 1.7794 -0.84103 3.065 -0.86044 -0.27155 0.24233 -0.21581 0 0.084336 0 0.046141 -0.12431 -3.533 -2.0144 0.030382
3.9648 0.24315 0.238 0.28797 0.45213 0.19232 -0.015951 0.37994 0.03831 0.25633 -0.060997 0.11482 -8.4898 2.0248 2.951 1.3886 -1.3084 2.1255 -1.6292 -0.69556 -0.4122 -0.86362 0 0.06357 0 0.017185 -0.092605 -3.9774 -1.9863 -2.3442
3.9688 0.28618 0.28788 0.31289 0.41618 0.18011 0.17719 0.54494 0.1719 0.44643 0.0031838 0.29266 -8.5977 1.7342 2.5404 1.025 -1.7572 1.1512 -2.4938 -1.1655 -1.0956 -1.4156 0 0.040164 0 -0.018967 -0.11336 -4.5103 -1.9504 -4.3729
3.9727 0.31287 0.32301 0.26164 0.31228 0.17443 0.38592 0.59484 0.37842 0.57512 -0.0044258 0.4668 -8.6789 1.2031 2.1764 0.62556 -2.2216 0.21585 -3.4704 -1.6868 -1.6948 -1.9151 0 0.018787 0 -0.058155 -0.17426 -5.1498 -1.9428 -5.9642
3.9766 0.32096 0.33429 0.21209 0.24852 0.20667 0.50624 0.52782 0.58304 0.63405 0.0076034 0.63369 -8.7364 0.58037 1.8026 0.16043 -2.6938 -0.64062 -4.4764 -2.1673 -2.1347 -2.4358 0 0.0050045 0 -0.095218 -0.25198 -5.9103 -1.9948 -7.3208
3.9805 0.31248 0.32232 0.21766 0.28553 0.26389 0.50596 0.4029 0.71895 0.63726 0.11839 0.76439 -8.7637 -0.050429 1.4121 -0.33641 -3.1123 -1.4341 -5.4028 -2.5015 -2.4457 -2.988 0 0.0011513 0 -0.12794 -0.3225 -6.781 -2.12 -8.6261
3.9844 0.29315 0.29726 0.26225 0.38362 0.29128 0.43729 0.30953 0.75985 0.6306 0.3297 0.81305 -8.749 -0.67757 1.0379 -0.79909 -3.4172 -2.202 -6.2092 -2.678 -2.7352 -3.4999 0 0.0051129 0 -0.15716 -0.36881 -7.7162 -2.3108 -9.8116
3.9883 0.2698 0.27107 0.28434 0.43901 0.24925 0.37035 0.31428 0.71858 0.67042 0.57161 0.75804 -8.6845 -1.254 0.70169 -1.1877 -3.6138 -2.952 -6.9387 -2.7946 -3.0849 -3.892 0 0.012592 0 -0.18358 -0.38303 -8.6518 -2.5418 -10.661
3.9922 0.24684 0.24911 0.2407 0.3809 0.16678 0.32246 0.41988 0.62647 0.77721 0.76997 0.6345 -8.5704 -1.6295 0.39354 -1.51 -3.7713 -3.6476 -7.6384 -2.96 -3.4724 -4.1601 0 0.020257 0 -0.20566 -0.36519 -9.5338 -2.7782 -11.116
3.9961 0.22413 0.22832 0.14676 0.23988 0.12727 0.25793 0.56473 0.51627 0.90711 0.90887 0.51977 -8.4107 -1.6348 0.10761 -1.7892 -3.9552 -4.2413 -8.2757 -3.1861 -3.7935 -4.375 0 0.027002 0 -0.22112 -0.32204 -10.336 -2.9852 -11.423
4 0.19802 0.20267 0.058357 0.121 0.19016 0.15147 0.6642 0.41697 0.98031 1.0286 0.4784 -8.2068 -1.2586 -0.1186 -2.0179 -4.1608 -4.716 -8.7467 -3.3837 -3.9633 -4.5979 0 0.033015 0 -0.23033 -0.26733 -11.051 -3.137 -11.916
4.0039 0.16511 0.16993 0.017939 0.10555 0.32246 0.037867 0.66588 0.35214 0.95261 1.1655 0.51515 -7.9575 -0.73337 -0.22438 -2.155 -4.3203 -5.0912 -8.9689 -3.4648 -3.9943 -4.806 0 0.03854 0 -0.2372 -0.2207 -11.663 -3.2252 -12.645
4.0078 0.12602 0.13329 0.019204 0.17544 0.41367 -0.013005 0.58182 0.33375 0.86476 1.2987 0.57933 -7.6675 -0.41127 -0.19422 -2.1689 -4.3735 -5.3907 -8.9587 -3.4371 -3.9758 -4.9118 0 0.043765 0 -0.24586 -0.20246 -12.134 -3.262 -13.251
4.0117 0.085812 0.097107 0.021048 0.23305 0.36938 0.02893 0.47673 0.35491 0.81433 1.3586 0.61514 -7.3535 -0.50732 -0.093235 -2.0761 -4.3262 -5.6099 -8.8084 -3.3885 -3.9779 -4.854 0 0.049266 0 -0.25644 -0.22477 -12.418 -3.2744 -13.261
4.0156 0.050596 0.062314 -0.008624 0.19653 0.19893 0.11311 0.42148 0.39243 0.86683 1.2923 0.60889 -7.039 -0.92773 -0.011998 -1.9293 -4.2335 -5.7183 -8.587 -3.3802 -3.9794 -4.6617 0 0.055583 0 -0.26458 -0.28463 -12.489 -3.2902 -12.523
4.0195 0.023133 0.026686 -0.064769 0.077824 0.012371 0.15116 0.4441 0.42174 0.98853 1.1194 0.58927 -6.7402 -1.3392 0.034642 -1.7632 -4.1287 -5.6885 -8.273 -3.3676 -3.888 -4.4211 0 0.061896 0 -0.26555 -0.364 -12.365 -3.3222 -11.374
4.0234 0.0010912 -0.01058 -0.11736 -0.030865 -0.074002 0.10181 0.51182 0.43245 1.0709 0.92439 0.58576 -6.4556 -1.4225 0.14416 -1.5577 -3.9778 -5.5165 -7.7895 -3.2397 -3.6305 -4.1807 0 0.065607 0 -0.25882 -0.4378 -12.093 -3.359 -10.338
4.0273 -0.020677 -0.045659 -0.14567 -0.046807 -0.037484 0.0082954 0.55587 0.43009 1.0293 0.78848 0.59217 -6.1704 -1.0925 0.44228 -1.2606 -3.7116 -5.2109 -7.1015 -2.9346 -3.2182 -3.9006 0 0.064183 0 -0.24818 -0.48496 -11.72 -3.3698 -9.6547
4.0313 -0.046084 -0.072635 -0.15658 0.024622 0.037688 -0.052459 0.52095 0.42245 0.88251 0.72831 0.57414 -5.8728 -0.50729 0.95073 -0.84882 -3.3002 -4.769 -6.2654 -2.507 -2.7288 -3.4991 0 0.057979 0 -0.23728 -0.49582 -11.263 -3.3219 -9.0906
4.0352 -0.075555 -0.08977 -0.16979 0.095249 0.042841 -0.05433 0.40353 0.40476 0.7317 0.69744 0.51068 -5.5682 0.11242 1.5442 -0.35998 -2.7894 -4.173 -5.3755 -2.0707 -2.2285 -2.9471 0 0.050924 0 -0.22516 -0.47281 -10.714 -3.2005 -8.2177
4.0391 -0.10702 -0.10292 -0.18967 0.074225 -0.056898 -0.048461 0.25111 0.3592 0.65923 0.64601 0.42197 -5.2762 0.66596 2.054 0.14031 -2.2575 -3.4155 -4.4663 -1.6796 -1.718 -2.305 0 0.047575 0 -0.20676 -0.42666 -10.06 -3.02 -6.8698
4.043 -0.13843 -0.1218 -0.19699 -0.053708 -0.19969 -0.10219 0.12388 0.26966 0.64645 0.57352 0.34987 -5.015 1.1939 2.4252 0.62312 -1.7416 -2.5242 -3.4807 -1.2752 -1.1496 -1.6621 0 0.048892 0 -0.1778 -0.37214 -9.3024 -2.8181 -5.2996
4.0469 -0.16889 -0.15208 -0.17116 -0.22005 -0.29467 -0.21687 0.049804 0.13732 0.59501 0.51567 0.30949 -4.7879 1.7481 2.77 1.1216 -1.2125 -1.552 -2.3437 -0.75873 -0.48853 -1.0445 0 0.051097 0 -0.13911 -0.32558 -8.454 -2.6376 -3.852
4.0508 -0.19768 -0.19032 -0.11939 -0.33386 -0.30895 -0.31641 0.0097809 -0.017144 0.42933 0.47456 0.26471 -4.5846 2.2688 3.2577 1.6872 -0.62547 -0.53696 -1.0665 -0.10852 0.24837 -0.39217 0 0.049452 0 -0.096007 -0.30261 -7.5252 -2.5054 -2.4683
4.0547 -0.22282 -0.22668 -0.080617 -0.35257 -0.28924 -0.3234 -0.035487 -0.16508 0.17412 0.36816 0.15827 -4.3961 2.607 3.945 2.3207 0.011867 0.52487 0.22919 0.58536 1.011 0.36899 0 0.043768 0 -0.053659 -0.31398 -6.5224 -2.4215 -0.55953
4.0586 -0.24131 -0.2522 -0.096446 -0.30403 -0.30212 -0.24434 -0.10227 -0.28308 -0.073452 0.069899 -0.030235 -4.2264 2.6714 4.7178 2.9529 0.63294 1.6601 1.3924 1.2085 1.7591 1.2353 0 0.040142 0 -0.01355 -0.36013 -5.4688 -2.3652 2.5236
4.0625 -0.25096 -0.26389 -0.17448 -0.25185 -0.35756 -0.17195 -0.16592 -0.35844 -0.24639 -0.4723 -0.2578 -4.0902 2.5458 5.4003 3.4982 1.1755 2.8668 2.3474 1.7358 2.4788 2.109 0 0.046674 0 0.025503 -0.42824 -4.4311 -2.3104 6.7641
4.0664 -0.25152 -0.2635 -0.27793 -0.24249 -0.39376 -0.19804 -0.1887 -0.38908 -0.37449 -1.1363 -0.45317 -3.9987 2.4532 5.9217 3.9283 1.6451 4.0847 3.1202 2.2472 3.162 2.8729 0 0.066763 0 0.063484 -0.49523 -3.5182 -2.242 11.159
4.0703 -0.24357 -0.25258 -0.35106 -0.27626 -0.33803 -0.3249 -0.1701 -0.38578 -0.54242 -1.6517 -0.58015 -3.948 2.5887 6.3704 4.2902 2.1052 5.2234 3.7718 2.8259 3.7818 3.475 0 0.096183 0 0.097338 -0.5365 -2.838 -2.1605 14.198
4.0742 -0.22649 -0.23005 -0.35829 -0.31516 -0.18282 -0.46538 -0.17008 -0.37618 -0.78453 -1.7647 -0.66383 -3.9233 2.9723 6.8844 4.6488 2.6005 6.225 4.3221 3.4494 4.3013 3.9431 0 0.12664 0 0.12349 -0.53582 -2.439 -2.0773 14.88
4.0781 -0.19825 -0.19467 -0.30453 -0.3124 -0.0022554 -0.52928 -0.27394 -0.39954 -1.0333 -1.4276 -0.75134 -3.9128 3.4465 7.4908 5.0147 3.0943 7.1011 4.7446 3.9917 4.7071 4.3245 0 0.15225 0 0.14185 -0.4911 -2.2798 -2.0042 13.481
4.082 -0.15803 -0.14905 -0.22356 -0.24191 0.10715 -0.50401 -0.51904 -0.48436 -1.1836 -0.86145 -0.84858 -3.9176 3.808 8.0613 5.3297 3.4893 7.9031 5.0249 4.3374 5.0225 4.6271 0 0.17278 0 0.1565 -0.41365 -2.2526 -1.9483 11.441
4.0859 -0.10913 -0.099845 -0.14904 -0.11413 0.10611 -0.44674 -0.84391 -0.62048 -1.2072 -0.42006 -0.90405 -3.9477 3.95 8.4229 5.5227 3.7122 8.6542 5.2003 4.4863 5.2784 4.8218 0 0.19106 0 0.17165 -0.32293 -2.2474 -1.9123 10.375
4.0898 -0.058509 -0.053087 -0.093397 0.027688 0.040178 -0.40272 -1.11 -0.75168 -1.1922 -0.34857 -0.86473 -4.0089 3.9022 8.5097 5.5758 3.7744 9.3085 5.3233 4.5391 5.4683 4.8915 0 0.20812 0 0.18714 -0.24009 -2.207 -1.8981 10.953
4.0938 -0.012461 -0.0096212 -0.047931 0.13104 -0.005965 -0.34469 -1.1893 -0.80579 -1.2548 -0.6187 -0.74959 -4.0934 3.7675 8.4039 5.5323 3.7458 9.7766 5.3892 4.5802 5.54 4.856 0 0.22145 0 0.19822 -0.18285 -2.1381 -1.9065 12.5
4.0977 0.027681 0.034169 0.002888 0.16723 0.017772 -0.20469 -1.0551 -0.7466 -1.4121 -0.97045 -0.65779 -4.1846 3.6391 8.2354 5.4422 3.6722 9.9922 5.3173 4.5838 5.4377 4.7401 0 0.22809 0 0.20045 -0.16187 -2.0783 -1.9329 13.623
4.1016 0.065269 0.08065 0.06804 0.1516 0.091619 0.034144 -0.80425 -0.60712 -1.5524 -1.1234 -0.68689 -4.2691 3.5683 8.0505 5.3065 3.5248 9.9531 5.0212 4.4422 5.1547 4.5264 0 0.2285 0 0.19442 -0.17827 -2.055 -1.964 13.331
4.1055 0.10327 0.12624 0.14599 0.13098 0.1549 0.28849 -0.59179 -0.47193 -1.5449 -0.98384 -0.83064 -4.3436 3.5733 7.784 5.081 3.2352 9.7023 4.5003 4.0803 4.7385 4.1605 0 0.22638 0 0.18551 -0.2227 -2.0705 -1.9811 11.738
4.1094 0.1395 0.16307 0.22757 0.14376 0.16565 0.43164 -0.52401 -0.41686 -1.3777 -0.68497 -0.95988 -4.4107 3.6379 7.347 4.7306 2.7736 9.2727 3.8527 3.5347 4.2434 3.6162 0 0.22406 0 0.17853 -0.27754 -2.1169 -1.9707 9.8136
4.1133 0.16739 0.18563 0.29969 0.1862 0.13418 0.40712 -0.58733 -0.45182 -1.1745 -0.44415 -0.921 -4.4686 3.6822 6.7275 4.275 2.1854 8.6554 3.187 2.9121 3.6796 2.9498 0 0.21857 0 0.1727 -0.32243 -2.1968 -1.9347 8.4574
4.1172 0.18214 0.19559 0.34839 0.21879 0.10412 0.28527 -0.66105 -0.51237 -1.0595 -0.37645 -0.67325 -4.5082 3.5587 5.9992 3.7748 1.5462 7.8216 2.5214 2.2808 3.0143 2.2734 0 0.20332 0 0.16207 -0.34153 -2.3263 -1.8922 7.7277
4.1211 0.18562 0.19934 0.3632 0.20974 0.10489 0.20097 -0.60109 -0.50641 -1.0068 -0.42598 -0.33776 -4.5191 3.1219 5.2462 3.2769 0.89061 6.7701 1.7759 1.6153 2.2241 1.6604 0 0.17444 0 0.14062 -0.3292 -2.5199 -1.8693 6.8777
4.125 0.18414 0.20032 0.34251 0.17267 0.12274 0.22949 -0.33596 -0.3783 -0.84085 -0.4559 -0.10213 -4.4982 2.3468 4.4982 2.7798 0.19523 5.5511 0.86798 0.85396 1.342 1.0781 0 0.13562 0 0.10713 -0.29146 -2.778 -1.8832 5.1083
4.1289 0.18018 0.194 0.29513 0.15637 0.11583 0.32017 0.085097 -0.14168 -0.40805 -0.39168 -0.056245 -4.4503 1.3923 3.7494 2.2558 -0.56416 4.2449 -0.18998 0.0037846 0.44825 0.42469 0 0.096309 0 0.065191 -0.24312 -3.0956 -1.9321 2.3214
4.1328 0.16674 0.17085 0.23465 0.19187 0.05604 0.35078 0.51654 0.13809 0.2416 -0.27619 -0.10527 -4.3791 0.52915 3.0229 1.7021 -1.3463 2.9229 -1.2919 -0.82601 -0.3844 -0.35746 0 0.064545 0 0.019329 -0.20245 -3.4833 -1.9965 -0.79898
4.1367 0.13129 0.12483 0.16994 0.25051 -0.043166 0.2461 0.79485 0.39029 0.85266 -0.1969 -0.044924 -4.2799 -0.028251 2.3918 1.1588 -2.0479 1.631 -2.3359 -1.5004 -1.1296 -1.2045 0 0.04135 0 -0.027978 -0.18578 -3.9784 -2.0527 -3.3952
4.1406 0.067481 0.059387 0.10036 0.26166 -0.13831 0.045263 0.82615 0.57578 1.1638 -0.17464 0.2586 -4.1438 -0.24941 1.9189 0.67341 -2.5783 0.4047 -3.3098 -1.9634 -1.7914 -1.9696 0 0.022137 0 -0.07557 -0.2034 -4.6277 -2.0891 -5.1232
4.1445 -0.016324 -0.014761 0.020368 0.17992 -0.19564 -0.14137 0.6366 0.69231 1.1292 -0.13352 0.73736 -3.9712 -0.2612 1.5846 0.25091 -2.9283 -0.71191 -4.2716 -2.2617 -2.3557 -2.5418 0 0.0035165 0 -0.12093 -0.25722 -5.4531 -2.1164 -6.2892
4.1484 -0.10098 -0.087681 -0.071256 0.036041 -0.22264 -0.2341 0.35806 0.75472 0.95092 0.022098 1.1545 -3.7819 -0.19529 1.2959 -0.14906 -3.1582 -1.6724 -5.2457 -2.4667 -2.7709 -2.9278 0 -0.011587 0 -0.15967 -0.33998 -6.4271 -2.1651 -7.3763
4.1523 -0.17077 -0.15631 -0.16712 -0.084394 -0.26271 -0.24198 0.15425 0.77128 0.8889 0.31053 1.2775 -3.6086 -0.05976 0.98287 -0.55824 -3.3201 -2.4526 -6.1495 -2.5877 -2.9867 -3.2173 0 -0.015816 0 -0.18843 -0.43631 -7.4781 -2.2702 -8.4917
4.1563 -0.22511 -0.22316 -0.2563 -0.1201 -0.3562 -0.2295 0.12671 0.73237 1.0285 0.6579 1.0496 -3.4792 0.2359 0.68568 -0.94354 -3.3981 -3.0604 -6.8312 -2.5726 -3.01 -3.4749 0 -0.0044497 0 -0.2078 -0.52591 -8.517 -2.4513 -9.2849
4.1602 -0.27595 -0.28948 -0.33266 -0.094547 -0.49992 -0.24008 0.25756 0.61563 1.2239 0.97352 0.62485 -3.4024 0.72661 0.5309 -1.2118 -3.3354 -3.5132 -7.1821 -2.392 -2.9135 -3.6714 0 0.019391 0 -0.22149 -0.5887 -9.4616 -2.6966 -9.3712
4.1641 -0.3323 -0.34969 -0.39661 -0.094889 -0.63899 -0.26042 0.4281 0.4045 1.26 1.2266 0.24638 -3.3701 1.2705 0.61244 -1.2773 -3.116 -3.8034 -7.2056 -2.1076 -2.7783 -3.7218 0 0.046447 0 -0.23197 -0.61086 -10.243 -2.9619 -8.7746
4.168 -0.38624 -0.39194 -0.44813 -0.18596 -0.69965 -0.25452 0.50316 0.1135 1.0655 1.4403 0.074803 -3.3745 1.6043 0.89575 -1.1291 -2.8108 -3.8918 -6.9762 -1.8408 -2.6254 -3.5807 0 0.068056 0 -0.23733 -0.5896 -10.799 -3.1863 -7.9256
4.1719 -0.41417 -0.40369 -0.47947 -0.34252 -0.6395 -0.21714 0.42257 -0.19405 0.76856 1.6176 0.10073 -3.4221 1.5513 1.2466 -0.83137 -2.5289 -3.7431 -6.541 -1.6704 -2.4072 -3.2892 0 0.08135 0 -0.23331 -0.53449 -11.074 -3.3171 -7.2462
4.1758 -0.39359 -0.37745 -0.47714 -0.46674 -0.47775 -0.18074 0.2345 -0.41626 0.55609 1.6939 0.19344 -3.5308 1.1983 1.5566 -0.46117 -2.3221 -3.3678 -5.8758 -1.5676 -2.0702 -2.9277 0 0.088444 0 -0.21867 -0.46426 -11.029 -3.33 -6.7846
4.1797 -0.32053 -0.31324 -0.4325 -0.47362 -0.28272 -0.1695 0.049957 -0.46076 0.49261 1.5821 0.22656 -3.7116 0.86483 1.8361 -0.047115 -2.1414 -2.8294 -4.9452 -1.4382 -1.623 -2.5322 0 0.091512 0 -0.19798 -0.39953 -10.662 -3.2339 -6.2744
4.1836 -0.21191 -0.21752 -0.34932 -0.36002 -0.12549 -0.15795 -0.04002 -0.30916 0.48265 1.2641 0.17262 -3.954 0.86608 2.1781 0.42874 -1.8952 -2.2034 -3.7969 -1.2261 -1.1386 -2.0694 0 0.089461 0 -0.17817 -0.35459 -10.001 -3.0587 -5.5005
4.1875 -0.090877 -0.10045 -0.2386 -0.19192 -0.033239 -0.087036 -0.017586 -0.04795 0.39945 0.82588 0.10107 -4.2272 1.2613 2.6373 0.97353 -1.5508 -1.5308 -2.5836 -0.96844 -0.68933 -1.4984 0 0.079567 0 -0.16187 -0.3321 -9.0957 -2.8376 -4.5272
4.1914 0.030955 0.027785 -0.10498 -0.029372 0.024606 0.075051 0.071942 0.17406 0.2284 0.38534 0.099127 -4.4995 1.8012 3.1534 1.5358 -1.1761 -0.81004 -1.4824 -0.74714 -0.28374 -0.84544 0 0.061817 0 -0.14475 -0.32365 -8.0044 -2.5974 -3.5414
4.1953 0.15823 0.16114 0.058962 0.1293 0.10885 0.29241 0.1689 0.24668 0.068738 -0.0099186 0.18896 -4.7549 2.1208 3.6009 2.0207 -0.87773 -0.036792 -0.59454 -0.59598 0.12381 -0.20937 0 0.040948 0 -0.12029 -0.31547 -6.8074 -2.3599 -2.5471
4.1992 0.30023 0.30009 0.26025 0.32709 0.26301 0.48606 0.23508 0.18315 -0.00064138 -0.3989 0.30445 -4.9934 2.0182 3.906 2.3527 -0.70351 0.75277 0.073904 -0.4698 0.55983 0.30701 0 0.023886 0 -0.087623 -0.29577 -5.6251 -2.1474 -1.3478
4.2031 0.45526 0.44873 0.48398 0.57855 0.48036 0.59912 0.25205 0.11135 -0.033301 -0.81024 0.33753 -5.2142 1.5903 4.0998 2.5226 -0.60891 1.4783 0.54155 -0.30875 0.97147 0.66167 0 0.015182 0 -0.054274 -0.25908 -4.6137 -1.9811 0.097605
4.207 0.60602 0.60584 0.68643 0.83026 0.7077 0.6364 0.20563 0.16508 -0.17054 -1.161 0.21524 -5.3975 1.1326 4.2508 2.5719 -0.52039 2.0543 0.77961 -0.12377 1.2448 0.86368 0 0.014786 0 -0.030421 -0.20603 -3.9167 -1.8717 1.3616
4.2109 0.72948 0.75573 0.81667 0.99766 0.88078 0.6433 0.093126 0.35981 -0.47776 -1.2829 -0.04595 -5.5026 0.90444 4.3562 2.5367 -0.42551 2.4311 0.72359 -0.0050687 1.2862 0.90894 0 0.01961 0 -0.020084 -0.14067 -3.5964 -1.8103 1.7439
4.2148 0.81056 0.86834 0.85376 1.0408 0.96405 0.65476 -0.046861 0.56368 -0.83642 -1.077 -0.34153 -5.4839 0.95938 4.3193 2.4122 -0.39485 2.5988 0.35353 -0.041788 1.0876 0.74669 0 0.026384 0 -0.018231 -0.069112 -3.5979 -1.7738 0.90252
4.2188 0.8469 0.91266 0.82611 0.99817 0.96668 0.67197 -0.12564 0.60022 -1.0177 -0.64579 -0.53341 -5.3136 1.154 4.0468 2.172 -0.51549 2.5589 -0.25469 -0.23993 0.71479 0.32738 0 0.032698 0 -0.017012 -0.00093102 -3.7868 -1.7427 -0.71392
4.2227 0.8426 0.87611 0.79067 0.94246 0.92549 0.68448 -0.053234 0.40262 -0.87829 -0.24739 -0.52408 -4.9908 1.2894 3.564 1.8175 -0.80852 2.3022 -0.97464 -0.52658 0.24067 -0.31571 0 0.036058 0 -0.014934 0.049211 -4.0393 -1.7192 -2.1739
4.2266 0.80055 0.77482 0.78455 0.9035 0.8704 0.69916 0.17951 0.085766 -0.49016 -0.088019 -0.30676 -4.5344 1.2449 3.0177 1.3961 -1.2147 1.8207 -1.7295 -0.8316 -0.30314 -1.0476 0 0.033485 0 -0.019488 0.063745 -4.3213 -1.7283 -2.9079
4.2305 0.72256 0.64474 0.7907 0.8403 0.80023 0.73193 0.46276 -0.13228 -0.076274 -0.14588 0.037379 -3.9666 1.01 2.5532 0.96888 -1.6555 1.1376 -2.5401 -1.1521 -0.90946 -1.7118 0 0.023351 0 -0.040162 0.02942 -4.6939 -1.799 -3.2544
4.2344 0.61588 0.51923 0.7509 0.69058 0.6882 0.76987 0.62925 -0.097439 0.18293 -0.20515 0.38945 -3.3006 0.63261 2.1897 0.55982 -2.0963 0.31905 -3.4663 -1.5274 -1.5444 -2.2382 0 0.0079029 0 -0.078539 -0.054257 -5.244 -1.9399 -4.0876
4.2383 0.49548 0.41029 0.61861 0.44528 0.51279 0.75685 0.58226 0.16545 0.28633 -0.074294 0.65431 -2.5422 0.16997 1.8237 0.14358 -2.5456 -0.55376 -4.5047 -1.9572 -2.1306 -2.6709 0 -0.0067284 0 -0.12525 -0.17159 -6.0024 -2.1295 -5.8468
4.2422 0.37597 0.30798 0.40543 0.17018 0.28844 0.63533 0.38217 0.48383 0.37121 0.23041 0.7927 -1.6985 -0.31259 1.3573 -0.31315 -2.9988 -1.4234 -5.5504 -2.3629 -2.5928 -3.0907 0 -0.014 0 -0.16674 -0.29562 -6.9157 -2.3296 -7.9733
4.2461 0.25949 0.19606 0.1775 -0.046709 0.06771 0.40918 0.20569 0.67928 0.55426 0.52516 0.81185 -0.7864 -0.72247 0.81974 -0.79822 -3.4001 -2.2671 -6.4645 -2.6439 -2.918 -3.5124 0 -0.011158 0 -0.19518 -0.39896 -7.8871 -2.5102 -9.4102
4.25 0.13357 0.06839 0.0017446 -0.16628 -0.09196 0.15631 0.20248 0.69249 0.82064 0.67695 0.73797 0.16672 -0.95795 0.35605 -1.2421 -3.6727 -3.069 -7.1702 -2.772 -3.1607 -3.8661 0 -0.00041523 0 -0.21229 -0.46397 -8.8381 -2.6654 -9.6936
4.2539 -0.015614 -0.06854 -0.11033 -0.21732 -0.17369 -0.034794 0.37177 0.59119 1.0595 0.75776 0.60364 1.1295 -0.96975 0.098081 -1.5584 -3.7849 -3.7861 -7.6738 -2.8136 -3.3784 -4.0723 0 0.013708 0 -0.22441 -0.48721 -9.7304 -2.8099 -9.4577
4.2578 -0.18586 -0.20622 -0.20897 -0.25148 -0.22017 -0.146 0.56919 0.47596 1.1857 0.95404 0.45621 2.0739 -0.80754 0.056098 -1.6965 -3.7759 -4.3488 -7.9941 -2.8496 -3.5595 -4.1217 0 0.027915 0 -0.23493 -0.47781 -10.537 -2.9606 -9.7178
4.2617 -0.35548 -0.34401 -0.35429 -0.28995 -0.30436 -0.24073 0.63564 0.38773 1.2095 1.3208 0.36008 2.9793 -0.59132 0.14092 -1.6574 -3.7063 -4.6959 -8.0863 -2.8728 -3.6176 -4.0666 0 0.0412 0 -0.24199 -0.45297 -11.201 -3.1204 -10.621
4.2656 -0.49995 -0.48626 -0.55302 -0.31974 -0.47015 -0.38701 0.52721 0.30147 1.1937 1.6618 0.36625 3.8313 -0.41689 0.28452 -1.4657 -3.5821 -4.8069 -7.8521 -2.7784 -3.4604 -3.9361 0 0.053263 0 -0.24274 -0.43364 -11.637 -3.2738 -11.063
4.2695 -0.61371 -0.62998 -0.74377 -0.33599 -0.69132 -0.57253 0.32851 0.19188 1.1669 1.7028 0.4628 4.6161 -0.27443 0.52273 -1.1336 -3.3357 -4.6931 -7.2238 -2.4621 -3.0653 -3.6759 0 0.063056 0 -0.23798 -0.44001 -11.776 -3.3934 -9.7602
4.2734 -0.71418 -0.75808 -0.8476 -0.37262 -0.88845 -0.70997 0.14902 0.083845 1.1046 1.4044 0.55878 5.3158 -0.054458 0.95038 -0.65316 -2.8863 -4.357 -6.2257 -1.9261 -2.4877 -3.1915 0 0.069513 0 -0.23119 -0.48561 -11.601 -3.4493 -6.7807
4.2773 -0.82052 -0.84902 -0.83978 -0.47763 -0.99523 -0.7378 0.01684 0.026764 0.99081 1.0629 0.53908 5.907 0.36169 1.6028 -0.018831 -2.2195 -3.7642 -4.9386 -1.2755 -1.7974 -2.4507 0 0.073232 0 -0.22274 -0.57043 -11.136 -3.4167 -3.8083
4.2813 -0.92594 -0.89621 -0.7767 -0.65643 -1.0184 -0.71019 -0.12013 0.02362 0.86978 1.0318 0.36151 6.3645 1.0053 2.4004 0.75077 -1.4034 -2.8615 -3.4135 -0.60776 -1.0104 -1.5296 0 0.076226 0 -0.20632 -0.67741 -10.394 -3.2845 -2.5447
4.2852 -0.9925 -0.91788 -0.75154 -0.84833 -1.034 -0.76427 -0.29455 0.0020869 0.80542 1.2976 0.10959 6.6698 1.7981 3.2241 1.6153 -0.52505 -1.6265 -1.6449 0.089602 -0.083147 -0.53796 0 0.07935 0 -0.17282 -0.77658 -9.3428 -3.0638 -2.6504
4.2891 -0.97935 -0.94467 -0.81717 -0.97028 -1.1159 -0.97632 -0.44059 -0.12687 0.78346 1.3619 -0.064743 6.8184 2.614 4.0427 2.5336 0.38257 -0.096913 0.3485 0.92171 1.0308 0.50157 0 0.080735 0 -0.11875 -0.83667 -7.9504 -2.7917 -1.4344
4.293 -0.88248 -0.99289 -0.94458 -0.98801 -1.258 -1.2478 -0.43751 -0.37431 0.68021 0.63846 -0.078078 6.8207 3.3646 4.9526 3.4778 1.3494 1.6508 2.4246 1.9658 2.3215 1.6835 0 0.078571 0 -0.051022 -0.83827 -6.2736 -2.521 3.9374
4.2969 -0.7489 -1.0463 -1.0512 -0.94136 -1.3632 -1.3567 -0.24582 -0.64166 0.36427 -0.93622 -0.013923 6.6939 4.0386 6.0804 4.4284 2.4077 3.5496 4.3323 3.1747 3.7171 3.1083 0 0.076712 0 0.017279 -0.78099 -4.5169 -2.2984 13.459
4.3008 -0.64695 -1.0641 -1.0692 -0.89583 -1.3197 -1.1541 0.0057283 -0.79518 -0.15406 -2.6641 -0.077901 6.4507 4.6785 7.444 5.364 3.5329 5.5675 5.8665 4.4069 5.127 4.7334 0 0.086831 0 0.076284 -0.68115 -2.9814 -2.1442 23.381
4.3047 -0.61351 -1.0093 -0.98987 -0.87016 -1.0996 -0.72944 0.091915 -0.78301 -0.68727 -3.5263 -0.42518 6.0916 5.3325 8.9175 6.2627 4.6509 7.686 7.032 5.5494 6.4837 6.3446 0 0.12233 0 0.12527 -0.56296 -1.9196 -2.0515 28.631
4.3086 -0.62225 -0.87496 -0.84816 -0.81638 -0.79113 -0.37155 -0.12309 -0.68324 -1.0124 -2.9924 -1.0002 5.6089 6.0229 10.334 7.1143 5.6996 9.8596 8.0434 6.6029 7.7477 7.6971 0 0.18695 0 0.16987 -0.44966 -1.3971 -2.0061 26.762
4.3125 -0.60204 -0.68707 -0.67219 -0.67343 -0.52802 -0.33488 -0.55618 -0.63403 -1.0686 -1.4982 -1.5375 4.999 6.7415 11.618 7.9224 6.6719 12.006 9.1391 7.6382 8.8892 8.7005 0 0.26784 0 0.21427 -0.35867 -1.266 -2.0097 20.018
4.3164 -0.49256 -0.48313 -0.4557 -0.43772 -0.37687 -0.6111 -0.96513 -0.70989 -1.0143 -0.13988 -1.742 4.2753 7.4518 12.814 8.6858 7.5909 14.04 10.367 8.6775 9.8827 9.4715 0 0.34097 0 0.25646 -0.30006 -1.2726 -2.0833 13.614
4.3203 -0.29155 -0.28754 -0.18246 -0.17542 -0.28557 -0.91718 -1.155 -0.85977 -1.0791 0.18246 -1.5118 3.4723 8.0878 13.979 9.3744 8.4464 15.922 11.543 9.6324 10.723 10.198 0 0.38648 0 0.29091 -0.27576 -1.2157 -2.2437 11.639
4.3242 -0.055336 -0.10334 0.12627 0.036369 -0.14263 -0.92199 -1.1429 -0.96149 -1.3507 -0.55918 -1.0193 2.637 8.5649 15.066 9.9307 9.1684 17.651 12.412 10.372 11.436 10.948 0 0.40206 0 0.3147 -0.27812 -1.0414 -2.475 14.117
4.3281 0.14615 0.075654 0.39808 0.17763 0.10696 -0.51614 -1.122 -0.93547 -1.7095 -1.5957 -0.58637 1.814 8.8145 15.918 10.301 9.675 19.228 12.865 10.844 12.047 11.599 0 0.40319 0 0.33005 -0.29038 -0.81886 -2.7246 17.658
4.332 0.28052 0.2474 0.55337 0.29271 0.40033 0.10991 -1.2567 -0.80879 -1.9716 -2.0786 -0.45797 1.0333 8.8253 16.382 10.47 9.9447 20.603 12.993 11.122 12.537 11.956 0 0.41003 0 0.34058 -0.29141 -0.64212 -2.933 18.821
4.3359 0.36862 0.39659 0.56994 0.43321 0.61142 0.63927 -1.5038 -0.67691 -2.0844 -1.7725 -0.65616 0.30778 8.6494 16.439 10.47 10.033 21.675 12.947 11.313 12.821 11.923 0 0.432 0 0.34611 -0.2641 -0.54803 -3.0746 16.981
4.3398 0.45575 0.5063 0.50526 0.60111 0.67193 0.88919 -1.6369 -0.61245 -2.1608 -1.1267 -1.0115 -0.36034 8.357 16.2 10.338 10.007 22.348 12.769 11.428 12.801 11.567 0 0.46255 0 0.34231 -0.20303 -0.50826 -3.1729 14.221
4.3438 0.56779 0.57448 0.4519 0.75303 0.64223 0.92946 -1.4612 -0.61507 -2.3185 -0.73934 -1.3127 -0.96789 7.9752 15.8 10.086 9.8639 22.581 12.36 11.35 12.436 11.023 0 0.48692 0 0.32607 -0.11665 -0.4793 -3.2739 12.735
4.3477 0.69076 0.61931 0.4667 0.85632 0.66017 0.97337 -1.017 -0.6429 -2.5063 -0.77989 -1.4339 -1.5028 7.475 15.279 9.6896 9.5155 22.392 11.61 10.93 11.775 10.363 0 0.49426 0 0.30057 -0.023184 -0.45154 -3.3978 12.564
4.3516 0.78771 0.66789 0.53969 0.92945 0.81194 1.1637 -0.57525 -0.67618 -2.5259 -0.91479 -1.3546 -1.9434 6.827 14.567 9.1191 8.8569 21.812 10.542 10.117 10.905 9.5485 0 0.48344 0 0.2737 0.056757 -0.45616 -3.5143 11.846
4.3555 0.83302 0.73677 0.62763 1.0169 1.0454 1.452 -0.41591 -0.73441 -2.2473 -0.74452 -1.1086 -2.265 6.0729 13.568 8.3754 7.855 20.839 9.3014 8.9926 9.8755 8.5214 0 0.45923 0 0.25031 0.10641 -0.53696 -3.5633 9.1276
4.3594 0.83167 0.8191 0.70998 1.1239 1.2076 1.6599 -0.58176 -0.82688 -1.786 -0.26262 -0.75205 -2.4499 5.3298 12.253 7.4913 6.5697 19.438 8.0094 7.6754 8.6578 7.2997 0 0.42519 0 0.22555 0.11628 -0.72255 -3.5084 5.1639
4.3633 0.80912 0.88706 0.80395 1.1862 1.1734 1.6396 -0.82847 -0.89641 -1.4249 0.13303 -0.38179 -2.4942 4.7043 10.684 6.5057 5.0962 17.581 6.6376 6.2118 7.1934 5.9746 0 0.38101 0 0.18614 0.085472 -1.0217 -3.3758 2.3049
4.3672 0.78529 0.90764 0.92171 1.1171 0.94801 1.3814 -0.81808 -0.83056 -1.3254 0.06214 -0.14259 -2.4069 4.1908 8.9678 5.4419 3.4975 15.293 5.0424 4.5693 5.4737 4.6128 0 0.32578 0 0.11907 0.021905 -1.435 -3.2445 2.0838
4.3711 0.75872 0.86121 1.0213 0.89294 0.65569 0.99543 -0.39159 -0.54505 -1.3161 -0.43551 -0.15237 -2.2023 3.6606 7.2072 4.3134 1.7958 12.65 3.1257 2.7317 3.5743 3.1805 0 0.26184 0 0.020397 -0.059148 -1.9642 -3.1921 3.4934
4.375 0.71359 0.75218 1.0165 0.59497 0.43537 0.61973 0.30626 -0.065412 -1.0123 -0.92783 -0.37416 -1.8904 2.9692 5.4893 3.1456 0.022641 9.7584 0.94777 0.78554 1.6131 1.5855 0 0.19424 0 -0.10296 -0.13954 -2.6143 -3.2395 3.7347
4.3789 0.63923 0.60631 0.85285 0.36234 0.34205 0.35121 0.94192 0.4731 -0.19111 -1.005 -0.56302 -1.4733 2.0892 3.8862 1.9782 -1.7409 6.7258 -1.3237 -1.0998 -0.31895 -0.20094 0 0.12677 0 -0.23868 -0.20517 -3.3986 -3.3352 0.74052
4.3828 0.54166 0.45689 0.57817 0.29514 0.33444 0.23443 1.2387 0.91218 0.92854 -0.65107 -0.39106 -0.95108 1.1357 2.4338 0.83764 -3.3875 3.6567 -3.5715 -2.7816 -2.1806 -2.0682 0 0.060224 0 -0.37608 -0.25188 -4.3492 -3.3933 -4.956
4.3867 0.43706 0.32813 0.32976 0.38877 0.33734 0.2693 1.1528 1.1685 1.8066 -0.20918 0.30038 -0.33143 0.24617 1.1011 -0.29104 -4.85 0.6513 -5.8204 -4.2245 -3.9411 -3.822 0 -0.0040167 0 -0.509 -0.28643 -5.5205 -3.3545 -10.738
4.3906 0.33622 0.22532 0.2313 0.54612 0.30314 0.39903 0.86168 1.262 2.0309 -0.005849 1.3188 0.36363 -0.56949 -0.19705 -1.4541 -6.1366 -2.2076 -8.1659 -5.4752 -5.5336 -5.3192 0 -0.058726 0 -0.63423 -0.32176 -6.9701 -3.2288 -14.19
4.3945 0.23652 0.13749 0.28577 0.64404 0.21957 0.50096 0.60851 1.2646 1.6906 -0.035389 2.1884 1.1018 -1.4496 -1.5223 -2.6785 -7.2941 -4.8755 -10.62 -6.5669 -6.8668 -6.5516 0 -0.09065 0 -0.74931 -0.36974 -8.72 -3.0947 -14.928
4.3984 0.12902 0.049485 0.36515 0.59694 0.083935 0.43398 0.543 1.2297 1.3096 -0.014778 2.4538 1.852 -2.5245 -2.8287 -3.9263 -8.3376 -7.3465 -13.042 -7.468 -7.8914 -7.6062 0 -0.087509 0 -0.85261 -0.43598 -10.731 -3.0616 -14.4
4.4023 0.011862 -0.045771 0.31473 0.38518 -0.10128 0.14262 0.66502 1.1676 1.3783 0.28158 1.9994 2.5935 -3.7213 -3.9649 -5.1011 -9.2203 -9.6188 -15.238 -8.1285 -8.653 -8.5583 0 -0.046678 0 -0.9446 -0.5187 -12.913 -3.2189 -14.161
4.4063 -0.10447 -0.14386 0.083893 0.056184 -0.29821 -0.2671 0.87233 1.0722 1.9083 0.77921 1.1302 3.3168 -4.7337 -4.7819 -6.1064 -9.8794 -11.655 -17.107 -8.5635 -9.2678 -9.4111 0 0.022371 0 -1.0274 -0.61011 -15.17 -3.5992 -14.508
4.4102 -0.20539 -0.23539 -0.23247 -0.28758 -0.41989 -0.5743 1.0428 0.95091 2.4248 1.2028 0.34933 4.0148 -5.2283 -5.2593 -6.902 -10.305 -13.382 -18.695 -8.8669 -9.8361 -10.133 0 0.10408 0 -1.1023 -0.69796 -17.43 -4.1657 -14.694
4.4141 -0.28518 -0.31497 -0.47669 -0.52223 -0.38418 -0.60554 1.0902 0.81781 2.4085 1.3895 0.010434 4.675 -5.1339 -5.5267 -7.5065 -10.559 -14.742 -20.086 -9.1303 -10.373 -10.725 0 0.18546 0 -1.1676 -0.76686 -19.632 -4.8243 -14.185
4.418 -0.35143 -0.3839 -0.55721 -0.56836 -0.20815 -0.38409 0.98314 0.66596 1.7783 1.4654 0.11876 5.28 -4.754 -5.7492 -7.9486 -10.721 -15.754 -21.259 -9.3536 -10.814 -11.227 0 0.25974 0 -1.2203 -0.80117 -21.683 -5.4531 -13.41
4.4219 -0.41651 -0.44542 -0.50836 -0.46013 -0.043171 -0.12502 0.74729 0.46466 0.97246 1.6921 0.4136 5.8147 -4.5751 -5.9824 -8.2219 -10.821 -16.511 -22.066 -9.453 -11.091 -11.655 0 0.32323 0 -1.2595 -0.79064 -23.441 -5.9412 -13.216
4.4258 -0.485 -0.49944 -0.43717 -0.35016 -0.079594 -0.063237 0.45711 0.2001 0.56285 2.1538 0.62573 6.2736 -4.9058 -6.1341 -8.2913 -10.827 -17.108 -22.352 -9.3638 -11.181 -11.939 0 0.37112 0 -1.2881 -0.73654 -24.749 -6.2247 -13.768
4.4297 -0.54955 -0.54376 -0.42139 -0.41163 -0.37514 -0.25771 0.20747 -0.080047 0.76845 2.6267 0.67493 6.6584 -5.6406 -6.0689 -8.1411 -10.699 -17.553 -22.096 -9.1267 -11.101 -11.96 0 0.39834 0 -1.3098 -0.65393 -25.514 -6.3051 -14.238
4.4336 -0.59901 -0.58035 -0.46051 -0.69319 -0.76236 -0.54717 0.066344 -0.27427 1.305 2.7769 0.65932 6.9702 -6.3466 -5.7495 -7.8069 -10.444 -17.753 -21.416 -8.8575 -10.86 -11.651 0 0.40489 0 -1.3248 -0.56738 -25.757 -6.2411 -13.671
4.4375 -0.62995 -0.61747 -0.51652 -1.0538 -0.94979 -0.69974 0.037994 -0.29576 1.6781 2.4813 0.69149 7.2025 -6.5972 -5.2729 -7.3528 -10.101 -17.59 -20.45 -8.6218 -10.436 -11.066 0 0.39889 0 -1.3286 -0.50196 -25.582 -6.1166 -12.045
4.4414 -0.64938 -0.66184 -0.58413 -1.2597 -0.76033 -0.62193 0.071693 -0.14409 1.6189 1.939 0.76411 7.344 -6.271 -4.7686 -6.815 -9.6883 -17.023 -19.24 -8.3487 -9.8047 -10.328 0 0.39173 0 -1.3167 -0.47444 -25.095 -6 -10.299
4.4453 -0.6654 -0.7065 -0.70404 -1.182 -0.30447 -0.43755 0.11376 0.088914 1.264 1.4647 0.77076 7.3866 -5.5809 -4.265 -6.1735 -9.1581 -16.116 -17.739 -7.8823 -8.9859 -9.5188 0 0.38842 0 -1.29 -0.48871 -24.329 -5.9161 -9.2775
4.4492 -0.67473 -0.72819 -0.90127 -0.92043 0.083225 -0.36797 0.15575 0.28793 0.95701 1.1944 0.63995 7.3314 -4.8394 -3.6589 -5.3835 -8.4284 -14.974 -15.927 -7.1274 -8.0386 -8.6124 0 0.38228 0 -1.255 -0.53597 -23.254 -5.8411 -8.7985
4.4531 -0.66044 -0.70087 -1.1204 -0.72475 0.11303 -0.5276 0.22939 0.39382 0.90542 1.0157 0.43084 7.184 -4.1929 -2.8167 -4.4337 -7.4605 -13.641 -13.888 -6.1444 -7.0071 -7.5276 0 0.36009 0 -1.2173 -0.59768 -21.849 -5.7208 -7.9583
4.457 -0.60393 -0.61617 -1.2404 -0.76767 -0.21258 -0.82194 0.35017 0.42148 1.0268 0.77891 0.28893 6.946 -3.5545 -1.703 -3.3681 -6.3054 -12.074 -11.75 -5.0949 -5.8769 -6.2426 0 0.3143 0 -1.175 -0.64967 -20.157 -5.5 -6.368
4.4609 -0.50179 -0.49164 -1.171 -0.97682 -0.59875 -1.0354 0.46778 0.4073 1.0882 0.5299 0.30741 6.6116 -2.7608 -0.4158 -2.2476 -5.0694 -10.202 -9.5592 -4.094 -4.5981 -4.8429 0 0.25107 0 -1.117 -0.66818 -18.284 -5.1504 -4.8573
4.4648 -0.37256 -0.35739 -0.93861 -1.0942 -0.71686 -1.0203 0.48333 0.35021 0.95285 0.47226 0.43464 6.1764 -1.7766 0.89677 -1.0961 -3.8368 -8.0314 -7.237 -3.1184 -3.1602 -3.4488 0 0.18691 0 -1.031 -0.63778 -16.312 -4.685 -4.6234
4.4688 -0.24618 -0.23231 -0.671 -0.92163 -0.49514 -0.81184 0.33106 0.21366 0.67749 0.67258 0.51892 5.6514 -0.7469 2.145 0.10393 -2.6262 -5.6679 -4.6926 -2.0587 -1.6371 -2.0987 0 0.13679 0 -0.91408 -0.55861 -14.247 -4.1556 -5.5234
4.4727 -0.14364 -0.11287 -0.48472 -0.5222 -0.17667 -0.57183 0.054322 -0.012506 0.3958 0.83466 0.44351 5.0693 0.13654 3.3322 1.3569 -1.4201 -3.2582 -1.9904 -0.8541 -0.14461 -0.7184 0 0.10488 0 -0.776 -0.44791 -12.04 -3.6347 -5.3938
4.4766 -0.063064 0.014374 -0.38009 -0.17664 -0.086348 -0.42556 -0.20139 -0.26056 0.15227 0.4483 0.21868 4.4742 0.80694 4.5031 2.5977 -0.22404 -0.89349 0.59994 0.43513 1.2516 0.7795 0 0.085859 0 -0.63439 -0.33318 -9.686 -3.1891 -1.5258
4.4805 0.016466 0.14956 -0.24885 -0.12074 -0.31715 -0.34905 -0.2876 -0.41058 -0.12495 -0.74833 -0.053896 3.9019 1.3654 5.6774 3.7035 0.91368 1.4231 2.745 1.6848 2.5787 2.3624 0 0.07452 0 -0.50464 -0.23985 -7.3216 -2.858 6.7118
4.4844 0.11669 0.27139 0.007852 -0.31051 -0.62594 -0.20948 -0.17048 -0.3835 -0.50124 -2.4075 -0.29806 3.3667 1.9659 6.834 4.5746 1.9446 3.7202 4.2622 2.8221 3.8948 3.8474 0 0.073423 0 -0.39332 -0.18121 -5.2092 -2.646 16.523
4.4883 0.2422 0.35551 0.36395 -0.44701 -0.64292 0.084835 0.029933 -0.21979 -0.92367 -3.6957 -0.53498 2.8658 2.6657 7.9376 5.2094 2.8688 5.9742 5.2194 3.8676 5.1793 5.0139 0 0.090856 0 -0.29864 -0.15654 -3.6185 -2.5315 23.182
4.4922 0.37664 0.40227 0.67192 -0.24988 -0.21206 0.46866 0.1165 -0.067073 -1.2579 -3.8684 -0.83332 2.3952 3.3839 8.9542 5.6983 3.7265 8.0817 5.8409 4.862 6.2936 5.7591 0 0.13117 0 -0.21525 -0.15686 -2.6772 -2.4832 23.432
4.4961 0.49473 0.44371 0.7894 0.27465 0.44489 0.7503 -0.046484 -0.07921 -1.4333 -2.8383 -1.1908 1.9639 3.9885 9.8339 6.1361 4.5315 9.9129 6.3184 5.7659 7.0695 6.1544 0 0.18703 0 -0.13846 -0.17179 -2.3039 -2.4716 18.012
4.5 0.57892 0.51701 0.71322 0.82881 0.89451 0.76935 -0.43523 -0.30675 -1.526 -1.2565 -1.4779 1.5934 4.4088 10.499 6.536 5.2178 11.389 6.7012 6.4514 7.4507 6.3596 0 0.24138 0 -0.066055 -0.19174 -2.2669 -2.4732 11.105
4.5039 0.62731 0.62637 0.59267 1.0901 0.84814 0.549 -0.87924 -0.66364 -1.6777 -0.033189 -1.5208 1.3055 4.6613 10.876 6.8255 5.6636 12.511 6.935 6.8031 7.547 6.4848 0 0.27766 0 0.0010082 -0.2058 -2.3206 -2.4693 7.1469
4.5078 0.64834 0.73044 0.60447 0.99616 0.40073 0.30953 -1.1727 -0.98777 -1.9312 0.30345 -1.262 1.1117 4.7826 10.956 6.9229 5.779 13.318 6.9711 6.8209 7.5358 6.5237 0 0.2899 0 0.057458 -0.20119 -2.3204 -2.4499 7.6441
4.5117 0.64978 0.77203 0.7998 0.77557 -0.051528 0.31924 -1.2041 -1.1405 -2.1653 -0.10085 -0.84889 1.0141 4.7608 10.806 6.8155 5.5755 13.826 6.8188 6.6145 7.4972 6.402 0 0.28461 0 0.09394 -0.16853 -2.2497 -2.4205 10.553
4.5156 0.63304 0.72674 1.0594 0.69815 -0.13772 0.68998 -1.0168 -1.0742 -2.2064 -0.67057 -0.55084 1.0155 4.5476 10.504 6.5623 5.1499 14.002 6.5049 6.2927 7.338 6.0695 0 0.27393 0 0.10105 -0.11039 -2.1674 -2.4029 12.477
4.5195 0.59685 0.62644 1.1937 0.79441 0.19809 1.2728 -0.76539 -0.83786 -2.0036 -0.91309 -0.55712 1.1246 4.1328 10.048 6.2265 4.6015 13.793 6.0156 5.8648 6.8828 5.5443 0 0.26617 0 0.07616 -0.04537 -2.1342 -2.4234 11.568
4.5234 0.54413 0.53453 1.0962 0.82423 0.67975 1.7396 -0.60217 -0.53916 -1.6824 -0.754 -0.82048 1.3507 3.5922 9.3611 5.8134 3.9644 13.176 5.3081 5.2559 6.0489 4.8833 0 0.26084 0 0.027476 -0.0016545 -2.1744 -2.4903 8.6589
4.5273 0.48265 0.4933 0.8182 0.53054 0.94707 1.7986 -0.57302 -0.2946 -1.4136 -0.46543 -1.0844 1.6906 3.0428 8.3886 5.2805 3.2157 12.176 4.3788 4.4131 4.9424 4.1339 0 0.25067 0 -0.029693 -0.0029625 -2.2847 -2.5807 5.9738
4.5313 0.41755 0.48992 0.51078 -0.069449 0.84259 1.3919 -0.59135 -0.18385 -1.2361 -0.33348 -1.0791 2.1215 2.5465 7.2173 4.6063 2.3396 10.859 3.3041 3.3868 3.7858 3.3227 0 0.22806 0 -0.083157 -0.056249 -2.4621 -2.6501 4.879
4.5352 0.34375 0.46984 0.29735 -0.64748 0.50034 0.73024 -0.50799 -0.21334 -1.0198 -0.40022 -0.7287 2.6101 2.059 6.0652 3.8432 1.3713 9.3085 2.1938 2.3019 2.7469 2.4783 0 0.19111 0 -0.13245 -0.14961 -2.7198 -2.6627 4.7943
4.5391 0.24789 0.38363 0.18932 -0.8324 0.18975 0.14031 -0.22935 -0.30368 -0.61259 -0.48602 -0.20092 3.1292 1.4822 5.1291 3.0959 0.38007 7.6166 1.103 1.2587 1.8286 1.6414 0 0.14563 0 -0.18804 -0.2606 -3.0797 -2.6202 4.0459
4.543 0.12081 0.22441 0.10437 -0.53935 0.076931 -0.16178 0.1994 -0.32248 -0.017623 -0.41318 0.23586 3.6679 0.77313 4.4245 2.4475 -0.57922 5.8748 0.0032831 0.27789 0.91463 0.84217 0 0.10221 0 -0.26135 -0.36763 -3.5544 -2.5645 1.6291
4.5469 -0.030436 0.026191 -0.047171 -0.052798 0.11335 -0.20228 0.60895 -0.16147 0.58286 -0.18818 0.42375 4.2255 0.0046028 3.7854 1.9053 -1.4838 4.1603 -1.1524 -0.65268 -0.08129 0.074577 0 0.070238 0 -0.35411 -0.45651 -4.1387 -2.5519 -1.8342
4.5508 -0.18357 -0.16838 -0.28981 0.21463 0.12598 -0.19283 0.81328 0.18542 0.98537 0.020953 0.4194 4.7939 -0.67899 3.0447 1.4178 -2.3088 2.5226 -2.3416 -1.4907 -1.1046 -0.68527 0 0.05234 0 -0.45612 -0.52029 -4.815 -2.6158 -4.7204
4.5547 -0.31633 -0.33644 -0.57531 0.065028 -0.00014197 -0.33957 0.73522 0.60385 1.1423 0.064024 0.41376 5.3446 -1.1645 2.2283 0.93928 -2.9885 0.99238 -3.4605 -2.1214 -1.9824 -1.426 0 0.043381 0 -0.55252 -0.55689 -5.5675 -2.7497 -5.8808
4.5586 -0.42303 -0.47594 -0.82646 -0.35009 -0.22134 -0.67616 0.45785 0.92414 1.1803 -0.038405 0.5483 5.8357 -1.4347 1.5654 0.47632 -3.4312 -0.38609 -4.403 -2.4404 -2.5481 -2.0717 0 0.0353 0 -0.63299 -0.56872 -6.3897 -2.917 -5.5662
4.5625 -0.51622 -0.58761 -0.98432 -0.7095 -0.39637 -1.0513 0.16362 1.0257 1.2501 -0.10537 0.79001 6.2313 -1.5438 1.2882 0.076766 -3.5847 -1.5304 -5.1408 -2.4528 -2.7544 -2.5209 0 0.024772 0 -0.69437 -0.5643 -7.2774 -3.0783 -5.0447
4.5664 -0.61068 -0.66456 -1.0279 -0.82881 -0.43416 -1.2676 0.0086713 0.9014 1.371 0.051709 0.96695 6.5193 -1.5431 1.4085 -0.21482 -3.4862 -2.3403 -5.7101 -2.2771 -2.6859 -2.7263 0 0.017295 0 -0.73609 -0.55752 -8.2093 -3.2111 -5.387
4.5703 -0.70399 -0.70227 -0.97079 -0.80207 -0.38221 -1.2447 0.028135 0.63783 1.4325 0.4723 0.92313 6.7101 -1.4391 1.6937 -0.38195 -3.2387 -2.7589 -6.1175 -2.0441 -2.4795 -2.7331 0 0.023169 0 -0.7549 -0.56219 -9.1281 -3.3102 -6.5584
4.5742 -0.77331 -0.71383 -0.85163 -0.86036 -0.37653 -1.0699 0.13854 0.33855 1.3368 1.0124 0.65313 6.8183 -1.2187 1.8787 -0.42012 -2.9298 -2.8213 -6.2749 -1.7935 -2.2294 -2.6314 0 0.047591 0 -0.74596 -0.58458 -9.9395 -3.3777 -7.5598
4.5781 -0.79389 -0.72601 -0.72306 -1.1046 -0.50614 -0.90923 0.22122 0.063008 1.1193 1.4488 0.30406 6.8421 -0.89963 1.9148 -0.30962 -2.5727 -2.6318 -6.0468 -1.4726 -1.9446 -2.4666 0 0.083313 0 -0.70931 -0.61987 -10.535 -3.4164 -7.3799
4.582 -0.76372 -0.75335 -0.6306 -1.3813 -0.72045 -0.87139 0.20917 -0.17504 0.90801 1.6313 0.053893 6.7596 -0.54027 2.0154 -0.018513 -2.1265 -2.278 -5.371 -1.0323 -1.5699 -2.1974 0 0.11347 0 -0.65448 -0.65544 -10.827 -3.4332 -5.867
4.5859 -0.71077 -0.77612 -0.58449 -1.42 -0.86302 -0.9449 0.11068 -0.36965 0.77143 1.5657 -0.02132 6.544 -0.19417 2.4479 0.46239 -1.5705 -1.7572 -4.3253 -0.50912 -1.0396 -1.7461 0 0.12371 0 -0.59687 -0.67837 -10.776 -3.4415 -3.7918
4.5898 -0.67318 -0.75034 -0.54651 -1.0964 -0.80058 -1.0416 -0.030124 -0.49973 0.63168 1.3723 0.019353 6.1848 0.13872 3.2684 1.0922 -0.95232 -0.99124 -3.0683 0.00012191 -0.32828 -1.0852 0 0.11364 0 -0.54823 -0.68081 -10.384 -3.4528 -2.1177
4.5938 -0.66732 -0.64749 -0.45318 -0.56821 -0.53508 -1.0802 -0.17983 -0.54701 0.35563 1.1592 0.06132 5.6986 0.50457 4.2492 1.7944 -0.35598 0.073849 -1.7163 0.4404 0.52189 -0.27057 0 0.097174 0 -0.50961 -0.66017 -9.6718 -3.459 -1.1444
4.5977 -0.67123 -0.48831 -0.26688 -0.15727 -0.2063 -1.0242 -0.32163 -0.52619 -0.064249 0.91633 0.041256 5.1183 0.93467 5.0671 2.5007 0.17217 1.3741 -0.29042 0.8616 1.4104 0.61131 0 0.090606 0 -0.47328 -0.6163 -8.6616 -3.4264 -0.2449
4.6016 -0.63908 -0.33486 -0.015856 -0.089444 0.012012 -0.85851 -0.42867 -0.48152 -0.44369 0.52094 -0.017127 4.4739 1.395 5.5735 3.179 0.66044 2.7362 1.2065 1.3667 2.2266 1.5159 0 0.098775 0 -0.43128 -0.55051 -7.3944 -3.3121 1.5973
4.6055 -0.53576 -0.24233 0.21399 -0.32384 0.036132 -0.56629 -0.45396 -0.44492 -0.55589 -0.13628 -0.059311 3.7777 1.8044 5.8989 3.8186 1.1716 3.9902 2.6755 1.9973 2.9163 2.4472 0 0.11208 0 -0.3824 -0.46813 -5.9687 -3.0987 4.8795
4.6094 -0.36357 -0.21204 0.33439 -0.60797 -0.077003 -0.1563 -0.36562 -0.40208 -0.36894 -0.99955 -0.080336 3.0269 2.1071 6.309 4.3957 1.7299 5.0882 3.9089 2.6799 3.5186 3.3901 0 0.11729 0 -0.33133 -0.38116 -4.5628 -2.8184 9.0092
4.6133 -0.15992 -0.18904 0.31597 -0.68787 -0.17949 0.28506 -0.19714 -0.31263 -0.12885 -1.8039 -0.14399 2.22 2.3275 6.9575 4.8642 2.2934 6.1168 4.7194 3.2915 4.1275 4.2495 0 0.11202 0 -0.28225 -0.30612 -3.3966 -2.5442 12.522
4.6172 0.029971 -0.1081 0.20984 -0.48213 -0.13448 0.59759 -0.051567 -0.17262 -0.17659 -2.2038 -0.32066 1.3706 2.5456 7.7559 5.1877 2.7947 7.1894 5.0904 3.7714 4.7925 4.8784 0 0.10892 0 -0.23428 -0.25663 -2.6407 -2.3511 13.961
4.6211 0.18149 0.052215 0.11654 -0.0921 0.10343 0.6429 -0.035945 -0.053164 -0.64768 -2.0033 -0.60537 0.50986 2.8142 8.457 5.3747 3.1982 8.3146 5.1917 4.1566 5.4375 5.1813 0 0.12466 0 -0.18369 -0.23561 -2.3268 -2.2735 12.807
4.625 0.29844 0.25436 0.1282 0.31625 0.47227 0.4242 -0.17501 -0.061772 -1.3335 -1.3166 -0.89737 -0.32518 3.0956 8.849 5.4733 3.5063 9.3604 5.2311 4.501 5.8832 5.1902 0 0.16351 0 -0.13029 -0.23344 -2.3306 -2.2918 9.8302
4.6289 0.39867 0.4354 0.28236 0.62632 0.84489 0.1124 -0.38491 -0.24807 -1.8446 -0.52274 -1.0655 -1.1042 3.2819 8.8871 5.5213 3.7081 10.141 5.2781 4.7705 5.9735 5.0309 0 0.21055 0 -0.081034 -0.23383 -2.4481 -2.3527 6.6294
4.6328 0.49441 0.55563 0.54851 0.79394 1.0955 -0.066915 -0.53897 -0.53906 -1.9349 -0.03064 -1.0451 -1.8087 3.2787 8.6735 5.5029 3.7401 10.542 5.2248 4.835 5.7032 4.8052 0 0.24159 0 -0.046885 -0.22261 -2.5155 -2.405 4.6893
4.6367 0.5849 0.61921 0.84582 0.80908 1.1588 0.0017718 -0.5705 -0.77216 -1.6913 -0.024169 -0.88495 -2.4261 3.0756 8.3412 5.3582 3.5149 10.574 4.9102 4.5751 5.2245 4.5045 0 0.24146 0 -0.036133 -0.19353 -2.4912 -2.4229 4.5719
4.6406 0.66368 0.65485 1.0798 0.67912 1.0618 0.25362 -0.51751 -0.80721 -1.421 -0.3735 -0.70748 -2.9423 2.7387 7.9547 5.0397 3.0002 10.312 4.2747 3.993 4.7122 4.0382 0 0.21518 0 -0.050602 -0.14821 -2.4473 -2.4056 5.7162
4.6445 0.72849 0.68334 1.1846 0.46006 0.91176 0.52882 -0.46671 -0.62465 -1.3519 -0.76731 -0.6185 -3.3404 2.3398 7.4906 4.5567 2.2625 9.8017 3.3928 3.2101 4.2007 3.3402 0 0.18235 0 -0.087657 -0.093155 -2.4915 -2.3661 6.8796
4.6484 0.7822 0.70539 1.1554 0.27425 0.83632 0.72473 -0.45098 -0.32832 -1.4303 -0.94609 -0.63566 -3.6074 1.8937 6.8786 3.9637 1.4213 9.0103 2.3674 2.3512 3.545 2.4399 0 0.16017 0 -0.14468 -0.037655 -2.6894 -2.323 6.8692
4.6523 0.82527 0.71647 1.0485 0.24863 0.89603 0.86216 -0.40292 -0.056815 -1.3962 -0.8531 -0.68232 -3.7428 1.3596 6.0567 3.3055 0.55072 7.8764 1.2122 1.4393 2.5525 1.4292 0 0.14954 0 -0.22058 0.0064146 -3.044 -2.3013 5.1265
4.6563 0.84996 0.72443 0.94104 0.39982 1.0258 1.006 -0.21552 0.11498 -1.048 -0.60976 -0.63944 -3.7578 0.69769 5.0149 2.5816 -0.37331 6.3863 -0.14864 0.40926 1.175 0.37039 0 0.13563 0 -0.31292 0.025647 -3.5339 -2.3301 1.9062
4.6602 0.84436 0.74531 0.87025 0.58051 1.0623 1.1366 0.14291 0.20539 -0.43704 -0.3752 -0.41443 -3.6665 -0.079961 3.8221 1.7672 -1.4243 4.6105 -1.7731 -0.7776 -0.41403 -0.74558 0 0.10166 0 -0.41461 0.0094769 -4.1636 -2.4284 -1.9483
4.6641 0.80221 0.78009 0.80152 0.57298 0.8616 1.1255 0.56973 0.2798 0.18332 -0.2263 0.0099412 -3.4739 -0.91132 2.6174 0.86494 -2.6227 2.669 -3.6107 -2.0464 -1.9279 -1.944 0 0.044221 0 -0.51519 -0.043731 -4.9769 -2.5865 -5.4701
4.668 0.72808 0.80044 0.66172 0.27744 0.42908 0.85889 0.88731 0.3876 0.58744 -0.14203 0.56146 -3.173 -1.7285 1.5477 -0.074205 -3.8851 0.66979 -5.5297 -3.2463 -3.1686 -3.1819 0 -0.021897 0 -0.60655 -0.12382 -6.0285 -2.765 -8.0463
4.6719 0.63234 0.76439 0.41976 -0.17088 -0.048656 0.38884 0.97514 0.53901 0.75799 -0.065485 1.099 -2.7542 -2.4957 0.67112 -0.99015 -5.0763 -1.3248 -7.427 -4.2726 -4.1459 -4.3404 0 -0.072426 0 -0.68821 -0.21275 -7.3442 -2.92 -9.6809
4.6758 0.52179 0.65147 0.14367 -0.4833 -0.32066 -0.056918 0.86048 0.72293 0.85637 0.039318 1.4639 -2.2193 -3.2081 -0.093803 -1.8697 -6.1093 -3.2859 -9.2949 -5.142 -5.0204 -5.3154 0 -0.0887 0 -0.76672 -0.29353 -8.9037 -3.0426 -10.883
4.6797 0.39636 0.48387 -0.030067 -0.44962 -0.26227 -0.2432 0.69016 0.92474 1.0353 0.18188 1.5509 -1.5883 -3.8626 -0.90668 -2.7535 -6.9908 -5.1888 -11.172 -5.9403 -5.9341 -6.1164 0 -0.068367 0 -0.84934 -0.35801 -10.652 -3.1789 -12.211
4.6836 0.25554 0.31104 -0.0053162 -0.12016 0.014265 -0.12922 0.61103 1.1174 1.2885 0.3673 1.3657 -0.89441 -4.4412 -1.8555 -3.6777 -7.7706 -6.9995 -13.039 -6.7023 -6.8866 -6.8615 0 -0.025051 0 -0.93744 -0.4084 -12.522 -3.4084 -13.774
4.6875 0.10683 0.17082 0.17604 0.23455 0.23428 0.089517 0.66362 1.2456 1.4755 0.60066 1.0309 -0.17056 -4.9224 -2.8458 -4.6062 -8.4565 -8.6794 -14.778 -7.356 -7.7539 -7.662 0 0.021774 0 -1.0251 -0.45223 -14.442 -3.79 -15.08
4.6914 -0.034079 0.06303 0.34208 0.36035 0.17303 0.1484 0.77354 1.2415 1.4769 0.86816 0.72108 0.55948 -5.3035 -3.6461 -5.4288 -8.9904 -10.191 -16.251 -7.7924 -8.4106 -8.5085 0 0.059429 0 -1.1033 -0.49572 -16.333 -4.3141 -15.43
4.6953 -0.15277 -0.040366 0.31367 0.23759 -0.16709 -0.05968 0.83351 1.0731 1.3163 1.1302 0.56303 1.2802 -5.6011 -4.072 -6.0343 -9.3122 -11.496 -17.406 -7.9836 -8.8343 -9.2704 0 0.088864 0 -1.1664 -0.54029 -18.111 -4.8957 -14.566
4.6992 -0.24594 -0.16083 0.046401 0.073427 -0.56647 -0.40473 0.7933 0.78308 1.1349 1.349 0.56784 1.977 -5.8282 -4.1497 -6.392 -9.4362 -12.56 -18.291 -8.021 -9.103 -9.8095 0 0.12145 0 -1.2139 -0.58333 -19.696 -5.4168 -13.012
4.7031 -0.32132 -0.28961 -0.32966 0.071502 -0.77697 -0.65228 0.68112 0.47069 1.0614 1.5244 0.64724 2.6315 -5.9724 -4.0982 -6.5618 -9.4539 -13.366 -18.962 -8.029 -9.3078 -10.091 0 0.16819 0 -1.249 -0.62079 -21.024 -5.7862 -11.742
4.707 -0.38774 -0.39742 -0.6094 0.20164 -0.72183 -0.67381 0.55333 0.22677 1.1131 1.6905 0.6977 3.2261 -6.0054 -4.135 -6.625 -9.4524 -13.936 -19.383 -8.0478 -9.4715 -10.185 0 0.229 0 -1.2745 -0.64846 -22.059 -5.9782 -11.413
4.7109 -0.44595 -0.46542 -0.66838 0.20621 -0.53123 -0.53857 0.43461 0.079969 1.213 1.8671 0.68042 3.7517 -5.9158 -4.279 -6.6064 -9.4329 -14.314 -19.44 -8.0077 -9.5367 -10.169 0 0.29034 0 -1.2908 -0.66189 -22.783 -6.029 -11.843
4.7148 -0.48981 -0.50435 -0.54547 -0.14111 -0.39319 -0.41898 0.30892 0.00463 1.2829 2.0162 0.63172 4.2098 -5.7302 -4.3383 -6.4633 -9.3146 -14.521 -19.045 -7.8175 -9.4194 -10.038 0 0.33338 0 -1.2965 -0.65695 -23.187 -6.0016 -12.239
4.7188 -0.51589 -0.54199 -0.39214 -0.7624 -0.37282 -0.42366 0.16254 -0.024577 1.3059 2.0585 0.60402 4.6041 -5.4958 -4.0946 -6.1454 -9.0189 -14.516 -18.239 -7.4648 -9.0677 -9.7254 0 0.34695 0 -1.2909 -0.63223 -23.266 -5.9497 -11.948
4.7227 -0.5299 -0.59234 -0.34575 -1.2658 -0.37743 -0.52355 0.02692 0.0036308 1.3047 1.9412 0.6024 4.9289 -5.2359 -3.5087 -5.6556 -8.5432 -14.206 -17.157 -7.0205 -8.4866 -9.1889 0 0.33506 0 -1.2746 -0.59186 -23.017 -5.8987 -11.016
4.7266 -0.54123 -0.63843 -0.43964 -1.247 -0.29344 -0.62048 -0.028125 0.11133 1.2825 1.6887 0.58131 5.1662 -4.9228 -2.7494 -5.0489 -7.9504 -13.52 -15.909 -6.5477 -7.7261 -8.4681 0 0.31272 0 -1.25 -0.54577 -22.446 -5.8477 -9.9893
4.7305 -0.55057 -0.64633 -0.61167 -0.6528 -0.14333 -0.65689 0.050173 0.27286 1.2078 1.3825 0.50208 5.2961 -4.4948 -2.0242 -4.3731 -7.2902 -12.475 -14.497 -6.0247 -6.8536 -7.6435 0 0.29326 0 -1.2191 -0.50607 -21.567 -5.7787 -9.1973
4.7344 -0.54426 -0.59648 -0.7751 0.12526 -0.085891 -0.64239 0.2426 0.39776 1.0612 1.0928 0.3876 5.3127 -3.9068 -1.3827 -3.6225 -6.544 -11.173 -12.851 -5.3713 -5.925 -6.7489 0 0.27809 0 -1.1824 -0.48143 -20.404 -5.6643 -8.3403
4.7383 -0.50358 -0.50148 -0.87059 0.53639 -0.24465 -0.58821 0.45294 0.39131 0.88044 0.84112 0.31144 5.2316 -3.1696 -0.68215 -2.7551 -5.6556 -9.7251 -10.949 -4.5508 -4.9585 -5.7426 0 0.25753 0 -1.137 -0.47333 -19 -5.4747 -6.8915
4.7422 -0.42195 -0.39426 -0.86319 0.30913 -0.5375 -0.45513 0.55991 0.24268 0.73792 0.63309 0.32615 5.0815 -2.3467 0.25468 -1.7532 -4.6131 -8.1658 -8.8652 -3.6279 -3.9252 -4.574 0 0.22197 0 -1.0776 -0.4764 -17.416 -5.1892 -4.9214
4.7461 -0.31325 -0.29979 -0.72161 -0.32858 -0.70038 -0.19943 0.48877 0.048801 0.66255 0.50857 0.40071 4.8874 -1.5162 1.4523 -0.65971 -3.4906 -6.4465 -6.7164 -2.7129 -2.7744 -3.2713 0 0.1728 0 -0.99939 -0.48176 -15.711 -4.8104 -3.3536
4.75 -0.20209 -0.21807 -0.43338 -0.83535 -0.51445 0.12968 0.25429 -0.062915 0.59122 0.51791 0.43418 4.66 -0.73356 2.7442 0.4473 -2.3998 -4.5124 -4.5522 -1.8477 -1.4883 -1.9446 0 0.12317 0 -0.90223 -0.48069 -13.92 -4.3699 -3.1279
4.7539 -0.10422 -0.13267 -0.051412 -0.78714 -0.032838 0.37323 -0.047849 -0.047065 0.41348 0.6149 0.33959 4.4007 -0.021587 3.9113 1.5115 -1.402 -2.394 -2.3466 -0.96247 -0.12624 -0.69176 0 0.088055 0 -0.79291 -0.46642 -12.03 -3.9206 -3.9255
4.7578 -0.015516 -0.032548 0.29301 -0.19048 0.42333 0.38574 -0.29084 0.021584 0.077335 0.58021 0.12132 4.1161 0.61588 4.855 2.519 -0.47141 -0.22226 -0.10834 0.044047 1.1925 0.48952 0 0.073039 0 -0.68273 -0.43451 -10.013 -3.5147 -3.8108
4.7617 0.079754 0.076092 0.45913 0.5643 0.52481 0.19401 -0.37831 0.026782 -0.34725 0.1102 -0.1288 3.8266 1.1812 5.6469 3.4622 0.45207 1.8489 2.0056 1.18 2.3643 1.6783 0 0.072283 0 -0.58132 -0.38337 -7.8941 -3.1847 -0.51031
4.7656 0.18935 0.17808 0.40806 1.0342 0.22678 0.015257 -0.29006 -0.068355 -0.71642 -0.93349 -0.31559 3.5609 1.684 6.427 4.2947 1.3818 3.7404 3.7186 2.3244 3.3737 2.9075 0 0.076918 0 -0.49117 -0.31575 -5.8151 -2.9381 6.5032
4.7695 0.30105 0.26548 0.25119 1.0379 -0.17883 0.078258 -0.094111 -0.18137 -0.93285 -2.3042 -0.42614 3.341 2.1469 7.2663 4.9407 2.261 5.474 4.8131 3.3207 4.2857 4.0697 0 0.085031 0 -0.40757 -0.24014 -4.0222 -2.7666 14.954
4.7734 0.38973 0.34232 0.16946 0.7122 -0.31247 0.39768 0.080805 -0.19852 -1.0249 -3.4097 -0.53473 3.1723 2.5968 8.1177 5.3594 3.018 7.1068 5.3055 4.1025 5.1554 4.9633 0 0.10317 0 -0.32429 -0.16988 -2.7673 -2.658 20.929
4.7773 0.43658 0.41294 0.25815 0.32402 -0.039146 0.72773 0.10485 -0.10788 -1.1096 -3.6547 -0.7202 3.049 3.0421 8.873 5.5991 3.6318 8.6413 5.4452 4.7213 5.9391 5.4509 0 0.13787 0 -0.24008 -0.1194 -2.1692 -2.6012 21.586
4.7813 0.44234 0.46802 0.43661 0.053723 0.41792 0.76728 -0.085709 -0.040486 -1.2765 -2.8611 -0.97213 2.9696 3.4536 9.4451 5.7722 4.1313 9.997 5.5309 5.2515 6.5016 5.579 0 0.18578 0 -0.16035 -0.098968 -2.1348 -2.5824 17.266
4.7852 0.42295 0.48583 0.51665 -0.067253 0.68491 0.4408 -0.44849 -0.16387 -1.505 -1.4341 -1.1754 2.9468 3.7713 9.7972 5.9646 4.5294 11.065 5.7037 5.681 6.7288 5.5405 0 0.23233 0 -0.092997 -0.11072 -2.4003 -2.5822 11.232
4.7891 0.39362 0.44978 0.37742 -0.073654 0.5733 -0.014301 -0.84895 -0.51649 -1.6916 -0.11939 -1.1937 3.0023 3.9358 9.924 6.1625 4.7733 11.789 5.8979 5.9093 6.6422 5.5111 0 0.26088 0 -0.042867 -0.1481 -2.6703 -2.5822 7.2277
4.793 0.35736 0.36568 0.087146 0.013307 0.23635 -0.2529 -1.126 -0.93804 -1.7499 0.47938 -0.98353 3.1495 3.9216 9.8351 6.2709 4.7757 12.19 5.9665 5.856 6.3981 5.5158 0 0.26445 0 -0.010557 -0.19884 -2.7604 -2.5764 6.8512
4.7969 0.30781 0.26104 -0.14708 0.16472 0.011178 -0.13855 -1.1748 -1.1715 -1.6833 0.26183 -0.64324 3.3812 3.7491 9.5676 6.2068 4.5065 12.324 5.8389 5.5602 6.1601 5.4461 0 0.24987 0 0.0042078 -0.24979 -2.6541 -2.5768 8.8233
4.8008 0.24092 0.16629 -0.16144 0.28147 0.10502 0.12735 -0.99906 -1.0587 -1.5599 -0.38671 -0.35366 3.6709 3.4698 9.1905 5.9759 4.0467 12.225 5.558 5.1609 5.959 5.1966 0 0.23141 0 -0.00044782 -0.29121 -2.455 -2.6037 10.532
4.8047 0.16215 0.094649 0.017511 0.22012 0.41914 0.19186 -0.70382 -0.66608 -1.4281 -0.93742 -0.25554 3.9895 3.1417 8.7692 5.6594 3.5423 11.889 5.1907 4.7753 5.6765 4.7766 0 0.21977 0 -0.026349 -0.31902 -2.2887 -2.6659 10.314
4.8086 0.081923 0.038106 0.19787 -0.068522 0.66084 -0.11777 -0.43379 -0.23494 -1.2663 -1.0887 -0.35546 4.3191 2.8112 8.3139 5.3302 3.095 11.307 4.7357 4.4039 5.1743 4.2931 0 0.21556 0 -0.069311 -0.33447 -2.2327 -2.7474 8.5124
4.8125 0.0056522 -0.019637 0.19501 -0.4269 0.61832 -0.62723 -0.29431 -0.0038758 -1.0205 -0.8905 -0.52662 4.656 2.5044 7.7795 4.9904 2.6955 10.515 4.1403 3.9597 4.4473 3.8388 0 0.21122 0 -0.11652 -0.34232 -2.3058 -2.8133 6.6624
4.8164 -0.069955 -0.087544 -0.0108 -0.56376 0.33223 -0.967 -0.29811 -0.04908 -0.68723 -0.58703 -0.59966 4.9998 2.2245 7.1364 4.5935 2.2622 9.5922 3.4002 3.3863 3.6546 3.4156 0 0.19836 0 -0.15258 -0.3487 -2.4954 -2.8332 5.8467
4.8203 -0.1504 -0.16313 -0.27659 -0.29978 0.016318 -0.89694 -0.36559 -0.26092 -0.34507 -0.36907 -0.47786 5.3426 1.9536 6.4453 4.1231 1.7427 8.6284 2.6157 2.7362 2.9943 2.9686 0 0.17416 0 -0.17106 -0.35957 -2.7799 -2.804 5.8286
4.8242 -0.23432 -0.24005 -0.4465 0.22851 -0.17055 -0.50212 -0.37775 -0.45179 -0.096188 -0.25534 -0.19973 5.666 1.6645 5.8435 3.6407 1.1742 7.6821 1.9306 2.1286 2.5421 2.4821 0 0.14294 0 -0.18137 -0.37998 -3.1292 -2.7552 5.5865
4.8281 -0.31214 -0.31578 -0.49643 0.62607 -0.26545 -0.091109 -0.25325 -0.4909 0.029283 -0.15983 0.089156 5.95 1.3434 5.4351 3.2471 0.64795 6.7741 1.413 1.639 2.2052 2.0201 0 0.1132 0 -0.20314 -0.41308 -3.4994 -2.731 4.4904
4.832 -0.37382 -0.38968 -0.53186 0.5494 -0.42407 0.088157 -0.0058696 -0.36467 0.1058 -0.028334 0.23515 6.1818 1.0101 5.1909 2.9972 0.22652 5.9112 1.0082 1.2449 1.831 1.6658 0 0.092834 0 -0.25111 -0.45871 -3.8443 -2.7624 2.8853
4.8359 -0.41657 -0.45473 -0.64817 0.0070967 -0.71915 0.041706 0.25536 -0.14395 0.24215 0.10241 0.18144 6.3582 0.71753 4.9743 2.8557 -0.096275 5.1092 0.61602 0.88323 1.3652 1.4303 0 0.084886 0 -0.32274 -0.51191 -4.1401 -2.8489 1.6108
4.8398 -0.44364 -0.4946 -0.80164 -0.63106 -1.0282 -0.032107 0.39065 0.085143 0.47127 0.16007 0.0087361 6.4802 0.52195 4.6855 2.7391 -0.3552 4.3959 0.20863 0.55025 0.90758 1.2376 0 0.085693 0 -0.3991 -0.56275 -4.3976 -2.9594 1.0879
4.8438 -0.45573 -0.4924 -0.82925 -0.94146 -1.1264 0.029729 0.32312 0.26377 0.70701 0.12459 -0.1201 6.5461 0.44544 4.3811 2.5982 -0.54898 3.8014 -0.13979 0.32471 0.62256 1.0074 0 0.086809 0 -0.45844 -0.59873 -4.6467 -3.0513 0.94219
4.8477 -0.44581 -0.44491 -0.60627 -0.79709 -0.89395 0.19546 0.098675 0.36183 0.81394 0.05287 -0.078847 6.5502 0.46104 4.2343 2.4559 -0.63106 3.3522 -0.34066 0.28487 0.59267 0.74627 0 0.080578 0 -0.49081 -0.60919 -4.9039 -3.0919 0.4733
4.8516 -0.40495 -0.36823 -0.19048 -0.43979 -0.43561 0.29012 -0.13665 0.36547 0.72839 0.026154 0.12326 6.486 0.51521 4.3566 2.3682 -0.56839 3.0701 -0.3954 0.41096 0.75213 0.54659 0 0.066311 0 -0.50166 -0.58967 -5.1555 -3.0726 -0.59163
4.8555 -0.33425 -0.28838 0.19224 -0.21437 -0.0013826 0.18353 -0.23478 0.27619 0.51824 0.083416 0.34072 6.3515 0.56875 4.6589 2.356 -0.39994 2.9645 -0.39771 0.58447 0.95011 0.49096 0 0.051995 0 -0.50313 -0.54371 -5.3715 -3.0096 -1.8324
4.8594 -0.24965 -0.2238 0.31857 -0.22816 0.21313 -0.08088 -0.15191 0.1182 0.32549 0.20237 0.3986 6.15 0.62018 4.9045 2.3854 -0.22329 3.013 -0.4305 0.69074 1.0732 0.56478 0 0.048712 0 -0.50241 -0.48126 -5.5354 -2.9355 -2.5547
4.8633 -0.17218 -0.17455 0.14613 -0.26925 0.20477 -0.33044 0.018631 -0.064059 0.24408 0.32947 0.23015 5.8899 0.69155 4.9213 2.4108 -0.11725 3.1534 -0.47353 0.71655 1.1152 0.67009 0 0.061113 0 -0.49797 -0.41485 -5.6567 -2.8854 -2.4096
4.8672 -0.1115 -0.1267 -0.1564 -0.060128 0.12925 -0.41472 0.11786 -0.22293 0.24475 0.41599 -0.065024 5.5839 0.79177 4.7666 2.4287 -0.081181 3.3061 -0.42821 0.73853 1.1461 0.72424 0 0.082082 0 -0.48569 -0.35587 -5.7536 -2.8829 -1.6228
4.8711 -0.058822 -0.066989 -0.34841 0.41198 0.14938 -0.30867 0.046018 -0.32435 0.21328 0.43019 -0.29462 5.2495 0.89374 4.6729 2.4771 -0.056119 3.4222 -0.23602 0.81766 1.2283 0.73628 0 0.097396 0 -0.467 -0.31235 -5.8232 -2.9287 -0.71851
4.875 0.0026704 0.0054156 -0.29996 0.8286 0.31019 -0.088731 -0.15654 -0.35088 0.064143 0.35551 -0.32297 4.9077 0.9478 4.8153 2.5811 -0.0041506 3.5112 0.038192 0.91746 1.3592 0.77973 0 0.097426 0 -0.4503 -0.28824 -5.8335 -2.9982 -0.10611
4.8789 0.078905 0.079057 -0.066229 0.82101 0.53382 0.15644 -0.33852 -0.29657 -0.17442 0.19687 -0.17218 4.5783 0.91998 5.1258 2.7085 0.041342 3.6171 0.25162 0.93705 1.479 0.89464 0 0.085584 0 -0.4443 -0.28319 -5.749 -3.0507 0.087536
4.8828 0.15603 0.14013 0.18935 0.33502 0.70362 0.37113 -0.35531 -0.16883 -0.37828 -0.0073954 0.010373 4.2739 0.82072 5.3433 2.7879 0.010022 3.7563 0.31101 0.8221 1.5182 1.0277 0 0.075134 0 -0.45057 -0.29251 -5.5685 -3.0493 -0.077702
4.8867 0.21094 0.18253 0.33486 -0.27935 0.7421 0.50562 -0.18135 0.0018519 -0.42822 -0.19308 0.086866 3.9973 0.69905 5.2565 2.7735 -0.12439 3.8786 0.24638 0.63023 1.4401 1.0765 0 0.076569 0 -0.46284 -0.30787 -5.3396 -2.9808 -0.47371
4.8906 0.23181 0.21002 0.34892 -0.55618 0.62919 0.49043 0.072303 0.16274 -0.30346 -0.30596 0.044344 3.7457 0.60797 4.9064 2.6864 -0.30658 3.8972 0.15386 0.47648 1.2568 0.9884 0 0.087221 0 -0.47344 -0.31954 -5.136 -2.8654 -0.90983
4.8945 0.22883 0.23056 0.29293 -0.32015 0.38685 0.28174 0.24685 0.26473 -0.091056 -0.33715 -0.01193 3.5188 0.56942 4.5501 2.5861 -0.44893 3.7655 0.074126 0.41704 1.0233 0.80847 0 0.093454 0 -0.48014 -0.31981 -5.018 -2.7481 -1.1493
4.8984 0.22476 0.24883 0.23186 0.16707 0.077698 -0.056505 0.25677 0.298 0.087845 -0.31918 0.025475 3.3225 0.5647 4.423 2.5045 -0.51613 3.5279 -0.057672 0.3974 0.81538 0.62515 0 0.08398 0 -0.48686 -0.30606 -5.0085 -2.6773 -1.0852
4.9023 0.23406 0.26305 0.18714 0.45624 -0.18476 -0.344 0.14634 0.30092 0.16533 -0.28207 0.15597 3.1652 0.55305 4.5291 2.4132 -0.55477 3.2883 -0.33488 0.32028 0.68996 0.47711 0 0.061694 0 -0.4982 -0.2817 -5.1004 -2.6816 -0.9606
4.9063 0.25057 0.26729 0.14947 0.32072 -0.26356 -0.40318 0.042205 0.32364 0.15696 -0.21515 0.27398 3.0503 0.50111 4.6547 2.2616 -0.63748 3.1193 -0.76153 0.15658 0.64294 0.32258 0 0.042218 0 -0.5141 -0.25466 -5.2794 -2.7587 -1.3215
4.9102 0.25497 0.25639 0.11243 -0.05379 -0.084572 -0.2187 0.047922 0.37434 0.12283 -0.080044 0.28045 2.972 0.40225 4.5799 2.0432 -0.78363 2.9971 -1.2263 -0.023693 0.598 0.10182 0 0.039876 0 -0.52991 -0.2343 -5.5372 -2.8788 -2.5827
4.9141 0.23389 0.22943 0.07941 -0.26607 0.2767 0.022645 0.16781 0.40283 0.10674 0.13422 0.18982 2.9199 0.27616 4.2771 1.8155 -0.94271 2.8277 -1.6002 -0.13349 0.45604 -0.17975 0 0.054197 0 -0.54145 -0.22839 -5.8649 -3 -4.5358
4.918 0.19167 0.18998 0.044392 -0.085184 0.60356 0.077963 0.31541 0.34684 0.11004 0.37417 0.12261 2.8876 0.15287 3.915 1.6507 -1.0554 2.5402 -1.8524 -0.1695 0.18215 -0.44158 0 0.069976 0 -0.54942 -0.24086 -6.2384 -3.086 -6.3202
4.9219 0.1443 0.14362 -0.014535 0.34011 0.67132 -0.13516 0.38919 0.20369 0.11414 0.55087 0.18631 2.8778 0.053318 3.6885 1.5683 -1.1213 2.1609 -2.0592 -0.21594 -0.14351 -0.60208 0 0.071104 0 -0.55883 -0.27075 -6.6177 -3.1188 -7.0219
4.9258 0.10273 0.094936 -0.10726 0.63375 0.4161 -0.4538 0.34866 0.055493 0.1186 0.61424 0.3606 2.8968 -0.02105 3.6522 1.5236 -1.1952 1.7956 -2.2957 -0.34437 -0.3715 -0.65509 0 0.055198 0 -0.57412 -0.31244 -6.9613 -3.1044 -6.4368
4.9297 0.063595 0.046263 -0.19829 0.54766 -0.003947 -0.60922 0.23377 0.012467 0.15203 0.59839 0.50365 2.9457 -0.082242 3.7091 1.4636 -1.3161 1.5406 -2.5328 -0.52126 -0.40267 -0.66558 0 0.035329 0 -0.59492 -0.35731 -7.2422 -3.0688 -5.2882
4.9336 0.01656 -0.00088158 -0.21663 0.18132 -0.31995 -0.47203 0.1236 0.1169 0.24537 0.58677 0.48033 3.0151 -0.13681 3.7352 1.3903 -1.4491 1.4083 -2.6525 -0.63047 -0.27793 -0.69209 0 0.027557 0 -0.61605 -0.39667 -7.4504 -3.0467 -4.636
4.9375 -0.039689 -0.042938 -0.11641 -0.12887 -0.35347 -0.17555 0.076234 0.29547 0.39556 0.62663 0.29296 3.089 -0.16944 3.6967 1.3619 -1.5086 1.3367 -2.5686 -0.59187 -0.14691 -0.72278 0 0.036317 0 -0.63116 -0.42475 -7.5803 -3.0653 -4.9693
4.9414 -0.09016 -0.073136 0.065625 -0.12868 -0.14263 0.0023385 0.097068 0.41049 0.55604 0.67842 0.087734 3.1553 -0.14706 3.6546 1.4305 -1.4431 1.2663 -2.3197 -0.44826 -0.1319 -0.69431 0 0.051194 0 -0.6364 -0.44001 -7.6212 -3.1292 -5.8037
4.9453 -0.11362 -0.084387 0.22005 0.13255 0.10911 -0.10729 0.15016 0.37151 0.6634 0.65409 0.026384 3.2109 -0.04688 3.6816 1.5845 -1.2885 1.2062 -2.0337 -0.32288 -0.20933 -0.56866 0 0.057319 0 -0.63148 -0.4439 -7.5617 -3.2155 -6.1501
4.9492 -0.10113 -0.075014 0.24664 0.37354 0.21035 -0.41001 0.19237 0.21035 0.6761 0.50858 0.14072 3.2587 0.11294 3.7972 1.7569 -1.1324 1.2251 -1.8008 -0.28929 -0.22498 -0.37942 0 0.048895 0 -0.61868 -0.43831 -7.4055 -3.2828 -5.4124
4.9531 -0.065248 -0.052446 0.13823 0.35816 0.1301 -0.63429 0.19982 0.052766 0.593 0.29283 0.3052 3.2994 0.27289 3.9782 1.8922 -1.0246 1.384 -1.5929 -0.29291 -0.036864 -0.19582 0 0.033371 0 -0.60147 -0.424 -7.1802 -3.2923 -3.8825
4.957 -0.030488 -0.030201 -0.013626 0.10819 -0.0036656 -0.57453 0.17226 0.011925 0.44137 0.11311 0.35224 3.3262 0.3744 4.2022 1.9967 -0.93046 1.6783 -1.3155 -0.21029 0.34547 -0.047173 0 0.023551 0 -0.58366 -0.40143 -6.9276 -3.2286 -2.4087
4.9609 -0.013343 -0.018707 -0.10101 -0.13767 -0.03889 -0.26596 0.12255 0.097274 0.25257 0.036327 0.22224 3.3307 0.41611 4.4549 2.1208 -0.77776 2.0426 -0.93138 0.015619 0.7582 0.10474 0 0.02618 0 -0.5682 -0.37314 -6.6806 -3.1095 -1.603
4.9648 -0.0096813 -0.016654 -0.094785 -0.16072 0.06032 0.061751 0.065961 0.21535 0.050679 0.034821 0.010919 3.3116 0.47099 4.6988 2.2942 -0.54546 2.4033 -0.51859 0.30893 1.0225 0.3129 0 0.037579 0 -0.5555 -0.34487 -6.4473 -2.9777 -1.3513
4.9688 -0.00038219 -0.010631 -0.062257 0.038039 0.18863 0.19501 0.016474 0.25464 -0.14033 0.023681 -0.1244 3.2807 0.63498 4.8644 2.4852 -0.29828 2.7243 -0.19811 0.53412 1.0958 0.57176 0 0.048904 0 -0.54261 -0.32383 -6.2144 -2.8801 -1.0436
4.9727 0.030669 0.015307 -0.090941 0.25582 0.20107 0.11025 -0.013543 0.17538 -0.28823 -0.050855 -0.1079 3.2581 0.93815 4.9061 2.6309 -0.12857 3.0065 -0.012307 0.62965 1.0944 0.80798 0 0.054496 0 -0.52515 -0.31474 -5.9658 -2.8457 -0.22699
4.9766 0.082547 0.066996 -0.19291 0.29089 0.045427 -0.038221 -0.016205 0.029305 -0.36231 -0.1629 -0.005778 3.2608 1.2934 4.8677 2.7008 -0.067827 3.2585 0.10982 0.65799 1.1708 0.94838 0 0.055306 0 -0.50129 -0.31687 -5.702 -2.8732 0.97775
4.9805 0.13882 0.13452 -0.28373 0.13152 -0.18684 -0.081742 0.0062873 -0.096248 -0.35841 -0.24457 0.044476 3.2953 1.5375 4.8685 2.7258 -0.0633 3.4769 0.26063 0.72014 1.3663 0.99013 0 0.055711 0 -0.47462 -0.32434 -5.4437 -2.9335 2.0528
4.9844 0.18178 0.19821 -0.25768 -0.040973 -0.32697 0.016336 0.03906 -0.1505 -0.31319 -0.26507 -0.037123 3.3577 1.5438 4.9933 2.7567 -0.0441 3.6542 0.4365 0.8308 1.5764 0.99417 0 0.058499 0 -0.45286 -0.32947 -5.2212 -2.9842 2.6
4.9883 0.20599 0.24153 -0.087696 -0.027773 -0.25395 0.16176 0.060088 -0.14472 -0.28506 -0.26494 -0.20556 3.442 1.3168 5.1868 2.8012 -0.0042703 3.7905 0.52611 0.89279 1.6503 1.008 0 0.063199 0 -0.44275 -0.32659 -5.06 -2.9892 2.6528
4.9922 0.21996 0.26075 0.14517 0.19989 0.018231 0.25181 0.052722 -0.1202 -0.30963 -0.30862 -0.33855 3.5472 0.98999 5.2764 2.8084 -0.012284 3.8857 0.42044 0.79994 1.5233 1.0045 0 0.067968 0 -0.44545 -0.31375 -4.9733 -2.935 2.5124
4.9961 0.23626 0.26476 0.31979 0.46821 0.35013 0.27929 0.017925 -0.10033 -0.36676 -0.40629 -0.34536 3.679 0.7231 5.1233 2.7197 -0.13699 3.9179 0.12584 0.55616 1.2584 0.90725 0 0.071549 0 -0.45647 -0.29229 -4.9635 -2.8372 2.3472
5 0.25968 0.26653 0.37537 0.54643 0.57009 0.31432 -0.022378 -0.073533 -0.3929 -0.48876 -0.23487 3.8456 0.5872 4.7655 2.5325 -0.37084 3.8415 -0.24313 0.27945 0.97277 0.67713 0 0.072982 0 -0.47016 -0.26565 -5.0288 -2.7355 1.9961
5.0039 0.28335 0.2736 0.35185 0.34109 0.58451 0.39624 -0.035092 -0.015776 -0.33387 -0.465 -0.089695 4.0547 0.53135 4.3993 2.3053 -0.63344 3.6201 -0.58335 0.084878 0.73424 0.36374 0 0.070617 0 -0.48441 -0.23889 -5.1684 -2.6764 1.1573
5.0078 0.29462 0.28387 0.33864 -0.02345 0.43279 0.46128 0.0046397 0.076943 -0.1938 -0.30659 0.016347 4.312 0.45298 4.2043 2.1009 -0.85071 3.2667 -0.90472 -0.027872 0.52429 0.062448 0 0.063092 0 -0.50143 -0.21852 -5.3832 -2.6921 -0.26721
5.0117 0.28445 0.28789 0.38674 -0.29888 0.25297 0.39064 0.09519 0.17888 -0.034197 -0.076399 0.075992 4.6208 0.30085 4.1751 1.9268 -1.0233 2.8459 -1.3026 -0.16119 0.28651 -0.17884 0 0.051958 0 -0.52409 -0.21143 -5.6735 -2.7848 -2.0285
5.0156 0.25268 0.27443 0.46769 -0.30066 0.18127 0.13551 0.20422 0.25309 0.079432 0.12499 0.13502 4.9805 0.11614 4.1297 1.7388 -1.2109 2.4265 -1.8323 -0.39627 -0.0047834 -0.40087 0 0.042419 0 -0.55191 -0.22229 -6.0331 -2.9253 -3.6997
5.0195 0.20614 0.2361 0.51054 -0.042539 0.25357 -0.20691 0.28475 0.27773 0.13625 0.24133 0.2325 5.3831 -0.019264 3.8921 1.5015 -1.453 2.0281 -2.4238 -0.69454 -0.32323 -0.67502 0 0.039872 0 -0.58068 -0.25106 -6.4449 -3.0664 -4.9547
5.0234 0.15242 0.17318 0.47157 0.27937 0.37965 -0.44933 0.3043 0.25789 0.1881 0.2946 0.35707 5.8123 -0.069573 3.4723 1.2395 -1.7128 1.6191 -2.932 -0.93062 -0.62032 -1.0077 0 0.044787 0 -0.60579 -0.29262 -6.8805 -3.1657 -5.6994
5.0273 0.094777 0.094554 0.36669 0.43288 0.4138 -0.45993 0.26758 0.21838 0.29612 0.34705 0.45672 6.2486 -0.08086 3.0673 1.0222 -1.9077 1.1699 -3.2677 -1.0195 -0.85926 -1.3127 0 0.051372 0 -0.62585 -0.33906 -7.3087 -3.2043 -6.0068
5.0313 0.031763 0.014411 0.24213 0.31377 0.27255 -0.27 0.21408 0.18756 0.4645 0.43772 0.48533 6.6776 -0.13432 2.8828 0.90007 -1.989 0.71131 -3.4666 -0.99893 -1.0182 -1.4845 0 0.052461 0 -0.64288 -0.38302 -7.705 -3.1935 -6.0081
5.0352 -0.03894 -0.054954 0.12362 0.0092268 0.0069898 -0.049623 0.1888 0.18285 0.62577 0.55603 0.43993 7.0955 -0.26598 2.9528 0.86244 -1.9839 0.33167 -3.6212 -0.97782 -1.0779 -1.4968 0 0.046507 0 -0.65902 -0.41964 -8.0571 -3.1665 -5.8589
5.0391 -0.11578 -0.11054 0.00087618 -0.27879 -0.23396 0.02618 0.20644 0.2024 0.69626 0.66725 0.3592 7.5054 -0.42917 3.1285 0.86234 -1.9542 0.1129 -3.7524 -1.0095 -1.0267 -1.4198 0 0.039657 0 -0.67318 -0.44645 -8.3575 -3.1608 -5.735
5.043 -0.19184 -0.16018 -0.13994 -0.38767 -0.32508 -0.093546 0.23831 0.2248 0.65269 0.75025 0.29176 7.9082 -0.52902 3.2368 0.8796 -1.9187 0.066136 -3.7626 -1.0293 -0.8832 -1.3376 0 0.040157 0 -0.68071 -0.46252 -8.5893 -3.1996 -5.7407
5.0469 -0.25814 -0.21558 -0.27754 -0.30965 -0.27039 -0.31448 0.23535 0.21983 0.55711 0.80383 0.26422 8.2949 -0.48861 3.2442 0.95115 -1.8278 0.13388 -3.526 -0.92463 -0.69843 -1.2537 0 0.050117 0 -0.67636 -0.46848 -8.7189 -3.2817 -5.763
5.0508 -0.30972 -0.28135 -0.3592 -0.18482 -0.19833 -0.4898 0.17051 0.16891 0.50287 0.8233 0.27035 8.6473 -0.28539 3.271 1.1342 -1.6176 0.25863 -3.0174 -0.65823 -0.51358 -1.0853 0 0.062758 0 -0.65781 -0.46764 -8.7047 -3.3812 -5.4551
5.0547 -0.34941 -0.34954 -0.34878 -0.18148 -0.24578 -0.54089 0.064527 0.082568 0.52892 0.78603 0.28122 8.9469 0.062181 3.4595 1.443 -1.2832 0.4499 -2.3409 -0.30869 -0.30692 -0.75233 0 0.068233 0 -0.62704 -0.46624 -8.5188 -3.458 -4.4719
5.0586 -0.38558 -0.40524 -0.27076 -0.35904 -0.43147 -0.50722 -0.029269 -0.0024906 0.58244 0.67159 0.26403 9.184 0.5237 3.8419 1.8287 -0.888 0.78219 -1.6249 0.017704 0.0070249 -0.26321 0 0.062683 0 -0.58901 -0.47137 -8.163 -3.4753 -2.8016
5.0625 -0.42429 -0.43884 -0.20256 -0.62045 -0.63433 -0.49463 -0.070558 -0.0511 0.56634 0.49391 0.19931 9.36 1.0603 4.3319 2.2259 -0.49814 1.3251 -0.89966 0.30551 0.50522 0.29294 0 0.051869 0 -0.54878 -0.48737 -7.665 -3.4152 -0.85639
5.0664 -0.46214 -0.45352 -0.21703 -0.78965 -0.70008 -0.57506 -0.068445 -0.061932 0.4283 0.30022 0.091312 9.4815 1.6041 4.8252 2.6133 -0.11449 2.0749 -0.089073 0.64787 1.1713 0.83751 0 0.046023 0 -0.50911 -0.51296 -7.0584 -3.2882 0.85021
5.0703 -0.48629 -0.46049 -0.32637 -0.74977 -0.58126 -0.72295 -0.074203 -0.073335 0.20834 0.12498 -0.033278 9.552 2.0571 5.2895 3.0229 0.32141 2.9523 0.87316 1.1423 1.8868 1.3753 0 0.051023 0 -0.46935 -0.54161 -6.3657 -3.1289 2.1937
5.0742 -0.48311 -0.46612 -0.47722 -0.53157 -0.38162 -0.83595 -0.13372 -0.13123 0.00069633 -0.055826 -0.14144 9.5679 2.3365 5.7573 3.4877 0.85313 3.8657 1.9308 1.7777 2.5217 1.9699 0 0.064322 0 -0.42613 -0.5646 -5.6037 -2.9815 3.6124
5.0781 -0.44885 -0.46383 -0.5974 -0.28424 -0.26189 -0.81796 -0.24139 -0.24398 -0.13234 -0.31099 -0.21847 9.5211 2.4421 6.256 3.9864 1.4493 4.7746 2.9196 2.4362 3.0438 2.6504 0 0.078961 0 -0.37561 -0.57441 -4.806 -2.8802 5.7094
5.082 -0.39334 -0.4393 -0.6481 -0.15769 -0.29258 -0.65615 -0.33969 -0.36727 -0.21229 -0.67584 -0.28255 9.405 2.4788 6.7696 4.4493 2.0249 5.6956 3.698 3.0069 3.5393 3.3533 0 0.09103 0 -0.31662 -0.56651 -4.0402 -2.8354 8.5735
5.0859 -0.33272 -0.38444 -0.63579 -0.19349 -0.39008 -0.43253 -0.36994 -0.4387 -0.31459 -1.0782 -0.3719 9.2185 2.5978 7.2712 4.8193 2.5211 6.6549 4.2569 3.4867 4.116 3.9648 0 0.10302 0 -0.25269 -0.5394 -3.3961 -2.8324 11.453
5.0898 -0.27706 -0.30644 -0.58244 -0.30733 -0.39604 -0.2632 -0.33146 -0.43572 -0.48986 -1.3513 -0.50873 8.967 2.8918 7.7666 5.1029 2.9545 7.6408 4.6977 3.958 4.7803 4.4186 0 0.1202 0 -0.191 -0.49455 -2.9457 -2.8408 13.178
5.0938 -0.22344 -0.22251 -0.49299 -0.36643 -0.22689 -0.21344 -0.29373 -0.40311 -0.71531 -1.346 -0.66952 8.662 3.3275 8.2785 5.3533 3.3792 8.6025 5.1089 4.47 5.4081 4.7439 0 0.14434 0 -0.13832 -0.43711 -2.7042 -2.8308 13.054
5.0977 -0.16083 -0.14545 -0.35591 -0.29143 0.044524 -0.25391 -0.34411 -0.41979 -0.92189 -1.0578 -0.79299 8.3199 3.7714 8.7795 5.6039 3.802 9.484 5.4744 4.9548 5.8431 5.0139 0 0.17112 0 -0.096798 -0.37621 -2.6215 -2.7853 11.492
5.1016 -0.082161 -0.074473 -0.17282 -0.10359 0.24993 -0.29042 -0.51099 -0.52882 -1.0651 -0.65638 -0.82677 7.9615 4.0847 9.1643 5.8241 4.1464 10.249 5.7055 5.2754 6.0268 5.2539 0 0.1935 0 -0.063587 -0.32302 -2.613 -2.7066 9.7844
5.1055 0.007399 -0.00081196 0.019896 0.10709 0.27236 -0.24128 -0.72915 -0.69155 -1.1644 -0.37764 -0.7758 7.6078 4.2089 9.3191 5.945 4.3086 10.873 5.7493 5.3552 6.0361 5.4081 0 0.20737 0 -0.034937 -0.28643 -2.6078 -2.6142 9.1569
5.1094 0.093412 0.078037 0.16666 0.25388 0.14559 -0.098394 -0.88204 -0.80915 -1.2705 -0.35837 -0.70648 7.2748 4.1767 9.2287 5.9269 4.2515 11.319 5.646 5.2494 5.9932 5.398 0 0.21398 0 -0.011315 -0.26878 -2.5785 -2.5365 9.8559
5.1133 0.1634 0.15104 0.23503 0.3061 0.019789 0.076624 -0.89035 -0.79758 -1.3975 -0.54564 -0.69531 6.9687 4.0568 9.003 5.7947 4.0354 11.538 5.4711 5.0793 5.9398 5.2028 0 0.21759 0 0.0017791 -0.26516 -2.5391 -2.4994 11.025
5.1172 0.21573 0.20224 0.24477 0.29261 0.029828 0.21399 -0.77349 -0.65472 -1.4951 -0.75435 -0.76142 6.6872 3.8906 8.7717 5.6023 3.7529 11.497 5.234 4.9001 5.7983 4.8728 0 0.22126 0 -0.0012252 -0.26672 -2.5183 -2.515 11.452
5.1211 0.25832 0.22756 0.25385 0.26862 0.18596 0.29658 -0.63018 -0.46467 -1.493 -0.82125 -0.84269 6.4261 3.6741 8.5456 5.3677 3.4339 11.206 4.853 4.6409 5.4513 4.4643 0 0.22451 0 -0.0197 -0.26588 -2.5363 -2.574 10.548
5.125 0.29911 0.24219 0.31123 0.27722 0.37815 0.36346 -0.55224 -0.33602 -1.3736 -0.72464 -0.84177 6.1871 3.3807 8.191 5.0505 3.0197 10.699 4.2397 4.1805 4.8546 3.9762 0 0.2241 0 -0.046011 -0.25943 -2.6002 -2.6478 8.7421
5.1289 0.33804 0.26912 0.41635 0.32777 0.47875 0.4543 -0.54394 -0.32378 -1.1927 -0.57457 -0.70797 5.9806 2.9886 7.5628 4.6004 2.4318 9.9994 3.3994 3.4749 4.0736 3.3627 0 0.21618 0 -0.072385 -0.24797 -2.7153 -2.7005 6.9983
5.1328 0.36775 0.31786 0.51884 0.39501 0.44553 0.55188 -0.51658 -0.39332 -1.0215 -0.49497 -0.48555 5.821 2.4843 6.6698 4.0225 1.66 9.0894 2.4338 2.6026 3.2167 2.608 0 0.19815 0 -0.099947 -0.23336 -2.8962 -2.707 5.9279
5.1367 0.38147 0.37336 0.55726 0.43502 0.33892 0.58485 -0.36522 -0.44778 -0.86515 -0.51104 -0.28294 5.719 1.8576 5.7005 3.3888 0.77853 7.9421 1.4393 1.6853 2.3424 1.7721 0 0.16977 0 -0.14102 -0.21726 -3.1673 -2.6681 5.2653
5.1406 0.37952 0.40666 0.50516 0.41209 0.25277 0.49572 -0.064156 -0.39257 -0.64774 -0.54145 -0.18336 5.6768 1.1134 4.8716 2.7784 -0.12056 6.573 0.41219 0.77977 1.4337 0.94694 0 0.13404 0 -0.21088 -0.20201 -3.5546 -2.6123 4.1467
5.1445 0.36789 0.39848 0.39088 0.3258 0.23213 0.31068 0.29906 -0.18989 -0.29092 -0.49246 -0.16954 5.69 0.30039 4.2415 2.2095 -1.0006 5.0633 -0.73424 -0.14194 0.45428 0.16568 0 0.097067 0 -0.31462 -0.19213 -4.0781 -2.5832 1.9123
5.1484 0.35123 0.35478 0.27983 0.21981 0.25002 0.13829 0.57995 0.12674 0.18379 -0.35589 -0.12866 5.7539 -0.47969 3.6748 1.6333 -1.8803 3.5226 -2.0596 -1.1065 -0.58272 -0.63152 0 0.065728 0 -0.44025 -0.19388 -4.7507 -2.6167 -1.2792
5.1523 0.32809 0.30054 0.23392 0.15892 0.25062 0.086749 0.67832 0.4764 0.63434 -0.21375 0.059722 5.8677 -1.1122 2.9934 0.99469 -2.7678 2.0242 -3.5141 -2.0547 -1.6048 -1.527 0 0.043768 0 -0.56453 -0.21217 -5.5799 -2.7228 -4.548
5.1563 0.29356 0.25825 0.2739 0.18391 0.20681 0.16998 0.60372 0.77075 0.89557 -0.14603 0.41909 6.034 -1.5421 2.1621 0.29379 -3.6094 0.57539 -4.9756 -2.8616 -2.5309 -2.5177 0 0.029567 0 -0.66754 -0.24722 -6.5665 -2.8824 -6.9892
5.1602 0.24637 0.23105 0.36612 0.27756 0.13746 0.29097 0.45779 0.9482 0.91687 -0.13511 0.8388 6.2537 -1.8158 1.324 -0.41607 -4.3174 -0.84764 -6.361 -3.4442 -3.3217 -3.4856 0 0.018386 0 -0.74434 -0.29354 -7.6993 -3.0615 -8.3499
5.1641 0.19255 0.20474 0.44152 0.37316 0.077892 0.32384 0.35538 0.99086 0.81394 -0.066576 1.1386 6.5207 -2.0485 0.65709 -1.0856 -4.8489 -2.2396 -7.6865 -3.8399 -3.9805 -4.2865 0 0.007954 0 -0.80473 -0.3424 -8.9519 -3.2341 -9.11
5.168 0.14141 0.16455 0.43806 0.40291 0.041466 0.22398 0.3513 0.92312 0.77776 0.16588 1.1897 6.8208 -2.3344 0.20457 -1.7141 -5.2474 -3.5434 -9.0081 -4.1651 -4.5195 -4.8729 0 0.0021982 0 -0.86233 -0.38557 -10.286 -3.3998 -9.9379
5.1719 0.097554 0.10947 0.34236 0.34668 0.011475 0.06581 0.425 0.79483 0.91315 0.54844 1.002 7.1349 -2.6769 -0.14758 -2.3299 -5.5976 -4.6886 -10.309 -4.4959 -4.9408 -5.327 0 0.0086506 0 -0.92289 -0.41768 -11.658 -3.5838 -11.042
5.1758 0.057358 0.05142 0.20132 0.23872 -0.034067 -0.027465 0.52 0.65637 1.1483 0.93973 0.71104 7.4467 -2.9991 -0.53271 -2.928 -5.9388 -5.6481 -11.468 -4.7988 -5.2552 -5.7693 0 0.031044 0 -0.98114 -0.43648 -13.027 -3.8183 -12.014
5.1797 0.01346 0.0024266 0.089997 0.12808 -0.094729 0.0028949 0.59198 0.53727 1.2984 1.1847 0.47838 7.7477 -3.2238 -0.95738 -3.4404 -6.23 -6.4541 -12.345 -4.9849 -5.5035 -6.2368 0 0.064032 0 -1.0276 -0.442 -14.347 -4.1168 -12.284
5.1836 -0.036947 -0.036007 0.055109 0.032267 -0.14558 0.09974 0.62465 0.4395 1.2296 1.2496 0.38429 8.0403 -3.3462 -1.2992 -3.7789 -6.4031 -7.155 -12.902 -5.0264 -5.7381 -6.6515 0 0.095854 0 -1.0575 -0.43636 -15.562 -4.4586 -11.741
5.1875 -0.088439 -0.071367 0.078693 -0.070363 -0.16055 0.14626 0.61374 0.34877 0.98093 1.2486 0.39552 8.3333 -3.4302 -1.4416 -3.9109 -6.4466 -7.7608 -13.22 -5.0037 -5.9704 -6.9041 0 0.11727 0 -1.0744 -0.42428 -16.6 -4.793 -10.919
5.1914 -0.13202 -0.1099 0.096618 -0.20409 -0.13654 0.073536 0.55167 0.25472 0.73576 1.3316 0.42493 8.6326 -3.5354 -1.3956 -3.8886 -6.4252 -8.2321 -13.389 -5.0285 -6.1418 -6.9594 0 0.12851 0 -1.0853 -0.41272 -17.39 -5.0638 -10.55
5.1953 -0.16344 -0.14962 0.060393 -0.35534 -0.09646 -0.083159 0.43722 0.16535 0.67023 1.5325 0.42195 8.9328 -3.6455 -1.2792 -3.7983 -6.4134 -8.5196 -13.399 -5.1254 -6.1633 -6.8732 0 0.13735 0 -1.0938 -0.40862 -17.882 -5.2349 -10.898
5.1992 -0.18693 -0.18352 -0.013286 -0.47305 -0.070956 -0.22859 0.29841 0.10611 0.81011 1.7229 0.41043 9.2137 -3.6671 -1.186 -3.6778 -6.4124 -8.6086 -13.145 -5.2 -5.9938 -6.714 0 0.14996 0 -1.0981 -0.41594 -18.063 -5.3031 -11.497
5.2031 -0.21057 -0.20836 -0.056766 -0.51248 -0.077188 -0.30216 0.19451 0.10527 1.0186 1.7221 0.44386 9.4488 -3.5001 -1.0881 -3.4868 -6.3415 -8.521 -12.55 -5.1292 -5.6807 -6.4823 0 0.1637 0 -1.0946 -0.43393 -17.962 -5.2883 -11.563
5.207 -0.23807 -0.22851 -0.023053 -0.47837 -0.11078 -0.32605 0.18096 0.17527 1.1192 1.4642 0.52861 9.6193 -3.1114 -0.87557 -3.157 -6.1125 -8.2779 -11.67 -4.8754 -5.3147 -6.1189 0 0.16918 0 -1.0831 -0.45813 -17.622 -5.2128 -10.693
5.2109 -0.26501 -0.25036 0.052927 -0.42201 -0.15246 -0.36193 0.26217 0.30037 1.0433 1.0679 0.59855 9.7266 -2.5486 -0.47989 -2.6687 -5.7085 -7.8684 -10.656 -4.5049 -4.9387 -5.5857 0 0.15972 0 -1.0676 -0.483 -17.084 -5.0867 -9.2111
5.2148 -0.28309 -0.27388 0.071755 -0.39331 -0.18008 -0.42728 0.37758 0.43651 0.87505 0.74024 0.57408 9.7918 -1.8897 0.059755 -2.073 -5.1845 -7.2611 -9.6152 -4.0962 -4.5016 -4.9233 0 0.13868 0 -1.0519 -0.50391 -16.366 -4.9108 -7.8551
5.2188 -0.2881 -0.29092 -0.037647 -0.39585 -0.17827 -0.46553 0.44069 0.52544 0.76393 0.60441 0.4509 9.8407 -1.1855 0.65486 -1.4424 -4.5956 -6.4415 -8.5141 -3.6446 -3.9069 -4.2166 0 0.11704 0 -1.033 -0.51733 -15.476 -4.6917 -7.1094
5.2227 -0.28374 -0.29277 -0.23366 -0.39142 -0.14519 -0.4081 0.40165 0.51974 0.78703 0.61375 0.32428 9.8844 -0.45053 1.2753 -0.80406 -3.9368 -5.4309 -7.2311 -3.0712 -3.1091 -3.5056 0 0.10357 0 -1.0011 -0.52037 -14.432 -4.4531 -6.8249
5.2266 -0.27772 -0.27925 -0.37619 -0.3496 -0.097255 -0.26702 0.27895 0.40861 0.88156 0.62621 0.30922 9.91 0.29678 1.9759 -0.1277 -3.1626 -4.265 -5.7038 -2.323 -2.1618 -2.7453 0 0.097455 0 -0.94508 -0.5113 -13.27 -4.2293 -6.4365
5.2305 -0.27403 -0.25968 -0.34301 -0.2897 -0.067059 -0.15631 0.13367 0.22804 0.8993 0.55336 0.42107 9.8891 0.99875 2.8094 0.62344 -2.2626 -2.9604 -4.0142 -1.448 -1.1711 -1.8618 0 0.090793 0 -0.86132 -0.4916 -12.034 -4.0434 -5.4906
5.2344 -0.26895 -0.24443 -0.14781 -0.26764 -0.087796 -0.20329 0.013973 0.043485 0.72944 0.42436 0.53357 9.7984 1.5728 3.7299 1.4381 -1.3044 -1.5121 -2.3215 -0.55724 -0.20438 -0.84362 0 0.07809 0 -0.75799 -0.4672 -10.752 -3.8889 -3.911
5.2383 -0.25432 -0.23546 0.056425 -0.31659 -0.1669 -0.42154 -0.074931 -0.089396 0.38448 0.29938 0.47146 9.6366 1.9693 4.6078 2.2572 -0.3897 0.069873 -0.72247 0.28434 0.75346 0.23294 0 0.062984 0 -0.65083 -0.44668 -9.4187 -3.7326 -1.7761
5.2422 -0.22485 -0.22508 0.10598 -0.40111 -0.26712 -0.66632 -0.14913 -0.15975 -0.0156 0.13639 0.16842 9.4257 2.2189 5.3541 3.0241 0.43319 1.7306 0.80334 1.1156 1.7558 1.2742 0 0.055359 0 -0.55343 -0.43653 -8.0151 -3.5397 1.0308
5.2461 -0.18272 -0.20344 -0.024242 -0.4366 -0.31736 -0.72847 -0.20316 -0.20397 -0.33706 -0.21821 -0.25372 9.1949 2.4217 6.0197 3.7269 1.204 3.3861 2.3021 2.0154 2.8132 2.2534 0 0.062178 0 -0.46925 -0.43653 -6.5536 -3.3039 4.7559
5.25 -0.13535 -0.16671 -0.19328 -0.36332 -0.25707 -0.49905 -0.2021 -0.27037 -0.52161 -0.86487 -0.5699 8.9613 2.6847 6.7508 4.3862 1.9922 4.9776 3.7157 2.9868 3.8608 3.2107 0 0.08171 0 -0.39139 -0.43924 -5.1185 -3.0584 9.2269
5.2539 -0.08893 -0.11792 -0.22374 -0.20647 -0.087531 -0.067979 -0.12827 -0.3744 -0.60523 -1.6597 -0.63864 8.7225 3.0572 7.6315 5.008 2.8063 6.5046 4.8731 3.9195 4.8013 4.1662 0 0.10677 0 -0.31022 -0.43447 -3.8608 -2.8579 13.407
5.2578 -0.043405 -0.061124 -0.072725 -0.060999 0.11304 0.32972 -0.036896 -0.48405 -0.66765 -2.2153 -0.52537 8.465 3.5112 8.5746 5.5598 3.5679 7.9942 5.6328 4.6782 5.5749 5.046 0 0.13278 0 -0.22258 -0.41559 -2.9352 -2.7448 15.727
5.2617 0.0066599 0.0032326 0.12081 -0.0076448 0.23399 0.48044 -0.050285 -0.55091 -0.76784 -2.1574 -0.44408 8.1818 3.973 9.3784 5.9974 4.1789 9.4338 6.0339 5.2244 6.1845 5.716 0 0.16142 0 -0.13524 -0.38328 -2.4164 -2.7234 15.184
5.2656 0.066452 0.075902 0.16621 -0.034661 0.2131 0.33974 -0.26973 -0.55952 -0.91815 -1.4509 -0.56256 7.8841 4.3687 9.9009 6.3119 4.6088 10.738 6.2852 5.6373 6.6603 6.0993 0 0.19575 0 -0.060259 -0.3439 -2.2501 -2.759 12.334
5.2695 0.13522 0.15223 0.011653 -0.040125 0.092655 0.050621 -0.66962 -0.54749 -1.103 -0.49827 -0.84646 7.5983 4.6507 10.176 6.5381 4.9071 11.793 6.584 6.0082 7.0142 6.2551 0 0.23272 0 -0.0062784 -0.30474 -2.2803 -2.8004 9.179
5.2734 0.20498 0.22013 -0.18939 0.080393 -0.0017698 -0.17024 -1.075 -0.57304 -1.3061 0.11525 -1.0886 7.3522 4.7968 10.353 6.7105 5.1285 12.544 6.9369 6.3229 7.2308 6.3262 0 0.26222 0 0.026622 -0.2699 -2.3358 -2.8085 7.8309
5.2773 0.26432 0.2672 -0.20967 0.33498 0.04495 -0.1809 -1.2655 -0.65657 -1.5115 0.050919 -1.1005 7.161 4.8021 10.525 6.8163 5.2546 13.029 7.1603 6.4632 7.2951 6.3977 0 0.27514 0 0.044662 -0.24003 -2.3176 -2.7717 8.9507
5.2813 0.30469 0.29139 0.037233 0.61416 0.24013 0.012108 -1.1385 -0.75128 -1.685 -0.53362 -0.89004 7.0226 4.6757 10.62 6.7992 5.2016 13.325 7.0622 6.3296 7.2089 6.4091 0 0.27251 0 0.053463 -0.2151 -2.2292 -2.7046 11.288
5.2852 0.32481 0.30416 0.40166 0.77097 0.46511 0.2906 -0.79759 -0.77535 -1.7693 -1.1286 -0.65741 6.924 4.4418 10.465 6.6147 4.9087 13.457 6.6219 5.9537 6.9731 6.2133 0 0.26552 0 0.053318 -0.19707 -2.1383 -2.6349 12.755
5.2891 0.3308 0.32148 0.61914 0.73695 0.56169 0.52201 -0.48425 -0.68221 -1.7164 -1.29 -0.61063 6.8543 4.1296 9.9634 6.2767 4.4116 13.354 5.991 5.4732 6.5635 5.7253 0 0.26514 0 0.040867 -0.18959 -2.1096 -2.5906 12.136
5.293 0.33199 0.34941 0.54281 0.57589 0.46053 0.63696 -0.39555 -0.50733 -1.5369 -0.97503 -0.7712 6.8136 3.7556 9.1946 5.8445 3.8181 12.911 5.3263 4.9911 5.9469 5.0111 0 0.27078 0 0.014764 -0.19502 -2.1653 -2.59 9.9557
5.2969 0.33501 0.37764 0.27315 0.42885 0.24475 0.64326 -0.53319 -0.34726 -1.3111 -0.52042 -0.952 6.8136 3.3164 8.3494 5.3626 3.2074 12.091 4.6347 4.4684 5.1317 4.229 0 0.26972 0 -0.021332 -0.21151 -2.2935 -2.6369 7.8119
5.3008 0.33969 0.38748 0.064027 0.3972 0.087962 0.58932 -0.70614 -0.28529 -1.1353 -0.30811 -0.92841 6.8701 2.8041 7.5661 4.8216 2.5586 10.971 3.79 3.7687 4.1969 3.4855 0 0.24868 0 -0.06235 -0.23285 -2.4849 -2.718 6.8385
5.3047 0.33928 0.36787 0.092585 0.46292 0.11141 0.51874 -0.68462 -0.32486 -1.0349 -0.43282 -0.6429 6.9921 2.2343 6.8322 4.186 1.7856 9.6809 2.6923 2.813 3.2476 2.7543 0 0.20696 0 -0.10875 -0.25155 -2.7553 -2.8058 6.7191
5.3086 0.32494 0.32484 0.3065 0.51258 0.27948 0.44715 -0.37859 -0.38576 -0.92366 -0.66041 -0.25304 7.1772 1.6561 6.0384 3.4585 0.84189 8.3033 1.3935 1.6823 2.3289 1.9365 0 0.15832 0 -0.16907 -0.26297 -3.1344 -2.87 6.0959
5.3125 0.29161 0.27597 0.48658 0.44184 0.42739 0.36628 0.10091 -0.36398 -0.66153 -0.68498 0.017875 7.4133 1.1257 5.1179 2.7079 -0.21183 6.829 0.057298 0.56223 1.3862 0.98837 0 0.11956 0 -0.25382 -0.2678 -3.6394 -2.8931 3.9093
5.3164 0.2412 0.23478 0.4579 0.24898 0.40264 0.26322 0.53564 -0.20483 -0.1797 -0.42357 0.08453 7.6877 0.66123 4.1281 2.0224 -1.2465 5.2159 -1.1997 -0.41348 0.33217 -0.019268 0 0.096483 0 -0.36475 -0.27113 -4.2644 -2.8825 0.38982
5.3203 0.18125 0.19949 0.2464 0.037418 0.19898 0.14023 0.75989 0.066718 0.43012 -0.074946 0.067614 7.9935 0.22087 3.2062 1.432 -2.1662 3.4845 -2.4097 -1.2549 -0.83226 -0.9681 0 0.080454 0 -0.4895 -0.27939 -4.9972 -2.8688 -3.1676
5.3242 0.12008 0.15604 0.03731 -0.072238 -0.036416 0.022416 0.75443 0.37313 0.95155 0.091918 0.16848 8.3301 -0.26839 2.4578 0.88268 -2.9649 1.751 -3.6925 -2.0526 -1.9646 -1.8046 0 0.058712 0 -0.60738 -0.29704 -5.8426 -2.8896 -5.5472
5.3281 0.062423 0.092354 -0.013859 -0.042353 -0.13163 -0.05456 0.61619 0.63706 1.1936 0.0016807 0.47325 8.6955 -0.84793 1.8881 0.29236 -3.6857 0.16145 -5.1016 -2.8347 -2.8666 -2.5725 0 0.028324 0 -0.70261 -0.325 -6.8239 -2.9706 -6.5712
5.332 0.0085029 0.010971 0.070957 0.056053 -0.041161 -0.073161 0.45665 0.81591 1.1387 -0.16086 0.86829 9.0785 -1.4815 1.4256 -0.36507 -4.3354 -1.2081 -6.5442 -3.5048 -3.4438 -3.3339 0 0.00045893 0 -0.77385 -0.36114 -7.9572 -3.1154 -7.0482
5.3359 -0.04358 -0.07138 0.12656 0.11061 0.11618 -0.057889 0.3302 0.90086 0.96065 -0.12938 1.1374 9.4579 -2.0672 0.99229 -1.0325 -4.8542 -2.3871 -7.8561 -3.929 -3.7868 -4.0728 0 -0.0089871 0 -0.832 -0.40172 -9.2206 -3.3097 -7.8859
5.3398 -0.094806 -0.13634 0.018794 0.064032 0.16648 -0.06727 0.24293 0.89691 0.88783 0.20213 1.1428 9.8125 -2.5015 0.55234 -1.6228 -5.1737 -3.4515 -8.943 -4.0777 -4.0886 -4.6925 0 0.0064362 0 -0.88842 -0.44249 -10.549 -3.534 -9.2716
5.3438 -0.14421 -0.17751 -0.21743 -0.047069 0.036932 -0.14828 0.20374 0.81039 1.0197 0.69853 0.92482 10.131 -2.7451 0.11805 -2.0926 -5.2986 -4.4319 -9.8322 -4.0666 -4.4655 -5.1115 0 0.037758 0 -0.94444 -0.47893 -11.86 -3.7739 -10.636
5.3477 -0.19002 -0.20368 -0.41126 -0.1417 -0.18333 -0.28598 0.24338 0.65291 1.2521 1.1201 0.64546 10.419 -2.8386 -0.26029 -2.4587 -5.3158 -5.2782 -10.588 -4.0506 -4.8519 -5.3508 0 0.067885 0 -0.99086 -0.50639 -13.082 -4.0199 -11.3
5.3516 -0.23087 -0.22986 -0.42307 -0.18013 -0.33048 -0.3991 0.37446 0.45002 1.3756 1.3302 0.4467 10.683 -2.8586 -0.50414 -2.7447 -5.3193 -5.9084 -11.191 -4.0849 -5.0702 -5.5111 0 0.085196 0 -1.0169 -0.52086 -14.17 -4.2621 -11.098
5.3555 -0.26549 -0.26433 -0.27865 -0.20125 -0.31651 -0.40076 0.54167 0.2398 1.2611 1.3808 0.35885 10.926 -2.8517 -0.53446 -2.9257 -5.3281 -6.2826 -11.526 -4.0971 -5.0088 -5.6621 0 0.091411 0 -1.0196 -0.52055 -15.085 -4.4857 -10.421
5.3594 -0.29133 -0.30247 -0.14062 -0.27521 -0.20256 -0.28089 0.63171 0.060635 0.96941 1.4173 0.32549 11.136 -2.7997 -0.33016 -2.9378 -5.2844 -6.4302 -11.488 -3.9952 -4.7354 -5.7616 0 0.097545 0 -1.0049 -0.50748 -15.781 -4.6745 -9.7583
5.3633 -0.30432 -0.33094 -0.14953 -0.41857 -0.13158 -0.13198 0.55491 -0.060579 0.69357 1.5165 0.29316 11.295 -2.6411 0.024129 -2.7466 -5.1303 -6.4109 -11.089 -3.7858 -4.4353 -5.695 0 0.11242 0 -0.98223 -0.48736 -16.201 -4.8168 -9.2683
5.3672 -0.30078 -0.33719 -0.29235 -0.5575 -0.19099 -0.077763 0.33083 -0.11129 0.58895 1.6164 0.26477 11.395 -2.3259 0.36924 -2.3968 -4.8781 -6.2593 -10.453 -3.5731 -4.2368 -5.3947 0 0.13398 0 -0.95739 -0.46756 -16.301 -4.9069 -8.7703
5.3711 -0.28011 -0.31635 -0.42344 -0.58075 -0.33716 -0.15413 0.092746 -0.090308 0.64881 1.5904 0.27305 11.443 -1.8603 0.59074 -1.9834 -4.5963 -5.9692 -9.6947 -3.4399 -4.0948 -4.9133 0 0.15045 0 -0.93225 -0.45381 -16.076 -4.9394 -8.0664
5.375 -0.24559 -0.27135 -0.41066 -0.43761 -0.44684 -0.25087 -0.0064027 -0.0073786 0.732 1.3773 0.32164 11.459 -1.3092 0.73209 -1.5681 -4.3301 -5.5224 -8.8233 -3.3477 -3.8417 -4.373 0 0.14961 0 -0.90827 -0.44776 -15.558 -4.9019 -7.1994
5.3789 -0.20209 -0.20869 -0.25995 -0.19008 -0.43493 -0.18525 0.087236 0.11365 0.70704 1.0413 0.36854 11.453 -0.76052 0.9789 -1.1291 -4.0468 -4.92 -7.7765 -3.1679 -3.3523 -3.8481 0 0.12849 0 -0.88862 -0.44679 -14.795 -4.7763 -6.4054
5.3828 -0.1526 -0.13525 -0.099107 0.031851 -0.31975 0.13677 0.28625 0.23603 0.5713 0.71475 0.36982 11.426 -0.283 1.4975 -0.5992 -3.6701 -4.183 -6.5368 -2.8147 -2.6611 -3.3046 0 0.095898 0 -0.87518 -0.44586 -13.837 -4.5515 -5.8743
5.3867 -0.09682 -0.057947 -0.043728 0.13323 -0.17947 0.6082 0.43325 0.32249 0.43596 0.49037 0.32979 11.371 0.095177 2.2635 0.04501 -3.1656 -3.3306 -5.1986 -2.3334 -1.9262 -2.6606 0 0.066526 0 -0.86411 -0.43987 -12.727 -4.2412 -5.5885
5.3906 -0.033166 0.015412 -0.081565 0.12296 -0.058693 0.96982 0.42391 0.35327 0.40066 0.35972 0.29707 11.288 0.37974 3.0526 0.73754 -2.5866 -2.3744 -3.9095 -1.8496 -1.286 -1.8966 0 0.051161 0 -0.84626 -0.42524 -11.513 -3.89 -5.3541
5.3945 0.037503 0.077756 -0.088504 0.088517 0.068952 0.99938 0.2782 0.33579 0.44625 0.23985 0.30778 11.195 0.59264 3.6249 1.3695 -2.0263 -1.3373 -2.7502 -1.4337 -0.74933 -1.0953 0 0.050178 0 -0.81406 -0.40033 -10.256 -3.5624 -4.9172
5.3984 0.10999 0.12659 0.04234 0.10557 0.24376 0.69181 0.1061 0.29651 0.45032 0.049099 0.33714 11.112 0.76203 3.9396 1.8796 -1.5296 -0.27087 -1.6903 -1.0293 -0.21683 -0.37058 0 0.054735 0 -0.76862 -0.36563 -9.0213 -3.3149 -4.0335
5.4023 0.17643 0.16634 0.28582 0.17016 0.43869 0.27588 0.0081409 0.26101 0.3062 -0.23436 0.31363 11.053 0.92353 4.1907 2.2941 -1.0591 0.76333 -0.66971 -0.52367 0.40305 0.23391 0 0.054603 0 -0.71941 -0.32439 -7.8646 -3.1706 -2.5136
5.4063 0.23013 0.20546 0.49491 0.21547 0.5555 0.045013 0.0009267 0.23716 0.025677 -0.56477 0.18442 11.015 1.1201 4.6153 2.6764 -0.55044 1.7355 0.28766 0.11651 1.1012 0.76376 0 0.046782 0 -0.6755 -0.28286 -6.8247 -3.1103 -0.33965
5.4102 0.26844 0.24909 0.52602 0.19072 0.51746 0.13734 0.024971 0.21219 -0.27362 -0.85942 -0.032399 10.991 1.3872 5.2536 3.0446 0.0025521 2.6661 1.0607 0.79101 1.7759 1.2735 0 0.038235 0 -0.63642 -0.24921 -5.933 -3.0875 2.1814
5.4141 0.29242 0.29307 0.36334 0.12074 0.36598 0.44318 0.012485 0.1617 -0.47876 -1.0387 -0.25918 10.988 1.7261 5.8945 3.3463 0.52567 3.5896 1.541 1.3505 2.3161 1.7405 0 0.040238 0 -0.59172 -0.2304 -5.2221 -3.0556 4.4306
5.418 0.30424 0.32493 0.1317 0.086664 0.24974 0.70856 -0.05507 0.06258 -0.57852 -1.058 -0.42029 11.031 2.087 6.266 3.5181 0.92685 4.4904 1.7484 1.7271 2.6728 2.0729 0 0.058483 0 -0.53062 -0.22887 -4.719 -2.9914 5.7893
5.4219 0.30454 0.33206 -0.0077416 0.14771 0.29658 0.73902 -0.14748 -0.094614 -0.65452 -0.92618 -0.49457 11.142 2.3849 6.2856 3.5617 1.174 5.2812 1.8221 1.9717 2.8636 2.2057 0 0.087044 0 -0.45308 -0.24115 -4.4257 -2.9027 6.0804
5.4258 0.29169 0.31065 0.016936 0.28106 0.48401 0.53306 -0.22949 -0.29452 -0.78317 -0.70442 -0.51483 11.327 2.5453 6.129 3.5505 1.306 5.854 1.892 2.1655 2.9326 2.1782 0 0.11183 0 -0.3722 -0.25992 -4.3047 -2.8178 5.7409
5.4297 0.26299 0.26773 0.14693 0.39711 0.64051 0.24899 -0.29496 -0.49105 -0.95125 -0.47962 -0.52573 11.568 2.552 6.0508 3.5592 1.3708 6.1641 1.964 2.3113 2.9153 2.1048 0 0.12133 0 -0.30593 -0.27816 -4.2895 -2.7672 5.497
5.4336 0.21643 0.21432 0.25823 0.41358 0.59148 0.056359 -0.35857 -0.61775 -1.0674 -0.32128 -0.54577 11.836 2.4586 6.1394 3.5897 1.3671 6.2644 1.9416 2.3291 2.8346 2.067 0 0.11576 0 -0.26576 -0.29252 -4.3164 -2.7691 5.768
5.4375 0.15213 0.15581 0.26583 0.31807 0.32078 0.0096071 -0.42231 -0.62011 -1.051 -0.24931 -0.56343 12.123 2.3485 6.2475 3.5769 1.2556 6.253 1.7565 2.1598 2.7054 2.0417 0 0.10631 0 -0.25193 -0.304 -4.3511 -2.8232 6.3299
5.4414 0.072782 0.08821 0.17706 0.16519 -0.0064197 0.04001 -0.45997 -0.49554 -0.90465 -0.23734 -0.55677 12.437 2.2727 6.157 3.4663 1.0259 6.1836 1.4637 1.8569 2.5295 1.9424 0 0.10488 0 -0.25758 -0.31612 -4.3909 -2.9124 6.5657
5.4453 -0.016575 0.0040311 0.061057 0.020012 -0.18792 0.045025 -0.439 -0.30842 -0.70004 -0.24698 -0.5088 12.79 2.2153 5.8067 3.2815 0.73901 6.0282 1.1966 1.5586 2.2924 1.7294 0 0.11301 0 -0.27585 -0.33278 -4.4427 -3.0093 6.0796
5.4492 -0.1097 -0.09774 -0.024246 -0.093189 -0.16528 -0.022705 -0.35595 -0.15701 -0.50163 -0.25973 -0.40939 13.17 2.1183 5.3559 3.107 0.48934 5.7288 1.0336 1.3652 1.9853 1.4681 0 0.12052 0 -0.3026 -0.35736 -4.5032 -3.0841 5.0865
5.4531 -0.20094 -0.20686 -0.078791 -0.19289 -0.072058 -0.14053 -0.2459 -0.10687 -0.31281 -0.27744 -0.25847 13.533 1.948 5.0334 3.0068 0.32664 5.2871 0.92468 1.2561 1.6446 1.2748 0 0.11506 0 -0.33394 -0.39262 -4.5609 -3.1153 4.2033
5.457 -0.28678 -0.30718 -0.1464 -0.3028 -0.10326 -0.26422 -0.15474 -0.14183 -0.09992 -0.29676 -0.079836 13.832 1.7462 4.9369 2.9664 0.22273 4.7985 0.76354 1.1375 1.3627 1.2079 0 0.094221 0 -0.36374 -0.43996 -4.6148 -3.099 3.854
5.4609 -0.36591 -0.38754 -0.26252 -0.42067 -0.32857 -0.37407 -0.10348 -0.17866 0.13877 -0.29173 0.071251 14.049 1.6166 4.9783 2.922 0.12291 4.3955 0.52534 0.96821 1.2373 1.2222 0 0.0687 0 -0.38559 -0.49737 -4.6854 -3.0541 3.8861
5.4648 -0.43732 -0.44808 -0.41483 -0.52307 -0.62464 -0.47438 -0.08167 -0.14095 0.34052 -0.22907 0.13155 14.2 1.6519 5.0122 2.843 0.025828 4.1566 0.31876 0.82442 1.2944 1.2325 0 0.053544 0 -0.39738 -0.55775 -4.8 -3.0147 3.7754
5.4688 -0.49779 -0.49606 -0.55013 -0.59249 -0.78868 -0.56355 -0.074105 -0.031867 0.42278 -0.10301 0.078646 14.318 1.8607 4.9922 2.776 0.00079168 4.068 0.29083 0.8283 1.4583 1.2129 0 0.055408 0 -0.40267 -0.60994 -4.9615 -3.0134 3.2051
5.4727 -0.54101 -0.53504 -0.618 -0.6318 -0.72387 -0.62083 -0.087488 0.061042 0.361 0.047608 -0.039051 14.408 2.1564 4.9972 2.8018 0.1184 4.0698 0.48482 1.0181 1.6145 1.2253 0 0.067599 0 -0.40617 -0.64277 -5.1294 -3.0613 2.4342
5.4766 -0.55938 -0.55798 -0.61125 -0.65153 -0.5225 -0.62748 -0.14321 0.0393 0.21714 0.16008 -0.13182 14.435 2.4201 5.1197 2.9497 0.3677 4.1319 0.80314 1.3018 1.7155 1.347 0 0.077167 0 -0.40752 -0.64998 -5.2354 -3.1397 2.0918
5.4805 -0.54757 -0.55141 -0.56763 -0.64994 -0.37263 -0.59289 -0.24153 -0.11619 0.0861 0.18701 -0.14379 14.353 2.5836 5.356 3.1632 0.65213 4.2816 1.1123 1.547 1.8259 1.5812 0 0.077018 0 -0.40063 -0.63246 -5.2222 -3.2097 2.614
5.4844 -0.50517 -0.50734 -0.53136 -0.6128 -0.38153 -0.54857 -0.33882 -0.31997 0.011638 0.11747 -0.10624 14.139 2.6621 5.6192 3.354 0.87373 4.5589 1.3728 1.709 2.0543 1.8485 0 0.071683 0 -0.37995 -0.59647 -5.0773 -3.2334 3.8759
5.4883 -0.43677 -0.43195 -0.50828 -0.53356 -0.48337 -0.51218 -0.37223 -0.44865 -0.045511 -0.032909 -0.11128 13.82 2.7125 5.8436 3.4857 1.0187 4.9562 1.6506 1.8586 2.432 2.065 0 0.071867 0 -0.34768 -0.54962 -4.8365 -3.1944 5.3449
5.4922 -0.35004 -0.34263 -0.45698 -0.4279 -0.51304 -0.46275 -0.3176 -0.44257 -0.15804 -0.24035 -0.22229 13.447 2.7594 6.0486 3.5971 1.1534 5.407 2.0034 2.0803 2.8568 2.2176 0 0.083715 0 -0.31396 -0.49793 -4.5592 -3.1046 6.5524
5.4961 -0.25372 -0.25534 -0.32895 -0.32202 -0.36902 -0.35982 -0.22573 -0.35194 -0.35363 -0.47291 -0.40504 13.057 2.7633 6.2855 3.7409 1.3347 5.8333 2.3719 2.3545 3.1643 2.3543 0 0.1032 0 -0.28906 -0.44587 -4.2996 -2.9937 7.3949
5.5 -0.15639 -0.17353 -0.1262 -0.22642 -0.10886 -0.19092 -0.19369 -0.28601 -0.58583 -0.67687 -0.55108 12.649 2.6591 6.5351 3.9068 1.5321 6.1962 2.6066 2.5584 3.262 2.5046 0 0.12038 0 -0.27491 -0.39786 -4.0922 -2.8937 8.0122
5.5039 -0.065369 -0.088323 0.078651 -0.12619 0.1083 0.0029892 -0.28598 -0.31293 -0.77873 -0.78245 -0.57647 12.2 2.4273 6.6886 4.0148 1.6455 6.4955 2.6058 2.5838 3.1977 2.6236 0 0.12853 0 -0.26464 -0.35852 -3.9546 -2.8266 8.4525
5.5078 0.015361 0.010386 0.18876 -0.001706 0.17067 0.15459 -0.47154 -0.40239 -0.89445 -0.7455 -0.50103 11.698 2.1257 6.6457 3.9881 1.599 6.7258 2.4145 2.444 3.0953 2.6264 0 0.12913 0 -0.25068 -0.33079 -3.8933 -2.8012 8.5284
5.5117 0.087465 0.12213 0.1657 0.14221 0.11122 0.22639 -0.63485 -0.46196 -0.95406 -0.59469 -0.42772 11.171 1.8456 6.425 3.8276 1.4105 6.844 2.1722 2.2478 3.0238 2.4727 0 0.12851 0 -0.23357 -0.31339 -3.9038 -2.8151 8.0168
5.5156 0.15813 0.23398 0.075671 0.27298 0.066829 0.24143 -0.65727 -0.42888 -0.9949 -0.43013 -0.43943 10.669 1.6335 6.1529 3.6071 1.1602 6.7891 1.9589 2.0679 2.9279 2.2049 0 0.13055 0 -0.22293 -0.30085 -3.9688 -2.8546 6.947
5.5195 0.23567 0.3298 0.047269 0.35993 0.14614 0.25942 -0.50283 -0.32782 -1.0143 -0.35648 -0.51494 10.234 1.4543 5.9298 3.3943 0.89361 6.5309 1.7047 1.8474 2.6827 1.8934 0 0.13293 0 -0.23001 -0.28653 -4.0647 -2.896 5.6297
5.5234 0.32277 0.40209 0.16462 0.40551 0.3336 0.32374 -0.23873 -0.23988 -0.96052 -0.401 -0.54838 9.8697 1.2352 5.7157 3.1819 0.56655 6.0925 1.2586 1.4526 2.213 1.5507 0 0.12991 0 -0.25972 -0.26652 -4.177 -2.9104 4.3719
5.5273 0.41234 0.45569 0.38634 0.44249 0.5141 0.43004 0.021905 -0.21489 -0.78204 -0.49332 -0.45303 9.5538 0.95139 5.3659 2.8994 0.093264 5.5178 0.54478 0.81867 1.5571 1.1113 0 0.11805 0 -0.30946 -0.24119 -4.3163 -2.8788 3.1815
5.5313 0.49011 0.50082 0.57031 0.49745 0.58461 0.5394 0.20192 -0.21423 -0.4853 -0.53139 -0.2445 9.2679 0.66688 4.7917 2.4926 -0.55268 4.8224 -0.36359 0.033985 0.8216 0.50561 0 0.098701 0 -0.37446 -0.21356 -4.5204 -2.8074 1.7832
5.5352 0.54294 0.54202 0.59431 0.55997 0.54249 0.61298 0.29828 -0.14159 -0.14666 -0.47409 -0.01979 9.0206 0.48484 4.0759 1.9816 -1.2939 3.9834 -1.3301 -0.72929 0.084931 -0.2536 0 0.075766 0 -0.45241 -0.18668 -4.8421 -2.7327 -0.060689
5.5391 0.56646 0.57303 0.46976 0.59276 0.47238 0.6311 0.35364 0.065398 0.13277 -0.37104 0.1435 8.8433 0.44564 3.412 1.4377 -2.0102 2.9813 -2.3043 -1.3669 -0.64844 -1.0673 0 0.05212 0 -0.54205 -0.16299 -5.3297 -2.7059 -2.2585
5.543 0.56585 0.58146 0.34063 0.5738 0.45545 0.58918 0.39938 0.36856 0.29025 -0.30027 0.2615 8.7652 0.4687 2.9189 0.90701 -2.6415 1.8467 -3.3689 -1.9167 -1.4075 -1.8365 0 0.028901 0 -0.63787 -0.14603 -6.0124 -2.7644 -4.4229
5.5469 0.5489 0.55877 0.35812 0.52436 0.49452 0.49401 0.42792 0.64974 0.3357 -0.27765 0.41352 8.7938 0.40039 2.5205 0.36493 -3.2244 0.65439 -4.6323 -2.4822 -2.1867 -2.5444 0 0.0077867 0 -0.72864 -0.14182 -6.8933 -2.9104 -6.1935
5.5508 0.51778 0.50697 0.53843 0.48944 0.5234 0.37539 0.41643 0.80015 0.33962 -0.23191 0.63928 8.9166 0.13476 2.0214 -0.2473 -3.8267 -0.5308 -6.0824 -3.0949 -2.9302 -3.2457 0 -0.0074201 0 -0.80311 -0.15727 -7.9491 -3.1123 -7.5213
5.5547 0.46713 0.43735 0.73546 0.48836 0.48154 0.29241 0.37109 0.79848 0.39 -0.072743 0.87351 9.1184 -0.29793 1.3097 -0.94642 -4.4551 -1.6987 -7.5615 -3.6677 -3.5822 -3.9764 0 -0.012607 0 -0.85824 -0.19558 -9.1359 -3.3297 -8.6468
5.5586 0.39073 0.36325 0.76076 0.48811 0.37363 0.30159 0.34188 0.71253 0.54281 0.21676 0.99056 9.392 -0.75717 0.48313 -1.6726 -5.0358 -2.8754 -8.8917 -4.0895 -4.1373 -4.6895 0 -0.0069054 0 -0.90134 -0.25257 -10.4 -3.5423 -9.8197
5.5625 0.29098 0.29289 0.54744 0.43099 0.25682 0.39529 0.38825 0.63109 0.78594 0.55773 0.91803 9.7329 -1.1142 -0.22683 -2.3321 -5.4881 -4.0589 -10.015 -4.3502 -4.6324 -5.2917 0 0.0062268 0 -0.94318 -0.31734 -11.694 -3.7605 -11.045
5.5664 0.18197 0.22693 0.21028 0.29122 0.17525 0.47186 0.52486 0.59259 1.0342 0.84541 0.70728 10.126 -1.3629 -0.65938 -2.8686 -5.8063 -5.1808 -11.004 -4.5555 -5.0904 -5.7416 0 0.022136 0 -0.98841 -0.37743 -12.984 -4.009 -12.08
5.5703 0.082178 0.1606 -0.052912 0.10374 0.11426 0.39435 0.69665 0.57072 1.1698 1.0391 0.49241 10.544 -1.6192 -0.85362 -3.2876 -6.0593 -6.1415 -11.928 -4.8115 -5.487 -6.0974 0 0.039246 0 -1.0323 -0.42453 -14.238 -4.2977 -12.646
5.5742 0.0016636 0.08774 -0.1287 -0.064552 0.022697 0.11322 0.80794 0.51821 1.1213 1.1816 0.38171 10.961 -2.0062 -0.98365 -3.6148 -6.3091 -6.8897 -12.74 -5.1072 -5.7803 -6.45 0 0.059731 0 -1.0669 -0.45636 -15.411 -4.6046 -12.64
5.5781 -0.065688 0.0036965 -0.073026 -0.17211 -0.12126 -0.25508 0.78466 0.41859 0.93147 1.3348 0.38789 11.366 -2.5271 -1.1766 -3.8435 -6.5385 -7.4619 -13.294 -5.325 -5.9657 -6.8101 0 0.085502 0 -1.089 -0.47438 -16.433 -4.8845 -12.201
5.582 -0.13785 -0.093441 -0.043133 -0.2319 -0.27314 -0.49048 0.62346 0.29886 0.75146 1.5038 0.45441 11.765 -3.04 -1.3987 -3.9325 -6.667 -7.9369 -13.479 -5.3676 -6.0838 -7.0713 0 0.11368 0 -1.1029 -0.48054 -17.223 -5.0955 -11.603
5.5859 -0.23075 -0.20243 -0.14824 -0.28718 -0.3584 -0.44788 0.39428 0.20177 0.74025 1.6293 0.53158 12.165 -3.3578 -1.51 -3.8549 -6.6352 -8.3436 -13.321 -5.2588 -6.1604 -7.0962 0 0.13679 0 -1.1146 -0.47729 -17.72 -5.2234 -11.103
5.5898 -0.3453 -0.31853 -0.35987 -0.3639 -0.35058 -0.20186 0.19852 0.15403 0.93456 1.6497 0.6117 12.548 -3.3865 -1.4097 -3.635 -6.4604 -8.615 -12.933 -5.1024 -6.1445 -6.8407 0 0.14824 0 -1.1249 -0.47049 -17.917 -5.2827 -10.79
5.5938 -0.46508 -0.43327 -0.55551 -0.44946 -0.31166 -0.011017 0.11291 0.15975 1.2029 1.5591 0.69223 12.875 -3.1796 -1.1144 -3.325 -6.2006 -8.6333 -12.383 -4.9439 -5.9237 -6.3851 0 0.1481 0 -1.1287 -0.47131 -17.847 -5.2966 -10.506
5.5977 -0.56623 -0.53517 -0.63879 -0.51455 -0.34526 -0.10789 0.15154 0.21317 1.3429 1.4019 0.72817 13.108 -2.8653 -0.70238 -2.9442 -5.8673 -8.3227 -11.612 -4.6935 -5.4179 -5.8414 0 0.14312 0 -1.1195 -0.49279 -17.554 -5.274 -9.8964
5.6016 -0.63128 -0.61183 -0.61499 -0.54806 -0.49798 -0.4906 0.26238 0.30319 1.2523 1.2224 0.65088 13.232 -2.5205 -0.20506 -2.4517 -5.3904 -7.6966 -10.513 -4.2059 -4.6608 -5.2375 0 0.14072 0 -1.0936 -0.54164 -17.053 -5.2016 -8.6565
5.6055 -0.65655 -0.65314 -0.55925 -0.56624 -0.70125 -0.91058 0.35594 0.39977 1.0221 1.0392 0.44867 13.26 -2.1083 0.42453 -1.7897 -4.6823 -6.8195 -9.0594 -3.4407 -3.7796 -4.5054 0 0.14211 0 -1.0487 -0.61091 -16.335 -5.0585 -6.8574
5.6094 -0.64864 -0.65464 -0.52816 -0.5915 -0.8172 -1.0818 0.35184 0.44405 0.85368 0.87297 0.2171 13.214 -1.5357 1.2378 -0.95419 -3.7393 -5.7294 -7.3529 -2.5284 -2.8823 -3.5823 0 0.1412 0 -0.98058 -0.68 -15.387 -4.8378 -5.0574
5.6133 -0.61495 -0.6193 -0.51342 -0.6294 -0.75689 -0.92874 0.2232 0.37063 0.86311 0.7744 0.10059 13.1 -0.77092 2.2057 -0.014067 -2.671 -4.4057 -5.5267 -1.6591 -1.965 -2.5089 0 0.1304 0 -0.88508 -0.72328 -14.215 -4.5584 -3.9354
5.6172 -0.55755 -0.55613 -0.47714 -0.66672 -0.5651 -0.64444 0.016284 0.15738 0.95322 0.77884 0.15967 12.904 0.094625 3.2258 0.94344 -1.6219 -2.8145 -3.6269 -0.90276 -0.93233 -1.4059 0 0.10802 0 -0.76515 -0.7221 -12.839 -4.2567 -3.5841
5.6211 -0.47578 -0.476 -0.41348 -0.68184 -0.38701 -0.49966 -0.17039 -0.13916 0.88575 0.80485 0.29274 12.605 0.90284 4.2149 1.8837 -0.66093 -0.97903 -1.6137 -0.1473 0.28453 -0.34871 0 0.080858 0 -0.637 -0.67256 -11.269 -3.9654 -3.0568
5.625 -0.37411 -0.38688 -0.35722 -0.64605 -0.33756 -0.5809 -0.24318 -0.40394 0.49985 0.6161 0.30586 12.2 1.5515 5.1791 2.8314 0.24821 1.0028 0.50665 0.77454 1.6324 0.71977 0 0.060141 0 -0.52496 -0.58505 -9.5097 -3.698 -0.75793
5.6289 -0.26658 -0.29201 -0.33009 -0.51934 -0.38991 -0.70643 -0.17653 -0.53403 -0.12347 -0.047562 0.081206 11.71 2.0672 6.1827 3.8036 1.1736 3.0105 2.5677 1.8975 2.9598 1.9279 0 0.054628 0 -0.44597 -0.47785 -7.6082 -3.4508 4.3606
5.6328 -0.17194 -0.19251 -0.29679 -0.26945 -0.39288 -0.60564 -0.039947 -0.50619 -0.71156 -1.221 -0.31253 11.17 2.561 7.2498 4.7464 2.1214 4.9674 4.2952 3.0694 4.134 3.312 0 0.066713 0 -0.39606 -0.37047 -5.7074 -3.2191 11.645
5.6367 -0.10235 -0.092222 -0.19751 0.077227 -0.21367 -0.19525 0.035702 -0.38644 -1.0253 -2.556 -0.67838 10.609 3.109 8.313 5.5531 3.024 6.8531 5.5031 4.0877 5.1319 4.7182 0 0.093535 0 -0.35233 -0.28053 -4.0443 -3.0117 18.678
5.6406 -0.054891 0.00020936 -0.032694 0.39923 0.11868 0.31121 -0.063552 -0.27674 -1.0515 -3.4467 -0.86527 10.038 3.6777 9.2651 6.1537 3.8174 8.6567 6.2481 4.8843 6.018 5.8851 0 0.13053 0 -0.29083 -0.22312 -2.8559 -2.8512 22.607
5.6445 -0.013702 0.075157 0.098871 0.52555 0.40874 0.57155 -0.36173 -0.24778 -0.9845 -3.4101 -0.88834 9.4606 4.1656 10.055 6.5832 4.5133 10.332 6.78 5.5682 6.8415 6.6419 0 0.17348 0 -0.20545 -0.2088 -2.244 -2.7575 22.01
5.6484 0.038407 0.12943 0.073892 0.36671 0.45087 0.41177 -0.77361 -0.31268 -1.0244 -2.4507 -0.87959 8.8835 4.5218 10.719 6.9485 5.1793 11.808 7.326 6.2825 7.569 7.0368 0 0.21792 0 -0.11118 -0.23883 -2.1015 -2.7302 17.88
5.6523 0.10801 0.17084 -0.124 0.031315 0.21792 -0.01818 -1.1506 -0.45042 -1.1957 -1.1049 -0.9271 8.3194 4.8181 11.307 7.319 5.8407 13.048 7.9104 7.0292 8.1214 7.2723 0 0.25803 0 -0.02954 -0.30043 -2.1697 -2.7445 12.931
5.6563 0.18822 0.21469 -0.34909 -0.20177 -0.090131 -0.36822 -1.3591 -0.63876 -1.3606 -0.097685 -0.97809 7.7821 5.1926 11.8 7.6521 6.4133 14.075 8.3741 7.6423 8.4646 7.5122 0 0.2878 0 0.029408 -0.36735 -2.1953 -2.7653 9.7722
5.6602 0.26642 0.27363 -0.39244 -0.078865 -0.19674 -0.37434 -1.3418 -0.85531 -1.3995 0.13714 -0.91361 7.2796 5.703 12.105 7.8334 6.7477 14.938 8.5573 7.9359 8.6444 7.7455 0 0.30432 0 0.071155 -0.40812 -2.0708 -2.7688 9.3269
5.6641 0.33461 0.34838 -0.16232 0.40868 0.020501 -0.050976 -1.1326 -1.0516 -1.3573 -0.29143 -0.71625 6.8136 6.2243 12.142 7.7924 6.749 15.635 8.4505 7.8713 8.7211 7.8271 0 0.31022 0 0.10469 -0.39885 -1.8565 -2.7544 10.64
5.668 0.39306 0.42663 0.22069 0.98285 0.42013 0.36521 -0.82977 -1.1449 -1.3965 -0.88722 -0.54134 6.3891 6.4968 11.926 7.5762 6.4538 16.078 8.1692 7.5722 8.6764 7.6359 0 0.31232 0 0.12843 -0.33357 -1.6826 -2.7372 11.976
5.6719 0.44479 0.49077 0.5148 1.2838 0.71221 0.64201 -0.55315 -1.0616 -1.6058 -1.1759 -0.59128 6.0201 6.3022 11.545 7.2999 5.9871 16.149 7.8015 7.1829 8.4051 7.1832 0 0.31666 0 0.13002 -0.22671 -1.6264 -2.7304 12.167
5.6758 0.4876 0.52795 0.56098 1.1629 0.70491 0.72893 -0.4039 -0.80504 -1.8751 -1.0286 -0.90019 5.7274 5.627 11.063 7.0254 5.4437 15.788 7.3065 6.7232 7.8129 6.5744 0 0.32341 0 0.1005 -0.10699 -1.6688 -2.733 11.169
5.6797 0.51283 0.53507 0.41346 0.80306 0.46722 0.7386 -0.43012 -0.48289 -1.9799 -0.66955 -1.2493 5.5271 4.6796 10.453 6.6937 4.8144 15.045 6.5704 6.0896 6.9243 5.8873 0 0.32578 0 0.047206 -0.0071997 -1.7506 -2.7344 9.652
5.6836 0.51287 0.51671 0.2746 0.54644 0.26194 0.78466 -0.59966 -0.25041 -1.7997 -0.4185 -1.3236 5.4213 3.7444 9.6382 6.1833 4.027 14.028 5.549 5.1906 5.8822 5.108 0 0.31431 0 -0.010088 0.045154 -1.856 -2.7295 8.2361
5.6875 0.49044 0.48056 0.2979 0.58037 0.30736 0.85389 -0.79465 -0.20221 -1.4384 -0.42155 -0.98594 5.3985 2.9926 8.5959 5.4379 3.0475 12.809 4.3306 4.0629 4.8292 4.1884 0 0.28357 0 -0.057908 0.034004 -2.0369 -2.7292 7.0829
5.6914 0.45944 0.4353 0.44852 0.77344 0.58049 0.83212 -0.84891 -0.29982 -1.1122 -0.58207 -0.41333 5.4414 2.3951 7.4077 4.533 1.932 11.377 3.0485 2.8492 3.7885 3.1424 0 0.23643 0 -0.10449 -0.041879 -2.36 -2.7529 5.9836
5.6953 0.43536 0.39122 0.55213 0.8188 0.83789 0.63872 -0.62985 -0.39922 -0.91169 -0.69889 0.04154 5.537 1.7916 6.2029 3.6166 0.77739 9.6777 1.7455 1.6673 2.6649 2.0615 0 0.18258 0 -0.17507 -0.16732 -2.8416 -2.8106 4.6213
5.6992 0.42306 0.3592 0.47722 0.54708 0.83332 0.32375 -0.1269 -0.35825 -0.69296 -0.6499 0.14885 5.6799 1.0409 5.0587 2.7861 -0.36586 7.7027 0.34195 0.51953 1.3686 1.0243 0 0.13235 0 -0.28941 -0.31203 -3.4409 -2.8888 2.7131
5.7031 0.41349 0.34535 0.26721 0.1038 0.53432 0.035423 0.5151 -0.13481 -0.23083 -0.46442 -0.0087328 5.8708 0.13018 3.971 2.0239 -1.5189 5.5395 -1.2542 -0.66349 -0.064197 0.0056328 0 0.090486 0 -0.44176 -0.43698 -4.1178 -2.9568 0.075353
5.707 0.39288 0.34503 0.094636 -0.18339 0.14521 -0.098232 1.0561 0.20154 0.50667 -0.26117 -0.12298 6.114 -0.82444 2.9193 1.2481 -2.7098 3.3393 -3.0239 -1.9004 -1.4758 -1.1012 0 0.05497 0 -0.60222 -0.50621 -4.893 -2.9899 -3.2139
5.7109 0.35635 0.34327 0.090728 -0.11666 -0.076047 -0.054393 1.2904 0.54127 1.2496 -0.1416 0.063613 6.4158 -1.6593 1.9394 0.41137 -3.895 1.2371 -4.8395 -3.0965 -2.7106 -2.3602 0 0.021643 0 -0.73859 -0.5005 -5.8445 -2.9928 -6.633
5.7148 0.31334 0.32435 0.22585 0.19009 -0.033753 0.10004 1.1651 0.81544 1.6235 -0.12914 0.54503 6.7823 -2.2504 1.1022 -0.45911 -4.9618 -0.70555 -6.5927 -4.1104 -3.7331 -3.6933 0 -0.0093238 0 -0.8391 -0.42626 -7.0436 -3.003 -9.3351
5.7188 0.27951 0.28434 0.35724 0.43708 0.1498 0.28308 0.80708 1.014 1.4848 -0.17125 1.0797 7.2145 -2.5595 0.41628 -1.3143 -5.8159 -2.497 -8.3024 -4.8773 -4.6256 -4.9188 0 -0.031198 0 -0.91648 -0.31426 -8.4933 -3.0737 -10.697
5.7227 0.26269 0.23545 0.38435 0.43937 0.27388 0.44402 0.43967 1.1421 1.0717 -0.17059 1.4056 7.7034 -2.6416 -0.2246 -2.1555 -6.4647 -4.1711 -10.073 -5.4572 -5.4775 -5.8982 0 -0.035238 0 -0.99171 -0.20799 -10.13 -3.2471 -10.91
5.7266 0.25582 0.19705 0.34304 0.29407 0.24802 0.54846 0.24859 1.1773 0.80542 -0.023417 1.4301 8.231 -2.6338 -0.96231 -3.0339 -7.0066 -5.7504 -11.943 -5.9628 -6.2887 -6.6482 0 -0.018369 0 -1.0744 -0.14718 -11.877 -3.5386 -10.972
5.7305 0.24356 0.18003 0.34006 0.24662 0.15071 0.55044 0.28868 1.0821 0.91889 0.32944 1.2411 8.7782 -2.722 -1.8233 -3.9717 -7.5371 -7.236 -13.788 -6.4513 -6.9839 -7.3063 0 0.013171 0 -1.157 -0.15415 -13.695 -3.9351 -11.906
5.7344 0.21612 0.17781 0.40461 0.4025 0.11798 0.41113 0.48538 0.86019 1.26 0.84756 0.974 9.3361 -3.0659 -2.6578 -4.8957 -8.0672 -8.6154 -15.399 -6.8948 -7.514 -7.9905 0 0.048235 0 -1.2262 -0.22823 -15.566 -4.4047 -13.805
5.7383 0.17725 0.17226 0.4278 0.59416 0.18945 0.15561 0.71032 0.58887 1.4576 1.379 0.69942 9.9108 -3.6999 -3.2562 -5.6664 -8.5364 -9.8656 -16.652 -7.2506 -7.9279 -8.6939 0 0.079847 0 -1.2765 -0.34865 -17.445 -4.9041 -15.649
5.7422 0.13902 0.14906 0.27035 0.55156 0.27162 -0.1044 0.8625 0.38078 1.2866 1.7347 0.4334 10.516 -4.4794 -3.545 -6.1861 -8.8976 -10.957 -17.605 -7.5396 -8.3356 -9.3142 0 0.11054 0 -1.3136 -0.48256 -19.225 -5.3836 -16.183
5.7461 0.10869 0.10854 -0.06541 0.20297 0.24937 -0.23274 0.90034 0.30125 0.8804 1.8191 0.21912 11.159 -5.142 -3.6666 -6.4781 -9.1785 -11.871 -18.406 -7.8381 -8.8015 -9.7719 0 0.14837 0 -1.3466 -0.59439 -20.775 -5.7937 -15.115
5.75 0.080111 0.062254 -0.38757 -0.21441 0.12107 -0.17636 0.82506 0.31928 0.59136 1.7096 0.15051 11.83 -5.4735 -3.8486 -6.6554 -9.4514 -12.621 -19.122 -8.1937 -9.2802 -10.085 0 0.1967 0 -1.3782 -0.65477 -22.004 -6.0991 -13.477
5.7539 0.037877 0.018947 -0.46588 -0.36647 0.0095779 -0.01814 0.65656 0.3435 0.6503 1.5974 0.29075 12.507 -5.4647 -4.1852 -6.8079 -9.7485 -13.255 -19.649 -8.5608 -9.6584 -10.324 0 0.24748 0 -1.4049 -0.64827 -22.904 -6.2929 -12.722
5.7578 -0.029882 -0.026265 -0.25273 -0.15398 0.031598 0.085203 0.43383 0.31256 0.96224 1.6208 0.57684 13.166 -5.3235 -4.5463 -6.9237 -10.017 -13.825 -19.825 -8.8323 -9.8547 -10.507 0 0.28531 0 -1.4235 -0.57926 -23.515 -6.3987 -13.365
5.7617 -0.12156 -0.088787 0.043922 0.17465 0.15876 0.031521 0.22819 0.25412 1.2295 1.737 0.83452 13.795 -5.3101 -4.7082 -6.918 -10.16 -14.327 -19.596 -8.9333 -9.8733 -10.56 0 0.29955 0 -1.4364 -0.47308 -23.864 -6.4549 -14.472
5.7656 -0.2232 -0.17983 0.1253 0.25519 0.21933 -0.148 0.13154 0.25498 1.2599 1.7616 0.91225 14.393 -5.514 -4.5703 -6.733 -10.123 -14.687 -19.078 -8.872 -9.7639 -10.386 0 0.29356 0 -1.4486 -0.37001 -23.937 -6.4886 -14.536
5.7695 -0.3184 -0.29331 -0.13436 -0.03993 0.05224 -0.33089 0.20382 0.37126 1.1418 1.5498 0.80703 14.962 -5.7579 -4.2369 -6.3974 -9.9192 -14.798 -18.439 -8.6967 -9.5442 -9.9758 0 0.28211 0 -1.4606 -0.31204 -23.719 -6.4997 -12.908
5.7734 -0.3977 -0.40632 -0.56891 -0.48019 -0.32948 -0.42273 0.41504 0.56541 1.1154 1.1509 0.65187 15.498 -5.7185 -3.8818 -5.9859 -9.5879 -14.594 -17.73 -8.411 -9.1743 -9.4242 0 0.27864 0 -1.4664 -0.32699 -23.244 -6.4659 -10.401
5.7773 -0.46026 -0.49301 -0.86297 -0.70817 -0.72566 -0.43842 0.64105 0.73052 1.2926 0.78169 0.57617 15.984 -5.1728 -3.5453 -5.5287 -9.122 -14.083 -16.851 -7.9496 -8.6048 -8.8436 0 0.28393 0 -1.4582 -0.41696 -22.603 -6.3648 -8.4855
5.7813 -0.50903 -0.54075 -0.82831 -0.58896 -0.90607 -0.47106 0.73612 0.77684 1.5237 0.63554 0.58507 16.399 -4.1703 -3.0804 -4.9764 -8.4628 -13.315 -15.671 -7.2445 -7.8383 -8.2524 0 0.28651 0 -1.4325 -0.55692 -21.888 -6.1937 -7.8907
5.7852 -0.54595 -0.55611 -0.55967 -0.32631 -0.7968 -0.58577 0.6351 0.69716 1.5537 0.7123 0.58264 16.73 -2.991 -2.3077 -4.2603 -7.564 -12.317 -14.18 -6.3087 -6.9281 -7.5602 0 0.27436 0 -1.3892 -0.70421 -21.113 -5.9724 -8.0101
5.7891 -0.57176 -0.55772 -0.32936 -0.2367 -0.52951 -0.74631 0.40064 0.55251 1.2987 0.83705 0.50518 16.975 -1.933 -1.2139 -3.3787 -6.4561 -11.056 -12.498 -5.2409 -5.9173 -6.6615 0 0.24648 0 -1.3258 -0.81423 -20.212 -5.73 -7.67
5.793 -0.58846 -0.56317 -0.3269 -0.42367 -0.31813 -0.84601 0.16921 0.40074 0.94639 0.8504 0.40632 17.139 -1.1113 0.017864 -2.4106 -5.235 -9.4844 -10.732 -4.1429 -4.7914 -5.541 0 0.21347 0 -1.233 -0.85532 -19.104 -5.4894 -6.4034
5.7969 -0.59981 -0.57969 -0.49294 -0.69131 -0.28587 -0.81078 0.037154 0.24444 0.76629 0.77286 0.38795 17.23 -0.42877 1.1784 -1.4354 -3.9875 -7.5999 -8.8458 -3.0376 -3.5041 -4.2835 0 0.18726 0 -1.102 -0.8176 -17.772 -5.2603 -4.8525
5.8008 -0.60801 -0.6033 -0.60033 -0.7782 -0.39745 -0.673 -0.014093 0.048534 0.82166 0.7639 0.44964 17.253 0.28204 2.2255 -0.44425 -2.7303 -5.4728 -6.6828 -1.8732 -2.05 -2.9847 0 0.17033 0 -0.93693 -0.71405 -16.261 -5.0427 -3.8472
5.8047 -0.61025 -0.62357 -0.49474 -0.65309 -0.53641 -0.54551 -0.084644 -0.19754 0.88411 0.90425 0.43897 17.202 1.089 3.2997 0.65435 -1.4293 -3.2012 -4.1408 -0.60468 -0.50076 -1.6583 0 0.1553 0 -0.75989 -0.57549 -14.609 -4.8303 -3.1504
5.8086 -0.59949 -0.62933 -0.25571 -0.54874 -0.62682 -0.51977 -0.24305 -0.44435 0.65153 1.0258 0.19159 17.071 1.9149 4.5541 1.9313 -0.07127 -0.84344 -1.3202 0.74208 1.0436 -0.2323 0 0.13476 0 -0.60081 -0.44174 -12.775 -4.6101 -1.3086
5.8125 -0.56975 -0.6123 -0.12041 -0.69245 -0.67236 -0.58132 -0.43963 -0.61435 0.060001 0.79225 -0.26328 16.853 2.6363 5.9858 3.3382 1.2945 1.6001 1.4963 2.0946 2.5403 1.3694 0 0.11131 0 -0.47773 -0.35067 -10.678 -4.3629 3.0202
5.8164 -0.52109 -0.56918 -0.24502 -1.0235 -0.69169 -0.61819 -0.53465 -0.66888 -0.62189 -0.0022051 -0.66033 16.544 3.2169 7.4458 4.7168 2.594 4.1401 4.0145 3.4128 4.0334 3.1442 0 0.097697 0 -0.38485 -0.32697 -8.3225 -4.0736 9.45
5.8203 -0.45958 -0.50261 -0.53688 -1.2159 -0.64675 -0.51556 -0.42641 -0.64025 -1.0173 -1.1765 -0.70904 16.144 3.7444 8.8066 5.9155 3.803 6.7386 6.0934 4.7266 5.5881 4.9997 0 0.10715 0 -0.2994 -0.37345 -5.8989 -3.7491 15.613
5.8242 -0.39269 -0.42019 -0.72309 -1.0084 -0.46411 -0.2584 -0.16617 -0.59606 -0.97258 -2.2074 -0.38607 15.658 4.3482 10.095 6.9012 4.9711 9.3038 7.7713 6.0857 7.1951 6.8076 0 0.14343 0 -0.20189 -0.46877 -3.7589 -3.4292 18.738
5.8281 -0.32484 -0.33113 -0.5948 -0.50688 -0.13654 0.041179 0.052083 -0.57461 -0.6829 -2.5784 -0.017966 15.098 5.0848 11.441 7.7644 6.1638 11.75 9.1683 7.4778 8.7445 8.4591 0 0.19938 0 -0.091861 -0.57393 -2.2353 -3.1749 17.803
5.832 -0.25696 -0.24188 -0.19866 -0.12883 0.21316 0.2156 0.0332 -0.56013 -0.50253 -2.1636 -0.032213 14.48 5.9 12.903 8.6165 7.3819 14.059 10.383 8.8134 10.104 9.8803 0 0.26371 0 0.014272 -0.64596 -1.4418 -3.0365 14.378
5.8359 -0.18887 -0.15432 0.20394 -0.2122 0.40112 0.16215 -0.25997 -0.52276 -0.63386 -1.3277 -0.57265 13.827 6.6876 14.368 9.4862 8.5456 16.276 11.469 9.9984 11.226 11.027 0 0.328 0 0.099653 -0.65338 -1.2062 -3.0225 11.39
5.8398 -0.12056 -0.06793 0.37126 -0.66427 0.34212 -0.074023 -0.66794 -0.47649 -0.98877 -0.65583 -1.3326 13.157 7.3762 15.642 10.307 9.5608 18.44 12.463 11.016 12.173 11.892 0 0.38738 0 0.16144 -0.58649 -1.1922 -3.0946 10.891
5.8438 -0.050663 0.016379 0.29199 -1.0113 0.148 -0.31721 -0.95612 -0.48607 -1.3287 -0.53334 -1.7839 12.486 7.9584 16.635 10.993 10.395 20.524 13.392 11.92 13.045 12.528 0 0.43687 0 0.2102 -0.45875 -1.115 -3.1945 12.716
5.8477 0.025122 0.095088 0.18006 -0.82598 0.050961 -0.37494 -0.9986 -0.60664 -1.515 -0.90597 -1.6198 11.819 8.4505 17.437 11.514 11.081 22.433 14.228 12.744 13.872 13.035 0 0.4703 0 0.25678 -0.30023 -0.88667 -3.2831 15.039
5.8516 0.11149 0.16517 0.26378 -0.13449 0.20219 -0.17438 -0.87087 -0.81408 -1.6136 -1.388 -1.0192 11.161 8.8416 18.19 11.897 11.65 24.072 14.872 13.43 14.577 13.492 0 0.4851 0 0.30094 -0.1475 -0.59887 -3.3605 16.132
5.8555 0.20779 0.22831 0.56727 0.58812 0.52814 0.17906 -0.77494 -1.0011 -1.7742 -1.5947 -0.49354 10.517 9.0903 18.895 12.171 12.069 25.399 15.21 13.865 15.048 13.889 0 0.48762 0 0.33289 -0.034247 -0.38625 -3.4545 15.677
5.8594 0.30477 0.29118 0.88459 0.83659 0.78832 0.47564 -0.8634 -1.0537 -2.0358 -1.4167 -0.45103 9.8977 9.1672 19.371 12.319 12.261 26.42 15.216 13.992 15.229 14.12 0 0.49134 0 0.3449 0.015852 -0.30102 -3.5878 14.611
5.8633 0.38896 0.3601 0.96614 0.51863 0.79432 0.56424 -1.1126 -0.94275 -2.2749 -1.0372 -0.86732 9.3212 9.0891 19.418 12.305 12.19 27.141 14.982 13.877 15.151 14.063 0 0.50679 0 0.33985 -0.0054895 -0.29295 -3.7541 13.905
5.8672 0.4523 0.43439 0.74427 0.017099 0.5909 0.4794 -1.3481 -0.74744 -2.3385 -0.72846 -1.3449 8.8032 8.9027 19.032 12.118 11.908 27.525 14.637 13.65 14.882 13.686 0 0.53176 0 0.3279 -0.087631 -0.28292 -3.9198 13.591
5.8711 0.49839 0.50485 0.39506 -0.16803 0.42432 0.41841 -1.3937 -0.58992 -2.207 -0.62617 -1.4828 8.3537 8.6363 18.416 11.795 11.507 27.522 14.218 13.367 14.455 13.067 0 0.55195 0 0.31526 -0.20133 -0.2417 -4.0479 12.893
5.875 0.5384 0.55946 0.18592 0.14904 0.51686 0.56982 -1.2128 -0.5417 -2.0072 -0.66397 -1.2069 7.9764 8.2737 17.787 11.373 11.024 27.11 13.631 12.943 13.844 12.321 0 0.55263 0 0.29775 -0.30557 -0.2026 -4.1203 11.181
5.8789 0.57955 0.59208 0.2503 0.72272 0.85192 0.92967 -0.9258 -0.58371 -1.8691 -0.68432 -0.77572 7.6747 7.7774 17.155 10.848 10.391 26.319 12.753 12.232 13.005 11.5 0 0.53088 0 0.26628 -0.36073 -0.21447 -4.1438 8.7082
5.8828 0.6167 0.60654 0.48852 1.1396 1.173 1.2734 -0.69994 -0.64515 -1.7898 -0.5982 -0.49637 7.4573 7.1317 16.308 10.17 9.4987 25.189 11.573 11.174 11.934 10.573 0 0.49686 0 0.21846 -0.34366 -0.29755 -4.1377 6.4402
5.8867 0.63576 0.61277 0.67263 1.1796 1.2066 1.3296 -0.61258 -0.67094 -1.6562 -0.45161 -0.4491 7.338 6.3551 15.034 9.3037 8.3025 23.721 10.213 9.855 10.67 9.4945 0 0.46293 0 0.16323 -0.25752 -0.44819 -4.1185 5.2047
5.8906 0.62617 0.61813 0.65136 0.94191 0.90938 1.0201 -0.60128 -0.64984 -1.3944 -0.36065 -0.47521 7.3291 5.4715 13.355 8.282 6.8762 21.885 8.8067 8.4185 9.2673 8.2802 0 0.43182 0 0.11177 -0.13107 -0.67707 -4.0939 4.9983
5.8945 0.59059 0.62089 0.47096 0.67048 0.51264 0.54997 -0.53109 -0.58706 -1.0721 -0.39282 -0.40212 7.4329 4.4845 11.538 7.1899 5.3493 19.675 7.3661 6.9243 7.7595 6.9967 0 0.39551 0 0.062405 -0.0077323 -1.0284 -4.067 5.0409
5.8984 0.54206 0.6103 0.31407 0.50194 0.31939 0.25138 -0.31099 -0.46738 -0.82946 -0.50445 -0.24619 7.6392 3.3993 9.8746 6.1021 3.8029 17.165 5.7713 5.3091 6.1557 5.6791 0 0.34553 0 -0.0053661 0.069866 -1.551 -4.0417 4.4373
5.9023 0.49127 0.57258 0.32466 0.39007 0.43512 0.30159 0.038228 -0.26078 -0.70716 -0.58236 -0.17702 7.9297 2.2786 8.4486 5.0323 2.2296 14.49 3.9115 3.4969 4.457 4.2747 0 0.28344 0 -0.11961 0.073186 -2.2498 -4.0239 2.821
5.9063 0.43616 0.4981 0.48107 0.23889 0.67581 0.56661 0.40846 0.031607 -0.56677 -0.54597 -0.28877 8.286 1.2616 7.1077 3.9489 0.59518 11.764 1.8215 1.5419 2.6737 2.6928 0 0.22035 0 -0.29463 -0.0055233 -3.071 -4.0181 0.49874
5.9102 0.36441 0.38608 0.62448 0.057307 0.7349 0.71949 0.68529 0.34658 -0.21087 -0.41937 -0.43191 8.6927 0.49165 5.6603 2.8339 -1.0729 9.0176 -0.33419 -0.35336 0.83316 0.9257 0 0.16602 0 -0.51674 -0.15314 -3.9477 -4.0243 -1.886
5.9141 0.26655 0.24594 0.60519 -0.043987 0.45619 0.53568 0.81445 0.58941 0.40276 -0.31112 -0.30336 9.1357 -0.0088776 4.0857 1.7153 -2.6692 6.2128 -2.4161 -1.9747 -1.0072 -0.88545 0 0.11965 0 -0.74943 -0.34008 -4.8688 -4.039 -3.8094
5.918 0.14714 0.095611 0.4093 0.0055869 -0.032928 0.098349 0.81195 0.70799 1.0752 -0.31621 0.26913 9.5984 -0.40584 2.5555 0.63981 -4.0844 3.3408 -4.4384 -3.2524 -2.7451 -2.5219 0 0.073011 0 -0.95454 -0.52745 -5.9081 -4.06 -5.1262
5.9219 0.023624 -0.042867 0.15701 0.13257 -0.44053 -0.278 0.73079 0.74018 1.5162 -0.4191 1.117 10.064 -0.97364 1.2661 -0.38204 -5.2871 0.49362 -6.5268 -4.2815 -4.2439 -3.8421 0 0.023583 0 -1.1137 -0.67612 -7.1837 -4.0898 -6.0631
5.9258 -0.085643 -0.15055 -0.013178 0.17894 -0.56337 -0.33817 0.62554 0.78161 1.6003 -0.482 1.809 10.519 -1.9026 0.26413 -1.3894 -6.3229 -2.1582 -8.7459 -5.1903 -5.3921 -4.8774 0 -0.016229 0 -1.2346 -0.75681 -8.7737 -4.14 -7.0378
5.9297 -0.17247 -0.21939 -0.061114 0.061157 -0.44048 -0.12131 0.53947 0.89605 1.4807 -0.33908 1.9678 10.961 -3.1369 -0.5662 -2.422 -7.234 -4.4685 -10.979 -5.9997 -6.1841 -5.7782 0 -0.024851 0 -1.3387 -0.7586 -10.657 -4.2345 -8.4031
5.9336 -0.23965 -0.25613 -0.059629 -0.14673 -0.27773 0.079805 0.50644 1.0486 1.4411 0.069544 1.5555 11.392 -4.3806 -1.3622 -3.4595 -7.9918 -6.4037 -12.995 -6.6202 -6.7483 -6.6671 0 0.010963 0 -1.4418 -0.69224 -12.721 -4.4081 -10.199
5.9375 -0.29317 -0.27846 -0.1069 -0.29563 -0.23307 -0.0034253 0.54632 1.1251 1.6213 0.6329 0.88695 11.806 -5.2787 -2.146 -4.4151 -8.5221 -8.0353 -14.636 -6.9788 -7.2717 -7.5411 0 0.082471 0 -1.5419 -0.5861 -14.823 -4.6945 -12.044
5.9414 -0.33541 -0.30448 -0.22943 -0.31704 -0.27789 -0.3627 0.64882 1.0237 1.8816 1.1371 0.37305 12.188 -5.6385 -2.8199 -5.1945 -8.7973 -9.4511 -15.934 -7.1324 -7.8619 -8.3074 0 0.16222 0 -1.6222 -0.47641 -16.85 -5.1052 -13.306
5.9453 -0.36636 -0.342 -0.36777 -0.28302 -0.26509 -0.72171 0.76353 0.73798 1.9375 1.4231 0.22275 12.514 -5.5274 -3.2745 -5.7602 -8.8927 -10.671 -17.032 -7.2377 -8.462 -8.8962 0 0.22231 0 -1.6655 -0.39608 -18.743 -5.6095 -13.505
5.9492 -0.38915 -0.38512 -0.44957 -0.31123 -0.12447 -0.79323 0.81582 0.36389 1.639 1.5069 0.34603 12.765 -5.1891 -3.4836 -6.1381 -8.9399 -11.645 -17.991 -7.4099 -8.9018 -9.3227 0 0.25222 0 -1.6682 -0.36656 -20.46 -6.1329 -12.692
5.9531 -0.41116 -0.42029 -0.46876 -0.42524 0.023455 -0.53738 0.74702 0.030896 1.1263 1.5556 0.50249 12.942 -4.8688 -3.503 -6.3648 -9.0178 -12.321 -18.694 -7.6208 -9.0513 -9.6394 0 0.26194 0 -1.6432 -0.39417 -21.94 -6.5841 -11.452
5.957 -0.43717 -0.43681 -0.48828 -0.52442 -0.034188 -0.18071 0.55338 -0.17732 0.71394 1.7293 0.53086 13.057 -4.6897 -3.4056 -6.4403 -9.0948 -12.705 -18.948 -7.7459 -8.9376 -9.843 0 0.26926 0 -1.6117 -0.47009 -23.094 -6.8949 -10.49
5.9609 -0.46138 -0.43327 -0.56404 -0.49244 -0.37589 0.0095154 0.29562 -0.24971 0.61809 2.021 0.45507 13.127 -4.6526 -3.2378 -6.3371 -9.0789 -12.86 -18.671 -7.7053 -8.7163 -9.8526 0 0.2839 0 -1.59 -0.57234 -23.83 -7.0497 -10.115
5.9648 -0.46824 -0.41575 -0.66979 -0.32181 -0.81528 -0.031033 0.070811 -0.21668 0.78297 2.2402 0.40432 13.154 -4.7092 -3.0273 -6.0517 -8.9216 -12.847 -17.983 -7.545 -8.522 -9.5904 0 0.30165 0 -1.5814 -0.66987 -24.103 -7.0812 -10.079
5.9688 -0.4438 -0.3904 -0.70414 -0.11932 -1.017 -0.13465 -0.036059 -0.10665 0.96117 2.1652 0.45728 13.127 -4.8123 -2.7976 -5.6338 -8.6631 -12.68 -17.095 -7.3721 -8.3416 -9.0766 0 0.31116 0 -1.5779 -0.72982 -23.931 -7.0367 -9.8995
5.9727 -0.38749 -0.35732 -0.58031 0.0073392 -0.77863 -0.10104 0.0075891 0.064996 0.9565 1.7394 0.56658 13.034 -4.9043 -2.5435 -5.1528 -8.3742 -12.327 -16.128 -7.2201 -8.0344 -8.4327 0 0.30506 0 -1.5698 -0.72768 -23.388 -6.9422 -9.3562
5.9766 -0.31254 -0.31074 -0.3154 0.052549 -0.22798 0.08423 0.17004 0.27491 0.79316 1.1396 0.61889 12.868 -4.8905 -2.2002 -4.6383 -8.0636 -11.759 -15.046 -6.998 -7.4776 -7.7815 0 0.28502 0 -1.5528 -0.65708 -22.563 -6.7915 -8.6774
5.9805 -0.23411 -0.24453 -0.03126 0.094656 0.25756 0.23179 0.37442 0.47498 0.66094 0.65144 0.55321 12.64 -4.6672 -1.6709 -4.0596 -7.6562 -10.977 -13.76 -6.5814 -6.6949 -7.1489 0 0.25819 0 -1.5299 -0.53377 -21.529 -6.5653 -8.266
5.9844 -0.1565 -0.15805 0.13987 0.18699 0.35757 0.14509 0.53638 0.6072 0.70831 0.45526 0.4187 12.367 -4.2005 -0.92111 -3.3747 -7.0707 -10.01 -12.275 -5.9505 -5.843 -6.4681 0 0.23047 0 -1.5057 -0.39076 -20.33 -6.2624 -8.2696
5.9883 -0.072462 -0.057787 0.16139 0.28956 0.078219 -0.16739 0.60132 0.63918 0.8924 0.50453 0.32607 12.067 -3.5768 -0.046572 -2.5951 -6.3137 -8.8868 -10.718 -5.2225 -5.0709 -5.6789 0 0.20313 0 -1.4802 -0.2661 -18.998 -5.913 -8.4364
5.9922 0.024925 0.045585 0.11419 0.3216 -0.25635 -0.47559 0.56426 0.5846 1.0233 0.59272 0.34767 11.762 -2.95 0.77745 -1.7971 -5.4886 -7.6317 -9.2273 -4.5422 -4.3924 -4.8124 0 0.17455 0 -1.4481 -0.18924 -17.572 -5.5648 -8.3711
5.9961 0.13043 0.14202 0.11647 0.27097 -0.28859 -0.52426 0.46356 0.48873 0.94414 0.5376 0.4579 11.474 -2.4124 1.4437 -1.0612 -4.7076 -6.2758 -7.8193 -3.9472 -3.6946 -3.9692 0 0.1438 0 -1.4038 -0.17234 -16.102 -5.2559 -7.8814
6 0.22774 0.2255 0.21833 0.22615 0.062128 -0.25483 0.35325 0.39413 0.66486 0.31557 0.55728 11.224 -1.9051 2.0144 -0.40479 -3.9991 -4.8647 -6.4083 -3.3502 -2.8658 -3.2184 0 0.11237 0 -1.3472 -0.20899 -14.645 -4.9971 -7.039
6.0039 0.30298 0.29463 0.36864 0.28311 0.53802 0.15258 0.27039 0.31835 0.33055 0.039384 0.5491 11.028 -1.2676 2.6583 0.21971 -3.3071 -3.4429 -4.9394 -2.6548 -1.915 -2.5316 0 0.083774 0 -1.2852 -0.27889 -13.241 -4.7761 -5.9304
6.0078 0.35671 0.35117 0.47984 0.42759 0.78076 0.44573 0.21781 0.25801 0.073215 -0.17532 0.40416 10.881 -0.40079 3.4657 0.8572 -2.5787 -2.0334 -3.495 -1.8758 -0.96945 -1.8246 0 0.06218 0 -1.2257 -0.35473 -11.919 -4.5771 -4.447
6.0117 0.40179 0.39745 0.52178 0.53325 0.64943 0.51103 0.1719 0.20472 -0.097318 -0.31386 0.17195 10.772 0.60078 4.3261 1.4848 -1.8425 -0.64386 -2.2471 -1.1355 -0.16517 -1.0627 0 0.051039 0 -1.1715 -0.40877 -10.693 -4.3948 -2.4157
6.0156 0.44842 0.43408 0.5496 0.4937 0.33097 0.43821 0.10768 0.15175 -0.26464 -0.44312 -0.057621 10.692 1.4784 5.0038 2.0208 -1.1943 0.69895 -1.3044 -0.54488 0.45542 -0.31388 0 0.051387 0 -1.1182 -0.4192 -9.581 -4.235 0.041233
6.0195 0.49175 0.4589 0.63846 0.3519 0.15079 0.40009 0.020874 0.088986 -0.48684 -0.60806 -0.20981 10.657 1.9938 5.3522 2.4003 -0.70819 1.924 -0.61995 -0.10069 0.94488 0.30846 0 0.060264 0 -1.0593 -0.37642 -8.6067 -4.1054 2.3595
6.0234 0.51452 0.46804 0.79185 0.27772 0.26752 0.48042 -0.069212 0.0030713 -0.72004 -0.76483 -0.26494 10.699 2.1118 5.4546 2.6371 -0.37065 2.9418 -0.058958 0.28809 1.3678 0.75003 0 0.071213 0 -0.99234 -0.28786 -7.7921 -4.0077 3.8663
6.0273 0.50259 0.45852 0.91866 0.39922 0.53711 0.61173 -0.13625 -0.10745 -0.86133 -0.82313 -0.26371 10.849 2.0192 5.5437 2.8062 -0.10801 3.707 0.44824 0.68032 1.7292 1.0542 0 0.078023 0 -0.92268 -0.17817 -7.1478 -3.9392 4.3459
6.0313 0.45767 0.43077 0.90805 0.65593 0.66622 0.66131 -0.16788 -0.21625 -0.8591 -0.74902 -0.27592 11.113 1.9582 5.7735 2.966 0.12681 4.2584 0.83599 1.0256 1.9828 1.2958 0 0.079522 0 -0.85936 -0.082639 -6.6682 -3.8973 4.2677
6.0352 0.39505 0.38865 0.73455 0.83366 0.50092 0.56146 -0.17451 -0.27782 -0.77132 -0.61403 -0.34858 11.464 2.0243 6.0721 3.1023 0.30598 4.6852 0.99155 1.2175 2.0942 1.4882 0 0.080765 0 -0.80902 -0.035182 -6.3381 -3.8816 4.3843
6.0391 0.32932 0.3366 0.49213 0.75995 0.17337 0.35687 -0.18054 -0.26398 -0.71096 -0.53307 -0.46565 11.866 2.1092 6.2239 3.1538 0.36841 5.045 0.9011 1.2165 2.0809 1.5687 0 0.088304 0 -0.77224 -0.055912 -6.1401 -3.8889 5.0311
6.043 0.26325 0.2763 0.32032 0.46978 -0.029714 0.14229 -0.20581 -0.19745 -0.73523 -0.55203 -0.55231 12.295 2.0354 6.0972 3.0884 0.30125 5.3097 0.68944 1.1043 1.9907 1.4803 0 0.10307 0 -0.74533 -0.14395 -6.0558 -3.9106 5.8055
6.0469 0.19011 0.20577 0.28622 0.17427 0.054533 -0.02717 -0.25062 -0.14431 -0.79111 -0.60099 -0.52951 12.749 1.7479 5.782 2.9468 0.16772 5.3999 0.50784 1.0065 1.8539 1.2573 0 0.11787 0 -0.72498 -0.27836 -6.0607 -3.9348 5.9631
6.0508 0.10497 0.12225 0.32897 0.061153 0.30903 -0.16087 -0.29345 -0.16196 -0.76997 -0.56353 -0.38235 13.234 1.3779 5.5019 2.8081 0.049102 5.2774 0.39372 0.96798 1.6707 1.0171 0 0.12284 0 -0.71112 -0.42592 -6.122 -3.9547 5.1675
6.0547 0.011375 0.025988 0.31648 0.12506 0.45049 -0.28394 -0.30291 -0.24554 -0.61478 -0.3942 -0.18518 13.748 1.1192 5.3967 2.7165 -0.033256 5.0042 0.2577 0.91934 1.4458 0.86138 0 0.11457 0 -0.70606 -0.55151 -6.2079 -3.9731 3.857
6.0586 -0.083965 -0.078566 0.1621 0.19232 0.29913 -0.38575 -0.25853 -0.32502 -0.3742 -0.16666 -0.053549 14.265 1.0428 5.4027 2.6499 -0.12683 4.7065 0.012543 0.77305 1.2192 0.79208 0 0.099981 0 -0.71139 -0.62769 -6.3012 -3.9991 2.8602
6.0625 -0.1806 -0.18565 -0.10371 0.10491 -0.057051 -0.42876 -0.16985 -0.32273 -0.15458 -0.005052 -0.054363 14.756 1.0388 5.3498 2.5633 -0.27581 4.4763 -0.2994 0.54269 1.0488 0.73205 0 0.090624 0 -0.7259 -0.64149 -6.4048 -4.0389 2.6404
6.0664 -0.28493 -0.29233 -0.36694 -0.12995 -0.3583 -0.40446 -0.080158 -0.22316 -0.02233 0.031579 -0.14845 15.204 0.94898 5.1626 2.4559 -0.44825 4.3084 -0.52301 0.35293 0.96117 0.62767 0 0.092404 0 -0.74586 -0.59805 -6.5287 -4.0895 2.923
6.0703 -0.39937 -0.39944 -0.53191 -0.37096 -0.42939 -0.36683 -0.046474 -0.091679 0.04658 -0.003164 -0.21985 15.608 0.76154 4.948 2.3853 -0.54597 4.1371 -0.535 0.32644 0.93242 0.5228 0 0.10052 0 -0.76642 -0.52004 -6.6691 -4.1413 3.0717
6.0742 -0.51262 -0.5076 -0.5959 -0.50495 -0.34294 -0.39728 -0.10214 -0.022786 0.12489 -0.0073328 -0.1741 15.969 0.66541 4.8845 2.413 -0.49068 3.9346 -0.35769 0.46991 0.93044 0.52511 0 0.10474 0 -0.78268 -0.44211 -6.7973 -4.1855 2.8154
6.0781 -0.60477 -0.6116 -0.6327 -0.5563 -0.33244 -0.53051 -0.22614 -0.063175 0.24768 0.062442 -0.024316 16.267 0.88901 5.0389 2.5425 -0.29475 3.7706 -0.11651 0.68272 0.97509 0.70274 0 0.099845 0 -0.78997 -0.40034 -6.8719 -4.218 2.5701
6.082 -0.66524 -0.69878 -0.70866 -0.62898 -0.54638 -0.71528 -0.34718 -0.17807 0.36949 0.14995 0.11104 16.47 1.4612 5.3121 2.7207 -0.040232 3.7696 0.11182 0.8776 1.1424 1.0225 0 0.090918 0 -0.78461 -0.41944 -6.8638 -4.2387 3.0197
6.0859 -0.70428 -0.75424 -0.81473 -0.75922 -0.89082 -0.85187 -0.38882 -0.28867 0.40573 0.1614 0.10204 16.543 2.1263 5.5652 2.902 0.21127 4.0103 0.39186 1.0795 1.495 1.3926 0 0.088406 0 -0.76498 -0.5027 -6.7706 -4.2459 4.3884
6.0898 -0.74189 -0.77003 -0.87667 -0.8583 -1.1173 -0.87294 -0.32757 -0.34295 0.31457 0.061415 -0.083949 16.48 2.5202 5.7799 3.104 0.48029 4.4653 0.85808 1.3938 2.0071 1.7573 0 0.098088 0 -0.73203 -0.62944 -6.6085 -4.2349 6.1664
6.0938 -0.78126 -0.75145 -0.82895 -0.8215 -1.0676 -0.79387 -0.21717 -0.35397 0.13784 -0.096842 -0.35082 16.301 2.4726 6.074 3.3898 0.8371 5.0391 1.556 1.8805 2.5679 2.1395 0 0.11604 0 -0.68809 -0.76164 -6.3896 -4.202 7.5859
6.0977 -0.79399 -0.71499 -0.68034 -0.68239 -0.83069 -0.68961 -0.1532 -0.37394 -0.037673 -0.23436 -0.54748 16.032 2.1712 6.5574 3.7939 1.3126 5.6615 2.3697 2.4732 3.0721 2.588 0 0.13324 0 -0.63504 -0.8569 -6.111 -4.1492 8.3673
6.1016 -0.7386 -0.6786 -0.51186 -0.62203 -0.65279 -0.62471 -0.2008 -0.43457 -0.15825 -0.33041 -0.58592 15.682 2.0283 7.193 4.2704 1.8514 6.3402 3.1172 3.0358 3.5097 3.0981 0 0.14452 0 -0.57383 -0.88259 -5.7653 -4.0846 8.9628
6.1055 -0.60173 -0.65044 -0.41325 -0.79009 -0.69059 -0.60198 -0.3436 -0.51398 -0.24479 -0.43644 -0.50544 15.236 2.3501 7.8193 4.7228 2.3587 7.124 3.7117 3.4937 3.9615 3.5998 0 0.15257 0 -0.50638 -0.82592 -5.3639 -4.0165 10.029
6.1094 -0.42427 -0.62377 -0.4173 -1.1096 -0.85239 -0.57212 -0.49856 -0.56066 -0.36034 -0.60521 -0.43126 14.674 3.084 8.3102 5.0852 2.7881 8.0238 4.2171 3.8956 4.5006 4.0289 0 0.1635 0 -0.43754 -0.6973 -4.9447 -3.9495 11.658
6.1133 -0.28168 -0.5815 -0.48588 -1.286 -0.88812 -0.48843 -0.58593 -0.54817 -0.53944 -0.81305 -0.46524 13.996 3.8599 8.6935 5.3709 3.173 8.9749 4.7414 4.3387 5.1006 4.3966 0 0.17942 0 -0.37418 -0.52698 -4.5568 -3.8841 13.161
6.1172 -0.22738 -0.50759 -0.54909 -1.0513 -0.6408 -0.35386 -0.5939 -0.5048 -0.7503 -0.96235 -0.60237 13.229 4.2831 9.0954 5.6373 3.5687 9.8781 5.2894 4.8393 5.6452 4.7715 0 0.19636 0 -0.32128 -0.3564 -4.2338 -3.8222 13.662
6.1211 -0.24624 -0.39788 -0.55465 -0.42944 -0.21036 -0.2214 -0.58042 -0.48851 -0.92566 -0.96786 -0.74231 12.412 4.2283 9.5733 5.9088 3.9701 10.672 5.7399 5.2949 6.0314 5.1868 0 0.20933 0 -0.27832 -0.22678 -3.9836 -3.77 12.923
6.125 -0.2617 -0.26339 -0.4867 0.24053 0.13375 -0.15211 -0.61161 -0.53136 -1.0288 -0.8407 -0.78276 11.578 3.8935 10.025 6.1409 4.2981 11.356 5.969 5.5789 6.2573 5.5745 0 0.21842 0 -0.24042 -0.16724 -3.7996 -3.7353 11.584
6.1289 -0.19546 -0.12389 -0.35242 0.5691 0.20676 -0.16826 -0.69456 -0.60676 -1.0872 -0.6832 -0.7116 10.737 3.5944 10.281 6.2628 4.4703 11.953 5.9806 5.6658 6.4038 5.8051 0 0.22862 0 -0.20395 -0.1858 -3.6785 -3.7202 10.565
6.1328 -0.030767 0.0039184 -0.16518 0.43996 0.079681 -0.23689 -0.76806 -0.65138 -1.1593 -0.59738 -0.6166 9.8876 3.4983 10.275 6.2494 4.4756 12.448 5.8961 5.6447 6.528 5.799 0 0.24357 0 -0.17144 -0.26606 -3.6215 -3.7172 10.22
6.1367 0.17543 0.11538 0.054378 0.097716 0.00051097 -0.29106 -0.76038 -0.62182 -1.2693 -0.59759 -0.60353 9.0309 3.5313 10.107 6.1412 4.3694 12.779 5.8109 5.6051 6.5831 5.5932 0 0.26011 0 -0.15038 -0.37162 -3.619 -3.7127 10.07
6.1406 0.34171 0.21779 0.26897 -0.078674 0.1466 -0.26911 -0.65914 -0.53473 -1.3766 -0.61389 -0.69487 8.1822 3.5096 9.9195 5.9907 4.1923 12.881 5.6775 5.5174 6.4496 5.2918 0 0.27001 0 -0.14629 -0.45751 -3.6421 -3.695 9.3742
6.1445 0.42878 0.32153 0.43234 0.095842 0.45495 -0.14399 -0.52607 -0.45347 -1.4139 -0.57888 -0.80101 7.3681 3.3438 9.7244 5.7947 3.9059 12.728 5.3436 5.2418 6.0466 4.9515 0 0.26739 0 -0.15703 -0.48509 -3.66 -3.6612 7.9449
6.1484 0.46498 0.42947 0.5196 0.47993 0.69559 0.072602 -0.44074 -0.43225 -1.3564 -0.50558 -0.79543 6.6162 3.1153 9.3715 5.4895 3.4188 12.325 4.7058 4.66 5.4063 4.5233 0 0.25387 0 -0.17523 -0.43515 -3.6735 -3.6181 6.3701
6.1523 0.51092 0.53329 0.55328 0.77105 0.70803 0.34643 -0.42457 -0.46527 -1.2489 -0.47391 -0.63266 5.9475 2.9641 8.7075 5.0161 2.6811 11.67 3.8101 3.7904 4.6341 3.9092 0 0.23603 0 -0.1983 -0.3145 -3.7295 -3.5779 5.4134
6.1563 0.59966 0.61987 0.59218 0.79088 0.55851 0.63854 -0.41532 -0.48403 -1.157 -0.53964 -0.40343 5.3753 2.914 7.7543 4.3847 1.7434 10.731 2.7873 2.7666 3.7966 3.0699 0 0.21786 0 -0.23662 -0.15381 -3.8952 -3.5543 5.1823
6.1602 0.70883 0.68239 0.68332 0.62029 0.46097 0.90946 -0.3165 -0.40597 -1.0862 -0.66179 -0.26753 4.907 2.811 6.7108 3.668 0.71645 9.4716 1.6978 1.7049 2.856 2.0646 0 0.19652 0 -0.31047 0.0025183 -4.2122 -3.5583 4.9057
6.1641 0.78839 0.72628 0.81815 0.48236 0.54781 1.1115 -0.078662 -0.19686 -0.95433 -0.72828 -0.31019 4.5459 2.431 5.767 2.9306 -0.32941 7.911 0.45642 0.60678 1.7177 0.98356 0 0.16584 0 -0.43527 0.11063 -4.6766 -3.5955 3.5631
6.168 0.81321 0.76428 0.93776 0.51901 0.7312 1.1884 0.25691 0.10092 -0.659 -0.65891 -0.44225 4.2935 1.654 4.9242 2.1699 -1.4169 6.1314 -1.0753 -0.60157 0.34454 -0.14707 0 0.12379 0 -0.60637 0.14087 -5.2681 -3.6612 0.77874
6.1719 0.80766 0.80429 0.98753 0.68802 0.80101 1.0989 0.58557 0.39472 -0.18852 -0.48399 -0.44096 4.1514 0.5477 4.0118 1.3315 -2.6114 4.2317 -2.9314 -1.9431 -1.1807 -1.3771 0 0.075848 0 -0.79661 0.086398 -6.0008 -3.7404 -2.8603
6.1758 0.81819 0.84048 0.97082 0.85716 0.6579 0.85623 0.80969 0.6026 0.32973 -0.31794 -0.11602 4.1256 -0.697 2.8846 0.37813 -3.9243 2.2615 -4.9923 -3.3225 -2.7029 -2.7447 0 0.030952 0 -0.97078 -0.035869 -6.9391 -3.8155 -6.3252
6.1797 0.86197 0.8557 0.946 0.96472 0.43358 0.54662 0.89384 0.70468 0.70545 -0.25089 0.52415 4.2258 -1.9009 1.5917 -0.66623 -5.2742 0.20734 -7.0991 -4.5953 -4.1021 -4.1887 0 -0.0050202 0 -1.1068 -0.19172 -8.1561 -3.8828 -8.9681
6.1836 0.90327 0.83371 0.96424 1.0645 0.36096 0.29489 0.86876 0.74915 0.8352 -0.26278 1.2432 4.4591 -2.9766 0.33528 -1.745 -6.5495 -1.9553 -9.2054 -5.6978 -5.3561 -5.5655 0 -0.031051 0 -1.2078 -0.34113 -9.6723 -3.967 -10.868
6.1875 0.8821 0.77093 1.0072 1.2191 0.51771 0.18627 0.79542 0.81084 0.79601 -0.24175 1.719 4.8222 -3.9083 -0.73317 -2.8352 -7.701 -4.1992 -11.398 -6.6924 -6.5109 -6.7639 0 -0.046592 0 -1.2961 -0.45056 -11.443 -4.1212 -12.448
6.1914 0.76895 0.6785 0.99195 1.3794 0.71163 0.20332 0.7266 0.93317 0.78889 -0.086308 1.7543 5.299 -4.6907 -1.6603 -3.9698 -8.7646 -6.4381 -13.762 -7.6773 -7.6063 -7.8021 0 -0.04707 0 -1.3949 -0.50216 -13.411 -4.4067 -13.866
6.1953 0.59445 0.57348 0.84818 1.4003 0.64762 0.24013 0.69097 1.0945 0.96738 0.20854 1.3982 5.8679 -5.3101 -2.6222 -5.1844 -9.7914 -8.582 -16.236 -8.6624 -8.6412 -8.8037 0 -0.025652 0 -1.5126 -0.49758 -15.573 -4.8613 -14.835
6.1992 0.42619 0.46772 0.59931 1.1883 0.23129 0.19564 0.69611 1.2208 1.2956 0.55898 0.89211 6.5112 -5.7788 -3.7136 -6.4433 -10.768 -10.595 -18.621 -9.551 -9.6016 -9.8736 0 0.019716 0 -1.6398 -0.45574 -17.956 -5.4757 -15.047
6.2031 0.31447 0.36352 0.36242 0.81979 -0.2916 0.070937 0.73385 1.2333 1.5663 0.87528 0.49503 7.2191 -6.1602 -4.8243 -7.6287 -11.62 -12.498 -20.737 -10.251 -10.503 -11 0 0.08183 0 -1.7598 -0.40612 -20.521 -6.1903 -14.67
6.207 0.2558 0.25787 0.25417 0.49251 -0.52153 -0.022661 0.78162 1.0976 1.5732 1.1317 0.32889 7.9819 -6.5297 -5.7369 -8.6159 -12.293 -14.311 -22.562 -10.79 -11.385 -12.077 0 0.14823 0 -1.8609 -0.3794 -23.05 -6.9163 -14.327
6.2109 0.20441 0.14936 0.28196 0.34448 -0.26617 0.034146 0.80717 0.84316 1.2953 1.3589 0.35234 8.782 -6.9009 -6.3436 -9.3633 -12.827 -16.011 -24.198 -11.302 -12.261 -13.01 0 0.21051 0 -1.9424 -0.39808 -25.172 -7.5647 -14.522
6.2148 0.11707 0.040511 0.32533 0.32361 0.2588 0.24027 0.78235 0.54469 0.93047 1.5835 0.45261 9.594 -7.2047 -6.752 -9.9282 -13.327 -17.544 -25.716 -11.89 -13.087 -13.792 0 0.26937 0 -2.0099 -0.4693 -26.547 -8.0736 -15.121
6.2188 -0.011303 -0.065332 0.23718 0.24703 0.59091 0.4423 0.69821 0.28428 0.74593 1.7879 0.55349 10.395 -7.3657 -7.1669 -10.394 -13.859 -18.878 -27.034 -12.515 -13.787 -14.465 0 0.32983 0 -2.0683 -0.58202 -27.088 -8.4209 -15.461
6.2227 -0.15026 -0.1672 -0.018327 -0.002108 0.41325 0.44451 0.56861 0.11828 0.86869 1.934 0.64719 11.175 -7.4164 -7.6742 -10.781 -14.378 -20.03 -27.976 -13.022 -14.315 -15.033 0 0.39139 0 -2.1181 -0.70986 -27.038 -8.6246 -15.031
6.2266 -0.26567 -0.2651 -0.31838 -0.33907 -0.17226 0.17551 0.42117 0.064852 1.1946 2.0099 0.74694 11.936 -7.5253 -8.1539 -11.039 -14.768 -21.035 -28.433 -13.302 -14.677 -15.418 0 0.44428 0 -2.158 -0.81922 -26.817 -8.7313 -14.021
6.2305 -0.34703 -0.3554 -0.4777 -0.54758 -0.73634 -0.23626 0.28757 0.11001 1.4876 2.0353 0.83347 12.676 -7.8834 -8.4065 -11.107 -14.949 -21.886 -28.466 -13.392 -14.895 -15.533 0 0.47666 0 -2.1889 -0.88035 -26.746 -8.7952 -13.156
6.2344 -0.40674 -0.42951 -0.41063 -0.49465 -0.89255 -0.55433 0.20224 0.22159 1.5778 2.0137 0.8597 13.373 -8.5284 -8.3533 -10.991 -14.946 -22.508 -28.231 -13.424 -14.958 -15.372 0 0.48639 0 -2.2146 -0.87731 -26.865 -8.8543 -12.942
6.2383 -0.45885 -0.47924 -0.21434 -0.27814 -0.61211 -0.6207 0.20038 0.36248 1.4844 1.8973 0.80459 13.992 -9.2617 -8.0981 -10.755 -14.838 -22.812 -27.823 -13.464 -14.811 -15.032 0 0.48468 0 -2.238 -0.81336 -26.999 -8.9137 -13.112
6.2422 -0.50336 -0.50499 -0.093168 -0.15352 -0.213 -0.47737 0.29975 0.49983 1.3678 1.6293 0.7097 14.502 -9.7508 -7.7949 -10.456 -14.652 -22.763 -27.199 -13.426 -14.424 -14.625 0 0.48692 0 -2.2561 -0.70966 -26.982 -8.9471 -12.881
6.2461 -0.53178 -0.51808 -0.18582 -0.30031 -0.05795 -0.31869 0.47062 0.60957 1.3667 1.2379 0.65096 14.898 -9.7443 -7.474 -10.078 -14.319 -22.398 -26.269 -13.141 -13.834 -14.177 0 0.49866 0 -2.2609 -0.5981 -26.841 -8.9171 -11.777
6.25 -0.54397 -0.53334 -0.44811 -0.6492 -0.25138 -0.32016 0.6262 0.67577 1.4748 0.87485 0.66938 15.203 -9.2304 -7.0155 -9.5557 -13.735 -21.776 -25.024 -12.527 -13.129 -13.622 0 0.51044 0 -2.2438 -0.5113 -26.756 -8.8025 -10.173
6.2539 -0.55382 -0.55738 -0.69569 -0.93792 -0.59884 -0.49519 0.66344 0.68697 1.5609 0.72155 0.73082 15.446 -8.4131 -6.2898 -8.8434 -12.872 -20.908 -23.564 -11.662 -12.36 -12.884 0 0.50677 0 -2.2035 -0.47314 -26.856 -8.6142 -8.9175
6.2578 -0.57525 -0.58321 -0.76686 -0.94752 -0.82937 -0.69749 0.53948 0.6361 1.501 0.8238 0.75671 15.642 -7.5391 -5.3023 -7.9714 -11.814 -19.743 -21.991 -10.697 -11.481 -11.967 0 0.48062 0 -2.1477 -0.4925 -27.032 -8.3877 -8.3946
6.2617 -0.60358 -0.59639 -0.65718 -0.69895 -0.84398 -0.75362 0.31962 0.52834 1.2922 1.0196 0.69492 15.779 -6.7285 -4.1853 -7.0197 -10.673 -18.227 -20.302 -9.6945 -10.39 -10.942 0 0.43955 0 -2.0871 -0.56133 -26.973 -8.1592 -8.0341
6.2656 -0.61444 -0.58706 -0.50672 -0.42728 -0.76043 -0.602 0.13814 0.39026 1.0442 1.0676 0.56038 15.828 -5.9401 -3.0529 -6.0438 -9.4828 -16.368 -18.396 -8.5717 -9.0334 -9.8524 0 0.39786 0 -2.0243 -0.657 -26.388 -7.9452 -6.9022
6.2695 -0.5849 -0.55633 -0.45877 -0.36015 -0.74597 -0.32676 0.08644 0.26445 0.86753 0.888 0.40876 15.767 -5.0718 -1.8917 -5.0276 -8.1854 -14.243 -16.198 -7.2131 -7.4786 -8.661 0 0.36333 0 -1.9467 -0.74833 -25.216 -7.7374 -4.8478
6.2734 -0.51678 -0.51103 -0.52627 -0.50776 -0.8325 -0.07869 0.12287 0.18122 0.76912 0.67923 0.27713 15.595 -4.08 -0.60929 -3.9095 -6.7152 -11.942 -13.74 -5.6268 -5.8706 -7.2932 0 0.33165 0 -1.8306 -0.80402 -23.632 -7.5132 -2.9577
6.2773 -0.43784 -0.45294 -0.58886 -0.65678 -0.90084 0.034525 0.10107 0.12431 0.65518 0.75138 0.15699 15.331 -3.0118 0.81765 -2.6494 -5.1057 -9.5081 -11.115 -3.9818 -4.314 -5.7325 0 0.29344 0 -1.6568 -0.80163 -21.843 -7.248 -2.6048
6.2813 -0.37716 -0.37444 -0.51545 -0.56879 -0.82905 0.0051627 -0.085779 0.026474 0.43329 1.1792 0.024885 15.001 -1.9432 2.2761 -1.2685 -3.493 -6.9433 -8.3562 -2.4791 -2.7947 -4.0553 0 0.24565 0 -1.4282 -0.7344 -19.888 -6.9204 -3.8092
6.2852 -0.33724 -0.26668 -0.28941 -0.19928 -0.6327 -0.088627 -0.36664 -0.18254 0.11373 1.5977 -0.11116 14.629 -0.91088 3.6181 0.16725 -2.0159 -4.2546 -5.4321 -1.1881 -1.2191 -2.3599 0 0.19553 0 -1.1756 -0.6136 -17.627 -6.514 -4.5576
6.2891 -0.28995 -0.13331 -0.018086 0.25779 -0.44744 -0.13327 -0.50401 -0.50051 -0.18755 1.395 -0.20998 14.236 0.090399 4.827 1.5879 -0.71221 -1.4948 -2.3851 -0.010033 0.46822 -0.6712 0 0.15415 0 -0.94544 -0.46531 -14.958 -6.0275 -2.0953
6.293 -0.20172 0.0041649 0.17397 0.53117 -0.38002 -0.033987 -0.28078 -0.81436 -0.34973 0.22005 -0.24959 13.836 1.0535 6.0571 2.9376 0.48397 1.2544 0.52343 1.2039 2.2056 1.0578 0 0.12723 0 -0.7753 -0.32276 -12.039 -5.494 4.6052
6.2969 -0.065396 0.117 0.25588 0.49035 -0.39218 0.2344 0.27809 -0.95099 -0.36195 -1.6039 -0.27567 13.434 1.9248 7.4855 4.1634 1.6509 3.9333 2.8693 2.5083 3.8491 2.8345 0 0.11348 0 -0.67373 -0.21674 -9.3214 -4.9924 13.324
6.3008 0.090198 0.18871 0.29659 0.23475 -0.34208 0.58948 0.85012 -0.80004 -0.34921 -3.1597 -0.38137 13.03 2.6383 9.1177 5.2115 2.7949 6.5255 4.3442 3.8322 5.2782 4.526 0 0.11118 0 -0.61808 -0.16716 -7.3117 -4.6312 19.633
6.3047 0.22125 0.22711 0.36898 -0.0052285 -0.1393 0.85285 1.0081 -0.41859 -0.48259 -3.5313 -0.62135 12.623 3.1863 10.749 6.0559 3.8575 9.0218 5.0248 5.0691 6.4685 5.9025 0 0.12421 0 -0.57157 -0.17802 -6.2629 -4.4993 19.99
6.3086 0.30103 0.25797 0.45979 -0.052592 0.14974 0.84406 0.5325 -0.023248 -0.84427 -2.4835 -0.93773 12.224 3.6453 12.125 6.7314 4.7923 11.37 5.3605 6.1711 7.4691 6.8122 0 0.15917 0 -0.50657 -0.23665 -6.0289 -4.6105 14.502
6.3125 0.3351 0.30464 0.48423 0.10403 0.35613 0.52233 -0.40314 0.14338 -1.3546 -0.67972 -1.1785 11.861 4.1186 13.148 7.3186 5.6148 13.475 5.8474 7.145 8.3265 7.3253 0 0.21551 0 -0.4177 -0.31728 -6.1913 -4.8841 7.0482
6.3164 0.34924 0.36994 0.39137 0.3425 0.36821 0.065594 -1.3337 -0.020311 -1.8192 0.76356 -1.2078 11.567 4.6424 13.916 7.8752 6.364 15.256 6.6579 7.9779 9.0408 7.6907 0 0.2794 0 -0.31772 -0.3885 -6.342 -5.1812 2.538
6.3203 0.3646 0.43468 0.24598 0.52546 0.23633 -0.21286 -1.8199 -0.40385 -2.0605 1.0546 -1.0196 11.359 5.1459 14.572 8.3716 7.0255 16.713 7.5523 8.6018 9.5902 8.124 0 0.32975 0 -0.22348 -0.42296 -6.2994 -5.3801 3.4625
6.3242 0.38378 0.47313 0.18996 0.59064 0.12063 -0.084092 -1.7351 -0.76704 -2.0367 0.23716 -0.75468 11.23 5.5054 15.129 8.7057 7.5109 17.912 8.1392 8.9552 9.9745 8.6214 0 0.35265 0 -0.14534 -0.40665 -6.1194 -5.4404 8.4144
6.3281 0.39732 0.47229 0.3085 0.55285 0.13795 0.40595 -1.3058 -0.91095 -1.8614 -0.93933 -0.60342 11.154 5.6439 15.456 8.7938 7.7311 18.909 8.2295 9.0709 10.214 8.973 0 0.35155 0 -0.08713 -0.344 -5.9463 -5.4128 13.581
6.332 0.39947 0.43992 0.53042 0.4504 0.25944 0.94947 -0.89528 -0.80412 -1.7142 -1.6393 -0.67084 11.109 5.5864 15.424 8.6565 7.6877 19.67 7.9574 9.072 10.305 8.9656 0 0.34357 0 -0.051948 -0.25617 -5.86 -5.3899 15.777
6.3359 0.39511 0.39666 0.67103 0.30918 0.353 1.207 -0.72718 -0.57526 -1.7084 -1.531 -0.90968 11.099 5.4245 15.057 8.4096 7.4819 20.09 7.591 9.0568 10.192 8.5776 0 0.34482 0 -0.043925 -0.17269 -5.8383 -5.4363 14.497
6.3398 0.39192 0.36037 0.59228 0.15638 0.31919 1.0696 -0.76916 -0.39734 -1.8139 -0.90483 -1.1624 11.146 5.2312 14.522 8.1626 7.2194 20.079 7.2557 8.9873 9.8125 7.9871 0 0.35779 0 -0.062255 -0.12005 -5.8243 -5.5491 11.597
6.3438 0.38858 0.33546 0.33692 0.049366 0.18484 0.72459 -0.83948 -0.3686 -1.8902 -0.31125 -1.2669 11.274 5.0074 13.974 7.921 6.907 19.651 6.8548 8.708 9.1796 7.3992 0 0.3712 0 -0.094501 -0.11258 -5.801 -5.6706 9.28
6.3477 0.37331 0.31389 0.10734 0.065679 0.071256 0.46364 -0.80494 -0.47644 -1.801 -0.087681 -1.146 11.486 4.7011 13.423 7.5925 6.4478 18.918 6.2388 8.0924 8.4016 6.874 0 0.3712 0 -0.11964 -0.14958 -5.7986 -5.7366 8.3497
6.3516 0.33507 0.28454 0.097564 0.24536 0.079959 0.41121 -0.6832 -0.64328 -1.5213 -0.172 -0.83474 11.76 4.2682 12.751 7.0902 5.743 17.998 5.4113 7.1725 7.6074 6.3189 0 0.35308 0 -0.1228 -0.21867 -5.846 -5.7203 8.0725
6.3555 0.27544 0.24178 0.32221 0.53582 0.20902 0.42622 -0.57776 -0.78745 -1.1541 -0.2865 -0.45318 12.067 3.7125 11.859 6.4309 4.7976 16.927 4.5423 6.1156 6.8349 5.6296 0 0.32346 0 -0.11092 -0.30223 -5.9316 -5.6406 7.3595
6.3594 0.20828 0.18735 0.59287 0.79912 0.36769 0.26732 -0.5382 -0.84604 -0.8433 -0.2494 -0.15322 12.393 3.0732 10.766 5.7284 3.7266 15.654 3.7844 5.0718 6.0003 4.817 0 0.29297 0 -0.11448 -0.38295 -6.0162 -5.5388 5.9068
6.3633 0.14713 0.12614 0.66392 0.88983 0.4567 -0.14219 -0.49628 -0.76897 -0.65662 -0.11297 -0.055854 12.738 2.3899 9.5964 5.0925 2.659 14.129 3.1085 4.0516 4.9894 3.9896 0 0.26713 0 -0.17025 -0.44659 -6.077 -5.4477 4.2704
6.3672 0.093177 0.061334 0.42441 0.74735 0.43228 -0.61119 -0.33826 -0.52847 -0.53491 -0.046119 -0.18617 13.108 1.689 8.4682 4.5377 1.6465 12.381 2.3438 2.9625 3.792 3.2257 0 0.24342 0 -0.29622 -0.48324 -6.1307 -5.3779 3.0683
6.3711 0.035758 -0.0065698 -0.02163 0.43086 0.31004 -0.84432 -0.033565 -0.1557 -0.35075 -0.13075 -0.43395 13.497 1 7.4338 3.9937 0.66443 10.528 1.3757 1.7628 2.5435 2.4887 0 0.21558 0 -0.47754 -0.4888 -6.2142 -5.3247 2.2919
6.375 -0.035241 -0.077022 -0.44251 0.072108 0.13335 -0.71672 0.31255 0.23888 -0.025169 -0.28741 -0.5851 13.887 0.37095 6.5065 3.4002 -0.30735 8.7045 0.2796 0.56239 1.4291 1.6816 0 0.17996 0 -0.67431 -0.46742 -6.3503 -5.2827 1.4083
6.3789 -0.11776 -0.14662 -0.65068 -0.21231 -0.048924 -0.39481 0.53665 0.51111 0.39934 -0.37859 -0.43967 14.257 -0.15162 5.7118 2.78 -1.2225 6.9932 -0.75763 -0.44247 0.53994 0.77768 0 0.13867 0 -0.84539 -0.43285 -6.5386 -5.2503 0.011448
6.3828 -0.19796 -0.20949 -0.61911 -0.38038 -0.18723 -0.18708 0.55309 0.58119 0.7925 -0.35275 0.042601 14.594 -0.56284 5.0773 2.2151 -1.9948 5.4092 -1.6375 -1.1356 -0.17849 -0.1188 0 0.098353 0 -0.97024 -0.4058 -6.7809 -5.2248 -1.7386
6.3867 -0.26138 -0.26066 -0.46593 -0.45918 -0.24496 -0.26911 0.42365 0.50215 1.0446 -0.27405 0.68005 14.894 -0.91382 4.5745 1.7555 -2.5788 3.945 -2.4467 -1.5735 -0.83801 -0.85422 0 0.066623 0 -1.0542 -0.40674 -7.107 -5.1979 -3.314
6.3906 -0.30364 -0.29938 -0.34483 -0.49533 -0.23009 -0.5433 0.3011 0.42427 1.1508 -0.22422 1.1626 15.153 -1.2697 4.1095 1.3651 -3.0072 2.6155 -3.3415 -1.9064 -1.4717 -1.3628 0 0.048693 0 -1.1165 -0.4467 -7.5693 -5.1612 -4.3538
6.3945 -0.33071 -0.32911 -0.34091 -0.51292 -0.20995 -0.7557 0.30147 0.47051 1.196 -0.19894 1.2541 15.362 -1.6404 3.6134 0.96683 -3.3412 1.4632 -4.3476 -2.216 -1.9886 -1.7164 0 0.045267 0 -1.1727 -0.52088 -8.2071 -5.1207 -4.9323
6.3984 -0.35055 -0.35395 -0.44234 -0.51091 -0.26876 -0.74221 0.41695 0.62795 1.2594 -0.11178 0.95552 15.513 -1.9499 3.1497 0.53737 -3.5885 0.53124 -5.2981 -2.4415 -2.2632 -2.0373 0 0.052262 0 -1.2256 -0.6093 -9.013 -5.1025 -5.3404
6.4023 -0.36569 -0.37457 -0.5816 -0.48709 -0.42561 -0.56219 0.53626 0.75541 1.3307 0.10837 0.49777 15.606 -2.0832 2.8985 0.14828 -3.6871 -0.15644 -5.9801 -2.4705 -2.2665 -2.3717 0 0.062968 0 -1.2678 -0.68443 -9.9302 -5.1436 -5.7143
6.4063 -0.37384 -0.38717 -0.69175 -0.45162 -0.59152 -0.40508 0.5433 0.70473 1.3189 0.43845 0.1672 15.649 -1.9787 2.9932 -0.094692 -3.5793 -0.59299 -6.3306 -2.2879 -2.1068 -2.6548 0 0.072153 0 -1.2903 -0.72237 -10.876 -5.2659 -5.9561
6.4102 -0.37377 -0.3869 -0.73402 -0.4101 -0.62845 -0.38558 0.40623 0.44779 1.1444 0.78172 0.10389 15.65 -1.6879 3.3567 -0.15075 -3.2971 -0.78273 -6.4687 -2.0169 -1.94 -2.794 0 0.079393 0 -1.2887 -0.71197 -11.763 -5.4564 -5.9722
6.4141 -0.36818 -0.37266 -0.69593 -0.33579 -0.47719 -0.44303 0.19141 0.096749 0.82486 1.0543 0.23196 15.604 -1.3484 3.7242 -0.076932 -2.9622 -0.75066 -6.5327 -1.807 -1.8406 -2.7687 0 0.088337 0 -1.264 -0.65813 -12.509 -5.6656 -5.8633
6.418 -0.35987 -0.34918 -0.58462 -0.16995 -0.23691 -0.43747 0.0061283 -0.19307 0.47344 1.2391 0.36237 15.493 -1.0924 3.8643 0.03913 -2.6922 -0.55537 -6.5055 -1.692 -1.7554 -2.6373 0 0.10177 0 -1.2204 -0.5784 -13.035 -5.8309 -5.788
6.4219 -0.34629 -0.32382 -0.42957 0.13326 -0.10496 -0.32546 -0.074617 -0.34034 0.21178 1.3573 0.36169 15.305 -0.96398 3.7988 0.1732 -2.5079 -0.27392 -6.2243 -1.5752 -1.5741 -2.453 0 0.1169 0 -1.1644 -0.4958 -13.276 -5.9078 -5.6764
6.4258 -0.32015 -0.30039 -0.28429 0.54641 -0.21255 -0.2214 -0.045305 -0.36872 0.08065 1.4069 0.23877 15.039 -0.91113 3.7926 0.38458 -2.3356 0.045227 -5.5653 -1.3546 -1.2402 -2.1949 0 0.1262 0 -1.1066 -0.43125 -13.21 -5.8882 -5.206
6.4297 -0.27717 -0.27536 -0.21 0.94732 -0.50049 -0.2776 0.042161 -0.34006 0.029801 1.3481 0.093885 14.717 -0.84651 4.1009 0.74236 -2.0988 0.41914 -4.5994 -1.0475 -0.79776 -1.7989 0 0.12413 0 -1.0599 -0.39835 -12.865 -5.7966 -4.16
6.4336 -0.22275 -0.24014 -0.24133 1.1691 -0.75497 -0.5094 0.11889 -0.27558 -0.01127 1.1512 0.0056678 14.366 -0.71839 4.7109 1.2384 -1.8006 0.90905 -3.5486 -0.77324 -0.34253 -1.2509 0 0.11343 0 -1.0349 -0.40102 -12.296 -5.6686 -2.78
6.4375 -0.16912 -0.18819 -0.35667 1.0982 -0.77864 -0.74985 0.13936 -0.15123 -0.057374 0.84068 -0.026566 14.002 -0.53443 5.3375 1.7792 -1.5102 1.5471 -2.5898 -0.61461 0.059423 -0.63303 0 0.10384 0 -1.0327 -0.43349 -11.553 -5.5305 -1.6379
6.4414 -0.12418 -0.12126 -0.47926 0.7532 -0.54489 -0.78477 0.10313 0.037652 -0.062505 0.47211 -0.043808 13.629 -0.33177 5.6897 2.2626 -1.2746 2.2802 -1.7247 -0.51287 0.40996 -0.061604 0 0.10311 0 -1.0426 -0.48176 -10.66 -5.3929 -1.051
6.4453 -0.082946 -0.049334 -0.51647 0.28286 -0.19954 -0.53806 0.049814 0.22847 0.01314 0.068929 -0.057039 13.242 -0.13336 5.7495 2.654 -1.0594 2.9952 -0.85468 -0.31936 0.754 0.41596 0 0.10878 0 -1.0479 -0.52664 -9.6444 -5.258 -0.64149
6.4492 -0.031501 0.015831 -0.41683 -0.11932 0.080167 -0.13209 0.02824 0.32757 0.13599 -0.39481 -0.035535 12.844 0.067555 5.7868 2.9847 -0.78409 3.613 0.029578 0.047929 1.1325 0.84833 0 0.10969 0 -1.037 -0.54856 -8.5815 -5.1306 0.39438
6.4531 0.038688 0.068458 -0.20882 -0.32618 0.22807 0.22288 0.054537 0.2993 0.20352 -0.92159 0.033396 12.443 0.28861 6.0906 3.282 -0.41501 4.1607 0.7663 0.51287 1.5558 1.2964 0 0.097375 0 -1.0115 -0.53373 -7.6105 -5.0204 2.4474
6.457 0.11957 0.11151 0.0088265 -0.3345 0.30391 0.39269 0.088554 0.20777 0.12081 -1.3991 0.090173 12.053 0.53163 6.6797 3.5177 -0.010382 4.7407 1.1549 0.9165 2.0018 1.7306 0 0.076615 0 -0.98324 -0.47957 -6.8857 -4.936 4.9007
6.4609 0.19044 0.15276 0.12745 -0.23225 0.38813 0.3867 0.055198 0.15349 -0.12063 -1.6135 0.032501 11.679 0.77452 7.2757 3.6349 0.33147 5.4169 1.1657 1.1778 2.4183 2.0293 0 0.063869 0 -0.96272 -0.39682 -6.4953 -4.877 6.4698
6.4648 0.23503 0.19811 0.1056 -0.10939 0.48244 0.29488 -0.09398 0.16102 -0.43313 -1.4008 -0.18441 11.329 0.9838 7.5578 3.6212 0.56237 6.1238 0.99415 1.3624 2.7279 2.0905 0 0.073146 0 -0.94793 -0.30647 -6.4091 -4.8345 6.2813
6.4688 0.2562 0.24766 0.0080787 0.010851 0.52093 0.19071 -0.32387 0.1379 -0.69831 -0.81952 -0.47692 11.014 1.1301 7.449 3.5397 0.71123 6.6952 0.88751 1.5813 2.8545 1.9398 0 0.10196 0 -0.92398 -0.23235 -6.5002 -4.8003 4.7038
6.4727 0.27415 0.29693 -0.031514 0.16458 0.4668 0.10497 -0.51808 -0.037156 -0.84688 -0.16703 -0.67624 10.748 1.1932 7.1585 3.4752 0.81867 6.9932 0.91522 1.8302 2.7731 1.7169 0 0.13127 0 -0.87609 -0.19252 -6.6251 -4.7748 3.0918
6.4766 0.30851 0.34072 0.09029 0.37647 0.37463 0.069482 -0.55343 -0.37231 -0.88654 0.21066 -0.662 10.547 1.1606 6.9589 3.4494 0.85688 7.0161 0.92146 1.9518 2.5419 1.5464 0 0.14079 0 -0.80631 -0.19334 -6.7015 -4.7675 2.6186
6.4805 0.36033 0.37562 0.35736 0.59704 0.34086 0.14176 -0.39523 -0.71048 -0.86517 0.17396 -0.4666 10.411 1.0287 6.9295 3.3983 0.73292 6.8818 0.70596 1.7742 2.2685 1.425 0 0.12639 0 -0.73947 -0.22835 -6.7302 -4.7862 3.2626
6.4844 0.41036 0.39982 0.63225 0.71558 0.39592 0.35288 -0.13317 -0.83453 -0.81443 -0.1139 -0.24936 10.327 0.80936 6.9105 3.2399 0.38143 6.7014 0.23832 1.2855 2.0176 1.2418 0 0.10325 0 -0.71093 -0.28175 -6.7597 -4.8267 3.8938
6.4883 0.43523 0.41196 0.75803 0.6485 0.46346 0.63184 0.080482 -0.64561 -0.72655 -0.34058 -0.15842 10.277 0.53074 6.6863 2.9607 -0.15119 6.4673 -0.32102 0.6591 1.7433 0.90551 0 0.091601 0 -0.74314 -0.33416 -6.8348 -4.8715 3.3555
6.4922 0.42686 0.41145 0.68871 0.42869 0.44161 0.81267 0.14618 -0.25198 -0.57662 -0.31372 -0.20461 10.258 0.22559 6.1981 2.6304 -0.72775 6.0658 -0.80796 0.0994 1.3236 0.44185 0 0.097994 0 -0.82858 -0.36856 -6.9732 -4.8997 1.4999
6.4961 0.39767 0.39968 0.53455 0.20845 0.32223 0.75377 0.090735 0.11702 -0.35904 -0.10428 -0.26099 10.289 -0.086081 5.5819 2.3258 -1.2334 5.3993 -1.24 -0.3365 0.6849 -0.039227 0 0.10949 0 -0.93324 -0.37488 -7.1765 -4.901 -0.77812
6.5 0.36775 0.37988 0.47017 0.15606 0.21189 0.46839 0.035794 0.29505 -0.10115 0.057213 -0.18441 10.393 -0.40355 5.0256 2.0507 -1.6665 4.4982 -1.7947 -0.75669 -0.095598 -0.46466 0 0.10593 0 -1.0194 -0.35284 -7.4501 -4.8829 -2.4544
6.5039 0.3465 0.35432 0.57432 0.32204 0.21886 0.13051 0.088197 0.29525 0.1539 0.020471 0.055004 10.584 -0.73437 4.6095 1.7372 -2.1134 3.514 -2.6058 -1.2811 -0.82137 -0.86937 0 0.078774 0 -1.0704 -0.31218 -7.8091 -4.8659 -3.2843
6.5078 0.32551 0.32154 0.74339 0.58862 0.32091 -0.06692 0.24808 0.26178 0.37328 -0.14196 0.35134 10.853 -1.0771 4.2797 1.329 -2.6341 2.6029 -3.5999 -1.885 -1.3294 -1.3392 0 0.039288 0 -1.0989 -0.27002 -8.2668 -4.8722 -3.8392
6.5117 0.28834 0.27715 0.76816 0.75456 0.36458 -0.07267 0.41454 0.31676 0.54605 -0.21841 0.55769 11.179 -1.4148 3.945 0.85434 -3.1799 1.8145 -4.5542 -2.4066 -1.6268 -1.8928 0 0.009299 0 -1.132 -0.24524 -8.8236 -4.9168 -4.7419
6.5156 0.22711 0.21889 0.51941 0.69232 0.2159 -0.00011835 0.48039 0.45354 0.67593 -0.073841 0.60341 11.538 -1.7255 3.5724 0.40795 -3.6307 1.0871 -5.312 -2.7067 -1.8768 -2.4383 0 0.0034852 0 -1.1874 -0.25189 -9.4687 -5.0042 -5.9645
6.5195 0.1506 0.15157 0.080115 0.44614 -0.083753 0.0099242 0.42783 0.56849 0.76845 0.21964 0.53092 11.915 -1.9938 3.191 0.059586 -3.9097 0.34158 -5.9233 -2.8067 -2.2364 -2.8584 0 0.019064 0 -1.2595 -0.29406 -10.188 -5.1296 -6.9116
6.5234 0.077348 0.08648 -0.30268 0.18545 -0.32629 -0.055912 0.33868 0.58081 0.82435 0.4618 0.43509 12.305 -2.2117 2.8391 -0.21047 -4.0524 -0.4251 -6.5584 -2.8565 -2.7003 -3.131 0 0.040686 0 -1.3266 -0.36468 -10.963 -5.281 -7.1368
6.5273 0.02115 0.0343 -0.41508 0.053647 -0.32181 -0.074973 0.31348 0.51003 0.84123 0.52658 0.37784 12.703 -2.3675 2.5394 -0.47797 -4.1579 -1.1328 -7.2929 -2.9723 -3.1006 -3.3493 0 0.05446 0 -1.3699 -0.44811 -11.767 -5.4397 -6.8811
6.5313 -0.017965 -0.0030535 -0.25287 0.04792 -0.086909 0.060195 0.37783 0.43789 0.81939 0.48394 0.35802 13.101 -2.442 2.3227 -0.77807 -4.2783 -1.6914 -7.9973 -3.1216 -3.267 -3.6139 0 0.058121 0 -1.387 -0.52508 -12.552 -5.5843 -6.8489
6.5352 -0.050708 -0.034297 -0.01959 0.039493 0.15475 0.28881 0.46275 0.40764 0.76851 0.52348 0.34782 13.49 -2.4235 2.2399 -1.0506 -4.368 -2.0709 -8.4506 -3.1769 -3.19 -3.9115 0 0.059718 0 -1.3893 -0.57778 -13.267 -5.6986 -7.4708
6.5391 -0.088322 -0.072303 0.052652 -0.085851 0.17211 0.39775 0.47432 0.37587 0.71187 0.75978 0.33976 13.866 -2.3299 2.3149 -1.188 -4.3453 -2.3044 -8.5514 -3.0722 -3.0286 -4.1137 0 0.068146 0 -1.3869 -0.5944 -13.864 -5.781 -8.437
6.543 -0.13521 -0.12459 -0.10177 -0.30247 -0.06149 0.21027 0.38359 0.26912 0.68089 1.1113 0.35015 14.226 -2.2116 2.4867 -1.1362 -4.1953 -2.4342 -8.3966 -2.8861 -2.955 -4.0997 0 0.084946 0 -1.3793 -0.57278 -14.316 -5.8453 -8.9774
6.5469 -0.18958 -0.18878 -0.34434 -0.45996 -0.35033 -0.22945 0.25144 0.081786 0.69562 1.3671 0.38382 14.567 -2.1202 2.6328 -0.94091 -3.9948 -2.4666 -8.1485 -2.7573 -2.9882 -3.8733 0 0.10368 0 -1.359 -0.52264 -14.601 -5.9102 -8.5815
6.5508 -0.24867 -0.25617 -0.47733 -0.43115 -0.4689 -0.66279 0.1671 -0.093412 0.74196 1.3736 0.41055 14.878 -2.0639 2.6868 -0.6916 -3.8293 -2.3766 -7.8412 -2.7265 -2.9776 -3.5469 0 0.11566 0 -1.3244 -0.46446 -14.697 -5.9829 -7.4302
6.5547 -0.31149 -0.31919 -0.42865 -0.25229 -0.37323 -0.82239 0.16174 -0.13989 0.77 1.1645 0.38758 15.145 -1.989 2.7368 -0.42405 -3.6897 -2.1415 -7.3417 -2.679 -2.7459 -3.2119 0 0.11623 0 -1.286 -0.42361 -14.578 -6.0481 -6.1629
6.5586 -0.37638 -0.37546 -0.30498 -0.11276 -0.22276 -0.6533 0.18064 -0.02468 0.7287 0.91961 0.30593 15.36 -1.8112 2.9762 -0.086837 -3.4665 -1.7577 -6.5041 -2.4528 -2.2474 -2.8392 0 0.10718 0 -1.2591 -0.42085 -14.232 -6.0731 -5.2919
6.5625 -0.43728 -0.42563 -0.27379 -0.18972 -0.19865 -0.34848 0.14026 0.16696 0.61681 0.80091 0.20751 15.517 -1.4772 3.5229 0.39402 -3.0501 -1.2243 -5.342 -1.9959 -1.5935 -2.3195 0 0.094773 0 -1.2483 -0.46347 -13.666 -6.0261 -4.8539
6.5664 -0.48453 -0.46846 -0.39738 -0.47605 -0.31126 -0.17267 0.01505 0.30154 0.50102 0.81547 0.14968 15.617 -1.0067 4.2798 1.0243 -2.4372 -0.52382 -4.0284 -1.4047 -0.93176 -1.5977 0 0.085773 0 -1.2397 -0.5421 -12.907 -5.8961 -4.5273
6.5703 -0.51061 -0.49925 -0.57892 -0.76771 -0.39757 -0.24317 -0.12929 0.30209 0.46888 0.81634 0.15029 15.656 -0.4787 4.9994 1.7231 -1.7295 0.36634 -2.7278 -0.80621 -0.30758 -0.75069 0 0.083762 0 -1.2105 -0.63496 -11.979 -5.7005 -3.9202
6.5742 -0.51596 -0.51322 -0.66259 -0.83386 -0.31004 -0.46421 -0.18914 0.19149 0.54367 0.62448 0.16878 15.628 0.027406 5.515 2.3952 -1.0292 1.442 -1.4535 -0.21621 0.35982 0.083464 0 0.087403 0 -1.1465 -0.71688 -10.899 -5.477 -2.6697
6.5781 -0.50859 -0.51009 -0.58082 -0.61944 -0.096377 -0.65344 -0.11557 0.047769 0.63796 0.16335 0.14203 15.523 0.48599 5.9183 3.0141 -0.34291 2.6614 -0.1124 0.46935 1.179 0.8504 0 0.091812 0 -1.0538 -0.76753 -9.6963 -5.2668 -0.39371
6.582 -0.4971 -0.49473 -0.40574 -0.29285 0.024732 -0.71897 0.036606 -0.070453 0.60395 -0.48827 0.038394 15.333 0.93166 6.4906 3.6272 0.40589 3.9769 1.3168 1.3446 2.1735 1.6368 0 0.092907 0 -0.95243 -0.77541 -8.4482 -5.1001 3.1649
6.5859 -0.48329 -0.47313 -0.26701 -0.091854 -0.1221 -0.71567 0.14641 -0.1552 0.35349 -1.141 -0.12202 15.057 1.4162 7.4336 4.2821 1.2738 5.376 2.6831 2.3706 3.2607 2.568 0 0.092148 0 -0.85926 -0.73803 -7.2834 -4.9898 7.7098
6.5898 -0.46084 -0.44778 -0.23013 -0.11052 -0.47814 -0.74668 0.11711 -0.22432 -0.054979 -1.5896 -0.29465 14.697 1.9576 8.6582 4.96 2.2186 6.8809 3.7709 3.3956 4.3237 3.6489 0 0.09742 0 -0.77497 -0.66134 -6.3425 -4.9325 12.115
6.5938 -0.42191 -0.41663 -0.25601 -0.22744 -0.78021 -0.83164 -0.056968 -0.2878 -0.45053 -1.7038 -0.45036 14.262 2.5246 9.8447 5.5892 3.1289 8.4964 4.5092 4.296 5.2917 4.719 0 0.11784 0 -0.68647 -0.5602 -5.7103 -4.9127 14.847
6.5977 -0.36577 -0.37614 -0.26722 -0.24177 -0.79015 -0.88206 -0.29782 -0.34677 -0.68714 -1.4842 -0.58629 13.764 3.0666 10.723 6.1221 3.9274 10.159 5.0558 5.0813 6.1554 5.5794 0 0.15565 0 -0.58132 -0.45767 -5.372 -4.908 15.005
6.6016 -0.30218 -0.32481 -0.23617 -0.084129 -0.50366 -0.80051 -0.50997 -0.41327 -0.76446 -1.0658 -0.70441 13.219 3.5555 11.302 6.5845 4.6328 11.75 5.6501 5.8504 6.9285 6.1688 0 0.20223 0 -0.46066 -0.38018 -5.2285 -4.8968 13.138
6.6055 -0.24612 -0.26441 -0.19963 0.10402 -0.13937 -0.59084 -0.64506 -0.5084 -0.81694 -0.65878 -0.79198 12.646 4.0008 11.828 7.0406 5.3145 13.169 6.3809 6.6521 7.6153 6.6083 0 0.24308 0 -0.33982 -0.34816 -5.1599 -4.8683 10.972
6.6094 -0.20764 -0.19941 -0.1952 0.10367 0.072923 -0.36263 -0.71663 -0.62956 -0.97616 -0.43998 -0.83152 12.05 4.4263 12.516 7.5108 5.9926 14.405 7.1093 7.4078 8.2172 7.071 0 0.26853 0 -0.23764 -0.36652 -5.0878 -4.8285 10.111
6.6133 -0.18458 -0.13634 -0.20321 -0.16036 0.090924 -0.22965 -0.76692 -0.73007 -1.2357 -0.45447 -0.82778 11.431 4.8316 13.332 7.9365 6.5968 15.525 7.6268 7.9845 8.7496 7.6091 0 0.28109 0 -0.16434 -0.42155 -4.9945 -4.7988 10.806
6.6172 -0.16337 -0.082893 -0.16575 -0.52298 0.056266 -0.21004 -0.82499 -0.75379 -1.4526 -0.60022 -0.81427 10.78 5.1773 14.031 8.2343 7.0296 16.593 7.8764 8.3354 9.2273 8.1118 0 0.29237 0 -0.11726 -0.48683 -4.8975 -4.804 11.961
6.6211 -0.12719 -0.044411 -0.060671 -0.70477 0.1111 -0.22584 -0.89096 -0.7022 -1.4904 -0.71902 -0.82434 10.099 5.4069 14.397 8.38 7.2633 17.584 7.9993 8.5463 9.6265 8.4273 0 0.31197 0 -0.085598 -0.53481 -4.8133 -4.8564 12.356
[truncated: 156,659 more chars]
