# Supplementary material for: Dataset from dynamic shake-table testing of five full-scale single leaf and cavity URM walls subjected to out-of-plane two-way bending
Source: Data Brief. 2019 Mar 20;24:103854. doi: 10.1016/j.dib.2019.103854 (PMC6480314; doi:10.1016/j.dib.2019.103854)
Supplement: Multimedia component 2 [file mmc2.zip › DATA/CS-010-RR/Test4.txt]

0 -0.00054051 -0.00075383 -0.00010989 -0.0071005 0.007074 -0.007666 -0.00096346 0.0044746 0.0052993 -0.0061267 -0.0034892 0.072791 0.0057622 0.0055136 -0.0090137 0.0021289 -0.00070971 -0.0026231 0.0019596 0.00037424 -0.0024565 0 -0.015301 0 -0.00049197 0 -0.0011988 0 -0.017631
0.003906 -0.00076087 -0.00015305 0.004072 -0.005355 0.0096222 -0.0069044 -0.0019104 0.0023713 0.0040879 -0.0057004 -0.0028884 0.07678 0.005428 0.0038526 -0.0043314 0.00054101 -0.0014363 -0.0018302 0.0027929 -0.001905 0.00051718 0 -0.015529 0 0.00045945 0 -0.00020337 0 -0.023805
0.007812 -0.00051384 0.00053322 0.0060199 -0.0018184 0.0099026 -0.0055287 -0.0040473 -0.0013342 0.00034021 -0.0038245 -0.00010617 0.092545 0.0027403 0.0022063 0.0024167 -0.00033383 -0.0018295 -0.00024973 0.0024765 -0.0040579 0.0044314 0 -0.016081 0 0.00086101 0 0.00021789 0 -0.019379
0.011719 -0.00014017 0.0012247 0.0046141 0.0014834 0.0066904 -0.0036896 -0.0052388 -0.0036468 -0.0040553 -0.0014703 0.0038076 0.10794 -0.00084038 0.0014036 0.0062105 0.00045671 -0.001626 0.00043387 0.0026633 -0.003132 0.0065874 0 -0.01636 0 0.00064803 0 -0.0001544 0 -0.0098668
0.015625 -0.00026836 0.0017281 0.0009286 0.0027781 0.00072651 -0.0011798 -0.0041151 -0.0026576 -0.0065906 0.00054166 0.0068796 0.10662 -0.003568 0.0010096 0.0051926 0.0024161 -0.0010306 -0.00083167 0.0033136 0.0015064 0.0055914 0 -0.016032 0 0.00034517 0 -0.0008911 0 -0.002367
0.019531 -0.0011852 0.0017659 -0.0027018 0.0019124 -0.0055488 0.002002 -0.0011842 0.0010509 -0.0056264 0.0018442 0.0075814 0.083116 -0.0044399 -6.8441e-05 0.0018151 0.0039797 -0.00054526 -0.0037571 0.0025064 0.0068375 0.0023843 0 -0.015367 0 0.00044963 0 -0.0012939 0 -0.00033179
0.023437 -0.0024075 0.0011754 -0.0044291 0.00034786 -0.0095421 0.0052448 0.0016635 0.004905 -0.0017433 0.0024407 0.0056947 0.049871 -0.0034657 -0.0023015 -5.6596e-05 0.0038853 -0.00052955 -0.0069496 -0.0011404 0.0082015 -0.00065807 0 -0.015015 0 0.00092087 0 -0.0010111 0 -0.00078441
0.027344 -0.002923 0.00012956 -0.003998 -9.0676e-05 -0.010124 0.0076193 0.0026864 0.0062711 0.0022626 0.0025328 0.0021481 0.02915 -0.0014253 -0.0048526 0.0010816 0.0022813 -0.00088979 -0.0087109 -0.0060786 0.0033909 -0.001736 0 -0.015404 0 0.0012718 0 -0.00034687 0 0.0033297
0.03125 -0.0019914 -0.00086206 -0.0024666 0.0014345 -0.0080919 0.0086186 0.0015323 0.0042744 0.0031989 0.002456 -0.0017364 0.035823 0.00047128 -0.0062018 0.0034808 0.00054675 -0.0011866 -0.0078899 -0.0084896 -0.0048092 -0.00097171 0 -0.016314 0 0.0011168 0 1.7506e-05 0 0.016665
0.035156 0.00014877 -0.0012581 -0.0010733 0.0043417 -0.0052605 0.0085322 -0.00068258 0.00020316 2.1563e-05 0.0026197 -0.0048123 0.065532 0.00099489 -0.0055111 0.0046248 1.1044e-05 -0.0010612 -0.0044968 -0.0059 -0.010331 5.2576e-05 0 -0.017014 0 0.0005806 0 -0.00035533 0 0.035658
0.039062 0.0023171 -0.00088858 -0.00037912 0.0071856 -0.0030679 0.0079773 -0.0022799 -0.0035778 -0.0049546 0.0032807 -0.0062315 0.098048 -0.00047252 -0.0033873 0.0040575 0.00079392 -0.00057901 0.0001219 -0.00019753 -0.0087152 3.8744e-05 0 -0.016855 0 0.00015055 0 -0.00125 0 0.048624
0.042969 0.0032222 -0.00010928 -0.00028271 0.0085415 -0.0017849 0.0070569 -0.0020826 -0.0052086 -0.0074859 0.0042299 -0.0054978 0.1126 -0.0033162 -0.0012769 0.0034499 0.0018451 -0.00016921 0.0037817 0.0034531 -0.0009734 -0.00072324 0 -0.015823 0 0.00015684 0 -0.0019705 0 0.042988
0.046875 0.0024379 0.00045607 -0.00052537 0.0076266 -0.00073044 0.0051197 2.419e-05 -0.0042909 -0.0046668 0.0047347 -0.0028093 0.10227 -0.0057261 -0.00010011 0.0041111 0.0020722 -0.00023111 0.0046417 0.0013419 0.007144 -0.00078944 0 -0.014572 0 0.00044638 0 -0.0019371 0 0.015069
0.050781 0.00071599 0.00039388 -0.00094111 0.0045561 0.00095212 0.0015365 0.0031218 -0.001806 0.0024939 0.0039636 0.00059042 0.076321 -0.0057602 0.00047958 0.0050608 0.0013908 -0.00078287 0.002475 -0.004841 0.0099331 0.00067187 0 -0.013935 0 0.00059258 0 -0.0011739 0 -0.025024
0.054687 -0.0006397 -0.0001947 -0.0012513 0.00035293 0.003639 -0.0032225 0.0056528 0.00066698 0.0094126 0.0016643 0.0027404 0.05052 -0.00285 0.0014123 0.0040691 0.00065926 -0.001467 -0.00099099 -0.0090141 0.0063125 0.0025853 0 -0.014294 0 0.00040117 0 -0.00025716 0 -0.057943
0.058594 -0.00081581 -0.00080393 -0.0009144 -0.0033501 0.0069938 -0.0074162 0.0060456 0.00184 0.011148 -0.0014732 0.0021779 0.035036 0.0015215 0.0029674 0.00054406 0.00063537 -0.0018699 -0.0032307 -0.006194 0.00016344 0.0026328 0 -0.015329 0 0.00015173 0 0.00020724 0 -0.066765
0.0625 -8.0671e-05 -0.00093037 0.00047531 -0.0050551 0.010051 -0.0091823 0.0035274 0.001311 0.0060822 -0.0041588 -0.00077312 0.029934 0.0047664 0.004248 -0.0031671 0.0011028 -0.0018312 -0.0029015 0.0025696 -0.0035708 -0.00050186 0 -0.016296 0 0.00029612 0 8.7277e-05 0 -0.047877
0.066406 0.00054822 -0.00042601 0.0025065 -0.0043354 0.011486 -0.0080492 -0.0011563 -0.0002987 -0.0027954 -0.0053437 -0.0038988 0.030017 0.0051726 0.0041435 -0.003904 0.0011158 -0.0014768 -0.0010111 0.010662 -0.003145 -0.0053914 0 -0.016601 0 0.00092214 0 -0.0002403 0 -0.013345
0.070312 0.00023717 0.00045849 0.003846 -0.0022203 0.010135 -0.0053163 -0.005718 -0.0017181 -0.0099846 -0.0048899 -0.004615 0.032458 0.0032759 0.0027545 -0.0011983 0.0001043 -0.0010156 -6.7974e-05 0.011611 -0.0007311 -0.0085223 0 -0.016198 0 0.0015659 0 -0.00031994 0 0.016987
0.074219 -0.00094312 0.0013004 0.0031742 -0.00045849 0.0057332 -0.0027997 -0.0074229 -0.0018181 -0.011307 -0.0035197 -0.0020518 0.039493 0.0013695 0.0016658 0.0017382 -0.0013686 -0.00055785 -0.0017325 0.0048238 0.00058233 -0.0071345 0 -0.015557 0 0.0016167 0 -7.3263e-05 0 0.028179
0.078125 -0.0020953 0.0017613 0.00050884 -4.9688e-05 -0.00052712 -0.0010827 -0.0048793 -0.00042934 -0.0066147 -0.0021248 0.0020966 0.054422 0.0014933 0.002526 0.0010054 -0.002072 -0.0001326 -0.0050139 -0.0039561 6.9408e-05 -0.0018479 0 -0.015251 0 0.00094199 0 0.00016154 0 0.018947
0.082031 -0.0022472 0.0016941 -0.0023994 -0.00031977 -0.0062734 0.00095854 0.0007375 0.0014146 0.00043933 -0.0010599 0.0048545 0.075865 0.0036209 0.0052157 -0.0038581 -0.0013726 0.00017756 -0.0068253 -0.0078143 -0.00042091 0.0034394 0 -0.015516 0 9.8374e-05 0 2.8505e-05 0 0.00088327
0.085937 -0.0011064 0.0011206 -0.0032651 0.00044456 -0.0092114 0.0047306 0.0061907 0.0021499 0.0051132 -1.8935e-05 0.0044134 0.09645 0.0056451 0.00753 -0.0089832 3.0274e-05 0.00020285 -0.0046762 -0.0045817 0.00083424 0.0046193 0 -0.016117 0 -0.00012736 0 -0.00042321 0 -0.010672
0.089844 0.00077752 0.0002026 -0.0012233 0.0031862 -0.0086265 0.0099013 0.0083347 0.00089668 0.0046678 0.0014638 0.0016394 0.10752 0.0052031 0.006963 -0.009756 0.00074561 -0.00016326 0.00079812 0.0018466 0.0030874 0.00091045 0 -0.016577 0 0.00055372 0 -0.00073245 0 -0.0073321
0.09375 0.0024767 -0.00075835 0.0022013 0.0067519 -0.0059033 0.013875 0.0063843 -0.0017371 -0.00017732 0.0033934 -0.00073539 0.10581 0.0017837 0.0030697 -0.0054338 0.00012023 -0.00078712 0.0058792 0.0055771 0.0038494 -0.0042875 0 -0.016574 0 0.0016225 0 -0.00046521 0 0.0073824
0.097656 0.003302 -0.0013824 0.004151 0.0084819 -0.0034592 0.013594 0.0024664 -0.0040193 -0.0060553 0.0051327 -0.00057328 0.096303 -0.0026846 -0.00187 -4.1507e-05 -0.0010203 -0.0013147 0.0066357 0.0039894 0.0018721 -0.0061643 0 -0.01616 0 0.0021719 0 0.00031841 0 0.021713
0.10156 0.0030921 -0.001403 0.002767 0.0064267 -0.002821 0.0082588 -9.3083e-05 -0.0044269 -0.0091987 0.0057829 0.0017233 0.088837 -0.0052745 -0.0046698 0.0015543 -0.0011664 -0.0014179 0.0022867 -0.00062284 -0.0010661 -0.0026337 0 -0.01567 0 0.0016879 0 0.0010374 0 0.024757
0.10547 0.0020914 -0.00088411 -0.0011854 0.001265 -0.0034182 0.00046845 0.00058537 -0.0028632 -0.007665 0.0047732 0.0035253 0.090934 -0.0043598 -0.0039552 -0.0014662 0.00027726 -0.0010532 -0.0038969 -0.0039658 -0.0018165 0.0037457 0 -0.015405 0 0.00049025 0 0.0010636 0 0.014273
0.10938 0.00069386 -0.00024471 -0.0048489 -0.0039246 -0.0031547 -0.0054608 0.0035146 -0.00070823 -0.002366 0.0022084 0.002292 0.10228 -0.00092918 -0.0012743 -0.0050162 0.0022276 -0.00048854 -0.0070881 -0.0038327 0.00061187 0.0077997 0 -0.015378 0 -0.00055214 0 0.00027944 0 -0.0022033
0.11328 -0.00068502 9.9754e-06 -0.0055458 -0.0060156 -0.00031258 -0.0067559 0.0057891 0.00034073 0.0035384 -0.0011938 -0.00214 0.11488 0.0021172 0.00041627 -0.0042584 0.0028743 -8.019e-05 -0.0047825 -0.0014478 0.0035332 0.0060189 0 -0.015339 0 -0.00075305 0 -0.0007935 0 -0.013317
0.11719 -0.0016314 -0.00032123 -0.0028685 -0.0043355 0.0048279 -0.0042758 0.005044 -0.0003798 0.0065185 -0.0044217 -0.0072763 0.11896 0.0021552 -0.00057748 0.0013522 0.0014994 -1.6003e-05 0.0011987 0.00057281 0.0030789 -0.00056533 0 -0.01504 0 -0.00013662 0 -0.0014221 0 -0.012244
0.12109 -0.0018476 -0.00095442 0.0011228 -0.0011455 0.010007 -0.0016305 0.0013332 -0.0021065 0.0048085 -0.0065202 -0.0098913 0.11039 -0.0011289 -0.0033755 0.0072493 -0.00064358 -0.00025084 0.0062528 0.00092921 -0.0015629 -0.0073141 0 -0.014496 0 0.00066266 0 -0.0012681 0 -0.0011764
0.125 -0.0013936 -0.0013334 0.0036266 0.00030449 0.012577 -0.0020882 -0.0030706 -0.0034454 -0.00047941 -0.0068822 -0.0084796 0.094267 -0.005374 -0.0056889 0.0080605 -0.0013627 -0.00063924 0.0067438 0.00022391 -0.0066196 -0.0097985 0 -0.014009 0 0.00097131 0 -0.00063873 0 0.011177
0.12891 -0.00080461 -0.0010799 0.0032031 -0.0015425 0.011299 -0.0058951 -0.0056095 -0.0035247 -0.0060715 -0.0054831 -0.0042103 0.081354 -0.0071685 -0.0061398 0.0027874 0.0004101 -0.0010767 0.0028031 -0.00055998 -0.0069308 -0.007169 0 -0.01393 0 0.00058608 0 -0.00017774 0 0.01676
0.13281 -0.00081357 -0.0003064 0.00057881 -0.0053612 0.0069645 -0.010182 -0.0053474 -0.0024686 -0.0087362 -0.0029758 0.00023943 0.07966 -0.0045661 -0.0053754 -0.004257 0.0034724 -0.0014962 -0.0020443 -0.0013701 -0.0010719 -0.0023263 0 -0.014374 0 -0.0001759 0 -0.00029327 0 0.014124
0.13672 -0.0017641 0.00047154 -0.0022384 -0.0080817 0.0015776 -0.011364 -0.0033001 -0.00094019 -0.0074803 -0.00047182 0.0028066 0.087413 0.0013046 -0.0049721 -0.0076139 0.0052517 -0.0017748 -0.003913 -0.0025367 0.0066871 0.00092793 0 -0.015138 0 -0.0008271 0 -0.00083434 0 0.0084451
0.14063 -0.003203 0.00073957 -0.0035381 -0.0072511 -0.0030021 -0.007915 -0.0011652 0.00057849 -0.0040921 0.0010315 0.0033332 0.09371 0.0068028 -0.0054389 -0.005767 0.0039799 -0.00173 -0.0016006 -0.003313 0.0098758 0.001043 0 -0.015884 0 -0.0010815 0 -0.0012734 0 0.0059769
0.14453 -0.0041112 0.00036466 -0.002881 -0.0027243 -0.0058784 -0.0013513 0.00020253 0.0019765 -0.0015866 0.0012796 0.0031655 0.087436 0.0082753 -0.0055232 -0.0021962 0.00019502 -0.0012765 0.0027908 -0.0017839 0.0057391 -0.00051563 0 -0.016397 0 -0.00094945 0 -0.0011915 0 0.0080773
0.14844 -0.0036956 -0.00034143 -0.00098111 0.0033907 -0.0070681 0.0050814 0.0012 0.0030984 -0.0018049 0.00094049 0.0036804 0.067756 0.0047706 -0.0035998 -0.0015791 -0.0037133 -0.0005895 0.0058891 0.0031559 -0.0020406 -0.0011977 0 -0.016694 0 -0.00058164 0 -0.00062061 0 0.010296
0.15234 -0.0020958 -0.00088373 0.0010233 0.0081713 -0.0070311 0.0086662 0.0026021 0.0033866 -0.0041352 0.001072 0.0050802 0.04696 -0.0011106 0.00031683 -0.0050824 -0.0054142 -5.5658e-05 0.0058102 0.0097513 -0.00656 8.0159e-05 0 -0.01691 0 -0.00010478 0 3.0603e-05 0 0.0074216
0.15625 -0.00034112 -0.00093139 0.0022024 0.0095471 -0.0063195 0.0086657 0.0044425 0.0021837 -0.0063372 0.0021964 0.0063131 0.041885 -0.0050503 0.0041241 -0.0093489 -0.0043004 1.2399e-05 0.0033548 0.013886 -0.0039506 0.0021212 0 -0.017096 0 0.00038815 0 0.00034599 0 -0.00025056
0.16016 0.00047086 -0.00049737 0.0021152 0.0072622 -0.0054234 0.006212 0.0057919 -0.00049203 -0.0065812 0.0037308 0.005951 0.060037 -0.0042752 0.0053705 -0.009906 -0.0016307 -0.00034313 0.0008992 0.012304 0.0031756 0.0028699 0 -0.017153 0 0.00075914 0 0.00020988 0 -0.0057294
0.16406 7.4613e-05 0.00012552 0.00092177 0.0028477 -0.0045798 0.0031745 0.0056022 -0.00353 -0.0048016 0.0043318 0.0032384 0.09217 0.00029528 0.0035454 -0.0054063 0.00066331 -0.00073191 0.00019531 0.0056923 0.0082844 0.0014781 0 -0.016948 0 0.00082933 0 -0.00019443 0 -0.0012479
0.16797 -0.00079765 0.00057178 -0.00056937 -0.0012344 -0.003522 0.0010064 0.0037433 -0.0052747 -0.0022492 0.0029726 -0.0013381 0.11856 0.0048228 0.00064155 0.0013856 0.0013004 -0.0007362 0.0010163 -0.0015413 0.0069851 -0.00096422 0 -0.01647 0 0.00051551 0 -0.000631 0 0.013351
0.17188 -0.0011398 0.00060896 -0.0011329 -0.0029254 -0.001522 0.00015716 0.0012279 -0.0047146 5.3467e-05 -0.0001005 -0.006135 0.12448 0.0057046 -0.00062558 0.0064236 0.00014146 -0.00026462 0.0016532 -0.0049007 0.00088064 -0.0025492 0 -0.015864 0 -4.0781e-05 0 -0.0010326 0 0.027523
0.17578 -0.0006052 0.0002554 0.00017248 -0.0018034 0.002004 5.9841e-05 -0.00057557 -0.0022977 0.0022199 -0.0033717 -0.0089702 0.11165 0.0025145 0.00074454 0.0078826 -0.0021237 0.00038461 0.00063543 -0.0035693 -0.0042608 -0.0022821 0 -0.015302 0 -0.00052032 0 -0.0014992 0 0.026298
0.17969 0.00023394 -0.00022036 0.0031603 0.0005671 0.0066629 -0.0004602 -0.0010061 0.0003806 0.0048279 -0.005099 -0.0081106 0.095567 -0.0017645 0.0032637 0.0069491 -0.004465 0.00079897 -0.0018856 -0.00076707 -0.0040228 -0.00078467 0 -0.014854 0 -0.00064779 0 -0.0021139 0 0.0021519
0.18359 0.00053701 -0.00042788 0.0062893 0.0016688 0.010831 -0.0024353 -0.00052046 0.0017815 0.0075109 -0.0045989 -0.0033436 0.091066 -0.0033981 0.0045114 0.0056459 -0.0058065 0.00079288 -0.004226 -0.00040392 0.00077074 0.00050729 0 -0.01449 0 -0.0003996 0 -0.0027804 0 -0.036844
0.1875 9.5128e-05 -8.3822e-05 0.0075212 -1.7021e-05 0.01247 -0.0058718 -0.00015893 0.0015043 0.0085611 -0.0027336 0.0034446 0.09941 -0.0010915 0.0034198 0.004423 -0.0053017 0.00049928 -0.0045803 -0.0032921 0.0052777 0.00070394 0 -0.014201 0 -7.6908e-06 0 -0.0032387 0 -0.069953
0.19141 -0.00043955 0.00076691 0.0058044 -0.0035823 0.010544 -0.0092989 -0.00059461 0.00038436 0.0062975 -0.0011939 0.0088555 0.10884 0.0030995 0.0010646 0.0020976 -0.0028018 0.00016427 -0.0025388 -0.006519 0.0054513 8.2634e-05 0 -0.014076 0 0.00024174 0 -0.0032377 0 -0.076896
0.19531 -0.00026196 0.0017005 0.002004 -0.0061373 0.0058843 -0.010361 -0.001585 -0.00035636 0.0010177 -0.001152 0.0098254 0.10772 0.0058466 -0.0006704 -0.0020834 0.00077373 -0.0001074 0.00052606 -0.0064219 0.0016833 -0.00042515 0 -0.014226 0 0.00022917 0 -0.0027158 0 -0.052002
0.19922 0.00062937 0.0021229 -0.0016038 -0.0050521 0.00067 -0.0073938 -0.0022289 -9.8953e-05 -0.0045193 -0.0023618 0.0057584 0.097117 0.0055855 -0.0010407 -0.0067801 0.0037349 -0.00038932 0.0024909 -0.0021499 -0.0020251 -0.00017831 0 -0.014626 0 5.4211e-05 0 -0.0018583 0 -0.0087643
0.20313 0.0012286 0.0016374 -0.0029828 -0.00024873 -0.0030987 -0.00095129 -0.001755 0.00083651 -0.0069138 -0.0034076 -0.00067656 0.090081 0.0036732 -0.00096265 -0.0092414 0.0046626 -0.00074815 0.0020864 0.0035807 -0.0022056 0.00073601 0 -0.015066 0 -9.6042e-05 0 -0.0010079 0 0.029028
0.20703 0.00038975 0.00031914 -0.0018207 0.0054841 -0.0048873 0.0060816 -0.00019841 0.0016217 -0.0048624 -0.0028724 -0.0050761 0.097928 0.0027047 -0.0016418 -0.0076745 0.0034333 -0.0010797 -0.00020222 0.0070352 0.00079501 0.0018186 0 -0.015309 0 -0.00011211 0 -0.00049402 0 0.043458
0.21094 -0.0019782 -0.0013104 0.00037613 0.0085921 -0.0056188 0.010202 0.0015344 0.0015997 -0.00037818 -0.00049002 -0.0044095 0.11698 0.0037729 -0.0028625 -0.0028873 0.0012654 -0.0011774 -0.0026244 0.006666 0.0034134 0.0027083 0 -0.015314 0 -8.1504e-06 0 -0.00046777 0 0.034312
0.21484 -0.0045435 -0.0025913 0.0016237 0.0075595 -0.0064912 0.0097278 0.0022455 0.00065171 0.0027163 0.0025945 0.0005471 0.12966 0.0054066 -0.0028744 0.0023689 -0.00033183 -0.00096939 -0.0036021 0.00399 0.0024769 0.0033682 0 -0.015289 0 0.00016043 0 -0.0008147 0 0.01805
0.21875 -0.0054854 -0.0030899 0.0010718 0.0040088 -0.0077509 0.0060373 0.0012844 -0.00087793 0.0018192 0.0046082 0.0055209 0.12024 0.0051769 -0.00016476 0.0055776 -0.00073797 -0.00065194 -0.0029128 0.0016846 -0.0017856 0.0038547 0 -0.015476 0 0.00038836 0 -0.0011985 0 0.014755
0.22266 -0.0040067 -0.0027805 -0.00045135 0.0011736 -0.0084925 0.0025201 -0.00089139 -0.0024382 -0.0024401 0.0043556 0.0058633 0.090928 0.0022827 0.0046067 0.0060524 -0.00041198 -0.00054142 -0.0016539 0.0011056 -0.0060609 0.0040719 0 -0.015879 0 0.00071311 0 -0.0012457 0 0.032582
0.22656 -0.0011035 -0.0019785 -0.0013225 0.0011499 -0.0075472 0.0019516 -0.0028235 -0.00346 -0.0068028 0.0019813 0.00022764 0.062531 -0.0015245 0.0085559 0.0047406 -1.8533e-05 -0.00076987 -0.0010821 0.001605 -0.007019 0.0038143 0 -0.0162 0 0.0011233 0 -0.00079395 0 0.060897
0.23047 0.0011455 -0.0011352 -0.00057931 0.0033395 -0.0045608 0.0043495 -0.0028587 -0.0034863 -0.0079125 -0.0011833 -0.0081084 0.057776 -0.0036091 0.0087189 0.002926 0.00043164 -0.0011391 -0.0014076 0.0018694 -0.0041365 0.0029699 0 -0.016098 0 0.0014931 0 -4.0907e-05 0 0.077099
0.23438 0.0012295 -0.00063751 0.0013063 0.0052853 -0.00031821 0.0069993 -0.00025733 -0.0023687 -0.0046213 -0.0035025 -0.013465 0.081614 -0.0030159 0.0045729 0.0013369 0.0013877 -0.0013037 -0.0016594 0.0014665 0.00014218 0.001584 0 -0.015536 0 0.0016256 0 0.00054874 0 0.062457
0.23828 -0.00058792 -0.00066751 0.0029019 0.0049169 0.0038411 0.0066036 0.0040711 -0.00048875 0.0015545 -0.0040253 -0.011924 0.11614 -0.0013279 -0.0013511 0.0002782 0.0027388 -0.001118 -0.00075603 0.00092834 0.0026798 -0.00023904 0 -0.014875 0 0.0013801 0 0.00055764 0 0.01616
0.24219 -0.0025236 -0.0011162 0.0030229 0.0021339 0.0068773 0.001862 0.0077886 0.0012539 0.0076918 -0.0029805 -0.0042432 0.13493 -0.00094251 -0.0053864 9.332e-05 0.0033077 -0.00079535 0.0012382 0.00059275 0.0020933 -0.0023179 0 -0.014595 0 0.00077928 0 -6.7116e-05 0 -0.042047
0.24609 -0.0027676 -0.0015903 0.0016343 -0.0014476 0.008457 -0.0054523 0.0083651 0.001871 0.011101 -0.0015448 0.0046903 0.1243 -0.0024969 -0.0055593 0.0010767 0.0017947 -0.00070706 0.0029306 -0.00015232 -0.00059983 -0.0041328 0 -0.014887 0 1.6766e-05 0 -0.00095465 0 -0.082651
0.25 -0.00095066 -0.001588 -0.00022537 -0.0039772 0.0087495 -0.011616 0.0046932 0.00095488 0.010302 -0.0010717 0.0093813 0.093358 -0.0040456 -0.002938 0.0029269 -0.001549 -0.0010053 0.0027897 -0.0021565 -0.0032083 -0.0046764 0 -0.015489 0 -0.00062894 0 -0.0015785 0 -0.083909
0.25391 0.0016163 -0.00082834 -0.0013185 -0.0045856 0.0080054 -0.013355 -0.0019477 -0.0009018 0.0053297 -0.0022339 0.0074901 0.064978 -0.0028718 -0.00045586 0.0046037 -0.0043757 -0.0014468 0.00067429 -0.0050837 -0.0040402 -0.0029302 0 -0.015929 0 -0.00091031 0 -0.0016423 0 -0.045192
0.25781 0.0030641 0.00047105 -0.0011276 -0.0035043 0.0063456 -0.0098412 -0.0083243 -0.0023448 -0.0021717 -0.0045448 0.0011018 0.056753 0.0017788 -0.00034779 0.0050293 -0.0038693 -0.0016059 -0.001776 -0.0070208 -0.002708 0.0010937 0 -0.01593 0 -0.00069975 0 -0.0012622 0 0.012156
0.26172 0.0024598 0.0016414 -0.00013817 -0.001494 0.0038386 -0.003061 -0.010973 -0.0020955 -0.0091406 -0.0065353 -0.0051505 0.068524 0.0076516 -0.0024079 0.0039894 0.00061676 -0.0012832 -0.0024157 -0.0058845 9.3458e-05 0.0056465 0 -0.015615 0 -3.637e-05 0 -0.00080412 0 0.057014
0.26563 0.00045121 0.002 0.00064074 0.0005989 0.00065474 0.003499 -0.0082316 0.00014793 -0.012169 -0.0065391 -0.0074181 0.085868 0.011118 -0.0044133 0.0022354 0.0064328 -0.0007171 -0.00050979 -0.0014725 0.0031789 0.0078766 0 -0.015349 0 0.00086805 0 -0.0005478 0 0.066459
0.26953 -0.0013735 0.0013827 0.00049242 0.0019601 -0.0028696 0.0069363 -0.0013197 0.0033811 -0.0095088 -0.0036988 -0.004944 0.09438 0.0099863 -0.0041603 0.00065929 0.0094384 -0.00038447 0.0024461 0.0038458 0.0053256 0.0057677 0 -0.015388 0 0.0016763 0 -0.00049689 0 0.038821
0.27344 -0.001776 0.00031379 -0.00046991 0.0020436 -0.0062346 0.006537 0.0062518 0.0058172 -0.002771 0.0013772 -5.8133e-06 0.091304 0.0050288 -0.0013128 -0.00050392 0.0074178 -0.00056536 0.0038668 0.0066696 0.00564 -4.1624e-05 0 -0.015693 0 0.0020409 0 -0.00049006 0 -0.0058938
0.27734 -0.00072294 -0.00038714 -0.0014179 0.0011182 -0.008787 0.0039989 0.010637 0.0059814 0.0034628 0.0067505 0.0039807 0.085369 -0.00089968 0.002391 -0.0015402 0.0020497 -0.0010729 0.0023031 0.0051744 0.0039972 -0.0062835 0 -0.016042 0 0.0017641 0 -0.00045596 0 -0.038479
0.28125 0.00079572 -0.00026671 -0.0014776 0.00051298 -0.0098115 0.0021501 0.0098404 0.0037 0.0045928 0.010097 0.0046163 0.087062 -0.0050722 0.0045684 -0.0024488 -0.0024749 -0.0014015 -0.0011807 0.00062938 0.0013199 -0.0092915 0 -0.016263 0 0.00092294 0 -0.00051373 0 -0.038516
0.28516 0.0016867 0.0004014 -0.00045194 0.001808 -0.0088166 0.0029208 0.0048315 0.00031987 -0.00036169 0.0099669 0.0016459 0.099192 -0.0064505 0.0039948 -0.0026184 -0.0030028 -0.001167 -0.0037502 -0.0034352 -0.00076926 -0.0078045 0 -0.016337 0 -0.00012974 0 -0.00080211 0 -0.0070811
0.28906 0.0015699 0.00088426 0.00097596 0.0052453 -0.005912 0.0058835 -0.0010744 -0.0020738 -0.0074867 0.0066121 -0.0032153 0.1155 -0.0056097 0.0013965 -0.0015856 0.00011107 -0.00045649 -0.0031133 -0.0037537 -0.00094008 -0.0039622 0 -0.016292 0 -0.00092042 0 -0.001235 0 0.033731
0.29297 0.0008687 0.00064919 0.0017697 0.0088287 -0.0019369 0.0084524 -0.0042443 -0.0020309 -0.010597 0.0018501 -0.0072952 0.12698 -0.0036851 -0.0012264 -3.2635e-05 0.0038156 0.00021536 0.00054775 0.00037084 0.00089879 -0.0015055 0 -0.016074 0 -0.0010999 0 -0.0014909 0 0.054624
0.29688 0.00024298 -0.00018153 0.0014203 0.0094087 0.0019122 0.007766 -0.0029784 0.00018588 -0.006073 -0.0019906 -0.0082549 0.12934 -0.0015941 -0.0020959 0.00040604 0.0054865 0.00030623 0.0046688 0.0066035 0.0035334 -0.0026356 0 -0.015606 0 -0.00064539 0 -0.0013078 0 0.038141
0.30078 -4.0705e-05 -0.00097865 0.0004413 0.0052762 0.0047562 0.0029717 0.0013856 0.0026467 0.003927 -0.0034184 -0.0052576 0.12546 -3.1736e-06 -0.00084399 -0.0012409 0.0052127 -0.00032084 0.0063352 0.011164 0.0053647 -0.0062384 0 -0.014977 0 0.00010568 0 -0.00080484 0 -0.0089583
0.30469 -0.0002508 -0.001185 -2.5015e-05 -0.0019546 0.0064509 -0.003855 0.005272 0.0030601 0.012683 -0.0025953 0.00039674 0.12183 0.00050415 0.0013735 -0.0038152 0.0050828 -0.0012683 0.0045345 0.011313 0.005514 -0.0090105 0 -0.014523 0 0.00063452 0 -0.0004646 0 -0.058427
0.30859 -0.00079537 -0.00076582 0.00075386 -0.0081553 0.0073627 -0.0090167 0.0051856 0.00052056 0.013821 -0.001121 0.0056592 0.12253 -0.00033249 0.0027986 -0.0045748 0.0064353 -0.0018689 0.00079369 0.0071059 0.0041727 -0.0084122 0 -0.014618 0 0.00055709 0 -0.00071595 0 -0.077634
0.3125 -0.0017146 -0.00013459 0.0023176 -0.0098209 0.0077306 -0.0098233 0.00013695 -0.0036106 0.0061176 -0.00091666 0.0073168 0.12554 -0.0020047 0.0023214 -0.0017262 0.0080982 -0.0016439 -0.0021991 0.0013071 0.0020514 -0.0047509 0 -0.015311 0 -9.6762e-05 0 -0.0014803 0 -0.050813
0.31641 -0.0025429 0.00030553 0.0032857 -0.0068652 0.0072913 -0.0064893 -0.0074515 -0.0065055 -0.0055503 -0.0028932 0.0041042 0.12376 -0.0033177 0.00020879 0.0033572 0.007541 -0.0006335 -0.002711 -0.002493 -0.0003266 -0.00058426 0 -0.016177 0 -0.00083457 0 -0.0021454 0 0.0092976
0.32031 -0.0026604 0.00050869 0.0025876 -0.0024948 0.0055914 -0.0017653 -0.013105 -0.0059053 -0.013744 -0.0062325 -0.0020665 0.11038 -0.0032373 -0.0021345 0.0066782 0.0037443 0.00061672 -0.0010613 -0.0023717 -0.0027043 0.0018154 0 -0.016595 0 -0.00097115 0 -0.002065 0 0.067787
0.32422 -0.001825 0.00069235 0.00059248 -0.00021161 0.0026763 0.0013531 -0.013161 -0.0018744 -0.013638 -0.0087575 -0.006937 0.085312 -0.0017701 -0.0031659 0.0048862 -0.0012899 0.0013945 0.0010301 0.00053953 -0.0046062 0.0024215 0 -0.016251 0 -9.8932e-05 0 -0.0011717 0 0.088785
0.32813 -0.00042895 0.00096519 -0.00099665 -0.00072064 -0.00062746 0.0018879 -0.0072488 0.0031545 -0.0059782 -0.0082279 -0.0066088 0.058157 8.7285e-05 -0.002257 -0.0015555 -0.0041181 0.0012627 0.0020482 0.0028892 -0.0051164 0.0030158 0 -0.015421 0 0.0015459 0 -0.0001271 0 0.058294
0.33203 0.00073462 0.0011272 -0.00058916 -0.0016384 -0.0032519 0.0012495 0.0013583 0.0061663 0.0039972 -0.0038195 -0.00038052 0.04432 0.0013713 -7.9445e-05 -0.0083513 -0.0030457 0.00032387 0.0017809 0.0017163 -0.0035273 0.0049601 0 -0.014738 0 0.0031274 0 0.00018253 0 -0.0063412
0.33594 0.0010166 0.00087905 0.0016896 -0.00021166 -0.0047915 0.001574 0.007852 0.0057929 0.010373 0.0031227 0.008416 0.054972 0.0020858 0.0019093 -0.010746 0.00029704 -0.00085999 0.0010939 -0.0030995 -0.00041153 0.0075341 0 -0.014646 0 0.0037154 0 -0.00060013 0 -0.066875
0.33984 0.0003503 0.00020549 0.003757 0.0036589 -0.0058277 0.0036486 0.0090245 0.003191 0.010147 0.0095964 0.014399 0.087322 0.0030021 0.0024713 -0.0073433 0.0026322 -0.0016382 0.00082911 -0.008589 0.0020921 0.0085507 0 -0.015035 0 0.0029404 0 -0.0019618 0 -0.087893
0.34375 -0.00073662 -0.00051173 0.0031374 0.0070731 -0.0072272 0.0062731 0.0052448 0.00088919 0.0043893 0.012517 0.013657 0.12362 0.0045083 0.0013458 -0.00099438 0.0022767 -0.0016876 0.00097014 -0.011014 0.001512 0.0066092 0 -0.015397 0 0.0013029 0 -0.0029067 0 -0.058328
0.34766 -0.0015304 -0.00081627 -0.0008541 0.006811 -0.0090146 0.0074513 -8.4181e-05 0.00062389 -0.0031411 0.010461 0.0063007 0.14217 0.0058282 -0.00074563 0.0038642 0.00063084 -0.0011934 0.0008093 -0.0089098 -0.0028939 0.0026704 0 -0.015347 0 -0.00015191 0 -0.0027538 0 0.003088
0.35156 -0.0016425 -0.00062103 -0.0061954 0.0024342 -0.0099604 0.0061336 -0.0031109 0.0020018 -0.0085018 0.0045108 -0.0037389 0.13357 0.005631 -0.0027508 0.0048084 0.00038918 -0.00067617 -0.00017209 -0.0042243 -0.0089895 -0.00067755 0 -0.015002 0 -0.0005936 0 -0.0016666 0 0.06123
0.35547 -0.0012485 -0.00030468 -0.0094456 -0.0031676 -0.0084463 0.0028975 -0.0022274 0.0030493 -0.0095633 -0.0023578 -0.011394 0.10908 0.0035259 -0.0040301 0.0027713 0.0023696 -0.00059985 -0.0016584 -0.00052769 -0.012808 -0.0015544 0 -0.014863 0 -1.3065e-05 0 -0.00048008 0 0.086993
0.35938 -0.00089413 -0.00033571 -0.0083106 -0.0062617 -0.0039473 -0.00084548 0.0010512 0.0020571 -0.0066675 -0.00699 -0.013584 0.092322 0.0008151 -0.0046384 0.00038931 0.0043602 -0.0010552 -0.0027517 0.0001051 -0.011332 -0.00040353 0 -0.01531 0 0.00082968 0 -3.0589e-06 0 0.07351
0.36328 -0.0010326 -0.00078868 -0.0034203 -0.0053958 0.002199 -0.0040923 0.003513 -0.0009184 -0.001966 -0.0077878 -0.010619 0.099484 -0.00050218 -0.0050267 -0.00055172 0.0033438 -0.0017437 -0.0028772 -0.0013247 -0.0049432 0.00068402 0 -0.016212 0 0.0010901 0 -0.00040308 0 0.036356
0.36719 -0.0016496 -0.0012413 0.0021356 -0.0023059 0.0075036 -0.0066744 0.0027666 -0.0041125 0.0020346 -0.0053979 -0.0052369 0.12431 0.00035854 -0.0055048 -6.0109e-05 -0.0010951 -0.002245 -0.0024308 -0.0021025 0.0024786 0.00018566 0 -0.017006 0 0.00057776 0 -0.0011595 0 -0.00033889
0.37109 -0.0022622 -0.0011632 0.0051182 -8.8336e-06 0.0099787 -0.0086549 -0.0010606 -0.0054697 0.0039395 -0.0020027 -0.00039762 0.14206 0.0020976 -0.0059109 0.0011146 -0.0057854 -0.0023361 -0.0024626 -0.00068076 0.0061296 -0.0013825 0 -0.017177 0 -9.842e-05 0 -0.0015569 0 -0.020585
0.375 -0.0022938 -0.00041823 0.0044171 -9.9145e-05 0.0093686 -0.0096299 -0.0055878 -0.0041391 0.0041072 0.00019842 0.0024021 0.1307 0.0025387 -0.0057009 0.0027608 -0.0067149 -0.0021141 -0.0035867 0.0018119 0.0037018 -0.0022001 0 -0.016675 0 -0.00011699 0 -0.0012591 0 -0.024243
0.37891 -0.0015431 0.00060321 0.001553 -0.0017405 0.0070065 -0.0088761 -0.0080227 -0.0009058 0.0040031 0.00026816 0.0033265 0.091434 0.00081178 -0.0043388 0.0050634 -0.0030187 -0.0018627 -0.0051023 0.0029071 -0.0029231 -0.0012277 0 -0.015922 0 0.00075987 0 -0.00051004 0 -0.021962
0.38281 -0.00038927 0.0013249 -0.00079277 -0.0029408 0.0045662 -0.0062186 -0.0070921 0.0025362 0.0046755 -0.0011747 0.0032896 0.049928 -0.0017179 -0.0017207 0.0074345 0.0017453 -0.0018078 -0.0052545 0.0015461 -0.0090435 0.0006143 0 -0.015437 0 0.0019123 0 0.00012229 0 -0.023418
0.38672 0.00044161 0.0014467 -0.00086348 -0.00252 0.0028481 -0.0025765 -0.0036787 0.0046663 0.0055947 -0.0026287 0.003023 0.03572 -0.002814 0.001596 0.0081573 0.0025512 -0.0019665 -0.0026301 -0.0006571 -0.010578 0.0014645 0 -0.015443 0 0.0023848 0 0.00017639 0 -0.029103
0.39063 0.00039579 0.0010981 0.0011131 -0.00085533 0.0015324 0.00057774 0.00011693 0.0047682 0.0049941 -0.0027326 0.0028334 0.057264 -0.0016882 0.0044858 0.0057987 -0.0024645 -0.0021757 0.0023765 -0.0010171 -0.0069784 0.00067569 0 -0.015795 0 0.0017489 0 -0.00043544 0 -0.031708
0.39453 -0.00047635 0.00060337 0.0034732 0.0009551 -0.00013899 0.0024226 0.0025943 0.0029631 0.0016175 -0.00097657 0.0028862 0.094764 0.00015433 0.0056997 0.0010994 -0.0099983 -0.0022299 0.0073399 0.0013708 -0.0014028 -0.00023108 0 -0.016183 0 0.0005177 0 -0.0014475 0 -0.024559
0.39844 -0.0015049 0.00016476 0.0045365 0.0022673 -0.0025319 0.0034283 0.0034782 2.4663e-06 -0.0036417 0.0021538 0.0033701 0.1175 0.00051934 0.0045379 -0.0029145 -0.014176 -0.0020058 0.0092506 0.0045125 0.0019474 0.0010091 0 -0.016395 0 -0.00028605 0 -0.0024373 0 -0.0088198
0.40234 -0.0018389 -0.00021119 0.0036928 0.0031507 -0.0053213 0.004712 0.0036917 -0.0029218 -0.0079037 0.0054597 0.0042171 0.1103 -0.0010306 0.0014032 -0.003237 -0.011512 -0.0015137 0.0066825 0.0053925 0.0011953 0.0049034 0 -0.016379 0 -3.453e-05 0 -0.0030286 0 0.0071098
0.40625 -0.0010441 -0.00054211 0.0015299 0.0037838 -0.007748 0.0067157 0.0042469 -0.0044845 -0.0084576 0.0075067 0.0047235 0.085473 -0.0025083 -0.0022178 0.0003647 -0.0038401 -0.00089018 0.0010007 0.0030036 -0.0018431 0.0091748 0 -0.016169 0 0.00094577 0 -0.0030254 0 0.015175
0.41016 0.00056584 -0.00072909 -0.00074844 0.0040171 -0.0089985 0.0085639 0.0052648 -0.0038409 -0.0051535 0.0071945 0.003702 0.069687 -0.0014836 -0.0045436 0.0048889 0.0032701 -0.00035727 -0.0044495 -0.0005796 -0.0033995 0.010446 0 -0.015821 0 0.0016757 0 -0.0024731 0 0.014909
0.41406 0.0021134 -0.00064955 -0.001996 0.0037113 -0.0084147 0.0088047 0.0059233 -0.0012965 -0.00077667 0.0043462 0.00035619 0.078512 0.0022132 -0.0046697 0.0065888 0.0050854 -0.00014213 -0.0066619 -0.0022471 -0.0011602 0.0072167 0 -0.015454 0 0.0014174 0 -0.0016426 0 0.013206
0.41797 0.0027376 -0.00036615 -0.0015464 0.0032785 -0.0056377 0.0068073 0.0053088 0.0016089 0.0011979 5.6547e-05 -0.0047033 0.10228 0.0059267 -0.0032577 0.0041741 0.0012463 -0.00035534 -0.005036 -0.00097652 0.0035433 0.0013671 0 -0.015283 0 0.00034752 0 -0.00090493 0 0.016393
0.42188 0.0021652 -0.00015757 0.00057234 0.0034652 -0.00088729 0.0033904 0.0033898 0.0029789 -0.00035994 -0.0035994 -0.0092499 0.11614 0.0065578 -0.0020625 -0.00025121 -0.0045158 -0.00089214 -0.0015897 0.0011662 0.0067044 -0.0032829 0 -0.01552 0 -0.00060226 0 -0.00052615 0 0.021948
0.42578 0.00086747 -0.00026664 0.00355 0.0043537 0.0047595 3.5938e-05 0.0012367 0.0019351 -0.0031599 -0.0046362 -0.010524 0.10429 0.003645 -0.0024909 -0.0032726 -0.0077782 -0.0014562 0.00078524 0.0012048 0.0050625 -0.0040808 0 -0.016161 0 -0.00058821 0 -0.00051452 0 0.018467
0.42969 -0.0003001 -0.00060986 0.0059814 0.0047376 0.0095247 -0.0024786 0.00024627 -0.00060765 -0.0035076 -0.0025131 -0.0070871 0.075516 -9.4067e-07 -0.0043081 -0.0031245 -0.0067603 -0.0017344 0.0005365 -0.0016011 -0.00090982 -0.001534 0 -0.016886 0 0.0003908 0 -0.00065999 0 -0.0043841
0.43359 -0.00069978 -0.00079165 0.0065051 0.0029237 0.011727 -0.0045713 0.00096937 -0.0025443 0.00024916 0.0012013 -0.00016758 0.055324 -0.00093443 -0.0056726 -0.00072054 -0.0029774 -0.0016103 -0.001661 -0.0048839 -0.0071058 0.0014783 0 -0.017228 0 0.001508 0 -0.00075409 0 -0.043606
0.4375 -0.00031079 -0.00047128 0.0046861 -0.0014747 0.010798 -0.0069351 0.0025119 -0.0022229 0.0059105 0.0035868 0.0066416 0.06235 0.0014975 -0.0046553 0.0018922 0.00071803 -0.0012368 -0.0038998 -0.005505 -0.0090384 0.0023397 0 -0.016925 0 0.0018659 0 -0.00079402 0 -0.079574
0.44141 0.0003526 0.00026237 0.0015011 -0.0065133 0.0077005 -0.0092144 0.0030684 0.00017454 0.0089657 0.0022987 0.0094004 0.091079 0.0043684 -0.0010501 0.003702 0.0025169 -0.00089223 -0.0048152 -0.0027504 -0.0055448 0.00069035 0 -0.016152 0 0.0012982 0 -0.00096196 0 -0.086861
0.44531 0.00070781 0.00090798 -0.0011365 -0.008997 0.0042804 -0.009815 0.0012655 0.0026966 0.0062618 -0.0026028 0.0063666 0.1168 0.0039552 0.0031558 0.0052096 0.0024557 -0.00074278 -0.00448 0.00086437 0.00026174 -0.0018382 0 -0.015405 0 0.00049486 0 -0.0013831 0 -0.052688
0.44922 0.00057159 0.00098762 -0.001663 -0.0070275 0.0019679 -0.0072788 -0.0026673 0.003156 -0.001299 -0.0083346 -0.00066258 0.11795 -0.00051754 0.0052585 0.0070057 0.0015089 -0.00073057 -0.0037605 0.0020044 0.0036683 -0.0035035 0 -0.01512 0 0.00035592 0 -0.0019074 0 0.010888
0.45313 0.00026412 0.00049573 -4.8079e-05 -0.0017719 0.00082473 -0.0019692 -0.0068047 0.00092349 -0.0092777 -0.011009 -0.0072694 0.09522 -0.0058408 0.0041368 0.008384 0.000365 -0.00068977 -0.0030428 -0.0002777 0.0023614 -0.0039279 0 -0.015355 0 0.0011702 0 -0.0021703 0 0.071535
0.45703 0.00028924 -8.0927e-05 0.0021098 0.0032964 -0.00029021 0.003697 -0.0086469 -0.0024676 -0.012925 -0.0081823 -0.009152 0.070399 -0.0075988 0.001361 0.0077752 -0.00085556 -0.00056627 -0.0017986 -0.0037215 -0.0017392 -0.0038794 0 -0.015798 0 0.0023477 0 -0.0019197 0 0.096166
0.46094 0.00086898 -0.00020314 0.0027546 0.0051715 -0.0025844 0.006957 -0.0067256 -0.0044111 -0.010444 -0.000566 -0.0049324 0.066795 -0.0041818 -2.2872e-05 0.0045931 -0.0019962 -0.00050593 0.00051982 -0.0051443 -0.0043795 -0.0039417 0 -0.016063 0 0.0029176 0 -0.0013046 0 0.07214
0.46484 0.0017148 0.00023904 0.00094862 0.0036885 -0.0061505 0.0069272 -0.0016231 -0.0031817 -0.003838 0.0082926 0.0028655 0.089343 0.0017566 0.0018566 0.00035392 -0.0023878 -0.00070595 0.0032937 -0.0034423 -0.0028394 -0.0036978 0 -0.015991 0 0.0023271 0 -0.00081212 0 0.015261
0.46875 0.0022165 0.00085337 -0.002387 0.0014052 -0.0096703 0.0052804 0.0042574 0.00072391 0.0029125 0.01413 0.0093818 0.12175 0.0057239 0.0058989 -0.0023785 -0.001233 -0.0011699 0.0047487 -0.00032417 0.0017146 -0.0022884 0 -0.015688 0 0.00085271 0 -0.00086149 0 -0.040737
0.47266 0.0018955 0.0011231 -0.0051566 0.0011602 -0.011212 0.0046342 0.0080172 0.0048408 0.0065772 0.014423 0.010522 0.14179 0.0053269 0.0087958 -0.0022919 0.001473 -0.0016206 0.0034734 0.0017613 0.0054262 0.00037711 0 -0.015347 0 -0.00068215 0 -0.0014142 0 -0.065411
0.47656 0.0007706 0.0008486 -0.0056563 0.0035288 -0.0095157 0.0060293 0.0078593 0.0063797 0.0062461 0.0096142 0.0055343 0.1399 0.002026 0.0078646 -0.00050421 0.0044683 -0.0016848 7.3675e-05 0.0021779 0.005268 0.0031674 0 -0.015058 0 -0.0015749 0 -0.0019778 0 -0.049005
0.48047 -0.00063514 0.00024277 -0.003805 0.0063733 -0.0048738 0.0077931 0.0040223 0.0040913 0.0030923 0.002503 -0.0026275 0.1248 -0.00073609 0.0035387 0.00063723 0.0058159 -0.0012008 -0.0028393 0.0024737 0.0016154 0.0045776 0 -0.014806 0 -0.0017062 0 -0.0020288 0 -0.0054524
0.48438 -0.0016449 -0.00035479 -0.0011359 0.0067219 0.00093999 0.0068989 -0.0014546 -0.00091984 -0.00085406 -0.0035708 -0.0092978 0.11296 -0.00096073 -0.00075343 -9.6255e-05 0.0042166 -0.0003778 -0.0026907 0.0043402 -0.0023708 0.0040162 0 -0.014591 0 -0.0014555 0 -0.0014761 0 0.038992
0.48828 -0.0018806 -0.00081027 0.00036352 0.003226 0.0056013 0.0016991 -0.0059637 -0.005946 -0.0037823 -0.0065277 -0.011055 0.11315 0.00032296 -0.0013805 -0.0017415 5.3371e-05 0.00033357 0.00065642 0.00749 -0.0037692 0.0022351 0 -0.014505 0 -0.0012415 0 -0.0007397 0 0.062567
0.49219 -0.0015087 -0.0012465 -0.00036437 -0.0028286 0.0074486 -0.0063392 -0.0078311 -0.0084546 -0.0046166 -0.0063608 -0.0076907 0.12037 0.00066642 0.0023641 -0.0023847 -0.0046465 0.00054843 0.0044245 0.0097841 -0.0023981 0.00054111 0 -0.014647 0 -0.001146 0 -0.00037528 0 0.059724
0.49609 -0.0011221 -0.0018153 -0.0028274 -0.0085466 0.0062885 -0.013424 -0.0072091 -0.0076901 -0.0032445 -0.0047388 -0.0020576 0.12308 -0.00087517 0.0075377 -0.0013062 -0.0073563 0.00018496 0.0050813 0.0094677 -0.00055887 -0.00033673 0 -0.01498 0 -0.00093258 0 -0.00059971 0 0.042071
0.5 -0.0013394 -0.0024755 -0.0054524 -0.011418 0.0033479 -0.016126 -0.0058085 -0.0050285 -0.00065711 -0.0038163 0.0019145 0.11529 -0.0025693 0.0099296 0.00026964 -0.0065736 -0.00052074 0.0014167 0.0070889 -0.00051825 -0.00060271 0 -0.015316 0 -0.00037095 0 -0.0011503 0 0.029719
0.50391 -0.0023703 -0.0030085 -0.0066773 -0.010741 0.00041402 -0.013763 -0.0056102 -0.0028649 0.0012844 -0.0049334 0.0016497 0.10166 -0.0017371 0.0075193 0.00053428 -0.002746 -0.001181 -0.0041867 0.0050086 -0.002296 -0.00077101 0 -0.015462 0 0.00048395 0 -0.0015722 0 0.038632
0.50781 -0.0038182 -0.0032175 -0.0058692 -0.0077013 -0.001303 -0.008632 -0.0073804 -0.0028351 0.00077456 -0.0078241 -0.0026504 0.091734 0.0024108 0.0020181 -0.00099702 0.0020151 -0.0014571 -0.0075392 0.004964 -0.0038215 -0.00087556 0 -0.015397 0 0.0013141 0 -0.0016235 0 0.070658
0.51172 -0.0048631 -0.0030711 -0.0035374 -0.004369 -0.0018293 -0.0040428 -0.010021 -0.0046591 -0.0026553 -0.010713 -0.0082815 0.090154 0.0076745 -0.0028006 -0.0030886 0.0052844 -0.0011941 -0.0060447 0.0062237 -0.0031011 -0.00037891 0 -0.015292 0 0.0018076 0 -0.0014084 0 0.1113
0.51563 -0.0047501 -0.0026641 -0.0008635 -0.0023916 -0.0021434 -0.0018534 -0.011278 -0.0064487 -0.0074795 -0.011306 -0.011685 0.092734 0.010555 -0.0043976 -0.0042053 0.0058667 -0.0004819 -0.00081025 0.0062835 -0.00015521 0.0012097 0 -0.015335 0 0.0019008 0 -0.001164 0 0.13681
0.51953 -0.0033031 -0.0020958 0.0010286 -0.0020459 -0.0031709 -0.0014167 -0.0093576 -0.0062105 -0.010897 -0.0082098 -0.010478 0.091754 0.0090961 -0.0033882 -0.0040571 0.004447 0.00035123 0.0043243 0.0034413 0.0030899 0.003746 0 -0.015565 0 0.0017763 0 -0.0009816 0 0.12759
0.52344 -0.0011171 -0.0014371 0.0016044 -0.0020909 -0.0048791 -0.00057795 -0.004277 -0.0033579 -0.010595 -0.0019654 -0.0047765 0.084578 0.0042786 -0.0024192 -0.0035506 0.0028314 0.00084634 0.0059322 -0.0013302 0.0046461 0.0064874 0 -0.015854 0 0.0016521 0 -0.00077683 0 0.080376
0.52734 0.00076182 -0.00079129 0.0010406 -0.00060655 -0.0062372 0.0022625 0.0020657 0.00093683 -0.0062853 0.0050365 0.0028432 0.07684 -0.0010541 -0.0032143 -0.0033553 0.0023319 0.00063959 0.003594 -0.0050733 0.0041121 0.0085943 0 -0.016052 0 0.0015789 0 -0.0005104 0 0.011556
0.53125 0.0015243 -0.00028713 9.0831e-06 0.0034744 -0.0060803 0.0066989 0.0071523 0.0047259 0.00014815 0.0098379 0.0087317 0.077023 -0.004467 -0.0047107 -0.0029305 0.0026276 -0.00029735 -0.00015733 -0.0053996 0.0026239 0.0094983 0 -0.016119 0 0.0014326 0 -0.00035898 0 -0.051701
0.53516 0.0011973 7.7832e-05 -0.00067178 0.009093 -0.0040934 0.010533 0.0094172 0.0066821 0.0059077 0.010641 0.010152 0.087672 -0.0052933 -0.0041402 -0.0013039 0.0021388 -0.0015973 -0.0022389 -0.0024446 0.0014435 0.0088849 0 -0.016119 0 0.0010842 0 -0.00058241 0 -0.087159
0.53906 0.00067999 0.00057796 -0.00035228 0.013228 -0.0010225 0.011392 0.008929 0.0067355 0.0089013 0.0078373 0.006765 0.10157 -0.0042467 -3.1569e-05 0.0012594 -0.0003355 -0.0027232 -0.0015231 0.001506 0.00080788 0.0066321 0 -0.016089 0 0.00057024 0 -0.0011899 0 -0.089652
0.54297 0.0011002 0.0016205 0.001224 0.012835 0.0020496 0.0085148 0.0068036 0.0055964 0.0086091 0.003642 0.00072961 0.10657 -0.0022291 0.0058318 0.0028257 -0.0041864 -0.0033387 0.00061979 0.0041027 0.00013997 0.003074 0 -0.015983 0 0.00010069 0 -0.0017832 0 -0.07149
0.54688 0.0028978 0.0033136 0.0037876 0.0073622 0.0046083 0.0034012 0.0040964 0.0038845 0.0059356 0.00060744 -0.0046309 0.094974 0.00024904 0.0095639 0.0015124 -0.0071947 -0.003514 0.0018854 0.004611 -0.0008664 -0.00066799 0 -0.015757 0 -9.6325e-05 0 -0.0018241 0 -0.051816
0.55078 0.0053297 0.0051109 0.0065394 -0.00027965 0.0068734 -0.001116 0.0012732 0.0018435 0.0025872 8.8252e-05 -0.006749 0.06971 0.0027032 0.0085484 -0.0022302 -0.007345 -0.0035771 0.0010704 0.0037859 -0.001665 -0.0029804 0 -0.015504 0 5.0219e-05 0 -0.0011362 0 -0.04383
0.55469 0.0068476 0.0059788 0.0083603 -0.0054698 0.0090867 -0.002769 -0.0013767 -0.00017274 0.00050581 0.0016605 -0.005087 0.04259 0.0042511 0.003926 -0.0053599 -0.0046576 -0.0037518 -0.0011661 0.0025352 -0.0014478 -0.0028862 0 -0.015448 0 0.00040886 0 -0.00015736 0 -0.049214
0.55859 0.0061605 0.0051135 0.0082689 -0.0053052 0.01074 -0.0014177 -0.0031082 -0.0012481 0.0013093 0.0037236 -0.001057 0.026494 0.0039959 -0.00022274 -0.0047583 -0.0012756 -0.0039441 -0.0031621 0.0010441 -0.00016149 -0.0011504 0 -0.015759 0 0.00075491 0 0.00036034 0 -0.061684
0.5625 0.0032295 0.0026721 0.0059734 -0.00094259 0.010691 0.00083097 -0.002876 -0.00036231 0.0054382 0.0046653 0.0031197 0.027665 0.0019492 -0.00038275 -0.00032685 0.00038735 -0.0038891 -0.003665 -0.00079846 0.0012974 -8.394e-05 0 -0.016354 0 0.00092845 0 -1.7068e-05 0 -0.073589
0.56641 -0.00056866 -0.00015547 0.0021832 0.0032589 0.0081972 0.0011213 -0.00041792 0.0023997 0.011245 0.0037289 0.0056405 0.043092 -0.00062025 0.0033467 0.0044603 -0.0002405 -0.003487 -0.0025458 -0.0024858 0.0019937 -0.0017418 0 -0.016899 0 0.00091114 0 -0.0010085 0 -0.07845
0.57031 -0.0032806 -0.0019021 -0.0016334 0.0032716 0.0038725 -0.0019952 0.0027952 0.0051409 0.014989 0.0011652 0.0056548 0.06348 -0.002046 0.0074261 0.0053995 -0.0015326 -0.0029311 -0.00050271 -0.0028676 0.0019436 -0.0058499 0 -0.017053 0 0.00078054 0 -0.0018418 0 -0.068964
0.57422 -0.0036348 -0.0018446 -0.0040308 -0.0012918 -0.00050704 -0.0072546 0.0040292 0.0050897 0.012553 -0.0021343 0.003122 0.078752 -0.0016615 0.0080661 0.0013107 -0.0014299 -0.0024506 0.0016262 -0.00128 0.0020076 -0.0094442 0 -0.016743 0 0.00061099 0 -0.0019141 0 -0.036709
0.57813 -0.0018208 -0.00046324 -0.004459 -0.0068857 -0.0033306 -0.011249 0.0012903 0.00085969 0.0023607 -0.0050727 -0.0013957 0.082727 -0.00038266 0.004469 -0.0048282 0.00039779 -0.0019477 0.0032514 0.0013888 0.0027406 -0.0089458 0 -0.016209 0 0.00042207 0 -0.001293 0 0.021286
0.58203 0.00074237 0.0010178 -0.0035969 -0.0089665 -0.0044236 -0.010611 -0.0046167 -0.0057933 -0.012461 -0.0066233 -0.0066091 0.075409 0.00013923 -0.00077865 -0.0084823 0.0021726 -0.0010093 0.0040454 0.0030651 0.0035041 -0.0031946 0 -0.015779 0 0.00021219 0 -0.00060886 0 0.092616
0.58594 0.002415 0.001576 -0.0028291 -0.0056164 -0.0050167 -0.0043732 -0.0099144 -0.010534 -0.024767 -0.0060359 -0.010381 0.062788 -0.0010019 -0.0042961 -0.0074836 0.0018579 0.00057353 0.0039414 0.002223 0.0029712 0.0051412 0 -0.015609 0 2.2461e-05 0 -0.00045562 0 0.14717
0.58984 0.0023551 0.0010191 -0.0031895 0.0011333 -0.0063825 0.0051344 -0.010172 -0.0093509 -0.027201 -0.003123 -0.010325 0.054166 -0.00326 -0.0048369 -0.0036723 -0.00057884 0.0022468 0.0032764 -0.00060399 0.00063781 0.011171 0 -0.015607 0 -5.3665e-05 0 -0.00086757 0 0.15045
0.59375 0.00085191 -0.0001434 -0.0045668 0.0071197 -0.0084331 0.013495 -0.0036339 -0.0017418 -0.016994 0.0014594 -0.0052717 0.057297 -0.0052945 -0.003801 -0.00092027 -0.0028268 0.0027788 0.0027838 -0.0030775 -0.0022833 0.011271 0 -0.015602 0 5.7507e-05 0 -0.0013425 0 0.087471
0.59766 -0.0011292 -0.0013138 -0.0058181 0.0091692 -0.0096636 0.016712 0.0070003 0.0083995 0.0015648 0.0062147 0.0032848 0.073121 -0.0062209 -0.0031331 -0.0016067 -0.0023227 0.0011682 0.0031347 -0.0029926 -0.0037339 0.0056751 0 -0.01554 0 0.00031796 0 -0.0013528 0 -0.019638
0.60156 -0.0027115 -0.0022588 -0.0057357 0.0068877 -0.0085426 0.013362 0.015869 0.015064 0.01896 0.009266 0.011191 0.093664 -0.0061866 -0.0030249 -0.0048414 0.001162 -0.0022822 0.0042625 -0.0001875 -0.0027717 -0.0018312 0 -0.015504 0 0.00056132 0 -0.00084263 0 -0.11689
0.60547 -0.0035713 -0.0030409 -0.0040991 0.0020598 -0.0050351 0.0051086 0.017557 0.013988 0.025747 0.0091258 0.013657 0.10595 -0.0058371 -0.0018881 -0.0077599 0.0049938 -0.0057355 0.0051616 0.0032996 -0.00065452 -0.0067507 0 -0.015566 0 0.00058886 0 -0.00025843 0 -0.14739
0.60938 -0.0038543 -0.0036526 -0.0019412 -0.0032054 -0.00079391 -0.0045087 0.010515 0.0053086 0.018056 0.0053832 0.0082818 0.10072 -0.0054326 0.0014376 -0.0082437 0.0058799 -0.0068654 0.0045738 0.0049511 0.0002189 -0.0068991 0 -0.015661 0 0.00031461 0 -0.00012836 0 -0.086613
0.61328 -0.0037855 -0.0038471 -0.00078061 -0.0076888 0.0021648 -0.011998 -0.0020212 -0.0067357 -0.00012619 -0.0010345 -0.0030294 0.079889 -0.0046548 0.0057295 -0.0063997 0.0028519 -0.0045095 0.0021212 0.003822 -0.0013519 -0.00342 0 -0.015646 0 -0.00015636 0 -0.00060935 0 0.039986
0.61719 -0.0034061 -0.0033722 -0.0014229 -0.010884 0.0030441 -0.015359 -0.014034 -0.016538 -0.019226 -0.0081245 -0.0148 0.056228 -0.0032673 0.0079879 -0.0037982 -0.0017359 0.00036108 -0.0011239 0.0011725 -0.0040333 0.00059418 0 -0.01547 0 -0.00058539 0 -0.0013988 0 0.16974
0.62109 -0.0026596 -0.002327 -0.0032885 -0.012253 0.0026514 -0.014464 -0.020133 -0.020185 -0.02946 -0.013475 -0.021076 0.04414 -0.0017745 0.0062428 -0.0017898 -0.0041588 0.0051928 -0.0032502 -0.00073225 -0.0050772 0.0024594 0 -0.015254 0 -0.00075438 0 -0.0020249 0 0.23809
0.625 -0.0016654 -0.0012075 -0.0047988 -0.01113 0.0023459 -0.010582 -0.018209 -0.016976 -0.026128 -0.015133 -0.018853 0.048147 -0.0012053 0.0017651 -0.00077177 -0.0024863 0.0075415 -0.0028722 -0.00050661 -0.0029638 0.0014711 0 -0.015169 0 -0.00060111 0 -0.0021974 0 0.21392
0.62891 -0.00083436 -0.00054304 -0.0045087 -0.0074611 0.0026773 -0.0056039 -0.010032 -0.0090307 -0.011881 -0.01241 -0.0095917 0.058871 -0.0021261 -0.0017337 -0.00076999 0.001847 0.0066092 -0.00012213 0.0013664 0.00095377 -0.0010791 0 -0.015237 0 -0.00024014 0 -0.0019242 0 0.11392
0.63281 -0.00064474 -0.00047257 -0.0021205 -0.0024422 0.0030308 -0.0013444 9.6743e-05 0.00017086 0.0050854 -0.0063173 0.001977 0.060804 -0.0038908 -0.0013905 -0.0020903 0.0053577 0.0034989 0.0035157 0.003105 0.0034825 -0.0030101 0 -0.01531 0 0.00013172 0 -0.0013889 0 -0.010239
0.63672 -0.0012361 -0.00068177 0.0013357 0.001862 0.0024805 0.0010069 0.0076384 0.0072522 0.015753 0.00073143 0.01071 0.045995 -0.0049669 0.002133 -0.0049237 0.0054208 0.00014792 0.0062674 0.0031263 0.0024335 -0.0025913 0 -0.015249 0 0.00036334 0 -0.00080339 0 -0.10158
0.64063 -0.0021858 -0.00074905 0.0042001 0.0037854 0.00083868 0.0012824 0.0098963 0.010005 0.015226 0.0059888 0.013622 0.021895 -0.0041137 0.0052524 -0.0083596 0.002216 -0.0020744 0.0070666 0.0012421 -0.0013651 0.00054018 0 -0.015137 0 0.00042247 0 -0.00037665 0 -0.12629
0.64453 -0.0027115 -0.00053668 0.005202 0.0031484 -0.0011876 0.00042045 0.0070961 0.0080737 0.0051844 0.0077637 0.010813 0.0058174 -0.0013641 0.004859 -0.010297 -0.0017688 -0.003008 0.0057886 -0.0012745 -0.0047748 0.0051725 0 -0.015238 0 0.00038801 0 -0.00032663 0 -0.086833
0.64844 -0.0021958 -0.00024112 0.0041312 0.001281 -0.0027754 3.623e-05 0.0020549 0.003147 -0.0074753 0.0062979 0.0047015 0.010093 0.0020114 0.0012634 -0.0088953 -0.0039486 -0.0032918 0.0028759 -0.0026754 -0.0050965 0.0091093 0 -0.015709 0 0.00039454 0 -0.0007837 0 -0.015815
0.65234 -0.00064841 -9.3123e-05 0.0018407 8.0074e-05 -0.0037379 0.0015372 -0.0014685 -0.0016924 -0.014949 0.0034844 -0.0015168 0.0307 0.0043897 -0.0021822 -0.0043904 -0.0035506 -0.0035115 -0.0010025 -0.0020137 -0.0022885 0.010382 0 -0.016355 0 0.00057026 0 -0.0016078 0 0.043786
0.65625 0.0012586 -6.0986e-05 -0.00029201 0.00092849 -0.0044009 0.0052261 -0.00099537 -0.003519 -0.013175 0.0015491 -0.0052664 0.049746 0.0046907 -0.0024206 0.00064618 -0.0018071 -0.0037343 -0.004949 0.00016821 0.0013228 0.0084641 0 -0.016722 0 0.00098075 0 -0.0023395 0 0.06088
0.66016 0.0026282 0.00011944 -0.0010952 0.0041299 -0.0048144 0.0099699 0.0031448 -0.0012828 -0.0039747 0.0016005 -0.0053942 0.050164 0.0027029 0.00028367 0.0031365 -0.00063996 -0.0037108 -0.0078364 0.0021962 0.0033739 0.0046204 0 -0.016504 0 0.0015804 0 -0.0024524 0 0.03035
0.66406 0.0029343 0.00063393 -0.00018072 0.0088613 -0.0043206 0.013706 0.008056 0.0034954 0.0065936 0.0030735 -0.0023815 0.02991 -0.0010136 0.0025991 0.0018841 -0.0011341 -0.0033519 -0.008757 0.0024456 0.0034882 0.00097295 0 -0.015886 0 0.0021977 0 -0.001769 0 -0.027252
0.66797 0.0023382 0.0013479 0.0018666 0.013354 -0.0021327 0.01451 0.010272 0.0077053 0.012413 0.0043958 0.0019663 0.0031353 -0.0052128 0.0014255 -0.001635 -0.0029098 -0.0029194 -0.0077529 0.00054672 0.003126 -0.0010794 0 -0.015449 0 0.002598 0 -0.00066344 0 -0.079287
0.67188 0.0015119 0.0019019 0.003803 0.01531 0.001589 0.011596 0.0081637 0.0087094 0.011119 0.0042588 0.0053174 -0.012664 -0.0080475 -0.0029726 -0.0046882 -0.0045737 -0.0027799 -0.0060454 -0.0022808 0.0036566 -0.0017728 0 -0.01567 0 0.0026208 0 0.00019543 0 -0.099791
0.67578 0.0011297 0.0020487 0.0044638 0.012817 0.0053762 0.0056982 0.0029956 0.0060102 0.00502 0.0024851 0.0058994 -0.01187 -0.0076321 -0.0070228 -0.0054313 -0.0047311 -0.0030424 -0.0052286 -0.0040871 0.0047757 -0.002397 0 -0.016467 0 0.002307 0 0.00038348 0 -0.082678
0.67969 0.001428 0.0018844 0.0035573 0.005656 0.0074129 -0.0012916 -0.0021599 0.0013607 -0.001196 -5.5338e-05 0.0033923 -0.0046662 -0.0032546 -0.007017 -0.0038243 -0.0029303 -0.0034717 -0.0059109 -0.0036417 0.0049038 -0.0037811 0 -0.017219 0 0.0018904 0 5.743e-05 0 -0.042379
0.68359 0.0021346 0.0017415 0.0019684 -0.0038755 0.0070643 -0.0071595 -0.0047193 -0.0025971 -0.0039492 -0.0021869 -0.00089257 -0.0064094 0.0035309 -0.0023798 -0.00086947 -9.5173e-05 -0.0037265 -0.0070453 -0.0013193 0.003073 -0.0053525 0 -0.017299 0 0.0016214 0 -0.00024109 0 -0.0031224
0.6875 0.0027478 0.0018574 0.0012178 -0.011641 0.0054981 -0.010238 -0.004237 -0.0040047 -0.0027932 -0.0031086 -0.0046926 -0.022513 0.0091731 0.0039386 0.0025313 0.0018414 -0.003642 -0.0067493 0.001325 0.00024718 -0.0057372 0 -0.016623 0 0.0015466 0 -0.00013896 0 0.01514
0.69141 0.0028775 0.0021463 0.0023097 -0.013891 0.0046658 -0.0099758 -0.0021906 -0.0026023 0.00021632 -0.0025822 -0.0059371 -0.042787 0.01016 0.0080717 0.0057233 0.0011172 -0.003289 -0.0040348 0.0029084 -0.001391 -0.0042888 0 -0.015727 0 0.0014508 0 0.00019548 0 0.0056296
0.69531 0.0023808 0.0022706 0.0047766 -0.0096735 0.0054618 -0.0070521 -0.00035157 0.00057743 0.002767 -0.000798 -0.003719 -0.050239 0.0055844 0.0082332 0.0076182 -0.0024286 -0.0028258 0.00012135 0.003261 -0.00054702 -0.0019177 0 -0.015302 0 0.0010558 0 0.00023711 0 -0.024738
0.69922 0.0012766 0.0019144 0.0067525 -0.0015678 0.0067434 -0.0030173 0.00064711 0.0040182 0.0039839 0.0016859 0.0013165 -0.036069 -0.0018587 0.0054585 0.0065968 -0.0067654 -0.0023626 0.0034541 0.0032086 0.0018007 -0.00028121 0 -0.015613 0 0.00033082 0 -0.00032821 0 -0.06031
0.70313 -0.00035648 0.00099336 0.0061973 0.0059446 0.0061853 0.00041744 0.0013184 0.0063182 0.0042676 0.0038662 0.0071761 -0.0073275 -0.0075619 0.0019093 0.0017894 -0.008762 -0.0019681 0.004313 0.0033902 0.003192 -0.00013412 0 -0.01631 0 -0.00037532 0 -0.0012247 0 -0.082559
0.70703 -0.002337 -0.00034672 0.0024502 0.0093215 0.0022902 0.0021701 0.0021532 0.0064222 0.0038733 0.0044435 0.011145 0.019097 -0.0082675 -0.0011513 -0.0053399 -0.0065296 -0.0017284 0.0030642 0.0033927 0.0019699 -0.00060818 0 -0.016784 0 -0.00055557 0 -0.0017994 0 -0.075154
0.71094 -0.0042724 -0.0018678 -0.003101 0.0078851 -0.0041771 0.0022547 0.0026489 0.0038054 0.0019811 0.0024851 0.010741 0.030007 -0.0043383 -0.0037309 -0.011089 -0.0012445 -0.0016936 0.0016867 0.0021725 -0.0011172 -0.0002646 0 -0.016687 0 1.9126e-05 0 -0.0016405 0 -0.029371
0.71484 -0.0056222 -0.0033538 -0.0078496 0.0035567 -0.010562 0.0016073 0.0016142 -0.0011963 -0.0026025 -0.0017135 0.0048983 0.024812 0.0008085 -0.0059592 -0.011925 0.0033276 -0.001733 0.001952 -0.00063371 -0.0035414 0.0011482 0 -0.016159 0 0.001023 0 -0.00099567 0 0.049976
0.71875 -0.0060286 -0.0046397 -0.0097487 -0.0010291 -0.014157 0.0013097 -0.0015285 -0.007182 -0.0097057 -0.0063715 -0.0050382 0.013078 0.0035727 -0.0071972 -0.0073898 0.0036314 -0.0015036 0.0038995 -0.0039351 -0.003268 0.0021586 0 -0.015616 0 0.0017457 0 -0.00056092 0 0.14178
0.72266 -0.0056725 -0.0056192 -0.0086942 -0.0042929 -0.013972 0.0016964 -0.0057737 -0.012046 -0.016797 -0.0090981 -0.01527 0.0047993 0.0028936 -0.0066237 -0.00078594 -0.00069241 -0.00067918 0.005984 -0.0059194 -0.00054548 0.00097412 0 -0.015365 0 0.001625 0 -0.00082816 0 0.2141
0.72656 -0.0052598 -0.0062782 -0.0064457 -0.0060824 -0.011095 0.0020146 -0.0089505 -0.013932 -0.02002 -0.0084867 -0.02104 0.0031499 0.00062194 -0.0045325 0.0033084 -0.0062689 0.00070288 0.0066237 -0.0057012 0.0024107 -0.0025433 0 -0.01541 0 0.00071663 0 -0.0016216 0 0.23843
0.73047 -0.0054998 -0.0066979 -0.0051742 -0.0068415 -0.0075816 0.00097955 -0.0092821 -0.012226 -0.016791 -0.0052442 -0.019281 0.0053283 -0.00051857 -0.0025452 0.0026671 -0.0086111 0.0021225 0.0055703 -0.0042323 0.0034492 -0.0064248 0 -0.015564 0 -0.0003108 0 -0.0022732 0 0.20596
0.73438 -0.0064426 -0.0069486 -0.0058042 -0.0067656 -0.0049533 -0.002104 -0.0067746 -0.0078863 -0.0080056 -0.0018638 -0.010875 0.0083041 0.00060559 -0.0021217 -0.0010042 -0.0058127 0.0028832 0.0038416 -0.0034445 0.0022775 -0.0082565 0 -0.015685 0 -0.00068316 0 -0.0022593 0 0.13474
0.73828 -0.007296 -0.0069293 -0.0074375 -0.0058092 -0.0034776 -0.0065081 -0.0032754 -0.0028987 0.0019687 -0.00095811 -0.0007473 0.01204 0.0027819 -0.002855 -0.0038885 -0.00012913 0.0026495 0.0024943 -0.0043759 0.00042135 -0.0073338 0 -0.01575 0 -0.00012652 0 -0.0016707 0 0.061579
0.74219 -0.0070068 -0.0063394 -0.0082294 -0.0042969 -0.0025427 -0.010283 -0.0011872 0.00071299 0.0077435 -0.0034503 0.0047902 0.016853 0.0038205 -0.0026062 -0.0034967 0.0039642 0.0017578 0.0016582 -0.0061351 -0.00042761 -0.0051136 0 -0.015773 0 0.00092632 0 -0.001067 0 0.022198
0.74609 -0.0052 -0.0049031 -0.0069226 -0.003217 -0.0015172 -0.011495 -0.0018696 0.0017071 0.0062151 -0.0079388 0.0020462 0.018964 0.0025899 0.00027221 -0.0005599 0.0035323 0.0010001 0.00082566 -0.0067886 3.0379e-05 -0.0035373 0 -0.015695 0 0.0016907 0 -0.00089015 0 0.03152
0.75 -0.0026487 -0.0027111 -0.0038013 -0.0036704 -0.0002935 -0.0096298 -0.0048473 -3.0835e-05 -0.0014727 -0.011619 -0.0073568 0.010782 -0.00010707 0.0047602 0.0021403 -0.00054283 0.0010211 -8.5487e-05 -0.0053127 0.00069491 -0.0030431 0 -0.015428 0 0.0016391 0 -0.0010459 0 0.075817
0.75391 -0.00076681 -0.00035658 -0.0003959 -0.0059006 0.00079553 -0.0060601 -0.0081815 -0.0035163 -0.010553 -0.011998 -0.017156 -0.012622 -0.0023838 0.0074891 0.0025663 -0.0046679 0.0018077 -0.00027932 -0.0026438 0.0004399 -0.0024082 0 -0.014994 0 0.00086476 0 -0.0010703 0 0.12081
0.75781 -0.0004757 0.0013381 0.00169 -0.008814 0.0014013 -0.003085 -0.009561 -0.0069139 -0.015386 -0.0082319 -0.0203 -0.046626 -0.0028755 0.0056469 0.0010688 -0.0058391 0.0026687 0.0010623 -0.00076137 -0.00063682 -0.00052981 0 -0.014574 0 -6.234e-05 0 -0.00068452 0 0.13042
0.76172 -0.0014147 0.0018464 0.0018452 -0.010476 0.0014652 -0.0021935 -0.0074464 -0.0080719 -0.012624 -0.0014135 -0.013512 -0.077234 -0.0016885 -0.00017567 -0.00045362 -0.0040758 0.0027057 0.0034653 -0.00076017 -0.0013636 0.0019302 0 -0.014401 0 -0.00056968 0 -0.00013993 0 0.086041
0.76563 -0.0022311 0.0012982 0.00066106 -0.0092334 0.0011993 -0.0028772 -0.0018388 -0.0054492 -0.0030181 0.0060361 0.00047796 -0.08976 -9.4902e-05 -0.0060825 -0.00065849 -0.0019262 0.0014183 0.0049578 -0.0018999 -0.00082852 0.0030239 0 -0.014588 0 -0.00047077 0 2.2275e-05 0 -0.0030746
0.76953 -0.0017415 0.00036744 -0.00068847 -0.0046671 0.00086058 -0.0029912 0.0055217 0.00083512 0.0090211 0.011363 0.014542 -0.079588 0.00053153 -0.0080692 0.00014239 -0.0017816 -0.00095859 0.0035418 -0.0025654 0.00053203 0.0017305 0 -0.01507 0 1.1694e-05 0 -0.00044678 0 -0.1028
0.77344 4.8418e-05 -0.00021734 -0.0012751 0.0021528 0.00054692 -0.00047486 0.011695 0.0085499 0.017738 0.012497 0.021492 -0.056239 -0.00035307 -0.0054082 0.0008072 -0.0036335 -0.0035525 -0.0008594 -0.0020415 0.001252 -0.00057671 0 -0.015695 0 0.00051754 0 -0.0011924 0 -0.16964
0.77734 0.0019773 -0.00013508 -0.00084862 0.0091083 0.00014896 0.0048604 0.013855 0.014139 0.018971 0.0089357 0.018306 -0.037485 -0.0021769 -0.0010233 0.00090989 -0.0052446 -0.0052843 -0.0058846 -0.0011633 0.00027863 -0.0012842 0 -0.016321 0 0.00082297 0 -0.0015629 0 -0.17236
0.78125 0.0027734 0.00043377 0.0002563 0.013844 -0.00053766 0.010883 0.010927 0.014596 0.012239 0.0022306 0.0076106 -0.038212 -0.0035924 0.0014641 0.0011945 -0.0043225 -0.0053974 -0.0083472 -0.0011676 -0.0019035 0.00066335 0 -0.016807 0 0.00090224 0 -0.0012439 0 -0.10944
0.78516 0.0021487 0.0010686 0.0014554 0.01465 -0.0016047 0.014433 0.004544 0.0093478 0.00092375 -0.0044123 -0.0042948 -0.062165 -0.0032082 0.0010907 0.002519 -0.00056211 -0.0038525 -0.0066731 -0.002082 -0.0036245 0.0033321 0 -0.016955 0 0.00081296 0 -0.00058127 0 -0.012029
0.78906 0.00095343 0.0014322 0.0021903 0.011203 -0.0028359 0.013419 -0.0016076 0.00082203 -0.0095215 -0.0076494 -0.011353 -0.1014 -0.00046252 4.8762e-05 0.0046075 0.0041744 -0.0013977 -0.0020225 -0.002539 -0.003568 0.0035769 0 -0.016567 0 0.00059248 0 -0.00025015 0 0.071552
0.79297 0.00030302 0.0014058 0.0020974 0.0048692 -0.0036697 0.0081776 -0.0039918 -0.0068186 -0.014416 -0.0060198 -0.011082 -0.14206 0.0037473 0.00097959 0.0060956 0.007404 0.00077651 0.0028425 -0.0013396 -0.0020176 0.00046532 0 -0.015659 0 0.00027767 0 -0.00058831 0 0.10245
0.79688 0.00055422 0.0010451 0.0011791 -0.0017253 -0.0034241 0.0011654 -0.001599 -0.010031 -0.012187 -0.0010938 -0.0054209 -0.17154 0.0072243 0.0039483 0.0058555 0.0077604 0.0016878 0.0058145 0.0009348 -0.0005802 -0.0032757 0 -0.014623 0 -2.0234e-05 0 -0.0012551 0 0.073154
0.80078 0.0011019 0.00052484 -4.0937e-05 -0.0058736 -0.0017235 -0.0046679 0.0032875 -0.0078272 -0.0049153 0.0033711 0.0010888 -0.18344 0.0076906 0.0062578 0.004158 0.0056069 0.0011566 0.0067578 0.0021799 -0.00060735 -0.0036854 0 -0.014084 0 -0.00012521 0 -0.0015589 0 0.010008
0.80469 0.0011271 0.00013953 -0.00060775 -0.0061826 0.00114 -0.0075818 0.0066861 -0.0021122 0.0031629 0.0040006 0.0043675 -0.17903 0.0044859 0.0052923 0.0024322 0.0024595 -8.7646e-05 0.0068899 0.00086814 -0.0018125 0.00025995 0 -0.014445 0 7.9531e-05 0 -0.0011319 0 -0.045806
0.80859 0.00048503 0.00024606 0.00034853 -0.0033303 0.0042096 -0.007698 0.0058022 0.0036623 0.0081809 0.00031339 0.0031365 -0.16592 -0.00056538 0.0014193 0.0019396 3.0902e-05 -0.00094425 0.0071458 -0.0021408 -0.002436 0.0050292 0 -0.015489 0 0.00053422 0 -0.00028638 0 -0.065428
0.8125 -0.00017824 0.0010372 0.002879 0.0003633 0.0062997 -0.0064007 0.0010488 0.0065506 0.0086206 -0.0048339 -0.00076097 -0.15433 -0.0041364 -0.0021376 0.0028096 -0.00047305 -0.00077173 0.0072794 -0.0041351 -0.00086957 0.0055488 0 -0.016448 0 0.001025 0 0.00028651 0 -0.048563
0.81641 -0.00017254 0.0022706 0.0058489 0.0023348 0.006611 -0.0051598 -0.0043303 0.0056131 0.0056275 -0.0073853 -0.0039832 -0.15158 -0.0037972 -0.0024507 0.0043582 0.0012199 0.00014298 0.006469 -0.0031428 0.0027399 0.00026115 0 -0.01659 0 0.0013354 0 0.00016418 0 -0.018277
0.82031 0.00044024 0.0032583 0.0074313 0.0012901 0.0051225 -0.004645 -0.0066925 0.0021028 0.0017337 -0.0052273 -0.0040304 -0.15763 1.4218e-05 9.0844e-05 0.0060918 0.0041806 0.00088889 0.0045355 -4.7038e-05 0.0064157 -0.0067644 0 -0.015835 0 0.0013776 0 -0.00045631 0 -0.00042827
0.82422 0.00086747 0.0032752 0.0063215 -0.0020581 0.0025343 -0.0045451 -0.0045659 -0.0015681 -0.00093239 0.00015784 -0.00077797 -0.16517 0.0042313 0.0020326 0.0080619 0.0064372 0.0007676 0.0023222 0.0020274 0.0079328 -0.0091087 0 -0.014845 0 0.0011819 0 -0.001023 0 -0.0047169
0.82813 0.0004371 0.0021367 0.002833 -0.0053905 -0.00014704 -0.0039588 0.00055276 -0.0033393 -0.0017267 0.00487 0.00366 -0.16539 0.0055984 0.00028777 0.010134 0.0059408 -7.5223e-05 0.00084012 0.00062765 0.0066619 -0.0038712 0 -0.014449 0 0.00078917 0 -0.0012031 0 -0.021167
0.83203 -0.00059936 0.0004454 -0.0010619 -0.0060541 -0.0020867 -0.0020093 0.0055781 -0.0025899 -0.0013458 0.0056421 0.0064841 -0.15595 0.003287 -0.0045752 0.011212 0.0020493 -0.00080545 0.00021446 -0.0036261 0.0040296 0.0054111 0 -0.014909 0 0.00020143 0 -0.0011671 0 -0.032159
0.83594 -0.0011883 -0.00078338 -0.0029661 -0.0025614 -0.0029162 0.0015805 0.0081168 -0.00023878 -0.0008666 0.0022948 0.0060675 -0.14447 -0.00062742 -0.0084916 0.0097301 -0.0036058 -0.00071034 -0.00032355 -0.0075553 0.0021931 0.011701 0 -0.015695 0 -0.00052347 0 -0.0013138 0 -0.028099
0.83984 -0.00047223 -0.00086259 -0.0017461 0.004403 -0.0027668 0.0061365 0.0078681 0.0020931 -0.00081456 -0.0023116 0.0029257 -0.14357 -0.0032552 -0.0075076 0.0053152 -0.0079089 9.4751e-05 -0.0013951 -0.0083681 0.0021431 0.010583 0 -0.015982 0 -0.0011423 0 -0.001757 0 -0.013971
0.84375 0.0013018 7.4003e-05 0.0016186 0.012054 -0.002084 0.010132 0.0062884 0.0032278 -0.00086791 -0.0046307 -0.00073231 -0.16083 -0.003577 -0.0014871 -7.174e-05 -0.0084219 0.00074327 -0.0026376 -0.0061062 0.0029513 0.0038466 0 -0.015425 0 -0.0012593 0 -0.0021408 0 -0.0034894
0.84766 0.002898 0.0012481 0.0047526 0.016837 -0.0013078 0.011892 0.0051057 0.0030818 -0.0002267 -0.003067 -0.0024767 -0.19176 -0.0031592 0.0055627 -0.0030845 -0.0052347 0.00042441 -0.0031483 -0.0031925 0.0028179 -0.0026825 0 -0.014475 0 -0.00058456 0 -0.0019904 0 -0.0077851
0.85156 0.003176 0.0019067 0.0056619 0.016489 -0.00055762 0.010649 0.0050112 0.0024122 0.0017412 0.001159 -0.0011713 -0.22219 -0.0042271 0.0088383 -0.0016329 -0.00084551 -0.00083555 -0.0027815 -0.0016812 0.00092682 -0.0047175 0 -0.013966 0 0.00076893 0 -0.0012367 0 -0.028151
0.85547 0.0021162 0.0018793 0.0041807 0.011597 0.00045859 0.0072437 0.0054602 0.0019668 0.0050084 0.0053312 0.0023877 -0.23847 -0.0070342 0.0066626 0.0030939 0.0019142 -0.0021619 -0.0027341 -0.0011782 -0.0016235 -0.0030191 0 -0.014361 0 0.0022342 0 -0.00035562 0 -0.056799
0.85938 0.00078843 0.0015571 0.0019334 0.0053873 0.002146 0.0037218 0.0054788 0.0018325 0.008775 0.0073746 0.0060249 -0.2372 -0.0092363 0.0014939 0.0072956 0.0020932 -0.0026076 -0.0044603 0.00033879 -0.002702 -0.0017003 0 -0.015365 0 0.0030978 0 4.3676e-05 0 -0.082561
0.86328 0.00028972 0.0013957 0.00086972 0.0015464 0.0044574 0.0018642 0.0046205 0.0015531 0.011734 0.0070141 0.0075244 -0.22663 -0.0080497 -0.0026274 0.0076013 0.0010056 -0.0019877 -0.0078249 0.0036987 -0.0010693 -0.0034713 0 -0.016238 0 0.0029626 0 -0.000219 0 -0.096135
0.86719 0.00069195 0.0014682 0.0016243 0.0014724 0.0065341 0.0016966 0.0032562 0.00082371 0.012579 0.0052816 0.0059204 -0.21934 -0.0031685 -0.0036074 0.0038612 0.00056533 -0.00099715 -0.01053 0.0068567 0.0023879 -0.00683 0 -0.016462 0 0.002004 0 -0.00074436 0 -0.092328
0.87109 0.0010331 0.0014829 0.0030872 0.0031537 0.0070385 0.0013353 0.0020531 -4.0817e-05 0.010554 0.0031917 0.0019803 -0.22299 0.0024816 -0.0026116 -0.00084054 0.0012966 -0.00053023 -0.0098275 0.0064447 0.0052525 -0.0078932 0 -0.016142 0 0.00082004 0 -0.00096369 0 -0.070257
0.875 0.0003564 0.0011747 0.0035215 0.0028465 0.0051421 -0.0014044 0.0011902 -0.00044907 0.005796 0.00094165 -0.0023652 -0.23645 0.005086 -0.0023172 -0.0029735 0.0019725 -0.00086791 -0.0051762 0.0012662 0.0055195 -0.0046604 0 -0.0158 0 4.8676e-06 0 -0.00069413 0 -0.033227
0.87891 -0.0012368 0.00061824 0.0022124 -0.0015676 0.0014374 -0.0067674 6.4604e-05 -0.00037443 -0.0006581 -0.001756 -0.0052459 -0.25302 0.0032936 -0.0041151 -0.0015961 0.0011207 -0.0014917 0.0007552 -0.0057907 0.0032158 0.00087183 0 -0.015843 0 -0.00020701 0 -0.00028429 0 0.011555
0.88281 -0.0025757 0.00014028 0.00016473 -0.0083167 -0.0021342 -0.012134 -0.002162 -0.00069592 -0.0071866 -0.0047708 -0.0059155 -0.2662 -0.00059012 -0.0069403 0.0010882 -0.0012548 -0.0016509 0.0040405 -0.0096546 0.00032297 0.0048469 0 -0.016229 0 2.338e-05 0 -0.00021716 0 0.054254
0.88672 -0.0024869 -3.7462e-05 -0.00079213 -0.012703 -0.0035501 -0.013516 -0.0055455 -0.0023919 -0.012015 -0.0071246 -0.0049551 -0.27275 -0.0027532 -0.0085422 0.0020174 -0.0035386 -0.0010977 0.0028542 -0.007328 -0.00088615 0.0054748 0 -0.016618 0 0.00038159 0 -0.00058733 0 0.084651
0.89063 -0.00092263 -1.8144e-05 0.0002912 -0.010777 -0.0022864 -0.0085992 -0.0087345 -0.0051509 -0.01361 -0.0075228 -0.003524 -0.27217 -0.0013701 -0.0076682 0.00014243 -0.0040627 -0.00029361 -0.00087385 -0.00061424 0.00036387 0.004495 0 -0.016764 0 0.00066214 0 -0.00098871 0 0.094332
0.89453 0.00093201 -8.0513e-05 0.0025013 -0.0027493 0.00014875 0.0010315 -0.0094686 -0.006857 -0.011052 -0.0053763 -0.002286 -0.26564 0.001854 -0.0050465 -0.0027808 -0.0027088 5.0124e-05 -0.003195 0.0052905 0.0029193 0.0047057 0 -0.016725 0 0.00083733 0 -0.00092355 0 0.078405
0.89844 0.0016813 -0.00034322 0.0037279 0.0068041 0.0013541 0.010431 -0.0061233 -0.0049052 -0.0045258 -0.0014003 -0.00092084 -0.2567 0.0034972 -0.0025027 -0.0040605 -0.00090823 -0.00039577 -0.0017501 0.0061235 0.0048497 0.0063879 0 -0.016702 0 0.00094066 0 -0.00031458 0 0.037585
0.90234 0.0009219 -0.00061978 0.0024614 0.012263 3.2695e-05 0.014463 0.00071431 0.001382 0.0042207 0.0027271 0.001323 -0.25223 0.0017663 -0.0013422 -0.002686 -0.00010493 -0.0013675 0.0021536 0.001912 0.0050442 0.0066534 0 -0.016757 0 0.00094099 0 0.00039635 0 -0.019051
0.90625 -0.00045759 -0.00061485 -0.00081277 0.011122 -0.0028303 0.011329 0.0079702 0.0093324 0.011921 0.0053601 0.0044794 -0.26011 -0.0018753 -0.0015379 -0.00022061 -0.00034114 -0.002328 0.0050034 -0.0035171 0.0038524 0.0025786 0 -0.016724 0 0.00074907 0 0.00065769 0 -0.073126
0.91016 -0.0010985 -0.00023072 -0.0038468 0.0055942 -0.0046998 0.0038163 0.011675 0.014149 0.014894 0.0057794 0.0071959 -0.2833 -0.0042958 -0.0021729 0.00074267 -0.00043451 -0.0029117 0.0046599 -0.0061315 0.0023735 -0.0051537 0 -0.016417 0 0.00033082 0 0.00031449 0 -0.10191
0.91406 -0.00032723 0.00035837 -0.0043389 0.00047299 -0.0035921 -0.0026867 0.0095653 0.012283 0.011074 0.0044084 0.0073549 -0.31493 -0.0038111 -0.0023609 -0.0009965 0.00051631 -0.0030501 0.0025161 -0.0049366 0.0012621 -0.012077 0 -0.015872 0 -0.00021142 0 -0.00028047 0 -0.089981
0.91797 0.0013569 0.00092931 -0.0017255 -0.0007795 0.00022442 -0.0039458 0.0028389 0.0043992 0.001805 0.0023474 0.0037346 -0.34039 -0.0016896 -0.001719 -0.0041712 0.001976 -0.0027647 0.002045 -0.0020971 0.00026781 -0.013682 0 -0.015344 0 -0.00068181 0 -0.00063453 0 -0.041468
0.92188 0.0027704 0.0014489 0.002384 0.0015704 0.004395 0.00029094 -0.0043981 -0.0046746 -0.0081325 0.00066159 -0.0025648 -0.34689 -0.00059582 -0.00026834 -0.0061521 0.0024527 -0.001988 0.0051156 -0.00031923 -0.0011218 -0.0094523 0 -0.015087 0 -0.00091584 0 -0.00057505 0 0.017585
0.92578 0.0029632 0.0020266 0.0054212 0.0043677 0.0063589 0.0062987 -0.0078093 -0.0092699 -0.012953 -0.00011237 -0.0082601 -0.33362 -0.0016401 0.0017143 -0.0050946 0.0011403 -0.00069658 0.0097549 -0.00032272 -0.0027248 -0.003234 0 -0.015137 0 -0.0008716 0 -0.00035235 0 0.052354
0.92969 0.0017788 0.0026209 0.0056853 0.0045343 0.0053187 0.0090379 -0.0057632 -0.0070117 -0.0095702 -5.3138e-05 -0.0098109 -0.31362 -0.0031047 0.0035887 -0.0012632 -0.0010065 0.0007944 0.011711 -0.00072147 -0.0035137 0.00037009 0 -0.015335 0 -0.00062315 0 -0.00032243 0 0.041714
0.93359 -0.00024421 0.0028596 0.0033523 0.0014661 0.0026567 0.0055414 -0.00036611 -0.00047941 -4.4141e-05 0.00036775 -0.0058968 -0.3047 -0.0022088 0.0043297 0.0033659 -0.0019343 0.0017974 0.0084597 1.3115e-05 -0.0025559 -4.7303e-05 0 -0.015521 0 -0.00029143 0 -0.00056818 0 -0.0057163
0.9375 -0.0023287 0.0022633 3.4666e-05 -0.0029413 0.00057021 -0.0031875 0.0041523 0.0049264 0.0092989 0.00060382 0.0014037 -0.31591 0.0018368 0.0030627 0.006586 -0.00029071 0.0016757 0.0018044 0.0018073 -0.0001656 -0.0021381 0 -0.015643 0 1.4495e-05 0 -0.00084812 0 -0.055356
0.94141 -0.0038248 0.00073282 -0.0025456 -0.0062001 0.00022277 -0.012829 0.004437 0.0051485 0.011883 0.00027921 0.0077468 -0.34076 0.006603 -3.8658e-05 0.0072164 0.0033648 0.00041259 -0.0035394 0.003209 0.0019582 -0.0027656 0 -0.015696 0 0.00021969 0 -0.00089467 0 -0.069398
0.94531 -0.0043498 -0.001178 -0.0036315 -0.0071546 0.00099048 -0.018375 0.00016155 0.00032754 0.0053881 -0.00070731 0.009296 -0.36264 0.0084023 -0.0033694 0.0053925 0.0070388 -0.0012308 -0.0041431 0.0030868 0.0019525 -0.0011504 0 -0.015602 0 0.00029506 0 -0.00071841 0 -0.032635
0.94922 -0.003862 -0.0025494 -0.0035452 -0.0064123 0.0012733 -0.017059 -0.0060791 -0.0057729 -0.0065288 -0.0022031 0.005215 -0.36804 0.0056298 -0.0046916 0.0021279 0.0089061 -0.0022094 -0.00090551 0.0018263 -0.00059269 0.00094723 0 -0.015264 0 0.00027506 0 -0.00058834 0 0.037549
0.95313 -0.0027538 -0.0027754 -0.0030414 -0.0053345 -3.2194e-05 -0.0098708 -0.010754 -0.0090005 -0.016649 -0.0038807 -0.0018542 -0.35663 0.00026929 -0.0027045 -0.0012212 0.0085055 -0.0019761 0.0019459 0.00076857 -0.0040809 0.0017213 0 -0.014763 0 0.00025228 0 -0.00071986 0 0.10392
0.95703 -0.0017941 -0.0020633 -0.002635 -0.0047622 -0.0027065 -0.00081427 -0.011616 -0.0079089 -0.019069 -0.0053106 -0.007611 -0.34042 -0.0038899 0.0018885 -0.0033159 0.0066132 -0.00088509 0.00092354 0.00062042 -0.0060336 0.0013862 0 -0.014439 0 0.00031835 0 -0.0010183 0 0.13455
0.96094 -0.0017293 -0.0012983 -0.0024287 -0.0045175 -0.0055519 0.00558 -0.0087063 -0.0043507 -0.013038 -0.0060262 -0.0088898 -0.33345 -0.0045947 0.0067898 -0.0032083 0.0042703 0.00013477 -0.0034611 0.00064887 -0.0050356 0.0014978 0 -0.014672 0 0.00048453 0 -0.0011642 0 0.1218
0.96484 -0.0027104 -0.0013596 -0.0023715 -0.0038047 -0.0073596 0.006956 -0.0038703 -0.0014998 -0.0030849 -0.0056448 -0.005534 -0.34095 -0.0028294 0.0096907 -0.0008598 0.002091 0.00034544 -0.0073058 -0.00044329 -0.0018793 0.002554 0 -0.015485 0 0.00066689 0 -0.00095831 0 0.083052
0.96875 -0.0040462 -0.0024475 -0.0025188 -0.0019636 -0.0075947 0.0043145 0.00047509 -0.0012623 0.0043999 -0.0040894 -0.00022584 -0.35641 -0.0013717 0.0096929 0.0025317 0.00034535 -0.00025563 -0.0071158 -0.0029016 0.0010673 0.0029594 0 -0.016409 0 0.00077363 0 -0.0005623 0 0.045676
0.97266 -0.0046335 -0.0039511 -0.0030142 0.00095952 -0.0064214 0.00090458 0.0024788 -0.0031588 0.0054814 -0.0018099 0.0034082 -0.36811 -0.0018285 0.0074577 0.0049318 -0.00070538 -0.0010405 -0.0030964 -0.0053087 0.0017262 0.00086037 0 -0.016812 0 0.00081512 0 -0.00037118 0 0.029192
0.97656 -0.0038083 -0.0049149 -0.0038879 0.00404 -0.0043736 -0.00036699 0.0015552 -0.0051881 0.00085859 0.00023782 0.0030568 -0.3687 -0.0032036 0.0042021 0.0046616 -0.00090441 -0.0013434 0.0011809 -0.0056893 -0.00016572 -0.0031195 0 -0.016475 0 0.00090273 0 -0.00063023 0 0.036141
0.98047 -0.0018905 -0.0046838 -0.0049298 0.0057608 -0.0021113 0.0009248 -0.0013665 -0.0055348 -0.0052706 0.0010249 -0.0010457 -0.36042 -0.0033713 0.00066848 0.0016392 -0.00061677 -0.00098781 0.0023124 -0.0033003 -0.0030986 -0.0056051 0 -0.015826 0 0.0011038 0 -0.0011764 0 0.05451
0.98438 0.00010066 -0.0032382 -0.0057407 0.004787 -0.00030374 0.0026839 -0.0041514 -0.0036476 -0.0084105 0.00014998 -0.0064862 -0.3525 -0.0017716 -0.0029932 -0.0023752 -0.00069818 -0.0003294 0.00032387 0.00059634 -0.005228 -0.0035595 0 -0.015568 0 0.0012951 0 -0.0015642 0 0.066599
0.98828 0.001325 -0.0010642 -0.0058537 0.0010078 0.00061156 0.0023658 -0.0045016 -0.00016269 -0.0066171 -0.0016808 -0.0102 -0.3538 -0.00034402 -0.0065653 -0.0049373 -0.0016689 0.00012585 -0.0014625 0.0036732 -0.0058682 0.0021935 0 -0.015986 0 0.00121 0 -0.0014591 0 0.057989
0.99219 0.0017794 0.0012203 -0.0048278 -0.0038464 0.00081494 -0.00058315 -0.0014513 0.0037806 -0.0012598 -0.0028839 -0.010146 -0.36672 -0.0015446 -0.0092737 -0.0047313 -0.0028468 0.00012656 0.00023891 0.0042932 -0.0057604 0.0069201 0 -0.01663 0 0.00070284 0 -0.00092437 0 0.023462
0.99609 0.0021274 0.0031575 -0.0023885 -0.0067955 0.0012114 -0.0040379 0.0036667 0.0070761 0.0043686 -0.0019633 -0.0062122 -0.38646 -0.005408 -0.010139 -0.0026201 -0.0026051 -0.00023052 0.005381 0.0025697 -0.0060263 0.0060467 0 -0.016724 0 -4.0604e-08 0 -0.00034571 0 -0.0307
1 0.0029154 0.0045239 0.0012935 -0.0054477 0.0028454 -0.0049292 0.0078132 0.0088574 0.0073386 0.0013821 5.3524e-06 -0.4053 -0.0088311 -0.00883 -0.0010028 9.0325e-05 -0.00070494 0.010447 2.2244e-05 -0.0068947 -0.0003361 0 -0.015956 0 -0.00035786 0 -8.8991e-05 0 -0.088628
1.0039 0.0039981 0.0052747 0.0053373 7.245e-05 0.0058734 -0.0019548 0.008355 0.0086792 0.0067663 0.0058463 0.0062342 -0.41812 -0.0081852 -0.0060865 -0.0018869 0.0042231 -0.0011456 0.011551 -0.0016094 -0.0074079 -0.0070812 0 -0.014861 0 7.3794e-05 0 -0.00022746 0 -0.13157
1.0078 0.004757 0.0054981 0.0082905 0.0067509 0.0090169 0.0031175 0.0052071 0.006821 0.0040332 0.0092103 0.010658 -0.42488 -0.0029684 -0.0031847 -0.0051922 0.0070107 -0.0015342 0.0078597 -0.001338 -0.006332 -0.0084559 0 -0.014386 0 0.0011988 0 -0.00056726 0 -0.14737
1.0117 0.004848 0.0054019 0.0088819 0.010542 0.010259 0.0067977 0.0011271 0.0043711 0.0016092 0.0097451 0.012511 -0.42878 0.0031268 -0.00094978 -0.0087063 0.0060707 -0.0018643 0.0022316 0.00082601 -0.0033718 -0.0034149 0 -0.015001 0 0.0023358 0 -0.00089 0 -0.13714
1.0156 0.0046358 0.0052586 0.0070077 0.0092916 0.0084714 0.0068146 -0.00036485 0.0026912 0.001282 0.0073591 0.011965 -0.43193 0.0051167 0.00071658 -0.0098041 0.0016304 -0.002041 -0.0013389 0.0040995 0.00043494 0.0033701 0 -0.016218 0 0.0026989 0 -0.0011374 0 -0.11386
1.0195 0.0047958 0.0052693 0.0041089 0.0044571 0.0046259 0.0041402 0.0021404 0.0024636 0.002926 0.0036897 0.0096732 -0.43254 0.0011908 0.0023582 -0.0075726 -0.0034115 -0.0019299 -0.0010232 0.0072 0.0034522 0.0057986 0 -0.017005 0 0.0020387 0 -0.0013679 0 -0.093177
1.0234 0.0054694 0.0054189 0.0023645 0.00011939 0.0013339 0.0022869 0.0067573 0.0031564 0.004699 0.0010908 0.0064951 -0.42629 -0.0053831 0.004103 -0.0035784 -0.0058821 -0.0015052 0.0017079 0.0086553 0.0045877 0.0019186 0 -0.016722 0 0.00087611 0 -0.0015794 0 -0.083657
1.0273 0.0058998 0.0054425 0.0030815 -6.0156e-05 0.00084038 0.0043622 0.0099582 0.0035655 0.0046764 0.0012164 0.0035709 -0.41125 -0.008871 0.00538 -0.00060804 -0.0050965 -0.00094984 0.0038555 0.0074018 0.0038388 -0.0044499 0 -0.015699 0 7.8575e-05 0 -0.001631 0 -0.084102
1.0313 0.0050372 0.004953 0.0055146 0.0044065 0.00307 0.010279 0.0096719 0.0030909 0.0027756 0.0040905 0.0023561 -0.39217 -0.0060236 0.0055434 -0.00041491 -0.0033747 -0.00061033 0.003694 0.0035798 0.0019061 -0.0074537 0 -0.014892 0 0.00012313 0 -0.0013674 0 -0.089119
1.0352 0.0026009 0.003665 0.0072206 0.010487 0.0054945 0.016435 0.0070271 0.0025116 0.0012649 0.0081275 0.0040507 -0.37975 0.0010612 0.0047345 -0.0023786 -0.0037503 -0.00082491 0.0020576 -0.0011204 -0.00056575 -0.0046118 0 -0.014966 0 0.00070413 0 -0.00081619 0 -0.095612
1.0391 -0.00045319 0.001591 0.0058715 0.013856 0.005136 0.018188 0.0050822 0.0032775 0.0029687 0.010952 0.0084187 -0.38408 0.0067763 0.0039933 -0.0042087 -0.0070039 -0.0017102 0.0012089 -0.0041826 -0.0033147 0.0012134 0 -0.0157 0 0.0010568 0 -0.00023473 0 -0.10221
1.043 -0.0025957 -0.00088876 0.0011709 0.011899 0.0011398 0.013239 0.0056553 0.0057226 0.0082148 0.01052 0.012891 -0.40661 0.0069062 0.004356 -0.0040346 -0.010858 -0.0029975 0.0026004 -0.0038571 -0.0061319 0.004884 0 -0.016254 0 0.00071075 0 6.148e-05 0 -0.102
1.0469 -0.0029513 -0.003121 -0.0046958 0.0053011 -0.0042628 0.0033971 0.0072241 0.0078787 0.013144 0.0060564 0.013187 -0.43723 0.0021899 0.0057376 -0.0019944 -0.012111 -0.0040103 0.0056033 -0.00050282 -0.0084091 0.0038686 0 -0.016021 0 -2.9424e-05 0 -6.471e-05 0 -0.078384
1.0508 -0.001949 -0.004419 -0.0085152 -0.0026548 -0.0073109 -0.0065127 0.0060207 0.0063902 0.011552 -0.0014891 0.0058217 -0.45978 -0.0025865 0.006729 8.7449e-05 -0.0096449 -0.0038773 0.0081487 0.0034809 -0.0092232 0.0002409 0 -0.015208 0 -0.00034648 0 -0.0004883 0 -0.013817
1.0547 -0.00080301 -0.0043684 -0.0082802 -0.0082402 -0.0055948 -0.01172 -0.00042821 -0.00070514 -0.00023837 -0.009629 -0.0087659 -0.46286 -0.0029967 0.0056682 0.00055764 -0.0054217 -0.0020018 0.0084835 0.0052586 -0.007998 -0.0018258 0 -0.014597 0 0.00030645 0 -0.0009509 0 0.090758
1.0586 -0.00036395 -0.0030553 -0.0044614 -0.0092884 5.0495e-05 -0.010377 -0.010368 -0.011457 -0.018947 -0.01522 -0.024879 -0.4478 0.001201 0.0021628 -0.00049661 -0.0025572 0.001388 0.006476 0.0035639 -0.0051 -0.00032158 0 -0.014785 0 0.0016291 0 -0.0012581 0 0.20169
1.0625 -0.00047434 -0.0010621 0.00058545 -0.0059855 0.0061339 -0.004388 -0.018192 -0.020127 -0.034406 -0.015815 -0.03375 -0.42764 0.0061999 -0.0022531 -0.0014935 -0.0024105 0.0049853 0.0035559 -0.00040869 -0.0017068 0.0027496 0 -0.01565 0 0.0026636 0 -0.001361 0 0.26078
1.0664 -0.0004056 0.00081455 0.004429 -0.0003791 0.0090489 0.0021385 -0.018097 -0.02049 -0.0353 -0.010906 -0.028639 -0.41761 0.0078746 -0.004991 -0.0011433 -0.0035307 0.0068055 0.0015874 -0.0038874 0.00099341 0.0034762 0 -0.016555 0 0.0026064 0 -0.0012854 0 0.21762
1.0703 0.00016187 0.0019759 0.0060611 0.0048269 0.0075348 0.0056081 -0.0083009 -0.010251 -0.01722 -0.0023209 -0.0097227 -0.42451 0.0054926 -0.004217 8.0167e-05 -0.0034031 0.0052331 0.0016422 -0.004488 0.0025267 -0.00017175 0 -0.016996 0 0.0015154 0 -0.0010375 0 0.067232
1.0742 0.00069241 0.002289 0.0060285 0.0075575 0.0032406 0.0050281 0.0073292 0.0066677 0.012825 0.0065875 0.014788 -0.44272 0.0020266 -0.00022972 0.00039016 -0.0011777 0.00018284 0.003432 -0.0018139 0.0030992 -0.0064663 0 -0.017005 0 0.00026436 0 -0.00061495 0 -0.13521
1.0781 0.00036679 0.0020214 0.0054155 0.0072409 -0.00081384 0.0022056 0.021347 0.021897 0.039376 0.012584 0.032717 -0.45932 0.0010184 0.0046456 -0.0012585 0.0013525 -0.0064308 0.0055544 0.0023762 0.0029306 -0.011441 0 -0.016945 0 -0.00021359 0 -0.0001021 0 -0.29741
1.082 -0.00094457 0.0015206 0.0047666 0.0048968 -0.0024986 7.2263e-05 0.026937 0.027487 0.047669 0.014034 0.034957 -0.46354 0.0031432 0.0075767 -0.003577 0.0014698 -0.01143 0.0062833 0.0054145 0.0017781 -0.012122 0 -0.016981 0 0.00029081 0 0.00029544 0 -0.3397
1.0859 -0.0023786 0.00092581 0.003825 0.0023125 -0.001846 0.00036827 0.021523 0.020626 0.032906 0.011344 0.020939 -0.4532 0.0057197 0.0070577 -0.0036303 -0.0017596 -0.012066 0.0045168 0.0054338 -0.00070501 -0.0085912 0 -0.016872 0 0.0011522 0 0.00036947 0 -0.24052
1.0898 -0.0028402 0.00016132 0.0020522 0.0007393 -0.00060825 0.0023464 0.0078394 0.0051286 0.0032653 0.0062222 -0.0011631 -0.43453 0.0054638 0.0037795 0.00052857 -0.0064079 -0.0076856 0.00047726 0.002423 -0.0040843 -0.0034892 0 -0.016305 0 0.0015403 0 9.6231e-05 0 -0.048292
1.0938 -0.0020959 -0.0008201 -0.00074407 4.7491e-05 -0.00070334 0.0034815 -0.0077016 -0.011119 -0.025397 0.00049035 -0.019655 -0.41704 0.0017118 -4.8608e-06 0.0076402 -0.0092251 -0.0002684 -0.0042389 -0.0019412 -0.0067818 0.00010955 0 -0.015393 0 0.001182 0 -0.00030154 0 0.14717
1.0977 -0.0010702 -0.0018172 -0.0042024 -0.00087702 -0.002783 0.0017162 -0.018195 -0.020827 -0.039351 -0.0046472 -0.026414 -0.40798 -0.0029681 -0.0021011 0.013653 -0.0082989 0.0066276 -0.0074484 -0.0054455 -0.0069478 0.0005527 0 -0.014724 0 0.00055431 0 -0.00051625 0 0.26438
1.1016 -0.0009807 -0.0024288 -0.0075778 -0.0027125 -0.0058231 -0.0024859 -0.019448 -0.021007 -0.034594 -0.0085185 -0.021113 -0.40949 -0.0052377 -0.0018154 0.014663 -0.0044152 0.0099134 -0.0076654 -0.0066683 -0.0040494 -0.001861 0 -0.014847 0 0.00036025 0 -0.00042298 0 0.26984
1.1055 -0.002123 -0.0023376 -0.0099565 -0.0045389 -0.0078219 -0.0060547 -0.011865 -0.013679 -0.017562 -0.010509 -0.010037 -0.41841 -0.0040581 -0.00024294 0.0099149 -9.5542e-05 0.0087142 -0.005054 -0.0056394 0.00027359 -0.0054498 0 -0.015674 0 0.00081354 0 -0.00021143 0 0.18598
1.1094 -0.0035127 -0.0015559 -0.010421 -0.0042356 -0.0070592 -0.0055502 -0.00015118 -0.0037131 0.00062431 -0.0099107 -0.00085663 -0.42788 -0.0014515 0.00072256 0.0022785 0.0025143 0.0046651 -0.0012977 -0.0034671 0.0031253 -0.0081169 0 -0.016461 0 0.0014157 0 -0.0002447 0 0.067688
1.1133 -0.0037759 -0.0003973 -0.0083713 -0.00042271 -0.0031819 -0.00014562 0.009286 0.0043371 0.011657 -0.0063644 0.0026282 -0.43014 -0.00037542 -0.00012397 -0.0041175 0.0028945 0.00058368 0.0015881 -0.0013012 0.0025267 -0.0083336 0 -0.016434 0 0.0014273 0 -0.00075023 0 -0.033483
1.1172 -0.0024626 0.00077523 -0.004072 0.005668 0.002448 0.007091 0.012046 0.0083767 0.014128 -0.00048766 0.0021581 -0.42069 -0.0018898 -0.0024301 -0.0069064 0.0016898 -0.0015176 0.0026026 0.00050107 -0.00096077 -0.005961 0 -0.015494 0 0.00057881 0 -0.0016044 0 -0.094216
1.1211 -0.00052798 0.0017575 0.0010146 0.010312 0.0073648 0.010957 0.008356 0.0089586 0.012207 0.0059914 0.0024026 -0.40224 -0.0043294 -0.0046556 -0.0065858 -0.00052165 -0.0016452 0.0022014 0.0023045 -0.0046772 -0.0024897 0 -0.014316 0 -0.00064269 0 -0.0023951 0 -0.12119
1.125 0.00047722 0.0024716 0.0047007 0.0097874 0.0093232 0.007875 0.0026235 0.0079558 0.010927 0.010862 0.0065197 -0.38485 -0.0051126 -0.0053369 -0.0051207 -0.003704 -0.0014052 0.0015575 0.0043119 -0.0061066 -0.00020835 0 -0.013744 0 -0.0013899 0 -0.0027109 0 -0.13368
1.1289 -0.00025379 0.002788 0.0053624 0.0034588 0.0076222 -0.0011719 -4.503e-05 0.0069045 0.012033 0.012439 0.013372 -0.38033 -0.0032604 -0.0042024 -0.0037948 -0.0076468 -0.0023352 0.0013999 0.0057761 -0.004973 -0.00052815 0 -0.014062 0 -0.0011644 0 -0.0024223 0 -0.14233
1.1328 -0.0021373 0.0024792 0.003149 -0.0051929 0.003548 -0.010931 0.0020882 0.0060638 0.01319 0.010262 0.018317 -0.39335 -0.00015693 -0.0022361 -0.0024608 -0.011091 -0.0043612 0.0015099 0.0052588 -0.0032828 -0.0027035 0 -0.014818 0 -0.0002062 0 -0.001745 0 -0.13937
1.1367 -0.0037621 0.0014475 -1.361e-05 -0.010763 -0.00048671 -0.015382 0.0060094 0.0045695 0.010507 0.0051364 0.01671 -0.41642 0.002025 -0.00068512 -0.00059945 -0.011998 -0.0056852 0.0012472 0.0019627 -0.0032574 -0.0042535 0 -0.015326 0 0.00075318 0 -0.0010663 0 -0.10629
1.1406 -0.0040409 3.2364e-05 -0.0018449 -0.0098491 -0.0026003 -0.011899 0.0065694 0.0013791 0.0020271 -0.0013371 0.0074244 -0.43413 0.0024706 7.5336e-05 0.0013446 -0.0090573 -0.0042684 0.00044861 -0.003001 -0.0050993 -0.0030208 0 -0.015301 0 0.0011108 0 -0.00069203 0 -0.032357
1.1445 -0.0028789 -0.00096453 -0.0014429 -0.003621 -0.0026612 -0.0029363 0.0010867 -0.0036634 -0.010403 -0.0072975 -0.0060906 -0.43501 0.0022264 0.00078226 0.0020093 -0.0031158 0.00026741 -0.00028555 -0.0067957 -0.006761 0.00085055 0 -0.01502 0 0.00082808 0 -0.0006982 0 0.069813
1.1484 -0.00088956 -0.00069371 0.00021382 0.00313 -0.0020516 0.005972 -0.0079317 -0.0092958 -0.021986 -0.010988 -0.017735 -0.4217 0.0026576 0.002403 0.00050513 0.0029267 0.0059286 -0.00022164 -0.0067631 -0.0060175 0.0049131 0 -0.014927 0 0.00034434 0 -0.00095822 0 0.16362
1.1523 0.0013454 0.0011436 0.0014865 0.0058006 -0.0021265 0.010292 -0.014374 -0.013163 -0.027653 -0.011051 -0.022202 -0.40994 0.0036233 0.0049574 -0.0024702 0.0059143 0.0095273 0.0006433 -0.0026773 -0.0028863 0.0065242 0 -0.015135 0 0.00012159 0 -0.0012777 0 0.20455
1.1563 0.0036364 0.0039941 0.0018603 0.0036374 -0.0027167 0.0095118 -0.013176 -0.012861 -0.024641 -0.0069097 -0.017657 -0.41593 0.0034252 0.0071919 -0.0051317 0.00456 0.0088841 0.0014316 0.0026427 3.2668e-05 0.0051249 0 -0.015372 0 0.00027075 0 -0.0015218 0 0.16364
1.1602 0.0058882 0.006725 0.0025106 0.00029394 -0.0021064 0.0069303 -0.0041403 -0.0071751 -0.013485 0.00085426 -0.006178 -0.44177 0.00070923 0.0075084 -0.0062518 0.00021708 0.0042938 0.0011654 0.0051912 -0.00017217 0.0025018 0 -0.015369 0 0.00056462 0 -0.0016613 0 0.043525
1.1641 0.0076475 0.0082834 0.0049954 0.00078612 0.0013426 0.006594 0.008188 0.003106 0.0027693 0.010455 0.0079164 -0.47164 -0.0036336 0.0053799 -0.0061656 -0.0042404 -0.0019137 -0.0002866 0.0028185 -0.0038579 0.00081991 0 -0.015217 0 0.00074678 0 -0.0017381 0 -0.12213
1.168 0.0081518 0.0082453 0.0092931 0.0072264 0.007309 0.0098916 0.018192 0.0152 0.020104 0.019384 0.020446 -0.48315 -0.0066909 0.0019752 -0.0060261 -0.0064309 -0.0072581 -0.002072 -0.0030087 -0.0081343 0.00048206 0 -0.015302 0 0.00079139 0 -0.0017916 0 -0.2842
1.1719 0.0069174 0.0068709 0.013178 0.016704 0.013151 0.014403 0.022953 0.025153 0.034623 0.025212 0.028855 -0.46509 -0.005956 -0.00063198 -0.006164 -0.0057846 -0.010736 -0.003202 -0.008275 -0.0092166 4.6828e-05 0 -0.015851 0 0.00087337 0 -0.0018021 0 -0.39717
1.1758 0.0042388 0.0047048 0.01373 0.023018 0.015572 0.015754 0.022923 0.029144 0.042782 0.026237 0.032116 -0.42707 -0.0017694 -0.0010406 -0.0054786 -0.0033424 -0.012778 -0.0035407 -0.0095015 -0.005821 -0.001731 0 -0.016621 0 0.0011265 0 -0.0016896 0 -0.43057
1.1797 0.0010065 0.0021137 0.0097025 0.020977 0.012985 0.010964 0.019503 0.024843 0.041418 0.021695 0.029614 -0.39267 0.0026283 0.00045411 -0.0027094 -0.0005282 -0.013745 -0.003903 -0.006316 -0.00046897 -0.0039896 0 -0.01706 0 0.0014671 0 -0.0013825 0 -0.36997
1.1836 -0.0020259 -0.00085474 0.0025545 0.010054 0.0065341 0.00076135 0.012516 0.012383 0.02851 0.011702 0.020402 -0.38145 0.00368 0.0022378 0.0017095 0.0018932 -0.012634 -0.0050955 -0.0014342 0.0026348 -0.0042126 0 -0.01682 0 0.0016623 0 -0.00091531 0 -0.2144
1.1875 -0.0047614 -0.0042166 -0.0048158 -0.0052872 -0.0010369 -0.01078 0.00050581 -0.0054043 0.0048167 -0.0026764 0.0038283 -0.39436 0.00048246 0.0027645 0.0053643 0.0038683 -0.0075663 -0.0068305 0.0017666 0.0013202 -0.00083109 0 -0.016094 0 0.0015548 0 -0.00047727 0 0.021175
1.1914 -0.0074838 -0.0076632 -0.010377 -0.018662 -0.0075239 -0.018895 -0.016303 -0.023711 -0.024724 -0.019106 -0.018651 -0.41413 -0.0045277 0.0017158 0.0057905 0.0053453 0.0021013 -0.0076684 0.0018772 -0.0026297 0.0046315 0 -0.015438 0 0.0012032 0 -0.00033901 0 0.29794
1.1953 -0.010046 -0.010399 -0.014057 -0.02575 -0.012357 -0.021081 -0.033535 -0.037332 -0.051461 -0.033861 -0.041991 -0.41967 -0.0077644 -5.7644e-06 0.0028629 0.0057233 0.013942 -0.0062179 8.8139e-05 -0.0051711 0.0082677 0 -0.015264 0 0.00080225 0 -0.00067486 0 0.54975
1.1992 -0.011433 -0.011384 -0.016628 -0.02618 -0.01576 -0.018203 -0.043752 -0.042521 -0.066013 -0.042495 -0.058157 -0.40259 -0.0075113 -0.0012774 -0.00082994 0.0041477 0.022929 -0.0025844 -0.0014404 -0.0037618 0.0070033 0 -0.015515 0 0.00048546 0 -0.0014021 0 0.69603
1.2031 -0.010331 -0.0098917 -0.01773 -0.02222 -0.017137 -0.013111 -0.040969 -0.038212 -0.06254 -0.04142 -0.059333 -0.37296 -0.0050357 -0.0017231 -0.0022316 0.00045595 0.024344 0.0013141 -0.0017166 0.00032316 0.0014046 0 -0.01582 0 0.0002298 0 -0.0021817 0 0.67262
1.207 -0.0063381 -0.0060379 -0.015361 -0.015853 -0.01474 -0.0080329 -0.02509 -0.025989 -0.041764 -0.029706 -0.042257 -0.35075 -0.0029405 -0.0017876 -0.00062441 -0.0041518 0.017039 0.0030388 -0.0015482 0.0033194 -0.0046181 0 -0.015933 0 -4.2237e-05 0 -0.0026154 0 0.46634
1.2109 -0.00072102 -0.00096319 -0.0077625 -0.0071243 -0.007374 -0.002963 -0.0025045 -0.0089733 -0.010736 -0.0099688 -0.010921 -0.35082 -0.0025003 -0.0020091 0.0017597 -0.0075195 0.0043686 0.0015741 -0.002276 0.0026926 -0.0070333 0 -0.015973 0 -0.00029038 0 -0.002511 0 0.13091
1.2148 0.0041038 0.0035412 0.003949 0.0047063 0.0034015 0.0035869 0.017805 0.0094254 0.020562 0.012324 0.02446 -0.37297 -0.0025762 -0.0023369 0.0019826 -0.0079141 -0.0080621 -0.0017011 -0.0040697 -0.00032698 -0.0049356 0 -0.01622 0 -0.00032834 0 -0.002008 0 -0.22961
1.2188 0.0060905 0.0058397 0.015143 0.018401 0.013034 0.012135 0.02956 0.025979 0.043539 0.030828 0.051944 -0.40338 -0.0010501 -0.0021971 -0.00068743 -0.005337 -0.016045 -0.0039341 -0.0055656 -0.0019026 -0.00096459 0 -0.016706 0 -5.1711e-06 0 -0.00146 0 -0.50347
1.2227 0.0048907 0.0052808 0.020192 0.029342 0.016607 0.020345 0.031815 0.037325 0.053644 0.040529 0.063191 -0.42468 0.0027669 -0.0011752 -0.0040673 -0.0016256 -0.018856 -0.0029784 -0.0051808 0.0005767 0.0012563 0 -0.017082 0 0.00057342 0 -0.001168 0 -0.6162
1.2266 0.0019298 0.002542 0.016386 0.031496 0.012467 0.023714 0.02738 0.039859 0.050269 0.039146 0.056445 -0.42656 0.0071827 0.00044511 -0.0052277 0.00087209 -0.01827 0.00087407 -0.0027381 0.0056629 0.00015984 0 -0.016922 0 0.00103 0 -0.0011837 0 -0.55323
1.2305 -0.00077237 -0.00077745 0.0060209 0.021749 0.0036944 0.018709 0.019131 0.030877 0.035085 0.027414 0.035799 -0.41018 0.0095496 0.0018504 -0.0033316 0.001035 -0.015758 0.0050235 0.00025577 0.0088657 -0.0028835 0 -0.016188 0 0.00097638 0 -0.0013333 0 -0.35187
1.2344 -0.0020157 -0.0030954 -0.0051691 0.003151 -0.0040894 0.0060079 0.0078231 0.010769 0.010892 0.0085723 0.0080524 -0.38521 0.0086299 0.0023682 -0.00031173 -0.00033222 -0.010756 0.0064997 0.0019631 0.006754 -0.005212 0 -0.015356 0 0.00035051 0 -0.0014148 0 -0.075298
1.2383 -0.0019521 -0.0037032 -0.011934 -0.015954 -0.0068731 -0.0089856 -0.0068096 -0.015379 -0.018022 -0.012447 -0.020143 -0.36327 0.0055917 0.0019287 0.0011917 -0.0014435 -0.0017675 0.0042053 0.0018532 0.00035193 -0.0051568 0 -0.015039 0 -0.00047594 0 -0.0013688 0 0.21031
1.2422 -0.0014808 -0.002962 -0.0126 -0.026737 -0.0048619 -0.019149 -0.02314 -0.038673 -0.044976 -0.030014 -0.043162 -0.35201 0.0027462 0.00088519 0.00042315 -0.0012554 0.010745 -0.00029367 0.0010073 -0.0054467 -0.0029229 0 -0.015449 0 -0.00094449 0 -0.0012758 0 0.44398
1.2461 -0.0012262 -0.0017609 -0.0090655 -0.025208 -0.001401 -0.020115 -0.036119 -0.050079 -0.061417 -0.039088 -0.055915 -0.35257 0.0013771 -0.00050428 -0.001032 -0.00035596 0.022651 -0.0040295 0.00081597 -0.0060675 0.00022532 0 -0.016192 0 -0.00072878 0 -0.0012093 0 0.5694
1.25 -0.001056 -0.0007318 -0.0042791 -0.014108 0.0005578 -0.01287 -0.039116 -0.044956 -0.059877 -0.036767 -0.054016 -0.36065 0.00083439 -0.0022648 -0.0012776 -0.00016365 0.027785 -0.0049076 0.0014074 -0.0012593 0.0031666 0 -0.016608 0 1.7235e-05 0 -0.0011235 0 0.54122
1.2539 -0.00046224 0.00012023 0.00020292 -0.00025042 0.0010412 -0.0025864 -0.028111 -0.025496 -0.038152 -0.023528 -0.035737 -0.36979 -0.00031218 -0.0043185 -0.00033556 -0.0012297 0.022105 -0.0031607 0.0014347 0.0047756 0.0053015 0 -0.016339 0 0.00078606 0 -0.0009065 0 0.34549
1.2578 0.00070998 0.0011289 0.0045236 0.010226 0.0023402 0.005179 -0.0051605 0.00056126 -0.0019571 -0.0034142 -0.0046205 -0.37523 -0.002396 -0.0060328 -0.00010433 -0.002409 0.0071025 -0.00085254 -0.00049575 0.0072414 0.0062195 0 -0.015622 0 0.0011055 0 -0.00054708 0 0.022691
1.2617 0.0019675 0.0023884 0.0089639 0.014897 0.005916 0.007845 0.021556 0.023967 0.036208 0.017222 0.029892 -0.37653 -0.0041046 -0.0064171 -0.0020403 -0.0018981 -0.010486 6.331e-05 -0.004127 0.005009 0.0055876 0 -0.015065 0 0.00086452 0 -0.00023085 0 -0.329
1.2656 0.0025979 0.0035054 0.012548 0.014603 0.010168 0.0063832 0.041389 0.03799 0.062001 0.031984 0.05547 -0.37739 -0.0038831 -0.0050231 -0.0050761 0.00075114 -0.022709 -0.00057711 -0.0073126 0.0013467 0.0036191 0 -0.015139 0 0.00032349 0 -0.00023373 0 -0.5844
1.2695 0.0023842 0.0039511 0.01341 0.011002 0.011432 0.0033804 0.046415 0.040144 0.065568 0.036673 0.062438 -0.38269 -0.0018217 -0.0027055 -0.0061765 0.0037047 -0.025154 -0.0011808 -0.0076292 0.00054698 0.001397 0 -0.015828 0 -0.00015716 0 -0.00068242 0 -0.64618
1.2734 0.0018934 0.003661 0.010547 0.0050126 0.007371 0.0008421 0.035194 0.031514 0.045952 0.030529 0.048546 -0.3944 4.867e-05 -0.0012895 -0.0032322 0.0042103 -0.018932 -8.1384e-05 -0.0044686 0.0037336 0.00023835 0 -0.016689 0 -0.00040626 0 -0.0013985 0 -0.49346
1.2773 0.0020253 0.0032513 0.0051016 -0.0024783 -0.00047116 -0.00036859 0.013196 0.015291 0.01136 0.016152 0.019954 -0.40947 -0.00043565 -0.0021428 0.0025355 0.0012151 -0.0087598 0.0026654 0.00027623 0.0078348 0.00044753 0 -0.01721 0 -0.00050264 0 -0.0019871 0 -0.194
1.2813 0.0031964 0.003561 -0.00014658 -0.009097 -0.007467 0.00033509 -0.010052 -0.0039869 -0.02463 -0.0015908 -0.012025 -0.42119 -0.0033341 -0.004833 0.0072013 -0.0032557 0.00080311 0.0050423 0.0035882 0.0086162 0.00084005 0 -0.017125 0 -0.00059689 0 -0.0021159 0 0.12841
1.2852 0.0048766 0.0048803 -0.0026652 -0.011092 -0.0094194 0.0038041 -0.025409 -0.020639 -0.048853 -0.017067 -0.036152 -0.4236 -0.0062152 -0.0072238 0.0074291 -0.0055261 0.00775 0.0046918 0.0035821 0.0047857 -0.00010683 0 -0.016505 0 -0.00070405 0 -0.0017529 0 0.35186
1.2891 0.0059085 0.0065668 -0.0017397 -0.0058039 -0.0056671 0.010219 -0.027936 -0.028815 -0.053591 -0.025414 -0.045415 -0.41567 -0.006211 -0.0071694 0.0034221 -0.0034384 0.012112 0.0010215 0.00072799 -0.00077239 -0.0023826 0 -0.015626 0 -0.00067965 0 -0.0011644 0 0.40665
1.293 0.0053799 0.0074372 0.001492 0.0055092 0.00085643 0.017569 -0.018421 -0.024864 -0.038845 -0.023915 -0.038507 -0.40234 -0.0027183 -0.0044292 -0.0012302 0.0016294 0.01382 -0.0040651 -0.0028673 -0.0037273 -0.0038633 0 -0.014823 0 -0.0003913 0 -0.0006859 0 0.29425
1.2969 0.0033505 0.0066453 0.0052407 0.017362 0.0063546 0.021608 -0.0022027 -0.0098755 -0.011367 -0.013 -0.01902 -0.39161 0.0018043 -0.0010381 -0.0026557 0.0059006 0.011582 -0.0075039 -0.0052703 -0.0022686 -0.0020356 0 -0.014384 0 0.00010379 0 -0.00047374 0 0.073184
1.3008 0.00083763 0.0043237 0.0082082 0.023112 0.0089937 0.018257 0.013762 0.0098754 0.018605 0.0035737 0.0062917 -0.38962 0.003808 0.00033645 0.00011386 0.0065565 0.0041398 -0.0073588 -0.0059408 0.0015116 0.0033078 0 -0.014489 0 0.00056918 0 -0.00044692 0 -0.17223
1.3047 -0.00093716 0.0014726 0.0097896 0.01926 0.0094037 0.0069114 0.023928 0.025699 0.041268 0.019767 0.029402 -0.39703 0.0016975 -0.0013406 0.0046815 0.0041831 -0.0073433 -0.0041546 -0.0054614 0.0039973 0.0090529 0 -0.015108 0 0.00079025 0 -0.00044281 0 -0.36221
1.3086 -0.0014459 -0.00078144 0.0096324 0.007643 0.0089206 -0.0082124 0.025862 0.031043 0.050292 0.02947 0.043059 -0.40873 -0.0027776 -0.0046359 0.0076938 0.0019643 -0.018386 -0.00022913 -0.0044169 0.0036629 0.0108 0 -0.015954 0 0.00077128 0 -0.00041472 0 -0.44163
1.3125 -0.0011847 -0.0019384 0.0074388 -0.0060445 0.0077494 -0.020242 0.020174 0.024757 0.044178 0.029027 0.043005 -0.4167 -0.0060134 -0.0070187 0.0076762 0.0023998 -0.023245 0.0021756 -0.0027799 0.0022893 0.0064616 0 -0.016563 0 0.00072768 0 -0.00047638 0 -0.39041
1.3164 -0.0011856 -0.0023209 0.0033623 -0.015982 0.0049454 -0.023963 0.0093654 0.010894 0.02593 0.018803 0.029607 -0.41418 -0.0055511 -0.0071458 0.0057558 0.004772 -0.018681 0.002388 -0.00040445 0.0026833 -0.0017297 0 -0.016566 0 0.00086598 0 -0.00075857 0 -0.22624
1.3203 -0.0021303 -0.0026486 -0.0015672 -0.019276 -2.9806e-05 -0.019022 -0.0034124 -0.0044668 0.0015533 0.0028634 0.0077685 -0.39874 -0.0019337 -0.0058843 0.0039868 0.0058859 -0.0064465 0.001259 0.0021387 0.0053789 -0.0087164 0 -0.015947 0 0.0011553 0 -0.001229 0 0.0013435
1.3242 -0.0038077 -0.0034082 -0.0057392 -0.016508 -0.0060842 -0.0096527 -0.015121 -0.016726 -0.022 -0.01311 -0.015212 -0.37313 0.0020724 -0.0051157 0.0032365 0.0033693 0.0076384 5.848e-06 0.0036057 0.0078138 -0.010408 0 -0.015109 0 0.0013163 0 -0.0016618 0 0.22706
1.3281 -0.0053555 -0.0045175 -0.0079392 -0.010261 -0.011021 -0.0014234 -0.023274 -0.024178 -0.038854 -0.024443 -0.032718 -0.34384 0.0039585 -0.0055689 0.0026944 -0.001763 0.017428 -0.00075307 0.003229 0.0069114 -0.0065535 0 -0.014621 0 0.0010605 0 -0.0017992 0 0.39261
1.332 -0.0060395 -0.0054731 -0.0081321 -0.0034151 -0.013269 0.0022814 -0.026407 -0.027058 -0.045725 -0.029111 -0.041019 -0.31837 0.0033361 -0.0059307 0.0011947 -0.0058852 0.020135 -0.00096378 0.0017933 0.0024546 -0.00040321 0 -0.014824 0 0.00037622 0 -0.0015678 0 0.46568
1.3359 -0.0058508 -0.0057804 -0.0072589 0.0016669 -0.013011 0.0015806 -0.024492 -0.025904 -0.042478 -0.027603 -0.039551 -0.30252 0.0016934 -0.0042311 -0.0012606 -0.006146 0.01724 -0.0005247 0.0012396 -0.0022749 0.0041922 0 -0.0156 0 -0.00039747 0 -0.0011552 0 0.44528
1.3398 -0.0053747 -0.0053092 -0.0062302 0.0033769 -0.011602 -0.0011089 -0.018856 -0.020956 -0.031526 -0.021484 -0.029778 -0.2986 0.00063981 -0.00014855 -0.003382 -0.0030933 0.012266 0.00089898 0.002807 -0.0034353 0.0055219 0 -0.01646 0 -0.00079343 0 -0.00087408 0 0.35206
1.3438 -0.0050758 -0.004345 -0.0051184 0.0012899 -0.010026 -0.0032054 -0.01134 -0.012776 -0.016372 -0.012011 -0.014056 -0.30523 0.00050672 0.0041924 -0.0038858 7.6603e-05 0.0075901 0.0032803 0.0054312 -0.00035574 0.0044352 0 -0.016912 0 -0.00056209 0 -0.0009264 0 0.21273
1.3477 -0.0047215 -0.0033522 -0.003332 -0.0032396 -0.0080817 -0.0033076 -0.0032348 -0.0028985 -0.00013282 3.7598e-05 0.00464 -0.31848 0.00052413 0.0059683 -0.0027857 0.00082776 0.0030221 0.0056029 0.0062515 0.0036435 0.0027005 0 -0.016798 0 0.00014095 0 -0.0012557 0 0.050585
1.3516 -0.0035654 -0.0026446 -0.00052504 -0.0072346 -0.0050537 -0.0013329 0.0050434 0.006497 0.015046 0.01334 0.02251 -0.33359 6.5013e-05 0.0043906 -0.0013947 -0.00029209 -0.0029006 0.0061945 0.0032033 0.0042743 0.0013036 0 -0.016366 0 0.00087428 0 -0.001601 0 -0.11294
1.3555 -0.0011778 -0.0021854 0.0027532 -0.0075948 -0.00096669 0.0018806 0.013141 0.013601 0.027458 0.024978 0.035229 -0.3467 -0.00054443 0.0016743 -0.0011195 -0.00063682 -0.010361 0.0040357 -0.0025663 0.00032737 0.00021804 0 -0.016025 0 0.0012332 0 -0.0016978 0 -0.25166
1.3594 0.0018717 -0.0016407 0.0053503 -0.0031732 0.0030758 0.0049212 0.019578 0.017533 0.034894 0.030755 0.039165 -0.35584 -0.00048851 0.001059 -0.0022595 0.0012016 -0.016943 -0.00012897 -0.0069962 -0.0051087 -0.00068612 0 -0.016007 0 0.0011167 0 -0.0014632 0 -0.33341
1.3633 0.0042277 -0.0006499 0.0064181 0.0042192 0.0058452 0.006234 0.021598 0.017909 0.034524 0.027202 0.032834 -0.3611 0.00044905 0.0036287 -0.0038771 0.0033337 -0.018846 -0.0040888 -0.0063692 -0.0073934 -0.0010521 0 -0.016187 0 0.00074581 0 -0.001034 0 -0.32964
1.3672 0.0047907 0.0008727 0.0060028 0.010845 0.0071114 0.0049314 0.016731 0.014157 0.02425 0.014112 0.017577 -0.36384 0.0015023 0.0070673 -0.0047062 0.0022281 -0.013715 -0.0057924 -0.00085284 -0.0044042 -0.00053332 0 -0.016219 0 0.00045345 0 -0.00064816 0 -0.23128
1.3711 0.0036869 0.0026249 0.0047999 0.013373 0.0076295 0.0016032 0.0051066 0.005802 0.004902 -0.0043258 -0.0028519 -0.36548 0.0017512 0.0077775 -0.0041877 -0.0033497 -0.0027858 -0.0048718 0.0050471 0.0018587 0.00038103 0 -0.01585 0 0.00043793 0 -0.00047529 0 -0.06039
1.375 0.0022342 0.0040918 0.0034725 0.010719 0.0080294 -0.0017967 -0.0094313 -0.0061473 -0.018421 -0.020954 -0.023253 -0.36643 0.001259 0.004484 -0.0028009 -0.010165 0.0093894 -0.0026702 0.0059763 0.007396 0.0004801 0 -0.015181 0 0.00066736 0 -0.00052103 0 0.1309
1.3789 0.0018475 0.0048811 0.00233 0.0042047 0.0079664 -0.0033289 -0.020714 -0.018074 -0.037352 -0.029035 -0.037903 -0.36604 0.0011788 -0.00020773 -0.0015928 -0.012698 0.01745 -0.0008338 0.00037361 0.0097329 -0.0009424 0 -0.014613 0 0.00097 0 -0.00065931 0 0.27561
1.3828 0.0028258 0.004943 0.0016185 -0.003567 0.0066329 -0.0026971 -0.023494 -0.024534 -0.043651 -0.025558 -0.041574 -0.36364 0.0025406 -0.002032 -0.0013993 -0.008009 0.018168 6.4732e-05 -0.0078794 0.0094153 -0.0030188 0 -0.014531 0 0.0011952 0 -0.0007496 0 0.3156
1.3867 0.0041234 0.004491 0.0018648 -0.0098787 0.0041145 -0.00149 -0.016351 -0.021079 -0.033324 -0.012433 -0.031195 -0.3599 0.0048985 0.0008835 -0.0022916 0.0012713 0.011864 0.00053415 -0.012514 0.0083982 -0.0037417 0 -0.014961 0 0.0013024 0 -0.00074424 0 0.22495
1.3906 0.0043273 0.0037126 0.0036039 -0.012395 0.001919 -0.0015101 -0.002313 -0.0072985 -0.0090843 0.0049241 -0.0079787 -0.35703 0.0063323 0.0060389 -0.0034924 0.0088517 0.0016622 0.0010065 -0.010131 0.0074815 -0.0017548 0 -0.015506 0 0.0013301 0 -0.00070896 0 0.024361
1.3945 0.002946 0.0025741 0.0065818 -0.0094718 0.0017443 -0.0026479 0.013012 0.012245 0.020378 0.020411 0.021409 -0.35705 0.005045 0.008741 -0.003774 0.010033 -0.0085364 0.001004 -0.0030478 0.0057103 0.0021663 0 -0.015642 0 0.0013114 0 -0.00074743 0 -0.22057
1.3984 0.00082862 0.00093936 0.0093059 -0.00099444 0.0035324 -0.002552 0.024236 0.030019 0.044008 0.029579 0.046331 -0.35926 0.0011685 0.0065153 -0.0022021 0.005518 -0.015819 -0.00028091 0.0028452 0.00227 0.0054897 0 -0.015167 0 0.0012279 0 -0.00089171 0 -0.41969
1.4023 -0.00064363 -0.0010985 0.0096706 0.010539 0.004936 0.0011642 0.028107 0.039103 0.052988 0.030423 0.056502 -0.35933 -0.0029673 0.0015261 0.0011285 0.00032572 -0.018819 -0.0026157 0.0032849 -0.0015026 0.0059704 0 -0.014409 0 0.001037 0 -0.0010493 0 -0.49213
1.4063 -0.00079882 -0.0030341 0.006369 0.020071 0.0031481 0.008031 0.023873 0.036041 0.044068 0.022998 0.047014 -0.35171 -0.0045103 -0.0014293 0.0049133 -0.0010263 -0.017272 -0.0043004 -0.00080127 -0.0026201 0.0035396 0 -0.013984 0 0.00072859 0 -0.0010614 0 -0.4003
1.4102 -0.00017974 -0.0041788 -6.2938e-05 0.022164 -0.0023775 0.014071 0.012772 0.021636 0.020311 0.008925 0.020924 -0.33416 -0.0023265 0.0004828 0.0073708 0.0015633 -0.011446 -0.0035588 -0.0045504 0.00065825 0.00033138 0 -0.01429 0 0.0003487 0 -0.00084318 0 -0.16734
1.4141 0.00010009 -0.0041679 -0.0074909 0.014446 -0.0089515 0.014526 -0.0024402 6.6404e-05 -0.010567 -0.0086325 -0.012303 -0.31076 0.0021148 0.0053807 0.0075266 0.0043443 -0.0021598 -0.00055021 -0.0039545 0.0064844 -0.0011234 0 -0.015163 0 -2.6283e-05 0 -0.00049818 0 0.13151
1.418 -0.00055474 -0.003299 -0.0135 -0.00015532 -0.012602 0.0078892 -0.017753 -0.022488 -0.039065 -0.025014 -0.041338 -0.29013 0.0059169 0.0084862 0.0060156 0.0039056 0.0087203 0.0022295 0.00033998 0.01039 0.0001327 0 -0.016004 0 -0.00033231 0 -0.00029755 0 0.39929
1.4219 -0.0017701 -0.002355 -0.01665 -0.014505 -0.011331 -0.002364 -0.02853 -0.039149 -0.056674 -0.035011 -0.057527 -0.27953 0.0069044 0.006784 0.0045365 0.00069473 0.018074 0.0020185 0.0037468 0.0090829 0.0030041 0 -0.016295 0 -0.00053551 0 -0.00050431 0 0.55349
1.4258 -0.0027597 -0.0020216 -0.016745 -0.021381 -0.0066879 -0.010175 -0.030908 -0.043943 -0.057915 -0.034895 -0.057075 -0.27944 0.0049427 0.0019579 0.0042478 -0.0015716 0.02229 -0.0014135 0.0022151 0.0035427 0.0055004 0 -0.016038 0 -0.00062005 0 -0.0011558 0 0.55134
1.4297 -0.0032158 -0.0023902 -0.014238 -0.017893 -0.0021753 -0.011578 -0.023495 -0.034061 -0.041656 -0.024461 -0.040834 -0.28361 0.0015544 -0.0013181 0.0045459 0.00014026 0.018952 -0.0051026 -0.0037914 -0.0017265 0.0062598 0 -0.015719 0 -0.00057444 0 -0.0019781 0 0.39715
1.4336 -0.0035543 -0.0029655 -0.0096634 -0.0070808 -2.861e-05 -0.0076479 -0.008316 -0.011929 -0.011812 -0.0075775 -0.013284 -0.28495 -0.0014923 -7.2806e-05 0.003562 0.0049145 0.008491 -0.0054085 -0.009538 -0.0027891 0.0051415 0 -0.015829 0 -0.00040027 0 -0.0025294 0 0.13631
1.4375 -0.0042679 -0.0031317 -0.0037177 0.0043337 0.00055873 -0.003185 0.0096804 0.014587 0.022888 0.0094337 0.018128 -0.28207 -0.0032546 0.0039534 0.00016317 0.0085689 -0.0053875 -0.0015536 -0.010222 0.0001299 0.0027517 0 -0.016388 0 -0.00013349 0 -0.0024909 0 -0.15666
1.4414 -0.0051333 -0.0026275 0.0023389 0.010272 0.0021199 -0.0023705 0.024364 0.034952 0.050816 0.020735 0.043853 -0.28032 -0.0036501 0.0060385 -0.0043856 0.0075849 -0.017123 0.0033215 -0.005227 0.003037 -0.00024221 0 -0.016931 0 0.00015493 0 -0.0018919 0 -0.39392
1.4453 -0.0052096 -0.0016258 0.0067382 0.0086749 0.0058819 -0.0052718 0.030569 0.04078 0.061312 0.023427 0.054646 -0.28583 -0.0029097 0.003301 -0.0069404 0.0024272 -0.02196 0.0049408 0.0014112 0.0021956 -0.0032794 0 -0.016964 0 0.00039605 0 -0.001087 0 -0.497
1.4492 -0.0037379 -0.00043677 0.0080195 0.001931 0.01003 -0.0081709 0.025896 0.03003 0.049442 0.01818 0.045585 -0.29808 -0.0013078 -0.0021791 -0.0051007 -0.0029055 -0.018328 0.0020728 0.0045818 -0.002141 -0.0056922 0 -0.016461 0 0.00057428 0 -0.00049678 0 -0.42577
1.4531 -0.0010582 0.00078161 0.0059722 -0.0053426 0.010994 -0.0071676 0.011767 0.0080286 0.019241 0.0080713 0.019508 -0.3089 0.00060471 -0.0051432 0.00030382 -0.0045426 -0.008507 -0.0020058 0.0023676 -0.0059527 -0.0067311 0 -0.015917 0 0.00074596 0 -0.00031678 0 -0.20231
1.457 0.0014505 0.0019979 0.0018062 -0.0092695 0.0065809 -0.0016708 -0.0065837 -0.015308 -0.017022 -0.0032079 -0.013058 -0.30977 0.0018458 -0.0022231 0.0053301 -0.0020627 0.0028398 -0.0024972 -0.0027256 -0.0054138 -0.0060215 0 -0.015889 0 0.00099797 0 -0.00042711 0 0.088224
1.4609 0.002464 0.0030558 -0.0026492 -0.0085095 -0.0018966 0.0052446 -0.021638 -0.030311 -0.04411 -0.012562 -0.03847 -0.30126 0.0014957 0.0046227 0.0059285 0.0015261 0.011229 0.0021026 -0.0063185 -0.00068324 -0.0039325 0 -0.016488 0 0.0013697 0 -0.00056131 0 0.32903
1.4648 0.0018466 0.0035704 -0.0059812 -0.0041899 -0.010335 0.0096267 -0.026646 -0.031751 -0.05121 -0.017802 -0.046746 -0.29467 -0.00042797 0.0097064 0.0014065 0.0028045 0.01438 0.0080527 -0.0058802 0.0042057 -0.0012999 0 -0.017283 0 0.0017982 0 -0.0005692 0 0.42438
1.4688 0.00073801 0.0031913 -0.0075839 0.0014222 -0.014619 0.0098548 -0.019139 -0.02046 -0.037242 -0.017575 -0.036367 -0.30267 -0.0026535 0.0087675 -0.0047481 0.00089332 0.012572 0.0094858 -0.0023556 0.0052342 0.0013001 0 -0.01771 0 0.0021347 0 -0.00053396 0 0.34502
1.4727 0.00050268 0.0020228 -0.0072963 0.0063595 -0.013075 0.0074962 -0.002757 -0.0021618 -0.010772 -0.011544 -0.01415 -0.32609 -0.0034756 0.0027757 -0.0075902 -0.0022939 0.0075378 0.003926 0.0012768 0.0022196 0.0038935 0 -0.017575 0 0.0022288 0 -0.00064842 0 0.13873
1.4766 0.0015478 0.00075508 -0.0049907 0.0096565 -0.006869 0.0054323 0.014327 0.01546 0.015392 -0.00082641 0.0093274 -0.34956 -0.0021585 -0.0031819 -0.0047497 -0.00427 0.0010828 -0.0050141 0.0027018 -0.0011736 0.0065778 0 -0.017153 0 0.0020229 0 -0.00098421 0 -0.09994
1.4805 0.003125 0.00029244 -0.00074295 0.011179 0.0013636 0.0052778 0.02399 0.026014 0.031318 0.011833 0.025479 -0.35195 0.00036468 -0.0047084 0.0016846 -0.0041667 -0.0054751 -0.010543 0.0017256 -0.0011865 0.0086815 0 -0.016826 0 0.001587 0 -0.0013861 0 -0.28094
1.4844 0.0042394 0.0011507 0.0046287 0.011061 0.0091039 0.0063848 0.022938 0.026791 0.034259 0.022661 0.03107 -0.32444 0.0022543 -0.0019091 0.0070104 -0.0028625 -0.010967 -0.008712 -0.0003328 0.0022615 0.0087447 0 -0.016654 0 0.0010712 0 -0.0015986 0 -0.35905
1.4883 0.0046968 0.003138 0.0094865 0.0094183 0.014624 0.0069506 0.014307 0.019499 0.027927 0.028165 0.027878 -0.28038 0.0023727 0.0013139 0.0077894 -0.0014067 -0.013987 -0.0019777 -0.0021154 0.0054906 0.0057285 0 -0.016332 0 0.0006115 0 -0.0015033 0 -0.34231
1.4922 0.0052196 0.0055753 0.012194 0.0066159 0.016939 0.0058538 0.0049038 0.0090445 0.018252 0.026517 0.01993 -0.24686 0.0012626 0.0014772 0.0043684 0.00021712 -0.013282 0.0031015 -0.0029741 0.0047028 0.00045009 0 -0.015592 0 0.00026153 0 -0.001237 0 -0.27084
1.4961 0.0065351 0.0078088 0.012249 0.0037446 0.01583 0.0035274 0.00021282 0.00084942 0.0093095 0.018337 0.010738 -0.24354 0.000568 -0.0010876 2.1594e-05 0.0026325 -0.0087781 0.0019241 -0.0026772 -0.00025834 -0.00434 0 -0.014607 0 -3.1057e-08 0 -0.0010718 0 -0.1864
1.5 0.0083958 0.0095199 0.010646 0.002531 0.012154 0.0013964 0.0010153 -0.0019562 0.0021632 0.0065262 0.0021932 -0.26618 0.0014475 -0.0029098 -0.0022269 0.0056553 -0.0022258 -0.0039899 -0.0010094 -0.0056853 -0.0057544 0 -0.013962 0 -0.00020183 0 -0.0011702 0 -0.11371
1.5039 0.0095682 0.010595 0.0090276 0.0043005 0.0078349 0.00071516 0.0039887 0.00012623 -0.0035339 -0.0047289 -0.0048666 -0.28954 0.0034896 -0.001172 -0.0021027 0.0077817 0.0034419 -0.0085961 0.0019404 -0.0074703 -0.003109 0 -0.014179 0 -0.00031814 0 -0.0014456 0 -0.060477
1.5078 0.0088558 0.010794 0.0083743 0.0085801 0.0049899 0.0018361 0.0053137 0.0039029 -0.0075045 -0.011436 -0.0095119 -0.28791 0.005137 0.0033574 -0.0017789 0.0073867 0.0058257 -0.0070879 0.0051889 -0.0048617 0.0013109 0 -0.015234 0 -0.00027519 0 -0.0016558 0 -0.027978
1.5117 0.0061824 0.009669 0.0084244 0.012651 0.0045702 0.0041899 0.0039692 0.0060043 -0.0084761 -0.011304 -0.010251 -0.25605 0.0051645 0.0071304 -0.0033504 0.0044408 0.0045604 -0.00033497 0.007013 -0.00096623 0.0039524 0 -0.016522 0 -2.6479e-05 0 -0.0016308 0 -0.018868
1.5156 0.0026928 0.0069106 0.0082441 0.012925 0.0056437 0.006602 0.00203 0.0051679 -0.0055215 -0.0047542 -0.0057641 -0.21252 0.0037756 0.007339 -0.0066236 0.00083832 0.0013411 0.0061248 0.0061594 0.00031409 0.0028375 0 -0.017319 0 0.00036905 0 -0.0014145 0 -0.035334
1.5195 -0.00022904 0.0028037 0.0072002 0.0075121 0.0060454 0.007648 0.0021418 0.0026957 0.0005237 0.0050585 0.0036009 -0.18297 0.0023246 0.0044852 -0.0092658 -0.0011791 -0.0015599 0.0074118 0.0030839 -0.0021444 -0.00091407 0 -0.017304 0 0.00074556 0 -0.001195 0 -0.071075
1.5234 -0.002102 -0.0016876 0.0052899 -0.0019532 0.0039412 0.0061566 0.0047425 0.00091849 0.0070296 0.013468 0.014753 -0.17825 0.0020346 0.0015313 -0.0090338 -0.00099807 -0.0029974 0.0037739 -0.0001481 -0.0059232 -0.0042205 0 -0.016691 0 0.00092513 0 -0.0011124 0 -0.10624
1.5273 -0.0036127 -0.0054041 0.0026465 -0.010937 -0.00093988 0.0019468 0.007498 0.0010134 0.010874 0.016352 0.022405 -0.18673 0.0029866 0.00076973 -0.0059014 -2.2096e-05 -0.0034146 3.4911e-06 -0.001485 -0.0075591 -0.0047842 0 -0.015945 0 0.00084304 0 -0.0011469 0 -0.11198
1.5313 -0.0058217 -0.0077107 -0.00096199 -0.014924 -0.007287 -0.0036612 0.0072049 0.0019185 0.0098865 0.012044 0.021532 -0.18683 0.0042549 0.0017521 -0.0021117 -9.0692e-05 -0.0037653 0.00054526 -0.00064292 -0.0057038 -0.0029579 0 -0.015391 0 0.00060051 0 -0.0011923 0 -0.06373
1.5352 -0.0090925 -0.0088685 -0.0058567 -0.012528 -0.013199 -0.0083129 0.0022961 0.0011288 0.003498 0.0020313 0.010513 -0.16773 0.0048655 0.0022655 -0.00016454 -0.0015729 -0.0040607 0.0051099 0.00067786 -0.0020223 -0.001103 0 -0.015105 0 0.00039363 0 -0.0012156 0 0.044159
1.5391 -0.012695 -0.0097374 -0.011648 -0.0064059 -0.017258 -0.01018 -0.0061014 -0.0033274 -0.0072814 -0.0099856 -0.0072546 -0.13927 0.0045307 0.0010356 -0.00062504 -0.0031034 -0.0030574 0.0089626 0.00038223 0.00066093 -0.0011572 0 -0.015077 0 0.00036849 0 -0.0013081 0 0.19165
1.543 -0.015336 -0.01102 -0.016946 -0.0013442 -0.018958 -0.0095447 -0.015061 -0.011267 -0.020006 -0.020065 -0.024842 -0.12271 0.003537 -0.00086991 -0.0017317 -0.0031966 0.00050606 0.0074797 -0.0020811 0.00086823 -0.0027543 0 -0.015361 0 0.00051796 0 -0.0015543 0 0.33913
1.5469 -0.016047 -0.012623 -0.020151 -0.0010785 -0.018476 -0.0088691 -0.021622 -0.020243 -0.031061 -0.025818 -0.03581 -0.1317 0.0021587 -0.0013736 -0.0011234 -0.0019897 0.006269 0.00055339 -0.0052149 -0.00073167 -0.0036475 0 -0.016002 0 0.00070381 0 -0.0018517 0 0.44402
1.5508 -0.014675 -0.01363 -0.020579 -0.0061533 -0.016198 -0.010834 -0.024069 -0.026929 -0.036668 -0.02699 -0.037967 -0.16104 0.00041133 0.00015255 0.0018807 -0.0012053 0.011858 -0.0072488 -0.0068011 -0.0025774 -0.0019922 0 -0.016822 0 0.00078238 0 -0.0018964 0 0.47881
1.5547 -0.011727 -0.012915 -0.018666 -0.013973 -0.012372 -0.015718 -0.022242 -0.02892 -0.034718 -0.024713 -0.033952 -0.19246 -0.0016043 0.0020962 0.005483 -0.0022841 0.014328 -0.01073 -0.0057577 -0.0038509 0.0016865 0 -0.017391 0 0.00072421 0 -0.0014017 0 0.44012
1.5586 -0.0079275 -0.009972 -0.014929 -0.02043 -0.0070142 -0.020461 -0.017193 -0.025696 -0.026237 -0.020179 -0.028102 -0.21075 -0.00334 0.0023808 0.0068321 -0.004607 0.012313 -0.0084131 -0.0028595 -0.0047922 0.0046947 0 -0.017301 0 0.00062593 0 -0.00038159 0 0.34391
1.5625 -0.0039399 -0.0053854 -0.0089904 -0.021789 -0.00015086 -0.020645 -0.010571 -0.018259 -0.014827 -0.013787 -0.022225 -0.21445 -0.0040734 0.00084899 0.0044978 -0.0057527 0.0070204 -0.0033028 0.0001261 -0.0056905 0.004389 0 -0.01655 0 0.00061085 0 0.00076395 0 0.2115
1.5664 -0.00037404 -0.00060272 -0.00013987 -0.016119 0.0075999 -0.014137 -0.0038375 -0.0080157 -0.0039137 -0.0053328 -0.014052 -0.21231 -0.0036612 -0.0004117 -0.00010437 -0.0037267 0.0011702 0.00024747 0.001861 -0.0059929 0.00044526 0 -0.015612 0 0.00071353 0 0.0014683 0 0.057873
1.5703 0.0021931 0.0028584 0.010711 -0.0042557 0.01446 -0.0034215 0.0025017 0.0039314 0.0059516 0.0049868 3.2361e-05 -0.21118 -0.0028772 0.00074654 -0.0036156 0.00093793 -0.0032061 0.00032228 0.0021001 -0.004665 -0.0047976 0 -0.015096 0 0.00085402 0 0.0013675 0 -0.10779
1.5742 0.0033783 0.0042531 0.019843 0.0098596 0.017697 0.0056409 0.0089907 0.016384 0.016844 0.015614 0.020139 -0.2087 -0.0027376 0.0041182 -0.0033356 0.005314 -0.006118 -0.0015602 0.0012881 -0.001387 -0.0081684 0 -0.015266 0 0.00091956 0 0.0005323 0 -0.2702
1.5781 0.0032231 0.0039358 0.022334 0.020248 0.015083 0.0080218 0.016142 0.026985 0.029756 0.023573 0.040222 -0.19823 -0.0033546 0.0070973 0.0005471 0.0064571 -0.0088894 -0.0026992 -0.00012589 0.0028123 -0.0080637 0 -0.01585 0 0.00086958 0 -0.00060222 0 -0.39637
1.582 0.0022079 0.0029536 0.015884 0.021774 0.0068871 0.00348 0.022727 0.031885 0.040669 0.025605 0.05041 -0.17965 -0.0035994 0.007127 0.0049549 0.0038778 -0.012043 -0.0021038 -0.0018358 0.0062481 -0.0054251 0 -0.016326 0 0.00075991 0 -0.0015304 0 -0.43894
1.5859 0.00095762 0.0022211 0.0035718 0.013583 -0.0033466 -0.0030592 0.025163 0.02725 0.040948 0.019983 0.043118 -0.16359 -0.0022008 0.004156 0.0062527 -0.00016371 -0.013876 -0.0011789 -0.0033507 0.0078911 -0.0026187 0 -0.016378 0 0.00066428 0 -0.0019564 0 -0.35878
1.5898 -0.00011951 0.0019133 -0.0075256 0.0004078 -0.01056 -0.005278 0.019392 0.012185 0.023433 0.0078931 0.018605 -0.16306 0.00063741 0.00060856 0.0031033 -0.0027695 -0.011342 -0.0018486 -0.0039298 0.0079432 -0.0013184 0 -0.016109 0 0.00057627 0 -0.001888 0 -0.15533
1.5938 -0.00093533 0.0015445 -0.011434 -0.010053 -0.011683 -0.00054842 0.0045571 -0.0090704 -0.0098862 -0.0065944 -0.014086 -0.18015 0.0028487 -0.0010244 -0.0024499 -0.0029156 -0.0028556 -0.0042945 -0.0031654 0.0071848 -0.0012236 0 -0.015854 0 0.00040027 0 -0.0015483 0 0.11693
1.5977 -0.0015164 0.00062499 -0.0079309 -0.012349 -0.008048 0.0077811 -0.014474 -0.027938 -0.045491 -0.018192 -0.041488 -0.20145 0.0021113 -0.00043183 -0.0065635 -0.0020516 0.0092955 -0.0066216 -0.0016645 0.0059639 -0.00060169 0 -0.015824 0 5.5543e-05 0 -0.001226 0 0.36175
1.6016 -0.001761 -0.00072287 -0.0024627 -0.0070335 -0.0042538 0.012916 -0.028606 -0.035695 -0.064884 -0.022836 -0.052493 -0.208 -0.0018064 0.00068823 -0.0065486 -0.0023451 0.019264 -0.0066357 -0.00090998 0.0040286 0.0019348 0 -0.015954 0 -0.00039942 0 -0.001159 0 0.48217
1.6055 -0.0014489 -0.0017772 -0.0010974 0.00037394 -0.0039832 0.010117 -0.029914 -0.028629 -0.056458 -0.019473 -0.043479 -0.19148 -0.0062741 0.00083541 -0.0027835 -0.0043536 0.021025 -0.0038378 -0.002118 0.0013526 0.0059896 0 -0.016057 0 -0.00075199 0 -0.0014548 0 0.42785
1.6094 -0.00049141 -0.0018591 -0.0049605 0.0044895 -0.0063906 0.00079454 -0.017249 -0.010519 -0.023934 -0.010182 -0.019347 -0.16177 -0.0077056 0.00043341 0.0019027 -0.0063785 0.012609 0.00027384 -0.0050272 -0.0011174 0.0094964 0 -0.016062 0 -0.00077209 0 -0.0020269 0 0.22162
1.6133 0.00086951 -0.00098191 -0.0093105 0.0046127 -0.0066461 -0.0082373 0.0024825 0.0096068 0.015472 0.0012744 0.0093698 -0.1389 -0.0047103 0.0011938 0.0046803 -0.0061005 -0.0020343 0.0036671 -0.0078187 -0.0018623 0.010277 0 -0.016045 0 -0.00040285 0 -0.0025878 0 -0.050879
1.6172 0.0021651 0.00015747 -0.0082063 0.0044367 -0.00059635 -0.00999 0.01877 0.02293 0.042198 0.01131 0.03137 -0.13656 0.00038229 0.0038912 0.0047956 -0.0029178 -0.015217 0.0053985 -0.0084039 -0.00014013 0.0077665 0 -0.016053 0 0.00015829 0 -0.0027685 0 -0.2829
1.6211 0.0030382 0.00088342 -0.00041769 0.0072286 0.010599 -0.0029608 0.024416 0.025602 0.046484 0.017607 0.039221 -0.15224 0.0032595 0.0070958 0.0035711 0.0012365 -0.020425 0.0058885 -0.0060314 0.0030691 0.0035238 0 -0.015983 0 0.00057487 0 -0.0023546 0 -0.39616
1.625 0.0035077 0.0012596 0.0090468 0.011422 0.020468 0.0073618 0.019589 0.01959 0.032617 0.019111 0.032051 -0.17183 0.0012979 0.0083739 0.0026378 0.003399 -0.016437 0.0058946 -0.0018505 0.0056044 0.00011656 0 -0.015693 0 0.00060866 0 -0.001483 0 -0.37177
1.6289 0.0039236 0.0020641 0.013321 0.01147 0.022389 0.012577 0.01015 0.0097293 0.013053 0.015649 0.015318 -0.18323 -0.0040721 0.0067505 0.0022993 0.0020729 -0.0076255 0.0055049 0.0019795 0.0057732 -0.00073573 0 -0.01526 0 0.00029428 0 -0.00060817 0 -0.24869
1.6328 0.0046695 0.0039686 0.009867 0.0036692 0.015463 0.008015 0.0022304 8.7323e-05 -0.0017514 0.0079672 -0.0023032 -0.18529 -0.008508 0.0037957 0.0016044 -0.0014891 -0.00028049 0.0042246 0.0037783 0.0035896 0.00067313 0 -0.015048 0 -9.2132e-05 0 -0.00020707 0 -0.095281
1.6367 0.0058664 0.0066917 0.0026538 -0.0086457 0.005569 -0.0032758 -0.0020106 -0.0073512 -0.0093012 -0.0017842 -0.013455 -0.18485 -0.0084408 0.0021107 -0.00015217 -0.0043186 0.002098 0.0018933 0.0032066 0.00048581 0.0024331 0 -0.015428 0 -0.00024942 0 -0.00042935 0 0.026192
1.6406 0.0072675 0.0089948 -0.0016487 -0.016233 0.00038116 -0.012466 -0.0041516 -0.01144 -0.013013 -0.010029 -0.015504 -0.18649 -0.0040015 0.0027536 -0.0022641 -0.0041514 0.00081911 -0.00073161 0.0010421 -0.0020964 0.0026142 0 -0.016374 0 -7.9951e-05 0 -0.00098723 0 0.082372
1.6445 0.0083379 0.0096042 0.00026009 -0.011333 0.0027521 -0.011507 -0.0058978 -0.010514 -0.015698 -0.01297 -0.010703 -0.1865 0.0013946 0.0042774 -0.0031375 -0.0011649 -0.00014452 -0.0024476 -0.0015894 -0.0037667 0.00077668 0 -0.017355 0 0.00025456 0 -0.0013954 0 0.070721
1.6484 0.0084205 0.008216 0.0056758 0.0049847 0.0085352 0.00066299 -0.0062151 -0.003165 -0.015519 -0.0086654 -0.0032267 -0.17723 0.004273 0.0043402 -0.0019936 0.0023601 0.0015766 -0.0026406 -0.0037457 -0.0049309 -0.0017768 0 -0.017701 0 0.00049199 0 -0.0013655 0 0.0074109
1.6523 0.0069491 0.0056188 0.0088809 0.022429 0.010748 0.017 -0.0022146 0.0093314 -0.0081639 0.0014805 0.0043328 -0.1565 0.0040371 0.0021273 0.00011378 0.0040387 0.0042346 -0.0017611 -0.0047612 -0.005729 -0.0031435 0 -0.017156 0 0.00050616 0 -0.0010139 0 -0.084903
1.6563 0.0037136 0.0028157 0.0065243 0.028964 0.006013 0.027135 0.0071705 0.021824 0.0073523 0.013145 0.011954 -0.13177 0.0029406 -0.0009683 0.0011903 0.0032828 0.0035647 -0.00073708 -0.004284 -0.0055303 -0.0023848 0 -0.016112 0 0.00041782 0 -0.00070717 0 -0.18037
1.6602 -0.00091103 3.9904e-05 0.00014187 0.019949 -0.0027906 0.0244 0.018543 0.027477 0.025245 0.021298 0.019931 -0.11438 0.0033586 -0.0029976 0.00030279 0.0015513 -0.0028071 2.6672e-05 -0.0025353 -0.0036645 -0.00025348 0 -0.015284 0 0.00048301 0 -0.00070185 0 -0.24684
1.6641 -0.0059731 -0.0033114 -0.006223 0.0012027 -0.0098725 0.0099458 0.025316 0.022221 0.035512 0.022618 0.025851 -0.10976 0.0052036 -0.0034789 -0.0013961 0.00086212 -0.012138 0.00097595 -0.00049659 -0.0005893 0.0014402 0 -0.015123 0 0.00085146 0 -0.00092086 0 -0.24688
1.668 -0.010307 -0.0077112 -0.010362 -0.016268 -0.012185 -0.008714 0.022092 0.0077794 0.030543 0.016477 0.024314 -0.11346 0.0060728 -0.003498 -0.0018093 0.0019204 -0.017731 0.0027081 0.00048706 0.0019387 0.0012398 0 -0.015484 0 0.0014025 0 -0.001066 0 -0.15058
1.6719 -0.013065 -0.012473 -0.013572 -0.024811 -0.011692 -0.023077 0.0084943 -0.0095503 0.010353 0.004247 0.010553 -0.11664 0.0039249 -0.0038515 -0.00013451 0.0034567 -0.013935 0.0050092 -0.00033948 0.0021686 -0.00091348 0 -0.015837 0 0.0018064 0 -0.00093812 0 0.043988
1.6758 -0.014023 -0.015774 -0.018145 -0.024532 -0.012269 -0.028689 -0.010584 -0.023377 -0.017492 -0.011807 -0.014694 -0.11492 -0.00046438 -0.0035406 0.0021351 0.0033051 -0.00094013 0.0067025 -0.0024012 1.5387e-05 -0.0037537 0 -0.015782 0 0.0017724 0 -0.00063988 0 0.29681
1.6797 -0.013414 -0.015862 -0.023664 -0.020613 -0.014827 -0.026497 -0.028111 -0.031033 -0.04256 -0.028719 -0.043382 -0.11131 -0.003817 -0.00065506 0.0026305 0.00030962 0.014783 0.0065603 -0.0040742 -0.0025967 -0.0056859 0 -0.015373 0 0.0012851 0 -0.00046254 0 0.53215
1.6836 -0.011501 -0.012449 -0.026357 -0.017242 -0.015952 -0.020435 -0.038595 -0.033561 -0.056797 -0.042258 -0.063563 -0.11096 -0.0032665 0.0050262 0.0006265 -0.0044987 0.024948 0.0044244 -0.0039221 -0.003232 -0.0058498 0 -0.01498 0 0.00063598 0 -0.00057869 0 0.6662
1.6875 -0.0083943 -0.0070364 -0.022427 -0.014307 -0.011548 -0.013931 -0.039703 -0.032493 -0.056855 -0.047116 -0.065917 -0.11401 0.00087024 0.010625 -0.0019428 -0.0084155 0.025196 0.001424 -0.0018582 -0.0010298 -0.0045043 0 -0.014902 0 0.00021915 0 -0.00085584 0 0.64281
1.6914 -0.0043604 -0.0019068 -0.012089 -0.0093509 -0.0016691 -0.0081539 -0.031644 -0.027144 -0.043345 -0.039045 -0.048789 -0.11478 0.0051286 0.011973 -0.0021833 -0.008897 0.017426 -0.00095951 0.00081937 0.0025106 -0.0026388 0 -0.015125 0 0.00025275 0 -0.00098131 0 0.45825
1.6953 -0.00024529 0.00134 -0.0001394 -0.0018022 0.0086018 -0.0027481 -0.01612 -0.015397 -0.019314 -0.01811 -0.018496 -0.10815 0.0057757 0.0073699 0.00088845 -0.005346 0.0071007 -0.0021129 0.0025613 0.0047838 -0.0012874 0 -0.015436 0 0.00064037 0 -0.00077467 0 0.16267
1.6992 0.0026186 0.0025215 0.00766 0.005426 0.013317 0.0023909 0.0037758 0.0028189 0.010182 0.0095588 0.014578 -0.095748 0.0019341 -0.00036323 0.0051657 0.0004472 -0.0016443 -0.0026574 0.0028219 0.0042494 -0.0010584 0 -0.015694 0 0.0010687 0 -0.00037484 0 -0.15993
1.7031 0.0032444 0.0024733 0.009001 0.0085678 0.010833 0.0062474 0.023166 0.023091 0.037898 0.033696 0.040789 -0.084796 -0.0038141 -0.0058603 0.0072512 0.0054775 -0.0085223 -0.0036565 0.0023179 0.0016016 -0.0020266 0 -0.015927 0 0.0012455 0 -0.0001145 0 -0.42153
1.707 0.0019343 0.0021284 0.0062031 0.0068558 0.0049343 0.0074114 0.036085 0.038025 0.055458 0.045005 0.054048 -0.080527 -0.007741 -0.0057112 0.0055585 0.0074093 -0.015207 -0.0054689 0.0021609 -0.0010037 -0.0038124 0 -0.016169 0 0.0010835 0 -0.00020557 0 -0.55678
1.7109 0.00034317 0.001951 0.003383 0.0034387 0.00096579 0.00551 0.037854 0.041736 0.056435 0.040208 0.052278 -0.080535 -0.0079993 -0.0013146 0.0016805 0.0058479 -0.021414 -0.007366 0.0027787 -0.0018389 -0.0056802 0 -0.016274 0 0.00070391 0 -0.00054598 0 -0.53932
1.7148 0.00031305 0.0020027 0.0026547 0.0024386 0.00094854 0.0019393 0.02776 0.033502 0.039887 0.023509 0.036981 -0.077689 -0.0057247 0.0026726 -0.0013046 0.0022389 -0.023367 -0.0082639 0.0036243 -0.00088163 -0.0067004 0 -0.015984 0 0.00029521 0 -0.00083572 0 -0.38596
1.7188 0.0023016 0.0022207 0.0029234 0.0051881 0.0024028 -0.00076944 0.0098638 0.01758 0.01164 0.0035047 0.012971 -0.06887 -0.0035245 0.002847 -0.0018441 -0.0013149 -0.016728 -0.0078317 0.0038071 0.00053935 -0.0060974 0 -0.015239 0 -2.4624e-05 0 -0.00088334 0 -0.14948
1.7227 0.0048125 0.0024468 0.0018821 0.0093004 0.0016169 -0.00048933 -0.0089319 -0.00012682 -0.018061 -0.012052 -0.012319 -0.059887 -0.0030282 0.0001981 -0.0011717 -0.0033426 -0.0014988 -0.0068709 0.0029094 0.0012025 -0.0037193 0 -0.014386 0 -0.0002326 0 -0.00079682 0 0.098497
1.7266 0.0055151 0.0022846 -0.001318 0.011156 -0.0023204 0.00311 -0.022252 -0.015235 -0.039227 -0.019887 -0.030982 -0.060377 -0.0037621 -0.0011225 -0.0015832 -0.0035613 0.015964 -0.0065553 0.0012398 0.0011192 -0.00031296 0 -0.014009 0 -0.00032905 0 -0.00086836 0 0.29012
1.7305 0.0032427 0.0012241 -0.0054182 0.0090758 -0.0067711 0.0081869 -0.02678 -0.025425 -0.046264 -0.021154 -0.037855 -0.073286 -0.0041062 0.0018741 -0.0036149 -0.0025721 0.026422 -0.0072162 -0.00052767 0.0013422 0.0027065 0 -0.014451 0 -0.00027953 0 -0.0012629 0 0.38167
1.7344 -0.0008508 -0.00083298 -0.0085442 0.0042359 -0.0083842 0.011616 -0.022691 -0.029095 -0.039354 -0.018656 -0.032754 -0.090226 -0.0031182 0.007861 -0.0052 -0.0012009 0.024315 -0.0078266 -0.0018008 0.0027432 0.0039719 0 -0.01547 0 -4.7118e-05 0 -0.001813 0 0.363
1.7383 -0.0040749 -0.0031429 -0.0097275 -0.00092914 -0.0061613 0.010721 -0.012508 -0.024791 -0.022974 -0.014112 -0.019821 -0.09874 -0.0014211 0.012268 -0.00383 -4.6488e-05 0.011935 -0.0067454 -0.0022133 0.0049388 0.0029544 0 -0.01638 0 0.00032278 0 -0.0021237 0 0.25323
1.7422 -0.0043387 -0.0044093 -0.0088403 -0.0046722 -0.001648 0.0049504 0.00024709 -0.012682 -0.003161 -0.0075543 -0.00443 -0.094984 -0.00049415 0.011469 0.00045673 0.00061193 -0.0024645 -0.003162 -0.0016081 0.0063459 0.00029774 0 -0.016585 0 0.00067443 0 -0.0019024 0 0.087958
1.7461 -0.0018144 -0.0037504 -0.0056423 -0.0063556 0.0033245 -0.0035467 0.011916 0.003599 0.014777 0.0012659 0.0097981 -0.088573 -0.0012616 0.0060234 0.0044789 0.00076568 -0.011078 0.0019726 -0.00018238 0.0053573 -0.0025492 0 -0.016055 0 0.00082956 0 -0.0012218 0 -0.092743
1.75 0.0013126 -0.0015017 0.00018138 -0.0057063 0.0082624 -0.010987 0.019386 0.017586 0.027358 0.011236 0.021499 -0.09327 -0.0033548 -2.5539e-05 0.0046157 0.00067805 -0.012045 0.006349 0.0012853 0.0017117 -0.004183 0 -0.015319 0 0.00072621 0 -0.00048654 0 -0.25012
1.7539 0.0027579 0.00099706 0.0075847 -0.0025634 0.013082 -0.014163 0.020994 0.023556 0.033036 0.019559 0.029763 -0.11178 -0.005573 -0.0028728 0.00032456 0.00083332 -0.009523 0.0077782 0.0016159 -0.0030173 -0.0040327 0 -0.014998 0 0.00047568 0 -0.00013558 0 -0.34909
1.7578 0.0019989 0.0025361 0.013253 0.0022938 0.016192 -0.012325 0.017271 0.020276 0.031749 0.022955 0.032475 -0.13026 -0.0069073 -0.0020258 -0.0050243 0.0016213 -0.0087327 0.0056283 4.4629e-05 -0.0062577 -0.0025801 0 -0.0153 0 0.0002699 0 -0.00032911 0 -0.36337
1.7617 0.00047156 0.0030281 0.013275 0.0065702 0.01468 -0.0073003 0.010626 0.011419 0.024258 0.019406 0.027004 -0.12982 -0.0071502 4.81e-06 -0.0069996 0.0028413 -0.01071 0.0011795 -0.0028979 -0.0061126 -0.0008767 0 -0.015906 0 0.00021431 0 -0.0008621 0 -0.28545
1.7656 2.7856e-05 0.0033505 0.0067082 0.0076176 0.007296 -0.0017507 0.0037791 0.0021632 0.011595 0.0093707 0.012855 -0.10539 -0.0067246 0.00063739 -0.0040573 0.0035092 -0.011534 -0.0032694 -0.0054173 -0.0027564 0.00030269 0 -0.016306 0 0.0002409 0 -0.0013465 0 -0.13489
1.7695 0.001131 0.0041673 -0.0024291 0.0047714 -0.0028713 0.002881 -0.001906 -0.0048022 -0.0048754 -0.00405 -0.0063161 -0.073619 -0.0061398 -0.0003881 0.0011318 0.0024127 -0.0065213 -0.00579 -0.0057193 0.001478 0.0010524 0 -0.01624 0 0.00018815 0 -0.001498 0 0.043743
1.7734 0.0024186 0.0049462 -0.0075556 0.00040231 -0.0096943 0.0068217 -0.0066786 -0.010064 -0.022655 -0.016005 -0.023585 -0.060524 -0.0056537 -0.001372 0.0042095 -0.00077669 0.0046029 -0.0057287 -0.0035788 0.0035458 0.0021811 0 -0.015864 0 -2.3418e-05 0 -0.0013114 0 0.19616
1.7773 0.0019579 0.0042705 -0.0050311 -0.001969 -0.0091006 0.010395 -0.010929 -0.014656 -0.037281 -0.021668 -0.032218 -0.078821 -0.005301 -0.0009534 0.0030827 -0.004735 0.016332 -0.0036902 -0.00072864 0.0017988 0.0043495 0 -0.01556 0 -0.00028661 0 -0.0010242 0 0.27911
1.7813 -0.00099151 0.0012569 0.0021469 -0.0011004 -0.0032954 0.012174 -0.013519 -0.017051 -0.042872 -0.018436 -0.029158 -0.11568 -0.0050381 0.00034361 -0.00040359 -0.0069665 0.021115 -0.00089584 0.00049986 -0.002743 0.0071488 0 -0.015602 0 -0.00037895 0 -0.00092434 0 0.27503
1.7852 -0.0052556 -0.0032882 0.0064563 0.0004656 0.00060108 0.0092292 -0.011907 -0.01371 -0.034824 -0.0075891 -0.01621 -0.14292 -0.0047847 0.00090031 -0.0024927 -0.0055012 0.015083 0.0014862 -0.00079373 -0.0070199 0.0089757 0 -0.015981 0 -0.00015054 0 -0.0011476 0 0.19438
1.7891 -0.0086027 -0.007181 0.0025429 -0.0012044 -0.0029334 -3.5789e-05 -0.0044658 -0.003094 -0.013578 0.0058426 0.0012983 -0.14114 -0.0044182 3.7435e-05 -0.001132 -0.00059955 0.0011067 0.0027052 -0.0032375 -0.0081505 0.0080501 0 -0.016468 0 0.00034085 0 -0.0015899 0 0.068326
1.793 -0.0093564 -0.008456 -0.0074433 -0.0070934 -0.012043 -0.012855 0.0069469 0.01094 0.013387 0.015462 0.016849 -0.11592 -0.0038729 -0.0011056 0.0022729 0.0050482 -0.013097 0.0025563 -0.0043935 -0.005598 0.0039641 0 -0.016798 0 0.00086763 0 -0.0019749 0 -0.06105
1.7969 -0.0074343 -0.0068195 -0.015131 -0.01328 -0.018336 -0.022267 0.016806 0.020436 0.033874 0.017025 0.024701 -0.09151 -0.0032813 -0.00085808 0.0044185 0.0080846 -0.020075 0.0014337 -0.0029578 -0.0015386 -0.0015029 0 -0.01681 0 0.0012023 0 -0.0020309 0 -0.15039
1.8008 -0.0041407 -0.0036807 -0.013189 -0.013812 -0.014224 -0.021502 0.019007 0.019022 0.037339 0.01079 0.021431 -0.088305 -0.0029145 0.00098039 0.0032232 0.0069912 -0.017088 0.000234 7.563e-05 0.00093004 -0.0052228 0 -0.016475 0 0.0012639 0 -0.0016656 0 -0.16657
1.8047 -0.0011179 -0.00085768 -0.0021753 -0.0061992 -0.00022665 -0.0096554 0.011196 0.0071679 0.021647 0.00094291 0.0074866 -0.10516 -0.0028642 0.002705 -0.00051271 0.003299 -0.007018 -9.2641e-05 0.0023582 0.00027482 -0.0048663 0 -0.015895 0 0.0011212 0 -0.0010311 0 -0.10095
1.8086 0.00060812 0.00074009 0.0093889 0.0055211 0.014695 0.0062773 -0.0030679 -0.0078313 -0.0047037 -0.0075001 -0.011878 -0.12247 -0.0027851 0.0024284 -0.0042217 0.00035644 0.004195 0.00074324 0.0023052 -0.0024034 -0.00079595 0 -0.01529 0 0.00088417 0 -0.0004283 0 0.020794
1.8125 0.00089496 0.0013038 0.012068 0.013288 0.020376 0.015531 -0.016209 -0.017372 -0.027195 -0.011896 -0.027896 -0.12199 -0.0020963 0.00018304 -0.0060219 0.00053348 0.011316 0.0019428 0.00037719 -0.0046066 0.0039105 0 -0.014939 0 0.00061323 0 -0.00011018 0 0.14451
1.8164 0.00016063 0.0013004 0.0035104 0.011211 0.013812 0.011334 -0.021385 -0.017794 -0.034212 -0.012843 -0.032506 -0.10399 -0.00060348 -0.0018673 -0.0060375 0.0031693 0.012308 0.0020697 -0.0015991 -0.0047999 0.005561 0 -0.015048 0 0.00034036 0 -0.00012821 0 0.21293
1.8203 -0.0010487 0.00073947 -0.0096615 0.00020092 0.0011763 -0.0037053 -0.01665 -0.012079 -0.024255 -0.012355 -0.023466 -0.085834 0.0010482 -0.0014501 -0.005589 0.0050867 0.0085167 0.00029292 -0.0022596 -0.003693 0.0025763 0 -0.015586 0 0.00015189 0 -0.00034003 0 0.1981
1.8242 -0.002274 -0.00064243 -0.017581 -0.012797 -0.0080018 -0.019138 -0.0056777 -0.0060054 -0.0062508 -0.011349 -0.0064282 -0.084449 0.0016848 0.001544 -0.0054921 0.0033603 0.0030923 -0.0025518 -0.0018246 -0.0032788 -0.0032961 0 -0.016245 0 0.00020115 0 -0.00057036 0 0.11809
1.8281 -0.0031673 -0.0026204 -0.015227 -0.020029 -0.0088277 -0.024248 0.0051599 -0.002791 0.0072775 -0.0088721 0.0084417 -0.10045 0.00058801 0.0048318 -0.0053692 -0.00197 -0.0011017 -0.0042068 -0.001513 -0.0046222 -0.0082891 0 -0.016596 0 0.00058818 0 -0.00077768 0 0.023583
1.832 -0.0034997 -0.004197 -0.005845 -0.018105 -0.0039971 -0.015808 0.010964 -0.0011411 0.0091316 -0.0036803 0.01346 -0.11881 -0.0016888 0.005808 -0.0045054 -0.0076229 -0.0029161 -0.0026874 -0.0020401 -0.0066096 -0.0094223 0 -0.016373 0 0.0012035 0 -0.0010658 0 -0.037824
1.8359 -0.0032138 -0.0043099 0.0027398 -0.0092503 0.00023224 -1.1767e-06 0.010815 0.0020245 0.0018075 0.0035938 0.0087393 -0.1243 -0.0035248 0.003898 -0.0030344 -0.0096118 -0.0030674 0.0018361 -0.0028626 -0.0069283 -0.0065699 0 -0.015667 0 0.0017127 0 -0.0015214 0 -0.052666
1.8398 -0.0024396 -0.0028646 0.004989 0.001437 0.00040382 0.012758 0.007273 0.0074281 -0.0057343 0.010008 0.0013982 -0.11556 -0.0034399 0.00094331 -0.0019946 -0.0065396 -0.0030812 0.0067077 -0.002923 -0.0043467 -0.002204 0 -0.014886 0 0.0017576 0 -0.002037 0 -0.043723
1.8438 -0.0014134 -0.00094347 0.0014783 0.009676 -0.0016784 0.015708 0.0037807 0.012116 -0.0059987 0.012212 -0.00083661 -0.10419 -0.001318 -0.00064731 -0.0021935 -0.00086888 -0.0037963 0.0086127 -0.0019895 -5.1984e-05 0.00081493 0 -0.014493 0 0.0012411 0 -0.0023174 0 -0.04257
1.8477 -0.00036106 0.00014799 -0.0030388 0.013755 -0.002107 0.010091 0.0020987 0.012078 0.00091101 0.0089954 0.0036776 -0.10094 0.0014546 -0.00010821 -0.0032047 0.0029612 -0.0045525 0.0062442 -0.0010581 0.0033011 0.0014676 0 -0.014718 0 0.00044939 0 -0.002109 0 -0.056982
1.8516 0.00055875 8.6534e-05 -0.004611 0.013956 0.00033523 0.0029721 0.0014914 0.0060473 0.0078061 0.0021817 0.0092081 -0.10398 0.0031152 0.0011958 -0.0036824 0.0020542 -0.0037795 0.0015276 -0.0013322 0.0039375 0.0010332 0 -0.015435 0 -0.00012632 0 -0.0014631 0 -0.062299
1.8555 0.0012467 -0.00025192 -0.003164 0.011262 0.0029041 0.00092785 -5.4461e-05 -0.0031514 0.0069168 -0.0048511 0.0078784 -0.10164 0.0029636 0.0012936 -0.0027136 -0.002685 -0.00059843 -0.0018307 -0.0028787 0.0024454 0.0016042 0 -0.016245 0 -0.0001538 0 -0.00077432 0 -0.025286
1.8594 0.0016655 0.0001995 -0.0013293 0.0067619 0.0021995 0.0049296 -0.0036901 -0.010688 -0.003112 -0.0095182 -0.003028 -0.086601 0.0018694 -0.00047019 -0.00078164 -0.007368 0.0039387 -0.0013899 -0.004449 0.0010023 0.0041024 0 -0.016712 0 0.00028626 0 -0.0005091 0 0.059447
1.8633 0.0018741 0.001518 -0.0010306 0.0016978 -0.0017445 0.010238 -0.0082876 -0.013063 -0.015488 -0.011129 -0.017886 -0.06647 0.0014334 -0.0029071 0.00067836 -0.008259 0.0072109 0.0019757 -0.0047344 0.0011754 0.007488 0 -0.016593 0 0.00077665 0 -0.00082114 0 0.15244
1.8672 0.0020128 0.0026849 -0.0015813 -0.0026568 -0.0050104 0.010776 -0.010847 -0.0098273 -0.020161 -0.010083 -0.026361 -0.058919 0.0025626 -0.0041371 0.0006654 -0.0046148 0.0068887 0.004856 -0.003767 0.0024927 0.0096641 0 -0.015967 0 0.00091451 0 -0.0013856 0 0.18909
1.8711 0.0021741 0.002668 -0.00092143 -0.0054655 -0.003493 0.0041274 -0.00857 -0.0028688 -0.011387 -0.0064769 -0.020971 -0.075307 0.0046844 -0.0031498 -0.00049123 0.00098092 0.0027759 0.0042821 -0.0029646 0.0031283 0.0091352 0 -0.015198 0 0.00063912 0 -0.0016256 0 0.12394
1.875 0.0022554 0.0015412 0.0017772 -0.006531 0.0030054 -0.0066497 -0.0012087 0.0052382 0.0078763 5.3617e-05 -0.0027192 -0.10854 0.0062274 -0.00039052 -0.0015923 0.0048106 -0.0029931 0.00029737 -0.0037042 0.0018917 0.0060221 0 -0.014739 0 0.00025283 0 -0.0011752 0 -0.032395
1.8789 0.001987 0.00044266 0.0050562 -0.0058592 0.01031 -0.015332 0.0080784 0.012096 0.027779 0.0089657 0.019234 -0.13756 0.005916 0.0028528 -0.0018199 0.0047572 -0.0075814 -0.0041241 -0.0058591 -0.00055512 0.0017814 0 -0.014868 0 0.00011869 0 -0.00020707 0 -0.21142
1.8828 0.0011891 0.0004044 0.0066465 -0.0032088 0.013381 -0.016846 0.014255 0.015447 0.037819 0.017478 0.03326 -0.14494 0.003822 0.0053959 -0.0014464 0.0014324 -0.0094152 -0.0056792 -0.0078215 -0.002439 -0.0018961 0 -0.015505 0 0.00030895 0 0.00065651 0 -0.3227
1.8867 3.2387e-05 0.0012819 0.0057324 0.0014897 0.010378 -0.010461 0.013509 0.01342 0.032825 0.021166 0.032116 -0.13151 0.0013931 0.0066014 -0.0013308 -0.0028352 -0.0087545 -0.0034995 -0.0080314 -0.002694 -0.0040361 0 -0.016253 0 0.00052966 0 0.0007938 0 -0.30488
1.8906 -0.0010096 0.001904 0.003595 0.0070334 0.0036402 -2.5635e-06 0.0058351 0.0057143 0.015039 0.016669 0.016655 -0.11452 0.00049109 0.0062985 -0.0018486 -0.0058991 -0.0065967 0.00032048 -0.0064783 -0.0018986 -0.0045894 0 -0.016679 0 0.00040302 0 4.6557e-05 0 -0.15995
1.8945 -0.0015575 0.0012721 0.0020777 0.010584 -0.0028303 0.0086428 -0.0048031 -0.0052631 -0.0079784 0.0045551 -0.0052815 -0.1114 0.0021335 0.0046849 -0.0024508 -0.0069312 -0.003345 0.0027186 -0.0046478 -0.0013965 -0.0040305 0 -0.016628 0 -0.00014054 0 -0.0011634 0 0.048551
1.8984 -0.0017032 -0.00044594 0.0015923 0.0091535 -0.0066494 0.01095 -0.012916 -0.014896 -0.027342 -0.010109 -0.023409 -0.12443 0.0057365 0.0024105 -0.0023001 -0.0062314 0.0011794 0.0022291 -0.0039589 -0.0016647 -0.0028613 0 -0.016323 0 -0.00072782 0 -0.0021429 0 0.23022
1.9023 -0.0019238 -0.0021189 0.00077152 0.0021694 -0.0081373 0.0061759 -0.014804 -0.018804 -0.036308 -0.020323 -0.030163 -0.14019 0.0093021 0.00048063 -0.0012495 -0.0044617 0.0064056 -0.00014686 -0.0042844 -0.0018298 -0.00139 0 -0.016145 0 -0.00082212 0 -0.0024104 0 0.3136
1.9063 -0.0025181 -0.0027503 -0.0018702 -0.0071931 -0.0087797 -0.0023454 -0.010436 -0.01555 -0.032329 -0.02121 -0.023958 -0.14346 0.010466 -0.00033558 -8.5178e-05 -0.0022895 0.010082 -0.0022668 -0.0040883 -0.0009584 0.00020909 0 -0.016275 0 -0.00020207 0 -0.001983 0 0.27764
1.9102 -0.0031028 -0.0022699 -0.0059234 -0.013529 -0.0090773 -0.0090504 -0.0027888 -0.0074074 -0.017801 -0.012769 -0.0092445 -0.13192 0.0078745 -0.00021603 0.00022524 -0.00056346 0.009324 -0.0028453 -0.0020946 0.00029808 0.0017464 0 -0.016525 0 0.00077829 0 -0.0012803 0 0.1538
1.9141 -0.0027738 -0.001262 -0.0087396 -0.012703 -0.0079563 -0.009174 0.0044951 0.0014645 0.00066583 0.00047352 0.0063967 -0.11789 0.0021098 -0.0002835 -0.00051964 -0.00031013 0.0031713 -0.0022283 0.0011556 -0.00026794 0.0029391 0 -0.016528 0 0.001409 0 -0.00076471 0 0.0017198
1.918 -0.00093662 -0.00011667 -0.0072712 -0.0045792 -0.0040731 -0.0014864 0.0092136 0.0078523 0.014956 0.012433 0.016546 -0.1164 -0.0044626 -0.001583 -0.001594 -0.0020448 -0.0057266 -0.0015021 0.0034405 -0.0043138 0.0034539 0 -0.016112 0 0.0011792 0 -0.00062253 0 -0.1245
1.9219 0.0019263 0.0013028 -0.00069372 0.0070649 0.002424 0.010673 0.011161 0.011049 0.01963 0.018882 0.019176 -0.13115 -0.0089919 -0.0038452 -0.0021105 -0.0049134 -0.012367 -0.0011619 0.0026638 -0.010654 0.003055 0 -0.015504 0 0.00021678 0 -0.0007199 0 -0.19893
1.9258 0.0043922 0.0030943 0.0083057 0.016981 0.0093152 0.02077 0.011281 0.01218 0.015199 0.019129 0.016838 -0.1515 -0.0098423 -0.0053281 -0.0019147 -0.0067879 -0.01304 -0.00079201 -0.0012902 -0.015243 0.0017869 0 -0.015136 0 -0.00077529 0 -0.00081464 0 -0.22457
1.9297 0.0052224 0.0046728 0.014758 0.021061 0.013426 0.022398 0.010525 0.012336 0.0076117 0.015248 0.013741 -0.16233 -0.0075344 -0.0041717 -0.001729 -0.0057387 -0.0083434 8.3229e-05 -0.0063184 -0.013983 4.5048e-05 0 -0.015223 0 -0.0010623 0 -0.00080112 0 -0.21696
1.9336 0.004581 0.005107 0.014575 0.017572 0.012713 0.013037 0.0092821 0.011373 0.0034317 0.0099094 0.011957 -0.15707 -0.0042013 -0.00019928 -0.00245 -0.0018459 -0.0026992 0.00113 -0.0096595 -0.0061748 -0.0016 0 -0.015527 0 -0.00046743 0 -0.00076539 0 -0.18671
1.9375 0.0042122 0.0043739 0.0076491 0.0073536 0.0080159 -0.0037954 0.0074629 0.008337 0.0041512 0.0046028 0.0098563 -0.14213 -0.0019371 0.0045329 -0.0043021 0.0024061 -0.00053359 0.0014075 -0.0098602 0.0044132 -0.0027682 0 -0.015563 0 0.00048707 0 -0.00082253 0 -0.13593
1.9414 0.0062523 0.0041846 -0.0012887 -0.0059804 0.0032703 -0.01946 0.0048565 0.0029666 0.0047669 -0.00047374 0.0042303 -0.13005 -0.0013356 0.007119 -0.0065895 0.0038848 -0.0024048 0.00044838 -0.0075228 0.012003 -0.0035242 0 -0.015083 0 0.0010179 0 -0.00091739 0 -0.070501
1.9453 0.011558 0.0071249 -0.0050635 -0.016088 0.0036076 -0.024242 0.0016279 -0.0030513 -0.0011838 -0.0049943 -0.0055277 -0.12875 -0.0013883 0.00602 -0.0081631 0.0014559 -0.0046831 -0.0010257 -0.0044216 0.012904 -0.0042153 0 -0.014383 0 0.00073774 0 -0.00080941 0 -0.015525
1.9492 0.018917 0.014465 0.0014011 -0.015733 0.011972 -0.01274 -0.0010003 -0.0060605 -0.013757 -0.0069671 -0.014799 -0.13668 -0.00074248 0.0021864 -0.0081285 -0.0028334 -0.003296 -0.0016504 -0.0019882 0.0079538 -0.0049635 0 -0.014106 0 -2.4521e-05 0 -0.00029133 0 -0.017303
1.9531 0.02581 0.024554 0.017258 -0.0009379 0.026311 0.01239 -0.00023436 -0.0018134 -0.02312 -0.0027484 -0.015359 -0.14657 0.00087402 -0.0018633 -0.0062935 -0.0053184 0.0017355 -0.00075358 -0.00051524 0.0014761 -0.0053127 0 -0.014686 0 -0.00051797 0 0.00054223 0 -0.12435
1.957 0.030126 0.033502 0.035574 0.024973 0.039843 0.040946 0.0076928 0.012252 -0.015057 0.010782 -0.00065218 -0.1522 0.0023767 -0.0040891 -0.0032192 -0.0038673 0.0052588 0.00089757 0.00045018 -0.0021806 -0.0045106 0 -0.01591 0 -0.0002309 0 0.001245 0 -0.35651
1.9609 0.031461 0.037889 0.047539 0.051444 0.045206 0.060348 0.025184 0.034788 0.017405 0.033076 0.028861 -0.15112 0.0024127 -0.00423 3.2357e-06 0.00014658 0.00087309 0.0017641 0.0011913 -0.0016278 -0.0023042 0 -0.017018 0 0.00064958 0 0.0012952 0 -0.68149
1.9648 0.031105 0.037264 0.048426 0.066434 0.040068 0.062806 0.050149 0.059654 0.065292 0.058248 0.06418 -0.14191 0.00073591 -0.0033386 0.0021606 0.002947 -0.013201 0.0010036 0.001394 0.0012147 0.00051667 0 -0.017262 0 0.0013807 0 0.00051609 0 -1.0158
1.9688 0.030886 0.034326 0.040872 0.064398 0.029685 0.050019 0.074636 0.077565 0.10599 0.076825 0.091433 -0.1209 -0.0014613 -0.0022935 0.0024891 0.001708 -0.031244 -0.00069846 0.00057347 0.0032125 0.0025301 0 -0.016476 0 0.0012925 0 -0.00070843 0 -1.2533
1.9727 0.031906 0.032634 0.032695 0.050139 0.023522 0.032055 0.087536 0.080292 0.11657 0.080596 0.098714 -0.0835 -0.0025672 -0.00094104 0.0012038 -0.0027942 -0.042988 -0.0017361 -0.0011669 0.0025426 0.002871 0 -0.015189 0 0.00036425 0 -0.0016464 0 -1.3097
1.9766 0.034065 0.033905 0.030708 0.034982 0.02783 0.020808 0.080877 0.065534 0.08929 0.06772 0.082259 -0.029558 -0.0019314 0.0012887 -0.00045597 -0.0066885 -0.040571 -0.0010129 -0.002867 -0.00025988 0.0021097 0 -0.014206 0 -0.00074538 0 -0.0017403 0 -1.1627
1.9805 0.036467 0.037112 0.035472 0.02817 0.040133 0.022392 0.055897 0.039278 0.037806 0.044478 0.048686 0.033194 -0.00031627 0.0040891 -0.00095414 -0.0063502 -0.02436 0.0011601 -0.0032647 -0.0031147 0.0018174 0 -0.014045 0 -0.0012351 0 -0.0010411 0 -0.8689
1.9844 0.038153 0.039837 0.041371 0.030663 0.050721 0.033746 0.024083 0.013418 -0.010605 0.022032 0.012256 0.092596 0.00093312 0.0058697 0.00039181 -0.0016558 -0.0031855 0.0034267 -0.0017438 -0.0040347 0.003013 0 -0.014639 0 -0.00080367 0 -0.00019345 0 -0.54609
1.9883 0.038576 0.04037 0.041943 0.036336 0.050509 0.045732 0.0013623 -0.00054965 -0.03164 0.010069 -0.011559 0.14082 0.0011227 0.0049092 0.0027469 0.0037706 0.011294 0.0044871 0.0011111 -0.0023216 0.0049177 0 -0.015502 0 0.00014009 0 4.0979e-05 0 -0.3248
1.9922 0.037657 0.038676 0.035758 0.038745 0.038816 0.050111 -0.0013563 0.0021274 -0.017947 0.011507 -0.013269 0.18124 0.00067241 0.0010832 0.0042814 0.005599 0.012067 0.0038636 0.003833 0.0012244 0.005388 0 -0.016127 0 0.00084967 0 -0.00064531 0 -0.28865
1.9961 0.03566 0.035766 0.02765 0.036778 0.024276 0.045002 0.01508 0.017276 0.018363 0.021767 0.0060497 0.22698 0.00048571 -0.0035534 0.0036035 0.0024713 0.00080916 0.0018477 0.0050638 0.0048725 0.0028822 0 -0.0163 0 0.00084813 0 -0.0018886 0 -0.4326
2 0.033022 0.032534 0.024255 0.034122 0.01783 0.034932 0.038865 0.035113 0.055045 0.032753 0.035276 0.2917 0.0009858 -0.0061006 0.00093249 -0.002898 -0.014083 -0.00092564 0.0044917 0.0068595 -0.0017927 0 -0.01612 0 0.00025344 0 -0.0029497 0 -0.66455
2.0039 0.030151 0.029264 0.027959 0.033931 0.023755 0.026163 0.055071 0.046458 0.07354 0.038347 0.059065 0.37961 0.0017975 -0.0050579 -0.0020423 -0.0061191 -0.023679 -0.0036404 0.0030246 0.0062701 -0.0057548 0 -0.015824 0 -0.000409 0 -0.003264 0 -0.8538
2.0078 0.027127 0.025953 0.034705 0.034673 0.0363 0.021583 0.055 0.047442 0.068289 0.037478 0.066116 0.4823 0.0022784 -0.0015573 -0.0035452 -0.0048753 -0.024274 -0.0052296 0.0020389 0.0035696 -0.0063526 0 -0.015593 0 -0.00068007 0 -0.0028008 0 -0.90096
2.0117 0.0235 0.022622 0.037462 0.031499 0.044503 0.019273 0.040651 0.04 0.046953 0.033074 0.055112 0.58438 0.0022183 0.0015249 -0.0031443 -0.00076749 -0.018764 -0.0046637 0.0022496 0.00043241 -0.003499 0 -0.015476 0 -0.00048884 0 -0.0019836 0 -0.78713
2.0156 0.018488 0.019085 0.032001 0.021479 0.04065 0.01529 0.021742 0.028823 0.023262 0.028428 0.034468 0.67321 0.0019525 0.0018743 -0.0019912 0.00223 -0.01316 -0.001819 0.0030994 -0.0012306 0.00019793 0 -0.015421 0 -8.2142e-05 0 -0.0013042 0 -0.57133
2.0195 0.011609 0.014573 0.019808 0.0070783 0.02525 0.0076568 0.0081128 0.017704 0.0079579 0.024205 0.015915 0.74568 0.0018689 -0.00044643 -0.0017216 0.0012269 -0.011325 0.0018141 0.0032171 -0.00053572 0.0017726 0 -0.015356 0 0.00029169 0 -0.00098947 0 -0.34003
2.0234 0.0033255 0.0080519 0.0059952 -0.0056929 0.0052271 -0.001917 0.0031965 0.0077698 0.0030938 0.018246 0.0062737 0.80818 0.0019587 -0.0031406 -0.0030546 -0.003218 -0.012109 0.0036467 0.001644 0.0017553 0.00058593 0 -0.01524 0 0.00059945 0 -0.00096545 0 -0.14631
2.0273 -0.0049185 -0.00071083 -0.005232 -0.012419 -0.011868 -0.009611 0.0028339 -0.0019694 0.0021802 0.0078805 0.0033025 0.87123 0.001943 -0.0036062 -0.0053018 -0.0076959 -0.010885 0.0018274 -0.0011818 0.0038468 -0.001217 0 -0.015085 0 0.00094881 0 -0.0010582 0 0.017085
2.0313 -0.011469 -0.010352 -0.013203 -0.013455 -0.022258 -0.012532 -0.00050572 -0.012934 -0.0045172 -0.0073786 -0.0014266 0.94326 0.0017832 -0.0010451 -0.0070698 -0.0087777 -0.0039721 -0.0029796 -0.0036035 0.0043245 -0.00098065 0 -0.014959 0 0.0013547 0 -0.0011765 0 0.19363
2.0352 -0.015549 -0.018436 -0.019644 -0.012404 -0.026257 -0.010707 -0.011622 -0.025421 -0.022647 -0.024792 -0.014906 1.027 0.0019161 0.0029154 -0.0073774 -0.0056088 0.007809 -0.0076215 -0.0040536 0.0031869 0.0016335 0 -0.014943 0 0.0016337 0 -0.0013093 0 0.41053
2.0391 -0.017771 -0.023117 -0.0258 -0.012244 -0.026143 -0.0070122 -0.028872 -0.037781 -0.048671 -0.039556 -0.036249 1.1195 0.0028679 0.0055083 -0.0062091 -0.00028929 0.019332 -0.0086465 -0.0024176 0.0016079 0.0041029 0 -0.015082 0 0.0015602 0 -0.0014081 0 0.64154
2.043 -0.019604 -0.024477 -0.031089 -0.013557 -0.024532 -0.005668 -0.045045 -0.04658 -0.070529 -0.047209 -0.056393 1.2147 0.0046267 0.0049496 -0.0042338 0.0039226 0.024861 -0.0050064 -0.00020972 0.00072358 0.0034744 0 -0.015345 0 0.0011246 0 -0.0013479 0 0.81489
2.0469 -0.022132 -0.024253 -0.034259 -0.016147 -0.024031 -0.010286 -0.051936 -0.048024 -0.074576 -0.045779 -0.064172 1.3062 0.006452 0.0017553 -0.0022048 0.0048936 0.022166 0.0010392 0.00069334 0.000657 -0.00050611 0 -0.015644 0 0.00061731 0 -0.0010442 0 0.85967
2.0508 -0.025077 -0.024156 -0.035062 -0.021009 -0.026544 -0.02187 -0.045607 -0.040437 -0.055058 -0.036618 -0.054213 1.3901 0.0073369 -0.001689 -0.00064494 0.0026795 0.013804 0.0056569 -0.00031759 0.00070715 -0.004707 0 -0.015891 0 0.00042508 0 -0.00059422 0 0.75502
2.0547 -0.026859 -0.024366 -0.03415 -0.029152 -0.031409 -0.037205 -0.0291 -0.026396 -0.019669 -0.023659 -0.030916 1.4654 0.006663 -0.0029116 0.00011461 -0.0010419 0.0048134 0.0063354 -0.0020799 0.00038906 -0.0052889 0 -0.016038 0 0.00071862 0 -0.00025162 0 0.54684
2.0586 -0.025655 -0.023583 -0.031469 -0.038126 -0.03425 -0.048943 -0.010887 -0.012413 0.013598 -0.01156 -0.0058772 1.5334 0.0044596 -0.0011322 -9.2253e-05 -0.0043211 -0.00096085 0.0034855 -0.0027839 0.00010757 -0.0013815 0 -0.016078 0 0.0013156 0 -0.00021728 0 0.32183
2.0625 -0.020647 -0.020413 -0.02552 -0.040994 -0.029241 -0.048745 0.00015811 -0.0053317 0.027304 -0.0036676 0.009229 1.5959 0.0012126 0.0022462 -0.0010757 -0.005984 -0.0028245 -0.00043471 -0.0016921 0.00065862 0.0037719 0 -0.016012 0 0.0018384 0 -0.00044372 0 0.15874
2.0664 -0.012533 -0.014581 -0.015054 -0.03094 -0.01429 -0.032868 0.00029596 -0.0074404 0.016059 -0.00077943 0.0094122 1.654 -0.0023366 0.0047265 -0.0021449 -0.005916 -0.0023111 -0.0031887 0.00019183 0.0020887 0.0055114 0 -0.015854 0 0.0020112 0 -0.00066825 0 0.087958
2.0703 -0.0029828 -0.0067961 -0.0015697 -0.0084334 0.0054495 -0.0064528 -0.0066264 -0.014209 -0.0096902 -0.0013015 -0.001353 1.7088 -0.0051306 0.0045465 -0.0023936 -0.0047826 -0.00090414 -0.0042706 0.0011665 0.0032725 0.0019931 0 -0.015663 0 0.0018325 0 -0.00066641 0 0.080987
2.0742 0.006498 0.0023243 0.010588 0.016386 0.02023 0.017912 -0.011706 -0.017154 -0.030757 -0.0024999 -0.013218 1.7624 -0.0058217 0.0019229 -0.0013533 -0.0035383 0.0010883 -0.0045387 0.00057703 0.0029081 -0.0039389 0 -0.015557 0 0.001505 0 -0.00047921 0 0.071349
2.0781 0.015436 0.012849 0.017621 0.030262 0.023642 0.028206 -0.0070784 -0.010147 -0.032232 -0.0018399 -0.016483 1.8188 -0.0034156 -0.0011362 0.0005564 -0.0028988 0.0035835 -0.0047977 -0.0004834 0.001064 -0.0070911 0 -0.01564 0 0.0012342 0 -0.00037462 0 -0.0079772
2.082 0.024407 0.024862 0.020277 0.027926 0.019 0.022456 0.0086297 0.005931 -0.012862 0.0025053 -0.0067271 1.8827 0.001625 -0.0022487 0.0022764 -0.0029063 0.0051689 -0.0049898 -0.00025756 -0.0004153 -0.0044668 0 -0.015888 0 0.0010988 0 -0.00056749 0 -0.19101
2.0859 0.034277 0.037374 0.024099 0.017816 0.017561 0.011768 0.029599 0.024331 0.016005 0.01194 0.013773 1.9565 0.0068792 -0.00027174 0.0029025 -0.0028703 0.0031233 -0.0046802 0.0018563 0.00059618 0.0020634 0 -0.016114 0 0.0010712 0 -0.00097986 0 -0.46571
2.0898 0.045296 0.048328 0.034801 0.016179 0.029027 0.012993 0.047618 0.038638 0.04054 0.027561 0.038669 2.0392 0.0090684 0.0039763 0.0023232 -0.0019178 -0.0045309 -0.0039608 0.0045906 0.0042851 0.0073846 0 -0.016094 0 0.0010997 0 -0.0012999 0 -0.78705
2.0938 0.056727 0.05614 0.052653 0.033726 0.052551 0.035586 0.058741 0.048558 0.055244 0.049287 0.062067 2.1273 0.0063976 0.0082706 0.0011676 9.2033e-05 -0.016839 -0.0035113 0.0059824 0.0081275 0.007577 0 -0.015784 0 0.0011356 0 -0.0012982 0 -1.1074
2.0977 0.06726 0.061368 0.071388 0.06633 0.076795 0.073036 0.066345 0.059912 0.065816 0.074459 0.081727 2.2181 0.00030452 0.010337 0.00023051 0.0020688 -0.029945 -0.0037026 0.0053083 0.008647 0.0031755 0 -0.015418 0 0.001104 0 -0.0010836 0 -1.4031
2.1016 0.075833 0.06663 0.083237 0.098139 0.089568 0.10655 0.077767 0.078504 0.082142 0.097543 0.098738 2.3121 -0.0051821 0.0091226 2.3184e-06 0.002291 -0.039645 -0.0039132 0.0038213 0.0044405 -0.0015983 0 -0.015348 0 0.00092182 0 -0.0010181 0 -1.6771
2.1055 0.082206 0.074438 0.08571 0.11446 0.08841 0.1189 0.096983 0.10326 0.10756 0.11215 0.11417 2.4121 -0.0063708 0.0053043 0.0006579 -0.00012341 -0.044227 -0.0031009 0.0034753 -0.0021893 -0.0027651 0 -0.015742 0 0.00060519 0 -0.0013467 0 -1.9335
2.1094 0.086832 0.084744 0.083691 0.11295 0.082281 0.10746 0.11945 0.12498 0.13361 0.11461 0.12577 2.5213 -0.0028441 0.00090681 0.0022236 -0.0040801 -0.044989 -0.0011882 0.0048581 -0.006665 -1.1106e-05 0 -0.016391 0 0.00035554 0 -0.0019004 0 -2.1467
2.1133 0.090196 0.094525 0.084648 0.10357 0.082791 0.085817 0.13392 0.13238 0.14498 0.10661 0.12805 2.6417 0.0021796 -0.0016966 0.0044495 -0.0069129 -0.044083 0.00033535 0.00643 -0.0056769 0.003435 0 -0.016823 0 0.00046776 0 -0.0021906 0 -2.2567
2.1172 0.092243 0.099947 0.091392 0.098124 0.093274 0.07244 0.13057 0.12067 0.13133 0.094348 0.11661 2.7746 0.0045222 -0.00094871 0.0064411 -0.0063078 -0.042072 -0.00040813 0.0059356 4.2789e-05 0.0041333 0 -0.016659 0 0.0010644 0 -0.0018429 0 -2.2062
2.1211 0.092448 0.099249 0.09932 0.09966 0.10599 0.076073 0.10918 0.095698 0.096711 0.084683 0.093475 2.9229 0.0024992 0.0030262 0.0067043 -0.0022638 -0.037804 -0.0036393 0.0026818 0.0060596 0.0017261 0 -0.0159 0 0.0018844 0 -0.00097937 0 -1.9963
2.125 0.090418 0.093827 0.10088 0.10119 0.10979 0.089779 0.080761 0.070366 0.059049 0.080857 0.068606 3.0896 -0.0018774 0.0082983 0.004063 0.0026743 -0.03075 -0.0071132 -0.0015709 0.007484 -0.00085795 0 -0.014918 0 0.0023831 0 -0.00017728 0 -1.7118
2.1289 0.086336 0.086665 0.092976 0.094065 0.10055 0.098158 0.060702 0.056284 0.039241 0.081243 0.054909 3.2757 -0.0049501 0.012001 -0.001071 0.0053142 -0.023147 -0.0076902 -0.0040727 0.0025669 -0.00033952 0 -0.014167 0 0.0021375 0 -1.3568e-05 0 -1.4851
2.1328 0.080617 0.079648 0.080124 0.077338 0.08439 0.090871 0.058251 0.056964 0.047271 0.081761 0.059542 3.4773 -0.0047541 0.011932 -0.0063359 0.0043617 -0.019221 -0.0040881 -0.0035741 -0.0060974 0.003695 0 -0.013889 0 0.0012322 0 -0.00058927 0 -1.4101
2.1367 0.072939 0.072099 0.070119 0.05908 0.071015 0.070692 0.070092 0.067006 0.075238 0.079536 0.077969 3.6878 -0.0025521 0.0079878 -0.0087241 0.0014342 -0.021676 0.0017557 -0.0014587 -0.013495 0.0083055 0 -0.014054 0 0.00025089 0 -0.0014519 0 -1.4698
2.1406 0.061647 0.06153 0.066183 0.048744 0.063981 0.049631 0.082732 0.076625 0.10235 0.074386 0.095976 3.9034 -0.0012644 0.0023903 -0.0067902 -0.00037995 -0.028648 0.0061522 -0.00040299 -0.015598 0.0098165 0 -0.014506 0 -0.00017381 0 -0.0019775 0 -1.5342
2.1445 0.044482 0.045598 0.062912 0.047809 0.057312 0.037264 0.081711 0.077298 0.10834 0.066978 0.098739 4.1269 -0.002454 -0.0017063 -0.001908 0.00080805 -0.034315 0.0067426 -0.0018212 -0.011738 0.0070556 0 -0.015121 0 0.00012218 0 -0.0018701 0 -1.4362
2.1484 0.020508 0.023588 0.049948 0.047167 0.041241 0.031835 0.060707 0.064722 0.08569 0.055773 0.080155 4.3647 -0.0048086 -0.0023661 0.0026969 0.0041165 -0.032989 0.0043798 -0.0045162 -0.0045589 0.0022729 0 -0.015816 0 0.00072155 0 -0.0013499 0 -1.0731
2.1523 -0.0081944 -0.0032965 0.020363 0.033464 0.011226 0.021761 0.024158 0.038452 0.042125 0.036216 0.045081 4.6188 -0.0055013 -0.00019453 0.0044733 0.0067704 -0.02312 0.0021028 -0.0057861 0.0020185 -0.00095104 0 -0.016459 0 0.0010346 0 -0.00089966 0 -0.45918
2.1563 -0.036755 -0.032365 -0.023243 -0.00082838 -0.028027 -0.0039953 -0.017626 0.00028074 -0.0077196 0.0036386 0.0030812 4.8794 -0.0030011 0.0022666 0.0034552 0.0065872 -0.0075847 0.002261 -0.0038855 0.0051804 -0.00075196 0 -0.016844 0 0.00085214 0 -0.00082638 0 0.30171
2.1602 -0.060009 -0.059973 -0.069681 -0.051171 -0.066309 -0.045566 -0.056219 -0.046449 -0.053978 -0.042116 -0.040296 5.1282 0.0014057 0.0026432 0.0018421 0.0038219 0.0097803 0.0045579 0.00049186 0.0045199 0.0017721 0 -0.016816 0 0.00051343 0 -0.0010273 0 1.0898
2.1641 -0.075711 -0.082357 -0.10598 -0.10261 -0.095059 -0.090342 -0.089441 -0.096258 -0.096739 -0.094137 -0.086353 5.3504 0.0047511 0.00061564 0.0016551 0.00077873 0.027731 0.0067693 0.0050024 0.0017549 0.0040161 0 -0.016417 0 0.00052416 0 -0.0011339 0 1.8236
2.168 -0.086018 -0.097214 -0.12478 -0.13779 -0.11165 -0.1211 -0.11944 -0.14109 -0.14051 -0.14036 -0.1372 5.5456 0.0049741 -0.0019848 0.0026974 -0.00034346 0.047427 0.0071968 0.0077819 -0.00068871 0.0043947 0 -0.015868 0 0.00099968 0 -0.00086819 0 2.4565
2.1719 -0.095925 -0.10551 -0.12752 -0.14647 -0.11871 -0.12794 -0.147 -0.17162 -0.18335 -0.16905 -0.18663 5.7273 0.0025084 -0.0028978 0.0027809 0.00066073 0.068561 0.0062701 0.0087819 -0.0013022 0.0034968 0 -0.015384 0 0.0014967 0 -0.00028685 0 2.9383
2.1758 -0.10968 -0.11185 -0.12257 -0.13154 -0.12111 -0.11547 -0.16774 -0.18065 -0.21163 -0.17456 -0.21783 5.9099 -0.00041925 -0.0014121 3.238e-05 0.0020489 0.085974 0.0057225 0.0091273 -0.00038785 0.0029669 0 -0.015017 0 0.0014252 0 0.0002768 0 3.1994
2.1797 -0.1279 -0.12214 -0.12028 -0.10843 -0.12404 -0.10048 -0.17406 -0.16728 -0.20737 -0.16012 -0.21295 6.0929 -0.0018424 0.0011444 -0.0049226 0.0019199 0.091179 0.0063521 0.0093787 0.00033954 0.0034857 0 -0.014693 0 0.00065221 0 0.00049326 0 3.1923
2.1836 -0.14753 -0.13952 -0.128 -0.097531 -0.13209 -0.10165 -0.16205 -0.13937 -0.16434 -0.13651 -0.16897 6.2587 -0.001455 0.002736 -0.0090423 -2.2906e-05 0.078843 0.0068557 0.0086664 -0.00074983 0.0040026 0 -0.014404 0 -0.00030719 0 0.00029653 0 2.9614
2.1875 -0.16463 -0.16162 -0.14677 -0.11296 -0.1478 -0.12812 -0.13794 -0.11222 -0.099951 -0.11766 -0.10677 6.3856 -0.00031813 0.0024342 -0.0092775 -0.0023581 0.05321 0.0050946 0.0056947 -0.0036422 0.0029759 0 -0.014315 0 -0.00073181 0 -6.9869e-05 0 2.6756
2.1914 -0.17755 -0.18184 -0.17105 -0.15362 -0.16943 -0.17377 -0.11835 -0.10268 -0.05098 -0.11515 -0.063699 6.4658 0.00040952 0.0010154 -0.0052108 -0.0034575 0.028404 0.00057028 0.00060719 -0.0063754 0.00027709 0 -0.014611 0 -0.00036549 0 -0.00023045 0 2.5717
2.1953 -0.18789 -0.19421 -0.19199 -0.20313 -0.19076 -0.22084 -0.12231 -0.12095 -0.052954 -0.13361 -0.071909 6.5117 0.00030348 -9.7923e-05 0.00039424 -0.0030778 0.020957 -0.0044723 -0.0043112 -0.0065001 -0.002287 0 -0.015242 0 0.00033521 0 6.4084e-05 0 2.8319
2.1992 -0.19854 -0.19779 -0.20311 -0.23991 -0.20517 -0.2508 -0.15931 -0.16447 -0.11634 -0.16887 -0.13672 6.5439 -0.00048698 -0.00036451 0.003616 -0.0024964 0.039226 -0.0066346 -0.0060868 -0.0033064 -0.0024916 0 -0.015853 0 0.00063875 0 0.00077023 0 3.4688
2.2031 -0.21051 -0.19707 -0.20501 -0.25151 -0.2113 -0.25581 -0.22106 -0.21825 -0.21715 -0.20972 -0.23112 6.5719 -0.0017244 -0.00054488 0.0022626 -0.0031155 0.077334 -0.0043087 -0.0035619 0.0011348 0.00016425 0 -0.01606 0 0.0002557 0 0.0015715 0 4.3013
2.207 -0.22123 -0.19758 -0.20497 -0.24246 -0.21462 -0.24303 -0.28359 -0.26251 -0.31005 -0.24309 -0.31141 6.5839 -0.0030769 -0.0016346 -0.0026756 -0.004921 0.11826 0.00076736 0.0012969 0.00334 0.003797 0 -0.01583 0 -0.0003611 0 0.0020672 0 5.0408
2.2109 -0.22574 -0.20078 -0.21041 -0.22928 -0.22179 -0.22834 -0.31966 -0.28335 -0.35578 -0.26005 -0.34375 6.5568 -0.0037531 -0.0034887 -0.0079669 -0.006286 0.14414 0.0048505 0.0046091 0.0013311 0.0056698 0 -0.015557 0 -0.00044318 0 0.0020203 0 5.4345
2.2148 -0.21992 -0.20251 -0.22089 -0.22581 -0.23213 -0.22345 -0.31447 -0.27932 -0.34365 -0.25904 -0.32309 6.4765 -0.0026509 -0.0046528 -0.010499 -0.0053267 0.14657 0.0052591 0.0034523 -0.0034074 0.0045125 0 -0.015701 0 0.00033468 0 0.001516 0 5.3814
2.2188 -0.20339 -0.19661 -0.2257 -0.23102 -0.23512 -0.2259 -0.27424 -0.25943 -0.29379 -0.24442 -0.27175 6.3502 0.0006237 -0.0036869 -0.0092147 -0.0015982 0.1302 0.0024446 -0.0019166 -0.0069205 0.0014753 0 -0.016301 0 0.001497 0 0.00091874 0 4.9532
2.2227 -0.17981 -0.18032 -0.21098 -0.22958 -0.21826 -0.22045 -0.22125 -0.23415 -0.23871 -0.22133 -0.22 6.1992 0.0047711 -0.00071131 -0.0054488 0.0033425 0.10742 -0.0006592 -0.0082758 -0.0061671 -0.0010977 0 -0.016866 0 0.0021758 0 0.00063802 0 4.3216
2.2266 -0.15476 -0.15672 -0.17159 -0.20536 -0.1794 -0.19204 -0.17823 -0.20688 -0.19889 -0.19136 -0.18411 6.0398 0.0071899 0.0024128 -0.0017888 0.0069481 0.088747 -0.0012515 -0.011856 -0.0018713 -0.0017866 0 -0.016801 0 0.0019163 0 0.00084911 0 3.646
2.2305 -0.13255 -0.13225 -0.11799 -0.15642 -0.13182 -0.1405 -0.15291 -0.17276 -0.1707 -0.15274 -0.15799 5.8691 0.0059237 0.003575 -0.00044361 0.0073946 0.075765 0.001132 -0.010998 0.0019041 -0.0010442 0 -0.015999 0 0.0011174 0 0.0013726 0 2.9931
2.2344 -0.11429 -0.11163 -0.071088 -0.098783 -0.095736 -0.084515 -0.1344 -0.12575 -0.13447 -0.10499 -0.12342 5.6705 0.0015973 0.0022547 -0.0020479 0.004675 0.061683 0.0045814 -0.0070408 0.0013472 -0.00020637 0 -0.015003 0 0.00068119 0 0.0018138 0 2.3377
2.2383 -0.098298 -0.09492 -0.048013 -0.055552 -0.082531 -0.04977 -0.10454 -0.067743 -0.075133 -0.05371 -0.069334 5.4319 -0.0026311 -4.0379e-06 -0.0053696 0.00040681 0.038796 0.0066363 -0.0029528 -0.0035101 0.00018933 0 -0.014544 0 0.0011854 0 0.0018648 0 1.6361
2.2422 -0.082164 -0.078892 -0.049945 -0.040316 -0.085734 -0.049436 -0.055727 -0.011754 0.0010018 -0.01069 -0.0046311 5.1603 -0.0034383 -0.00095811 -0.0079775 -0.0032862 0.0071505 0.0061832 -0.00099851 -0.0086162 0.00087823 0 -0.014885 0 0.0023453 0 0.001531 0 0.91606
2.2461 -0.06486 -0.06112 -0.062163 -0.048265 -0.087456 -0.072497 -0.00092153 0.02412 0.066319 0.011874 0.045295 4.8793 -0.0001143 0.0003531 -0.0076231 -0.004947 -0.022476 0.0039322 -0.0012886 -0.0095325 0.0026254 0 -0.015601 0 0.0032555 0 0.0011021 0 0.31395
2.25 -0.047476 -0.042666 -0.066207 -0.061476 -0.074642 -0.090552 0.033379 0.027747 0.088697 0.0089987 0.055385 4.611 0.0047756 0.0027785 -0.003716 -0.0043808 -0.034367 0.0014704 -0.002174 -0.0056237 0.0047262 0 -0.016011 0 0.0031785 0 0.00089797 0 0.016773
2.2539 -0.032163 -0.027024 -0.053887 -0.063076 -0.050129 -0.079051 0.026939 0.00099428 0.053319 -0.013369 0.01862 4.36 0.0075567 0.0040773 0.0020221 -0.0025759 -0.019095 2.1629e-05 -0.0019205 -0.00080293 0.0051439 0 -0.015836 0 0.0021549 0 0.0010077 0 0.13519
2.2578 -0.020235 -0.016555 -0.031581 -0.048579 -0.028267 -0.03662 -0.016566 -0.040647 -0.025321 -0.041325 -0.047573 4.113 0.0065476 0.002834 0.0064007 -0.0011549 0.017809 -9.175e-05 -0.00018994 9.3297e-05 0.0024925 0 -0.015425 0 0.00090993 0 0.0012335 0 0.58999
2.2617 -0.010822 -0.0098332 -0.012127 -0.026332 -0.019611 0.013253 -0.068471 -0.075992 -0.10903 -0.060211 -0.10987 3.853 0.0033151 -0.0004109 0.0068156 -0.0015708 0.056814 0.00077617 0.0018259 -0.0039503 -0.0020533 0 -0.015329 0 0.00019563 0 0.0012639 0 1.1018
2.2656 -0.00099989 -0.0022339 -0.0023171 -0.0084171 -0.01959 0.040241 -0.09261 -0.088039 -0.15557 -0.060821 -0.13633 3.576 0.0010177 -0.0036983 0.0031671 -0.0042749 0.075528 0.0020079 0.0025975 -0.0088043 -0.0051182 0 -0.015699 0 0.00020246 0 0.00090625 0 1.3134
2.2695 0.012751 0.010955 0.002951 -0.00016155 -0.012014 0.031165 -0.068791 -0.070187 -0.14045 -0.041096 -0.11181 3.293 0.0014794 -0.0052529 -0.0018735 -0.008243 0.062772 0.002923 0.0016862 -0.0088134 -0.0038595 0 -0.016112 0 0.00054481 0 0.00019164 0 0.98016
2.2734 0.032759 0.031661 0.01563 0.0040659 0.016164 0.0013134 -0.0048248 -0.02664 -0.068365 -0.0039787 -0.04348 3.0199 0.0037294 -0.0047297 -0.004637 -0.011306 0.025453 0.0028846 0.0001703 -0.0022177 0.0013121 0 -0.01603 0 0.00074248 0 -0.0006928 0 0.10664
2.2773 0.05908 0.058481 0.044114 0.016889 0.06306 -0.015646 0.071355 0.031582 0.03177 0.04532 0.045116 2.764 0.0052294 -0.0031565 -0.0030321 -0.011352 -0.017118 0.0015663 -0.00031012 0.0066765 0.0067357 0 -0.015384 0 0.00067208 0 -0.0015344 0 -1.0654
2.2813 0.089471 0.088179 0.086717 0.049447 0.11379 0.008591 0.13238 0.092234 0.12445 0.10043 0.12697 2.5207 0.00443 -0.0018298 0.0020363 -0.0077746 -0.047324 -0.00073216 0.00091117 0.010839 0.0085222 0 -0.01468 0 0.00056424 0 -0.0021686 0 -2.2099
2.2852 0.12002 0.11734 0.13346 0.10381 0.15321 0.077137 0.16847 0.14647 0.187 0.15394 0.18457 2.2819 0.002147 -0.0012345 0.0074678 -0.0021034 -0.060971 -0.0031333 0.0027567 0.0065854 0.0059523 0 -0.014502 0 0.00062584 0 -0.0024875 0 -3.1016
2.2891 0.14587 0.14271 0.17273 0.17001 0.17654 0.16551 0.18849 0.19076 0.21907 0.19823 0.21637 2.0465 0.00055115 -0.00087501 0.010266 0.002814 -0.067646 -0.004755 0.0031767 -0.0030402 0.0020618 0 -0.014935 0 0.00074183 0 -0.0024607 0 -3.7027
2.293 0.16209 0.16066 0.19633 0.22893 0.1882 0.2367 0.20652 0.22519 0.2368 0.22757 0.23356 1.8231 0.00092117 -1.421e-05 0.0094725 0.0046577 -0.079932 -0.0053893 0.000944 -0.01069 0.00077513 0 -0.015503 0 0.00058962 0 -0.0021973 0 -4.0994
2.2969 0.1649 0.16731 0.19993 0.25977 0.1919 0.26201 0.22646 0.249 0.25597 0.23937 0.24876 1.6239 0.0024022 0.0014304 0.0063412 0.0031958 -0.10078 -0.0056339 -0.003011 -0.010864 0.0032431 0 -0.015674 0 3.5439e-05 0 -0.0019673 0 -4.3533
2.3008 0.15352 0.16018 0.18181 0.24927 0.18384 0.23438 0.23759 0.25659 0.27616 0.23297 0.26335 1.4546 0.0028933 0.0026309 0.0029165 0.00036803 -0.1197 -0.0062889 -0.0059708 -0.0043804 0.0068592 0 -0.015386 0 -0.00062968 0 -0.0020765 0 -4.3965
2.3047 0.13169 0.14067 0.14363 0.19833 0.15696 0.1685 0.22338 0.238 0.27747 0.20724 0.26238 1.3124 0.0010885 0.0024503 0.00042477 -0.0011857 -0.12065 -0.0075616 -0.005402 0.0026728 0.0078838 0 -0.015049 0 -0.00089501 0 -0.0026266 0 -4.0611
2.3086 0.10745 0.11519 0.093491 0.1226 0.1121 0.09138 0.1753 0.18535 0.23371 0.16039 0.22258 1.1896 -0.0023083 0.00043318 -0.0012176 -2.9119e-05 -0.094988 -0.0088459 -0.0010282 0.0043958 0.0051098 0 -0.015053 0 -0.00049684 0 -0.0033586 0 -3.2267
2.3125 0.090301 0.093489 0.046841 0.046444 0.064022 0.030701 0.10083 0.10196 0.13398 0.094376 0.13069 1.0811 -0.0052471 -0.0025806 -0.0026565 0.0031514 -0.048551 -0.0092921 0.0047135 1.6677e-05 0.00099444 0 -0.015335 0 0.00031507 0 -0.0037749 0 -1.9751
2.3164 0.086663 0.084297 0.021574 -0.0063727 0.034756 0.0060975 0.021183 0.0073837 -0.0016977 0.021034 0.00079677 0.98688 -0.0061214 -0.0047383 -0.0040695 0.006203 0.0018821 -0.0086138 0.0083111 -0.0058833 -0.00082287 0 -0.015486 0 0.00098418 0 -0.0035122 0 -0.63608
2.3203 0.096156 0.09059 0.028723 -0.020611 0.038883 0.024103 -0.037697 -0.067062 -0.12453 -0.036312 -0.12263 0.9091 -0.0050171 -0.0042702 -0.0048729 0.0071136 0.038793 -0.0073578 0.0076804 -0.0076864 0.00088416 0 -0.01527 0 0.0011338 0 -0.0026841 0 0.32063
2.3242 0.11112 0.10717 0.065094 0.0066439 0.072929 0.076183 -0.054582 -0.091189 -0.17782 -0.050866 -0.18198 0.84835 -0.0034451 -0.00073468 -0.0043438 0.0053394 0.051937 -0.0064231 0.0035758 -0.0035179 0.0038163 0 -0.014937 0 0.00086541 0 -0.0018777 0 0.49396
2.3281 0.12006 0.12233 0.11352 0.065668 0.1172 0.14039 -0.019772 -0.050619 -0.1259 -0.0076459 -0.13674 0.80245 -0.0030137 0.0044481 -0.0024587 0.0020063 0.039183 -0.0063362 -0.0011515 0.0035943 0.0046224 0 -0.014962 0 0.00059305 0 -0.001752 0 -0.24728
2.332 0.11314 0.12308 0.15084 0.13563 0.1475 0.18788 0.060338 0.04485 0.024658 0.083276 0.010384 0.76837 -0.0042802 0.0086557 -0.00011708 -0.00094107 0.0029412 -0.006968 -0.0037522 0.0087066 0.0024406 0 -0.015481 0 0.00059612 0 -0.0025265 0 -1.6672
2.3359 0.086635 0.10143 0.15835 0.18826 0.14718 0.19362 0.16107 0.16294 0.22277 0.1858 0.20741 0.7442 -0.0066049 0.0096144 0.0014774 -0.0019141 -0.051282 -0.0078603 -0.0034318 0.0090065 -0.00012016 0 -0.016087 0 0.00074679 0 -0.0037703 0 -3.2142
2.3398 0.044313 0.058531 0.12861 0.19554 0.11209 0.14702 0.24295 0.25899 0.39083 0.25211 0.37227 0.72874 -0.0088484 0.0068585 0.0017629 -0.00045431 -0.11156 -0.0087108 -0.0014973 0.0053912 0.00035938 0 -0.016269 0 0.00068162 0 -0.0046687 0 -4.2056
2.3438 -0.0046191 0.004282 0.06652 0.14145 0.049116 0.05699 0.26427 0.29002 0.45462 0.24501 0.42793 0.71944 -0.010191 0.0020703 0.0013067 0.0026749 -0.15631 -0.0094852 5.4689e-05 0.00076098 0.0044136 0 -0.016028 0 0.00024029 0 -0.0045673 0 -4.0824
2.3477 -0.049267 -0.047124 -0.013728 0.032609 -0.027092 -0.05132 0.20015 0.22922 0.37245 0.15576 0.33604 0.7112 -0.010526 -0.0019932 0.0014001 0.005947 -0.15868 -0.01011 0.00015962 -0.0027813 0.0087021 0 -0.015918 0 -0.00027234 0 -0.0033834 0 -2.6428
2.3516 -0.080771 -0.083454 -0.093024 -0.10005 -0.097026 -0.14635 0.058203 0.077969 0.15293 0.0076466 0.11397 0.69725 -0.010361 -0.0032701 0.0029971 0.0078029 -0.10055 -0.010191 -0.00076029 -0.0051194 0.008867 0 -0.016319 0 -0.00027481 0 -0.0016091 0 -0.15808
2.3555 -0.094888 -0.099152 -0.1523 -0.21263 -0.14093 -0.20145 -0.12039 -0.12863 -0.14489 -0.15509 -0.17113 0.67111 -0.01045 -0.0016227 0.0057637 0.0073733 0.011904 -0.00918 -0.0014827 -0.0070593 0.0035949 0 -0.016656 0 0.00060834 0 3.7202e-05 0 2.6916
2.3594 -0.093062 -0.096541 -0.17819 -0.26778 -0.14693 -0.20333 -0.27745 -0.32799 -0.42924 -0.28537 -0.42706 0.62836 -0.01133 0.0013016 0.0080224 0.0049106 0.14362 -0.0068876 -0.0010771 -0.0086653 -0.0039864 0 -0.015498 0 0.0021989 0 0.0010144 0 5.0547
2.3633 -0.081805 -0.083635 -0.16835 -0.25134 -0.11905 -0.15583 -0.36318 -0.45071 -0.60617 -0.34915 -0.56984 0.56778 -0.012959 0.0033776 0.0078143 0.0016731 0.24373 -0.0038734 0.00051221 -0.0089304 -0.0089211 0 -0.011718 0 0.0038494 0 0.0011519 0 6.2259
2.3672 -0.070262 -0.07026 -0.13317 -0.17657 -0.077567 -0.079137 -0.35569 -0.44971 -0.61353 -0.33371 -0.55359 0.4924 -0.014674 0.003455 0.0044386 -0.00076633 0.27057 -0.0012842 0.0026108 -0.0069944 -0.0086 0 -0.0057883 0 0.0048696 0 0.00059297 0 5.908
2.3711 -0.066423 -0.064324 -0.09155 -0.075737 -0.048476 -0.0045245 -0.26531 -0.32413 -0.44614 -0.24859 -0.38699 0.4096 -0.015607 0.0019356 -0.00071204 -0.0014295 0.21357 -0.00023114 0.0042735 -0.0034016 -0.0046792 0 7.1392e-05 0 0.0049361 0 -0.00036594 0 4.3056
2.375 -0.0735 -0.069272 -0.061859 0.013872 -0.047708 0.035701 -0.12574 -0.12297 -0.1614 -0.12164 -0.13042 0.32837 -0.015373 0.00020836 -0.0048746 -0.00046223 0.098275 -0.0011621 0.0046509 7.2129e-05 -0.0012058 0 0.0032203 0 0.0041976 0 -0.0013877 0 2.0254
2.3789 -0.088394 -0.083073 -0.053321 0.061685 -0.071842 0.0213 0.019133 0.075678 0.13919 0.008194 0.12588 0.25308 -0.014458 -0.00048417 -0.0058846 0.0011005 -0.027738 -0.0036403 0.0032556 0.0018901 -0.00097948 0 0.0024281 0 0.0030862 0 -0.0021366 0 -0.15579
2.3828 -0.10337 -0.098989 -0.063134 0.051144 -0.10241 -0.044946 0.12599 0.19947 0.34736 0.10145 0.29484 0.17754 -0.013883 0.00012377 -0.0039161 0.0021437 -0.1183 -0.0065869 0.00028554 0.0020248 -0.0035536 0 -0.0013028 0 0.0020576 0 -0.0023252 0 -1.5543
2.3867 -0.11003 -0.10828 -0.080522 -0.015338 -0.11991 -0.1354 0.16118 0.21179 0.39013 0.13075 0.3241 0.085238 -0.014337 0.0013069 -0.00145 0.0022091 -0.14737 -0.0087643 -0.0031417 0.0017836 -0.0063432 0 -0.0055856 0 0.0014431 0 -0.001817 0 -1.7863
2.3906 -0.10336 -0.1042 -0.093994 -0.11365 -0.11602 -0.20848 0.11122 0.12196 0.2589 0.091356 0.21366 -0.041661 -0.015544 0.0020345 -0.0012654 0.0015999 -0.11468 -0.0092565 -0.0052911 0.002446 -0.0072419 0 -0.0083977 0 0.001407 0 -0.00073642 0 -0.87267
2.3945 -0.083423 -0.085362 -0.096574 -0.20208 -0.095192 -0.22829 -0.0069476 -0.025634 0.012818 0.0039792 0.013238 -0.2093 -0.016481 0.0018073 -0.0040131 0.0008675 -0.039568 -0.0078303 -0.0048169 0.0041029 -0.006052 0 -0.0092564 0 0.0019106 0 0.00051382 0 0.7723
2.3984 -0.054416 -0.056295 -0.08648 -0.23644 -0.067065 -0.18248 -0.14519 -0.17316 -0.24591 -0.093373 -0.19828 -0.40523 -0.016268 0.0010663 -0.0075093 0.00022672 0.04977 -0.0051006 -0.0018873 0.0057445 -0.0037386 0 -0.008988 0 0.0026667 0 0.0013777 0 2.4735
2.4023 -0.022064 -0.024481 -0.064774 -0.19229 -0.038197 -0.087598 -0.24065 -0.26934 -0.41442 -0.1616 -0.34229 -0.6044 -0.014854 0.00088626 -0.0085474 -0.00055231 0.1252 -0.0023902 0.0015994 0.0063175 -0.00093492 0 -0.008577 0 0.0031929 0 0.0013669 0 3.526
2.4063 0.0086885 0.0041944 -0.033238 -0.080773 -0.010084 0.020882 -0.24564 -0.282 -0.43081 -0.17663 -0.36788 -0.78469 -0.012896 0.002115 -0.0057916 -0.0017263 0.16425 -0.0012269 0.0031925 0.0055881 0.0023695 0 -0.0083067 0 0.0030413 0 0.00027431 0 3.4592
2.4102 0.034813 0.028248 0.0058086 0.054956 0.017526 0.10736 -0.1538 -0.20445 -0.29672 -0.13707 -0.26843 -0.94015 -0.011065 0.0045264 -0.0012025 -0.0030941 0.15439 -0.0026374 0.0017269 0.0040359 0.005781 0 -0.0079117 0 0.0021013 0 -0.0017092 0 2.2264
2.4141 0.055292 0.049636 0.048561 0.16301 0.04382 0.15197 -0.0041609 -0.057575 -0.071085 -0.060053 -0.082081 -1.0814 -0.0096497 0.0066801 0.0013748 -0.0039464 0.096956 -0.0066159 -0.0016856 0.0021064 0.0077619 0 -0.00735 0 0.00072475 0 -0.0040193 0 0.21937
2.418 0.070806 0.070234 0.089477 0.21085 0.067921 0.15533 0.14167 0.114 0.16043 0.030573 0.12414 -1.223 -0.0088737 0.0068028 -0.00068509 -0.0035341 0.008606 -0.012091 -0.0044645 -0.00025602 0.0066022 0 -0.0072185 0 -0.00047944 0 -0.0058913 0 -1.9143
2.4219 0.083212 0.089179 0.12249 0.19887 0.09097 0.13225 0.23425 0.25545 0.32453 0.11556 0.28159 -1.3696 -0.0093837 0.004222 -0.0066959 -0.0016839 -0.082952 -0.017404 -0.004604 -0.0033215 0.0023965 0 -0.0083135 0 -0.0010562 0 -0.0066491 0 -3.5608
2.4258 0.09466 0.10359 0.14295 0.15209 0.11479 0.10118 0.25963 0.32333 0.38831 0.18459 0.34786 -1.5117 -0.012002 0.00024414 -0.013373 0.0009138 -0.14944 -0.020987 -0.0022555 -0.0069524 -0.0022125 0 -0.010806 0 -0.00099196 0 -0.0060178 0 -4.3848
2.4297 0.10641 0.11186 0.14922 0.10006 0.13733 0.076473 0.23735 0.30554 0.36383 0.23312 0.3221 -1.6346 -0.016661 -0.0024594 -0.017596 0.002956 -0.17406 -0.021915 0.00049094 -0.01039 -0.0038086 0 -0.013925 0 -0.00064053 0 -0.0043046 0 -4.4068
2.4336 0.11798 0.11596 0.14328 0.062047 0.15065 0.066003 0.19902 0.22696 0.29078 0.25688 0.23969 -1.7313 -0.021637 -0.001777 -0.018659 0.0031891 -0.15809 -0.020184 0.0013905 -0.012684 -0.001156 0 -0.016508 0 -0.00037035 0 -0.0023093 0 -3.9018
2.4375 0.12748 0.12032 0.1304 0.046482 0.1461 0.071967 0.16611 0.13521 0.21018 0.25004 0.14909 -1.8071 -0.024289 0.0020259 -0.018119 0.0011563 -0.11772 -0.016752 -0.00019165 -0.013317 0.0035114 0 -0.01789 0 -0.0002661 0 -0.00095785 0 -3.2086
2.4414 0.13288 0.1278 0.11753 0.057854 0.12364 0.091938 0.14242 0.073883 0.14548 0.20934 0.08494 -1.8722 -0.023133 0.0062101 -0.017727 -0.0023359 -0.073229 -0.013325 -0.0029972 -0.01246 0.0063276 0 -0.018283 0 -0.00015201 0 -0.00083745 0 -2.574
2.4453 0.13362 0.13672 0.11065 0.09868 0.096314 0.11955 0.12185 0.059954 0.099498 0.14071 0.053886 -1.9306 -0.019437 0.0075197 -0.017718 -0.0053694 -0.037787 -0.011777 -0.0051113 -0.010775 0.0051855 0 -0.018349 0 0.0001159 0 -0.0019058 0 -2.0997
2.4492 0.13097 0.14186 0.11191 0.16241 0.08308 0.14625 0.10018 0.079133 0.064538 0.062057 0.040636 -1.9753 -0.016553 0.0047236 -0.0171 -0.0058324 -0.013471 -0.013257 -0.0054211 -0.009132 0.0015019 0 -0.018489 0 0.00040577 0 -0.003554 0 -1.7808
2.4531 0.12712 0.1389 0.11852 0.22663 0.094306 0.16458 0.079785 0.10071 0.035369 -0.0014411 0.027394 -1.9944 -0.017148 -0.00039518 -0.015413 -0.0028062 0.0038259 -0.01742 -0.00402 -0.0084425 -0.0012801 0 -0.018579 0 0.00037839 0 -0.0049731 0 -1.5774
2.457 0.12366 0.12833 0.12453 0.25892 0.1221 0.17119 0.066226 0.10065 0.015605 -0.027899 0.010879 -1.9822 -0.020736 -0.0044994 -0.013841 0.0024178 0.015717 -0.022413 -0.0015161 -0.0094701 -0.00090313 0 -0.018349 0 -0.00018408 0 -0.0055814 0 -1.4675
2.4609 0.12068 0.11536 0.12479 0.23599 0.14504 0.16699 0.063285 0.077421 0.015004 -0.0089377 0.0045552 -1.9432 -0.023962 -0.0053429 -0.014349 0.0066499 0.01685 -0.025869 0.0016777 -0.012376 0.0019189 0 -0.017877 0 -0.0011103 0 -0.0052595 0 -1.4666
2.4648 0.11718 0.10589 0.11818 0.16225 0.14453 0.15434 0.072203 0.051276 0.041852 0.046664 0.026075 -1.8877 -0.023716 -0.0032566 -0.017658 0.0066768 -0.0010999 -0.026373 0.0051695 -0.016256 0.0046951 0 -0.017609 0 -0.0019104 0 -0.0043009 0 -1.6166
2.4688 0.11204 0.10204 0.10778 0.070869 0.11947 0.13445 0.093578 0.048974 0.096354 0.11761 0.081058 -1.8216 -0.020289 -0.00024157 -0.022203 0.0016616 -0.040142 -0.024355 0.0078527 -0.019284 0.005802 0 -0.017878 0 -0.0021464 0 -0.0031763 0 -1.9523
2.4727 0.10475 0.10107 0.098162 0.0045315 0.08704 0.1081 0.12666 0.084648 0.16818 0.17958 0.1557 -1.7419 -0.017472 0.0022563 -0.025274 -0.005756 -0.089634 -0.021683 0.0078348 -0.019752 0.0057162 0 -0.018483 0 -0.001781 0 -0.0022909 0 -2.4515
2.4766 0.095456 0.098114 0.09226 -0.010268 0.068943 0.079173 0.16474 0.14867 0.23805 0.21384 0.22259 -1.6418 -0.019177 0.0045529 -0.025303 -0.010851 -0.1293 -0.020285 0.0037221 -0.017368 0.0057108 0 -0.018837 0 -0.0011997 0 -0.0018515 0 -2.9911
2.4805 0.084404 0.089906 0.089927 0.023714 0.074501 0.056448 0.19213 0.2109 0.28225 0.21138 0.25427 -1.52 -0.02554 0.0076804 -0.023071 -0.01003 -0.14055 -0.020876 -0.0035961 -0.013655 0.0057706 0 -0.018569 0 -0.00089458 0 -0.0018553 0 -3.3481
2.4844 0.071599 0.076335 0.088275 0.081152 0.093795 0.049532 0.18928 0.23624 0.27961 0.17273 0.23542 -1.3849 -0.032223 0.011282 -0.020741 -0.003558 -0.1179 -0.022744 -0.010493 -0.010886 0.0043349 0 -0.01793 0 -0.0010888 0 -0.0021491 0 -3.2721
2.4883 0.056831 0.059133 0.082286 0.13152 0.10504 0.060353 0.14521 0.20342 0.22015 0.10612 0.1677 -1.2494 -0.033843 0.012918 -0.019753 0.0044437 -0.071749 -0.024567 -0.012509 -0.010331 0.0003462 0 -0.017564 0 -0.0016045 0 -0.0025177 0 -2.6105
2.4922 0.039989 0.039806 0.065465 0.15245 0.089648 0.077516 0.067651 0.11627 0.11186 0.025579 0.067355 -1.1203 -0.02863 0.0099564 -0.019733 0.0089052 -0.020446 -0.025385 -0.0075726 -0.011323 -0.0047015 0 -0.017843 0 -0.0020416 0 -0.0027765 0 -1.4145
2.4961 0.021404 0.019108 0.032127 0.13307 0.04422 0.080526 -0.018827 0.0011338 -0.019195 -0.05135 -0.041315 -0.99242 -0.020134 0.0024663 -0.01934 0.0074582 0.021787 -0.024922 0.0020007 -0.012014 -0.0073355 0 -0.018465 0 -0.0020772 0 -0.0028417 0 0.048386
2.5 0.0021028 -0.0017916 -0.017647 0.072731 -0.017166 0.053391 -0.087169 -0.10722 -0.13784 -0.10762 -0.13361 -0.8534 -0.014392 -0.0058326 -0.017938 0.0019661 0.051413 -0.02326 0.010598 -0.011113 -0.0052171 0 -0.018739 0 -0.0016406 0 -0.002739 0 1.398
2.5039 -0.016122 -0.020387 -0.073201 -0.017299 -0.07019 -0.0018186 -0.1236 -0.18176 -0.21409 -0.1321 -0.19121 -0.69585 -0.015028 -0.0099699 -0.016241 -0.00321 0.072132 -0.02053 0.012983 -0.0090015 0.00021921 0 -0.01827 0 -0.00088209 0 -0.0025431 0 2.3014
2.5078 -0.031091 -0.033765 -0.11437 -0.11082 -0.092569 -0.062951 -0.13214 -0.21142 -0.23418 -0.12354 -0.20604 -0.52652 -0.020566 -0.0076772 -0.015308 -0.0046805 0.085836 -0.017082 0.0078705 -0.0072174 0.0045465 0 -0.017362 0 -3.7058e-05 0 -0.0022954 0 2.5956
2.5117 -0.041241 -0.040856 -0.12166 -0.17142 -0.075928 -0.10085 -0.12514 -0.19828 -0.20157 -0.090261 -0.17989 -0.36463 -0.02616 -0.0013646 -0.015176 -0.0023717 0.087187 -0.013845 -0.0012946 -0.0069387 0.0042045 0 -0.016721 0 0.00067682 0 -0.0019813 0 2.3113
2.5156 -0.046843 -0.043812 -0.090635 -0.16975 -0.031978 -0.09907 -0.10957 -0.14972 -0.12916 -0.045385 -0.12047 -0.22978 -0.027931 0.0038219 -0.014776 0.00099102 0.067478 -0.012165 -0.008873 -0.0079809 -0.00014748 0 -0.016793 0 0.0010959 0 -0.0015948 0 1.6133
2.5195 -0.050446 -0.046943 -0.039383 -0.10438 0.011321 -0.065676 -0.082317 -0.074834 -0.031494 -0.0010914 -0.038285 -0.12841 -0.025978 0.0042443 -0.013286 0.0024935 0.024662 -0.012912 -0.010851 -0.00921 -0.0041545 0 -0.017384 0 0.0011403 0 -0.0012244 0 0.72427
2.5234 -0.055693 -0.0539 -0.00027711 -0.0088923 0.024121 -0.027916 -0.038832 0.011566 0.075318 0.03389 0.051964 -0.049231 -0.023598 0.00053719 -0.011381 0.0013345 -0.029594 -0.015589 -0.0071218 -0.0097647 -0.0038527 0 -0.01792 0 0.00086967 0 -0.0010519 0 -0.11323
2.5273 -0.06486 -0.065353 0.00072863 0.064628 -0.0070295 -0.013631 0.013698 0.08378 0.1668 0.052605 0.12685 0.028877 -0.02382 -0.0035141 -0.010827 -0.00099855 -0.072878 -0.018447 -0.0008485 -0.0097163 0.00055802 0 -0.018018 0 0.00050572 0 -0.0012193 0 -0.64445
2.5313 -0.076785 -0.078806 -0.0375 0.076506 -0.068998 -0.0331 0.05228 0.10911 0.20727 0.047395 0.15422 0.12234 -0.026616 -0.004746 -0.012683 -0.0024396 -0.083791 -0.019808 0.0041329 -0.0095427 0.0049369 0 -0.017783 0 0.00033881 0 -0.0016593 0 -0.63116
2.5352 -0.086995 -0.090229 -0.090163 0.022577 -0.12907 -0.074083 0.049288 0.064076 0.16117 0.011297 0.10488 0.23218 -0.029185 -0.0033787 -0.015976 -0.0021424 -0.054095 -0.019524 0.0057089 -0.0091845 0.0052322 0 -0.01755 0 0.00054136 0 -0.0020506 0 0.061755
2.5391 -0.090294 -0.095935 -0.12457 -0.066937 -0.15626 -0.11221 -0.0081984 -0.046523 0.016943 -0.055623 -0.026216 0.34438 -0.028732 -0.0022375 -0.018367 -0.00084331 0.0070516 -0.01922 0.0041637 -0.0079251 0.0013822 0 -0.01744 0 0.0010356 0 -0.0019854 0 1.3516
2.543 -0.084048 -0.093595 -0.12326 -0.14959 -0.14172 -0.12762 -0.10525 -0.18338 -0.19237 -0.13953 -0.20389 0.44021 -0.025029 -0.0034392 -0.018293 0.0001638 0.078446 -0.020902 0.0012619 -0.0053546 -0.0027263 0 -0.017224 0 0.0015537 0 -0.0012637 0 2.8806
2.5469 -0.06976 -0.08258 -0.093761 -0.19501 -0.10236 -0.11552 -0.20234 -0.28797 -0.3911 -0.21259 -0.35814 0.50818 -0.020541 -0.0060034 -0.016455 0.00016872 0.13661 -0.025084 -0.0010821 -0.0023276 -0.003155 0 -0.016644 0 0.0018647 0 -9.8071e-05 0 4.0931
2.5508 -0.051845 -0.064276 -0.058041 -0.1942 -0.06479 -0.084949 -0.2535 -0.31182 -0.49158 -0.24255 -0.41506 0.54937 -0.018264 -0.0068179 -0.015118 -0.00075159 0.16348 -0.03009 -0.0016015 -0.00066266 0.00021098 0 -0.015797 0 0.0019695 0 0.0009451 0 4.446
2.5547 -0.034793 -0.042266 -0.032346 -0.1529 -0.043704 -0.049447 -0.22889 -0.24121 -0.4387 -0.20818 -0.33735 0.57366 -0.019336 -0.0039529 -0.015899 -0.0023258 0.14973 -0.033215 9.7879e-05 -0.0016296 0.0036155 0 -0.015131 0 0.002074 0 0.0012612 0 3.6592
2.5586 -0.020985 -0.021483 -0.015677 -0.081574 -0.033185 -0.018164 -0.1293 -0.10172 -0.24134 -0.11152 -0.14789 0.59159 -0.022342 0.0010772 -0.018245 -0.004537 0.095795 -0.032784 0.0034547 -0.0046722 0.0031942 0 -0.015038 0 0.0023456 0 0.00058142 0 1.872
2.5625 -0.010494 -0.0060352 0.0039756 0.0066653 -0.017585 0.0065032 0.013468 0.057686 0.02942 0.020601 0.080519 0.60907 -0.024631 0.0044703 -0.020088 -0.0073611 0.013098 -0.029356 0.0069238 -0.0077361 -0.0012035 0 -0.015487 0 0.0026782 0 -0.00083999 0 -0.38532
2.5664 -0.0022987 0.0030748 0.033388 0.091705 0.0098526 0.025365 0.14966 0.18792 0.27438 0.14699 0.26317 0.62806 -0.024355 0.0036594 -0.01991 -0.010212 -0.075855 -0.025134 0.0084155 -0.0089995 -0.0058393 0 -0.016072 0 0.0027046 0 -0.0023495 0 -2.3981
2.5703 0.0046049 0.0083591 0.064362 0.14651 0.039093 0.037879 0.23184 0.25583 0.41153 0.22831 0.34396 0.65063 -0.021693 -0.00023558 -0.018075 -0.011939 -0.14215 -0.022241 0.0064458 -0.0083388 -0.0066045 0 -0.01643 0 0.0020869 0 -0.0032501 0 -3.5523
2.5742 0.010979 0.01362 0.079734 0.14842 0.053416 0.04101 0.2341 0.24863 0.40748 0.24108 0.31401 0.68099 -0.018584 -0.003448 -0.016174 -0.011601 -0.16127 -0.021374 0.0014049 -0.00711 -0.0027202 0 -0.016547 0 0.00085567 0 -0.0031707 0 -3.5634
2.5781 0.017458 0.020699 0.068757 0.095044 0.046688 0.032075 0.16222 0.17246 0.28205 0.1844 0.20244 0.723 -0.017355 -0.0031194 -0.015285 -0.009311 -0.12553 -0.021822 -0.0042063 -0.0065648 0.002858 0 -0.016641 0 -0.00049803 0 -0.0022374 0 -2.555
2.582 0.024132 0.027946 0.036914 0.010549 0.02996 0.012779 0.050028 0.051137 0.090917 0.078902 0.053428 0.7762 -0.019164 4.2601e-05 -0.0151 -0.0062593 -0.049763 -0.022484 -0.0071695 -0.0066368 0.0064039 0 -0.016792 0 -0.0012879 0 -0.00096507 0 -0.97208
2.5859 0.02975 0.031737 0.0014082 -0.065691 0.020631 -0.0090623 -0.056914 -0.076152 -0.099217 -0.039942 -0.091194 0.83498 -0.023157 0.0025139 -0.014769 -0.0038203 0.034628 -0.02277 -0.0057781 -0.0063777 0.0066056 0 -0.01678 0 -0.001079 0 4.2303e-05 0 0.61059
2.5898 0.031708 0.029618 -0.022365 -0.10104 0.025335 -0.021936 -0.12202 -0.16444 -0.23138 -0.13246 -0.19669 0.89274 -0.026867 0.0013346 -0.014306 -0.0025934 0.094965 -0.022659 -0.0011499 -0.0054628 0.0049527 0 -0.016347 0 3.3344e-06 0 0.00039382 0 1.6953
2.5938 0.02755 0.022164 -0.030385 -0.086312 0.034054 -0.016458 -0.1318 -0.18138 -0.27151 -0.16777 -0.23518 0.94713 -0.027759 -0.003119 -0.014748 -0.0022731 0.11254 -0.022194 0.0035769 -0.0049417 0.003425 0 -0.015601 0 0.0013216 0 5.1591e-05 0 2.0083
2.5977 0.01702 0.011998 -0.028173 -0.036552 0.031312 0.008212 -0.096459 -0.12497 -0.2156 -0.13593 -0.19169 1.0012 -0.025024 -0.0075117 -0.016767 -0.0023694 0.088933 -0.021215 0.0056253 -0.0062068 0.002297 0 -0.015058 0 0.0020959 0 -0.0007376 0 1.5555
2.6016 0.0027328 0.0012127 -0.022203 0.0214 0.012598 0.041235 -0.038985 -0.026702 -0.090491 -0.053746 -0.07654 1.0587 -0.020366 -0.0085753 -0.019325 -0.0029306 0.041106 -0.019666 0.0045861 -0.0091963 0.0004345 0 -0.015204 0 0.001855 0 -0.0016279 0 0.59172
2.6055 -0.011527 -0.010084 -0.014861 0.063027 -0.011127 0.063315 0.017951 0.065358 0.054178 0.040943 0.068179 1.1187 -0.016928 -0.0058794 -0.020177 -0.0044715 -0.0097458 -0.018057 0.0023801 -0.011911 -0.0025024 0 -0.015996 0 0.00069932 0 -0.0023323 0 -0.47481
2.6094 -0.023514 -0.022697 -0.0073225 0.073346 -0.025357 0.056246 0.058864 0.11316 0.16373 0.10597 0.18084 1.1742 -0.016962 -0.0019008 -0.018033 -0.0072105 -0.04763 -0.017364 0.0012969 -0.012095 -0.0047365 0 -0.016849 0 -0.00076236 0 -0.0026692 0 -1.2177
2.6133 -0.033692 -0.036117 -0.0046134 0.047804 -0.027522 0.01431 0.074777 0.10626 0.19978 0.11467 0.20957 1.2177 -0.020004 0.00039113 -0.014209 -0.010475 -0.06505 -0.018284 0.0019321 -0.0095762 -0.003769 0 -0.017172 0 -0.0017505 0 -0.0025365 0 -1.3365
2.6172 -0.0437 -0.04779 -0.01449 -0.0077584 -0.029293 -0.049665 0.060587 0.059341 0.15457 0.067611 0.14106 1.2476 -0.023213 1.9697e-05 -0.011811 -0.012959 -0.061083 -0.020485 0.0028677 -0.0068205 0.00074678 0 -0.016928 0 -0.0017408 0 -0.0019116 0 -0.76554
2.6211 -0.053706 -0.055015 -0.039574 -0.076384 -0.043034 -0.10896 0.016178 -0.0047066 0.05071 -0.010904 0.0083445 1.2702 -0.023751 -0.0016052 -0.012917 -0.013633 -0.038297 -0.022627 0.0022719 -0.0068502 0.0057894 0 -0.016623 0 -0.00074957 0 -0.00092376 0 0.30062
2.625 -0.061598 -0.057768 -0.071488 -0.13288 -0.066958 -0.13714 -0.049284 -0.069512 -0.072133 -0.088442 -0.12864 1.2936 -0.021215 -0.0023614 -0.016439 -0.012457 -0.0015258 -0.023265 -0.0001895 -0.010396 0.0071256 0 -0.016725 0 0.00068275 0 8.2484e-05 0 1.4905
2.6289 -0.065155 -0.059499 -0.095355 -0.15414 -0.085553 -0.1236 -0.11608 -0.12669 -0.17459 -0.14152 -0.21665 1.3204 -0.017914 -0.0013102 -0.018924 -0.010286 0.041568 -0.021928 -0.0029645 -0.015087 0.0031389 0 -0.017112 0 0.0018133 0 0.00062834 0 2.4188
2.6328 -0.065136 -0.064706 -0.10237 -0.13303 -0.085861 -0.080239 -0.16068 -0.16804 -0.22999 -0.16351 -0.23465 1.3457 -0.016648 0.00085821 -0.017731 -0.0082016 0.08038 -0.019493 -0.0040649 -0.017597 -0.0033004 0 -0.017156 0 0.0021444 0 0.00036206 0 2.8515
2.6367 -0.065836 -0.075161 -0.098321 -0.085065 -0.072651 -0.034536 -0.16805 -0.18183 -0.22921 -0.16084 -0.19714 1.3606 -0.018053 0.0028235 -0.013605 -0.0069142 0.10359 -0.01755 -0.0029059 -0.016678 -0.0069405 0 -0.016409 0 0.0017169 0 -0.00065192 0 2.7858
2.6406 -0.071857 -0.088101 -0.098276 -0.0403 -0.065445 -0.013246 -0.1409 -0.16059 -0.1807 -0.14358 -0.13776 1.3592 -0.020059 0.0037616 -0.010108 -0.0066649 0.10365 -0.01725 -0.00076477 -0.014093 -0.0045396 0 -0.015182 0 0.0010474 0 -0.0018648 0 2.4082
2.6445 -0.083725 -0.098073 -0.1113 -0.024607 -0.078702 -0.027367 -0.098182 -0.113 -0.10793 -0.11912 -0.087808 1.3407 -0.020069 0.0035599 -0.01036 -0.0073876 0.081155 -0.01849 0.0005243 -0.012541 0.0023618 0 -0.014378 0 0.00074278 0 -0.0025217 0 1.9673
2.6484 -0.096571 -0.10097 -0.13002 -0.043876 -0.10491 -0.067648 -0.063316 -0.065056 -0.042816 -0.092374 -0.063112 1.306 -0.01779 0.002343 -0.014158 -0.0087406 0.046191 -0.019999 0.00031809 -0.012771 0.0087658 0 -0.014683 0 0.0010682 0 -0.0021372 0 1.6461
2.6523 -0.10355 -0.096927 -0.13651 -0.082922 -0.11903 -0.11226 -0.050745 -0.044429 -0.013061 -0.06893 -0.063055 1.2546 -0.015844 0.00024674 -0.018188 -0.010005 0.014561 -0.020235 -0.00032973 -0.012944 0.010402 0 -0.015873 0 0.0017847 0 -0.00082929 0 1.5027
2.6563 -0.10124 -0.089819 -0.11987 -0.11854 -0.10195 -0.14036 -0.059794 -0.059324 -0.027081 -0.055081 -0.076611 1.185 -0.017374 -0.0021905 -0.01908 -0.010245 -0.00018787 -0.018512 0.00018137 -0.010949 0.0070409 0 -0.016954 0 0.0023673 0 0.00075058 0 1.4905
2.6602 -0.092138 -0.084078 -0.088658 -0.13499 -0.060482 -0.14241 -0.07871 -0.090986 -0.066947 -0.053473 -0.089206 1.0992 -0.022805 -0.0036919 -0.016385 -0.0089026 0.0052503 -0.015619 0.0023826 -0.0071898 0.0021679 0 -0.017022 0 0.0024146 0 0.0018416 0 1.518
2.6641 -0.082056 -0.081437 -0.064792 -0.13013 -0.023609 -0.12213 -0.094038 -0.10865 -0.098083 -0.059043 -0.088225 1.0048 -0.028921 -0.0028022 -0.012777 -0.0063919 0.02154 -0.013457 0.0052083 -0.0047135 -0.00035488 0 -0.016058 0 0.0019161 0 0.0020304 0 1.5006
2.668 -0.074797 -0.080027 -0.0637 -0.11028 -0.016997 -0.090876 -0.09813 -0.095284 -0.092872 -0.061149 -0.068107 0.90956 -0.031395 0.00081731 -0.011473 -0.003986 0.03292 -0.013791 0.0069623 -0.0062189 0.00051505 0 -0.01489 0 0.0011866 0 0.0014119 0 1.3906
2.6719 -0.06914 -0.076065 -0.079398 -0.081936 -0.039847 -0.059965 -0.091069 -0.061694 -0.052148 -0.05205 -0.034495 0.81356 -0.028601 0.0055945 -0.013464 -0.0028966 0.028978 -0.016853 0.0067401 -0.010896 0.0026417 0 -0.014414 0 0.00056756 0 0.00039157 0 1.1918
2.6758 -0.060729 -0.066539 -0.08944 -0.048831 -0.066323 -0.035771 -0.078174 -0.036346 -0.0067349 -0.034765 -0.0039124 0.70637 -0.023229 0.0088233 -0.016997 -0.0033231 0.013537 -0.020847 0.0049623 -0.014527 0.0030807 0 -0.014805 0 0.00017934 0 -0.00063993 0 0.96731
2.6797 -0.046775 -0.05099 -0.075694 -0.015143 -0.070216 -0.019511 -0.066193 -0.040008 0.0048611 -0.022189 0.0040835 0.57511 -0.020098 0.0086568 -0.019485 -0.0044234 0.0026973 -0.022975 0.0027027 -0.013181 0.00072409 0 -0.015479 0 -7.7696e-05 0 -0.0014768 0 0.81947
2.6836 -0.028899 -0.031565 -0.041307 0.01167 -0.048784 -0.0099493 -0.059908 -0.067877 -0.03301 -0.026323 -0.020119 0.4177 -0.022023 0.0056573 -0.019746 -0.0052689 0.011767 -0.021499 0.00069567 -0.0071236 -0.0030989 0 -0.015741 0 -0.00032626 0 -0.0020347 0 0.82802
2.6875 -0.011536 -0.01175 -0.0074554 0.023813 -0.022733 -0.0059761 -0.059355 -0.09441 -0.098291 -0.045831 -0.066305 0.24904 -0.027376 0.0024358 -0.018562 -0.005776 0.040536 -0.017347 -0.00094767 -0.001038 -0.0062178 0 -0.015448 0 -0.00054624 0 -0.0022223 0 0.9685
2.6914 0.0022005 0.0052395 0.0070871 0.019951 -0.01317 -0.0069498 -0.058379 -0.095074 -0.14465 -0.063157 -0.10611 0.092683 -0.031468 0.0015626 -0.01742 -0.0065534 0.069542 -0.013808 -0.0022352 -3.5316e-05 -0.0076007 0 -0.01502 0 -0.00060044 0 -0.0019519 0 1.0762
2.6953 0.012866 0.017643 0.0038319 0.0085974 -0.019271 -0.010962 -0.046412 -0.064588 -0.13339 -0.05543 -0.1076 -0.036771 -0.0305 0.003501 -0.017002 -0.0077813 0.072436 -0.014223 -0.0028244 -0.0050499 -0.0078773 0 -0.014898 0 -0.00039681 0 -0.001298 0 0.91219
2.6992 0.023036 0.025499 0.0025787 0.0034285 -0.019459 -0.01319 -0.014397 -0.016474 -0.059501 -0.011834 -0.054781 -0.14543 -0.024697 0.0063218 -0.016876 -0.0084353 0.03627 -0.019302 -0.0022679 -0.011947 -0.0082121 0 -0.015047 0 4.0379e-06 0 -0.00060259 0 0.31708
2.7031 0.033631 0.030129 0.021498 0.013654 0.0050314 -0.0068275 0.03775 0.032372 0.047027 0.056105 0.040675 -0.25527 -0.018062 0.0073833 -0.016354 -0.006993 -0.026376 -0.026251 -0.0006814 -0.015238 -0.0088941 0 -0.015062 0 0.00044956 0 -0.00033959 0 -0.64727
2.707 0.042292 0.033116 0.058583 0.037494 0.048217 0.012811 0.097535 0.074741 0.14291 0.11989 0.14322 -0.38612 -0.015191 0.005472 -0.015354 -0.0031986 -0.084177 -0.03062 0.0010799 -0.012942 -0.0090667 0 -0.014728 0 0.00084224 0 -0.00078691 0 -1.6806
2.7109 0.045646 0.03542 0.092321 0.063978 0.081904 0.043425 0.14409 0.1112 0.19713 0.15148 0.2109 -0.53954 -0.017871 0.0016193 -0.014398 0.0009267 -0.10838 -0.029533 0.0021311 -0.0080899 -0.0077493 0 -0.014387 0 0.0011955 0 -0.0017772 0 -2.3865
2.7148 0.043173 0.037208 0.10082 0.080835 0.081323 0.074361 0.15868 0.1379 0.20158 0.13988 0.21595 -0.69802 -0.024076 -0.0019139 -0.014006 0.0022288 -0.091975 -0.023752 0.0024508 -0.0055858 -0.0050421 0 -0.014683 0 0.0015311 0 -0.0027711 0 -2.4889
2.7188 0.038591 0.038402 0.081161 0.081638 0.049296 0.091349 0.13487 0.14035 0.16384 0.095298 0.1569 -0.83911 -0.029758 -0.0034208 -0.014275 -0.00092705 -0.051637 -0.016948 0.0028694 -0.0075569 -0.0023112 0 -0.015889 0 0.0017426 0 -0.0032261 0 -1.9789
2.7227 0.037082 0.039275 0.051113 0.067526 0.01517 0.08541 0.082 0.10343 0.094956 0.039748 0.057272 -0.95141 -0.031733 -0.0027682 -0.015005 -0.0068752 -0.012089 -0.012883 0.0039817 -0.011582 -0.0011678 0 -0.017501 0 0.0016092 0 -0.0029668 0 -1.1009
2.7266 0.0408 0.040375 0.03258 0.044491 0.0089375 0.059784 0.020187 0.029827 0.0064267 -0.0068593 -0.046177 -1.0395 -0.029502 -0.0010139 -0.015938 -0.011634 0.012731 -0.012898 0.0051126 -0.013286 -0.0021547 0 -0.018545 0 0.00098962 0 -0.0022632 0 -0.20676
2.7305 0.046883 0.041789 0.033114 0.020264 0.034647 0.029093 -0.028853 -0.051721 -0.082768 -0.034416 -0.11788 -1.1156 -0.025092 0.00074303 -0.016676 -0.012075 0.025448 -0.015607 0.0046525 -0.010601 -0.0042842 0 -0.018349 0 1.9254e-05 0 -0.0015798 0 0.4089
2.7344 0.049814 0.042562 0.042373 0.0028062 0.067652 0.010316 -0.049685 -0.099832 -0.14157 -0.040843 -0.13445 -1.1887 -0.021449 0.0021523 -0.016527 -0.0085481 0.034664 -0.018625 0.0017273 -0.0055847 -0.0058233 0 -0.017094 0 -0.00090506 0 -0.0012377 0 0.59397
2.7383 0.045923 0.041114 0.045015 -0.001141 0.077448 0.011757 -0.036915 -0.087169 -0.13674 -0.026528 -0.09035 -1.2604 -0.020634 0.0034832 -0.014853 -0.0045431 0.040276 -0.020471 -0.0024119 -0.0022714 -0.0056768 0 -0.015649 0 -0.0013778 0 -0.0012716 0 0.33435
2.7422 0.036024 0.036494 0.036112 0.010705 0.054296 0.028178 0.0043139 -0.019336 -0.054965 0.0072614 0.00071916 -1.3295 -0.022772 0.0049349 -0.011899 -0.0036452 0.030589 -0.021024 -0.0049441 -0.00288 -0.004232 0 -0.014872 0 -0.0012641 0 -0.0015458 0 -0.27971
2.7461 0.024213 0.029343 0.024259 0.032723 0.015767 0.045524 0.059516 0.069114 0.079624 0.054209 0.10829 -1.3977 -0.026107 0.0061468 -0.0092093 -0.0065079 -0.0048252 -0.020616 -0.003844 -0.0060687 -0.0029452 0 -0.015001 0 -0.00075864 0 -0.0019491 0 -1.0663
2.75 0.014444 0.021547 0.020962 0.051968 -0.010678 0.051083 0.10803 0.13727 0.2098 0.098913 0.19284 -1.4693 -0.028063 0.0063324 -0.0087714 -0.010512 -0.058776 -0.019204 4.6451e-05 -0.0086667 -0.0029624 0 -0.015614 0 -0.00018087 0 -0.0024507 0 -1.7586
2.7539 0.0081813 0.01485 0.028262 0.054824 -0.011161 0.041001 0.12938 0.16041 0.2731 0.12024 0.21933 -1.5445 -0.026804 0.0048503 -0.011287 -0.012241 -0.10387 -0.016687 0.0033868 -0.0088761 -0.0039034 0 -0.016101 0 0.00028463 0 -0.0029892 0 -2.0623
2.7578 0.0048271 0.0097637 0.036983 0.036071 0.0061751 0.020283 0.11206 0.13688 0.23634 0.10273 0.17284 -1.6167 -0.022513 0.0017287 -0.015181 -0.010359 -0.10926 -0.013847 0.0031152 -0.007726 -0.003936 0 -0.01616 0 0.00065862 0 -0.0033635 0 -1.7813
2.7617 0.0036859 0.0059242 0.036339 0.0032848 0.022512 -0.0027079 0.060219 0.079748 0.11388 0.048274 0.068159 -1.6771 -0.017477 -0.0022043 -0.017616 -0.0063544 -0.064452 -0.01247 -0.00079155 -0.0075722 -0.0012962 0 -0.01592 0 0.001009 0 -0.0033045 0 -0.94706
2.7656 0.0050492 0.0034485 0.024441 -0.027541 0.025876 -0.021133 -0.0066624 0.0059083 -0.041547 -0.021815 -0.054476 -1.7237 -0.014721 -0.0056182 -0.016911 -0.0028293 0.010093 -0.014024 -0.0051895 -0.0094397 0.0038637 0 -0.015694 0 0.0012655 0 -0.002702 0 0.15152
2.7695 0.009398 0.003683 0.0095904 -0.042054 0.018368 -0.030262 -0.06255 -0.067028 -0.16793 -0.07752 -0.14739 -1.7656 -0.015933 -0.007236 -0.014152 -0.001305 0.075315 -0.018021 -0.0064992 -0.011978 0.0089475 0 -0.015665 0 0.0012301 0 -0.0017773 0 1.0879
2.7734 0.015954 0.0081865 0.0023156 -0.035505 0.0095137 -0.025818 -0.087178 -0.11826 -0.2232 -0.09667 -0.17795 -1.8164 -0.02018 -0.0064187 -0.012268 -0.0016022 0.099784 -0.021912 -0.0038002 -0.012942 0.010498 0 -0.015783 0 0.00079052 0 -0.0010069 0 1.5049
2.7773 0.022438 0.016682 0.0069264 -0.013109 0.0057894 -0.0047665 -0.07447 -0.12598 -0.19852 -0.07582 -0.14203 -1.8829 -0.024504 -0.0035222 -0.013246 -0.0029233 0.079036 -0.023033 0.00058834 -0.011518 0.0069205 0 -0.015878 0 0.00011032 0 -0.00082102 0 1.2782
2.7813 0.02647 0.0261 0.020143 0.015775 0.0072984 0.030223 -0.032483 -0.078927 -0.11294 -0.028609 -0.060898 -1.9583 -0.026048 0.00020807 -0.016104 -0.0050013 0.033678 -0.02101 0.0034931 -0.0090853 0.00016362 0 -0.015824 0 -0.00042619 0 -0.0013098 0 0.53817
2.7852 0.027271 0.032139 0.035937 0.043394 0.01216 0.067282 0.023401 0.011091 0.0016924 0.025327 0.034172 -2.0269 -0.024116 0.0032475 -0.017734 -0.0079283 -0.0098766 -0.01826 0.0038173 -0.0077547 -0.0053027 0 -0.015614 0 -0.00050061 0 -0.0021761 0 -0.4366
2.7891 0.026116 0.032439 0.049868 0.064764 0.020538 0.088794 0.07806 0.10918 0.11375 0.071354 0.11729 -2.076 -0.020542 0.0046089 -0.015971 -0.01109 -0.03846 -0.017835 0.0031351 -0.00831 -0.0057139 0 -0.015351 0 -0.00012542 0 -0.0029601 0 -1.3601
2.793 0.025284 0.028677 0.058852 0.075546 0.032659 0.082092 0.12016 0.17464 0.19777 0.10311 0.17338 -2.1053 -0.018118 0.0043268 -0.011964 -0.012847 -0.055635 -0.020462 0.0034941 -0.0096303 -0.00096324 0 -0.015198 0 0.00035836 0 -0.0033421 0 -2.0203
2.7969 0.026581 0.025527 0.059191 0.071524 0.044461 0.049911 0.14153 0.1842 0.23552 0.11838 0.194 -2.1249 -0.018418 0.0032418 -0.0094338 -0.011789 -0.069546 -0.023589 0.0048379 -0.010033 0.0052307 0 -0.015307 0 0.00055113 0 -0.0032864 0 -2.2884
2.8008 0.030526 0.027114 0.048017 0.052042 0.048543 0.011146 0.13629 0.14354 0.21732 0.11433 0.17283 -2.1471 -0.020775 0.0022505 -0.01134 -0.0084071 -0.079015 -0.023535 0.0048438 -0.0090181 0.0082328 0 -0.015702 0 0.00029196 0 -0.0029522 0 -2.1093
2.8047 0.036319 0.033815 0.028136 0.024068 0.041639 -0.010606 0.10279 0.078863 0.1458 0.088118 0.10882 -2.1774 -0.023092 0.0016391 -0.017062 -0.0052255 -0.072097 -0.018921 0.001436 -0.0076145 0.0061301 0 -0.016202 0 -0.00026215 0 -0.0025003 0 -1.5202
2.8086 0.042134 0.042069 0.0099859 0.001141 0.030417 -0.002973 0.047786 0.017486 0.039662 0.04255 0.014872 -2.2137 -0.02366 0.0010485 -0.022761 -0.0048127 -0.038628 -0.012228 -0.004621 -0.0071233 0.0010544 0 -0.016492 0 -0.00080103 0 -0.0019834 0 -0.68481
2.8125 0.045613 0.047281 0.0055956 -0.0044021 0.027125 0.026934 -0.0117 -0.025823 -0.067692 -0.009611 -0.078366 -2.2507 -0.022395 4.262e-05 -0.024635 -0.0074063 0.015333 -0.0079318 -0.0098665 -0.0076931 -0.0028732 0 -0.016352 0 -0.0010846 0 -0.0013962 0 0.11914
2.8164 0.044879 0.047331 0.018052 0.0094661 0.037288 0.058364 -0.052766 -0.047781 -0.13759 -0.048491 -0.13262 -2.2842 -0.020626 -0.0013076 -0.022041 -0.010548 0.065568 -0.0088049 -0.011102 -0.0082415 -0.0030956 0 -0.015896 0 -0.0010382 0 -0.00079586 0 0.59361
2.8203 0.040012 0.043898 0.036921 0.032199 0.052091 0.072133 -0.056939 -0.047427 -0.14185 -0.056909 -0.12266 -2.3116 -0.019805 -0.0023973 -0.017684 -0.011293 0.083892 -0.013652 -0.0083082 -0.0077234 -0.0005317 0 -0.015541 0 -0.00070686 0 -0.00034927 0 0.55842
2.8242 0.033852 0.040808 0.046278 0.048391 0.055489 0.063416 -0.020931 -0.022091 -0.077577 -0.030426 -0.05316 -2.3297 -0.020361 -0.0026265 -0.014902 -0.0089621 0.057972 -0.018456 -0.0045755 -0.0063291 0.0016922 0 -0.01567 0 -0.00019822 0 -0.00024632 0 0.044342
2.8281 0.030842 0.041056 0.039695 0.049813 0.041185 0.043048 0.039512 0.026374 0.028312 0.019869 0.042318 -2.3349 -0.021562 -0.0019453 -0.014744 -0.0057337 0.0010832 -0.019829 -0.0030466 -0.0053332 0.0012993 0 -0.016247 0 0.00030898 0 -0.00055289 0 -0.72656
2.832 0.034034 0.044913 0.027797 0.041643 0.022428 0.027744 0.09669 0.083664 0.13013 0.073874 0.12119 -2.3256 -0.022333 -0.00085477 -0.015512 -0.0044693 -0.056136 -0.017676 -0.0039017 -0.0057776 -0.0012153 0 -0.016782 0 0.0005599 0 -0.0011308 0 -1.4618
2.8359 0.04245 0.050235 0.029322 0.037184 0.022289 0.027704 0.12604 0.12583 0.18654 0.11339 0.15656 -2.3048 -0.022181 0.00011526 -0.014887 -0.005904 -0.085856 -0.014865 -0.0044297 -0.0073949 -0.0034572 0 -0.016739 0 0.0003415 0 -0.0016927 0 -1.9398
2.8398 0.05131 0.054244 0.052301 0.045353 0.051045 0.040661 0.12017 0.1344 0.1828 0.12983 0.14921 -2.2784 -0.021486 0.00088504 -0.012367 -0.008001 -0.080268 -0.01446 -0.0021173 -0.0088874 -0.0037026 0 -0.016052 0 -0.00030527 0 -0.0019542 0 -2.0865
2.8438 0.055463 0.055225 0.083178 0.06189 0.092142 0.055391 0.09226 0.11107 0.13734 0.12448 0.11963 -2.2508 -0.020998 0.0017424 -0.0096749 -0.0080881 -0.053736 -0.017138 0.0024125 -0.0092378 -0.002518 0 -0.015251 0 -0.00098868 0 -0.0017813 0 -1.9581
2.8477 0.053331 0.053155 0.096076 0.072431 0.11264 0.060767 0.065606 0.076811 0.086713 0.10336 0.088787 -2.2203 -0.021094 0.0027878 -0.0089991 -0.0056036 -0.029453 -0.020967 0.0057021 -0.0086618 -0.0018903 0 -0.015024 0 -0.0011709 0 -0.0012527 0 -1.665
2.8516 0.047909 0.049285 0.075741 0.065333 0.091378 0.05357 0.056074 0.054191 0.058539 0.072066 0.063755 -2.1804 -0.021452 0.0035316 -0.010944 -0.0027041 -0.021461 -0.023377 0.0048242 -0.008228 -0.0029078 0 -0.015584 0 -0.00059143 0 -0.0006167 0 -1.2999
2.8555 0.043822 0.045279 0.033463 0.043159 0.039725 0.040221 0.060459 0.048307 0.052284 0.034844 0.038248 -2.1249 -0.021415 0.0031601 -0.014111 -0.0021883 -0.025568 -0.023306 0.00045708 -0.0085955 -0.0044738 0 -0.016446 0 0.0004428 0 -0.00017282 0 -0.90942
2.8594 0.043116 0.042356 -7.4142e-06 0.022213 -0.0055 0.031846 0.060304 0.044434 0.043382 -0.0027982 0.004777 -2.0533 -0.020738 0.0013082 -0.016448 -0.0048801 -0.025382 -0.021645 -0.0035172 -0.0092547 -0.0044186 0 -0.016843 0 0.001214 0 -0.0001288 0 -0.514
2.8633 0.043704 0.040717 8.1332e-05 0.019468 -0.012404 0.035955 0.039138 0.025219 0.0084349 -0.031985 -0.033649 -1.9715 -0.020013 -0.0013957 -0.016879 -0.0090414 -0.0081259 -0.019971 -0.0036534 -0.0091283 -0.0018753 0 -0.016417 0 0.0011421 0 -0.00049036 0 -0.14779
2.8672 0.041832 0.039472 0.03091 0.037463 0.018959 0.050027 -0.00047568 -0.008843 -0.048769 -0.042316 -0.062166 -1.8884 -0.02034 -0.0036133 -0.015801 -0.012208 0.022417 -0.019081 -0.0002945 -0.0079238 0.0015491 0 -0.015538 0 0.00028479 0 -0.0010402 0 0.11457
2.8711 0.036031 0.037231 0.064238 0.060447 0.057357 0.061787 -0.03499 -0.035911 -0.093279 -0.027361 -0.063338 -1.8106 -0.022356 -0.004252 -0.014362 -0.013392 0.046398 -0.018724 0.0027173 -0.0067589 0.0030956 0 -0.014952 0 -0.00066686 0 -0.0014407 0 0.1703
2.875 0.028548 0.033075 0.070994 0.066181 0.068273 0.057283 -0.03658 -0.030903 -0.083254 0.0099816 -0.029362 -1.7398 -0.025415 -0.0032713 -0.013505 -0.01342 0.042245 -0.018503 0.0017837 -0.0072362 0.0014413 0 -0.015088 0 -0.00093175 0 -0.0014307 0 -0.055365
2.8789 0.022842 0.02717 0.046433 0.044468 0.043553 0.032182 0.003748 0.010913 -0.0051068 0.056503 0.031339 -1.6718 -0.027701 -0.0016121 -0.013604 -0.01335 0.0044174 -0.018728 -0.0028499 -0.0097399 -0.0019834 0 -0.015682 0 -0.00027393 0 -0.0010096 0 -0.53564
2.8828 0.019723 0.020416 0.013249 0.0068702 0.0063254 -0.0023127 0.06561 0.066759 0.1088 0.09344 0.096549 -1.5985 -0.027426 -0.00030926 -0.014592 -0.012984 -0.049303 -0.020235 -0.007142 -0.012667 -0.004283 0 -0.016057 0 0.00082165 0 -0.00047085 0 -1.1032
2.8867 0.016195 0.013395 -3.0353e-05 -0.021517 -0.011995 -0.025352 0.11119 0.10268 0.1962 0.10462 0.13957 -1.5104 -0.024292 0.00039755 -0.016064 -0.011253 -0.087725 -0.023365 -0.0069384 -0.013587 -0.0037912 0 -0.015773 0 0.0015842 0 -0.00022842 0 -1.4933
2.8906 0.0083677 0.0057103 0.01444 -0.022472 -0.00037475 -0.02187 0.11136 0.098862 0.20482 0.083601 0.14054 -1.4007 -0.019995 0.0011446 -0.01724 -0.0079922 -0.087099 -0.027243 -0.0017917 -0.011498 -0.0016065 0 -0.015015 0 0.0016123 0 -0.00052748 0 -1.4677
2.8945 -0.0043281 -0.0034305 0.036451 -0.00056501 0.023668 0.0038318 0.065533 0.061781 0.12687 0.03625 0.095204 -1.2706 -0.017186 0.0026708 -0.017203 -0.0048898 -0.047627 -0.030169 0.0046438 -0.0081184 -0.00052514 0 -0.014391 0 0.0011712 0 -0.0012452 0 -0.95388
2.8984 -0.017885 -0.013827 0.035975 0.019383 0.032245 0.028631 -8.8753e-05 0.014046 0.0027407 -0.022289 0.017248 -1.1314 -0.017587 0.0049532 -0.015616 -0.0042141 0.0071125 -0.030795 0.0078696 -0.0067924 -0.0024041 0 -0.014374 0 0.00089237 0 -0.0019517 0 -0.10248
2.9023 -0.026878 -0.023586 0.00039169 0.012342 0.013023 0.02727 -0.053563 -0.026372 -0.10785 -0.074281 -0.067161 -1.001 -0.020726 0.0070956 -0.013318 -0.0064297 0.047632 -0.029066 0.0062795 -0.0096401 -0.006424 0 -0.014938 0 0.0011754 0 -0.0022142 0 0.78847
2.9063 -0.029206 -0.030212 -0.053534 -0.025424 -0.021298 -0.0069351 -0.079303 -0.057332 -0.1642 -0.10644 -0.13102 -0.89456 -0.024363 0.0080877 -0.011984 -0.0092938 0.059292 -0.026119 0.0019912 -0.015328 -0.00979 0 -0.015673 0 0.0018398 0 -0.0019268 0 1.4378
2.9102 -0.027973 -0.0328 -0.093023 -0.071525 -0.046983 -0.05478 -0.083696 -0.085234 -0.16418 -0.1141 -0.15829 -0.81583 -0.026241 0.0077076 -0.012819 -0.0097049 0.050021 -0.023385 -0.0016071 -0.01958 -0.010113 0 -0.016195 0 0.0023121 0 -0.0014019 0 1.7204
2.9141 -0.028735 -0.033272 -0.095695 -0.094166 -0.051541 -0.084903 -0.082086 -0.10944 -0.13367 -0.10112 -0.14885 -0.75425 -0.025688 0.0066898 -0.015377 -0.0066903 0.039401 -0.021712 -0.0028854 -0.018358 -0.0072715 0 -0.016398 0 0.0021381 0 -0.0011296 0 1.6866
2.918 -0.034677 -0.035133 -0.066255 -0.077313 -0.042942 -0.078421 -0.081349 -0.11652 -0.098989 -0.076224 -0.11396 -0.69225 -0.023786 0.0059832 -0.017779 -0.0025263 0.039248 -0.021175 -0.0026846 -0.011277 -0.0032265 0 -0.01637 0 0.0013455 0 -0.0013817 0 1.4666
2.9219 -0.0441 -0.040516 -0.030464 -0.033812 -0.038821 -0.044079 -0.074665 -0.091679 -0.06723 -0.048401 -0.066969 -0.61709 -0.022148 0.0058104 -0.018313 -0.00068544 0.043065 -0.021434 -0.0024857 -0.002344 -0.00023704 0 -0.016158 0 0.00036934 0 -0.0019788 0 1.1562
2.9258 -0.052264 -0.048109 -0.013461 0.0042916 -0.048172 -0.010886 -0.052261 -0.03663 -0.029245 -0.024015 -0.017368 -0.52921 -0.021555 0.0054634 -0.016973 -0.0025057 0.03387 -0.022097 -0.0024072 0.0028401 0.0007758 0 -0.01571 0 -0.00032991 0 -0.0024204 0 0.78765
2.9297 -0.055575 -0.054049 -0.02162 0.010178 -0.0637 -0.004352 -0.016302 0.024437 0.020765 -0.006786 0.027205 -0.44133 -0.02167 0.004081 -0.015405 -0.0058912 0.0033054 -0.022744 -0.0012947 0.0013728 0.00041267 0 -0.015065 0 -0.00058316 0 -0.0022864 0 0.39485
2.9336 -0.054247 -0.055174 -0.041825 -0.018459 -0.07088 -0.026649 0.015464 0.058358 0.06943 0.00055049 0.055524 -0.36958 -0.021821 0.0016866 -0.015236 -0.0074193 -0.035736 -0.022836 0.0013544 -0.0046376 -0.00024043 0 -0.014505 0 -0.00052284 0 -0.0015829 0 0.089081
2.9375 -0.051349 -0.051782 -0.055877 -0.060175 -0.063135 -0.057259 0.021656 0.045604 0.087971 -0.0046953 0.05269 -0.32338 -0.02182 -0.00055126 -0.016431 -0.005813 -0.055754 -0.021887 0.0040204 -0.0097525 -0.00063102 0 -0.014418 0 -0.0003665 0 -0.00074533 0 0.043507
2.9414 -0.049682 -0.047338 -0.055823 -0.088304 -0.0479 -0.072278 -0.0057131 -0.0067772 0.053403 -0.023855 0.0094175 -0.30081 -0.0219 -0.0011927 -0.017309 -0.0032998 -0.036373 -0.019957 0.0041841 -0.0096403 -0.00086988 0 -0.014952 0 -0.00023034 0 -0.00029237 0 0.37594
2.9453 -0.049569 -0.045377 -0.047721 -0.090798 -0.038697 -0.064444 -0.054164 -0.07171 -0.030462 -0.054229 -0.065934 -0.29115 -0.02202 0.00018039 -0.016208 -0.0034286 0.017068 -0.017964 0.00092784 -0.0046675 -0.001206 0 -0.01582 0 -0.0001194 0 -0.00041829 0 1.0248
2.9492 -0.049255 -0.046425 -0.043136 -0.075533 -0.042268 -0.046506 -0.099395 -0.12102 -0.13005 -0.087722 -0.14483 -0.2819 -0.02158 0.0024371 -0.013131 -0.0074483 0.074634 -0.017331 -0.003601 0.00038522 -0.0016618 0 -0.016502 0 -1.6095e-05 0 -0.00085915 0 1.7361
2.9531 -0.046912 -0.04771 -0.047794 -0.059115 -0.053317 -0.0367 -0.12157 -0.14063 -0.20041 -0.1129 -0.19162 -0.26563 -0.020122 0.0036929 -0.0097312 -0.01282 0.10282 -0.019014 -0.005661 0.00033867 -0.0021902 0 -0.016693 0 8.857e-05 0 -0.0011323 0 2.1919
2.957 -0.041997 -0.045738 -0.057229 -0.051187 -0.060553 -0.041171 -0.11573 -0.1319 -0.21148 -0.11987 -0.18462 -0.24331 -0.018326 0.0028077 -0.007778 -0.015364 0.088682 -0.022629 -0.0032158 -0.0059338 -0.0029256 0 -0.016533 0 0.00024535 0 -0.00093498 0 2.1901
2.9609 -0.034939 -0.039186 -0.061487 -0.048258 -0.056599 -0.049564 -0.089621 -0.1028 -0.16354 -0.10485 -0.12926 -0.22276 -0.017987 0.00030947 -0.007732 -0.013009 0.047373 -0.026462 0.0020034 -0.014357 -0.0039708 0 -0.016388 0 0.00055343 0 -0.00037004 0 1.7421
2.9648 -0.026083 -0.029466 -0.053303 -0.040556 -0.042206 -0.04637 -0.053958 -0.060057 -0.082297 -0.071433 -0.052782 -0.21329 -0.020552 -0.0020463 -0.008822 -0.0076104 0.007732 -0.028504 0.0057197 -0.01882 -0.004846 0 -0.016402 0 0.0010371 0 0.00016697 0 1.0273
2.9688 -0.015425 -0.01879 -0.032856 -0.023309 -0.022609 -0.02591 -0.015196 -0.0090766 0.00021364 -0.027898 0.01493 -0.21926 -0.025387 -0.0026726 -0.010286 -0.0032468 -0.011184 -0.027793 0.0046274 -0.016057 -0.00437 0 -0.016315 0 0.0015011 0 0.00031086 0 0.2593
2.9727 -0.0034183 -0.0079912 -0.0066703 -0.0011659 -0.0019723 0.0031924 0.023832 0.041677 0.063545 0.016685 0.058509 -0.23658 -0.029608 -0.0012896 -0.012191 -0.0027654 -0.012568 -0.025049 -0.00091236 -0.0082131 -0.0014735 0 -0.015772 0 0.0015792 0 -1.9284e-05 0 -0.41891
2.9766 0.0083125 0.0035869 0.016922 0.017296 0.017847 0.026806 0.058922 0.079855 0.10369 0.054712 0.079548 -0.25506 -0.030039 0.001095 -0.014844 -0.0057874 -0.013932 -0.022105 -0.0073043 -0.0010305 0.0035704 0 -0.014817 0 0.001035 0 -0.00061425 0 -0.94392
2.9805 0.017517 0.016211 0.031983 0.02809 0.0345 0.037434 0.082324 0.094941 0.12491 0.079858 0.085662 -0.26578 -0.025844 0.0031654 -0.017599 -0.0096866 -0.027477 -0.020583 -0.0107 0.00071314 0.0087111 0 -0.014031 0 7.5473e-05 0 -0.0011635 0 -1.2752
2.9844 0.022861 0.028117 0.036911 0.034379 0.04367 0.038114 0.086446 0.085421 0.12884 0.08661 0.079171 -0.26762 -0.019507 0.0042275 -0.018715 -0.012119 -0.047215 -0.020834 -0.0097837 -0.0032994 0.011199 0 -0.01408 0 -0.00067133 0 -0.0014481 0 -1.3588
2.9883 0.025 0.036135 0.034236 0.041182 0.04216 0.036165 0.069768 0.060019 0.1114 0.071976 0.056701 -0.26729 -0.015149 0.0043024 -0.016853 -0.012513 -0.054319 -0.021914 -0.0061071 -0.0092335 0.0095371 0 -0.015073 0 -0.00060823 0 -0.0014076 0 -1.1605
2.9922 0.02605 0.038186 0.028897 0.048593 0.032325 0.035029 0.039113 0.031462 0.069698 0.039091 0.018521 -0.27172 -0.015493 0.0035635 -0.012799 -0.01148 -0.03533 -0.022511 -0.0021763 -0.012629 0.0047275 0 -0.016348 0 0.00028333 0 -0.0011075 0 -0.732
2.9961 0.02784 0.035229 0.025534 0.051007 0.021949 0.032925 0.0062627 0.0085943 0.011385 -0.00070358 -0.0239 -0.27959 -0.019976 0.0019585 -0.0094121 -0.0094083 0.0035736 -0.021972 0.00060129 -0.011942 -0.00032826 0 -0.016963 0 0.00131 0 -0.00070192 0 -0.232
3 0.030486 0.030611 0.025794 0.043161 0.018168 0.028302 -0.017882 -0.0062646 -0.043451 -0.030886 -0.051647 -0.28016 -0.025456 -0.00047 -0.0093953 -0.0061562 0.03928 -0.020608 0.0023093 -0.0092054 -0.0028775 0 -0.016476 0 0.0015532 0 -0.00041839 0 0.13814
3.0039 0.032436 0.027317 0.027436 0.026612 0.021075 0.024384 -0.027107 -0.013785 -0.071397 -0.037704 -0.051052 -0.26198 -0.028663 -0.002993 -0.012844 -0.0020805 0.049213 -0.01912 0.0034013 -0.0076 -0.0021923 0 -0.015308 0 0.00062453 0 -0.00049508 0 0.24263
3.0078 0.031789 0.02568 0.026411 0.0098565 0.023882 0.026567 -0.020289 -0.013241 -0.059718 -0.018291 -0.023673 -0.22425 -0.02827 -0.0042395 -0.016998 0.0011558 0.028602 -0.017808 0.0036643 -0.0084158 0.00019201 0 -0.014358 0 -0.00095614 0 -0.0010267 0 0.080076
3.0117 0.027723 0.023681 0.020716 0.0018109 0.020098 0.035184 -0.0003508 -0.0026369 -0.014753 0.016995 0.015573 -0.17986 -0.025114 -0.0031799 -0.018655 0.0014554 -0.0068123 -0.01637 0.0024645 -0.010098 0.0019383 0 -0.01424 0 -0.0021267 0 -0.0018148 0 -0.23602
3.0156 0.021013 0.01941 0.01274 0.004879 0.010603 0.042203 0.02627 0.017094 0.041672 0.050202 0.049692 -0.14611 -0.020992 -0.00023362 -0.017057 -0.0017028 -0.034079 -0.01448 -0.0001338 -0.010001 0.0017627 0 -0.01482 0 -0.0021199 0 -0.0023997 0 -0.55827
3.0195 0.013566 0.013248 0.0075932 0.013914 0.0030952 0.036948 0.050231 0.039187 0.084933 0.06574 0.069469 -0.1306 -0.017447 0.0027252 -0.014496 -0.0062589 -0.040436 -0.012558 -0.0027968 -0.0070247 0.00020084 0 -0.015452 0 -0.0010675 0 -0.0023421 0 -0.77774
3.0234 0.0074676 0.0076473 0.0084734 0.021381 0.004076 0.016455 0.061824 0.053585 0.10012 0.057976 0.073888 -0.12499 -0.015439 0.0037751 -0.014052 -0.0089937 -0.030403 -0.011842 -0.0037161 -0.002704 -0.001142 0 -0.015616 0 0.00014621 0 -0.0015774 0 -0.84174
3.0273 0.0040485 0.0048021 0.013252 0.023268 0.011527 -0.009577 0.055396 0.053203 0.08642 0.032016 0.063731 -0.11282 -0.015506 0.0026353 -0.016626 -0.0083233 -0.018075 -0.013504 -0.0021082 0.00010535 -0.0010266 0 -0.015339 0 0.00064751 0 -0.00053698 0 -0.73189
3.0313 0.0032029 0.0045207 0.015801 0.020411 0.0161 -0.024833 0.032739 0.038256 0.052648 -0.0013642 0.037745 -0.084116 -0.01762 0.00099916 -0.020114 -0.005774 -0.01296 -0.017478 0.0010135 -0.00034828 0.00052817 0 -0.015049 0 0.00028165 0 0.00012159 0 -0.45004
3.0352 0.0032583 0.004324 0.011249 0.015133 0.010068 -0.018915 0.0023389 0.015018 0.010021 -0.031835 -0.0033085 -0.043145 -0.020732 0.0010026 -0.021416 -0.0045224 -0.012352 -0.022058 0.0035355 -0.0033196 0.002469 0 -0.015082 0 -0.00034042 0 1.4742e-08 0 -0.035691
3.0391 0.0017324 0.0016113 0.00040602 0.007744 -0.0048872 0.0042373 -0.025326 -0.0089959 -0.031698 -0.052587 -0.049702 -0.0020895 -0.022876 0.0031231 -0.019259 -0.0062546 -0.0062873 -0.024831 0.0037855 -0.0062949 0.0036477 0 -0.015369 0 -0.00046379 0 -0.00073181 0 0.41113
3.043 -0.0031127 -0.0041698 -0.010905 -0.0031571 -0.019042 0.028875 -0.042837 -0.028548 -0.063622 -0.060141 -0.082776 0.032506 -0.022407 0.005513 -0.015157 -0.0093926 0.010542 -0.024338 0.0016147 -0.0070907 0.0036257 0 -0.01558 0 0.00010306 0 -0.0014722 0 0.74707
3.0469 -0.010847 -0.011265 -0.01715 -0.01732 -0.023977 0.038278 -0.04775 -0.04051 -0.076994 -0.053567 -0.08562 0.066483 -0.01957 0.0055506 -0.011808 -0.010529 0.031462 -0.021214 -0.0017124 -0.005545 0.0028088 0 -0.015522 0 0.0008299 0 -0.001664 0 0.8537
3.0508 -0.018867 -0.017286 -0.017997 -0.030693 -0.020491 0.025056 -0.041304 -0.042342 -0.066254 -0.035161 -0.056564 0.11066 -0.016775 0.002289 -0.010712 -0.0077881 0.042069 -0.017854 -0.0044686 -0.0035188 0.0020034 0 -0.015346 0 0.00097505 0 -0.0012145 0 0.71326
3.0547 -0.0242 -0.021126 -0.018103 -0.037461 -0.017087 -0.0059048 -0.026767 -0.032753 -0.03458 -0.011545 -0.012929 0.16648 -0.01685 -0.0024845 -0.011329 -0.0028848 0.032442 -0.016796 -0.0053918 -0.0033451 0.0018368 0 -0.015362 0 0.00028253 0 -0.00051972 0 0.42936
3.0586 -0.025889 -0.023461 -0.021984 -0.034741 -0.020678 -0.041813 -0.0094255 -0.014542 0.0040148 0.007494 0.01989 0.21975 -0.020533 -0.0056551 -0.012253 0.00019407 0.0066024 -0.018996 -0.0040951 -0.0059936 0.0024094 0 -0.015696 0 -0.0007636 0 -0.00010568 0 0.16868
3.0625 -0.025925 -0.025705 -0.029116 -0.025492 -0.029197 -0.068889 0.0031184 0.0042568 0.030574 0.013374 0.025826 0.25027 -0.025521 -0.0054277 -0.012859 -0.0012802 -0.019211 -0.023221 -0.0010765 -0.010305 0.0032711 0 -0.01616 0 -0.0013418 0 -0.00021874 0 0.062764
3.0664 -0.027719 -0.028694 -0.034304 -0.016852 -0.033927 -0.077784 0.0032091 0.014016 0.03263 0.0036762 0.0078022 0.24953 -0.028223 -0.0027844 -0.013618 -0.0063123 -0.028335 -0.026935 0.0024193 -0.013786 0.0036594 0 -0.016454 0 -0.00098228 0 -0.00069924 0 0.141
3.0703 -0.033301 -0.03232 -0.033204 -0.015346 -0.029352 -0.066664 -0.011882 0.0098532 0.01261 -0.01645 -0.01778 0.22989 -0.026847 -0.00042745 -0.015002 -0.011062 -0.016001 -0.02798 0.0047523 -0.01437 0.002907 0 -0.016467 0 5.722e-05 0 -0.0011901 0 0.33885
3.0742 -0.041665 -0.036173 -0.02761 -0.023013 -0.020363 -0.042254 -0.036336 -0.0052066 -0.014304 -0.03809 -0.035894 0.21574 -0.023044 -0.00026179 -0.016495 -0.012218 0.0077441 -0.02591 0.0046363 -0.0119 0.00088597 0 -0.016343 0 0.0010299 0 -0.0014428 0 0.5651
3.0781 -0.049669 -0.040213 -0.024988 -0.037117 -0.018957 -0.017885 -0.058215 -0.023781 -0.032141 -0.054754 -0.043916 0.2235 -0.020497 -0.0018166 -0.016985 -0.0097542 0.026634 -0.022199 0.0020543 -0.0083244 -0.0017555 0 -0.016273 0 0.0013147 0 -0.0014519 0 0.76983
3.082 -0.054573 -0.044642 -0.032067 -0.05267 -0.032974 -0.007323 -0.067724 -0.041187 -0.036649 -0.065977 -0.05041 0.24807 -0.021692 -0.0030205 -0.016126 -0.0066789 0.031043 -0.019303 -0.0014138 -0.0064085 -0.0038209 0 -0.016272 0 0.00087884 0 -0.0013576 0 0.96259
3.0859 -0.05582 -0.049167 -0.048133 -0.065068 -0.05757 -0.016417 -0.064951 -0.058737 -0.037909 -0.075519 -0.064665 0.26736 -0.025768 -0.0024228 -0.015017 -0.0062028 0.024679 -0.019191 -0.003449 -0.007818 -0.0042629 0 -0.016197 0 0.00023303 0 -0.0012734 0 1.1759
3.0898 -0.054639 -0.052587 -0.06433 -0.07122 -0.077884 -0.038429 -0.059737 -0.079459 -0.050515 -0.086156 -0.087223 0.26063 -0.029382 -0.00059648 -0.015252 -0.0090007 0.019948 -0.022143 -0.0026743 -0.011919 -0.0029468 0 -0.015979 0 -2.4539e-05 0 -0.0012136 0 1.4105
3.0938 -0.052269 -0.053325 -0.07009 -0.069692 -0.080871 -0.058095 -0.062637 -0.10044 -0.079154 -0.095817 -0.10891 0.22437 -0.029698 0.00060603 -0.017207 -0.012892 0.026225 -0.026476 0.00012535 -0.016199 -0.00087954 0 -0.015792 0 0.00033492 0 -0.0011437 0 1.6083
3.0977 -0.048876 -0.050562 -0.06142 -0.061081 -0.065742 -0.062759 -0.074194 -0.11039 -0.11157 -0.098372 -0.11738 0.17267 -0.026708 5.8103e-05 -0.01939 -0.014909 0.04093 -0.029411 0.0024027 -0.018045 0.00039983 0 -0.015922 0 0.0010646 0 -0.0010479 0 1.6714
3.1016 -0.044193 -0.044963 -0.044036 -0.04845 -0.043926 -0.051914 -0.082255 -0.096762 -0.12516 -0.088142 -0.10466 0.12347 -0.022886 -0.0015016 -0.019655 -0.013715 0.050905 -0.028726 0.0017576 -0.016545 -7.8429e-05 0 -0.016458 0 0.0017014 0 -0.00093395 0 1.5151
3.1055 -0.038759 -0.038285 -0.028749 -0.036495 -0.029176 -0.03664 -0.07077 -0.057147 -0.10273 -0.064259 -0.070633 0.083777 -0.020744 -0.0023374 -0.01715 -0.010353 0.043058 -0.024252 -0.0020993 -0.012924 -0.0019435 0 -0.017122 0 0.0019179 0 -0.00080396 0 1.1212
3.1094 -0.0339 -0.032126 -0.023004 -0.02889 -0.026963 -0.028958 -0.033633 -0.0047762 -0.0459 -0.031738 -0.022518 0.04634 -0.020715 -0.0016021 -0.013122 -0.0070772 0.015734 -0.018188 -0.0069464 -0.0093206 -0.0037024 0 -0.017448 0 0.0016816 0 -0.00066885 0 0.56458
3.1133 -0.030101 -0.02679 -0.025472 -0.025486 -0.031935 -0.030529 0.017654 0.037986 0.023458 0.00078418 0.026912 -0.0013194 -0.021238 -0.00019735 -0.0098146 -0.005591 -0.018381 -0.013791 -0.0095949 -0.007001 -0.0038537 0 -0.01717 0 0.0011632 0 -0.00059791 0 -0.0022774
3.1172 -0.025577 -0.021152 -0.027719 -0.022056 -0.034199 -0.031283 0.059202 0.053672 0.074654 0.024429 0.061772 -0.064941 -0.020635 0.00030432 -0.0086245 -0.0061277 -0.040295 -0.013211 -0.0081823 -0.0055494 -0.0020526 0 -0.01645 0 0.00055804 0 -0.00070973 0 -0.40365
3.1211 -0.017137 -0.013582 -0.021156 -0.013532 -0.027671 -0.019547 0.069595 0.040332 0.084892 0.032794 0.067864 -0.13909 -0.018802 -0.00050832 -0.0092626 -0.0077333 -0.037672 -0.016014 -0.0034598 -0.0036819 0.00061503 0 -0.015744 0 9.2066e-06 0 -0.0010517 0 -0.51532
3.125 -0.003152 -0.0032449 -0.0036339 0.0014828 -0.01335 0.0056536 0.043945 0.010965 0.051365 0.023948 0.040211 -0.2126 -0.017161 -0.001329 -0.010514 -0.0091017 -0.013075 -0.019615 0.0018032 -0.00083621 0.0024975 0 -0.015431 0 -0.00034075 0 -0.0014661 0 -0.32946
3.1289 0.014074 0.0091877 0.019102 0.018758 0.0037297 0.031859 -0.0023143 -0.016395 -0.0073216 0.0021293 -0.01074 -0.27765 -0.017204 -0.00054227 -0.011554 -0.0092627 0.018204 -0.021353 0.0047081 0.0019943 0.0026884 0 -0.015565 0 -0.00030578 0 -0.0016197 0 0.02435
3.1328 0.02924 0.021853 0.03764 0.031068 0.019447 0.043091 -0.041948 -0.029118 -0.060105 -0.021819 -0.06046 -0.33465 -0.019201 0.0018507 -0.012424 -0.0079587 0.038432 -0.020557 0.0039835 0.0029751 0.001702 0 -0.01593 0 0.00025084 0 -0.0012513 0 0.3227
3.1367 0.038023 0.032799 0.04539 0.033754 0.032707 0.033894 -0.050934 -0.023689 -0.077922 -0.033323 -0.08135 -0.38964 -0.022192 0.0038988 -0.013421 -0.0058314 0.037994 -0.018871 0.00050959 0.001023 0.00094966 0 -0.016288 0 0.0012237 0 -0.00045681 0 0.34641
3.1406 0.040704 0.041092 0.042865 0.028984 0.044083 0.015125 -0.021128 -0.0027902 -0.047173 -0.020794 -0.05787 -0.44749 -0.024938 0.0034946 -0.014387 -0.0043129 0.019167 -0.018586 -0.0034862 -0.0031896 0.0014679 0 -0.016541 0 0.0021678 0 0.00027087 0 -0.010675
3.1445 0.041972 0.047167 0.037204 0.025272 0.053801 0.0064395 0.035959 0.028733 0.023537 0.016961 0.0042055 -0.5064 -0.026692 0.00058866 -0.014823 -0.0049313 -0.0079982 -0.020512 -0.0058491 -0.0076893 0.0029946 0 -0.016685 0 0.0024694 0 0.00034928 0 -0.68038
3.1484 0.046803 0.052228 0.037456 0.032131 0.061435 0.021698 0.095586 0.064818 0.10675 0.068074 0.080913 -0.55757 -0.027197 -0.00245 -0.014611 -0.0081511 -0.033081 -0.023322 -0.0056525 -0.010633 0.0041919 0 -0.01669 0 0.0017441 0 -0.00045069 0 -1.4449
3.1523 0.056002 0.057147 0.048573 0.053182 0.066827 0.05881 0.13276 0.097143 0.16886 0.11291 0.14332 -0.5902 -0.026387 -0.0028375 -0.014309 -0.012582 -0.050215 -0.024914 -0.0035412 -0.011431 0.0038149 0 -0.016506 0 0.00019162 0 -0.0017937 0 -2.0395
3.1563 0.065435 0.061705 0.067727 0.082247 0.070307 0.1009 0.13496 0.11608 0.18658 0.13479 0.1718 -0.59884 -0.024482 9.8536e-05 -0.014529 -0.015502 -0.058223 -0.024452 -0.0011805 -0.01074 0.0017989 0 -0.016203 0 -0.0014036 0 -0.0029914 0 -2.2782
3.1602 0.069589 0.064708 0.085393 0.10538 0.071697 0.12661 0.10782 0.11505 0.15815 0.12888 0.16284 -0.58841 -0.022424 0.0042766 -0.015116 -0.014706 -0.057995 -0.023091 -0.00014911 -0.0096086 -0.00067765 0 -0.016037 0 -0.0021085 0 -0.0034702 0 -2.1331
3.1641 0.066165 0.064848 0.090942 0.1084 0.069703 0.12193 0.070196 0.094995 0.10258 0.10319 0.12634 -0.57272 -0.021791 0.006695 -0.015235 -0.010371 -0.050569 -0.022719 -0.00091705 -0.0087347 -0.00217 0 -0.016288 0 -0.0014604 0 -0.003124 0 -1.7255
3.168 0.057589 0.061563 0.079512 0.086028 0.063097 0.086941 0.041628 0.064441 0.047032 0.071408 0.07785 -0.56609 -0.023726 0.0059677 -0.014428 -0.0052968 -0.03737 -0.023997 -0.0025934 -0.0083676 -0.0020786 0 -0.016957 0 0.00017263 0 -0.0023028 0 -1.24
3.1719 0.048386 0.055225 0.055605 0.046757 0.052707 0.035627 0.030245 0.034451 0.010753 0.043803 0.031507 -0.57273 -0.027614 0.0032148 -0.013441 -0.0030292 -0.021257 -0.025656 -0.0036844 -0.0085881 -0.0009243 0 -0.017648 0 0.0017843 0 -0.0015102 0 -0.82271
3.1758 0.04118 0.046633 0.030604 0.0095096 0.041692 -0.010162 0.029618 0.012589 -0.0036463 0.023199 -0.003357 -0.58225 -0.030925 0.00068825 -0.013665 -0.0051794 -0.0063322 -0.025742 -0.0033293 -0.0093683 0.00034936 0 -0.01782 0 0.0023846 0 -0.0010881 0 -0.52439
3.1797 0.035049 0.036419 0.015546 -0.007328 0.033087 -0.03054 0.026593 0.00057436 -0.006252 0.0078512 -0.022553 -0.57631 -0.03085 -0.00030034 -0.015572 -0.010113 0.0038343 -0.023559 -0.0019769 -0.010309 0.0012583 0 -0.017242 0 0.0016693 0 -0.0010996 0 -0.31758
3.1836 0.027384 0.024992 0.014105 0.0019612 0.026785 -0.018047 0.013567 -0.0035987 -0.0078384 -0.0030436 -0.026197 -0.5431 -0.026624 -0.00012873 -0.017832 -0.014149 0.0079376 -0.020377 -0.00083804 -0.010557 0.0019569 0 -0.016239 0 0.00022129 0 -0.0013985 0 -0.15789
3.1875 0.016951 0.012995 0.020786 0.025675 0.019297 0.016497 -0.0050637 -0.0025234 -0.010373 -0.0072618 -0.017679 -0.48831 -0.020491 0.00012805 -0.018326 -0.014374 0.0070123 -0.018234 -0.00056537 -0.009316 0.0026373 0 -0.015471 0 -0.00090867 0 -0.0017489 0 -0.033436
3.1914 0.0050737 0.0016157 0.025453 0.04182 0.0071057 0.048144 -0.017606 0.0014169 -0.0077966 -0.0027728 -0.0025395 -0.43249 -0.016274 2.3489e-05 -0.016251 -0.010813 0.0030218 -0.018099 -0.00046434 -0.0066446 0.0029485 0 -0.015401 0 -0.00094249 0 -0.0019103 0 0.037416
3.1953 -0.0059259 -0.0078628 0.020467 0.033154 -0.0094154 0.052223 -0.016557 0.0048068 0.0045734 0.0075329 0.012625 -0.39555 -0.016564 -0.00011702 -0.01312 -0.006249 -0.0023591 -0.019237 0.00082249 -0.003707 0.0022292 0 -0.015922 0 9.987e-05 0 -0.0017225 0 0.050692
3.1992 -0.015032 -0.015031 0.0050553 -0.00043487 -0.025511 0.020901 -0.0064262 0.0030226 0.021432 0.015155 0.021061 -0.38093 -0.020842 -0.00015746 -0.01141 -0.0039237 -0.0075817 -0.020314 0.0036635 -0.002035 0.00041115 0 -0.01647 0 0.0014579 0 -0.0012102 0 0.054853
3.2031 -0.023112 -0.020935 -0.015787 -0.041712 -0.035761 -0.030388 -0.00074475 -0.0071909 0.028424 0.01102 0.01698 -0.3734 -0.026077 -0.0007486 -0.012038 -0.0050201 -0.010364 -0.020943 0.0064931 -0.0023553 -0.0014388 0 -0.016525 0 0.0021997 0 -0.00062662 0 0.13811
3.207 -0.031384 -0.027489 -0.035893 -0.068615 -0.038614 -0.073062 -0.010846 -0.024571 0.012787 -0.0077083 -0.0023519 -0.35303 -0.029209 -0.0025463 -0.013313 -0.0079239 -0.0078838 -0.02195 0.0068207 -0.0040654 -0.0017791 0 -0.016021 0 0.001863 0 -0.00031735 0 0.36674
3.2109 -0.039692 -0.035959 -0.051751 -0.070098 -0.037524 -0.085631 -0.036313 -0.043379 -0.025113 -0.035032 -0.03394 -0.31323 -0.029356 -0.004849 -0.012656 -0.0097235 0.0013411 -0.024065 0.0035764 -0.0058749 -6.0427e-05 0 -0.01534 0 0.00070679 0 -0.00044637 0 0.72396
3.2148 -0.04653 -0.045723 -0.062956 -0.053182 -0.037841 -0.068528 -0.065287 -0.057452 -0.069576 -0.060169 -0.068178 -0.26694 -0.02801 -0.0054915 -0.0094997 -0.0086386 0.015415 -0.02653 -0.0013881 -0.0069805 0.0024421 0 -0.014926 0 -0.00056033 0 -0.0008188 0 1.105
3.2188 -0.050712 -0.054408 -0.070265 -0.036164 -0.042647 -0.041722 -0.083883 -0.064707 -0.099456 -0.074953 -0.092313 -0.2356 -0.027286 -0.0027004 -0.0063194 -0.0054327 0.02923 -0.027305 -0.0043791 -0.0076189 0.0035165 0 -0.014916 0 -0.0013123 0 -0.0010229 0 1.3798
3.2227 -0.052727 -0.059421 -0.074029 -0.034074 -0.051206 -0.027547 -0.086255 -0.067699 -0.10284 -0.078555 -0.097709 -0.23155 -0.027933 0.0026729 -0.0064393 -0.0027783 0.037451 -0.024901 -0.002928 -0.0085066 0.0020668 0 -0.015106 0 -0.0013787 0 -0.00082251 0 1.4784
3.2266 -0.054193 -0.05968 -0.074429 -0.048176 -0.060564 -0.033616 -0.077167 -0.069789 -0.085119 -0.076088 -0.086083 -0.25003 -0.028782 0.007043 -0.010607 -0.0031612 0.038169 -0.020051 0.0018343 -0.0098503 -0.00059067 0 -0.015233 0 -0.001017 0 -0.00043272 0 1.4299
3.2305 -0.055935 -0.0562 -0.07232 -0.06713 -0.067681 -0.049892 -0.066214 -0.071152 -0.064201 -0.073035 -0.068935 -0.27717 -0.027953 0.0068393 -0.015818 -0.0069767 0.034041 -0.015417 0.0058664 -0.011038 -0.0016827 0 -0.01524 0 -0.00058406 0 -0.00035232 0 1.3273
3.2344 -0.056711 -0.051133 -0.068878 -0.077325 -0.069863 -0.060809 -0.059872 -0.068918 -0.056708 -0.07057 -0.059184 -0.30453 -0.024639 0.0019091 -0.017833 -0.01223 0.029764 -0.013424 0.005649 -0.011338 0.00040071 0 -0.015281 0 -0.00022585 0 -0.00084336 0 1.2462
3.2383 -0.053977 -0.046094 -0.064066 -0.072959 -0.064248 -0.059924 -0.058011 -0.061086 -0.065773 -0.065485 -0.060938 -0.33543 -0.019989 -0.0037358 -0.015146 -0.015991 0.027983 -0.01424 0.0013809 -0.010797 0.0042307 0 -0.015508 0 0.00016425 0 -0.0015538 0 1.1863
3.2422 -0.045973 -0.04106 -0.055935 -0.058048 -0.048747 -0.053472 -0.056176 -0.049466 -0.079363 -0.053994 -0.066025 -0.37761 -0.016445 -0.0049784 -0.010516 -0.016457 0.027237 -0.015882 -0.0030496 -0.010277 0.0062424 0 -0.015882 0 0.00072671 0 -0.0017241 0 1.0802
3.2461 -0.033171 -0.034535 -0.042272 -0.040448 -0.024819 -0.050797 -0.049856 -0.037853 -0.079745 -0.035565 -0.060777 -0.43131 -0.016082 -1.4498e-05 -0.0084712 -0.014082 0.023669 -0.016346 -0.003452 -0.010527 0.003941 0 -0.016222 0 0.0013918 0 -0.00088234 0 0.8554
3.25 -0.017856 -0.02471 -0.02343 -0.024496 0.0009498 -0.052336 -0.036725 -0.027218 -0.056506 -0.013525 -0.03768 -0.48666 -0.019157 0.0078579 -0.011109 -0.010995 0.014835 -0.015645 0.00091831 -0.011298 -0.0014538 0 -0.016386 0 0.0018496 0 0.00059912 0 0.49623
3.2539 -0.002525 -0.010794 -0.0033264 -0.0087364 0.01971 -0.047633 -0.016506 -0.01365 -0.013659 0.0075466 -0.0019747 -0.53352 -0.023812 0.012872 -0.016233 -0.0092609 0.0021266 -0.015698 0.0066777 -0.01152 -0.0056171 0 -0.016392 0 0.0017747 0 0.0016699 0 0.056458
3.2578 0.011328 0.0062335 0.012959 0.010429 0.026672 -0.025432 0.0092687 0.0076035 0.033475 0.024825 0.032346 -0.57317 -0.027146 0.011615 -0.019586 -0.0093906 -0.010224 -0.018155 0.0093295 -0.010443 -0.004807 0 -0.01635 0 0.0011183 0 0.0014403 0 -0.37713
3.2617 0.023235 0.023777 0.023079 0.033534 0.025404 0.014022 0.036503 0.035383 0.068273 0.038014 0.05323 -0.61826 -0.027016 0.0057523 -0.018888 -0.010226 -0.018407 -0.022348 0.0071976 -0.0085506 0.00057176 0 -0.016309 0 0.00021393 0 -2.3713e-05 0 -0.73272
3.2656 0.033204 0.03868 0.029079 0.05614 0.025279 0.056393 0.058513 0.060445 0.082074 0.047713 0.058405 -0.67945 -0.02346 0.00029092 -0.015741 -0.010166 -0.021526 -0.025512 0.00269 -0.007199 0.0059524 0 -0.016213 0 -0.00041254 0 -0.001689 0 -0.9755
3.2695 0.041571 0.048793 0.035147 0.071441 0.033456 0.083054 0.068817 0.071453 0.076873 0.053545 0.054203 -0.75183 -0.018774 -0.00090784 -0.013694 -0.008601 -0.021358 -0.025192 -0.00013535 -0.0072717 0.0064813 0 -0.016009 0 -0.00040169 0 -0.0023836 0 -1.1006
3.2734 0.049235 0.054295 0.043761 0.074857 0.048625 0.084705 0.065706 0.06462 0.061322 0.054291 0.048148 -0.81571 -0.016092 0.0017767 -0.01465 -0.0063051 -0.020182 -0.021598 0.00071799 -0.008225 0.0014596 0 -0.01577 0 0.0001835 0 -0.0017475 0 -1.122
3.2773 0.05736 0.05775 0.054149 0.067301 0.062685 0.067492 0.054592 0.048115 0.044697 0.050159 0.043502 -0.85243 -0.017351 0.0046495 -0.017278 -0.0045759 -0.019101 -0.017646 0.00367 -0.0085636 -0.004753 0 -0.015669 0 0.0009078 0 -0.00046827 0 -1.0764
3.2813 0.066146 0.062428 0.064325 0.055362 0.068921 0.047561 0.045197 0.036684 0.033709 0.044993 0.040765 -0.86051 -0.022056 0.00445 -0.018822 -0.0040233 -0.018351 -0.016582 0.0054437 -0.0073311 -0.006417 0 -0.015819 0 0.0012925 0 0.00037995 0 -1.0329
3.2852 0.073694 0.069671 0.073844 0.048484 0.06845 0.039617 0.045314 0.040873 0.03314 0.045762 0.042907 -0.85594 -0.027753 0.001259 -0.018144 -0.0041872 -0.018768 -0.019318 0.0042669 -0.0051251 -0.0015192 0 -0.016144 0 0.0011733 0 0.00026009 0 -1.0793
3.2891 0.076602 0.077236 0.083611 0.054177 0.068185 0.048459 0.056265 0.06009 0.047062 0.058584 0.056642 -0.85606 -0.031802 -0.0019788 -0.016719 -0.0042643 -0.022303 -0.02382 0.0012503 -0.0035925 0.0062895 0 -0.016437 0 0.00080473 0 -0.00047605 0 -1.275
3.293 0.0725 0.080317 0.092685 0.073095 0.072346 0.068127 0.073481 0.084664 0.076873 0.08343 0.086252 -0.86237 -0.033039 -0.0024758 -0.016688 -0.0040825 -0.030527 -0.026932 -0.0011556 -0.0038898 0.010745 0 -0.016548 0 0.00061924 0 -0.0010621 0 -1.5949
3.2969 0.062561 0.074982 0.096244 0.096817 0.076737 0.086877 0.090488 0.10351 0.11633 0.11139 0.1251 -0.85924 -0.03206 -6.2185e-05 -0.018278 -0.0042426 -0.042258 -0.026891 -0.0017498 -0.0056318 0.0083272 0 -0.0165 0 0.00083426 0 -0.0010926 0 -1.913
3.3008 0.051352 0.061557 0.088437 0.11093 0.072553 0.09351 0.10162 0.1097 0.14859 0.12743 0.15411 -0.82971 -0.030155 0.0031002 -0.019522 -0.0052797 -0.052609 -0.024386 -0.0014666 -0.00733 0.0011498 0 -0.016415 0 0.0012371 0 -0.0008453 0 -2.0503
3.3047 0.043522 0.045007 0.068492 0.10319 0.056332 0.082128 0.10143 0.10025 0.15101 0.1181 0.15134 -0.77271 -0.028098 0.0048526 -0.018573 -0.0068292 -0.054813 -0.021527 -0.0018046 -0.0078159 -0.0050928 0 -0.016337 0 0.0013493 0 -0.00089537 0 -1.8655
3.3086 0.039879 0.03157 0.043728 0.071951 0.035289 0.054563 0.083844 0.073765 0.10819 0.080101 0.10685 -0.7046 -0.025944 0.0048696 -0.016008 -0.0078531 -0.044007 -0.019978 -0.0027292 -0.0072139 -0.0061282 0 -0.016171 0 0.00085446 0 -0.0014671 0 -1.3352
3.3125 0.03646 0.024095 0.024868 0.028473 0.021162 0.019884 0.045463 0.031373 0.025641 0.024014 0.031657 -0.64371 -0.023804 0.0043188 -0.014448 -0.0078228 -0.020681 -0.01994 -0.0025079 -0.0065836 -0.0025015 0 -0.015813 0 -7.0253e-05 0 -0.0021777 0 -0.57494
3.3164 0.027821 0.019963 0.016727 -0.0099948 0.017814 -0.0097772 -0.00776 -0.018785 -0.066876 -0.029907 -0.046533 -0.59336 -0.022458 0.0041183 -0.015774 -0.0075486 0.0083914 -0.020559 0.00021108 -0.0067401 0.0014949 0 -0.01533 0 -0.0008248 0 -0.0023925 0 0.2065
3.3203 0.011917 0.013538 0.013257 -0.031629 0.015703 -0.025995 -0.057538 -0.060145 -0.12843 -0.062067 -0.097983 -0.54026 -0.022897 0.0038963 -0.018929 -0.0084977 0.032501 -0.020995 0.0043143 -0.007501 0.0020232 0 -0.014972 0 -0.0008374 0 -0.0018113 0 0.79157
3.3242 -0.0077094 0.0011984 0.0031172 -0.036972 0.00068291 -0.029122 -0.08068 -0.075 -0.13042 -0.063926 -0.10616 -0.46979 -0.025145 0.0027188 -0.020822 -0.010999 0.041799 -0.021011 0.0065713 -0.0080148 -0.0010172 0 -0.014968 0 -3.7051e-05 0 -0.00072596 0 1.0365
3.3281 -0.024516 -0.015377 -0.018256 -0.035584 -0.030098 -0.027049 -0.06486 -0.057366 -0.075375 -0.042013 -0.074561 -0.38296 -0.027727 0.00055863 -0.019553 -0.013178 0.032491 -0.02078 0.0044203 -0.0076525 -0.0044812 0 -0.015299 0 0.0010553 0 0.0002362 0 0.9247
3.332 -0.034194 -0.030608 -0.041799 -0.035752 -0.061456 -0.027781 -0.020893 -0.020406 0.0028947 -0.013252 -0.023051 -0.29818 -0.02861 -0.0013202 -0.016594 -0.01212 0.0097816 -0.020457 -0.0014155 -0.0064844 -0.0053611 0 -0.015696 0 0.0017113 0 0.00058965 0 0.57762
3.3359 -0.037998 -0.039945 -0.051473 -0.037197 -0.071671 -0.032254 0.020614 0.010235 0.059342 0.0049763 0.022312 -0.23633 -0.026904 -0.001584 -0.015461 -0.0066497 -0.013657 -0.020103 -0.0071402 -0.0050072 -0.0035757 0 -0.01588 0 0.0015456 0 0.00026472 0 0.21579
3.3398 -0.041336 -0.043927 -0.039914 -0.034012 -0.053425 -0.034729 0.02877 0.013809 0.064756 0.0034679 0.040153 -0.20354 -0.023691 -0.00028221 -0.018069 0.00080334 -0.02391 -0.019942 -0.0089365 -0.0036585 -0.001589 0 -0.015798 0 0.00077479 0 -0.00046159 0 0.073717
3.3438 -0.048939 -0.047681 -0.018454 -0.024833 -0.024231 -0.031237 -0.0057678 -0.01137 0.0212 -0.016353 0.021592 -0.18797 -0.021042 0.0011707 -0.022467 0.0054246 -0.013884 -0.020432 -0.006108 -0.0027298 -0.0015722 0 -0.015626 0 -1.4837e-05 0 -0.0011956 0 0.29339
3.3477 -0.060825 -0.056176 -0.010318 -0.019259 -0.014193 -0.02764 -0.064072 -0.049078 -0.044103 -0.046197 -0.026869 -0.17274 -0.020145 0.0015688 -0.024437 0.0037975 0.011887 -0.021897 -0.0014459 -0.0025675 -0.0031572 0 -0.015533 0 -0.00036806 0 -0.0015975 0 0.84747
3.3516 -0.072357 -0.069424 -0.031017 -0.032126 -0.039997 -0.037505 -0.11333 -0.080194 -0.10012 -0.07679 -0.086425 -0.15176 -0.020399 0.0013353 -0.021535 -0.0029075 0.039726 -0.024056 0.0013993 -0.0034599 -0.0039995 0 -0.015479 0 -0.00028715 0 -0.0014667 0 1.5438
3.3555 -0.07806 -0.081908 -0.07305 -0.068948 -0.088361 -0.069096 -0.13088 -0.097517 -0.13143 -0.1015 -0.13459 -0.1334 -0.02037 0.0021333 -0.015588 -0.0094181 0.055791 -0.025999 0.00098163 -0.0050629 -0.0024068 0 -0.015286 0 -0.00012654 0 -0.00083452 0 2.1216
3.3594 -0.075778 -0.086825 -0.10976 -0.11578 -0.12522 -0.1127 -0.11842 -0.10703 -0.14187 -0.11646 -0.15581 -0.12975 -0.019576 0.0049306 -0.011131 -0.010524 0.055458 -0.026726 -0.0012204 -0.0061042 0.00075988 0 -0.014906 0 -0.00020406 0 -4.2388e-05 0 2.3862
3.3633 -0.067889 -0.081518 -0.11642 -0.14477 -0.12383 -0.14201 -0.095901 -0.11585 -0.14254 -0.11917 -0.1481 -0.14345 -0.019111 0.0085448 -0.011232 -0.0054919 0.045745 -0.025794 -0.0027717 -0.0051736 0.0028576 0 -0.014578 0 -0.00051909 0 0.00036439 0 2.298
3.3672 -0.05909 -0.069486 -0.090513 -0.13338 -0.087167 -0.13211 -0.081804 -0.12033 -0.1372 -0.1083 -0.1211 -0.16549 -0.020357 0.010349 -0.014782 0.0011986 0.038431 -0.023547 -0.0027104 -0.0022715 0.0020969 0 -0.014641 0 -0.00082694 0 3.7492e-07 0 1.959
3.3711 -0.052993 -0.05742 -0.053208 -0.082515 -0.04453 -0.080811 -0.077976 -0.10751 -0.11874 -0.085171 -0.087394 -0.18576 -0.023112 0.0086284 -0.017798 0.0036322 0.039272 -0.020818 -0.0020436 0.00043263 -0.00061252 0 -0.015168 0 -0.00094693 0 -0.00097847 0 1.5197
3.375 -0.050214 -0.050023 -0.030833 -0.018247 -0.025656 -0.014748 -0.071495 -0.069391 -0.079285 -0.055038 -0.054299 -0.20504 -0.025229 0.0042857 -0.017369 -0.0004972 0.042653 -0.018507 -0.0021289 -9.7753e-05 -0.0024148 0 -0.015805 0 -0.00095558 0 -0.001879 0 1.0851
3.3789 -0.0489 -0.047005 -0.033143 0.025085 -0.035909 0.027248 -0.050338 -0.015827 -0.023352 -0.026129 -0.023 -0.23631 -0.024406 0.00013403 -0.014332 -0.0080268 0.036922 -0.017321 -0.0029563 -0.0050454 -0.0010978 0 -0.016038 0 -0.0010569 0 -0.0019905 0 0.69194
3.3828 -0.046569 -0.044457 -0.047664 0.027591 -0.054488 0.021649 -0.017509 0.027816 0.02905 -0.006384 0.0053152 -0.29363 -0.020469 -0.0016068 -0.012197 -0.013277 0.016315 -0.017655 -0.0032584 -0.012014 0.0029486 0 -0.015694 0 -0.001279 0 -0.0012238 0 0.35743
3.3867 -0.041598 -0.038861 -0.053912 -0.0047815 -0.0558 -0.022915 0.0094048 0.038186 0.053646 8.3016e-05 0.023763 -0.37907 -0.015829 -0.001167 -0.013588 -0.013075 -0.011167 -0.019397 -0.0022326 -0.016308 0.0071404 0 -0.015157 0 -0.0013472 0 -0.00025171 0 0.13267
3.3906 -0.033591 -0.029937 -0.042914 -0.047262 -0.033098 -0.072715 0.012674 0.011963 0.0388 -0.0055032 0.021989 -0.47957 -0.013503 -0.00062913 -0.017772 -0.0092827 -0.02793 -0.021722 -0.00082764 -0.014618 0.0089074 0 -0.015052 0 -0.00091569 0 6.9665e-05 0 0.092075
3.3945 -0.023019 -0.020017 -0.023525 -0.07408 -0.0026922 -0.093587 -0.010002 -0.0312 -0.0054584 -0.017695 -0.0041542 -0.57618 -0.014564 -0.001543 -0.021536 -0.0066278 -0.020742 -0.023268 -0.0010002 -0.0080267 0.007596 0 -0.01564 0 4.0063e-05 0 -0.00049167 0 0.25761
3.3984 -0.010824 -0.011053 -0.01087 -0.072717 0.013539 -0.07335 -0.042049 -0.062977 -0.053227 -0.029388 -0.044279 -0.65699 -0.017455 -0.0032284 -0.02228 -0.0080666 0.0070373 -0.022905 -0.0035877 -0.0014834 0.004525 0 -0.016504 0 0.0010687 0 -0.0012967 0 0.52912
3.4023 0.0017834 -0.0024513 -0.0097539 -0.045967 0.0092771 -0.025701 -0.059234 -0.065377 -0.078377 -0.034253 -0.07563 -0.72292 -0.019749 -0.003522 -0.020188 -0.012096 0.035975 -0.020671 -0.0070604 9.7256e-05 0.0015314 0 -0.016892 0 0.0015286 0 -0.0014488 0 0.70076
3.4063 0.013532 0.0080838 -0.010005 -0.0045858 -0.0015561 0.024193 -0.046215 -0.039336 -0.068349 -0.028335 -0.076155 -0.78295 -0.020449 -0.0012086 -0.017581 -0.014469 0.044504 -0.018031 -0.0086357 -0.0041871 -0.0004199 0 -0.016419 0 0.0010989 0 -0.00071267 0 0.57441
3.4102 0.023449 0.0216 0.0020086 0.040414 0.0003455 0.058108 -0.0059881 0.0013162 -0.027689 -0.010982 -0.03904 -0.8446 -0.020489 0.0023861 -0.016488 -0.012509 0.025288 -0.016989 -0.0068257 -0.010656 -0.0014357 0 -0.015483 0 6.6195e-05 0 0.00018362 0 0.09409
3.4141 0.031182 0.035829 0.027939 0.079998 0.020885 0.07265 0.0435 0.041899 0.027999 0.014784 0.022509 -0.90827 -0.021097 0.0043616 -0.017015 -0.0077649 -0.0094824 -0.018587 -0.0029368 -0.014338 -0.001968 0 -0.01495 0 -0.00087907 0 0.00022341 0 -0.60135
3.418 0.037031 0.046264 0.054051 0.10571 0.047868 0.073867 0.081435 0.073645 0.080828 0.04285 0.083446 -0.96907 -0.022001 0.0029188 -0.017914 -0.0044818 -0.038218 -0.021986 1.1425e-05 -0.013103 -0.0022007 0 -0.015376 0 -0.0011659 0 -0.00086143 0 -1.2519
3.4219 0.041674 0.049712 0.063511 0.1101 0.063531 0.067501 0.095797 0.09225 0.11631 0.065939 0.12115 -1.0228 -0.021619 -0.00085467 -0.018294 -0.0054468 -0.046807 -0.024957 -3.6433e-05 -0.0090233 -0.0021106 0 -0.01646 0 -0.00073749 0 -0.0022294 0 -1.6257
3.4258 0.045844 0.047271 0.052338 0.091071 0.060888 0.055033 0.087775 0.094489 0.12562 0.078344 0.12559 -1.0697 -0.019104 -0.0038755 -0.018433 -0.0093157 -0.038073 -0.025441 -0.0024363 -0.0060386 -0.0018081 0 -0.017272 0 -2.3462e-06 0 -0.0026677 0 -1.641
3.4297 0.050096 0.04399 0.033515 0.056229 0.048304 0.037475 0.068155 0.079519 0.10733 0.078164 0.10065 -1.1133 -0.015897 -0.0038259 -0.018965 -0.012031 -0.026499 -0.022978 -0.0046317 -0.0064168 -0.0015122 0 -0.017069 0 0.00056368 0 -0.0017651 0 -1.3873
3.4336 0.054607 0.045194 0.025523 0.021786 0.039688 0.020437 0.049701 0.053641 0.069527 0.067855 0.059532 -1.1561 -0.014793 -0.0011819 -0.019636 -0.010916 -0.02391 -0.018962 -0.0045824 -0.0092842 -0.0011567 0 -0.015962 0 0.00078265 0 -0.00037356 0 -1.0499
3.4375 0.058925 0.052325 0.036448 0.0048097 0.041626 0.01353 0.040524 0.031033 0.029368 0.053015 0.019494 -1.196 -0.017147 0.001372 -0.019271 -0.0074009 -0.02937 -0.015662 -0.0024658 -0.012168 -0.00025604 0 -0.014843 0 0.00080607 0 0.00014088 0 -0.80443
3.4414 0.061862 0.061618 0.05828 0.013686 0.049994 0.023818 0.041519 0.026026 0.006736 0.040207 -0.0025797 -1.2272 -0.021088 0.001524 -0.017068 -0.0056836 -0.032025 -0.014839 -0.00017103 -0.013542 0.001575 0 -0.014618 0 0.00085569 0 -0.00081896 0 -0.7452
3.4453 0.061837 0.066682 0.075422 0.043362 0.05726 0.049391 0.048152 0.041951 0.013456 0.034636 0.0043695 -1.2441 -0.022891 -0.00054404 -0.013754 -0.0085727 -0.023445 -0.016843 0.00065202 -0.013753 0.0039184 0 -0.015454 0 0.00097226 0 -0.0024873 0 -0.86905
3.4492 0.057689 0.062989 0.078058 0.078237 0.060727 0.079006 0.054585 0.066975 0.044985 0.038054 0.038767 -1.2453 -0.0205 -0.0024168 -0.011205 -0.014526 -0.007303 -0.020507 -4.9304e-05 -0.013768 0.0055491 0 -0.016675 0 0.001012 0 -0.0034149 0 -1.0941
3.4531 0.04944 0.050838 0.06789 0.10016 0.062637 0.098152 0.057177 0.082133 0.081637 0.047362 0.083138 -1.2349 -0.015796 -0.0017368 -0.010832 -0.018772 0.0030474 -0.023708 -0.001143 -0.013587 0.0053677 0 -0.017363 0 0.000852 0 -0.0027891 0 -1.2913
3.457 0.038378 0.034746 0.052804 0.096598 0.063515 0.096721 0.055196 0.07545 0.099965 0.054986 0.11049 -1.2194 -0.013139 0.0016376 -0.012387 -0.017517 -0.0029053 -0.024321 -0.0017435 -0.012282 0.0034327 0 -0.017098 0 0.00056316 0 -0.0011491 0 -1.325
3.4609 0.02636 0.020081 0.038043 0.065442 0.058133 0.073252 0.048902 0.05005 0.086985 0.052113 0.099923 -1.2032 -0.015322 0.0054922 -0.014396 -0.011314 -0.021828 -0.021343 -0.0019938 -0.0095763 0.00099628 0 -0.016208 0 0.0003716 0 0.00014896 0 -1.1073
3.4648 0.01493 0.0097417 0.023251 0.015716 0.040242 0.034405 0.037532 0.019697 0.047473 0.034118 0.051679 -1.1848 -0.020732 0.0071044 -0.015664 -0.0045185 -0.037671 -0.015759 -0.0024834 -0.0069333 -0.00058824 0 -0.015381 0 0.00045768 0 0.00016894 0 -0.6524
3.4688 0.0049906 0.0032711 0.0068822 -0.03544 0.011513 -0.0082548 0.019839 -0.0030881 -0.00022536 0.0049842 -0.01078 -1.1588 -0.024594 0.0053651 -0.01621 -0.0014455 -0.034695 -0.010418 -0.0032106 -0.0065996 -0.0010078 0 -0.015072 0 0.00079537 0 -0.0008527 0 -0.09231
3.4727 -0.0029071 -0.0014506 -0.0087781 -0.068927 -0.015829 -0.041925 -0.0028226 -0.014988 -0.035946 -0.023255 -0.055246 -1.1218 -0.023294 0.0014585 -0.016707 -0.0028514 -0.011309 -0.00854 -0.003456 -0.009361 -0.00099808 0 -0.015231 0 0.0011718 0 -0.0018913 0 0.37372
3.4766 -0.0082951 -0.0058947 -0.018441 -0.071717 -0.027429 -0.056152 -0.024163 -0.019719 -0.048447 -0.037177 -0.061921 -1.0781 -0.01779 -0.002203 -0.017242 -0.0058813 0.017527 -0.011518 -0.002758 -0.013391 -0.001249 0 -0.01552 0 0.0013457 0 -0.0021871 0 0.58182
3.4805 -0.011129 -0.010026 -0.019398 -0.04357 -0.019295 -0.04657 -0.03504 -0.020335 -0.038861 -0.030996 -0.035323 -1.0396 -0.012893 -0.0036993 -0.016964 -0.0072211 0.031899 -0.017615 -0.0017629 -0.015634 -0.0014853 0 -0.015708 0 0.0011965 0 -0.0019003 0 0.49749
3.4844 -0.012446 -0.013299 -0.015006 0.0016556 -0.0022469 -0.017839 -0.02987 -0.015605 -0.01697 -0.011334 0.001579 -1.0175 -0.013057 -0.0026624 -0.015153 -0.0062497 0.023003 -0.022918 -0.0017427 -0.014542 -0.00084898 0 -0.015842 0 0.00076885 0 -0.0017784 0 0.2369
3.4883 -0.014355 -0.016051 -0.011716 0.041969 0.0065982 0.016535 -0.012509 -0.0044666 0.0050263 0.006522 0.024885 -1.0134 -0.018537 -0.00017697 -0.012523 -0.0052331 0.0002628 -0.024173 -0.0030772 -0.011472 0.00078192 0 -0.016068 0 0.00022906 0 -0.0022643 0 -0.0010321
3.4922 -0.018781 -0.019606 -0.012908 0.057792 -0.0022595 0.038985 0.0042264 0.0074074 0.016925 0.0087623 0.024248 -1.0164 -0.025308 0.0020814 -0.01116 -0.0066321 -0.016422 -0.021355 -0.0043497 -0.0092975 0.0021328 0 -0.016361 0 -0.00020494 0 -0.0029921 0 -0.046701
3.4961 -0.025703 -0.024839 -0.016526 0.041113 -0.023991 0.035882 0.0065489 0.0080877 0.012395 -0.0077579 0.0042716 -1.0119 -0.0286 0.0027912 -0.012853 -0.010359 -0.012713 -0.017737 -0.0033024 -0.009588 0.0015998 0 -0.016468 0 -0.00034219 0 -0.0031552 0 0.15519
3.5 -0.032528 -0.030716 -0.018966 -0.0016822 -0.045172 0.0047814 -0.010321 -0.011144 -0.0099046 -0.034043 -0.024457 -0.9939 -0.026697 0.0015886 -0.017355 -0.013683 0.0090947 -0.017191 0.00098344 -0.011183 -0.00080679 0 -0.016142 0 -0.00011422 0 -0.0023229 0 0.53199
3.5039 -0.035591 -0.034479 -0.020171 -0.053764 -0.055288 -0.043166 -0.038151 -0.045679 -0.044872 -0.055831 -0.053773 -0.97162 -0.021746 -0.00081721 -0.022307 -0.013762 0.032734 -0.020925 0.0067558 -0.011548 -0.0027855 0 -0.015421 0 0.00035148 0 -0.00086344 0 0.93243
3.5078 -0.032898 -0.033664 -0.023299 -0.095222 -0.05297 -0.087325 -0.061125 -0.077443 -0.080522 -0.062972 -0.078288 -0.96222 -0.017374 -0.0030506 -0.025014 -0.010229 0.041503 -0.026474 0.010581 -0.0094718 -0.0015337 0 -0.014675 0 0.00077247 0 0.00041264 0 1.1973
3.5117 -0.025872 -0.028246 -0.028895 -0.11008 -0.04287 -0.10669 -0.066422 -0.086674 -0.10085 -0.054245 -0.09068 -0.97529 -0.015682 -0.0038864 -0.024474 -0.00539 0.031081 -0.029808 0.0099691 -0.0063012 0.0033149 0 -0.014366 0 0.00090099 0 0.00096892 0 1.2156
3.5156 -0.018446 -0.020906 -0.030884 -0.091401 -0.02909 -0.090062 -0.051656 -0.066225 -0.092433 -0.035247 -0.080881 -1.0027 -0.0163 -0.0030486 -0.021855 -0.0020499 0.011335 -0.02867 0.0053522 -0.0045114 0.0085048 0 -0.01471 0 0.00073742 0 0.00089036 0 0.95627
3.5195 -0.014048 -0.014993 -0.020831 -0.044354 -0.01333 -0.042565 -0.024229 -0.026302 -0.052052 -0.013003 -0.043385 -1.0241 -0.017756 -0.0013823 -0.01919 -0.0012533 -0.0034161 -0.024171 -0.00030906 -0.0051415 0.0093864 0 -0.01552 0 0.00055427 0 0.00058727 0 0.48045
3.5234 -0.01296 -0.011863 0.0022384 0.01386 0.001443 0.015485 0.0051612 0.013786 0.0090592 0.007328 0.013322 -1.0236 -0.019239 -0.00013703 -0.017694 -0.0020588 -0.0065032 -0.019382 -0.0038283 -0.0067885 0.0040249 0 -0.016329 0 0.00064887 0 0.00027086 0 -0.066889
3.5273 -0.012251 -0.0099049 0.026918 0.059401 0.0087274 0.057991 0.028333 0.038842 0.067624 0.021878 0.065864 -1.0041 -0.020917 0.00012403 -0.017242 -0.0032125 -0.0028897 -0.016485 -0.0039108 -0.0071682 -0.0044859 0 -0.016681 0 0.0010164 0 -0.00019937 0 -0.49873
3.5313 -0.0083312 -0.0060941 0.03671 0.0726 0.0032518 0.066903 0.040711 0.044756 0.097492 0.026591 0.087861 -0.98525 -0.022882 1.029e-05 -0.017163 -0.0046527 -0.0022632 -0.015212 -0.0014203 -0.005566 -0.0099611 0 -0.016401 0 0.0012753 0 -0.00097084 0 -0.66119
3.5352 0.00010027 0.0012976 0.024699 0.049356 -0.010943 0.042604 0.039555 0.035585 0.082238 0.018602 0.067165 -0.98697 -0.024327 0.00065314 -0.017215 -0.0071527 -0.0083415 -0.013909 0.0019541 -0.0036052 -0.0080383 0 -0.015684 0 0.00098441 0 -0.0018106 0 -0.51328
3.5391 0.011143 0.011209 0.0017869 0.0051208 -0.019272 0.0037279 0.024074 0.016958 0.025495 0.00031879 0.015236 -1.0133 -0.024091 0.0024748 -0.017687 -0.010609 -0.014727 -0.01185 0.0050109 -0.0035533 7.955e-05 0 -0.014987 0 0.00010386 0 -0.0021789 0 -0.16234
3.543 0.02136 0.020701 -0.01083 -0.033196 -0.007228 -0.024518 -0.0011239 -0.0059834 -0.046957 -0.018262 -0.038779 -1.0503 -0.021993 0.0046022 -0.018723 -0.01311 -0.011482 -0.010318 0.0071721 -0.0059518 0.0084011 0 -0.014775 0 -0.00085527 0 -0.0017434 0 0.17734
3.5469 0.028331 0.027315 0.00046461 -0.043375 0.024959 -0.026128 -0.02346 -0.0252 -0.096669 -0.023207 -0.06484 -1.0786 -0.019389 0.0056149 -0.019864 -0.012209 0.00351 -0.011332 0.0078627 -0.0090228 0.0109 0 -0.015251 0 -0.0012061 0 -0.00079841 0 0.28788
3.5508 0.031883 0.030731 0.029673 -0.021017 0.058405 -0.0031763 -0.026288 -0.027981 -0.091289 -0.0053241 -0.047851 -1.0892 -0.018174 0.0049748 -0.020399 -0.0074097 0.019358 -0.015368 0.006385 -0.010425 0.006209 0 -0.016191 0 -0.00069704 0 -0.00011446 0 0.05666
3.5547 0.033274 0.032409 0.056507 0.019833 0.069153 0.028312 0.00051608 -0.0031935 -0.023812 0.032347 0.0066165 -1.0874 -0.019106 0.0036855 -0.020066 -0.0013498 0.019236 -0.020458 0.0027312 -0.0095166 -0.0016736 0 -0.017041 0 0.00021325 0 -0.00031059 0 -0.46914
3.5586 0.033547 0.033826 0.064353 0.058317 0.049156 0.051474 0.050565 0.047293 0.079376 0.074569 0.077175 -1.0824 -0.021109 0.0033808 -0.019207 0.0018663 -0.0050382 -0.023636 -0.0016578 -0.0078213 -0.0070286 0 -0.017233 0 0.00072759 0 -0.0013321 0 -1.1057
3.5625 0.032799 0.035079 0.054033 0.080613 0.015454 0.059714 0.10075 0.10294 0.16903 0.10218 0.13634 -1.0754 -0.022206 0.0046278 -0.018171 -2.3642e-05 -0.043224 -0.023384 -0.0044574 -0.0073393 -0.0070336 0 -0.016571 0 0.00043009 0 -0.0025131 0 -1.6125
3.5664 0.030899 0.035109 0.040644 0.085118 -0.0027148 0.057326 0.12344 0.13315 0.19865 0.1029 0.15998 -1.0584 -0.021216 0.0061579 -0.016746 -0.0054405 -0.071147 -0.020779 -0.0042584 -0.0085337 -0.0034317 0 -0.015406 0 -0.00031415 0 -0.003136 0 -1.7863
3.5703 0.028552 0.033106 0.037356 0.07679 0.011036 0.051027 0.10369 0.1166 0.1509 0.077312 0.13526 -1.0235 -0.018672 0.0059636 -0.014422 -0.010213 -0.067551 -0.018387 -0.0019435 -0.010066 -0.00024351 0 -0.014428 0 -0.00068618 0 -0.0029505 0 -1.5373
3.5742 0.027276 0.029603 0.042574 0.058631 0.04521 0.04192 0.049369 0.057089 0.048349 0.036934 0.066966 -0.97399 -0.016299 0.0033484 -0.011305 -0.011057 -0.03069 -0.018105 -5.8844e-05 -0.01041 -2.7344e-05 0 -0.014203 0 -0.00018888 0 -0.0022224 0 -0.92769
3.5781 0.028063 0.02617 0.043014 0.030016 0.069639 0.026173 -0.01312 -0.016921 -0.058862 -0.0026889 -0.020653 -0.92316 -0.015697 -7.3795e-05 -0.0085971 -0.0081848 0.018737 -0.019951 -0.00048719 -0.0095198 -0.0020948 0 -0.014785 0 0.00086031 0 -0.0013771 0 -0.16397
3.582 0.030026 0.024052 0.028976 -0.0066259 0.061409 0.0032659 -0.054395 -0.069579 -0.12098 -0.0286 -0.090862 -0.88274 -0.017342 -0.0015865 -0.0078658 -0.0047488 0.051367 -0.022626 -0.0025787 -0.008742 -0.0038648 0 -0.015699 0 0.001608 0 -0.00066723 0 0.4662
3.5859 0.030533 0.023053 0.0058961 -0.039141 0.024638 -0.017671 -0.058106 -0.078825 -0.1146 -0.033678 -0.11084 -0.85149 -0.020472 0.00015917 -0.0096408 -0.0037525 0.049481 -0.024906 -0.0036857 -0.0091633 -0.0035731 0 -0.016309 0 0.0014686 0 -0.00016082 0 0.70675
3.5898 0.027033 0.021693 -0.0097471 -0.04876 -0.013297 -0.021737 -0.027648 -0.046643 -0.051371 -0.017328 -0.069864 -0.8167 -0.023581 0.0036881 -0.012721 -0.0053684 0.018368 -0.026354 -0.001784 -0.010244 -0.0016573 0 -0.016277 0 0.00068702 0 5.7058e-05 0 0.4556
3.5938 0.019162 0.01844 -0.0061373 -0.023512 -0.025282 -0.00070074 0.0187 0.0066167 0.033271 0.01442 0.012731 -0.76747 -0.025096 0.0057315 -0.015011 -0.0070904 -0.019475 -0.026935 0.0022822 -0.010294 0.00015352 0 -0.015754 0 0.00010973 0 -0.00019605 0 -0.16838
3.5977 0.0093077 0.012935 0.012197 0.028702 -0.0066626 0.036924 0.058911 0.056552 0.10133 0.049394 0.096773 -0.70676 -0.024049 0.0039561 -0.015185 -0.0064035 -0.041828 -0.026412 0.0052024 -0.0083125 0.00070089 0 -0.015197 0 0.00037652 0 -0.0010161 0 -0.86565
3.6016 0.0010572 0.006235 0.028156 0.080149 0.022699 0.068424 0.077195 0.086085 0.1293 0.07227 0.14288 -0.64972 -0.02073 -0.00099492 -0.013644 -0.0033171 -0.041597 -0.024525 0.0040499 -0.005249 0.00024033 0 -0.014995 0 0.0013082 0 -0.0021736 0 -1.2965
3.6055 -0.0033009 1.2021e-05 0.027336 0.099183 0.03658 0.071718 0.068556 0.088299 0.11318 0.070842 0.13259 -0.6091 -0.016923 -0.0059432 -0.01193 -0.00036686 -0.027917 -0.021756 -0.0010042 -0.0032665 -0.00028737 0 -0.015208 0 0.0020812 0 -0.0031326 0 -1.2479
3.6094 -0.0042656 -0.0045833 0.0098964 0.071232 0.023585 0.041171 0.038089 0.063835 0.063477 0.042825 0.074656 -0.5818 -0.015173 -0.0076724 -0.011294 -0.00019373 -0.01453 -0.019601 -0.0066352 -0.0037138 -0.00039868 0 -0.01561 0 0.0020166 0 -0.0033774 0 -0.73082
3.6133 -0.0045096 -0.0075669 -0.011602 0.0089779 -0.0063737 -0.0082395 -0.0026883 0.018856 -0.0025556 -0.0017512 -0.0041779 -0.55038 -0.017125 -0.0052929 -0.011846 -0.0030852 -0.0069082 -0.019649 -0.0090164 -0.0058359 -0.00026667 0 -0.015907 0 0.0012159 0 -0.0027675 0 0.044115
3.6172 -0.0067548 -0.0099561 -0.024816 -0.055958 -0.03318 -0.051463 -0.040497 -0.034623 -0.066399 -0.045218 -0.074943 -0.4989 -0.022034 -0.00057873 -0.012947 -0.0067828 0.00044063 -0.022167 -0.0067518 -0.0075265 4.8039e-05 0 -0.015947 0 0.00044123 0 -0.0016064 0 0.78597
3.6211 -0.011854 -0.013036 -0.02751 -0.09319 -0.042969 -0.069889 -0.064801 -0.079577 -0.11129 -0.071531 -0.11784 -0.42875 -0.026882 0.0036892 -0.014112 -0.0086147 0.015129 -0.025637 -0.0015604 -0.0073442 0.0011382 0 -0.015772 0 0.00037568 0 -0.00039596 0 1.2586
3.625 -0.018499 -0.017565 -0.025951 -0.090658 -0.035814 -0.061318 -0.070981 -0.099533 -0.12534 -0.074002 -0.12497 -0.35875 -0.02845 0.0056777 -0.015317 -0.0078441 0.035847 -0.027856 0.0035588 -0.0057674 0.0036576 0 -0.015531 0 0.00099773 0 0.00046256 0 1.3598
3.6289 -0.024602 -0.023362 -0.025704 -0.057816 -0.021191 -0.037577 -0.060944 -0.087136 -0.10547 -0.05676 -0.098073 -0.30893 -0.02586 0.0051624 -0.016481 -0.0060644 0.050348 -0.027664 0.0066552 -0.0044968 0.007135 0 -0.015382 0 0.0016588 0 0.00077732 0 1.1252
3.6328 -0.029089 -0.029493 -0.026008 -0.015863 -0.0089238 -0.0143 -0.041006 -0.049454 -0.059716 -0.030275 -0.046737 -0.28246 -0.021383 0.0028272 -0.017018 -0.0054401 0.045139 -0.025665 0.0075215 -0.0046236 0.0096523 0 -0.015432 0 0.0017457 0 0.00049636 0 0.68694
3.6367 -0.032629 -0.034921 -0.02354 0.015257 -0.0044636 -0.0020522 -0.018632 -0.0051533 -0.0053055 -0.0053927 0.011983 -0.26286 -0.018628 -0.00060155 -0.016263 -0.006603 0.018497 -0.023324 0.0066144 -0.0055837 0.0091089 0 -0.015704 0 0.0012478 0 -0.00033953 0 0.22472
3.6406 -0.036754 -0.039158 -0.020008 0.024166 -0.0098096 -0.0041288 -0.00034492 0.025088 0.037365 0.0099408 0.056047 -0.22964 -0.01954 -0.00441 -0.014391 -0.0081816 -0.015136 -0.021484 0.0039223 -0.00592 0.0051031 0 -0.016118 0 0.00068654 0 -0.0015191 0 -0.079344
3.6445 -0.042146 -0.042396 -0.023362 0.0083579 -0.024971 -0.019138 0.0084484 0.028421 0.051964 0.0109 0.065887 -0.17852 -0.022821 -0.0074288 -0.012624 -0.0082658 -0.034168 -0.01988 -0.00072483 -0.0049633 -0.00038581 0 -0.016499 0 0.00053276 0 -0.0025949 0 -0.089216
3.6484 -0.047541 -0.044917 -0.039725 -0.027809 -0.046401 -0.043168 0.0032387 0.0041064 0.031505 -0.0043961 0.034252 -0.12764 -0.025189 -0.0081097 -0.012143 -0.0062956 -0.025476 -0.018067 -0.0063536 -0.0036134 -0.004339 0 -0.016665 0 0.00074004 0 -0.0030317 0 0.23202
3.6523 -0.050227 -0.046299 -0.064251 -0.073571 -0.065161 -0.069333 -0.018036 -0.038461 -0.01934 -0.033492 -0.028235 -0.10352 -0.024296 -0.0055882 -0.012714 -0.0036132 0.005936 -0.016587 -0.01043 -0.0033834 -0.0049758 0 -0.016549 0 0.00085939 0 -0.002551 0 0.78907
3.6563 -0.04784 -0.045254 -0.081674 -0.11206 -0.070015 -0.087332 -0.051714 -0.084438 -0.08456 -0.067929 -0.096693 -0.11856 -0.020664 -0.00084058 -0.012701 -0.00229 0.040916 -0.016891 -0.010431 -0.0047159 -0.0029479 0 -0.016271 0 0.00057309 0 -0.0013856 0 1.374
3.6602 -0.040121 -0.040531 -0.077963 -0.12463 -0.055532 -0.08663 -0.086412 -0.11772 -0.14003 -0.094538 -0.14328 -0.15958 -0.017003 0.0034608 -0.010838 -0.0034131 0.06016 -0.019907 -0.0062405 -0.0063685 -0.0004467 0 -0.01606 0 5.5935e-05 0 -0.00017164 0 1.7458
3.6641 -0.029257 -0.032233 -0.052739 -0.10014 -0.028206 -0.06289 -0.10578 -0.12458 -0.16082 -0.10092 -0.14945 -0.19753 -0.015767 0.0047237 -0.0081197 -0.0063338 0.056808 -0.024698 -0.00091481 -0.0065892 0.00082721 0 -0.01607 0 -0.00021745 0 0.00047552 0 1.7346
3.668 -0.01848 -0.022251 -0.020394 -0.043659 -0.0033831 -0.022727 -0.096271 -0.098205 -0.13214 -0.082252 -0.11276 -0.21011 -0.017331 0.0025158 -0.0075619 -0.0093526 0.038261 -0.028766 0.0014133 -0.0049682 0.0009016 0 -0.016252 0 4.6746e-06 0 0.00034952 0 1.3151
3.6719 -0.0099564 -0.013098 0.0016918 0.023018 0.0061132 0.018197 -0.055696 -0.043451 -0.059179 -0.04437 -0.046084 -0.19833 -0.020323 -0.00093877 -0.011526 -0.01105 0.017433 -0.029915 -0.0010445 -0.003099 0.00096597 0 -0.016401 0 0.00047278 0 -0.00031291 0 0.61177
3.6758 -0.0035457 -0.0058789 0.0070557 0.071883 0.00011487 0.043662 0.0034556 0.022186 0.031408 -0.00053596 0.028212 -0.18359 -0.023378 -0.0024745 -0.018917 -0.011125 0.0021288 -0.027988 -0.0060597 -0.0032983 0.001806 0 -0.016332 0 0.00070266 0 -0.0011218 0 -0.16089
3.6797 0.0026569 0.00073302 0.0036357 0.084352 -0.0093213 0.046313 0.059076 0.074655 0.10235 0.035924 0.086198 -0.18848 -0.026283 -0.00056047 -0.025213 -0.010275 -0.0084658 -0.024834 -0.009173 -0.0065061 0.0029292 0 -0.016034 0 0.00049225 0 -0.0018253 0 -0.78448
3.6836 0.010509 0.0092988 0.0045478 0.061537 -0.0086947 0.03135 0.090476 0.095011 0.12496 0.057798 0.11032 -0.21777 -0.029382 0.0034539 -0.025854 -0.0094723 -0.018626 -0.022564 -0.007516 -0.011319 0.0032079 0 -0.015651 0 0.00011985 0 -0.0023439 0 -1.1124
3.6875 0.020207 0.020941 0.015817 0.0222 0.0057184 0.012196 0.088977 0.079772 0.095336 0.065194 0.096076 -0.25502 -0.032168 0.0064796 -0.020231 -0.0093169 -0.02871 -0.02183 -0.00229 -0.015085 0.0022338 0 -0.015337 0 1.0592e-06 0 -0.0026139 0 -1.1135
3.6914 0.030099 0.033554 0.032549 -0.0095658 0.026229 0.0017555 0.06192 0.042774 0.036606 0.062373 0.0549 -0.27649 -0.032935 0.0061995 -0.012552 -0.0097781 -0.033376 -0.021705 0.0023348 -0.016094 0.00088456 0 -0.015132 0 0.00018065 0 -0.0025207 0 -0.87753
3.6953 0.037902 0.042775 0.045716 -0.017951 0.042155 0.0054959 0.028105 0.0069234 -0.014881 0.053971 0.010139 -0.27013 -0.030197 0.0028101 -0.0085423 -0.010295 -0.027185 -0.0211 0.0029084 -0.014903 0.00049457 0 -0.014971 0 0.00023687 0 -0.002051 0 -0.58036
3.6992 0.042182 0.045206 0.051316 -0.0017055 0.049237 0.020313 0.0075143 -0.0087185 -0.030608 0.043606 -0.013918 -0.24393 -0.024541 -0.0013488 -0.010755 -0.010108 -0.011838 -0.020078 -0.00033203 -0.013639 0.0015103 0 -0.014807 0 -0.00025317 0 -0.0014739 0 -0.41069
3.7031 0.042913 0.041196 0.05256 0.029009 0.051022 0.038479 0.010928 0.0016777 -0.0048728 0.034573 -0.0050185 -0.2179 -0.01884 -0.0037395 -0.016649 -0.0087461 0.0026362 -0.0197 -0.00381 -0.013968 0.0030206 0 -0.014684 0 -0.0011594 0 -0.0012534 0 -0.47875
3.707 0.040877 0.034636 0.054097 0.060506 0.052162 0.052849 0.034681 0.029706 0.044756 0.03008 0.030067 -0.20741 -0.016253 -0.0033913 -0.021071 -0.006491 0.0049693 -0.020656 -0.0038439 -0.015563 0.0036113 0 -0.014693 0 -0.0017747 0 -0.0016723 0 -0.75155
3.7109 0.036761 0.029811 0.05566 0.081839 0.051998 0.059749 0.063099 0.058964 0.089794 0.031544 0.069613 -0.21167 -0.017674 -0.0011565 -0.020762 -0.0044287 -0.0076509 -0.022262 0.00017519 -0.016446 0.0026367 0 -0.014866 0 -0.0014259 0 -0.0025077 0 -1.0612
3.7148 0.03091 0.028007 0.05227 0.086676 0.045716 0.058634 0.077431 0.073707 0.10688 0.036431 0.089842 -0.21586 -0.021004 0.0013875 -0.016784 -0.0038145 -0.025944 -0.022985 0.0053796 -0.014847 0.00064621 0 -0.015147 0 -0.00015659 0 -0.0031324 0 -1.1962
3.7188 0.023849 0.026881 0.04031 0.072664 0.031493 0.050142 0.066685 0.065572 0.088265 0.03857 0.07833 -0.20377 -0.022998 0.0031715 -0.012944 -0.0050528 -0.034925 -0.021986 0.0079334 -0.010897 -0.0013341 0 -0.015457 0 0.0012074 0 -0.0030169 0 -1.0279
3.7227 0.016788 0.023082 0.022358 0.041506 0.01502 0.034869 0.034333 0.036573 0.043006 0.032012 0.039724 -0.16986 -0.02206 0.0040008 -0.012108 -0.0071541 -0.025694 -0.02005 0.0061101 -0.0066593 -0.0027714 0 -0.015779 0 0.0017282 0 -0.0021878 0 -0.59311
3.7266 0.011258 0.015658 0.0054291 0.00040256 0.0054404 0.014005 -0.0034334 -0.0017391 -0.0091597 0.015959 -0.0085069 -0.12183 -0.019434 0.0041019 -0.014005 -0.008368 -0.0030469 -0.01888 0.0013714 -0.0044919 -0.0038053 0 -0.016135 0 0.0011605 0 -0.0011972 0 -0.074872
3.7305 0.0079769 0.0070641 -0.0051927 -0.037666 0.0062491 -0.0089746 -0.027404 -0.032799 -0.046948 -0.0034339 -0.046005 -0.072998 -0.017817 0.0036252 -0.016288 -0.0076965 0.017637 -0.019424 -0.0031456 -0.0052133 -0.0045893 0 -0.016484 0 0.0001399 0 -0.00062631 0 0.30549
3.7344 0.0060098 0.00092571 -0.0096956 -0.057687 0.010859 -0.02763 -0.027168 -0.042476 -0.056165 -0.016487 -0.058711 -0.032073 -0.018783 0.0026548 -0.017243 -0.0060085 0.022064 -0.020928 -0.0051313 -0.0076507 -0.0047358 0 -0.016675 0 -0.00041197 0 -0.00060552 0 0.41388
3.7383 0.0032395 -0.0012749 -0.011369 -0.050021 0.0083853 -0.034536 -0.0072784 -0.026708 -0.035424 -0.01656 -0.04354 0.0015476 -0.021455 0.0015247 -0.017182 -0.005564 0.0080236 -0.02172 -0.0044825 -0.0098723 -0.0036711 0 -0.01656 0 -9.9125e-05 0 -0.00080682 0 0.26616
3.7422 -0.0019514 -0.0014523 -0.011546 -0.017206 -0.0053345 -0.0256 0.016466 0.0051807 0.0030269 -0.0049207 -0.0085563 0.034632 -0.02354 0.00086221 -0.017289 -0.0080776 -0.013052 -0.020949 -0.0027675 -0.010861 -0.00157 0 -0.01617 0 0.00066862 0 -0.00087302 0 -0.0013715
3.7461 -0.0091168 -0.0029958 -0.0081974 0.025029 -0.022488 -0.0040714 0.027887 0.034672 0.03855 0.009762 0.029972 0.07332 -0.023576 0.0011593 -0.017614 -0.012901 -0.025074 -0.019557 -0.0016799 -0.011049 0.00029788 0 -0.015761 0 0.0011359 0 -0.00080356 0 -0.22002
3.75 -0.015754 -0.0075747 4.6765e-05 0.054597 -0.029728 0.019174 0.020484 0.044293 0.051986 0.016908 0.053127 0.11872 -0.02218 0.0023009 -0.016711 -0.017061 -0.019479 -0.019499 -0.0019291 -0.011291 0.00050046 0 -0.015619 0 0.00090927 0 -0.00088929 0 -0.27205
3.7539 -0.019124 -0.013702 0.0094019 0.05455 -0.020768 0.03056 -0.00031082 0.02767 0.035407 0.010567 0.047183 0.16742 -0.021192 0.0036195 -0.013471 -0.01739 -0.00094419 -0.021899 -0.0032194 -0.011455 -0.0010654 0 -0.015794 0 0.00023646 0 -0.0012954 0 -0.127
3.7578 -0.018544 -0.018332 0.012053 0.022582 -0.0031829 0.021643 -0.023285 -0.0072784 -0.0039101 -0.0073585 0.011286 0.21471 -0.021673 0.0045035 -0.0090738 -0.013127 0.017443 -0.02585 -0.0048656 -0.01025 -0.0026886 0 -0.016035 0 -0.000338 0 -0.0017825 0 0.16872
3.7617 -0.016292 -0.019899 0.0028987 -0.027297 0.0073666 -0.0052786 -0.040057 -0.043912 -0.047879 -0.028856 -0.039827 0.25688 -0.022808 0.0049623 -0.006684 -0.0067522 0.024923 -0.028932 -0.0062588 -0.0066916 -0.0021619 0 -0.016033 0 -0.00051864 0 -0.0019048 0 0.52259
3.7656 -0.016241 -0.019911 -0.014787 -0.072161 0.0003871 -0.038043 -0.049042 -0.066845 -0.077544 -0.044757 -0.081785 0.29129 -0.022786 0.0055324 -0.0088146 -0.0022593 0.020639 -0.028998 -0.0069079 -0.001812 0.0010763 0 -0.015768 0 -0.00044655 0 -0.0014868 0 0.82668
3.7695 -0.021167 -0.0217 -0.031183 -0.092432 -0.02081 -0.061934 -0.052666 -0.069421 -0.08238 -0.04955 -0.093551 0.31579 -0.020787 0.0065653 -0.014851 -0.0022079 0.012278 -0.025733 -0.0063933 0.0013582 0.0049978 0 -0.015586 0 -0.00040631 0 -0.00085343 0 0.98727
3.7734 -0.030688 -0.027519 -0.03824 -0.081971 -0.042655 -0.068521 -0.052105 -0.054776 -0.063923 -0.043541 -0.069907 0.32947 -0.018089 0.0075994 -0.021265 -0.0059581 0.007926 -0.020837 -0.004581 4.7305e-05 0.0063727 0 -0.01587 0 -0.00044363 0 -0.00052996 0 0.95867
3.7773 -0.041368 -0.036592 -0.03656 -0.05037 -0.053194 -0.059871 -0.045621 -0.031895 -0.033148 -0.031945 -0.025034 0.3341 -0.017124 0.0075134 -0.024462 -0.010454 0.0089603 -0.016855 -0.0019649 -0.0055233 0.0034932 0 -0.01661 0 -0.00033443 0 -0.00070692 0 0.77255
3.7813 -0.048842 -0.045625 -0.034024 -0.016606 -0.05119 -0.045509 -0.032341 -0.01091 -0.0047256 -0.022063 0.015602 0.33413 -0.01924 0.0054475 -0.02363 -0.012763 0.010251 -0.015615 0.00033544 -0.011572 -0.0021492 0 -0.017293 0 8.6563e-05 0 -0.0010374 0 0.53951
3.7852 -0.050399 -0.051096 -0.037516 0.001799 -0.044795 -0.034971 -0.017137 -0.00034004 0.0083878 -0.020087 0.02978 0.33396 -0.023217 0.0017308 -0.020974 -0.0122 0.0069523 -0.017292 0.0011542 -0.013373 -0.0068425 0 -0.017316 0 0.00064781 0 -0.00099999 0 0.40586
3.7891 -0.046291 -0.051315 -0.046047 -0.0023292 -0.042319 -0.031825 -0.010449 -0.0056402 -0.0012098 -0.028625 0.010097 0.33449 -0.026012 -0.0020298 -0.019318 -0.010377 0.00096038 -0.020496 8.2911e-05 -0.0091655 -0.0075643 0 -0.01657 0 0.00096501 0 -0.00045354 0 0.47809
3.793 -0.039112 -0.046862 -0.052047 -0.023581 -0.044493 -0.033221 -0.021279 -0.027277 -0.032687 -0.045541 -0.033869 0.33242 -0.025259 -0.0038828 -0.019537 -0.0094195 0.00037888 -0.023168 -0.0021571 -0.0019541 -0.0043368 0 -0.015638 0 0.00085367 0 0.00021157 0 0.7562
3.7969 -0.031991 -0.039619 -0.049273 -0.048722 -0.045117 -0.03421 -0.048451 -0.058581 -0.075696 -0.06443 -0.082261 0.32352 -0.021426 -0.0028404 -0.02022 -0.010058 0.011871 -0.023774 -0.0041246 0.0026332 -9.2674e-06 0 -0.015354 0 0.00056529 0 0.00049908 0 1.1196
3.8008 -0.026934 -0.031595 -0.039186 -0.064697 -0.038383 -0.032452 -0.077964 -0.086099 -0.11223 -0.076782 -0.11482 0.30697 -0.017686 0.00039605 -0.019574 -0.011206 0.032659 -0.022198 -0.0045642 0.00085492 0.0022541 0 -0.016064 0 0.00054522 0 0.00035543 0 1.3794
3.8047 -0.024209 -0.024322 -0.029445 -0.064847 -0.025157 -0.029406 -0.090109 -0.094632 -0.12307 -0.075346 -0.11839 0.28647 -0.01744 0.0038259 -0.017391 -0.011195 0.049924 -0.019837 -0.0031427 -0.0060944 0.0014956 0 -0.017269 0 0.00093041 0 0.00023143 0 1.372
3.8086 -0.022743 -0.018724 -0.026302 -0.050376 -0.012349 -0.027679 -0.072161 -0.075382 -0.097134 -0.057473 -0.090118 0.26646 -0.02146 0.0054016 -0.015078 -0.0094116 0.049297 -0.018709 -0.0005365 -0.013172 -0.00067428 0 -0.017994 0 0.0013231 0 0.00055687 0 1.0414
3.8125 -0.020931 -0.014948 -0.028604 -0.027583 -0.0065433 -0.027558 -0.027604 -0.032115 -0.038836 -0.026864 -0.037646 0.24704 -0.027091 0.0043203 -0.013985 -0.0068953 0.026151 -0.020031 0.0020691 -0.015759 -0.0019702 0 -0.017604 0 0.0011293 0 0.0011781 0 0.46972
3.8164 -0.017348 -0.012168 -0.029141 -0.0037738 -0.0081634 -0.026057 0.024918 0.019385 0.031761 0.0074134 0.022769 0.22295 -0.030309 0.0015258 -0.014 -0.005459 -0.009504 -0.02323 0.0036255 -0.013336 -0.0016354 0 -0.016331 0 0.00016833 0 0.0013962 0 -0.15872
3.8203 -0.011272 -0.0088449 -0.021643 0.015401 -0.011255 -0.019257 0.06231 0.058922 0.087401 0.034556 0.070679 0.18829 -0.028988 -0.00090493 -0.013928 -0.0061556 -0.038913 -0.026227 0.0036054 -0.0094113 -0.00088518 0 -0.015054 0 -0.0010553 0 0.00063924 0 -0.63886
3.8242 -0.0030613 -0.0036924 -0.0065452 0.026494 -0.0085469 -0.0058985 0.070045 0.072001 0.10659 0.046728 0.088839 0.14287 -0.024627 -0.0011312 -0.013115 -0.0083709 -0.047057 -0.026892 0.0020494 -0.0079973 -0.0013384 0 -0.014527 0 -0.0017292 0 -0.00088332 0 -0.83204
3.8281 0.0057322 0.003242 0.009432 0.027897 0.002826 0.010714 0.049238 0.056484 0.083985 0.042469 0.071318 0.093977 -0.020988 0.0011775 -0.012379 -0.010244 -0.032325 -0.024586 -0.00055415 -0.010042 -0.0031278 0 -0.014776 0 -0.0014331 0 -0.0022358 0 -0.71989
3.832 0.012862 0.01037 0.018638 0.020001 0.019288 0.024 0.014205 0.022468 0.032645 0.026899 0.027566 0.051166 -0.02078 0.0045231 -0.013133 -0.010068 -0.0063996 -0.020531 -0.0034106 -0.013004 -0.0045964 0 -0.015179 0 -0.00049962 0 -0.0025313 0 -0.40322
3.8359 0.01656 0.015623 0.017593 0.0060229 0.033387 0.027853 -0.016627 -0.013513 -0.022864 0.0085715 -0.021332 0.018678 -0.023328 0.0065284 -0.015614 -0.0076151 0.014829 -0.016777 -0.005621 -0.013631 -0.0038521 0 -0.015131 0 0.00031426 0 -0.0017067 0 -0.049434
3.8398 0.016806 0.01801 0.0082828 -0.007776 0.03866 0.020617 -0.030276 -0.036249 -0.058498 -0.0050923 -0.053156 -0.0074178 -0.025358 0.0056136 -0.01819 -0.0043997 0.021866 -0.014731 -0.0065359 -0.011053 -0.00062432 0 -0.014638 0 0.00053114 0 -0.00055299 0 0.1842
3.8438 0.015693 0.018386 -0.0036544 -0.013769 0.033658 0.0069473 -0.02408 -0.037818 -0.0617 -0.010931 -0.055744 -0.034403 -0.02426 0.002246 -0.018629 -0.0026441 0.015958 -0.014525 -0.0061672 -0.0072871 0.0033762 0 -0.014282 0 0.00035549 0 2.4944e-05 0 0.21373
3.8477 0.01632 0.018778 -0.011291 -0.0063954 0.023011 -0.0038203 -0.004474 -0.019684 -0.035897 -0.0098476 -0.031941 -0.064901 -0.020798 -0.0012329 -0.016172 -0.0036304 0.0051594 -0.01555 -0.005324 -0.0050253 0.0058881 0 -0.014626 0 0.00039499 0 -0.00020535 0 0.048662
3.8516 0.020722 0.020879 -0.0084645 0.014463 0.014969 -0.0024261 0.018322 0.0093511 0.0034353 -0.0039176 0.0043771 -0.093453 -0.01863 -0.0022366 -0.012358 -0.0066296 -0.0033882 -0.017327 -0.0051737 -0.0052005 0.0058968 0 -0.01563 0 0.00098451 0 -0.00071675 0 -0.23501
3.8555 0.028285 0.024941 0.0075025 0.042432 0.016438 0.014629 0.036217 0.038156 0.038669 0.0064817 0.037793 -0.11114 -0.020873 0.00010166 -0.0097784 -0.0092959 -0.0083557 -0.019673 -0.006346 -0.0066857 0.0041328 0 -0.01664 0 0.0017787 0 -0.00086836 0 -0.54657
3.8594 0.035938 0.029831 0.03269 0.067009 0.02816 0.04183 0.046656 0.058722 0.059967 0.02277 0.059654 -0.11394 -0.026862 0.0041394 -0.0099703 -0.0093899 -0.01312 -0.022133 -0.0082077 -0.0080246 0.0019921 0 -0.016949 0 0.0020162 0 -0.00059486 0 -0.82235
3.8633 0.040124 0.033923 0.056142 0.07836 0.043406 0.066452 0.052065 0.069049 0.069018 0.045164 0.070189 -0.10672 -0.032249 0.0068229 -0.012396 -0.0066103 -0.0208 -0.023621 -0.0090348 -0.008986 0.00014988 0 -0.016399 0 0.0012161 0 -0.00044191 0 -1.0343
3.8672 0.039156 0.035965 0.065016 0.072058 0.051935 0.075234 0.056068 0.07172 0.074108 0.069198 0.074309 -0.099047 -0.032624 0.0059144 -0.015274 -0.0030285 -0.030323 -0.023077 -0.0072261 -0.010221 -0.001705 0 -0.015492 0 -0.00033565 0 -0.00094242 0 -1.1686
3.8711 0.034196 0.035403 0.053455 0.051209 0.047167 0.062277 0.059186 0.069472 0.080275 0.085392 0.07519 -0.096851 -0.02746 0.0016409 -0.01721 -0.0015751 -0.036702 -0.020701 -0.002777 -0.011667 -0.0039143 0 -0.01493 0 -0.0017494 0 -0.0019988 0 -1.1994
3.875 0.028187 0.032333 0.028233 0.024863 0.031315 0.03305 0.057338 0.061676 0.082558 0.083585 0.070659 -0.097999 -0.020705 -0.0035299 -0.018015 -0.0036185 -0.034824 -0.01838 0.0022438 -0.01187 -0.0059223 0 -0.015049 0 -0.002195 0 -0.002909 0 -1.0862
3.8789 0.02369 0.027469 0.0051094 0.0035566 0.014038 0.0015319 0.0448 0.045185 0.06874 0.059629 0.054943 -0.095653 -0.017355 -0.006771 -0.018199 -0.0076251 -0.023343 -0.018479 0.0049075 -0.0093631 -0.0065596 0 -0.015622 0 -0.001493 0 -0.0030046 0 -0.80282
3.8828 0.02134 0.022109 -0.0025586 -0.0056537 0.0052377 -0.017914 0.019871 0.019136 0.030615 0.019761 0.024555 -0.085581 -0.019113 -0.0068894 -0.018068 -0.010201 -0.0057976 -0.021812 0.0036558 -0.0047206 -0.0053098 0 -0.016155 0 -0.00017551 0 -0.0022579 0 -0.37954
3.8867 0.020005 0.017754 0.0062492 -0.0021314 0.0078124 -0.018608 -0.011148 -0.010748 -0.024852 -0.02097 -0.015833 -0.06979 -0.02313 -0.0048529 -0.017548 -0.0088621 0.011402 -0.026676 -0.00020044 -0.00085097 -0.0031159 0 -0.016348 0 0.0009661 0 -0.0012717 0 0.076699
3.8906 0.018208 0.015288 0.020531 0.0088322 0.01642 -0.0043756 -0.035489 -0.033121 -0.074535 -0.045847 -0.052162 -0.053104 -0.024926 -0.0025864 -0.016783 -0.0042678 0.022246 -0.030056 -0.0031722 -0.00073064 -0.0016392 0 -0.016273 0 0.001426 0 -0.00070291 0 0.40823
3.8945 0.015442 0.014291 0.027622 0.019446 0.022985 0.014206 -0.040903 -0.037594 -0.091297 -0.044964 -0.066602 -0.036969 -0.022641 -0.0012386 -0.016489 0.00010574 0.023527 -0.030058 -0.0022485 -0.00459 -0.0015491 0 -0.016183 0 0.0012153 0 -0.00071287 0 0.4763
3.8984 0.012318 0.013264 0.024018 0.023711 0.023543 0.026893 -0.023568 -0.022004 -0.061809 -0.019974 -0.047857 -0.01782 -0.018576 -0.00046789 -0.017357 0.00076071 0.015496 -0.027375 0.0024973 -0.0094235 -0.0016392 0 -0.016194 0 0.00069657 0 -0.00095353 0 0.23897
3.9023 0.009707 0.010837 0.016758 0.020162 0.020127 0.02917 0.0087932 0.0056709 0.0027939 0.017317 -4.1462e-05 0.007676 -0.016676 0.00075875 -0.019021 -0.0028486 0.0011863 -0.024455 0.0076249 -0.011543 6.4641e-05 0 -0.016183 0 0.00024726 0 -0.0010236 0 -0.21025
3.9063 0.0078774 0.0070316 0.014724 0.011735 0.016627 0.022959 0.041008 0.03242 0.071714 0.050979 0.056456 0.036185 -0.018618 0.0027898 -0.01991 -0.0077518 -0.014758 -0.023209 0.0088903 -0.0098289 0.0040657 0 -0.015974 0 2.3567e-05 0 -0.00087877 0 -0.67324
3.9102 0.0064352 0.0033543 0.019058 0.0032557 0.013671 0.013392 0.058875 0.048023 0.11185 0.067844 0.094391 0.058136 -0.022398 0.00475 -0.018505 -0.0098842 -0.027309 -0.023492 0.0047302 -0.0065331 0.0082778 0 -0.015583 0 -6.0312e-05 0 -0.00079705 0 -0.93793
3.9141 0.004933 0.001506 0.022368 -0.0016052 0.0082387 0.0048143 0.056161 0.04939 0.10602 0.062014 0.094609 0.066573 -0.024686 0.0053633 -0.014984 -0.0074537 -0.03231 -0.023714 -0.0022459 -0.0049199 0.009452 0 -0.015243 0 -0.00019577 0 -0.001008 0 -0.88129
3.918 0.0033788 0.0017956 0.017125 -0.0020844 -0.0017179 -0.0012134 0.036078 0.039005 0.060339 0.035992 0.057122 0.066634 -0.024364 0.0042865 -0.011553 -0.0023561 -0.027706 -0.022759 -0.0071587 -0.006163 0.006127 0 -0.015186 0 -0.00049956 0 -0.0014246 0 -0.52669
3.9219 0.0021079 0.002767 0.0041911 -6.1562e-05 -0.013113 -0.0053001 0.0076689 0.020692 -0.0021019 -0.00084239 0.00075658 0.075298 -0.023531 0.0025831 -0.010851 0.0015398 -0.014442 -0.021127 -0.0066924 -0.0085907 0.00036101 0 -0.015394 0 -0.0008836 0 -0.0017511 0 -0.024522
3.9258 0.0012466 0.0024653 -0.0074811 0.0015922 -0.019262 -0.0083543 -0.019259 -0.0023915 -0.055226 -0.035423 -0.048422 0.10905 -0.024981 0.0017962 -0.013709 0.0016514 0.0034568 -0.020161 -0.0016634 -0.0098386 -0.0036375 0 -0.015605 0 -0.0010489 0 -0.0017987 0 0.42876
3.9297 0.00042001 0.0001993 -0.0095748 0.00082043 -0.016218 -0.010203 -0.037367 -0.026149 -0.081839 -0.055307 -0.071826 0.16888 -0.028893 0.0024739 -0.0183 -0.0014005 0.019956 -0.020369 0.0038403 -0.0094411 -0.0030271 0 -0.015568 0 -0.00064987 0 -0.0016368 0 0.68338
3.9336 -0.00097176 -0.0028779 -0.0024044 -0.0026055 -0.0074158 -0.0096367 -0.042788 -0.043772 -0.077936 -0.053381 -0.066378 0.2362 -0.032316 0.0035925 -0.021552 -0.0047643 0.02912 -0.020796 0.0059497 -0.0090618 0.0011256 0 -0.015318 0 0.0004215 0 -0.0014341 0 0.69093
3.9375 -0.0032381 -0.0049534 0.0059828 -0.0071621 -0.0013371 -0.0057206 -0.035411 -0.047799 -0.050337 -0.031282 -0.041842 0.2851 -0.032104 0.003514 -0.021599 -0.0060981 0.027617 -0.020239 0.0040733 -0.010234 0.004711 0 -0.015193 0 0.0018231 0 -0.0012211 0 0.50211
3.9414 -0.0061915 -0.0053719 0.0082493 -0.010552 -0.003923 0.0005755 -0.019297 -0.035577 -0.01185 0.00065859 -0.011753 0.30189 -0.028245 0.0016299 -0.019116 -0.0054419 0.016478 -0.01895 0.00093053 -0.012258 0.0042089 0 -0.015548 0 0.0028486 0 -0.00088504 0 0.22467
3.9453 -0.0093813 -0.0052989 0.0045972 -0.011158 -0.013129 0.0056593 -0.0020885 -0.013037 0.023148 0.027876 0.014018 0.29586 -0.024028 -0.00088163 -0.016434 -0.0046091 0.0009532 -0.018782 -0.00025166 -0.012733 -0.00016641 0 -0.016405 0 0.0028555 0 -0.0004059 0 -0.026421
3.9492 -0.012383 -0.0065336 0.00097927 -0.0093093 -0.021107 0.0045125 0.0079609 0.0078447 0.042535 0.038665 0.03058 0.29162 -0.022734 -0.0020026 -0.015405 -0.0049569 -0.011923 -0.021366 0.001312 -0.010277 -0.0046873 0 -0.017353 0 0.0017667 0 -2.2544e-05 0 -0.16525
3.9531 -0.014782 -0.009594 0.0012816 -0.0074753 -0.021834 -0.0062225 0.0065346 0.016843 0.040182 0.029963 0.03537 0.30921 -0.024276 -0.00074239 -0.015994 -0.0059084 -0.017011 -0.026092 0.0035214 -0.0064352 -0.0054931 0 -0.017816 0 0.00023123 0 -6.9382e-05 0 -0.15482
3.957 -0.016012 -0.012973 0.0025914 -0.0088271 -0.016492 -0.024863 -0.0039302 0.012121 0.018553 0.0082928 0.026865 0.3485 -0.025371 0.0018025 -0.016757 -0.0057108 -0.013795 -0.030154 0.0036415 -0.0045112 -0.0020036 0 -0.017469 0 -0.00076613 0 -0.00060964 0 -0.014242
3.9609 -0.015553 -0.014404 -0.00099656 -0.014681 -0.011362 -0.043648 -0.015986 -3.6962e-06 -0.012061 -0.014638 0.0068444 0.39077 -0.02322 0.0032754 -0.016502 -0.0035766 -0.0061826 -0.030894 0.00094795 -0.0063267 0.0027327 0 -0.016496 0 -0.00060244 0 -0.0012746 0 0.18867
3.9648 -0.013592 -0.013055 -0.010405 -0.022632 -0.010919 -0.051872 -0.022674 -0.011564 -0.038432 -0.028697 -0.017107 0.41571 -0.018883 0.0021366 -0.015446 -0.00091159 0.0006207 -0.028282 -0.002716 -0.010289 0.0049288 0 -0.015457 0 0.00052307 0 -0.0015491 0 0.3657
3.9688 -0.011523 -0.010593 -0.018879 -0.027327 -0.013712 -0.042275 -0.022403 -0.019313 -0.051023 -0.030201 -0.033713 0.41885 -0.01664 -0.00086906 -0.014823 -0.00023356 0.0038976 -0.025011 -0.0048054 -0.012902 0.0033605 0 -0.014894 0 0.0017563 0 -0.0012687 0 0.45193
3.9727 -0.01146 -0.010029 -0.018501 -0.024132 -0.01533 -0.016816 -0.019082 -0.025177 -0.048262 -0.022402 -0.035104 0.41465 -0.0197 -0.0032707 -0.015486 -0.002733 0.0048539 -0.023975 -0.0043878 -0.012258 4.0044e-05 0 -0.014971 0 0.0022612 0 -0.00081864 0 0.44149
3.9766 -0.014729 -0.01324 -0.0094147 -0.013326 -0.014717 0.012561 -0.017654 -0.031341 -0.035942 -0.012277 -0.023289 0.42316 -0.026519 -0.0030772 -0.016927 -0.0068869 0.0065781 -0.025537 -0.0026931 -0.0098437 -0.002092 0 -0.015427 0 0.0018449 0 -0.00078777 0 0.38795
3.9805 -0.020501 -0.019287 -0.0014423 -0.0012697 -0.016264 0.029725 -0.019463 -0.035988 -0.022782 -0.0063796 -0.0095093 0.45221 -0.031659 -0.00070415 -0.017651 -0.0096141 0.010436 -0.027282 -0.0015984 -0.008723 -0.0019449 0 -0.015846 0 0.0010257 0 -0.0013802 0 0.36429
3.9844 -0.025916 -0.024978 -0.0051893 0.0032206 -0.024693 0.023706 -0.021928 -0.034687 -0.015536 -0.0081404 -0.0058625 0.49043 -0.030693 0.0011735 -0.016498 -0.0090109 0.014331 -0.026528 -0.001775 -0.010005 -0.00078466 0 -0.015997 0 0.0005232 0 -0.0021703 0 0.40993
3.9883 -0.027937 -0.027209 -0.021004 -0.0047734 -0.03813 -0.0043065 -0.022484 -0.025987 -0.016482 -0.017192 -0.015889 0.51659 -0.024471 -0.00014605 -0.013697 -0.0061038 0.014623 -0.023096 -0.0023553 -0.01147 -0.0002456 0 -0.015967 0 0.0006428 0 -0.0024708 0 0.50556
3.9922 -0.02557 -0.02513 -0.037247 -0.022007 -0.04751 -0.040963 -0.022241 -0.014814 -0.023667 -0.029938 -0.032226 0.51669 -0.018524 -0.0049389 -0.010785 -0.0039054 0.010016 -0.01959 -0.0022289 -0.010011 -0.0002395 0 -0.015992 0 0.0010824 0 -0.0019733 0 0.59358
3.9961 -0.02055 -0.020457 -0.04039 -0.038635 -0.044219 -0.067962 -0.024972 -0.0092349 -0.032531 -0.040668 -0.043179 0.49473 -0.018021 -0.010537 -0.0095263 -0.0045975 0.0035396 -0.018899 -0.0013679 -0.0054199 0.00084196 0 -0.016188 0 0.0012834 0 -0.0010367 0 0.62344
4 -0.015887 -0.015893 -0.02745 -0.044857 -0.028818 -0.072033 -0.032056 -0.013141 -0.037668 -0.043367 -0.042024 0.46868 -0.023092 -0.013279 -0.010741 -0.0074793 0.00032305 -0.02141 -0.00070088 -0.0013598 0.0038129 0 -0.016423 0 0.00096338 0 -0.00033945 0 0.58135
4.0039 -0.013507 -0.013119 -0.0085386 -0.037654 -0.011666 -0.051789 -0.03879 -0.022127 -0.034653 -0.034405 -0.030799 0.45611 -0.028942 -0.011339 -0.013845 -0.0096416 0.0028318 -0.024661 -0.00078079 -0.0021363 0.0068904 0 -0.016463 0 0.00034702 0 -0.00024463 0 0.48358
4.0078 -0.013043 -0.011969 0.0028837 -0.02236 -0.0040072 -0.017787 -0.036923 -0.027135 -0.022088 -0.015214 -0.016186 0.46148 -0.030516 -0.0060701 -0.017277 -0.0087684 0.0080726 -0.0257 -0.00089588 -0.008298 0.0066958 0 -0.016212 0 -7.0081e-05 0 -0.00051148 0 0.3501
4.0117 -0.012683 -0.011176 0.0022511 -0.0080112 -0.0078555 0.013652 -0.02225 -0.022765 -0.0032115 0.0070091 -0.0028684 0.47458 -0.027077 -0.00078 -0.019422 -0.005431 0.0098617 -0.023746 0.00019467 -0.015615 0.001475 0 -0.015824 0 3.6403e-05 0 -0.00062611 0 0.19345
4.0156 -0.01105 -0.0097286 -0.0034162 -0.00054598 -0.01469 0.029016 -0.00043519 -0.012327 0.014414 0.022059 0.0084862 0.47976 -0.022372 0.001937 -0.019434 -0.0026755 0.0046085 -0.020584 0.0025807 -0.01875 -0.0065701 0 -0.015547 0 0.00057711 0 -0.00039208 0 0.035266
4.0195 -0.0082567 -0.0075665 -0.004339 0.00054605 -0.014268 0.023974 0.01525 -0.004702 0.021947 0.022134 0.017314 0.46777 -0.020528 0.0020353 -0.01759 -0.0032225 -0.0046118 -0.018525 0.0044827 -0.016178 -0.012416 0 -0.015462 0 0.0011784 0 -0.00015863 0 -0.074776
4.0234 -0.0052862 -0.0051912 0.0014709 -0.00013793 -0.00467 0.0045868 0.013657 -0.0060245 0.013989 0.0067649 0.019172 0.44084 -0.022028 0.0015662 -0.015041 -0.0068569 -0.0099137 -0.018204 0.0035816 -0.011473 -0.012167 0 -0.015399 0 0.001508 0 -0.0004412 0 -0.074438
4.0273 -0.0026262 -0.0028416 0.006998 0.00087499 0.006495 -0.01672 -0.0047783 -0.014096 -0.0076039 -0.016127 0.008075 0.4088 -0.023734 0.0025463 -0.013112 -0.010453 -0.0053966 -0.018461 -0.00064449 -0.0096468 -0.0063492 0 -0.015122 0 0.0014884 0 -0.0013219 0 0.05767
4.0313 0.00021836 -0.00019979 0.0050804 0.0029571 0.010572 -0.027996 -0.027089 -0.020547 -0.033208 -0.034126 -0.015575 0.38061 -0.02262 0.0051489 -0.012542 -0.010675 0.0069106 -0.018202 -0.0058674 -0.012164 0.00048727 0 -0.014626 0 0.0012544 0 -0.0022584 0 0.25469
4.0352 0.0038141 0.0030931 -0.0027361 0.0031514 0.006865 -0.023702 -0.036639 -0.018157 -0.048978 -0.036923 -0.039679 0.35841 -0.019123 0.0077591 -0.013107 -0.0069257 0.017539 -0.017972 -0.0084132 -0.01563 0.0035617 0 -0.014235 0 0.00096817 0 -0.0025306 0 0.37517
4.0391 0.0076324 0.0067419 -0.0072076 0.000463 0.0026831 -0.0067077 -0.024848 -0.0062193 -0.043182 -0.021652 -0.045465 0.3379 -0.016623 0.0086455 -0.013879 -0.001895 0.016702 -0.019334 -0.006201 -0.015437 0.0016522 0 -0.014351 0 0.00069552 0 -0.0019136 0 0.28771
4.043 0.010165 0.0097827 -0.0012606 -0.0019074 0.0046927 0.014433 0.0033441 0.010399 -0.012727 0.0059865 -0.021355 0.31365 -0.017728 0.0075665 -0.013965 0.00077386 0.002343 -0.022632 -0.00054254 -0.010621 -0.0023834 0 -0.015065 0 0.00042883 0 -0.00092356 0 -0.029263
4.0469 0.010484 0.01143 0.012061 0.0011974 0.01128 0.03089 0.0338 0.026192 0.033291 0.034936 0.025321 0.28468 -0.02138 0.005839 -0.013174 -0.00042413 -0.017701 -0.025681 0.0048293 -0.0049835 -0.0045042 0 -0.016001 0 0.00017128 0 -0.00038122 0 -0.45322
4.0508 0.0096796 0.012026 0.022435 0.01219 0.014558 0.038117 0.052863 0.038242 0.075632 0.054097 0.06992 0.25627 -0.023867 0.0049454 -0.012153 -0.003749 -0.03134 -0.025185 0.0066675 -0.0033331 -0.0028993 0 -0.016575 0 -3.4798e-05 0 -0.00068852 0 -0.78443
4.0547 0.01044 0.013079 0.023108 0.027964 0.010044 0.036907 0.054627 0.045135 0.093211 0.056954 0.086128 0.23677 -0.022673 0.005116 -0.011911 -0.0059797 -0.031038 -0.019886 0.0045533 -0.0066897 0.0010922 0 -0.01647 0 -0.0001506 0 -0.0014842 0 -0.87049
4.0586 0.014753 0.016072 0.018082 0.041585 0.0032253 0.030958 0.041636 0.044567 0.074682 0.043851 0.064334 0.23182 -0.019117 0.0052461 -0.013151 -0.0053435 -0.018682 -0.012433 0.00080522 -0.011311 0.0048758 0 -0.015906 0 -0.00017464 0 -0.0019839 0 -0.69843
4.0625 0.021694 0.020906 0.017619 0.046909 0.0049594 0.023488 0.020976 0.034146 0.026939 0.021526 0.018507 0.23985 -0.017033 0.0041458 -0.015851 -0.0029532 -0.0030777 -0.007852 -0.0016915 -0.012504 0.0069861 0 -0.015444 0 -0.00011403 0 -0.0016799 0 -0.39135
4.0664 0.027466 0.025319 0.026496 0.042191 0.019563 0.01567 0.00039366 0.015539 -0.025977 0.00033742 -0.023565 0.25233 -0.018843 0.0018409 -0.019289 -0.0015697 0.0070669 -0.0096357 -0.0017116 -0.0093096 0.0076217 0 -0.015502 0 5.9673e-05 0 -0.00076771 0 -0.1209
4.0703 0.027931 0.026027 0.037598 0.03015 0.038002 0.0076459 -0.013289 -0.0030558 -0.055142 -0.010059 -0.038799 0.25911 -0.023096 -0.0003484 -0.022374 -0.0029746 0.0085474 -0.01679 -0.00022502 -0.0053371 0.007323 0 -0.016015 0 0.00038565 0 5.0893e-05 0 -0.0055697
4.0742 0.02162 0.020974 0.038239 0.015335 0.044335 0.00040798 -0.01499 -0.010723 -0.04398 -0.0051845 -0.02232 0.25579 -0.025967 -0.0010085 -0.024078 -0.006405 0.0036893 -0.02449 0.00080007 -0.0049522 0.0058098 0 -0.016551 0 0.00082024 0 0.0001715 0 -0.060944
4.0781 0.010772 0.011064 0.023247 0.0016402 0.030244 -0.0037857 -0.003516 -0.0022709 0.0006137 0.011656 0.012378 0.24745 -0.025132 3.9762e-05 -0.023876 -0.0093852 -0.0035035 -0.027829 -1.1929e-05 -0.0087576 0.0025523 0 -0.016742 0 0.0011839 0 -0.00044885 0 -0.21689
4.082 -0.00030788 -3.1368e-06 0.0013391 -0.0083321 0.0036289 -0.003131 0.015898 0.016141 0.051523 0.030474 0.044076 0.24516 -0.022031 0.0015137 -0.022057 -0.010029 -0.010535 -0.025489 -0.0027169 -0.012938 -0.0016391 0 -0.016619 0 0.0012503 0 -0.0013302 0 -0.36859
4.0859 -0.0080059 -0.0078242 -0.012237 -0.012825 -0.017585 0.0015206 0.032174 0.030308 0.077777 0.039504 0.056065 0.25672 -0.020268 0.0017168 -0.019658 -0.008625 -0.016178 -0.020327 -0.0063446 -0.013084 -0.0041958 0 -0.016522 0 0.00093814 0 -0.0019059 0 -0.42228
4.0898 -0.01105 -0.0099027 -0.0098135 -0.011154 -0.020934 0.0063398 0.033994 0.028437 0.063323 0.031573 0.042653 0.27849 -0.021889 -8.5932e-05 -0.017846 -0.0071402 -0.018333 -0.016687 -0.0095501 -0.0085984 -0.0026329 0 -0.016713 0 0.00042952 0 -0.0019411 0 -0.32285
4.0938 -0.010204 -0.0069755 0.0019031 -0.0048686 -0.0095463 0.0068494 0.017468 0.010054 0.015717 0.0082574 0.0090902 0.29584 -0.025391 -0.0030981 -0.017022 -0.0072748 -0.013685 -0.016939 -0.011101 -0.0033095 0.0028621 0 -0.017092 0 7.3155e-05 0 -0.0016121 0 -0.072218
4.0977 -0.006993 -0.002219 0.0090986 0.0018639 0.0024155 0.0012585 -0.010186 -0.014186 -0.040259 -0.020784 -0.031769 0.2935 -0.027449 -0.0055684 -0.016393 -0.0089746 -0.00067149 -0.020134 -0.01026 -0.0017623 0.0088385 0 -0.017296 0 0.00011698 0 -0.0012645 0 0.25953
4.1016 -0.002942 0.00094316 0.0046551 0.0042245 0.0038154 -0.0078993 -0.03464 -0.031132 -0.078289 -0.042897 -0.063717 0.26856 -0.026453 -0.0059236 -0.014663 -0.010685 0.016941 -0.02348 -0.0072427 -0.0049536 0.011063 0 -0.017073 0 0.00049218 0 -0.0011244 0 0.54667
4.1055 0.00030703 0.00079263 -0.0055245 0.00019718 -0.0039823 -0.015261 -0.043574 -0.034221 -0.084242 -0.04884 -0.072558 0.23519 -0.024171 -0.0036155 -0.011503 -0.010898 0.030197 -0.024977 -0.0034747 -0.0096428 0.00808 0 -0.01653 0 0.00084823 0 -0.0011996 0 0.65868
4.1094 0.00089891 -0.0022209 -0.0097719 -0.0075018 -0.010921 -0.016277 -0.034088 -0.025606 -0.060109 -0.036922 -0.052617 0.21581 -0.023836 0.00071342 -0.0085138 -0.0093993 0.030221 -0.024821 -0.0010713 -0.011686 0.0025309 0 -0.016004 0 0.00082736 0 -0.0013817 0 0.53318
4.1133 -0.0024461 -0.0064804 -0.00355 -0.013289 -0.010188 -0.010397 -0.013165 -0.011401 -0.018802 -0.013105 -0.011362 0.22442 -0.02669 0.0055934 -0.0084413 -0.0071123 0.015008 -0.024663 -0.0014956 -0.009915 -0.0011242 0 -0.015707 0 0.00035389 0 -0.0015869 0 0.22389
4.1172 -0.0091746 -0.01057 0.0055574 -0.013281 -0.0052798 -0.0016317 0.0080522 0.0036073 0.023714 0.012186 0.032386 0.25532 -0.030529 0.0093252 -0.012877 -0.0049461 -0.0079673 -0.02574 -0.0043123 -0.0067983 -0.00044925 0 -0.015521 0 -0.00030188 0 -0.0017948 0 -0.11776
4.1211 -0.016566 -0.013889 0.005808 -0.0087103 -0.0051395 0.0038373 0.020841 0.016459 0.053486 0.028487 0.057713 0.28693 -0.03173 0.010659 -0.020322 -0.0029956 -0.026047 -0.02766 -0.007238 -0.0055549 0.0031306 0 -0.015184 0 -0.00073194 0 -0.0019888 0 -0.32319
4.125 -0.021151 -0.016289 -0.006305 -0.0050134 -0.013358 0.0014087 0.021661 0.023059 0.060521 0.02912 0.053202 0.29792 -0.028721 0.0094232 -0.026613 -0.00091452 -0.029628 -0.028786 -0.0077401 -0.0068747 0.0061164 0 -0.014658 0 -0.00069159 0 -0.0021068 0 -0.2968
4.1289 -0.021029 -0.017446 -0.022213 -0.0072368 -0.023573 -0.0090888 0.011024 0.017547 0.040595 0.013497 0.022814 0.28261 -0.023502 0.0067567 -0.027856 0.0010745 -0.018064 -0.027682 -0.0050005 -0.0085302 0.0064531 0 -0.014266 0 -0.00025331 0 -0.002075 0 -0.056897
4.1328 -0.017183 -0.016804 -0.029842 -0.01572 -0.026164 -0.02306 -0.0082754 -0.0030763 -0.0018213 -0.012604 -0.018006 0.253 -0.019841 0.0045607 -0.023612 0.0017999 0.0010206 -0.024363 -0.00057435 -0.0080188 0.0052818 0 -0.014418 0 0.00028399 0 -0.0018921 0 0.29122
4.1367 -0.012603 -0.014218 -0.02548 -0.025767 -0.018829 -0.033494 -0.031234 -0.033141 -0.052241 -0.039073 -0.052357 0.22663 -0.020009 0.004249 -0.017483 -7.2594e-06 0.017796 -0.020385 0.0028564 -0.0053349 0.0053014 0 -0.015163 0 0.00062491 0 -0.0016626 0 0.61817
4.1406 -0.0099756 -0.010601 -0.016593 -0.031382 -0.0093201 -0.03476 -0.05026 -0.058505 -0.09025 -0.055566 -0.070107 0.21165 -0.023096 0.005622 -0.014296 -0.0043794 0.026435 -0.017804 0.0035516 -0.0030352 0.007553 0 -0.016052 0 0.00065525 0 -0.0015238 0 0.82203
4.1445 -0.0099189 -0.0077533 -0.013032 -0.029661 -0.0070851 -0.025776 -0.057082 -0.064934 -0.09896 -0.056114 -0.069256 0.20233 -0.026195 0.0068875 -0.01614 -0.0096621 0.02693 -0.017808 0.0018262 -0.0036425 0.009987 0 -0.016471 0 0.00045683 0 -0.0015144 0 0.84733
4.1484 -0.011152 -0.0072775 -0.016308 -0.0222 -0.012777 -0.010725 -0.047311 -0.048489 -0.074401 -0.041794 -0.052318 0.18781 -0.026941 0.0060688 -0.020697 -0.01352 0.02233 -0.019934 -0.00060269 -0.0070799 0.0093198 0 -0.016191 0 0.00019797 0 -0.0015046 0 0.68525
4.1523 -0.012133 -0.0093672 -0.018456 -0.012946 -0.017235 0.0031897 -0.024274 -0.018708 -0.028108 -0.019684 -0.023396 0.16447 -0.025013 0.0027817 -0.023397 -0.014562 0.015 -0.022386 -0.0022121 -0.010648 0.0043488 0 -0.015572 0 1.7048e-05 0 -0.0012722 0 0.37622
4.1563 -0.01245 -0.012518 -0.011624 -0.0050307 -0.011544 0.0097118 0.0018273 0.0085546 0.019367 0.0013251 0.011104 0.13944 -0.021661 -0.0011833 -0.021446 -0.013146 0.0054854 -0.023262 -0.0026757 -0.01146 -0.0025662 0 -0.015234 0 -2.0109e-05 0 -0.00069624 0 0.012876
4.1602 -0.012735 -0.014509 0.002106 0.00054749 0.0023743 0.0068103 0.019719 0.022363 0.049637 0.015055 0.040916 0.12223 -0.018355 -0.0031702 -0.016119 -0.01074 -0.0056609 -0.021911 -0.0025632 -0.0089454 -0.0073195 0 -0.015474 0 0.00010217 0 7.6666e-05 0 -0.2783
4.1641 -0.013465 -0.013972 0.011498 0.0038961 0.012302 -0.0026977 0.023554 0.022302 0.054894 0.019957 0.054235 0.11362 -0.016097 -0.0018912 -0.011319 -0.0085813 -0.015795 -0.019475 -0.002402 -0.0051825 -0.0074306 0 -0.015999 0 0.00037683 0 0.00064929 0 -0.38775
4.168 -0.014069 -0.011331 0.0072252 0.0047515 0.0076269 -0.013342 0.015183 0.01466 0.038942 0.017702 0.044471 0.10386 -0.015644 0.0013323 -0.0099219 -0.0069715 -0.020568 -0.018143 -0.0022494 -0.0030027 -0.003838 0 -0.016221 0 0.00076724 0 0.00061047 0 -0.28183
4.1719 -0.013323 -0.0083718 -0.0081399 0.0024431 -0.0093773 -0.020293 0.0010985 0.0045964 0.01208 0.010473 0.016018 0.082485 -0.017617 0.0035047 -0.011444 -0.0057225 -0.016804 -0.019526 -0.0020942 -0.0037603 0.00032634 0 -0.015828 0 0.0011791 0 -0.00015254 0 -0.025564
4.1758 -0.010583 -0.0067794 -0.021764 -0.0028123 -0.024801 -0.021541 -0.012504 -0.0072662 -0.015243 -0.00036175 -0.017089 0.050078 -0.021843 0.0023711 -0.013113 -0.0050301 -0.0052951 -0.023308 -0.0023293 -0.0066143 0.0024996 0 -0.01509 0 0.0014544 0 -0.0013106 0 0.2546
4.1797 -0.0066017 -0.0068356 -0.022516 -0.0090438 -0.026163 -0.017924 -0.022294 -0.021219 -0.035962 -0.013294 -0.039867 0.019413 -0.026605 -0.0017166 -0.013061 -0.0056364 0.0090701 -0.027273 -0.0034619 -0.0095616 0.002299 0 -0.014607 0 0.0014176 0 -0.0022706 0 0.44464
4.1836 -0.0030948 -0.0073121 -0.011299 -0.013363 -0.014296 -0.011689 -0.02704 -0.033365 -0.046682 -0.025145 -0.045674 0.0036981 -0.029127 -0.0060638 -0.012299 -0.0080053 0.020081 -0.028799 -0.0052506 -0.011013 0.0008193 0 -0.01476 0 0.00096551 0 -0.002582 0 0.49935
4.1875 -0.0014993 -0.0066333 0.00055097 -0.013871 -0.0019968 -0.0050864 -0.026057 -0.036217 -0.046706 -0.031296 -0.038426 0.0027732 -0.027485 -0.0077663 -0.013496 -0.011412 0.023703 -0.02675 -0.0063617 -0.01064 -0.0010843 0 -0.015396 0 0.00015731 0 -0.0022651 0 0.44409
4.1914 -0.0020216 -0.0043209 0.0029533 -0.010844 -0.00083821 0.00014236 -0.019391 -0.025481 -0.037462 -0.028171 -0.026596 0.00095557 -0.022403 -0.0058732 -0.017882 -0.014059 0.019801 -0.022319 -0.0052759 -0.0091938 -0.0034491 0 -0.016007 0 -0.00075757 0 -0.0017805 0 0.33161
4.1953 -0.0036977 -0.0014979 -0.0031322 -0.0062166 -0.0096231 0.0026978 -0.0092087 -0.0059291 -0.022207 -0.015999 -0.015289 -0.020432 -0.017058 -0.0018332 -0.023519 -0.014317 0.01128 -0.018171 -0.0018174 -0.0078052 -0.0062565 0 -0.016213 0 -0.0014188 0 -0.0016359 0 0.19872
4.1992 -0.0052187 -4.9089e-06 -0.0075555 -0.0021111 -0.016229 0.001828 0.00032733 0.010802 -0.0051372 0.00072716 -0.0038772 -0.066967 -0.014723 0.0019387 -0.026787 -0.012007 0.0018309 -0.016579 0.0022358 -0.0073404 -0.0083491 0 -0.016033 0 -0.0015318 0 -0.0019493 0 0.057693
4.2031 -0.0057369 -0.00085513 -0.0021207 0.00012507 -0.010764 -0.0021679 0.0058055 0.015559 0.010031 0.015704 0.0095728 -0.12632 -0.016202 0.0039578 -0.025658 -0.0085163 -0.0059113 -0.017983 0.0043267 -0.0080021 -0.0078756 0 -0.015746 0 -0.0010555 0 -0.0023525 0 -0.081908
4.207 -0.0051408 -0.0033306 0.010665 -0.00011444 0.003687 -0.0076024 0.0075003 0.0094315 0.020965 0.024218 0.022852 -0.17909 -0.019343 0.0044295 -0.021486 -0.0056649 -0.010888 -0.02097 0.0032219 -0.0092189 -0.0041009 0 -0.015517 0 -0.00027142 0 -0.002339 0 -0.19365
4.2109 -0.0038748 -0.0055055 0.020082 -0.0029169 0.013897 -0.01185 0.0088787 0.0020592 0.02639 0.024868 0.029561 -0.21506 -0.021045 0.0044822 -0.017555 -0.0044091 -0.013096 -0.023471 0.00011843 -0.0099496 0.0013494 0 -0.015228 0 0.00035115 0 -0.0017582 0 -0.24136
4.2148 -0.0026276 -0.0057724 0.018001 -0.0074533 0.0099895 -0.012508 0.012335 0.0018319 0.025246 0.018774 0.024723 -0.23988 -0.019855 0.0048439 -0.015878 -0.0045382 -0.012829 -0.024144 -0.0023867 -0.0094169 0.0054161 0 -0.014683 0 0.00044207 0 -0.001 0 -0.20505
4.2188 -0.0020303 -0.0040778 0.006735 -0.011448 -0.0043236 -0.0085458 0.015339 0.0075635 0.016725 0.0078167 0.01003 -0.26719 -0.016842 0.0052247 -0.015509 -0.0054222 -0.010248 -0.022976 -0.0026181 -0.0078355 0.0061053 0 -0.013946 0 -9.6957e-06 0 -0.00067293 0 -0.09758
4.2227 -0.0023159 -0.0018131 -0.0038675 -0.011835 -0.015276 -0.00078665 0.011757 0.0099827 0.0015969 -0.0060487 -0.0070214 -0.30499 -0.014234 0.0048096 -0.014022 -0.0068049 -0.0054162 -0.020961 -0.0013105 -0.0064309 0.0041903 0 -0.013414 0 -0.00061989 0 -0.0010455 0 0.043779
4.2266 -0.0030305 -0.00047383 -0.0065579 -0.0069529 -0.012694 0.0083652 -0.00177 0.0016345 -0.016497 -0.020013 -0.019354 -0.34981 -0.013411 0.0032166 -0.01055 -0.0087319 0.0012721 -0.01933 -0.00085712 -0.0065007 0.0023725 0 -0.013519 0 -0.00084865 0 -0.0017601 0 0.17929
4.2305 -0.0031099 -0.00028835 -0.003306 0.0014037 0.00019493 0.015671 -0.020243 -0.014675 -0.031489 -0.029805 -0.025419 -0.39328 -0.014158 0.0010012 -0.0071415 -0.010807 0.00851 -0.018901 -0.0029871 -0.0082103 0.0026459 0 -0.014318 0 -0.0003642 0 -0.0021087 0 0.27879
4.2344 -0.0014981 -4.3081e-05 -0.0018075 0.0084139 0.010628 0.018143 -0.031823 -0.027373 -0.037388 -0.030903 -0.028007 -0.43255 -0.015532 -0.00065648 -0.0069325 -0.011845 0.013855 -0.019777 -0.0070071 -0.010271 0.0044418 0 -0.015399 0 0.00072431 0 -0.0016512 0 0.3164
4.2383 0.0020283 0.0017478 -0.0061154 0.0096456 0.009587 0.014443 -0.026523 -0.026178 -0.03123 -0.021253 -0.028469 -0.47269 -0.017021 -0.00072423 -0.010904 -0.010614 0.014455 -0.021339 -0.01022 -0.010957 0.0053817 0 -0.016187 0 0.0019288 0 -0.00063111 0 0.26458
4.2422 0.006528 0.0054014 -0.011654 0.0049344 0.00077315 0.0061333 -0.0049238 -0.011004 -0.014431 -0.0032265 -0.023248 -0.51856 -0.018687 0.0010379 -0.016528 -0.0071216 0.0087268 -0.022536 -0.010138 -0.0096371 0.0038569 0 -0.016383 0 0.0026868 0 0.0001945 0 0.10623
4.2461 0.010446 0.0096735 -0.0099837 -0.00085121 -0.0037335 -0.0023007 0.021214 0.0086389 0.0081211 0.017171 -0.0072508 -0.56574 -0.020447 0.003899 -0.019789 -0.0030821 -0.0020332 -0.022479 -0.0065455 -0.0073719 0.00082358 0 -0.016127 0 0.0026881 0 0.000176 0 -0.13952
4.25 0.012659 0.012765 0.0017518 -0.0014019 0.003667 -0.0055113 0.037623 0.022516 0.030212 0.033486 0.018944 -0.60193 -0.021722 0.0064585 -0.018715 -0.00086128 -0.013611 -0.021103 -0.0016624 -0.0059702 -0.00099106 0 -0.015779 0 0.0020116 0 -0.00069227 0 -0.40541
4.2539 0.013147 0.013788 0.016692 0.005745 0.01804 -0.00072741 0.038193 0.027747 0.046203 0.041938 0.04583 -0.61911 -0.022091 0.0073001 -0.015009 -0.0016662 -0.021023 -0.019416 0.0015919 -0.0063688 0.00033666 0 -0.015575 0 0.0010231 0 -0.0017765 0 -0.59987
4.2578 0.012752 0.013352 0.023945 0.016719 0.026765 0.0098193 0.028374 0.028568 0.052161 0.042216 0.06015 -0.62458 -0.022149 0.0057825 -0.012254 -0.004601 -0.021606 -0.018915 0.0017192 -0.0078879 0.0041333 0 -0.015505 0 0.0001518 0 -0.0023236 0 -0.6563
4.2617 0.012351 0.012784 0.018487 0.023969 0.022099 0.019845 0.018727 0.029155 0.046583 0.035962 0.054582 -0.63821 -0.02323 0.0025709 -0.012487 -0.0074802 -0.016646 -0.020441 -0.00050202 -0.0090433 0.0078217 0 -0.015484 0 -0.00029621 0 -0.0020315 0 -0.5702
4.2656 0.012257 0.012798 0.0055322 0.022032 0.008691 0.023286 0.015037 0.027882 0.030938 0.024987 0.033221 -0.6763 -0.025912 -0.00057111 -0.014498 -0.0086508 -0.01006 -0.023339 -0.0028579 -0.0090528 0.0092798 0 -0.015575 0 -0.00020801 0 -0.0011994 0 -0.3942
4.2695 0.01229 0.012919 -0.004635 0.011748 -0.0011762 0.01883 0.014221 0.01929 0.0095519 0.011034 0.0078588 -0.73619 -0.028877 -0.001853 -0.015429 -0.0081512 -0.0051375 -0.025748 -0.0033556 -0.00852 0.0084598 0 -0.015966 0 0.0003511 0 -0.00038974 0 -0.19801
4.2734 0.012225 0.012172 -0.0058406 -0.00037119 0.00066629 0.010894 0.0093135 0.0015967 -0.011636 -0.0031808 -0.011137 -0.79662 -0.029704 -0.00077804 -0.013943 -0.007231 -0.0021969 -0.025942 -0.0014476 -0.0086716 0.0067912 0 -0.016729 0 0.0011784 0 3.9363e-05 0 -0.030367
4.2773 0.012009 0.010302 -0.00028011 -0.0068445 0.011345 0.0059597 -0.0019009 -0.018463 -0.026999 -0.01355 -0.020726 -0.83441 -0.027219 0.0013689 -0.011725 -0.0068831 0.00068096 -0.023675 0.0018333 -0.0099968 0.0052756 0 -0.017613 0 0.0019833 0 0.00011725 0 0.086174
4.2813 0.011578 0.008255 0.0054732 -0.0041082 0.021025 0.0072136 -0.013226 -0.029039 -0.0326 -0.016083 -0.023128 -0.84298 -0.023086 0.0024818 -0.011787 -0.006942 0.0045607 -0.020407 0.0046618 -0.011686 0.0034869 0 -0.018146 0 0.0024674 0 6.3612e-05 0 0.13367
4.2852 0.010739 0.0074145 0.0076157 0.005904 0.022864 0.012137 -0.014859 -0.022119 -0.026466 -0.0094896 -0.019514 -0.83598 -0.020667 0.001434 -0.015238 -0.0066032 0.0073562 -0.018181 0.0055332 -0.012371 0.00056623 0 -0.017993 0 0.0024385 0 -1.8388e-05 0 0.08463
4.2891 0.0094768 0.0083539 0.0078656 0.017927 0.018517 0.015216 -0.0020602 9.3027e-05 -0.0085625 0.0035002 -0.0073504 -0.83344 -0.021879 -0.00081132 -0.019743 -0.0056863 0.0049831 -0.018105 0.0041178 -0.011355 -0.0029991 0 -0.017228 0 0.0019029 0 -0.00022859 0 -0.079802
4.293 0.0084233 0.01034 0.0097558 0.02693 0.014503 0.013292 0.020237 0.026874 0.018264 0.017484 0.01518 -0.84388 -0.025065 -0.0019017 -0.021273 -0.0051736 -0.0046245 -0.019656 0.001449 -0.0091363 -0.0050149 0 -0.01627 0 0.0010667 0 -0.00067529 0 -0.33284
4.2969 0.0087379 0.012088 0.01347 0.030408 0.014516 0.0086081 0.040664 0.046585 0.046812 0.02748 0.042643 -0.85899 -0.026304 -0.00016525 -0.017661 -0.0063362 -0.018257 -0.021275 -0.00069682 -0.0068718 -0.0033904 0 -0.015535 0 0.00023 0 -0.0012448 0 -0.58727
4.3008 0.011152 0.013022 0.015311 0.028498 0.016268 0.0066563 0.049214 0.053235 0.065942 0.031312 0.061921 -0.86468 -0.023261 0.0037394 -0.010739 -0.0092753 -0.028384 -0.021594 -0.00096157 -0.005497 0.0015339 0 -0.015146 0 -0.00036089 0 -0.0016139 0 -0.73024
4.3047 0.014984 0.013805 0.012256 0.022851 0.015555 0.01079 0.04305 0.047358 0.065012 0.029678 0.060495 -0.85659 -0.017892 0.0071521 -0.0051643 -0.012402 -0.028229 -0.020263 0.00061077 -0.005344 0.0066233 0 -0.014956 0 -0.00060938 0 -0.001525 0 -0.69081
4.3086 0.018323 0.015639 0.0061956 0.015602 0.012131 0.01868 0.026668 0.032674 0.040946 0.024511 0.036915 -0.84444 -0.015079 0.0075484 -0.0049432 -0.013527 -0.017035 -0.017883 0.0025502 -0.0063541 0.0082794 0 -0.014805 0 -0.00056711 0 -0.0010591 0 -0.48998
4.3125 0.019602 0.019049 0.0028207 0.0089347 0.010434 0.024079 0.007974 0.013375 0.0028245 0.01758 0.0037374 -0.84184 -0.018115 0.0046393 -0.010537 -0.011671 -0.0010666 -0.015425 0.0030539 -0.00831 0.0055237 0 -0.014727 0 -0.00036421 0 -0.00062392 0 -0.23322
4.3164 0.019251 0.023324 0.006112 0.0049999 0.014521 0.022513 -0.005684 -0.0055773 -0.030989 0.010515 -0.020531 -0.85234 -0.025259 0.00057469 -0.018728 -0.0079602 0.010687 -0.013735 0.0014047 -0.010718 0.00096612 0 -0.014867 0 -0.00013265 0 -0.00063274 0 -0.050066
4.3203 0.019668 0.027104 0.014351 0.005736 0.023271 0.01579 -0.0093827 -0.017409 -0.042901 0.0055933 -0.024007 -0.86619 -0.030891 -0.0018979 -0.025014 -0.0047886 0.012676 -0.013366 -0.0014785 -0.012678 -0.0013731 0 -0.015235 0 4.0895e-05 0 -0.0011489 0 -0.025275
4.3242 0.023124 0.029459 0.021983 0.012433 0.0314 0.011157 -0.0011725 -0.015262 -0.02678 0.0056835 -0.0080722 -0.87056 -0.030455 -0.0016307 -0.026472 -0.0039453 0.005894 -0.01448 -0.0038693 -0.013271 0.0004744 0 -0.015592 0 0.00013462 0 -0.0018111 0 -0.16681
4.3281 0.029309 0.030408 0.025331 0.024998 0.035084 0.015537 0.017273 0.0032413 0.008724 0.01278 0.016638 -0.86245 -0.024659 0.00029059 -0.023096 -0.0052867 -0.0042202 -0.016661 -0.0046996 -0.012344 0.0047535 0 -0.015632 0 0.00019108 0 -0.0021149 0 -0.42117
4.332 0.034921 0.030497 0.025962 0.041053 0.035604 0.029536 0.040308 0.032607 0.046788 0.026215 0.039926 -0.85092 -0.018858 0.0018609 -0.017169 -0.0069817 -0.012751 -0.018882 -0.0042926 -0.010843 0.0075574 0 -0.015296 0 0.00028697 0 -0.0018164 0 -0.71089
4.3359 0.036045 0.030009 0.028076 0.055508 0.036788 0.0461 0.059861 0.061137 0.073484 0.042223 0.058044 -0.84642 -0.018089 0.0020141 -0.011628 -0.007018 -0.018602 -0.020019 -0.0037011 -0.010072 0.0061862 0 -0.014875 0 0.00046867 0 -0.0011265 0 -0.96219
4.3398 0.03144 0.028705 0.032855 0.061668 0.039304 0.054953 0.069064 0.077091 0.084417 0.055362 0.071512 -0.84813 -0.022428 0.0012936 -0.008644 -0.0047348 -0.023521 -0.019748 -0.0034035 -0.010442 0.0013357 0 -0.014763 0 0.00069053 0 -0.00054999 0 -1.1129
4.3438 0.02381 0.026304 0.03614 0.054424 0.038818 0.049502 0.065598 0.074724 0.082534 0.060753 0.078849 -0.84254 -0.027081 0.00091687 -0.0089862 -0.0012886 -0.028395 -0.019048 -0.0027961 -0.011009 -0.0036509 0 -0.015069 0 0.00082239 0 -0.00051504 0 -1.1143
4.3477 0.01776 0.023085 0.032353 0.034223 0.030845 0.031318 0.052026 0.055991 0.070958 0.055716 0.074141 -0.81513 -0.027149 0.0013773 -0.012056 0.0011353 -0.0308 -0.019566 -0.001093 -0.010492 -0.0055937 0 -0.015486 0 0.00075267 0 -0.0010898 0 -0.94409
4.3516 0.016164 0.019901 0.020818 0.0088105 0.017243 0.0093282 0.033062 0.027955 0.049008 0.040376 0.051864 -0.76404 -0.022461 0.0020038 -0.016322 0.00073206 -0.026477 -0.022133 0.0013151 -0.008853 -0.0038362 0 -0.015556 0 0.00051674 0 -0.0019759 0 -0.62686
4.3555 0.018082 0.017556 0.0077527 -0.0097854 0.006617 -0.0054543 0.012753 -0.000757 0.015687 0.017779 0.014445 -0.70273 -0.017828 0.0017606 -0.019993 -0.0027808 -0.013562 -0.025683 0.0026437 -0.0076819 -0.00032914 0 -0.015106 0 0.00032131 0 -0.0027358 0 -0.24383
4.3594 0.019977 0.01622 0.0014292 -0.01223 0.0069195 -0.0062301 -0.0056803 -0.021935 -0.023258 -0.0061573 -0.025219 -0.64892 -0.018442 0.00031452 -0.02177 -0.0079094 0.0042869 -0.027777 0.0011706 -0.0086999 0.0022588 0 -0.014433 0 0.00040031 0 -0.0030493 0 0.086488
4.3633 0.018948 0.015461 0.0049594 0.0016729 0.017208 0.0059134 -0.018027 -0.028866 -0.053126 -0.023574 -0.049759 -0.61038 -0.024806 -0.0017137 -0.021347 -0.01216 0.018984 -0.026557 -0.0029012 -0.011721 0.0025556 0 -0.014045 0 0.00079468 0 -0.0028309 0 0.2537
4.3672 0.015 0.014784 0.013694 0.022212 0.027355 0.022858 -0.018857 -0.018551 -0.057429 -0.027347 -0.047714 -0.58024 -0.032028 -0.0034001 -0.019383 -0.013477 0.022895 -0.022543 -0.0071073 -0.014293 0.0010603 0 -0.014201 0 0.0012549 0 -0.0021926 0 0.20468
4.3711 0.010492 0.014017 0.019686 0.035959 0.026942 0.034218 -0.0050188 0.0052897 -0.030009 -0.01494 -0.020524 -0.54502 -0.034133 -0.0042402 -0.016992 -0.011537 0.013918 -0.018569 -0.0085334 -0.013764 -0.00078169 0 -0.014692 0 0.0013928 0 -0.0013526 0 -0.030051
4.375 0.0076359 0.013117 0.018721 0.034657 0.015071 0.033286 0.01957 0.031755 0.0179 0.0090351 0.018572 -0.49688 -0.029393 -0.004233 -0.015152 -0.0080265 -0.0030197 -0.017669 -0.006284 -0.0099821 -0.0018574 0 -0.015059 0 0.00099375 0 -0.00057384 0 -0.34622
4.3789 0.0065828 0.011737 0.013139 0.020122 0.001351 0.020693 0.043189 0.047521 0.062468 0.034066 0.052045 -0.43874 -0.02179 -0.0034936 -0.014421 -0.005523 -0.019081 -0.020615 -0.0023167 -0.005885 -0.0019448 0 -0.015041 0 0.00022873 0 -0.00011701 0 -0.60758
4.3828 0.0057366 0.0092002 0.0082218 0.0016141 -0.003221 0.0034746 0.052311 0.04481 0.081313 0.048877 0.066531 -0.37904 -0.01745 -0.0020831 -0.014923 -0.0056372 -0.026877 -0.025197 0.00022455 -0.0050625 -0.001422 0 -0.014821 0 -0.00044284 0 -0.0001519 0 -0.70133
4.3867 0.0036049 0.005094 0.0063698 -0.011679 0.0032874 -0.0098727 0.040719 0.026504 0.0667 0.047341 0.057731 -0.32313 -0.019421 -0.00031774 -0.016366 -0.0077996 -0.024357 -0.027923 -0.00030817 -0.008376 -0.00073419 0 -0.014832 0 -0.0006296 0 -0.00063409 0 -0.58408
4.3906 0.00012584 -0.00011831 0.0051258 -0.016671 0.012079 -0.01499 0.014275 0.003712 0.0287 0.031156 0.030714 -0.27026 -0.025425 0.0009772 -0.017998 -0.0097635 -0.01489 -0.026733 -0.0028316 -0.012897 -0.00015314 0 -0.015326 0 -0.00033095 0 -0.0012587 0 -0.29797
4.3945 -0.0037245 -0.0052267 0.00063167 -0.016428 0.01218 -0.013852 -0.013138 -0.012604 -0.012949 0.0076304 -0.0031548 -0.21791 -0.030222 0.00089764 -0.018786 -0.0095486 -0.0041119 -0.022471 -0.0048142 -0.014373 0.00017766 0 -0.016113 0 6.4307e-05 0 -0.0016007 0 0.052218
4.3984 -0.0072839 -0.009178 -0.0076493 -0.015445 0.00066466 -0.012035 -0.029517 -0.018992 -0.041383 -0.015284 -0.031208 -0.16738 -0.030069 -0.0006195 -0.018026 -0.0072387 0.0038938 -0.017979 -0.0047324 -0.011049 0.00021138 0 -0.016706 0 0.00012064 0 -0.0014048 0 0.35169
4.4023 -0.010842 -0.011918 -0.016146 -0.015281 -0.015253 -0.013471 -0.032394 -0.01991 -0.050782 -0.0328 -0.045032 -0.12357 -0.025332 -0.002384 -0.016076 -0.0050294 0.0084462 -0.015765 -0.0032957 -0.0052619 7.7141e-05 0 -0.016731 0 -0.00025017 0 -0.00081189 0 0.53074
4.4063 -0.014898 -0.014297 -0.020994 -0.014503 -0.025598 -0.017196 -0.028325 -0.021747 -0.046173 -0.043637 -0.044377 -0.089005 -0.019461 -0.0027556 -0.014424 -0.0053778 0.011325 -0.016255 -0.0023664 -0.0013207 6.4001e-05 0 -0.016212 0 -0.00069436 0 -0.00029964 0 0.59051
4.4102 -0.019056 -0.017105 -0.022087 -0.012063 -0.026609 -0.018865 -0.025658 -0.026683 -0.037241 -0.047932 -0.036669 -0.059026 -0.015876 -0.0011217 -0.014687 -0.0088064 0.014262 -0.017958 -0.0028419 -0.001709 0.00036055 0 -0.015505 0 -0.0007158 0 -0.00032476 0 0.58446
4.4141 -0.022017 -0.020218 -0.022845 -0.0098297 -0.022627 -0.01553 -0.027558 -0.031915 -0.031575 -0.045581 -0.03142 -0.024126 -0.01571 0.0013868 -0.017159 -0.013274 0.017029 -0.019077 -0.0037563 -0.0052302 0.00076316 0 -0.014976 0 -0.00011434 0 -0.00093167 0 0.57051
4.418 -0.022859 -0.022767 -0.026002 -0.011278 -0.020135 -0.0091801 -0.031016 -0.033824 -0.031194 -0.036704 -0.032845 0.021799 -0.017889 0.0028002 -0.020234 -0.015668 0.017585 -0.018974 -0.0035055 -0.0086959 0.00074394 0 -0.01476 0 0.00082096 0 -0.0016745 0 0.56935
4.4219 -0.022232 -0.024148 -0.030138 -0.017731 -0.021115 -0.0056693 -0.03137 -0.031849 -0.032974 -0.023251 -0.036544 0.07523 -0.020681 0.0020878 -0.021515 -0.014122 0.014004 -0.01829 -0.0018367 -0.010246 -4.6057e-05 0 -0.014773 0 0.0015329 0 -0.0019636 0 0.55889
4.4258 -0.022021 -0.02473 -0.030994 -0.02625 -0.022644 -0.0098536 -0.027055 -0.028012 -0.031588 -0.0094852 -0.033624 0.1252 -0.022955 7.5933e-05 -0.019857 -0.0092486 0.0065231 -0.017955 -0.00040996 -0.010869 -0.0012858 0 -0.014893 0 0.0016351 0 -0.0015705 0 0.50551
4.4297 -0.0236 -0.025419 -0.026361 -0.031613 -0.022141 -0.02123 -0.020283 -0.023513 -0.023316 -0.00030556 -0.019413 0.16226 -0.024332 -0.0014449 -0.01655 -0.003458 -0.0020255 -0.018236 -0.0012108 -0.012686 -0.0020811 0 -0.015085 0 0.0011859 0 -0.00084764 0 0.40399
4.4336 -0.02637 -0.026469 -0.019315 -0.030581 -0.021412 -0.033862 -0.014247 -0.017243 -0.0092217 0.0012933 0.00066299 0.18611 -0.024813 -0.0015222 -0.014384 0.00075082 -0.0077943 -0.018744 -0.0043614 -0.015937 -0.0017171 0 -0.015345 0 0.00057662 0 -0.00043579 0 0.29284
4.4375 -0.028106 -0.026886 -0.015971 -0.024336 -0.024435 -0.040551 -0.010732 -0.0085576 0.0040638 -0.0045319 0.013711 0.20477 -0.024625 -0.00085812 -0.01524 0.0020306 -0.0082751 -0.019168 -0.0075978 -0.018012 -0.00043907 0 -0.015587 0 0.00016466 0 -0.00068843 0 0.23319
4.4414 -0.026915 -0.025271 -0.019631 -0.016955 -0.031438 -0.037679 -0.010446 -0.0010393 0.0072943 -0.01528 0.0089664 0.22641 -0.02427 -0.00075928 -0.018348 0.00027614 -0.0036025 -0.019792 -0.0080868 -0.015738 0.00054107 0 -0.015663 0 1.6342e-06 0 -0.0013235 0 0.26868
4.4453 -0.022978 -0.021421 -0.027143 -0.01183 -0.036548 -0.027099 -0.014451 -0.001849 -0.0054415 -0.02775 -0.013482 0.25142 -0.02423 -0.0013716 -0.020862 -0.003866 0.0040405 -0.021153 -0.0049319 -0.0087845 -7.0841e-06 0 -0.015532 0 -0.00010636 0 -0.0016408 0 0.39582
4.4492 -0.018468 -0.017053 -0.03139 -0.0097544 -0.032722 -0.014376 -0.023643 -0.015564 -0.031354 -0.03887 -0.042117 0.27189 -0.024342 -0.0012467 -0.020347 -0.0092104 0.012099 -0.023207 -4.2981e-06 -0.00074335 -0.0021414 0 -0.015379 0 -0.00029748 0 -0.0011374 0 0.56351
4.4531 -0.015768 -0.014686 -0.027797 -0.010135 -0.019432 -0.0055003 -0.036066 -0.037883 -0.058573 -0.045524 -0.06192 0.27857 -0.023672 0.0010536 -0.016929 -0.01393 0.018777 -0.024939 0.0036503 0.0033954 -0.0043681 0 -0.015507 0 -0.00043306 0 2.2477e-05 0 0.69813
4.457 -0.01565 -0.015495 -0.018662 -0.013147 -0.0048194 -0.0044226 -0.045469 -0.056141 -0.072252 -0.044683 -0.064091 0.26891 -0.021483 0.0048839 -0.013154 -0.015872 0.022806 -0.02499 0.0042686 0.0012312 -0.0045471 0 -0.016048 0 -0.00019298 0 0.0011191 0 0.73662
4.4609 -0.016932 -0.018101 -0.011084 -0.019636 0.00087497 -0.011919 -0.044282 -0.057748 -0.063695 -0.034841 -0.050041 0.24949 -0.018601 0.0073388 -0.011694 -0.013708 0.022675 -0.022846 0.0024165 -0.0051494 -0.001502 0 -0.016776 0 0.00059098 0 0.0014766 0 0.65087
4.4648 -0.017639 -0.019499 -0.010403 -0.028474 -0.0052644 -0.025062 -0.029693 -0.039868 -0.03611 -0.017896 -0.02778 0.23162 -0.017536 0.0056053 -0.01305 -0.0081672 0.01685 -0.019501 -0.00012323 -0.010985 0.0038873 0 -0.017246 0 0.0016857 0 0.0010099 0 0.45638
4.4688 -0.016365 -0.017389 -0.015321 -0.034596 -0.015799 -0.037292 -0.0073273 -0.011753 -0.0026554 0.00066088 -0.0053078 0.22459 -0.020561 -0.00016718 -0.015321 -0.0020231 0.0054162 -0.016889 -0.0022191 -0.012664 0.0090101 0 -0.017174 0 0.0025512 0 0.00022363 0 0.20528
4.4727 -0.012739 -0.011849 -0.019173 -0.031085 -0.019582 -0.040332 0.011766 0.012488 0.021902 0.014302 0.013077 0.23174 -0.027155 -0.0063419 -0.016124 0.0015959 -0.0083423 -0.016449 -0.0040311 -0.010256 0.011124 0 -0.016702 0 0.0027267 0 -0.00030867 0 -0.033621
4.4766 -0.0070697 -0.0049451 -0.015976 -0.014687 -0.011823 -0.028538 0.019142 0.024244 0.029841 0.019293 0.025815 0.25084 -0.033415 -0.0084629 -0.014725 0.0013802 -0.018573 -0.018007 -0.0059428 -0.0068766 0.009125 0 -0.016278 0 0.0021827 0 -0.00047112 0 -0.20192
4.4805 8.1909e-06 0.0011683 -0.0055612 0.0099627 0.0020435 -0.0035566 0.015184 0.024871 0.023514 0.016765 0.031574 0.27652 -0.034689 -0.0049216 -0.01244 -0.0013779 -0.020203 -0.01995 -0.0072463 -0.0058399 0.0042535 0 -0.016229 0 0.0013334 0 -0.00062911 0 -0.27497
4.4844 0.0074383 0.0058001 0.0066618 0.03192 0.012105 0.024734 0.0079163 0.021239 0.011498 0.011299 0.028975 0.30213 -0.029594 0.0016654 -0.011139 -0.0041022 -0.012767 -0.020608 -0.0063432 -0.0081793 -0.00076354 0 -0.016445 0 0.00069869 0 -0.0011502 0 -0.26834
4.4883 0.013664 0.0095737 0.01459 0.041002 0.013327 0.043248 0.0054949 0.017799 0.0017559 0.0072923 0.018769 0.32105 -0.02177 0.0066409 -0.011529 -0.005113 -0.0013621 -0.019705 -0.002537 -0.012316 -0.0035124 0 -0.016483 0 0.00050769 0 -0.0019283 0 -0.22257
4.4922 0.017211 0.013046 0.016206 0.03492 0.0093849 0.044038 0.0093124 0.013294 -0.0027646 0.0062531 0.0053576 0.32854 -0.017315 0.0070835 -0.012864 -0.004655 0.0066446 -0.018623 0.0024182 -0.015616 -0.0033875 0 -0.016034 0 0.000577 0 -0.0024159 0 -0.17637
4.4961 0.017734 0.015724 0.014219 0.020591 0.0078071 0.029718 0.013947 0.0047895 -0.0035553 0.0070632 -0.0048815 0.32459 -0.019733 0.0038402 -0.014099 -0.003987 0.006893 -0.019185 0.0049272 -0.016257 -0.0017716 0 -0.015293 0 0.0005444 0 -0.0021567 0 -0.14846
4.5 0.016478 0.016542 0.012764 0.0086138 0.012014 0.011299 0.013548 -0.0060734 -0.0027709 0.0083531 -0.0074089 0.31539 -0.026808 0.00023275 -0.01501 -0.0037329 0.00097591 -0.021955 0.0022401 -0.014135 -0.00083945 0 -0.014845 0 0.00023038 0 -0.0012864 0 -0.14076
4.5039 0.015407 0.015214 0.013781 0.005587 0.01839 -8.129e-05 0.0082118 -0.011889 -0.00015836 0.010273 -0.0019558 0.31098 -0.032397 -0.0010555 -0.016023 -0.0033566 -0.0055075 -0.025519 -0.005026 -0.010614 -0.0019036 0 -0.015145 0 -0.00019522 0 -0.00047789 0 -0.15575
4.5078 0.01557 0.012906 0.016207 0.010451 0.020777 -0.00081131 0.0042045 -0.0052686 0.0067182 0.013924 0.0084848 0.31955 -0.031743 3.4597e-05 -0.017111 -0.0022559 -0.0081153 -0.027474 -0.012916 -0.0076348 -0.0045158 0 -0.016057 0 -0.00037436 0 -0.00034493 0 -0.20641
4.5117 0.016226 0.01141 0.017938 0.017082 0.017083 0.0043569 0.0079805 0.013761 0.019468 0.01933 0.020517 0.34224 -0.025595 0.0016057 -0.017278 -0.0010734 -0.0073062 -0.0264 -0.016953 -0.0066913 -0.0069378 0 -0.016915 0 -9.1565e-05 0 -0.00087258 0 -0.30403
4.5156 0.015675 0.011581 0.017989 0.020001 0.011077 0.008332 0.019772 0.035941 0.035797 0.024358 0.031771 0.37269 -0.01938 0.0020044 -0.015511 -0.0014815 -0.0073252 -0.023166 -0.015466 -0.007984 -0.0075377 0 -0.017064 0 0.00051831 0 -0.0014425 0 -0.43254
4.5195 0.013094 0.012594 0.016833 0.018074 0.0080142 0.0085602 0.032628 0.048573 0.049007 0.025907 0.039763 0.40167 -0.018203 0.0012231 -0.012318 -0.0043912 -0.011268 -0.020363 -0.010645 -0.010165 -0.0059757 0 -0.016409 0 0.0010543 0 -0.0014515 0 -0.53657
4.5234 0.0095697 0.012778 0.015194 0.013744 0.009288 0.0084118 0.037531 0.044049 0.050824 0.022281 0.040547 0.42333 -0.022265 0.00038422 -0.010003 -0.0084632 -0.017056 -0.020204 -0.0064971 -0.011082 -0.0032688 0 -0.015471 0 0.0011419 0 -0.00092831 0 -0.54347
4.5273 0.0072533 0.011202 0.01313 0.0097035 0.011797 0.012333 0.029952 0.024285 0.036175 0.014471 0.030176 0.43799 -0.026881 0.00027985 -0.01093 -0.010783 -0.018442 -0.02262 -0.0055527 -0.0093656 -0.00080059 0 -0.014898 0 0.00069442 0 -0.00053262 0 -0.41107
4.5313 0.0074062 0.0084842 0.010395 0.0066516 0.012177 0.02005 0.012686 -0.0015533 0.007229 0.0052945 0.008805 0.45007 -0.026933 0.00067839 -0.015169 -0.0094262 -0.010595 -0.025219 -0.0071289 -0.0057613 0.00076556 0 -0.014927 0 -4.5618e-05 0 -0.00090749 0 -0.16733
4.5352 0.0092361 0.0061468 0.0073243 0.0038884 0.010728 0.025814 -0.0063733 -0.02291 -0.025897 -0.0024825 -0.016457 0.46366 -0.021551 0.00093617 -0.019884 -0.0055176 0.0046042 -0.025278 -0.0084555 -0.0028853 0.0016888 0 -0.01526 0 -0.00068346 0 -0.0019942 0 0.091529
4.5391 0.01066 0.0052594 0.004907 0.0013296 0.010564 0.023492 -0.018831 -0.032431 -0.048839 -0.0071555 -0.033786 0.48005 -0.014715 0.00089363 -0.021433 -0.0025917 0.018569 -0.02212 -0.0074147 -0.0031937 0.0023719 0 -0.015463 0 -0.00091601 0 -0.002984 0 0.24818
4.543 0.010212 0.0057065 0.0038674 0.0003749 0.013216 0.012573 -0.019442 -0.027291 -0.049847 -0.0076553 -0.033488 0.49874 -0.011467 0.00088642 -0.018528 -0.0035823 0.021906 -0.017829 -0.0043848 -0.0066699 0.0024947 0 -0.015427 0 -0.00068119 0 -0.0029948 0 0.22766
4.5469 0.0082105 0.0066122 0.0039257 0.0026855 0.016014 -0.00069709 -0.0076514 -0.0088705 -0.026365 -0.0029588 -0.014474 0.51998 -0.013442 0.00098925 -0.013578 -0.0081607 0.011583 -0.015588 -0.0016892 -0.010375 0.0010888 0 -0.015432 0 -0.00015152 0 -0.001872 0 0.036712
4.5508 0.0061255 0.0072517 0.0042624 0.008251 0.014617 -0.0081036 0.012321 0.017285 0.012565 0.0072324 0.014767 0.54566 -0.017828 0.00068079 -0.010798 -0.012947 -0.0065018 -0.017009 -0.0013742 -0.010634 -0.0023382 0 -0.015763 0 0.00038581 0 -0.00038315 0 -0.24219
4.5547 0.004935 0.0074282 0.0046714 0.014743 0.0081143 -0.0057633 0.032462 0.041758 0.050002 0.020846 0.041315 0.57734 -0.020393 -0.00038779 -0.012644 -0.014433 -0.021687 -0.020764 -0.0034247 -0.0062401 -0.0066761 0 -0.016293 0 0.00068321 0 0.00038544 0 -0.49299
4.5586 0.0042333 0.0070811 0.0058673 0.018733 0.00091789 0.0034623 0.043597 0.053871 0.069277 0.032797 0.054819 0.61355 -0.019409 -0.0013621 -0.017742 -0.011904 -0.026039 -0.023708 -0.0059426 0.0001089 -0.0093745 0 -0.016518 0 0.00065571 0 -9.4356e-05 0 -0.61638
4.5625 0.0029354 0.0058316 0.0082636 0.017622 -0.0011293 0.012845 0.039692 0.046886 0.062148 0.036897 0.05139 0.64947 -0.016768 -0.00039912 -0.022199 -0.0077211 -0.01925 -0.023535 -0.0069549 0.0036239 -0.0081442 0 -0.016048 0 0.00042678 0 -0.0013942 0 -0.56406
4.5664 0.000674 0.0031914 0.010459 0.01084 0.0032305 0.016673 0.021671 0.022635 0.032412 0.029503 0.033033 0.67982 -0.015617 0.0035638 -0.023076 -0.0049329 -0.0075087 -0.020649 -0.0061275 0.00117 -0.0029586 0 -0.01508 0 0.00026633 0 -0.0025189 0 -0.34914
4.5703 -0.0017366 -0.00072172 0.0094482 -0.00014013 0.0087962 0.012939 -0.002447 -0.0085143 -0.0067424 0.012165 0.0051725 0.70273 -0.017169 0.0090868 -0.020842 -0.0046643 0.0020455 -0.017632 -0.0049026 -0.006138 0.0034334 0 -0.014348 0 0.00043039 0 -0.002709 0 -0.036951
4.5742 -0.0033166 -0.0048573 0.003031 -0.012431 0.008412 0.0027266 -0.022132 -0.033263 -0.039663 -0.0089559 -0.024857 0.72128 -0.019879 0.012587 -0.01861 -0.0056775 0.0063632 -0.016876 -0.0050741 -0.013666 0.0072194 0 -0.014525 0 0.00098062 0 -0.0019728 0 0.27762
4.5781 -0.0042774 -0.0078806 -0.0075456 -0.022512 -0.00040245 -0.011471 -0.030747 -0.042853 -0.05538 -0.026504 -0.048395 0.74142 -0.021451 0.011003 -0.018973 -0.0061544 0.0072453 -0.018532 -0.0071605 -0.016697 0.0063187 0 -0.015602 0 0.0017071 0 -0.00096215 0 0.50211
4.582 -0.0061162 -0.0093177 -0.017483 -0.027252 -0.013154 -0.026207 -0.028883 -0.037153 -0.051527 -0.035572 -0.057347 0.76791 -0.021319 0.0045714 -0.02148 -0.005593 0.0080657 -0.020581 -0.009979 -0.013766 0.0020367 0 -0.016836 0 0.0022327 0 -0.00038601 0 0.58062
4.5859 -0.010146 -0.010061 -0.02158 -0.025289 -0.0225 -0.036687 -0.022209 -0.022995 -0.033896 -0.035175 -0.048209 0.80116 -0.020984 -0.0029252 -0.023087 -0.0049077 0.010004 -0.020865 -0.011672 -0.0073473 -0.0018881 0 -0.017338 0 0.0022492 0 -0.00049419 0 0.51648
4.5898 -0.015875 -0.011619 -0.018269 -0.018149 -0.02457 -0.037815 -0.016184 -0.0089993 -0.012682 -0.027362 -0.025556 0.83704 -0.022066 -0.0069277 -0.021118 -0.004962 0.011165 -0.019128 -0.011193 -0.0016698 -0.0022149 0 -0.016798 0 0.0017203 0 -0.001008 0 0.3692
4.5938 -0.020942 -0.014729 -0.011032 -0.010001 -0.021426 -0.027462 -0.012499 -0.001079 0.0024543 -0.015635 -0.0009844 0.86926 -0.02435 -0.0055644 -0.015933 -0.0054247 0.0089632 -0.017198 -0.0089943 0.00033548 0.0012102 0 -0.015708 0 0.00090225 0 -0.001448 0 0.22372
4.5977 -0.022871 -0.018603 -0.005806 -0.0056343 -0.017949 -0.0095541 -0.0099321 -0.0010121 0.0063756 -0.0040716 0.013265 0.89254 -0.025959 -0.00080145 -0.010809 -0.0052917 0.0031885 -0.017196 -0.0064657 -0.0013632 0.0053366 0 -0.014909 0 0.00017016 0 -0.001515 0 0.14778
4.6016 -0.021083 -0.021498 -0.0064893 -0.0076985 -0.01701 0.0066882 -0.007724 -0.0073372 -2.1557e-05 0.0030819 0.011823 0.90491 -0.025426 0.0035744 -0.0091605 -0.0043777 -0.0031648 -0.019478 -0.0047783 -0.0045533 0.0064088 0 -0.014891 0 -0.00020507 0 -0.0012353 0 0.16272
4.6055 -0.01735 -0.022075 -0.012293 -0.015133 -0.017899 0.012126 -0.0073279 -0.016667 -0.011351 0.0025316 -0.0011194 0.90849 -0.023364 0.0051254 -0.01161 -0.0039036 -0.0060147 -0.022189 -0.0041726 -0.0066957 0.0030652 0 -0.015464 0 -0.00016562 0 -0.00084111 0 0.24359
4.6094 -0.014327 -0.020317 -0.018975 -0.023903 -0.018771 0.0040454 -0.010651 -0.024746 -0.021422 -0.0060933 -0.016102 0.90866 -0.021924 0.0042484 -0.015471 -0.0053114 -0.0033486 -0.022813 -0.0041804 -0.0065102 -0.0024985 0 -0.016049 0 0.00018501 0 -0.00056285 0 0.34371
4.6133 -0.013549 -0.017319 -0.022532 -0.02944 -0.019445 -0.011784 -0.017055 -0.027901 -0.026823 -0.019016 -0.025801 0.91192 -0.022621 0.0030273 -0.016996 -0.0085129 0.0032436 -0.020298 -0.0043621 -0.004357 -0.0062512 0 -0.016232 0 0.00069545 0 -0.00050315 0 0.42304
4.6172 -0.014613 -0.014359 -0.022014 -0.029026 -0.021009 -0.025339 -0.022828 -0.025013 -0.02802 -0.029666 -0.029166 0.92289 -0.024863 0.003035 -0.014345 -0.011566 0.0098024 -0.01593 -0.004735 -0.0016151 -0.005514 0 -0.016065 0 0.0012196 0 -0.00063293 0 0.46152
4.6211 -0.015978 -0.012153 -0.019282 -0.022774 -0.023011 -0.029515 -0.024073 -0.018531 -0.027342 -0.032424 -0.029353 0.94181 -0.026728 0.004309 -0.0088225 -0.012334 0.012846 -0.012324 -0.005493 0.00024081 -0.0010035 0 -0.015869 0 0.0015956 0 -0.00085214 0 0.45457
4.625 -0.016327 -0.010793 -0.016516 -0.013136 -0.022282 -0.024433 -0.020064 -0.012921 -0.025759 -0.026159 -0.028515 0.96389 -0.02708 0.0060747 -0.0036165 -0.010527 0.011545 -0.011528 -0.0064161 0.00033283 0.003896 0 -0.015825 0 0.0016478 0 -0.001054 0 0.40264
4.6289 -0.015187 -0.010048 -0.014104 -0.003708 -0.015686 -0.015731 -0.013513 -0.011137 -0.021526 -0.014672 -0.025181 0.98154 -0.02668 0.0078567 -0.001413 -0.0079991 0.0077144 -0.013817 -0.0067313 -0.0013303 0.0059532 0 -0.015796 0 0.0012849 0 -0.00117 0 0.30815
4.6328 -0.012587 -0.0094971 -0.010745 0.0021096 -0.0042457 -0.0089875 -0.0075375 -0.01212 -0.012217 -0.0036413 -0.016738 0.98843 -0.027028 0.0095195 -0.0028997 -0.006936 0.0039632 -0.017943 -0.0057442 -0.0039596 0.0046246 0 -0.015531 0 0.00063282 0 -0.0011876 0 0.18166
4.6367 -0.0085744 -0.0084601 -0.0052686 0.002497 0.0062826 -0.0054483 -0.0027391 -0.011903 0.0016287 0.0033307 -0.0039738 0.98302 -0.028219 0.010422 -0.0070361 -0.0077732 0.0016964 -0.022281 -0.0037114 -0.0064202 0.0022333 0 -0.015008 0 3.9277e-05 0 -0.0011316 0 0.047344
4.6406 -0.0034026 -0.0061666 0.0018485 -0.0016287 0.0099952 -0.0024648 0.0023521 -0.0075553 0.014961 0.0063506 0.0076894 0.96933 -0.02831 0.0091921 -0.012302 -0.0089722 0.00051218 -0.025735 -0.0020223 -0.0078017 0.0017451 0 -0.014508 0 -0.00012743 0 -0.0010206 0 -0.062359
4.6445 0.0018943 -0.0023755 0.0085921 -0.0065807 0.0064573 0.0025276 0.0081589 -0.00018081 0.021017 0.0076162 0.012172 0.95478 -0.025195 0.0049431 -0.017551 -0.0088263 -0.00078944 -0.027823 -0.0022625 -0.0078153 0.0040994 0 -0.014347 0 0.00023854 0 -0.00084716 0 -0.12289
4.6484 0.0054784 0.0020301 0.012758 -0.0077839 0.0013954 0.0086702 0.012185 0.0061436 0.01674 0.0086142 0.0083517 0.94631 -0.019247 -0.0011653 -0.021919 -0.0073369 -0.0027301 -0.028265 -0.0047812 -0.0067985 0.0073615 0 -0.014552 0 0.00086715 0 -0.00061826 0 -0.13251
4.6523 0.0057312 0.0052521 0.013131 -0.0029438 0.0011021 0.012092 0.011113 0.0084929 0.0061489 0.0089435 0.0016617 0.94737 -0.013887 -0.0060198 -0.024406 -0.0061656 -0.004608 -0.026826 -0.0080196 -0.005411 0.0083681 0 -0.014839 0 0.0013063 0 -0.00042159 0 -0.11309
4.6563 0.0026144 0.0057407 0.0097106 0.0057605 0.0058223 0.009472 0.0049666 0.0079671 -0.0019089 0.0075321 -0.00035375 0.95688 -0.013065 -0.0068155 -0.02406 -0.0067585 -0.0053036 -0.023662 -0.0093965 -0.0043054 0.0054187 0 -0.014934 0 0.0012841 0 -0.00042241 0 -0.09383
4.6602 -0.0019329 0.0034476 0.0033815 0.012669 0.0090242 0.001386 -0.0014832 0.0081072 -0.00055972 0.0044552 0.005205 0.97018 -0.017727 -0.0035815 -0.020835 -0.0087125 -0.0045397 -0.019715 -0.0072733 -0.0039452 -0.00026264 0 -0.014892 0 0.00092179 0 -0.00073826 0 -0.088952
4.6641 -0.0051316 1.1265e-05 -0.0042085 0.012686 0.0039058 -0.0074781 -0.0025553 0.010344 0.0090189 0.001151 0.013601 0.98141 -0.024598 0.00063056 -0.016222 -0.010172 -0.0032493 -0.01655 -0.0024867 -0.004481 -0.0054658 0 -0.015077 0 0.00059452 0 -0.0012773 0 -0.086079
4.668 -0.0052236 -0.0024128 -0.010607 0.0053979 -0.0089562 -0.011345 0.0024527 0.011432 0.017572 -0.0011326 0.016045 0.98611 -0.028645 0.0024059 -0.012736 -0.0098233 -0.0025751 -0.015528 0.0018997 -0.0055901 -0.0074666 0 -0.015773 0 0.00056066 0 -0.0017148 0 -0.055594
4.6719 -0.0025587 -0.0027062 -0.013102 -0.004253 -0.020608 -0.0072303 0.007454 0.0061616 0.014526 -0.0026922 0.0069245 0.98343 -0.027204 0.0010704 -0.012323 -0.0082996 -0.0024636 -0.016925 0.0026386 -0.006464 -0.0059541 0 -0.016823 0 0.00071125 0 -0.0016955 0 0.023635
4.6758 0.00090408 -0.0013801 -0.010201 -0.0096434 -0.021026 0.0030304 0.00463 -0.0067456 -0.0032761 -0.0047318 -0.011221 0.97666 -0.02214 -0.00084317 -0.014916 -0.0074261 -0.001429 -0.019727 -0.0013062 -0.0062622 -0.0029305 0 -0.017668 0 0.00069021 0 -0.0011324 0 0.13952
4.6797 0.0031303 0.00021419 -0.0030862 -0.0076052 -0.0082475 0.013748 -0.007688 -0.0214 -0.027622 -0.0072815 -0.028764 0.97133 -0.018163 -0.0003438 -0.018418 -0.0081094 0.0019052 -0.022317 -0.0078285 -0.0049482 -0.00088307 0 -0.017786 0 0.00027866 0 -0.00033612 0 0.24213
4.6836 0.0032772 0.0011688 0.0044757 -0.0007409 0.0092481 0.018572 -0.021856 -0.028005 -0.043204 -0.0081364 -0.035009 0.9716 -0.01883 0.0027483 -0.020258 -0.0092 0.006718 -0.02353 -0.012974 -0.003769 -0.00089593 0 -0.017132 0 -0.0003354 0 0.00017785 0 0.2669
4.6875 0.0018495 0.0015388 0.0083127 0.005012 0.019314 0.014079 -0.026245 -0.0204 -0.037568 -0.0045079 -0.024752 0.97741 -0.023741 0.0053821 -0.019321 -0.0086669 0.0095383 -0.023304 -0.013564 -0.0045911 -0.0022049 0 -0.016186 0 -0.00068966 0 7.0584e-05 0 0.17484
4.6914 -3.6263e-05 0.0017552 0.0067035 0.0053827 0.016017 0.0019079 -0.014973 -0.0014242 -0.010021 0.0037974 -0.0013582 0.98488 -0.029174 0.00429 -0.01669 -0.0059154 0.0065128 -0.0225 -0.0092802 -0.0082493 -0.0032893 0 -0.015551 0 -0.00048381 0 -0.00057368 0 -0.014839
4.6953 -0.0014462 0.0017891 0.0016184 0.0010137 0.0038988 -0.011776 0.0064544 0.018623 0.026609 0.012873 0.024846 0.99003 -0.031297 -0.00050296 -0.014595 -0.002735 -0.0030127 -0.022157 -0.0027999 -0.01328 -0.0033034 0 -0.01549 0 9.4386e-05 0 -0.0013524 0 -0.22373
4.6992 -0.00193 0.0011213 -0.0027906 -0.0036472 -0.0066638 -0.019473 0.024771 0.02907 0.052755 0.016927 0.041502 0.99266 -0.029027 -0.0052738 -0.014497 -0.0017024 -0.01469 -0.022788 0.0020185 -0.016512 -0.0025843 0 -0.015801 0 0.00049152 0 -0.0018958 0 -0.35104
4.7031 -0.00143 -0.0004237 -0.0032895 -0.004505 -0.0082167 -0.016682 0.028837 0.025556 0.053384 0.012768 0.040122 0.99647 -0.024324 -0.0059003 -0.015905 -0.0035324 -0.021286 -0.024177 0.0025806 -0.015484 -0.0020199 0 -0.016106 0 0.00028058 0 -0.0021327 0 -0.3297
4.707 -0.00017889 -0.0019992 0.00022079 -0.0012302 -0.0013293 -0.0048054 0.017512 0.011438 0.027 0.0026987 0.020551 1.0046 -0.020168 -0.0017504 -0.016898 -0.0060902 -0.0177 -0.025709 -0.00097701 -0.010745 -0.0021079 0 -0.016215 0 -0.0004243 0 -0.0022413 0 -0.16771
4.7109 0.0013041 -0.0021745 0.0049874 0.0028538 0.0074831 0.00947 -0.00059822 -0.0058711 -0.013038 -0.0069736 -0.0081929 1.0146 -0.018343 0.0036406 -0.015834 -0.0062021 -0.0051068 -0.026839 -0.0061059 -0.0057763 -0.0026224 0 -0.016225 0 -0.0010324 0 -0.0023736 0 0.053244
4.7148 0.0023357 -0.0002613 0.0076464 0.0038964 0.01182 0.018234 -0.014325 -0.019498 -0.045793 -0.010719 -0.031929 1.0184 -0.018744 0.0058243 -0.012764 -0.0026114 0.0093005 -0.027341 -0.0095727 -0.0042222 -0.0030098 0 -0.016278 0 -0.00098861 0 -0.002465 0 0.22348
4.7188 0.002432 0.0027664 0.006458 0.0007148 0.0096214 0.017275 -0.017487 -0.02522 -0.054581 -0.0078166 -0.038937 1.0086 -0.020222 0.003524 -0.0093971 0.0027486 0.017147 -0.02723 -0.0094251 -0.0067278 -0.0029022 0 -0.016301 0 -0.00027826 0 -0.0023283 0 0.26779
4.7227 0.0016587 0.0048063 0.0020134 -0.0044914 0.0028949 0.008447 -0.011199 -0.021344 -0.036475 -0.0022552 -0.027015 0.9862 -0.021694 -0.00032776 -0.0077061 0.0063607 0.014669 -0.026544 -0.0060326 -0.010343 -0.002201 0 -0.016033 0 0.00053953 0 -0.0019105 0 0.18494
4.7266 0.00057999 0.0042813 -0.0035494 -0.0080323 -0.0049984 -0.002101 -0.0008001 -0.0087107 -0.0037329 0.0011674 -0.0049573 0.96193 -0.022524 -0.0014876 -0.0084287 0.0060468 0.0049669 -0.025237 -0.0016843 -0.01123 -0.00084537 0 -0.015339 0 0.00080982 0 -0.0014091 0 0.040145
4.7305 -0.00022222 0.0014478 -0.0077624 -0.0073474 -0.011101 -0.0083438 0.0084983 0.0083942 0.023978 0.00092672 0.01336 0.94891 -0.022369 0.001625 -0.010687 0.0025146 -0.0049172 -0.023282 0.00092348 -0.0082442 0.0012096 0 -0.014479 0 0.00034401 0 -0.0010953 0 -0.082015
4.7344 -0.00060461 -0.0018251 -0.0087123 -0.0024292 -0.012905 -0.008068 0.013706 0.022464 0.031871 -0.00047843 0.018526 0.95176 -0.021214 0.006591 -0.012925 -0.0016588 -0.0094761 -0.02085 0.0003721 -0.0039569 0.0036284 0 -0.01401 0 -0.0004346 0 -0.0010258 0 -0.13052
4.7383 -0.00082576 -0.0035582 -0.0056469 0.0044751 -0.0086019 -0.0033586 0.013841 0.026175 0.018977 0.00058467 0.011675 0.96248 -0.019724 0.0093005 -0.014213 -0.0043165 -0.0082686 -0.018388 -0.002636 -0.0020754 0.0054351 0 -0.014349 0 -0.00087899 0 -0.00097115 0 -0.11189
4.7422 -0.0010683 -0.0030598 0.00049443 0.010202 0.0012243 0.0018743 0.0095444 0.017603 -0.0022295 0.0052571 0.002304 0.96766 -0.019265 0.0074825 -0.014763 -0.0050616 -0.0049651 -0.016493 -0.00578 -0.0037681 0.0054647 0 -0.015372 0 -0.0006762 0 -0.00067388 0 -0.07297
4.7461 -0.0010776 -0.0010761 0.0070371 0.012188 0.012173 0.0049244 0.0033891 0.0026753 -0.015249 0.011075 -0.00030573 0.96123 -0.021004 0.0022187 -0.015309 -0.0047374 -0.0033468 -0.015687 -0.0066362 -0.0065925 0.003399 0 -0.016437 0 -7.6112e-05 0 -0.00018251 0 -0.059801
4.75 -0.00037494 0.0011609 0.010706 0.0096749 0.017708 0.0055627 -0.00050603 -0.0084283 -0.011359 0.01407 0.0051837 0.95083 -0.024612 -0.0034965 -0.016084 -0.0041025 -0.0040793 -0.016216 -0.0042134 -0.0071873 0.00042499 0 -0.016854 0 0.00038551 0 0.00011412 0 -0.083961
4.7539 0.0011339 0.0028745 0.0097306 0.0042178 0.013939 0.0051141 0.0010749 -0.0088956 0.0046606 0.011945 0.011744 0.95085 -0.027882 -0.0072621 -0.01645 -0.003263 -0.004908 -0.017961 0.00050078 -0.0050381 -0.0013728 0 -0.016416 0 0.00038272 0 -0.00015396 0 -0.1187
4.7578 0.0028177 0.0038457 0.0053713 -0.00097849 0.0035079 0.0046795 0.0073011 -0.00057819 0.018867 0.0055811 0.01089 0.96771 -0.028087 -0.0084278 -0.015554 -0.0021919 -0.0035399 -0.020414 0.0052884 -0.0033707 -0.00063669 0 -0.015547 0 5.3399e-05 0 -0.00091078 0 -0.1235
4.7617 0.0036888 0.0039288 0.0011741 -0.0029657 -0.0057477 0.0041178 0.012839 0.0079534 0.019075 -0.0019859 0.00056664 0.99126 -0.024256 -0.007416 -0.01335 -0.0013073 -0.00014426 -0.022738 0.0081373 -0.0059955 0.0020089 0 -0.014944 0 -0.00019123 0 -0.0015861 0 -0.076505
4.7656 0.0031899 0.0028508 9.693e-05 -0.0011825 -0.0071069 0.0023817 0.011739 0.0090824 0.0039929 -0.0077675 -0.012914 1.0017 -0.018453 -0.0047155 -0.010992 -0.0011804 0.0028497 -0.02397 0.0083211 -0.013091 0.0043465 0 -0.015024 0 -8.299e-05 0 -0.0015579 0 0.0085486
4.7695 0.0016465 0.0006561 0.0018746 0.0019387 -0.00080115 -0.0013227 0.0029562 0.0026526 -0.016189 -0.010228 -0.020248 0.987 -0.014665 -0.00094378 -0.01012 -0.0017504 0.0031676 -0.023445 0.0064712 -0.020238 0.0044207 0 -0.015625 0 0.00026662 0 -0.00071501 0 0.090421
4.7734 -5.6077e-05 -0.0018085 0.0032502 0.0028333 0.0063051 -0.0064575 -0.007724 -0.0045662 -0.027777 -0.0092001 -0.016722 0.95551 -0.015942 0.0024329 -0.011644 -0.0022256 0.00077503 -0.021291 0.003832 -0.021987 0.0022233 0 -0.016197 0 0.00051224 0 0.00038563 0 0.12603
4.7773 -0.0012441 -0.0032125 0.0012134 -4.2588e-05 0.0072117 -0.010834 -0.011913 -0.0056886 -0.023673 -0.0051497 -0.0053926 0.93101 -0.021974 0.0032922 -0.015034 -0.0020674 -0.0023204 -0.018585 0.0014475 -0.016767 -0.00039128 0 -0.016282 0 0.000432 0 0.00094101 0 0.096316
4.7813 -0.0019221 -0.0028396 -0.0037 -0.0044898 0.0013332 -0.011382 -0.0058564 -0.00016201 -0.0079336 0.0010933 0.0062623 0.93348 -0.029126 0.00052923 -0.018704 -0.0019643 -0.0041043 -0.016843 -0.00013951 -0.0084403 -0.0015212 0 -0.015861 0 0.0001426 0 0.0005454 0 0.01735
4.7852 -0.0025345 -0.0014165 -0.0074715 -0.00616 -0.0053217 -0.0059583 0.0058275 0.0061836 0.0081201 0.0079707 0.012485 0.962 -0.032955 -0.0042975 -0.021107 -0.0033887 -0.0042672 -0.016991 -0.0007323 -0.0029605 -0.0010176 0 -0.015314 0 -1.9468e-05 0 -0.00050696 0 -0.068125
4.7891 -0.0033525 -0.00065688 -0.0064142 -0.0024698 -0.0065352 0.0045806 0.013629 0.0071398 0.014536 0.013022 0.012579 0.99519 -0.03131 -0.0074635 -0.021624 -0.0068253 -0.0039999 -0.01857 -0.00033293 -0.0032702 -0.00048347 0 -0.015063 0 0.00018454 0 -0.0015052 0 -0.11302
4.793 -0.0041417 -0.0017214 -0.0012432 0.0045546 -0.0023642 0.015529 0.011043 0.0020278 0.0092375 0.013631 0.0092895 1.009 -0.02571 -0.0059432 -0.020648 -0.010521 -0.0043491 -0.019948 0.00072979 -0.0072475 -0.0014451 0 -0.015232 0 0.00068728 0 -0.0019062 0 -0.090115
4.7969 -0.004399 -0.0039935 0.0028436 0.0093407 0.0009986 0.02012 -0.00010671 -0.0041925 -0.0020676 0.0084648 0.0049254 0.99634 -0.020116 -0.00025474 -0.018996 -0.0115 -0.0049827 -0.019611 0.0016511 -0.010425 -0.0035422 0 -0.01559 0 0.0011957 0 -0.0016936 0 -0.0059611
4.8008 -0.0038276 -0.0054385 0.00076945 0.0072568 -0.0019596 0.013716 -0.011575 -0.0062999 -0.011489 -0.0013916 -0.00052673 0.97164 -0.018186 0.0055685 -0.017305 -0.0083662 -0.0045999 -0.017555 0.0014235 -0.010544 -0.0046558 0 -0.015803 0 0.0014586 0 -0.0012461 0 0.10228
4.8047 -0.0025537 -0.0043631 -0.0071642 -0.001166 -0.0095019 -0.0021283 -0.01587 -0.003955 -0.014913 -0.012489 -0.0078111 0.95684 -0.020993 0.0072351 -0.015865 -0.0032348 -0.0024217 -0.015514 -0.00044311 -0.009362 -0.0029955 0 -0.015725 0 0.0014596 0 -0.00092225 0 0.18553
4.8086 -0.00098408 -0.0010197 -0.014585 -0.010035 -0.013351 -0.019149 -0.01207 -0.001454 -0.01366 -0.020293 -0.015677 0.96264 -0.02659 0.0038797 -0.014796 -0.00050917 0.00084894 -0.015597 -0.0033308 -0.010128 0.00086744 0 -0.01549 0 0.0013744 0 -0.00079483 0 0.20693
4.8125 0.0003686 0.0024093 -0.01422 -0.012384 -0.0065834 -0.026844 -0.0053243 -0.0026629 -0.011308 -0.021072 -0.020335 0.98127 -0.031411 -0.0012472 -0.014177 -0.0031309 0.0035144 -0.018354 -0.0057151 -0.013613 0.0041364 0 -0.015358 0 0.0013651 0 -0.00074753 0 0.15856
4.8164 0.00083819 0.0034166 -0.0046372 -0.0056284 0.0087533 -0.019548 -0.0012343 -0.0066186 -0.0092088 -0.013614 -0.017917 0.99604 -0.032406 -0.003782 -0.013941 -0.0096424 0.0041968 -0.022021 -0.0061792 -0.016962 0.0041701 0 -0.015466 0 0.0014252 0 -0.0007437 0 0.062523
4.8203 -0.00045452 0.00090395 0.0076317 0.0061287 0.02193 -0.0010972 -0.00088503 -0.0084476 -0.0050468 -0.00020798 -0.0077147 0.99702 -0.028636 -0.002153 -0.01377 -0.015041 0.0026564 -0.023813 -0.0044741 -0.016593 0.00094386 0 -0.015726 0 0.0014138 0 -0.00091977 0 -0.041318
4.8242 -0.0042597 -0.0044035 0.012839 0.014655 0.021978 0.016758 -0.0011428 -0.004692 0.0041723 0.013572 0.0066094 0.98813 -0.021647 0.0012534 -0.013288 -0.015002 -0.00043511 -0.022323 -0.0017165 -0.012075 -0.0027826 0 -0.015944 0 0.0012205 0 -0.001387 0 -0.11084
4.8281 -0.010465 -0.010943 0.0056943 0.012943 0.0067645 0.021588 0.00063067 0.0023811 0.017299 0.020593 0.018532 0.98052 -0.014606 0.0026557 -0.012502 -0.0097475 -0.0040869 -0.018921 0.00046131 -0.0068568 -0.0038569 0 -0.016012 0 0.00088857 0 -0.0019806 0 -0.11106
4.832 -0.017621 -0.017496 -0.010684 -0.00050198 -0.015442 0.0082862 0.002546 0.00589 0.026897 0.015204 0.021428 0.98083 -0.010734 0.00060673 -0.012033 -0.0039604 -0.0070508 -0.016763 0.0010828 -0.004977 -0.0015309 0 -0.016003 0 0.00057967 0 -0.0022823 0 -0.017099
4.8359 -0.023434 -0.023433 -0.027769 -0.02103 -0.032958 -0.017675 -0.00095966 -8.1885e-05 0.022489 -0.0035887 0.010939 0.98619 -0.011781 -0.0026819 -0.012785 -0.0026746 -0.0074604 -0.018134 0.00035301 -0.0070775 0.0019009 0 -0.016061 0 0.00042734 0 -0.0019617 0 0.18133
4.8398 -0.026117 -0.028094 -0.038488 -0.040601 -0.039547 -0.04372 -0.01402 -0.015584 -0.0022023 -0.030643 -0.013349 0.98966 -0.017226 -0.0035589 -0.015187 -0.006829 -0.0031124 -0.022428 -0.00077781 -0.0098318 0.0031767 0 -0.016223 0 0.00042633 0 -0.0011217 0 0.46781
4.8438 -0.025581 -0.030378 -0.041714 -0.051759 -0.037399 -0.057631 -0.034614 -0.034748 -0.042871 -0.056267 -0.046575 0.98832 -0.024595 -0.00043907 -0.018664 -0.0125 0.0069627 -0.026629 -0.0014576 -0.0094324 0.00092078 0 -0.016349 0 0.00045784 0 -0.00028538 0 0.78537
4.8477 -0.023358 -0.029308 -0.040874 -0.050708 -0.032661 -0.053951 -0.054409 -0.049974 -0.084079 -0.070497 -0.078305 0.9844 -0.03071 0.0047365 -0.021817 -0.014456 0.020581 -0.027906 -0.0013942 -0.0056094 -0.0032754 0 -0.016251 0 0.00041721 0 1.5008e-05 0 1.0378
4.8516 -0.021237 -0.025095 -0.03899 -0.03849 -0.028955 -0.035781 -0.063389 -0.05617 -0.10605 -0.067825 -0.095084 0.97877 -0.033218 0.0082803 -0.023247 -0.01076 0.032154 -0.026017 -0.00070816 -0.0020557 -0.00635 0 -0.015903 0 0.0003202 0 -0.00030988 0 1.1193
4.8555 -0.019775 -0.019474 -0.035501 -0.020275 -0.025264 -0.011957 -0.055751 -0.051814 -0.095421 -0.049667 -0.086478 0.96541 -0.031599 0.0079043 -0.022376 -0.0043419 0.03523 -0.023336 0.00037029 -0.0027424 -0.0063029 0 -0.015524 0 0.00029243 0 -0.00083331 0 0.96652
4.8594 -0.018047 -0.014688 -0.027831 -0.0030876 -0.019258 0.0078533 -0.033158 -0.037566 -0.053569 -0.023221 -0.051977 0.93492 -0.0272 0.0043191 -0.019692 -0.00032549 0.026604 -0.022529 0.0014755 -0.0077796 -0.0034968 0 -0.015408 0 0.00045547 0 -0.0009983 0 0.603
4.8633 -0.014843 -0.011877 -0.015531 0.0072766 -0.011422 0.01726 -0.0038622 -0.015422 0.0028977 0.0023415 -0.0036953 0.885 -0.022371 0.00015157 -0.01637 -0.0017058 0.0090031 -0.02404 0.0018699 -0.01299 0.00013775 0 -0.015652 0 0.00080878 0 -0.00061731 0 0.14446
4.8672 -0.010144 -0.010351 -0.0022762 0.0088236 -0.0051548 0.014999 0.021147 0.010193 0.050233 0.019921 0.03853 0.82699 -0.019231 -0.0023836 -0.013676 -0.0071359 -0.0099609 -0.025731 0.00059175 -0.013702 0.0028847 0 -0.016009 0 0.0012035 0 -3.3257e-05 0 -0.24834
4.8711 -0.0054478 -0.0084759 0.0064956 0.0038721 -0.0029848 0.0044216 0.032777 0.031497 0.069742 0.02665 0.057665 0.77977 -0.018677 -0.0027961 -0.012532 -0.012422 -0.022114 -0.024945 -0.0027431 -0.0091314 0.0042767 0 -0.016062 0 0.0014264 0 0.00019858 0 -0.44557
4.875 -0.0026185 -0.0053682 0.0078954 -0.0029962 -0.0035443 -0.0086955 0.027527 0.039603 0.056998 0.023645 0.048897 0.75493 -0.020082 -0.0018 -0.013266 -0.014027 -0.023339 -0.021035 -0.0070898 -0.0031442 0.0047506 0 -0.015587 0 0.0013311 0 -0.00018758 0 -0.40878
4.8789 -0.0023537 -0.0018207 0.0035199 -0.0081706 -0.003025 -0.018965 0.0090332 0.029874 0.022882 0.014326 0.021381 0.74641 -0.02181 -9.05e-05 -0.015413 -0.011504 -0.015326 -0.016046 -0.010109 -0.00077049 0.0047467 0 -0.014805 0 0.0009287 0 -0.00093449 0 -0.20025
4.8828 -0.0037033 0.00036554 -0.0026553 -0.010951 0.0003277 -0.023535 -0.01338 0.0063119 -0.013691 0.0026528 -0.0086667 0.73495 -0.02232 0.0020543 -0.017652 -0.0071889 -0.0036118 -0.012984 -0.0096388 -0.0038318 0.0043619 0 -0.014265 0 0.0003833 0 -0.0014933 0 0.061294
4.8867 -0.0050299 -3.5881e-05 -0.0078826 -0.012714 0.0037586 -0.022463 -0.029111 -0.019576 -0.036582 -0.0080104 -0.028201 0.70398 -0.021245 0.0041398 -0.018226 -0.003979 0.0062468 -0.01336 -0.0055202 -0.0097135 0.0037011 0 -0.014419 0 -7.6999e-05 0 -0.0014973 0 0.2668
4.8906 -0.0054316 -0.0026587 -0.011968 -0.014312 0.0026768 -0.017338 -0.031821 -0.03562 -0.040241 -0.015463 -0.033602 0.65289 -0.019708 0.0049593 -0.015971 -0.0032969 0.011508 -0.016162 -0.00015296 -0.014098 0.0031488 0 -0.015227 0 -0.00027739 0 -0.0010573 0 0.3639
4.8945 -0.0052927 -0.0059289 -0.015436 -0.014451 -0.0040463 -0.0095392 -0.022779 -0.036583 -0.030377 -0.018921 -0.029537 0.59592 -0.019523 0.003257 -0.011382 -0.0046012 0.012567 -0.018988 0.0030108 -0.014757 0.0029972 0 -0.016138 0 -0.00017627 0 -0.00063793 0 0.36235
4.8984 -0.0055666 -0.0083303 -0.017293 -0.010857 -0.011841 0.00013001 -0.0095008 -0.026472 -0.018046 -0.018958 -0.022969 0.54869 -0.021697 -0.00088417 -0.0067326 -0.0062712 0.011339 -0.020071 0.0020329 -0.012844 0.0028821 0 -0.016496 0 0.00012947 0 -0.00065421 0 0.30578
4.9023 -0.0066256 -0.0093089 -0.015496 -0.0032576 -0.014101 0.01013 -0.00027715 -0.013974 -0.011628 -0.016935 -0.017832 0.51533 -0.025399 -0.0054432 -0.0047494 -0.0068336 0.0094342 -0.019377 -0.0019656 -0.010933 0.0019536 0 -0.01605 0 0.00046687 0 -0.0011487 0 0.23571
4.9063 -0.0078228 -0.0091179 -0.0097854 0.0049321 -0.0084731 0.016946 0.0014666 -0.0052809 -0.011934 -0.014058 -0.013896 0.48776 -0.02837 -0.0076045 -0.0065845 -0.0057468 0.0073488 -0.018089 -0.0056577 -0.010208 -8.4982e-05 0 -0.015142 0 0.00067687 0 -0.0018064 0 0.17084
4.9102 -0.0080909 -0.0080412 -0.0033792 0.0084424 0.00052987 0.016142 -0.001244 -0.00047264 -0.013151 -0.010584 -0.0091213 0.4559 -0.028664 -0.0058957 -0.010721 -0.0035742 0.0047395 -0.017313 -0.0061303 -0.009707 -0.0021447 0 -0.014434 0 0.00068522 0 -0.0022489 0 0.10778
4.9141 -0.0068675 -0.0059608 -0.00080784 0.0044654 0.005489 0.0058752 -0.0024219 0.0040685 -0.0082947 -0.0058188 -0.0023185 0.41772 -0.026359 -0.0014752 -0.013941 -0.0016373 0.0011215 -0.017331 -0.0031134 -0.0080536 -0.0023357 0 -0.014391 0 0.00052712 0 -0.0023261 0 0.034633
4.918 -0.0044261 -0.0026987 -0.0034264 -0.0042262 0.0030062 -0.0098819 0.0014884 0.010393 0.0049486 0.00099861 0.0060381 0.37918 -0.023669 0.002637 -0.013798 -0.0012339 -0.0035422 -0.017822 0.0010012 -0.0054726 0.00020381 0 -0.014967 0 0.00032353 0 -0.0021659 0 -0.054595
4.9219 -0.0014179 0.0013744 -0.007271 -0.010454 -0.0031012 -0.021978 0.008883 0.016291 0.022063 0.0095321 0.014468 0.34546 -0.023153 0.0038079 -0.010606 -0.0026991 -0.0085098 -0.018454 0.0032478 -0.0037962 0.0039558 0 -0.015712 0 0.00022235 0 -0.0019866 0 -0.15208
4.9258 0.0017604 0.0052754 -0.0061641 -0.0076822 -0.0054632 -0.021404 0.014914 0.017571 0.034535 0.017822 0.021094 0.3139 -0.025435 0.0016961 -0.0071698 -0.0049634 -0.01226 -0.019084 0.0024157 -0.0044719 0.0057978 0 -0.016178 0 0.00032339 0 -0.0018791 0 -0.23672
4.9297 0.005088 0.008088 0.0023116 0.0048721 -0.00012229 -0.0059245 0.015875 0.012634 0.035531 0.022916 0.023743 0.27629 -0.028489 -0.0016458 -0.0063587 -0.0062019 -0.01301 -0.019562 -0.00030069 -0.0067807 0.0036106 0 -0.016255 0 0.00061356 0 -0.0017604 0 -0.2827
4.9336 0.0085063 0.0097329 0.013768 0.021121 0.0098896 0.017239 0.012003 0.0045935 0.024408 0.02239 0.020427 0.22797 -0.029265 -0.0033984 -0.0085843 -0.0053323 -0.0097662 -0.019665 -0.0026453 -0.0082609 -0.0015748 0 -0.01615 0 0.00095001 0 -0.0015133 0 -0.27314
4.9375 0.011545 0.011018 0.020356 0.031922 0.017601 0.03535 0.0065283 -0.0011969 0.00705 0.015881 0.010867 0.17384 -0.026364 -0.0019765 -0.011423 -0.0031382 -0.0033414 -0.019443 -0.0032327 -0.0070172 -0.0061014 0 -0.016096 0 0.0011219 0 -0.0011532 0 -0.21256
4.9414 0.013474 0.012839 0.017792 0.031003 0.018538 0.038291 0.002475 -0.001674 -0.007952 0.0057076 -0.0020116 0.12475 -0.021367 0.0020142 -0.01178 -0.0018011 0.0035672 -0.019514 -0.0023694 -0.0036284 -0.0067097 0 -0.016094 0 0.00097885 0 -0.00085131 0 -0.12939
4.9453 0.013852 0.015247 0.0094617 0.018789 0.014277 0.025047 0.00053894 0.0017531 -0.014355 -0.003828 -0.012491 0.087987 -0.017568 0.0063376 -0.0087155 -0.0029593 0.007665 -0.020704 -0.001306 -0.00073968 -0.0034006 0 -0.015931 0 0.00055221 0 -0.00079633 0 -0.064433
4.9492 0.012902 0.017227 0.0034947 0.0018568 0.010088 0.0039775 -0.00015476 0.0053328 -0.011056 -0.0081984 -0.014971 0.061499 -0.017166 0.0086377 -0.0044236 -0.0059456 0.0069942 -0.023133 -0.00091696 -0.00070038 0.00059874 0 -0.015447 0 7.0424e-05 0 -0.0010265 0 -0.050903
4.9531 0.011351 0.017424 0.0054053 -0.011082 0.0095898 -0.012928 0.00028724 0.007091 -0.0011263 -0.0046687 -0.0074395 0.03736 -0.019463 0.0078852 -0.0024745 -0.0079892 0.002069 -0.025667 -0.0011185 -0.0034833 0.0018739 0 -0.014771 0 -0.00017164 0 -0.0013891 0 -0.099487
4.957 0.0099133 0.015205 0.013235 -0.013783 0.011918 -0.01738 0.0035849 0.0087658 0.011406 0.0063259 0.0073259 0.010089 -0.021675 0.0049477 -0.0048684 -0.0065011 -0.0047107 -0.026516 -0.001362 -0.0067926 6.6205e-05 0 -0.014278 0 -1.456e-05 0 -0.0016575 0 -0.19768
4.9609 0.0089195 0.011204 0.019733 -0.0051454 0.013798 -0.0087979 0.011641 0.013646 0.024029 0.021075 0.02377 -0.019154 -0.021596 0.0019966 -0.010459 -0.0015393 -0.010834 -0.024653 -0.0014165 -0.0081685 -0.0018101 0 -0.014303 0 0.00044523 0 -0.0016937 0 -0.3203
4.9648 0.0083169 0.0069912 0.019295 0.010803 0.013634 0.0068066 0.023641 0.022444 0.035549 0.033865 0.036841 -0.046395 -0.019618 0.0010811 -0.016024 0.0038403 -0.015063 -0.020782 -0.0015142 -0.0070971 -0.00039113 0 -0.014867 0 0.00092279 0 -0.001516 0 -0.43842
4.9688 0.0078857 0.0041404 0.012898 0.026972 0.012906 0.021191 0.034799 0.031233 0.043989 0.039151 0.043596 -0.07141 -0.018234 0.0027271 -0.018889 0.005846 -0.017281 -0.016882 -0.0018044 -0.0052754 0.0044975 0 -0.015666 0 0.0011558 0 -0.0012308 0 -0.5187
4.9727 0.0073683 0.0033666 0.0064659 0.03622 0.013543 0.028226 0.038388 0.033596 0.045251 0.033795 0.042326 -0.098728 -0.019537 0.0055511 -0.018773 0.0029535 -0.017264 -0.014684 -0.0019065 -0.0049499 0.00923 0 -0.016321 0 0.0010873 0 -0.00092058 0 -0.52002
4.9766 0.0064829 0.0042185 0.0046809 0.034311 0.01459 0.026074 0.029924 0.025315 0.034637 0.018474 0.031293 -0.1313 -0.023106 0.007309 -0.017409 -0.0029373 -0.013948 -0.014499 -0.0012236 -0.0069165 0.0094578 0 -0.016653 0 0.00086678 0 -0.00060425 0 -0.4034
4.9805 0.0050144 0.0054346 0.0066187 0.021814 0.012424 0.016967 0.010555 0.0078211 0.010777 -0.0023158 0.0097556 -0.16396 -0.026281 0.0067028 -0.016617 -0.0081245 -0.0063502 -0.0154 0.0002512 -0.0098916 0.0041375 0 -0.016748 0 0.00068017 0 -0.0002986 0 -0.16098
4.9844 0.0030551 0.0057125 0.0073873 0.0039922 0.0047888 0.0054511 -0.012718 -0.012191 -0.021006 -0.021715 -0.018842 -0.18519 -0.026555 0.0044897 -0.016799 -0.0099745 0.0045372 -0.016416 0.0015908 -0.011641 -0.0032182 0 -0.016777 0 0.00057653 0 -8.9957e-05 0 0.15355
4.9883 0.0011416 0.004474 0.0037394 -0.011592 -0.0055588 -0.0039644 -0.030209 -0.026411 -0.049025 -0.032968 -0.044929 -0.18736 -0.023853 0.0028321 -0.017131 -0.0085486 0.01485 -0.01737 0.0016243 -0.010802 -0.0072987 0 -0.016775 0 0.00045946 0 -0.00011062 0 0.42489
4.9922 -7.635e-06 0.0022055 -0.0022862 -0.018788 -0.011969 -0.0088617 -0.034255 -0.029103 -0.06015 -0.032014 -0.055686 -0.17606 -0.020613 0.0033149 -0.01694 -0.0058335 0.019395 -0.018572 0.00013044 -0.007919 -0.005348 0 -0.016597 0 0.00024159 0 -0.00041664 0 0.52374
4.9961 -6.0153e-05 0.00014175 -0.0053721 -0.015831 -0.0094496 -0.0096961 -0.022995 -0.019396 -0.046945 -0.019209 -0.042482 -0.1684 -0.019652 0.0053837 -0.01663 -0.0036646 0.014961 -0.019907 -0.0016734 -0.0049988 0.00071832 0 -0.016114 0 -1.1011e-05 0 -0.00088242 0 0.38231
5 0.00057885 -0.00056048 -0.0023646 -0.0058266 0.00042064 -0.0087282 -0.0014209 -0.0011579 -0.012816 0.00063005 -0.0079479 -0.18046 -0.021777 0.0067552 -0.017155 -0.0024187 0.0029337 -0.020565 -0.0020007 -0.0040337 0.006177 0 -0.015417 0 -0.00011444 0 -0.001237 0 0.048413
5.0039 0.001068 0.00037809 0.0044669 0.005426 0.010179 -0.0077376 0.020763 0.018679 0.028247 0.020008 0.033184 -0.21446 -0.025226 0.005582 -0.01867 -0.0014776 -0.011006 -0.019872 -7.0393e-05 -0.0056053 0.0075204 0 -0.014839 0 3.7215e-05 0 -0.0012439 0 -0.32582
5.0078 0.00090012 0.0021865 0.0095484 0.012701 0.012539 -0.0063728 0.033567 0.032426 0.057821 0.03173 0.061284 -0.25736 -0.027237 0.0023881 -0.019932 -0.00060075 -0.020142 -0.018273 0.0030535 -0.0085163 0.005053 0 -0.014714 0 0.00032112 0 -0.00088515 0 -0.56192
5.0117 0.00041983 0.0036636 0.0091657 0.013628 0.0064399 -0.0027733 0.031498 0.034285 0.062144 0.031791 0.062862 -0.29232 -0.026228 -0.00018877 -0.019278 -0.00055922 -0.02064 -0.017201 0.0052215 -0.010659 0.0020018 0 -0.01509 0 0.0004658 0 -0.00038975 0 -0.55338
5.0156 0.00053147 0.0041002 0.0044726 0.0089661 -0.0023796 0.0038736 0.016308 0.022936 0.039355 0.020857 0.038168 -0.31232 -0.022741 0.00018584 -0.016369 -0.0023539 -0.013403 -0.017717 0.0049595 -0.010501 0.0013012 0 -0.015647 0 0.00031823 0 -7.5489e-05 0 -0.32156
5.0195 0.0018258 0.0037286 -0.00031977 0.0014049 -0.0066332 0.011261 -0.0039085 0.0028871 0.00073078 0.0037265 0.00052844 -0.32397 -0.018641 0.003154 -0.012953 -0.0059045 -0.0028145 -0.019334 0.0026826 -0.0081549 0.0031118 0 -0.01592 0 3.7209e-05 0 -0.00013525 0 0.0041934
5.0234 0.0039681 0.003336 -0.0022189 -0.0058549 -0.0035846 0.014783 -0.019028 -0.016894 -0.035087 -0.012877 -0.031685 -0.33878 -0.015593 0.00567 -0.011738 -0.0096498 0.0062812 -0.02043 0.00028517 -0.0052421 0.0051329 0 -0.015655 0 -1.4283e-05 0 -0.0005393 0 0.26464
5.0273 0.0059703 0.0034658 -0.0016347 -0.0099569 0.0034327 0.011154 -0.022269 -0.02718 -0.051895 -0.023029 -0.044938 -0.3611 -0.014168 0.004619 -0.014208 -0.011554 0.011034 -0.02002 -0.00048824 -0.0036276 0.0050512 0 -0.015006 0 0.00037839 0 -0.001111 0 0.3542
5.0313 0.0070951 0.004018 -0.00060915 -0.0088489 0.0088967 0.0018479 -0.013433 -0.023421 -0.044212 -0.023656 -0.036407 -0.38412 -0.014041 -0.00023983 -0.019285 -0.010629 0.011074 -0.019049 0.00058799 -0.0039967 0.002657 0 -0.014413 0 0.0010102 0 -0.0016767 0 0.26143
5.0352 0.0075017 0.0046352 0.00036375 -0.0018343 0.01021 -0.0069238 0.0018626 -0.0081734 -0.019125 -0.015227 -0.01336 -0.39728 -0.014661 -0.0057433 -0.02405 -0.0076272 0.0074559 -0.01963 0.0022767 -0.0054461 -0.0002205 0 -0.014269 0 0.0013635 0 -0.0021452 0 0.052729
5.0391 0.0080133 0.0054013 0.0030669 0.0097915 0.0092548 -0.0082475 0.016191 0.010835 0.0092463 -0.0010829 0.012313 -0.39698 -0.015643 -0.0078153 -0.025913 -0.0043848 0.001493 -0.02275 0.0031506 -0.0064559 -0.0016062 0 -0.014643 0 0.0010517 0 -0.0024696 0 -0.17839
5.043 0.0092881 0.0069941 0.0090134 0.022648 0.0095418 0.00045875 0.024703 0.025676 0.028834 0.014111 0.03062 -0.39048 -0.016729 -0.0048318 -0.024406 -0.0024933 -0.0055554 -0.026775 0.0027875 -0.0063725 -0.0011451 0 -0.01527 0 0.00021225 0 -0.0025811 0 -0.3601
5.0469 0.011265 0.0099799 0.016692 0.032293 0.012377 0.015408 0.027082 0.032638 0.036019 0.026105 0.037604 -0.38964 -0.017747 0.0010731 -0.02114 -0.0023971 -0.012188 -0.028556 0.0018071 -0.0059866 -0.00016417 0 -0.015784 0 -0.00054084 0 -0.0024015 0 -0.46475
5.0508 0.013413 0.013917 0.022058 0.03515 0.015938 0.02895 0.026247 0.033045 0.035252 0.032374 0.035547 -0.40092 -0.018803 0.0058069 -0.018171 -0.0034731 -0.016657 -0.026373 0.00089687 -0.0065782 -0.00021079 0 -0.015973 0 -0.00061953 0 -0.0019422 0 -0.50213
5.0547 0.015432 0.017317 0.022174 0.030336 0.017733 0.034514 0.02531 0.030479 0.033 0.032554 0.029834 -0.42082 -0.020407 0.0065308 -0.016352 -0.0047676 -0.017663 -0.021898 -3.2968e-05 -0.0083105 -0.0016029 0 -0.015863 0 1.2196e-06 0 -0.0013726 0 -0.49699
5.0586 0.01758 0.018757 0.018288 0.020305 0.017483 0.030288 0.025245 0.027248 0.031456 0.027949 0.024688 -0.43989 -0.023069 0.0035355 -0.015086 -0.0056973 -0.015222 -0.019049 -0.0016483 -0.0096401 -0.0032986 0 -0.015608 0 0.00070554 0 -0.00095217 0 -0.46795
5.0625 0.02025 0.018254 0.014986 0.0099027 0.017354 0.019524 0.024754 0.023187 0.027347 0.020571 0.020572 -0.4508 -0.0265 -0.00051288 -0.013502 -0.006276 -0.01079 -0.020553 -0.0041863 -0.0085711 -0.0040096 0 -0.015339 0 0.00073087 0 -0.00085416 0 -0.42027
5.0664 0.023302 0.017522 0.016055 0.0043022 0.019566 0.0081881 0.022043 0.017422 0.016626 0.01242 0.015092 -0.45285 -0.029219 -0.0028717 -0.011713 -0.0068778 -0.0063891 -0.025378 -0.0067815 -0.0047508 -0.0033684 0 -0.015121 0 -0.0001641 0 -0.0010294 0 -0.35477
5.0703 0.025942 0.018652 0.021138 0.0067441 0.02408 0.0021141 0.016971 0.010973 0.00061779 0.0054634 0.0067398 -0.45026 -0.02927 -0.0024309 -0.010873 -0.0077894 -0.0034348 -0.029549 -0.0079558 -0.00036183 -0.0020969 0 -0.015018 0 -0.0014328 0 -0.001242 0 -0.28476
5.0742 0.027362 0.022228 0.026459 0.017001 0.02874 0.0049744 0.011966 0.0073963 -0.012276 0.0019925 -0.0016383 -0.44719 -0.025755 0.00026991 -0.011958 -0.0088145 -0.0022651 -0.029649 -0.0069093 0.0013264 -0.0011972 0 -0.015139 0 -0.0021219 0 -0.0012541 0 -0.24545
5.0781 0.027469 0.026581 0.028707 0.031209 0.031463 0.017017 0.011044 0.010618 -0.011504 0.0044624 -0.0031329 -0.44441 -0.01992 0.0040542 -0.014506 -0.0091749 -0.0026901 -0.025766 -0.0043677 -0.0012996 -0.0010713 0 -0.015565 0 -0.0015983 0 -0.00099925 0 -0.28284
5.082 0.026901 0.028971 0.028011 0.043307 0.032021 0.034347 0.017383 0.021733 0.0075867 0.014215 0.0084218 -0.43961 -0.014679 0.0078244 -0.016638 -0.0078952 -0.0048396 -0.021186 -0.0020918 -0.006606 -0.0013826 0 -0.016216 0 -3.2591e-05 0 -0.00060322 0 -0.42297
5.0859 0.02626 0.027764 0.027073 0.047742 0.031679 0.049541 0.03079 0.037452 0.038982 0.029645 0.032394 -0.42946 -0.012661 0.01052 -0.016529 -0.0045868 -0.0092561 -0.019277 -0.0014237 -0.010872 -0.0016321 0 -0.016824 0 0.0017299 0 -0.00025435 0 -0.64087
5.0898 0.025389 0.023721 0.027674 0.042331 0.031394 0.054602 0.046615 0.051469 0.068459 0.045415 0.059197 -0.41113 -0.014286 0.011004 -0.014094 -0.00012467 -0.015924 -0.020605 -0.0021917 -0.011341 -0.0017375 0 -0.017091 0 0.0027696 0 -6.1194e-05 0 -0.85516
5.0938 0.023492 0.019252 0.02845 0.029675 0.0307 0.045557 0.057186 0.05771 0.081682 0.054116 0.074759 -0.38293 -0.017459 0.008615 -0.011356 0.0034649 -0.023099 -0.022881 -0.0029896 -0.0085029 -0.002003 0 -0.016923 0 0.0026709 0 -2.151e-05 0 -0.96059
5.0977 0.020037 0.016313 0.026279 0.01597 0.028359 0.025747 0.055508 0.053227 0.072209 0.050054 0.069133 -0.34519 -0.019233 0.0040434 -0.011012 0.0041216 -0.027306 -0.023443 -0.0025559 -0.0055603 -0.0025736 0 -0.016523 0 0.0016712 0 -9.7631e-05 0 -0.88357
5.1016 0.015504 0.014828 0.01966 0.0075271 0.02379 0.0046457 0.039442 0.039158 0.044222 0.032935 0.043116 -0.30127 -0.018143 -0.0005565 -0.014262 0.0012107 -0.025065 -0.021606 -0.00095072 -0.0055655 -0.0030223 0 -0.016221 0 0.00037237 0 -0.00028818 0 -0.62603
5.1055 0.011151 0.013013 0.010398 0.0069888 0.017597 -0.0078822 0.013743 0.019733 0.0090545 0.0087198 0.0079083 -0.25723 -0.015326 -0.0028043 -0.019683 -0.0038399 -0.015415 -0.01873 0.00055098 -0.0088029 -0.0025877 0 -0.016184 0 -0.00067014 0 -0.00061085 0 -0.26803
5.1094 0.0079866 0.0092469 0.0019111 0.011775 0.01084 -0.0079927 -0.011777 0.00035276 -0.021201 -0.013309 -0.021866 -0.21896 -0.013518 -0.0018285 -0.024134 -0.0083872 -0.0013326 -0.016423 0.00070208 -0.012716 -0.00090863 0 -0.016275 0 -0.0011701 0 -0.001026 0 0.072531
5.1133 0.005961 0.0037454 -0.0038234 0.015995 0.0042434 3.8715e-05 -0.027345 -0.014269 -0.038729 -0.02553 -0.036521 -0.18828 -0.01475 0.0010758 -0.025059 -0.010358 0.011381 -0.015119 -0.00054629 -0.014298 0.0014463 0 -0.016212 0 -0.0010887 0 -0.0014038 0 0.29679
5.1172 0.0041745 -0.0014738 -0.0073224 0.014648 -0.0015501 0.007777 -0.028591 -0.021428 -0.041553 -0.025728 -0.035239 -0.16168 -0.018603 0.0035733 -0.022398 -0.0095726 0.01733 -0.014486 -0.0020316 -0.01266 0.0032392 0 -0.015878 0 -0.00053064 0 -0.0015908 0 0.36424
5.1211 0.0018705 -0.0042661 -0.0097733 0.007158 -0.0052756 0.0093144 -0.018699 -0.021016 -0.032361 -0.017278 -0.02385 -0.13339 -0.022402 0.0042172 -0.018585 -0.0075598 0.014789 -0.01478 -0.0024769 -0.0095165 0.0034981 0 -0.015479 0 0.00029704 0 -0.0015218 0 0.29718
5.125 -0.00081429 -0.0041533 -0.010834 -0.0023553 -0.0053973 0.0050686 -0.005846 -0.015161 -0.016412 -0.0061264 -0.0095294 -0.10004 -0.023228 0.0034073 -0.016623 -0.0061198 0.0066463 -0.017074 -0.0016229 -0.007387 0.0023535 0 -0.015353 0 0.0010879 0 -0.0012726 0 0.15711
5.1289 -0.0030726 -0.0026731 -0.0089678 -0.0082971 -0.0018723 -0.00022809 0.002278 -0.0069647 0.00036153 0.0028457 0.0030134 -0.062497 -0.0202 0.0025719 -0.017747 -0.0059308 -0.0017525 -0.021725 -0.0003653 -0.0073926 0.0010042 0 -0.015608 0 0.0015176 0 -0.0010119 0 0.013126
5.1328 -0.0043271 -0.0020621 -0.0041208 -0.0078894 0.0024856 -0.002981 0.0030362 0.0010075 0.013001 0.0075633 0.011812 -0.022862 -0.0153 0.002522 -0.020525 -0.0063438 -0.006309 -0.026784 0.00013385 -0.0086548 0.0007515 0 -0.015933 0 0.0014252 0 -0.00090268 0 -0.082206
5.1367 -0.0048453 -0.0035001 0.00056445 -0.0032528 0.0032532 -0.0042725 -0.00061766 0.0074314 0.018839 0.0080746 0.01595 0.019837 -0.012087 0.0026998 -0.022077 -0.0063374 -0.0066486 -0.028633 -0.00054591 -0.0095432 0.0018716 0 -0.015821 0 0.00095 0 -0.0010354 0 -0.1047
5.1406 -0.0054774 -0.006417 0.00065917 0.00032338 -0.0019683 -0.0081837 -0.0036665 0.011638 0.017922 0.0049669 0.014623 0.069854 -0.013202 0.0020433 -0.020435 -0.0055875 -0.0055058 -0.024963 -0.0018559 -0.0092595 0.0033056 0 -0.015032 0 0.00045919 0 -0.0014157 0 -0.059303
5.1445 -0.006878 -0.009314 -0.0053255 -0.0014336 -0.01075 -0.016707 -0.0036347 0.012483 0.012015 -0.0013 0.0078599 0.12929 -0.018422 0.00048473 -0.016158 -0.0046648 -0.0056302 -0.017452 -0.0028858 -0.0081895 0.0034928 0 -0.013885 0 0.00028014 0 -0.0019677 0 0.029056
5.1484 -0.0090484 -0.011203 -0.013767 -0.0084302 -0.017164 -0.026389 -0.0026079 0.0081395 0.0028247 -0.0097756 -0.0025279 0.19211 -0.0247 -0.00057025 -0.011956 -0.004342 -0.0068984 -0.011212 -0.0030927 -0.006978 0.0016879 0 -0.013089 0 0.00045478 0 -0.0025318 0 0.13234
5.1523 -0.011569 -0.012331 -0.018656 -0.016327 -0.016871 -0.030264 -0.0051753 -0.0024725 -0.0090245 -0.01833 -0.013467 0.24471 -0.028186 0.00061934 -0.010664 -0.0048236 -0.0062219 -0.010902 -0.0024859 -0.0056542 -0.0013607 0 -0.013218 0 0.00073798 0 -0.0028906 0 0.23551
5.1563 -0.014081 -0.013649 -0.017127 -0.020012 -0.011513 -0.023716 -0.014074 -0.017687 -0.023163 -0.024205 -0.022415 0.27497 -0.026865 0.0044245 -0.013168 -0.005635 -0.00050012 -0.016736 -0.0013052 -0.0039074 -0.0039665 0 -0.014275 0 0.0008424 0 -0.0028679 0 0.3398
5.1602 -0.016381 -0.015672 -0.012397 -0.017619 -0.0078293 -0.0091292 -0.027136 -0.032604 -0.037579 -0.025707 -0.028568 0.28293 -0.021927 0.0092105 -0.017861 -0.0061443 0.0098556 -0.02407 0.00024482 -0.002119 -0.0048169 0 -0.015697 0 0.00069651 0 -0.0024604 0 0.44825
5.1641 -0.018128 -0.017915 -0.010866 -0.01188 -0.011589 0.0049014 -0.038098 -0.041235 -0.047826 -0.023535 -0.032175 0.28323 -0.016913 0.012377 -0.021897 -0.0061012 0.020054 -0.027153 0.0018563 -0.0017097 -0.0038951 0 -0.016776 0 0.00047261 0 -0.0018796 0 0.54569
5.168 -0.018794 -0.019436 -0.015868 -0.0077748 -0.021755 0.0093898 -0.040803 -0.040064 -0.048836 -0.020327 -0.03285 0.29547 -0.015244 0.012133 -0.023175 -0.0057247 0.023889 -0.023834 0.0028715 -0.0040046 -0.0022402 0 -0.017119 0 0.00037361 0 -0.0014204 0 0.59492
5.1719 -0.018253 -0.019963 -0.024178 -0.0085287 -0.030713 0.0012061 -0.033658 -0.030343 -0.038468 -0.018602 -0.029092 0.32924 -0.017957 0.008528 -0.021532 -0.005435 0.018426 -0.017137 0.0024954 -0.008543 -0.00085878 0 -0.016791 0 0.00040964 0 -0.0012308 0 0.56028
5.1758 -0.017496 -0.020426 -0.028962 -0.013327 -0.03103 -0.015088 -0.020985 -0.017273 -0.019968 -0.018824 -0.020027 0.37631 -0.023245 0.0031172 -0.01843 -0.0056129 0.00661 -0.012483 0.00053247 -0.012699 0.0001237 0 -0.016118 0 0.00040053 0 -0.0011886 0 0.44377
5.1797 -0.018416 -0.022261 -0.026495 -0.018606 -0.022725 -0.030893 -0.010247 -0.006834 -0.0010294 -0.01935 -0.0078449 0.41694 -0.027985 -0.0021205 -0.015663 -0.0065332 -0.0045454 -0.013193 -0.0020379 -0.013457 0.0012768 0 -0.01541 0 0.00019996 0 -0.0010249 0 0.30134
5.1836 -0.022339 -0.025954 -0.020049 -0.02162 -0.013966 -0.039501 -0.0072462 -0.00284 0.010173 -0.018336 0.0018016 0.43545 -0.029942 -0.0056277 -0.014214 -0.0082824 -0.0089056 -0.018181 -0.003437 -0.010041 0.0029181 0 -0.01486 0 -0.0001029 0 -0.00060369 0 0.2179
5.1875 -0.028377 -0.030123 -0.016905 -0.022967 -0.013948 -0.039715 -0.012786 -0.0061911 0.0091717 -0.015907 0.0025984 0.43221 -0.028953 -0.0065454 -0.014018 -0.01054 -0.0053416 -0.023441 -0.0023857 -0.0049682 0.0044649 0 -0.014598 0 -0.00023551 0 -9.2906e-05 0 0.25364
5.1914 -0.03331 -0.032091 -0.021171 -0.025642 -0.024184 -0.034979 -0.022991 -0.015912 -0.0031872 -0.01456 -0.008242 0.42199 -0.026395 -0.0048043 -0.014474 -0.012484 0.0022574 -0.025539 0.00070611 -0.0022603 0.0048241 0 -0.014731 0 -1.8348e-05 0 0.00016296 0 0.40143
5.1953 -0.033601 -0.029715 -0.029343 -0.031395 -0.036387 -0.029563 -0.032565 -0.029997 -0.022186 -0.017247 -0.027633 0.42055 -0.023754 -0.0013255 -0.015036 -0.013188 0.0088528 -0.023935 0.0038203 -0.0041531 0.0034528 0 -0.015243 0 0.00041104 0 -2.6799e-05 0 0.58919
5.1992 -0.02815 -0.023102 -0.033064 -0.037815 -0.039324 -0.02533 -0.03813 -0.044955 -0.041818 -0.02459 -0.047894 0.43124 -0.021677 0.0020298 -0.015384 -0.012396 0.012412 -0.020604 0.0048071 -0.0091592 0.00097251 0 -0.01588 0 0.00067563 0 -0.00047981 0 0.72507
5.2031 -0.019428 -0.014808 -0.026632 -0.039214 -0.028675 -0.021498 -0.039155 -0.055193 -0.056405 -0.033494 -0.060577 0.44309 -0.020181 0.003313 -0.015274 -0.010964 0.014619 -0.017975 0.0030872 -0.013313 -0.0013486 0 -0.016239 0 0.00049742 0 -0.00076412 0 0.74957
5.207 -0.011797 -0.0082255 -0.012266 -0.031111 -0.011 -0.016912 -0.03637 -0.054433 -0.061029 -0.038407 -0.060114 0.44155 -0.019439 0.001922 -0.014485 -0.010325 0.017694 -0.017319 0.0001004 -0.013589 -0.002726 0 -0.016073 0 -1.5117e-05 0 -0.00057196 0 0.65655
5.2109 -0.0082796 -0.0053455 0.0017339 -0.014706 0.0018252 -0.012231 -0.029821 -0.039491 -0.05221 -0.034521 -0.045489 0.42228 -0.020014 -0.00058426 -0.013043 -0.011226 0.020659 -0.018545 -0.0019258 -0.010451 -0.0033872 0 -0.015551 0 -0.0004199 0 6.4808e-07 0 0.47663
5.2148 -0.0084801 -0.0055883 0.0080627 0.0027168 0.0026367 -0.0097621 -0.018826 -0.013806 -0.029851 -0.020801 -0.020033 0.396 -0.022185 -0.0014096 -0.011446 -0.012857 0.01908 -0.020822 -0.0018236 -0.0072296 -0.0039056 0 -0.015163 0 -0.00031423 0 0.00053278 0 0.24863
5.2188 -0.0093751 -0.0065773 0.0061392 0.012377 -0.0055195 -0.011035 -0.0039119 0.012896 0.00073963 -0.0009284 0.0095687 0.38035 -0.025114 0.0011502 -0.010517 -0.013368 0.0091094 -0.023043 -0.00034233 -0.0068854 -0.0040973 0 -0.015296 0 0.00029808 0 0.00063709 0 0.008214
5.2227 -0.0081441 -0.0061373 0.0015045 0.010262 -0.01305 -0.01444 0.011424 0.029741 0.029324 0.018369 0.034734 0.38587 -0.027006 0.0058678 -0.010853 -0.011505 -0.0076628 -0.024038 0.00067712 -0.009154 -0.0028538 0 -0.015848 0 0.00097925 0 0.00025441 0 -0.20345
5.2266 -0.0044488 -0.0038328 6.2656e-05 0.00013564 -0.012801 -0.015454 0.021541 0.031386 0.045023 0.030511 0.047439 0.40765 -0.02642 0.009117 -0.01232 -0.0079377 -0.023398 -0.023069 -6.1899e-06 -0.010747 0.00063678 0 -0.016282 0 0.0012009 0 -0.00037686 0 -0.33473
5.2305 -0.00022646 -0.00083099 0.0029159 -0.0091949 -0.005969 -0.0098241 0.022141 0.021093 0.042352 0.032003 0.043608 0.42903 -0.023645 0.0077323 -0.014085 -0.0049401 -0.028865 -0.020607 -0.0020059 -0.0084801 0.0054371 0 -0.016118 0 0.00075931 0 -0.00099708 0 -0.34275
5.2344 0.0025413 0.0016177 0.0064086 -0.010246 0.00016014 0.0026362 0.01378 0.0077204 0.024726 0.023673 0.02572 0.43401 -0.020747 0.001926 -0.015214 -0.0045618 -0.020479 -0.018487 -0.0037802 -0.0024651 0.0089033 0 -0.015417 0 -8.9271e-05 0 -0.0015275 0 -0.22816
5.2383 0.0038062 0.0035775 0.0066774 -0.0019069 -8.8497e-05 0.016961 0.0021911 -0.00089979 0.0023756 0.0098499 0.0022464 0.41816 -0.020014 -0.0043962 -0.015337 -0.0068557 -0.0035878 -0.018663 -0.0040549 0.0036188 0.0086521 0 -0.014776 0 -0.00086318 0 -0.0019924 0 -0.051755
5.2422 0.0053281 0.0063742 0.0038815 0.010559 -0.0051379 0.026061 -0.0053629 -0.0027775 -0.014131 -0.0038253 -0.016618 0.39037 -0.02206 -0.0065077 -0.014799 -0.009775 0.011146 -0.021282 -0.0028779 0.005511 0.0048423 0 -0.014798 0 -0.0012292 0 -0.0022963 0 0.09126
5.2461 0.0087481 0.011161 0.0021138 0.020096 -0.0077033 0.025858 -0.0050423 -0.0011876 -0.019968 -0.012686 -0.024408 0.3651 -0.025286 -0.0026976 -0.014211 -0.010858 0.015619 -0.023993 -0.0014508 0.0019706 0.00048069 0 -0.015521 0 -0.0011953 0 -0.0021784 0 0.12667
5.25 0.01387 0.017511 0.0054773 0.023025 -0.0017088 0.018473 0.0013067 5.2075e-05 -0.017158 -0.014333 -0.021061 0.35225 -0.027194 0.0041694 -0.01385 -0.0092242 0.0099445 -0.023672 -0.0010349 -0.0042292 -0.00091367 0 -0.016358 0 -0.0010026 0 -0.0014767 0 0.043373
5.2539 0.018816 0.023446 0.014335 0.020794 0.012024 0.010714 0.0084912 0.00077794 -0.010308 -0.0085655 -0.01092 0.35199 -0.026414 0.0088024 -0.013495 -0.006178 0.0011544 -0.019383 -0.0019578 -0.0087609 0.0016023 0 -0.016631 0 -0.00087086 0 -0.00044975 0 -0.11238
5.2578 0.021809 0.026985 0.025125 0.01755 0.026372 0.0089291 0.012919 0.0044604 -0.0011527 0.0035442 0.0019046 0.35733 -0.02366 0.0076392 -0.012832 -0.0040317 -0.0037432 -0.013783 -0.0034858 -0.0093784 0.0054215 0 -0.016191 0 -0.00084294 0 0.00024309 0 -0.28403
5.2617 0.022743 0.027816 0.033467 0.016278 0.03392 0.014391 0.01585 0.014436 0.012981 0.02042 0.016556 0.36088 -0.020899 0.0015917 -0.012002 -0.0042771 -0.0041003 -0.01122 -0.0044909 -0.0074557 0.0066275 0 -0.015541 0 -0.000827 0 1.031e-05 0 -0.44971
5.2656 0.023052 0.02751 0.037391 0.016983 0.032837 0.022967 0.022015 0.030166 0.035231 0.039922 0.034215 0.36007 -0.019665 -0.0048331 -0.011718 -0.0066201 -0.0056068 -0.013907 -0.0042605 -0.006182 0.0035487 0 -0.015339 0 -0.00073085 0 -0.0011221 0 -0.62485
5.2695 0.024096 0.028008 0.037944 0.018024 0.027724 0.029087 0.034629 0.046834 0.063351 0.058651 0.054142 0.35769 -0.0201 -0.0071952 -0.012763 -0.0094322 -0.013913 -0.019689 -0.0028872 -0.0072843 -0.0016415 0 -0.015762 0 -0.00052904 0 -0.002416 0 -0.82186
5.2734 0.025725 0.029709 0.03723 0.018695 0.025234 0.030264 0.051029 0.05826 0.087574 0.07167 0.071113 0.35845 -0.021412 -0.0044818 -0.01528 -0.010973 -0.027796 -0.023705 -0.0011348 -0.0094363 -0.0048354 0 -0.016345 0 -0.00022468 0 -0.0029522 0 -1.0068
5.2773 0.026392 0.030921 0.036146 0.020174 0.028525 0.028156 0.062849 0.060317 0.094993 0.07361 0.077143 0.36538 -0.022968 0.00049349 -0.018449 -0.010377 -0.038438 -0.022672 1.0321e-05 -0.009792 -0.0036939 0 -0.016448 0 0.00019609 0 -0.0023764 0 -1.0969
5.2813 0.02464 0.029235 0.033814 0.023839 0.034981 0.025594 0.061089 0.052277 0.077779 0.061173 0.066461 0.37835 -0.024721 0.0037115 -0.020889 -0.007933 -0.036061 -0.017856 -0.00012816 -0.0070465 0.00028905 0 -0.015883 0 0.00072665 0 -0.0012025 0 -1.0077
5.2852 0.020481 0.023663 0.028766 0.02871 0.038475 0.022956 0.042471 0.035994 0.039154 0.035662 0.039775 0.39532 -0.026604 0.0031878 -0.021488 -0.0048278 -0.018457 -0.013912 -0.0014863 -0.0029762 0.0032602 0 -0.015098 0 0.00126 0 -0.00038348 0 -0.71474
5.2891 0.015408 0.015684 0.020502 0.030846 0.033941 0.017799 0.012453 0.014712 -0.0074396 0.00373 0.0045664 0.41428 -0.0278 0.00016299 -0.020072 -0.0026191 0.0060807 -0.014613 -0.0031847 -0.00091892 0.0025741 0 -0.014739 0 0.0015934 0 -0.00051342 0 -0.28412
5.293 0.011098 0.0082762 0.010136 0.025817 0.020871 0.0082204 -0.017323 -0.0072147 -0.045385 -0.02466 -0.028463 0.43451 -0.027046 -0.0024628 -0.017464 -0.0025122 0.024307 -0.019478 -0.0040327 -0.0026336 -0.00091961 0 -0.015043 0 0.0015686 0 -0.0013589 0 0.15145
5.2969 0.0080693 0.003763 -4.0569e-05 0.012537 0.0037055 -0.0036124 -0.03533 -0.024324 -0.063071 -0.040312 -0.049919 0.45639 -0.023952 -0.0028028 -0.014923 -0.0045765 0.027628 -0.024425 -0.0034594 -0.0065583 -0.003921 0 -0.015638 0 0.0012336 0 -0.0021168 0 0.45333
5.3008 0.0054495 0.0022519 -0.0075673 -0.0047817 -0.010748 -0.011858 -0.03603 -0.031241 -0.057949 -0.038789 -0.054484 0.4806 -0.019996 -0.0013718 -0.013438 -0.0074181 0.017811 -0.025695 -0.0021845 -0.009147 -0.003864 0 -0.015936 0 0.00084724 0 -0.0021372 0 0.53686
5.3047 0.0019472 0.0018759 -0.010894 -0.018519 -0.017185 -0.011679 -0.021876 -0.025311 -0.035048 -0.022211 -0.041536 0.50727 -0.017883 -0.00015887 -0.013318 -0.0088837 0.0042492 -0.02324 -0.0018658 -0.0080328 -0.0010931 0 -0.015707 0 0.00068104 0 -0.0014558 0 0.40106
5.3086 -0.0029086 0.00047198 -0.010193 -0.022388 -0.01481 -0.0040889 -0.0009458 -0.0088809 -0.0028494 0.0018898 -0.014941 0.53566 -0.019452 -0.00047099 -0.014278 -0.0076345 -0.004429 -0.020413 -0.0037082 -0.0040594 0.0019338 0 -0.015274 0 0.00078569 0 -0.0006894 0 0.12183
5.3125 -0.0082881 -0.0027765 -0.0074935 -0.015659 -0.0077439 0.0038363 0.017543 0.010904 0.029616 0.02377 0.017118 0.56442 -0.023925 -0.0016316 -0.015795 -0.0044216 -0.0068244 -0.02048 -0.0070985 -0.0003576 0.0033355 0 -0.015159 0 0.00095398 0 -0.00044864 0 -0.17919
5.3164 -0.012638 -0.0070062 -0.0057063 -0.0037745 -0.0024084 0.0041729 0.026895 0.025204 0.053259 0.035004 0.043166 0.59226 -0.028238 -0.0017071 -0.017364 -0.0017765 -0.0078201 -0.023492 -0.0096355 0.00053308 0.0035142 0 -0.015552 0 0.00093614 0 -0.00083026 0 -0.37577
5.3203 -0.014795 -0.010706 -0.0068304 0.0051165 -0.0032916 -0.0054949 0.024275 0.027524 0.059205 0.031012 0.051705 0.61873 -0.029402 0.0004805 -0.018472 -0.0020693 -0.011681 -0.026489 -0.0088826 -0.0012609 0.0042018 0 -0.016123 0 0.00070722 0 -0.0014202 0 -0.37761
5.3242 -0.014833 -0.01308 -0.010585 0.0052318 -0.0099874 -0.020128 0.010223 0.016206 0.041479 0.012208 0.036398 0.64427 -0.026894 0.0039817 -0.018481 -0.0054981 -0.016188 -0.026626 -0.0045302 -0.003505 0.0060488 0 -0.016352 0 0.00051166 0 -0.0017339 0 -0.16164
5.3281 -0.014129 -0.014601 -0.014817 -0.0036937 -0.01789 -0.031397 -0.012191 -0.0056596 0.0017132 -0.016084 0.00037348 0.66929 -0.022924 0.0063338 -0.016756 -0.0098832 -0.013811 -0.023993 0.0010127 -0.0042707 0.0074881 0 -0.016023 0 0.00061646 0 -0.0016433 0 0.2167
5.332 -0.014609 -0.016454 -0.017642 -0.017106 -0.022255 -0.034253 -0.037754 -0.031933 -0.048062 -0.044917 -0.043681 0.69273 -0.020335 0.0056966 -0.013147 -0.012588 0.00075738 -0.021412 0.0043888 -0.0037427 0.0062232 0 -0.015418 0 0.0010027 0 -0.001417 0 0.64047
5.3359 -0.017578 -0.019463 -0.019444 -0.029201 -0.022336 -0.030252 -0.059524 -0.055335 -0.088625 -0.064416 -0.078693 0.71151 -0.020103 0.002619 -0.0085205 -0.012821 0.023624 -0.021614 0.0040561 -0.0037579 0.0018432 0 -0.015029 0 0.0013149 0 -0.0014026 0 0.97415
5.3398 -0.022755 -0.023399 -0.022613 -0.036446 -0.02183 -0.02515 -0.070383 -0.069111 -0.10275 -0.06762 -0.091157 0.72201 -0.020794 -0.00020587 -0.004728 -0.012103 0.04229 -0.02466 0.001579 -0.0057504 -0.0032407 0 -0.015108 0 0.0011554 0 -0.0016918 0 1.1157
5.3438 -0.028163 -0.027123 -0.028867 -0.03856 -0.02493 -0.023457 -0.065969 -0.068865 -0.08513 -0.054038 -0.077465 0.72296 -0.020446 -0.00010159 -0.003716 -0.012399 0.044352 -0.028038 0.00015062 -0.0092595 -0.0057132 0 -0.01547 0 0.00046783 0 -0.0020673 0 1.0351
5.3477 -0.031126 -0.029333 -0.036587 -0.036858 -0.031483 -0.024986 -0.047586 -0.054549 -0.046005 -0.030693 -0.045245 0.7173 -0.018974 0.0033275 -0.0062268 -0.013811 0.027473 -0.029076 0.0015955 -0.012387 -0.0043633 0 -0.015714 0 -0.00036281 0 -0.0022225 0 0.78267
5.3516 -0.029928 -0.029336 -0.041078 -0.032038 -0.036072 -0.026063 -0.022782 -0.031302 -0.0054414 -0.0091698 -0.0093093 0.71094 -0.018593 0.007802 -0.011075 -0.014225 0.0021205 -0.027161 0.0046221 -0.013538 -0.0012048 0 -0.015607 0 -0.00081709 0 -0.0020104 0 0.46565
5.3555 -0.02507 -0.027357 -0.038202 -0.02377 -0.032584 -0.023624 -0.0022636 -0.0077684 0.018386 0.00041047 0.015386 0.70868 -0.021646 0.010224 -0.015765 -0.011446 -0.015707 -0.023793 0.0060438 -0.012598 0.00047388 0 -0.015272 0 -0.00069091 0 -0.0015126 0 0.20344
5.3594 -0.019108 -0.024304 -0.028406 -0.012459 -0.020488 -0.018152 0.005667 0.0078917 0.019066 -0.0048787 0.02034 0.71054 -0.027841 0.0091984 -0.018189 -0.0057168 -0.016202 -0.020811 0.0039036 -0.010565 -0.00073665 0 -0.01504 0 -0.00026789 0 -0.00093042 0 0.080301
5.3633 -0.01502 -0.021192 -0.017304 -0.0012267 -0.0068571 -0.013045 -0.00023593 0.011914 0.0036746 -0.019183 0.0067878 0.7118 -0.033671 0.0060418 -0.018147 -3.1565e-05 -0.0025425 -0.018833 -0.00043904 -0.0083618 -0.0030971 0 -0.015144 0 -4.1451e-05 0 -0.00045 0 0.11349
5.3672 -0.01421 -0.018638 -0.011714 0.004462 -0.0014613 -0.011534 -0.013714 0.0060788 -0.013978 -0.031828 -0.015643 0.70704 -0.034929 0.0034531 -0.017395 0.0022842 0.012576 -0.017366 -0.0033141 -0.0063073 -0.0035727 0 -0.015563 0 -0.00023894 0 -0.0001921 0 0.25067
5.3711 -0.015648 -0.016688 -0.014228 0.00012756 -0.0086023 -0.014154 -0.025341 -0.0045394 -0.023102 -0.034369 -0.034303 0.69439 -0.030291 0.0030969 -0.018077 0.00047151 0.01754 -0.016065 -0.0019916 -0.0046776 -0.00096164 0 -0.016092 0 -0.00059849 0 -0.00022099 0 0.39988
5.375 -0.016842 -0.015052 -0.020981 -0.013702 -0.022806 -0.018662 -0.028721 -0.015135 -0.021831 -0.025914 -0.040325 0.67621 -0.02275 0.0042962 -0.020802 -0.0030933 0.010695 -0.015493 0.0028314 -0.0042994 0.0027938 0 -0.016543 0 -0.00061861 0 -0.00053098 0 0.47914
5.3789 -0.015847 -0.013523 -0.024711 -0.0303 -0.032602 -0.021872 -0.024158 -0.02319 -0.016061 -0.013017 -0.033168 0.65535 -0.017455 0.0049508 -0.024061 -0.0052236 0.00045861 -0.016489 0.0076273 -0.006018 0.0043959 0 -0.016843 0 -5.1383e-05 0 -0.0010006 0 0.45904
5.3828 -0.012717 -0.012244 -0.020603 -0.040124 -0.029632 -0.021633 -0.017262 -0.027913 -0.013322 -0.0044277 -0.020024 0.63129 -0.017664 0.0037109 -0.025533 -0.0048545 -0.0028537 -0.018974 0.009132 -0.0093478 0.002314 0 -0.016992 0 0.00082968 0 -0.0013937 0 0.37229
5.3867 -0.0092969 -0.011605 -0.010029 -0.036915 -0.015497 -0.017809 -0.01388 -0.028635 -0.016793 -0.0047903 -0.010258 0.60065 -0.022265 0.0012918 -0.024147 -0.00372 0.0038607 -0.021628 0.0070254 -0.011972 -0.0017899 0 -0.01698 0 0.0014501 0 -0.0014686 0 0.28371
5.3906 -0.0076828 -0.011879 0.00078776 -0.022173 -0.00050518 -0.012306 -0.015513 -0.024431 -0.023505 -0.01196 -0.0086397 0.56234 -0.026961 -0.00030777 -0.021024 -0.0042093 0.014146 -0.022932 0.0037756 -0.011249 -0.0046513 0 -0.016782 0 0.001444 0 -0.00114 0 0.24197
5.3945 -0.0086898 -0.012911 0.0057811 -0.0045066 0.0046235 -0.0084298 -0.018776 -0.015514 -0.02724 -0.019556 -0.012349 0.52213 -0.028011 0.00013111 -0.018404 -0.0066722 0.01803 -0.0225 0.0020093 -0.0067497 -0.0043928 0 -0.016421 0 0.00097504 0 -0.00056073 0 0.24843
5.3984 -0.011491 -0.014187 0.0033972 0.0059158 -0.0028964 -0.0094118 -0.018952 -0.0047024 -0.02346 -0.022216 -0.014124 0.49078 -0.025216 0.0017684 -0.01757 -0.0089436 0.010888 -0.021349 0.0020978 -0.0013265 -0.0020364 0 -0.016029 0 0.0005656 0 -3.5339e-05 0 0.26553
5.4023 -0.014457 -0.01519 -0.003008 0.0039451 -0.016287 -0.016121 -0.014348 0.003152 -0.012748 -0.019209 -0.0090318 0.47562 -0.021645 0.0025024 -0.01772 -0.0085459 -0.0025289 -0.020851 0.0022603 0.0007946 -0.00021187 0 -0.015793 0 0.00059609 0 0.000177 0 0.2553
5.4063 -0.016274 -0.015716 -0.0084246 -0.0075342 -0.025184 -0.025255 -0.0077166 0.0039643 -0.0006706 -0.013887 0.00075404 0.47255 -0.020587 0.0010849 -0.016891 -0.0052817 -0.01216 -0.021488 0.00085588 -0.0024013 -0.00047541 0 -0.015848 0 0.00095141 0 2.3508e-05 0 0.21446
5.4102 -0.01647 -0.015841 -0.0099384 -0.020017 -0.023844 -0.030081 -0.0037694 -0.0026389 0.0056757 -0.010168 0.0073657 0.46662 -0.022619 -0.0015287 -0.014025 -0.001566 -0.011022 -0.022607 -0.0016522 -0.0087081 -0.0018765 0 -0.016185 0 0.00115 0 -0.00033197 0 0.17633
5.4141 -0.015213 -0.015595 -0.0080527 -0.025152 -0.014916 -0.024518 -0.0051576 -0.012697 0.0022447 -0.0094777 0.0038496 0.44242 -0.025391 -0.0029669 -0.010171 -0.00017843 -0.00072993 -0.023248 -0.0031344 -0.013364 -0.0020459 0 -0.01665 0 0.00083209 0 -0.00064222 0 0.17933
5.418 -0.012952 -0.014744 -0.0052227 -0.019758 -0.0063354 -0.0082597 -0.010405 -0.020243 -0.0091147 -0.010621 -0.0095259 0.39623 -0.026076 -0.0016601 -0.0076186 -0.0017217 0.010307 -0.023046 -0.00215 -0.013116 0.00039787 0 -0.017016 0 0.00013744 0 -0.00074888 0 0.2305
5.4219 -0.010297 -0.012971 -0.0035063 -0.0070449 -0.0046296 0.011283 -0.01534 -0.020903 -0.021514 -0.011973 -0.024703 0.33932 -0.024033 0.0016309 -0.0078094 -0.0042954 0.014075 -0.022306 0.00029473 -0.0090135 0.0044706 0 -0.017075 0 -0.00039392 0 -0.00067993 0 0.29613
5.4258 -0.0080297 -0.010302 -0.0033476 0.0060011 -0.010214 0.022822 -0.016527 -0.014343 -0.027366 -0.013346 -0.031709 0.28883 -0.021228 0.0044534 -0.010066 -0.0055732 0.0092512 -0.021392 0.0015127 -0.0052976 0.0076662 0 -0.016732 0 -0.0003157 0 -0.00061878 0 0.32737
5.4297 -0.0068365 -0.007322 -0.0039454 0.012776 -0.01788 0.018838 -0.013738 -0.0042482 -0.023566 -0.015557 -0.026278 0.25378 -0.020197 0.0048661 -0.012377 -0.0050586 0.0014741 -0.020305 -0.0002455 -0.0053985 0.0080606 0 -0.016066 0 0.00029603 0 -0.00076545 0 0.29848
5.4336 -0.0067433 -0.0048483 -0.0042496 0.010191 -0.021251 0.001382 -0.0096647 0.003789 -0.013807 -0.018376 -0.013038 0.22824 -0.021652 0.0031124 -0.013402 -0.0042467 -0.0021435 -0.018942 -0.0039467 -0.0088196 0.0056902 0 -0.015333 0 0.00088525 0 -0.001169 0 0.22571
5.4375 -0.0067875 -0.0032746 -0.0035636 -0.00037528 -0.017336 -0.018731 -0.0074626 0.0052052 -0.0059352 -0.01933 -0.0017312 0.19756 -0.023982 0.0012135 -0.013634 -0.004691 0.00081086 -0.017601 -0.0066219 -0.011826 0.0021451 0 -0.01487 0 0.00090196 0 -0.0016417 0 0.15186
5.4414 -0.0054757 -0.0021877 -0.0015855 -0.014019 -0.0080456 -0.029075 -0.0082791 -0.0010302 -0.0057934 -0.015059 0.00046523 0.15196 -0.024908 0.00096044 -0.01455 -0.0061465 0.0064322 -0.016943 -0.0061477 -0.011189 -0.00092444 0 -0.014903 0 0.00029521 0 -0.0018426 0 0.11002
5.4453 -0.0018979 -0.00067365 0.001671 -0.024338 0.0017402 -0.023754 -0.010474 -0.011355 -0.012071 -0.0042934 -0.0055366 0.095025 -0.023559 0.0022931 -0.016693 -0.0067918 0.0084121 -0.017317 -0.0032567 -0.0073187 -0.0028645 0 -0.015389 0 -0.00043183 0 -0.0015184 0 0.095716
5.4492 0.0033703 0.0018939 0.0058209 -0.025911 0.007668 -0.0065529 -0.010734 -0.018808 -0.016498 0.010268 -0.011517 0.040045 -0.020975 0.0035886 -0.018789 -0.0052841 0.0036842 -0.018226 -0.00080566 -0.0037748 -0.0038491 0 -0.01602 0 -0.00065525 0 -0.00074486 0 0.068827
5.4531 0.0084389 0.0052619 0.010111 -0.016637 0.0085432 0.012729 -0.0061178 -0.016581 -0.0099 0.023129 -0.008272 -0.0021064 -0.01883 0.0034453 -0.018946 -0.0024564 -0.0051644 -0.018709 -0.0010288 -0.0037423 -0.0040361 0 -0.016425 0 -0.0001692 0 4.155e-05 0 -0.016133
5.457 0.011355 0.0084338 0.013691 0.0010068 0.0066738 0.025253 0.0041243 -0.0024678 0.010114 0.029431 0.0072871 -0.032251 -0.017881 0.0020948 -0.016764 -0.00082858 -0.012492 -0.018397 -0.0034601 -0.0069599 -0.0031346 0 -0.016417 0 0.00063769 0 0.00031281 0 -0.17264
5.4609 0.011491 0.010423 0.015992 0.020727 0.0059679 0.028026 0.017658 0.018634 0.035819 0.027889 0.029316 -0.061493 -0.0177 0.0010259 -0.014087 -0.0023363 -0.014517 -0.018122 -0.005506 -0.010063 -0.00082833 0 -0.016093 0 0.00111 0 -0.00014745 0 -0.36312
5.4648 0.009973 0.010975 0.016833 0.035245 0.0090639 0.023902 0.029555 0.036603 0.053437 0.02097 0.046319 -0.10129 -0.017691 0.0012736 -0.01339 -0.0064784 -0.012064 -0.019259 -0.0050259 -0.0098987 0.0025113 0 -0.015707 0 0.00086495 0 -0.0010358 0 -0.51208
5.4688 0.0088225 0.010682 0.01625 0.039821 0.015346 0.018059 0.034322 0.041969 0.052063 0.012552 0.048252 -0.15442 -0.017958 0.0021981 -0.015298 -0.010652 -0.0089774 -0.022275 -0.0023518 -0.0065245 0.0056741 0 -0.015452 0 9.0282e-05 0 -0.0017309 0 -0.5462
5.4727 0.0095426 0.010466 0.014415 0.034372 0.021266 0.014433 0.028954 0.032094 0.031177 0.0053961 0.032894 -0.21412 -0.01893 0.002089 -0.017757 -0.012325 -0.0080745 -0.025898 0.00017112 -0.0030628 0.0072679 0 -0.01534 0 -0.00062605 0 -0.0017771 0 -0.43987
5.4766 0.012216 0.010942 0.011906 0.02291 0.022941 0.014321 0.015448 0.013138 0.0014303 0.00050938 0.007584 -0.27074 -0.020234 4.8606e-05 -0.01792 -0.011018 -0.008618 -0.027858 0.00054844 -0.002705 0.0066384 0 -0.015291 0 -0.00076578 0 -0.0012481 0 -0.23917
5.4805 0.015684 0.012167 0.009983 0.010934 0.019221 0.016936 0.0007651 -0.0038666 -0.021648 -0.0016411 -0.014667 -0.31862 -0.020416 -0.002746 -0.015021 -0.0084249 -0.0076307 -0.026646 -0.00098795 -0.0058339 0.0043156 0 -0.015274 0 -0.00026259 0 -0.00066682 0 -0.046148
5.4844 0.018476 0.013825 0.010229 0.0027635 0.012812 0.020491 -0.0065462 -0.010005 -0.026571 7.1283e-05 -0.022371 -0.35753 -0.018266 -0.0037888 -0.011393 -0.0067976 -0.0036079 -0.022751 -0.0023807 -0.0098857 0.001707 0 -0.015349 0 0.00048063 0 -0.0005446 0 0.032503
5.4883 0.01972 0.01556 0.013475 0.00045047 0.0083676 0.02304 -0.0014803 -0.0034544 -0.011715 0.0069533 -0.01184 -0.3894 -0.014589 -0.0014498 -0.010406 -0.0071796 0.0011234 -0.018289 -0.0018869 -0.011797 0.00031948 0 -0.01555 0 0.00091027 0 -0.00095709 0 -0.054617
5.4922 0.019457 0.01711 0.018844 0.0042445 0.0089567 0.02328 0.01393 0.010789 0.014906 0.018606 0.011096 -0.41502 -0.012317 0.0033683 -0.013197 -0.0088923 0.0019195 -0.015419 0.00024721 -0.010544 0.00098782 0 -0.015778 0 0.00071155 0 -0.0015376 0 -0.27196
5.4961 0.018352 0.018248 0.023978 0.013267 0.013835 0.021345 0.031477 0.025296 0.040722 0.031585 0.0348 -0.43415 -0.014227 0.00771 -0.017353 -0.010376 -0.0039174 -0.014973 0.0021783 -0.0075498 0.0034507 0 -0.015849 0 1.1706e-06 0 -0.0018672 0 -0.51536
5.5 0.017146 0.018734 0.026522 0.025311 0.019364 0.018873 0.041739 0.034688 0.054944 0.040315 0.048473 -0.44787 -0.020075 0.0088404 -0.018975 -0.010431 -0.013962 -0.016321 0.0023853 -0.005044 0.0064394 0 -0.015693 0 -0.00076686 0 -0.0018609 0 -0.67039
5.5039 0.016215 0.018394 0.025674 0.036224 0.022148 0.017688 0.039806 0.037114 0.052895 0.040089 0.047539 -0.45923 -0.02602 0.0063442 -0.016288 -0.0089427 -0.021685 -0.018253 0.0011003 -0.0042881 0.0083149 0 -0.015477 0 -0.0010838 0 -0.0017726 0 -0.67365
5.5078 0.0154 0.017231 0.022371 0.040422 0.021456 0.017868 0.027855 0.032941 0.037011 0.030096 0.034714 -0.4713 -0.027432 0.0022498 -0.011373 -0.0068509 -0.021205 -0.019846 -0.00013199 -0.0052365 0.0080479 0 -0.01549 0 -0.00067956 0 -0.0018468 0 -0.53884
5.5117 0.014144 0.015399 0.017993 0.033445 0.018868 0.017122 0.013025 0.023231 0.014884 0.014295 0.01693 -0.48469 -0.022947 -0.00084034 -0.0083538 -0.0056072 -0.011994 -0.020671 -0.0001713 -0.0073935 0.0059852 0 -0.015856 0 0.00031741 0 -0.0020147 0 -0.33609
5.5156 0.011884 0.013051 0.012991 0.015389 0.015914 0.012697 0.0025189 0.0097901 -0.0044368 -0.00054319 0.00094648 -0.49765 -0.01609 -0.0019035 -0.0096995 -0.0063773 0.00038613 -0.020571 0.00057812 -0.010465 0.0037444 0 -0.016353 0 0.0014245 0 -0.0019784 0 -0.14529
5.5195 0.0085237 0.01026 0.0069586 -0.0074467 0.012458 0.0045268 -0.00045675 -0.0039412 -0.014379 -0.0084043 -0.0092502 -0.50847 -0.012654 -0.0020654 -0.014119 -0.0092125 0.0082359 -0.019608 0.00075167 -0.014036 0.0030909 0 -0.016551 0 0.002039 0 -0.0015942 0 -0.01812
5.5234 0.0046857 0.0071393 0.0001177 -0.02475 0.0076372 -0.0034245 0.0025207 -0.013243 -0.013379 -0.0071063 -0.012432 -0.51718 -0.015873 -0.0032011 -0.017931 -0.012654 0.0072908 -0.018293 -0.00037191 -0.01696 0.0045394 0 -0.016171 0 0.001765 0 -0.001121 0 0.031621
5.5273 0.001458 0.0040365 -0.0055458 -0.027616 0.0021707 -0.0055754 0.0073075 -0.014427 -0.0048007 0.0007456 -0.009003 -0.52479 -0.023607 -0.0059223 -0.018485 -0.014322 -0.00044253 -0.017563 -0.0020022 -0.017649 0.0068641 0 -0.015355 0 0.00066372 0 -0.0010169 0 0.01549
5.5313 -0.00026963 0.0015163 -0.0071618 -0.013995 -0.00093265 0.0005672 0.010217 -0.0073965 0.005679 0.0093007 -0.00061241 -0.53138 -0.030134 -0.0087798 -0.016339 -0.012481 -0.0086398 -0.018167 -0.0026454 -0.01534 0.0080742 0 -0.014574 0 -0.00074123 0 -0.0014546 0 -0.044018
5.5352 -0.00042443 5.0594e-05 -0.0035325 0.0094965 0.0012523 0.011448 0.0097921 0.0039499 0.013457 0.01267 0.0093648 -0.53623 -0.031021 -0.0093852 -0.014251 -0.0075601 -0.01163 -0.019881 -0.0017425 -0.01107 0.0071011 0 -0.014264 0 -0.0017469 0 -0.0020685 0 -0.11803
5.5391 0.00020518 -0.00032707 0.0030072 0.030845 0.0080893 0.019272 0.0067764 0.014044 0.016849 0.0081986 0.016067 -0.54023 -0.026745 -0.0064865 -0.014216 -0.0022295 -0.0083833 -0.021439 -0.00039578 -0.0071289 0.0046713 0 -0.014501 0 -0.0018884 0 -0.0022479 0 -0.17176
5.543 0.00058908 -4.3417e-05 0.0076137 0.039121 0.014564 0.017611 0.0030122 0.018766 0.016363 -0.0019363 0.015268 -0.54721 -0.021902 -0.0012323 -0.015559 0.00036133 -0.0025659 -0.021508 -0.00036671 -0.0052468 0.0024941 0 -0.015001 0 -0.0012123 0 -0.0017346 0 -0.17321
5.5469 0.00024385 0.0003822 0.0065059 0.030279 0.014785 0.0063971 0.00022488 0.016954 0.012653 -0.011877 0.0063712 -0.56081 -0.020887 0.0034573 -0.015901 -0.0010814 0.00096402 -0.019876 -0.0023122 -0.0051902 0.0015039 0 -0.015405 0 -0.00020681 0 -0.00092463 0 -0.11119
5.5508 -0.00048118 0.00074821 0.00016851 0.0089832 0.0071863 -0.0077945 -0.00080966 0.0097635 0.0055513 -0.015585 -0.0063978 -0.57902 -0.024094 0.0049578 -0.013857 -0.0051045 0.00013029 -0.017665 -0.0050408 -0.0051646 0.00090581 0 -0.015562 0 0.00056066 0 -0.00052853 0 -0.008198
5.5547 -0.0008468 0.0012085 -0.0067753 -0.014298 -0.0034172 -0.016394 -0.00053372 -0.00054959 -0.0046562 -0.010684 -0.016238 -0.59253 -0.02801 0.0028537 -0.010692 -0.0088979 -0.0031006 -0.016258 -0.0065799 -0.0036771 -0.00091412 0 -0.015569 0 0.00081854 0 -0.00088455 0 0.087343
5.5586 -0.00045008 0.0019073 -0.0091965 -0.028931 -0.0093311 -0.014728 -0.00017032 -0.010934 -0.015132 -7.0234e-05 -0.01818 -0.59108 -0.02885 -0.00076738 -0.0092838 -0.010683 -0.0048935 -0.015967 -0.0060354 -0.0010675 -0.0044146 0 -0.0156 0 0.00069403 0 -0.0016 0 0.12867
5.5625 0.00046279 0.0026325 -0.0056059 -0.029266 -0.0063807 -0.0047675 -0.00065101 -0.017346 -0.020379 0.0099779 -0.012214 -0.57394 -0.026143 -0.0028663 -0.011464 -0.010851 -0.0030702 -0.015848 -0.0044118 0.00074277 -0.0078655 0 -0.015719 0 0.00049545 0 -0.0019026 0 0.098749
5.5664 0.0013646 0.0029289 0.00076008 -0.016782 0.002457 0.0068112 -0.0015771 -0.015773 -0.015428 0.013976 -0.0026798 -0.55439 -0.022948 -0.0016827 -0.016326 -0.010855 0.0010193 -0.014907 -0.0035623 -1.3748e-05 -0.0085077 0 -0.015871 0 0.00039993 0 -0.0013834 0 0.017766
5.5703 0.0020727 0.002622 0.0048513 0.0014648 0.0096308 0.013227 -0.0012475 -0.0050097 -0.00035258 0.010693 0.0053085 -0.55177 -0.022761 0.0020255 -0.021022 -0.011202 0.0037384 -0.013453 -0.004281 -0.0033973 -0.0050343 0 -0.015983 0 0.00033828 0 -0.0004014 0 -0.073651
5.5742 0.0029468 0.0022095 0.0041374 0.01685 0.0096539 0.011468 0.0018521 0.010911 0.017862 0.0034075 0.0091544 -0.57592 -0.02619 0.0056531 -0.023157 -0.010792 0.0023562 -0.013079 -0.0054288 -0.0077361 0.00091742 0 -0.016057 0 0.00016352 0 0.00025991 0 -0.1399
5.5781 0.0044186 0.0026076 0.00057747 0.023443 0.0038568 0.0033804 0.0071422 0.023688 0.028626 -0.0029411 0.0092386 -0.61723 -0.030516 0.0068043 -0.022506 -0.0084283 -0.0025241 -0.015133 -0.0050248 -0.010941 0.0058246 0 -0.016131 0 -9.5403e-05 0 0.00015212 0 -0.16531
5.582 0.0063189 0.0043463 -0.0014053 0.020392 -0.0010586 -0.0058837 0.011546 0.025732 0.024683 -0.0051818 0.0070315 -0.65238 -0.032285 0.0051562 -0.020704 -0.0048284 -0.0073329 -0.019154 -0.002339 -0.011851 0.0071018 0 -0.016218 0 -0.00018214 0 -0.00042194 0 -0.15299
5.5859 0.0077281 0.006902 0.00096401 0.01145 0.0006638 -0.010718 0.011581 0.015867 0.0077989 -0.0032254 0.003507 -0.66205 -0.030328 0.0026888 -0.019554 -0.002749 -0.0084275 -0.022944 0.0010159 -0.010599 0.0051795 0 -0.016302 0 0.00014911 0 -0.00075854 0 -0.11692
5.5898 0.0076001 0.0088365 0.0062761 0.0021972 0.0084168 -0.0079162 0.0066251 0.0008908 -0.01138 0.0012339 -0.00040383 -0.64553 -0.026451 0.0021069 -0.019676 -0.00466 -0.0051739 -0.024345 0.0021702 -0.0081185 0.0029383 0 -0.016389 0 0.00082491 0 -0.00051753 0 -0.077506
5.5938 0.0056546 0.0087386 0.010144 -0.0032367 0.015622 0.0014793 0.00038952 -0.0089266 -0.019837 0.0067056 -0.002464 -0.61943 -0.023515 0.0046947 -0.0205 -0.010111 -0.00066356 -0.023101 -0.00052924 -0.0055612 0.0030172 0 -0.01651 0 0.0014009 0 -0.00011511 0 -0.059287
5.5977 0.0027334 0.0062553 0.0090139 -0.0039771 0.015531 0.01231 -0.0013746 -0.0072958 -0.010923 0.01237 0.00044557 -0.60196 -0.022981 0.0092903 -0.021111 -0.015558 0.00066768 -0.020999 -0.005784 -0.0040131 0.0054643 0 -0.016628 0 0.0013807 0 -0.0003175 0 -0.081484
5.6016 0.00027143 0.0024018 0.003266 -0.0018401 0.0071981 0.017964 0.004265 0.003534 0.010603 0.016856 0.0092827 -0.59763 -0.024133 0.013164 -0.020884 -0.017163 -0.0032271 -0.020171 -0.0099581 -0.0042306 0.0078331 0 -0.016573 0 0.00066309 0 -0.0014144 0 -0.14014
5.6055 -0.00067839 -0.0010634 -0.003006 0.0008106 -0.0036253 0.014603 0.013961 0.014678 0.030837 0.017348 0.019809 -0.59621 -0.02525 0.014052 -0.019521 -0.014093 -0.0098855 -0.021228 -0.0097156 -0.0061473 0.0075275 0 -0.016153 0 -0.00028877 0 -0.0028003 0 -0.19647
5.6094 -5.8105e-05 -0.0026862 -0.0052662 0.0029183 -0.0092914 0.0042547 0.019524 0.017292 0.035108 0.010964 0.023475 -0.58604 -0.025192 0.011699 -0.017014 -0.0091741 -0.013726 -0.022971 -0.0046282 -0.0085678 0.0041661 0 -0.015411 0 -0.00075338 0 -0.0034206 0 -0.19095
5.6133 0.001391 -0.0020359 -0.0021199 0.0048531 -0.0064251 -0.0059797 0.013973 0.0087098 0.01738 -0.0021208 0.013229 -0.56784 -0.023896 0.0077385 -0.013942 -0.0062529 -0.010192 -0.023824 0.0023483 -0.0097364 -0.00014448 0 -0.014751 0 -0.00031626 0 -0.0027026 0 -0.084312
5.6172 0.0028481 0.00027854 0.0036779 0.0069735 0.0017551 -0.0087896 -0.0022132 -0.0063142 -0.015122 -0.016743 -0.0096492 -0.55525 -0.021789 0.004186 -0.011715 -0.0067537 0.00035974 -0.023419 0.0069614 -0.0087133 -0.002708 0 -0.014717 0 0.00077456 0 -0.0011055 0 0.10045
5.6211 0.0039685 0.003111 0.0075117 0.0082893 0.0085585 -0.0022532 -0.019882 -0.019339 -0.045074 -0.02464 -0.033742 -0.56158 -0.01924 0.0019216 -0.01196 -0.0086921 0.012131 -0.022736 0.006718 -0.006392 -0.0024443 0 -0.015528 0 0.0017805 0 0.00023545 0 0.27248
5.625 0.0048461 0.0053653 0.0066034 0.0068494 0.0093461 0.0083843 -0.026733 -0.023481 -0.054538 -0.019662 -0.043574 -0.58601 -0.016746 0.00043291 -0.015112 -0.0089183 0.017439 -0.022821 0.0025611 -0.0049458 -0.00047246 0 -0.016792 0 0.0020479 0 0.00045157 0 0.31944
5.6289 0.0055693 0.0063797 0.0022122 0.0018291 0.0047949 0.014615 -0.015991 -0.016602 -0.035522 -0.002569 -0.030065 -0.61275 -0.015306 -0.0011453 -0.019481 -0.0062456 0.012005 -0.023564 -0.0020859 -0.0058925 0.0011833 0 -0.017739 0 0.0015142 0 -0.00037815 0 0.18111
5.6328 0.0059152 0.0060706 -0.0013347 -0.0045804 -0.00036438 0.011408 0.0081125 -0.0014311 0.0045345 0.018577 0.0022658 -0.62418 -0.016068 -0.0028226 -0.022102 -0.002423 -0.0018368 -0.02388 -0.0040912 -0.0085232 0.0013387 0 -0.017851 0 0.00072729 0 -0.0013865 0 -0.10056
5.6367 0.0055179 0.0048802 -1.0478e-05 -0.0076688 -0.0015179 0.0012959 0.032305 0.016144 0.045976 0.033136 0.037081 -0.61544 -0.019205 -0.0035737 -0.021084 -0.0002461 -0.016442 -0.023039 -0.00299 -0.010384 0.00028066 0 -0.017333 0 0.00037238 0 -0.0017131 0 -0.39447
5.6406 0.0043187 0.0035295 0.0067002 -0.0034486 0.0023585 -0.0076491 0.04255 0.029187 0.067515 0.034403 0.056114 -0.59715 -0.023246 -0.002342 -0.017455 -0.00093537 -0.023806 -0.021661 -0.0011074 -0.0095888 -0.00097723 0 -0.016936 0 0.0007126 0 -0.001189 0 -0.55259
5.6445 0.0028033 0.002614 0.015158 0.0075778 0.0083718 -0.0083482 0.032948 0.03197 0.058266 0.023231 0.050286 -0.58456 -0.02589 0.00076916 -0.014561 -0.003381 -0.020617 -0.021215 -0.0013915 -0.0067981 -0.0017837 0 -0.017243 0 0.0014051 0 -0.00034431 0 -0.49555
5.6484 0.0017312 0.0022539 0.01998 0.019382 0.012188 -0.00036096 0.0092076 0.022411 0.023967 0.0065117 0.02452 -0.58413 -0.02585 0.0043018 -0.015216 -0.0056618 -0.0098823 -0.022517 -0.0047561 -0.0048031 -0.0021941 0 -0.018072 0 0.0018196 0 0.00016109 0 -0.25632
5.6523 0.0015537 0.0020831 0.017744 0.023661 0.011064 0.0099297 -0.0154 0.0037939 -0.016591 -0.0077604 -0.0064627 -0.58959 -0.023985 0.0065019 -0.019113 -0.0068933 0.001769 -0.024785 -0.0091203 -0.0059383 -0.002483 0 -0.018591 0 0.0015639 0 9.0666e-05 0 0.043708
5.6563 0.0020234 0.0016415 0.0092992 0.015588 0.0053496 0.014554 -0.028532 -0.015962 -0.042825 -0.014925 -0.02768 -0.58988 -0.022442 0.0067271 -0.023006 -0.007434 0.0087764 -0.026255 -0.010963 -0.0097788 -0.0026017 0 -0.018079 0 0.00077624 0 -0.00030622 0 0.26724
5.6602 0.0023469 0.00084992 -0.00091133 -0.0020555 -0.0021019 0.010208 -0.025902 -0.028082 -0.044182 -0.014853 -0.032099 -0.57992 -0.022526 0.0059563 -0.023659 -0.0076057 0.0097887 -0.025751 -0.0081693 -0.013429 -0.002231 0 -0.016635 0 -2.0684e-05 0 -0.00066494 0 0.33458
5.6641 0.0017768 0.0001084 -0.0078897 -0.019731 -0.0077744 0.00059465 -0.012648 -0.027837 -0.025079 -0.010148 -0.022722 -0.56416 -0.023404 0.0059268 -0.020842 -0.0068337 0.0072743 -0.023655 -0.0018744 -0.014183 -0.0012664 0 -0.015145 0 -0.00033355 0 -0.00086267 0 0.25512
5.668 0.00019191 -0.00011053 -0.009167 -0.026855 -0.0093458 -0.0066813 0.0013261 -0.017111 -0.00024835 -0.0036717 -0.0084958 -0.55115 -0.023049 0.0076001 -0.017496 -0.0044751 0.0045436 -0.021389 0.0041829 -0.011953 -8.1837e-05 0 -0.014528 0 -2.2393e-05 0 -0.0010225 0 0.10477
5.6719 -0.0017484 0.00023061 -0.0057938 -0.018621 -0.0066727 -0.0059461 0.0083237 -0.0026016 0.015722 0.0026485 0.0022386 -0.54571 -0.02058 0.010228 -0.016858 -0.0013579 0.0029628 -0.020045 0.0063143 -0.0090887 0.0007522 0 -0.014961 0 0.00068526 0 -0.0012475 0 -0.029443
5.6758 -0.0029529 0.00069732 -0.00085855 0.00076951 -0.0015925 0.0024293 0.0073473 0.0089584 0.017244 0.0076 0.0063007 -0.54632 -0.017577 0.0118 -0.019333 0.00011585 0.0015393 -0.019568 0.0034725 -0.0078461 0.00094118 0 -0.015812 0 0.0014194 0 -0.0014385 0 -0.099813
5.6797 -0.0024828 0.00094455 0.0029814 0.02069 0.0032657 0.01241 0.0034203 0.014747 0.0093246 0.010246 0.0059357 -0.54828 -0.016897 0.010533 -0.022173 -0.0019917 -0.0012412 -0.019181 -0.0021707 -0.0081844 0.00058099 0 -0.016308 0 0.0018949 0 -0.00141 0 -0.11444
5.6836 -1.1176e-05 0.0013406 0.0050109 0.030702 0.0060347 0.016634 0.0028058 0.016116 0.0018068 0.010143 0.0055231 -0.54786 -0.019993 0.0062895 -0.022283 -0.0068517 -0.0053335 -0.018394 -0.006954 -0.0081362 -0.00015293 0 -0.016242 0 0.0019846 0 -0.001157 0 -0.11529
5.6875 0.0040564 0.0029333 0.0061961 0.026771 0.0066386 0.011656 0.0079177 0.01568 0.0012975 0.0079339 0.0075349 -0.54294 -0.025336 0.00084892 -0.019339 -0.010944 -0.0087753 -0.017467 -0.0082915 -0.0062734 -0.0012742 0 -0.016047 0 0.0016775 0 -0.00094851 0 -0.13829
5.6914 0.0087922 0.006607 0.0078899 0.013191 0.0066311 0.00068695 0.01567 0.014421 0.0068627 0.0054046 0.010679 -0.53144 -0.029564 -0.0031569 -0.016101 -0.010953 -0.0092901 -0.016948 -0.0061399 -0.0035504 -0.0028274 0 -0.0162 0 0.0010535 0 -0.0011043 0 -0.18586
5.6953 0.013147 0.01211 0.010819 -0.00058905 0.0079469 -0.0079934 0.02031 0.011513 0.012156 0.0046498 0.011471 -0.51168 -0.030309 -0.0038942 -0.015597 -0.0068779 -0.0063327 -0.017008 -0.0025315 -0.0024769 -0.0045148 0 -0.016642 0 0.00031478 0 -0.0016564 0 -0.23123
5.6992 0.016369 0.017882 0.014962 -0.0058511 0.011495 -0.0062433 0.018395 0.0065909 0.011634 0.0069201 0.0079456 -0.48547 -0.028035 -0.0014323 -0.01801 -0.0021903 -0.0017815 -0.017418 9.6186e-05 -0.0044489 -0.0056756 0 -0.016831 0 -0.00022012 0 -0.0022345 0 -0.249
5.7031 0.01828 0.021971 0.019901 0.00055634 0.01666 0.0081557 0.011977 0.0017609 0.0056843 0.012031 0.002486 -0.46012 -0.025226 0.0024155 -0.020409 -0.00063399 0.0012577 -0.018099 0.00035007 -0.0081055 -0.00581 0 -0.016377 0 -0.00025814 0 -0.0023147 0 -0.24546
5.707 0.019275 0.023343 0.024945 0.015064 0.021983 0.029011 0.0074259 0.00099565 0.00069099 0.018642 0.0010926 -0.44489 -0.023893 0.0053429 -0.019635 -0.0027066 0.00050277 -0.019388 -0.0017391 -0.010559 -0.0051247 0 -0.01555 0 0.00024858 0 -0.0016361 0 -0.26117
5.7109 0.019994 0.022493 0.02898 0.030093 0.026277 0.044837 0.010679 0.0071979 0.0040894 0.025 0.0090706 -0.44304 -0.023938 0.0059887 -0.01547 -0.0053572 -0.0041632 -0.021491 -0.0051812 -0.010304 -0.004398 0 -0.015093 0 0.0010028 0 -0.00043391 0 -0.33969
5.7148 0.020816 0.020872 0.030607 0.038642 0.029096 0.046259 0.022479 0.019479 0.018235 0.029593 0.026179 -0.44662 -0.023881 0.0045764 -0.010947 -0.005275 -0.010859 -0.023715 -0.0086131 -0.0087659 -0.0041424 0 -0.015473 0 0.0015271 0 0.00069907 0 -0.48547
5.7188 0.0215 0.019676 0.028911 0.037986 0.03024 0.032838 0.037248 0.033023 0.037743 0.031526 0.045282 -0.44002 -0.022941 0.0024088 -0.0095008 -0.0024503 -0.016953 -0.024593 -0.010657 -0.0087861 -0.0038924 0 -0.016351 0 0.0015064 0 0.0012067 0 -0.64584
5.7227 0.021285 0.019059 0.024338 0.030511 0.029072 0.014062 0.046544 0.041681 0.052375 0.030733 0.056189 -0.41082 -0.022141 0.0007403 -0.01178 -0.00029951 -0.020358 -0.023205 -0.010285 -0.011564 -0.0024792 0 -0.016839 0 0.0010299 0 0.00091651 0 -0.73624
5.7266 0.019489 0.01835 0.018701 0.021477 0.024684 0.0029941 0.044606 0.04135 0.0535 0.02797 0.052275 -0.35909 -0.02325 -2.011e-05 -0.015229 -0.0020982 -0.020154 -0.020532 -0.0074167 -0.015225 0.00080142 0 -0.016347 0 0.00050912 0 0.00010761 0 -0.69388
5.7305 0.016219 0.016902 0.014037 0.015334 0.017068 0.006796 0.032031 0.031912 0.039599 0.024365 0.034971 -0.29724 -0.026737 -0.00019253 -0.016743 -0.0073118 -0.016557 -0.019221 -0.0033804 -0.016565 0.0052248 0 -0.01519 0 0.00032835 0 -0.00071207 0 -0.52141
5.7344 0.012582 0.014711 0.011179 0.013055 0.0082012 0.021308 0.015111 0.016926 0.017035 0.020552 0.012671 -0.24064 -0.030968 -7.5629e-05 -0.015676 -0.011673 -0.010625 -0.021531 -0.0005039 -0.014218 0.0089113 0 -0.014331 0 0.00052966 0 -0.001137 0 -0.28758
5.7383 0.010101 0.012288 0.0093789 0.01225 0.0016508 0.034173 0.0015898 0.0017465 -0.0042259 0.016057 -0.0050322 -0.19714 -0.033514 0.00057246 -0.014242 -0.01114 -0.0039582 -0.027092 -0.00065334 -0.010013 0.010216 0 -0.014488 0 0.00081167 0 -0.0010831 0 -0.084671
5.7422 0.0096254 0.010075 0.0073882 0.0098498 0.00047474 0.034321 -0.0039927 -0.0087003 -0.016626 0.0097579 -0.013202 -0.16393 -0.033222 0.0022156 -0.015058 -0.0058979 0.0016707 -0.032675 -0.0036428 -0.0071483 0.0089898 0 -0.015474 0 0.00083423 0 -0.00077232 0 0.025748
5.7461 0.010563 0.0081034 0.0049471 0.0051664 0.004824 0.020375 -0.0022744 -0.011655 -0.01851 0.0014471 -0.013198 -0.13287 -0.030921 0.0046777 -0.018395 -0.00037055 0.004847 -0.0345 -0.0069744 -0.0071064 0.006558 0 -0.016386 0 0.00054008 0 -0.00051745 0 0.040148
5.75 0.011127 0.0062069 0.0031778 0.00075407 0.011299 0.0013077 0.0025139 -0.0073738 -0.013128 -0.0067658 -0.0095422 -0.098051 -0.028164 0.0067103 -0.021891 0.00087746 0.0050516 -0.031273 -0.0075159 -0.0084864 0.0045204 0 -0.016472 0 0.00019578 0 -0.0004646 0 -0.0013143
5.7539 0.0095682 0.0044505 0.0034257 0.00016436 0.014947 -0.010978 0.0060276 0.0011586 -0.0048196 -0.010821 -0.0054192 -0.058864 -0.025535 0.0066781 -0.022873 -0.0026083 0.0028392 -0.025273 -0.0040215 -0.0088482 0.0035767 0 -0.01581 0 0.00012576 0 -0.00048305 0 -0.053098
5.7578 0.0055314 0.0032052 0.0056841 0.0043589 0.012671 -0.010905 0.0065422 0.0096534 0.0040208 -0.0072521 -0.00082602 -0.01737 -0.022444 0.003968 -0.02086 -0.0069122 -0.00053614 -0.020483 0.0016055 -0.0074941 0.0034368 0 -0.015171 0 0.00040338 0 -0.00029467 0 -0.093696
5.7617 0.00044682 0.0027079 0.008207 0.0099442 0.0054945 -0.002819 0.0052699 0.014537 0.012897 0.0037019 0.005566 0.025641 -0.018586 -0.00014811 -0.017768 -0.007701 -0.0038169 -0.019371 0.0055898 -0.0061783 0.0036366 0 -0.015251 0 0.00079303 0 0.00024389 0 -0.12611
5.7656 -0.0034294 0.0025722 0.0087646 0.011157 -0.0021568 0.0035208 0.0045018 0.014455 0.020929 0.017016 0.013301 0.071458 -0.015278 -0.0031833 -0.015808 -0.0044905 -0.0062632 -0.021128 0.0052544 -0.0070245 0.0041403 0 -0.01602 0 0.0009856 0 0.00093628 0 -0.15617
5.7695 -0.0046675 0.0018407 0.0063727 0.0044214 -0.0057387 0.0013182 0.0052442 0.010342 0.025265 0.025187 0.01911 0.12111 -0.014838 -0.0033041 -0.015371 -0.0010801 -0.0076631 -0.022773 0.0012419 -0.0099637 0.004992 0 -0.016824 0 0.00088741 0 0.0013205 0 -0.17263
5.7734 -0.0037444 -0.00034185 0.0018825 -0.00815 -0.003986 -0.0080596 0.0061225 0.0041746 0.022247 0.022703 0.01896 0.17342 -0.018315 -0.00086098 -0.015057 -0.0018011 -0.007954 -0.021954 -0.0029729 -0.012536 0.005547 0 -0.017046 0 0.00068449 0 0.001006 0 -0.14801
5.7773 -0.0027005 -0.0039917 -0.0030126 -0.019454 0.00017032 -0.016874 0.0042884 -0.0024774 0.010458 0.0095692 0.011189 0.22588 -0.023846 0.0018294 -0.013627 -0.0072631 -0.0068992 -0.018907 -0.0039603 -0.012355 0.0044863 0 -0.016663 0 0.00063705 0 1.6116e-05 0 -0.05887
5.7813 -0.0036363 -0.0081612 -0.0072573 -0.022246 0.0018482 -0.01771 -0.0023311 -0.0089635 -0.0072023 -0.0086444 -0.0021098 0.27715 -0.027601 0.0023946 -0.011675 -0.013643 -0.0041731 -0.015987 -0.0011662 -0.0096227 0.0010238 0 -0.01617 0 0.00082311 0 -0.001168 0 0.091978
5.7852 -0.0072057 -0.011575 -0.010965 -0.014643 -0.0021293 -0.009425 -0.013021 -0.015012 -0.024566 -0.024223 -0.016421 0.32791 -0.026821 0.00041509 -0.011172 -0.016058 0.00019993 -0.015486 0.0027601 -0.0069855 -0.003772 0 -0.016013 0 0.0010836 0 -0.0019328 0 0.2695
5.7891 -0.012223 -0.013508 -0.014689 -0.0019967 -0.010944 0.002018 -0.024008 -0.020031 -0.035678 -0.031707 -0.027417 0.37894 -0.022218 -0.0022355 -0.013327 -0.012757 0.0054537 -0.017813 0.0044223 -0.0067901 -0.0071251 0 -0.016151 0 0.0012021 0 -0.0019781 0 0.42135
5.793 -0.016576 -0.0142 -0.018433 0.0064835 -0.020485 0.0078771 -0.030372 -0.023144 -0.037978 -0.030355 -0.032752 0.4288 -0.017435 -0.0030499 -0.017033 -0.006343 0.01014 -0.02146 0.0027344 -0.0086266 -0.0065065 0 -0.01617 0 0.0011156 0 -0.0015155 0 0.50359
5.7969 -0.018649 -0.014521 -0.021487 0.0040552 -0.026301 0.0026221 -0.029111 -0.023887 -0.032935 -0.02345 -0.032232 0.47389 -0.015962 -0.0011051 -0.019556 -0.0012768 0.012707 -0.024414 -0.00015536 -0.0097927 -0.0018548 0 -0.015774 0 0.00093629 0 -0.0010567 0 0.50158
5.8008 -0.018195 -0.015211 -0.023107 -0.0088152 -0.026462 -0.012412 -0.021326 -0.022681 -0.024271 -0.015571 -0.02718 0.51133 -0.018296 0.0021094 -0.018872 -0.0002535 0.012285 -0.025512 -0.00090693 -0.0082653 0.004039 0 -0.015114 0 0.00078329 0 -0.00099153 0 0.43472
5.8047 -0.016172 -0.01631 -0.02308 -0.02461 -0.02227 -0.029651 -0.011839 -0.020433 -0.015687 -0.0099729 -0.019896 0.54169 -0.021886 0.003967 -0.015421 -0.0026511 0.0091969 -0.024722 0.001833 -0.0050764 0.0075598 0 -0.014638 0 0.0006301 0 -0.0013239 0 0.34393
5.8086 -0.013903 -0.017147 -0.021511 -0.03362 -0.016683 -0.03954 -0.0062029 -0.017647 -0.009652 -0.0075527 -0.013189 0.56875 -0.023741 0.0029411 -0.011689 -0.0058808 0.0048601 -0.022574 0.0059952 -0.0035167 0.0070387 0 -0.014644 0 0.00035264 0 -0.0017679 0 0.26902
5.8125 -0.012289 -0.01682 -0.018313 -0.030138 -0.012034 -0.036091 -0.0069996 -0.014028 -0.0071727 -0.0074101 -0.0093383 0.59645 -0.023123 -0.00014238 -0.010142 -0.0078194 0.0010989 -0.019671 0.007753 -0.0058433 0.0038304 0 -0.015019 0 -6.732e-05 0 -0.0020614 0 0.22811
5.8164 -0.011529 -0.014811 -0.01334 -0.015989 -0.0089092 -0.020751 -0.012087 -0.0091477 -0.0076836 -0.0080543 -0.0086594 0.62581 -0.021861 -0.0028578 -0.011501 -0.0080543 -0.00076802 -0.016767 0.0048949 -0.010788 0.00080786 0 -0.015401 0 -0.00042002 0 -0.0021757 0 0.21076
5.8203 -0.011289 -0.011359 -0.007308 0.00069376 -0.0067071 -0.0021978 -0.016239 -0.003551 -0.0089922 -0.0083602 -0.0090154 0.65428 -0.022224 -0.0031925 -0.014727 -0.0073771 -0.00054504 -0.014999 -0.0010374 -0.014441 -0.00022286 0 -0.015551 0 -0.00039967 0 -0.0022439 0 0.18984
5.8242 -0.011023 -0.007427 -0.0023461 0.010466 -0.0049216 0.008518 -0.015151 0.00084672 -0.0082602 -0.0079659 -0.0074199 0.67753 -0.024613 -0.0010632 -0.018279 -0.0066883 0.0008917 -0.015592 -0.0057604 -0.013744 0.00021965 0 -0.01555 0 0.00010369 0 -0.0023325 0 0.14586
5.8281 -0.010247 -0.0042741 -0.00096697 0.008227 -0.0037578 0.0050947 -0.0088773 0.0016881 -0.0043623 -0.0072152 -0.0029486 0.69212 -0.027262 0.0018514 -0.021143 -0.0065218 0.0022858 -0.019012 -0.0056257 -0.009232 0.00033641 0 -0.015647 0 0.00084221 0 -0.0023334 0 0.087076
5.832 -0.0087546 -0.0028237 -0.0038535 -0.0038132 -0.003646 -0.0092736 -0.0019852 -0.0021572 8.3458e-05 -0.0067966 0.0016559 0.6975 -0.028056 0.0036292 -0.022757 -0.0071727 0.0028659 -0.024276 -0.00055615 -0.0044545 -0.00091148 0 -0.015965 0 0.0013722 0 -0.0020932 0 0.048257
5.8359 -0.006768 -0.0031566 -0.0085076 -0.017599 -0.0044149 -0.023487 -0.0001101 -0.0094214 -0.0002952 -0.0071875 0.0018055 0.69717 -0.026506 0.0035607 -0.022462 -0.0086529 0.0027602 -0.029194 0.0058841 -0.0027592 -0.0028943 0 -0.016388 0 0.0014227 0 -0.0016298 0 0.064766
5.8398 -0.0048814 -0.0044434 -0.010568 -0.024242 -0.005158 -0.026218 -0.0053742 -0.016633 -0.0090282 -0.0081359 -0.0045491 0.69835 -0.024014 0.0023726 -0.019591 -0.010266 0.002641 -0.031536 0.00929 -0.0045591 -0.0042825 0 -0.016696 0 0.001129 0 -0.0011828 0 0.13835
5.8438 -0.0037156 -0.0054327 -0.0072445 -0.019519 -0.0049895 -0.014435 -0.014194 -0.019613 -0.022938 -0.0085513 -0.013704 0.7094 -0.022414 0.0012423 -0.014361 -0.010564 0.0028879 -0.030346 0.0077345 -0.0075062 -0.0045952 0 -0.016761 0 0.00089576 0 -0.0010224 0 0.22249
5.8477 -0.003462 -0.0052312 1.2383e-05 -0.0063506 -0.0038822 0.0039813 -0.019387 -0.015516 -0.032081 -0.0070441 -0.01766 0.73501 -0.02239 0.0006478 -0.0085181 -0.0083536 0.0030049 -0.026491 0.0029393 -0.0090379 -0.0045132 0 -0.016595 0 0.0010003 0 -0.0012036 0 0.24504
5.8516 -0.0037193 -0.0038622 0.0062543 0.0074688 -0.002685 0.016127 -0.015315 -0.0045017 -0.026374 -0.0029007 -0.010023 0.7719 -0.023288 9.1706e-05 -0.0046146 -0.0041143 0.0018982 -0.022153 -0.0014768 -0.0086189 -0.0046586 0 -0.016259 0 0.0013106 0 -0.001511 0 0.15833
5.8555 -0.0038451 -0.0021995 0.0069452 0.014725 -0.0022898 0.014185 -0.0024084 0.0097067 -0.0045787 0.0031263 0.0080408 0.80957 -0.024204 -0.0011522 -0.0042546 -0.00027493 -0.0010844 -0.019611 -0.0030186 -0.0076706 -0.0043846 0 -0.015807 0 0.0013998 0 -0.0016479 0 -0.017694
5.8594 -0.003557 -0.0013339 0.0017559 0.013498 -0.0028213 0.0015829 0.012379 0.02093 0.022132 0.0088151 0.026972 0.8371 -0.024988 -0.0030481 -0.0068849 0.00046133 -0.0051772 -0.020025 -0.0020551 -0.007685 -0.0022126 0 -0.015356 0 0.00096532 0 -0.0014777 0 -0.19468
5.8633 -0.0032114 -0.0018567 -0.00517 0.0075998 -0.0036795 -0.010076 0.019814 0.023256 0.036474 0.011396 0.034551 0.85173 -0.026106 -0.004524 -0.010409 -0.0024703 -0.0082218 -0.022795 -0.00099487 -0.0086835 0.0022999 0 -0.015141 0 0.00016113 0 -0.0010937 0 -0.26512
5.8672 -0.003452 -0.0035736 -0.0088119 0.0025503 -0.0043463 -0.010924 0.014565 0.014334 0.027479 0.0089574 0.024331 0.86126 -0.027682 -0.0042299 -0.013138 -0.0066694 -0.0079208 -0.025823 -0.001846 -0.009464 0.0072823 0 -0.0154 0 -0.0004844 0 -0.00068609 0 -0.17177
5.8711 -0.0045637 -0.0057762 -0.0075506 0.00055582 -0.0050501 -0.0012927 -0.00099079 -0.0026924 -0.00067089 0.0015877 0.00047817 0.87699 -0.028936 -0.0017432 -0.015192 -0.0086435 -0.0035266 -0.026672 -0.004375 -0.0090509 0.009584 0 -0.016112 0 -0.00051049 0 -0.00038015 0 0.05094
5.875 -0.0062138 -0.0077593 -0.0043225 -0.0010949 -0.0065483 0.0084779 -0.018152 -0.02031 -0.030988 -0.0083806 -0.024695 0.90257 -0.028713 0.0017957 -0.017907 -0.0068962 0.0033187 -0.024115 -0.006388 -0.0076626 0.0075221 0 -0.016885 0 7.0079e-05 0 -0.00020934 0 0.29476
5.8789 -0.0078842 -0.0091721 -0.0037263 -0.0067654 -0.0092437 0.0067918 -0.027619 -0.030654 -0.045844 -0.017269 -0.038685 0.92947 -0.026568 0.0042563 -0.02184 -0.0033442 0.0093602 -0.019155 -0.0057412 -0.0063278 0.0027611 0 -0.017198 0 0.00077438 0 -0.00020159 0 0.44451
5.8828 -0.0095244 -0.010053 -0.0078205 -0.017303 -0.012567 -0.0092211 -0.025606 -0.030035 -0.03939 -0.021771 -0.036476 0.94453 -0.023245 0.004015 -0.025446 -0.0015747 0.011701 -0.014646 -0.0022518 -0.0058517 -0.00073661 0 -0.016858 0 0.0010645 0 -0.00041576 0 0.44832
[truncated: 982,242 more chars]
