# Supplementary material for: Dataset from dynamic shake-table testing of five full-scale single leaf and cavity URM walls subjected to out-of-plane two-way bending
Source: Data Brief. 2019 Mar 20;24:103854. doi: 10.1016/j.dib.2019.103854 (PMC6480314; doi:10.1016/j.dib.2019.103854)
Supplement: Multimedia component 2 [file mmc2.zip › DATA/CS-010-RR/Test5.txt]

0 0.0011538 -4.2439e-05 -0.00076708 -0.0043803 0.0060682 -0.0038094 0.00066851 0.00069979 0.0033179 -0.0035525 -0.00011218 -0.025253 0.00097209 -0.00054754 0.0012457 0.0027842 -0.0023455 -0.0016074 -0.0021557 0.0028644 0.0017617 0 -0.016487 0 0.00021662 0 -0.0021376 0 -0.024854
0.003906 0.00055396 -0.00028575 3.9238e-05 -0.00030669 0.0062472 3.7885e-05 0.0017992 0.0022632 0.0027518 -0.0063615 0.0012794 -0.013897 -0.00083379 0.0044483 0.00081075 -0.0026764 -0.0024474 0.0060477 -0.0039565 0.0038143 0.003603 0 -0.016202 0 0.00023637 0 -0.0012975 0 -0.027902
0.007812 -0.0011556 -0.00062528 0.0026023 0.0019955 0.0060853 0.0018255 0.00082078 0.0017629 0.00021218 -0.0069699 0.0038054 -0.0081724 -0.0037808 0.0045949 0.0032543 -0.0063896 -0.0016931 0.010041 -0.00043459 0.0032192 0.0039886 0 -0.015818 0 3.1991e-05 0 -0.00088638 0 -0.023348
0.011718 -0.0027451 -0.00078882 0.004648 0.0017394 0.0043509 0.0012489 -0.0014374 0.00014474 -0.0028631 -0.0046193 0.0063102 -0.017676 -0.0054494 0.00042883 0.0077023 -0.006714 -0.00063703 0.0086891 0.0054088 0.002075 0.0021153 0 -0.015537 0 -0.00034784 0 -0.0010327 0 -0.012739
0.015625 -0.0030095 -0.00059602 0.0040963 -8.7235e-06 0.00034549 0.00012203 -0.0033476 -0.00088585 -0.0046708 -0.000362 0.0080453 -0.04602 -0.0040486 -0.003744 0.011382 -0.004692 -5.414e-06 0.0040356 0.008699 0.0017705 -0.00089789 0 -0.015345 0 -0.00056783 0 -0.0014714 0 -0.0010205
0.019531 -0.0017315 -0.00012986 0.00074876 -0.0011893 -0.0052005 0.00092454 -0.0036686 -0.00012831 -0.0044026 0.0035843 0.0089367 -0.083741 -7.7106e-05 -0.0039638 0.011656 -0.0025638 -9.3657e-05 -0.00027711 0.0067832 0.002985 -0.0030196 0 -0.015119 0 -0.00030013 0 -0.0018313 0 0.006833
0.023437 0.00022563 0.00034157 -0.0034856 -0.00028149 -0.010175 0.0046417 -0.002337 0.0021546 -0.0027854 0.0052893 0.0089064 -0.11247 0.0038556 -0.0002329 0.0083601 -0.0015673 -0.00059893 -0.0019904 0.0010369 0.0049905 -0.002877 0 -0.01484 0 0.00041548 0 -0.0019433 0 0.0095774
0.027343 0.001712 0.00060035 -0.0060115 0.0026045 -0.012252 0.009677 -0.00035847 0.0043653 -0.0013718 0.0042931 0.0073441 -0.11856 0.0049909 0.0038313 0.0042568 -0.0011068 -0.00099582 -0.0015397 -0.0048932 0.0061042 -0.00062796 0 -0.014687 0 0.001114 0 -0.0018952 0 0.010447
0.03125 0.0022133 0.00063565 -0.0054342 0.0058179 -0.010416 0.01283 0.0010059 0.0047798 -0.0012309 0.0017222 0.0036321 -0.10441 0.0025172 0.0047563 0.0028641 0.00014323 -0.0010552 -0.00088445 -0.0083484 0.0050391 0.0023335 0 -0.014886 0 0.0012564 0 -0.0018272 0 0.013773
0.035156 0.0021034 0.0005894 -0.0023978 0.00731 -0.0056798 0.011645 0.0010804 0.0029202 -0.0021754 -0.00060776 -0.0016833 -0.086294 -0.0019339 0.0024934 0.005318 0.0025305 -0.00099859 -0.0012972 -0.0092714 0.0020242 0.0043724 0 -0.015464 0 0.00070561 0 -0.0017243 0 0.020163
0.039062 0.002103 0.00057707 0.0011598 0.005991 -0.00038994 0.0062706 6.0833e-05 -3.5322e-05 -0.0031116 -0.0013675 -0.0064452 -0.080027 -0.0056741 7.3761e-06 0.0091181 0.0048939 -0.0011653 -0.0022794 -0.0090398 -0.0012938 0.0045311 0 -0.016171 0 -0.00010719 0 -0.0014441 0 0.024721
0.042968 0.0025336 0.00057442 0.0035268 0.0023893 0.003346 -0.00063117 -0.0013107 -0.0021647 -0.0030544 -0.00040833 -0.0080308 -0.08706 -0.0069195 -0.00013248 0.010133 0.0056703 -0.0015632 -0.002451 -0.0082564 -0.0030768 0.0029011 0 -0.016653 0 -0.00050303 0 -0.00094775 0 0.020492
0.046875 0.0030553 0.00046328 0.0041954 -0.001753 0.0049054 -0.0057974 -0.0022937 -0.0022758 -0.0018297 0.0013074 -0.0053772 -0.094271 -0.0057163 0.0015566 0.0062924 0.0044434 -0.001791 -0.0012614 -0.0060654 -0.0025744 0.0004185 0 -0.016728 0 -0.00011074 0 -0.00045329 0 0.0046574
0.050781 0.0030522 0.00016186 0.0036891 -0.0045896 0.0051765 -0.0075424 -0.0025079 -0.00070909 5.8717e-05 0.0023343 -0.00011955 -0.087776 -0.0033324 0.0022825 -0.00034179 0.0023721 -0.0014414 0.00035182 -0.0016652 -0.00042591 -0.0017152 0 -0.016513 0 0.00081721 0 -0.00029432 0 -0.017799
0.054687 0.0022255 -0.00029381 0.0027464 -0.0052109 0.0055101 -0.0065581 -0.0020003 0.0011348 0.0020226 0.0015431 0.0043452 -0.067835 -0.0009673 0.00026136 -0.0051436 0.0011219 -0.00058712 0.0010375 0.003818 0.0020876 -0.0027029 0 -0.016279 0 0.0016036 0 -0.00058591 0 -0.036394
0.058593 0.00083721 -0.00076615 0.0017966 -0.0039754 0.0065515 -0.0049302 -0.0011733 0.0020118 0.0036959 -0.0012362 0.0052768 -0.050464 0.0010005 -0.0031733 -0.0048711 0.001386 0.00016181 0.00065275 0.0073909 0.0040151 -0.0025569 0 -0.016199 0 0.0016933 0 -0.0010433 0 -0.041881
0.0625 -0.00054561 -0.0010791 0.001087 -0.0020225 0.0078408 -0.0043632 -0.00067161 0.0016827 0.0047026 -0.004986 0.0025649 -0.053672 0.0027745 -0.0049554 -0.00047925 0.0023856 0.00014798 0.00061707 0.0064522 0.0051014 -0.0019347 0 -0.016215 0 0.0010873 0 -0.0011881 0 -0.032158
0.066406 -0.001486 -0.0010732 0.00098422 -0.0003962 0.0083024 -0.0050342 -0.0011399 0.00076779 0.0043939 -0.007869 -0.0013309 -0.08068 0.004433 -0.0036533 0.0037584 0.0027015 -0.00072418 0.0024572 0.0011365 0.0054737 -0.0014593 0 -0.016153 0 0.00031139 0 -0.00079061 0 -0.012969
0.070312 -0.0018801 -0.0006628 0.0018125 0.00058652 0.007054 -0.0057535 -0.002781 -1.8997e-05 0.0021742 -0.0081546 -0.0033516 -0.11552 0.0055519 -0.0011022 0.0040125 0.0015344 -0.001839 0.0059377 -0.0055913 0.0052324 -0.0010836 0 -0.015942 0 -3.0072e-05 0 -0.00012515 0 0.0065103
0.074218 -0.0018259 8.3685e-05 0.0032685 0.001335 0.0039112 -0.0050286 -0.0049444 -0.00038235 -0.0016887 -0.0052751 -0.0020728 -0.13519 0.0054435 -0.00040088 0.00011148 -0.00075936 -0.0023565 0.0087801 -0.010247 0.0044487 -0.0001781 0 -0.015729 0 0.0002735 0 0.00024318 0 0.019165
0.078125 -0.0013997 0.00089224 0.004162 0.0024468 -0.00057736 -0.0021148 -0.006213 -0.00029012 -0.0056376 -0.00032022 0.0015146 -0.12763 0.0036809 -0.0023312 -0.0046404 -0.0031563 -0.00192 0.0085285 -0.011356 0.0034553 0.0015874 0 -0.015741 0 0.00092256 0 -2.8271e-05 0 0.022512
0.082031 -0.00061257 0.001367 0.0030956 0.0040986 -0.0053433 0.0025644 -0.0052214 0.00042654 -0.0075287 0.0044894 0.0050597 -0.10018 0.00044415 -0.0041247 -0.0066642 -0.004801 -0.00095258 0.0049483 -0.0099081 0.0029183 0.0033958 0 -0.016035 0 0.0014021 0 -0.0007271 0 0.017691
0.085937 0.00044076 0.0012304 -0.00025449 0.0058342 -0.0090717 0.0076433 -0.0017791 0.0020254 -0.0061577 0.0071127 0.0066678 -0.072217 -0.0034819 -0.0021802 -0.0051861 -0.0053741 -0.00027768 0.00060416 -0.00763 0.0034145 0.0035295 0 -0.016374 0 0.0014021 0 -0.0012651 0 0.0073538
0.089843 0.0014673 0.00056378 -0.0044105 0.0068708 -0.010581 0.011384 0.0026207 0.004272 -0.0023408 0.0069047 0.0060129 -0.059783 -0.0069491 0.0038587 -0.0023779 -0.004866 -0.00041103 -0.0011704 -0.0051443 0.0048266 0.00085339 0 -0.016367 0 0.0010103 0 -0.0012135 0 -0.0051554
0.09375 0.0020857 -0.00018624 -0.0068148 0.0066457 -0.0093636 0.012352 0.0055449 0.0060288 0.0015423 0.0048628 0.0041046 -0.065615 -0.0088237 0.0099308 -0.00072818 -0.0032892 -0.0011549 0.00078543 -0.001987 0.0061563 -0.0036812 0 -0.015802 0 0.00055763 0 -0.0006866 0 -0.015506
0.097656 0.0020943 -0.00050791 -0.0056698 0.0051715 -0.0060227 0.010042 0.0052704 0.0057529 0.0033315 0.0027483 0.0022089 -0.081206 -0.008463 0.010816 -0.00049025 -0.00078688 -0.00183 0.0043174 0.0017733 0.0060402 -0.0071245 0 -0.014886 0 0.00030405 0 -0.00020823 0 -0.019075
0.10156 0.0016395 -0.00021979 -0.0014595 0.0029678 -0.0021264 0.0052471 0.0021176 0.0027531 0.0027431 0.0017843 0.00092038 -0.096098 -0.0061422 0.0048849 0.00021334 0.0020257 -0.0018956 0.0057847 0.0044689 0.003663 -0.0065785 0 -0.014193 0 0.00025738 0 -0.00019729 0 -0.013627
0.10547 0.0011047 0.00037991 0.0031806 0.00068337 0.00069167 -0.00018968 -0.0016718 -0.0018688 0.0014715 0.0019075 3.4506e-06 -0.10456 -0.0030779 -0.0042393 0.0028844 0.0040472 -0.0013827 0.0032861 0.0039409 -0.00056948 -0.001667 0 -0.014288 0 0.00025747 0 -0.00057776 0 -0.0020959
0.10938 0.00080347 0.00076213 0.0052729 -0.0012626 0.0018595 -0.0042987 -0.0035353 -0.0056289 0.0016458 0.0020425 -0.0011102 -0.1051 -0.00080576 -0.010765 0.0065038 0.0042518 -0.0007843 -0.0016375 -5.0716e-05 -0.0050732 0.0048325 0 -0.015309 0 0.00019806 0 -0.00088946 0 0.0077836
0.11328 0.00074548 0.00060815 0.0036243 -0.0027718 0.0022889 -0.0061403 -0.0024589 -0.0063351 0.0039777 0.0010571 -0.0027005 -0.096662 -0.00018912 -0.01161 0.0081361 0.002416 -0.00056424 -0.0053823 -0.0047617 -0.0078682 0.0090215 0 -0.016792 0 0.00014745 0 -0.00077553 0 0.0080692
0.11719 0.00068127 5.3424e-05 -0.00036641 -0.0038996 0.0035839 -0.0063452 0.00036162 -0.0037446 0.0071607 -0.0013707 -0.0044583 -0.078232 -0.00081758 -0.0084565 0.0058104 -0.00066943 -0.00076663 -0.005453 -0.0063621 -0.0076932 0.0089721 0 -0.017918 0 0.00025267 0 -0.00035343 0 -0.0034563
0.12109 0.00037878 -0.00047309 -0.0037937 -0.0046326 0.0065497 -0.0064991 0.0025607 0.00019358 0.0089288 -0.0045211 -0.0056066 -0.052756 -0.0013934 -0.0053023 0.00077287 -0.0037317 -0.0010567 -0.002502 -0.0034093 -0.0048366 0.0061387 0 -0.018037 0 0.00053869 0 -0.00010073 0 -0.020882
0.125 -0.00011676 -0.00064163 -0.004336 -0.0048077 0.010223 -0.0077211 0.0024546 0.002772 0.0077882 -0.0070445 -0.0052975 -0.029854 -0.00087661 -0.0042619 -0.0033045 -0.0058235 -0.0010892 0.00056724 0.001436 -0.00112 0.0037701 0 -0.017106 0 0.00082353 0 -0.00037534 0 -0.033824
0.12891 -0.00047142 -0.00046805 -0.001795 -0.0042087 0.012326 -0.0095397 0.00021676 0.0025068 0.0040146 -0.0076587 -0.0030758 -0.02178 0.000594 -0.0039248 -0.0035842 -0.0067138 -0.00082034 0.0014529 0.0034572 0.0011401 0.0037819 0 -0.015733 0 0.00085735 0 -0.001049 0 -0.034752
0.13281 -0.00032172 -0.00020429 0.0019216 -0.0027341 0.010878 -0.010057 -0.0024472 0.00012064 -0.00067601 -0.0057702 0.00077139 -0.034305 0.0018624 -0.0016852 -0.0007044 -0.0066301 -0.0004938 0.00050125 0.00013918 0.00069598 0.00504 0 -0.014768 0 0.00056875 0 -0.0016108 0 -0.024376
0.13672 0.00039616 -2.7492e-05 0.0041881 -0.00050937 0.0057143 -0.0073967 -0.0036816 -0.0021496 -0.0042628 -0.0018143 0.0051461 -0.060719 0.0018635 0.0027125 0.0018032 -0.0057624 -0.00037734 7.158e-05 -0.0062646 -0.0016181 0.0046901 0 -0.014728 0 0.00018003 0 -0.0016303 0 -0.010834
0.14063 0.0013132 0.00013064 0.0033688 0.00211 -0.0012944 -0.0013488 -0.0027321 -0.0022626 -0.0054174 0.0028139 0.0084616 -0.085547 0.00062088 0.0063412 0.00085716 -0.004093 -0.00054404 0.0019782 -0.010427 -0.0033848 0.0012139 0 -0.015461 0 5.8362e-05 0 -0.0011274 0 -0.0033569
0.14453 0.0018206 0.00044666 -0.00022868 0.0046283 -0.0074278 0.0061055 -0.00020712 0.00022613 -0.0038849 0.0063131 0.0093048 -0.095821 -0.00082618 0.0059337 -0.0032041 -0.0016853 -0.0008868 0.0055607 -0.0085493 -0.0025326 -0.0038186 0 -0.016311 0 0.00041238 0 -0.00051404 0 -0.0054364
0.14844 0.0014828 0.00093178 -0.0046131 0.0065468 -0.010736 0.011868 0.0025703 0.0039779 -0.00039802 0.0073904 0.0071631 -0.090356 -0.0014594 0.0014381 -0.0068444 0.00096197 -0.001285 0.0082122 -0.0017048 0.00071495 -0.0070794 0 -0.016634 0 0.0011002 0 -0.00020507 0 -0.012708
0.15234 0.00038346 0.0013375 -0.0073128 0.007496 -0.010894 0.013631 0.004403 0.0068197 0.0035833 0.0060602 0.0028169 -0.079046 -0.0012014 -0.0034781 -0.006554 0.0029473 -0.0017056 0.0077573 0.0051447 0.0036472 -0.0066269 0 -0.016269 0 0.0017306 0 -0.00029784 0 -0.016914
0.15625 -0.00086517 0.0013572 -0.0068146 0.0073105 -0.0088819 0.011224 0.0046734 0.0070647 0.0063156 0.0037095 -0.0018961 -0.073331 -0.00078155 -0.0046187 -0.0020819 0.0034201 -0.0021407 0.0043518 0.0075278 0.0031608 -0.0037567 0 -0.015595 0 0.00198 0 -0.00060412 0 -0.012576
0.16016 -0.0015061 0.00091889 -0.0034553 0.0060128 -0.0060164 0.0064919 0.0033915 0.0044223 0.0065263 0.0021965 -0.0049155 -0.076798 -0.00073939 -0.0010294 0.0032799 0.0020782 -0.0024993 0.00018406 0.0051691 -0.0013872 -0.0016943 0 -0.015165 0 0.0018456 0 -0.00093017 0 -0.0012364
0.16406 -0.0011729 0.00026333 0.00075388 0.0037418 -0.0031985 0.0018935 0.0011187 0.00012359 0.004244 0.0025008 -0.0050054 -0.083984 -0.00070394 0.0043184 0.0055519 -0.00066216 -0.0026249 -0.0025381 0.0017052 -0.0071013 -0.0023982 0 -0.015241 0 0.0016072 0 -0.0012626 0 0.0096624
0.16797 -0.000183 -0.00027355 0.003352 0.00072912 -0.00075071 -0.0010668 -0.0011385 -0.0037047 0.0010348 0.003939 -0.0024388 -0.087226 0.00019084 0.0074503 0.0034259 -0.0038543 -0.0024524 -0.003275 0.00093809 -0.0095271 -0.0046503 0 -0.015633 0 0.0015326 0 -0.0016649 0 0.012059
0.17188 0.00066513 -0.00054779 0.0030276 -0.0026163 0.0013795 -0.0025057 -0.0022641 -0.0051347 -0.00084248 0.0046431 0.0011328 -0.084183 0.0021402 0.0069105 -0.00080592 -0.0063432 -0.002133 -0.0030262 0.003348 -0.0062983 -0.0053568 0 -0.015951 0 0.0016073 0 -0.0020419 0 0.0026954
0.17578 0.00067373 -0.00067672 0.00054461 -0.0056 0.0034317 -0.0036096 -0.0016848 -0.0035229 9.5243e-06 0.003022 0.003641 -0.079181 0.004048 0.004529 -0.0033581 -0.0070726 -0.0019549 -0.0028355 0.0060956 0.00066303 -0.0027726 0 -0.015992 0 0.0015515 0 -0.0020979 0 -0.014945
0.17969 -0.00023198 -0.00084228 -0.0017525 -0.0073217 0.0057156 -0.005448 4.4506e-05 1.4641e-05 0.0030201 -0.00091065 0.0038733 -0.078356 0.0042896 0.0030768 -0.0020508 -0.0054222 -0.0020965 -0.0026657 0.0061905 0.0064855 0.0015896 0 -0.015899 0 0.0011197 0 -0.0016019 0 -0.03299
0.18359 -0.0014661 -0.0010587 -0.0016416 -0.0070656 0.0083582 -0.0080746 0.0013621 0.0031639 0.0059723 -0.0054005 0.0022352 -0.084234 0.0022597 0.0035369 0.0022253 -0.0015957 -0.0024379 -0.0017713 0.0034726 0.0072494 0.0043209 0 -0.01594 0 0.00039919 0 -0.00071503 0 -0.043711
0.1875 -0.0022694 -0.0011563 0.0012457 -0.0048216 0.010893 -0.010489 0.00073761 0.0038361 0.0066103 -0.0081197 0.00042014 -0.094691 -0.00083763 0.0047355 0.0065666 0.0031794 -0.0026277 1.9896e-05 0.00048247 0.0031022 0.0034369 0 -0.016173 0 -0.00019609 0 -7.2859e-06 0 -0.043156
0.19141 -0.0023124 -0.00098326 0.0050075 -0.0015061 0.012084 -0.011348 -0.0020167 0.0015763 0.0042854 -0.007723 0.00013002 -0.10583 -0.0028917 0.0052643 0.0083307 0.0070017 -0.002373 0.0016813 -0.00040637 -0.0021455 0.00035272 0 -0.016341 0 -0.0002624 0 -6.1547e-05 0 -0.032102
0.19531 -0.0018958 -0.00059059 0.0067864 0.0014502 0.010436 -0.0098322 -0.0052744 -0.0020859 0.00034297 -0.0046364 0.0017462 -0.11475 -0.0027605 0.0051744 0.0066601 0.0082265 -0.0017089 0.001815 0.00053024 -0.0045114 -0.0014814 0 -0.016133 0 0.00022181 0 -0.00097165 0 -0.014649
0.19922 -0.0015796 -0.00019019 0.0048871 0.0029889 0.0053094 -0.0060878 -0.0065594 -0.004702 -0.0029785 -0.00060846 0.0039901 -0.11969 -0.0013437 0.0054615 0.0024273 0.0064433 -0.0010126 0.00011349 0.00084958 -0.0031917 2.7502e-05 0 -0.015554 0 0.0008418 0 -0.0021861 0 0.0039639
0.20313 -0.0015974 6.3898e-05 8.7009e-05 0.0031518 -0.0021669 -0.001067 -0.0043741 -0.0046484 -0.0041612 0.002489 0.0049127 -0.11904 -0.00074187 0.00614 -0.0027214 0.0027448 -0.00074382 -0.0020979 -0.0012018 -0.00075185 0.0035302 0 -0.015006 0 0.001085 0 -0.0028716 0 0.019035
0.20703 -0.0016161 0.00022593 -0.0048654 0.0030094 -0.0092783 0.0039881 0.00050995 -0.0022317 -0.0032814 0.003696 0.0034783 -0.11189 -0.0022131 0.0054843 -0.0071453 -0.0009967 -0.001112 -0.002886 -0.0045368 -0.00018243 0.0054997 0 -0.014962 0 0.0007799 0 -0.0025214 0 0.027396
0.21094 -0.001083 0.00047266 -0.0071613 0.0037479 -0.013158 0.0080113 0.0053866 0.00067083 -0.0016575 0.0032513 0.00046289 -0.10002 -0.0048511 0.0017348 -0.0094904 -0.0033169 -0.0019167 -0.0013692 -0.0061188 -0.0017918 0.0035932 0 -0.015507 0 0.00023465 0 -0.0013232 0 0.02813
0.21484 0.00015855 0.00087761 -0.0057917 0.0055993 -0.012556 0.010316 0.0074151 0.0020794 -0.00077449 0.0021838 -0.0021044 -0.088167 -0.0062912 -0.0044083 -0.0089246 -0.0038895 -0.0026629 0.0015408 -0.004061 -0.0029565 -0.0011684 0 -0.016211 0 -5.7016e-05 0 -1.132e-05 0 0.02296
0.21875 0.001579 0.0012972 -0.0020269 0.007507 -0.0086109 0.010605 0.0055686 0.0012868 -0.0013299 0.0016318 -0.0025196 -0.080847 -0.0048492 -0.0094542 -0.0056388 -0.0033101 -0.0028639 0.0039523 0.0002319 -0.00088927 -0.0054467 0 -0.016477 0 0.00012478 0 0.00065114 0 0.015541
0.22266 0.0023099 0.0014971 0.0016773 0.0078633 -0.003998 0.0089831 0.0013072 -0.00087278 -0.0028679 0.0022503 -0.00070385 -0.078261 -0.0011333 -0.0098586 -0.0011708 -0.0023015 -0.0023395 0.0045311 0.003145 0.0043545 -0.0067076 0 -0.016062 0 0.00052898 0 0.00034846 0 0.0092185
0.22656 0.0018456 0.0013847 0.0033875 0.0057645 -0.001043 0.0060027 -0.0024631 -0.002881 -0.0039842 0.0038668 0.0018209 -0.076041 0.0023547 -0.0053813 0.0021633 -0.0011555 -0.0013411 0.0033838 0.0021964 0.0095864 -0.0053164 0 -0.0153 0 0.00068475 0 -0.00067146 0 0.0043527
0.23047 0.00048109 0.0010959 0.0027783 0.0017809 -0.00021168 0.0025955 -0.0033364 -0.0036794 -0.0029601 0.0054736 0.0031796 -0.070125 0.0032611 0.00040319 0.0027195 0.00015158 -0.00042801 0.0016883 -0.0016104 0.011188 -0.0036798 0 -0.014792 0 0.00036573 0 -0.0018439 0 -0.0024041
0.23438 -0.00090481 0.00084905 0.0010126 -0.0023702 -5.6658e-05 -0.00028052 -0.00090893 -0.0032266 0.0012566 0.0056613 0.0025122 -0.061996 0.0012389 0.0032606 0.00080252 0.0015015 -0.00014862 0.00065532 -0.004735 0.0082232 -0.0035271 0 -0.014864 0 -0.00017113 0 -0.0026526 0 -0.015273
0.23828 -0.001524 0.00072764 -0.00025148 -0.0049671 0.0014305 -0.0021591 0.0030714 -0.0022583 0.0080172 0.0034394 0.00038996 -0.058097 -0.0019379 0.0021872 -0.001447 0.0024947 -0.00069665 0.00080081 -0.0044403 0.0031028 -0.0041938 0 -0.015296 0 -0.00040274 0 -0.0028631 0 -0.034366
0.24219 -0.0012282 0.00062585 5.8697e-05 -0.0053379 0.0051345 -0.0033454 0.0058589 -0.0016701 0.014621 -0.00096021 -0.0018485 -0.06292 -0.0039198 0.00017254 -0.0016739 0.0028445 -0.0017642 0.0019199 -0.0013092 -0.00064053 -0.0035764 0 -0.01558 0 -1.639e-05 0 -0.00254 0 -0.052762
0.24609 -0.00050092 0.00040371 0.0018724 -0.0040782 0.010024 -0.0046067 0.0053732 -0.0020209 0.017383 -0.0059078 -0.0030582 -0.072681 -0.0034954 0.00099158 0.00082062 0.0028165 -0.0027257 0.0034139 0.0014258 -0.0012392 -0.00060773 0 -0.015443 0 0.00079264 0 -0.0019268 0 -0.059343
0.25 2.2199e-05 6.7285e-05 0.0041005 -0.0024029 0.013736 -0.0063844 0.0014186 -0.0033137 0.013939 -0.0091482 -0.0027376 -0.077143 -0.0010748 0.0052059 0.0045374 0.0030848 -0.0030604 0.00454 0.0010116 0.00033012 0.0034168 0 -0.015108 0 0.0014737 0 -0.0013016 0 -0.046686
0.25391 3.8982e-05 -0.00022937 0.0052689 -0.0012402 0.01406 -0.0081388 -0.0041485 -0.0049635 0.005313 -0.0091392 -0.00089023 -0.069153 0.0021254 0.0094405 0.0070264 0.0039977 -0.0027107 0.0046024 -0.0022516 0.0017823 0.0060374 0 -0.015043 0 0.0015794 0 -0.0008727 0 -0.01827
0.25781 -0.00030986 -0.00035531 0.004351 -0.00072567 0.010286 -0.008472 -0.0083698 -0.0059408 -0.004114 -0.0060411 0.0021642 -0.052672 0.0051072 0.0097398 0.0068342 0.0049896 -0.0020813 0.0033169 -0.0053398 0.0016406 0.0060587 0 -0.015439 0 0.0011165 0 -0.00072755 0 0.011594
0.26172 -0.00068698 -0.000344 0.0014357 -0.00031388 0.0036352 -0.0060975 -0.0087855 -0.0052182 -0.0092283 -0.0016028 0.0056599 -0.040278 0.0073375 0.0056427 0.0045139 0.0048748 -0.0016652 0.0012083 -0.0052657 3.5978e-05 0.0046593 0 -0.015961 0 0.00049433 0 -0.00083436 0 0.02659
0.26563 -0.00084594 -0.00033999 -0.0021545 0.00072518 -0.0034267 -0.00097674 -0.0048577 -0.0024694 -0.0077226 0.0020038 0.0082446 -0.041432 0.0083053 0.00080728 0.0019643 0.0029262 -0.0016207 -0.00052569 -0.0016254 -0.002119 0.0040579 0 -0.016037 0 0.00015152 0 -0.001089 0 0.020016
0.26953 -0.00071544 -0.00041432 -0.0044984 0.0027812 -0.0084991 0.0053017 0.0016202 0.0014328 -0.0017655 0.0035528 0.0084197 -0.05293 0.0073003 -0.00054105 0.00082711 -0.00023575 -0.0016901 -0.00094134 0.0032751 -0.0042403 0.0051711 0 -0.015438 0 0.00021678 0 -0.001378 0 -5.0481e-05
0.27344 -0.00032033 -0.00046956 -0.0042224 0.0055666 -0.010419 0.010288 0.007479 0.0046885 0.003711 0.0033649 0.0055855 -0.061893 0.0039937 0.0021823 0.0013508 -0.0028868 -0.0015412 -0.00039484 0.006518 -0.0061965 0.0067081 0 -0.014564 0 0.00048517 0 -0.0016143 0 -0.016754
0.27734 0.00026736 -0.00035711 -0.0014544 0.0080656 -0.0096549 0.012067 0.010011 0.0056671 0.0048434 0.002791 0.00084084 -0.059131 -0.00067595 0.005307 0.0025379 -0.0035246 -0.0011846 -0.00052838 0.0067873 -0.0076302 0.0065936 0 -0.014133 0 0.0006743 0 -0.0017317 0 -0.017285
0.28125 0.00087941 -8.1555e-05 0.0021435 0.008864 -0.0077386 0.010282 0.0085473 0.0040934 0.0016729 0.0030623 -0.0034309 -0.0493 -0.0044315 0.0045639 0.0032101 -0.002172 -0.0010144 -0.002794 0.0048501 -0.0076863 0.0041683 0 -0.014537 0 0.00068275 0 -0.0016733 0 -0.0022723
0.28516 0.001242 0.00014914 0.0044065 0.0068772 -0.0061337 0.006121 0.0047023 0.0013118 -0.0023162 0.0043646 -0.0051759 -0.046508 -0.0049298 -0.00060197 0.0029644 -0.00047944 -0.0013798 -0.0066602 0.0023394 -0.0057707 0.00084883 0 -0.015452 0 0.00062115 0 -0.0014212 0 0.015804
0.28906 0.0011405 0.00011114 0.0040988 0.0021931 -0.005263 0.0014177 0.0011225 -0.00071804 -0.0033985 0.0057262 -0.0042322 -0.058804 -0.0015917 -0.0063548 0.002309 -0.00046089 -0.0021086 -0.0093646 0.000347 -0.0025338 -0.0013874 0 -0.01611 0 0.00064034 0 -0.0010544 0 0.023401
0.29297 0.00065894 -0.00019284 0.0017141 -0.0035774 -0.0043395 -0.0023669 -0.00035679 -0.00093608 -0.00067612 0.0057097 -0.0024042 -0.077501 0.0035588 -0.0081033 0.0020722 -0.0028875 -0.0025205 -0.007925 -0.00090619 0.0002544 -0.0020102 0 -0.015974 0 0.00076586 0 -0.00076171 0 0.016416
0.29688 0.00021406 -0.00049869 -0.00093373 -0.0079447 -0.0021027 -0.0046578 0.00020481 6.6785e-05 0.0035559 0.0034199 -0.0018345 -0.083803 0.0069809 -0.0048499 0.0026914 -0.0066441 -0.0020243 -0.0019237 -0.0014517 0.0011458 -0.0022557 0 -0.015227 0 0.00089633 0 -0.00074849 0 0.0016628
0.30078 0.00024109 -0.00051062 -0.0019969 -0.0090122 0.0020706 -0.0056875 0.001253 0.00070331 0.0061441 -0.00077767 -0.0030468 -0.067758 0.0060243 9.1967e-07 0.0038868 -0.0095182 -0.00076923 0.005508 -0.0010703 0.00041669 -0.003425 0 -0.014597 0 0.0009254 0 -0.001084 0 -0.010983
0.30469 0.0007569 -0.00017435 -0.000794 -0.006809 0.0074842 -0.0061505 0.0011843 -0.00014988 0.0057424 -0.0052622 -0.0044318 -0.040682 0.0008981 0.0020743 0.0048216 -0.009728 0.0003331 0.0097508 0.00043573 -0.00012631 -0.0050497 0 -0.01469 0 0.00083076 0 -0.0016207 0 -0.017722
0.30859 0.0012353 0.00027779 0.0018839 -0.0033782 0.012353 -0.0068433 -0.00036435 -0.0021927 0.0034443 -0.0079599 -0.0036906 -0.026904 -0.0053173 0.00022838 0.0045703 -0.0070237 0.00035244 0.0082953 0.0026208 0.001061 -0.005038 0 -0.015437 0 0.0006499 0 -0.0020814 0 -0.02267
0.3125 0.0010021 0.00054763 0.0044246 -0.0013497 0.014772 -0.0082688 -0.0023434 -0.004048 0.0011937 -0.0075723 3.3578e-05 -0.040863 -0.008686 -0.0025687 0.0026705 -0.0026869 -0.00078132 0.0027821 0.0043214 0.0035986 -0.0018414 0 -0.016159 0 0.00041483 0 -0.0022596 0 -0.0313
0.31641 -0.00013768 0.00052742 0.0054102 -0.0019676 0.013741 -0.010177 -0.0032349 -0.0045003 -0.00012217 -0.0044931 0.0052348 -0.071445 -0.0070327 -0.0023846 -0.00047165 0.0013578 -0.0021178 -0.002381 0.0044002 0.0053993 0.0035359 0 -0.016179 0 0.00015727 0 -0.0021628 0 -0.042581
0.32031 -0.0016102 0.0003431 0.0043121 -0.0041183 0.0096023 -0.011332 -0.0022581 -0.0034468 -0.001001 -0.00070144 0.0091145 -0.09014 -0.0013403 0.0017512 -0.0035912 0.0036003 -0.0024843 -0.0036525 0.0026406 0.0046707 0.0078886 0 -0.015422 0 -2.2812e-05 0 -0.0019675 0 -0.048003
0.32422 -0.0024353 0.00017659 0.0015902 -0.0052022 0.0037405 -0.0099802 8.9214e-05 -0.0017622 -0.002073 0.0014901 0.0096436 -0.076975 0.0049642 0.0069561 -0.005157 0.0035839 -0.0015624 -0.0010517 -6.9251e-05 0.001754 0.0084378 0 -0.014472 0 4.8591e-05 0 -0.0018369 0 -0.038785
0.32813 -0.0019775 8.8023e-05 -0.0016443 -0.0032168 -0.0021491 -0.0050606 0.0024394 -0.00037749 -0.0029485 0.0010679 0.0068481 -0.040123 0.0082433 0.0092819 -0.0043291 0.0019609 -0.00023459 0.0023483 -0.0023991 -0.001059 0.005322 0 -0.014049 0 0.00048147 0 -0.0017813 0 -0.014437
0.33203 -0.00045482 2.6024e-05 -0.0041295 0.0015973 -0.0067304 0.0025783 0.003479 0.00043158 -0.0025775 -0.00090879 0.0024278 -0.0099916 0.006865 0.0072453 -0.0016385 7.4053e-05 0.00017674 0.0034234 -0.0034231 -0.0015979 0.0015371 0 -0.014406 0 0.0011423 0 -0.0016946 0 0.015543
0.33594 0.0012198 -2.736e-05 -0.004956 0.0068567 -0.0093731 0.010086 0.0027071 0.00090548 -0.00070559 -0.0021242 -0.0016483 -0.012556 0.0020221 0.0027321 0.0012371 -0.00075298 -0.0008822 0.0016208 -0.0029514 0.0002435 0.00029936 0 -0.01516 0 0.0016461 0 -0.0015151 0 0.038576
0.33984 0.0021071 7.2283e-06 -0.0039763 0.0097623 -0.010164 0.014102 0.00063128 0.001136 0.0013313 -0.00089175 -0.0042348 -0.046642 -0.0032039 -0.0012032 0.0025897 4.5109e-05 -0.0026579 -0.0010501 -0.0013055 0.0025583 0.0022433 0 -0.015675 0 0.001608 0 -0.0013262 0 0.048194
0.34375 0.0018539 0.00018403 -0.0019358 0.0090475 -0.0096753 0.012958 -0.0015689 0.00074652 0.0016005 0.0023917 -0.0051237 -0.086195 -0.005783 -0.0030597 0.0018868 0.0019029 -0.0037398 -0.0022615 0.00097984 0.0033182 0.0050015 0 -0.015609 0 0.00097701 0 -0.0012794 0 0.04732
0.34766 0.00080237 0.00037173 -0.00011764 0.005651 -0.0085779 0.0079051 -0.0026468 -0.00065036 -0.00048175 0.0054829 -0.0046199 -0.10463 -0.0044276 -0.003416 8.3177e-05 0.0034693 -0.0033136 -0.0014541 0.0032059 0.0021616 0.005452 0 -0.015145 0 0.0001376 0 -0.0014193 0 0.043311
0.35156 -0.00036742 0.00029104 0.0004462 0.0017495 -0.0071997 0.002218 -0.0018988 -0.0027163 -0.0032667 0.0060822 -0.0033348 -0.097732 -9.5561e-05 -0.0032155 -0.0012323 0.0035832 -0.0018638 0.00011482 0.0045268 0.00037378 0.0024896 0 -0.014741 0 -0.00036105 0 -0.0016032 0 0.040138
0.35547 -0.0010776 -0.00022156 -0.00027076 -0.00091101 -0.0052858 -0.0012398 0.00043461 -0.0042827 -0.0041447 0.0036777 -0.0022668 -0.084022 0.0048098 -0.0021905 -0.0011149 0.0022114 -0.00069336 0.00099182 0.0042995 -0.00069518 -0.0021369 0 -0.014693 0 -0.00024265 0 -0.0016169 0 0.035295
0.35938 -0.0010611 -0.00098082 -0.0011837 -0.0020293 -0.002201 -0.0020766 0.003175 -0.0042037 -0.0019089 -0.00013271 -0.002557 -0.084118 0.007898 0.00059375 0.00013349 0.00054296 -0.00073286 0.00088132 0.0026496 -0.0009675 -0.0054467 0 -0.014909 0 0.00027847 0 -0.0013768 0 0.023866
0.36328 -0.00035209 -0.0015326 -0.00085663 -0.0024762 0.0024263 -0.0023469 0.0047239 -0.0024698 0.0020382 -0.0030643 -0.0045884 -0.10038 0.0080013 0.0047696 0.0014796 4.5549e-05 -0.0017514 0.0004261 0.00063083 -0.0013451 -0.005633 0 -0.015082 0 0.00070386 0 -0.0010124 0 0.0051132
0.36719 0.00075856 -0.001525 0.0013544 -0.0032009 0.0080351 -0.0044576 0.0039305 -0.0004743 0.004848 -0.0039881 -0.0071218 -0.1163 0.0055331 0.0078403 0.0021845 0.0012158 -0.0026586 2.6413e-05 -0.00044491 -0.0022793 -0.0031561 0 -0.015021 0 0.00069436 0 -0.00074254 0 -0.015201
0.37109 0.0017491 -0.0010237 0.0046549 -0.00433 0.013018 -0.0087882 0.00084272 -2.1425e-06 0.0047043 -0.0035549 -0.0076435 -0.11439 0.0019793 0.0069844 0.0023224 0.0031215 -0.0025442 -0.00068541 -9.1069e-05 -0.0029514 7.5629e-05 0 -0.014835 0 0.00034031 0 -0.00067569 0 -0.028998
0.375 0.0020247 -0.00044293 0.0072211 -0.0051193 0.015418 -0.013064 -0.0031776 -0.001694 0.0023085 -0.0031721 -0.0042012 -0.093513 -0.0010206 0.0020035 0.0023833 0.0041912 -0.0014509 -0.0020584 0.00086451 -0.002098 0.0023002 0 -0.014799 0 2.0698e-05 0 -0.00074407 0 -0.032385
0.37891 0.0012907 -0.00014288 0.0074097 -0.0046311 0.01406 -0.014035 -0.0061328 -0.0043172 4.7216e-05 -0.0034635 0.0026013 -0.06902 -0.0024439 -0.003701 0.0025226 0.0035698 -0.00021128 -0.0033931 0.00097637 0.00037679 0.002801 0 -0.015085 0 1.4077e-05 0 -0.000831 0 -0.028297
0.38281 -8.9805e-05 -9.8259e-05 0.0048756 -0.0024962 0.0093184 -0.01007 -0.0064805 -0.0055758 -0.00026482 -0.0037401 0.0093922 -0.057378 -0.0021743 -0.0055897 0.0023409 0.0018063 0.00038747 -0.0031672 -0.00046722 0.0028442 0.0017283 0 -0.015603 0 0.0002558 0 -0.00093527 0 -0.023104
0.38672 -0.0011659 1.7134e-05 0.00079193 0.00079601 0.0029518 -0.0025464 -0.0039589 -0.0039027 0.0010884 -0.00291 0.01224 -0.062041 -0.00080719 -0.0019299 0.0014257 0.00024809 0.00025668 -0.00058323 -0.0026777 0.0032553 -0.00042297 0 -0.016107 0 0.00046787 0 -0.0011712 0 -0.020776
0.39063 -0.0010359 0.00041859 -0.0029334 0.0041789 -0.0028886 0.0050323 0.00033543 0.00018465 0.0022403 -0.00078257 0.0096891 -0.073821 0.00080633 0.0044583 -1.5577e-06 -0.00025935 -9.6548e-05 0.0031965 -0.0039336 0.0011241 -0.002946 0 -0.016422 0 0.00049464 0 -0.0015899 0 -0.020068
0.39453 0.00037171 0.00091919 -0.0048233 0.0065717 -0.0067648 0.0094216 0.004587 0.0042792 0.0016122 0.0016268 0.0040029 -0.082617 0.0020037 0.0084625 -0.0011374 -0.00011201 -0.00019775 0.0057025 -0.0029781 -0.0018271 -0.004797 0 -0.016576 0 0.00046706 0 -0.0020261 0 -0.016777
0.39844 0.0020783 0.0010943 -0.0045839 0.0073575 -0.0084513 0.0096485 0.0071694 0.0057339 -0.00070494 0.0031007 -0.00062437 -0.086368 0.0025343 0.0069986 -0.0013767 -0.00043367 -5.2747e-05 0.0053341 1.8523e-05 -0.0031087 -0.0048587 0 -0.016717 0 0.00061181 0 -0.0021789 0 -0.0082949
0.40234 0.0027207 0.00074889 -0.0030511 0.0065602 -0.0086302 0.0072464 0.0073294 0.0035455 -0.0032009 0.0034473 -0.0014604 -0.088465 0.0024849 0.0014685 -0.00099334 -0.0018546 4.1512e-06 0.0029023 0.00372 -0.0016559 -0.0027413 0 -0.016927 0 0.00091808 0 -0.0018919 0 0.0039038
0.40625 0.0016404 0.00018471 -0.0015183 0.0047035 -0.0081652 0.0047749 0.0053958 -0.00091499 -0.0043078 0.0036228 0.00070626 -0.089291 0.0019963 -0.0038032 -0.00092362 -0.0038109 -0.00020318 0.00080313 0.0066924 0.0013314 0.00061273 0 -0.017105 0 0.0010527 0 -0.0013604 0 0.015485
0.41016 -0.00052223 -5.8264e-05 -0.00093828 0.0024737 -0.0075105 0.0038976 0.002527 -0.0048354 -0.0034622 0.0045709 0.0026237 -0.083993 0.0010071 -0.0055341 -0.00179 -0.0050493 -0.00046526 0.00048699 0.0081996 0.0036537 0.0033601 0 -0.017039 0 0.0006691 0 -0.0010211 0 0.022208
0.41406 -0.0022881 0.00024027 -0.0014299 0.00038094 -0.0065449 0.0043898 0.00013615 -0.0058709 -0.0010815 0.0059767 0.0017165 -0.070005 -0.0007278 -0.0040914 -0.0031685 -0.0048101 -0.00046836 0.00081423 0.0081407 0.0041516 0.0041046 0 -0.016594 0 -0.0001745 0 -0.0011811 0 0.02175
0.41797 -0.0025005 0.0006982 -0.0022775 -0.0013977 -0.0047769 0.0045813 -0.00080894 -0.0036807 0.0020751 0.0062892 -0.001588 -0.054604 -0.0032929 -0.0024902 -0.0039212 -0.0035007 -0.00023204 -0.00081134 0.0065675 0.0034993 0.0030061 0 -0.01586 0 -0.00093871 0 -0.00172 0 0.013767
0.42188 -0.0012053 0.00065684 -0.0023888 -0.0029277 -0.001728 0.0027169 -0.00031991 -6.4271e-05 0.0052255 0.0041265 -0.0044154 -0.051103 -0.0062027 -0.0030724 -0.0033193 -0.0022192 -0.00016569 -0.0054532 0.0035966 0.0030879 0.00157 0 -0.015137 0 -0.0010167 0 -0.0021643 0 -0.00027853
0.42578 0.00048364 -0.0001655 -0.0010046 -0.0042937 0.0026509 -0.0017511 0.00058882 0.0023387 0.0073545 -0.00024055 -0.0042254 -0.065029 -0.0083485 -0.0052458 -0.0018036 -0.0016566 -0.00063763 -0.010816 -0.00013363 0.0033063 0.0012675 0 -0.014779 0 -0.000295 0 -0.0020936 0 -0.016488
0.42969 0.0013626 -0.0013341 0.0017014 -0.0054538 0.0076591 -0.0076984 0.0005445 0.0018575 0.0071751 -0.004789 -0.0011397 -0.084884 -0.0085192 -0.0063681 -0.00054389 -0.0015045 -0.0015144 -0.012703 -0.0031857 0.0030881 0.0022838 0 -0.014977 0 0.00067458 0 -0.001518 0 -0.028385
0.43359 0.0010711 -0.0020335 0.0045387 -0.006276 0.011839 -0.012873 -0.0011661 -0.0011148 0.0038921 -0.0072129 0.0023202 -0.089814 -0.0062366 -0.0046526 -0.00020526 -0.00093505 -0.002198 -0.008692 -0.0039437 0.0012082 0.003548 0 -0.015624 0 0.0010989 0 -0.00087724 0 -0.029455
0.4375 0.00021175 -0.0017784 0.0059188 -0.0066478 0.013492 -0.015072 -0.0039048 -0.0044342 -0.0016703 -0.0066749 0.0037007 -0.069311 -0.0022914 -0.001084 -0.00021546 0.00039684 -0.0021727 -0.00062172 -0.0018526 -0.0020518 0.0038955 0 -0.016342 0 0.00061396 0 -0.00066246 0 -0.018046
0.44141 -0.00032559 -0.00082477 0.0048868 -0.0064672 0.011605 -0.013272 -0.0059397 -0.0056633 -0.00684 -0.0043033 0.0028541 -0.035731 0.0015231 0.0014931 0.00062867 0.0018986 -0.0015233 0.0066082 0.0018901 -0.0046739 0.003119 0 -0.016678 0 -0.00040081 0 -0.0010046 0 -0.00072931
0.44531 -0.00012843 0.00010313 0.0018693 -0.005498 0.0066515 -0.0081178 -0.0056292 -0.0036691 -0.0085249 -0.0020753 0.0018507 -0.015376 0.0034089 0.0010623 0.0027689 0.0026087 -0.00088626 0.0089807 0.0050596 -0.0044931 0.0019053 0 -0.016377 0 -0.0011553 0 -0.0015934 0 0.010293
0.44922 0.00054518 0.00048369 -0.0014877 -0.0033346 0.00056243 -0.0015042 -0.0027291 0.00067428 -0.0055081 -0.0011645 0.0027632 -0.024737 0.0026461 -0.0017983 0.0051581 0.0022023 -0.00086593 0.0065151 0.0060733 -0.0011658 0.00092218 0 -0.015584 0 -0.0011327 0 -0.0019708 0 0.0057505
0.45313 0.0011733 0.00040834 -0.0033868 0.0002768 -0.0043161 0.0044496 0.0012082 0.0050658 0.00027044 -0.0011929 0.005531 -0.054461 1.3905e-05 -0.0046758 0.0060561 0.0014018 -0.0014879 0.0028317 0.0051172 0.0033392 0.00019133 0 -0.014801 0 -0.00050987 0 -0.0019054 0 -0.012189
0.45703 0.0014571 0.00036344 -0.0031182 0.0048817 -0.0066569 0.0083748 0.0037692 0.0071811 0.0047606 -0.00087252 0.0079491 -0.07734 -0.0027326 -0.0056497 0.0046543 0.0013671 -0.0022168 0.0016986 0.0036738 0.0062218 -0.00057071 0 -0.014585 0 5.1692e-05 0 -0.0015176 0 -0.029207
0.46094 0.0014257 0.00065657 -0.0015241 0.0090584 -0.0068993 0.010003 0.0033551 0.0059789 0.0046202 0.00072546 0.007742 -0.073406 -0.0039473 -0.0048291 0.001916 0.0026461 -0.002491 0.0038437 0.0029382 0.0060116 -0.0011995 0 -0.015154 0 2.697e-05 0 -0.0010932 0 -0.028417
0.46484 0.0011961 0.0010938 -0.00030413 0.010944 -0.0066741 0.0098122 0.00037712 0.002174 -0.00029421 0.0034214 0.0047238 -0.048134 -0.0030193 -0.0037674 -0.00027671 0.0046561 -0.0022228 0.0068214 0.002711 0.0035752 -0.0010214 0 -0.016185 0 -0.00051589 0 -0.0008158 0 -0.0040214
0.46875 0.00078268 0.0012169 -0.00068699 0.0094052 -0.007322 0.0084191 -0.0029446 -0.0022687 -0.0066979 0.0061635 0.0010199 -0.026376 -0.00060225 -0.0036363 -0.00087943 0.0061107 -0.0017907 0.0076711 0.0018606 0.001225 0.00023591 0 -0.017002 0 -0.0010226 0 -0.00067564 0 0.031869
0.47266 0.00019225 0.0008149 -0.0024905 0.0050171 -0.0086986 0.0062345 -0.0040868 -0.0052175 -0.010102 0.0077918 -0.00082925 -0.028511 0.0018987 -0.0041321 -0.00060217 0.0059277 -0.0015975 0.0055881 -0.00017591 0.00080442 0.0015768 0 -0.017061 0 -0.00098888 0 -0.00058575 0 0.055983
0.47656 -0.00037987 0.00015404 -0.0042703 -7.1231e-05 -0.0092532 0.0035375 -0.0019914 -0.0054432 -0.0078538 0.0076075 -0.0001314 -0.052391 0.003203 -0.0040935 -0.0010439 0.003837 -0.0016905 0.0021872 -0.002471 0.0023315 0.0011601 0 -0.01637 0 -0.0004125 0 -0.00052205 0 0.0505
0.48047 -0.00060109 -0.00030321 -0.0043937 -0.0034768 -0.0073054 0.00064966 0.0021231 -0.0032066 -0.00085437 0.0054915 0.0013587 -0.077872 0.0028763 -0.0029387 -0.0029117 0.00035817 -0.0018159 -0.00043972 -0.0032966 0.0041431 -0.0020345 0 -0.015488 0 0.00024074 0 -0.00051787 0 0.01723
0.48438 -0.00033724 -0.00037189 -0.0022033 -0.0041919 -0.0024616 -0.0021256 0.0054631 -0.00013626 0.0070842 0.0018382 0.0010126 -0.087593 0.0015106 -0.0012815 -0.0051628 -0.0035582 -0.0017766 -0.0016024 -0.0017895 0.004244 -0.0068441 0 -0.015097 0 0.0004908 0 -0.0005504 0 -0.022084
0.48828 0.00010018 -0.00029873 0.0015426 -0.0031785 0.0039543 -0.0047421 0.0054195 0.0015966 0.011663 -0.002447 -0.0022984 -0.082166 0.00026324 -0.00013054 -0.0060076 -0.006814 -0.0016533 -0.0020129 0.0010828 0.0017782 -0.010425 0 -0.015455 0 0.00027869 0 -0.00049907 0 -0.040675
0.49219 0.00016451 -0.00044326 0.0051546 -0.002436 0.0097085 -0.0074296 0.0012782 0.00051126 0.010674 -0.0060346 -0.0070272 -0.07553 3.7309e-06 0.00032864 -0.0047949 -0.0083472 -0.0016497 -0.0023371 0.0032617 -0.0023516 -0.010458 0 -0.016208 0 -3.009e-06 0 -0.00026871 0 -0.026273
0.49609 -0.00036875 -0.0008444 0.0069868 -0.0032979 0.012964 -0.010263 -0.0051792 -0.0031531 0.0052143 -0.0076467 -0.0099258 -0.077826 0.00061353 0.00095606 -0.0028304 -0.0074879 -0.0017826 -0.0022184 0.0033598 -0.0060261 -0.007098 0 -0.016718 0 0.00012051 0 4.7675e-05 0 0.0094827
0.5 -0.001058 -0.0011483 0.0062675 -0.0053606 0.013095 -0.012616 -0.010577 -0.0073262 -0.0010933 -0.0068317 -0.0084022 -0.085486 0.00099457 0.0026177 -0.0021941 -0.0045046 -0.0018217 -0.00092695 0.0017711 -0.0072253 -0.002781 0 -0.016633 0 0.00078991 0 0.00018132 0 0.039257
0.50391 -0.0011053 -0.00097903 0.0034036 -0.0068886 0.0106 -0.013167 -0.011869 -0.0092271 -0.00437 -0.0044197 -0.002484 -0.088613 -8.6114e-05 0.005032 -0.0036607 -0.00084909 -0.0015794 0.0012401 0.00014179 -0.0053374 -1.6518e-06 0 -0.01619 0 0.0017038 0 -7.4716e-05 0 0.040106
0.50781 -0.00011799 -0.0003566 -0.0002678 -0.0062706 0.0064965 -0.010729 -0.0081756 -0.0071877 -0.0029394 -0.0020793 0.0050207 -0.085546 -0.0028741 0.0068054 -0.0058243 0.0014461 -0.0012142 0.002631 -0.00017333 -0.0016505 0.0007909 0 -0.015995 0 0.002373 0 -0.00061192 0 0.010523
0.51172 0.0014009 0.00028415 -0.0030993 -0.0032674 0.0018245 -0.0053584 -0.0014171 -0.001959 0.0015399 -0.0011223 0.010253 -0.08635 -0.0061702 0.0067093 -0.0063997 0.001081 -0.0011532 0.0016209 0.00084976 0.0013815 0.0011307 0 -0.016461 0 0.002485 0 -0.001015 0 -0.028334
0.51563 0.0023742 0.00049849 -0.003897 0.00090942 -0.0025233 0.0012523 0.0047465 0.0035803 0.0051287 -0.0014807 0.010734 -0.10001 -0.0080809 0.0049281 -0.0044908 -0.0014474 -0.0016507 -0.0016546 0.002227 0.0017517 0.0024507 0 -0.017413 0 0.0020844 0 -0.00088463 0 -0.048147
0.51953 0.0020594 0.00024342 -0.0025492 0.0045658 -0.0058574 0.0066199 0.0071204 0.0062975 0.0043576 -0.001773 0.0068798 -0.11986 -0.0074993 0.0029955 -0.001567 -0.0040347 -0.0024423 -0.0051236 0.0030872 -0.00067832 0.0042225 0 -0.018216 0 0.001471 0 -0.00021047 0 -0.033983
0.52344 0.00071102 -0.00011692 -0.00018085 0.0065926 -0.0078848 0.0090014 0.0049605 0.0049766 -0.0011203 -0.00049798 0.0016107 -0.12567 -0.0050653 0.00243 -8.9644e-05 -0.0044534 -0.0029066 -0.0065124 0.0033466 -0.004063 0.004371 0 -0.018314 0 0.00095615 0 0.00055715 0 0.0053866
0.52734 -0.00064169 -0.0001933 0.0013993 0.0068154 -0.0088907 0.0083951 0.00039728 0.0011302 -0.0079799 0.0026041 -0.0016917 -0.10339 -0.0026578 0.0033562 -0.0010616 -0.0020029 -0.0026313 -0.0053189 0.0033682 -0.0059794 0.001626 0 -0.017697 0 0.00068074 0 0.00083433 0 0.044662
0.53125 -0.0011095 7.164e-05 0.00080347 0.0056254 -0.0095279 0.0062172 -0.0030711 -0.0022169 -0.01143 0.0061634 -0.0015178 -0.062828 -0.0017534 0.0043949 -0.0029128 0.0020272 -0.0018269 -0.0030499 0.0032115 -0.0053036 -0.0026635 0 -0.016886 0 0.00059193 0 0.00036365 0 0.060623
0.53516 -0.00068429 0.0004276 -0.0019105 0.0035151 -0.010145 0.004008 -0.0030258 -0.0028343 -0.0087093 0.0080983 0.00078117 -0.032935 -0.002121 0.0038942 -0.0029088 0.0054365 -0.0011484 -0.0015354 0.0024522 -0.0029881 -0.0053391 0 -0.01646 0 0.00053586 0 -0.00058879 0 0.04779
0.53906 -0.00011443 0.00065259 -0.0050556 0.00099689 -0.010176 0.0023272 0.00021807 -0.00085764 -0.0012344 0.0071029 0.0021192 -0.036137 -0.0021359 0.0013681 0.00018829 0.0067564 -0.0010772 -0.0011221 0.00078617 -0.001045 -0.00431 0 -0.016551 0 0.00037036 0 -0.0014627 0 0.019747
0.54297 -6.7128e-05 0.00080521 -0.0062675 -0.0012455 -0.0082897 0.00071488 0.0039649 0.0015812 0.006371 0.0035613 0.00018657 -0.065996 -0.00050245 -0.0020778 0.0047477 0.0060654 -0.0014743 -0.00062687 -0.0013329 -0.0006453 -0.0006969 0 -0.016763 0 3.9426e-05 0 -0.0018465 0 -0.0037025
0.54688 -0.00042186 0.0011179 -0.0040701 -0.002465 -0.0034507 -0.0014549 0.0052383 0.0022557 0.0096745 -0.00072138 -0.0045023 -0.091465 0.0022609 -0.0045799 0.007549 0.0044547 -0.0017557 0.00099417 -0.0028307 -0.0011091 0.0020222 0 -0.016565 0 -0.00040075 0 -0.0017478 0 -0.012579
0.55078 -0.00038932 0.0016744 0.0010107 -0.0023604 0.0038739 -0.00417 0.0030353 0.00064612 0.0076146 -0.0036658 -0.0086732 -0.085666 0.004126 -0.0048283 0.006555 0.002886 -0.001507 0.0031643 -0.0028527 -0.00075975 0.0012141 0 -0.015793 0 -0.00080173 0 -0.0014895 0 -0.013288
0.55469 0.00067426 0.0022618 0.0066284 -0.001504 0.011448 -0.0067459 -0.00097483 -0.0017909 0.0029874 -0.0040979 -0.0085922 -0.052159 0.0034975 -0.0028616 0.0026066 0.001607 -0.00090984 0.0040936 -0.0014461 0.0011801 -0.0024061 0 -0.014829 0 -0.0009886 0 -0.0013711 0 -0.021316
0.55859 0.0025649 0.0025881 0.01004 -0.0010642 0.016382 -0.0084004 -0.0037981 -0.0029434 -3.0973e-06 -0.0022689 -0.0029609 -0.022754 0.00093262 7.1129e-05 -0.0014769 0.00052821 -0.00055316 0.0027079 0.00058332 0.0035422 -0.0054404 0 -0.014297 0 -0.00085027 0 -0.0014226 0 -0.046794
0.5625 0.0043181 0.0026289 0.0098181 -0.0018212 0.016912 -0.00871 -0.0034147 -0.0017197 0.00097656 0.0004468 0.0058169 -0.027989 -0.0011756 0.0023202 -0.0034419 -0.00012156 -0.00083513 1.8937e-05 0.0023827 0.0041323 -0.005036 0 -0.014572 0 -0.0004018 0 -0.0014471 0 -0.084786
0.56641 0.004986 0.0026931 0.0066721 -0.0032782 0.013479 -0.0075307 -0.00023693 0.0012763 0.0048784 0.0023913 0.013059 -0.06804 -0.00083611 0.002787 -0.0033469 0.00021142 -0.0015717 -0.0016333 0.003516 0.0018068 -0.0015469 0 -0.015498 0 0.00022753 0 -0.0012632 0 -0.11761
0.57031 0.0043631 0.003082 0.0028318 -0.003799 0.0082627 -0.0047229 0.0033378 0.004414 0.0084562 0.0025494 0.014922 -0.11163 0.0014905 0.0015715 -0.0029771 0.0016601 -0.0021908 -0.00079276 0.003799 -0.0023033 0.0019382 0 -0.016509 0 0.00086907 0 -0.00089241 0 -0.12679
0.57422 0.0030273 0.0036715 0.00047249 -0.0018778 0.0035696 -0.00028078 0.0048251 0.0062606 0.0088542 0.001122 0.010911 -0.12365 0.0031425 -2.5516e-06 -0.0037133 0.0033151 -0.0022809 0.0017151 0.002995 -0.0056607 0.0026575 0 -0.017029 0 0.0013848 0 -0.0005311 0 -0.10524
0.57813 0.0017518 0.0038809 0.00030342 0.0024293 0.00038934 0.0051002 0.0034741 0.0063223 0.0054604 -0.00058108 0.0039936 -0.095057 0.0017596 -0.00014573 -0.0050819 0.0036318 -0.0019206 0.0036841 0.0010449 -0.0064987 0.00074856 0 -0.016815 0 0.0016766 0 -0.00037121 0 -0.061273
0.58203 0.00090591 0.003135 0.0012806 0.0071929 -0.0017982 0.0097522 0.0006634 0.0049409 -0.00010979 -0.00097165 -0.0016367 -0.048051 -0.0022972 0.002085 -0.0053901 0.0017339 -0.0014929 0.0038165 -0.0012883 -0.005238 -0.001172 0 -0.016041 0 0.0016545 0 -0.00046083 0 -0.012672
0.58594 0.00036659 0.0014243 0.0015726 0.0098511 -0.0039958 0.01176 -0.0012903 0.0027908 -0.0053606 0.00067613 -0.0033602 -0.013924 -0.0060308 0.0057287 -0.0036872 -0.0015667 -0.0012456 0.0029956 -0.0023119 -0.0038179 -0.00085668 0 -0.015133 0 0.0012383 0 -0.00072094 0 0.023636
0.58984 -0.00011485 -0.00056552 3.5336e-05 0.009109 -0.0064771 0.010396 -0.00087802 0.00057631 -0.0082829 0.0035542 -0.0015137 -0.006753 -0.006467 0.0081191 -0.00097154 -0.0041535 -0.0010961 0.0031688 -0.00049547 -0.0036644 0.0012886 0 -0.014528 0 0.00043473 0 -0.0010625 0 0.039335
0.59375 -0.00056972 -0.0019054 -0.0028707 0.0059562 -0.0084571 0.0070022 0.0016181 -0.00096815 -0.0079612 0.0057336 0.0013792 -0.017036 -0.0034025 0.0066164 0.00061142 -0.0042652 -0.00085682 0.0049923 0.0039157 -0.0043278 0.0028016 0 -0.014482 0 -0.00057377 0 -0.0014632 0 0.036138
0.59766 -0.0008412 -0.0020784 -0.0053563 0.0029076 -0.0088174 0.0042193 0.0044996 -0.0011566 -0.0045908 0.0055221 0.0026554 -0.027521 0.00042542 0.00081971 -0.00022044 -0.0020392 -0.00055805 0.0067686 0.0084065 -0.0041032 0.0019223 0 -0.014979 0 -0.0014427 0 -0.0019332 0 0.022047
0.60156 -0.00086031 -0.0012887 -0.0055585 0.002006 -0.0071164 0.0038727 0.0059295 0.00022282 0.00062949 0.0027951 0.0012558 -0.031798 0.0019467 -0.0065718 -0.0026734 0.00049728 -0.00045106 0.0059367 0.0097619 -0.001945 -0.00044777 0 -0.015739 0 -0.0018322 0 -0.0024288 0 0.0061079
0.60547 -0.00077967 -0.00021013 -0.0028801 0.0031619 -0.0039507 0.0052497 0.0050964 0.0024263 0.0057042 -0.00079645 -0.0018842 -0.036469 0.00059924 -0.011301 -0.0046311 0.0011062 -0.00067749 0.0017078 0.006672 0.0012804 -0.0016758 0 -0.016346 0 -0.0016295 0 -0.0028204 0 -0.0053805
0.60938 -0.00078932 0.00054789 0.0015261 0.0041784 -0.00042148 0.0054357 0.0025112 0.0038455 0.0084878 -0.0030187 -0.0047486 -0.047451 -0.001393 -0.010588 -0.0045738 -0.00070184 -0.001022 -0.003853 0.0010437 0.0034465 -0.00024757 0 -0.016475 0 -0.001046 0 -0.002955 0 -0.010283
0.61328 -0.00084942 0.00078988 0.0054595 0.0024983 0.0027052 0.0017167 -0.00057489 0.002935 0.007772 -0.0027568 -0.0056311 -0.058192 -0.0015404 -0.0052743 -0.0027696 -0.0031445 -0.001103 -0.007524 -0.003418 0.0030506 0.0024912 0 -0.016115 0 -0.00048677 0 -0.0027538 0 -0.010056
0.61719 -0.00069366 0.00068489 0.0070553 -0.00264 0.0053424 -0.0058506 -0.003038 -0.00055265 0.0041241 -0.00085088 -0.0041212 -0.054352 0.00018901 0.00080301 -0.00068059 -0.003607 -0.00084077 -0.0078205 -0.0043049 0.0004905 0.0036163 0 -0.015591 0 -0.00027234 0 -0.0022643 0 -0.0079343
0.62109 -0.0001478 0.00048904 0.0058898 -0.0092951 0.007673 -0.013942 -0.0043894 -0.0050256 -0.00033938 0.00062823 -0.0012248 -0.030373 0.0012748 0.0037808 0.00063528 -0.00088852 -0.00065773 -0.0062365 -0.002501 -0.0024097 0.0016841 0 -0.015329 0 -0.0004238 0 -0.0016392 0 -0.0067311
0.625 0.00057533 0.0003507 0.0030781 -0.013902 0.0094764 -0.018143 -0.0046995 -0.0078194 -0.0032639 7.0515e-05 0.0013358 0.00051619 -0.00066594 0.0026195 0.0014085 0.0036244 -0.0010909 -0.0055921 -0.0011838 -0.0040034 -0.0015987 0 -0.015493 0 -0.00067734 0 -0.0010745 0 -0.0073851
0.62891 0.00095637 0.00031781 0.00038138 -0.013613 0.0099186 -0.01614 -0.0042031 -0.0069014 -0.0034817 -0.0023932 0.0022342 0.015121 -0.0051466 -0.00054925 0.0024956 0.0068892 -0.0021491 -0.0071418 -0.0027254 -0.0039382 -0.0029171 0 -0.015805 0 -0.00071009 0 -0.00074154 0 -0.0091214
0.63281 0.0005921 0.00041191 -0.00097061 -0.0082493 0.0080907 -0.009371 -0.0030271 -0.0023492 -0.0014473 -0.0050152 0.0014391 0.00069101 -0.0089285 -0.0026965 0.0040355 0.0065688 -0.0031145 -0.0093426 -0.0064255 -0.0028705 -0.00064234 0 -0.015756 0 -0.00039273 0 -0.00071977 0 -0.010926
0.63672 -0.00044068 0.00060421 -0.00091693 -0.00047569 0.0038728 -0.0018437 -0.001265 0.003486 0.0014785 -0.0057751 0.00029643 -0.03264 -0.0090352 -0.0025732 0.005006 0.0029689 -0.0031129 -0.009504 -0.0092351 -0.0014 0.0034352 0 -0.015071 0 0.00012606 0 -0.00093877 0 -0.012711
0.64063 -0.0016306 0.00072353 -0.00032196 0.0059181 -0.0016272 0.0028422 0.0007539 0.007329 0.0040181 -0.0038363 0.00059733 -0.059541 -0.0057077 -0.0013575 0.0042415 -0.0010129 -0.0019773 -0.0066295 -0.0087285 0.00045308 0.0057353 0 -0.014033 0 0.00055477 0 -0.0011743 0 -0.014676
0.64453 -0.002424 0.00047994 -0.00018393 0.0084301 -0.0064982 0.003863 0.0023588 0.0069885 0.0053158 -5.4486e-05 0.0031379 -0.060225 -0.0022687 -0.0009132 0.0018376 -0.0019842 -0.00053923 -0.0025582 -0.0053982 0.0027152 0.0043007 0 -0.013342 0 0.00069368 0 -0.0011524 0 -0.015332
0.64844 -0.0025731 -0.00030688 -0.00094371 0.0072782 -0.0090759 0.0031882 0.0028146 0.0027277 0.0046708 0.003674 0.0068164 -0.035516 -0.001891 -0.0016247 -0.00063202 0.0013281 3.2165e-05 -0.00024936 -0.0020479 0.0046938 0.00060405 0 -0.013567 0 0.0005846 0 -0.00074254 0 -0.010675
0.65234 -0.0021498 -0.0014421 -0.002317 0.0049057 -0.0088976 0.0035166 0.0018448 -0.0028761 0.0015401 0.0056064 0.0091188 -0.0040475 -0.0044134 -0.0020574 -0.0014536 0.0069307 -0.00071396 -0.00094925 -0.00096522 0.0051263 -0.0020316 0 -0.014655 0 0.00046735 0 -0.00010772 0 0.0032876
0.65625 -0.0013212 -0.0023437 -0.0035902 0.0039964 -0.0068933 0.0059787 -1.0335e-05 -0.0064852 -0.0036768 0.0050748 0.0078636 0.01376 -0.0064129 -0.00071536 -0.00037565 0.010844 -0.0020607 -0.0030997 -0.0017456 0.0033292 -0.0017732 0 -0.015918 0 0.00058046 0 0.00034203 0 0.025578
0.66016 -0.00021471 -0.0023906 -0.0040292 0.0054789 -0.0046764 0.0093831 -0.0015572 -0.0060009 -0.0088074 0.0027076 0.0029961 0.010007 -0.0045794 0.0020366 0.0011704 0.0099702 -0.0027471 -0.0040657 -0.0019257 0.00016668 -7.7597e-06 0 -0.016554 0 0.00095314 0 0.0002187 0 0.047109
0.66406 0.00098026 -0.0013998 -0.0031427 0.007946 -0.0034085 0.011329 -0.0016257 -0.0017935 -0.010417 6.2108e-06 -0.00301 -0.0084331 0.00086078 0.0040016 0.0015024 0.0044541 -0.0021049 -0.0028898 0.00029727 -0.0023557 0.00023948 0 -0.016264 0 0.0013439 0 -0.00052808 0 0.053558
0.66797 0.0018864 0.00016715 -0.00081465 0.0088307 -0.0030014 0.010054 0.00014987 0.0035638 -0.0060656 -0.0014403 -0.0066315 -0.027777 0.0060601 0.0032179 0.00033881 -0.0023021 -0.00064228 -0.0012471 0.0040902 -0.002708 -0.0024684 0 -0.015442 0 0.0013881 0 -0.001509 0 0.034153
0.67188 0.0020858 0.0014748 0.0025794 0.0063849 -0.0022155 0.0055594 0.0029782 0.0068731 0.0032076 -0.00079049 -0.0056854 -0.036362 0.0069848 3.9755e-06 -0.0010133 -0.0060935 0.00045756 -0.0016247 0.0067727 -0.0011666 -0.006408 0 -0.014815 0 0.00087556 0 -0.0021265 0 -0.0092255
0.67578 0.0015127 0.0018828 0.0061082 0.00098452 0.00036378 -0.00058557 0.0052637 0.0062265 0.012583 0.0015162 -0.00088268 -0.029048 0.00313 -0.0031388 -0.0011134 -0.0050398 0.0004129 -0.004593 0.0065144 0.00048798 -0.0083504 0 -0.014842 0 -3.1894e-05 0 -0.0019885 0 -0.059954
0.67969 0.00068664 0.0013829 0.0084876 -0.0051218 0.0050867 -0.0063039 0.0054927 0.002097 0.016329 0.0038901 0.0046196 -0.007818 -0.0020046 -0.003765 6.0373e-05 -0.00095327 -0.00053954 -0.0079831 0.004114 0.00067678 -0.0067292 0 -0.015407 0 -0.00082694 0 -0.0011869 0 -0.094696
0.68359 0.00041968 0.00057909 0.0086558 -0.0093061 0.010604 -0.010021 0.0031428 -0.0030303 0.012041 0.0045023 0.0073458 0.018835 -0.0040906 -0.0017104 0.0011328 0.0021857 -0.0015221 -0.0088695 0.0020084 -0.00051423 -0.0031193 0 -0.016016 0 -0.00096346 0 -0.00021848 0 -0.09721
0.6875 0.0011341 0.00023859 0.0064617 -0.010136 0.014383 -0.011094 -0.00091363 -0.0062019 0.0028044 0.0025424 0.0057763 0.038401 -0.0017658 0.00085513 0.00094537 0.0014715 -0.0019262 -0.0064066 0.001575 -0.0015507 -0.00060883 0 -0.016264 0 -0.00026154 0 0.00038253 0 -0.068708
0.69141 0.002392 0.00074714 0.0029327 -0.0079726 0.014178 -0.0097094 -0.004762 -0.0057307 -0.0048096 -0.0010467 0.0012158 0.040751 0.0024473 0.0015498 3.2381e-05 -0.0026038 -0.0019143 -0.0026765 0.001626 -0.0011074 -0.00081145 0 -0.016123 0 0.00089474 0 0.00040267 0 -0.027321
0.69531 0.0031443 0.0018418 -0.00022853 -0.0043805 0.0095513 -0.0065963 -0.0064073 -0.0020804 -0.0056636 -0.0040406 -0.0032165 0.026069 0.0047439 -4.1096e-05 0.00025885 -0.0066825 -0.0020615 -0.00067417 -0.00020184 0.00052258 -0.0025605 0 -0.015839 0 0.0017664 0 2.5564e-05 0 0.0033896
0.69922 0.0025679 0.002776 -0.0016945 -0.00098294 0.0023576 -0.0027398 -0.0048699 0.0025432 3.039e-06 -0.0044271 -0.0046539 0.0069607 0.003513 -0.0022192 0.0027963 -0.0074821 -0.0026018 -0.0014162 -0.0045049 0.0016987 -0.0034773 0 -0.015618 0 0.0017733 0 -0.00039014 0 0.0093152
0.70313 0.00077795 0.0027881 -0.0013832 0.0013882 -0.0042491 0.00091724 -0.00082125 0.0055459 0.0068469 -0.0018622 -0.0022206 -0.00011482 0.00045532 -0.0030506 0.006464 -0.0046243 -0.0031242 -0.003042 -0.0087315 0.0010981 -0.0026038 0 -0.015445 0 0.0009388 0 -0.00060461 0 -0.0058279
0.70703 -0.0012333 0.0015772 -0.00046888 0.0028205 -0.0077278 0.0037948 0.0036681 0.0054012 0.0087446 0.0020499 0.0025602 0.011213 -0.0014033 -0.0022662 0.0083215 -0.0009148 -0.0030359 -0.0027866 -0.00907 -0.00094398 -0.0012653 0 -0.0152 0 -0.00010355 0 -0.00061353 0 -0.024019
0.71094 -0.0023944 -0.00049177 -0.00047995 0.0038836 -0.0076879 0.0058623 0.0062474 0.0024218 0.0036659 0.0048922 0.0067738 0.030716 -0.0005917 -0.0013014 0.0062483 0.00013886 -0.0022679 0.00015241 -0.0040441 -0.0028076 -0.0013089 0 -0.014901 0 -0.00058086 0 -0.00053685 0 -0.025684
0.71484 -0.0023853 -0.0025691 -0.0021384 0.0050553 -0.0059531 0.0074824 0.0056895 -0.0015017 -0.0047989 0.005092 0.0078383 0.040388 0.0018034 -0.0016024 0.0011587 -0.0026375 -0.001431 0.0037153 0.0036228 -0.0032979 -0.0027222 0 -0.01476 0 -0.00017104 0 -0.00044198 0 -0.0029971
0.71875 -0.0017885 -0.0037872 -0.0048002 0.0063489 -0.0050754 0.0089275 0.0026821 -0.0040117 -0.010346 0.002823 0.0049555 0.031786 0.0036497 -0.0030838 -0.0033942 -0.0071415 -0.0012245 0.0049385 0.0088528 -0.0029022 -0.003337 0 -0.014977 0 0.00076818 0 -0.00029289 0 0.035
0.72266 -0.0014845 -0.0037416 -0.0068931 0.0072611 -0.0063615 0.0099124 -0.00062513 -0.0036664 -0.0088149 -0.0004179 -0.00048063 0.01523 0.0039469 -0.0043323 -0.0041143 -0.0098603 -0.0017058 0.0028186 0.0082823 -0.0032229 -0.0011085 0 -0.015482 0 0.0015221 0 -5.4223e-05 0 0.068542
0.72656 -0.00188 -0.0026931 -0.0069962 0.007033 -0.0088536 0.0095799 -0.0021287 -0.0008533 -0.001173 -0.0030217 -0.0057182 0.010636 0.0034443 -0.0042108 -0.00083886 -0.0087695 -0.0021972 -0.00074574 0.0029391 -0.0050868 0.003371 0 -0.015929 0 0.0016152 0 0.0001928 0 0.080071
0.73047 -0.002636 -0.0013565 -0.0047712 0.0051328 -0.010008 0.0070767 -0.0012959 0.0023507 0.0074629 -0.0042105 -0.0082508 0.027744 0.003349 -0.0030508 0.0032378 -0.0047139 -0.0019538 -0.0028297 -0.0028307 -0.0072785 0.006896 0 -0.015986 0 0.0011689 0 0.0002728 0 0.065108
0.73438 -0.0030447 -0.00041901 -0.0011295 0.0017391 -0.0075698 0.0023672 0.00048071 0.0034458 0.011654 -0.0041195 -0.0072488 0.055134 0.0037781 -0.0021688 0.0042667 -0.00030764 -0.00092564 -0.0022692 -0.0051128 -0.0073634 0.0064794 0 -0.015644 0 0.00072728 0 6.9793e-05 0 0.033895
0.73828 -0.0026344 -0.00012147 0.0023901 -0.0021272 -0.0012896 -0.003358 0.0010649 0.0012428 0.009284 -0.0032904 -0.0039247 0.069834 0.0036843 -0.0023449 0.00098455 0.0023093 0.00015427 -0.00059022 -0.0034423 -0.0040306 0.0023208 0 -0.015243 0 0.00073917 0 -0.00034516 0 0.0032403
0.74219 -0.0014798 -0.00019025 0.0045362 -0.0050548 0.0067283 -0.0081083 -0.00058555 -0.0030878 0.0025408 -0.0022489 -0.0005903 0.059071 0.0022314 -0.0030342 -0.0043518 0.00271 0.00044373 -0.00021843 -0.000562 0.001241 -0.0020926 0 -0.015147 0 0.001179 0 -0.00075321 0 -0.015131
0.74609 -6.9652e-05 -0.00013859 0.0049556 -0.0060882 0.013218 -0.010192 -0.0034422 -0.0065563 -0.0039931 -0.0014662 0.00094523 0.032993 -7.4097e-06 -0.003199 -0.0080428 0.0016087 -0.00024242 -0.0018493 0.00049528 0.0049666 -0.0030513 0 -0.015384 0 0.001637 0 -0.00096783 0 -0.021116
0.75 0.0010283 0.00032517 0.0041971 -0.005355 0.015621 -0.0092644 -0.0051813 -0.0063456 -0.0064442 -0.0014128 0.00050387 0.015569 -0.0014171 -0.0027417 -0.0080442 -0.00039102 -0.0013094 -0.0036769 -0.00090025 0.0044617 -3.9018e-05 0 -0.015601 0 0.0017512 0 -0.00098422 0 -0.023311
0.75391 0.0014133 0.0010996 0.0032185 -0.0038986 0.013396 -0.0065387 -0.0041432 -0.0019438 -0.0038418 -0.0023146 -0.00058259 0.02242 -0.00093432 -0.0027527 -0.0053374 -0.0031091 -0.0019718 -0.0032675 -0.0028535 0.00028107 0.0037457 0 -0.015391 0 0.001539 0 -0.00095375 0 -0.029733
0.75781 0.00095216 0.0018126 0.002759 -0.0027601 0.0080702 -0.0039155 -0.0008332 0.0042205 0.0016894 -0.0037212 -0.00065957 0.047333 0.00080656 -0.0041116 -0.0025899 -0.0059418 -0.0019344 -0.00016286 -0.0031068 -0.0039664 0.0042878 0 -0.014716 0 0.0013118 0 -0.0010136 0 -0.040186
0.76172 -0.00016798 0.0021048 0.0029352 -0.0020647 0.0021809 -0.0025962 0.0023684 0.0082987 0.0064868 -0.004462 0.00097546 0.07021 0.0019948 -0.0059805 -0.0016213 -0.0072505 -0.0015189 0.0034617 -0.0011542 -0.004465 0.00038378 0 -0.014005 0 0.0012879 0 -0.0011463 0 -0.046556
0.76563 -0.0014291 0.0018242 0.0032415 -0.00096589 -0.002121 -0.0022026 0.003117 0.0077136 0.0075797 -0.003358 0.0036606 0.077412 0.0013356 -0.0061232 -0.0020727 -0.0053045 -0.0012077 0.0048054 0.0016257 -0.00038222 -0.0053165 0 -0.013846 0 0.0013274 0 -0.0012127 0 -0.040404
0.76953 -0.0021553 0.0010288 0.0029141 0.0014198 -0.0040219 -0.0011294 0.001053 0.0030294 0.0043807 -0.00028188 0.0059837 0.073373 -0.00075125 -0.00312 -0.0022825 -0.00025109 -0.0011504 0.0031331 0.0035763 0.0053148 -0.0086773 0 -0.014506 0 0.0010802 0 -0.001121 0 -0.020956
0.77344 -0.0019199 -0.00010425 0.0014417 0.0049068 -0.0041712 0.0020494 -0.0018637 -0.0024455 -0.0010112 0.0033896 0.0067688 0.072346 -0.0025576 0.0017063 -0.0012206 0.0050147 -0.0011342 0.00044685 0.0042358 0.0081758 -0.0075434 0 -0.01571 0 0.00040752 0 -0.00095441 0 0.0035395
0.77734 -0.00093657 -0.0013224 -0.0010626 0.0080406 -0.0040544 0.0071582 -0.0029278 -0.005043 -0.0050936 0.0055313 0.0056375 0.080532 -0.0026531 0.0049486 0.00048292 0.006594 -0.00095963 -0.00055301 0.0042563 0.0058349 -0.0031978 0 -0.016848 0 -0.00036557 0 -0.00091447 0 0.022162
0.78125 -2.5141e-05 -0.002287 -0.0038447 0.009117 -0.0049795 0.012127 -0.00086089 -0.0033016 -0.005185 0.0047901 0.0029016 0.088856 -0.0010735 0.0041909 0.0012663 0.0029049 -0.0007314 0.00082605 0.0041843 -0.00010176 0.0011882 0 -0.01742 0 -0.00066045 0 -0.0011257 0 0.029631
0.78516 -3.2013e-05 -0.0026318 -0.00587 0.0075864 -0.0071691 0.014178 0.003182 0.0011662 -0.0012733 0.0016582 -0.00082175 0.084644 0.00088499 0.00065272 0.00020359 -0.003434 -0.00072599 0.0026355 0.0037049 -0.0053662 0.0033069 0 -0.017336 0 -0.00015707 0 -0.0014915 0 0.029355
0.78906 -0.0011087 -0.0021612 -0.0063628 0.0045667 -0.0094442 0.0117 0.0065032 0.0050102 0.003812 -0.0018362 -0.0047952 0.069241 0.0018879 -0.0014602 -0.0021543 -0.0073186 -0.0010207 0.0023898 0.0022753 -0.0063987 0.0030697 0 -0.016866 0 0.00087305 0 -0.0017507 0 0.028934
0.79297 -0.0024936 -0.001062 -0.0052119 0.0019364 -0.0097852 0.0054492 0.0068249 0.005531 0.0062323 -0.0036116 -0.0081045 0.06107 0.0015751 0.0012407 -0.004316 -0.0054005 -0.0013532 -0.00021478 0.00036747 -0.0030059 0.0016986 0 -0.016344 0 0.001747 0 -0.0016938 0 0.032599
0.79688 -0.0030637 0.00010415 -0.0030088 0.00077011 -0.0066056 -0.0018357 0.0037704 0.0023664 0.0038755 -0.0029954 -0.0097264 0.07848 0.00056102 0.0077612 -0.0050444 0.0008326 -0.0014072 -0.0027706 -0.00029004 0.0017667 -1.6616e-05 0 -0.015909 0 0.0019204 0 -0.0013382 0 0.037362
0.80078 -0.0022288 0.0007211 -0.00070227 0.00051271 -3.675e-05 -0.0071315 -0.0010939 -0.0025252 -0.0019316 -0.001021 -0.008965 0.11882 -0.00030588 0.012961 -0.0040701 0.0061267 -0.0012065 -0.0024645 0.0019029 0.0042539 -0.0023121 0 -0.01551 0 0.0014135 0 -0.00090371 0 0.035845
0.80469 -0.00039608 0.00055438 0.0009169 -0.00035533 0.0076923 -0.0089218 -0.0053959 -0.0062695 -0.0070987 0.000572 -0.0059936 0.15592 -0.00057397 0.011802 -0.001935 0.0060057 -0.0011465 0.0010123 0.0065876 0.0030021 -0.0054518 0 -0.015096 0 0.00073967 0 -0.00061382 0 0.022649
0.80859 0.001389 -5.5143e-05 0.0016017 -0.0027646 0.013258 -0.0078456 -0.0072853 -0.0067679 -0.0075252 0.00071592 -0.001943 0.16083 -0.00023655 0.003949 0.00050924 0.00081889 -0.0015808 0.0048837 0.011068 -0.0004555 -0.008527 0 -0.014777 0 0.00042844 0 -0.00051369 0 -0.0013817
0.8125 0.002267 -0.00043612 0.0016854 -0.0060265 0.014171 -0.0058777 -0.0061727 -0.0037212 -0.0020565 -0.00033127 0.0017098 0.12703 0.00055 -0.00552 0.0023491 -0.0044307 -0.0023937 0.0057351 0.012078 -0.0032676 -0.0096345 0 -0.014773 0 0.0005994 0 -0.0004673 0 -0.029873
0.81641 0.0021023 -0.0001058 0.0017546 -0.0082608 0.01038 -0.0047831 -0.0027795 0.001331 0.0064602 -0.0014308 0.0040351 0.076399 0.001587 -0.010146 0.0026682 -0.0044703 -0.0030415 0.0026891 0.0083418 -0.0037268 -0.0074598 0 -0.01522 0 0.000958 0 -0.00031948 0 -0.05466
0.82031 0.0013269 0.00084209 0.0021575 -0.0079017 0.0043615 -0.0049939 0.0012283 0.005779 0.012815 -0.0015668 0.0050838 0.040182 0.0025079 -0.0073885 0.00090141 0.0014961 -0.0030576 -0.0017602 0.0017266 -0.0023973 -0.0027019 0 -0.015996 0 0.0011562 0 -5.4914e-05 0 -0.068778
0.82422 0.00038486 0.0017849 0.0026653 -0.0049671 -0.00049152 -0.0055861 0.0038646 0.0071829 0.012696 -0.00055854 0.0054957 0.033622 0.0027596 -0.00052664 -0.0024793 0.0089126 -0.0025084 -0.0040669 -0.0041006 -0.0011505 0.002165 0 -0.016759 0 0.0011212 0 0.00019348 0 -0.067277
0.82813 -0.00059593 0.0020074 0.0025522 -0.0010329 -0.0021123 -0.0051607 0.0037026 0.0045599 0.0054294 0.00095314 0.0056784 0.04775 0.0019511 0.0044296 -0.0056818 0.011659 -0.0019198 -0.0028424 -0.0063873 -0.0012319 0.0046971 0 -0.017159 0 0.0010333 0 0.0002738 0 -0.047649
0.83203 -0.0016307 0.0011888 0.0011169 0.0019882 -0.0010268 -0.0028738 0.00077746 -0.00087391 -0.0055402 0.0020424 0.0053483 0.063904 0.00032748 0.0039344 -0.0064632 0.007178 -0.0017461 0.00015245 -0.0051313 -0.0021968 0.0042541 0 -0.017071 0 0.0010279 0 0.00013838 0 -0.01183
0.83594 -0.0025389 -0.00039844 -0.0016528 0.0031929 0.00027634 0.0010545 -0.0031251 -0.0061051 -0.014646 0.0020745 0.0038714 0.073971 -0.0011504 -0.00040761 -0.0038429 -0.0014569 -0.0019373 0.0020979 -0.0026258 -0.0025606 0.0022182 0 -0.016653 0 0.00098618 0 -0.00015406 0 0.03141
0.83984 -0.0029452 -0.0020662 -0.0047631 0.0031061 -0.00061059 0.0055188 -0.0053481 -0.007944 -0.017387 0.0010025 0.0010785 0.085384 -0.0013296 -0.0038028 0.00077649 -0.0081305 -0.0020514 0.002069 -0.0013347 -0.0013623 0.00062328 0 -0.016211 0 0.0006701 0 -0.0005278 0 0.067343
0.84375 -0.0026702 -0.0030948 -0.0065971 0.0029953 -0.0040923 0.0091064 -0.0041342 -0.0050426 -0.0128 -0.00063981 -0.0022238 0.10758 0.00036605 -0.0027808 0.0043631 -0.0085155 -0.0017713 0.0018014 -0.002041 0.00091694 0.00053304 0 -0.015985 0 6.2498e-05 0 -0.00094594 0 0.081387
0.84766 -0.0020225 -0.0030765 -0.0058814 0.0037737 -0.0081857 0.010683 -6.3111e-05 0.001062 -0.0038226 -0.0019589 -0.0045486 0.1367 0.0035124 0.0018933 0.0045764 -0.0030863 -0.0012527 0.0034939 -0.0037289 0.0028734 0.0015172 0 -0.016011 0 -0.00047699 0 -0.0013653 0 0.067449
0.85156 -0.0015363 -0.0020653 -0.0026304 0.0053488 -0.0099143 0.0097554 0.004129 0.0067815 0.0045521 -0.0020904 -0.0046368 0.15658 0.0068739 0.0062505 0.0017433 0.0038325 -0.00092838 0.0069617 -0.004959 0.0034927 0.0023932 0 -0.016148 0 -0.00046912 0 -0.0016646 0 0.032238
0.85547 -0.0013373 -0.00051185 0.001653 0.0067589 -0.0074209 0.0065726 0.0054671 0.0087652 0.0082127 -0.00068611 -0.0022922 0.15562 0.0089982 0.0067472 -0.0013666 0.0076901 -0.0010012 0.0092092 -0.0052321 0.0029229 0.0023094 0 -0.016232 0 0.00021797 0 -0.001674 0 -0.008432
0.85938 -0.0008551 0.00096796 0.0047901 0.0068347 -0.0012865 0.0020106 0.0030017 0.0060695 0.0062124 0.0017295 0.0014304 0.14108 0.0088439 0.003068 -0.0019356 0.0068343 -0.0012113 0.0070941 -0.0050971 0.0020483 0.0012165 0 -0.016204 0 0.0011544 0 -0.0013277 0 -0.039056
0.86328 0.00064183 0.0019035 0.0052841 0.0049045 0.0057971 -0.0027174 -0.0014297 0.00066406 0.0010715 0.0038582 0.004757 0.13402 0.0062341 -0.00212 0.00041019 0.0029581 -0.0011572 0.00056739 -0.0051347 0.0014666 -0.00041016 0 -0.01613 0 0.0016508 0 -0.00079325 0 -0.052628
0.86719 0.0030847 0.002219 0.0032866 0.0012114 0.010671 -0.0064492 -0.0046426 -0.0040212 -0.0030449 0.0042966 0.0060895 0.14848 0.0020602 -0.0057174 0.0032771 -0.00080884 -0.0008162 -0.0067634 -0.0050456 0.0010116 -0.0020467 0 -0.016114 0 0.0013509 0 -0.0004091 0 -0.052027
0.87109 0.0052212 0.0022579 0.00046154 -0.0030779 0.011517 -0.0084292 -0.0046 -0.0053614 -0.0030914 0.0024518 0.0048095 0.17572 -0.0019164 -0.0064891 0.0036737 -0.0022005 -0.00065296 -0.010473 -0.0038629 0.00027257 -0.003317 0 -0.016189 0 0.00058097 0 -0.00042954 0 -0.045004
0.875 0.0054143 0.0025138 -0.0011743 -0.0062981 0.0087175 -0.0084876 -0.0019019 -0.0030013 0.00094453 -0.00091623 0.001666 0.19077 -0.0038366 -0.0053144 0.00069646 -0.0008617 -0.0011347 -0.0089539 -0.0010928 -0.00057784 -0.0039432 0 -0.016291 0 0.00010801 0 -0.00079136 0 -0.038131
0.87891 0.0030837 0.0032106 -0.00060262 -0.0070562 0.0043891 -0.0069759 0.00091651 0.0013036 0.0062064 -0.0039851 -0.0014399 0.17623 -0.0028774 -0.0037697 -0.003715 0.002056 -0.0021484 -0.0044479 0.0024043 -0.00068568 -0.0037518 0 -0.016331 0 0.00049012 0 -0.0011406 0 -0.034462
0.88281 -0.00051946 0.0040474 0.0016116 -0.0050218 0.001026 -0.0045174 0.0015798 0.005044 0.0090228 -0.0048916 -0.0023117 0.14057 1.7922e-05 -0.0027439 -0.0065791 0.0049227 -0.0029868 -0.00059174 0.0047804 0.00062983 -0.0027945 0 -0.016292 0 0.0015827 0 -0.0011356 0 -0.034922
0.88672 -0.0030674 0.0043545 0.0038571 -0.0012146 9.6063e-05 -0.0017123 -0.00015731 0.0064207 0.0073826 -0.002856 0.00029782 0.11256 0.0026187 -0.0022258 -0.0064854 0.0064947 -0.0030028 0.00098994 0.0046242 0.0029473 -0.0013525 0 -0.016244 0 0.0026387 0 -0.00076867 0 -0.039722
0.89063 -0.0029357 0.003596 0.0046519 0.0025546 0.0013336 0.0010603 -0.0025764 0.0050882 0.0021488 0.0013048 0.0056979 0.11637 0.0030253 -0.0019516 -0.0046072 0.0063763 -0.002299 0.001692 0.0022096 0.0047954 0.0003074 0 -0.016262 0 0.0029159 0 -0.00039958 0 -0.047253
0.89453 -0.00050415 0.0018451 0.0035708 0.0048303 0.0030243 0.003665 -0.003635 0.0020581 -0.0036864 0.0055913 0.01129 0.15034 0.001209 -0.0018943 -0.0033109 0.0051043 -0.0017077 0.0036937 -0.00057934 0.0047626 0.0021608 0 -0.016325 0 0.0022637 0 -0.0004443 0 -0.052211
0.89844 0.002174 -0.00016442 0.0013308 0.0054208 0.0030871 0.0060632 -0.0026191 -0.00092321 -0.0070044 0.0079056 0.013898 0.18911 -0.00097631 -0.0021403 -0.0038278 0.0037985 -0.0020039 0.0069764 -0.0016644 0.0026278 0.0042725 0 -0.016305 0 0.0011994 0 -0.0009915 0 -0.046927
0.90234 0.0030565 -0.001485 -0.00086308 0.0053146 0.00038348 0.0080998 -0.00044269 -0.0022055 -0.0063692 0.0071907 0.011733 0.20639 -0.0015286 -0.0025857 -0.0052054 0.0033872 -0.0031044 0.0088449 -0.00037909 -0.00058054 0.0063298 0 -0.016077 0 0.0004496 0 -0.0017036 0 -0.027036
0.90625 0.0016882 -0.0015752 -0.002107 0.0056371 -0.004438 0.0093931 0.0014177 -0.0010607 -0.0025613 0.004012 0.0056736 0.19722 -0.00028128 -0.0030049 -0.0053839 0.0038283 -0.0040774 0.0065958 0.0020543 -0.0035888 0.0074445 0 -0.015663 0 0.00038537 0 -0.0021048 0 0.0026361
0.91016 -0.0006308 -0.00062621 -0.0021644 0.0065456 -0.009073 0.0094639 0.0021915 0.0018047 0.0022123 0.00026943 -0.0011575 0.17978 0.00084576 -0.003378 -0.0032042 0.0040247 -0.0040107 0.00064712 0.0035386 -0.0058492 0.0066967 0 -0.015269 0 0.00082532 0 -0.0019943 0 0.0281
0.91406 -0.0020732 0.00062886 -0.0013056 0.0070738 -0.010698 0.0080716 0.0021587 0.0044704 0.0056648 -0.0018466 -0.005364 0.17703 -0.00019281 -0.0039044 0.00056568 0.002707 -0.0029112 -0.0052008 0.0027356 -0.0074862 0.0041094 0 -0.015157 0 0.0013054 0 -0.0016025 0 0.034066
0.91797 -0.0017075 0.0014463 6.4355e-05 0.006101 -0.0075697 0.0055172 0.0019864 0.0048961 0.0064985 -0.0011346 -0.0054091 0.19617 -0.0031498 -0.0045264 0.0039609 -0.0003556 -0.0017389 -0.0069235 -1.2556e-05 -0.0084283 0.001075 0 -0.015451 0 0.0015013 0 -0.0013505 0 0.014569
0.92188 7.1835e-05 0.0015436 0.0016278 0.0035619 -0.0002019 0.0026137 0.0019187 0.0023584 0.0048279 0.0018343 -0.0023774 0.22425 -0.0051165 -0.0045562 0.0053812 -0.0039278 -0.0015119 -0.003939 -0.0031414 -0.0079174 -0.00044519 0 -0.016034 0 0.0014134 0 -0.0014495 0 -0.022074
0.92578 0.0022194 0.001212 0.0031368 0.00073251 0.0086253 0.00025325 0.0016594 -0.0018058 0.0020198 0.0049927 0.0011234 0.24172 -0.0029679 -0.003089 0.0045084 -0.0061662 -0.0023415 0.00028667 -0.0051995 -0.0051996 0.00052194 0 -0.016615 0 0.001214 0 -0.0017232 0 -0.058426
0.92969 0.0039329 0.0010572 0.0043376 -0.00075607 0.015138 -0.001147 0.00094868 -0.0048834 9.6617e-05 0.0060825 0.0029732 0.23986 0.0033959 -1.5888e-05 0.0020435 -0.0060485 -0.0033368 0.0013904 -0.00589 -0.00078008 0.0030141 0 -0.016919 0 0.00099566 0 -0.0018081 0 -0.079573
0.93359 0.0049141 0.0015802 0.0050276 -0.00033069 0.016502 -0.0018624 0.00010514 -0.0045948 0.00078922 0.004222 0.002891 0.22664 0.010148 0.0034303 -0.0010272 -0.0040688 -0.0034695 -0.0019066 -0.005997 0.0032698 0.004794 0 -0.016823 0 0.0007107 0 -0.0015201 0 -0.082313
0.9375 0.0050213 0.0028405 0.0052128 0.00097446 0.012356 -0.0025228 -0.00011627 -0.00076649 0.0044711 0.00062747 0.0022137 0.21787 0.012236 0.0054268 -0.0037377 -0.0015993 -0.0025529 -0.0067265 -0.0063893 0.0047075 0.0041782 0 -0.016382 0 0.00033751 0 -0.001024 0 -0.075024
0.94141 0.0040234 0.0043571 0.0051492 0.0013819 0.0050686 -0.0034762 0.00074204 0.0044 0.0095411 -0.002153 0.0025064 0.22366 0.0076216 0.0051234 -0.0050084 0.00035906 -0.0013895 -0.008822 -0.0070653 0.0031654 0.0014437 0 -0.015751 0 3.5884e-05 0 -0.00065608 0 -0.068992
0.94531 0.0019189 0.0052984 0.0051239 -7.1243e-05 -0.001515 -0.0043982 0.0022347 0.0077031 0.012903 -0.0020704 0.004249 0.24213 -0.00068521 0.0035013 -0.0038185 0.0017536 -0.00097348 -0.0065107 -0.0071052 0.0008147 -0.0014714 0 -0.015118 0 6.1589e-05 0 -0.00059727 0 -0.068602
0.94922 -0.00056102 0.0049158 0.0051039 -0.0026338 -0.0041847 -0.0044897 0.0031699 0.0069906 0.011641 0.00084213 0.0065759 0.26385 -0.0067833 0.0025175 -6.4058e-05 0.0029106 -0.0015492 -0.0020558 -0.0055603 0.00067162 -0.0027057 0 -0.01468 0 0.00048722 0 -0.00073169 0 -0.068149
0.95313 -0.002063 0.0030414 0.0045943 -0.0043786 -0.0021966 -0.0030816 0.0024803 0.0024872 0.0050564 0.0043848 0.0080607 0.28084 -0.0065511 0.0032226 0.0046313 0.0036399 -0.0024325 0.00065351 -0.0024798 0.0038325 -0.0020585 0 -0.014617 0 0.0010275 0 -0.00081526 0 -0.057351
0.95703 -0.0015683 0.00034556 0.0029488 -0.0037137 0.0022721 -0.00012433 0.00012989 -0.0033849 -0.0043524 0.0057656 0.007745 0.29194 -0.0008462 0.0047115 0.0073439 0.003188 -0.0027177 -0.00025709 0.00084505 0.0081789 -0.001002 0 -0.014997 0 0.0012072 0 -0.00075675 0 -0.030787
0.96094 0.00057408 -0.0019159 -3.8693e-06 -0.00061236 0.0054198 0.0037926 -0.0026735 -0.0074326 -0.011919 0.0036931 0.0056278 0.30175 0.0054698 0.0050618 0.0057346 0.0011976 -0.0021292 -0.00315 0.0026777 0.0099472 -0.0012 0 -0.015665 0 0.00077468 0 -0.00070732 0 0.0061735
0.96484 0.0026333 -0.0026333 -0.0035052 0.0033826 0.0042201 0.007766 -0.0041672 -0.0074484 -0.013469 -0.00061455 0.0024588 0.31589 0.0077084 0.0034038 3.7327e-05 -0.0014286 -0.0011906 -0.0047315 0.0020741 0.006934 -0.0029598 0 -0.016255 0 -1.8412e-05 0 -0.00087048 0 0.039376
0.96875 0.0027709 -0.0016144 -0.0060592 0.0062654 -0.0014845 0.010854 -0.0031783 -0.0033855 -0.0079793 -0.0042928 -0.0007627 0.33694 0.005036 0.00099467 -0.0066967 -0.0029238 -0.00061205 -0.0032367 -0.00039623 0.00049792 -0.0049949 0 -0.016394 0 -0.00057296 0 -0.0012455 0 0.05432
0.97266 0.00061981 0.00020092 -0.0062945 0.0068381 -0.0085797 0.012135 3.4594e-05 0.0025473 0.0015847 -0.0049122 -0.0031522 0.3628 0.0006186 5.6857e-05 -0.01061 -0.0021498 -0.00057664 0.00013599 -0.0029924 -0.0054721 -0.0055708 0 -0.016004 0 -0.00044138 0 -0.0015858 0 0.045121
0.97656 -0.0022533 0.0013515 -0.003947 0.0052459 -0.012407 0.010803 0.0038199 0.00693 0.0099257 -0.0022005 -0.0040878 0.38715 -0.00154 0.0014282 -0.0097814 0.00027647 -0.00065488 0.0026638 -0.0039419 -0.0076995 -0.0038962 0 -0.015415 0 0.00026847 0 -0.00162 0 0.017959
0.98047 -0.0035213 0.00091993 -0.00020419 0.0025995 -0.009688 0.0066006 0.0060894 0.0069542 0.012594 0.0018424 -0.0033243 0.40167 -2.1205e-05 0.003428 -0.00541 0.0024801 -0.00038391 0.0027036 -0.002557 -0.0059659 -0.00060867 0 -0.015156 0 0.00096996 0 -0.0013063 0 -0.013141
0.98438 -0.0019762 -0.00074836 0.0029587 0.00018107 -0.00081248 0.00042616 0.0056498 0.0022042 0.0086709 0.0044208 -0.001159 0.39992 0.0032442 0.0032739 -0.00050287 0.0030703 0.00014229 0.00086667 0.0004113 -0.0027955 0.0027954 0 -0.015528 0 0.0011107 0 -0.00085557 0 -0.035207
0.98828 0.0014699 -0.0022692 0.0040575 -0.0011744 0.010078 -0.0055934 0.0030555 -0.0047073 0.0012631 0.0038367 0.0015321 0.38196 0.005129 -0.00017303 0.0026371 0.0023857 0.00031457 -0.0011096 0.0033251 -0.00092577 0.0048599 0 -0.01632 0 0.00066218 0 -0.000514 0 -0.043807
0.99219 0.0044906 -0.0022576 0.0030701 -0.0013008 0.017402 -0.0090551 0.00033346 -0.0093909 -0.0044834 0.00045759 0.0036124 0.3565 0.0040844 -0.0050304 0.0038452 0.0019256 -0.00035012 -0.0022955 0.0046606 -0.0010538 0.0047227 0 -0.016936 0 0.0001298 0 -0.0003459 0 -0.044082
0.99609 0.005122 -0.00038729 0.0013492 -0.00064259 0.017431 -0.0088641 -0.00037676 -0.008409 -0.0046136 -0.0037577 0.0042893 0.33779 0.001066 -0.0078922 0.004366 0.0025354 -0.0016295 -0.0032142 0.0038026 -0.0018215 0.0022961 0 -0.016864 0 6.5945e-05 0 -0.00024443 0 -0.044807
1 0.0031317 0.0023479 0.00052262 -4.8951e-05 0.010482 -0.0061979 0.0015829 -0.0017984 0.0011298 -0.0066261 0.0035837 0.33782 -0.0018228 -0.0069119 0.0050141 0.0033057 -0.0026852 -0.004706 0.0012399 -0.0016858 -0.0016251 0 -0.016101 0 0.00054091 0 -0.00013141 0 -0.050055
1.0039 -2.8877e-05 0.0043459 0.0012327 -0.00040336 0.00061193 -0.0038004 0.004733 0.0065475 0.0090302 -0.0069743 0.0022437 0.35869 -0.0033159 -0.0035382 0.0052356 0.002482 -0.0027619 -0.0064716 -0.0018064 -0.00057235 -0.0053823 0 -0.015164 0 0.0010768 0 -9.0733e-05 0 -0.054916
1.0078 -0.0024459 0.0044947 0.0026953 -0.0020936 -0.0069222 -0.003874 0.0063667 0.011251 0.013554 -0.0050411 0.0011061 0.39085 -0.0037123 -0.0011731 0.0039625 -0.00044563 -0.0018414 -0.0070043 -0.0040179 0.00030943 -0.0070429 0 -0.014669 0 0.0011148 0 -0.00025874 0 -0.048808
1.0117 -0.0030339 0.0028268 0.0033915 -0.0045791 -0.008774 -0.0061901 0.0045121 0.0091149 0.010736 -0.0020525 0.0004137 0.41894 -0.0039901 -0.0019627 0.0011874 -0.0036996 -0.00064961 -0.0050265 -0.0045588 6.3585e-05 -0.0056543 0 -0.01485 0 0.00057096 0 -0.00059027 0 -0.024131
1.0156 -0.0019783 0.00033095 0.0022898 -0.0064703 -0.0052744 -0.0081003 -0.00045684 0.0014403 0.00081429 0.00055599 -0.00029997 0.43169 -0.0045187 -0.0047533 -0.0015684 -0.004546 -3.5641e-05 -0.00090172 -0.003403 -0.00074432 -0.0023222 0 -0.015419 0 -6.4513e-05 0 -0.00079623 0 0.016218
1.0195 -0.00028148 -0.0017952 -0.00039208 -0.006284 9.8439e-05 -0.0066422 -0.0058309 -0.006782 -0.011512 0.0017977 -0.0016002 0.4289 -0.0047118 -0.0061557 -0.0025145 -0.001917 -0.00030555 0.0034786 -0.0013154 -0.00065308 0.00012085 0 -0.015865 0 -0.0001958 0 -0.00058688 0 0.058284
1.0234 0.00097816 -0.0028283 -0.0034222 -0.0034775 0.0030521 -0.0011038 -0.0083025 -0.010277 -0.01957 0.0014668 -0.0033158 0.42089 -0.0037892 -0.003713 -0.0013197 0.0022366 -0.0010793 0.0062332 0.00053159 0.0010462 -0.00086508 0 -0.015899 0 0.00028484 0 -5.9185e-06 0 0.084199
1.0273 0.0011256 -0.0027266 -0.0054682 0.00099777 0.0011331 0.006102 -0.0062208 -0.0070171 -0.01864 0.00013752 -0.0042834 0.4209 -0.0017018 0.0017855 0.00050817 0.0043763 -0.0017143 0.0069244 0.0011942 0.0033717 -0.0052282 0 -0.015638 0 0.00086616 0 0.00051423 0 0.082356
1.0313 3.5677e-05 -0.0019188 -0.0058832 0.0051349 -0.0048246 0.011051 -0.00075044 0.00060025 -0.0090026 -0.0011409 -0.0030884 0.43556 0.00072109 0.0069268 0.0010506 0.0024476 -0.0018481 0.0065486 0.00053756 0.0044551 -0.0098635 0 -0.015406 0 0.00090506 0 0.00049986 0 0.054206
1.0352 -0.0018493 -0.00098853 -0.0048273 0.0070736 -0.011207 0.011129 0.0048565 0.0075466 0.0039066 -0.0014066 0.00061663 0.45974 0.0024269 0.008546 -0.00018775 -0.0022072 -0.0015923 0.0062681 -0.00064749 0.0032963 -0.010809 0 -0.015398 0 0.0002813 0 -0.00011209 0 0.013932
1.0391 -0.0035849 -0.00046194 -0.0028647 0.0062091 -0.013754 0.0068056 0.0072928 0.0094511 0.012573 -0.00040415 0.0052727 0.47956 0.0028729 0.0061813 -0.0018747 -0.005894 -0.0013063 0.0062701 -0.0011967 0.0007036 -0.0065257 0 -0.01554 0 -0.00042341 0 -0.00087209 0 -0.018301
1.043 -0.004061 -0.00066354 -0.00057796 0.0034079 -0.010144 0.0010304 0.0051274 0.0051212 0.011999 0.0011184 0.0079607 0.48203 0.0022105 0.002058 -0.0022513 -0.0056538 -0.0012504 0.0058508 -0.00051206 -0.0014901 0.00056347 0 -0.015655 0 -0.00043417 0 -0.0012092 0 -0.025951
1.0469 -0.0026686 -0.0015484 0.0014924 0.00023039 -0.0015539 -0.0030645 -0.00051754 -0.0030619 0.0029321 0.0017666 0.0062701 0.46514 0.00095883 -0.0010542 -0.00087137 -0.0016517 -0.0014372 0.0044629 0.00080965 -0.0020975 0.005795 0 -0.01572 0 0.00047031 0 -0.00096422 0 -0.0044591
1.0508 8.5726e-05 -0.0025918 0.0027859 -0.0021709 0.0077868 -0.0042366 -0.0067287 -0.010698 -0.0084522 0.00044445 0.00029533 0.44103 -0.00036792 -0.00197 0.0010992 0.0031263 -0.0017284 0.0025272 0.0012816 -0.0014682 0.0059247 0 -0.015907 0 0.0016818 0 -0.00053878 0 0.03502
1.0547 0.0026311 -0.0029517 0.0029151 -0.0036248 0.012967 -0.003494 -0.010361 -0.013724 -0.014399 -0.0026877 -0.006814 0.42886 -0.0013847 -0.0014511 0.0022679 0.0053845 -0.0019936 0.0011784 -0.00028873 -0.00081201 0.0015989 0 -0.016364 0 0.0022507 0 -0.00049342 0 0.069029
1.0586 0.0032692 -0.0019702 0.0020959 -0.0046478 0.011385 -0.0028249 -0.0095426 -0.010403 -0.010573 -0.0059989 -0.010493 0.44149 -0.0018248 -0.00094955 0.0025544 0.0039454 -0.0021689 0.001271 -0.0035934 -0.00077393 -0.0034652 0 -0.016977 0 0.0017159 0 -0.00097761 0 0.072736
1.0625 0.0014419 0.00026714 0.0013159 -0.0056771 0.004481 -0.0035733 -0.0045448 -0.0021983 0.0010469 -0.0072544 -0.0077379 0.47573 -0.0016203 -0.0012658 0.0031868 0.00021695 -0.002226 0.0026328 -0.0066692 -0.00076536 -0.0057419 0 -0.017384 0 0.00051647 0 -0.0015674 0 0.034638
1.0664 -0.0016684 0.0027852 0.0017887 -0.0065481 -0.0030661 -0.005654 0.0022595 0.0068255 0.013327 -0.005111 0.00061613 0.51413 -0.0010382 -0.0023027 0.0051019 -0.003241 -0.0021626 0.0041635 -0.0071511 0.00031534 -0.0046261 0 -0.017275 0 -0.00040093 0 -0.0016946 0 -0.033228
1.0703 -0.0038079 0.0042309 0.0039281 -0.0066276 -0.0063518 -0.0078323 0.0074111 0.01199 0.01851 -0.00021192 0.010096 0.53798 -0.00062522 -0.0036953 0.007448 -0.0045298 -0.002043 0.0045135 -0.004103 0.0027794 -0.0023227 0 -0.016692 0 -0.00041972 0 -0.0012516 0 -0.098109
1.0742 -0.0032091 0.0037643 0.0067228 -0.0054078 -0.0035415 -0.0085119 0.0081133 0.010646 0.013197 0.0049927 0.015363 0.54119 -0.00086031 -0.0052773 0.0079054 -0.0032688 -0.0020012 0.0027277 0.0010553 0.0056103 -0.0013451 0 -0.016026 0 0.00023537 0 -0.00075557 0 -0.1241
1.0781 9.9119e-05 0.0016868 0.0082524 -0.003002 0.0028361 -0.0064761 0.0039519 0.0039955 0.0005261 0.0077152 0.013714 0.53375 -0.0017631 -0.0068699 0.0047538 -0.00038074 -0.0021401 -0.0014024 0.0054305 0.0072185 -0.0022064 0 -0.0157 0 0.00077269 0 -0.00087277 0 -0.095126
1.082 0.004222 -0.00069891 0.0071223 -0.00013325 0.0076067 -0.0014557 -0.0025205 -0.0033415 -0.011838 0.0066384 0.0068028 0.53208 -0.0028144 -0.0079172 -0.0012039 0.0025256 -0.0023993 -0.00712 0.0067817 0.0067446 -0.0034126 0 -0.01581 0 0.00060968 0 -0.0017487 0 -0.027592
1.0859 0.0066423 -0.0019401 0.0036711 0.0023287 0.0065684 0.0054728 -0.0070575 -0.0061749 -0.016562 0.002791 -0.00067667 0.54488 -0.0032695 -0.0077293 -0.0067617 0.0037517 -0.0025487 -0.012598 0.005182 0.0047187 -0.0034151 0 -0.016069 0 -9.6165e-05 0 -0.0028068 0 0.038262
1.0898 0.0058878 -0.001399 -0.00014694 0.0038809 -0.00050412 0.011939 -0.0063763 -0.0023213 -0.011192 -0.0011628 -0.0043506 0.56725 -0.002597 -0.0062517 -0.0085308 0.0021997 -0.0023614 -0.015348 0.0027748 0.0025731 -0.0022954 0 -0.016088 0 -0.00065248 0 -0.0032372 0 0.064249
1.0938 0.0024711 0.00035118 -0.0022011 0.0045717 -0.0095868 0.01518 -0.00051525 0.0056751 0.00048692 -0.0027392 -0.0030551 0.58757 -0.00073946 -0.0044383 -0.0054027 -0.0018398 -0.0018251 -0.013439 0.0017789 0.0015477 -0.0014694 0 -0.015737 0 -0.00054557 0 -0.0027244 0 0.039723
1.0977 -0.001478 0.0019607 -0.0017663 0.0047888 -0.015048 0.013624 0.0069129 0.012164 0.011048 -0.0012712 0.00080918 0.59942 0.0018588 -0.0035621 0.00076944 -0.006418 -0.0011824 -0.0070047 0.0024772 0.0019182 -0.0019317 0 -0.015244 0 4.9087e-05 0 -0.0017186 0 -0.012062
1.1016 -0.0035712 0.0022392 8.1206e-05 0.0048717 -0.013352 0.0081676 0.011026 0.012365 0.014193 0.001778 0.0035044 0.60654 0.0043392 -0.0039855 0.0066525 -0.0088802 -0.00074235 0.0012448 0.0030336 0.0030257 -0.0030896 0 -0.014958 0 0.00045562 0 -0.00099882 0 -0.051722
1.1055 -0.0026058 0.00094843 0.0015303 0.0048358 -0.0053028 0.001908 0.0090596 0.0058067 0.0086292 0.003988 0.0028548 0.61638 0.0056282 -0.0046838 0.0096433 -0.00775 -0.000635 0.0073781 0.001385 0.0038883 -0.003493 0 -0.015028 0 0.00018687 0 -0.00096205 0 -0.052464
1.1094 0.00076981 -0.0010511 0.0015617 0.0043568 0.0045897 -0.0018303 0.0023894 -0.0033178 -0.0013252 0.0037325 -0.00041166 0.63004 0.0048939 -0.0041788 0.009063 -0.0040544 -0.00074241 0.0087954 -0.0024865 0.0038683 -0.0026109 0 -0.015285 0 -0.00055498 0 -0.0013261 0 -0.018474
1.1133 0.0045027 -0.0023577 0.00061035 0.0029905 0.011049 -0.00186 -0.0043693 -0.0091078 -0.0086722 0.0012465 -0.0036674 0.63994 0.0022142 -0.0020509 0.0058322 -0.00067378 -0.00086129 0.0060202 -0.0060918 0.003019 -0.0016015 0 -0.015428 0 -0.0010632 0 -0.0015055 0 0.019918
1.1172 0.0063813 -0.0019143 -7.4955e-05 0.00050796 0.011259 4.0973e-05 -0.0065971 -0.0079583 -0.008254 -0.0016727 -0.0046186 0.6383 -0.001041 0.00053874 0.0014876 3.3964e-05 -0.00091906 0.0021408 -0.0064302 0.0019898 -0.0020903 0 -0.015312 0 -0.00081526 0 -0.0012478 0 0.029452
1.1211 0.0053443 0.0003176 0.00038144 -0.0028144 0.0063586 0.00065978 -0.0029113 -0.00076031 -1.93e-05 -0.0029985 -0.0028761 0.62725 -0.0027382 0.0019672 -0.0024369 -0.0016987 -0.0010174 0.0002627 -0.0028072 0.0015326 -0.0041826 0 -0.015067 0 1.0994e-05 0 -0.00087685 0 -0.0023204
1.125 0.0020906 0.0032839 0.0018609 -0.0061232 0.00040418 -0.0019188 0.0039087 0.0080025 0.01095 -0.0018364 0.00018854 0.61884 -0.0014121 0.0018338 -0.0045632 -0.0032859 -0.0012661 0.0011326 0.0020946 0.0018265 -0.0059158 0 -0.014949 0 0.00070098 0 -0.00090992 0 -0.059196
1.1289 -0.0013823 0.0054063 0.003586 -0.0082698 -0.0023854 -0.0066434 0.0089091 0.013269 0.017617 0.0010718 0.0028107 0.62396 0.0023878 0.0014335 -0.0039698 -0.0022535 -0.0015948 0.0029617 0.0040729 0.002102 -0.0049715 0 -0.015087 0 0.00068827 0 -0.0014614 0 -0.10788
1.1328 -0.0030524 0.0054726 0.0048352 -0.0084024 -0.00035105 -0.010308 0.0083828 0.012339 0.015376 0.0038951 0.0040768 0.64119 0.0061252 0.0024133 -0.00088852 0.0013438 -0.0017562 0.0034549 0.00080338 0.0010712 -0.0010884 0 -0.015379 0 9.7921e-05 0 -0.0020606 0 -0.11902
1.1367 -0.0021681 0.0033424 0.0052435 -0.0065537 0.0045699 -0.010152 0.0023366 0.0060426 0.0049519 0.0048281 0.0041252 0.658 0.0070079 0.0049242 0.0028982 0.0048823 -0.001535 0.0020283 -0.006076 -0.0018743 0.0032773 0 -0.015605 0 -0.00037242 0 -0.0020796 0 -0.083548
1.1406 0.00029171 4.3313e-05 0.0045682 -0.0037608 0.0081129 -0.0060289 -0.0055826 -0.0020893 -0.0079773 0.0030741 0.0034921 0.66372 0.0041968 0.0072428 0.0048565 0.0055738 -0.00096532 0.00012918 -0.012025 -0.0056015 0.0048908 0 -0.015638 0 -0.00011405 0 -0.0013441 0 -0.01595
1.1445 0.0023258 -0.0028201 0.002502 -0.0014742 0.0065099 -0.00039147 -0.010508 -0.007847 -0.016199 -0.00076222 0.0024816 0.66124 -0.0003982 0.0074234 0.0035312 0.0029915 -0.00034625 -0.00049408 -0.012982 -0.0075192 0.0025702 0 -0.015554 0 0.00082127 0 -0.00031551 0 0.054751
1.1484 0.0023159 -0.0040062 -0.00097118 -0.00054444 -0.00085746 0.0037571 -0.0094428 -0.008434 -0.01533 -0.0049544 0.0011585 0.66416 -0.0035642 0.0054126 -7.9607e-05 -0.00069801 -4.0604e-05 0.00028556 -0.0083009 -0.0054858 -0.0017403 0 -0.01554 0 0.00177 0 0.00033279 0 0.099627
1.1523 0.00014586 -0.0033462 -0.0049849 -0.00054418 -0.010707 0.005069 -0.0030643 -0.0038089 -0.0064097 -0.007439 -0.00023478 0.68162 -0.003327 0.0034164 -0.0030993 -0.0028971 -0.00023545 0.00083608 -0.00093579 -7.6707e-06 -0.0046684 0 -0.015722 0 0.0020569 0 0.00031486 0 0.10291
1.1563 -0.0027516 -0.0017783 -0.0078155 -8.1951e-05 -0.017649 0.0044118 0.004786 0.0032475 0.0048586 -0.0068184 -0.0010922 0.70643 -0.00039641 0.0039293 -0.003147 -0.002885 -0.00085316 -0.00045779 0.0050253 0.0053684 -0.0042742 0 -0.016062 0 0.0015718 0 -7.8531e-05 0 0.068577
1.1602 -0.004433 -0.00068832 -0.007925 0.001962 -0.017522 0.0035606 0.0095022 0.0085066 0.011722 -0.0031864 -0.00084781 0.72027 0.002709 0.0072015 -0.00051598 -0.0020292 -0.001641 -0.0033085 0.007236 0.0063716 -0.0014399 0 -0.016407 0 0.00080544 0 -0.00035442 0 0.018112
1.1641 -0.0038017 -0.00099754 -0.0053164 0.0051951 -0.010166 0.0034097 0.008482 0.0086291 0.010501 0.0016824 0.00035858 0.71246 0.0039441 0.010641 0.0019519 -0.0019475 -0.0023208 -0.0054437 0.0060961 0.0015062 0.0013296 0 -0.016621 0 0.00036069 0 -0.00033936 0 -0.01985
1.168 -0.0013281 -0.0025952 -0.0018986 0.0075793 0.00029041 0.0033106 0.0025801 0.0032417 0.0026227 0.0050705 0.0014313 0.6936 0.0032498 0.010907 0.0014104 -0.0027695 -0.0026842 -0.0044775 0.003506 -0.0062592 0.0023279 0 -0.016665 0 0.00043002 0 -0.00030715 0 -0.023926
1.1719 0.0013167 -0.004463 -0.00024775 0.0067479 0.0079362 0.0019344 -0.0045984 -0.004664 -0.0066378 0.0047718 0.00085402 0.68881 0.0019819 0.006881 -0.0022502 -0.0033475 -0.0026313 -2.5906e-05 0.00094208 -0.011438 0.0019246 0 -0.016594 0 0.00070871 0 -0.00060331 0 0.008875
1.1758 0.0023888 -0.0053679 -0.0016093 0.0018975 0.0087804 -0.001326 -0.0090618 -0.010529 -0.011723 0.00047928 -0.0022845 0.71491 0.0010677 0.00077439 -0.0060638 -0.0029709 -0.0022075 0.0058192 -0.0013343 -0.010341 0.0016851 0 -0.016477 0 0.00076035 0 -0.0011869 0 0.061839
1.1797 0.0011634 -0.0046406 -0.0048255 -0.0052465 0.0031967 -0.005724 -0.008908 -0.011176 -0.010237 -0.0058347 -0.0074847 0.76304 -5.6003e-05 -0.0036371 -0.0065246 -0.0024256 -0.0016363 0.0099873 -0.0035757 -0.0041833 0.0025108 0 -0.016361 0 0.00043668 0 -0.0015907 0 0.10829
1.1836 -0.001691 -0.0025508 -0.0071884 -0.011302 -0.0045042 -0.0097299 -0.005313 -0.0068786 -0.004096 -0.010941 -0.012827 0.80417 -0.0025653 -0.0040449 -0.0027598 -0.0030385 -0.0012623 0.010528 -0.0055328 0.0018192 0.0037853 0 -0.01627 0 -3.8224e-05 0 -0.0013598 0 0.12654
1.1875 -0.0046048 -0.00010024 -0.0065635 -0.013412 -0.0090162 -0.012123 -0.0014553 -0.0010237 0.0021576 -0.012225 -0.015812 0.81377 -0.0063995 -0.001179 0.0026014 -0.0047763 -0.0013546 0.0076498 -0.0063972 0.0027504 0.0042468 0 -0.016222 0 -0.00033804 0 -0.0005288 0 0.11084
1.1914 -0.0060851 0.0015655 -0.0030175 -0.011111 -0.0074706 -0.012592 -0.00021449 0.0023698 0.0045025 -0.0092033 -0.014612 0.79303 -0.0095321 0.0023131 0.0057214 -0.0057632 -0.0018794 0.0031783 -0.005707 -0.0019354 0.0034426 0 -0.016227 0 -0.00034346 0 0.00034744 0 0.072256
1.1953 -0.0055681 0.001733 0.0013499 -0.0064571 -0.0011309 -0.011469 -0.0022849 0.0014187 0.0019131 -0.0036977 -0.0090975 0.76685 -0.0093846 0.0043703 0.0049084 -0.0041341 -0.0024582 -0.00076849 -0.0040591 -0.0080796 0.0021358 0 -0.016257 0 -0.00019423 0 0.00065235 0 0.030624
1.1992 -0.0036726 0.00038189 0.0040783 -0.0023902 0.0055993 -0.0090724 -0.0059489 -0.0025617 -0.0033307 0.0013826 -0.0011206 0.7608 -0.0051756 0.0049618 0.0019209 -0.00041247 -0.0026195 -0.0028209 -0.0026728 -0.010443 0.0013246 0 -0.016241 0 -8.8822e-05 0 0.0002188 0 0.0038958
1.2031 -0.0017539 -0.0019237 0.0040177 -0.00067763 0.0080403 -0.0054317 -0.0084992 -0.0063083 -0.0074494 0.0037648 0.0061487 0.77888 0.0010852 0.0052991 4.1364e-05 0.0023601 -0.002189 -0.0026925 -0.0021748 -0.0070726 0.0011065 0 -0.016124 0 -8.1342e-05 0 -0.00057582 0 0.0011622
1.207 -0.0010508 -0.0043559 0.0017112 -0.0010294 0.0041036 -0.00067742 -0.0081595 -0.0070622 -0.0077446 0.0029137 0.009623 0.80233 0.0060309 0.0059391 0.00080997 0.0013785 -0.0014833 -0.0010581 -0.0019412 -0.0006753 0.00073407 0 -0.015931 0 -7.7323e-05 0 -0.001179 0 0.021301
1.2109 -0.0019511 -0.0061527 -0.0014913 -0.0018751 -0.0045111 0.004352 -0.0051603 -0.0044115 -0.004301 -3.0067e-05 0.0078238 0.80913 0.0075286 0.0059023 0.0025731 -0.0028288 -0.0010927 0.00075107 -0.00083679 0.0039342 -0.00021267 0 -0.015785 0 1.5852e-05 0 -0.0013123 0 0.055484
1.2148 -0.0038331 -0.0068434 -0.0045112 -0.0019082 -0.013359 0.0079998 -0.0013931 -0.00038387 0.00015993 -0.0031844 0.0017271 0.79457 0.0060429 0.0037327 0.0022499 -0.0062933 -0.0013915 0.0012831 0.001303 0.0038399 -0.00096671 0 -0.015826 0 0.00018367 0 -0.0010943 0 0.091118
1.2188 -0.0055611 -0.0063652 -0.006872 -0.0010275 -0.017835 0.0085104 0.00091627 0.0020383 0.0021002 -0.0050011 -0.0056473 0.77369 0.0036325 -0.00066757 -0.0013908 -0.0050707 -0.0021874 -0.00023935 0.0030382 8.6621e-06 -0.00019466 0 -0.016094 0 0.00035502 0 -0.00079993 0 0.11629
1.2227 -0.0062642 -0.0050867 -0.0083382 -6.7574e-05 -0.015815 0.0052003 0.00056017 0.00087264 -0.00046809 -0.0049203 -0.010818 0.76531 0.0017677 -0.0054276 -0.0061407 0.00083699 -0.0028418 -0.0032767 0.0024229 -0.0040951 0.0023906 0 -0.016463 0 0.00051569 0 -0.00057559 0 0.12429
1.2266 -0.0058202 -0.0037054 -0.0086153 0.00014056 -0.0088647 -0.00076145 -0.002027 -0.0036302 -0.0065196 -0.0034707 -0.011771 0.77437 0.00021988 -0.0080809 -0.0080864 0.0070299 -0.002797 -0.0061277 -0.0010102 -0.0055951 0.0051716 0 -0.016704 0 0.00072093 0 -0.00040597 0 0.11672
1.2305 -0.0047194 -0.002971 -0.0075749 -0.00060947 -0.0012573 -0.0066567 -0.0050858 -0.0091125 -0.012441 -0.0019426 -0.0090944 0.78951 -0.001983 -0.0076632 -0.0051679 0.0084813 -0.0020694 -0.0070132 -0.0052914 -0.0041763 0.0056875 0 -0.016648 0 0.00098229 0 -0.00030081 0 0.10252
1.2344 -0.0035035 -0.0032772 -0.0056389 -0.0020145 0.0027269 -0.0096128 -0.006537 -0.012479 -0.014234 -0.0017587 -0.0055563 0.79594 -0.0047621 -0.0055096 0.00070452 0.0041211 -0.0012684 -0.005333 -0.0072301 -0.0016001 0.0028335 0 -0.01633 0 0.0011788 0 -0.00041372 0 0.092207
1.2383 -0.0023267 -0.0043337 -0.0036391 -0.0036837 0.0016128 -0.0083158 -0.0051812 -0.011744 -0.010196 -0.0036658 -0.0042966 0.78965 -0.0064603 -0.0039663 0.0049788 -0.0021567 -0.0010949 -0.002035 -0.0049867 0.00022963 -0.0018998 0 -0.01598 0 0.0011365 0 -0.00090311 0 0.090158
1.2422 -0.0010319 -0.005192 -0.0020725 -0.0052412 -0.0022339 -0.0039231 -0.0014983 -0.0072489 -0.0022293 -0.007057 -0.0066558 0.77925 -0.0053106 -0.0042356 0.0041526 -0.0051058 -0.0017326 0.0012128 0.00018087 0.00067271 -0.0054981 0 -0.01587 0 0.00082493 0 -0.0016719 0 0.090162
1.2461 0.00039281 -0.0047443 -0.00052804 -0.0060801 -0.0042651 0.00054141 0.0024856 -0.0014026 0.0053175 -0.0099382 -0.010989 0.77589 -0.0014398 -0.0053819 -0.0013383 -0.0029362 -0.0026632 0.0032543 0.0046148 0.00025334 -0.0059614 0 -0.016104 0 0.00045719 0 -0.0023036 0 0.078145
1.25 0.0015091 -0.0024737 0.0019025 -0.005355 -0.0011768 0.0020647 0.0043889 0.0030231 0.0086967 -0.0098741 -0.013339 0.78294 0.0027511 -0.0053929 -0.0074422 0.0012739 -0.0030884 0.0039669 0.0049733 -0.00031041 -0.00398 0 -0.016527 0 0.00034696 0 -0.0023324 0 0.041194
1.2539 0.0016619 0.0010361 0.0053906 -0.0026227 0.0062848 -0.00037207 0.0031274 0.0048667 0.0074944 -0.005593 -0.0098293 0.79513 0.0044373 -0.003247 -0.009631 0.0028485 -0.0026205 0.0037922 0.000814 -0.00074666 -0.0021625 0 -0.01684 0 0.00062685 0 -0.0016349 0 -0.022242
1.2578 0.00057979 0.0042634 0.0085174 0.0013168 0.013361 -0.0050447 -0.00012928 0.0052373 0.004818 0.0017646 0.00046907 0.80568 0.0027987 -3.5979e-05 -0.0061891 0.0002091 -0.0016468 0.0030425 -0.005025 -0.001094 -0.0025397 0 -0.016821 0 0.0011 0 -0.00057502 0 -0.097061
1.2617 -0.0012458 0.0055881 0.008919 0.0043932 0.014451 -0.0085368 -0.0026193 0.0061829 0.0045244 0.0088153 0.013991 0.81211 -0.00029234 0.0018762 0.00087828 -0.0035809 -0.0010292 0.0018519 -0.0085265 -0.0013123 -0.0047153 0 -0.016487 0 0.0013908 0 0.00024611 0 -0.15481
1.2656 -0.0028214 0.004306 0.0052156 0.0045402 0.0072869 -0.0079261 -0.0020464 0.0084025 0.0075615 0.011725 0.023823 0.81518 -0.0020104 0.00085928 0.0076604 -0.0038534 -0.0013553 0.00067922 -0.0074128 -0.0012616 -0.0064091 0 -0.016059 0 0.0012707 0 0.00041668 0 -0.16529
1.2695 -0.0033605 0.0011255 -0.0013692 0.0014593 -0.0049779 -0.0026604 0.0014436 0.010099 0.010562 0.0086156 0.023447 0.81443 -0.0011109 -0.0026146 0.011087 0.0010647 -0.0023624 0.00043424 -0.0026803 -0.0010064 -0.0058356 0 -0.015768 0 0.00085199 0 -4.7742e-05 0 -0.11239
1.2734 -0.0028025 -0.0022237 -0.0073206 -0.0027179 -0.015513 0.005075 0.0050506 0.0082986 0.0082871 0.00096052 0.011159 0.80744 0.001108 -0.0063842 0.010479 0.0081111 -0.0030526 0.0016718 0.0022711 -0.00092784 -0.0035966 0 -0.01567 0 0.00046588 0 -0.00081524 0 -0.0068116
1.2773 -0.0016907 -0.0040252 -0.0091534 -0.0047674 -0.018299 0.011635 0.0053052 0.0017641 -0.001652 -0.0070854 -0.0077701 0.79443 0.0022276 -0.0083301 0.0071812 0.012163 -0.0024662 0.0035842 0.0041118 -0.0014122 -0.0022335 0 -0.015646 0 0.00034419 0 -0.0015302 0 0.11232
1.2813 -0.00058713 -0.0035623 -0.006021 -0.0028725 -0.012187 0.013938 0.00085878 -0.0070439 -0.015617 -0.01109 -0.023217 0.78197 0.0010583 -0.0078877 0.0031597 0.010493 -0.00052366 0.0041714 0.0018068 -0.0024765 -0.0038124 0 -0.015568 0 0.00041533 0 -0.0020019 0 0.19196
1.2852 0.00035445 -0.0014294 -0.00047333 0.0017638 -0.0015907 0.011023 -0.0061356 -0.013026 -0.025329 -0.0089456 -0.02598 0.77979 -0.001331 -0.006143 -0.00011101 0.0049047 0.0017551 0.0019703 -0.0028929 -0.0037798 -0.0077917 0 -0.015466 0 0.00040483 0 -0.0021816 0 0.19165
1.2891 0.0012556 0.00095893 0.0033524 0.0056842 0.0066413 0.0044285 -0.01127 -0.012049 -0.023367 -0.0020226 -0.013798 0.79254 -0.0027653 -0.0046247 -0.001916 -0.00011996 0.0028826 -0.0020994 -0.0068393 -0.0049414 -0.011186 0 -0.015506 0 0.00013015 0 -0.0020612 0 0.10829
1.293 0.0020514 0.0022548 0.0027485 0.0058356 0.007891 -0.0026299 -0.010902 -0.0042814 -0.0088454 0.0057704 0.0065965 0.81489 -0.0020512 -0.0039702 -0.0020824 -0.0012244 0.0019415 -0.0048483 -0.0076532 -0.0056724 -0.01095 0 -0.015798 0 -0.00030293 0 -0.0016657 0 -0.017757
1.2969 0.0023034 0.0018764 -0.0016604 0.0019676 0.0026788 -0.0068183 -0.0046734 0.0056023 0.01117 0.010303 0.02328 0.83563 3.1963e-05 -0.0035937 -0.00082069 0.0015228 -0.00075263 -0.0033532 -0.0051762 -0.0055416 -0.0065107 0 -0.016213 0 -0.00058557 0 -0.0011305 0 -0.12321
1.3008 0.0015853 0.00017764 -0.0065238 -0.003212 -0.0040762 -0.0063583 0.0042877 0.011647 0.025874 0.0094456 0.026645 0.84692 0.0016676 -0.0024993 0.0012836 0.005422 -0.0038653 0.0021293 -0.0013304 -0.0038656 -0.00027377 0 -0.016426 0 -0.0004792 0 -0.00070275 0 -0.15864
1.3047 6.2052e-05 -0.0018674 -0.0082947 -0.0062205 -0.0066971 -0.0021126 0.011466 0.010762 0.027669 0.0039713 0.015581 0.84925 0.0018042 -0.00039122 0.0033932 0.0076879 -0.0059514 0.0077466 0.0013799 -0.00027629 0.004272 0 -0.016188 0 -1.696e-05 0 -0.00058148 0 -0.11789
1.3086 -0.0014185 -0.0031909 -0.0057073 -0.005465 -0.0026444 0.0026217 0.013669 0.0045482 0.016841 -0.0031843 -0.0020429 0.84747 0.001033 0.0019415 0.0047591 0.0072772 -0.0063457 0.0089698 0.0016127 0.0043347 0.0051897 0 -0.015581 0 0.00053412 0 -0.00073165 0 -0.038991
1.3125 -0.0019625 -0.0031126 -0.00045432 -0.0022351 0.0059115 0.0038991 0.0105 -0.0023949 0.00075046 -0.0086821 -0.014972 0.8433 0.00078617 0.0032792 0.0050094 0.004849 -0.0053867 0.0044917 -3.3334e-05 0.0076501 0.0032885 0 -0.015014 0 0.00088495 0 -0.00089508 0 0.024419
1.3164 -0.0014581 -0.0016346 0.0041985 0.00061595 0.013662 -0.00021292 0.0039774 -0.005991 -0.011531 -0.010516 -0.0162 0.83359 0.0017677 0.0030506 0.004111 0.001666 -0.0039046 -0.0024649 -0.0016869 0.0073181 0.001049 0 -0.014914 0 0.00091059 0 -0.0008385 0 0.040564
1.3203 -0.00076555 0.00052669 0.0056583 0.0010184 0.015615 -0.0077948 -0.0029416 -0.0051746 -0.015036 -0.0088416 -0.0071945 0.8165 0.0031996 0.0018546 0.0021403 -0.0012092 -0.0025008 -0.0068117 -0.0017398 0.0030966 0.00037492 0 -0.015375 0 0.00068217 0 -0.00060317 0 0.018315
1.3242 -0.0009897 0.0022277 0.0035104 -0.00088857 0.010136 -0.013727 -0.0077758 -0.0017574 -0.011149 -0.0055571 0.0040713 0.79819 0.0035814 0.00092753 -0.00071957 -0.0030387 -0.0012468 -0.0059296 -5.256e-05 -0.0022787 0.00113 0 -0.016088 0 0.00037869 0 -0.0004748 0 -0.0053646
1.3281 -0.0024509 0.0024585 -0.00055848 -0.0032098 -0.00022649 -0.012967 -0.0092609 0.0015664 -0.0053064 -0.0029483 0.0094347 0.79063 0.0021815 0.00098551 -0.0038335 -0.0034365 2.4816e-05 -0.0017399 0.0020647 -0.004809 0.0015879 0 -0.016602 0 0.00018767 0 -0.00066914 0 0.0023647
1.332 -0.0043168 0.00093218 -0.004102 -0.0039761 -0.010425 -0.0044247 -0.007496 0.0031057 -0.0025113 -0.0022 0.0062888 0.8012 -0.00016562 0.001475 -0.0059001 -0.0026641 0.0012282 0.0013377 0.0029961 -0.0024711 0.00023899 0 -0.016695 0 0.00024391 0 -0.0010544 0 0.044277
1.3359 -0.005276 -0.0016735 -0.0054733 -0.0025925 -0.015885 0.0075428 -0.0037326 0.0026898 -0.0041022 -0.0026838 -0.0013186 0.82438 -0.0016826 0.00099146 -0.005479 -0.001716 0.0018832 0.00053691 0.0021111 0.0028632 -0.0026999 0 -0.016507 0 0.0005772 0 -0.0012377 0 0.092475
1.3398 -0.0046599 -0.0040593 -0.0046272 -6.2881e-05 -0.014911 0.01559 0.00017686 0.0010854 -0.0077073 -0.0025204 -0.0065415 0.84534 -0.0011097 -0.0013624 -0.0021752 -0.0016105 0.0014893 -0.0029012 0.00018911 0.0068363 -0.0053805 0 -0.016328 0 0.0010585 0 -0.00097662 0 0.11115
1.3438 -0.0030013 -0.0050769 -0.0028237 0.0019058 -0.0091952 0.014371 0.0026531 -0.00068842 -0.0097072 -0.00012339 -0.0052004 0.8528 0.0012681 -0.0048242 0.0025175 -0.002292 4.6904e-05 -0.0052247 -0.0012445 0.006352 -0.0059147 0 -0.016286 0 0.0014131 0 -0.00049807 0 0.083516
1.3477 -0.0015499 -0.0044271 -0.0016048 0.0020913 -0.0023647 0.0044208 0.0032009 -0.0016568 -0.0079942 0.0043045 0.0012966 0.8484 0.0038495 -0.0071796 0.0057805 -0.0024025 -0.0018071 -0.0038384 -0.0010082 0.0022945 -0.004067 0 -0.016248 0 0.00137 0 -0.00034425 0 0.023102
1.3516 -0.0012299 -0.0027892 -0.0017915 0.00045299 0.0023205 -0.0080843 0.0025278 -0.0011163 -0.0031534 0.0084642 0.007405 0.84299 0.004938 -0.0064183 0.0053895 -0.00057405 -0.0032155 0.00045573 0.0010813 -0.0013963 -0.0015479 0 -0.016043 0 0.00088827 0 -0.00082759 0 -0.036187
1.3555 -0.0019856 -0.0012958 -0.0031221 -0.0019565 0.0035969 -0.015643 0.0017514 0.00087576 0.0023095 0.0092624 0.0077528 0.84365 0.0039355 -0.0025952 0.0015541 0.0028088 -0.0037038 0.0045834 0.0042961 -0.0015202 -0.00057574 0 -0.015738 0 0.00026204 0 -0.0016233 0 -0.061621
1.3594 -0.003017 -0.00075645 -0.0046522 -0.0037128 0.0023092 -0.014578 0.0013202 0.0031166 0.0057548 0.0049832 0.00097726 0.84586 0.0016217 0.0017683 -0.0029952 0.0053359 -0.0034298 0.0062288 0.0074709 0.0013141 -0.0018694 0 -0.015655 0 -4.7232e-05 0 -0.0019658 0 -0.039829
1.3633 -0.003555 -0.0011947 -0.0055024 -0.0039736 0.0002807 -0.0072099 0.00066652 0.0037092 0.0059193 -0.0031758 -0.0094799 0.83949 -0.00057083 0.0033698 -0.0049837 0.0045271 -0.0028893 0.0056389 0.0093992 0.003337 -0.0038244 0 -0.016062 0 0.00023153 0 -0.0013494 0 0.017668
1.3672 -0.0034046 -0.0019825 -0.0053506 -0.0031214 -0.0010079 0.00033738 -0.001013 0.0014205 0.0033625 -0.011424 -0.017805 0.82229 -0.0016138 0.00075046 -0.0031099 0.00039512 -0.0024044 0.0046604 0.0090943 0.0013921 -0.0037408 0 -0.016836 0 0.00092784 0 -9.3895e-05 0 0.081805
1.3711 -0.002846 -0.0023904 -0.0043677 -0.0025817 -0.0010254 0.0027253 -0.0036034 -0.0030764 -0.0001777 -0.01553 -0.01955 0.80532 -0.0014351 -0.0042876 0.0010138 -0.0040165 -0.0019029 0.0044388 0.0061649 -0.0038427 -0.00023943 0 -0.017463 0 0.0015342 0 0.00081287 0 0.12087
1.375 -0.0021803 -0.0021067 -0.0028232 -0.0037175 1.7365e-05 -0.0011516 -0.0057891 -0.0073453 -0.0029662 -0.013436 -0.014187 0.80306 -0.00062776 -0.0078276 0.0042907 -0.0050443 -0.0011668 0.0044008 0.0013014 -0.0083598 0.0051522 0 -0.01745 0 0.0016082 0 0.0005345 0 0.11627
1.3789 -0.0014856 -0.0013865 -0.00086879 -0.0064644 0.0016083 -0.0080772 -0.0060883 -0.0088699 -0.0042236 -0.0065458 -0.0050802 0.81736 0.00029999 -0.006825 0.0046566 -0.0017346 -0.00024125 0.003441 -0.0036241 -0.0085729 0.0087724 0 -0.016767 0 0.0011278 0 -0.00084481 0 0.072435
1.3828 -0.00079682 -0.0008189 0.0012492 -0.0088846 0.0030664 -0.013242 -0.0042652 -0.0069552 -0.004269 0.0012204 0.0028616 0.83292 0.0013796 -0.0015788 0.0024906 0.003124 0.00045899 0.0016677 -0.0063521 -0.004638 0.0075836 0 -0.01591 0 0.00048068 0 -0.0023231 0 0.015302
1.3867 -0.00038281 -0.00094004 0.002851 -0.0083692 0.0034397 -0.013398 -0.0016641 -0.0031952 -0.0038368 0.0059386 0.0062039 0.83079 0.0028886 0.0043748 -0.00017008 0.0054614 0.00048146 0.00049895 -0.0056789 -0.00013254 0.0017609 0 -0.015476 0 0.00010313 0 -0.0027984 0 -0.022058
1.3906 -0.00068522 -0.0019412 0.0029215 -0.0038603 0.001692 -0.0083658 -3.939e-06 -0.00012093 -0.0031973 0.0060039 0.0047938 0.80756 0.0046055 0.0069252 -0.0016598 0.0036807 -0.00022172 0.00091446 -0.0024641 0.001477 -0.005121 0 -0.015637 0 0.00011062 0 -0.001993 0 -0.019543
1.3945 -0.0019039 -0.003586 0.00083184 0.00272 -0.0025677 -0.00051232 0.00021787 0.00069928 -0.0019478 0.0026977 0.0012963 0.78063 0.0054568 0.004469 -0.0019774 0.00012787 -0.0011864 0.0019394 0.00082298 3.8597e-06 -0.0086544 0 -0.016005 0 0.00025785 0 -0.00066611 0 0.017478
1.3984 -0.0036659 -0.0053283 -0.0028527 0.0073687 -0.0083044 0.0068151 3.8727e-05 -0.00057422 0.00020729 -0.0012268 -0.0011166 0.77287 0.0041621 -0.0010398 -0.0022729 -0.0011684 -0.0017737 0.0013543 0.0018832 -0.0017333 -0.0069357 0 -0.016018 0 0.00023582 0 6.5391e-05 0 0.063693
1.4023 -0.0051803 -0.0065647 -0.006341 0.0069135 -0.013115 0.010774 0.00061447 -0.0028768 0.0023816 -0.0037182 -0.0012466 0.79077 0.00053437 -0.0057738 -0.0033106 0.0016825 -0.0016255 -0.0018405 0.00030131 -0.0011361 -0.0019299 0 -0.015502 0 -1.3127e-05 0 -0.0003247 0 0.094537
1.4063 -0.0057942 -0.0069197 -0.0076885 0.0016834 -0.014486 0.0099905 0.0014855 -0.0055288 0.0023974 -0.0046902 -0.00066939 0.81757 -0.0037611 -0.0068971 -0.0046068 0.0067161 -0.00082866 -0.0058269 -0.0022779 0.0014352 0.0022822 0 -0.014853 0 -0.00027485 0 -0.00139 0 0.10563
1.4102 -0.0054431 -0.0064192 -0.0062804 -0.0044704 -0.011534 0.0050062 0.00049126 -0.0085524 -0.0017281 -0.0055374 -0.0021853 0.8282 -0.0060023 -0.0042679 -0.0050708 0.010057 0.00029228 -0.0072299 -0.0036578 0.0031938 0.0028733 0 -0.014674 0 -0.00032729 0 -0.0021853 0 0.11381
1.4141 -0.0045986 -0.0054294 -0.0034701 -0.0071244 -0.0058434 -0.0018807 -0.0041966 -0.0118 -0.0095908 -0.0074908 -0.0070585 0.81163 -0.0044688 0.00012149 -0.0043126 0.0094945 0.0014559 -0.0042916 -0.0029073 0.0020195 0.00037872 0 -0.015208 0 -0.00018319 0 -0.0021098 0 0.1376
1.418 -0.0038113 -0.0043813 -0.0016547 -0.0048885 -0.00058216 -0.0075957 -0.01167 -0.014088 -0.017479 -0.010264 -0.013282 0.77882 -0.00010744 0.0040562 -0.0030984 0.0062063 0.0024657 0.0011629 -0.00087721 -0.0012445 -0.0021832 0 -0.01609 0 -4.7412e-05 0 -0.0013529 0 0.17435
1.4219 -0.003313 -0.0034843 -0.0023726 -0.00056904 0.0015942 -0.0098863 -0.017978 -0.013588 -0.020107 -0.012106 -0.016484 0.74961 0.0038769 0.0065316 -0.0024324 0.0031589 0.0030419 0.0050943 0.00088414 -0.0037083 -0.002241 0 -0.01667 0 -5.2099e-05 0 -0.00060518 0 0.19582
1.4258 -0.0030057 -0.0026738 -0.0049464 0.0012252 0.00029239 -0.008639 -0.018702 -0.0093816 -0.014289 -0.011167 -0.013057 0.73302 0.0045392 0.007712 -0.0023093 0.0020819 0.0027715 0.0047909 0.0015843 -0.0035172 6.1476e-05 0 -0.016589 0 -8.7134e-05 0 -0.00039266 0 0.16933
1.4297 -0.0027292 -0.0018387 -0.0068798 -0.0019454 -0.0025406 -0.0058811 -0.012538 -0.0027077 -0.0018667 -0.0070447 -0.0032171 0.72102 0.001827 0.0079852 -0.0016094 0.0021365 0.0013916 0.0011878 0.0015629 -0.0017533 0.0022468 0 -0.016072 0 5.9947e-05 0 -0.00067807 0 0.088198
1.4336 -0.002454 -0.0010947 -0.0058198 -0.0082172 -0.0042131 -0.00429 -0.0028299 0.0034347 0.010684 -0.0012861 0.0084859 0.701 -0.0011176 0.0073806 0.00060633 0.0014108 -0.00079985 -0.00226 0.0014224 -0.0011151 0.0020182 0 -0.015685 0 0.00039826 0 -0.001037 0 -0.015252
1.4375 -0.0022312 -0.00079419 -0.0015793 -0.012961 -0.003276 -0.0052532 0.0044478 0.0061861 0.016189 0.0035049 0.015819 0.67223 -0.00059015 0.0058876 0.0037267 -0.00061806 -0.0028739 -0.0029474 0.0011111 -0.0028334 -0.00054402 0 -0.015792 0 0.00062508 0 -0.0011371 0 -0.087226
1.4414 -0.0020686 -0.0012152 0.0034046 -0.012613 -0.00042146 -0.0079562 0.0048334 0.0046746 0.011589 0.0052177 0.014862 0.64797 0.0041968 0.0040275 0.0056982 -0.0023784 -0.003771 -0.0013514 0.00011178 -0.0052213 -0.003132 0 -0.016241 0 0.00039591 0 -0.0010088 0 -0.088479
1.4453 -0.0019686 -0.0022286 0.0056111 -0.0074821 0.0022153 -0.010146 -0.0015616 0.00033178 1.9296e-05 0.0033349 0.0064631 0.64101 0.0099315 0.0027335 0.0047103 -0.0019318 -0.0030398 -3.7992e-05 -0.0014974 -0.005518 -0.0034327 0 -0.016541 0 -0.00026319 0 -0.00088476 0 -0.020671
1.4492 -0.0020849 -0.003322 0.0028807 -0.0012353 0.0026335 -0.0098489 -0.010353 -0.0043974 -0.01148 -0.0010431 -0.0045696 0.64845 0.011656 0.0024859 0.00089183 0.00082917 -0.0011777 -0.0007243 -0.0025027 -0.0030876 -0.0012184 0 -0.016347 0 -0.00084788 0 -0.00085752 0 0.076957
1.4531 -0.0027096 -0.0040337 -0.0039868 0.002262 0.00021542 -0.0066583 -0.016098 -0.0076934 -0.016911 -0.0060214 -0.012777 0.65292 0.0069621 0.0026715 -0.0036657 0.0039075 0.00076671 -0.0025873 -0.0014687 -0.00042776 0.0016404 0 -0.015765 0 -0.00076292 0 -0.00076604 0 0.15624
1.457 -0.0039567 -0.0044054 -0.011582 0.001894 -0.0040798 -0.0017763 -0.015839 -0.0090574 -0.015145 -0.0098627 -0.015322 0.63942 -0.0017124 0.0020624 -0.0066257 0.0051116 0.0019982 -0.0035109 0.0016425 -0.00066043 0.0030815 0 -0.015235 0 0.00010689 0 -0.0004316 0 0.19033
1.4609 -0.005424 -0.0049705 -0.015913 -0.000349 -0.0084393 0.0028941 -0.010485 -0.0088696 -0.0098675 -0.011524 -0.012986 0.61056 -0.0087995 0.00011877 -0.0072005 0.0040924 0.0024705 -0.0027176 0.0049338 -0.0039733 0.0026872 0 -0.015113 0 0.0011966 0 3.9731e-05 0 0.18343
1.4648 -0.0062976 -0.0062049 -0.014775 -0.0015249 -0.011192 0.0057185 -0.0035263 -0.0076166 -0.0060064 -0.010736 -0.0085873 0.58388 -0.0099639 -0.0022136 -0.0063162 0.0024186 0.0026492 -0.0017439 0.0060005 -0.0068464 0.0016822 0 -0.015382 0 0.0016859 0 0.00025517 0 0.15708
1.4688 -0.0059792 -0.0079137 -0.0090241 -0.00025354 -0.011516 0.0058203 0.0015084 -0.0055851 -0.0057332 -0.007907 -0.0045038 0.5737 -0.0053708 -0.0032101 -0.0051489 0.0017756 0.0028283 -0.0025862 0.0041305 -0.0052239 0.0012889 0 -0.015727 0 0.0012124 0 -0.00011892 0 0.12883
1.4727 -0.0047127 -0.009164 -0.0020401 0.0024814 -0.0096515 0.0032016 0.0029501 -0.0030552 -0.0072006 -0.0040138 -0.001361 0.57645 0.00086222 -0.0020723 -0.0037232 0.0023251 0.0027218 -0.0050542 0.0010464 0.0013027 0.0013011 0 -0.015864 0 0.00022482 0 -0.00099708 0 0.10195
1.4766 -0.0035214 -0.0089131 0.0022488 0.0044925 -0.0066631 -0.0012197 0.001311 -0.00049339 -0.0067539 -0.00039925 0.0013312 0.57452 0.0043219 3.7793e-05 -0.0011487 0.0029178 0.0017632 -0.0064133 -0.00074048 0.0085232 0.00042372 0 -0.015777 0 -0.00037757 0 -0.0018762 0 0.071536
1.4805 -0.0033548 -0.0068357 0.0016794 0.0041131 -0.0038676 -0.0057505 -0.001641 0.0015554 -0.002514 0.0016651 0.0035944 0.55472 0.0036817 0.00082773 0.002759 0.0027071 -0.00017563 -0.0040467 -0.00043791 0.011085 -0.0020054 0 -0.015651 0 -2.6459e-05 0 -0.0022284 0 0.037379
1.4844 -0.0041628 -0.0036378 -0.0028179 0.0010471 -0.0021392 -0.0085723 -0.0041663 0.0026645 0.0037145 0.0015461 0.0041743 0.52197 0.00095577 -0.0010263 0.0063459 0.0021926 -0.0023905 0.0014566 0.00025335 0.0072682 -0.0048206 0 -0.015631 0 0.0010093 0 -0.0019284 0 0.0098197
1.4883 -0.0048198 -0.00058823 -0.0077116 -0.0038859 -0.001455 -0.0088118 -0.0054715 0.0025274 0.0077063 -0.00040806 0.0014137 0.49425 -0.0011363 -0.004468 0.0069884 0.0024847 -0.0037351 0.0061266 -0.0009481 0.0005213 -0.0057925 0 -0.015659 0 0.0018518 0 -0.0013216 0 0.0032908
1.4922 -0.0040937 0.0013187 -0.0090336 -0.0093423 -0.0010275 -0.0072503 -0.0059182 0.0009022 0.006141 -0.0030351 -0.0048904 0.48406 -0.0018322 -0.0067884 0.0034054 0.003695 -0.0035033 0.005903 -0.0041692 -0.0037022 -0.0037495 0 -0.015575 0 0.0017753 0 -0.00088007 0 0.023837
1.4961 -0.0018346 0.0018764 -0.0050066 -0.013769 -1.7954e-05 -0.0058371 -0.0064677 -0.0021199 -0.00066497 -0.0049635 -0.012339 0.4857 -0.0024624 -0.0059438 -0.0028017 0.0044095 -0.0020187 0.000393 -0.0067576 -0.0027727 5.2086e-05 0 -0.015334 0 0.00082487 0 -0.00078256 0 0.061361
1.5 0.00074054 0.0015244 0.0025606 -0.015618 0.001683 -0.0061149 -0.007642 -0.0055664 -0.0086968 -0.0052621 -0.016751 0.4811 -0.0042614 -0.0023401 -0.00806 0.0030031 -0.00039726 -0.0065621 -0.0057107 0.0011744 0.0028141 0 -0.015095 0 -0.00024433 0 -0.00081196 0 0.0928
1.5039 0.0020013 0.0008321 0.0092098 -0.013923 0.0032826 -0.0078001 -0.0087003 -0.0074755 -0.012856 -0.0037604 -0.014696 0.45761 -0.0064153 0.001606 -0.009546 -0.00055541 0.00031135 -0.010167 -0.0009084 0.003802 0.0026573 0 -0.01508 0 -0.00062642 0 -0.00064332 0 0.094335
1.5078 0.0012685 0.00014602 0.010697 -0.0090828 0.0037377 -0.0088714 -0.0078535 -0.0058932 -0.010346 -0.00096846 -0.0060101 0.41942 -0.0065408 0.0037168 -0.0072769 -0.0044039 -0.00014191 -0.008741 0.0041961 0.0028775 0.00035376 0 -0.015333 0 -0.00012882 0 -0.00022383 0 0.055349
1.5117 -0.00064346 -0.00036931 0.0059282 -0.0030105 0.0027039 -0.0072631 -0.0036956 -0.00058173 -0.0024942 0.0022109 0.0055841 0.38161 -0.0031696 0.0039543 -0.0036973 -0.0064151 -0.0011802 -0.0048073 0.0054481 7.1862e-05 -0.0013716 0 -0.015654 0 0.00072205 0 0.00013098 0 -0.013687
1.5156 -0.0021743 -0.00054142 -0.002127 0.0018971 0.00091855 -0.0027354 0.0031199 0.0060609 0.0061571 0.0047869 0.014463 0.35457 0.002335 0.004147 -0.001287 -0.006084 -0.0020067 -0.002355 0.0018509 -0.0012461 -0.00038187 0 -0.015767 0 0.0011748 0 1.9061e-05 0 -0.084287
1.5195 -0.0023198 -0.00020954 -0.0083366 0.0043868 -0.00037606 0.0027845 0.009552 0.010154 0.010804 0.0059805 0.016503 0.33539 0.0065048 0.0058454 -0.00055999 -0.0047104 -0.0022419 -0.003093 -0.0033703 0.00034154 0.0028576 0 -0.015588 0 0.00087779 0 -0.00065273 0 -0.12395
1.5234 -0.0012839 0.00053312 -0.0088539 0.0051444 -0.00046941 0.0067512 0.011974 0.0091203 0.009419 0.0055431 0.011648 0.31469 0.0066006 0.0084634 -0.00027253 -0.0037522 -0.0020677 -0.0052443 -0.0057166 0.0030298 0.0056964 0 -0.015311 0 0.00010664 0 -0.0015262 0 -0.11495
1.5273 2.3212e-05 0.0012339 -0.0036609 0.0059183 0.0002862 0.0080428 0.0090228 0.003917 0.0039159 0.0039661 0.0038258 0.2896 0.0029299 0.0096197 0.0006794 -0.0031976 -0.0018836 -0.0057407 -0.0036438 0.0040312 0.0057625 0 -0.01524 0 -0.00053683 0 -0.0020358 0 -0.067055
1.5313 0.0010073 0.0013973 0.0036194 0.0076987 0.00096775 0.0076435 0.0031289 -0.0014026 -0.0012573 0.002321 -0.0017485 0.26764 -0.0014843 0.0074448 0.0018774 -0.0017527 -0.0019014 -0.003366 3.5476e-05 0.0027449 0.0031635 0 -0.015511 0 -0.0006337 0 -0.0018326 0 -0.01432
1.5352 0.0018619 0.0010255 0.0084384 0.009696 0.001131 0.0074167 -0.00092776 -0.0027583 -0.0021529 0.0016538 -0.0020418 0.25701 -0.0035027 0.0026604 0.0020175 0.0013845 -0.0020547 0.00024501 0.0010048 0.0013769 0.00037782 0 -0.015968 0 -0.00022582 0 -0.0010393 0 0.0051235
1.5391 0.0030886 0.00082281 0.0085008 0.010164 0.0013759 0.0082159 0.00035839 0.00070745 0.0020473 0.0022823 0.0019773 0.25444 -0.0023115 -0.001636 0.00076498 0.0051696 -0.0022027 0.0024249 -0.0022022 0.0023213 -4.1779e-05 0 -0.016298 0 0.00031073 0 -0.00014463 0 -0.025631
1.543 0.0046993 0.0017265 0.0050931 0.0082848 0.0028053 0.0091395 0.0062809 0.0060063 0.008581 0.003586 0.006394 0.24544 0.00037029 -0.0024207 -0.00039488 0.00736 -0.0023197 0.0019803 -0.0066309 0.0051269 0.0021871 0 -0.0163 0 0.00061003 0 0.00035109 0 -0.089852
1.5469 0.006043 0.0040751 0.0017597 0.005203 0.0058108 0.0085541 0.01227 0.0089004 0.01315 0.0045725 0.007431 0.21803 0.0021767 0.00073057 0.00050197 0.0065788 -0.0024629 -0.00010472 -0.0077031 0.0064294 0.0048167 0 -0.016034 0 0.00056088 0 0.000255 0 -0.14845
1.5508 0.0064809 0.0071605 0.0015359 0.0030594 0.0093279 0.0058021 0.013477 0.0074769 0.01302 0.0048151 0.0042754 0.17621 0.0021121 0.0052811 0.0036323 0.0036541 -0.0026176 -0.0020922 -0.003675 0.0032185 0.005076 0 -0.01574 0 0.0002931 0 -0.00025769 0 -0.16819
1.5547 0.0061679 0.0096341 0.0048858 0.0029137 0.011366 0.0019481 0.0087433 0.0036052 0.0089555 0.0049213 -0.00037239 0.13819 0.00096404 0.0078044 0.0066933 0.00084715 -0.0026699 -0.0031669 0.0025939 -0.0037085 0.0020996 0 -0.015605 0 -1.0453e-06 0 -0.00083799 0 -0.14595
1.5586 0.0060271 0.010474 0.0097276 0.0036513 0.010514 -0.0010449 0.0016463 0.0011138 0.0045639 0.0060119 -0.0023368 0.12007 0.00015775 0.0066137 0.0068452 -0.00018818 -0.0025795 -0.0035702 0.0062731 -0.009682 -0.0023444 0 -0.01562 0 -0.00021102 0 -0.0012268 0 -0.11019
1.5625 0.0068418 0.0096878 0.013219 0.0031096 0.0072097 -0.0018115 -0.0022919 0.0024353 0.0035343 0.0085768 0.00096566 0.1209 0.0004824 0.0027359 0.0035858 0.00040602 -0.0025423 -0.0034093 0.0050127 -0.0098898 -0.005337 0 -0.015625 0 -0.00031265 0 -0.001388 0 -0.098182
1.5664 0.0083546 0.0081666 0.013735 0.00045317 0.0036895 -0.00037581 4.7182e-05 0.0066871 0.0068473 0.01172 0.0086299 0.12436 0.0018374 -0.0013348 -0.00037243 0.0014424 -0.0028986 -0.0019214 0.0009241 -0.0036172 -0.0050952 0 -0.015511 0 -0.00028957 0 -0.001445 0 -0.12697
1.5703 0.0093455 0.0068819 0.011593 -0.0025353 0.002532 0.002266 0.0070013 0.010672 0.012056 0.013563 0.016783 0.11515 0.0037956 -0.0037017 -0.0013923 0.0023115 -0.003805 0.0016769 -0.0017002 0.004895 -0.002132 0 -0.015355 0 -9.3723e-05 0 -0.0015112 0 -0.18051
1.5742 0.0087184 0.006187 0.0082958 -0.0026944 0.0048297 0.0050842 0.013537 0.011631 0.01516 0.012592 0.021034 0.093664 0.0059827 -0.0040894 0.0016047 0.0035368 -0.0049832 0.0066676 -0.00055864 0.0098192 0.0014655 0 -0.015369 0 0.00030076 0 -0.0015697 0 -0.22221
1.5781 0.0065911 0.0057987 0.0052083 0.001682 0.0093037 0.0075087 0.015151 0.0092338 0.013617 0.0088562 0.019145 0.074023 0.0078205 -0.0032573 0.0058242 0.0056715 -0.0058366 0.010589 0.002664 0.0083822 0.0037597 0 -0.015702 0 0.00080919 0 -0.0014979 0 -0.22182
1.582 0.0043236 0.0053338 0.0028427 0.0089529 0.013009 0.0092596 0.011122 0.0053426 0.008204 0.0040358 0.012226 0.068028 0.0082498 -0.0018255 0.0069151 0.0079653 -0.005888 0.010982 0.0042409 0.0027972 0.0041626 0 -0.016274 0 0.0012177 0 -0.0012057 0 -0.17591
1.5859 0.0034078 0.0047724 0.0011399 0.014993 0.013191 0.010091 0.0047448 0.0021974 0.002398 0.00033211 0.0039098 0.071881 0.0062385 0.00014253 0.0029074 0.0085913 -0.0051671 0.0076202 0.0021689 -0.0019521 0.0033295 0 -0.016795 0 0.0012837 0 -0.00076165 0 -0.10826
1.5898 0.0042307 0.0044021 0.000187 0.016207 0.0091148 0.009957 0.00070543 0.00087337 -0.00014125 -0.0008961 -0.001817 0.069509 0.001901 0.0025536 -0.0039001 0.0064568 -0.0041964 0.0029403 -0.0019612 -0.0023056 0.0021903 0 -0.016975 0 0.00090359 0 -0.00038849 0 -0.052971
1.5938 0.0058434 0.0044089 0.00049686 0.012209 0.0027393 0.0093567 0.0017887 0.0011449 0.0019489 0.00028778 -0.0027362 0.049112 -0.0029533 0.004658 -0.0089236 0.0026819 -0.0035864 8.5841e-05 -0.0046115 0.0012986 0.0011372 0 -0.016742 0 0.00022692 0 -0.0003131 0 -0.034437
1.5977 0.0069078 0.0046521 0.0025227 0.0060243 -0.002218 0.0092008 0.0072318 0.002343 0.0070351 0.002864 0.00066634 0.016083 -0.0057574 0.0053456 -0.0093284 -5.5393e-05 -0.0035961 0.00033768 -0.0036022 0.0053087 -3.0727e-05 0 -0.016307 0 -0.00038633 0 -0.00058368 0 -0.057126
1.6016 0.0068948 0.0048936 0.0059081 0.0017839 -0.0023665 0.010028 0.013532 0.0040386 0.011865 0.0057519 0.0058134 -0.010721 -0.0050828 0.0041875 -0.0063516 8.3199e-05 -0.0040189 0.0023524 0.00016763 0.0061973 -0.0016178 0 -0.016003 0 -0.00057282 0 -0.0010116 0 -0.10791
1.6055 0.0064177 0.0051821 0.0093036 0.0018821 0.0032529 0.011286 0.016808 0.0059784 0.013833 0.0083315 0.0096934 -0.0156 -0.0018362 0.0020649 -0.0037986 0.0022975 -0.0044386 0.0038012 0.0039543 0.0030663 -0.003596 0 -0.016034 0 -0.00022132 0 -0.001306 0 -0.16528
1.6094 0.0064491 0.0058663 0.011099 0.0056954 0.012277 0.011573 0.015103 0.0077286 0.012507 0.010342 0.010558 0.00064394 0.0014297 0.00054189 -0.0042422 0.0038338 -0.0045758 0.0036307 0.005762 -0.0021312 -0.005569 0 -0.016328 0 0.00040578 0 -0.0013086 0 -0.20852
1.6133 0.007225 0.0071112 0.010556 0.010453 0.020007 0.0098199 0.0093877 0.0087235 0.0095425 0.011557 0.0087095 0.022757 0.0025467 0.00046511 -0.006579 0.0025668 -0.0044284 0.0026885 0.0056655 -0.0064115 -0.0070174 0 -0.016607 0 0.00080809 0 -0.0011321 0 -0.22388
1.6172 0.0078865 0.008396 0.0083698 0.013187 0.021907 0.0063571 0.0028831 0.0087227 0.0072695 0.0117 0.0059829 0.035079 0.0012894 0.0011951 -0.0072231 -0.0010372 -0.004155 0.0023041 0.0049278 -0.0078649 -0.0075295 0 -0.016631 0 0.00058869 0 -0.0010714 0 -0.20764
1.6211 0.0071801 0.0086147 0.0061138 0.01227 0.016256 0.0027267 -0.00085008 0.0080188 0.0070249 0.010634 0.004304 0.033392 -0.00085212 0.0013399 -0.0037159 -0.00444 -0.0038901 0.0025675 0.0043417 -0.0065607 -0.0069013 0 -0.016395 0 -0.00022785 0 -0.0013413 0 -0.16604
1.625 0.0045589 0.0068616 0.0049368 0.0078478 0.0053445 0.00030471 -8.9408e-05 0.0069697 0.0082423 0.0084672 0.0042718 0.024423 -0.0022441 0.00033107 0.0027085 -0.0053776 -0.0036771 0.0022373 0.0037255 -0.0040131 -0.0051985 0 -0.016124 0 -0.0011567 0 -0.0018583 0 -0.11108
1.6289 0.00072049 0.0032817 0.0046049 0.001447 -0.0056563 -0.0009539 0.0038362 0.0053192 0.0087797 0.0053653 0.0047024 0.016222 -0.0023629 -0.00077682 0.0079783 -0.0036438 -0.0035091 0.00030861 0.0028505 -0.0019495 -0.0028313 0 -0.016072 0 -0.0015645 0 -0.0022646 0 -0.053582
1.6328 -0.0028284 -0.00079204 0.0037296 -0.0047016 -0.011605 -0.002345 0.0071904 0.0022186 0.0062858 0.0013512 0.0034601 0.010799 -0.0016225 -0.00023003 0.0085964 -0.00073278 -0.0033469 -0.002592 0.0023146 -0.0012564 -0.00052327 0 -0.01629 0 -0.0011237 0 -0.0021943 0 0.0020721
1.6367 -0.0047484 -0.0036124 0.0010638 -0.0084302 -0.010344 -0.0048911 0.0062145 -0.0027648 -0.00010647 -0.0034928 -0.00093326 0.0057898 -0.00031372 0.0025612 0.0044764 0.0018864 -0.0030614 -0.0046221 0.0030291 -0.0015997 0.00097305 0 -0.016576 0 -6.2809e-05 0 -0.0015706 0 0.056546
1.6406 -0.0045996 -0.0041147 -0.0031829 -0.0084818 -0.003865 -0.007932 -0.00012432 -0.0085071 -0.0087131 -0.0084357 -0.0079411 0.00090445 0.0018671 0.0060719 -0.0012048 0.0038188 -0.0024238 -0.0045616 0.0048088 -0.0018114 0.0013258 0 -0.016654 0 0.00099818 0 -0.00068451 0 0.10785
1.6445 -0.0028814 -0.002494 -0.007132 -0.0051709 0.0030479 -0.0092906 -0.0089536 -0.012324 -0.015657 -0.011765 -0.014813 0.00010799 0.0050319 0.007734 -0.0047239 0.0051685 -0.0012853 -0.0030735 0.0058701 -0.0008257 0.00090761 0 -0.016429 0 0.0015034 0 1.3312e-05 0 0.14426
1.6484 -0.00054184 9.5778e-05 -0.0083894 -0.00031034 0.0058307 -0.0070089 -0.014978 -0.011502 -0.01678 -0.01139 -0.017788 0.0066157 0.0080276 0.0062063 -0.0045339 0.0054652 0.00012333 -0.0019627 0.0042341 0.0013665 0.00061817 0 -0.016087 0 0.0013433 0 0.00023505 0 0.14628
1.6523 0.0015628 0.00235 -0.0057383 0.0038209 0.002906 -0.00115 -0.013867 -0.005342 -0.010222 -0.0062795 -0.014136 0.017093 0.0086492 0.0027532 -0.0018095 0.0037943 0.0010711 -0.002188 -0.00012555 0.0034583 0.0012997 0 -0.015941 0 0.00086042 0 2.89e-05 0 0.099175
1.6563 0.0029283 0.0034608 -0.00012808 0.0058675 -0.0034867 0.0059143 -0.005276 0.0039004 0.0019268 0.002291 -0.0039825 0.022969 0.0054562 0.00033324 0.0011424 0.00021671 0.00064654 -0.0027839 -0.0046654 0.0036578 0.0031426 0 -0.016151 0 0.00050393 0 -0.00032132 0 0.0080648
1.6602 0.0033915 0.00325 0.0057381 0.0060438 -0.0088482 0.010937 0.0066352 0.012015 0.01423 0.010874 0.009163 0.01864 -0.00037739 0.0010836 0.0027922 -0.0033124 -0.0015729 -0.0019323 -0.0061626 0.0011621 0.0055067 0 -0.016561 0 0.00045366 0 -0.00055661 0 -0.096947
1.6641 0.0030279 0.0019613 0.0088915 0.0054556 -0.0093373 0.011705 0.015622 0.015132 0.020752 0.01557 0.019683 0.0078817 -0.0052205 0.0044183 0.0030123 -0.0041161 -0.0049775 0.0008895 -0.003566 -0.0028931 0.0072753 0 -0.016819 0 0.00054105 0 -0.00062634 0 -0.1721
1.668 0.0020669 6.8316e-05 0.0076728 0.0047152 -0.0042228 0.0080102 0.017053 0.01177 0.018489 0.014252 0.022544 0.00080357 -0.0055185 0.0074714 0.0024121 -0.0013328 -0.0080126 0.0039902 0.00088284 -0.0059711 0.0074954 0 -0.016685 0 0.000501 0 -0.00065189 0 -0.18232
1.6719 0.00080492 -0.0017897 0.0025097 0.003215 0.0036449 0.0013059 0.010456 0.0034255 0.0090908 0.0077037 0.016067 0.0036944 -0.00074746 0.0075267 0.0015365 0.0027882 -0.0089837 0.0048694 0.0034404 -0.0059305 0.0059171 0 -0.016253 0 0.00028014 0 -0.00074007 0 -0.12068
1.6758 -0.00050805 -0.0029267 -0.0043636 -0.00012943 0.0096439 -0.0061829 -0.00058131 -0.0064078 -0.0023513 -0.0011063 0.0031225 0.012214 0.0058484 0.0043024 0.00075477 0.0045626 -0.007098 0.0026108 0.0019974 -0.0026728 0.0031611 0 -0.015891 0 9.1713e-05 0 -0.00084547 0 -0.012395
1.6797 -0.0017472 -0.002926 -0.0099401 -0.005291 0.010356 -0.01213 -0.010767 -0.014009 -0.010616 -0.008955 -0.010249 0.015538 0.0095897 0.00012204 0.00052822 0.0022319 -0.0030245 -0.0011654 -0.0022781 0.0017699 0.00045656 0 -0.01593 0 0.00017212 0 -0.00081538 0 0.098729
1.6836 -0.0028785 -0.0019679 -0.011734 -0.010283 0.0058062 -0.014528 -0.016013 -0.017026 -0.013394 -0.013996 -0.018179 0.0077267 0.0079335 -0.0020873 0.0012674 -0.002288 0.0014421 -0.0037937 -0.0061908 0.0047992 -0.00094186 0 -0.016373 0 0.00049738 0 -0.00056463 0 0.17234
1.6875 -0.0038299 -0.00079761 -0.0088884 -0.012118 -0.00055085 -0.012325 -0.015171 -0.015244 -0.011948 -0.016022 -0.018231 -0.0053627 0.0023374 -0.0011557 0.0026925 -0.0052072 0.0043961 -0.0040063 -0.0073515 0.005104 -0.0004169 0 -0.016875 0 0.00076082 0 -0.00020249 0 0.18881
1.6914 -0.0044017 -0.00021155 -0.00268 -0.0090144 -0.0041926 -0.0062725 -0.0099265 -0.010317 -0.0091736 -0.015528 -0.012355 -0.011171 -0.0030526 0.0016016 0.0035504 -0.0045709 0.0048315 -0.0028693 -0.0059545 0.0032457 0.001607 0 -0.017021 0 0.0006543 0 1.7793e-05 0 0.15306
1.6953 -0.0043274 -0.00042116 0.0039309 -0.002054 -0.0027042 0.00082902 -0.0033288 -0.004636 -0.0068898 -0.012709 -0.0048783 -0.0028504 -0.0046535 0.0037169 0.0024394 -0.0021331 0.0030112 -0.0023254 -0.0040811 0.00067804 0.0038321 0 -0.01667 0 0.00018766 0 -0.00011126 0 0.085672
1.6992 -0.0034585 -0.00086401 0.0077472 0.0052095 0.0024641 0.0053165 0.0019663 7.498e-05 -0.0046242 -0.0073563 0.00085905 0.01352 -0.0019191 0.0036164 -0.00071943 -0.0013883 5.5445e-05 -0.0029453 -0.0035206 -0.0016244 0.0048589 0 -0.016064 0 -0.0002722 0 -0.00058659 0 0.0095171
1.7031 -0.0019226 -0.00069068 0.0071518 0.0090257 0.0070158 0.0049203 0.0047872 0.0035517 -0.0007917 0.00031554 0.0045202 0.024503 0.0027635 0.0016229 -0.0040444 -0.00372 -0.0028435 -0.0032971 -0.0043086 -0.00355 0.0041292 0 -0.015612 0 -0.00030297 0 -0.0011922 0 -0.058945
1.707 -0.00012334 0.00045497 0.0031538 0.0078991 0.0069828 0.00047856 0.0054677 0.0065698 0.0049651 0.0088227 0.007856 0.022404 0.0062583 -0.00069051 -0.0048855 -0.0067143 -0.0049914 -0.0016241 -0.0051691 -0.0050879 0.0023419 0 -0.015554 0 0.00019555 0 -0.0016525 0 -0.11002
1.7109 0.0014195 0.0020447 -0.0012359 0.0033868 0.0017529 -0.0044649 0.0050277 0.0095825 0.010495 0.015489 0.011864 0.012864 0.0069066 -0.0019278 -0.0021082 -0.0065703 -0.0062315 0.0019411 -0.0050684 -0.0055783 0.00091991 0 -0.015781 0 0.00089373 0 -0.0018103 0 -0.13619
1.7148 0.0022868 0.0030292 -0.0030848 -0.0012255 -0.0053696 -0.006141 0.0041936 0.011625 0.012224 0.017634 0.014823 0.009162 0.005151 -0.0017606 0.0025856 -0.0022589 -0.0066079 0.005043 -0.0041738 -0.0041079 0.00085286 0 -0.015969 0 0.0012978 0 -0.0016938 0 -0.12964
1.7188 0.0023245 0.0026638 -0.0016477 -0.0032255 -0.0095897 -0.0032686 0.0029719 0.010687 0.0078638 0.014139 0.013296 0.018567 0.0025477 -0.00076155 0.0057617 0.0029251 -0.0060744 0.0051844 -0.0033997 -0.00080257 0.0018455 0 -0.015896 0 0.0011538 0 -0.0014483 0 -0.086362
1.7227 0.0017031 0.0011066 0.0011477 -0.0020407 -0.0082244 0.0021448 0.0010387 0.0055361 -0.0014312 0.0063156 0.0054488 0.034091 0.00040098 0.0002911 0.0050855 0.0042702 -0.0045437 0.0022515 -0.0032701 0.0024741 0.00256 0 -0.015646 0 0.00063202 0 -0.0012127 0 -0.013918
1.7266 0.00085494 -0.0006947 0.0023215 0.00084487 -0.0026945 0.0064818 -0.0014836 -0.0025113 -0.011292 -0.002577 -0.0063174 0.039977 -0.00085561 0.00084138 0.0014352 0.000284 -0.0021919 -0.0010665 -0.0033824 0.0031713 0.0018312 0 -0.015524 0 0.00014058 0 -0.0010471 0 0.065059
1.7305 0.00028959 -0.0017071 0.00034225 0.003231 0.0026729 0.007203 -0.0036664 -0.0096747 -0.016744 -0.0089488 -0.016134 0.026154 -0.0013981 0.00052594 -0.0017205 -0.0056083 0.00034697 -0.0015401 -0.002926 0.00025688 -0.00018286 0 -0.015748 0 -4.818e-05 0 -0.00094775 0 0.1202
1.7344 0.00032764 -0.0015293 -0.0035237 0.0036553 0.004086 0.0043839 -0.0042855 -0.012013 -0.015327 -0.010698 -0.018645 -0.0016164 -0.0014894 -0.00087931 -0.0013163 -0.0081641 0.0021832 0.0016748 -0.0015537 -0.0044364 -0.0019994 0 -0.016208 0 -1.5369e-05 0 -0.00090256 0 0.1293
1.7383 0.00088683 -0.00059096 -0.0061637 0.0020524 0.0012338 0.00012326 -0.0028137 -0.0082746 -0.0084932 -0.008165 -0.013047 -0.025245 -0.0012351 -0.003194 0.0025169 -0.0052651 0.0026866 0.0061492 0.00031821 -0.007264 -0.0020698 0 -0.016517 0 -6.9911e-05 0 -0.00092174 0 0.092058
1.7422 0.0014913 0.00024813 -0.005124 -0.00052928 -0.0026056 -0.0033181 5.3002e-05 -0.00090217 -0.00032516 -0.0036736 -0.0037251 -0.028446 -0.0006344 -0.0055382 0.0063857 0.00016643 0.0019004 0.0081617 0.0019304 -0.0056389 -0.00023582 0 -0.016322 0 -0.00041127 0 -0.0010169 0 0.030308
1.7461 0.0015696 0.0003465 -0.00061649 -0.0027111 -0.0033417 -0.0049646 0.0029207 0.0057668 0.0053733 3.6996e-05 0.0031837 -0.0092914 0.000325 -0.0066108 0.0064642 0.0031623 0.00047508 0.0057806 0.0027097 -0.00032694 0.0019535 0 -0.015629 0 -0.00090065 0 -0.0011628 0 -0.026801
1.75 0.00088803 -0.00028626 0.0046018 -0.0035295 0.00053825 -0.0052088 0.0048287 0.0086582 0.007439 0.0014576 0.0045017 0.019081 0.0016258 -0.0056304 0.0018075 0.0016002 -0.00085573 0.00038873 0.0023907 0.0049258 0.0024455 0 -0.014845 0 -0.0011545 0 -0.0012909 0 -0.061775
1.7539 -0.00018411 -0.0010161 0.0073393 -0.0028218 0.0066979 -0.0049074 0.0058602 0.0078468 0.0074912 0.00096515 0.0020751 0.039346 0.0031278 -0.0031702 -0.0047391 -0.0018796 -0.001806 -0.0044989 0.0008915 0.0062714 0.00041863 0 -0.014497 0 -0.00087906 0 -0.0013339 0 -0.076893
1.7578 -0.00080207 -0.00099764 0.0063296 -0.0011578 0.01079 -0.0045049 0.0065754 0.0057179 0.007911 0.00010754 0.00057717 0.042894 0.0044253 -0.00093018 -0.0088371 -0.0027582 -0.0025911 -0.0059138 -0.0015697 0.0027826 -0.0029663 0 -0.014833 0 -0.0001476 0 -0.0012854 0 -0.085421
1.7617 -0.00011896 0.00030275 0.0030048 0.00062046 0.009896 -0.0037744 0.0068802 0.0044208 0.0093758 0.00014787 0.0030861 0.034651 0.004892 -0.00037228 -0.0081622 0.0006713 -0.0034517 -0.0033582 -0.0041089 -0.0028763 -0.0054767 0 -0.015634 0 0.00062343 0 -0.0012208 0 -0.094854
1.7656 0.0021899 0.0027777 0.00023013 0.0020194 0.0048275 -0.0020418 0.0057119 0.0040806 0.010023 0.0010653 0.0083015 0.027223 0.0040833 -0.0013461 -0.0041088 0.0055339 -0.0041345 0.0012936 -0.0051806 -0.0066044 -0.0055916 0 -0.016379 0 0.00098119 0 -0.00125 0 -0.098609
1.7695 0.0056756 0.0057263 0.00015986 0.0032827 -0.00048874 0.0014541 0.002231 0.0033411 0.0070795 0.0018279 0.011743 0.030145 0.0022407 -0.0020824 -0.00030949 0.0072197 -0.0039313 0.0053736 -0.0034456 -0.005978 -0.0036125 0 -0.016645 0 0.00076506 0 -0.001426 0 -0.084922
1.7734 0.0092741 0.0082544 0.0028901 0.0052033 -0.0019803 0.0071156 -0.0024483 0.0014811 -0.0001716 0.0016724 0.009823 0.042764 0.00034907 -0.00079557 0.00061361 0.0039155 -0.0023955 0.0070023 0.00095424 -0.001833 -0.0011972 0 -0.016413 0 0.0001886 0 -0.001678 0 -0.055162
1.7773 0.011779 0.0097841 0.006747 0.0083944 0.0015965 0.014384 -0.0049219 -0.00016005 -0.0085045 0.0012182 0.0033108 0.055336 -0.00050321 0.0024387 -0.00083492 -0.0016626 -0.00014489 0.0057132 0.0059236 0.0026951 0.00015959 0 -0.016047 0 -0.00037209 0 -0.0018309 0 -0.03328
1.7813 0.012404 0.010336 0.0097165 0.012549 0.0079285 0.021302 -0.0015398 0.0010128 -0.011834 0.0023187 -0.0026992 0.056544 -2.7107e-06 0.0053356 -0.0018265 -0.0048884 0.0010938 0.0022344 0.0085236 0.0045872 0.00028886 0 -0.015981 0 -0.00068072 0 -0.0017177 0 -0.054263
1.7852 0.0112 0.010385 0.010807 0.016362 0.013085 0.024933 0.008424 0.0064682 -0.0050823 0.0066058 -0.0023388 0.041692 0.0010965 0.0051432 -6.8646e-05 -0.0034466 -0.00048181 -0.001977 0.0070476 0.0028217 0.0001759 0 -0.016379 0 -0.00077034 0 -0.0013151 0 -0.13763
1.7891 0.0091195 0.010409 0.010448 0.018314 0.014494 0.022953 0.021192 0.014788 0.011654 0.013845 0.0066429 0.016217 0.0016192 0.001104 0.0039457 0.00092631 -0.0052733 -0.0051879 0.0023957 -0.0014454 0.00077317 0 -0.017029 0 -0.00081093 0 -0.00079743 0 -0.26656
1.793 0.0076102 0.010521 0.0098761 0.017789 0.012638 0.015549 0.030285 0.022193 0.03181 0.021487 0.020828 -0.0072632 0.00099282 -0.0045568 0.007341 0.0045335 -0.011545 -0.0059906 -0.0024889 -0.0060506 0.002015 0 -0.017544 0 -0.00087043 0 -0.00044794 0 -0.39074
1.7969 0.0078286 0.010495 0.01013 0.015569 0.010291 0.0060232 0.030724 0.024994 0.045437 0.025911 0.03282 -0.016099 -0.00031858 -0.0081552 0.0075028 0.0051984 -0.01619 -0.0040599 -0.0047461 -0.0091744 0.0029487 0 -0.017674 0 -0.00081558 0 -0.00047067 0 -0.4534
1.8008 0.0098568 0.010152 0.011351 0.013244 0.010056 -0.00088165 0.022459 0.021992 0.045073 0.024566 0.035561 -0.0044333 -0.0013606 -0.0074288 0.0045075 0.003692 -0.01663 -0.00055305 -0.0035853 -0.010033 0.0027533 0 -0.017477 0 -0.00045458 0 -0.00083368 0 -0.42434
1.8047 0.012483 0.0096906 0.012754 0.011939 0.012247 -0.0020539 0.010294 0.015019 0.030556 0.017549 0.026573 0.024319 -0.0015997 -0.0033611 0.0010865 0.0021507 -0.012498 0.0024428 -0.00059966 -0.0088634 0.0015775 0 -0.01722 0 0.00022005 0 -0.0012722 0 -0.31681
1.8086 0.013859 0.0095911 0.013215 0.011441 0.014743 0.0018237 0.00040361 0.0074582 0.0093382 0.0076149 0.0096465 0.060465 -0.0012352 0.00062352 0.00013723 0.001639 -0.0058766 0.003307 0.0016597 -0.0065825 0.00037312 0 -0.017134 0 0.00094128 0 -0.0014684 0 -0.17823
1.8125 0.01275 0.01013 0.012093 0.010502 0.014837 0.0068694 -0.0037049 0.0020943 -0.0081193 -0.0012732 -0.0070643 0.094143 -0.00065584 0.0014331 0.002067 0.0015007 0.00010232 0.00212 0.0015554 -0.0043312 -7.1852e-05 0 -0.017227 0 0.0013481 0 -0.0012838 0 -0.063309
1.8164 0.00951 0.010959 0.0097939 0.0080965 0.011518 0.0090171 -0.0026848 -0.00013987 -0.014763 -0.0058857 -0.015496 0.12044 0.00021389 -0.0012663 0.0044424 0.00081511 0.0032154 0.00063145 -0.0007314 -0.0029475 8.4401e-05 0 -0.0173 0 0.0012925 0 -0.00086537 0 -0.0073237
1.8203 0.0059833 0.011208 0.0076318 0.0045685 0.0063792 0.0070607 0.00042326 4.8875e-05 -0.010747 -0.005094 -0.012199 0.14048 0.0017764 -0.0049331 0.0043284 -9.6473e-05 0.0032323 0.00083167 -0.0036545 -0.0025109 -9.0303e-05 0 -0.017126 0 0.00098819 0 -0.00053382 0 -0.014313
1.8242 0.0042683 0.010119 0.0069982 0.0016361 0.0024634 0.0032914 0.0031902 0.0014097 -0.0021189 -0.00010946 -0.00020059 0.15862 0.0038815 -0.0063072 0.0011955 1.7298e-06 0.0014666 0.0032411 -0.0054427 -0.0023282 -0.0013437 0 -0.01663 0 0.00084167 0 -0.0005321 0 -0.062716
1.8281 0.0051964 0.0076872 0.0083243 0.0011916 0.0019925 0.0013445 0.005309 0.0031575 0.0043086 0.0063316 0.013091 0.17838 0.0052767 -0.003962 -0.002338 0.0015365 -0.00061991 0.0063684 -0.0050405 -0.0015535 -0.0034027 0 -0.015946 0 0.0010993 0 -0.00083002 0 -0.12142
1.832 0.0076852 0.0047587 0.010628 0.0038404 0.0047148 0.003192 0.0077005 0.0052967 0.0058894 0.011363 0.020706 0.20016 0.0043283 0.00077919 -0.0027551 0.0031755 -0.0025052 0.0078435 -0.0024764 -4.5231e-05 -0.005027 0 -0.015326 0 0.0016262 0 -0.0011436 0 -0.16597
1.8359 0.0094901 0.0024817 0.012096 0.0083427 0.0080765 0.007764 0.010646 0.0082323 0.0052446 0.01332 0.02044 0.22156 0.00062401 0.0050721 0.0010433 0.0029755 -0.0045563 0.0063109 0.0012174 0.0013354 -0.0049 0 -0.015005 0 0.0020244 0 -0.0011607 0 -0.1872
1.8398 0.0087932 0.0015586 0.011367 0.012363 0.0090198 0.012092 0.013026 0.011995 0.0070335 0.012357 0.015575 0.23949 -0.0041139 0.0066925 0.0063699 0.00051104 -0.0070793 0.0025309 0.0043832 0.0014054 -0.0026067 0 -0.015094 0 0.0019888 0 -0.00079947 0 -0.18954
1.8438 0.005438 0.0018795 0.0085345 0.013896 0.006085 0.013701 0.013277 0.015551 0.013223 0.0099786 0.01147 0.25239 -0.0070095 0.0053556 0.008716 -0.0023983 -0.0094789 -0.0011847 0.005428 -0.00019463 0.0010357 0 -0.015533 0 0.0015714 0 -0.0002969 0 -0.18104
1.8477 0.00094444 0.0027313 0.0050376 0.012296 0.00039848 0.012165 0.010834 0.016736 0.020686 0.0077066 0.010739 0.26165 -0.0063332 0.0024408 0.0054906 -0.0033499 -0.010372 -0.0026985 0.0037141 -0.0024843 0.0044389 0 -0.016118 0 0.0011128 0 -5.5883e-05 0 -0.16225
1.8516 -0.0025874 0.0033042 0.0024978 0.0082969 -0.0050131 0.0088029 0.0064671 0.013157 0.023032 0.005791 0.011019 0.27184 -0.0030649 -0.00027862 -0.0016586 -0.0018107 -0.0086019 -0.0015439 0.0001451 -0.003868 0.0060873 0 -0.016575 0 0.00091566 0 -0.00036281 0 -0.12254
1.8555 -0.0038018 0.0030766 0.0014567 0.003281 -0.0070602 0.0052215 0.001332 0.0038808 0.015322 0.003037 0.0072986 0.28937 -0.00010475 -0.0017248 -0.0079636 0.00019727 -0.0042959 0.00091405 -0.0031597 -0.0035202 0.0052576 0 -0.01669 0 0.0009822 0 -0.0011816 0 -0.048952
1.8594 -0.0027576 0.001924 0.0010786 -0.0014823 -0.0044576 0.0021414 -0.0039716 -0.0090945 -0.0017277 -0.0019345 -0.0030606 0.31947 0.00033111 -0.0017592 -0.009176 -7.3069e-06 0.00093798 0.0026475 -0.0041406 -0.0021277 0.0023546 0 -0.016435 0 0.0010642 0 -0.0021665 0 0.056872
1.8633 -0.00068511 8.5909e-05 5.4872e-05 -0.0051415 0.0014109 -0.00067316 -0.0091272 -0.020876 -0.021063 -0.0088902 -0.016904 0.36269 -0.0012443 -0.00079695 -0.0047006 -0.0031249 0.0048697 0.0024693 -0.0022148 -0.0012223 -0.0011889 0 -0.015995 0 0.00095576 0 -0.002874 0 0.16712
1.8672 0.00079923 -0.0018758 -0.0020904 -0.0072193 0.0071053 -0.0037338 -0.012991 -0.025784 -0.032752 -0.015234 -0.026612 0.41329 -0.0021023 0.00060531 0.0022467 -0.0071011 0.005931 0.00075999 0.0012662 -0.0017102 -0.0034677 0 -0.015641 0 0.00071017 0 -0.0030187 0 0.23451
1.8711 0.0004911 -0.0032128 -0.0044376 -0.007609 0.0089833 -0.0072175 -0.013284 -0.020631 -0.029594 -0.017253 -0.025401 0.46159 5.3043e-06 0.0018794 0.0073239 -0.0089537 0.004018 -0.0009887 0.00394 -0.0030386 -0.0030651 0 -0.01553 0 0.00054678 0 -0.0026072 0 0.21826
1.875 -0.0019009 -0.0033737 -0.00536 -0.0067365 0.0053958 -0.010829 -0.0081337 -0.0071108 -0.011635 -0.012715 -0.012476 0.49901 0.0044877 0.0024633 0.0081741 -0.007377 0.00034382 -0.0013239 0.0040645 -0.0038503 -4.5331e-05 0 -0.015583 0 0.00055095 0 -0.001884 0 0.11388
1.8789 -0.005633 -0.0025165 -0.0039242 -0.0055902 -0.002049 -0.013936 0.0015156 0.0084903 0.013085 -0.0029173 0.0059657 0.52249 0.0081861 0.0019698 0.0055305 -0.003663 -0.0034056 0.00021053 0.001639 -0.003481 0.0037228 0 -0.015575 0 0.00051112 0 -0.0011549 0 -0.03482
1.8828 -0.0092172 -0.0016881 -0.00088881 -0.0052909 -0.0091675 -0.015714 0.011049 0.018409 0.032212 0.0074978 0.020574 0.53454 0.0081083 0.00046782 0.0018841 -0.00027243 -0.005939 0.0029069 -0.0017273 -0.0027476 0.0054579 0 -0.015382 0 0.00011358 0 -0.00062151 0 -0.15353
1.8867 -0.011125 -0.0022853 0.0014999 -0.0063466 -0.011779 -0.015367 0.014403 0.017585 0.035448 0.013011 0.024476 0.53978 0.0041005 -0.0014273 -0.00069252 0.0013509 -0.0067226 0.0054615 -0.0039528 -0.003139 0.0033028 0 -0.015149 0 -0.00066887 0 -0.0003255 0 -0.17645
1.8906 -0.010671 -0.0049926 0.00083858 -0.0082096 -0.0087128 -0.012625 0.0082236 0.0063913 0.020243 0.010342 0.016705 0.54156 -0.0010256 -0.0028431 -0.0016885 0.0016638 -0.0058061 0.0067364 -0.0037526 -0.0051521 -0.0020989 0 -0.015202 0 -0.0014096 0 -0.00021196 0 -0.082339
1.8945 -0.008541 -0.00901 -0.0038235 -0.0096408 -0.0030621 -0.0082842 -0.0052358 -0.0097039 -0.0065269 0.00017201 0.0015909 0.54226 -0.0039832 -0.0031478 -0.0017633 0.0021046 -0.0034782 0.0061849 -0.0013022 -0.0074797 -0.0076226 0 -0.015741 0 -0.0015253 0 -0.00023297 0 0.094564
1.8984 -0.0064829 -0.012351 -0.011123 -0.0096864 -0.00037429 -0.0041645 -0.019059 -0.023229 -0.032181 -0.013421 -0.014518 0.54623 -0.0037457 -0.0022805 -0.0017549 0.003618 -0.00012213 0.0038266 0.0019122 -0.0080185 -0.0095789 0 -0.016587 0 -0.00081934 0 -0.00039682 0 0.28437
1.9023 -0.0061956 -0.013191 -0.017871 -0.0084379 -0.0046653 -0.0021148 -0.026076 -0.028684 -0.045287 -0.025139 -0.026455 0.56048 -0.0020298 -0.00070056 -0.0021574 0.0060547 0.0036661 6.0689e-05 0.0038742 -0.005865 -0.0063023 0 -0.017244 0 0.00024569 0 -0.00072217 0 0.41792
1.9063 -0.0081639 -0.011283 -0.020737 -0.0068698 -0.015067 -0.0026588 -0.023522 -0.025152 -0.041906 -0.030803 -0.031596 0.59038 -0.0012758 0.0009273 -0.003188 0.0086314 0.0069521 -0.0043636 0.0031376 -0.0023806 0.00052603 0 -0.017275 0 0.00086517 0 -0.0011431 0 0.4577
1.9102 -0.011324 -0.008281 -0.018255 -0.0059035 -0.025835 -0.0044872 -0.014478 -0.016232 -0.027055 -0.028781 -0.029621 0.63326 -0.0022433 0.0020461 -0.0048209 0.010569 0.0086185 -0.0082487 -0.00019112 -0.00017674 0.0069213 0 -0.016678 0 0.0005708 0 -0.0014638 0 0.40822
1.9141 -0.013841 -0.0065982 -0.011916 -0.0056236 -0.030065 -0.0054969 -0.005213 -0.0075272 -0.010534 -0.020332 -0.021863 0.67679 -0.0035334 0.0023808 -0.0064972 0.011244 0.0078406 -0.010094 -0.004208 -0.00083236 0.0092915 0 -0.015902 0 -0.00033498 0 -0.0014331 0 0.305
1.918 -0.014382 -0.0076375 -0.0054608 -0.0054457 -0.024539 -0.0046697 -0.00069259 -0.0032615 -0.00020339 -0.0090667 -0.010896 0.70604 -0.0032967 0.0020076 -0.0070374 0.010149 0.0046112 -0.008752 -0.0061811 -0.0034306 0.0067722 0 -0.015491 0 -0.0010134 0 -0.00091697 0 0.19273
1.9219 -0.012891 -0.010765 -0.0025575 -0.0050632 -0.012065 -0.0031274 -0.0017053 -0.0040445 0.0024422 0.00031221 -7.4245e-05 0.71443 -0.0012333 0.0013533 -0.0053798 0.0072136 -6.6796e-05 -0.0043194 -0.0044296 -0.0053148 0.0015049 0 -0.015629 0 -0.0008133 0 -4.6594e-05 0 0.10576
1.9258 -0.010371 -0.013801 -0.0042741 -0.0051238 0.00047477 -0.0032597 -0.0054121 -0.0071005 0.0014248 0.0038821 0.00738 0.709 0.0011394 0.0010394 -0.0017996 0.003334 -0.0045115 0.0014964 0.00016787 -0.0044183 -0.0031674 0 -0.016022 0 0.00016103 0 0.00078866 0 0.059107
1.9297 -0.0080586 -0.014593 -0.0082172 -0.006768 0.006796 -0.0065646 -0.0083065 -0.0087215 0.0014294 0.00039831 0.0094919 0.70425 0.0020714 0.0015158 0.0016776 0.00021494 -0.0070721 0.0061097 0.0044505 -0.0010533 -0.0050262 0 -0.016201 0 0.0011562 0 0.0011408 0 0.051018
1.9336 -0.0067495 -0.012463 -0.010251 -0.01033 0.0050534 -0.012127 -0.0089329 -0.007208 0.0032881 -0.0078871 0.0061162 0.70947 0.0012477 0.0026653 0.0025601 -0.00083491 -0.0068351 0.0076065 0.0052127 0.0024482 -0.0040628 0 -0.015977 0 0.001454 0 0.00078343 0 0.071977
1.9375 -0.006698 -0.0085172 -0.0077578 -0.014516 -0.0018069 -0.017191 -0.0083977 -0.0041591 0.0035817 -0.016343 -0.00135 0.72113 -0.00017893 0.0037514 9.2008e-05 -0.00018994 -0.0039668 0.0059927 0.001786 0.0038497 -0.0017909 0 -0.015614 0 0.0010033 0 -0.00012031 0 0.11296
1.9414 -0.0078067 -0.0047711 -0.0019586 -0.017108 -0.0088788 -0.019357 -0.0087799 -0.0031325 -0.0015947 -0.020639 -0.010686 0.72783 -0.0010784 0.0038913 -0.0036744 0.00023277 0.00043413 0.0030787 -0.0032785 0.0028949 0.00026575 0 -0.015563 0 0.00042592 0 -0.0010967 0 0.16743
1.9453 -0.0096646 -0.0028823 0.00274 -0.016782 -0.012677 -0.018398 -0.011121 -0.00668 -0.012284 -0.019301 -0.019362 0.72295 -0.0016231 0.0027471 -0.0052947 -0.00119 0.0048366 0.0010023 -0.0062445 0.0012726 0.001523 0 -0.016011 0 0.00041015 0 -0.001649 0 0.22712
1.9492 -0.011418 -0.0033419 0.0021407 -0.014366 -0.012584 -0.016004 -0.014601 -0.014061 -0.023701 -0.014301 -0.02482 0.71263 -0.0029205 0.00082095 -0.0028875 -0.0039106 0.0078662 0.00059944 -0.0053251 0.00081734 0.0021519 0 -0.016668 0 0.0010697 0 -0.0015616 0 0.2774
1.9531 -0.01193 -0.0054666 -0.004192 -0.012139 -0.010002 -0.013788 -0.017225 -0.02143 -0.029518 -0.0092644 -0.025037 0.71049 -0.0054166 -0.00097102 0.0020297 -0.0053768 0.0087515 0.0010258 -0.0021349 0.0017208 0.0023393 0 -0.01699 0 0.001856 0 -0.0010136 0 0.29902
1.957 -0.010489 -0.0079433 -0.012179 -0.011593 -0.0067525 -0.011575 -0.017164 -0.024349 -0.026528 -0.0067044 -0.019578 0.72378 -0.0078955 -0.0020686 0.0057011 -0.0034345 0.0075028 0.00092095 -7.6276e-05 0.0024206 0.0019429 0 -0.016632 0 0.0020813 0 -0.00043123 0 0.27762
1.9609 -0.00762 -0.0094917 -0.0161 -0.011711 -0.0042591 -0.0077825 -0.013722 -0.020654 -0.016769 -0.0064344 -0.010343 0.74453 -0.0083317 -0.0026062 0.0053953 0.0012795 0.0047882 -3.5761e-05 -0.0011022 0.0011847 0.00084769 0 -0.015724 0 0.0015469 0 -0.00019865 0 0.21454
1.9648 -0.005084 -0.0093734 -0.012946 -0.0096304 -0.0035995 -0.0016208 -0.0075622 -0.01163 -0.0055618 -0.0062392 -0.00093497 0.75498 -0.0058786 -0.0029455 0.0017563 0.0055299 0.0015673 -0.00072319 -0.0038872 -0.0021527 -0.00053454 0 -0.014752 0 0.00070486 0 -0.00043203 0 0.12913
1.9688 -0.0047003 -0.0076556 -0.0048128 -0.003438 -0.0054524 0.0050856 -0.00041588 -0.00093397 0.0024918 -0.0040286 0.0054314 0.74298 -0.001971 -0.0029148 -0.0020176 0.0063734 -0.001355 0.00023125 -0.0051509 -0.0058965 -0.0013444 0 -0.014183 0 0.00023968 0 -0.000953 0 0.049137
1.9727 -0.0067783 -0.0051698 0.0025813 0.0053191 -0.0094372 0.008526 0.0054128 0.0075122 0.0060605 0.00035521 0.0079035 0.71324 0.00071192 -0.0017079 -0.0033748 0.0039841 -0.0036081 0.0028223 -0.0028734 -0.0078207 -0.00097875 0 -0.014167 0 0.00048291 0 -0.0014426 0 -0.0037732
1.9766 -0.0095728 -0.0031063 0.0040775 0.011927 -0.013628 0.0058497 0.0077257 0.011068 0.0064189 0.0049616 0.0079878 0.68393 0.00056356 0.001199 -0.0028122 0.0014503 -0.0051769 0.0052645 0.0016949 -0.0068678 0.00029107 0 -0.014552 0 0.0011812 0 -0.0016422 0 -0.021693
1.9805 -0.010471 -0.0023486 -0.0012734 0.011802 -0.015363 -0.0020093 0.0053336 0.008777 0.0048818 0.0070343 0.0073455 0.67195 -0.0015314 0.0049206 -0.0030523 0.0015464 -0.0060274 0.0053512 0.0051509 -0.0037848 0.0014942 0 -0.015086 0 0.0017706 0 -0.0014732 0 -0.0064135
1.9844 -0.0080788 -0.0029074 -0.0097373 0.004229 -0.013212 -0.010292 -0.0011241 0.0012509 0.0011865 0.0046663 0.0054733 0.68026 -0.0030337 0.0071533 -0.0058145 0.0037054 -0.0057882 0.0023942 0.0050616 -0.00036963 0.00184 0 -0.015599 0 0.0018521 0 -0.001037 0 0.039199
1.9883 -0.0034281 -0.0038791 -0.015658 -0.0066473 -0.0083903 -0.01361 -0.0090825 -0.0092842 -0.0056178 -0.0021712 -0.00012839 0.6981 -0.0020435 0.0057596 -0.0095275 0.0044493 -0.0038887 -0.0020592 0.0020546 0.001798 0.0014418 0 -0.015997 0 0.0014422 0 -0.00053727 0 0.11216
1.9922 0.0008093 -0.0040382 -0.015181 -0.014613 -0.0039585 -0.010017 -0.015082 -0.019029 -0.014857 -0.011451 -0.010882 0.7122 0.0010999 0.00082625 -0.010496 0.0010831 -0.00020415 -0.0054091 -0.001058 0.0020638 0.001112 0 -0.016189 0 0.00084906 0 -0.00018421 0 0.19925
1.9961 0.0024614 -0.0026886 -0.0083481 -0.015768 -0.0021381 -0.0026716 -0.01653 -0.023621 -0.023025 -0.019574 -0.023817 0.71724 0.0043124 -0.0047284 -0.0065612 -0.00505 0.0042752 -0.0059773 -0.0020805 0.00056571 0.0013766 0 -0.016093 0 0.00037599 0 -0.00011002 0 0.26728
2 0.0014845 -0.00016041 0.0014498 -0.010988 -0.0021475 0.0024164 -0.013092 -0.020287 -0.025198 -0.022456 -0.031596 0.71642 0.0057131 -0.0069306 0.00035856 -0.0093009 0.0074621 -0.0039742 -0.0012912 -0.002198 0.0017179 0 -0.015761 0 0.00014818 0 -0.00030797 0 0.27014
2.0039 -0.00029765 0.002409 0.0097768 -0.0046246 -0.00085381 0.00093835 -0.0066891 -0.0098795 -0.018198 -0.017279 -0.026928 0.71375 0.0050955 -0.0037582 0.0055527 -0.0080529 0.007183 -0.00072867 -0.00060593 -0.0055233 0.0009368 0 -0.015438 0 0.00015578 0 -0.00062348 0 0.17619
2.0078 -0.00097602 0.0038259 0.013532 -0.0007801 0.004025 -0.0063243 -0.00010364 0.0030551 -0.003139 -0.0043877 -0.00841 0.70791 0.0036551 0.0030844 0.0056188 -0.0024761 0.0026621 0.0028147 -0.0011438 -0.0084342 -0.0015538 0 -0.015442 0 0.00037007 0 -0.00082899 0 -0.001658
2.0117 -0.00014429 0.0035663 0.0122 -0.00039293 0.011079 -0.01388 0.0047611 0.012768 0.014558 0.011878 0.016974 0.69429 0.002522 0.0092603 0.0015329 0.0022032 -0.0046096 0.0066964 -0.0018939 -0.0098834 -0.0047238 0 -0.015897 0 0.00076462 0 -0.00076771 0 -0.19941
2.0156 0.0011011 0.0020092 0.0076949 -0.0013185 0.015653 -0.015406 0.0076359 0.015765 0.027659 0.024616 0.037224 0.67232 0.0017364 0.011013 -0.0022659 0.0014976 -0.011436 0.011095 -0.00090893 -0.0093958 -0.0063619 0 -0.016584 0 0.001243 0 -0.00047684 0 -0.33126
2.0195 0.0015355 0.00012028 0.0030957 -0.00084743 0.013592 -0.0082762 0.0092188 0.012631 0.030571 0.027859 0.042492 0.64915 0.00064119 0.0078869 -0.0019226 -0.0040161 -0.014698 0.015135 0.0023002 -0.007625 -0.0048511 0 -0.017082 0 0.0016129 0 -0.00018216 0 -0.33857
2.0234 0.0010591 -0.0011147 0.00089081 0.0018646 0.0050933 0.0045128 0.0098824 0.0068786 0.021912 0.02014 0.030971 0.63498 -0.00092755 0.0027284 0.002492 -0.0090884 -0.013181 0.01689 0.005813 -0.0060843 -0.00083022 0 -0.017109 0 0.0016898 0 -0.00014094 0 -0.22498
2.0273 0.00060619 -0.0011537 0.001528 0.0054817 -0.0048825 0.01626 0.0090676 0.0019661 0.0051251 0.0056004 0.0094957 0.63431 -0.0020987 -0.00089387 0.0074115 -0.0086275 -0.0081448 0.01489 0.0069306 -0.0059909 0.0028571 0 -0.01675 0 0.0014445 0 -0.00044504 0 -0.052623
2.0313 0.00094786 -8.8373e-05 0.0031786 0.0081136 -0.010237 0.020858 0.0059733 -0.00092347 -0.012952 -0.0083968 -0.01109 0.64211 -0.0017509 -0.0015431 0.0093274 -0.0023784 -0.0023165 0.0097135 0.0047843 -0.0071258 0.0031788 0 -0.016365 0 0.0010287 0 -0.00095148 0 0.096637
2.0352 0.0017466 0.0014405 0.0031173 0.0090154 -0.0083406 0.016502 0.00085924 -0.002685 -0.025003 -0.015629 -0.022162 0.64852 0.00017319 -0.00062702 0.0078842 0.0049591 0.0018848 0.0039953 0.0012315 -0.0078373 -0.00060901 0 -0.016243 0 0.00063421 0 -0.0014104 0 0.16687
2.0391 0.0018802 0.0025442 -1.539e-05 0.0087883 -0.0017265 0.0064711 -0.0044031 -0.004373 -0.026504 -0.014345 -0.021128 0.64748 0.0022399 -0.00060531 0.0056275 0.0081116 0.0035517 0.00056779 -0.00092714 -0.006414 -0.0061178 0 -0.016331 0 0.00032278 0 -0.00168 0 0.15091
2.043 0.00066731 0.0025229 -0.0047647 0.0082239 0.0043603 -0.0032422 -0.0072842 -0.0057212 -0.017882 -0.0074421 -0.011277 0.64058 0.0025418 -0.0025514 0.005 0.0057758 0.0032185 0.00033018 -0.00062262 -0.0027696 -0.0094823 0 -0.016295 0 3.6618e-06 0 -0.0018267 0 0.08138
2.0469 -0.00133 0.0012647 -0.0076333 0.0072339 0.0061597 -0.0077193 -0.0064075 -0.0055177 -0.0042213 0.00018338 0.0010944 0.63344 0.00028078 -0.0053184 0.0058498 0.0010938 0.0019034 0.0017668 0.00061807 0.001065 -0.0082988 0 -0.015861 0 -0.00041572 0 -0.0020082 0 0.0036943
2.0508 -0.0027999 -0.00064592 -0.0057888 0.0049848 0.0037043 -0.005896 -0.0026798 -0.0032089 0.0076322 0.0048323 0.010043 0.62926 -0.0035107 -0.0068774 0.0059439 -0.0019606 0.00025839 0.0025283 0.00045263 0.0022474 -0.0034703 0 -0.015102 0 -0.00086843 0 -0.002254 0 -0.047882
2.0547 -0.002983 -0.002266 0.00036863 0.00096437 -0.00027846 -0.00080617 0.0013096 0.00010545 0.012964 0.0055409 0.012329 0.62638 -0.006715 -0.0063401 0.0037105 -0.002359 -0.0015183 0.0015713 -0.0017232 -0.00070448 0.0015712 0 -0.014419 0 -0.0011351 0 -0.0023787 0 -0.05998
2.0586 -0.0024485 -0.0029197 0.0070391 -0.0042271 -0.0032051 0.0026234 0.0031691 0.002355 0.011529 0.0034898 0.0083433 0.62173 -0.0076279 -0.0046877 0.00014512 -0.0022493 -0.0032171 -0.0001057 -0.0040808 -0.006606 0.0036068 0 -0.014226 0 -0.001027 0 -0.0021469 0 -0.037811
2.0625 -0.0025479 -0.0026783 0.0096518 -0.0091444 -0.0043705 0.00076863 0.0022712 0.0021173 0.0066901 0.00046014 0.0015265 0.61512 -0.0059639 -0.0036332 -0.0021763 -0.0038418 -0.0043048 -0.00068582 -0.0042117 -0.012255 0.002031 0 -0.014626 0 -0.00057176 0 -0.0015565 0 0.0022451
2.0664 -0.0040888 -0.0023093 0.0062742 -0.012448 -0.0044186 -0.006393 -0.00029421 -0.00046855 0.0021384 -0.0022723 -0.0036906 0.6093 -0.0027401 -0.003878 -0.0018781 -0.0065672 -0.0041834 0.00058175 -0.0016076 -0.014563 -0.0010527 0 -0.015344 0 -2.3076e-05 0 -0.00094738 0 0.041762
2.0703 -0.0065434 -0.0027149 -0.0010007 -0.013564 -0.0038733 -0.01518 -0.0031711 -0.0042561 -0.0010866 -0.0041923 -0.0047325 0.60596 0.00056673 -0.0044936 -0.00033276 -0.0075785 -0.0027322 0.002647 0.0017521 -0.01254 -0.0029491 0 -0.015942 0 0.00031486 0 -0.0007753 0 0.070447
2.0742 -0.008543 -0.004303 -0.0078323 -0.012591 -0.0027198 -0.02037 -0.0060787 -0.0082759 -0.0048024 -0.0054298 -0.0027832 0.6026 0.0027936 -0.0039463 -0.00025258 -0.0049388 -0.00051019 0.0036599 0.00326 -0.0077018 -0.0026901 0 -0.016119 0 0.00029228 0 -0.0012096 0 0.093511
2.0781 -0.0091381 -0.006778 -0.011037 -0.0099203 -0.0013793 -0.018437 -0.0096841 -0.012169 -0.011096 -0.0066786 -0.0020071 0.59418 0.0033908 -0.0016605 -0.0027343 3.6057e-05 0.0016422 0.0026314 0.0020799 -0.0027607 -0.001483 0 -0.015852 0 -1.3429e-05 0 -0.0019219 0 0.12883
2.082 -0.0086051 -0.0094544 -0.010757 -0.0062277 -0.0014968 -0.0099392 -0.01417 -0.015536 -0.019416 -0.0089315 -0.0061159 0.57794 0.0024081 0.0014069 -0.0058351 0.0038403 0.0032113 0.00019495 -0.00027901 0.00028064 -0.0010587 0 -0.015346 0 -0.00038208 0 -0.0023059 0 0.19123
2.0859 -0.0081048 -0.011746 -0.0097465 -0.0027803 -0.0050073 0.00048118 -0.018083 -0.017264 -0.026125 -0.012691 -0.014744 0.55611 0.00041704 0.0036465 -0.0062305 0.0041481 0.0042144 -0.0020721 -0.0016583 0.0012089 -0.0016959 0 -0.014886 0 -0.00059284 0 -0.0019817 0 0.27356
2.0898 -0.0086274 -0.013396 -0.01064 -0.001325 -0.011965 0.0067345 -0.018926 -0.016002 -0.027071 -0.01702 -0.022843 0.53374 -0.001672 0.0041866 -0.0023825 0.0019709 0.0048314 -0.002943 -0.0013992 0.001253 -0.0019559 0 -0.014707 0 -0.00052358 0 -0.0011468 0 0.34206
2.0938 -0.010242 -0.014351 -0.013712 -0.0030806 -0.019379 0.0050618 -0.015289 -0.011593 -0.020994 -0.019475 -0.024148 0.51432 -0.0030551 0.0034766 0.003862 0.00041722 0.004934 -0.0022549 -0.00080928 0.0018097 -0.00040742 0 -0.014906 0 -0.00018628 0 -0.00043531 0 0.35524
2.0977 -0.012218 -0.014541 -0.016906 -0.0074728 -0.022741 -0.0034715 -0.008634 -0.0059591 -0.010812 -0.01758 -0.016255 0.49801 -0.0035655 0.0026493 0.008742 0.0014459 0.0041051 -0.0006486 -0.0016217 0.0033016 0.0024524 0 -0.015396 0 0.00027664 0 -0.00037823 0 0.2956
2.1016 -0.013684 -0.013891 -0.017805 -0.01194 -0.019404 -0.01357 -0.0028607 -0.0021915 -0.0016846 -0.011044 -0.0031287 0.48364 -0.0037712 0.0024205 0.0096386 0.0040209 0.002203 0.0010811 -0.004122 0.0049409 0.0042001 0 -0.015909 0 0.0006384 0 -0.00093538 0 0.1888
2.1055 -0.014137 -0.01253 -0.015649 -0.013478 -0.01098 -0.019172 -0.0016333 -0.002334 0.0024739 -0.0028241 0.007277 0.47107 -0.004355 0.0025887 0.0068756 0.0054608 -0.00012626 0.0023113 -0.0068046 0.0054246 0.0026783 0 -0.016114 0 0.00070242 0 -0.0015323 0 0.091838
2.1094 -0.01348 -0.010906 -0.011788 -0.010967 -0.0025188 -0.017476 -0.0055675 -0.0058095 0.0011918 0.0022998 0.0085474 0.46039 -0.0052385 0.0024589 0.0028824 0.004364 -0.0016282 0.0025285 -0.0077741 0.0039758 -0.0016371 0 -0.01584 0 0.00045371 0 -0.0015833 0 0.056699
2.1133 -0.011882 -0.0095451 -0.0084734 -0.0063377 0.0010152 -0.010694 -0.011702 -0.0099937 -0.0031648 0.00097424 0.00012695 0.4489 -0.0053656 0.0016174 -6.7905e-05 0.0019277 -0.0012982 0.0013531 -0.0064167 0.0010073 -0.0055394 0 -0.015246 0 0.00012448 0 -0.0010286 0 0.096605
2.1172 -0.0098046 -0.0086582 -0.007215 -0.0033624 -0.0018455 -0.0042538 -0.015832 -0.012467 -0.0078253 -0.0061247 -0.012818 0.43097 -0.0035757 0.00028957 -0.0012811 0.00035586 0.00080705 -0.0011047 -0.0037849 -0.0020068 -0.0056851 0 -0.014755 0 6.1778e-05 0 -0.00038589 0 0.1807
2.1211 -0.008076 -0.0079911 -0.0079646 -0.0048537 -0.0083998 -0.0028295 -0.015798 -0.012874 -0.011566 -0.014533 -0.023451 0.40255 0.00011222 -0.0009205 -0.0012662 0.00025421 0.0035594 -0.0039504 -0.0015484 -0.0033753 -0.0016565 0 -0.014748 0 0.00044757 0 -0.00025813 0 0.25915
2.125 -0.0076159 -0.0071646 -0.0094541 -0.010486 -0.014057 -0.0071766 -0.012949 -0.012709 -0.014699 -0.019071 -0.027663 0.36666 0.0040833 -0.0015067 -0.00058231 -2.3757e-05 0.0055886 -0.0058377 -0.0006826 -0.0022511 0.0034069 0 -0.015237 0 0.0010987 0 -0.00074954 0 0.29655
2.1289 -0.0087544 -0.0062208 -0.010203 -0.017008 -0.015502 -0.014042 -0.010596 -0.013383 -0.017604 -0.017413 -0.025564 0.33276 0.0061826 -0.0013061 0.00058636 -0.0023071 0.0062134 -0.0058732 -0.0010504 0.000749 0.0053948 0 -0.015824 0 0.0015612 0 -0.0013399 0 0.28809
2.1328 -0.01072 -0.0058108 -0.0094917 -0.020622 -0.01243 -0.018934 -0.010888 -0.014536 -0.019532 -0.01141 -0.019761 0.30865 0.0054296 -0.00046575 0.0019183 -0.0060859 0.005675 -0.0043037 -0.0019424 0.0038147 0.0027902 0 -0.016018 0 0.0014687 0 -0.001349 0 0.25095
2.1367 -0.01199 -0.0067367 -0.0078368 -0.019553 -0.0071393 -0.019343 -0.012894 -0.014265 -0.018894 -0.0053416 -0.01277 0.2918 0.0028136 0.00063882 0.0026094 -0.0084151 0.004577 -0.0022461 -0.002775 0.0050215 -0.002068 0 -0.015658 0 0.00086955 0 -0.00057207 0 0.20497
2.1406 -0.01146 -0.009174 -0.0067371 -0.014867 -0.0028823 -0.015905 -0.013537 -0.011012 -0.01471 -0.0027068 -0.0059349 0.26978 0.00036999 0.0014494 0.0020136 -0.0066022 0.0031986 -0.00063575 -0.0033002 0.0035689 -0.0052284 0 -0.015064 0 0.00021495 0 0.00049613 0 0.16167
2.1445 -0.0094705 -0.012271 -0.0076845 -0.0091971 -0.0022403 -0.011005 -0.010474 -0.005284 -0.0078758 -0.004113 -8.1035e-05 0.23109 -0.00062492 0.0013992 0.00060287 -0.0010527 0.0014053 0.00058592 -0.0034318 0.00033472 -0.004779 0 -0.014759 0 -5.6808e-06 0 0.0010587 0 0.12717
2.1484 -0.0076351 -0.014549 -0.010873 -0.0047526 -0.006041 -0.0065124 -0.0043748 0.00038565 -0.0011386 -0.0076068 0.0036539 0.17714 -0.00060985 0.00029716 -0.00016836 0.0046601 -0.00080034 0.0022097 -0.0031502 -0.0026958 -0.0024291 0 -0.015008 0 0.00033265 0 0.00067645 0 0.10906
2.1523 -0.0074508 -0.014843 -0.014545 -0.0022329 -0.01283 -0.0028014 0.0013466 0.0031537 0.0022084 -0.010678 0.0041309 0.12312 -0.0009359 -0.0013785 0.00060764 0.0067131 -0.0027626 0.004675 -0.0026091 -0.0037654 -0.0015021 0 -0.0156 0 0.00091046 0 -0.00039465 0 0.1153
2.1563 -0.0088563 -0.013029 -0.015843 -0.0011796 -0.019112 0.00035206 0.0030325 0.0017524 6.6069e-05 -0.01205 0.0012792 0.085255 -0.0021665 -0.0027174 0.0018998 0.0042017 -0.0033664 0.0072966 -0.0021301 -0.0024973 -0.0033104 0 -0.016051 0 0.0012647 0 -0.0014639 0 0.14531
2.1602 -0.010107 -0.0099825 -0.01294 -0.00097215 -0.020806 0.0023968 -0.00059025 -0.0028766 -0.0072382 -0.011997 -0.0034915 0.065431 -0.0032791 -0.003136 0.0013187 -0.00036363 -0.0019013 0.0086467 -0.0018929 -2.8821e-05 -0.0055282 0 -0.016047 0 0.0011727 0 -0.0019896 0 0.18424
2.1641 -0.0091952 -0.0068584 -0.006897 -0.0013909 -0.015705 0.0019548 -0.007634 -0.0083502 -0.016751 -0.011397 -0.0081925 0.047767 -0.0026749 -0.0029869 -0.0024198 -0.0034765 0.0011667 0.0077533 -0.0016413 0.0019313 -0.0043086 0 -0.015679 0 0.00076396 0 -0.0019498 0 0.20923
2.168 -0.005596 -0.004326 -0.0013766 -0.0024189 -0.0054557 -0.001627 -0.014406 -0.012106 -0.023844 -0.010653 -0.011548 0.01154 -2.7974e-05 -0.0032793 -0.0075083 -0.0034687 0.0042725 0.0049297 -0.00087334 0.0023452 0.0017621 0 -0.015292 0 0.00029999 0 -0.0017073 0 0.20351
2.1719 -0.00079883 -0.0023459 8.3204e-05 -0.0038044 0.0047824 -0.00674 -0.017558 -0.012307 -0.024142 -0.0093814 -0.013261 -0.050607 0.0029548 -0.0045797 -0.0099146 -0.0011734 0.0056991 0.0014402 0.0005511 0.0014234 0.0096916 0 -0.015111 0 -0.0001022 0 -0.0015703 0 0.16531
2.1758 0.0028545 -0.00053875 -0.0027634 -0.0050032 0.0094641 -0.0098986 -0.015512 -0.0082896 -0.015806 -0.0068258 -0.013057 -0.1255 0.0038077 -0.0061306 -0.0068132 0.0017219 0.0046524 -0.0015961 0.0020731 0.0001727 0.014155 0 -0.01505 0 -0.00049958 0 -0.0015062 0 0.10393
2.1797 0.0039664 0.0012938 -0.0061466 -0.0055382 0.0065963 -0.0082208 -0.0086784 -0.00084089 -0.0010655 -0.0024935 -0.0098584 -0.18987 0.0015448 -0.0062538 0.00049624 0.0044843 0.0016391 -0.0039262 0.0028911 -0.00057988 0.011885 0 -0.014879 0 -0.00090607 0 -0.0012637 0 0.028994
2.1836 0.0029631 0.0029664 -0.0051307 -0.0053154 -0.00058984 -0.0020302 0.00099688 0.0077333 0.014237 0.0034231 -0.002474 -0.22907 -0.0022534 -0.0039328 0.0071805 0.007359 -0.0020416 -0.0058725 0.0028301 -0.00080049 0.0044319 0 -0.014563 0 -0.0011266 0 -0.00072749 0 -0.054484
2.1875 0.0014279 0.0041168 0.0020049 -0.0045517 -0.0058386 0.0048406 0.010557 0.014235 0.023379 0.009886 0.0085192 -0.24797 -0.0046228 -0.00014244 0.0087723 0.01012 -0.0051623 -0.0075371 0.0026188 -0.0010221 -0.0031811 0 -0.014371 0 -0.00089283 0 -0.00010755 0 -0.13983
2.1914 0.00067541 0.0045373 0.011628 -0.0034657 -0.0044576 0.00765 0.016716 0.016059 0.022492 0.015101 0.019666 -0.26558 -0.0036818 0.0025537 0.0049006 0.011205 -0.0070943 -0.0085161 0.0030984 -0.0016006 -0.0065864 0 -0.014624 0 -0.00019781 0 0.00023439 0 -0.21007
2.1953 0.00089608 0.0043092 0.017067 -0.0021242 0.003224 0.0043357 0.017036 0.012788 0.012941 0.017009 0.025956 -0.29957 -0.00019363 0.0020969 -0.00062427 0.0088048 -0.0077577 -0.0084595 0.0041377 -0.0022246 -0.005258 0 -0.015321 0 0.00054976 0 0.00013525 0 -0.24003
2.1992 0.0014741 0.0036875 0.01382 -0.00056582 0.01218 -0.002766 0.011378 0.0065964 0.00054126 0.014261 0.024035 -0.35418 0.0031183 -0.0010704 -0.0034087 0.0029685 -0.007294 -0.0077315 0.004566 -0.0021605 -0.0021177 0 -0.016045 0 0.00079682 0 -0.00020671 0 -0.21204
2.2031 0.0019001 0.0029204 0.0034398 0.0010793 0.016418 -0.0084615 0.0025396 0.00090737 -0.008074 0.0072922 0.01477 -0.42012 0.0038077 -0.0040771 -0.0022746 -0.00359 -0.0058871 -0.0072303 0.0034532 -0.00099197 -0.00038503 0 -0.016288 0 0.00034903 0 -0.00041905 0 -0.13266
2.207 0.0022635 0.0021888 -0.0072294 0.0027387 0.013163 -0.0082952 -0.0048912 -0.0018418 -0.0095173 -0.0013364 0.0029409 -0.48352 0.0015105 -0.003959 0.00030212 -0.0071728 -0.0038406 -0.0073926 0.0014623 0.00086511 -0.00086623 0 -0.0159 0 -0.00038241 0 -0.00029739 0 -0.034493
2.2109 0.0029289 0.0016566 -0.010954 0.0046551 0.0045092 -0.0015026 -0.0071605 -0.0015687 -0.0052804 -0.0079162 -0.0058082 -0.53507 -0.002094 -0.00027095 0.0012347 -0.0059609 -0.0016846 -0.0074822 0.00061138 0.0023787 -0.0020176 0 -0.015224 0 -0.00068503 0 3.3946e-05 0 0.040806
2.2148 0.0039229 0.001496 -0.0052681 0.0072966 -0.004243 0.0086659 -0.0036997 1.0003e-05 0.00013041 -0.0095266 -0.0082855 -0.57321 -0.0048305 0.0044428 2.9902e-05 -0.0014561 -7.8851e-05 -0.0061469 0.0023155 0.0026784 -0.0021489 0 -0.014783 0 -0.00016733 0 0.00027578 0 0.065142
2.2188 0.0047926 0.0018171 0.0060764 0.010762 -0.0079796 0.017141 0.0026807 0.0012596 0.0030002 -0.0056801 -0.0048781 -0.6023 -0.0055595 0.0068633 -0.0011144 0.0028326 0.00045736 -0.0029083 0.0055908 0.0017153 -0.0011675 0 -0.014804 0 0.00087529 0 0.0002362 0 0.035043
2.2227 0.0050868 0.0025828 0.016164 0.014179 -0.0045803 0.019997 0.0080338 0.0021064 0.0031683 0.0015112 0.0018628 -0.62951 -0.004508 0.0058203 -0.00017346 0.004237 -0.00024086 0.00091709 0.0075224 0.00024192 -0.00016801 0 -0.015051 0 0.0017126 0 -4.5866e-05 0 -0.034335
2.2266 0.0048815 0.0036317 0.019757 0.015863 0.0041964 0.016341 0.010189 0.0038381 0.0036655 0.0087623 0.0093693 -0.66223 -0.002532 0.0032186 0.0021694 0.0027664 -0.0019672 0.0030122 0.0059576 -0.00083833 0.00025887 0 -0.015127 0 0.0018267 0 -0.00041988 0 -0.12221
2.2305 0.0047313 0.0048082 0.016285 0.014418 0.013754 0.0084117 0.0099457 0.0075236 0.007635 0.013537 0.015975 -0.70473 -0.00031698 0.0020988 0.0031688 0.00050861 -0.0042495 0.002048 0.0018962 -0.0011644 0.00077143 0 -0.014928 0 0.0013447 0 -0.00080325 0 -0.20879
2.2344 0.0050834 0.0060591 0.0093107 0.010023 0.018925 0.00025141 0.0096434 0.012562 0.015072 0.015095 0.020361 -0.7547 0.0017686 0.0036774 0.0011649 -0.00050729 -0.0064361 -0.00098234 -0.0010501 -0.0010794 0.002128 0 -0.014783 0 0.00085284 0 -0.0012027 0 -0.27306
2.2383 0.0057961 0.0073725 0.003642 0.0047042 0.0166 -0.0042199 0.010533 0.01667 0.022048 0.014153 0.020955 -0.80281 0.0033654 0.0061879 -0.002259 0.00011961 -0.0077725 -0.0034686 -6.7374e-07 -0.0011913 0.0035928 0 -0.015117 0 0.00079067 0 -0.0015786 0 -0.29189
2.2422 0.0062899 0.0086077 0.0024387 0.0011461 0.0076462 -0.0030275 0.011451 0.017326 0.023188 0.011805 0.016554 -0.83833 0.0040238 0.0066288 -0.0036359 0.0013683 -0.0076106 -0.0033953 0.0041797 -0.001781 0.0030848 0 -0.015956 0 0.0010308 0 -0.0017634 0 -0.24972
2.2461 0.0061707 0.0094054 0.0058843 0.00082833 -0.0031005 0.0028084 0.010049 0.013508 0.015686 0.0087753 0.0078029 -0.85796 0.0035629 0.0037317 -0.0012252 0.0021265 -0.0057801 -0.0010353 0.0073777 -0.0025794 -0.00062644 0 -0.016798 0 0.0010527 0 -0.0015934 0 -0.15436
2.25 0.0056473 0.0093238 0.011511 0.0029762 -0.0093657 0.0096275 0.0054393 0.0064835 0.0019075 0.0054813 -0.0021458 -0.87005 0.0024554 -0.00069843 0.0029603 0.0021206 -0.0028756 0.0014412 0.0061113 -0.0030525 -0.0058949 0 -0.016996 0 0.00052035 0 -0.0011409 0 -0.042874
2.2539 0.0052801 0.0081342 0.01556 0.0052208 -0.0074089 0.013069 -0.00034343 -0.0007999 -0.011452 0.002461 -0.0089549 -0.88889 0.0016845 -0.0033522 0.0050331 0.0017129 -0.00011539 0.0020117 0.0011395 -0.0028863 -0.0088468 0 -0.016346 0 -0.00032547 0 -0.00075983 0 0.03431
2.2578 0.0053085 0.006046 0.01486 0.0054573 0.0012028 0.010763 -0.0035953 -0.0052142 -0.017308 0.00044894 -0.0097174 -0.92269 0.0020743 -0.0023997 0.0032145 0.001191 0.0012843 0.00051882 -0.0029141 -0.0022428 -0.0066454 0 -0.015316 0 -0.00085505 0 -0.00080951 0 0.043949
2.2617 0.0052643 0.0036588 0.0087109 0.0034062 0.010395 0.0040481 -0.0019887 -0.0050034 -0.012667 -9.1207e-05 -0.0048314 -0.96624 0.0036725 0.00090407 -0.00025895 0.00056139 0.00082763 -0.0015002 -0.0018721 -0.0016155 -0.00041663 0 -0.014679 0 -0.00062571 0 -0.0012747 0 -0.0074273
2.2656 0.0043109 0.0016543 -0.00019211 0.0006656 0.013828 -0.0027084 0.0032836 -0.00066168 -0.00059728 0.0005489 0.0023819 -1.0056 0.0057195 0.0034155 -0.0014738 -5.4882e-07 -0.0010021 -0.0025115 0.0038077 -0.0014642 0.0052306 0 -0.014881 0 0.00022542 0 -0.0016812 0 -0.077966
2.2695 0.0020325 0.00043833 -0.0068625 -0.00067396 0.0095389 -0.0050381 0.0082581 0.0052478 0.011714 0.0014425 0.0079616 -1.031 0.0071717 0.002874 0.00088334 0.00015279 -0.0031513 -0.002404 0.0091617 -0.0019271 0.0060443 0 -0.015684 0 0.0011413 0 -0.0014737 0 -0.1199
2.2734 -0.0010403 -2.5573e-05 -0.0071094 0.00035235 0.0012885 -0.0015382 0.0093038 0.0093436 0.017554 0.001751 0.0096707 -1.0461 0.007303 -0.00033472 0.0038528 0.0016297 -0.0047222 -0.0022742 0.0092611 -0.0027739 0.001904 0 -0.016408 0 0.0016651 0 -0.00056478 0 -0.11144
2.2773 -0.0036476 -9.874e-05 -0.00072357 0.0030026 -0.0045552 0.0051118 0.0059331 0.0092522 0.014792 0.0013816 0.0077961 -1.0638 0.0060033 -0.003871 0.0031621 0.0040768 -0.0054227 -0.0029984 0.0038645 -0.0035507 -0.0030939 0 -0.016532 0 0.0017855 0 0.00046758 0 -0.067189
2.2813 -0.0045853 -0.00016517 0.0078775 0.0055895 -0.0040404 0.010132 0.00092752 0.0050263 0.0067145 0.0009197 0.0042021 -1.0935 0.0037771 -0.0056563 -0.0020127 0.0059747 -0.0054556 -0.0042165 -0.0023714 -0.0037961 -0.0044563 0 -0.016103 0 0.0017877 0 0.00078566 0 -0.021244
2.2852 -0.0034431 -0.0003485 0.012583 0.0068092 0.0015711 0.010131 -0.0022336 -0.00084822 -0.00083687 0.00089386 0.00074744 -1.1321 0.001591 -0.0054157 -0.0074822 0.0057046 -0.0050951 -0.0047676 -0.0043829 -0.0032502 -0.0014608 0 -0.015618 0 0.0018256 0 -3.4624e-07 0 0.00080415
2.2891 -0.00079792 -0.00042171 0.010147 0.006548 0.0073633 0.0054383 -0.0022928 -0.0050486 -0.0037787 0.0011246 -0.0017093 -1.1683 0.00054282 -0.0043045 -0.0076903 0.0030698 -0.0044304 -0.0039834 -0.0015161 -0.0020077 0.0023042 0 -0.01552 0 0.0017117 0 -0.0014428 0 -0.0017422
2.293 0.0021692 3.4284e-05 0.0027045 0.0056607 0.0090202 -0.00041032 -0.00091884 -0.0056028 -0.0023188 0.00086982 -0.0033103 -1.1947 0.001249 -0.0033889 -0.0012743 -0.0002341 -0.0034756 -0.0023661 0.0020538 -0.00052736 0.0025398 0 -0.015814 0 0.0011665 0 -0.0025597 0 -0.010516
2.2969 0.0042995 0.0013066 -0.0039914 0.0050818 0.0059925 -0.0034318 -0.00071789 -0.0030526 1.9558e-05 -0.00029909 -0.004589 -1.2156 0.0032029 -0.0027249 0.0070198 -0.0018669 -0.0024075 -0.00096663 0.0016649 0.00059229 -0.0014997 0 -0.016111 0 0.00024969 0 -0.0025973 0 -0.0077795
2.3008 0.0049683 0.0032506 -0.0052192 0.0050577 0.0011474 -0.0019803 -0.0025142 0.00030724 -0.00016354 -0.0017291 -0.0057946 -1.2419 0.0047673 -0.0018525 0.010313 -0.00082561 -0.0015748 -0.00028797 -0.0030886 0.00099912 -0.00619 0 -0.01605 0 -0.00052824 0 -0.001606 0 0.007694
2.3047 0.004296 0.0052233 -0.00090347 0.0050498 -0.0021905 0.0024357 -0.0044493 0.0024397 -0.0031549 -0.001866 -0.0064671 -1.2785 0.0042333 -0.0008472 0.0059353 0.0016366 -0.0012402 -3.2637e-05 -0.0079351 0.0008494 -0.0069249 0 -0.015654 0 -0.00059731 0 -0.00034897 0 0.020223
2.3086 0.003024 0.0063521 0.0048306 0.0042747 -0.0028064 0.0065747 -0.003702 0.0030969 -0.005968 0.00059178 -0.0054423 -1.3183 0.0013799 -0.00050572 -0.0019249 0.0030696 -0.0013733 5.5544e-05 -0.0081892 0.00064916 -0.0024347 0 -0.015312 0 0.00013005 0 0.00035045 0 0.010276
2.3125 0.0020945 0.0060269 0.0075404 0.0024163 -0.0016931 0.0077749 0.00078633 0.0036036 -0.0049874 0.0054496 -0.0014672 -1.3492 -0.0018736 -0.0013498 -0.0059583 0.0019744 -0.0017702 -0.00059896 -0.0033836 0.00071378 0.0040509 0 -0.015417 0 0.0011141 0 0.00024159 0 -0.030259
2.3164 0.0020884 0.0043145 0.006173 4.0311e-06 -0.00028441 0.0054891 0.007068 0.005231 0.00086352 0.010748 0.0056579 -1.3675 -0.0027096 -0.002622 -0.002457 -0.00086233 -0.0023665 -0.0029452 0.0023518 0.00071916 0.0077662 0 -0.016013 0 0.0016206 0 -0.0002566 0 -0.090996
2.3203 0.0028255 0.0019833 0.0033722 -0.0017857 0.00096471 0.00128 0.01152 0.0077456 0.0089896 0.013796 0.014089 -1.3831 0.00013527 -0.0026203 0.0052809 -0.0030154 -0.0033215 -0.0068671 0.0044491 -0.00011891 0.0065691 0 -0.016763 0 0.0013444 0 -0.00050963 0 -0.14726
2.3242 0.0034474 6.5701e-05 0.0024678 -0.0017997 0.0023159 -0.0023533 0.011539 0.009465 0.014806 0.012808 0.020139 -1.4103 0.0048339 -0.0003104 0.010037 -0.0024516 -0.0046737 -0.010408 0.0023451 -0.0022179 0.0024482 0 -0.017238 0 0.00063674 0 -0.00022364 0 -0.17192
2.3281 0.0030215 -0.00077654 0.004236 0.00031826 0.0035939 -0.003431 0.0073108 0.0086778 0.014791 0.0079799 0.020123 -1.4538 0.0075564 0.0033489 0.007292 0.00083082 -0.005914 -0.010914 -0.00023554 -0.0048471 -0.00070918 0 -0.017244 0 0.00012976 0 0.00036613 0 -0.14854
2.332 0.0012799 -0.00063838 0.0064515 0.0037133 0.0038693 -0.0014975 0.0013367 0.0050629 0.0086096 0.0012935 0.012925 -1.5032 0.0056272 0.0058672 -0.00080228 0.0048778 -0.0060672 -0.0073855 0.00068159 -0.0062688 -0.00062946 0 -0.016922 0 0.00013156 0 0.00076241 0 -0.080262
2.3359 -0.001076 -0.00021518 0.0063681 0.006602 0.0025278 0.0021882 -0.0035569 -0.00010707 -0.00096906 -0.0047008 0.0013716 -1.5424 7.315e-05 0.0052741 -0.0076121 0.0073428 -0.0044406 -0.0018014 0.0051424 -0.0049817 0.0018832 0 -0.016567 0 0.00037649 0 0.00062428 0 0.0095311
2.3398 -0.0027833 -0.00020993 0.0035069 0.0072292 0.00045131 0.005358 -0.0058999 -0.0049387 -0.0098721 -0.0081971 -0.0089926 -1.5641 -0.0049124 0.0019202 -0.008036 0.007111 -0.001446 0.0021554 0.0091609 -0.0011665 0.0044814 0 -0.016377 0 0.00035195 0 -2.4186e-05 0 0.086073
2.3438 -0.0028447 -0.00074906 8.3672e-05 0.0050243 -0.00029985 0.0060884 -0.0057605 -0.0080079 -0.014749 -0.0087094 -0.013172 -1.5757 -0.0054049 -0.0017069 -0.0026648 0.0047175 0.001372 0.0020964 0.0087037 0.0030031 0.0057803 0 -0.016326 0 -0.00014551 0 -0.00089457 0 0.11841
2.3477 -0.0011503 -0.0012549 -0.001114 0.0012134 0.0016883 0.0041186 -0.0038206 -0.0086776 -0.014071 -0.0067623 -0.009765 -1.5899 -0.001144 -0.0030513 0.0034601 0.0014996 0.0023509 -0.0010298 0.0036804 0.0047357 0.0062237 0 -0.016246 0 -0.00078252 0 -0.0016663 0 0.093683
2.3516 0.0015332 -0.00087563 0.00081013 -0.0016637 0.005624 0.0012003 -0.0006098 -0.0067655 -0.0081861 -0.0032088 -0.0015179 -1.6118 0.0042132 -0.0015626 0.0057815 -0.0015233 0.0010075 -0.003805 -0.0020213 0.0027544 0.0068135 0 -0.015989 0 -0.0010048 0 -0.0021329 0 0.022499
2.3555 0.0041043 0.00085312 0.004327 -0.001231 0.0089312 -1.1108e-05 0.003394 -0.0023449 0.0011327 0.0011993 0.0069205 -1.6355 0.0062901 0.0010858 0.003959 -0.0040469 -0.0015473 -0.0033732 -0.0043373 -0.0015841 0.0075326 0 -0.015535 0 -0.00057063 0 -0.0022131 0 -0.067925
2.3594 0.0057334 0.0036149 0.007074 0.003089 0.009426 0.0020555 0.0072828 0.0039148 0.011223 0.0057847 0.012176 -1.6523 0.0037467 0.0027103 0.0011981 -0.0060568 -0.0035388 0.00016005 -0.0027491 -0.0052606 0.0073669 0 -0.014993 0 0.00022376 0 -0.0019249 0 -0.14819
2.3633 0.0061633 0.0064732 0.0078176 0.0093999 0.0071981 0.0065 0.0097958 0.010352 0.019169 0.0097568 0.013805 -1.6625 -0.00083156 0.0025513 0.00048108 -0.0072949 -0.0040275 0.0041217 -0.00028424 -0.0059639 0.0057816 0 -0.014542 0 0.00083217 0 -0.0013964 0 -0.19953
2.3672 0.0056793 0.0084558 0.0070301 0.014247 0.0043858 0.010416 0.010143 0.014657 0.022643 0.012267 0.013474 -1.676 -0.0036158 0.0016479 0.0017459 -0.0073145 -0.0036176 0.0059118 -5.0665e-05 -0.0038821 0.0037482 0 -0.01437 0 0.00095434 0 -0.00086655 0 -0.21781
2.3711 0.0049339 0.0091328 0.0059562 0.014722 0.0031252 0.011055 0.008729 0.01505 0.020748 0.012783 0.01282 -1.702 -0.0031078 0.0014917 0.0025871 -0.0060706 -0.0037023 0.0052496 -0.0019983 -0.0013699 0.0029305 0 -0.014608 0 0.00075176 0 -0.0005899 0 -0.20883
2.375 0.0047158 0.0087959 0.0054379 0.010438 0.0037353 0.0080436 0.0068545 0.011464 0.014396 0.011445 0.01203 -1.7388 -0.0011721 0.0024454 0.0012567 -0.0043316 -0.0049543 0.0039499 -0.0031617 -0.00080556 0.0038095 0 -0.015258 0 0.00059775 0 -0.00067173 0 -0.18106
2.3789 0.005612 0.0081637 0.0055926 0.0039958 0.0048645 0.0038128 0.0055489 0.0057007 0.0059428 0.0090432 0.010204 -1.7745 -0.00068803 0.003484 -0.001403 -0.003306 -0.0065211 0.0037193 -0.0009564 -0.0025674 0.0048837 0 -0.01615 0 0.00064876 0 -0.00097654 0 -0.14224
2.3828 0.0076033 0.0078742 0.0062289 -0.00054296 0.0052539 0.001785 0.0047309 0.00042451 -0.0017057 0.006568 0.0068266 -1.7981 -0.0023521 0.0033687 -0.0029954 -0.0036706 -0.0067614 0.0043759 0.0039444 -0.0049194 0.0040416 0 -0.016964 0 0.00068793 0 -0.001226 0 -0.1013
2.3867 0.0098834 0.0081349 0.0071597 -0.0002441 0.0051685 0.0037539 0.0036898 -0.0022132 -0.0059979 0.0047345 0.0028393 -1.8098 -0.0039411 0.0019389 -0.0022331 -0.0048739 -0.0048894 0.0042713 0.0080326 -0.0057982 0.00083286 0 -0.017378 0 0.0003975 0 -0.0012254 0 -0.07125
2.3906 0.011226 0.008727 0.0080508 0.0047902 0.0060225 0.0085758 0.0024621 -0.0013434 -0.0053498 0.0038651 0.00035999 -1.819 -0.0027869 0.00021796 -0.00030847 -0.0054653 -0.0019852 0.0022904 0.0081414 -0.0047313 -0.0027508 0 -0.017232 0 -0.00022885 0 -0.0010199 0 -0.067978
2.3945 0.010826 0.0092775 0.0083233 0.011561 0.0087067 0.01319 0.0025378 0.0026807 0.00049971 0.0041385 0.0013866 -1.833 0.0010982 -0.00066023 0.00039294 -0.0042971 -0.00035332 -0.00081531 0.0041798 -0.0030623 -0.0039564 0 -0.016626 0 -0.00077118 0 -0.00083484 0 -0.10326
2.3984 0.0090026 0.0095433 0.0076565 0.016281 0.012465 0.015039 0.0057902 0.0086767 0.010256 0.0057875 0.0065023 -1.8487 0.0045196 -0.00050523 -0.0012314 -0.0015751 -0.0017081 -0.003178 -0.0010814 -0.0023682 -0.0018487 0 -0.015851 0 -0.00071236 0 -0.00086186 0 -0.17579
2.4023 0.0071115 0.0095118 0.0067194 0.016922 0.015507 0.01388 0.012344 0.014898 0.021106 0.0088706 0.014361 -1.8565 0.0038943 -4.1759e-05 -0.0039243 0.0012449 -0.005743 -0.0037661 -0.0046256 -0.002741 0.0017659 0 -0.015222 0 8.1505e-05 0 -0.0010933 0 -0.26665
2.4063 0.0065937 0.0093127 0.0070806 0.014329 0.016658 0.011611 0.019469 0.019293 0.02937 0.012751 0.022073 -1.852 -0.001302 4.6526e-05 -0.0053741 0.0027203 -0.010305 -0.0033694 -0.0054876 -0.0027142 0.0039967 0 -0.014931 0 0.001181 0 -0.0013535 0 -0.34394
2.4102 0.0078835 0.0090847 0.0098755 0.011182 0.016284 0.010474 0.022981 0.020169 0.031866 0.015893 0.026237 -1.8416 -0.0077757 -0.00010932 -0.0044173 0.0027291 -0.01298 -0.0035412 -0.0047556 -0.00092777 0.0034691 0 -0.014996 0 0.0018956 0 -0.0014724 0 -0.37601
2.4141 0.010088 0.0089117 0.014269 0.0097335 0.015588 0.011229 0.020328 0.017151 0.027427 0.016488 0.024358 -1.8371 -0.011107 0.00020009 -0.001918 0.0025449 -0.012721 -0.0046823 -0.0038584 0.0021795 0.0013496 0 -0.015316 0 0.0018023 0 -0.0014235 0 -0.3471
2.418 0.011696 0.0088203 0.017409 0.010212 0.015114 0.012734 0.012796 0.011684 0.017652 0.01366 0.016254 -1.8435 -0.0093718 0.0013346 0.00031904 0.0034806 -0.010241 -0.005424 -0.0032459 0.0044467 -5.2261e-05 0 -0.015728 0 0.0010482 0 -0.0013053 0 -0.26655
2.4219 0.01166 0.0087471 0.016406 0.011063 0.014109 0.013042 0.004738 0.0063462 0.0062874 0.0083469 0.0047324 -1.8546 -0.0044253 0.0027447 0.0012033 0.005311 -0.0070984 -0.0040823 -0.0026637 0.003889 0.00046925 0 -0.016051 0 0.00018693 0 -0.0012224 0 -0.16519
2.4258 0.0099307 0.0084597 0.010844 0.010604 0.011387 0.010977 0.00031597 0.0032501 -0.0025144 0.002967 -0.005287 -1.8603 7.0012e-05 0.0033996 0.00084878 0.0060833 -0.0044585 -0.00068259 -0.0021923 0.00060958 0.0021726 0 -0.016116 0 -0.00028394 0 -0.0012033 0 -0.079536
2.4297 0.0071101 0.0075473 0.0035028 0.0084883 0.0067225 0.0069322 0.0004823 0.0027276 -0.0060976 -8.005e-05 -0.0092645 -1.8581 0.0017187 0.0027297 -0.00028662 0.003763 -0.002611 0.0026492 -0.0024598 -0.0031754 0.0035374 0 -0.015839 0 -0.00028188 0 -0.0012215 0 -0.032478
2.4336 0.0037777 0.0056167 -0.0016256 0.005703 0.0013095 0.0024533 0.0027381 0.0033882 -0.0043851 -2.1752e-05 -0.0058799 -1.856 0.00073 0.0010652 -0.0022466 -0.0016033 -0.001378 0.0034847 -0.003683 -0.0050866 0.0039434 0 -0.015301 0 -0.00011957 0 -0.0012543 0 -0.022276
2.4375 0.00024599 0.0026572 -0.0024322 0.0033049 -0.0031139 -0.0008984 0.0036909 0.0034191 0.00029286 0.0018264 0.0017983 -1.8624 -0.0012556 -0.0008568 -0.0052292 -0.0072558 -0.0007142 0.0013373 -0.0048304 -0.00466 0.0040267 0 -0.014747 0 -0.00017356 0 -0.0012899 0 -0.026942
2.4414 -0.0030986 -0.00069848 -0.00018765 0.0013081 -0.0054841 -0.0025111 0.0019607 0.0019187 0.0044211 0.0031199 0.0080174 -1.8754 -0.0030875 -0.0026948 -0.0085079 -0.0094956 -0.00078005 -0.0018986 -0.0042218 -0.0035729 0.0045253 0 -0.01446 0 -0.00055315 0 -0.0012843 0 -0.020852
2.4453 -0.0054668 -0.0033235 0.0018639 -0.0010806 -0.0057904 -0.0029014 -0.0011378 -0.00081339 0.0050177 0.0022191 0.0080618 -1.8835 -0.0046386 -0.0046555 -0.010205 -0.0065801 -0.0015079 -0.003736 -0.0011992 -0.0038488 0.005141 0 -0.014567 0 -0.0010352 0 -0.0011604 0 0.0079475
2.4492 -0.0059691 -0.0041872 0.0014658 -0.0041184 -0.0045142 -0.0030945 -0.003435 -0.0039373 0.0011807 -0.0007403 0.0014473 -1.8775 -0.0057539 -0.0067953 -0.0087072 -0.00027914 -0.0023051 -0.0032766 0.002909 -0.0058318 0.0048077 0 -0.01495 0 -0.0012763 0 -0.00088955 0 0.051195
2.4531 -0.0044138 -0.0030296 -0.00084149 -0.0065397 -0.0020656 -0.0036904 -0.0041677 -0.0066937 -0.0052341 -0.0041323 -0.0077454 -1.8623 -0.0053665 -0.0083049 -0.0045456 0.0053565 -0.002385 -0.0016279 0.0057471 -0.0078951 0.0030325 0 -0.015335 0 -0.0010912 0 -0.00057039 0 0.087654
2.457 -0.0017688 -0.00060791 -0.0025696 -0.0061652 0.0010527 -0.0042847 -0.0043569 -0.0083316 -0.010345 -0.0060416 -0.013644 -1.8538 -0.002291 -0.0077599 -0.00066113 0.0070557 -0.0014908 -0.00031495 0.0059932 -0.0080824 0.00066867 0 -0.015504 0 -0.00057557 0 -0.00038132 0 0.097287
2.4609 0.00034991 0.001718 -0.0017778 -0.0018218 0.0037513 -0.0037168 -0.0051041 -0.007806 -0.010337 -0.0053487 -0.012427 -1.8634 0.0029318 -0.0043454 -0.00026528 0.00463 -0.00027124 0.00045168 0.0044263 -0.0059824 -0.00087399 0 -0.015449 0 -1.0726e-05 0 -0.00041164 0 0.072198
2.4648 0.00083542 0.0027825 0.0011689 0.0050929 0.0045363 -0.0010972 -0.005829 -0.0041938 -0.0039302 -0.0020702 -0.0045671 -1.8845 0.0073511 0.0010519 -0.0039608 0.00063464 0.00015597 0.0017476 0.0028978 -0.002992 -0.0011228 0 -0.015322 0 0.00033418 0 -0.00054446 0 0.019106
2.4688 -0.00017023 0.002213 0.0040142 0.010938 0.0026199 0.0030606 -0.0045464 0.0020832 0.0063772 0.0028495 0.0057904 -1.8979 0.0074231 0.0060527 -0.0088306 -0.0020981 -0.0008653 0.0042536 0.0023496 -0.00082553 -0.0009783 0 -0.015262 0 0.00034905 0 -0.00055553 0 -0.044414
2.4727 -0.0016781 0.00042811 0.0044915 0.012013 -0.0010876 0.00656 -0.0001331 0.0084402 0.01538 0.0077631 0.013425 -1.8902 0.0020743 0.0083187 -0.010635 -0.0026858 -0.0029285 0.0069103 0.0020694 0.00010121 -0.001506 0 -0.015263 0 0.00010615 0 -0.00037148 0 -0.094951
2.4766 -0.0029883 -0.0018531 0.0018277 0.0069538 -0.0044011 0.0066097 0.0056592 0.011054 0.018106 0.010467 0.014676 -1.8688 -0.0058517 0.0071749 -0.0073953 -0.0022539 -0.0048281 0.0075754 0.00099504 0.00074923 -0.0024731 0 -0.015223 0 -0.00020757 0 -0.0002187 0 -0.10792
2.4805 -0.0043802 -0.0041097 -0.0031929 -0.0024455 -0.0056732 0.0017674 0.0086926 0.0073594 0.012719 0.0087301 0.0087022 -1.8566 -0.011422 0.0039533 -0.001213 -0.0021224 -0.0054372 0.0051554 -0.00047582 0.0020252 -0.0024818 0 -0.015111 0 -0.00038311 0 -0.00045102 0 -0.064359
2.4844 -0.0066154 -0.0061351 -0.0090774 -0.012465 -0.0053642 -0.006652 0.0054142 -0.001821 0.0013794 0.0015094 -0.002685 -1.8699 -0.011374 0.00083529 0.00337 -0.0022095 -0.0044267 0.00097863 -0.00042645 0.0034852 -0.00079101 0 -0.015052 0 -0.00027299 0 -0.0011667 0 0.038986
2.4883 -0.0097717 -0.0078188 -0.014246 -0.019613 -0.0056836 -0.014957 -0.0040934 -0.012498 -0.011384 -0.0097507 -0.015919 -1.9018 -0.0065741 -0.00072657 0.0030935 -0.00133 -0.0022767 -0.0021444 0.0024955 0.0036626 0.001209 0 -0.015222 0 0.00013728 0 -0.001996 0 0.18108
2.4922 -0.012691 -0.0089579 -0.017109 -0.022137 -0.0084014 -0.019253 -0.015623 -0.020142 -0.021349 -0.020997 -0.026777 -1.9263 -0.0010682 -0.00068387 -0.0014407 0.0010568 0.00027054 -0.0023378 0.006987 0.0017469 0.00089189 0 -0.015642 0 0.00068809 0 -0.0023404 0 0.31846
2.4961 -0.013767 -0.0093605 -0.016316 -0.020209 -0.012849 -0.017954 -0.023436 -0.02255 -0.026312 -0.027373 -0.031658 -1.922 0.0013247 0.00016925 -0.0064961 0.0036931 0.0027007 -0.00014503 0.009514 -0.0011778 -0.0027804 0 -0.016091 0 0.0010832 0 -0.0019102 0 0.40177
2.5 -0.01241 -0.0091109 -0.011692 -0.015246 -0.016141 -0.012761 -0.023942 -0.020597 -0.025993 -0.026118 -0.028956 -1.892 -0.00017063 0.0011671 -0.0084463 0.0043946 0.004735 0.0023671 0.0073536 -0.0027832 -0.0073605 0 -0.016247 0 0.0010352 0 -0.0010573 0 0.40029
2.5039 -0.0097577 -0.0086348 -0.005174 -0.009189 -0.015588 -0.0073471 -0.017741 -0.016552 -0.021059 -0.01849 -0.019968 -1.8619 -0.0033206 0.0021216 -0.0066212 0.002193 0.0060152 0.0038329 0.0014904 -0.0015783 -0.0083782 0 -0.015963 0 0.00046367 0 -0.00052527 0 0.31929
2.5078 -0.007834 -0.0084017 -0.00034495 -0.0040568 -0.01111 -0.0047718 -0.0088316 -0.011935 -0.012716 -0.0090429 -0.0085047 -1.8577 -0.0053017 0.0028787 -0.003389 -0.0014865 0.0059863 0.0047149 -0.0036587 0.0015636 -0.0033642 0 -0.015412 0 -0.00039099 0 -0.00078207 0 0.19809
2.5117 -0.0078745 -0.0085203 -0.00017833 -0.0014862 -0.0054073 -0.0055962 -0.0019209 -0.0070422 -0.0031791 -0.0025702 0.00092499 -1.8838 -0.0050409 0.0028452 -0.0016915 -0.0039829 0.0042539 0.0061673 -0.003844 0.0039928 0.0052755 0 -0.014966 0 -0.0010597 0 -0.0015473 0 0.08899
2.5156 -0.0093562 -0.0086503 -0.0045507 -0.0020997 -0.0017354 -0.0080118 0.00014083 -0.0022556 0.0041199 -0.00098291 0.0053969 -1.9211 -0.003517 0.0012592 -0.0024232 -0.003891 0.0011262 0.0080274 0.0012413 0.0035432 0.011643 0 -0.014896 0 -0.0011284 0 -0.0020042 0 0.030533
2.5195 -0.010599 -0.008359 -0.0098788 -0.0050763 -0.0013911 -0.0096031 -0.0025722 0.00083966 0.0058294 -0.0025337 0.0048124 -1.9462 -0.0022523 -0.0019227 -0.0039319 -0.0024198 -0.0022488 0.0083841 0.0075569 0.00041543 0.0112 0 -0.015169 0 -0.00053357 0 -0.0015569 0 0.031098
2.5234 -0.010306 -0.0075714 -0.011685 -0.0084832 -0.0031057 -0.0091476 -0.0076091 0.00026566 0.0010812 -0.0038761 0.0013141 -1.9517 -0.0018093 -0.0054667 -0.0038212 -0.0021826 -0.0044391 0.0054835 0.010188 -0.0030181 0.0047786 0 -0.015503 0 0.00035863 0 -0.00043904 0 0.070587
2.5273 -0.0085539 -0.0066336 -0.008202 -0.010358 -0.0046005 -0.0070875 -0.011637 -0.004164 -0.0070874 -0.0031034 -0.0025171 -1.9505 -0.0016803 -0.0074018 -0.001206 -0.0045298 -0.0046315 3.2479e-05 0.0075685 -0.0042509 -0.0020928 0 -0.015616 0 0.00097848 0 0.00043083 0 0.1159
2.5313 -0.0064064 -0.0058935 -0.001889 -0.009762 -0.0045496 -0.00463 -0.012154 -0.0097172 -0.013144 -0.0011763 -0.0052193 -1.9603 -0.0012821 -0.0063939 0.002606 -0.0080403 -0.0031685 -0.0047833 0.0026236 -0.0026566 -0.0040927 0 -0.015448 0 0.00094009 0 0.00026198 0 0.13916
2.5352 -0.0047015 -0.0052309 0.0026209 -0.0069829 -0.0031439 -0.0025675 -0.0088078 -0.012362 -0.012831 -0.00065976 -0.006717 -1.9868 -0.00072285 -0.002823 0.0054007 -0.0096931 -0.0012642 -0.0060205 -0.00010764 0.00021579 -0.00076139 0 -0.015176 0 0.00030549 0 -0.00086173 0 0.12931
2.5391 -0.0033245 -0.0040709 0.0024541 -0.0028711 -0.0011742 -0.00088913 -0.0036736 -0.01002 -0.0064317 -0.0030609 -0.0074805 -2.0191 -0.00054979 0.0013794 0.0059309 -0.0076271 -0.00010585 -0.0038917 0.0014055 0.0020977 0.0034151 0 -0.015047 0 -0.00047692 0 -0.0020078 0 0.093452
2.543 -0.0016263 -0.0019355 -0.0011237 0.0018388 0.00094319 0.00071154 -3.8241e-05 -0.0044035 0.0013498 -0.0071873 -0.0076278 -2.041 -0.00097035 0.0040075 0.0046687 -0.0028598 -4.5982e-05 -0.001765 0.0050915 0.0017581 0.0034792 0 -0.015204 0 -0.00091083 0 -0.0021957 0 0.049646
2.5469 0.00061342 0.00098612 -0.0039375 0.0064844 0.0030664 0.0021936 -9.9815e-05 0.00052534 0.0051112 -0.0099077 -0.0067972 -2.0454 -0.0015665 0.0039203 0.0029807 0.0016071 -0.0005063 -0.0028886 0.0069623 -0.00037257 -0.0012922 0 -0.015618 0 -0.00080068 0 -0.0012502 0 0.015129
2.5508 0.0028096 0.0038443 -0.0025451 0.0099474 0.0046003 0.0031202 -0.0030853 0.0021588 0.0031346 -0.0085512 -0.0046873 -2.0388 -0.0018021 0.0014599 0.0017623 0.0033314 -0.00062587 -0.0069059 0.0048199 -0.0029023 -0.0069011 0 -0.016133 0 -0.00034392 0 6.7156e-05 0 -0.0044074
2.5547 0.0041886 0.0057566 0.0029854 0.010642 0.0044889 0.0031807 -0.0054617 0.0014827 -0.0012362 -0.0028742 -0.0015203 -2.0342 -0.0016296 -0.0021227 0.0008995 0.0021924 -9.3605e-05 -0.0097698 5.1599e-05 -0.0045854 -0.008652 0 -0.016528 0 8.0909e-05 0 0.00074804 0 -0.018477
2.5586 0.0046589 0.0064748 0.009474 0.0075812 0.0023719 0.0026428 -0.0035098 0.0017643 -0.0024298 0.0048936 0.0020817 -2.0412 -0.0014259 -0.0054994 -7.6295e-05 -8.5525e-05 0.00052498 -0.0075123 -0.0038637 -0.0049119 -0.0056433 0 -0.016585 0 0.00023017 0 0.00039743 0 -0.044762
2.5625 0.0049064 0.0064599 0.01353 0.0017506 -0.00032016 0.0022292 0.0035407 0.0050069 0.0026519 0.011669 0.005585 -2.0613 -0.0013626 -0.0076602 -0.0010355 -0.001828 0.00023747 -0.00042527 -0.0044338 -0.0040447 -0.0013911 0 -0.016191 0 0.00015024 0 -0.00051007 0 -0.094356
2.5664 0.005559 0.0063265 0.014153 -0.0037258 -0.00094091 0.0025535 0.012446 0.0097242 0.011944 0.015306 0.0087827 -2.0908 -0.0010512 -0.0078764 -0.0011398 -0.0026895 -0.0015016 0.0065037 -0.001947 -0.0025481 -0.00016649 0 -0.015461 0 6.9363e-05 0 -0.0011517 0 -0.15929
2.5703 0.006352 0.0062508 0.012854 -0.0053467 0.0021322 0.0036888 0.018097 0.012261 0.019647 0.015282 0.011516 -2.123 1.4836e-05 -0.0057464 0.00023083 -0.0032422 -0.0041905 0.0076679 0.0013041 -0.0011925 -0.0028019 0 -0.014772 0 0.00015755 0 -0.0011072 0 -0.21313
2.5742 0.0062993 0.005945 0.011623 -0.0017873 0.0076034 0.0052373 0.017309 0.010321 0.020479 0.012262 0.013263 -2.1496 0.0017028 -0.0015878 0.0024865 -0.0037239 -0.00646 0.001843 0.0031705 -0.0006966 -0.0060681 0 -0.014593 0 0.00037977 0 -0.00063536 0 -0.22664
2.5781 0.0048122 0.0051715 0.010977 0.0049157 0.01182 0.0067194 0.011147 0.0051698 0.013345 0.0073714 0.013197 -2.1618 0.0031306 0.0032387 0.003927 -0.0035652 -0.006954 -0.0065397 0.0030229 -0.0012778 -0.0060605 0 -0.015135 0 0.00055396 0 -0.00029136 0 -0.18843
2.582 0.0026245 0.0041832 0.0098804 0.010754 0.011684 0.0078288 0.0038939 0.0003828 0.0018358 0.0019193 0.01082 -2.155 0.0034837 0.0067425 0.0030706 -0.0022036 -0.0052917 -0.011134 0.0014313 -0.0023376 -0.0021117 0 -0.016116 0 0.00052919 0 -0.00034542 0 -0.11475
2.5859 0.0014577 0.0035628 0.0072809 0.012695 0.007382 0.0083724 -0.00033095 -0.0014693 -0.0083504 -0.0025793 0.0066432 -2.1354 0.0029244 0.0075166 8.1941e-05 -8.0504e-05 -0.0023969 -0.0090665 -0.00094829 -0.0027945 0.0025903 0 -0.016885 0 0.00030897 0 -0.00059599 0 -0.040454
2.5898 0.0025903 0.0036192 0.0035031 0.010742 0.0023383 0.0081543 -0.00033748 -0.00081239 -0.012816 -0.0046244 0.0022269 -2.1195 0.0025146 0.0058912 -0.0030948 0.0015284 7.0211e-05 -0.0030868 -0.0038549 -0.0020267 0.0041011 0 -0.016898 0 2.6985e-05 0 -0.0007061 0 0.0020969
2.5938 0.005645 0.0040369 0.00015857 0.0074757 0.00032408 0.007128 0.0021615 0.00013734 -0.010429 -0.0033978 -0.00055307 -2.1234 0.0030893 0.0039151 -0.0042016 0.0017982 0.00078464 0.0013137 -0.0069197 -0.0005907 0.0013591 0 -0.016172 0 -0.00016732 0 -0.00063979 0 0.00015712
2.5977 0.0087771 0.0042341 -0.0011312 0.0056897 0.0023931 0.0057395 0.004836 0.0002593 -0.0031201 0.00063432 -0.00049198 -2.1486 0.0042298 0.0039079 -0.0025526 0.0013011 -0.00044311 0.00096527 -0.009108 0.00015558 -0.0030996 0 -0.015304 0 -0.00019311 0 -0.00070412 0 -0.037929
2.6016 0.010142 0.0040985 0.00015924 0.0063357 0.0064312 0.0049797 0.0068105 0.00089306 0.0056766 0.0058493 0.0024105 -2.1786 0.0045232 0.0066081 0.00033091 0.0014178 -0.0027011 -0.002458 -0.0090818 -0.00061539 -0.0057409 0 -0.014966 0 -4.0306e-05 0 -0.0011567 0 -0.094484
2.6055 0.0093182 0.00427 0.0034167 0.0084222 0.009509 0.0058058 0.0086542 0.004212 0.012746 0.010382 0.0071255 -2.1911 0.0029921 0.010449 0.0019686 0.0027378 -0.004758 -0.0045516 -0.0063208 -0.0021744 -0.0051612 0 -0.015315 0 0.00026128 0 -0.0018216 0 -0.15485
2.6094 0.0074366 0.0055382 0.0075549 0.010474 0.010514 0.008222 0.010785 0.010395 0.01629 0.013126 0.012166 -2.1785 0.00027798 0.012656 0.0010022 0.0042409 -0.0059355 -0.0026 -0.0018541 -0.0027047 -0.0027845 0 -0.015862 0 0.00064165 0 -0.0021577 0 -0.21019
2.6133 0.0060224 0.0078724 0.011476 0.011787 0.010482 0.010837 0.012381 0.016697 0.016386 0.014026 0.016083 -2.1568 -0.0017149 0.011332 -0.0017286 0.0043336 -0.0063885 0.0020004 0.0022624 -0.0010386 -0.00088527 0 -0.015938 0 0.00097058 0 -0.0017501 0 -0.25202
2.6172 0.0057084 0.010105 0.014034 0.012296 0.010624 0.011512 0.012106 0.019518 0.014604 0.013564 0.017722 -2.1538 -0.0014877 0.0068381 -0.004064 0.002763 -0.0066479 0.0054183 0.0043571 0.0019816 -0.00031857 0 -0.015358 0 0.0010876 0 -0.00074394 0 -0.26859
2.6211 0.0059679 0.010753 0.014086 0.011641 0.010523 0.0088601 0.0097877 0.017419 0.012791 0.012066 0.016387 -2.1844 0.00066057 0.0013914 -0.0045207 0.0012751 -0.0069139 0.0052363 0.0041994 0.0040042 -0.00025864 0 -0.014619 0 0.00090519 0 0.00022344 0 -0.24972
2.625 0.0059267 0.0093169 0.011175 0.0089654 0.0086663 0.0035041 0.0069856 0.012071 0.011595 0.0095606 0.012102 -2.2347 0.0028874 -0.0026843 -0.0035426 0.002033 -0.0067749 0.0026266 0.002828 0.0032532 0.00018095 0 -0.014434 0 0.00050388 0 0.00054359 0 -0.19651
2.6289 0.005317 0.0068477 0.0064007 0.004024 0.0047694 -0.0019614 0.0056063 0.0063598 0.0098456 0.0062247 0.0058222 -2.2713 0.0034601 -0.0045131 -0.0028606 0.0052097 -0.0056041 0.00089789 0.0014573 0.00025329 0.00058436 0 -0.015014 0 0.00010335 0 0.00012753 0 -0.12556
2.6328 0.0046603 0.0051412 0.0023601 -0.0015595 0.0011258 -0.0044852 0.0059467 0.0018474 0.0056326 0.0028225 -0.00066909 -2.2679 0.0022035 -0.0047985 -0.0036317 0.0082955 -0.0032648 0.0020797 0.0005444 -0.0025445 -0.00023311 0 -0.015807 0 -0.00010013 0 -0.0005786 0 -0.061962
2.6367 0.0046573 0.0052481 0.0016186 -0.0046059 0.0010513 -0.0025562 0.0063992 -0.0016882 -0.0014205 0.00054718 -0.0052855 -2.2275 0.0004161 -0.0046594 -0.0052107 0.0081385 -0.00047451 0.0049767 -0.00022426 -0.0029521 -0.0024637 0 -0.015989 0 -9.4644e-05 0 -0.0010293 0 -0.026438
2.6406 0.0055272 0.0066488 0.0046988 -0.0025545 0.0055864 0.002763 0.005388 -0.0043691 -0.0085526 0.00033051 -0.0063504 -2.1801 -0.00049635 -0.0044378 -0.0057939 0.0039739 0.0015067 0.0064617 -0.0012405 -0.00093429 -0.0044806 0 -0.015269 0 -5.139e-05 0 -0.0010301 0 -0.027199
2.6445 0.0069339 0.0078565 0.0093955 0.0042463 0.011794 0.0085665 0.0036149 -0.0045074 -0.010751 0.0022599 -0.0031418 -2.158 -0.00020791 -0.0036179 -0.0043239 -0.0015021 0.0016206 0.0045399 -0.0023878 0.0016372 -0.0041383 0 -0.014239 0 -0.00014834 0 -0.0008007 0 -0.061821
2.6484 0.0084155 0.0078629 0.012308 0.012342 0.014758 0.01211 0.0040435 0.00045737 -0.0041068 0.0056285 0.0038803 -2.1696 0.00060793 -0.0018079 -0.0017529 -0.0042395 -0.0003777 0.00014334 -0.0030979 0.0030167 -0.0010164 0 -0.013887 0 -0.0003864 0 -0.00066284 0 -0.12368
2.6523 0.009743 0.0070634 0.011501 0.01752 0.01181 0.012636 0.0091559 0.010835 0.010637 0.0094932 0.013069 -2.1942 0.0012745 0.00034614 -0.00032845 -0.0022985 -0.0038252 -0.0039135 -0.0028743 0.0032099 0.002765 0 -0.014701 0 -0.00058542 0 -0.00071557 0 -0.20375
2.6563 0.010863 0.0068298 0.0080375 0.01781 0.0051065 0.011667 0.017906 0.022597 0.027286 0.013134 0.021749 -2.2018 0.0017693 0.0013659 -0.0014881 0.0025184 -0.0075133 -0.0055346 -0.0017238 0.0034733 0.004209 0 -0.016173 0 -0.00056821 0 -0.00081414 0 -0.28587
2.6602 0.011666 0.0082049 0.0050355 0.014602 5.0594e-05 0.01158 0.025496 0.029065 0.037293 0.016015 0.02675 -2.1781 0.0023625 0.00018449 -0.0043638 0.0063485 -0.010181 -0.0048744 -0.00016319 0.0043243 0.0021276 0 -0.0172 0 -0.00034052 0 -0.00081078 0 -0.34409
2.6641 0.012027 0.01099 0.0050698 0.01111 0.00088934 0.013578 0.026698 0.025644 0.034966 0.017492 0.02555 -2.1361 0.002859 -0.0027355 -0.0063836 0.0066313 -0.010905 -0.0035189 0.0010976 0.0044366 -0.0017061 0 -0.017028 0 -7.0218e-05 0 -0.00074669 0 -0.35184
2.668 0.012173 0.01404 0.0082309 0.009758 0.0074572 0.016708 0.020113 0.01372 0.021247 0.016882 0.017806 -2.1027 0.0025571 -0.0055348 -0.0054708 0.0040297 -0.0093929 -0.0025068 0.0015198 0.0019345 -0.0040664 0 -0.015903 0 0.00011903 0 -0.00077514 0 -0.30151
2.6719 0.012876 0.016373 0.012465 0.010848 0.015869 0.018742 0.0096943 0.00026564 0.0034396 0.014119 0.006359 -2.0969 0.001126 -0.0063311 -0.0018122 0.0013185 -0.0062119 -0.0014226 0.0010049 -0.0030902 -0.0030375 0 -0.014845 0 0.00031233 0 -0.00092163 0 -0.21943
2.6758 0.015067 0.017987 0.015691 0.013343 0.022179 0.018259 0.0021396 -0.0066949 -0.0089348 0.010464 -0.0033676 -2.1149 -0.00063932 -0.0046596 0.0024085 0.00058186 -0.0027992 0.00055081 2.8562e-05 -0.0076786 0.00049561 0 -0.014765 0 0.00072369 0 -0.00098073 0 -0.15992
2.6797 0.019026 0.019662 0.017628 0.016489 0.025392 0.016167 0.0023196 -0.0031359 -0.0093689 0.00844 -0.0057845 -2.136 -0.0012844 -0.0017216 0.0049564 0.0014922 -0.0010034 0.0029396 -0.00047442 -0.0082043 0.0038475 0 -0.015724 0 0.0014257 0 -0.00070243 0 -0.17689
2.6836 0.023899 0.022083 0.019698 0.020424 0.027204 0.015274 0.010406 0.0091453 0.0025078 0.010633 0.0017749 -2.1398 -0.00014863 0.0007425 0.0052554 0.0021156 -0.0021668 0.0037148 0.00038825 -0.0039165 0.0049126 0 -0.016951 0 0.0021708 0 -9.5538e-05 0 -0.2904
2.6875 0.028105 0.025203 0.02331 0.025318 0.029306 0.018073 0.022613 0.024657 0.021439 0.018039 0.017279 -2.1199 0.0017104 0.001913 0.0043256 0.0011128 -0.0062527 0.0010367 0.0027372 0.001738 0.0037267 0 -0.017535 0 0.0025297 0 0.0004752 0 -0.47211
2.6914 0.030415 0.028394 0.028292 0.030304 0.031401 0.024501 0.0343 0.037881 0.039825 0.029131 0.034903 -2.0841 0.0023279 0.0023917 0.003272 -0.00098389 -0.011711 -0.004591 0.0055332 0.0038013 0.0020416 0 -0.017147 0 0.0022577 0 0.00053382 0 -0.66071
2.6953 0.03083 0.031064 0.032955 0.033668 0.031976 0.031614 0.042556 0.045613 0.051538 0.040419 0.0482 -2.0441 0.00080715 0.0033807 0.0020776 -0.0025282 -0.016347 -0.010007 0.0070736 0.000388 0.0016511 0 -0.01619 0 0.0015452 0 -0.00012132 0 -0.79653
2.6992 0.030534 0.033032 0.035581 0.034312 0.030715 0.035657 0.046617 0.047129 0.054258 0.048193 0.05352 -2.0041 -0.0015224 0.0053821 -1.6224e-05 -0.0025136 -0.018656 -0.011562 0.0062268 -0.0051536 0.0030909 0 -0.015352 0 0.00088512 0 -0.0012364 0 -0.85163
2.7031 0.030976 0.034382 0.035829 0.032969 0.029623 0.034995 0.046815 0.043409 0.04957 0.050339 0.051461 -1.9599 -0.0021535 0.0076282 -0.0030779 -0.0014412 -0.018644 -0.0080653 0.0034342 -0.0068964 0.0055897 0 -0.015043 0 0.00065624 0 -0.0022833 0 -0.83706
2.707 0.03285 0.035158 0.034793 0.03182 0.031326 0.031516 0.043858 0.036688 0.04136 0.047154 0.045626 -1.9056 0.00013725 0.0086984 -0.0057538 -0.00057933 -0.017499 -0.0019466 0.0004747 -0.0017112 0.0078442 0 -0.015186 0 0.00081078 0 -0.0028347 0 -0.78745
2.7109 0.035719 0.0354 0.03391 0.032762 0.036195 0.02929 0.03913 0.030216 0.033668 0.040876 0.039887 -1.8409 0.0038055 0.0076821 -0.0062642 -0.00062189 -0.016458 0.0024877 -0.0010058 0.007518 0.0087124 0 -0.015439 0 0.00097091 0 -0.0028131 0 -0.73791
2.7148 0.038453 0.035473 0.033906 0.035958 0.041418 0.031504 0.035031 0.027282 0.029104 0.034436 0.036259 -1.7715 0.0056689 0.0048388 -0.0042304 -0.0011971 -0.015872 0.0023192 -0.0009667 0.013978 0.0075005 0 -0.015532 0 0.00083729 0 -0.0024447 0 -0.70923
2.7188 0.040035 0.036137 0.034726 0.039974 0.043289 0.038101 0.034083 0.029441 0.028383 0.030234 0.034701 -1.7038 0.0037757 0.0012922 -0.00137 -0.0015509 -0.015247 -0.0018466 -0.001023 0.012639 0.0041661 0 -0.015411 0 0.0004981 0 -0.0020236 0 -0.70696
2.7227 0.04018 0.038021 0.036167 0.043208 0.040711 0.045944 0.037098 0.035344 0.030854 0.02945 0.034435 -1.638 -0.00067277 -0.0017973 -0.00012222 -0.0014323 -0.014118 -0.0065385 -0.0028673 0.004533 -0.0003732 0 -0.015157 0 0.00032212 0 -0.0017205 0 -0.72821
2.7266 0.039468 0.040884 0.038253 0.045096 0.036482 0.051204 0.042165 0.041579 0.035388 0.031963 0.035275 -1.5686 -0.004248 -0.0037909 -0.0014062 -0.0011785 -0.012823 -0.0082007 -0.0064438 -0.0041863 -0.0042615 0 -0.014876 0 0.00054269 0 -0.0015663 0 -0.76751
2.7305 0.039035 0.043513 0.040869 0.04602 0.034968 0.051958 0.045868 0.045193 0.040975 0.03669 0.037741 -1.489 -0.0042753 -0.0045405 -0.0037463 -0.0010975 -0.012391 -0.0057727 -0.0096413 -0.0074648 -0.0055857 0 -0.014681 0 0.00096491 0 -0.001543 0 -0.81806
2.7344 0.039968 0.044597 0.043241 0.046347 0.038245 0.049019 0.046037 0.045765 0.046758 0.042139 0.042075 -1.3978 -0.0010954 -0.0041182 -0.0047371 -0.0010778 -0.013621 -0.0010943 -0.0099511 -0.0041194 -0.0038073 0 -0.014719 0 0.0011161 0 -0.0016402 0 -0.87122
2.7383 0.042641 0.043921 0.04419 0.045887 0.044321 0.044746 0.04364 0.0452 0.051812 0.04697 0.047349 -1.2999 0.0024664 -0.0027868 -0.0034663 -0.00094499 -0.016242 0.0029296 -0.0066723 0.0019122 -0.00051558 0 -0.015102 0 0.00070975 0 -0.0018256 0 -0.91803
2.7422 0.046317 0.042743 0.043239 0.0444 0.049024 0.041198 0.041966 0.045562 0.055161 0.050357 0.051697 -1.2013 0.0038028 -0.0012005 -0.0014598 -0.0010041 -0.018982 0.0046901 -0.0016418 0.0056255 0.0015068 0 -0.015768 0 -4.0875e-05 0 -0.0020041 0 -0.95274
2.7461 0.049389 0.042837 0.041496 0.042455 0.049723 0.039183 0.043681 0.047186 0.056195 0.052006 0.053556 -1.1024 0.0027557 -0.00035267 -0.0011356 -0.001863 -0.020507 0.0048251 0.0022211 0.0052911 0.00045355 0 -0.016448 0 -0.00058875 0 -0.0020505 0 -0.97502
2.75 0.050333 0.044973 0.041135 0.041412 0.047403 0.038575 0.0484 0.048847 0.055093 0.051917 0.052803 -0.99704 0.0013433 -0.00096574 -0.0032725 -0.0035338 -0.020383 0.0051772 0.0032356 0.0032181 -0.0029037 0 -0.016834 0 -0.00055459 0 -0.0019022 0 -0.98835
2.7539 0.048815 0.048187 0.043538 0.042293 0.045354 0.039044 0.052952 0.049514 0.052729 0.050172 0.050717 -0.87647 0.0014903 -0.0027147 -0.0060631 -0.0048926 -0.019239 0.0068639 0.0020382 0.002736 -0.0057465 0 -0.016841 0 -7.4431e-05 0 -0.0016163 0 -0.99542
2.7578 0.046096 0.050542 0.047691 0.044652 0.045967 0.040275 0.054068 0.049529 0.050011 0.047004 0.048816 -0.73737 0.0031539 -0.0041106 -0.0067798 -0.0044314 -0.018068 0.0091895 0.00053612 0.0046749 -0.0055953 0 -0.016669 0 0.00034977 0 -0.0013282 0 -0.99485
2.7617 0.04422 0.050704 0.050514 0.046718 0.048728 0.041718 0.051062 0.049849 0.047235 0.043072 0.047629 -0.58517 0.0046412 -0.0034362 -0.0044398 -0.0018095 -0.017398 0.010273 -9.8726e-05 0.0067211 -0.002509 0 -0.016598 0 0.00034548 0 -0.0011532 0 -0.98226
2.7656 0.044465 0.048914 0.04922 0.046855 0.051062 0.042613 0.046194 0.050343 0.044131 0.039564 0.04654 -0.43032 0.0045636 -0.00012556 -0.00079891 0.0014346 -0.01709 0.0087587 -0.00037227 0.0059557 0.00088251 0 -0.016673 0 1.4221e-05 0 -0.0011265 0 -0.95505
2.7695 0.046289 0.046556 0.043837 0.044993 0.050885 0.042635 0.042654 0.049403 0.040636 0.037788 0.044787 -0.28016 0.0032532 0.0045934 0.0013561 0.0030519 -0.016828 0.0050997 -0.0014862 0.0018518 0.00157 0 -0.016641 0 -0.00021451 0 -0.0012193 0 -0.91725
2.7734 0.047714 0.044841 0.037591 0.042653 0.048288 0.042525 0.042177 0.045709 0.037649 0.038415 0.042622 -0.13349 0.002183 0.0084535 0.00092707 0.0022153 -0.016677 0.0013206 -0.0035727 -0.003148 -0.0013563 0 -0.016232 0 -5.8788e-05 0 -0.0013825 0 -0.88022
2.7773 0.046905 0.043902 0.034566 0.04159 0.04499 0.043713 0.044277 0.040404 0.036842 0.040941 0.041448 0.017611 0.002139 0.009739 -0.00049411 0.00044362 -0.017082 -0.00051057 -0.0051004 -0.0057903 -0.0060701 0 -0.015502 0 0.00030826 0 -0.0015532 0 -0.85807
2.7813 0.043679 0.043058 0.036427 0.042388 0.042518 0.046882 0.047323 0.037014 0.039442 0.043909 0.042718 0.18035 0.0022299 0.0083776 -0.0003534 0.00012825 -0.018315 0.00017885 -0.0042001 -0.0046593 -0.0095957 0 -0.014887 0 0.00044086 0 -0.0016318 0 -0.85985
2.7852 0.039677 0.04181 0.041011 0.044291 0.041114 0.050747 0.049969 0.038545 0.044885 0.045792 0.0465 0.35508 0.00089415 0.00566 0.0021522 0.0019345 -0.019996 0.0021552 -0.00064209 -0.00092093 -0.010048 0 -0.014843 0 0.00010549 0 -0.0014988 0 -0.88307
2.7891 0.037086 0.040452 0.04404 0.046174 0.040257 0.052513 0.051499 0.044284 0.05056 0.045877 0.050985 0.5358 -0.0021135 0.0029838 0.0051194 0.0037493 -0.02122 0.0034661 0.0035756 0.0031321 -0.0076165 0 -0.015425 0 -0.00043916 0 -0.0011013 0 -0.91249
2.793 0.037035 0.039711 0.042607 0.047477 0.03982 0.050033 0.0512 0.049628 0.053072 0.044432 0.053402 0.71656 -0.0049071 0.00086793 0.0057138 0.0025347 -0.02122 0.0029625 0.0057782 0.0059925 -0.0038033 0 -0.016211 0 -0.00067202 0 -0.00053815 0 -0.92601
2.7969 0.038932 0.039888 0.037498 0.048168 0.040319 0.043891 0.048063 0.049607 0.050278 0.042132 0.051663 0.89722 -0.0048659 -0.00091159 0.0029067 -0.0024887 -0.019938 0.0010317 0.0049302 0.0075155 -7.3648e-05 0 -0.016686 0 -0.00033051 0 -3.3964e-05 0 -0.90531
2.8008 0.041123 0.040462 0.032448 0.048023 0.041942 0.037337 0.041664 0.043172 0.042701 0.03939 0.045548 1.0831 -0.0010464 -0.0024369 -0.0015368 -0.0084994 -0.017998 -0.00092529 0.0025133 0.0080458 0.0027164 0 -0.016702 0 0.00030527 0 0.00021329 0 -0.84645
2.8047 0.042125 0.040609 0.031018 0.046333 0.043616 0.033795 0.033522 0.034289 0.033397 0.036277 0.03675 1.2791 0.0046709 -0.0031512 -0.0047361 -0.01119 -0.01615 -0.0016798 0.0010786 0.007463 0.0039343 0 -0.016567 0 0.00066427 0 0.0001872 0 -0.76441
2.8086 0.041416 0.040043 0.033798 0.042546 0.043488 0.033992 0.027258 0.028731 0.026395 0.03306 0.027998 1.4847 0.0088425 -0.0024039 -0.005294 -0.00859 -0.014772 -0.0010135 0.0018144 0.0053195 0.002826 0 -0.016675 0 0.00043114 0 5.5664e-05 0 -0.6884
2.8125 0.039387 0.039281 0.038193 0.037194 0.040664 0.03535 0.026689 0.029444 0.024687 0.030675 0.021993 1.6951 0.0090351 -0.00045855 -0.0042416 -0.0029814 -0.013858 0.00032916 0.0034377 0.0018155 -0.00095478 0 -0.017065 0 -0.00015713 0 2.1413e-06 0 -0.64898
2.8164 0.036833 0.039013 0.040783 0.031971 0.036497 0.034342 0.032975 0.034605 0.028821 0.030395 0.020651 1.9076 0.0054744 0.0012596 -0.0035407 0.0010529 -0.013388 0.0012919 0.003477 -0.0016701 -0.0063735 0 -0.017363 0 -0.00056262 0 4.0944e-05 0 -0.66293
2.8203 0.034545 0.039245 0.04004 0.02869 0.033861 0.029817 0.043135 0.039867 0.03671 0.032788 0.024618 2.1259 0.00049327 0.0012082 -0.0038657 0.00074282 -0.01356 0.0011057 0.00074123 -0.0033098 -0.010904 0 -0.017189 0 -0.0004914 0 2.8768e-06 0 -0.72327
2.8242 0.0331 0.039084 0.0371 0.028042 0.034706 0.024239 0.051454 0.042358 0.044634 0.03685 0.03289 2.3573 -0.0034751 -0.00079602 -0.0040212 -0.0024496 -0.01457 -0.00050893 -0.0033603 -0.0022599 -0.011961 0 -0.016587 0 -0.00017736 0 -0.00028367 0 -0.80008
2.8281 0.032619 0.037434 0.034165 0.029273 0.037958 0.021631 0.053028 0.042568 0.048962 0.040234 0.042714 2.6047 -0.0054898 -0.0031663 -0.0025203 -0.0043872 -0.016176 -0.0033607 -0.0058953 0.00055973 -0.0089602 0 -0.016039 0 -0.00011138 0 -0.00079006 0 -0.8525
2.832 0.032488 0.033924 0.032224 0.030916 0.039801 0.023978 0.046892 0.042656 0.047785 0.040591 0.0502 2.8615 -0.0061045 -0.0038046 0.00046666 -0.0022683 -0.01756 -0.0067473 -0.0048993 0.0031086 -0.0041366 0 -0.016014 0 -0.00048614 0 -0.0012691 0 -0.84652
2.8359 0.031387 0.029216 0.030221 0.031702 0.036379 0.029306 0.036389 0.043268 0.041616 0.037011 0.051797 3.1152 -0.0062139 -0.0020037 0.0029532 0.0027669 -0.017749 -0.009431 -0.0010208 0.0037427 -0.0011166 0 -0.016499 0 -0.00092499 0 -0.0014501 0 -0.76957
2.8398 0.027999 0.024427 0.026319 0.030817 0.026848 0.033133 0.026549 0.042241 0.032692 0.030437 0.045974 3.3579 -0.006087 0.0007943 0.002989 0.0068737 -0.01626 -0.0099963 0.0030937 0.0023144 -0.0021624 0 -0.016994 0 -0.00079274 0 -0.0012655 0 -0.63428
2.8438 0.022057 0.020245 0.019933 0.027698 0.014288 0.031984 0.020489 0.036449 0.023315 0.022759 0.034037 3.593 -0.0054163 0.0022105 0.00058202 0.0072631 -0.01341 -0.0076809 0.0050032 4.5552e-05 -0.006318 0 -0.016989 0 0.00019131 0 -0.00089289 0 -0.46962
2.8477 0.014836 0.016498 0.012573 0.02215 0.003732 0.025877 0.017546 0.024871 0.014431 0.015466 0.019453 3.8318 -0.0040341 0.0010863 -0.0023365 0.0047674 -0.010008 -0.0031373 0.0042504 -0.0015242 -0.010038 0 -0.01645 0 0.0016273 0 -0.00058119 0 -0.30534
2.8516 0.0084262 0.012454 0.0067274 0.014958 -0.001196 0.017762 0.014429 0.0099456 0.0056241 0.0090027 0.0060846 4.0831 -0.0023735 -0.0014021 -0.0038616 0.002764 -0.0067816 0.0016694 0.0022763 -0.001553 -0.0098535 0 -0.01585 0 0.00272 0 -0.00043966 0 -0.15983
2.8555 0.0041814 0.0074718 0.0037964 0.008106 -0.00053646 0.01069 0.008345 -0.0038867 -0.0034385 0.0032028 -0.0034601 4.345 -0.0012063 -0.0027598 -0.0039056 0.0036412 -0.0040706 0.0046274 0.00083992 -0.0001893 -0.0049701 0 -0.015707 0 0.0029179 0 -0.00039415 0 -0.038261
2.8594 0.001615 0.001438 0.0029265 0.003657 0.002346 0.0053984 -0.00043968 -0.012933 -0.011481 -0.0018917 -0.0084427 4.6073 -0.0010206 -0.001437 -0.0039386 0.0063594 -0.0019983 0.0049005 0.00057039 0.0017986 0.0021726 0 -0.016095 0 0.0023214 0 -0.00033429 0 0.060256
2.8633 -0.0012248 -0.0052388 0.001694 0.0017712 0.0031715 0.00032187 -0.0086605 -0.015984 -0.015729 -0.0058238 -0.0096156 4.8632 -0.0016895 0.0017203 -0.0049989 0.0074972 -0.00077178 0.0034053 0.00088345 0.0035532 0.0076803 0 -0.016603 0 0.001509 0 -0.00027605 0 0.1357
2.8672 -0.0061498 -0.011899 -0.0020277 -0.00022604 -0.00065144 -0.0063704 -0.012751 -0.014218 -0.014059 -0.0083874 -0.0086078 5.1173 -0.0026611 0.0041687 -0.0061837 0.0047006 -0.00062496 0.0018756 0.0010167 0.004455 0.0088439 0 -0.016744 0 0.00098758 0 -0.00035735 0 0.18863
2.8711 -0.013367 -0.017924 -0.008608 -0.0062319 -0.008912 -0.01488 -0.012088 -0.010245 -0.007613 -0.010414 -0.007631 5.3817 -0.0033679 0.0038884 -0.0053743 -0.00087426 -0.0013514 0.0013322 0.00091609 0.0042483 0.0057155 0 -0.016417 0 0.00080728 0 -0.0006704 0 0.22929
2.875 -0.021394 -0.022958 -0.016685 -0.018042 -0.019334 -0.023774 -0.010138 -0.0074153 -0.0014235 -0.013693 -0.0092723 5.6634 -0.0034871 0.0011374 -0.0015679 -0.00549 -0.0019331 0.0013518 0.0010883 0.0030985 0.00070428 0 -0.015961 0 0.00067584 0 -0.0011157 0 0.28359
2.8789 -0.028347 -0.027071 -0.024419 -0.03319 -0.029239 -0.031567 -0.012372 -0.0092896 -0.0019444 -0.019845 -0.015759 5.9541 -0.0030002 -0.001785 0.0036158 -0.0061958 -0.00083887 0.00076565 0.001773 0.0015676 -0.0032341 0 -0.015801 0 0.0003963 0 -0.0014446 0 0.38484
2.8828 -0.033377 -0.030765 -0.030776 -0.046262 -0.036891 -0.038071 -0.022281 -0.018395 -0.012885 -0.029041 -0.027643 6.2335 -0.002203 -0.0024823 0.0069732 -0.0034071 0.0030154 -0.00097923 0.0025119 0.00038694 -0.0044292 0 -0.016049 0 0.00014234 0 -0.0014608 0 0.5518
2.8867 -0.037054 -0.034713 -0.035869 -0.052912 -0.041859 -0.044108 -0.038458 -0.034294 -0.032385 -0.039681 -0.042828 6.4835 -0.0016622 -0.00038309 0.0064581 -0.00032263 0.0093425 -0.0032064 0.0026613 4.4499e-05 -0.0032154 0 -0.016445 0 0.00027855 0 -0.0011813 0 0.76832
2.8906 -0.040586 -0.03929 -0.040352 -0.053134 -0.044639 -0.050005 -0.055072 -0.052549 -0.053744 -0.049355 -0.05706 6.7021 -0.0019379 0.0029386 0.0029961 0.00013773 0.016415 -0.0047487 0.0022508 0.00044764 -0.0013035 0 -0.016628 0 0.00091667 0 -0.00080144 0 0.9835
2.8945 -0.044768 -0.044287 -0.04462 -0.050824 -0.046154 -0.054611 -0.065553 -0.066325 -0.069251 -0.056253 -0.066024 6.9035 -0.0030793 0.0051359 -0.00040513 -0.0020618 0.022021 -0.0052064 0.0021116 0.00095102 -0.00040544 0 -0.016442 0 0.0016819 0 -0.00050842 0 1.1376
2.8984 -0.049607 -0.049144 -0.04857 -0.0501 -0.047519 -0.056077 -0.066871 -0.070325 -0.074449 -0.059913 -0.067749 7.1058 -0.0043239 0.0048628 -0.0013693 -0.0042658 0.024764 -0.005321 0.0029665 0.00077447 -0.001049 0 -0.015984 0 0.0019645 0 -0.00034503 0 1.1986
2.9023 -0.054671 -0.053567 -0.051968 -0.051955 -0.049939 -0.053827 -0.061308 -0.064395 -0.070062 -0.060901 -0.063586 7.318 -0.004502 0.0025385 -4.8637e-05 -0.0037526 0.024733 -0.0060046 0.0043829 -0.00047267 -0.0023038 0 -0.015437 0 0.0014512 0 -0.00025428 0 1.1822
2.9063 -0.059547 -0.057934 -0.054942 -0.054387 -0.05437 -0.049857 -0.05459 -0.053854 -0.060823 -0.060068 -0.05709 7.5358 -0.0030499 -0.00026161 0.0015303 -0.00025866 0.023109 -0.0070705 0.0048224 -0.0025118 -0.0025501 0 -0.014924 0 0.00044125 0 -0.0002295 0 1.1419
2.9102 -0.063936 -0.062965 -0.058084 -0.055553 -0.060904 -0.04795 -0.052041 -0.046085 -0.052572 -0.058261 -0.051845 7.7498 -0.00076946 -0.0020357 0.0017974 0.0038241 0.021189 -0.0071501 0.0030018 -0.004512 -0.00076326 0 -0.014537 0 -0.00036292 0 -0.00036997 0 1.134
2.9141 -0.067576 -0.068872 -0.062111 -0.056416 -0.068359 -0.051228 -0.055674 -0.045985 -0.049624 -0.056674 -0.04998 7.9548 0.00055845 -0.0021945 0.0011609 0.0055465 0.019704 -0.0050903 -0.00062335 -0.0055062 0.0025885 0 -0.014438 0 -0.00042069 0 -0.00074991 0 1.187
2.918 -0.070416 -0.074844 -0.067403 -0.05995 -0.074715 -0.060009 -0.064044 -0.053669 -0.053536 -0.057129 -0.05225 8.1513 -0.00036104 -0.0010964 0.0012305 0.0037792 0.018936 -0.0014677 -0.0037863 -0.0048941 0.0057178 0 -0.014806 0 0.00021772 0 -0.001238 0 1.2939
2.9219 -0.072974 -0.079535 -0.073773 -0.067745 -0.078452 -0.071675 -0.074245 -0.065691 -0.063141 -0.061545 -0.058944 8.3394 -0.0030095 0.00042732 0.0027463 -0.00013293 0.019286 0.0014801 -0.0040741 -0.0028184 0.0067024 0 -0.015619 0 0.0009815 0 -0.0015022 0 1.4297
2.9258 -0.076276 -0.082238 -0.080551 -0.077753 -0.079894 -0.082633 -0.083966 -0.078098 -0.075396 -0.070676 -0.070205 8.5131 -0.0051907 0.0015617 0.0045552 -0.0037111 0.021528 0.0017231 -0.00098745 -0.00022567 0.0048395 0 -0.016504 0 0.0012646 0 -0.0012675 0 1.5743
2.9297 -0.081022 -0.083634 -0.086808 -0.085868 -0.081277 -0.090683 -0.092096 -0.088586 -0.08678 -0.083148 -0.08525 8.6628 -0.0047303 0.0017764 0.0047806 -0.0052688 0.026296 -0.00057716 0.0034644 0.0015144 0.0011502 0 -0.01691 0 0.00089384 0 -0.00061559 0 1.7205
2.9336 -0.086588 -0.085232 -0.09159 -0.089864 -0.085056 -0.09594 -0.098141 -0.096526 -0.094992 -0.095793 -0.10146 8.7849 -0.0013437 0.00091622 0.0029057 -0.0048158 0.033199 -0.0029849 0.0062602 0.0013446 -0.0023494 0 -0.016517 0 0.00020027 0 -1.2955e-05 0 1.8641
2.9375 -0.091029 -0.087917 -0.094115 -0.091536 -0.091536 -0.099769 -0.10176 -0.10185 -0.10009 -0.10521 -0.11471 8.8874 0.0030128 -0.00081443 0.00045548 -0.0035087 0.040464 -0.0028965 0.005697 -0.00078394 -0.0040342 0 -0.015542 0 -0.00031597 0 2.8903e-05 0 1.9902
2.9414 -0.092552 -0.091012 -0.094035 -0.094557 -0.097899 -0.10293 -0.10308 -0.10439 -0.10397 -0.10947 -0.12124 8.985 0.0056806 -0.0029847 -0.00055493 -0.0024734 0.045645 4.9601e-05 0.0025306 -0.0037814 -0.0036593 0 -0.014614 0 -0.00039488 0 -0.00059997 0 2.0727
2.9453 -0.091339 -0.09292 -0.091732 -0.10014 -0.099959 -0.10472 -0.10316 -0.10421 -0.1081 -0.10867 -0.1197 9.0869 0.0053766 -0.0051523 0.0002041 -0.0020825 0.04704 0.0035733 -0.0010005 -0.0060735 -0.0022938 0 -0.014287 0 -0.00015485 0 -0.00146 0 2.0899
2.9492 -0.089898 -0.092914 -0.088473 -0.10525 -0.095724 -0.10385 -0.10344 -0.102 -0.11117 -0.10434 -0.11169 9.1886 0.0029856 -0.0069915 0.00095663 -0.0020659 0.044739 0.0048183 -0.0032502 -0.0066497 -0.0014233 0 -0.014617 0 0.00010536 0 -0.0018862 0 2.0417
2.9531 -0.091193 -0.092323 -0.086176 -0.10562 -0.087913 -0.10024 -0.10436 -0.098775 -0.10927 -0.098297 -0.10044 9.2758 0.00048437 -0.0082027 -0.00024949 -0.0020314 0.040459 0.0029555 -0.0043688 -0.0057105 -0.002006 0 -0.015182 0 0.00021132 0 -0.0015339 0 1.9554
2.957 -0.095944 -0.093769 -0.086692 -0.1008 -0.082879 -0.095917 -0.10459 -0.095366 -0.099346 -0.092259 -0.089047 9.3372 -0.00083776 -0.0083385 -0.0031974 -0.0018083 0.036301 -0.00016292 -0.0055897 -0.0043713 -0.0040835 0 -0.015504 0 0.00024244 0 -0.00067338 0 1.8738
2.9609 -0.1016 -0.098846 -0.090833 -0.095691 -0.086131 -0.093951 -0.10227 -0.092476 -0.083649 -0.088009 -0.079772 9.3745 -0.0011631 -0.0068888 -0.0052618 -0.0014282 0.033461 -0.0019073 -0.0074532 -0.0036485 -0.0069414 0 -0.015469 0 0.00040415 0 3.5106e-05 0 1.836
2.9648 -0.10422 -0.10627 -0.097691 -0.096398 -0.097731 -0.096085 -0.097503 -0.091398 -0.070907 -0.087534 -0.074707 9.4002 -0.0013759 -0.0037596 -0.003734 -0.00096856 0.03198 -0.0014511 -0.008845 -0.0035831 -0.009453 0 -0.015336 0 0.00079774 0 9.8001e-05 0 1.864
2.9688 -0.1018 -0.1123 -0.10483 -0.10392 -0.11146 -0.10103 -0.093629 -0.09407 -0.071798 -0.092263 -0.076303 9.4256 -0.0017829 0.00022723 0.0014835 -0.00050331 0.031618 -0.00049941 -0.0079044 -0.0032566 -0.010399 0 -0.015394 0 0.0013065 0 -0.0004116 0 1.9573
2.9727 -0.096126 -0.11334 -0.10945 -0.11214 -0.11889 -0.10497 -0.095383 -0.1015 -0.091 -0.10173 -0.086276 9.4505 -0.0017751 0.0034428 0.0075072 -0.00014974 0.032823 -0.0014719 -0.0039767 -0.0016871 -0.0088827 0 -0.015619 0 0.0016801 0 -0.0009549 0 2.0929
2.9766 -0.091341 -0.10857 -0.11002 -0.11272 -0.11556 -0.10425 -0.10463 -0.11155 -0.12178 -0.11282 -0.10328 9.4634 -0.00073244 0.0043786 0.010884 -5.1116e-05 0.036607 -0.0049577 0.0013129 0.001157 -0.004907 0 -0.015707 0 0.0017184 0 -0.0010218 0 2.2285
2.9805 -0.090438 -0.10059 -0.10722 -0.10279 -0.10415 -0.098172 -0.11734 -0.11858 -0.14813 -0.12073 -0.12158 9.4511 0.00095695 0.0027859 0.010488 -0.00025428 0.043143 -0.0089562 0.0050314 0.0040793 0.0002446 0 -0.015422 0 0.001391 0 -0.00056431 0 2.3098
2.9844 -0.092861 -0.093423 -0.10332 -0.088187 -0.092269 -0.08972 -0.12497 -0.11651 -0.15413 -0.12122 -0.1328 9.4083 0.0020454 2.0023e-05 0.0081347 -0.00063595 0.050323 -0.010642 0.0052145 0.0053573 0.004394 0 -0.014896 0 0.00082216 0 9.9415e-06 0 2.2892
2.9883 -0.095323 -0.089781 -0.10035 -0.078891 -0.086356 -0.083592 -0.12014 -0.10361 -0.13424 -0.11294 -0.13039 9.3388 0.001712 -0.0018674 0.0064506 -0.0010256 0.053986 -0.0089283 0.0024445 0.0039146 0.0057243 0 -0.014547 0 0.00019165 0 0.0002451 0 2.1495
2.9922 -0.094954 -0.089638 -0.098313 -0.080625 -0.086846 -0.082947 -0.1025 -0.084978 -0.097261 -0.098227 -0.11395 9.2496 0.0006064 -0.0016434 0.0062599 -0.0014458 0.050334 -0.0053812 -0.00069021 0.00014741 0.004118 0 -0.014694 0 -0.00034317 0 4.5692e-05 0 1.9209
2.9961 -0.091779 -0.090989 -0.095166 -0.090354 -0.088502 -0.087448 -0.080008 -0.069848 -0.060947 -0.081842 -0.08998 9.1456 0.00038453 0.00024024 0.0061448 -0.0021997 0.039086 -0.0026983 -0.0017878 -0.0041475 0.0014045 0 -0.015246 0 -0.00066156 0 -0.00028615 0 1.6741
3 -0.08826 -0.091734 -0.088772 -0.099617 -0.08548 -0.094 -0.064264 -0.065406 -0.041307 -0.068774 -0.068396 9.0293 0.0020333 0.0021599 0.0045027 -0.0036199 0.024784 -0.0023143 -0.00055986 -0.0067317 6.6181e-05 0 -0.015779 0 -0.00066648 0 -0.00038357 0 1.4897
3.0039 -0.086596 -0.090991 -0.079494 -0.1022 -0.07673 -0.099304 -0.063148 -0.071876 -0.043995 -0.062307 -0.057159 8.9048 0.0046687 0.00272 0.0017912 -0.0056201 0.014679 -0.0033965 0.0011443 -0.0062584 0.0012994 0 -0.015937 0 -0.00030377 0 -0.00016808 0 1.4213
3.0078 -0.086554 -0.08905 -0.070997 -0.098756 -0.067173 -0.10194 -0.076014 -0.083036 -0.063101 -0.063288 -0.058617 8.7776 0.0061763 0.0017907 0.00044773 -0.0074538 0.014209 -0.0039919 0.0011457 -0.0032055 0.0040652 0 -0.015757 0 0.00037979 0 0.0001176 0 1.4729
3.0117 -0.085948 -0.08655 -0.068139 -0.094405 -0.063777 -0.10235 -0.094673 -0.091544 -0.086793 -0.070451 -0.069565 8.6498 0.0052327 0.00035853 0.0024193 -0.0080053 0.023246 -0.00298 -0.0010641 0.00027184 0.0060398 0 -0.015622 0 0.001195 0 0.00019657 0 1.6051
3.0156 -0.083096 -0.083918 -0.073214 -0.092384 -0.069939 -0.10109 -0.10892 -0.094303 -0.10478 -0.081184 -0.084081 8.5147 0.0027361 -0.00048557 0.0068243 -0.006529 0.036046 -0.00088479 -0.0038437 0.001701 0.0057051 0 -0.015873 0 0.0018478 0 4.3325e-05 0 1.7584
3.0195 -0.078642 -0.081414 -0.083544 -0.090559 -0.082729 -0.097475 -0.11241 -0.093351 -0.11254 -0.092275 -0.096632 8.3598 0.0011031 -0.00037919 0.010289 -0.0033254 0.045148 0.0010416 -0.0047784 0.00012604 0.0037169 0 -0.016459 0 0.0020626 0 -0.00013191 0 1.8787
3.0234 -0.074841 -0.079294 -0.092641 -0.084192 -0.094935 -0.089985 -0.10521 -0.092143 -0.11094 -0.10056 -0.10362 8.1772 0.0019652 0.00032086 0.0098706 0.0002251 0.046356 0.0022637 -0.0026917 -0.0029473 0.002255 0 -0.016938 0 0.0017264 0 -0.00016659 0 1.9305
3.0273 -0.073078 -0.077589 -0.094378 -0.071708 -0.099885 -0.0782 -0.092238 -0.091324 -0.10323 -0.10353 -0.10344 7.9728 0.0044784 0.0010944 0.0058223 0.0024334 0.04104 0.0033589 0.0013531 -0.0045075 0.0028863 0 -0.016838 0 0.00096472 0 -0.00016894 0 1.8976
3.0313 -0.072204 -0.075682 -0.087013 -0.057161 -0.095203 -0.064113 -0.079449 -0.088145 -0.092544 -0.09985 -0.096133 7.7644 0.0059984 0.0016003 0.0014766 0.0024145 0.034123 0.0050741 0.0047828 -0.0024811 0.0048947 0 -0.016064 0 9.483e-05 0 -0.00041043 0 1.7808
3.0352 -0.069461 -0.072385 -0.073966 -0.046689 -0.083162 -0.05138 -0.070519 -0.07967 -0.080873 -0.089644 -0.083297 7.5672 0.0045994 0.001531 0.00026348 0.00072902 0.029627 0.0072171 0.0053198 0.0022422 0.0057001 0 -0.015007 0 -0.00052631 0 -0.00097782 0 1.5961
3.0391 -0.063123 -0.066782 -0.06088 -0.04269 -0.068294 -0.042948 -0.065426 -0.066151 -0.068999 -0.074467 -0.067735 7.3801 0.0010343 0.00047351 0.0026462 -0.00098911 0.027587 0.0086523 0.0024936 0.0061738 0.0031245 0 -0.014283 0 -0.0006807 0 -0.0015636 0 1.3705
3.043 -0.054265 -0.059164 -0.051528 -0.041834 -0.054697 -0.039182 -0.061219 -0.051081 -0.056583 -0.05701 -0.0524 7.1844 -0.0018441 -0.0016829 0.0058298 -0.0012141 0.02479 0.0083837 -0.0021455 0.0060867 -0.0024443 0 -0.014303 0 -0.00039757 0 -0.0016708 0 1.135
3.0469 -0.04592 -0.051079 -0.045898 -0.039018 -0.044783 -0.038105 -0.05435 -0.038152 -0.042673 -0.040554 -0.039041 6.9596 -0.001761 -0.0040613 0.0064313 0.0003528 0.018447 0.0065156 -0.0061214 0.0020764 -0.0079465 0 -0.014988 0 7.2377e-05 0 -0.0010891 0 0.91467
3.0508 -0.040448 -0.044223 -0.041565 -0.033048 -0.039346 -0.03738 -0.043457 -0.028613 -0.027164 -0.028127 -0.027816 6.7008 0.00074207 -0.0047976 0.0035213 0.0025967 0.0093842 0.0040707 -0.0076032 -0.0021084 -0.0098207 0 -0.015838 0 0.00040802 0 -0.00017912 0 0.7262
3.0547 -0.037643 -0.039116 -0.036607 -0.028004 -0.037835 -0.036019 -0.031029 -0.021772 -0.012603 -0.021451 -0.018498 6.4238 0.0027297 -0.0022646 -0.00076859 0.0038826 0.0018621 0.0019424 -0.0064211 -0.0022291 -0.0067305 0 -0.016275 0 0.00040794 0 0.00036301 0 0.58256
3.0586 -0.035275 -0.034787 -0.031181 -0.028723 -0.038338 -0.034318 -0.022466 -0.017689 -0.0043746 -0.02017 -0.012209 6.1517 0.0016644 0.0032803 -0.0034278 0.0032964 0.00021449 0.00019266 -0.0039381 0.0023426 -0.0006648 0 -0.016033 0 0.00010046 0 9.8982e-05 0 0.49835
3.0625 -0.031371 -0.029833 -0.026623 -0.035088 -0.03787 -0.03247 -0.022455 -0.018423 -0.0078691 -0.022014 -0.011664 5.896 -0.0020465 0.0092678 -0.0032684 0.0012314 0.0052602 -0.0015572 -0.0019325 0.0074677 0.0044213 0 -0.015326 0 -0.00030106 0 -0.0007428 0 0.48445
3.0664 -0.025955 -0.023857 -0.023436 -0.041201 -0.03364 -0.029735 -0.030805 -0.025716 -0.023819 -0.024068 -0.018934 5.6482 -0.0052254 0.012448 -0.0015958 -0.001091 0.013543 -0.0032095 -0.0012857 0.0075759 0.0053232 0 -0.014689 0 -0.00056582 0 -0.0014522 0 0.53154
3.0703 -0.020677 -0.017904 -0.020471 -0.040568 -0.024821 -0.025248 -0.041114 -0.037189 -0.045412 -0.024407 -0.032219 5.3899 -0.0047617 0.011478 -0.00046877 -0.002649 0.019888 -0.0039627 -0.0014194 0.00084349 0.0016324 0 -0.014586 0 -0.00060882 0 -0.001475 0 0.59694
3.0742 -0.016934 -0.013486 -0.016077 -0.032181 -0.01335 -0.019546 -0.044117 -0.045476 -0.060405 -0.022821 -0.044661 5.1114 -0.00051107 0.0081578 -0.00051313 -0.0032594 0.020935 -0.0031981 -0.00094283 -0.0085625 -0.0042163 0 -0.015063 0 -0.0005208 0 -0.00091516 0 0.61302
3.0781 -0.014467 -0.011143 -0.0098133 -0.021299 -0.0027798 -0.014742 -0.033926 -0.042392 -0.057906 -0.020018 -0.04711 4.8208 0.0044543 0.0059427 -0.00048433 -0.0033584 0.016764 -0.0015202 0.00094731 -0.013644 -0.0086744 0 -0.01571 0 -0.00044482 0 -0.00041771 0 0.52019
3.082 -0.011775 -0.0099492 -0.0028093 -0.014054 0.0041398 -0.012576 -0.012512 -0.025255 -0.035475 -0.016078 -0.033691 4.5356 0.0065002 0.0068533 0.0011601 -0.0033151 0.0097111 -0.0005961 0.0034688 -0.010644 -0.0092488 0 -0.015981 0 -0.00041711 0 -0.00053865 0 0.30524
3.0859 -0.0077699 -0.0083924 0.0035512 -0.011324 0.0071655 -0.012069 0.011311 0.00016682 -0.0013285 -0.0098673 -0.0063415 4.2664 0.0045362 0.009542 0.0044322 -0.003058 0.0020217 -0.0016157 0.0046401 -0.0025573 -0.0057747 0 -0.01564 0 -0.00033073 0 -0.0012082 0 0.016749
3.0898 -0.0029537 -0.0057591 0.0090093 -0.0081193 0.0081057 -0.0094944 0.027857 0.023045 0.030251 -0.00034353 0.025151 4.0069 0.00072839 0.010416 0.0075883 -0.002344 -0.0053279 -0.0037856 0.0029375 0.0033602 -0.00026837 0 -0.014968 0 -7.0344e-05 0 -0.0018132 0 -0.25612
3.0938 0.0010124 -0.0026776 0.014185 0.00075571 0.0086962 -0.0014777 0.032782 0.034583 0.047159 0.011226 0.048022 3.7416 -0.0017388 0.0069257 0.0086297 -0.0012322 -0.011877 -0.004543 -0.0010997 0.0020206 0.0043107 0 -0.014536 0 0.00030717 0 -0.0018188 0 -0.42804
3.0977 0.0028172 -0.00037062 0.018934 0.014429 0.0088168 0.011188 0.028642 0.032979 0.045615 0.020468 0.053229 3.4601 -0.00164 3.7625e-05 0.006953 -0.00010364 -0.016368 -0.001654 -0.0048403 -0.0049648 0.0056412 0 -0.01472 0 0.00054439 0 -0.0013072 0 -0.45575
3.1016 0.0026056 0.00058552 0.021349 0.025465 0.0067109 0.022767 0.021029 0.022599 0.030396 0.022042 0.039775 3.1672 -0.00058424 -0.0063932 0.0036146 0.0008423 -0.016733 0.0045556 -0.0054302 -0.010881 0.0032147 0 -0.015375 0 0.00038336 0 -0.0008868 0 -0.34841
3.1055 0.0017388 0.00079048 0.019021 0.025968 0.00097256 0.026308 0.013307 0.0091275 0.010024 0.013644 0.014351 2.8769 -0.0010385 -0.0087876 0.00020374 0.0019565 -0.01173 0.010965 -0.0021746 -0.010175 -0.0014388 0 -0.015959 0 -0.00015716 0 -0.0010523 0 -0.15232
3.1094 0.0016111 0.0014064 0.011781 0.014685 -0.0075496 0.019216 0.0048777 -0.0042693 -0.0086656 -0.0012777 -0.012719 2.5992 -0.0035259 -0.0066236 -0.0023464 0.0037393 -0.0026561 0.013866 0.002627 -0.0035438 -0.0056358 0 -0.016022 0 -0.000697 0 -0.0016424 0 0.071536
3.1133 0.0026833 0.0030802 0.0031698 -0.0014555 -0.015658 0.0059129 -0.0057836 -0.01654 -0.022605 -0.014732 -0.03227 2.3322 -0.0058192 -0.0023781 -0.0039022 0.005909 0.0067351 0.011832 0.0053074 0.0028615 -0.0071271 0 -0.0156 0 -0.0007406 0 -0.0019658 0 0.26139
3.1172 0.0044603 0.0054324 -0.0013192 -0.012688 -0.019594 -0.0050413 -0.016892 -0.025727 -0.030812 -0.018946 -0.039209 2.0657 -0.005005 0.0010548 -0.0044497 0.0069832 0.012356 0.0067719 0.0037188 0.0032489 -0.0054475 0 -0.015164 0 -9.5172e-05 0 -0.0015013 0 0.36119
3.1211 0.0061593 0.0074931 0.0017549 -0.01369 -0.017243 -0.0072657 -0.022706 -0.027664 -0.031843 -0.011297 -0.032896 1.7936 -0.00048124 0.0028017 -0.0037036 0.0051547 0.012272 0.0022629 -0.0010278 -0.0025524 -0.0020713 0 -0.015162 0 0.00089596 0 -0.00047753 0 0.33084
3.125 0.0073162 0.0085584 0.010926 -0.0065612 -0.0091689 -0.0011464 -0.017689 -0.018652 -0.02355 0.0042659 -0.016029 1.5191 0.0050292 0.0040072 -0.0015939 -2.5026e-05 0.0075056 0.00061045 -0.0054892 -0.0092322 0.00082542 0 -0.015592 0 0.0015508 0 0.00027312 0 0.16431
3.1289 0.0079145 0.0086771 0.020767 0.0023103 0.0019223 0.0070711 -0.0018175 0.00027322 -0.0055105 0.02023 0.0066599 1.2502 0.0075589 0.0057299 0.0010198 -0.0066847 0.00070396 0.0011591 -0.0067013 -0.01111 0.0020935 0 -0.016013 0 0.0013635 0 8.3855e-05 0 -0.096233
3.1328 0.0082088 0.0084813 0.025989 0.0078436 0.012554 0.010757 0.018049 0.022067 0.018376 0.03041 0.029409 0.98948 0.0052871 0.0072381 0.0025168 -0.011554 -0.0058881 0.001204 -0.004438 -0.0071382 0.0024148 0 -0.015979 0 0.00042284 0 -0.00089367 0 -0.36802
3.1367 0.0085854 0.0087065 0.025213 0.0092738 0.019785 0.0082186 0.032392 0.037455 0.040115 0.032991 0.046457 0.73033 0.0001899 0.0066831 0.0017526 -0.012281 -0.011314 -0.0014085 -0.0010078 -0.0011663 0.0034361 0 -0.015484 0 -0.00063047 0 -0.0018056 0 -0.5615
3.1406 0.0095151 0.0098659 0.02132 0.0089101 0.022142 0.003558 0.035456 0.040941 0.051227 0.029992 0.053449 0.46336 -0.0035538 0.0034764 -0.00076833 -0.0092432 -0.015208 -0.0062535 0.0010653 0.0022893 0.0059353 0 -0.014978 0 -0.0010937 0 -0.0018859 0 -0.62307
3.1445 0.011415 0.01218 0.018444 0.0091138 0.020224 0.0027688 0.028626 0.033987 0.047402 0.024503 0.04896 0.18669 -0.003005 -0.00029324 -0.0030965 -0.0052462 -0.016755 -0.010511 0.0012393 0.0022348 0.0086878 0 -0.014968 0 -0.00073586 0 -0.0011531 0 -0.55948
3.1484 0.0144 0.015559 0.018607 0.010793 0.016758 0.0087437 0.018381 0.022885 0.030936 0.018552 0.035333 -0.091092 0.001236 -0.0012499 -0.0034511 -0.0033024 -0.014817 -0.011105 0.0010224 0.0012797 0.0092134 0 -0.015562 0 6.9078e-05 0 -0.00033123 0 -0.4288
3.1523 0.01819 0.019554 0.020958 0.014113 0.015576 0.019333 0.011231 0.013667 0.0094567 0.013113 0.018181 -0.35858 0.0057434 0.0021124 -0.0017924 -0.0044048 -0.0093039 -0.0070385 0.0020087 0.0020193 0.0059298 0 -0.016395 0 0.00070311 0 -8.753e-05 0 -0.30664
3.1563 0.022376 0.023471 0.023762 0.01949 0.019509 0.029589 0.010102 0.0087551 -0.0078999 0.0093895 0.0044841 -0.61204 0.0071704 0.0075635 0.00017973 -0.0071454 -0.0023255 -0.00019702 0.0039377 0.0038758 -0.0001508 0 -0.016959 0 0.00081929 0 -0.0003717 0 -0.25173
3.1602 0.026832 0.026806 0.026701 0.02719 0.028345 0.035814 0.014496 0.0077466 -0.014288 0.00939 7.6229e-06 -0.85816 0.0047388 0.010623 0.00063696 -0.0092818 0.0023925 0.0058378 0.0047616 0.0037777 -0.005828 0 -0.016996 0 0.00055862 0 -0.00053778 0 -0.29
3.1641 0.031769 0.029754 0.031071 0.03614 0.03858 0.03797 0.022898 0.010435 -0.0070975 0.014905 0.0070899 -1.1063 0.00035687 0.0082891 -0.0007061 -0.0096173 0.0017736 0.00801 0.0027056 -0.00020304 -0.0080935 0 -0.016606 0 0.000316 0 -0.00012412 0 -0.41793
3.168 0.037268 0.033217 0.037928 0.043967 0.045657 0.038941 0.034266 0.018178 0.012037 0.025929 0.02375 -1.3585 -0.0033314 0.0016514 -0.0024639 -0.0084995 -0.0044271 0.0055472 -0.001679 -0.0063057 -0.0065422 0 -0.016048 0 0.00032477 0 0.00053532 0 -0.61303
3.1719 0.042772 0.038085 0.046402 0.048813 0.047311 0.041795 0.047322 0.031978 0.038235 0.040197 0.044518 -1.6074 -0.0049635 -0.0050213 -0.0030369 -0.006793 -0.0134 0.00023699 -0.0055223 -0.010444 -0.003687 0 -0.015509 0 0.00047088 0 0.00055666 0 -0.84073
3.1758 0.047228 0.044281 0.054085 0.051116 0.045349 0.047411 0.059336 0.049539 0.064693 0.054344 0.062689 -1.844 -0.0048716 -0.0078824 -0.0021258 -0.0047047 -0.021266 -0.0048034 -0.0058329 -0.010083 -0.0027891 0 -0.015089 0 0.00048478 0 -0.00057342 0 -1.0581
3.1797 0.049942 0.050475 0.059068 0.053093 0.044191 0.054002 0.066721 0.064936 0.08441 0.065571 0.07304 -2.0666 -0.0039856 -0.0064874 -0.00079954 -0.0017785 -0.02564 -0.0070269 -0.0019628 -0.0065539 -0.0049987 0 -0.014924 0 0.0002694 0 -0.0023191 0 -1.2216
3.1836 0.051349 0.054884 0.061437 0.05612 0.04717 0.058441 0.067553 0.072027 0.092427 0.072391 0.073824 -2.2815 -0.0026773 -0.0035505 -0.00018681 0.0020694 -0.026736 -0.0058707 0.0038312 -0.003406 -0.0082915 0 -0.015207 0 1.0331e-06 0 -0.003407 0 -1.3016
3.1875 0.052784 0.056587 0.062676 0.058818 0.053676 0.058364 0.063496 0.068866 0.087848 0.074247 0.067113 -2.4944 -0.00071907 -0.0019917 -0.00029507 0.0058159 -0.026346 -0.0028637 0.008161 -0.0026171 -0.0091914 0 -0.015982 0 -9.6099e-05 0 -0.0029254 0 -1.295
3.1914 0.055259 0.056207 0.063717 0.058301 0.059615 0.053865 0.058771 0.059162 0.074302 0.071017 0.05738 -2.7026 0.0018667 -0.0022654 -0.0002485 0.0078874 -0.02588 -0.00042114 0.0090058 -0.0027324 -0.0058575 0 -0.016926 0 -3.5582e-05 0 -0.0011987 0 -1.2263
3.1953 0.058353 0.055349 0.063857 0.053726 0.060875 0.047926 0.056691 0.049444 0.058123 0.063316 0.049108 -2.8963 0.004244 -0.0024575 0.00038938 0.0075089 -0.025268 -0.00016629 0.006851 -0.00090439 0.00010722 0 -0.017435 0 -7.2201e-05 0 0.00042333 0 -1.1339
3.1992 0.060418 0.055305 0.061786 0.048409 0.056865 0.045088 0.05697 0.044473 0.045132 0.053232 0.044753 -3.0693 0.0052269 -0.00078291 0.00080519 0.005395 -0.023538 -0.0019369 0.003773 0.0034092 0.0047044 0 -0.017061 0 -0.00038674 0 0.0007163 0 -1.0519
3.2031 0.060091 0.056194 0.05764 0.047723 0.051132 0.048695 0.056528 0.044746 0.038154 0.044232 0.044152 -3.2278 0.0042971 0.0022097 -0.00028001 0.0030016 -0.020296 -0.0041212 0.0015983 0.0071833 0.004598 0 -0.015946 0 -0.0007877 0 -0.00037494 0 -0.99901
3.207 0.057737 0.057227 0.053755 0.054184 0.048628 0.058201 0.053146 0.047748 0.036877 0.039663 0.045628 -3.3876 0.0020731 0.0039783 -0.0029504 0.0011402 -0.016611 -0.0049582 0.0008258 0.006578 -0.00034067 0 -0.014804 0 -0.00079763 0 -0.0017571 0 -0.98221
3.2109 0.055388 0.057678 0.053028 0.064377 0.05201 0.068698 0.048416 0.051076 0.039771 0.040845 0.047917 -3.56 -0.00025284 0.0024882 -0.0054287 -0.00052172 -0.014506 -0.0037287 0.00096656 0.0010138 -0.0070258 0 -0.014393 0 -0.00011496 0 -0.002236 0 -1.0053
3.2148 0.055099 0.057546 0.056287 0.071129 0.059972 0.07375 0.046932 0.054295 0.046019 0.046435 0.051484 -3.7406 -0.0018736 -0.0016613 -0.0054215 -0.0025319 -0.015539 -0.00097618 0.001528 -0.0056774 -0.011542 0 -0.014907 0 0.00097769 0 -0.0015954 0 -1.0721
3.2188 0.05723 0.057346 0.061238 0.069428 0.068646 0.070061 0.052266 0.058179 0.055611 0.053732 0.058087 -3.9109 -0.0027204 -0.0055896 -0.0023847 -0.0044139 -0.019681 0.0021768 0.0024643 -0.0084268 -0.011862 0 -0.015827 0 0.0017077 0 -0.00070854 0 -1.1802
3.2227 0.060277 0.057462 0.064174 0.060849 0.074517 0.060443 0.063387 0.062774 0.067648 0.060652 0.068712 -4.0534 -0.0029779 -0.0066102 0.0015698 -0.0046976 -0.025295 0.0047924 0.0037622 -0.0054761 -0.0087888 0 -0.016383 0 0.0014101 0 -0.00062639 0 -1.3108
3.2266 0.06239 0.057892 0.063025 0.052394 0.076363 0.052265 0.074865 0.066596 0.078836 0.066542 0.081385 -4.1664 -0.0025186 -0.0044528 0.003296 -0.0024442 -0.030101 0.0062721 0.0048858 8.3685e-05 -0.0047067 0 -0.016199 0 0.00012802 0 -0.0015442 0 -1.4277
3.2305 0.063059 0.058626 0.059073 0.050759 0.075058 0.052004 0.080706 0.067788 0.084244 0.071269 0.090901 -4.2652 -0.0010701 -0.0012139 0.0014587 0.0012906 -0.032344 0.0060507 0.0049266 0.0032306 -0.0015401 0 -0.015551 0 -0.0013409 0 -0.0026229 0 -1.4906
3.2344 0.063327 0.060038 0.055836 0.057144 0.072069 0.06008 0.078503 0.065834 0.080354 0.073951 0.091398 -4.3694 0.0010413 0.00073895 -0.0020877 0.003832 -0.031466 0.003569 0.0034338 0.0015308 0.00029843 0 -0.015036 0 -0.0020361 0 -0.0027919 0 -1.4752
3.2383 0.064395 0.062587 0.056168 0.066979 0.068294 0.070309 0.070546 0.062025 0.06813 0.073107 0.080525 -4.4864 0.0025898 0.00081603 -0.003861 0.0031011 -0.028117 -0.0010945 0.001047 -0.0029893 0.0014002 0 -0.01502 0 -0.00157 0 -0.0017381 0 -1.3884
3.2422 0.066155 0.065982 0.060093 0.074188 0.064054 0.074695 0.061519 0.058316 0.053354 0.068354 0.062194 -4.6061 0.0022772 0.0003583 -0.0019447 -0.00034446 -0.023713 -0.0065084 -0.00084293 -0.006109 0.0021975 0 -0.015371 0 -0.00037901 0 -0.00016309 0 -1.2671
3.2461 0.067233 0.068803 0.065047 0.075743 0.059735 0.069695 0.055265 0.055856 0.043434 0.061792 0.045291 -4.71 8.1584e-05 0.00098967 0.0021706 -0.0035557 -0.019837 -0.010126 -0.0012088 -0.0053303 0.0024314 0 -0.0157 0 0.00069876 0 0.00086854 0 -1.1615
3.25 0.066513 0.069345 0.068095 0.072718 0.056142 0.058828 0.053241 0.054605 0.042789 0.057178 0.038476 -4.7857 -0.0023182 0.002911 0.0049194 -0.0037204 -0.017664 -0.0097829 -0.00026387 -0.0017008 0.0016309 0 -0.015779 0 0.0011105 0 0.00082228 0 -1.1106
3.2539 0.064516 0.067163 0.068199 0.067967 0.05425 0.049644 0.055096 0.054103 0.050182 0.057162 0.044437 -4.835 -0.0027896 0.0047223 0.0040111 -0.00069127 -0.017573 -0.0054368 0.00073166 0.0017749 -0.00013526 0 -0.015706 0 0.00093123 0 1.6435e-05 0 -1.1257
3.2578 0.063082 0.063842 0.066838 0.063616 0.054743 0.047925 0.0598 0.054322 0.060045 0.061065 0.057988 -4.8703 -0.00070586 0.0047595 0.00065892 0.0028896 -0.0191 0.00044267 0.00057243 0.003076 -0.0021468 0 -0.015694 0 0.00062143 0 -0.0008203 0 -1.189
3.2617 0.063551 0.061935 0.066732 0.060761 0.057743 0.053987 0.065941 0.055697 0.066777 0.065506 0.069892 -4.9036 0.0022874 0.0025587 -0.0014749 0.0040112 -0.021306 0.0044475 -0.00087062 0.0024785 -0.0036499 0 -0.015756 0 0.00051128 0 -0.0012314 0 -1.2669
3.2656 0.065239 0.062742 0.069699 0.060574 0.062649 0.063624 0.071486 0.058568 0.068776 0.067506 0.073819 -4.9391 0.0036397 -0.0008346 0.0002867 0.0019609 -0.023385 0.0046455 -0.0025742 0.0013853 -0.0044502 0 -0.015681 0 0.00053314 0 -0.001301 0 -1.3312
3.2695 0.065827 0.064891 0.075065 0.064265 0.067876 0.0719 0.074246 0.062787 0.069135 0.067096 0.070972 -4.9737 0.0022462 -0.0037633 0.0049966 -0.0012561 -0.025099 0.0018379 -0.0032097 0.00044444 -0.004806 0 -0.015301 0 0.0004159 0 -0.0013606 0 -1.371
3.2734 0.063382 0.065191 0.079553 0.07108 0.070778 0.075992 0.073257 0.067764 0.072481 0.066734 0.068437 -5.0021 -0.00049598 -0.0050792 0.0087307 -0.003004 -0.026715 -0.0013958 -0.0021278 -0.00089154 -0.0048215 0 -0.014763 0 7.4041e-05 0 -0.0015487 0 -1.3899
3.2773 0.058099 0.061228 0.078852 0.076647 0.068468 0.075112 0.069629 0.072428 0.080275 0.067947 0.072275 -5.0211 -0.0020717 -0.0045856 0.0079935 -0.0024648 -0.028458 -0.0029599 0.00027884 -0.0031566 -0.0041765 0 -0.014462 0 -0.00024407 0 -0.001701 0 -1.3889
3.2813 0.052074 0.053481 0.070188 0.074594 0.059622 0.068957 0.0654 0.074775 0.088126 0.068557 0.080992 -5.0306 -0.0014052 -0.0027593 0.0028191 -0.0010975 -0.02989 -0.0027635 0.0029354 -0.005702 -0.0026461 0 -0.014683 0 -0.00019669 0 -0.001616 0 -1.35
3.2852 0.04732 0.045037 0.054498 0.061294 0.046148 0.057393 0.060991 0.071671 0.087411 0.063643 0.08513 -5.0311 -2.5356e-05 -0.00032128 -0.0032083 -0.00086678 -0.029712 -0.0022303 0.0047099 -0.0070381 -0.00084258 0 -0.015308 0 0.00029357 0 -0.0013324 0 -1.2379
3.2891 0.043976 0.03911 0.036619 0.039813 0.032982 0.041949 0.053914 0.060081 0.070658 0.049902 0.074041 -5.0231 -0.00052936 0.0019445 -0.0059901 -0.0022066 -0.0263 -0.0024708 0.0048515 -0.0062815 -0.00013032 0 -0.015901 0 0.00094935 0 -0.0010918 0 -1.0242
3.293 0.040418 0.036532 0.022867 0.018961 0.025422 0.026932 0.040815 0.039752 0.037515 0.029619 0.044921 -5.0073 -0.00374 0.0032635 -0.0042782 -0.0037712 -0.018797 -0.003029 0.0031816 -0.0040306 -0.0014224 0 -0.016087 0 0.0014054 0 -0.0010544 0 -0.72038
3.2969 0.035087 0.035358 0.01722 0.0074218 0.025591 0.017752 0.021751 0.015397 -0.0026458 0.010426 0.0070122 -4.9852 -0.007422 0.0031361 -0.00046675 -0.0040448 -0.008195 -0.0024421 0.00019379 -0.001723 -0.0038942 0 -0.015859 0 0.0015456 0 -0.0011174 0 -0.39482
3.3008 0.028196 0.032777 0.018775 0.0076291 0.030807 0.01701 0.0027075 -0.0041463 -0.033847 0.00058491 -0.022728 -4.9585 -0.0080675 0.0017201 0.0017032 -0.0029858 0.0023465 1.8585e-05 -0.0029456 -0.00029966 -0.0051042 0 -0.015528 0 0.0015604 0 -0.0010523 0 -0.15205
3.3047 0.021639 0.027482 0.022602 0.014586 0.035421 0.021854 -0.0069446 -0.010411 -0.041397 0.0034716 -0.029787 -4.9278 -0.0042598 -0.00011354 0.00035399 -0.002005 0.0084791 0.0032639 -0.0047348 0.00029621 -0.0028697 0 -0.015399 0 0.0016798 0 -0.00079486 0 -0.080459
3.3086 0.017238 0.020457 0.023596 0.020469 0.034833 0.025608 -0.0011024 -0.00084208 -0.020455 0.01557 -0.011109 -4.8926 0.0015862 -0.0013008 -0.003177 -0.0024475 0.0068095 0.0051466 -0.0041045 0.00039328 0.0025537 0 -0.015515 0 0.0018831 0 -0.00054425 0 -0.1974
3.3125 0.015089 0.013768 0.020308 0.020743 0.028493 0.022836 0.01738 0.018745 0.019869 0.0292 0.022975 -4.8517 0.0049572 -0.0013216 -0.0057806 -0.0042905 -0.0027886 0.0043966 -0.0012209 -0.00021407 0.0080951 0 -0.015695 0 0.0019 0 -0.00054596 0 -0.42829
3.3164 0.013585 0.0087831 0.015534 0.016474 0.01954 0.013499 0.037068 0.03704 0.059943 0.037327 0.054685 -4.8047 0.0030559 -0.00047951 -0.0052997 -0.0063706 -0.016212 0.0018574 0.0023623 -0.0019527 0.010011 0 -0.015784 0 0.0015064 0 -0.00080028 0 -0.63745
3.3203 0.011014 0.0055051 0.01316 0.011488 0.011687 0.00247 0.044885 0.04369 0.079331 0.036684 0.068272 -4.7522 -0.0027311 0.00054845 -0.0021311 -0.007687 -0.026596 -0.00021615 0.0045339 -0.0043673 0.0069422 0 -0.015802 0 0.00079453 0 -0.0010342 0 -0.69567
3.3242 0.0071645 0.0033257 0.014144 0.0079121 0.0062972 -0.0050284 0.034702 0.0349 0.067517 0.027711 0.057319 -4.6951 -0.0079732 0.0014177 0.0014438 -0.00821 -0.027855 -0.00018718 0.0039628 -0.0057951 0.001195 0 -0.015852 0 0.00012717 0 -0.00098502 0 -0.54611
3.3281 0.0034431 0.0020697 0.015412 0.0047088 0.0021377 -0.007626 0.011187 0.014627 0.029399 0.012804 0.026561 -4.6354 -0.0089155 0.0023257 0.0033057 -0.008358 -0.018337 0.0014977 0.00095856 -0.0046989 -0.0030471 0 -0.015932 0 -0.00018719 0 -0.0006897 0 -0.23157
3.332 0.0015613 0.0021237 0.012842 0.00024553 -0.0023468 -0.0077088 -0.013705 -0.008645 -0.017659 -0.0047664 -0.011367 -4.5767 -0.005444 0.0035063 0.0030496 -0.0079752 -0.0021482 0.0027739 -0.0028068 -0.0015181 -0.003176 0 -0.015903 0 -0.00016771 0 -0.00045581 0 0.12919
3.3359 0.0021409 0.0036636 0.0056286 -0.0043525 -0.0067508 -0.0075105 -0.028529 -0.026518 -0.053302 -0.020727 -0.041684 -4.5246 -0.00077441 0.0045911 0.0019066 -0.0062771 0.013019 0.0019262 -0.005449 0.0011123 -0.00026774 0 -0.015671 0 -0.00010473 0 -0.00053157 0 0.39915
3.3398 0.0044936 0.0060702 -0.0020802 -0.0050031 -0.0086716 -0.0057657 -0.028546 -0.033644 -0.064341 -0.029965 -0.053133 -4.4827 0.0015894 0.0046215 0.0014355 -0.003041 0.020296 -0.00074501 -0.0059509 0.00051449 0.0020316 0 -0.015368 0 -0.0002365 0 -0.00082972 0 0.48218
3.3438 0.0075417 0.0083576 -0.0040638 0.0018925 -0.0058405 0.0013025 -0.016525 -0.028296 -0.049828 -0.028351 -0.041922 -4.4486 0.00072223 0.0028434 0.0022777 0.00034238 0.017399 -0.0030629 -0.0044234 -0.0033375 0.00085017 0 -0.015295 0 -0.00049513 0 -0.0010112 0 0.35635
3.3477 0.010765 0.010192 0.0029339 0.01573 0.0017198 0.015428 0.0009717 -0.011876 -0.019005 -0.015428 -0.012904 -4.4135 -0.0014721 -0.00043337 0.003901 0.0014958 0.0072727 -0.0027867 -0.0016306 -0.0073496 -0.0033334 0 -0.015636 0 -0.00058382 0 -0.00084844 0 0.072398
3.3516 0.01423 0.012283 0.01632 0.031369 0.01147 0.032811 0.017965 0.011404 0.015305 0.0044615 0.022582 -4.3672 -0.0024416 -0.0037833 0.0052418 -0.00083199 -0.0045684 0.00048722 0.001527 -0.0078781 -0.007153 0 -0.01624 0 -0.0003056 0 -0.00047953 0 -0.27443
3.3555 0.017862 0.015539 0.029337 0.042488 0.020033 0.045552 0.031021 0.034987 0.04307 0.024198 0.051763 -4.3057 -0.0012771 -0.0055622 0.0054914 -0.0051834 -0.013743 0.0049346 0.0040836 -0.0040932 -0.0073559 0 -0.016722 0 0.00019318 0 -0.00027406 0 -0.58277
3.3594 0.020943 0.019781 0.035768 0.045484 0.025113 0.047184 0.038743 0.051718 0.059735 0.037853 0.066198 -4.2347 0.00092983 -0.0050154 0.0044377 -0.0081799 -0.019008 0.0078861 0.0048913 0.0011032 -0.0035952 0 -0.016792 0 0.00051577 0 -0.00044975 0 -0.77869
3.3633 0.022502 0.02343 0.033786 0.040708 0.026197 0.037521 0.04075 0.05682 0.065061 0.043494 0.065093 -4.1645 0.0025769 -0.0026878 0.0023602 -0.0072934 -0.021476 0.0077932 0.0029473 0.0035934 0.0014033 0 -0.016503 0 0.0003614 0 -0.00085101 0 -0.83447
3.3672 0.022231 0.024678 0.026214 0.030839 0.024097 0.022655 0.037545 0.050283 0.060536 0.042744 0.054106 -4.1003 0.0031057 9.4128e-05 -0.00017634 -0.0031156 -0.022318 0.0052167 -0.0016971 0.0016615 0.0042432 0 -0.016153 0 -0.00020212 0 -0.0011287 0 -0.76843
3.3711 0.020925 0.023105 0.017765 0.018848 0.02034 0.010441 0.030819 0.036589 0.047856 0.037991 0.04057 -4.0372 0.0031382 0.0020993 -0.0024225 0.0010813 -0.021269 0.0021727 -0.0072266 -0.002676 0.0035278 0 -0.015958 0 -0.00078736 0 -0.0011227 0 -0.62807
3.375 0.019863 0.020116 0.01196 0.007591 0.016873 0.0055802 0.023017 0.021728 0.029213 0.030184 0.028651 -3.9649 0.0034133 0.002707 -0.0035505 0.002189 -0.017168 0.00049352 -0.010594 -0.0057297 0.00052509 0 -0.015847 0 -0.00099827 0 -0.0010222 0 -0.46502
3.3789 0.01963 0.017679 0.0098768 0.00038629 0.015579 0.0080402 0.016034 0.0098437 0.0082607 0.01924 0.017987 -3.8788 0.0039109 0.0018684 -0.0029457 -0.00010321 -0.00976 0.00053934 -0.0094235 -0.0054126 -0.0023932 0 -0.0156 0 -0.00071739 0 -0.0011166 0 -0.31494
3.3828 0.019472 0.016555 0.010738 0.00036071 0.017089 0.014846 0.010335 0.0021093 -0.0097873 0.0062138 0.0064155 -3.7866 0.0040666 -0.00012224 -0.00061621 -0.0032749 -0.00086777 0.0012013 -0.004005 -0.0026008 -0.0037723 0 -0.015179 0 -0.00014062 0 -0.0014112 0 -0.19246
3.3867 0.017849 0.015749 0.012954 0.0079307 0.019694 0.022399 0.0056054 -0.0018112 -0.019573 -0.0054433 -0.0059531 -3.7026 0.0035984 -0.0027001 0.0025976 -0.0044046 0.0062404 0.0010663 0.0024124 0.00036767 -0.003723 0 -0.014862 0 0.00041754 0 -0.0015516 0 -0.1012
3.3906 0.013768 0.013687 0.014759 0.01872 0.019901 0.027209 0.0023201 -0.0018764 -0.017873 -0.0113 -0.015129 -3.6347 0.0028305 -0.0050356 0.0052875 -0.0026345 0.0087878 -0.00028024 0.0056823 0.0020945 -0.0030182 0 -0.014992 0 0.00074192 0 -0.0011895 0 -0.047655
3.3945 0.0077946 0.009912 0.014701 0.024984 0.015083 0.025837 0.0022788 0.0023145 -0.0054649 -0.0089902 -0.015732 -3.5753 0.0021564 -0.0062999 0.0061548 0.00056363 0.0061441 -0.0019021 0.0038192 0.0028744 -0.0019932 0 -0.01558 0 0.0007917 0 -0.00042662 0 -0.044161
3.3984 0.0018814 0.0055597 0.012412 0.020722 0.0063485 0.016168 0.006981 0.0096877 0.012532 -0.00015717 -0.0056223 -3.5057 0.0014347 -0.0061897 0.0047163 0.0032044 1.0388e-05 -0.0024101 -0.0014083 0.0033842 -0.00049289 0 -0.016182 0 0.00064086 0 0.00015672 0 -0.096153
3.4023 -0.0018734 0.0021898 0.009177 0.006697 -0.0013445 6.3427e-05 0.015124 0.016517 0.028289 0.010453 0.011184 -3.4117 0.00023249 -0.0052194 0.0016061 0.0045678 -0.0067534 -0.0013536 -0.0058271 0.0032466 0.0013178 0 -0.016258 0 0.00040081 0 -1.0643e-05 0 -0.18422
3.4063 -0.0026131 0.00025041 0.0072578 -0.0092444 -0.0028151 -0.015512 0.021972 0.018054 0.034463 0.017889 0.025931 -3.296 -0.0012658 -0.0043103 -0.0017178 0.0051785 -0.011603 0.00013386 -0.006207 0.0013617 0.0025265 0 -0.015691 0 0.00019378 0 -0.00092566 0 -0.26006
3.4102 -0.0012557 -0.0011808 0.0079586 -0.017527 0.0025844 -0.02174 0.022053 0.012182 0.027709 0.019433 0.030174 -3.1783 -0.0018676 -0.0038822 -0.0037073 0.0053873 -0.013162 0.00012969 -0.0028596 -0.0023635 0.0021878 0 -0.014973 0 0.00013874 0 -0.0019324 0 -0.267
3.4141 0.00017376 -0.0031218 0.010045 -0.01382 0.0094529 -0.014389 0.01343 0.0017208 0.010658 0.015013 0.021007 -3.0803 -0.00030681 -0.0033039 -0.0035087 0.0044905 -0.011304 -0.0023728 0.00075159 -0.0060792 0.00049533 0 -0.014824 0 0.00029405 0 -0.0022491 0 -0.17551
3.418 -7.2936e-05 -0.0052934 0.010387 -0.0019525 0.010109 0.0017946 -0.00015289 -0.0072714 -0.0090987 0.0061023 0.0028725 -3.0091 0.0031971 -0.0013988 -0.0013803 0.0015726 -0.0068686 -0.0062997 0.0011052 -0.0072719 -0.0010035 0 -0.015546 0 0.00058729 0 -0.0016333 0 -0.0078262
3.4219 -0.0023093 -0.0062048 0.0067733 0.0094801 0.0009552 0.015502 -0.011582 -0.010268 -0.023 -0.0052083 -0.015231 -2.953 0.0064453 0.0022915 0.0014862 -0.0028708 -0.0013117 -0.0090366 -0.0022411 -0.0051425 -0.00067345 0 -0.016696 0 0.00082806 0 -0.0005721 0 0.17023
3.4258 -0.0052534 -0.0047561 0.00041071 0.013674 -0.014016 0.017165 -0.015626 -0.0080069 -0.026361 -0.016231 -0.025266 -2.8912 0.0067321 0.0066479 0.0036507 -0.006556 0.0037342 -0.0084305 -0.0062253 -0.0015492 0.0015638 0 -0.017402 0 0.00083974 0 0.00016768 0 0.28862
3.4297 -0.0069853 -0.0017226 -0.0045524 0.0098096 -0.025904 0.0065099 -0.01281 -0.0056849 -0.02093 -0.023631 -0.024743 -2.81 0.0032167 0.0094845 0.0042134 -0.007056 0.0070333 -0.0046289 -0.0069599 0.00062782 0.0039063 0 -0.017063 0 0.00061194 0 0.00019431 0 0.31641
3.4336 -0.0063934 0.00052723 -0.0045185 0.0019671 -0.027736 -0.0073574 -0.0085283 -0.0081008 -0.013146 -0.024468 -0.017465 -2.7118 -0.0020233 0.0091697 0.0032153 -0.0039802 0.0081858 -8.2699e-05 -0.0031535 9.1156e-05 0.0041868 0 -0.015826 0 0.00032412 0 -0.00025248 0 0.27636
3.4375 -0.0041021 -1.726e-05 0.00012888 -0.0052935 -0.019689 -0.013748 -0.0081005 -0.015029 -0.009082 -0.018111 -0.010057 -2.6116 -0.0054796 0.0059896 0.0014044 0.0005727 0.0075406 0.002442 0.0027568 -0.0019773 0.0018986 0 -0.014472 0 0.00019968 0 -0.00063323 0 0.21941
3.4414 -0.0021613 -0.0032328 0.0050472 -0.010241 -0.0083824 -0.0093544 -0.012016 -0.021015 -0.009708 -0.0072844 -0.0068179 -2.5238 -0.005111 0.0020092 -0.00040577 0.00388 0.0055928 0.0021787 0.0067452 -0.0035472 -0.0012072 0 -0.013801 0 0.00031779 0 -0.00065141 0 0.18042
3.4453 -0.0026421 -0.0070264 0.0056685 -0.013637 -0.0012134 -0.00051871 -0.015547 -0.01988 -0.01025 0.0031338 -0.0066332 -2.4521 -0.0020807 -0.00049798 -0.0018453 0.0049558 0.0024567 0.00091717 0.0066569 -0.0039507 -0.0025972 0 -0.014077 0 0.00055836 0 -0.00046812 0 0.15284
3.4492 -0.0061364 -0.0093278 0.0012406 -0.016149 -0.00091911 0.0029713 -0.013125 -0.010074 -0.0044667 0.0089645 -0.0044303 -2.3878 0.00029293 -0.00069194 -0.0029547 0.0050202 -0.001941 0.0012273 0.0038852 -0.0041531 -0.0011644 0 -0.014938 0 0.00072548 0 -0.00042519 0 0.10448
3.4531 -0.01132 -0.0099884 -0.0047169 -0.016867 -0.0048434 -0.0033192 -0.0037662 0.0036016 0.0091879 0.0089029 0.003683 -2.3178 -0.0005157 0.00050743 -0.0037281 0.0056563 -0.007011 0.0039316 0.0018299 -0.0048768 0.001861 0 -0.015787 0 0.0007187 0 -0.00061894 0 0.021606
3.457 -0.015962 -0.010769 -0.0080543 -0.014552 -0.0087299 -0.015072 0.0070617 0.013091 0.024393 0.0042355 0.015506 -2.2344 -0.0040054 0.0015491 -0.0037868 0.0067008 -0.010882 0.0071789 0.002654 -0.0049835 0.0040714 0 -0.016267 0 0.00058607 0 -0.00078915 0 -0.058119
3.4609 -0.018612 -0.013508 -0.0082186 -0.010025 -0.010889 -0.023871 0.010817 0.01221 0.029733 -0.0033302 0.022376 -2.1409 -0.0070684 0.0016667 -0.0026361 0.0062365 -0.010935 0.0080398 0.0053598 -0.0023775 0.0039351 0 -0.016428 0 0.00042995 0 -0.00062742 0 -0.056683
3.4648 -0.019606 -0.018336 -0.0089107 -0.0068118 -0.012942 -0.02506 0.0019238 -0.0001235 0.016069 -0.013326 0.014571 -2.0499 -0.0066184 0.0012865 -0.00034451 0.0028107 -0.0054359 0.0051864 0.0068984 0.0032365 0.0018346 0 -0.016529 0 0.00029295 0 -0.00016066 0 0.091865
3.4688 -0.020606 -0.023681 -0.014476 -0.0089751 -0.017202 -0.02141 -0.018063 -0.020217 -0.016436 -0.025917 -0.010916 -1.9746 -0.0021158 0.0012278 0.0020546 -0.0024754 0.0049041 0.00016566 0.0051769 0.0088964 -0.0006893 0 -0.016706 0 0.00015438 0 0.00020973 0 0.38558
3.4727 -0.023121 -0.027908 -0.025503 -0.01797 -0.023954 -0.019697 -0.041116 -0.042072 -0.056651 -0.039786 -0.046169 -1.9206 0.004044 0.0016764 0.0030183 -0.0064093 0.016789 -0.0039136 0.0010955 0.010419 -0.0025094 0 -0.016832 0 2.0511e-05 0 7.065e-05 0 0.73929
3.4766 -0.027321 -0.030803 -0.037862 -0.031281 -0.031366 -0.024114 -0.057495 -0.05964 -0.087716 -0.051089 -0.075623 -1.8813 0.0083574 0.0020035 0.0016086 -0.006488 0.025914 -0.005027 -0.0022589 0.0064015 -0.0036908 0 -0.016664 0 -2.9223e-05 0 -0.00059485 0 1.0246
3.4805 -0.032091 -0.033395 -0.046036 -0.043901 -0.037518 -0.03293 -0.061235 -0.068006 -0.096142 -0.055173 -0.085281 -1.8425 0.0086009 0.0015194 -0.0016574 -0.0033993 0.029203 -0.0037395 -0.0024338 0.00012679 -0.0048828 0 -0.01612 0 7.3834e-05 0 -0.0013586 0 1.1396
3.4844 -0.036127 -0.036437 -0.047502 -0.051212 -0.041879 -0.040986 -0.052935 -0.064378 -0.079192 -0.049991 -0.071573 -1.7915 0.0050204 0.00026618 -0.0050631 -0.00058558 0.02619 -0.0022665 0.00023253 -0.0030357 -0.0062107 0 -0.01542 0 0.00025965 0 -0.0017067 0 1.0622
3.4883 -0.038942 -0.039338 -0.044177 -0.051116 -0.04466 -0.044773 -0.038655 -0.049606 -0.046169 -0.038234 -0.043508 -1.7265 -0.00017126 -0.0010159 -0.0069631 -0.0011265 0.018834 -0.0021776 0.0030777 -0.00059934 -0.0069554 0 -0.014983 0 0.0003213 0 -0.0014674 0 0.85555
3.4922 -0.040881 -0.040786 -0.040025 -0.044462 -0.045367 -0.044866 -0.026168 -0.029265 -0.0131 -0.026085 -0.016671 -1.6574 -0.0042411 -0.0016636 -0.0070121 -0.0048637 0.010252 -0.0030597 0.0036435 0.0045564 -0.0063205 0 -0.015131 0 9.9475e-05 0 -0.00092037 0 0.62926
3.4961 -0.042304 -0.040389 -0.037631 -0.034444 -0.042937 -0.04395 -0.021003 -0.01238 0.0057208 -0.019468 -0.0036376 -1.5983 -0.0053166 -0.0017145 -0.0062463 -0.0085267 0.0034132 -0.0033562 0.0018209 0.0068938 -0.0043735 0 -0.015843 0 -0.00031392 0 -0.00051903 0 0.48419
3.5 -0.042938 -0.039414 -0.037039 -0.025711 -0.037764 -0.043391 -0.024314 -0.0073032 0.0043286 -0.020772 -0.0076531 -1.5578 -0.0031819 -0.001688 -0.0059153 -0.0087267 0.0003979 -0.0023323 -0.00033721 0.0036632 -0.0021096 0 -0.016721 0 -0.00058565 0 -0.00050933 0 0.47338
3.5039 -0.042153 -0.03959 -0.037329 -0.023051 -0.033108 -0.042371 -0.033275 -0.016938 -0.013538 -0.028391 -0.023264 -1.5333 0.00062012 -0.0017997 -0.0061475 -0.0049594 0.0020822 -0.0010155 -0.00079049 -0.0022994 -0.00059853 0 -0.017233 0 -0.00040981 0 -0.00078105 0 0.59137
3.5078 -0.039846 -0.041051 -0.03844 -0.029173 -0.033325 -0.040115 -0.043341 -0.036754 -0.038195 -0.038761 -0.041957 -1.5164 0.0034616 -0.0015476 -0.0057451 0.00013865 0.0079233 -0.0011144 0.00050372 -0.0053358 -0.00015018 0 -0.017067 0 0.00019421 0 -0.0010343 0 0.78619
3.5117 -0.036926 -0.041673 -0.040892 -0.04229 -0.039689 -0.037969 -0.050862 -0.057282 -0.059795 -0.048588 -0.057534 -1.5023 0.0030577 -0.00022743 -0.0033862 0.0032951 0.01591 -0.0030887 0.0016507 -0.002629 -0.0003294 0 -0.016361 0 0.00085521 0 -0.0010574 0 0.98173
3.5156 -0.034729 -0.038817 -0.043915 -0.055624 -0.047833 -0.038293 -0.05447 -0.069383 -0.072391 -0.055468 -0.067428 -1.4942 -0.000929 0.0021119 0.00084949 0.0033094 0.023075 -0.0054485 0.00073688 0.0029136 -0.00064001 0 -0.015615 0 0.0011585 0 -0.00086144 0 1.1023
3.5195 -0.033829 -0.032042 -0.044694 -0.060444 -0.050158 -0.041079 -0.054572 -0.068586 -0.074406 -0.057251 -0.070495 -1.4987 -0.0062729 0.0043307 0.0051168 0.0015007 0.026637 -0.0060773 -0.0022957 0.0055255 -0.00098636 0 -0.015337 0 0.0010192 0 -0.0006032 0 1.096
3.5234 -0.033419 -0.02411 -0.04036 -0.051544 -0.041988 -0.042386 -0.051628 -0.055969 -0.066556 -0.051923 -0.06488 -1.5166 -0.0094141 0.0049913 0.0070877 -0.00012142 0.025194 -0.0042504 -0.0055309 0.0023631 -0.0013974 0 -0.015661 0 0.00075967 0 -0.00042576 0 0.95139
3.5273 -0.031961 -0.019058 -0.031095 -0.031382 -0.026166 -0.037236 -0.044925 -0.036097 -0.049942 -0.038898 -0.04875 -1.5386 -0.0080076 0.0036342 0.0058388 -0.00080467 0.019141 -0.0012953 -0.0066877 -0.0036159 -0.0014876 0 -0.016244 0 0.00079304 0 -0.00037682 0 0.70123
3.5313 -0.02859 -0.018863 -0.020978 -0.0092915 -0.011529 -0.02482 -0.033217 -0.014472 -0.026291 -0.020634 -0.023279 -1.5519 -0.0028945 0.00131 0.0026727 -0.0012056 0.010132 0.00074555 -0.0049064 -0.0065828 -0.00052583 0 -0.01653 0 0.0012013 0 -0.0004373 0 0.41021
3.5352 -0.02397 -0.021758 -0.015109 0.0042561 -0.0061434 -0.010727 -0.016993 0.00369 0.00013993 -0.0025518 0.0052957 -1.551 0.0022994 -0.00021805 9.2569e-05 -0.0019914 0.0002341 0.0010269 -0.0012345 -0.0036033 0.0017389 0 -0.016197 0 0.0016155 0 -0.00058057 0 0.15233
3.5391 -0.01978 -0.023756 -0.015405 0.0043336 -0.01109 -0.0032161 -0.00034662 0.013773 0.021571 0.0093692 0.0271 -1.5436 0.0038794 6.8731e-05 -0.00020927 -0.0027618 -0.0084307 0.00042763 0.0023125 0.0025697 0.0043806 0 -0.015416 0 0.0015352 0 -0.00078881 0 -0.010457
3.543 -0.01728 -0.02204 -0.019083 -0.0057667 -0.02025 -0.0063259 0.0097997 0.012643 0.028913 0.011736 0.033151 -1.544 0.00097856 0.0016503 0.0013876 -0.0025642 -0.013569 0.00025831 0.0040718 0.0064043 0.0057141 0 -0.014712 0 0.00080579 0 -0.0010347 0 -0.04143
3.5469 -0.016254 -0.017114 -0.021401 -0.017646 -0.026002 -0.016118 0.0074877 0.00049468 0.016859 0.0052074 0.020129 -1.5615 -0.0038291 0.0030446 0.0029778 -0.0012771 -0.012957 0.00065812 0.0034301 0.0051184 0.0047024 0 -0.014546 0 -0.00019033 0 -0.0012764 0 0.063726
3.5508 -0.015272 -0.011883 -0.019992 -0.023917 -0.025369 -0.023812 -0.0077393 -0.017911 -0.011403 -0.0066167 -0.0075216 -1.5934 -0.0067515 0.0031794 0.0029183 -6.8706e-05 -0.0056459 0.00047669 0.00078033 0.0011839 0.0020548 0 -0.014958 0 -0.00081883 0 -0.0014765 0 0.27103
3.5547 -0.012979 -0.0087388 -0.016499 -0.022532 -0.021165 -0.023137 -0.029049 -0.034525 -0.043786 -0.019492 -0.03916 -1.6297 -0.0058919 0.0022666 0.0012281 -0.00021501 0.0065065 -0.0012358 -0.002778 -0.00059663 -0.0001901 0 -0.01557 0 -0.00070693 0 -0.0016117 0 0.50655
3.5586 -0.0092376 -0.0075268 -0.014033 -0.016538 -0.017799 -0.015234 -0.045218 -0.041835 -0.064593 -0.029935 -0.062164 -1.6635 -0.0025426 0.0014005 -0.00059733 -0.0015426 0.018598 -0.0038229 -0.0057387 0.0017682 -0.00036589 0 -0.015929 0 -3.1806e-05 0 -0.0016554 0 0.67059
3.5625 -0.0051546 -0.0062078 -0.013257 -0.010476 -0.016476 -0.0067382 -0.046807 -0.036828 -0.062849 -0.035091 -0.066938 -1.6962 0.00034975 0.0013317 -0.0010665 -0.00237 0.024758 -0.0053686 -0.0067086 0.0054733 0.0014088 0 -0.015866 0 0.00065949 0 -0.0015697 0 0.67471
3.5664 -0.0020763 -0.0032804 -0.011338 -0.0069173 -0.014548 -0.0031783 -0.031665 -0.022249 -0.038511 -0.03239 -0.050914 -1.733 0.00097345 0.00162 -4.3979e-05 -0.0012539 0.021603 -0.0045795 -0.0052519 0.0060331 0.0034907 0 -0.015579 0 0.00091839 0 -0.0013421 0 0.48864
3.5703 -0.00050196 0.00062276 -0.0049447 -0.0056286 -0.0090996 -0.0040945 -0.006105 -0.0043846 -0.0024877 -0.020491 -0.019993 -1.7739 9.3132e-05 0.00097569 0.0012249 0.0012343 0.010564 -0.0022382 -0.002483 0.0020976 0.0043961 0 -0.015394 0 0.00073042 0 -0.001039 0 0.16638
3.5742 0.00019463 0.0035546 0.0058085 -0.0050378 -0.00049622 -0.0043402 0.018913 0.010718 0.029605 -0.0012205 0.013635 -1.8115 -4.2516e-05 -0.0015189 0.0013239 0.0027384 -0.0029204 -0.0005758 -0.00055409 -0.0031068 0.0042218 0 -0.015466 0 0.0004463 0 -0.00079239 0 -0.1743
3.5781 0.001148 0.0045074 0.016676 -0.0039257 0.0078992 0.00013993 0.033939 0.019827 0.045953 0.019656 0.037056 -1.8383 0.0019166 -0.0054094 -8.12e-05 0.0013867 -0.012951 -0.0010448 -0.0010061 -0.0051393 0.0043701 0 -0.015666 0 0.00041448 0 -0.0006928 0 -0.41352
3.582 0.0031292 0.0046569 0.022719 -0.0018949 0.0132 0.0079737 0.035605 0.022685 0.044072 0.034545 0.043103 -1.8555 0.0050901 -0.0089661 -0.0020553 -0.0021022 -0.016758 -0.0027222 -0.003253 -0.0028901 0.0058814 0 -0.015749 0 0.00067136 0 -0.00068433 0 -0.4938
3.5859 0.0061192 0.0062474 0.022475 0.0010827 0.015575 0.013689 0.0272 0.020713 0.030382 0.038249 0.033891 -1.8737 0.0072494 -0.010304 -0.0033001 -0.0047347 -0.015623 -0.0030613 -0.0047856 0.00046068 0.0081121 0 -0.015598 0 0.00095522 0 -0.0006001 0 -0.44281
3.5898 0.0095215 0.01026 0.01878 0.0049332 0.017116 0.01322 0.015649 0.015932 0.01486 0.031173 0.018742 -1.9026 0.0068993 -0.0086359 -0.0032047 -0.0039073 -0.012761 -0.00037527 -0.0033023 0.00096995 0.0091496 0 -0.015325 0 0.00099217 0 -0.00035291 0 -0.34034
3.5938 0.012695 0.015303 0.015646 0.009233 0.018635 0.00811 0.0073037 0.01065 0.0047473 0.01887 0.0076163 -1.9418 0.004515 -0.0047587 -0.0021148 6.4878e-05 -0.010327 0.0043536 0.00098614 -0.0018806 0.0075747 0 -0.015173 0 0.00076425 0 -0.00010404 0 -0.25845
3.5977 0.015371 0.018948 0.014672 0.01317 0.018506 0.0044056 0.005066 0.0072039 0.0013275 0.0081946 0.0047125 -1.9804 0.0018828 -0.00049806 -0.00077367 0.0040299 -0.0082186 0.0081474 0.0051489 -0.0047724 0.0038153 0 -0.015323 0 0.00051401 0 -0.00019344 0 -0.22245
3.6016 0.01775 0.020201 0.014676 0.016285 0.01529 0.0074229 0.0079994 0.0071248 0.001293 0.0032283 0.007038 -2.0086 0.00038143 0.002398 0.00034131 0.00469 -0.0053876 0.0085737 0.0059401 -0.0042804 -0.00020654 0 -0.01578 0 0.00049933 0 -0.00082114 0 -0.21849
3.6055 0.020302 0.020612 0.014529 0.019341 0.011166 0.017284 0.013038 0.010257 0.0010592 0.0041104 0.0088143 -2.0279 -6.753e-05 0.0031741 0.0011346 0.0013984 -0.0019503 0.005738 0.0027828 -0.00071872 -0.002681 0 -0.016385 0 0.00073638 0 -0.001752 0 -0.23168
3.6094 0.023406 0.022808 0.015578 0.024011 0.011585 0.029017 0.017482 0.015028 0.0005996 0.0090891 0.0077167 -2.0479 -0.00050778 0.0022853 0.0015415 -0.0034727 0.00018972 0.0019107 -0.0015089 0.0020139 -0.0031209 0 -0.016901 0 0.00096622 0 -0.0023729 0 -0.27394
3.6133 0.027024 0.027817 0.02052 0.031086 0.020332 0.036616 0.02082 0.020039 0.00395 0.017168 0.0073932 -2.0744 -0.0016266 0.00089878 0.0013141 -0.0067327 -0.0011835 -0.00067445 -0.0031493 0.00046127 -0.0021271 0 -0.017111 0 0.00087557 0 -0.002146 0 -0.37475
3.6172 0.030581 0.033783 0.029759 0.038758 0.034622 0.037211 0.024865 0.025511 0.01595 0.028516 0.014016 -2.0992 -0.0030166 6.8187e-05 0.00030514 -0.0069033 -0.006561 -0.0016208 -0.00081071 -0.0046854 -0.00031523 0 -0.01689 0 0.0003836 0 -0.0011061 0 -0.54552
3.6211 0.033238 0.037383 0.039462 0.043103 0.045882 0.032209 0.03202 0.032817 0.037487 0.04243 0.029936 -2.1057 -0.0036779 0.00011403 -0.0010914 -0.0048143 -0.014121 -0.0021369 0.0031706 -0.0090443 0.0021458 0 -0.016281 0 -0.00024597 0 6.5311e-05 0 -0.75328
3.625 0.034433 0.036663 0.044105 0.041079 0.046684 0.025495 0.042697 0.042158 0.062788 0.055376 0.050123 -2.0861 -0.0031182 0.00059127 -0.0019882 -0.0021555 -0.021051 -0.0033043 0.00502 -0.008679 0.0048391 0 -0.01552 0 -0.00056724 0 0.00052759 0 -0.93007
3.6289 0.034329 0.032705 0.041492 0.033718 0.037761 0.020978 0.053772 0.05067 0.081207 0.061796 0.064665 -2.0527 -0.0018949 0.00083724 -0.0017011 0.00014806 -0.025368 -0.0048126 0.0030877 -0.0037075 0.006312 0 -0.014953 0 -0.000275 0 -4.5139e-05 0 -1.0114
3.6328 0.033736 0.028653 0.035112 0.026329 0.028027 0.021223 0.059661 0.053423 0.083013 0.05762 0.065406 -2.0309 -0.0011154 0.00066489 -0.00046476 0.0020719 -0.026565 -0.0054349 -0.000671 0.0021213 0.0046378 0 -0.014837 0 0.0005499 0 -0.0011873 0 -0.97297
3.6367 0.033519 0.02714 0.030969 0.024837 0.0268 0.026963 0.055897 0.047205 0.065718 0.043655 0.051481 -2.0375 -0.0014577 0.0006117 0.00064512 0.0034212 -0.024876 -0.0045508 -0.0026967 0.0051658 -0.00069554 0 -0.015161 0 0.0014598 0 -0.0020298 0 -0.8393
3.6406 0.03399 0.028467 0.031655 0.03094 0.035168 0.03663 0.042913 0.034005 0.036605 0.025757 0.029679 -2.0647 -0.0026392 0.0014741 0.00066868 0.0032563 -0.020465 -0.0029369 -0.001295 0.0049814 -0.0073984 0 -0.015635 0 0.0019241 0 -0.0020305 0 -0.6653
3.6445 0.034842 0.031028 0.033684 0.040325 0.04484 0.046229 0.026979 0.020733 0.0093008 0.011448 0.0099745 -2.0846 -0.0037212 0.0034769 -0.00026608 0.00081724 -0.013742 -0.0019339 0.0018537 0.003825 -0.011361 0 -0.015902 0 0.0016845 0 -0.0014077 0 -0.51005
3.6484 0.035716 0.033229 0.031191 0.045916 0.046022 0.050821 0.016941 0.014788 -0.0037925 0.0056122 3.5372e-06 -2.0728 -0.0038554 0.0058276 -0.00096854 -0.0030246 -0.0064134 -0.0019311 0.0035561 0.0036038 -0.0097437 0 -0.015809 0 0.00092732 0 -0.00089182 0 -0.42082
3.6523 0.036773 0.034899 0.02267 0.043768 0.037084 0.047798 0.018635 0.018915 0.0016466 0.0085456 0.0022057 -2.0273 -0.0028348 0.0071517 -0.00030791 -0.0056926 -0.0016647 -0.0018728 0.0023443 0.0038557 -0.0036123 0 -0.015519 0 0.00014397 0 -0.001029 0 -0.42753
3.6563 0.038632 0.036948 0.013909 0.036705 0.026753 0.03967 0.030976 0.029673 0.020223 0.017347 0.014455 -1.9677 -0.0011531 0.0065319 0.0015925 -0.0048074 -0.0025146 -0.00037979 -0.00023061 0.0028656 0.0024837 0 -0.015365 0 -0.00021926 0 -0.0016721 0 -0.53763
3.6602 0.041637 0.03991 0.013595 0.032415 0.026447 0.0333 0.046847 0.040795 0.041317 0.028785 0.032392 -1.9148 0.00028977 0.004265 0.0032903 -0.00043175 -0.0093903 0.0026721 -0.0014887 0.00032459 0.0040118 0 -0.015577 0 -5.8812e-05 0 -0.0021208 0 -0.72883
3.6641 0.045238 0.043067 0.025267 0.037339 0.039808 0.035069 0.058237 0.048352 0.056253 0.04095 0.051363 -1.8718 0.00060334 0.0016328 0.0032506 0.0046561 -0.019208 0.0057801 -0.00059302 -0.0017953 0.00016332 0 -0.016106 0 0.00036625 0 -0.0017778 0 -0.94984
3.668 0.048233 0.045104 0.043275 0.05129 0.059222 0.045469 0.061707 0.053105 0.062971 0.052743 0.067337 -1.8231 -0.00065184 -0.0001406 0.0012413 0.0071858 -0.027217 0.0070523 0.0006041 -0.0013558 -0.005491 0 -0.016691 0 0.00069282 0 -0.00072056 0 -1.139
3.6719 0.049781 0.045567 0.05695 0.067195 0.072507 0.05799 0.059941 0.058181 0.065196 0.062533 0.077391 -1.7531 -0.0030833 -0.00080092 -0.0014512 0.0061154 -0.030324 0.0058018 -0.00024051 0.00121 -0.0080259 0 -0.017049 0 0.00076183 0 0.00032721 0 -1.2542
3.6758 0.050203 0.045536 0.059432 0.076183 0.07335 0.063973 0.058352 0.06461 0.067465 0.067976 0.080183 -1.6626 -0.005403 -0.0010191 -0.0032254 0.0032412 -0.029061 0.0029552 -0.003096 0.0028511 -0.0052367 0 -0.017031 0 0.00071108 0 0.00059369 0 -1.2908
3.6797 0.050656 0.046721 0.053013 0.073923 0.065778 0.059709 0.059829 0.069232 0.070461 0.06742 0.076066 -1.5684 -0.0059532 -0.0014921 -0.0036258 0.0011501 -0.026448 3.5343e-05 -0.0052174 0.00099792 0.00073422 0 -0.01664 0 0.00078586 0 -0.00010283 0 -1.2722
3.6836 0.051855 0.049772 0.04611 0.063284 0.058949 0.049608 0.062179 0.067092 0.070463 0.061469 0.066479 -1.4864 -0.0037066 -0.0021364 -0.0036254 0.00064093 -0.024841 -0.0020726 -0.003907 -0.0033594 0.0054399 0 -0.015974 0 0.0010585 0 -0.0012213 0 -1.2203
3.6875 0.053118 0.053429 0.044937 0.051564 0.0579 0.042436 0.060429 0.056164 0.063119 0.052948 0.053118 -1.4147 0.0008969 -0.0022192 -0.0044549 0.0002489 -0.023805 -0.0033313 0.00041401 -0.0061215 0.0058321 0 -0.01521 0 0.0013307 0 -0.0019554 0 -1.1351
3.6914 0.052827 0.055351 0.047945 0.044848 0.059389 0.04374 0.051902 0.040052 0.048174 0.045108 0.037878 -1.3352 0.0059911 -0.0012923 -0.0061727 -0.0017245 -0.02105 -0.0038016 0.0041568 -0.0040127 0.0024086 0 -0.014609 0 0.0013175 0 -0.0018641 0 -1.0055
3.6953 0.050036 0.053948 0.048253 0.044091 0.056476 0.05112 0.03958 0.026204 0.031114 0.039671 0.023693 -1.2305 0.0093129 7.2614e-05 -0.0074581 -0.004945 -0.015513 -0.0031097 0.0038828 0.0018472 -0.001712 0 -0.014455 0 0.00094081 0 -0.0011506 0 -0.84249
3.6992 0.04569 0.04962 0.041384 0.045668 0.046688 0.056524 0.030695 0.021166 0.020292 0.036452 0.015001 -1.0993 0.009531 0.00059422 -0.0068945 -0.0070919 -0.0094295 -0.00094333 -0.00021655 0.0065278 -0.0035309 0 -0.01487 0 0.00044902 0 -0.00040937 0 -0.69854
3.7031 0.042073 0.044403 0.030498 0.045353 0.035286 0.053451 0.031545 0.026746 0.021691 0.034682 0.0163 -0.95631 0.0069313 -0.00057864 -0.00448 -0.006299 -0.0071269 0.0020001 -0.0042754 0.0057527 -0.002224 0 -0.015648 0 0.00023529 0 -0.00011732 0 -0.6463
3.707 0.04079 0.040393 0.023839 0.042091 0.030339 0.042628 0.042604 0.0397 0.035112 0.034468 0.029012 -0.81754 0.0030668 -0.0030046 -0.0018124 -0.0034105 -0.011325 0.0039558 -0.0044179 -3.3376e-05 0.00086492 0 -0.016303 0 0.0005108 0 -0.00031183 0 -0.72551
3.7109 0.041125 0.038284 0.026856 0.03844 0.034629 0.031258 0.057741 0.054287 0.054263 0.036715 0.049032 -0.68567 -0.00021482 -0.005253 -0.00068069 -0.0014896 -0.020284 0.0033993 -0.00062955 -0.0060392 0.0036607 0 -0.0164 0 0.0011242 0 -0.00067623 0 -0.90062
3.7148 0.040463 0.037127 0.036662 0.037663 0.042536 0.026767 0.068045 0.065046 0.070257 0.041496 0.067592 -0.55041 -0.0016329 -0.0061149 -0.0013928 -0.0028184 -0.028546 0.00057388 0.0030454 -0.0076368 0.0046966 0 -0.015924 0 0.0016857 0 -0.00088404 0 -1.0686
3.7188 0.036608 0.035309 0.04427 0.0402 0.044999 0.030694 0.067261 0.067998 0.075925 0.046561 0.075643 -0.40124 -0.00085165 -0.0055561 -0.0024756 -0.0063755 -0.030863 -0.0024529 0.002334 -0.0045878 0.0035528 0 -0.015349 0 0.001879 0 -0.00086982 0 -1.1175
3.7227 0.029903 0.031837 0.042496 0.042719 0.037726 0.037857 0.05502 0.060781 0.068446 0.047766 0.068901 -0.2391 0.0015061 -0.0045167 -0.0020698 -0.0085169 -0.026016 -0.0035543 -0.0030385 -0.00087354 0.00071211 0 -0.015275 0 0.0016868 0 -0.0008203 0 -0.99356
3.7266 0.023118 0.026945 0.032107 0.040612 0.024781 0.040986 0.036062 0.043234 0.049558 0.04156 0.049909 -0.075092 0.0040239 -0.003845 0.0003069 -0.006431 -0.017319 -0.0025472 -0.0088332 -0.00043198 -0.0026313 0 -0.015912 0 0.0013511 0 -0.00095233 0 -0.72937
3.7305 0.019071 0.021717 0.020573 0.031896 0.014384 0.036446 0.016755 0.018657 0.024233 0.027713 0.025839 0.081123 0.0049488 -0.0035191 0.0032979 -0.0010264 -0.009541 -0.0013855 -0.01005 -0.0031689 -0.0048846 0 -0.016846 0 0.001135 0 -0.0013067 0 -0.41586
3.7344 0.018105 0.017208 0.01494 0.019214 0.011292 0.026329 0.0017256 -0.0058878 -0.00098466 0.010111 0.0041622 0.23077 0.0031092 -0.0029376 0.004932 0.0037084 -0.0051127 -0.002179 -0.0054186 -0.005239 -0.0048578 0 -0.017349 0 0.0011101 0 -0.0017239 0 -0.14577
3.7383 0.017769 0.013759 0.015676 0.0081782 0.013087 0.015856 -0.0073773 -0.02194 -0.01955 -0.0051396 -0.01044 0.38371 -0.0010515 -0.0018617 0.0043098 0.0043885 -0.0029282 -0.0049017 0.0015642 -0.0032238 -0.0027762 0 -0.016987 0 0.0011362 0 -0.0019833 0 0.028416
3.7422 0.015019 0.010958 0.017077 0.0032476 0.013477 0.0090043 -0.011025 -0.024078 -0.026576 -0.012994 -0.016341 0.54778 -0.005229 -0.00085706 0.0021789 0.0013834 -0.00051039 -0.0071267 0.0058662 0.0020899 -0.00045586 0 -0.016013 0 0.001014 0 -0.0019584 0 0.099557
3.7461 0.0089201 0.0081043 0.013302 0.0043731 0.0088229 0.0060776 -0.010318 -0.013437 -0.020569 -0.011943 -0.013722 0.72128 -0.0064714 -0.00065552 2.4747e-05 -0.0017137 0.0027992 -0.00622 0.0052585 0.0061825 3.5799e-05 0 -0.015181 0 0.00065861 0 -0.0016742 0 0.085892
3.75 0.0013612 0.0047538 0.003966 0.0070767 0.00135 0.0045536 -0.0062481 0.0026659 -0.0044824 -0.0042705 -0.0040497 0.89585 -0.0033383 -0.001139 -0.0012421 -0.0018114 0.0048142 -0.0019678 0.0017777 0.0050969 -0.0016244 0 -0.015132 0 0.00016412 0 -0.001259 0 0.013518
3.7539 -0.004791 0.00092154 -0.0059216 0.0058795 -0.0037359 0.0016443 6.3346e-06 0.015107 0.014885 0.0055825 0.009194 1.0658 0.0026464 -0.0012141 -0.0016929 0.00048678 0.0026821 0.0029342 -0.00068462 -0.00065423 -0.0033349 0 -0.01587 0 -0.0002521 0 -0.00086791 0 -0.084435
3.7578 -0.0082833 -0.003127 -0.011119 -0.0016381 -0.0038685 -0.0038173 0.0064828 0.018201 0.02933 0.013136 0.020191 1.2332 0.0077087 3.6327e-05 -0.0017106 0.0014957 -0.0037739 0.0051023 -2.8408e-05 -0.0063568 -0.0023139 0 -0.016776 0 -0.0003612 0 -0.00063235 0 -0.16194
3.7617 -0.010374 -0.0072425 -0.011109 -0.013255 -0.0017043 -0.011187 0.010372 0.012035 0.032448 0.01522 0.022611 1.4039 0.0084872 0.0020281 -0.0012615 -0.0016371 -0.010782 0.0033643 0.0026074 -0.0072406 0.0020161 0 -0.017133 0 -3.2023e-05 0 -0.00063257 0 -0.16627
3.7656 -0.01333 -0.011546 -0.01017 -0.024004 -0.0023313 -0.018877 0.0088096 0.00065622 0.02199 0.010338 0.013071 1.5786 0.0046155 0.0027491 -6.613e-05 -0.0075971 -0.012864 -0.00034087 0.0045147 -0.0025644 0.0068414 0 -0.016722 0 0.00068615 0 -0.00086602 0 -0.060852
3.7695 -0.018129 -0.01623 -0.012934 -0.02977 -0.008239 -0.025232 0.00017509 -0.011745 0.00034263 -0.001363 -0.0064343 1.7508 -0.00097797 0.00054666 0.0015846 -0.011591 -0.0069277 -0.0028056 0.0040956 0.0040343 0.0080959 0 -0.015969 0 0.0015365 0 -0.0012215 0 0.15084
3.7734 -0.023659 -0.021218 -0.020067 -0.029734 -0.01718 -0.0291 -0.014756 -0.02324 -0.026649 -0.017996 -0.029385 1.9124 -0.0044209 -0.0039092 0.0025536 -0.0095967 0.0051657 -0.0022916 0.0018975 0.0079308 0.0043394 0 -0.015561 0 0.0021335 0 -0.0015059 0 0.42131
3.7773 -0.028091 -0.026093 -0.028173 -0.026162 -0.024844 -0.030314 -0.03249 -0.033609 -0.05159 -0.035909 -0.048386 2.0626 -0.0039678 -0.0075494 0.0018048 -0.0021887 0.017697 0.00038155 -0.00053212 0.007288 -0.0013116 0 -0.015868 0 0.0021597 0 -0.0015458 0 0.68041
3.7813 -0.030906 -0.03043 -0.033574 -0.022356 -0.029356 -0.030017 -0.047747 -0.042248 -0.067534 -0.050365 -0.058804 2.2095 -0.0011934 -0.007211 -0.0002306 0.0057479 0.024989 0.0031584 -0.0022489 0.003912 -0.0034829 0 -0.016648 0 0.0015828 0 -0.0013104 0 0.86762
3.7852 -0.033452 -0.034245 -0.03586 -0.020828 -0.032932 -0.03031 -0.055558 -0.047208 -0.070029 -0.05724 -0.059935 2.3624 0.00063091 -0.0024901 -0.0014767 0.009168 0.025026 0.00486 -0.0032143 0.00093806 0.0006064 0 -0.017268 0 0.00072254 0 -0.00095173 0 0.95501
3.7891 -0.03745 -0.038043 -0.037728 -0.022807 -0.039117 -0.032959 -0.053768 -0.046586 -0.059109 -0.055118 -0.053822 2.5218 -0.0005599 0.0035 0.00013515 0.0069972 0.020134 0.0058939 -0.0034204 -4.9593e-05 0.0081853 0 -0.017229 0 6.7915e-05 0 -0.00070626 0 0.95115
3.793 -0.043024 -0.04227 -0.041585 -0.028578 -0.048527 -0.037972 -0.044602 -0.040885 -0.040322 -0.046441 -0.043746 2.6781 -0.0040182 0.0064246 0.0044866 0.0024724 0.014559 0.0070598 -0.0024024 0.00016793 0.012935 0 -0.016547 0 -5.0572e-05 0 -0.00071625 0 0.89139
3.7969 -0.048319 -0.046645 -0.046704 -0.037444 -0.057498 -0.04336 -0.034061 -0.033817 -0.023278 -0.036655 -0.033775 2.8182 -0.0071367 0.0042725 0.0087591 -0.0003493 0.011257 0.0080359 -2.3104e-05 -5.9462e-05 0.010485 0 -0.015715 0 0.00031726 0 -0.00091734 0 0.82407
3.8008 -0.0512 -0.050122 -0.049937 -0.047228 -0.06113 -0.046667 -0.029045 -0.030389 -0.017256 -0.031491 -0.028593 2.9366 -0.0078634 -0.00092402 0.0094766 -0.00033135 0.010463 0.0074107 0.0024827 -0.0013698 0.0024615 0 -0.015286 0 0.00081495 0 -0.0010957 0 0.79647
3.8047 -0.051389 -0.051736 -0.049261 -0.054498 -0.057916 -0.04716 -0.033585 -0.03361 -0.025809 -0.03391 -0.031972 3.0385 -0.0062946 -0.0047629 0.0055411 0.00033327 0.010791 0.0043395 0.0029349 -0.0029772 -0.004778 0 -0.015451 0 0.0010891 0 -0.0010752 0 0.83929
3.8086 -0.050887 -0.051678 -0.046433 -0.056463 -0.051576 -0.046752 -0.046473 -0.042517 -0.044066 -0.042667 -0.044007 3.1343 -0.0041562 -0.0041237 -0.00050193 -0.00086228 0.011342 7.7484e-07 0.00029521 -0.0037486 -0.0057478 0 -0.015933 0 0.0010652 0 -0.00087014 0 0.95246
3.8125 -0.052186 -0.05152 -0.045905 -0.053576 -0.048312 -0.0486 -0.061983 -0.05315 -0.061508 -0.053477 -0.059668 3.2311 -0.0029525 0.00036234 -0.0043285 -0.0036299 0.01269 -0.002929 -0.0035838 -0.003327 -0.00069273 0 -0.016273 0 0.00095265 0 -0.00066183 0 1.1023
3.8164 -0.055986 -0.053136 -0.050842 -0.050314 -0.051817 -0.054404 -0.073419 -0.061618 -0.069121 -0.061983 -0.071185 3.3289 -0.0026855 0.0050858 -0.0033468 -0.0049804 0.015943 -0.0025457 -0.0047877 -0.0021573 0.0047649 0 -0.016232 0 0.00099305 0 -0.00061299 0 1.2385
3.8203 -0.060644 -0.05713 -0.060029 -0.052464 -0.060341 -0.062692 -0.077265 -0.066743 -0.065955 -0.06642 -0.073489 3.4235 -0.0022583 0.006642 0.001222 -0.0024475 0.021064 0.00042734 -0.00062451 -0.00070164 0.0048535 0 -0.015972 0 0.0012026 0 -0.00069501 0 1.3243
3.8242 -0.063946 -0.062222 -0.068706 -0.062406 -0.068205 -0.069654 -0.075151 -0.070205 -0.059738 -0.068122 -0.068354 3.5116 -0.00092439 0.0045451 0.0055284 0.0028906 0.026317 0.0031415 0.0074766 0.0010356 -0.0010896 0 -0.015847 0 0.0013493 0 -0.0007027 0 1.3599
3.8281 -0.065454 -0.06634 -0.072687 -0.076356 -0.070385 -0.072013 -0.072273 -0.074294 -0.060434 -0.069689 -0.063134 3.5937 0.00079011 0.0012121 0.0064073 0.0067992 0.029502 0.0031841 0.014417 0.003123 -0.0081257 0 -0.016015 0 0.0011736 0 -0.00046128 0 1.378
3.832 -0.06705 -0.068554 -0.07203 -0.086593 -0.066359 -0.069662 -0.073375 -0.07935 -0.071548 -0.072469 -0.064449 3.6713 0.0015731 -0.00048121 0.0038062 0.0055329 0.029824 0.00082571 0.015271 0.0050631 -0.0103 0 -0.016236 0 0.0006358 0 -3.7738e-05 0 1.4136
3.8359 -0.071009 -0.070052 -0.070932 -0.087502 -0.06029 -0.066019 -0.079184 -0.083164 -0.086461 -0.075497 -0.072169 3.7437 0.00062413 0.0003179 0.00027888 -0.00066733 0.028521 -0.0012275 0.0092776 0.0058361 -0.0059807 0 -0.016076 0 -3.4642e-05 0 0.00025778 0 1.4728
3.8398 -0.077347 -0.07309 -0.073932 -0.080482 -0.05769 -0.065762 -0.085957 -0.082911 -0.093482 -0.076748 -0.07937 3.8071 -0.0015697 0.002088 -0.0016769 -0.0075615 0.027585 -0.00041674 0.00042087 0.0047335 0.00085761 0 -0.015367 0 -0.0005091 0 0.00011282 0 1.5285
3.8438 -0.083098 -0.07871 -0.081804 -0.073119 -0.061358 -0.071548 -0.088538 -0.078017 -0.086006 -0.075505 -0.078815 3.8568 -0.0036779 0.0027471 -0.0017545 -0.010433 0.027825 0.0031489 -0.0059282 0.0021109 0.0042792 0 -0.01449 0 -0.00057791 0 -0.00050376 0 1.5483
3.8477 -0.08446 -0.085321 -0.090743 -0.072852 -0.069665 -0.081945 -0.084707 -0.071423 -0.06934 -0.073643 -0.070332 3.8891 -0.004653 0.0017287 -0.0015377 -0.0079059 0.028238 0.0066111 -0.0072231 -0.00079766 0.0014218 0 -0.014154 0 -0.00024165 0 -0.0012751 0 1.531
3.8516 -0.080123 -0.089591 -0.095456 -0.080408 -0.07819 -0.091929 -0.077445 -0.067915 -0.057833 -0.074489 -0.062145 3.9026 -0.0044443 0.00039871 -0.0024114 -0.0026599 0.027418 0.0068179 -0.0051051 -0.0028571 -0.0055193 0 -0.014794 0 0.00034618 0 -0.0017639 0 1.5164
3.8555 -0.072801 -0.089011 -0.093423 -0.088932 -0.08315 -0.095716 -0.073112 -0.070551 -0.063779 -0.080029 -0.064375 3.8978 -0.0037598 0.00060844 -0.0040303 0.0013497 0.025596 0.0030654 -0.0030468 -0.0038073 -0.01163 0 -0.016112 0 0.00097824 0 -0.0017447 0 1.5554
3.8594 -0.067451 -0.08394 -0.086759 -0.089905 -0.083878 -0.090342 -0.076558 -0.077952 -0.086798 -0.088752 -0.080059 3.8763 -0.0032987 0.0028894 -0.0048957 0.0023716 0.025075 -0.0023429 -0.0028784 -0.0040886 -0.013321 0 -0.01721 0 0.0014496 0 -0.0013518 0 1.662
3.8633 -0.067501 -0.07732 -0.080283 -0.080821 -0.082546 -0.077891 -0.086752 -0.084823 -0.11263 -0.096027 -0.10153 3.8413 -0.003247 0.0059598 -0.0042459 0.0018619 0.028205 -0.0061256 -0.0035399 -0.0040229 -0.010462 0 -0.017291 0 0.0015933 0 -0.00091915 0 1.7889
3.8672 -0.072196 -0.072359 -0.077627 -0.067797 -0.081604 -0.064877 -0.096525 -0.085657 -0.12294 -0.096948 -0.11553 3.7969 -0.0033644 0.0078649 -0.0030728 0.0024186 0.034564 -0.0067005 -0.0028903 -0.0033412 -0.0053606 0 -0.016343 0 0.0013524 0 -0.00067613 0 1.8504
3.8711 -0.07725 -0.070254 -0.078602 -0.060609 -0.081181 -0.058722 -0.097209 -0.0789 -0.10888 -0.089582 -0.11294 3.7459 -0.003339 0.0076012 -0.0030735 0.0049444 0.040176 -0.0051192 -0.00033692 -0.0016157 -0.00033541 0 -0.015179 0 0.00085835 0 -0.00058593 0 1.7802
3.875 -0.078246 -0.069851 -0.079744 -0.064398 -0.078737 -0.063144 -0.08516 -0.06826 -0.077699 -0.076299 -0.095098 3.6883 -0.0029613 0.0057883 -0.0046343 0.0077996 0.040069 -0.003628 0.0024977 0.00091288 0.003605 0 -0.01476 0 0.00040468 0 -0.00046942 0 1.5812
3.8789 -0.073914 -0.069229 -0.077269 -0.075272 -0.071394 -0.075368 -0.065256 -0.059918 -0.047531 -0.062293 -0.072039 3.622 -0.0020685 0.0039365 -0.0060858 0.0085345 0.032408 -0.0034305 0.0035539 0.003118 0.0062793 0 -0.015366 0 0.00026149 0 -0.00026864 0 1.3297
3.8828 -0.066691 -0.06745 -0.069919 -0.083597 -0.0591 -0.087355 -0.048273 -0.057727 -0.034406 -0.052488 -0.054711 3.5453 -0.00055381 0.0030817 -0.0052066 0.0062862 0.020662 -0.0038129 0.0024579 0.0037643 0.0073639 0 -0.016362 0 0.00045667 0 -0.0001652 0 1.1277
3.8867 -0.060278 -0.064795 -0.059663 -0.081945 -0.04583 -0.090739 -0.043538 -0.06028 -0.041638 -0.048959 -0.047831 3.4586 0.0014226 0.0029699 -0.0015821 0.0025035 0.011552 -0.0033113 0.00071294 0.0025697 0.0063913 0 -0.01678 0 0.00073956 0 -0.00041363 0 1.0391
3.8906 -0.056443 -0.061553 -0.050077 -0.070735 -0.037433 -0.08228 -0.052059 -0.062294 -0.059152 -0.050385 -0.048556 3.3633 0.0032898 0.0023874 0.002605 -0.00050385 0.010104 -0.0015804 -8.4405e-05 0.0004747 0.0036073 0 -0.016192 0 0.00080837 0 -0.001041 0 1.0532
3.8945 -0.053714 -0.056912 -0.043915 -0.056875 -0.037422 -0.065876 -0.065442 -0.059135 -0.07221 -0.053447 -0.050687 3.2588 0.0043351 0.00028108 0.00432 -0.0015863 0.015792 -4.0222e-06 8.9966e-05 -0.0011927 0.00035202 0 -0.015078 0 0.0006168 0 -0.0017163 0 1.0978
3.8984 -0.048849 -0.049318 -0.041561 -0.047066 -0.04387 -0.049384 -0.071702 -0.050592 -0.072027 -0.054907 -0.049873 3.1422 0.0042926 -0.0032227 0.0024141 -0.0014161 0.023018 -0.0003975 -2.5288e-05 -0.0018463 -0.001817 0 -0.01436 0 0.00045486 0 -0.0019504 0 1.09
3.9023 -0.03959 -0.038 -0.04103 -0.041907 -0.049976 -0.038465 -0.063739 -0.040586 -0.060335 -0.05295 -0.045594 3.0121 0.003687 -0.0066479 -0.0012462 -0.0014089 0.025597 -0.003066 -0.0011653 -0.0019527 -0.0024479 0 -0.014564 0 0.0006849 0 -0.0014798 0 0.98456
3.9063 -0.026296 -0.02402 -0.039097 -0.035813 -0.048132 -0.032186 -0.044007 -0.03307 -0.045509 -0.047187 -0.039371 2.873 0.0034714 -0.0079991 -0.0033808 -0.002222 0.021447 -0.0061544 -0.0023693 -0.0022551 -0.0024643 0 -0.015396 0 0.0013554 0 -0.00050825 0 0.78806
3.9102 -0.011284 -0.0096456 -0.03268 -0.02232 -0.034625 -0.023963 -0.021717 -0.027785 -0.034503 -0.037704 -0.031836 2.7365 0.0041729 -0.0060927 -0.0021727 -0.0033276 0.013547 -0.0070329 -0.0019102 -0.0027628 -0.0029736 0 -0.016107 0 0.0020697 0 0.00040817 0 0.53448
3.9141 0.0032141 0.0034525 -0.019966 0.00017211 -0.011703 -0.0072548 -0.0048975 -0.019748 -0.027153 -0.024087 -0.021446 2.6131 0.0053228 -0.0015308 0.0012097 -0.00385 0.0065305 -0.0045446 0.00060135 -0.0026153 -0.0038818 0 -0.016241 0 0.0022726 0 0.000742 0 0.24682
3.918 0.016527 0.015414 -0.0011129 0.027014 0.014209 0.018466 0.0061815 -0.0031111 -0.016664 -0.0053342 -0.0055005 2.5045 0.005771 0.0034226 0.0037515 -0.0035611 0.0021239 -0.00010193 0.0033045 -0.0010318 -0.0038919 0 -0.016029 0 0.0017172 0 0.00033966 0 -0.082457
3.9219 0.029256 0.027599 0.021611 0.05084 0.036517 0.046298 0.018713 0.023777 0.0048549 0.019121 0.017807 2.4009 0.0046628 0.0061601 0.0032394 -0.0029644 -0.0023945 0.0033743 0.0036063 0.0015978 -0.0019925 0 -0.016056 0 0.00068906 0 -0.00052038 0 -0.47597
3.9258 0.04181 0.040775 0.044434 0.066521 0.051772 0.066367 0.040317 0.056254 0.040025 0.047842 0.047695 2.2893 0.002214 0.0054766 1.6873e-05 -0.0025387 -0.01131 0.0037658 0.00079452 0.0036673 0.0011526 0 -0.016596 0 -0.0002224 0 -0.0013605 0 -0.93352
3.9297 0.053368 0.053867 0.063435 0.073529 0.060385 0.072798 0.071047 0.085747 0.083023 0.076534 0.080084 2.1655 -0.00040942 0.0024872 -0.0035295 -0.0021379 -0.025756 0.0013292 -0.0028954 0.0035932 0.0035036 0 -0.017303 0 -0.00058978 0 -0.0018213 0 -1.4028
3.9336 0.062296 0.064495 0.076091 0.074666 0.065007 0.067887 0.10123 0.10454 0.12124 0.09896 0.10802 2.0393 -0.0019725 -0.00010789 -0.0050125 -0.0012662 -0.041469 -0.0017482 -0.0040006 0.0013128 0.0034614 0 -0.017569 0 -0.00042735 0 -0.0018419 0 -1.7857
3.9375 0.067534 0.070737 0.082075 0.07318 0.068239 0.060308 0.11733 0.10925 0.14084 0.10961 0.12358 1.9274 -0.0020223 -2.2634e-05 -0.003715 0.00012807 -0.051186 -0.0032779 -0.00085006 -0.0013631 0.0013728 0 -0.017151 0 -6.5247e-05 0 -0.0016267 0 -1.9812
3.9414 0.069483 0.072452 0.082791 0.070908 0.0712 0.058756 0.11152 0.10115 0.13371 0.10667 0.12123 1.839 -0.0010399 0.00284 -0.0006864 0.0013261 -0.04988 -0.0027131 0.0049111 -0.0020218 -0.00084691 0 -0.016413 0 0.00020215 0 -0.0014728 0 -1.9414
3.9453 0.069503 0.071007 0.08002 0.068259 0.073385 0.06575 0.087685 0.084277 0.10228 0.093214 0.10142 1.768 7.2522e-05 0.0063028 0.0023535 0.0014519 -0.038598 -0.0011404 0.0096641 0.00040441 -0.0016024 0 -0.015939 0 0.00032738 0 -0.0015783 0 -1.7024
3.9492 0.068522 0.06791 0.074822 0.06501 0.073424 0.076032 0.059192 0.06374 0.059577 0.075533 0.071703 1.6985 0.00059974 0.0076727 0.004096 0.0004211 -0.023847 0.00013004 0.010698 0.0046372 -0.0010766 0 -0.015943 0 0.00041496 0 -0.0019192 0 -1.3711
3.9531 0.066228 0.063803 0.067577 0.060791 0.070168 0.080565 0.040289 0.04505 0.02348 0.059604 0.043849 1.6198 0.00025859 0.0059313 0.0040005 -0.00082108 -0.01312 0.00086278 0.0080136 0.007904 -0.00079364 0 -0.01612 0 0.00050231 0 -0.0022442 0 -1.0735
3.957 0.061707 0.058701 0.058979 0.055252 0.063687 0.07317 0.037451 0.033494 0.0077192 0.048224 0.027805 1.5376 -0.00088281 0.0025192 0.0021851 -0.001122 -0.010133 0.0018175 0.0036951 0.0080213 -0.0018328 0 -0.016063 0 0.00050905 0 -0.0022087 0 -0.89587
3.9609 0.054931 0.052937 0.050816 0.048564 0.05571 0.055208 0.046738 0.032362 0.014808 0.040858 0.02652 1.4701 -0.0025029 5.2439e-05 -0.00062217 -0.00024238 -0.013245 0.0034933 -0.00012913 0.0050348 -0.0036287 0 -0.015797 0 0.00040867 0 -0.00161 0 -0.85377
3.9648 0.047556 0.047575 0.045531 0.042165 0.049004 0.035169 0.058241 0.040717 0.03556 0.03598 0.035298 1.4338 -0.0040438 9.7939e-05 -0.0030899 0.00084467 -0.017806 0.0051233 -0.0026516 0.0010736 -0.0045948 0 -0.015784 0 0.00037463 0 -0.00059234 0 -0.90132
3.9688 0.042033 0.04374 0.044691 0.03867 0.045729 0.023472 0.06354 0.052981 0.055798 0.033511 0.046065 1.4288 -0.0048619 0.0019352 -0.0037187 0.000817 -0.020093 0.005108 -0.004102 -0.0014519 -0.0038198 0 -0.01639 0 0.00065195 0 0.0003541 0 -0.97039
3.9727 0.039708 0.041608 0.047654 0.040185 0.045769 0.025852 0.060605 0.061773 0.065636 0.034973 0.053019 1.4385 -0.0046474 0.0033165 -0.0017976 -0.00076349 -0.019693 0.002592 -0.0047064 -0.0017867 -0.0019812 0 -0.017359 0 0.0012322 0 0.00066629 0 -1.0105
3.9766 0.03963 0.040214 0.051713 0.045966 0.046495 0.039574 0.053299 0.062454 0.064647 0.041189 0.055237 1.4424 -0.0038139 0.0024612 0.0018493 -0.0029924 -0.018823 -0.0013694 -0.0043484 -0.0012685 -0.00055465 0 -0.017921 0 0.0017022 0 0.00010101 0 -1.0062
3.9805 0.039282 0.038365 0.053777 0.051723 0.044555 0.054946 0.046986 0.055743 0.059358 0.049881 0.054739 1.4313 -0.0033358 -0.00049028 0.0052361 -0.0043389 -0.019646 -0.0043492 -0.0032212 -0.0019228 -0.00029639 0 -0.017495 0 0.0015286 0 -0.0010514 0 -0.96668
3.9844 0.036701 0.035756 0.052294 0.051967 0.038545 0.061289 0.044126 0.046085 0.055693 0.055861 0.052595 1.413 -0.003929 -0.003725 0.0066809 -0.0038588 -0.022041 -0.0044883 -0.0023614 -0.004485 -0.00070535 0 -0.016309 0 0.0005896 0 -0.002132 0 -0.90266
3.9883 0.032111 0.033115 0.047901 0.044131 0.030303 0.053609 0.042958 0.037198 0.053045 0.054202 0.047147 1.4046 -0.0052131 -0.0053047 0.0061526 -0.0018524 -0.023561 -0.0021184 -0.0030225 -0.0076388 -0.00095863 0 -0.015287 0 -0.00056895 0 -0.0025582 0 -0.81151
3.9922 0.027584 0.031263 0.042404 0.031121 0.023489 0.035636 0.03953 0.029053 0.045191 0.043957 0.036042 1.4177 -0.0057431 -0.0045788 0.0051804 0.00048448 -0.021445 0.00046081 -0.0053085 -0.0091708 -0.0010721 0 -0.015247 0 -0.001092 0 -0.002204 0 -0.68161
3.9961 0.025034 0.030076 0.037118 0.01973 0.020434 0.017161 0.031107 0.01921 0.027229 0.0292 0.019916 1.4502 -0.0041233 -0.0023852 0.0052981 0.0019708 -0.014994 0.00089472 -0.0076199 -0.0079915 -0.0017943 0 -0.016171 0 -0.00054626 0 -0.001421 0 -0.51155
4 0.024386 0.028433 0.032059 0.015705 0.019973 0.0074131 0.018532 0.0071522 0.0023499 0.016365 0.0039361 1.4887 -0.0003431 -0.00016875 0.0064765 0.0021213 -0.0064944 -0.0013467 -0.0078418 -0.0051427 -0.0033124 0 -0.017243 0 0.00063688 0 -0.00071409 0 -0.32667
4.0039 0.023599 0.025196 0.026523 0.019288 0.018294 0.0089989 0.0061839 -0.0030138 -0.017916 0.0099781 -0.0047134 1.519 0.0039158 0.0010294 0.0071133 0.0012094 -2.311e-06 -0.0047788 -0.0053477 -0.0028313 -0.0044241 0 -0.017619 0 0.0014686 0 -0.00037689 0 -0.17675
4.0078 0.020496 0.020181 0.020285 0.024907 0.012242 0.016624 -0.00032559 -0.004893 -0.021045 0.010121 -0.0016654 1.5365 0.0064456 0.00096757 0.0056598 -7.6794e-05 0.0011458 -0.0074063 -0.0018246 -0.0023925 -0.0034827 0 -0.017183 0 0.0012379 0 -0.00038681 0 -0.11095
4.0117 0.014663 0.014175 0.014119 0.02542 0.0022378 0.0214 0.00244 0.0042907 -0.0031895 0.013262 0.011183 1.5469 0.0062431 2.9288e-05 0.0023047 -0.00099245 -0.0035315 -0.0083341 8.2268e-05 -0.0031357 -0.00037039 0 -0.01656 0 0.00013501 0 -0.0005802 0 -0.14356
4.0156 0.0076407 0.008083 0.0091237 0.017546 -0.0077816 0.01746 0.012979 0.019571 0.026319 0.015187 0.026181 1.5605 0.0042784 -0.0010515 -0.00099104 -0.0009726 -0.01124 -0.0079508 -0.00086292 -0.0032027 0.0027295 0 -0.016425 0 -0.0009181 0 -0.00086347 0 -0.23361
4.0195 0.0012814 0.0021649 0.005538 0.0041572 -0.013444 0.0059219 0.024485 0.030255 0.049498 0.013338 0.033963 1.5839 0.0025595 -0.0013621 -0.0022071 0.00014674 -0.017428 -0.0067701 -0.003389 -0.0015884 0.0030361 0 -0.01682 0 -0.0010857 0 -0.001231 0 -0.29608
4.0234 -0.0040887 -0.0038922 0.0022281 -0.0082629 -0.013454 -0.0066599 0.027764 0.027137 0.050531 0.0070797 0.028346 1.6157 0.0022725 -9.9274e-05 -0.0010739 0.00192 -0.018272 -0.0044786 -0.0049955 0.00073324 -1.951e-05 0 -0.017145 0 -0.00034015 0 -0.0016179 0 -0.24397
4.0273 -0.009879 -0.010305 -0.0026047 -0.014831 -0.010646 -0.013922 0.016453 0.0091639 0.025615 -0.0033264 0.0092875 1.6495 0.0026469 0.0028833 0.0007932 0.0033463 -0.012625 -0.00047104 -0.0043682 0.0017973 -0.0037755 0 -0.016805 0 0.00056726 0 -0.0018206 0 -0.038587
4.0313 -0.017567 -0.016811 -0.01005 -0.015945 -0.0098199 -0.014813 -0.0083997 -0.015981 -0.014699 -0.017219 -0.017311 1.679 0.0015824 0.0066397 0.001549 0.003389 -0.0023602 0.0046297 -0.0025567 0.00082005 -0.0045262 0 -0.015833 0 0.00083587 0 -0.0016364 0 0.28349
4.0352 -0.026766 -0.023012 -0.019562 -0.016663 -0.014256 -0.014147 -0.037781 -0.037743 -0.052083 -0.032909 -0.042548 1.7019 -0.0024647 0.009411 0.000902 0.0017251 0.0089249 0.0083472 -0.0017793 -0.00070494 -0.0010813 0 -0.014881 0 0.00035039 0 -0.0010986 0 0.62656
4.0391 -0.034993 -0.028955 -0.02917 -0.022444 -0.023622 -0.018281 -0.059415 -0.049986 -0.071485 -0.047098 -0.058694 1.7192 -0.0089258 0.0096991 0.00026984 -0.00089682 0.017875 0.0078512 -0.0030927 -0.00030868 0.0038271 0 -0.014617 0 -0.00025427 0 -0.00052748 0 0.88762
4.043 -0.039548 -0.035101 -0.036647 -0.034644 -0.034613 -0.02957 -0.065225 -0.053837 -0.069518 -0.055835 -0.062749 1.7325 -0.015184 0.0073673 0.0012077 -0.0031149 0.022826 0.0025887 -0.0052646 0.0028553 0.0059496 0 -0.01515 0 -0.00022574 0 -0.00028592 0 1.0121
4.0469 -0.039907 -0.041538 -0.040804 -0.04918 -0.043444 -0.044174 -0.056529 -0.054501 -0.055049 -0.056876 -0.057582 1.7412 -0.018195 0.0037837 0.0037347 -0.0039493 0.024062 -0.0044978 -0.0059362 0.0067191 0.0036134 0 -0.015988 0 0.00059231 0 -0.00045219 0 1.0175
4.0508 -0.03843 -0.047314 -0.042163 -0.059325 -0.04817 -0.055052 -0.043015 -0.055717 -0.042036 -0.051491 -0.049889 1.7443 -0.016411 0.00080484 0.0062294 -0.0034935 0.023059 -0.0087676 -0.0038654 0.0078501 -0.00052127 0 -0.016517 0 0.0016232 0 -0.00075099 0 0.97179
4.0547 -0.038595 -0.050805 -0.042655 -0.060567 -0.049369 -0.05767 -0.03587 -0.056993 -0.039738 -0.043911 -0.045929 1.7426 -0.01066 -0.0005233 0.0069341 -0.0026715 0.021412 -0.0075052 -4.077e-05 0.0046166 -0.0019638 0 -0.01647 0 0.0020878 0 -0.00084125 0 0.94273
4.0586 -0.042181 -0.051026 -0.044508 -0.054004 -0.049102 -0.053726 -0.039971 -0.055525 -0.04703 -0.038606 -0.047748 1.7394 -0.0035349 -0.00042235 0.0055067 -0.0022856 0.020101 -0.0021964 0.0033175 -0.0010258 0.0011306 0 -0.015986 0 0.0016814 0 -0.00068025 0 0.95593
4.0625 -0.047785 -0.048706 -0.048819 -0.045763 -0.049128 -0.04976 -0.050906 -0.050134 -0.054643 -0.037632 -0.052579 1.7371 0.0020713 0.00026126 0.0030971 -0.0022719 0.019325 0.0027638 0.0047319 -0.0050037 0.0059076 0 -0.015335 0 0.00078926 0 -0.00057387 0 0.98854
4.0664 -0.051961 -0.04597 -0.05459 -0.042711 -0.04957 -0.051658 -0.059016 -0.043107 -0.053437 -0.040141 -0.055833 1.7323 0.0043266 0.00096932 0.0010169 -0.001895 0.018752 0.0039188 0.0044483 -0.0046515 0.0073502 0 -0.014689 0 9.7966e-05 0 -0.00083165 0 0.99857
4.0703 -0.052028 -0.044759 -0.058974 -0.047402 -0.048853 -0.059477 -0.057194 -0.038374 -0.042284 -0.044028 -0.055171 1.7155 0.003058 0.0016444 -0.00049544 -0.00068269 0.017961 0.0016616 0.0036515 -0.0010276 0.0030796 0 -0.01416 0 1.0174e-05 0 -0.0013727 0 0.96354
4.0742 -0.048191 -0.045361 -0.058898 -0.055959 -0.044986 -0.066883 -0.046334 -0.038159 -0.029336 -0.047752 -0.052128 1.6776 -0.00045628 0.0022014 -0.0021072 0.00086511 0.016835 -0.00052295 0.0030005 0.0021901 -0.0042079 0 -0.013942 0 0.00038475 0 -0.0017174 0 0.89807
4.0781 -0.043254 -0.046366 -0.053258 -0.060675 -0.037497 -0.065905 -0.034337 -0.041443 -0.025473 -0.050625 -0.04992 1.6182 -0.0042028 0.0021384 -0.0040936 0.0015867 0.015735 0.00023946 0.002125 0.0021757 -0.0090635 0 -0.014255 0 0.00076716 0 -0.0014263 0 0.8392
4.082 -0.040268 -0.046023 -0.04411 -0.055687 -0.028601 -0.053437 -0.029779 -0.045361 -0.035078 -0.051819 -0.049623 1.5483 -0.0063041 0.00097576 -0.0054466 0.00078145 0.015281 0.0031563 0.00050592 -0.00054842 -0.008151 0 -0.015086 0 0.00082511 0 -0.00056941 0 0.81459
4.0859 -0.040122 -0.043691 -0.035703 -0.041587 -0.022391 -0.034368 -0.035418 -0.047688 -0.051687 -0.049903 -0.048577 1.4827 -0.0057511 -0.00090653 -0.0045292 -0.00092774 0.015802 0.0044124 -0.0014215 -0.0029654 -0.0030204 0 -0.016033 0 0.00058262 0 0.00026378 0 0.82005
4.0898 -0.041028 -0.040097 -0.031761 -0.025358 -0.022108 -0.018681 -0.046502 -0.047879 -0.062387 -0.043978 -0.042808 1.4274 -0.0027563 -0.0021911 -0.00075656 -0.0019277 0.016827 0.0010136 -0.0023138 -0.0028173 0.0017055 0 -0.016541 0 0.00030308 0 0.00046859 0 0.82338
4.0938 -0.040174 -0.036375 -0.032965 -0.015437 -0.027332 -0.014514 -0.054714 -0.046081 -0.057693 -0.035335 -0.031334 1.3743 0.0014063 -0.0017765 0.0044 -0.00099794 0.017113 -0.0058492 -0.0011648 -0.00093532 0.0027227 0 -0.016373 0 0.00020687 0 -2.8244e-05 0 0.78927
4.0977 -0.036046 -0.033008 -0.036684 -0.015565 -0.033575 -0.022318 -0.054219 -0.041868 -0.038984 -0.027447 -0.018135 1.3077 0.0049934 -0.00014384 0.0082451 0.0014434 0.015406 -0.011278 0.0015746 -0.0002824 0.00065144 0 -0.015851 0 0.00030623 0 -0.0007189 0 0.70487
4.1016 -0.029506 -0.029683 -0.039201 -0.022187 -0.035174 -0.0345 -0.045111 -0.03453 -0.017437 -0.023537 -0.0095238 1.2193 0.0065277 0.00068858 0.0089174 0.0034315 0.011453 -0.010762 0.0042331 -0.0026979 -0.0014527 0 -0.015575 0 0.00046504 0 -0.0010199 0 0.58709
4.1055 -0.022895 -0.025979 -0.038553 -0.027413 -0.02956 -0.040773 -0.032181 -0.024649 -0.0053866 -0.023644 -0.0089645 1.1172 0.0053585 -0.00098658 0.0068314 0.002981 0.0064256 -0.0041833 0.0053108 -0.0067043 -0.0017561 0 -0.015848 0 0.00056708 0 -0.00083098 0 0.46813
4.1094 -0.018067 -0.021922 -0.035505 -0.025115 -0.019375 -0.035202 -0.02076 -0.014895 -0.0071867 -0.024148 -0.013944 1.0198 0.0018878 -0.0045293 0.0041935 -0.00014167 0.0022747 0.0039315 0.0046185 -0.0087003 -0.00149 0 -0.016397 0 0.00061634 0 -0.0005832 0 0.37206
4.1133 -0.015021 -0.017755 -0.031945 -0.015227 -0.010354 -0.019839 -0.013264 -0.0085629 -0.016812 -0.020725 -0.017846 0.93878 -0.0025398 -0.0069563 0.0030658 -0.0039278 0.00041311 0.0081579 0.0030807 -0.006442 -0.0031323 0 -0.016669 0 0.00070461 0 -0.00072893 0 0.29992
4.1172 -0.012144 -0.01331 -0.028442 -0.0030389 -0.0065207 -0.0026321 -0.0087637 -0.0068131 -0.023555 -0.012333 -0.015299 0.86839 -0.0060588 -0.0054583 0.0037519 -0.0054844 0.00077696 0.0064732 0.0015789 -0.001351 -0.007058 0 -0.016416 0 0.00091055 0 -0.0012041 0 0.23291
4.1211 -0.0076886 -0.0079453 -0.023519 0.0054904 -0.0068501 0.0083859 -0.0050847 -0.0073313 -0.020563 -0.0025115 -0.0063848 0.79021 -0.0069985 -0.00028561 0.0048909 -0.0032996 0.0020368 0.0013371 0.00019605 0.0026957 -0.010435 0 -0.015938 0 0.0012228 0 -0.0014381 0 0.14982
4.125 -0.0012047 -0.001324 -0.015468 0.0081973 -0.0063985 0.010199 -0.001124 -0.0060519 -0.0091993 0.0035046 0.0038211 0.69168 -0.0047315 0.0049123 0.0050033 0.0013608 0.0027292 -0.0030922 -0.0013414 0.0029482 -0.0097579 0 -0.015727 0 0.0015267 0 -0.00093288 0 0.044799
4.1289 0.0061663 0.0057453 -0.0048421 0.0074194 -0.00093175 0.0058495 0.0025364 -0.00067309 0.0035691 0.0034522 0.0097502 0.57981 -0.00020705 0.0060387 0.0039394 0.0051365 0.0022718 -0.0047009 -0.0026817 0.00022736 -0.0045298 0 -0.015895 0 0.0016481 0 0.00016139 0 -0.067647
4.1328 0.012586 0.011499 0.0051313 0.007026 0.0092112 0.0014328 0.0047859 0.0072529 0.011541 0.00028281 0.0098778 0.47642 0.0043416 0.0022973 0.0028998 0.0049717 0.00099907 -0.004629 -0.0026741 -0.0021334 0.0017282 0 -0.016015 0 0.0014419 0 0.0010748 0 -0.1642
4.1367 0.016773 0.014549 0.011025 0.0089626 0.019578 0.0017874 0.0055385 0.013738 0.013737 -0.00012281 0.0076265 0.39844 0.0065952 -0.002829 0.0031206 0.00047732 -0.00065074 -0.0051891 -0.00046035 -0.0017111 0.0043522 0 -0.015596 0 0.0008989 0 0.0010651 0 -0.23261
4.1406 0.018669 0.015198 0.012394 0.012363 0.025834 0.0078976 0.0062928 0.016117 0.013877 0.0062103 0.0083311 0.34176 0.0055849 -0.0045277 0.0045393 -0.0055868 -0.0028384 -0.0069609 0.0032352 0.00068015 0.0016271 0 -0.014692 0 0.00020658 0 7.9955e-05 0 -0.2846
4.1445 0.01922 0.015397 0.012484 0.015417 0.027623 0.017148 0.0093334 0.01567 0.016441 0.018174 0.015117 0.28473 0.0023166 -0.00094538 0.0056977 -0.009195 -0.0061275 -0.0080901 0.0061343 0.0020533 -0.0037798 0 -0.013962 0 -0.00031436 0 -0.0011945 0 -0.35005
4.1484 0.019678 0.017239 0.015472 0.017603 0.028358 0.025528 0.01622 0.016589 0.023185 0.030617 0.026862 0.20836 -0.00098418 0.0051902 0.0049584 -0.0079699 -0.010596 -0.0063607 0.006041 0.00053656 -0.007297 0 -0.014059 0 -0.00040054 0 -0.0019384 0 -0.45404
4.1523 0.02101 0.021313 0.022632 0.020038 0.03135 0.030129 0.026535 0.022102 0.032482 0.038339 0.039204 0.11378 -0.0024882 0.0091681 0.0019527 -0.0029205 -0.015243 -0.0017488 0.0026876 -0.0025209 -0.0063516 0 -0.014941 0 -3.6918e-05 0 -0.0018719 0 -0.59231
4.1563 0.023702 0.026396 0.031092 0.024013 0.036308 0.030717 0.03761 0.031271 0.040915 0.039453 0.047217 0.019832 -0.0019597 0.0086129 -0.0019688 0.0023666 -0.018428 0.003224 -0.0019623 -0.0038207 -0.0020852 0 -0.015845 0 0.00052091 0 -0.0013794 0 -0.72524
4.1602 0.02775 0.030712 0.036494 0.029617 0.039759 0.029848 0.045532 0.039451 0.045194 0.035662 0.04787 -0.056766 -0.00059016 0.0053665 -0.0046391 0.0044755 -0.019038 0.0056945 -0.0052842 -0.0015389 0.0023242 0 -0.016012 0 0.00093833 0 -0.0010285 0 -0.7995
4.1641 0.032626 0.033477 0.037137 0.035853 0.038884 0.031391 0.047162 0.042161 0.043463 0.030123 0.041308 -0.11832 0.00028481 0.0032003 -0.0046068 0.0026763 -0.017323 0.0049916 -0.005977 0.0025158 0.0046358 0 -0.01544 0 0.0010517 0 -0.0010154 0 -0.78567
4.168 0.037252 0.035273 0.035608 0.041691 0.034692 0.037844 0.04228 0.039009 0.036298 0.025444 0.030957 -0.18247 0.00035623 0.0037843 -0.0021396 -0.00079612 -0.014657 0.003032 -0.0046676 0.0042297 0.0048593 0 -0.014898 0 0.00095037 0 -0.0010869 0 -0.70508
4.1719 0.040254 0.037046 0.036234 0.046442 0.031161 0.047788 0.034427 0.034253 0.02744 0.02337 0.022441 -0.26108 0.00035146 0.0050544 0.0010055 -0.0028569 -0.012533 0.0023269 -0.0027941 0.00084471 0.0041211 0 -0.015143 0 0.0008219 0 -0.00095439 0 -0.62309
4.1758 0.04062 0.03887 0.040726 0.049026 0.031183 0.055589 0.029365 0.033388 0.023098 0.025357 0.021188 -0.34345 0.00099812 0.0036406 0.0028494 -0.0022211 -0.011762 0.0036677 -0.0011245 -0.0064249 0.0029318 0 -0.016125 0 0.00073361 0 -0.00070506 0 -0.60876
4.1797 0.03837 0.039752 0.046238 0.047496 0.033533 0.05455 0.031517 0.038578 0.02869 0.032275 0.029266 -0.40251 0.0020747 -0.001186 0.0025845 -0.00029057 -0.012461 0.0056871 0.00053305 -0.013187 0.00098235 0 -0.016996 0 0.00059496 0 -0.00074327 0 -0.68664
4.1836 0.034654 0.038585 0.047808 0.040308 0.034075 0.042108 0.040533 0.046652 0.044275 0.04291 0.043292 -0.42009 0.0025425 -0.0062263 0.0011092 0.00043591 -0.014486 0.0064511 0.002332 -0.015294 -0.0015467 0 -0.016949 0 0.00034633 0 -0.0013251 0 -0.81511
4.1875 0.030997 0.035194 0.042971 0.02866 0.030034 0.02316 0.050711 0.0513 0.062322 0.053014 0.05545 -0.40704 0.0016122 -0.0072531 0.0002975 -0.0010988 -0.01751 0.0052599 0.0034979 -0.011879 -0.0031404 0 -0.016047 0 0.00014849 0 -0.0021984 0 -0.90855
4.1914 0.028186 0.030416 0.034189 0.017253 0.022909 0.0079865 0.054302 0.047661 0.07095 0.056781 0.057816 -0.39756 -0.00037418 -0.003304 0.0014889 -0.0034212 -0.020562 0.0029033 0.0028255 -0.0055944 -0.0020445 0 -0.015191 0 0.00030823 0 -0.0027616 0 -0.88965
4.1953 0.025702 0.025296 0.026785 0.011563 0.01695 0.0051741 0.046789 0.035732 0.061565 0.050407 0.047442 -0.42108 -0.0021753 0.002007 0.0043025 -0.0039419 -0.021789 0.0004633 0.00021048 -0.00028948 0.001642 0 -0.015235 0 0.00094782 0 -0.0026117 0 -0.73679
4.1992 0.022276 0.020341 0.024323 0.013215 0.014769 0.014615 0.030298 0.020102 0.035497 0.034985 0.028435 -0.47715 -0.0027709 0.0036802 0.0067427 -0.0015599 -0.019249 -0.0017188 -0.0025066 0.0016467 0.0053348 0 -0.016133 0 0.0017451 0 -0.0019383 0 -0.49506
4.2031 0.017183 0.015598 0.025705 0.017708 0.014687 0.026679 0.012332 0.0064882 0.0039828 0.016144 0.0092396 -0.53692 -0.0022236 5.3985e-05 0.0066496 0.0020362 -0.012506 -0.0037171 -0.0026383 0.000286 0.0059792 0 -0.016978 0 0.0020768 0 -0.001361 0 -0.24612
4.207 0.011153 0.011252 0.026558 0.017507 0.01269 0.029235 0.00058593 -0.0019906 -0.019097 0.00047904 -0.002952 -0.5696 -0.0014195 -0.0055339 0.0034605 0.0036937 -0.003629 -0.0049374 0.0010032 -0.0026632 0.0030239 0 -0.016898 0 0.0015283 0 -0.0013679 0 -0.060514
4.2109 0.0060188 0.0078624 0.023373 0.0086443 0.0070322 0.017479 -0.0022238 -0.0059519 -0.026288 -0.0083241 -0.0063924 -0.56929 -0.0010087 -0.0078154 -0.001123 0.0016045 0.0036602 -0.0039269 0.0066686 -0.0052611 -0.00070081 0 -0.015925 0 0.00032838 0 -0.0018973 0 0.034935
4.2148 0.0032987 0.0058341 0.016479 -0.0049259 0.00054727 -0.001585 0.00053248 -0.0077274 -0.020284 -0.010656 -0.0045028 -0.55754 -0.00071559 -0.0044647 -0.0042066 -0.0029832 0.0063871 0.00023546 0.010683 -0.0062113 -0.0014245 0 -0.014958 0 -0.00073896 0 -0.0024516 0 0.056531
4.2188 0.0028942 0.0047489 0.0092741 -0.013758 -0.0020003 -0.01434 0.0030679 -0.0083079 -0.0097374 -0.0090168 -0.0018377 -0.56106 0.00022031 0.0018665 -0.0037705 -0.0067424 0.0043846 0.0062719 0.010231 -0.005109 0.0019234 0 -0.014877 0 -0.0009399 0 -0.0025921 0 0.037734
4.2227 0.0030783 0.0034702 0.0048721 -0.010797 0.00093197 -0.011658 0.0023519 -0.0061787 -0.0013739 -0.0052663 -4.0301e-05 -0.58705 0.0019555 0.0061623 -0.0001266 -0.007035 0.00018159 0.010826 0.0055414 -0.0025018 0.0064242 0 -0.0157 0 -0.00020476 0 -0.0023108 0 0.0021068
4.2266 0.0018626 0.0011245 0.0035449 0.00197 0.0053415 0.0032513 0.00030312 0.00075931 0.0044473 0.00022243 0.0027437 -0.61959 0.0035513 0.0056104 0.0043829 -0.0039488 -0.0032432 0.010878 -0.0003996 0.00018334 0.0076781 0 -0.0166 0 0.0008138 0 -0.0019399 0 -0.044267
4.2305 -0.0013889 -0.0019964 0.0031929 0.01426 0.0049174 0.01704 0.0011961 0.011851 0.011222 0.0071114 0.0087645 -0.63865 0.003747 0.0017185 0.0071584 0.00012853 -0.0048079 0.0065246 -0.0042935 0.0012588 0.0038777 0 -0.01676 0 0.0013119 0 -0.0017472 0 -0.099057
4.2344 -0.0054771 -0.0046384 0.001881 0.015503 -0.0029993 0.016906 0.0067339 0.022145 0.019971 0.013367 0.016908 -0.64104 0.0022976 -0.0017686 0.0071172 0.0027578 -0.005605 0.0013735 -0.0049475 -2.2907e-05 -0.0023904 0 -0.016169 0 0.0010231 0 -0.0016661 0 -0.14488
4.2383 -0.0084226 -0.0058044 -0.00038802 0.0034002 -0.01451 0.00090309 0.013339 0.02464 0.025721 0.015477 0.021845 -0.64249 0.0004513 -0.0027025 0.0051055 0.0032664 -0.0069252 -0.00022334 -0.0037107 -0.002562 -0.0063458 0 -0.015591 0 0.00039586 0 -0.001423 0 -0.14538
4.2422 -0.0091296 -0.0057733 -0.0023173 -0.014355 -0.022308 -0.020657 0.014303 0.015111 0.020635 0.010742 0.017198 -0.65999 -9.8023e-05 -0.0021747 0.0028391 0.0025652 -0.0081066 0.0031101 -0.0028656 -0.0039189 -0.0051724 0 -0.015758 0 0.00011155 0 -0.00088916 0 -0.063923
4.2461 -0.0082271 -0.0058186 -0.003288 -0.026581 -0.022044 -0.033615 0.0051878 -0.0041489 0.0012621 -0.00035319 0.00051957 -0.69374 0.0011089 -0.0025864 0.0014842 0.001565 -0.0065783 0.0084518 -0.0036303 -0.0022631 -0.00031791 0 -0.016623 0 0.00041664 0 -0.0002586 0 0.10637
4.25 -0.0074178 -0.0068622 -0.0042428 -0.027528 -0.015913 -0.030923 -0.01199 -0.024922 -0.026603 -0.013849 -0.023633 -0.72734 0.0026576 -0.0045541 0.0010961 0.00015682 -0.0003747 0.011011 -0.0054445 0.0017599 0.0040097 0 -0.017416 0 0.00091123 0 0.00013504 0 0.32352
4.2539 -0.0079792 -0.0084663 -0.0064574 -0.020528 -0.01019 -0.017162 -0.029337 -0.037927 -0.050039 -0.024385 -0.045042 -0.74552 0.0024578 -0.0061182 0.0011454 -0.0021198 0.0091496 0.0082545 -0.0067954 0.005096 0.0045254 0 -0.017405 0 0.0009831 0 0.00015473 0 0.50662
4.2578 -0.0097442 -0.0092767 -0.0096586 -0.013789 -0.009258 -0.0036396 -0.038075 -0.038458 -0.056864 -0.028035 -0.053157 -0.75055 -0.00020757 -0.0050683 0.0013368 -0.0046654 0.017181 0.0020572 -0.0065236 0.004602 0.0013199 0 -0.016596 0 0.00044899 0 -1.2317e-05 0 0.57423
4.2617 -0.011371 -0.0085075 -0.011766 -0.012741 -0.011903 0.00095757 -0.034183 -0.028637 -0.043396 -0.024014 -0.043313 -0.76003 -0.0037206 -0.0017384 0.0018401 -0.0056117 0.018498 -0.0030374 -0.0044982 -0.00019321 -0.0028134 0 -0.015691 0 -0.00023073 0 -6.1822e-05 0 0.49067
4.2656 -0.011536 -0.0068962 -0.010801 -0.015928 -0.013204 -0.0036303 -0.020584 -0.014878 -0.01659 -0.014554 -0.019958 -0.78858 -0.005308 0.00092572 0.0028533 -0.0034907 0.011417 -0.003831 -0.0014694 -0.0063516 -0.0050338 0 -0.015391 0 -0.00037595 0 0.00011455 0 0.29046
4.2695 -0.0099479 -0.0060287 -0.0070785 -0.017546 -0.0097854 -0.010917 -0.0046959 -0.0030314 0.010488 -0.0035577 0.0054125 -0.83222 -0.0034424 0.0002912 0.0041602 0.00078478 -0.00065695 -0.0011064 0.0013815 -0.0096537 -0.0044292 0 -0.015768 0 0.00026059 0 0.00033344 0 0.062732
4.2734 -0.0073721 -0.0066369 -0.0033399 -0.013435 -0.003113 -0.014047 0.00644 0.0047663 0.026301 0.0050422 0.020766 -0.87159 0.00067952 -0.0030813 0.0052504 0.0039535 -0.011438 0.0014181 0.0028188 -0.0079119 -0.0018769 0 -0.016275 0 0.0012402 0 0.00031664 0 -0.097923
4.2773 -0.0048202 -0.0076289 -0.0024783 -0.0047085 0.0021966 -0.01082 0.0099314 0.0094852 0.026628 0.0087262 0.02066 -0.89099 0.0039935 -0.0057586 0.0058271 0.0029741 -0.015995 0.00069594 0.0019835 -0.0026896 0.0013405 0 -0.016322 0 0.0018246 0 -4.7807e-05 0 -0.14412
4.2813 -0.0027328 -0.0069625 -0.004986 0.0038445 0.0030399 -0.0037944 0.007558 0.012342 0.015541 0.0073187 0.0092802 -0.89414 0.0041081 -0.0048448 0.0060433 -0.0020275 -0.013699 -0.0028842 -0.00098122 0.0019989 0.0043893 0 -0.01581 0 0.0016344 0 -0.00064311 0 -0.097812
4.2852 -0.00083926 -0.0036006 -0.0085499 0.0082695 0.00068623 0.0031197 0.00348 0.012968 0.0018501 0.0029641 -0.002919 -0.9011 0.001335 -0.0010681 0.0061407 -0.0073673 -0.0078283 -0.0060534 -0.0045401 0.0028672 0.006614 0 -0.015128 0 0.00096487 0 -0.0012758 0 -0.027542
4.2891 0.0013476 0.001387 -0.010107 0.0083682 -0.00079403 0.0076704 0.0011949 0.010341 -0.0063987 -0.0011726 -0.0068619 -0.92944 -0.0015773 0.0017195 0.0059277 -0.008718 -0.0025908 -0.0058535 -0.0063317 -0.00021725 0.0071403 0 -0.014719 0 0.00048549 0 -0.0018262 0 0.0022337
4.293 0.0039873 0.0057301 -0.0083003 0.0068406 0.0013993 0.0096379 0.0016914 0.0050704 -0.0062855 -0.0029103 -0.0012499 -0.97783 -0.0018023 0.0003298 0.0048074 -0.0048831 -0.00019594 -0.0023987 -0.0047387 -0.0043881 0.0054054 0 -0.014701 0 0.00062182 0 -0.0022242 0 -0.027135
4.2969 0.0068068 0.0080252 -0.0040668 0.0063949 0.0064194 0.0096333 0.0035437 0.00016216 -0.00092314 -0.0022748 0.0072477 -1.0274 0.0011298 -0.0043852 0.0024764 0.0010606 -0.00011715 0.0012888 -0.00035275 -0.0061393 0.0022061 0 -0.014897 0 0.0011935 0 -0.0023265 0 -0.085267
4.3008 0.0094104 0.0089252 0.00084287 0.0079695 0.011188 0.008508 0.0045006 -0.00093875 0.0035719 -0.00075305 0.010267 -1.0587 0.0048882 -0.0080165 -0.00041753 0.0044326 -0.00057504 0.0020451 0.0041147 -0.0038831 -0.00023928 0 -0.015137 0 0.0016134 0 -0.0019228 0 -0.12769
4.3047 0.011605 0.010277 0.0055608 0.011179 0.01371 0.0078051 0.0034929 0.0027923 0.0032175 0.00087532 0.0053913 -1.0679 0.0062365 -0.006652 -0.0024892 0.0030467 -0.000535 -0.00074303 0.0057593 0.0011306 8.4006e-05 0 -0.015441 0 0.001431 0 -0.00095259 0 -0.13894
4.3086 0.013439 0.013098 0.010213 0.015419 0.014715 0.0096676 0.0018571 0.0091673 -0.00015581 0.0039587 -0.0013516 -1.0675 0.0036573 -0.00065984 -0.0026918 -0.0010376 -0.00051179 -0.0049163 0.0037789 0.005895 0.0029597 0 -0.015902 0 0.00071573 0 0.00027201 0 -0.14794
4.3125 0.015007 0.016461 0.014648 0.019852 0.016186 0.015074 0.0028559 0.014992 0.00018274 0.010849 -0.00053997 -1.074 -0.0014539 0.0054695 -0.0012921 -0.0036773 -0.0018302 -0.0077287 9.0833e-05 0.0076935 0.0056967 0 -0.016462 0 -3.4472e-05 0 0.0011322 0 -0.20284
4.3164 0.016285 0.018415 0.017632 0.022646 0.018753 0.021795 0.0094285 0.019042 0.010358 0.021891 0.012154 -1.093 -0.0059227 0.0071492 0.00026451 -0.0025901 -0.0052796 -0.0081899 -0.0023842 0.0057325 0.0053669 0 -0.016878 0 -0.00033531 0 0.0011037 0 -0.3258
4.3203 0.017138 0.018012 0.017754 0.021405 0.020943 0.024872 0.021393 0.022666 0.029723 0.033448 0.031344 -1.1178 -0.0072414 0.0038346 0.00059836 0.00068391 -0.010307 -0.007417 -0.0022565 0.0015324 0.001654 0 -0.016954 0 -9.6778e-05 0 0.00018269 0 -0.48515
4.3242 0.017429 0.016336 0.01519 0.015468 0.020995 0.02047 0.034232 0.02731 0.049319 0.039457 0.045393 -1.1375 -0.0053254 -0.00056527 -0.00034544 0.0025689 -0.015188 -0.0069709 -0.00067668 -0.0019842 -0.0025122 0 -0.016746 0 0.00036287 0 -0.0010584 0 -0.60885
4.3281 0.017082 0.015477 0.012158 0.0079719 0.019038 0.010186 0.041012 0.03164 0.057159 0.035836 0.045258 -1.1472 -0.0022709 -0.0013211 -0.0011895 0.0011028 -0.017875 -0.0070896 8.9803e-05 -0.0022038 -0.0034465 0 -0.016495 0 0.00062916 0 -0.0018757 0 -0.63044
4.332 0.016103 0.016428 0.011127 0.0047044 0.017106 0.0013458 0.036805 0.031683 0.0469 0.024033 0.031343 -1.1504 -0.00048159 0.0028342 -0.00028986 -0.0021547 -0.016975 -0.0066294 -0.00093085 0.001525 -0.0001638 0 -0.016347 0 0.00052844 0 -0.0018907 0 -0.53365
4.3359 0.014627 0.018035 0.01234 0.0095643 0.016973 0.0018268 0.022644 0.024428 0.023114 0.010334 0.012765 -1.1532 -0.00078265 0.0086194 0.0028597 -0.0037461 -0.012478 -0.0046179 -0.0024421 0.0072806 0.0045056 0 -0.01617 0 0.00021813 0 -0.0013116 0 -0.36326
4.3398 0.013005 0.01806 0.013322 0.020326 0.018254 0.013147 0.0057331 0.011588 -0.0013947 0.0011945 -9.0597e-06 -1.1587 -0.0020117 0.011121 0.0071789 -0.0017719 -0.0059707 -0.0016364 -0.0022881 0.011599 0.006357 0 -0.015726 0 1.0785e-07 0 -0.000683 0 -0.19623
4.3438 0.011763 0.015358 0.011283 0.029194 0.018925 0.02802 -0.004881 -0.00047862 -0.014419 -0.0013671 -0.0026638 -1.1654 -0.0022725 0.0079631 0.010785 0.0022307 -0.00011026 0.0005334 0.00020169 0.011721 0.0036173 0 -0.015 0 4.7173e-05 0 -0.00042752 0 -0.095549
4.3477 0.01135 0.011076 0.0063237 0.02869 0.017668 0.035315 -0.0043407 -0.0052413 -0.012369 -0.00025079 0.0013679 -1.1705 -0.00069127 0.0011454 0.012223 0.0047297 0.0026087 0.00069549 0.0033348 0.0075593 -0.0014532 0 -0.014348 0 0.00026507 0 -0.00058532 0 -0.07937
4.3516 0.011792 0.0077377 0.0021538 0.018201 0.015389 0.028876 0.0048366 -0.0010953 -0.0012522 0.00058453 0.0056643 -1.1713 0.0018012 -0.0047419 0.011161 0.0034389 0.0012346 -0.00039574 0.0045482 0.0018058 -0.0046658 0 -0.014238 0 0.0003761 0 -0.00091988 0 -0.12266
4.3555 0.012605 0.0071212 0.0031543 0.0051683 0.014113 0.012876 0.014995 0.0075965 0.0095527 0.00039724 0.0069115 -1.1656 0.0032439 -0.0060867 0.0082142 -0.00078729 -0.0030446 -0.00059698 0.0027606 -0.0021067 -0.0036936 0 -0.014814 0 0.00014088 0 -0.0012029 0 -0.18382
4.3594 0.01311 0.008892 0.010217 -0.00066057 0.014442 -0.0011183 0.01929 0.014539 0.01493 0.0021024 0.0068766 -1.1505 0.0022552 -0.0026412 0.0043737 -0.005032 -0.0076731 0.0015673 -0.0007744 -0.0026252 3.4231e-05 0 -0.015714 0 -0.00044781 0 -0.0013765 0 -0.2332
4.3633 0.012926 0.011136 0.019262 0.0047832 0.014515 -0.0031892 0.016605 0.016861 0.016589 0.0085 0.0092667 -1.1251 -0.00087747 0.0028145 0.00057699 -0.0070355 -0.010443 0.0053487 -0.0038922 -0.0010758 0.0029992 0 -0.016321 0 -0.0011326 0 -0.0014862 0 -0.26441
4.3672 0.012181 0.012102 0.024099 0.016622 0.011873 0.0071775 0.011554 0.016787 0.019132 0.018204 0.015257 -1.0931 -0.0044684 0.0067492 -0.0024442 -0.0068098 -0.010877 0.0083129 -0.0056345 -0.00014163 0.0030403 0 -0.016239 0 -0.0015443 0 -0.0015365 0 -0.28556
4.3711 0.011222 0.011454 0.02133 0.025281 0.0064495 0.020936 0.0098424 0.018206 0.024094 0.02559 0.022101 -1.0632 -0.0067382 0.0071449 -0.0042713 -0.0058151 -0.010166 0.0085427 -0.0068158 -0.0011992 0.0011947 0 -0.015548 0 -0.001445 0 -0.0014665 0 -0.30236
4.375 0.010135 0.010037 0.012991 0.024349 0.0013986 0.026816 0.013081 0.021709 0.027769 0.025158 0.025654 -1.0443 -0.0070124 0.0043655 -0.0049363 -0.0049547 -0.0097458 0.0064211 -0.0085224 -0.0030051 0.00028668 0 -0.014665 0 -0.00089952 0 -0.0012527 0 -0.30759
4.3789 0.0086065 0.0086708 0.0046566 0.015133 0.00048799 0.019961 0.017445 0.02316 0.024613 0.016289 0.023819 -1.0395 -0.005883 0.00054069 -0.0048535 -0.0037017 -0.0097999 0.004262 -0.010316 -0.0030112 0.0018722 0 -0.013981 0 -0.00024892 0 -0.00098264 0 -0.28376
4.3828 0.0063346 0.0073079 0.00082018 0.0043647 0.0043883 0.0050449 0.017092 0.017393 0.012651 0.0038984 0.017542 -1.0442 -0.0043711 -0.00181 -0.0043823 -0.0012084 -0.0090447 0.0041146 -0.01029 -7.1263e-05 0.0046632 0 -0.013646 0 0.00010918 0 -0.00078325 0 -0.21542
4.3867 0.0035646 0.0053124 0.0016907 -0.0020939 0.0095706 -0.0080338 0.00924 0.0036155 -0.0042254 -0.0056148 0.0090645 -1.0498 -0.0029775 -0.0011417 -0.0033462 0.0020349 -0.0060277 0.0058325 -0.007141 0.004113 0.0059362 0 -0.013623 0 -1.5526e-05 0 -0.00068688 0 -0.10244
4.3906 0.0011033 0.0023615 0.0040028 -0.0035194 0.011159 -0.01182 -0.0033807 -0.012676 -0.018906 -0.0092953 -3.178e-05 -1.0495 -0.0014756 0.0022995 -0.0011061 0.0040585 -0.00076972 0.0072468 -0.0020972 0.0063252 0.0043991 0 -0.013864 0 -0.00049237 0 -0.00061093 0 0.033766
4.3945 -0.00035392 -0.0010721 0.0046111 -0.0031893 0.0072001 -0.0062265 -0.014486 -0.02321 -0.025903 -0.0089787 -0.0087323 -1.0412 0.00049862 0.0065816 0.0026608 0.0031825 0.0047495 0.006258 0.0015529 0.004786 0.0015916 0 -0.014351 0 -0.00098924 0 -0.00049726 0 0.15493
4.3984 -0.00099207 -0.0041273 0.0032266 -0.0039737 0.00030665 0.0024467 -0.018702 -0.022882 -0.024125 -0.008296 -0.015067 -1.0249 0.0027756 0.0092026 0.0071595 -7.0819e-05 0.007771 0.0028329 0.0012395 0.00091938 0.00043941 0 -0.015004 0 -0.0012231 0 -0.00044669 0 0.22074
4.4023 -0.0019118 -0.0063266 0.0018573 -0.0055507 -0.0048751 0.006755 -0.014937 -0.013082 -0.015966 -0.0087505 -0.01582 -1.0013 0.0046252 0.0087007 0.010608 -0.0030172 0.0066899 -0.000977 -0.0023609 -0.0018352 0.0024183 0 -0.015605 0 -0.0011372 0 -0.00065604 0 0.20861
4.4063 -0.0042216 -0.0078712 0.0019336 -0.0057502 -0.0059413 0.0032549 -0.0064828 -4.2949e-05 -0.0047231 -0.0088332 -0.0089199 -0.97165 0.0053826 0.0056692 0.011471 -0.0029962 0.0022253 -0.0029422 -0.0056134 -0.0011368 0.0060904 0 -0.015913 0 -0.00087659 0 -0.0011817 0 0.12937
4.4102 -0.0079218 -0.0092131 0.0023132 -0.0038996 -0.0046811 -0.0058061 0.0014892 0.0097427 0.0066724 -0.0067002 0.0033363 -0.94136 0.0050519 0.0022877 0.0097719 0.00028776 -0.003014 -0.0026049 -0.0049788 0.002114 0.008363 0 -0.015857 0 -0.00061726 0 -0.0017829 0 0.028553
4.4141 -0.011641 -0.010449 0.00027761 -0.0021302 -0.0049822 -0.014631 0.0047987 0.012956 0.014993 -0.0031859 0.01381 -0.9191 0.004254 0.00059792 0.0071501 0.0044889 -0.0061464 -0.0014345 -9.0094e-05 0.0046246 0.0072025 0 -0.015594 0 -0.00042295 0 -0.0020607 0 -0.031533
4.418 -0.013589 -0.011212 -0.005505 -0.0031866 -0.0088856 -0.017829 0.0018156 0.0096411 0.016229 -0.0017093 0.014435 -0.91117 0.0035918 0.00091159 0.0054181 0.0066525 -0.0056179 -0.0011701 0.005963 0.0037653 0.0032817 0 -0.015339 0 -0.00024922 0 -0.0018099 0 -0.0033839
4.4219 -0.012985 -0.011123 -0.013092 -0.0073065 -0.014627 -0.013695 -0.0063793 0.0014652 0.0073743 -0.0050403 0.0020789 -0.91484 0.0031154 0.0017519 0.0048894 0.0056273 -0.0018155 -0.0020865 0.0093174 -1.7465e-05 -0.00077845 0 -0.015157 0 -5.4244e-05 0 -0.0012404 0 0.11699
4.4258 -0.010711 -0.010272 -0.018438 -0.011773 -0.018394 -0.0051859 -0.016553 -0.0093831 -0.010263 -0.012273 -0.018368 -0.91849 0.0024485 0.0013945 0.0041599 0.0026868 0.0034362 -0.0028887 0.0084156 -0.0036442 -0.0026292 0 -0.014957 0 0.00012298 0 -0.00081493 0 0.28278
4.4297 -0.008619 -0.0091845 -0.018624 -0.013717 -0.017904 0.0017448 -0.024346 -0.019875 -0.029541 -0.0192 -0.036543 -0.91042 0.0014022 -0.00043481 0.0016944 3.1432e-05 0.0079408 -0.0022314 0.0047389 -0.0042272 -0.0017915 0 -0.014694 0 0.00019778 0 -0.0008267 0 0.41835
4.4336 -0.0080736 -0.0083578 -0.014171 -0.013065 -0.01431 0.0017168 -0.026001 -0.026007 -0.040396 -0.021809 -0.043164 -0.8895 0.00036216 -0.0023315 -0.0022638 -0.001158 0.010105 -0.00022546 0.0009025 -0.0016307 0.00054828 0 -0.014534 0 0.00013125 0 -0.0011289 0 0.46011
4.4375 -0.0089811 -0.0078653 -0.0083805 -0.012286 -0.010805 -0.0064443 -0.020502 -0.024484 -0.036096 -0.019451 -0.035761 -0.86715 -2.7999e-05 -0.0026705 -0.0054334 -0.0012585 0.0094595 0.0016172 -0.0016669 0.0015334 0.0029144 0 -0.014729 0 -3.7609e-05 0 -0.0013048 0 0.39198
4.4414 -0.010044 -0.0074102 -0.0044335 -0.013116 -0.0095149 -0.01831 -0.010716 -0.015452 -0.018324 -0.014675 -0.019561 -0.85766 0.00042751 -0.0012987 -0.0053565 -0.0011281 0.0066637 0.0018905 -0.0031914 0.0023378 0.0045922 0 -0.015297 0 -0.00025084 0 -0.0011233 0 0.25261
4.4453 -0.0098942 -0.0066762 -0.0029391 -0.013963 -0.009718 -0.026134 -0.0020686 -0.003491 0.0031778 -0.010172 -0.0033675 -0.86515 0.0011742 0.00024544 -0.0017352 -0.00087023 0.0030768 0.00064904 -0.0041272 9.7045e-05 0.0055761 0 -0.015873 0 -0.0004932 0 -0.00081334 0 0.10944
4.4492 -0.0080615 -0.0055475 -0.0020216 -0.011193 -0.0088597 -0.0239 0.0010312 0.0049245 0.016706 -0.0061725 0.0061749 -0.8793 0.0014165 0.00023468 0.003022 0.00013791 6.6129e-05 -0.00079097 -0.0039148 -0.0031971 0.0059312 0 -0.015971 0 -0.00076127 0 -0.00084822 0 0.016364
4.4531 -0.0050534 -0.0040135 0.00041951 -0.0033587 -0.0051121 -0.011807 -0.0014928 0.0059872 0.016247 -0.00097791 0.0079475 -0.88457 0.00096725 -0.001507 0.0057093 0.0020975 -0.0016369 -0.0013494 -0.0015758 -0.0047478 0.0055295 0 -0.015471 0 -0.00096849 0 -0.0014277 0 -0.016425
4.457 -0.0017171 -0.001997 0.0045167 0.0060972 0.0010008 0.0033873 -0.0052398 0.0013183 0.0051703 0.0061212 0.0056888 -0.87444 0.00053263 -0.0033844 0.0050085 0.0039985 -0.0021751 -0.0013504 0.002486 -0.0032912 0.0044 0 -0.014829 0 -0.00092325 0 -0.0021843 0 -0.02073
4.4609 0.0013781 0.00057463 0.0082522 0.011036 0.0071599 0.012945 -0.0049494 -0.0036173 -0.0066286 0.01288 0.004522 -0.85769 0.001056 -0.0035929 0.0024765 0.0043013 -0.0022487 -0.0020853 0.005769 0.00012192 0.0030521 0 -0.014725 0 -0.00046356 0 -0.0024501 0 -0.039802
4.4648 0.0040326 0.0034988 0.0092579 0.0082415 0.011104 0.012537 0.00089757 -0.0041126 -0.0099052 0.015467 0.0073269 -0.85068 0.0027319 -0.0019472 0.0009307 0.0025374 -0.0024886 -0.004206 0.005376 0.0033129 0.0021562 0 -0.01541 0 0.00035001 0 -0.0018686 0 -0.092652
4.4688 0.0061478 0.0062097 0.0068722 0.0011344 0.012002 0.0054649 0.0085235 0.00022662 -0.0023673 0.012048 0.013107 -0.8629 0.0047053 -0.00016658 0.0017774 0.00012165 -0.0030138 -0.0066706 0.00080072 0.0048051 0.0018394 0 -0.01639 0 0.0011921 0 -0.0007669 0 -0.16023
4.4727 0.0076004 0.008127 0.002735 -0.0024506 0.010496 -1.3461e-06 0.011993 0.0059475 0.01027 0.0050507 0.018023 -0.8886 0.0058124 -0.0002976 0.0037849 -0.0006856 -0.0034969 -0.0074618 -0.0050481 0.0046645 0.0014814 0 -0.016815 0 0.0016786 0 9.6979e-05 0 -0.20347
4.4766 0.0084666 0.0091963 -0.00036976 0.0030735 0.0079754 0.0027769 0.0085504 0.0093952 0.018952 -0.00027736 0.018297 -0.91123 0.0056414 -0.0027539 0.0043776 0.0011331 -0.0036125 -0.0054911 -0.0079815 0.0038845 0.0004541 0 -0.016263 0 0.0016676 0 0.00019833 0 -0.19848
4.4805 0.009279 0.010078 -0.00031155 0.015856 0.0060275 0.013558 0.0014879 0.0098955 0.018127 0.00013768 0.013217 -0.9157 0.0048199 -0.0058124 0.0021385 0.0041998 -0.0034217 -0.0018291 -0.0060999 0.0031948 -0.00087305 0 -0.015185 0 0.0013716 0 -0.00029822 0 -0.16088
4.4844 0.010875 0.011718 0.0033063 0.027785 0.0062525 0.025566 -0.0021781 0.0096923 0.0098268 0.0062463 0.0062371 -0.89766 0.0042236 -0.0070177 -0.0018372 0.0057556 -0.0033628 0.0010148 -0.0014486 0.0024737 -0.0010593 0 -0.014553 0 0.0011483 0 -0.00072167 0 -0.1392
4.4883 0.013834 0.014654 0.0093181 0.031209 0.0098958 0.031086 0.0026045 0.011271 0.0020958 0.014502 0.0031168 -0.86361 0.0039554 -0.0051886 -0.0048818 0.004046 -0.0039196 0.0011561 0.0019177 0.0011378 0.0011471 0 -0.014982 0 0.0011541 0 -0.00053753 0 -0.18173
4.4922 0.017993 0.018682 0.015991 0.025371 0.017055 0.027673 0.014736 0.015116 0.0029816 0.021215 0.0079655 -0.82453 0.0032414 -0.0012601 -0.0049617 -6.7192e-05 -0.0053121 -0.001156 0.0016861 -0.0010702 0.0052527 0 -0.016153 0 0.0011972 0 0.00016395 0 -0.30179
4.4961 0.022514 0.023154 0.022049 0.016973 0.026093 0.019932 0.027907 0.020039 0.014532 0.025419 0.019969 -0.78987 0.0014523 0.0026397 -0.0021157 -0.0037655 -0.0074458 -0.0039268 -0.00072472 -0.0036867 0.0087892 0 -0.017071 0 0.00095071 0 0.00078591 0 -0.46793
4.5 0.026485 0.027526 0.027158 0.014581 0.034142 0.015633 0.035829 0.025215 0.031315 0.028811 0.033578 -0.7651 -0.0008085 0.0048893 0.0019441 -0.0046498 -0.01005 -0.0052147 -0.0018209 -0.0057906 0.0089911 0 -0.016948 0 0.00032389 0 0.00080677 0 -0.62603
4.5039 0.029507 0.031574 0.031735 0.021819 0.038724 0.01951 0.037175 0.031256 0.044611 0.033302 0.042471 -0.75096 -0.0018336 0.0053469 0.005338 -0.0027303 -0.01279 -0.0045972 0.00034661 -0.0065812 0.0051401 0 -0.015888 0 -0.00038884 0 0.00024659 0 -0.73558
4.5078 0.031786 0.035102 0.036282 0.034937 0.039322 0.029786 0.036041 0.038933 0.049019 0.038782 0.04435 -0.74218 -0.00029871 0.0049685 0.007102 -0.00029767 -0.015276 -0.0030668 0.0041827 -0.0058054 -0.00052901 0 -0.014765 0 -0.0007554 0 -0.00041833 0 -0.79196
4.5117 0.033752 0.037623 0.040656 0.046186 0.037602 0.039911 0.037742 0.04702 0.046174 0.043155 0.042436 -0.72735 0.0031993 0.0047185 0.0071195 0.00015653 -0.017114 -0.0017536 0.0061063 -0.0038456 -0.0043884 0 -0.014433 0 -0.00062166 0 -0.00076705 0 -0.81913
4.5156 0.03564 0.038539 0.043844 0.049649 0.036108 0.043779 0.043817 0.051991 0.042511 0.044273 0.042119 -0.69379 0.0061266 0.004878 0.0054989 -0.0018812 -0.018076 -0.00092682 0.004072 -0.0015513 -0.0043062 0 -0.015006 0 -0.00027359 0 -0.00083423 0 -0.84155
4.5195 0.037393 0.037786 0.044558 0.044837 0.036552 0.040165 0.050601 0.050502 0.04301 0.041752 0.04554 -0.63652 0.0057976 0.0052219 0.0023899 -0.0045309 -0.018272 -0.00019488 -0.00043689 8.8376e-05 -0.0014168 0 -0.01585 0 -0.00015669 0 -0.0010019 0 -0.86082
4.5234 0.038827 0.036267 0.042383 0.036028 0.039032 0.033198 0.052448 0.042598 0.046477 0.037124 0.049139 -0.5644 0.0015537 0.0056076 -0.0015927 -0.0051524 -0.018056 0.00059017 -0.0038399 0.00038401 0.00084072 0 -0.016233 0 -0.00041005 0 -0.0015196 0 -0.85685
4.5273 0.03975 0.03544 0.038562 0.028899 0.042449 0.02897 0.046676 0.032507 0.046835 0.032578 0.046871 -0.49565 -0.0045357 0.0062265 -0.0051061 -0.0025929 -0.017687 0.00094209 -0.0038067 -0.00063855 -0.00030667 0 -0.01598 0 -0.00068491 0 -0.0021683 0 -0.81191
4.5313 0.039907 0.036229 0.035536 0.02729 0.045352 0.031135 0.036037 0.025973 0.039574 0.029702 0.036566 -0.4439 -0.0090842 0.007267 -0.0066662 0.0018108 -0.017084 0.00037058 -0.0012114 -0.0021428 -0.004506 0 -0.015553 0 -0.00046092 0 -0.0024288 0 -0.73538
4.5352 0.038946 0.038145 0.035275 0.031743 0.046403 0.038612 0.026849 0.026271 0.027554 0.029153 0.023554 -0.40609 -0.0097476 0.0084151 -0.0057486 0.0052247 -0.016039 -0.00074049 0.0010757 -0.0029204 -0.0084836 0 -0.015528 0 0.00041831 0 -0.0019951 0 -0.66598
4.5391 0.036658 0.03948 0.037613 0.039689 0.044509 0.046625 0.024508 0.032219 0.02027 0.030947 0.017606 -0.36373 -0.006642 0.0087859 -0.0033171 0.0054446 -0.014764 -0.0011586 0.0011352 -0.0021749 -0.0087988 0 -0.016031 0 0.0015123 0 -0.001116 0 -0.64679
4.543 0.033329 0.038508 0.040073 0.046613 0.039203 0.049942 0.029916 0.039578 0.026242 0.034542 0.025076 -0.29812 -0.0018725 0.0074594 -0.0011212 0.0024786 -0.014159 9.3704e-05 -0.00034673 -7.8749e-05 -0.0048199 0 -0.016628 0 0.0021082 0 -0.00041567 0 -0.69132
4.5469 0.029786 0.034736 0.039583 0.048013 0.031382 0.04605 0.039184 0.044223 0.044608 0.038539 0.042746 -0.20637 0.002155 0.004245 -0.00032635 -0.001565 -0.015242 0.0026429 -0.0012223 0.0023727 0.00062654 0 -0.016744 0 0.0018253 0 -0.00035702 0 -0.76718
4.5508 0.02687 0.029213 0.034819 0.041802 0.023535 0.0364 0.046275 0.04428 0.063562 0.040691 0.058948 -0.10344 0.0041576 9.4792e-05 -0.00074417 -0.0040995 -0.018012 0.0048898 -0.00040465 0.0041009 0.0035103 0 -0.016154 0 0.00093654 0 -0.00086036 0 -0.81144
4.5547 0.0247 0.023696 0.027242 0.029921 0.018603 0.025163 0.046438 0.039949 0.068003 0.038792 0.061567 -0.0080162 0.0042308 -0.0031866 -0.0013324 -0.0039191 -0.020764 0.0053511 0.00095727 0.0046292 0.0018698 0 -0.015148 0 0.00010251 0 -0.0014278 0 -0.76802
4.5586 0.022431 0.019445 0.01988 0.017519 0.017845 0.016427 0.038344 0.032097 0.050876 0.032066 0.046724 0.074521 0.0032156 -0.0038543 -0.0013571 -0.0019314 -0.020777 0.0039338 0.00080129 0.0041386 -0.0026303 0 -0.014259 0 -0.00023258 0 -0.0016298 0 -0.622
4.5625 0.018892 0.016596 0.014882 0.0095146 0.019463 0.011584 0.024268 0.021537 0.019114 0.0219 0.021367 0.15576 0.0020308 -0.0012914 -0.00099617 -0.000299 -0.016187 0.0018933 -0.0015537 0.0029748 -0.0061122 0 -0.01388 0 -0.00020802 0 -0.0014731 0 -0.4084
4.5664 0.013629 0.014409 0.011953 0.0069061 0.019579 0.0086713 0.0087599 0.0095398 -0.010886 0.011168 -0.0019672 0.25122 0.0014257 0.0034031 -0.0008427 -0.00070146 -0.0076844 0.0005755 -0.0046165 0.0012567 -0.0056338 0 -0.014058 0 -0.00033149 0 -0.001314 0 -0.19142
4.5703 0.0074081 0.011959 0.0089924 0.0061221 0.015197 0.0042529 -0.0033563 -0.0015691 -0.02486 0.002594 -0.013734 0.36354 0.0019066 0.007798 -0.00098405 -0.0030452 0.0014875 0.00027571 -0.0062149 -0.00091329 -0.0014574 0 -0.014578 0 -0.00089972 0 -0.0014426 0 -0.029172
4.5742 0.0016642 0.0086169 0.0042646 0.0024833 0.0067946 -0.003352 -0.0090061 -0.0090393 -0.020247 -0.0026105 -0.012714 0.47887 0.0034775 0.0094606 -0.00076539 -0.0055755 0.0074439 0.00035052 -0.0056007 -0.0028887 0.0033342 0 -0.01516 0 -0.0016279 0 -0.0017764 0 0.053999
4.5781 -0.0026454 0.0041224 -0.0019087 -0.0050379 -0.0018686 -0.011988 -0.0082169 -0.011374 -0.0065274 -0.0049457 -0.0048263 0.58015 0.0053483 0.0075193 0.00045076 -0.0062633 0.0081539 0.00030927 -0.0039177 -0.0033754 0.0053862 0 -0.015611 0 -0.0018635 0 -0.0019632 0 0.073346
4.582 -0.0057372 -0.001481 -0.0074515 -0.012309 -0.0068059 -0.016775 -0.0040899 -0.0095014 0.0032179 -0.0058238 0.0024154 0.66433 0.0061491 0.0033726 0.0023575 -0.004373 0.0046145 0.00053536 -0.0026376 -0.0012609 0.0035995 0 -0.015866 0 -0.0011973 0 -0.001763 0 0.068346
4.5859 -0.0086271 -0.0077754 -0.010465 -0.013735 -0.0072086 -0.014111 -0.0011165 -0.0062217 0.002199 -0.0066285 0.0048636 0.74634 0.004835 -0.00013089 0.003674 -0.0009975 -0.00013446 0.0017357 -0.0018078 0.0031507 -0.00032576 0 -0.01598 0 0.00010388 0 -0.0013037 0 0.078479
4.5898 -0.012099 -0.013872 -0.010982 -0.008146 -0.006202 -0.0055904 -0.0026047 -0.0043524 -0.0064893 -0.008254 0.0027773 0.84531 0.001657 -0.00062627 0.003157 0.0018083 -0.0032505 0.0037201 -0.00014691 0.0076991 -0.003495 0 -0.016087 0 0.0012626 0 -0.00094572 0 0.12465
4.5938 -0.016043 -0.018642 -0.010991 -0.0012474 -0.008218 0.0017638 -0.0088326 -0.0052151 -0.01449 -0.01108 -0.0015298 0.96596 -0.0017473 0.0020982 0.00070849 0.0025453 -0.0037604 0.0050053 0.0030645 0.0094598 -0.0040282 0 -0.016312 0 0.0016204 0 -0.00090322 0 0.20467
4.5977 -0.019758 -0.021356 -0.01282 -0.0016336 -0.015226 3.1778e-05 -0.017254 -0.0085904 -0.01619 -0.015041 -0.0064952 1.0928 -0.003426 0.0060049 -0.0024632 0.0012122 -0.0024966 0.0039596 0.0064452 0.0067637 -0.0021075 0 -0.016647 0 0.0011682 0 -0.0010179 0 0.30204
4.6016 -0.022793 -0.022288 -0.017351 -0.013282 -0.025049 -0.013233 -0.024613 -0.013728 -0.013227 -0.019693 -0.012248 1.2026 -0.0025474 0.0083957 -0.0047183 -0.00099777 -0.00069925 0.00050703 0.0072777 0.00054379 0.0006526 0 -0.016895 0 0.00050936 0 -0.00092695 0 0.40008
4.6055 -0.025375 -0.022689 -0.023505 -0.031148 -0.03312 -0.031939 -0.029298 -0.020099 -0.012351 -0.024455 -0.019657 1.2832 2.0623e-05 0.007913 -0.0050128 -0.0028213 0.0012773 -0.0033876 0.0041221 -0.0062098 0.0026149 0 -0.016781 0 0.000302 0 -0.00045991 0 0.49191
4.6094 -0.027978 -0.023971 -0.029177 -0.044264 -0.036054 -0.044885 -0.032107 -0.027204 -0.01921 -0.028995 -0.028961 1.3421 0.0024626 0.0053439 -0.0032146 -0.0038033 0.0040306 -0.0051685 -0.0012887 -0.010552 0.0030574 0 -0.01619 0 0.00069363 0 0.00013854 0 0.58017
4.6133 -0.030578 -0.026686 -0.032632 -0.044238 -0.034034 -0.043812 -0.034942 -0.034021 -0.033478 -0.033351 -0.039149 1.3983 0.0033884 0.0026741 0.00026375 -0.0042209 0.0080879 -0.0038639 -0.0049951 -0.011529 0.0021753 0 -0.01534 0 0.0012456 0 0.00040146 0 0.66802
4.6172 -0.032537 -0.030124 -0.033322 -0.032132 -0.030294 -0.030088 -0.038726 -0.039069 -0.048901 -0.03749 -0.048161 1.4658 0.0026367 0.001351 0.0048002 -0.0043281 0.012902 -0.00095217 -0.0040147 -0.010369 0.00061459 0 -0.014689 0 0.0013861 0 7.8369e-05 0 0.74902
4.6211 -0.033361 -0.032903 -0.031879 -0.01787 -0.02851 -0.014494 -0.042437 -0.041259 -0.057629 -0.040639 -0.053484 1.5451 0.00098619 0.0013042 0.0094202 -0.0038417 0.016852 0.00092536 0.0010648 -0.0088737 -0.00083597 0 -0.01462 0 0.00095623 0 -0.00059924 0 0.80532
4.625 -0.033532 -0.034073 -0.029712 -0.012662 -0.030379 -0.009733 -0.044044 -0.04064 -0.055275 -0.041312 -0.053018 1.6274 -0.0006799 0.0014364 0.012588 -0.0022707 0.018249 0.00020513 0.0065249 -0.0075904 -0.0013397 0 -0.015146 0 0.00035387 0 -0.0010904 0 0.81773
4.6289 -0.034355 -0.033855 -0.028536 -0.020754 -0.035029 -0.021102 -0.042447 -0.038251 -0.043383 -0.038452 -0.046311 1.7048 -0.0018531 0.00089677 0.012682 0.00025342 0.016513 -0.0024635 0.0086122 -0.0055113 -0.00027549 0 -0.015888 0 0.00015943 0 -0.001009 0 0.78173
4.6328 -0.036747 -0.033447 -0.029748 -0.037038 -0.040083 -0.042476 -0.038691 -0.035348 -0.028312 -0.032912 -0.035643 1.776 -0.0022506 -0.00016546 0.0091844 0.0026006 0.012613 -0.0050887 0.0064829 -0.0015656 0.0022212 0 -0.016361 0 0.00059948 0 -0.00045845 0 0.71714
4.6367 -0.040075 -0.034111 -0.03356 -0.051795 -0.043146 -0.060722 -0.035413 -0.032934 -0.017755 -0.027748 -0.025817 1.842 -0.0015805 -0.00098413 0.003589 0.0032986 0.0085312 -0.0061583 0.0024514 0.0036068 0.0049612 0 -0.016313 0 0.0013334 0 6.205e-05 0 0.66209
4.6406 -0.042369 -0.036282 -0.038415 -0.057989 -0.042812 -0.065135 -0.035027 -0.031972 -0.016962 -0.026544 -0.021975 1.9005 0.00021016 -0.0011137 -0.0011314 0.001772 0.0062138 -0.0056012 -0.00039685 0.00748 0.006257 0 -0.015856 0 0.0017456 0 8.6511e-05 0 0.6525
4.6445 -0.042004 -0.039338 -0.041534 -0.055159 -0.039166 -0.054709 -0.038073 -0.033556 -0.026299 -0.030846 -0.026387 1.9452 0.0024145 -0.00086884 -0.002474 -0.00097109 0.0066527 -0.0041881 -0.0008076 0.0074992 0.0051662 0 -0.015319 0 0.0014748 0 -0.00044508 0 0.70027
4.6484 -0.039401 -0.042098 -0.040787 -0.047746 -0.034006 -0.038041 -0.042933 -0.038156 -0.041095 -0.038871 -0.036615 1.9736 0.0035913 -0.00086914 -0.00033145 -0.0029605 0.0095311 -0.0023661 0.00014225 0.0034178 0.0023697 0 -0.014991 0 0.00071521 0 -0.001185 0 0.78568
4.6523 -0.037063 -0.043585 -0.03672 -0.040564 -0.030498 -0.026522 -0.046994 -0.044341 -0.053966 -0.046801 -0.046883 1.9918 0.0025427 -0.001288 0.0028032 -0.002797 0.013494 3.3813e-05 0.00071406 -0.0020738 -0.00028966 0 -0.014982 0 4.0005e-05 0 -0.0017079 0 0.87024
4.6563 -0.037606 -0.043545 -0.03284 -0.035782 -0.03173 -0.026412 -0.048356 -0.048675 -0.058755 -0.05165 -0.052043 2.012 -0.00046943 -0.0016646 0.0037098 -0.00082452 0.016878 0.0029744 0.0003763 -0.005228 -0.001374 0 -0.015251 0 -7.9126e-05 0 -0.001842 0 0.92139
4.6602 -0.041374 -0.042447 -0.033346 -0.033271 -0.038446 -0.03553 -0.046973 -0.04786 -0.054135 -0.053181 -0.05116 2.0422 -0.0035597 -0.0014435 0.0009651 0.0011087 0.018577 0.0054532 2.405e-05 -0.0041766 -0.0010971 0 -0.015697 0 0.00036732 0 -0.0017086 0 0.93149
4.6641 -0.045783 -0.041099 -0.039649 -0.032619 -0.047589 -0.046167 -0.044562 -0.041854 -0.044544 -0.053178 -0.047771 2.0783 -0.0046009 -0.00058833 -0.0039125 0.0011759 0.018591 0.0059766 0.00062526 -0.00041451 -0.00096549 0 -0.016193 0 0.00098355 0 -0.0014861 0 0.91742
4.668 -0.047148 -0.040148 -0.048534 -0.034056 -0.05341 -0.051082 -0.043353 -0.034891 -0.037355 -0.052899 -0.046501 2.1069 -0.0030957 0.00041389 -0.0076006 -0.00085391 0.017875 0.0039815 0.0019788 0.0025155 -0.002073 0 -0.016571 0 0.0013613 0 -0.0011821 0 0.90205
4.6719 -0.043602 -0.039713 -0.05388 -0.037479 -0.051176 -0.047915 -0.044365 -0.032537 -0.037707 -0.051364 -0.048816 2.1161 -0.0007574 0.0010949 -0.0074417 -0.0033183 0.017466 0.00066273 0.0029559 0.0020567 -0.0037663 0 -0.016649 0 0.0014367 0 -0.00066214 0 0.89225
4.6758 -0.036682 -0.039343 -0.051033 -0.041261 -0.041045 -0.039505 -0.046287 -0.036595 -0.04443 -0.046297 -0.051485 2.1048 -4.5505e-05 0.0014044 -0.0033302 -0.0039441 0.017476 -0.0018906 0.0028581 -0.0012274 -0.0041785 0 -0.016349 0 0.0014901 0 0.00010036 0 0.87107
4.6797 -0.030232 -0.038313 -0.04054 -0.042754 -0.028775 -0.031012 -0.045895 -0.042471 -0.050296 -0.036923 -0.049142 2.0819 -0.0018488 0.0015004 0.0022862 -0.0017204 0.016816 -0.0025528 0.0022963 -0.0042725 -0.0022646 0 -0.015803 0 0.0018022 0 0.00083744 0 0.81092
4.6836 -0.027537 -0.036135 -0.028129 -0.040338 -0.022019 -0.026542 -0.040163 -0.042218 -0.047 -0.025818 -0.03893 2.0579 -0.004487 0.0012649 0.0060867 0.002143 0.014068 -0.0021109 0.0025593 -0.0043147 0.00071596 0 -0.01531 0 0.0023004 0 0.0011021 0 0.69867
4.6875 -0.028987 -0.032986 -0.020748 -0.034978 -0.024586 -0.027303 -0.028963 -0.031498 -0.031731 -0.017762 -0.023547 2.0357 -0.0051124 0.00028126 0.0059429 0.0049984 0.0089779 -0.0022072 0.0041147 -0.0013736 0.0019927 0 -0.015145 0 0.002543 0 0.00062762 0 0.55406
4.6914 -0.032065 -0.029713 -0.021641 -0.029563 -0.033168 -0.031614 -0.016368 -0.014554 -0.010543 -0.016363 -0.010219 2.0115 -0.0023537 -0.0015274 0.0020765 0.004763 0.003315 -0.0032898 0.0058663 0.0017929 -0.00014734 0 -0.01536 0 0.0020846 0 -0.00039064 0 0.42634
4.6953 -0.033453 -0.027341 -0.028256 -0.026586 -0.039476 -0.036094 -0.0090413 -0.002195 0.0044742 -0.021357 -0.0062704 1.9811 0.0022232 -0.0033081 -0.0031949 0.0016263 0.0001581 -0.003781 0.0060321 0.0022052 -0.0044694 0 -0.015748 0 0.00091162 0 -0.0013749 0 0.36889
4.6992 -0.031439 -0.026371 -0.034488 -0.026378 -0.036524 -0.037358 -0.012114 -0.0036541 0.0029493 -0.028929 -0.014333 1.9464 0.0052667 -0.0036237 -0.0068049 -0.001921 0.0018532 -0.0015642 0.0038408 -0.00061417 -0.0075981 0 -0.016009 0 -0.00044789 0 -0.0017767 0 0.40642
4.7031 -0.026808 -0.026385 -0.035311 -0.027476 -0.024213 -0.033781 -0.025144 -0.018836 -0.016148 -0.034613 -0.030346 1.9136 0.0044465 -0.0017175 -0.0066332 -0.0029024 0.0080884 0.0035356 0.00038925 -0.0041462 -0.0069591 0 -0.015964 0 -0.001267 0 -0.0014848 0 0.51567
4.707 -0.02183 -0.026309 -0.030138 -0.028437 -0.0097105 -0.026597 -0.041276 -0.037677 -0.042541 -0.036135 -0.045539 1.8857 0.00042806 0.0014416 -0.0027218 -0.0002435 0.01563 0.0088422 -0.0021901 -0.0050447 -0.0030739 0 -0.015665 0 -0.0011525 0 -0.00088139 0 0.63288
4.7109 -0.018451 -0.02517 -0.02257 -0.028952 -0.0021274 -0.01938 -0.050815 -0.047443 -0.060329 -0.033894 -0.051122 1.8573 -0.0037082 0.0035291 0.0026514 0.0041252 0.020111 0.010697 -0.0024788 -0.0020384 0.0010814 0 -0.015331 0 -0.00033117 0 -0.00050224 0 0.68537
4.7148 -0.017147 -0.022778 -0.017182 -0.029077 -0.0056109 -0.015716 -0.047193 -0.041996 -0.057975 -0.029274 -0.042955 1.8178 -0.005007 0.0026023 0.0062395 0.0064787 0.01871 0.0075847 -0.0008482 0.0029826 0.0030538 0 -0.015208 0 0.00054261 0 -0.0005995 0 0.62965
4.7188 -0.017062 -0.019794 -0.016178 -0.027676 -0.016258 -0.01643 -0.031282 -0.025476 -0.035915 -0.02297 -0.023694 1.76 -0.0028654 -0.001238 0.0058375 0.0041083 0.01186 0.0016192 0.0010225 0.0065912 0.0032156 0 -0.015436 0 0.00088952 0 -0.00098214 0 0.47423
4.7227 -0.016945 -0.017148 -0.018349 -0.022303 -0.02521 -0.018662 -0.010925 -0.0078766 -0.0064001 -0.015119 -0.0013449 1.6878 0.00085513 -0.0058063 0.001774 -0.0023543 0.0028427 -0.0031007 0.0016255 0.006666 0.0039901 0 -0.015982 0 0.00060367 0 -0.0012515 0 0.27434
4.7266 -0.015978 -0.015301 -0.020638 -0.011388 -0.025398 -0.017994 0.0040356 0.0029897 0.014555 -0.0067728 0.014949 1.6142 0.0036077 -0.0085315 -0.0032634 -0.0090151 -0.0043455 -0.0038139 0.00076173 0.00396 0.0067716 0 -0.016619 0 4.6748e-05 0 -0.0011957 0 0.10244
4.7305 -0.014011 -0.01395 -0.020594 0.0030461 -0.016629 -0.012243 0.0077323 0.0060824 0.017518 -0.00061644 0.019537 1.5515 0.0040324 -0.0084045 -0.0061057 -0.011356 -0.0073017 -0.0011187 -0.00051608 0.0011376 0.0098368 0 -0.016989 0 -0.00030369 0 -0.00097706 0 0.01232
4.7344 -0.011343 -0.012415 -0.017766 0.015042 -0.0052645 -0.0037175 0.0011745 0.0051129 0.0050111 0.00044333 0.012728 1.502 0.002398 -0.0064621 -0.0053574 -0.0075268 -0.0061946 0.0019916 -0.00089502 0.00029554 0.0096976 0 -0.01677 0 -0.00021889 0 -0.0009478 0 0.017084
4.7383 -0.0084474 -0.010305 -0.01339 0.017931 0.00089894 0.002293 -0.0095093 0.0031228 -0.011686 -0.0041682 -0.00024162 1.4554 -0.00029928 -0.0044984 -0.0022952 0.00025846 -0.0030055 0.0029228 0.00018802 0.001242 0.0047843 0 -0.015914 0 0.0001933 0 -0.0012756 0 0.090869
4.7422 -0.0058398 -0.0078923 -0.0091454 0.0091264 -0.0016625 0.0018051 -0.017661 -0.00044834 -0.02142 -0.011499 -0.012831 1.3966 -0.0032854 -0.0033544 0.00029261 0.0073603 0.00013492 0.0013905 0.0022071 0.0019925 -0.0023099 0 -0.014766 0 0.00067967 0 -0.0017318 0 0.18872
4.7461 -0.0039915 -0.0058675 -0.006143 -0.0072894 -0.010153 -0.0044136 -0.019985 -0.0075492 -0.020723 -0.016744 -0.020823 1.3178 -0.0060563 -0.0024223 0.00034387 0.010072 0.0022134 -0.0011002 0.0039226 0.00088314 -0.0066446 0 -0.013929 0 0.0010718 0 -0.0018464 0 0.26935
4.75 -0.0031768 -0.0047421 -0.0046431 -0.022515 -0.018106 -0.011345 -0.017341 -0.017122 -0.014466 -0.016656 -0.02354 1.2255 -0.0078652 -0.0006888 -0.0019956 0.0080103 0.0034287 -0.0032122 0.0041094 -0.0017037 -0.0053823 0 -0.013875 0 0.0013369 0 -0.0013056 0 0.30763
4.7539 -0.003327 -0.0044546 -0.0042603 -0.028391 -0.020185 -0.013836 -0.012699 -0.02379 -0.0099224 -0.011821 -0.022254 1.1375 -0.007698 0.0018989 -0.004743 0.003732 0.0043309 -0.004898 0.002269 -0.003557 -0.00054512 0 -0.014604 0 0.0014628 0 -0.00025012 0 0.29469
4.7578 -0.0040662 -0.0045398 -0.0042504 -0.022405 -0.015423 -0.010757 -0.0084664 -0.021653 -0.0098703 -0.0058466 -0.017765 1.0715 -0.0051197 0.0041941 -0.0057806 0.00019124 0.0049102 -0.0066138 -0.00095732 -0.0025596 0.0028529 0 -0.015643 0 0.0013672 0 0.00078111 0 0.23301
4.7617 -0.0049583 -0.0046685 -0.0038232 -0.0089092 -0.0070289 -0.0055801 -0.0052297 -0.0098614 -0.010745 -0.002253 -0.0096395 1.0321 -0.0011349 0.0049441 -0.0043607 -0.0015617 0.0044517 -0.0078233 -0.0039495 0.001414 0.0016811 0 -0.016418 0 0.00096997 0 0.0012222 0 0.13489
4.7656 -0.0057681 -0.0050031 -0.0025915 0.0039856 0.00031081 -0.0029995 -0.0023526 0.0055118 -0.0070407 -0.0018468 0.0021455 1.0057 0.002118 0.0040312 -0.0013239 -0.0024821 0.0022552 -0.0068233 -0.0049827 0.0062591 -0.00223 0 -0.016682 0 0.00034621 0 0.00087173 0 0.024702
4.7695 -0.006506 -0.0059849 -0.00099493 0.0094482 0.003253 -0.004765 0.00066497 0.015474 0.0024521 -0.0027774 0.014951 0.96874 0.0029311 0.0025639 0.0017724 -0.0036939 -0.0014403 -0.0024217 -0.0034572 0.0092159 -0.004038 0 -0.01661 0 -0.00024162 0 8.7018e-06 0 -0.06222
4.7734 -0.0072389 -0.0077249 -0.00021751 0.0055599 0.0010619 -0.0084064 0.0033673 0.014715 0.012451 -0.0029309 0.023351 0.90222 0.0015266 0.001747 0.0036044 -0.0048229 -0.0051904 0.0042195 -0.00058811 0.0088998 -0.0010895 0 -0.016499 0 -0.00052194 0 -0.00083019 0 -0.090554
4.7773 -0.0078873 -0.0096071 -0.0013433 -0.0043227 -0.0046965 -0.0097496 0.0045454 0.005156 0.015108 -0.0022292 0.022092 0.8054 -1.1742e-05 0.0017157 0.0034314 -0.0043071 -0.007088 0.0097501 0.0012458 0.0061592 0.0038797 0 -0.0164 0 -0.0004501 0 -0.00122 0 -0.043331
4.7813 -0.0082263 -0.010575 -0.0042406 -0.014068 -0.011128 -0.0066935 0.0030546 -0.0063366 0.0066008 -0.0026664 0.010153 0.69633 0.00050065 0.0015277 0.0010437 -0.0013648 -0.0060277 0.011089 0.0003038 0.0032036 0.0050552 0 -0.016095 0 -0.00025196 0 -0.001088 0 0.064407
4.7852 -0.0080736 -0.009951 -0.0071914 -0.01827 -0.015073 -0.00086218 -0.0013918 -0.013591 -0.0093423 -0.0061495 -0.0075209 0.59913 0.0034239 0.00029947 -0.0031446 0.0025146 -0.0025219 0.0080511 -0.00292 0.0018481 -0.00059282 0 -0.015455 0 -0.00019708 0 -0.00068373 0 0.18861
4.7891 -0.0074409 -0.008074 -0.0078834 -0.014875 -0.014316 0.0040081 -0.0078096 -0.015051 -0.023862 -0.012246 -0.022465 0.52696 0.0069719 -0.0016909 -0.0078299 0.0043318 0.0016007 0.0036064 -0.0058079 0.0022981 -0.0096575 0 -0.014781 0 -0.00030764 0 -0.00035008 0 0.27706
4.793 -0.006476 -0.006114 -0.0051984 -0.0058898 -0.0088741 0.0051142 -0.014023 -0.013091 -0.029133 -0.017955 -0.027823 0.47364 0.0087949 -0.0030688 -0.010972 0.0021284 0.004408 0.0013524 -0.0056426 0.0033019 -0.014774 0 -0.014682 0 -0.00030555 0 -0.00029194 0 0.29593
4.7969 -0.0052758 -0.0051211 -0.00032865 0.0039048 -0.0015439 0.0023417 -0.017323 -0.010414 -0.023269 -0.019711 -0.022433 0.42053 0.0079912 -0.0025773 -0.010776 -0.0030358 0.005047 0.0024224 -0.0019952 0.0033555 -0.01124 0 -0.015512 0 0.0001141 0 -0.00049455 0 0.24518
4.8008 -0.0038178 -0.005107 0.003912 0.0095406 0.0032949 -0.0023135 -0.015694 -0.0075407 -0.010585 -0.015898 -0.010941 0.35245 0.0057209 -0.00032253 -0.0069764 -0.0076692 0.0040045 0.0046316 0.0026294 0.0019001 -0.0015535 0 -0.016884 0 0.00092764 0 -0.00080562 0 0.15398
4.8047 -0.0021327 -0.0050161 0.0052323 0.0085228 0.0024806 -0.0064763 -0.0091581 -0.0036224 0.0020698 -0.007833 -0.00015974 0.26921 0.0039774 0.002086 -0.0012737 -0.008615 0.002366 0.0046018 0.0046309 -0.00038404 0.0065848 0 -0.017822 0 0.0017032 0 -0.0010779 0 0.061279
4.8086 -0.00053871 -0.0036931 0.0037451 0.0021234 -0.0033813 -0.0085489 -0.00029185 0.0010365 0.0095598 0.001337 0.0053732 0.18315 0.003801 0.0026434 0.0036863 -0.005539 0.00083989 0.00087881 0.0021976 -0.002288 0.0070789 0 -0.017524 0 0.0019155 0 -0.001255 0 -0.0046122
4.8125 0.00038839 -0.0010216 0.0019128 -0.0055465 -0.0099163 -0.0078313 0.0068322 0.0040617 0.010524 0.0086799 0.0054848 0.10578 0.0046139 0.0004186 0.0060795 -0.00093736 -0.00057031 -0.0047567 -0.0032169 -0.0031165 0.00070259 0 -0.016085 0 0.0013967 0 -0.0013578 0 -0.035596
4.8164 0.00022355 0.0018254 0.0024639 -0.010211 -0.012059 -0.004429 0.0090122 0.0030714 0.0069343 0.012789 0.0031957 0.036616 0.0051245 -0.0037066 0.0059207 0.0021938 -0.0020788 -0.0088257 -0.0080977 -0.0032178 -0.0060396 0 -0.014491 0 0.00051413 0 -0.001414 0 -0.040722
4.8203 -0.00081554 0.0033356 0.0059802 -0.010072 -0.0080065 0.00045041 0.0060723 -0.0013879 0.002466 0.013674 0.0018546 -0.035397 0.0047053 -0.0074983 0.0044966 0.0027508 -0.0034807 -0.0090034 -0.0096774 -0.0036197 -0.0071497 0 -0.01383 0 -9.769e-05 0 -0.001411 0 -0.036432
4.8242 -0.0017841 0.003011 0.010255 -0.0064994 -0.00070213 0.0044307 0.0010721 -0.005387 0.00070456 0.011869 0.0029197 -0.11961 0.0038447 -0.0086779 0.0028955 0.0018343 -0.0041435 -0.0057744 -0.0078959 -0.0051082 -0.0023806 0 -0.014393 0 -2.1966e-05 0 -0.0013115 0 -0.03721
4.8281 -0.0015503 0.0018941 0.012084 -0.002316 0.0046761 0.0051406 -0.0018705 -0.0046534 0.00338 0.0078683 0.005588 -0.21303 0.0033822 -0.0062869 0.0011501 0.0010165 -0.0036786 -0.0017025 -0.0049253 -0.0075084 0.003368 0 -0.015492 0 0.00065682 0 -0.0011109 0 -0.049836
4.832 0.00038413 0.0017311 0.010037 0.00084496 0.0052201 0.0023326 -0.00064265 0.0014966 0.008981 0.0023567 0.0078708 -0.30227 0.0035113 -0.0013559 -0.0012063 0.00058262 -0.0025382 0.00070659 -0.0029306 -0.0097528 0.0054494 0 -0.016131 0 0.0014894 0 -0.00086986 0 -0.071519
4.8359 0.0034638 0.0034851 0.0058577 0.0037508 0.0028324 -0.0010018 0.0033552 0.0091426 0.012994 -0.0032697 0.0080492 -0.37657 0.0036454 0.0035356 -0.0039164 -0.00042333 -0.0017859 0.00060935 -0.0022512 -0.010691 0.0039914 0 -0.015917 0 0.0020495 0 -0.00068295 0 -0.092554
4.8398 0.0064911 0.0065459 0.0032394 0.0082656 0.0024098 -0.00029529 0.0066114 0.012938 0.010773 -0.0068942 0.0058 -0.43892 0.0031737 0.0057012 -0.0055991 -0.0025744 -0.0021555 -0.0011629 -0.0015966 -0.0099889 0.0030699 0 -0.015338 0 0.002205 0 -0.00060359 0 -0.10436
4.8438 0.0086033 0.009377 0.0049435 0.014773 0.0071972 0.0068197 0.0067737 0.010825 0.0018307 -0.0064528 0.0027402 -0.50375 0.0021428 0.0040623 -0.0047944 -0.0048162 -0.0033589 -0.0031692 0.00018626 -0.0083756 0.0057142 0 -0.015209 0 0.0020651 0 -0.00059675 0 -0.11019
4.8477 0.010003 0.011006 0.01064 0.020912 0.01554 0.01778 0.0050265 0.0060633 -0.0079777 -0.00099899 0.0021115 -0.58258 0.0010633 1.8351e-05 -0.001487 -0.0051439 -0.0044636 -0.0043036 0.0026792 -0.0070396 0.010182 0 -0.015841 0 0.0017395 0 -0.0005755 0 -0.13018
4.8516 0.011761 0.011957 0.017237 0.023178 0.022117 0.026322 0.0053742 0.0046504 -0.0094015 0.0086869 0.0072502 -0.67132 0.00013907 -0.0033373 0.0024879 -0.0026353 -0.0050588 -0.0040234 0.0042375 -0.0066862 0.01152 0 -0.016753 0 0.0012081 0 -0.00050072 0 -0.19235
4.8555 0.014792 0.013723 0.021371 0.020233 0.02265 0.027261 0.01118 0.010324 0.0031482 0.020299 0.019131 -0.75227 -0.0010569 -0.0033519 0.0047211 0.0012864 -0.005967 -0.0022112 0.0037084 -0.0070709 0.0068346 0 -0.017176 0 0.00043985 0 -0.00045169 0 -0.31051
4.8594 0.018874 0.017258 0.021954 0.014899 0.017826 0.020941 0.021781 0.021423 0.025804 0.03082 0.034476 -0.80993 -0.0029477 0.00019447 0.0040836 0.0038278 -0.0085339 0.00078149 0.0017528 -0.0073917 -0.0012088 0 -0.016801 0 -0.00040474 0 -0.00058378 0 -0.46405
4.8633 0.02263 0.021919 0.020738 0.012576 0.012811 0.013272 0.032202 0.032171 0.046273 0.037519 0.046378 -0.8463 -0.0050529 0.0048787 0.0014716 0.0032489 -0.012954 0.0039554 0.00040508 -0.0071357 -0.0064458 0 -0.016034 0 -0.00096385 0 -0.00098604 0 -0.59894
4.8672 0.024604 0.025892 0.020582 0.016897 0.012781 0.010995 0.036559 0.037089 0.052096 0.038866 0.048028 -0.88102 -0.0060116 0.0075342 -0.0011617 0.00041629 -0.017291 0.0058814 0.001245 -0.0065431 -0.004942 0 -0.015531 0 -0.00093477 0 -0.0015569 0 -0.65676
4.8711 0.024548 0.02774 0.023015 0.026172 0.018547 0.016154 0.032613 0.034723 0.040106 0.035179 0.037508 -0.93539 -0.0048093 0.0067735 -0.002457 -0.0020481 -0.018495 0.0055251 0.0038979 -0.0062232 0.0012538 0 -0.015528 0 -0.0003733 0 -0.002025 0 -0.61514
4.875 0.023762 0.027641 0.027126 0.033977 0.026201 0.024609 0.023772 0.02788 0.019231 0.028762 0.020028 -1.0142 -0.0020545 0.0039849 -0.00243 -0.0022078 -0.014912 0.003095 0.0062839 -0.0062989 0.0060688 0 -0.015658 0 0.00028345 0 -0.0021274 0 -0.50893
4.8789 0.024075 0.027165 0.030534 0.033934 0.030908 0.029887 0.016724 0.020792 0.0039234 0.023155 0.0052734 -1.1014 0.00018971 0.0019179 -0.0018705 -0.00048723 -0.0081607 3.8843e-05 0.0064156 -0.0059882 0.0051489 0 -0.015437 0 0.0005428 0 -0.0018122 0 -0.41201
4.8828 0.026278 0.027811 0.031434 0.025095 0.031163 0.028878 0.01648 0.01611 0.0033945 0.021478 0.0012131 -1.1738 0.00019477 0.0021409 -0.0012762 0.00097134 -0.002471 -0.0019965 0.004146 -0.0041824 -0.00022975 0 -0.014868 0 0.00026094 0 -0.0012924 0 -0.38891
4.8867 0.029379 0.029666 0.029953 0.013421 0.029579 0.024309 0.022771 0.014226 0.01546 0.024618 0.0088592 -1.2189 -0.0016224 0.0037044 -0.00054097 0.00051416 -0.0016978 -0.0023983 0.0013407 -0.00062376 -0.004758 0 -0.014527 0 -0.00024248 0 -0.00089559 0 -0.45197
4.8906 0.031428 0.031436 0.027847 0.0077819 0.029764 0.021982 0.030754 0.014783 0.029818 0.030547 0.022091 -1.2435 -0.0027922 0.004208 0.00042242 -0.0014863 -0.006373 -0.0018913 0.00034088 0.0033955 -0.0043796 0 -0.014989 0 -0.00047499 0 -0.00082942 0 -0.55743
4.8945 0.031269 0.031756 0.027015 0.013389 0.032566 0.025495 0.035369 0.018201 0.037379 0.035575 0.03275 -1.2645 -0.001028 0.0021907 0.0010869 -0.0031987 -0.013322 -0.0016364 0.0020265 0.0056077 4.0327e-05 0 -0.016175 0 -0.00021103 0 -0.0010566 0 -0.64382
4.8984 0.029667 0.030532 0.028167 0.027786 0.035429 0.033237 0.035599 0.02534 0.037291 0.036952 0.036869 -1.2933 0.0033517 -0.0014731 0.00064937 -0.0032655 -0.018245 -0.0020231 0.0050646 0.0043477 0.0040773 0 -0.017282 0 0.00031298 0 -0.0013707 0 -0.68094
4.9023 0.028747 0.029063 0.030596 0.042615 0.035362 0.040072 0.03495 0.03566 0.035919 0.034911 0.036906 -1.3274 0.0072459 -0.0044557 -0.0009652 -0.002052 -0.019077 -0.0023578 0.0069076 -6.0496e-05 0.0043937 0 -0.017438 0 0.00061642 0 -0.0015822 0 -0.68878
4.9063 0.030132 0.028873 0.032959 0.049748 0.032416 0.041835 0.037711 0.046027 0.039531 0.032398 0.038307 -1.355 0.007328 -0.0051647 -0.0026264 -0.001005 -0.017267 -0.0017476 0.0057198 -0.0052566 0.0018237 0 -0.016476 0 0.0003993 0 -0.0016357 0 -0.71122
4.9102 0.033376 0.030381 0.034215 0.046939 0.030027 0.038491 0.04433 0.051861 0.047886 0.032493 0.043628 -1.3674 0.0031765 -0.0040404 -0.002796 -0.00094024 -0.015973 -0.00025572 0.0017537 -0.0082733 -1.6747e-05 0 -0.015126 0 -0.00020685 0 -0.0015709 0 -0.76858
4.9141 0.03614 0.032598 0.034045 0.038681 0.031708 0.03351 0.050148 0.050074 0.054487 0.035587 0.049569 -1.367 -0.0019739 -0.0027776 -0.00095638 -0.0011515 -0.016926 0.00090763 -0.0028206 -0.0074405 0.0012276 0 -0.014419 0 -0.00076886 0 -0.0014098 0 -0.83175
4.918 0.03604 0.034053 0.032723 0.031944 0.037213 0.030564 0.048947 0.041395 0.05273 0.038834 0.049683 -1.364 -0.0038073 -0.0024468 0.0017917 -0.00028655 -0.01883 0.00045592 -0.0054668 -0.0034169 0.004333 0 -0.01485 0 -0.00092329 0 -0.0011255 0 -0.84228
4.9219 0.032645 0.034012 0.030824 0.030592 0.042002 0.030756 0.038504 0.030042 0.041898 0.038575 0.040419 -1.3667 -0.00070856 -0.0025408 0.0036799 0.0019805 -0.0187 -0.0016324 -0.005069 0.0013284 0.0061616 0 -0.01601 0 -0.00065294 0 -0.00073967 0 -0.7625
4.9258 0.027929 0.032888 0.029061 0.032989 0.040828 0.032477 0.023333 0.020932 0.027676 0.033763 0.025131 -1.3752 0.0046241 -0.0018623 0.0038976 0.0042961 -0.014847 -0.0038465 -0.00267 0.0041492 0.0052377 0 -0.016968 0 -0.00024719 0 -0.00042895 0 -0.61307
4.9297 0.024759 0.031624 0.02814 0.034377 0.032465 0.033305 0.011948 0.016679 0.017267 0.027272 0.012358 -1.3826 0.0072977 -0.00013197 0.0032538 0.0047381 -0.0087369 -0.0043346 -0.00063205 0.003832 0.0032519 0 -0.017039 0 -1.9944e-05 0 -0.00047151 0 -0.46502
4.9336 0.0247 0.030726 0.028419 0.031512 0.021341 0.031823 0.010574 0.016694 0.013993 0.023684 0.009626 -1.3821 0.0043329 0.0015542 0.0031821 0.0025953 -0.0040377 -0.0025487 -0.00082615 0.001163 0.0029482 0 -0.016258 0 -5.4963e-05 0 -0.0010202 0 -0.39141
4.9375 0.026913 0.029895 0.029492 0.025428 0.01449 0.027997 0.018381 0.018706 0.016025 0.025301 0.017842 -1.372 -0.0027655 0.0019529 0.004114 -0.00094981 -0.0037078 0.00016526 -0.0031884 -0.0018069 0.0048642 0 -0.015248 0 -0.00018595 0 -0.0018924 0 -0.41658
4.9414 0.02892 0.028486 0.030113 0.020153 0.01613 0.022536 0.028209 0.020971 0.019523 0.029933 0.030814 -1.3553 -0.009149 0.0011705 0.0049453 -0.0038654 -0.0076534 0.0016489 -0.0057557 -0.0032296 0.006635 0 -0.01467 0 -0.00018719 0 -0.0026063 0 -0.50209
4.9453 0.028488 0.026221 0.028792 0.018841 0.024231 0.016442 0.032263 0.023119 0.022438 0.032611 0.040026 -1.3356 -0.010429 0.00062964 0.0042196 -0.0049496 -0.012904 0.00080222 -0.0061991 -0.002669 0.0057109 0 -0.014764 0 2.301e-05 0 -0.0026956 0 -0.57736
4.9492 0.025045 0.023453 0.024774 0.02089 0.031791 0.011122 0.028096 0.025174 0.025331 0.029859 0.04057 -1.3138 -0.0059164 0.0013844 0.0018492 -0.0045295 -0.016005 -0.001392 -0.0036892 -0.0012635 0.00251 0 -0.015287 0 0.00033784 0 -0.0020684 0 -0.58825
4.9531 0.019703 0.020753 0.018698 0.022528 0.031866 0.0083096 0.020007 0.026168 0.029033 0.022697 0.033547 -1.2875 0.0012232 0.0026138 -0.00043997 -0.003697 -0.015514 -0.00264 0.00039419 -0.00074205 0.00040728 0 -0.015806 0 0.00058019 0 -0.0011017 0 -0.52608
4.957 0.014182 0.018315 0.01233 0.02015 0.022589 0.0091435 0.014836 0.024115 0.032127 0.01557 0.02363 -1.2536 0.0066308 0.0021414 -0.00053168 -0.0030956 -0.012593 -0.0013069 0.0035022 -0.0019994 0.0023077 0 -0.016031 0 0.00064906 0 -0.00036873 0 -0.42003
4.9609 0.0097246 0.015761 0.0074938 0.013416 0.0085603 0.01292 0.01588 0.017652 0.031104 0.012108 0.014588 -1.2102 0.0077687 -0.0012669 0.0020717 -0.0025676 -0.0094927 0.0020836 0.0038705 -0.0043121 0.0073207 0 -0.015959 0 0.00056716 0 -0.00021727 0 -0.30634
4.9648 0.0067293 0.012543 0.0049745 0.0054905 -0.0023295 0.016879 0.020072 0.0078396 0.02314 0.011658 0.0068283 -1.1577 0.0049684 -0.0061288 0.0055863 -0.0018409 -0.0074886 0.0051398 0.00178 -0.0058781 0.01118 0 -0.015788 0 0.00041829 0 -0.00054615 0 -0.20318
4.9688 0.0050224 0.0085654 0.0042146 0.00039011 -0.0043633 0.017712 0.020739 -0.0017577 0.0089594 0.0099511 -0.0012781 -1.0997 0.0002671 -0.0090345 0.0073243 -0.0012306 -0.0060785 0.005512 -0.00087145 -0.0053375 0.010258 0 -0.015729 0 0.00026167 0 -0.00095434 0 -0.10905
4.9727 0.00417 0.0044631 0.0039655 -0.00017883 0.0020299 0.013854 0.01348 -0.0071264 -0.0067336 0.0034747 -0.010156 -1.0423 -0.0043798 -0.0075448 0.0059128 -0.0013845 -0.0039472 0.0028647 -0.0022116 -0.0030365 0.0051963 0 -0.015861 0 0.00010713 0 -0.0011092 0 -0.019821
4.9766 0.0035444 0.0012987 0.0033008 0.0020863 0.010538 0.0066899 0.00021791 -0.0065039 -0.017569 -0.0064564 -0.017241 -0.99279 -0.0078982 -0.0024993 0.0024112 -0.0023282 -0.00062335 -0.00074771 -0.0017574 -0.00086821 0.00041772 0 -0.016071 0 -4.3197e-05 0 -0.0010031 0 0.055663
4.9805 0.0023751 -0.00014734 0.0021627 0.0037344 0.013359 -0.00040624 -0.011904 -0.0015649 -0.018914 -0.013878 -0.018447 -0.95494 -0.0097374 0.0025698 -0.00057117 -0.0030134 0.0027446 -0.0024639 -0.00038502 -0.00068222 -0.00013998 0 -0.016136 0 -0.00014702 0 -0.00089184 0 0.096615
4.9844 0.00010781 6.2105e-07 0.0010759 0.002357 0.0067735 -0.0044528 -0.015765 0.0038184 -0.010331 -0.012801 -0.011594 -0.92615 -0.0093954 0.0044698 -0.00091223 -0.0021228 0.0041755 -0.00088704 0.00082787 -0.0026006 0.0031737 0 -0.015879 0 -0.00012381 0 -0.0010061 0 0.08664
4.9883 -0.0030822 0.00061613 0.00038689 -0.0017772 -0.0060334 -0.0048094 -0.0094753 0.0061897 0.0039883 -0.0024388 0.0011824 -0.89791 -0.0066704 0.0029786 0.0015077 0.00054583 0.0025004 0.0028179 0.0015906 -0.0048301 0.0061828 0 -0.01535 0 9.2809e-05 0 -0.0013197 0 0.030941
4.9922 -0.0061951 0.00013897 -0.00024768 -0.0063465 -0.017095 -0.0033325 0.0023522 0.0044495 0.016849 0.011491 0.014056 -0.86139 -0.0023208 0.00063741 0.0048454 0.0036054 -0.0015321 0.0058967 0.0022436 -0.0053025 0.005122 0 -0.014851 0 0.00049729 0 -0.0015778 0 -0.039672
4.9961 -0.0080761 -0.0024642 -0.0016653 -0.0090486 -0.019435 -0.002897 0.011848 -0.00016537 0.02122 0.020521 0.020673 -0.81429 0.0018793 7.6657e-05 0.0066133 0.0052045 -0.0055898 0.0062067 0.0027984 -0.0037203 0.00036338 0 -0.014756 0 0.00099525 0 -0.0015344 0 -0.081223
5 -0.0084362 -0.0069379 -0.0044785 -0.0093246 -0.012329 -0.0055339 0.012916 -0.0056455 0.013817 0.019145 0.01754 -0.76291 0.0041286 0.0016108 0.0052334 0.0047663 -0.0072518 0.0037863 0.0024307 -0.0020169 -0.0040814 0 -0.015204 0 0.0014396 0 -0.0011679 0 -0.057479
5.0039 -0.0083057 -0.011761 -0.008475 -0.0085042 -0.0020185 -0.011357 0.0044883 -0.010788 -0.0027019 0.0079607 0.0054874 -0.71725 0.0038772 0.0033868 0.00093323 0.0035851 -0.0055087 0.00052242 0.00019968 -0.0025868 -0.0046568 0 -0.015936 0 0.0016985 0 -0.0006909 0 0.042579
5.0078 -0.0093732 -0.01509 -0.012686 -0.0085502 0.0028713 -0.018638 -0.0097083 -0.015577 -0.020746 -0.0077489 -0.011242 -0.68325 0.0021782 0.0036467 -0.0043326 0.0035572 -0.0011927 -0.0016665 -0.003637 -0.0058006 -0.0017135 0 -0.016441 0 0.0017188 0 -0.00037271 0 0.19924
5.0117 -0.012645 -0.01606 -0.016096 -0.010586 -0.0022098 -0.024741 -0.02393 -0.020405 -0.032141 -0.022103 -0.027247 -0.65904 0.00071617 0.0025468 -0.0078459 0.0052143 0.0038417 -0.0024226 -0.0071946 -0.0092232 0.0011505 0 -0.016361 0 0.0015533 0 -0.00034864 0 0.37029
5.0156 -0.017539 -0.015473 -0.018409 -0.014293 -0.014423 -0.027439 -0.033494 -0.025141 -0.033349 -0.031764 -0.038103 -0.63849 0.0003961 0.0016409 -0.007632 0.0070201 0.0080134 -0.0028947 -0.0081808 -0.0095389 0.0010036 0 -0.015798 0 0.0013334 0 -0.00056615 0 0.50869
5.0195 -0.022211 -0.015217 -0.020178 -0.018379 -0.025927 -0.026111 -0.036467 -0.028947 -0.02769 -0.03617 -0.041568 -0.61809 0.00080077 0.0017813 -0.0038272 0.0067239 0.01075 -0.0042114 -0.0058613 -0.0056227 -0.0014348 0 -0.015256 0 0.0011949 0 -0.00086874 0 0.5815
5.0234 -0.02485 -0.016765 -0.022136 -0.021485 -0.029943 -0.022185 -0.033679 -0.030862 -0.022458 -0.035883 -0.037809 -0.60004 0.00094299 0.0019337 0.0010661 0.0035279 0.012221 -0.0060615 -0.0019306 0.00010133 -0.0028383 0 -0.015212 0 0.0011965 0 -0.0011075 0 0.58144
5.0273 -0.024871 -0.019929 -0.024317 -0.022785 -0.025572 -0.018344 -0.027702 -0.030466 -0.022881 -0.031436 -0.028912 -0.58823 0.00046793 0.00035204 0.0036267 -0.0010183 0.012546 -0.0068336 0.00070429 0.0034861 -0.001132 0 -0.015705 0 0.0012832 0 -0.0011892 0 0.52582
5.0313 -0.023107 -0.022966 -0.025808 -0.022041 -0.017747 -0.016749 -0.02152 -0.028009 -0.02779 -0.023763 -0.01799 -0.58171 7.2101e-05 -0.0031337 0.0020202 -0.0042781 0.011379 -0.0052017 0.00028615 0.0022093 0.0020446 0 -0.016296 0 0.0013289 0 -0.0010679 0 0.44484
5.0352 -0.020989 -0.024004 -0.02555 -0.019423 -0.012886 -0.017517 -0.017312 -0.024051 -0.030806 -0.015126 -0.008193 -0.57316 0.00075285 -0.0063451 -0.0023005 -0.0047449 0.0083527 -0.0015654 -0.0023769 -0.0021549 0.0029962 0 -0.016458 0 0.0012338 0 -0.00074248 0 0.36727
5.0391 -0.019532 -0.02258 -0.023553 -0.015512 -0.014173 -0.018834 -0.015704 -0.019149 -0.026217 -0.0087892 -0.0019592 -0.55532 0.0026838 -0.0066076 -0.0053902 -0.0031307 0.0039309 0.0021497 -0.0047324 -0.0055177 6.8673e-05 0 -0.016042 0 0.0010039 0 -0.00028237 0 0.31189
5.043 -0.018889 -0.019909 -0.021366 -0.011466 -0.02008 -0.018772 -0.015824 -0.013981 -0.014576 -0.0071938 -0.00070722 -0.52939 0.0048426 -0.0034727 -0.0038953 -0.001406 -0.00027727 0.0042066 -0.0047747 -0.0049324 -0.0042021 0 -0.015398 0 0.00074761 0 0.0001608 0 0.28713
5.0469 -0.018604 -0.017644 -0.021027 -0.008923 -0.026457 -0.017217 -0.016233 -0.0096938 -0.0030673 -0.010208 -0.0047837 -0.50651 0.0057319 0.00056861 0.0019628 -0.0008695 -0.0023064 0.0046002 -0.0026971 -0.0012005 -0.0053605 0 -0.015049 0 0.00058652 0 0.00041016 0 0.29408
5.0508 -0.018097 -0.016307 -0.023133 -0.009264 -0.029635 -0.015898 -0.01614 -0.0078372 -0.0001304 -0.015187 -0.013314 -0.4991 0.0044913 0.0023205 0.0082095 -0.0011723 -0.0012144 0.0048455 -0.00045493 0.0019577 -0.0015842 0 -0.015228 0 0.00055557 0 0.00037059 0 0.32655
5.0547 -0.016953 -0.014909 -0.025693 -0.01248 -0.02797 -0.016263 -0.015923 -0.0095152 -0.0086951 -0.018881 -0.023896 -0.50917 0.0014257 0.00092576 0.010213 -0.0011222 0.0021342 0.0061766 0.00020124 0.0013645 0.0041521 0 -0.015697 0 0.00057957 0 0.00010104 0 0.3679
5.0586 -0.014984 -0.012147 -0.025133 -0.01656 -0.021559 -0.01727 -0.016411 -0.014162 -0.023523 -0.019486 -0.032669 -0.52462 -0.0023534 -0.001383 0.0065431 -0.00025358 0.0056609 0.0079855 -0.00073306 -0.0027483 0.0067059 0 -0.01599 0 0.00054957 0 -0.00021867 0 0.39085
5.0625 -0.012279 -0.0079996 -0.019076 -0.018248 -0.011643 -0.0157 -0.017466 -0.018989 -0.034641 -0.017138 -0.035379 -0.52801 -0.005657 -0.0016658 0.00016329 0.00054581 0.007588 0.0081907 -0.0018182 -0.0070713 0.0037426 0 -0.015836 0 0.00043103 0 -0.00040901 0 0.36634
5.0664 -0.0093011 -0.004088 -0.0087292 -0.015094 -0.00064617 -0.0093102 -0.01724 -0.019982 -0.033988 -0.01281 -0.029402 -0.51093 -0.0076542 0.00060204 -0.0041892 -2.2837e-05 0.0075334 0.005314 -0.0018515 -0.0082984 -0.0018841 0 -0.015373 0 0.00030305 0 -0.00040615 0 0.27905
5.0703 -0.0067952 -0.0023173 0.0013573 -0.0074716 0.0079439 -2.2292e-05 -0.013114 -0.014278 -0.020312 -0.0071118 -0.015557 -0.48118 -0.0078883 0.0028992 -0.0041161 -0.0022073 0.0062268 0.00024148 -0.0011361 -0.0059842 -0.0048044 0 -0.014987 0 0.00028876 0 -0.00028657 0 0.13914
5.0742 -0.0053825 -0.0030577 0.006351 0.0011294 0.011092 0.0063747 -0.0039296 -0.0025119 0.00069435 -0.00028315 0.001738 -0.45632 -0.0062516 0.0022495 -0.0013978 -0.0047836 0.0042646 -0.0041888 -0.001055 -0.0025733 -0.0022879 0 -0.014964 0 0.0004387 0 -0.00019504 0 -0.01964
5.0781 -0.0050745 -0.0046558 0.004712 0.006156 0.0085891 0.00463 0.008228 0.010682 0.020205 0.0068449 0.01644 -0.44914 -0.0031828 -0.0015655 7.9099e-05 -0.0061223 0.0013391 -0.0055406 -0.0024491 -0.00080507 0.0032011 0 -0.015271 0 0.00067759 0 -0.0002423 0 -0.15472
5.082 -0.0051989 -0.004865 -0.00075225 0.0051475 0.0038631 -0.004943 0.018362 0.018879 0.030925 0.012308 0.023833 -0.45816 0.00017671 -0.0054886 -0.0017638 -0.0056582 -0.0030784 -0.0038771 -0.0045216 -0.0011521 0.0065613 0 -0.015645 0 0.0008692 0 -0.00044366 0 -0.232
5.0859 -0.0049086 -0.0029095 -0.00536 -0.00040728 0.0015235 -0.015585 0.021243 0.017702 0.029972 0.013819 0.022484 -0.47106 0.0023496 -0.0059915 -0.0052431 -0.0043198 -0.0082315 -0.0015631 -0.0054497 -0.0017278 0.0051387 0 -0.01585 0 0.00094178 0 -0.0007226 0 -0.23499
5.0898 -0.0038459 -0.00019805 -0.0064495 -0.0061227 0.0031665 -0.018852 0.014798 0.0077712 0.01927 0.010351 0.01406 -0.47701 0.0024283 -0.002449 -0.0067608 -0.0035826 -0.011529 -0.00093836 -0.0041427 -0.00055002 0.0012378 0 -0.015854 0 0.00095324 0 -0.00095839 0 -0.16468
5.0938 -0.0023078 0.0010703 -0.005218 -0.0079854 0.0054902 -0.011362 0.0018337 -0.0054866 0.0040632 0.003058 0.0016487 -0.47599 0.00084441 0.0022817 -0.0045293 -0.0041652 -0.01007 -0.0021285 -0.0014074 0.002231 -0.00043041 0 -0.015792 0 0.0010261 0 -0.0010469 0 -0.037771
5.0977 -0.00073447 0.00015043 -0.0048531 -0.0052022 0.0032996 0.0023212 -0.011211 -0.015244 -0.0095217 -0.0052916 -0.011696 -0.47671 -0.00079114 0.0046442 -0.00041051 -0.0056021 -0.0033097 -0.0031242 0.00066802 0.0043523 0.0022507 0 -0.015804 0 0.0012069 0 -0.00095264 0 0.11175
5.1016 0.00091924 -0.001291 -0.0067852 -0.00023278 -0.0047534 0.013395 -0.017817 -0.017506 -0.017044 -0.011745 -0.023113 -0.48632 -0.00084082 0.0037294 0.0019869 -0.0068884 0.0055856 -0.0019943 0.00057893 0.0036001 0.0064507 0 -0.015913 0 0.0013867 0 -0.00073231 0 0.23266
5.1055 0.0031843 -0.00049515 -0.0087611 0.0039538 -0.013279 0.016049 -0.014958 -0.013013 -0.017359 -0.014221 -0.029358 -0.50262 0.0010784 0.0018709 0.0010259 -0.0073202 0.01136 0.0010439 -0.0012195 -6.5255e-05 0.0071381 0 -0.016035 0 0.0013739 0 -0.00050615 0 0.26854
5.1094 0.0063549 0.0039208 -0.0067847 0.0068074 -0.013791 0.011914 -0.0044531 -0.0055044 -0.012236 -0.01165 -0.027013 -0.51665 0.0037637 0.002003 -0.0012148 -0.0066772 0.010358 0.0038105 -0.0027057 -0.0044397 0.0022552 0 -0.016068 0 0.0010715 0 -0.00038059 0 0.18364
5.1133 0.0097942 0.010566 0.00079585 0.010443 -0.0024249 0.007895 0.0086465 0.0019509 -0.0041016 -0.0037742 -0.014215 -0.5224 0.0053495 0.0045495 -0.0010228 -0.0048568 0.0032562 0.0044003 -0.0020913 -0.0069968 -0.0048471 0 -0.01597 0 0.00060287 0 -0.00036968 0 -0.011906
5.1172 0.012129 0.016221 0.011044 0.016814 0.015321 0.0095292 0.019384 0.0091944 0.0062645 0.0086053 0.0071975 -0.52329 0.0047261 0.0069977 0.0030321 -0.001764 -0.0056003 0.003146 0.00059612 -0.006894 -0.0082465 0 -0.015767 0 0.00026085 0 -0.00038764 0 -0.25895
5.1211 0.012339 0.01829 0.018461 0.024509 0.027926 0.015929 0.025625 0.0178 0.019723 0.023069 0.031184 -0.52843 0.0022951 0.0065004 0.0082594 0.0021715 -0.011786 0.0022394 0.0035133 -0.0052876 -0.0049341 0 -0.015534 0 0.00030507 0 -0.00033733 0 -0.47622
5.125 0.010746 0.016653 0.019633 0.02859 0.027099 0.020787 0.028385 0.02775 0.036048 0.035655 0.049698 -0.54226 -0.0004814 0.0027792 0.010052 0.0055102 -0.014116 0.003348 0.0045111 -0.0039537 0.0022958 0 -0.015373 0 0.0007707 0 -0.00022702 0 -0.60118
5.1289 0.0088834 0.013436 0.016166 0.024332 0.014839 0.01833 0.029755 0.03545 0.050989 0.042216 0.056471 -0.55849 -0.0022685 -0.0016075 0.0061639 0.006328 -0.014718 0.0056771 0.0028156 -0.003733 0.0073223 0 -0.015392 0 0.0014467 0 -0.00019858 0 -0.61589
5.1328 0.0082225 0.011102 0.013025 0.011927 0.0017398 0.0087335 0.030242 0.035507 0.056716 0.040434 0.049891 -0.56528 -0.0027856 -0.0037907 -0.00098881 0.0037514 -0.015933 0.0065531 -0.00047226 -0.0041786 0.0061921 0 -0.015643 0 0.0020352 0 -0.00041369 0 -0.54126
5.1367 0.0089337 0.010644 0.013735 -0.0022037 -0.0021596 -0.0017357 0.027851 0.025146 0.046646 0.031036 0.033203 -0.55701 -0.002804 -0.0032392 -0.0062242 -0.00082068 -0.0172 0.0040806 -0.0033196 -0.0043793 0.00048695 0 -0.016071 0 0.0023489 0 -0.00088087 0 -0.41028
5.1406 0.0098603 0.011294 0.017018 -0.0093189 0.0043075 -0.0057629 0.019943 0.007411 0.0214 0.017317 0.012335 -0.54097 -0.0033348 -0.0018625 -0.0059909 -0.0042631 -0.01521 -0.00072702 -0.0042618 -0.003852 -0.0044521 0 -0.016515 0 0.002384 0 -0.0013864 0 -0.24821
5.1445 0.009734 0.011683 0.018145 -0.0048187 0.013432 -0.00070073 0.0065506 -0.0099877 -0.0093487 0.0034764 -0.0067432 -0.5313 -0.004696 -0.0016404 -0.0012583 -0.0039906 -0.0074513 -0.0045192 -0.0033028 -0.0026627 -0.004572 0 -0.016799 0 0.0022364 0 -0.0016208 0 -0.076533
5.1484 0.0084068 0.011132 0.013768 0.0079768 0.016535 0.0096967 -0.0077017 -0.019532 -0.031609 -0.0069107 -0.019544 -0.53516 -0.0061418 -0.0024042 0.0036221 -0.00011753 0.0041718 -0.0044573 -0.0016951 -0.0010013 -0.00063326 0 -0.016841 0 0.0019779 0 -0.0014168 0 0.069908
5.1523 0.0068515 0.0099448 0.0055491 0.020038 0.011955 0.018433 -0.015294 -0.018532 -0.035473 -0.011531 -0.023389 -0.54434 -0.0063056 -0.0021342 0.004875 0.0045143 0.01344 -0.00070399 -0.00093654 0.0010084 0.002896 0 -0.016701 0 0.001629 0 -0.0008957 0 0.1404
5.1563 0.0059484 0.0086845 -0.0010355 0.023257 0.005571 0.020273 -0.010637 -0.0098869 -0.020948 -0.0094604 -0.017573 -0.54139 -0.0041953 0.00060133 0.0024302 0.0066476 0.014135 0.0037379 -0.00175 0.0030062 0.0022235 0 -0.016503 0 0.0012373 0 -0.00038136 0 0.09509
5.1602 0.005358 0.0073961 -0.0016965 0.016229 0.003896 0.014707 0.0052636 0.0011148 0.0029947 -0.0014824 -0.0039832 -0.51558 -0.00012368 0.004729 -0.00042988 0.0052768 0.0050966 0.0056057 -0.0036552 0.0041728 -0.0023563 0 -0.016329 0 0.00094107 0 -0.00014531 0 -0.056494
5.1641 0.0037344 0.0055933 0.0026179 0.0046454 0.0070857 0.0053001 0.024117 0.010563 0.024835 0.0095102 0.012531 -0.47409 0.0041127 0.0074006 -0.00028461 0.0022717 -0.0084113 0.0039561 -0.0053042 0.0036954 -0.0070365 0 -0.016165 0 0.00089913 0 -0.00020127 0 -0.24194
5.168 0.00015755 0.0029269 0.0065096 -0.00372 0.0089749 -0.0031911 0.034864 0.016947 0.036965 0.018994 0.025276 -0.43729 0.0061504 0.0067133 0.0033888 0.00044212 -0.018407 0.00053682 -0.0053454 0.0016544 -0.0081639 0 -0.015963 0 0.0011264 0 -0.00032969 0 -0.35883
5.1719 -0.0046588 -0.0002516 0.0050273 -0.0050915 0.0038837 -0.0075929 0.030652 0.019378 0.037715 0.022696 0.028537 -0.4216 0.0046853 0.0036539 0.0079066 0.00094129 -0.019917 -0.0020335 -0.003325 -0.00066929 -0.0053886 0 -0.01572 0 0.0014091 0 -0.00030588 0 -0.33604
5.1758 -0.0086922 -0.0030469 -0.0019703 -0.0019281 -0.0070096 -0.0075645 0.013355 0.016024 0.029046 0.018916 0.020582 -0.42516 0.00070222 0.0012447 0.0097397 0.0024824 -0.013999 -0.0023229 -8.6011e-05 -0.0016686 -0.0015443 0 -0.01551 0 0.0014341 0 -0.00012132 0 -0.17811
5.1797 -0.010277 -0.0047401 -0.010017 2.933e-05 -0.016388 -0.0053138 -0.0077974 0.0052828 0.013611 0.0094075 0.0046802 -0.42973 -0.0028365 0.0016876 0.0073054 0.002998 -0.0058129 -0.00060842 0.0026559 -0.00081733 0.00022002 0 -0.015419 0 0.0010609 0 2.9813e-06 0 0.042027
5.1836 -0.0095326 -0.0053604 -0.014367 -0.0030888 -0.017896 -0.0042757 -0.02252 -0.011217 -0.0057949 -0.0020905 -0.012807 -0.41719 -0.0029847 0.0043109 0.0019773 0.0019343 0.00011523 0.0020894 0.0033829 0.00078755 -0.00085716 0 -0.015482 0 0.00049165 0 -0.00018059 0 0.23517
5.1875 -0.0081638 -0.0055794 -0.014119 -0.010354 -0.012308 -0.0071775 -0.026083 -0.027449 -0.024999 -0.012447 -0.025969 -0.3858 0.00082858 0.0063005 -0.0031171 0.00078992 0.0031164 0.0049998 0.001806 0.001443 -0.0029535 0 -0.015677 0 0.00014889 0 -0.00071384 0 0.35032
5.1914 -0.0078159 -0.0060642 -0.012257 -0.017376 -0.0064562 -0.014149 -0.021405 -0.036004 -0.038405 -0.020501 -0.032058 -0.35124 0.0060362 0.0054391 -0.0052484 0.0013697 0.0055263 0.0075732 -0.00091798 0.00054208 -0.003706 0 -0.015975 0 0.00032929 0 -0.0013783 0 0.39073
5.1953 -0.0086122 -0.0069115 -0.011972 -0.020186 -0.0060802 -0.02207 -0.015481 -0.033405 -0.041579 -0.026083 -0.031677 -0.3318 0.0086917 0.0021675 -0.0036205 0.0036278 0.0091492 0.008906 -0.0030165 -0.00073671 -0.0022847 0 -0.016357 0 0.00093084 0 -0.0018598 0 0.38657
5.1992 -0.0092854 -0.007654 -0.013262 -0.018132 -0.010036 -0.026169 -0.013353 -0.022874 -0.034391 -0.02812 -0.026875 -0.33181 0.0065676 -0.00093819 0.00041675 0.0054415 0.012747 0.0078557 -0.0033813 -0.00056041 0.00029707 0 -0.016779 0 0.0015126 0 -0.001982 0 0.35595
5.2031 -0.0086995 -0.0077786 -0.01331 -0.013681 -0.011852 -0.023344 -0.014511 -0.011587 -0.021277 -0.024376 -0.019107 -0.33905 0.0010501 -0.0016112 0.0042589 0.004666 0.012967 0.0041693 -0.0022844 0.0016157 0.002462 0 -0.017138 0 0.001652 0 -0.001811 0 0.29116
5.207 -0.0071504 -0.0072557 -0.010049 -0.0099016 -0.0069791 -0.014879 -0.014307 -0.004611 -0.0077846 -0.013693 -0.0087755 -0.33803 -0.0039067 0.00015338 0.0054671 0.0014008 0.0076703 -0.00056216 -0.00094515 0.004218 0.0033859 0 -0.017305 0 0.0012852 0 -0.0015642 0 0.17902
5.2109 -0.0060842 -0.0066079 -0.0050335 -0.0081253 0.0018824 -0.0060171 -0.0087474 -0.0011891 0.0034096 0.0013146 0.0035281 -0.32616 -0.0049956 0.0023626 0.0031386 -0.0019311 -0.0016227 -0.0035443 -0.00032847 0.0047775 0.003206 0 -0.017241 0 0.00072205 0 -0.0014246 0 0.031287
5.2148 -0.0065151 -0.0064639 -0.0024444 -0.0075563 0.0070351 -0.0021936 0.0015082 0.0029992 0.012966 0.014257 0.015527 -0.31656 -0.0021747 0.0029843 -0.0014042 -0.0029003 -0.010464 -0.0029102 -0.00023136 0.0021577 0.0023796 0 -0.017053 0 0.000331 0 -0.0014255 0 -0.10641
5.2188 -0.0077978 -0.0069721 -0.0051354 -0.0065936 0.0034868 -0.0047127 0.011145 0.0098382 0.021313 0.018605 0.023126 -0.32465 0.0016128 0.0015935 -0.0051961 -0.0014931 -0.014639 0.00052366 0.00052657 -0.0022956 0.0012033 0 -0.016914 0 0.00020012 0 -0.001481 0 -0.17694
5.2227 -0.0080795 -0.0075668 -0.011713 -0.0043293 -0.0057351 -0.0095983 0.01397 0.01526 0.025119 0.012307 0.022145 -0.3513 0.0032798 -0.00069517 -0.005479 -0.00012393 -0.012909 0.003735 0.0029514 -0.0057951 -4.7697e-05 0 -0.016887 0 9.6868e-05 0 -0.0015005 0 -0.14663
5.2266 -0.00607 -0.0073164 -0.017654 -0.001047 -0.012159 -0.010917 0.0073624 0.012299 0.018432 -0.00059794 0.010964 -0.37944 0.00228 -0.0025694 -0.0017696 -0.0011228 -0.0071504 0.0040524 0.0067479 -0.006405 -0.00086613 0 -0.016824 0 -0.00024798 0 -0.0014653 0 -0.025716
5.2305 -0.0024056 -0.0056502 -0.019384 0.0022275 -0.0098821 -0.0059826 -0.0058612 -0.0016982 -0.0013997 -0.012949 -0.0076764 -0.38817 0.00062546 -0.0036011 0.0034803 -0.0042089 -0.00030217 0.0015352 0.010197 -0.0044944 -0.00078194 0 -0.01649 0 -0.00082804 0 -0.0014061 0 0.1379
5.2344 0.00075559 -0.0029297 -0.017286 0.0043635 -0.0010825 0.0020271 -0.019194 -0.02066 -0.02836 -0.019487 -0.027048 -0.37163 0.00038714 -0.0041359 0.0064726 -0.0065991 0.0056443 -0.0010934 0.011189 -0.0021029 3.2905e-05 0 -0.015816 0 -0.0013398 0 -0.001325 0 0.28235
5.2383 0.0015572 -0.00037826 -0.014743 0.0044925 0.0063395 0.0064666 -0.026193 -0.033049 -0.048936 -0.019638 -0.039142 -0.34464 0.0013546 -0.004479 0.0049292 -0.0057903 0.0099158 -0.00098459 0.0086581 -0.0009433 0.00067643 0 -0.015049 0 -0.0014729 0 -0.0011586 0 0.35557
5.2422 -3.2334e-05 0.00068476 -0.014353 0.0022718 0.0064822 0.0027949 -0.023712 -0.030557 -0.05044 -0.016074 -0.038483 -0.32943 0.0013509 -0.0044841 -3.8121e-05 -0.0022707 0.011875 0.0021649 0.0033656 -0.00096064 0.00035272 0 -0.014611 0 -0.0012155 0 -0.0008307 0 0.33018
5.2461 -0.0023902 -0.00020108 -0.015253 -0.0017334 0.00079555 -0.007341 -0.013001 -0.014728 -0.030351 -0.011085 -0.02503 -0.33545 -0.0010836 -0.0039361 -0.0047199 0.00067434 0.010368 0.0058042 -0.0024717 -0.00069706 -0.00062264 0 -0.014782 0 -0.00086196 0 -0.00035235 0 0.2104
5.25 -0.0038408 -0.0022455 -0.014256 -0.0058594 -0.0040021 -0.017011 0.001339 0.004401 0.0011063 -0.0046807 -0.0044375 -0.35141 -0.0045252 -0.0030545 -0.005725 6.6157e-05 0.0046022 0.0068412 -0.0064171 0.0010623 -0.00088992 0 -0.015462 0 -0.00071658 0 0.00012543 0 0.033283
5.2539 -0.0040905 -0.0039675 -0.0095385 -0.0079365 -0.0029271 -0.019264 0.01355 0.01633 0.027613 0.0038312 0.014695 -0.35693 -0.0055689 -0.0023251 -0.0025908 -0.0037374 -0.0042678 0.00438 -0.0071042 0.0040189 0.00054368 0 -0.016247 0 -0.00079986 0 0.00037143 0 -0.1395
5.2578 -0.0041699 -0.0043279 -0.0030599 -0.0066918 0.0025778 -0.01255 0.019028 0.01758 0.03743 0.012912 0.025112 -0.34289 -0.0022368 -0.0017903 0.0021054 -0.0071689 -0.012721 0.00037415 -0.0048469 0.0066104 0.0028455 0 -0.016739 0 -0.00085795 0 0.00021925 0 -0.24346
5.2617 -0.0050853 -0.0035103 0.00080047 -0.0029951 0.0067263 -0.001999 0.016013 0.012338 0.029774 0.01814 0.024225 -0.32108 0.0034754 -0.00073983 0.0050994 -0.0067956 -0.016577 -0.0022627 -0.0012969 0.0073993 0.0035694 0 -0.016809 0 -0.00065839 0 -0.00030446 0 -0.24042
5.2656 -0.0066186 -0.0026541 -0.0008992 0.0003334 0.0056087 0.0044101 0.0061448 0.0066467 0.01266 0.015145 0.01454 -0.31379 0.0067976 0.0015981 0.0050506 -0.0027122 -0.013728 -0.0021841 0.0015865 0.006218 0.00079858 0 -0.016591 0 -0.0002524 0 -0.00097076 0 -0.13776
5.2695 -0.0074656 -0.0027437 -0.0070225 0.00045583 0.00092094 0.0018434 -0.0063805 0.0024153 -0.004713 0.0036293 0.0012582 -0.33295 0.004445 0.0049555 0.0031262 0.0013827 -0.00565 -0.00046443 0.0026471 0.004074 -0.0045901 0 -0.01628 0 8.2052e-05 0 -0.0014782 0 0.017287
5.2734 -0.0065177 -0.0036506 -0.013332 -0.0030826 -0.002405 -0.0077046 -0.016805 -0.0029928 -0.017968 -0.011424 -0.010959 -0.36818 -0.0019801 0.0077753 0.0013191 0.0016445 0.003594 0.00076223 0.0020712 0.0020823 -0.0088898 0 -0.015965 0 0.00015929 0 -0.0016356 0 0.16543
5.2773 -0.0039751 -0.0042346 -0.015954 -0.0074926 -0.0017103 -0.016688 -0.021926 -0.011849 -0.02751 -0.022731 -0.019696 -0.39512 -0.0069191 0.0083474 0.0004076 -0.002179 0.010063 0.00033538 0.0010205 0.00054082 -0.0082758 0 -0.015672 0 0.00011783 0 -0.0014662 0 0.26443
5.2813 -0.0012105 -0.0034334 -0.014009 -0.0084496 0.00081125 -0.017307 -0.021115 -0.021483 -0.034121 -0.025394 -0.02419 -0.39613 -0.0056459 0.0063847 -0.00037271 -0.0063529 0.012142 -0.0011583 0.00059623 -0.001028 -0.0021378 0 -0.015508 0 0.00029085 0 -0.0011586 0 0.29886
5.2852 0.00044667 -0.0012995 -0.0093054 -0.0033552 0.0010926 -0.007131 -0.015704 -0.025153 -0.035577 -0.019411 -0.023719 -0.37472 0.0013445 0.0034467 -0.0017925 -0.0065668 0.010657 -0.0023353 0.00089009 -0.0030607 0.0059932 0 -0.015653 0 0.00082161 0 -0.00091235 0 0.26857
5.2891 0.00083135 0.0010481 -0.003982 0.0063075 -0.0017532 0.0088652 -0.0074962 -0.017781 -0.02787 -0.0083589 -0.017036 -0.35101 0.0084837 0.0016177 -0.0030741 -0.0019528 0.0072218 -0.0024704 0.0009082 -0.0052502 0.011011 0 -0.016154 0 0.0014245 0 -0.00081305 0 0.17407
5.293 0.00096425 0.0025457 0.0012079 0.015514 -0.0039958 0.021346 0.0022401 -0.0010223 -0.0096442 0.0038364 -0.0036623 -0.34337 0.0098676 0.0015975 -0.0022037 0.0040921 0.0026094 -0.0019948 -0.00047603 -0.0066419 0.010245 0 -0.016728 0 0.0015782 0 -0.0008365 0 0.017654
5.2969 0.0020468 0.0032631 0.0064973 0.018996 -0.0011757 0.022861 0.012475 0.017275 0.014734 0.014887 0.014193 -0.3537 0.0043777 0.0020796 0.0019832 0.0070242 -0.0033403 -0.0017866 -0.0032744 -0.0064099 0.0054523 0 -0.016863 0 0.0010065 0 -0.00095231 0 -0.18027
5.3008 0.0043918 0.0042982 0.011575 0.014981 0.0067844 0.013095 0.021458 0.028722 0.036571 0.023635 0.031195 -0.36869 -0.0034154 0.0011402 0.0080228 0.0052169 -0.01041 -0.0022351 -0.0059667 -0.0045897 0.0010527 0 -0.016233 0 -1.0468e-05 0 -0.0011925 0 -0.36983
5.3047 0.007183 0.0065027 0.01501 0.0065807 0.014779 -0.0006452 0.026494 0.030002 0.047662 0.028632 0.040936 -0.37445 -0.0073022 -0.0016195 0.012351 0.0011528 -0.016823 -0.0030596 -0.0064594 -0.002128 0.00023602 0 -0.015086 0 -0.00081841 0 -0.0015852 0 -0.48496
5.3086 0.0091301 0.0092854 0.015381 -0.00032598 0.017089 -0.0084004 0.025227 0.023752 0.044674 0.028048 0.039326 -0.36938 -0.0046938 -0.0042919 0.011983 -0.0012295 -0.019644 -0.0038437 -0.0037827 -0.00021434 0.0024441 0 -0.014172 0 -0.00092031 0 -0.0020097 0 -0.47838
5.3125 0.0093641 0.010786 0.012801 -0.0012822 0.01274 -0.0047173 0.017583 0.01482 0.030108 0.021245 0.026974 -0.36375 0.0015709 -0.0041778 0.0070337 -0.00033442 -0.016705 -0.0044685 0.00088075 0.00056261 0.0043858 0 -0.014203 0 -0.00036878 0 -0.0021563 0 -0.35286
5.3164 0.0078832 0.0094296 0.0090465 0.0035238 0.0062212 0.0071806 0.0065554 0.006129 0.010029 0.010146 0.0089257 -0.36796 0.0061799 -0.00035657 0.00073362 0.0017998 -0.0085557 -0.0049287 0.0048221 0.00056614 0.0034447 0 -0.015244 0 0.0003362 0 -0.0017131 0 -0.16264
5.3203 0.0053728 0.0054679 0.0060536 0.0094131 0.0028822 0.017571 -0.0032407 -0.0020634 -0.0090593 -0.0014025 -0.0079434 -0.38203 0.0060434 0.0050358 -0.0031583 0.001786 0.0013087 -0.0049173 0.0057174 0.00068482 0.00019619 0 -0.016615 0 0.00072248 0 -0.00067834 0 0.017717
5.3242 0.0027046 0.0010011 0.0043586 0.010709 0.0037462 0.01747 -0.0083791 -0.0097616 -0.022202 -0.0099347 -0.018103 -0.39635 0.0024571 0.008131 -0.0032877 -0.0016676 0.0083524 -0.003915 0.0033117 0.0014377 -0.0022665 0 -0.017414 0 0.00072383 0 0.00048442 0 0.13406
5.3281 0.0005018 -0.0016542 0.0030584 0.0050302 0.0049392 0.0055828 -0.0085953 -0.015123 -0.026692 -0.014145 -0.019361 -0.40173 -0.00080164 0.0062953 -0.0014156 -0.0065361 0.0097594 -0.0018771 -0.0005063 0.0023353 -0.0014055 0 -0.017245 0 0.00061794 0 0.0010668 0 0.17364
5.332 -0.0010403 -0.0018182 0.001196 -0.0048251 0.0021199 -0.010424 -0.0062837 -0.015295 -0.022355 -0.014575 -0.01305 -0.3979 -0.0011453 0.00031898 -0.00041406 -0.0094954 0.0060427 0.00026095 -0.003278 0.0021223 0.0023109 0 -0.01651 0 0.00064279 0 0.00061636 0 0.15613
5.3359 -0.002084 -0.00084333 -0.0010198 -0.012854 -0.0047444 -0.019513 -0.0040122 -0.0093125 -0.011712 -0.011926 -0.0028225 -0.39234 0.00094903 -0.005972 -0.0015229 -0.008994 0.0003469 0.0010475 -0.0038475 -0.00011388 0.0058863 0 -0.01602 0 0.00072732 0 -0.00066602 0 0.10851
5.3398 -0.0028996 -0.00072398 -0.0024313 -0.014225 -0.011065 -0.015497 -0.0023079 0.00019749 0.00064227 -0.0061919 0.0071253 -0.39188 0.003216 -0.0083812 -0.0034064 -0.006339 -0.0039574 -0.00024781 -0.0029848 -0.0037869 0.0066335 0 -0.016275 0 0.00062124 0 -0.001996 0 0.047317
5.3438 -0.0035672 -0.002246 -0.0022054 -0.0087217 -0.011935 -0.0015518 0.00028485 0.0084907 0.0099377 0.0023092 0.013711 -0.39667 0.0042016 -0.0052247 -0.0037465 -0.0039546 -0.0055157 -0.0027623 -0.0023623 -0.0067049 0.0045778 0 -0.01706 0 0.00025689 0 -0.0025415 0 -0.02054
5.3477 -0.0038404 -0.0043772 -0.00069216 -0.00065019 -0.0066873 0.012336 0.0049858 0.012039 0.013546 0.011319 0.015916 -0.40242 0.0043904 0.0016469 -0.0017055 -0.002858 -0.0053948 -0.0044996 -0.0029227 -0.0064429 0.0021565 0 -0.017676 0 -8.9116e-05 0 -0.0020185 0 -0.08587
5.3516 -0.0033452 -0.0053677 0.00097434 0.00463 0.00060419 0.016811 0.010576 0.010609 0.012004 0.016753 0.014576 -0.40738 0.0049892 0.0082267 0.0011481 -0.0020178 -0.0054961 -0.0038686 -0.0041062 -0.0023447 0.0016248 0 -0.017577 0 -5.5098e-05 0 -0.00086618 0 -0.12989
5.3555 -0.0020179 -0.0044191 0.0018976 0.0047049 0.0047395 0.0096268 0.013481 0.0064109 0.0078134 0.015196 0.011086 -0.41511 0.0060534 0.010949 0.0022969 -9.7923e-05 -0.0064445 -0.00099089 -0.0045091 0.0035148 0.0027829 0 -0.016811 0 0.0003784 0 0.00013434 0 -0.12995
5.3594 -0.00038397 -0.0023381 0.00186 0.0014562 0.0034286 -0.003497 0.010382 0.0016278 0.0030273 0.0067633 0.0059721 -0.42911 0.0061677 0.0086996 0.00065788 0.0024923 -0.0068338 0.0023612 -0.0032214 0.0075089 0.0032549 0 -0.015921 0 0.00077158 0 0.0004597 0 -0.073557
5.3633 0.00069353 -0.00068013 0.00091397 -0.0011392 -0.0017098 -0.013695 0.001238 -0.0030744 -0.0022058 -0.0044346 -0.0013119 -0.44516 0.0040169 0.0031329 -0.0024079 0.0036263 -0.0045367 0.0041065 -0.0005753 0.0071413 0.0010305 0 -0.015443 0 0.00060808 0 0.000159 0 0.030293
5.3672 0.00068805 -0.00034698 -0.0009835 -0.00067508 -0.0072017 -0.015288 -0.009929 -0.0078916 -0.0088243 -0.012935 -0.010886 -0.45068 6.8845e-05 -0.0025954 -0.0043896 0.0016742 0.001024 0.0033149 0.0022775 0.0031051 -0.0032283 0 -0.015492 0 -0.00016224 0 -0.00033765 0 0.14998
5.3711 -0.00010393 -0.0010116 -0.0035407 0.0017696 -0.010194 -0.0090178 -0.017358 -0.012326 -0.01658 -0.015459 -0.020484 -0.43409 -0.0035232 -0.0057078 -0.003937 -0.0024192 0.0076713 0.00067975 0.0044023 -0.0011627 -0.0064038 0 -0.015756 0 -0.00097841 0 -0.00067212 0 0.24082
5.375 -0.00082596 -0.0017871 -0.0054801 0.0030008 -0.0093611 -0.00051449 -0.017273 -0.014707 -0.022583 -0.012398 -0.025258 -0.39627 -0.0047638 -0.0052261 -0.0019622 -0.0055286 0.011562 -0.0021248 0.0056814 -0.0022808 -0.0055662 0 -0.01585 0 -0.001127 0 -0.00082417 0 0.26184
5.3789 -0.00094592 -0.0022967 -0.0049945 0.00093503 -0.0046951 0.0040651 -0.010196 -0.013318 -0.022341 -0.0064086 -0.020469 -0.353 -0.0035319 -0.0022803 -0.00052819 -0.0050726 0.0098725 -0.0034879 0.0064907 0.00020951 -0.00067535 0 -0.015642 0 -0.00040886 0 -0.00097554 0 0.19473
5.3828 -0.0009334 -0.0030131 -0.0015627 -0.0033418 0.0023512 0.0019069 -0.00026921 -0.00787 -0.012893 -6.1617e-06 -0.005549 -0.32461 -0.0014539 0.00074128 -0.00068029 -0.0014816 0.0029818 -0.0025959 0.0069349 0.0034337 0.0051044 0 -0.015306 0 0.00062807 0 -0.0011813 0 0.058079
5.3867 -0.0019696 -0.0046128 0.0025538 -0.0065304 0.008393 -0.0052866 0.0075769 7.3488e-05 0.0041926 0.0054113 0.013808 -0.32129 -0.00014984 0.001704 -0.0014001 0.0020678 -0.0056187 0.00030019 0.0065274 0.0036885 0.0077905 0 -0.015101 0 0.0011503 0 -0.0012404 0 -0.092432
5.3906 -0.0048294 -0.0071369 0.0032348 -0.0061452 0.008969 -0.012894 0.01028 0.0077921 0.022261 0.0086861 0.02791 -0.33662 0.0003031 4.9468e-05 -0.00074912 0.0025126 -0.011605 0.0039286 0.0046777 -0.00028693 0.0056487 0 -0.015157 0 0.00078718 0 -0.00092317 0 -0.18376
5.3945 -0.0089666 -0.0098738 -0.0021828 -0.0028372 0.0015021 -0.016396 0.0074086 0.01228 0.032231 0.0079894 0.028681 -0.35472 0.0011642 -0.0028873 0.0019022 -0.00032699 -0.012462 0.0063747 0.0014856 -0.0061636 0.00043291 0 -0.015409 0 -3.8103e-05 0 -0.00031048 0 -0.1598
5.3984 -0.012761 -0.012032 -0.012008 2.5753e-05 -0.011723 -0.014144 0.00018737 0.0108 0.027206 0.001632 0.014688 -0.36407 0.0034071 -0.0048422 0.0048024 -0.0036867 -0.0085202 0.0059726 -0.001997 -0.0099981 -0.0040597 0 -0.015705 0 -0.00051869 0 0.00014725 0 -0.011924
5.4023 -0.014804 -0.013426 -0.020855 -0.00094538 -0.023982 -0.0084734 -0.009737 0.001665 0.0065541 -0.0098796 -0.008129 -0.36568 0.0064291 -0.0042913 0.0051224 -0.0045243 -0.0019259 0.0024823 -0.0043682 -0.0095129 -0.0047813 0 -0.015914 0 -0.00023648 0 -2.703e-05 0 0.21443
5.4063 -0.015035 -0.014435 -0.023924 -0.0065532 -0.028788 -0.0043775 -0.020595 -0.014257 -0.022914 -0.022869 -0.0304 -0.36945 0.0084153 -0.001656 0.0015778 -0.0023442 0.0051441 -0.0023257 -0.0048436 -0.0057407 -0.0013643 0 -0.015967 0 0.00043727 0 -0.00089031 0 0.44277
5.4102 -0.014618 -0.015355 -0.021201 -0.014527 -0.025209 -0.0061663 -0.030085 -0.032298 -0.04964 -0.03218 -0.044727 -0.38337 0.0079586 0.00091781 -0.0040517 0.00045984 0.011369 -0.0055305 -0.0037469 -0.0017064 0.0040459 0 -0.015847 0 0.00069837 0 -0.0019662 0 0.60315
5.4141 -0.014641 -0.015895 -0.017443 -0.021191 -0.018679 -0.014025 -0.035401 -0.044913 -0.062797 -0.034431 -0.048605 -0.40624 0.0053191 0.0011626 -0.0080575 0.00095091 0.015836 -0.0051153 -0.0021286 0.00039601 0.0085482 0 -0.0156 0 9.0049e-05 0 -0.0026036 0 0.65947
5.418 -0.014951 -0.015402 -0.017545 -0.023653 -0.015905 -0.023138 -0.034335 -0.045465 -0.057681 -0.029968 -0.043544 -0.42991 0.0021637 -0.0014706 -0.007757 -0.0016247 0.017327 -0.001666 -0.00089693 0.00079639 0.010321 0 -0.015339 0 -0.0010294 0 -0.0024971 0 0.61214
5.4219 -0.014293 -0.013551 -0.021543 -0.020991 -0.018351 -0.026681 -0.026778 -0.032701 -0.037871 -0.021789 -0.032327 -0.4474 0.00015404 -0.0051832 -0.0037263 -0.005254 0.014613 0.0018978 -0.00023227 0.0011717 0.0093474 0 -0.015199 0 -0.0017727 0 -0.001896 0 0.48263
5.4258 -0.011662 -0.010725 -0.024219 -0.01421 -0.020701 -0.021001 -0.015224 -0.01226 -0.01272 -0.012693 -0.017348 -0.45868 -0.00023486 -0.007022 0.0006713 -0.0070872 0.0077482 0.0025948 0.00026978 0.0023645 0.0069006 0 -0.01523 0 -0.0014982 0 -0.0013275 0 0.29877
5.4297 -0.0074882 -0.0076876 -0.020048 -0.0057056 -0.016223 -0.0089685 -0.0035743 0.006569 0.008207 -0.0035598 -0.0010353 -0.46927 0.00030028 -0.0050955 0.0020762 -0.0059225 -0.0010273 -0.00020637 0.00096341 0.0032758 0.00448 0 -0.015324 0 -0.00036192 0 -0.0011136 0 0.092712
5.4336 -0.0034176 -0.0049297 -0.0088943 0.0012929 -0.0040281 0.0016501 0.004914 0.016666 0.019987 0.0056669 0.013141 -0.48439 0.00083094 -0.00014211 -0.0001779 -0.0029766 -0.0081201 -0.0044022 0.0016653 0.0020754 0.0029486 0 -0.015289 0 0.00083709 0 -0.001144 0 -0.094319
5.4375 -0.00087311 -0.0024258 0.0031153 0.003672 0.0090359 0.004031 0.0089711 0.016896 0.023278 0.013755 0.021103 -0.50507 0.0010255 0.0048171 -0.0037548 -0.00047862 -0.010854 -0.0071547 0.0017536 -0.0015866 0.0022453 0 -0.015024 0 0.0013455 0 -0.0010957 0 -0.21564
5.4414 0.00016306 -2.9041e-05 0.0086672 5.7895e-05 0.014176 -0.0022375 0.0090702 0.011162 0.021326 0.017589 0.02024 -0.52933 0.0011761 0.0065737 -0.0055147 0.00035576 -0.009317 -0.0073643 0.00073335 -0.0057426 0.0016518 0 -0.014645 0 0.0010377 0 -0.00084466 0 -0.2375
5.4453 0.00089772 0.0020169 0.0055863 -0.0076742 0.0087759 -0.010769 0.0062398 0.004203 0.016193 0.014353 0.011321 -0.55559 0.0016249 0.0040344 -0.0041616 8.025e-05 -0.0060523 -0.0062355 -0.0012458 -0.0076209 0.00040631 0 -0.014417 0 0.00040005 0 -0.0006357 0 -0.16094
5.4492 0.0022812 0.0031286 -0.0015513 -0.014618 -0.0010395 -0.013629 0.0013376 -0.0016672 0.0077633 0.0045438 -0.0016128 -0.58391 0.0022704 -0.0010237 -0.001033 6.1736e-05 -0.0037618 -0.0054786 -0.0033493 -0.0060784 -0.0016536 0 -0.014535 0 4.4351e-06 0 -0.00083333 0 -0.027847
5.4531 0.003905 0.0030325 -0.0059376 -0.015525 -0.0060332 -0.0078427 -0.0045474 -0.0062548 -0.0038542 -0.007296 -0.013344 -0.61379 0.0025668 -0.0053298 0.0014579 0.00099674 -0.0031029 -0.0051338 -0.0045031 -0.0025642 -0.0038064 0 -0.014944 0 8.309e-06 0 -0.0015001 0 0.097381
5.457 0.0044509 0.0023095 -0.0046653 -0.0084844 -0.0022494 0.0024542 -0.0093365 -0.0090313 -0.015469 -0.015228 -0.019832 -0.64202 0.0019074 -0.0065562 0.0020815 0.0023468 -0.002627 -0.0034331 -0.0039761 0.00032005 -0.0047989 0 -0.015379 0 0.00012655 0 -0.0022299 0 0.1595
5.4609 0.0032735 0.0021498 -0.00055423 0.00333 0.0059411 0.010004 -0.010206 -0.0080784 -0.021127 -0.015774 -0.019245 -0.66403 7.2459e-05 -0.0049065 0.0016332 0.0030188 -0.00086598 0.0010239 -0.0017259 0.001226 -0.0037177 0 -0.015589 0 3.1351e-05 0 -0.002422 0 0.13613
5.4648 0.0014439 0.0034295 0.0017535 0.013693 0.010884 0.010897 -0.0052121 -0.0020119 -0.016162 -0.0096763 -0.011743 -0.67831 -0.0024647 -0.0026348 0.0017399 0.002417 0.0015624 0.0070697 0.0016146 0.0010868 -0.00079256 0 -0.015536 0 -0.00026257 0 -0.0017658 0 0.040289
5.4688 0.0010538 0.0059746 0.0010775 0.017852 0.0094505 0.0077026 0.0049263 0.0073886 -0.0015574 -0.00034583 0.00087497 -0.68916 -0.0044975 -0.0019638 0.0029761 0.00086325 0.0020608 0.011296 0.0049882 0.0018621 0.0025365 0 -0.015398 0 -0.00040857 0 -0.00051015 0 -0.094403
5.4727 0.0033485 0.0087489 0.00082154 0.015922 0.0057149 0.0066131 0.016673 0.015421 0.01576 0.009137 0.015177 -0.7042 -0.0045034 -0.003181 0.0041833 -0.00079065 -0.0015374 0.010955 0.0072402 0.0043638 0.0044523 0 -0.015394 0 -9.566e-05 0 0.00070699 0 -0.23169
5.4766 0.0075194 0.010803 0.00492 0.012285 0.006077 0.011453 0.025658 0.018209 0.027622 0.017539 0.026617 -0.72793 -0.0015874 -0.0045223 0.0036108 -0.0017785 -0.00851 0.0066786 0.0074735 0.0073557 0.0039246 0 -0.015607 0 0.000612 0 0.0013039 0 -0.34363
5.4805 0.011406 0.012063 0.013074 0.011585 0.012193 0.020117 0.029384 0.01646 0.030581 0.024561 0.03143 -0.75694 0.0035081 -0.0039073 0.00071174 -0.0017226 -0.015228 0.0021364 0.0054339 0.008744 0.0013248 0 -0.015953 0 0.0012976 0 0.0011023 0 -0.41442
5.4844 0.013455 0.013206 0.020461 0.014892 0.019179 0.026535 0.028454 0.015036 0.027879 0.0292 0.029113 -0.78117 0.0082695 -0.00096964 -0.003136 -0.00063922 -0.01785 0.00067858 0.0018091 0.0075659 -0.0019527 0 -0.016291 0 0.0015431 0 0.0003351 0 -0.4415
5.4883 0.014009 0.014821 0.022351 0.019349 0.020865 0.026111 0.025381 0.01815 0.025656 0.029679 0.023158 -0.79045 0.0097618 0.0024541 -0.0056263 0.0010564 -0.015393 0.002141 -0.0018416 0.0047834 -0.0044897 0 -0.016513 0 0.0012692 0 -0.00060845 0 -0.43467
5.4922 0.014649 0.016735 0.018825 0.021312 0.016417 0.019555 0.022192 0.024705 0.026869 0.0252 0.018591 -0.78127 0.0068206 0.0038633 -0.0052885 0.0025278 -0.01041 0.0030827 -0.0037438 0.0022117 -0.0056344 0 -0.016563 0 0.00075795 0 -0.0014343 0 -0.40995
5.4961 0.016301 0.01818 0.014602 0.019767 0.011264 0.011886 0.01904 0.028692 0.0286 0.017509 0.017816 -0.75874 0.0013308 0.002326 -0.0024859 0.0027973 -0.0066392 0.00043042 -0.0029727 0.00080385 -0.0055435 0 -0.016394 0 0.00037107 0 -0.0020068 0 -0.37875
5.5 0.018092 0.018562 0.014092 0.016806 0.011317 0.0079256 0.014956 0.024767 0.025253 0.010296 0.018497 -0.733 -0.0028318 -0.00060519 0.0010399 0.0014401 -0.0058275 -0.0049976 -0.00027225 4.4376e-05 -0.0046575 0 -0.01599 0 0.00024793 0 -0.0022648 0 -0.34045
5.5039 0.018191 0.018002 0.016822 0.014993 0.016622 0.0086239 0.0097532 0.013818 0.014636 0.006683 0.015902 -0.71366 -0.0027268 -0.0021723 0.0034688 -0.00080784 -0.0066164 -0.0087477 0.002119 -0.0010825 -0.0032306 0 -0.015446 0 0.00025232 0 -0.0021589 0 -0.28769
5.5078 0.015805 0.017108 0.018081 0.014548 0.021248 0.011239 0.0050298 0.0029536 0.0011752 0.0071599 0.0080488 -0.70584 0.0011923 -0.00080918 0.0039171 -0.0022765 -0.0064095 -0.0068253 0.0018127 -0.0027419 -0.0013282 0 -0.014987 0 0.00017663 0 -0.0016998 0 -0.22242
5.5117 0.012273 0.016301 0.014203 0.013329 0.019631 0.01257 0.0032048 -0.00035271 -0.0068584 0.0098791 -0.0011555 -0.7094 0.005339 0.002458 0.0026033 -0.0015464 -0.0042899 0.00021087 -0.0019593 -0.0040108 0.00085662 0 -0.014858 0 -2.248e-05 0 -0.0010416 0 -0.16757
5.5156 0.010023 0.01545 0.0069783 0.0095856 0.012734 0.01181 0.0055045 0.0054491 -0.0037573 0.01283 -0.0042631 -0.7203 0.0059614 0.0048645 0.00044243 0.0012837 -0.0021153 0.0072623 -0.0074564 -0.0039574 0.002831 0 -0.01513 0 -0.00018144 0 -0.00045808 0 -0.15859
5.5195 0.010335 0.014203 0.0024533 0.0045513 0.0073952 0.010509 0.010831 0.015138 0.0091296 0.015524 0.0033472 -0.7325 0.0023015 0.0042725 -0.0013987 0.0044336 -0.0027266 0.0090974 -0.011297 -0.0028015 0.0040139 0 -0.015604 0 -9.8647e-05 0 -0.00017996 0 -0.21618
5.5234 0.012092 0.012572 0.0051207 0.0019992 0.0093152 0.010292 0.016503 0.02181 0.024452 0.01853 0.018645 -0.73992 -0.0028708 0.00096305 -0.0018435 0.0057043 -0.0070023 0.0051304 -0.010697 -0.0018563 0.0041192 0 -0.015946 0 0.00026075 0 -0.00021942 0 -0.32138
5.5273 0.012833 0.011066 0.013292 0.0049338 0.016849 0.011025 0.02003 0.022683 0.034132 0.021632 0.032299 -0.73829 -0.005811 -0.0026988 -0.00033282 0.0041721 -0.012599 6.8633e-07 -0.0055229 -0.0022926 0.0033202 0 -0.015937 0 0.00071008 0 -0.00035142 0 -0.41732
5.5313 0.011137 0.010204 0.020376 0.012516 0.022154 0.011229 0.02028 0.020096 0.034241 0.022938 0.03544 -0.72659 -0.0050441 -0.0043651 0.0026955 0.00085433 -0.015621 -0.00074064 0.0014436 -0.0040319 0.0020632 0 -0.015635 0 0.00096926 0 -0.00029256 0 -0.44163
5.5352 0.0080528 0.0099563 0.020868 0.020214 0.01878 0.0099798 0.017309 0.017407 0.025996 0.020208 0.026172 -0.70714 -0.0023049 -0.0036631 0.0057473 -0.0022139 -0.013733 0.0041208 0.006348 -0.0059207 0.00075392 0 -0.015292 0 0.00085504 0 5.9426e-05 0 -0.3675
5.5391 0.006168 0.0097943 0.015172 0.023159 0.0081462 0.0080499 0.011677 0.014774 0.013349 0.013212 0.010397 -0.68434 -0.00046357 -0.0023074 0.0070393 -0.0036038 -0.0079425 0.010188 0.0068697 -0.0069492 -0.00039253 0 -0.015131 0 0.00038969 0 0.00052727 0 -0.22238
5.543 0.0071537 0.0093444 0.0086536 0.01972 -0.0015933 0.0070666 0.0044265 0.0095823 0.00027428 0.0046397 -0.0033249 -0.66299 -0.00066052 -0.0023724 0.0057586 -0.0033557 -0.0016113 0.011365 0.0036078 -0.0071697 -0.0013061 0 -0.015196 0 -0.00022311 0 0.00078582 0 -0.070642
5.5469 0.010112 0.0089114 0.006181 0.0123 -0.003193 0.0076855 -0.0022925 0.00090578 -0.010012 -0.0015533 -0.0099723 -0.64717 -0.0015368 -0.0043552 0.0027931 -0.0024489 0.0022399 0.0053361 -0.00076414 -0.0073337 -0.0020017 0 -0.015398 0 -0.00070791 0 0.00062097 0 0.025147
5.5508 0.012273 0.0092159 0.0077739 0.0050242 0.0031208 0.0088102 -0.0052571 -0.0073057 -0.014575 -0.0029219 -0.010057 -0.63956 -0.0011957 -0.0067444 0.00015315 -0.0016201 0.0028688 -0.0043761 -0.0037524 -0.0077112 -0.0026061 0 -0.015654 0 -0.0008424 0 0.00010353 0 0.035827
5.5547 0.011398 0.010515 0.0095346 0.00075018 0.010479 0.0087095 -0.0018708 -0.008536 -0.011119 6.6621e-05 -0.0066644 -0.64018 0.00032145 -0.007382 -0.00056697 -0.00080277 0.0015206 -0.011497 -0.0047729 -0.0075066 -0.0033306 0 -0.015945 0 -0.00055711 0 -0.00046792 0 -0.028187
5.5586 0.0076911 0.01202 0.0084157 -7.8436e-05 0.012392 0.0068454 0.0073695 0.00014477 0.00016885 0.0050605 -0.0014832 -0.64479 0.0007837 -0.0053381 0.00061523 0.00034057 -0.00037091 -0.012213 -0.005002 -0.0056856 -0.0042321 0 -0.016237 0 1.2308e-05 0 -0.00081256 0 -0.13212
5.5625 0.0035686 0.012325 0.0055553 0.0015685 0.0087218 0.0044866 0.018011 0.014224 0.015194 0.0099316 0.0059434 -0.64478 -0.0018849 -0.0016909 0.0022763 0.0015475 -0.0025049 -0.0077883 -0.0057336 -0.002452 -0.0049114 0 -0.016402 0 0.0005562 0 -0.00089859 0 -0.23622
5.5664 0.0015871 0.010578 0.0047162 0.0046825 0.0048506 0.0034464 0.023926 0.024525 0.027231 0.013801 0.015511 -0.63045 -0.0070881 0.0013259 0.00296 0.0018521 -0.0053509 -0.0026212 -0.0069278 0.00026463 -0.0045677 0 -0.016289 0 0.00073434 0 -0.00095941 0 -0.30725
5.5703 0.0024309 0.0073191 0.0077191 0.0083742 0.0054359 0.0042085 0.021475 0.024488 0.030786 0.016321 0.024089 -0.59697 -0.011596 0.0019671 0.0023996 0.00048125 -0.0087564 -3.4611e-05 -0.0073212 0.00012321 -0.0026217 0 -0.015904 0 0.00039047 0 -0.0012669 0 -0.32306
5.5742 0.0045925 0.0041375 0.011927 0.011154 0.0095071 0.005313 0.012188 0.015229 0.02506 0.016587 0.026686 -0.54887 -0.012301 7.9012e-05 0.0014886 -0.0021591 -0.011218 0.00010378 -0.0058727 -0.0035104 0.00049518 0 -0.015492 0 -0.00029657 0 -0.001845 0 -0.27657
5.5781 0.0057773 0.0023972 0.012559 0.010961 0.011813 0.0046334 0.0014506 0.0037181 0.013964 0.013376 0.020533 -0.49876 -0.0090433 -0.0030212 0.0011884 -0.0045068 -0.010753 0.00010408 -0.0030074 -0.00862 0.0031928 0 -0.015355 0 -0.0008713 0 -0.0023823 0 -0.17962
5.582 0.0046532 0.0021575 0.007423 0.0066706 0.0085883 0.0013526 -0.0058312 -0.0038878 0.0026662 0.0066548 0.0080057 -0.46016 -0.0046935 -0.0055569 0.0015729 -0.0049934 -0.0066264 0.0013801 -0.00036165 -0.011844 0.0036418 0 -0.015555 0 -0.00088614 0 -0.0024536 0 -0.059897
5.5859 0.0015589 0.0022328 -0.00088511 -0.0002545 0.0014552 -0.003175 -0.0088046 -0.00715 -0.0061535 -0.0014198 -0.0048044 -0.4394 -0.0024265 -0.0063545 0.0019275 -0.0033097 -0.00027167 0.002922 0.00072755 -0.011069 0.0012203 0 -0.015801 0 -0.00023604 0 -0.0018955 0 0.051923
5.5898 -0.0020857 0.0012788 -0.0075608 -0.0060606 -0.0044966 -0.0064186 -0.010273 -0.0099763 -0.012976 -0.0075361 -0.012698 -0.4326 -0.0029029 -0.0053494 0.0016145 -0.00064138 0.0055069 0.0026854 0.00044829 -0.0070964 -0.002723 0 -0.015706 0 0.00072036 0 -0.001013 0 0.13707
5.5938 -0.004865 -0.0011035 -0.010149 -0.0073559 -0.0060631 -0.0066064 -0.012865 -0.014986 -0.01887 -0.0096678 -0.014813 -0.42963 -0.0041165 -0.003443 0.00065569 0.0012933 0.008392 0.00011828 0.00018009 -0.0029113 -0.0056043 0 -0.015182 0 0.0013863 0 -0.00040325 0 0.19261
5.5977 -0.0060538 -0.0041605 -0.010338 -0.0039829 -0.0048335 -0.0039701 -0.015665 -0.019826 -0.022747 -0.0086197 -0.013835 -0.42073 -0.0038766 -0.0019262 -0.0005349 0.0014933 0.007905 -0.0030022 0.00091195 -0.0011681 -0.0054125 0 -0.014602 0 0.0013608 0 -0.00049788 0 0.22118
5.6016 -0.0056691 -0.0066847 -0.011321 0.00067933 -0.0047054 -0.00040338 -0.014818 -0.019351 -0.021596 -0.0070431 -0.012268 -0.40051 -0.002207 -0.0017478 -0.0017353 0.00016757 0.0052641 -0.0043027 0.0020437 -0.0020728 -0.0021742 0 -0.014481 0 0.00074923 0 -0.0011999 0 0.21859
5.6055 -0.0042241 -0.0078521 -0.013814 0.0025636 -0.0070372 0.0020006 -0.0077465 -0.011313 -0.01365 -0.0067826 -0.0099276 -0.36729 -0.0011264 -0.0029333 -0.0029201 -0.0017413 0.0021378 -0.0032237 0.0018875 -0.0034322 0.0021157 0 -0.014985 0 8.8209e-05 0 -0.001946 0 0.17504
5.6094 -0.0024988 -0.0074936 -0.015127 0.00044619 -0.0089559 0.0022952 0.0031446 0.00046938 -0.0012181 -0.0071556 -0.0052018 -0.32147 -0.0021177 -0.004508 -0.0036406 -0.0033469 -0.00048643 -0.0015447 -0.00051445 -0.0027274 0.0050041 0 -0.015721 0 -7.8003e-05 0 -0.0021739 0 0.091385
5.6133 -0.0012899 -0.0058088 -0.012269 -0.0031235 -0.0067337 0.00099415 0.01126 0.0088618 0.00997 -0.0058965 0.0016575 -0.26629 -0.004098 -0.0051151 -0.0027721 -0.0041995 -0.0024723 -0.0014839 -0.0040498 0.00064983 0.0052535 0 -0.016079 0 0.0003635 0 -0.0018041 0 -0.0067958
5.6172 -0.001017 -0.0030701 -0.0056139 -0.004391 -0.00044287 -0.00063223 0.010931 0.0094368 0.014696 -0.0018218 0.0072643 -0.21043 -0.0042114 -0.0040332 0.00055247 -0.0041733 -0.0039475 -0.0033718 -0.0061361 0.0048784 0.0033908 0 -0.015806 0 0.0010012 0 -0.0013024 0 -0.076735
5.6211 -0.0013565 0.0003076 0.00097909 -0.0020051 0.0054301 -0.001564 0.0024498 0.0038865 0.01201 0.0034982 0.0077226 -0.16725 -0.00077373 -0.00183 0.0054421 -0.0033043 -0.004793 -0.005305 -0.0048833 0.0072089 0.0009413 0 -0.015255 0 0.0012382 0 -0.0012482 0 -0.087349
5.625 -0.0013191 0.0035482 0.0038407 0.0018058 0.0063933 -0.0015957 -0.0076541 -0.0022224 0.0054662 0.0068105 0.002653 -0.14792 0.0046729 -6.9976e-06 0.0089336 -0.0018702 -0.0047359 -0.0051103 -0.00086344 0.0060928 -0.00074456 0 -0.015038 0 0.00078872 0 -0.0017859 0 -0.045713
5.6289 6.9253e-05 0.0056531 0.0031047 0.0035797 0.0028067 -0.0011878 -0.011629 -0.0046903 -0.0001679 0.0060245 -0.0037181 -0.15245 0.0084541 0.00021339 0.0078784 -0.00048436 -0.0038075 -0.0025842 0.0032166 0.002188 -0.0010765 0 -0.015411 0 -8.0188e-05 0 -0.0024625 0 0.0047943
5.6328 0.0029113 0.0060199 0.0023859 0.0021334 -0.00012387 -0.00086906 -0.0065877 -0.0035936 -0.0025181 0.0021089 -0.0059536 -0.16685 0.008079 -0.0010374 0.0018122 0.00017947 -0.0025518 0.000262 0.004723 -0.0023813 -6.8015e-05 0 -0.01601 0 -0.00076339 0 -0.002613 0 0.016709
5.6367 0.0061522 0.0050347 0.0048326 -0.00024778 0.0024647 -0.00070721 0.0035219 -0.0014682 -0.00234 -0.0017176 -0.0022078 -0.17128 0.0045298 -0.0023436 -0.005914 -4.9333e-05 -0.0017096 0.0011562 0.0032081 -0.0056429 0.0019537 0 -0.016219 0 -0.00080575 0 -0.0019536 0 -0.025341
5.6406 0.0082159 0.0039756 0.0097256 -0.00011442 0.0099238 -0.00024533 0.011544 0.00050374 -0.001303 -0.0026349 0.0042683 -0.15373 0.0012459 -0.0022507 -0.010334 -0.00058486 -0.0017027 -0.00028447 0.00053121 -0.0068739 0.0042906 0 -0.015806 0 -0.00025213 0 -0.00084111 0 -0.095785
5.6445 0.0081361 0.0041298 0.013216 0.0036306 0.016333 0.0010742 0.012952 0.0037509 0.00037077 -0.00019832 0.0084394 -0.11787 0.00082694 -0.00059659 -0.0089163 -0.00058987 -0.0024323 -0.0023326 -0.0010458 -0.0064977 0.005738 0 -0.015187 0 0.00042681 0 3.3332e-05 0 -0.15331
5.6484 0.0062954 0.0057902 0.012391 0.008485 0.016109 0.0033707 0.0088866 0.0097189 0.0038083 0.0039741 0.0083253 -0.0779 0.0027441 0.0013108 -0.0038658 0.00010449 -0.0035281 -0.0029902 -0.00095439 -0.0052534 0.0049955 0 -0.015021 0 0.00075113 0 0.00022702 0 -0.17589
5.6523 0.0041978 0.0079934 0.0083353 0.010635 0.0094555 0.0061586 0.0042604 0.016708 0.0092475 0.0080637 0.0065772 -0.045034 0.004268 0.0018632 -0.0003027 0.00059847 -0.0047136 -0.0019834 -0.00066465 -0.0036003 0.0016677 0 -0.015532 0 0.00062092 0 -0.00013364 0 -0.17408
5.6563 0.003481 0.0092679 0.0049713 0.0086155 0.0022652 0.0087359 0.0032243 0.020246 0.014452 0.011375 0.0073456 -0.018267 0.0035141 0.0005837 -0.0016663 -0.00038728 -0.0058956 -0.0009557 -0.0020507 -0.0018181 -0.0030187 0 -0.016257 0 0.00035141 0 -0.00056311 0 -0.17344
5.6602 0.0049123 0.0088053 0.0049939 0.0048756 0.00062803 0.010787 0.0061686 0.017205 0.015961 0.013961 0.011768 0.012291 0.0013799 -0.0015162 -0.0064867 -0.0032398 -0.0069665 -0.001764 -0.0054038 -0.00041597 -0.0067568 0 -0.016488 0 0.00035091 0 -0.00071427 0 -0.18685
5.6641 0.0080153 0.0071221 0.0073016 0.003771 0.0053718 0.012595 0.010396 0.0095231 0.012291 0.015429 0.016705 0.053483 0.00037256 -0.0029403 -0.0096297 -0.0068049 -0.0076519 -0.0046261 -0.0089713 -0.00015795 -0.007837 0 -0.015988 0 0.00074821 0 -0.00066436 0 -0.20459
5.668 0.011433 0.0057154 0.0086528 0.0078291 0.011795 0.014579 0.013044 0.0033097 0.0058987 0.014691 0.017919 0.10115 0.0016135 -0.0030485 -0.0070179 -0.0090846 -0.0076596 -0.0078849 -0.010386 -0.0015104 -0.0065608 0 -0.015255 0 0.0012983 0 -0.00073418 0 -0.20953
5.6719 0.013695 0.0060162 0.0076532 0.015584 0.014432 0.016564 0.013227 0.003668 0.0016695 0.011226 0.014348 0.14443 0.0032484 -0.0024426 0.00050511 -0.0087376 -0.0069946 -0.0094883 -0.0085953 -0.0040498 -0.0049426 0 -0.015049 0 0.0016244 0 -0.0010702 0 -0.19849
5.6758 0.013959 0.0084267 0.0066132 0.022706 0.011918 0.017582 0.011842 0.010039 0.0029884 0.006493 0.0091136 0.17761 0.0020796 -0.0021381 0.0077903 -0.0060462 -0.0060702 -0.0086804 -0.0045638 -0.0065312 -0.0047609 0 -0.015638 0 0.0015517 0 -0.0014495 0 -0.18632
5.6797 0.012455 0.012072 0.0090923 0.025203 0.0074716 0.016581 0.010083 0.016604 0.0089247 0.0036527 0.0063952 0.20678 -0.0030937 -0.0024957 0.009916 -0.0025301 -0.0054384 -0.0063871 -0.00031523 -0.0077145 -0.0057215 0 -0.016525 0 0.0012276 0 -0.0015142 0 -0.1897
5.6836 0.010431 0.015344 0.01568 0.021981 0.0052643 0.013535 0.008589 0.017473 0.015113 0.0053407 0.0075638 0.24366 -0.0097845 -0.0030476 0.0064071 0.0003012 -0.0053764 -0.0041743 0.0025866 -0.0072721 -0.0056192 0 -0.016924 0 0.00094515 0 -0.001179 0 -0.20972
5.6875 0.0095226 0.016826 0.022639 0.015046 0.0068331 0.0098785 0.0078425 0.011819 0.017532 0.011319 0.010515 0.29267 -0.013593 -0.003304 0.0012794 0.0018038 -0.0057286 -0.0029412 0.0037071 -0.0059514 -0.0025763 0 -0.016512 0 0.00086484 0 -0.00076492 0 -0.23316
5.6914 0.010732 0.016055 0.025147 0.0078286 0.010849 0.0076692 0.0086798 0.0043429 0.015758 0.018252 0.012596 0.34525 -0.011887 -0.0035183 -0.00092478 0.0019792 -0.0061444 -0.0024974 0.0032371 -0.0048318 0.0026809 0 -0.015705 0 0.00090199 0 -0.00070011 0 -0.25007
5.6953 0.013586 0.013728 0.021976 0.0033168 0.015477 0.0080257 0.011736 0.0010134 0.012914 0.022052 0.013688 0.38844 -0.0059877 -0.0044495 0.00079338 0.00075105 -0.0064401 -0.0021185 0.0012359 -0.0043656 0.0068399 0 -0.015203 0 0.00086307 0 -0.0010872 0 -0.26684
5.6992 0.0162 0.01128 0.016768 0.0030754 0.019962 0.010149 0.016253 0.0042953 0.012624 0.020885 0.015981 0.41973 0.0001022 -0.0063208 0.0034924 -0.0021438 -0.0067104 -0.001297 -0.0023503 -0.0040972 0.0066315 0 -0.015273 0 0.00066639 0 -0.0015909 0 -0.29778
5.7031 0.01644 0.010038 0.014437 0.0070073 0.023698 0.011843 0.019864 0.011974 0.01586 0.016311 0.020736 0.45239 0.0030767 -0.0081719 0.0036263 -0.0063404 -0.0071103 -1.7933e-05 -0.0069251 -0.0032908 0.0018516 0 -0.015523 0 0.00041729 0 -0.0017746 0 -0.34303
5.707 0.013512 0.010403 0.016274 0.013331 0.024622 0.011176 0.020169 0.019753 0.020323 0.011673 0.025738 0.50409 0.0026688 -0.0084845 0.00061706 -0.010088 -0.0075832 0.0014028 -0.010772 -0.0018181 -0.0040403 0 -0.015375 0 0.00027329 0 -0.0015453 0 -0.37719
5.7109 0.0087109 0.011572 0.018714 0.018881 0.019914 0.0079752 0.016831 0.024406 0.022426 0.0092775 0.026547 0.57875 0.0010507 -0.0066035 -0.0027923 -0.010811 -0.0078462 0.0024959 -0.011761 -0.0004251 -0.0065038 0 -0.014745 0 0.00025498 0 -0.0012464 0 -0.36435
5.7148 0.0046109 0.012021 0.017034 0.020284 0.0091617 0.0039892 0.012025 0.024639 0.019818 0.0088022 0.020599 0.65976 0.00031218 -0.0035196 -0.0034756 -0.0070097 -0.0076298 0.0026987 -0.0088875 -0.00013766 -0.0035586 0 -0.014197 0 0.00021024 0 -0.0012942 0 -0.28795
5.7188 0.0031929 0.010502 0.010234 0.01594 -0.0034081 0.0017002 0.0084736 0.020033 0.012465 0.0081363 0.010008 0.72307 0.00066723 -0.001111 -0.0010202 6.5468e-05 -0.0068876 0.0015638 -0.0033151 -0.001418 0.0026479 0 -0.014394 0 -2.2249e-05 0 -0.0017264 0 -0.16751
5.7227 0.0043839 0.0069129 0.0021768 0.0074632 -0.010966 0.0027333 0.0068659 0.010544 0.0021421 0.00563 6.6395e-05 0.75904 0.00092673 -0.00049584 0.0020517 0.0067363 -0.0057591 -0.00076649 0.0021661 -0.0038774 0.0076479 0 -0.015402 0 -0.00041093 0 -0.0021326 0 -0.045793
5.7266 0.0062089 0.0024101 -0.0020688 -0.00090587 -0.0094983 0.0068909 0.0053426 -0.0022464 -0.0084353 0.0016609 -0.0051924 0.78256 0.00031705 -0.0011138 0.0029097 0.0093789 -0.0043874 -0.0032588 0.0049654 -0.0067079 0.0081627 0 -0.016561 0 -0.0006975 0 -0.0020469 0 0.041434
5.7305 0.0063999 -0.0013259 -0.00093369 -0.005021 -0.0017088 0.012179 0.0017502 -0.013879 -0.01602 -0.0017567 -0.0060045 0.82077 -0.00050336 -0.0014681 0.0010868 0.0071589 -0.0028704 -0.0044529 0.0043649 -0.0092366 0.0042872 0 -0.01707 0 -0.00058231 0 -0.0014114 0 0.084855
5.7344 0.0040721 -0.0031576 0.0025429 -0.0037517 0.0047642 0.015588 -0.0035499 -0.018442 -0.017319 -0.0027728 -0.0055597 0.88891 -0.00025662 -0.00077537 -0.0013755 0.0026532 -0.0014226 -0.0036029 0.0017347 -0.010972 -0.0012514 0 -0.016708 0 2.2528e-05 0 -0.00064092 0 0.095404
5.7383 9.8023e-05 -0.003164 0.0040034 0.00028458 0.0037459 0.014285 -0.0073967 -0.012738 -0.010475 -0.0012591 -0.0059974 0.97663 0.0013618 0.00018088 -0.0021516 -0.00028373 -0.00048959 -0.0015117 -0.00073352 -0.011246 -0.00565 0 -0.015977 0 0.00088378 0 -0.00022595 0 0.084739
5.7422 -0.0039504 -0.0025214 0.0018337 0.0028455 -0.0042078 0.0069886 -0.0067781 0.00016679 0.0028048 0.0011026 -0.0061325 1.0574 0.0031399 -0.0001016 -0.00080332 0.00037265 -0.00051058 -7.3898e-05 -0.0016004 -0.009194 -0.007887 0 -0.015561 0 0.0015676 0 -0.00028086 0 0.057214
5.7461 -0.0071545 -0.0027638 -0.0020876 0.0012266 -0.012617 -0.0049529 -0.0023351 0.011788 0.016431 0.0020517 -0.0034407 1.1123 0.0034446 -0.0021511 0.0011341 0.003391 -0.0014136 -0.0006968 -0.0008305 -0.0045135 -0.0084646 0 -0.015658 0 0.0016942 0 -0.00049309 0 0.022104
5.75 -0.0096562 -0.0049394 -0.0052685 -0.0042082 -0.015199 -0.017569 0.0012 0.013665 0.022197 0.00015359 0.0018321 1.1457 0.0017467 -0.004739 0.0018409 0.0056777 -0.0023441 -0.0030167 0.00071542 0.0015812 -0.0078875 0 -0.015877 0 0.001149 0 -0.00050919 0 0.0082434
5.7539 -0.011966 -0.0091096 -0.0075871 -0.011176 -0.011502 -0.02599 -0.0014363 0.0033093 0.014557 -0.0046384 0.0051072 1.1796 -0.0010327 -0.0058549 0.00071994 0.005111 -0.0020662 -0.0052484 0.0021791 0.0064277 -0.0058284 0 -0.015762 0 0.00013766 0 -0.00033892 0 0.056406
5.7578 -0.014138 -0.014343 -0.011036 -0.017816 -0.0068885 -0.027308 -0.011422 -0.014157 -0.0051984 -0.011365 0.000776 1.2321 -0.0035987 -0.0044976 -0.0016158 0.0022442 0.00012639 -0.0059599 0.00313 0.0075139 -0.0018706 0 -0.015356 0 -0.00091678 0 -0.00034082 0 0.18729
5.7617 -0.015788 -0.01913 -0.016706 -0.023778 -0.0072335 -0.022713 -0.024392 -0.029887 -0.028743 -0.018734 -0.012325 1.3014 -0.0054824 -0.0015256 -0.0043308 -0.00051815 0.0037328 -0.0055245 0.0033829 0.0045428 0.0032073 0 -0.015186 0 -0.0015632 0 -0.00079415 0 0.37261
5.7656 -0.016875 -0.022073 -0.022675 -0.029195 -0.013677 -0.016976 -0.033646 -0.037318 -0.045226 -0.025477 -0.028545 1.3696 -0.0070233 0.0012092 -0.0068991 -0.0012988 0.0072676 -0.0056591 0.0027553 3.8927e-05 0.0073101 0 -0.015664 0 -0.0015237 0 -0.0015071 0 0.54104
5.7695 -0.018206 -0.022614 -0.025502 -0.033036 -0.022215 -0.015191 -0.035303 -0.035578 -0.047662 -0.030352 -0.038877 1.42 -0.0082739 0.0024824 -0.008727 -0.0003807 0.0092963 -0.0073683 0.0012406 -0.0024397 0.0084949 0 -0.016549 0 -0.00083779 0 -0.0018979 0 0.62206
5.7734 -0.020855 -0.02145 -0.023948 -0.033093 -0.027868 -0.019025 -0.030948 -0.028422 -0.036887 -0.032277 -0.037635 1.4526 -0.008273 0.0024398 -0.0088401 0.00033809 0.0094389 -0.0094003 -0.00058547 -0.0012259 0.0066398 0 -0.017084 0 0.00012671 0 -0.0015135 0 0.59486
5.7773 -0.024905 -0.020276 -0.020819 -0.028076 -0.028896 -0.025503 -0.02568 -0.020737 -0.02057 -0.030855 -0.026737 1.4808 -0.0057743 0.0018836 -0.0065902 -0.00062658 0.0084922 -0.0090402 -0.0015479 0.0019823 0.0035559 0 -0.016715 0 0.00084408 0 -0.00049836 0 0.50217
5.7813 -0.028841 -0.020806 -0.020611 -0.019816 -0.027179 -0.029481 -0.023627 -0.015929 -0.0082523 -0.026994 -0.014112 1.5172 -0.00084123 0.0011126 -0.0028215 -0.0028536 0.007615 -0.0047562 -0.00056773 0.0036263 0.0013205 0 -0.0157 0 0.00093339 0 0.00045912 0 0.41779
5.7852 -0.0305 -0.023627 -0.02506 -0.013015 -0.025332 -0.027866 -0.025033 -0.015522 -0.0059284 -0.02291 -0.0078659 1.5613 0.0044479 -0.00028231 0.00014238 -0.004445 0.0073648 0.0018553 0.0023735 0.0015936 0.00044773 0 -0.014968 0 0.00041665 0 0.00068393 0 0.39583
5.7891 -0.028983 -0.027703 -0.031184 -0.01215 -0.024312 -0.022101 -0.027192 -0.019699 -0.013411 -0.021102 -0.011106 1.6018 0.0072369 -0.0024732 0.00036037 -0.0038756 0.0074563 0.0069874 0.0058679 -0.0027084 -0.00028169 0 -0.0153 0 -0.00026829 0 8.1418e-05 0 0.44209
5.793 -0.025784 -0.031022 -0.034028 -0.017964 -0.023953 -0.016902 -0.027762 -0.027243 -0.025487 -0.022773 -0.021101 1.6292 0.0061691 -0.0045333 -0.0015733 -0.0014741 0.0073581 0.0078369 0.0077918 -0.0055907 -0.0021958 0 -0.016588 0 -0.00055209 0 -0.00079574 0 0.52437
5.7969 -0.0239 -0.031999 -0.031564 -0.026687 -0.024937 -0.01645 -0.027016 -0.035114 -0.035495 -0.026873 -0.032338 1.6449 0.0026047 -0.0048968 -0.0025532 0.00081175 0.0070238 0.0051265 0.0066804 -0.0046314 -0.0050211 0 -0.017879 0 -0.00013481 0 -0.0012304 0 0.60425
5.8008 -0.025442 -0.030577 -0.026818 -0.032872 -0.028914 -0.021345 -0.027086 -0.039273 -0.038996 -0.030683 -0.040237 1.6582 -0.00046178 -0.0028816 0.00022194 0.0010781 0.0069786 0.0023774 0.0027673 -0.0011949 -0.0068875 0 -0.018162 0 0.00079548 0 -0.00093452 0 0.65945
5.8047 -0.029724 -0.028168 -0.024985 -0.033517 -0.035911 -0.028661 -0.029376 -0.037261 -0.035759 -0.031762 -0.042869 1.675 -0.00087867 0.00033961 0.0060634 -0.00097884 0.0077112 0.0024711 -0.0020814 0.00063891 -0.0060781 0 -0.017197 0 0.0016994 0 -0.00024302 0 0.68368
[truncated: 1,700,368 more chars]
