# Supplementary material for: Dataset from dynamic shake-table testing of five full-scale single leaf and cavity URM walls subjected to out-of-plane two-way bending
Source: Data Brief. 2019 Mar 20;24:103854. doi: 10.1016/j.dib.2019.103854 (PMC6480314; doi:10.1016/j.dib.2019.103854)
Supplement: Multimedia component 2 [file mmc2.zip › DATA/CS-010-RR/Test6.txt]

0 0.0013403 0.00085981 -0.001099 -0.0042112 0.00092927 -0.0039698 -0.001946 -0.0010986 0.00027333 0.0026365 0.0044058 -0.23908 -0.0058843 0.0027176 0.00075961 -0.00094233 -0.00072132 -0.0036194 -0.0023126 -0.002969 -0.0006134 0 -0.016315 0 0.00092363 0 -0.0012614 0 -0.017949
0.003906 -0.0008132 0.00032989 -0.0029964 -0.0049006 -0.0012483 -0.0049968 -0.0011962 -0.0016754 -0.00040971 -0.0015334 0.0013609 -0.21856 -0.0063937 0.0024213 0.0046902 -0.00039521 -0.0012686 -0.005119 0.0010256 -0.001936 -0.0044607 0 -0.016224 0 0.00073628 0 -0.0011643 0 0.011132
0.007812 -0.0024917 -0.00050415 -0.0033014 -0.0032873 -0.0014239 -0.0042186 0.00085658 -0.0018954 0.00021144 -0.0054024 -0.00089089 -0.22037 -0.0045415 0.0013439 0.006469 -0.0023386 -0.0018096 -0.0070232 0.0024729 -0.0024446 -0.0066646 0 -0.016573 0 0.00032419 0 -0.00070256 0 0.023968
0.011718 -0.0028107 -0.00096348 -0.0022937 -0.00010939 0.00015186 -0.0018974 0.0037144 -0.0015131 0.001701 -0.0062987 -0.0012363 -0.24337 -0.0025814 -0.00020948 0.0051664 -0.0061718 -0.0018743 -0.0067087 0.0024353 -0.004543 -0.0048706 0 -0.017148 0 -3.3504e-05 0 -8.4234e-05 0 0.011112
0.015625 -0.0018487 -0.00068428 -0.00097408 0.0027614 0.0018271 0.00072678 0.0058699 -0.001139 0.002529 -0.0037634 -0.00022761 -0.26852 -0.0016069 -0.0011159 0.0017681 -0.0094718 -0.0013971 -0.0036284 0.0022489 -0.0068595 -5.7177e-05 0 -0.017565 0 -6.1535e-05 0 0.00030564 0 -0.013718
0.019531 -0.00050019 2.5215e-05 -0.00019436 0.0035757 0.0018504 0.002391 0.005862 -0.0014516 0.0014452 0.00032785 0.00071842 -0.27701 -0.0010688 -0.000417 -0.0015519 -0.0096008 -0.00082667 -0.00021443 0.0024347 -0.0073513 0.004091 0 -0.017522 0 0.00024596 0 0.00016486 0 -0.026254
0.023437 0.00026769 0.00044283 -0.00017354 0.0020807 -0.00029 0.0027692 0.0035936 -0.0022009 -0.0011179 0.0033646 0.00061019 -0.26572 -0.00024056 0.001805 -0.0028992 -0.0056527 -0.0007476 0.00030681 0.0023034 -0.0047114 0.0042618 0 -0.016944 0 0.00059336 0 -0.00047328 0 -0.013641
0.027343 0.00011403 8.527e-05 -0.00066469 -0.00020857 -0.0035239 0.0025832 0.00062591 -0.0021494 -0.0031149 0.0038725 -0.00044751 -0.24621 0.00034955 0.0044836 -0.0018162 0.00067185 -0.0013287 -0.002865 0.0011396 0.00045051 0.00030908 0 -0.015988 0 0.00063788 0 -0.0012417 0 0.014403
0.03125 -0.00055945 -0.00084251 -0.0013775 -0.0012344 -0.0060127 0.0027862 -0.00097479 -0.00019674 -0.0025861 0.0022103 -0.0015845 -0.23139 -0.00068676 0.006399 0.00057286 0.0059934 -0.002117 -0.0070286 -0.00059864 0.0056465 -0.0047212 0 -0.014959 0 0.00030332 0 -0.0017202 0 0.034796
0.035156 -0.0010685 -0.0016122 -0.0021244 -0.00017058 -0.0063772 0.0035725 -0.00030302 0.0032919 0.00046541 -0.00016301 -0.0020172 -0.22518 -0.0037359 0.0069268 0.002397 0.0074552 -0.0023998 -0.0082362 -0.0015627 0.008025 -0.0072664 0 -0.014219 0 -0.00014505 0 -0.0017454 0 0.031542
0.039062 -0.0010095 -0.00159 -0.0026236 0.0018122 -0.0044253 0.0041036 0.0016695 0.0062822 0.0037746 -0.001931 -0.0016562 -0.2248 -0.006987 0.0061002 0.0022657 0.0046761 -0.0018287 -0.0048674 -0.0010001 0.0064028 -0.0061334 0 -0.014083 0 -0.00034445 0 -0.0014662 0 0.0088548
0.042968 -0.000457 -0.00074057 -0.0023889 0.0025481 -0.0010484 0.0031969 0.002962 0.0064105 0.0045217 -0.002593 -0.0010646 -0.22971 -0.007518 0.0041873 0.00015602 -1.2429e-05 -0.00073854 0.00079333 0.00029005 0.0021975 -0.0030759 0 -0.014661 0 -0.00017157 0 -0.0011168 0 -0.013883
0.046875 0.000264 0.00040809 -0.0010626 0.0008185 0.002382 0.00038999 0.0022583 0.0029056 0.0017025 -0.002292 -0.00091463 -0.2443 -0.00393 0.0014186 -0.0025541 -0.0032987 0.00013263 0.0044621 0.00074457 -0.001647 -0.00082192 0 -0.015736 0 0.00014665 0 -0.00076597 0 -0.019506
0.050781 0.00090514 0.0012414 0.0010422 -0.0024989 0.0046212 -0.0035073 -6.7338e-05 -0.0024955 -0.0028174 -0.0013442 -0.0013996 -0.27049 0.0019858 -0.0018523 -0.0039654 -0.0033205 0.00026571 0.0035257 -0.00018476 -0.002977 -0.00062773 0 -0.01678 0 0.00025299 0 -0.0003166 0 -0.0069872
0.054687 0.0013923 0.0015002 0.0028525 -0.0051348 0.0049577 -0.0068223 -0.0023707 -0.0065176 -0.0055178 -7.4386e-05 -0.002015 -0.29987 0.0063735 -0.0049032 -0.002965 -0.00090385 -0.00024127 -0.00079707 -0.0012262 -0.0020455 -0.0016083 0 -0.017224 0 -2.6524e-06 0 0.00025389 0 0.0093271
0.058593 0.0016829 0.0013228 0.0032489 -0.0053597 0.0034733 -0.0080762 -0.0031069 -0.00659 -0.0038465 0.0010349 -0.0018661 -0.31692 0.0064508 -0.0068002 -9.7718e-05 0.0013661 -0.00083984 -0.0046236 -0.00048979 -0.00099609 -0.002144 0 -0.016822 0 -0.00043169 0 0.0007042 0 0.012825
0.0625 0.001647 0.00096234 0.0020907 -0.0033834 0.0011133 -0.0069077 -0.0019326 -0.0027027 0.0017243 0.0013418 -0.00032934 -0.31257 0.0028643 -0.0069483 0.0027137 0.0014449 -0.0010667 -0.0047241 0.002459 -0.0016737 -0.001659 0 -0.015858 0 -0.00069739 0 0.00065363 0 -0.0019656
0.066406 0.001172 0.00054965 0.00054695 -0.00098262 -0.00067089 -0.0042269 0.00025245 0.0025448 0.0077793 0.00046017 0.0023669 -0.2941 -0.0009375 -0.0055069 0.0035479 -0.00045306 -0.00092513 -0.0010507 0.0058512 -0.003779 -0.00096197 0 -0.014964 0 -0.00062743 0 -4.9195e-05 0 -0.026117
0.070312 0.00038979 0.00013203 0.00020798 0.00020864 -0.00078246 -0.0015398 0.0021132 0.0057694 0.010201 -0.0012402 0.0051178 -0.27907 -0.0017906 -0.0032258 0.0019903 -0.0021659 -0.00077187 0.0035301 0.0072174 -0.0051036 -0.0010401 0 -0.014672 0 -0.00033723 0 -0.0010786 0 -0.044049
0.074218 -0.00027237 -0.00014915 0.0016056 8.064e-05 0.00061865 5.8247e-05 0.0027352 0.0051597 0.0070351 -0.0026522 0.0066155 -0.27779 0.00044655 -0.00086575 -0.00047237 -0.0016014 -0.00086994 0.0057604 0.0057172 -0.0036532 -0.0018179 0 -0.015029 0 -5.6461e-05 0 -0.0018034 0 -0.044802
0.078125 -0.00036156 -5.0559e-05 0.0035004 -0.0001588 0.0019848 0.0005346 0.0019758 0.0016328 -1.4975e-05 -0.0026533 0.0062995 -0.28192 0.0029848 0.00121 -0.0016047 0.0013493 -0.0010826 0.0044533 0.0029131 0.00032127 -0.0022674 0 -0.015604 0 0.00013991 0 -0.0017829 0 -0.028531
0.082031 0.00021303 0.0005254 0.0037689 0.00056588 0.0014216 0.00079602 0.00036195 -0.0020077 -0.0065853 -0.00099638 0.0048109 -0.27239 0.0028673 0.0029302 -0.00024646 0.0046889 -0.0010206 0.00098663 0.0011379 0.0043064 -0.0016651 0 -0.015887 0 0.00039832 0 -0.0011504 0 -0.0051026
0.085937 0.0010492 0.0012941 0.0012855 0.0020493 -0.0017082 0.0018879 -0.0011542 -0.003207 -0.0085473 0.0014166 0.0034737 -0.24016 -0.0002127 0.0041705 0.0027361 0.0060509 -0.00048425 -0.0021788 0.0010912 0.0055785 -0.00051235 0 -0.015729 0 0.00086998 0 -0.00051655 0 0.012622
0.089843 0.0015399 0.001694 -0.0028477 0.003109 -0.0059314 0.0040694 -0.0015071 -0.0014494 -0.0048543 0.0031634 0.0031463 -0.19902 -0.0036402 0.0046978 0.0052188 0.0047201 0.00025568 -0.0034105 0.0011613 0.0034766 -4.1786e-05 0 -0.015434 0 0.0014398 0 -0.0004546 0 0.016089
0.09375 0.0013448 0.0013311 -0.0059483 0.0029399 -0.0084673 0.0064303 -3.7269e-05 0.001583 0.0017 0.0033247 0.0034454 -0.17607 -0.004336 0.0045135 0.005636 0.0021571 0.00064065 -0.0027383 -0.00077053 -0.00011646 -0.00082365 0 -0.01544 0 0.0017116 0 -0.0010247 0 0.0052466
0.097656 0.00062556 0.00037251 -0.0058704 0.0020203 -0.0072489 0.0073806 0.0028749 0.0034631 0.0064571 0.0020703 0.0031232 -0.18758 -0.0016104 0.0041135 0.0042139 0.00062729 0.00031533 -0.001327 -0.004861 -0.0024236 -0.0020141 0 -0.015875 0 0.0013174 0 -0.001762 0 -0.011959
0.10156 -0.00014602 -0.00052052 -0.0028038 0.0015616 -0.0025869 0.0057462 0.0056052 0.0028479 0.0062569 0.00039409 0.0013543 -0.22297 0.0022071 0.0041746 0.002539 0.0012129 -0.00052858 -0.00041741 -0.0087543 -0.002005 -0.0021323 0 -0.01641 0 0.0002861 0 -0.002127 0 -0.024402
0.10547 -0.00059271 -0.00071083 0.00084758 0.002071 0.0029315 0.0017246 0.006044 0.00028893 0.001713 -0.00068474 -0.0012395 -0.25308 0.003861 0.0048475 0.0019528 0.0029588 -0.0012785 -0.00065944 -0.0096196 0.00034138 -0.00061768 0 -0.016548 0 -0.000885 0 -0.0019908 0 -0.024568
0.10938 -0.00065833 -0.00010797 0.0024495 0.0026038 0.006296 -0.0030227 0.0030988 -0.0024401 -0.0033543 -0.00078269 -0.0028813 -0.25556 0.0020179 0.0054312 0.0023579 0.0038232 -0.0013875 -0.0020797 -0.0067966 0.0025641 0.0014523 0 -0.016088 0 -0.0015569 0 -0.0017126 0 -0.013376
0.11328 -0.00049536 0.00077454 0.0012677 0.0016291 0.0062004 -0.0062942 -0.002159 -0.0037607 -0.0049197 -0.00025182 -0.0021217 -0.23362 -0.0016739 0.0049624 0.0025601 0.0025052 -0.00079777 -0.004323 -0.0023925 0.0031093 0.0022764 0 -0.015342 0 -0.0014148 0 -0.0017581 0 0.00045522
0.11719 -0.00022409 0.0012647 -0.0010945 -0.001256 0.0037579 -0.0067034 -0.0068429 -0.00327 -0.0018381 0.00019228 0.00078 -0.21118 -0.0041237 0.0032831 0.0017118 -0.00047522 4.6484e-05 -0.0068004 0.0007829 0.0018705 0.0010047 0 -0.014899 0 -0.00068389 0 -0.0022357 0 0.0066554
0.12109 0.00012199 0.0010597 -0.0022607 -0.0045173 0.0013488 -0.0045258 -0.0081371 -0.0016718 0.0034199 -4.7308e-05 0.0038821 -0.20961 -0.0034432 0.001475 0.00031988 -0.0033212 0.00056554 -0.008756 0.0018623 -0.0002188 -0.0014699 0 -0.015129 0 7.4738e-05 0 -0.0027835 0 0.0010349
0.125 0.00042475 0.00037621 -0.0011772 -0.0057462 0.00068741 -0.0014401 -0.0053846 -1.1271e-05 0.0068937 -0.0011213 0.0050556 -0.2285 -0.0003912 0.00101 -0.00025304 -0.0045643 0.00045761 -0.0094688 0.0024648 -0.0022081 -0.0033551 0 -0.015861 0 0.00039515 0 -0.0029003 0 -0.011312
0.12891 0.00037497 -0.00034215 0.0011258 -0.0037281 0.0017072 0.00064493 -0.00067451 0.00098923 0.0062801 -0.0026255 0.0036526 -0.24767 0.0024379 0.0022502 0.00070353 -0.0042955 -0.00015979 -0.0086211 0.0046017 -0.0036897 -0.0035685 0 -0.016518 0 0.00020573 0 -0.002399 0 -0.019871
0.13281 -0.00030392 -0.00081353 0.0026675 0.00040665 0.0029866 0.0008342 0.0026557 0.0010625 0.0025089 -0.0037233 0.00088356 -0.24707 0.0027599 0.0037563 0.002305 -0.0039709 -0.00092067 -0.0065654 0.0081221 -0.0045762 -0.0025542 0 -0.016584 0 -0.00021233 0 -0.0015725 0 -0.016616
0.13672 -0.0014413 -0.0010327 0.00236 0.0040606 0.0030831 -0.00029626 0.0024841 0.00023485 -0.0013839 -0.0035457 -0.0013641 -0.22511 0.0002272 0.003276 0.0027415 -0.0049783 -0.0014836 -0.0042001 0.010398 -0.0046692 -0.0016229 0 -0.016014 0 -0.00050925 0 -0.00094086 0 -0.0016801
0.14063 -0.0022979 -0.0010873 0.00082811 0.0052747 0.0015448 -0.0012782 -0.00060006 -0.0011869 -0.0028756 -0.0017841 -0.0021144 -0.19921 -0.0035879 -0.00029319 0.00099331 -0.0071957 -0.0016838 -0.0024703 0.0087089 -0.0036772 -0.001607 0 -0.015256 0 -0.00052368 0 -0.00082973 0 0.017353
0.14453 -0.0020522 -0.00096806 -0.00043519 0.0041305 -0.0010734 -0.00087585 -0.003898 -0.0024591 -0.0017381 0.00088554 -0.0018613 -0.18987 -0.0065062 -0.0057224 -0.0020601 -0.0088012 -0.0015177 -0.0018419 0.0030352 -0.001658 -0.0021842 0 -0.014879 0 -0.00032717 0 -0.0011513 0 0.031267
0.14844 -0.00059381 -0.00061725 -0.00060579 0.0022611 -0.0038551 0.0010595 -0.0047288 -0.0025157 0.00034464 0.0030141 -0.0017324 -0.20389 -0.0071499 -0.010223 -0.0042476 -0.0076062 -0.0010716 -0.002122 -0.0035401 0.00073236 -0.0024022 0 -0.015146 0 -8.7886e-05 0 -0.0015446 0 0.035029
0.15234 0.0011352 -0.00013036 -0.00020658 0.0011302 -0.0060484 0.003547 -0.002367 -0.00064956 0.001597 0.0033021 -0.0022283 -0.2307 -0.00553 -0.011589 -0.0039073 -0.0029443 -0.00049309 -0.0027164 -0.0073164 0.0026256 -0.0016992 0 -0.015851 0 8.4046e-05 0 -0.0017062 0 0.029475
0.15625 0.0017457 0.00019193 -0.00033523 0.00083422 -0.0071111 0.0051753 0.0016163 0.0026497 0.0015489 0.0016431 -0.0027997 -0.25243 -0.0027348 -0.0098379 -0.0012399 0.003391 1.0279e-05 -0.0030858 -0.0070393 0.0036789 -0.00034673 0 -0.016533 0 0.00019072 0 -0.0016061 0 0.018841
0.16016 0.00058804 8.9014e-05 -0.0013304 0.00048894 -0.0065871 0.0050034 0.0046657 0.0055878 0.00087576 -0.00061359 -0.0025667 -0.25719 -0.0001905 -0.006953 0.0019545 0.0080554 0.00022543 -0.0030589 -0.0046734 0.0044187 0.00098456 0 -0.016828 0 0.00030477 0 -0.001434 0 0.0072942
0.16406 -0.001517 -0.00033618 -0.002295 -0.00043207 -0.0042772 0.0030711 0.0050661 0.0061423 0.00022737 -0.0015811 -0.0013188 -0.2451 0.0010564 -0.0050561 0.0037931 0.0084058 5.5343e-05 -0.0028131 -0.0032438 0.005767 0.0018796 0 -0.016685 0 0.00049937 0 -0.0013763 0 -0.0027935
0.16797 -0.0027867 -0.00059403 -0.0019829 -0.0013635 -0.00066534 0.00026539 0.0029818 0.0036708 -0.000512 -0.00032878 0.00025716 -0.2254 0.00081448 -0.004758 0.0036421 0.0044433 -0.00038803 -0.0025958 -0.0039133 0.008109 0.0022995 0 -0.016293 0 0.00078984 0 -0.0014525 0 -0.010667
0.17188 -0.0019341 -0.00020389 -0.0001465 -0.0013138 0.0029468 -0.002278 0.00016699 -0.00031949 -0.0017875 0.0022728 0.0012737 -0.20971 -0.00016674 -0.0051253 0.0021933 -0.0011373 -0.00082908 -0.0024348 -0.0051057 0.010727 0.0021781 0 -0.015879 0 0.001091 0 -0.0015408 0 -0.016514
0.17578 0.00065711 0.00081273 0.0020418 -0.00014485 0.005024 -0.0038095 -0.0012688 -0.0031008 -0.003423 0.0041426 0.0014403 -0.20642 -0.00063547 -0.0050681 0.0005238 -0.0049745 -0.0010076 -0.0020789 -0.0044093 0.01213 0.0011714 0 -0.015561 0 0.0012143 0 -0.0015275 0 -0.021051
0.17969 0.0031416 0.0018244 0.0029732 0.0010191 0.0048196 -0.0042595 -0.00020633 -0.0027752 -0.0043957 0.0036088 0.0011187 -0.21755 0.00030753 -0.0046111 -0.00074994 -0.0056007 -0.00085763 -0.0012331 -0.0012804 0.011051 -0.00098085 0 -0.015384 0 0.0009561 0 -0.001415 0 -0.02484
0.18359 0.0037169 0.002035 0.0020716 0.00081456 0.002989 -0.0040831 0.0027687 0.00020834 -0.0037412 0.00073955 0.00068258 -0.23774 0.0024693 -0.0047555 -0.0014745 -0.0044025 -0.00054141 8.1635e-05 0.0021441 0.0073703 -0.0038444 0 -0.01541 0 0.00027849 0 -0.001297 0 -0.02705
0.1875 0.0021385 0.0011371 0.00032929 -0.00090893 0.0011651 -0.0038319 0.0056545 0.0033847 -0.0016933 -0.0027116 2.2406e-05 -0.25637 0.0045953 -0.0061649 -0.0014348 -0.0040808 -0.00031637 0.0013569 0.0029108 0.0023224 -0.0062238 0 -0.015731 0 -0.00054359 0 -0.0012486 0 -0.024882
0.19141 -0.00010912 -0.00039126 -0.00062653 -0.002746 0.00072868 -0.0037619 0.0062349 0.0042207 0.00019988 -0.0046636 -0.0011663 -0.26342 0.0053017 -0.0081387 -0.00018072 -0.0058851 -0.00035097 0.0018255 -5.6773e-06 -0.0021244 -0.0069175 0 -0.016335 0 -0.00098969 0 -0.0012564 0 -0.015308
0.19531 -0.001152 -0.0016152 -6.4728e-05 -0.0029468 0.0017404 -0.0037017 0.0036021 0.0020769 0.00026264 -0.0042096 -0.0026258 -0.25666 0.0042099 -0.0090479 0.0024325 -0.0081309 -0.00063081 0.00099367 -0.0046591 -0.0042818 -0.0056553 0 -0.017004 0 -0.00062494 0 -0.0012499 0 0.0012934
0.19922 -0.00036601 -0.0018303 0.0011611 -0.0010313 0.0029091 -0.0032055 -0.00095134 -0.0013973 -0.0018381 -0.0020722 -0.003273 -0.24408 0.0022752 -0.0078937 0.0055865 -0.0075325 -0.0010019 -0.00091482 -0.0077058 -0.0035748 -0.0033011 0 -0.017371 0 0.00051297 0 -0.0011856 0 0.01878
0.20313 0.0011662 -0.0010482 0.0014103 0.0017904 0.0026243 -0.0018483 -0.0044673 -0.0036497 -0.0046728 0.00019829 -0.0019605 -0.23775 0.00095324 -0.0054493 0.0076204 -0.0023615 -0.0012841 -0.0029947 -0.0071056 -0.00077762 -0.0011171 0 -0.017182 0 0.0018162 0 -0.0010861 0 0.027492
0.20703 0.0017615 7.9234e-05 -0.00020483 0.0037966 0.00022984 0.00049831 -0.0042169 -0.0031517 -0.0060589 0.0014511 0.0013165 -0.2434 0.0009417 -0.0037682 0.0070978 0.0054027 -0.0013613 -0.0042009 -0.0035755 0.0024299 0.00016798 0 -0.016537 0 0.0024709 0 -0.00099621 0 0.020741
0.21094 0.00073578 0.00078284 -0.0029475 0.0043284 -0.0034355 0.0035049 0.00022476 -0.00035027 -0.004637 0.0015578 0.0049676 -0.25478 0.0016852 -0.0043897 0.0039793 0.011112 -0.0012088 -0.0039898 0.00026262 0.0043409 0.0006049 0 -0.015865 0 0.0020645 0 -0.00091388 0 0.00080064
0.21484 -0.0010019 0.00070311 -0.005021 0.0041843 -0.0065801 0.0063772 0.0063271 0.0028867 -0.00078033 0.001108 0.0067338 -0.25895 0.0021082 -0.006862 -0.00017048 0.011068 -0.0008847 -0.0025538 0.002022 0.0040602 0.00052057 0 -0.015629 0 0.00094582 0 -0.00078784 0 -0.021006
0.21875 -0.0018727 5.0931e-05 -0.0050335 0.0045006 -0.0076223 0.0080524 0.010114 0.0046345 0.0037001 0.00068989 0.005339 -0.24823 0.0018114 -0.0089836 -0.003199 0.005668 -0.00051056 -0.00051359 0.0010687 0.0018439 3.4438e-05 0 -0.015951 0 -7.3492e-06 0 -0.00060028 0 -0.031132
0.22266 -0.0011374 -0.00063324 -0.0030771 0.0053455 -0.0061379 0.0076309 0.0089035 0.0039888 0.006641 0.00046954 0.0014829 -0.22767 0.001478 -0.0086344 -0.003801 -0.00078323 -0.00023402 0.0015771 -0.0015735 -0.0012192 -0.00075197 0 -0.016501 0 -7.9176e-05 0 -0.00045351 0 -0.022762
0.22656 0.0004543 -0.00087424 -0.00055844 0.0055355 -0.0030119 0.0049218 0.003239 0.0013096 0.0066345 0.00030023 -0.0026748 -0.2108 0.0020495 -0.0056278 -0.0022523 -0.0035517 -0.00015772 0.0034302 -0.0043517 -0.0039028 -0.0011912 0 -0.016754 0 0.00069139 0 -0.0005496 0 -0.00015537
0.23047 0.0014412 -0.00053249 0.00095591 0.0038916 0.00019976 0.00077098 -0.0035201 -0.0021625 0.0036808 4.094e-05 -0.0050828 -0.20793 0.0035433 -0.0019741 6.2524e-06 -0.0012596 -0.00026394 0.0048297 -0.0061102 -0.0054064 -0.00010198 0 -0.016415 0 0.0015303 0 -0.0010406 0 0.024559
0.23438 0.0010382 0.00016869 0.00085048 0.00063756 0.0022338 -0.0031902 -0.0076341 -0.0048782 -0.00073787 -0.00031445 -0.0051088 -0.21825 0.004826 -0.00031164 0.0014359 0.003328 -0.00040501 0.0054313 -0.0062419 -0.0054796 0.003218 0 -0.015651 0 0.0015721 0 -0.0018589 0 0.039122
0.23828 -0.00021901 0.00081073 -0.00030492 -0.002537 0.002814 -0.0054093 -0.0075129 -0.0055599 -0.0042147 -0.00073479 -0.0036214 -0.23276 0.0046897 -0.0018057 0.0012508 0.0061026 -0.00039896 0.0049702 -0.0045118 -0.0042417 0.0078111 0 -0.014947 0 0.00059772 0 -0.0026883 0 0.037525
0.24219 -0.0011277 0.0010251 -0.0013901 -0.0038844 0.0026836 -0.0053912 -0.0044084 -0.0037902 -0.004617 -0.0012183 -0.0019939 -0.2436 0.0031672 -0.005226 -0.00041234 0.0053417 -0.00017615 0.0037743 -0.0011898 -0.0020531 0.011112 0 -0.014715 0 -0.00076128 0 -0.0031387 0 0.021437
0.24609 -0.0010323 0.00069976 -0.0015739 -0.0031263 0.0029598 -0.0040387 -0.00096508 -0.00040939 -0.0015069 -0.0016776 -0.0010188 -0.24937 0.0016564 -0.0079009 -0.0028343 0.0029616 0.0001446 0.0029617 0.0025853 0.00043782 0.010677 0 -0.014992 0 -0.0015302 0 -0.0030137 0 -0.0023695
0.25 -0.00036836 4.7476e-05 -0.0007305 -0.0016202 0.0042016 -0.0029746 0.00091434 0.0027147 0.0031911 -0.0018182 -0.00058396 -0.25183 0.0015828 -0.0077305 -0.0051311 0.0023022 0.00033063 0.0038281 0.004942 0.0023462 0.0063053 0 -0.015465 0 -0.0011797 0 -0.0024568 0 -0.025315
0.25391 -6.0715e-05 -0.00052115 0.00067592 -0.0010297 0.0058247 -0.0032749 0.0010819 0.0037199 0.0061512 -0.00128 -0.00015103 -0.24949 0.0028806 -0.0046751 -0.0065257 0.0047111 0.00021374 0.0067166 0.0043302 0.002989 0.00056905 0 -0.015773 0 -3.0596e-05 0 -0.0018414 0 -0.039227
0.25781 -0.00048487 -0.00066963 0.0019323 -0.0018029 0.0063605 -0.0046093 0.00048963 0.0020385 0.0049714 -1.8159e-05 0.00057929 -0.23773 0.0038826 -0.00064725 -0.006531 0.0082127 -0.00017396 0.010363 0.00085609 0.002499 -0.0030306 0 -0.015788 0 0.0010474 0 -0.0014827 0 -0.038216
0.26172 -0.0011015 -0.00037926 0.0023641 -0.0028825 0.0045105 -0.0055271 -0.00011452 -0.0010803 0.00021139 0.0014556 0.0013999 -0.21665 0.0028647 0.0019739 -0.0051253 0.0094277 -0.00062358 0.012526 -0.0033643 0.0019378 -0.0028514 0 -0.015658 0 0.001357 0 -0.0014081 0 -0.021253
0.26563 -0.0011085 3.0822e-05 0.0015492 -0.0028131 0.00029599 -0.0046728 -0.00074098 -0.0034019 -0.0047094 0.0023131 0.0018161 -0.19728 -0.00021455 0.0019941 -0.0028388 0.0067835 -0.00091135 0.011612 -0.0054718 0.0024871 -0.00039148 0 -0.015605 0 0.00089003 0 -0.0013855 0 0.0057647
0.26953 -0.00036243 0.00015075 -0.00045498 -0.0010832 -0.0046163 -0.0018971 -0.0016002 -0.0033656 -0.0060352 0.0020255 0.0014389 -0.19643 -0.00354 1.2213e-05 -0.00060289 0.0019348 -0.00095757 0.0080194 -0.0039469 0.0042303 0.0011519 0 -0.015717 0 0.00022819 0 -0.0011844 0 0.031275
0.27344 0.00044761 -0.00018681 -0.0029609 0.0015465 -0.0078204 0.0016804 -0.0023368 -0.001246 -0.002725 0.00083041 0.00024525 -0.22199 -0.0050902 -0.0023156 0.00063634 -0.0018273 -0.00084994 0.0039503 0.00019463 0.0057351 -0.00020499 0 -0.015899 0 -3.2006e-05 0 -0.00082673 0 0.043758
0.27734 0.00056605 -0.00076141 -0.0048233 0.0038599 -0.0077656 0.0046335 -0.0021254 0.0011545 0.0025937 -0.00040047 -0.0013798 -0.26237 -0.0045348 -0.0036236 0.00035785 -0.0024969 -0.00072701 0.0017267 0.0041878 0.0051633 -0.0034854 0 -0.015997 0 0.00020724 0 -0.00058799 0 0.038819
0.28125 3.6164e-05 -0.0011351 -0.0050298 0.0051694 -0.0048579 0.0062663 -0.00063054 0.0020054 0.0057559 -0.00081691 -0.0027728 -0.29226 -0.0034926 -0.0036927 -0.0012521 -0.00081432 -0.0006429 0.001971 0.0057084 0.0021674 -0.0057427 0 -0.015933 0 0.00053043 0 -0.00073048 0 0.022223
0.28516 -0.00030403 -0.00099611 -0.0033929 0.0055062 -0.0011742 0.0067743 0.0012687 0.00085149 0.0045445 -0.00022288 -0.0032669 -0.29199 -0.0038622 -0.0032257 -0.0032846 0.00090074 -0.00054033 0.0032091 0.0046427 -0.0012407 -0.0048292 0 -0.015728 0 0.00045947 0 -0.0012124 0 0.0058052
0.28906 0.00026098 -0.0003895 -0.00078615 0.0050505 0.0010495 0.006516 0.0019893 -0.0012091 0.00050489 0.00082028 -0.002561 -0.26369 -0.0058722 -0.0028921 -0.0044063 0.0011186 -0.00034705 0.003244 0.0029467 -0.0020412 -0.0013613 0 -0.01543 0 -7.1301e-05 0 -0.0016581 0 -0.00114
0.29297 0.0014592 0.00034054 0.0013767 0.0036673 0.0010078 0.0053093 0.00071535 -0.0025685 -0.0025071 0.0014423 -0.00098719 -0.22902 -0.0078112 -0.0025737 -0.0034893 0.0002751 -9.1692e-05 0.0011013 0.0027596 0.0010644 0.001891 0 -0.015078 0 -0.00064705 0 -0.001648 0 0.0016128
0.29688 0.0021884 0.00081579 0.0021078 0.0011815 -0.00022715 0.0026167 -0.0015886 -0.002361 -0.0017186 0.0010464 0.00059554 -0.21044 -0.0077304 -0.0015083 -0.00041899 -0.0001902 7.8923e-05 -0.0021368 0.0044404 0.0059912 0.0025297 0 -0.014732 0 -0.00075177 0 -0.00109 0 0.0059519
0.30078 0.0016174 0.00086105 0.0015235 -0.001941 -0.00070351 -0.0015161 -0.0027943 -0.00091829 0.0022646 -0.00039365 0.001337 -0.21326 -0.0054223 0.00081876 0.003414 0.00035128 9.9607e-07 -0.0042788 0.0062342 0.0085219 0.00058309 0 -0.014526 0 -0.00023404 0 -0.00033673 0 0.0027415
0.30469 0.00012574 0.00054982 0.00067875 -0.0044313 0.00080803 -0.0058189 -0.0015087 0.00071784 0.006214 -0.0024029 0.0010093 -0.22478 -0.0026765 0.003891 0.0055703 0.0010415 -0.00037709 -0.0038623 0.0058318 0.0057645 -0.0017482 0 -0.01462 0 0.00056025 0 7.2163e-05 0 -0.01027
0.30859 -0.00093664 9.072e-05 0.00067961 -0.0050029 0.0038678 -0.008333 0.0014463 0.0015906 0.0072193 -0.0042416 0.00017243 -0.2298 -0.0015235 0.0062828 0.0040998 0.00060145 -0.00094951 -0.0012884 0.0024553 -0.0011212 -0.0022674 0 -0.015064 0 0.0010923 0 -0.00016363 0 -0.026262
0.3125 -0.00051985 -0.00030253 0.0017807 -0.0034505 0.0067326 -0.0078348 0.0034667 0.0012932 0.0050609 -0.0051509 -0.00030084 -0.2262 -0.0022058 0.0066754 -0.00071159 -0.0011475 -0.0015233 0.0016197 -0.0023089 -0.0075217 -0.00076434 0 -0.01571 0 0.0010878 0 -0.00086874 0 -0.034471
0.31641 0.0010536 -0.0004731 0.0031808 -0.000949 0.0076297 -0.004863 0.0023271 1.4729e-05 0.0020064 -0.0046245 5.4549e-05 -0.22528 -0.0029141 0.0049153 -0.0058873 -0.0029868 -0.0019367 0.0031018 -0.0056063 -0.0090224 0.00098215 0 -0.016273 0 0.00074729 0 -0.0015381 0 -0.028472
0.32031 0.0023115 -0.00034777 0.0036481 0.00086961 0.0059158 -0.0013064 -0.0017592 -0.0015623 0.00052858 -0.0027242 0.00098636 -0.23776 -0.0015899 0.0021699 -0.0074577 -0.0034983 -0.0021309 0.0026686 -0.0054034 -0.0050149 0.001027 0 -0.016515 0 0.00054505 0 -0.0017279 0 -0.011252
0.32422 0.0019915 1.8363e-05 0.0024518 0.0012802 0.0023402 0.00115 -0.0060401 -0.0024134 0.0012339 -0.00023706 0.0018921 -0.26063 0.0019512 1.1495e-05 -0.0034289 -0.002418 -0.0021363 0.0011468 -0.0018908 0.00092865 -0.00090135 0 -0.016397 0 0.00081676 0 -0.0013609 0 0.0066326
0.32813 0.00023945 0.00041374 -0.00011476 0.00099861 -0.0015908 0.0022991 -0.0072909 -0.001584 0.002773 0.0016251 0.0024495 -0.27864 0.0056477 -0.00077962 0.0042736 -0.0007211 -0.0020125 -0.00021915 0.0028095 0.00423 -0.0032158 0 -0.01606 0 0.0014955 0 -0.00071892 0 0.014353
0.33203 -0.001521 0.00055103 -0.0029582 0.0013689 -0.0045386 0.0032172 -0.0043636 0.0010836 0.0034253 0.0019886 0.0028283 -0.27836 0.0069472 -0.00065712 0.010762 0.00054537 -0.0018052 -0.00069023 0.0062293 0.0031451 -0.0039714 0 -0.015678 0 0.002197 0 -0.00018253 0 0.0083409
0.33594 -0.0019264 0.0002651 -0.0049092 0.0029722 -0.0059117 0.0048389 0.00088968 0.0044108 0.0025807 0.0010345 0.0032612 -0.26053 0.0050261 -0.00066529 0.011667 0.0013176 -0.001543 -0.00029708 0.0070959 -0.00013192 -0.0025705 0 -0.015341 0 0.0025406 0 2.9456e-05 0 -0.0051548
0.33984 -0.00092114 -0.000317 -0.0053844 0.0049764 -0.0058824 0.0067538 0.0050373 0.0062705 0.00081786 -1.5832e-05 0.0034744 -0.23849 0.0014242 -0.0013839 0.0064851 0.0023021 -0.0012551 0.0004876 0.005741 -0.0018755 -0.00015561 0 -0.015075 0 0.0024087 0 -7.7675e-05 0 -0.014249
0.34375 0.00027722 -0.00081601 -0.0045682 0.0058391 -0.0050345 0.0074623 0.005612 0.0050126 -0.0010644 0.00017644 0.0026982 -0.22555 -0.0013901 -0.0024719 -0.00099893 0.0038219 -0.00097577 0.0011467 0.0033527 -0.00028188 0.0015084 0 -0.014939 0 0.0019483 0 -0.00039059 0 -0.0096004
0.34766 0.00041996 -0.00086685 -0.0031074 0.0046987 -0.0039548 0.0058626 0.0027412 0.00095392 -0.0027244 0.0018896 0.00039729 -0.22442 -0.002084 -0.003175 -0.0056811 0.0051339 -0.00073625 0.0012591 0.00094289 0.0032563 0.0015255 0 -0.015025 0 0.0013728 0 -0.00081277 0 0.0087815
0.35156 -0.00056898 -0.00040316 -0.0016301 0.0021695 -0.0029608 0.0024914 -0.0012589 -0.0034429 -0.0039664 0.0039387 -0.0029405 -0.22861 -0.0012765 -0.0031864 -0.0050513 0.0050923 -0.0005628 0.0005158 -0.0010915 0.0059554 0.00042081 0 -0.015347 0 0.00078961 0 -0.0012769 0 0.03069
0.35547 -0.0015887 0.00029603 -0.00043132 -0.00015275 -0.0020161 -0.00075172 -0.0037354 -0.0051632 -0.0041092 0.0045228 -0.0058011 -0.23223 -0.0005691 -0.0029227 -0.00081631 0.0034778 -0.00048723 -0.0011194 -0.0026767 0.0064228 -0.00057251 0 -0.015723 0 0.00020921 0 -0.001685 0 0.041584
0.35938 -0.0015027 0.00084855 0.00053217 -0.00098516 -0.00083446 -0.002188 -0.0034122 -0.0028967 -0.0021597 0.0027114 -0.0065873 -0.23635 -0.00094009 -0.0029384 0.0029644 0.0014619 -0.00054317 -0.0031457 -0.0036129 0.0055973 -0.00068994 0 -0.015849 0 -0.00032163 0 -0.0019005 0 0.031476
0.36328 -0.00025412 0.0010823 0.0014279 -0.00029795 0.0008632 -0.0017618 -0.00080308 0.001902 0.0020656 -0.00067518 -0.0047599 -0.24528 -0.0020459 -0.0031579 0.0033782 0.00054678 -0.00072408 -0.0045196 -0.0035689 0.0051649 -0.00019261 0 -0.015552 0 -0.000652 0 -0.0018376 0 0.0011207
0.36719 0.0011343 0.0011374 0.0023123 0.0008436 0.0030612 -0.00094954 0.0025905 0.0061016 0.0070234 -0.0035885 -0.0012082 -0.25819 -0.0028718 -0.0028494 0.00069391 0.0010105 -0.00092653 -0.0041474 -0.0025231 0.0054308 9.3834e-05 0 -0.014986 0 -0.00063169 0 -0.0015558 0 -0.038367
0.37109 0.0016198 0.0012856 0.0030333 0.0012781 0.00532 -0.0012977 0.0053457 0.0072518 0.0099711 -0.0042842 0.0024309 -0.26667 -0.0028372 -0.0014845 -0.0025737 0.001558 -0.00094977 -0.001626 -0.0010878 0.0050553 -0.00027749 0 -0.014561 0 -0.00029093 0 -0.0012352 0 -0.071837
0.375 0.0011616 0.0016638 0.0033151 0.00067845 0.0069284 -0.0029824 0.0066539 0.0052602 0.0088385 -0.0025984 0.0048639 -0.26236 -0.0022193 0.00038835 -0.0042711 0.00069797 -0.00060428 0.0023541 -0.00021594 0.0029028 -0.00085987 0 -0.01461 0 0.00011075 0 -0.0010296 0 -0.087978
0.37891 0.00069965 0.0021786 0.0029484 -0.00029293 0.0072609 -0.0046813 0.0062978 0.0021137 0.0039279 6.5923e-05 0.0057301 -0.24655 -0.0016692 0.0012994 -0.0042855 -0.001498 0.00011364 0.0063145 -0.00043213 -0.00013555 -0.00071046 0 -0.015096 0 0.00025943 0 -0.00093409 0 -0.084025
0.38281 0.0011645 0.0026401 0.001952 -0.0005801 0.006103 -0.0047554 0.0045336 0.00012612 -0.0020853 0.0019584 0.0053741 -0.23116 -0.001541 0.00011809 -0.003965 -0.0031587 0.00091801 0.008785 -0.0013064 -0.001529 0.00062696 0 -0.015652 0 4.8042e-05 0 -0.00080495 0 -0.065496
0.38672 0.0025339 0.002944 0.00059846 0.00049687 0.003747 -0.0025734 0.0021316 0.00034879 -0.0059203 0.0023279 0.0042722 -0.2288 -0.0017575 -0.0027001 -0.0043015 -0.0023516 0.0013285 0.0089952 -0.0017703 0.00047647 0.0024143 0 -0.015931 0 -0.00032539 0 -0.00052065 0 -0.042559
0.39063 0.0038514 0.0031023 -0.00070871 0.0028465 0.00085726 0.0011465 0.00032056 0.0023335 -0.0057951 0.0018075 0.002772 -0.24124 -0.0021594 -0.0051874 -0.0049189 0.00082686 0.00095546 0.0070394 -0.001108 0.0048627 0.0029917 0 -0.015935 0 -0.00053616 0 -0.00012377 0 -0.025712
0.39453 0.0041289 0.0031241 -0.0016132 0.0057187 -0.0017498 0.0050446 0.00027389 0.0049971 -0.0022942 0.0016515 0.0012708 -0.25743 -0.0027269 -0.0054219 -0.0047401 0.0039762 -0.00020749 0.003605 0.00026145 0.0084473 0.00098448 0 -0.015975 0 -0.00043537 0 0.00020131 0 -0.022217
0.39844 0.0032196 0.0029274 -0.0019219 0.0081096 -0.0033032 0.0080304 0.0022699 0.0074335 0.002361 0.0025934 0.00037647 -0.26291 -0.0033567 -0.0032681 -0.0033004 0.0044319 -0.0017145 -0.00035334 0.0010251 0.0086722 -0.0034133 0 -0.016297 0 -0.0001896 0 0.00029482 0 -0.03337
0.40234 0.0018569 0.002424 -0.0016115 0.00919 -0.00328 0.0096212 0.0052186 0.0089636 0.0057417 0.0042849 0.00062607 -0.25143 -0.0035814 -0.00064956 -0.0011399 0.0017998 -0.0029156 -0.003776 0.00016529 0.0058713 -0.008172 0 -0.016755 0 -0.00011455 0 0.0001638 0 -0.053051
0.40625 0.00093214 0.0016924 -0.00078257 0.0086127 -0.0016519 0.0097265 0.0071719 0.0088379 0.0062728 0.0056486 0.0019405 -0.22848 -0.0027928 6.5542e-05 0.001025 -0.0014853 -0.0033678 -0.0056463 -0.0019212 0.0027609 -0.010622 0 -0.016884 0 -0.00035595 0 -4.4001e-05 0 -0.069275
0.41016 0.00077928 0.0010207 0.00036142 0.0066416 0.00094238 0.0084358 0.0066445 0.0064423 0.0036304 0.005708 0.0034548 -0.20515 -0.00090205 -0.0017706 0.0031492 -0.0022751 -0.0031109 -0.0053373 -0.0034804 0.0016577 -0.0093864 0 -0.016354 0 -0.00073036 0 -0.00020471 0 -0.069992
0.41406 0.0011055 0.0007193 0.0015063 0.0040458 0.0033492 0.0061143 0.0037673 0.0021122 -0.0011932 0.0042026 0.0040997 -0.18955 0.0013164 -0.0043542 0.0055684 0.00036633 -0.0025911 -0.0030504 -0.0027811 0.0022178 -0.0055608 0 -0.01536 0 -0.00089189 0 -0.00034853 0 -0.05109
0.41797 0.0014726 0.00085841 0.0022806 0.001751 0.0044705 0.003504 0.00027761 -0.0023794 -0.0060177 0.0016502 0.0035357 -0.18356 0.0027722 -0.0049387 0.007929 0.0041662 -0.0022923 8.3775e-05 0.00025544 0.0019542 -0.0020172 0 -0.014549 0 -0.00067054 0 -0.00061678 0 -0.021133
0.42188 0.0017199 0.0011999 0.0024279 0.00038051 0.003966 0.0014008 -0.0017423 -0.0046051 -0.0081646 -0.00098881 0.0025557 -0.18528 0.0030858 -0.0023736 0.008849 0.0055975 -0.0023654 0.0025352 0.0036272 -0.0010193 -0.0011857 0 -0.01449 0 -0.00024719 0 -0.0010855 0 0.0022491
0.42578 0.0019179 0.0014073 0.0020109 -5.4464e-05 0.0025401 3.7225e-05 -0.00141 -0.0032709 -0.0059363 -0.0027288 0.0024558 -0.19176 0.0029718 0.0015897 0.0071128 0.0030696 -0.002554 0.0032746 0.0045765 -0.005814 -0.0030459 0 -0.015174 0 1.954e-05 0 -0.0016341 0 0.0037615
0.42969 0.0020415 0.0013337 0.0014427 -0.00010763 0.0014811 -0.0011547 0.00036368 0.00049584 -0.00015974 -0.0029001 0.0038174 -0.19863 0.0033645 0.0035318 0.0033029 -0.0015508 -0.0024642 0.0023663 0.0017359 -0.0093652 -0.0050997 0 -0.015999 0 -4.5938e-05 0 -0.0019989 0 -0.017781
0.43359 0.0018509 0.0010968 0.0012239 -0.00051104 0.0017145 -0.0029468 0.0016817 0.0037192 0.0056334 -0.0014311 0.0057673 -0.19914 0.0040486 0.0012532 -0.00011753 -0.004498 -0.0019407 0.00076763 -0.0036265 -0.0092162 -0.0045279 0 -0.016285 0 -0.00024815 0 -0.0019694 0 -0.046616
0.4375 0.0011604 0.00087594 0.0015245 -0.0016885 0.0030917 -0.0053235 0.001169 0.0037908 0.0071745 0.00098143 0.0064548 -0.18723 0.0033531 -0.0041163 -0.00085958 -0.0033692 -0.0012265 -0.00046802 -0.0083418 -0.0057482 -0.00077939 0 -0.015836 0 -0.00020858 0 -0.0015512 0 -0.059648
0.44141 0.00015409 0.00066312 0.0019552 -0.0034522 0.004495 -0.0071271 -0.0010312 0.00054092 0.0025497 0.0030223 0.0044762 -0.16405 -0.00037779 -0.0086972 0.00082915 0.00080546 -0.00077654 -0.00087787 -0.0095532 -0.001734 0.0037091 0 -0.015068 0 0.00024051 0 -0.00095252 0 -0.04249
0.44531 -0.0006911 0.00025667 0.0017878 -0.0050387 0.0046683 -0.0068942 -0.0034737 -0.003619 -0.0059501 0.0033737 0.0001553 -0.14096 -0.0066722 -0.0088296 0.00208 0.0044725 -0.00089672 -0.00063059 -0.0066902 0.00022834 0.0054462 0 -0.014609 0 0.0008485 0 -0.00042079 0 -0.00034839
0.44922 -0.0010662 -0.00048243 0.00052208 -0.0054656 0.0030823 -0.0042397 -0.0045233 -0.0056215 -0.012992 0.0015699 -0.0043418 -0.13347 -0.012333 -0.0040757 0.00013061 0.0045634 -0.0015202 -6.619e-05 -0.0016908 -0.0001518 0.0028877 0 -0.014757 0 0.0011533 0 -8.519e-05 0 0.044503
0.45313 -0.001184 -0.0013922 -0.0016385 -0.0040659 0.00016147 -0.0004536 -0.0034343 -0.0040983 -0.013829 -0.0014946 -0.0062259 -0.14915 -0.013429 0.0022464 -0.004604 0.00094318 -0.0022989 0.00065185 0.0026104 -0.0010893 -0.002143 0 -0.015296 0 0.00092443 0 6.6065e-05 0 0.067151
0.45703 -0.0015881 -0.0020793 -0.0038215 -0.00096979 -0.0031784 0.0024003 -0.00069082 -0.00024891 -0.0077397 -0.0039185 -0.0038527 -0.1802 -0.0085488 0.0055394 -0.0083484 -0.003722 -0.0029012 0.0013931 0.0045512 -0.00079613 -0.0059386 0 -0.01576 0 0.00041323 0 8.9738e-05 0 0.056304
0.46094 -0.0025556 -0.0022696 -0.0050494 0.002753 -0.0061372 0.0031577 0.0023986 0.0032955 0.0013557 -0.0039565 0.0020968 -0.20856 -0.00047838 0.0034974 -0.0072935 -0.0063406 -0.0032378 0.0017187 0.0045238 0.00083954 -0.0060115 0 -0.015852 0 0.00014357 0 -9.0406e-07 0 0.021419
0.46484 -0.0037091 -0.0020991 -0.0049014 0.0054984 -0.0082333 0.0024519 0.0043931 0.0044428 0.0075726 -0.0012713 0.0087727 -0.21992 0.0054824 -0.0020894 -0.0014513 -0.0057961 -0.0034304 0.00096862 0.0041227 0.0025212 -0.0030362 0 -0.01562 0 0.00041875 0 -0.00022033 0 -0.013518
0.46875 -0.004292 -0.0020259 -0.0037514 0.0059857 -0.009098 0.0019609 0.0043054 0.0028168 0.0070042 0.0026335 0.012601 -0.21414 0.0054965 -0.0067619 0.004835 -0.0033696 -0.0035928 -0.0010425 0.0044783 0.0031453 7.9728e-05 0 -0.0153 0 0.0010099 0 -0.00052111 0 -0.024835
0.47266 -0.0038829 -0.0024099 -0.0024143 0.004079 -0.008344 0.002697 0.0019942 -0.00049268 0.00011712 0.0052154 0.011245 -0.20272 0.00024338 -0.0069198 0.0065753 -0.0011287 -0.0036661 -0.0033538 0.0052802 0.0028352 0.0010331 0 -0.015062 0 0.0013418 0 -0.0007495 0 -0.003161
0.47656 -0.0028411 -0.0031433 -0.0015194 0.00093868 -0.0058583 0.0039664 -0.0016473 -0.0039512 -0.0088225 0.0044858 0.0050076 -0.1966 -0.005577 -0.0026141 0.002704 -1.6381e-05 -0.0034751 -0.0041051 0.0052715 0.002376 0.0001387 0 -0.014932 0 0.0010274 0 -0.00072581 0 0.041369
0.48047 -0.0020067 -0.0036868 -0.0011179 -0.0017368 -0.0022712 0.0039914 -0.0048976 -0.0063497 -0.014541 0.0003637 -0.0031849 -0.1964 -0.0069706 0.002633 -0.0028786 0.00058766 -0.002939 -0.0018643 0.0036487 0.0019383 -0.00036092 0 -0.014912 0 0.00025844 0 -0.00040131 0 0.08495
0.48438 -0.0019167 -0.0034913 -0.00077862 -0.0028963 0.0010419 0.0016004 -0.0060179 -0.0069774 -0.013784 -0.0051334 -0.0093123 -0.19427 -0.0025574 0.0047908 -0.0049485 0.0016573 -0.0022094 0.0029346 0.0010452 0.0007631 0.0010936 0 -0.015069 0 -0.00032105 0 4.7279e-05 0 0.10332
0.48828 -0.0022989 -0.0024328 -5.391e-06 -0.0028187 0.0027298 -0.002604 -0.0044259 -0.0056019 -0.0068978 -0.0090349 -0.01051 -0.18414 0.0045067 0.0026056 -0.001867 0.0030988 -0.0015801 0.0078122 -0.00080155 -0.0017176 0.0035341 0 -0.015439 0 -0.00016462 0 0.00029065 0 0.085206
0.49219 -0.0023435 -0.00089636 0.0013882 -0.0026914 0.0024968 -0.0066455 -0.0013979 -0.0026504 0.0025572 -0.0092009 -0.0066818 -0.16893 0.009202 -0.0014961 0.0029937 0.0036547 -0.0012522 0.0097815 -0.000411 -0.0046453 0.0043304 0 -0.01586 0 0.00069006 0 6.0174e-05 0 0.03876
0.49609 -0.0014935 0.00051816 0.0031691 -0.0034163 0.0014314 -0.0087028 0.00053414 0.0006318 0.009729 -0.005622 -0.00040695 -0.15729 0.008561 -0.0035945 0.0047059 0.0022391 -0.0011841 0.0075447 0.0022198 -0.0060152 0.0020012 0 -0.015981 0 0.0016291 0 -0.00064461 0 -0.012847
0.5 5.24e-06 0.0013759 0.0047897 -0.0046999 0.0011515 -0.008354 -0.00059346 0.0025943 0.011019 -0.00040656 0.0048098 -0.15408 0.0036538 -0.0016756 0.0017129 -0.00069605 -0.0011826 0.0025469 0.0055546 -0.0044909 -0.00183 0 -0.015537 0 0.001954 0 -0.0015114 0 -0.044754
0.50391 0.0013043 0.0015755 0.0055682 -0.0052773 0.0023655 -0.0065292 -0.0044123 0.0022176 0.0061157 0.0035379 0.0067411 -0.1555 -0.0016853 0.0026425 -0.0026562 -0.0032517 -0.0011429 -0.0020787 0.0076362 -0.00095233 -0.0034604 0 -0.014671 0 0.0014274 0 -0.0020828 0 -0.045008
0.50781 0.0016849 0.0012663 0.0049163 -0.0040898 0.0041121 -0.0044381 -0.0081011 1.0051e-05 -0.0016368 0.0042887 0.0055507 -0.15423 -0.0039829 0.005511 -0.0035823 -0.0036841 -0.0011914 -0.0038641 0.0074432 0.0019954 -0.0004109 0 -0.013959 0 0.00042189 0 -0.0020375 0 -0.02114
0.51172 0.0011273 0.00069646 0.0026687 -0.0013202 0.0044702 -0.0025794 -0.008345 -0.0021669 -0.0070944 0.0020183 0.003139 -0.14889 -0.0024409 0.0041661 0.0003411 -0.0020159 -0.0015685 -0.0027087 0.0054214 0.0023142 0.0059962 0 -0.014021 0 -0.0004111 0 -0.0014017 0 0.0059503
0.51563 0.00023863 0.0001417 -0.00058474 0.0017159 0.0022441 -0.00064232 -0.0040103 -0.0024342 -0.0066171 -0.0012583 0.0014259 -0.14674 0.0011479 -0.00068633 0.0056149 -3.8551e-05 -0.002345 -0.00054283 0.0028778 0.00044779 0.011314 0 -0.015019 0 -0.00063175 0 -0.00054417 0 0.016786
0.51953 -0.00029933 -0.0001219 -0.0034965 0.0037393 -0.0018139 0.0018512 0.0026752 -0.00037442 -0.00069073 -0.0030863 0.001026 -0.15604 0.004301 -0.005446 0.0072497 0.00040421 -0.0032461 0.00062832 0.00087235 -0.0011087 0.011526 0 -0.016486 0 -0.00026016 0 5.1532e-05 0 0.0061826
0.52344 -0.00020083 8.2981e-05 -0.0045679 0.0046155 -0.0053717 0.0049172 0.0076042 0.0026204 0.0062582 -0.0021571 0.0012801 -0.1757 0.0056864 -0.0066339 0.0036679 -0.00075895 -0.0037755 0.00047116 -0.00041568 -0.00026393 0.0064473 0 -0.017641 0 0.00035388 0 9.0266e-05 0 -0.015148
0.52734 0.00040808 0.00068034 -0.0031655 0.0053015 -0.0062517 0.0080009 0.0078946 0.0044848 0.0090926 0.000959 0.0013361 -0.19346 0.0055295 -0.0037435 -0.0018043 -0.0017218 -0.0035685 0.00030073 -0.0013867 0.0025807 -3.304e-05 0 -0.017946 0 0.00084632 0 -0.00036123 0 -0.030902
0.53125 0.0012894 0.0013162 -0.00020294 0.0066595 -0.0040997 0.010276 0.0041115 0.0041538 0.0059534 0.0043314 0.0011048 -0.1955 0.0047267 0.00048163 -0.0043092 -0.00063978 -0.0026859 0.0014303 -0.002196 0.0049107 -0.0031149 0 -0.017447 0 0.0010524 0 -0.00094778 0 -0.032652
0.53516 0.0023031 0.0015998 0.0022543 0.0083189 -0.00058806 0.010976 -0.0002516 0.0023667 -0.00022695 0.0059709 0.0011891 -0.17883 0.0038318 0.0024839 -0.0022598 0.0023126 -0.0016027 0.0035729 -0.0022837 0.0046161 -0.00094954 0 -0.016646 0 0.0010042 0 -0.0012854 0 -0.025538
0.53906 0.0033345 0.0014747 0.0024411 0.00879 0.0019963 0.0096318 -0.0016103 0.00096821 -0.0041119 0.0049976 0.0019807 -0.15429 0.0028332 0.00085754 0.001252 0.0047578 -0.0008926 0.0049043 -0.00079455 0.0021592 0.0040509 0 -0.016069 0 0.00081758 0 -0.0012108 0 -0.022171
0.54297 0.0041415 0.0013702 0.00039015 0.0068509 0.0025636 0.0063435 0.00092229 0.0013586 -0.0024073 0.0019934 0.0029435 -0.13745 0.0016253 -0.0026919 0.001794 0.0041908 -0.00085432 0.003783 0.0024342 0.00021502 0.0074309 0 -0.015931 0 0.00062075 0 -0.00084394 0 -0.030822
0.54688 0.0044237 0.0019091 -0.0018218 0.0029368 0.0019319 0.0020492 0.0050662 0.0034021 0.0033724 -0.0014856 0.0029012 -0.13568 0.00042133 -0.0050625 -0.0017698 0.00045786 -0.0013514 0.00049027 0.0062413 0.0010873 0.006394 0 -0.016103 0 0.00055048 0 -0.00044363 0 -0.048492
0.55078 0.0041187 0.0033504 -0.0015228 -0.00085228 0.001933 -0.0015838 0.0074708 0.0056238 0.0082351 -0.0037562 0.0011485 -0.14337 -0.00039872 -0.0044726 -0.006059 -0.0037956 -0.0019557 -0.0027302 0.0085957 0.0044 0.0018433 0 -0.016342 0 0.00072731 0 -0.00020537 0 -0.064611
0.55469 0.0035956 0.0052477 0.0023878 -0.0022941 0.0037666 -0.0029558 0.0064892 0.0064333 0.0080292 -0.0037066 -0.0016262 -0.14844 -0.00076141 -0.0017652 -0.0065809 -0.0053423 -0.0022603 -0.003489 0.0079671 0.0072911 -0.0027625 0 -0.01649 0 0.0011584 0 -0.00016972 0 -0.071502
0.55859 0.0034476 0.006674 0.0082915 -0.00084677 0.0069957 -0.0016564 0.0033368 0.0053614 0.0030142 -0.0011504 -0.0035112 -0.14316 -0.001062 0.00068223 -0.0022739 -0.0033123 -0.0021359 -0.001312 0.0045836 0.0069131 -0.0044827 0 -0.016515 0 0.0016522 0 -0.00028178 0 -0.071866
0.5625 0.003989 0.0068779 0.012786 0.0018882 0.0099172 0.0010423 0.00087323 0.0033932 -0.0024019 0.0031086 -0.0026322 -0.12937 -0.0017296 0.0012357 0.003409 -5.4616e-05 -0.0017861 0.001957 0.00048434 0.002877 -0.0031571 0 -0.016428 0 0.0018807 0 -0.00049091 0 -0.076365
0.56641 0.004904 0.0058386 0.013105 0.0034939 0.010856 0.0029981 0.0012414 0.0022274 -0.0034685 0.0074635 0.001404 -0.11479 -0.0025935 0.00033216 0.0059344 0.0010424 -0.0015974 0.0038186 -0.0018487 -0.0025505 -0.001067 0 -0.016236 0 0.0016047 0 -0.00076444 0 -0.093197
0.57031 0.00541 0.0042505 0.009143 0.0027324 0.0092677 0.0028652 0.0043248 0.0030297 0.00090518 0.010027 0.0069632 -0.10556 -0.0027417 -0.00022708 0.0041217 -0.0011737 -0.0018872 0.0033477 -0.0013274 -0.0064697 -0.00057298 0 -0.015977 0 0.00089467 0 -0.0010184 0 -0.11851
0.57422 0.0048368 0.0029572 0.0034786 0.00049906 0.0058661 0.0012215 0.0080386 0.0055332 0.0073384 0.009476 0.011181 -0.10204 -0.0011516 0.00083969 0.0010903 -0.0043791 -0.0026817 0.0019469 0.00087463 -0.0075623 -0.0019613 0 -0.015755 0 0.00013649 0 -0.001093 0 -0.13604
0.57813 0.0031448 0.0023173 -0.00062111 -0.0010478 0.0019092 6.2946e-05 0.0099133 0.0080807 0.010852 0.0058687 0.011646 -0.10022 0.0023481 0.0030711 0.00081631 -0.0048912 -0.0036457 0.0019227 0.0021975 -0.0065704 -0.003358 0 -0.015691 0 -0.00022123 0 -0.00086691 0 -0.12716
0.58203 0.00096614 0.0020105 -0.001581 -0.00038816 -0.0016187 0.0010078 0.0086499 0.0086223 0.0087915 0.00081365 0.0079208 -0.095512 0.0065944 0.0047578 0.0038571 -0.0012694 -0.004228 0.0041936 0.00072845 -0.0050002 -0.0026428 0 -0.015813 0 1.0035e-05 0 -0.00042855 0 -0.084253
0.58594 -0.00082415 0.0013948 -0.00040786 0.0020636 -0.0042926 0.003799 0.0047234 0.0060762 0.002535 -0.0033381 0.0019393 -0.08524 0.0095563 0.0045469 0.0066385 0.0040176 -0.0039879 0.0072576 -0.0031697 -0.0036513 0.00042922 0 -0.016022 0 0.00062782 0 -0.00010366 0 -0.017947
0.58984 -0.0016348 7.3714e-05 0.00049533 0.0043278 -0.0059857 0.0064972 -1.8648e-05 0.0011671 -0.0040693 -0.0049264 -0.003071 -0.069287 0.0094866 0.0026077 0.0050903 0.0065754 -0.0029208 0.0084131 -0.0069587 -0.0023927 0.0037961 0 -0.016172 0 0.0011998 0 -0.00023322 0 0.047288
0.59375 -0.0014116 -0.0017791 -0.00053259 0.0045235 -0.0065245 0.0071951 -0.0033145 -0.003894 -0.0077859 -0.0040633 -0.004588 -0.050178 0.005972 0.00037424 -0.00098863 0.0040185 -0.0015437 0.0061725 -0.0077557 -0.0010376 0.0047366 0 -0.016203 0 0.0013714 0 -0.00085307 0 0.086649
0.59766 -0.00054211 -0.0035296 -0.0031118 0.0024173 -0.0056832 0.0056424 -0.0035867 -0.0067645 -0.0079036 -0.0024928 -0.0024775 -0.032741 0.00019413 -0.00073125 -0.0072363 -0.0017509 -0.00061441 0.0017025 -0.0045275 -1.2168e-05 0.0022025 0 -0.016182 0 0.0010702 0 -0.001583 0 0.089037
0.60156 0.00040396 -0.0044705 -0.0053053 -0.00039268 -0.0035088 0.0032643 -0.00084756 -0.0064512 -0.0057812 -0.0022284 0.00086133 -0.021795 -0.0057 -0.00035671 -0.0085229 -0.0060574 -0.0006298 -0.0020279 0.0010343 4.3746e-05 -0.0021372 0 -0.016221 0 0.00047777 0 -0.0018903 0 0.062623
0.60547 0.00090974 -0.0041955 -0.0053028 -0.0017644 -0.00060381 0.0016149 0.0030502 -0.003841 -0.003053 -0.0039514 0.0021943 -0.01801 -0.0096381 0.00078276 -0.0036661 -0.0054073 -0.001465 -0.0026843 0.0056256 -0.00079398 -0.0050525 0 -0.016364 0 -0.00014703 0 -0.0015432 0 0.028423
0.60938 0.00068169 -0.0027757 -0.002841 -0.0007323 0.0019902 0.00082024 0.0052679 -0.0009087 -0.00039463 -0.0064235 -6.3379e-05 -0.015578 -0.010442 0.0017296 0.0033966 -0.00032361 -0.0024622 -0.00049448 0.0065792 -0.0015125 -0.004218 0 -0.016566 0 -0.00061145 0 -0.00084443 0 0.006236
0.61328 -0.00021498 -0.00072857 0.00069968 0.0016718 0.0033266 -0.00045015 0.0037863 0.00071309 0.0022552 -0.0074276 -0.0044446 -0.0057139 -0.0080851 0.0020339 0.0070477 0.0053744 -0.0029349 0.0019657 0.0035761 -0.0010893 -3.4741e-05 0 -0.016744 0 -0.00080524 0 -0.0003935 0 0.0025377
0.61719 -0.0013102 0.0011687 0.0034033 0.0031212 0.0031568 -0.003454 -0.00094844 0.00063162 0.0047181 -0.0055505 -0.0073807 0.015242 -0.0034771 0.0018271 0.0048055 0.0079547 -0.002693 0.0019068 -0.001363 0.00036935 0.0046324 0 -0.016828 0 -0.00065479 0 -0.000554 0 0.0086418
0.62109 -0.0019004 0.002178 0.0041265 0.001722 0.0021526 -0.0077805 -0.0059821 -0.00054848 0.0061306 -0.001428 -0.0059813 0.040403 0.0019528 0.001404 -0.00084588 0.0066236 -0.002145 -0.0014296 -0.0054368 0.0015838 0.0065765 0 -0.016731 0 -0.00013333 0 -0.0011091 0 0.010059
0.625 -0.0014525 0.0019409 0.0030524 -0.0024749 0.0015127 -0.011248 -0.0078485 -0.0021197 0.0055227 0.0025484 -0.00049549 0.056325 0.006663 0.00090443 -0.0050184 0.0034545 -0.0018852 -0.0062175 -0.0069101 0.0013367 0.0045519 0 -0.016333 0 0.00065358 0 -0.0014453 0 -0.00045613
0.62891 -1.6918e-05 0.00070118 0.0012782 -0.0072897 0.0021214 -0.011463 -0.0052784 -0.0037837 0.0027667 0.0038923 0.0056547 0.054624 0.009376 0.00040167 -0.0047494 0.00094453 -0.00213 -0.0094948 -0.0059425 -0.00024302 6.0584e-06 0 -0.015571 0 0.0014177 0 -0.0011224 0 -0.01668
0.63281 0.0016919 -0.0007814 -7.0036e-05 -0.0097695 0.0037849 -0.0077011 -0.0003632 -0.0053076 -0.0010875 0.0018339 0.008478 0.040823 0.009434 0.00014358 -0.0011579 -0.00015116 -0.0025181 -0.009321 -0.0040163 -0.0017241 -0.0041956 0 -0.014613 0 0.0017892 0 -0.00030723 0 -0.02463
0.63672 0.0026913 -0.0016565 -0.00053478 -0.008207 0.0051299 -0.0015603 0.0030364 -0.0059341 -0.0043912 -0.0020612 0.006598 0.030992 0.0070308 0.0005293 0.0021603 -0.00074839 -0.0024655 -0.0059601 -0.0026255 -0.0017681 -0.0058966 0 -0.013909 0 0.0015464 0 0.00034231 0 -0.015423
0.64063 0.0023784 -0.0015149 -0.00047588 -0.0034026 0.0044121 0.0040769 0.0024933 -0.004551 -0.0058529 -0.0049301 0.002346 0.037939 0.0031527 0.0017569 0.0025737 -0.0016917 -0.0017543 -0.0013938 -0.0022668 -0.00045355 -0.0049356 0 -0.013954 0 0.00080027 0 0.00025233 0 0.0057925
0.64453 0.00097025 -0.00065463 -0.00069685 0.0018065 0.00084769 0.0068695 -0.00090269 -0.0008107 -0.0051431 -0.0045694 -0.0002057 0.0596 -0.00082176 0.0035022 0.00042538 -0.0025443 -0.00079976 0.0021774 -0.002336 0.00086508 -0.0027723 0 -0.014876 0 -3.715e-05 0 -0.00056074 0 0.022897
0.64844 -0.0005928 0.00013654 -0.0018049 0.0045156 -0.0044405 0.0063167 -0.0035033 0.0038532 -0.0028912 -0.00092532 0.0013734 0.081135 -0.0036655 0.0049951 -0.001896 -0.0022544 -0.00032952 0.0035954 -0.0017924 0.0010343 -0.0010621 0 -0.0162 0 -0.00050936 0 -0.0015152 0 0.021712
0.65234 -0.0012302 0.00014126 -0.0036564 0.0038277 -0.0087173 0.0038191 -0.0023661 0.0066415 -0.00029839 0.0039063 0.0059273 0.089208 -0.0046773 0.0054644 -0.0024834 -0.00077881 -0.00075311 0.0030131 -1.7594e-06 0.00035589 -0.00050479 0 -0.017098 0 -0.00041305 0 -0.0019831 0 0.0019354
0.65625 -0.00040758 -0.00078453 -0.0052505 0.0014552 -0.0092492 0.0016872 0.0020551 0.0053566 0.0013727 0.0071251 0.0097792 0.084559 -0.0037264 0.0045803 -0.0014991 0.00038627 -0.0017987 0.0013396 0.0027734 0.00025461 -0.00076381 0 -0.017006 0 8.7834e-05 0 -0.0018063 0 -0.022192
0.66016 0.0015045 -0.0021169 -0.0052727 0.00031271 -0.005269 0.0017547 0.0062458 0.00040255 0.0013685 0.0070685 0.0097678 0.080328 -0.0010986 0.0025891 -0.00056767 -0.00041098 -0.0027528 -0.00046424 0.0054306 0.0016566 -0.0011542 0 -0.016107 0 0.00061182 0 -0.0013414 0 -0.033217
0.66406 0.0034074 -0.003013 -0.0030712 0.0021291 0.001179 0.0042532 0.0067343 -0.0050935 -2.3395e-05 0.0041784 0.0056287 0.087955 0.0026098 0.00016065 -0.00091651 -0.0030744 -0.003081 -0.0017527 0.006534 0.0037749 -0.0012217 0 -0.015209 0 0.00084552 0 -0.0010381 0 -0.024314
0.66797 0.004091 -0.0028344 0.00061107 0.0059468 0.0063612 0.0074718 0.0031689 -0.0074708 -0.0013767 0.00049317 -0.00013075 0.10528 0.0064815 -0.0018359 -0.0021745 -0.0054755 -0.0028547 -0.002221 0.0050347 0.0046432 -0.00075687 0 -0.015072 0 0.00074237 0 -0.0010021 0 -0.004151
0.67188 0.0029648 -0.0015011 0.0038626 0.0087464 0.0073546 0.0085499 -0.0014237 -0.0053694 -0.00089881 -0.0018667 -0.0044306 0.11932 0.0093635 -0.002541 -0.0028312 -0.0053159 -0.0026019 -0.0018337 0.00091381 0.0029546 0.00041393 0 -0.015743 0 0.0004993 0 -0.00097565 0 0.010859
0.67578 0.0004969 0.00049449 0.0048623 0.0077578 0.0041511 0.0052754 -0.0034136 -0.00079744 0.0021081 -0.0020751 -0.0058191 0.12071 0.010266 -0.0014033 -0.0017315 -0.0023738 -0.0027464 -0.00079007 -0.0045831 -0.00061288 0.0023041 0 -0.016509 0 0.00036179 0 -0.00071467 0 0.0099873
0.67969 -0.0019437 0.0023614 0.0033122 0.002653 -0.00029534 -0.0020481 -0.0018263 0.0025417 0.006162 -0.00088704 -0.0049613 0.11428 0.0089444 0.001407 0.00080826 0.0011474 -0.0031838 0.00052793 -0.0093522 -0.003924 0.0043384 0 -0.016554 0 0.0004327 0 -0.00033135 0 -0.0038338
0.68359 -0.0028588 0.0033907 0.00081425 -0.004103 -0.002258 -0.010109 0.00088417 0.0022632 0.0081168 0.00023563 -0.0034542 0.11403 0.0061667 0.0047682 0.0031395 0.0025821 -0.0033987 0.0016803 -0.011403 -0.005244 0.0052935 0 -0.015727 0 0.00063132 0 -0.00021624 0 -0.01742
0.6875 -0.0016135 0.0032646 -0.00033104 -0.0089852 -7.9293e-05 -0.014316 0.001217 -0.00089342 0.0054143 0.00036212 -0.0023616 0.12756 0.0032788 0.0069798 0.0034513 0.0011517 -0.0029989 0.0022836 -0.0099074 -0.0045825 0.004088 0 -0.01472 0 0.00080751 0 -0.00060723 0 -0.018529
0.69141 0.0010066 0.0021738 0.000931 -0.0098303 0.0045174 -0.011934 -0.0020336 -0.0038973 -0.0014494 -0.00029412 -0.0016967 0.14698 0.0012594 0.0067688 0.0010676 -0.0015919 -0.0021463 0.0020194 -0.0056794 -0.0032552 0.00093156 0 -0.014479 0 0.00088881 0 -0.0012617 0 -0.0055871
0.69531 0.0031691 0.00068927 0.003363 -0.0070974 0.0077022 -0.0043485 -0.0065024 -0.0040133 -0.0084428 -0.00077911 -0.00089945 0.15727 4.2925e-05 0.0043037 -0.0029667 -0.0035416 -0.0014639 0.00060971 -0.00071455 -0.0022724 -0.0023552 0 -0.015347 0 0.00092848 0 -0.0016065 0 0.011294
0.69922 0.0031793 -0.0005636 0.0043328 -0.0031537 0.0064442 0.0035617 -0.0081843 -0.00087812 -0.010461 -0.00035775 0.00048428 0.15405 -0.0012202 0.0013337 -0.0063562 -0.0040925 -0.0015007 -0.002038 0.0029404 -0.0013482 -0.003516 0 -0.016739 0 0.0010241 0 -0.0012615 0 0.018191
0.70313 0.00069413 -0.0012608 0.0020519 -0.00035304 0.00081489 0.0068338 -0.0048894 0.0035049 -0.0052601 0.00082667 0.0025007 0.15152 -0.0031137 0.00011876 -0.0068853 -0.0043649 -0.0022464 -0.0054846 0.0042655 0.0004152 -0.0017527 0 -0.017613 0 0.0011944 0 -0.00043877 0 0.008171
0.70703 -0.0029532 -0.0015357 -0.0027188 0.00052181 -0.0060509 0.0041072 0.0017322 0.0064937 0.0042094 0.0018987 0.0047577 0.16989 -0.0050874 0.0018115 -0.0039319 -0.0055116 -0.0031288 -0.0085342 0.0036167 0.003003 0.0013845 0 -0.017334 0 0.0013352 0 0.00018923 0 -0.012411
0.71094 -0.0056285 -0.0018089 -0.0070519 0.00038927 -0.010228 -0.0013868 0.0072644 0.0065911 0.01129 0.0019802 0.0063704 0.2132 -0.005699 0.0055228 0.00079857 -0.0070747 -0.0034787 -0.0095756 0.0022213 0.0049552 0.0031505 0 -0.016173 0 0.0012981 0 5.7585e-05 0 -0.026433
0.71484 -0.0058533 -0.002401 -0.008126 0.00074715 -0.0097116 -0.0044309 0.0077962 0.0039893 0.010269 0.00083295 0.0060407 0.26014 -0.0038941 0.0088554 0.0040661 -0.0072499 -0.0030377 -0.0075408 0.0012795 0.004637 0.0019798 0 -0.015021 0 0.0010245 0 -0.00079836 0 -0.016507
0.71875 -0.0037523 -0.0032243 -0.0055101 0.0023496 -0.0055494 -0.0019596 0.0028139 -5.0459e-05 0.00082737 -0.0010668 0.0027204 0.27958 -0.000184 0.0095498 0.0032291 -0.0048091 -0.0020927 -0.0028698 0.0013054 0.0020991 -0.001034 0 -0.014642 0 0.0006152 0 -0.0017695 0 0.022202
0.72266 -0.00081397 -0.0038064 -0.0015017 0.0046588 -0.00074898 0.0046065 -0.0044064 -0.00402 -0.011241 -0.0029433 -0.0032396 0.25816 0.0034718 0.0070008 -0.0016395 -0.00061024 -0.0011896 0.0023859 0.0020379 -0.00054154 -0.0030109 0 -0.015104 0 0.00027108 0 -0.0021814 0 0.074979
0.72656 0.0012568 -0.0036329 0.0007892 0.0062933 0.0020034 0.010615 -0.0090572 -0.0065474 -0.01787 -0.0041668 -0.0094557 0.21395 0.0051307 0.0025359 -0.0073933 0.0029542 -0.00073524 0.0056602 0.0027936 -0.00092458 -0.0018332 0 -0.015859 0 0.00015188 0 -0.0018192 0 0.11262
0.73047 0.0016371 -0.0025347 -2.1062e-05 0.005996 0.0020293 0.011817 -0.0080099 -0.0065666 -0.014412 -0.004402 -0.012463 0.18213 0.0044177 -0.0016471 -0.0098605 0.0040296 -0.0008178 0.0055153 0.0029116 0.0011154 0.0019187 0 -0.016292 0 0.00026627 0 -0.0010273 0 0.10798
0.73438 0.0006556 -0.00082074 -0.0025715 0.00345 0.00067617 0.0073672 -0.0018139 -0.0037594 -0.0029372 -0.0035372 -0.010055 0.18517 0.0027238 -0.0039716 -0.0070007 0.0027592 -0.0013 0.0025954 0.0020398 0.0029737 0.0054323 0 -0.016215 0 0.00047643 0 -0.00035766 0 0.054844
0.73828 -0.00076031 0.00091548 -0.0040538 -0.00047819 -4.1652e-05 -6.6794e-06 0.0057125 0.00086776 0.0093402 -0.0016862 -0.0032398 0.2151 0.0018359 -0.0042844 -0.00069898 0.00071327 -0.0019858 -0.00090548 0.00023379 0.0014426 0.0061067 0 -0.015903 0 0.00060153 0 -0.00013665 0 -0.024498
0.74219 -0.0018136 0.002131 -0.0026346 -0.0041375 0.0010186 -0.0063485 0.0099183 0.0050473 0.01527 0.00064878 0.004074 0.244 0.0022885 -0.0035238 0.0044299 -0.00092414 -0.0026749 -0.002881 -0.0020626 -0.0041724 0.0037322 0 -0.015735 0 0.00053121 0 -0.00032359 0 -0.090471
0.74609 -0.0021505 0.0025599 0.0010673 -0.0059395 0.0034623 -0.0091265 0.0082272 0.0064369 0.012666 0.0025162 0.0078079 0.25168 0.0030211 -0.0027172 0.0044744 -0.0023426 -0.0031343 -0.0027633 -0.0041365 -0.010907 0.00047739 0 -0.015836 0 0.00027261 0 -0.00069762 0 -0.11078
0.75 -0.0017356 0.0022359 0.0045881 -0.0052558 0.0057871 -0.0082389 0.0017341 0.0042918 0.005302 0.0028682 0.0067259 0.24365 0.0026591 -0.0021832 -0.00078296 -0.0042357 -0.0031442 -0.0016563 -0.0052517 -0.014237 -0.0011487 0 -0.016023 0 -7.3734e-05 0 -0.0011029 0 -0.081262
0.75391 -0.00068729 0.0013964 0.0056442 -0.0028488 0.0063909 -0.0051735 -0.0054988 0.00021782 -0.00048208 0.001256 0.0031485 0.24263 0.001106 -0.0014995 -0.0077182 -0.0062344 -0.0026717 -0.0011361 -0.0049725 -0.011715 -0.00035779 0 -0.016042 0 -0.00036208 0 -0.0014967 0 -0.027321
0.75781 0.00066142 0.00037903 0.0038178 -0.00045185 0.0044751 -0.0015913 -0.0090403 -0.0028567 -0.00073596 -0.001652 0.00071966 0.26348 -0.00022302 -0.00012818 -0.011643 -0.0066792 -0.0020031 -0.0018066 -0.0033952 -0.0049586 0.0016534 0 -0.015808 0 -0.00044171 0 -0.0018192 0 0.015607
0.76172 0.0016675 -0.00047327 0.00062791 0.00038501 0.00044764 0.0014278 -0.006945 -0.0028432 0.0034024 -0.0042633 0.0012448 0.29714 0.00014536 0.0018882 -0.010224 -0.0042787 -0.0016246 -0.0028287 -0.0011153 0.0017742 0.003184 0 -0.015456 0 -0.00020401 0 -0.0019148 0 0.027353
0.76563 0.0016052 -0.00094699 -0.0018382 -0.00054801 -0.0042358 0.0033308 -0.0009687 -5.9275e-05 0.0071064 -0.0049854 0.003446 0.31924 0.0020201 0.0037352 -0.0048828 5.7614e-05 -0.0018622 -0.0027428 0.0010688 0.0050888 0.0035757 0 -0.015192 0 0.00034473 0 -0.0016494 0 0.014534
0.76953 0.00021669 -0.0010987 -0.0024654 -0.0018791 -0.0076931 0.0038894 0.0047113 0.0030947 0.0059772 -0.0032762 0.0046236 0.31409 0.003369 0.0043007 0.00064736 0.0034171 -0.0025726 -0.00079718 0.0025276 0.0049124 0.0033472 0 -0.015142 0 0.0010235 0 -0.0011092 0 0.00046047
0.77344 -0.0019015 -0.0012617 -0.0016532 -0.0016679 -0.0085047 0.0032996 0.0063907 0.0040543 -0.00042971 -4.6215e-05 0.0034454 0.28984 0.0020606 0.0029847 0.0031477 0.003325 -0.0032018 0.0023574 0.0030191 0.0038592 0.0030859 0 -0.015306 0 0.0015158 0 -0.00062446 0 0.0037106
0.77734 -0.00357 -0.0018183 -0.00068061 0.00099676 -0.0065096 0.0023137 0.0032925 0.0020013 -0.0082592 0.0029011 0.0010993 0.26998 -0.0020209 0.00026097 0.0018318 0.00017087 -0.0032163 0.0051213 0.0026697 0.0043654 0.0025479 0 -0.015606 0 0.0015446 0 -0.00052571 0 0.024001
0.78125 -0.0038656 -0.0028506 -0.00061127 0.0050787 -0.0030171 0.0019054 -0.0021314 -0.0017076 -0.012218 0.0040027 -0.00020486 0.27071 -0.006531 -0.002459 -0.0017708 -0.0029046 -0.0025538 0.0060847 0.0018035 0.0064101 0.0010176 0 -0.015928 0 0.001087 0 -0.00083192 0 0.045834
0.78516 -0.0028234 -0.0039613 -0.0015906 0.0081884 -0.00012665 0.0025214 -0.006132 -0.0047349 -0.009344 0.0028694 0.00029418 0.28694 -0.008447 -0.0036409 -0.0053148 -0.0027896 -0.0016854 0.0049127 0.00075644 0.0078676 -0.0015487 0 -0.016141 0 0.00044324 0 -0.001186 0 0.05394
0.78906 -0.0013381 -0.0044744 -0.0028743 0.0083151 0.00058903 0.0036026 -0.006276 -0.005451 -0.00097436 0.00044271 0.001078 0.30002 -0.0065471 -0.0026039 -0.0070676 0.00072746 -0.0012175 0.0023761 -0.00024876 0.0069 -0.0039978 0 -0.016131 0 4.9757e-05 0 -0.001142 0 0.045237
0.79297 -0.00032593 -0.0039061 -0.0033721 0.0053446 -0.0007957 0.0039494 -0.0028607 -0.0038361 0.0082512 -0.0016532 3.3927e-05 0.29815 -0.0023704 3.6364e-05 -0.0064199 0.0047773 -0.0013852 -0.0003316 -0.0011511 0.0038999 -0.0047903 0 -0.015878 0 0.00014812 0 -0.00056809 0 0.027696
0.79688 6.8327e-05 -0.0023318 -0.0023033 0.0011339 -0.0025164 0.0027006 0.0016447 -0.0011769 0.013403 -0.0021081 -0.0030805 0.28806 0.0011636 0.0028075 -0.0036879 0.006106 -0.0018872 -0.0023708 -0.0020003 0.0010838 -0.0033636 0 -0.015509 0 0.00058013 0 0.00020389 0 0.010132
0.80078 0.00046544 -0.00033743 0.00032877 -0.0019205 -0.0023498 5.0869e-05 0.0044122 0.00092213 0.012173 -0.00067977 -0.0059624 0.28669 0.0021604 0.0043973 0.00019215 0.0040225 -0.0021964 -0.0035948 -0.0027995 0.00023913 -0.00062253 0 -0.015236 0 0.0009124 0 0.00063503 0 -0.0053079
0.80469 0.0014764 0.0013917 0.0036162 -0.0026539 0.00066008 -0.00293 0.0039468 0.0014491 0.0059447 0.0016997 -0.0056678 0.30258 0.0010108 0.0044809 0.0038995 0.00078631 -0.0020399 -0.0043529 -0.0033325 0.00092944 0.001939 0 -0.015195 0 0.00081145 0 0.00042473 0 -0.021116
0.80859 0.002954 0.00248 0.0060917 -0.0018308 0.0052499 -0.005136 0.00074302 0.00040754 -0.0013772 0.0035184 -0.0013161 0.32671 -0.00047649 0.0037467 0.0061559 -0.00076858 -0.0016033 -0.0050273 -0.0031752 0.00095277 0.0035189 0 -0.015324 0 0.00034643 0 -0.00024514 0 -0.037247
0.8125 0.0040377 0.0029376 0.0065016 -0.0012719 0.0085667 -0.0060887 -0.0031408 -0.0012622 -0.0058445 0.0036611 0.0049772 0.34213 -0.0010252 0.0031703 0.0064141 0.00013712 -0.0012988 -0.0056567 -0.0020081 -0.0014004 0.0043471 0 -0.015407 0 -6.5537e-05 0 -0.00087481 0 -0.048242
0.81641 0.0039554 0.0029215 0.00465 -0.0021927 0.0080527 -0.0058869 -0.0051656 -0.0021763 -0.0057514 0.0021901 0.0097811 0.34181 -0.00097534 0.0031978 0.0053192 0.0019361 -0.0013552 -0.0058683 -4.7652e-05 -0.0054982 0.0048587 0 -0.015276 0 -3.9508e-05 0 -0.0010624 0 -0.048295
0.82031 0.0027802 0.0024948 0.0017242 -0.0041187 0.0033021 -0.0047041 -0.0036268 -0.0013055 -0.0024521 0.00037747 0.011021 0.33573 -0.0015553 0.0035129 0.0043397 0.0027977 -0.0016337 -0.0051574 0.0018451 -0.0087218 0.0048106 0 -0.014976 0 0.00041465 0 -0.00080364 0 -0.038237
0.82422 0.0013886 0.0016469 -0.00030081 -0.0052117 -0.0034452 -0.0025255 0.0012341 0.0012554 0.00071517 -0.00015303 0.0092378 0.33969 -0.0032349 0.0034873 0.0046323 0.0026722 -0.0018222 -0.0033703 0.0026729 -0.0086978 0.003483 0 -0.01473 0 0.00089152 0 -0.00043418 0 -0.025953
0.82813 0.00066953 0.00051078 6.0035e-05 -0.0037108 -0.0085859 0.00057178 0.006964 0.0041254 0.00077767 0.0013335 0.0065473 0.35757 -0.0049081 0.0028147 0.0060318 0.0030725 -0.0017792 -0.0010745 0.0021634 -0.0053312 0.00077953 0 -0.014734 0 0.00096404 0 -0.00029774 0 -0.019147
0.83203 0.00077177 -0.00053065 0.002698 0.00062459 -0.0094037 0.0039988 0.010053 0.0054523 -0.0026904 0.0039767 0.0046126 0.37572 -0.0047655 0.001754 0.0071063 0.0049341 -0.0016689 0.00054237 0.0012165 -0.0008168 -0.0021347 0 -0.014967 0 0.00058537 0 -0.00045135 0 -0.018185
0.83594 0.0011036 -0.0010402 0.0058483 0.0061237 -0.0057993 0.0067077 0.0082349 0.0043041 -0.0070664 0.0057967 0.0035825 0.37581 -0.0020314 0.00087255 0.0063167 0.0070482 -0.0017648 0.0003634 0.0013272 0.0022675 -0.0036225 0 -0.015214 0 0.00013586 0 -0.00065342 0 -0.016934
0.83984 0.0010225 -0.00086988 0.0072311 0.010132 -0.00034293 0.0078149 0.0024381 0.0015428 -0.008422 0.0051231 0.0026852 0.3537 0.0020946 0.0006508 0.0033021 0.0069968 -0.0021443 -0.0017447 0.0032368 0.0029621 -0.0031376 0 -0.015279 0 6.5999e-05 0 -0.00061332 0 -0.010684
0.84375 0.00047823 -0.00029731 0.0056444 0.010637 0.0034163 0.0072365 -0.0034003 -0.0007195 -0.0044979 0.0019153 0.0014454 0.32547 0.0052004 0.0013173 -0.00080203 0.0038004 -0.0025944 -0.0045262 0.0059299 0.0022735 -0.0018571 0 -0.015168 0 0.00047444 0 -0.00026121 0 -0.0021622
0.84766 -1.366e-05 0.0002187 0.0018801 0.0075361 0.0033012 0.0057158 -0.0050611 -0.00082095 0.0032254 -0.0020961 0.00013339 0.31408 0.005495 0.0028989 -0.0042065 -0.00050009 -0.0028191 -0.0059652 0.0070574 0.0017901 -0.0015052 0 -0.01508 0 0.0010236 0 0.0001919 0 0.0013054
0.85156 3.6182e-05 0.00045204 -0.0017 0.0027423 -2.2422e-05 0.0042157 -0.0014173 0.0010014 0.010134 -0.0046083 -0.00079431 0.32935 0.0031826 0.0052088 -0.0056547 -0.0022247 -0.0027247 -0.004693 0.0047416 0.0020691 -0.002444 0 -0.015187 0 0.0012665 0 0.00043161 0 -0.0037378
0.85547 0.00060884 0.00059721 -0.0026469 -0.00096109 -0.0034688 0.0032406 0.0044491 0.0027857 0.011653 -0.0043383 -0.0013032 0.35998 0.00030784 0.0076849 -0.0049886 0.00064311 -0.002494 -0.0011393 -0.00061144 0.0023348 -0.0030858 0 -0.015456 0 0.0010604 0 0.00028492 0 -0.012993
0.85938 0.0012965 0.0010525 2.141e-05 -0.0016322 -0.0036398 0.0026394 0.007705 0.0026342 0.0067693 -0.0017491 -0.0015759 0.38476 -0.00072281 0.0093666 -0.0028739 0.0063024 -0.002393 0.0026083 -0.0061366 0.0016033 -0.0014626 0 -0.015666 0 0.00066672 0 -0.00016693 0 -0.020603
0.86328 0.001825 0.0020192 0.005182 0.00064261 0.00074358 0.0019144 0.0059552 0.00058139 -0.00085071 0.0015751 -0.0013065 0.39156 0.0012003 0.0093261 -0.00024217 0.010258 -0.0025286 0.0043188 -0.0083997 -5.4501e-05 0.0025029 0 -0.015626 0 0.0004589 0 -0.00067081 0 -0.028943
0.86719 0.0023457 0.0033054 0.010251 0.003885 0.0077538 0.00064714 0.0014673 -0.0012136 -0.0052774 0.0042166 0.00041148 0.38636 0.0051667 0.0073813 0.0019892 0.0088405 -0.0028053 0.0033844 -0.0059996 -0.0014366 0.0064254 0 -0.015367 0 0.00054822 0 -0.00098078 0 -0.049547
0.87109 0.0031531 0.0044941 0.012689 0.00563 0.013353 -0.0012572 -0.00078943 -0.00027639 -0.002639 0.0057115 0.0041219 0.38482 0.0088107 0.0044381 0.0029637 0.0020916 -0.0030929 0.0013512 -0.00076884 -0.0013763 0.0074223 0 -0.015132 0 0.00070772 0 -0.00098451 0 -0.090782
0.875 0.0041626 0.0052634 0.011461 0.0046367 0.014026 -0.003466 0.0022507 0.0038686 0.0058786 0.0062942 0.0088454 0.39596 0.0097187 0.0019638 0.0021386 -0.0063464 -0.0033832 0.00066235 0.003503 6.0846e-05 0.0048489 0 -0.015157 0 0.0006547 0 -0.00070741 0 -0.14286
0.87891 0.0047965 0.005526 0.0076009 0.0016765 0.0091646 -0.0051461 0.0086692 0.008927 0.014686 0.0061202 0.012136 0.41407 0.0068525 0.00089693 -0.00017244 -0.011983 -0.0037389 0.0025766 0.0038712 0.0015795 0.0010731 0 -0.015467 0 0.00038014 0 -0.00024098 0 -0.17695
0.88281 0.0045023 0.0053043 0.0035263 -0.001168 0.0015378 -0.005094 0.013001 0.011382 0.017656 0.0049372 0.011722 0.42565 0.0012248 0.00095404 -0.0025429 -0.012434 -0.0041 0.0060083 0.00034433 0.0018866 -0.00062143 0 -0.015865 0 0.00017191 0 0.00031204 0 -0.16411
0.88672 0.0034153 0.0045759 0.0014911 -0.0021074 -0.0045239 -0.0023603 0.011069 0.009162 0.01234 0.0025766 0.0074616 0.42344 -0.004565 0.0010366 -0.0030949 -0.0084188 -0.0042076 0.0083145 -0.0043257 0.00095875 0.00094158 0 -0.016117 0 0.00030951 0 0.00083447 0 -0.10036
0.89063 0.0024407 0.0033431 0.0021402 -0.00085887 -0.0059375 0.0027843 0.0038466 0.0032932 0.0015141 -0.0003382 0.0017973 0.41335 -0.0077566 0.00039852 -0.00088629 -0.0026361 -0.0038057 0.0074031 -0.0068645 9.8588e-05 0.0038256 0 -0.016151 0 0.00076095 0 0.0011754 0 -0.015825
0.89453 0.0025598 0.001873 0.0041515 0.00146 -0.0027067 0.0083605 -0.0032681 -0.002734 -0.0088327 -0.0023875 -0.0018675 0.4085 -0.0070409 -0.00057344 0.003098 0.0020602 -0.0029653 0.0033971 -0.0058401 0.00068459 0.004977 0 -0.016091 0 0.0012126 0 0.0011828 0 0.042827
0.89844 0.0039496 0.00077107 0.0052798 0.003527 0.0024116 0.0115 -0.0051376 -0.0053094 -0.013352 -0.0022797 -0.0015858 0.41711 -0.003332 -0.00078481 0.0064103 0.0038356 -0.0021793 -0.0015149 -0.0023898 0.0027683 0.0032262 0 -0.016105 0 0.0014054 0 0.00079841 0 0.044367
0.90234 0.0057415 0.00065563 0.0041019 0.0049325 0.0059913 0.010394 -0.001231 -0.0029697 -0.010282 7.1864e-05 0.0018868 0.43658 0.00088778 0.00033511 0.0069138 0.0022237 -0.0020478 -0.0048273 0.00096423 0.0048455 0.00031546 0 -0.016233 0 0.0014094 0 0.00014109 0 -0.005823
0.90625 0.0066804 0.0016254 0.0011532 0.0061976 0.0061602 0.0059234 0.0043202 0.0029193 -0.0018205 0.0033564 0.0059026 0.45835 0.0032393 0.0020747 0.0044434 -0.0018531 -0.0027707 -0.0055109 0.0021941 0.005067 -0.00099449 0 -0.016354 0 0.0015207 0 -0.00051591 0 -0.071908
0.91016 0.0061236 0.0030269 -0.0014757 0.0077792 0.003471 0.0013791 0.0068163 0.0092361 0.0077232 0.0058104 0.0079093 0.47732 0.0029241 0.0030029 0.00088502 -0.0062426 -0.0039109 -0.0043785 0.00088352 0.0028429 0.00027074 0 -0.01631 0 0.0018641 0 -0.00089352 0 -0.11484
0.91406 0.0045183 0.0038459 -0.0018144 0.0091572 0.00011715 0.00010391 0.0052161 0.012951 0.014367 0.006488 0.006955 0.49569 0.00093118 0.0023389 -0.001429 -0.0083231 -0.0046944 -0.0029216 -0.0019208 -0.00057947 0.0024517 0 -0.016077 0 0.0021311 0 -0.00088395 0 -0.11811
0.91797 0.0029917 0.0034852 0.00038598 0.0090375 -0.0016251 0.002801 0.0025445 0.012566 0.016044 0.005754 0.0037977 0.51777 -0.001045 0.00072484 -0.0015926 -0.0064885 -0.0046362 -0.0018631 -0.0045649 -0.0030983 0.0031367 0 -0.015807 0 0.0017869 0 -0.00061377 0 -0.093256
0.92188 0.00246 0.0022864 0.0034691 0.0065959 -0.00057935 0.0068256 0.002367 0.0085737 0.012949 0.0046589 2.1326e-05 0.5424 -0.0019341 -0.00042572 -0.00062165 -0.0014874 -0.0039529 -0.00077653 -0.0055742 -0.0034777 0.0017066 0 -0.015715 0 0.00060945 0 -0.00033091 0 -0.064944
0.92578 0.0030128 0.0013119 0.0052726 0.0025903 0.003022 0.0082408 0.0050252 0.0030152 0.0070358 0.003896 -0.0028697 0.56178 -0.0017519 -0.00034413 -0.00024285 0.003703 -0.0033828 0.0010346 -0.0041168 -0.0023482 -0.00014561 0 -0.015908 0 -0.00095084 0 -0.00020361 0 -0.051292
0.92969 0.0039887 0.0015315 0.0049061 -0.00082675 0.0078393 0.0050283 0.0073822 -0.0014807 0.0011299 0.0033462 -0.0038896 0.56849 -0.0010368 0.00041053 -0.0012205 0.005817 -0.0035485 0.0034366 -0.00033836 -0.0016396 -0.00039206 0 -0.016289 0 -0.0019958 0 -0.00020514 0 -0.054968
0.93359 0.004548 0.0030696 0.0033673 -0.0016149 0.011903 -0.0012269 0.0061948 -0.0028436 -0.0021576 0.0025365 -0.0027496 0.56372 -0.00010757 0.00073438 -0.0028036 0.0037317 -0.0044126 0.00532 0.0044139 -0.002922 0.0010565 0 -0.016619 0 -0.0018607 0 -0.00018854 0 -0.067759
0.9375 0.0042289 0.0051104 0.0024976 0.000547 0.013189 -0.006571 0.0016114 -0.00053484 -0.0015419 0.0014107 -3.4306e-05 0.55771 0.00099923 0.00036078 -0.0036852 -0.00063425 -0.0052967 0.0055542 0.0078803 -0.006036 0.0022791 0 -0.016682 0 -0.00067665 0 -8.0496e-05 0 -0.079848
0.94141 0.003142 0.006486 0.0032684 0.0039414 0.010459 -0.0077125 -0.0027388 0.0040884 0.0022401 0.00056674 0.0028449 0.56138 0.0019932 0.0002631 -0.003381 -0.0038133 -0.005445 0.0040608 0.0080076 -0.0091473 0.0015727 0 -0.016432 0 0.00069228 0 -1.7261e-06 0 -0.084776
0.94531 0.0018201 0.0064366 0.0049586 0.0060856 0.0041874 -0.0042886 -0.0031202 0.0083553 0.0066952 0.00073371 0.0043126 0.57697 0.0020852 0.0015239 -0.0026145 -0.00348 -0.0046403 0.0019185 0.004436 -0.010182 -0.00045038 0 -0.016028 0 0.001304 0 -0.00017782 0 -0.079218
0.94922 0.00091958 0.0049794 0.005914 0.0055651 -0.0031104 0.0013205 0.00083561 0.0096892 0.0088931 0.0020458 0.0037225 0.59661 0.00062234 0.0038451 -0.0023966 -0.00012108 -0.0033595 0.00039385 -0.00081223 -0.0084742 -0.0012658 0 -0.015738 0 0.0008379 0 -0.00070399 0 -0.062534
0.95313 0.00090875 0.0027382 0.0050987 0.0029741 -0.0078683 0.0060896 0.0059117 0.0071251 0.0071779 0.0038329 0.0019745 0.6104 -0.0019407 0.0054193 -0.0028407 0.0035801 -0.0023705 -0.00014006 -0.0043245 -0.0053025 0.00093064 0 -0.015771 0 -0.00022831 0 -0.0013854 0 -0.038776
0.95703 0.0018008 0.00051807 0.0029585 0.00032875 -0.0075569 0.0083504 0.0083825 0.0019943 0.0022138 0.0050889 0.00087749 0.61617 -0.0039398 0.0045357 -0.0029849 0.0049215 -0.0021438 -0.00035351 -0.003552 -0.0028834 0.0050826 0 -0.016154 0 -0.0010622 0 -0.0018306 0 -0.017742
0.96094 0.0030381 -0.0010224 0.00085108 -0.0004441 -0.0025533 0.008218 0.0072494 -0.0027549 -0.0033296 0.0051427 0.0015882 0.62142 -0.0037607 0.0013881 -0.001817 0.0030486 -0.0025645 -0.0010804 0.0012937 -0.0026571 0.0079697 0 -0.016706 0 -0.0011209 0 -0.0017497 0 -0.010483
0.96484 0.0036967 -0.0015043 -0.00029995 0.0012573 0.0037617 0.0066695 0.0045722 -0.0042902 -0.0062856 0.0039737 0.0034974 0.63574 -0.0014521 -0.001842 0.00055675 -0.00078941 -0.0031249 -0.0023278 0.00724 -0.0042365 0.0072015 0 -0.017151 0 -0.00047125 0 -0.0012057 0 -0.020629
0.96875 0.0030331 -0.00089981 -0.00076363 0.0045116 0.0070957 0.0045872 0.0029157 -0.0016741 -0.0048084 0.0020571 0.0047074 0.66124 0.00098249 -0.002884 0.0028085 -0.0043741 -0.0033694 -0.0031656 0.010539 -0.0058445 0.003543 0 -0.01727 0 0.0003944 0 -0.00058419 0 -0.039245
0.97266 0.0010692 0.0003815 -0.0014662 0.0075837 0.0052097 0.0026016 0.0027517 0.0034114 0.00050264 3.6525e-05 0.0037809 0.69031 0.0012067 -0.0014416 0.0034932 -0.0058951 -0.0032034 -0.0025811 0.0091395 -0.0058505 0.00019148 0 -0.017023 0 0.00099042 0 -0.00028989 0 -0.049598
0.97656 -0.0012651 0.0015261 -0.002783 0.0088826 -0.00042713 0.0013535 0.0024332 0.0075109 0.006758 -0.0015042 0.0011283 0.71311 -0.0012479 0.00066577 0.0023057 -0.0047023 -0.002868 -0.00042708 0.0038195 -0.0041359 -0.00032626 0 -0.016555 0 0.0011314 0 -0.00042711 0 -0.039373
0.98047 -0.0026649 0.0016549 -0.0039468 0.0076271 -0.0056252 0.0013252 0.00049263 0.0074235 0.010181 -0.0021982 -0.0013561 0.72723 -0.0043422 0.0014275 0.00030543 -0.0013786 -0.0026864 0.0024554 -0.0026664 -0.0021827 0.0014389 0 -0.016091 0 0.00092241 0 -0.00074529 0 -0.010224
0.98438 -0.0023479 0.00039216 -0.0037244 0.0040881 -0.0064604 0.0021625 -0.0023775 0.002274 0.0081654 -0.0020997 -0.0021291 0.74007 -0.0052659 0.00062442 -0.0010612 0.0025616 -0.0028328 0.0049981 -0.007495 -0.0018365 0.002531 0 -0.015807 0 0.00058033 0 -0.00089399 0 0.023652
0.98828 -0.0006478 -0.0017364 -0.0017196 -0.00052679 -0.002082 0.0023896 -0.0038171 -0.0056589 0.00098412 -0.0018093 -0.0015242 0.76126 -0.0030548 -0.00021284 -0.0011832 0.0052682 -0.0032698 0.0067371 -0.0092227 -0.0037719 0.00064052 0 -0.015745 0 0.00030071 0 -0.00075189 0 0.046421
0.99219 0.0011783 -0.00349 0.00099307 -0.0045331 0.004686 0.0003033 -0.0021966 -0.012037 -0.0078927 -0.0021963 -0.0014113 0.79219 0.00040356 0.00023566 -0.0006442 0.0054909 -0.003821 0.0079004 -0.0079977 -0.0069022 -0.0035039 0 -0.015819 0 0.00023559 0 -0.00052797 0 0.051161
0.99609 0.0017931 -0.0036922 0.0025853 -0.0065396 0.0093052 -0.0044207 0.0016495 -0.013012 -0.013421 -0.0036743 -0.0032333 0.82315 0.0020362 0.0014302 -0.00050409 0.0034762 -0.0042641 0.0087674 -0.0049186 -0.0091813 -0.0067103 0 -0.015892 0 0.00048603 0 -0.00054545 0 0.04165
1 0.00064539 -0.002098 0.0019421 -0.0062232 0.0085605 -0.0099152 0.0051484 -0.0077316 -0.01195 -0.0055715 -0.0063069 0.84104 0.00041368 0.0015812 -0.0012887 0.0010103 -0.0044013 0.0090882 -0.0013724 -0.0091242 -0.0062044 0 -0.015865 0 0.0010314 0 -0.00091244 0 0.026083
1.0039 -0.0017377 0.00030927 -0.00042679 -0.0045572 0.0025617 -0.013148 0.006348 0.0008747 -0.0038107 -0.0063471 -0.0081162 0.84124 -0.002948 -5.3987e-05 -0.0026265 0.00018299 -0.0041321 0.0082532 0.0012954 -0.0068547 -0.0019914 0 -0.015724 0 0.0016616 0 -0.0013872 0 0.01069
1.0078 -0.0041418 0.0018698 -0.0028305 -0.00316 -0.0054986 -0.012152 0.0054311 0.0077336 0.0063471 -0.004789 -0.0064784 0.83242 -0.0050618 -0.001822 -0.003732 0.0016389 -0.003539 0.0060614 0.0020557 -0.0039473 0.0034037 0 -0.015546 0 0.0020452 0 -0.0015684 0 -0.00057707
1.0117 -0.0053813 0.0013049 -0.0037783 -0.0031023 -0.011443 -0.0075539 0.0039357 0.0087505 0.012118 -0.0013122 -0.0016641 0.83 -0.0042862 -0.001116 -0.0041195 0.0038892 -0.0029054 0.0032394 0.00068061 -0.0023025 0.007234 0 -0.015448 0 0.0019474 0 -0.0012452 0 -0.0023096
1.0156 -0.0048864 -0.0014354 -0.0031081 -0.0040734 -0.012579 -0.0020455 0.0027368 0.0033846 0.0093674 0.0018988 0.0034662 0.84388 -0.0017713 0.0025742 -0.0038324 0.0045576 -0.002583 0.0010726 -0.0018724 -0.002954 0.0084709 0 -0.015533 0 0.0014287 0 -0.00060226 0 0.012902
1.0195 -0.002936 -0.0050969 -0.0019734 -0.0046333 -0.0090704 0.001727 0.0011237 -0.0050657 -0.00094006 0.0023408 0.0055095 0.87157 -0.00021642 0.0062788 -0.0030919 0.0026148 -0.0027437 0.00041819 -0.0037919 -0.0055753 0.0077627 0 -0.015815 0 0.00082509 0 -9.9427e-05 0 0.048292
1.0234 -0.00054116 -0.0078478 -0.0018146 -0.0034088 -0.0035779 0.0029395 -0.0019964 -0.01163 -0.013164 -0.00077283 0.0030607 0.90235 -0.0012635 0.0057835 -0.0018909 -0.00050721 -0.0032026 0.0010366 -0.0035616 -0.0088018 0.0060482 0 -0.0162 0 0.00049292 0 -0.00012388 0 0.095174
1.0273 0.00096788 -0.0083354 -0.0032223 -0.00026991 0.00043793 0.0025734 -0.0061657 -0.012751 -0.020453 -0.0056119 -0.0022956 0.92797 -0.0041038 -0.00025838 -4.3668e-05 -0.0021529 -0.0034968 0.0019007 -0.0011306 -0.010955 0.0036837 0 -0.016506 0 0.00052863 0 -0.00069283 0 0.13287
1.0313 0.00058928 -0.0064389 -0.0055377 0.0034687 0.00073398 0.0019358 -0.0090197 -0.0082427 -0.01891 -0.0088796 -0.0072119 0.94942 -0.0065237 -0.0083814 0.0023641 -0.00098045 -0.003212 0.0021706 0.0019641 -0.010722 0.00092186 0 -0.016559 0 0.00071116 0 -0.0014324 0 0.13984
1.0352 -0.0016811 -0.0033105 -0.0073481 0.0059388 -0.0024634 0.0013696 -0.0081934 -0.0010142 -0.0097132 -0.0082137 -0.0089268 0.97368 -0.0071267 -0.012846 0.0046708 0.0016807 -0.0023218 0.0018629 0.0037824 -0.0076448 -0.0012849 0 -0.016291 0 0.00071642 0 -0.0018369 0 0.10893
1.0391 -0.0045937 -0.0007037 -0.0073909 0.0059273 -0.0066319 0.00037865 -0.0037159 0.0049194 0.0019688 -0.0039308 -0.0069544 1.0041 -0.0064052 -0.010621 0.0059103 0.0031077 -0.0012562 0.0015671 0.0035271 -0.0023982 -0.0016402 0 -0.015779 0 0.00040732 0 -0.0016113 0 0.054397
1.043 -0.006185 3.7413e-05 -0.0052489 0.0034882 -0.008472 -0.0012386 0.0015743 0.0066978 0.010243 0.001264 -0.0030836 1.0346 -0.005717 -0.0041229 0.0055021 0.0019297 -0.00061892 0.0015658 0.0021068 0.0032545 3.1599e-05 0 -0.015205 0 -5.6353e-05 0 -0.00086198 0 0.0038139
1.0469 -0.0049939 -0.0012212 -0.0015179 -0.00030033 -0.0059347 -0.0027199 0.0042047 0.0038898 0.011708 0.0042948 3.03e-05 1.0528 -0.0054946 0.0010459 0.0037501 -0.00041864 -0.00075909 0.0013504 0.001236 0.0070847 0.0019513 0 -0.014762 0 -0.00036795 0 -2.1245e-05 0 -0.019886
1.0508 -0.0011919 -0.0032763 0.0025147 -0.0039815 0.00043942 -0.0030051 0.0029088 -0.0015712 0.0068753 0.0038059 0.00059301 1.0516 -0.0047581 0.0012991 0.0016706 -0.0011121 -0.0015268 0.00012712 0.0019316 0.0075355 0.0016323 0 -0.014569 0 -0.00033202 0 0.00042897 0 -0.013344
1.0547 0.0032912 -0.0042623 0.0054654 -0.006223 0.0077258 -0.0020386 -0.00045948 -0.0064296 -0.00054594 0.00079862 -0.0013014 1.0357 -0.0024665 -0.0018267 0.00026436 0.001097 -0.0023938 -0.0021463 0.0037679 0.0047541 -0.0015718 0 -0.014658 0 -5.1826e-06 0 0.0002571 0 0.0059692
1.0586 0.0059329 -0.0027963 0.0064679 -0.0061 0.012286 -0.0011866 -0.0026813 -0.0076141 -0.0057839 -0.0023849 -0.0037959 1.0197 0.00086155 -0.0036672 -0.00016637 0.0043574 -0.0028314 -0.0042964 0.005456 0.00065168 -0.0051981 0 -0.014993 0 0.00037441 0 -0.00037848 0 0.012515
1.0625 0.0053453 0.001072 0.005551 -0.0034241 0.011884 -0.0020812 -0.0018663 -0.003765 -0.0054617 -0.0036857 -0.0044121 1.0176 0.0031876 -0.001451 -0.00010378 0.0053017 -0.0026536 -0.004676 0.0060441 -0.0023237 -0.0054313 0 -0.015495 0 0.00057537 0 -0.0010356 0 -0.0097832
1.0664 0.002289 0.0057322 0.0035815 0.00087261 0.0069415 -0.0048555 0.0013289 0.0037739 0.00057934 -0.0023645 -0.0016321 1.0333 0.0028009 0.0028014 -0.00027639 0.0022845 -0.0020886 -0.0025867 0.0055525 -0.0029508 -0.00068552 0 -0.016042 0 0.00051453 0 -0.0012776 0 -0.056719
1.0703 -0.00083387 0.0088657 0.0017743 0.0047914 0.00021835 -0.0074942 0.0047477 0.011208 0.0089139 0.00094769 0.0039376 1.0602 9.3941e-05 0.0044962 -0.00098399 -0.0029061 -0.0015696 0.00087608 0.0045834 -0.0021415 0.0063395 0 -0.016486 0 0.00026679 0 -0.00096158 0 -0.10595
1.0742 -0.0016643 0.0088065 0.0010386 0.0062295 -0.0047933 -0.0070946 0.006696 0.014144 0.014128 0.0047924 0.0096362 1.0876 -0.0026533 0.0015226 -0.0018505 -0.0065955 -0.0014294 0.0033839 0.0035376 -0.0021204 0.010419 0 -0.016711 0 -1.963e-05 0 -0.00032617 0 -0.13028
1.0781 0.00049115 0.0055735 0.0015534 0.0045076 -0.005752 -0.0021117 0.0069222 0.010342 0.011992 0.0075237 0.012256 1.109 -0.0033644 -0.0031606 -0.00218 -0.0065319 -0.0017144 0.0029643 0.0023738 -0.0044244 0.0081494 0 -0.016719 0 -0.00021721 0 0.0001923 0 -0.11421
1.082 0.0042549 0.00091121 0.0027837 0.0012481 -0.0026029 0.0062205 0.0060736 0.0016325 0.0025676 0.0079153 0.010185 1.1242 -0.002032 -0.0042847 -0.0015867 -0.0037392 -0.0022068 -0.00063203 0.0010987 -0.0083804 0.001022 0 -0.016649 0 -0.00027198 0 0.00028855 0 -0.064549
1.0859 0.0071884 -0.0027011 0.0038252 -0.00047273 0.0025238 0.01439 0.0046954 -0.006672 -0.0090043 0.0057565 0.004688 1.1352 -0.0004622 0.00026416 -0.00036472 -0.0012092 -0.0025986 -0.005795 0.00026507 -0.011443 -0.0056882 0 -0.01668 0 -0.00021256 0 1.1244e-05 0 -0.0083043
1.0898 0.0074065 -0.0034691 0.0038055 0.0015807 0.0065022 0.0186 0.0029968 -0.0089819 -0.015199 0.0021799 -0.00075149 1.143 -0.00021439 0.0068904 0.00070482 -0.00091308 -0.002688 -0.010107 0.0007121 -0.01122 -0.0073491 0 -0.016882 0 -0.00012357 0 -0.00029913 0 0.021969
1.0938 0.0046866 -0.0012809 0.0021922 0.0068021 0.0069011 0.016852 0.0013812 -0.0032977 -0.011037 -0.00075643 -0.0027711 1.1473 -0.00094904 0.0095057 0.00094951 -0.0021929 -0.0024898 -0.011666 0.0026667 -0.0075105 -0.0037856 0 -0.017124 0 -8.8093e-05 0 -0.00030859 0 0.0081317
1.0977 0.00047486 0.0022842 -0.00094245 0.011861 0.003389 0.0099442 0.00068484 0.0070401 0.0020626 -0.0013129 -0.00048616 1.1498 -0.00094878 0.0055341 0.00032097 -0.0029974 -0.0022125 -0.0098075 0.0051548 -0.0025818 0.00086489 0 -0.01716 0 -0.00012409 0 2.5215e-05 0 -0.040515
1.1016 -0.0030253 0.0049091 -0.0046998 0.013119 -0.0019052 0.0010613 0.0014776 0.015235 0.016539 0.00061079 0.0039055 1.1559 0.00076614 -0.0012875 -0.00058669 -0.0023994 -0.0021201 -0.0050677 0.0064911 0.00058465 0.0019573 0 -0.016848 0 -0.00016788 0 0.00042216 0 -0.090868
1.1055 -0.0040407 0.0048908 -0.0074218 0.0094681 -0.0054697 -0.0056929 0.0031145 0.015469 0.023316 0.0032125 0.0067513 1.1721 0.0030603 -0.0043042 -0.0010338 -0.0015786 -0.0023519 0.0011804 0.0055607 0.00060398 -0.0017332 0 -0.016304 0 -0.00013716 0 0.0005238 0 -0.10612
1.1094 -0.0020878 0.00213 -0.007363 0.0031961 -0.0045423 -0.0072578 0.0038507 0.0068699 0.01778 0.0040376 0.00558 1.2004 0.0036407 -0.00037854 -0.00075125 -0.0022562 -0.0028107 0.007054 0.0027553 -0.0014051 -0.007351 0 -0.015871 0 -2.7585e-05 0 0.00019439 0 -0.070344
1.1133 0.0018082 -0.0017929 -0.003856 -0.0019164 0.00091868 -0.0033603 0.0023348 -0.0057624 0.0029217 0.0018904 0.00079942 1.2355 0.0014497 0.0069273 -0.00018241 -0.0044245 -0.0032055 0.010553 -0.0003067 -0.0030122 -0.010772 0 -0.015868 0 6.1368e-05 0 -0.00038047 0 -0.00073645
1.1172 0.0055799 -0.0045197 0.0017902 -0.0036407 0.0078572 0.0029102 -0.00083986 -0.014986 -0.012605 -0.002154 -0.0046841 1.2682 -0.0020329 0.010628 -0.00015868 -0.0060346 -0.0032437 0.010275 -0.0020198 -0.0026253 -0.010022 0 -0.016333 0 2.6156e-05 0 -0.00086564 0 0.062031
1.1211 0.0071049 -0.0043154 0.0065952 -0.0028495 0.011888 0.0065043 -0.0032605 -0.01543 -0.020072 -0.0055372 -0.0074925 1.2914 -0.0040761 0.0069327 -0.0012723 -0.0051561 -0.0028444 0.0062924 -0.0018757 -0.00069023 -0.0063104 0 -0.016967 0 -9.684e-05 0 -0.0010468 0 0.080062
1.125 0.0053232 -0.001172 0.0076055 -0.0022998 0.010203 0.0035459 -0.0027434 -0.0070977 -0.016044 -0.0061677 -0.0059446 1.3048 -0.003393 -0.0011758 -0.0034346 -0.0023228 -0.0022084 0.00049501 -0.0005215 0.0010161 -0.0022431 0 -0.017336 0 -0.00010641 0 -0.00096125 0 0.043576
1.1289 0.00090871 0.0030754 0.0039703 -0.0038807 0.0035592 -0.0055952 0.00045987 0.0047664 -0.0040792 -0.0039119 -0.00099228 1.3138 -0.0015025 -0.0068014 -0.0059212 -0.00038415 -0.0016755 -0.0041817 0.001045 0.0011994 0.0005958 0 -0.017184 0 0.00019431 0 -0.00080707 0 -0.021921
1.1328 -0.0039913 0.0057668 -0.0022184 -0.0068871 -0.0042127 -0.015727 0.003504 0.012966 0.0079605 -0.00046589 0.004473 1.3239 -0.0012665 -0.0055359 -0.0077923 -0.0017362 -0.0014754 -0.0054278 0.0022459 0.00023544 0.0023954 0 -0.016618 0 0.0007632 0 -0.00075382 0 -0.071534
1.1367 -0.0069382 0.0050067 -0.0071874 -0.0088207 -0.0089159 -0.019833 0.0032599 0.012645 0.012848 0.0020854 0.0073479 1.337 -0.0039594 0.00078169 -0.0083231 -0.0056737 -0.0015761 -0.0030183 0.0030119 -0.00031601 0.0039319 0 -0.016019 0 0.0012616 0 -0.00083911 0 -0.069205
1.1406 -0.0066539 0.00084674 -0.0080834 -0.0078186 -0.0088815 -0.013983 -0.00085514 0.0040078 0.0080355 0.00267 0.0060572 1.3511 -0.0077805 0.0063293 -0.0071921 -0.0087059 -0.0017588 0.0010663 0.0033796 0.00067113 0.0051451 0 -0.015765 0 0.0012891 0 -0.0010067 0 -0.0098673
1.1445 -0.0038018 -0.0047147 -0.0049843 -0.0043592 -0.0058549 -0.00059501 -0.0061259 -0.007997 -0.003303 0.0015195 0.001414 1.3626 -0.0093582 0.0069946 -0.0044879 -0.0077651 -0.0018444 0.0040236 0.0032473 0.0026951 0.0051003 0 -0.01596 0 0.00074497 0 -0.0011891 0 0.077979
1.1484 -0.00053879 -0.008938 -0.00076845 -0.00071995 -0.0033 0.01269 -0.0086563 -0.016674 -0.014387 -0.00052895 -0.0038446 1.37 -0.006854 0.0037849 -0.00072856 -0.0032448 -0.0018597 0.0041017 0.0025688 0.0039501 0.0032175 0 -0.016372 0 -1.7618e-05 0 -0.0013241 0 0.14978
1.1523 0.00088167 -0.009977 0.0010442 0.001125 -0.0036017 0.018023 -0.006557 -0.017459 -0.018713 -0.0027677 -0.0066743 1.3738 -0.0016938 0.00090903 0.0030998 0.0011721 -0.0019864 0.0015775 0.0016092 0.0028451 0.00024432 0 -0.016615 0 -0.00043015 0 -0.0013154 0 0.171
1.1563 -0.00048148 -0.0078894 -0.0011941 0.0010591 -0.0064128 0.012649 -0.0014579 -0.010448 -0.013689 -0.0047242 -0.005653 1.3761 0.0027028 0.00098264 0.0057354 0.0018233 -0.0023453 -0.0017769 0.00077604 -0.00064737 -0.0021794 0 -0.016427 0 -0.00017372 0 -0.0010448 0 0.1363
1.1602 -0.0037581 -0.0044258 -0.0062357 0.00042487 -0.0092746 0.00057092 0.0028601 -0.00020731 -0.0022039 -0.0058918 -0.002008 1.3796 0.0039238 0.0024926 0.006238 -0.0016376 -0.0028291 -0.0041535 0.00013309 -0.0049479 -0.0029276 0 -0.015869 0 0.00053248 0 -0.00048805 0 0.071436
1.1641 -0.0069352 -0.0018303 -0.010976 0.00028685 -0.0097362 -0.010506 0.0033962 0.0069778 0.0088083 -0.0057819 0.0011059 1.3869 0.002444 0.0019613 0.0047107 -0.006079 -0.003154 -0.0048802 -0.00075806 -0.0080706 -0.0023104 0 -0.01529 0 0.0010939 0 0.00016798 0 0.017809
1.168 -0.0081664 -0.0015001 -0.012582 0.00024775 -0.0071521 -0.01448 -6.3277e-05 0.0067562 0.012324 -0.0044637 0.00078639 1.4003 0.00075797 -0.0017848 0.0024871 -0.0078921 -0.0030907 -0.0045084 -0.0022803 -0.0089831 -0.0016304 0 -0.015103 0 0.0010319 0 0.00056609 0 0.0086951
1.1719 -0.0068506 -0.0033251 -0.010147 -0.00098763 -0.0029039 -0.010493 -0.0052597 -0.00084371 0.0056328 -0.0029416 -0.0034452 1.4198 0.00082904 -0.0059355 0.0013538 -0.006166 -0.0026572 -0.0039973 -0.003972 -0.0080504 -0.0019296 0 -0.015492 0 0.00037956 0 0.00041192 0 0.050516
1.1758 -0.0038683 -0.0059811 -0.0049791 -0.003982 0.00077347 -0.002666 -0.0093916 -0.011537 -0.0075917 -0.0026539 -0.009136 1.4425 0.0023922 -0.0064099 0.0021914 -0.0030738 -0.0020929 -0.0038294 -0.0044772 -0.0063935 -0.0032066 0 -0.016266 0 -0.00036245 0 -0.00027417 0 0.11939
1.1797 -0.0009531 -0.0078281 0.00033465 -0.0076488 0.0022311 0.0032143 -0.010849 -0.019291 -0.019258 -0.0042673 -0.01254 1.4625 0.0035679 -0.0020675 0.0041172 -0.0014002 -0.0016434 -0.0037612 -0.0026025 -0.0048944 -0.0047225 0 -0.01696 0 -0.00065896 0 -0.0011204 0 0.17483
1.1836 0.00032607 -0.0078098 0.003317 -0.010048 0.001149 0.00332 -0.0096255 -0.019703 -0.021979 -0.0068566 -0.011213 1.4745 0.0028913 0.0040228 0.0050167 -0.001893 -0.0013675 -0.003248 0.0013583 -0.0037177 -0.0058219 0 -0.017129 0 -0.00037151 0 -0.001646 0 0.18301
1.1875 -0.00063934 -0.0059157 0.0027487 -0.010096 -0.0015854 -0.0025138 -0.0067305 -0.01236 -0.014032 -0.0084222 -0.0056135 1.4774 0.00063444 0.0075542 0.0032409 -0.0030041 -0.0011439 -0.0020437 0.0053934 -0.0026031 -0.0063026 0 -0.016658 0 0.00018003 0 -0.0015951 0 0.13631
1.1914 -0.003319 -0.0031093 -0.00080299 -0.0084704 -0.0044993 -0.011359 -0.0035676 -0.00099041 -0.00063769 -0.0074937 0.0013887 1.4757 -0.0017198 0.0070605 -0.00086876 -0.0029459 -0.00085311 -0.00045139 0.0071182 -0.0014748 -0.0060943 0 -0.015841 0 0.00054181 0 -0.0010897 0 0.05836
1.1953 -0.006484 -0.00087123 -0.0052807 -0.0068443 -0.0063173 -0.018992 -0.0016777 0.0085563 0.009514 -0.0044617 0.006486 1.4769 -0.0030269 0.0048965 -0.0050056 -0.0016636 -0.00053169 0.00091206 0.0056451 -0.00072693 -0.0049072 0 -0.015178 0 0.00051382 0 -0.0004969 0 -0.0080396
1.1992 -0.0089257 -0.00055875 -0.0082765 -0.006348 -0.0067028 -0.021799 -0.0023987 0.011371 0.010062 -0.0014197 0.0077232 1.4859 -0.0033555 0.0042629 -0.0066186 -0.00066877 -0.00033669 0.0015887 0.0022742 -0.00093983 -0.0024956 0 -0.015029 0 0.00025955 0 -0.00015363 0 -0.023183
1.2031 -0.0099951 -0.0027767 -0.0085664 -0.0068386 -0.0066107 -0.018249 -0.0060602 0.0060235 0.00093438 -0.00061749 0.0049316 1.502 -0.003451 0.0055814 -0.0049851 -0.0011143 -0.00036177 0.0016141 -0.00068894 -0.0023137 0.00068672 0 -0.015375 0 8.4211e-05 0 -0.00018515 0 0.029225
1.207 -0.0096836 -0.0069754 -0.0070496 -0.0075738 -0.0077489 -0.0096816 -0.011223 -0.0047403 -0.012227 -0.0028508 -0.00097032 1.5191 -0.0036401 0.006124 -0.0018857 -0.0023484 -0.00050696 0.0014819 -0.0019202 -0.0043248 0.0033222 0 -0.01588 0 0.00012962 0 -0.00051556 0 0.1336
1.2109 -0.0083209 -0.011509 -0.0061643 -0.0082649 -0.011088 6.622e-05 -0.015024 -0.015532 -0.022388 -0.0070648 -0.0086822 1.5299 -0.0034961 0.0032632 -0.0002538 -0.0025337 -0.00054927 0.0017615 -0.0020202 -0.0059003 0.0040309 0 -0.016181 0 0.00027263 0 -0.00097512 0 0.24911
1.2148 -0.0062372 -0.014258 -0.0078891 -0.0091003 -0.015366 0.0064802 -0.014943 -0.021278 -0.025658 -0.011254 -0.016517 1.5303 -0.002558 -0.0021964 -0.0018776 -0.00060646 -0.00035152 0.0026137 -0.0025814 -0.0060182 0.0025269 0 -0.016158 0 0.00028834 0 -0.0013696 0 0.32733
1.2188 -0.003692 -0.013635 -0.01178 -0.0096589 -0.017126 0.0069837 -0.010837 -0.019869 -0.022723 -0.013646 -0.022095 1.5223 -0.001129 -0.006283 -0.0060252 0.002571 -3.3735e-06 0.0035585 -0.0043709 -0.004358 -2.0703e-05 0 -0.015981 0 9.2387e-05 0 -0.0015036 0 0.33274
1.2227 -0.0010497 -0.0094772 -0.014845 -0.0082155 -0.01299 0.0026522 -0.0053644 -0.012886 -0.016684 -0.013212 -0.022695 1.5126 -0.00011626 -0.0056343 -0.010046 0.0050683 0.00023527 0.0037385 -0.0064357 -0.0015929 -0.0018889 0 -0.015908 0 -0.00016604 0 -0.0012547 0 0.25732
1.2266 0.0011158 -0.0032792 -0.013735 -0.0028811 -0.0028401 -0.0024883 -0.002062 -0.0040116 -0.0097273 -0.0095628 -0.016609 1.5079 -3.1144e-05 -0.00097034 -0.011347 0.00576 0.00010872 0.0025869 -0.0069475 0.00089231 -0.002171 0 -0.016051 0 -0.00022402 0 -0.00072062 0 0.12356
1.2305 0.0022429 0.0024594 -0.0076544 0.0059364 0.0088319 -0.004382 -0.0024283 0.0035713 -0.0017147 -0.0029431 -0.0046588 1.5106 -0.00030787 0.0033535 -0.0090936 0.0051921 -0.00052889 0.00043162 -0.0048625 0.001761 -0.001323 0 -0.016295 0 8.5713e-05 0 -0.00028775 0 -0.025351
1.2344 0.0022098 0.0054917 0.00053517 0.014191 0.015254 -0.0019484 -0.0045443 0.0087331 0.0082573 0.0053107 0.0094248 1.5167 0.00018297 0.0033898 -0.0044355 0.0046218 -0.0017434 -0.0015147 -0.00076011 0.00054773 -0.00041949 0 -0.016439 0 0.00070413 0 -0.00044003 0 -0.14333
1.2383 0.0015277 0.00498 0.0062283 0.016068 0.01228 0.0022565 -0.0046727 0.011822 0.019062 0.012497 0.020344 1.5188 0.0018608 -0.00070373 0.00061444 0.0044511 -0.0035437 -0.0019135 0.0037888 -0.0019884 4.1106e-05 0 -0.016371 0 0.0013678 0 -0.0013561 0 -0.19904
1.2422 0.00099334 0.0018699 0.0065962 0.0083845 0.00212 0.0042838 -0.00070927 0.012846 0.026425 0.015386 0.023644 1.5115 0.0037479 -0.0048983 0.0044854 0.0038929 -0.0057284 -0.00029261 0.0074273 -0.0042976 0.00051926 0 -0.016139 0 0.0017443 0 -0.0026283 0 -0.18534
1.2461 0.0010206 -0.0017512 0.0027379 -0.0059611 -0.0075471 0.0020224 0.0054342 0.010537 0.024991 0.012135 0.017835 1.4968 0.0041996 -0.0051253 0.0065524 0.0022349 -0.0076296 0.0025495 0.0094682 -0.005056 0.0016567 0 -0.015872 0 0.0016003 0 -0.0034446 0 -0.11729
1.25 0.0012637 -0.0039165 -0.0014577 -0.018883 -0.0090256 -0.0033233 0.0087667 0.0035726 0.012353 0.0039039 0.0051341 1.4835 0.0024459 -0.00091344 0.006814 0.00017626 -0.0081038 0.0051284 0.0093815 -0.0040824 0.0032566 0 -0.015675 0 0.00093236 0 -0.0031965 0 -0.022176
1.2539 0.0009544 -0.0038862 -0.0027697 -0.022421 -0.00064425 -0.0086001 0.0050165 -0.0070355 -0.0080397 -0.005421 -0.0093906 1.4811 -0.00053729 0.004546 0.0054507 -0.00046605 -0.0060679 0.0063834 0.0063921 -0.0024419 0.0042106 0 -0.015609 0 2.1156e-06 0 -0.0020313 0 0.071877
1.2578 -0.00030554 -0.0024274 -0.0013487 -0.014613 0.011486 -0.01143 -0.005635 -0.016996 -0.027643 -0.011574 -0.019897 1.4917 -0.0027086 0.0076185 0.0028193 0.0013963 -0.0014092 0.0063415 0.00019254 -0.0015848 0.0035361 0 -0.015739 0 -0.00077026 0 -0.00081246 0 0.1435
1.2617 -0.0020549 -0.0011451 -0.00025291 -0.001168 0.017689 -0.011717 -0.017931 -0.020867 -0.037254 -0.012643 -0.022301 1.5076 -0.0026009 0.0073395 -0.00026949 0.0046352 0.0044154 0.0057632 -0.0077154 -0.0021372 0.0014614 0 -0.016112 0 -0.0010341 0 -0.00043486 0 0.18128
1.2656 -0.0033207 -0.0013537 -0.0023004 0.0086528 0.011847 -0.010762 -0.024713 -0.016062 -0.032455 -0.010012 -0.016307 1.5168 -0.00044922 0.0055291 -0.0025709 0.0065166 0.0087853 0.0051846 -0.013762 -0.0033114 -0.00062025 0 -0.016658 0 -0.00073085 0 -0.001052 0 0.18451
1.2695 -0.0035239 -0.003249 -0.0071864 0.0088467 -0.003996 -0.0092508 -0.021651 -0.0053651 -0.016491 -0.0067798 -0.0058013 1.512 0.0021393 0.00431 -0.0029886 0.0050536 0.0093535 0.0043859 -0.014204 -0.003469 -0.0013585 0 -0.017097 0 -0.00013709 0 -0.0019225 0 0.1624
1.2734 -0.003062 -0.0058816 -0.01155 0.00082305 -0.020974 -0.0064372 -0.010148 0.0046049 0.0014997 -0.0051078 0.0030514 1.4963 0.003562 0.0039583 -0.0013303 0.00088523 0.0056382 0.0028771 -0.0080903 -0.0014509 -0.00063858 0 -0.017045 0 0.00034055 0 -0.0020635 0 0.13022
1.2773 -0.0029397 -0.0078548 -0.01193 -0.008225 -0.029446 -0.0014851 0.0035804 0.0081601 0.011951 -0.0047838 0.0053949 1.4801 0.0033836 0.0032692 0.0014414 -0.0031893 -0.00044252 0.00087771 0.00133 0.0023697 0.00042163 0 -0.016292 0 0.00047335 0 -0.001153 0 0.10173
1.2813 -0.003746 -0.0081927 -0.0078856 -0.011157 -0.025165 0.0044909 0.012464 0.0047186 0.010618 -0.0040777 0.00083481 1.4718 0.0023811 0.0016575 0.0037407 -0.0046241 -0.0056624 -0.00038188 0.0084598 0.0061801 0.00063249 0 -0.01506 0 0.00035816 0 0.00014463 0 0.081131
1.2852 -0.0049697 -0.0067946 -0.0024425 -0.0061369 -0.011355 0.0081152 0.012807 -0.0011345 0.00087794 -0.001846 -0.0062409 1.4716 0.001639 0.00034199 0.0042897 -0.0031998 -0.0075424 0.00038244 0.0093458 0.0079349 -0.00015506 0 -0.01395 0 0.00026294 0 0.00075238 0 0.061354
1.2891 -0.0053749 -0.0042851 0.00051174 0.0026353 0.0040846 0.0060697 0.0060726 -0.0037487 -0.008942 0.0011736 -0.0098425 1.4741 0.0016003 0.0011334 0.0027775 -0.00086351 -0.0058888 0.0030629 0.0045591 0.0067659 -0.001096 0 -0.013556 0 0.00031266 0 0.00014371 0 0.032039
1.293 -0.0041358 -0.001524 -0.00050272 0.0087497 0.013608 -0.0017131 -0.0026152 -0.0011181 -0.01145 0.0029948 -0.0069779 1.4759 0.0018135 0.0041485 -0.00011705 0.00031722 -0.0026648 0.0057339 -0.001543 0.0035374 -0.0014203 0 -0.014032 0 0.00033234 0 -0.0011885 0 -0.0074114
1.2969 -0.0016562 0.00079771 -0.0034878 0.0084918 0.013849 -0.010953 -0.0079828 0.0037896 -0.0052818 0.0021855 -0.00011457 1.4799 0.0014177 0.0070861 -0.0031904 -4.9682e-05 -0.00033178 0.0059782 -0.0045458 0.00018239 -0.0013119 0 -0.014964 0 2.9889e-05 0 -0.0021886 0 -0.041078
1.3008 0.00072776 0.002267 -0.0048964 0.0030291 0.0064431 -0.015474 -0.0077455 0.0059894 0.004124 -0.00089347 0.00467 1.4911 -0.00011784 0.0070972 -0.0052754 -0.00082749 -5.1082e-06 0.0030035 -0.0034138 -0.0016133 -0.0016116 0 -0.015705 0 -0.00064084 0 -0.0021868 0 -0.044554
1.3047 0.0018869 0.0026874 -0.0027182 -0.003258 -0.0036655 -0.011628 -0.0035132 0.0028903 0.0086525 -0.0044131 0.0026074 1.5072 -0.002521 0.0034928 -0.0056551 -0.0010219 -0.00088164 -0.0013901 -0.00069167 -0.0013915 -0.0026594 0 -0.015875 0 -0.0013098 0 -0.001451 0 -0.0045
1.3086 0.0017817 0.0020743 0.0019499 -0.0063718 -0.010933 -0.0012989 0.00086017 -0.0036678 0.0036624 -0.0064277 -0.0056512 1.5159 -0.0047592 -0.001439 -0.0043 -0.0010207 -0.0013045 -0.0040826 0.00042461 4.7854e-05 -0.0035726 0 -0.015615 0 -0.0014328 0 -0.00084369 0 0.06487
1.3125 0.0012581 0.00075219 0.0059802 -0.0052799 -0.011691 0.0090094 0.0022109 -0.0091622 -0.008242 -0.0059482 -0.01412 1.5039 -0.0055824 -0.0043644 -0.0019183 -0.002042 -0.00044995 -0.0032064 -0.00080282 0.0014048 -0.00287 0 -0.015376 0 -0.00076564 0 -0.00094569 0 0.12344
1.3164 0.0010215 -0.0006471 0.0067487 -0.0019432 -0.005723 0.012456 0.00028245 -0.0099773 -0.018637 -0.0030468 -0.015807 1.4705 -0.0043224 -0.003707 0.00029765 -0.0044549 0.00086343 0.00024853 -0.0022836 0.0017419 6.044e-05 0 -0.015463 0 0.00037128 0 -0.0015102 0 0.12764
1.3203 0.00087046 -0.0014714 0.0039303 0.00060486 0.0035718 0.0064642 -0.0022641 -0.0057072 -0.01908 0.0015659 -0.0079397 1.4335 -0.0014782 -0.00067639 0.0012688 -0.0069035 0.00093183 0.0033172 -0.0015842 0.00086107 0.0041168 0 -0.015747 0 0.0013121 0 -0.0017664 0 0.060207
1.3242 -1.7049e-05 -0.0015151 -0.00067953 0.00041194 0.010775 -0.0055729 -0.0020568 0.0012465 -0.0073023 0.0066995 0.0058507 1.4177 0.0014386 0.0022299 0.0007003 -0.007342 -0.001209 0.0037115 0.0013957 -0.00088307 0.0072186 0 -0.015824 0 0.0015787 0 -0.001252 0 -0.05317
1.3281 -0.002051 -0.0012761 -0.0047654 -0.0023461 0.011393 -0.016497 0.0021238 0.0076543 0.010579 0.010507 0.017859 1.4347 0.0029242 0.003515 -0.00067334 -0.0050406 -0.0047381 0.0018501 0.0042688 -0.0029736 0.0080294 0 -0.015434 0 0.0012483 0 -0.00033328 0 -0.15329
1.332 -0.0045458 -0.0016772 -0.0070074 -0.0057297 0.004596 -0.019851 0.0079757 0.011026 0.023547 0.010723 0.021192 1.4711 0.0027213 0.0035104 -0.0015616 -0.0015093 -0.0075077 0.00038948 0.0046103 -0.0049472 0.0070379 0 -0.014754 0 0.0008259 0 0.00011699 0 -0.17887
1.3359 -0.006146 -0.0033472 -0.0074876 -0.0073559 -0.0061424 -0.013688 0.011017 0.010016 0.022686 0.0058706 0.013768 1.4964 0.0021706 0.0032847 -0.0010251 0.00071612 -0.0076253 0.0016647 0.0024437 -0.0063678 0.0059199 0 -0.014288 0 0.00075512 0 -0.00041569 0 -0.10194
1.3398 -0.0060015 -0.0059949 -0.0071039 -0.0059446 -0.015196 -0.0015613 0.0078627 0.0044342 0.0070848 -0.0031989 -0.00089426 1.487 0.0030866 0.0031976 0.00088502 0.00035547 -0.0048392 0.0053895 0.00019527 -0.0067774 0.005761 0 -0.014455 0 0.0010375 0 -0.0015233 0 0.053515
1.3438 -0.004561 -0.0084246 -0.006767 -0.0022941 -0.01834 0.0096067 -0.00094787 -0.004355 -0.015294 -0.012903 -0.015964 1.4444 0.005898 0.0027565 0.0032648 -0.0014406 -0.00063347 0.0087415 0.00014171 -0.0058288 0.0058798 0 -0.015252 0 0.0013032 0 -0.0021775 0 0.221
1.3477 -0.0032053 -0.0092775 -0.0069394 0.0010042 -0.01516 0.013408 -0.010878 -0.013154 -0.032406 -0.018588 -0.02492 1.3938 0.0087468 0.0016835 0.005105 -0.0021733 0.0029408 0.0087737 0.0019556 -0.0035563 0.0044762 0 -0.016275 0 0.0012257 0 -0.00164 0 0.32498
1.3516 -0.0030616 -0.0079906 -0.0075299 0.0012258 -0.0086801 0.0074808 -0.016376 -0.017948 -0.035462 -0.017426 -0.024573 1.3634 0.0086945 0.00063281 0.0059581 -0.0003326 0.0046511 0.004989 0.0029017 -0.00052781 0.00058169 0 -0.017047 0 0.00084891 0 -0.00014058 0 0.32105
1.3555 -0.0041055 -0.0052522 -0.0079507 -0.0023653 -0.0028369 -0.0051068 -0.014796 -0.016307 -0.024075 -0.010394 -0.01634 1.3627 0.0043278 0.00049459 0.0059778 0.0031976 0.0045967 -0.00019047 0.00060077 0.0023281 -0.0045404 0 -0.017354 0 0.00050862 0 0.001302 0 0.22053
1.3594 -0.0053367 -0.0025967 -0.0073273 -0.0075786 2.0049e-05 -0.017419 -0.0082238 -0.0094069 -0.0059481 -0.0016599 -0.0053314 1.3776 -0.0024798 0.0010628 0.0054427 0.0059558 0.0036282 -0.003396 -0.00433 0.0041547 -0.0080062 0 -0.01731 0 0.00046174 0 0.0017426 0 0.084045
1.3633 -0.0057696 -0.0014252 -0.0049826 -0.010647 -0.00019007 -0.022513 -0.0016968 -0.0015726 0.0084965 0.0042665 0.0024523 1.3851 -0.0074901 0.00082221 0.0043765 0.0061439 0.0023963 -0.0029325 -0.0084317 0.0045691 -0.0075773 0 -0.017165 0 0.00062519 0 0.0010682 0 -0.014422
1.3672 -0.0052604 -0.0021568 -0.0010668 -0.0091876 -0.002317 -0.017612 0.00078187 0.0027853 0.012807 0.0054426 0.0036276 1.3735 -0.0072769 -0.0015351 0.0027004 0.0042109 0.00093751 0.00016196 -0.0083523 0.0037625 -0.0036423 0 -0.017053 0 0.00069471 0 -1.0605e-05 0 -0.032271
1.3711 -0.0044625 -0.0040835 0.0031389 -0.0044507 -0.0052468 -0.006068 -0.00081705 0.0023939 0.0079659 0.0032286 -0.00047298 1.3499 -0.0020782 -0.0053291 0.00071164 0.0023563 -0.00093801 0.0032933 -0.0038633 0.0022789 0.00089629 0 -0.016927 0 0.00050468 0 -0.00066669 0 0.017528
1.375 -0.004107 -0.005966 0.0056725 -0.00071586 -0.0082104 0.0044197 -0.0031028 -0.0003855 0.00045029 0.00048477 -0.0048845 1.3307 0.0042109 -0.0079348 -0.00074714 0.0024553 -0.0029912 0.0044628 0.0019096 0.00069218 0.0028578 0 -0.016674 0 0.00023764 0 -0.00067393 0 0.080912
1.3789 -0.0043979 -0.0068904 0.0049619 -0.0019425 -0.010369 0.0066205 -0.0028025 -0.0022715 -0.0034044 -0.0010667 -0.0050278 1.3243 0.0070334 -0.0069964 -0.00078889 0.0043043 -0.0043737 0.0035197 0.0052785 -0.00057812 0.0013005 0 -0.016277 0 0.00025379 0 -0.00048914 0 0.10709
1.3828 -0.0050575 -0.006791 0.00080933 -0.0082986 -0.010773 -0.0013377 -0.00014435 -0.0023977 -0.0023717 -0.0020802 -0.00081599 1.3245 0.0046517 -0.0027816 0.00069704 0.0057477 -0.0041495 0.0017215 0.0051908 -0.0012701 -0.0018107 0 -0.015856 0 0.00071168 0 -0.00068819 0 0.089925
1.3867 -0.0058157 -0.0063458 -0.0054246 -0.015624 -0.0091569 -0.014402 0.00103 -0.0030294 -0.0008475 -0.0045526 0.0027339 1.3165 -0.00081667 0.0017833 0.0026808 0.0045702 -0.002052 0.00036089 0.0038541 -0.0012498 -0.0033517 0 -0.015576 0 0.0013713 0 -0.0013427 0 0.072793
1.3906 -0.0067159 -0.0064098 -0.011548 -0.01856 -0.0067233 -0.023739 -0.0032493 -0.0069488 -0.0045868 -0.0096122 -0.00045691 1.292 -0.0055278 0.0036596 0.0035387 0.00051791 0.0011998 -0.0001837 0.0042669 -0.00058609 -0.0017127 0 -0.015521 0 0.0017856 0 -0.001936 0 0.11046
1.3945 -0.0079081 -0.0074193 -0.015621 -0.01486 -0.0056785 -0.022682 -0.012908 -0.014083 -0.015116 -0.016095 -0.011721 1.256 -0.0071352 0.0024335 0.0021735 -0.0042745 0.0042835 -0.0003283 0.0070702 0.00033569 0.0018705 0 -0.015651 0 0.0016924 0 -0.0018711 0 0.21687
1.3984 -0.0092239 -0.0091421 -0.016693 -0.0072408 -0.007463 -0.011374 -0.022729 -0.02073 -0.027419 -0.021043 -0.025079 1.2225 -0.0062492 0.00051946 -0.0011573 -0.0068415 0.0060091 -0.00054309 0.0097594 0.0008762 0.0044217 0 -0.015845 0 0.0012246 0 -0.0010673 0 0.3424
1.4023 -0.010079 -0.010865 -0.014921 -0.0011103 -0.011154 0.0032265 -0.025694 -0.022266 -0.033006 -0.021633 -0.03076 1.2021 -0.0051182 0.00059251 -0.0049524 -0.0057007 0.0058397 -0.0008556 0.009046 0.00049362 0.0037838 0 -0.015977 0 0.00074809 0 -8.0132e-05 0 0.40279
1.4063 -0.0098882 -0.011826 -0.01128 -0.00012242 -0.013736 0.012054 -0.018379 -0.016875 -0.026229 -0.017013 -0.022599 1.1932 -0.005132 0.0028349 -0.0074239 -0.0020811 0.0039283 -0.00097275 0.0041605 -0.00081307 0.0004522 0 -0.015978 0 0.00051248 0 0.0003521 0 0.34063
1.4102 -0.008618 -0.011598 -0.0071918 -0.0033606 -0.012371 0.0099987 -0.0041132 -0.0070179 -0.0090097 -0.0088117 -0.0034553 1.1835 -0.0056305 0.0048194 -0.0075898 0.00094103 0.00086217 -0.00070093 -0.0020423 -0.0023691 -0.0028234 0 -0.015855 0 0.00046238 0 -8.7257e-05 0 0.17231
1.4141 -0.0069368 -0.010235 -0.0041521 -0.0065269 -0.0068859 -0.00095247 0.0087968 0.0024531 0.0097595 -0.00022096 0.016011 1.1597 -0.004972 0.0041723 -0.0057704 0.00078063 -0.0025466 -0.00016071 -0.0053063 -0.00323 -0.0032562 0 -0.015676 0 0.00036895 0 -0.0010678 0 -0.017127
1.418 -0.0057966 -0.0081726 -0.0032718 -0.0059887 -0.000277 -0.013543 0.012646 0.0075543 0.019842 0.005573 0.024564 1.117 -0.0025364 0.0012651 -0.0032435 -0.0026263 -0.0053242 0.00034248 -0.0035934 -0.0028997 -0.00016072 0 -0.015536 0 0.0001082 0 -0.0019224 0 -0.12808
1.4219 -0.0057867 -0.0060293 -0.0047669 -0.0020995 0.0033066 -0.020441 0.0055729 0.0070219 0.016217 0.0066644 0.018021 1.062 0.00042583 -0.000922 -0.0013662 -0.006703 -0.0064594 0.00055517 0.0011483 -0.0017818 0.0047 0 -0.015492 0 -0.00021091 0 -0.002177 0 -0.10905
1.4258 -0.0067579 -0.0044227 -0.0077207 0.0010594 0.0015271 -0.018935 -0.0073891 0.001822 0.0018678 0.0029663 0.0014336 1.0085 0.001846 0.00024316 -0.0007297 -0.0081787 -0.0052822 0.00039882 0.004668 -0.00092126 0.0086591 0 -0.015515 0 -0.00037679 0 -0.0018398 0 0.016963
1.4297 -0.007955 -0.0038309 -0.010439 -0.00078034 -0.0045743 -0.011977 -0.018074 -0.0062716 -0.014877 -0.0039561 -0.015433 0.96903 0.00061091 0.0042122 -0.00082524 -0.0056343 -0.0019541 8.0964e-06 0.0040639 -0.0011749 0.010124 0 -0.015513 0 -0.00029412 0 -0.0012618 0 0.17664
1.4336 -0.0085177 -0.0044559 -0.011337 -0.0082886 -0.011476 -0.0053629 -0.020805 -0.015265 -0.026063 -0.011539 -0.025171 0.94802 -0.0026789 0.0074823 -0.0004104 -0.00065073 0.0023597 -0.00021568 0.0001764 -0.0024783 0.0093454 0 -0.015406 0 -5.3218e-05 0 -0.00077768 0 0.29697
1.4375 -0.0080296 -0.0060956 -0.0098618 -0.017614 -0.015609 -0.003511 -0.01577 -0.022604 -0.028533 -0.017155 -0.026654 0.94034 -0.0064894 0.0067935 0.0016047 0.0033758 0.0059476 0.0003619 -0.003344 -0.0038486 0.0075889 0 -0.015225 0 0.00019575 0 -0.00048383 0 0.34343
1.4414 -0.0068334 -0.0081357 -0.0068477 -0.022984 -0.015429 -0.0069185 -0.0080183 -0.025339 -0.024256 -0.019082 -0.023419 0.93468 -0.0096299 0.0022186 0.0052681 0.0038212 0.0074554 0.0022628 -0.0033891 -0.0041562 0.0057623 0 -0.015112 0 0.00039091 0 -0.00031297 0 0.32405
1.4453 -0.0059331 -0.0097806 -0.004087 -0.020748 -0.011893 -0.012633 -0.0032609 -0.021679 -0.017256 -0.017127 -0.019042 0.92034 -0.01171 -0.0028742 0.0093235 0.00074805 0.0066248 0.0052883 -0.00013772 -0.0030212 0.0038659 0 -0.015218 0 0.0005562 0 -0.00024889 0 0.26748
1.4492 -0.006444 -0.010489 -0.0033746 -0.011881 -0.0074999 -0.016781 -0.0038031 -0.012871 -0.010257 -0.012584 -0.014134 0.89282 -0.012589 -0.0049303 0.01189 -0.0033604 0.0043167 0.008158 0.0032243 -0.001084 0.0016229 0 -0.01556 0 0.00067735 0 -0.00040786 0 0.19982
1.4531 -0.0087873 -0.010345 -0.005538 -0.0013496 -0.0048259 -0.017044 -0.0074579 -0.003294 -0.003775 -0.0075145 -0.0073552 0.85492 -0.011811 -0.0033391 0.011726 -0.0057144 0.0018097 0.0089716 0.0034783 0.00054755 -0.00060983 0 -0.015989 0 0.00064282 0 -0.00088637 0 0.13708
1.457 -0.012135 -0.010038 -0.009903 0.005026 -0.0053344 -0.013556 -0.0098705 0.002023 0.002237 -0.0037777 0.0012805 0.81267 -0.0089194 -0.00060425 0.0091691 -0.0053219 -5.9544e-05 0.006452 0.00030934 0.0011463 -0.0017936 0 -0.01629 0 0.00035657 0 -0.001546 0 0.091067
1.4609 -0.014656 -0.010367 -0.01445 0.0040832 -0.0087193 -0.0081938 -0.0082396 0.00071097 0.0064076 -0.0023705 0.0085672 0.76977 -0.0043508 0.00042358 0.0059467 -0.003355 -0.0012443 0.001108 -0.0034493 0.00076824 -0.0011783 0 -0.01635 0 -9.5337e-05 0 -0.0019965 0 0.074546
1.4648 -0.01464 -0.011569 -0.016697 -0.0028968 -0.012921 -0.0032192 -0.0036204 -0.0055537 0.00597 -0.0033592 0.0098398 0.7252 0.00021903 -0.00065238 0.0039299 -0.0016922 -0.0021153 -0.0047283 -0.0044557 -5.3723e-05 0.00072489 0 -0.016233 0 -0.00044434 0 -0.0018566 0 0.096941
1.4688 -0.011814 -0.012986 -0.015045 -0.011061 -0.015028 -0.00025573 -0.00018659 -0.012691 -0.00093321 -0.0062029 0.0028313 0.67595 0.0027799 -0.0017168 0.0038031 -0.0011592 -0.0027901 -0.0082363 -0.0019649 -0.00090534 0.0023046 0 -0.0161 0 -0.00046126 0 -0.001091 0 0.15449
1.4727 -0.0077427 -0.0134 -0.0099435 -0.014963 -0.012958 9.5975e-05 -0.0020319 -0.017257 -0.012683 -0.010045 -0.009834 0.6217 0.0024803 -0.00070682 0.0047524 -0.0010919 -0.0028309 -0.0078986 0.0014412 -0.001742 0.0021718 0 -0.01606 0 -0.00019305 0 -0.00011417 0 0.22576
1.4766 -0.0047931 -0.011826 -0.0040075 -0.011947 -0.0070643 -0.0017907 -0.0098128 -0.018184 -0.023889 -0.01376 -0.021817 0.56635 0.00032581 0.0019835 0.0053796 -0.00041541 -0.0016317 -0.0043788 0.002196 -0.0026 0.00042597 0 -0.016082 0 5.5069e-05 0 0.00046989 0 0.27874
1.4805 -0.004322 -0.0082005 -0.00065636 -0.0038989 -0.00032904 -0.0048029 -0.019685 -0.01617 -0.028178 -0.015945 -0.027075 0.51451 -0.0016122 0.0037774 0.0049331 0.00105 0.00082674 0.00016192 -0.00091136 -0.0031941 -0.0014205 0 -0.016048 0 1.9821e-05 0 0.00031041 0 0.28574
1.4844 -0.0055548 -0.00347 -0.0018517 0.0038912 0.003419 -0.0074646 -0.025463 -0.012068 -0.022336 -0.015219 -0.023611 0.46674 -0.001761 0.0025558 0.0036932 0.0024323 0.0035561 0.0036704 -0.0054043 -0.0029668 -0.0018903 0 -0.01587 0 -0.00022086 0 -0.00041915 0 0.23672
1.4883 -0.0061857 0.00096857 -0.0064511 0.0062593 0.0022418 -0.0084594 -0.02268 -0.0063116 -0.008794 -0.010897 -0.014267 0.419 1.1096e-05 -0.0010924 0.0022557 0.0028506 0.0049489 0.0053968 -0.0070476 -0.0016603 -0.00099608 0 -0.015565 0 -0.00027434 0 -0.0011477 0 0.14395
1.4922 -0.0042684 0.004031 -0.010595 0.0018371 -0.0023241 -0.0071334 -0.011763 0.00025041 0.0055539 -0.0036341 -0.0042922 0.36774 0.0027417 -0.0043332 0.00062763 0.002416 0.0037968 0.005837 -0.0034286 0.00014397 -0.00023358 0 -0.015227 0 0.00019563 0 -0.0013345 0 0.036063
1.4961 0.0001972 0.0054092 -0.010186 -0.0058035 -0.0062562 -0.0037053 0.0020327 0.0057084 0.013617 0.004563 0.0022394 0.31522 0.0053846 -0.004781 -0.0017425 0.0020514 0.00020116 0.0057391 0.0038616 0.0011612 -0.0010221 0 -0.014967 0 0.0010957 0 -0.00085665 0 -0.055354
1.5 0.0053352 0.0055357 -0.0038215 -0.010575 -0.0059527 0.00093281 0.012064 0.0080888 0.012623 0.011187 0.0046219 0.26883 0.0073656 -0.0026836 -0.0049318 0.0023564 -0.0043481 0.0052329 0.01028 0.00026977 -0.0030723 0 -0.014877 0 0.0019102 0 -5.6163e-05 0 -0.1112
1.5039 0.0089828 0.0052271 0.006027 -0.0082335 -0.000761 0.0056447 0.014732 0.0073401 0.0057826 0.014524 0.0051218 0.23374 0.0083168 -0.00043051 -0.007683 0.0028502 -0.0078532 0.0038505 0.01169 -0.0025473 -0.004357 0 -0.015047 0 0.0021205 0 0.00056856 0 -0.13475
1.5078 0.010319 0.0052898 0.01458 0.00059652 0.0068339 0.0094221 0.011645 0.0060139 -6.8635e-05 0.014527 0.0067143 0.20593 0.0076778 1.9001e-05 -0.0079449 0.002541 -0.0090503 0.0012754 0.007253 -0.0059921 -0.0028955 0 -0.015532 0 0.0016613 0 0.00075252 0 -0.14888
1.5117 0.010137 0.006229 0.017963 0.011053 0.013283 0.011589 0.0079015 0.0072966 0.00074866 0.012641 0.010734 0.17347 0.004972 -0.00089631 -0.0046646 0.001262 -0.0081278 -0.0019915 -0.00034979 -0.0082014 0.0012136 0 -0.016266 0 0.00098163 0 0.000616 0 -0.17931
1.5156 0.0097413 0.0080569 0.015672 0.017753 0.016396 0.011956 0.0078836 0.011855 0.0088199 0.010686 0.015964 0.12632 0.00062787 -0.00096921 0.00080504 0.00023194 -0.0064252 -0.0046899 -0.0072052 -0.0079097 0.0054564 0 -0.01699 0 0.00064231 0 0.0004815 0 -0.23301
1.5195 0.0097541 0.010234 0.010581 0.018577 0.016224 0.011004 0.011911 0.016636 0.019238 0.0096229 0.019555 0.065873 -0.0036784 0.0012623 0.0052878 0.0010012 -0.0053824 -0.0055195 -0.010842 -0.0051838 0.0067427 0 -0.017332 0 0.00082525 0 0.00054763 0 -0.28839
1.5234 0.0099994 0.011881 0.0067205 0.015595 0.0142 0.0099253 0.016401 0.017235 0.025007 0.0091321 0.019036 0.0046875 -0.0059055 0.0047538 0.0062069 0.0036938 -0.0055562 -0.003933 -0.011218 -0.0012766 0.0039221 0 -0.017038 0 0.0012101 0 0.00071604 0 -0.30844
1.5273 0.010349 0.01231 0.0066868 0.01278 0.011843 0.010209 0.017261 0.012005 0.021921 0.00831 0.014105 -0.044213 -0.0052297 0.0067883 0.003797 0.0063998 -0.0064249 -0.00046625 -0.0097208 0.0021819 -0.0011904 0 -0.016205 0 0.0013212 0 0.0007084 0 -0.27122
1.5313 0.011328 0.011604 0.010464 0.012772 0.010281 0.012756 0.013568 0.0041029 0.01161 0.0068879 0.0071475 -0.078461 -0.0028723 0.0055946 0.00096938 0.0065959 -0.0070464 0.0035118 -0.0075612 0.0040614 -0.0051725 0 -0.015286 0 0.00099999 0 0.00034254 0 -0.19463
1.5352 0.013603 0.010752 0.016053 0.015408 0.010487 0.017044 0.0084582 -0.00060494 0.00071284 0.0059239 0.0021711 -0.10706 -0.001225 0.0021424 0.0007205 0.0034392 -0.0069618 0.0064113 -0.0051064 0.0041825 -0.0055792 0 -0.014803 0 0.00054819 0 -0.00029547 0 -0.13316
1.5391 0.016851 0.011077 0.020941 0.018779 0.013209 0.02109 0.0065776 0.0019132 -0.003276 0.0072764 0.0027208 -0.13985 -0.0018945 -0.00065834 0.0033255 -0.0012521 -0.0065806 0.0071104 -0.0024128 0.0032044 -0.0026222 0 -0.014971 0 0.00041651 0 -0.00093369 0 -0.14398
1.543 0.019409 0.013262 0.023266 0.021265 0.01814 0.022523 0.010329 0.010817 0.00323 0.012129 0.0098571 -0.17636 -0.0043816 -0.00056452 0.0059403 -0.0043977 -0.006763 0.0054857 2.7102e-05 0.0020912 0.0012968 0 -0.015533 0 0.00074908 0 -0.0013582 0 -0.24521
1.5469 0.019434 0.016732 0.02232 0.022507 0.023254 0.020217 0.018018 0.021312 0.017556 0.019668 0.021262 -0.20575 -0.0065936 0.0020772 0.0051363 -0.0042555 -0.0079974 0.0025386 0.0013249 0.00144 0.0035779 0 -0.015968 0 0.0012228 0 -0.001581 0 -0.39801
1.5508 0.01669 0.019953 0.018693 0.022808 0.02555 0.015331 0.025205 0.028327 0.032236 0.027037 0.032014 -0.21854 -0.0067127 0.0048116 0.00016986 -0.001861 -0.0098897 -7.5198e-05 0.00097863 0.0010341 0.0031961 0 -0.015901 0 0.0013304 0 -0.0017768 0 -0.52748
1.5547 0.013159 0.021477 0.014239 0.022146 0.023185 0.010895 0.02791 0.029597 0.039336 0.030826 0.036815 -0.21856 -0.0047185 0.0053293 -0.0059904 -1.0301e-05 -0.011382 -0.0010125 -0.00052886 -1.7959e-05 0.00097932 0 -0.015383 0 0.00083895 0 -0.0020608 0 -0.56834
1.5586 0.011636 0.0209 0.011524 0.020143 0.017231 0.0099959 0.025082 0.025931 0.034992 0.029182 0.032744 -0.22251 -0.0022525 0.0033187 -0.0088972 -0.00077189 -0.011499 -0.00014076 -0.0020393 -0.0024672 -0.0014513 0 -0.014824 0 7.1232e-06 0 -0.0023294 0 -0.50355
1.5625 0.01339 0.018979 0.012492 0.016932 0.011203 0.013681 0.018741 0.019474 0.021546 0.023076 0.021151 -0.246 -0.0010864 0.00038646 -0.0062141 -0.0037908 -0.010012 0.0013567 -0.0026651 -0.0059044 -0.0029203 0 -0.014654 0 -0.0006228 0 -0.0023305 0 -0.37091
1.5664 0.017015 0.016907 0.016931 0.013642 0.0084236 0.019957 0.012261 0.01226 0.0061338 0.015755 0.0074976 -0.28858 -0.0016714 -0.0015085 0.00044592 -0.0067702 -0.0075481 0.0019117 -0.002435 -0.0084378 -0.0031584 0 -0.015001 0 -0.00065764 0 -0.0019082 0 -0.23708
1.5703 0.019589 0.015448 0.022064 0.011678 0.009475 0.024684 0.0083902 0.0061967 -0.0033791 0.010713 -0.0012244 -0.33192 -0.003 -0.0014419 0.0069279 -0.0074576 -0.0051513 0.00090468 -0.0020513 -0.0076964 -0.0024771 0 -0.015646 0 -0.00013788 0 -0.0012004 0 -0.15964
1.5742 0.019139 0.014661 0.024119 0.011462 0.012129 0.024032 0.0082081 0.0034215 -0.0027429 0.0095759 -0.00037735 -0.35381 -0.0036818 0.00033632 0.0098123 -0.0052617 -0.0037013 -0.00072494 -0.0021031 -0.0027318 -0.0013058 0 -0.016229 0 0.00053908 0 -0.00059599 0 -0.16096
1.5781 0.016152 0.014259 0.021074 0.012124 0.013799 0.01712 0.011083 0.0055068 0.0065466 0.011404 0.0093938 -0.34614 -0.0030871 0.0030892 0.0086902 -0.0012952 -0.003573 -0.0012393 -0.0025694 0.0046447 -5.6232e-05 0 -0.016501 0 0.00095165 0 -0.0004674 0 -0.22474
1.582 0.012838 0.014031 0.014432 0.012645 0.014056 0.0071456 0.015151 0.011807 0.018546 0.013808 0.022315 -0.32152 -0.0015936 0.0060238 0.0057088 0.0027479 -0.0046304 0.00029695 -0.0030138 0.010499 0.00081806 0 -0.016425 0 0.00095117 0 -0.00088913 0 -0.31075
1.5859 0.010964 0.013818 0.0083263 0.01318 0.014601 -6.1673e-05 0.018107 0.018938 0.026742 0.014921 0.031022 -0.30342 -1.9183e-06 0.0081432 0.0032125 0.0056138 -0.0063922 0.0029562 -0.0030842 0.011345 0.00095782 0 -0.016108 0 0.00070721 0 -0.0015726 0 -0.37608
1.5898 0.010366 0.013186 0.006367 0.014835 0.016699 0.00037821 0.018318 0.022714 0.027999 0.014637 0.03128 -0.30855 0.0010726 0.008258 0.0018384 0.0067168 -0.0082161 0.004481 -0.002687 0.00685 0.00046536 0 -0.015688 0 0.00051322 0 -0.0020721 0 -0.39291
1.5938 0.0094717 0.011387 0.0087306 0.017767 0.018839 0.008713 0.015875 0.021237 0.023929 0.014146 0.024488 -0.33574 0.0012719 0.0058208 0.00065066 0.0059501 -0.0094856 0.0031269 -0.0017403 0.00040346 7.598e-05 0 -0.015309 0 0.00053719 0 -0.002099 0 -0.35698
1.5977 0.0071332 0.0079589 0.01197 0.019622 0.017415 0.019438 0.012629 0.01616 0.018739 0.014262 0.015951 -0.36861 0.00026569 0.0020195 -0.0012161 0.0037168 -0.0098149 -0.00068528 -1.6387e-05 -0.0031934 0.00074532 0 -0.015133 0 0.00070546 0 -0.0017043 0 -0.28384
1.6016 0.0038914 0.0034805 0.01181 0.016548 0.010216 0.024185 0.010631 0.010644 0.015209 0.014075 0.010194 -0.38785 -0.0021744 -0.00032178 -0.0032822 0.0011087 -0.0091628 -0.0043863 0.0025131 -0.0012599 0.0028426 0 -0.015316 0 0.00078121 0 -0.0012004 0 -0.195
1.6055 0.0014689 -0.00036801 0.0066257 0.0066466 -0.00055433 0.017363 0.0099102 0.0059721 0.012028 0.01128 0.0071714 -0.38329 -0.0056581 0.0013208 -0.0040911 -0.0004195 -0.0077068 -0.0050976 0.0051436 0.0048175 0.0056461 0 -0.015887 0 0.000561 0 -0.00090414 0 -0.10232
1.6094 0.0011175 -0.0018061 -0.0012498 -0.0070539 -0.0090447 0.00083169 0.0077188 0.00043749 0.0049439 0.0041393 0.0027181 -0.35839 -0.0088115 0.0067151 -0.0027384 -7.2915e-05 -0.005531 -0.0019078 0.0064911 0.010818 0.007689 0 -0.01665 0 4.6726e-05 0 -0.00091254 0 -0.0033923
1.6133 0.0024971 -0.00032226 -0.0073808 -0.017354 -0.010197 -0.016176 0.00069207 -0.0079864 -0.0087916 -0.0064046 -0.0068786 -0.3269 -0.0097587 0.012293 4.6941e-05 0.0014239 -0.0024864 0.0032461 0.0054295 0.013035 0.0077757 0 -0.017228 0 -0.00052543 0 -0.0010781 0 0.10584
1.6172 0.0040955 0.0027836 -0.0085359 -0.017614 -0.0041067 -0.022665 -0.01125 -0.017806 -0.026123 -0.016298 -0.020027 -0.30521 -0.0073829 0.013555 0.002348 0.0022467 0.0014344 0.006875 0.0021921 0.010921 0.005861 0 -0.01728 0 -0.00082668 0 -0.0011781 0 0.21004
1.6211 0.0046136 0.005266 -0.0047258 -0.0069787 0.0037473 -0.01359 -0.02272 -0.023341 -0.038007 -0.020328 -0.029182 -0.30429 -0.0024156 0.0088053 0.0025968 0.0011384 0.0053722 0.0064774 -0.0015073 0.0069423 0.0030623 0 -0.016744 0 -0.00066131 0 -0.0011159 0 0.26606
1.625 0.003894 0.00555 0.0013851 0.0083199 0.0068858 0.0059495 -0.025269 -0.018822 -0.034531 -0.015351 -0.025678 -0.32389 0.002687 0.00095066 0.00078781 -0.0011963 0.0072934 0.002386 -0.0036795 0.004044 0.00080202 0 -0.015916 0 -0.0001165 0 -0.00097762 0 0.223
1.6289 0.0026264 0.0037495 0.0067116 0.019012 0.003123 0.02354 -0.013605 -0.003976 -0.012345 -0.0026395 -0.0067231 -0.35197 0.0052109 -0.0045295 -0.0016442 -0.0025562 0.004854 -0.0025148 -0.0036058 0.0031743 -0.00021227 0 -0.015279 0 0.00049004 0 -0.00090796 0 0.063139
1.6328 0.0013881 0.0012844 0.0095209 0.019157 -0.0038239 0.027736 0.00895 0.014166 0.020997 0.01235 0.020862 -0.37117 0.003984 -0.0039656 -0.0030412 -0.0014101 -0.0027189 -0.0050092 -0.0022661 0.0029901 -0.00036225 0 -0.015199 0 0.00084506 0 -0.00093351 0 -0.16641
1.6367 0.0001396 -0.00044233 0.0095761 0.0098733 -0.0077365 0.015902 0.030703 0.02549 0.04962 0.02275 0.043438 -0.36994 0.00014515 0.0015102 -0.0027179 0.0013063 -0.013057 -0.0040131 -0.0011957 0.001697 -0.00060509 0 -0.01571 0 0.00087923 0 -0.0009153 0 -0.36227
1.6406 -0.0013925 -0.0010751 0.0072596 -0.0022628 -0.0052319 -0.0041727 0.038428 0.023814 0.057976 0.023883 0.048352 -0.35119 -0.003722 0.0070314 -0.0012237 0.0027759 -0.021014 -0.0013494 -0.0008829 -0.00097425 -0.0015378 0 -0.016509 0 0.00080477 0 -0.00069227 0 -0.41754
1.6445 -0.0030786 -0.0012346 0.0030497 -0.010422 0.0015637 -0.02 0.026319 0.01088 0.040238 0.015547 0.031623 -0.3306 -0.0054353 0.0081991 0.00033702 0.0010059 -0.0214 -0.00016363 -0.00034298 -0.0035508 -0.0028006 0 -0.017164 0 0.00090437 0 -0.00028752 0 -0.28732
1.6484 -0.0043541 -0.0016584 -0.0021448 -0.011977 0.0070342 -0.023054 0.00041922 -0.0057271 0.0042503 0.0017716 0.0004947 -0.32451 -0.0046464 0.0046821 0.0012199 -0.0029273 -0.012543 -0.0021622 0.0016477 -0.004379 -0.0032891 0 -0.017373 0 0.0012501 0 3.6693e-05 0 -0.021607
1.6523 -0.0048487 -0.0025338 -0.0066236 -0.0090611 0.0067008 -0.013967 -0.025002 -0.018392 -0.032717 -0.011536 -0.030563 -0.33651 -0.0028132 9.0327e-05 0.0014808 -0.0055263 0.0019191 -0.0059017 0.0048934 -0.0032568 -0.0020409 0 -0.01712 0 0.0016135 0 -2.7375e-05 0 0.25965
1.6563 -0.0048828 -0.0036019 -0.0085316 -0.005642 0.00046132 -0.00086763 -0.036624 -0.023837 -0.05375 -0.019532 -0.047745 -0.35463 -0.0018012 -0.0015472 0.0017246 -0.0040942 0.014738 -0.0076908 0.0074645 -0.0015255 0.00083821 0 -0.016667 0 0.0016649 0 -0.00052961 0 0.4341
1.6602 -0.0051429 -0.0046705 -0.007308 -0.0041509 -0.0078556 0.0071658 -0.030219 -0.023013 -0.05146 -0.0204 -0.044987 -0.36238 -0.0022575 0.00067344 0.002445 0.00050357 0.019404 -0.0046309 0.0072114 -0.000672 0.0039204 0 -0.016381 0 0.0012869 0 -0.0011309 0 0.44279
1.6641 -0.0058106 -0.0057673 -0.0044988 -0.0043115 -0.013591 0.0062264 -0.012226 -0.018079 -0.031026 -0.015551 -0.026483 -0.35399 -0.003072 0.0041462 0.0034348 0.0043871 0.014214 0.0025685 0.0037429 -0.00096249 0.0051965 0 -0.016521 0 0.00070127 0 -0.0013159 0 0.3134
1.668 -0.0061354 -0.0067166 -0.0027357 -0.0043687 -0.014162 -0.00089941 0.0056662 -0.010313 -0.0057774 -0.0082973 -0.00363 -0.33954 -0.0023923 0.0055804 0.003696 0.0042209 0.0031421 0.0094886 -0.0010367 -0.0014511 0.0034549 0 -0.017075 0 0.00027686 0 -0.00082132 0 0.13139
1.6719 -0.0050556 -0.0067607 -0.0034168 -0.0029706 -0.0098777 -0.0079658 0.014459 -0.00075306 0.011382 -0.0018513 0.011673 -0.33499 0.00060572 0.0041132 0.0020431 0.00041223 -0.0070908 0.011098 -0.004382 -0.0011917 -0.00062143 0 -0.017745 0 0.0001926 0 8.0597e-05 0 -0.016487
1.6758 -0.0023432 -0.0049551 -0.0051657 -5.8946e-05 -0.0029685 -0.010023 0.012744 0.0082263 0.0152 0.0022866 0.013673 -0.34645 0.0046844 0.0017681 -0.0018268 -0.003257 -0.011539 0.0058151 -0.0047924 -0.00027082 -0.0045653 0 -0.018104 0 0.00028704 0 0.00073107 0 -0.088398
1.6797 0.00089749 -0.0012139 -0.0047651 0.0034258 0.0037297 -0.0062107 0.0059315 0.013307 0.0098134 0.0047442 0.0056276 -0.36402 0.0072533 0.0011074 -0.0065109 -0.0033315 -0.0098769 -0.0028294 -0.0028279 0.00040352 -0.0056365 0 -0.01785 0 0.00025204 0 0.00059747 0 -0.098429
1.6836 0.0029746 0.0030285 -7.7674e-05 0.0062017 0.0076376 0.00061085 0.0013918 0.012866 0.0045267 0.0072755 -0.0029407 -0.37124 0.0064066 0.0026505 -0.0091887 -0.00012587 -0.0057305 -0.0086164 -9.0754e-05 0.00021848 -0.0028372 0 -0.016999 0 -1.4018e-05 0 -0.00026099 0 -0.092461
1.6875 0.0029491 0.0054663 0.0075514 0.0070938 0.0071578 0.0061972 0.0032838 0.0089539 0.0067509 0.010939 -0.0031324 -0.36106 0.0026364 0.0046351 -0.0072816 0.0025461 -0.0033976 -0.007474 0.0023743 -0.00041421 0.0020806 0 -0.015895 0 -0.000255 0 -0.0011923 0 -0.10919
1.6914 0.0013157 0.0046183 0.013734 0.0054394 0.002591 0.0073704 0.010228 0.0058235 0.016673 0.014709 0.0066906 -0.34229 -0.0013569 0.0051515 -0.00058473 0.0011755 -0.0046205 -0.00079882 0.0045895 -0.00051762 0.0056039 0 -0.015008 0 -8.7242e-05 0 -0.0014592 0 -0.15136
1.6953 -0.0005753 0.0011611 0.014236 0.0016639 -0.003412 0.0034978 0.016628 0.005793 0.026971 0.015695 0.019281 -0.33045 -0.0028085 0.0042601 0.0078223 -0.0038394 -0.0076909 0.0056464 0.0067374 0.00033931 0.0049585 0 -0.014654 0 0.00058857 0 -0.00085164 0 -0.18359
1.6992 -0.0017038 -0.0023925 0.0083461 -0.0024353 -0.006952 -0.0032409 0.016382 0.0065454 0.027748 0.011151 0.023542 -0.33209 -0.0012512 0.0038526 0.013047 -0.0084138 -0.0091559 0.0064995 0.0081271 0.0015322 0.00030351 0 -0.014822 0 0.0014003 0 0.00011755 0 -0.15741
1.7031 -0.001993 -0.0035532 -0.00046955 -0.0044659 -0.0054764 -0.0088367 0.0068095 0.0031145 0.013617 0.00099171 0.012976 -0.33854 0.0010478 0.0054738 0.011614 -0.0086766 -0.0065383 0.0012362 0.0074441 0.002057 -0.0051744 0 -0.015217 0 0.001761 0 0.00061564 0 -0.04854
1.707 -0.0018684 -0.0017271 -0.007195 -0.0031898 -1.046e-05 -0.0095908 -0.0092295 -0.0067543 -0.011618 -0.011141 -0.0086672 -0.33512 0.0011514 0.0084663 0.0041593 -0.0047306 -0.00010082 -0.005557 0.0041892 0.001672 -0.0075192 0 -0.015479 0 0.0013701 0 0.00016254 0 0.11678
1.7109 -0.00143 0.0014819 -0.0089498 0.00014414 0.0052065 -0.0045699 -0.024248 -0.018955 -0.035975 -0.01943 -0.029085 -0.31651 -0.0017101 0.01044 -0.004684 -0.00054711 0.0072919 -0.0083077 -0.00026465 0.0012651 -0.0049538 0 -0.015424 0 0.00050561 0 -0.00099087 0 0.2659
1.7148 -0.00026046 0.003733 -0.006674 0.0024477 0.0059497 0.0033245 -0.029907 -0.025095 -0.045863 -0.01928 -0.035531 -0.29266 -0.0051749 0.0096118 -0.0094194 -8.7893e-05 0.011803 -0.0053041 -0.0033549 0.0020244 0.00080154 0 -0.015127 0 -0.00017551 0 -0.0020851 0 0.31625
1.7188 0.0019104 0.0038363 -0.0036338 0.0013887 0.001648 0.0090287 -0.021824 -0.019045 -0.03436 -0.010247 -0.023433 -0.27963 -0.005765 0.0066106 -0.0075769 -0.0034723 0.010651 5.947e-05 -0.0033376 0.0042479 0.0059003 0 -0.01483 0 -0.0001718 0 -0.0024653 0 0.22439
1.7227 0.0045103 0.0024765 -0.0023543 -0.0021457 -0.0038123 0.0090663 -0.0025889 -0.0023499 -0.0059171 0.0036514 0.00081644 -0.28481 -0.0022092 0.003874 -0.0013104 -0.0069307 0.0035408 0.0026688 -0.0007341 0.0069922 0.0073049 0 -0.014757 0 0.00046008 0 -0.0020588 0 0.016238
1.7266 0.0063518 0.0013624 -0.0027551 -0.0041691 -0.0051203 0.004546 0.019189 0.016397 0.0258 0.016439 0.024599 -0.30102 0.0030277 0.0032583 0.0045465 -0.0065115 -0.0070162 0.0004846 0.0022251 0.0088625 0.0049015 0 -0.014964 0 0.001183 0 -0.0013439 0 -0.22316
1.7305 0.0067536 0.0018011 -0.0028805 -0.00070131 2.8267e-05 0.00058106 0.033568 0.027727 0.045784 0.023602 0.037315 -0.31473 0.0056585 0.0042804 0.006304 -0.0018403 -0.016662 -0.0037277 0.0036213 0.0090903 0.0011649 0 -0.015316 0 0.0014535 0 -0.00089325 0 -0.39571
1.7344 0.0064739 0.0040051 -0.001131 0.008542 0.0089568 0.0021124 0.034851 0.027735 0.046265 0.023995 0.035932 -0.31869 0.003388 0.0047344 0.00394 0.0036863 -0.021151 -0.0052638 0.0033172 0.0078626 -0.001146 0 -0.015603 0 0.0011629 0 -0.00092306 0 -0.44305
1.7383 0.0073954 0.0074966 0.0023122 0.019165 0.016273 0.009509 0.024477 0.019625 0.030474 0.019322 0.024595 -0.31617 -0.0018619 0.0029878 0.00038647 0.0062509 -0.018526 -0.0021055 0.0024687 0.0057848 -0.0011793 0 -0.015688 0 0.00066693 0 -0.0012094 0 -0.373
1.7422 0.01105 0.01185 0.0061094 0.02503 0.018397 0.017995 0.0094917 0.0098965 0.0094362 0.01229 0.010108 -0.31342 -0.0055143 -0.00039848 -0.0014747 0.0050245 -0.010328 0.0031678 0.0017626 0.003302 -0.0002527 0 -0.015604 0 0.00041329 0 -0.0013729 0 -0.24651
1.7461 0.017225 0.016861 0.0095216 0.022965 0.016379 0.021804 -0.0019957 0.0033109 -0.0055001 0.0053669 -0.0022233 -0.31016 -0.0043918 -0.0032907 -0.0012366 0.0023284 -0.00091542 0.0059936 0.00043753 0.00079571 -0.00019611 0 -0.015509 0 0.00053301 0 -0.0012232 0 -0.13924
1.75 0.023899 0.022068 0.013323 0.015449 0.014655 0.019556 -0.0050992 0.0010078 -0.0089414 0.000883 -0.009492 -0.2993 0.00045719 -0.0040797 -0.0006946 0.00071973 0.004914 0.0043861 -0.0027087 -0.00091863 -0.0014731 0 -0.015548 0 0.00076495 0 -0.00087068 0 -0.10556
1.7539 0.028591 0.026407 0.018868 0.0090304 0.017033 0.015869 0.00038188 0.0023824 -0.0025088 0.0014698 -0.0097354 -0.27658 0.0048184 -0.0030613 -0.001416 0.00028939 0.0045789 0.00097278 -0.0073608 -0.00063971 -0.0028358 0 -0.015698 0 0.00075353 0 -0.00057535 0 -0.16409
1.7578 0.029998 0.028636 0.026258 0.0096543 0.023565 0.017335 0.011418 0.007602 0.0089992 0.0093462 -0.001083 -0.24859 0.0052608 -0.0018085 -0.0027363 -0.00096672 -0.0011376 0.00048706 -0.011051 0.0022229 -0.0027263 0 -0.015763 0 0.0004159 0 -0.00053175 0 -0.30366
1.7617 0.028637 0.028288 0.033513 0.01848 0.030857 0.026178 0.024204 0.01763 0.022283 0.024318 0.01683 -0.22902 0.0022069 -0.0014086 -0.0022743 -0.0042477 -0.0091449 0.0050915 -0.01093 0.0065439 -0.00098354 0 -0.015522 0 2.8696e-05 0 -0.00077565 0 -0.49499
1.7656 0.026151 0.026186 0.037674 0.03116 0.035149 0.037367 0.03567 0.031854 0.036879 0.042217 0.040534 -0.22508 -0.00080442 -0.0015266 0.0014763 -0.0078228 -0.016329 0.012017 -0.0064889 0.0096293 0.0008346 0 -0.014961 0 -3.9308e-05 0 -0.0012225 0 -0.69668
1.7695 0.024052 0.023908 0.036905 0.040812 0.035149 0.042167 0.0436 0.046264 0.052436 0.055823 0.062317 -0.22798 -0.00087603 -0.001173 0.0070635 -0.0081986 -0.021193 0.015794 -0.00051531 0.0089781 0.00085978 0 -0.014357 0 0.000308 0 -0.0017265 0 -0.85711
1.7734 0.022911 0.022599 0.031742 0.042337 0.032281 0.03544 0.046303 0.054669 0.065178 0.058485 0.073113 -0.21843 0.0012313 -8.7384e-05 0.010752 -0.0035991 -0.023714 0.013018 0.0029514 0.0043608 -0.0012523 0 -0.014133 0 0.00077402 0 -0.0021007 0 -0.92243
1.7773 0.02243 0.022206 0.024535 0.0352 0.028693 0.020496 0.042807 0.052356 0.067774 0.048203 0.06717 -0.18354 0.0018796 0.00097755 0.0096419 0.0037718 -0.023977 0.005252 0.0020197 -0.0017002 -0.003803 0 -0.014523 0 0.00091228 0 -0.0021527 0 -0.85569
1.7813 0.022015 0.02182 0.017785 0.023325 0.025325 0.0071957 0.033564 0.0392 0.053901 0.029137 0.045424 -0.12924 -0.0015762 0.0013987 0.0044794 0.0091496 -0.02126 -0.0024419 -0.0014343 -0.0057073 -0.0044133 0 -0.01535 0 0.00052567 0 -0.0017987 0 -0.6595
1.7852 0.021288 0.020718 0.012917 0.012628 0.021857 0.0046549 0.020874 0.019817 0.024362 0.0093058 0.015443 -0.075666 -0.0076676 0.0017714 -0.00053374 0.0091532 -0.014701 -0.0057763 -0.0035261 -0.0058233 -0.0021271 0 -0.016098 0 -0.00012435 0 -0.0011869 0 -0.38645
1.7891 0.020244 0.019084 0.010297 0.0078633 0.01813 0.014399 0.0084078 0.0010368 -0.010456 -0.0039254 -0.011845 -0.038917 -0.011661 0.0033814 -0.0010724 0.0045848 -0.005 -0.0043338 -0.0019376 -0.0030942 0.0016005 0 -0.016287 0 -0.00048795 0 -0.00067268 0 -0.12578
1.793 0.01918 0.017763 0.0099117 0.010365 0.015121 0.029297 -1.033e-05 -0.011084 -0.034735 -0.0073918 -0.026694 -0.01601 -0.0097667 0.0063663 0.0035826 -0.00047763 0.0046451 -0.00096463 0.0020082 -0.00022214 0.0039536 0 -0.015848 0 -0.0001523 0 -0.00058123 0 0.031068
1.7969 0.018511 0.017409 0.011658 0.017646 0.01426 0.038842 -0.0017249 -0.012976 -0.036036 -0.0026032 -0.02431 0.012806 -0.0027644 0.0086518 0.0096875 -0.0022979 0.0097066 0.0013989 0.004702 0.0009137 0.0030169 0 -0.015189 0 0.00081262 0 -0.00092467 0 0.030073
1.8008 0.018522 0.017923 0.014956 0.024974 0.015837 0.036467 0.0038222 -0.00408 -0.013034 0.0064555 -0.0065717 0.06641 0.0044254 0.0072942 0.01196 -0.00036966 0.0071185 0.0021931 0.0037198 0.00069401 -0.00063935 0 -0.014877 0 0.001865 0 -0.0013483 0 -0.12038
1.8047 0.019089 0.018672 0.018487 0.028166 0.018346 0.023547 0.014709 0.012922 0.023145 0.016029 0.018756 0.14598 0.006919 0.0013763 0.0079393 0.0028785 -0.002371 0.0028107 0.000111 0.00093644 -0.00439 0 -0.015193 0 0.0023614 0 -0.0014128 0 -0.35228
1.8086 0.019585 0.019128 0.020815 0.026016 0.01965 0.0077756 0.026835 0.032123 0.055015 0.023922 0.041212 0.23393 0.0039643 -0.0063645 0.00012675 0.004794 -0.014232 0.0042856 -0.0026416 0.0027832 -0.0056554 0 -0.015925 0 0.0020151 0 -0.00099245 0 -0.56796
1.8125 0.019185 0.019187 0.021545 0.020757 0.018899 -0.0022163 0.035169 0.045781 0.068344 0.029248 0.052222 0.3087 -0.00073167 -0.011173 -0.0059264 0.0047198 -0.022746 0.0058077 -0.0019621 0.0054349 -0.0039286 0 -0.016563 0 0.0011033 0 -0.00041744 0 -0.68336
1.8164 0.017473 0.018867 0.021695 0.01609 0.017237 -0.0020603 0.035909 0.047636 0.059309 0.031641 0.049018 0.36155 -0.0025569 -0.010078 -0.0060259 0.0037504 -0.024375 0.0056182 0.0013528 0.0069246 -0.0010647 0 -0.016728 0 0.00027362 0 -0.00018966 0 -0.66362
1.8203 0.014834 0.017853 0.022493 0.014169 0.016482 0.0063326 0.028616 0.036616 0.035189 0.030886 0.035547 0.40111 -2.3588e-05 -0.0044543 -0.00059326 0.002809 -0.019573 0.0031643 0.0038463 0.0060766 0.00036604 0 -0.016456 0 9.4133e-05 0 -0.00050991 0 -0.53307
1.8242 0.012187 0.015542 0.023526 0.013956 0.017054 0.016498 0.016769 0.018048 0.0089287 0.026977 0.019553 0.44364 0.0043341 0.0011619 0.0058574 0.0014343 -0.011925 8.1921e-05 0.0025876 0.0036631 -0.00076381 0 -0.016137 0 0.00067404 0 -0.001062 0 -0.35469
1.8281 0.01017 0.011642 0.02225 0.01244 0.017218 0.021433 0.0058235 0.00071409 -0.008553 0.020131 0.0075911 0.49951 0.0066864 0.0029835 0.0084654 -0.0014216 -0.0054678 -0.0011152 -0.002132 0.001643 -0.0032879 0 -0.016176 0 0.0016181 0 -0.0012867 0 -0.19158
1.832 0.0085161 0.0067171 0.015908 0.0077472 0.014503 0.017643 -0.00029341 -0.0085911 -0.013695 0.01067 0.0013965 0.5677 0.005446 0.0010004 0.0057975 -0.0056703 -0.0021896 0.00066235 -0.007016 0.0012822 -0.0048738 0 -0.016674 0 0.0023228 0 -0.00091517 0 -0.073963
1.8359 0.0062603 0.0020004 0.0045127 0.0013247 0.0079959 0.0071408 -0.0017446 -0.0090576 -0.010648 -0.0007913 -0.0018827 0.64098 0.0023747 -0.0016444 0.00058776 -0.0095361 -0.0013321 0.0040748 -0.0085925 0.0020283 -0.0040984 0 -0.017371 0 0.0023777 0 -0.00026383 0 0.0081714
1.8398 0.0026766 -0.0014644 -0.0079622 -0.0030162 -0.00063182 -0.003811 -0.0022298 -0.0053967 -0.007153 -0.012666 -0.0061072 0.71428 0.00057611 -0.0021028 -0.0029288 -0.010907 -0.00066799 0.0065592 -0.0060494 0.0022127 -0.0016556 0 -0.017849 0 0.001788 0 1.2521e-05 0 0.084143
1.8438 -0.0019117 -0.003609 -0.015852 -0.0026268 -0.0083243 -0.0088014 -0.0055211 -0.0035061 -0.0088444 -0.021951 -0.012334 0.78795 0.0015611 -0.00056349 -0.0026133 -0.009177 0.0014002 0.0064754 -0.0016355 0.00084893 0.00032049 0 -0.017803 0 0.00089759 0 -0.00048979 0 0.17057
1.8477 -0.006248 -0.0053117 -0.016088 0.0010294 -0.012898 -0.005845 -0.011852 -0.0059137 -0.015482 -0.025083 -0.017849 0.86422 0.0040956 0.00037629 0.00011484 -0.005641 0.0044781 0.0041766 0.0015043 -0.0012424 0.00016435 0 -0.01721 0 0.00012778 0 -0.0015206 0 0.253
1.8516 -0.0091321 -0.007575 -0.010862 0.0029763 -0.014299 0.00084211 -0.01733 -0.010534 -0.021372 -0.020195 -0.018577 0.94234 0.0055526 -0.0011651 0.0019609 -0.0021476 0.0064518 0.0012748 0.0019621 -0.0020636 -0.0018862 0 -0.016316 0 -0.00025396 0 -0.0023381 0 0.29524
1.8555 -0.010394 -0.01066 -0.0060615 -0.0011878 -0.013915 0.0036829 -0.017155 -0.013238 -0.019735 -0.009242 -0.012658 1.0179 0.0041974 -0.0041518 0.00083062 0.0004259 0.0051541 -0.00083131 0.00089211 -0.0002366 -0.0039616 0 -0.015505 0 -0.00020266 0 -0.00231 0 0.26938
1.8594 -0.010977 -0.013926 -0.006554 -0.011095 -0.012955 -0.0024224 -0.010145 -0.011634 -0.0082401 0.0020794 -0.0023319 1.0867 0.00035381 -0.0057086 -0.0024824 0.0022467 0.00026259 -0.0016739 0.00056141 0.0036712 -0.0042177 0 -0.015117 0 0.00016455 0 -0.0014382 0 0.18393
1.8633 -0.012119 -0.016436 -0.01232 -0.02118 -0.011714 -0.015704 -0.00071648 -0.0069351 0.0081173 0.0072457 0.0070361 1.1481 -0.0041892 -0.0043071 -0.0053021 0.0033423 -0.0059177 -0.0013557 0.0021589 0.0074388 -0.0023592 0 -0.015273 0 0.00064544 0 -0.00035998 0 0.088771
1.8672 -0.014414 -0.01771 -0.01885 -0.02487 -0.010381 -0.028445 0.0036532 -0.0028627 0.019207 0.0028608 0.0097771 1.2049 -0.007576 -0.0016066 -0.0055826 0.0028918 -0.0094821 -3.1291e-05 0.0048248 0.008795 0.00027468 0 -0.0158 0 0.00099319 0 0.00015797 0 0.05184
1.8711 -0.017568 -0.018001 -0.021414 -0.020187 -0.010212 -0.032963 -0.0022445 -0.0030416 0.016057 -0.0093018 0.0026813 1.2607 -0.0088346 -0.00088429 -0.0035423 0.00015235 -0.0072795 0.0019486 0.0065542 0.0069745 0.001987 0 -0.016304 0 0.00096808 0 -0.00020284 0 0.12166
1.875 -0.020874 -0.018008 -0.019313 -0.012028 -0.013298 -0.027925 -0.017313 -0.0090515 -0.0028984 -0.023742 -0.013532 1.3167 -0.0079973 -0.003604 -0.0010937 -0.0039341 0.00088685 0.0035833 0.0059536 0.0030706 0.0020935 0 -0.016421 0 0.00045382 0 -0.0011253 0 0.29834
1.8789 -0.023782 -0.018432 -0.016261 -0.0088785 -0.020627 -0.019577 -0.034586 -0.020063 -0.030155 -0.034923 -0.034264 1.3725 -0.005811 -0.0077103 0.00010422 -0.0066067 0.011778 0.0034944 0.0032795 -0.00087558 0.0011882 0 -0.016089 0 -0.00041352 0 -0.0019618 0 0.52996
1.8828 -0.026009 -0.019745 -0.016714 -0.016261 -0.030159 -0.016546 -0.045842 -0.033459 -0.05352 -0.040256 -0.052433 1.4281 -0.0034119 -0.0094989 -1.0582e-05 -0.0054558 0.020472 0.0011712 5.0913e-05 -0.003167 0.00028939 0 -0.015613 0 -0.0012441 0 -0.002234 0 0.73603
1.8867 -0.027324 -0.022164 -0.02172 -0.032022 -0.03718 -0.022489 -0.046886 -0.045522 -0.063528 -0.040326 -0.061065 1.4842 -0.0018902 -0.007193 -0.00030589 -0.0010695 0.023287 -0.0019829 -0.0021764 -0.0031852 -9.9536e-05 0 -0.015428 0 -0.0015995 0 -0.0019294 0 0.84499
1.8906 -0.027512 -0.025548 -0.02816 -0.047243 -0.037376 -0.0329 -0.039653 -0.052102 -0.058536 -0.036964 -0.056427 1.5407 -0.0016714 -0.0025552 9.1428e-05 0.0027412 0.019882 -0.0032501 -0.0027402 -0.0012852 -8.6393e-05 0 -0.015704 0 -0.0012944 0 -0.0014152 0 0.8263
1.8945 -0.026725 -0.029206 -0.031903 -0.052267 -0.030454 -0.03894 -0.029893 -0.049819 -0.044113 -0.031454 -0.040255 1.5946 -0.0021404 0.0010788 0.00093438 0.0020039 0.013067 -0.00080576 -0.0019002 0.0017552 0.00022482 0 -0.016153 0 -0.00055303 0 -0.0011131 0 0.70129
1.8984 -0.025776 -0.031914 -0.031615 -0.043387 -0.021115 -0.035017 -0.022657 -0.037922 -0.02794 -0.024568 -0.019374 1.6401 -0.0021029 0.0021861 0.0014056 -0.0035757 0.0065833 0.0043512 -0.00027022 0.0051724 0.0011228 0 -0.016257 0 0.00014087 0 -0.0012099 0 0.52922
1.9023 -0.025781 -0.032455 -0.029547 -0.025381 -0.016079 -0.023572 -0.019229 -0.019764 -0.01488 -0.01779 -0.002405 1.6719 -0.00096236 0.0022234 0.0012785 -0.009757 0.0026412 0.0087671 0.0016313 0.0082972 0.0028514 0 -0.015743 0 0.00040425 0 -0.0015833 0 0.37792
1.9063 -0.02721 -0.030473 -0.02875 -0.0082557 -0.019127 -0.012988 -0.017649 -0.0024122 -0.0060768 -0.013778 0.0045909 1.6892 0.00046982 0.0033585 0.001238 -0.011159 0.0010946 0.0092069 0.0033689 0.010439 0.0048433 0 -0.014895 0 0.00023079 0 -0.0019319 0 0.29576
1.9102 -0.029192 -0.026959 -0.029781 -0.00077145 -0.028044 -0.01059 -0.015868 0.0062071 -0.0017637 -0.014968 0.00065491 1.6969 0.00057654 0.0053485 0.0019142 -0.0060852 0.00064254 0.0053413 0.0043973 0.010889 0.0057022 0 -0.014362 0 -5.3736e-05 0 -0.0019798 0 0.29847
1.9141 -0.029904 -0.023785 -0.030336 -0.0053279 -0.036037 -0.016854 -0.014426 0.0013901 -0.0038485 -0.021426 -0.010844 1.7037 -0.0013504 0.0052184 0.00274 0.0017061 0.00068868 -4.8702e-05 0.0041679 0.0091921 0.0043124 0 -0.014595 0 -0.00011273 0 -0.0016325 0 0.37287
1.918 -0.02795 -0.022466 -0.028075 -0.017387 -0.036717 -0.025626 -0.016156 -0.015395 -0.014809 -0.030161 -0.02512 1.7175 -0.0039684 0.00045477 0.0021092 0.0061494 0.0020135 -0.0035804 0.0025979 0.005557 0.0011235 0 -0.015412 0 9.4874e-05 0 -0.0010244 0 0.48878
1.9219 -0.023626 -0.02305 -0.023546 -0.029174 -0.028798 -0.029743 -0.023114 -0.036672 -0.033561 -0.036847 -0.038299 1.7407 -0.0047689 -0.0075098 -0.0010153 0.0041971 0.0056398 -0.0041273 0.00041864 0.0010324 -0.0018214 0 -0.016105 0 0.00029559 0 -0.00044981 0 0.60832
1.9258 -0.018921 -0.024072 -0.019934 -0.034646 -0.016938 -0.026926 -0.033513 -0.052431 -0.052736 -0.038599 -0.047585 1.7687 -0.0024902 -0.01346 -0.00558 -0.0015752 0.011068 -0.003343 -0.0011271 -0.0028354 -0.0024745 0 -0.01604 0 0.00017271 0 -0.00020992 0 0.69033
1.9297 -0.016179 -0.023685 -0.019732 -0.03242 -0.0081869 -0.021023 -0.041654 -0.055127 -0.061275 -0.035386 -0.05027 1.7922 0.0012462 -0.012634 -0.0087507 -0.005503 0.015745 -0.0034932 -0.0011889 -0.0048103 -0.00066565 0 -0.01521 0 -0.00033162 0 -0.0004441 0 0.69661
1.9336 -0.01649 -0.021125 -0.021795 -0.02536 -0.0069319 -0.018065 -0.041477 -0.043499 -0.051613 -0.029073 -0.043876 1.8033 0.0029921 -0.0052027 -0.0081213 -0.0041012 0.016537 -0.0048965 -8.7294e-05 -0.0047358 0.0015837 0 -0.014248 0 -0.00095462 0 -0.0010425 0 0.60652
1.9375 -0.019089 -0.017376 -0.022111 -0.017911 -0.012218 -0.021006 -0.031214 -0.023135 -0.026029 -0.021403 -0.028274 1.8016 0.00059812 0.0034581 -0.0039187 0.00089085 0.012119 -0.0056087 0.00081965 -0.0036248 0.0018272 0 -0.013898 0 -0.001325 0 -0.0017036 0 0.43512
1.9414 -0.022105 -0.014513 -0.017892 -0.013414 -0.019169 -0.027611 -0.015425 -0.003476 0.003372 -0.013166 -0.0078686 1.795 -0.004483 0.0072112 0.00094316 0.004458 0.0042449 -0.003642 0.00023149 -0.002851 -0.00049601 0 -0.014409 0 -0.0012364 0 -0.0021078 0 0.23942
1.9453 -0.02387 -0.014243 -0.011018 -0.012935 -0.022981 -0.032748 -0.0025266 0.0070443 0.021778 -0.0052487 0.0090353 1.7933 -0.0081534 0.0042908 0.0032064 0.0032325 -0.0032548 0.00060665 -0.0019113 -0.0029919 -0.0034397 0 -0.015402 0 -0.00074671 0 -0.0020956 0 0.099184
1.9492 -0.023749 -0.016701 -0.0071017 -0.015643 -0.02219 -0.032569 0.00061016 0.0050599 0.020863 2.2751e-05 0.01445 1.7996 -0.007292 -0.0016135 0.001978 -0.0013842 -0.0069704 0.0042879 -0.0042516 -0.0033148 -0.0043399 0 -0.016263 0 -6.5813e-05 0 -0.0017349 0 0.076963
1.9531 -0.022074 -0.020346 -0.010561 -0.019776 -0.018949 -0.026992 -0.0069333 -0.0066249 0.0033821 -0.00061655 0.0058142 1.8049 -0.0027165 -0.0051137 -0.00066374 -0.004787 -0.0059452 0.0045769 -0.0051336 -0.0024835 -0.0023848 0 -0.016658 0 0.00060758 0 -0.0012523 0 0.181
1.957 -0.019616 -0.022924 -0.020122 -0.023367 -0.016665 -0.019006 -0.019889 -0.021216 -0.019713 -0.008761 -0.012047 1.7943 0.0014418 -0.0039265 -0.0017211 -0.003707 -0.001769 0.0013056 -0.0040998 1.8492e-05 0.00053975 0 -0.016696 0 0.0011362 0 -0.00089801 0 0.35749
1.9609 -0.017159 -0.022796 -0.029121 -0.024633 -0.017239 -0.012118 -0.030655 -0.031792 -0.036776 -0.021884 -0.029869 1.7599 0.0015195 -0.00021214 -7.5531e-05 0.00076383 0.0030244 -0.0028148 -0.002389 0.0030468 0.0016451 0 -0.016645 0 0.0013897 0 -0.00083126 0 0.51972
1.9648 -0.015306 -0.019771 -0.030688 -0.022398 -0.019985 -0.0082827 -0.03413 -0.034485 -0.041791 -0.033733 -0.039632 1.7105 -0.0022737 0.0023375 0.0025547 0.0044921 0.0067011 -0.0045768 -0.0018622 0.0044851 7.2491e-06 0 -0.016586 0 0.0012271 0 -0.0010668 0 0.59497
1.9688 -0.014263 -0.015022 -0.023326 -0.016638 -0.022566 -0.0074948 -0.03003 -0.029429 -0.035743 -0.037923 -0.038723 1.6683 -0.0060871 0.0022423 0.0033359 0.0044574 0.0088349 -0.0029716 -0.0032322 0.003053 -0.002407 0 -0.01637 0 0.00060537 0 -0.0014718 0 0.55854
1.9727 -0.013559 -0.010274 -0.011957 -0.0087249 -0.022703 -0.0084836 -0.021594 -0.019612 -0.023654 -0.032109 -0.02994 1.6525 -0.0060681 0.00097231 0.0010699 0.0015586 0.009551 0.00025191 -0.0052214 -0.00034216 -0.0025536 0 -0.015896 0 -0.00028197 0 -0.0018102 0 0.43534
1.9766 -0.012076 -0.0068154 -0.0035707 -0.00090161 -0.019308 -0.0094775 -0.012503 -0.0089134 -0.010742 -0.019341 -0.018277 1.6628 -0.0018839 0.00041028 -0.0025558 -0.00059325 0.0086367 0.0024055 -0.0055269 -0.0030633 0.00069632 0 -0.015368 0 -0.0010196 0 -0.0018487 0 0.27486
1.9805 -0.0087304 -0.0049118 -0.0014443 0.0048529 -0.012624 -0.00873 -0.0047335 -0.00052298 -0.00036548 -0.0055714 -0.0075994 1.6774 0.0032224 0.00033423 -0.0042967 0.00050511 0.0055686 0.0020727 -0.0028363 -0.0028046 0.0052661 0 -0.015184 0 -0.0012042 0 -0.0015073 0 0.12145
1.9844 -0.0034967 -0.003853 -0.0030047 0.0077338 -0.0039321 -0.0052015 0.0013992 0.0039095 0.0061235 0.0045081 0.00046603 1.6693 0.005711 -0.0010451 -0.0020198 0.0037173 0.00038853 -0.00031554 0.0018872 0.00047225 0.0075907 0 -0.015556 0 -0.00073711 0 -0.00095975 0 -0.0010922
1.9883 0.0021614 -0.0025238 -0.0028903 0.0080708 0.0047067 0.00054918 0.006016 0.004612 0.0090104 0.0098647 0.0057186 1.6276 0.0049609 -0.004163 0.0035641 0.0054839 -0.0056104 -0.0036076 0.0060164 0.0044516 0.0057813 0 -0.01625 0 8.015e-05 0 -0.00056554 0 -0.087807
1.9922 0.0060883 -0.00011383 0.0019057 0.0065045 0.010826 0.0060691 0.0089732 0.0035349 0.0099891 0.012231 0.0083865 1.5665 0.0032521 -0.0064361 0.0093794 0.0034456 -0.010285 -0.0071001 0.0072241 0.006342 0.0012847 0 -0.016741 0 0.00074965 0 -0.00062313 0 -0.14347
1.9961 0.0070258 0.0034192 0.0094909 0.0033608 0.012459 0.0082055 0.010231 0.0033691 0.011401 0.013396 0.009012 1.5136 0.002787 -0.004318 0.012066 -0.001177 -0.011954 -0.010412 0.0050603 0.00507 -0.0024788 0 -0.01667 0 0.00092287 0 -0.0011132 0 -0.17548
2 0.0056581 0.0073286 0.015069 -0.0010102 0.0094283 0.0054598 0.010349 0.0057648 0.014444 0.013479 0.0086628 1.4875 0.0030973 0.0026575 0.010021 -0.0047107 -0.010521 -0.012573 0.00088013 0.0019035 -0.0031598 0 -0.016157 0 0.00060919 0 -0.0016658 0 -0.19026
2.0039 0.0040917 0.010442 0.015227 -0.0053195 0.0040121 -0.00027683 0.010083 0.0097857 0.017481 0.011557 0.0084714 1.4836 0.0017003 0.010238 0.004192 -0.0044053 -0.0074102 -0.011962 -0.0035053 -0.00088851 -0.0013516 0 -0.015668 0 0.00010055 0 -0.0018302 0 -0.19036
2.0078 0.0041082 0.011689 0.010554 -0.007156 2.2688e-05 -0.0044398 0.0094163 0.012121 0.016545 0.0074965 0.0086331 1.4803 -0.002669 0.012578 -0.0024862 -0.00071933 -0.0044119 -0.0077744 -0.0069585 -0.0019597 0.00033461 0 -0.015576 0 -0.00028244 0 -0.0014494 0 -0.1729
2.0117 0.0056941 0.010558 0.0046095 -0.004372 0.0004426 -0.0029661 0.0074004 0.0095226 0.0086401 0.0028106 0.0081166 1.4588 -0.0078035 0.0075962 -0.0064936 0.0035037 -0.0024558 -0.0016146 -0.0089495 -0.0016502 -7.9827e-05 0 -0.015851 0 -0.00038889 0 -0.00081213 0 -0.13343
2.0156 0.0071459 0.0073398 0.00073461 0.0027751 0.0051903 0.0043321 0.0034836 0.0018876 -0.0044861 -0.00037172 0.0058447 1.4188 -0.0094461 -0.00068439 -0.0053976 0.0058092 -0.0013627 0.0028618 -0.0088511 -0.0011494 -0.0021692 0 -0.016167 0 -0.00024511 0 -0.00041783 0 -0.07568
2.0195 0.006625 0.0030818 -0.00025759 0.010775 0.010849 0.013049 -0.00085762 -0.0067367 -0.01581 -0.0010237 0.0023753 1.3762 -0.0052839 -0.0054541 0.00072692 0.0059524 -0.00063785 0.0026446 -0.0059375 -0.0011749 -0.0037858 0 -0.016278 0 6.2612e-05 0 -0.00054409 0 -0.018837
2.0234 0.0037304 -0.00078556 0.00017186 0.014691 0.01287 0.017083 -0.0022832 -0.010643 -0.017257 0.00019048 0.00014852 1.3479 0.0024399 -0.0032445 0.0088887 0.0051852 -0.00039499 -0.0018033 -0.00050396 -0.0015434 -0.0033292 0 -0.016262 0 0.00046953 0 -0.0010035 0 0.0086258
2.0273 -0.00027727 -0.0030684 0.00019357 0.011727 0.0087997 0.013152 0.00179 -0.0068867 -0.0059979 0.0019317 0.001551 1.3364 0.0085074 0.0029529 0.014489 0.0042254 -0.0014119 -0.0064415 0.0051488 -0.0018331 -0.0012971 0 -0.016383 0 0.00090696 0 -0.001322 0 -0.010776
2.0313 -0.0036448 -0.0034249 -0.00090645 0.0036701 0.00014243 0.0034126 0.010112 0.0019704 0.012309 0.0035084 0.0063569 1.3306 0.0092094 0.0066329 0.014091 0.0023857 -0.0041964 -0.0068472 0.0075382 -0.0021129 0.00031604 0 -0.016744 0 0.0012472 0 -0.0011811 0 -0.064079
2.0352 -0.0054775 -0.0025945 -0.0027392 -0.0041304 -0.0085776 -0.0060052 0.01721 0.0093735 0.026489 0.0049699 0.011102 1.3182 0.0054818 0.0039842 0.0079578 -0.0011705 -0.0079585 -0.0020861 0.0046473 -0.0027775 3.8559e-05 0 -0.017116 0 0.0013323 0 -0.00071305 0 -0.10855
2.0391 -0.0060721 -0.0019862 -0.0046883 -0.0067938 -0.012897 -0.0095153 0.01685 0.0095896 0.027196 0.0059685 0.01135 1.2974 0.0016824 -0.0026046 0.00021525 -0.0056153 -0.010586 0.0043066 -0.0018178 -0.0037336 -0.001666 0 -0.017133 0 0.0010907 0 -0.0003716 0 -0.09728
2.043 -0.0061808 -0.0027838 -0.0064516 -0.0037407 -0.011384 -0.0061784 0.0069568 0.0019327 0.013154 0.0049586 0.005068 1.2772 0.0012603 -0.0070185 -0.0039698 -0.0083943 -0.0098935 0.0073233 -0.0070914 -0.0040804 -0.0028893 0 -0.016646 0 0.00062613 0 -0.00050318 0 -0.012208
2.0469 -0.0061969 -0.0051488 -0.0079124 0.00092877 -0.0064226 -0.00023659 -0.0082244 -0.009078 -0.0083689 0.00010674 -0.005845 1.2659 0.0036112 -0.0052971 -0.0022551 -0.007353 -0.0052692 0.0048638 -0.0070474 -0.0029121 -0.0020827 0 -0.015885 0 0.00017341 0 -0.0010288 0 0.12191
2.0508 -0.0061414 -0.008134 -0.0089647 0.0018853 -0.0024145 0.0022399 -0.020914 -0.017584 -0.02682 -0.0086023 -0.017114 1.2609 0.0051691 0.0008379 0.0031752 -0.0029911 0.0016091 -0.00046981 -0.0019568 -0.00048092 0.00056361 0 -0.015273 0 -5.3708e-05 0 -0.0015336 0 0.25453
2.0547 -0.0062871 -0.01043 -0.0097975 -0.0031026 -0.0028334 -0.0021109 -0.025474 -0.020799 -0.035028 -0.01819 -0.025142 1.2503 0.0034975 0.0060235 0.0076641 0.0016009 0.0076702 -0.0037886 0.0032971 0.0016868 0.0033429 0 -0.015096 0 1.1563e-05 0 -0.0016619 0 0.34338
2.0586 -0.007484 -0.011409 -0.011226 -0.011647 -0.0081552 -0.01171 -0.022278 -0.020254 -0.032489 -0.024078 -0.028791 1.2241 0.00011453 0.0065142 0.008165 0.0033249 0.010379 -0.0022898 0.0032304 0.0021357 0.0044885 0 -0.015345 0 0.00028874 0 -0.001427 0 0.37795
2.0625 -0.010588 -0.011638 -0.014286 -0.019146 -0.015864 -0.021607 -0.016648 -0.019293 -0.023805 -0.023354 -0.028718 1.1842 -0.00092263 0.003354 0.0056606 0.0017806 0.0092933 0.0024135 -0.0033045 0.0010313 0.0034964 0 -0.015845 0 0.00064423 0 -0.0011414 0 0.37601
2.0664 -0.015473 -0.012455 -0.019107 -0.022727 -0.022242 -0.027309 -0.014032 -0.019619 -0.014668 -0.017258 -0.025687 1.1429 0.002672 0.00060585 0.0036882 -0.00054283 0.0061186 0.0060074 -0.01177 0.00017556 0.0012866 0 -0.016438 0 0.00096801 0 -0.0010609 0 0.36197
2.0703 -0.020712 -0.014939 -0.024212 -0.023157 -0.024639 -0.027742 -0.015841 -0.020244 -0.0088182 -0.010616 -0.02009 1.1104 0.0085726 0.00089823 0.0044556 -0.00077713 0.0032904 0.0054545 -0.015651 0.0012023 -0.00070415 0 -0.017026 0 0.0011743 0 -0.0011164 0 0.34957
2.0742 -0.02445 -0.019101 -0.027331 -0.023256 -0.02287 -0.025243 -0.019405 -0.019476 -0.0075142 -0.0085015 -0.013121 1.085 0.011505 0.0030194 0.0064339 0.001589 0.0022389 0.0015018 -0.012036 0.0036608 -0.0016192 0 -0.017445 0 0.0011808 0 -0.0010061 0 0.34331
2.0781 -0.025798 -0.023884 -0.027381 -0.0247 -0.019111 -0.023061 -0.02153 -0.017525 -0.010485 -0.012785 -0.0078153 1.0544 0.0080389 0.0037864 0.0059255 0.0044075 0.0026675 -0.0024006 -0.0040115 0.0050852 -0.0016716 0 -0.017428 0 0.00094864 0 -0.00054854 0 0.35069
2.082 -0.025489 -0.02789 -0.025805 -0.026444 -0.016507 -0.022782 -0.021907 -0.016847 -0.016689 -0.021284 -0.0079635 1.0073 -2.4725e-06 0.0018111 0.001128 0.0051711 0.0032942 -0.0034282 0.0023075 0.0032804 -0.0018365 0 -0.016787 0 0.00056935 0 7.0554e-05 0 0.38674
2.0859 -0.025165 -0.030181 -0.025698 -0.026187 -0.017327 -0.02376 -0.023121 -0.019838 -0.024389 -0.029908 -0.015197 0.94496 -0.0068377 -0.0010211 -0.0054343 0.0034897 0.0032981 -0.0016886 0.0033044 -0.0012897 -0.0030526 0 -0.015687 0 0.00027959 0 0.00041595 0 0.46189
2.0898 -0.02594 -0.030601 -0.029129 -0.023194 -0.021657 -0.024589 -0.027554 -0.026282 -0.031364 -0.035704 -0.026884 0.88106 -0.0076222 -0.0018046 -0.0087958 0.0012486 0.0031704 0.00046441 0.00075761 -0.0054922 -0.0054005 0 -0.014671 0 0.00031955 0 0.00018116 0 0.56477
2.0938 -0.02749 -0.029542 -0.034967 -0.019503 -0.027336 -0.024843 -0.034461 -0.033196 -0.035832 -0.038226 -0.037239 0.82932 -0.0024939 0.00010251 -0.006163 0.00043315 0.0042274 0.0010544 -0.00048707 -0.0061695 -0.007732 0 -0.01432 0 0.00071493 0 -0.00053397 0 0.65975
2.0977 -0.028449 -0.027565 -0.039326 -0.018249 -0.031206 -0.025307 -0.040146 -0.037246 -0.03746 -0.038525 -0.04118 0.79081 0.0038348 0.0025035 0.00021251 0.001018 0.0072253 0.00028376 0.0023785 -0.0030289 -0.008124 0 -0.014805 0 0.0011889 0 -0.0013048 0 0.70626
2.1016 -0.027639 -0.025214 -0.038507 -0.020711 -0.031005 -0.026627 -0.04099 -0.03733 -0.037264 -0.037218 -0.037799 0.75211 0.0063822 0.0031078 0.0048724 0.0011674 0.011313 -0.00011514 0.0073015 0.0010462 -0.0051544 0 -0.015745 0 0.0013349 0 -0.0017345 0 0.68515
2.1055 -0.025044 -0.023031 -0.032001 -0.024968 -0.026775 -0.027981 -0.03637 -0.034846 -0.036182 -0.033757 -0.03046 0.69673 0.0040662 0.0024029 0.004118 -0.00052789 0.014306 0.00099023 0.009535 0.0026709 0.00069358 0 -0.016534 0 0.00094572 0 -0.0017451 0 0.60986
2.1094 -0.021789 -0.02152 -0.022981 -0.027466 -0.020877 -0.027385 -0.028828 -0.031606 -0.033699 -0.027482 -0.023599 0.61946 8.5928e-05 0.0032148 -0.00061482 -0.0032499 0.014148 0.0028548 0.0065346 0.0010838 0.006675 0 -0.016829 0 0.00021698 0 -0.0015615 0 0.51346
2.1133 -0.01928 -0.02091 -0.015912 -0.026027 -0.016553 -0.023591 -0.02167 -0.027764 -0.028129 -0.019186 -0.019223 0.53119 -0.001469 0.0071867 -0.0042354 -0.0046084 0.01044 0.0036606 0.00066252 -0.0013063 0.0091992 0 -0.016756 0 -0.00037575 0 -0.0014462 0 0.42453
2.1172 -0.018302 -0.020922 -0.013365 -0.021573 -0.01593 -0.017801 -0.016553 -0.022054 -0.018675 -0.011425 -0.016225 0.44939 0.00060828 0.012036 -0.002903 -0.0031313 0.004821 0.0023974 -0.0029941 -0.0014595 0.0063607 0 -0.016647 0 -0.00044764 0 -0.0014636 0 0.35378
2.1211 -0.018671 -0.020852 -0.014625 -0.017191 -0.018738 -0.013348 -0.013283 -0.014143 -0.007435 -0.0070949 -0.012764 0.38269 0.0038999 0.012982 0.0023941 5.5644e-05 -6.9317e-05 -0.00018879 -0.0015135 0.0012179 -0.00031786 0 -0.016625 0 -1.1357e-05 0 -0.0014776 0 0.30048
2.125 -0.019493 -0.020032 -0.01695 -0.015581 -0.022563 -0.013295 -0.011516 -0.0065275 0.0008014 -0.007516 -0.0090918 0.32273 0.0049996 0.0074186 0.0069883 0.0022296 -0.0022143 -0.0024375 0.0030855 0.0043228 -0.0066044 0 -0.016488 0 0.00054476 0 -0.0013359 0 0.26783
2.1289 -0.019699 -0.018327 -0.018012 -0.017208 -0.02441 -0.017842 -0.012136 -0.0036608 0.0013008 -0.011716 -0.0079273 0.2506 0.0027797 -0.0017938 0.0071498 0.001807 -0.0012308 -0.0033362 0.0058669 0.0049346 -0.0085362 0 -0.016022 0 0.00078496 0 -0.0010275 0 0.26855
2.1328 -0.018571 -0.016264 -0.017373 -0.020447 -0.022565 -0.023824 -0.016532 -0.0085635 -0.0072411 -0.0174 -0.012008 0.1525 -0.00075175 -0.0081126 0.0035664 -3.0205e-05 0.0018193 -0.0031107 0.0037453 0.0025672 -0.0054182 0 -0.015366 0 0.00057271 0 -0.00067054 0 0.31328
2.1367 -0.016085 -0.014631 -0.016078 -0.023068 -0.017569 -0.02685 -0.024424 -0.019749 -0.021316 -0.022575 -0.02112 0.031583 -0.0025533 -0.0069392 0.00034992 -0.00058929 0.0053925 -0.0023891 -0.0016586 -0.00040408 -0.00032348 0 -0.015004 0 0.00014553 0 -0.00038651 0 0.39288
2.1406 -0.012981 -0.013868 -0.015201 -0.023512 -0.011767 -0.024397 -0.032543 -0.031275 -0.034275 -0.026314 -0.03133 -0.093565 -0.0014206 0.00013967 0.00075154 0.0014291 0.0082842 -0.0011213 -0.0057246 -0.0012342 0.002441 0 -0.015316 0 -0.0001205 0 -0.00022257 0 0.47251
2.1445 -0.010393 -0.013719 -0.014816 -0.021103 -0.0077508 -0.017415 -0.035873 -0.036187 -0.039831 -0.028232 -0.037074 -0.20241 0.0010422 0.0066686 0.0039779 0.0044223 0.0097675 0.0013578 -0.0052579 0.00038053 0.00082663 0 -0.016136 0 -2.908e-05 0 -0.00019174 0 0.50522
2.1484 -0.0091132 -0.013373 -0.014069 -0.015731 -0.0066639 -0.0092801 -0.030798 -0.030843 -0.035035 -0.027546 -0.034396 -0.28664 0.0020421 0.007124 0.0062253 0.0054615 0.0093024 0.005147 -0.0013009 0.0020783 -0.0034511 0 -0.016805 0 0.00030514 0 -0.00034506 0 0.45613
2.1523 -0.0089256 -0.011969 -0.011928 -0.0078679 -0.0074174 -0.0032007 -0.017704 -0.016952 -0.021202 -0.023029 -0.023008 -0.35427 0.00012212 0.0018061 0.0047133 0.0034334 0.0064566 0.0089194 0.0021632 0.0014173 -0.0066031 0 -0.016723 0 0.00058991 0 -0.0007498 0 0.32054
2.1563 -0.0085997 -0.0090956 -0.0078569 0.0010353 -0.0073569 -0.00025303 -0.00099736 -0.00013429 -0.002869 -0.014134 -0.0061601 -0.42168 -0.003706 -0.0037134 0.00053553 0.00048511 0.001323 0.010601 0.0020137 -0.0014205 -0.0060623 0 -0.015899 0 0.00060067 0 -0.0013706 0 0.12619
2.1602 -0.0067058 -0.0049957 -0.0021229 0.0086027 -0.0040625 0.00061027 0.013384 0.013579 0.014161 -0.0022607 0.011018 -0.50141 -0.0070302 -0.0039273 -0.0025033 0.00011787 -0.0049819 0.009119 -0.0015039 -0.0036373 -0.0024809 0 -0.014954 0 0.00032469 0 -0.0019892 0 -0.078479
2.1641 -0.0027038 -0.00042683 0.0041353 0.012604 0.0027989 0.0010754 0.021108 0.020694 0.024789 0.0092179 0.023496 -0.5956 -0.0081063 0.001594 -0.0017444 0.0036958 -0.010435 0.0054643 -0.0056929 -0.0026013 0.0011616 0 -0.014563 0 -7.9196e-05 0 -0.0022883 0 -0.24159
2.168 0.0025863 0.0037166 0.0090894 0.01245 0.010839 0.0021051 0.021199 0.021011 0.026239 0.016565 0.027959 -0.69863 -0.0070288 0.0081009 0.0017575 0.0088716 -0.013055 0.0018572 -0.0082906 0.0013872 0.0022918 0 -0.014881 0 -0.00041913 0 -0.002063 0 -0.32437
2.1719 0.0075553 0.0068191 0.010942 0.0097521 0.016158 0.0037745 0.015736 0.016475 0.01909 0.017874 0.023911 -0.8044 -0.0051645 0.010254 0.0044744 0.01162 -0.0121 -0.00021251 -0.0091709 0.0051433 0.00078142 0 -0.01548 0 -0.00057101 0 -0.0013822 0 -0.31398
2.1758 0.010935 0.0088014 0.0091711 0.0072512 0.015807 0.0059779 0.0082788 0.0095943 0.0071734 0.014195 0.014025 -0.91088 -0.0036529 0.0068837 0.0040112 0.0099718 -0.0085629 -0.0010792 -0.0094044 0.0054475 -0.0013426 0 -0.015846 0 -0.00048759 0 -0.00054967 0 -0.22988
2.1797 0.012521 0.010073 0.0054884 0.0068845 0.0099393 0.0088864 0.0021947 0.0025926 -0.0040241 0.0087441 0.003245 -1.0187 -0.0024907 0.0016082 0.0013149 0.0057723 -0.0045269 -0.0019843 -0.0092351 0.0019097 -0.0019194 0 -0.015896 0 -0.0001651 0 0.00010633 0 -0.11877
2.1836 0.012963 0.011181 0.003364 0.0086366 0.0020787 0.012557 -0.0003841 -0.0026186 -0.0099334 0.0048256 -0.0034023 -1.1275 -0.00097287 -0.00082766 -0.0006744 0.0027393 -0.0018458 -0.0031752 -0.0075603 -0.0028735 -0.0004139 0 -0.015993 0 0.00036434 0 0.00043136 0 -0.036268
2.1875 0.012983 0.012383 0.0058909 0.011079 -0.0028292 0.016245 0.0010591 -0.0043622 -0.0089715 0.0040184 -0.0032864 -1.2339 0.0011039 0.001268 -0.00033987 0.0027762 -0.0011702 -0.0032155 -0.0035595 -0.0058503 0.0019909 0 -0.016471 0 0.001007 0 0.0004742 0 -0.022041
2.1914 0.012864 0.013467 0.013342 0.012919 -0.0014053 0.018453 0.0055587 -0.001588 -0.0027115 0.0058289 0.0026904 -1.3344 0.0027851 0.0055803 0.00088575 0.0042575 -0.0019875 -0.00051201 0.0015095 -0.0061184 0.0036588 0 -0.01719 0 0.0015975 0 0.00035622 0 -0.082272
2.1953 0.012607 0.014 0.022497 0.014014 0.0061137 0.018006 0.011226 0.0054068 0.0058684 0.0087633 0.011156 -1.4283 0.0026116 0.0083753 0.00017209 0.0039793 -0.0034653 0.0043849 0.0046796 -0.0051378 0.0037441 0 -0.017593 0 0.001945 0 0.00013368 0 -0.1906
2.1992 0.012375 0.0138 0.028651 0.014987 0.016091 0.015261 0.01612 0.014617 0.014549 0.011714 0.018707 -1.5168 7.1414e-05 0.007732 -0.0034538 0.00072825 -0.0052499 0.0082772 0.0037927 -0.004668 0.0024548 0 -0.01724 0 0.0019219 0 -0.00021225 0 -0.30603
2.2031 0.012539 0.013185 0.028949 0.016088 0.023741 0.012222 0.019096 0.0229 0.022677 0.014515 0.023787 -1.6007 -0.0035052 0.0045032 -0.0076674 -0.0032416 -0.0075272 0.0076256 -0.00032485 -0.0048141 0.00053733 0 -0.016265 0 0.0015397 0 -0.00066986 0 -0.39461
2.207 0.013213 0.012747 0.02441 0.016679 0.025879 0.011193 0.020161 0.027373 0.030152 0.017403 0.026689 -1.6781 -0.0056027 0.00076027 -0.0087471 -0.0044018 -0.010408 0.0018174 -0.0043891 -0.0042155 -0.0012332 0 -0.015299 0 0.00096442 0 -0.0011092 0 -0.44081
2.2109 0.01389 0.012825 0.018949 0.015983 0.022499 0.013005 0.020143 0.026852 0.035886 0.020113 0.028066 -1.7469 -0.0044094 -0.0021752 -0.0049534 -0.0016223 -0.01333 -0.0057358 -0.0055512 -0.0019747 -0.0021933 0 -0.014932 0 0.00045496 0 -0.0013246 0 -0.4453
2.2148 0.013796 0.013221 0.016254 0.014303 0.016437 0.016329 0.019898 0.022384 0.037484 0.021577 0.027646 -1.8088 -0.00044846 -0.0041985 0.001877 0.002441 -0.015122 -0.010021 -0.0038669 0.00094978 -0.0018601 0 -0.015236 0 0.00024425 0 -0.0011863 0 -0.41652
2.2188 0.012783 0.013473 0.017157 0.013314 0.011576 0.018703 0.019635 0.016479 0.032743 0.020569 0.024423 -1.8699 0.0035238 -0.0055048 0.0079234 0.003743 -0.014732 -0.0084355 -0.0019396 0.0024964 -0.00023726 0 -0.015803 0 0.00040964 0 -0.00076632 0 -0.3653
2.2227 0.011809 0.013415 0.019534 0.014848 0.010675 0.018475 0.018801 0.01155 0.021795 0.016784 0.018035 -1.9363 0.0044975 -0.0058334 0.010469 0.00071741 -0.012006 -0.0028245 -0.0021759 0.0016114 0.0019158 0 -0.016181 0 0.0008041 0 -0.00032044 0 -0.3044
2.2266 0.012294 0.013434 0.020512 0.019146 0.013893 0.016037 0.016602 0.0086497 0.0079936 0.011404 0.0098714 -2.0081 0.0016073 -0.0048258 0.009611 -0.0042185 -0.0078934 0.0022751 -0.0044464 -0.0005805 0.0034001 0 -0.016269 0 0.0011152 0 -0.00012654 0 -0.24806
2.2305 0.014738 0.014067 0.018847 0.024126 0.018638 0.013405 0.012849 0.0073682 -0.0033919 0.0066661 0.0027764 -2.0793 -0.0030286 -0.0028502 0.0073921 -0.0070162 -0.0039241 0.0035457 -0.0064154 -0.001851 0.0034876 0 -0.016267 0 0.0010544 0 -0.00029954 0 -0.20799
2.2344 0.017915 0.015298 0.015525 0.026494 0.020926 0.01255 0.0085752 0.0068234 -0.0078881 0.0047057 -0.00045577 -2.1444 -0.005848 -0.0010218 0.0057019 -0.0058669 -0.00142 0.0013736 -0.0060164 -0.0010849 0.0026195 0 -0.016333 0 0.00057009 0 -0.00071907 0 -0.18864
2.2383 0.019581 0.01629 0.01251 0.023959 0.017745 0.013882 0.00591 0.0067713 -0.0041163 0.0064774 0.0014093 -2.2049 -0.0046167 -0.00019383 0.0051059 -0.0027734 -0.00098286 -0.0011819 -0.0034418 0.00069383 0.0020555 0 -0.016359 0 -8.0636e-05 0 -0.0011201 0 -0.18749
2.2422 0.018276 0.015956 0.01113 0.016903 0.0092644 0.016031 0.0070001 0.0077996 0.0056995 0.011382 0.0075402 -2.2695 -0.00017545 -5.8118e-05 0.005301 -0.0013425 -0.0024757 -0.0016337 -0.00070889 0.0015482 0.0026405 0 -0.016123 0 -0.00049317 0 -0.0012781 0 -0.20076
2.2461 0.01462 0.013909 0.011489 0.008306 -0.00063655 0.016957 0.012415 0.010453 0.017074 0.017637 0.015571 -2.3445 0.0043072 0.00050223 0.0060665 -0.0030856 -0.0052769 -0.00025695 0.00050721 0.00076612 0.0038913 0 -0.015625 0 -0.00041579 0 -0.001157 0 -0.2276
2.25 0.010882 0.010923 0.012964 0.0020141 -0.0063505 0.015404 0.020082 0.014187 0.025424 0.02297 0.022534 -2.4254 0.0059381 0.0020769 0.0073906 -0.0059296 -0.0084893 0.00074366 0.00036954 -0.0003929 0.004449 0 -0.015182 0 4.7907e-05 0 -0.00091784 0 -0.26629
2.2539 0.0091141 0.0084048 0.014826 0.00052693 -0.0041812 0.011621 0.02582 0.017256 0.027852 0.025246 0.025709 -2.4984 0.0043235 0.0038752 0.0088428 -0.0063394 -0.011035 -8.7473e-05 0.0002282 -0.00014371 0.0035826 0 -0.01514 0 0.00051834 0 -0.00078423 0 -0.30509
2.2578 0.0094891 0.00731 0.016311 0.003672 0.0047741 0.0070011 0.025622 0.01778 0.023916 0.022996 0.023405 -2.5521 0.0015487 0.0043881 0.0093723 -0.0028364 -0.011832 -0.0018712 0.00078298 0.0017546 0.0022127 0 -0.015494 0 0.00065085 0 -0.00086669 0 -0.31937
2.2617 0.010327 0.0074688 0.016503 0.0088414 0.014867 0.0031468 0.018394 0.015064 0.015389 0.015993 0.015736 -2.5906 8.2012e-05 0.0029561 0.008154 0.0026005 -0.010213 -0.0025016 0.0012512 0.0035686 0.0022475 0 -0.015845 0 0.00041326 0 -0.0010791 0 -0.28349
2.2656 0.009715 0.0078869 0.014712 0.01254 0.019551 0.0011054 0.007131 0.010019 0.0053398 0.0057692 0.0050371 -2.6319 0.00062018 0.00059385 0.005614 0.006515 -0.0064185 -0.0011096 0.00047025 0.0033362 0.0046879 0 -0.015773 0 8.221e-05 0 -0.0012158 0 -0.19206
2.2695 0.0072257 0.0076676 0.011293 0.012339 0.016007 0.0011647 -0.0026509 0.0043707 -0.0030619 -0.0044231 -0.0047369 -2.6932 0.0018279 -0.00083471 0.0032538 0.0071978 -0.0017522 0.00088369 -0.0014156 0.00099188 0.0083205 0 -0.015264 0 -3.6083e-05 0 -0.0011309 0 -0.072753
2.2734 0.004218 0.006667 0.007935 0.0081844 0.0072347 0.0030267 -0.0063646 -0.00047077 -0.0075931 -0.010679 -0.0097179 -2.774 0.0020376 -0.00027644 0.0021686 0.00591 0.0019017 0.0013185 -0.0027515 -0.0013821 0.010395 0 -0.014731 0 0.00010515 0 -0.00087072 0 0.023614
2.2773 0.0025788 0.0053604 0.0066539 0.0023821 -0.00015646 0.0059959 -0.0032094 -0.0037854 -0.0075318 -0.010342 -0.0080889 -2.8541 0.0010845 0.0016792 0.0018133 0.0050677 0.0030229 -0.00022431 -0.0020569 -0.0015107 0.008802 0 -0.014598 0 0.00027142 0 -0.00064286 0 0.052219
2.2813 0.0031445 0.0042378 0.0080608 -0.0017288 -0.0008659 0.0090582 0.0036893 -0.005024 -0.0035588 -0.0036842 -0.00098468 -2.9103 0.00040771 0.0035343 0.00057073 0.005484 0.0012805 -0.0017846 0.00020673 0.00087323 0.0037871 0 -0.014881 0 0.00021022 0 -0.00064453 0 0.0020921
2.2852 0.0051776 0.0034533 0.010527 -0.0016526 0.0052349 0.011049 0.0098476 -0.0033327 0.002796 0.0059295 0.0083175 -2.9366 0.0013727 0.0042874 -0.0022397 0.0056045 -0.0023278 -0.0010774 0.0018454 0.0038097 -0.0023035 0 -0.015202 0 -6.5386e-05 0 -0.00089923 0 -0.097944
2.2891 0.0071744 0.0030437 0.011318 0.0029108 0.013216 0.011102 0.012539 0.001933 0.0097492 0.013795 0.016273 -2.9505 0.0036236 0.0040558 -0.0050809 0.0034526 -0.0061168 0.0018555 0.0011139 0.0050523 -0.0068734 0 -0.015225 0 -0.00026235 0 -0.0012472 0 -0.19857
2.293 0.008095 0.003294 0.0089345 0.0099868 0.016897 0.009216 0.012034 0.0099433 0.015601 0.016569 0.020633 -2.9786 0.0052675 0.0034974 -0.0053329 -0.00088359 -0.008674 0.0043101 -0.0013436 0.0041452 -0.0087105 0 -0.015034 0 -8.692e-05 0 -0.0014908 0 -0.2586
2.2969 0.0079263 0.0046375 0.0045568 0.01645 0.013257 0.0064763 0.010352 0.017753 0.018862 0.014098 0.020777 -3.034 0.0047961 0.0029736 -0.0020012 -0.0049285 -0.0094869 0.0035102 -0.0029154 0.0025383 -0.0080789 0 -0.015041 0 0.000452 0 -0.00155 0 -0.26253
2.3008 0.0073129 0.0070497 0.0011753 0.019583 0.0041856 0.0045571 0.009042 0.02142 0.018445 0.009094 0.017092 -3.1067 0.0027862 0.0024993 0.002799 -0.0060693 -0.0088922 -0.00039917 -0.0015282 0.0017544 -0.0056826 0 -0.015501 0 0.0010161 0 -0.0014796 0 -0.21893
2.3047 0.0068492 0.0096042 0.0011001 0.018201 -0.0052683 0.0046984 0.0080755 0.018462 0.014061 0.0049931 0.010365 -3.1748 0.0015237 0.0023433 0.0054493 -0.0040884 -0.007543 -0.0041244 0.0022527 0.0016678 -0.0019905 0 -0.01616 0 0.0012207 0 -0.0013492 0 -0.14787
2.3086 0.0067265 0.010849 0.0041036 0.012941 -0.010329 0.0068412 0.0065309 0.0098018 0.0066236 0.0036498 0.001833 -3.2249 0.0027585 0.0031804 0.0042491 -0.0013863 -0.0059025 -0.0042547 0.005685 0.00078077 0.0023215 0 -0.016469 0 0.00096202 0 -0.0011366 0 -0.070677
2.3125 0.0068475 0.0098668 0.0078329 0.0058333 -0.0090123 0.0095933 0.0039806 -0.00047297 -0.0017329 0.0045527 -0.0064562 -3.2633 0.0057685 0.0052356 0.0012312 -0.00066162 -0.0041458 -0.00066376 0.0064311 -0.0018172 0.0056772 0 -0.016166 0 0.00048587 0 -0.00076688 0 -0.0071392
2.3164 0.0070287 0.0070983 0.0099539 -0.0005238 -0.002501 0.011091 0.0010654 -0.0074722 -0.0082296 0.0058902 -0.011802 -3.3069 0.0077608 0.0073303 0.00025954 -0.0023696 -0.0024239 0.0031919 0.0046545 -0.0049917 0.0060657 0 -0.015634 0 0.00015326 0 -0.00026156 0 0.024947
2.3203 0.0070131 0.0041231 0.0099184 -0.0039599 0.0060597 0.010138 -0.0011188 -0.0082575 -0.01045 0.0063011 -0.011915 -3.3651 0.0064039 0.0073089 0.0030156 -0.0044425 -0.0011237 0.0035704 0.0025643 -0.006332 0.0027725 0 -0.015601 0 0.00014432 0 0.00018259 0 0.01447
2.3242 0.0064501 0.0025136 0.0088224 -0.003646 0.013125 0.0068385 -0.0019083 -0.003103 -0.0073423 0.0057694 -0.0063028 -3.4299 0.0021446 0.0040076 0.0068744 -0.004442 -0.00079796 0.00018094 0.0020039 -0.0045133 -0.002296 0 -0.016412 0 0.00037363 0 0.00030952 0 -0.035479
2.3281 0.0051337 0.0027547 0.0078611 -0.00048204 0.016063 0.0024174 -0.0012521 0.0052277 0.00021983 0.0051216 0.0030945 -3.4837 -0.0019527 -0.0010235 0.0070942 -0.0019407 -0.0017857 -0.0034013 0.0026729 -0.00083989 -0.0054831 0 -0.017594 0 0.00065347 0 2.7084e-05 0 -0.10547
2.332 0.0034163 0.0041301 0.0072221 0.00347 0.014206 -0.0014286 0.00074167 0.013197 0.0095957 0.0049273 0.012643 -3.5167 -0.0027949 -0.0041464 0.0015143 0.0011466 -0.0038542 -0.0032072 0.0028029 0.0017409 -0.0042359 0 -0.018185 0 0.00089263 0 -0.00049214 0 -0.16847
2.3359 0.0023103 0.0055421 0.0065228 0.0063695 0.0094163 -0.0031343 0.0040334 0.017953 0.017309 0.005025 0.018772 -3.5364 7.449e-05 -0.0026253 -0.0067639 0.0024176 -0.0062083 0.0010917 0.0014252 0.0013332 0.00049626 0 -0.017578 0 0.0011151 0 -0.00095971 0 -0.20491
2.3398 0.0029319 0.0064148 0.0060051 0.0078574 0.0054338 -0.0016502 0.0082293 0.018099 0.020533 0.0050607 0.019706 -3.561 0.004156 0.0026031 -0.011571 0.0010805 -0.0079152 0.0056007 -0.00034818 -0.0011079 0.0047707 0 -0.016101 0 0.0013111 0 -0.0012343 0 -0.21289
2.3438 0.0056042 0.0069087 0.0067863 0.0090848 0.0056952 0.0031821 0.012156 0.014079 0.018532 0.00526 0.016174 -3.6024 0.0062198 0.0072505 -0.0089867 -0.0016378 -0.0084536 0.0057734 -0.0005238 -0.0026628 0.0049725 0 -0.014765 0 0.001332 0 -0.00142 0 -0.20596
2.3477 0.0094248 0.0074812 0.009606 0.011346 0.010719 0.010195 0.014358 0.0082367 0.013202 0.0063946 0.010798 -3.6561 0.0049415 0.0072613 -0.00093419 -0.003842 -0.0079872 0.00075651 0.0013477 -0.0011899 0.0010856 0 -0.014391 0 0.00099513 0 -0.0016782 0 -0.20126
2.3516 0.012813 0.0084396 0.013442 0.014527 0.017222 0.016871 0.014386 0.00408 0.0081038 0.0088317 0.0065778 -3.7062 0.0015984 0.0025576 0.006315 -0.004501 -0.0071751 -0.0056965 0.0032244 0.0027154 -0.0031519 0 -0.01493 0 0.00031298 0 -0.0019488 0 -0.20821
2.3555 0.014672 0.0099354 0.01586 0.016977 0.02026 0.020346 0.013535 0.0044538 0.0063022 0.011703 0.0053105 -3.7395 -0.0015258 -0.0026502 0.0073804 -0.0037738 -0.00667 -0.0086461 0.0023551 0.0063728 -0.0035064 0 -0.015596 0 -0.00040209 0 -0.0019135 0 -0.22553
2.3594 0.015186 0.012172 0.015228 0.017175 0.017155 0.019303 0.013909 0.0095222 0.0083742 0.013325 0.0067998 -3.7567 -0.0032185 -0.0035382 0.0020294 -0.0022652 -0.0066814 -0.0064394 -0.0018531 0.0075307 0.00096948 0 -0.015668 0 -0.000713 0 -0.0013059 0 -0.24632
2.3633 0.015551 0.015312 0.012741 0.015641 0.010015 0.015439 0.01639 0.016304 0.012138 0.012812 0.009309 -3.7705 -0.0038761 0.00093954 -0.0051859 -0.00039982 -0.0069186 -0.0019858 -0.0068277 0.0062405 0.0070613 0 -0.015192 0 -0.000388 0 -0.00028352 0 -0.26543
2.3672 0.016906 0.019034 0.011923 0.014978 0.004432 0.012898 0.019579 0.020706 0.014566 0.011428 0.011035 -3.7949 -0.004275 0.0070316 -0.009171 0.0014112 -0.0069503 0.00025142 -0.0088918 0.0043637 0.010184 0 -0.014899 0 0.00040755 0 0.00055859 0 -0.28386
2.3711 0.019428 0.022312 0.015618 0.017542 0.0051356 0.015412 0.021114 0.020812 0.014553 0.012151 0.011674 -3.8343 -0.0042025 0.0095332 -0.0083037 0.0023841 -0.0067041 -0.0014951 -0.0065373 0.0034271 0.0082533 0 -0.015447 0 0.0012332 0 0.00064016 0 -0.30918
2.375 0.022322 0.023964 0.023118 0.022776 0.012216 0.023079 0.02035 0.01863 0.01422 0.017393 0.012895 -3.8816 -0.0025879 0.006376 -0.0048194 0.0016949 -0.0067001 -0.004899 -0.0017739 0.0031297 0.0031804 0 -0.01671 0 0.001695 0 -6.6733e-05 0 -0.35254
2.3789 0.024585 0.023661 0.030325 0.027043 0.0212 0.031606 0.019606 0.018488 0.017393 0.026613 0.017123 -3.9239 0.00098293 0.00022356 -0.00191 -0.00054379 -0.0077647 -0.0061358 0.001747 0.0019901 -0.0011183 0 -0.017807 0 0.0016815 0 -0.00094993 0 -0.42239
2.3828 0.025697 0.022403 0.033089 0.026705 0.026885 0.035234 0.022237 0.023186 0.02614 0.035961 0.025289 -3.9502 0.0051006 -0.0042368 -0.00079964 -0.0028567 -0.01034 -0.0036967 0.0020158 -0.00067631 -0.0021241 0 -0.017854 0 0.0013375 0 -0.0012677 0 -0.51533
2.3867 0.025661 0.021754 0.030735 0.021892 0.027453 0.031351 0.028926 0.031255 0.038151 0.04056 0.035232 -3.9562 0.0071979 -0.0045181 -0.0004762 -0.0034253 -0.013871 0.00036381 0.00023713 -0.0036385 -0.00040941 0 -0.016751 0 0.00086217 0 -0.0008147 0 -0.609
2.3906 0.024512 0.022336 0.02642 0.017157 0.025218 0.022891 0.035836 0.037879 0.047378 0.037784 0.042269 -3.9459 0.0056587 -0.0020404 0.00031137 -0.0018411 -0.01681 0.0027754 -0.00066121 -0.0047499 0.0015837 0 -0.015308 0 0.00036289 0 -0.00010376 0 -0.6652
2.3945 0.022012 0.022979 0.023872 0.017689 0.023599 0.016047 0.036973 0.038735 0.047883 0.028978 0.041961 -3.9293 0.0014141 1.9374e-05 0.0013723 0.00025862 -0.017437 0.0024175 0.0010473 -0.0030823 0.002105 0 -0.014584 0 -0.00011141 0 0.00014193 0 -0.64692
2.3984 0.017946 0.021523 0.023618 0.024023 0.023456 0.014877 0.029165 0.033242 0.038131 0.018287 0.033259 -3.9176 -0.0025698 0.00023656 0.0015049 0.00066759 -0.01504 0.0012713 0.0044017 7.8478e-06 0.0014545 0 -0.01504 0 -0.00045433 0 -0.00028969 0 -0.54161
2.4023 0.012741 0.016722 0.022419 0.030204 0.022369 0.017471 0.015243 0.024326 0.022305 0.0096255 0.019593 -3.9171 -0.0035552 0.00016957 0.00024617 -0.0010291 -0.01058 0.0021365 0.0069534 0.0020349 0.0011324 0 -0.016211 0 -0.00048749 0 -0.00087944 0 -0.37364
2.4063 0.0076895 0.0096136 0.016607 0.02786 0.017464 0.017431 0.0022221 0.015187 0.0074187 0.0042577 0.0067847 -3.9256 -0.0010703 0.0022317 -0.0012863 -0.0026908 -0.0061897 0.0055817 0.0072055 0.0016668 0.0020232 0 -0.017127 0 -0.0001007 0 -0.00090163 0 -0.19341
2.4102 0.0043865 0.0030549 0.0062235 0.013395 0.0088525 0.0098683 -0.0042209 0.0064859 -0.0016954 0.00077369 -0.00090211 -3.9342 0.0029899 0.0066296 -0.0015072 -0.0016077 -0.0036745 0.0092377 0.005799 -0.00011112 0.0035608 0 -0.017088 0 0.00059438 0 -0.00018944 0 -0.048124
2.4141 0.0037284 -0.00022957 -0.0040662 -0.0076708 0.00025719 -0.0031819 -0.0041291 -0.0031287 -0.0055607 -0.0028219 -0.0035792 -3.9353 0.0060902 0.010669 -0.00015109 0.002451 -0.0031263 0.010051 0.0044656 -0.0010991 0.0045147 0 -0.016147 0 0.0012761 0 0.00063683 0 0.043946
2.418 0.0052778 0.00052219 -0.0083673 -0.023363 -0.0038565 -0.013053 -0.0025041 -0.013754 -0.0087355 -0.0068747 -0.0050183 -3.9296 0.0069359 0.011189 0.0013571 0.0062728 -0.0028681 0.0071468 0.0041045 -0.00015546 0.0043174 0 -0.014972 0 0.001608 0 0.00074694 0 0.094482
2.4219 0.0074889 0.0038169 -0.0043451 -0.023368 -0.0019493 -0.010909 -0.0040752 -0.021829 -0.014864 -0.0095446 -0.008673 -3.9254 0.0059531 0.0076502 0.001455 0.0057571 -0.0010188 0.0025022 0.0040788 0.0016059 0.0034931 0 -0.014289 0 0.0014515 0 -6.059e-05 0 0.12071
2.4258 0.0086031 0.00712 0.0047895 -0.0065226 0.0034241 0.0046139 -0.0084211 -0.021612 -0.02209 -0.0082464 -0.013542 -3.9298 0.0043158 0.0027548 0.0002384 -5.9766e-05 0.0024496 -0.0010164 0.0033364 0.001868 0.0029193 0 -0.01438 0 0.00091761 0 -0.0011032 0 0.11854
2.4297 0.0075435 0.0083567 0.012723 0.017985 0.0077555 0.024978 -0.010026 -0.0098567 -0.022992 -0.001798 -0.013635 -3.9397 0.0027529 3.1235e-05 -0.00052449 -0.0073761 0.0049874 -0.0021084 0.0019479 -0.0006121 0.0029022 0 -0.01499 0 0.00024423 0 -0.0014411 0 0.061138
2.4336 0.0042652 0.006602 0.01462 0.036391 0.0078395 0.036885 -0.0034149 0.010269 -0.0099995 0.0082979 -0.0024098 -3.9421 0.0012592 0.00079053 0.00073246 -0.010348 0.0030888 -0.0016118 0.001255 -0.0046944 0.0030654 0 -0.015612 0 -0.00035998 0 -0.00080568 0 -0.069898
2.4375 -0.00047856 0.0019413 0.0099589 0.038653 0.0033564 0.031263 0.01104 0.029658 0.017105 0.018135 0.020485 -3.9263 -0.00032773 0.0033367 0.0035884 -0.0060433 -0.0046222 -0.00097472 0.0023907 -0.0077401 0.0029847 0 -0.015861 0 -0.00077422 0 9.133e-05 0 -0.24474
2.4414 -0.0056154 -0.0047763 0.0017126 0.023557 -0.0039448 0.009373 0.025702 0.038096 0.047362 0.022893 0.045434 -3.8951 -0.0018035 0.0049117 0.0059005 0.0028236 -0.015213 -0.00053779 0.0047395 -0.0078171 0.0026889 0 -0.015671 0 -0.00093693 0 0.00021377 0 -0.37452
2.4453 -0.010142 -0.011916 -0.0066245 -0.0019261 -0.011891 -0.01822 0.030031 0.029956 0.0625 0.018749 0.056167 -3.8651 -0.0027674 0.0042085 0.0059256 0.010021 -0.022252 0.00053917 0.0060555 -0.0051745 0.0024653 0 -0.015229 0 -0.00083291 0 -0.00077547 0 -0.34967
2.4492 -0.013336 -0.017223 -0.013183 -0.027319 -0.018585 -0.038532 0.017552 0.0069235 0.047458 0.0046183 0.039513 -3.8543 -0.0031758 0.0020395 0.0041072 0.010989 -0.019601 0.0028598 0.0043062 -0.0017513 0.0023633 0 -0.014802 0 -0.00053785 0 -0.0021159 0 -0.11012
2.4531 -0.014879 -0.018759 -0.017551 -0.043679 -0.022159 -0.043631 -0.0094642 -0.023301 0.0013855 -0.016778 -0.0043242 -3.8667 -0.0034903 -7.3908e-05 0.0026273 0.0064495 -0.0057892 0.0056625 -0.0004261 0.00061812 0.0021628 0 -0.014582 0 -0.00023671 0 -0.0025957 0 0.29894
2.457 -0.01492 -0.016298 -0.019423 -0.046532 -0.020965 -0.033958 -0.040505 -0.050509 -0.058501 -0.039079 -0.0585 -3.8904 -0.0041518 -0.0015086 0.0031318 0.0012424 0.014177 0.0073026 -0.0057533 0.0015252 0.001913 0 -0.014646 0 -0.00012056 0 -0.0016647 0 0.72853
2.4609 -0.014018 -0.011915 -0.01814 -0.036477 -0.014898 -0.016462 -0.061873 -0.065424 -0.10407 -0.054193 -0.09698 -3.9094 -0.0049765 -0.0025977 0.0049509 -0.00033689 0.031093 0.0067795 -0.0086919 0.0017352 0.0022726 0 -0.014967 0 -0.00020904 0 2.8696e-05 0 0.99236
2.4648 -0.012894 -0.008842 -0.013705 -0.018322 -0.0066154 2.3888e-05 -0.063339 -0.062299 -0.11135 -0.055664 -0.099147 -3.9188 -0.0052361 -0.0034279 0.0056646 0.0017333 0.036641 0.0045931 -0.0078045 0.0019217 0.0039564 0 -0.015448 0 -0.00028254 0 0.0011856 0 0.96346
2.4688 -0.012081 -0.0091568 -0.0078576 0.00074137 -0.00070475 0.0089789 -0.043202 -0.041057 -0.074641 -0.042027 -0.062481 -3.9269 -0.004432 -0.0031698 0.0034964 0.0037691 0.028037 0.0020494 -0.0040647 0.0018755 0.0066549 0 -0.015932 0 -5.0654e-05 0 0.00098495 0 0.64517
2.4727 -0.011694 -0.012188 -0.0035151 0.013798 -0.00062579 0.0083094 -0.0096344 -0.0086005 -0.010845 -0.018114 -0.0047724 -3.9431 -0.0029393 -0.0010091 -0.00082174 0.0024093 0.0093787 -7.2357e-05 2.3214e-05 0.0010064 0.0086567 0 -0.016233 0 0.00055124 0 -0.00024434 0 0.17432
2.4766 -0.011455 -0.015123 -0.0027194 0.017033 -0.0058364 0.00035858 0.022494 0.022442 0.049399 0.0068349 0.045935 -3.9648 -0.001766 0.0023522 -0.0045308 -0.0019683 -0.010859 -0.0019085 0.0021268 -0.00052945 0.0079446 0 -0.016219 0 0.0012194 0 -0.0013928 0 -0.24564
2.4805 -0.010962 -0.01539 -0.0050221 0.011173 -0.012003 -0.009677 0.038462 0.038731 0.078527 0.023435 0.067232 -3.9772 -0.001606 0.0046321 -0.0051906 -0.00572 -0.02436 -0.0035808 0.00132 -0.0014695 0.0040356 0 -0.015898 0 0.0014756 0 -0.0015873 0 -0.44444
2.4844 -0.010008 -0.012752 -0.0080193 0.00044452 -0.01461 -0.016435 0.03132 0.033291 0.066657 0.026395 0.053851 -3.9681 -0.0021732 0.003941 -0.0026717 -0.0056661 -0.026766 -0.0042496 -0.0017399 -0.00045273 -0.0011725 0 -0.015451 0 0.0010636 0 -0.00089788 0 -0.36358
2.4883 -0.0087418 -0.0092818 -0.0096109 -0.010331 -0.012904 -0.017248 0.0060353 0.01007 0.025305 0.016372 0.01805 -3.942 -0.0025495 0.00097991 0.00094333 -0.0023068 -0.01893 -0.0025918 -0.0054284 0.0024983 -0.0045997 0 -0.015142 0 0.00019426 0 -0.00012879 0 -0.07374
2.4922 -0.0075969 -0.0073826 -0.0097659 -0.018255 -0.010454 -0.013542 -0.023071 -0.017977 -0.02133 -0.0012334 -0.020007 -3.9201 -0.0022074 -0.0010293 0.0032273 0.00062498 -0.0055762 0.0015225 -0.0080186 0.0055585 -0.0044033 0 -0.015154 0 -0.00060691 0 1.7875e-05 0 0.27348
2.4961 -0.0070243 -0.0077789 -0.010054 -0.022651 -0.01158 -0.0094572 -0.040837 -0.036781 -0.051181 -0.01936 -0.044402 -3.9239 -0.0015984 0.00086313 0.0032038 -0.00022487 0.007429 0.006024 -0.0084426 0.006376 -0.0015229 0 -0.015454 0 -0.00092431 0 -0.0004292 0 0.52859
2.5 -0.0072037 -0.009263 -0.011511 -0.023519 -0.016938 -0.0083513 -0.040495 -0.039689 -0.055701 -0.03226 -0.05031 -3.958 -0.0016193 0.00624 0.00161 -0.0045943 0.015689 0.007807 -0.006754 0.0040476 0.0010849 0 -0.015816 0 -0.00076336 0 -0.00084991 0 0.61469
2.5039 -0.0079021 -0.010169 -0.013141 -0.020325 -0.022492 -0.0099271 -0.027202 -0.030435 -0.041498 -0.03709 -0.042731 -4.0076 -0.0024694 0.01104 -0.00018606 -0.008823 0.017748 0.0053609 -0.004059 3.3503e-05 0.00090838 0 -0.016005 0 -0.00046775 0 -0.00072123 0 0.54933
2.5078 -0.0085765 -0.0099099 -0.012714 -0.012796 -0.023023 -0.010708 -0.013197 -0.01865 -0.022815 -0.034009 -0.030215 -4.052 -0.0031394 0.010769 -0.0012956 -0.0092362 0.015035 0.00040232 -0.0017886 -0.0028773 -0.0020893 0 -0.015975 0 -0.00034561 0 -0.00013858 0 0.41234
2.5117 -0.0086653 -0.0090888 -0.0090746 -0.002902 -0.016914 -0.0077643 -0.0082446 -0.011919 -0.011082 -0.025338 -0.01899 -4.0802 -0.0022091 0.0045 -0.0015025 -0.0054613 0.010467 -0.0032761 -0.00066994 -0.0027212 -0.005576 0 -0.01591 0 -0.00038375 0 0.00031506 0 0.28561
2.5156 -0.007877 -0.0083441 -0.0035628 0.0046026 -0.0076966 -0.0023217 -0.012679 -0.010814 -0.0085937 -0.014304 -0.010867 -4.095 0.00070802 -0.0040233 -0.0007923 -0.00066913 0.0064791 -0.0028899 -0.00021246 0.00018647 -0.0068654 0 -0.016045 0 -0.00032321 0 0.00016529 0 0.20434
2.5195 -0.0062794 -0.0074104 0.0010214 0.0047404 -0.00083415 0.00052792 -0.018248 -0.010304 -0.0095073 -0.0037218 -0.0045642 -4.1043 0.0042839 -0.0093277 0.00091 0.0012797 0.0036229 0.0011277 0.00070482 0.0036748 -0.0050073 0 -0.01643 0 8.6998e-06 0 -0.0005071 0 0.14781
2.5234 -0.0041578 -0.005482 0.0029724 -0.0034776 0.0011742 -0.0035552 -0.015611 -0.0053863 -0.0060801 0.0049528 0.0019126 -4.1122 0.0063262 -0.0086592 0.0034333 -0.00096888 0.00065303 0.0058137 0.0025305 0.0055476 -0.0012564 0 -0.016847 0 0.00047354 0 -0.0011806 0 0.069832
2.5273 -0.0018038 -0.0023963 0.0032071 -0.014868 0.0007384 -0.013115 -0.0021838 0.0043644 0.0049293 0.011622 0.0096036 -4.1194 0.0054928 -0.0039998 0.0059925 -0.0055045 -0.0038938 0.0084774 0.0042541 0.0052044 0.0022078 0 -0.016991 0 0.00074366 0 -0.0014032 0 -0.056263
2.5313 0.00056676 0.0008235 0.004197 -0.020538 0.0023735 -0.020414 0.015835 0.014879 0.019982 0.016506 0.017904 -4.1289 0.0023733 2.5472e-05 0.0074138 -0.0091423 -0.0098386 0.008832 0.004088 0.003771 0.0039806 0 -0.016754 0 0.00063774 0 -0.0011751 0 -0.2104
2.5352 0.0027542 0.0028292 0.0073278 -0.013851 0.0079106 -0.016873 0.028323 0.021358 0.031471 0.01888 0.024491 -4.1493 -0.00098474 0.00028729 0.0069035 -0.010035 -0.014823 0.0085037 0.0012047 0.0028524 0.0041424 0 -0.01634 0 0.00030922 0 -0.0008622 0 -0.33393
2.5391 0.0045547 0.0033708 0.011314 0.0043892 0.014341 -0.00040233 0.028623 0.021811 0.032929 0.016932 0.025974 -4.1862 -0.0026267 -0.0024381 0.0046331 -0.0085939 -0.015765 0.008735 -0.0030765 0.003148 0.0036829 0 -0.016085 0 8.4715e-05 0 -0.00078437 0 -0.36622
2.543 0.0059303 0.0037238 0.013293 0.025618 0.016374 0.021626 0.017719 0.017481 0.023015 0.0093108 0.019625 -4.2338 -0.0019737 -0.0047563 0.0015699 -0.0063334 -0.011296 0.0089023 -0.0059816 0.0040773 0.0034502 0 -0.016144 0 0.00012438 0 -0.00091433 0 -0.28446
2.5469 0.0072318 0.0055429 0.011614 0.038545 0.011365 0.03678 0.002713 0.010689 0.0059774 -0.0026679 0.0056581 -4.2751 9.9209e-05 -0.0041295 -0.0012317 -0.0041793 -0.0031687 0.0074401 -0.0054861 0.0045044 0.00358 0 -0.016339 0 0.00026898 0 -0.00095905 0 -0.12126
2.5508 0.0091258 0.0092178 0.0076777 0.036146 0.0021218 0.03632 -0.0083394 0.0029103 -0.011098 -0.014257 -0.011551 -4.2963 0.0021658 -0.0011851 -0.0031553 -0.0019495 0.0046413 0.0040554 -0.002124 0.0037154 0.0036794 0 -0.016351 0 0.00024064 0 -0.00069607 0 0.04981
2.5547 0.012061 0.013369 0.0050517 0.019964 -0.0049101 0.02154 -0.011028 -0.0049672 -0.021934 -0.019204 -0.024735 -4.3001 0.0031764 0.0011284 -0.0039722 0.00077987 0.0085138 0.00064417 0.0013319 0.0018055 0.0033523 0 -0.016066 0 -1.7361e-05 0 -0.00021072 0 0.15002
2.5586 0.015613 0.015988 0.0066285 -0.000861 -0.0044742 0.002829 -0.0058238 -0.010993 -0.023218 -0.013438 -0.027163 -4.3041 0.0027481 0.00047292 -0.0035351 0.0036342 0.0073534 -0.0003013 0.0021645 -0.00062117 0.0025555 0 -0.01573 0 -0.00023511 0 0.00017901 0 0.13104
2.5625 0.018386 0.016096 0.012306 -0.014932 0.0036688 -0.0077214 0.0038311 -0.011579 -0.014544 0.0021271 -0.016096 -4.3239 0.0009694 -0.002723 -0.0017685 0.0054218 0.0026498 0.0017662 -1.8462e-05 -0.0029176 0.0016052 0 -0.015739 0 -7.7647e-05 0 0.00020395 0 -0.0080566
2.5664 0.018805 0.014363 0.019103 -0.01494 0.014789 -0.0044637 0.014366 -0.0034016 0.0026683 0.021829 0.0059342 -4.3558 -0.0017461 -0.0057612 0.00098693 0.005112 -0.0033494 0.0046855 -0.0030578 -0.0045815 0.00094778 0 -0.01624 0 0.00048741 0 -0.00014371 0 -0.22633
2.5703 0.016359 0.01229 0.023425 -0.0014712 0.022677 0.0087234 0.023726 0.01339 0.025536 0.038314 0.032393 -4.3792 -0.0045866 -0.0061303 0.0037893 0.0027544 -0.00944 0.0055691 -0.0042008 -0.0052484 0.0008484 0 -0.016942 0 0.001107 0 -0.00063206 0 -0.45999
2.5742 0.012243 0.010958 0.02351 0.017624 0.023672 0.022087 0.031139 0.033447 0.048915 0.046109 0.055146 -4.3774 -0.00642 -0.0035807 0.0054941 -0.00054661 -0.015491 0.0035962 -0.0023979 -0.0048201 0.0011308 0 -0.017332 0 0.0013537 0 -0.00097848 0 -0.64191
2.5781 0.0087141 0.010565 0.020214 0.031829 0.018492 0.027152 0.035747 0.047883 0.064936 0.04338 0.066535 -4.356 -0.0063474 -0.00012557 0.0054824 -0.0034558 -0.020864 0.00072821 0.0011085 -0.003743 0.0011673 0 -0.017119 0 0.0011296 0 -0.0010249 0 -0.71572
2.582 0.007532 0.010893 0.015911 0.033984 0.011133 0.022153 0.035601 0.048741 0.064958 0.031472 0.06107 -4.341 -0.0044305 0.0017065 0.0040198 -0.0051611 -0.023194 -0.00045524 0.004226 -0.0030073 0.00029501 0 -0.016474 0 0.00075203 0 -0.00079128 0 -0.64725
2.5859 0.0087336 0.011792 0.012656 0.024253 0.0060755 0.012351 0.028246 0.033607 0.044279 0.01369 0.037564 -4.3548 -0.0018429 0.00066272 0.0019088 -0.0054612 -0.019358 0.00042202 0.0058967 -0.0035356 -0.0014957 0 -0.015847 0 0.00062307 0 -0.00043175 0 -0.43807
2.5898 0.010799 0.01301 0.011004 0.0095428 0.0056686 0.0055971 0.01302 0.0075748 0.006985 -0.0053214 0.0014365 -4.3942 -8.1478e-05 -0.0027348 -0.00013281 -0.0044213 -0.0083464 0.0010547 0.0065957 -0.005305 -0.0031896 0 -0.015543 0 0.00081185 0 -0.0001614 0 -0.13792
2.5938 0.012069 0.013756 0.010068 -0.0013796 0.0090606 0.0065316 -0.0064098 -0.018654 -0.033163 -0.019848 -0.034968 -4.4312 0.0001967 -0.0069186 -0.001675 -0.0022373 0.0064236 -0.0010436 0.0071836 -0.0070648 -0.0032776 0 -0.015478 0 0.00097625 0 -0.00017569 0 0.15679
2.5977 0.012166 0.013 0.008545 -0.0036941 0.013103 0.013431 -0.021812 -0.033625 -0.058084 -0.02437 -0.056304 -4.4383 -0.00036014 -0.010249 -0.0022721 0.00048437 0.017891 -0.0055649 0.0075603 -0.0071673 -0.0010542 0 -0.01534 0 0.000716 0 -0.00055198 0 0.33043
2.6016 0.012184 0.010623 0.0060069 0.001034 0.014711 0.01982 -0.024014 -0.030523 -0.054888 -0.016244 -0.051795 -4.4141 -0.00053375 -0.011524 -0.0012945 0.0025266 0.019399 -0.0091105 0.0066697 -0.0049721 0.002354 0 -0.014966 0 1.1731e-05 0 -0.0011666 0 0.29808
2.6055 0.013548 0.0082852 0.0037097 0.0076155 0.013269 0.019775 -0.0089918 -0.010407 -0.023764 0.0018939 -0.022107 -4.3847 0.00018423 -0.010138 0.0015569 0.002539 0.0093016 -0.0081213 0.0038647 -0.0015572 0.0043654 0 -0.014536 0 -0.00069198 0 -0.0017132 0 0.053731
2.6094 0.016657 0.0086734 0.0042491 0.012666 0.011342 0.013147 0.017893 0.018397 0.021273 0.022577 0.019744 -4.3794 0.0010148 -0.0063104 0.0054379 9.7056e-05 -0.0074512 -0.0023074 0.00010209 0.0010654 0.0027924 0 -0.014389 0 -0.0008579 0 -0.0018665 0 -0.31577
2.6133 0.020552 0.01331 0.0098883 0.017655 0.012786 0.0065344 0.043677 0.044524 0.059917 0.0375 0.055142 -4.4045 0.00062272 -0.0013285 0.0083222 -0.003549 -0.022227 0.0047803 -0.0024691 0.0016552 -0.0021985 0 -0.014679 0 -0.00033592 0 -0.0015091 0 -0.66754
2.6172 0.023785 0.020806 0.020355 0.026495 0.019353 0.0085719 0.055652 0.059126 0.076817 0.042539 0.070309 -4.4387 -0.0015238 0.0027375 0.0082544 -0.0059249 -0.02819 0.0086878 -0.0023226 0.0008232 -0.0077657 0 -0.015223 0 0.0005003 0 -0.00084529 0 -0.87439
2.6211 0.025583 0.027435 0.031808 0.039763 0.028533 0.022526 0.050067 0.059609 0.069397 0.039841 0.063444 -4.4537 -0.0044944 0.0041138 0.0050122 -0.004944 -0.024408 0.0077829 -5.9243e-05 0.00041315 -0.01024 0 -0.015711 0 0.0010797 0 -0.00029245 0 -0.88886
2.625 0.026203 0.029858 0.0384 0.051365 0.034885 0.042043 0.034708 0.049527 0.047447 0.035141 0.043925 -4.4379 -0.0066011 0.0025675 0.00055074 -0.00056162 -0.015707 0.0043245 0.0019305 0.0017077 -0.0078007 0 -0.015992 0 0.0011063 0 -0.00021104 0 -0.75898
2.6289 0.026309 0.027704 0.036043 0.05186 0.034288 0.054307 0.022716 0.035171 0.025399 0.032537 0.02479 -4.4019 -0.0067941 -0.00029126 -0.0024567 0.0048838 -0.0086446 0.0020374 0.0014488 0.0041598 -0.001835 0 -0.016145 0 0.00074341 0 -0.00067123 0 -0.5866
2.6328 0.026177 0.023648 0.025803 0.036616 0.027676 0.049243 0.022153 0.021657 0.01296 0.031281 0.014346 -4.3636 -0.0054103 -0.0021362 -0.0027962 0.0080956 -0.0067954 0.0026494 -0.0016467 0.0058953 0.0041093 0 -0.016241 0 0.00037326 0 -0.0014183 0 -0.45867
2.6367 0.025598 0.020949 0.013926 0.01181 0.020734 0.027968 0.029875 0.011266 0.010407 0.02738 0.012611 -4.3292 -0.0036059 -0.0016817 -0.0015545 0.0071026 -0.0088313 0.0046452 -0.0053502 0.0055135 0.0068447 0 -0.016149 0 0.00020256 0 -0.0020412 0 -0.40012
2.6406 0.024498 0.020799 0.0078592 -0.007855 0.019365 0.0033318 0.034983 0.0046044 0.011067 0.018441 0.01402 -4.2915 -0.0021214 0.00042098 -0.00077681 0.0027549 -0.010515 0.0051502 -0.0071763 0.0034048 0.0054889 0 -0.015649 0 0.00010224 0 -0.002211 0 -0.37864
2.6445 0.023495 0.021976 0.011006 -0.0090846 0.024705 -0.0087314 0.029045 0.0025844 0.0083929 0.0072046 0.013299 -4.244 -0.0006597 0.0023443 -0.0012893 -0.0017356 -0.0087057 0.0028483 -0.0060243 0.0012741 0.0014931 0 -0.014807 0 -0.00019008 0 -0.0018412 0 -0.35233
2.6484 0.023711 0.022895 0.02044 0.0099619 0.032227 -0.00072699 0.014282 0.0067603 0.0020652 0.00039057 0.0098442 -4.1937 0.00152 0.0027945 -0.0019439 -0.0029911 -0.0041192 -0.00091351 -0.0026698 0.00036862 -0.0028329 0 -0.014151 0 -0.000738 0 -0.0011068 0 -0.31868
2.6523 0.025993 0.023783 0.029612 0.037835 0.03596 0.021151 0.0025448 0.017552 -0.0013637 0.0037534 0.0079296 -4.1565 0.0044565 0.0020741 -0.0010885 0.00010238 -0.00075255 -0.003635 0.0012451 0.00025801 -0.005788 0 -0.014347 0 -0.0012862 0 -0.000344 0 -0.32479
2.6563 0.030335 0.02664 0.033852 0.05805 0.034109 0.042348 0.0058205 0.032366 0.0063419 0.017601 0.013234 -4.14 0.0070192 0.0015323 0.0013216 0.005491 -0.0026022 -0.0040075 0.0044852 -0.00052621 -0.0066932 0 -0.015562 0 -0.0014663 0 0.00011847 0 -0.43047
2.6602 0.036073 0.033052 0.033983 0.061058 0.030892 0.05147 0.026313 0.046073 0.027947 0.036516 0.028309 -4.1309 0.0076533 0.0020197 0.0033512 0.0093157 -0.010342 -0.0027557 0.0065349 -0.0026166 -0.0054933 0 -0.017136 0 -0.0011229 0 0.00013022 0 -0.65391
2.6641 0.042549 0.0422 0.035005 0.050588 0.032823 0.048546 0.054361 0.054156 0.05704 0.053257 0.049906 -4.1026 0.0056631 0.0029481 0.0030396 0.0086685 -0.020567 -0.0014359 0.0069787 -0.0046897 -0.0024698 0 -0.01798 0 -0.00045441 0 -0.00018962 0 -0.94444
2.668 0.049497 0.051239 0.041228 0.039759 0.04284 0.043548 0.075684 0.056065 0.080945 0.063353 0.069928 -4.0371 0.00185 0.0029493 0.00069303 0.0037845 -0.028167 -0.0007438 0.0050555 -0.0044239 0.0015548 0 -0.017461 0 0.00015068 0 -0.00052111 0 -1.2064
2.6719 0.056769 0.057754 0.05237 0.04062 0.057646 0.047025 0.081722 0.055747 0.088806 0.066878 0.079898 -3.9399 -0.0020139 0.0014844 -0.0010594 -0.0019933 -0.029964 -0.00013767 0.0002511 -0.0007586 0.0050843 0 -0.016001 0 0.00041795 0 -0.00056543 0 -1.3596
2.6758 0.063818 0.06179 0.064033 0.055514 0.070571 0.061144 0.074873 0.058585 0.07936 0.066784 0.076598 -3.834 -0.0043169 -0.00029495 0.00020507 -0.0045633 -0.026847 0.0010532 -0.0065069 0.0047416 0.0065639 0 -0.014781 0 0.00036693 0 -0.00027739 0 -1.3918
2.6797 0.069668 0.065417 0.071767 0.076393 0.077039 0.078405 0.06526 0.06713 0.062603 0.066068 0.065109 -3.7395 -0.0043623 -0.00047426 0.0040679 -0.0020723 -0.022826 0.0024966 -0.012442 0.008862 0.0055073 0 -0.014774 0 0.00023614 0 8.9483e-05 0 -1.3653
2.6836 0.073535 0.070279 0.074694 0.091485 0.077548 0.088328 0.062588 0.079068 0.053429 0.066344 0.056319 -3.6571 -0.0023433 0.00166 0.007388 0.0036659 -0.021845 0.0030556 -0.014219 0.0092518 0.0030291 0 -0.015925 0 0.00025035 0 0.00019636 0 -1.3696
2.6875 0.075481 0.075689 0.075405 0.093483 0.075824 0.085859 0.069738 0.088944 0.061185 0.068242 0.059562 -3.5699 0.0010511 0.0045647 0.0073332 0.0084505 -0.024895 0.0020851 -0.010268 0.0061744 0.0010059 0 -0.017238 0 0.00043825 0 -7.3083e-05 0 -1.4548
2.6914 0.076378 0.079224 0.076712 0.083424 0.074665 0.074627 0.08214 0.092043 0.082549 0.072132 0.075247 -3.4613 0.0048252 0.0055376 0.0043581 0.0087366 -0.02963 0.00033381 -0.0022926 0.0019504 0.00044463 0 -0.017663 0 0.00063689 0 -0.0004933 0 -1.5944
2.6953 0.077143 0.079206 0.078855 0.068657 0.073913 0.063337 0.092042 0.087355 0.10333 0.077818 0.093521 -3.3284 0.0076586 0.0031635 0.0019418 0.004144 -0.032606 -0.00061867 0.005489 -0.0012045 0.00061674 0 -0.016986 0 0.00065739 0 -0.00069958 0 -1.7056
2.6992 0.078022 0.07653 0.079975 0.057594 0.072274 0.059175 0.093751 0.07775 0.10841 0.083669 0.10106 -3.1819 0.0081821 -0.0011585 0.0030676 -0.0024222 -0.032144 0.000131 0.009022 -0.0027758 -6.6963e-05 0 -0.015919 0 0.00047133 0 -0.00053811 0 -1.7126
2.7031 0.078618 0.074008 0.078982 0.05515 0.070365 0.063589 0.086609 0.067944 0.092868 0.086766 0.091458 -3.0325 0.0057791 -0.0042267 0.0068872 -0.0069921 -0.029432 0.0018953 0.0070814 -0.0035778 -0.002187 0 -0.01537 0 0.00027441 0 -0.00022192 0 -1.6069
2.707 0.078575 0.073908 0.077427 0.061127 0.071049 0.07273 0.074866 0.062173 0.06602 0.084776 0.070971 -2.8807 0.0013459 -0.003881 0.0091324 -0.007264 -0.027106 0.0030022 0.0019107 -0.0041459 -0.0043409 0 -0.015611 0 0.00037037 0 -0.00012113 0 -1.4586
2.7109 0.078117 0.076131 0.078122 0.071417 0.076297 0.080919 0.065314 0.062855 0.045239 0.078201 0.054405 -2.7183 -0.0028971 -0.0011083 0.0062298 -0.003816 -0.026782 0.0023066 -0.0025951 -0.0038547 -0.0042271 0 -0.016133 0 0.00093694 0 -0.00038292 0 -1.3701
2.7148 0.077832 0.078675 0.081912 0.080721 0.084007 0.084147 0.06385 0.070094 0.043982 0.070804 0.053957 -2.5376 -0.0047526 0.00068994 -0.00077472 0.00081887 -0.027849 0.00014567 -0.0036971 -0.0017819 -0.00092995 0 -0.016242 0 0.0018278 0 -0.00077242 0 -1.4046
2.7188 0.078018 0.079726 0.086223 0.085355 0.088756 0.081851 0.07218 0.081447 0.062745 0.067356 0.069887 -2.3386 -0.0035905 -0.0011903 -0.0065207 0.0041066 -0.028512 -0.0020749 -0.001474 0.0017195 0.0037965 0 -0.015782 0 0.0025757 0 -0.00092265 0 -1.544
2.7227 0.078391 0.079211 0.087281 0.084977 0.086539 0.07688 0.086303 0.092174 0.089317 0.070297 0.090644 -2.1266 -0.00072957 -0.0060543 -0.0059596 0.0048638 -0.027905 -0.003109 0.0017646 0.0046737 0.0066735 0 -0.015257 0 0.0026526 0 -0.0007571 0 -1.7037
2.7266 0.078569 0.078452 0.084003 0.082354 0.079052 0.073964 0.098278 0.096823 0.10763 0.077996 0.10213 -1.905 0.001765 -0.010136 0.00087865 0.0032987 -0.027086 -0.0027048 0.0035952 0.0050163 0.0056321 0 -0.015286 0 0.0018503 0 -0.00063388 0 -1.7932
2.7305 0.078757 0.078621 0.079532 0.081149 0.072914 0.076922 0.10103 0.092251 0.10842 0.086 0.09829 -1.6713 0.0028096 -0.0098584 0.0085263 0.00032245 -0.027855 -0.0014429 0.0033124 0.002548 0.001682 0 -0.015955 0 0.00050451 0 -0.0010101 0 -1.7754
2.7344 0.079733 0.079741 0.078535 0.083058 0.073905 0.085592 0.093322 0.080335 0.0943 0.090179 0.084439 -1.4216 0.0029633 -0.0051235 0.01064 -0.0029173 -0.030589 -2.8296e-05 0.0020864 -0.00076957 -0.0018837 0 -0.016707 0 -0.00065703 0 -0.001922 0 -1.6841
2.7383 0.081943 0.081115 0.082705 0.086453 0.081437 0.094716 0.081039 0.067893 0.076483 0.089293 0.071656 -1.1557 0.0034605 0.00048674 0.0053951 -0.0050659 -0.033383 0.0011516 0.001554 -0.0026209 -0.0023454 0 -0.01686 0 -0.00098789 0 -0.0028171 0 -1.5917
2.7422 0.08465 0.082379 0.088937 0.087801 0.088667 0.096743 0.073143 0.0629 0.066552 0.085251 0.067807 -0.87938 0.0046743 0.0029257 -0.0031448 -0.0047586 -0.033598 0.0019471 0.0022203 -0.0024613 4.1132e-05 0 -0.016233 0 -0.00038068 0 -0.0029785 0 -1.557
2.7461 0.086204 0.083823 0.092163 0.084857 0.088557 0.087637 0.075089 0.069137 0.069322 0.081344 0.072891 -0.59874 0.0056478 0.0013917 -0.0087403 -0.0014499 -0.030517 0.0022626 0.0030807 -0.0017657 0.0022599 0 -0.015287 0 0.00066363 0 -0.0021973 0 -1.5922
2.75 0.085444 0.085641 0.090225 0.078909 0.080442 0.071367 0.084819 0.083226 0.081064 0.080074 0.081362 -0.31489 0.0052062 -0.0010118 -0.0082222 0.0036476 -0.026473 0.0021617 0.0027141 -0.0021453 0.0012031 0 -0.0147 0 0.0014312 0 -0.0010514 0 -1.6662
2.7539 0.08294 0.087175 0.085977 0.073984 0.070922 0.058524 0.094649 0.096638 0.093158 0.081988 0.087776 -0.023092 0.0034575 -0.00041647 -0.0035794 0.0076888 -0.025095 0.0020704 0.00078789 -0.0033705 -0.0035356 0 -0.01479 0 0.0015354 0 -0.00047115 0 -1.7342
2.7578 0.080709 0.087213 0.084437 0.073521 0.068101 0.058858 0.097442 0.10147 0.097998 0.085812 0.090264 0.2829 0.0019798 0.0038036 0.0005632 0.0078966 -0.028043 0.0025893 -0.0014369 -0.0035088 -0.0091478 0 -0.015312 0 0.0011443 0 -0.00093595 0 -1.765
2.7617 0.080473 0.085159 0.087665 0.07736 0.074348 0.073178 0.091934 0.09575 0.093371 0.089311 0.08977 0.60632 0.002307 0.0081037 0.0012664 0.0037942 -0.033237 0.0038721 -0.0021104 -0.0011545 -0.011779 0 -0.015729 0 0.00071273 0 -0.0020272 0 -1.7516
2.7656 0.082001 0.081772 0.09239 0.081705 0.084134 0.091643 0.082977 0.084355 0.083114 0.090307 0.087542 0.94669 0.0041786 0.0080661 -0.00065638 -0.0019749 -0.036414 0.0052038 -0.00046087 0.002607 -0.0095207 0 -0.015684 0 0.00049544 0 -0.0027677 0 -1.7045
2.7695 0.083186 0.078571 0.092823 0.082146 0.088858 0.1007 0.076992 0.074907 0.074087 0.087604 0.084132 1.3021 0.0054679 0.0029447 -0.0022611 -0.0052976 -0.034814 0.0054089 0.0023569 0.0047504 -0.0037899 0 -0.015228 0 0.0003205 0 -0.0024635 0 -1.6412
2.7734 0.08188 0.076467 0.08609 0.077196 0.084224 0.093534 0.076823 0.072116 0.071415 0.081574 0.080294 1.6709 0.0041376 -0.0029916 -0.0016326 -0.0036708 -0.029657 0.0038856 0.0040491 0.0030686 0.0018593 0 -0.014707 0 -0.00015139 0 -0.0013021 0 -1.5782
2.7773 0.07783 0.075066 0.075127 0.069504 0.073665 0.075414 0.080159 0.074814 0.074908 0.074069 0.077515 2.0512 0.00045236 -0.0039685 0.00061123 0.0017669 -0.025093 0.0012633 0.0030123 -0.0015707 0.0043609 0 -0.014479 0 -0.00094795 0 -0.00017937 0 -1.5261
2.7813 0.072896 0.073342 0.0663 0.063924 0.065092 0.059485 0.082199 0.077694 0.07913 0.06749 0.076661 2.4404 -0.0028156 0.0018959 0.0025277 0.0070323 -0.024461 -0.0010814 -0.0003272 -0.005835 0.0030748 0 -0.014695 0 -0.0015976 0 6.999e-05 0 -1.4859
2.7852 0.069422 0.070899 0.063971 0.064097 0.064193 0.056466 0.079741 0.075966 0.077514 0.063478 0.076272 2.8364 -0.0026723 0.010335 0.0030284 0.0083606 -0.027284 -0.002272 -0.0038105 -0.0069174 -0.00028093 0 -0.015265 0 -0.0014832 0 -0.00065801 0 -1.4479
2.7891 0.068329 0.068394 0.067009 0.070025 0.070159 0.066796 0.073339 0.06913 0.067899 0.06219 0.073269 3.2408 0.0012842 0.014207 0.0026785 0.0050203 -0.029815 -0.0026831 -0.0052363 -0.0049723 -0.0033129 0 -0.015939 0 -0.00044758 0 -0.0017334 0 -1.4007
2.793 0.068701 0.066724 0.070293 0.078044 0.077075 0.081293 0.066409 0.061105 0.055214 0.062676 0.066336 3.6579 0.0061805 0.0096329 0.0026122 -0.00040419 -0.028678 -0.0033629 -0.0040098 -0.0025923 -0.0047073 0 -0.016425 0 0.00093021 0 -0.0023939 0 -1.345
2.7969 0.069003 0.065975 0.069533 0.082909 0.07913 0.088978 0.062631 0.056995 0.04852 0.063911 0.058592 4.0907 0.0081184 -0.00047826 0.0031132 -0.0043425 -0.024216 -0.0046836 -0.0013829 -0.0019555 -0.0047244 0 -0.016534 0 0.0017105 0 -0.0023658 0 -1.3007
2.8008 0.068508 0.065376 0.06486 0.080729 0.074939 0.085084 0.063664 0.059197 0.053935 0.065402 0.055908 4.5365 0.0054269 -0.0087527 0.0034832 -0.0050634 -0.020335 -0.0056792 0.0008105 -0.0026567 -0.0043156 0 -0.0163 0 0.0013422 0 -0.0019671 0 -1.2936
2.8047 0.067451 0.064249 0.060053 0.071309 0.06772 0.073114 0.06826 0.065757 0.068873 0.066825 0.061417 4.9879 -1.0207e-05 -0.0095256 0.0031239 -0.0036296 -0.020877 -0.0049011 0.0017037 -0.002466 -0.0038738 0 -0.015992 0 0.00013678 0 -0.0016843 0 -1.3296
2.8086 0.065981 0.062706 0.0585 0.058697 0.061959 0.06051 0.072828 0.071886 0.082767 0.067308 0.071301 5.439 -0.0045332 -0.0033895 0.0023622 -0.002424 -0.025833 -0.0020168 0.0018341 -0.00010936 -0.0028032 0 -0.015948 0 -0.00096885 0 -0.001686 0 -1.377
2.8125 0.063347 0.061137 0.059784 0.049221 0.059769 0.052597 0.073199 0.073225 0.084538 0.065477 0.076708 5.8913 -0.0059024 0.0037971 0.0020036 -0.0028163 -0.030985 0.0015272 0.002183 0.0030195 -0.00026435 0 -0.016296 0 -0.0011671 0 -0.001733 0 -1.3789
2.8164 0.058454 0.059052 0.059945 0.047556 0.059728 0.049694 0.067084 0.068388 0.07123 0.060537 0.071018 6.3535 -0.0049562 0.0062796 0.0022251 -0.0040868 -0.031472 0.0036204 0.0028744 0.0041688 0.0036398 0 -0.01683 0 -0.00040437 0 -0.0015098 0 -1.2931
2.8203 0.051268 0.054845 0.054907 0.053011 0.058461 0.04855 0.055962 0.059176 0.050653 0.053312 0.056047 6.8338 -0.0043034 0.0031488 0.0022447 -0.0043618 -0.026119 0.003408 0.0028866 0.0022037 0.0074078 0 -0.017156 0 0.0006471 0 -0.0010035 0 -1.1264
2.8242 0.043416 0.047132 0.043909 0.059042 0.053235 0.045646 0.04468 0.04869 0.035379 0.045895 0.040954 7.3321 -0.0054551 -0.0016497 0.001256 -0.0024659 -0.018567 0.0021122 0.0011038 -0.0010278 0.0089865 0 -0.017046 0 0.0012065 0 -0.00054782 0 -0.93273
2.8281 0.036976 0.036444 0.030079 0.057258 0.043639 0.039445 0.038118 0.03903 0.03266 0.039821 0.0342 7.8405 -0.0072289 -0.0035451 -0.00046657 0.0010447 -0.014039 0.001855 -0.0023209 -0.0025877 0.0073281 0 -0.016643 0 0.0010225 0 -0.00050881 0 -0.76976
2.832 0.032403 0.02527 0.017925 0.043661 0.031544 0.030664 0.036876 0.030291 0.038455 0.034365 0.03569 8.3497 -0.0069429 -0.0015043 -0.0017033 0.004424 -0.014591 0.0035698 -0.0056939 -0.0016936 0.003325 0 -0.016313 0 0.00049142 0 -0.00092897 0 -0.64965
2.8359 0.027666 0.015976 0.0099714 0.022264 0.019728 0.021378 0.035729 0.021345 0.040606 0.026796 0.036488 8.8563 -0.003191 0.0016809 -0.0016738 0.0061248 -0.017108 0.0060588 -0.0069949 -0.00074864 -0.00079689 0 -0.016267 0 0.00021492 0 -0.0014631 0 -0.52629
2.8398 0.019706 0.0084959 0.0050821 0.0025921 0.010121 0.013761 0.027088 0.011439 0.028685 0.014705 0.026708 9.3628 0.0025095 0.0027463 -0.0011269 0.0057311 -0.015991 0.0071548 -0.0055419 -0.0027682 -0.0032322 0 -0.016332 0 0.00044423 0 -0.0016518 0 -0.33436
2.8438 0.0070845 0.00024507 -0.00053849 -0.0075849 0.0026298 0.0086847 0.007461 0.0010958 0.0025712 -0.0015614 0.0045879 9.8715 0.0067898 0.0012502 -0.0017263 0.0038276 -0.0082395 0.0058559 -0.0025838 -0.007721 -0.0039922 0 -0.016134 0 0.00090606 0 -0.0012813 0 -0.048912
2.8477 -0.00861 -0.01134 -0.010583 -0.0084549 -0.0047889 0.00452 -0.018492 -0.0084816 -0.027042 -0.018664 -0.021444 10.38 0.0072192 -0.00044863 -0.0041554 0.001277 0.0035383 0.0033163 -0.00024831 -0.011777 -0.0046352 0 -0.015525 0 0.0011109 0 -0.00053339 0 0.28569
2.8516 -0.023943 -0.026033 -0.026002 -0.0078925 -0.014722 -0.0026498 -0.040503 -0.016857 -0.046488 -0.03264 -0.039548 10.883 0.0042484 -0.00015031 -0.0069271 -0.001251 0.01299 0.0017159 0.00021734 -0.010698 -0.0064939 0 -0.014799 0 0.00081128 0 0.00016886 0 0.58501
2.8555 -0.036366 -0.040691 -0.044117 -0.0147 -0.028372 -0.016582 -0.050513 -0.025268 -0.049114 -0.041868 -0.044116 11.379 0.00062078 0.0016559 -0.007378 -0.0032068 0.015293 0.0021514 -0.00066702 -0.0042613 -0.009048 0 -0.014455 0 0.00019376 0 0.00046989 0 0.78989
2.8594 -0.045989 -0.052086 -0.060088 -0.031189 -0.044483 -0.037401 -0.049407 -0.036018 -0.039997 -0.048074 -0.040088 11.871 -0.0010638 0.0024069 -0.0041223 -0.0039741 0.011377 0.0036539 -0.001357 0.0028455 -0.010119 0 -0.014706 0 -0.00032093 0 0.00030893 0 0.91432
2.8633 -0.054843 -0.059935 -0.069956 -0.051656 -0.060034 -0.060173 -0.046664 -0.050741 -0.032338 -0.054622 -0.038752 12.362 -0.00038101 0.00047896 0.0013975 -0.0030712 0.007448 0.0042772 -0.00089458 0.004942 -0.0079145 0 -0.01525 0 -0.00044161 0 -7.4855e-05 0 1.0356
2.8672 -0.064513 -0.067001 -0.073394 -0.067976 -0.072258 -0.077714 -0.052821 -0.068945 -0.038579 -0.063776 -0.049074 12.854 0.00095023 -0.002727 0.005897 -0.00065956 0.010088 0.0031144 0.00015036 0.00056926 -0.0030754 0 -0.015554 0 -0.00021072 0 -0.0003324 0 1.2335
2.8711 -0.074516 -0.07608 -0.074137 -0.076965 -0.080388 -0.08606 -0.071033 -0.088015 -0.062444 -0.075308 -0.071549 13.338 0.00082989 -0.0039655 0.0069604 0.002242 0.020972 0.0011925 0.00027967 -0.0060777 0.0013926 0 -0.015377 0 7.9025e-05 0 -0.00024761 0 1.5274
2.875 -0.082983 -0.086973 -0.077436 -0.082636 -0.085726 -0.087943 -0.094829 -0.10466 -0.09675 -0.087316 -0.098576 13.807 -0.0014838 -0.0014574 0.0049541 0.0042583 0.035518 0.00037146 -0.0013834 -0.0090469 0.0025614 0 -0.015005 0 0.00012781 0 0.0001252 0 1.859
2.8789 -0.088878 -0.096682 -0.086145 -0.091435 -0.090204 -0.090685 -0.11372 -0.11663 -0.12776 -0.098004 -0.11988 14.262 -0.005051 0.0031055 0.002409 0.0045795 0.0465 0.0014029 -0.0040612 -0.0061885 0.00031612 0 -0.014929 0 -0.00017851 0 0.00051513 0 2.1333
2.8828 -0.093488 -0.10277 -0.098486 -0.10536 -0.094946 -0.099839 -0.12156 -0.12355 -0.14314 -0.10666 -0.12854 14.707 -0.0082262 0.006013 0.0016139 0.0035197 0.049558 0.003125 -0.0057759 -0.0010014 -0.0022678 0 -0.015314 0 -0.0007275 0 0.00064405 0 2.2852
2.8867 -0.099685 -0.10644 -0.10959 -0.11974 -0.10021 -0.11424 -0.12048 -0.1266 -0.13893 -0.11335 -0.12425 15.144 -0.009761 0.0050472 0.0028047 0.0021971 0.046103 0.0035972 -0.0049017 0.0010047 -0.0015637 0 -0.015817 0 -0.0012533 0 0.00044359 0 2.3228
2.8906 -0.10959 -0.11192 -0.11585 -0.12788 -0.10644 -0.12718 -0.11794 -0.1277 -0.12184 -0.11833 -0.11287 15.563 -0.0091629 0.0015239 0.0045346 0.0016166 0.041505 0.0020209 -0.0014701 -0.002194 0.0031557 0 -0.015962 0 -0.0014507 0 0.00010838 0 2.3198
2.8945 -0.12277 -0.12257 -0.11838 -0.12789 -0.11494 -0.13286 -0.1203 -0.12899 -0.10553 -0.1222 -0.10347 15.954 -0.0064725 -0.0011634 0.0055044 0.0019571 0.040451 -0.00046054 0.0028322 -0.0072154 0.0086726 0 -0.015679 0 -0.0011037 0 -7.3285e-05 0 2.3674
2.8984 -0.13656 -0.13744 -0.12249 -0.12508 -0.12706 -0.13199 -0.12881 -0.13251 -0.10272 -0.12661 -0.10398 16.311 -0.0021455 -0.00094322 0.0057535 0.0026283 0.043578 -0.0018376 0.0058688 -0.0087749 0.010394 0 -0.015417 0 -0.00021274 0 1.7906e-05 0 2.5212
2.9023 -0.14805 -0.15197 -0.13324 -0.1276 -0.14252 -0.13124 -0.14086 -0.13973 -0.11792 -0.13409 -0.11726 16.643 0.0027627 0.0010907 0.0060403 0.0029186 0.048087 -0.0010944 0.006406 -0.0050464 0.0064244 0 -0.015685 0 0.00094126 0 0.0002117 0 2.7762
2.9063 -0.15602 -0.16202 -0.15083 -0.13958 -0.15876 -0.1371 -0.15365 -0.15075 -0.14514 -0.14655 -0.13955 16.966 0.0066409 0.0022077 0.0063549 0.0025583 0.051337 0.0009428 0.0046203 0.00049946 -0.0005298 0 -0.016492 0 0.0018903 0 0.00020386 0 3.0804
2.9102 -0.16128 -0.16749 -0.16999 -0.15812 -0.17234 -0.14997 -0.16652 -0.16378 -0.17254 -0.16346 -0.16299 17.287 0.0080788 0.0011959 0.0054815 0.0017176 0.053848 0.0024911 0.0016225 0.0025901 -0.0052917 0 -0.017296 0 0.0022345 0 -0.00012949 0 3.3719
2.9141 -0.16546 -0.17175 -0.18389 -0.17636 -0.18131 -0.16424 -0.17989 -0.17592 -0.19074 -0.18152 -0.18098 17.596 0.0069442 -0.0003018 0.002314 0.000598 0.058801 0.002463 -0.0013668 -0.00055533 -0.0046149 0 -0.017554 0 0.0019069 0 -0.00055229 0 3.6116
2.918 -0.16966 -0.17771 -0.18915 -0.18899 -0.18645 -0.17378 -0.19311 -0.18484 -0.1986 -0.19646 -0.19248 17.872 0.0047032 0.00023118 -0.0024294 -0.0008312 0.068534 0.0012905 -0.0035237 -0.005431 4.5993e-05 0 -0.017294 0 0.00123 0 -0.00062509 0 3.7945
2.9219 -0.17389 -0.1846 -0.18765 -0.19501 -0.19009 -0.17726 -0.204 -0.19026 -0.20213 -0.20549 -0.20144 18.104 0.0033738 0.002985 -0.0060981 -0.0026296 0.0814 0.0002781 -0.0044791 -0.0067219 0.003895 0 -0.017085 0 0.00068752 0 -9.2491e-05 0 3.9337
2.9258 -0.17766 -0.18892 -0.18396 -0.19586 -0.19365 -0.17817 -0.21047 -0.19356 -0.20764 -0.20836 -0.21138 18.298 0.0038229 0.0049627 -0.0060718 -0.0044718 0.092123 0.00030521 -0.0042321 -0.0025844 0.0030762 0 -0.017395 0 0.00057302 0 0.0008447 0 4.0357
2.9297 -0.18068 -0.18856 -0.18127 -0.19244 -0.19628 -0.1802 -0.21207 -0.19594 -0.21511 -0.20622 -0.22014 18.475 0.0049503 0.0027224 -0.0021002 -0.005574 0.095613 0.0011956 -0.0031435 0.0034668 -0.0019558 0 -0.018006 0 0.00080455 0 0.0016432 0 4.0859
2.9336 -0.18317 -0.18583 -0.17979 -0.18493 -0.19596 -0.18353 -0.20978 -0.19657 -0.21785 -0.20012 -0.22042 18.645 0.0046519 -0.0038069 0.0032185 -0.0051907 0.09097 0.0022236 -0.0018677 0.0058624 -0.0069512 0 -0.018154 0 0.0010578 0 0.0018412 0 4.0589
2.9375 -0.18566 -0.18603 -0.17862 -0.17558 -0.192 -0.18605 -0.2046 -0.193 -0.20884 -0.19084 -0.20661 18.797 0.0018053 -0.010351 0.0063804 -0.0032923 0.082132 0.003028 -0.00099079 0.0022053 -0.0077125 0 -0.017319 0 0.0010893 0 0.001422 0 3.9477
2.9414 -0.18875 -0.19275 -0.17869 -0.17044 -0.18679 -0.18802 -0.19728 -0.18386 -0.18834 -0.18041 -0.18202 18.909 -0.0025312 -0.011509 0.0056525 -0.00075246 0.07465 0.0039056 -0.00049883 -0.0045712 -0.0037686 0 -0.015879 0 0.00095086 0 0.00079587 0 3.7908
2.9453 -0.19301 -0.20454 -0.18302 -0.17664 -0.18493 -0.1942 -0.18986 -0.17169 -0.16592 -0.1733 -0.15942 18.967 -0.0058558 -0.0054267 0.0021744 0.0012371 0.071578 0.0052639 0.00040207 -0.008979 0.001364 0 -0.014895 0 0.00090854 0 0.0004327 0 3.6726
2.9492 -0.19894 -0.21597 -0.194 -0.19653 -0.19056 -0.21005 -0.18711 -0.16324 -0.15518 -0.17508 -0.15341 18.981 -0.006257 0.0043712 -0.0013004 0.0020877 0.072197 0.0069754 0.0027261 -0.0078194 0.0034319 0 -0.015161 0 0.0011582 0 0.00049455 0 3.6891
2.9531 -0.20658 -0.22219 -0.21025 -0.22431 -0.2044 -0.23506 -0.19498 -0.16621 -0.16521 -0.18885 -0.17052 18.974 -0.0039003 0.011739 -0.0026988 0.0022547 0.074508 0.0084388 0.0066944 -0.0025478 0.0012156 0 -0.016412 0 0.001619 0 0.00079176 0 3.8958
2.957 -0.21498 -0.22249 -0.22653 -0.24874 -0.2225 -0.26003 -0.21614 -0.18459 -0.19562 -0.21216 -0.2051 18.961 -0.00069564 0.012764 -0.0019392 0.0027512 0.078678 0.0092978 0.011141 0.0026698 -0.0024903 0 -0.017509 0 0.0019975 0 0.0010495 0 4.2685
2.9609 -0.22203 -0.21982 -0.23688 -0.26052 -0.23725 -0.27211 -0.24616 -0.2156 -0.23776 -0.23727 -0.24395 18.932 0.0013754 0.0083861 -0.00041523 0.0041097 0.087534 0.0099587 0.014037 0.0048775 -0.0034135 0 -0.017474 0 0.0020503 0 0.0011771 0 4.7029
2.9648 -0.22517 -0.21725 -0.23828 -0.25775 -0.24047 -0.26399 -0.27411 -0.25034 -0.27969 -0.2549 -0.27465 18.863 0.001616 0.0027165 0.00049343 0.0057131 0.10305 0.0112 0.013895 0.0044015 0.00046359 0 -0.016399 0 0.0017909 0 0.0012712 0 5.054
2.9688 -0.22253 -0.21517 -0.23161 -0.24521 -0.22762 -0.23938 -0.28815 -0.27735 -0.30998 -0.25873 -0.29016 18.735 0.00052112 -0.00096561 0.0004355 0.0061606 0.12193 0.013147 0.010966 0.0035401 0.0071583 0 -0.015358 0 0.0014563 0 0.0013993 0 5.1935
2.9727 -0.21404 -0.21172 -0.21977 -0.22878 -0.20135 -0.21009 -0.28198 -0.28675 -0.31879 -0.24758 -0.28737 18.553 -0.0012996 -0.0026216 -1.1088e-05 0.0044443 0.13502 0.01468 0.007155 0.0037583 0.012244 0 -0.015396 0 0.0012903 0 0.0014502 0 5.0569
2.9766 -0.20157 -0.20538 -0.20516 -0.2108 -0.17189 -0.18748 -0.25747 -0.27334 -0.29871 -0.22431 -0.26393 18.343 -0.0037687 -0.0042827 -6.3088e-05 0.00096213 0.13229 0.014061 0.0046447 0.0043702 0.012239 0 -0.016582 0 0.0013582 0 0.0012494 0 4.6605
2.9805 -0.18814 -0.19653 -0.18929 -0.19069 -0.15252 -0.17581 -0.22226 -0.23824 -0.24826 -0.19349 -0.21906 18.125 -0.0068229 -0.0069753 0.00071325 -0.002551 0.11027 0.010422 0.0042975 0.0037267 0.0070469 0 -0.017992 0 0.0015524 0 0.00081255 0 4.0899
2.9844 -0.17652 -0.1866 -0.17388 -0.16918 -0.15161 -0.17227 -0.1852 -0.18942 -0.17691 -0.16011 -0.15874 17.899 -0.0095108 -0.0091532 0.0022699 -0.0042047 0.075923 0.0048428 0.0051602 0.0012748 -0.00027692 0 -0.018607 0 0.0017375 0 0.00043252 0 3.4714
2.9883 -0.16806 -0.17616 -0.16164 -0.15085 -0.16636 -0.17197 -0.15345 -0.14054 -0.10619 -0.12975 -0.098931 17.646 -0.010107 -0.0082666 0.0041012 -0.0033155 0.04352 -6.8181e-05 0.0054395 -0.0017439 -0.0059231 0 -0.018196 0 0.0018623 0 0.00045397 0 2.9382
2.9922 -0.16236 -0.16467 -0.15507 -0.14153 -0.18351 -0.17215 -0.13229 -0.10702 -0.062205 -0.10862 -0.060785 17.35 -0.0075836 -0.0037532 0.0052647 -0.00082377 0.02618 -0.0019095 0.0040758 -0.0034497 -0.0078358 0 -0.017364 0 0.001935 0 0.00094242 0 2.5981
2.9961 -0.15776 -0.15218 -0.15431 -0.14291 -0.18813 -0.17195 -0.12534 -0.099684 -0.062018 -0.10187 -0.058974 17.015 -0.0030901 0.0017547 0.0046354 0.0015698 0.028297 -0.00020509 0.0015777 -0.0029025 -0.0065459 0 -0.016816 0 0.0019303 0 0.0015967 0 2.5049
3 -0.15238 -0.1409 -0.15663 -0.15012 -0.1746 -0.16978 -0.13314 -0.11874 -0.10257 -0.11077 -0.091647 16.659 0.00031117 0.0044191 0.0015941 0.0027691 0.044114 0.0032938 -0.00051109 -0.00055503 -0.0040874 0 -0.016662 0 0.0017741 0 0.0020192 0 2.6404
3.0039 -0.14517 -0.134 -0.1581 -0.15497 -0.15094 -0.16265 -0.15099 -0.1525 -0.16094 -0.13102 -0.14057 16.3 -8.2209e-05 0.0025891 -0.003231 0.0029357 0.062871 0.0059913 -0.00094089 0.0024763 -0.0021978 0 -0.016478 0 0.0014447 0 0.0020772 0 2.9149
3.0078 -0.13638 -0.13245 -0.15606 -0.15218 -0.13228 -0.14892 -0.1693 -0.18289 -0.20709 -0.15401 -0.18191 15.936 -0.0041631 -0.0016253 -0.0079526 0.0028861 0.076035 0.0064079 0.00030104 0.0051959 -0.0012919 0 -0.01596 0 0.0010732 0 0.0019777 0 3.1926
3.0117 -0.12721 -0.133 -0.14981 -0.14254 -0.12814 -0.1312 -0.17792 -0.19506 -0.22073 -0.17039 -0.19954 15.55 -0.0087232 -0.0041186 -0.010474 0.0028931 0.081179 0.0051498 0.002149 0.0068312 -0.00080834 0 -0.015404 0 0.00089745 0 0.0019746 0 3.3374
3.0156 -0.11891 -0.13004 -0.13932 -0.1305 -0.13435 -0.11552 -0.17183 -0.18494 -0.20091 -0.17372 -0.19117 15.122 -0.0098782 -0.0023022 -0.0099166 0.0021613 0.080516 0.0041456 0.0034078 0.0067091 -0.00031674 0 -0.015428 0 0.0010721 0 0.0020329 0 3.262
3.0195 -0.11197 -0.12019 -0.12406 -0.11898 -0.13683 -0.10641 -0.15369 -0.15958 -0.1624 -0.16206 -0.16467 14.649 -0.0062517 0.0027661 -0.0072187 -0.00036422 0.076592 0.0048333 0.0035714 0.0046888 -0.00021373 0 -0.016237 0 0.0015119 0 0.0018423 0 2.9589
3.0234 -0.10583 -0.10538 -0.10393 -0.10719 -0.12421 -0.1028 -0.13078 -0.1305 -0.12319 -0.13757 -0.12984 14.15 -0.00012725 0.0073933 -0.004344 -0.0045381 0.069413 0.0068381 0.0028839 0.0019174 -0.0013159 0 -0.017241 0 0.0019386 0 0.0012044 0 2.498
3.0273 -0.099349 -0.091368 -0.081414 -0.093273 -0.098166 -0.099009 -0.10904 -0.10557 -0.093045 -0.10524 -0.093243 13.648 0.0044819 0.0083282 -0.0027962 -0.0083815 0.057242 0.0082613 0.0018177 0.00069292 -0.0037422 0 -0.017527 0 0.0021134 0 0.00038662 0 1.9912
3.0313 -0.091471 -0.082777 -0.061985 -0.078384 -0.072031 -0.090261 -0.089603 -0.085649 -0.071015 -0.071832 -0.05869 13.157 0.0051355 0.0051833 -0.0027486 -0.0091685 0.039703 0.0073486 0.00062091 0.0028023 -0.0062353 0 -0.016741 0 0.0020356 0 1.1946e-05 0 1.5419
3.0352 -0.081703 -0.079169 -0.051057 -0.067098 -0.058982 -0.077293 -0.070444 -0.067545 -0.05145 -0.044469 -0.030131 12.673 0.0027346 0.00035755 -0.00342 -0.0055587 0.019953 0.0041312 -0.00065464 0.0075223 -0.0067975 0 -0.015498 0 0.0019095 0 0.00050842 0 1.2063
3.0391 -0.07026 -0.07571 -0.049499 -0.062968 -0.060543 -0.065338 -0.050994 -0.049626 -0.032032 -0.028605 -0.012396 12.18 0.00032648 -0.0030928 -0.004084 0.0010143 0.0038393 0.00061201 -0.0018476 0.011453 -0.0043417 0 -0.014863 0 0.0019055 0 0.0016296 0 0.98575
3.043 -0.057982 -0.067617 -0.052116 -0.063803 -0.065914 -0.058452 -0.034584 -0.034421 -0.016819 -0.025749 -0.0088545 11.666 0.00022751 -0.0036328 -0.0045865 0.007042 -0.003317 -0.00073611 -0.0025874 0.010996 3.6349e-05 0 -0.015368 0 0.0019582 0 0.0025563 0 0.84997
3.0469 -0.046148 -0.054142 -0.05123 -0.062108 -0.062429 -0.054999 -0.026162 -0.026155 -0.012639 -0.032682 -0.018841 11.127 0.0021474 -0.0018623 -0.0049689 0.0093331 0.00017164 0.001042 -0.0025725 0.0056166 0.0034884 0 -0.016533 0 0.0018261 0 0.0025578 0 0.77007
3.0508 -0.036071 -0.03863 -0.042629 -0.051233 -0.047068 -0.049001 -0.027534 -0.026138 -0.022696 -0.043182 -0.037569 10.575 0.0038486 0.00046356 -0.004877 0.007201 0.011465 0.0045747 -0.0018856 -0.0012226 0.0034998 0 -0.017343 0 0.0013744 0 0.0016294 0 0.73475
3.0547 -0.02843 -0.025153 -0.028416 -0.031765 -0.028327 -0.03608 -0.034903 -0.030717 -0.042748 -0.051247 -0.058118 10.026 0.0034302 0.0018445 -0.0036478 0.0026798 0.024785 0.0072446 -0.00091692 -0.0047048 6.067e-07 0 -0.017197 0 0.0007967 0 0.00050178 0 0.73785
3.0586 -0.022656 -0.015295 -0.01411 -0.011886 -0.017212 -0.018023 -0.041028 -0.03368 -0.062409 -0.0534 -0.073234 9.4926 0.00096437 0.0017975 -0.0010765 -0.0013001 0.034186 0.0072745 8.0266e-05 -0.002729 -0.004403 0 -0.016382 0 0.00051891 0 -8.5883e-06 0 0.75167
3.0625 -0.017061 -0.0079476 -0.0029206 -0.0008794 -0.016518 -0.0014005 -0.039888 -0.030576 -0.070158 -0.04851 -0.076069 8.9707 -0.0018732 0.0007809 0.0020568 -0.0031112 0.03587 0.0050603 0.0012879 0.0023368 -0.0064734 0 -0.015675 0 0.00082535 0 0.00028397 0 0.71547
3.0664 -0.0099933 -0.0015717 0.006952 -0.0014631 -0.018778 0.0082682 -0.029643 -0.020877 -0.058651 -0.036123 -0.061445 8.4454 -0.0034665 -0.00027133 0.0044624 -0.0031474 0.029148 0.0026489 0.0030376 0.0059412 -0.0049818 0 -0.015511 0 0.0015403 0 0.00080897 0 0.55884
3.0703 -0.0013504 0.003937 0.019277 -0.007817 -0.014413 0.010932 -0.01206 -0.0065973 -0.027715 -0.01578 -0.028878 7.8985 -0.0034052 -0.00041195 0.0054413 -0.0027052 0.01603 0.0018896 0.005147 0.0055452 -0.001571 0 -0.015617 0 0.0020911 0 0.00080568 0 0.24957
3.0742 0.0068974 0.007663 0.034328 -0.010867 -0.0016205 0.010844 0.0097459 0.010229 0.015665 0.011371 0.01453 7.3226 -0.0021616 0.000902 0.0054286 -0.0023893 -5.5371e-06 0.0029448 0.0066244 0.0027201 0.00099672 0 -0.01543 0 0.0019503 0 3.2915e-05 0 -0.16875
3.0781 0.011981 0.0093851 0.047035 -0.0058177 0.011813 0.011551 0.032202 0.02796 0.059688 0.040256 0.055181 6.7282 -6.9659e-05 0.0034195 0.0053211 -0.0017022 -0.015345 0.0044677 0.0062669 0.0011757 0.0015686 0 -0.014828 0 0.0010939 0 -0.0010357 0 -0.58204
3.082 0.012627 0.010217 0.051156 0.0047026 0.016218 0.012578 0.050372 0.043327 0.091411 0.061925 0.079344 6.1386 0.0029525 0.0059769 0.0053017 -0.0001123 -0.02704 0.0051603 0.0037847 0.0027602 0.0016193 0 -0.014335 0 6.9569e-05 0 -0.0016756 0 -0.85607
3.0859 0.010406 0.011317 0.045445 0.01398 0.0093432 0.011209 0.057759 0.050137 0.10078 0.067354 0.080778 5.5736 0.006545 0.0069794 0.0045469 0.0017209 -0.032888 0.0051238 0.00038434 0.0054626 0.0034428 0 -0.014588 0 -0.0004103 0 -0.0015564 0 -0.90078
3.0898 0.0086925 0.012316 0.0354 0.017186 -0.0018741 0.0070566 0.049096 0.041783 0.083984 0.052837 0.063302 5.0364 0.0090693 0.0054062 0.0023026 0.0021007 -0.031237 0.0056329 -0.0019641 0.0054246 0.0072381 0 -0.015605 0 -1.8882e-05 0 -0.00095984 0 -0.70869
3.0938 0.0098806 0.01161 0.028473 0.014457 -0.0082831 0.0040274 0.024893 0.016751 0.044948 0.022893 0.036065 4.512 0.0081837 0.0016779 -0.00079116 -7.8982e-05 -0.021293 0.0075484 -0.0021703 0.00094729 0.010145 0 -0.016653 0 0.00094878 0 -0.00042061 0 -0.3494
3.0977 0.013277 0.0085026 0.027388 0.0092202 -0.0068266 0.0070465 -0.0064808 -0.017545 -0.0055441 -0.011709 0.0062696 3.98 0.0027744 -0.0023805 -0.0027507 -0.0037897 -0.0042711 0.0099908 -0.001163 -0.0055088 0.0086003 0 -0.016873 0 0.0018371 0 -0.00020289 0 0.06591
3.1016 0.015742 0.0048222 0.028356 0.0046106 -0.0019954 0.016672 -0.032153 -0.046913 -0.05294 -0.039297 -0.023313 3.4307 -0.0054688 -0.0046296 -0.0019666 -0.0061237 0.015471 0.010742 -0.0013205 -0.0093303 0.0020834 0 -0.016088 0 0.0021458 0 -0.00013933 0 0.42139
3.1055 0.01471 0.0039205 0.026025 0.001895 0.00028893 0.027316 -0.041852 -0.057919 -0.083057 -0.052091 -0.04985 2.8721 -0.01257 -0.0040375 0.0010114 -0.0044654 0.030865 0.0081885 -0.0044141 -0.0078262 -0.0054066 0 -0.014975 0 0.0018604 0 5.7039e-05 0 0.61861
3.1094 0.010921 0.0077374 0.019996 0.0016988 -0.00060434 0.031447 -0.033409 -0.045425 -0.086084 -0.047636 -0.064887 2.3206 -0.014806 -0.0013755 0.0035957 0.0011789 0.034939 0.0030559 -0.0097269 -0.0024975 -0.0080327 0 -0.014458 0 0.0013544 0 0.00038829 0 0.58934
3.1133 0.0082471 0.014886 0.015955 0.0054522 0.00026103 0.026217 -0.01248 -0.014475 -0.059548 -0.027413 -0.055893 1.7863 -0.011253 0.0013472 0.0033981 0.007774 0.024801 -0.0017909 -0.014105 0.0024958 -0.0030049 0 -0.014905 0 0.0010094 0 0.00052309 0 0.31222
3.1172 0.010585 0.021882 0.020027 0.014545 0.0073599 0.016385 0.012674 0.024215 -0.0096117 0.0046907 -0.016217 1.2649 -0.0042159 0.002295 0.00054894 0.011266 0.0039757 -0.0034608 -0.014189 0.0039852 0.0066232 0 -0.015886 0 0.00092076 0 0.00015334 0 -0.16742
3.1211 0.018573 0.026416 0.032135 0.027863 0.019178 0.010803 0.036407 0.06071 0.049907 0.042431 0.044873 0.74338 0.0027233 0.0010425 -0.002274 0.0094319 -0.019064 -0.0012755 -0.0091626 0.0020852 0.013983 0 -0.016654 0 0.0009275 0 -0.00062877 0 -0.73319
3.125 0.0291 0.029353 0.045418 0.040845 0.029217 0.015586 0.056727 0.08895 0.10117 0.076881 0.10285 0.21157 0.0071827 -0.0012077 -0.0023565 0.0033129 -0.035627 0.0028275 -0.0017256 -0.00068563 0.013754 0 -0.016822 0 0.00087217 0 -0.0013394 0 -1.2273
3.1289 0.03806 0.033451 0.052617 0.047995 0.032472 0.029822 0.072505 0.10543 0.12815 0.098098 0.13151 -0.32952 0.0088957 -0.0025127 0.00033368 -0.0037502 -0.041495 0.006038 0.0036866 -0.0020837 0.0063194 0 -0.016581 0 0.0007941 0 -0.0015053 0 -1.5104
3.1328 0.043762 0.040233 0.053059 0.047147 0.030578 0.046936 0.080979 0.10707 0.1228 0.099387 0.11997 -0.87029 0.0086656 -0.0015356 0.0029431 -0.0084989 -0.038203 0.0069487 0.004173 -0.0018276 -0.002813 0 -0.016338 0 0.00086341 0 -0.00107 0 -1.5233
3.1367 0.047912 0.048417 0.053076 0.041608 0.030361 0.059808 0.078883 0.092161 0.088844 0.081637 0.079403 -1.4009 0.0068959 0.0015445 0.0024073 -0.009631 -0.030316 0.0063485 0.00055016 -0.0010014 -0.0076868 0 -0.016236 0 0.0011481 0 -0.00041822 0 -1.3133
3.1406 0.053456 0.055561 0.059413 0.03804 0.03751 0.065152 0.066327 0.064165 0.040962 0.054101 0.034445 -1.9167 0.0034057 0.005131 -0.0014953 -0.0079974 -0.021492 0.0059741 -0.0033327 -0.00040478 -0.0064975 0 -0.016079 0 0.0014787 0 -1.8161e-05 0 -1.0128
3.1445 0.061569 0.061043 0.072414 0.041886 0.051847 0.064439 0.049289 0.033783 -0.00073872 0.030246 0.0068125 -2.4178 -0.0014124 0.0072387 -0.0057065 -0.0054526 -0.012906 0.0065693 -0.0036478 0.00012257 -0.0022704 0 -0.015676 0 0.0015663 0 -4.4393e-05 0 -0.78153
3.1484 0.070714 0.066908 0.086002 0.054203 0.068526 0.062036 0.037603 0.015429 -0.018789 0.0211 0.0043958 -2.9045 -0.0057039 0.0067883 -0.0065972 -0.0035467 -0.0050485 0.0071542 0.00040184 0.00089474 0.00051116 0 -0.01518 0 0.0012671 0 -0.00032662 0 -0.74398
3.1523 0.078481 0.075463 0.094321 0.072088 0.082992 0.062828 0.039494 0.019334 -0.005234 0.0304 0.022552 -3.3771 -0.0069897 0.0043014 -0.0032986 -0.0029054 -0.00043065 0.0061478 0.0059954 0.0014514 -9.742e-05 0 -0.014995 0 0.00073093 0 -0.00061846 0 -0.9468
3.1563 0.084109 0.086136 0.097867 0.091381 0.093987 0.070432 0.056817 0.045253 0.035796 0.054261 0.05284 -3.837 -0.0043004 0.0014898 0.0014966 -0.0032962 -0.0036824 0.0031821 0.0089514 0.00089466 -0.0024641 0 -0.015352 0 0.00028606 0 -0.00086916 0 -1.3487
3.1602 0.089031 0.095256 0.10245 0.10871 0.10191 0.085725 0.084428 0.082992 0.090741 0.084625 0.089239 -4.2883 0.00046891 -1.679e-05 0.0039886 -0.0039604 -0.018111 -0.00019436 0.00699 -0.00084994 -0.0037627 0 -0.016022 0 0.00016993 0 -0.001219 0 -1.841
3.1641 0.094999 0.099408 0.11201 0.1216 0.10566 0.10566 0.11349 0.11927 0.14282 0.11341 0.12711 -4.7338 0.0036273 0.00011047 0.0026137 -0.0040067 -0.041578 -0.0016372 0.001428 -0.0025135 -0.0030223 0 -0.016495 0 0.00035846 0 -0.0017574 0 -2.2915
3.168 0.10188 0.099135 0.12306 0.12788 0.10289 0.12364 0.13574 0.14505 0.17847 0.13485 0.15913 -5.1712 0.0025712 0.00068904 -0.00083174 -0.0029226 -0.065827 5.2089e-05 -0.0039335 -0.0026235 -0.0018069 0 -0.016467 0 0.00063965 0 -0.0023343 0 -2.5941
3.1719 0.10757 0.098994 0.12719 0.12642 0.094102 0.13271 0.1461 0.15775 0.19114 0.14575 0.17546 -5.593 -0.0020274 4.5414e-05 -0.0031397 -0.0010763 -0.080686 0.0039047 -0.0057066 -0.0011877 -0.0021434 0 -0.016136 0 0.00083434 0 -0.0026435 0 -2.706
3.1758 0.11017 0.10352 0.11957 0.11874 0.085668 0.1301 0.14326 0.15802 0.18135 0.14508 0.16969 -5.9932 -0.0068032 -0.002507 -0.0026307 0.00027535 -0.080302 0.0075556 -0.0032622 8.8476e-05 -0.0040892 0 -0.015994 0 0.00093702 0 -0.0024966 0 -2.6512
3.1797 0.11026 0.11287 0.10498 0.10947 0.086602 0.1198 0.12945 0.14626 0.15436 0.13397 0.14463 -6.3739 -0.008629 -0.0059399 -0.00027498 -0.00018879 -0.066586 0.0090879 0.0012029 -0.00040584 -0.0055083 0 -0.016328 0 0.0010531 0 -0.0020035 0 -2.493
3.1836 0.11064 0.12251 0.09465 0.10394 0.1007 0.11009 0.11013 0.12312 0.11783 0.11607 0.11146 -6.7434 -0.0072536 -0.0081738 0.0017809 -0.0026497 -0.04733 0.0083734 0.0046686 -0.0021951 -0.0042287 0 -0.016932 0 0.0012279 0 -0.0014766 0 -2.2952
3.1875 0.1139 0.1273 0.09654 0.10463 0.12143 0.10763 0.092806 0.093507 0.080798 0.09717 0.082609 -7.1069 -0.0052276 -0.0076311 0.0024623 -0.0056648 -0.030855 0.0068842 0.0055622 -0.0028723 -0.0003295 0 -0.017306 0 0.0013671 0 -0.0011613 0 -2.1028
3.1914 0.11983 0.12604 0.10821 0.10955 0.13575 0.11268 0.084384 0.068467 0.053343 0.083744 0.065104 -7.4577 -0.0052213 -0.0044333 0.0024465 -0.0071171 -0.021648 0.0063022 0.0045141 -0.0006022 0.0037367 0 -0.017138 0 0.0013359 0 -0.0010658 0 -1.9525
3.1953 0.12556 0.12212 0.11928 0.1144 0.13467 0.11982 0.088027 0.060869 0.045098 0.080812 0.060456 -7.7806 -0.0072909 -0.00030822 0.00283 -0.0059886 -0.01993 0.0071707 0.0032726 0.0035123 0.005259 0 -0.016577 0 0.0011243 0 -0.0010431 0 -1.8918
3.1992 0.128 0.11984 0.12096 0.11662 0.12124 0.12326 0.10183 0.076885 0.061528 0.090152 0.069163 -8.0644 -0.0087008 0.0026468 0.0035275 -0.0033528 -0.02428 0.0086293 0.0030056 0.0059129 0.003536 0 -0.016051 0 0.00089071 0 -0.0010096 0 -1.9743
3.2031 0.12655 0.12033 0.11359 0.11722 0.10826 0.12178 0.12045 0.11034 0.099632 0.10952 0.092836 -8.3151 -0.0065008 0.0033081 0.0032922 -0.0014834 -0.033888 0.0092771 0.0035267 0.0038581 0.00021668 0 -0.015832 0 0.00082793 0 -0.0010529 0 -2.2222
3.207 0.12336 0.12111 0.10522 0.11889 0.10745 0.11889 0.13849 0.14553 0.14659 0.13309 0.13003 -8.553 -0.00046746 0.001999 0.0013159 -0.0017333 -0.048116 0.0083378 0.0039207 -0.0016259 -0.0023699 0 -0.015806 0 0.00098415 0 -0.0013139 0 -2.5834
3.2109 0.12126 0.11956 0.10337 0.12249 0.11983 0.11854 0.15253 0.16704 0.184 0.15309 0.17043 -8.7969 0.0063273 -4.9656e-05 -0.0014821 -0.0031765 -0.064325 0.0062029 0.0036902 -0.0062558 -0.0031203 0 -0.01565 0 0.0012228 0 -0.0017784 0 -2.931
3.2148 0.12139 0.11618 0.1083 0.12596 0.13596 0.12122 0.16074 0.16899 0.1966 0.16244 0.19592 -9.0469 0.0098728 -0.0016099 -0.0030829 -0.0034603 -0.077033 0.0040348 0.0031777 -0.0062966 -0.0025732 0 -0.015228 0 0.0013555 0 -0.0022187 0 -3.1206
3.2188 0.12274 0.11419 0.11388 0.12684 0.145 0.12441 0.16123 0.15672 0.18052 0.15763 0.19143 -9.2836 0.0084081 -0.0020305 -0.0024056 -0.0012028 -0.080258 0.0028507 0.002908 -0.0020832 -0.0018026 0 -0.014778 0 0.0013036 0 -0.0023693 0 -3.0735
3.2227 0.12363 0.11583 0.1142 0.1256 0.14364 0.12633 0.1522 0.1405 0.14552 0.14047 0.15728 -9.4835 0.0036749 -0.0012956 -0.00059291 0.0023741 -0.071608 0.0028312 0.0026878 0.0022723 -0.0012223 0 -0.014711 0 0.0011208 0 -0.0021779 0 -2.8244
3.2266 0.1235 0.11956 0.10874 0.12561 0.13675 0.12844 0.13437 0.12761 0.1093 0.11736 0.11131 -9.6391 -0.00071019 0.00015571 -3.1639e-05 0.0043304 -0.054656 0.003362 0.0015756 0.0028425 -0.0005331 0 -0.015216 0 0.00087788 0 -0.0018852 0 -2.4965
3.2305 0.12308 0.12144 0.10135 0.12932 0.13073 0.13339 0.11334 0.11929 0.087449 0.096351 0.077084 -9.764 -0.0021731 0.0016065 -0.0019453 0.0027503 -0.037238 0.0037254 -0.001101 -0.00031755 0.00040308 0 -0.016042 0 0.00056688 0 -0.0018426 0 -2.2251
3.2344 0.12329 0.11948 0.09553 0.13461 0.12737 0.14067 0.098383 0.11375 0.085536 0.083524 0.06728 -9.8812 -0.0008507 0.0023025 -0.0049919 -0.0012603 -0.026759 0.0038503 -0.0046979 -0.0033091 0.0009992 0 -0.016683 0 0.00016045 0 -0.0022271 0 -2.0885
3.2383 0.12421 0.11634 0.091832 0.13576 0.12455 0.14524 0.097033 0.11075 0.098257 0.081104 0.076679 -10.003 0.0011744 0.0018661 -0.0064032 -0.0043769 -0.026025 0.0044461 -0.0073865 -0.0023599 0.00046438 0 -0.016766 0 -0.00023588 0 -0.0029018 0 -2.0934
3.2422 0.12533 0.11718 0.089749 0.12913 0.12185 0.14178 0.10964 0.11273 0.11531 0.088113 0.090506 -10.124 0.0020304 0.00067216 -0.0046456 -0.0040529 -0.032565 0.0063056 -0.0075741 0.0023169 -0.0011633 0 -0.016327 0 -0.00034612 0 -0.003533 0 -2.208
3.2461 0.1266 0.12444 0.090811 0.11804 0.12333 0.13091 0.12864 0.12174 0.12909 0.10233 0.099628 -10.227 0.0015298 -0.0002733 -0.00096324 -0.00087639 -0.041494 0.0092844 -0.0053587 0.0066375 -0.0027228 0 -0.015755 0 7.9657e-05 0 -0.0038416 0 -2.3999
3.25 0.12864 0.1345 0.097886 0.11145 0.13335 0.12069 0.14403 0.13622 0.13874 0.12144 0.10801 -10.298 0.00082536 -9.3353e-05 0.001803 0.0020471 -0.049252 0.011879 -0.0025561 0.0066413 -0.0028719 0 -0.015465 0 0.0009752 0 -0.0037685 0 -2.6429
3.2539 0.13173 0.13989 0.11062 0.11643 0.14961 0.12058 0.15062 0.15126 0.14827 0.14242 0.12581 -10.341 0.00093242 0.0011067 0.0020126 0.0021627 -0.055359 0.011997 -0.0011115 0.0023911 -0.0013916 0 -0.015595 0 0.0018756 0 -0.0034388 0 -2.8963
3.2578 0.13442 0.13516 0.12239 0.13107 0.16183 0.13245 0.15089 0.16199 0.16101 0.16035 0.15563 -10.365 0.0017194 0.0021535 0.0008565 4.3934e-06 -0.061269 0.0085378 -0.0013202 -0.0020826 0.00050222 0 -0.015934 0 0.0022011 0 -0.0030062 0 -3.0922
3.2617 0.1336 0.12122 0.12354 0.14448 0.15915 0.14705 0.15077 0.16627 0.17502 0.16865 0.18581 -10.379 0.0022715 0.001775 0.0011223 -0.0013501 -0.067759 0.0025753 -0.0016096 -0.002701 0.0012429 0 -0.016106 0 0.0017183 0 -0.0025505 0 -3.1533
3.2656 0.12643 0.10424 0.10925 0.14484 0.14003 0.15013 0.15219 0.16402 0.18259 0.1615 0.19752 -10.381 0.0020638 -0.00012659 0.00423 0.0005487 -0.073095 -0.0029851 -0.00022191 0.00078122 0.00037433 0 -0.015849 0 0.00077301 0 -0.002112 0 -3.0286
3.2695 0.11272 0.090396 0.08438 0.12863 0.11459 0.13369 0.14953 0.15438 0.17413 0.137 0.17879 -10.36 0.0016312 -0.002115 0.008458 0.0048359 -0.073357 -0.0052492 0.0027544 0.0047001 -0.0010414 0 -0.015199 0 4.5825e-05 0 -0.0017885 0 -2.7156
3.2734 0.09558 0.081509 0.060103 0.10307 0.096286 0.10283 0.13363 0.13475 0.14393 0.098847 0.13297 -10.311 0.002027 -0.0022742 0.010226 0.0078819 -0.064684 -0.0033513 0.0050555 0.0051348 -0.001464 0 -0.014466 0 3.9111e-06 0 -0.0017492 0 -2.2528
3.2773 0.079604 0.075083 0.044723 0.079852 0.0903 0.072277 0.10056 0.10381 0.094506 0.055313 0.075019 -10.236 0.0036241 0.00014501 0.0073746 0.0066937 -0.046102 0.00097782 0.0041615 0.0015768 -0.00032799 0 -0.01403 0 0.00052214 0 -0.0021101 0 -1.6996
3.2813 0.067907 0.067992 0.037591 0.066083 0.089769 0.055412 0.057502 0.065837 0.03743 0.016371 0.021316 -10.146 0.0054687 0.0039527 0.0014074 0.0019249 -0.021273 0.0048146 -0.0001824 -0.0029086 0.0015075 0 -0.014106 0 0.0010189 0 -0.0027709 0 -1.1307
3.2852 0.060406 0.059606 0.031965 0.060267 0.083359 0.055067 0.020251 0.031542 -0.010132 -0.0092599 -0.017199 -10.054 0.0058703 0.0068592 -0.0034826 -0.0024858 0.0020287 0.0063044 -0.0052488 -0.0049064 0.0027024 0 -0.014612 0 0.00099222 0 -0.0033828 0 -0.64413
3.2891 0.054489 0.051455 0.023688 0.056073 0.066603 0.062994 0.0035967 0.013231 -0.031959 -0.016242 -0.034281 -9.9654 0.0037578 0.007199 -0.0038237 -0.0028208 0.014974 0.0059297 -0.007293 -0.0038376 0.0027692 0 -0.015242 0 0.00047069 0 -0.0035251 0 -0.35394
3.293 0.047307 0.044477 0.016395 0.049164 0.045792 0.067294 0.011763 0.017187 -0.020126 -0.0040872 -0.025387 -9.8775 -0.00035323 0.0050327 0.00027904 0.0010471 0.012107 0.0057842 -0.0046045 -0.0019897 0.0024433 0 -0.015689 0 -3.3063e-05 0 -0.0029887 0 -0.34216
3.2969 0.03778 0.03735 0.017551 0.040275 0.030937 0.06081 0.035829 0.039122 0.020056 0.021865 0.010405 -9.7814 -0.0045907 0.001776 0.0053342 0.0056044 -0.0051587 0.0075577 0.0010462 -0.0016926 0.0027357 0 -0.015838 0 -1.916e-05 0 -0.001952 0 -0.59016
3.3008 0.027022 0.027963 0.029338 0.032328 0.02545 0.044135 0.059579 0.06612 0.070374 0.05083 0.063788 -9.6706 -0.0069532 -0.0010846 0.0074556 0.0069822 -0.02835 0.010996 0.0058597 -0.0028071 0.0036588 0 -0.015802 0 0.00051868 0 -0.00089673 0 -0.94786
3.3047 0.017301 0.016408 0.04421 0.02573 0.023264 0.022708 0.069043 0.083443 0.10632 0.069656 0.11236 -9.5457 -0.0065661 -0.0028859 0.0054845 0.004424 -0.045778 0.014086 0.007038 -0.0031323 0.0039584 0 -0.015778 0 0.0010778 0 -0.00030154 0 -1.1876
3.3086 0.010637 0.006065 0.050497 0.017444 0.016109 0.0023288 0.059151 0.081401 0.10784 0.068388 0.12901 -9.4154 -0.0040619 -0.0036154 0.0016156 0.00069108 -0.048521 0.014678 0.0046842 -0.001114 0.0022188 0 -0.015865 0 0.0011096 0 -0.00033223 0 -1.1254
3.3125 0.0079442 0.0012702 0.043028 0.0049451 0.0029862 -0.012888 0.034194 0.058596 0.06933 0.045643 0.098622 -9.2899 -0.0009228 -0.0032256 -0.00077726 -0.00081831 -0.034998 0.012089 0.0010257 0.0021802 -0.0016351 0 -0.016017 0 0.00052962 0 -0.00075687 0 -0.73211
3.3164 0.0089404 0.0036337 0.028229 -0.0094198 -0.0083168 -0.02003 0.0037128 0.02136 0.0036033 0.01006 0.030582 -9.174 0.0016025 -0.0014755 -2.373e-06 0.00068151 -0.011336 0.0074458 -0.0020127 0.0039736 -0.0058451 0 -0.016139 0 -0.00019519 0 -0.001149 0 -0.15349
3.3203 0.012514 0.010562 0.018385 -0.018747 -0.0092833 -0.017065 -0.022226 -0.018677 -0.063016 -0.023829 -0.044231 -9.0622 0.003178 0.0014425 0.0028838 0.0028717 0.012425 0.0027169 -0.0043832 0.0026106 -0.0078862 0 -0.016205 0 -0.00045328 0 -0.0012181 0 0.37273
3.3242 0.017261 0.017419 0.020611 -0.016789 0.00031637 -0.004187 -0.035763 -0.047714 -0.10258 -0.043046 -0.091162 -8.9428 0.0042316 0.0043428 0.0054743 0.0028926 0.027545 -0.00055547 -0.0071591 -0.00069226 -0.0062914 0 -0.016249 0 -1.263e-05 0 -0.0010073 0 0.64332
3.3281 0.022015 0.02123 0.031345 -0.0031457 0.012134 0.014775 -0.032288 -0.053874 -0.098541 -0.042126 -0.091473 -8.8074 0.0052282 0.0055305 0.0063264 0.00026509 0.029941 -0.0018657 -0.010449 -0.0030072 -0.0017927 0 -0.016261 0 0.00080392 0 -0.00080693 0 0.5749
3.332 0.026175 0.022502 0.04138 0.016486 0.018064 0.033401 -0.011318 -0.032204 -0.053072 -0.024047 -0.050173 -8.6585 0.0060391 0.0041854 0.0060296 -0.0027409 0.020365 -0.001532 -0.012395 -0.0025481 0.003095 0 -0.016124 0 0.0014209 0 -0.00086661 0 0.20947
3.3359 0.029621 0.02374 0.045668 0.034882 0.018705 0.046189 0.022438 0.011631 0.014988 0.0035113 0.011462 -8.5086 0.0059751 0.0013267 0.0062299 -0.0035217 0.0025665 -0.00019665 -0.01058 -0.00028095 0.0056961 0 -0.015736 0 0.0014906 0 -0.0011562 0 -0.33429
3.3398 0.032281 0.026511 0.047495 0.047866 0.022132 0.051518 0.05925 0.062263 0.080077 0.032876 0.070343 -8.3681 0.0044991 -0.00081031 0.00775 -0.0017697 -0.018515 0.0014748 -0.0046177 0.0012828 0.004802 0 -0.015198 0 0.0011274 0 -0.0013805 0 -0.91181
3.3438 0.033795 0.029996 0.052998 0.054645 0.033898 0.051201 0.087231 0.10109 0.12174 0.05854 0.11157 -8.2359 0.0020316 -0.00065306 0.0096654 0.00036296 -0.037602 0.0028985 0.0026988 0.00075175 0.0012271 0 -0.014857 0 0.00073647 0 -0.0012349 0 -1.3799
3.3477 0.033729 0.032182 0.062526 0.054765 0.048879 0.047316 0.097224 0.11507 0.13186 0.076367 0.12944 -8.0989 8.4388e-05 0.0012772 0.010148 0.00064434 -0.049665 0.0037231 0.0071427 -0.00081078 -0.0029146 0 -0.015065 0 0.00064975 0 -0.00068075 0 -1.6155
3.3516 0.032193 0.032058 0.068749 0.046384 0.054291 0.040009 0.086965 0.1022 0.11424 0.082369 0.12347 -7.9442 0.00040178 0.0028271 0.0081918 -0.00086035 -0.051183 0.0040138 0.0063734 -0.0011867 -0.0055554 0 -0.015832 0 0.00090986 0 -2.3735e-06 0 -1.5473
3.3555 0.030129 0.030453 0.064098 0.028848 0.041857 0.028956 0.061725 0.070555 0.078893 0.073586 0.096071 -7.7718 0.003599 0.0022387 0.0045815 -0.0019154 -0.041801 0.0041517 0.0018836 0.00052152 -0.0057246 0 -0.016728 0 0.0013438 0 0.00039892 0 -1.1947
3.3594 0.02866 0.028807 0.049676 0.0069916 0.017179 0.016788 0.031112 0.032512 0.036045 0.050841 0.053542 -7.5949 0.008342 -0.0001592 0.001266 -0.00061878 -0.024938 0.0043236 -0.00226 0.0028508 -0.0037685 0 -0.017178 0 0.0017741 0 0.00029703 0 -0.67779
3.3633 0.02789 0.027451 0.035637 -0.0086408 -0.0036425 0.0098575 0.0043539 -0.0010761 -0.0060399 0.020578 0.0070029 -7.4259 0.011881 -0.0022437 -0.00019006 0.0023471 -0.006355 0.0040392 -0.0028335 0.0034193 -0.00083587 0 -0.016954 0 0.0021242 0 -0.00022059 0 -0.17213
3.3672 0.026346 0.025282 0.031706 -0.0082052 -0.0077317 0.013868 -0.012913 -0.023308 -0.039819 -0.0068347 -0.030256 -7.2632 0.011779 -0.0021213 0.00034586 0.004149 0.0085815 0.0023413 -3.628e-05 0.0013305 0.0018672 0 -0.016391 0 0.0023474 0 -0.00085811 0 0.17151
3.3711 0.021965 0.021079 0.037153 0.0088411 0.003302 0.027492 -0.019071 -0.030888 -0.057394 -0.02202 -0.048264 -7.0907 0.0076736 6.2967e-05 0.0018295 0.002624 0.01695 -0.0011947 0.0029634 -0.0018942 0.003564 0 -0.016121 0 0.0023252 0 -0.0013382 0 0.29188
3.375 0.014018 0.014916 0.040829 0.030974 0.015317 0.040475 -0.015244 -0.023795 -0.052715 -0.021503 -0.044524 -6.8944 0.0017197 0.0022607 0.0031091 -0.0013127 0.018326 -0.0055062 0.0029596 -0.0037168 0.0039672 0 -0.016505 0 0.0019139 0 -0.0015488 0 0.22465
3.3789 0.0042656 0.0081683 0.03196 0.041587 0.014889 0.039718 -0.0041714 -0.0061395 -0.026262 -0.009131 -0.023947 -6.6791 -0.0027586 0.0024234 0.0036633 -0.004198 0.013472 -0.0082307 -0.00056786 -0.0028549 0.003087 0 -0.017319 0 0.0011234 0 -0.0015196 0 0.058
3.3828 -0.0039809 0.0022269 0.011293 0.031052 0.0011923 0.019585 0.010071 0.013682 0.01215 0.0068555 0.0043455 -6.4678 -0.0035045 0.00030112 0.0034287 -0.0031713 0.0035288 -0.0072482 -0.0052329 -0.00024285 0.001083 0 -0.017952 0 0.0002324 0 -0.00131 0 -0.12105
3.3867 -0.0082991 -0.0025874 -0.0086728 0.0041257 -0.01443 -0.012112 0.022378 0.025928 0.046328 0.018748 0.030275 -6.2828 -0.00082967 -0.0025394 0.0022479 0.0012013 -0.0093647 -0.0024556 -0.0079346 0.0020472 -0.001688 0 -0.017958 0 -0.00033337 0 -0.00095391 0 -0.25229
3.3906 -0.0089935 -0.0067829 -0.014971 -0.023517 -0.019977 -0.038326 0.02796 0.024826 0.061758 0.022794 0.044783 -6.1251 0.002738 -0.0043238 -0.0001167 0.0051788 -0.021135 0.0038068 -0.0073037 0.0026608 -0.0045387 0 -0.01742 0 -0.00030494 0 -0.00050543 0 -0.29868
3.3945 -0.0086255 -0.010582 -0.0061719 -0.036744 -0.013761 -0.044667 0.024404 0.01216 0.053437 0.019287 0.041799 -5.9724 0.0043757 -0.0045861 -0.0032245 0.0050589 -0.026516 0.0082347 -0.0043284 0.0018147 -0.0064855 0 -0.0168 0 0.00020213 0 -9.4544e-05 0 -0.23906
3.3984 -0.0096404 -0.013341 0.0064692 -0.031074 -0.0046259 -0.029758 0.012853 -0.0044926 0.027734 0.010298 0.021106 -5.8003 0.002988 -0.004128 -0.0053891 0.00045342 -0.021964 0.0088289 -0.00098737 0.00062244 -0.0065971 0 -0.016462 0 0.00075422 0 0.00011427 0 -0.075012
3.4023 -0.012307 -0.014238 0.009549 -0.013929 -0.0024057 -0.005815 -0.0028834 -0.017857 -0.0029451 -0.0024574 -0.0098765 -5.6051 -0.0001689 -0.0036863 -0.0043944 -0.0053397 -0.0086271 0.0060994 0.001514 -0.00010717 -0.0045209 0 -0.016359 0 0.00092695 0 4.884e-05 0 0.15819
3.4063 -0.014861 -0.013426 -0.00069266 0.0025311 -0.0088213 0.010779 -0.018656 -0.026136 -0.02826 -0.017834 -0.038673 -5.4075 -0.0026453 -0.0029107 0.00062708 -0.008145 0.0075377 0.0022911 0.0032728 -0.00035754 -0.00083572 0 -0.016183 0 0.00062502 0 -0.00019003 0 0.39873
3.4102 -0.01558 -0.012276 -0.016413 0.0099815 -0.017451 0.011155 -0.031778 -0.032606 -0.044585 -0.03387 -0.05479 -5.2321 -0.0027654 -0.00082274 0.0077464 -0.0063255 0.019349 -0.00051713 0.0048296 -0.00047041 0.003083 0 -0.015792 0 0.00012969 0 -0.00040069 0 0.58723
3.4141 -0.014629 -0.012288 -0.026889 0.0073317 -0.021402 -0.0011378 -0.040934 -0.04032 -0.05347 -0.046677 -0.056264 -5.0817 -0.00088785 0.0027619 0.012919 -0.0018372 0.023081 -0.0016781 0.006126 -0.00057685 0.0056959 0 -0.015433 0 -0.00015434 0 -0.00045653 0 0.69387
3.418 -0.013849 -0.013775 -0.028408 -0.0017887 -0.019816 -0.014907 -0.044905 -0.0474 -0.056685 -0.051233 -0.04966 -4.9338 0.00094291 0.0064795 0.012784 0.0017558 0.02035 -0.001639 0.0064351 -0.00057361 0.006096 0 -0.015496 0 -2.8776e-05 0 -0.00041428 0 0.71847
3.4219 -0.014829 -0.015717 -0.025708 -0.013146 -0.016776 -0.020843 -0.04208 -0.047819 -0.05307 -0.044045 -0.042751 -4.7621 0.00061962 0.0083011 0.0074463 0.002287 0.015599 -0.00069813 0.0052205 -0.00046892 0.004497 0 -0.016059 0 0.00036289 0 -0.00043569 0 0.66664
3.4258 -0.017359 -0.016992 -0.024904 -0.023592 -0.015173 -0.017926 -0.031838 -0.037029 -0.03998 -0.025919 -0.036445 -4.5631 -0.0023636 0.0072859 0.00069848 0.00035961 0.011569 0.001609 0.0028839 -0.00046901 0.0021056 0 -0.016709 0 0.00068263 0 -0.00059278 0 0.5332
3.4297 -0.019915 -0.017707 -0.026623 -0.030422 -0.013449 -0.012493 -0.016585 -0.016928 -0.017424 -0.0027467 -0.024157 -4.3613 -0.006408 0.0044686 -0.0028742 -0.0017775 0.0070756 0.005766 0.00056637 -0.00064675 0.00042984 0 -0.016879 0 0.00067964 0 -0.00075942 0 0.31861
3.4336 -0.021622 -0.019247 -0.026919 -0.031301 -0.0091479 -0.012083 -0.0020157 0.004622 0.0092858 0.016547 -0.00021463 -4.1876 -0.0088138 0.0019616 -0.001629 -0.0024107 -0.00072624 0.01103 -0.00077095 -0.00072592 0.00040978 0 -0.016379 0 0.00037096 0 -0.0007193 0 0.065918
3.4375 -0.023514 -0.022977 -0.024239 -0.026193 -0.004687 -0.01966 0.0053881 0.01904 0.030812 0.023852 0.03025 -4.0504 -0.0076047 0.0011219 0.0018221 -0.0015074 -0.011777 0.015217 -0.0010214 -0.00044348 0.0018787 0 -0.015606 0 -1.5057e-06 0 -0.00040141 0 -0.12396
3.4414 -0.027647 -0.028958 -0.02368 -0.019154 -0.0075307 -0.032316 0.0019124 0.021834 0.037776 0.015306 0.050154 -3.9275 -0.0029508 0.0015287 0.0030186 -9.9395e-05 -0.020848 0.01608 -0.00071676 -0.00013153 0.0036987 0 -0.0152 0 -0.00017034 0 -5.65e-06 0 -0.12916
3.4453 -0.034901 -0.035966 -0.032778 -0.016919 -0.023024 -0.044345 -0.01178 0.012873 0.024511 -0.0075018 0.041006 -3.7865 0.0027658 0.0016609 -0.0002642 0.0010294 -0.020315 0.013139 -0.00024004 -0.00065171 0.0045284 0 -0.015467 0 -2.7332e-05 0 0.0001326 0 0.12133
3.4492 -0.043799 -0.042729 -0.052782 -0.024313 -0.047015 -0.051542 -0.032215 -0.0066841 -0.0090598 -0.038792 -0.0026531 -3.6147 0.0063423 0.00048541 -0.005916 0.0018592 -0.0060721 0.008224 0.00064601 -0.0024294 0.0037626 0 -0.016126 0 0.00033134 0 -0.00015981 0 0.59473
3.4531 -0.051665 -0.049049 -0.075088 -0.040365 -0.066997 -0.053667 -0.055966 -0.036073 -0.056961 -0.071084 -0.066951 -3.4306 0.0057621 -0.0016212 -0.0093287 0.0025273 0.018386 0.0040707 0.002447 -0.0045201 0.002002 0 -0.016609 0 0.00069906 0 -0.0007067 0 1.1635
3.457 -0.057061 -0.055656 -0.087694 -0.05905 -0.072282 -0.054049 -0.080695 -0.072602 -0.10748 -0.097388 -0.12607 -3.2673 0.0015376 -0.0033789 -0.0075273 0.0026065 0.043343 0.002183 0.0051333 -0.0049651 0.00065366 0 -0.016597 0 0.00089873 0 -0.0010975 0 1.6696
3.4609 -0.06103 -0.063046 -0.08596 -0.074193 -0.063892 -0.057172 -0.10345 -0.10821 -0.14522 -0.11249 -0.15755 -3.1445 -0.0035258 -0.0038391 -0.0018145 0.0013448 0.058781 0.0018843 0.0077272 -0.0025147 0.00086432 0 -0.01627 0 0.00087202 0 -0.0010231 0 1.9944
3.4648 -0.065886 -0.070618 -0.076923 -0.083809 -0.054059 -0.065759 -0.11878 -0.13035 -0.15628 -0.11377 -0.15396 -3.0552 -0.006071 -0.0030703 0.003479 -0.0012676 0.060234 0.0013673 0.0087562 0.0018128 0.0025425 0 -0.016044 0 0.00067992 0 -0.00054337 0 2.0925
3.4688 -0.072753 -0.07706 -0.072518 -0.089671 -0.055055 -0.078776 -0.12007 -0.12893 -0.13567 -0.10204 -0.12358 -2.9765 -0.004351 -0.0017978 0.0049143 -0.0038458 0.050337 -0.00035132 0.0072591 0.0050851 0.0042698 0 -0.016105 0 0.00043803 0 -4.7914e-05 0 1.9826
3.4727 -0.080348 -0.08155 -0.078292 -0.093029 -0.067928 -0.09146 -0.1045 -0.10438 -0.092234 -0.082156 -0.082436 -2.8913 0.00061693 -0.00063717 0.002842 -0.0043594 0.03568 -0.0024896 0.0035627 0.0047716 0.0042852 0 -0.016226 0 0.00023927 0 6.0019e-05 0 1.7273
3.4766 -0.086163 -0.084467 -0.088852 -0.09173 -0.082198 -0.097804 -0.077656 -0.069394 -0.046077 -0.062135 -0.045607 -2.8009 0.005701 0.0001842 0.00063448 -0.0018615 0.022267 -0.0034333 -0.00074566 0.0010171 0.0018659 0 -0.016059 0 0.0001122 0 -0.00031299 0 1.422
3.4805 -0.088738 -0.086815 -0.094407 -0.082703 -0.08685 -0.094506 -0.052643 -0.041801 -0.018306 -0.050362 -0.02345 -2.7183 0.0077039 0.00051688 0.0011442 0.0023657 0.013206 -0.0025213 -0.0036274 -0.0033626 -0.0019658 0 -0.015573 0 3.6966e-05 0 -0.00088571 0 1.1854
3.4844 -0.088649 -0.08897 -0.0914 -0.06767 -0.081498 -0.083877 -0.042931 -0.033802 -0.019301 -0.051795 -0.02177 -2.6534 0.0054429 6.7967e-05 0.0038863 0.0054693 0.0094923 -0.00082286 -0.0036801 -0.0053321 -0.005012 0 -0.015168 0 2.4197e-06 0 -0.0012337 0 1.1276
3.4883 -0.087311 -0.09006 -0.086102 -0.055505 -0.076363 -0.073161 -0.053642 -0.04596 -0.044046 -0.065521 -0.041768 -2.6061 0.00047832 -0.0012414 0.0056287 0.0051341 0.011762 -7.9378e-05 -0.00089871 -0.0042826 -0.0053506 0 -0.015314 0 5.3949e-05 0 -0.0011117 0 1.2951
3.4922 -0.085089 -0.088679 -0.087489 -0.056975 -0.081072 -0.06995 -0.078257 -0.069849 -0.077807 -0.085409 -0.078222 -2.5715 -0.0039677 -0.0027497 0.0036993 0.0014388 0.020529 -0.00085979 0.0032923 -0.002329 -0.0025719 0 -0.016063 0 0.00027819 0 -0.0006113 0 1.6314
3.4961 -0.080936 -0.084253 -0.096978 -0.075184 -0.093838 -0.076606 -0.10346 -0.095395 -0.107 -0.10347 -0.11883 -2.5492 -0.0051426 -0.0032183 -0.0012844 -0.0031009 0.034642 -0.0018315 0.0067853 -0.0019808 0.0020856 0 -0.016905 0 0.00071577 0 -5.8559e-05 0 1.9923
3.5 -0.07406 -0.077732 -0.10589 -0.10041 -0.10238 -0.088024 -0.11808 -0.1157 -0.12598 -0.11357 -0.14811 -2.5435 -0.0025264 -0.0018617 -0.0058829 -0.0053593 0.049974 -0.00099741 0.0079694 -0.0035309 0.0066642 0 -0.017143 0 0.0012631 0 0.00023495 0 2.2193
3.5039 -0.065759 -0.070989 -0.10348 -0.11536 -0.096015 -0.094923 -0.11887 -0.12631 -0.13497 -0.11318 -0.15471 -2.5553 0.0018973 0.00068959 -0.0069346 -0.0038386 0.060333 0.0022017 0.0066728 -0.0048039 0.0096358 0 -0.016465 0 0.0016602 0 0.00016818 0 2.2215
3.5078 -0.059165 -0.06552 -0.087328 -0.10771 -0.076587 -0.090543 -0.10922 -0.1226 -0.13311 -0.10271 -0.13702 -2.5768 0.0049915 0.0026433 -0.0042251 0.0003869 0.060531 0.0059676 0.0042099 -0.0035203 0.010423 0 -0.01522 0 0.0016156 0 -0.00012456 0 2.0077
3.5117 -0.056767 -0.061665 -0.065583 -0.079877 -0.057026 -0.075656 -0.093452 -0.10084 -0.1154 -0.084072 -0.10249 -2.5961 0.0045415 0.0025372 -0.00027131 0.0045983 0.049399 0.0074368 0.0023958 0.00014648 0.009166 0 -0.014174 0 0.0010088 0 -0.00039585 0 1.6523
3.5156 -0.05801 -0.058858 -0.04887 -0.047533 -0.048626 -0.057933 -0.073222 -0.063325 -0.07806 -0.060213 -0.061919 -2.6091 0.00072066 0.00061766 0.00228 0.0063626 0.030546 0.0051477 0.0021853 0.0034602 0.0062854 0 -0.013951 0 2.6508e-05 0 -0.00044562 0 1.2388
3.5195 -0.059462 -0.056426 -0.040558 -0.027964 -0.050071 -0.046201 -0.049248 -0.021897 -0.027259 -0.035594 -0.024227 -2.6251 -0.004017 -0.0013236 0.0028852 0.0050069 0.010464 0.00047717 0.0030038 0.003619 0.00238 0 -0.014621 0 -0.00089685 0 -0.00022453 0 0.83194
3.5234 -0.057618 -0.054016 -0.03534 -0.027943 -0.049618 -0.044166 -0.025677 0.0060545 0.018506 -0.016144 0.004395 -2.6589 -0.0066032 -0.001618 0.0028692 0.0017343 -0.0045096 -0.0033079 0.0033634 0.00037344 -0.001592 0 -0.015699 0 -0.0013264 0 0.0001538 0 0.49342
3.5273 -0.051776 -0.051352 -0.027147 -0.040686 -0.038465 -0.048424 -0.011086 0.0081988 0.037518 -0.0073503 0.018336 -2.7172 -0.0055312 -0.00028719 0.0033408 -0.0014413 -0.010481 -0.003622 0.002275 -0.0038137 -0.0043658 0 -0.016505 0 -0.0011062 0 0.00047598 0 0.3013
3.5313 -0.044272 -0.047843 -0.017357 -0.0532 -0.021511 -0.051877 -0.013429 -0.013816 0.019666 -0.011296 0.012425 -2.7915 -0.002032 0.0010787 0.0037521 -0.0030534 -0.0067872 -0.00055512 0.00020592 -0.0061192 -0.0049537 0 -0.016603 0 -0.00046613 0 0.00053216 0 0.32706
3.5352 -0.037955 -0.042715 -0.013972 -0.056575 -0.013814 -0.049317 -0.032754 -0.045101 -0.0251 -0.024977 -0.01393 -2.8667 0.00071898 0.0010235 0.0027022 -0.0029587 0.0043406 0.0033843 -0.0013058 -0.0057702 -0.0033839 0 -0.016031 0 0.00013624 0 0.00021741 0 0.5739
3.5391 -0.033449 -0.03567 -0.022255 -0.050479 -0.025405 -0.040642 -0.058618 -0.067841 -0.07236 -0.041586 -0.052033 -2.9347 -1.6136e-05 -0.00026198 -8.5109e-06 -0.0021749 0.018596 0.0054515 -0.0010331 -0.0041618 -0.00085407 0 -0.015241 0 0.00034008 0 -0.00041158 0 0.93282
3.543 -0.028888 -0.027389 -0.036841 -0.039633 -0.04938 -0.029651 -0.075574 -0.07264 -0.0989 -0.054003 -0.08483 -3.0014 -0.0042571 -0.0012178 -0.002537 -0.0020026 0.030779 0.0048093 0.00086659 -0.0028512 0.0010229 0 -0.014809 0 0.00013649 0 -0.0011531 0 1.2133
3.5469 -0.022229 -0.019254 -0.044434 -0.027548 -0.065779 -0.020226 -0.072943 -0.061841 -0.096134 -0.057857 -0.095356 -3.0794 -0.0089948 -0.00069824 -0.0025567 -0.0030121 0.036405 0.0028347 0.0031013 -0.0018147 0.0013498 0 -0.015103 0 -0.00013967 0 -0.0017445 0 1.2452
3.5508 -0.013628 -0.012416 -0.035396 -0.014178 -0.05859 -0.013455 -0.051209 -0.043532 -0.071503 -0.052118 -0.077169 -3.1742 -0.010371 0.00067674 0.00026481 -0.0045384 0.033336 0.0015213 0.0045232 9.61e-05 0.00050022 0 -0.016053 0 -8.4862e-05 0 -0.0019738 0 0.98004
3.5547 -0.005381 -0.0069654 -0.012984 0.001118 -0.030102 -0.0077884 -0.020309 -0.023342 -0.038796 -0.037667 -0.038353 -3.2786 -0.0068308 0.0011437 0.0035406 -0.0050617 0.022537 0.0015865 0.005115 0.0031385 -0.00037763 0 -0.017178 0 0.00043566 0 -0.0017697 0 0.51511
3.5586 0.00050033 -0.0019118 0.0092308 0.015834 0.0011029 -0.0013502 0.0080236 -0.0019493 -0.0073078 -0.016019 0.0044347 -3.3796 -0.00066278 -0.00018302 0.0042016 -0.0033116 0.0073645 0.0020112 0.0056825 0.0056029 -0.00042636 0 -0.017864 0 0.0011529 0 -0.0012391 0 0.02055
3.5625 0.0045113 0.0040338 0.01969 0.024812 0.01674 0.0061459 0.027244 0.020717 0.0211 0.010291 0.036939 -3.4698 0.0035904 -0.0020791 0.001449 0.00063967 -0.0081241 0.0012905 0.0066332 0.0052111 0.00026624 0 -0.017738 0 0.0015818 0 -0.00063809 0 -0.36884
3.5664 0.009292 0.011516 0.019023 0.024936 0.014412 0.013525 0.03743 0.040854 0.046764 0.036535 0.054471 -3.5513 0.002823 -0.0022647 -0.0023167 0.0051676 -0.020664 -0.00092823 0.0072239 0.0017157 0.00096619 0 -0.016895 0 0.0014008 0 -0.00027388 0 -0.61495
3.5703 0.016973 0.020095 0.018244 0.01909 0.0078523 0.01978 0.041807 0.051893 0.066373 0.056095 0.060526 -3.6302 -0.0018734 0.0001565 -0.0036272 0.0080857 -0.028254 -0.003414 0.006204 -0.002166 0.0011527 0 -0.0158 0 0.00072813 0 -0.00035383 0 -0.75542
3.5742 0.026921 0.028519 0.026986 0.014811 0.012442 0.025326 0.042868 0.050626 0.073459 0.063261 0.060096 -3.7091 -0.005903 0.003399 -0.0011489 0.008193 -0.02994 -0.0044904 0.0032657 -0.0028572 0.0010428 0 -0.014949 0 6.1088e-05 0 -0.00084498 0 -0.83749
3.5781 0.036243 0.035476 0.043633 0.018406 0.030517 0.031633 0.041476 0.041519 0.064619 0.05688 0.054948 -3.7853 -0.0050009 0.004388 0.0031171 0.0061599 -0.025831 -0.0035899 -0.0002578 0.00072861 0.0012853 0 -0.014565 0 -9.3916e-05 0 -0.001449 0 -0.87416
3.582 0.042618 0.040407 0.057078 0.029964 0.050423 0.039713 0.038465 0.033896 0.044541 0.041788 0.044818 -3.8573 0.00095464 0.001679 0.0057511 0.0039616 -0.017627 -0.0017197 -0.0023438 0.0059064 0.0021831 0 -0.014566 0 0.00037912 0 -0.0017626 0 -0.85676
3.5859 0.046635 0.044011 0.058096 0.043936 0.059294 0.04904 0.03586 0.0342 0.024146 0.026519 0.031815 -3.9289 0.0075519 -0.0029598 0.0050045 0.003261 -0.0088364 -0.00042948 -0.0020738 0.0084578 0.0032502 0 -0.014769 0 0.0011008 0 -0.0015615 0 -0.79905
3.5898 0.051253 0.048135 0.048844 0.054568 0.056183 0.057948 0.036156 0.041093 0.013404 0.018873 0.0222 -4.0052 0.0094506 -0.0059953 0.0020657 0.0040913 -0.003651 -0.00032694 -0.00047567 0.0063661 0.0035323 0 -0.015103 0 0.001483 0 -0.0010063 0 -0.76018
3.5938 0.058836 0.054879 0.041085 0.060887 0.052536 0.065156 0.040871 0.04855 0.015722 0.022562 0.023073 -4.0845 0.0050011 -0.005325 -0.00055282 0.0049839 -0.004728 -0.00059524 0.00052493 0.0014828 0.0023659 0 -0.015583 0 0.001185 0 -0.00056954 0 -0.81984
3.5977 0.068659 0.06517 0.0452 0.066642 0.06013 0.071005 0.050391 0.053737 0.028813 0.036942 0.037195 -4.1552 -0.002177 -0.0021413 -0.001645 0.0044122 -0.01157 4.2462e-05 6.623e-05 -0.0024134 -0.00011888 0 -0.016123 0 0.00037103 0 -0.00068398 0 -1.0269
3.6016 0.077362 0.077661 0.06097 0.075685 0.079039 0.077276 0.065049 0.061145 0.049946 0.058938 0.061155 -4.2041 -0.0061778 0.00034639 -0.002201 0.0022327 -0.021129 0.001894 -0.00076798 -0.0031317 -0.0031189 0 -0.016444 0 -0.0004382 0 -0.00137 0 -1.3662
3.6055 0.081951 0.088936 0.078883 0.087635 0.097663 0.085629 0.085364 0.077998 0.078917 0.084727 0.088385 -4.2273 -0.0038581 3.6074e-05 -0.0037661 -0.00019796 -0.030365 0.0038447 -0.00012817 -0.0016526 -0.0056653 0 -0.016255 0 -0.00078592 0 -0.0021715 0 -1.7665
3.6094 0.082494 0.095303 0.089924 0.098033 0.10435 0.09584 0.11008 0.10505 0.115 0.10984 0.1135 -4.2334 0.0024436 -0.0022111 -0.0062121 -0.0012988 -0.038454 0.004366 0.0024847 -0.00039457 -0.0070415 0 -0.015567 0 -0.00061069 0 -0.0025027 0 -2.1365
3.6133 0.08195 0.095186 0.093546 0.10258 0.098552 0.10522 0.1337 0.13228 0.15136 0.12869 0.13344 -4.2345 0.0069173 -0.0037642 -0.007482 -0.00069529 -0.046441 0.0030357 0.0053443 -0.0002587 -0.0069085 0 -0.014805 0 -0.00021718 0 -0.0021417 0 -2.3969
3.6172 0.083372 0.090387 0.096107 0.10107 0.090379 0.10982 0.14709 0.14486 0.17431 0.13544 0.14508 -4.2327 0.0052615 -0.003111 -0.0057367 0.00054889 -0.054554 0.0010909 0.0058858 0.00025793 -0.0052964 0 -0.014525 0 5.7201e-05 0 -0.0014395 0 -2.4933
3.6211 0.087193 0.085097 0.10222 0.09726 0.089427 0.10687 0.14233 0.13474 0.17061 0.12673 0.14329 -4.2178 -0.0017194 -0.0013768 -0.0016725 0.0010512 -0.059964 0.00043275 0.0030996 0.0029214 -0.0026412 0 -0.014938 0 0.0001517 0 -0.0010324 0 -2.3994
3.625 0.091126 0.083237 0.10871 0.094971 0.094698 0.096937 0.11901 0.10752 0.13798 0.10441 0.1235 -4.1774 -0.0089552 -0.00088771 0.001582 0.00040789 -0.057829 0.0019628 -0.0014228 0.0070176 0.00024007 0 -0.015696 0 0.0002778 0 -0.0012902 0 -2.1277
3.6289 0.092618 0.086049 0.10786 0.094539 0.096016 0.084373 0.086409 0.078204 0.089324 0.075983 0.087361 -4.1102 -0.011478 -0.0023459 0.0011917 -0.00062955 -0.045452 0.0047675 -0.0048781 0.009237 0.0024668 0 -0.016168 0 0.00062248 0 -0.0019943 0 -1.7448
3.6328 0.091398 0.091697 0.096536 0.093021 0.085508 0.075464 0.059032 0.059895 0.046223 0.0518 0.046215 -4.0285 -0.0083908 -0.0037176 -0.0025896 -0.0012005 -0.026082 0.0068843 -0.0057515 0.0066986 0.0036337 0 -0.015986 0 0.0010708 0 -0.0025458 0 -1.371
3.6367 0.08969 0.096989 0.081525 0.087889 0.067378 0.075087 0.048418 0.05558 0.02596 0.040757 0.017429 -3.9469 -0.0031052 -0.0022078 -0.0063855 -0.0014105 -0.0085155 0.006943 -0.0049694 0.00017661 0.0041025 0 -0.01536 0 0.001246 0 -0.0025182 0 -1.1444
3.6406 0.09002 0.099655 0.075067 0.080513 0.055773 0.083835 0.057243 0.059731 0.032348 0.046869 0.015114 -3.868 1.808e-05 0.002575 -0.0066717 -0.0022154 -0.0020008 0.0052321 -0.0045887 -0.0059282 0.0046288 0 -0.014866 0 0.0008562 0 -0.0020368 0 -1.1616
3.6445 0.092853 0.09943 0.084316 0.076005 0.062337 0.097459 0.079623 0.066723 0.056798 0.068125 0.041729 -3.7811 -0.00063416 0.0075872 -0.0030456 -0.0041898 -0.010115 0.0033394 -0.0054033 -0.0072171 0.0055174 0 -0.014917 0 2.0963e-05 0 -0.0016228 0 -1.4272
3.6484 0.096322 0.097468 0.10479 0.07937 0.085222 0.10917 0.1062 0.076881 0.087146 0.097467 0.086813 -3.6727 -0.0030981 0.0087919 0.0013275 -0.0065387 -0.028505 0.0028177 -0.0059834 -0.0032084 0.0060923 0 -0.015412 0 -0.00075113 0 -0.001657 0 -1.8488
3.6523 0.098165 0.095116 0.12398 0.091212 0.11 0.1135 0.12915 0.094182 0.11558 0.12513 0.13331 -3.54 -0.0042176 0.0049275 0.0026015 -0.0075695 -0.048231 0.0040877 -0.0042269 0.0022337 0.0051307 0 -0.015893 0 -0.00094865 0 -0.001993 0 -2.2789
3.6563 0.097867 0.093278 0.13171 0.10656 0.12158 0.10935 0.14378 0.1186 0.13938 0.14188 0.16626 -3.3915 -0.0027092 -0.0010242 -0.00017478 -0.006331 -0.061799 0.0063883 9.2453e-05 0.0044321 0.0020315 0 -0.016018 0 -0.0004726 0 -0.0021124 0 -2.5807
3.6602 0.096897 0.092616 0.12757 0.11778 0.11609 0.10028 0.14757 0.14171 0.15593 0.14268 0.17811 -3.2355 -9.3572e-05 -0.00422 -0.0041237 -0.003761 -0.066939 0.008545 0.0044372 0.0020526 -0.0023189 0 -0.015862 0 0.00029347 0 -0.0016764 0 -2.6792
3.6641 0.096932 0.093733 0.11913 0.11925 0.10232 0.092068 0.13963 0.15091 0.15938 0.12916 0.16872 -3.07 0.0010433 -0.0020777 -0.0051467 -0.001986 -0.065636 0.0097152 0.0054118 -0.0019916 -0.0058913 0 -0.015782 0 0.00082165 0 -0.00092009 0 -2.5756
3.668 0.097945 0.096664 0.11375 0.11062 0.092556 0.089098 0.12201 0.13903 0.14362 0.10906 0.14288 -2.8846 -0.00047554 0.00363 -0.0017052 -0.0022398 -0.060322 0.0095699 0.0018443 -0.0035524 -0.0069176 0 -0.015997 0 0.00087666 0 -0.00046718 0 -2.3303
3.6719 0.098121 0.1001 0.11208 0.096492 0.091881 0.091934 0.10075 0.11072 0.10938 0.091851 0.10832 -2.6732 -0.0035181 0.0085422 0.0036634 -0.0034286 -0.051468 0.0081003 -0.0038477 -0.0011047 -0.0051848 0 -0.016347 0 0.00066034 0 -0.00071867 0 -2.0295
3.6758 0.095704 0.10152 0.10926 0.08327 0.095618 0.097338 0.083886 0.079766 0.067955 0.082984 0.074624 -2.4434 -0.0058587 0.0095462 0.0064669 -0.0029711 -0.038802 0.0055403 -0.007413 0.0031931 -0.0020905 0 -0.016471 0 0.00055603 0 -0.001413 0 -1.7541
3.6797 0.0909 0.098757 0.10136 0.075509 0.095694 0.10044 0.076822 0.05978 0.036491 0.08099 0.051295 -2.21 -0.0060726 0.0071023 0.004134 0.00062845 -0.024331 0.0025172 -0.0061894 0.0059169 0.00056228 0 -0.016203 0 0.00073924 0 -0.0018241 0 -1.5581
3.6836 0.085865 0.091872 0.090227 0.073989 0.088747 0.097581 0.078763 0.056059 0.027602 0.079994 0.04414 -1.979 -0.0043614 0.0041412 -0.0017481 0.005893 -0.0133 4.5303e-05 -0.0012135 0.0055703 0.0019245 0 -0.015757 0 0.001029 0 -0.00145 0 -1.4608
3.6875 0.082653 0.083518 0.081795 0.076344 0.078349 0.088306 0.083877 0.064639 0.041449 0.075778 0.052218 -1.7386 -0.0019078 0.002958 -0.006724 0.0092063 -0.011238 -0.00096003 0.0037641 0.0034248 0.0024319 0 -0.01552 0 0.0011023 0 -0.00054123 0 -1.4509
3.6914 0.081049 0.077063 0.080055 0.079233 0.07044 0.075434 0.086484 0.077608 0.066751 0.070071 0.068371 -1.4677 0.00022403 0.003259 -0.0071092 0.0078972 -0.019407 -0.00036464 0.0053892 0.0015816 0.0029642 0 -0.015664 0 0.00083705 0 6.5185e-05 0 -1.4992
3.6953 0.078421 0.073817 0.082862 0.080225 0.067553 0.063381 0.085545 0.088913 0.089505 0.068913 0.083724 -1.1574 0.0015331 0.0030868 -0.002876 0.0028132 -0.032959 0.0010012 0.0032349 0.00067522 0.003788 0 -0.015987 0 0.00043573 0 -0.00030982 0 -1.5719
3.6992 0.071935 0.071831 0.083614 0.078195 0.06743 0.055571 0.084152 0.095963 0.10189 0.076195 0.092729 -0.82257 0.0017986 0.0013749 0.0025381 -0.0021526 -0.043949 0.0019882 -0.00022521 -0.0003157 0.0043388 0 -0.016133 0 0.00021435 0 -0.0015456 0 -1.6353
3.7031 0.061217 0.067502 0.076943 0.072543 0.066261 0.052431 0.084602 0.097399 0.10438 0.088169 0.094574 -0.49323 0.00083494 -0.00063292 0.0051711 -0.0033734 -0.046893 0.0020749 -0.0018564 -0.0022431 0.0039553 0 -0.015953 0 0.00027915 0 -0.0027935 0 -1.6519
3.707 0.049029 0.05871 0.062981 0.062654 0.062247 0.051242 0.084164 0.090983 0.10055 0.094383 0.09022 -0.18989 -0.0012221 -0.00054632 0.0036887 -0.00068949 -0.042082 0.001677 -0.00025083 -0.0042912 0.0027011 0 -0.015632 0 0.00042311 0 -0.0032108 0 -1.5771
3.7109 0.039225 0.046693 0.046593 0.048657 0.055887 0.04815 0.07615 0.074505 0.090709 0.08494 0.078708 0.093246 -0.0035204 0.0026426 0.00020855 0.0025224 -0.033919 0.001462 0.0035559 -0.0046403 0.0013846 0 -0.015465 0 0.00034958 0 -0.0026807 0 -1.3699
3.7148 0.033664 0.034979 0.032857 0.032863 0.047723 0.04105 0.055775 0.048721 0.070771 0.058245 0.057163 0.38253 -0.004757 0.0072098 -0.0017151 0.0025974 -0.026126 0.0013794 0.0072049 -0.002539 0.00078335 0 -0.015548 0 -1.8097e-08 0 -0.0018566 0 -1.0178
3.7188 0.03072 0.026349 0.023163 0.019903 0.03705 0.031163 0.025463 0.018958 0.037561 0.022753 0.025006 0.70157 -0.0041634 0.0098646 -0.00015437 -0.00082132 -0.018516 0.00052319 0.0087452 0.00066558 0.00091804 0 -0.015702 0 -0.00034642 0 -0.0015066 0 -0.56149
3.7227 0.026685 0.020637 0.014998 0.014269 0.023366 0.021856 -0.0054607 -0.0067036 -0.0046301 -0.0086852 -0.011811 1.0518 -0.002311 0.0083607 0.0035982 -0.0042512 -0.0084031 -0.0018528 0.0076786 0.0028549 0.0011372 0 -0.015698 0 -0.00031418 0 -0.0017957 0 -0.09519
3.7266 0.018845 0.015284 0.0048995 0.016465 0.0085589 0.015451 -0.026642 -0.02152 -0.042854 -0.027045 -0.041538 1.4142 -0.0007925 0.003246 0.0061288 -0.0035301 0.0048895 -0.0051184 0.0049219 0.0034001 0.00087889 0 -0.015519 0 0.00020351 0 -0.002182 0 0.26653
3.7305 0.00761 0.0079528 -0.0083905 0.021137 -0.0033676 0.010765 -0.033188 -0.023475 -0.061852 -0.031363 -0.05299 1.7679 -0.00089825 -0.0026165 0.004731 0.0021878 0.017152 -0.0072172 0.0020849 0.0037134 0.00025721 0 -0.015374 0 0.00090138 0 -0.0020025 0 0.44182
3.7344 -0.0040255 -0.0013717 -0.022956 0.019733 -0.0094503 0.0038469 -0.027666 -0.015861 -0.053759 -0.026554 -0.042931 2.1084 -0.0024897 -0.0061247 -0.00032472 0.0093269 0.021418 -0.0061422 0.00059077 0.0052621 -0.00016765 0 -0.015446 0 0.001287 0 -0.0011602 0 0.42311
3.7383 -0.013089 -0.01073 -0.035078 0.0066074 -0.010661 -0.0083071 -0.016927 -0.0052653 -0.024055 -0.018124 -0.018568 2.4473 -0.004169 -0.0058454 -0.0058624 0.012789 0.01377 -0.0017567 0.00093506 0.0072064 -0.00017039 0 -0.015681 0 0.0010876 0 -0.00024157 0 0.28111
3.7422 -0.018982 -0.018396 -0.041608 -0.016112 -0.011266 -0.024234 -0.0074171 0.0014839 0.010672 -0.0091091 0.0067306 2.7958 -0.0045904 -0.0025241 -0.008117 0.010278 -0.0022348 0.0037465 0.0023276 0.0066128 -0.0003007 0 -0.015846 0 0.00049046 0 4.2099e-05 0 0.12945
3.7461 -0.023646 -0.024603 -0.041957 -0.039307 -0.015011 -0.038224 -0.0029826 -4.847e-05 0.031704 -0.0013353 0.02092 3.1505 -0.0036276 0.0017055 -0.005464 0.0041657 -0.016791 0.007342 0.0030487 0.0016016 -0.0014192 0 -0.015789 0 1.186e-05 0 -0.00046267 0 0.072491
3.75 -0.029651 -0.031096 -0.03891 -0.053301 -0.021987 -0.044752 -0.0056522 -0.010448 0.028022 0.0017631 0.018419 3.495 -0.0022871 0.0045407 0.00051981 -0.00071743 -0.020263 0.0074418 0.001601 -0.0056485 -0.0037177 0 -0.015621 0 0.00010433 0 -0.0012083 0 0.16611
3.7539 -0.038053 -0.039127 -0.037781 -0.054954 -0.029378 -0.043587 -0.01678 -0.026626 0.0010332 -0.0049516 0.00031235 3.8155 -0.0015723 0.0044892 0.0063651 -0.0012415 -0.0098133 0.0050136 -0.0019689 -0.0096282 -0.0062008 0 -0.015599 0 0.00081449 0 -0.0014743 0 0.4077
3.7578 -0.047863 -0.048118 -0.043793 -0.049591 -0.035189 -0.040894 -0.036281 -0.043799 -0.037932 -0.0246 -0.028516 4.1146 -0.0015544 0.0014578 0.009229 0.0016963 0.0089949 0.0026353 -0.0056993 -0.0061187 -0.0072226 0 -0.015833 0 0.0017461 0 -0.0010481 0 0.75113
3.7617 -0.057299 -0.056391 -0.058695 -0.046312 -0.040824 -0.044797 -0.060786 -0.058485 -0.074824 -0.054125 -0.061828 4.4097 -0.0016063 -0.0031046 0.0086299 0.0045918 0.026745 0.0023962 -0.0069362 0.0033151 -0.0056906 0 -0.016149 0 0.0023367 0 -0.00040266 0 1.1307
3.7656 -0.065397 -0.063114 -0.078833 -0.050945 -0.049613 -0.058806 -0.083603 -0.070567 -0.09996 -0.084211 -0.092714 4.7163 -0.0014275 -0.0067529 0.0062091 0.0048728 0.036943 0.0044699 -0.0044368 0.011578 -0.0019304 0 -0.016263 0 0.0022332 0 -0.00021149 0 1.4813
3.7695 -0.072439 -0.069267 -0.096737 -0.062653 -0.062828 -0.078718 -0.097916 -0.08254 -0.11112 -0.10436 -0.11418 5.0341 -0.0016072 -0.0073612 0.0040235 0.0030987 0.039619 0.0074109 0.00037962 0.011578 0.0024754 0 -0.016111 0 0.0015068 0 -0.00068336 0 1.7519
3.7734 -0.079046 -0.076494 -0.10587 -0.076381 -0.077537 -0.095766 -0.10118 -0.096182 -0.11194 -0.10945 -0.1214 5.3458 -0.0029959 -0.0045717 0.0029723 0.0018893 0.039354 0.0096098 0.0043007 0.0024645 0.0056699 0 -0.015963 0 0.00058402 0 -0.0013605 0 1.9158
3.7773 -0.085147 -0.08503 -0.10526 -0.087827 -0.088785 -0.10336 -0.096894 -0.10945 -0.10774 -0.1026 -0.11479 5.6316 -0.0055317 -0.00023556 0.0026031 0.0029229 0.040166 0.010461 0.004786 -0.0091671 0.0065188 0 -0.016179 0 -4.188e-05 0 -0.0015649 0 1.9759
3.7813 -0.090035 -0.093042 -0.10006 -0.095853 -0.093969 -0.10164 -0.091959 -0.1168 -0.102 -0.092231 -0.1007 5.8844 -0.007884 0.002785 0.0021575 0.0051412 0.041989 0.010353 0.0019756 -0.014559 0.0049804 0 -0.016823 0 -0.00012092 0 -0.0010518 0 1.9632
3.7852 -0.093454 -0.098294 -0.097432 -0.10079 -0.094939 -0.096312 -0.091636 -0.11341 -0.095587 -0.085894 -0.087961 6.1134 -0.0084884 0.0027132 0.0016307 0.005942 0.04162 0.0098563 -0.0015468 -0.010094 0.0018492 0 -0.017522 0 0.00021784 0 -0.00024003 0 1.9222
3.7891 -0.096422 -0.10056 -0.10089 -0.10188 -0.09578 -0.093396 -0.096348 -0.099988 -0.088396 -0.086015 -0.082367 6.3341 -0.0070401 0.00015769 0.0017797 0.004063 0.036781 0.0091138 -0.0030599 -0.00015878 -0.0017074 0 -0.017756 0 0.00059114 0 0.0001907 0 1.8925
3.793 -0.1007 -0.10222 -0.10819 -0.097857 -0.098844 -0.095063 -0.10273 -0.083815 -0.081602 -0.090275 -0.083829 6.5557 -0.0049077 -0.0025375 0.00316 0.0011433 0.029262 0.007947 -0.0020161 0.006966 -0.0045113 0 -0.017313 0 0.00066204 0 -5.9757e-05 0 1.8971
3.7969 -0.1072 -0.10616 -0.11444 -0.090473 -0.10332 -0.09991 -0.10764 -0.074748 -0.078445 -0.095493 -0.088804 6.7749 -0.0039284 -0.0033327 0.0052347 0.00026511 0.024207 0.006309 -0.00029599 0.0064108 -0.005665 0 -0.016498 0 0.00040185 0 -0.0006423 0 1.9467
3.8008 -0.1149 -0.11295 -0.11734 -0.086352 -0.10761 -0.10626 -0.11135 -0.079088 -0.082915 -0.10112 -0.095624 6.9816 -0.0046892 -0.002081 0.0065062 0.0028147 0.026225 0.0044222 -0.00026882 0.00061175 -0.0048803 0 -0.015893 0 0.00010798 0 -0.00089609 0 2.0529
3.8047 -0.12144 -0.12023 -0.1195 -0.093407 -0.1124 -0.11422 -0.11737 -0.096153 -0.097351 -0.10941 -0.10717 7.1664 -0.005977 -0.00027955 0.0056232 0.0067581 0.035831 0.0024978 -0.0025519 -0.003555 -0.0027072 0 -0.015868 0 0.00014499 0 -0.00045263 0 2.2333
3.8086 -0.12513 -0.12511 -0.12559 -0.1137 -0.12033 -0.12412 -0.12907 -0.11975 -0.12063 -0.12259 -0.12765 7.3259 -0.0059548 0.00061787 0.0025199 0.0081694 0.049252 0.00052332 -0.0055551 -0.0014963 -0.00033991 0 -0.016289 0 0.00060584 0 0.00046323 0 2.4966
3.8125 -0.12668 -0.12741 -0.13727 -0.13961 -0.1323 -0.13391 -0.14614 -0.14252 -0.14795 -0.13971 -0.15602 7.461 -0.0039139 0.00056539 -0.0013547 0.0047663 0.061476 -0.0015004 -0.0071085 0.0048346 0.0010745 0 -0.016658 0 0.0011873 0 0.0012866 0 2.8154
3.8164 -0.12898 -0.13035 -0.15112 -0.15842 -0.14464 -0.13943 -0.16369 -0.15917 -0.17218 -0.15606 -0.18284 7.5733 -0.00089357 0.00064762 -0.0038819 -0.0017651 0.069601 -0.0031568 -0.0064783 0.0089572 0.0011946 0 -0.016554 0 0.0014198 0 0.0016371 0 3.1153
3.8203 -0.13502 -0.13775 -0.16159 -0.16246 -0.15128 -0.13885 -0.17467 -0.16696 -0.18604 -0.16573 -0.19474 7.6631 0.0013807 0.0016036 -0.003567 -0.0068604 0.073627 -0.0036774 -0.0048172 0.0060718 0.00066873 0 -0.015981 0 0.0010838 0 0.0016003 0 3.3005
3.8242 -0.14571 -0.15024 -0.16632 -0.15611 -0.14976 -0.13695 -0.17442 -0.16491 -0.18472 -0.16551 -0.18418 7.7311 0.0021157 0.0028449 -0.0004634 -0.0067366 0.074567 -0.0026216 -0.0037528 -0.0024039 0.0005186 0 -0.015334 0 0.00044565 0 0.00153 0 3.3123
3.8281 -0.15907 -0.16404 -0.1682 -0.15245 -0.14521 -0.14344 -0.16434 -0.15422 -0.16863 -0.15748 -0.15674 7.78 0.0020137 0.0030796 0.003735 -0.0014876 0.072459 -0.00051299 -0.0036721 -0.010071 0.00122 0 -0.015063 0 7.1788e-05 0 0.001617 0 3.1825
3.832 -0.17156 -0.17383 -0.17225 -0.16197 -0.14717 -0.16491 -0.15232 -0.13991 -0.14522 -0.14849 -0.12949 7.8134 0.0023248 0.0018619 0.0064511 0.004998 0.066771 0.0013703 -0.0034698 -0.011233 0.0023004 0 -0.015315 0 0.00034576 0 0.0016836 0 3.0343
3.8359 -0.1801 -0.17701 -0.18021 -0.18322 -0.16106 -0.19679 -0.14898 -0.13081 -0.12808 -0.1466 -0.12082 7.8332 0.0034875 0.00030802 0.005545 0.008141 0.058897 0.0020302 -0.0019418 -0.0057296 0.0028261 0 -0.015854 0 0.0011106 0 0.0014082 0 3.0189
3.8398 -0.1835 -0.17549 -0.18819 -0.20405 -0.18181 -0.22348 -0.16123 -0.1357 -0.13167 -0.15634 -0.13888 7.8364 0.0047912 5.4535e-05 0.0006627 0.0061441 0.053727 0.0016322 0.00071029 0.0013192 0.0023176 0 -0.016272 0 0.0017786 0 0.00073052 0 3.2196
3.8438 -0.18232 -0.17344 -0.18994 -0.21219 -0.19615 -0.22864 -0.187 -0.1571 -0.16284 -0.17571 -0.17666 7.816 0.005315 0.0014556 -0.0061651 0.0010629 0.057503 0.0012796 0.0028878 0.0043261 0.0012112 0 -0.016298 0 0.0018398 0 4.6256e-06 0 3.588
3.8477 -0.17794 -0.1731 -0.18247 -0.20536 -0.19278 -0.20809 -0.21499 -0.18775 -0.21387 -0.1966 -0.21653 7.7636 0.00501 0.0029722 -0.011354 -0.0031231 0.072638 0.0018226 0.0031542 0.0020428 0.00041447 0 -0.015968 0 0.0013187 0 -0.00028141 0 3.9603
3.8516 -0.17152 -0.17283 -0.1688 -0.19135 -0.17175 -0.17415 -0.23065 -0.21351 -0.26271 -0.20876 -0.2401 7.6732 0.004688 0.002591 -0.011923 -0.0036169 0.093734 0.0029105 0.0017613 -0.0018436 0.00038505 0 -0.015554 0 0.00075311 0 3.9804e-05 0 4.1471
3.8555 -0.16368 -0.16907 -0.15521 -0.17898 -0.14497 -0.14674 -0.22501 -0.22129 -0.28309 -0.20518 -0.23693 7.5442 0.0049392 -2.3381e-05 -0.0077028 -0.00059478 0.1091 0.0033262 0.000554 -0.0024865 0.00065454 0 -0.015339 0 0.0006993 0 0.00063131 0 4.0394
3.8594 -0.15464 -0.16009 -0.14569 -0.16906 -0.12724 -0.13816 -0.20023 -0.20649 -0.25957 -0.18563 -0.2078 7.3818 0.0052399 -0.0028667 -0.0018177 0.0034287 0.10789 0.0023227 0.0012739 0.0016603 0.0003155 0 -0.01542 0 0.0012157 0 0.00093208 0 3.662
3.8633 -0.14452 -0.14775 -0.13913 -0.15486 -0.1252 -0.14413 -0.16766 -0.17448 -0.1981 -0.15636 -0.16253 7.1953 0.0043583 -0.0032961 0.0013675 0.0057602 0.087973 0.00057361 0.0038723 0.0076408 -0.00094557 0 -0.015669 0 0.0018115 0 0.00065136 0 3.1454
3.8672 -0.13362 -0.13553 -0.13145 -0.13116 -0.13347 -0.14883 -0.13958 -0.13599 -0.12376 -0.12634 -0.11526 6.994 0.001753 -0.00058741 -0.00042786 0.0053619 0.058129 -0.00032219 0.0064407 0.010774 -0.002274 0 -0.015861 0 0.0019148 0 2.1352e-05 0 2.6416
3.8711 -0.12226 -0.12487 -0.12041 -0.10251 -0.14018 -0.13921 -0.12108 -0.10089 -0.066181 -0.10257 -0.079251 6.7828 -0.0015033 0.0031636 -0.0054345 0.0031432 0.032349 0.00065335 0.0068156 0.0086278 -0.0021903 0 -0.015862 0 0.0014178 0 -0.00042061 0 2.2453
3.875 -0.1105 -0.11366 -0.10794 -0.081456 -0.1362 -0.11586 -0.10839 -0.074913 -0.042062 -0.087271 -0.062471 6.5602 -0.0033765 0.004822 -0.0090773 0.00087554 0.020333 0.0029471 0.0043664 0.0027119 9.8574e-05 0 -0.015727 0 0.0007788 0 -0.00031309 0 1.9661
3.8789 -0.097621 -0.09822 -0.097727 -0.077532 -0.12032 -0.090932 -0.094289 -0.060217 -0.047182 -0.078379 -0.064704 6.3207 -0.002621 0.0030923 -0.0076608 -0.00018042 0.021583 0.0049862 0.00040968 -0.0032147 0.0037383 0 -0.01564 0 0.00058062 0 0.00022414 0 1.7547
3.8828 -0.081908 -0.076921 -0.090302 -0.087138 -0.096874 -0.075641 -0.075433 -0.056669 -0.062985 -0.071998 -0.077644 6.0605 2.7182e-05 -0.00024787 -0.00148 5.673e-05 0.02757 0.0056886 -0.0029467 -0.0063192 0.0065516 0 -0.015744 0 0.00096946 0 0.0007189 0 1.5504
3.8867 -0.061289 -0.05169 -0.080694 -0.094122 -0.069972 -0.069002 -0.054791 -0.061194 -0.071628 -0.064694 -0.088632 5.782 0.0024058 -0.0020029 0.0053558 0.00077581 0.029668 0.0053512 -0.0043437 -0.0065236 0.0065447 0 -0.016012 0 0.0015168 0 0.00076264 0 1.3089
3.8906 -0.034786 -0.026078 -0.061239 -0.081152 -0.04014 -0.05822 -0.037365 -0.066156 -0.067003 -0.054065 -0.086519 5.4938 0.0027551 -0.00058651 0.0082988 0.0010752 0.025738 0.0050366 -0.003797 -0.0057623 0.0034724 0 -0.016279 0 0.001637 0 0.00032406 0 0.99941
3.8945 -0.0039222 -0.001961 -0.027523 -0.042266 -0.0060676 -0.03027 -0.023606 -0.060259 -0.053457 -0.037921 -0.066122 5.2061 0.0011408 0.0024523 0.0059976 0.00063788 0.019778 0.0052361 -0.0021828 -0.0058177 -0.0008063 0 -0.016402 0 0.0011551 0 -0.00029736 0 0.58864
3.8984 0.027343 0.021671 0.017429 0.013622 0.031472 0.015873 -0.007147 -0.03371 -0.035284 -0.013659 -0.028576 4.9248 -0.00077618 0.0038776 0.0010235 -0.00013039 0.015557 0.0053797 -0.00038771 -0.0068387 -0.0035429 0 -0.016399 0 0.00047166 0 -0.00078283 0 0.039151
3.9023 0.054639 0.046653 0.064161 0.069981 0.068081 0.067159 0.020617 0.015107 -0.0083699 0.020849 0.021707 4.6507 -0.001275 0.0018446 -0.0027977 -0.00051075 0.0108 0.0047699 0.0010652 -0.0076198 -0.0030214 0 -0.016422 0 0.00016791 0 -0.0010505 0 -0.66699
3.9063 0.075926 0.072583 0.10223 0.11341 0.098165 0.10614 0.062907 0.076861 0.036895 0.065084 0.079871 4.3828 7.0899e-05 -0.0022874 -0.00382 -0.00010311 -0.0019886 0.0038112 0.001909 -0.0069886 0.00024325 0 -0.01659 0 0.00043485 0 -0.0012364 0 -1.4946
3.9102 0.092655 0.096115 0.12605 0.13921 0.11872 0.1238 0.11345 0.13538 0.10344 0.11408 0.14039 4.123 0.0023379 -0.005102 -0.0035612 0.00078074 -0.028223 0.0039331 0.0020853 -0.0048501 0.0039056 0 -0.016846 0 0.00088266 0 -0.0014753 0 -2.3409
3.9141 0.10804 0.11349 0.13715 0.14962 0.13078 0.12492 0.15933 0.1762 0.17784 0.1588 0.19487 3.8769 0.0042523 -0.0041599 -0.0044944 0.0012818 -0.06402 0.00601 0.00198 -0.0020852 0.0054375 0 -0.016999 0 0.00091282 0 -0.0017403 0 -3.0589
3.918 0.12365 0.1238 0.14181 0.14923 0.13751 0.1225 0.18836 0.19343 0.23399 0.18926 0.23181 3.6499 0.0051012 -0.00013195 -0.0070245 0.00064714 -0.09617 0.0089233 0.0024787 0.00030631 0.0037672 0 -0.016919 0 0.00029472 0 -0.0018997 0 -3.5136
3.9219 0.13736 0.12964 0.14615 0.14268 0.14112 0.12701 0.19541 0.19057 0.24937 0.19893 0.24114 3.4432 0.0048081 0.0038464 -0.0087521 -0.0010999 -0.11035 0.010074 0.0043268 0.0018718 -0.00022946 0 -0.016684 0 -0.0005993 0 -0.0018983 0 -3.6396
3.9258 0.14478 0.13429 0.15203 0.13497 0.14151 0.13954 0.18366 0.17587 0.22129 0.18789 0.22082 3.2546 0.0034933 0.0048913 -0.0067891 -0.0030304 -0.1013 0.0077434 0.007107 0.0026765 -0.0045465 0 -0.016524 0 -0.0011089 0 -0.0018375 0 -3.4694
3.9297 0.14322 0.13844 0.15638 0.13096 0.13756 0.15302 0.1614 0.15668 0.16919 0.16272 0.18005 3.0823 0.0013283 0.0026503 -0.00082808 -0.0038942 -0.076571 0.0031001 0.0089424 0.0028668 -0.0073514 0 -0.016597 0 -0.00083989 0 -0.0018527 0 -3.1126
3.9336 0.13465 0.13959 0.15406 0.13228 0.12911 0.15889 0.13731 0.13689 0.12064 0.133 0.13493 2.9289 -0.0011115 -0.00078013 0.006091 -0.0030038 -0.050793 -0.00034491 0.00769 0.0024167 -0.0077843 0 -0.016837 0 4.9745e-05 0 -0.0019275 0 -2.7014
3.9375 0.1247 0.135 0.14249 0.13458 0.11784 0.15288 0.11739 0.11789 0.092283 0.10674 0.099303 2.7993 -0.0026591 -0.0029594 0.0099293 -0.00072067 -0.035195 0.00034947 0.0029515 0.00129 -0.0059269 0 -0.017033 0 0.0010478 0 -0.0018693 0 -2.3334
3.9414 0.11835 0.12514 0.12478 0.1298 0.10643 0.13639 0.10388 0.1007 0.081449 0.087542 0.078036 2.6949 -0.0021937 -0.0031463 0.0089312 0.0018441 -0.03096 0.0048696 -0.0029316 -0.00026822 -0.0023996 0 -0.017047 0 0.0017203 0 -0.0015106 0 -2.0475
3.9453 0.11611 0.11413 0.10886 0.11321 0.097176 0.11446 0.095792 0.086807 0.074504 0.075225 0.067893 2.6109 0.00023283 -0.0025041 0.004838 0.0036382 -0.031285 0.0097632 -0.006206 -0.0017 0.001824 0 -0.01694 0 0.0019555 0 -0.00094417 0 -1.8406
3.9492 0.11426 0.10658 0.10279 0.089395 0.091288 0.093326 0.090499 0.077805 0.063082 0.068731 0.064583 2.5391 0.0029725 -0.0025656 0.0010914 0.0042964 -0.029462 0.011323 -0.0046359 -0.0024177 0.0053595 0 -0.016843 0 0.0018529 0 -0.00053327 0 -1.7062
3.9531 0.10908 0.10387 0.10905 0.07062 0.088982 0.078984 0.086264 0.074788 0.052994 0.068621 0.068615 2.4755 0.0038439 -0.0036144 -0.00010974 0.0041115 -0.025445 0.0085724 0.000411 -0.0021221 0.0066269 0 -0.016727 0 0.001474 0 -0.00063897 0 -1.6607
3.957 0.10101 0.10337 0.12246 0.067723 0.089778 0.075842 0.084382 0.078264 0.057962 0.076806 0.084142 2.4236 0.0019967 -0.0044871 0.00080476 0.0035018 -0.025328 0.003648 0.0047724 -0.00089782 0.0046718 0 -0.016354 0 0.00077925 0 -0.0012929 0 -1.7331
3.9609 0.094675 0.10142 0.1335 0.08122 0.092611 0.084726 0.088915 0.087923 0.084734 0.093702 0.11207 2.3903 -0.0011514 -0.0037902 0.0018886 0.0025694 -0.034756 -0.00049509 0.0048086 0.00088556 0.00011645 0 -0.015529 0 -0.00018758 0 -0.0021231 0 -1.9282
3.9648 0.094466 0.096914 0.13505 0.10079 0.095926 0.10134 0.10307 0.1018 0.12393 0.11541 0.1447 2.3771 -0.0030025 -0.0012243 0.0018103 0.0011791 -0.052544 -0.0026019 0.00048888 0.0026768 -0.0047672 0 -0.014421 0 -0.0011263 0 -0.0026246 0 -2.1947
3.9688 0.099747 0.09206 0.12711 0.11376 0.097968 0.11734 0.1244 0.11561 0.15525 0.13369 0.16792 2.3766 -0.0020998 0.0021959 0.00084077 -0.00058422 -0.070228 -0.0034417 -0.0044989 0.0038038 -0.0073581 0 -0.013582 0 -0.0015916 0 -0.0025469 0 -2.4289
3.9727 0.10436 0.089591 0.11551 0.11477 0.09715 0.12443 0.14328 0.12374 0.16217 0.13939 0.16989 2.3784 0.00044227 0.0050238 3.3669e-05 -0.0021261 -0.077823 -0.0040404 -0.0058316 0.0036567 -0.0065796 0 -0.01356 0 -0.0013461 0 -0.0020623 0 -2.5167
3.9766 0.10119 0.089305 0.10574 0.10763 0.092252 0.1188 0.14733 0.12186 0.14282 0.12722 0.14863 2.381 0.0018635 0.0063581 -0.00015658 -0.0025998 -0.0708 -0.0041273 -0.0021933 0.0020838 -0.0037886 0 -0.01441 0 -0.00061156 0 -0.0015767 0 -2.3864
3.9805 0.087875 0.087462 0.097553 0.098552 0.082598 0.10253 0.12946 0.10923 0.10797 0.098766 0.11218 2.395 0.00032143 0.0060433 -0.00023138 -0.0015426 -0.052703 -0.0026547 0.0036884 -0.00026206 -0.0016902 0 -0.015583 0 7.1624e-05 0 -0.0013698 0 -2.0397
3.9844 0.068591 0.079703 0.085465 0.08811 0.068555 0.081013 0.093574 0.088465 0.069994 0.061959 0.071793 2.4348 -0.0032619 0.0042087 -0.00076332 0.00066663 -0.031862 0.00030421 0.0074502 -0.0020946 -0.0020312 0 -0.016344 0 0.0002895 0 -0.0013934 0 -1.5444
3.9883 0.050338 0.064757 0.064847 0.07067 0.052108 0.05887 0.052673 0.063042 0.034128 0.02754 0.035038 2.5029 -0.0058699 0.00096157 -0.0014782 0.0029485 -0.015505 0.0027374 0.0067161 -0.0023203 -0.004064 0 -0.016359 0 9.5064e-05 0 -0.0013861 0 -1.0016
3.9922 0.037235 0.045495 0.037826 0.041836 0.036559 0.038116 0.020547 0.035198 0.00021113 0.0045678 0.0047515 2.5834 -0.0050578 -0.0032711 -0.0014387 0.0041754 -0.0060484 0.0023298 0.0027346 -0.00097649 -0.0052369 0 -0.015917 0 -8.214e-05 0 -0.0011669 0 -0.5099
3.9961 0.027833 0.026527 0.01298 0.0060927 0.024723 0.019419 0.0033557 0.0067218 -0.028982 -0.0030378 -0.017035 2.6522 -0.0011862 -0.0071976 -0.00010862 0.0038453 -0.001748 -0.00093299 -0.001208 0.00061147 -0.0035768 0 -0.015578 0 0.00012905 0 -0.00081621 0 -0.14148
4 0.017498 0.010708 -0.0014649 -0.023873 0.016597 0.0040827 -0.0024512 -0.018362 -0.043772 0.0021885 -0.026264 2.6969 0.0028513 -0.0088309 0.0019577 0.0023177 7.2825e-06 -0.0041303 -0.0028382 0.00083536 0.00039461 0 -0.01562 0 0.00068473 0 -0.00059255 0 0.071327
4.0039 0.0032055 -0.0023046 -0.0049029 -0.03656 0.0087708 -0.0062556 -0.0050804 -0.033158 -0.034457 0.012453 -0.019665 2.7287 0.0041591 -0.0066922 0.0036078 0.00052067 0.00018687 -0.0039068 -0.0024809 -0.00071529 0.0040177 0 -0.015821 0 0.0011864 0 -0.00069273 0 0.14496
4.0078 -0.013877 -0.014594 -0.005229 -0.031474 -0.0031262 -0.012275 -0.010396 -0.032027 -0.0035054 0.018162 -0.00082851 2.774 0.0022912 -0.0012227 0.004217 -0.00061078 -0.0016223 8.8816e-05 -0.0019172 -0.0026268 0.0048259 0 -0.015783 0 0.0012789 0 -0.0010945 0 0.14585
4.0117 -0.030114 -0.027561 -0.012285 -0.020325 -0.020524 -0.018745 -0.019068 -0.01715 0.029684 0.01244 0.017638 2.8517 -0.00060249 0.004945 0.0041904 -0.00060982 -0.005083 0.0043896 -0.0020144 -0.0026615 0.0026811 0 -0.015415 0 0.00097889 0 -0.0016083 0 0.17388
4.0156 -0.043287 -0.041024 -0.02981 -0.018434 -0.040205 -0.032327 -0.029317 -0.0012177 0.038732 -0.0055933 0.02015 2.9556 -0.001969 0.0084466 0.0043242 0.00035469 -0.0075895 0.0047453 -0.0017362 0.00027971 -0.00027482 0 -0.015055 0 0.00061438 0 -0.0020447 0 0.32559
4.0195 -0.054647 -0.054387 -0.053232 -0.033828 -0.057 -0.056181 -0.041271 -0.0017547 0.0086348 -0.031093 -0.0013831 3.0573 -0.00124 0.0074903 0.0048126 0.0016416 -0.0050513 0.00032535 0.00045078 0.0049385 -0.0017301 0 -0.015077 0 0.00046729 0 -0.0023109 0 0.65249
4.0234 -0.067249 -0.06812 -0.074972 -0.062934 -0.068856 -0.085975 -0.057982 -0.029619 -0.052575 -0.057486 -0.04162 3.1276 -0.0001643 0.0032259 0.0050656 0.0025086 0.0054906 -0.0050665 0.0043612 0.0084693 -0.0012788 0 -0.015425 0 0.00050455 0 -0.0023634 0 1.1392
4.0273 -0.082487 -0.08358 -0.091696 -0.095152 -0.079271 -0.11159 -0.082105 -0.080269 -0.11917 -0.081373 -0.086007 3.1579 -0.00084725 -0.0010188 0.0045274 0.0024814 0.023453 -0.0062327 0.0075794 0.0087207 -0.00046792 0 -0.015596 0 0.0004717 0 -0.0021221 0 1.7146
4.0313 -0.098353 -0.10117 -0.10627 -0.12093 -0.093979 -0.12406 -0.11189 -0.13536 -0.16592 -0.10422 -0.12169 3.1629 -0.0034439 -0.002166 0.0034938 0.0015116 0.04439 -0.0013837 0.007441 0.0060716 -0.00089163 0 -0.015157 0 0.00022557 0 -0.001494 0 2.2849
4.0352 -0.11102 -0.11874 -0.12274 -0.13633 -0.11439 -0.1224 -0.14075 -0.17419 -0.18396 -0.12915 -0.14553 3.1638 -0.0057526 0.00035956 0.0029081 -0.00015656 0.062115 0.0060804 0.0036581 0.0031049 -0.0023531 0 -0.014281 0 -7.1779e-05 0 -0.00051304 0 2.7652
4.0391 -0.11803 -0.13215 -0.13997 -0.14193 -0.13424 -0.11435 -0.16103 -0.18631 -0.18197 -0.15554 -0.16243 3.1684 -0.0051371 0.0043128 0.0033097 -0.0022513 0.071939 0.010588 -0.0010948 0.0022974 -0.00298 0 -0.013704 0 -0.0001192 0 0.00056117 0 3.0927
4.043 -0.11995 -0.13777 -0.15097 -0.13955 -0.14366 -0.11016 -0.16858 -0.17583 -0.17372 -0.17671 -0.17663 3.1662 -0.0010133 0.0064784 0.0041502 -0.0045775 0.072961 0.0093773 -0.0034153 0.0037878 -0.0011316 0 -0.014084 0 0.00017465 0 0.0013372 0 3.2271
4.0469 -0.11917 -0.13488 -0.14927 -0.13089 -0.1378 -0.11428 -0.16422 -0.15502 -0.16457 -0.18348 -0.18483 3.1414 0.0043797 0.0052099 0.0043388 -0.0068238 0.067964 0.0047087 -0.0022044 0.0053199 0.0028967 0 -0.015336 0 0.00054865 0 0.0015461 0 3.1547
4.0508 -0.11732 -0.12604 -0.13604 -0.11865 -0.122 -0.12196 -0.15162 -0.13393 -0.14936 -0.17116 -0.17836 3.0885 0.0076371 0.0016562 0.0034794 -0.0083105 0.061041 0.0013288 0.00041626 0.0044842 0.0070969 0 -0.016626 0 0.00063279 0 0.0012434 0 2.8986
4.0547 -0.11405 -0.1152 -0.1205 -0.10703 -0.10789 -0.12346 -0.1342 -0.11504 -0.12186 -0.14369 -0.15219 3.0164 0.0068228 -0.0012484 0.0023917 -0.0081193 0.054611 0.0018021 0.0012249 0.0011723 0.0095827 0 -0.017051 0 0.00034156 0 0.00076715 0 2.5237
4.0586 -0.10812 -0.10528 -0.1123 -0.099841 -0.10324 -0.11241 -0.11399 -0.096202 -0.085407 -0.11133 -0.11202 2.9372 0.0028378 -0.001172 0.0022392 -0.0057486 0.048054 0.0043001 -0.0009696 -0.0021509 0.010071 0 -0.016411 0 3.0365e-07 0 0.00047584 0 2.1194
4.0625 -0.099368 -0.097092 -0.11274 -0.097752 -0.10491 -0.091524 -0.092903 -0.077169 -0.053428 -0.083771 -0.072573 2.8518 -0.0015116 0.0017485 0.003162 -0.0018198 0.039104 0.0048412 -0.0042165 -0.0027363 0.009538 0 -0.015344 0 4.5564e-05 0 0.00049365 0 1.7652
4.0664 -0.089436 -0.089972 -0.11339 -0.097763 -0.10185 -0.071005 -0.074117 -0.062361 -0.039447 -0.065067 -0.048077 2.7488 -0.0037687 0.0049847 0.0039766 0.0019469 0.027009 0.0015378 -0.0053829 -0.00028717 0.0086368 0 -0.014747 0 0.00058216 0 0.00067972 0 1.5024
4.0703 -0.080437 -0.083058 -0.10389 -0.095885 -0.086052 -0.061156 -0.061683 -0.057075 -0.046029 -0.054394 -0.043357 2.6169 -0.0034296 0.0055122 0.0034103 0.0037826 0.014773 -0.0034372 -0.003225 0.0025349 0.0068297 0 -0.015029 0 0.0012448 0 0.00082053 0 1.3341
4.0742 -0.073189 -0.076078 -0.081987 -0.090242 -0.061128 -0.064997 -0.058411 -0.06158 -0.063126 -0.050645 -0.052524 2.4585 -0.0017131 0.0020418 0.0016011 0.0032562 0.0081614 -0.0059903 0.00045761 0.0024789 0.0033296 0 -0.015884 0 0.0015178 0 0.0008366 0 1.2475
4.0781 -0.066757 -0.069215 -0.056454 -0.081413 -0.040058 -0.076338 -0.063823 -0.06954 -0.076935 -0.054883 -0.065227 2.29 -3.4799e-05 -0.0040427 0.00016002 0.0017628 0.011612 -0.004035 0.002673 -0.0011763 -0.0012191 0 -0.016715 0 0.0012068 0 0.00080132 0 1.2321
4.082 -0.059683 -0.062594 -0.039928 -0.070137 -0.033697 -0.084324 -0.073752 -0.072704 -0.080629 -0.067438 -0.074027 2.1286 0.0012411 -0.0096108 0.00055728 0.0014806 0.02405 0.00072884 0.0021742 -0.0057171 -0.0044492 0 -0.017188 0 0.00060012 0 0.0007797 0 1.2712
4.0859 -0.051487 -0.056023 -0.038084 -0.055703 -0.04059 -0.080731 -0.081739 -0.067375 -0.077218 -0.083007 -0.07681 1.9775 0.0026856 -0.011793 0.0024692 0.0035306 0.038251 0.0047469 0.00051193 -0.0072795 -0.0041366 0 -0.017385 0 0.00017083 0 0.0006892 0 1.3182
4.0898 -0.042903 -0.049069 -0.044876 -0.037553 -0.047805 -0.064767 -0.081421 -0.056462 -0.072965 -0.090446 -0.07393 1.8244 0.0046638 -0.0096543 0.0039256 0.0069378 0.044945 0.0060445 0.00018154 -0.0042995 -0.0005476 0 -0.017487 0 0.00013291 0 0.00036205 0 1.2933
4.0938 -0.034768 -0.041225 -0.047936 -0.01839 -0.042329 -0.042516 -0.069104 -0.045387 -0.068813 -0.079729 -0.064712 1.6542 0.0064769 -0.0045367 0.0032751 0.0094035 0.038971 0.0056538 0.0018281 0.0010364 0.0032734 0 -0.017438 0 0.00029937 0 -0.00023165 0 1.1203
4.0977 -0.026937 -0.03203 -0.039036 -0.0043782 -0.022631 -0.022136 -0.045757 -0.036227 -0.058603 -0.050712 -0.047481 1.4634 0.0067421 0.00093436 0.00098568 0.0092538 0.022798 0.0058483 0.0034539 0.0046614 0.0039572 0 -0.017017 0 0.00036356 0 -0.00083415 0 0.78361
4.1016 -0.018409 -0.021263 -0.020241 -0.00052074 0.0001773 -0.0085368 -0.017333 -0.025931 -0.035694 -0.014969 -0.02259 1.2622 0.0046935 0.0043902 -0.00068253 0.0067795 0.0045465 0.0073548 0.0025291 0.0040605 0.00085892 0 -0.01622 0 0.00027846 0 -0.0010186 0 0.35381
4.1055 -0.0084832 -0.0092188 -0.00083425 -0.004868 0.012467 -0.0010135 0.0076793 -0.010195 -0.0012625 0.012375 0.0055154 1.0649 0.0011352 0.0048701 5.2209e-05 0.0037194 -0.007972 0.0085835 -0.0011152 0.00012461 -0.0032842 0 -0.015472 0 0.00031245 0 -0.0005225 0 -0.049933
4.1094 0.002379 0.003167 0.011446 -0.0078563 0.010072 0.005103 0.022959 0.011122 0.033977 0.024262 0.029987 0.8771 -0.0019576 0.0030534 0.0025639 0.0014551 -0.012451 0.0075695 -0.0046481 -0.0040923 -0.0048685 0 -0.015338 0 0.00071593 0 0.0004813 0 -0.33695
4.1133 0.012909 0.014672 0.016604 0.000918 0.0013749 0.014429 0.028412 0.032492 0.056611 0.026192 0.045628 0.69411 -0.0029516 0.00060577 0.004296 -0.00020628 -0.012481 0.0043683 -0.0047115 -0.006252 -0.0027532 0 -0.015964 0 0.0013649 0 0.0014311 0 -0.49967
4.1172 0.022182 0.024473 0.020932 0.023507 -0.00066921 0.028032 0.030047 0.046629 0.060092 0.029374 0.051543 0.50958 -0.0018777 -0.0009038 0.0032816 -0.002367 -0.013264 0.0012337 -0.00071036 -0.0063835 0.00083918 0 -0.016836 0 0.0017925 0 0.0017369 0 -0.59997
4.1211 0.030317 0.03259 0.030162 0.050378 0.010239 0.042697 0.03492 0.05007 0.049038 0.039242 0.050313 0.32432 -0.00036428 -0.00090295 0.00017551 -0.0051899 -0.016716 0.00037062 0.0043241 -0.005916 0.0027038 0 -0.017163 0 0.0016177 0 0.001184 0 -0.70262
4.125 0.038072 0.039646 0.04407 0.066951 0.02931 0.053267 0.04492 0.045394 0.0352 0.050708 0.0453 0.14558 -0.00018754 -2.5625e-05 -0.0023312 -0.0069582 -0.020269 0.0016839 0.0062867 -0.0054711 0.0018805 0 -0.016578 0 0.00094521 0 6.991e-05 0 -0.81887
4.1289 0.045875 0.046178 0.057251 0.064983 0.046101 0.056405 0.05501 0.038551 0.028958 0.054764 0.039157 -0.021916 -0.0016869 0.00049752 -0.0021986 -0.0053693 -0.020131 0.0029378 0.0036553 -0.0039908 0.00045122 0 -0.015474 0 0.00030889 0 -0.0010143 0 -0.91144
4.1328 0.053411 0.052233 0.064707 0.049268 0.053923 0.053254 0.058135 0.034325 0.033162 0.049408 0.034534 -0.18261 -0.0034418 -0.00012632 -0.00011497 -6.8684e-05 -0.015646 0.0021641 -0.0011636 -0.00020701 0.0011474 0 -0.014662 0 0.00018414 0 -0.0015736 0 -0.95124
4.1367 0.060091 0.057645 0.066622 0.034032 0.05471 0.049137 0.052724 0.034157 0.043221 0.043209 0.035003 -0.34609 -0.0035095 -0.0015488 0.0011861 0.0061349 -0.010547 -0.00022703 -0.0040379 0.005194 0.0043061 0 -0.014661 0 0.00054145 0 -0.0014781 0 -0.96577
4.1406 0.065711 0.062593 0.068022 0.032316 0.055932 0.050323 0.045646 0.037582 0.052162 0.047275 0.04393 -0.51597 -0.0011448 -0.0025106 -0.0002787 0.0089796 -0.0099384 -0.0018547 -0.0027628 0.0092797 0.0073861 0 -0.015304 0 0.0008929 0 -0.00095626 0 -1.0278
4.1445 0.070432 0.067607 0.073977 0.047222 0.063441 0.059837 0.047171 0.044792 0.056268 0.06364 0.061751 -0.68341 0.0025064 -0.0019125 -0.0036596 0.0062175 -0.015896 -0.00086735 0.0012122 0.0091579 0.007578 0 -0.016005 0 0.00079356 0 -0.00038407 0 -1.193
4.1484 0.074123 0.072801 0.08487 0.071404 0.0767 0.075114 0.061998 0.057094 0.057589 0.082374 0.084555 -0.8328 0.0053356 0.00011363 -0.0060318 -0.00026096 -0.025812 0.0020595 0.004408 0.0047798 0.0047893 0 -0.016359 0 0.00029713 0 -6.1086e-05 0 -1.4467
4.1523 0.076009 0.077141 0.095769 0.093604 0.08958 0.089293 0.084644 0.074676 0.062207 0.091068 0.10601 -0.9549 0.0059864 0.0021004 -0.0052455 -0.0057805 -0.03491 0.0042717 0.004537 -0.00058517 0.0018582 0 -0.016464 0 -9.4914e-05 0 -0.0001109 0 -1.7084
4.1563 0.075286 0.078787 0.10016 0.10581 0.094913 0.095549 0.10368 0.09417 0.075496 0.087262 0.12117 -1.0546 0.0048504 0.0023297 -0.0020123 -0.0067106 -0.040362 0.0036483 0.0022415 -0.0029176 0.0017237 0 -0.016669 0 5.8312e-05 0 -0.00049918 0 -1.8902
4.1602 0.0722 0.076551 0.094783 0.1059 0.088995 0.091599 0.11094 0.10891 0.096857 0.08054 0.12836 -1.1456 0.0035259 0.00027839 0.00082588 -0.0033847 -0.042982 0.00054174 -4.5704e-05 -0.00079181 0.0044659 0 -0.017064 0 0.00068543 0 -0.0010841 0 -1.9493
4.1641 0.068299 0.071206 0.081855 0.095897 0.073632 0.081141 0.10697 0.11225 0.1171 0.081254 0.12753 -1.2375 0.0033145 -0.002827 0.001042 0.00052811 -0.044969 -0.0027056 -0.00066265 0.0036039 0.0072879 0 -0.017307 0 0.001265 0 -0.0016496 0 -1.8913
4.168 0.065277 0.065209 0.067321 0.079427 0.055455 0.070922 0.097774 0.10148 0.12126 0.087234 0.1172 -1.3278 0.0041473 -0.0049065 -0.00098471 0.0015589 -0.046176 -0.0040272 -6.6268e-05 0.0066618 0.0074404 0 -0.01697 0 0.0013366 0 -0.0019515 0 -1.7325
4.1719 0.063328 0.060803 0.05673 0.060748 0.042929 0.065459 0.086845 0.07948 0.097182 0.083335 0.09463 -1.4061 0.0048508 -0.0046778 -0.0029091 -0.00045679 -0.043065 -0.0033488 0.00016045 0.0065784 0.0050078 0 -0.01605 0 0.00093939 0 -0.0018203 0 -1.4723
4.1758 0.060741 0.058123 0.051762 0.044364 0.041631 0.063438 0.071408 0.053025 0.04572 0.056472 0.060139 -1.4661 0.0043838 -0.0026637 -0.0028376 -0.0025737 -0.031972 -0.0021901 -0.00070143 0.0045397 0.0026245 0 -0.015091 0 0.00053789 0 -0.0012913 0 -1.1141
4.1797 0.055388 0.055146 0.049712 0.03354 0.049731 0.058919 0.047392 0.02938 -0.014899 0.01236 0.021695 -1.5121 0.0028194 -0.00069858 -0.00096557 -0.0018929 -0.013954 -0.0018326 -0.001733 0.002948 0.0024534 0 -0.014752 0 0.00052163 0 -0.00065495 0 -0.70997
4.1836 0.046919 0.049664 0.046157 0.0283 0.05728 0.046748 0.018044 0.013402 -0.056256 -0.02376 -0.0062577 -1.5545 0.0011877 -0.00040273 0.0011036 0.0014743 0.0036414 -0.0020774 -0.0015434 0.0027379 0.0037 0 -0.01525 0 0.00080522 0 -0.00033342 0 -0.37195
4.1875 0.037519 0.041494 0.038868 0.025579 0.051917 0.027923 -0.0038413 0.006543 -0.056406 -0.026109 -0.011133 -1.5995 0.00043568 -0.0019784 0.0023543 0.0044974 0.011295 -0.0017589 4.3634e-05 0.0026057 0.0034267 0 -0.016193 0 0.0009421 0 -0.0006173 0 -0.2169
4.1914 0.030304 0.032778 0.03003 0.022573 0.028742 0.010147 -0.0045225 0.007538 -0.015529 0.0085205 0.0080233 -1.6446 0.00056695 -0.0043026 0.0033511 0.0041821 0.0044376 -0.00023097 0.0017075 0.0008344 -6.5939e-05 0 -0.016958 0 0.00062654 0 -0.0014309 0 -0.28077
4.1953 0.026655 0.026057 0.024801 0.020361 -0.0031163 0.0023767 0.017935 0.013772 0.041722 0.054974 0.037951 -1.6841 0.00075264 -0.0060396 0.00517 0.00042737 -0.012287 0.0018803 0.0020737 -0.0023745 -0.0048572 0 -0.017204 0 4.923e-05 0 -0.0023178 0 -0.47911
4.1992 0.024923 0.021911 0.026836 0.023345 -0.024387 0.0072953 0.049009 0.022398 0.081054 0.078215 0.059324 -1.7178 0.00020084 -0.006601 0.007598 -0.0039625 -0.02768 0.0033843 0.0012788 -0.0046738 -0.0067289 0 -0.017053 0 -0.00027719 0 -0.0027016 0 -0.65757
4.2031 0.021753 0.018447 0.034142 0.033751 -0.019427 0.017996 0.067099 0.030803 0.081239 0.061054 0.06002 -1.7524 -0.0011215 -0.0061075 0.0088085 -0.0059594 -0.031982 0.0037617 0.00088187 -0.0037974 -0.0031331 0 -0.016807 0 -4.8666e-05 0 -0.0022699 0 -0.69709
4.207 0.014904 0.013105 0.038994 0.046206 0.01005 0.022303 0.059885 0.036518 0.048032 0.017154 0.042849 -1.7924 -0.0025552 -0.0046592 0.0071133 -0.0049227 -0.023945 0.0035118 0.0021232 4.9304e-05 0.0040721 0 -0.016591 0 0.00050187 0 -0.0012137 0 -0.58595
4.2109 0.0050607 0.0050481 0.032906 0.048935 0.043305 0.011988 0.033444 0.037063 0.0082053 -0.021853 0.021277 -1.8319 -0.0033882 -0.001969 0.0030221 -0.0026333 -0.011166 0.0033183 0.0043548 0.0041684 0.0099193 0 -0.016278 0 0.00083834 0 -0.00012984 0 -0.39937
4.2148 -0.0048728 -0.0041089 0.013358 0.032585 0.054318 -0.010309 0.0058441 0.030324 -0.012126 -0.033292 0.0068408 -1.8563 -0.0033407 0.0020629 -0.00069459 -0.00099713 -0.0032798 0.003115 0.0053859 0.0058213 0.010532 0 -0.015761 0 0.00069219 0 0.00036932 0 -0.21098
4.2188 -0.012205 -0.011803 -0.01316 -0.00024719 0.031248 -0.032355 -0.0090142 0.015703 -0.0079304 -0.020643 -0.00074764 -1.8558 -0.0025003 0.006459 -0.0012897 -2.5526e-05 -0.0036602 0.0021994 0.0035458 0.0046895 0.006261 0 -0.015198 0 0.00037561 0 6.9757e-05 0 -0.022431
4.2227 -0.016331 -0.016674 -0.034877 -0.034011 -0.013937 -0.041249 -0.012579 -0.0046632 0.0020314 -0.0069124 -0.012078 -1.8372 -0.0010142 0.0091824 0.001436 0.0017459 -0.006666 0.00026405 -0.0005456 0.0028727 0.00090246 0 -0.014944 0 0.00048376 0 -0.00071062 0 0.22199
4.2266 -0.018526 -0.019312 -0.042926 -0.050367 -0.053912 -0.033133 -0.017857 -0.025865 -0.0074113 -0.011907 -0.036411 -1.8236 0.00091817 0.0085099 0.0048619 0.0049547 -0.0029447 -0.001899 -0.0043026 0.0025161 -0.002006 0 -0.015216 0 0.0012549 0 -0.0013753 0 0.55109
4.2305 -0.020204 -0.021112 -0.037669 -0.042032 -0.066087 -0.015975 -0.034711 -0.042043 -0.044475 -0.034709 -0.070307 -1.8375 0.0027193 0.0047253 0.0058743 0.0078873 0.011556 -0.0029367 -0.0053632 0.003613 -0.0021067 0 -0.015867 0 0.0022305 0 -0.0014993 0 0.89668
4.2344 -0.021517 -0.02261 -0.028016 -0.018691 -0.048363 -0.0032604 -0.058421 -0.04917 -0.090438 -0.05623 -0.096982 -1.8838 0.0033521 0.00043829 0.0036065 0.0076458 0.030598 -0.0022168 -0.0035875 0.0042868 -0.0017378 0 -0.016502 0 0.00259 0 -0.0011261 0 1.1111
4.2383 -0.021588 -0.023049 -0.024187 0.0004581 -0.018527 -0.0037376 -0.072471 -0.046752 -0.11188 -0.057618 -0.097816 -1.9465 0.0019447 -0.0011416 2.8321e-05 0.0030673 0.041325 -0.00045701 -0.0010096 0.0031662 -0.002973 0 -0.016832 0 0.0018788 0 -0.00067485 0 1.0673
4.2422 -0.019841 -0.021444 -0.029807 0.0015968 0.0010188 -0.015359 -0.063086 -0.037183 -0.086172 -0.03668 -0.06706 -2.0026 -0.0012534 0.0012439 -0.0020628 -0.0035491 0.034119 0.0010265 0.00012363 0.0011789 -0.0054333 0 -0.016884 0 0.00045303 0 -0.00054035 0 0.76006
4.2461 -0.016852 -0.017864 -0.039585 -0.013636 3.513e-05 -0.02781 -0.032174 -0.023595 -0.020336 -0.0082434 -0.017847 -2.0402 -0.0046086 0.0057238 -0.0016337 -0.0078732 0.010809 0.0016608 -0.00068599 0.0006706 -0.0069639 0 -0.016864 0 -0.00078343 0 -0.00072756 0 0.32429
4.25 -0.013806 -0.013512 -0.044103 -0.030777 -0.014232 -0.030988 0.0030003 -0.008523 0.051433 0.0097929 0.025471 -2.065 -0.0061368 0.0086775 -0.00016486 -0.0070388 -0.015574 0.0020713 -0.0020064 0.0026578 -0.0061116 0 -0.016866 0 -0.001109 0 -0.00084216 0 -0.046774
4.2539 -0.011222 -0.0096305 -0.037415 -0.034901 -0.025599 -0.022408 0.022925 0.0053952 0.090103 0.010665 0.042891 -2.0914 -0.0051695 0.0076488 -4.513e-05 -0.0020314 -0.029653 0.0031225 -0.0020484 0.0051961 -0.003595 0 -0.016742 0 -0.00052345 0 -0.00045718 0 -0.21828
4.2578 -0.0084178 -0.0064796 -0.021368 -0.022051 -0.022676 -0.0081108 0.020096 0.014162 0.077421 0.0010974 0.03066 -2.1276 -0.0031303 0.0033464 -0.0023125 0.0032187 -0.024468 0.004604 -0.00034943 0.0048896 -0.0013377 0 -0.01631 0 0.00035286 0 0.00045872 0 -0.18008
4.2617 -0.0043807 -0.003466 -0.0037981 -0.00089213 -0.0065892 0.0027256 0.0026499 0.013347 0.026482 -0.0078286 0.0014642 -2.1697 -0.002488 -0.00099515 -0.0058316 0.0051392 -0.0059042 0.0050929 0.001984 0.00033332 -0.00041242 0 -0.015641 0 0.00085927 0 0.0014359 0 -0.024447
4.2656 0.00087091 -0.00013485 0.0072224 0.015376 0.011911 0.0046338 -0.014272 0.0018418 -0.029231 -0.010846 -0.025834 -2.2092 -0.0046141 -0.0023526 -0.0084038 0.0031653 0.012372 0.0033166 0.0034806 -0.0059373 -0.00029906 0 -0.015102 0 0.00078823 0 0.0018369 0 0.13164
4.2695 0.0059228 0.0032146 0.0084322 0.019216 0.02173 -0.00087314 -0.020626 -0.014715 -0.058984 -0.010455 -0.038297 -2.2448 -0.0084429 -0.00040074 -0.0085153 -0.00047775 0.019168 -0.0003079 0.0036067 -0.0092054 -0.00013923 0 -0.015058 0 0.00039032 0 0.0013587 0 0.2136
4.2734 0.009126 0.006015 0.0026039 0.013052 0.019203 -0.0071282 -0.016703 -0.025288 -0.053019 -0.010923 -0.034332 -2.2853 -0.011253 0.002341 -0.0061662 -0.0032237 0.013122 -0.0035965 0.002943 -0.0066699 -0.00024687 0 -0.015514 0 4.2213e-06 0 0.00027822 0 0.20444
4.2773 0.010221 0.008399 -0.0038901 0.005669 0.0093798 -0.0070514 -0.0088031 -0.020436 -0.024167 -0.012068 -0.020363 -2.3409 -0.010964 0.0027414 -0.0024477 -0.0042387 0.0018659 -0.0042206 0.0022999 -8.9433e-05 -0.0018407 0 -0.016067 0 -0.00024877 0 -0.0007675 0 0.11798
4.2813 0.010809 0.011409 -0.0049152 0.0049351 0.0014236 0.0025627 -0.0013544 -5.0484e-07 0.0057139 -0.0092607 -0.0035234 -2.4106 -0.0078811 -0.00028786 0.0012666 -0.0042781 -0.0054836 -0.0015697 0.0018616 0.0055945 -0.00516 0 -0.016245 0 -0.0004269 0 -0.0012725 0 -0.0308
4.2852 0.013121 0.016037 0.0023114 0.012681 0.0022404 0.01935 0.00666 0.025563 0.022521 0.0013122 0.013032 -2.4798 -0.0042904 -0.0049112 0.0037027 -0.0039926 -0.0058499 0.0028524 0.0012309 0.0064525 -0.0082756 0 -0.015915 0 -0.00053017 0 -0.0011988 0 -0.23099
4.2891 0.018158 0.022057 0.015899 0.024591 0.012434 0.036626 0.018639 0.042625 0.027437 0.018208 0.029401 -2.5293 -0.0023157 -0.0078617 0.0037592 -0.0028914 -0.0036864 0.0067627 0.00016113 0.0027307 -0.0084145 0 -0.015394 0 -0.00041288 0 -0.00088992 0 -0.46223
4.293 0.024871 0.027947 0.030157 0.033974 0.026553 0.046831 0.035006 0.045018 0.031397 0.035465 0.045204 -2.5506 -0.0021003 -0.0069599 0.00089645 -0.00020025 -0.0058518 0.008807 -0.00094448 -0.0018292 -0.0048117 0 -0.015152 0 2.0554e-05 0 -0.00068209 0 -0.68627
4.2969 0.031066 0.032085 0.038617 0.036338 0.037113 0.045752 0.051318 0.038588 0.042945 0.047107 0.057369 -2.5514 -0.002015 -0.0026533 -0.0041175 0.0034628 -0.014797 0.0091034 -0.0013305 -0.0036436 -5.4973e-05 0 -0.015405 0 0.00057597 0 -0.00060055 0 -0.85782
4.3008 0.035087 0.034039 0.03803 0.032096 0.03982 0.035394 0.061351 0.035188 0.060009 0.050726 0.061598 -2.5498 -0.0005933 0.002446 -0.0089585 0.0057574 -0.026006 0.0084311 -0.00062038 -0.0023404 0.0019278 0 -0.015954 0 0.00081897 0 -0.00041952 0 -0.94568
4.3047 0.036747 0.034642 0.030842 0.026079 0.036436 0.023311 0.061754 0.041283 0.071783 0.047453 0.055805 -2.561 0.0017932 0.0054363 -0.010788 0.004426 -0.031666 0.0072297 0.00083674 -0.00045916 -0.00037128 0 -0.016385 0 0.00044181 0 2.3024e-06 0 -0.94501
4.3086 0.036839 0.034868 0.023772 0.024108 0.032896 0.01793 0.053949 0.051656 0.068229 0.039824 0.042119 -2.5876 0.0032041 0.0049341 -0.0081728 -0.00037455 -0.027184 0.005534 0.0023547 -0.00044373 -0.0042687 0 -0.01642 0 -0.00039839 0 0.00047225 0 -0.87198
4.3125 0.036003 0.034816 0.022841 0.028545 0.033756 0.022553 0.042269 0.054259 0.048923 0.030544 0.025732 -2.6204 0.0020559 0.0016628 -0.0023315 -0.0056629 -0.01503 0.0036881 0.0035818 -0.0021196 -0.0051765 0 -0.016111 0 -0.0011398 0 0.00057405 0 -0.75062
4.3164 0.034259 0.03394 0.028585 0.035961 0.037643 0.032682 0.030842 0.041841 0.024064 0.022806 0.011942 -2.6462 -0.001241 -0.0023017 0.0035557 -0.007868 -0.002851 0.0026924 0.0047382 -0.0031175 -0.00099626 0 -0.015739 0 -0.001265 0 5.1045e-05 0 -0.60668
4.3203 0.031635 0.032206 0.035807 0.039356 0.038364 0.039543 0.022106 0.019408 0.0071749 0.020186 0.004018 -2.6568 -0.0045689 -0.0049172 0.0066101 -0.0058051 0.0023085 0.0034736 0.0062137 -0.0016099 0.0056348 0 -0.015575 0 -0.00073216 0 -0.00090598 0 -0.47184
4.3242 0.029046 0.030739 0.038547 0.034084 0.03152 0.037577 0.017397 0.00052562 0.005634 0.024606 0.0031715 -2.6519 -0.006009 -0.0052928 0.006253 -0.0016367 -0.0010905 0.0057465 0.0079913 0.0015524 0.0095766 0 -0.015683 0 1.7248e-05 0 -0.0017593 0 -0.38696
4.3281 0.028199 0.031001 0.035939 0.022938 0.020634 0.02965 0.017847 -0.0039422 0.016522 0.033944 0.0095874 -2.6372 -0.0054645 -0.0039728 0.0042903 0.0010992 -0.0087962 0.0078504 0.0094887 0.0034754 0.007857 0 -0.015911 0 0.00047035 0 -0.0020422 0 -0.39142
4.332 0.03028 0.033251 0.033185 0.015401 0.015957 0.024887 0.024048 0.0060018 0.030601 0.042486 0.02274 -2.6203 -0.0044491 -0.0023406 0.0031247 0.00055003 -0.014875 0.0080657 0.0099303 0.0019467 0.0022889 0 -0.016013 0 0.0004702 0 -0.0017204 0 -0.50044
4.3359 0.034573 0.035953 0.036218 0.020479 0.025393 0.030356 0.034861 0.021552 0.04049 0.045118 0.040583 -2.6064 -0.0043734 -0.0015621 0.0037475 -0.0021094 -0.016552 0.0062865 0.0088614 -0.0024642 -0.002451 0 -0.015817 0 0.00026381 0 -0.0011713 0 -0.68731
4.3398 0.038416 0.03696 0.044986 0.038488 0.0453 0.043837 0.046958 0.034222 0.045875 0.041917 0.058933 -2.5969 -0.0051412 -0.0017604 0.005189 -0.0041326 -0.015861 0.0043133 0.0063894 -0.0069083 -0.003284 0 -0.015348 0 0.00017697 0 -0.00081604 0 -0.88738
4.3438 0.038871 0.035371 0.052283 0.059178 0.060701 0.054678 0.055918 0.042226 0.051465 0.038376 0.072397 -2.5884 -0.0054478 -0.0020241 0.0056526 -0.0038523 -0.017026 0.0042423 0.0030986 -0.0087436 -0.0012937 0 -0.014854 0 0.0002877 0 -0.00075399 0 -1.0244
4.3477 0.034847 0.032159 0.050032 0.068714 0.05666 0.052751 0.058141 0.048111 0.059885 0.040076 0.076556 -2.5744 -0.0043438 -0.0013061 0.0041055 -0.001944 -0.021997 0.0063599 -0.0001605 -0.0075845 -1.8962e-06 0 -0.014695 0 0.00042876 0 -0.00073829 0 -1.0423
4.3516 0.027938 0.028873 0.037428 0.06023 0.031657 0.037752 0.052176 0.051544 0.066318 0.046147 0.069661 -2.5484 -0.0023228 0.00046891 0.00095676 -0.00028572 -0.027969 0.0086217 -0.0024908 -0.0051591 -0.0013681 0 -0.015115 0 0.00046682 0 -0.00049097 0 -0.92216
4.3555 0.021221 0.025826 0.022728 0.039065 0.00045274 0.020134 0.038882 0.046616 0.060453 0.04789 0.052665 -2.5079 -0.00076645 0.0020841 -0.0024709 0.00016106 -0.029039 0.0084007 -0.0032453 -0.0034531 -0.0037559 0 -0.01602 0 0.00050612 0 -3.5214e-05 0 -0.68105
4.3594 0.017 0.0218 0.016175 0.018158 -0.017339 0.012185 0.02093 0.027886 0.035 0.034968 0.028267 -2.4556 -0.00038697 0.0019503 -0.0048994 0.00018913 -0.020868 0.0049919 -0.0023879 -0.0030993 -0.0039268 0 -0.016964 0 0.00076805 0 0.00028585 0 -0.36092
4.3633 0.015291 0.015756 0.020276 0.0077664 -0.013505 0.016986 0.0021805 -0.00092724 -0.006011 0.0048758 0.00059031 -2.3988 -0.00042362 -0.00039382 -0.0056345 0.0011422 -0.0047598 0.00051025 -0.00063374 -0.0033743 -0.00084066 0 -0.017415 0 0.0012817 0 0.00012559 0 -0.022031
4.3672 0.014179 0.0087107 0.026861 0.0085613 0.002317 0.025414 -0.013146 -0.025953 -0.046597 -0.032114 -0.024213 -2.345 0.00044239 -0.0035622 -0.0045585 0.0031056 0.012163 -0.001778 0.00093987 -0.0033764 0.0028695 0 -0.017152 0 0.0017537 0 -0.00051605 0 0.26135
4.3711 0.011552 0.0035202 0.024326 0.013554 0.01199 0.024309 -0.021874 -0.033094 -0.067571 -0.057389 -0.038317 -2.2978 0.0023738 -0.0052355 -0.0020032 0.0045307 0.021188 -0.00026374 0.0016739 -0.0029331 0.0034363 0 -0.016461 0 0.0018022 0 -0.0012416 0 0.41528
4.375 0.0066775 0.0023129 0.0086019 0.015866 0.0053031 0.0086753 -0.023405 -0.020435 -0.058882 -0.055549 -0.0355 -2.255 0.0037616 -0.0041137 0.0012333 0.0037752 0.017825 0.0035942 0.0018436 -0.0024251 -4.7269e-05 0 -0.01593 0 0.0013347 0 -0.0015576 0 0.3979
4.3789 0.00042866 0.0039472 -0.012588 0.014254 -0.011831 -0.013237 -0.020153 -0.00080023 -0.026519 -0.025229 -0.016343 -2.2103 0.0025805 -0.0012017 0.00396 0.00097996 0.004991 0.0065534 0.0023196 -0.0020626 -0.0043689 0 -0.015978 0 0.00066463 0 -0.0012608 0 0.23418
4.3828 -0.0057525 0.0042456 -0.026471 0.01146 -0.024652 -0.026851 -0.01611 0.009026 0.011153 0.018441 0.0089983 -2.1573 -0.0014642 0.00088389 0.0050608 -0.0017188 -0.0088958 0.0064232 0.0035633 -0.0016409 -0.0051551 0 -0.016522 0 0.00022087 0 -0.00057898 0 0.023184
4.3867 -0.011022 -0.00070892 -0.026771 0.0082969 -0.024527 -0.024144 -0.014382 0.0027041 0.034862 0.051796 0.024575 -2.0938 -0.0061532 0.00017533 0.004172 -0.0019963 -0.01566 0.0039124 0.0049163 -0.0010089 -0.0012189 0 -0.017077 0 0.00013766 0 3.628e-05 0 -0.1018
4.3906 -0.015422 -0.010989 -0.019149 0.00085363 -0.01671 -0.01088 -0.015724 -0.011464 0.035295 0.056188 0.018152 -2.0244 -0.0083104 -0.0027739 0.001961 0.00052377 -0.012727 0.0018711 0.0050241 -0.00049659 0.0040357 0 -0.017202 0 0.00015682 0 0.00026071 0 -0.045307
4.3945 -0.019271 -0.022311 -0.015478 -0.015396 -0.013677 -0.0016192 -0.019269 -0.02052 0.016123 0.028761 -0.010052 -1.9596 -0.0064368 -0.0051944 -0.00034903 0.003862 -0.0041 0.0026515 0.00317 -0.00059329 0.0056408 0 -0.016886 0 -4.5509e-05 0 9.8136e-05 0 0.19258
4.3984 -0.022477 -0.029293 -0.022609 -0.038574 -0.021502 -0.0068759 -0.024463 -0.020716 -0.011525 -0.01614 -0.046671 -1.9097 -0.0020405 -0.004485 -0.0018309 0.005413 0.0036199 0.0059549 0.00028065 -0.0011938 0.0016691 0 -0.016501 0 -0.00045357 0 -0.00020005 0 0.51598
4.4023 -0.024543 -0.029722 -0.03636 -0.058314 -0.033525 -0.023859 -0.03188 -0.02084 -0.03743 -0.055714 -0.073988 -1.8782 0.0015777 -0.00062314 -0.0023182 0.0041876 0.0067894 0.0090347 -0.0015114 -0.0014392 -0.0049619 0 -0.016411 0 -0.00067894 0 -0.00037797 0 0.79335
4.4063 -0.025178 -0.026063 -0.046066 -0.062129 -0.037662 -0.038884 -0.041732 -0.031345 -0.056778 -0.072121 -0.081671 -1.8578 0.0020013 0.003617 -0.0021454 0.0015149 0.0071791 0.0090363 -0.00055666 -0.00060759 -0.0091142 0 -0.016613 0 -0.00036819 0 -0.0003588 0 0.9347
4.4102 -0.024781 -0.022994 -0.044713 -0.04545 -0.02946 -0.039194 -0.051568 -0.050599 -0.068675 -0.062165 -0.072188 -1.8344 -0.00053356 0.0049576 -0.0016134 -0.00032485 0.0093467 0.0054383 0.0028274 0.00079761 -0.0078971 0 -0.016787 0 0.00036325 0 -0.00024816 0 0.93012
4.4141 -0.024183 -0.023291 -0.034679 -0.016443 -0.01708 -0.023796 -0.056051 -0.063341 -0.072195 -0.037281 -0.055986 -1.7978 -0.0037198 0.0024485 -0.00086692 -0.00013335 0.015412 0.00055809 0.0064763 0.001121 -0.0028365 0 -0.016671 0 0.00095344 0 -0.00021052 0 0.82814
4.418 -0.02384 -0.025777 -0.024121 0.0089646 -0.012935 -0.0041361 -0.050115 -0.054403 -0.065098 -0.014367 -0.041519 -1.75 -0.005364 -0.0016968 -0.0002631 0.0013879 0.022114 -0.0022289 0.0080807 -0.00091716 0.0019582 0 -0.01637 0 0.00090607 0 -0.00034904 0 0.6827
4.4219 -0.023287 -0.026916 -0.018571 0.017855 -0.02072 0.005516 -0.033371 -0.024752 -0.046738 -0.0042627 -0.029397 -1.7055 -0.0050827 -0.0040437 -0.00058208 0.0026021 0.023114 -0.0010529 0.0069901 -0.0046075 0.003514 0 -0.016253 0 0.00030471 0 -0.00066288 0 0.51913
4.4258 -0.021464 -0.024241 -0.01658 0.0082391 -0.031423 -0.00049756 -0.011834 0.0066551 -0.021747 -0.0060591 -0.015472 -1.6804 -0.00411 -0.0029437 -0.0024959 0.0025387 0.014754 0.0031206 0.0045426 -0.007345 0.0020386 0 -0.016551 0 -0.00020796 0 -0.001063 0 0.34389
4.4297 -0.017667 -0.018344 -0.013251 -0.011427 -0.032562 -0.0154 0.0052126 0.018422 0.00027434 -0.010666 0.0013016 -1.679 -0.0037212 7.499e-05 -0.0056164 0.0015486 0.00015103 0.0072912 0.0027209 -0.0067209 -0.00020939 0 -0.017062 0 -1.7411e-05 0 -0.0014034 0 0.17595
4.4336 -0.012265 -0.011825 -0.0069566 -0.029212 -0.021028 -0.026243 0.011228 0.0056003 0.010202 -0.0097355 0.015025 -1.689 -0.0039916 0.0017613 -0.0081829 0.00056266 -0.012362 0.0085728 0.0024291 -0.0028336 -0.0015241 0 -0.017294 0 0.00085071 0 -0.0015258 0 0.056271
4.4375 -0.0064887 -0.006631 -0.0014304 -0.03675 -0.0061197 -0.024376 0.0066508 -0.016151 0.0059247 -0.0021714 0.017603 -1.6901 -0.0040419 0.00011574 -0.0080688 -5.1031e-05 -0.015515 0.0060224 0.0029127 0.0014678 -0.0020429 0 -0.016931 0 0.0016956 0 -0.0013389 0 0.017865
4.4414 -0.0014733 -0.0025231 -0.00099468 -0.031771 0.00042988 -0.011501 -0.0020139 -0.025301 -0.0057883 0.0066922 0.0075962 -1.6703 -0.0032944 -0.0037703 -0.004498 -0.00075184 -0.008871 0.00096761 0.0026715 0.0029099 -0.0027576 0 -0.016161 0 0.0017499 0 -0.00090737 0 0.045198
4.4453 0.0025594 0.0019826 -0.0044977 -0.016642 -0.0030722 0.0029238 -0.0073793 -0.014001 -0.014176 0.011317 -0.0060985 -1.634 -0.0022727 -0.0066131 0.0010332 -0.0020028 0.00092249 -0.0040887 0.00086631 0.00071659 -0.0038082 0 -0.015538 0 0.00087819 0 -0.0004709 0 0.070399
4.4492 0.0062461 0.0074797 -0.0052144 0.0037515 -0.0064918 0.0098771 -0.0063282 0.006183 -0.012425 0.011079 -0.010484 -1.5977 -0.0020584 -0.0057424 0.0056107 -0.0033813 0.0056872 -0.0069668 -0.0020342 -0.0025907 -0.0041644 0 -0.015483 0 -0.00028681 0 -0.00033014 0 0.021561
4.4531 0.010264 0.012719 0.0025093 0.023077 0.0011622 0.0075936 -0.001157 0.01723 -0.0021937 0.0096325 0.00031348 -1.5746 -0.0029897 -0.0013655 0.0069464 -0.0037376 0.0023044 -0.0067109 -0.0047232 -0.0033804 -0.0029904 0 -0.015905 0 -0.00089912 0 -0.00064899 0 -0.11494
4.457 0.014607 0.015876 0.016717 0.034824 0.019426 0.0019847 0.00363 0.012849 0.008834 0.010084 0.019208 -1.5649 -0.0040171 0.003589 0.0049226 -0.0023699 -0.0053126 -0.0036298 -0.0059904 -0.000189 -0.00098459 0 -0.016286 0 -0.00063065 0 -0.0013204 0 -0.27728
4.4609 0.018703 0.016738 0.028738 0.035179 0.035822 0.0011743 0.0056664 0.0037444 0.013976 0.011678 0.031674 -1.5575 -0.0034983 0.0058005 0.0014028 -1.2136e-05 -0.010352 0.0011201 -0.0053192 0.0048759 4.9971e-06 0 -0.016153 0 8.7226e-05 0 -0.0020167 0 -0.37891
4.4648 0.022286 0.017558 0.031343 0.026164 0.038138 0.0090865 0.0065291 0.0053475 0.01308 0.011723 0.028274 -1.542 -0.00077756 0.0040489 -0.0013541 0.0015292 -0.0094248 0.0059569 -0.0029633 0.0078833 -0.0011653 0 -0.015493 0 0.00050504 0 -0.0023995 0 -0.38726
4.4688 0.026123 0.021587 0.026225 0.015693 0.027255 0.023126 0.0099753 0.021233 0.012156 0.010432 0.013253 -1.5179 0.0029301 -8.3004e-05 -0.0022068 0.00096239 -0.005366 0.0092486 0.00017817 0.0063976 -0.0035722 0 -0.014753 0 0.00024368 0 -0.0023273 0 -0.36083
4.4727 0.031778 0.030522 0.023073 0.01312 0.017354 0.037268 0.01867 0.039541 0.01802 0.012871 0.0016504 -1.4924 0.0052559 -0.0036213 -0.0014304 -0.0011052 -0.0042193 0.0098392 0.0027223 0.0014218 -0.0049051 0 -0.014444 0 -0.0004003 0 -0.0019056 0 -0.40916
4.4766 0.04042 0.043062 0.030742 0.023208 0.022929 0.047517 0.032299 0.046048 0.03292 0.025005 0.0075074 -1.4699 0.0044818 -0.0043904 3.7288e-05 -0.0024052 -0.0094494 0.0076738 0.0032478 -0.0036318 -0.003627 0 -0.014737 0 -0.00077144 0 -0.0013718 0 -0.60793
4.4805 0.051641 0.055756 0.04895 0.043434 0.045258 0.055018 0.048237 0.040161 0.053447 0.047292 0.033256 -1.4449 0.000958 -0.0022824 0.0013828 -0.00088304 -0.018832 0.0040281 0.0011707 -0.0058331 -0.00048171 0 -0.015372 0 -0.00045839 0 -0.0009398 0 -0.94045
4.4844 0.063298 0.065329 0.068515 0.066757 0.071377 0.064227 0.063588 0.036872 0.073794 0.072438 0.068685 -1.406 -0.0030298 0.0010809 0.0020848 0.0033351 -0.026761 0.00086627 -0.0024845 -0.0048559 0.0021855 0 -0.015908 0 0.00037097 0 -0.00073649 0 -1.3114
4.4883 0.072638 0.070596 0.07966 0.08685 0.086068 0.077722 0.07663 0.051912 0.089744 0.090271 0.099119 -1.3467 -0.004847 0.0036851 0.001774 0.0076731 -0.029576 -0.00045771 -0.0053591 -0.0026538 0.0026516 0 -0.016054 0 0.0011582 0 -0.00082929 0 -1.6145
4.4922 0.077882 0.072647 0.080195 0.10083 0.08478 0.092231 0.086771 0.084631 0.099937 0.095583 0.11507 -1.2725 -0.0033418 0.004335 0.00041123 0.0089552 -0.028765 -0.0001584 -0.0053528 -0.001355 0.0014169 0 -0.015821 0 0.0014367 0 -0.0012435 0 -1.793
4.4961 0.079142 0.073546 0.075947 0.10774 0.075387 0.099773 0.093638 0.11594 0.10428 0.09163 0.11587 -1.1959 0.00040511 0.0030647 -0.001263 0.0059608 -0.02905 0.00031852 -0.0024567 -0.0015028 0.00064159 0 -0.015442 0 0.0011643 0 -0.0019012 0 -1.8492
4.5 0.078063 0.074788 0.073952 0.10595 0.068619 0.093737 0.096513 0.1241 0.1022 0.08611 0.10629 -1.1238 0.0038864 0.00082305 -0.0017901 0.00057448 -0.033296 -0.00019812 0.00089909 -0.0021066 0.0019895 0 -0.015197 0 0.00066471 0 -0.0025518 0 -1.8119
4.5039 0.076597 0.076618 0.075902 0.093783 0.068046 0.075322 0.09462 0.10374 0.093112 0.083811 0.091355 -1.05 0.0048912 -0.0011174 -4.3771e-05 -0.0034893 -0.039223 -0.0012806 0.0016691 -0.0020651 0.0049463 0 -0.015275 0 0.00031033 0 -0.0028311 0 -1.7057
4.5078 0.075853 0.078351 0.078303 0.073331 0.069546 0.054732 0.087911 0.070473 0.078553 0.083236 0.074334 -0.95901 0.0029395 -0.0017104 0.0034604 -0.0034292 -0.041197 -0.0011805 -0.0011336 -0.001313 0.0071704 0 -0.015714 0 0.00025685 0 -0.0024902 0 -1.5542
4.5117 0.075734 0.079105 0.078124 0.052839 0.069068 0.045192 0.077718 0.047396 0.06328 0.080098 0.058434 -0.83882 -0.00050829 -0.00056431 0.0064397 0.00059353 -0.035618 0.0012913 -0.0053046 -0.00059926 0.006509 0 -0.01638 0 0.00041586 0 -0.0016353 0 -1.3993
4.5156 0.075369 0.078298 0.076958 0.043193 0.068607 0.053648 0.066914 0.046628 0.053479 0.073365 0.048487 -0.69026 -0.0031466 0.0018169 0.0064989 0.0056847 -0.024934 0.0049979 -0.0070994 -0.00036253 0.0028403 0 -0.017002 0 0.00060763 0 -0.00074352 0 -1.3028
4.5195 0.073799 0.075703 0.078812 0.049912 0.073135 0.075145 0.059423 0.062412 0.053077 0.067004 0.049468 -0.52516 -0.0034429 0.0041583 0.0033359 0.0084601 -0.016448 0.0067906 -0.0044085 -8.1147e-05 -0.0018245 0 -0.017299 0 0.00071606 0 -0.00037092 0 -1.3113
4.5234 0.070391 0.071278 0.084115 0.067614 0.082222 0.095572 0.058842 0.079901 0.061119 0.065455 0.062603 -0.35614 -0.0016545 0.0050194 -0.00063206 0.0074697 -0.016654 0.0041006 0.0013351 0.0011288 -0.0049492 0 -0.017162 0 0.0007364 0 -0.00074352 0 -1.4115
4.5273 0.06489 0.06506 0.087131 0.082873 0.0868 0.10105 0.066192 0.088849 0.072243 0.067874 0.082739 -0.18793 0.0004667 0.0036472 -0.0021342 0.0039542 -0.025834 -0.002318 0.006289 0.0032885 -0.0053536 0 -0.016758 0 0.00073227 0 -0.001565 0 -1.5225
4.5313 0.057349 0.057208 0.080448 0.08398 0.076344 0.087036 0.077782 0.08873 0.079543 0.06779 0.099746 -0.016989 0.0010675 0.00052987 6.738e-05 0.00055221 -0.037468 -0.0082017 0.0074059 0.0050542 -0.0038707 0 -0.016421 0 0.00076826 0 -0.0022239 0 -1.5371
4.5352 0.04817 0.048149 0.062471 0.069357 0.050053 0.06051 0.085127 0.082723 0.077479 0.059178 0.10331 0.16219 -0.00036023 -0.0028082 0.0039494 -0.0007872 -0.042949 -0.0088168 0.0048389 0.0046216 -0.0024178 0 -0.016378 0 0.00085466 0 -0.0022502 0 -1.386
4.5391 0.038201 0.038644 0.040055 0.047212 0.020162 0.034056 0.078462 0.070008 0.063322 0.042888 0.088038 0.35146 -0.0026054 -0.0046988 0.0059572 2.3775e-05 -0.037771 -0.0028901 0.0014482 0.0013465 -0.0023677 0 -0.016544 0 0.00091777 0 -0.0016518 0 -1.0744
4.543 0.028646 0.029626 0.023067 0.02714 0.0027497 0.017008 0.052924 0.046333 0.037604 0.02651 0.056035 0.54872 -0.0037561 -0.004303 0.0042031 0.001674 -0.024348 0.0060333 2.0308e-05 -0.0033592 -0.0035218 0 -0.016599 0 0.00082438 0 -0.00086005 0 -0.6718
4.5469 0.020628 0.021831 0.015936 0.011967 0.0040627 0.010439 0.013554 0.012135 0.0046713 0.017314 0.016172 0.751 -0.002797 -0.0019861 0.00014474 0.0028303 -0.0096358 0.01222 0.00087279 -0.0067286 -0.0044082 0 -0.016318 0 0.00048283 0 -0.00034914 0 -0.26965
4.5508 0.014586 0.015382 0.014497 -0.0023601 0.015402 0.0090504 -0.025388 -0.022076 -0.027036 0.015143 -0.019424 0.95625 -0.00045543 0.0011023 -0.002861 0.0031084 0.00010825 0.01225 0.001985 -0.006476 -0.0036103 0 -0.015852 0 -3.0197e-05 0 -0.00026916 0 0.055404
4.5547 0.0099369 0.0096868 0.011186 -0.019264 0.021467 0.0071539 -0.048005 -0.041122 -0.046858 0.012552 -0.040349 1.1621 0.0014417 0.0038315 -0.0027344 0.0029593 0.0031835 0.0075005 0.0012848 -0.0023899 -0.0010895 0 -0.015661 0 -0.00044277 0 -0.00039666 0 0.25897
4.5586 0.0053174 0.0038095 0.0030977 -0.034671 0.013985 0.0031833 -0.047074 -0.037669 -0.046842 0.0023675 -0.042653 1.3646 0.0015561 0.0056349 -0.00050008 0.0029107 0.0023245 0.0025403 -0.0012695 0.0034669 0.0015576 0 -0.016115 0 -0.00044429 0 -0.00040642 0 0.3338
4.5625 -0.00062678 -0.0028551 -0.0054164 -0.038661 -0.0023378 -0.00068324 -0.029659 -0.019652 -0.027393 -0.014651 -0.030846 1.5604 0.00017516 0.0064799 0.00097253 0.0030808 0.0014605 0.0010242 -0.0037657 0.0080263 0.0022217 0 -0.017114 0 6.0084e-05 0 -0.00018548 0 0.31308
4.5664 -0.008396 -0.010133 -0.0082011 -0.025006 -0.016347 -0.0025169 -0.013028 -0.0045283 0.0010026 -0.029611 -0.015254 1.7508 -0.0011275 0.00648 -1.1535e-05 0.0033564 0.0024526 0.002899 -0.0042689 0.0090275 3.0961e-05 0 -0.018078 0 0.00082177 0 9.821e-05 0 0.26513
4.5703 -0.01731 -0.017267 -0.0049804 0.00030683 -0.021849 -0.0039889 -0.012871 -0.0051129 0.022816 -0.033058 -0.0055379 1.9418 -0.0010115 0.0056218 -0.0022545 0.0037787 0.0043506 0.0052681 -0.0025408 0.0062218 -0.0036803 0 -0.018378 0 0.0014036 0 0.0002051 0 0.26576
4.5742 -0.02597 -0.023651 -0.0030482 0.020354 -0.022324 -0.0098245 -0.032213 -0.020108 0.026843 -0.023207 -0.0046925 2.1393 0.0003255 0.0038683 -0.0029763 0.0044874 0.0052219 0.0056874 8.5814e-05 0.0013497 -0.0061675 0 -0.017835 0 0.0015186 0 7.9922e-05 0 0.35433
4.5781 -0.033215 -0.02945 -0.010871 0.018506 -0.025298 -0.023756 -0.059579 -0.037759 0.013158 -0.0073898 -0.0084576 2.3423 0.0012942 0.001462 -0.00081103 0.00523 0.0044962 0.0044558 0.002289 -0.0029349 -0.0054394 0 -0.016869 0 0.0012513 0 -0.00010077 0 0.50713
4.582 -0.038882 -0.035503 -0.029804 -0.0092979 -0.03364 -0.044396 -0.078063 -0.048167 -0.0079746 0.0039063 -0.011053 2.5414 0.00043351 -0.00097585 0.0025675 0.0051541 0.0036891 0.0037419 0.003956 -0.0045029 -0.0020643 0 -0.016161 0 0.00094613 0 -0.00012135 0 0.65971
4.5859 -0.043776 -0.042516 -0.052141 -0.051286 -0.043394 -0.064553 -0.078268 -0.051797 -0.024599 0.0043065 -0.012244 2.7264 -0.0020661 -0.0027488 0.0038872 0.0034585 0.0050687 0.0047588 0.0057505 -0.0027866 0.0010829 0 -0.016115 0 0.00086092 0 4.6873e-05 0 0.76767
4.5898 -0.048858 -0.050262 -0.067447 -0.088005 -0.049677 -0.074983 -0.064831 -0.05648 -0.032105 -0.0061526 -0.018728 2.8953 -0.0042719 -0.0035709 0.00141 0.00048896 0.0096518 0.0061671 0.0076916 0.0010586 0.0012058 0 -0.016572 0 0.00093337 0 0.00021593 0 0.85222
4.5938 -0.054315 -0.05755 -0.071094 -0.10502 -0.053017 -0.070373 -0.051503 -0.067279 -0.035442 -0.024092 -0.037569 3.0563 -0.0040325 -0.0037762 -0.0033139 -0.0019224 0.016329 0.0054662 0.008513 0.0048899 -0.0018225 0 -0.016989 0 0.00090358 0 0.00017227 0 0.98101
4.5977 -0.059324 -0.06304 -0.067093 -0.10058 -0.058419 -0.053686 -0.04934 -0.080373 -0.04306 -0.046389 -0.067286 3.2199 -0.00084178 -0.0039969 -0.0067833 -0.0016345 0.022767 0.0018666 0.0067196 0.0067834 -0.0050574 0 -0.016908 0 0.00066846 0 -0.00010645 0 1.1941
4.6016 -0.062795 -0.066229 -0.063285 -0.083744 -0.068242 -0.035672 -0.058202 -0.087116 -0.058324 -0.070246 -0.095519 3.3874 0.0035781 -0.0045309 -0.006658 0.0018162 0.027167 -0.0025115 0.0023512 0.0060418 -0.0048998 0 -0.016307 0 0.0004784 0 -0.00042217 0 1.4441
4.6055 -0.064494 -0.067748 -0.06424 -0.066635 -0.07761 -0.029129 -0.068604 -0.083407 -0.076138 -0.090921 -0.10707 3.5477 0.0065105 -0.0049541 -0.0036561 0.0062363 0.029336 -0.0045343 -0.0024656 0.0034355 -0.00036965 0 -0.015584 0 0.00072433 0 -0.00053538 0 1.6168
4.6094 -0.065526 -0.068792 -0.068666 -0.057346 -0.078609 -0.040922 -0.071599 -0.074222 -0.087515 -0.10167 -0.096289 3.6854 0.0062896 -0.0043864 -0.0005272 0.0080685 0.030276 -0.0031542 -0.0049935 0.0005677 0.0057352 0 -0.01523 0 0.0014921 0 -0.00037043 0 1.6261
4.6133 -0.067602 -0.070229 -0.072727 -0.057801 -0.069547 -0.066827 -0.067302 -0.06874 -0.087593 -0.097942 -0.072874 3.7943 0.0034932 -0.0022799 0.00071428 0.0052562 0.030881 -0.00045297 -0.0041611 -0.0011954 0.0090279 0 -0.015465 0 0.0023452 0 -5.221e-05 0 1.4984
4.6172 -0.071601 -0.072163 -0.074673 -0.065567 -0.058942 -0.093237 -0.064181 -0.071524 -0.079663 -0.082228 -0.055 3.8841 0.00037819 0.00090225 0.00051965 -0.00068079 0.031031 0.00054324 -0.0014957 -0.0015152 0.0072513 0 -0.016131 0 0.0026147 0 0.00024039 0 1.3643
4.6211 -0.076656 -0.074197 -0.075731 -0.076421 -0.058678 -0.10552 -0.070035 -0.078955 -0.071827 -0.064083 -0.055052 3.9725 -0.00088138 0.0037511 0.00092017 -0.0053637 0.029934 -0.0009584 0.00024537 -0.0010968 0.0021942 0 -0.016835 0 0.0019764 0 0.00043738 0 1.3527
4.625 -0.080694 -0.075978 -0.077166 -0.085881 -0.072317 -0.097872 -0.083494 -0.084063 -0.069767 -0.053894 -0.070073 4.0709 0.00029577 0.0047963 0.003121 -0.0047967 0.027312 -0.0027063 -0.00045945 -0.00099156 -0.0019615 0 -0.017226 0 0.00077577 0 0.00059052 0 1.4811
4.6289 -0.082133 -0.077475 -0.077926 -0.090283 -0.090593 -0.07755 -0.094487 -0.083945 -0.072494 -0.055576 -0.085241 4.1744 0.0027405 0.0035849 0.0061048 0.0014097 0.024216 -0.0018861 -0.0025858 -0.0017312 -0.0023426 0 -0.017181 0 -0.00023261 0 0.00074426 0 1.6429
4.6328 -0.081352 -0.07886 -0.076236 -0.088276 -0.099585 -0.059987 -0.093665 -0.081834 -0.074729 -0.064865 -0.087186 4.2661 0.0046463 0.0010829 0.0076173 0.0095315 0.022573 0.00168 -0.0035862 -0.0029112 0.00028469 0 -0.016806 0 -0.00050806 0 0.00083122 0 1.7079
4.6367 -0.080606 -0.080318 -0.073294 -0.082046 -0.094085 -0.057849 -0.082071 -0.082376 -0.07319 -0.074696 -0.075425 4.3297 0.0049218 -0.00099944 0.0064437 0.014434 0.023798 0.0050555 -0.0017743 -0.0034754 0.0026372 0 -0.01632 0 -0.00013325 0 0.00073084 0 1.6471
4.6406 -0.082322 -0.082063 -0.0741 -0.076591 -0.082781 -0.072176 -0.071672 -0.086236 -0.070559 -0.082163 -0.062275 4.3618 0.003759 -0.0014984 0.003634 0.013297 0.027678 0.0050948 0.0021014 -0.0024622 0.0022632 0 -0.015903 0 0.00036072 0 0.00044162 0 1.5641
4.6445 -0.08711 -0.08447 -0.083178 -0.076737 -0.079603 -0.092374 -0.075583 -0.090408 -0.073326 -0.090102 -0.062054 4.3726 0.0021857 -0.000693 0.0014786 0.0073883 0.032587 0.0017912 0.0054574 0.00030323 -0.00017739 0 -0.015631 0 0.0005505 0 0.00016909 0 1.6041
4.6484 -0.09316 -0.087967 -0.098953 -0.083848 -0.089579 -0.10489 -0.096366 -0.09347 -0.085588 -0.10201 -0.079367 4.3776 0.0011751 -5.4418e-05 0.0013195 0.00065922 0.036812 -0.0014788 0.0060297 0.0039964 -0.0018311 0 -0.015502 0 0.00049187 0 0.00019167 0 1.8205
4.6523 -0.097536 -0.092558 -0.11303 -0.094868 -0.10347 -0.10351 -0.12287 -0.098821 -0.10447 -0.116 -0.10605 4.3857 0.0010569 -0.0010051 0.0023837 -0.0034015 0.039743 -0.001238 0.0036599 0.0071554 -0.00068733 0 -0.015501 0 0.00055322 0 0.00059112 0 2.1202
4.6563 -0.098293 -0.097377 -0.11636 -0.10442 -0.10687 -0.093027 -0.13863 -0.11092 -0.12117 -0.12463 -0.12798 4.3948 0.0015245 -0.0036718 0.0027198 -0.0039932 0.041793 0.0025598 0.00024894 0.008388 0.0023853 0 -0.01563 0 0.00092519 0 0.0011026 0 2.3342
4.6602 -0.09569 -0.10077 -0.10725 -0.10806 -0.094925 -0.083938 -0.13457 -0.12788 -0.12666 -0.1212 -0.13487 4.3944 0.0019966 -0.0066556 0.001212 -0.0027638 0.04319 0.0064161 -0.0019094 0.007051 0.004598 0 -0.015865 0 0.0013538 0 0.0012661 0 2.3472
4.6641 -0.091584 -0.10105 -0.093503 -0.10415 -0.077846 -0.083077 -0.11527 -0.13903 -0.11737 -0.10658 -0.1253 4.3746 0.0019425 -0.0080296 -0.0013403 -0.0018079 0.043014 0.0068147 -0.0018887 0.003591 0.0041041 0 -0.016096 0 0.0013965 0 0.00079397 0 2.1748
4.668 -0.087716 -0.097409 -0.086063 -0.093559 -0.071437 -0.088306 -0.093921 -0.1321 -0.096892 -0.089359 -0.10508 4.3318 0.0010286 -0.0067621 -0.0030621 -0.0018901 0.039724 0.003835 -0.00056198 -0.00059035 0.0017793 0 -0.016139 0 0.00093147 0 -0.00015269 0 1.9289
4.6719 -0.084412 -0.090361 -0.089668 -0.078538 -0.081754 -0.091189 -0.081228 -0.1046 -0.073344 -0.078995 -0.082416 4.2707 -0.00077393 -0.0034264 -0.002833 -0.002271 0.032949 0.0011022 0.00044631 -0.0036923 0.00013831 0 -0.01585 0 0.0003594 0 -0.0010345 0 1.718
4.6758 -0.080733 -0.081425 -0.098897 -0.062266 -0.098873 -0.084716 -0.078057 -0.068541 -0.055096 -0.078108 -0.064456 4.2001 -0.0030185 0.00033195 -0.0012944 -0.0018689 0.024841 0.0020228 0.00022174 -0.0042924 0.00060006 0 -0.015268 0 0.0002461 0 -0.0013219 0 1.5773
4.6797 -0.07567 -0.072355 -0.10323 -0.048989 -0.1058 -0.069264 -0.07747 -0.042917 -0.047432 -0.081077 -0.055973 4.1261 -0.0047106 0.0030471 -0.0001346 -0.00045133 0.019321 0.0060947 -0.00081041 -0.002043 0.0020073 0 -0.014646 0 0.00074532 0 -0.0008904 0 1.4773
4.6836 -0.069134 -0.064459 -0.096222 -0.043217 -0.093785 -0.052182 -0.072877 -0.039606 -0.051141 -0.079836 -0.058399 4.048 -0.0046394 0.0043138 -0.00045674 0.0011309 0.01935 0.0091056 -0.0014766 0.0020418 0.0019483 0 -0.014293 0 0.0014027 0 -9.7734e-05 0 1.3831
4.6875 -0.061882 -0.058276 -0.080374 -0.04726 -0.069363 -0.042 -0.064108 -0.054812 -0.062538 -0.071097 -0.068502 3.9591 -0.0021503 0.0046103 -0.0018325 0.0016059 0.024317 0.007146 -0.0010026 0.0059414 -0.0005294 0 -0.014337 0 0.0015764 0 0.00051508 0 1.2924
4.6914 -0.054659 -0.053563 -0.063632 -0.058604 -0.047156 -0.042271 -0.056233 -0.07308 -0.074621 -0.058383 -0.078525 3.8521 0.0021086 0.0043725 -0.0028632 0.00014166 0.029954 0.00049259 0.00032316 0.0075928 -0.003705 0 -0.014631 0 0.0010795 0 0.00064103 0 1.2186
4.6953 -0.047598 -0.049485 -0.051564 -0.069793 -0.036245 -0.049481 -0.053318 -0.079645 -0.079592 -0.047672 -0.079653 3.7263 0.006177 0.00332 -0.0025845 -0.0031265 0.031218 -0.0064988 0.0014876 0.0060556 -0.0048089 0 -0.0149 0 0.00040202 0 0.0003998 0 1.1499
4.6992 -0.040522 -0.045006 -0.042946 -0.071996 -0.033566 -0.055806 -0.053766 -0.070081 -0.072344 -0.041488 -0.067413 3.5887 0.0078193 0.00076666 -0.0013251 -0.0070009 0.025999 -0.0093849 0.0017057 0.0022045 -0.0028521 0 -0.015011 0 0.00027003 0 0.00017133 0 1.0401
4.7031 -0.033698 -0.039489 -0.032677 -0.060363 -0.029723 -0.05422 -0.051626 -0.050115 -0.053217 -0.037116 -0.044719 3.4494 0.0060678 -0.0033329 -0.00025904 -0.009545 0.016628 -0.0075744 0.0010827 -0.0016096 0.00028141 0 -0.01511 0 0.00095826 0 0.00024484 0 0.84649
4.707 -0.028071 -0.033206 -0.018543 -0.037423 -0.020006 -0.04266 -0.042126 -0.028243 -0.027943 -0.030084 -0.019668 3.3131 0.0021202 -0.0076537 -0.0001709 -0.0089263 0.0078844 -0.0044235 0.00037634 -0.0029174 0.001679 0 -0.015452 0 0.0020221 0 0.00059377 0 0.57805
4.7109 -0.024503 -0.027291 -0.0047895 -0.011927 -0.0089402 -0.025202 -0.02602 -0.0095638 -0.0045278 -0.019028 9.3945e-05 3.175 -0.001282 -0.0099813 -0.00063776 -0.004657 0.0031856 -0.0035943 9.2186e-05 -0.0007514 0.00035314 0 -0.016079 0 0.0027038 0 0.00094638 0 0.30241
4.7148 -0.022715 -0.022969 0.0011273 0.0061938 -0.0043689 -0.0098371 -0.0090566 0.0041921 0.010769 -0.0073609 0.01131 3.0264 -0.0017536 -0.0087474 -0.00037964 0.0015259 0.0022407 -0.0054434 -0.00017972 0.0035796 -0.0017176 0 -0.016671 0 0.0026077 0 0.0010499 0 0.10372
4.7188 -0.021095 -0.020536 -0.0044959 0.011386 -0.0082584 -0.0038339 0.0022647 0.011159 0.015477 -0.00066957 0.01427 2.8643 0.00090758 -0.0044258 0.0015486 0.0061884 0.0020985 -0.0069838 -0.0014262 0.0072273 -0.001592 0 -0.016779 0 0.0019976 0 0.00087533 0 0.029804
4.7227 -0.017833 -0.018987 -0.017545 0.0050533 -0.014391 -0.008971 0.0046436 0.0084802 0.010183 -0.0025544 0.0093575 2.6971 0.0044453 0.00047819 0.0047615 0.0063653 0.00047902 -0.0052374 -0.0040319 0.0076707 0.0015423 0 -0.016251 0 0.0014678 0 0.00059769 0 0.073103
4.7266 -0.012529 -0.016725 -0.028678 -0.0060967 -0.015248 -0.019683 -0.0010342 -0.0040357 -0.0030641 -0.012221 -0.0040362 2.5389 0.0057741 0.0030471 0.0075837 0.0020192 -0.0018108 -0.00043903 -0.0068487 0.004426 0.0053021 0 -0.015462 0 0.0013643 0 0.0004086 0 0.19071
4.7305 -0.0067646 -0.012842 -0.030223 -0.014469 -0.010361 -0.026163 -0.011068 -0.020359 -0.020883 -0.024885 -0.024338 2.3972 0.003334 0.0020344 0.0081294 -0.0033703 -0.0017222 0.0041031 -0.0076045 -0.00066024 0.006219 0 -0.015068 0 0.0015416 0 0.00035606 0 0.33209
4.7344 -0.0029685 -0.0078596 -0.021464 -0.015878 -0.0068688 -0.021181 -0.020596 -0.030399 -0.037385 -0.033921 -0.044186 2.2644 -0.0016785 -0.0012274 0.0056529 -0.0051125 0.0026448 0.0051861 -0.0046355 -0.0047623 0.0030417 0 -0.015458 0 0.0016478 0 0.00034738 0 0.44726
4.7383 -0.0024155 -0.0032635 -0.0082863 -0.01125 -0.01146 -0.0058478 -0.024777 -0.027495 -0.044453 -0.033482 -0.052113 2.1237 -0.0062026 -0.0038697 0.0012295 -0.0010407 0.0093145 0.0026598 0.0014146 -0.0060261 -0.0019553 0 -0.016396 0 0.0015691 0 0.00027462 0 0.48323
4.7422 -0.0040859 -0.00025701 0.0018159 -0.0050417 -0.022182 0.010672 -0.020388 -0.014384 -0.035598 -0.021117 -0.04036 1.9629 -0.0076202 -0.0037059 -0.0027228 0.0064219 0.013175 -0.00065958 0.007558 -0.0046255 -0.0049321 0 -0.017194 0 0.0015289 0 0.00011414 0 0.39706
4.7461 -0.005437 0.0011013 0.0049126 -0.0016343 -0.029051 0.018075 -0.0081539 -0.0012353 -0.011617 0.00018567 -0.0126 1.7855 -0.0056283 -0.00086874 -0.0038351 0.011919 0.0099368 -0.0017341 0.010453 -0.0022113 -0.0038695 0 -0.017282 0 0.0017494 0 -9.2093e-05 0 0.19162
4.75 -0.0044688 0.0016422 0.0022316 -0.0022833 -0.023387 0.013164 0.0060562 0.0032043 0.017122 0.022049 0.016339 1.6074 -0.0022401 0.0024304 -0.0012701 0.01145 4.4619e-05 0.00015624 0.0089425 -0.00038045 -0.00023145 0 -0.016663 0 0.0020873 0 -0.00032107 0 -0.059145
4.7539 -0.0013172 0.0020886 -0.0020944 -0.0047851 -0.0067192 0.0022228 0.013664 -0.00074436 0.035523 0.034275 0.030232 1.4422 -6.4868e-05 0.0037845 0.0036376 0.0056916 -0.010934 0.0033469 0.0049611 0.0004599 0.0025424 0 -0.015854 0 0.0020926 0 -0.00059687 0 -0.23658
4.7578 0.0019717 0.0023901 -0.0045776 -0.0060599 0.0097526 -0.0048905 0.0091413 -0.0045781 0.033635 0.030872 0.023265 1.2891 -0.00038156 0.0025215 0.0080642 -0.00060622 -0.016098 0.0057422 0.0018833 0.00094904 0.0021887 0 -0.015396 0 0.0014737 0 -0.00091856 0 -0.25299
4.7617 0.0032194 0.0020174 -0.0045074 -0.0053981 0.014918 -0.0037832 -0.0051024 -0.00025739 0.014163 0.014583 0.0038598 1.1343 -0.0025069 7.6389e-05 0.009383 -0.0027281 -0.012269 0.0065073 0.0016585 0.0016925 -0.00051154 0 -0.015402 0 0.0004757 0 -0.0011798 0 -0.11979
4.7656 0.0018427 0.00077158 -0.0037365 -0.005291 0.0074872 0.00080133 -0.019523 0.011633 -0.0089814 -0.0041678 -0.01284 0.96528 -0.0046952 -0.0014437 0.0068375 8.6903e-06 -0.0022885 0.0060157 0.0032547 0.0024041 -0.0027084 0 -0.015564 0 -0.00027115 0 -0.0012074 0 0.055624
4.7695 -0.00092421 -0.00086938 -0.0049373 -0.0086959 -0.0034414 0.00040683 -0.024394 0.02195 -0.020663 -0.01406 -0.017142 0.78308 -0.0055375 -0.0011804 0.0020993 0.0039209 0.0072483 0.0047501 0.0038332 0.0021088 -0.0021988 0 -0.015553 0 -0.00033315 0 -0.00092632 0 0.1506
4.7734 -0.0033282 -0.0022611 -0.0096792 -0.01503 -0.0071803 -0.0076782 -0.017531 0.021145 -0.01527 -0.010624 -0.01109 0.60159 -0.0046717 -0.0001935 -0.0017298 0.00452 0.010915 0.0028296 0.0015785 0.00015733 0.00064903 0 -0.015373 0 9.0075e-05 0 -0.00049989 0 0.12088
4.7773 -0.0045667 -0.0033121 -0.017301 -0.018999 -0.0010017 -0.016384 -0.0059342 0.0078815 0.00043531 0.0011374 -0.0041412 0.43436 -0.0025395 -0.00027845 -0.0020762 0.00064189 0.0080811 0.00064053 -0.0024721 -0.0029761 0.0033328 0 -0.015308 0 0.00034127 0 -0.00027421 0 0.026256
4.7813 -0.0050564 -0.0044649 -0.025034 -0.014329 0.0083758 -0.014924 0.00052397 -0.0095933 0.014259 0.011317 -0.0033121 0.28224 0.00014939 -0.0020331 0.0014592 -0.0046359 0.0025528 -0.00064106 -0.0053478 -0.0058887 0.0033829 0 -0.015551 0 -4.6894e-05 0 -0.00052196 0 -0.033185
4.7852 -0.0054072 -0.0058284 -0.029356 0.00017015 0.01207 0.00021956 -0.0020735 -0.020076 0.018812 0.012969 -0.0073251 0.13377 0.0025832 -0.0040173 0.0068496 -0.0070219 -0.0010654 0.00014549 -0.0049678 -0.0072475 0.00028092 0 -0.01593 0 -0.00086739 0 -0.0011891 0 -0.011048
4.7891 -0.0053107 -0.0064386 -0.027975 0.017772 0.007578 0.020016 -0.0084084 -0.017835 0.01608 0.0068525 -0.0095151 -0.022858 0.0037493 -0.0039142 0.010933 -0.0050493 -0.0010443 0.0025842 -0.0021826 -0.0066842 -0.0043239 0 -0.01605 0 -0.0014138 0 -0.0018864 0 0.047122
4.793 -0.0036062 -0.0046917 -0.021243 0.027759 0.00054906 0.029237 -0.0093484 -0.005886 0.013101 -0.0003398 -0.0055256 -0.18881 0.0026942 -0.00075814 0.011372 -0.0013524 0.00070562 0.0043172 -6.4001e-05 -0.0048782 -0.0079533 0 -0.015714 0 -0.0011594 0 -0.0021711 0 0.053643
4.7969 0.00046254 0.00017898 -0.011915 0.02372 -0.0012519 0.019508 -0.0010516 0.0075408 0.013868 -0.0019517 0.0022863 -0.35555 -0.00066265 0.0037959 0.0080118 -0.00010386 0.00099822 0.0028957 -0.0010865 -0.0029236 -0.0089332 0 -0.015176 0 -0.00027409 0 -0.001898 0 -0.033671
4.8008 0.0060882 0.0069568 -0.0032549 0.009301 0.0045411 -0.0026297 0.010928 0.01536 0.015685 0.0038367 0.0077497 -0.51595 -0.0048799 0.0064837 0.0028456 -0.0031232 -0.0015512 -0.0016295 -0.0048434 -0.0016509 -0.0071919 0 -0.014939 0 0.0005383 0 -0.0013334 0 -0.1699
4.8047 0.011163 0.012943 0.0031764 -0.0040545 0.012979 -0.020324 0.016681 0.01566 0.013269 0.013841 0.007535 -0.67313 -0.007489 0.0050579 -0.0013159 -0.0082637 -0.0054723 -0.0061366 -0.0084129 -0.0014019 -0.0039824 0 -0.015275 0 0.00072366 0 -0.00092232 0 -0.26559
4.8086 0.013944 0.015939 0.0083054 -0.0060298 0.016737 -0.019971 0.011611 0.011488 0.0059424 0.023313 0.004611 -0.83738 -0.0066741 0.00033663 -0.0025646 -0.011399 -0.0080882 -0.0069364 -0.0089622 -0.0021574 -0.00097905 0 -0.015932 0 0.00040416 0 -0.00091009 0 -0.27147
4.8125 0.014655 0.016042 0.014302 0.0044231 0.012836 -0.001946 0.0015735 0.0079907 6.1306e-05 0.029305 0.005244 -1.0139 -0.0028589 -0.0041859 -0.0009565 -0.0099878 -0.0080942 -0.003219 -0.006121 -0.0036214 0.00067603 0 -0.016344 0 0.00022212 0 -0.0011576 0 -0.22517
4.8164 0.015433 0.015594 0.022392 0.018822 0.0050705 0.020623 -0.0017085 0.0093733 0.0036282 0.03146 0.01282 -1.1946 0.0013457 -0.0050097 0.0016871 -0.0049539 -0.0066313 0.0020064 -0.0020171 -0.0051417 0.00097625 0 -0.016153 0 0.00065783 0 -0.0013138 0 -0.21685
4.8203 0.018483 0.017251 0.03157 0.026969 0.00058987 0.033376 0.008809 0.016828 0.017977 0.030726 0.024562 -1.3626 0.0030805 -0.0014427 0.003065 0.00053172 -0.0059997 0.0046753 0.00081344 -0.0057734 0.0010212 0 -0.015551 0 0.001506 0 -0.0011769 0 -0.30669
4.8242 0.024025 0.021842 0.03918 0.025802 0.0042434 0.032033 0.028488 0.027721 0.034822 0.028135 0.033964 -1.5069 0.0015253 0.0037878 0.0019407 0.0038728 -0.0073937 0.003582 0.0014946 -0.0047605 0.0022414 0 -0.015124 0 0.0020425 0 -0.00089617 0 -0.46981
4.8281 0.029934 0.027845 0.042779 0.021413 0.01549 0.024071 0.044135 0.036547 0.042277 0.024764 0.036291 -1.6331 -0.0014938 0.0066735 -0.0010439 0.0047762 -0.0098675 0.0015075 0.00099442 -0.0021837 0.0052018 0 -0.015339 0 0.001733 0 -0.00081617 0 -0.61734
4.832 0.033534 0.032809 0.041779 0.022679 0.029636 0.020588 0.044896 0.038106 0.035055 0.022166 0.032149 -1.7593 -0.0031782 0.005065 -0.003835 0.0046294 -0.01147 0.0022644 0.00060872 0.00087207 0.0088216 0 -0.016154 0 0.00079361 0 -0.0011118 0 -0.67327
4.8359 0.034011 0.035326 0.037812 0.03266 0.041429 0.026624 0.031624 0.03159 0.019836 0.022083 0.026569 -1.9013 -0.0022037 0.00025724 -0.0044211 0.0046307 -0.011387 0.0065196 0.00056723 0.0029763 0.010823 0 -0.017066 0 5.2666e-05 0 -0.0015719 0 -0.63928
4.8398 0.033251 0.035865 0.033853 0.04572 0.047941 0.038346 0.016621 0.022386 0.010748 0.025441 0.02517 -2.0599 0.00031141 -0.0041993 -0.0022826 0.0047098 -0.01098 0.010676 0.00020122 0.0033854 0.0093498 0 -0.017531 0 0.000224 0 -0.0017562 0 -0.59325
4.8438 0.034247 0.036019 0.032794 0.052814 0.049246 0.048213 0.013902 0.01905 0.018423 0.031665 0.030681 -2.2204 0.0021693 -0.005365 0.0012126 0.0040957 -0.012629 0.01016 -0.00073497 0.0025319 0.0045879 0 -0.017346 0 0.0012624 0 -0.0013969 0 -0.62527
4.8477 0.038447 0.037155 0.036125 0.04983 0.047446 0.052102 0.028015 0.026813 0.041594 0.03904 0.041773 -2.3647 0.0023998 -0.003059 0.0037887 0.002572 -0.017385 0.0040118 -0.0012679 0.0014937 -0.0010645 0 -0.016711 0 0.0023854 0 -0.00066829 0 -0.76516
4.8516 0.044412 0.039709 0.043119 0.041331 0.045218 0.051809 0.050504 0.04278 0.067894 0.045662 0.053981 -2.4834 0.002227 0.00034992 0.0039202 0.00091412 -0.023584 -0.0037787 1.9435e-05 0.00094784 -0.0046366 0 -0.01599 0 0.0027249 0 -6.5544e-05 0 -0.95848
4.8555 0.049093 0.043445 0.050903 0.036533 0.044524 0.051814 0.066611 0.057476 0.082848 0.050064 0.06175 -2.5799 0.0037511 0.0020916 0.0019314 0.00010095 -0.027762 -0.0076469 0.0033927 0.00064117 -0.0048094 0 -0.015444 0 0.0020143 0 6.0758e-06 0 -1.1066
4.8594 0.050624 0.047991 0.055737 0.041425 0.045769 0.054523 0.066594 0.062111 0.079757 0.051365 0.061084 -2.6644 0.0076715 0.0011375 -0.00029362 0.00027868 -0.027235 -0.0053609 0.0073039 -0.00011359 -0.0028425 0 -0.015155 0 0.00072931 0 -0.00044285 0 -1.1382
4.8633 0.05017 0.052959 0.05525 0.053981 0.047839 0.058623 0.052763 0.055591 0.063258 0.049588 0.052116 -2.7464 0.012316 -0.0013692 -0.00075607 0.00063373 -0.022205 0.00021985 0.0095262 -0.0014717 -0.001368 0 -0.015112 0 -0.00037297 0 -0.0010364 0 -1.0589
4.8672 0.051094 0.057767 0.050394 0.06619 0.049332 0.06119 0.037158 0.045108 0.044925 0.046346 0.040051 -2.8303 0.014945 -0.00347 0.0011765 0.00025352 -0.015699 0.0041063 0.0091029 -0.0026898 -0.0020817 0 -0.015295 0 -0.00085525 0 -0.0013942 0 -0.9479
4.8711 0.056084 0.061737 0.045488 0.070622 0.050326 0.060691 0.032267 0.03989 0.035243 0.044973 0.032879 -2.9168 0.014057 -0.0041128 0.0043639 -0.00099571 -0.011433 0.0038375 0.0072369 -0.0028176 -0.0043561 0 -0.015661 0 -0.00082648 0 -0.0014494 0 -0.90533
4.875 0.064693 0.064625 0.045767 0.065895 0.053004 0.05806 0.042184 0.043908 0.037995 0.049047 0.036491 -3.0045 0.0105 -0.003725 0.0068044 -0.0024433 -0.011419 0.0013188 0.006233 -0.001781 -0.0059544 0 -0.016101 0 -0.00068267 0 -0.0014295 0 -0.98993
4.8789 0.073432 0.066989 0.053818 0.057194 0.059966 0.055718 0.060695 0.054067 0.050122 0.059791 0.05062 -3.0899 0.0064447 -0.0033545 0.0070922 -0.0033004 -0.015119 0.00031549 0.0074557 -0.00072485 -0.0051332 0 -0.016449 0 -0.00068324 0 -0.0015463 0 -1.1869
4.8828 0.078376 0.06971 0.067484 0.052246 0.071223 0.056155 0.077114 0.064833 0.065716 0.07457 0.069297 -3.1665 0.0034058 -0.0034118 0.0053023 -0.0032098 -0.020557 0.0024117 0.010139 -0.0011757 -0.0022148 0 -0.016591 0 -0.00075768 0 -0.0017308 0 -1.4253
4.8867 0.078133 0.07292 0.080972 0.056199 0.082703 0.061028 0.084791 0.073968 0.080368 0.088292 0.085782 -3.2267 0.0013087 -0.0032727 0.0027136 -0.0021651 -0.026126 0.005559 0.012013 -0.003748 0.00071618 0 -0.016533 0 -0.00065333 0 -0.0016885 0 -1.628
4.8906 0.074797 0.075449 0.088507 0.068619 0.088465 0.070388 0.085517 0.083349 0.092788 0.096827 0.097554 -3.2665 -0.00064751 -0.0020593 0.00069769 -0.00018418 -0.031448 0.0064686 0.011055 -0.0075575 0.00161 0 -0.01638 0 -0.00021462 0 -0.0012239 0 -1.7569
4.8945 0.072207 0.075649 0.087896 0.083843 0.08552 0.081768 0.086567 0.094324 0.10313 0.099326 0.10643 -3.2876 -0.0025307 0.00023856 -0.00030959 0.0025946 -0.036674 0.0041557 0.0068584 -0.010804 0.00010095 0 -0.016234 0 0.00047701 0 -0.00049894 0 -1.82
4.8984 0.073052 0.073055 0.081497 0.094149 0.077177 0.090316 0.093074 0.10309 0.11001 0.097205 0.11364 -3.2957 -0.003372 0.0024274 -0.00098952 0.0054005 -0.041161 0.00094371 0.00071698 -0.011917 -0.002344 0 -0.016144 0 0.0011818 0 4.7309e-05 0 -1.8394
4.9023 0.077062 0.069276 0.074142 0.094202 0.071312 0.091294 0.1023 0.10188 0.10909 0.091153 0.11532 -3.2956 -0.0023866 0.002927 -0.0023883 0.0067039 -0.042991 2.6409e-05 -0.0052804 -0.010285 -0.0037185 0 -0.016117 0 0.0016709 0 5.6614e-05 0 -1.8125
4.9063 0.081498 0.066975 0.069771 0.084625 0.074084 0.084032 0.10498 0.085958 0.095369 0.07991 0.10433 -3.2877 -0.00028896 0.0010462 -0.0048417 0.0050948 -0.04006 0.002222 -0.0092784 -0.0062445 -0.0029979 0 -0.016167 0 0.0018297 0 -0.00045056 0 -1.7083
4.9102 0.083237 0.067606 0.069135 0.072211 0.084081 0.073807 0.093271 0.060046 0.06833 0.062884 0.078058 -3.269 0.00095725 -0.0023756 -0.0074193 0.00066178 -0.032025 0.0052135 -0.010298 -0.00074851 -0.00071868 0 -0.016288 0 0.0016614 0 -0.0011173 0 -1.506
4.9141 0.080745 0.069953 0.069831 0.065656 0.092302 0.06873 0.068938 0.037633 0.036233 0.044027 0.045127 -3.237 -5.124e-05 -0.0054951 -0.008372 -0.0044948 -0.021488 0.0058788 -0.0085283 0.0047849 0.0015892 0 -0.016406 0 0.0012563 0 -0.001578 0 -1.2449
4.918 0.07465 0.070939 0.068263 0.068865 0.088874 0.073054 0.044588 0.032553 0.014909 0.03195 0.022889 -3.1925 -0.0025984 -0.0067254 -0.0063509 -0.0074626 -0.013225 0.0032237 -0.0053261 0.0085925 0.0024655 0 -0.016393 0 0.00077412 0 -0.0017459 0 -1.0315
4.9219 0.066908 0.068135 0.062163 0.076878 0.071502 0.08251 0.035662 0.049067 0.019336 0.03424 0.02568 -3.1384 -0.0043061 -0.0057474 -0.001555 -0.0066843 -0.011628 -0.00092447 -0.0027257 0.0091741 0.0013252 0 -0.016184 0 0.00041188 0 -0.0017947 0 -0.98012
4.9258 0.05948 0.061729 0.052272 0.078749 0.048539 0.086598 0.048602 0.078145 0.052193 0.050182 0.052689 -3.0766 -0.0033832 -0.0035626 0.0040976 -0.003242 -0.017875 -0.003813 -0.0023352 0.0063722 -0.0013024 0 -0.015888 0 0.00031991 0 -0.001891 0 -1.1242
4.9297 0.053434 0.054198 0.042252 0.066448 0.033496 0.076857 0.074426 0.10269 0.097888 0.069064 0.086296 -3.0071 -0.00050429 -0.0016621 0.0080569 -1.6691e-05 -0.02872 -0.004074 -0.004187 0.001988 -0.0040396 0 -0.015734 0 0.00050454 0 -0.0019841 0 -1.3675
4.9336 0.048789 0.048027 0.036674 0.042987 0.034818 0.054255 0.093509 0.10768 0.1287 0.077139 0.10357 -2.9302 0.0016538 -0.0010051 0.0088112 0.00064105 -0.037914 -0.002262 -0.0065699 -0.0010713 -0.0053113 0 -0.01585 0 0.00081175 0 -0.0018831 0 -1.5267
4.9375 0.04482 0.04364 0.037917 0.022079 0.048935 0.028946 0.088835 0.088407 0.12137 0.06821 0.092398 -2.8476 0.00092485 -0.001526 0.0069035 -0.0012766 -0.039617 0.00038114 -0.0073064 -0.00088875 -0.0042267 0 -0.016088 0 0.0010311 0 -0.001529 0 -1.4453
4.9414 0.040532 0.039385 0.043866 0.018064 0.062327 0.012211 0.058069 0.052027 0.073555 0.048562 0.059464 -2.7614 -0.0021985 -0.00239 0.0044362 -0.0036627 -0.031835 0.0031495 -0.0056036 0.0018031 -0.0012801 0 -0.016111 0 0.0010397 0 -0.0011484 0 -1.0993
4.9453 0.035103 0.033391 0.048403 0.033594 0.061307 0.0075802 0.015312 0.01287 0.0074422 0.031361 0.024018 -2.6712 -0.0049681 -0.0026752 0.003372 -0.0042209 -0.017689 0.0057748 -0.0028155 0.0041084 0.0017401 0 -0.015717 0 0.00085678 0 -0.0010864 0 -0.61605
4.9492 0.028257 0.025397 0.045089 0.05574 0.042038 0.0090099 -0.01877 -0.015194 -0.043557 0.025161 0.0030847 -2.5734 -0.0050581 -0.0019521 0.0039791 -0.0022933 -0.0035896 0.0076028 -0.0012602 0.0034984 0.0028845 0 -0.0151 0 0.0005698 0 -0.0014558 0 -0.18887
4.9531 0.020421 0.016846 0.031878 0.064921 0.013158 0.0075201 -0.030936 -0.025219 -0.056625 0.026799 0.0002029 -2.4651 -0.0029382 -0.00044274 0.0047365 0.0009064 0.0046222 0.0075698 -0.0020595 0.00021531 0.001567 0 -0.014743 0 0.00023158 0 -0.0019567 0 0.048149
4.957 0.012522 0.0093678 0.013235 0.050101 -0.010788 -3.5106e-05 -0.023089 -0.019757 -0.034058 0.025074 0.0057686 -2.3487 -0.0015455 0.0012042 0.0038055 0.0035379 0.0051147 0.005353 -0.00404 -0.0028002 -0.00080029 0 -0.014991 0 -0.00014533 0 -0.0020802 0 0.095465
4.9609 0.0054902 0.0033146 -0.0025001 0.01776 -0.019775 -0.0081718 -0.0086958 -0.0085638 0.00023095 0.011633 0.0069411 -2.2325 -0.0034433 0.00228 0.00078419 0.0044845 0.00076478 0.0022993 -0.0048215 -0.0026082 -0.0018587 0 -0.015675 0 -0.00049254 0 -0.0015435 0 0.06398
4.9648 -0.00025504 -0.0022461 -0.0089589 -0.013061 -0.014638 -0.0083451 -0.0016721 -0.0024124 0.019227 -0.011104 -0.0020416 -2.1246 -0.0081464 0.0023197 -0.0028284 0.0036825 -0.0033109 0.00062365 -0.0030925 0.00085102 -0.00038646 0 -0.016195 0 -0.00062651 0 -0.00056578 0 0.079035
4.9688 -0.004993 -0.0082752 -0.0063558 -0.025646 -0.0050768 0.0024023 -0.0067152 -0.0062917 0.011944 -0.032101 -0.016929 -2.0259 -0.012231 0.0012849 -0.00489 0.0015703 -0.0035623 0.0012795 0.000148 0.0045338 0.0023809 0 -0.016013 0 -0.00035351 0 0.00026952 0 0.18988
4.9727 -0.0094717 -0.014686 -0.0010933 -0.01808 -0.0017479 0.017532 -0.017916 -0.01639 -0.011084 -0.041434 -0.028483 -1.9287 -0.012241 -0.00037165 -0.0044394 -0.00138 -0.0003245 0.0027169 0.0026107 0.0051226 0.003569 0 -0.015151 0 0.00031251 0 0.00044926 0 0.34911
4.9766 -0.014445 -0.020541 -0.00065603 -0.0033473 -0.0090281 0.025158 -0.025432 -0.023504 -0.028903 -0.038296 -0.029997 -1.8235 -0.0077451 -0.0018135 -0.0024145 -0.0045162 0.0030316 0.0021873 0.0029442 0.0022839 0.0011426 0 -0.014197 0 0.0010364 0 -0.00010847 0 0.46753
4.9805 -0.020254 -0.025168 -0.0080283 0.0021269 -0.023558 0.016611 -0.024099 -0.020943 -0.027851 -0.030331 -0.021583 -1.7084 -0.0017324 -0.0021764 -0.00065394 -0.0067259 0.0033344 -0.0013724 0.0018986 -0.00085768 -0.0040864 0 -0.013823 0 0.0013273 0 -0.0010449 0 0.49434
4.9844 -0.02662 -0.028901 -0.020142 -0.008768 -0.038445 -0.0074022 -0.017349 -0.010938 -0.01179 -0.026 -0.009499 -1.5908 0.0019797 -0.0010999 -0.00022249 -0.0068011 0.0005834 -0.0057926 0.0012789 -0.00064195 -0.0088414 0 -0.014247 0 0.00090928 0 -0.0018539 0 0.46041
4.9883 -0.032692 -0.03267 -0.031205 -0.030063 -0.0487 -0.037193 -0.014189 -0.0039489 0.0020361 -0.027897 -0.0024593 -1.4821 0.0019005 0.00089612 -0.00071283 -0.0044152 -0.0017508 -0.0073355 0.0018751 0.0035383 -0.0099975 0 -0.015122 0 -5.1946e-06 0 -0.0021954 0 0.45645
4.9922 -0.037381 -0.036954 -0.037558 -0.049617 -0.053562 -0.060004 -0.022224 -0.010712 -0.0031325 -0.032884 -0.0074773 -1.3878 -0.00025461 0.0025891 -0.001132 -0.00071483 0.00065384 -0.0042257 0.0026394 0.0084784 -0.0071768 0 -0.015919 0 -0.00080667 0 -0.002006 0 0.56653
4.9961 -0.03995 -0.041293 -0.039818 -0.059394 -0.054938 -0.067123 -0.041891 -0.033168 -0.031183 -0.03744 -0.026497 -1.3041 -0.001584 0.0028593 -0.0013162 0.0023406 0.0094977 0.0014072 0.0020215 0.010048 -0.0029733 0 -0.016375 0 -0.00091888 0 -0.0014191 0 0.80561
5 -0.04063 -0.044858 -0.041001 -0.060273 -0.054662 -0.058294 -0.065576 -0.061815 -0.070639 -0.041707 -0.05454 -1.2235 -0.00085244 0.0016211 -0.0022466 0.0035166 0.022219 0.005266 -4.3995e-06 0.0069743 -0.00057381 0 -0.016589 0 -0.00023412 0 -0.00065765 0 1.1025
5.0039 -0.040775 -0.047395 -0.043089 -0.058675 -0.053409 -0.041685 -0.081836 -0.081983 -0.10232 -0.048059 -0.080652 -1.1429 0.00052066 7.1477e-05 -0.0048022 0.0032945 0.033379 0.0047722 -0.0015331 0.0018778 -0.00094628 0 -0.016723 0 0.00080765 0 1.242e-05 0 1.3374
5.0078 -0.042201 -0.049459 -0.045482 -0.059654 -0.051576 -0.029642 -0.082076 -0.084098 -0.1108 -0.056575 -0.092624 -1.0666 0.00013452 -0.00016175 -0.0082286 0.0032713 0.037968 0.0013433 -0.00057397 -0.0013993 -0.0021801 0 -0.016709 0 0.0015668 0 0.00033099 0 1.4101
5.0117 -0.045927 -0.051701 -0.04635 -0.063026 -0.050143 -0.031823 -0.065858 -0.069849 -0.09256 -0.063191 -0.084023 -1.0012 -0.0027958 0.001537 -0.010114 0.0044882 0.034282 -0.0011597 0.0026962 -0.0014649 -0.0015443 0 -0.016332 0 0.00169 0 0.00017863 0 1.2975
5.0156 -0.0512 -0.054003 -0.044973 -0.064996 -0.050013 -0.048899 -0.041761 -0.049884 -0.057055 -0.063073 -0.059145 -0.94834 -0.0064271 0.0039472 -0.008275 0.0063473 0.024599 -0.00023616 0.0057299 -0.00041124 0.0017286 0 -0.015589 0 0.0013349 0 -0.0002749 0 1.0675
5.0195 -0.055713 -0.055466 -0.042516 -0.062483 -0.050619 -0.070973 -0.022929 -0.035715 -0.02142 -0.055705 -0.031582 -0.90293 -0.0077783 0.004725 -0.0029784 0.0072381 0.013592 0.0029829 0.0058847 -0.0012751 0.0055926 0 -0.014899 0 0.00096761 0 -0.00060268 0 0.84099
5.0234 -0.057065 -0.055258 -0.040759 -0.055815 -0.049922 -0.083144 -0.019495 -0.032648 -0.0018041 -0.046074 -0.016252 -0.85892 -0.0052902 0.002328 0.0026863 0.0062414 0.0057993 0.0051311 0.0029873 -0.004617 0.0070647 0 -0.014827 0 0.00093398 0 -0.00041805 0 0.72536
5.0273 -0.054432 -0.053403 -0.040453 -0.048078 -0.046475 -0.075785 -0.032312 -0.038522 -0.0053788 -0.040423 -0.020055 -0.81629 -0.00012121 -0.0023843 0.0049186 0.0041288 0.0036534 0.0040535 -0.00043994 -0.007776 0.0050185 0 -0.015529 0 0.0011821 0 0.00025881 0 0.75689
5.0313 -0.049073 -0.050653 -0.040989 -0.042635 -0.041559 -0.052286 -0.052304 -0.04757 -0.026935 -0.040829 -0.037898 -0.78203 0.0048943 -0.0063989 0.0021676 0.0025792 0.006856 0.00071889 -0.0016046 -0.0075836 0.0012325 0 -0.01649 0 0.0013561 0 0.00091671 0 0.8873
5.0352 -0.043231 -0.047615 -0.041272 -0.041083 -0.038683 -0.027439 -0.066354 -0.054992 -0.052335 -0.044059 -0.056954 -0.76403 0.0075646 -0.0067313 -0.0035913 0.0024116 0.013014 -0.0021858 -0.00011318 -0.0037343 -0.0012744 0 -0.016882 0 0.0011472 0 0.00091205 0 1.0197
5.0391 -0.038384 -0.044132 -0.040424 -0.042513 -0.040234 -0.016444 -0.06604 -0.058721 -0.067387 -0.045492 -0.065697 -0.76389 0.0078501 -0.002871 -0.0083862 0.0027135 0.019014 -0.0031991 0.0018112 0.00070129 -0.0010019 0 -0.016289 0 0.00057502 0 2.0655e-05 0 1.0694
5.043 -0.034379 -0.03963 -0.037622 -0.043753 -0.044391 -0.022875 -0.053043 -0.058439 -0.066611 -0.043606 -0.060831 -0.77538 0.0073741 0.0026369 -0.0092804 0.0018501 0.02248 -0.0032812 0.0017524 0.00222 0.00079382 0 -0.015129 0 -4.1941e-05 0 -0.001301 0 1.0094
5.0469 -0.030133 -0.034066 -0.031903 -0.040523 -0.045892 -0.035876 -0.037143 -0.054178 -0.055524 -0.040244 -0.047499 -0.78954 0.0075938 0.0061553 -0.0063764 -0.00065723 0.022677 -0.0040758 -0.00037221 0.00032136 0.0014889 0 -0.014333 0 -0.00037682 0 -0.0022199 0 0.8736
5.0508 -0.025094 -0.028369 -0.022978 -0.029849 -0.040664 -0.039594 -0.028281 -0.04611 -0.044467 -0.036905 -0.033701 -0.80092 0.0083892 0.0059238 -0.0022869 -0.0033824 0.020396 -0.0054081 -0.0023128 -0.0020858 -0.00029522 0 -0.014551 0 -0.00037056 0 -0.0021698 0 0.72062
5.0547 -0.019961 -0.02381 -0.012554 -0.013048 -0.030159 -0.027071 -0.028837 -0.035049 -0.038925 -0.031859 -0.024037 -0.80925 0.0082824 0.0034713 0.00020036 -0.0042616 0.016889 -0.0050842 -0.0019883 -0.0017602 -0.0033589 0 -0.015592 0 -0.00024681 0 -0.0012856 0 0.58814
5.0586 -0.015973 -0.020852 -0.0042418 0.0032046 -0.020789 -0.0063681 -0.032174 -0.02242 -0.034812 -0.021927 -0.017435 -0.81643 0.0059534 0.0021481 0.00015493 -0.0026568 0.012667 -0.0014637 0.000184 0.0014384 -0.0050733 0 -0.016618 0 -0.00026564 0 -0.00025343 0 0.47159
5.0625 -0.013582 -0.018673 -0.0011255 0.010026 -0.018299 0.0067039 -0.028546 -0.0095956 -0.02322 -0.0072329 -0.0097272 -0.82322 0.0016065 0.0039821 -0.0012909 -9.8752e-05 0.0072344 0.0039903 0.001636 0.0042998 -0.0038346 0 -0.016884 0 -0.00045113 0 0.00027098 0 0.34007
5.0664 -0.011956 -0.015901 -0.002768 0.0027821 -0.02209 0.002809 -0.013512 0.0024034 -0.00060196 0.0066155 0.0017605 -0.82944 -0.0030286 0.0076419 -0.0023278 0.0011053 0.00012437 0.0072788 0.00035009 0.0035299 -0.00048487 0 -0.016352 0 -0.00054664 0 0.00014576 0 0.17417
5.0703 -0.0098689 -0.011873 -0.00489 -0.013995 -0.025173 -0.012557 0.0078933 0.012301 0.025173 0.012208 0.015313 -0.83635 -0.0060088 0.0094149 -0.0019758 2.6571e-05 -0.0076489 0.0054485 -0.00293 -0.00074543 0.0025536 0 -0.015631 0 -0.00024347 0 -0.00027644 0 -0.0060341
5.0742 -0.0069632 -0.0072063 -0.0028766 -0.028248 -0.020296 -0.024066 0.024531 0.01799 0.039273 0.0068608 0.025498 -0.84712 -0.0066208 0.0064629 -0.00051833 -0.0021355 -0.013263 -0.00028548 -0.0053594 -0.0048417 0.0034886 0 -0.015371 0 0.00051794 0 -0.00057968 0 -0.1456
5.0781 -0.0039431 -0.0031248 0.0037282 -0.028658 -0.0067445 -0.020155 0.027329 0.017306 0.031717 -0.0045308 0.026666 -0.86384 -0.0057253 -0.00045756 0.0011207 -0.0034172 -0.013644 -0.0052226 -0.0048991 -0.0050132 0.0026043 0 -0.015719 0 0.0014439 0 -0.00066425 0 -0.19049
5.082 -0.0013561 -0.00021464 0.010323 -0.013406 0.0087668 -0.0027679 0.015931 0.0099811 0.0062618 -0.013522 0.016888 -0.88427 -0.0047764 -0.0072374 0.0021829 -0.0030828 -0.0079111 -0.0053021 -0.0024453 -0.0011933 0.0017022 0 -0.016306 0 0.0020828 0 -0.00071851 0 -0.12898
5.0859 0.0016963 0.002217 0.011552 0.0081653 0.018206 0.015311 -0.0010668 -0.0010698 -0.021721 -0.015264 -8.7088e-05 -0.90284 -0.0044445 -0.0095006 0.0023794 -0.0021409 0.0013798 -0.0007531 -0.00091263 0.0027377 0.0022463 0 -0.016702 0 0.0021635 0 -0.00088048 0 -0.0087083
5.0898 0.0072591 0.005628 0.007133 0.023072 0.019643 0.022453 -0.01211 -0.010739 -0.036642 -0.011652 -0.016159 -0.91589 -0.0040882 -0.0059689 0.0017461 -0.0019092 0.0095039 0.0043094 -0.0021807 0.0025118 0.0040325 0 -0.0168 0 0.0017969 0 -0.001006 0 0.083958
5.0938 0.016496 0.011099 0.0033251 0.025374 0.018851 0.018223 -0.010215 -0.014369 -0.033239 -0.00738 -0.02283 -0.92588 -0.002543 0.00065474 0.00049595 -0.0023098 0.012517 0.0059228 -0.0050819 -0.0025043 0.0055219 0 -0.016781 0 0.0013734 0 -0.00082017 0 0.069086
5.0977 0.027753 0.018542 0.007806 0.020835 0.023489 0.012681 0.0033497 -0.0096961 -0.017271 -0.0032065 -0.015463 -0.93937 0.00049696 0.0058778 -0.00095108 -0.0019071 0.0094812 0.0039148 -0.0065797 -0.0086229 0.0053208 0 -0.016777 0 0.001247 0 -0.00028711 0 -0.087167
5.1016 0.036864 0.026766 0.022197 0.021366 0.035494 0.016482 0.021369 0.0033809 0.0030929 0.0061265 0.0048443 -0.95975 0.0038081 0.0067341 -0.0020027 0.00021225 0.002172 0.0015805 -0.0049718 -0.011068 0.0033141 0 -0.016655 0 0.0014694 0 0.00022974 0 -0.36251
5.1055 0.039953 0.034101 0.039357 0.034072 0.049003 0.03133 0.036604 0.024051 0.025854 0.026495 0.0328 -0.98175 0.0054043 0.0035499 -0.0022091 0.0027824 -0.0071604 0.001917 -0.0018047 -0.0080483 0.00050535 0 -0.016194 0 0.0017874 0 0.00024497 0 -0.69861
5.1094 0.036555 0.039025 0.048565 0.054509 0.055677 0.049059 0.046587 0.050432 0.054818 0.056482 0.062167 -0.99443 0.0041854 -0.00096205 -0.0016521 0.0030057 -0.017574 0.0044132 -0.00046096 -0.0019923 -0.0020274 0 -0.015434 0 0.0018826 0 -0.00037472 0 -1.0295
5.1133 0.030254 0.040571 0.04433 0.069999 0.052095 0.059015 0.053737 0.077514 0.090707 0.085027 0.087668 -0.99063 0.0010361 -0.0041294 -0.00095832 -0.0007526 -0.028877 0.005707 -0.0027866 0.0028931 -0.0038995 0 -0.014773 0 0.0016347 0 -0.001221 0 -1.2946
5.1172 0.026045 0.038615 0.030877 0.069931 0.042113 0.056345 0.061049 0.095959 0.12322 0.097764 0.10413 -0.97444 -0.0016968 -0.0051233 -0.0008019 -0.0068235 -0.039379 0.0033288 -0.0071511 0.0041719 -0.0052455 0 -0.014654 0 0.0011867 0 -0.0016685 0 -1.4339
5.1211 0.026494 0.034087 0.018243 0.054094 0.032331 0.044311 0.067209 0.095143 0.13349 0.08703 0.10492 -0.95855 -0.0020413 -0.0049211 -0.0013212 -0.011062 -0.044692 -0.0014664 -0.0098901 0.0025974 -0.0060249 0 -0.015131 0 0.00078459 0 -0.0014341 0 -1.3849
5.125 0.029903 0.028769 0.013668 0.03225 0.025725 0.030147 0.065696 0.070143 0.10686 0.057064 0.083409 -0.95308 -2.6084e-05 -0.0049291 -0.0020228 -0.010279 -0.039664 -0.0047857 -0.0086692 0.00054016 -0.0057264 0 -0.015776 0 0.00056302 0 -0.00084122 0 -1.1055
5.1289 0.031952 0.024452 0.016215 0.016037 0.019946 0.019442 0.049531 0.027645 0.046096 0.020438 0.038601 -0.95583 0.0023596 -0.0056894 -0.0022744 -0.0052078 -0.022601 -0.0039859 -0.0044418 -0.00056611 -0.0038476 0 -0.016062 0 0.00047256 0 -0.00052667 0 -0.61877
5.1328 0.029291 0.021789 0.019171 0.010528 0.011592 0.013722 0.018582 -0.015139 -0.02644 -0.010442 -0.018936 -0.95331 0.0029122 -0.0066262 -0.001888 -9.7528e-05 0.0017218 -0.00031395 -0.00022445 -0.0011939 -0.00061639 0 -0.015859 0 0.0003894 0 -0.00086002 0 -0.044718
5.1367 0.021992 0.019765 0.017256 0.012128 0.001414 0.011596 -0.016584 -0.039494 -0.080267 -0.029317 -0.067556 -0.93232 0.0011713 -0.0066957 -0.0012216 0.00091677 0.023363 0.0024376 0.0018199 -0.002515 0.0028559 0 -0.015546 0 0.00026834 0 -0.0016183 0 0.42343
5.1406 0.012996 0.016423 0.011431 0.01335 -0.0053853 0.01073 -0.038727 -0.03636 -0.094023 -0.035727 -0.084359 -0.89164 -0.001166 -0.0051923 -0.00075441 -0.0025564 0.032598 0.0018438 0.0019324 -0.0046688 0.0052054 0 -0.015621 0 0.00017715 0 -0.0022097 0 0.60504
5.1445 0.0054087 0.010447 0.0070256 0.0093771 -0.0042626 0.0087117 -0.03452 -0.011437 -0.066531 -0.031065 -0.059503 -0.84305 -0.0017854 -0.0021741 -0.00063625 -0.0068706 0.025733 -0.00073765 0.0015777 -0.0064085 0.0056554 0 -0.016186 0 0.00019239 0 -0.0022154 0 0.43606
5.1484 0.00021961 0.0023278 0.00774 0.00095294 0.0035111 0.0035171 -0.0046801 0.019423 -0.015407 -0.016529 -0.0047447 -0.80082 0.00010896 0.001534 -0.00066948 -0.0076435 0.0071839 -0.0017113 0.0012046 -0.0063147 0.0043496 0 -0.016821 0 0.00028858 0 -0.0017374 0 0.020248
5.1523 -0.003742 -0.0059194 0.011823 -0.0077153 0.011138 -0.0051787 0.034341 0.040602 0.03391 0.0049111 0.05139 -0.7692 0.0029881 0.0046147 -0.00065647 -0.0035988 -0.013474 0.00092992 -0.00030386 -0.0041181 0.0020378 0 -0.016974 0 0.000354 0 -0.0012506 0 -0.41556
5.1563 -0.0080047 -0.012239 0.013932 -0.013046 0.011898 -0.014675 0.059584 0.044965 0.06059 0.025783 0.079796 -0.73986 0.0042615 0.0057785 -0.00064347 0.0025248 -0.027054 0.0055235 -0.0037713 -0.00078037 -0.00042974 0 -0.016492 0 0.00031877 0 -0.0011408 0 -0.64094
5.1602 -0.012763 -0.015921 0.010214 -0.014487 0.004545 -0.020264 0.055995 0.034843 0.055852 0.03538 0.067508 -0.70141 0.0024713 0.0044578 -0.0007726 0.0066379 -0.029001 0.0085487 -0.0076511 0.0024973 -0.0023504 0 -0.015778 0 0.00024752 0 -0.001381 0 -0.54208
5.1641 -0.016799 -0.017703 0.0012693 -0.014038 -0.0065919 -0.01914 0.025838 0.017097 0.023933 0.025788 0.023597 -0.65221 -0.001534 0.0012896 -0.00096282 0.0068747 -0.020122 0.0083766 -0.0084621 0.0050675 -0.0032104 0 -0.015426 0 0.00027959 0 -0.0016206 0 -0.16913
5.168 -0.018784 -0.018663 -0.0094618 -0.014264 -0.016273 -0.014005 -0.013735 -0.0023069 -0.021423 -0.0018218 -0.028841 -0.60402 -0.0054146 -0.002146 -0.00085329 0.0047647 -0.004594 0.006981 -0.0038873 0.0066486 -0.0028475 0 -0.015695 0 0.00046816 0 -0.0015497 0 0.31047
5.1719 -0.018528 -0.019097 -0.019308 -0.016639 -0.022562 -0.012028 -0.042932 -0.020117 -0.062744 -0.0363 -0.067577 -0.5728 -0.0072773 -0.0043791 -0.00010768 0.0031865 0.012459 0.0077801 0.0043786 0.0067252 -0.0017541 0 -0.016323 0 0.00069443 0 -0.0011667 0 0.71179
5.1758 -0.017026 -0.018502 -0.027709 -0.020857 -0.02651 -0.018649 -0.052007 -0.034407 -0.085439 -0.062449 -0.082231 -0.56458 -0.0069433 -0.005119 0.0012789 0.0033705 0.026329 0.011841 0.011181 0.0046397 -0.0010491 0 -0.016815 0 0.00076875 0 -0.00072149 0 0.91848
5.1797 -0.015528 -0.016537 -0.034276 -0.024892 -0.028628 -0.031342 -0.045151 -0.04307 -0.083409 -0.06962 -0.075417 -0.56934 -0.0055543 -0.0052982 0.0030271 0.0039149 0.033315 0.016419 0.011885 0.00054123 -0.0017372 0 -0.016901 0 0.00063206 0 -0.00045096 0 0.91207
5.1836 -0.014643 -0.013858 -0.036712 -0.025752 -0.027036 -0.039871 -0.033855 -0.044218 -0.060957 -0.056931 -0.056368 -0.56907 -0.0041855 -0.0058849 0.0048621 0.0025846 0.031484 0.017421 0.006367 -0.003926 -0.0036583 0 -0.016716 0 0.00044649 0 -0.00039394 0 0.74708
5.1875 -0.01427 -0.011856 -0.03196 -0.021191 -0.019882 -0.034317 -0.02638 -0.037611 -0.029356 -0.032113 -0.033823 -0.55318 -0.0029788 -0.006557 0.0065995 -0.0011084 0.021632 0.01338 -0.00073614 -0.0063427 -0.0051941 0 -0.016563 0 0.00045872 0 -0.0004382 0 0.50484
5.1914 -0.014119 -0.011516 -0.019957 -0.011815 -0.0091839 -0.014599 -0.022316 -0.025163 4.1526e-05 -0.0059216 -0.012969 -0.52793 -0.0015591 -0.0057187 0.007864 -0.0051733 0.0074062 0.0069746 -0.0038966 -0.0053468 -0.0044083 0 -0.016562 0 0.00075307 0 -0.00049006 0 0.25746
5.1953 -0.014127 -0.012543 -0.0057351 -0.0018987 -0.00098903 0.0072968 -0.015914 -0.010044 0.021302 0.013448 0.0037296 -0.5112 -2.7254e-05 -0.002165 0.0078786 -0.006909 -0.0062046 0.002626 -0.0012845 -0.0019029 -0.00093447 0 -0.01655 0 0.0011432 0 -0.00055439 0 0.053216
5.1992 -0.01438 -0.013661 0.00326 0.0026207 -0.00054053 0.015465 -0.0040157 0.0042969 0.034069 0.022737 0.014839 -0.51671 0.00078919 0.0030941 0.0058835 -0.0053534 -0.015308 0.0026068 0.0039988 0.0013757 0.0031231 0 -0.01632 0 0.0013299 0 -0.0006549 0 -0.08189
5.2031 -0.014814 -0.013805 0.0028083 -0.0017096 -0.0070777 0.0025357 0.0091446 0.014192 0.039156 0.022676 0.019345 -0.54125 0.0002425 0.0068818 0.0020678 -0.0020573 -0.018644 0.0054237 0.0069776 0.0023996 0.0044772 0 -0.015923 0 0.0011862 0 -0.00072513 0 -0.13535
5.207 -0.015152 -0.013047 -0.0047967 -0.012654 -0.01414 -0.023887 0.014528 0.015741 0.034656 0.015651 0.016718 -0.56601 -0.0010677 0.0062647 -0.0019257 0.0004034 -0.017065 0.0078047 0.0052025 0.0012827 0.001408 0 -0.015661 0 0.00088523 0 -0.00063035 0 -0.098994
5.2109 -0.015168 -0.012405 -0.01316 -0.023127 -0.015872 -0.046349 0.0057197 0.0063013 0.017014 0.0039321 0.0067191 -0.57116 -0.0014251 0.0014171 -0.0037766 0.00060053 -0.011725 0.0079989 0.00054677 -4.2921e-05 -0.0043685 0 -0.015779 0 0.00072934 0 -0.00031868 0 0.033682
5.2148 -0.014892 -0.012762 -0.017616 -0.026078 -0.013186 -0.050189 -0.015356 -0.012746 -0.013594 -0.010735 -0.010622 -0.55149 0.00049401 -0.0038393 -0.002237 -0.00090299 -0.0029905 0.0070143 -0.0029044 0.00016977 -0.0086307 0 -0.016142 0 0.00083742 0 6.2217e-05 0 0.25734
5.2188 -0.014505 -0.013981 -0.018756 -0.019802 -0.013031 -0.033678 -0.039078 -0.034612 -0.049115 -0.026459 -0.033733 -0.51993 0.0040984 -0.0048029 0.0016188 -0.0025354 0.0087363 0.0068115 -0.0025824 0.0018781 -0.007927 0 -0.01628 0 0.0010049 0 0.00022567 0 0.53507
5.2227 -0.014057 -0.015005 -0.020377 -0.0092931 -0.020769 -0.0081935 -0.054221 -0.049618 -0.075736 -0.040306 -0.057413 -0.49642 0.0069672 0.00011028 0.0049663 -0.003252 0.021253 0.0076863 0.00067033 0.0035711 -0.0024912 0 -0.01579 0 0.00089521 0 -4.9098e-05 0 0.78687
5.2266 -0.013379 -0.014783 -0.024364 -0.0023685 -0.033121 0.010676 -0.054554 -0.050821 -0.081701 -0.048171 -0.072578 -0.49224 0.0067267 0.007661 0.0053758 -0.0030972 0.030094 0.0077619 0.0039111 0.0040137 0.0038357 0 -0.014754 0 0.00039395 0 -0.00074205 0 0.90836
5.2305 -0.01232 -0.013115 -0.028103 -0.0036694 -0.039385 0.013628 -0.041455 -0.038506 -0.064786 -0.046094 -0.070046 -0.50328 0.0031265 0.012143 0.0027343 -0.0025573 0.030593 0.0050984 0.0049387 0.0034743 0.0067521 0 -0.013762 0 -0.00022159 0 -0.0015877 0 0.82232
5.2344 -0.010981 -0.010708 -0.027141 -0.011362 -0.030766 0.0023323 -0.021779 -0.019632 -0.03336 -0.032685 -0.046876 -0.51747 -0.0016154 0.010013 -0.00077562 -0.0017666 0.021187 8.4349e-05 0.0039036 0.0031488 0.0049988 0 -0.013507 0 -0.00048217 0 -0.0022261 0 0.53384
5.2383 -0.0096321 -0.0085415 -0.020134 -0.018969 -0.0093037 -0.013568 -0.0034622 -0.0025648 -0.00039405 -0.011014 -0.010322 -0.52823 -0.0045907 0.0028587 -0.0025987 -0.00056395 0.0051726 -0.0045018 0.0025216 0.0035119 0.0011149 0 -0.014258 0 -0.00013182 0 -0.0023854 0 0.14468
5.2422 -0.0083672 -0.0071643 -0.010681 -0.020503 0.0124 -0.023538 0.008079 0.008372 0.024384 0.011883 0.024846 -0.54095 -0.0045268 -0.0038793 -0.0018318 0.00080568 -0.010838 -0.005882 0.002109 0.0035235 -0.0011665 0 -0.015665 0 0.00062764 0 -0.0019976 0 -0.19457
5.2461 -0.0069462 -0.0064661 -0.0040654 -0.014703 0.02104 -0.022173 0.011401 0.013985 0.038124 0.028199 0.044694 -0.56606 -0.0025834 -0.0053509 0.00044106 0.0014154 -0.020784 -0.0036898 0.0024775 0.0017022 -0.0004018 0 -0.017029 0 0.001275 0 -0.0012306 0 -0.36785
5.25 -0.0050731 -0.0059125 -0.0023861 -0.005382 0.013337 -0.011265 0.0085514 0.016768 0.042568 0.033275 0.044085 -0.60597 -0.00098918 -0.0010841 0.002537 0.00040019 -0.022388 -2.6213e-05 0.0024818 -0.0020064 0.0014674 0 -0.017783 0 0.0013643 0 -0.00045136 0 -0.35399
5.2539 -0.0028319 -0.0049316 -0.0032434 0.0017635 -0.0018907 0.0021172 0.0033653 0.017002 0.039409 0.027381 0.0282 -0.64905 -0.00090445 0.004986 0.0036431 -0.001963 -0.017454 0.0027152 0.0012905 -0.0056292 0.0013544 0 -0.017804 0 0.00083321 0 -9.9749e-05 0 -0.22038
5.2578 -0.00073931 -0.0032028 -0.0031622 0.0031128 -0.011722 0.0099531 -0.00085266 0.012473 0.028107 0.014245 0.0069941 -0.67773 -0.0015305 0.0079939 0.0038782 -0.0041106 -0.0094891 0.0038889 -0.00098205 -0.0066822 -0.0016596 0 -0.017358 0 -1.0659e-05 0 -0.00046209 0 -0.060089
5.2617 0.00073356 -0.00081444 -0.0017593 -0.000828 -0.0095095 0.0079613 -0.0032744 0.0018089 0.0078407 -0.0019006 -0.012065 -0.68372 -0.0012012 0.0059598 0.0032264 -0.0043981 -0.0010787 0.004482 -0.0036374 -0.0044448 -0.0052229 0 -0.016808 0 -0.00075102 0 -0.0014395 0 0.072351
5.2656 0.0016784 0.001719 -0.0019121 -0.0061424 0.0014081 -0.0016246 -0.0057099 -0.012354 -0.018858 -0.017826 -0.026759 -0.67612 0.00072258 0.00085041 0.0009876 -0.0026148 0.0068042 0.0052758 -0.0059916 -0.00073648 -0.005933 0 -0.016372 0 -0.0011071 0 -0.002506 0 0.17463
5.2695 0.0026875 0.0036826 -0.0057252 -0.0080991 0.012645 -0.011162 -0.010265 -0.023821 -0.044489 -0.030391 -0.03706 -0.6741 0.0030307 -0.0035109 -0.0032478 -0.0002876 0.013485 0.0055688 -0.0074759 0.0016415 -0.0027213 0 -0.016098 0 -0.00098388 0 -0.0029809 0 0.25686
5.2734 0.0042152 0.0046554 -0.010918 -0.0040412 0.018409 -0.012627 -0.015907 -0.026572 -0.058648 -0.035244 -0.040665 -0.69046 0.0036692 -0.0044499 -0.0080929 0.0006413 0.017161 0.0040201 -0.0074033 0.0013312 0.0019236 0 -0.015963 0 -0.0003926 0 -0.0024907 0 0.29514
5.2773 0.0060774 0.0049869 -0.012008 0.00493 0.018683 -0.0035457 -0.017136 -0.018344 -0.052638 -0.027995 -0.03258 -0.72115 0.0015778 -0.0018632 -0.010394 -0.00044937 0.01521 0.00069847 -0.0051202 -0.00060791 0.0041414 0 -0.015953 0 0.0005797 0 -0.0012727 0 0.22957
5.2813 0.0077472 0.0057765 -0.0054617 0.014514 0.016596 0.010788 -0.0071044 -0.0012757 -0.024158 -0.0079535 -0.009726 -0.7503 -0.0023372 0.0025245 -0.0075363 -0.002392 0.0062256 -0.0020908 -0.00074239 -0.0020062 0.002227 0 -0.016023 0 0.001695 0 -4.0451e-05 0 0.014036
5.2852 0.0092186 0.0081728 0.0065253 0.020073 0.014487 0.021228 0.016173 0.019924 0.02007 0.018964 0.023888 -0.76555 -0.0058683 0.0067234 -0.00019352 -0.0034858 -0.0080172 -0.0014849 0.0042734 -0.0017277 -0.0018731 0 -0.016055 0 0.0025282 0 0.00052332 0 -0.32612
5.2891 0.011424 0.01244 0.017785 0.020266 0.013165 0.022214 0.045439 0.039901 0.065187 0.04194 0.056876 -0.76871 -0.007074 0.0093708 0.0073484 -0.003205 -0.022582 0.0031349 0.0076256 -0.00047079 -0.004496 0 -0.015915 0 0.0026357 0 0.00023922 0 -0.6831
5.293 0.015469 0.017585 0.023819 0.018666 0.01383 0.01658 0.066386 0.053444 0.093317 0.051529 0.076268 -0.77184 -0.0053731 0.0097714 0.010227 -0.0026128 -0.031679 0.0089906 0.0076511 0.00042963 -0.0037054 0 -0.015592 0 0.0018782 0 -0.0005191 0 -0.91901
5.2969 0.021193 0.021934 0.025445 0.021304 0.018536 0.013212 0.06636 0.056268 0.091914 0.045843 0.07516 -0.78328 -0.0014906 0.0079002 0.0070354 -0.003038 -0.031754 0.011782 0.0045881 0.00071406 -0.00091273 0 -0.015269 0 0.00062326 0 -0.0012129 0 -0.9454
5.3008 0.026477 0.024218 0.026619 0.031149 0.027319 0.019108 0.043741 0.047052 0.061509 0.03137 0.056453 -0.79845 0.0032749 0.0047623 0.001152 -0.0043685 -0.023338 0.0090918 0.00042255 0.0014498 0.00080839 0 -0.015196 0 -0.00042142 0 -0.0015821 0 -0.77258
5.3047 0.028314 0.024229 0.028852 0.043816 0.035247 0.032523 0.010479 0.029541 0.017377 0.017561 0.030226 -0.8048 0.0075934 0.002417 -0.0020862 -0.0047975 -0.010584 0.0023324 -0.0026161 0.0035108 -6.4529e-05 0 -0.015444 0 -0.00068127 0 -0.001738 0 -0.49588
5.3086 0.025004 0.022552 0.028543 0.048982 0.034255 0.043357 -0.015105 0.011774 -0.017977 0.009832 0.0072423 -0.79585 0.010182 0.0028523 3.7195e-05 -0.00248 0.0010152 -0.0044479 -0.0035705 0.0060113 -0.0019916 0 -0.015786 0 -0.00013016 0 -0.0018667 0 -0.23384
5.3125 0.01764 0.019766 0.020603 0.037837 0.019966 0.040814 -0.020561 0.0013553 -0.028279 0.0068952 -0.0065966 -0.77946 0.0098974 0.0061681 0.0054464 0.0023814 0.00731 -0.007722 -0.0029805 0.006619 -0.0020353 0 -0.015855 0 0.00070945 0 -0.0019052 0 -0.063624
5.3164 0.0094666 0.016002 0.0049745 0.011316 -0.0025439 0.022101 -0.007544 2.8103e-05 -0.01393 0.004162 -0.011625 -0.7715 0.0062899 0.0098231 0.0094626 0.0070893 0.0072116 -0.0068225 -0.0018314 0.0037381 0.0010055 0 -0.015491 0 0.0011928 0 -0.0015666 0 0.0063924
5.3203 0.0035545 0.011259 -0.010922 -0.018033 -0.020618 -0.0049039 0.010258 0.0027171 0.0088303 -0.00066933 -0.011824 -0.78068 0.00031569 0.010241 0.0091969 0.0083155 0.0027569 -0.0036844 -0.00048038 -0.0015367 0.0051435 0 -0.014946 0 0.0010459 0 -0.00070803 0 0.017972
5.3242 0.00074452 0.0060156 -0.017151 -0.033458 -0.023358 -0.026962 0.017894 0.0027525 0.02036 -0.0053196 -0.010873 -0.79983 -0.0056722 0.0058926 0.0059679 0.0048205 -0.0023531 -0.00070186 0.0013075 -0.0058264 0.0068961 0 -0.014735 0 0.00051495 0 0.00035543 0 0.019435
5.3281 -0.0004367 0.0012973 -0.0095904 -0.025928 -0.010598 -0.034308 0.010287 -0.0012025 0.012468 -0.0056918 -0.0095974 -0.81251 -0.0091036 -0.00085478 0.0035984 -0.0013239 -0.0049602 0.0010892 0.0034013 -0.0061574 0.0044764 0 -0.015202 0 7.7596e-05 0 0.00097014 0 0.029398
5.332 -0.0019968 -0.0020172 0.0060891 -0.0014254 0.0068262 -0.026349 -0.0046998 -0.0034697 -0.0060636 -0.00039588 -0.0061889 -0.8084 -0.0088805 -0.0051925 0.0044886 -0.0061557 -0.0042274 0.0020337 0.0046974 -0.0025634 -0.000601 0 -0.016179 0 1.0045e-05 0 0.00065356 0 0.030254
5.3359 -0.0045872 -0.0039524 0.018627 0.022594 0.016043 -0.010791 -0.013284 0.0026959 -0.017796 0.0075961 0.0011707 -0.79197 -0.0062124 -0.0037835 0.0074009 -0.0067961 -0.0019175 0.0025954 0.003804 0.0018491 -0.0049778 0 -0.017069 0 0.00020083 0 -0.00045696 0 -0.0069448
5.3398 -0.0071821 -0.0053817 0.019861 0.029332 0.012256 0.0020516 -0.0070524 0.016882 -0.011855 0.013433 0.011111 -0.77645 -0.0037693 0.0022127 0.0089889 -0.0035659 -0.00087996 0.0024694 0.00051793 0.0035223 -0.0064531 0 -0.017311 0 0.00034164 0 -0.001645 0 -0.085034
5.3438 -0.0083976 -0.0070967 0.010299 0.014258 0.00099317 0.0053072 0.010253 0.029462 0.0066541 0.014067 0.017879 -0.76979 -0.003705 0.0078845 0.007298 0.00043414 -0.0026682 0.0010357 -0.0034254 0.0014131 -0.0056007 0 -0.016839 0 0.00026801 0 -0.0021333 0 -0.15968
5.3477 -0.0079942 -0.0089325 -0.0026931 -0.012455 -0.0087256 -0.0014724 0.025367 0.028803 0.020746 0.0095519 0.013945 -0.76787 -0.006102 0.0086605 0.0036284 0.0018622 -0.0060129 -0.0014829 -0.0053232 -0.0023302 -0.004587 0 -0.016122 0 0.00010882 0 -0.0016383 0 -0.15598
5.3516 -0.0071166 -0.0099341 -0.011488 -0.033966 -0.012949 -0.013089 0.025216 0.011775 0.015452 0.0015305 -0.0043985 -0.76154 -0.0090497 0.0042016 0.0010313 -0.00029552 -0.0074808 -0.0035847 -0.0035587 -0.0044598 -0.0046051 0 -0.015751 0 0.00011978 0 -0.00051004 0 -0.018979
5.3555 -0.0072076 -0.0095194 -0.01337 -0.038623 -0.01483 -0.022056 0.0063617 -0.012304 -0.010084 -0.0084209 -0.032264 -0.74931 -0.010204 -0.0013984 0.0012008 -0.0041156 -0.0040849 -0.0034346 0.0010263 -0.0034499 -0.0046333 0 -0.015934 0 0.00039056 0 0.00059653 0 0.23491
5.3594 -0.0088079 -0.0084929 -0.01062 -0.026827 -0.019193 -0.022879 -0.022406 -0.028476 -0.041746 -0.018427 -0.056714 -0.74094 -0.0085002 -0.0032725 0.0030044 -0.0064164 0.0040121 -0.00040494 0.0056909 -0.00049843 -0.0027549 0 -0.016367 0 0.00072516 0 0.0011802 0 0.5075
5.3633 -0.01139 -0.0087697 -0.0071241 -0.0089038 -0.026306 -0.015468 -0.045687 -0.02799 -0.060652 -0.025054 -0.063843 -0.74733 -0.0047054 3.0731e-05 0.0039616 -0.0052596 0.012884 0.0042129 0.0078313 0.00197 0.0014116 0 -0.016568 0 0.00081159 0 0.0011126 0 0.66816
5.3672 -0.014186 -0.011882 -0.0055916 0.0029568 -0.031672 -0.0056971 -0.051073 -0.014706 -0.055855 -0.024161 -0.048236 -0.76703 -0.00061173 0.0055548 0.002847 -0.0013042 0.017089 0.0080157 0.0067667 0.002631 0.0057707 0 -0.016357 0 0.00051597 0 0.00055329 0 0.63667
5.3711 -0.017002 -0.017577 -0.0072541 0.002157 -0.031579 -0.001964 -0.036494 -0.00082212 -0.030439 -0.014635 -0.01778 -0.78488 0.0022495 0.0088218 0.00060757 0.0029039 0.013393 0.0091636 0.0038645 0.0021542 0.0073958 0 -0.016012 0 2.5777e-05 0 -0.00022857 0 0.44244
5.375 -0.020179 -0.023832 -0.012531 -0.0099669 -0.027781 -0.0091656 -0.011193 0.0034397 0.0016756 -0.0016896 0.010457 -0.78593 0.0033 0.0077375 -0.001144 0.0049663 0.0033467 0.0075796 0.001131 0.0020003 0.0052369 0 -0.015964 0 -0.00028519 0 -0.00093567 0 0.21411
5.3789 -0.023916 -0.028335 -0.020656 -0.026796 -0.025861 -0.024321 0.0096239 -0.0034335 0.024151 0.004714 0.020784 -0.77151 0.0027194 0.003959 -0.0020678 0.0043192 -0.007217 0.0048086 -0.00034334 0.0025587 0.0012655 0 -0.016342 0 -0.00014819 0 -0.0012641 0 0.1029
5.3828 -0.027784 -0.030127 -0.028785 -0.040927 -0.029023 -0.037967 0.013084 -0.016189 0.025971 -0.0032712 0.0082607 -0.76083 0.00090933 0.00080756 -0.0031383 0.0023356 -0.011595 0.0027712 -0.0008056 0.0026212 -0.0010939 0 -0.016827 0 0.00039842 0 -0.0010142 0 0.19164
5.3867 -0.030951 -0.030009 -0.032897 -0.047633 -0.034303 -0.041273 -0.0045264 -0.02965 0.0053883 -0.024468 -0.019641 -0.77494 -0.0017107 8.925e-05 -0.0048219 0.00094636 -0.0063376 0.0024191 -0.0010678 0.00073892 0.00017626 0 -0.01696 0 0.0010489 0 -0.00028507 0 0.45057
5.3906 -0.032775 -0.02949 -0.031023 -0.046262 -0.03561 -0.033536 -0.035721 -0.042585 -0.029883 -0.048221 -0.049268 -0.81799 -0.0044904 0.00092015 -0.0057733 0.0010196 0.0065621 0.00323 -0.0015331 -0.0029246 0.0041078 0 -0.016605 0 0.00146 0 0.00046997 0 0.76362
5.3945 -0.033073 -0.029375 -0.025902 -0.039786 -0.030469 -0.023304 -0.065515 -0.055176 -0.065488 -0.061732 -0.069168 -0.87366 -0.0064246 0.0013467 -0.0040003 0.0018027 0.020784 0.0037915 -0.0019619 -0.0061718 0.0077383 0 -0.016094 0 0.0014837 0 0.00071219 0 0.99839
5.3984 -0.031896 -0.029257 -0.023441 -0.032805 -0.023074 -0.021267 -0.079169 -0.064328 -0.08606 -0.059365 -0.074484 -0.92028 -0.0065664 0.00070369 0.00043832 0.0017618 0.029337 0.0029788 -0.0019982 -0.0063577 0.008588 0 -0.015909 0 0.0012375 0 0.00027131 0 1.0701
5.4023 -0.029266 -0.028184 -0.027252 -0.028548 -0.020069 -0.030407 -0.070103 -0.063507 -0.082505 -0.045925 -0.065961 -0.94979 -0.0047803 0.00014695 0.0042841 -1.1006e-05 0.028463 0.00088145 -0.0017166 -0.0026531 0.0063736 0 -0.016198 0 0.00098515 0 -0.00043413 0 0.96596
5.4063 -0.025332 -0.025672 -0.034253 -0.026439 -0.023364 -0.042188 -0.043514 -0.04847 -0.057335 -0.031236 -0.046956 -0.97255 -0.0021151 0.00097497 0.0033696 -0.0030361 0.019448 -0.0011845 -0.001574 0.0030221 0.002698 0 -0.016617 0 0.00093027 0 -0.0006983 0 0.73241
5.4102 -0.020736 -0.022058 -0.036378 -0.022404 -0.027684 -0.042935 -0.013237 -0.023086 -0.023698 -0.021278 -0.022067 -1.0048 -0.00025825 0.002798 -0.0033551 -0.0058903 0.0073756 -0.0016296 -0.0018878 0.0072623 -0.00057945 0 -0.016656 0 0.0010731 0 -0.00015437 0 0.4452
5.4141 -0.016528 -0.018031 -0.027865 -0.012576 -0.025697 -0.025687 0.006672 0.0015083 0.0026537 -0.014159 0.0025401 -1.0526 -0.00033687 0.0037282 -0.012021 -0.0073348 -0.002224 0.00014276 -0.0024653 0.0076164 -0.0026141 0 -0.016144 0 0.001225 0 0.00084293 0 0.18113
5.418 -0.013402 -0.013993 -0.011528 0.0020382 -0.015537 0.0025369 0.010365 0.014706 0.01338 -0.004296 0.019843 -1.1084 -0.0020032 0.0024879 -0.016515 -0.0070809 -0.0065763 0.0031322 -0.0027813 0.0042343 -0.0035658 0 -0.015441 0 0.001163 0 0.0014828 0 -0.0048012
5.4219 -0.010939 -0.0099151 0.0024597 0.014306 -0.002905 0.024757 0.0028958 0.01422 0.011822 0.0098277 0.025076 -1.1624 -0.0036251 0.00012724 -0.01359 -0.0056218 -0.0066667 0.0053639 -0.0024789 -0.00051417 -0.0038277 0 -0.015117 0 0.00080976 0 0.0012143 0 -0.094737
5.4258 -0.0078057 -0.0057058 0.0049595 0.015452 0.0043963 0.026643 -0.0047636 0.0066083 0.0079784 0.022342 0.018934 -1.2145 -0.0035174 -0.00068722 -0.0057581 -0.0035237 -0.0055649 0.0053402 -0.0016551 -0.0039857 -0.0035797 0 -0.01543 0 0.00029688 0 0.00025364 0 -0.10863
5.4297 -0.0029807 -0.0015203 -0.0040452 0.0026378 0.0037689 0.0076705 -0.0046076 0.00038923 0.0086183 0.024647 0.0071799 -1.2728 -0.0012561 0.001671 0.00085796 -0.0010524 -0.0055257 0.0031531 -0.00069323 -0.0051307 -0.0030198 0 -0.01609 0 -0.00014192 0 -0.00061396 0 -0.084868
5.4336 0.00308 0.0023577 -0.01529 -0.016723 -0.00047657 -0.018093 0.0026014 -0.0012645 0.01148 0.013734 -0.003824 -1.3412 0.0019909 0.0058445 0.0018187 0.0014804 -0.0062079 0.00028556 8.3532e-05 -0.0048717 -0.0026435 0 -0.01654 0 -0.00036291 0 -0.00076454 0 -0.051703
5.4375 0.0086329 0.0058766 -0.018239 -0.028592 -0.002269 -0.032053 0.0092439 -0.0013222 0.008879 -0.0037912 -0.01161 -1.41 0.0043836 0.0084064 -0.0020587 0.0032109 -0.0054264 -0.0017333 0.00052819 -0.0049078 -0.0029114 0 -0.016453 0 -0.00041696 0 -0.00030013 0 -0.01413
5.4414 0.012221 0.0093372 -0.0097721 -0.022186 0.00026069 -0.024029 0.0087254 -0.0032909 -0.0027917 -0.015946 -0.017488 -1.462 0.0048082 0.0069837 -0.0060424 0.0029527 -0.001734 -0.0025631 0.00051113 -0.0061044 -0.0035598 0 -0.015989 0 -0.00045963 0 9.728e-05 0 0.028364
5.4453 0.014175 0.01311 0.0043978 0.0014348 0.0044837 0.0015416 0.0023884 -0.0058108 -0.016973 -0.014227 -0.021871 -1.4902 0.0036131 0.0026342 -0.0062049 0.00030156 0.003488 -0.0029747 -0.00017314 -0.0078093 -0.0035027 0 -0.015586 0 -0.00054362 0 -0.000132 0 0.049469
5.4492 0.016455 0.017279 0.016197 0.029388 0.0083598 0.029867 -0.0008533 -0.0033474 -0.020589 0.00055705 -0.02043 -1.507 0.0021395 -0.00092408 -0.0028632 -0.0033973 0.0064353 -0.0035504 -0.0015678 -0.0085312 -0.001785 0 -0.01552 0 -0.00050932 0 -0.0008724 0 -0.012045
5.4531 0.020782 0.021611 0.022615 0.046189 0.014283 0.046347 0.0078005 0.0079494 -0.0046996 0.020055 -0.0063209 -1.535 0.0015421 -0.00066789 0.0004169 -0.0054936 0.0036681 -0.0035728 -0.0031916 -0.0072628 0.0011994 0 -0.015682 0 -0.00012403 0 -0.0014797 0 -0.21323
5.457 0.026806 0.02581 0.026814 0.045063 0.026414 0.045548 0.028607 0.025656 0.027282 0.035452 0.02243 -1.5858 0.0019412 0.0028755 0.0009092 -0.0040033 -0.0049866 -0.001458 -0.0040659 -0.0042829 0.0035915 0 -0.015755 0 0.00062374 0 -0.0014647 0 -0.54515
5.4609 0.032164 0.029677 0.032695 0.032322 0.044008 0.033101 0.051702 0.042631 0.061154 0.043423 0.057546 -1.6477 0.0025524 0.005964 -0.00040468 0.00041804 -0.015943 0.0034475 -0.0033516 -0.00083214 0.0035095 0 -0.015598 0 0.0013681 0 -0.0010031 0 -0.90655
5.4648 0.034557 0.032971 0.039439 0.021439 0.058745 0.020599 0.064219 0.052934 0.081906 0.046451 0.08367 -1.6952 0.0025135 0.0049156 -4.8609e-05 0.0044673 -0.024302 0.0094564 -0.0011514 0.0019225 0.0008703 0 -0.015402 0 0.0015683 0 -0.00074046 0 -1.1516
5.4688 0.033908 0.035252 0.042159 0.022033 0.060654 0.017723 0.060313 0.055885 0.083504 0.048496 0.08887 -1.713 0.0015541 -0.00063321 0.0040489 0.0046281 -0.02724 0.013185 0.001305 0.0036432 -0.0022347 0 -0.015495 0 0.00096323 0 -0.0010892 0 -1.1862
5.4727 0.032515 0.036141 0.0378 0.032911 0.047876 0.026579 0.045609 0.054457 0.070793 0.050743 0.073706 -1.7099 -5.3415e-05 -0.0073739 0.010062 0.00024309 -0.025519 0.012054 0.002449 0.004663 -0.0032252 0 -0.01598 0 -0.00012037 0 -0.0017519 0 -1.0359
5.4766 0.032968 0.035922 0.02958 0.04452 0.030244 0.041147 0.032287 0.050598 0.053334 0.051101 0.050509 -1.7107 -0.0020111 -0.011078 0.013751 -0.0055035 -0.022032 0.0065182 0.0016123 0.0052063 -0.0013781 0 -0.016593 0 -0.00094303 0 -0.0019869 0 -0.82567
5.4805 0.035809 0.035796 0.024762 0.048003 0.021841 0.051678 0.029147 0.043241 0.037808 0.047093 0.033216 -1.7323 -0.0042665 -0.0099303 0.012426 -0.0078686 -0.018913 -8.3416e-05 -0.00031391 0.0048967 0.0014029 0 -0.016914 0 -0.0009355 0 -0.0013749 0 -0.68423
5.4844 0.03915 0.037215 0.027811 0.042713 0.028683 0.051328 0.035151 0.031354 0.025536 0.038934 0.026885 -1.7678 -0.0066831 -0.0056104 0.0074181 -0.0044152 -0.015984 -0.0040948 -0.0014358 0.0031518 0.0022859 0 -0.016728 0 -0.00020407 0 -0.00031294 0 -0.65349
5.4883 0.040566 0.040593 0.036079 0.03594 0.043343 0.040908 0.041707 0.018232 0.015693 0.030048 0.026253 -1.7931 -0.0085521 -0.0014995 0.0027002 0.0028064 -0.011856 -0.0042736 -0.00026844 9.8855e-05 0.0002137 0 -0.016198 0 0.00052055 0 0.00028881 0 -0.67973
5.4922 0.039374 0.044563 0.042627 0.035627 0.0521 0.02845 0.041134 0.011339 0.0093967 0.025011 0.023934 -1.7903 -0.0087101 0.00011443 0.0011337 0.0087494 -0.0064244 -0.0022788 0.0030913 -0.0030165 -0.0029526 0 -0.015706 0 0.00049932 0 -0.00015462 0 -0.68777
5.4961 0.037071 0.046678 0.043254 0.042837 0.047969 0.023356 0.033618 0.01667 0.010015 0.026868 0.019622 -1.7634 -0.0064446 -0.00059989 0.0020905 0.009362 -0.0021114 -0.00063969 0.0069444 -0.0045864 -0.0040697 0 -0.015551 0 -0.00035358 0 -0.0013372 0 -0.66395
5.5 0.035626 0.045205 0.040324 0.050558 0.036909 0.028976 0.026705 0.032808 0.019806 0.035628 0.020906 -1.7335 -0.0024131 -0.0018918 0.0026218 0.0047016 -0.0024003 -0.00032208 0.0091218 -0.0040447 -0.0017239 0 -0.015758 0 -0.0013646 0 -0.0023224 0 -0.6678
5.5039 0.035416 0.040488 0.039411 0.049734 0.031109 0.039375 0.02825 0.050827 0.036839 0.048338 0.034839 -1.7184 0.0014671 -0.0023014 0.00073922 -0.0014301 -0.0088431 -0.00026921 0.0083995 -0.0025705 0.0022057 0 -0.016136 0 -0.0016723 0 -0.0023841 0 -0.76246
5.5078 0.034913 0.034648 0.042509 0.037305 0.036124 0.043469 0.039259 0.060644 0.055363 0.060165 0.058671 -1.7165 0.0033492 -0.0017122 -0.0025898 -0.0048405 -0.01922 0.00082666 0.0051959 -0.0021823 0.0040381 0 -0.016462 0 -0.0009797 0 -0.0016296 0 -0.93244
5.5117 0.032358 0.029852 0.045279 0.019494 0.044866 0.03396 0.05263 0.05808 0.068818 0.065966 0.079111 -1.7107 0.0029478 -0.00090335 -0.0045972 -0.0042305 -0.028552 0.0025943 0.0011641 -0.0038065 0.0016229 0 -0.0166 0 0.00018808 0 -0.00083278 0 -1.0702
5.5156 0.027698 0.026758 0.041503 0.0076761 0.044592 0.014027 0.05835 0.046383 0.072344 0.062084 0.081372 -1.6853 0.0017704 -0.00042604 -0.0036 -0.0016221 -0.032162 0.0030986 -0.0019165 -0.0060692 -0.0035017 0 -0.016508 0 0.00095189 0 -0.00068299 0 -1.0489
5.5195 0.022821 0.024545 0.030159 0.010055 0.029992 -0.0041086 0.050522 0.031685 0.063214 0.047935 0.060155 -1.64 0.001715 -4.6973e-05 -0.00057446 9.8618e-05 -0.0283 0.00098136 -0.0031653 -0.0061594 -0.007199 0 -0.016209 0 0.00084095 0 -0.0011908 0 -0.81998
5.5234 0.019917 0.022336 0.017464 0.025487 0.00929 -0.0082037 0.030906 0.017726 0.040802 0.026629 0.023279 -1.5877 0.0032329 0.00082585 0.0020659 -2.9012e-05 -0.018545 -0.0026554 -0.0029427 -0.0022944 -0.0062397 0 -0.015801 0 0.0001564 0 -0.0017912 0 -0.4537
5.5273 0.019636 0.02042 0.011405 0.043916 -0.0027757 0.0044747 0.0073346 0.005067 0.0082094 0.0040621 -0.014194 -1.5405 0.0047986 0.0023557 0.0029995 -0.00050421 -0.0062784 -0.0048026 -0.0023993 0.0043137 -0.001171 0 -0.015469 0 -0.00037066 0 -0.0019683 0 -0.094387
5.5313 0.020794 0.019939 0.014135 0.052944 0.0017303 0.024922 -0.010744 -0.0054867 -0.025396 -0.013151 -0.039302 -1.5001 0.0042924 0.0039728 0.0030953 0.00071023 0.0049896 -0.0032471 -0.0025629 0.0099051 0.0040191 0 -0.015417 0 -0.00027342 0 -0.0017383 0 0.12668
5.5352 0.021727 0.021344 0.020041 0.045862 0.017168 0.039347 -0.016362 -0.010324 -0.045656 -0.019862 -0.046387 -1.4595 0.0010655 0.0047804 0.0040052 0.0039458 0.012241 0.0011798 -0.003526 0.010924 0.0052117 0 -0.015712 0 0.00026383 0 -0.0015261 0 0.15207
5.5391 0.021763 0.023354 0.021523 0.025805 0.03019 0.039539 -0.0072944 -0.0051227 -0.039631 -0.013806 -0.036093 -1.4132 -0.0032747 0.0042202 0.0058982 0.007493 0.012954 0.005144 -0.004269 0.0068516 0.0016094 0 -0.016204 0 0.00066125 0 -0.0016246 0 0.0012807
5.543 0.021344 0.023714 0.016585 0.0035936 0.031941 0.028226 0.013245 0.010252 -0.0051558 0.0038252 -0.012186 -1.3627 -0.0061642 0.0024474 0.0068989 0.0093047 0.0057393 0.0057728 -0.0033352 0.00067104 -0.0036199 0 -0.016613 0 0.00055095 0 -0.0018425 0 -0.26144
5.5469 0.020882 0.021199 0.010483 -0.0090421 0.024672 0.015509 0.037234 0.029537 0.044501 0.028381 0.019422 -1.3117 -0.0062657 0.00024652 0.0049685 0.0088377 -0.0081385 0.0032312 -2.483e-05 -0.0034657 -0.0060198 0 -0.01676 0 0.00013161 0 -0.0017146 0 -0.55474
5.5508 0.019834 0.016907 0.0097943 -0.0064535 0.017214 0.01005 0.054405 0.043562 0.086106 0.052435 0.049701 -1.2586 -0.0044551 -0.0013435 0.0003413 0.0071834 -0.023829 0.00042094 0.0047305 -0.0033747 -0.0035318 0 -0.01671 0 -5.3338e-05 0 -0.0010395 0 -0.79035
5.5547 0.017102 0.013379 0.015083 0.0078832 0.015075 0.012587 0.056809 0.046437 0.099799 0.067722 0.067529 -1.195 -0.0026968 -0.0015062 -0.0040718 0.0055727 -0.034305 0.0001218 0.0086343 -0.00011477 0.001896 0 -0.016688 0 0.00033887 0 -0.00016056 0 -0.88476
5.5586 0.012375 0.012221 0.019682 0.023805 0.015582 0.01665 0.043325 0.038608 0.081008 0.068268 0.064707 -1.1143 -0.0019856 -0.00011088 -0.0049523 0.0040389 -0.034093 0.002394 0.0095072 0.0035065 0.0060273 0 -0.016835 0 0.0011286 0 0.00032572 0 -0.78872
5.5625 0.0068647 0.012444 0.015872 0.030613 0.012317 0.014915 0.020686 0.024298 0.041993 0.053293 0.041631 -1.0211 -0.0014668 0.0020427 -0.0014964 0.0017214 -0.022868 0.0047338 0.0070005 0.0056002 0.0058406 0 -0.01705 0 0.0018071 0 0.00015015 0 -0.51977
5.5664 0.0024772 0.011197 0.0022549 0.02316 0.0031845 0.005297 -0.00066011 0.006803 0.0021186 0.027804 0.0079431 -0.93004 0.00037102 0.0035113 0.0037461 -0.0016083 -0.005959 0.0046829 0.0031049 0.0065243 0.001911 0 -0.017094 0 0.0020123 0 -0.00034986 0 -0.16309
5.5703 0.00010202 0.0063212 -0.014835 0.0044219 -0.0068721 -0.0079378 -0.013442 -0.012994 -0.025177 3.4236e-05 -0.023529 -0.8547 0.0036909 0.0030986 0.0069504 -0.0046246 0.0090331 0.0021783 0.00078686 0.0078264 -0.0021624 0 -0.016845 0 0.0018007 0 -0.00054619 0 0.17271
5.5742 -0.0012766 -0.0015849 -0.026931 -0.016651 -0.011158 -0.018035 -0.017932 -0.033683 -0.038616 -0.022694 -0.044725 -0.79657 0.006653 0.00082849 0.006165 -0.0053368 0.017068 -0.0006644 0.0016484 0.010114 -0.0026523 0 -0.016455 0 0.0014785 0 -0.00012976 0 0.4149
5.5781 -0.0036726 -0.009483 -0.030267 -0.030412 -0.008433 -0.02077 -0.020141 -0.050235 -0.044793 -0.036738 -0.055244 -0.74423 0.0069385 -0.0018775 0.0027656 -0.0030013 0.018222 -0.0019167 0.0045356 0.012113 0.0014584 0 -0.016213 0 0.001223 0 0.00058104 0 0.55245
5.582 -0.0081495 -0.014278 -0.027483 -0.031727 -0.0041588 -0.016815 -0.025368 -0.055564 -0.048707 -0.04187 -0.05818 -0.68414 0.0040192 -0.0032209 5.6635e-05 0.00095054 0.016141 -0.001735 0.006436 0.011853 0.0078145 0 -0.01627 0 0.00092414 0 0.00093297 0 0.60915
5.5859 -0.013619 -0.015076 -0.023508 -0.022236 -0.0045639 -0.010518 -0.032773 -0.046268 -0.048187 -0.039064 -0.054038 -0.61229 -0.00013038 -0.0025533 0.0004041 0.0040594 0.014044 -0.0017857 0.0050835 0.0087213 0.012483 0 -0.016494 0 0.00040679 0 0.00054867 0 0.59631
5.5898 -0.017487 -0.013387 -0.020598 -0.0086826 -0.010043 -0.0067508 -0.035866 -0.026806 -0.036918 -0.029069 -0.039702 -0.53604 -0.0027007 -0.0010248 0.0034159 0.0050086 0.011949 -0.002923 0.0010644 0.0042717 0.012673 0 -0.016608 0 -0.00024016 0 -0.00032427 0 0.49644
5.5938 -0.017559 -0.011319 -0.017488 0.0013979 -0.014902 -0.0080565 -0.028494 -0.0071247 -0.012637 -0.013252 -0.013835 -0.46556 -0.0025331 -0.00055868 0.006556 0.0046401 0.0074673 -0.0037825 -0.0025349 0.00094722 0.0084097 0 -0.016476 0 -0.00062771 0 -0.0010409 0 0.29616
5.5977 -0.013564 -0.0096626 -0.012553 0.0040015 -0.013503 -0.01329 -0.010988 0.0047545 0.017522 0.0046448 0.017268 -0.40404 -0.00099652 -0.0019113 0.0073946 0.0047657 -0.00080872 -0.0020222 -0.0027913 -8.4428e-06 0.0022348 0 -0.016223 0 -0.00041314 0 -0.0011292 0 0.032197
5.6016 -0.0071431 -0.0076055 -0.0066239 0.00055593 -0.0060999 -0.018086 0.0090517 0.008282 0.039807 0.018603 0.04066 -0.34604 -0.00041234 -0.0036371 0.0054624 0.0059948 -0.010719 0.0029308 0.00037447 0.00058905 -0.0025566 0 -0.016082 0 0.00031045 0 -0.00066758 0 -0.20374
5.6055 -0.00056753 -0.0040968 -0.0022027 -0.0035804 0.0017281 -0.017115 0.02204 0.0088052 0.042873 0.023344 0.045287 -0.28452 -0.0016448 -0.0031653 0.0023084 0.0068669 -0.017335 0.0085544 0.0039648 0.00099313 -0.0038064 0 -0.01614 0 0.001006 0 -0.00014871 0 -0.31769
5.6094 0.0045855 0.0007098 -0.00041037 -0.0030167 0.0050687 -0.0075202 0.023259 0.010815 0.025897 0.018112 0.030896 -0.21856 -0.003304 0.00075292 2.7273e-05 0.0052858 -0.016641 0.010993 0.0044583 0.00040582 -0.0014369 0 -0.016253 0 0.0011283 0 -1.438e-06 0 -0.28191
5.6133 0.0078826 0.0054095 0.00032477 0.003828 0.0044427 0.0082444 0.015676 0.013227 -0.0005401 0.0076777 0.0088705 -0.15409 -0.0033379 0.0064534 -0.00032325 0.00087654 -0.0089306 0.0084604 0.00093573 -0.00031056 0.0028312 0 -0.016227 0 0.00061323 0 -0.00023436 0 -0.15737
5.6172 0.0096655 0.0086309 0.0021303 0.013477 0.0043726 0.022599 0.0068661 0.011575 -0.021381 -0.00084323 -0.0063428 -0.09757 -0.0013212 0.010312 0.00078637 -0.0041475 0.001056 0.0030194 -0.004042 0.00026988 0.0065776 0 -0.016043 0 -4.8077e-05 0 -0.00050777 0 -0.047908
5.6211 0.010538 0.010255 0.0047788 0.019748 0.0077842 0.027088 0.0030966 0.0044499 -0.02661 -0.0029385 -0.0078896 -0.049451 0.00097738 0.0096733 0.0020486 -0.0066157 0.0074391 -0.0010882 -0.0066296 0.0024674 0.0079456 0 -0.015878 0 -0.00023891 0 -0.00051786 0 -0.024709
5.625 0.011142 0.011342 0.0058369 0.018299 0.012742 0.018502 0.0054605 -0.0031641 -0.016678 0.00072626 -7.7492e-05 -0.0037083 0.0013639 0.0052402 0.0023747 -0.0050744 0.007266 -0.0010966 -0.0049943 0.0050314 0.0065199 0 -0.015887 0 0.00024053 0 -0.00030382 0 -0.084878
5.6289 0.012092 0.012932 0.0041045 0.010163 0.015151 0.0022623 0.010556 -0.0037635 -0.00052966 0.0061445 0.0075942 0.046988 -0.00052097 0.00069467 0.0014729 -0.00099471 0.0021257 0.0020534 -0.00075529 0.006345 0.0034656 0 -0.016 0 0.0010126 0 -0.0001978 0 -0.17402
5.6328 0.013735 0.014997 0.0023108 0.0014818 0.014164 -0.010352 0.014296 0.005329 0.011689 0.010217 0.009738 0.10588 -0.002853 -0.0002814 -0.00026197 0.0025869 -0.0037431 0.0049247 0.0026406 0.0059989 0.00084409 0 -0.015978 0 0.0014761 0 -0.00049062 0 -0.24483
5.6367 0.015849 0.016594 0.0052735 -0.00076597 0.013827 -0.009967 0.015366 0.018911 0.015801 0.013346 0.009107 0.17115 -0.0036054 0.0029447 -0.0021842 0.0036451 -0.0070461 0.0049345 0.0029723 0.0050602 0.00039278 0 -0.015688 0 0.0013311 0 -0.0011394 0 -0.29586
5.6406 0.017661 0.016973 0.014671 0.0059758 0.018685 0.003804 0.015821 0.028624 0.015682 0.018118 0.012433 0.23894 -0.0027886 0.0074831 -0.0037197 0.0025472 -0.0077464 0.0025653 0.00087724 0.0047546 0.0024295 0 -0.01529 0 0.00079938 0 -0.001781 0 -0.35988
5.6445 0.018408 0.016452 0.025904 0.017714 0.027979 0.021748 0.018902 0.03076 0.019121 0.025703 0.022944 0.30664 -0.0025128 0.0093971 -0.0044553 0.0011376 -0.008412 0.00043358 -0.0012759 0.0049781 0.0056123 0 -0.015117 0 0.00037353 0 -0.0020256 0 -0.46023
5.6484 0.018028 0.01617 0.031109 0.026874 0.035145 0.031867 0.025963 0.029069 0.030663 0.033675 0.036848 0.37386 -0.0046596 0.0069219 -0.0041547 0.00070083 -0.011423 0.00038463 -0.0019106 0.0042793 0.0078143 0 -0.015334 0 0.00036919 0 -0.0017625 0 -0.57909
5.6523 0.017322 0.01701 0.026162 0.028228 0.033866 0.028485 0.034683 0.029639 0.046796 0.037452 0.046444 0.44154 -0.00852 0.0016829 -0.0028478 0.00091832 -0.016492 0.0016662 -0.0015694 0.0014377 0.00758 0 -0.015749 0 0.0006962 0 -0.0012232 0 -0.6647
5.6563 0.017351 0.018778 0.014952 0.023004 0.02476 0.016456 0.039762 0.033354 0.057305 0.033993 0.046133 0.51143 -0.010974 -0.002918 -0.00093508 0.00069698 -0.020516 0.001998 -0.0018474 -0.0029328 0.0051226 0 -0.01599 0 0.0010154 0 -0.0007681 0 -0.66686
5.6602 0.018575 0.020441 0.0063518 0.017648 0.015597 0.0071035 0.035982 0.034183 0.052236 0.024355 0.035745 0.58617 -0.0093023 -0.0044844 0.00087445 -0.00026614 -0.019854 0.00033295 -0.0032579 -0.0064697 0.0020977 0 -0.015893 0 0.0010778 0 -0.00059774 0 -0.56983
5.6641 0.020533 0.021128 0.0064808 0.018158 0.014294 0.0092197 0.022121 0.025576 0.029735 0.012989 0.019334 0.66859 -0.0039743 -0.0031203 0.0018667 -0.00099447 -0.013265 -0.0016312 -0.0044182 -0.0069292 0.00032352 0 -0.015684 0 0.00091448 0 -0.00063171 0 -0.40175
5.668 0.022315 0.020921 0.013622 0.024796 0.021436 0.022314 0.003228 0.0086185 -0.0010064 0.0047195 0.0021624 0.75984 0.0014073 -0.00065371 0.0017175 -0.00034641 -0.0033087 -0.00086856 -0.0034794 -0.0041587 0.00046855 0 -0.015748 0 0.00074603 0 -0.00064028 0 -0.22232
5.6719 0.02333 0.020707 0.020622 0.03187 0.02975 0.037293 -0.010942 -0.0066579 -0.024266 0.0021706 -0.010734 0.85781 0.0031549 0.0012626 0.00070473 0.0015312 0.0048612 0.0039101 -0.00029147 -0.00031525 0.0017406 0 -0.016195 0 0.00075922 0 -0.00049342 0 -0.1015
5.6758 0.023631 0.021309 0.02212 0.032914 0.031073 0.043672 -0.011343 -0.0088028 -0.02702 0.0054141 -0.014349 0.95827 0.00073155 0.002263 -0.00043402 0.0030576 0.006539 0.010524 0.0030577 0.001909 0.0027501 0 -0.016686 0 0.00098511 0 -0.00029745 0 -0.096451
5.6797 0.02357 0.022729 0.019268 0.026722 0.023957 0.037381 0.0041579 0.0054728 -0.00674 0.013222 -0.004569 1.0585 -0.002895 0.0028302 -0.00092177 0.0026265 0.00037362 0.014692 0.0040499 0.0014606 0.0027275 0 -0.016727 0 0.0013463 0 -0.00029436 0 -0.22745
5.6836 0.023258 0.024136 0.017459 0.018741 0.014562 0.023229 0.028375 0.028496 0.027331 0.024001 0.018528 1.1597 -0.0041179 0.0032121 -0.00037487 0.00015856 -0.010748 0.013374 0.0021504 -0.00041895 0.0020336 0 -0.016175 0 0.0017493 0 -0.00061417 0 -0.45927
5.6875 0.022424 0.024501 0.019949 0.016312 0.010409 0.010617 0.048682 0.047821 0.059762 0.035467 0.047551 1.2664 -0.0020344 0.0030651 0.001011 -0.0027703 -0.021381 0.0071682 -0.00062667 -0.0015169 0.0016138 0 -0.015429 0 0.0020908 0 -0.0011128 0 -0.70336
5.6914 0.02077 0.023279 0.024313 0.02183 0.013484 0.0063473 0.054967 0.055205 0.077138 0.044009 0.069188 1.3811 0.00090202 0.0021358 0.0026011 -0.0043233 -0.026653 -0.00025076 -0.0016461 -0.00063949 0.0020183 0 -0.015107 0 0.0022046 0 -0.0014643 0 -0.85154
5.6953 0.018366 0.020641 0.025327 0.030004 0.019287 0.01011 0.045888 0.050382 0.073643 0.045369 0.071216 1.5015 0.0014571 0.0010032 0.0036734 -0.0038988 -0.024813 -0.0049747 -0.00019872 0.0015087 0.0029422 0 -0.015486 0 0.0018939 0 -0.0014471 0 -0.82943
5.6992 0.0156 0.0172 0.02081 0.031963 0.021941 0.015639 0.028684 0.037714 0.051699 0.036942 0.050699 1.6216 -0.0011412 0.00082065 0.0037866 -0.0023182 -0.017658 -0.0054974 0.0018506 0.0031626 0.0036417 0 -0.016255 0 0.0011034 0 -0.0011659 0 -0.63658
5.7031 0.012752 0.013583 0.013881 0.022915 0.019547 0.016033 0.012925 0.020934 0.019138 0.020103 0.016755 1.7365 -0.0044225 0.0021712 0.0030094 -0.00073993 -0.0088041 -0.0031263 0.0019371 0.0030925 0.0036974 0 -0.016811 0 8.7268e-05 0 -0.00097744 0 -0.34472
5.707 0.0096948 0.010098 0.0091748 0.0067463 0.014525 0.0089167 0.0035702 0.0019323 -0.014166 0.00042943 -0.014906 1.8462 -0.0050462 0.0042453 0.0019254 0.00040163 -0.0012702 -0.0002877 -0.00069163 0.0014956 0.0033099 0 -0.016807 0 -0.00064414 0 -0.0011515 0 -0.055073
5.7109 0.0060628 0.0066337 0.0073809 -0.0066174 0.0096445 -0.0022565 -0.0010131 -0.016264 -0.038736 -0.014846 -0.031727 1.9549 -0.0019948 0.005326 0.0013739 0.0013637 0.0038464 0.0014877 -0.004286 -0.00041647 0.0028836 0 -0.016409 0 -0.00064448 0 -0.001568 0 0.15368
5.7148 0.001702 0.002729 0.004382 -0.0090664 0.004901 -0.011257 -0.0051137 -0.027584 -0.047607 -0.020671 -0.031017 2.0662 0.0024373 0.0042299 0.0019642 0.002277 0.0068891 0.0022621 -0.0062921 -0.0014975 0.0024561 0 -0.016055 0 0.00011444 0 -0.0017673 0 0.25249
5.7188 -0.0031096 -0.0021557 -0.0037935 -0.00090718 -0.0012662 -0.01388 -0.010202 -0.026171 -0.038874 -0.016807 -0.019237 2.1799 0.0047026 0.0013216 0.0035751 0.0027413 0.0082139 0.0029171 -0.0056272 -0.0013617 0.0016918 0 -0.015995 0 0.0011752 0 -0.001366 0 0.25538
5.7227 -0.0079181 -0.0082253 -0.015643 0.0092225 -0.0085004 -0.010932 -0.013343 -0.012459 -0.017629 -0.0076624 -0.0057933 2.2927 0.0030919 -0.0018862 0.0052131 0.002427 0.0073927 0.004005 -0.0032939 -0.00027389 0.00049723 0 -0.016087 0 0.0019158 0 -0.00048478 0 0.19824
5.7266 -0.012526 -0.015007 -0.024714 0.010949 -0.013705 -0.0074514 -0.010835 0.0046341 0.0050698 0.00038474 0.0028317 2.4025 -0.00097323 -0.0041141 0.0055203 0.0018953 0.0038757 0.0053094 -0.00096128 0.0013293 -0.00047094 0 -0.016042 0 0.0020126 0 0.00023836 0 0.12559
5.7305 -0.017099 -0.021399 -0.026026 -0.00014668 -0.014555 -0.008973 -0.0032408 0.013053 0.017161 0.0023625 0.0045276 2.5115 -0.0044363 -0.0052763 0.0037772 0.0023762 -0.001586 0.0062504 0.0007569 0.0030489 -0.00014454 0 -0.015786 0 0.0016506 0 0.000137 0 0.088023
5.7344 -0.02182 -0.026256 -0.021794 -0.019702 -0.013449 -0.017604 0.0033488 0.0065644 0.012105 -0.0031468 -0.00065247 2.6242 -0.0052947 -0.00612 0.00069973 0.0043809 -0.0063389 0.0064952 0.0024653 0.00436 0.0018893 0 -0.01555 0 0.0012991 0 -0.00088177 0 0.13518
5.7383 -0.026488 -0.029169 -0.020045 -0.038287 -0.016651 -0.030624 0.0013169 -0.010814 -0.0075296 -0.014043 -0.01255 2.7429 -0.0040065 -0.0070568 -0.0017595 0.0065861 -0.0069943 0.0061674 0.0046151 0.0045237 0.0046042 0 -0.015569 0 0.0012582 0 -0.0021717 0 0.29428
5.7422 -0.030555 -0.030856 -0.026932 -0.048197 -0.028353 -0.042435 -0.012606 -0.029055 -0.032264 -0.02652 -0.030405 2.865 -0.0025865 -0.0075317 -0.0017291 0.0065455 -0.0016869 0.0056133 0.0063843 0.0029555 0.0059856 0 -0.015765 0 0.0013868 0 -0.0028208 0 0.54662
5.7461 -0.033617 -0.032726 -0.040362 -0.048036 -0.045378 -0.048359 -0.034588 -0.040862 -0.052174 -0.037336 -0.051025 2.9834 -0.0025524 -0.0066385 0.0010451 0.0030267 0.0083708 0.0050789 0.0062779 -0.00015624 0.0045778 0 -0.015786 0 0.0012601 0 -0.0023889 0 0.82627
5.75 -0.03588 -0.035883 -0.05159 -0.042318 -0.058576 -0.047623 -0.056111 -0.04655 -0.062646 -0.045129 -0.068631 3.0904 -0.0037142 -0.00429 0.004787 -0.0021858 0.019388 0.0045733 0.0038715 -0.0036063 0.00085785 0 -0.015404 0 0.00060477 0 -0.0012656 0 1.051
5.7539 -0.038128 -0.040325 -0.053494 -0.037436 -0.060496 -0.043566 -0.069247 -0.050941 -0.065232 -0.050194 -0.077529 3.181 -0.0047183 -0.0016029 0.006985 -0.0051366 0.027237 0.0039233 0.00067603 -0.0056934 -0.0028666 0 -0.014838 0 -0.00039085 0 -0.0003175 0 1.166
5.7578 -0.04118 -0.045027 -0.047355 -0.037567 -0.052245 -0.041152 -0.070745 -0.056415 -0.063786 -0.053223 -0.075612 3.254 -0.0045201 2.011e-05 0.0064772 -0.0029536 0.029736 0.0029154 -0.0010655 -0.0052208 -0.0041211 0 -0.01462 0 -0.001185 0 -0.00013492 0 1.1692
5.7617 -0.045335 -0.048848 -0.041401 -0.043107 -0.042678 -0.043671 -0.062701 -0.059874 -0.060064 -0.054278 -0.065625 3.3125 -0.0032759 0.00019519 0.004499 0.0032624 0.027383 0.0014866 -0.00053775 -0.0022423 -0.0021725 0 -0.015079 0 -0.0013215 0 -0.00055842 0 1.1008
5.7656 -0.050213 -0.05152 -0.042708 -0.051704 -0.040438 -0.050885 -0.050561 -0.056844 -0.053006 -0.052965 -0.053207 3.3633 -0.0019562 -0.00014567 0.0035825 0.008781 0.022341 -8.6901e-05 0.00086105 0.0019853 0.0014152 0 -0.015965 0 -0.00081272 0 -0.00090791 0 1.0133
5.7695 -0.055017 -0.053843 -0.050718 -0.060233 -0.046495 -0.059681 -0.040502 -0.047992 -0.042026 -0.049598 -0.043601 3.4155 -0.0012951 0.0001643 0.0051153 0.0089338 0.016883 -0.0011813 0.0010995 0.0057526 0.0040444 0 -0.016608 0 -0.00012659 0 -0.00068176 0 0.94768
5.7734 -0.058891 -0.0569 -0.05875 -0.066274 -0.054346 -0.066421 -0.037328 -0.040577 -0.03056 -0.046096 -0.039665 3.4763 -0.0011822 0.0011872 0.0077707 0.0031094 0.012587 -0.0011799 -0.00012886 0.0077854 0.0040817 0 -0.016508 0 0.00021265 0 -5.3246e-05 0 0.9301
5.7773 -0.061176 -0.060938 -0.061453 -0.06871 -0.057298 -0.069176 -0.04292 -0.042558 -0.025706 -0.045425 -0.041989 3.5451 -0.00097763 0.0017501 0.0084469 -0.0045146 0.010512 -4.5895e-05 -0.00088093 0.0077314 0.0019425 0 -0.015798 0 6.5247e-05 0 0.0003091 0 0.97752
5.7813 -0.061637 -0.064913 -0.060165 -0.067755 -0.055233 -0.068402 -0.055359 -0.054934 -0.033452 -0.049723 -0.049795 3.6117 -0.00026478 0.00075906 0.0050906 -0.0082869 0.011525 0.0014095 0.00093016 0.0060966 -0.00051776 0 -0.015121 0 -0.00022181 0 -7.9038e-05 0 1.0938
5.7852 -0.06073 -0.067153 -0.060655 -0.064635 -0.054096 -0.065952 -0.069577 -0.070049 -0.053313 -0.05855 -0.061165 3.6601 0.00076894 -0.0013799 -0.0011261 -0.00562 0.015991 0.0020162 0.004881 0.0038261 -0.0016152 0 -0.015045 0 -0.00013601 0 -0.00099568 0 1.2567
5.7891 -0.059685 -0.066656 -0.066072 -0.060906 -0.059103 -0.063543 -0.079972 -0.077883 -0.077175 -0.068804 -0.072757 3.6791 0.0016268 -0.0028145 -0.0064307 0.0011557 0.023002 0.0012735 0.0077673 0.0018057 -0.0010318 0 -0.015578 0 0.00053218 0 -0.0016571 0 1.4153
5.793 -0.060007 -0.063952 -0.073031 -0.057678 -0.069068 -0.061914 -0.083667 -0.074501 -0.093847 -0.076476 -0.080431 3.6706 0.0020663 -0.0019195 -0.0075206 0.0070754 0.030184 1.4774e-05 0.0063649 0.00047701 0.00027461 0 -0.016229 0 0.0014724 0 -0.0014061 0 1.5117
5.7969 -0.062408 -0.060797 -0.075183 -0.055335 -0.077699 -0.061097 -0.081883 -0.064845 -0.096143 -0.078857 -0.081313 3.6483 0.0023145 0.0009707 -0.0043485 0.0087354 0.034706 -9.797e-05 0.00066872 -0.00031437 0.0011033 0 -0.016537 0 0.0020742 0 -0.00030895 0 1.5173
5.8008 -0.0659 -0.058873 -0.070322 -0.054015 -0.080054 -0.061157 -0.078106 -0.057676 -0.085256 -0.075577 -0.075889 3.6283 0.0027274 0.0035472 -1.3917e-05 0.0066637 0.034989 0.0019455 -0.0057036 -0.0011464 0.00094689 0 -0.016493 0 0.0019046 0 0.00088428 0 1.4517
5.8047 -0.068005 -0.058553 -0.063012 -0.054311 -0.076917 -0.062452 -0.074699 -0.057915 -0.06938 -0.068058 -0.067959 3.6169 0.0032556 0.0034091 0.0021916 0.0040621 0.031701 0.0052938 -0.0085845 -0.0025514 0.00011212 0 -0.016468 0 0.0010544 0 0.001369 0 1.3643
5.8086 -0.066327 -0.058719 -0.059522 -0.057137 -0.072501 -0.065052 -0.071247 -0.063466 -0.057919 -0.05836 -0.061961 3.6073 0.0032702 0.0001622 0.001793 0.0035084 0.027163 0.007534 -0.0069453 -0.0044972 -0.00081754 0 -0.016743 0 7.5335e-05 0 0.00092971 0 1.2931
5.8125 -0.060463 -0.057809 -0.060449 -0.062487 -0.068558 -0.06793 -0.066249 -0.068535 -0.05561 -0.048585 -0.05968 3.5861 0.0019943 -0.0042335 0.0012826 0.0048321 0.023597 0.0064936 -0.0036005 -0.0062026 -0.0015093 0 -0.017162 0 -0.0004396 0 4.4891e-05 0 1.2382
5.8164 -0.052663 -0.055192 -0.059397 -0.068203 -0.062162 -0.068961 -0.060102 -0.069164 -0.060401 -0.040866 -0.059182 3.5445 -0.00075109 -0.0071951 0.0032409 0.0058881 0.021716 0.0021012 -0.0022361 -0.0065174 -0.001966 0 -0.017276 0 -0.00029397 0 -0.00058533 0 1.1735
5.8203 -0.04648 -0.051684 -0.049912 -0.070397 -0.050227 -0.066129 -0.055715 -0.065429 -0.065835 -0.037111 -0.056851 3.4839 -0.0040984 -0.0076917 0.0072741 0.0050364 0.020731 -0.0033541 -0.0037424 -0.0046896 -0.0023102 0 -0.016823 0 0.00019639 0 -0.00061912 0 1.0827
5.8242 -0.044286 -0.048756 -0.033764 -0.065898 -0.035736 -0.059159 -0.055533 -0.059246 -0.065681 -0.037987 -0.050691 3.4134 -0.0064602 -0.0068426 0.0099194 0.0026935 0.019558 -0.006904 -0.0055239 -0.0010061 -0.0026553 0 -0.01604 0 0.00048767 0 -0.00025439 0 0.98164
5.8281 -0.045601 -0.04714 -0.021387 -0.055001 -0.027736 -0.050155 -0.057975 -0.051492 -0.057712 -0.042002 -0.04202 3.3419 -0.0065519 -0.0064878 0.0078377 0.00058532 0.017956 -0.0071352 -0.0044239 0.0031699 -0.0031731 0 -0.015466 0 0.00025125 0 7.8548e-05 0 0.90426
5.832 -0.047559 -0.046101 -0.022868 -0.041976 -0.033357 -0.04239 -0.057682 -0.042135 -0.044688 -0.046008 -0.034405 3.273 -0.0044238 -0.0072428 0.0013318 -0.00020852 0.01658 -0.0050668 -0.00021016 0.0060406 -0.0041095 0 -0.015436 0 -0.00037843 0 0.00015984 0 0.86777
5.8359 -0.047101 -0.044069 -0.037786 -0.032419 -0.049218 -0.037968 -0.050359 -0.03275 -0.03253 -0.047325 -0.03113 3.2045 -0.0016343 -0.0079734 -0.0052885 -0.00023061 0.016115 -0.0029661 0.0039794 0.0063179 -0.0055383 0 -0.015765 0 -0.00093361 0 0.00013928 0 0.85527
5.8398 -0.043065 -0.040061 -0.054176 -0.029315 -0.061784 -0.036213 -0.037837 -0.027441 -0.026949 -0.045779 -0.033362 3.1313 -0.00022988 -0.0071469 -0.0070937 -0.00070842 0.016497 -0.0022404 0.0046882 0.0039224 -0.0070456 0 -0.015942 0 -0.00099367 0 0.00031259 0 0.83414
5.8438 -0.036555 -0.034548 -0.058376 -0.031059 -0.058108 -0.034257 -0.027723 -0.029792 -0.030149 -0.043538 -0.039929 3.0486 -0.0011646 -0.00462 -0.0027179 -0.001909 0.016978 -0.0023195 0.0015462 6.3843e-05 -0.0077894 0 -0.01564 0 -0.00049991 0 0.00077738 0 0.78929
5.8477 -0.029551 -0.028892 -0.046755 -0.03304 -0.037668 -0.02949 -0.026817 -0.038333 -0.039104 -0.042493 -0.04793 2.9516 -0.0034257 -0.0020016 0.0044487 -0.0027171 0.016799 -0.0014617 -0.0024462 -0.0033292 -0.0070858 0 -0.015034 0 0.00023402 0 0.001302 0 0.73232
5.8516 -0.02317 -0.023852 -0.0282 -0.031292 -0.013698 -0.021801 -0.033921 -0.045554 -0.046431 -0.041514 -0.05324 2.8378 -0.0047387 -0.0011744 0.0091227 -0.0019634 0.015624 0.0013746 -0.0039778 -0.004563 -0.0050828 0 -0.014627 0 0.00079029 0 0.0015042 0 0.67407
5.8555 -0.017083 -0.018637 -0.015141 -0.024937 -0.0018173 -0.013601 -0.039279 -0.042597 -0.043889 -0.036503 -0.051148 2.7104 -0.0034362 -0.0024096 0.0084232 -4.137e-05 0.013301 0.0053824 -0.0026168 -0.003068 -0.0028398 0 -0.014753 0 0.00094787 0 0.0011562 0 0.59088
5.8594 -0.010351 -0.011583 -0.011959 -0.01556 -0.0060339 -0.0075144 -0.032225 -0.026134 -0.027067 -0.023745 -0.038096 2.5795 5.0078e-05 -0.003944 0.0038058 0.0010759 0.0094514 0.0085225 -0.00086999 0.00025303 -0.0015903 0 -0.015258 0 0.00077647 0 0.00035747 0 0.42821
5.8633 -0.0026635 -0.0019909 -0.01198 -0.0047333 -0.015305 -0.0038386 -0.010731 -0.001363 0.0013304 -0.0038184 -0.014349 2.4589 0.0034545 -0.0034984 -0.00080968 -0.00032545 0.0036381 0.0092833 -0.0011891 0.0035035 -0.0017575 0 -0.015637 0 0.00049108 0 -0.00053433 0 0.15054
5.8672 0.0052303 0.008608 -0.0055119 0.0073782 -0.014086 -0.00019727 0.015859 0.021583 0.031937 0.017654 0.014376 2.3564 0.0045789 -0.00036441 -0.0026568 -0.0037707 -0.0038071 0.0079465 -0.003204 0.0049371 -0.0026239 0 -0.015493 0 0.00024368 0 -0.001128 0 -0.20525
5.8711 0.012149 0.01713 0.0095776 0.020795 0.0030047 0.0061447 0.033824 0.034621 0.053243 0.033504 0.038632 2.2667 0.0031613 0.0038485 -0.002085 -0.0066277 -0.011198 0.0062349 -0.00415 0.0040958 -0.0030179 0 -0.014891 0 5.2089e-05 0 -0.0012172 0 -0.52919
5.875 0.017414 0.021244 0.025401 0.033444 0.026234 0.015376 0.035901 0.036202 0.057785 0.039968 0.050185 2.1735 0.0009704 0.0064698 -0.001387 -0.0063187 -0.016084 0.0057121 -0.0020033 0.0021122 -0.0024234 0 -0.014283 0 -0.00010195 0 -0.00087727 0 -0.70423
5.8789 0.02119 0.021341 0.03192 0.040836 0.040032 0.024409 0.026525 0.030301 0.046228 0.038828 0.046963 2.0624 1.5394e-05 0.0058928 -0.0020963 -0.0027444 -0.016863 0.0063908 0.0020809 0.00083476 -0.0014575 0 -0.014134 0 -0.00015473 0 -0.00040827 0 -0.69027
5.8828 0.024064 0.020364 0.026928 0.038944 0.037439 0.029165 0.017222 0.02219 0.026703 0.035022 0.034105 1.934 0.00060873 0.0027392 -0.0035725 0.0014005 -0.014091 0.0067571 0.0047147 0.0013387 -0.0011895 0 -0.014573 0 1.5035e-05 0 -0.00015797 0 -0.55537
5.8867 0.026453 0.021491 0.018122 0.028144 0.025998 0.027949 0.016767 0.015472 0.0098685 0.032094 0.020114 1.8061 0.0012242 -0.00080548 -0.0040648 0.0028508 -0.010189 0.0051497 0.0036963 0.0029828 -0.0018764 0 -0.01535 0 0.00042479 0 -0.00030595 0 -0.42577
5.8906 0.028459 0.025634 0.015524 0.014524 0.019986 0.022951 0.024969 0.012306 0.0030286 0.029777 0.011266 1.701 0.00032373 -0.0027511 -0.0028308 0.00058959 -0.0076521 0.0012896 0.00032224 0.003849 -0.0023347 0 -0.016075 0 0.00086796 0 -0.00073598 0 -0.39581
5.8945 0.030165 0.03093 0.022223 0.0068607 0.026951 0.018675 0.034865 0.014787 0.0070759 0.025783 0.0088826 1.6277 -0.001731 -0.0026237 -0.00097448 -0.0032727 -0.0073069 -0.0033077 -0.0018737 0.0022986 -0.00071447 0 -0.016477 0 0.0010056 0 -0.0011072 0 -0.47232
5.8984 0.031888 0.034602 0.032638 0.011297 0.041465 0.018829 0.040097 0.024515 0.017827 0.019755 0.011263 1.574 -0.0027765 -0.0014194 -0.00019827 -0.0053496 -0.0081829 -0.006341 -0.00069339 -0.0016032 0.0037949 0 -0.016519 0 0.00064068 0 -0.0011117 0 -0.59424
[truncated: 1,667,730 more chars]
