# Supplementary material for: Dataset from dynamic shake-table testing of five full-scale single leaf and cavity URM walls subjected to out-of-plane two-way bending
Source: Data Brief. 2019 Mar 20;24:103854. doi: 10.1016/j.dib.2019.103854 (PMC6480314; doi:10.1016/j.dib.2019.103854)
Supplement: Multimedia component 2 [file mmc2.zip › DATA/CS-010-RR/Test7.txt]

0 -0.0019632 -0.00045946 0.00090205 0.003163 0.0035538 0.00063667 0.0012309 -0.0026739 0.003725 -0.0046414 -0.0011572 -0.27089 0.00021281 -0.0020212 -0.0030598 0.0015097 -0.00096603 0.0051456 0.00034501 0.0023216 -0.00069857 0 -0.015486 0 0.00031356 0 -0.00012211 0 -0.0022558
0.003906 -0.0010426 0.00061139 0.0033598 0.00040087 0.0049856 -0.0031773 7.1237e-06 -0.0041558 0.0032964 -0.0022449 6.3568e-05 -0.28652 7.3251e-05 -0.00244 -0.0016399 0.0015811 -0.0011765 0.0028296 -8.835e-06 0.0073132 -0.0048329 0 -0.016365 0 0.00069023 0 -0.00050397 0 -0.013957
0.007812 2.611e-05 0.0012671 0.0050738 -0.0016978 0.0051918 -0.0055528 -0.0027444 -0.0052862 0.0018052 0.0014717 0.0013742 -0.29261 -0.00061192 -0.0014471 0.0012195 0.0016088 -0.0017165 0.0007958 0.00055603 0.0069827 -0.0056589 0 -0.017249 0 0.00077207 0 -0.00051731 0 -0.016768
0.011719 0.00027469 0.0011702 0.0044674 -0.0028586 0.004411 -0.0065757 -0.0052214 -0.0048183 0.00025471 0.0036094 0.0017606 -0.28772 -0.00050071 0.0008991 0.0026538 0.00057097 -0.0023615 2.2111e-05 0.0012094 0.0017258 -0.0038032 0 -0.017417 0 0.00061859 0 6.4577e-05 0 -0.010471
0.015625 -0.00049089 0.00055525 0.0011937 -0.0034303 0.0030352 -0.0067838 -0.005479 -0.0020522 -0.00017414 0.0022182 0.00076104 -0.27546 0.0012165 0.0041105 0.00096533 -0.0020568 -0.0027501 0.00046521 0.0011435 -0.004305 -0.0017001 0 -0.016731 0 0.00040687 0 0.00085984 0 -0.0011025
0.019531 -0.0014454 2.2371e-05 -0.002803 -0.0035308 0.0015455 -0.0061368 -0.0032864 0.0020808 0.00073678 -0.0019443 -0.0010512 -0.25912 0.0038151 0.0068821 -0.0024267 -0.0056746 -0.0026259 0.0011109 0.00030442 -0.0063719 -0.0011154 0 -0.015749 0 0.00022716 0 0.0012005 0 0.0045447
0.023437 -0.0015319 3.5664e-05 -0.0042939 -0.0027342 0.00041171 -0.0040598 -0.00050656 0.005206 0.0018554 -0.005791 -0.002349 -0.23983 0.0055156 0.0074887 -0.0041243 -0.0087434 -0.0020013 0.00096896 -0.00065739 -0.0028958 -0.0017874 0 -0.015246 0 3.7628e-05 0 0.00074666 0 0.0044563
0.027344 -0.00052287 0.0005398 -0.0014895 -0.00068926 -0.00018927 -0.00048984 0.00048798 0.0052122 0.0016467 -0.0062712 -0.0019924 -0.22036 0.0050344 0.004988 -0.0019589 -0.0096558 -0.0011549 0.00011889 -0.0010381 0.0033381 -0.0021529 0 -0.015573 0 -0.00018623 0 -0.00015287 0 0.0022081
0.03125 0.00070967 0.0010052 0.0038668 0.0020565 -0.00063647 0.0033714 -0.0010296 0.0021284 -0.00029861 -0.0027822 9.2114e-05 -0.20882 0.0026784 0.00030131 0.0028817 -0.0077202 -0.00048607 -0.00030441 -0.00065107 0.0075237 -0.0011343 0 -0.01643 0 -0.00031653 0 -0.00069978 0 0.0027975
0.035156 0.0010112 0.0008637 0.007306 0.0040819 -0.0017009 0.0056668 -0.003418 -0.001623 -0.0026158 0.0024055 0.0028188 -0.2155 -8.6479e-05 -0.0039335 0.0069222 -0.0036612 -0.00031413 0.00066521 0.00013758 0.0067541 0.00079107 0 -0.01719 0 -0.00015485 0 -0.00030527 0 0.00758
0.039062 6.1749e-05 -1.3866e-05 0.005165 0.0041744 -0.0038458 0.0054437 -0.0040936 -0.0030575 -0.0031603 0.0060145 0.0046978 -0.2433 -0.0020953 -0.0049721 0.0076139 0.00065799 -0.0007243 0.0025255 0.00076765 0.0022305 0.0020785 0 -0.017422 0 0.00032838 0 0.00089062 0 0.012883
0.042969 -0.0012912 -0.0011786 -0.0020311 0.0025027 -0.0064967 0.0036201 -0.0018458 -0.001079 -0.00089753 0.0062516 0.0047862 -0.28074 -0.003431 -0.0020029 0.0055443 0.0031623 -0.0015338 0.0033381 0.00080598 -0.0020303 0.001496 0 -0.01713 0 0.0008741 0 0.002094 0 0.013423
0.046875 -0.001803 -0.0019173 -0.0094651 0.00065346 -0.0080561 0.0022595 0.0020357 0.0025882 0.002965 0.0038421 0.003098 -0.30656 -0.0049103 0.002985 0.0035526 0.0026643 -0.0023925 0.0013295 3.6991e-05 -0.0027695 -0.00090218 0 -0.016591 0 0.0011172 0 0.0024709 0 0.0074499
0.050781 -0.00096178 -0.0017806 -0.011636 0.00031845 -0.0069266 0.0026998 0.0048147 0.0048297 0.0056872 0.00095724 0.00032136 -0.30476 -0.0067541 0.0063883 0.0037549 -0.00046828 -0.0029631 -0.0032873 -0.0015184 -0.00019566 -0.0039044 0 -0.016031 0 0.00092521 0 0.0017834 0 -0.00098605
0.054687 0.00057699 -0.00091655 -0.0067824 0.0017553 -0.0028665 0.0042699 0.0045907 0.0036985 0.0050736 -0.00074858 -0.0026918 -0.27778 -0.007984 0.0055459 0.0054786 -0.0044866 -0.003077 -0.0080443 -0.0035066 0.0024886 -0.0060293 0 -0.015505 0 0.00054351 0 0.00052659 0 -0.004915
0.058594 0.0016075 4.699e-05 0.0016567 0.0034729 0.002487 0.0048438 0.0018341 -7.5586e-05 0.00128 -0.0011965 -0.0051638 -0.24562 -0.0073143 0.00078575 0.0060807 -0.0072121 -0.0027838 -0.0099859 -0.0052358 0.0022192 -0.006353 0 -0.01504 0 0.00036702 0 -0.00051192 0 -0.00051341
0.0625 0.0014148 0.0004761 0.0077972 0.0035149 0.0065374 0.0027729 -0.0010667 -0.003797 -0.0030944 -0.001337 -0.0063588 -0.23023 -0.0046575 -0.0046951 0.0037142 -0.007215 -0.0022805 -0.008059 -0.0060266 -0.0010046 -0.0047833 0 -0.014808 0 0.00054837 0 -0.00085893 0 0.0085261
0.066406 0.0002913 0.00018839 0.0079178 0.0012225 0.0074981 -0.001552 -0.001748 -0.0049614 -0.0047348 -0.0018616 -0.0056813 -0.23823 -0.0016058 -0.007167 -0.00073079 -0.0045126 -0.0017871 -0.004009 -0.0057963 -0.0040551 -0.0018796 0 -0.015056 0 0.00084479 0 -0.00061955 0 0.012415
0.070312 -0.00084415 -0.0004558 0.0030415 -0.0021215 0.0056179 -0.0058981 0.00035262 -0.0029977 -0.0019198 -0.0025458 -0.0031115 -0.25715 -0.00022918 -0.0051741 -0.0043284 -0.00040811 -0.0014498 -0.00091445 -0.0052745 -0.0035334 0.0014514 0 -0.015838 0 0.00087624 0 -0.00023652 0 0.0023528
0.074219 -0.00126 -0.00087503 -0.0024439 -0.0043428 0.002859 -0.007917 0.003727 0.00065659 0.0041852 -0.0027207 0.00040068 -0.2681 -0.001277 -0.00058034 -0.0046572 0.0033316 -0.0013083 -0.00061622 -0.0053818 0.0010289 0.0042226 0 -0.016825 0 0.00053527 0 -3.7314e-05 0 -0.021602
0.078125 -0.00090501 -0.00071878 -0.004585 -0.0041411 0.0012943 -0.0068475 0.0060523 0.0038558 0.010097 -0.002148 0.0031956 -0.26284 -0.0035511 0.0030353 -0.0017473 0.0053731 -0.0013126 -0.0023219 -0.0061418 0.0065349 0.0056454 0 -0.01745 0 0.00011438 0 -3.1138e-06 0 -0.048265
0.082031 -0.00025666 -8.8311e-05 -0.0027005 -0.0019776 0.0015423 -0.0037882 0.0058687 0.0051493 0.01208 -0.0012715 0.0039257 -0.24972 -0.0050866 0.0033503 0.0021783 0.0052775 -0.0013585 -0.0036099 -0.0062225 0.0088743 0.0054196 0 -0.017312 0 1.5928e-06 0 7.4388e-05 0 -0.061555
0.085937 0.00017578 0.00060974 0.00085116 0.00061694 0.0024744 -0.00050998 0.0034789 0.0043091 0.0084479 -0.00063604 0.0026115 -0.244 -0.0049692 0.0011646 0.0045919 0.0034278 -0.0013358 -0.0028545 -0.0038804 0.0064276 0.003862 0 -0.016503 0 0.00025435 0 0.00027284 0 -0.051627
0.089844 0.0001925 0.00099828 0.00318 0.0025102 0.0023148 0.0019818 0.00062392 0.0020039 0.00073396 -0.00022534 0.00073601 -0.25294 -0.0039915 -0.00043713 0.0043095 0.00067957 -0.0011887 -0.0007929 0.0012533 0.0014276 0.0017065 0 -0.015567 0 0.00050729 0 0.00041075 0 -0.022732
0.09375 -0.00010794 0.00095338 0.0031048 0.0037577 0.00013891 0.0038995 -0.00067419 -0.00074432 -0.0070354 0.00047179 9.183e-05 -0.27017 -0.0035686 0.0010572 0.0017133 -0.0019705 -0.00096013 0.00022089 0.0072081 -0.0020035 -0.0003377 0 -0.015104 0 0.00033248 0 0.00023485 0 0.0087773
0.097656 -0.00051078 0.00057506 0.0013826 0.0050521 -0.0034247 0.0059505 0.00065224 -0.0029057 -0.010648 0.0017165 0.0012377 -0.28382 -0.0041238 0.0051584 -0.0020325 -0.0036147 -0.00077352 -0.0014521 0.010773 -0.0013836 -0.0019394 0 -0.015343 0 -0.00030805 0 -0.00029052 0 0.025684
0.10156 -0.00080084 1.9728e-05 -0.00063674 0.0065682 -0.0066945 0.0082963 0.0040383 -0.0036984 -0.0082779 0.0029561 0.0029066 -0.28876 -0.0046671 0.0085101 -0.0056273 -0.0036483 -0.00073647 -0.0050431 0.01006 0.0021331 -0.0031349 0 -0.016006 0 -0.00099009 0 -0.00090596 0 0.022195
0.10547 -0.00079365 -0.00059729 -0.0022119 0.0075149 -0.0080813 0.01018 0.0074891 -0.0029596 -0.0016806 0.0031616 0.0029939 -0.29002 -0.0039839 0.0075487 -0.0077132 -0.0020004 -0.00083564 -0.0079419 0.0063212 0.004967 -0.0040067 0 -0.016562 0 -0.0012231 0 -0.001279 0 0.0076736
0.10938 -0.00040577 -0.0011591 -0.0032177 0.006905 -0.0069783 0.010471 0.0086272 -0.0014364 0.0049122 0.0018387 0.00039308 -0.29461 -0.002121 0.0014828 -0.0069981 0.00074508 -0.00092794 -0.0080012 0.0031503 0.0043566 -0.0043894 0 -0.016624 0 -0.00091499 0 -0.0013015 0 -0.0014044
0.11328 0.00022969 -0.0014872 -0.0034743 0.0047183 -0.0039127 0.0085575 0.0061358 -0.00051657 0.0075997 -0.0002845 -0.0038573 -0.30139 -0.00052318 -0.0068944 -0.0030135 0.0035108 -0.00086372 -0.0053975 0.0034515 0.00075607 -0.0039044 0 -0.016193 0 -0.00043259 0 -0.0011614 0 0.0049494
0.11719 0.00077493 -0.0014093 -0.0025662 0.002167 -0.00010065 0.0048551 0.00077849 -0.0012893 0.0054326 -0.0016544 -0.0071437 -0.301 -0.00061021 -0.013217 0.0029577 0.0051708 -0.0006445 -0.0022829 0.0067495 -0.0026154 -0.0023189 0 -0.0156 0 -0.00020458 0 -0.0011219 0 0.021964
0.12109 0.00093717 -0.00092669 -0.00047359 0.00068105 0.003172 0.00060939 -0.0047919 -0.0035654 0.00094301 -0.0011188 -0.0071855 -0.28651 -0.0022713 -0.014696 0.0079814 0.0050562 -0.00045531 -0.00057459 0.0093785 -0.0025271 7.7608e-05 0 -0.015223 0 -0.00029323 0 -0.0012378 0 0.033861
0.125 0.00077683 -0.00029144 0.0018706 0.00059059 0.0050519 -0.0027583 -0.0075634 -0.0057877 -0.0018519 0.0010742 -0.0037832 -0.26347 -0.0038927 -0.011893 0.0091199 0.0032356 -0.00051044 -5.1747e-05 0.0076268 0.0016378 0.0024213 0 -0.015223 0 -0.00038487 0 -0.0013025 0 0.026617
0.12891 0.00072684 0.00014263 0.0030573 0.00087895 0.0054167 -0.0043174 -0.00616 -0.0061332 -0.0004943 0.0033833 0.00097086 -0.24766 -0.0039389 -0.0078543 0.0055726 0.00043113 -0.00083608 0.0013145 0.0011794 0.0074888 0.0036567 0 -0.015468 0 -0.00019252 0 -0.0010793 0 -0.0004758
0.13281 0.0012042 0.00019932 0.0024928 0.00033344 0.0048995 -0.0039919 -0.0018833 -0.0040302 0.0041205 0.0040968 0.0041806 -0.25117 -0.0024501 -0.0055606 -0.0005337 -0.0023348 -0.0012032 0.0050087 -0.0062322 0.011534 0.0031488 0 -0.015684 0 0.00018765 0 -0.0005789 0 -0.033486
0.13672 0.0021392 2.8669e-05 0.0011839 -0.0010371 0.0045258 -0.0025204 0.002098 -0.0008028 0.0085092 0.0025511 0.0041849 -0.27033 -0.00086726 -0.0058298 -0.0055623 -0.0041545 -0.0013049 0.009853 -0.0096819 0.011637 0.0011304 0 -0.015688 0 0.00037879 0 -9.2476e-05 0 -0.053492
0.14063 0.0029202 -3.5693e-05 0.0009995 -0.0018209 0.0050098 -0.0010456 0.0029562 0.0012128 0.00923 -0.00046309 0.0016446 -0.28799 -0.00036064 -0.0071672 -0.0069119 -0.004532 -0.0010371 0.012349 -0.0070012 0.0081581 -0.0013511 0 -0.015537 0 0.00019054 0 6.3955e-05 0 -0.049555
0.14453 0.0028923 0.00021016 0.0029026 -0.0005815 0.0061045 -0.00047214 0.00022617 0.00045091 0.0053176 -0.0032791 -0.0010445 -0.28895 -0.00047094 -0.0073365 -0.0045989 -0.003488 -0.00062004 0.0094954 -0.00044424 0.0032631 -0.0030318 0 -0.015463 0 -7.2433e-05 0 -0.00015318 0 -0.02552
0.14844 0.0019778 0.00065152 0.0058151 0.0024948 0.0065692 -0.00089068 -0.003881 -0.0026271 -0.0012058 -0.0043713 -0.0014872 -0.27376 0.00038255 -0.0051606 -0.00070707 -0.0014815 -0.00042381 0.001712 0.0053003 -0.00066867 -0.003228 0 -0.015661 0 0.00014475 0 -0.00047166 0 0.00348
0.15234 0.00079818 0.00096451 0.0073166 0.0053847 0.0049721 -0.0014545 -0.0061023 -0.0058273 -0.0068611 -0.0031229 0.001097 -0.25736 0.0029372 -0.0012007 0.0025312 0.00080118 -0.00063927 -0.0068584 0.0069275 -0.0022848 -0.0022643 0 -0.016087 0 0.0010358 0 -0.00056253 0 0.021244
0.15625 0.00013279 0.00090372 0.0056718 0.0058525 0.00086526 -0.0009125 -0.0044435 -0.0068374 -0.008949 -2.5023e-05 0.0054374 -0.25382 0.0057345 0.0029053 0.0041991 0.0026988 -0.0010945 -0.01121 0.004868 -0.0015895 -0.0011489 0 -0.016449 0 0.002078 0 -0.00035357 0 0.020024
0.16016 0.00021158 0.00048635 0.0013912 0.0035078 -0.0045638 0.001455 0.00050598 -0.0048978 -0.0069537 0.0036124 0.0091079 -0.26231 0.0060088 0.0056362 0.0046263 0.003764 -0.0013956 -0.0092491 0.0023392 0.00040195 -0.00068836 0 -0.016429 0 0.0023644 0 -9.6008e-05 0 0.0037366
0.16406 0.00053836 -7.4988e-05 -0.0030696 0.00033974 -0.0089677 0.0051404 0.0060938 -0.001293 -0.0024846 0.0062342 0.010034 -0.26849 0.0022293 0.0063643 0.0043375 0.0038298 -0.0012727 -0.0033279 0.0022015 0.0022456 -0.00077499 0 -0.015952 0 0.0013906 0 -0.00012288 0 -0.015746
0.16797 0.00042713 -0.00056794 -0.0051772 -0.00090021 -0.010206 0.0085363 0.0093891 0.0016141 0.0018313 0.0067302 0.0076148 -0.2601 -0.0040864 0.0053601 0.00338 0.0029822 -0.00081978 0.0017844 0.0044779 0.0026864 -0.00055295 0 -0.015279 0 -0.00041914 0 -0.00053248 0 -0.025924
0.17188 -0.00028409 -0.00087768 -0.0041153 0.00090467 -0.0076664 0.0098923 0.0088776 0.002006 0.0037275 0.0050225 0.0028701 -0.24092 -0.0091699 0.0033307 0.0016657 0.0015204 -0.00041287 0.0027534 0.0065503 0.0012455 0.00057195 0 -0.014798 0 -0.0019667 0 -0.0010942 0 -0.020359
0.17578 -0.0010665 -0.00092597 -0.0010898 0.0042039 -0.0026189 0.0084516 0.0050505 -0.00026518 0.0023806 0.0022043 -0.0022792 -0.22871 -0.0098909 0.0009894 -0.00033569 -6.881e-05 -0.00038961 0.00011168 0.0055923 -0.0014572 0.0019952 0 -0.014706 0 -0.0023252 0 -0.0014534 0 -0.0017688
0.17969 -0.0012522 -0.00061751 0.0018484 0.0060449 0.0025748 0.0049259 -0.00017181 -0.0037264 -0.0011193 -2.3791e-05 -0.0060064 -0.23841 -0.0062141 -0.0010863 -0.0016082 -0.001191 -0.00077913 -0.0026745 0.0010144 -0.0039694 0.0021033 0 -0.014843 0 -0.0014391 0 -0.0014301 0 0.019547
0.18359 -0.00073807 4.7342e-05 0.0032623 0.0045005 0.0058165 0.00095227 -0.0045407 -0.0063347 -0.0041871 -0.00043308 -0.0072729 -0.26691 -0.001061 -0.0023907 -0.0014583 -0.0013472 -0.0013078 -0.0024964 -0.0050371 -0.0048569 -0.00029033 0 -0.014877 0 -8.554e-05 0 -0.0011369 0 0.031265
0.1875 -0.00011162 0.00078589 0.0029423 0.00013828 0.006316 -0.0020396 -0.0064506 -0.0067697 -0.0041384 0.00083719 -0.0060112 -0.29438 0.002206 -0.0024576 -0.00028749 -0.00039576 -0.0016434 0.00071155 -0.0092916 -0.0035981 -0.0044381 0 -0.014656 0 0.00082262 0 -0.00083362 0 0.026075
0.19141 -6.0326e-05 0.0010602 0.001556 -0.0046222 0.0048022 -0.0036749 -0.0055037 -0.005174 -3.2472e-05 0.0023051 -0.0029469 -0.30153 0.0023575 -0.001023 0.00070297 0.0013247 -0.001641 0.0041543 -0.0096226 -0.0008498 -0.0076286 0 -0.014396 0 0.00094489 0 -0.00069077 0 0.0063898
0.19531 -0.00066435 0.00045705 1.2087e-05 -0.0074837 0.0029303 -0.0045693 -0.0026304 -0.0029524 0.0062577 0.0022121 0.00071094 -0.28653 0.00074849 0.001662 0.00070004 0.0031516 -0.0013965 0.0048569 -0.0062959 0.0020728 -0.0070674 0 -0.01449 0 0.00064267 0 -0.00069111 0 -0.016564
0.19922 -0.0013013 -0.00084176 -0.00090273 -0.0077477 0.0022807 -0.0054794 0.00029571 -0.0018009 0.010852 -9.5329e-05 0.0036444 -0.26588 -0.00041628 0.0046273 0.00013879 0.0044395 -0.0011168 0.0023347 -0.0015265 0.0039881 -0.0023064 0 -0.015092 0 0.00051523 0 -0.00073133 0 -0.02948
0.20313 -0.0012698 -0.0019891 -0.0006714 -0.0061939 0.0034348 -0.0064219 0.0013895 -0.0025626 0.010408 -0.0035312 0.0049075 -0.25882 -0.00011944 0.0064125 0.00025681 0.0048107 -0.00097094 -0.0010716 0.0021048 0.0042645 0.0039281 0 -0.015885 0 0.00083871 0 -0.00077345 0 -0.025606
0.20703 -0.00050393 -0.0020227 0.00070692 -0.0038904 0.0055518 -0.006523 -7.6249e-05 -0.0046211 0.0047146 -0.0059209 0.0044154 -0.27047 0.0009746 0.0058275 0.0017093 0.004145 -0.0010425 -0.0023281 0.0032457 0.0027587 0.0075079 0 -0.016304 0 0.0014017 0 -0.00086659 0 -0.0093708
0.21094 0.00034681 -0.00066902 0.0024499 -0.0013359 0.006733 -0.0047434 -0.0030023 -0.0062562 -0.002767 -0.0054897 0.0030985 -0.28906 0.0016453 0.0028765 0.0036527 0.0024471 -0.00136 -0.00030666 0.0024279 -0.00028374 0.0060275 0 -0.016042 0 0.0017912 0 -0.0010263 0 0.0066033
0.21484 0.00055547 0.0013019 0.0031951 0.0013291 0.0051404 -0.00088647 -0.0049838 -0.0057975 -0.0071376 -0.0021014 0.0023958 -0.29888 0.0013841 -0.00088567 0.0043145 -0.00011466 -0.0019012 0.0033716 0.0014514 -0.0040473 0.00069846 0 -0.015377 0 0.0017796 0 -0.0011321 0 0.010363
0.21875 3.5693e-05 0.0025686 0.0018976 0.0036301 0.00033668 0.0039544 -0.0039332 -0.0028539 -0.0055687 0.0026255 0.0032173 -0.29527 0.00051029 -0.0030949 0.0025956 -0.0029384 -0.0025437 0.0057897 0.0018989 -0.0070166 -0.0046425 0 -0.014979 0 0.0014566 0 -0.00099135 0 -0.00079455
0.22266 -0.00057851 0.0022553 -0.0011577 0.0046843 -0.0060537 0.0079207 0.00025432 0.0012429 0.00056773 0.0063453 0.0050797 -0.28733 -0.00064395 -0.0021374 -0.00080685 -0.0048511 -0.0030468 0.0050751 0.0037645 -0.0075162 -0.0065999 0 -0.015331 0 0.0010663 0 -0.00052969 0 -0.018113
0.22656 -0.00057032 0.00060622 -0.0042433 0.0040131 -0.011031 0.0095165 0.005326 0.0041732 0.006628 0.0073912 0.0062291 -0.28686 -0.0022001 0.0015822 -0.0038438 -0.0045508 -0.0031506 0.0016871 0.0052698 -0.0049151 -0.004741 0 -0.016275 0 0.00077588 0 8.6566e-05 0 -0.027116
0.23047 0.00013347 -0.0012404 -0.0053663 0.0023166 -0.012028 0.0084872 0.0080706 0.0041267 0.0079971 0.0056381 0.0048969 -0.29541 -0.0041375 0.005791 -0.0047291 -0.0015756 -0.002754 -0.0021698 0.0042357 -0.00049649 -0.0014892 0 -0.017129 0 0.00059124 0 0.00054359 0 -0.017349
0.23438 0.00085585 -0.0021725 -0.0038945 0.001133 -0.0086614 0.0058059 0.0065779 0.0010639 0.0032909 0.0023827 0.00084731 -0.30256 -0.005408 0.008004 -0.0032663 0.0029503 -0.0020134 -0.0042629 0.00013053 0.0031289 0.00030057 0 -0.017259 0 0.00042647 0 0.0006211 0 0.010288
0.23828 0.00078583 -0.001913 -0.001173 0.0014554 -0.0030647 0.0028537 0.0016748 -0.0031501 -0.0047951 -0.00054214 -0.0040676 -0.29673 -0.0041571 0.0074481 -0.00078867 0.0066561 -0.0012528 -0.0037607 -0.0049213 0.0039826 -0.00024416 0 -0.016624 0 0.0002018 0 0.00035596 0 0.043115
0.24219 -0.00026079 -0.0010563 0.00056823 0.0026355 0.0015856 0.00051016 -0.0035862 -0.0058797 -0.011369 -0.0018068 -0.006979 -0.27752 0.00064365 0.0056268 0.0010514 0.0074219 -0.00074695 -0.0015002 -0.0073543 0.0024439 -0.0017225 0 -0.01578 0 -0.00010616 0 -2.7676e-05 0 0.063189
0.24609 -0.0016266 -0.00040259 0.00016418 0.0028302 0.0033194 -0.0011424 -0.0060222 -0.0053835 -0.012441 -0.0012053 -0.0060229 -0.2574 0.0075805 0.0049577 0.0014466 0.0049866 -0.00056301 0.00078607 -0.0049772 0.00098213 -0.0022607 0 -0.015369 0 -0.00043572 0 -0.00034403 0 0.056947
0.25 -0.0023129 -0.00026336 -0.001413 0.00077128 0.0026693 -0.0024061 -0.0044367 -0.0019043 -0.0071828 0.00040584 -0.0017614 -0.25123 0.013058 0.0065932 0.00063731 0.0012729 -0.00058817 0.0015889 0.0008635 0.0018404 -0.0014189 0 -0.015567 0 -0.00061224 0 -0.00059085 0 0.02285
0.25391 -0.00174 -0.00034811 -0.0018904 -0.0027981 0.0019825 -0.0033949 -0.00024865 0.0025311 0.0017834 0.0017376 0.0031523 -0.26363 0.01372 0.0093176 -0.00069872 -0.0010334 -0.00068685 0.00045398 0.0058461 0.0047082 -0.00032768 0 -0.015986 0 -0.00038861 0 -0.00086428 0 -0.02685
0.25781 -0.00014682 -0.00022121 0.00023386 -0.0055297 0.0033095 -0.0039093 0.0036888 0.0054514 0.0099194 0.0018799 0.0058335 -0.28556 0.0091565 0.010511 -0.0020311 -0.00058811 -0.00081444 -0.001787 0.0058665 0.0067326 -0.00012237 0 -0.016087 0 0.00037863 0 -0.0011436 0 -0.071363
0.26172 0.001619 0.00020997 0.0042002 -0.0055039 0.0065962 -0.0038219 0.005084 0.0055216 0.013145 0.00082 0.005101 -0.30234 0.0024434 0.0083575 -0.0030026 0.001597 -0.00098618 -0.0034714 0.00036756 0.0051482 -0.00049447 0 -0.015692 0 0.0015077 0 -0.0012004 0 -0.09148
0.26563 0.002675 0.00065413 0.0074084 -0.0030268 0.0096377 -0.0034377 0.0035894 0.0033313 0.0099369 -0.00063515 0.0020408 -0.30532 -0.0021492 0.0033892 -0.0031675 0.0031434 -0.0011717 -0.0031237 -0.0070612 0.00018267 2.8332e-05 0 -0.015113 0 0.0024607 0 -0.00077384 0 -0.079696
0.26953 0.0025991 0.00080151 0.0074118 -0.00042815 0.0097966 -0.003298 0.00077045 0.00089401 0.0021995 -0.0014688 -0.0010676 -0.29702 -0.0024159 -0.0018996 -0.0020487 0.0024472 -0.0012664 -0.00056471 -0.011463 -0.0046463 0.0023529 0 -0.014837 0 0.0026463 0 0.00012647 0 -0.044612
0.27344 0.0015793 0.00064838 0.0038164 4.6557e-05 0.0060672 -0.0035163 -0.0010966 0.0002153 -0.0056575 -0.0011651 -0.0024406 -0.28678 0.00033423 -0.0049212 0.00035642 6.9167e-05 -0.0011902 0.0026636 -0.010382 -0.0054114 0.0055089 0 -0.015087 0 0.0018833 0 0.0010942 0 -0.0063178
0.27734 0.00023447 0.00044119 -0.0014314 -0.0016837 -0.00013152 -0.0033496 -0.00049816 0.0019016 -0.0092208 -1.2772e-05 -0.0017665 -0.28224 0.0027869 -0.0047033 0.0031702 -0.0018636 -0.0010001 0.0041009 -0.0055511 -0.0013208 0.0072466 0 -0.015673 0 0.00061731 0 0.001549 0 0.015387
0.28125 -0.00073309 0.00035391 -0.0054772 -0.0034383 -0.005958 -0.0016205 0.0024323 0.004749 -0.0068531 0.001204 5.149e-05 -0.28415 0.0025969 -0.0021588 0.0049333 -0.0016529 -0.00086788 0.0020761 -0.0010898 0.0044071 0.0060786 0 -0.016219 0 -0.00037201 0 0.0011568 0 0.012967
0.28516 -0.00089427 0.00029447 -0.0064752 -0.0027696 -0.0090507 0.002189 0.0060098 0.0065875 -0.00085816 0.0018561 0.0018372 -0.28779 0.00014954 0.00096325 0.0045351 0.00044121 -0.00091699 -0.0028983 2.027e-05 0.0072765 0.0027658 0 -0.016486 0 -0.00057504 0 9.573e-05 0 -0.0046655
0.28906 -0.00032422 5.6282e-05 -0.0045627 0.00078849 -0.0088719 0.0071061 0.0079507 0.0057914 0.0040865 0.0019321 0.0028578 -0.28798 -0.0022765 0.0032972 0.0020249 0.0025311 -0.0010818 -0.0082521 -0.0019895 0.0053855 -0.00026894 0 -0.016496 0 -0.00013931 0 -0.0010678 0 -0.01903
0.29297 0.00042292 -0.00038111 -0.0014135 0.0052472 -0.0066469 0.01095 0.0067002 0.0024034 0.004369 0.001956 0.0029054 -0.28304 -0.0028829 0.0043213 -0.001401 0.00292 -0.0011525 -0.011076 -0.0046318 0.00086694 -0.0010889 0 -0.01638 0 0.00033204 0 -0.001786 0 -0.015532
0.29688 0.00064581 -0.00076852 0.0010115 0.0077963 -0.0041966 0.011652 0.0024571 -0.0018984 0.00020326 0.0024588 0.0020327 -0.27547 -0.0019368 0.004114 -0.0042037 0.0016509 -0.00098345 -0.010127 -0.0058368 -0.002348 9.8127e-05 0 -0.016202 0 0.00039129 0 -0.0018729 0 0.0060772
0.30078 -2.043e-05 -0.00083231 0.0015398 0.0069799 -0.002673 0.0086095 -0.0027492 -0.004922 -0.004586 0.0034473 0.00041155 -0.27002 -0.0012284 0.0030592 -0.0054008 0.00033762 -0.00066327 -0.0064909 -0.0056093 -0.0021902 0.0013343 0 -0.015945 0 0.00017615 0 -0.0015206 0 0.031886
0.30469 -0.0013045 -0.00057583 0.00016056 0.0035296 -0.0020464 0.0030078 -0.0061466 -0.005343 -0.0057281 0.0042831 -0.0015952 -0.27115 -0.0021643 0.0018269 -0.0049043 0.00049705 -0.00046546 -0.0024118 -0.0052628 -2.3389e-05 0.00090152 0 -0.015652 0 0.00022749 0 -0.0010384 0 0.044441
0.30859 -0.0024519 -0.00029067 -0.0022056 -0.00060165 -0.0014771 -0.0030463 -0.0059552 -0.0033907 -0.0020579 0.0040527 -0.0034347 -0.28044 -0.0044201 0.001305 -0.0032539 0.0020168 -0.0006104 0.00058504 -0.0054148 0.00121 -0.0010688 0 -0.01549 0 0.00086801 0 -0.00060344 0 0.035679
0.3125 -0.0027586 -0.00025132 -0.0042043 -0.0038135 -0.00010586 -0.007768 -0.0026486 -0.00047612 0.0035458 0.0021693 -0.0046201 -0.29488 -0.0063138 0.0021026 -0.0011858 0.0032192 -0.00106 0.0025825 -0.0050907 0.0002037 -0.0028837 0 -0.01562 0 0.0017725 0 -0.00024662 0 0.012438
0.31641 -0.0020755 -0.00042402 -0.0046142 -0.0055734 0.0023097 -0.010346 0.001247 0.0018186 0.0066355 -0.001169 -0.0050204 -0.30722 -0.0063375 0.0038926 0.00060592 0.0024373 -0.0015401 0.0045007 -0.0029201 -0.0014321 -0.0030672 0 -0.015993 0 0.0021938 0 -1.7992e-05 0 -0.0092838
0.32031 -0.00087431 -0.00051163 -0.0029125 -0.0059708 0.0052187 -0.010764 0.0028356 0.0026101 0.0049169 -0.0049221 -0.0048107 -0.30961 -0.0043364 0.0053631 0.0015753 -0.00039726 -0.0017664 0.0066249 0.00096133 -0.0010338 -0.0017921 0 -0.01632 0 0.0016593 0 -8.0178e-05 0 -0.016426
0.32422 0.00016331 -0.00028749 0.00034265 -0.0050429 0.0075447 -0.0093392 0.00087916 0.0019566 9.687e-06 -0.0076057 -0.0040761 -0.29914 -0.0014165 0.0051346 0.0015162 -0.0036256 -0.0016651 0.0080279 0.0045191 0.0021089 -0.00057955 0 -0.0163 0 0.00046637 0 -0.00057402 0 -0.007879
0.32813 0.00065765 0.00015029 0.003632 -0.0028017 0.0082144 -0.0065707 -0.003329 0.00055464 -0.0041429 -0.0079925 -0.0025417 -0.28117 0.0010369 0.0029633 0.00077676 -0.0052748 -0.0013983 0.0075042 0.0055618 0.0056965 -0.00068187 0 -0.015918 0 -0.00052548 0 -0.0013834 0 0.0060323
0.33203 0.00070812 0.00048468 0.0052376 0.00019031 0.0067119 -0.0032547 -0.0069152 -0.00071101 -0.0046261 -0.0057941 0.0001184 -0.2667 0.0022018 6.4492e-05 0.00015059 -0.004707 -0.0012018 0.0050467 0.003902 0.0063684 -0.001852 0 -0.015494 0 -0.00062905 0 -0.0020867 0 0.012322
0.33594 0.00064239 0.00052396 0.0042986 0.0026784 0.0034031 -0.00036079 -0.0074591 -0.0011047 -0.0016823 -0.00192 0.0035649 -0.26444 0.0019806 -0.0018724 0.00028904 -0.0030537 -0.0012048 0.0022858 0.0016331 0.0027238 -0.002716 0 -0.015416 0 9.8505e-05 0 -0.0022286 0 0.0050917
0.33984 0.0006425 0.00039134 0.0014383 0.0035474 -0.00057879 0.0015524 -0.0045643 -0.00028937 0.0020098 0.0019441 0.0064428 -0.27359 0.0007663 -0.0020848 0.0010573 -0.0021375 -0.0013771 0.0013091 0.0010724 -0.0034557 -0.0022777 0 -0.015779 0 0.00097376 0 -0.0017105 0 -0.010891
0.34375 0.00062051 0.00033932 -0.001582 0.0029343 -0.0038906 0.0028581 0.00011304 0.0014422 0.0038663 0.0042871 0.0070175 -0.28403 -0.00070197 -0.0011795 0.0015285 -0.0028977 -0.0016004 0.0028747 0.0023488 -0.0087355 -0.00095283 0 -0.016284 0 0.0013488 0 -0.00092845 0 -0.024443
0.34766 0.00041715 0.00040062 -0.0030267 0.0023396 -0.0056863 0.0045709 0.0041656 0.0031116 0.0032802 0.0046596 0.0045099 -0.28471 -0.0014147 -0.00021609 0.00081838 -0.0046716 -0.0017554 0.0056635 0.0031114 -0.010622 -7.9732e-05 0 -0.016498 0 0.0011593 0 -0.00048072 0 -0.025873
0.35156 6.3459e-05 0.00029892 -0.0023477 0.0033207 -0.0060061 0.0072334 0.0059077 0.0034564 0.0013998 0.0038329 1.3223e-05 -0.27369 -0.00050215 0.00051311 -0.00092621 -0.0058505 -0.0017569 0.0072787 0.00079954 -0.0088359 -0.00045815 0 -0.01623 0 0.00085277 0 -0.00066743 0 -0.012687
0.35547 -0.00018409 -0.00022548 -0.00047507 0.0058743 -0.0055532 0.0099899 0.0050055 0.0017718 -0.00046866 0.0030602 -0.0039765 -0.2609 0.001995 0.0016072 -0.0024161 -0.0052668 -0.0015682 0.0061346 -0.0046462 -0.0045978 -0.0014566 0 -0.01568 0 0.00083568 0 -0.0012276 0 0.0098728
0.35938 -5.4339e-05 -0.00099575 0.00098819 0.0081663 -0.0050089 0.010974 0.002187 -0.0013503 -0.0019646 0.0030138 -0.0052502 -0.26039 0.0046975 0.003424 -0.0022986 -0.0031505 -0.001241 0.0026532 -0.010292 0.00071361 -0.0016194 0 -0.015226 0 0.0010411 0 -0.0015659 0 0.032189
0.36328 0.00051752 -0.0013682 0.0010457 0.0080992 -0.0044189 0.0089647 -0.0013262 -0.0041062 -0.0032986 0.0032993 -0.0034877 -0.27779 0.0055728 0.0050505 -0.00053751 -0.00093681 -0.0009488 -0.001112 -0.012524 0.0059546 -0.00015544 0 -0.015087 0 0.0010551 0 -0.0012781 0 0.044385
0.36719 0.0013705 -0.00071465 8.1668e-05 0.00537 -0.0031541 0.004856 -0.0041534 -0.004574 -0.0041619 0.0029892 -0.00040369 -0.30366 0.0035409 0.0047955 0.0012741 -0.00013279 -0.00092123 -0.0029597 -0.010083 0.0097203 0.0022003 0 -0.015179 0 0.00062813 0 -0.00049913 0 0.039174
0.37109 0.0022732 0.00099513 -0.00045337 0.0020169 -0.00050432 0.0013415 -0.0049738 -0.0021167 -0.0034048 0.001697 0.0017511 -0.31907 -0.00032163 0.0019853 0.0011819 -0.0011337 -0.0012712 -0.0019219 -0.0050582 0.010337 0.0038229 0 -0.015287 0 -2.379e-06 0 0.00023922 0 0.013547
0.375 0.0030642 0.0030761 0.00081031 0.00076001 0.0035623 0.00075818 -0.0030215 0.0020263 -6.0771e-06 0.00017066 0.0021098 -0.30972 -0.0032817 -0.0018004 -0.0012719 -0.0028756 -0.0018555 0.0013226 -0.0010038 0.0070871 0.0037064 0 -0.015343 0 -0.0003399 0 0.00049933 0 -0.029958
0.37891 0.0036638 0.0046233 0.0040544 0.0025486 0.0080936 0.0029043 0.0012154 0.0055313 0.0056349 -0.00022054 0.0018965 -0.2778 -0.0030309 -0.0036543 -0.0043001 -0.0036073 -0.0023435 0.0050054 2.1415e-05 0.0015576 0.0023784 0 -0.015498 0 -0.00016948 0 0.00031134 0 -0.082693
0.38281 0.004032 0.0051838 0.0080249 0.0055851 0.01158 0.0049644 0.0057941 0.0066063 0.011452 0.0012908 0.0032759 -0.24197 0.00036062 -0.001892 -0.0050655 -0.0022663 -0.0024942 0.0072581 -0.00117 -0.0027781 0.0013633 0 -0.015913 0 0.00017123 0 8.3265e-05 0 -0.13133
0.38672 0.0041897 0.0050029 0.010803 0.0068192 0.012815 0.0038959 0.0082237 0.0051639 0.014841 0.0040383 0.0072638 -0.22487 0.0044197 0.0021912 -0.001933 0.0005512 -0.0024079 0.007023 -0.0021422 -0.0030792 0.0017415 0 -0.016502 0 0.0001045 0 0.00015244 0 -0.16185
0.39063 0.004268 0.004658 0.011014 0.0046344 0.011569 -0.00070417 0.0071233 0.0026592 0.0142 0.006277 0.012437 -0.23747 0.0063117 0.0052795 0.0041108 0.0028462 -0.0024839 0.004587 -0.0013126 0.00029956 0.0031694 0 -0.016907 0 -0.00058454 0 0.00042914 0 -0.16475
0.39453 0.0044313 0.004477 0.0086148 0.00033366 0.0085934 -0.0058861 0.0033418 0.00084202 0.0096625 0.0064623 0.015592 -0.27144 0.0051529 0.0050213 0.010082 0.0026766 -0.003066 0.0015068 0.00068371 0.0038314 0.0042175 0 -0.016778 0 -0.0014646 0 0.000489 0 -0.13882
0.39844 0.0046391 0.0043073 0.0047856 -0.0028948 0.0050212 -0.0076092 -0.00057167 0.0005313 0.0027545 0.0043674 0.013968 -0.30525 0.0025132 0.0021915 0.013127 -0.00020123 -0.0040771 -0.00021644 0.0018234 0.0038087 0.0036327 0 -0.01611 0 -0.0018018 0 2.7401e-05 0 -0.091462
0.40234 0.0044738 0.0038097 0.0011124 -0.002596 0.0016622 -0.0041089 -0.0023003 0.0013467 -0.0043998 0.0011362 0.007418 -0.31901 0.00073396 -0.00018208 0.012385 -0.0038692 -0.0049983 0.00057417 0.00071674 -0.0002957 0.0013603 0 -0.015321 0 -0.0012193 0 -0.00077368 0 -0.035836
0.40625 0.0033359 0.0029124 -0.0012775 0.001034 -0.0012653 0.002575 -0.0015095 0.0023724 -0.0096731 -0.0016465 -0.0011399 -0.30708 0.00076234 4.9648e-05 0.0091857 -0.0055487 -0.0052557 0.0032909 -0.0021092 -0.0053192 -0.0014881 0 -0.014958 0 -5.1745e-05 0 -0.0013437 0 0.013594
0.41016 0.00099783 0.0019318 -0.0020831 0.0054838 -0.0038263 0.0082496 0.0001378 0.0029502 -0.011383 -0.0029691 -0.0074165 -0.27967 0.0015859 0.0019167 0.0056919 -0.0038032 -0.0046903 0.0059624 -0.0046931 -0.0073549 -0.0035287 0 -0.015279 0 0.00093344 0 -0.0012211 0 0.045199
0.41406 -0.0019332 0.0012463 -0.0016414 0.0080411 -0.0058434 0.0099215 0.00072865 0.0029111 -0.0089435 -0.0026914 -0.0084822 -0.2533 0.0016725 0.0023551 0.0033452 0.00015505 -0.0036903 0.0068119 -0.0052507 -0.0053819 -0.004011 0 -0.016041 0 0.0011737 0 -0.00049408 0 0.053168
0.41797 -0.0041752 0.00089038 -0.00054775 0.0077736 -0.0067028 0.0079195 -8.5244e-06 0.0023097 -0.003523 -0.0011527 -0.0046296 -0.23817 0.00076813 -0.00042992 0.0023224 0.0032988 -0.0028692 0.0058084 -0.0034471 -0.0020772 -0.0030874 0 -0.016668 0 0.00072249 0 0.00023524 0 0.038964
0.42188 -0.0046076 0.00052242 0.00056994 0.0058072 -0.0057449 0.0050699 -0.00046089 0.0012376 0.0021283 0.0012403 0.0009587 -0.23268 9.4012e-05 -0.0047129 0.0020703 0.0032351 -0.0025894 0.0046991 -0.00042743 -0.0010504 -0.0014795 0 -0.016667 0 0.00010397 0 0.00034869 0 0.010642
0.42578 -0.0031746 -0.00017967 0.0011143 0.0039559 -0.0029557 0.0038796 0.0012112 2.5609e-05 0.0051854 0.0039517 0.0045106 -0.22845 0.00073641 -0.0066058 0.0020368 0.00023377 -0.0027527 0.0052785 0.0021274 -0.003262 -1.1157e-05 0 -0.015975 0 -0.00018397 0 -0.00026411 0 -0.020376
0.42969 -0.0010471 -0.0010934 0.00066202 0.0030948 0.00066652 0.0043469 0.0050822 -0.00054308 0.0047561 0.0060226 0.0042605 -0.22051 0.0020255 -0.0038905 0.0018545 -0.0029901 -0.0030034 0.0074009 0.0030161 -0.0061436 0.00066541 0 -0.015004 0 -3.1986e-05 0 -0.0011176 0 -0.044131
0.43359 0.00020526 -0.001648 -0.00072048 0.0026361 0.0035131 0.0042412 0.0090491 0.00040136 0.0026162 0.0062 0.0014218 -0.2129 0.001824 0.0014812 0.0011144 -0.0036524 -0.0030916 0.0087359 0.0019773 -0.006193 0.00019249 0 -0.014374 0 0.00033183 0 -0.0015467 0 -0.055898
0.4375 -0.00017861 -0.0012919 -0.0022736 0.0013274 0.0043731 0.001376 0.01043 0.0028913 0.0016504 0.003724 -0.0011624 -0.21423 -0.0013259 0.0049076 -0.00059359 -0.0013843 -0.0030316 0.0067768 -0.00039926 -0.0023697 -0.0013617 0 -0.014524 0 0.00065243 0 -0.0012582 0 -0.056294
0.44141 -0.0015666 -2.2323e-05 -0.0028569 -0.0014956 0.0033259 -0.0042686 0.00812 0.0054988 0.003078 -0.00081857 -0.0015576 -0.2275 -0.0063189 0.0034094 -0.0031224 0.0014053 -0.0029522 0.0013861 -0.0030035 0.0030454 -0.0034127 0 -0.015456 0 0.0008572 0 -0.00054825 0 -0.047855
0.44531 -0.0024815 0.0015017 -0.001778 -0.005245 0.0017676 -0.010348 0.0033623 0.0059333 0.0050042 -0.0054819 -0.00033848 -0.24428 -0.0099585 -0.0014775 -0.0053072 0.001639 -0.0028695 -0.004594 -0.0046184 0.0067708 -0.0050342 0 -0.016738 0 0.00099314 0 -3.049e-05 0 -0.031524
0.44922 -0.0018361 0.0023822 0.00046564 -0.0083926 0.0014207 -0.013839 -0.0014233 0.0027717 0.003959 -0.008062 0.00012824 -0.24999 -0.0096194 -0.0051202 -0.0054396 -0.0017397 -0.0026707 -0.0074879 -0.0044234 0.0074797 -0.0054449 0 -0.017761 0 0.0010489 0 -0.0001349 0 -0.0069602
0.45313 0.00016643 0.0021026 0.0022935 -0.0094036 0.0029772 -0.013084 -0.0045105 -0.0029853 -0.0016314 -0.0075448 -0.0018833 -0.23659 -0.0056605 -0.0042383 -0.002664 -0.0069011 -0.0023231 -0.0058819 -0.0024763 0.0064317 -0.0044986 0 -0.018094 0 0.00091958 0 -0.00079441 0 0.023092
0.45703 0.0021839 0.00086654 0.0021412 -0.0076433 0.0053987 -0.0086749 -0.0056728 -0.0080281 -0.009182 -0.0047253 -0.0054844 -0.2112 -0.0011953 -5.108e-05 0.0018602 -0.010771 -0.0020402 -0.00182 0.00016517 0.0054699 -0.0027552 0 -0.017727 0 0.00056177 0 -0.0015369 0 0.049068
0.46094 0.0027625 -0.00057768 -0.00023341 -0.0037748 0.0064887 -0.0028401 -0.0054334 -0.0088029 -0.013304 -0.0014835 -0.0075557 -0.19138 0.00070059 0.0030086 0.0053412 -0.011558 -0.0021608 0.001066 0.0019469 0.004857 -0.001055 0 -0.017049 0 0.00013255 0 -0.0018567 0 0.057103
0.46484 0.0013851 -0.0014622 -0.0033774 0.00052841 0.0044276 0.0019309 -0.0039123 -0.0041297 -0.010053 0.00065388 -0.0053575 -0.1901 -0.00025467 0.0017909 0.0053627 -0.0098409 -0.0028186 0.00077288 0.0017604 0.0033865 1.6968e-05 0 -0.016563 0 -9.1349e-05 0 -0.0015581 0 0.038436
0.46875 -0.0012362 -0.0014932 -0.0051682 0.0034438 -0.00079354 0.0040957 -0.00074753 0.0036521 -0.00056448 0.0014636 0.00082729 -0.20331 -0.0014836 -0.0022931 0.0019812 -0.0074209 -0.0037406 -0.0015055 -0.000298 0.00048868 0.00030737 0 -0.016523 0 3.6008e-05 0 -0.00084558 0 -0.00089572
0.47266 -0.0037268 -0.0010035 -0.0044863 0.0040374 -0.0071029 0.003637 0.0037704 0.0099981 0.0091754 0.0017913 0.0074203 -0.21236 -0.00026254 -0.0044936 -0.0020181 -0.0053248 -0.0044151 -0.0028494 -0.0029308 -0.0022997 -0.00013353 0 -0.016775 0 0.00037452 0 -0.00015987 0 -0.039258
0.47656 -0.0049407 -0.00070048 -0.00214 0.0028561 -0.011506 0.0019503 0.0077611 0.01104 0.012526 0.002492 0.010083 -0.20045 0.0034183 -0.001325 -0.0032343 -0.003054 -0.004502 -0.0015703 -0.0044539 -0.002488 -0.0012674 0 -0.016912 0 0.00062456 0 9.4074e-05 0 -0.050901
0.48047 -0.0045391 -0.0011845 -0.00021587 0.0015639 -0.011929 0.0010844 0.0084772 0.0059815 0.0070711 0.0035456 0.0070327 -0.16892 0.0066797 0.0058975 -0.00053709 0.00027471 -0.0040983 0.001271 -0.0038841 0.00059659 -0.0028871 0 -0.016638 0 0.00062421 0 -0.00023191 0 -0.023037
0.48438 -0.0029997 -0.002525 -0.00037059 0.001703 -0.0085044 0.0025039 0.0045017 -0.0025817 -0.0036714 0.0040552 0.0003688 -0.13826 0.0065211 0.012022 0.0037638 0.0042664 -0.003599 0.0031727 -0.0015847 0.0044765 -0.0042133 0 -0.016032 0 0.00051051 0 -0.00094723 0 0.034052
0.48828 -0.0012248 -0.0041485 -0.0024956 0.0034127 -0.0034326 0.0059399 -0.0024969 -0.01041 -0.012914 0.0030192 -0.0056893 -0.13155 0.0029038 0.012626 0.0056627 0.0069767 -0.0032949 0.0028502 0.00092979 0.0054436 -0.0039052 0 -0.015481 0 0.00056493 0 -0.0016095 0 0.092201
0.49219 -6.4336e-05 -0.0051341 -0.0048445 0.0051637 0.00047772 0.0092044 -0.008356 -0.014074 -0.015381 0.00018374 -0.0080837 -0.15419 -0.00086371 0.0078913 0.0028152 0.0064689 -0.003105 0.00147 0.0019048 0.0021435 -0.00088447 0 -0.015333 0 0.00089059 0 -0.0017624 0 0.12273
0.49609 3.6733e-05 -0.004771 -0.0054439 0.0048789 0.0016039 0.0094429 -0.0092869 -0.01255 -0.010531 -0.0036359 -0.0069396 -0.18771 -0.00094308 0.002244 -0.003314 0.002706 -0.0026998 0.0012319 0.00044954 -0.0027614 0.0044829 0 -0.015575 0 0.0012551 0 -0.0012281 0 0.11351
0.5 -0.00080134 -0.0030364 -0.0035667 0.0016561 0.00045025 0.0051967 -0.0047911 -0.0072903 -0.002175 -0.0068931 -0.0047809 -0.2038 0.0035401 0.00029205 -0.0084441 -0.002122 -0.0018816 0.0028414 -0.002809 -0.0047803 0.009949 0 -0.01585 0 0.0012774 0 -0.00027352 0 0.073788
0.50391 -0.0019605 -0.00065483 -0.00012687 -0.0033156 -0.00085949 -0.0022547 0.0018763 -0.001097 0.0046624 -0.0080415 -0.0039098 -0.18685 0.0095249 0.0029276 -0.0089015 -0.0052093 -0.00084345 0.0045587 -0.0059699 -0.0017753 0.012445 0 -0.015782 0 0.00078938 0 0.00050984 0 0.02474
0.50781 -0.0026309 0.0013426 0.0031319 -0.0074764 -0.00016224 -0.0094858 0.0062035 0.0033659 0.0070053 -0.0063002 -0.0044019 -0.14618 0.01247 0.0070173 -0.0046332 -0.0051866 -7.0026e-05 0.003876 -0.0069788 0.0038391 0.010163 0 -0.015335 0 2.2331e-05 0 0.00059295 0 -0.015638
0.51172 -0.0022529 0.002275 0.0048303 -0.0087237 0.0031671 -0.013163 0.005853 0.00475 0.0052067 -0.002146 -0.0043724 -0.10796 0.010058 0.0085459 0.00074426 -0.0027788 7.9675e-06 0.00015791 -0.0050015 0.0070788 0.0040886 0 -0.014845 0 -0.00057051 0 -9.247e-05 0 -0.041799
0.51563 -0.00085121 0.0022185 0.0046235 -0.0068578 0.0076952 -0.012208 0.0022098 0.003499 0.0019488 0.0027397 -0.0020067 -0.094561 0.0039423 0.0060259 0.0029201 0.00030096 -0.00070947 -0.004434 -0.0010924 0.0047763 -0.0023879 0 -0.014697 0 -0.00068907 0 -0.0010707 0 -0.058793
0.51953 0.00097512 0.0018674 0.0030963 -0.0034812 0.010807 -0.0081588 -0.0011193 0.001469 0.0001387 0.0062106 0.0026203 -0.1087 -0.0017999 0.0012073 0.00038176 0.0028963 -0.001975 -0.0067164 0.0024739 -0.001682 -0.0057428 0 -0.014938 0 -0.00040968 0 -0.0016643 0 -0.073297
0.52344 0.0024196 0.0019651 0.0012609 -0.00053552 0.010386 -0.0035727 -0.001423 0.00078494 0.0011162 0.0068439 0.0074742 -0.13447 -0.0039632 -0.0029901 -0.0044883 0.0048607 -0.0033633 -0.0052739 0.0038612 -0.0076923 -0.0047829 0 -0.015218 0 -6.1033e-05 0 -0.0015147 0 -0.08597
0.52734 0.0029414 0.0027402 8.1725e-05 0.0011934 0.0061967 3.7769e-05 0.0010737 0.0024492 0.0039966 0.0048715 0.010079 -0.15218 -0.0023839 -0.0049203 -0.0075316 0.0062558 -0.0044402 -0.0016165 0.003059 -0.009413 -0.0013398 0 -0.015121 0 0.00010608 0 -0.0008524 0 -0.090746
0.53125 0.0025317 0.0037553 0.00011888 0.0023433 6.6228e-05 0.0029112 0.0038256 0.0055612 0.0062978 0.0020905 0.0092014 -0.15328 0.00058299 -0.0048404 -0.0062392 0.0065178 -0.0048649 0.0013016 0.001776 -0.0066652 0.0014057 0 -0.014598 0 0.00013093 0 -0.00027866 0 -0.080388
0.53516 0.0016479 0.0042457 0.0012237 0.0039369 -0.0051953 0.0059713 0.0044621 0.0078245 0.0055338 0.00063198 0.0054619 -0.14372 0.0024067 -0.003769 -0.001577 0.0047353 -0.0045017 0.0016864 0.0018098 -0.0023738 0.0015986 0 -0.014089 0 0.00024904 0 -0.00024454 0 -0.053412
0.53906 0.00093673 0.0036724 0.0024424 0.0061288 -0.007399 0.0092529 0.0028716 0.0071814 0.0010239 0.001426 0.00076886 -0.13566 0.0023219 -0.0023071 0.0031577 0.0007978 -0.0035693 0.00019947 0.0032826 0.00041933 0.00013849 0 -0.014186 0 0.00061114 0 -0.00068375 0 -0.017607
0.54297 0.00094515 0.0021141 0.002461 0.0079345 -0.0060784 0.01148 0.0011492 0.0034725 -0.0051827 0.0035935 -0.0027163 -0.13641 0.0013976 -0.00067209 0.0052089 -0.003929 -0.0026741 -0.001045 0.0044165 0.00090583 -0.00034336 0 -0.015125 0 0.0011039 0 -0.0011188 0 0.011856
0.54688 0.0019135 0.00027727 0.0005896 0.0081537 -0.0024861 0.011223 0.0016407 -0.0011778 -0.0091616 0.0053158 -0.0034523 -0.14382 0.0011021 0.00056773 0.0043735 -0.0073246 -0.0025375 -0.00056757 0.0032121 0.00028918 0.0019424 0 -0.016542 0 0.0014439 0 -0.0011241 0 0.018965
0.55078 0.0036525 -0.00084716 -0.002378 0.0065823 0.0013559 0.0084568 0.0048835 -0.0036841 -0.007577 0.005458 -0.0011012 -0.14994 0.0018872 0.00043486 0.0025715 -0.0080614 -0.0034856 0.0013054 -0.00043623 -0.00015396 0.0060912 0 -0.017713 0 0.0014415 0 -0.00070645 0 -0.0046586
0.55469 0.0055387 -0.00049444 -0.0043369 0.0043701 0.0038545 0.0049213 0.0091523 -0.0021424 -0.00021858 0.0045133 0.0031847 -0.14796 0.0029448 -0.0014457 0.001698 -0.006483 -0.0050921 0.0030094 -0.004246 -0.0003839 0.0090478 0 -0.018086 0 0.0011754 0 -0.00025531 0 -0.053508
0.55859 0.0067321 0.0014323 -0.0032857 0.0031696 0.0045902 0.0028218 0.011836 0.0027825 0.0093719 0.0040179 0.0070667 -0.1367 0.0030638 -0.0039441 0.001919 -0.0039942 -0.0063687 0.0031643 -0.0053448 -0.0010609 0.0081445 0 -0.017656 0 0.00091614 0 -0.00013828 0 -0.10864
0.5625 0.0066273 0.004211 0.00097723 0.003787 0.0043202 0.0029875 0.011391 0.0082491 0.015976 0.0049903 0.0081964 -0.12066 0.0016745 -0.0050046 0.0019135 -0.0016963 -0.0064655 0.0014549 -0.0028476 -0.0021675 0.0034663 0 -0.016906 0 0.00088147 0 -0.00035236 0 -0.1466
0.56641 0.0053022 0.0065843 0.0063443 0.0054574 0.004392 0.0041304 0.0083076 0.011096 0.016173 0.0068639 0.0058343 -0.10686 -0.00072129 -0.0035119 0.00058605 0.00026307 -0.0053369 -0.0015067 0.0012008 -0.0026273 -0.0020179 0 -0.016387 0 0.0010542 0 -0.00057008 0 -0.15284
0.57031 0.0035743 0.0074225 0.0097239 0.0063484 0.0059194 0.0038898 0.0045146 0.009805 0.010632 0.007917 0.0016646 -0.10082 -0.0028824 -0.00062725 -0.0015842 0.0020433 -0.0037778 -0.0047273 0.0035371 -0.0014346 -0.0047105 0 -0.016335 0 0.0012212 0 -0.00051417 0 -0.1309
0.57422 0.0024927 0.0064296 0.0092746 0.0049317 0.0090638 0.00082525 0.0018711 0.0052697 0.0034467 0.0067942 -0.0012179 -0.10305 -0.0035852 0.0010018 -0.0028947 0.0031201 -0.0027608 -0.007118 0.0025875 0.0010286 -0.003136 0 -0.016583 0 0.0011809 0 -0.0002642 0 -0.099516
0.57813 0.002568 0.004401 0.0057369 0.0012181 0.012709 -0.0042444 0.00099158 3.2615e-05 -0.00094258 0.0037098 -0.00070816 -0.1078 -0.0023753 -0.00030703 -0.0020612 0.0023464 -0.002657 -0.0076078 -0.00010603 0.0030671 0.0011038 0 -0.01681 0 0.00092179 0 -0.00017436 0 -0.078518
0.58203 0.0033543 0.002747 0.0017404 -0.0030453 0.014776 -0.0085984 0.0011784 -0.0032945 -0.00081466 0.00027328 0.0024606 -0.10563 3.6925e-05 -0.0034481 0.00050642 -0.00074503 -0.0030433 -0.0055874 -0.0013241 0.0031722 0.0048638 0 -0.016826 0 0.00061845 0 -0.00048515 0 -0.073897
0.58594 0.003778 0.0025117 -0.00031194 -0.0054015 0.013229 -0.0093985 0.0013063 -0.0033796 0.0021157 -0.0017995 0.005237 -0.089538 0.0020244 -0.0052416 0.003028 -0.0047787 -0.003252 -0.0016323 0.00080131 0.001392 0.0060273 0 -0.016668 0 0.00046182 0 -0.001033 0 -0.074473
0.58984 0.0029919 0.003577 8.0842e-06 -0.0042918 0.0074069 -0.005628 0.00083975 -0.00063953 0.0046112 -0.001859 0.0049616 -0.060874 0.0019915 -0.0032217 0.0039169 -0.0070458 -0.0030958 0.0023197 0.0049523 -0.00083496 0.0048692 0 -0.016458 0 0.00048605 0 -0.0013719 0 -0.063539
0.59375 0.0010579 0.0046947 0.0011555 -0.00017687 -0.0011147 0.0011398 0.00019502 0.0031725 0.0046244 -0.00043006 0.0019195 -0.029685 -0.00042325 0.0020196 0.0030703 -0.0056063 -0.0030343 0.0039959 0.0076886 -0.0021373 0.0031917 0 -0.016226 0 0.00054347 0 -0.0012054 0 -0.035565
0.59766 -0.0011027 0.0043914 0.0011632 0.0046409 -0.0089162 0.0076533 0.00024547 0.0058783 0.0025413 0.0015495 -0.00076735 -0.0078333 -0.0037958 0.0071388 0.0017315 -0.0011258 -0.0036137 0.0024756 0.0064443 -0.0023914 0.0022836 0 -0.015883 0 0.00044408 0 -0.00070258 0 -0.0026275
0.60156 -0.0024272 0.0020902 -0.00072659 0.0074777 -0.012462 0.010996 0.0014278 0.0058654 0.00018226 0.0033864 -0.00010286 0.00020427 -0.0057003 0.008763 0.0011948 0.0034297 -0.0047566 -0.00096912 0.0017595 -0.0024834 0.0017495 0 -0.01536 0 0.00013475 0 -0.00036887 0 0.01628
0.60547 -0.002481 -0.0014147 -0.0036756 0.0070647 -0.010256 0.010397 0.0031811 0.0028195 -0.001217 0.0045725 0.0035542 0.00075281 -0.0045015 0.0061888 0.0016715 0.0051826 -0.0056564 -0.0038492 -0.0031708 -0.0031212 0.00028419 0 -0.014754 0 -0.00023687 0 -0.00057746 0 0.01409
0.60938 -0.0016854 -0.0044875 -0.0061661 0.0043792 -0.0039787 0.0075905 0.0041903 -0.0020804 -0.002081 0.0043937 0.0061474 0.0049723 -0.00078852 0.0017175 0.0023281 0.0037113 -0.0054379 -0.0045034 -0.00509 -0.0041189 -0.0024987 0 -0.014315 0 -0.00042995 0 -0.0012043 0 0.0049788
0.61328 -0.00091786 -0.0057574 -0.0071859 0.0018068 0.0023555 0.0053639 0.0033046 -0.0066698 -0.0037043 0.002059 0.0031888 0.018699 0.0028865 -0.0014692 0.0022728 0.0012152 -0.003974 -0.0033138 -0.0030785 -0.0048614 -0.0051352 0 -0.014274 0 -0.00030427 0 -0.0017215 0 0.013793
0.61719 -0.00088765 -0.0049556 -0.0066752 0.0011902 0.0048464 0.0052536 0.00048157 -0.008876 -0.0064654 -0.0024319 -0.0059946 0.037725 0.003967 -0.0018269 0.0013965 0.0003461 -0.0020656 -0.0019457 0.0011438 -0.005194 -0.005355 0 -0.014661 0 5.7212e-05 0 -0.0016674 0 0.053042
0.62109 -0.0017393 -0.0029239 -0.0051407 0.0022941 0.0022158 0.006142 -0.0029691 -0.0078484 -0.0088541 -0.0075195 -0.016835 0.053088 0.0019923 -0.00019237 0.00027961 0.0017847 -0.00079083 -0.001468 0.0048895 -0.0055077 -0.0022131 0 -0.015275 0 0.00039885 0 -0.0010551 0 0.10743
0.625 -0.0030276 -0.00091899 -0.0030939 0.0030138 -0.003324 0.0050728 -0.0051083 -0.0044782 -0.0084108 -0.010503 -0.02248 0.06083 -0.0010009 0.0015482 -0.00057822 0.0038358 -0.00062845 -0.0013783 0.0064423 -0.0058704 0.0027341 0 -0.015833 0 0.00047947 0 -0.00034724 0 0.14111
0.62891 -0.0039422 0.0001821 -0.00087846 0.0012732 -0.0074716 -8.9919e-05 -0.004633 -0.00092818 -0.0039592 -0.0092498 -0.018942 0.06586 -0.0021972 0.0022762 -0.0012948 0.0043136 -0.0011582 -0.00056161 0.005755 -0.0053745 0.0064414 0 -0.016173 0 0.00024867 0 -3.9822e-05 0 0.12403
0.63281 -0.0036625 0.00024662 0.001178 -0.0029327 -0.0066241 -0.0082312 -0.0018233 0.00060766 0.0027737 -0.0039613 -0.008259 0.075556 -0.00037529 0.0022066 -0.0023663 0.0027759 -0.0015685 0.00096123 0.0038402 -0.0028043 0.0067702 0 -0.016329 0 -0.00012639 0 -0.00025512 0 0.056756
0.63672 -0.0018123 -0.00026227 0.0027144 -0.0071706 -0.0002678 -0.015031 0.0015299 -0.00079093 0.0077752 0.0025878 0.0028992 0.089904 0.0031211 0.0019751 -0.0040013 0.00090616 -0.0014311 0.0016296 0.0018655 0.0018122 0.0041334 0 -0.016442 0 -0.00039832 0 -0.00070724 0 -0.026603
0.64063 0.0011153 -0.00067541 0.0035444 -0.0083663 0.0085259 -0.015894 0.0032432 -0.0041665 0.0075146 0.0067647 0.008085 0.099462 0.0055811 0.0015211 -0.005804 0.00073712 -0.0010014 1.5208e-05 0.00073852 0.0064768 0.00092642 0 -0.01659 0 -0.00042043 0 -0.0010264 0 -0.080906
0.64453 0.0037227 -0.00046684 0.0038191 -0.0053701 0.014796 -0.0096552 0.0021951 -0.0071536 0.001889 0.0065432 0.0055518 0.094804 0.0051148 6.2741e-05 -0.0071271 0.0025368 -0.00082587 -0.0031131 0.0010481 0.0084629 -0.00067506 0 -0.016694 0 -0.00022208 0 -0.0010967 0 -0.080978
0.64844 0.0043785 0.0005241 0.0038333 -0.0001061 0.01457 6.6565e-05 -0.00086694 -0.0073138 -0.005123 0.0028259 -0.00095126 0.078511 0.0019065 -0.0028473 -0.0076505 0.0044574 -0.0011324 -0.0047894 0.0028454 0.0066355 -0.0004861 0 -0.01659 0 6.6451e-05 0 -0.0010882 0 -0.037809
0.65234 0.0023833 0.0019806 0.0036292 0.0037814 0.0072708 0.0072787 -0.0037583 -0.0036542 -0.0080717 -0.0013548 -0.0053628 0.066518 -0.002318 -0.0063947 -0.0075359 0.0042721 -0.0016395 -0.0024314 0.0052884 0.0026029 -7.5099e-05 0 -0.016196 0 0.00034474 0 -0.0011964 0 0.01162
0.65625 -0.0012221 0.0031602 0.0028972 0.0037666 -0.0037557 0.008093 -0.0043092 0.0025236 -0.004305 -0.0030619 -0.0038129 0.075327 -0.0057607 -0.008788 -0.007049 0.0015063 -0.0019254 0.0033051 0.0067905 -0.00062582 -0.00090069 0 -0.015624 0 0.00059265 0 -0.0013939 0 0.032251
0.66016 -0.0040746 0.0032141 0.001392 0.00044591 -0.012965 0.0036525 -0.0019076 0.0080612 0.0033919 -0.0013979 0.0028483 0.10614 -0.0074846 -0.0086043 -0.0061729 -0.0020484 -0.0019033 0.0084114 0.006031 -0.0013547 -0.0027334 0 -0.015145 0 0.00080194 0 -0.0014579 0 0.015517
0.66406 -0.0041123 0.0017179 -0.00055958 -0.0029513 -0.015726 -0.00095927 0.0019338 0.0096456 0.0082732 0.0021372 0.0099925 0.14166 -0.0072743 -0.0059785 -0.0047225 -0.0038541 -0.001876 0.0087324 0.0031633 -0.00066885 -0.0039037 0 -0.015007 0 0.00088736 0 -0.0012351 0 -0.016751
0.66797 -0.0012387 -0.00091121 -0.0021077 -0.0031397 -0.011073 -0.00096091 0.0044764 0.0059271 0.0046718 0.0048816 0.012584 0.16007 -0.0051648 -0.0025518 -0.0028233 -0.0027248 -0.0021326 0.0037454 -1.4491e-05 -0.0011519 -0.0030534 0 -0.015263 0 0.00070598 0 -0.00085092 0 -0.030495
0.67188 0.0024225 -0.0034988 -0.0025896 0.0006487 -0.00236 0.0042515 0.0036364 -0.0012989 -0.0070383 0.0047927 0.0085208 0.15412 -0.0015353 -0.00022819 -0.0011237 0.00034802 -0.0025625 -0.0026968 -0.0013897 -0.0040698 -0.0005687 0 -0.015737 0 0.00019734 0 -0.00063068 0 -0.0055827
0.67578 0.004089 -0.0047642 -0.002214 0.0060997 0.0047597 0.010747 -0.00040272 -0.007868 -0.019685 0.0016106 -0.00013611 0.1376 0.0023928 0.00018085 -0.00035094 0.003191 -0.0027326 -0.0055741 -0.00033536 -0.0078344 0.0017832 0 -0.016144 0 -0.00049119 0 -0.0007953 0 0.048766
0.67969 0.0025237 -0.0041322 -0.0019193 0.0095734 0.0059494 0.013342 -0.0050724 -0.0097809 -0.023957 -0.0031179 -0.0085865 0.13275 0.0046915 -0.00067108 -0.00058611 0.0041967 -0.0023608 -0.0030237 0.0017179 -0.0093511 0.002655 0 -0.016281 0 -0.0010464 0 -0.0012269 0 0.099612
0.68359 -0.00096399 -0.0021046 -0.0024057 0.0086987 0.0010701 0.009648 -0.0070812 -0.0059301 -0.015366 -0.0069638 -0.012315 0.15053 0.0039967 -0.0014544 -0.0010304 0.0033069 -0.0016679 0.0021956 0.0025962 -0.0069949 0.0025131 0 -0.016137 0 -0.0012008 0 -0.0015361 0 0.11271
0.6875 -0.0036056 9.5647e-05 -0.0032758 0.0038628 -0.0057005 0.0016373 -0.0048189 0.00096083 0.0018222 -0.0079279 -0.0098226 0.18198 0.00093055 -0.0013307 -0.0005968 0.001635 -0.0012065 0.0054058 0.0014018 -0.0022974 0.0031486 0 -0.015862 0 -0.00094019 0 -0.0013777 0 0.076246
0.69141 -0.0034312 0.0013337 -0.0032446 -0.0022897 -0.0087523 -0.0061917 0.00026696 0.0060695 0.017051 -0.0055239 -0.0034027 0.20806 -0.0019887 -0.00050682 0.0011895 0.00035453 -0.0013208 0.0042575 -0.00071882 0.001344 0.0057076 0 -0.015633 0 -0.00051135 0 -0.00073186 0 0.0096202
0.69531 -0.00077026 0.0012249 -0.0013575 -0.006713 -0.0050162 -0.010151 0.0045288 0.0058033 0.020814 -0.0011087 0.0025142 0.21762 -0.0023799 0.00019098 0.0038289 -0.00011805 -0.0017955 0.00053103 -0.0018301 0.0017239 0.0091869 0 -0.01555 0 -0.00021294 0 8.3021e-05 0 -0.04888
0.69922 0.002212 0.00022294 0.0019156 -0.007761 0.0037761 -0.009473 0.0047825 0.00033538 0.011421 0.0028051 0.0043895 0.21587 -0.00029456 0.0002404 0.006306 -0.00016011 -0.0020749 -0.0020251 -0.0012269 -0.00025614 0.01099 0 -0.015626 0 -0.00015595 0 0.00065445 0 -0.067392
0.70313 0.003385 -0.00081533 0.0048245 -0.0058693 0.012182 -0.0059735 0.00082493 -0.0065588 -0.0039515 0.0040041 0.0019223 0.21623 0.0016088 -1.966e-05 0.0078185 -0.00044288 -0.0018418 -0.0014964 -0.00014149 -0.0015804 0.0091798 0 -0.015831 0 -0.0002125 0 0.0007521 0 -0.041254
0.70703 0.0022169 -0.0011996 0.0056783 -0.0029602 0.01472 -0.0022065 -0.0042413 -0.010258 -0.014669 0.00197 -0.0019627 0.22509 0.00058506 0.00029145 0.008039 -0.0013818 -0.0013658 0.00051647 -0.0003663 9.4721e-06 0.0043777 0 -0.016134 0 -0.00018814 0 0.00042665 0 0.005456
0.71094 -0.00020401 -0.00074828 0.0041693 -0.0011338 0.0095087 0.0001374 -0.0063221 -0.0085717 -0.014288 -0.0017553 -0.0034886 0.23555 -0.0031935 0.0016593 0.0068267 -0.0028099 -0.001249 0.00083215 -0.0021763 0.0039791 -0.00052598 0 -0.016466 0 -3.4003e-05 0 -9.2919e-05 0 0.038678
0.71484 -0.0023933 0.00019348 0.0014861 -0.0014149 -0.0006176 0.00068435 -0.0035798 -0.003123 -0.0047189 -0.0045984 -0.00095676 0.23604 -0.0062407 0.0034586 0.0040083 -0.0039414 -0.0018082 -0.0018758 -0.0037448 0.0075651 -0.002697 0 -0.016685 0 0.00011723 0 -0.00056747 0 0.039432
0.71875 -0.0036046 0.00095947 -0.00080203 -0.003181 -0.010113 3.599e-05 0.0019882 0.0020448 0.0058787 -0.0047138 0.0040253 0.22433 -0.0047957 0.0042 -0.00026772 -0.0036941 -0.0027056 -0.0056174 -0.0028149 0.0082015 -0.0016952 0 -0.016607 0 0.00012013 0 -0.00084705 0 0.016395
0.72266 -0.0039189 0.0008825 -0.0019722 -0.0045794 -0.01427 -0.00066725 0.0060178 0.0034118 0.0093841 -0.0022023 0.0079158 0.21188 0.0013214 0.0027204 -0.0049492 -0.0013865 -0.0032058 -0.0069765 0.00090287 0.005512 0.00024481 0 -0.016132 0 2.1955e-06 0 -0.00088285 0 -0.0030937
0.72656 -0.0035794 -0.00034301 -0.0023916 -0.0037859 -0.011894 -0.00014591 0.0052059 0.00025616 0.0033023 0.0010948 0.0079972 0.21401 0.0078402 -0.00058968 -0.0081731 0.0025129 -0.0028314 -0.0043973 0.0049956 0.0012851 0.00021892 0 -0.015379 0 -4.1575e-05 0 -0.00071433 0 0.0042229
0.73047 -0.0025765 -0.0023868 -0.0027673 -0.00040703 -0.005582 0.0023617 -3.9813e-05 -0.0051977 -0.0081193 0.0029969 0.0042676 0.23564 0.0093985 -0.0036637 -0.0083981 0.0062471 -0.0018066 0.00034198 0.0061667 -0.0021428 -0.0028352 0 -0.014696 0 0.00014827 0 -0.000467 0 0.039328
0.73438 -0.00097472 -0.0043152 -0.0033401 0.0039598 0.00022938 0.0062884 -0.0058773 -0.0095177 -0.017346 0.0024634 -0.00089507 0.26679 0.0043084 -0.0041272 -0.0057384 0.0076831 -0.00088679 0.00376 0.0030695 -0.0034384 -0.0072833 0 -0.01448 0 0.00050266 0 -0.00032496 0 0.081009
0.73828 0.00058587 -0.005053 -0.003818 0.006615 0.002025 0.0095547 -0.007997 -0.010249 -0.018609 0.00010348 -0.0047079 0.29157 -0.0036897 -0.0012588 -0.0021256 0.0058489 -0.00074376 0.0036997 -0.0023938 -0.0026278 -0.010236 0 -0.014925 0 0.00075111 0 -0.00043983 0 0.10256
0.74219 0.0010967 -0.0040678 -0.0038883 0.0056653 -0.00081192 0.0096715 -0.0048785 -0.0071601 -0.011159 -0.0024602 -0.0057901 0.30162 -0.008483 0.0030804 0.00013996 0.001882 -0.0014528 0.00091111 -0.0064892 -0.0005218 -0.0099444 0 -0.015869 0 0.00065927 0 -0.0008172 0 0.090592
0.74609 0.0001439 -0.0017886 -0.0035295 0.0015858 -0.0057407 0.0056402 0.0012018 -0.0020804 0.00083196 -0.003708 -0.0045013 0.30109 -0.0067638 0.0055584 0.00027015 -0.0016043 -0.0024899 -0.0020008 -0.006531 0.0018513 -0.0071074 0 -0.016869 0 0.00024869 0 -0.0012854 0 0.051642
0.75 -0.0013763 0.00063496 -0.0027407 -0.0028927 -0.0085666 -0.00090829 0.0060296 0.0022494 0.011011 -0.0030219 -0.0020342 0.30019 -0.00061325 0.0038847 -0.00049842 -0.0024536 -0.0031696 -0.0029088 -0.0027664 0.0034122 -0.004136 0 -0.017464 0 -0.00021873 0 -0.0016043 0 0.0041683
0.75391 -0.0017846 0.0021214 -0.0011884 -0.0046827 -0.0059734 -0.0065724 0.0065298 0.0036136 0.014377 -0.00084567 0.00054731 0.30517 0.004761 -0.0012389 -0.00034395 -0.00065735 -0.0031145 -0.0015147 0.0021598 0.0032166 -0.0031715 0 -0.017432 0 -0.00047741 0 -0.0016407 0 -0.034717
0.75781 -0.00015817 0.0023911 0.001517 -0.0026525 0.0021942 -0.0085885 0.0026817 0.0014442 0.0098336 0.0016293 0.0025407 0.31502 0.0058036 -0.0064336 0.0011324 0.0017022 -0.0024124 0.0011702 0.0054189 0.0010513 -0.0045509 0 -0.016879 0 -0.00048223 0 -0.0014598 0 -0.056722
0.76172 0.0025557 0.0020477 0.0049982 0.0014814 0.012291 -0.0068226 -0.0028955 -0.002808 0.00065338 0.0030151 0.0033981 0.32605 0.0033356 -0.0081292 0.0024085 0.0022884 -0.0014481 0.0041528 0.0058913 -0.0019836 -0.0068156 0 -0.016124 0 -0.00040512 0 -0.0012445 0 -0.061191
0.76563 0.0041052 0.0019552 0.0077306 0.0044473 0.018602 -0.0036051 -0.0069535 -0.0063457 -0.0074047 0.0024046 0.0028166 0.33738 0.00089724 -0.0052754 0.0016754 0.00053893 -0.00063429 0.0070267 0.0043692 -0.0037922 -0.0079877 0 -0.015488 0 -0.00042387 0 -0.0011155 0 -0.050813
0.76953 0.002868 0.0024651 0.0079111 0.0039017 0.016779 -0.0015739 -0.0075509 -0.0066216 -0.0095233 2.6857e-08 0.0012211 0.35025 0.00078482 -8.2663e-05 -0.0010207 -0.001921 -0.00023944 0.0094446 0.0023624 -0.0027106 -0.0069494 0 -0.015136 0 -0.00053175 0 -0.001021 0 -0.030192
0.77344 -0.00058788 0.0031552 0.0050851 0.00014773 0.006909 -0.0014986 -0.0047727 -0.003064 -0.0049353 -0.0027428 -8.5306e-05 0.36284 0.0019693 0.0037565 -0.0034579 -0.002827 -0.00033481 0.010539 0.00085117 0.00098769 -0.0039536 0 -0.015044 0 -0.00056454 0 -0.00080527 0 -0.0069283
0.77734 -0.0038562 0.0032487 0.0009558 -0.0042012 -0.006023 -0.0020084 -0.00026839 0.0022626 0.0024019 -0.0038606 0.00028976 0.36814 0.0018631 0.0038163 -0.0033202 -0.0013281 -0.00079648 0.0093137 -2.3572e-05 0.0049527 -0.0001717 0 -0.015081 0 -0.0004061 0 -0.00039118 0 0.009732
0.78125 -0.0047293 0.0022814 -0.0017262 -0.0062236 -0.01499 -0.0012846 0.0037047 0.0057924 0.0063954 -0.0022968 0.0025609 0.35937 -0.00025469 0.00041846 -0.00071592 0.0013415 -0.0013493 0.0057395 -0.00044911 0.0063693 0.0031262 0 -0.015101 0 -0.00014252 0 9.5839e-05 0 0.014719
0.78516 -0.0030638 0.00042581 -0.0014904 -0.0047186 -0.015412 0.0010686 0.0052228 0.0048456 0.0031687 0.0010346 0.0052852 0.33801 -0.0020654 -0.0041211 0.0015377 0.0031137 -0.0016971 0.0012877 -0.00040584 0.0040914 0.0051359 0 -0.015031 0 1.071e-05 0 0.00038847 0 0.012534
0.78906 -0.00075187 -0.00172 0.00040845 -0.00079242 -0.0081827 0.0037859 0.0035083 -0.00038537 -0.0059411 0.0036187 0.0063954 0.31558 -0.00070859 -0.0074749 0.00046327 0.0029924 -0.0017166 -0.0019082 0.00035515 -0.00049488 0.005643 0 -0.014894 0 -5.9179e-05 0 0.00028134 0 0.015153
0.79297 0.0001192 -0.003567 0.00095671 0.0031798 0.0010126 0.0053966 -0.00053567 -0.0068002 -0.015147 0.0031787 0.0049702 0.30576 0.0037075 -0.0086827 -0.0040097 0.0018105 -0.0015712 -0.002634 0.0019583 -0.0045799 0.0048886 0 -0.014803 0 -0.00021657 0 -0.00019178 0 0.031793
0.79688 -0.00087452 -0.0047691 -0.0019036 0.0051981 0.0056806 0.0057264 -0.0045177 -0.01045 -0.018336 -0.00037326 0.002062 0.31361 0.0075365 -0.008027 -0.008558 0.0012349 -0.0016004 -0.0014628 0.0041273 -0.005995 0.0033938 0 -0.014882 0 -0.00018761 0 -0.00075716 0 0.058949
0.80078 -0.0023452 -0.0051576 -0.0072228 0.004678 0.0029737 0.0058481 -0.0058044 -0.0092035 -0.013441 -0.0046027 -0.00030973 0.3322 0.0069586 -0.0060952 -0.0093137 0.0021226 -0.002025 -0.00011486 0.0062172 -0.0045138 0.0017934 0 -0.015166 0 0.00016291 0 -0.0010832 0 0.080699
0.80469 -0.0026456 -0.0046306 -0.011593 0.0024159 -0.0045325 0.0065876 -0.0033268 -0.0040664 -0.0037182 -0.0063431 -0.0010737 0.34989 0.0020382 -0.0033012 -0.0055039 0.0038582 -0.0027118 2.8406e-05 0.0074496 -0.0015434 0.00064798 0 -0.015522 0 0.00065706 0 -0.0010097 0 0.08052
0.80859 -0.0014665 -0.0032336 -0.011888 -0.00016144 -0.010855 0.0072462 0.0013732 0.0017079 0.0049279 -0.0042314 -0.00102 0.36089 -0.0028069 -0.00026401 -0.00036797 0.0052015 -0.0032312 -0.0011217 0.0071957 0.0011746 0.00026806 0 -0.015695 0 0.00091721 0 -0.00065761 0 0.054731
0.8125 9.4406e-05 -0.0013385 -0.0077813 -0.0018365 -0.010808 0.0060063 0.0049651 0.0048883 0.0082644 0.00017779 -0.0017587 0.36867 -0.0027791 0.0017854 0.0016812 0.0056249 -0.0031917 -0.0026413 0.0052765 0.0026145 0.00065683 0 -0.015469 0 0.00068395 0 -0.00033986 0 0.015538
0.81641 0.00090862 0.00038885 -0.0018709 -0.0021568 -0.0034207 0.0017483 0.0047272 0.0041999 0.0062775 0.0037248 -0.0037823 0.37961 0.0025728 0.0015174 -0.00092544 0.0056975 -0.0025721 -0.0035568 0.0022233 0.0026569 0.0016114 0 -0.014878 0 5.7715e-05 0 -0.00033441 0 -0.018886
0.82031 0.0010666 0.0013563 0.0025312 -0.0016095 0.0075687 -0.0044832 0.00073795 0.00073297 0.0022818 0.0042441 -0.0056809 0.39414 0.0085847 -0.001257 -0.0055049 0.006163 -0.001759 -0.0034582 -0.00075441 0.0017648 0.0028804 0 -0.014255 0 -0.00055403 0 -0.00067168 0 -0.037826
0.82422 0.0016406 0.0014691 0.0038503 -0.001356 0.016159 -0.0098616 -0.0040143 -0.0030829 -0.00017849 0.0021644 -0.0054251 0.40519 0.0096559 -0.0049242 -0.0076558 0.0067831 -0.0012563 -0.0023938 -0.0023366 0.00072144 0.0042312 0 -0.014063 0 -0.00074484 0 -0.0010883 0 -0.042893
0.82813 0.0032451 0.0011828 0.0028948 -0.0024996 0.017697 -0.011762 -0.0058749 -0.0049715 0.00010162 -0.00022464 -0.0024764 0.40533 0.0045106 -0.006997 -0.0053091 0.006298 -0.0013179 -0.00057339 -0.0019845 0.00046011 0.0053958 0 -0.014569 0 -0.00041942 0 -0.0011995 0 -0.041464
0.83203 0.0050111 0.0010769 0.0015269 -0.0051482 0.011461 -0.0096115 -0.0033787 -0.0038709 0.0017516 -0.0010092 0.001462 0.39521 -0.0025077 -0.0060914 -0.00046501 0.0036884 -0.0018053 0.0015412 -0.00044364 0.0016077 0.0060177 0 -0.015609 0 0.00013686 0 -0.00079437 0 -0.037194
0.83594 0.0052001 0.0013277 0.00093764 -0.0079363 0.00092069 -0.0050571 0.0016216 -0.00026665 0.0025276 -0.00024633 0.0039218 0.38423 -0.0054096 -0.0031692 0.0029113 -0.0004937 -0.0023492 0.002958 0.00075724 0.0037567 0.0057389 0 -0.016647 0 0.00046718 0 -4.5871e-05 0 -0.027935
0.83984 0.0029571 0.001587 0.0010827 -0.0086318 -0.0083058 -0.00050252 0.0054719 0.0040927 0.0011787 0.0004825 0.0039581 0.38278 -0.0020654 -0.00074399 0.0026505 -0.0041606 -0.0026416 0.0024306 0.0005729 0.0052011 0.0044181 0 -0.017119 0 0.0002613 0 0.00054994 0 -0.01225
0.84375 -0.00056286 0.0013867 0.0013521 -0.0057021 -0.011631 0.0025692 0.0055816 0.0069743 -0.0019029 -7.6435e-05 0.0029353 0.39349 0.0039272 -0.00063366 0.00014336 -0.0052556 -0.0026175 -0.00048358 -0.00061732 0.0038638 0.0023169 0 -0.016829 0 -0.0004396 0 0.00051293 0 0.0042846
0.84766 -0.002935 0.00066023 0.0013482 0.00023835 -0.0081035 0.0041337 0.0022823 0.0067986 -0.0052615 -0.001524 0.0029724 0.40961 0.0066672 -0.0023061 -0.0014169 -0.0035005 -0.0024327 -0.0044663 -0.0013716 -0.00093622 7.7541e-05 0 -0.016094 0 -0.0012657 0 -0.00023033 0 0.011648
0.85156 -0.0024903 -0.00014548 0.000919 0.0064006 -0.00093465 0.0049439 -0.0016957 0.0036849 -0.007328 -0.0022882 0.0046038 0.42096 0.0033458 -0.0033876 -0.00033415 -0.00069947 -0.0023192 -0.0068281 -0.00065068 -0.0073682 -0.0015354 0 -0.015515 0 -0.0017311 0 -0.0012244 0 0.0052024
0.85547 0.00025064 -0.00047102 -0.00020546 0.0095507 0.0045568 0.0056116 -0.0034625 -0.00036651 -0.0070739 -0.0013112 0.0060617 0.42149 -0.0033807 -0.0018832 0.0020931 0.00074397 -0.0024423 -0.0054231 0.0009848 -0.011952 -0.0019912 0 -0.015535 0 -0.0015073 0 -0.0017833 0 -0.0079869
0.85938 0.0030829 -0.00014139 -0.0022789 0.0083434 0.004498 0.0063166 -0.0019854 -0.0026147 -0.0043338 0.00083909 0.0049936 0.41204 -0.0079778 0.0019651 0.003208 -0.00019418 -0.0028176 -0.00064658 0.0017304 -0.01208 -0.0012503 0 -0.016121 0 -0.00061489 0 -0.0015193 0 -0.014676
0.86328 0.004071 0.00054309 -0.0047828 0.0044047 -0.00076003 0.0070602 0.0015663 -0.0014908 4.7422e-05 0.0025464 0.00096712 0.39822 -0.0069047 0.0058812 0.0018798 -0.0024323 -0.0032866 0.0044089 0.00029272 -0.008196 0.00021259 0 -0.016797 0 0.00056384 0 -0.00067511 0 -0.0089426
0.86719 0.0031272 0.0011865 -0.0060472 0.0011591 -0.0067168 0.0077849 0.0050291 0.0021468 0.0043903 0.0027711 -0.0037294 0.38707 -0.0013248 0.007537 -0.00037897 -0.0039103 -0.0035712 0.0061459 -0.0025761 -0.0036428 0.0016341 0 -0.017019 0 0.001477 0 4.9531e-05 0 -0.00035195
0.87109 0.0018211 0.0017244 -0.0041996 0.0012154 -0.0078754 0.0080689 0.0067443 0.0055853 0.0069421 0.0020333 -0.0058447 0.38524 0.0043651 0.0064003 -0.001087 -0.0034915 -0.0034318 0.0033504 -0.0043705 -0.0021138 0.0023414 0 -0.016584 0 0.0017154 0 7.1923e-05 0 -0.0072872
0.875 0.0017436 0.002444 0.001022 0.0043674 -0.0018633 0.0069235 0.0062526 0.0063798 0.0069896 0.0017759 -0.0038671 0.39716 0.0063091 0.0038171 0.0006309 -0.0018992 -0.0028735 -0.0017332 -0.0029263 -0.0047797 0.0021047 0 -0.015778 0 0.0012673 0 -0.00057818 0 -0.040052
0.87891 0.0030491 0.0035928 0.0073475 0.0078168 0.0085446 0.0033689 0.0040825 0.0043079 0.0054554 0.002803 0.00079831 0.42173 0.003784 0.0015071 0.0032706 -0.00088884 -0.0022309 -0.00522 0.0014682 -0.0095135 0.001257 0 -0.015152 0 0.00053571 0 -0.0012924 0 -0.08896
0.88281 0.0044888 0.0050062 0.011247 0.0084175 0.017157 -0.0023683 0.0012465 0.0014417 0.0042395 0.0044106 0.0051202 0.44989 -0.0011056 0.00012367 0.0046491 -0.0014898 -0.0019846 -0.004829 0.0059061 -0.012791 0.00046405 0 -0.015098 0 7.3554e-05 0 -0.001446 0 -0.12894
0.88672 0.0047425 0.0061582 0.01066 0.0051001 0.018665 -0.0081659 -0.001091 0.00023732 0.004605 0.0050787 0.0068305 0.46777 -0.0054909 -0.00077965 0.0041224 -0.0029817 -0.0023759 -0.0017402 0.006946 -0.012519 0.0002421 0 -0.015569 0 0.00020244 0 -0.00099397 0 -0.13747
0.89063 0.0036799 0.0065837 0.0067879 -0.00042698 0.012315 -0.010869 -0.0018567 0.001363 0.0059534 0.0040007 0.0057483 0.46637 -0.0073985 -0.0016538 0.0029351 -0.0035444 -0.0031279 0.00059261 0.0032671 -0.0093667 0.00054349 0 -0.016137 0 0.0007887 0 -0.00054057 0 -0.11077
0.89453 0.002397 0.0062447 0.0031599 -0.0051109 0.0022599 -0.0084602 -0.00048414 0.0032671 0.0062089 0.0019115 0.0031978 0.45072 -0.006142 -0.0021735 0.0024542 -0.0019532 -0.0035714 -0.00034711 -0.0032705 -0.0056779 0.00075079 0 -0.016337 0 0.001351 0 -0.00077509 0 -0.065579
0.89844 0.0021282 0.0054943 0.0026153 -0.006792 -0.0055009 -0.0018983 0.0026269 0.0038769 0.0036703 0.00042429 0.00058946 0.43875 -0.0021961 -0.0017139 0.0023911 0.0012689 -0.0031552 -0.0037472 -0.0089354 -0.0032479 0.00014879 0 -0.016023 0 0.0014189 0 -0.0017654 0 -0.026686
0.90234 0.0031407 0.004726 0.0048987 -0.0054253 -0.0071486 0.0050777 0.0061094 0.0027851 -0.0012268 0.00057608 -0.0012675 0.448 0.0026957 -0.0004791 0.0011155 0.0043119 -0.0019463 -0.0060472 -0.010638 -0.0020555 -0.0014513 0 -0.015456 0 0.0008646 0 -0.0027719 0 -0.01164
0.90625 0.0045783 0.0040955 0.007062 -0.0025176 -0.0031349 0.0083684 0.0083528 0.0017851 -0.0058565 0.0019984 -0.0017822 0.48026 0.0056777 0.00017974 -0.0021848 0.0057104 -0.00066613 -0.004049 -0.0077195 -0.00089522 -0.0034413 0 -0.01508 0 -4.2221e-05 0 -0.0028078 0 -0.023675
0.91016 0.0052456 0.0035604 0.0062698 0.00042165 0.0027987 0.0064605 0.0085233 0.0031666 -0.0072446 0.0034199 -0.00019334 0.51857 0.0041758 -0.0011098 -0.0059048 0.005609 -0.00018191 0.0021082 -0.0019592 0.0010088 -0.0047654 0 -0.015178 0 -0.00086753 0 -0.0014902 0 -0.054215
0.91406 0.0045336 0.0031016 0.0023697 0.0029331 0.0064689 0.0016021 0.007048 0.0073348 -0.0043286 0.0038822 0.0038343 0.54091 -0.0018353 -0.0041927 -0.0069803 0.0054647 -0.00085062 0.0086913 0.0037552 0.003086 -0.0046584 0 -0.01569 0 -0.0013197 0 0.00056417 0 -0.088889
0.91797 0.0027608 0.0028035 -0.0021012 0.0053609 0.0057705 -0.0018052 0.0051446 0.012006 0.0012122 0.0034588 0.0090818 0.53951 -0.0087702 -0.0071187 -0.003745 0.0064649 -0.0022608 0.011128 0.0069527 0.0039841 -0.0032014 0 -0.016318 0 -0.0013841 0 0.0021707 0 -0.11209
0.92188 0.00085667 0.0026969 -0.004297 0.0078088 0.001464 -0.00045837 0.0038426 0.01381 0.0061811 0.0029088 0.012649 0.52799 -0.011389 -0.0077174 0.0021033 0.0081863 -0.003577 0.0075371 0.0065121 0.0029042 -0.0012561 0 -0.016793 0 -0.0012215 0 0.0024817 0 -0.11104
0.92578 -0.00019444 0.0026039 -0.0034483 0.0094937 -0.0036798 0.005357 0.0033828 0.010933 0.0080889 0.0027983 0.011663 0.52917 -0.0069183 -0.0056748 0.0065453 0.00885 -0.0041715 0.00018317 0.0029427 0.0003764 0.00016006 0 -0.017054 0 -0.00097492 0 0.0015932 0 -0.082165
0.92969 0.00021936 0.0022665 -0.0010756 0.009209 -0.0064516 0.011856 0.003425 0.0045501 0.0066593 0.0030338 0.0057143 0.55431 0.0021004 -0.0030672 0.0065153 0.0070357 -0.0040078 -0.0062786 -0.0018187 -0.0021548 0.0005538 0 -0.017181 0 -0.00067624 0 0.00035809 0 -0.037165
0.93359 0.0020944 0.0016946 0.00086386 0.0064837 -0.0047036 0.014312 0.0036425 -0.0020647 0.0036658 0.0031548 -0.0022261 0.59304 0.0092385 -0.0026332 0.002409 0.003269 -0.0035089 -0.0082748 -0.0051366 -0.0034071 0.00017965 0 -0.017188 0 -0.00031315 0 -0.00038711 0 -0.0011346
0.9375 0.0047078 0.0013442 0.0018191 0.002327 0.0015766 0.010226 0.0039544 -0.0058176 0.0015113 0.0028949 -0.0076079 0.62342 0.0092372 -0.0052374 -0.0024652 -0.00011933 -0.0031163 -0.0057237 -0.0049512 -0.0030096 -0.00030162 0 -0.016908 0 5.3874e-05 0 -0.00047654 0 0.0013953
0.94141 0.0067725 0.0018208 0.0026694 -0.0012119 0.0099214 0.00096772 0.0041985 -0.0055445 0.0017259 0.0023469 -0.0075858 0.6323 0.0024823 -0.0088743 -0.0048607 -0.00092783 -0.0029704 -0.0015982 -0.0010862 -0.0014426 -0.00039226 0 -0.016136 0 0.00027104 0 -0.00040397 0 -0.034906
0.94531 0.0070129 0.0032898 0.0041839 -0.0024007 0.016208 -0.0090731 0.0038213 -0.0021073 0.0042795 0.0016607 -0.0030582 0.62707 -0.005191 -0.010247 -0.004141 0.00085532 -0.002946 0.00075319 0.0043914 0.0005153 -9.8624e-05 0 -0.014913 0 0.00020306 0 -0.00072988 0 -0.088399
0.94922 0.0049945 0.0051413 0.0057955 -0.001039 0.016733 -0.01511 0.0022315 0.0026941 0.0078267 0.0007838 0.0022881 0.62795 -0.0073975 -0.0075908 -0.0021812 0.0028195 -0.002901 0.00017572 0.0083415 0.0022389 0.00016126 0 -0.013673 0 -0.00012619 0 -0.001501 0 -0.12328
0.95313 0.0016139 0.0063001 0.0060893 0.001423 0.010622 -0.014614 -0.00034333 0.0071394 0.010468 -0.00035324 0.0050607 0.64909 -0.0025401 -0.002235 -0.0011056 0.0021281 -0.0028329 -0.0018846 0.0086236 0.0033583 -6.3408e-05 0 -0.013044 0 -0.00050156 0 -0.0022104 0 -0.11555
0.95703 -0.0012989 0.005987 0.0044465 0.0029454 0.00089643 -0.0084837 -0.00247 0.0098824 0.010599 -0.0014475 0.0046831 0.68634 0.0051149 0.0025015 -0.0013315 -0.0019081 -0.0028145 -0.0031927 0.0055093 0.0036986 -0.00090074 0 -0.013413 0 -0.00063653 0 -0.0022868 0 -0.071608
0.96094 -0.0021629 0.0042982 0.0019824 0.0023378 -0.0070107 -0.00023932 -0.0023614 0.0099392 0.0075931 -0.001828 0.0033075 0.72242 0.0094005 0.00407 -0.0017418 -0.0069939 -0.0028514 -0.0029124 0.0012717 0.003291 -0.0020436 0 -0.014591 0 -0.00036164 0 -0.0016205 0 -0.023223
0.96484 -0.00076287 0.0021162 0.00065474 5.3569e-05 -0.0086723 0.0060894 0.0004812 0.0070492 0.0021642 -0.0010433 0.0034935 0.74298 0.0074816 0.0026518 -0.0014079 -0.0096106 -0.0028693 -0.0021642 -0.0016812 0.0024238 -0.0029048 0 -0.015899 0 0.00025594 0 -0.00064687 0 -0.0022136
0.96875 0.001616 0.00045644 0.0013748 -0.0021537 -0.0037346 0.0081305 0.0043406 0.0023034 -0.0037922 0.00052902 0.0059219 0.74806 0.001692 0.00064374 -0.00073946 -0.0079221 -0.0028423 -0.0025901 -0.0024938 0.0015485 -0.0029295 0 -0.016637 0 0.00094679 0 4.3993e-05 0 -0.016035
0.97266 0.003181 -0.00018426 0.003045 -0.0024128 0.0037269 0.0062518 0.0062515 -0.0018667 -0.0079282 0.0018047 0.0091004 0.7494 -0.0032354 0.00027382 -0.00079795 -0.0032891 -0.002878 -0.0044612 -0.0019893 0.0010142 -0.001907 0 -0.016576 0 0.0014068 0 0.00017337 0 -0.044525
0.97656 0.0029496 2.3577e-06 0.0035368 3.5812e-05 0.0080016 0.0030696 0.0043902 -0.0029591 -0.0084929 0.0019081 0.010992 0.75847 -0.0044765 0.0016001 -0.0017056 0.00093927 -0.0031172 -0.0062423 -0.0013882 0.00084601 -0.00012505 0 -0.016074 0 0.0014898 0 -9.726e-05 0 -0.05934
0.98047 0.0013317 0.00043991 0.0016715 0.0042961 0.0057335 0.0017105 -0.00010189 -0.00029397 -0.005204 0.0010349 0.010782 0.77767 -0.0028834 0.0026991 -0.0021393 0.0022599 -0.0035407 -0.0060558 -0.0010655 0.00077696 0.0017448 0 -0.015726 0 0.001297 0 -0.00042361 0 -0.047849
0.98438 -0.00040276 0.00057218 -0.0017031 0.00824 -0.0017843 0.0038023 -0.0036734 0.0040617 0.00049788 0.00031527 0.0091676 0.80166 -0.001072 0.0017749 -0.0006744 0.00094756 -0.0039171 -0.0035848 -0.00056239 0.00048887 0.0030127 0 -0.015859 0 0.0010949 0 -0.0006173 0 -0.020574
0.98828 -0.0011908 7.0668e-05 -0.0045002 0.0096559 -0.0095988 0.0083508 -0.0031629 0.0064311 0.0059538 0.00066163 0.0071729 0.82452 -0.00036251 -0.0008539 0.0024096 -0.00056194 -0.0039923 -0.00049102 0.00037974 -0.00017355 0.003374 0 -0.016298 0 0.0011034 0 -0.00074517 0 0.0024262
0.99219 -0.0008468 -0.0011249 -0.0051772 0.0075189 -0.012521 0.012236 0.0013746 0.0041443 0.0083873 0.0016803 0.0049542 0.84413 0.00017177 -0.0028048 0.004929 -0.00012778 -0.0037462 0.0011215 0.001099 -0.0011649 0.0030516 0 -0.016593 0 0.0013028 0 -0.00095628 0 0.011483
0.99609 8.9689e-05 -0.0027547 -0.0038112 0.0026817 -0.0085053 0.012141 0.006316 -0.0023248 0.0062474 0.0018124 0.0018657 0.86072 0.0019235 -0.0017538 0.0046664 0.0021339 -0.0034378 0.0006969 0.0005327 -0.0023006 0.0025398 0 -0.016463 0 0.0014221 0 -0.0012702 0 0.014319
1 0.00096118 -0.004187 -0.0016461 -0.0024854 0.00021536 0.0067778 0.0071446 -0.0094275 0.00026719 -0.00024909 -0.0023384 0.87418 0.0045967 0.0022642 0.0015507 0.00412 -0.0033671 -0.00032677 -0.0015527 -0.0032827 0.0021488 0 -0.016054 0 0.0011533 0 -0.0015485 0 0.024675
1.0039 0.0013949 -0.0045989 0.00015246 -0.0054418 0.008696 -0.0020513 0.002122 -0.012841 -0.0064357 -0.0041191 -0.0065035 0.88543 0.0062163 0.0065067 -0.0020847 0.0038192 -0.0035894 -8.9207e-05 -0.004036 -0.0037195 0.0017648 0 -0.015773 0 0.00044545 0 -0.0016387 0 0.045206
1.0078 0.001245 -0.0035071 0.001208 -0.0050917 0.012292 -0.010403 -0.0060586 -0.010319 -0.009708 -0.0076841 -0.0084486 0.89993 0.0052518 0.0075919 -0.0035307 0.0011504 -0.0038841 0.0016916 -0.005347 -0.0032885 0.0010671 0 -0.015893 0 -0.00037328 0 -0.0014996 0 0.062372
1.0117 0.0003877 -0.0013312 0.0016235 -0.0026011 0.0092312 -0.014621 -0.012101 -0.0030906 -0.0068591 -0.0086859 -0.0065758 0.92669 0.0023959 0.0043183 -0.0020813 -0.0020845 -0.004016 0.0033692 -0.0049686 -0.0020399 -2.0962e-06 0 -0.016297 0 -0.00078967 0 -0.0011777 0 0.058908
1.0156 -0.0012202 0.00058341 0.0013597 -0.0006918 0.001418 -0.013616 -0.01206 0.0049905 0.0010915 -0.0066241 -0.0013869 0.97014 -5.0385e-05 -0.0011633 0.00053743 -0.0038692 -0.0040057 0.0030904 -0.0039574 -0.00055608 -0.0010153 0 -0.016613 0 -0.00049623 0 -0.0007035 0 0.032202
1.0195 -0.0032416 0.0007455 0.00021323 -0.0016952 -0.0067772 -0.0093349 -0.0063342 0.0097588 0.0092464 -0.0032954 0.0044308 1.0217 -0.00054505 -0.0049163 0.0020281 -0.0035343 -0.0040987 0.00084447 -0.0038513 0.00032108 -0.0013845 0 -0.01659 0 0.00034322 0 -7.3064e-05 0 0.00089849
1.0234 -0.0048634 -0.0013573 -0.0016066 -0.0056649 -0.011022 -0.0050845 0.00063675 0.0089663 0.011527 -0.0014299 0.0075669 1.0618 0.00019517 -0.0043367 0.0017332 -0.001838 -0.004446 -0.0013303 -0.0050302 9.4496e-05 -0.00096877 0 -0.016352 0 0.0012028 0 0.00063779 0 -0.0074678
1.0273 -0.0052292 -0.0046962 -0.0031878 -0.01003 -0.0095178 -0.0030143 0.0036811 0.0032702 0.0048721 -0.0025341 0.0062332 1.074 0.00025164 -0.00030475 0.00099007 0.00015948 -0.0048373 -0.0013059 -0.0062508 -0.00096709 -0.000338 0 -0.016267 0 0.0016093 0 0.0011751 0 0.021931
1.0313 -0.0041543 -0.0072778 -0.0035553 -0.011277 -0.0041073 -0.0027483 0.00064284 -0.004272 -0.0080282 -0.0057257 0.0013878 1.0601 -0.0010217 0.0034102 0.0013972 0.0020115 -0.004807 0.00096689 -0.0059368 -0.0020228 -0.00032637 0 -0.016564 0 0.0015048 0 0.0011997 0 0.078207
1.0352 -0.0024553 -0.0075202 -0.0027505 -0.007575 0.00078892 -0.0022139 -0.006202 -0.0097652 -0.019831 -0.0084752 -0.0038174 1.0415 -0.0018832 0.0030614 0.0028973 0.0036686 -0.0040601 0.0033492 -0.0039745 -0.0023187 -0.0012176 0 -0.017059 0 0.0012288 0 0.00055524 0 0.13088
1.0391 -0.0014602 -0.0053863 -0.0021376 -0.00038352 0.0010001 0.00015149 -0.011938 -0.010391 -0.02318 -0.0085738 -0.0060239 1.0433 0.00015592 -0.002142 0.0037034 0.0046814 -0.002815 0.0036488 -0.002142 -0.0016803 -0.0023576 0 -0.01729 0 0.0011382 0 -0.00052356 0 0.15021
1.043 -0.0019858 -0.0023858 -0.0033294 0.0063287 -0.0044683 0.0038226 -0.012508 -0.0058948 -0.015743 -0.005725 -0.003812 1.0734 0.005514 -0.0093682 0.0021261 0.0041015 -0.0017096 0.0018049 -0.002578 -0.0003972 -0.0026671 0 -0.016936 0 0.0012358 0 -0.0014948 0 0.1263
1.0469 -0.0036066 -0.00045542 -0.0065458 0.0088183 -0.012427 0.0066597 -0.0073681 0.0011233 -0.0019541 -0.0016087 0.0013715 1.1159 0.011519 -0.014218 -0.0016029 0.0015024 -0.0013267 -0.00020355 -0.0056429 0.0012356 -0.001657 0 -0.016157 0 0.0011811 0 -0.0018671 0 0.073877
1.0508 -0.0048638 -0.00059743 -0.0099751 0.0062478 -0.017341 0.006964 0.00038759 0.0064953 0.0098994 0.0014373 0.0061274 1.145 0.014436 -0.013822 -0.0053705 -0.0019546 -0.0017594 -0.0006784 -0.0092218 0.0030396 2.6398e-05 0 -0.015508 0 0.00068449 0 -0.001548 0 0.021105
1.0547 -0.0043119 -0.0022735 -0.010934 0.0012481 -0.01498 0.0051528 0.0062373 0.0069108 0.013184 0.0019901 0.0073182 1.1467 0.012703 -0.0086143 -0.0070011 -0.0038652 -0.0025904 -0.00024847 -0.010243 0.0045075 0.0011328 0 -0.01548 0 -0.00010841 0 -0.0008855 0 -0.0086065
1.0586 -0.0016157 -0.0038939 -0.0079751 -0.002099 -0.0054023 0.0034094 0.007112 0.0021007 0.0071345 0.00027974 0.0041746 1.1299 0.0082449 -0.0016329 -0.0060099 -0.002462 -0.0032601 -0.001279 -0.0071705 0.0044304 0.0009832 0 -0.016064 0 -0.00065645 0 -0.00037004 0 -0.0097469
1.0625 0.0021267 -0.003924 -0.0021642 -0.0013142 0.0068518 0.0035673 0.0031364 -0.0047515 -0.0029806 -0.0021871 -0.0011155 1.1169 0.0046294 0.0038193 -0.0036429 0.0015927 -0.0034593 -0.0050589 -0.0013613 0.0014685 0.00014209 0 -0.016718 0 -0.00049501 0 -0.00025755 0 0.0039494
1.0664 0.0050649 -0.0018071 0.0035874 0.0027233 0.01558 0.0052238 -0.0026464 -0.0088962 -0.0095235 -0.0036196 -0.0047882 1.1232 0.0039133 0.0061944 -0.0014054 0.0053781 -0.003224 -0.0097478 0.0038141 -0.0043963 -0.00016743 0 -0.016793 0 0.00029511 0 -0.00042747 0 0.0090946
1.0703 0.0057893 0.0018045 0.0065737 0.0066019 0.016814 0.0059623 -0.0062075 -0.0071035 -0.0073428 -0.0028666 -0.0039866 1.1466 0.0051823 0.0060424 0.00024481 0.0060051 -0.0027543 -0.011581 0.0053091 -0.010853 0.00056314 0 -0.016067 0 0.0010935 0 -0.00056173 0 -0.012935
1.0742 0.0042282 0.0054838 0.0060761 0.0070524 0.011171 0.0036284 -0.0049498 0.00013002 0.0031644 0.00010857 0.0013056 1.1718 0.0059684 0.0048603 0.0017608 0.0030868 -0.0022301 -0.0085201 0.0023817 -0.014148 0.0013255 0 -0.014932 0 0.0012573 0 -0.00045012 0 -0.064209
1.0781 0.0016902 0.0077779 0.0035732 0.0033782 0.0031839 -0.0013801 0.00070172 0.0088173 0.016291 0.0042394 0.0081822 1.1868 0.0048619 0.0037289 0.0033686 -0.00089405 -0.0018065 -0.0027235 -0.0030897 -0.011773 0.00032683 0 -0.014093 0 0.00068825 0 -0.00015019 0 -0.12697
1.082 4.8986e-05 0.0078947 0.0014402 -0.0021257 -0.001777 -0.005987 0.0074253 0.014029 0.024175 0.0077784 0.012634 1.1924 0.0026793 0.0028319 0.0044545 -0.0027238 -0.0016891 0.00098705 -0.0079082 -0.0048824 -0.0032149 0 -0.014022 0 -7.9994e-05 0 0.000101 0 -0.17128
1.0859 0.00057072 0.0060727 0.0012846 -0.0059097 -0.00088859 -0.0067486 0.010897 0.013029 0.021219 0.0090517 0.012058 1.1986 0.0012772 0.0019031 0.0042788 -0.0011715 -0.002068 -0.00040405 -0.0094491 0.0019357 -0.00784 0 -0.014635 0 -0.00036439 0 9.8691e-05 0 -0.17115
1.0898 0.003082 0.0034785 0.0030748 -0.0056321 0.0045221 -0.0026619 0.0085217 0.0069376 0.0076341 0.0073408 0.006865 1.2134 0.0015434 0.00084157 0.0031454 0.0021755 -0.002891 -0.0049796 -0.0070485 0.0039143 -0.010506 0 -0.015425 0 6.215e-05 0 -0.0001911 0 -0.12125
1.0938 0.0059985 0.0016127 0.0054105 -0.0015617 0.010012 0.0039485 0.0013756 -6.5073e-05 -0.0098756 0.0034513 0.00023567 1.2356 0.0026957 -0.00015261 0.002487 0.0045848 -0.0037385 -0.0074347 -0.0022982 -4.8371e-05 -0.0088446 0 -0.015907 0 0.00079796 0 -0.0006489 0 -0.043975
1.0977 0.0072655 0.0014564 0.006504 0.0038979 0.010953 0.0092045 -0.0060827 -0.0033909 -0.021257 -0.00050389 -0.0037301 1.2587 0.0033633 -0.00088136 0.0034852 0.0046332 -0.0040505 -0.0041629 0.0018291 -0.006284 -0.0032015 0 -0.015988 0 0.0012111 0 -0.001105 0 0.01983
1.1016 0.0056952 0.002835 0.0052226 0.0079935 0.0055804 0.010568 -0.0087175 -0.00088437 -0.019002 -0.0021971 -0.0023816 1.2789 0.0029994 -0.0013963 0.0056038 0.0031129 -0.0036059 0.0029203 0.0026818 -0.009208 0.0033236 0 -0.015957 0 0.0010126 0 -0.0014209 0 0.033912
1.1055 0.0018573 0.0044684 0.001738 0.0093548 -0.0036626 0.0084779 -0.0042824 0.0058 -0.0034654 -0.00050503 0.0038956 1.2985 0.0020641 -0.0019015 0.0067698 0.0017371 -0.002811 0.0077115 -0.00034871 -0.0058991 0.0070085 0 -0.016153 0 0.00047065 0 -0.0015163 0 -0.0096058
1.1094 -0.0021431 0.0047687 -0.0024599 0.0085595 -0.011415 0.0055932 0.0046495 0.012065 0.016291 0.003671 0.011716 1.3212 0.0010467 -0.002503 0.0053138 0.0011917 -0.0024409 0.0054608 -0.0052123 0.0014802 0.0061326 0 -0.016619 0 0.00010797 0 -0.0013827 0 -0.081847
1.1133 -0.0039685 0.0029078 -0.0052589 0.00733 -0.01271 0.0045318 0.012065 0.013055 0.027653 0.0078311 0.016418 1.3469 -0.00023874 -0.0031434 0.0018239 0.00058889 -0.0029733 -0.0025877 -0.0084175 0.0075226 0.0020066 0 -0.017062 0 0.00021748 0 -0.0011031 0 -0.13243
1.1172 -0.0026216 -0.00057294 -0.00512 0.0070642 -0.0063463 0.0060148 0.012556 0.0067284 0.022815 0.0093803 0.014672 1.3707 -0.0021352 -0.003746 -0.0010988 -0.0012176 -0.0040964 -0.009902 -0.0075484 0.008068 -0.0023092 0 -0.017118 0 0.00066406 0 -0.00084138 0 -0.12098
1.1211 0.00080782 -0.0040408 -0.0021395 0.0077521 0.0039604 0.0086295 0.0052383 -0.0045161 0.0045387 0.0072505 0.0065859 1.3886 -0.0041437 -0.0042806 -0.0011882 -0.0039814 -0.0048891 -0.010201 -0.0032662 0.003461 -0.0043841 0 -0.01668 0 0.0011076 0 -0.00075914 0 -0.044807
1.125 0.0038034 -0.005751 0.001814 0.0080072 0.011718 0.0099775 -0.0054468 -0.014853 -0.015285 0.0025513 -0.0040764 1.4022 -0.0049701 -0.0046005 0.0012505 -0.005922 -0.0045762 -0.0028029 0.00099754 -0.0021101 -0.0039037 0 -0.015986 0 0.0013577 0 -0.0009034 0 0.056912
1.1289 0.0040816 -0.0048788 0.0041906 0.0061788 0.011922 0.0081432 -0.012826 -0.018417 -0.023717 -0.0021975 -0.011955 1.4164 -0.0039568 -0.0043058 0.003518 -0.0053193 -0.0032103 0.0069925 0.0017195 -0.0043473 -0.002239 0 -0.015424 0 0.0014854 0 -0.0011679 0 0.12731
1.1328 0.0011161 -0.0019797 0.0034511 0.0017525 0.0045834 0.0026665 -0.01278 -0.01311 -0.015793 -0.0047121 -0.013366 1.4329 -0.0023693 -0.0029942 0.0031181 -0.0022474 -0.0016622 0.012566 -0.0017423 -0.0022243 -0.00082294 0 -0.015235 0 0.0016258 0 -0.0013841 0 0.12901
1.1367 -0.0035179 0.0013325 0.00013459 -0.0040053 -0.0051071 -0.0051547 -0.0065979 -0.0022471 0.0021913 -0.0043353 -0.0086314 1.4469 -0.0027321 -0.00079867 0.00030269 0.0013064 -0.00091171 0.011252 -0.0064876 0.0017783 3.635e-05 0 -0.015383 0 0.0017483 0 -0.0014665 0 0.068796
1.1406 -0.0071798 0.0032443 -0.0035493 -0.0087232 -0.010301 -0.012575 0.00025648 0.0073583 0.017458 -0.002251 -0.001746 1.452 -0.0063612 0.0014003 -0.0020169 0.0030655 -0.00126 0.0056416 -0.0084676 0.004342 0.00092675 0 -0.015662 0 0.0016775 0 -0.0014668 0 -0.0079452
1.1445 -0.0078429 0.0026711 -0.0053222 -0.01051 -0.0073028 -0.016411 0.0024453 0.0098458 0.019845 -0.00046385 0.0025215 1.4482 -0.011452 0.0025634 -0.001073 0.0022614 -0.0021462 0.00042808 -0.0059337 0.0041442 0.0021852 0 -0.015905 0 0.0013317 0 -0.0014784 0 -0.048983
1.1484 -0.0053137 -0.00018612 -0.0044152 -0.0092735 0.0017704 -0.014692 -0.001294 0.0042801 0.008447 -0.00035195 0.0020067 1.445 -0.014004 0.0025039 0.002878 -2.9646e-05 -0.0026929 -0.0016767 -0.0008682 0.0023829 0.003164 0 -0.016073 0 0.00087834 0 -0.001499 0 -0.030421
1.1523 -0.0012784 -0.0039236 -0.0019794 -0.0067194 0.010394 -0.0081833 -0.0075438 -0.0047442 -0.0086399 -0.0018405 -0.0015524 1.4544 -0.011205 0.0022682 0.0064514 -0.0021171 -0.0024647 -0.0012058 0.0029119 0.00098411 0.0027081 0 -0.016176 0 0.00059279 0 -0.0014136 0 0.029878
1.1563 0.0017474 -0.0066668 -0.00016481 -0.0049838 0.012071 -0.00051302 -0.011179 -0.010401 -0.020514 -0.0037099 -0.0042688 1.4807 -0.0042197 0.0032231 0.0060631 -0.0031296 -0.0017742 -2.5434e-05 0.0032258 0.0005988 0.00034642 0 -0.01616 0 0.0005572 0 -0.001137 0 0.088978
1.1602 0.001879 -0.0071356 -0.00068165 -0.0049925 0.0046645 0.0037904 -0.0093613 -0.0084967 -0.020683 -0.0046774 -0.0034585 1.5156 0.0024856 0.0054916 0.0012165 -0.0033204 -0.0013199 0.00098534 0.0013532 0.00032055 -0.0030413 0 -0.015924 0 0.00054956 0 -0.00076035 0 0.11167
1.1641 -0.0010977 -0.0054461 -0.0038448 -0.0058866 -0.008256 0.0023539 -0.0034524 -0.00040649 -0.010523 -0.0043581 0.00012415 1.5447 0.0049375 0.0073024 -0.0049405 -0.0032562 -0.001531 0.0021336 0.00055517 -0.00093709 -0.0058119 0 -0.015475 0 0.00029024 0 -0.00051605 0 0.094443
1.168 -0.0056323 -0.0030847 -0.0085279 -0.0059528 -0.019715 -0.0031624 0.0023321 0.0079758 0.0024626 -0.0034031 0.0029113 1.5585 0.003117 0.0062156 -0.0083319 -0.0030144 -0.0021994 0.0033702 0.002769 -0.0030986 -0.0068953 0 -0.015031 0 -0.00018745 0 -0.00055578 0 0.064313
1.1719 -0.0092867 -0.0019578 -0.012793 -0.0042058 -0.023578 -0.0081225 0.004116 0.010386 0.0095919 -0.0028292 0.0013989 1.5593 0.00074899 0.0014035 -0.0074273 -0.002266 -0.0026709 0.0034677 0.0066519 -0.0050206 -0.006644 0 -0.014921 0 -0.0004573 0 -0.00076349 0 0.055902
1.1758 -0.010122 -0.0030972 -0.014761 -0.0012481 -0.018069 -0.0083908 0.00088404 0.0044448 0.0059884 -0.0031886 -0.0050688 1.557 0.0015546 -0.0051008 -0.0043043 -0.00094656 -0.0023829 0.0013099 0.008791 -0.0057418 -0.0064154 0 -0.015307 0 -5.9898e-05 0 -0.00082957 0 0.085669
1.1797 -0.0078451 -0.0059349 -0.013429 0.0012512 -0.0066303 -0.0035809 -0.0052269 -0.0068447 -0.0067912 -0.0042587 -0.013702 1.561 0.0055567 -0.0095793 -0.0024561 0.00046528 -0.0012988 -0.0021602 0.0068534 -0.0054227 -0.0072869 0 -0.015988 0 0.001011 0 -0.00055872 0 0.14146
1.1836 -0.0040394 -0.0087028 -0.0092505 0.0018684 0.0041313 0.0025729 -0.010573 -0.017107 -0.021447 -0.0054039 -0.020102 1.573 0.0090256 -0.0094322 -0.0035326 0.0014764 5.7151e-05 -0.0039782 0.0016866 -0.0050013 -0.0090827 0 -0.016508 0 0.0021836 0 -0.00011345 0 0.1922
1.1875 -0.0012549 -0.0096668 -0.0041132 0.00033863 0.0082242 0.0050624 -0.012184 -0.02057 -0.028709 -0.0061659 -0.021024 1.5889 0.0081197 -0.0051729 -0.0060523 0.0022385 0.00093707 -0.0017917 -0.0034787 -0.0050684 -0.010551 0 -0.016519 0 0.0027115 0 8.8804e-05 0 0.20816
1.1914 -0.0014599 -0.0082707 -0.00047705 -0.0025721 0.003746 0.0013613 -0.0092529 -0.015425 -0.022721 -0.0065125 -0.016152 1.6044 0.0026691 0.000183 -0.0071026 0.0034039 0.00083007 0.003411 -0.005777 -0.0052757 -0.010462 0 -0.016087 0 0.0022611 0 -0.0002225 0 0.17791
1.1953 -0.0048122 -0.0053848 7.8745e-05 -0.0058389 -0.0058968 -0.0068787 -0.0034873 -0.0047146 -0.0052336 -0.006589 -0.0080206 1.6187 -0.0035604 0.0037278 -0.0052149 0.0051842 -0.00022275 0.0075871 -0.004793 -0.0048911 -0.0086138 0 -0.015653 0 0.001151 0 -0.00084973 0 0.11337
1.1992 -0.009575 -0.0026099 -0.0020588 -0.0087507 -0.013981 -0.015318 0.0016454 0.0055352 0.014415 -0.0063497 -0.00048896 1.6341 -0.0063157 0.0048002 -0.0016634 0.006697 -0.0016224 0.0071609 -0.0023133 -0.0037855 -0.005914 0 -0.015653 0 4.2322e-05 0 -0.0012406 0 0.043378
1.2031 -0.013237 -0.0012868 -0.0047933 -0.010941 -0.014818 -0.020102 0.0026146 0.0097008 0.024545 -0.0055601 0.0031972 1.6512 -0.0046101 0.0047502 0.00085993 0.006558 -0.0025367 0.002493 -0.00044843 -0.002663 -0.0036022 0 -0.016127 0 -0.00059498 0 -0.0009863 0 0.00069887
1.207 -0.014053 -0.0019145 -0.0059364 -0.012257 -0.0078274 -0.02012 -0.0020455 0.0055855 0.018768 -0.0042577 0.0018207 1.6673 -0.0011975 0.004867 0.00071587 0.0043368 -0.0024103 -0.0022949 -0.00014615 -0.0022524 -0.0023791 0 -0.016681 0 -0.00073592 0 -0.00024804 0 0.0079833
1.2109 -0.011955 -0.0041582 -0.004956 -0.012881 0.001652 -0.016896 -0.010332 -0.0045309 0.00062275 -0.0032062 -0.0034294 1.6777 0.00049235 0.0048363 -0.0014422 0.0013604 -0.0013558 -0.0032323 -0.0012508 -0.0024094 -0.0021391 0 -0.016837 0 -0.00059717 0 0.00033003 0 0.067216
1.2148 -0.0083001 -0.0071272 -0.0033268 -0.013479 0.0059281 -0.012776 -0.017428 -0.01535 -0.018735 -0.0037408 -0.0097405 1.6795 -0.00023227 0.0034046 -0.0036124 -0.00020496 -0.00010928 -0.00038736 -0.0034064 -0.0022451 -0.0023403 0 -0.01646 0 -0.00028242 0 0.00019284 0 0.15722
1.2188 -0.0048138 -0.0096161 -0.003086 -0.01472 0.00072688 -0.0091752 -0.018647 -0.021635 -0.028517 -0.0068549 -0.014266 1.6738 -0.00093201 0.00042955 -0.0043718 0.00067129 0.00050968 0.0022007 -0.0063923 -0.0012614 -0.0025062 0 -0.015855 0 0.0002929 0 -0.00058459 0 0.24186
1.2227 -0.0025931 -0.010362 -0.0048593 -0.01617 -0.011119 -0.006096 -0.012895 -0.02101 -0.025829 -0.012081 -0.015618 1.6654 0.0011165 -0.0021466 -0.0038425 0.002776 0.00026738 0.00059723 -0.0095464 -0.00026411 -0.0024175 0 -0.015467 0 0.0011239 0 -0.00132 0 0.28615
1.2266 -0.0017967 -0.0085422 -0.0072043 -0.015648 -0.021259 -0.0028145 -0.0038631 -0.014741 -0.016635 -0.017081 -0.014201 1.6606 0.0058355 -0.0018169 -0.0029834 0.0036714 -0.0002774 -0.0049487 -0.01136 -0.0009009 -0.0020123 0 -0.015471 0 0.0018518 0 -0.001331 0 0.27163
1.2305 -0.0019872 -0.0044153 -0.0079478 -0.010361 -0.021932 0.0011384 0.0025618 -0.0061615 -0.0094693 -0.018513 -0.011098 1.6638 0.010138 0.0018056 -0.0022605 0.0020227 -0.00032923 -0.010016 -0.0103 -0.0040492 -0.0013019 0 -0.015651 0 0.0019072 0 -0.00057892 0 0.20163
1.2344 -0.0026106 0.00043977 -0.006285 0.00036173 -0.011998 0.0053862 0.0029995 0.0018417 -0.0075408 -0.013907 -0.0065001 1.6751 0.010745 0.0059927 -0.0012327 -0.0010037 0.00021394 -0.010151 -0.006369 -0.0085835 -0.00044407 0 -0.015671 0 0.0010159 0 0.00026664 0 0.094855
1.2383 -0.0032012 0.0037814 -0.0036014 0.012929 0.0019574 0.0086787 -0.00048474 0.0082218 -0.006372 -0.0034764 0.00058653 1.6889 0.0072049 0.0069834 0.00058337 -0.0027352 0.0003369 -0.0050667 -0.0016777 -0.011876 0.00022946 0 -0.01544 0 -0.00042782 0 0.00042821 0 -0.02524
1.2422 -0.0033533 0.0040535 -0.0021498 0.020501 0.010552 0.0093931 -0.0020863 0.013073 0.00082903 0.0093306 0.010625 1.6962 0.0022328 0.0034032 0.0026691 -0.0015277 -0.001399 0.0011902 0.0010308 -0.011808 0.00046511 0 -0.015205 0 -0.0015617 0 -0.00025949 0 -0.13525
1.2461 -0.0027647 0.0014756 -0.0027979 0.017423 0.008757 0.0064889 0.0024036 0.015882 0.01502 0.019147 0.021181 1.6902 -0.00076636 -0.0023005 0.003582 0.0015967 -0.0053953 0.0041315 0.00081688 -0.0085761 0.00048231 0 -0.015276 0 -0.0017325 0 -0.0011852 0 -0.20961
1.25 -0.0014794 -0.0020611 -0.004046 0.0040468 -0.0004176 0.00053719 0.01113 0.014804 0.028167 0.02133 0.026583 1.6724 -0.00047266 -0.0059599 0.0022323 0.0038444 -0.010012 0.0028302 -0.00045977 -0.0046506 0.0010406 0 -0.015671 0 -0.0010437 0 -0.0015132 0 -0.22047
1.2539 -7.1665e-05 -0.0043173 -0.0033779 -0.012305 -0.008578 -0.0060233 0.016784 0.0080716 0.028622 0.014518 0.021071 1.6531 0.0018097 -0.0054131 -0.00088374 0.003264 -0.012138 0.00018555 0.00014875 -0.0028364 0.002893 0 -0.016064 0 -0.00023986 0 -0.00093919 0 -0.14906
1.2578 0.00057104 -0.0042409 0.00022202 -0.021852 -0.0086538 -0.010111 0.012324 -0.0035685 0.01098 0.0015547 0.0037604 1.6455 0.0039544 -0.0022629 -0.0037643 0.00056605 -0.0092731 -0.00047009 0.0036708 -0.0040809 0.0059736 0 -0.016101 0 -1.0779e-05 0 5.0644e-05 0 -0.0052658
1.2617 -0.0001431 -0.0025136 0.0049481 -0.019374 -0.0002437 -0.010248 -0.0027621 -0.015861 -0.017937 -0.011883 -0.018679 1.6555 0.0050296 1.0759e-05 -0.0043179 -0.0016131 -0.0016899 0.0012895 0.0078467 -0.0068585 0.009102 0 -0.015765 0 -0.00036661 0 0.00064415 0 0.16227
1.2656 -0.0019816 -0.00076572 0.0073908 -0.0081712 0.010426 -0.008043 -0.021016 -0.022956 -0.042378 -0.020274 -0.034757 1.6757 0.0055505 -0.00037667 -0.0018816 -0.0012866 0.0071192 0.0030652 0.0089629 -0.0085651 0.010666 0 -0.015427 0 -0.00068067 0 0.00043626 0 0.28211
1.2695 -0.0039593 -0.00024 0.0053325 0.0024738 0.015451 -0.0071785 -0.031896 -0.021158 -0.048154 -0.021075 -0.035313 1.6908 0.0061036 -0.0018986 0.0024175 0.00095483 0.012347 0.0027235 0.0053563 -0.007646 0.009842 0 -0.015501 0 -0.00035391 0 -0.00025544 0 0.29938
1.2734 -0.0050454 -0.0010405 -0.00029914 0.004525 0.010939 -0.010147 -0.029198 -0.011606 -0.032403 -0.01569 -0.020095 1.6887 0.0061973 -0.0016507 0.0065942 0.0024923 0.010966 0.00094883 -0.00072712 -0.0046733 0.0072951 0 -0.016043 0 0.00055447 0 -0.00075641 0 0.21282
1.2773 -0.0049483 -0.0024307 -0.0060133 -0.0026893 -0.00074631 -0.015374 -0.015175 0.0003835 -0.0054326 -0.008073 0.0014916 1.6702 0.0047355 0.001269 0.0090813 0.0011385 0.0038073 0.00046668 -0.0048177 -0.0016262 0.0046462 0 -0.016694 0 0.0013549 0 -0.00069207 0 0.079267
1.2813 -0.0042924 -0.0036609 -0.0083695 -0.012377 -0.01319 -0.01768 0.0016178 0.0088472 0.016433 -0.0020533 0.016511 1.6473 0.0015469 0.0045575 0.0093561 -0.0028399 -0.0049493 0.0028614 -0.0040113 -0.0001757 0.0031183 0 -0.017013 0 0.0013906 0 -0.0002962 0 -0.022196
1.2852 -0.0040116 -0.0044635 -0.0064399 -0.016053 -0.020261 -0.01243 0.012585 0.010857 0.02152 0.0007571 0.017211 1.6328 -0.0018664 0.0050317 0.0077613 -0.0069753 -0.010528 0.006548 0.00060426 -0.00047954 0.0025919 0 -0.016871 0 0.00068336 0 -0.00010774 0 -0.04256
1.2891 -0.0044786 -0.0048859 -0.0022048 -0.010248 -0.019383 -0.00017343 0.014338 0.0076465 0.009603 0.0011635 0.0058852 1.6303 -0.0033943 0.0020776 0.0050815 -0.0087625 -0.01059 0.0082117 0.0050726 -0.0013653 0.0019762 0 -0.016509 0 -7.4888e-05 0 -0.00040059 0 0.0072112
1.293 -0.0051431 -0.0048783 0.0012158 0.0012591 -0.012128 0.012505 0.0093645 0.0027634 -0.0092136 0.00090594 -0.0075815 1.6338 -0.0022525 -0.0014749 0.002326 -0.0076647 -0.0064049 0.006263 0.0060897 -0.0015199 0.0005453 0 -0.016236 0 -0.00018297 0 -0.0009271 0 0.070873
1.2969 -0.0050088 -0.004227 0.0019069 0.010979 -0.0026956 0.01738 0.0026734 -0.00083274 -0.021935 0.00091125 -0.013347 1.6353 0.00017415 -0.0021502 0.00056867 -0.0052352 -0.0015002 0.0026294 0.0036245 -0.00054917 -0.0011093 0 -0.016078 0 0.00040123 0 -0.0012094 0 0.093433
1.3008 -0.0035407 -0.0029062 0.00028638 0.013594 0.0043112 0.011053 -0.0021037 -0.0023929 -0.021133 0.00068974 -0.0085219 1.632 0.0015093 0.00048093 0.00048309 -0.0035076 0.0010486 0.00089504 0.00039377 0.00092605 -0.0015565 0 -0.015781 0 0.0010351 0 -0.0010523 0 0.0625
1.3047 -0.0012066 -0.0013678 -0.001576 0.0093021 0.0058205 -0.0018978 -0.0042222 -0.002924 -0.0091158 -0.00083631 0.0015615 1.6262 0.00049826 0.0030999 0.001703 -0.0033106 0.00061464 0.0026433 -0.00096809 0.0020193 -7.8744e-05 0 -0.015164 0 0.0010302 0 -0.0007443 0 0.013372
1.3086 0.00082663 -0.0003271 -0.0016431 0.0025153 0.0015689 -0.012037 -0.0047707 -0.0036858 0.0043635 -0.004 0.008104 1.6194 -0.0019493 0.0018736 0.0027169 -0.0039495 -0.0010338 0.0057907 -0.00016582 0.0023571 0.0022277 0 -0.01444 0 0.00033121 0 -0.00074945 0 -0.0032171
1.3125 0.0015908 -0.00018433 0.00071162 -0.0021667 -0.0056296 -0.012236 -0.0049366 -0.0051199 0.0091016 -0.0077622 0.005627 1.6073 -0.0037241 -0.003498 0.001802 -0.0042235 -0.0015513 0.0066758 0.0010621 0.0021825 0.0030559 0 -0.014142 0 -0.00042323 0 -0.0012156 0 0.036604
1.3164 0.0010527 -0.00066876 0.0044303 -0.0031075 -0.011084 -0.00316 -0.0052105 -0.0067631 0.0015993 -0.010243 -0.0041705 1.5843 -0.0034877 -0.0090471 -0.001494 -0.0035829 -4.6485e-05 0.0037899 0.0011048 0.0018098 0.00086501 0 -0.01466 0 -0.00051241 0 -0.0018041 0 0.10977
1.3203 7.972e-05 -0.0010998 0.0075418 -0.0018343 -0.010775 0.0073015 -0.0055368 -0.0076651 -0.012291 -0.0098718 -0.013848 1.5512 -0.0017722 -0.010044 -0.0056084 -0.0023989 0.0022324 -0.00065725 8.7128e-05 0.001092 -0.0035131 0 -0.015827 0 0.0001741 0 -0.0020116 0 0.16139
1.3242 -0.00031942 -0.0010257 0.0083756 -0.0010193 -0.0039754 0.010141 -0.0055321 -0.0067709 -0.021232 -0.0062825 -0.015518 1.519 -0.0003015 -0.0054245 -0.0078565 -0.0013888 0.0029783 -0.002921 -0.00059845 -0.00047788 -0.0072201 0 -0.01696 0 0.001022 0 -0.0016605 0 0.14242
1.3281 0.00016728 -0.00061905 0.0065334 -0.0023502 0.0059475 0.002015 -0.0044732 -0.0033348 -0.016531 -0.0004985 -0.0062621 1.5027 -0.00034888 0.0011686 -0.006443 -0.00097883 0.0007446 -0.0014137 -4.2533e-05 -0.0030681 -0.0075405 0 -0.017354 0 0.0012535 0 -0.0010739 0 0.043839
1.332 0.00092126 -0.0004748 0.0031229 -0.0056722 0.013421 -0.012357 -0.0016366 0.0023626 0.00099119 0.0054252 0.0097025 1.5088 -0.0017284 0.0047461 -0.0019478 -0.001164 -0.0037903 0.0018184 0.0011905 -0.0059152 -0.0040668 0 -0.016807 0 0.00062709 0 -0.00077287 0 -0.093154
1.3359 0.00092461 -0.0010696 8.3076e-05 -0.0093406 0.014146 -0.023566 0.0026851 0.0083496 0.020598 0.0090065 0.023312 1.5298 -0.0032112 0.0034199 0.0030382 -0.0017259 -0.0081383 0.0032418 0.0018421 -0.0075594 0.0010333 0 -0.015722 0 -0.00037023 0 -0.001001 0 -0.19616
1.3398 -0.00041245 -0.0024244 -0.0010939 -0.011131 0.0077093 -0.02385 0.0063681 0.011321 0.028582 0.0081308 0.025977 1.5491 -0.0037465 -0.0003513 0.005849 -0.0023833 -0.009631 0.0013471 0.0014857 -0.0069136 0.0048582 0 -0.014747 0 -0.00098351 0 -0.0015289 0 -0.19959
1.3438 -0.002804 -0.0042126 -0.00046559 -0.0093755 -0.002484 -0.01197 0.0062282 0.0084988 0.017922 0.0020635 0.014865 1.5538 -0.0032602 -0.0027175 0.0055886 -0.0027878 -0.0071693 -0.0020049 0.0010004 -0.0043238 0.0060479 0 -0.014299 0 -0.00084871 0 -0.0018976 0 -0.082589
1.3477 -0.0053368 -0.0060531 0.00029306 -0.0041536 -0.01166 0.0061485 0.00048278 -3.2444e-05 -0.0064157 -0.007683 -0.0050311 1.5433 -0.0024346 -0.0023958 0.003367 -0.0026472 -0.0018802 -0.0036209 0.0014521 -0.0016024 0.0054926 0 -0.014378 0 -0.00025116 0 -0.0018388 0 0.11377
1.3516 -0.0071404 -0.0076174 -0.00088919 0.0021155 -0.016479 0.020894 -0.0090166 -0.010549 -0.03064 -0.017419 -0.023506 1.5269 -0.001921 -0.0015708 0.00094893 -0.0020814 0.0036879 -0.0021997 0.0026886 -0.00079555 0.005005 0 -0.014746 0 0.00020033 0 -0.0014717 0 0.30247
1.3555 -0.0078947 -0.008533 -0.0047342 0.0056524 -0.016298 0.024326 -0.017191 -0.017671 -0.041479 -0.022795 -0.031132 1.5144 -0.0018213 -0.0029702 -0.00074195 -0.0018085 0.007161 0.00049271 0.0033126 -0.0025808 0.0053784 0 -0.0152 0 0.00012726 0 -0.0011359 0 0.39565
1.3594 -0.0078108 -0.0084099 -0.0097023 0.0039037 -0.012574 0.01463 -0.019128 -0.01797 -0.034747 -0.021202 -0.024966 1.5082 -0.0017802 -0.0063557 -0.0018847 -0.0026766 0.0075828 0.001503 0.0021659 -0.005652 0.0057207 0 -0.015659 0 -0.00034977 0 -0.0010702 0 0.35501
1.3633 -0.0072296 -0.0071709 -0.012795 -0.0019953 -0.0075268 -0.0026001 -0.0139 -0.012375 -0.016971 -0.013471 -0.010138 1.5041 -0.0013789 -0.0082739 -0.0028029 -0.0047164 0.0055585 -0.00043506 -0.00026986 -0.0077102 0.0045926 0 -0.01606 0 -0.00081221 0 -0.0012518 0 0.215
1.3672 -0.0063044 -0.0053828 -0.011636 -0.0073232 -0.0032162 -0.017218 -0.0053785 -0.0052871 0.00045682 -0.0034584 0.0038846 1.4963 -0.00039063 -0.0055015 -0.0030622 -0.006631 0.0024365 -0.0038852 -0.0021664 -0.0072987 0.0016814 0 -0.016271 0 -0.00095151 0 -0.0014953 0 0.060379
1.3711 -0.0050739 -0.0040843 -0.0062964 -0.0071749 -0.0011666 -0.020483 0.00090628 -0.0010507 0.0094921 0.0043649 0.0097729 1.4825 0.0011664 0.0012907 -0.0017357 -0.0065087 -0.00067039 -0.0063177 -0.0021627 -0.0049257 -0.0017213 0 -0.016193 0 -0.00078491 0 -0.0016436 0 -0.029405
1.375 -0.0037715 -0.0040407 0.00055916 -0.00081435 -0.0020214 -0.010881 0.0022202 -0.00079859 0.0096917 0.0075869 0.0068288 1.4631 0.0029832 0.0075187 0.0014164 -0.0034235 -0.0032789 -0.0064794 -0.00083747 -0.0024999 -0.0038878 0 -0.015919 0 -0.00053663 0 -0.0016429 0 -0.029924
1.3789 -0.0029338 -0.0050399 0.0053504 0.0068904 -0.0050656 0.0042356 0.00036947 -0.0023244 0.006112 0.0067551 0.00024932 1.4392 0.0044026 0.0085968 0.0051883 0.0014787 -0.0052347 -0.0051582 -0.00021874 -0.0016036 -0.004228 0 -0.015716 0 -0.00038375 0 -0.0014809 0 0.021232
1.3828 -0.0030721 -0.0059836 0.0058141 0.0088215 -0.0082464 0.013142 -0.00082971 -0.0028857 0.0036751 0.0039861 -0.0039647 1.4119 0.004616 0.0041167 0.0075673 0.0055955 -0.0062335 -0.003884 -0.0017036 -0.002171 -0.0036476 0 -0.015779 0 -0.00034505 0 -0.0011408 0 0.064655
1.3867 -0.0041739 -0.0058435 0.0021861 0.0014381 -0.0092948 0.0079618 0.00011842 -0.0021681 0.0030479 0.00073283 -0.0041177 1.3839 0.0032462 -0.0017408 0.0072987 0.006878 -0.0057499 -0.0032238 -0.0044591 -0.0027391 -0.0033614 0 -0.015989 0 -0.00037224 0 -0.00066906 0 0.072643
1.3906 -0.0055743 -0.0046584 -0.0033546 -0.011828 -0.0074704 -0.0092044 0.00052933 -0.0025815 0.00096972 -0.0032022 -0.0037236 1.3599 0.00092135 -0.0040006 0.0048918 0.0055122 -0.0034736 -0.0024889 -0.005997 -0.0019523 -0.0034521 0 -0.015978 0 -0.00046438 0 -0.0002658 0 0.070842
1.3945 -0.0064473 -0.0035955 -0.0083213 -0.022805 -0.0044474 -0.027246 -0.0038568 -0.0066355 -0.0060307 -0.008619 -0.0076375 1.3431 -0.00084317 -0.0013283 0.0020847 0.0036854 0.00019287 -0.00092828 -0.0044853 0.00015026 -0.0027398 0 -0.015513 0 -0.00063339 0 -0.00021811 0 0.10977
1.3984 -0.0065386 -0.0039446 -0.011332 -0.024839 -0.003237 -0.033929 -0.014094 -0.013912 -0.017966 -0.015065 -0.016917 1.3303 -0.00065924 0.0029955 0.00029965 0.0035597 0.0041024 0.0011084 -0.00062019 0.0022409 -0.00015704 0 -0.014831 0 -0.00077196 0 -0.00065845 0 0.21129
1.4023 -0.0064297 -0.0059589 -0.012442 -0.017863 -0.0057344 -0.024896 -0.025615 -0.020542 -0.030529 -0.020196 -0.026951 1.3126 0.0015371 0.0043007 -0.00040858 0.0052739 0.0068917 0.0023496 0.002744 0.0029763 0.0037847 0 -0.014528 0 -0.00063541 0 -0.001366 0 0.33752
1.4063 -0.0069901 -0.0086336 -0.012508 -0.0080231 -0.010918 -0.0067527 -0.030805 -0.021819 -0.037364 -0.021189 -0.03054 1.2826 0.0042227 0.00078909 -0.00097856 0.0068274 0.0076591 0.001837 0.0028905 0.0021135 0.0070367 0 -0.015044 0 -4.259e-05 0 -0.0018583 0 0.41109
1.4102 -0.0084672 -0.01061 -0.012327 -0.002339 -0.015383 0.008142 -0.024757 -0.015795 -0.03379 -0.017031 -0.023459 1.2419 0.0053857 -0.0050746 -0.0020954 0.0059583 0.0062916 -0.00017985 -0.00061096 0.00044491 0.0076772 0 -0.016181 0 0.0008702 0 -0.0017601 0 0.37239
1.4141 -0.010103 -0.011298 -0.012192 -0.0031319 -0.015927 0.010926 -0.0095549 -0.0049241 -0.019808 -0.0095988 -0.0080196 1.2012 0.0041538 -0.0090249 -0.0034654 0.0022754 0.0033141 -0.0025666 -0.0057254 -0.0011616 0.0056421 0 -0.017177 0 0.0016343 0 -0.0011309 0 0.22793
1.418 -0.010755 -0.011142 -0.011985 -0.0069022 -0.012042 0.0021473 0.0064888 0.0054327 -0.00081943 -0.0025246 0.0080953 1.1714 0.0015188 -0.0087253 -0.0043384 -0.0023028 -0.00043944 -0.0043161 -0.0096801 -0.0024451 0.0028078 0 -0.017316 0 0.0017708 0 -0.00042295 0 0.051536
1.4219 -0.010014 -0.010881 -0.011522 -0.0082076 -0.0062857 -0.0099107 0.014152 0.010307 0.014499 0.0011855 0.016694 1.1528 -0.00053849 -0.0053317 -0.0045784 -0.0051293 -0.0039939 -0.0050886 -0.010918 -0.0034655 0.0012805 0 -0.016568 0 0.0012007 0 -7.7081e-05 0 -0.062338
1.4258 -0.0087427 -0.010694 -0.010834 -0.0047702 -0.0023037 -0.016373 0.0092338 0.0077716 0.018493 0.00078643 0.01396 1.1346 -0.00075592 -0.0018517 -0.0049689 -0.0049072 -0.0062512 -0.0048894 -0.0097082 -0.0039168 0.0015128 0 -0.015632 0 0.00035388 0 -0.00013039 0 -0.057348
1.4297 -0.0083831 -0.010153 -0.010209 0.00066154 -0.0022559 -0.014196 -0.0050314 -0.00059729 0.0089325 -0.0024561 0.0020975 1.1039 0.00042783 -0.00030433 -0.0063105 -0.0024217 -0.0061775 -0.0036238 -0.0073324 -0.0031545 0.0020585 0 -0.015329 0 -0.00016706 0 -0.0002268 0 0.055152
1.4336 -0.0095594 -0.0089776 -0.010003 0.0029592 -0.0056324 -0.0071185 -0.020404 -0.011143 -0.0092499 -0.0067665 -0.012809 1.0586 0.0014922 -0.0004448 -0.0082836 0.00051137 -0.0033388 -0.0013345 -0.0049816 -0.0011665 0.0011887 0 -0.015884 0 -9.3225e-05 0 -3.3493e-05 0 0.21131
1.4375 -0.011289 -0.0076389 -0.010309 -0.00088886 -0.010039 -0.0014979 -0.028872 -0.02008 -0.026543 -0.011024 -0.024658 1.0094 0.0014068 -0.00088024 -0.0094348 0.0026438 0.0015199 0.0011423 -0.0033615 0.00064593 -0.0012354 0 -0.016754 0 0.00029713 0 0.00035144 0 0.33743
1.4414 -0.011687 -0.0070368 -0.010715 -0.0092891 -0.012934 -0.0012837 -0.027193 -0.024827 -0.034564 -0.01468 -0.030174 0.97067 0.0006142 -0.00096742 -0.0084981 0.0039053 0.0064679 0.0021933 -0.0029112 0.00018545 -0.0034947 0 -0.017155 0 0.00046637 0 0.0004354 0 0.38846
1.4453 -0.0096807 -0.0075278 -0.010411 -0.017295 -0.012937 -0.0060639 -0.018173 -0.024477 -0.031045 -0.016979 -0.029368 0.94694 0.00048198 -0.001382 -0.005765 0.0047052 0.0092628 0.00063838 -0.0038694 -0.0033217 -0.0036356 0 -0.016792 0 0.00014424 0 -0.00018054 0 0.36116
1.4492 -0.0062241 -0.0083972 -0.0087677 -0.020194 -0.010196 -0.012658 -0.0083261 -0.019666 -0.020388 -0.016726 -0.024133 0.92922 0.0017958 -0.002929 -0.0030095 0.0049795 0.0086679 -0.0028405 -0.0058667 -0.0079194 -0.0014069 0 -0.016089 0 -0.00040529 0 -0.0013218 0 0.28275
1.4531 -0.0037882 -0.0084831 -0.0060457 -0.016594 -0.006147 -0.017839 -0.0035692 -0.012147 -0.0094595 -0.013116 -0.016555 0.90336 0.0038007 -0.0050986 -0.0018878 0.0041546 0.005253 -0.0056924 -0.0076153 -0.0099604 0.0013904 0 -0.015738 0 -0.00063637 0 -0.002264 0 0.1898
1.457 -0.0044119 -0.0074268 -0.0036291 -0.0090935 -0.0030219 -0.019816 -0.0055818 -0.004209 -0.0022741 -0.0068541 -0.0081559 0.86274 0.0047655 -0.006078 -0.0023626 0.0020365 0.00099656 -0.0053924 -0.007447 -0.0072046 0.0025151 0 -0.016009 0 -0.00025537 0 -0.0022959 0 0.1119
1.4609 -0.0079334 -0.0062502 -0.0033199 -0.0025432 -0.0029814 -0.018181 -0.011034 0.0019245 0.0018545 -0.00034463 -0.00023673 0.813 0.0035689 -0.0043418 -0.0028001 -0.0004765 -0.0020718 -0.0017286 -0.0045878 -0.0012597 0.0013387 0 -0.016489 0 0.00047825 0 -0.0013327 0 0.065545
1.4648 -0.011963 -0.0065418 -0.005996 -0.001162 -0.0068 -0.013496 -0.014268 0.0045373 0.0053784 0.0034765 0.0054975 0.76496 0.0008222 -0.00027095 -0.0017449 -0.0018234 -0.0031456 0.0027346 -7.8731e-05 0.0032591 -0.00060541 0 -0.016496 0 0.00098054 0 -1.5893e-05 0 0.055744
1.4688 -0.013681 -0.0089317 -0.010627 -0.006015 -0.012798 -0.007254 -0.011748 0.0027053 0.008114 0.002796 0.0069758 0.72347 -0.0015306 0.0038219 0.00038831 -0.0010799 -0.0028487 0.0046927 0.0036808 0.0026107 -0.001089 0 -0.015745 0 0.00088717 0 0.00080612 0 0.080427
1.4727 -0.011981 -0.012323 -0.014596 -0.014079 -0.017233 -0.0017169 -0.0050864 -0.003379 0.0062065 -0.0021812 0.0028119 0.68303 -0.0017898 0.0053843 0.0015072 0.0011406 -0.0023028 0.0029066 0.0046055 -0.0024818 0.00071301 0 -0.01464 0 0.0003904 0 0.00075343 0 0.13338
1.4766 -0.0081824 -0.014663 -0.015338 -0.01963 -0.016578 0.0010732 -8.8343e-05 -0.011998 -0.0039731 -0.009592 -0.0062668 0.63391 0.00013219 0.0035809 -0.00011344 0.0031343 -0.0019562 -0.0008105 0.0024756 -0.0070452 0.0034394 0 -0.01393 0 4.2772e-05 0 0.00015343 0 0.20381
1.4805 -0.0048209 -0.014549 -0.012182 -0.017661 -0.010323 0.00064708 -0.0021121 -0.019872 -0.020541 -0.016951 -0.016841 0.57225 0.0026957 -0.000122 -0.0038789 0.0035283 -0.0012514 -0.0033536 -0.0009445 -0.0061004 0.0047619 0 -0.014055 0 0.00021719 0 -0.00033398 0 0.27359
1.4844 -0.0036098 -0.012178 -0.0069365 -0.0075456 -0.0019389 -0.0015227 -0.011186 -0.023164 -0.034948 -0.021975 -0.023961 0.50429 0.003992 -0.0031379 -0.0070051 0.0023344 0.00058499 -0.00315 -0.0032855 0.00069853 0.0034538 0 -0.014801 0 0.00074737 0 -0.00031909 0 0.31668
1.4883 -0.0042682 -0.008824 -0.0026684 0.0057322 0.0033094 -0.0032806 -0.021039 -0.019515 -0.037107 -0.022923 -0.023735 0.4413 0.0031513 -0.0036377 -0.0067804 0.00067484 0.0033942 -0.0013858 -0.0032424 0.0083479 0.00045031 0 -0.015526 0 0.0010979 0 4.5512e-05 0 0.30588
1.4922 -0.0050106 -0.0055336 -0.0015021 0.014366 0.0023219 -0.0035929 -0.023361 -0.009914 -0.023151 -0.01885 -0.015746 0.39059 0.00079925 -0.0016354 -0.0029448 -0.00045177 0.0057158 -0.00058565 -0.0012002 0.010613 -0.0019595 0 -0.015721 0 0.00089647 0 0.00032333 0 0.22713
1.4961 -0.0040672 -0.0023729 -0.0030851 0.013141 -0.0032609 -0.003074 -0.014261 0.0013345 0.00073284 -0.010126 -0.0035289 0.35075 -0.001618 0.0013915 0.0019817 -0.0010717 0.0056659 -0.0020721 0.0014635 0.0054257 -0.0019921 0 -0.015377 0 0.00030654 0 0.00026699 0 0.092983
1.5 -0.00090848 0.0011163 -0.0048611 0.0035468 -0.0081634 -0.0026921 0.0022921 0.009126 0.021984 0.0011588 0.0074925 0.31419 -0.0029124 0.0037994 0.004703 -0.0019234 0.0024222 -0.0048068 0.0035405 -0.0032997 0.00033945 0 -0.014887 0 -0.00012477 0 2.2036e-05 0 -0.057343
1.5039 0.0036508 0.0049459 -0.003918 -0.0069303 -0.0075007 -0.0021522 0.017073 0.011045 0.030246 0.01166 0.01331 0.27349 -0.0027715 0.0048517 0.0036703 -0.0033366 -0.0029218 -0.0065906 0.0045742 -0.009077 0.003444 0 -0.014642 0 3.9439e-06 0 -0.00010417 0 -0.17655
1.5078 0.0082316 0.0083811 0.00096206 -0.010217 -0.00045411 6.6581e-05 0.022361 0.0090738 0.02419 0.018308 0.013593 0.22563 -0.0016364 0.0048121 -5.0429e-06 -0.004552 -0.0079102 -0.0062244 0.0046145 -0.0083728 0.0054509 0 -0.014739 0 0.0005596 0 -1.7458e-05 0 -0.23698
1.5117 0.011731 0.010661 0.0084751 -0.0036514 0.0093474 0.0048352 0.017483 0.0079037 0.011506 0.020024 0.011375 0.17189 -0.00019114 0.004225 -0.0037571 -0.0042746 -0.010332 -0.0044233 0.0037365 -0.0032645 0.0053894 0 -0.015011 0 0.0010066 0 6.3796e-05 0 -0.24741
1.5156 0.013657 0.01188 0.015647 0.0082411 0.016809 0.010693 0.0087619 0.010989 0.0026004 0.018251 0.010532 0.11539 0.0010376 0.0032182 -0.0055375 -0.0019761 -0.0096665 -0.0027403 0.0019798 0.00097158 0.0034435 0 -0.015266 0 0.00093058 0 -0.00011126 0 -0.24417
1.5195 0.014042 0.012953 0.019668 0.017573 0.019021 0.014507 0.0041907 0.017567 0.0032249 0.01575 0.013015 0.059093 0.0017964 0.0015538 -0.004857 0.0013391 -0.0072874 -0.0018506 -0.000291 0.00083147 0.00044547 0 -0.015474 0 0.00044396 0 -0.00048168 0 -0.26163
1.5234 0.01329 0.014587 0.019483 0.019222 0.016682 0.014266 0.0073401 0.023177 0.011356 0.01453 0.017739 0.0052703 0.0020792 -0.00062497 -0.0024471 0.0037187 -0.0053119 -0.0010745 -0.002177 -0.0025659 -0.0026806 0 -0.015715 0 7.9733e-05 0 -0.00066372 0 -0.30429
1.5273 0.012125 0.01636 0.016264 0.014225 0.012703 0.011339 0.0153 0.023286 0.019793 0.014599 0.021621 -0.044633 0.0021072 -0.0021871 0.00057303 0.0037335 -0.0050418 0.00048003 -0.0026406 -0.0051349 -0.0050962 0 -0.016026 0 0.00027988 0 -0.00032759 0 -0.34355
1.5313 0.011441 0.016988 0.012628 0.0080646 0.0097994 0.0096922 0.021787 0.017013 0.021753 0.014493 0.021792 -0.0901 0.0022596 -0.0014391 0.0030853 0.0015371 -0.006187 0.002584 -0.0013002 -0.0040043 -0.006037 0 -0.016324 0 0.00097247 0 0.00040223 0 -0.3426
1.5352 0.011916 0.015646 0.011142 0.005912 0.0092133 0.01244 0.022372 0.0079446 0.015387 0.013032 0.0175 -0.13115 0.0028302 0.0024162 0.0039774 -0.001394 -0.0073947 0.0039579 0.0010715 -6.6413e-05 -0.0050227 0 -0.016477 0 0.0016368 0 0.00094925 0 -0.29043
1.5391 0.013592 0.013034 0.01293 0.0090755 0.011013 0.018833 0.0176 0.001612 0.0047696 0.010715 0.01077 -0.16736 0.0036957 0.0079526 0.0024822 -0.0035297 -0.0075648 0.0037172 0.002871 0.0033144 -0.0023099 0 -0.016443 0 0.0017795 0 0.0007438 0 -0.21755
1.543 0.015808 0.011053 0.017073 0.015142 0.01478 0.024603 0.012018 0.0018583 -0.0026147 0.0095243 0.0056396 -0.19775 0.0042211 0.011808 -0.00099107 -0.0043851 -0.00685 0.0025504 0.0026776 0.0037531 0.00088522 0 -0.016293 0 0.0013602 0 -0.0002563 0 -0.17991
1.5469 0.017634 0.011299 0.021154 0.020717 0.019608 0.025477 0.010539 0.0088049 -0.00026072 0.01135 0.0062354 -0.22254 0.0036565 0.010929 -0.0044453 -0.0045236 -0.0065459 0.0021761 0.0002664 0.0018628 0.0028508 0 -0.01614 0 0.00077885 0 -0.0014639 0 -0.22129
1.5508 0.018487 0.013777 0.022709 0.023839 0.023767 0.020732 0.015076 0.019352 0.01321 0.016343 0.014288 -0.24552 0.0018513 0.0052523 -0.0052991 -0.0046152 -0.0079719 0.0034656 -0.0030896 4.6923e-05 0.0024053 0 -0.016036 0 0.00047871 0 -0.0020939 0 -0.3406
1.5547 0.018408 0.017016 0.020819 0.024338 0.025185 0.013691 0.023521 0.029104 0.032247 0.022515 0.027248 -0.27352 -0.00030266 -0.0015854 -0.0024601 -0.0045604 -0.011236 0.005167 -0.0052726 -0.00030084 -0.00023775 0 -0.015964 0 0.00057257 0 -0.0017653 0 -0.48671
1.5586 0.017856 0.01937 0.016819 0.022884 0.022971 0.0089966 0.03116 0.034157 0.046461 0.026844 0.038514 -0.31148 -0.0012361 -0.0046578 0.0023329 -0.0035661 -0.014863 0.0047487 -0.0045777 -7.6424e-05 -0.0034905 0 -0.015898 0 0.00083541 0 -0.00076842 0 -0.58492
1.5625 0.017302 0.020215 0.013526 0.020337 0.0186 0.0092462 0.033353 0.03226 0.046374 0.027075 0.040611 -0.35667 0.0001913 -0.0017147 0.0054932 -0.0011098 -0.01663 0.00080204 -0.00084573 -0.00097745 -0.0053757 0 -0.015846 0 0.0010087 0 0.00020268 0 -0.57921
1.5664 0.017031 0.020001 0.013358 0.01784 0.015134 0.013686 0.028134 0.023679 0.029931 0.02303 0.030074 -0.39829 0.0036101 0.0046247 0.0044419 0.0021393 -0.015063 -0.0052146 0.0042469 -0.0030781 -0.0048021 0 -0.015838 0 0.0010587 0 0.00058801 0 -0.46565
1.5703 0.017233 0.019403 0.016601 0.016666 0.014672 0.019375 0.017611 0.011744 0.0052107 0.016708 0.01082 -0.42485 0.0070233 0.0087067 -0.00011312 0.0043868 -0.010551 -0.0096653 0.008038 -0.0042956 -0.0022295 0 -0.015878 0 0.0011237 0 0.00031631 0 -0.2974
1.5742 0.018064 0.018661 0.021148 0.017205 0.01634 0.023183 0.0072903 0.0021137 -0.013565 0.011217 -0.0070901 -0.43375 0.0079666 0.0065469 -0.0047112 0.003882 -0.0052876 -0.0094578 0.0084703 -0.0024828 0.00071087 0 -0.015937 0 0.0012506 0 -0.00026439 0 -0.15792
1.5781 0.01944 0.017771 0.024014 0.018061 0.017049 0.02308 0.0031613 9.4165e-05 -0.015017 0.0091593 -0.013434 -0.43412 0.0052507 -0.00055979 -0.0061964 0.00033199 -0.0020189 -0.0045239 0.005432 0.0020283 0.0023212 0 -0.015984 0 0.0012583 0 -0.00073467 0 -0.11604
1.582 0.020743 0.01704 0.023551 0.016903 0.014681 0.01865 0.0078209 0.0071198 0.0015021 0.011291 -0.0047313 -0.43894 -6.2452e-07 -0.0068941 -0.0045135 -0.0045806 -0.0023757 0.0020325 0.00085225 0.0062159 0.0018796 0 -0.016006 0 0.00091562 0 -0.00089348 0 -0.18755
1.5859 0.020899 0.017045 0.020618 0.01296 0.010663 0.011496 0.018243 0.019123 0.025191 0.016165 0.013121 -0.45308 -0.0049099 -0.0071783 -0.0025443 -0.0081028 -0.0058856 0.0062119 -0.0026496 0.0069149 -3.9984e-05 0 -0.01598 0 0.00025332 0 -0.00078958 0 -0.3262
1.5898 0.019007 0.017793 0.017707 0.0087461 0.0090268 0.0052941 0.02736 0.02876 0.041274 0.020987 0.028892 -0.46884 -0.0067311 -0.0012604 -0.0030716 -0.0081964 -0.01032 0.0059316 -0.0036393 0.0036682 -0.0020846 0 -0.015839 0 -0.00035581 0 -0.00057232 0 -0.45069
1.5938 0.015085 0.018053 0.016688 0.0084787 0.012344 0.0043141 0.028963 0.030398 0.041249 0.023231 0.033907 -0.47378 -0.004722 0.0056555 -0.0058097 -0.0049535 -0.013165 0.0022247 -0.0028051 -0.00094243 -0.0030472 0 -0.015521 0 -0.00049341 0 -0.00036836 0 -0.49233
1.5977 0.010242 0.015938 0.017062 0.013794 0.018321 0.010209 0.022402 0.024029 0.0281 0.021968 0.027698 -0.46383 -0.00059859 0.0075759 -0.0074855 -0.00057835 -0.013215 -0.001851 -0.002159 -0.0037922 -0.0025738 0 -0.015064 0 -0.000109 0 -0.00027887 0 -0.43303
1.6016 0.0060087 0.010607 0.016295 0.020712 0.020779 0.019317 0.013062 0.014731 0.012648 0.017978 0.017048 -0.44827 0.0027816 0.002999 -0.0050158 0.0021338 -0.011182 -0.0034807 -0.003149 -0.0040112 -0.0012486 0 -0.014669 0 0.00037425 0 -0.00040785 0 -0.30876
1.6055 0.0033496 0.0035598 0.012079 0.021654 0.014875 0.023734 0.0077741 0.0080428 0.004277 0.012602 0.0094777 -0.44137 0.0034815 -0.0039096 0.0012701 0.001779 -0.0088684 -0.0017915 -0.0053191 -0.0033354 -8.8e-05 0 -0.014601 0 0.0004127 0 -0.00080025 0 -0.17737
1.6094 0.0021998 -0.0019569 0.0046439 0.01188 0.0020949 0.01691 0.0087475 0.0053177 0.0037323 0.0064019 0.006854 -0.44853 0.0016921 -0.007283 0.0075628 -0.00066521 -0.007515 0.0020063 -0.0067145 -0.0038335 0.00016218 0 -0.01498 0 -0.00014888 0 -0.0013187 0 -0.076148
1.6133 0.0018761 -0.003251 -0.002939 -0.0050872 -0.0098134 -6.3713e-05 0.011391 0.0032673 0.0036767 -0.0010293 0.0045638 -0.46114 -0.00078103 -0.0048823 0.0098333 -0.0026342 -0.0066703 0.0057594 -0.0056635 -0.0055188 -0.00053735 0 -0.015644 0 -0.00089517 0 -0.001629 0 -0.0023266
1.6172 0.0018754 -0.00031416 -0.0069145 -0.018604 -0.012587 -0.017284 0.0083699 -0.0019301 -0.0038083 -0.009762 -0.0032064 -0.46576 -0.0021884 0.00021967 0.0073368 -0.0020218 -0.0046034 0.0077892 -0.0023006 -0.0063809 -0.0015908 0 -0.016228 0 -0.0011772 0 -0.0014035 0 0.069208
1.6211 0.0022229 0.0041389 -0.00575 -0.018752 -0.0042688 -0.022419 -0.0032251 -0.0098841 -0.019194 -0.017921 -0.016825 -0.45846 -0.0021869 0.0030532 0.0030237 0.0010677 -0.00012208 0.0076943 0.001558 -0.0047563 -0.0022301 0 -0.016428 0 -0.00067356 0 -0.00062444 0 0.14759
1.625 0.0030578 0.0068188 -0.0013378 -0.0046818 0.0088246 -0.010434 -0.017852 -0.01526 -0.033596 -0.021623 -0.029133 -0.44933 -0.0017818 0.0017779 0.00055576 0.0042713 0.0056357 0.0062375 0.0040136 -0.0014522 -0.0020167 0 -0.016235 0 0.00033066 0 0.00029979 0 0.20229
1.6289 0.0039897 0.0063206 0.0025853 0.013925 0.016897 0.011403 -0.024668 -0.012051 -0.034656 -0.017211 -0.030009 -0.45186 -0.0020875 -0.00066325 0.00093626 0.0047535 0.0091371 0.0045753 0.0046127 0.00073499 -0.001059 0 -0.015909 0 0.0011869 0 0.00077682 0 0.17857
1.6328 0.0040459 0.0037872 0.0034681 0.024002 0.014299 0.028103 -0.015905 0.00080598 -0.0159 -0.0044377 -0.01421 -0.46775 -0.0031767 0.00016111 0.0020526 0.0014835 0.0066595 0.0033853 0.0043974 -0.00026335 0.00014452 0 -0.015741 0 0.0014093 0 0.00048905 0 0.04407
1.6367 0.0024166 0.0013972 0.001788 0.019074 0.0036341 0.028045 0.0061189 0.017459 0.017206 0.012018 0.013526 -0.4829 -0.0040961 0.0053045 0.0014217 -0.0038108 -0.002573 0.0024594 0.004572 -0.0035952 0.0010718 0 -0.015806 0 0.0010123 0 -0.00031316 0 -0.16925
1.6406 -0.00068063 0.00028723 0.00010974 0.0037073 -0.0068871 0.011633 0.029164 0.028623 0.048893 0.024385 0.040007 -0.47973 -0.0039338 0.010972 -0.00082421 -0.0078258 -0.014767 0.0010362 0.005211 -0.0061315 0.0014919 0 -0.015939 0 0.00040248 0 -0.00097052 0 -0.36455
1.6445 -0.0039274 -0.00014078 0.0002941 -0.011031 -0.010259 -0.0095594 0.038721 0.027702 0.06159 0.026181 0.050871 -0.45404 -0.0027811 0.012036 -0.0018845 -0.0081113 -0.023137 -0.0013612 0.0052786 -0.0054086 0.0015494 0 -0.015927 0 -1.1947e-05 0 -0.00093548 0 -0.42876
1.6484 -0.0058336 -0.0011156 0.0015157 -0.016742 -0.0058257 -0.022188 0.027647 0.014759 0.046211 0.016178 0.038924 -0.41978 -0.0015741 0.0071345 0.00070409 -0.0048264 -0.022062 -0.0042666 0.0038133 -0.0019818 0.0015944 0 -0.015726 0 -0.00011136 0 -0.00023095 0 -0.30157
1.6523 -0.0059037 -0.0029751 0.0010262 -0.013503 0.0011624 -0.020989 0.00092116 -0.0042099 0.0080488 -0.00085895 0.0084841 -0.39671 -0.00097706 0.00027905 0.0060837 -0.00045076 -0.011016 -0.0064157 0.00095769 0.0011376 0.0018739 0 -0.015481 0 -3.9868e-05 0 0.00055233 0 -0.01911
1.6563 -0.0050062 -0.0048636 -0.0030006 -0.0079268 0.0044572 -0.011159 -0.027577 -0.021326 -0.035323 -0.017142 -0.026644 -0.39321 -0.00051584 -0.0027144 0.010291 0.0022474 0.0046515 -0.0066758 -0.0021965 0.0013879 0.0022683 0 -0.015362 0 2.1946e-05 0 0.00073665 0 0.29891
1.6602 -0.004611 -0.0058457 -0.0092747 -0.0062196 0.0016078 -0.0023157 -0.043655 -0.030806 -0.063282 -0.026368 -0.050303 -0.40093 0.0010124 0.00041415 0.0096889 0.0022809 0.016912 -0.0049903 -0.0046303 -0.00096957 0.0022743 0 -0.015392 0 2.04e-05 0 0.00011958 0 0.51282
1.6641 -0.0055717 -0.006085 -0.014095 -0.0089606 -0.0050733 -0.0002086 -0.040886 -0.030616 -0.063453 -0.026695 -0.052355 -0.40569 0.0041104 0.0063725 0.0043684 0.00090035 0.020061 -0.0024568 -0.0060609 -0.0032855 0.0013273 0 -0.015448 0 2.988e-06 0 -0.00085708 0 0.53911
1.668 -0.0074847 -0.0066908 -0.014498 -0.011842 -0.01125 -0.0033754 -0.023318 -0.022082 -0.03851 -0.02059 -0.033889 -0.40267 0.0075437 0.0095615 -0.0018026 0.00021378 0.014003 -0.00040989 -0.0065697 -0.0032001 -0.00067299 0 -0.015412 0 9.2325e-06 0 -0.0014735 0 0.39259
1.6719 -0.0090782 -0.0083188 -0.010963 -0.010655 -0.013918 -0.0065005 -0.0019425 -0.0089031 -0.0041933 -0.01229 -0.0063558 -0.39985 0.0089184 0.0073534 -0.0045952 0.0012917 0.003592 0.00065674 -0.0058517 -0.00081998 -0.0030265 0 -0.0153 0 4.0077e-05 0 -0.0013188 0 0.17016
1.6758 -0.0091781 -0.010035 -0.0070385 -0.0052732 -0.012636 -0.0061002 0.01222 0.0038773 0.020491 -0.0050915 0.015116 -0.40696 0.0066399 0.0023107 -0.0030689 0.0034018 -0.005173 0.0012808 -0.003284 0.0016949 -0.0044893 0 -0.015236 0 0.00011846 0 -0.00060265 0 -0.011607
1.6797 -0.0074199 -0.0097983 -0.0060639 0.00082403 -0.0085315 -0.0029735 0.014107 0.011466 0.024806 -0.00017198 0.020605 -0.42235 0.0015997 -0.00065115 -3.796e-05 0.0049136 -0.0090385 0.0021413 0.00096979 0.0025048 -0.0041318 0 -0.015301 0 0.00031155 0 5.7327e-05 0 -0.0847
1.6836 -0.0042814 -0.006309 -0.0079731 0.0042032 -0.0029851 -7.5281e-06 0.0065198 0.011652 0.012067 0.0028673 0.011072 -0.43272 -0.0030423 0.00080836 0.00094708 0.0049143 -0.0087165 0.0030128 0.0050622 0.0018456 -0.002221 0 -0.015426 0 0.000638 0 0.00016921 0 -0.06123
1.6875 -0.00067348 -0.00052711 -0.0092603 0.0043111 0.0026022 0.0013597 -0.0026283 0.0064672 -0.0040631 0.004783 -0.0029971 -0.42626 -0.0040636 0.0043214 -0.00092286 0.0040233 -0.007068 0.002729 0.0062042 0.001383 -0.00030101 0 -0.015459 0 0.00096425 0 -0.00024372 0 -0.011068
1.6914 0.0024364 0.0046628 -0.0062971 0.003055 0.0064259 0.0020996 -0.0057534 0.0012181 -0.0099482 0.0058895 -0.0093136 -0.40575 -0.00069525 0.0054487 -0.0031137 0.0037171 -0.0062915 0.00034101 0.0029124 0.0020106 -0.00014064 0 -0.015324 0 0.0010615 0 -0.00071682 0 -0.0042983
1.6953 0.0041944 0.0064916 0.00098811 0.0023164 0.0066692 0.0035237 -0.00041477 0.0007178 -0.0015246 0.0060086 -0.002622 -0.38732 0.0046225 0.0023056 -0.0024517 0.004863 -0.0065373 -0.00362 -0.0031914 0.002609 -0.0022076 0 -0.015122 0 0.00082951 0 -0.00078779 0 -0.059762
1.6992 0.0040267 0.0043492 0.0085292 0.002324 0.0029516 0.0051155 0.0093722 0.0053179 0.013625 0.0048186 0.011703 -0.38589 0.0079455 -0.0024824 0.0016299 0.0068328 -0.0066658 -0.0071164 -0.0080203 0.0012315 -0.0049591 0 -0.01507 0 0.00046595 0 -0.00040646 0 -0.13481
1.7031 0.0019639 0.00014009 0.011309 0.0022233 -0.0026078 0.0049151 0.016075 0.010255 0.02263 0.0021651 0.021945 -0.40172 0.0067043 -0.0043954 0.0064536 0.007979 -0.005853 -0.0080379 -0.0079953 -0.0024828 -0.0057854 0 -0.015333 0 0.00035181 0 4.0954e-05 0 -0.16083
1.707 -0.001095 -0.0032437 0.007517 0.0015114 -0.006332 0.0018784 0.013876 0.009396 0.016958 -0.0017841 0.018965 -0.42157 0.0015341 -0.0015407 0.0085683 0.0069999 -0.0042863 -0.005872 -0.0029294 -0.0063226 -0.0030807 0 -0.015899 0 0.00069999 0 9.3166e-05 0 -0.096503
1.7109 -0.0035996 -0.003966 -1.1679e-05 0.00035512 -0.0056958 -0.0026888 0.0027026 0.0005993 -0.0017287 -0.0064333 0.0029969 -0.43242 -0.0042983 0.0034152 0.0068402 0.0039712 -0.0025122 -0.0020696 0.0037728 -0.0072478 0.002218 0 -0.016584 0 0.0012996 0 -0.0003699 0 0.04027
1.7148 -0.004142 -0.002196 -0.00624 -0.0013372 -0.0015287 -0.0063398 -0.011635 -0.011845 -0.023138 -0.010677 -0.016643 -0.43319 -0.0073295 0.0057922 0.0032438 0.00020562 -0.00055171 0.0012479 0.0078599 -0.004328 0.0070575 0 -0.017134 0 0.0016523 0 -0.0010166 0 0.18265
1.7188 -0.0023423 0.00052977 -0.0079049 -0.0043446 0.0025144 -0.0078663 -0.021152 -0.019961 -0.035372 -0.012994 -0.028285 -0.43249 -0.0062831 0.0034107 0.00079715 -0.0028112 0.0019415 0.0030217 0.007502 6.3108e-05 0.008509 0 -0.017335 0 0.0014224 0 -0.0013406 0 0.25671
1.7227 0.00088899 0.0027035 -0.0054726 -0.0088405 0.0030667 -0.0079525 -0.020549 -0.017913 -0.032064 -0.011862 -0.025645 -0.43617 -0.0026698 -0.0012945 0.00079636 -0.0043993 0.0045691 0.0038111 0.0042456 0.0021667 0.006039 0 -0.017083 0 0.00077565 0 -0.001076 0 0.22348
1.7266 0.0039963 0.003793 -0.001672 -0.012582 9.7463e-05 -0.00728 -0.0099843 -0.0061775 -0.015192 -0.0064433 -0.010955 -0.43903 0.00066377 -0.0035454 0.0019574 -0.0047888 0.0055494 0.0047325 0.0010768 0.00018494 0.0018759 0 -0.016422 0 0.00024598 0 -0.00040389 0 0.094384
1.7305 0.0058704 0.0042181 0.0015164 -0.011176 -0.0028967 -0.0044977 0.0056911 0.0091204 0.0071872 0.0027598 0.007937 -0.43037 0.0017728 -0.00066391 0.0020276 -0.0044662 0.0027444 0.005947 -0.00029298 -0.0041275 -0.00087524 0 -0.015552 0 0.00022864 0 0.00020429 0 -0.083246
1.7344 0.0065646 0.0047431 0.0043342 -0.0013624 -0.0018396 0.002968 0.020103 0.020793 0.02582 0.013627 0.023261 -0.40729 0.00090947 0.0054797 6.9438e-05 -0.0035605 -0.0041809 0.0062915 -0.00032862 -0.0071838 -0.00074749 0 -0.014779 0 0.00059468 0 0.00035313 0 -0.25384
1.7383 0.0071435 0.0059659 0.0080111 0.015125 0.0044117 0.015401 0.02853 0.025115 0.034547 0.022826 0.031197 -0.38077 -7.5371e-06 0.010166 -0.002782 -0.00191 -0.012493 0.0044759 -0.00026761 -0.0069508 0.0011146 0 -0.014381 0 0.0008319 0 -5.0101e-06 0 -0.37486
1.7422 0.0088733 0.0081979 0.012571 0.031018 0.013087 0.028283 0.0294 0.022975 0.032158 0.026979 0.031878 -0.36686 0.00079428 0.0099361 -0.0045725 0.00033962 -0.017631 0.00066242 -0.00031784 -0.0047305 0.0022744 0 -0.014446 0 0.00058991 0 -0.00059122 0 -0.42481
1.7461 0.012395 0.011538 0.016332 0.037829 0.019858 0.03437 0.024079 0.017661 0.021808 0.024331 0.027086 -0.37129 0.0033348 0.0053428 -0.0043228 0.0023572 -0.01639 -0.0031956 0.00043567 -0.0036414 0.0012933 0 -0.014831 0 7.0679e-05 0 -0.00106 0 -0.40398
1.75 0.017382 0.015867 0.017771 0.032128 0.022372 0.029617 0.015836 0.012007 0.0089882 0.016165 0.018617 -0.38357 0.0057749 7.3562e-05 -0.0026122 0.0030268 -0.009553 -0.0047137 0.0024211 -0.0053508 -0.0011312 0 -0.015273 0 -0.00016827 0 -0.001264 0 -0.33469
1.7539 0.022738 0.02074 0.017698 0.018646 0.021861 0.017822 0.0087117 0.0074611 -0.00077396 0.0069573 0.0086441 -0.38692 0.0059285 -0.0024008 -0.0006414 0.0018881 -0.0016426 -0.0029618 0.004325 -0.0083179 -0.0030947 0 -0.015593 0 0.00016652 0 -0.0013167 0 -0.25969
1.7578 0.02708 0.025404 0.019151 0.0073346 0.021627 0.0090187 0.006342 0.0051411 -0.0035695 0.0026444 0.00083967 -0.37407 0.0032125 -0.0014986 0.001021 -0.00024219 0.0021733 0.00080782 0.0039395 -0.0093059 -0.0034013 0 -0.015789 0 0.00069827 0 -0.0014277 0 -0.23165
1.7617 0.029291 0.029029 0.024679 0.0064494 0.023969 0.011957 0.010708 0.0068802 0.0022939 0.0075065 8.4272e-05 -0.35271 -0.00058155 0.00063482 0.0027005 -0.0016505 -0.00041643 0.0042017 0.00047174 -0.0066744 -0.0025429 0 -0.015943 0 0.00065831 0 -0.0016708 0 -0.29174
1.7656 0.029006 0.031029 0.033512 0.016969 0.028338 0.026645 0.021221 0.014527 0.016443 0.02138 0.010014 -0.33518 -0.0024746 0.0015182 0.0048101 -0.00092803 -0.0077041 0.0055133 -0.0041783 -0.0021827 -0.0019006 0 -0.016043 0 -0.00035836 0 -0.0018816 0 -0.44666
1.7695 0.026899 0.031269 0.041483 0.032451 0.032143 0.043546 0.034792 0.027868 0.036531 0.039134 0.029928 -0.32378 -0.00066111 0.00052544 0.0070244 0.0019394 -0.015799 0.0047568 -0.006827 0.00052254 -0.0021708 0 -0.01594 0 -0.0018902 0 -0.0017751 0 -0.65881
1.7734 0.024509 0.030065 0.044098 0.043938 0.03319 0.050596 0.047017 0.04323 0.057833 0.053111 0.053538 -0.30729 0.0038229 -0.00095851 0.0083741 0.0054898 -0.021576 0.0031895 -0.0059599 -0.0006761 -0.0027287 0 -0.015518 0 -0.0029014 0 -0.0011934 0 -0.85775
1.7773 0.023485 0.028062 0.040104 0.045838 0.031447 0.042524 0.053828 0.054443 0.073091 0.057194 0.070982 -0.27276 0.007604 -0.0011558 0.0081166 0.0077941 -0.024174 0.0020109 -0.0032562 -0.0043351 -0.0025311 0 -0.014907 0 -0.0026578 0 -0.00029566 0 -0.9682
1.7813 0.024559 0.026054 0.032382 0.038625 0.028715 0.0249 0.052749 0.055931 0.07421 0.04997 0.073402 -0.22004 0.0074331 0.0004616 0.0064265 0.0077603 -0.024154 0.0015115 -0.0019558 -0.0067621 -0.0014529 0 -0.01448 0 -0.0013868 0 0.00047469 0 -0.94081
1.7852 0.026953 0.024718 0.025468 0.02727 0.026797 0.0097772 0.04348 0.04594 0.05643 0.035044 0.057729 -0.16354 0.0027064 0.0029255 0.0042203 0.0057509 -0.021757 0.0012797 -0.003539 -0.0054204 -0.00047934 0 -0.014572 0 -9.1545e-05 0 0.00065356 0 -0.77306
1.7891 0.028789 0.024272 0.022049 0.017493 0.025948 0.0067198 0.028129 0.027827 0.023015 0.018641 0.029051 -0.11888 -0.0040327 0.0048331 0.0023769 0.003144 -0.016407 0.00096478 -0.0060733 -0.0012034 -0.0004681 0 -0.015149 0 0.00031756 0 8.6389e-05 0 -0.51374
1.793 0.028345 0.024271 0.0215 0.012744 0.024941 0.016367 0.011208 0.0086655 -0.013475 0.0063771 -0.00097436 -0.087824 -0.0090665 0.0055124 0.0011671 0.0013132 -0.0080866 0.00067038 -0.0060522 0.0025042 -0.00086962 0 -0.015775 0 -0.0002302 0 -0.00091815 0 -0.2495
1.7969 0.025287 0.023797 0.021394 0.013365 0.02247 0.03105 -0.0011762 -0.0039536 -0.036102 0.001238 -0.019338 -0.056641 -0.0103 0.0052826 0.0003514 0.00084174 0.00098372 0.00063944 -0.0020263 0.0029694 3.0531e-06 0 -0.01595 0 -0.0010141 0 -0.001758 0 -0.075229
1.8008 0.020924 0.022093 0.02012 0.017511 0.018552 0.041048 -0.0035738 -0.0052535 -0.033013 0.0033894 -0.018196 -0.0093816 -0.0085113 0.0048348 -0.0003595 0.0014345 0.0065265 0.00074307 0.0036179 0.00043607 0.0031622 0 -0.015534 0 -0.0012645 0 -0.0019476 0 -0.054969
1.8047 0.017294 0.019227 0.018083 0.02261 0.014717 0.041095 0.0056486 0.0047389 -0.0054496 0.010967 0.00076459 0.057415 -0.0060871 0.0045269 -0.001063 0.0023606 0.0047851 0.00047232 0.0066562 -0.0024497 0.0073833 0 -0.014866 0 -0.00084969 0 -0.0014784 0 -0.18905
1.8086 0.015793 0.01622 0.016701 0.026542 0.012917 0.032605 0.022333 0.021314 0.031902 0.020816 0.026924 0.13283 -0.0045636 0.0042355 -0.0017976 0.0029431 -0.0043588 -0.00050119 0.0049605 -0.0033244 0.0097071 0 -0.014443 0 -0.00026604 0 -0.00083217 0 -0.40753
1.8125 0.016394 0.014415 0.016702 0.02825 0.014074 0.021139 0.037885 0.037206 0.0594 0.029081 0.046468 0.20322 -0.0033642 0.0037153 -0.0026726 0.0027976 -0.016456 -0.0018359 0.00051861 -0.0021807 0.007871 0 -0.014484 0 -1.4867e-05 0 -0.0005983 0 -0.60094
1.8164 0.017936 0.014502 0.01758 0.027692 0.017358 0.012103 0.043952 0.045795 0.064317 0.032297 0.050136 0.26471 -0.00091118 0.0029425 -0.0036648 0.0018725 -0.024903 -0.0027229 -0.0024786 -0.00091876 0.0025039 0 -0.0148 0 -5.4916e-05 0 -0.00097279 0 -0.67649
1.8203 0.019072 0.015952 0.018484 0.025221 0.020649 0.0079278 0.037586 0.043921 0.047824 0.0291 0.038181 0.3245 0.0030887 0.0020701 -0.0042994 0.00045972 -0.025144 -0.002657 -0.0016223 -0.0010911 -0.0030909 0 -0.015076 0 0.00010636 0 -0.0015596 0 -0.60718
1.8242 0.019043 0.01733 0.019152 0.020878 0.021803 0.0078703 0.023055 0.032949 0.02244 0.02143 0.019297 0.39135 0.0066091 0.0011233 -0.0037624 -0.0008508 -0.017587 -0.0019881 0.0015495 -0.0022928 -0.0055482 0 -0.015249 0 0.00081249 0 -0.0016813 0 -0.44171
1.8281 0.017764 0.017213 0.019644 0.014347 0.019904 0.0094592 0.0087564 0.017645 0.0025173 0.013686 0.004363 0.46676 0.0067752 -0.00014688 -0.001603 -0.0014355 -0.0071017 -0.0016109 0.0032483 -0.0028216 -0.004123 0 -0.015562 0 0.0018109 0 -0.00097977 0 -0.26772
1.832 0.015424 0.015002 0.0193 0.0058765 0.015715 0.010151 0.0013929 0.0036347 -0.0048377 0.0097315 -0.00054358 0.54587 0.0025845 -0.0020093 0.0015599 -0.0011121 0.0004422 -0.0020167 0.0011949 -0.0017733 -0.00098777 0 -0.016211 0 0.0024463 0 0.00019962 0 -0.15432
1.8359 0.01213 0.011071 0.016498 -0.0026561 0.011041 0.0084918 0.0017951 -0.0050708 -0.0021992 0.0098046 0.0029217 0.62538 -0.00376 -0.0042844 0.0041412 -0.00046019 0.0020002 -0.0026364 -0.0032983 -0.0002268 0.0010653 0 -0.016992 0 0.0022965 0 0.0010118 0 -0.1137
1.8398 0.0079225 0.0063058 0.01001 -0.0079593 0.0074042 0.0046903 0.0053311 -0.0073355 0.0027185 0.010097 0.0080206 0.70802 -0.0083567 -0.0061192 0.0046407 -0.00055713 -0.0011123 -0.0022027 -0.0068229 -0.00014521 0.0012536 0 -0.017353 0 0.0015832 0 0.00078356 0 -0.10569
1.8438 0.0030186 0.0015326 0.00080385 -0.007414 0.0049021 0.00044958 0.0061531 -0.0047413 0.0037382 0.0058942 0.0085276 0.79787 -0.0087118 -0.0063288 0.002817 -0.0021472 -0.0047773 0.00010076 -0.0072103 -0.0020702 0.0012415 0 -0.016895 0 0.00092799 0 -0.00039718 0 -0.076334
1.8477 -0.0020836 -0.0027551 -0.0078237 -0.001704 0.0021441 -0.0021511 0.0016636 -0.0005321 -0.00026957 -0.0040318 0.002867 0.89246 -0.0056139 -0.0041904 -8.9686e-05 -0.0048714 -0.0053009 0.0037458 -0.0052807 -0.0040685 0.0030557 0 -0.015828 0 0.00071363 0 -0.0017014 0 0.0014418
1.8516 -0.0067826 -0.0063583 -0.012472 0.0044649 -0.0025648 -0.0023403 -0.0061224 0.0017758 -0.0065539 -0.015603 -0.0058187 0.9818 -0.0020714 -0.0001541 -0.0023396 -0.0073103 -0.0019211 0.0071015 -0.0034578 -0.00325 0.0066458 0 -0.014895 0 0.00072682 0 -0.0022085 0 0.1135
1.8555 -0.010658 -0.0092916 -0.012514 0.0049431 -0.0095682 -0.0016634 -0.012799 -0.0001712 -0.011817 -0.022184 -0.012817 1.057 -0.00040184 0.0041201 -0.0030183 -0.007962 0.003007 0.0086727 -0.0030274 0.0014018 0.0095827 0 -0.014758 0 0.00045817 0 -0.0016512 0 0.22075
1.8594 -0.0136 -0.011794 -0.010894 -0.0033542 -0.017062 -0.0031266 -0.015115 -0.006388 -0.014405 -0.019958 -0.015237 1.1197 -0.00031297 0.0065935 -0.0025304 -0.0063956 0.0060132 0.008258 -0.0030673 0.0075906 0.0092501 0 -0.015402 0 -0.00026472 0 -0.00061211 0 0.28846
1.8633 -0.015727 -0.014292 -0.011819 -0.017446 -0.022005 -0.0087012 -0.013094 -0.014281 -0.014299 -0.011441 -0.013304 1.1812 0.00022949 0.0060899 -0.0019048 -0.0035597 0.005129 0.0069905 -0.0020278 0.011202 0.005409 0 -0.016144 0 -0.0009984 0 4.999e-06 0 0.30672
1.8672 -0.017261 -0.017136 -0.017191 -0.02956 -0.022304 -0.01712 -0.0096267 -0.019907 -0.012251 -0.0039821 -0.0094649 1.2514 0.0023699 0.0030827 -0.0016892 -0.00093588 0.0012881 0.006231 5.8336e-05 0.0095736 0.00063275 0 -0.016264 0 -0.0010826 0 -0.00023739 0 0.29252
1.8711 -0.018486 -0.020232 -0.024935 -0.032257 -0.018673 -0.024147 -0.0083786 -0.020482 -0.0095403 -0.0042607 -0.0067574 1.3292 0.0047743 -0.00062215 -0.0015248 0.00068822 -0.0023701 0.006335 0.001414 0.0037054 -0.0018341 0 -0.015671 0 -0.00032333 0 -0.00096028 0 0.27802
1.875 -0.019741 -0.022944 -0.030744 -0.023878 -0.014598 -0.025655 -0.011618 -0.016626 -0.0081936 -0.013304 -0.0076555 1.4038 0.0048355 -0.0031531 -0.00072858 0.0016567 -0.0027285 0.0064331 0.00068252 -0.0024884 -0.0007997 0 -0.014973 0 0.00075419 0 -0.0013569 0 0.29479
1.8789 -0.021313 -0.024513 -0.031706 -0.010242 -0.014149 -0.02127 -0.019072 -0.012478 -0.010506 -0.026071 -0.013478 1.4672 0.001541 -0.0038434 0.00082661 0.0026848 0.0011374 0.0054238 -0.0010804 -0.0052004 0.0020371 0 -0.014878 0 0.0013702 0 -0.00094975 0 0.36041
1.8828 -0.023237 -0.024741 -0.028596 -0.001223 -0.019066 -0.015427 -0.028144 -0.013154 -0.017515 -0.035721 -0.023889 1.5225 -0.0029444 -0.003476 0.0024793 0.0037244 0.0073695 0.0032388 -0.0011047 -0.0034607 0.0037537 0 -0.015514 0 0.0012219 0 -1.6686e-05 0 0.47043
1.8867 -0.0252 -0.024347 -0.02498 -0.0044409 -0.027266 -0.014473 -0.035314 -0.021128 -0.027714 -0.038728 -0.03654 1.5797 -0.0047956 -0.0032904 0.0033914 0.0037435 0.012711 0.0011586 0.0020988 0.00051099 0.0026977 0 -0.016311 0 0.00074192 0 0.00069422 0 0.59823
1.8906 -0.026735 -0.024553 -0.024135 -0.020297 -0.034015 -0.021745 -0.038146 -0.03419 -0.037514 -0.036606 -0.047516 1.6424 -0.0019278 -0.0036186 0.0033028 0.0018307 0.014811 0.00080703 0.0065754 0.0032755 -0.00041931 0 -0.016562 0 0.00061811 0 0.00067326 0 0.70495
1.8945 -0.0276 -0.026164 -0.026618 -0.041524 -0.035096 -0.034517 -0.03679 -0.046565 -0.04337 -0.033304 -0.052908 1.7011 0.0039035 -0.0034162 0.0026292 -0.0014045 0.013707 0.0026782 0.0082033 0.0026387 -0.0035262 0 -0.016087 0 0.001066 0 0.00010471 0 0.75704
1.8984 -0.028029 -0.028862 -0.030386 -0.057406 -0.029832 -0.045483 -0.033795 -0.052362 -0.043723 -0.031224 -0.050748 1.7416 0.0083897 -0.0012096 0.0018689 -0.0037052 0.011382 0.0055234 0.0045494 -0.0011852 -0.0050373 0 -0.015378 0 0.0016043 0 -0.00035278 0 0.74197
1.9023 -0.028585 -0.031353 -0.032947 -0.05999 -0.021799 -0.047936 -0.032022 -0.048854 -0.039138 -0.029676 -0.041975 1.7616 0.0082794 0.0032969 0.0010496 -0.002827 0.0098539 0.007201 -0.0024283 -0.0061033 -0.0047942 0 -0.015088 0 0.0015683 0 -0.00023265 0 0.67258
1.9063 -0.029724 -0.032307 -0.033338 -0.048567 -0.016623 -0.040701 -0.032139 -0.037569 -0.031043 -0.02685 -0.029777 1.7773 0.0040643 0.008401 -0.00013698 0.0013006 0.0094809 0.0063068 -0.0077121 -0.0095132 -0.0035789 0 -0.015414 0 0.00083248 0 0.0002776 0 0.57807
1.9102 -0.031393 -0.031356 -0.032334 -0.029896 -0.018258 -0.028975 -0.032018 -0.023081 -0.02098 -0.022877 -0.018051 1.8102 -0.00063048 0.011234 -0.0016806 0.0059789 0.0089597 0.0032167 -0.0075545 -0.009541 -0.002132 0 -0.015954 0 -1.567e-05 0 0.00052527 0 0.49041
1.9141 -0.033009 -0.029358 -0.031196 -0.01414 -0.026238 -0.020356 -0.029034 -0.010909 -0.011422 -0.020592 -0.010231 1.866 -0.0022576 0.009721 -0.002895 0.0076136 0.0069846 -0.0003022 -0.0027164 -0.0057972 -0.00081718 0 -0.016156 0 -0.00024972 0 4.5757e-05 0 0.43605
1.918 -0.03377 -0.02773 -0.030521 -0.0089605 -0.035823 -0.019216 -0.023463 -0.0057311 -0.0067575 -0.023084 -0.0089009 1.9253 -0.00016069 0.0041636 -0.0028972 0.0047246 0.0039838 -0.0025021 0.0024928 0.00034322 -2.4922e-05 0 -0.015872 0 0.00024912 0 -0.00095386 0 0.4344
1.9219 -0.03307 -0.027389 -0.030213 -0.015296 -0.041047 -0.023803 -0.019567 -0.010025 -0.011924 -0.030421 -0.015436 1.9589 0.0034157 -0.0028068 -0.0015258 -0.00050225 0.0021926 -0.0028378 0.0043516 0.0061139 -0.00044219 0 -0.015461 0 0.00084512 0 -0.0017499 0 0.49508
1.9258 -0.030769 -0.028118 -0.030177 -0.027404 -0.038697 -0.028249 -0.022534 -0.022791 -0.028287 -0.038821 -0.028891 1.9535 0.0057624 -0.0078625 0.00027766 -0.0036931 0.0037984 -0.0019868 0.0029081 0.0086358 -0.0025421 0 -0.015377 0 0.00077498 0 -0.0017519 0 0.60796
1.9297 -0.027271 -0.028818 -0.030618 -0.037022 -0.030455 -0.027656 -0.033338 -0.03884 -0.049945 -0.043241 -0.044796 1.9251 0.0060446 -0.008989 0.0011526 -0.0018004 0.0087199 -0.00090022 0.0011603 0.0067166 -0.0057363 0 -0.015694 0 -7.0805e-05 0 -0.0010324 0 0.73315
1.9336 -0.023473 -0.028405 -0.031476 -0.038752 -0.021654 -0.022058 -0.04618 -0.050045 -0.064853 -0.041118 -0.055722 1.9063 0.0054267 -0.0064965 0.00050857 0.0042211 0.014082 6.6429e-05 0.0013562 0.0019032 -0.0082657 0 -0.016062 0 -0.0010083 0 -0.0002466 0 0.80705
1.9375 -0.020561 -0.026667 -0.031815 -0.03298 -0.01741 -0.016116 -0.051649 -0.049195 -0.061851 -0.033992 -0.054715 1.9182 0.0052674 -0.0025175 -0.00093244 0.0098946 0.016073 0.001111 0.0024807 -0.0024095 -0.0082727 0 -0.016097 0 -0.0012245 0 -3.1929e-05 0 0.77258
1.9414 -0.019559 -0.024458 -0.030187 -0.024512 -0.018958 -0.015037 -0.043825 -0.034767 -0.03919 -0.025816 -0.040071 1.9531 0.0055255 0.00046554 -0.0018267 0.010585 0.012782 0.0022234 0.0016583 -0.0035408 -0.0052443 0 -0.01579 0 -0.00059469 0 -0.00046306 0 0.61937
1.9453 -0.020741 -0.023101 -0.026033 -0.018437 -0.02294 -0.020244 -0.025604 -0.013089 -0.0076038 -0.019813 -0.017824 1.9837 0.0050362 0.0010393 -0.0014962 0.0050519 0.0057047 0.0026861 -0.0020536 -0.0017642 -0.00049884 0 -0.015499 0 0.00017092 0 -0.0010568 0 0.40322
1.9492 -0.023243 -0.023436 -0.020839 -0.016729 -0.024309 -0.028326 -0.0074557 0.0045827 0.01559 -0.016767 0.00079505 1.9878 0.0031606 -0.0005337 -0.00053198 -0.0036329 -0.0013174 0.0015562 -0.0057192 -9.3056e-05 0.003771 0 -0.015541 0 0.00021701 0 -0.001282 0 0.22316
1.9531 -0.025342 -0.025166 -0.017688 -0.018093 -0.020588 -0.033897 -0.00011821 0.0088794 0.017795 -0.015902 0.0060203 1.9668 0.00082916 -0.0026944 -6.6941e-05 -0.010423 -0.0048059 -0.0012266 -0.0049139 -0.0014909 0.0060406 0 -0.015851 0 -0.00059766 0 -0.0010592 0 0.16513
1.957 -0.025416 -0.026971 -0.01914 -0.020478 -0.014078 -0.033706 -0.0069541 -0.001602 -0.00049259 -0.016829 -0.004191 1.9409 -0.00027992 -0.0036352 -0.00042429 -0.011876 -0.0037935 -0.0042568 0.0016153 -0.0058748 0.006245 0 -0.016052 0 -0.0015204 0 -0.00077678 0 0.24938
1.9609 -0.02302 -0.027309 -0.024992 -0.023332 -0.010071 -0.028623 -0.02198 -0.019512 -0.026579 -0.020168 -0.022968 1.9285 0.00041139 -0.0024438 -0.0005618 -0.0081673 0.00014333 -0.0054244 0.0097559 -0.0097866 0.0053149 0 -0.015867 0 -0.001594 0 -0.00084738 0 0.41899
1.9648 -0.019257 -0.025386 -0.031857 -0.027291 -0.012407 -0.022178 -0.034797 -0.033916 -0.044834 -0.02617 -0.03934 1.9301 0.0015524 0.00029061 0.00096171 -0.0022859 0.0046033 -0.0035943 0.012946 -0.0093206 0.0041676 0 -0.015441 0 -0.00055691 0 -0.0012686 0 0.57687
1.9688 -0.016051 -0.021624 -0.035171 -0.031874 -0.019996 -0.017372 -0.038036 -0.037473 -0.047007 -0.03299 -0.045353 1.9313 0.0011032 0.0028372 0.0042919 0.0024835 0.0080892 0.00020967 0.0078751 -0.0037832 0.0031905 0 -0.015214 0 0.00090248 0 -0.0016231 0 0.64356
1.9727 -0.014777 -0.017336 -0.032292 -0.034045 -0.027248 -0.014642 -0.031412 -0.030337 -0.036009 -0.036843 -0.040212 1.9189 -0.0015027 0.003523 0.007529 0.0045595 0.010328 0.0032787 -0.0022863 0.0033581 0.0024774 0 -0.015488 0 0.0017648 0 -0.0014995 0 0.59578
1.9766 -0.015264 -0.013859 -0.024372 -0.02976 -0.028187 -0.012409 -0.020039 -0.018391 -0.02139 -0.034396 -0.028863 1.8927 -0.0045068 0.0019807 0.0078965 0.0042227 0.011329 0.003154 -0.01029 0.0073 0.0021803 0 -0.01611 0 0.0015622 0 -0.00090044 0 0.46461
1.9805 -0.015916 -0.011766 -0.015546 -0.017567 -0.020928 -0.0091623 -0.009604 -0.0080467 -0.011259 -0.025415 -0.017044 1.8623 -0.0053086 -0.00055737 0.0040612 0.0024384 0.010544 -0.00045685 -0.010801 0.006014 0.0023702 0 -0.016591 0 0.00069713 0 -0.00023803 0 0.30396
1.9844 -0.014846 -0.010672 -0.0099494 -0.00091226 -0.0089363 -0.0048805 -0.0028514 -0.0020822 -0.0073329 -0.013215 -0.0072896 1.8348 -0.0029558 -0.0022788 -0.0023692 -0.00015678 0.0071911 -0.0053265 -0.0045961 0.0018404 0.0026367 0 -0.016534 0 -4.1799e-05 0 6.2818e-05 0 0.15741
1.9883 -0.011164 -0.009662 -0.0087712 0.013344 0.0017937 -0.00069235 0.00045095 0.0006795 -0.006034 -0.0023721 0.001165 1.8077 0.00079889 -0.0023437 -0.0076314 -0.003205 0.0014373 -0.0082295 0.0026502 -0.00091326 0.002198 0 -0.015961 0 -0.00022687 0 -5.3284e-05 0 0.044254
1.9922 -0.0055162 -0.007928 -0.0095441 0.019371 0.0071395 0.0024319 0.0015151 0.0027079 -0.0032324 0.0043405 0.009461 1.7748 0.0030082 -0.0015786 -0.0084536 -0.0059706 -0.0049213 -0.0071811 0.0056136 -4.9527e-05 0.00074893 0 -0.015256 0 -5.8716e-05 0 -0.00027634 0 -0.034954
1.9961 0.00040359 -0.0051453 -0.008237 0.016189 0.007232 0.0043759 0.0012102 0.0051717 0.0021072 0.0072512 0.016569 1.7361 0.0022433 -0.0015713 -0.004499 -0.0071927 -0.0092455 -0.0027362 0.0036492 0.0026687 -0.00078977 0 -0.014822 0 3.8772e-05 0 -0.00029372 0 -0.086858
2 0.0049059 -0.0014612 -0.0025981 0.0078104 0.0052639 0.0054017 0.0003602 0.0075461 0.0079533 0.0084964 0.01966 1.7009 -8.5439e-05 -0.0029236 0.0013893 -0.0059154 -0.0098468 0.0025025 0.00048986 0.0035943 -0.00071654 0 -0.014812 0 -1.571e-05 0 -0.00012645 0 -0.11865
2.0039 0.0071887 0.0026856 0.0058216 -8.6805e-05 0.0043073 0.005423 0.00032105 0.0089769 0.011731 0.0096505 0.016831 1.679 -0.00111 -0.0043677 0.0053624 -0.0025579 -0.0072547 0.0056735 0.00011821 0.001036 0.0018326 0 -0.015131 0 0.00012148 0 -9.3929e-05 0 -0.13698
2.0078 0.0075785 0.0066581 0.012614 -0.003924 0.0051264 0.0041729 0.0023478 0.0094478 0.012418 0.010523 0.0093807 1.6694 0.00068966 -0.0037902 0.0053901 0.00095958 -0.0037883 0.0054253 0.0030145 -0.0029986 0.0055632 0 -0.015628 0 0.00073316 0 -0.00044694 0 -0.14723
2.0117 0.007133 0.0096414 0.013819 -0.0035164 0.0065588 0.0021604 0.006167 0.0095716 0.010632 0.0099625 0.0013523 1.6601 0.003932 -0.00038634 0.002475 0.0024251 -0.0017518 0.0025567 0.006168 -0.0048643 0.0075845 0 -0.016206 0 0.0015523 0 -0.0010474 0 -0.15123
2.0156 0.0069269 0.010814 0.0090717 -0.00066901 0.0074196 0.0010722 0.0096318 0.0096473 0.0075379 0.0075159 -0.0032698 1.6388 0.0055506 0.0041024 -0.00059889 0.0009796 -0.0017913 -0.00070247 0.0063639 -0.0030135 0.0057719 0 -0.016767 0 0.0018753 0 -0.0014298 0 -0.14687
2.0195 0.0074077 0.0097649 0.0020624 0.0028018 0.0076682 0.0026375 0.010419 0.0093553 0.0042048 0.0041769 -0.0032342 1.6048 0.0036779 0.0064537 -0.001757 -0.0022115 -0.002784 -0.0021725 0.0032583 0.00040644 0.00089924 0 -0.017129 0 0.0012512 0 -0.0012021 0 -0.13216
2.0234 0.0081274 0.0069001 -0.0021801 0.0056806 0.0077773 0.0067078 0.0083475 0.0084658 0.0018389 0.0016099 -0.00035583 1.5694 -0.00049465 0.0045919 -0.0011835 -0.0048768 -0.0032272 -0.0010533 -0.00063244 0.0017186 -0.0036428 0 -0.017099 0 6.1128e-05 0 -0.00041379 0 -0.11041
2.0273 0.0080089 0.003396 -0.0011041 0.0067732 0.0074055 0.010569 0.0058151 0.0075356 0.0018863 0.00081375 0.0024944 1.5437 -0.0036381 -0.00057096 -0.00070017 -0.0053926 -0.0027748 0.0016183 -0.0026277 -0.00055802 -0.0046257 0 -0.016684 0 -0.00067434 0 0.00045488 0 -0.09023
2.0313 0.0060583 0.00055785 0.0034929 0.004789 0.0052475 0.010692 0.0055306 0.0074826 0.0051022 0.0015537 0.0037599 1.5272 -0.003176 -0.0058435 -0.0017213 -0.0039082 -0.0025005 0.0036251 -0.0023519 -0.0042266 -0.0018669 0 -0.01618 0 -0.00019117 0 0.00086928 0 -0.078347
2.0352 0.0021325 -0.0010252 0.0070516 -0.00047876 0.00052443 0.0057638 0.0075953 0.0082851 0.010196 0.002868 0.0038946 1.5084 0.00047085 -0.0084329 -0.00376 -0.0019695 -0.0036896 0.0030081 -0.0016357 -0.0057009 0.0015244 0 -0.015983 0 0.00123 0 0.00064143 0 -0.071493
2.0391 -0.0027758 -0.0018565 0.0059713 -0.0068916 -0.0054491 -0.0017149 0.0089514 0.0082944 0.01368 0.0038182 0.0040704 1.4774 0.004284 -0.0081178 -0.0048668 -0.0010762 -0.0063177 -0.00052714 -0.0022724 -0.0037353 0.0019448 0 -0.016231 0 0.0023816 0 1.5975e-05 0 -0.055809
2.043 -0.0070385 -0.0030799 0.00037488 -0.010585 -0.009598 -0.0070533 0.0060477 0.0052667 0.011745 0.0036442 0.0043623 1.437 0.0052839 -0.0069039 -0.0035497 -0.0014677 -0.0086701 -0.0051729 -0.0040894 -0.00075673 -0.0013771 0 -0.016634 0 0.0021412 0 -0.00058985 0 -0.015829
2.0469 -0.0094127 -0.0055216 -0.0063045 -0.0087374 -0.0094893 -0.0071053 -0.0016721 -0.0015358 0.0030097 0.001481 0.003188 1.401 0.003022 -0.0066032 -0.00033465 -0.0021203 -0.008531 -0.0080003 -0.0052075 -0.00035585 -0.0056692 0 -0.01669 0 0.00050254 0 -0.00092029 0 0.054019
2.0508 -0.0098544 -0.0089878 -0.010392 -0.0022816 -0.0057377 -0.0029509 -0.010853 -0.010138 -0.010093 -0.0034944 -0.0014687 1.3807 -0.00023804 -0.0068368 0.0025373 -0.0018206 -0.0049869 -0.0068597 -0.0040165 -0.0034166 -0.0072494 0 -0.01614 0 -0.0013316 0 -0.00099776 0 0.14478
2.0547 -0.009491 -0.012383 -0.01096 0.004166 -0.0020011 0.00088364 -0.016903 -0.016906 -0.022566 -0.011123 -0.010098 1.3725 -0.0016992 -0.0055486 0.0030434 -0.00028309 0.00067265 -0.0019224 -0.00076612 -0.0068403 -0.0050265 0 -0.01523 0 -0.0019337 0 -0.00097889 0 0.23803
2.0586 -0.0097609 -0.014537 -0.010239 0.005541 -0.0022378 4.2311e-05 -0.017814 -0.019193 -0.029828 -0.019372 -0.020601 1.3605 -0.000554 -0.0015632 0.0011751 0.0016454 0.005735 0.0043117 0.0027239 -0.0063198 -0.0015043 0 -0.01455 0 -0.00087059 0 -0.00095233 0 0.31523
2.0625 -0.011406 -0.015077 -0.011373 0.00010431 -0.0074776 -0.0063237 -0.015598 -0.017325 -0.030173 -0.024794 -0.029025 1.3297 0.0013684 0.0034609 -0.0010648 0.0027773 0.0079269 0.0086425 0.0047547 -0.00059035 -0.00030694 0 -0.014549 0 0.00091748 0 -0.0008886 0 0.3641
2.0664 -0.014092 -0.014684 -0.015687 -0.0095424 -0.01495 -0.015269 -0.014126 -0.014229 -0.025138 -0.024596 -0.03169 1.2793 0.0013269 0.005895 -0.0014681 0.0026045 0.0069113 0.0092723 0.0050748 0.0069665 -0.0026223 0 -0.01518 0 0.0019185 0 -0.00074966 0 0.38023
2.0703 -0.016872 -0.014607 -0.021847 -0.018986 -0.020368 -0.022782 -0.015585 -0.013036 -0.01804 -0.018905 -0.027396 1.2232 -0.0018022 0.0033025 0.0004312 0.001674 0.0043032 0.006827 0.0046587 0.011013 -0.00603 0 -0.015968 0 0.0013256 0 -0.00058857 0 0.36739
2.0742 -0.019003 -0.015855 -0.027319 -0.025577 -0.021379 -0.026894 -0.018908 -0.014776 -0.012188 -0.011269 -0.018356 1.1761 -0.0063779 -0.0030178 0.0030432 0.0010734 0.0023025 0.003609 0.0043897 0.0087988 -0.0068683 0 -0.016406 0 -0.00031671 0 -0.00050461 0 0.3391
2.0781 -0.02041 -0.018633 -0.030503 -0.029731 -0.019239 -0.02851 -0.021429 -0.018043 -0.0099013 -0.00666 -0.0093051 1.1419 -0.0091785 -0.0086606 0.0042757 0.0015304 0.0021005 0.0017987 0.0040931 0.0023954 -0.0038283 0 -0.016312 0 -0.0016237 0 -0.00050994 0 0.31838
2.082 -0.021544 -0.022331 -0.031619 -0.033057 -0.017456 -0.029652 -0.021862 -0.020683 -0.012289 -0.0083666 -0.005187 1.1118 -0.0079136 -0.009592 0.0034498 0.0028669 0.003303 0.0020594 0.0028433 -0.00331 0.00074255 0 -0.015871 0 -0.0015472 0 -0.00048568 0 0.33093
2.0859 -0.022921 -0.025952 -0.031925 -0.035638 -0.018815 -0.031179 -0.021616 -0.021822 -0.019111 -0.016093 -0.0086197 1.0748 -0.0030374 -0.0054594 0.001784 0.0041788 0.0046902 0.0034926 0.00013386 -0.0048337 0.0031013 0 -0.015381 0 -0.00018898 0 -0.0003132 0 0.39188
2.0898 -0.024809 -0.028667 -0.032429 -0.035549 -0.023395 -0.032192 -0.023312 -0.022484 -0.028545 -0.026563 -0.018504 1.0288 0.0025281 0.00019927 0.0010738 0.0045222 0.0055213 0.004672 -0.0032875 -0.0026558 0.0017089 0 -0.015018 0 0.0013909 0 -5.6623e-05 0 0.49447
2.0938 -0.027194 -0.030172 -0.033371 -0.031234 -0.028968 -0.031452 -0.02812 -0.02446 -0.037461 -0.03585 -0.030613 0.98046 0.0054863 0.0029799 0.0019234 0.003573 0.0061883 0.0047066 -0.0057156 -8.5439e-05 -0.0013735 0 -0.014799 0 0.0021078 0 2.0137e-05 0 0.6103
2.0977 -0.029816 -0.030705 -0.034577 -0.024197 -0.032958 -0.029087 -0.034473 -0.028627 -0.042709 -0.041473 -0.039897 0.93504 0.0044627 0.0011292 0.0032613 0.0018295 0.0076642 0.00355 -0.0056639 7.3449e-05 -0.0026574 0 -0.014718 0 0.0016719 0 -0.00032862 0 0.70296
2.1016 -0.032099 -0.030757 -0.035803 -0.018892 -0.034055 -0.026781 -0.039208 -0.034146 -0.042884 -0.042916 -0.043183 0.88775 0.00084022 -0.0034647 0.0035346 0.00027442 0.010291 0.0016446 -0.0029642 -0.0022169 -0.00081105 0 -0.014831 0 0.00064263 0 -0.0010598 0 0.7462
2.1055 -0.033154 -0.030684 -0.036506 -0.019346 -0.032392 -0.026251 -0.039899 -0.03901 -0.039207 -0.040864 -0.040601 0.82576 -0.0023903 -0.0073685 0.0023024 -0.00027332 0.013066 -0.00047101 0.0010253 -0.0048513 0.0019155 0 -0.015195 0 -0.00019282 0 -0.0017943 0 0.73446
2.1094 -0.032154 -0.030469 -0.035562 -0.025394 -0.028792 -0.027557 -0.036365 -0.041237 -0.034526 -0.036365 -0.0349 0.7405 -0.0028563 -0.0085746 0.00059195 0.00025352 0.014176 -0.0022238 0.00423 -0.0059659 0.0018962 0 -0.015746 0 -0.00047286 0 -0.0020825 0 0.68051
2.1133 -0.029023 -0.029819 -0.031864 -0.032114 -0.024286 -0.028884 -0.030402 -0.039724 -0.031049 -0.030657 -0.02923 0.63841 -0.00049199 -0.0076363 -0.0002956 0.0010059 0.012404 -0.0029722 0.0051491 -0.0055171 -0.0021287 0 -0.016282 0 -0.00039082 0 -0.0017706 0 0.60491
2.1172 -0.024863 -0.028495 -0.025665 -0.03338 -0.020253 -0.028049 -0.024394 -0.034409 -0.028606 -0.025283 -0.025089 0.53893 0.0024884 -0.0062974 -0.00021671 0.00066787 0.0082251 -0.0022789 0.003815 -0.0047282 -0.0074348 0 -0.016587 0 -0.00031473 0 -0.0011308 0 0.52622
2.1211 -0.021504 -0.026581 -0.019325 -0.026747 -0.018452 -0.024417 -0.020041 -0.026113 -0.025009 -0.021705 -0.021921 0.45983 0.0032852 -0.0053772 -0.00029282 -0.0016241 0.0036023 -0.00042347 0.0017872 -0.0044139 -0.0095112 0 -0.016576 0 -0.00036972 0 -0.00062132 0 0.45689
2.125 -0.020273 -0.024403 -0.016157 -0.015651 -0.020139 -0.019612 -0.017872 -0.016521 -0.018343 -0.020406 -0.018539 0.40229 0.00065425 -0.0041302 -0.0015416 -0.0054267 0.00060747 0.0014308 0.0010827 -0.0041525 -0.0061472 0 -0.016301 0 -0.00039478 0 -0.00048429 0 0.40349
2.1289 -0.020889 -0.022177 -0.017856 -0.0070788 -0.02468 -0.016471 -0.017427 -0.0082308 -0.0093935 -0.020399 -0.014994 0.34895 -0.0040631 -0.0015406 -0.0035024 -0.008891 2.6182e-05 0.0018598 0.0026628 -0.0030649 0.00035199 0 -0.015861 0 -0.00023728 0 -0.00055543 0 0.3681
2.1328 -0.02153 -0.01978 -0.022717 -0.0065893 -0.029082 -0.016989 -0.017801 -0.0043237 -0.002113 -0.019964 -0.013196 0.2774 -0.0078164 0.0020418 -0.0044373 -0.0097372 0.0011173 0.00027084 0.0055569 -0.0011182 0.0049051 0 -0.015335 0 -1.0658e-06 0 -0.00046408 0 0.35009
2.1367 -0.020199 -0.016952 -0.0266 -0.01449 -0.029509 -0.020734 -0.018338 -0.0070757 -0.0014665 -0.018221 -0.015573 0.17768 -0.0080495 0.0047741 -0.0030864 -0.006824 0.0026389 -0.0024763 0.0074423 0.00060624 0.0038573 0 -0.014838 0 4.4883e-05 0 -3.2314e-05 0 0.34867
2.1406 -0.016355 -0.013811 -0.0262 -0.025834 -0.024048 -0.024808 -0.019147 -0.016271 -0.0098942 -0.016085 -0.022744 0.059041 -0.0046144 0.0048871 -0.00024092 -0.0011925 0.0040772 -0.0045892 0.0064364 0.00095844 -0.0020134 0 -0.014583 0 -0.00020681 0 0.00051717 0 0.36413
2.1445 -0.011413 -0.011108 -0.021816 -0.033844 -0.014553 -0.02547 -0.020874 -0.028292 -0.024752 -0.015479 -0.032084 -0.059639 0.0001021 0.0023401 0.0016135 0.0043726 0.0058382 -0.0046882 0.0027463 -0.00012659 -0.0082015 0 -0.014804 0 -0.00051396 0 0.00075766 0 0.39387
2.1484 -0.0076424 -0.0097829 -0.016988 -0.034035 -0.0057646 -0.020554 -0.023508 -0.037092 -0.038648 -0.017273 -0.038486 -0.16672 0.0030335 -0.0011076 0.00049328 0.0071594 0.0082072 -0.0028748 -0.0012957 -0.0016363 -0.010132 0 -0.015523 0 -0.00047235 0 0.00048039 0 0.42368
2.1523 -0.0063524 -0.010077 -0.015146 -0.026351 -0.0019956 -0.011162 -0.025106 -0.037065 -0.042939 -0.019805 -0.037033 -0.26666 0.002883 -0.0034465 -0.003059 0.0064341 0.010194 -0.00062298 -0.0030368 -0.0025758 -0.006607 0 -0.016395 0 8.0875e-05 0 -6.8228e-05 0 0.42282
2.1563 -0.006899 -0.01101 -0.016292 -0.014395 -0.0038468 -0.0013743 -0.022057 -0.026388 -0.032707 -0.019581 -0.02591 -0.37324 0.0011843 -0.0040044 -0.0061608 0.0038911 0.0096658 0.00039159 -0.001708 -0.0028889 -0.00035018 0 -0.016855 0 0.00085036 0 -0.00038094 0 0.35423
2.1602 -0.007313 -0.010889 -0.016873 -0.0028495 -0.0075856 0.0041852 -0.011638 -0.0086537 -0.010358 -0.01389 -0.007752 -0.49402 0.00098872 -0.0035544 -0.0059971 0.0021878 0.0050169 -0.00046605 0.00093837 -0.003209 0.0044136 0 -0.016539 0 0.0012925 0 -0.00015116 0 0.20057
2.1641 -0.0059363 -0.0085697 -0.013095 0.0050429 -0.0078578 0.0035137 0.0046946 0.0086232 0.014688 -0.0033002 0.011397 -0.62122 0.0041288 -0.0030216 -0.0022983 0.0027208 -0.0029521 -0.0024312 0.0022263 -0.0038136 0.0050572 0 -0.015636 0 0.0010812 0 0.00043083 0 -0.010804
2.168 -0.0026388 -0.0044195 -0.0046751 0.0086115 -0.0017737 -0.0011548 0.020411 0.018096 0.030698 0.0080983 0.024873 -0.73827 0.0093137 -0.0023098 0.0024298 0.004536 -0.0108 -0.0039966 0.001003 -0.0040523 0.0019251 0 -0.014816 0 0.00040128 0 0.0008371 0 -0.20842
2.1719 0.0013286 -3.805e-05 0.0044795 0.009245 0.0087159 -0.0047624 0.027314 0.016833 0.030391 0.015122 0.028441 -0.83598 0.012803 -0.00056641 0.0051602 0.0053511 -0.014468 -0.0039394 -0.001321 -0.0029604 -0.0026266 0 -0.014724 0 -0.0002054 0 0.00067938 0 -0.31224
2.1758 0.0045369 0.0030979 0.0093828 0.0089427 0.017977 -0.003108 0.02149 0.0079095 0.015605 0.014891 0.022133 -0.92267 0.01133 0.0024046 0.0049746 0.0037924 -0.012196 -0.0019811 -0.002133 -0.00039829 -0.0062362 0 -0.015457 0 -0.0003081 0 6.0287e-05 0 -0.28518
2.1797 0.00648 0.004871 0.0081234 0.0089866 0.020579 0.0039509 0.0071198 -0.0018021 -0.0035799 0.0087528 0.010098 -1.0174 0.0049543 0.0051837 0.0036178 0.00079051 -0.00596 0.0011769 -9.6104e-05 0.0025702 -0.0078753 0 -0.016474 0 5.1763e-05 0 -0.00053286 0 -0.16278
2.1836 0.0076915 0.0064923 0.0034179 0.009536 0.015123 0.012404 -0.0056095 -0.0060949 -0.015146 0.0014078 -0.0014046 -1.1316 -0.0025844 0.0054784 0.0035418 -0.0012159 -0.00012386 0.0042483 0.0036278 0.0045334 -0.0078289 0 -0.017042 0 0.00042231 0 -0.00069031 0 -0.034967
2.1875 0.0090042 0.009224 0.00034363 0.010221 0.0053266 0.017305 -0.0076109 -0.0030198 -0.012854 -0.0020752 -0.0069652 -1.2567 -0.0065204 0.0021066 0.0054089 -0.00059436 0.0017355 0.0059343 0.0065635 0.0049418 -0.0068626 0 -0.016812 0 0.00035933 0 -0.00045684 0 0.010907
2.1914 0.010795 0.013071 0.0023973 0.011043 -0.0023471 0.016697 0.0023956 0.0047953 0.00010405 0.00070985 -0.0045312 -1.3701 -0.0046663 -0.0035937 0.0074973 0.001823 -0.00069651 0.005542 0.0072959 0.0044065 -0.0055086 0 -0.016041 0 -0.00017206 0 -0.00026367 0 -0.055042
2.1953 0.012872 0.016697 0.0092331 0.012643 -0.0028388 0.012969 0.017106 0.012915 0.014227 0.008336 0.0038485 -1.4566 0.00095403 -0.0083686 0.0075405 0.0034073 -0.004674 0.0034651 0.0066533 0.0038296 -0.0039083 0 -0.015284 0 -0.00075073 0 -0.00048474 0 -0.19236
2.1992 0.014899 0.018643 0.017592 0.015563 0.0043538 0.010588 0.026568 0.018464 0.021211 0.016804 0.013542 -1.5243 0.005803 -0.0093227 0.0051337 0.0022402 -0.0069842 0.0011504 0.0065534 0.0033895 -0.0020252 0 -0.014905 0 -0.00082908 0 -0.0010509 0 -0.32652
2.2031 0.016729 0.01864 0.024056 0.019162 0.015022 0.01228 0.025965 0.021453 0.020003 0.02225 0.020278 -1.5999 0.0064406 -0.0060047 0.0022946 -0.00085932 -0.0066563 0.00028208 0.0077706 0.00254 0.00012266 0 -0.014859 0 -0.00015678 0 -0.0015006 0 -0.40337
2.207 0.018281 0.017752 0.027073 0.021386 0.023052 0.016999 0.018853 0.02345 0.016683 0.023282 0.022645 -1.7046 0.0030471 -0.00060382 0.0015855 -0.0028247 -0.0055019 0.0015187 0.008997 0.0010042 0.0023535 0 -0.014914 0 0.0010259 0 -0.0014215 0 -0.4194
2.2109 0.019212 0.017245 0.026985 0.020022 0.024289 0.02124 0.013426 0.02529 0.018489 0.021476 0.022408 -1.8337 -0.0011547 0.0037953 0.0035895 -0.0011093 -0.0061614 0.0037434 0.0082344 -0.00042481 0.0043087 0 -0.015002 0 0.0021393 0 -0.00085685 0 -0.40882
2.2148 0.018912 0.01735 0.024889 0.014693 0.01899 0.022222 0.015324 0.026086 0.027094 0.019737 0.022446 -1.9581 -0.0028909 0.0053587 0.006174 0.0037088 -0.0095016 0.004665 0.005108 -0.00032508 0.005543 0 -0.015303 0 0.0026188 0 -0.0002789 0 -0.40509
2.2188 0.017027 0.017162 0.021865 0.0079109 0.011447 0.019958 0.023134 0.024289 0.036773 0.019783 0.023958 -2.0491 -0.0015344 0.0043684 0.0062805 0.0079614 -0.013693 0.0025626 0.0016535 0.001981 0.005762 0 -0.015956 0 0.0022309 0 -0.000153 0 -0.41201
2.2227 0.014026 0.015757 0.019039 0.0039612 0.007143 0.016641 0.03004 0.01951 0.03894 0.020638 0.025272 -2.1039 0.00077037 0.0024091 0.0026195 0.0077454 -0.015716 -0.0021603 0.00061846 0.0055256 0.0050887 0 -0.016742 0 0.0011849 0 -0.00051164 0 -0.40663
2.2266 0.011207 0.013337 0.017648 0.0061048 0.0093214 0.01436 0.029721 0.013264 0.029251 0.019458 0.02337 -2.1493 0.0014188 0.00089673 -0.0031517 0.0022158 -0.013906 -0.007009 0.0028499 0.0082884 0.0040681 0 -0.017127 0 1.5976e-05 0 -0.00094949 0 -0.3665
2.2305 0.0099519 0.011224 0.01833 0.014062 0.017031 0.013556 0.021352 0.0079938 0.011474 0.014206 0.01692 -2.2179 -0.00019995 0.00026505 -0.0077443 -0.0055531 -0.0092974 -0.0091544 0.00635 0.0088005 0.0032552 0 -0.016697 0 -0.00068459 0 -0.0010413 0 -0.29447
2.2344 0.010778 0.010685 0.020152 0.023764 0.025743 0.013418 0.0099324 0.0054637 -0.0048425 0.0060543 0.0081989 -2.32 -0.002357 0.00022576 -0.0087885 -0.01091 -0.0047147 -0.007516 0.007997 0.0072254 0.0026744 0 -0.015599 0 -0.00057145 0 -0.00077325 0 -0.22036
2.2383 0.012953 0.011758 0.020762 0.029731 0.030074 0.01332 0.0023401 0.0059684 -0.010862 -0.0006517 0.0020495 -2.435 -0.0028862 0.00045628 -0.0064053 -0.01117 -0.0025337 -0.0034269 0.0063262 0.00492 0.0017266 0 -0.014508 0 0.00026036 0 -0.000565 0 -0.18025
2.2422 0.014995 0.013243 0.018167 0.028498 0.026965 0.013509 0.0026331 0.0087635 -0.0041049 -0.0012187 0.0024896 -2.5303 -0.0013605 0.00087484 -0.0026588 -0.0073821 -0.0030884 0.00062837 0.0027422 0.0030294 -0.00019732 0 -0.01411 0 0.0013122 0 -0.00085383 0 -0.19207
2.2461 0.015673 0.013827 0.012811 0.020748 0.017498 0.014413 0.0099367 0.012853 0.010573 0.0058015 0.0096303 -2.5904 0.00056486 0.0013621 0.00033096 -0.0030238 -0.0049352 0.0030099 9.1045e-05 0.0016088 -0.0028747 0 -0.014537 0 0.0019721 0 -0.0016371 0 -0.24546
2.25 0.014737 0.013201 0.0078233 0.010787 0.006313 0.015635 0.019675 0.017206 0.024632 0.017151 0.019404 -2.629 0.00086808 0.0015066 0.0018491 -0.00098817 -0.0064509 0.0038861 6.64e-05 9.6855e-05 -0.0050703 0 -0.015276 0 0.0019091 0 -0.0024103 0 -0.31015
2.2539 0.012908 0.012111 0.0067249 0.0038315 -0.0010563 0.015997 0.026562 0.020494 0.031012 0.026846 0.02632 -2.6748 -0.00085078 0.00088919 0.0025472 -0.0015417 -0.0071573 0.0044822 0.0019317 -0.0015497 -0.0054183 0 -0.015655 0 0.0013017 0 -0.0025686 0 -0.35375
2.2578 0.011262 0.011412 0.010308 0.0029401 -0.0014198 0.014685 0.027302 0.021252 0.027441 0.030101 0.027024 -2.7452 -0.0030724 -0.00031386 0.0033123 -0.0027595 -0.0076451 0.0055663 0.0035904 -0.0024759 -0.0037159 0 -0.015442 0 0.00070254 0 -0.0019108 0 -0.35656
2.2617 0.010512 0.011189 0.015559 0.0074639 0.0041771 0.012146 0.021834 0.018825 0.016584 0.026124 0.021963 -2.8334 -0.0039639 -0.0011677 0.0042864 -0.0026397 -0.0084204 0.0067226 0.0037041 -0.0018383 -0.0013767 0 -0.01502 0 0.00060808 0 -0.00080389 0 -0.31679
2.2656 0.010665 0.010823 0.017868 0.013771 0.011147 0.0096505 0.013004 0.014291 0.0038984 0.017789 0.014223 -2.9185 -0.0032026 -0.00068566 0.004852 -0.0007987 -0.0090005 0.0070106 0.0027008 -2.543e-05 -0.00039895 0 -0.014968 0 0.0010598 0 0.00011607 0 -0.24747
2.2695 0.011158 0.0098339 0.014837 0.0176 0.014334 0.007975 0.0049604 0.010077 -0.0052279 0.0089493 0.0069544 -2.9866 -0.0021762 0.0011033 0.00436 0.0015943 -0.0082366 0.0061579 0.0018678 0.0012801 -0.001582 0 -0.015479 0 0.0016132 0 0.00042328 0 -0.16896
2.2734 0.011277 0.0084755 0.0083675 0.016529 0.011444 0.0067315 0.00092756 0.0081451 -0.0077884 0.0019874 0.0016865 -3.0415 -0.0024176 0.0028046 0.0027724 0.003164 -0.0055572 0.0049665 0.0017487 0.00051935 -0.0036003 0 -0.016157 0 0.0017189 0 0.00015794 0 -0.10115
2.2773 0.010569 0.0074186 0.0031054 0.01114 0.0046085 0.0051616 0.0014881 0.0082685 -0.0042407 -0.0024885 -0.0014479 -3.0965 -0.0039253 0.0026096 0.00067317 0.0034406 -0.0018847 0.0045311 0.001644 -0.0021451 -0.0039494 0 -0.016395 0 0.0012003 0 -0.000304 0 -0.057783
2.2813 0.009054 0.0068941 0.0025363 0.0043245 -0.001069 0.0034589 0.0045393 0.0082184 0.0020807 -0.0043059 -0.0024517 -3.1575 -0.0051054 -8.4125e-05 -0.0012127 0.0028067 0.0007496 0.0051318 0.00065556 -0.0047115 -0.0011221 0 -0.015967 0 0.00041088 0 -0.00058955 0 -0.044483
2.2852 0.0071718 0.0063117 0.0061086 -0.0006224 -0.0010793 0.0029409 0.007144 0.0060105 0.0071378 -0.002847 -0.00083737 -3.2174 -0.004387 -0.0038172 -0.0024667 0.00172 0.00065799 0.0059535 -0.001007 -0.0049978 0.0038455 0 -0.015257 0 -7.2562e-05 0 -0.0005728 0 -0.060231
2.2891 0.0055073 0.0048728 0.009857 -0.0018174 0.0053118 0.0046105 0.0079082 0.0022205 0.0088521 0.002109 0.0036823 -3.2657 -0.0018417 -0.0059295 -0.0030493 0.0002853 -0.0022038 0.0058677 -0.0019925 -0.0026045 0.0079031 0 -0.014912 0 4.7656e-05 0 -0.00037629 0 -0.099708
2.293 0.004447 0.0025917 0.0098921 0.00061371 0.01454 0.0075865 0.0078394 -1.1794e-05 0.0083933 0.0088346 0.010069 -3.3031 0.00084785 -0.004631 -0.0030684 -0.0013952 -0.006188 0.0044256 -0.0011356 0.00066804 0.0082654 0 -0.015247 0 0.00054267 0 -0.00021454 0 -0.15366
2.2969 0.0039909 0.00062283 0.005655 0.0052394 0.021189 0.0093253 0.0088572 0.0023463 0.0088562 0.013609 0.015798 -3.3431 0.002022 -0.0006062 -0.0025412 -0.0027175 -0.0091698 0.0021015 0.0012724 0.0023676 0.0045655 0 -0.015954 0 0.00088283 0 -0.00024678 0 -0.20727
2.3008 0.0038649 0.00043491 0.00018502 0.010437 0.02155 0.0078166 0.011364 0.0091184 0.01212 0.013047 0.018098 -3.3994 0.0015912 0.0032884 -0.0013692 -0.0027624 -0.0099909 -0.00029459 0.0036469 0.0014742 -0.00090597 0 -0.016391 0 0.00072195 0 -0.0005144 0 -0.24059
2.3047 0.0038566 0.002533 -0.0026284 0.014922 0.015729 0.0037481 0.01335 0.01629 0.01651 0.0070479 0.015608 -3.4716 0.00092771 0.0041332 0.00045677 -0.0011661 -0.0089954 -0.0022727 0.0045589 -0.00087372 -0.0050174 0 -0.016173 0 0.00019197 0 -0.0009313 0 -0.23483
2.3086 0.0040763 0.0059153 -0.0012589 0.017537 0.0070811 0.00037342 0.012128 0.018681 0.017599 -0.00050829 0.0091186 -3.5446 0.0012747 0.0012081 0.0025693 0.0012541 -0.0073758 -0.0037233 0.0039743 -0.0025746 -0.0060875 0 -0.015516 0 -0.00025224 0 -0.001299 0 -0.18357
2.3125 0.0048635 0.0087706 0.0025149 0.017091 -0.00022423 0.00094121 0.0071497 0.013817 0.011896 -0.0044195 0.00095514 -3.603 0.0023955 -0.0034312 0.0040943 0.00294 -0.0060513 -0.0045385 0.0030434 -0.0024541 -0.0047959 0 -0.015022 0 -0.00026944 0 -0.001382 0 -0.10104
2.3164 0.0063717 0.0097784 0.0054802 0.012965 -0.0035359 0.0059488 0.0010864 0.0038477 0.00044522 -0.002141 -0.0062564 -3.6449 0.0029156 -0.0065357 0.0039198 0.0028414 -0.0050764 -0.0044748 0.0027421 -0.0010955 -0.0031738 0 -0.015129 0 7.7501e-05 0 -0.0010646 0 -0.019242
2.3203 0.0082063 0.0088937 0.005771 0.006177 -0.0025876 0.012709 -0.002077 -0.0059227 -0.01093 0.0043467 -0.010437 -3.6824 0.0019903 -0.0061014 0.0013982 0.0013011 -0.0039852 -0.0035416 0.0028406 3.5509e-06 -0.0027706 0 -0.015735 0 0.0004452 0 -0.00049217 0 0.026985
2.3242 0.0095197 0.0070918 0.004111 -0.00037892 0.0010665 0.017508 -0.00028092 -0.010521 -0.015375 0.010397 -0.010287 -3.7279 0.00046353 -0.0027109 -0.0028903 -0.00031506 -0.002602 -0.0023973 0.0022565 -2.7712e-05 -0.0035909 0 -0.016324 0 0.00059752 0 -3.141e-05 0 0.01842
2.3281 0.0095956 0.0055183 0.0027134 -0.0033793 0.0051492 0.01825 0.0050475 -0.0080839 -0.0099156 0.012537 -0.0054302 -3.7824 0.00014872 0.0011913 -0.0069946 -0.00089412 -0.0014861 -0.0020576 0.00034637 -0.00068903 -0.0044808 0 -0.016441 0 0.0006452 0 1.1006e-07 0 -0.038848
2.332 0.0084702 0.0048612 0.003162 -0.0014411 0.0076365 0.015336 0.010484 -0.00027499 0.0023415 0.010848 0.0031313 -3.8366 0.0018382 0.0033282 -0.0085187 -0.00048872 -0.0015705 -0.0029856 -0.0022737 -0.00072815 -0.0043174 0 -0.016063 0 0.00088151 0 -0.00036308 0 -0.11854
2.3359 0.0070278 0.0052878 0.0052792 0.0036365 0.007566 0.010539 0.013544 0.009216 0.014451 0.0080547 0.012729 -3.883 0.0041065 0.0031937 -0.0062322 2.0305e-05 -0.0033137 -0.00449 -0.00423 0.00062695 -0.0028487 0 -0.015537 0 0.0013822 0 -0.00070226 0 -0.18974
2.3398 0.0064122 0.0066355 0.0077695 0.0081729 0.0056696 0.0055639 0.014222 0.016598 0.020432 0.0066407 0.019757 -3.9243 0.0043311 0.002047 -0.0011901 9.2402e-05 -0.0061246 -0.0052329 -0.0046407 0.0030046 -0.00063351 0 -0.015188 0 0.0018043 0 -0.00055669 0 -0.23225
2.3438 0.0072 0.0084591 0.0096759 0.0096029 0.0043189 0.0017404 0.013956 0.019332 0.018926 0.0069753 0.021562 -3.9687 0.0011599 0.0015643 0.0037222 0.00022667 -0.0086037 -0.0045144 -0.0037994 0.0052613 0.001554 0 -0.01502 0 0.0016435 0 0.00012684 0 -0.24351
2.3477 0.0090282 0.010005 0.011095 0.0085351 0.0062128 0.00050846 0.013615 0.016913 0.013264 0.0079642 0.018302 -4.0181 -0.0039118 0.0024515 0.005725 0.0013759 -0.009475 -0.0030415 -0.0026554 0.0063625 0.0031762 0 -0.014801 0 0.00074959 0 0.00087137 0 -0.23576
2.3516 0.010996 0.010504 0.012589 0.0079032 0.012224 0.0031891 0.012907 0.011196 0.0084846 0.0089731 0.013131 -4.0632 -0.0074972 0.0041101 0.004127 0.003634 -0.0085119 -0.002261 -0.0017572 0.0059566 0.0039919 0 -0.014419 0 -0.00040392 0 0.0010513 0 -0.22777
2.3555 0.012487 0.0098358 0.014184 0.0099679 0.020059 0.0096097 0.011685 0.0058806 0.0078961 0.010589 0.010165 -4.0932 -0.0070826 0.0053706 0.00069959 0.0056108 -0.0067299 -0.0028027 -0.00082498 0.0043452 0.0039937 0 -0.01412 0 -0.0010124 0 0.00047038 0 -0.23556
2.3594 0.013665 0.0089892 0.015206 0.014115 0.025343 0.017097 0.011194 0.0047158 0.011491 0.013383 0.01154 -4.109 -0.0031235 0.0054359 -0.0019099 0.0053288 -0.0056529 -0.0036424 0.00065798 0.002172 0.0034829 0 -0.014343 0 -0.00059527 0 -0.00041028 0 -0.26494
2.3633 0.015218 0.0096308 0.015205 0.017694 0.024817 0.021675 0.013272 0.0091243 0.016673 0.016352 0.015858 -4.1253 0.0014173 0.0042433 -0.0023423 0.0019955 -0.0061613 -0.0030141 0.0025911 0.00021385 0.0031198 0 -0.015276 0 0.00056326 0 -0.00085621 0 -0.30833
2.3672 0.017589 0.012847 0.014885 0.019056 0.019192 0.02116 0.018023 0.017041 0.020242 0.017262 0.019354 -4.1575 0.0036098 0.0021953 -0.0013496 -0.0029416 -0.0077949 -0.00032525 0.0041353 -0.00073658 0.0035982 0 -0.016562 0 0.0016149 0 -0.0005349 0 -0.34858
2.3711 0.02044 0.018075 0.015851 0.019516 0.01295 0.017395 0.022734 0.024315 0.020293 0.015032 0.018967 -4.205 0.0028253 -0.00021955 -0.00062987 -0.0065214 -0.0091026 0.0028551 0.0044516 -0.00015899 0.0049888 0 -0.01747 0 0.0018495 0 0.00015223 0 -0.3703
2.375 0.022885 0.023296 0.01918 0.021928 0.010884 0.015039 0.023936 0.027882 0.017293 0.011752 0.014953 -4.2503 0.00078049 -0.002516 -0.00093168 -0.0063197 -0.0088554 0.0039226 0.0034599 0.0017332 0.0063585 0 -0.017433 0 0.0012874 0 0.00042407 0 -0.37322
2.3789 0.02429 0.026522 0.024191 0.027137 0.014224 0.017514 0.021134 0.028046 0.013997 0.011836 0.011016 -4.2754 -0.00041493 -0.0041348 -0.001359 -0.0022365 -0.0072123 0.0016144 0.0017998 0.0037848 0.0062606 0 -0.0165 0 0.00062392 0 -0.00014861 0 -0.37729
2.3828 0.024874 0.027334 0.02881 0.032149 0.019859 0.023836 0.018275 0.027737 0.014084 0.018476 0.011819 -4.2797 -0.00017676 -0.0045681 -0.00053642 0.0033424 -0.005841 -0.0025792 0.00011672 0.0043808 0.0039161 0 -0.015317 0 0.00056311 0 -0.0012244 0 -0.41193
2.3867 0.025483 0.027065 0.031367 0.032527 0.023409 0.029588 0.020727 0.029404 0.019877 0.030452 0.019635 -4.2814 0.00042433 -0.0037363 0.0016598 0.0070751 -0.0067243 -0.0054106 -0.001441 0.0024897 8.679e-05 0 -0.014634 0 0.0011398 0 -0.0019954 0 -0.49349
2.3906 0.026642 0.027385 0.032103 0.027137 0.023238 0.031306 0.029948 0.032556 0.03034 0.042376 0.032476 -4.2999 0.00015509 -0.0022134 0.003724 0.0067457 -0.010466 -0.0044918 -0.0029313 -0.0014721 -0.003294 0 -0.014759 0 0.0016585 0 -0.0019319 0 -0.60665
2.3945 0.027739 0.02856 0.03272 0.02039 0.02153 0.02985 0.040957 0.034406 0.040979 0.048387 0.044915 -4.3364 -0.00099451 -0.00091153 0.0040118 0.0025364 -0.015472 -0.0002254 -0.0039565 -0.0057049 -0.0046013 0 -0.015399 0 0.0013303 0 -0.0012547 0 -0.70552
2.3984 0.02717 0.029007 0.03418 0.018916 0.021398 0.029063 0.045622 0.032918 0.046273 0.04615 0.051049 -4.3728 -0.0019466 -0.00038845 0.0025868 -0.0031624 -0.018839 0.0046139 -0.0035897 -0.008087 -0.0038635 0 -0.015958 0 4.6612e-05 0 -0.00068344 0 -0.73742
2.4023 0.023518 0.026603 0.034896 0.025012 0.023062 0.030741 0.039338 0.028939 0.043206 0.037751 0.047725 -4.3896 -0.0018831 -0.00043025 0.001398 -0.0071198 -0.018425 0.0071406 -0.0012261 -0.007506 -0.0027084 0 -0.016016 0 -0.0014174 0 -0.00071681 0 -0.67365
2.4063 0.016884 0.020615 0.031434 0.032978 0.023167 0.031223 0.025075 0.02498 0.033164 0.027061 0.036075 -4.3841 -0.0012294 -0.00037251 0.0024137 -0.0069978 -0.014488 0.0063915 0.0024422 -0.0045239 -0.0028648 0 -0.015571 0 -0.0019878 0 -0.0011551 0 -0.52563
2.4102 0.0092518 0.012561 0.021594 0.032646 0.018214 0.02388 0.010866 0.021825 0.02049 0.016389 0.020444 -4.3714 -0.0011762 0.0001261 0.0055084 -0.0026005 -0.0094458 0.0035145 0.0054926 -0.0009518 -0.0045419 0 -0.014926 0 -0.0011833 0 -0.0013292 0 -0.33489
2.4141 0.0034674 0.0053009 0.0072666 0.017964 0.0087598 0.0060997 0.0028915 0.016819 0.0088208 0.0056141 0.0055136 -4.3671 -0.0022791 0.00067284 0.0083192 0.0039573 -0.0058519 0.00036108 0.0061116 0.0013123 -0.0061821 0 -0.014402 0 0.0004543 0 -0.00079582 0 -0.14661
2.418 0.0014943 0.0011892 -0.0057818 -0.0065897 -4.0335e-05 -0.015734 0.00060801 0.0063672 -0.0014874 -0.0057292 -0.0063456 -4.3724 -0.0036968 0.00058584 0.0083876 0.0093175 -0.0042632 -0.0019312 0.0041055 0.0013958 -0.0058421 0 -0.014151 0 0.0017715 0 0.00019836 0 0.011594
2.4219 0.0032146 0.00080076 -0.011515 -0.02776 -0.0025089 -0.028847 -0.0014997 -0.0092089 -0.012294 -0.015942 -0.01548 -4.3758 -0.0039482 -0.00022635 0.0055456 0.010736 -0.0029626 -0.0031684 0.0011404 -0.00014392 -0.0029462 0 -0.014188 0 0.0019143 0 0.00093803 0 0.12954
2.4258 0.0066136 0.00302 -0.0078952 -0.032633 0.0025402 -0.023278 -0.0072934 -0.023358 -0.023791 -0.02106 -0.02273 -4.3692 -0.0024285 -0.00092284 0.0021381 0.007711 4.3503e-05 -0.0034162 -0.00061768 -0.0017876 0.0011795 0 -0.014493 0 0.00097701 0 0.00091361 0 0.19756
2.4297 0.009121 0.0060403 0.0016883 -0.017957 0.010632 -0.0003562 -0.014033 -0.026723 -0.031573 -0.017518 -0.026502 -4.3595 -7.5864e-05 -0.00042541 0.00078387 0.0023011 0.0044476 -0.002554 -0.00028051 -0.0020626 0.0044224 0 -0.015021 0 -0.0001396 0 0.00027476 0 0.19342
2.4336 0.009065 0.0082398 0.01096 0.0077036 0.01542 0.026918 -0.014169 -0.01427 -0.028145 -0.0052141 -0.022176 -4.3606 0.0015541 0.0014451 0.0018827 -0.0021986 0.0069773 -0.00064997 0.0011732 -0.00047846 0.0055504 0 -0.015623 0 -0.00050695 0 -0.0003672 0 0.091932
2.4375 0.006262 0.0084135 0.015 0.030188 0.013752 0.042342 -0.0025412 0.0097411 -0.0086723 0.011668 -0.0054554 -4.3751 0.0018696 0.0035706 0.0033865 -0.0033981 0.0037095 0.0014549 0.0020024 0.0021845 0.0049113 0 -0.016028 0 8.7328e-05 0 -0.00055601 0 -0.10438
2.4414 0.0015902 0.0057139 0.012705 0.038839 0.0072575 0.037226 0.017548 0.033408 0.023154 0.026581 0.022117 -4.3859 0.0018008 0.0044264 0.0030735 -0.0012588 -0.0062083 0.0023423 0.0014419 0.0044433 0.0036819 0 -0.016013 0 0.0010344 0 -0.00039067 0 -0.33737
2.4453 -0.0038239 -0.00010531 0.005921 0.031493 -0.00055794 0.015186 0.035049 0.044332 0.054094 0.033564 0.050062 -4.3708 0.0026798 0.0035092 0.00096959 0.0021754 -0.018555 0.0010833 0.00046899 0.0051755 0.0026054 0 -0.01562 0 0.0014713 0 -0.00032778 0 -0.49711
2.4492 -0.0090763 -0.0081389 -0.0031005 0.012923 -0.008131 -0.011855 0.038304 0.036681 0.06697 0.029231 0.062182 -4.3266 0.0045545 0.0018875 -0.00063743 0.0044482 -0.025831 -0.001844 0.00093027 0.0043953 0.0015297 0 -0.015203 0 0.00099627 0 -0.00063437 0 -0.4676
2.4531 -0.013451 -0.016151 -0.013084 -0.0099793 -0.01633 -0.032206 0.022815 0.013172 0.050023 0.013389 0.045695 -4.2775 0.0057477 0.0012149 0.00032301 0.0043852 -0.021969 -0.0048228 0.0038379 0.0030989 8.4559e-05 0 -0.015166 0 -6.0217e-05 0 -0.0010863 0 -0.19389
2.457 -0.016283 -0.02137 -0.022879 -0.031396 -0.025369 -0.040569 -0.0062099 -0.018133 0.0044696 -0.010915 0.00078052 -4.257 0.0043248 0.0020634 0.0033019 0.0025676 -0.0066151 -0.0064019 0.0083032 0.0022756 -0.0014226 0 -0.015589 0 -0.00097836 0 -0.0012229 0 0.27033
2.4609 -0.017135 -0.021995 -0.030063 -0.04656 -0.032142 -0.038298 -0.037545 -0.048247 -0.054303 -0.037473 -0.056453 -4.2774 0.00020843 0.0032188 0.0054181 0.00048693 0.014217 -0.006388 0.011949 0.0019675 -0.0020246 0 -0.01609 0 -0.0012485 0 -0.00086789 0 0.76924
2.4648 -0.016199 -0.018371 -0.031393 -0.050997 -0.031778 -0.029737 -0.060077 -0.069356 -0.10284 -0.057893 -0.10084 -4.3179 -0.0041275 0.0027548 0.0043269 -0.00065485 0.031574 -0.0056839 0.012423 0.0013153 -0.0011095 0 -0.016116 0 -0.00090887 0 -0.00034874 0 1.1096
2.4688 -0.014414 -0.012851 -0.025338 -0.04194 -0.022531 -0.018949 -0.066999 -0.074942 -0.12014 -0.064404 -0.11138 -4.343 -0.0052852 -1.7805e-05 0.00080117 -0.00049742 0.038558 -0.0051481 0.008918 -0.00036218 0.00065716 0 -0.01543 0 -0.00039275 0 -0.0001719 0 1.1516
2.4727 -0.012988 -0.0083669 -0.014262 -0.021454 -0.0089135 -0.009025 -0.056818 -0.0609 -0.097699 -0.053743 -0.08275 -4.3357 -0.0016871 -0.0035811 -0.0017463 0.00072051 0.03348 -0.0047586 0.0027394 -0.0024961 0.001614 0 -0.014393 0 -9.5996e-05 0 -0.00049718 0 0.87746
2.4766 -0.01261 -0.006704 -0.0035903 0.0023145 0.00090294 -0.0026762 -0.032872 -0.028917 -0.044178 -0.029596 -0.027955 -4.3122 0.0048835 -0.0052629 -0.00056406 0.0025784 0.019572 -0.0039534 -0.0032962 -0.0034256 0.00049821 0 -0.013724 0 -7.5338e-05 0 -0.00096783 0 0.3993
2.4805 -0.013017 -0.0076916 0.0018725 0.018471 0.0017337 -0.0018486 -0.0028388 0.010783 0.017869 -0.0013126 0.02902 -4.3051 0.010343 -0.0034857 0.0034955 0.0045326 0.0023696 -0.0026576 -0.0062873 -0.0019013 -0.002344 0 -0.013926 0 -0.00010383 0 -0.0010777 0 -0.094612
2.4844 -0.013342 -0.0097318 0.001349 0.019763 -0.0041544 -0.0062027 0.022547 0.041808 0.06232 0.020778 0.065641 -4.3314 0.01122 0.00078468 0.0064343 0.0057764 -0.012895 -0.0017037 -0.0048089 0.0013896 -0.0051542 0 -0.014846 0 3.6265e-05 0 -0.00068792 0 -0.42587
2.4883 -0.012907 -0.011111 -0.0019615 0.0071289 -0.0093771 -0.012509 0.033137 0.049912 0.072078 0.030364 0.070901 -4.3764 0.0071388 0.0047066 0.0047729 0.0054474 -0.022448 -0.0020307 0.00015703 0.0039126 -0.0062576 0 -0.015768 0 0.00032884 0 -0.00014944 0 -0.49893
2.4922 -0.011754 -0.011082 -0.0043285 -0.011339 -0.0086297 -0.016514 0.024707 0.032194 0.047232 0.027127 0.048234 -4.4089 0.00097842 0.0057771 -0.00097515 0.0033005 -0.024108 -0.0034759 0.0055499 0.003262 -0.0054674 0 -0.015982 0 0.00056015 0 9.3738e-05 0 -0.32871
2.4961 -0.010453 -0.01006 -0.0049529 -0.026093 -0.0038185 -0.016091 0.0023003 -0.00022365 0.0038979 0.01494 0.011272 -4.412 -0.0033325 0.0036749 -0.0063933 0.00022284 -0.017544 -0.0045733 0.0078991 -0.00058584 -0.0040823 0 -0.015342 0 0.00054293 0 -9.2131e-06 0 -0.017111
2.5 -0.0094827 -0.0090145 -0.0060771 -0.031787 -0.0020111 -0.012726 -0.022021 -0.029075 -0.035747 -0.0014321 -0.023907 -4.3988 -0.0036265 0.00024133 -0.0068834 -0.0021421 -0.0049232 -0.0037971 0.0055166 -0.0049091 -0.0035226 0 -0.014371 0 0.00029777 0 -6.6681e-05 0 0.30262
2.5039 -0.0088574 -0.0086538 -0.0097991 -0.028792 -0.0081495 -0.0097273 -0.036502 -0.040782 -0.056016 -0.018227 -0.045783 -4.3974 -0.00080986 -0.0021784 -0.0016644 -0.0025862 0.00911 -0.0011316 -0.00023556 -0.0063878 -0.0039547 0 -0.013824 0 3.2455e-05 0 0.00030397 0 0.52404
2.5078 -0.0083516 -0.0089889 -0.015046 -0.020643 -0.019743 -0.0088605 -0.036964 -0.034408 -0.054872 -0.032353 -0.050911 -4.4228 0.0021702 -0.0024521 0.0055558 -0.0013347 0.019151 0.0016337 -0.0056946 -0.0040244 -0.0042107 0 -0.014099 0 -3.9892e-05 0 0.0010004 0 0.60334
2.5117 -0.0079521 -0.0094703 -0.018002 -0.010804 -0.028842 -0.0088071 -0.028327 -0.020062 -0.041658 -0.040505 -0.043314 -4.4626 0.0027727 -0.0010461 0.0097355 0.00015462 0.02189 0.0023051 -0.0073613 -0.00017114 -0.002999 0 -0.01497 0 0.00012911 0 0.0014552 0 0.56142
2.5156 -0.0079162 -0.0094631 -0.015688 -0.001754 -0.029314 -0.0070615 -0.019288 -0.0098143 -0.028184 -0.039732 -0.030711 -4.4913 0.00081655 0.00091625 0.00854 0.0005145 0.018024 0.00014368 -0.0043593 0.0014476 -0.00016785 0 -0.015825 0 0.00040118 0 0.0011664 0 0.45632
2.5195 -0.0082877 -0.0086577 -0.0090039 0.0040031 -0.02216 -0.0032858 -0.014853 -0.0088123 -0.020365 -0.029426 -0.019669 -4.4967 -0.0015158 0.002758 0.003772 -0.0002909 0.011404 -0.003524 0.00099274 -0.00092163 0.0031697 0 -0.016177 0 0.00057272 0 0.00021699 0 0.34284
2.5234 -0.00844 -0.007142 -0.0020204 0.0036866 -0.013686 -0.00046535 -0.013062 -0.013182 -0.016167 -0.012652 -0.012176 -4.4924 -0.0015921 0.0044672 -0.00067069 -0.0010059 0.0058718 -0.0064461 0.0049668 -0.0053658 0.005639 0 -0.016011 0 0.00052758 0 -0.00074399 0 0.24164
2.5273 -0.0073324 -0.0051711 0.0018753 -0.0037134 -0.0086944 -0.0022699 -0.0082767 -0.015021 -0.0099374 0.0049838 -0.0055577 -4.504 0.0013207 0.0060759 -0.0020622 -0.00038471 0.0023533 -0.0072126 0.0051584 -0.0078817 0.0066482 0 -0.015726 0 0.00031015 0 -0.0010572 0 0.13543
2.5313 -0.0044498 -0.0029108 0.0030602 -0.014836 -0.0058705 -0.0088975 0.002519 -0.0092941 0.0016479 0.018391 0.004306 -4.5439 0.0051437 0.0070932 -0.00042223 0.0015041 -0.0012252 -0.0060784 0.0020355 -0.0058878 0.0065057 0 -0.015763 0 8.4674e-05 0 -0.00061445 0 -0.0055897
2.5352 -0.00054922 -0.00041665 0.0047899 -0.022171 -0.00011851 -0.015513 0.016305 0.0029063 0.016933 0.025449 0.018771 -4.6001 0.0063777 0.0066905 0.0024568 0.0032426 -0.0071231 -0.0043342 -0.0017643 -0.00053439 0.0057265 0 -0.01625 0 2.2081e-05 0 9.9799e-05 0 -0.18696
2.5391 0.0026828 0.0021577 0.0092497 -0.018369 0.010737 -0.015282 0.026305 0.016152 0.03094 0.026852 0.034341 -4.6482 0.0028999 0.0044315 0.0049376 0.0033243 -0.01469 -0.0030888 -0.0035815 0.0042573 0.0044639 0 -0.016925 0 0.0001878 0 0.00048809 0 -0.36905
2.543 0.0039797 0.004419 0.014682 -0.0019103 0.022133 -0.0048458 0.027441 0.024741 0.038632 0.023904 0.044314 -4.6742 -0.0039835 0.00076415 0.0064066 0.0014896 -0.020006 -0.0026324 -0.002502 0.0051324 0.0026982 0 -0.017362 0 0.00049735 0 0.00034884 0 -0.48072
2.5469 0.003699 0.0059423 0.016708 0.02055 0.026196 0.012323 0.019939 0.025544 0.036848 0.016797 0.042938 -4.6847 -0.010041 -0.0031994 0.0067229 -0.0011077 -0.018846 -0.0026756 0.00046829 0.0020136 0.00081129 0 -0.01729 0 0.00077295 0 -5.7993e-05 0 -0.46145
2.5508 0.0036825 0.0067399 0.012678 0.037629 0.019275 0.02764 0.0083452 0.018494 0.024602 0.0052714 0.029073 -4.6978 -0.011102 -0.006328 0.0055405 -0.0029578 -0.010456 -0.0028289 0.0035433 -0.0021499 -0.00035102 0 -0.016781 0 0.00087575 0 -0.0003761 0 -0.30423
2.5547 0.0057304 0.007507 0.0047084 0.040332 0.0061124 0.03308 -0.0023051 0.0059216 0.0034402 -0.00907 0.0070292 -4.7249 -0.0063517 -0.0079127 0.0026384 -0.0033835 0.0012289 -0.0027119 0.0053931 -0.0041782 -0.00021549 0 -0.01618 0 0.00082233 0 -0.00051454 0 -0.06893
2.5586 0.0099691 0.0092106 -0.0016951 0.027776 -0.0036599 0.026582 -0.0092864 -0.0079769 -0.021355 -0.021443 -0.015382 -4.762 0.00074095 -0.0076642 -0.001171 -0.0027817 0.010109 -0.0018386 0.0055863 -0.0033488 0.00074129 0 -0.01586 0 0.00077715 0 -0.000637 0 0.14335
2.5625 0.014586 0.012178 -0.0021546 0.0075845 -0.0034551 0.013254 -0.011851 -0.01772 -0.040432 -0.025487 -0.029847 -4.7964 0.0048802 -0.0055968 -0.0039775 -0.0019047 0.012088 0.00016346 0.004328 -0.0016198 0.0011867 0 -0.015962 0 0.00089314 0 -0.00085562 0 0.23804
2.5664 0.017219 0.015476 0.003236 -0.0089828 0.0052895 0.0017473 -0.0092479 -0.018084 -0.043269 -0.017047 -0.030077 -4.8189 0.00301 -0.0021745 -0.0041328 -0.0010943 0.0074008 0.0029574 0.002127 -0.0014346 0.00014732 0 -0.01631 0 0.0011163 0 -0.0010307 0 0.16775
2.5703 0.016805 0.01735 0.010724 -0.013585 0.015342 -0.0014543 -7.2263e-05 -0.0065873 -0.024036 0.0026781 -0.013665 -4.8286 -0.00326 0.0014374 -0.0018625 -0.00024207 -0.0005899 0.0052607 -0.00027955 -0.003331 -0.0019026 0 -0.016542 0 0.0011482 0 -0.0009317 0 -0.053433
2.5742 0.014315 0.016593 0.016643 -0.0049341 0.020321 0.0041276 0.015879 0.014572 0.013329 0.027031 0.016329 -4.8287 -0.0089453 0.0035745 0.00064584 0.00068276 -0.0085884 0.0056233 -0.0019893 -0.0055545 -0.0033046 0 -0.016382 0 0.00066403 0 -0.00057843 0 -0.36044
2.5781 0.011838 0.013767 0.020181 0.011408 0.019236 0.013354 0.035148 0.038707 0.055198 0.046892 0.0507 -4.8222 -0.0097112 0.0029727 0.0010518 0.0013228 -0.015402 0.0037954 -0.0022951 -0.005853 -0.0027623 0 -0.015855 0 -0.00035234 0 -0.00034436 0 -0.65926
2.582 0.010936 0.011048 0.022718 0.026685 0.015364 0.019498 0.050489 0.057105 0.084349 0.054762 0.075977 -4.8124 -0.0053 -0.00019976 -0.001069 0.0012607 -0.021114 0.001323 -0.0011719 -0.0036289 -0.00070447 0 -0.015291 0 -0.001453 0 -0.00064636 0 -0.85088
2.5859 0.011686 0.010576 0.025079 0.033637 0.0119 0.01898 0.054106 0.062377 0.088361 0.047707 0.079686 -4.8073 0.000506 -0.004148 -0.0039439 0.00056308 -0.024737 0.00045964 0.00063725 -0.00045831 0.00098659 0 -0.015097 0 -0.0019592 0 -0.0015041 0 -0.85787
2.5898 0.013025 0.012605 0.026085 0.029832 0.0094425 0.013569 0.042274 0.051151 0.0651 0.028178 0.057115 -4.8174 0.003271 -0.0064956 -0.0054125 -0.00018327 -0.023337 0.0021242 0.0021598 0.001363 0.00076305 0 -0.015444 0 -0.0014645 0 -0.0024327 0 -0.65456
2.5938 0.013796 0.015129 0.023971 0.018257 0.0073337 0.0085423 0.018128 0.025473 0.02277 0.0029888 0.015331 -4.8458 0.0016308 -0.0058733 -0.0049748 -0.00044935 -0.014203 0.0048263 0.002914 0.00079963 -0.00099176 0 -0.016123 0 -0.00021102 0 -0.0028202 0 -0.29091
2.5977 0.013485 0.015513 0.018835 0.0051265 0.0061085 0.0082243 -0.0092655 -0.0071119 -0.024016 -0.018981 -0.028941 -4.8807 -0.0018692 -0.002799 -0.0039814 -0.00027567 0.0015558 0.0058164 0.0031233 -0.0011777 -0.0022091 0 -0.016675 0 0.001014 0 -0.0024472 0 0.1102
2.6016 0.012235 0.01285 0.013161 -0.0037363 0.0073903 0.012328 -0.028877 -0.035148 -0.059184 -0.029902 -0.057169 -4.9011 -0.0033901 0.00082628 -0.0038426 -6.4946e-05 0.017569 0.0036186 0.0032543 -0.0025865 -0.0010984 0 -0.016721 0 0.0014349 0 -0.0016529 0 0.39448
2.6055 0.01056 0.0090207 0.0097727 -0.0057468 0.011272 0.016183 -0.032527 -0.047045 -0.069762 -0.026132 -0.058093 -4.8938 -0.0013335 0.0030898 -0.0042764 0.00011992 0.025075 -0.00038615 0.0034345 -0.0021415 0.0020527 0 -0.016231 0 0.00086598 0 -0.00099621 0 0.44385
2.6094 0.0092651 0.0074162 0.0095814 -0.0018355 0.014905 0.014998 -0.018349 -0.03641 -0.050305 -0.0099164 -0.032699 -4.8668 0.0024458 0.0031396 -0.0036054 0.00082324 0.018658 -0.0029454 0.0034096 -0.00020584 0.005045 0 -0.015546 0 -0.00016812 0 -0.00075742 0 0.2342
2.6133 0.009475 0.010332 0.011705 0.0057285 0.01501 0.0088212 0.0083178 -0.0062246 -0.0065808 0.011728 0.0073449 -4.8448 0.0046968 0.0012617 -0.00087716 0.0024974 0.00054787 -0.0017312 0.0030368 0.0016678 0.0057808 0 -0.015119 0 -0.00087617 0 -0.00076313 0 -0.15219
2.6172 0.012256 0.017189 0.015582 0.01577 0.012156 0.0037292 0.036984 0.031475 0.044411 0.030774 0.046035 -4.848 0.0039653 -0.0017086 0.0025288 0.0044915 -0.020127 0.0025713 0.002647 0.0020544 0.0041491 0 -0.015204 0 -0.00082788 0 -0.00067018 0 -0.56864
2.6211 0.017723 0.025007 0.022124 0.028379 0.011643 0.0074611 0.056491 0.061387 0.080967 0.042384 0.070199 -4.8744 0.001829 -0.0048313 0.0037934 0.0050164 -0.033036 0.0067865 0.0027423 0.00073669 0.0019239 0 -0.015704 0 -0.00023361 0 -0.00037742 0 -0.87522
2.625 0.024355 0.030631 0.031922 0.042494 0.018716 0.022474 0.060289 0.073058 0.088198 0.046675 0.074206 -4.9006 0.0010918 -0.0070448 0.0014453 0.0025577 -0.033256 0.0078702 0.0033176 -0.0011906 0.00084325 0 -0.016278 0 0.00033412 0 -0.00013262 0 -0.99787
2.6289 0.029477 0.032765 0.04228 0.053547 0.032201 0.042234 0.049748 0.065898 0.067405 0.046921 0.061017 -4.9022 0.0028321 -0.007175 -0.0027482 -0.0023869 -0.023975 0.005237 0.0036468 -0.0021487 0.00091316 0 -0.016582 0 0.0004855 0 -0.0002474 0 -0.94633
2.6328 0.030939 0.032282 0.047114 0.05454 0.043479 0.054623 0.033128 0.047706 0.035459 0.045873 0.039874 -4.8738 0.0052611 -0.0045364 -0.0049592 -0.0070554 -0.013417 0.00083142 0.0029348 -0.0012177 0.00073971 0 -0.016482 0 0.00031533 0 -0.00074697 0 -0.78948
2.6367 0.028765 0.030896 0.04134 0.04111 0.043186 0.050623 0.020264 0.028349 0.012989 0.043384 0.021546 -4.83 0.0054966 0.00012546 -0.0027346 -0.0082897 -0.0084907 -0.0028228 0.0012241 0.00114 -0.00048294 0 -0.01609 0 0.00021401 0 -0.0013293 0 -0.60979
2.6406 0.02527 0.029653 0.026387 0.016884 0.030102 0.031713 0.016261 0.013851 0.0096013 0.037247 0.012832 -4.7897 0.0024646 0.0043972 0.0025239 -0.0051117 -0.010053 -0.0046033 -0.00049 0.0032481 -0.0015625 0 -0.015667 0 0.00041669 0 -0.0016616 0 -0.46429
2.6445 0.023361 0.028572 0.011114 -0.0061394 0.013542 0.0097777 0.018791 0.0051422 0.017937 0.026268 0.013097 -4.7585 -0.0019548 0.0054148 0.0065495 0.00030338 -0.013252 -0.0051153 -0.0012159 0.003269 -0.00024117 0 -0.015461 0 0.00075287 0 -0.0016837 0 -0.36987
2.6484 0.024402 0.02745 0.0059363 -0.014153 0.0060997 -0.00094374 0.021199 0.0011503 0.021831 0.012719 0.015573 -4.7274 -0.0046558 0.0019461 0.0059253 0.0042531 -0.012351 -0.0054949 -0.0010544 0.00057556 0.004224 0 -0.015584 0 0.00083457 0 -0.0016022 0 -0.31555
2.6523 0.027498 0.026759 0.014562 -0.0010835 0.012954 0.0061132 0.019042 0.0021333 0.011945 0.0019581 0.013462 -4.6868 -0.0041881 -0.0043514 0.0011184 0.0043699 -0.0060168 -0.0061832 -0.0011676 -0.0034834 0.0094936 0 -0.015963 0 0.00047539 0 -0.0016081 0 -0.29046
2.6563 0.030793 0.027642 0.030747 0.026256 0.027694 0.025539 0.014628 0.0096991 -0.004642 -0.00047127 0.0067615 -4.6382 -0.0019552 -0.0098044 -0.0039969 0.0012175 0.0012153 -0.0068149 -0.0024771 -0.006156 0.011561 0 -0.016383 0 -9.0923e-05 0 -0.0016489 0 -0.30773
2.6602 0.033489 0.031074 0.043517 0.052143 0.038719 0.044617 0.01554 0.023938 -0.0096096 0.0079919 0.0038899 -4.5925 -0.00060312 -0.011279 -0.005652 -0.0026465 0.0024324 -0.0069545 -0.0043818 -0.0050738 0.008244 0 -0.016604 0 -0.00041252 0 -0.0015118 0 -0.40503
2.6641 0.036651 0.037064 0.046524 0.062774 0.040185 0.053135 0.028078 0.041297 0.010653 0.025631 0.01545 -4.5561 -0.0012778 -0.0084095 -0.003435 -0.0050205 -0.0059907 -0.0066002 -0.0049827 -0.00010897 0.0015682 0 -0.016501 0 -0.00023992 0 -0.0011143 0 -0.6161
2.668 0.042069 0.044654 0.043207 0.055958 0.037071 0.050636 0.051057 0.056031 0.05193 0.047472 0.044237 -4.5219 -0.0025387 -0.0036514 -0.00033379 -0.0055217 -0.021091 -0.0059449 -0.0028629 0.0061605 -0.0034636 0 -0.016146 0 0.00024781 0 -0.00066396 0 -0.93036
2.6719 0.050328 0.052603 0.043116 0.042272 0.03973 0.045784 0.075323 0.064251 0.0934 0.067538 0.080002 -4.4738 -0.0020113 -0.00015896 0.00025829 -0.0050068 -0.035066 -0.004944 0.0012297 0.009973 -0.0029523 0 -0.015758 0 0.00062093 0 -0.00048569 0 -1.2742
2.6758 0.060004 0.060061 0.052931 0.03684 0.053464 0.048826 0.089781 0.066755 0.11263 0.081014 0.10473 -4.4011 0.00093368 0.00064459 -0.0023872 -0.0039952 -0.040797 -0.0034445 0.0045991 0.008954 0.0024882 0 -0.015541 0 0.00059084 0 -0.00068507 0 -1.5388
2.6797 0.068703 0.06669 0.070458 0.048115 0.073232 0.063337 0.089342 0.067923 0.10226 0.085728 0.10563 -4.3069 0.0042751 -0.00023002 -0.0059826 -0.0020671 -0.036915 -0.0017472 0.004791 0.0038292 0.0081177 0 -0.015535 0 0.00023246 0 -0.0010075 0 -1.6457
2.6836 0.074894 0.072366 0.086792 0.072106 0.088257 0.083487 0.078553 0.071744 0.07498 0.082818 0.085581 -4.2024 0.005248 -0.0007339 -0.007614 0.0010703 -0.028514 -0.00070806 0.0018407 -0.0020891 0.0090367 0 -0.01561 0 -0.00015331 0 -0.0010576 0 -1.6036
2.6875 0.07877 0.076931 0.094108 0.095905 0.091596 0.098498 0.068148 0.078635 0.053506 0.076359 0.061999 -4.0938 0.0032238 0.00023667 -0.006349 0.004209 -0.023047 -0.00091129 -0.0015711 -0.0052979 0.004287 0 -0.015597 0 -0.00036011 0 -0.00066979 0 -1.5089
2.6914 0.081459 0.080252 0.091636 0.10717 0.085436 0.10053 0.067279 0.085698 0.053793 0.071653 0.053984 -3.9769 0.00061539 0.002117 -0.0036363 0.0048687 -0.024701 -0.0017027 -0.0023417 -0.0045233 -0.0024732 0 -0.015452 0 -0.00044014 0 -6.3861e-05 0 -1.4798
2.6953 0.083577 0.08241 0.084848 0.1022 0.077756 0.090104 0.077321 0.089592 0.074615 0.072563 0.067837 -3.8439 0.00070775 0.0036391 -0.0014748 0.0013852 -0.031633 -0.0013943 0.00038096 -0.0013056 -0.0061915 0 -0.015285 0 -0.00056533 0 0.00035873 0 -1.5694
2.6992 0.084679 0.083691 0.079696 0.087171 0.07468 0.075409 0.091595 0.089077 0.10031 0.079306 0.092583 -3.6948 0.0043714 0.0042362 -0.00046795 -0.0050424 -0.038047 0.0011262 0.0044475 0.0015836 -0.0045951 0 -0.015233 0 -0.00077033 0 0.00035946 0 -1.7269
2.7031 0.084103 0.084383 0.078021 0.072705 0.0763 0.06636 0.10071 0.085264 0.11319 0.08832 0.10911 -3.5384 0.0088761 0.0043678 0.00031032 -0.010572 -0.03914 0.0048448 0.0065052 0.0024593 0.00027933 0 -0.015315 0 -0.0008795 0 1.2662e-05 0 -1.8405
2.707 0.082172 0.08464 0.078069 0.06658 0.07916 0.067919 0.099262 0.080259 0.10582 0.094598 0.1053 -3.3833 0.010144 0.0045568 0.0018036 -0.011414 -0.034787 0.0069604 0.0047207 0.0018333 0.0042413 0 -0.015413 0 -0.0007064 0 -0.00044407 0 -1.8297
2.7109 0.080372 0.084567 0.078331 0.069834 0.081334 0.077304 0.089191 0.076166 0.084939 0.094972 0.085053 -3.2268 0.0064944 0.0043808 0.0036604 -0.0067875 -0.029115 0.0052477 0.00012689 0.0015125 0.0045605 0 -0.015397 0 -0.00030552 0 -0.00084895 0 -1.7116
2.7148 0.080223 0.084394 0.079786 0.077994 0.084027 0.08678 0.077959 0.075101 0.065728 0.090033 0.064393 -3.057 0.00039031 0.0027041 0.0045541 0.00047568 -0.026696 0.00037684 -0.0043393 0.0026303 0.0018181 0 -0.015266 0 1.6542e-05 0 -0.0011778 0 -1.5883
2.7188 0.081963 0.084427 0.084148 0.085373 0.088441 0.089737 0.073334 0.078992 0.061467 0.083426 0.058828 -2.8645 -0.0035405 -0.00095561 0.0036738 0.0061798 -0.028857 -0.0042195 -0.0060656 0.0044219 -0.0012831 0 -0.015149 0 -2.37e-05 0 -0.0014057 0 -1.5647
2.7227 0.084392 0.084786 0.090573 0.088841 0.0925 0.085537 0.07847 0.088044 0.075271 0.079267 0.072206 -2.6527 -0.0024854 -0.0053764 0.001666 0.0078282 -0.033151 -0.0051614 -0.0044327 0.0048329 -0.0025984 0 -0.015174 0 -0.0003885 0 -0.0013964 0 -1.6674
2.7266 0.086027 0.085251 0.095139 0.08883 0.092169 0.079594 0.090261 0.098931 0.098484 0.079696 0.095164 -2.4331 0.0021891 -0.0081812 -1.5177e-05 0.0058923 -0.036067 -0.002157 -0.00091658 0.0024272 -0.002106 0 -0.015348 0 -0.00070819 0 -0.0010101 0 -1.8278
2.7305 0.086426 0.085474 0.094203 0.087811 0.0864 0.078787 0.10158 0.1053 0.11613 0.084039 0.1129 -2.2122 0.0063141 -0.0076904 -0.00060516 0.002563 -0.036197 0.0016566 0.0020371 -0.0020735 -0.0012064 0 -0.015584 0 -0.00059393 0 -0.00033731 0 -1.9391
2.7344 0.086419 0.085395 0.088243 0.088006 0.079893 0.085791 0.10576 0.10167 0.1162 0.089636 0.11538 -1.9818 0.0066888 -0.0043814 -0.00070972 -0.00040375 -0.034962 0.0025318 0.0024124 -0.0060042 -0.00089758 0 -0.015833 0 1.2014e-05 0 0.00023531 0 -1.9359
2.7383 0.08713 0.085379 0.081972 0.090009 0.079555 0.096798 0.10055 0.088324 0.097537 0.093391 0.10281 -1.7259 0.003729 -0.00051355 -0.0014319 -0.0026209 -0.034571 -0.00048671 -0.00037787 -0.006667 -0.00083432 0 -0.016151 0 0.00077912 0 0.00028332 0 -1.8335
2.7422 0.088864 0.085874 0.080312 0.092839 0.08744 0.10441 0.089388 0.072657 0.071227 0.093192 0.083982 -1.4369 0.00064004 0.0018011 -0.0029308 -0.0042833 -0.035525 -0.0047597 -0.0051261 -0.0034706 -9.5556e-05 0 -0.016609 0 0.0012755 0 -0.00026892 0 -1.7059
2.7461 0.090928 0.086908 0.084176 0.094966 0.097528 0.10343 0.079336 0.064905 0.05409 0.088933 0.070106 -1.1248 0.00010319 0.0022857 -0.0040402 -0.0050337 -0.036258 -0.0065466 -0.0092502 0.0014227 0.0013721 0 -0.017136 0 0.001323 0 -0.0010166 0 -1.6298
2.75 0.092429 0.088033 0.090178 0.095439 0.10049 0.09486 0.076868 0.070888 0.057709 0.082902 0.068527 -0.80887 0.0017716 0.0023766 -0.0034383 -0.0040126 -0.035201 -0.0043464 -0.010098 0.0045475 0.0022954 0 -0.017483 0 0.0010922 0 -0.001374 0 -1.6409
2.7539 0.09308 0.088826 0.094308 0.094485 0.09255 0.085139 0.084074 0.087562 0.080337 0.079039 0.079314 -0.50012 0.0029523 0.0034781 -0.0011645 -0.0010341 -0.032962 4.5778e-05 -0.0066982 0.0036612 0.0011669 0 -0.017405 0 0.00087075 0 -0.0010652 0 -1.7276
2.7578 0.093208 0.089413 0.095606 0.093272 0.079757 0.081165 0.09745 0.10512 0.10779 0.080787 0.09569 -0.19096 0.0016566 0.0053515 0.0011573 0.0026257 -0.03218 0.0035193 -0.00077915 -0.00056314 -0.0021508 0 -0.016898 0 0.00075723 0 -0.00035931 0 -1.8493
2.7617 0.09309 0.090339 0.096176 0.093003 0.073105 0.085301 0.11003 0.11399 0.12325 0.088485 0.10789 0.13652 -0.0011377 0.006229 0.0017352 0.0050021 -0.034908 0.0044591 0.0040878 -0.0050098 -0.0058773 0 -0.016241 0 0.00058544 0 0.00016806 0 -1.9582
2.7656 0.092493 0.09182 0.097969 0.093828 0.078628 0.094016 0.11549 0.11102 0.11893 0.098301 0.10881 0.49311 -0.0023599 0.0045231 0.00031388 0.0051767 -0.040074 0.0036288 0.0050004 -0.0064526 -0.0074205 0 -0.015777 0 0.00014362 0 0.00012166 0 -2.0137
2.7695 0.090966 0.093161 0.10013 0.094349 0.09184 0.10081 0.1117 0.10036 0.10095 0.10421 0.098544 0.87292 -5.0617e-05 0.00044747 -0.0015184 0.0041537 -0.043733 0.0026198 0.0020377 -0.0039709 -0.0052642 0 -0.015621 0 -0.00054294 0 -0.0004212 0 -1.9944
2.7734 0.088508 0.093121 0.09983 0.092305 0.10176 0.10075 0.10158 0.089139 0.083574 0.1021 0.084535 1.2607 0.0043153 -0.0040067 -0.0017541 0.0038081 -0.042283 0.001919 -0.0017268 0.00043295 -0.00014304 0 -0.015609 0 -0.0011553 0 -0.0010468 0 -1.909
2.7773 0.085796 0.091027 0.095512 0.086299 0.10065 0.093322 0.09083 0.082255 0.077828 0.093017 0.07649 1.6472 0.0068547 -0.0066538 0.00022148 0.004861 -0.035843 0.00079042 -0.0027845 0.0035008 0.0053511 0 -0.01553 0 -0.0013163 0 -0.0013879 0 -1.7972
2.7813 0.08362 0.08756 0.088843 0.077489 0.090403 0.082076 0.084236 0.08031 0.083487 0.082465 0.079159 2.0375 0.0048822 -0.0066956 0.0030959 0.0059743 -0.028567 -0.0011112 -0.00020102 0.0033159 0.0083795 0 -0.015419 0 -0.00090647 0 -0.0013753 0 -1.7099
2.7852 0.082114 0.084295 0.083184 0.069792 0.079937 0.072163 0.082934 0.081159 0.090714 0.076208 0.088628 2.4438 -0.00029141 -0.0048769 0.0047762 0.0050199 -0.025356 -0.0025679 0.0036466 0.00071268 0.0075603 0 -0.015548 0 -0.00017667 0 -0.0011678 0 -1.675
2.7891 0.080624 0.082309 0.080312 0.067833 0.076793 0.0677 0.084354 0.082529 0.089318 0.075875 0.095592 2.8734 -0.0041704 -0.0023282 0.0040681 0.0013525 -0.02775 -0.0017639 0.0053158 -0.0016238 0.0037309 0 -0.016107 0 0.00043415 0 -0.00091969 0 -1.6769
2.793 0.078424 0.081211 0.078988 0.073606 0.080971 0.070113 0.084713 0.083263 0.07762 0.078274 0.093315 3.3235 -0.0029739 0.00049914 0.0014061 -0.0032093 -0.032695 0.001459 0.0034215 -0.0015345 -0.00059654 0 -0.016872 0 0.00061285 0 -0.00067072 0 -1.672
2.7969 0.075559 0.079635 0.076853 0.084184 0.08619 0.077631 0.082167 0.08302 0.063739 0.078938 0.083536 3.7883 0.002855 0.003662 -0.0017911 -0.0057916 -0.035345 0.0046611 -0.00030816 0.00084263 -0.0027318 0 -0.017253 0 0.00036074 0 -0.00044509 0 -1.6307
2.8008 0.072925 0.076774 0.073396 0.092687 0.08634 0.08592 0.078279 0.081838 0.058699 0.076526 0.074888 4.2664 0.0087829 0.0066794 -0.0042945 -0.0049931 -0.033383 0.0046508 -0.00293 0.003413 -0.0014315 0 -0.016767 0 -6.6935e-05 0 -0.00037289 0 -1.5675
2.8047 0.071473 0.073379 0.070634 0.092546 0.080576 0.089982 0.076609 0.080261 0.067293 0.073841 0.074954 4.7607 0.0099497 0.0080458 -0.0056641 -0.0021056 -0.028942 0.00059878 -0.0030999 0.0041691 0.0022758 0 -0.015521 0 -0.00038236 0 -0.00062349 0 -1.5288
2.8086 0.071265 0.071073 0.070738 0.082378 0.072881 0.086912 0.079348 0.07926 0.083967 0.074486 0.083004 5.2692 0.0052619 0.0061944 -0.0059911 0.0001581 -0.026393 -0.0047434 -0.0019576 0.0030102 0.0056477 0 -0.014241 0 -0.00045445 0 -0.0011878 0 -1.5435
2.8125 0.071253 0.07056 0.073294 0.067649 0.067709 0.077897 0.084645 0.079156 0.096597 0.07852 0.090126 5.7809 -0.0017777 0.0011533 -0.0053853 0.00019542 -0.028074 -0.0072519 -0.001372 0.001675 0.0059731 0 -0.013742 0 -0.00034005 0 -0.0017728 0 -1.5842
2.8164 0.069935 0.070532 0.075262 0.057226 0.066378 0.067576 0.087075 0.07844 0.095046 0.081533 0.086883 6.2828 -0.0061454 -0.0048502 -0.0038622 -0.0011213 -0.031951 -0.0051616 -0.0016588 0.0019283 0.0024415 0 -0.014292 0 -0.0001774 0 -0.0019929 0 -1.5794
2.8203 0.066266 0.068522 0.073704 0.056834 0.066943 0.060543 0.08146 0.074352 0.078265 0.078333 0.071741 6.7741 -0.0054618 -0.0087505 -0.0016229 -0.0014971 -0.033407 -0.0007101 -0.0013685 0.0037965 -0.0031962 0 -0.015404 0 -5.6172e-05 0 -0.0017237 0 -1.4718
2.8242 0.060114 0.063014 0.068289 0.064276 0.06634 0.057516 0.067369 0.065562 0.055121 0.067811 0.05272 7.2699 -0.0016071 -0.0089524 0.00078589 0.00041893 -0.029562 0.0020008 0.00063783 0.0055685 -0.0077751 0 -0.016249 0 3.5625e-05 0 -0.0012635 0 -1.2719
2.8281 0.052086 0.054782 0.060968 0.070454 0.062151 0.054627 0.050458 0.054537 0.038536 0.054241 0.04077 7.7904 0.0014176 -0.0064819 0.0027345 0.0036653 -0.022105 0.00089513 0.0032739 0.0055466 -0.0089037 0 -0.016317 0 0.00016713 0 -0.0010988 0 -1.0554
2.832 0.043072 0.046075 0.05341 0.065881 0.05311 0.046952 0.038817 0.046422 0.036687 0.043563 0.040649 8.3425 0.0012269 -0.0038386 0.0039098 0.0058607 -0.015945 -0.0022536 0.0038848 0.0038116 -0.0065365 0 -0.015757 0 0.00037365 0 -0.0014617 0 -0.90161
2.8359 0.033856 0.0384 0.045244 0.047823 0.03942 0.033425 0.036572 0.044343 0.04694 0.038035 0.047076 8.913 -0.0010068 -0.0025881 0.004367 0.0054279 -0.014787 -0.0038517 0.0010633 0.0022372 -0.0027244 0 -0.015152 0 0.00059491 0 -0.0020929 0 -0.82306
2.8398 0.024862 0.031057 0.035042 0.022431 0.023434 0.018502 0.03981 0.045167 0.056745 0.034265 0.049083 9.481 -0.0019524 -0.0019948 0.0041965 0.0030222 -0.017613 -0.0023023 -0.0033792 0.0026823 0.00015309 0 -0.014985 0 0.00069449 0 -0.0024527 0 -0.75005
2.8438 0.015971 0.021892 0.022646 8.0162e-05 0.0094023 0.0085209 0.038751 0.040582 0.051637 0.026461 0.038556 10.036 0.00064347 -2.8568e-05 0.0032955 0.00089853 -0.019318 0.00025222 -0.0056887 0.005081 0.0011054 0 -0.015306 0 0.00055763 0 -0.0021879 0 -0.58503
2.8477 0.0065411 0.0095331 0.0098318 -0.012334 0.0009164 0.0056894 0.025205 0.023879 0.025611 0.011786 0.016019 10.587 0.005855 0.0042415 0.0016468 0.00090081 -0.015115 4.5868e-05 -0.0037205 0.0072861 0.00078084 0 -0.015818 0 0.00020304 0 -0.0014242 0 -0.28329
2.8516 -0.0041574 -0.0051382 -0.0017106 -0.015937 -0.0025828 0.00527 -0.00041886 -0.0030741 -0.013364 -0.0071544 -0.010315 11.145 0.010325 0.0092619 -0.00016148 0.0029179 -0.0048687 -0.004427 0.00082091 0.0068745 0.00026693 0 -0.016205 0 -0.00018506 0 -0.00062828 0 0.10695
2.8555 -0.016264 -0.019733 -0.012733 -0.017834 -0.0066134 -0.0010033 -0.028592 -0.029537 -0.047565 -0.024827 -0.030593 11.713 0.010987 0.012074 -0.00090928 0.0050593 0.0064857 -0.010624 0.0039404 0.0032736 -0.00019756 0 -0.01636 0 -0.00035642 0 -0.00020193 0 0.47812
2.8594 -0.029003 -0.032567 -0.026051 -0.024703 -0.017719 -0.017929 -0.047702 -0.043798 -0.061619 -0.037645 -0.039647 12.278 0.0073598 0.010907 0.00042856 0.0052171 0.012986 -0.014062 0.0033101 -0.0017149 -0.0012787 0 -0.01634 0 -0.00017439 0 -0.00020392 0 0.74267
2.8633 -0.041236 -0.044101 -0.043349 -0.037731 -0.037531 -0.042421 -0.053255 -0.043079 -0.054134 -0.046582 -0.039652 12.826 0.0017122 0.0068163 0.0035926 0.0026284 0.012746 -0.012301 0.00058149 -0.0054101 -0.0034136 0 -0.016216 0 0.00026427 0 -0.00042408 0 0.896
2.8672 -0.052537 -0.056154 -0.062543 -0.052951 -0.060525 -0.065699 -0.051592 -0.036629 -0.03965 -0.05541 -0.038392 13.361 -0.0026764 0.0027777 0.0067848 -0.001688 0.0097489 -0.0070269 -0.00045564 -0.006355 -0.0058109 0 -0.016022 0 0.00068782 0 -0.00066021 0 1.0159
2.8711 -0.063713 -0.069713 -0.078888 -0.06596 -0.078349 -0.080222 -0.054742 -0.038667 -0.038429 -0.066762 -0.044752 13.899 -0.0035685 0.0011044 0.0077616 -0.0056771 0.010694 -0.002364 0.0019378 -0.0051808 -0.0067937 0 -0.015838 0 0.00086384 0 -0.00087231 0 1.2023
2.875 -0.075962 -0.083558 -0.089116 -0.076132 -0.087129 -0.08532 -0.070473 -0.05682 -0.061225 -0.080009 -0.063768 14.45 -0.00078093 0.0016422 0.0055408 -0.0074438 0.019453 -0.0011958 0.0053226 -0.003655 -0.0052777 0 -0.015834 0 0.00079615 0 -0.001076 0 1.5033
2.8789 -0.089251 -0.09511 -0.094402 -0.086447 -0.090639 -0.08688 -0.095827 -0.08587 -0.10079 -0.092686 -0.093331 15.004 0.0040597 0.0023954 0.001289 -0.0061558 0.033746 -0.0029659 0.0054371 -0.0029879 -0.0019257 0 -0.016127 0 0.00071907 0 -0.0011607 0 1.8795
2.8828 -0.10159 -0.10273 -0.098933 -0.099511 -0.095972 -0.091922 -0.11952 -0.11206 -0.13701 -0.10343 -0.12436 15.53 0.0084248 0.0018213 -0.0024491 -0.0023549 0.046793 -0.0047741 0.00077541 -0.0029732 0.0012642 0 -0.016588 0 0.0008701 0 -0.00090776 0 2.229
2.8867 -0.11036 -0.10725 -0.10549 -0.11409 -0.10603 -0.10319 -0.13112 -0.12399 -0.15175 -0.11305 -0.14523 16.007 0.0099253 0.00042116 -0.0036139 0.0022954 0.052569 -0.0043482 -0.0053825 -0.0025542 0.0026499 0 -0.016852 0 0.0012316 0 -0.00024016 0 2.4524
2.8906 -0.11495 -0.11141 -0.11283 -0.12576 -0.11676 -0.11819 -0.12916 -0.12076 -0.14179 -0.12283 -0.14873 16.44 0.0073355 4.273e-05 -0.002079 0.0057253 0.050333 -0.0019253 -0.0078176 -0.0010487 0.002323 0 -0.016601 0 0.0014869 0 0.00056924 0 2.5167
2.8945 -0.11809 -0.11774 -0.11785 -0.13108 -0.12227 -0.13252 -0.12172 -0.11122 -0.11993 -0.13209 -0.13719 16.861 0.0014155 0.0016762 0.00044581 0.0064302 0.04481 0.00050289 -0.0044103 0.0011748 0.0018431 0 -0.015901 0 0.0012615 0 0.0010157 0 2.4781
2.8984 -0.12431 -0.12696 -0.12017 -0.13133 -0.1225 -0.1437 -0.11959 -0.10628 -0.10467 -0.13836 -0.12183 17.298 -0.0050392 0.0040775 0.0018649 0.0042489 0.042125 0.0014202 0.0017155 0.0030485 0.0025911 0 -0.015227 0 0.00046124 0 0.00076816 0 2.4498
2.9023 -0.1363 -0.13808 -0.12388 -0.13208 -0.12488 -0.15226 -0.12828 -0.11164 -0.10732 -0.14015 -0.11567 17.745 -0.0084528 0.0047299 0.0012485 0.00040972 0.045086 0.0011065 0.0051955 0.003669 0.004364 0 -0.01509 0 -0.00059101 0 -8.5103e-07 0 2.5368
2.9063 -0.15237 -0.14975 -0.13409 -0.1391 -0.13727 -0.15995 -0.14547 -0.12646 -0.12673 -0.13969 -0.12517 18.175 -0.006677 0.0022787 -0.00069581 -0.0032998 0.051756 0.00092028 0.0035892 0.0028623 0.0055832 0 -0.015584 0 -0.0013581 0 -0.0007013 0 2.7772
2.9102 -0.16751 -0.16126 -0.15149 -0.15416 -0.15923 -0.16792 -0.16493 -0.14693 -0.15385 -0.14242 -0.14685 18.555 -0.00070416 -0.0019551 -0.0024104 -0.0056795 0.058215 0.0015973 -0.0005067 0.0011453 0.0048932 0 -0.016279 0 -0.0014785 0 -0.00078692 0 3.1277
2.9141 -0.17757 -0.17245 -0.17091 -0.1742 -0.18107 -0.1765 -0.18226 -0.16971 -0.18012 -0.1532 -0.17142 18.884 0.0056491 -0.0049233 -0.0027345 -0.0066839 0.06269 0.0024598 -0.0024559 -0.00063305 0.0025618 0 -0.016591 0 -0.0010252 0 -0.00018884 0 3.5
2.918 -0.18261 -0.18292 -0.18585 -0.19391 -0.19255 -0.18595 -0.19722 -0.19211 -0.20209 -0.17239 -0.19161 19.185 0.0082347 -0.0044168 -0.0016375 -0.0069739 0.067133 0.0022595 -0.00045772 -0.0016213 0.0003108 0 -0.016284 0 -0.0004229 0 0.0006651 0 3.8195
2.9219 -0.18654 -0.19179 -0.1944 -0.20897 -0.19295 -0.19626 -0.2113 -0.21051 -0.21982 -0.19533 -0.20657 19.483 0.0055386 -0.00085585 -4.0808e-05 -0.0069382 0.074821 0.00062937 0.002823 -0.0012303 -0.00024267 0 -0.015637 0 -0.00010651 0 0.0012448 0 4.0629
2.9258 -0.19293 -0.19834 -0.20047 -0.21733 -0.19175 -0.20592 -0.22416 -0.22074 -0.23303 -0.21548 -0.21944 19.778 -0.00021425 0.0032914 0.00095303 -0.0061599 0.086307 -0.0013865 0.003492 0.00055858 0.00098482 0 -0.015142 0 -0.00020576 0 0.0013481 0 4.2486
2.9297 -0.20127 -0.20274 -0.20862 -0.21851 -0.19866 -0.21157 -0.23294 -0.22121 -0.23995 -0.22838 -0.23131 20.047 -0.0047909 0.0057607 0.0008075 -0.0038498 0.097712 -0.002177 0.00093017 0.0029873 0.0025848 0 -0.015041 0 -0.00050115 0 0.0011832 0 4.3949
2.9336 -0.20725 -0.20601 -0.21822 -0.2129 -0.21287 -0.21009 -0.23499 -0.21519 -0.23954 -0.23318 -0.23808 20.27 -0.0051806 0.006208 -0.00018117 0.00020092 0.10326 -0.00086662 -0.0014034 0.0047724 0.0030531 0 -0.01516 0 -0.00065181 0 0.0010782 0 4.4879
2.9375 -0.20727 -0.20911 -0.22342 -0.20244 -0.22305 -0.20213 -0.23081 -0.20889 -0.23342 -0.23127 -0.23385 20.446 -0.0017275 0.0059058 -0.0011894 0.0051072 0.10005 0.0021146 0.00014715 0.0048847 0.0021524 0 -0.015182 0 -0.00048069 0 0.001141 0 4.4908
2.9414 -0.20309 -0.21243 -0.21978 -0.19162 -0.21915 -0.19336 -0.224 -0.20613 -0.22459 -0.22433 -0.21756 20.595 0.0025 0.0060247 -0.0015109 0.0093204 0.09074 0.0054953 0.0050321 0.003306 0.00098128 0 -0.015031 0 -8.8391e-05 0 0.0012056 0 4.3894
2.9453 -0.20182 -0.21611 -0.21073 -0.18666 -0.20423 -0.19153 -0.21842 -0.2051 -0.21442 -0.21419 -0.19613 20.73 0.0044317 0.0064093 -0.0011135 0.01158 0.081684 0.0080086 0.0084997 0.0010124 0.00080091 0 -0.014955 0 0.00026292 0 0.0010808 0 4.2289
2.9492 -0.21072 -0.22097 -0.2067 -0.19253 -0.19398 -0.20119 -0.21587 -0.20132 -0.202 -0.20419 -0.18098 20.844 0.0034416 0.0060251 -0.00069147 0.011524 0.077966 0.008882 0.0063438 -0.00093162 0.0018297 0 -0.015229 0 0.00036808 0 0.00081246 0 4.1092
2.9531 -0.23097 -0.22859 -0.21662 -0.20977 -0.20299 -0.22038 -0.21658 -0.19478 -0.18808 -0.19979 -0.18079 20.911 0.0015182 0.004384 -0.0010974 0.0095591 0.079884 0.0078611 -0.00044142 -0.0023314 0.0031267 0 -0.015799 0 0.00022141 0 0.00067783 0 4.1339
2.957 -0.25576 -0.23998 -0.23959 -0.23398 -0.23071 -0.24236 -0.22169 -0.19389 -0.17953 -0.20655 -0.1972 20.918 0.0012023 0.0022643 -0.0025411 0.0063628 0.084021 0.0051279 -0.0061368 -0.0038344 0.0035521 0 -0.01627 0 -1.4518e-06 0 0.00091716 0 4.3555
2.9609 -0.27454 -0.25383 -0.26486 -0.25841 -0.26087 -0.26053 -0.23411 -0.21072 -0.18856 -0.22664 -0.22622 20.879 0.0032047 0.00093 -0.0042501 0.0026394 0.087807 0.0013287 -0.0057523 -0.0058298 0.0027939 0 -0.016269 0 -7.7002e-05 0 0.0014767 0 4.7512
2.9648 -0.28003 -0.26604 -0.28023 -0.2774 -0.27545 -0.27182 -0.25606 -0.25008 -0.22447 -0.25663 -0.2626 20.823 0.0057563 0.00076864 -0.005009 -0.00075475 0.092935 -0.0024666 -4.0181e-05 -0.0074242 0.0015121 0 -0.015812 0 0.00012381 0 0.0020159 0 5.2401
2.9688 -0.2724 -0.27159 -0.28116 -0.28774 -0.26996 -0.27603 -0.28493 -0.30162 -0.28348 -0.28849 -0.30145 20.769 0.0061544 0.0009172 -0.0042149 -0.0028013 0.10383 -0.0050851 0.0051232 -0.006803 0.00058684 0 -0.015313 0 0.00056584 0 0.0021713 0 5.7137
2.9727 -0.25785 -0.2675 -0.27216 -0.28754 -0.25566 -0.27266 -0.31178 -0.34286 -0.34532 -0.31283 -0.3357 20.702 0.0031157 0.00032339 -0.0024846 -0.0028015 0.122 -0.0057077 0.004508 -0.0029707 0.00027977 0 -0.0152 0 0.0010744 0 0.0018326 0 6.0553
2.9766 -0.24332 -0.25472 -0.26032 -0.27505 -0.24707 -0.25993 -0.32455 -0.35201 -0.38142 -0.32194 -0.35364 20.587 -0.0020315 -0.00095067 -0.0011339 -0.0010225 0.1414 -0.0041067 -0.0013406 0.0027263 7.6136e-05 0 -0.015538 0 0.0014317 0 0.0012029 0 6.1491
2.9805 -0.23212 -0.23749 -0.24814 -0.24961 -0.24761 -0.23755 -0.31428 -0.32132 -0.37035 -0.31124 -0.34203 20.399 -0.0062434 -0.0017022 -0.00089827 0.0012742 0.15 -0.00058116 -0.006825 0.0070425 -0.00074511 0 -0.016011 0 0.0014964 0 0.00062738 0 5.9034
2.9844 -0.22338 -0.22071 -0.23289 -0.21444 -0.24734 -0.21035 -0.27999 -0.26111 -0.31045 -0.27993 -0.29485 20.145 -0.0069833 -0.00095936 -0.0011253 0.0027372 0.13757 0.00412 -0.0070993 0.0072863 -0.0023948 0 -0.01625 0 0.0012885 0 0.00036835 0 5.2989
2.9883 -0.21465 -0.20742 -0.21209 -0.17787 -0.23433 -0.18783 -0.22933 -0.19263 -0.2215 -0.23228 -0.22114 19.855 -0.0040417 0.00074694 -0.00035621 0.0030615 0.10412 0.0086858 -0.0029548 0.0037627 -0.0043009 0 -0.016167 0 0.00098272 0 0.00049984 0 4.4364
2.9922 -0.20454 -0.19785 -0.18816 -0.15048 -0.20762 -0.17814 -0.1755 -0.1362 -0.13476 -0.17887 -0.14414 19.555 0.00037881 0.001728 0.0021265 0.0032079 0.06207 0.011281 0.00025345 -0.00013884 -0.0054137 0 -0.015955 0 0.00080319 0 0.0009467 0 3.5345
2.9961 -0.19327 -0.19043 -0.16682 -0.13924 -0.1787 -0.18127 -0.13282 -0.10342 -0.078289 -0.13498 -0.090442 19.249 0.0033105 0.00090531 0.0052993 0.0043304 0.029642 0.010285 -0.0015184 -0.00060033 -0.0048178 0 -0.015814 0 0.0008778 0 0.0015679 0 2.8521
3 -0.18152 -0.18326 -0.15138 -0.14311 -0.16081 -0.18788 -0.11263 -0.0964 -0.065568 -0.11453 -0.076032 18.92 0.0031526 -0.00084575 0.0070906 0.006368 0.019826 0.0056096 -0.006507 0.0033926 -0.0023014 0 -0.015714 0 0.0011527 0 0.0021992 0 2.5685
3.0039 -0.16959 -0.17507 -0.13986 -0.15403 -0.15717 -0.18599 -0.11943 -0.11088 -0.092077 -0.12216 -0.09892 18.554 0.00074576 -0.0013689 0.0062623 0.0077687 0.032939 -0.00048773 -0.0088147 0.0091061 0.0013586 0 -0.015474 0 0.0014337 0 0.0026639 0 2.6922
3.0078 -0.15764 -0.16533 -0.12869 -0.16275 -0.15975 -0.17047 -0.14795 -0.13864 -0.13947 -0.14908 -0.14249 18.153 -0.0013692 0.00054393 0.0036512 0.0068192 0.057835 -0.0043195 -0.0046311 0.012318 0.0045629 0 -0.01504 0 0.0015265 0 0.0028122 0 3.0602
3.0117 -0.14649 -0.15421 -0.11869 -0.16476 -0.15845 -0.14717 -0.18313 -0.16834 -0.18438 -0.17722 -0.18574 17.732 -0.00095328 0.0035934 0.0014057 0.0034162 0.080264 -0.0032329 0.003418 0.01083 0.0055813 0 -0.014641 0 0.0013727 0 0.0025954 0 3.4277
3.0156 -0.13727 -0.14239 -0.11572 -0.16163 -0.15037 -0.12803 -0.20559 -0.18758 -0.20818 -0.18984 -0.21257 17.302 0.0021444 0.0048569 0.00082531 -0.00050223 0.091671 0.002213 0.0084064 0.0061592 0.0035541 0 -0.014629 0 0.001083 0 0.0021162 0 3.591
3.0195 -0.13021 -0.131 -0.12384 -0.15728 -0.13985 -0.1212 -0.20163 -0.18784 -0.2041 -0.18111 -0.21559 16.857 0.0057757 0.0025075 0.00097742 -0.0024885 0.092193 0.0084207 0.0057392 0.0020162 -0.00079574 0 -0.015141 0 0.0008531 0 0.001589 0 3.4698
3.0234 -0.1238 -0.12104 -0.1379 -0.15309 -0.13103 -0.12464 -0.17169 -0.16943 -0.17859 -0.15757 -0.19523 16.381 0.0070663 -0.0022 -0.00032134 -0.0017827 0.086862 0.011459 -0.0023371 0.0010675 -0.0053895 0 -0.015934 0 0.00083185 0 0.0012261 0 3.1131
3.0273 -0.11582 -0.11269 -0.14447 -0.14657 -0.12233 -0.12838 -0.13038 -0.14129 -0.14565 -0.13071 -0.15763 15.868 0.0046052 -0.0057186 -0.0039277 -8.2845e-05 0.079407 0.010099 -0.008867 0.0029165 -0.0080246 0 -0.016562 0 0.0010346 0 0.0011311 0 2.6428
3.0313 -0.10541 -0.10521 -0.13245 -0.13449 -0.1094 -0.12312 -0.096577 -0.11449 -0.11718 -0.10762 -0.11307 15.329 -0.00046291 -0.0052038 -0.0078063 -2.8015e-05 0.069215 0.0064763 -0.0088185 0.0049232 -0.0078054 0 -0.01674 0 0.0013442 0 0.0012723 0 2.1801
3.0352 -0.094286 -0.097483 -0.10381 -0.11707 -0.092361 -0.10757 -0.080162 -0.094151 -0.095623 -0.087515 -0.073298 14.78 -0.0053371 -0.00097479 -0.0083801 -0.0026982 0.053516 0.0037913 -0.0036333 0.0048351 -0.0056335 0 -0.016536 0 0.0015835 0 0.0015325 0 1.7953
3.0391 -0.085505 -0.088934 -0.073568 -0.098861 -0.077915 -0.088674 -0.076106 -0.077257 -0.074706 -0.066461 -0.0471 14.23 -0.0077395 0.0038367 -0.0038867 -0.0064681 0.032083 0.0032978 0.00066229 0.0027025 -0.0033104 0 -0.016246 0 0.0016152 0 0.0017795 0 1.497
3.043 -0.080756 -0.079884 -0.057577 -0.085223 -0.072633 -0.075196 -0.070826 -0.058333 -0.047741 -0.044658 -0.036102 13.675 -0.0075749 0.0060611 0.003409 -0.0083746 0.0098083 0.0035051 -0.00036339 0.00049149 -0.0020239 0 -0.016118 0 0.0014223 0 0.0019092 0 1.256
3.0469 -0.078562 -0.070975 -0.058875 -0.077616 -0.074446 -0.070469 -0.055582 -0.037709 -0.016787 -0.028606 -0.03484 13.106 -0.0066926 0.0050362 0.0085721 -0.0068207 -0.0053158 0.0022927 -0.0053536 7.3815e-05 -0.0015842 0 -0.016196 0 0.0011331 0 0.0018586 0 1.045
3.0508 -0.075216 -0.062298 -0.06551 -0.072032 -0.072666 -0.070149 -0.035109 -0.023792 0.0057381 -0.025694 -0.036067 12.521 -0.0070081 0.0026265 0.0080861 -0.0031415 -0.0072448 -0.00037736 -0.0089391 0.0016287 -0.0010765 0 -0.016389 0 0.0009652 0 0.0016077 0 0.8703
3.0547 -0.067621 -0.053158 -0.062024 -0.062135 -0.058159 -0.066048 -0.023622 -0.026304 0.0054749 -0.036463 -0.03717 11.929 -0.0086862 0.00097861 0.0030549 -0.00054233 0.0039899 -0.0021116 -0.0073255 0.0037965 -0.00018735 0 -0.016626 0 0.0010951 0 0.0011784 0 0.77152
3.0586 -0.055479 -0.042749 -0.04373 -0.044528 -0.033706 -0.052445 -0.031491 -0.046267 -0.021564 -0.052226 -0.041589 11.339 -0.01001 0.00044087 -0.0015808 -0.0013048 0.022084 -0.00058954 -0.0018977 0.0051114 0.00024809 0 -0.01687 0 0.0015226 0 0.00062175 0 0.78494
3.0625 -0.04097 -0.031067 -0.020308 -0.021766 -0.013036 -0.030116 -0.054386 -0.072225 -0.062836 -0.06072 -0.053282 10.751 -0.009007 -0.00029475 -0.0013512 -0.0047381 0.038073 0.0036896 0.0025711 0.0051736 -0.00084244 0 -0.01701 0 0.0020317 0 -1.489e-08 0 0.89128
3.0664 -0.026557 -0.019137 -0.0058033 -0.00075732 -0.0080962 -0.0057506 -0.074686 -0.086929 -0.094857 -0.054767 -0.069173 10.152 -0.0052967 -0.0021998 0.0037168 -0.0076833 0.045001 0.0074608 0.0028652 0.0045902 -0.0032903 0 -0.01682 0 0.0023038 0 -0.00061652 0 0.99179
3.0703 -0.013262 -0.0083351 -0.0053042 0.012075 -0.016802 0.012178 -0.074208 -0.079228 -0.096936 -0.03619 -0.07729 9.5343 -0.00044871 -0.0043722 0.0090605 -0.0071211 0.040653 0.007744 0.00019985 0.0040796 -0.0052939 0 -0.01612 0 0.0021249 0 -0.0011347 0 0.94479
3.0742 -0.001051 0.0004645 -0.011251 0.015122 -0.024046 0.018198 -0.047552 -0.051195 -0.063294 -0.012028 -0.063774 8.9041 0.0033956 -0.0047187 0.0096558 -0.002629 0.027209 0.0048448 -0.0016659 0.0038187 -0.0048088 0 -0.015027 0 0.0015378 0 -0.0014407 0 0.65055
3.0781 0.0094487 0.0071057 -0.012175 0.012368 -0.015796 0.012667 -0.0053168 -0.015012 -0.005529 0.012388 -0.023816 8.2774 0.0052588 -0.0022044 0.0045513 0.0033321 0.0089292 0.0020899 -0.00065825 0.0035563 -0.0015788 0 -0.014011 0 0.000819 0 -0.0014543 0 0.12813
3.082 0.016156 0.011674 -0.0043076 0.010384 0.0073837 0.0014135 0.034417 0.016731 0.054974 0.03622 0.032492 7.6661 0.0057703 0.0017208 -0.0022331 0.0073936 -0.010076 0.0023699 0.001673 0.0030654 0.0022096 0 -0.013624 0 0.00029684 0 -0.0012114 0 -0.47641
3.0859 0.016968 0.014063 0.0056223 0.013856 0.030883 -0.0075202 0.058216 0.038411 0.098309 0.059281 0.084509 7.0662 0.0060299 0.0041458 -0.0052203 0.007753 -0.026616 0.0049974 0.0023515 0.0022698 0.0035518 0 -0.014075 0 0.00015672 0 -0.00088665 0 -0.96318
3.0898 0.012228 0.014196 0.0083749 0.022618 0.040161 -0.0083183 0.063271 0.050887 0.11369 0.076461 0.1124 6.4612 0.0061976 0.0032943 -0.002192 0.0051699 -0.037914 0.0062913 0.0005827 0.0010106 0.0012523 0 -0.015036 0 0.00037373 0 -0.00069387 0 -1.1837
3.0938 0.0056335 0.012644 0.0018815 0.031927 0.034187 -0.00054954 0.054366 0.055667 0.10065 0.077667 0.10709 5.8381 0.0053479 0.00015914 0.0040735 0.0019349 -0.041106 0.0035293 -0.0013308 -0.00098335 -0.0028484 0 -0.01587 0 0.00078786 0 -0.00071988 0 -1.1049
3.0977 0.0021806 0.010783 -0.0074346 0.035615 0.024849 0.01098 0.037134 0.050932 0.065834 0.055172 0.072598 5.2009 0.0027533 -0.0024623 0.0084056 -5.6669e-05 -0.033916 -0.0017535 -0.00073417 -0.0036095 -0.0053232 0 -0.016098 0 0.0012174 0 -0.00084699 0 -0.79774
3.1016 0.0045563 0.010048 -0.012237 0.030162 0.023555 0.019708 0.014749 0.033785 0.019356 0.012376 0.021502 4.5674 -0.00079644 -0.0025995 0.0076467 -0.00048045 -0.016485 -0.0047842 0.0021277 -0.0058875 -0.0041095 0 -0.015712 0 0.0015126 0 -0.00086504 0 -0.37549
3.1055 0.011045 0.01089 -0.011838 0.01726 0.029442 0.021767 -0.01001 0.0060709 -0.027577 -0.034598 -0.031211 3.9547 -0.0031728 -0.00083847 0.0029389 -0.00025984 0.006984 -0.0022607 0.0040799 -0.0062586 -0.00032132 0 -0.015091 0 0.0015591 0 -0.00069025 0 0.055854
3.1094 0.01691 0.012531 -0.011459 0.0032642 0.031609 0.018214 -0.031448 -0.022758 -0.064011 -0.065335 -0.071638 3.3646 -0.0026353 0.00049046 -0.0018363 -0.00033438 0.028546 0.0038699 0.0023946 -0.0037809 0.0027477 0 -0.014645 0 0.0013091 0 -0.0004735 0 0.40465
3.1133 0.018205 0.013895 -0.014523 -0.0042453 0.022686 0.013556 -0.041396 -0.039418 -0.080752 -0.067513 -0.08829 2.7835 0.00046532 -0.00022969 -0.0036621 -0.00073349 0.039477 0.0076498 -0.0020344 0.00078511 0.0025498 0 -0.014527 0 0.00085992 0 -0.0004616 0 0.57816
3.1172 0.014875 0.014888 -0.017162 -0.0007982 0.0087986 0.012079 -0.033796 -0.03454 -0.072264 -0.043533 -0.074288 2.1951 0.0037026 -0.0022835 -0.0026666 -0.00069337 0.034638 0.0046278 -0.0052357 0.0051943 -0.00050513 0 -0.014644 0 0.00048123 0 -0.00072518 0 0.49121
3.1211 0.010631 0.016703 -0.011608 0.012454 0.0046661 0.015131 -0.0091897 -0.0082001 -0.038449 -0.0066528 -0.031229 1.5936 0.0044459 -0.0034122 -0.0013009 0.00043812 0.015524 -0.0035286 -0.0040307 0.0073039 -0.0035114 0 -0.014852 0 0.00048009 0 -0.0010347 0 0.11474
3.125 0.0098938 0.02078 0.0049338 0.029655 0.018402 0.021298 0.025059 0.030529 0.014278 0.029107 0.028419 0.98678 0.0019803 -0.0021443 -0.0016099 0.0023932 -0.010223 -0.010005 0.00073198 0.0066931 -0.0036997 0 -0.015108 0 0.00094848 0 -0.0010487 0 -0.47281
3.1289 0.014533 0.027379 0.025782 0.043934 0.041997 0.028646 0.058735 0.068601 0.073157 0.056428 0.084434 0.38819 -0.0019765 0.00068932 -0.0033155 0.0039917 -0.032841 -0.0088534 0.00496 0.0047888 -0.00080785 0 -0.015431 0 0.0016115 0 -0.00065921 0 -1.0891
3.1328 0.023022 0.035223 0.040158 0.051325 0.058099 0.036496 0.083271 0.094332 0.12136 0.074375 0.1175 -0.19393 -0.0047418 0.0027261 -0.0043196 0.0039741 -0.045439 -0.00054037 0.0053576 0.0033514 0.002876 0 -0.015772 0 0.0019758 0 -0.00014006 0 -1.5254
3.1367 0.0324 0.042612 0.043305 0.052389 0.056851 0.045184 0.093752 0.10048 0.14313 0.083057 0.11845 -0.76088 -0.0047476 0.0022963 -0.0028527 0.0020175 -0.046684 0.0082449 0.0026021 0.0028066 0.0046561 0 -0.015998 0 0.001723 0 9.3795e-05 0 -1.6537
3.1406 0.041 0.048966 0.040824 0.050834 0.045777 0.054589 0.088835 0.085617 0.13078 0.080349 0.091914 -1.3203 -0.0024646 -0.00010228 0.00085538 -0.00084938 -0.03975 0.010482 0.00044448 0.0021094 0.0036915 0 -0.016025 0 0.0010213 0 -9.0745e-05 0 -1.4906
3.1445 0.049505 0.055286 0.042598 0.050631 0.042365 0.063428 0.070932 0.055273 0.090055 0.06456 0.052387 -1.88 0.00038859 -0.0024387 0.004779 -0.0027959 -0.029019 0.0049901 0.0017306 0.00028034 0.0014098 0 -0.015936 0 0.00044283 0 -0.00037565 0 -1.1758
3.1484 0.059614 0.063081 0.052666 0.053909 0.056598 0.070213 0.047271 0.021962 0.039532 0.039934 0.016345 -2.4431 0.0023598 -0.0031292 0.0067556 -0.0023943 -0.017593 -0.0027645 0.0054547 -0.002023 -3.9507e-05 0 -0.01593 0 0.00050322 0 -0.00029951 0 -0.8897
3.1523 0.071736 0.072816 0.065768 0.060809 0.081028 0.074742 0.02947 0.0018703 0.0026675 0.018244 -0.0040396 -3.0076 0.0031027 -0.0023642 0.0060553 0.00032257 -0.0074436 -0.0058087 0.0078164 -0.0026959 0.00034052 0 -0.016123 0 0.0012079 0 0.00022172 0 -0.77134
3.1563 0.0839 0.083351 0.074115 0.070679 0.09839 0.078396 0.029269 0.0076579 -0.0036268 0.013294 -0.0027195 -3.5664 0.0030658 -0.0015796 0.0036944 0.0037215 -0.0012239 -0.0018168 0.0061192 -0.00019122 0.0018662 0 -0.016403 0 0.002024 0 0.00069611 0 -0.88277
3.1602 0.092871 0.092824 0.076906 0.083045 0.098917 0.082919 0.051753 0.041128 0.023205 0.032064 0.021297 -4.1097 0.0027229 -0.0017819 0.001543 0.0055485 -0.002967 0.005318 0.0015223 0.0045647 0.0031832 0 -0.016508 0 0.0023252 0 0.00044972 0 -1.2175
3.1641 0.096525 0.10008 0.081962 0.097426 0.089824 0.089049 0.091084 0.09135 0.072006 0.069832 0.064734 -4.6281 0.0022624 -0.0025036 0.0011033 0.0044347 -0.015994 0.0095454 -0.0020557 0.0083917 0.0035731 0 -0.016271 0 0.0019142 0 -0.00070398 0 -1.7208
3.168 0.095558 0.10528 0.097258 0.11242 0.087591 0.096396 0.13298 0.14054 0.12563 0.11327 0.11951 -5.117 0.0018788 -0.0024069 0.0027559 0.0008846 -0.039357 0.0081554 -0.0016532 0.00831 0.0032901 0 -0.015791 0 0.0011484 0 -0.0021671 0 -2.2995
3.1719 0.093205 0.1094 0.12116 0.12526 0.10126 0.10436 0.16288 0.17391 0.16945 0.14869 0.17279 -5.5798 0.0020369 -0.00083718 0.0056939 -0.0030201 -0.066197 0.0035691 0.0021302 0.0041082 0.0028519 0 -0.015367 0 0.00056758 0 -0.0029827 0 -2.8299
3.1758 0.093241 0.1132 0.14208 0.13266 0.12375 0.11262 0.17383 0.18632 0.19503 0.16867 0.2099 -6.0258 0.0031731 0.0012903 0.0083688 -0.0050659 -0.08632 0.00023357 0.0060255 -0.0013662 0.0022785 0 -0.01525 0 0.00039982 0 -0.0026475 0 -3.1847
3.1797 0.097764 0.11688 0.14857 0.13262 0.13947 0.12051 0.16834 0.18165 0.19893 0.17279 0.21978 -6.464 0.0050846 0.0021765 0.0092213 -0.0044715 -0.09183 0.00013729 0.0072791 -0.0045516 0.0011478 0 -0.015459 0 0.00042826 0 -0.0015681 0 -3.2808
3.1836 0.10622 0.12042 0.14008 0.12599 0.1398 0.12628 0.15398 0.16697 0.18078 0.16409 0.20001 -6.8979 0.0067666 0.00075182 0.0074749 -0.0023815 -0.081792 0.001377 0.0058383 -0.0040561 -0.00069908 0 -0.015806 0 0.00032752 0 -0.00071095 0 -3.1205
3.1875 0.11612 0.12402 0.12746 0.11671 0.13041 0.12792 0.13745 0.14754 0.14439 0.14586 0.15817 -7.3238 0.0070665 -0.0022728 0.0036468 -0.00087976 -0.062431 0.00076838 0.0036127 -0.0014891 -0.0027145 0 -0.016091 0 9.5758e-05 0 -0.00074892 0 -2.7931
3.1914 0.12466 0.12795 0.12278 0.11018 0.12376 0.12533 0.12232 0.12659 0.10019 0.12198 0.10902 -7.7342 0.0056434 -0.0048349 -0.00060864 -0.0012839 -0.042849 -0.0025677 0.0020282 0.00039787 -0.0040407 0 -0.016253 0 0.00010879 0 -0.0014904 0 -2.4335
3.1953 0.13011 0.13204 0.12876 0.11058 0.12544 0.12158 0.11084 0.10814 0.06448 0.098856 0.069141 -8.1224 0.0033329 -0.0050185 -0.0033827 -0.0030944 -0.029748 -0.0063609 0.00065113 0.00035673 -0.0043301 0 -0.016362 0 0.00071549 0 -0.0021155 0 -2.1653
3.1992 0.13224 0.13557 0.13822 0.11834 0.12934 0.12111 0.10622 0.098025 0.052677 0.085243 0.051683 -8.4845 0.0015565 -0.0023832 -0.0036207 -0.0044748 -0.025035 -0.0076974 -0.0017971 -0.00049565 -0.0040489 0 -0.016487 0 0.0017848 0 -0.001973 0 -2.0631
3.2031 0.1319 0.13774 0.14298 0.12961 0.12601 0.12571 0.11168 0.101 0.070351 0.088297 0.06255 -8.8185 0.0013235 0.0018147 -0.0016933 -0.0038792 -0.02734 -0.0060291 -0.0054158 -0.0003345 -0.0038666 0 -0.016592 0 0.0026955 0 -0.0011703 0 -2.1467
3.207 0.13035 0.13851 0.14245 0.13816 0.1148 0.13213 0.12726 0.1165 0.10924 0.10864 0.098409 -9.1248 0.00269 0.0054969 0.00096415 -0.0014547 -0.035035 -0.0035359 -0.0084877 0.0010018 -0.003759 0 -0.016561 0 0.0028334 0 -0.0004106 0 -2.3909
3.2109 0.12881 0.13865 0.14289 0.13918 0.10617 0.13442 0.14806 0.13781 0.15218 0.13884 0.14715 -9.4071 0.004987 0.0069976 0.0028169 0.0010091 -0.047492 -0.0026241 -0.008998 0.0014658 -0.0028461 0 -0.016296 0 0.0021408 0 -0.00028392 0 -2.7348
3.2148 0.12833 0.13901 0.14907 0.13248 0.11141 0.12966 0.1664 0.15625 0.18342 0.16699 0.19156 -9.6729 0.0073666 0.005895 0.0030629 0.0015856 -0.063598 -0.0033112 -0.006694 -0.0011952 -0.00027852 0 -0.015801 0 0.0011869 0 -0.00073251 0 -3.087
3.2188 0.12954 0.13972 0.15839 0.12287 0.13072 0.12178 0.17639 0.16664 0.19623 0.18294 0.21581 -9.9295 0.0090792 0.0030982 0.0018395 -0.00010917 -0.079621 -0.0032316 -0.0034808 -0.0067789 0.0036324 0 -0.0152 0 0.00067411 0 -0.0012015 0 -3.3432
3.2227 0.13219 0.14019 0.16419 0.11708 0.152 0.1191 0.17656 0.16919 0.19263 0.18279 0.21223 -10.177 0.0094381 0.00026978 -9.6161e-05 -0.0025575 -0.089385 -0.0001828 -0.0016967 -0.012039 0.0072136 0 -0.014712 0 0.00083844 0 -0.0012721 0 -3.4215
3.2266 0.13496 0.13997 0.16418 0.11912 0.16165 0.12697 0.16886 0.1666 0.17751 0.16921 0.18456 -10.408 0.007921 -0.0010988 -0.0017996 -0.0036742 -0.087548 0.0054517 -0.0019846 -0.013064 0.0085246 0 -0.014575 0 0.0013011 0 -0.0010993 0 -3.3007
3.2305 0.13587 0.13942 0.16372 0.12761 0.15614 0.142 0.1559 0.16013 0.15423 0.14858 0.14565 -10.61 0.0046406 -0.00051831 -0.0024407 -0.0026795 -0.073635 0.010827 -0.0028358 -0.0086792 0.0068812 0 -0.014943 0 0.0014857 0 -0.0012067 0 -3.0336
3.2344 0.13355 0.13938 0.16912 0.13692 0.14294 0.15367 0.14002 0.14915 0.12574 0.12778 0.11073 -10.78 0.00073523 0.0012327 -0.0015437 -0.00079299 -0.053372 0.013072 -0.0021708 -0.0017816 0.0034716 0 -0.015733 0 0.0011771 0 -0.0018763 0 -2.7214
3.2383 0.12856 0.1401 0.17809 0.1415 0.13125 0.15288 0.12471 0.13439 0.098487 0.11224 0.090556 -10.927 -0.0020146 0.0026528 0.00075965 -2.4816e-05 -0.035836 0.01157 0.00063338 0.0027612 0.00048655 0 -0.016567 0 0.00068352 0 -0.0027904 0 -2.4663
3.2422 0.12371 0.14076 0.17904 0.13979 0.12355 0.14006 0.11564 0.1206 0.082563 0.10518 0.087953 -11.064 -0.0023786 0.002594 0.0036536 -0.0011018 -0.028223 0.0079895 0.0041521 0.0019828 -0.00051743 0 -0.016929 0 0.00048215 0 -0.0033106 0 -2.3326
3.2461 0.12273 0.14019 0.16223 0.1349 0.11693 0.12556 0.11821 0.11469 0.085824 0.10737 0.09892 -11.196 -0.00073772 0.0011138 0.006002 -0.0025014 -0.031977 0.004407 0.0061622 -0.0028478 0.00033157 0 -0.016505 0 0.00073075 0 -0.0031073 0 -2.3379
3.25 0.12782 0.1385 0.13264 0.13193 0.11139 0.12158 0.13299 0.12044 0.10693 0.11727 0.11635 -11.312 0.0010902 -0.00059009 0.0070436 -0.0017016 -0.042834 0.0016588 0.0054701 -0.0074131 0.0015589 0 -0.015477 0 0.0011357 0 -0.0024884 0 -2.4674
3.2539 0.13774 0.13762 0.10999 0.13425 0.11366 0.13244 0.1537 0.13521 0.13503 0.13213 0.13397 -11.395 0.0013279 -0.0011507 0.0068545 0.0022783 -0.05443 -0.00051788 0.0027419 -0.0079792 0.0016685 0 -0.014477 0 0.0012792 0 -0.002087 0 -2.6922
3.2578 0.14787 0.13985 0.11336 0.14178 0.13031 0.15125 0.17087 0.15238 0.15804 0.14952 0.14879 -11.436 -0.00022904 -0.0001226 0.0060939 0.0073642 -0.062569 -0.0021339 -0.00017001 -0.004322 0.00029746 0 -0.014143 0 0.0010474 0 -0.0022351 0 -2.9738
3.2617 0.1526 0.14532 0.14316 0.15168 0.15674 0.16553 0.17878 0.16733 0.17243 0.16776 0.16155 -11.448 -0.0020893 0.0017194 0.0052314 0.0095976 -0.067177 -0.002276 -0.0016451 0.00046346 -0.0016771 0 -0.014618 0 0.00072334 0 -0.002666 0 -3.2599
3.2656 0.14854 0.15067 0.17787 0.15999 0.17556 0.16625 0.17911 0.18037 0.18453 0.18454 0.17488 -11.456 -0.002552 0.0030803 0.004067 0.0063297 -0.070863 -7.9457e-05 -0.0013206 0.0028733 -0.002992 0 -0.015418 0 0.00067141 0 -0.0028405 0 -3.4833
3.2695 0.13651 0.15057 0.19011 0.16262 0.16915 0.15298 0.17733 0.19287 0.20092 0.19502 0.1894 -11.475 -0.001411 0.0031703 0.0021245 -0.0012075 -0.075519 0.0037367 -0.00012753 0.0019183 -0.002979 0 -0.015837 0 0.00095102 0 -0.0025432 0 -3.5695
3.2734 0.12094 0.14136 0.1686 0.15569 0.13621 0.1319 0.17506 0.2003 0.21644 0.19208 0.19988 -11.497 -0.00018601 0.0021665 -0.0004679 -0.0083375 -0.079634 0.0067182 0.00050937 -0.00044335 -0.001894 0 -0.015555 0 0.0012486 0 -0.0021213 0 -3.4531
3.2773 0.10717 0.12388 0.12644 0.13674 0.095784 0.11014 0.16616 0.19076 0.21247 0.17008 0.19506 -11.492 -0.00057895 0.00084434 -0.0026708 -0.010306 -0.078398 0.0065073 -0.0002716 -0.0014795 -0.00048636 0 -0.014915 0 0.0011788 0 -0.0021229 0 -3.0968
3.2813 0.098277 0.10328 0.088951 0.10716 0.072821 0.091908 0.14147 0.15298 0.17015 0.1301 0.16353 -11.436 -0.0026354 -9.8656e-05 -0.0033842 -0.0059108 -0.066807 0.0030686 -0.0020939 -0.00026968 0.00066792 0 -0.014598 0 0.00064512 0 -0.0027142 0 -2.5134
3.2852 0.093589 0.085684 0.072561 0.073846 0.077362 0.078691 0.098758 0.088749 0.089042 0.08192 0.10377 -11.332 -0.0044684 -0.0003523 -0.002738 0.0016238 -0.043899 -0.0009633 -0.0035207 0.001652 0.0014748 0 -0.015001 0 -7.8887e-05 0 -0.0034777 0 -1.7851
3.2891 0.089498 0.074302 0.073834 0.047534 0.096268 0.071043 0.048583 0.018108 -0.0047051 0.040235 0.030981 -11.206 -0.0039266 0.00016983 -0.0023657 0.0072516 -0.015237 -0.0024303 -0.0031214 0.0019714 0.0021046 0 -0.015881 0 -0.00058841 0 -0.0037935 0 -1.0649
3.293 0.081937 0.06779 0.076763 0.037062 0.10528 0.068647 0.0099005 -0.029547 -0.069978 0.016996 -0.026494 -11.089 -0.00066966 0.0015007 -0.0040149 0.0079507 0.0085636 -0.00046843 -0.00078145 -0.00019438 0.0025662 0 -0.016598 0 -0.00065185 0 -0.003407 0 -0.53969
3.2969 0.068849 0.061932 0.069139 0.043178 0.090201 0.068573 -0.0019847 -0.033708 -0.075536 0.015201 -0.042135 -10.993 0.0033494 0.0034258 -0.0076014 0.0046107 0.017101 0.0026166 0.0018449 -0.0036544 0.0025235 0 -0.016692 0 -0.00031908 0 -0.0026197 0 -0.35339
3.3008 0.051281 0.053003 0.051723 0.05689 0.057783 0.06491 0.014398 0.003159 -0.020528 0.028424 -0.0089294 -10.902 0.0055004 0.0051813 -0.010712 0.00063201 0.0064399 0.0033266 0.0024159 -0.0064953 0.0015416 0 -0.016253 0 0.00019065 0 -0.0019452 0 -0.52186
3.3047 0.032725 0.040264 0.033151 0.064633 0.027457 0.052116 0.046065 0.056677 0.063997 0.045595 0.053057 -10.789 0.0046902 0.0056488 -0.010431 -0.0011682 -0.017694 9.2522e-05 -9.4643e-05 -0.0078986 -0.00044367 0 -0.015744 0 0.00064674 0 -0.0016208 0 -0.8986
3.3086 0.017331 0.026057 0.01849 0.057096 0.013176 0.030129 0.07403 0.095917 0.13316 0.056813 0.10639 -10.645 0.0021178 0.0041878 -0.0060946 -0.00047619 -0.042303 -0.0052251 -0.0041822 -0.0085694 -0.0028424 0 -0.015513 0 0.00087145 0 -0.0014736 0 -1.2293
3.3125 0.0080635 0.013985 0.0046091 0.035219 0.01305 0.0062599 0.083626 0.10136 0.153 0.05633 0.11813 -10.48 -5.0871e-05 0.0014044 -0.00036513 0.00118 -0.054079 -0.0087614 -0.0067325 -0.0094647 -0.004606 0 -0.015505 0 0.00074548 0 -0.0012266 0 -1.2784
3.3164 0.0056609 0.0068349 -0.013384 0.0088562 0.015109 -0.0090124 0.069878 0.073103 0.11617 0.042525 0.079385 -10.322 -0.00071565 -0.0010602 0.0026711 0.0024868 -0.046705 -0.007718 -0.005581 -0.010307 -0.0048439 0 -0.01544 0 0.00026188 0 -0.00086121 0 -0.95582
3.3203 0.0086986 0.0055522 -0.033051 -0.010556 0.01122 -0.0096551 0.036974 0.026083 0.041486 0.017388 0.0093031 -10.187 -0.0006047 -0.0017966 0.00092477 0.0034655 -0.023883 -0.0024603 -0.0014985 -0.0095872 -0.0034649 0 -0.015217 0 -0.00038201 0 -0.0006242 0 -0.36565
3.3242 0.014516 0.009429 -0.044057 -0.017304 0.0043296 0.0013154 -0.0046476 -0.020904 -0.038657 -0.012929 -0.058132 -10.074 -0.0011337 -0.0008781 -0.0038242 0.0046681 0.0036011 0.0039632 0.0023614 -0.006194 -0.0013632 0 -0.015085 0 -0.00080476 0 -0.00069456 0 0.25201
3.3281 0.020476 0.016783 -0.037565 -0.013175 0.0028726 0.014486 -0.040907 -0.053336 -0.093609 -0.038074 -0.09433 -9.964 -0.0026353 0.00018473 -0.0074114 0.0057208 0.02434 0.0082087 0.0032375 -0.001012 6.7602e-05 0 -0.015372 0 -0.00066873 0 -0.0009161 0 0.64647
3.332 0.024982 0.025493 -0.01575 -0.0033342 0.010171 0.021847 -0.057375 -0.062943 -0.10528 -0.0466 -0.089413 -9.8404 -0.0038143 -8.1833e-05 -0.0068714 0.0052056 0.031809 0.008819 0.0012197 0.00328 -0.00017584 0 -0.016075 0 2.0754e-05 0 -0.00092788 0 0.6718
3.3359 0.027842 0.033332 0.0090205 0.0090515 0.021023 0.022968 -0.045036 -0.046927 -0.072498 -0.03208 -0.051904 -9.6966 -0.0029971 -0.0015502 -0.0028868 0.0022623 0.025802 0.0066081 -0.00099837 0.0042787 -0.0020274 0 -0.016785 0 0.00083281 0 -0.00056659 0 0.33377
3.3398 0.029885 0.038377 0.024938 0.024323 0.028605 0.02416 -0.0066186 -0.008579 -0.0096432 0.0019409 0.0011593 -9.5376 7.4664e-05 -0.0024483 0.0010804 -0.0018628 0.010175 0.003405 -0.00087924 0.0019501 -0.0044112 0 -0.017054 0 0.0011887 0 -8.8647e-05 0 -0.23851
3.3438 0.032081 0.03963 0.03056 0.043059 0.032881 0.031546 0.042146 0.041145 0.059421 0.042837 0.054166 -9.3719 0.0037131 -0.0010761 0.0020423 -0.0043551 -0.01022 0.00057372 0.001427 -0.0012715 -0.0060313 0 -0.016837 0 0.00080431 0 6.3077e-05 0 -0.86119
3.3477 0.034681 0.037518 0.033726 0.061899 0.040229 0.044333 0.080025 0.085354 0.11103 0.075945 0.09662 -9.2037 0.0055849 0.0022648 2.405e-05 -0.0033624 -0.030958 -0.001491 0.003368 -0.0025721 -0.0062932 0 -0.016528 0 -9.195e-05 0 -0.00027519 0 -1.3633
3.3516 0.036935 0.03381 0.041153 0.073257 0.0543 0.054365 0.092874 0.10833 0.13147 0.092582 0.12163 -9.0318 0.0046522 0.0050853 -0.002379 -8.4604e-05 -0.047764 -0.0028939 0.0028312 -0.0011454 -0.0056199 0 -0.016525 0 -0.000972 0 -0.00078893 0 -1.6311
3.3555 0.037586 0.030771 0.050044 0.070076 0.068672 0.052514 0.081828 0.10412 0.12156 0.092835 0.1244 -8.8529 0.001981 0.0046988 -0.0027397 0.0019594 -0.056338 -0.0036694 0.00057195 0.0013295 -0.0049183 0 -0.01678 0 -0.001455 0 -0.00098749 0 -1.6269
3.3594 0.035841 0.029901 0.050791 0.051914 0.07067 0.036666 0.060152 0.079599 0.092867 0.081671 0.10376 -8.6657 -0.0002497 0.00071683 -0.0010161 0.00018241 -0.053632 -0.0037736 -0.00042939 0.0025168 -0.004693 0 -0.016821 0 -0.0015663 0 -0.00070779 0 -1.386
3.3633 0.0321 0.030995 0.03792 0.027067 0.053733 0.014718 0.041355 0.048897 0.058241 0.063042 0.064941 -8.4726 -0.00054683 -0.0042719 0.00084061 -0.0043223 -0.039862 -0.0034449 0.0018132 0.001758 -0.0046335 0 -0.016269 0 -0.0015824 0 -0.00028741 0 -0.9955
3.3672 0.027836 0.032173 0.017511 0.0083383 0.025702 -2.2582e-05 0.029156 0.023616 0.024289 0.03804 0.019435 -8.2777 0.00090113 -0.0066329 0.0012349 -0.0074002 -0.019271 -0.0032611 0.0058068 0.00065754 -0.0040678 0 -0.015319 0 -0.0016567 0 -0.00021057 0 -0.56009
3.3711 0.024578 0.030993 0.0028374 0.005072 0.0035816 0.0021624 0.018006 0.0070826 -0.0083841 0.0083877 -0.019446 -8.0845 0.0027429 -0.0046623 0.00065927 -0.0055529 0.0015 -0.0036243 0.0075862 0.0013981 -0.0028377 0 -0.014652 0 -0.0016396 0 -0.00058927 0 -0.17065
3.375 0.022717 0.026054 0.0022793 0.017009 -0.0011005 0.020301 0.002696 -0.0032503 -0.038393 -0.019484 -0.042318 -7.8941 0.0037726 -3.6873e-05 0.0010151 0.000653 0.016461 -0.0041883 0.0044594 0.0044833 -0.00169 0 -0.014811 0 -0.0012835 0 -0.0010293 0 0.11067
3.3789 0.021092 0.018053 0.011703 0.034253 0.007753 0.04246 -0.013288 -0.0090611 -0.058104 -0.035475 -0.046621 -7.7041 0.0037244 0.0035285 0.003313 0.0068113 0.022527 -0.0039823 -0.002183 0.0081319 -0.0016866 0 -0.015642 0 -0.00059827 0 -0.0010336 0 0.24842
3.3828 0.017806 0.0095021 0.019038 0.043379 0.015393 0.05266 -0.019578 -0.0078024 -0.056457 -0.032405 -0.035325 -7.5103 0.0029741 0.0032535 0.0062349 0.0084672 0.019726 -0.0023379 -0.0078961 0.0098849 -0.0031066 0 -0.016388 0 5.7693e-05 0 -0.00052539 0 0.22993
3.3867 0.011751 0.003139 0.016299 0.035666 0.010786 0.040763 -0.0094104 0.0036291 -0.02891 -0.012395 -0.013886 -7.3101 0.001735 -0.00061896 0.0071373 0.0049527 0.010034 0.00018975 -0.0091382 0.0088108 -0.0049222 0 -0.016376 0 0.00029115 0 6.4362e-05 0 0.07379
3.3906 0.0036311 9.8608e-05 0.0068283 0.012278 -0.0032913 0.0092376 0.011761 0.022399 0.014535 0.013356 0.011377 -7.1059 -0.00023927 -0.0052573 0.0045673 -0.00032218 -0.0035386 0.0019169 -0.0062694 0.006156 -0.0055207 0 -0.015668 0 8.851e-05 0 0.00024366 0 -0.15569
3.3945 -0.0043731 -0.00081479 0.00071082 -0.016594 -0.014296 -0.027573 0.028709 0.038129 0.052053 0.031843 0.03313 -6.9048 -0.0031025 -0.0076232 -0.00018157 -0.0032644 -0.016993 0.0013126 -0.0026669 0.0038975 -0.0041808 0 -0.015017 0 -0.00011816 0 -3.0814e-05 0 -0.35256
3.3984 -0.010119 -0.0021344 0.0035783 -0.037863 -0.013377 -0.051628 0.028406 0.039303 0.063267 0.036403 0.043516 -6.7135 -0.0061722 -0.0066976 -0.0039967 -0.0027683 -0.025545 -0.0015379 -0.001005 0.0027658 -0.0019591 0 -0.015154 0 0.0001506 0 -0.00033222 0 -0.40895
3.4023 -0.012965 -0.0057332 0.01059 -0.043055 -0.0042331 -0.052045 0.010649 0.022593 0.043087 0.028828 0.037142 -6.5307 -0.007939 -0.0038421 -0.0044787 -0.0011347 -0.0252 -0.0046571 -0.00064363 0.001775 -0.00099506 0 -0.01608 0 0.00092686 0 -0.00026691 0 -0.27465
3.4063 -0.013983 -0.011376 0.011648 -0.032736 0.0014195 -0.031774 -0.012434 -0.0035779 0.0047276 0.014564 0.014994 -6.346 -0.0070645 -0.001339 -0.0017502 -0.0011059 -0.015269 -0.0055459 0.0011697 -0.00031425 -0.0026287 0 -0.017036 0 0.0017031 0 3.33e-05 0 0.0067847
3.4102 -0.014804 -0.016958 0.0020818 -0.015369 -0.0035097 -0.0055519 -0.027228 -0.025042 -0.030702 -0.0032644 -0.014632 -6.1468 -0.0035899 -0.00059645 0.0019427 -0.0027981 0.00034493 -0.0031879 0.0056658 -0.0032092 -0.005943 0 -0.017195 0 0.0018641 0 -1.6508e-05 0 0.32015
3.4141 -0.016171 -0.020175 -0.012458 -0.0016577 -0.014166 0.0097676 -0.02956 -0.032576 -0.04935 -0.02467 -0.040285 -5.9303 0.00074592 -0.0014676 0.0041958 -0.0037625 0.014906 0.0010197 0.010523 -0.0049514 -0.0081843 0 -0.016409 0 0.0012438 0 -0.00084396 0 0.54937
3.418 -0.017526 -0.020227 -0.021839 0.0018491 -0.019304 0.0060467 -0.026032 -0.028077 -0.052132 -0.048187 -0.054058 -5.7084 0.0035042 -0.0029056 0.0040748 -0.0019884 0.022921 0.0043095 0.011835 -0.00371 -0.0069479 0 -0.015326 0 0.00027226 0 -0.0021824 0 0.64516
3.4219 -0.017947 -0.018214 -0.021671 -0.0041882 -0.013639 -0.011569 -0.025676 -0.021211 -0.049351 -0.066767 -0.05544 -5.4996 0.0031896 -0.0040376 0.002181 0.0015132 0.023396 0.0047647 0.008183 0.00025162 -0.0023551 0 -0.01478 0 -0.00042819 0 -0.0031891 0 0.63799
3.4258 -0.017452 -0.016108 -0.017226 -0.013809 -0.0039415 -0.029331 -0.030764 -0.020106 -0.048567 -0.070073 -0.049185 -5.3139 0.00029588 -0.0046362 -0.00040383 0.0034834 0.019479 0.0028293 0.0025079 0.0044789 0.0027681 0 -0.015061 0 -0.00060096 0 -0.0031602 0 0.59065
3.4297 -0.017335 -0.015384 -0.017242 -0.020747 -0.0024371 -0.035102 -0.035383 -0.024575 -0.047197 -0.052449 -0.039529 -5.1426 -0.0030594 -0.0047714 -0.0029796 0.0018654 0.014847 0.00078595 -0.00043101 0.0063406 0.0050893 0 -0.01572 0 -0.00052741 0 -0.0021739 0 0.53644
3.4336 -0.019138 -0.016467 -0.024466 -0.022649 -0.01437 -0.026553 -0.032114 -0.027427 -0.036237 -0.019465 -0.026555 -4.9653 -0.0046514 -0.0042442 -0.0052001 -0.0017405 0.010238 0.00066044 0.0013447 0.005296 0.0035935 0 -0.016053 0 -0.00066374 0 -0.0010347 0 0.45926
3.4375 -0.023271 -0.019188 -0.032984 -0.021662 -0.032494 -0.011779 -0.019575 -0.021916 -0.011047 0.013657 -0.0083275 -4.7677 -0.0036859 -0.0025055 -0.0066349 -0.0034208 0.0035121 0.0024389 0.0050151 0.0032489 0.00055042 0 -0.015756 0 -0.0011258 0 -0.00056344 0 0.33133
3.4414 -0.028644 -0.023441 -0.034975 -0.021623 -0.044041 -0.0027236 -0.0038946 -0.0083874 0.021039 0.031309 0.013429 -4.5557 -0.0012224 0.000795 -0.0067518 -0.00094116 -0.0067403 0.0042075 0.0057056 0.0026411 -0.00039366 0 -0.015144 0 -0.0015461 0 -0.00090452 0 0.17049
3.4453 -0.033749 -0.029239 -0.029551 -0.024684 -0.042974 -0.0068782 0.0060392 0.0052497 0.043275 0.027014 0.030277 -4.3522 0.0007957 0.0051231 -0.0054167 0.0037052 -0.017619 0.0040493 0.0013718 0.004107 0.0025086 0 -0.014783 0 -0.0014432 0 -0.0014871 0 0.06024
3.4492 -0.038124 -0.036233 -0.024312 -0.030267 -0.035275 -0.023173 0.0041088 0.0087948 0.04013 0.0056433 0.030673 -4.1783 0.0011205 0.0089017 -0.0032179 0.0060248 -0.022246 0.0018817 -0.0050299 0.0059182 0.0073261 0 -0.014958 0 -0.00072983 0 -0.001628 0 0.10939
3.4531 -0.042764 -0.043479 -0.028021 -0.036828 -0.03248 -0.044057 -0.011277 -0.0039583 0.0073571 -0.022511 0.0080404 -4.0365 0.00013476 0.010173 -0.0010632 0.0035229 -0.014406 -0.00052942 -0.0082853 0.0057179 0.0098891 0 -0.015482 0 0.00015144 0 -0.0011572 0 0.38071
3.457 -0.049009 -0.049987 -0.042094 -0.044314 -0.04055 -0.061192 -0.038492 -0.032189 -0.045785 -0.049635 -0.033428 -3.9092 -0.00060548 0.0077739 0.00059415 -0.0015319 0.0061754 -0.0013909 -0.0058778 0.0028742 0.0073887 0 -0.015951 0 0.00059918 0 -0.00047782 0 0.84355
3.4609 -0.057038 -0.055606 -0.059561 -0.054716 -0.055264 -0.070407 -0.07339 -0.068979 -0.10241 -0.073428 -0.080282 -3.7752 0.00015231 0.002294 0.0020159 -0.0040466 0.032512 -0.00073683 -0.00027992 -0.00076031 0.0010559 0 -0.016153 0 0.00037367 0 -7.6264e-05 0 1.3836
3.4648 -0.065486 -0.061268 -0.072166 -0.069994 -0.067897 -0.073109 -0.10821 -0.10424 -0.1464 -0.094024 -0.11746 -3.6276 0.0021009 -0.0039223 0.0035724 -0.0010392 0.054296 -0.00042939 0.0035801 -0.0023685 -0.0045322 0 -0.016191 0 -0.00022512 0 -3.4058e-05 0 1.8577
3.4688 -0.072641 -0.068157 -0.07787 -0.089183 -0.074331 -0.074202 -0.13178 -0.12788 -0.16761 -0.10959 -0.13589 -3.4775 0.0034599 -0.007927 0.0049456 0.0052673 0.064026 -0.0022082 0.0030256 -0.00056402 -0.0051072 0 -0.016281 0 -0.00066696 0 -3.4766e-05 0 2.1545
3.4727 -0.078016 -0.076487 -0.08116 -0.10735 -0.077986 -0.078406 -0.13427 -0.13294 -0.16279 -0.11584 -0.13471 -3.3419 0.0024392 -0.0079059 0.0051253 0.0093599 0.060657 -0.0056749 -0.00016689 0.0034441 -0.00028 0 -0.01649 0 -0.00066862 0 0.00020194 0 2.2275
3.4766 -0.082683 -0.085073 -0.086594 -0.1177 -0.084273 -0.087166 -0.11448 -0.11847 -0.13476 -0.10999 -0.11815 -3.228 -0.0010962 -0.0043666 0.0033546 0.0076107 0.048568 -0.0082926 -0.002051 0.0068282 0.0060621 0 -0.01669 0 -0.00038786 0 0.00057357 0 2.0978
3.4805 -0.087933 -0.092139 -0.093215 -0.11562 -0.093482 -0.097691 -0.083258 -0.091035 -0.092127 -0.094668 -0.091842 -3.1297 -0.0052168 0.00017327 8.7879e-05 0.0016969 0.033677 -0.0075924 -0.00071042 0.007305 0.0089293 0 -0.016745 0 -0.00018796 0 0.00072437 0 1.8398
3.4844 -0.0936 -0.096576 -0.096038 -0.10201 -0.1001 -0.10472 -0.058015 -0.062756 -0.048744 -0.077592 -0.062226 -3.0385 -0.0072538 0.0029452 -0.0030808 -0.0030717 0.020396 -0.003582 0.0019475 0.0046878 0.0062743 0 -0.016683 0 -0.000243 0 0.00049777 0 1.5608
3.4883 -0.097799 -0.098424 -0.092675 -0.083578 -0.099124 -0.10419 -0.051551 -0.045921 -0.020571 -0.067113 -0.038216 -2.9559 -0.0058554 0.0029178 -0.0045288 -0.0028564 0.01137 0.0009935 0.002445 0.00075961 0.0004582 0 -0.016652 0 -0.00037592 0 0.0001927 0 1.3741
3.4922 -0.098531 -0.098239 -0.087209 -0.069698 -0.092133 -0.096622 -0.064072 -0.047049 -0.019335 -0.067605 -0.030724 -2.8945 -0.0020666 0.0014475 -0.0037039 0.0011819 0.0087721 0.0029207 -0.0005124 -0.0021727 -0.004027 0 -0.016735 0 -0.00025997 0 0.00030832 0 1.3621
3.4961 -0.095687 -0.096198 -0.086451 -0.067517 -0.086317 -0.087428 -0.085239 -0.064272 -0.046283 -0.078232 -0.047514 -2.8658 0.0015147 0.00097373 -0.0012326 0.0043222 0.014559 0.0012754 -0.0046976 -0.0028337 -0.004456 0 -0.016853 0 0.000243 0 0.0010152 0 1.5423
3.5 -0.091458 -0.092089 -0.092242 -0.077967 -0.087439 -0.083182 -0.10386 -0.089581 -0.090578 -0.094826 -0.086352 -2.8672 0.0028261 0.0027595 0.0018466 0.0031474 0.028762 -0.0019068 -0.0066661 -0.0016464 -0.0019252 0 -0.016881 0 0.00093921 0 0.0019032 0 1.854
3.5039 -0.088569 -0.086231 -0.098337 -0.09499 -0.094175 -0.086285 -0.11587 -0.11366 -0.13417 -0.11203 -0.13279 -2.8806 0.0019061 0.0055885 0.0047474 -0.0010431 0.047568 -0.0036651 -0.005151 -0.00029109 0.0001145 0 -0.016827 0 0.0014687 0 0.0022946 0 2.1801
3.5078 -0.087862 -0.080172 -0.095872 -0.10863 -0.099587 -0.09241 -0.12337 -0.12951 -0.16036 -0.12394 -0.16619 -2.8858 0.00062228 0.0066318 0.0068668 -0.0036163 0.063751 -0.0028818 -0.0020534 -0.00056012 -0.00070782 0 -0.016847 0 0.0015988 0 0.0018409 0 2.3928
3.5117 -0.087473 -0.076017 -0.082295 -0.11047 -0.097765 -0.093592 -0.12712 -0.13294 -0.16074 -0.12448 -0.17078 -2.8762 0.00085967 0.0038519 0.0074365 -0.0013379 0.070027 -0.0011282 -0.00022858 -0.003146 -0.0035385 0 -0.017048 0 0.0013752 0 0.00083111 0 2.4001
3.5156 -0.084423 -0.074681 -0.064491 -0.098331 -0.088538 -0.085069 -0.12174 -0.12171 -0.13688 -0.10957 -0.14416 -2.8626 0.0028075 -0.0020861 0.0057908 0.0042541 0.0631 -0.00083397 -0.00059535 -0.0069969 -0.0053526 0 -0.017285 0 0.0010318 0 -7.3127e-05 0 2.1715
3.5195 -0.077284 -0.074716 -0.052552 -0.077348 -0.075975 -0.070155 -0.099946 -0.09586 -0.097206 -0.080817 -0.097147 -2.8643 0.004852 -0.0080889 0.002314 0.0081254 0.045405 -0.0026716 -0.0015821 -0.0097259 -0.0040496 0 -0.017212 0 0.00078501 0 -0.00040477 0 1.7429
3.5234 -0.067551 -0.073119 -0.0503 -0.056703 -0.063558 -0.058382 -0.062328 -0.059695 -0.052455 -0.046924 -0.046433 -2.8937 0.0051134 -0.010933 -0.0010502 0.0063872 0.023408 -0.0048073 -0.0012364 -0.0090876 -0.00055647 0 -0.016605 0 0.00070583 0 -0.00021787 0 1.2091
3.5273 -0.058558 -0.06773 -0.052222 -0.044078 -0.052155 -0.057779 -0.022144 -0.022943 -0.012721 -0.020298 -0.0060925 -2.9495 0.0032048 -0.009679 -0.0018176 -0.00015716 0.0040911 -0.0047756 0.00050388 -0.0047425 0.0020441 0 -0.015652 0 0.00074307 0 9.2738e-05 0 0.70695
3.5313 -0.052936 -0.059151 -0.049929 -0.041596 -0.042628 -0.067582 0.0014733 0.0019059 0.013453 -0.0099604 0.016079 -3.0215 0.00064985 -0.0062018 0.00092362 -0.0068125 -0.0077708 -0.0020727 0.0018617 0.0010184 0.0014474 0 -0.014915 0 0.00082121 0 0.00023439 0 0.38088
3.5352 -0.050775 -0.050354 -0.041314 -0.045746 -0.038536 -0.077873 -0.002612 0.0056281 0.019653 -0.016218 0.017357 -3.1005 -0.00036059 -0.0035069 0.0052437 -0.009174 -0.010283 0.0011939 0.0013845 0.0044874 -0.0017457 0 -0.014915 0 0.00090293 0 0.00025544 0 0.32961
3.5391 -0.049851 -0.044204 -0.032737 -0.050776 -0.043688 -0.076893 -0.028598 -0.01222 0.0033359 -0.031517 -0.0017425 -3.1832 0.001263 -0.0033491 0.0075395 -0.0066986 -0.0038531 0.0023164 -0.00031163 0.003162 -0.0047278 0 -0.015696 0 0.00098528 0 0.00037849 0 0.55116
3.543 -0.047414 -0.041088 -0.03179 -0.052513 -0.055838 -0.060143 -0.057924 -0.042517 -0.031678 -0.04664 -0.036535 -3.2705 0.0047097 -0.0051442 0.0055208 -0.0025889 0.0092115 0.00067033 -0.0012 -0.0021329 -0.0052539 0 -0.016736 0 0.001074 0 0.00066721 0 0.92455
3.5469 -0.041892 -0.038733 -0.038249 -0.049739 -0.064103 -0.033775 -0.073015 -0.071222 -0.074085 -0.056637 -0.075988 -3.3623 0.007979 -0.0068715 0.00040586 -0.00056078 0.024656 -0.0016499 -0.00015555 -0.0074874 -0.0037332 0 -0.017317 0 0.0011751 0 0.00091377 0 1.2542
3.5508 -0.033336 -0.034269 -0.042939 -0.042837 -0.055653 -0.0097024 -0.068688 -0.08612 -0.1074 -0.061461 -0.10393 -3.4555 0.0093374 -0.0069297 -0.0038748 -0.001767 0.03679 -0.0019438 0.0016881 -0.008638 -0.0026043 0 -0.017057 0 0.0012916 0 0.00085986 0 1.3622
3.5547 -0.022803 -0.026527 -0.036217 -0.031935 -0.027614 0.0031865 -0.052148 -0.081354 -0.11588 -0.061717 -0.10586 -3.5475 0.0082828 -0.0052731 -0.0039827 -0.0044896 0.040397 0.00031323 0.0021014 -0.0042059 -0.0036463 0 -0.016168 0 0.0014026 0 0.00048988 0 1.1759
3.5586 -0.011619 -0.016522 -0.017656 -0.016843 0.0072176 0.004531 -0.033442 -0.058014 -0.091688 -0.054836 -0.077652 -3.6387 0.0054346 -0.0030568 -4.8484e-05 -0.0062757 0.033298 0.0028286 0.00022046 0.0031461 -0.0059171 0 -0.01526 0 0.0014403 0 6.8007e-05 0 0.75319
3.5625 -0.0010957 -0.0060014 0.0030038 0.0012318 0.028421 0.0010382 -0.016469 -0.022208 -0.039736 -0.036306 -0.029125 -3.732 0.0017826 -0.0014393 0.0045261 -0.0060564 0.017682 0.0027034 -0.0023723 0.0086355 -0.0064211 0 -0.014865 0 0.0013159 0 -0.00011609 0 0.23388
3.5664 0.0076182 0.0042019 0.014879 0.018464 0.024598 0.00044109 0.0014034 0.017133 0.023176 -0.0051293 0.021324 -3.8288 -0.0018608 -0.0007714 0.0061296 -0.0043691 -0.0010539 -0.0006492 -0.0031703 0.008864 -0.0029707 0 -0.01508 0 0.0010006 0 -1.1115e-05 0 -0.24456
3.5703 0.014027 0.014294 0.016017 0.02977 0.0039899 0.006355 0.022545 0.050111 0.07533 0.032113 0.057535 -3.9271 -0.0048351 -0.00075398 0.0039717 -0.0020659 -0.017232 -0.0047792 -0.0012904 0.0041468 0.0034384 0 -0.015572 0 0.00059678 0 0.00019795 0 -0.60708
3.5742 0.018924 0.024274 0.01447 0.032266 -0.011451 0.017451 0.043469 0.068369 0.10019 0.063345 0.07374 -4.024 -0.006392 -0.0010861 0.00033376 0.000684 -0.027455 -0.0064339 0.0016434 -0.002033 0.0090207 0 -0.015904 0 0.00031382 0 0.00032591 0 -0.84421
3.5781 0.02432 0.033052 0.019471 0.027959 -0.0042412 0.030005 0.056659 0.068473 0.094176 0.07824 0.074375 -4.1201 -0.0058089 -0.0017567 -0.0019219 0.0040143 -0.0312 -0.0045909 0.0031989 -0.0057734 0.010117 0 -0.015868 0 0.00034124 0 0.00036997 0 -0.97579
3.582 0.032188 0.039257 0.031852 0.023077 0.024215 0.040646 0.057701 0.054329 0.067509 0.0747 0.067218 -4.22 -0.0029495 -0.0027195 -0.0019482 0.0073193 -0.029714 -0.0013273 0.0026003 -0.0054157 0.0061119 0 -0.015599 0 0.00071276 0 0.00043202 0 -1.0192
3.5859 0.04279 0.043082 0.043534 0.024247 0.055885 0.047473 0.050036 0.036038 0.037487 0.059354 0.05685 -4.3273 0.0012478 -0.0034872 -0.0011423 0.0090526 -0.024719 0.00030913 0.0013661 -0.0022183 -0.00011488 0 -0.015412 0 0.0012757 0 0.00049257 0 -0.98999
3.5898 0.054108 0.047021 0.046514 0.034423 0.072615 0.050231 0.042437 0.024807 0.018627 0.042304 0.044049 -4.4381 0.0049634 -0.0032989 -0.0011495 0.0078747 -0.018066 -0.00068981 0.001522 0.0010658 -0.0044434 0 -0.015537 0 0.0017895 0 0.00033611 0 -0.92428
3.5938 0.063241 0.054227 0.042025 0.051569 0.071453 0.050731 0.041945 0.026911 0.016106 0.031154 0.030249 -4.5397 0.0064383 -0.0018461 -0.0020243 0.0040764 -0.012003 -0.0023739 0.0033734 0.0022931 -0.0044744 0 -0.015952 0 0.002067 0 -0.00023936 0 -0.88762
3.5977 0.068854 0.065636 0.040281 0.07066 0.06511 0.053046 0.049359 0.040982 0.026322 0.029009 0.021181 -4.6166 0.0050568 0.00016299 -0.0024985 -0.00022007 -0.0089915 -0.0018947 0.0052371 0.001178 -0.00085464 0 -0.016417 0 0.0020524 0 -0.0011384 0 -0.95171
3.6016 0.072553 0.078565 0.050842 0.086941 0.068368 0.061894 0.061156 0.060435 0.042908 0.036474 0.025044 -4.6614 0.0017733 0.0012883 -0.0018092 -0.0024385 -0.010744 0.001507 0.0053681 -0.00086446 0.0037186 0 -0.016655 0 0.0018065 0 -0.0019477 0 -1.1533
3.6055 0.077775 0.088472 0.073116 0.097994 0.084236 0.079028 0.074739 0.078796 0.062543 0.053827 0.046412 -4.6801 -0.0014609 0.00039991 -0.00079419 -0.001377 -0.01735 0.0055439 0.003937 -0.0018362 0.006591 0 -0.016538 0 0.001454 0 -0.0022616 0 -1.4704
3.6094 0.086865 0.092625 0.096378 0.1038 0.1027 0.10034 0.090794 0.093627 0.085847 0.080297 0.081648 -4.6884 -0.002902 -0.002372 -0.00089365 0.0019981 -0.02749 0.0069094 0.0028781 -0.00046576 0.006612 0 -0.01616 0 0.0011464 0 -0.0020526 0 -1.8364
3.6133 0.098759 0.092491 0.10917 0.10582 0.11183 0.11702 0.11035 0.10643 0.11351 0.11151 0.12026 -4.701 -0.0020502 -0.0056181 -0.0022123 0.0052958 -0.039556 0.0043461 0.0037458 0.0029026 0.0042423 0 -0.015761 0 0.0010332 0 -0.0016992 0 -2.1782
3.6172 0.10932 0.092561 0.10882 0.10614 0.10911 0.1212 0.13041 0.11948 0.14205 0.13894 0.15103 -4.7214 0.00014049 -0.0076195 -0.0030253 0.0062521 -0.052332 -0.0001657 0.0058759 0.0062755 0.00082839 0 -0.01556 0 0.0011984 0 -0.0016079 0 -2.4463
3.6211 0.11423 0.096536 0.10222 0.10686 0.10214 0.11195 0.14383 0.13265 0.16369 0.15345 0.16749 -4.7394 0.0019756 -0.007528 -0.0015646 0.0039641 -0.064304 -0.0031696 0.0068384 0.0070777 -0.0021216 0 -0.015613 0 0.0015772 0 -0.0018003 0 -2.6163
3.625 0.11215 0.10419 0.097995 0.10903 0.099307 0.096515 0.14444 0.14276 0.17037 0.15075 0.16865 -4.7388 0.0021558 -0.005839 0.001756 -0.00078507 -0.072446 -0.0027281 0.0047516 0.0040094 -0.0033988 0 -0.015802 0 0.0019373 0 -0.0018971 0 -2.6708
3.6289 0.10572 0.11164 0.09868 0.11156 0.1014 0.085332 0.13249 0.14516 0.15854 0.13393 0.15597 -4.708 0.00058441 -0.0038627 0.0042921 -0.0060076 -0.072469 0.00011399 9.3447e-05 -0.0014566 -0.0025078 0 -0.015949 0 0.0019951 0 -0.0015459 0 -2.5915
3.6328 0.099689 0.11473 0.10039 0.1114 0.10278 0.084659 0.11468 0.13626 0.13069 0.11103 0.131 -4.6479 -0.0016693 -0.002709 0.0037155 -0.0094307 -0.061494 0.0025659 -0.0047698 -0.0053779 -4.2417e-05 0 -0.015969 0 0.0016171 0 -0.00087378 0 -2.3749
3.6367 0.097766 0.11241 0.09925 0.10581 0.099858 0.093001 0.098568 0.11566 0.093548 0.089806 0.096766 -4.5708 -0.0031816 -0.0026026 0.00063529 -0.0095323 -0.041441 0.0026454 -0.0077126 -0.0038544 0.0024418 0 -0.01593 0 0.00094333 0 -0.00047933 0 -2.0591
3.6406 0.10061 0.10731 0.096649 0.095463 0.096563 0.10381 0.087095 0.087335 0.055723 0.074448 0.060849 -4.491 -0.0031547 -0.0029601 -0.0016339 -0.0063274 -0.019897 0.00064133 -0.0083847 0.003763 0.0033852 0 -0.015965 0 0.00030476 0 -0.0009164 0 -1.7331
3.6445 0.10607 0.10324 0.097478 0.085504 0.10029 0.11136 0.078715 0.059722 0.026983 0.066575 0.035507 -4.4146 -0.0018444 -0.0030035 -0.00027388 -0.0014283 -0.0066901 -0.001615 -0.0077403 0.01361 0.0024915 0 -0.016102 0 -1.9399e-05 0 -0.002132 0 -1.5108
3.6484 0.11111 0.10218 0.10352 0.082673 0.11262 0.11438 0.072752 0.043526 0.017906 0.068039 0.032473 -4.3342 -0.00016335 -0.0023273 0.003986 0.0028605 -0.0080553 -0.0026096 -0.0064358 0.019542 0.001137 0 -0.016185 0 -3.7811e-06 0 -0.0034032 0 -1.4829
3.6523 0.11358 0.10338 0.10991 0.090219 0.12554 0.11467 0.073569 0.047163 0.036889 0.081358 0.055566 -4.2331 0.0011404 -0.0010164 0.0072393 0.0049499 -0.022749 -0.0022277 -0.0041381 0.017577 0.0012607 0 -0.015975 0 0.00013689 0 -0.0038721 0 -1.6746
3.6563 0.11302 0.10495 0.10933 0.10476 0.12833 0.11349 0.087945 0.071491 0.084052 0.10636 0.097056 -4.0973 0.0019846 0.00061333 0.00612 0.0048355 -0.043241 -0.0012641 -0.0005679 0.0090875 0.0034979 0 -0.015375 0 0.0001584 0 -0.0032233 0 -2.0344
3.6602 0.11022 0.10603 0.099894 0.11821 0.1186 0.11016 0.11705 0.10747 0.14638 0.13626 0.14114 -3.9249 0.0027122 0.0022735 0.0012721 0.0036971 -0.060965 -0.00027613 0.0030909 -8.5373e-05 0.0062887 0 -0.014594 0 -2.9124e-06 0 -0.001917 0 -2.4523
3.6641 0.10657 0.10716 0.088185 0.12358 0.10574 0.10433 0.15075 0.13946 0.20011 0.1582 0.17211 -3.7279 0.0034191 0.0036896 -0.0030049 0.0026104 -0.071274 0.00081194 0.0044289 -0.0041039 0.0070213 0 -0.014078 0 -0.00020524 0 -0.00079321 0 -2.7944
3.668 0.10358 0.10883 0.083488 0.1199 0.10235 0.098902 0.17104 0.15309 0.22169 0.1597 0.18126 -3.5231 0.0036058 0.0044282 -0.0027683 0.0016315 -0.074304 0.0020422 0.0019512 -0.001592 0.0043943 0 -0.014215 0 -0.00025905 0 -0.00041877 0 -2.9402
3.6719 0.10235 0.11006 0.088479 0.11191 0.11149 0.099216 0.16358 0.14293 0.20142 0.13701 0.16847 -3.3197 0.0026067 0.0039287 0.0017972 0.00015491 -0.071949 0.0027281 -0.0029366 0.0036496 -0.00015113 0 -0.015041 0 -9.585e-05 0 -0.0007343 0 -2.8198
3.6758 0.1031 0.10868 0.0959 0.10524 0.12277 0.10823 0.12861 0.11475 0.14979 0.098898 0.1394 -3.1137 0.00042959 0.001937 0.0066109 -0.0019027 -0.064686 0.0018232 -0.0064243 0.0062049 -0.0034126 0 -0.016161 0 0.00020713 0 -0.0012451 0 -2.4474
3.6797 0.10467 0.1035 0.095157 0.10143 0.12191 0.12203 0.082256 0.081252 0.09137 0.062331 0.102 -2.8925 -0.0018845 -0.00094056 0.0077011 -0.0034939 -0.051719 -0.0008337 -0.0053049 0.003724 -0.0031132 0 -0.016995 0 0.00053187 0 -0.0015106 0 -1.9342
3.6836 0.10489 0.095937 0.082797 0.097714 0.10489 0.13091 0.046658 0.054807 0.05025 0.042708 0.065332 -2.6465 -0.0029036 -0.0031695 0.004949 -0.0032513 -0.034114 -0.0037639 0.00010938 -0.0013188 9.8571e-05 0 -0.017154 0 0.00080789 0 -0.0014784 0 -1.4596
3.6875 0.10179 0.089434 0.066603 0.091326 0.082966 0.12623 0.03623 0.042349 0.037466 0.045379 0.039169 -2.3757 -0.0019927 -0.0030775 0.0018273 -0.00098265 -0.01713 -0.004662 0.005979 -0.0041406 0.0032106 0 -0.016694 0 0.00098674 0 -0.0014274 0 -1.1979
3.6914 0.095001 0.086723 0.059004 0.08378 0.073031 0.10769 0.049952 0.044786 0.048602 0.063938 0.032029 -2.0881 5.0356e-05 -0.00013773 0.0015274 0.0018046 -0.0083768 -0.0022963 0.0080588 -0.0020188 0.0035093 0 -0.016031 0 0.00096926 0 -0.0016565 0 -1.2306
3.6953 0.086127 0.087312 0.065855 0.080394 0.082173 0.084368 0.074441 0.059176 0.071276 0.085672 0.046912 -1.7895 0.0016048 0.0042586 0.0035851 0.0031268 -0.012543 0.0022218 0.0052205 0.0033632 0.00091695 0 -0.01561 0 0.00063095 0 -0.002235 0 -1.4988
3.6992 0.077675 0.087527 0.081115 0.084891 0.10072 0.068045 0.094255 0.080392 0.094736 0.099685 0.077933 -1.478 0.0016194 0.0073934 0.0045711 0.0024056 -0.027215 0.0060997 0.00023204 0.0074455 -0.0021227 0 -0.015588 0 -2.2341e-05 0 -0.0029909 0 -1.8336
3.7031 0.071201 0.083236 0.092182 0.09407 0.11018 0.064202 0.10131 0.10124 0.11386 0.10216 0.1116 -1.1468 0.00052303 0.0070245 0.0021203 0.0010403 -0.043874 0.0070032 -0.0028164 0.0065942 -0.0030304 0 -0.01577 0 -0.00072496 0 -0.003666 0 -2.0488
3.707 0.066246 0.073048 0.090499 0.098093 0.0987 0.068175 0.097278 0.11291 0.1264 0.09604 0.1331 -0.79377 -0.00022734 0.0031285 -0.0020013 0.0009227 -0.053695 0.0048246 -0.0020066 0.00083976 -0.0014571 0 -0.015841 0 -0.0010436 0 -0.0040613 0 -2.0376
3.7109 0.060923 0.059328 0.077544 0.087242 0.070045 0.069638 0.088775 0.10785 0.12859 0.086531 0.1335 -0.42802 0.00043136 -0.0018789 -0.0032054 0.0023182 -0.053329 0.001556 0.0011008 -0.0064807 0.00057342 0 -0.015678 0 -0.00069199 0 -0.0040844 0 -1.8088
3.7148 0.053616 0.046272 0.061455 0.060069 0.039152 0.061342 0.080314 0.084332 0.11488 0.076278 0.11295 -0.064977 0.0021178 -0.0048129 0.0013326 0.003377 -0.045818 -0.0005228 0.0032622 -0.011396 0.00078007 0 -0.015464 0 0.00018215 0 -0.003741 0 -1.448
3.7188 0.044272 0.036762 0.048805 0.026136 0.019432 0.044633 0.070532 0.048912 0.082383 0.063575 0.078239 0.28537 0.0033399 -0.004066 0.009408 0.0019807 -0.036251 -0.00065438 0.0025342 -0.011843 -0.001104 0 -0.015515 0 0.0010291 0 -0.0031286 0 -1.0429
3.7227 0.03421 0.030559 0.039915 0.00054726 0.013618 0.027411 0.054183 0.013834 0.035576 0.044564 0.037849 0.62675 0.0029017 -0.00074445 0.015284 -0.0018382 -0.02663 0.00012977 -0.0002894 -0.00832 -0.0030775 0 -0.015967 0 0.0012829 0 -0.0024174 0 -0.63776
3.7266 0.024755 0.025102 0.03144 -0.0060636 0.014871 0.016869 0.02791 -0.0097593 -0.013664 0.017576 -0.0010077 0.97303 0.0010316 0.0023574 0.014683 -0.0054656 -0.014965 0.00029697 -0.0027868 -0.0028413 -0.0028193 0 -0.016611 0 0.00080392 0 -0.0017772 0 -0.24405
3.7305 0.01609 0.017886 0.022048 0.0051997 0.014743 0.013621 -0.0048071 -0.017994 -0.051178 -0.013602 -0.032144 1.3358 -0.00085243 0.0030571 0.0084992 -0.0059564 0.00065126 -0.00072247 -0.0031755 0.0024495 5.6955e-05 0 -0.017022 0 -3.5604e-06 0 -0.0012802 0 0.11654
3.7344 0.0074166 0.0083142 0.014357 0.022182 0.0094739 0.012052 -0.033632 -0.015319 -0.067177 -0.040184 -0.049446 1.7143 -0.0014944 0.0013745 0.0017279 -0.0029003 0.017338 -0.0022386 -0.0015825 0.0060069 0.0035499 0 -0.016895 0 -0.00051775 0 -0.00087932 0 0.38987
3.7383 -0.0018705 -0.002333 0.011169 0.029709 -0.00011672 0.0059885 -0.047059 -0.010024 -0.06012 -0.052811 -0.048447 2.0975 -0.00094083 -0.00090214 -0.0012072 0.00096974 0.027386 -0.0032419 0.00054447 0.0070446 0.0049681 0 -0.016284 0 -0.00039734 0 -0.00051148 0 0.51664
3.7422 -0.011285 -0.012365 0.010781 0.019271 -0.012421 -0.0057151 -0.040352 -0.0081529 -0.036365 -0.047398 -0.03025 2.475 -0.00036606 -0.0021189 -0.00010637 0.0021985 0.023858 -0.0034711 0.0019286 0.0056459 0.0031743 0 -0.015554 0 0.00017235 0 -0.00022966 0 0.48683
3.7461 -0.019632 -0.021056 0.0073055 -0.006103 -0.026933 -0.018555 -0.020014 -0.010547 -0.0070438 -0.028467 -0.0038987 2.846 -0.00078431 -0.0022441 0.0017331 -0.00016488 0.007248 -0.0035396 0.0023452 0.0028674 -0.00057592 0 -0.015089 0 0.00067987 0 -0.00019989 0 0.36866
3.75 -0.0263 -0.028791 -0.0036763 -0.034618 -0.042479 -0.026903 -0.00084278 -0.014525 0.015824 -0.0073994 0.016548 3.2179 -0.001941 -0.0025398 0.0014936 -0.0036239 -0.013005 -0.0041213 0.0023326 0.00038376 -0.0037328 0 -0.015012 0 0.0007335 0 -0.0005227 0 0.27915
3.7539 -0.032101 -0.036198 -0.020013 -0.05381 -0.055268 -0.029365 0.0031731 -0.01784 0.023018 0.0036298 0.01953 3.5958 -0.0024904 -0.003842 -0.0001882 -0.0044816 -0.024214 -0.0051461 0.0023912 -0.00047543 -0.0043361 0 -0.015158 0 0.00035229 0 -0.0010478 0 0.3149
3.7578 -0.038685 -0.043359 -0.034259 -0.058424 -0.060668 -0.030199 -0.012152 -0.021249 0.011149 -0.0018692 0.0027604 3.9742 -0.0013014 -0.0052771 -0.0001877 -0.001116 -0.01917 -0.0058455 0.0025739 0.00035278 -0.0021308 0 -0.015288 0 -0.00012579 0 -0.0014101 0 0.49754
3.7617 -0.047005 -0.049902 -0.040694 -0.053044 -0.057873 -0.035665 -0.039148 -0.027954 -0.016079 -0.022038 -0.026198 4.3404 0.0013561 -0.0048233 0.0034557 0.004779 -0.00089445 -0.0055477 0.0026551 0.0016909 0.0016448 0 -0.015327 0 -0.00038394 0 -0.0013162 0 0.77636
3.7656 -0.056358 -0.055766 -0.041272 -0.048174 -0.052445 -0.048613 -0.064878 -0.041014 -0.049783 -0.049217 -0.056118 4.6861 0.0038653 -0.0012839 0.009142 0.0099429 0.020329 -0.0043595 0.0024018 0.0022161 0.0051772 0 -0.015399 0 -0.00037445 0 -0.00083301 0 1.0808
3.7695 -0.065014 -0.061717 -0.044363 -0.052764 -0.053106 -0.065945 -0.081091 -0.060965 -0.08062 -0.075288 -0.079929 5.0153 0.0045026 0.0042224 0.013029 0.012342 0.034957 -0.0030523 0.0015897 0.0016586 0.0068578 0 -0.015648 0 -0.00026331 0 -0.00037168 0 1.3744
3.7734 -0.071891 -0.068956 -0.05712 -0.068433 -0.064896 -0.081036 -0.089324 -0.085025 -0.10341 -0.095709 -0.097789 5.3401 0.0027464 0.0087752 0.012609 0.012289 0.040541 -0.0023127 -2.6266e-05 0.00094888 0.0057276 0 -0.016044 0 -0.00017654 0 -0.00032989 0 1.6629
3.7773 -0.07761 -0.078105 -0.07858 -0.089212 -0.084772 -0.088952 -0.097105 -0.1079 -0.11817 -0.10978 -0.11342 5.6677 -0.00043451 0.0098235 0.0088543 0.011178 0.041538 -0.0021322 -0.0024205 0.001172 0.0018939 0 -0.016384 0 -3.7603e-05 0 -0.00070846 0 1.9553
3.7813 -0.083844 -0.088469 -0.099979 -0.10651 -0.1037 -0.090103 -0.10909 -0.1236 -0.12701 -0.11813 -0.12772 5.9912 -0.0034027 0.007121 0.0049135 0.0096095 0.043574 -0.0019026 -0.0048349 0.0023927 -0.0030798 0 -0.016484 0 0.00033136 0 -0.0010855 0 2.2194
3.7852 -0.091572 -0.098294 -0.11187 -0.11521 -0.11335 -0.089486 -0.12154 -0.12772 -0.13001 -0.12051 -0.13599 6.2949 -0.0049346 0.0027768 0.002951 0.0070898 0.047721 -0.0010453 -0.005818 0.0035409 -0.0064267 0 -0.01635 0 0.0009586 0 -0.0010092 0 2.3797
3.7891 -0.10003 -0.10589 -0.11152 -0.11626 -0.11168 -0.092399 -0.12552 -0.11964 -0.12463 -0.11616 -0.13158 6.5686 -0.0046796 -0.00048059 0.0024712 0.003439 0.04989 0.00047232 -0.0041604 0.003445 -0.0055789 0 -0.01616 0 0.0015995 0 -0.00044867 0 2.3693
3.793 -0.10749 -0.11082 -0.10429 -0.11426 -0.10339 -0.10038 -0.116 -0.10349 -0.10942 -0.10604 -0.11278 6.8177 -0.002878 -0.0012083 0.0016437 -2.5412e-05 0.045473 0.0021644 -0.00015761 0.0019332 -0.00014152 0 -0.016071 0 0.0018973 0 0.00014476 0 2.1951
3.7969 -0.1131 -0.11416 -0.098866 -0.1128 -0.096038 -0.11061 -0.098323 -0.086824 -0.08838 -0.094509 -0.086792 7.0588 7.7188e-05 0.00019355 -0.00012928 -0.0012395 0.034703 0.0034394 0.0040122 -9.6014e-05 0.0071741 0 -0.016063 0 0.0016997 0 0.00025529 0 1.9609
3.8008 -0.11786 -0.11785 -0.10108 -0.11218 -0.095819 -0.11894 -0.085645 -0.077424 -0.071373 -0.088223 -0.066956 7.3041 0.0036853 0.0023479 -0.0013511 0.00049152 0.023721 0.0039267 0.0054775 -0.0016066 0.011921 0 -0.015996 0 0.0012329 0 -0.00018945 0 1.8228
3.8047 -0.12357 -0.1233 -0.11154 -0.11108 -0.10526 -0.12358 -0.089228 -0.080031 -0.069084 -0.092708 -0.065113 7.5493 0.0070653 0.0040379 -0.00017606 0.0033616 0.020382 0.0034821 0.0027359 -0.002309 0.011019 0 -0.015812 0 0.00094907 0 -0.00072048 0 1.9024
3.8086 -0.13073 -0.13051 -0.12727 -0.11012 -0.12274 -0.12617 -0.10999 -0.094998 -0.086549 -0.10904 -0.084765 7.7765 0.0089169 0.0046055 0.0032815 0.004461 0.028449 0.002065 -0.0030534 -0.0025989 0.0052509 0 -0.015642 0 0.0011567 0 -0.00075714 0 2.2168
3.8125 -0.13768 -0.13803 -0.14432 -0.11275 -0.14276 -0.12978 -0.13856 -0.11924 -0.12022 -0.13292 -0.11973 7.9697 0.0080768 0.0037172 0.0067341 0.0025729 0.04506 -0.00022242 -0.0087187 -0.0027586 -0.0011068 0 -0.015691 0 0.001747 0 -0.00016276 0 2.671
3.8164 -0.1422 -0.14405 -0.15895 -0.1222 -0.15758 -0.13584 -0.16327 -0.14787 -0.16029 -0.1567 -0.15835 8.1273 0.0043797 0.0013078 0.0079323 -0.00044747 0.063226 -0.002957 -0.011267 -0.0024396 -0.0035146 0 -0.015981 0 0.0022616 0 0.00061476 0 3.1165
3.8203 -0.14422 -0.14782 -0.16791 -0.13734 -0.16121 -0.14326 -0.17851 -0.17502 -0.19538 -0.17304 -0.18946 8.261 -0.0009041 -0.0019786 0.0069293 -0.0013018 0.076813 -0.0053954 -0.0099314 -0.0010633 -0.00075185 0 -0.016265 0 0.0022572 0 0.00096608 0 3.4308
3.8242 -0.14699 -0.15052 -0.16984 -0.15215 -0.15446 -0.15033 -0.18627 -0.19401 -0.21604 -0.1782 -0.20615 8.3815 -0.0055557 -0.0045289 0.0059135 0.001541 0.083707 -0.0068426 -0.0065184 0.0013174 0.004189 0 -0.016222 0 0.0016687 0 0.00070651 0 3.5709
3.8281 -0.15498 -0.15499 -0.16739 -0.16061 -0.14641 -0.15718 -0.19078 -0.19897 -0.21631 -0.17358 -0.2063 8.4864 -0.0076241 -0.004519 0.0067293 0.006193 0.085097 -0.0071312 -0.0038943 0.0037194 0.0067425 0 -0.01578 0 0.00087124 0 0.00025846 0 3.5727
3.832 -0.17 -0.16408 -0.16726 -0.16262 -0.14906 -0.16609 -0.19281 -0.18862 -0.19553 -0.16507 -0.1921 8.5623 -0.006589 -0.0014584 0.0087355 0.0089597 0.082605 -0.0067194 -0.0038872 0.0049095 0.0047274 0 -0.015236 0 0.0003886 0 0.00024863 0 3.5148
3.8359 -0.18891 -0.17869 -0.1763 -0.16527 -0.16777 -0.17908 -0.1899 -0.16973 -0.16124 -0.16059 -0.17003 8.5988 -0.0036762 0.0028867 0.0093645 0.0077121 0.07672 -0.0062331 -0.0061827 0.0043956 0.00019029 0 -0.01502 0 0.00048476 0 0.00090258 0 3.4784
3.8398 -0.2053 -0.19668 -0.19579 -0.17697 -0.19534 -0.1949 -0.18209 -0.15608 -0.13012 -0.16652 -0.15093 8.6 -0.0010851 0.0054221 0.0069124 0.0037769 0.068163 -0.005866 -0.0088614 0.002724 -0.0024909 0 -0.015302 0 0.00097167 0 0.0018131 0 3.5269
3.8438 -0.21381 -0.2135 -0.21926 -0.19928 -0.21655 -0.20888 -0.1763 -0.1613 -0.12247 -0.18466 -0.14755 8.5815 -0.00059065 0.0040862 0.002682 0.00057299 0.060311 -0.0052584 -0.0099515 0.00085113 -0.0005829 0 -0.015831 0 0.0013849 0 0.0022992 0 3.7008
3.8477 -0.21366 -0.22425 -0.23655 -0.22369 -0.22031 -0.21588 -0.18326 -0.18933 -0.15049 -0.21105 -0.16857 8.5548 -0.0024077 -0.00034156 0.00015163 0.00041324 0.059211 -0.0040145 -0.0087637 -0.00065503 0.0044635 0 -0.016171 0 0.001377 0 0.0020119 0 4.008
3.8516 -0.20829 -0.22597 -0.24126 -0.23705 -0.20923 -0.21411 -0.20823 -0.22973 -0.20762 -0.2377 -0.21173 8.5143 -0.0050717 -0.004742 0.0018293 0.002578 0.069771 -0.002319 -0.0061349 -0.0017492 0.0081784 0 -0.01611 0 0.00099802 0 0.0012274 0 4.4032
3.8555 -0.20184 -0.21869 -0.23495 -0.23138 -0.19714 -0.20608 -0.24349 -0.2626 -0.26843 -0.25619 -0.26156 8.4408 -0.0064656 -0.0061931 0.0068056 0.0043536 0.090693 -0.00093488 -0.003598 -0.0024278 0.0069481 0 -0.015831 0 0.00063036 0 0.00057991 0 4.7733
3.8594 -0.19573 -0.20483 -0.22433 -0.20978 -0.19605 -0.1959 -0.2703 -0.27029 -0.30192 -0.261 -0.2951 8.3185 -0.0053361 -0.0043211 0.011377 0.003772 0.11278 -0.00047994 -0.0022031 -0.0024408 0.0012274 0 -0.015675 0 0.00063256 0 0.0005155 0 4.959
3.8633 -0.18832 -0.18769 -0.21416 -0.18328 -0.20435 -0.18545 -0.27024 -0.24788 -0.28992 -0.25066 -0.29372 8.1504 -0.002216 -0.0013355 0.012158 0.0012935 0.12326 -0.00070001 -0.0018497 -0.0016998 -0.0047047 0 -0.015745 0 0.0010038 0 0.00096864 0 4.8205
3.8672 -0.1775 -0.17012 -0.20312 -0.16179 -0.20767 -0.1731 -0.23757 -0.2047 -0.23757 -0.22668 -0.25381 7.9566 0.00099086 0.00023122 0.0087949 -0.0010003 0.11377 -0.00059149 -0.0015612 -0.00086367 -0.0062315 0 -0.015782 0 0.0013707 0 0.0015113 0 4.3183
3.8711 -0.16327 -0.15407 -0.1863 -0.14733 -0.19213 -0.15623 -0.18318 -0.15674 -0.16824 -0.19201 -0.18923 7.7565 0.0025108 -0.00011059 0.0039417 -0.0015675 0.086358 0.00057856 -0.00044997 -0.0011285 -0.0021516 0 -0.015451 0 0.001328 0 0.0017675 0 3.5543
3.875 -0.14758 -0.14055 -0.16153 -0.13508 -0.15752 -0.13512 -0.1273 -0.11669 -0.10776 -0.15072 -0.12335 7.5522 0.0021066 -0.00058808 0.000811 -0.00065236 0.052551 0.0023053 0.0013861 -0.003067 0.0044248 0 -0.014759 0 0.00084619 0 0.0016838 0 2.7335
3.8789 -0.13182 -0.12926 -0.13267 -0.12033 -0.11786 -0.11426 -0.086994 -0.088988 -0.070423 -0.10878 -0.076175 7.3275 0.0011764 0.00077884 0.00069993 0.00038003 0.026086 0.0030156 0.0027887 -0.005645 0.008657 0 -0.014145 0 0.00037277 0 0.0014567 0 2.0618
3.8828 -0.11482 -0.11808 -0.10628 -0.10388 -0.088851 -0.099275 -0.067742 -0.071891 -0.055964 -0.073857 -0.054962 7.0648 0.0014055 0.0039387 0.002529 0.00054668 0.014491 0.0014442 0.0024344 -0.006722 0.0077533 0 -0.014105 0 0.00049397 0 0.0012715 0 1.6418
3.8867 -0.093677 -0.10324 -0.085251 -0.090547 -0.074174 -0.09199 -0.063783 -0.062407 -0.056385 -0.05249 -0.053681 6.7643 0.0031564 0.0066235 0.0043069 -0.00010998 0.015737 -0.0019658 3.0016e-05 -0.004954 0.0028473 0 -0.014708 0 0.0014062 0 0.0011532 0 1.4337
3.8906 -0.066846 -0.080957 -0.066231 -0.082432 -0.063811 -0.087585 -0.064764 -0.058471 -0.06366 -0.0459 -0.059947 6.446 0.0051286 0.0064121 0.0048138 -0.0011456 0.021843 -0.0050532 -0.0032238 -0.0013617 -0.0023297 0 -0.01549 0 0.002647 0 0.0010379 0 1.3018
3.8945 -0.036277 -0.050043 -0.043599 -0.07413 -0.045199 -0.076636 -0.062216 -0.057225 -0.071614 -0.047643 -0.063121 6.134 0.0056984 0.0030471 0.0040871 -0.0024847 0.025726 -0.0055547 -0.0054149 0.0011904 -0.0045733 0 -0.01586 0 0.0033562 0 0.00091108 0 1.1056
3.8984 -0.0062943 -0.013477 -0.015709 -0.055143 -0.015572 -0.050777 -0.051619 -0.052852 -0.073179 -0.046074 -0.057846 5.8373 0.0046931 -0.0011988 0.0027938 -0.0042408 0.025368 -0.0030288 -0.0053816 0.00045265 -0.0034423 0 -0.015647 0 0.0029055 0 0.00081216 0 0.76892
3.9023 0.019914 0.022679 0.013356 -0.01804 0.016805 -0.0082003 -0.03086 -0.037785 -0.059433 -0.030789 -0.042265 5.5449 0.0037651 -0.0034044 0.0015249 -0.0059093 0.022303 0.00067092 -0.0035927 -0.0030287 -0.0010001 0 -0.015232 0 0.0014112 0 0.00070438 0 0.2861
3.9063 0.042802 0.052808 0.03847 0.034613 0.042875 0.044492 0.0012796 -0.0070737 -0.023761 0.0013107 -0.014729 5.2401 0.0047661 -0.0023315 0.00065501 -0.0062556 0.016838 0.0029091 -0.0016077 -0.0062104 0.00030969 0 -0.015153 0 -0.00029548 0 0.00040683 0 -0.31816
3.9102 0.065429 0.075205 0.059464 0.090537 0.062966 0.095046 0.044421 0.038036 0.032464 0.044905 0.026798 4.92 0.0075436 0.00086262 0.00046636 -0.0044738 0.0053676 0.0024812 -0.00057042 -0.0062438 -0.00037126 0 -0.015553 0 -0.0012389 0 -0.00026687 0 -1.0253
3.9141 0.089811 0.092652 0.081613 0.13497 0.08575 0.13124 0.094818 0.0906 0.099063 0.090764 0.081926 4.6023 0.0094241 0.0039401 0.0010069 -0.0014928 -0.016984 0.00053621 -0.00015684 -0.0030711 -0.0020238 0 -0.016054 0 -0.0009764 0 -0.0012669 0 -1.8182
3.918 0.11423 0.10949 0.10955 0.1591 0.11712 0.14664 0.14513 0.14178 0.16265 0.13192 0.14466 4.3117 0.0072687 0.0054763 0.0017833 0.00027135 -0.050462 -0.00063305 0.0009533 0.00058679 -0.0029861 0 -0.01616 0 0.00013425 0 -0.0022295 0 -2.6454
3.9219 0.13416 0.12753 0.1408 0.16374 0.15119 0.1437 0.18673 0.18419 0.21329 0.16628 0.20341 4.0604 0.00050537 0.0056079 0.0018962 -0.0010458 -0.087159 0.00020682 0.0034762 0.0018533 -0.0023646 0 -0.015787 0 0.0012601 0 -0.002702 0 -3.397
3.9258 0.14596 0.14423 0.16605 0.15685 0.17371 0.13265 0.21283 0.21246 0.24606 0.19393 0.24486 3.8401 -0.0076823 0.0052679 0.00080201 -0.0047638 -0.11395 0.0021148 0.0063898 0.00035293 -0.00047442 0 -0.015358 0 0.0017219 0 -0.0025047 0 -3.9286
3.9297 0.14983 0.15474 0.17659 0.14795 0.1752 0.12607 0.22039 0.2222 0.25727 0.21255 0.25942 3.6327 -0.012427 0.0050067 -0.0010175 -0.0078759 -0.12044 0.0029989 0.007542 -0.0016973 0.0017064 0 -0.015361 0 0.0014278 0 -0.001897 0 -4.1243
3.9336 0.14916 0.15604 0.17176 0.14353 0.16028 0.13172 0.20999 0.21082 0.24217 0.21612 0.24481 3.4295 -0.010988 0.0046288 -0.0023592 -0.0076024 -0.10594 0.0017737 0.0056214 -0.0019464 0.0032667 0 -0.015823 0 0.00081085 0 -0.0013785 0 -3.9579
3.9375 0.14725 0.14949 0.15908 0.14506 0.1434 0.14756 0.18508 0.18047 0.19905 0.19917 0.20654 3.2398 -0.0050297 0.0037693 -0.0024769 -0.0039542 -0.07973 -0.00046596 0.001669 -0.00030932 0.0036515 0 -0.01625 0 0.0003927 0 -0.0012979 0 -3.5088
3.9414 0.14464 0.13978 0.14689 0.14927 0.13509 0.16271 0.1518 0.14003 0.13675 0.16329 0.15568 3.081 0.0007348 0.0025211 -0.0019186 0.00023919 -0.054561 -0.0014398 -0.0014369 0.0011828 0.0026229 0 -0.016113 0 0.0003665 0 -0.0016231 0 -2.9259
3.9453 0.13967 0.13127 0.13714 0.14997 0.13285 0.16458 0.11862 0.10243 0.076107 0.11962 0.10552 2.9605 0.0024383 0.0013537 -0.0019536 0.0019611 -0.038396 7.9474e-05 -0.0012596 0.00086166 0.00034573 0 -0.015407 0 0.00051964 0 -0.0020596 0 -2.3666
3.9492 0.13146 0.12527 0.12563 0.14123 0.1263 0.14776 0.094526 0.077993 0.039858 0.084275 0.067781 2.867 0.00011708 0.00053023 -0.0029941 0.00073771 -0.031027 0.002962 0.0021323 -0.00048618 -0.002358 0 -0.0147 0 0.00049366 0 -0.0023673 0 -1.9485
3.9531 0.12198 0.12036 0.10922 0.12148 0.11107 0.11836 0.085472 0.0691 0.037555 0.069378 0.049309 2.78 -0.0026968 -0.00017502 -0.0037064 -0.001232 -0.027504 0.0046772 0.0062051 -0.00025786 -0.0040948 0 -0.014607 0 0.00011151 0 -0.0025512 0 -1.7314
3.957 0.11491 0.11523 0.092004 0.096131 0.096184 0.090341 0.091349 0.071304 0.059028 0.076415 0.0504 2.6887 -0.0023687 -0.0010803 -0.00204 -0.0016026 -0.02467 0.0036658 0.0081042 0.0031433 -0.003702 0 -0.015198 0 -0.00050217 0 -0.0027621 0 -1.7237
3.9609 0.11229 0.11085 0.083476 0.075917 0.096246 0.076388 0.10637 0.07985 0.084149 0.096938 0.066214 2.6024 0.0015595 -0.0020341 0.0025525 -0.00038647 -0.024684 0.00087705 0.0069732 0.0082465 -0.001316 0 -0.015933 0 -0.0010631 0 -0.0030525 0 -1.8967
3.9648 0.1124 0.10963 0.089817 0.070854 0.11563 0.080233 0.12309 0.094903 0.1012 0.11955 0.090735 2.5426 0.0060628 -0.0024448 0.0079148 0.00020192 -0.032493 -0.0010396 0.0043842 0.011502 0.0013642 0 -0.016177 0 -0.0013644 0 -0.003274 0 -2.197
3.9688 0.11115 0.11252 0.10707 0.083433 0.14124 0.095821 0.13704 0.11952 0.11649 0.13713 0.12027 2.5237 0.0073875 -0.0019554 0.010507 -0.0016211 -0.049855 -0.00018508 0.0026079 0.010504 0.0022091 0 -0.015808 0 -0.0014014 0 -0.0032304 0 -2.5537
3.9727 0.10576 0.1168 0.12324 0.1064 0.15242 0.11304 0.14779 0.15175 0.14466 0.14873 0.15306 2.5397 0.0042805 -0.00097263 0.0083354 -0.0049576 -0.071556 0.0027693 0.0024591 0.0062739 0.00044854 0 -0.015311 0 -0.001311 0 -0.0029133 0 -2.8822
3.9766 0.097255 0.11732 0.12759 0.12721 0.13947 0.12451 0.15561 0.17922 0.18788 0.15552 0.18472 2.5691 -0.0010862 -0.00032857 0.0028477 -0.0068914 -0.087493 0.005094 0.0027566 0.0022961 -0.0025049 0 -0.015295 0 -0.0012177 0 -0.002554 0 -3.0877
3.9805 0.08922 0.11017 0.11845 0.13588 0.11239 0.12796 0.15729 0.18361 0.2244 0.15569 0.20435 2.5921 -0.0050352 -0.00032388 -0.0020825 -0.0055336 -0.089122 0.0043806 0.0018062 0.0012479 -0.0041761 0 -0.015915 0 -0.0011273 0 -0.0024175 0 -3.0743
3.9844 0.08418 0.095784 0.1023 0.12992 0.090829 0.12364 0.14579 0.15349 0.22046 0.14365 0.19682 2.6049 -0.0052401 -0.00021662 -0.0032689 -0.00229 -0.075054 0.00062585 -0.00065145 0.0026675 -0.0032819 0 -0.016752 0 -0.00094046 0 -0.0025432 0 -2.7692
3.9883 0.080905 0.07863 0.086062 0.11311 0.084671 0.11091 0.11545 0.095106 0.15818 0.11465 0.15256 2.6194 -0.002131 0.0011182 -0.00064471 -0.0008155 -0.051462 -0.0037954 -0.0029784 0.0038064 -0.0010521 0 -0.017247 0 -0.00055105 0 -0.0027005 0 -2.1641
3.9922 0.075273 0.063613 0.070989 0.090361 0.084465 0.088424 0.06867 0.030975 0.055417 0.070804 0.078195 2.65 0.0019338 0.003872 0.0030925 -0.0034663 -0.027415 -0.0060992 -0.0031193 0.0026525 -0.00021211 0 -0.017211 0 4.9671e-05 0 -0.0026096 0 -1.3514
3.9961 0.063784 0.052364 0.053986 0.064057 0.071461 0.057555 0.017944 -0.014011 -0.041505 0.022857 -0.0017284 2.7008 0.0045752 0.0066842 0.005079 -0.0087301 -0.0092515 -0.00515 -0.00058392 -3.3604e-05 -0.0023882 0 -0.016933 0 0.00072816 0 -0.002211 0 -0.5199
4 0.046464 0.042442 0.034035 0.035185 0.037518 0.024842 -0.01978 -0.028414 -0.088552 -0.014491 -0.056331 2.7647 0.0047136 0.0075357 0.0045851 -0.012303 0.0017131 -0.0019083 0.0029754 -0.0016877 -0.0063465 0 -0.016814 0 0.0012441 0 -0.001717 0 0.11115
4.0039 0.026618 0.029921 0.015644 0.0068044 -0.004977 -0.00035831 -0.03302 -0.019532 -0.073945 -0.030675 -0.066857 2.832 0.0026363 0.0054897 0.0030269 -0.010918 0.0072135 0.0017575 0.0051341 -0.00076598 -0.008885 0 -0.016934 0 0.0013567 0 -0.0014044 0 0.39817
4.0078 0.0079846 0.012899 0.0048147 -0.015037 -0.033432 -0.01202 -0.022823 -0.0048099 -0.023356 -0.025212 -0.038702 2.9 -0.00064042 0.0016735 0.0020898 -0.0052957 0.0086187 0.0044799 0.004727 0.0016017 -0.0077387 0 -0.017019 0 0.00096294 0 -0.0013582 0 0.35516
4.0117 -0.0079621 -0.0070735 0.0016496 -0.025153 -0.035927 -0.012201 -0.0018901 0.0022367 0.022405 -0.0077115 0.0025011 2.9739 -0.0039244 -0.0015014 0.0020889 0.00060651 0.0056423 0.0057624 0.0026838 0.0028215 -0.0038128 0 -0.016781 0 0.0001988 0 -0.0014162 0 0.15133
4.0156 -0.022305 -0.026555 -0.0018877 -0.024543 -0.022482 -0.0099372 0.013237 -0.00056198 0.037213 0.0075309 0.028072 3.059 -0.0061324 -0.0022633 0.002112 0.0032171 -0.0017954 0.0054357 0.00098536 0.0015494 -0.00051372 0 -0.016269 0 -0.00057752 0 -0.0013473 0 0.017309
4.0195 -0.036883 -0.043072 -0.015478 -0.021604 -0.015871 -0.014971 0.011039 -0.0081612 0.02266 0.008584 0.023618 3.1542 -0.0065926 -0.00086227 0.0014263 0.0023256 -0.010832 0.0033218 0.00079603 -0.00098718 -0.00063607 0 -0.015843 0 -0.00095096 0 -0.0010697 0 0.1199
4.0234 -0.052527 -0.056721 -0.041021 -0.02711 -0.03104 -0.031494 -0.010737 -0.017896 -0.003144 -0.0093265 -0.0060988 3.251 -0.0054173 0.0007617 0.00037108 0.00065447 -0.015307 -0.00024035 0.0015113 -0.0023945 -0.0036837 0 -0.015815 0 -0.00069061 0 -0.00069356 0 0.48909
4.0273 -0.068921 -0.069436 -0.069966 -0.046765 -0.062893 -0.056776 -0.04674 -0.034144 -0.02695 -0.043012 -0.046453 3.3383 -0.003535 0.00062888 -0.00023199 0.00074224 -0.0088976 -0.0036954 0.0015247 -0.0016624 -0.0062374 0 -0.016144 0 9.0337e-05 0 -0.00037026 0 1.0386
4.0313 -0.085656 -0.082945 -0.090891 -0.077619 -0.093455 -0.084821 -0.088518 -0.063549 -0.051233 -0.083852 -0.086425 3.4076 -0.0020762 -0.0018145 -0.00029589 0.0024282 0.010394 -0.0046625 -8.1229e-05 -0.00011419 -0.0051486 0 -0.016498 0 0.00098856 0 -0.00012541 0 1.6483
4.0352 -0.10275 -0.097298 -0.1004 -0.11108 -0.11025 -0.11093 -0.1281 -0.10612 -0.086484 -0.12186 -0.12419 3.4537 -0.0015118 -0.0055692 -0.00072547 0.0034054 0.038012 -0.0016736 -0.0025094 0.00018781 -0.00058619 0 -0.016601 0 0.0015684 0 0.00015026 0 2.2343
4.0391 -0.11977 -0.11096 -0.10641 -0.13922 -0.11723 -0.1331 -0.15936 -0.15158 -0.13529 -0.14953 -0.16163 3.4742 -0.001391 -0.0091179 -0.0022897 0.0020513 0.064888 0.004137 -0.0038191 -0.0012355 0.0039991 0 -0.016495 0 0.001651 0 0.0005554 0 2.7577
4.043 -0.1346 -0.12191 -0.1199 -0.15849 -0.12782 -0.1501 -0.17833 -0.18503 -0.18515 -0.16399 -0.19533 3.4696 -0.0010171 -0.011491 -0.0043856 -0.00055758 0.082515 0.0092316 -0.002585 -0.0027892 0.0050368 0 -0.016454 0 0.0014182 0 0.0010386 0 3.1832
4.0469 -0.14361 -0.12866 -0.14258 -0.16838 -0.148 -0.15959 -0.18382 -0.19699 -0.21683 -0.16674 -0.21461 3.4451 -0.00036156 -0.012481 -0.0052373 -0.0015953 0.0875 0.010097 0.000787 -0.002652 0.0021534 0 -0.016662 0 0.0012438 0 0.001405 0 3.4469
4.0508 -0.14379 -0.13054 -0.1625 -0.1679 -0.16722 -0.15904 -0.17774 -0.18876 -0.21952 -0.16124 -0.20914 3.4101 -0.00013295 -0.012159 -0.0035384 0.00058043 0.082517 0.0060606 0.0041925 -0.0008827 -0.0015212 0 -0.016994 0 0.0013762 0 0.0014537 0 3.4738
4.0547 -0.1353 -0.12761 -0.16292 -0.15495 -0.16717 -0.14872 -0.16413 -0.16901 -0.19801 -0.15006 -0.17889 3.3719 -0.00080213 -0.010487 0.0001227 0.0045517 0.07331 -9.0877e-06 0.0052962 0.00058988 -0.0023565 0 -0.017132 0 0.0017232 0 0.0011144 0 3.2345
4.0586 -0.12205 -0.12071 -0.13695 -0.12982 -0.14008 -0.13325 -0.14678 -0.14568 -0.16624 -0.13356 -0.13634 3.3288 -0.0016662 -0.0075189 0.0036261 0.0069874 0.064252 -0.0039429 0.0031718 0.0001324 0.00035625 0 -0.016871 0 0.0019164 0 0.00048128 0 2.7875
4.0625 -0.10954 -0.11152 -0.095273 -0.099012 -0.099003 -0.11941 -0.12746 -0.12123 -0.13465 -0.11143 -0.098267 3.2685 -0.0012377 -0.0038545 0.0052078 0.005731 0.055823 -0.0036239 -0.0011194 -0.0016553 0.0038428 0 -0.016302 0 0.0016151 0 -0.0002409 0 2.2657
4.0664 -0.10145 -0.10227 -0.0595 -0.074063 -0.069364 -0.11154 -0.1066 -0.095089 -0.10422 -0.085492 -0.074384 3.1761 0.0011044 -0.00067385 0.0049705 0.0018187 0.045732 -0.00055052 -0.0053568 -0.0024561 0.0046447 0 -0.015705 0 0.00081348 0 -0.00080791 0 1.814
4.0703 -0.097547 -0.094745 -0.046781 -0.064826 -0.068778 -0.10861 -0.08583 -0.069558 -0.071982 -0.061105 -0.06297 3.0466 0.003854 0.00088948 0.0044721 -0.0015004 0.032504 0.0017373 -0.0076615 -0.00078683 0.0020175 0 -0.015302 0 -9.8567e-05 0 -0.00099715 0 1.5239
4.0742 -0.094451 -0.08929 -0.058134 -0.072228 -0.092792 -0.10542 -0.069461 -0.052119 -0.041024 -0.045326 -0.056795 2.89 0.0041628 0.00051705 0.0048606 -0.0017434 0.018467 0.00089633 -0.0075043 0.0021346 -0.0013757 0 -0.015126 0 -0.0005834 0 -0.00068963 0 1.4088
4.0781 -0.08853 -0.084525 -0.079468 -0.086991 -0.11869 -0.097051 -0.062555 -0.050743 -0.023321 -0.042821 -0.052752 2.7244 0.00040692 -0.0010949 0.0055699 0.00067942 0.0094405 -0.0022483 -0.0055688 0.0033537 -0.0020987 0 -0.015098 0 -0.000336 0 2.7528e-05 0 1.4244
4.082 -0.078511 -0.078303 -0.093264 -0.095957 -0.12355 -0.082699 -0.066681 -0.066229 -0.031224 -0.052624 -0.055348 2.5621 -0.005778 -0.0027921 0.0049894 0.0030908 0.010929 -0.0046772 -0.0028044 0.001173 0.00072055 0 -0.015177 0 0.00048688 0 0.00082846 0 1.5049
4.0859 -0.066079 -0.069228 -0.090762 -0.091159 -0.10115 -0.066113 -0.077276 -0.088952 -0.064766 -0.068356 -0.070495 2.4016 -0.010247 -0.0037749 0.0023967 0.0031532 0.023485 -0.0040389 0.00035239 -0.00287 0.0046028 0 -0.015376 0 0.0013625 0 0.0012888 0 1.5864
4.0898 -0.054349 -0.057664 -0.075594 -0.074468 -0.064704 -0.052611 -0.085663 -0.10382 -0.10677 -0.081632 -0.095774 2.2329 -0.00966 -0.0039933 -0.00094273 0.00092945 0.040857 -0.00070247 0.0038667 -0.0051967 0.0061721 0 -0.015656 0 0.0017544 0 0.0011639 0 1.6122
4.0938 -0.045613 -0.045514 -0.057888 -0.05467 -0.03498 -0.045322 -0.084598 -0.10002 -0.13146 -0.086001 -0.1172 2.0501 -0.0045111 -0.0039023 -0.002752 -0.0013969 0.052866 0.0027748 0.0073145 -0.0035115 0.0043632 0 -0.015861 0 0.0014647 0 0.000597 0 1.5352
4.0977 -0.039982 -0.034987 -0.045229 -0.04011 -0.024772 -0.043219 -0.072746 -0.07785 -0.12087 -0.078853 -0.11687 1.8582 0.0010788 -0.0039118 -0.0018431 -0.0016362 0.051462 0.0040538 0.0093937 0.001001 0.0012363 0 -0.01583 0 0.00074035 0 4.529e-05 0 1.33
4.1016 -0.035546 -0.027255 -0.037827 -0.033097 -0.031336 -0.041791 -0.054286 -0.047502 -0.076701 -0.060997 -0.086075 1.6673 0.0028946 -0.0040306 0.00081783 0.0005341 0.035903 0.0029504 0.0085428 0.0047928 -0.00029694 0 -0.015583 0 7.6456e-05 0 -6.7386e-05 0 1.0058
4.1055 -0.029649 -0.021813 -0.030379 -0.02977 -0.040575 -0.03559 -0.034422 -0.021088 -0.018899 -0.035517 -0.033137 1.4795 0.00036868 -0.0039253 0.0031628 0.0035205 0.013235 0.0012224 0.0043978 0.0052638 0.00053073 0 -0.015352 0 -0.00012124 0 0.00030718 0 0.60751
4.1094 -0.020379 -0.016778 -0.017671 -0.024146 -0.037828 -0.021291 -0.015319 -0.0044403 0.027671 -0.007169 0.020543 1.2838 -0.0030013 -0.0032593 0.0040645 0.0053392 -0.0064085 0.00066844 -0.0012208 0.0029944 0.0016281 0 -0.015382 0 0.00022934 0 0.00081521 0 0.19613
4.1133 -0.0075 -0.0098585 0.00096798 -0.012321 -0.017137 8.2517e-05 0.0037848 0.0053498 0.048603 0.018173 0.053715 1.065 -0.0030802 -0.0020356 0.0042329 0.0051613 -0.016368 0.0014842 -0.0050133 0.00078957 0.00027329 0 -0.015677 0 0.00089474 0 0.0010322 0 -0.17652
4.1172 0.0074769 0.00050712 0.021189 0.00598 0.016077 0.022981 0.023091 0.015721 0.04688 0.035253 0.058107 0.82056 0.00079268 -0.00072669 0.0050971 0.0036222 -0.017107 0.0023277 -0.0044545 0.00067537 -0.0039839 0 -0.015994 0 0.0015271 0 0.00085247 0 -0.48286
4.1211 0.022031 0.01429 0.036706 0.028177 0.049017 0.039905 0.039769 0.031789 0.037658 0.042152 0.042119 0.56786 0.0049645 -8.1674e-05 0.0069618 0.0019635 -0.014445 0.001775 8.9163e-05 0.0019689 -0.0086159 0 -0.016095 0 0.0018865 0 0.00056647 0 -0.71742
4.125 0.033831 0.02969 0.043442 0.050144 0.069009 0.045887 0.049673 0.052174 0.035844 0.041781 0.023655 0.33432 0.004862 -0.00063669 0.0084793 0.0010244 -0.01414 -0.00037065 0.0052965 0.0022923 -0.010263 0 -0.016031 0 0.0019405 0 0.00054431 0 -0.88567
4.1289 0.041846 0.043841 0.042076 0.067211 0.070444 0.042172 0.051676 0.070028 0.045746 0.040107 0.017842 0.1371 -0.00046268 -0.002182 0.0080244 0.0009045 -0.017362 -0.0030517 0.0072517 0.00030648 -0.0076278 0 -0.016104 0 0.0018175 0 0.00083436 0 -0.99565
4.1328 0.046813 0.054229 0.037537 0.075515 0.057709 0.036073 0.049794 0.077879 0.059673 0.041883 0.028061 -0.029284 -0.0069419 -0.003643 0.0054845 0.0012653 -0.020662 -0.0049636 0.0044717 -0.0027602 -0.0024259 0 -0.016526 0 0.0016912 0 0.0010821 0 -1.0565
4.1367 0.050784 0.060078 0.035829 0.074107 0.042485 0.036386 0.050289 0.072681 0.065635 0.047454 0.045615 -0.18647 -0.0087454 -0.0037041 0.0025105 0.0016967 -0.020056 -0.0054819 -0.00093587 -0.004341 0.0022776 0 -0.017112 0 0.0016833 0 0.00087095 0 -1.0809
4.1406 0.055982 0.062811 0.040338 0.066514 0.036767 0.047351 0.056234 0.05809 0.057883 0.053692 0.057419 -0.35319 -0.0033736 -0.0019137 0.00092528 0.0017955 -0.015402 -0.0047793 -0.0050636 -0.0031539 0.0045505 0 -0.017366 0 0.0018132 0 0.00016431 0 -1.0884
4.1445 0.063536 0.065134 0.050255 0.05973 0.045871 0.065803 0.065106 0.04308 0.042425 0.058219 0.05618 -0.53116 0.0059637 0.00061824 0.00097362 0.0011262 -0.011101 -0.0033841 -0.0054748 -0.00046889 0.0045867 0 -0.016926 0 0.0019884 0 -0.00059324 0 -1.1094
4.1484 0.072775 0.069276 0.062226 0.060279 0.066058 0.083796 0.072134 0.037935 0.033596 0.062606 0.046256 -0.7078 0.012829 0.0017707 0.0012832 -0.0005963 -0.012569 -0.0018492 -0.0031105 0.0012267 0.0036647 0 -0.015965 0 0.002036 0 -0.00084342 0 -1.1864
4.1523 0.081436 0.075576 0.073619 0.069875 0.08813 0.094477 0.076084 0.049504 0.044354 0.070979 0.041174 -0.87112 0.012733 7.7517e-05 0.0005795 -0.003109 -0.021686 -0.00072977 -0.0011526 0.00069157 0.0025641 0 -0.015106 0 0.0017909 0 -0.00042394 0 -1.3625
4.1563 0.08675 0.082368 0.084222 0.084188 0.10382 0.096315 0.081145 0.077586 0.077267 0.085159 0.054078 -1.0208 0.0065451 -0.0037874 -0.00070185 -0.0054017 -0.035222 -0.00048523 -0.0018972 -0.0010214 0.0011804 0 -0.0149 0 0.0012218 0 0.00025704 0 -1.6532
4.1602 0.086918 0.087145 0.094648 0.095951 0.10983 0.092624 0.092212 0.11392 0.12226 0.10134 0.087228 -1.1645 -0.00058458 -0.0071667 -0.00069208 -0.0060982 -0.04746 -0.0010473 -0.0045367 -0.0018828 -0.00052619 0 -0.015338 0 0.00051075 0 0.00055331 0 -2.0113
4.1641 0.082224 0.088046 0.10324 0.099971 0.10721 0.087739 0.10791 0.14463 0.16191 0.11211 0.12795 -1.3046 -0.0035647 -0.0074097 0.0019444 -0.0043256 -0.05441 -0.0014905 -0.0059347 -0.0010445 -0.0016801 0 -0.015871 0 -1.4319e-05 0 0.00011961 0 -2.3183
4.168 0.075064 0.08465 0.10531 0.095972 0.098062 0.083891 0.11886 0.15573 0.18001 0.11214 0.15462 -1.4308 -0.0011175 -0.004155 0.0063723 -0.0004922 -0.055802 -0.00050713 -0.0037113 0.00043307 -0.00099025 0 -0.015919 0 -9.381e-05 0 -0.0008286 0 -2.4252
4.1719 0.068639 0.077788 0.096444 0.087254 0.083766 0.081207 0.11423 0.13983 0.16812 0.10182 0.14957 -1.5267 0.0039696 0.00016768 0.01002 0.0036624 -0.053409 0.0023546 0.0012379 0.00090403 0.0017988 0 -0.015403 0 0.00024676 0 -0.0017479 0 -2.2323
4.1758 0.06493 0.06888 0.077427 0.076942 0.06609 0.079435 0.091408 0.10073 0.12767 0.085203 0.11054 -1.5868 0.0077465 0.0022797 0.010742 0.0059461 -0.047949 0.0057937 0.0052015 -4.3771e-05 0.005147 0 -0.014769 0 0.00067381 0 -0.0022465 0 -1.7589
4.1797 0.063292 0.059439 0.055426 0.06552 0.048813 0.078311 0.059877 0.052793 0.069041 0.064864 0.053022 -1.6248 0.0082823 0.00087992 0.0086027 0.0050851 -0.038132 0.0073928 0.0047803 -0.0012252 0.0067108 0 -0.014528 0 0.00078054 0 -0.0023621 0 -1.1516
4.1836 0.06086 0.050903 0.039429 0.051729 0.036741 0.07591 0.034935 0.014453 0.009023 0.040172 0.001803 -1.6652 0.0065318 -0.002172 0.0055913 0.0017255 -0.023124 0.0056389 -0.00010113 -0.0012137 0.0053228 0 -0.01476 0 0.00041637 0 -0.0024164 0 -0.61518
4.1875 0.054764 0.044457 0.03333 0.035524 0.032313 0.067836 0.026397 -0.0012645 -0.033313 0.01182 -0.022606 -1.7241 0.004711 -0.0034901 0.003643 -0.001709 -0.0058854 0.0016034 -0.0060152 0.00015987 0.0020707 0 -0.015078 0 -0.00016746 0 -0.0026374 0 -0.3107
4.1914 0.044632 0.040589 0.033195 0.019883 0.033394 0.050243 0.032014 0.0062443 -0.043601 -0.012317 -0.014128 -1.7976 0.0041129 -0.0012315 0.0029956 -0.0024419 0.0065995 -0.0015275 -0.0088499 0.0017669 -0.00061016 0 -0.015059 0 -0.00050401 0 -0.0029378 0 -0.28388
4.1953 0.033371 0.038633 0.031657 0.0096148 0.03518 0.025298 0.041116 0.025401 -0.020283 -0.018457 0.017511 -1.8665 0.0043319 0.0031668 0.0024283 0.00071626 0.0075705 -0.001052 -0.0071208 0.0025028 -0.00098817 0 -0.014687 0 -0.00029076 0 -0.0030375 0 -0.46226
4.1992 0.025307 0.036862 0.025414 0.0081789 0.034675 0.0033989 0.04455 0.0403 0.021753 0.002281 0.053482 -1.9143 0.0041889 0.0061919 0.00094377 0.0062492 -0.0038211 0.0026975 -0.0029145 0.0024022 0.0006922 0 -0.014368 0 0.00036005 0 -0.0027691 0 -0.70837
4.2031 0.022922 0.033355 0.018303 0.015214 0.032998 -0.0023461 0.0415 0.041187 0.05747 0.041963 0.075655 -1.9406 0.0030946 0.0053176 -0.00097205 0.010643 -0.02052 0.0063209 0.00019523 0.002336 0.0028049 0 -0.014505 0 0.0010239 0 -0.0022432 0 -0.88635
4.207 0.024706 0.027137 0.016566 0.026529 0.03279 0.013074 0.037483 0.030198 0.066694 0.075628 0.074403 -1.9586 0.0015117 0.0011386 -0.0018172 0.010694 -0.031793 0.0061658 0.00023869 0.0027785 0.0040345 0 -0.015099 0 0.0013304 0 -0.00173 0 -0.90861
4.2109 0.025933 0.018755 0.020928 0.036118 0.0335 0.03947 0.036631 0.018075 0.048081 0.077101 0.051757 -1.981 0.00032114 -0.0033186 -0.00070771 0.0058628 -0.030865 0.0016243 -0.0017928 0.0031886 0.0044274 0 -0.015751 0 0.0012636 0 -0.0014119 0 -0.75613
4.2148 0.021911 0.0098179 0.023915 0.038582 0.030197 0.055902 0.036582 0.014329 0.02023 0.039936 0.019446 -2.0086 -4.5369e-05 -0.0053655 0.0015692 -0.0011804 -0.019828 -0.0041144 -0.0033026 0.002779 0.0048898 0 -0.016063 0 0.0011278 0 -0.0012702 0 -0.47814
4.2188 0.011255 0.0018778 0.016043 0.030889 0.018132 0.045303 0.030881 0.018633 0.0068383 -0.014817 -0.0074367 -2.0326 0.00016282 -0.0048785 0.0031669 -0.0064184 -0.0075354 -0.0066873 -0.002651 0.0017348 0.0058773 0 -0.015994 0 0.0012222 0 -0.0011967 0 -0.16953
4.2227 -0.0032551 -0.0044802 -0.00455 0.0135 -0.0013254 0.0082969 0.015765 0.020586 0.016331 -0.053147 -0.018992 -2.0469 0.00047816 -0.0039878 0.0028079 -0.0074336 -0.0019947 -0.0042951 -0.00050258 0.0013109 0.0067623 0 -0.015831 0 0.001537 0 -0.0011676 0 0.078812
4.2266 -0.016677 -0.0097267 -0.028603 -0.0090956 -0.020121 -0.035597 -0.0060878 0.008382 0.03297 -0.054654 -0.017009 -2.0571 0.00075954 -0.0046917 0.00080042 -0.0051112 -0.0035816 0.00079363 0.0011131 0.0024684 0.0065103 0 -0.015839 0 0.0017587 0 -0.0012667 0 0.23952
4.2305 -0.025069 -0.014745 -0.042542 -0.029231 -0.030053 -0.061428 -0.028411 -0.020479 0.028658 -0.028877 -0.014344 -2.0761 0.0012745 -0.006776 -0.0014716 -0.0026943 -0.0049483 0.0043076 0.00090362 0.0044918 0.004846 0 -0.015984 0 0.001574 0 -0.0015321 0 0.37257
4.2344 -0.027461 -0.020052 -0.039761 -0.039174 -0.030402 -0.056758 -0.046975 -0.055293 -0.012516 -0.0065206 -0.025582 -2.1122 0.002343 -0.0080056 -0.0029375 -0.0029798 0.0020895 0.003691 -0.00050415 0.0052866 0.0026152 0 -0.016028 0 0.00097868 0 -0.0018146 0 0.57551
4.2383 -0.025581 -0.025386 -0.025865 -0.035699 -0.028607 -0.02995 -0.061261 -0.078573 -0.076941 -0.012408 -0.054225 -2.1602 0.0039695 -0.0063309 -0.0036748 -0.0060258 0.018436 0.00011168 -0.0013373 0.0033572 0.00097241 0 -0.015864 0 0.00030232 0 -0.001837 0 0.88009
4.2422 -0.022135 -0.029763 -0.012936 -0.02309 -0.032545 -0.0026617 -0.070448 -0.077938 -0.12708 -0.04355 -0.086439 -2.2053 0.0057818 -0.0019755 -0.0044666 -0.0092716 0.035423 -0.0029279 -0.00051607 -0.00045917 0.00028683 0 -0.015703 0 -6.619e-05 0 -0.0014302 0 1.1789
4.2461 -0.019192 -0.031818 -0.0084658 -0.011377 -0.041877 0.0067329 -0.069287 -0.054302 -0.1275 -0.071734 -0.098434 -2.2362 0.0072381 0.002524 -0.0057012 -0.0098556 0.040728 -0.0029101 0.001275 -0.0034254 -9.5158e-05 0 -0.015879 0 1.2817e-05 0 -0.0007203 0 1.2662
4.25 -0.017607 -0.030307 -0.0095692 -0.009775 -0.047657 -0.0045655 -0.050644 -0.020432 -0.071706 -0.068423 -0.074123 -2.2555 0.0078756 0.0043129 -0.0068122 -0.0070364 0.028038 -0.00043363 0.0022847 -0.0033272 -0.0010537 0 -0.016482 0 0.00036505 0 -7.0695e-05 0 0.9898
4.2539 -0.017211 -0.024745 -0.0076459 -0.019562 -0.04134 -0.024395 -0.014351 0.0081538 0.011282 -0.030001 -0.019937 -2.2776 0.0074764 0.0024475 -0.0067827 -0.0026688 0.0027268 0.0016557 0.0014409 -0.00060545 -0.0027614 0 -0.017186 0 0.00071122 0 0.00018806 0 0.40324
4.2578 -0.017113 -0.016006 0.0017784 -0.03223 -0.024377 -0.036661 0.026383 0.022358 0.076018 0.018654 0.036151 -2.3172 0.0061793 -0.0014925 -0.0051325 0.00048917 -0.021163 0.0010809 -0.00053459 0.0019577 -0.0045559 0 -0.017508 0 0.00092166 0 4.5458e-06 0 -0.21992
4.2617 -0.015905 -0.0064218 0.014177 -0.035326 -0.0081704 -0.032851 0.049923 0.022277 0.090705 0.044738 0.062648 -2.3774 0.0045271 -0.0047288 -0.0024009 0.00099251 -0.030484 -0.0018179 -0.0016905 0.001797 -0.0056303 0 -0.017225 0 0.0010713 0 -0.00037853 0 -0.55017
4.2656 -0.012117 0.0010392 0.0208 -0.022232 -0.0035241 -0.015832 0.04151 0.013352 0.056027 0.033699 0.04662 -2.4489 0.0033155 -0.0052859 0.00026975 -0.00043614 -0.021823 -0.0045517 -0.00056915 -0.0010797 -0.005718 0 -0.016552 0 0.0012724 0 -0.00063296 0 -0.4333
4.2695 -0.0051155 0.0043534 0.017812 0.0017569 -0.009712 0.0045739 0.0067755 0.0010001 0.00040883 -0.0011632 0.0026222 -2.5171 0.0031601 -0.0031115 0.0019889 -0.0018707 -0.0031028 -0.0047572 0.0024661 -0.0042271 -0.0050921 0 -0.015899 0 0.0014868 0 -0.00058242 0 -0.0069946
4.2734 0.004055 0.0038203 0.010253 0.022471 -0.01447 0.018761 -0.029582 -0.011375 -0.042051 -0.031954 -0.038612 -2.5727 0.003989 0.00026617 0.0026615 -0.0018268 0.012836 -0.0020647 0.0054674 -0.0052224 -0.0040526 0 -0.015471 0 0.001526 0 -0.00028579 0 0.39747
4.2773 0.012777 0.0021186 0.0069071 0.027332 -0.0056976 0.021932 -0.041226 -0.020728 -0.053081 -0.038615 -0.052439 -2.6162 0.0049074 0.0029538 0.0028774 -0.00013775 0.017337 0.0019506 0.0064775 -0.003988 -0.0026138 0 -0.01513 0 0.0012363 0 5.0229e-05 0 0.49468
4.2813 0.018214 0.0027205 0.011616 0.015244 0.016262 0.014958 -0.020329 -0.022835 -0.036647 -0.021053 -0.035808 -2.6549 0.0047264 0.0037952 0.0033578 0.0023702 0.010851 0.005289 0.0050755 -0.0026824 -0.00074336 0 -0.014647 0 0.00067408 0 0.00021137 0 0.2364
4.2852 0.019148 0.0076212 0.019984 -0.0021709 0.03805 0.0032355 0.016637 -0.014013 -0.009403 0.0066279 -0.0048607 -2.6972 0.0029014 0.0027817 0.0043832 0.0047074 0.00061485 0.0068908 0.0026051 -0.003318 0.0012493 0 -0.014053 0 8.5949e-05 0 6.5099e-05 0 -0.1903
4.2891 0.016943 0.016003 0.024541 -0.0093655 0.045437 -0.0052727 0.042972 0.0050746 0.014091 0.03074 0.021001 -2.7467 0.00015473 0.00079077 0.0055153 0.0062087 -0.0061648 0.0067838 0.00095661 -0.0055301 0.0027839 0 -0.013699 0 -0.00029156 0 -0.00040287 0 -0.53852
4.293 0.014833 0.024851 0.022622 0.0011062 0.036604 -0.0032699 0.043955 0.027795 0.029552 0.046817 0.033829 -2.8005 -0.0018523 -0.0010445 0.0057726 0.0065367 -0.0077808 0.0053858 0.00098516 -0.0067507 0.0035454 0 -0.013924 0 -0.00041882 0 -0.0010628 0 -0.6916
4.2969 0.015958 0.031056 0.018739 0.022994 0.023675 0.011548 0.028163 0.044897 0.040788 0.056841 0.039021 -2.8508 -0.0017235 -0.0020153 0.0042749 0.0056372 -0.0080855 0.0030267 0.0019022 -0.0046425 0.0038341 0 -0.014672 0 -0.00045235 0 -0.0016415 0 -0.71421
4.3008 0.021445 0.033416 0.019369 0.041762 0.021094 0.033724 0.018335 0.050816 0.052206 0.061679 0.045557 -2.889 0.00045229 -0.0022568 0.0010934 0.0038836 -0.011879 0.00014188 0.0021058 0.00056192 0.0042153 0 -0.015458 0 -0.00056758 0 -0.0018227 0 -0.74619
4.3047 0.029752 0.033094 0.026028 0.046536 0.032246 0.052213 0.030194 0.047625 0.063557 0.058709 0.055627 -2.911 0.0029042 -0.0026168 -0.002325 0.0021064 -0.020024 -0.0024208 0.00069867 0.0060551 0.0047959 0 -0.015769 0 -0.00077958 0 -0.0014541 0 -0.85607
4.3086 0.037598 0.032375 0.033913 0.038646 0.047085 0.057452 0.058092 0.042936 0.070458 0.046676 0.063263 -2.9217 0.0033567 -0.0039331 -0.0037805 0.0011438 -0.02843 -0.0036923 -0.0016127 0.0087678 0.0050035 0 -0.015516 0 -0.00092442 0 -0.0007274 0 -0.98786
4.3125 0.041861 0.032893 0.03706 0.029632 0.052438 0.048354 0.079945 0.043312 0.068596 0.030647 0.06155 -2.9326 0.00083723 -0.006165 -0.0018829 0.0011666 -0.031453 -0.0033599 -0.0030045 0.0078469 0.0042683 0 -0.015104 0 -0.00080677 0 -0.00013261 0 -1.032
4.3164 0.041357 0.034721 0.034122 0.030502 0.044337 0.033098 0.076659 0.048707 0.057307 0.019826 0.049914 -2.954 -0.003275 -0.0081154 0.0025695 0.0015321 -0.026573 -0.002154 -0.0020127 0.0051145 0.0029278 0 -0.015058 0 -0.00037715 0 -0.00014295 0 -0.93563
4.3203 0.037549 0.036828 0.028698 0.04157 0.03057 0.02252 0.048677 0.052588 0.04004 0.019591 0.03429 -2.9857 -0.0059374 -0.0081479 0.0067604 0.0015315 -0.016419 -0.0012547 0.0012131 0.0032844 0.0022523 0 -0.01554 0 0.00020392 0 -0.00083857 0 -0.74619
4.3242 0.03375 0.038213 0.024639 0.05187 0.02209 0.021704 0.015432 0.047561 0.022287 0.026365 0.021165 -3.0143 -0.0045824 -0.0054682 0.0078247 0.0013718 -0.0066951 -0.0011938 0.0049042 0.0036794 0.0033222 0 -0.016226 0 0.00065013 0 -0.0017918 0 -0.56161
4.3281 0.033129 0.038636 0.022246 0.048946 0.022921 0.027348 -0.0010576 0.031878 0.0090991 0.031439 0.012541 -3.022 0.00079628 -0.00093519 0.0051508 0.0022414 -0.0019975 -0.001372 0.0069299 0.0054064 0.0058012 0 -0.016626 0 0.00071116 0 -0.0023539 0 -0.45071
4.332 0.036631 0.03845 0.019751 0.030721 0.028582 0.033004 0.0064678 0.011784 0.0037416 0.030215 0.0069518 -3.0007 0.0072682 0.0033573 0.00093099 0.0050977 -0.0030347 -0.00073393 0.0063264 0.0064401 0.0079655 0 -0.01653 0 0.00031418 0 -0.0021397 0 -0.42275
4.3359 0.042178 0.037985 0.017777 0.0089812 0.033243 0.036518 0.026946 -0.0018681 0.0076393 0.027127 0.0044774 -2.9603 0.010798 0.0054776 -0.0017506 0.0092368 -0.0072294 0.001078 0.0039258 0.0054121 0.0081639 0 -0.016158 0 -0.00037922 0 -0.0013149 0 -0.46047
4.3398 0.045923 0.037239 0.020529 0.00088256 0.036652 0.041745 0.042934 -0.00019148 0.020859 0.030762 0.0092836 -2.9229 0.0090761 0.0049337 -0.0016771 0.012221 -0.011719 0.003302 0.001663 0.0025606 0.0063431 0 -0.015909 0 -0.0010261 0 -0.00044476 0 -0.56329
4.3438 0.044855 0.036141 0.031077 0.015155 0.043033 0.052587 0.046132 0.01822 0.042253 0.044133 0.026108 -2.9053 0.003246 0.0028375 -0.00047944 0.01159 -0.015854 0.0048026 0.0011633 -0.00071457 0.004055 0 -0.015971 0 -0.0012599 0 -4.332e-05 0 -0.74516
4.3477 0.038941 0.034918 0.045513 0.044402 0.053746 0.065784 0.042449 0.045887 0.068816 0.060392 0.053845 -2.9052 -0.0028705 0.00092022 -0.00075769 0.0069683 -0.021007 0.0051557 0.0026921 -0.0030458 0.0028501 0 -0.016183 0 -0.00089712 0 -0.0002126 0 -0.98965
4.3516 0.031067 0.033943 0.053345 0.070004 0.062787 0.070925 0.04313 0.069715 0.094611 0.068655 0.082801 -2.902 -0.0055289 0.00028486 -0.0030891 0.00057359 -0.028044 0.00489 0.0051512 -0.0039991 0.0026859 0 -0.016238 0 -7.4986e-05 0 -0.00066147 0 -1.2167
4.3555 0.024774 0.033088 0.045624 0.075661 0.061123 0.059202 0.051421 0.077329 0.11057 0.063816 0.098897 -2.8737 -0.0037084 0.00086079 -0.0049973 -0.0044609 -0.034957 0.0046662 0.0069604 -0.0041306 0.002074 0 -0.015995 0 0.0008023 0 -0.0010346 0 -1.3061
4.3594 0.021621 0.031278 0.023666 0.058616 0.045872 0.033016 0.057878 0.063551 0.10676 0.049975 0.091708 -2.8144 0.00038731 0.0017969 -0.0032271 -0.0064606 -0.037098 0.0043999 0.0070833 -0.0043475 -9.0695e-05 0 -0.015605 0 0.0013184 0 -0.0012155 0 -1.1674
4.3633 0.020365 0.026995 -0.00063671 0.029968 0.024476 0.0064017 0.048835 0.033637 0.077313 0.03407 0.060283 -2.7396 0.0032734 0.0022595 0.0026524 -0.0060846 -0.030264 0.0034265 0.005526 -0.0050997 -0.0029394 0 -0.015346 0 0.0013379 0 -0.0013331 0 -0.79981
4.3672 0.018532 0.019585 -0.014236 0.0049664 0.0088645 -0.0057066 0.020129 0.00090726 0.025935 0.017309 0.013395 -2.6725 0.0029007 0.0019511 0.0089361 -0.0050225 -0.014369 0.0015898 0.0031504 -0.0059232 -0.004128 0 -0.015361 0 0.0010982 0 -0.0015188 0 -0.29927
4.3711 0.014789 0.010326 -0.013595 -0.0077783 0.0050673 -0.00039974 -0.016785 -0.020731 -0.032373 -0.0051731 -0.034388 -2.6263 -5.6352e-05 0.0011066 0.010487 -0.0040314 0.0052553 -4.5591e-05 0.00109 -0.0056515 -0.0021641 0 -0.015556 0 0.00099654 0 -0.001702 0 0.18687
4.375 0.0098529 0.002079 -0.00642 -0.0094678 0.0085964 0.010172 -0.042364 -0.025114 -0.076283 -0.034959 -0.06761 -2.5943 -0.0032017 0.00018487 0.0053244 -0.0024386 0.020315 8.1427e-05 0.0001541 -0.0032659 0.0017383 0 -0.015723 0 0.0012272 0 -0.0016682 0 0.52087
4.3789 0.0052192 -0.0025148 -0.0030176 -0.0057594 0.0099344 0.0092607 -0.044067 -0.017176 -0.088568 -0.061504 -0.074473 -2.5581 -0.0045808 -0.00044023 -0.0031304 0.00042042 0.024327 0.0023678 0.0004596 0.0011113 0.0043499 0 -0.015737 0 0.0015843 0 -0.0013128 0 0.62083
4.3828 0.0012275 -0.0030783 -0.006227 0.00029634 0.0039919 -0.0093786 -0.026238 -0.008341 -0.066078 -0.065589 -0.051507 -2.503 -0.0040324 -0.00067084 -0.0085016 0.0035491 0.01651 0.005175 0.0013932 0.0058838 0.0032817 0 -0.015641 0 0.0016234 0 -0.00081016 0 0.4861
4.3867 -0.0033529 -0.002082 -0.010153 0.00965 -0.0063194 -0.035364 -0.0065351 -0.0071057 -0.022329 -0.035335 -0.0073908 -2.4292 -0.0027378 -0.00074547 -0.0066822 0.0045002 0.0021349 0.0059276 0.001947 0.008816 -0.00066296 0 -0.015568 0 0.0010624 0 -0.00050027 0 0.20464
4.3906 -0.0096866 -0.0033159 -0.0085638 0.0223 -0.015387 -0.05033 -0.0020698 -0.012403 0.019786 0.018808 0.037763 -2.3484 -0.0017517 -0.0010985 0.00073592 0.001568 -0.010865 0.0034065 0.0013403 0.0086082 -0.0040358 0 -0.015619 0 6.9868e-05 0 -0.00058331 0 -0.067228
4.3945 -0.016947 -0.0092493 -0.0034615 0.032365 -0.022225 -0.043823 -0.016793 -0.015696 0.040851 0.065553 0.060685 -2.2735 -0.0011216 -0.0019766 0.00786 -0.0041839 -0.016608 -0.00092812 -0.00039918 0.0059422 -0.0038554 0 -0.015802 0 -0.0008232 0 -0.0009162 0 -0.16513
4.3984 -0.022385 -0.019232 -0.0040364 0.029855 -0.031021 -0.022381 -0.04001 -0.01032 0.034833 0.07278 0.048021 -2.2092 -0.00035673 -0.0030315 0.00943 -0.0093203 -0.014121 -0.0040214 -0.0023543 0.0029291 -0.00039923 0 -0.016049 0 -0.0011215 0 -0.0011171 0 -0.0024224
4.4023 -0.023722 -0.029873 -0.016486 0.0089933 -0.044192 -0.003914 -0.056261 0.00034442 0.0097517 0.031209 0.0054156 -2.1531 0.00053318 -0.0033269 0.0049281 -0.010784 -0.0066772 -0.0038626 -0.0033317 0.0012463 0.0030127 0 -0.016271 0 -0.00072913 0 -0.00089379 0 0.37116
4.4063 -0.02165 -0.037268 -0.035441 -0.024374 -0.056378 -0.0026511 -0.057648 0.0040855 -0.02029 -0.037709 -0.045458 -2.1022 0.00079381 -0.0019781 -0.0015219 -0.0084783 0.0014293 -0.0012211 -0.0027833 0.00061231 0.0030865 0 -0.01638 0 2.6877e-05 0 -0.00030122 0 0.79109
4.4102 -0.019804 -0.039381 -0.046859 -0.054086 -0.057591 -0.017914 -0.04858 -0.0093929 -0.044904 -0.09652 -0.081151 -2.0578 -0.00014048 0.00099008 -0.0049397 -0.0051564 0.00793 0.001203 -0.0012703 -0.00083414 -0.00042165 0 -0.016318 0 0.00070433 0 0.00029823 0 1.0787
4.4141 -0.021812 -0.036949 -0.040677 -0.06419 -0.043705 -0.035958 -0.040111 -0.037298 -0.061661 -0.11735 -0.091382 -2.0235 -0.0016086 0.004385 -0.0033495 -0.003692 0.013178 0.0014122 1.0792e-05 -0.0044092 -0.0045771 0 -0.016109 0 0.0010862 0 0.00052771 0 1.1516
4.418 -0.027965 -0.03253 -0.020974 -0.050673 -0.023409 -0.042279 -0.039781 -0.062875 -0.072775 -0.098344 -0.082853 -2 -0.0019471 0.006613 0.0014227 -0.0043895 0.018232 -3.6808e-05 0.00028922 -0.0090111 -0.006081 0 -0.015899 0 0.0012611 0 0.0002823 0 1.0582
4.4219 -0.034597 -0.028702 -0.0030663 -0.024709 -0.012856 -0.033162 -0.045825 -0.067237 -0.078808 -0.059867 -0.069551 -1.9826 -4.922e-05 0.0069208 0.0060029 -0.0049658 0.022509 -0.00076499 -9.1452e-05 -0.011537 -0.0042733 0 -0.015898 0 0.0014234 0 -0.00022127 0 0.91269
4.4258 -0.0369 -0.026732 0.00033887 -0.004509 -0.021414 -0.01706 -0.049852 -0.044835 -0.076101 -0.026311 -0.05913 -1.9651 0.0032385 0.005967 0.0081835 -0.0031393 0.02342 0.00087771 -4.7254e-05 -0.009544 -0.0014811 0 -0.016237 0 0.0016342 0 -0.00064093 0 0.79181
4.4297 -0.032698 -0.026322 -0.0092554 -0.0022288 -0.041845 -0.0060763 -0.044623 -0.0092467 -0.060643 -0.0096578 -0.048026 -1.9447 0.0054817 0.0051012 0.0077945 0.00085494 0.018501 0.0040211 0.0011204 -0.0037908 -0.00051304 0 -0.016826 0 0.0017808 0 -0.0007644 0 0.68515
4.4336 -0.023878 -0.026135 -0.018061 -0.01609 -0.055164 -0.0060077 -0.029838 0.016505 -0.034485 -0.0063699 -0.029016 -1.924 0.0047341 0.0049851 0.0057592 0.004383 0.0082199 0.0060562 0.0029396 0.0019195 -0.001849 0 -0.017383 0 0.0017404 0 -0.00062632 0 0.53632
4.4375 -0.014426 -0.024478 -0.013556 -0.033149 -0.046751 -0.013211 -0.011585 0.017731 -0.0077623 -0.0062712 -0.0025463 -1.9069 0.0014512 0.0049272 0.0030256 0.0049988 -0.0032673 0.0052065 0.0041476 0.0037781 -0.0032593 0 -0.017624 0 0.0015408 0 -0.00043698 0 0.32386
4.4414 -0.0071406 -0.019921 0.0035801 -0.039467 -0.019172 -0.019425 0.0029821 -0.00071141 0.0071193 -0.0029976 0.020526 -1.8936 -0.001694 0.0036589 0.00049304 0.0028216 -0.010512 0.0022957 0.0039187 0.0012638 -0.0021447 0 -0.01748 0 0.0013423 0 -0.00041622 0 0.097038
4.4453 -0.0020661 -0.011944 0.02059 -0.029376 0.010026 -0.018893 0.010579 -0.019181 0.0052442 0.0027091 0.028192 -1.8804 -0.0021049 0.00081724 -0.00066273 0.00029601 -0.010664 -7.9267e-05 0.0027241 -0.0024126 0.0017344 0 -0.017131 0 0.0012729 0 -0.00065441 0 -0.06749
4.4492 0.0022884 -0.0015488 0.02525 -0.0076341 0.023294 -0.011531 0.012612 -0.019844 -0.0056307 0.0070108 0.019423 -1.8631 0.000422 -0.0024028 0.00053671 -0.00033671 -0.005653 -0.0001508 0.0019073 -0.0032743 0.0057606 0 -0.016825 0 0.0013082 0 -0.0010592 0 -0.13938
4.4531 0.0066985 0.0087291 0.017323 0.015381 0.01697 -0.00083819 0.012431 -0.0010717 -0.010234 0.0081417 0.0064341 -1.8419 0.003583 -0.0041773 0.0036547 0.00080896 -0.00068274 0.0012549 0.0023376 -0.00027639 0.006634 0 -0.016655 0 0.001327 0 -0.0013887 0 -0.16006
4.457 0.010454 0.015886 0.0079317 0.030507 0.002127 0.0099445 0.012326 0.022213 0.0015822 0.0076073 0.0038286 -1.8214 0.0048122 -0.0036897 0.006403 0.0016737 -0.00010541 0.0015745 0.0034903 0.0037344 0.0031943 0 -0.016498 0 0.0012664 0 -0.0013606 0 -0.194
4.4609 0.012724 0.018303 0.0082669 0.03396 -0.006731 0.019473 0.012752 0.031812 0.024926 0.0077119 0.014651 -1.8052 0.0037301 -0.0018209 0.0061588 0.00067278 -0.0040881 -0.00084188 0.0039458 0.0047442 -0.0025888 0 -0.016185 0 0.0011924 0 -0.00081903 0 -0.25893
4.4648 0.014302 0.017155 0.019307 0.027593 -0.0033873 0.027191 0.013421 0.021399 0.042008 0.0091982 0.027195 -1.7928 0.0023978 -0.00018686 0.0024857 -0.0015239 -0.0088961 -0.0048978 0.0028766 0.0014222 -0.0071655 0 -0.015717 0 0.0012037 0 0.00011107 0 -0.31115
4.4688 0.017578 0.016105 0.032351 0.016908 0.0082344 0.031971 0.014353 0.00097471 0.036317 0.011481 0.026489 -1.7796 0.00311 0.00044617 -0.0018715 -0.0027517 -0.010525 -0.0075468 0.0010247 -0.003562 -0.0080216 0 -0.015309 0 0.0012826 0 0.0010045 0 -0.30448
4.4727 0.024569 0.019197 0.038772 0.0086315 0.021396 0.032731 0.015917 -0.012062 0.0081184 0.014471 0.010085 -1.7617 0.0059082 0.0006818 -0.0030184 -0.0017868 -0.0084606 -0.0064763 0.00010647 -0.006012 -0.0052357 0 -0.01521 0 0.0012774 0 0.0013327 0 -0.26305
4.4766 0.034956 0.028323 0.038455 0.0084631 0.033701 0.030514 0.018639 -0.0066385 -0.02204 0.019524 -0.0070302 -1.7385 0.0083249 0.0014317 0.00050327 0.00022074 -0.006218 -0.0021583 0.0011463 -0.0041142 -0.0010263 0 -0.015467 0 0.001055 0 0.00080143 0 -0.28897
4.4805 0.046198 0.042095 0.0387 0.019026 0.046808 0.029574 0.023686 0.015066 -0.026425 0.028591 -0.0038301 -1.7113 0.0077107 0.0025402 0.0059668 0.00091584 -0.0081946 0.0025676 0.0033833 -7.949e-05 0.0019981 0 -0.015876 0 0.00066353 0 -0.00040593 0 -0.4879
4.4844 0.055652 0.05686 0.045781 0.038766 0.060822 0.035729 0.033363 0.041971 0.0091168 0.042699 0.028697 -1.6781 0.0039279 0.0027809 0.0085564 -0.00071662 -0.015715 0.0048531 0.0048986 0.0020003 0.0024563 0 -0.016158 0 0.00031754 0 -0.0016978 0 -0.8757
4.4883 0.06262 0.068979 0.058611 0.062807 0.071351 0.052741 0.049992 0.064167 0.072878 0.061082 0.078776 -1.6313 -0.00025205 0.0013935 0.0056767 -0.0031958 -0.025867 0.0039252 0.0044165 4.189e-06 0.00074636 0 -0.016194 0 0.00019811 0 -0.0024557 0 -1.3503
4.4922 0.068389 0.076634 0.070814 0.085533 0.073462 0.079138 0.072973 0.079285 0.1338 0.081019 0.122 -1.5629 -0.0015609 -0.00053855 -0.00050076 -0.0040982 -0.03412 0.0011948 0.0025246 -0.0042825 -0.0014888 0 -0.016102 0 0.00026838 0 -0.0024556 0 -1.7536
4.4961 0.074409 0.080119 0.078039 0.103 0.068067 0.1076 0.096552 0.090567 0.16239 0.097949 0.1391 -1.4712 0.00072938 -0.0006619 -0.0047869 -0.0027025 -0.038205 -0.0013111 0.0010922 -0.006876 -0.0024679 0 -0.01609 0 0.00030447 0 -0.0019939 0 -1.9712
4.5 0.080597 0.080963 0.081979 0.1133 0.062867 0.12746 0.11154 0.10032 0.15016 0.10635 0.12842 -1.365 0.0039896 0.0023315 -0.00353 -0.00082514 -0.039553 -0.0024855 0.0014457 -0.005237 -0.0013567 0 -0.016251 0 0.00012637 0 -0.0016081 0 -1.9888
4.5039 0.085448 0.080916 0.086856 0.11513 0.065723 0.12947 0.11121 0.10607 0.11307 0.10234 0.10377 -1.2572 0.0044714 0.0069279 0.0022183 -0.0007784 -0.041019 -0.0023833 0.0030958 -0.00046409 0.0011909 0 -0.016484 0 -0.00020003 0 -0.0016216 0 -1.8759
4.5078 0.087657 0.081435 0.092929 0.10715 0.076994 0.11099 0.097061 0.10318 0.077383 0.087272 0.081735 -1.1554 0.00064447 0.0096459 0.0078113 -0.0025145 -0.043261 -0.0014543 0.0042541 0.0038162 0.0034132 0 -0.016602 0 -0.00040181 0 -0.0018997 0 -1.725
4.5117 0.087425 0.083421 0.095039 0.089753 0.089088 0.079034 0.079051 0.090826 0.060464 0.069269 0.070273 -1.055 -0.005315 0.0080768 0.0092057 -0.0031173 -0.043574 4.0877e-05 0.0035843 0.0046111 0.0036693 0 -0.016491 0 -0.00025235 0 -0.0020198 0 -1.6041
4.5156 0.086104 0.086756 0.088439 0.067928 0.094037 0.048736 0.068938 0.074887 0.061544 0.059606 0.067128 -0.94274 -0.0091724 0.0032702 0.0062245 0.00043453 -0.038652 0.0018269 0.0014252 0.0018361 0.0017446 0 -0.016185 0 0.00020702 0 -0.0016969 0 -1.5454
4.5195 0.084704 0.089859 0.07561 0.051326 0.091257 0.036295 0.071659 0.064672 0.068162 0.065087 0.066596 -0.80722 -0.0079908 -0.0010337 0.0019938 0.0077554 -0.028792 0.0032168 -0.00068084 -0.0021028 -0.00087014 0 -0.015815 0 0.00069727 0 -0.0010804 0 -1.5542
4.5234 0.082933 0.090058 0.065944 0.049274 0.087227 0.049241 0.082129 0.066142 0.070313 0.082095 0.066499 -0.64802 -0.0024012 -0.0018313 -0.00048105 0.014416 -0.019274 0.0034197 -0.0015668 -0.0046114 -0.0021697 0 -0.01553 0 0.00095573 0 -0.0006564 0 -1.6135
4.5273 0.07971 0.085133 0.067434 0.063478 0.087429 0.080152 0.090389 0.077595 0.069029 0.098163 0.069164 -0.47534 0.0039445 0.00029733 -0.0009701 0.015271 -0.016969 0.002489 -0.0014582 -0.0047893 -0.0014154 0 -0.015457 0 0.00096448 0 -0.00084412 0 -1.6834
4.5313 0.074436 0.075131 0.078275 0.08468 0.089349 0.10938 0.090418 0.091243 0.072615 0.10101 0.077157 -0.30103 0.0071011 0.0017821 -0.0013949 0.0089795 -0.024642 0.00178 -0.001445 -0.0034105 0.000141 0 -0.015682 0 0.00093188 0 -0.0016399 0 -1.7118
4.5352 0.067518 0.062815 0.08713 0.097448 0.084503 0.11672 0.084408 0.098803 0.085528 0.087953 0.08899 -0.12903 0.0055026 -0.0003511 -0.0029901 -0.00043675 -0.037896 0.0030099 -0.0021034 -0.0015507 0.00044792 0 -0.016193 0 0.0010521 0 -0.0026118 0 -1.6616
4.5391 0.059655 0.051968 0.082471 0.090583 0.067815 0.094767 0.07857 0.096183 0.10108 0.067422 0.098605 0.046846 0.00067169 -0.0053685 -0.0045691 -0.0066306 -0.047714 0.0064815 -0.002839 0.00046724 -0.0012182 0 -0.016791 0 0.001285 0 -0.0032329 0 -1.529
4.543 0.050879 0.044659 0.06238 0.06517 0.044444 0.054063 0.074877 0.084025 0.10492 0.05095 0.098178 0.23634 -0.0042372 -0.0093014 -0.003854 -0.0060225 -0.046841 0.010203 -0.0026641 0.002846 -0.0032906 0 -0.017115 0 0.0013752 0 -0.003255 0 -1.3325
4.5469 0.040656 0.039744 0.0357 0.033589 0.026246 0.015663 0.067483 0.065128 0.086274 0.04282 0.081685 0.44405 -0.0067105 -0.0086214 -0.00039871 -0.00053121 -0.034858 0.011093 -0.0014926 0.0053827 -0.003293 0 -0.016836 0 0.0010938 0 -0.0028208 0 -1.0803
4.5508 0.029046 0.033975 0.013982 0.010229 0.020698 -0.0037206 0.04822 0.042259 0.04727 0.036944 0.047807 0.66604 -0.0063026 -0.003559 0.0032036 0.0043506 -0.017952 0.0075124 -0.00042899 0.0070945 -0.00043495 0 -0.015942 0 0.00047694 0 -0.0022654 0 -0.75694
4.5547 0.017538 0.024851 0.0024461 0.0016902 0.023325 -0.0025171 0.016445 0.018465 0.0028353 0.023888 0.0021378 0.89406 -0.0044354 0.0021577 0.0034064 0.0042982 -0.0038942 0.00089731 -0.00063625 0.006905 0.003154 0 -0.014858 0 -0.00015846 0 -0.001826 0 -0.35643
4.5586 0.0083197 0.012746 -0.0016929 0.0043721 0.021743 0.007113 -0.016636 -0.0014388 -0.028441 0.0012325 -0.042282 1.1226 -0.0030014 0.0048211 -0.00082889 -0.00045976 0.0033699 -0.0051208 -0.0020011 0.004668 0.0040642 0 -0.014218 0 -0.00043368 0 -0.0015183 0 0.066308
4.5625 0.0024167 0.00052033 -0.0033563 0.01042 0.0078717 0.010826 -0.034633 -0.011261 -0.035525 -0.022861 -0.068609 1.3522 -0.002907 0.0039967 -0.0067058 -0.0058398 0.005231 -0.0074859 -0.0031458 0.001443 0.00085085 0 -0.014421 0 -0.00017795 0 -0.0012422 0 0.3879
4.5664 -0.0014769 -0.0089069 -0.00367 0.015468 -0.013549 0.0033472 -0.028924 -0.0068945 -0.020788 -0.036592 -0.064908 1.5858 -0.0035664 0.0023567 -0.0098917 -0.0077144 0.0055166 -0.0059706 -0.0029093 -0.0012591 -0.0041993 0 -0.015319 0 0.0004589 0 -0.00095828 0 0.48675
4.5703 -0.0061476 -0.014777 -0.00059418 0.020618 -0.028788 -0.010029 -0.0066978 0.0095035 0.0023083 -0.035537 -0.033641 1.8231 -0.0036021 0.0024637 -0.0083272 -0.0053236 0.0064641 -0.0029516 -0.001727 -0.002515 -0.0067381 0 -0.016326 0 0.001112 0 -0.00073789 0 0.348
4.5742 -0.013601 -0.018672 0.0052999 0.027392 -0.027993 -0.021725 0.013459 0.028611 0.017258 -0.02721 0.006091 2.058 -0.0021325 0.0039472 -0.0039013 -0.0014866 0.0073216 -0.0010365 -0.00127 -0.0023884 -0.0042081 0 -0.016882 0 0.0014241 0 -0.00065471 0 0.10908
4.5781 -0.023453 -0.022854 0.0075772 0.031744 -0.014983 -0.030881 0.015238 0.038223 0.0134 -0.024677 0.028293 2.2815 0.00041082 0.0040068 -0.00044941 0.00019005 0.0063517 -0.00081684 -0.0025044 -0.001506 0.0016289 0 -0.016882 0 0.0012354 0 -0.00066341 0 -0.012368
4.582 -0.033426 -0.028579 -0.0016332 0.024382 -0.004665 -0.043811 -0.003744 0.030402 -0.008784 -0.035047 0.016984 2.4891 0.0026337 0.00066097 -0.0001291 -0.0015504 0.0036863 -0.00078166 -0.0041764 -0.00041424 0.0059752 0 -0.016694 0 0.00064841 0 -0.00062117 0 0.13324
4.5859 -0.041369 -0.035805 -0.023105 -0.0016171 -0.01043 -0.065466 -0.031685 0.0065265 -0.038482 -0.053499 -0.022264 2.684 0.0034244 -0.0047193 -0.0017077 -0.0047302 0.0019349 0.00073552 -0.0035804 0.00064726 0.0050978 0 -0.01676 0 -3.7434e-05 0 -0.00044334 0 0.51927
4.5898 -0.046837 -0.04403 -0.046978 -0.042539 -0.032957 -0.090849 -0.05311 -0.023478 -0.061286 -0.068201 -0.066221 2.8755 0.0029828 -0.0083341 -0.0022607 -0.0059492 0.0039611 0.0036313 0.00074979 0.0015319 -0.00041342 0 -0.01715 0 -0.00048091 0 -0.00022462 0 0.96591
4.5938 -0.050908 -0.052874 -0.059312 -0.083315 -0.060051 -0.10601 -0.060634 -0.047293 -0.068473 -0.071388 -0.09129 3.0716 0.0026204 -0.0075175 -0.00036189 -0.0031688 0.010151 0.006046 0.0069306 0.0019963 -0.0061598 0 -0.017492 0 -0.00047873 0 -0.00017469 0 1.277
4.5977 -0.0548 -0.061675 -0.05387 -0.10633 -0.076908 -0.099266 -0.058496 -0.057528 -0.063034 -0.066327 -0.090518 3.273 0.0034206 -0.0033838 0.002507 0.0027311 0.017934 0.0062283 0.010504 0.0018427 -0.0076833 0 -0.017332 0 -8.3926e-05 0 -0.00040448 0 1.3785
4.6016 -0.058931 -0.068902 -0.0384 -0.10334 -0.077403 -0.072935 -0.056402 -0.055442 -0.0576 -0.064029 -0.076453 3.4723 0.0050213 0.00011116 0.0036334 0.008588 0.024019 0.0043238 0.0078381 0.0011886 -0.00401 0 -0.016587 0 0.00042055 0 -0.00076849 0 1.3491
4.6055 -0.06325 -0.072705 -0.0291 -0.081225 -0.067397 -0.044301 -0.060524 -0.049068 -0.064699 -0.072989 -0.068173 3.6589 0.0058191 -0.00020227 0.001986 0.011091 0.027131 0.0022764 -0.00068167 0.00044743 0.0020635 0 -0.015665 0 0.00070506 0 -0.00094191 0 1.3316
4.6094 -0.068026 -0.072651 -0.037695 -0.057049 -0.058847 -0.033581 -0.069599 -0.047569 -0.086208 -0.091282 -0.074546 3.8254 0.0045784 -0.003911 -0.00064892 0.0088684 0.028648 0.0019381 -0.010528 -4.2955e-05 0.0068133 0 -0.015134 0 0.00062471 0 -0.00069596 0 1.4126
4.6133 -0.073746 -0.070957 -0.062262 -0.046701 -0.060834 -0.048392 -0.078165 -0.055737 -0.11076 -0.10775 -0.088526 3.9719 0.0019201 -0.0076433 -0.0014109 0.0032609 0.030667 0.003257 -0.016219 -0.00034588 0.0086246 0 -0.015248 0 0.00032161 0 -0.00013201 0 1.5707
4.6172 -0.080028 -0.071463 -0.089448 -0.055487 -0.074372 -0.077839 -0.082386 -0.071817 -0.12221 -0.11086 -0.096454 4.1045 5.2964e-05 -0.0082889 0.00082424 -0.0025477 0.033559 0.0043261 -0.015165 -0.0008158 0.008484 0 -0.015743 0 9.7893e-05 0 0.00035571 0 1.7229
4.6211 -0.084965 -0.076629 -0.10542 -0.076766 -0.093242 -0.10131 -0.082712 -0.089312 -0.11272 -0.097595 -0.092344 4.23 0.00073541 -0.0055833 0.004361 -0.0054405 0.035448 0.0032558 -0.0090585 -0.001652 0.0079835 0 -0.016094 0 0.00014807 0 0.00038651 0 1.8059
4.625 -0.086245 -0.085074 -0.1058 -0.097987 -0.10846 -0.10452 -0.081933 -0.10106 -0.089509 -0.075463 -0.083158 4.3505 0.0033471 -0.0017489 0.0063075 -0.0041649 0.034118 7.4308e-05 -0.0019983 -0.002619 0.0073209 0 -0.015969 0 0.00037648 0 -8.2589e-05 0 1.8167
4.6289 -0.083506 -0.092168 -0.096844 -0.1087 -0.11308 -0.089579 -0.081866 -0.10298 -0.068821 -0.056898 -0.080629 4.4623 0.0051282 0.0010235 0.0052264 5.4383e-05 0.029462 -0.0031479 0.0026939 -0.0032626 0.0054544 0 -0.015497 0 0.00046986 0 -0.00070112 0 1.7891
4.6328 -0.079617 -0.093626 -0.088696 -0.1054 -0.10551 -0.071326 -0.082338 -0.095776 -0.062328 -0.051123 -0.088584 4.5583 0.0036714 0.002469 0.0022802 0.0044661 0.024088 -0.0040604 0.0042327 -0.0033827 0.0020131 0 -0.015128 0 0.00017622 0 -0.0010013 0 1.7488
4.6367 -0.079104 -0.089166 -0.087692 -0.091699 -0.090566 -0.064312 -0.082817 -0.084118 -0.068019 -0.059392 -0.098892 4.6333 -0.00058679 0.0037467 -3.0625e-05 0.0066604 0.021485 -0.0020401 0.0037387 -0.0032129 -0.0014232 0 -0.01524 0 -0.00044811 0 -0.00077955 0 1.7
4.6406 -0.084543 -0.082991 -0.093898 -0.075527 -0.077475 -0.071921 -0.084073 -0.074364 -0.074004 -0.076007 -0.1002 4.6882 -0.0044208 0.0054825 -0.00011669 0.0060424 0.023403 0.0013715 0.0025161 -0.0030899 -0.002379 0 -0.01583 0 -0.0010417 0 -0.00025883 0 1.6521
4.6445 -0.093992 -0.080587 -0.10386 -0.065593 -0.074647 -0.086133 -0.087722 -0.071936 -0.07161 -0.093078 -0.090687 4.7292 -0.0046643 0.0067403 0.0016069 0.0038723 0.028755 0.0039212 0.0011278 -0.003003 2.4934e-05 0 -0.016529 0 -0.0011947 0 0.00011006 0 1.6433
4.6484 -0.10204 -0.084566 -0.11418 -0.068066 -0.083842 -0.096487 -0.094372 -0.079348 -0.065183 -0.10516 -0.081743 4.7641 -0.0012903 0.0060559 0.0035437 0.0019641 0.034852 0.0045959 -0.00021776 -0.0025968 0.003775 0 -0.016888 0 -0.00074567 0 3.9556e-05 0 1.726
4.6523 -0.10393 -0.093041 -0.12256 -0.083969 -0.098305 -0.0993 -0.1027 -0.095266 -0.068707 -0.11106 -0.088289 4.7969 0.0023136 0.0032584 0.0045379 0.001214 0.039689 0.0043104 -0.0010361 -0.0017002 0.0054728 0 -0.016698 0 0.00011709 0 -0.00034436 0 1.9183
4.6563 -0.099405 -0.10158 -0.12698 -0.10821 -0.10753 -0.099353 -0.11048 -0.11468 -0.091698 -0.11259 -0.11424 4.8255 0.0023681 -6.4035e-05 0.0046657 0.0011938 0.043179 0.0047976 -0.00081165 -0.00080169 0.0034368 0 -0.016117 0 0.0010072 0 -0.00060561 0 2.1707
4.6602 -0.092868 -0.10661 -0.12567 -0.1314 -0.10566 -0.10385 -0.11607 -0.13025 -0.12738 -0.11184 -0.14662 4.8431 -0.001716 -0.0020375 0.0046987 0.00099275 0.046372 0.0068004 0.00013713 -0.00083952 -0.00056594 0 -0.015547 0 0.0015966 0 -0.00036879 0 2.3808
4.6641 -0.089832 -0.10726 -0.11871 -0.14414 -0.096355 -0.1151 -0.11862 -0.13489 -0.1548 -0.10918 -0.16404 4.8428 -0.0066406 -0.0023036 0.0051218 0.00031948 0.049599 0.0092307 0.00046899 -0.0023626 -0.0027696 0 -0.015358 0 0.0017755 0 0.00035113 0 2.4497
4.668 -0.092564 -0.10458 -0.10899 -0.14163 -0.089187 -0.12827 -0.11694 -0.12497 -0.15428 -0.10327 -0.15252 4.8222 -0.0081777 -0.0021698 0.0057977 -0.00028273 0.051418 0.010041 -0.0010189 -0.0048458 -0.00084165 0 -0.015659 0 0.0016304 0 0.0011307 0 2.336
4.6719 -0.098537 -0.09969 -0.10055 -0.12546 -0.090295 -0.13522 -0.10931 -0.10287 -0.12343 -0.093086 -0.11568 4.7838 -0.0050117 -0.0029685 0.0064165 -0.00024014 0.049489 0.0080218 -0.0038744 -0.0069176 0.0038552 0 -0.016221 0 0.0013157 0 0.0014445 0 2.0739
4.6758 -0.10265 -0.09316 -0.095039 -0.10186 -0.096048 -0.1302 -0.095423 -0.077007 -0.08019 -0.08007 -0.071752 4.7325 0.00020185 -0.0044769 0.0069713 0.00021715 0.042723 0.0039641 -0.005882 -0.0074174 0.0073117 0 -0.016617 0 0.00094449 0 0.0010545 0 1.7512
4.6797 -0.10099 -0.085838 -0.090105 -0.077932 -0.096223 -0.11285 -0.078672 -0.05834 -0.050282 -0.068527 -0.04108 4.6713 0.0035258 -0.0051675 0.007632 0.00021863 0.032885 0.00018167 -0.0049033 -0.0063615 0.0063455 0 -0.016511 0 0.00056667 0 0.00018662 0 1.4714
4.6836 -0.093109 -0.079514 -0.081716 -0.059108 -0.084196 -0.087697 -0.065686 -0.054607 -0.049222 -0.063329 -0.034263 4.5983 0.0034585 -0.0040008 0.0082468 -0.00068023 0.02414 -0.0012178 -0.0011001 -0.0049165 0.001407 0 -0.015918 0 0.00020886 0 -0.00062327 0 1.317
4.6875 -0.081429 -0.075857 -0.068632 -0.048695 -0.064395 -0.061826 -0.062101 -0.06547 -0.072826 -0.066402 -0.048476 4.508 0.0019822 -0.0017248 0.008201 -0.001719 0.020567 8.9818e-05 0.0027596 -0.0043812 -0.0037422 0 -0.015241 0 -8.0616e-05 0 -0.00088455 0 1.3187
4.6914 -0.069083 -0.074349 -0.054544 -0.048362 -0.049312 -0.042939 -0.067691 -0.082108 -0.10217 -0.074743 -0.071832 4.3951 0.0019893 -0.00017103 0.0069173 -0.0014705 0.023335 0.0024815 0.0035559 -0.0050982 -0.0051404 0 -0.015012 0 -0.00021859 0 -0.0004529 0 1.4344
4.6953 -0.058254 -0.071601 -0.045491 -0.057498 -0.048311 -0.037253 -0.07561 -0.092216 -0.1175 -0.081783 -0.090577 4.2595 0.0038544 -0.00028676 0.0044768 0.000638 0.029602 0.0037535 0.00070435 -0.0062676 -0.0018068 0 -0.01548 0 -0.00011566 0 0.00041138 0 1.5556
4.6992 -0.049941 -0.063603 -0.044811 -0.071586 -0.058717 -0.046492 -0.077231 -0.087514 -0.10999 -0.08123 -0.094658 4.1081 0.0048214 -0.0011209 0.0016464 0.0033373 0.034143 0.0029124 -0.0031188 -0.0067797 0.0036316 0 -0.016373 0 0.00025806 0 0.0012319 0 1.5545
4.7031 -0.04441 -0.049441 -0.050338 -0.082091 -0.067847 -0.065068 -0.068763 -0.068716 -0.084284 -0.070592 -0.080662 3.9527 0.0019881 -0.00098845 -0.00073664 0.0042692 0.032725 0.00095338 -0.0043126 -0.0062557 0.0071983 0 -0.017066 0 0.00080028 0 0.0016031 0 1.359
4.707 -0.041272 -0.033093 -0.056297 -0.079973 -0.064267 -0.080634 -0.053756 -0.044419 -0.052624 -0.052019 -0.052792 3.8039 -0.004123 0.00040212 -0.0023374 0.0020335 0.024909 -5.14e-06 -0.0016861 -0.0053518 0.0066707 0 -0.017067 0 0.0012651 0 0.0013954 0 1.0059
4.7109 -0.039158 -0.021162 -0.057739 -0.061622 -0.047702 -0.079979 -0.039234 -0.024806 -0.026606 -0.030515 -0.021457 3.6653 -0.0092141 0.0012847 -0.0032407 -0.0023157 0.014206 0.001462 0.0023732 -0.005105 0.0030296 0 -0.01643 0 0.0013767 0 0.00077973 0 0.62457
4.7148 -0.035913 -0.017999 -0.053218 -0.0327 -0.028442 -0.057688 -0.029246 -0.015006 -0.011941 -0.01143 0.0014078 3.5302 -0.0087832 -0.0004007 -0.0034051 -0.0058596 0.0054383 0.0047993 0.0041042 -0.0059651 -0.00066679 0 -0.015723 0 0.0010394 0 8.8329e-05 0 0.35294
4.7188 -0.029882 -0.022266 -0.043839 -0.0058821 -0.017267 -0.021299 -0.022104 -0.013056 -0.0077059 0.0011591 0.0089361 3.3859 -0.0023448 -0.0045214 -0.002435 -0.0061555 0.0013056 0.0077964 0.001929 -0.0073679 -0.0018065 0 -0.015535 0 0.00048422 0 -0.0003871 0 0.24594
4.7227 -0.021478 -0.027926 -0.030841 0.0069748 -0.015861 0.012024 -0.013843 -0.013483 -0.0088254 0.005198 0.0034431 3.222 0.0057954 -0.0082502 -9.4538e-05 -0.0033095 0.00086039 0.0083018 -0.0020147 -0.0081706 -7.5525e-05 0 -0.015941 0 0.00017555 0 -0.00054273 0 0.25021
4.7266 -0.013463 -0.028873 -0.015097 0.0027909 -0.01667 0.026068 -0.0041074 -0.012845 -0.0099238 0.0013243 -0.0058832 3.0387 0.010089 -0.0083684 0.0029599 0.00010413 0.0010697 0.0059286 -0.0038492 -0.0075334 0.0026346 0 -0.016411 0 0.00047047 0 -0.00047927 0 0.26428
4.7305 -0.0092352 -0.023301 0.0010114 -0.010859 -0.011523 0.016088 0.0019624 -0.012206 -0.0087967 -0.0066936 -0.010571 2.8482 0.0083571 -0.0042711 0.0051902 0.0012608 1.9742e-06 0.0023164 -0.0015719 -0.0055421 0.0039203 0 -0.016282 0 0.0012768 0 -0.00039164 0 0.22907
4.7344 -0.010195 -0.014341 0.012414 -0.021612 -1.8749e-05 -0.0084519 -0.0016662 -0.014622 -0.0076352 -0.013079 -0.0093838 2.6672 0.0032249 0.0013282 0.0052232 -0.0005033 -0.001311 -0.00029603 0.003128 -0.0031529 0.002703 0 -0.015383 0 0.0020349 0 -0.00041235 0 0.16817
4.7383 -0.014342 -0.0069075 0.013802 -0.021434 0.010402 -0.030746 -0.014949 -0.020486 -0.010687 -0.013256 -0.0077568 2.5047 -0.00074806 0.004817 0.0030862 -0.0031977 -0.00016633 -0.00097617 0.0065441 -0.0015638 -0.00014521 0 -0.014245 0 0.0021174 0 -0.00052062 0 0.14554
4.7422 -0.017419 -0.0038122 0.0045802 -0.011888 0.012045 -0.037621 -0.029368 -0.025544 -0.019428 -0.0071995 -0.010651 2.355 -0.0012727 0.0049286 0.00040904 -0.0039821 0.0044777 -0.00081875 0.0064463 -0.0014569 -0.0026861 0 -0.013677 0 0.0013559 0 -0.00058367 0 0.18652
4.7461 -0.015872 -0.00435 -0.0085295 -0.0017393 0.0042214 -0.026585 -0.033111 -0.023814 -0.029138 0.00038073 -0.015991 2.2015 0.00016802 0.0036457 -0.00074393 -0.0016268 0.0098821 -0.0018162 0.0040159 -0.0025786 -0.0034693 0 -0.014075 0 0.00023015 0 -0.00049555 0 0.24065
4.75 -0.0093993 -0.0058945 -0.014949 0.00070108 -0.0066551 -0.0049094 -0.019841 -0.012881 -0.030823 0.0040861 -0.015715 2.0293 0.00065791 0.0039075 0.00056208 0.0025085 0.011048 -0.004848 0.0024229 -0.0039074 -0.0025023 0 -0.015086 0 -0.0004975 0 -0.00029689 0 0.22228
4.7539 -0.0011696 -0.0064034 -0.0080257 -0.005932 -0.013247 0.01672 0.0062379 0.0033486 -0.018236 0.0029517 -0.0040376 1.837 -0.00068652 0.0064532 0.0035501 0.0057149 0.0049962 -0.008583 0.0035338 -0.004344 -0.00094162 0 -0.015927 0 -0.00041943 0 -0.00016716 0 0.089886
4.7578 0.0044063 -0.0054928 0.0092518 -0.015697 -0.012999 0.030146 0.033079 0.017132 0.0054602 0.0015258 0.015118 1.6374 -0.0017878 0.0089676 0.006569 0.0061853 -0.0059417 -0.010338 0.0060162 -0.003524 0.00011068 0 -0.016072 0 0.00017196 0 -0.00028519 0 -0.1108
4.7617 0.0046483 -0.0036868 0.025937 -0.020792 -0.0082673 0.031679 0.048673 0.022479 0.027832 0.0050993 0.029489 1.447 -9.7734e-05 0.0083554 0.0084575 0.0043085 -0.015116 -0.0082265 0.0066748 -0.0021722 0.00057692 0 -0.015674 0 0.00056492 0 -0.00067129 0 -0.27813
4.7656 0.00023628 -0.001322 0.031281 -0.017906 -0.0023396 0.021086 0.047779 0.018958 0.035346 0.01328 0.028377 1.272 0.0042073 0.0038483 0.0091579 0.0020257 -0.016492 -0.002777 0.0036681 -0.0016144 0.0012374 0 -0.015351 0 0.00029734 0 -0.0011492 0 -0.32929
4.7695 -0.0054883 0.001486 0.022747 -0.010391 0.0032803 0.0009 0.033182 0.010654 0.023461 0.018716 0.01221 1.1045 0.0077895 -0.0021094 0.0091936 0.00099659 -0.0094776 0.0033358 -0.0015572 -0.0026623 0.0025937 0 -0.015569 0 -0.00040278 0 -0.0014688 0 -0.25235
4.7734 -0.0088589 0.004021 0.0073899 -0.0049808 0.00767 -0.022735 0.012304 0.0018311 0.00016589 0.013428 -0.0073124 0.93115 0.0071286 -0.0059709 0.0088069 0.0012532 0.00059207 0.0071899 -0.0054862 -0.0047078 0.0039198 0 -0.016196 0 -0.00082772 0 -0.0014908 0 -0.09848
4.7773 -0.0081781 0.0046905 -0.0040691 -0.0061873 0.008261 -0.040004 -0.0069772 -0.0062183 -0.020219 -0.0025753 -0.016975 0.74647 0.0020858 -0.0060309 0.0077706 0.0014412 0.0068665 0.0075199 -0.0057148 -0.0059012 0.0036037 0 -0.01665 0 -0.0004652 0 -0.0012776 0 0.064824
4.7813 -0.0045145 0.0021157 -0.0051258 -0.01287 0.0020192 -0.040997 -0.018667 -0.01426 -0.027688 -0.019158 -0.012791 0.55877 -0.0034689 -0.0034066 0.0059882 0.00030991 0.0064616 0.0051395 -0.003044 -0.0045032 0.00068051 0 -0.016462 0 0.00049742 0 -0.0010174 0 0.19065
4.7852 -0.00066597 -0.0032529 0.0029193 -0.019297 -0.010078 -0.022274 -0.019585 -0.021684 -0.022588 -0.02382 -0.0020018 0.38175 -0.0047201 -0.00042334 0.0040295 -0.0019158 0.002223 0.0018074 -0.00056464 -0.00043411 -0.00384 0 -0.015714 0 0.0013247 0 -0.00085501 0 0.25503
4.7891 0.00085224 -0.008702 0.013483 -0.019424 -0.020635 0.0084869 -0.010405 -0.024843 -0.012579 -0.013086 0.0049432 0.21972 4.8128e-05 0.0016294 0.0028133 -0.0034767 -0.00061012 -0.0012057 -0.00071166 0.0043346 -0.0073222 0 -0.014959 0 0.001404 0 -0.0007838 0 0.24314
4.793 -0.00058752 -0.010783 0.019995 -0.011058 -0.020152 0.034909 0.0035132 -0.019662 -0.0044467 0.0033393 0.00425 0.060516 0.008 0.0030377 0.002671 -0.0023987 0.0004571 -0.0035627 -0.003119 0.0070709 -0.0075628 0 -0.014717 0 0.0008024 0 -0.00068908 0 0.15075
4.7969 -0.0035083 -0.0077327 0.019411 0.002813 -0.0057299 0.041607 0.013621 -0.0063952 0.0011129 0.010563 0.0010048 -0.11604 0.014015 0.0042448 0.002846 0.0018524 0.0030859 -0.0052132 -0.0051893 0.0063327 -0.004855 0 -0.015054 0 0.00018925 0 -0.00048944 0 0.0040733
4.8008 -0.0054779 -0.00080548 0.012348 0.015964 0.014099 0.024978 0.012948 0.0084236 0.0073976 0.0020345 0.0022634 -0.32048 0.01453 0.0044154 0.0021278 0.0076804 0.0028816 -0.0056971 -0.0046322 0.0030702 -0.0020452 0 -0.015606 0 0.00020851 0 -0.00023083 0 -0.13221
4.8047 -0.004699 0.0066024 0.0015929 0.022577 0.024596 -0.0031558 0.0014359 0.015697 0.015631 -0.013972 0.0086028 -0.54275 0.0097104 0.0018689 0.00011883 0.012198 -0.0018519 -0.0043891 -0.001457 -0.0002184 -0.002217 0 -0.01597 0 0.00090593 0 -4.0209e-05 0 -0.18512
4.8086 -0.00093453 0.011308 -0.0088901 0.020381 0.016955 -0.02273 -0.01285 0.010773 0.021992 -0.021508 0.012984 -0.75855 0.0025626 -0.0039077 -0.0021454 0.013033 -0.0081348 -0.0015097 0.0023507 -0.0015967 -0.0058709 0 -0.016061 0 0.0017397 0 1.2393e-05 0 -0.12812
4.8125 0.0047109 0.012377 -0.014501 0.011759 -0.0032399 -0.019 -0.018816 -0.0021686 0.021147 -0.011502 0.0081529 -0.94836 -0.0036781 -0.010873 -0.0029423 0.0098319 -0.011091 0.0013043 0.0048733 -0.0012217 -0.010179 0 -0.016089 0 0.0021274 0 -1.2124e-06 0 -0.012824
4.8164 0.010741 0.011489 -0.011559 0.002483 -0.019573 0.0071195 -0.010478 -0.0125 0.012644 0.0098843 -0.0048902 -1.1125 -0.0074518 -0.015419 -0.0013384 0.0044322 -0.0087583 0.001837 0.0058561 -0.00093304 -0.011215 0 -0.016254 0 0.0019733 0 6.6669e-05 0 0.057775
4.8203 0.016111 0.011652 1.2912e-05 -0.0012356 -0.017951 0.039564 0.0083676 -0.01079 0.0033298 0.027078 -0.016001 -1.2691 -0.0088685 -0.015105 0.0020057 -0.00038374 -0.0041833 -0.00087629 0.0063759 -0.0022923 -0.007384 0 -0.016505 0 0.0016772 0 0.00027431 0 -0.00069254
4.8242 0.02046 0.015321 0.015258 0.0040653 0.0020624 0.058288 0.027024 0.0043122 0.0027347 0.029609 -0.01389 -1.437 -0.0085564 -0.010639 0.0054467 -0.0026093 -0.0026472 -0.0053292 0.0071984 -0.0049036 -0.0010468 0 -0.016612 0 0.0016581 0 0.00048713 0 -0.19585
4.8281 0.023892 0.02302 0.026559 0.017258 0.027682 0.053138 0.036046 0.025351 0.015202 0.021482 0.0041763 -1.6193 -0.006882 -0.0052358 0.0077233 -0.0020059 -0.0066378 -0.0082752 0.0077438 -0.0066183 0.0032042 0 -0.016453 0 0.0019018 0 0.00045732 0 -0.45787
4.832 0.026766 0.033049 0.029126 0.033205 0.044251 0.030569 0.033951 0.041741 0.035734 0.016604 0.029652 -1.802 -0.0041712 -0.0019457 0.0087014 0.00021122 -0.013405 -0.0071084 0.0068005 -0.0054927 0.0022456 0 -0.016179 0 0.0019869 0 4.394e-05 0 -0.69171
4.8359 0.029658 0.042253 0.025228 0.045551 0.046862 0.0085941 0.027223 0.047067 0.053205 0.025004 0.049162 -1.9688 -0.0012704 -0.0014133 0.0088638 0.0025341 -0.01751 -0.0020217 0.0041676 -0.0017186 -0.0030157 0 -0.016063 0 0.0015439 0 -0.00061259 0 -0.83581
4.8398 0.033233 0.047562 0.022878 0.050159 0.042075 0.0038486 0.02435 0.042547 0.058285 0.043347 0.054316 -2.1168 0.00051148 -0.0019524 0.0082803 0.0041478 -0.015988 0.0039466 0.0013502 0.0022786 -0.0083568 0 -0.016204 0 0.00066809 0 -0.0011341 0 -0.88486
4.8438 0.037773 0.047679 0.029265 0.04713 0.039533 0.020103 0.02948 0.034906 0.049857 0.058732 0.046903 -2.2588 0.00022279 -0.0015458 0.0063435 0.0050575 -0.011248 0.007176 0.00038942 0.0037372 -0.009561 0 -0.016404 0 -0.00012771 0 -0.0011671 0 -0.87337
4.8477 0.042656 0.043986 0.044321 0.040259 0.042605 0.046243 0.040776 0.031344 0.035511 0.061542 0.036318 -2.4097 -0.0019141 0.00032303 0.002666 0.0055511 -0.0089697 0.0062553 0.0018919 0.0018047 -0.0055626 0 -0.016378 0 -0.00036673 0 -0.0006732 0 -0.84832
4.8516 0.046462 0.039934 0.060267 0.034558 0.047058 0.064774 0.053604 0.035628 0.026438 0.054424 0.032508 -2.5702 -0.0044974 0.0026069 -0.0018493 0.0057439 -0.012959 0.0029976 0.0042643 -0.0018334 0.0010197 0 -0.01608 0 -2.1007e-05 0 -8.902e-06 0 -0.85409
4.8555 0.047967 0.039022 0.067917 0.033663 0.047853 0.064425 0.064517 0.047235 0.030488 0.048744 0.040085 -2.7245 -0.0058096 0.0040586 -0.005118 0.0056719 -0.021695 0.00082499 0.0050466 -0.0044527 0.0060889 0 -0.015792 0 0.00049862 0 0.00029528 0 -0.92536
4.8594 0.047364 0.042626 0.064315 0.038705 0.045906 0.047787 0.072298 0.062609 0.047435 0.052575 0.056639 -2.8533 -0.0048891 0.0043682 -0.005387 0.0056441 -0.029619 0.0018773 0.0031519 -0.004538 0.0070117 0 -0.015849 0 0.00073012 0 -8.7381e-05 0 -1.0715
4.8633 0.046558 0.049278 0.054937 0.04874 0.047321 0.028821 0.076243 0.076712 0.068714 0.062534 0.074581 -2.951 -0.0020852 0.0039893 -0.0028528 0.0061964 -0.031816 0.0052763 -0.00013573 -0.0027972 0.0040614 0 -0.016253 0 0.00053403 0 -0.0010239 0 -1.2552
4.8672 0.048014 0.055996 0.048628 0.061601 0.056093 0.02252 0.074917 0.084378 0.081827 0.06755 0.084619 -3.0311 0.0011721 0.003185 0.00023518 0.0074629 -0.027798 0.0079742 -0.0023827 -0.0011446 -0.00033951 0 -0.016583 0 0.00012447 0 -0.0019889 0 -1.3934
4.8711 0.052978 0.060631 0.050116 0.074244 0.068426 0.034519 0.067608 0.082072 0.077708 0.060489 0.079977 -3.115 0.0031797 0.0016459 0.001297 0.0086005 -0.021281 0.0074062 -0.0022559 -0.00071554 -0.0035622 0 -0.016355 0 -0.00020582 0 -0.002419 0 -1.4022
4.875 0.060581 0.063292 0.056995 0.082901 0.075319 0.058056 0.05701 0.070155 0.057329 0.045872 0.060664 -3.2149 0.0029281 -0.00079639 -0.00044749 0.008103 -0.016677 0.0036419 -0.00060457 -0.0008106 -0.0043405 0 -0.015511 0 -0.0003515 0 -0.0021014 0 -1.2661
4.8789 0.06864 0.065785 0.063558 0.084173 0.071366 0.079862 0.049541 0.054091 0.032968 0.036214 0.035672 -3.3247 0.00075806 -0.0032836 -0.0033215 0.0050371 -0.015801 -0.00078992 0.00065442 0.00026024 -0.003121 0 -0.014586 0 -0.00040671 0 -0.0013136 0 -1.0742
4.8828 0.075356 0.069726 0.06722 0.077369 0.061007 0.089934 0.051665 0.042719 0.021787 0.040931 0.020099 -3.4267 -0.0017216 -0.0041667 -0.0046018 0.00016635 -0.017595 -0.0031762 0.00066395 0.0032591 -0.0013643 0 -0.014334 0 -0.00047642 0 -0.0006149 0 -0.98018
4.8867 0.080323 0.075112 0.070908 0.06648 0.055517 0.08771 0.064781 0.043669 0.03473 0.058705 0.026826 -3.5062 -0.0026022 -0.0024661 -0.0027614 -0.0042361 -0.020426 -0.0029414 0.00054828 0.006881 -0.00046399 0 -0.015096 0 -0.00053214 0 -0.00044987 0 -1.1007
4.8906 0.083988 0.080548 0.07906 0.05932 0.063033 0.080564 0.083335 0.058692 0.068411 0.079989 0.057357 -3.5606 -0.001055 0.00082251 0.0013666 -0.0059881 -0.024208 -0.0019552 0.0021122 0.0085701 -0.0008971 0 -0.016462 0 -0.00046099 0 -0.00085858 0 -1.4277
4.8945 0.08639 0.084664 0.091477 0.063025 0.080836 0.07683 0.098314 0.082332 0.10678 0.095958 0.099017 -3.5973 0.0018932 0.003077 0.0053686 -0.00471 -0.030115 -0.0025853 0.005591 0.0066908 -0.0019859 0 -0.017541 0 -0.00021716 0 -0.0014969 0 -1.8257
4.8984 0.086735 0.087222 0.10166 0.078451 0.097189 0.07947 0.10351 0.10503 0.13209 0.10449 0.13197 -3.625 0.0040015 0.00204 0.0071264 -0.0020771 -0.038412 -0.0052947 0.0088124 0.0021715 -0.002421 0 -0.017643 0 0.0001183 0 -0.001927 0 -2.1192
4.9023 0.084445 0.088893 0.10201 0.098026 0.10117 0.085211 0.099412 0.11833 0.13664 0.10818 0.14177 -3.6476 0.0035906 -0.0022182 0.0061572 -0.00030905 -0.046844 -0.0080162 0.0088623 -0.001904 -0.0013175 0 -0.016795 0 0.0004312 0 -0.001939 0 -2.2031
4.9063 0.080527 0.090177 0.091275 0.10987 0.091636 0.08888 0.091596 0.11855 0.12574 0.10828 0.12801 -3.665 0.0010274 -0.0071615 0.0035088 -0.00025559 -0.051454 -0.0079519 0.0048673 -0.0025604 0.00089723 0 -0.015696 0 0.00069134 0 -0.001659 0 -2.0931
4.9102 0.077527 0.090733 0.077046 0.10609 0.077691 0.088357 0.085582 0.10709 0.11004 0.10254 0.10257 -3.6768 -0.0014905 -0.0096728 0.00067055 -0.00085792 -0.049301 -0.0042307 -0.00076859 0.00074844 0.0025816 0 -0.015135 0 0.00094151 0 -0.001389 0 -1.8883
4.9141 0.077651 0.089832 0.070249 0.089182 0.070665 0.085703 0.082744 0.088448 0.095073 0.089444 0.079682 -3.6821 -0.0018284 -0.0083524 -0.0013634 -0.00044978 -0.040791 0.00099527 -0.0040699 0.0056685 0.0021188 0 -0.015394 0 0.0011747 0 -0.0013365 0 -1.6897
4.918 0.080625 0.087311 0.076065 0.070916 0.075129 0.084012 0.080641 0.068448 0.078427 0.073317 0.066508 -3.6759 0.00017213 -0.0043215 -0.0022382 0.0014271 -0.029714 0.004115 -0.0028193 0.0087208 -0.00061289 0 -0.016109 0 0.0012654 0 -0.0014622 0 -1.5467
4.9219 0.083459 0.08386 0.089256 0.063868 0.08622 0.083581 0.076727 0.053359 0.057099 0.063341 0.061776 -3.6488 0.0025985 -3.9741e-05 -0.0019002 0.0035065 -0.021059 0.0030163 0.0014374 0.0078827 -0.0039015 0 -0.016661 0 0.0010672 0 -0.0015509 0 -1.4618
4.9258 0.082621 0.080242 0.098153 0.071756 0.094459 0.081396 0.071518 0.048831 0.036529 0.065852 0.061586 -3.5923 0.0033645 0.0026217 -0.00044802 0.0040718 -0.018291 -0.0011211 0.0046022 0.0039084 -0.0055134 0 -0.016719 0 0.00058593 0 -0.0014184 0 -1.4262
4.9297 0.076821 0.076291 0.093981 0.086348 0.092987 0.074454 0.068247 0.057327 0.0303 0.077513 0.065108 -3.5083 0.0022738 0.0033746 0.0016436 0.0027034 -0.021803 -0.0047843 0.0034862 -0.00056715 -0.0046211 0 -0.016467 0 2.8775e-05 0 -0.0010692 0 -1.4383
4.9336 0.06791 0.070888 0.077578 0.093742 0.081351 0.063542 0.069597 0.07515 0.048367 0.086985 0.073948 -3.4117 0.0011375 0.0030101 0.0033911 0.00072353 -0.029086 -0.0050269 -0.0014961 -0.0032348 -0.0025655 0 -0.016344 0 -0.00035191 0 -0.00069153 0 -1.4858
4.9375 0.059116 0.063097 0.05809 0.085213 0.064124 0.053476 0.074723 0.09218 0.084146 0.084432 0.086502 -3.3218 0.0017247 0.0022689 0.003723 -8.7264e-05 -0.036079 -0.0018119 -0.0067623 -0.0037041 -0.0016297 0 -0.016578 0 -0.00046968 0 -0.00052274 0 -1.5208
4.9414 0.052313 0.053399 0.045265 0.063942 0.047063 0.049046 0.079198 0.096401 0.11411 0.069906 0.094479 -3.2468 0.003606 0.0013308 0.002266 0.00083174 -0.03891 0.002166 -0.0087005 -0.0032455 -0.0029118 0 -0.016949 0 -0.00044456 0 -0.00071002 0 -1.4688
4.9453 0.046851 0.043712 0.04212 0.042216 0.034215 0.050105 0.077769 0.081309 0.11325 0.052305 0.08694 -3.176 0.0042466 0.00026607 -0.00024099 0.0024371 -0.035461 0.0038861 -0.0066924 -0.0031535 -0.0053504 0 -0.017008 0 -0.0004242 0 -0.0012533 0 -1.2747
4.9492 0.040805 0.036045 0.04375 0.031472 0.027011 0.050441 0.067592 0.050963 0.074898 0.039921 0.059394 -3.0876 0.0015269 -0.00032724 -0.00241 0.0032838 -0.02632 0.0024302 -0.0033709 -0.0033935 -0.0068938 0 -0.016525 0 -0.00038279 0 -0.0020215 0 -0.94962
4.9531 0.033176 0.030965 0.042303 0.03334 0.024317 0.042063 0.049746 0.018201 0.017821 0.032223 0.019584 -2.9669 -0.0037152 0.00055647 -0.0032204 0.0029591 -0.014615 -0.00063082 -0.0019967 -0.0027927 -0.0066599 0 -0.015764 0 -0.00013168 0 -0.002789 0 -0.57345
4.957 0.024797 0.027245 0.033222 0.038815 0.022746 0.021894 0.028582 -0.0034405 -0.026543 0.021365 -0.016179 -2.8194 -0.0078341 0.0033953 -0.0026965 0.0022333 -0.0045006 -0.0029894 -0.0034146 -0.00048257 -0.0058632 0 -0.015306 0 0.00045144 0 -0.0032782 0 -0.24753
4.9609 0.017249 0.022965 0.017827 0.035887 0.017941 -0.0045197 0.0097831 -0.0084204 -0.03689 0.0019799 -0.033907 -2.6678 -0.0074296 0.0073099 -0.0016623 0.001887 0.0010673 -0.0036798 -0.0053501 0.0029176 -0.0064855 0 -0.015565 0 0.0012202 0 -0.0032455 0 -0.035133
4.9648 0.011147 0.016986 0.0012956 0.019181 0.0073946 -0.025624 -0.0018738 -0.0020272 -0.016587 -0.02091 -0.03123 -2.5342 -0.0025538 0.010302 -0.00087945 0.0016596 0.00188 -0.0035771 -0.0046198 0.0056091 -0.0089946 0 -0.016412 0 0.001823 0 -0.0026239 0 0.064569
4.9688 0.0056719 0.0095249 -0.011145 -0.0060002 -0.0067301 -0.031364 -0.0045867 0.0046238 0.011222 -0.034499 -0.01764 -2.4233 0.0030866 0.010574 -0.00044808 0.00060621 0.00020109 -0.0040916 -0.00019633 0.0061555 -0.011497 0 -0.017245 0 0.0019939 0 -0.001638 0 0.096016
4.9727 -0.00032756 0.0015181 -0.016714 -0.027908 -0.017775 -0.020355 -0.00079273 0.0032686 0.022661 -0.029538 -0.0061523 -2.3202 0.0053497 0.007907 -1.8179e-05 -0.0014909 -0.0011622 -0.0055635 0.0056485 0.0047544 -0.011336 0 -0.017454 0 0.0017792 0 -0.00075912 0 0.10699
4.9766 -0.0070387 -0.0063764 -0.015563 -0.036985 -0.019084 -0.0015673 0.0034595 -0.0059538 0.010227 -0.0096868 -0.0038499 -2.2052 0.0033761 0.0039282 0.00052433 -0.0033408 -0.00091195 -0.0069852 0.0091307 0.0029827 -0.0076602 0 -0.016889 0 0.0014607 0 -0.00045789 0 0.12452
4.9805 -0.013685 -0.014127 -0.01048 -0.032189 -0.010042 0.010806 0.001663 -0.016006 -0.014806 0.010268 -0.0087664 -2.0706 0.00025837 0.00099408 0.00073662 -0.0031355 0.00019364 -0.0071832 0.0080815 0.0022545 -0.0024022 0 -0.015953 0 0.0012526 0 -0.00088813 0 0.15868
4.9844 -0.019709 -0.02184 -0.0065114 -0.020867 0.0016117 0.0060267 -0.0087873 -0.019676 -0.034148 0.015933 -0.014355 -1.9275 -5.1873e-05 0.00052763 9.3097e-05 -0.00050737 0.00060918 -0.0060965 0.0037154 0.0025166 0.0013453 0 -0.015258 0 0.0011005 0 -0.0017455 0 0.21753
4.9883 -0.025618 -0.029158 -0.0096287 -0.013192 0.0042679 -0.016544 -0.024241 -0.01584 -0.037154 0.0040326 -0.016518 -1.7956 0.0033151 0.0020887 -0.0012232 0.0026236 -0.0001594 -0.0047949 -0.00039987 0.0024765 0.0019852 0 -0.015155 0 0.00080663 0 -0.0024447 0 0.31243
4.9922 -0.032377 -0.035296 -0.023615 -0.015685 -0.0089496 -0.046953 -0.037094 -0.010514 -0.02721 -0.017023 -0.017166 -1.6876 0.0071631 0.0038455 -0.0021371 0.0034929 -0.000782 -0.0043003 -0.0012035 0.0011197 0.00051535 0 -0.015526 0 0.00034445 0 -0.002511 0 0.45105
4.9961 -0.039957 -0.039721 -0.046548 -0.027974 -0.034274 -0.070511 -0.041843 -0.012368 -0.01726 -0.036162 -0.022259 -1.5999 0.007222 0.0040244 -0.0014972 0.001084 0.0010228 -0.0045486 0.0015649 -0.0010444 -0.00089122 0 -0.015979 0 -1.5785e-06 0 -0.0018942 0 0.6317
5 -0.046781 -0.042752 -0.07017 -0.044092 -0.059346 -0.076379 -0.040204 -0.026417 -0.020122 -0.048953 -0.036856 -1.5182 0.0023228 0.0022066 0.00074696 -0.0026345 0.006802 -0.0046131 0.005379 -0.0023209 -0.0012076 0 -0.016213 0 0.00012628 0 -0.00096119 0 0.84651
5.0039 -0.050909 -0.045424 -0.084146 -0.056688 -0.072039 -0.063764 -0.040381 -0.050419 -0.040667 -0.058642 -0.06103 -1.4299 -0.0042124 -0.00047081 0.003155 -0.0042156 0.016191 -0.0038795 0.0070008 -0.0014659 -0.0013264 0 -0.016212 0 0.00075588 0 -0.0001854 0 1.0849
5.0078 -0.051899 -0.048689 -0.083017 -0.061394 -0.069141 -0.042205 -0.050115 -0.075992 -0.073248 -0.069302 -0.088775 -1.3344 -0.0073369 -0.002271 0.0037454 -0.0017517 0.026907 -0.0027972 0.0048338 0.0010146 -0.0025856 0 -0.016129 0 0.0014504 0 0.00020203 0 1.3253
5.0117 -0.051385 -0.05263 -0.070464 -0.059006 -0.057971 -0.025903 -0.068938 -0.093204 -0.10402 -0.079184 -0.10999 -1.2428 -0.0046923 -0.0021607 0.0016298 0.0033612 0.035633 -0.0023202 -0.0001509 0.0032483 -0.004808 0 -0.016052 0 0.0016438 0 0.0003171 0 1.5201
5.0156 -0.051655 -0.056341 -0.056872 -0.054457 -0.049969 -0.025494 -0.086717 -0.095622 -0.11696 -0.081425 -0.11474 -1.169 0.0013358 -0.00045099 -0.0020394 0.0075516 0.039226 -0.0026618 -0.0052784 0.0037304 -0.0061317 0 -0.015903 0 0.0011671 0 0.00042668 0 1.5996
5.0195 -0.053645 -0.058552 -0.051645 -0.053209 -0.051817 -0.042065 -0.090815 -0.083216 -0.10221 -0.071204 -0.098596 -1.1193 0.0056955 0.0016476 -0.0047052 0.0080148 0.035943 -0.0028455 -0.0078842 0.0026947 -0.0049296 0 -0.015602 0 0.00045118 0 0.00065384 0 1.5099
5.0234 -0.056348 -0.058521 -0.056411 -0.057244 -0.061272 -0.066825 -0.076568 -0.062097 -0.063476 -0.051813 -0.066595 -1.0877 0.0049056 0.0030855 -0.0042195 0.0047759 0.026516 -0.001717 -0.0066654 0.0017507 -0.0017613 0 -0.015268 0 0.00016597 0 0.00085427 0 1.2661
5.0273 -0.058157 -0.056595 -0.064722 -0.063535 -0.070352 -0.086478 -0.052163 -0.041603 -0.019185 -0.033366 -0.032779 -1.0603 -0.00030087 0.0037087 -0.00043502 0.00019398 0.01453 0.00059482 -0.0021005 0.0021688 0.00085125 0 -0.015213 0 0.00060656 0 0.00076039 0 0.97282
5.0313 -0.058526 -0.054094 -0.068166 -0.06648 -0.072294 -0.090976 -0.033141 -0.03016 0.0063346 -0.025338 -0.013583 -1.0239 -0.0060005 0.0040631 0.0046548 -0.0032491 0.0053064 0.0024649 0.0039026 0.0035849 0.00076061 0 -0.015671 0 0.0014048 0 0.00024772 0 0.77756
5.0352 -0.058066 -0.052542 -0.063277 -0.06279 -0.066151 -0.078978 -0.030571 -0.031692 -0.0020042 -0.029908 -0.018037 -0.97496 -0.0085092 0.0045304 0.0082834 -0.0045961 0.0032482 0.0023031 0.0087812 0.0044676 -0.0017226 0 -0.016509 0 0.0018546 0 -0.00051822 0 0.77775
5.0391 -0.057043 -0.052622 -0.053342 -0.054799 -0.055924 -0.057865 -0.042681 -0.044072 -0.038823 -0.041744 -0.041432 -0.92207 -0.0070772 0.0046887 0.0086785 -0.0042028 0.0090206 0.00038646 0.010335 0.0038588 -0.0041915 0 -0.01724 0 0.001551 0 -0.0011769 0 0.9492
5.043 -0.05422 -0.053464 -0.044256 -0.048829 -0.04624 -0.038626 -0.057013 -0.06029 -0.080651 -0.053384 -0.067965 -0.88106 -0.003782 0.0036011 0.0059337 -0.0025218 0.018773 -0.0010327 0.0078159 0.0025263 -0.0046151 0 -0.017365 0 0.00073403 0 -0.001424 0 1.1574
5.0469 -0.047777 -0.052841 -0.039092 -0.049331 -0.039086 -0.02906 -0.061109 -0.071728 -0.10171 -0.060501 -0.081351 -0.86413 -0.0012317 0.00084146 0.0015419 0.000356 0.026482 0.00022224 0.0025956 0.0022304 -0.0033552 0 -0.016782 0 1.6987e-05 0 -0.0012177 0 1.2496
5.0508 -0.037668 -0.04843 -0.036596 -0.053763 -0.034049 -0.029636 -0.052343 -0.071946 -0.091596 -0.06265 -0.075592 -0.87068 -0.00039307 -0.0027196 -0.0027647 0.0038853 0.028009 0.0039066 -0.0022659 0.0037743 -0.0026283 0 -0.015879 0 -0.00022395 0 -0.00079427 0 1.1579
5.0547 -0.02685 -0.039473 -0.034302 -0.053439 -0.030562 -0.034371 -0.038532 -0.059235 -0.060926 -0.060394 -0.057468 -0.88672 -0.00028097 -0.0052497 -0.0058451 0.0063123 0.023715 0.0071718 -0.0037146 0.0058734 -0.0040127 0 -0.015225 0 -0.00019011 0 -0.00049872 0 0.93206
5.0586 -0.019544 -0.027666 -0.032111 -0.040722 -0.028943 -0.035708 -0.029422 -0.037017 -0.030756 -0.053049 -0.039098 -0.89481 0.00067328 -0.0053039 -0.0071847 0.005515 0.017442 0.0070616 -0.00078576 0.0061662 -0.0066811 0 -0.015134 0 -0.00039727 0 -0.00055682 0 0.68222
5.0625 -0.017696 -0.01643 -0.032086 -0.016855 -0.029017 -0.029806 -0.027345 -0.01221 -0.01522 -0.039642 -0.02745 -0.88776 0.0030766 -0.0030763 -0.0065239 0.0011119 0.012715 0.0034846 0.0044684 0.0035264 -0.0082575 0 -0.015467 0 -0.0010785 0 -0.00093236 0 0.48451
5.0664 -0.018976 -0.0088849 -0.034752 0.006871 -0.028363 -0.018653 -0.025708 0.007584 -0.012192 -0.021454 -0.020017 -0.87501 0.0060985 -0.000389 -0.0037901 -0.00435 0.0096269 -0.00029529 0.0081955 -0.00059315 -0.0073712 0 -0.01583 0 -0.0018608 0 -0.0013482 0 0.33351
5.0703 -0.018544 -0.0059604 -0.036412 0.016772 -0.023086 -0.007855 -0.016389 0.017077 -0.0089922 -0.0026794 -0.0098968 -0.87526 0.0081387 0.0006914 0.00045873 -0.0068948 0.0052851 -0.00042848 0.0074899 -0.0032329 -0.0051331 0 -0.015947 0 -0.0020607 0 -0.0014572 0 0.17614
5.0742 -0.013261 -0.0060849 -0.031275 0.007593 -0.011299 -0.0021057 0.0013047 0.015428 0.0035094 0.0119 0.0053713 -0.90022 0.0078891 -0.00052169 0.0046325 -0.0044503 -0.0025687 0.0038688 0.0026632 -0.0025101 -0.0039096 0 -0.015847 0 -0.0013387 0 -0.0010701 0 -0.012919
5.0781 -0.0045169 -0.0066 -0.017064 -0.012605 0.003841 -0.0018848 0.018735 0.0065564 0.021835 0.019797 0.020026 -0.94332 0.0050968 -0.0028834 0.0065114 0.001031 -0.012276 0.0092234 -0.002837 0.00073586 -0.0047006 0 -0.01575 0 -8.8583e-05 0 -0.00030221 0 -0.18951
5.082 0.0030448 -0.0056165 0.001411 -0.02808 0.015145 -0.0037603 0.024946 -0.0029045 0.033594 0.021308 0.024939 -0.984 0.00078275 -0.0045409 0.0045556 0.0049682 -0.018677 0.0108 -0.0049703 0.0038349 -0.0059953 0 -0.015806 0 0.00082568 0 0.00046919 0 -0.27192
5.0859 0.0057803 -0.0027594 0.014923 -0.02724 0.01655 -0.0037211 0.016102 -0.0073204 0.029345 0.017581 0.016189 -1.0051 -0.003094 -0.0046198 -0.00074125 0.0041019 -0.017184 0.0065017 -0.0021934 0.0048389 -0.0054205 0 -0.015964 0 0.00076832 0 0.00083806 0 -0.21556
5.0898 0.0043572 0.0015575 0.017056 -0.010959 0.0084015 -0.00053305 -0.0011661 -0.0053605 0.011094 0.0091628 -0.00094908 -1.0083 -0.0045232 -0.0039461 -0.0066691 -0.00059544 -0.0079409 -0.0010994 0.0033663 0.0042176 -0.0024501 0 -0.016074 0 -0.00014889 0 0.0006451 0 -0.061065
5.0938 0.0031611 0.0072205 0.0097214 0.0093792 -0.001923 0.0038164 -0.015077 -0.00047759 -0.0097972 -0.0028147 -0.016118 -1.0134 -0.0026447 -0.0041541 -0.0097627 -0.0048698 0.0037416 -0.0068479 0.0076165 0.0040319 0.00080667 0 -0.016057 0 -0.0011742 0 8.6959e-05 0 0.086831
5.0977 0.0065433 0.014516 0.0019501 0.021986 -0.0050513 0.0069189 -0.017381 0.0022329 -0.022065 -0.014204 -0.021725 -1.0409 0.0014445 -0.006011 -0.0080683 -0.005172 0.011178 -0.0072461 0.0076979 0.0054673 0.0017354 0 -0.015942 0 -0.001534 0 -0.00044495 0 0.12844
5.1016 0.015447 0.023137 0.0029965 0.02408 0.0036301 0.0093203 -0.0077088 0.0008172 -0.021899 -0.01784 -0.016981 -1.0929 0.0051046 -0.0085041 -0.0025702 -0.0018825 0.010968 -0.0030876 0.004073 0.0073041 8.7364e-05 0 -0.015766 0 -0.0010176 0 -0.00067851 0 0.025485
5.1055 0.02721 0.031382 0.015737 0.022873 0.020993 0.015018 0.009167 -0.00081999 -0.01218 -0.0076256 -0.0050957 -1.1494 0.0058587 -0.009537 0.0033947 0.0013223 0.0045066 0.0016805 -0.000124 0.0070138 -0.0015357 0 -0.015494 0 -5.746e-05 0 -0.00066179 0 -0.19711
5.1094 0.038072 0.036844 0.035576 0.028097 0.039091 0.027987 0.02894 0.0051228 0.0037698 0.016218 0.012225 -1.1842 0.0032617 -0.0076285 0.0064302 0.0012763 -0.0045815 0.0035654 -0.0017946 0.0035176 -0.0002969 0 -0.015102 0 0.00069251 0 -0.00066789 0 -0.49119
5.1133 0.045609 0.038314 0.054693 0.04309 0.051012 0.047354 0.05004 0.024553 0.026301 0.045753 0.036372 -1.1852 -0.00065853 -0.0031387 0.0054388 -0.0015064 -0.014161 0.0022312 -0.00030331 -0.0011565 0.0037612 0 -0.014719 0 0.00087068 0 -0.00088942 0 -0.81884
5.1172 0.049056 0.037095 0.067041 0.061916 0.054574 0.06566 0.070867 0.055889 0.056927 0.069839 0.067485 -1.1626 -0.0029707 0.0019814 0.002289 -0.0034408 -0.024628 5.5477e-05 0.0023229 -0.0031745 0.0073995 0 -0.014631 0 0.00059032 0 -0.0012201 0 -1.1467
5.1211 0.048205 0.036155 0.070116 0.074068 0.051473 0.07269 0.086215 0.088907 0.092079 0.081066 0.098964 -1.1368 -0.0022315 0.0056115 0.00029229 -0.0015932 -0.036365 -0.00063248 0.0033682 -0.00020586 0.0071819 0 -0.01504 0 0.00021858 0 -0.0013535 0 -1.4162
5.125 0.042972 0.037521 0.063798 0.072021 0.044035 0.062792 0.088188 0.10923 0.12003 0.079171 0.1175 -1.1197 0.00037038 0.0068118 0.0016458 0.0032587 -0.046513 0.00020901 0.0017137 0.0062449 0.0028749 0 -0.015796 0 2.3861e-05 0 -0.0011209 0 -1.5348
5.1289 0.034428 0.040189 0.049432 0.055595 0.033572 0.040129 0.071956 0.10576 0.12512 0.068309 0.11034 -1.1056 0.002176 0.0060912 0.0057672 0.007299 -0.048937 0.00064462 -0.0014887 0.011727 -0.0021785 0 -0.016403 0 1.2841e-05 0 -0.00072828 0 -1.4138
5.1328 0.02571 0.040647 0.030751 0.030923 0.021758 0.017183 0.041099 0.076626 0.097007 0.051572 0.074477 -1.0809 0.0014843 0.0046303 0.0097458 0.0073538 -0.038346 -0.00096577 -0.0040909 0.01232 -0.0041255 0 -0.01638 0 4.2454e-05 0 -0.00061975 0 -1.0328
5.1367 0.020766 0.035813 0.014529 0.0064063 0.012423 0.0067134 0.0069628 0.030506 0.038659 0.028734 0.020485 -1.0407 -0.00099382 0.0033288 0.010527 0.0038478 -0.015398 -0.0041193 -0.0048103 0.0077135 -0.0020675 0 -0.015693 0 3.3476e-05 0 -0.0010505 0 -0.47895
5.1406 0.021192 0.025892 0.0078806 -0.010874 0.010283 0.01271 -0.018082 -0.016858 -0.032131 -0.00033345 -0.032107 -0.99599 -0.0029873 0.0024538 0.0071728 0.00011786 0.011747 -0.006504 -0.0040175 0.0012764 0.0014635 0 -0.014833 0 6.2686e-05 0 -0.0017708 0 0.074757
5.1445 0.024028 0.014573 0.012752 -0.016976 0.016589 0.02721 -0.027779 -0.04885 -0.088761 -0.030392 -0.06424 -0.96435 -0.0029472 0.0019113 0.0015427 -0.0010829 0.031317 -0.0060556 -0.0029886 -0.0028261 0.0033017 0 -0.014431 0 0.00026921 0 -0.0021628 0 0.44508
5.1484 0.023267 0.0062663 0.022545 -0.011971 0.025918 0.035775 -0.023687 -0.054465 -0.10685 -0.050135 -0.065344 -0.9523 -0.0015058 0.0015827 -0.0030429 -0.00023645 0.034726 -0.0027192 -0.0025929 -0.0028709 0.0027092 0 -0.014726 0 0.00069257 0 -0.0017585 0 0.52095
5.1523 0.014523 0.0027134 0.02556 -0.0003904 0.02851 0.027918 -0.011097 -0.033045 -0.076019 -0.048559 -0.036384 -0.94794 -0.0006852 0.0013123 -0.004116 -0.00018595 0.021476 0.001618 -0.0027072 -0.00045944 0.0016044 0 -0.015377 0 0.0011999 0 -0.00068746 0 0.30931
5.1563 -0.00096775 0.0018247 0.014049 0.009845 0.017636 0.0048423 0.0056916 0.0044901 -0.0073929 -0.023975 0.011371 -0.93071 -0.0016684 0.00071617 -0.0016499 -0.0027687 -0.0010296 0.0047339 -0.0027107 0.0014142 0.0019844 0 -0.015806 0 0.0015559 0 0.00037526 0 -0.071547
5.1602 -0.016721 -0.00038945 -0.0084977 0.011089 -0.0039734 -0.021292 0.02377 0.03927 0.067997 0.012047 0.059669 -0.88963 -0.0033906 -0.00070744 0.0021727 -0.0065658 -0.022064 0.0056261 -0.0023036 0.001111 0.0035306 0 -0.015727 0 0.0015657 0 0.00074181 0 -0.43867
5.1641 -0.02573 -0.006539 -0.028982 0.00079656 -0.024981 -0.036059 0.038329 0.052711 0.11197 0.039932 0.088182 -0.83281 -0.0034304 -0.0030371 0.0047413 -0.0081776 -0.033063 0.0047688 -0.0017268 -0.00055511 0.0040559 0 -0.015373 0 0.0011851 0 0.00026323 0 -0.61003
5.168 -0.025595 -0.015904 -0.034944 -0.016233 -0.033917 -0.032989 0.041084 0.036116 0.098883 0.043278 0.081638 -0.7799 -0.00041622 -0.0054489 0.0049516 -0.0057281 -0.030766 0.003218 -0.0012862 -0.0015826 0.0022427 0 -0.01521 0 0.00054327 0 -0.00058649 0 -0.472
5.1719 -0.019779 -0.025119 -0.024981 -0.030859 -0.028473 -0.017809 0.024494 -0.0038918 0.031588 0.018154 0.037822 -0.74512 0.0043609 -0.0064572 0.0038242 -0.00095439 -0.017174 0.0016844 -0.00089973 -0.00093064 -0.00046295 0 -0.015442 0 -0.0001136 0 -0.0011482 0 -0.031475
5.1758 -0.01428 -0.030573 -0.010004 -0.036149 -0.017426 -0.0037651 -0.01064 -0.048384 -0.057791 -0.025446 -0.02839 -0.72684 0.0077349 -0.0049503 0.0033738 0.0023239 0.0023874 0.0003987 -0.00028993 0.00055013 -0.0010715 0 -0.015823 0 -0.00052126 0 -0.0011191 0 0.57169
5.1797 -0.012967 -0.030551 -0.0038859 -0.032155 -0.01312 -0.0016973 -0.051611 -0.076797 -0.12522 -0.069797 -0.089893 -0.71234 0.0072097 -0.0012644 0.0046682 0.0018459 0.021476 -0.00042142 0.00041554 0.0011526 0.0017547 0 -0.015961 0 -0.00050695 0 -0.00071418 0 1.1124
5.1836 -0.015544 -0.025849 -0.011598 -0.024732 -0.020918 -0.012277 -0.07946 -0.078763 -0.1405 -0.098239 -0.1207 -0.69167 0.0029892 0.0027089 0.0067022 -0.0010031 0.034354 -0.00029914 0.00050352 0.00014894 0.0059478 0 -0.015766 0 -7.2694e-05 0 -0.00035569 0 1.3808
5.1875 -0.019207 -0.019 -0.025323 -0.019559 -0.034888 -0.025977 -0.081002 -0.059138 -0.10426 -0.10143 -0.11019 -0.66648 -0.0022747 0.0046895 0.0071123 -0.0027155 0.037513 0.0011353 -0.00066441 -0.0014036 0.0077716 0 -0.015586 0 0.00059193 0 -0.00024744 0 1.2879
5.1914 -0.021622 -0.013032 -0.031783 -0.017077 -0.043415 -0.03055 -0.057966 -0.032859 -0.044474 -0.079293 -0.068419 -0.6462 -0.0056741 0.0036588 0.0042655 -0.0011805 0.030763 0.0035044 -0.0027443 -0.0016333 0.0054432 0 -0.015844 0 0.0011952 0 -0.00025746 0 0.91062
5.1953 -0.022252 -0.010361 -0.023993 -0.01327 -0.039538 -0.020387 -0.025595 -0.013831 0.0043865 -0.039928 -0.018468 -0.6368 -0.0061659 0.00067045 -0.00099084 0.0023658 0.017222 0.0055145 -0.0043174 0.00035963 0.00095697 0 -0.016562 0 0.0014974 0 -0.00017543 0 0.44344
5.1992 -0.021446 -0.011935 -0.0070034 -0.0053934 -0.026656 -0.00096201 -0.0015936 -0.0063603 0.023715 0.0032187 0.018597 -0.63437 -0.0048632 -0.001914 -0.0055412 0.0048033 0.0018259 0.0056107 -0.0039649 0.00359 -0.0018208 0 -0.017264 0 0.001446 0 -1.5797e-05 0 0.082799
5.2031 -0.019163 -0.016716 0.006888 0.0033159 -0.014808 0.014712 0.005662 -0.0051632 0.018689 0.035537 0.034961 -0.62966 -0.0035293 -0.0022321 -0.0062735 0.0043225 -0.010968 0.0030678 -0.0016156 0.0059757 -0.00090042 0 -0.017385 0 0.0011973 0 -1.4838e-05 0 -0.077025
5.207 -0.015226 -0.02193 0.0084412 0.0052288 -0.011455 0.014985 0.00052449 -0.0027098 0.0080137 0.046626 0.03602 -0.61824 -0.0028701 -0.00034383 -0.0026971 0.0020115 -0.018797 -0.0012816 0.0011899 0.0060848 0.0020274 0 -0.01682 0 0.0010025 0 -0.00032838 0 -0.068987
5.2109 -0.010714 -0.024421 -0.0019937 -0.0046567 -0.015469 -0.0024134 -0.0065644 0.0030726 0.0059976 0.034861 0.031046 -0.6054 -0.0021552 0.0018876 0.0023423 0.0003425 -0.021323 -0.0052674 0.0025339 0.0042666 0.0035136 0 -0.016051 0 0.001033 0 -0.00078278 0 0.0089661
5.2148 -0.0083799 -0.0226 -0.016577 -0.022795 -0.019535 -0.028633 -0.0090549 0.0072229 0.011908 0.0080373 0.023693 -0.60074 -0.00028027 0.0023701 0.004706 0.00037774 -0.018947 -0.0065303 0.0017864 0.0022086 0.0019425 0 -0.015745 0 0.0012652 0 -0.00098818 0 0.086144
5.2188 -0.010856 -0.017644 -0.027401 -0.038344 -0.018008 -0.049191 -0.008959 0.0028668 0.013599 -0.02125 0.010401 -0.60815 0.0029345 0.00053128 0.0022916 0.00077746 -0.011838 -0.0039785 0.00011152 0.0014053 -0.00093197 0 -0.016184 0 0.001507 0 -0.00073 0 0.16713
5.2227 -0.017966 -0.012843 -0.031892 -0.041237 -0.012402 -0.05286 -0.013075 -0.012157 7.2603e-05 -0.042887 -0.013103 -0.62137 0.006432 -0.002187 -0.0031119 -0.00036727 -0.00035043 0.0013409 -0.00070894 0.0019598 -0.0020188 0 -0.017052 0 0.0015435 0 -0.00023077 0 0.30366
5.2266 -0.025908 -0.011323 -0.032135 -0.0303 -0.0094058 -0.03816 -0.025128 -0.032972 -0.028452 -0.054027 -0.044195 -0.62919 0.0087341 -0.0034846 -0.0071644 -0.0029854 0.013652 0.0066344 -2.151e-06 0.0027545 -0.00026342 0 -0.017751 0 0.001298 0 2.2309e-05 0 0.52239
5.2305 -0.029577 -0.013797 -0.030477 -0.014292 -0.013773 -0.013634 -0.041077 -0.05095 -0.060296 -0.057906 -0.072054 -0.6252 0.0090043 -0.0020596 -0.0065606 -0.004693 0.026195 0.0089918 0.0012215 0.0027132 0.0022173 0 -0.017902 0 0.00089149 0 -0.00025278 0 0.77347
5.2344 -0.026346 -0.018058 -0.026737 -0.0048618 -0.023185 0.0077308 -0.051323 -0.058973 -0.080239 -0.058221 -0.083922 -0.61272 0.0074447 0.0013343 -0.00186 -0.0032329 0.032454 0.0073242 0.0014061 0.0018674 0.0024034 0 -0.017562 0 0.00056127 0 -0.0008285 0 0.94303
5.2383 -0.018062 -0.020608 -0.019511 -0.0073833 -0.029968 0.016067 -0.047541 -0.054215 -0.078365 -0.054429 -0.073512 -0.60133 0.0049002 0.0044406 0.0029521 0.00081941 0.029335 0.0032092 0.00012082 0.0011691 -0.00039148 0 -0.017027 0 0.00049628 0 -0.0011523 0 0.91994
5.2422 -0.0095432 -0.019091 -0.0092124 -0.017252 -0.027819 0.0095676 -0.028572 -0.037415 -0.054131 -0.042366 -0.044726 -0.59932 0.0022447 0.0051624 0.0039074 0.0040584 0.017493 -0.00019584 -0.0014703 0.0012506 -0.0037419 0 -0.016497 0 0.00070756 0 -0.00086381 0 0.66724
5.2461 -0.0049628 -0.013739 0.00108 -0.024273 -0.01719 -0.0056484 -0.001356 -0.011275 -0.015164 -0.019561 -0.0084004 -0.60935 9.463e-05 0.0029965 0.00053641 0.0032357 0.0012129 -0.00056485 -0.0018357 0.0014304 -0.0046077 0 -0.01598 0 0.0010273 0 -0.00014794 0 0.25033
5.25 -0.0051652 -0.0069546 0.007965 -0.021015 -0.0046164 -0.019946 0.023066 0.019389 0.026304 0.0098535 0.02437 -0.62978 -0.0011396 -0.00081005 -0.0037272 -0.0015998 -0.013797 0.0017291 -0.00071828 0.00012235 -0.0024815 0 -0.015457 0 0.0012361 0 0.00042056 0 -0.19184
5.2539 -0.0078075 -0.0016193 0.010472 -0.0082722 0.0028321 -0.025756 0.035418 0.046403 0.057109 0.035551 0.046768 -0.65827 -0.0012252 -0.0043322 -0.0046585 -0.0069317 -0.023093 0.0039694 0.0005616 -0.0035396 8.9912e-05 0 -0.015061 0 0.0012222 0 0.00039295 0 -0.51003
5.2578 -0.0096145 0.00055579 0.010171 0.0061645 0.002713 -0.021098 0.032485 0.059189 0.066805 0.046889 0.056125 -0.69264 -0.00027905 -0.0062942 -0.0011217 -0.0088216 -0.024932 0.0035646 0.00051033 -0.0083635 0.0001275 0 -0.014982 0 0.0010475 0 -0.00017371 0 -0.60597
5.2617 -0.0085391 -0.0002689 0.008815 0.013625 -0.0021799 -0.0094877 0.017969 0.049773 0.051461 0.039604 0.05127 -0.72927 0.0010986 -0.0066494 0.0038087 -0.0062784 -0.019985 0.00053904 -0.00088448 -0.011522 -0.0027423 0 -0.015196 0 0.00087163 0 -0.00082174 0 -0.46544
5.2656 -0.0043948 -0.0023914 0.0065219 0.010492 -0.0072166 0.003039 -8.8482e-05 0.019208 0.016176 0.018077 0.031456 -0.76246 0.0020597 -0.0061778 0.0055755 -0.0018036 -0.010178 -0.0023075 -0.0020513 -0.010694 -0.0059186 0 -0.015359 0 0.00079679 0 -0.0011493 0 -0.15605
5.2695 0.0017135 -0.003503 0.0027227 -1.6281e-05 -0.0094833 0.011579 -0.013764 -0.020173 -0.026044 -0.0080583 -0.0013903 -0.78775 0.0020729 -0.005656 0.0022897 0.0012053 0.0021247 -0.0019484 -0.0015043 -0.0061759 -0.0063998 0 -0.015062 0 0.00077043 0 -0.0011546 0 0.2021
5.2734 0.0080518 -0.001796 -0.0014486 -0.010581 -0.0085302 0.014465 -0.019172 -0.05009 -0.059501 -0.029549 -0.039369 -0.80615 0.0013496 -0.0053233 -0.0034926 0.0015052 0.014186 0.0018241 0.00040977 -0.00097577 -0.0036029 0 -0.014269 0 0.00063465 0 -0.0011473 0 0.47952
5.2773 0.012623 0.003103 -0.0026481 -0.014529 -0.0048358 0.01293 -0.017486 -0.056618 -0.072424 -0.040882 -0.068507 -0.82431 0.00069042 -0.0049081 -0.0070479 0.00061233 0.022779 0.0057806 0.001603 0.0014888 0.00034372 0 -0.013466 0 0.00028649 0 -0.0013594 0 0.57905
5.2813 0.01377 0.0098001 0.001948 -0.0095595 0.001394 0.0092268 -0.012419 -0.038284 -0.061087 -0.039899 -0.074042 -0.84872 0.00082173 -0.0039717 -0.0057829 0.00070256 0.024691 0.0059154 0.00027622 0.00025416 0.0028732 0 -0.013329 0 -0.00018956 0 -0.0016786 0 0.46363
5.2852 0.011323 0.015786 0.011271 0.0013609 0.0096701 0.0050206 -0.006117 -0.0060101 -0.02967 -0.026047 -0.048805 -0.87893 0.0017792 -0.0022215 -0.0016038 0.002212 0.018 0.0011302 -0.0030704 -0.0022887 0.0032883 0 -0.014138 0 -0.00054046 0 -0.0017721 0 0.16263
5.2891 0.0074462 0.018937 0.020318 0.012143 0.018133 0.0013645 0.0029242 0.024794 0.012573 -0.00038914 0.00079761 -0.90667 0.0028751 0.00031006 0.00087633 0.0035857 0.0034425 -0.0054872 -0.0057602 -0.0024273 0.002826 0 -0.0155 0 -0.00051357 0 -0.0014505 0 -0.24208
5.293 0.0059075 0.018973 0.024308 0.01759 0.024013 -0.00011784 0.01774 0.043724 0.054168 0.032311 0.055963 -0.92281 0.0032644 0.0031569 -0.0012892 0.0031851 -0.015142 -0.0091538 -0.0052831 0.0015255 0.0027831 0 -0.016628 0 -4.6373e-05 0 -0.00087911 0 -0.64274
5.2969 0.0096328 0.017701 0.023285 0.01704 0.025808 0.0033553 0.038139 0.049621 0.083473 0.062427 0.094203 -0.92582 0.0026047 0.0054337 -0.0064289 0.0011404 -0.031847 -0.0075139 -0.0017055 0.007486 0.0030123 0 -0.016954 0 0.00067286 0 -0.00042349 0 -0.93599
5.3008 0.01826 0.017667 0.022343 0.015132 0.024989 0.014204 0.057842 0.047645 0.091282 0.078284 0.10085 -0.92369 0.0012654 0.0061676 -0.0095001 -0.0008133 -0.040935 -0.0026251 0.0021894 0.011095 0.0024183 0 -0.016526 0 0.0013201 0 -0.00030521 0 -1.0512
5.3047 0.027878 0.02014 0.026592 0.018535 0.02501 0.031411 0.06704 0.043089 0.074813 0.072489 0.076465 -0.92691 -1.7791e-05 0.0049519 -0.0065256 -0.0011809 -0.039311 0.0010378 0.0032453 0.0092893 0.00063759 0 -0.015864 0 0.0016374 0 -0.00043037 0 -0.97205
5.3086 0.033479 0.023986 0.035371 0.030321 0.028044 0.048604 0.059228 0.037512 0.040914 0.047433 0.03569 -0.93897 -0.00067633 0.0024736 0.001697 -0.00013256 -0.02803 0.00069178 0.0006032 0.0029338 -0.0012711 0 -0.015476 0 0.001577 0 -0.00055125 0 -0.74366
5.3125 0.032287 0.026392 0.041454 0.04608 0.032399 0.056074 0.036888 0.029565 0.0046486 0.015188 -0.0016236 -0.95343 -0.00057857 0.00029186 0.0099327 0.00098788 -0.011987 -0.0023784 -0.0037295 -0.0037372 -0.0020483 0 -0.015493 0 0.0013004 0 -0.00056029 0 -0.45672
5.3164 0.025298 0.02482 0.036617 0.055393 0.033289 0.046655 0.010858 0.018254 -0.018172 -0.0091129 -0.021331 -0.95998 8.9879e-05 -0.00023343 0.012659 0.0013734 0.0022643 -0.0043343 -0.0067837 -0.0063784 -0.0019146 0 -0.015734 0 0.0010543 0 -0.00058666 0 -0.20784
5.3203 0.016013 0.018681 0.018915 0.04853 0.026624 0.021743 -0.0066868 0.0048468 -0.020518 -0.016247 -0.021391 -0.95364 0.0010923 0.00090965 0.0084847 0.0016589 0.0096241 -0.0026163 -0.0070585 -0.003762 -0.0025446 0 -0.016011 0 0.0010121 0 -0.00079728 0 -0.053365
5.3242 0.0077453 0.009549 -0.0047656 0.023886 0.012677 -0.0075756 -0.010245 -0.0080295 -0.0085726 -0.0080312 -0.010473 -0.93846 0.0022464 0.0022627 0.0011274 0.0029759 0.0088616 0.0016238 -0.0052394 0.001593 -0.0050636 0 -0.016318 0 0.001174 0 -0.0011366 0 0.014762
5.3281 0.0018592 6.7753e-05 -0.02327 -0.0095482 -0.0035098 -0.026385 -0.0036796 -0.018322 0.0032585 0.0048944 -0.00062643 -0.92301 0.0033152 0.0021346 -0.0037321 0.0052542 0.0028747 0.0047367 -0.002867 0.0056433 -0.0082339 0 -0.016705 0 0.0013701 0 -0.0013109 0 0.051085
5.332 -0.0019902 -0.007397 -0.029019 -0.036981 -0.015262 -0.025515 0.0042044 -0.025029 0.0036878 0.010851 0.00074192 -0.9131 0.0038987 0.00021808 -0.0029554 0.00678 -0.0034526 0.0041003 -0.0006666 0.0058491 -0.009129 0 -0.01706 0 0.0013637 0 -0.0010581 0 0.10595
5.3359 -0.0045617 -0.011478 -0.022782 -0.04671 -0.01841 -0.0080635 0.0070678 -0.027021 -0.0065315 0.0049282 -0.0053435 -0.90889 0.0035594 -0.001957 0.0019009 0.0056754 -0.0064716 0.00047429 0.001664 0.0026158 -0.0060371 0 -0.017104 0 0.001013 0 -0.00043095 0 0.17921
5.3398 -0.0062671 -0.011897 -0.01206 -0.036903 -0.013377 0.012307 0.0052235 -0.022419 -0.015552 -0.008395 -0.011505 -0.90801 0.0021573 -0.0023435 0.0062964 0.0018265 -0.005901 -0.0029668 0.0042401 -0.0015964 -0.0007159 0 -0.016668 0 0.00040017 0 0.00020248 0 0.21696
5.3438 -0.007433 -0.0094166 -0.0051722 -0.015854 -0.0041954 0.02055 0.0036973 -0.010362 -0.010895 -0.019134 -0.0099229 -0.90978 0.00011599 -0.00035937 0.0065653 -0.0027942 -0.0043805 -0.0037364 0.0060493 -0.0043104 0.0026013 0 -0.015963 0 -0.00016798 0 0.00045187 0 0.15859
5.3477 -0.008687 -0.0058146 -0.0060544 0.0037968 0.0042283 0.010464 0.0065954 0.0059714 0.0088515 -0.019173 0.0018093 -0.91503 -0.0016689 0.0023965 0.0026889 -0.0058305 -0.0048182 -0.0021213 0.0056417 -0.0044966 0.00088655 0 -0.015485 0 -0.0003334 0 0.00020799 0 -1.9388e-05
5.3516 -0.010559 -0.0034976 -0.013074 0.01245 0.008514 -0.011358 0.012877 0.018601 0.030736 -0.0080893 0.018259 -0.92214 -0.002302 0.0035577 -0.0020227 -0.0065691 -0.0076077 -0.00037222 0.0028386 -0.0027118 -0.0047551 0 -0.015608 0 5.5314e-05 0 -0.00031825 0 -0.17904
5.3555 -0.012655 -0.0044583 -0.021455 0.0079155 0.0077188 -0.030517 0.016799 0.018575 0.035763 0.0062738 0.02854 -0.92507 -0.0014448 0.0023055 -0.0037157 -0.0062645 -0.0099633 -0.00016461 -0.00053935 -0.00038635 -0.0098757 0 -0.016211 0 0.00079124 0 -0.00081263 0 -0.25136
5.3594 -0.01365 -0.0090355 -0.026641 -0.0049865 0.0029252 -0.034901 0.012221 0.0025834 0.01296 0.012791 0.022511 -0.91751 0.00044505 0.00028846 -0.00086273 -0.0065383 -0.0080313 -0.0011078 -0.002062 0.00095521 -0.010601 0 -0.016759 0 0.0014191 0 -0.001077 0 -0.12437
5.3633 -0.012608 -0.015508 -0.02653 -0.018214 -0.0037831 -0.022703 -0.0026688 -0.022837 -0.031176 0.0044774 -0.0022567 -0.90011 0.0023827 4.2939e-05 0.0048515 -0.0076226 -0.00024799 -0.0017112 -0.0010327 0.00027009 -0.0069715 0 -0.016775 0 0.0015647 0 -0.0010491 0 0.18846
5.3672 -0.010477 -0.021102 -0.022194 -0.025049 -0.010396 -0.0032037 -0.023397 -0.043802 -0.074911 -0.016323 -0.036846 -0.88279 0.0034639 0.0022854 0.0099404 -0.0082771 0.010679 -0.0014557 0.00066045 -0.0024889 -0.0025262 0 -0.016274 0 0.0012345 0 -0.00068775 0 0.55826
5.3711 -0.0099868 -0.023802 -0.017404 -0.023288 -0.01576 0.0095806 -0.041021 -0.047573 -0.093967 -0.038518 -0.06392 -0.87813 0.0033926 0.0047858 0.011521 -0.0073278 0.018891 -0.0014799 0.0003269 -0.006034 -0.0006424 0 -0.015743 0 0.00081647 0 5.108e-05 0 0.80581
5.375 -0.013548 -0.023585 -0.016939 -0.015942 -0.019771 0.0057929 -0.046766 -0.031343 -0.07639 -0.048785 -0.067057 -0.89066 0.0025768 0.0042154 0.0090296 -0.0050323 0.019094 -0.0030563 -0.0026829 -0.0081084 -0.0013229 0 -0.015672 0 0.00074887 0 0.0010598 0 0.80483
5.3789 -0.020887 -0.022167 -0.023775 -0.0092317 -0.022919 -0.014308 -0.037302 -0.0048029 -0.030213 -0.040306 -0.041785 -0.91229 0.0017596 -0.00053415 0.0043163 -0.002767 0.010366 -0.0056382 -0.0059692 -0.006815 -0.0015753 0 -0.016091 0 0.0011245 0 0.0019372 0 0.56219
5.3828 -0.02878 -0.021639 -0.036527 -0.0087246 -0.025611 -0.040476 -0.017919 0.015615 0.020579 -0.018052 -0.00095987 -0.9289 0.001488 -0.0067392 0.00031848 -0.0014777 -0.0026242 -0.0068971 -0.006187 -0.0021863 0.0011522 0 -0.016557 0 0.0015861 0 0.0021246 0 0.22569
5.3867 -0.033429 -0.023212 -0.049407 -0.01579 -0.02799 -0.058327 -0.0010534 0.01691 0.049131 0.0033977 0.030627 -0.93294 0.0018038 -0.009761 -0.00077872 -0.000743 -0.012051 -0.0050583 -0.0024237 0.0033786 0.0060766 0 -0.016588 0 0.0016313 0 0.0013246 0 0.010064
5.3906 -0.033474 -0.026877 -0.055677 -0.026919 -0.030374 -0.057734 0.00036088 -0.0028545 0.04021 0.0087515 0.030723 -0.93044 0.0023294 -0.0070049 0.0011885 0.00043156 -0.011606 -0.0011812 0.0024782 0.0065401 0.0096882 0 -0.016123 0 0.0010735 0 -0.00014686 0 0.078036
5.3945 -0.030891 -0.031763 -0.052549 -0.03671 -0.033562 -0.039293 -0.018402 -0.034197 -0.0018568 -0.007968 -0.0055922 -0.93594 0.0026051 -0.00033184 0.0043778 0.0020268 -0.00046412 0.0012431 0.0041916 0.0054215 0.0091986 0 -0.015558 0 0.00024047 0 -0.0014626 0 0.44141
5.3984 -0.028955 -0.036473 -0.043473 -0.042228 -0.038092 -0.014859 -0.049094 -0.062574 -0.055841 -0.039132 -0.061119 -0.96004 0.0023836 0.0054185 0.006252 0.0026036 0.016029 -0.00059999 0.00084312 0.0010431 0.0052889 0 -0.015351 0 -0.00028557 0 -0.0018522 0 0.94149
5.4023 -0.029237 -0.039207 -0.035437 -0.044805 -0.042755 -0.00087834 -0.074336 -0.076595 -0.095155 -0.068108 -0.10602 -1.0011 0.001705 0.0065571 0.0053925 0.00079274 0.029477 -0.0059143 -0.005061 -0.0034833 0.0013823 0 -0.015578 0 -0.00016645 0 -0.0011929 0 1.3279
5.4063 -0.030454 -0.038183 -0.033208 -0.04732 -0.044088 -0.0075928 -0.078811 -0.072938 -0.10186 -0.079672 -0.11589 -1.0482 0.00081462 0.0035679 0.0025691 -0.0028405 0.033397 -0.01056 -0.0086395 -0.0053377 0.00023169 0 -0.015876 0 0.00040295 0 -0.00010139 0 1.3973
5.4102 -0.030108 -0.032735 -0.03544 -0.049503 -0.038325 -0.030939 -0.060075 -0.055969 -0.075471 -0.069029 -0.086475 -1.0916 8.2091e-05 0.00027306 0.0001964 -0.0057711 0.026875 -0.010579 -0.0068243 -0.0039156 0.0012995 0 -0.015806 0 0.00087827 0 0.00057542 0 1.111
5.4141 -0.027102 -0.024405 -0.036152 -0.046405 -0.025005 -0.053659 -0.030348 -0.033753 -0.031888 -0.043456 -0.035094 -1.1303 -3.548e-05 3.3378e-05 0.00044205 -0.0057242 0.01456 -0.0058117 -0.00093036 -0.00077401 0.0015438 0 -0.015271 0 0.00085184 0 0.00042859 0 0.61659
5.418 -0.02272 -0.016684 -0.030218 -0.03274 -0.0090798 -0.056483 -0.0072082 -0.013719 0.0067241 -0.016216 0.011481 -1.1703 0.00088771 0.0026615 0.0033883 -0.0030099 0.0031755 -0.0001561 0.0046661 0.002029 -0.0012509 0 -0.014611 0 0.00039607 0 -0.00026546 0 0.15567
5.4219 -0.019105 -0.01291 -0.017867 -0.0098322 0.0012652 -0.032445 -0.00032083 -0.00019781 0.024725 0.0020928 0.033833 -1.2174 0.0029461 0.0049547 0.0067782 -0.00044686 -0.0029379 0.0018632 0.0063981 0.0034735 -0.0059871 0 -0.014287 0 -3.9131e-05 0 -0.00090247 0 -0.084222
5.4258 -0.016964 -0.013641 -0.004252 0.011889 0.00034814 0.0063917 -0.0050918 0.0059312 0.020728 0.0085094 0.02988 -1.2712 0.0055693 0.0041787 0.0077066 -0.00068238 -0.004067 -0.00091213 0.0043379 0.003722 -0.009096 0 -0.014481 0 -5.7087e-05 0 -0.0011361 0 -0.074372
5.4297 -0.014875 -0.015853 0.0050768 0.019012 -0.01012 0.036031 -0.0084423 0.0064174 0.0057929 0.0065304 0.012415 -1.3283 0.0075103 0.00096159 0.0049939 -0.0035165 -0.0037296 -0.005401 0.0015718 0.0032376 -0.0078635 0 -0.014965 0 0.00033982 0 -0.0011313 0 0.062625
5.4336 -0.010836 -0.015044 0.0083215 0.0061658 -0.021501 0.037343 -0.0014085 0.0044217 -0.0059795 0.0013749 -0.002271 -1.388 0.0073865 -0.0013093 0.00030114 -0.0060714 -0.0050013 -0.0072622 0.0010232 0.0022178 -0.0030044 0 -0.015329 0 0.00079691 0 -0.00128 0 0.16003
5.4375 -0.0043725 -0.0087725 0.007607 -0.017487 -0.024295 0.010284 0.012731 0.0030992 -0.0075184 -0.0036557 -0.0055871 -1.4536 0.0045588 1.6583e-05 -0.0030143 -0.0058312 -0.0076981 -0.0048877 0.0028482 0.00098782 0.0019262 0 -0.015339 0 0.0009651 0 -0.0017105 0 0.12874
5.4414 0.0029813 0.0013698 0.0058986 -0.033165 -0.015063 -0.025547 0.021973 0.004153 -0.0023664 -0.0072932 -0.00016763 -1.5281 -0.00026116 0.0039673 -0.0024506 -0.0034918 -0.0087692 -0.00073121 0.0046866 0.00054451 0.0036181 0 -0.015106 0 0.00080281 0 -0.0021046 0 0.0027469
5.4453 0.0092453 0.011172 0.0044859 -0.026164 0.0015259 -0.044748 0.017321 0.0070307 0.00035697 -0.0083141 0.0052327 -1.6073 -0.0052121 0.0066069 0.0017138 -0.0024951 -0.0055054 0.0011162 0.0041878 0.0020552 0.0016702 0 -0.014948 0 0.0005437 0 -0.0020067 0 -0.11744
5.4492 0.013937 0.017367 0.0036058 0.0024862 0.017053 -0.033826 0.001931 0.0095813 -0.0047777 -0.0045721 0.0043219 -1.6807 -0.0082722 0.0046981 0.0066408 -0.0053985 0.0012953 -0.0012652 0.0012337 0.0053985 -0.0014559 0 -0.0151 0 0.00040506 0 -0.0013083 0 -0.16648
5.4531 0.018394 0.020142 0.0047841 0.036343 0.026018 0.00055816 -0.010649 0.010129 -0.013623 0.0055528 -0.0013847 -1.7388 -0.0083988 -0.0011306 0.0090507 -0.010645 0.0071171 -0.0059081 -0.0021061 0.0083559 -0.0028358 0 -0.015525 0 0.00036292 0 -0.00041263 0 -0.17272
5.457 0.024198 0.022401 0.011289 0.055993 0.029037 0.0382 -0.0074689 0.0095631 -0.014883 0.02092 -0.0039012 -1.7817 -0.0060412 -0.006766 0.0074976 -0.013265 0.0068824 -0.0087248 -0.0035244 0.0078892 -0.0014663 0 -0.015949 0 0.00022347 0 8.9257e-05 0 -0.22824
5.4609 0.031321 0.026656 0.025227 0.053484 0.030465 0.060456 0.013315 0.011539 0.0008412 0.037323 0.0048465 -1.8181 -0.0027148 -0.0081986 0.0030901 -0.009313 -0.0010627 -0.0069941 -0.0023401 0.0028733 0.001351 0 -0.016077 0 -0.00010898 0 -7.4244e-05 0 -0.40306
5.4648 0.037838 0.032633 0.043961 0.037094 0.033594 0.061698 0.041262 0.020066 0.032536 0.04993 0.026521 -1.8574 -3.4439e-06 -0.0049577 -0.0016638 1.9254e-05 -0.013486 -0.0014988 0.00025241 -0.0042461 0.0035401 0 -0.015804 0 -0.00047656 0 -0.00064302 0 -0.68027
5.4688 0.041446 0.037804 0.060077 0.023227 0.038302 0.049502 0.062061 0.035959 0.067825 0.056437 0.054367 -1.8999 0.0012911 -0.0002627 -0.0047253 0.0087179 -0.024589 0.0042876 0.0023392 -0.008891 0.0040042 0 -0.0153 0 -0.00060703 0 -0.0010888 0 -0.96528
5.4727 0.041348 0.040088 0.065984 0.023063 0.042701 0.035902 0.06781 0.054951 0.090757 0.058068 0.077005 -1.9377 0.0013588 0.0020743 -0.0056129 0.01079 -0.030144 0.0069468 0.0025342 -0.0080734 0.0031211 0 -0.01492 0 -0.00040465 0 -0.0010823 0 -1.1549
5.4766 0.03886 0.039884 0.059537 0.035204 0.045954 0.028413 0.06091 0.069377 0.092512 0.057559 0.085345 -1.9628 0.00097503 0.00097459 -0.0051277 0.0053761 -0.030025 0.0054144 0.00043239 -0.0031174 0.001949 0 -0.014992 0 -7.3387e-05 0 -0.00072372 0 -1.2042
5.4805 0.036401 0.039435 0.045651 0.049296 0.048663 0.027559 0.049783 0.072608 0.076722 0.056138 0.077855 -1.9766 0.00088441 -0.0013797 -0.0043143 -0.0025505 -0.027192 0.001249 -0.0035129 0.0013518 0.0011989 0 -0.015598 0 8.0806e-05 0 -0.00035741 0 -1.1393
5.4844 0.035928 0.040337 0.032488 0.055901 0.050694 0.030535 0.041517 0.063133 0.055399 0.052429 0.060628 -1.9888 0.001381 -0.0020418 -0.0036729 -0.0065584 -0.024409 -0.0028468 -0.008088 0.0014917 0.00087386 0 -0.016488 0 -1.8846e-05 0 -0.00019761 0 -1.0166
5.4883 0.03802 0.041923 0.025755 0.053454 0.049845 0.03557 0.037768 0.04533 0.039131 0.044299 0.042479 -2.0086 0.0022474 -0.00023836 -0.0031104 -0.0042386 -0.021846 -0.0048201 -0.011406 -0.0023088 0.00058662 0 -0.017188 0 -0.00010448 0 -0.00014979 0 -0.87525
5.4922 0.041949 0.042169 0.026074 0.047283 0.043996 0.042656 0.036039 0.026572 0.029883 0.031905 0.029032 -2.0343 0.0029884 0.0020165 -0.0023462 0.0011114 -0.017711 -0.0041934 -0.011556 -0.0059252 1.3169e-05 0 -0.01728 0 0.00018606 0 1.8393e-05 0 -0.72613
5.4961 0.046208 0.040087 0.030866 0.043386 0.034909 0.051252 0.033576 0.013155 0.022355 0.019083 0.02045 -2.0544 0.0031954 0.0020094 -0.0012174 0.0038733 -0.011102 -0.0019282 -0.0079182 -0.0055564 -0.00089243 0 -0.016681 0 0.00091414 0 0.00036234 0 -0.57871
5.5 0.049033 0.036954 0.037633 0.043548 0.028873 0.058662 0.030059 0.0081028 0.012256 0.011689 0.01436 -2.056 0.002853 -0.0010227 0.00032513 0.001208 -0.0041561 0.00029896 -0.0021541 -0.001487 -0.001883 0 -0.015711 0 0.0016923 0 0.00064079 0 -0.4696
5.5039 0.048884 0.03501 0.044784 0.045532 0.031861 0.061286 0.027613 0.011759 0.0035078 0.014092 0.01085 -2.036 0.0023904 -0.0051339 0.0022957 -0.0047751 -0.0012094 0.00093407 0.0024135 0.0021144 -0.0024873 0 -0.014892 0 0.0019611 0 0.00052072 0 -0.45598
5.5078 0.045094 0.035005 0.0498 0.046494 0.042953 0.057311 0.029216 0.023349 0.0070212 0.026316 0.014352 -2.0033 0.0023732 -0.0073141 0.0045655 -0.0093961 -0.0055232 -0.00073532 0.0030662 0.0012334 -0.0022377 0 -0.014603 0 0.001466 0 -9.0601e-05 0 -0.57399
5.5117 0.03843 0.035266 0.048278 0.045311 0.05295 0.047864 0.036838 0.041101 0.030993 0.043623 0.02977 -1.971 0.0029844 -0.0058896 0.0066463 -0.0096955 -0.016348 -0.0041678 -0.00010684 -0.0039897 -0.0011075 0 -0.014856 0 0.00050447 0 -0.00090719 0 -0.79679
5.5156 0.030962 0.033378 0.036726 0.041992 0.051125 0.035749 0.049731 0.060673 0.070604 0.058541 0.055704 -1.9471 0.0037091 -0.0016262 0.0077066 -0.0065812 -0.028861 -0.0077228 -0.0041429 -0.0091719 0.00015127 0 -0.015354 0 -0.00029081 0 -0.0014551 0 -1.0302
5.5195 0.025032 0.028827 0.017278 0.03617 0.035029 0.023665 0.063206 0.07433 0.10656 0.064028 0.081117 -1.9304 0.0036056 0.003091 0.0070039 -0.0032306 -0.037006 -0.009471 -0.0056124 -0.009625 0.00028436 0 -0.015767 0 -0.00044901 0 -0.0014248 0 -1.1543
5.5234 0.021924 0.023795 -0.0010079 0.027406 0.014176 0.013944 0.069292 0.073477 0.1154 0.056373 0.08986 -1.9136 0.0021022 0.0059658 0.0044834 -0.0017905 -0.036941 -0.0082921 -0.0034943 -0.0045653 -0.0014968 0 -0.015984 0 -4.67e-06 0 -0.00088376 0 -1.0846
5.5273 0.021309 0.021195 -0.0074345 0.017136 0.0031822 0.0092806 0.060584 0.054143 0.085124 0.03687 0.071123 -1.8887 -0.00029789 0.0059579 0.0010417 -0.0016967 -0.028652 -0.0045767 9.8372e-05 0.002339 -0.0045824 0 -0.016142 0 0.00059873 0 -0.00018712 0 -0.81665
5.5313 0.021888 0.021852 0.0017667 0.0094069 0.0096812 0.012165 0.036061 0.021457 0.024815 0.011706 0.028404 -1.8504 -0.0021217 0.0033757 -0.0018364 -0.00091593 -0.01516 -5.0566e-05 0.0020437 0.0064287 -0.0070666 0 -0.016429 0 0.00093292 0 0.00030867 0 -0.43152
5.5352 0.022567 0.023687 0.019231 0.0084253 0.027818 0.022217 0.0045107 -0.011248 -0.038952 -0.010164 -0.020209 -1.796 -0.0019636 -0.00062737 -0.0028768 0.0015705 -0.0007133 0.0031628 0.0011745 0.0060829 -0.0071095 0 -0.016861 0 0.00094335 0 0.00047995 0 -0.063909
5.5391 0.023043 0.023781 0.031394 0.014676 0.043408 0.034046 -0.018606 -0.029308 -0.076844 -0.020665 -0.051568 -1.727 0.00028766 -0.0045292 -0.0017237 0.0046754 0.010488 0.0036616 -0.00076514 0.0035724 -0.0045427 0 -0.01724 0 0.00093393 0 0.00044651 0 0.15022
5.543 0.023361 0.021222 0.029248 0.023657 0.046127 0.039209 -0.020369 -0.025208 -0.072987 -0.016213 -0.050704 -1.6503 0.0031042 -0.0068011 0.00090047 0.0063859 0.014832 0.0014908 -0.0010677 0.0022988 -0.0012561 0 -0.017314 0 0.0012239 0 0.00039605 0 0.1279
5.5469 0.023162 0.017868 0.015749 0.029182 0.037508 0.032356 0.0005021 -0.0026034 -0.032568 0.00066635 -0.019072 -1.5774 0.00431 -0.006419 0.003651 0.0057125 0.010041 -0.0017958 0.0010688 0.0034521 0.00015607 0 -0.01699 0 0.0018124 0 0.00040219 0 -0.12281
5.5508 0.021625 0.016257 0.003152 0.02858 0.027649 0.016696 0.031967 0.026815 0.022811 0.022759 0.027138 -1.5173 0.0027301 -0.0034856 0.0053238 0.0033505 -0.0033634 -0.0037576 0.0036687 0.0053552 -0.0015488 0 -0.016416 0 0.0023555 0 0.00038803 0 -0.49771
5.5547 0.018275 0.016809 0.0023705 0.024796 0.024408 0.0029995 0.056361 0.050754 0.067818 0.04174 0.066665 -1.4687 -0.00081726 0.00056571 0.0054697 0.00061429 -0.020951 -0.0022589 0.0040317 0.0057601 -0.0052372 0 -0.015879 0 0.002462 0 0.00024012 0 -0.83428
5.5586 0.013757 0.017225 0.013657 0.023093 0.025926 0.0014628 0.061799 0.06225 0.085918 0.051664 0.084151 -1.4175 -0.004027 0.0036446 0.0045232 -0.0019317 -0.03535 0.0031418 0.0016598 0.0043664 -0.0082637 0 -0.015597 0 0.002028 0 -4.9542e-05 0 -0.98298
5.5625 0.0095574 0.014726 0.026655 0.025324 0.023577 0.01273 0.048602 0.060501 0.075185 0.05046 0.076105 -1.3455 -0.0047384 0.0042908 0.0033923 -0.0045906 -0.03974 0.010388 -0.00096158 0.0028904 -0.0084481 0 -0.015595 0 0.0013131 0 -0.00034482 0 -0.87851
5.5664 0.0067704 0.0089192 0.029381 0.027353 0.011858 0.026227 0.02645 0.047886 0.04584 0.039257 0.049711 -1.2457 -0.0024124 0.0026428 0.0027716 -0.0074263 -0.0319 0.015577 -0.00067274 0.0028548 -0.005522 0 -0.015715 0 0.0007084 0 -0.00046124 0 -0.5688
5.5703 0.0050632 0.0023886 0.017917 0.022381 -0.0051674 0.028192 0.0057411 0.027288 0.012503 0.020887 0.016795 -1.1299 0.0016393 0.00029179 0.002647 -0.009414 -0.015723 0.015184 0.0031286 0.0037401 -0.0010324 0 -0.01577 0 0.00042065 0 -0.00031192 0 -0.18035
5.5742 0.0029467 -0.001646 -0.0013564 0.0073159 -0.017492 0.01311 -0.0091901 0.0022074 -0.013825 -0.0010554 -0.012748 -1.0226 0.0053035 -0.00088738 0.0023864 -0.0090522 0.0012781 0.0086068 0.0075481 0.0036315 0.0029127 0 -0.015691 0 0.0003523 0 1.9874e-05 0 0.15902
5.5781 -0.0008281 -0.0023635 -0.017904 -0.013625 -0.0191 -0.011238 -0.020172 -0.021874 -0.029881 -0.022425 -0.034541 -0.9422 0.0070558 -1.5778e-05 0.0014085 -0.0059688 0.012815 -0.00094256 0.0086316 0.0016421 0.0048733 0 -0.015582 0 0.0002636 0 0.00034109 0 0.38782
5.582 -0.0060531 -0.0021403 -0.025158 -0.031437 -0.013967 -0.029708 -0.03029 -0.038163 -0.038784 -0.03881 -0.049089 -0.88759 0.0066652 0.0023275 -8.8676e-05 -0.0018245 0.017308 -0.0082951 0.0049851 -0.00066173 0.0044879 0 -0.015625 0 4.2595e-05 0 0.00049014 0 0.52275
5.5859 -0.011174 -0.0043296 -0.023614 -0.038787 -0.011883 -0.031787 -0.039507 -0.042162 -0.044868 -0.046526 -0.058181 -0.83965 0.0049208 0.0046598 -0.0010373 0.00063424 0.017443 -0.0098509 -0.00084247 -0.00060302 0.0022106 0 -0.015904 0 -0.00017859 0 0.0004395 0 0.61156
5.5898 -0.014558 -0.010085 -0.017698 -0.034942 -0.018265 -0.01956 -0.044566 -0.035164 -0.048638 -0.043926 -0.061252 -0.77774 0.0028674 0.0056058 -0.00029739 -0.0002828 0.016574 -0.0060547 -0.0045695 0.0027272 -0.0010488 0 -0.016272 0 -0.00016806 0 0.00027526 0 0.67026
5.5938 -0.015664 -0.017118 -0.011029 -0.025352 -0.028237 -0.00524 -0.042139 -0.023641 -0.045781 -0.032098 -0.054715 -0.69582 0.0012112 0.0046303 0.0022144 -0.0037568 0.015358 -0.00072249 -0.0039525 0.0070869 -0.0041502 0 -0.01641 0 0.00014547 0 8.1746e-05 0 0.65966
5.5977 -0.01506 -0.021414 -0.0049451 -0.016858 -0.031038 -0.0008422 -0.031623 -0.014178 -0.031281 -0.014493 -0.03529 -0.60484 0.00016314 0.0021547 0.0050979 -0.0070195 0.011637 0.0022592 -0.00062169 0.0088337 -0.0060478 0 -0.016068 0 0.00055557 0 -0.00014916 0 0.5223
5.6016 -0.013504 -0.020299 -0.00039424 -0.012789 -0.020466 -0.0088503 -0.015444 -0.0082886 -0.0055527 0.0041442 -0.005033 -0.52058 -0.0004373 -0.00081823 0.0063343 -0.0074667 0.0034484 0.0019787 0.0016631 0.006247 -0.0063333 0 -0.015323 0 0.00073488 0 -0.0004839 0 0.24866
5.6055 -0.011193 -0.014239 0.00067266 -0.011561 -0.0011508 -0.021114 0.0022642 -0.0021857 0.022745 0.018913 0.026397 -0.44939 -0.00093997 -0.0032525 0.0049104 -0.0045562 -0.0078159 0.00060294 0.00060401 0.0011671 -0.0055873 0 -0.014616 0 0.00053626 0 -0.0009132 0 -0.08564
5.6094 -0.0079425 -0.0061558 -0.0029044 -0.0090489 0.015289 -0.025893 0.016805 0.0079639 0.040534 0.025883 0.045469 -0.38507 -0.0016834 -0.0045378 0.001824 -2.2356e-05 -0.017268 0.00060057 -0.0026083 -0.0026992 -0.0049869 0 -0.014471 0 0.00015631 0 -0.0012605 0 -0.34888
5.6133 -0.0039181 0.00079808 -0.0085051 -0.0022778 0.020193 -0.016745 0.023763 0.020415 0.038816 0.023408 0.043078 -0.31815 -0.0027542 -0.0046792 -0.00056969 0.0035759 -0.019789 0.0019154 -0.0046758 -0.0031595 -0.005257 0 -0.015062 0 -1.4577e-05 0 -0.0012603 0 -0.43241
5.6172 8.9931e-05 0.0050508 -0.0099988 0.008219 0.014326 0.0033569 0.020702 0.027824 0.019484 0.013281 0.021514 -0.24701 -0.0038364 -0.0041209 -0.00051738 0.0046853 -0.014012 0.0019829 -0.0035658 -0.0013126 -0.0058826 0 -0.016013 0 0.00025325 0 -0.00077874 0 -0.32226
5.6211 0.0032661 0.0068812 -0.0026815 0.018511 0.0053518 0.024603 0.0095937 0.023578 -0.0052941 0.00058456 -0.0059332 -0.17937 -0.0043637 -0.0033083 0.0015049 0.0036104 -0.003643 -0.0013489 -0.00061108 -8.6633e-05 -0.0054852 0 -0.016635 0 0.00078648 0 1.0735e-05 0 -0.10893
5.625 0.0055797 0.0075263 0.011301 0.023477 -6.9748e-05 0.036687 -0.0025409 0.008755 -0.021278 -0.0085664 -0.023437 -0.12306 -0.0039563 -0.0023478 0.0030418 0.0019783 0.005042 -0.0069538 0.00066471 -0.0011384 -0.0032123 0 -0.01648 0 0.0011217 0 0.00068222 0 0.072557
5.6289 0.0078063 0.0082028 0.023057 0.020003 -0.0012533 0.034489 -0.0071586 -0.007232 -0.021793 -0.010456 -0.023175 -0.076249 -0.0027645 -0.0011312 0.0017762 0.0014199 0.0075143 -0.010735 -0.0021075 -0.003246 0.00012886 0 -0.015738 0 0.00090358 0 0.00083939 0 0.12782
5.6328 0.010618 0.009674 0.023911 0.0096178 -0.0012804 0.020398 -0.00046387 -0.013565 -0.011296 -0.0058058 -0.0097316 -0.027042 -0.001323 0.00013657 -0.0022279 0.0024393 0.0037482 -0.0091836 -0.0077429 -0.0036928 0.002406 0 -0.015104 0 0.00022211 0 0.00040737 0 0.052119
5.6367 0.013697 0.012206 0.013532 -0.0012765 -0.0013675 0.0028363 0.012866 -0.0065317 -0.00018147 0.0015457 0.0051105 0.037047 8.6999e-06 0.00061074 -0.0061963 0.0041392 -0.0025193 -0.0029364 -0.012272 -0.001096 0.0018442 0 -0.015193 0 -0.00043005 0 -0.00031463 0 -0.08797
5.6406 0.015917 0.015544 0.0014043 -0.0046811 0.0011987 -0.0080827 0.022917 0.0080956 0.0045981 0.0084495 0.012689 0.11899 0.0014197 -0.00071199 -0.0067217 0.0048955 -0.0071097 0.003244 -0.012206 0.0032071 -0.0014167 0 -0.015988 0 -0.00056695 0 -0.00088926 0 -0.21876
5.6445 0.016509 0.018901 -0.00063606 0.003474 0.0092282 -0.0060543 0.023069 0.020827 0.0051431 0.015226 0.014115 0.21077 0.0033209 -0.0038633 -0.0026224 0.0035382 -0.0085195 0.0043738 -0.0074255 0.0064842 -0.0053438 0 -0.016838 0 -0.00012775 0 -0.0010607 0 -0.31492
5.6484 0.016011 0.021236 0.011375 0.019424 0.020672 0.0074557 0.016372 0.02669 0.0098082 0.02447 0.017793 0.30089 0.0055377 -0.0071795 0.0038507 0.00028075 -0.0085194 -0.00038451 -0.0012389 0.0071346 -0.007626 0 -0.017037 0 0.00048138 0 -0.00088593 0 -0.40356
5.6523 0.015915 0.021848 0.029744 0.033138 0.028883 0.023659 0.013178 0.028147 0.024537 0.036684 0.030341 0.38316 0.0069162 -0.008034 0.0085825 -0.0033066 -0.010082 -0.0069384 0.0023205 0.0058347 -0.0074227 0 -0.016464 0 0.00076919 0 -0.00059214 0 -0.51893
5.6563 0.017248 0.020882 0.041439 0.03539 0.02866 0.032058 0.021232 0.030393 0.045843 0.047158 0.049122 0.45934 0.0060147 -0.0048639 0.0087232 -0.0054017 -0.014492 -0.009871 0.0015702 0.0043356 -0.0057332 0 -0.015702 0 0.00061173 0 -0.00033513 0 -0.65124
5.6602 0.019525 0.019271 0.038956 0.025255 0.021873 0.028016 0.037119 0.034409 0.061592 0.048017 0.062978 0.53529 0.0024855 0.0011077 0.0048201 -0.0053657 -0.019928 -0.0071646 -0.0018693 0.0034305 -0.0042385 0 -0.015514 0 0.00034418 0 -0.00010672 0 -0.73677
5.6641 0.02119 0.018149 0.026066 0.011502 0.016278 0.01656 0.047675 0.035225 0.059386 0.03471 0.060573 0.61631 -0.0021448 0.0062095 0.00022214 -0.0042902 -0.022546 -0.001736 -0.0047703 0.002343 -0.0038571 0 -0.016159 0 0.00040183 0 0.00014111 0 -0.70152
5.668 0.021204 0.018214 0.013618 0.0058209 0.018123 0.0087228 0.041163 0.027323 0.036232 0.011437 0.039423 0.70575 -0.005268 0.0068857 -0.0016866 -0.0039985 -0.019275 0.0015106 -0.0049603 0.00010437 -0.0043101 0 -0.01717 0 0.00086345 0 0.0003316 0 -0.52542
5.6719 0.020195 0.019525 0.0097816 0.013081 0.025907 0.012713 0.018533 0.011659 0.0021993 -0.0099211 0.0085064 0.80569 -0.00512 0.0025696 -0.0001031 -0.0052061 -0.010375 0.00023967 -0.0027116 -0.0027371 -0.0048088 0 -0.017793 0 0.0013605 0 0.00027913 0 -0.27495
5.6758 0.01996 0.021686 0.013831 0.027106 0.031915 0.027 -0.0057042 -0.0031501 -0.024809 -0.017459 -0.017115 0.91615 -0.002198 -0.0036273 0.0028226 -0.0065312 8.0456e-05 -0.0034112 2.2006e-05 -0.0041123 -0.0048946 0 -0.017646 0 0.001461 0 -0.00010106 0 -0.075106
5.6797 0.021745 0.024069 0.01866 0.036145 0.030215 0.041399 -0.014406 -0.0071476 -0.029641 -0.0075343 -0.025201 1.0325 0.0011805 -0.007218 0.0040114 -0.0055309 0.0062734 -0.0051919 0.001511 -0.0023364 -0.004571 0 -0.016996 0 0.0011511 0 -0.00061758 0 -0.036941
5.6836 0.024951 0.025901 0.018698 0.033496 0.022966 0.045481 -0.0012742 0.0029122 -0.0088614 0.01314 -0.012581 1.1453 0.0028683 -0.0058295 0.0020802 -0.0011141 0.0041342 -0.002925 0.001517 0.0019659 -0.003885 0 -0.016414 0 0.00090663 0 -0.00089374 0 -0.19039
5.6875 0.027534 0.026405 0.015132 0.023631 0.018358 0.037138 0.024684 0.021267 0.027491 0.033151 0.014402 1.2465 0.0026328 -0.00094844 -0.0015859 0.0048448 -0.0059529 0.0015084 0.00098171 0.0059619 -0.0027612 0 -0.016208 0 0.0012332 0 -0.00069261 0 -0.46716
5.6914 0.027717 0.02521 0.013686 0.017928 0.022081 0.023866 0.04703 0.038361 0.061998 0.044625 0.044046 1.3375 0.0020452 0.0035421 -0.0040665 0.0084706 -0.019086 0.0041251 0.00071482 0.0068287 -0.0014249 0 -0.016188 0 0.0020988 0 -0.00017524 0 -0.74211
5.6953 0.025383 0.02278 0.0178 0.023591 0.031036 0.015839 0.054549 0.048077 0.079597 0.047049 0.064741 1.4316 0.0026657 0.0046853 -0.0033145 0.0069568 -0.028645 0.0026733 0.00045995 0.0040991 -0.00078007 0 -0.015969 0 0.0028404 0 0.00019109 0 -0.90156
5.6992 0.021914 0.020297 0.024398 0.036009 0.035925 0.017131 0.047725 0.050103 0.074938 0.044328 0.069148 1.5459 0.0043356 0.0027066 0.00021487 0.0011424 -0.030203 -0.0013753 -0.00079341 4.5195e-06 -0.0019197 0 -0.015459 0 0.0027047 0 3.5989e-05 0 -0.89383
5.7031 0.018761 0.018766 0.026456 0.041959 0.030322 0.022823 0.034766 0.046228 0.053358 0.039125 0.056172 1.687 0.0052893 0.00035436 0.0039183 -0.0048689 -0.023918 -0.0044313 -0.0036162 -0.0024445 -0.0049062 0 -0.014991 0 0.0015564 0 -0.00055846 0 -0.73654
5.707 0.016211 0.017975 0.019632 0.031246 0.017132 0.024079 0.02265 0.035912 0.025798 0.030575 0.030737 1.8443 0.0039989 0.00016239 0.0050021 -0.0069926 -0.013814 -0.0042387 -0.007233 -0.0018787 -0.0080557 0 -0.014973 0 8.0034e-05 0 -0.0011 0 -0.48851
5.7109 0.013454 0.016349 0.0064138 0.006422 0.0059044 0.016087 0.012181 0.01693 0.001728 0.017234 0.0015571 1.9972 0.00092489 0.0022405 0.0025142 -0.0045801 -0.0046488 -0.0017863 -0.0097909 0.00055099 -0.0088124 0 -0.015428 0 -0.00075976 0 -0.00112 0 -0.21459
5.7148 0.0096656 0.0121 -0.0060269 -0.018231 0.0036983 0.0017395 0.00062984 -0.0092647 -0.015091 0.0013554 -0.022405 2.1317 -0.0016089 0.0044912 -0.0020104 -0.00089723 0.0011379 1.4123e-05 -0.0096489 0.0023436 -0.0058123 0 -0.015921 0 -0.00053597 0 -0.00061641 0 0.033454
5.7188 0.0048682 0.004829 -0.011902 -0.027745 0.0086372 -0.011559 -0.012442 -0.033888 -0.025723 -0.010845 -0.035229 2.251 -0.0013863 0.0047849 -0.0056753 -0.00013841 0.0041168 -0.00062761 -0.0066576 0.0016333 -0.00034368 0 -0.015968 0 0.00029256 0 -9.4246e-05 0 0.21802
5.7227 -0.00027024 -0.0038668 -0.011075 -0.018038 0.012352 -0.01823 -0.023098 -0.044569 -0.031857 -0.01394 -0.035474 2.371 0.0016982 0.0029154 -0.0062531 -0.0035994 0.0060344 -0.0026686 -0.0024053 -0.0016369 0.0043306 0 -0.015517 0 0.00082675 0 -0.00014983 0 0.31339
5.7266 -0.005333 -0.011485 -0.0081467 0.0015855 0.0083837 -0.018209 -0.026701 -0.034768 -0.032561 -0.0084896 -0.025403 2.5042 0.0054454 0.00060592 -0.003673 -0.0084526 0.0074439 -0.00343 0.00077492 -0.0059628 0.0054546 0 -0.015011 0 0.000549 0 -0.00095791 0 0.3126
5.7305 -0.01065 -0.016564 -0.0081322 0.016299 -0.0021991 -0.015576 -0.022947 -0.010616 -0.025122 -0.0012888 -0.0093719 2.6479 0.007098 -0.00018395 6.4744e-05 -0.01025 0.007119 -0.0013635 0.0013092 -0.0093527 0.002985 0 -0.01496 0 -0.00024705 0 -0.0021079 0 0.24064
5.7344 -0.016806 -0.019779 -0.013067 0.016567 -0.0133 -0.014601 -0.016676 0.011818 -0.0093089 -2.2193e-05 0.0071037 2.7869 0.0054142 0.0010809 0.0024676 -0.0069179 0.0037545 0.0023996 -0.00066346 -0.010328 -0.00043728 0 -0.015455 0 -0.00080346 0 -0.0029194 0 0.15784
5.7383 -0.023699 -0.023186 -0.021913 0.0030673 -0.020984 -0.017162 -0.013769 0.017449 0.0090235 -0.0072556 0.017584 2.9084 0.0013389 0.0033079 0.002462 -0.0006912 -0.0018 0.0051814 -0.0034897 -0.008458 -0.0017438 0 -0.016096 0 -0.00066002 0 -0.002953 0 0.14095
5.7422 -0.030214 -0.028309 -0.032375 -0.016773 -0.027173 -0.022931 -0.01667 0.0023715 0.019013 -0.019319 0.015831 3.014 -0.0030098 0.0049022 0.0011804 0.0037001 -0.0061224 0.005365 -0.0051313 -0.0044972 5.3827e-05 0 -0.016394 0 -8.2775e-05 0 -0.0022906 0 0.24656
5.7461 -0.034961 -0.034764 -0.042041 -0.035685 -0.035957 -0.030667 -0.024022 -0.024893 0.010874 -0.03072 -0.0012445 3.1174 -0.0058549 0.0049592 0.0009401 0.0029581 -0.0053062 0.0038906 -0.0044222 -0.00016247 0.0032261 0 -0.016224 0 0.00024449 0 -0.0013974 0 0.47833
5.75 -0.037424 -0.040619 -0.0483 -0.050347 -0.047096 -0.038672 -0.033934 -0.051199 -0.017047 -0.039314 -0.03039 3.231 -0.0065065 0.0035507 0.0031286 -0.0021193 0.0021002 0.0032339 -0.0016661 0.0026184 0.0049337 0 -0.015882 0 -6.2362e-05 0 -0.00074112 0 0.78076
5.7539 -0.038443 -0.044047 -0.048792 -0.060128 -0.054683 -0.044703 -0.046336 -0.067994 -0.055608 -0.047063 -0.061846 3.3533 -0.0051769 0.0012588 0.0066917 -0.0073802 0.013801 0.0049288 0.001701 0.0028625 0.0035287 0 -0.015724 0 -0.00068488 0 -0.00050361 0 1.0655
5.7578 -0.039595 -0.044794 -0.043476 -0.06428 -0.053233 -0.046919 -0.06134 -0.074332 -0.089058 -0.056082 -0.083845 3.4711 -0.0026133 -0.0012351 0.0086194 -0.0086595 0.025176 0.008051 0.0040599 0.0013543 -0.00036628 0 -0.015788 0 -0.00091248 0 -0.00057362 0 1.2546
5.7617 -0.04206 -0.044287 -0.036483 -0.061745 -0.044873 -0.045944 -0.075733 -0.073057 -0.10362 -0.064679 -0.089365 3.5709 -4.3919e-05 -0.003126 0.0062794 -0.0049087 0.03217 0.010067 0.004522 0.00025101 -0.0046033 0 -0.015797 0 -0.00035264 0 -0.00073852 0 1.3149
5.7656 -0.045973 -0.044538 -0.034658 -0.053691 -0.039164 -0.045731 -0.08271 -0.06608 -0.094973 -0.06798 -0.080085 3.6501 0.00095055 -0.003448 -0.00017973 0.0012299 0.033328 0.0091688 0.0032649 0.0014304 -0.0071123 0 -0.015509 0 0.00066545 0 -0.00086307 0 1.2655
5.7695 -0.050677 -0.046912 -0.042446 -0.045126 -0.044468 -0.051069 -0.076847 -0.054187 -0.06999 -0.062756 -0.064342 3.7167 -0.00074092 -0.0015575 -0.0074321 0.0055279 0.029737 0.0058473 0.0011605 0.0047822 -0.0070015 0 -0.015024 0 0.00139 0 -0.0009285 0 1.1589
5.7734 -0.05544 -0.051617 -0.05719 -0.042629 -0.059139 -0.06296 -0.060237 -0.040569 -0.042301 -0.051485 -0.050889 3.7796 -0.0045422 0.0020752 -0.011179 0.0051405 0.023554 0.0022943 -0.00096736 0.0080049 -0.0046309 0 -0.014719 0 0.0013503 0 -0.00096885 0 1.0539
5.7773 -0.059893 -0.057924 -0.069955 -0.049559 -0.07202 -0.076274 -0.043241 -0.032413 -0.024773 -0.04132 -0.043808 3.84 -0.0078659 0.0056641 -0.009369 0.00035032 0.016822 0.00030092 -0.0028946 0.0083374 -0.0011049 0 -0.014869 0 0.00077699 0 -0.0010089 0 0.99623
5.7813 -0.063914 -0.064539 -0.072492 -0.063196 -0.072852 -0.082946 -0.03772 -0.036864 -0.023543 -0.03874 -0.042433 3.893 -0.007628 0.007077 -0.0038436 -0.0058218 0.011375 -0.00028608 -0.0049501 0.004902 0.0022186 0 -0.015375 0 0.00034568 0 -0.0010503 0 1.0113
5.7852 -0.067325 -0.069912 -0.064713 -0.076669 -0.062719 -0.078795 -0.047943 -0.054378 -0.036445 -0.044982 -0.045111 3.935 -0.0028128 0.0054118 0.0010638 -0.0096029 0.0091528 -0.001115 -0.0074306 -0.00037127 0.0040994 0 -0.015874 0 0.00051555 0 -0.001077 0 1.1047
5.7891 -0.069883 -0.072687 -0.055541 -0.083994 -0.053794 -0.067847 -0.067209 -0.076422 -0.05583 -0.056331 -0.052054 3.9686 0.0041351 0.0018266 0.001939 -0.0087512 0.011757 -0.0033966 -0.0099888 -0.0041361 0.0038728 0 -0.016105 0 0.0011139 0 -0.0010526 0 1.2613
5.793 -0.071591 -0.072504 -0.055483 -0.083716 -0.057789 -0.059528 -0.08339 -0.09103 -0.073489 -0.068302 -0.064119 3.9992 0.0087269 -0.0012439 -0.001039 -0.0038661 0.019171 -0.0064044 -0.011576 -0.0042049 0.0019144 0 -0.016138 0 0.0015477 0 -0.00092833 0 1.4442
5.7969 -0.072886 -0.070627 -0.067191 -0.078397 -0.074031 -0.060619 -0.088541 -0.092009 -0.08473 -0.079044 -0.079279 4.0277 0.0078434 -0.0019325 -0.0043688 0.0019976 0.028909 -0.0079 -0.011097 -0.0011268 -0.00036524 0 -0.016225 0 0.0013996 0 -0.00069014 0 1.6024
5.8008 -0.074333 -0.06958 -0.082727 -0.071437 -0.089171 -0.069234 -0.084166 -0.083567 -0.089549 -0.088702 -0.091539 4.0483 0.0022919 -0.00030273 -0.0042125 0.0052917 0.036906 -0.0061504 -0.0083049 0.0024925 -0.0012776 0 -0.016453 0 0.00081188 0 -0.0004069 0 1.6905
5.8047 -0.07601 -0.071547 -0.090396 -0.064907 -0.089473 -0.076622 -0.078036 -0.076061 -0.090778 -0.096313 -0.094664 4.0539 -0.0038528 0.0019004 0.00038744 0.0044149 0.039922 -0.0016899 -0.0041882 0.0041789 6.553e-05 0 -0.016591 0 0.00030623 0 -0.00020687 0 1.6935
5.8086 -0.077184 -0.076538 -0.08506 -0.060096 -0.074199 -0.075355 -0.07634 -0.076831 -0.090907 -0.09861 -0.087689 4.0441 -0.0066486 0.0028116 0.0067004 0.00096194 0.037648 0.0028298 -0.00046267 0.0033076 0.0032279 0 -0.016321 0 0.00025976 0 -0.00016632 0 1.6368
5.8125 -0.076716 -0.081871 -0.07244 -0.058954 -0.057053 -0.066217 -0.078701 -0.084435 -0.090053 -0.092812 -0.076546 4.0251 -0.0054043 0.001917 0.010492 -0.0013757 0.032691 0.0046542 0.0014923 0.0010147 0.0069079 0 -0.015609 0 0.00056821 0 -0.00020915 0 1.5699
5.8164 -0.073969 -0.083711 -0.063496 -0.063501 -0.053903 -0.057267 -0.080047 -0.090973 -0.086481 -0.080548 -0.069435 4.0019 -0.0027331 0.0002522 0.0093233 0.00024887 0.028413 0.003084 0.0014181 -0.001262 0.0098887 0 -0.014832 0 0.00080063 0 -0.00014644 0 1.531
5.8203 -0.06946 -0.07968 -0.064396 -0.073063 -0.068219 -0.056056 -0.076411 -0.089397 -0.078937 -0.068119 -0.069748 3.97 -0.0016693 -0.0006514 0.0042944 0.0052458 0.026438 -7.3225e-05 9.734e-05 -0.0030222 0.011582 0 -0.014483 0 0.00064463 0 0.00013889 0 1.518
5.8242 -0.064646 -0.070563 -0.071544 -0.082496 -0.087852 -0.062552 -0.068467 -0.078689 -0.068444 -0.06178 -0.073167 3.9182 -0.0027482 -3.3478e-05 -0.0010043 0.0096536 0.025885 -0.0021036 -0.001416 -0.0046163 0.011837 0 -0.014743 0 0.00018178 0 0.00052696 0 1.4887
5.8281 -0.060893 -0.059794 -0.075961 -0.084449 -0.095919 -0.069506 -0.059775 -0.062939 -0.057824 -0.062152 -0.071847 3.8391 -0.0038633 0.0016175 -0.0032656 0.0091916 0.024744 -0.0015981 -0.0025193 -0.0062098 0.010571 0 -0.015321 0 -0.00024637 0 0.00070473 0 1.3937
5.832 -0.058409 -0.05117 -0.072133 -0.074838 -0.085264 -0.069555 -0.052519 -0.046945 -0.049472 -0.063478 -0.061873 3.7394 -0.0028549 0.0030361 -0.0016875 0.0029896 0.021914 0.00063263 -0.0031511 -0.0071049 0.0078866 0 -0.015732 0 -0.00038791 0 0.00042409 0 1.2181
5.8359 -0.056002 -0.046601 -0.062461 -0.05684 -0.063163 -0.06187 -0.045793 -0.033618 -0.04379 -0.058995 -0.047031 3.637 -2.4483e-05 0.0030321 0.001904 -0.0052302 0.018062 0.0026137 -0.0033662 -0.0062301 0.0045542 0 -0.015726 0 -0.00026401 0 -0.00024747 0 0.99946
5.8398 -0.05196 -0.045426 -0.053402 -0.039326 -0.042966 -0.051975 -0.038113 -0.025119 -0.039981 -0.047575 -0.035532 3.5462 0.0021037 0.0011182 0.0047622 -0.0098193 0.014796 0.0031163 -0.0030184 -0.0032948 0.0020057 0 -0.015465 0 -3.2546e-05 0 -0.0009356 0 0.80818
5.8438 -0.045464 -0.045415 -0.048045 -0.030434 -0.031843 -0.045475 -0.030857 -0.024465 -0.038195 -0.035144 -0.033022 3.4655 0.0015529 -0.0022717 0.0052003 -0.0077028 0.013226 0.0026106 -0.0019566 0.00062248 0.0013668 0 -0.015302 0 0.00025666 0 -0.001249 0 0.7032
5.8477 -0.037439 -0.044332 -0.043258 -0.031598 -0.02658 -0.042522 -0.028143 -0.03376 -0.040149 -0.029263 -0.038404 3.3785 -0.00072715 -0.005883 0.0034292 -0.0009325 0.013291 0.0024499 -0.00045975 0.0037195 0.0022661 0 -0.015411 0 0.00070364 0 -0.0010945 0 0.69494
5.8516 -0.030086 -0.040877 -0.034283 -0.037094 -0.02026 -0.038635 -0.032605 -0.049906 -0.046667 -0.031929 -0.045691 3.2696 -0.0015084 -0.0080485 0.00098329 0.0049647 0.014175 0.0032131 0.00072899 0.0047839 0.0028071 0 -0.015643 0 0.0013471 0 -0.00071872 0 0.73968
5.8555 -0.025269 -0.034757 -0.021439 -0.039187 -0.011447 -0.030564 -0.041283 -0.063136 -0.054258 -0.037451 -0.049167 3.1385 0.0014691 -0.0074509 -0.00051443 0.0055075 0.01499 0.0039434 0.00099009 0.0039679 0.0011617 0 -0.015713 0 0.0019676 0 -0.00043725 0 0.76582
5.8594 -0.02289 -0.026387 -0.011126 -0.034056 -0.0056917 -0.020472 -0.046299 -0.06215 -0.054965 -0.037404 -0.046522 3.0018 0.0068414 -0.0040084 -0.00030913 0.00082738 0.014902 0.0031205 0.00048184 0.0023788 -0.0025303 0 -0.015509 0 0.0021834 0 -0.00032211 0 0.71169
5.8633 -0.020588 -0.016705 -0.0093779 -0.023408 -0.008086 -0.013586 -0.040471 -0.042862 -0.041373 -0.027856 -0.037795 2.8773 0.010361 0.00075611 0.0012463 -0.0046757 0.012885 0.00044026 7.785e-05 0.00098095 -0.0059483 0 -0.015209 0 0.0018004 0 -0.00016628 0 0.55154
5.8672 -0.015226 -0.0069952 -0.014483 -0.011181 -0.015506 -0.011696 -0.023041 -0.012804 -0.013448 -0.012078 -0.022905 2.7687 0.008587 0.0044158 0.0030661 -0.0061304 0.0079238 -0.0024282 0.00049534 -0.00010838 -0.0066251 0 -0.015111 0 0.0010673 0 0.00023526 0 0.30019
5.8711 -0.0052493 0.0015644 -0.01689 0.00065108 -0.017706 -0.0097145 -0.00036427 0.013892 0.019159 0.0033442 -0.0017425 2.6627 0.0021547 0.0051919 0.0040001 -0.0021017 -3.7655e-05 -0.0030558 0.0014652 -0.0013453 -0.0044382 0 -0.015378 0 0.00053531 0 0.00078168 0 0.0012625
5.875 0.0078238 0.0085334 -0.007528 0.012881 -0.0069506 0.00017091 0.019018 0.02735 0.042705 0.014659 0.022977 2.5424 -0.00449 0.0032664 0.0034889 0.0045767 -0.0092562 -0.00047993 0.0019124 -0.0029289 -0.0019805 0 -0.015921 0 0.00059999 0 0.0010764 0 -0.28996
5.8789 0.020069 0.014446 0.013119 0.026151 0.013496 0.020108 0.030389 0.029006 0.04914 0.023149 0.044097 2.4042 -0.0067109 0.00072391 0.0019153 0.0093901 -0.01666 0.00362 0.001115 -0.0043405 -0.0021133 0 -0.016486 0 0.001131 0 0.00078192 0 -0.52256
5.8828 0.027666 0.020239 0.034319 0.038013 0.031145 0.04227 0.034833 0.028343 0.041844 0.031711 0.053191 2.2617 -0.0034076 5.1836e-06 0.00040444 0.0096599 -0.01973 0.0060424 -0.00033629 -0.0047355 -0.0049107 0 -0.016821 0 0.0015472 0 -9.8359e-06 0 -0.66328
5.8867 0.029475 0.026251 0.044077 0.043604 0.035277 0.05373 0.036177 0.032583 0.031961 0.040041 0.046978 2.1337 0.0024033 0.0020331 8.0879e-05 0.006116 -0.018354 0.0046543 -0.00094953 -0.0037877 -0.0071526 0 -0.016769 0 0.0012907 0 -0.00076963 0 -0.7056
5.8906 0.027744 0.031714 0.039649 0.039711 0.026703 0.047026 0.036607 0.039478 0.028371 0.043994 0.031061 2.0279 0.006409 0.0055246 0.0012257 0.0017032 -0.014904 0.00022227 8.3072e-05 -0.0021393 -0.005257 0 -0.016297 0 0.00029363 0 -0.00093765 0 -0.671
5.8945 0.026422 0.035358 0.029758 0.028401 0.016828 0.027178 0.035368 0.040316 0.030456 0.040046 0.016656 1.9346 0.0064607 0.0080448 0.0030038 -0.00085663 -0.012297 -0.0041463 0.0017254 -0.0010021 0.00091898 0 -0.015533 0 -0.00095726 0 -0.00040094 0 -0.60029
5.8984 0.028403 0.036635 0.026524 0.016599 0.016958 0.0087311 0.031347 0.030123 0.030439 0.030229 0.012429 1.8371 0.0036597 0.0079113 0.0040881 -0.00064431 -0.011713 -0.0054816 0.0018076 -0.0012443 0.0071644 0 -0.01478 0 -0.0017881 0 0.00038507 0 -0.53836
5.9023 0.033771 0.036433 0.034873 0.011782 0.028262 0.00511 0.026293 0.014709 0.023029 0.022064 0.018559 1.7268 0.00056159 0.0053943 0.0037531 0.0015487 -0.012096 -0.003202 -0.00077179 -0.0027372 0.0081341 0 -0.014437 0 -0.0018083 0 0.00074597 0 -0.52079
5.9063 0.040195 0.036515 0.049178 0.017365 0.041841 0.019149 0.024911 0.0071493 0.012817 0.022937 0.028399 1.6111 -0.0013649 0.0023389 0.002519 0.0042476 -0.011889 0.00073734 -0.0044922 -0.0044669 0.0019956 0 -0.014756 0 -0.001116 0 0.00031147 0 -0.56783
5.9102 0.044867 0.038099 0.059512 0.03128 0.048192 0.042176 0.031379 0.01662 0.011682 0.033955 0.03586 1.506 -0.0025945 0.00067726 0.0017309 0.0061493 -0.011208 0.0037464 -0.0061739 -0.0052512 -0.0077395 0 -0.015606 0 -0.00014167 0 -0.00072073 0 -0.68374
[truncated: 1,660,721 more chars]
