# Supplementary material for: Dataset from dynamic shake-table testing of five full-scale single leaf and cavity URM walls subjected to out-of-plane two-way bending
Source: Data Brief. 2019 Mar 20;24:103854. doi: 10.1016/j.dib.2019.103854 (PMC6480314; doi:10.1016/j.dib.2019.103854)
Supplement: Multimedia component 2 [file mmc2.zip › DATA/CS-010-RR/Test8.txt]

0 0.00033108 -0.00028091 0.00047406 0.00091264 0.0068178 -0.0029034 0.0017428 0.0024028 0.0058425 -0.0032692 0.002678 -0.39265 0.0067833 -0.0052635 0.003497 -0.0011819 -0.0019571 -0.0022704 -0.0034844 -0.0024572 -0.01023 0 -0.018245 0 0.0004423 0 -0.00019265 0 -0.046095
0.003906 0.00015761 7.1296e-05 0.0023744 -8.3637e-05 0.01064 -0.0060314 -0.0011617 -0.0020674 0.0036303 -0.0019531 0.0037651 -0.39855 0.0056925 -0.0035784 -0.00046441 -0.0031821 -0.000946 0.00065067 -0.0066521 -0.002667 -0.0068945 0 -0.018239 0 0.00033032 0 0.00018893 0 -0.047108
0.007813 -2.0416e-05 0.00015437 0.0026901 -0.0017955 0.010987 -0.0081855 -0.0032146 -0.004434 0.0017993 -0.0006392 0.0026687 -0.39958 0.0018436 -0.0011544 -0.004288 -0.003707 -0.00072025 0.0044569 -0.0073589 0.00071456 -0.0054573 0 -0.017205 0 0.00082157 0 0.00053231 0 -0.034655
0.011719 -4.6691e-05 -6.7328e-05 0.0015905 -0.0031837 0.0082232 -0.0086862 -0.0036747 -0.0039052 0.00067573 -0.0004946 0.00042252 -0.39341 -0.0023841 -0.00010731 -0.0068386 -0.0030479 -0.0013693 0.0059325 -0.0064265 0.0045855 -0.0072382 0 -0.015819 0 0.0015015 0 0.0007611 0 -0.014715
0.015625 -0.00010991 -0.00032807 -3.3329e-05 -0.0030436 0.00405 -0.0074673 -0.0026326 -0.0015621 -0.00026152 -0.0019143 -0.00116 -0.38502 -0.0048056 -0.00098072 -0.0077054 -0.0018452 -0.0023554 0.0041007 -0.0056532 0.0050666 -0.0098248 0 -0.015005 0 0.0019267 0 0.00084853 0 0.0040746
0.019531 -0.00058167 -0.00040531 -0.0011313 -0.0010138 0.00036393 -0.004941 -0.0008848 0.0006717 -0.001526 -0.00436 -0.0011472 -0.38243 -0.0043922 -0.0026764 -0.0068051 -0.00054535 -0.002946 0.00092896 -0.0058246 0.0013386 -0.0096551 0 -0.015222 0 0.0019026 0 0.00080278 0 0.016726
0.023438 -0.0015034 -0.00033345 -0.00096386 0.0020226 -0.0016839 -0.0016781 0.00060924 0.0013315 -0.0031035 -0.0064765 -7.8048e-05 -0.38969 -0.0013321 -0.0037706 -0.0043087 0.00054937 -0.0028125 -0.00068882 -0.006289 -0.0034606 -0.0056736 0 -0.016165 0 0.0014993 0 0.00065866 0 0.023213
0.027344 -0.0023377 -0.00028686 0.00057966 0.0045328 -0.0020659 0.0017625 0.0013246 0.00022198 -0.0045593 -0.0065511 0.00098603 -0.40354 0.0031556 -0.0037692 -0.0010799 0.0010176 -0.0022693 0.00027265 -0.0062143 -0.0052201 -0.00043052 0 -0.017098 0 0.00090454 0 0.00045328 0 0.024536
0.03125 -0.0023737 -0.00032854 0.0027908 0.0054093 -0.0017521 0.0047936 0.0014022 -0.0015717 -0.0053666 -0.0034351 0.0017871 -0.41617 0.0069527 -0.003257 0.0011888 0.00044953 -0.0019491 0.0020731 -0.0057294 -0.0027429 0.0024422 0 -0.017458 0 0.00030406 0 0.00018664 0 0.019349
0.035156 -0.001454 -0.00034793 0.0042811 0.0046101 -0.0021899 0.0067962 0.0013797 -0.0023916 -0.0050346 0.0023877 0.0030548 -0.42121 0.0076023 -0.0031102 0.00088691 -0.0010426 -0.0022183 0.0020533 -0.0054764 0.0013052 0.0018175 0 -0.017212 0 -0.00014319 0 -0.00017962 0 0.0060398
0.039063 -0.00025893 -0.00024884 0.0036944 0.0029217 -0.0044371 0.0073533 0.001681 -0.0010992 -0.0031495 0.0084422 0.0052938 -0.41767 0.0036863 -0.0036841 -0.0020412 -0.0026016 -0.0028635 -0.00058476 -0.0052293 0.0031989 0.00010801 0 -0.016708 0 -0.00031647 0 -0.00064826 0 -0.011824
0.042969 0.00024012 -0.00012754 0.00076668 0.0012234 -0.0082273 0.0065684 0.0022791 0.0020114 0.00028855 0.011332 0.0075126 -0.40904 -0.0037018 -0.0046292 -0.0055424 -0.0031815 -0.0033106 -0.0037975 -0.0035904 0.0017636 0.00070553 0 -0.016267 0 -0.0001981 0 -0.0010985 0 -0.023817
0.046875 -0.0003012 -0.00018802 -0.0030885 -2.9011e-05 -0.011639 0.0050727 0.0027387 0.0051201 0.004297 0.0089053 0.0074676 -0.39932 -0.010917 -0.0052634 -0.0067539 -0.0024696 -0.0031459 -0.0045293 0.00037944 -0.00080077 0.0043868 0 -0.015915 0 6.8141e-05 0 -0.0013127 0 -0.018898
0.050781 -0.0012177 -0.00046965 -0.005436 -0.0007815 -0.011975 0.0035529 0.0025163 0.0059003 0.006827 0.0020279 0.0035513 -0.38997 -0.013873 -0.0050275 -0.0043267 -0.0011821 -0.002455 -0.0016341 0.0052354 -0.0014676 0.0082795 0 -0.015494 0 0.00023936 0 -0.0011614 0 0.0047435
0.054688 -0.0014295 -0.00072161 -0.0045217 -0.0011182 -0.0076094 0.0021504 0.0012651 0.0031552 0.0057966 -0.0055898 -0.003294 -0.38027 -0.01102 -0.0037163 0.0002675 -0.00027168 -0.0017014 0.0029123 0.007468 0.00053704 0.0084476 0 -0.014945 0 0.0001544 0 -0.00080075 0 0.035537
0.058594 -0.00049495 -0.00062474 -0.00074607 -0.0011888 0.00044519 0.00034319 -0.0009799 -0.0020744 0.00084365 -0.0097062 -0.0095504 -0.37002 -0.0047005 -0.0015133 0.0037739 0.00021136 -0.0013063 0.0056972 0.0045259 0.0032771 0.0036198 0 -0.014453 0 -0.00012701 0 -0.00064825 0 0.055125
0.0625 0.00089107 -0.00016295 0.0034407 -0.0013425 0.0086674 -0.0024414 -0.0037166 -0.0069078 -0.0056465 -0.0084144 -0.011349 -0.36168 0.00055045 0.0010522 0.0037535 0.0013088 -0.0013352 0.0048737 -0.0021306 0.0044621 -0.0034662 0 -0.014299 0 -0.00038368 0 -0.0010628 0 0.05102
0.066406 0.0014764 0.00026796 0.0053355 -0.0020844 0.013102 -0.0059578 -0.0060096 -0.0084355 -0.0095259 -0.003374 -0.0072861 -0.35991 0.0015473 0.0032379 0.00048536 0.0039597 -0.0015484 0.0016671 -0.007334 0.003848 -0.0082813 0 -0.014582 0 -0.0004514 0 -0.0019647 0 0.024957
0.070313 0.00059622 0.00018705 0.0040621 -0.0036282 0.01199 -0.0088715 -0.0067909 -0.0056887 -0.0076243 0.0015525 0.00043827 -0.36864 -0.0011394 0.0043787 -0.003461 0.0075182 -0.0017032 -0.00097216 -0.0063276 0.0030955 -0.0081283 0 -0.015104 0 -0.00037658 0 -0.0027722 0 -0.0094423
0.074219 -0.0011865 -0.00049753 0.0011719 -0.0053901 0.0069275 -0.0095141 -0.0054811 -0.00029323 -0.0003175 0.0031564 0.0075041 -0.38794 -0.0039843 0.0042429 -0.0054694 0.0096569 -0.0017856 -0.0011959 0.00078096 0.0034693 -0.0039322 0 -0.015531 0 -0.00033001 0 -0.0028088 0 -0.036565
0.078125 -0.0025463 -0.0013421 -0.00075651 -0.0060618 0.0016001 -0.0071751 -0.0026085 0.0046729 0.0082231 0.00099809 0.010387 -0.41274 -0.003739 0.0032011 -0.0048482 0.0081486 -0.0019642 0.00015086 0.0085801 0.0041768 0.001057 0 -0.015667 0 -0.00036306 0 -0.0018919 0 -0.047478
0.082031 -0.0025282 -0.0017171 -0.00028949 -0.0044652 -0.00093639 -0.0028466 0.00018356 0.0067148 0.012593 -0.0027102 0.0084919 -0.43459 -0.00018117 0.002027 -0.0028929 0.0030824 -0.0023562 0.00061782 0.010805 0.0033379 0.0040339 0 -0.015597 0 -0.00028419 0 -0.00057601 0 -0.041655
0.085938 -0.0013044 -0.0013302 0.0017882 -0.00059478 -0.00028792 0.001309 0.0010723 0.0053449 0.0098011 -0.0050602 0.0040793 -0.44587 0.0039701 0.0014368 -0.0013235 -0.0026551 -0.0028632 -0.001246 0.0058601 0.0004835 0.0042929 0 -0.01557 0 0.00016766 0 0.00023104 0 -0.023596
0.089844 9.2478e-05 -0.00043248 0.0033216 0.0040888 0.0014048 0.0034524 -0.00053963 0.00202 0.0013428 -0.0045046 0.00037113 -0.44419 0.0056437 0.0016811 -0.00079898 -0.0054002 -0.0032345 -0.0043305 -0.0016967 -0.0024138 0.0027415 0 -0.015766 0 0.00099627 0 2.8702e-06 0 0.00018527
0.09375 0.00072359 0.00044675 0.0026684 0.0074933 0.0014276 0.003353 -0.0032699 -0.0010812 -0.0078162 -0.0015278 -0.00057845 -0.43435 0.0039882 0.0024443 -0.00081825 -0.0036537 -0.0032787 -0.0059154 -0.0051985 -0.0028485 0.00041209 0 -0.016161 0 0.0018176 0 -0.00095498 0 0.021614
0.097656 0.00046271 0.0009311 -5.5032e-05 0.0082585 -0.0014075 0.0024152 -0.0045079 -0.002403 -0.012552 0.0021701 0.0011649 -0.42573 0.00068238 0.0030674 -0.00072593 0.00066332 -0.0030126 -0.0041773 -0.0017894 -0.00073658 -0.0022935 0 -0.016568 0 0.0021191 0 -0.0017626 0 0.031941
0.10156 -0.00011675 0.00097513 -0.003268 0.0065765 -0.0060578 0.0024177 -0.0023537 -0.0016718 -0.010805 0.0049416 0.0039107 -0.42617 -0.0019509 0.0029304 -0.00049557 0.0038437 -0.0026222 0.00010844 0.0052073 0.00095541 -0.0051625 0 -0.01681 0 0.0017113 0 -0.0017247 0 0.026123
0.10547 -0.00042355 0.00070386 -0.0052259 0.0038743 -0.010148 0.0039912 0.0027029 0.00023026 -0.0045652 0.0059033 0.0055988 -0.43624 -0.0029935 0.0018055 -0.00047928 0.003506 -0.0023021 0.0041651 0.0095181 -0.00096509 -0.007511 0 -0.016839 0 0.00094094 0 -0.00091348 0 0.0082312
0.10938 -0.00034357 0.0002036 -0.0050924 0.00172 -0.011494 0.0060631 0.0078147 0.0018311 0.0018314 0.0049415 0.004958 -0.44826 -0.0032694 3.3325e-05 -0.00064664 0.00042015 -0.0021347 0.0054437 0.0075691 -0.0062747 -0.0083265 0 -0.016741 0 0.0004285 0 -4.8315e-05 0 -0.0087472
0.11328 -0.00011489 -0.00045472 -0.0030894 0.00086013 -0.0091685 0.0066851 0.0096712 0.0017814 0.0047204 0.0025067 0.0021046 -0.45179 -0.0039954 -0.0015936 -0.00042505 -0.002507 -0.0021007 0.0034568 0.0013233 -0.010767 -0.0070693 0 -0.016652 0 0.00054427 0 0.00020833 0 -0.011782
0.11719 0.0001248 -0.0010384 -4.2328e-05 0.001006 -0.0037368 0.0045413 0.0068663 -0.00042388 0.0033789 -0.00046266 -0.001517 -0.44159 -0.0053544 -0.0022632 0.00054304 -0.0030056 -0.0021667 -0.00021527 -0.0039844 -0.0098028 -0.0041331 0 -0.016672 0 0.0011068 0 -0.0001311 0 0.00064332
0.12109 0.00050493 -0.001158 0.0030002 0.0012804 0.003055 -5.6175e-05 0.00090917 -0.0039613 0.00018126 -0.0027011 -0.0038197 -0.42189 -0.0063917 -0.0016899 0.0016297 -0.0013554 -0.0023353 -0.0034193 -0.0046351 -0.0028081 -0.00042648 0 -0.016823 0 0.0015873 0 -0.00043082 0 0.015296
0.125 0.0010996 -0.00060014 0.0048919 0.00082974 0.0088523 -0.0053864 -0.0048626 -0.0068738 -0.0012983 -0.0031935 -0.003216 -0.40314 -0.0060886 -0.00036893 0.0015279 0.00022003 -0.0026051 -0.0049274 -0.0011312 0.0057263 0.0033578 0 -0.017031 0 0.001618 0 -9.5147e-05 0 0.014386
0.12891 0.0015633 0.00031611 0.0046624 -0.00074807 0.011521 -0.0094662 -0.0075477 -0.0071618 0.0010821 -0.0019736 0.00028595 -0.39378 -0.0043241 0.00076144 -0.00042232 -0.00012773 -0.0029011 -0.0048039 0.0032575 0.0099553 0.0068682 0 -0.017151 0 0.0013105 0 0.00080335 0 -0.008225
0.13281 0.0012955 0.00083198 0.0021754 -0.0031853 0.01017 -0.011184 -0.0063946 -0.0042498 0.0063909 -0.00039155 0.0047855 -0.39412 -0.0017967 0.001067 -0.0031992 -0.0021715 -0.0030736 -0.0037574 0.0059713 0.0077363 0.0095599 0 -0.017036 0 0.0010869 0 0.0015465 0 -0.039306
0.13672 0.00011636 0.00036884 -0.00133 -0.0055149 0.0058521 -0.01065 -0.0028771 0.00029795 0.011076 -0.00030972 0.0074433 -0.39743 0.00075408 0.00073412 -0.0045917 -0.0040669 -0.0029925 -0.0023954 0.0069335 0.0022574 0.010423 0 -0.016638 0 0.0012153 0 0.001434 0 -0.055139
0.14063 -0.0012513 -0.00084564 -0.0036536 -0.0063854 0.00119 -0.0087118 0.00057574 0.0036275 0.011296 -0.002623 0.0062673 -0.39709 0.0029906 0.00051245 -0.0030019 -0.0043023 -0.0026647 -0.0010234 0.0072452 -0.0012552 0.0086924 0 -0.016079 0 0.0015287 0 0.00046055 0 -0.040297
0.14453 -0.0015649 -0.0018109 -0.0031367 -0.0048292 -0.0012167 -0.0062123 0.0020534 0.0036118 0.0056316 -0.0062919 0.001536 -0.39271 0.0046395 0.00085167 0.0010527 -0.0031029 -0.0022652 0.00014888 0.0069194 -0.00049806 0.0049733 0 -0.015608 0 0.0016089 0 -0.00063938 0 -0.00024715
0.14844 -0.0001597 -0.0015526 -0.00018925 -0.0011337 -0.00066118 -0.0035883 0.00094492 0.00051891 -0.0036656 -0.0088335 -0.0042374 -0.38958 0.0050073 0.0012811 0.0051942 -0.0019762 -0.0020359 0.00087864 0.0046097 0.0020639 0.0013785 0 -0.015449 0 0.0012367 0 -0.001025 0 0.042941
0.15234 0.0022221 -2.4367e-05 0.0026284 0.0029509 0.0010262 -0.00094977 -0.0020497 -0.0030763 -0.01185 -0.0080415 -0.0078646 -0.39229 0.0032507 0.0007643 0.0070456 -0.0020482 -0.0021158 0.00099665 -0.00027018 0.002089 4.8246e-05 0 -0.015628 0 0.00064163 0 -0.00047418 0 0.067366
0.15625 0.0037894 0.0017456 0.0023953 0.00516 0.00081308 0.0016408 -0.005296 -0.004167 -0.014561 -0.0036313 -0.0074779 -0.39917 -0.0005946 -0.0011854 0.0060373 -0.0029748 -0.0024324 0.00049534 -0.0056382 -0.0020479 0.0012148 0 -0.015948 0 0.00029318 0 0.00045998 0 0.065615
0.16016 0.0031253 0.0024716 -0.0017713 0.004336 -0.0030578 0.0040203 -0.0067973 -0.0015157 -0.010474 0.0024743 -0.0035838 -0.40363 -0.0048886 -0.0037229 0.0035771 -0.003469 -0.0027469 -0.00059071 -0.0076956 -0.0075435 0.002794 0 -0.016137 0 0.00044762 0 0.00097531 0 0.04551
0.16406 0.00048749 0.0016964 -0.0077159 0.0014255 -0.0093702 0.0059564 -0.0050602 0.0035248 -0.0019651 0.0074 0.0014199 -0.40111 -0.0070155 -0.0051533 0.0015671 -0.0027515 -0.0028367 -0.0023008 -0.0043273 -0.0099232 0.0022189 0 -0.016057 0 0.00090782 0 0.00071566 0 0.019718
0.16797 -0.0022404 0.0001708 -0.011625 -0.0011553 -0.014459 0.0071878 -0.00013011 0.0080775 0.0064981 0.0090972 0.0047405 -0.39454 -0.0051995 -0.0044022 0.00075192 -0.0013461 -0.002682 -0.0045468 0.0023679 -0.0074149 -0.0010396 0 -0.015794 0 0.0012285 0 2.3028e-06 0 -0.0038796
0.17188 -0.0030309 -0.00081299 -0.010787 -0.0014377 -0.014674 0.0073821 0.0059013 0.0096795 0.010975 0.0073631 0.0046523 -0.39219 -9.3835e-05 -0.0021089 0.00038826 -0.00045065 -0.0025039 -0.0067155 0.0072769 -0.0026096 -0.0047343 0 -0.015561 0 0.0011458 0 -0.00055698 0 -0.022677
0.17578 -0.0014014 -0.00051041 -0.0055439 0.00047653 -0.0089592 0.00615 0.0097072 0.0075925 0.0099572 0.0035776 0.0012102 -0.39933 0.0052983 -0.00018389 -0.00065132 -0.0006533 -0.0025973 -0.0076453 0.0065082 0.000115 -0.0057779 0 -0.015499 0 0.00079541 0 -0.00065522 0 -0.033805
0.17969 0.0011708 0.00073803 0.0010504 0.0025326 0.00034778 0.0032955 0.0087766 0.0027998 0.004677 -0.00035867 -0.0038705 -0.4117 0.0075075 -0.00012355 -0.0025704 -0.0013887 -0.0030685 -0.0063314 0.00086035 -0.0012364 -0.0031092 0 -0.015574 0 0.00051947 0 -0.0005044 0 -0.032237
0.18359 0.0024929 0.0019336 0.0054924 0.0025117 0.0090001 -0.0007974 0.0033736 -0.0028343 -0.001864 -0.0030159 -0.0079401 -0.41798 0.0049531 -0.0016633 -0.004394 -0.0016451 -0.0036885 -0.0028991 -0.0047651 -0.0045542 0.0012784 0 -0.015644 0 0.00049015 0 -0.0005232 0 -0.016651
0.1875 0.0014828 0.0023172 0.0061425 -9.1473e-05 0.013438 -0.0050353 -0.0032792 -0.0073873 -0.0063136 -0.0038604 -0.0085635 -0.40969 -0.00094141 -0.0031165 -0.0048689 -0.0010745 -0.0040079 0.0011399 -0.0055677 -0.0058258 0.0041796 0 -0.015616 0 0.00055314 0 -0.00085547 0 0.0038278
0.19141 -0.0010041 0.0018818 0.0039255 -0.003749 0.012695 -0.0080576 -0.0070877 -0.0093668 -0.0062995 -0.0031924 -0.0048484 -0.3897 -0.0066235 -0.0030988 -0.0035293 -0.00028756 -0.0036812 0.0038374 -0.00089814 -0.0029319 0.0041061 0 -0.015544 0 0.00044263 0 -0.0012133 0 0.01241
0.19531 -0.0030141 0.001125 0.0011947 -0.0063066 0.0085285 -0.00906 -0.0060374 -0.0081266 -0.0015168 -0.0018794 0.0016734 -0.37104 -0.0086103 -0.001904 -0.0009527 -7.9425e-05 -0.0027531 0.0042689 0.0053887 0.0025943 0.002446 0 -0.01556 0 0.00011822 0 -0.0011842 0 -0.0017755
0.19922 -0.003185 0.00043888 -8.4846e-05 -0.0067022 0.0039793 -0.0083378 -0.0016729 -0.0043453 0.0057266 -0.00099065 0.0074538 -0.36641 -0.0055567 -0.0010867 0.0018359 -0.00051241 -0.0016648 0.0031639 0.0083684 0.007241 0.0017998 0 -0.015736 0 -0.00015233 0 -0.0006766 0 -0.03091
0.20313 -0.0017824 -0.00018548 0.00053815 -0.005427 0.00146 -0.0069914 0.0021772 -9.6522e-05 0.011161 -0.0013014 0.0088929 -0.37743 0.0010134 -0.0016399 0.0040607 -0.00089434 -0.00094669 0.0020622 0.0060566 0.0086855 0.0032757 0 -0.016008 0 -6.521e-05 0 -5.8284e-05 0 -0.050547
0.20703 -0.00025542 -0.0009041 0.0021033 -0.0035309 0.0014992 -0.0059414 0.0024687 0.0020793 0.010735 -0.0027938 0.0048529 -0.39315 0.0076259 -0.0026808 0.0053565 -0.00064425 -0.00083382 0.0017953 0.00061304 0.0073875 0.0055109 0 -0.016213 0 0.00037431 0 0.00014492 0 -0.038102
0.21094 0.0001503 -0.0016111 0.0031419 -0.0014255 0.0026946 -0.0050923 -0.00067261 0.00087157 0.00342 -0.0045297 -0.0021632 -0.39915 0.010834 -0.0021602 0.0054929 -2.4335e-05 -0.0011198 0.0018127 -0.003852 0.0054329 0.0063214 0 -0.016219 0 0.00080275 0 -0.00029824 0 0.0068429
0.21484 -0.0005873 -0.0019047 0.0026283 0.0012154 0.0027674 -0.0034486 -0.0041581 -0.0026024 -0.0073809 -0.0051685 -0.0074298 -0.38929 0.009153 0.00094561 0.0042314 0.00013527 -0.001372 0.0010283 -0.0045651 0.0042121 0.005135 0 -0.015996 0 0.00081629 0 -0.0011308 0 0.058863
0.21875 -0.0014533 -0.0014904 0.00051007 0.0044934 0.00011235 -0.00015438 -0.0044858 -0.0053649 -0.015434 -0.0039037 -0.0072976 -0.37018 0.0038727 0.005151 0.0016061 -0.00055427 -0.0013214 -0.00073968 -0.0017258 0.0033628 0.003589 0 -0.015619 0 0.0003531 0 -0.0018237 0 0.084563
0.22266 -0.0014549 -0.00056218 -0.0022751 0.0075355 -0.005004 0.0044662 -0.00050674 -0.0048063 -0.015725 -0.0011224 -0.0019128 -0.35538 -0.0017701 0.0073766 -0.0017024 -0.0014431 -0.0010842 -0.0023399 0.002323 0.0017855 0.0036641 0 -0.015221 0 -0.00022908 0 -0.0019873 0 0.067821
0.22656 -0.00048338 0.00029402 -0.004239 0.0089985 -0.010355 0.0088631 0.0057494 -0.00085329 -0.0081257 0.001798 0.004902 -0.35495 -0.0046276 0.0056444 -0.0044384 -0.0014188 -0.0010245 -0.0024329 0.0050909 -0.00065556 0.0053789 0 -0.014951 0 -0.00045185 0 -0.0016273 0 0.021324
0.23047 0.00076083 0.00060908 -0.004124 0.0083961 -0.012987 0.011307 0.010643 0.0038517 0.0023228 0.0034635 0.008641 -0.36907 -0.0036037 0.0010676 -0.005391 -0.00015361 -0.0013883 -0.0010447 0.0053705 -0.0026442 0.0065748 0 -0.01494 0 -0.00010776 0 -0.0010731 0 -0.024799
0.23438 0.0015438 0.00043122 -0.001718 0.0067433 -0.011117 0.011094 0.011468 0.0060744 0.0090449 0.0034356 0.007575 -0.3897 -0.00018505 -0.0028679 -0.0040896 0.0012708 -0.0020436 0.00020407 0.0034704 -0.0025869 0.0051386 0 -0.015238 0 0.00060116 0 -0.00069285 0 -0.046669
0.23828 0.0017227 0.00020447 0.0018236 0.0055966 -0.0054361 0.0088079 0.0080411 0.004654 0.0087661 0.0024038 0.0038253 -0.40709 0.0028534 -0.0032408 -0.0010261 0.0011102 -0.002567 -0.00037505 0.00072139 -0.00016868 0.0013982 0 -0.01575 0 0.0012587 0 -0.00064066 0 -0.042471
0.24219 0.0016503 0.00026664 0.0045428 0.0053137 0.0012174 0.0054859 0.0024201 0.0013785 0.003688 0.0014339 0.0012312 -0.41539 0.0035636 -0.00022889 0.0026758 -0.0015287 -0.0025989 -0.0027112 -0.0011762 0.0032468 -0.0018559 0 -0.016227 0 0.0015411 0 -0.00079949 0 -0.028652
0.24609 0.0016002 0.00050798 0.0049224 0.0044103 0.0057359 0.0016146 -0.0026677 -0.00069886 -0.000728 0.00096915 0.001948 -0.41388 0.0020843 0.0030896 0.0057667 -0.0057871 -0.0021546 -0.0047749 -0.00088412 0.00565 -0.0018934 0 -0.016403 0 0.0013674 0 -0.00090855 0 -0.022526
0.25 0.0014204 0.00054663 0.0029639 0.00097936 0.0068424 -0.002939 -0.0054039 2.9764e-05 -0.00043449 0.00046447 0.004731 -0.40537 9.5221e-05 0.003515 0.0072073 -0.0095737 -0.0016196 -0.0043798 0.0017641 0.0057955 0.0013411 0 -0.016193 0 0.00083953 0 -0.00076176 0 -0.027914
0.25391 0.00080091 0.00021301 0.00023407 -0.0049787 0.0058215 -0.0079878 -0.0055539 0.0024202 0.0040083 -0.0010229 0.00627 -0.39436 -0.00090384 0.00058473 0.0063676 -0.011003 -0.0014391 -0.0013056 0.0053516 0.0038174 0.0051314 0 -0.015789 0 0.0001278 0 -0.00036105 0 -0.035246
0.25781 -0.00017813 -0.00019938 -0.0012408 -0.010662 0.0052817 -0.012178 -0.0041551 0.0037784 0.0082692 -0.0037935 0.0042446 -0.38589 -0.00085831 -0.0030285 0.0033012 -0.0095139 -0.0017711 0.0023645 0.007521 0.0008262 0.0065335 0 -0.015537 0 -0.00055788 0 5.3062e-05 0 -0.033345
0.26172 -0.00088396 -0.0002058 -0.00042262 -0.012247 0.006913 -0.013419 -0.0026772 0.0023901 0.0081594 -0.0069171 -0.00060019 -0.384 -0.00085698 -0.0038748 -0.00098057 -0.0059195 -0.0023874 0.0040757 0.0065739 -0.0018749 0.0050607 0 -0.015644 0 -0.00094856 0 0.00012852 0 -0.020541
0.26563 -0.00062384 0.00035081 0.0020455 -0.008074 0.010021 -0.01053 -0.00216 -0.00092079 0.0031642 -0.0086472 -0.0050092 -0.38953 -0.001715 -0.00072831 -0.0046668 -0.0016783 -0.0028839 0.0030375 0.0028367 -0.0033374 0.0028992 0 -0.015978 0 -0.00078944 0 -0.00035139 0 -0.0056226
0.26953 0.00064826 0.0010809 0.0043765 -0.00041505 0.011993 -0.0046672 -0.0026843 -0.003501 -0.00328 -0.007598 -0.0057178 -0.39914 -0.0029711 0.0043246 -0.0060187 0.0017982 -0.003011 0.00071667 -0.0015224 -0.003217 0.0025338 0 -0.016156 0 -3.1179e-05 0 -0.001245 0 0.00037881
0.27344 0.002125 0.0013702 0.0049055 0.0059177 0.010311 0.0010123 -0.0033956 -0.003074 -0.0067102 -0.0038297 -0.0017622 -0.40752 -0.0033565 0.0075072 -0.0045371 0.0034327 -0.002853 -0.00077172 -0.0042477 -0.0019238 0.0042245 0 -0.01588 0 0.0010313 0 -0.0020476 0 -0.006862
0.27734 0.0027045 0.00092883 0.0031078 0.0071503 0.0045113 0.0035258 -0.0031274 0.00051775 -0.0051224 0.00098403 0.0050284 -0.41175 -0.0022464 0.0062286 -0.0014645 0.0026566 -0.0027319 -0.00063842 -0.0047904 -0.00058572 0.0058457 0 -0.015228 0 0.0018698 0 -0.0021858 0 -0.022332
0.28125 0.001851 3.171e-05 -0.00025289 0.0033518 -0.0033525 0.0023789 -0.0013064 0.0053506 -0.00025068 0.0045073 0.011308 -0.41358 -0.00055414 0.00092794 0.0010066 -0.00021166 -0.0029292 0.00022515 -0.004449 -0.00050619 0.0051769 0 -0.014635 0 0.0020637 0 -0.0014444 0 -0.035657
0.28516 8.6966e-06 -0.00075556 -0.0037158 -0.0018261 -0.010003 5.4148e-07 0.0014984 0.0089021 0.0040378 0.0052106 0.014039 -0.41667 -5.3498e-05 -0.0053528 0.001354 -0.0036813 -0.0034479 0.00067352 -0.0047364 -0.0021745 0.0022738 0 -0.014541 0 0.0016036 0 -0.00018445 0 -0.037315
0.28906 -0.0017691 -0.0010603 -0.0058889 -0.004128 -0.012915 -0.00022213 0.0039079 0.0095893 0.0046436 0.003349 0.01179 -0.42097 -0.0017002 -0.009119 -0.00015345 -0.0055725 -0.0039915 0.00077181 -0.005645 -0.0045837 -0.0004875 0 -0.01502 0 0.00088354 0 0.00087979 0 -0.023295
0.29297 -0.0026089 -0.00092388 -0.0059587 -0.001839 -0.011593 0.0032491 0.0047988 0.0073222 0.0012212 0.00072938 0.0052119 -0.42029 -0.0045719 -0.0086689 -0.0018587 -0.0043826 -0.0041757 0.0016076 -0.005611 -0.005702 -0.0007473 0 -0.015715 0 0.00037948 0 0.0012126 0 0.0027252
0.29688 -0.0023492 -0.0006117 -0.0038996 0.00334 -0.0074508 0.0087679 0.0042467 0.0031253 -0.0038602 -0.00061479 -0.0031213 -0.40732 -0.0064973 -0.0050126 -0.0023311 -0.00059865 -0.0038222 0.0036934 -0.0032472 -0.0040306 0.0014308 0 -0.016143 0 0.00030164 0 0.00086356 0 0.02969
0.30078 -0.0014572 -0.00029685 -0.00049049 0.0079922 -0.0026645 0.01271 0.0034661 -0.0014772 -0.0071546 9.6943e-05 -0.0095753 -0.38231 -0.0058495 -0.0010501 -0.0017153 0.0033359 -0.0031213 0.0058763 0.00094054 -2.2458e-05 0.0034543 0 -0.016108 0 0.00051666 0 0.00038126 0 0.042973
0.30469 -0.00054748 2.388e-05 0.0028926 0.0095055 0.0010827 0.012164 0.0037005 -0.0048914 -0.0061766 0.001872 -0.011096 -0.35697 -0.0029052 0.00037702 -0.0015121 0.0047038 -0.0025271 0.0061979 0.0046614 0.0040121 0.0025266 0 -0.015842 0 0.00076202 0 0.00029217 0 0.032044
0.30859 9.8057e-06 0.00034568 0.0048238 0.0074124 0.0032236 0.0069324 0.0050089 -0.0058618 -0.00079369 0.0028098 -0.0070926 -0.34748 0.00037385 -0.0016343 -0.0029467 0.0026049 -0.0024361 0.0039624 0.0057323 0.0056428 -0.0017821 0 -0.015764 0 0.00089811 0 0.00061629 0 -0.0013454
0.3125 0.0001332 0.00049857 0.0045926 0.0029813 0.0041591 -0.00058786 0.0060812 -0.0040686 0.0065842 0.0016897 -0.0002386 -0.36094 0.0018293 -0.0054076 -0.0054894 -0.0013475 -0.0028744 0.00076046 0.0039072 0.0042775 -0.0070833 0 -0.01607 0 0.00094831 0 0.00087698 0 -0.04106
0.31641 -0.00012825 0.00026828 0.0027013 -0.0019958 0.0046702 -0.0072279 0.0053244 -0.00060118 0.012133 -0.0010015 0.0049323 -0.38695 0.00054774 -0.0078038 -0.0070673 -0.004397 -0.0034472 -0.000888 0.00089869 0.0015914 -0.010182 0 -0.016539 0 0.00094231 0 0.00060472 0 -0.064772
0.32031 -0.00067286 -0.00031296 0.00060025 -0.0060353 0.0053276 -0.010962 0.0022908 0.0023381 0.012675 -0.0034578 0.0051276 -0.40352 -0.0027722 -0.0064901 -0.0059569 -0.0048862 -0.0036295 -8.8591e-05 -0.0012826 1.4597e-05 -0.0096598 0 -0.016722 0 0.00080278 0 -0.00014908 0 -0.058608
0.32422 -0.0012784 -0.00086295 -0.00030398 -0.008115 0.006178 -0.011572 -0.0018288 0.0026872 0.0076662 -0.0040339 0.00087624 -0.39412 -0.0064686 -0.0017951 -0.0026626 -0.0033809 -0.0031945 0.0013256 -0.0019084 0.00064461 -0.0067518 0 -0.016349 0 0.00044804 0 -0.00080295 0 -0.027525
0.32813 -0.0015824 -0.00092579 0.00032735 -0.0076611 0.006778 -0.0099982 -0.0050698 -1.8232e-05 -0.00023453 -0.0025478 -0.0036952 -0.36195 -0.0088128 0.0033594 0.00010862 -0.0017671 -0.0024277 0.00050974 -0.0015592 0.0024625 -0.003922 0 -0.015586 0 9.12e-07 0 -0.00077856 0 0.0076149
0.33203 -0.0012745 -0.00040214 0.0015414 -0.0047672 0.0064931 -0.0072875 -0.006112 -0.0041674 -0.0066695 -0.00029419 -0.0040577 -0.32849 -0.0086066 0.005593 -0.00035409 -0.0013449 -0.0019165 -0.0033712 -0.00092136 0.0034778 -0.0026104 0 -0.014925 0 -0.00018017 0 -7.7513e-05 0 0.024987
0.33594 -0.00038698 0.000304 0.0018952 -0.00038383 0.0048895 -0.0040164 -0.005002 -0.0070964 -0.0083837 0.0011836 0.0010019 -0.31668 -0.0055419 0.0036546 -0.0041764 -0.0018155 -0.002061 -0.0078482 4.2279e-05 0.0026227 -0.0022121 0 -0.014802 0 0.0002256 0 0.00066421 0 0.017207
0.33984 0.00063066 0.00061125 0.00064637 0.0040231 0.0020107 -0.00035385 -0.0026864 -0.0068976 -0.0053313 0.0014053 0.0082656 -0.33251 -0.00051219 -0.00071564 -0.0082995 -0.0020309 -0.0027194 -0.0090919 0.0015765 0.00060213 -0.0010639 0 -0.015262 0 0.0011413 0 0.0007226 0 -0.0050173
0.34375 0.0012068 0.00027969 -0.0016404 0.0072994 -0.0015983 0.0035978 -1.994e-05 -0.003637 -0.00044319 0.0011588 0.012602 -0.36079 0.0043666 -0.0044499 -0.0087038 -0.0015167 -0.0033149 -0.0054271 0.0030637 -0.0009812 0.0016327 0 -0.015938 0 0.0020238 0 -6.7452e-05 0 -0.023167
0.34766 0.0011063 -0.00036421 -0.0035421 0.0091974 -0.0051011 0.0075303 0.0026877 0.00087585 0.0027693 0.0015019 0.011029 -0.37846 0.0065205 -0.0058573 -0.003817 -0.0010216 -0.0033299 0.00091303 0.002999 -0.0012329 0.0047765 0 -0.016335 0 0.0022342 0 -0.0011698 0 -0.025664
0.35156 0.00064622 -0.00070833 -0.0038624 0.010129 -0.0076542 0.010816 0.0052445 0.0044148 0.0027937 0.0026196 0.0049119 -0.37364 0.0044148 -0.0058501 0.0037687 -0.0014621 -0.0027524 0.0055386 0.00044052 -0.00070987 0.0061562 0 -0.016197 0 0.0015646 0 -0.0018352 0 -0.014827
0.35547 0.00045813 -0.00037278 -0.0024446 0.010339 -0.008612 0.012569 0.0069748 0.0056487 0.00079464 0.0036885 -0.0014228 -0.35386 -0.0011929 -0.0065287 0.0089497 -0.0024579 -0.0020707 0.0055838 -0.0035269 -0.00068221 0.00436 0 -0.015669 0 0.0004467 0 -0.0017495 0 -0.0019426
0.35938 0.00099364 0.00050978 -0.00011758 0.0094695 -0.0076274 0.012006 0.0068838 0.0046001 -0.00093291 0.0038358 -0.004218 -0.33737 -0.00743 -0.0085677 0.0080427 -0.002233 -0.0018273 0.0019345 -0.0061831 -0.0017831 0.00014585 0 -0.015161 0 -0.0003786 0 -0.0012343 0 0.0029306
0.36328 0.0021878 0.0014716 0.0020537 0.0070994 -0.0047308 0.0090677 0.0046681 0.0022823 -0.0010707 0.0031417 -0.0028363 -0.33625 -0.011081 -0.010137 0.0018625 0.00070584 -0.0021604 -0.0019245 -0.005496 -0.0034179 -0.0039179 0 -0.015043 0 -0.00046057 0 -0.00085043 0 -0.0034597
0.36719 0.0035282 0.0021283 0.0035187 0.0037479 -0.00042745 0.0048944 0.0015758 8.7781e-05 3.9848e-05 0.0025861 0.00060629 -0.34686 -0.010675 -0.008642 -0.0046834 0.005663 -0.0027638 -0.003146 -0.0022442 -0.0044236 -0.005295 0 -0.015404 0 1.7848e-05 0 -0.00083279 0 -0.019918
0.37109 0.0044139 0.0024401 0.0044251 0.0010979 0.0042975 0.0014959 -3.9911e-06 -0.00069123 0.001506 0.0029572 0.0036691 -0.35526 -0.0072088 -0.0036538 -0.0063476 0.0096842 -0.0032702 -0.0017348 0.00038614 -0.004195 -0.0033502 0 -0.016015 0 0.00044691 0 -0.0009264 0 -0.045688
0.375 0.0044894 0.002628 0.0052289 0.00085205 0.0082281 0.00047487 0.0017492 0.00071094 0.0032694 0.0038705 0.0055435 -0.35113 -0.002981 0.0020123 -0.0017033 0.0097634 -0.003631 0.00010394 -0.00028322 -0.0031232 0.0002414 0 -0.016505 0 0.00034329 0 -0.0007564 0 -0.080615
0.37891 0.0037531 0.0029039 0.0061722 0.0030698 0.010419 0.0016447 0.0063741 0.0040248 0.0060494 0.0040053 0.0068826 -0.33682 0.00029597 0.0044837 0.0056812 0.0055063 -0.0040768 0.0004494 -0.0036438 -0.0020182 0.0028709 0 -0.016615 0 -0.00025195 0 -0.00031283 0 -0.11987
0.38281 0.0024826 0.0032935 0.0070597 0.0056286 0.010674 0.0028608 0.010971 0.0076563 0.0098158 0.0024279 0.0081655 -0.3237 0.002379 0.002395 0.010077 -0.00024449 -0.0047017 -0.00063077 -0.0059951 -0.0012548 0.0030469 0 -0.01635 0 -0.0008594 0 -2.1201e-05 0 -0.15002
0.38672 0.0011178 0.0036605 0.0074214 0.0056333 0.0096305 0.0016015 0.012004 0.0091992 0.012585 -0.00030671 0.00863 -0.32064 0.0037993 -0.0016555 0.0081623 -0.003599 -0.0051537 -0.0016304 -0.0038525 -0.00058813 0.001457 0 -0.015942 0 -0.0010038 0 -0.00030973 0 -0.15343
0.39063 0.0001441 0.0038222 0.0068428 0.0018069 0.0083043 -0.0027527 0.0078374 0.0068773 0.011298 -0.0024583 0.0069684 -0.32609 0.0046411 -0.0033939 0.0015987 -0.002821 -0.0048493 -0.0014478 0.0025717 0.00023445 0.00017926 0 -0.015674 0 -0.00058871 0 -0.0011172 0 -0.12012
0.39453 -8.6317e-05 0.0036203 0.0052136 -0.0041687 0.0073725 -0.0079187 9.5793e-05 0.0011024 0.0045086 -0.0026199 0.0029958 -0.33073 0.0042821 -0.00088438 -0.0044791 0.00028678 -0.0035841 -0.00041791 0.00905 0.00085129 0.00073688 0 -0.015683 0 0.00010142 0 -0.0018645 0 -0.058065
0.39844 0.00042217 0.0029578 0.0028015 -0.0086332 0.0067056 -0.010131 -0.0072072 -0.0051663 -0.0054527 -0.0010005 -0.0015459 -0.32702 0.0023691 0.0035985 -0.0057218 0.002084 -0.0019305 0.00040079 0.010708 0.00047411 0.0027031 0 -0.015883 0 0.00069655 0 -0.0019543 0 0.0074375
0.40234 0.0012248 0.0018841 0.00018858 -0.0085462 0.0055223 -0.0070523 -0.010137 -0.0079238 -0.013154 0.00082201 -0.0039861 -0.31594 -0.0002014 0.0057533 -0.0019776 0.0003882 -0.00092739 0.00061486 0.0061786 -0.0011829 0.0041091 0 -0.01606 0 0.0010094 0 -0.0013253 0 0.046513
0.40625 0.0016776 0.00070311 -0.0018901 -0.0036202 0.0030769 0.00022788 -0.0071691 -0.0047132 -0.01358 0.001484 -0.0026721 -0.30492 -0.0016462 0.0034572 0.0029411 -0.0035649 -0.0012344 0.00087224 -0.0011618 -0.0031788 0.003314 0 -0.016044 0 0.0010517 0 -0.00052009 0 0.041426
0.41016 0.0014236 -7.5635e-05 -0.0028058 0.0036471 -0.00061302 0.0078725 0.00011328 0.0034886 -0.0059157 0.0012027 0.0018391 -0.30028 -0.00087762 -0.0011045 0.0047622 -0.0062314 -0.0025056 0.0018626 -0.0059595 -0.0037171 0.00063608 0 -0.015834 0 0.00087394 0 -0.00019096 0 -0.0036412
0.41406 0.00074201 -5.0011e-05 -0.0023457 0.009853 -0.0045305 0.012147 0.0081606 0.012557 0.0054726 0.0015303 0.0072287 -0.30224 0.0013026 -0.00352 0.0023823 -0.0049315 -0.00362 0.0032291 -0.005205 -0.0015118 -0.0017946 0 -0.015577 0 0.00047122 0 -0.00050962 0 -0.065211
0.41797 0.00039343 0.00067869 -0.00091108 0.0128 -0.0071089 0.01202 0.013465 0.017614 0.013774 0.0036627 0.010889 -0.30675 0.0028117 -0.001448 -0.0014984 -0.00026552 -0.0036395 0.0037679 -0.00039502 0.0029557 -0.0018955 0 -0.015441 0 -0.00012549 0 -0.0010338 0 -0.11275
0.42188 0.0010004 0.0014214 0.00058949 0.012268 -0.0071005 0.0093616 0.014157 0.015967 0.014232 0.0069304 0.011175 -0.31074 0.002295 0.0030847 -0.0031066 0.0043362 -0.0026513 0.0027588 0.0041011 0.0074463 0.00048775 0 -0.015496 0 -0.00070821 0 -0.0011373 0 -0.1232
0.42578 0.0024536 0.0013499 0.0012047 0.0092806 -0.0043356 0.0067866 0.010503 0.0086403 0.0071533 0.0090056 0.00781 -0.31414 0.00055924 0.005668 -0.0010942 0.005492 -0.0017068 0.00089603 0.0047849 0.0094085 0.0034373 0 -0.015688 0 -0.00092404 0 -0.00058313 0 -0.091179
0.42969 0.0038794 0.00021378 0.00054757 0.0049885 8.5528e-05 0.0052564 0.0044181 -0.00037742 -0.0025509 0.0077701 0.0017602 -0.31646 -0.00013946 0.0038466 0.0023475 0.0026517 -0.0018794 -0.00032487 0.0016151 0.0078191 0.0047044 0 -0.015909 0 -0.00052395 0 0.00029018 0 -0.031357
0.43359 0.0042466 -0.0012909 -0.00084671 0.00023639 0.0042979 0.0036108 -0.0015309 -0.0065804 -0.0086938 0.0032133 -0.0049477 -0.31263 0.0016007 -0.00044478 0.0036433 -0.0015733 -0.0032868 -0.00016837 -0.0024752 0.0039912 0.0036896 0 -0.016077 0 0.00038293 0 0.00090082 0 0.027798
0.4375 0.0031353 -0.0019275 -0.0017292 -0.0041181 0.0066205 0.00024894 -0.0051709 -0.0074773 -0.0076139 -0.0023327 -0.0096063 -0.29454 0.0046978 -0.0027445 0.0011757 -0.0037052 -0.0049707 0.00056147 -0.0042891 0.00067318 0.0017879 0 -0.016148 0 0.0013321 0 0.00092564 0 0.057252
0.44141 0.0010464 -0.00088141 -0.00089372 -0.0069566 0.0064482 -0.004833 -0.0055632 -0.0037601 -0.00012351 -0.0058421 -0.0098572 -0.25868 0.0063705 -0.00041328 -0.0032408 -0.0022587 -0.0057357 0.00045989 -0.0028234 7.1133e-05 0.00082524 0 -0.0161 0 0.0018044 0 0.00050625 0 0.04273
0.44531 -0.00096422 0.001481 0.001931 -0.0073408 0.0045796 -0.0096425 -0.0033808 0.0014059 0.0092386 -0.005733 -0.0051989 -0.2128 0.004721 0.0047379 -0.0060041 0.0012576 -0.0051736 -0.00078959 0.00035193 0.0022629 0.0011961 0 -0.01592 0 0.0015873 0 2.4746e-05 0 -0.0060261
0.44922 -0.0019896 0.0037295 0.0056542 -0.0053298 0.0027412 -0.01175 -0.0005642 0.0044084 0.014905 -0.002788 0.0021656 -0.17412 0.00065297 0.008031 -0.004906 0.0039054 -0.0039468 -0.0018549 0.0026546 0.0051894 0.0015888 0 -0.015644 0 0.00089642 0 -0.0002732 0 -0.059285
0.45313 -0.0017674 0.0043461 0.00826 -0.0022738 0.0025006 -0.010281 0.00075736 0.0033158 0.013368 0.00068865 0.0082884 -0.15846 -0.0027851 0.006138 -0.00099216 0.0039376 -0.0031212 -0.0010531 0.0024418 0.006227 0.00056164 0 -0.015398 0 0.00017225 0 -0.00043517 0 -0.08459
0.45703 -0.0006973 0.0028236 0.0079703 -8.1696e-05 0.0041645 -0.0065399 -0.00041363 -0.0010841 0.0051334 0.0025798 0.010006 -0.16894 -0.0030662 -5.2636e-05 0.0024376 0.0021673 -0.0032102 0.0017859 -8.481e-05 0.0041528 -0.001684 0 -0.015354 0 -0.00025358 0 -0.00063731 0 -0.067182
0.46094 0.0004689 2.96e-05 0.0044495 5.2202e-05 0.0063692 -0.0028443 -0.0032459 -0.0059065 -0.0054621 0.0021588 0.0071904 -0.19387 -0.00035027 -0.0064211 0.0026591 0.0009955 -0.0038133 0.0048781 -0.0033382 2.2118e-05 -0.0032371 0 -0.015611 0 -0.00034139 0 -0.00092391 0 -0.019185
0.46484 0.00096271 -0.0024371 -0.00079473 -0.0015682 0.0067489 -0.00074993 -0.0056299 -0.0080718 -0.012599 0.0001223 0.0027534 -0.21584 0.0028454 -0.0092234 -0.00031647 0.0020943 -0.0041174 0.0060196 -0.0055211 -0.0036844 -0.0023022 0 -0.016098 0 -0.00026164 0 -0.0011335 0 0.030057
0.46875 0.00023913 -0.0033867 -0.0052098 -0.0034559 0.0034205 -0.00018006 -0.0057402 -0.0063192 -0.01241 -0.0021875 0.00020765 -0.2241 0.0040248 -0.0078359 -0.0039623 0.0048581 -0.0037153 0.004577 -0.0056622 -0.0049378 0.00086784 0 -0.016604 0 -0.00017541 0 -0.0010633 0 0.055963
0.47266 -0.0018048 -0.0028133 -0.0067687 -0.0040217 -0.0035666 5.9908e-05 -0.0035031 -0.002035 -0.0055252 -0.0036154 0.00077958 -0.21999 0.002776 -0.0043913 -0.005414 0.0069672 -0.0029502 0.0019287 -0.0040159 -0.0035697 0.0039231 0 -0.016931 0 -9.3896e-05 0 -0.00067864 0 0.05624
0.47656 -0.0046246 -0.0017753 -0.0052668 -0.0025405 -0.011799 0.0011032 -0.00076983 0.0016783 0.0030854 -0.0036527 0.0025598 -0.2117 0.00063609 -0.0012604 -0.0036754 0.0064965 -0.0025145 -1.8337e-05 -0.0017572 -0.0011335 0.0044304 0 -0.017046 0 8.227e-05 0 -0.0001564 0 0.050147
0.48047 -0.0070542 -0.0015454 -0.0024057 0.00059084 -0.017545 0.0031899 8.3618e-05 0.0020874 0.0071955 -0.0025592 0.0024057 -0.20488 -0.00082358 0.00083047 -0.00017446 0.0036578 -0.0027558 -0.00060461 -0.00019774 0.00055733 0.0020769 0 -0.017079 0 0.00042216 0 0.00025218 0 0.06038
0.48438 -0.0077983 -0.002685 -0.00056631 0.0042035 -0.017833 0.0055803 -0.001888 -0.001353 0.0035015 -0.0012607 -0.0011477 -0.19816 -0.001549 0.0024184 0.0025048 0.00064042 -0.0033748 -0.00063829 4.332e-05 0.00088681 -0.0010372 0 -0.017162 0 0.00087064 0 0.00038513 0 0.092732
0.48828 -0.0062633 -0.004674 -0.0011393 0.00685 -0.01233 0.0069563 -0.0052867 -0.0066785 -0.0060006 -0.00095469 -0.0065659 -0.18727 -0.0026173 0.0036586 0.0025561 -0.00026963 -0.0037579 -0.0009842 -0.00059387 0.0006307 -0.0022978 0 -0.017272 0 0.0012741 0 0.0002237 0 0.13041
0.49219 -0.0031479 -0.0062824 -0.0036122 0.0072001 -0.0037937 0.0059824 -0.0073609 -0.010751 -0.015257 -0.002398 -0.010657 -0.17228 -0.0045102 0.0036288 0.00016187 0.0013909 -0.0035627 -0.0012572 -0.00098335 0.00082109 -0.00086709 0 -0.017215 0 0.0014824 0 -0.00015183 0 0.14741
0.49609 -0.00019586 -0.0063797 -0.0060297 0.0044641 0.0033837 0.001955 -0.0062001 -0.011254 -0.018241 -0.005221 -0.011224 -0.15986 -0.0060934 0.0014457 -0.0026905 0.0039566 -0.0029806 -0.0001925 -0.00018049 0.0014694 0.0017316 0 -0.016819 0 0.00144 0 -0.00060746 0 0.12928
0.5 0.00090426 -0.0046447 -0.0064076 -0.0010659 0.005765 -0.0045455 -0.0023473 -0.0079916 -0.012978 -0.0078795 -0.0086345 -0.15763 -0.0055573 -0.0021874 -0.0035505 0.0051108 -0.0024762 0.0026934 0.0018802 0.0014661 0.0031408 0 -0.016133 0 0.0012165 0 -0.00096671 0 0.084011
0.50391 -0.0002608 -0.0017553 -0.0040289 -0.0076913 0.0029881 -0.011448 0.0015686 -0.0027492 -0.0026339 -0.0085242 -0.0050699 -0.16634 -0.0024149 -0.0049801 -0.0011886 0.0037596 -0.0023257 0.0061029 0.0043923 -0.00018254 0.0022516 0 -0.015458 0 0.00097802 0 -0.0010509 0 0.034567
0.50781 -0.0024449 0.0010279 0.00023754 -0.012753 -0.002012 -0.015958 0.0029467 0.0019747 0.0069291 -0.0062893 -0.0024403 -0.17755 0.001583 -0.0048946 0.0033595 0.00069134 -0.0024173 0.0079351 0.0063063 -0.0029957 -5.2226e-05 0 -0.015148 0 0.00091202 0 -0.00079586 0 0.00042023
0.51172 -0.0035712 0.0026135 0.0046351 -0.013951 -0.0049348 -0.016159 0.0013224 0.0044107 0.01115 -0.0020058 -0.00096618 -0.17975 0.0037311 -0.0020379 0.0071528 -0.0023582 -0.0024568 0.0073428 0.0069757 -0.0049938 -0.0019378 0 -0.015337 0 0.0011203 0 -0.00036495 0 -0.015933
0.51563 -0.0022093 0.0027016 0.007577 -0.010791 -0.0030008 -0.012361 -0.0013268 0.004294 0.0093608 0.0022843 0.00042852 -0.16736 0.0027247 0.0013713 0.0071647 -0.0041512 -0.002301 0.0056232 0.0063197 -0.0042496 -0.0022404 0 -0.01584 0 0.001523 0 -0.00010728 0 -0.026828
0.51953 0.0013804 0.0018966 0.0083408 -0.0050239 0.0031212 -0.006947 -0.0023338 0.0027212 0.0043889 0.0046678 0.0025834 -0.14462 -0.00018715 0.0029914 0.0025693 -0.0045223 -0.0020661 0.0048147 0.0045877 -0.00068425 -0.0011744 0 -0.016306 0 0.0018527 0 -0.00032155 0 -0.044916
0.52344 0.0053819 0.0012445 0.0071426 0.00046742 0.0096681 -0.0025791 -0.00060939 0.0013719 -3.3742e-05 0.0045136 0.0050431 -0.12138 -0.0023827 0.0023408 -0.0042002 -0.0037706 -0.0019414 0.0053809 0.0021899 0.0036125 0.00019643 0 -0.016488 0 0.0017948 0 -0.00099541 0 -0.069802
0.52734 0.0076001 0.0015098 0.0048024 0.0035997 0.012212 -0.00018312 0.0025584 0.0015732 -0.0018331 0.0026314 0.0064225 -0.10497 -0.0022242 0.00086466 -0.0087861 -0.0018395 -0.0019538 0.0055285 -0.00020043 0.0060015 0.00087757 0 -0.016404 0 0.0012133 0 -0.001769 0 -0.087538
0.53125 0.0068316 0.0026766 0.0023161 0.0043687 0.0085463 0.0014877 0.0048187 0.0036111 -0.0013537 0.00051423 0.0057153 -0.095608 -0.00031796 0.00019285 -0.0080269 0.0016019 -0.0019453 0.0031154 -0.0016205 0.0055037 0.00036457 0 -0.016255 0 0.0002966 0 -0.0021975 0 -0.083028
0.53516 0.0035485 0.0039994 0.00047708 0.0044448 0.0001302 0.0042457 0.0049109 0.0065573 -0.00025063 -0.00058935 0.0032834 -0.088391 0.0014446 0.0005146 -0.0025265 0.0062007 -0.001762 -0.0017023 -0.0012929 0.0036135 -0.0014394 0 -0.016196 0 -0.00052547 0 -0.0021053 0 -0.054319
0.53906 -0.00044 0.004537 -0.00041789 0.0054651 -0.0087877 0.0083124 0.0036578 0.0087258 0.00017097 -0.00014076 0.00070474 -0.078896 0.001963 0.00071971 0.0036268 0.010289 -0.0014281 -0.0059635 0.00059058 0.002921 -0.00423 0 -0.016184 0 -0.00086836 0 -0.0017166 0 -0.016485
0.54297 -0.0030358 0.0037837 -0.0006617 0.0075196 -0.013692 0.01175 0.0029455 0.0086166 -0.00020866 0.0017026 -0.00030368 -0.066758 0.0019748 -3.2392e-05 0.0060992 0.011665 -0.0011225 -0.0063858 0.0026075 0.0047296 -0.0070488 0 -0.016029 0 -0.00066902 0 -0.0014394 0 0.0081983
0.54688 -0.0029746 0.0019933 -0.00085687 0.0091452 -0.012317 0.012172 0.0037631 0.0058918 -0.00066729 0.0042342 0.00097357 -0.054837 0.0030597 -0.0011774 0.0039454 0.009406 -0.0010088 -0.00256 0.0029616 0.0077929 -0.0083291 0 -0.015614 0 -0.00021897 0 -0.0015023 0 0.0058238
0.55078 -0.00044555 4.6502e-05 -0.0013167 0.008794 -0.0056863 0.0091744 0.0052502 0.0017815 -0.00048244 0.006344 0.0037733 -0.0462 0.0057009 -0.0013408 0.00043344 0.0050401 -0.0011223 0.0023835 0.00097439 0.0093114 -0.0067701 0 -0.015064 0 8.2378e-05 0 -0.0017725 0 -0.020193
0.55469 0.0030753 -0.00099447 -0.0015823 0.0064065 0.0027307 0.0050643 0.0056751 -0.0014371 0.00059895 0.0068954 0.006246 -0.042496 0.0084374 2.142e-05 0.00013971 0.0016723 -0.0014211 0.0045039 -0.0021298 0.0073162 -0.0025798 0 -0.014699 0 4.5221e-05 0 -0.0019102 0 -0.053395
0.55859 0.0056936 -0.00038163 -0.00058564 0.0036207 0.0090542 0.0029838 0.0043396 -0.0016858 0.0025124 0.0054529 0.0064956 -0.044455 0.0090127 0.0018267 0.0047466 0.0015299 -0.0019001 0.0026317 -0.0040567 0.00236 0.0021839 0 -0.014803 0 -0.00019559 0 -0.0016904 0 -0.077745
0.5625 0.0062188 0.0019652 0.0024763 0.0023782 0.011018 0.004021 0.0024631 0.0016447 0.0051991 0.0029057 0.0038034 -0.05221 0.0064188 0.0023972 0.011314 0.0040331 -0.0026 -0.0007017 -0.0033115 -0.0029013 0.0049269 0 -0.01538 0 -0.00035567 0 -0.0011934 0 -0.089242
0.56641 0.0048814 0.0053431 0.0071932 0.0031579 0.0089877 0.0060307 0.0020864 0.0071689 0.0085479 0.0012191 -0.00061056 -0.063673 0.0018705 0.0012729 0.014679 0.0062463 -0.0034844 -0.0019121 -0.00042402 -0.0057896 0.0046337 0 -0.016108 0 -0.00028785 0 -0.00071308 0 -0.096629
0.57031 0.0031329 0.0084521 0.01181 0.0044592 0.0055532 0.0054308 0.0040043 0.012088 0.011933 0.0021016 -0.0039476 -0.072631 -0.002177 -0.00018072 0.011913 0.0054578 -0.0043427 5.2992e-05 0.0026321 -0.0055348 0.0028575 0 -0.016542 0 -0.00010716 0 -0.00050964 0 -0.1112
0.57422 0.0025806 0.0099071 0.014224 0.0040774 0.003928 0.00051723 0.0067551 0.013628 0.013924 0.0054728 -0.0034647 -0.070164 -0.003979 -0.00013419 0.0048198 0.0016147 -0.0048717 0.0027813 0.0042478 -0.0035233 0.002435 0 -0.016422 0 -4.7224e-05 0 -0.00064242 0 -0.13449
0.57813 0.003768 0.0089394 0.013425 0.0011188 0.0059201 -0.0066412 0.0077427 0.010621 0.012783 0.0091317 0.0014586 -0.050384 -0.0036148 0.0017325 -0.0017058 -0.0026129 -0.0048943 0.0030111 0.0044112 -0.0018748 0.0048712 0 -0.015851 0 -0.00020254 0 -0.00098998 0 -0.15431
0.58203 0.0057237 0.0059231 0.010198 -0.00301 0.010574 -0.0115 0.0055292 0.0043787 0.0077218 0.010221 0.0083855 -0.016487 -0.0024083 0.003749 -0.0038834 -0.0041963 -0.0045068 8.6267e-05 0.0041869 -0.0017125 0.0087443 0 -0.015217 0 -0.00041454 0 -0.0013665 0 -0.15289
0.58594 0.0066755 0.0023012 0.0064535 -0.0055729 0.014432 -0.010537 0.0011927 -0.0017292 5.9815e-05 0.00748 0.013109 0.018937 -0.0014534 0.0038889 -0.0019503 -0.0023559 -0.0039968 -0.0033064 0.0041359 -0.0025393 0.010695 0 -0.014913 0 -0.00040774 0 -0.0015964 0 -0.12096
0.58984 0.0054071 -0.00020037 0.0037207 -0.0046907 0.013558 -0.0040692 -0.0025103 -0.0040313 -0.0068411 0.0023982 0.01257 0.041362 -0.0007515 0.001925 0.00068656 0.00094474 -0.0036106 -0.0038921 0.0035265 -0.0030176 0.0082213 0 -0.015058 0 -3.5907e-05 0 -0.0015295 0 -0.06668
0.59375 0.0021934 -0.0006552 0.0021019 -0.00092269 0.0062816 0.0038948 -0.0034144 -0.00086122 -0.0092905 -0.0018492 0.0072234 0.044669 0.00035054 -0.00012321 0.00090378 0.0029217 -0.0033977 -0.0012428 0.0013183 -0.0022811 0.0018327 0 -0.015444 0 0.00059855 0 -0.0010854 0 -0.011627
0.59766 -0.001411 0.00043406 0.00056256 0.0031139 -0.0051496 0.0085907 -0.0016177 0.0059501 -0.0057828 -0.0028709 0.00078139 0.036056 0.0021115 0.00017699 -0.0015078 0.0023556 -0.0032731 0.0016456 -0.002126 -0.0006454 -0.0052912 0 -0.015723 0 0.0012474 0 -0.00035813 0 0.02374
0.60156 -0.0037003 0.0014733 -0.0017677 0.0048068 -0.015412 0.0078711 0.00083244 0.011646 0.0014518 -0.00086295 -0.0027083 0.03111 0.0039459 0.0032863 -0.0043305 0.00022062 -0.0031987 0.0012868 -0.004648 0.00073278 -0.0097032 0 -0.015686 0 0.0017142 0 0.00033402 0 0.034351
0.60547 -0.0039206 0.00090812 -0.0045344 0.0035933 -0.019215 0.0034993 0.001781 0.011297 0.0073136 0.0017662 -0.0021213 0.04259 0.0050119 0.0070859 -0.005592 -0.0017617 -0.0032563 -0.0027546 -0.0040104 0.00080798 -0.010002 0 -0.015414 0 0.0019464 0 0.00059549 0 0.033379
0.60938 -0.0025383 -0.0016442 -0.0063484 0.0012898 -0.014735 -0.00042041 0.000614 0.0032502 0.0069975 0.0025233 -4.4232e-05 0.071611 0.0051235 0.0086633 -0.0054754 -0.0029022 -0.003523 -0.0072554 -0.00021154 -0.0005909 -0.0072672 0 -0.015165 0 0.00196 0 0.00025337 0 0.04101
0.61328 -0.00066967 -0.0050825 -0.0060651 0.00043881 -0.0049718 -0.00056238 -0.0015931 -0.0091292 -0.00047181 0.00078276 -0.00032274 0.10763 0.0049526 0.0067904 -0.0056195 -0.0037822 -0.0038949 -0.0082837 0.0040208 -0.0026913 -0.003706 0 -0.01514 0 0.0017317 0 -0.000445 0 0.067412
0.61719 0.00067513 -0.0075436 -0.0039595 0.0020658 0.0040755 0.0031981 -0.0032301 -0.019018 -0.01092 -0.0020604 -0.0044644 0.13638 0.0052729 0.0027741 -0.0068402 -0.0049193 -0.0040922 -0.0048264 0.005346 -0.0043354 -0.0010592 0 -0.015316 0 0.0012201 0 -0.00097155 0 0.10305
0.62109 0.00094334 -0.0076227 -0.0016731 0.0047257 0.0072446 0.0076465 -0.0033726 -0.020383 -0.017263 -0.0041177 -0.010092 0.149 0.006028 -0.00098606 -0.0078976 -0.0056158 -0.0038913 0.00039376 0.0026947 -0.0047139 -1.1945e-05 0 -0.015518 0 0.00050984 0 -0.00093255 0 0.1243
0.625 -6.8976e-06 -0.005243 -0.00091154 0.0056459 0.0034624 0.0084081 -0.0021275 -0.012143 -0.014192 -0.0046201 -0.012877 0.14623 0.0062126 -0.0031811 -0.0066719 -0.0045227 -0.0033682 0.0035705 -0.0018377 -0.0037936 -0.0005214 0 -0.015638 0 -0.00010349 0 -0.00040289 0 0.11094
0.62891 -0.00195 -0.0016485 -0.0020053 0.0030287 -0.0037712 0.0030456 -0.00023641 0.00077069 -0.0022155 -0.0041776 -0.010305 0.1361 0.0047572 -0.0043756 -0.0024667 -0.00144 -0.0028877 0.003248 -0.004985 -0.0022121 -0.002154 0 -0.015776 0 -0.00025073 0 0.0001449 0 0.062734
0.63281 -0.0041588 0.0013746 -0.0035986 -0.0023724 -0.0088792 -0.0069027 0.0013487 0.010435 0.011938 -0.0037364 -0.0039768 0.12867 0.001628 -0.0057938 0.0030225 0.0017322 -0.002801 0.0012646 -0.005249 -0.00075977 -0.0040283 0 -0.01614 0 0.00021515 0 0.00026925 0 0.0027975
0.63672 -0.0054266 0.0024949 -0.0037694 -0.0076819 -0.0078941 -0.016388 0.0016131 0.011054 0.019235 -0.0035302 0.0015444 0.13147 -0.0018731 -0.0075523 0.0070758 0.0023138 -0.0031154 0.00055315 -0.0039264 0.00015906 -0.0048808 0 -0.016785 0 0.0010305 0 -5.9351e-05 0 -0.03559
0.64063 -0.0046471 0.0014839 -0.0016667 -0.0099804 -0.00092192 -0.019801 -0.0002627 0.0026559 0.014229 -0.0031193 0.0023452 0.14723 -0.0039155 -0.0082659 0.0081981 -0.00054146 -0.0034504 0.0021958 -0.0033424 0.0006822 -0.0038055 0 -0.017451 0 0.0016562 0 -0.00049522 0 -0.030209
0.64453 -0.001762 -0.00075546 0.0016913 -0.0083667 0.0080351 -0.014686 -0.0041943 -0.0091077 -0.00098143 -0.0022852 -0.0018016 0.17321 -0.0034214 -0.0064597 0.0069873 -0.0045588 -0.0033449 0.0046138 -0.0042624 0.0011577 -0.0012328 0 -0.0177 0 0.001669 0 -0.00072366 0 0.015013
0.64844 0.0017662 -0.0027178 0.0041211 -0.0044138 0.013574 -0.0037022 -0.0085214 -0.016762 -0.017595 -0.0015858 -0.0073802 0.20197 -0.00083588 -0.0023235 0.0049715 -0.0059952 -0.002656 0.005413 -0.0052175 0.0016535 0.0010126 0 -0.01727 0 0.0010847 0 -0.00080107 0 0.071242
0.65234 0.0036708 -0.0031118 0.0039271 -0.00075925 0.012107 0.0068362 -0.010404 -0.015668 -0.025459 -0.0018007 -0.0098875 0.22428 0.0021484 0.0020434 0.002946 -0.0029894 -0.0017049 0.0037719 -0.0043664 0.0018166 0.0010827 0 -0.016337 0 0.00032442 0 -0.0010525 0 0.10183
0.65625 0.0025034 -0.0015933 0.001201 0.00094531 0.0039754 0.01112 -0.0076357 -0.0065398 -0.019572 -0.0028172 -0.0070723 0.23399 0.0036658 0.0042664 0.00069253 0.002518 -0.001048 0.00098505 -0.0017672 0.0012789 -0.001151 0 -0.01543 0 -0.00015054 0 -0.0016194 0 0.084678
0.66016 -0.0011065 0.00096688 -0.0022444 0.0010772 -0.0066418 0.0078421 -0.00073007 0.0054459 -0.0034673 -0.0032849 -0.00027423 0.23216 0.0028143 0.0037172 -0.0018127 0.0062852 -0.0010725 -0.001097 0.00051293 0.00021835 -0.003758 0 -0.015024 0 -0.0002044 0 -0.0021512 0 0.026127
0.66406 -0.0047368 0.00291 -0.0042456 0.0013293 -0.013982 0.00098025 0.0066692 0.013925 0.012887 -0.0016838 0.0067531 0.22675 0.00017232 0.002022 -0.0034305 0.0054665 -0.0017425 -0.0018405 0.00066641 -0.00057971 -0.0044222 0 -0.01518 0 -6.627e-05 0 -0.0020325 0 -0.042175
0.66797 -0.0059354 0.0027776 -0.0039002 0.0029425 -0.01398 -0.003352 0.0099281 0.014825 0.01942 0.0020368 0.010292 0.22707 -0.0025606 0.0015586 -0.0026151 0.0010868 -0.0026668 -0.0019552 -0.00065454 -0.00039077 -0.0026763 0 -0.015521 0 -2.916e-05 0 -0.00099296 0 -0.081529
0.67188 -0.0040634 0.00030822 -0.0021806 0.0054056 -0.0067728 -0.0016222 0.0067907 0.0082169 0.012449 0.0058674 0.0086266 0.2369 -0.0035733 0.0032985 0.00071306 -0.0030451 -0.0033925 -0.0020983 -0.00072106 0.00061756 -0.00045681 0 -0.015595 0 -0.00012378 0 0.00048901 0 -0.06877
0.67578 -0.00068479 -0.0032437 -0.0010833 0.006719 0.0031697 0.0045432 -0.00071977 -0.0020923 -0.0029713 0.0069988 0.0025704 0.25206 -0.0020379 0.0059272 0.0043545 -0.0039327 -0.0036831 -0.0017575 0.0024826 0.0013065 -0.00025983 0 -0.015269 0 -0.00010081 0 0.0014469 0 -0.0097592
0.67969 0.0017834 -0.0057892 -0.0019718 0.00503 0.0096482 0.0099055 -0.0076152 -0.010713 -0.016429 0.0040407 -0.0052637 0.2647 0.0013561 0.0069886 0.0053895 -0.0020231 -0.0036047 0.00019316 0.0078863 0.00054799 -0.0026074 0 -0.014817 0 0.00025951 0 0.0011879 0 0.064179
0.68359 0.0019474 -0.0057171 -0.0044048 0.00033525 0.0086914 0.0098949 -0.0095941 -0.013479 -0.01907 -0.0016734 -0.011779 0.2706 0.0048124 0.0050059 0.0028819 -0.00035707 -0.0034082 0.0038316 0.011947 -0.0015227 -0.0053722 0 -0.014627 0 0.00083347 0 -0.00010998 0 0.11459
0.6875 0.00025747 -0.0029666 -0.0063837 -0.0051476 0.0013055 0.0040572 -0.0061418 -0.009585 -0.0093869 -0.00687 -0.014676 0.27277 0.0065945 0.00073789 -0.00099001 -0.0011613 -0.0033242 0.0073242 0.011813 -0.0032612 -0.0057492 0 -0.014822 0 0.0011836 0 -0.001519 0 0.11778
0.69141 -0.0017437 0.00089528 -0.0058652 -0.0083422 -0.00703 -0.004007 -0.00062764 -0.0019852 0.0059973 -0.0086311 -0.013309 0.278 0.0061842 -0.0034326 -0.0027573 -0.0033542 -0.0034027 0.0080269 0.0079387 -0.002774 -0.0030004 0 -0.015157 0 0.00094707 0 -0.0021058 0 0.077117
0.69531 -0.0028394 0.0036549 -0.0023882 -0.0074936 -0.010039 -0.0097975 0.002527 0.0043432 0.017024 -0.0063843 -0.0088062 0.29 0.0045617 -0.0053546 -0.00086358 -0.0035522 -0.0034845 0.0046964 0.0035359 0.00027689 0.00074102 0 -0.015274 0 0.00022567 0 -0.001641 0 0.018795
0.69922 -0.0028904 0.0038187 0.0024484 -0.0035764 -0.0050694 -0.011244 0.0011787 0.0054275 0.017024 -0.0020972 -0.0033774 0.30585 0.0033428 -0.0046044 0.0028659 0.00031629 -0.0033236 -0.0012412 0.0014404 0.0040176 0.0024158 0 -0.015065 0 -0.0004223 0 -0.00067378 0 -0.025101
0.70313 -0.0024502 0.0014574 0.0060377 0.0001792 0.0048969 -0.0095076 -0.0033206 0.00081988 0.006918 0.0013068 0.00087787 0.3192 0.0034458 -0.0024503 0.0050051 0.0063544 -0.0027976 -0.0065747 0.0015992 0.0056816 0.00080373 0 -0.014778 0 -0.00042989 0 2.6342e-05 0 -0.034864
0.70703 -0.001948 -0.0019633 0.0065387 0.00043866 0.013164 -0.007066 -0.00764 -0.0061287 -0.0059896 0.0019636 0.0029183 0.32681 0.0044251 -0.00048992 0.0038637 0.0097768 -0.0020674 -0.0085755 0.0016758 0.0039265 -0.0025897 0 -0.014785 0 0.00027367 0 0.00010114 0 -0.011639
0.71094 -0.0014178 -0.0045543 0.0040293 -0.0038417 0.013862 -0.0052596 -0.0091148 -0.010557 -0.013474 5.3763e-05 0.0028973 0.33166 0.0050779 0.00073634 0.0011091 0.0069738 -0.0015352 -0.0067281 -2.212e-06 0.00011173 -0.0052415 0 -0.015225 0 0.0011697 0 -0.00023912 0 0.027423
0.71484 -0.00093587 -0.0051068 0.00023355 -0.010466 0.0058971 -0.0035773 -0.0073481 -0.0094212 -0.011996 -0.0027093 0.0015757 0.33933 0.0047713 0.0019315 9.8247e-05 -0.0010969 -0.0015723 -0.002683 -0.002365 -0.0027059 -0.0060019 0 -0.01588 0 0.0015791 0 -0.00056828 0 0.061862
0.71875 -0.0010243 -0.0036838 -0.0028357 -0.015251 -0.0063941 -0.00098213 -0.0038887 -0.0035015 -0.0045191 -0.0044368 -0.00031494 0.35153 0.0041935 0.0039299 0.0026102 -0.0093313 -0.0021916 0.0011652 -0.0026382 -0.0022831 -0.0057091 0 -0.016378 0 0.0012434 0 -0.00067009 0 0.079142
0.72266 -0.0023026 -0.0014549 -0.0041943 -0.014718 -0.016165 0.0024092 -0.00078322 0.0032936 0.0023772 -0.0042299 -0.0022016 0.3635 0.0046977 0.0063862 0.0071948 -0.012426 -0.0029456 0.0031203 0.00059778 0.00095731 -0.0056228 0 -0.016515 0 0.00053894 0 -0.00062446 0 0.078331
0.72656 -0.0046181 4.5418e-05 -0.0042278 -0.0084306 -0.018382 0.0051082 0.0006491 0.0067067 0.0035337 -0.0025231 -0.0034454 0.36816 0.0067667 0.0075984 0.010635 -0.0089311 -0.0032032 0.0027359 0.005604 0.0043213 -0.0056516 0 -0.016402 0 0.00013023 0 -0.00057075 0 0.066657
0.73047 -0.0066636 -0.00019563 -0.0040144 0.0006066 -0.012681 0.0056546 0.00019055 0.0048969 -0.0013934 -0.00062779 -0.0033905 0.36327 0.00911 0.0058288 0.010897 -0.0020239 -0.0026374 0.00060562 0.0089182 0.005065 -0.0044725 0 -0.016303 0 0.00038184 0 -0.00050348 0 0.053539
0.73438 -0.0067636 -0.0020905 -0.0043593 0.0077704 -0.0031477 0.0041316 -0.0014568 -0.00067386 -0.0083304 0.00012082 -0.0019542 0.35426 0.0094813 0.0010935 0.0086197 0.0033874 -0.0015328 -0.0020349 0.0085937 0.0024576 -0.0014055 0 -0.016374 0 0.0010643 0 -0.00035088 0 0.046055
0.73828 -0.004321 -0.0044788 -0.0052899 0.0096331 0.0044651 0.0022356 -0.0029667 -0.0065256 -0.012121 -0.00084084 -0.00017028 0.35017 0.0066949 -0.0042275 0.0058903 0.0044927 -0.00061807 -0.0037091 0.005881 -0.0019908 0.0021967 0 -0.016525 0 0.00161 0 -0.00019716 0 0.046586
0.74219 -0.00058139 -0.005776 -0.0061905 0.0059141 0.0061948 0.0017938 -0.0028277 -0.0093952 -0.010032 -0.0029246 0.00021493 0.35647 0.0020166 -0.0067884 0.0039142 0.002162 -0.00051911 -0.0033258 0.0036085 -0.0060281 0.0038707 0 -0.016543 0 0.0016619 0 -0.00030621 0 0.051611
0.74609 0.0021486 -0.0049136 -0.0062335 -0.00062052 0.0020226 0.0030968 -0.00015842 -0.0078806 -0.0030638 -0.0046498 -0.0018031 0.37149 -0.0015673 -0.0048132 0.0021114 -0.00058484 -0.0012729 -0.00096593 0.0030071 -0.0083044 0.0025317 0 -0.016298 0 0.0013884 0 -0.00083484 0 0.051869
0.75 0.0022834 -0.0020226 -0.0047607 -0.0060777 -0.0043104 0.0045295 0.0043739 -0.0027806 0.0052825 -0.0045018 -0.0051247 0.38931 -0.0018227 0.00027954 -0.00059146 -0.0013692 -0.0023139 0.0018531 0.0023851 -0.0087643 -0.00013428 0 -0.015856 0 0.0012738 0 -0.0015316 0 0.035705
0.75391 0.00020934 0.0015953 -0.0015765 -0.0078003 -0.0076179 0.0037944 0.0084082 0.0035957 0.011384 -0.0019608 -0.0067665 0.40522 0.00063883 0.0047068 -0.0039764 1.4853e-05 -0.0029461 0.0030695 -0.00087493 -0.0078626 -0.0011037 0 -0.015389 0 0.0015951 0 -0.001818 0 -0.0037079
0.75781 -0.0021007 0.0042312 0.0027611 -0.0056855 -0.0044856 -0.00028585 0.0091404 0.0085191 0.013279 0.0019805 -0.0039754 0.41828 0.0026791 0.005191 -0.0064023 0.0022158 -0.0028915 0.0017365 -0.0070662 -0.0058174 0.00095473 0 -0.015044 0 0.0020989 0 -0.0012835 0 -0.060658
0.76172 -0.0027484 0.0047827 0.0068114 -0.00183 0.0043668 -0.0067235 0.0053931 0.0099251 0.011066 0.0052735 0.003249 0.42899 0.0013391 0.0016095 -0.0065006 0.0039125 -0.002451 -0.00097897 -0.013136 -0.0027794 0.0041404 0 -0.014873 0 0.0022015 0 -0.00014985 0 -0.11493
0.76563 -0.0013817 0.0033466 0.0086691 0.0010157 0.014084 -0.012728 -0.0011164 0.0072905 0.0062469 0.0060446 0.01141 0.43594 -0.0033451 -0.0028734 -0.0047452 0.004681 -0.0021715 -0.0026285 -0.01514 0.00049097 0.0050158 0 -0.014889 0 0.001538 0 0.00079233 0 -0.1397
0.76953 0.00072248 0.0010204 0.0070261 0.0010982 0.018368 -0.015173 -0.006622 0.0019813 0.00073119 0.0037782 0.015501 0.43604 -0.0080203 -0.0044749 -0.0030502 0.0046387 -0.0023494 -0.001685 -0.011823 0.0025761 0.0019897 0 -0.015117 0 0.00034797 0 0.00080145 0 -0.11637
0.77344 0.0018592 -0.00088809 0.0022762 -0.0015048 0.013475 -0.012333 -0.0079062 -0.0033195 -0.0039617 -0.00038716 0.012438 0.4285 -0.0087174 -0.0020939 -0.0027733 0.0037568 -0.0028147 0.00085426 -0.0057753 0.0024189 -0.0029911 0 -0.015574 0 -0.00066906 0 -0.00017389 0 -0.047352
0.77734 0.0012075 -0.0016523 -0.0033222 -0.0051547 0.00099325 -0.0050319 -0.0046831 -0.0060702 -0.0071179 -0.0044281 0.0033839 0.41785 -0.004366 0.0016317 -0.003346 0.0018624 -0.003148 0.0021554 -0.0010169 0.00048472 -0.00621 0 -0.01619 0 -0.000912 0 -0.0014276 0 0.042337
0.78125 -0.00079641 -0.0014123 -0.006885 -0.007694 -0.012706 0.0034413 0.00020112 -0.0054085 -0.008795 -0.0066572 -0.0068066 0.41174 0.0019818 0.0025654 -0.0031135 -0.00071972 -0.0030805 0.00015204 0.00052657 -0.0012999 -0.0056845 0 -0.0168 0 -0.00036106 0 -0.0020828 0 0.11679
0.78516 -0.0030567 -0.00087794 -0.0068179 -0.0076263 -0.02029 0.0088574 0.0029806 -0.0026262 -0.0093668 -0.0065204 -0.012594 0.41472 0.0054462 -0.0012243 -0.001485 -0.0028596 -0.0026982 -0.004269 0.00020402 -0.0011 -0.0029048 0 -0.017222 0 0.00042769 0 -0.0018019 0 0.14738
0.78906 -0.0046044 -0.00077367 -0.003929 -0.0048378 -0.018135 0.0084852 0.0018224 -0.00010399 -0.0089381 -0.0045606 -0.01107 0.42421 0.0032744 -0.007531 8.5873e-05 -0.0033173 -0.0023005 -0.0076785 0.000522 0.0011098 -0.0011053 0 -0.017376 0 0.00078684 0 -0.00098511 0 0.12663
0.79297 -0.0049129 -0.0014204 -0.00074847 -0.00054353 -0.0085927 0.00308 -0.0019506 0.00051748 -0.0071516 -0.0018363 -0.0034604 0.433 -0.0029286 -0.011641 -0.00040016 -0.0019255 -0.0021025 -0.0069701 0.0021912 0.0033683 -0.0019093 0 -0.017296 0 0.00044183 0 -0.0003232 0 0.070502
0.79688 -0.0038099 -0.0026332 0.00046215 0.0034625 0.0017476 -0.0031361 -0.0051215 -0.00055596 -0.0037041 0.0006146 0.0058221 0.43635 -0.0086169 -0.010218 -0.0029654 -1.7881e-05 -0.0020805 -0.0021831 0.003522 0.003427 -0.0038158 0 -0.017057 0 -0.00035686 0 -0.00017439 0 0.0090586
0.80078 -0.0014678 -0.0038691 -0.00061506 0.0057961 0.0065825 -0.0050259 -0.0051459 -0.001774 0.00079471 0.0019793 0.011688 0.43667 -0.010099 -0.0041005 -0.0049343 0.00053713 -0.0020746 0.0033145 0.0027064 0.00081958 -0.0040219 0 -0.016695 0 -0.0011206 0 -0.00035234 0 -0.028627
0.80469 0.0013801 -0.0044828 -0.0023598 0.0061079 0.0039681 -0.00025594 -0.0019284 -0.0018088 0.0045384 0.0017291 0.01095 0.44081 -0.0073879 0.0024302 -0.0031698 -0.0010452 -0.0019941 0.0055284 0.00034938 -0.0026608 -0.0015772 0 -0.016234 0 -0.0015163 0 -0.00045649 0 -0.027946
0.80859 0.0034327 -0.0039992 -0.0027887 0.0049809 -0.0028062 0.0084795 0.0024099 -0.00070705 0.0054539 -0.00017043 0.0038469 0.45256 -0.0036982 0.0052702 0.0026888 -0.0036894 -0.0018981 0.003059 -0.00070693 -0.0045656 0.0015084 0 -0.015783 0 -0.0015221 0 -0.00033479 0 0.00467
0.8125 0.0034636 -0.0023485 -0.0012437 0.0032629 -0.0078872 0.014746 0.0052808 0.00038809 0.0028821 -0.0029646 -0.0060089 0.46811 -0.0022589 0.0038336 0.0092462 -0.0053264 -0.0018899 -0.0019541 0.0016814 -0.0039725 0.0023991 0 -0.015545 0 -0.0012845 0 -0.00018834 0 0.044704
0.81641 0.0013426 3.1989e-05 0.0012468 0.0014179 -0.0069555 0.012708 0.0053525 0.00054761 -0.0014149 -0.0051644 -0.013304 0.47937 -0.0034456 0.0012295 0.011878 -0.0046863 -0.0019706 -0.0058345 0.0062858 -0.0021846 0.00055935 0 -0.015681 0 -0.00090215 0 -0.00025652 0 0.06177
0.82031 -0.0015063 0.0023358 0.003079 -0.00056923 7.3146e-05 0.0015748 0.0030574 2.4599e-05 -0.0041029 -0.0052608 -0.013795 0.48238 -0.0047989 0.0012193 0.0086072 -0.0024084 -0.0020219 -0.0063689 0.0090783 -0.0013335 -0.0014744 0 -0.016124 0 -0.0003814 0 -0.00047987 0 0.036876
0.82422 -0.0029111 0.0037533 0.0034899 -0.002733 0.0092804 -0.013215 -0.00012754 -8.2821e-05 -0.0026855 -0.0027937 -0.0069145 0.48204 -0.0036994 0.0047242 0.0017655 -0.00046144 -0.0019356 -0.0041783 0.0068232 -0.0023001 -0.00060825 0 -0.016558 0 0.0002268 0 -0.00053983 0 -0.023883
0.82813 -0.0016146 0.0038735 0.0029983 -0.0046441 0.015387 -0.023185 -0.0027596 0.00092404 0.0023452 0.0010559 0.0034774 0.48804 -2.3896e-05 0.0089752 -0.0040502 -0.00040162 -0.0017457 -0.0015717 0.00031363 -0.0039798 0.0035076 0 -0.016645 0 0.00071565 0 -0.00023508 0 -0.089028
0.83203 0.0015634 0.0028671 0.0026521 -0.0054692 0.014935 -0.022295 -0.0040482 0.0025177 0.0075245 0.0040122 0.011147 0.50514 0.0037337 0.00999 -0.0057645 -0.0020316 -0.0016203 -0.00033089 -0.0059712 -0.0045402 0.0077835 0 -0.016315 0 0.00081234 0 0.00023755 0 -0.11865
0.83594 0.004191 0.0013384 0.0029813 -0.0045983 0.008172 -0.010891 -0.0038482 0.0034229 0.0088739 0.0042037 0.011462 0.52722 0.0048695 0.0061236 -0.0039002 -0.0036277 -0.0017208 -0.00056833 -0.0076302 -0.0033413 0.0084187 0 -0.015852 0 0.0004116 0 0.00044135 0 -0.090643
0.83984 0.0040977 -1.8225e-05 0.0036536 -0.0022635 -0.0012406 0.0045807 -0.0023986 0.0029366 0.0050026 0.0015686 0.0046604 0.5413 0.0029842 -0.000427 -0.0013515 -0.0034762 -0.0020599 -0.0013979 -0.0040896 -0.001574 0.0044519 0 -0.015641 0 -0.00028276 0 0.00016153 0 -0.018913
0.84375 0.0011582 -0.0007192 0.0039743 0.0004875 -0.0083477 0.01574 -0.00017063 0.0017404 -0.0016465 -0.0019628 -0.0041238 0.53854 0.00019918 -0.0054035 -0.00043577 -0.0013281 -0.0024805 -0.00227 0.0010719 -0.00099554 -0.0012831 0 -0.0158 0 -0.00087219 0 -0.00032059 0 0.051868
0.84766 -0.0025211 -0.00060845 0.0035468 0.0025213 -0.0096856 0.017392 0.002157 0.0013248 -0.0065217 -0.0037709 -0.0084364 0.5225 -0.00099987 -0.0059193 -0.0011362 0.0014715 -0.0027582 -0.0033745 0.0033786 -0.0020473 -0.0046589 0 -0.016043 0 -0.0010483 0 -0.00046785 0 0.074721
0.85156 -0.0041966 0.00017018 0.0024404 0.0034335 -0.0052298 0.010295 0.0038101 0.0025216 -0.0063802 -0.0024351 -0.0051834 0.50702 -5.7917e-05 -0.0025794 -0.0018472 0.0031946 -0.0027369 -0.0048028 0.0011884 -0.0032528 -0.0037754 0 -0.015942 0 -0.00079389 0 -3.6552e-05 0 0.033666
0.85547 -0.0025527 0.0012472 0.00091131 0.0037233 0.0016391 0.0001214 0.004235 0.004552 -0.0017221 0.0012103 0.0031058 0.50548 0.0014611 0.0013989 -0.0013302 0.0031424 -0.0024087 -0.0056627 -0.0033964 -0.0025293 -0.00025478 0 -0.01536 0 -0.00032926 0 0.00061932 0 -0.043037
0.85938 0.0014187 0.0021385 -0.00078915 0.0041922 0.006273 -0.0063386 0.0034667 0.0055612 0.0036688 0.0046822 0.010212 0.52058 0.0018148 0.0031069 0.0002895 0.0020371 -0.0019158 -0.0044353 -0.0068861 0.00080656 0.002617 0 -0.014641 0 0.00011874 0 0.00083132 0 -0.10169
0.86328 0.0053309 0.0024499 -0.0022509 0.0051469 0.0057995 -0.0052052 0.0022464 0.0042361 0.0056981 0.0056878 0.010896 0.54312 0.0010045 0.002279 0.0021677 0.0011624 -0.0014931 -0.00046296 -0.0075032 0.0052086 0.0028612 0 -0.014352 0 0.00048924 0 0.00024982 0 -0.10204
0.86719 0.007235 0.0021432 -0.0027362 0.0061423 0.0010959 0.0025025 0.0016971 0.0010968 0.0031155 0.0038153 0.0047334 0.5601 0.0006249 0.001097 0.0037827 0.0011303 -0.0013712 0.0049032 -0.0061962 0.0079942 0.0011141 0 -0.014789 0 0.00085026 0 -0.0007778 0 -0.047781
0.87109 0.0068728 0.0016636 -0.0015048 0.0064524 -0.0037579 0.011766 0.0026588 -0.0016801 -0.0015522 0.00080977 -0.0036857 0.56475 0.0018261 0.0018268 0.0049526 0.0014129 -0.0016658 0.0088279 -0.0050767 0.0073546 -0.00056246 0 -0.015696 0 0.001229 0 -0.0014672 0 0.014765
0.875 0.0054978 0.0017247 0.0014517 0.0057645 -0.0043106 0.016603 0.0050536 -0.0017984 -0.0039329 -0.00075217 -0.0081674 0.56026 0.003638 0.004529 0.0050141 0.0010103 -0.0023037 0.0089662 -0.0052319 0.0035583 -0.00078983 0 -0.016457 0 0.0015159 0 -0.0012739 0 0.029735
0.87891 0.0046454 0.0028043 0.0050042 0.0044343 0.0010772 0.013513 0.0077339 0.0014644 -0.0010955 0.00062948 -0.0052385 0.55547 0.0036228 0.0069265 0.0026628 -0.0004305 -0.0030522 0.0052435 -0.0060722 -0.0015022 0.00018802 0 -0.016595 0 0.00155 0 -0.00036869 0 -0.027516
0.88281 0.0049603 0.004711 0.0074346 0.0031249 0.0099714 0.0034975 0.0090462 0.0066577 0.0062254 0.004308 0.0036826 0.55721 0.0004089 0.0065355 -0.0027229 -0.0021225 -0.0036517 -9.3921e-05 -0.0064748 -0.0057649 0.0012612 0 -0.016133 0 0.0012867 0 0.00051774 0 -0.13177
0.88672 0.0059312 0.006613 0.0076616 0.0022585 0.017421 -0.0083858 0.0078898 0.011003 0.013995 0.0079976 0.013492 0.56615 -0.0044401 0.0031252 -0.0094428 -0.0027637 -0.0039609 -0.0041643 -0.0061547 -0.0081143 0.0017102 0 -0.015497 0 0.00085497 0 0.00071949 0 -0.22434
0.89063 0.0065272 0.0075686 0.0060801 0.0018213 0.019172 -0.015747 0.0046089 0.012023 0.017481 0.0094022 0.018785 0.57859 -0.0073236 -0.00076022 -0.013632 -0.0017434 -0.0039921 -0.0054103 -0.0057611 -0.0084393 0.0016274 0 -0.015119 0 0.00043772 0 0.00015538 0 -0.25174
0.89453 0.0060735 0.0071613 0.0041907 0.0016255 0.014286 -0.014404 0.0010098 0.0089199 0.014266 0.0077361 0.017022 0.5912 -0.0057031 -0.0018176 -0.011846 0.00015783 -0.0038199 -0.0042876 -0.0058188 -0.007038 0.0014114 0 -0.015094 0 0.00010889 0 -0.00069421 0 -0.19916
0.89844 0.0046988 0.0057386 0.0033118 0.0016575 0.0054868 -0.004761 -0.00068882 0.0029875 0.0057318 0.0041007 0.0096755 0.60385 -0.00054833 0.0011158 -0.0041104 0.0012567 -0.0034797 -0.0023889 -0.0059186 -0.0042452 0.0012458 0 -0.015225 0 -0.00018783 0 -0.0012672 0 -0.09715
0.90234 0.0031517 0.0041003 0.0035633 0.0021293 -0.0026759 0.0083729 0.00064644 -0.003028 -0.0037972 0.00061322 0.0010472 0.61828 0.0042878 0.0058122 0.00545 0.00030626 -0.002991 -0.0010297 -0.0051486 -0.00061643 0.0011635 0 -0.015319 0 -0.00049135 0 -0.001376 0 -0.00053211
0.90625 0.0022506 0.0029496 0.0040422 0.0032452 -0.0064464 0.018478 0.0041989 -0.0062559 -0.0095478 -0.00094449 -0.0042317 0.63451 0.0053298 0.0082852 0.011374 -0.0024036 -0.002487 -0.00052974 -0.003258 0.0028029 0.0013174 0 -0.015418 0 -0.00068027 0 -0.0012466 0 0.043974
0.91016 0.0023786 0.002565 0.0039175 0.005011 -0.0046616 0.02097 0.0076868 -0.0051124 -0.0088476 -1.0826e-05 -0.0035893 0.64895 0.0024124 0.0060809 0.010845 -0.0051206 -0.0022695 -0.00053281 -0.0011678 0.0047493 0.0017992 0 -0.015706 0 -0.00052552 0 -0.0011867 0 0.020864
0.91406 0.003301 0.0028545 0.0032706 0.0072731 0.0010003 0.015678 0.0089134 -0.00015057 -0.002324 0.0027489 0.0023372 0.65639 -0.0013982 0.00047971 0.0055291 -0.0058698 -0.0026356 -0.00072184 -0.00015367 0.0045324 0.0021335 0 -0.016231 0 7.4108e-05 0 -0.0012616 0 -0.050859
0.91797 0.004349 0.0035695 0.0028352 0.0098132 0.0071129 0.0067103 0.0072502 0.0061339 0.0067077 0.0060372 0.010217 0.6546 -0.0027329 -0.0043489 -0.00018662 -0.0039018 -0.0035685 -0.0011221 -0.0005087 0.0026256 0.0013272 0 -0.016752 0 0.00090395 0 -0.0012877 0 -0.13148
0.92188 0.0048391 0.004389 0.002995 0.012227 0.010272 -0.00014292 0.0039657 0.010561 0.014084 0.0085699 0.015861 0.64783 -0.00087629 -0.0046698 -0.0027874 -0.00022509 -0.004596 -0.0018173 -0.0011241 0.00039092 -0.0011004 0 -0.016909 0 0.0015176 0 -0.001095 0 -0.18131
0.92578 0.004488 0.0048737 0.0032037 0.013684 0.0088242 -0.00090565 0.0012262 0.01098 0.016772 0.0094522 0.016405 0.64581 0.0019719 -0.00025348 -0.0018744 0.0031627 -0.0050493 -0.0025543 -0.00052706 -0.00092443 -0.0040053 0 -0.016553 0 0.0015679 0 -0.00074532 0 -0.1784
0.92969 0.0035807 0.0045527 0.0025443 0.01304 0.0038396 0.0042586 0.00059964 0.0074389 0.014059 0.0083323 0.011698 0.65801 0.0031593 0.0054089 0.00051273 0.0047109 -0.0045824 -0.0027449 0.001584 -0.0010462 -0.0049066 0 -0.015905 0 0.0011019 0 -0.00047876 0 -0.12731
0.93359 0.0027666 0.0032804 0.00088571 0.009603 -0.0012893 0.011253 0.0021421 0.0020711 0.0076081 0.0054834 0.0041961 0.68667 0.0021908 0.007961 0.0022426 0.0043021 -0.0035082 -0.0018843 0.0038217 -0.00061106 -0.0019896 0 -0.015368 0 0.00054084 0 -0.00046292 0 -0.056056
0.9375 0.0025936 0.0015979 -0.00062392 0.004119 -0.0027408 0.01465 0.0045512 -0.002213 0.00055493 0.0017907 -0.0025079 0.72408 0.00093246 0.0056955 0.0026416 0.003095 -0.0025917 1.5927e-05 0.0041849 -0.00029174 0.0038088 0 -0.015181 0 0.00034054 0 -0.00062408 0 -0.0021233
0.94141 0.0030905 0.00062589 -0.00039371 -0.0010445 0.0012194 0.011123 0.0060541 -0.0033639 -0.0038778 -0.0015121 -0.0055757 0.75691 0.0013785 0.00075269 0.0021313 0.0024523 -0.0024227 0.0023369 0.0018193 -1.5961e-05 0.0088456 0 -0.015249 0 0.00062701 0 -0.00073756 0 0.0073377
0.94531 0.0037134 0.0013412 0.0021217 -0.0031179 0.0087312 0.0016093 0.0053809 -0.0011309 -0.003733 -0.0033602 -0.0042166 0.77553 0.0033919 -0.0029273 0.0010334 0.0028548 -0.0029124 0.0041216 -0.0020675 0.00089764 0.0094119 0 -0.015315 0 0.0011302 0 -0.00067767 0 -0.029055
0.94922 0.0037247 0.0037165 0.0056907 -0.00095774 0.015161 -0.009148 0.0024102 0.0031158 0.0008349 -0.003339 0.00018525 0.78147 0.0047522 -0.0029931 -0.00075357 0.0036267 -0.0033988 0.0044871 -0.0049111 0.0027867 0.0048553 0 -0.015287 0 0.0014624 0 -0.00056274 0 -0.085911
0.95313 0.0027547 0.0064856 0.008099 0.0037282 0.016032 -0.015439 -0.0016193 0.0073117 0.0075839 -0.0017732 0.0049807 0.78664 0.0034211 -0.00041064 -0.0029176 0.0036062 -0.0032932 0.0030096 -0.0045448 0.0048543 -0.0016995 0 -0.015351 0 0.0014706 0 -0.00063963 0 -0.12691
0.95703 0.0011432 0.0078773 0.0078436 0.0072526 0.010155 -0.013992 -0.0044287 0.0096658 0.013164 0.00062414 0.0076532 0.80391 -0.00032141 0.0018579 -0.0040898 0.0021782 -0.0026686 1.267e-05 -0.00067676 0.0054721 -0.0058731 0 -0.015752 0 0.0013315 0 -0.0010157 0 -0.12812
0.96094 -0.00020381 0.0068348 0.0052896 0.0065942 0.00064463 -0.0057933 -0.0037167 0.0092341 0.014693 0.0031847 0.0070814 0.83608 -0.0040439 0.0018033 -0.0026429 -0.00013057 -0.0022147 -0.0033586 0.0048974 0.0035138 -0.0056053 0 -0.016459 0 0.0013172 0 -0.0015004 0 -0.092803
0.96484 -0.00038441 0.0037749 0.0023526 0.0018761 -0.007068 0.0047705 0.0013098 0.0061283 0.011184 0.0054039 0.0041299 0.87263 -0.0054374 0.0001321 0.0015758 -0.0019266 -0.0025705 -0.0054907 0.0093705 -0.00040453 -0.0025567 0 -0.017077 0 0.0014775 0 -0.001719 0 -0.046933
0.96875 0.0008494 0.00028834 0.0010405 -0.0033973 -0.0088778 0.012714 0.0087866 0.0015273 0.0040634 0.0067533 0.0012088 0.89791 -0.0043956 -0.00070878 0.006445 -0.0018868 -0.0036613 -0.005128 0.010528 -0.0039957 -0.00016667 0 -0.01715 0 0.0015573 0 -0.0014121 0 -0.019108
0.97266 0.0027923 -0.0019545 0.0020406 -0.0047737 -0.0046972 0.015227 0.014621 -0.0025708 -0.0035031 0.0066133 0.00084181 0.90448 -0.0028706 0.00085517 0.0088789 0.0002942 -0.0046896 -0.0022661 0.0079366 -0.0048581 -0.00035383 0 -0.016586 0 0.0012363 0 -0.00066528 0 -0.02034
0.97656 0.0040909 -0.0022275 0.0043322 -0.00023673 0.001682 0.012718 0.014842 -0.0040839 -0.0081279 0.004663 0.0039235 0.90049 -0.0027642 0.0038682 0.0072736 0.0036061 -0.0048225 0.001611 0.0031079 -0.0023575 -0.00202 0 -0.015782 0 0.00045729 0 0.00012726 0 -0.038884
0.98047 0.0035585 -0.001004 0.0059165 0.008038 0.00534 0.007814 0.0085375 -0.0020129 -0.0077901 0.0014743 0.0088166 0.9041 -0.0040572 0.0056944 0.0028147 0.0063068 -0.0039434 0.004368 -0.0014421 0.0017452 -0.0025895 0 -0.015311 0 -0.00047395 0 0.00053754 0 -0.05239
0.98438 0.0010475 0.00055724 0.0050588 0.014951 0.0035587 0.0034137 -0.0009453 0.0025953 -0.0027926 -0.0014127 0.01214 0.92911 -0.0050123 0.0044592 -0.0016274 0.0070391 -0.00276 0.0046869 -0.0037017 0.00455 -0.00080702 0 -0.015417 0 -0.0011175 0 0.00039882 0 -0.04573
0.98828 -0.0022274 0.0013561 0.0013359 0.015886 -0.0025201 0.0012168 -0.0079624 0.0067754 0.0042702 -0.0023723 0.010951 0.97377 -0.0040965 0.00070127 -0.0039396 0.0057289 -0.0021627 0.0030367 -0.0033355 0.0042114 0.0020657 0 -0.015806 0 -0.0012452 0 -0.0001036 0 -0.019689
0.99219 -0.0042831 0.0008239 -0.0039576 0.009796 -0.0088314 0.0013545 -0.0086118 0.0072102 0.0095516 -0.0010371 0.0048492 1.0221 -0.0015465 -0.0032399 -0.0042071 0.0036047 -0.002439 0.0012464 -0.0016999 0.0012783 0.0036887 0 -0.01592 0 -0.00098929 0 -0.0006002 0 0.014427
0.99609 -0.003661 -0.00095691 -0.0082498 -0.00016638 -0.011096 0.0027956 -0.0037537 0.0024845 0.0097411 0.0010889 -0.0036029 1.0566 0.0010036 -0.0053202 -0.003935 0.0022569 -0.003075 0.00091213 -0.00062862 -0.0019376 0.0030318 0 -0.015469 0 -0.00067336 0 -0.00081758 0 0.046217
1 -0.00059921 -0.0033084 -0.0089693 -0.0087859 -0.0075084 0.0039087 0.0016173 -0.0055088 0.003997 0.0015679 -0.01048 1.0708 0.002308 -0.0052753 -0.0041236 0.0023984 -0.0033108 0.0019553 -0.00089364 -0.0034085 0.0012061 0 -0.014728 0 -0.00050468 0 -0.00074995 0 0.071554
1.0039 0.0028419 -0.0051282 -0.0052028 -0.012094 0.00016679 0.0029856 0.0023917 -0.012253 -0.004997 -0.00098642 -0.012876 1.0728 0.0027119 -0.0042435 -0.0043235 0.0032971 -0.0028944 0.0026522 -0.0016347 -0.0030615 3.2595e-05 0 -0.014315 0 -0.0004215 0 -0.0006021 0 0.088133
1.0078 0.0040038 -0.0053158 0.001262 -0.0096386 0.0076376 -0.0010722 -0.0024474 -0.013271 -0.011896 -0.0054919 -0.010283 1.077 0.0034653 -0.0032731 -0.0035628 0.0034035 -0.0023125 0.001233 -0.0013186 -0.0026155 4.6133e-05 0 -0.014657 0 -0.00022244 0 -0.00057409 0 0.088986
1.0117 0.0014921 -0.0034649 0.0065347 -0.0043831 0.010616 -0.0079107 -0.0089685 -0.0071717 -0.011661 -0.0089264 -0.0042494 1.093 0.0049221 -0.0024636 -0.0019213 0.0017238 -0.0022904 -0.0022791 0.00059217 -0.0037644 0.00010778 0 -0.015612 0 0.0001733 0 -0.00068429 0 0.064631
1.0156 -0.0036577 -0.00041267 0.0069389 -0.00054038 0.007394 -0.015302 -0.011585 0.0030243 -0.0032235 -0.0086077 0.0028807 1.121 0.0056655 -0.0015341 -0.00083738 -0.0012095 -0.0030568 -0.0056621 0.0028619 -0.006403 -0.0010436 0 -0.016578 0 0.00060378 0 -0.00078428 0 0.01507
1.0195 -0.008482 0.0019567 0.0016752 -0.00083659 -7.1663e-05 -0.01985 -0.007759 0.011371 0.0087177 -0.0044394 0.0088087 1.155 0.0036927 -0.00085748 -0.0016878 -0.003674 -0.0040681 -0.0060457 0.0034871 -0.0085752 -0.0030757 0 -0.016992 0 0.00080129 0 -0.00074151 0 -0.03968
1.0234 -0.010031 0.0018197 -0.0062241 -0.0049051 -0.0073357 -0.018802 -0.0001658 0.012556 0.015751 0.00079517 0.011379 1.1886 -0.0013688 -0.0014441 -0.0041627 -0.004205 -0.0044417 -0.0022516 0.0016828 -0.0082506 -0.004098 0 -0.016753 0 0.00064944 0 -0.00060419 0 -0.064319
1.0273 -0.0074037 -0.0012288 -0.011712 -0.0096933 -0.010309 -0.011921 0.005453 0.0053044 0.011106 0.0034548 0.00881 1.218 -0.0072424 -0.0036577 -0.0062861 -0.0029277 -0.0036881 0.0040088 -0.0010534 -0.005315 -0.002463 0 -0.016245 0 0.00030471 0 -0.00057152 0 -0.030287
1.0313 -0.0023857 -0.0056553 -0.011242 -0.011533 -0.0079763 -0.0019944 0.0048822 -0.0066172 -0.0050444 0.0017956 0.00086016 1.2405 -0.010385 -0.0061374 -0.0062195 -0.0015495 -0.002098 0.0091425 -0.0020067 -0.0018971 0.0015109 0 -0.015961 0 6.1342e-05 0 -0.00077887 0 0.059558
1.0352 0.0017621 -0.0088801 -0.0053907 -0.0085414 -0.003065 0.0065469 -0.0013314 -0.01653 -0.024412 -0.0027498 -0.0097389 1.2547 -0.0087169 -0.0064928 -0.0040587 -0.0019267 -0.00049352 0.010166 0.0003439 -0.00064721 0.0056279 0 -0.016098 0 8.8136e-05 0 -0.0011081 0 0.16436
1.0391 0.0024817 -0.0090296 0.0014969 -0.0018435 -5.9977e-05 0.010103 -0.0084791 -0.01882 -0.035153 -0.0067449 -0.017487 1.2618 -0.0033242 -0.0035143 -0.0017554 -0.0044197 0.00037914 0.0067506 0.0047792 -0.0024804 0.007586 0 -0.016457 0 0.00028669 0 -0.0012437 0 0.22606
1.043 -0.00048248 -0.006229 0.0044345 0.0051654 -0.0018671 0.0078526 -0.011367 -0.012285 -0.029596 -0.0073453 -0.017033 1.2678 0.0023266 0.0012344 -0.0011869 -0.007499 0.00029209 0.0012842 0.0082273 -0.0058269 0.0066867 0 -0.016678 0 0.00040034 0 -0.00097318 0 0.20592
1.0469 -0.005073 -0.0024306 0.0013341 0.0090152 -0.0075533 0.0020124 -0.0080072 -0.00077138 -0.0098364 -0.0042427 -0.0073184 1.2805 0.0049569 0.0043672 -0.0022851 -0.0089734 -0.00047335 -0.0029976 0.0084211 -0.0080624 0.0039991 0 -0.016552 0 0.00026307 0 -0.0004624 0 0.11141
1.0508 -0.0083289 5.524e-05 -0.0056417 0.0083395 -0.012882 -0.0035731 -0.00065987 0.0092053 0.012985 0.00040998 0.0064826 1.3029 0.0036679 0.0036969 -0.0030865 -0.0077583 -0.001448 -0.0042712 0.0059082 -0.0077856 0.0011467 0 -0.01614 0 -4.9633e-05 0 -0.00020264 0 -0.0064392
1.0547 -0.0081574 0.00016174 -0.011725 0.0045659 -0.013304 -0.005541 0.0061102 0.012329 0.025592 0.0037542 0.015632 1.3282 0.00013456 0.00057351 -0.0016491 -0.0046301 -0.002273 -0.0030798 0.0034942 -0.0058569 -0.00088998 0 -0.015653 0 -0.00030185 0 -0.00060157 0 -0.084551
1.0586 -0.0043869 -0.0013737 -0.012755 0.0007051 -0.0072161 -0.002705 0.0085408 0.0075023 0.021122 0.0041471 0.013874 1.3436 -0.0030068 -0.00095387 0.0020282 -0.0013772 -0.002785 -0.0014469 0.0035821 -0.0043114 -0.001957 0 -0.015261 0 -0.00031754 0 -0.0015523 0 -0.087467
1.0625 0.0013295 -0.0027413 -0.0076572 -0.0008141 0.0028353 0.0033411 0.0057911 -0.0016727 0.00356 0.0019283 0.0023666 1.3419 -0.0040273 0.0022172 0.0058785 0.00076594 -0.0029554 -0.0010566 0.0058945 -0.0042804 -0.0022031 0 -0.015018 0 -0.00012015 0 -0.0024054 0 -0.028845
1.0664 0.0064821 -0.0023658 0.001216 0.00032366 0.011804 0.0089118 7.2214e-05 -0.009064 -0.014871 -0.0011591 -0.01066 1.3297 -0.0028473 0.0089839 0.0074617 0.0019267 -0.0028402 -0.001989 0.0077554 -0.004952 -0.0017951 0 -0.014919 0 0.00013494 0 -0.0024495 0 0.038552
1.0703 0.0089432 0.00017057 0.0096555 0.0024435 0.015367 0.010048 -0.0048452 -0.0095237 -0.021543 -0.0031502 -0.015693 1.3241 -0.00049087 0.014333 0.0058858 0.003007 -0.0025815 -0.0028658 0.0066867 -0.0045415 -0.0011603 0 -0.014963 0 0.00034638 0 -0.0015292 0 0.057169
1.0742 0.0079303 0.0040346 0.013859 0.0033919 0.012513 0.0048457 -0.0057693 -0.0018384 -0.011387 -0.0028257 -0.0088727 1.338 0.0019073 0.013268 0.002366 0.0044444 -0.0023812 -0.002088 0.0028501 -0.0022664 -0.0010894 0 -0.015137 0 0.00056374 0 -0.0002448 0 0.001382
1.0781 0.004329 0.0076727 0.012221 0.0021887 0.0059264 -0.0048851 -0.0018965 0.010401 0.009951 -0.00015153 0.0052554 1.3681 0.0036935 0.0050906 -0.00078168 0.0056346 -0.0023985 0.00089774 -0.0010114 0.00064994 -0.0021035 0 -0.015358 0 0.00088654 0 0.00049251 0 -0.10561
1.082 0.00022958 0.0095347 0.0060259 -0.00038005 0.00012929 -0.013964 0.0045429 0.020523 0.029534 0.0037421 0.017208 1.3973 0.0046902 -0.0057384 -0.0016675 0.0055547 -0.0026456 0.0052037 -0.0020911 0.0019652 -0.0035704 0 -0.015513 0 0.0012751 0 0.00020464 0 -0.20457
1.0859 -0.0021714 0.0087221 -0.0011724 -0.0025011 -0.0013352 -0.016568 0.00938 0.022374 0.03499 0.0069971 0.01943 1.4094 0.0049182 -0.01297 0.00022517 0.0038666 -0.0029973 0.0091044 -0.00010035 0.00048428 -0.0037709 0 -0.015571 0 0.0014955 0 -0.0007595 0 -0.23528
1.0898 -0.0017798 0.0054534 -0.0053385 -0.002694 0.001992 -0.01001 0.0091229 0.014038 0.022117 0.0079059 0.011345 1.4054 0.0043648 -0.013301 0.0039637 0.0013293 -0.0033127 0.011083 0.0025336 -0.0027398 -0.0013468 0 -0.015662 0 0.0013007 0 -0.0015415 0 -0.17411
1.0938 0.00078344 0.0011565 -0.004256 -0.00076204 0.0072495 0.0030006 0.0036419 -0.00047343 -0.0022373 0.0059797 -0.00078883 1.4031 0.0028923 -0.008503 0.007655 -0.00086752 -0.0035411 0.010613 0.0030042 -0.0051873 0.0030541 0 -0.015984 0 0.00070111 0 -0.0015302 0 -0.051467
1.0977 0.0036012 -0.0020631 0.00095354 0.0022413 0.010043 0.01558 -0.0031762 -0.012964 -0.023922 0.0025134 -0.0085461 1.4221 0.00029886 -0.0033835 0.00925 -0.0020876 -0.0036983 0.0083137 0.0007321 -0.0049126 0.0067521 0 -0.016574 0 5.0924e-05 0 -0.00088216 0 0.062841
1.1016 0.0046844 -0.0025488 0.0063212 0.004857 0.0073184 0.020949 -0.0058764 -0.015748 -0.02995 -2.9467e-05 -0.0068211 1.4654 -0.0034171 -0.0016447 0.0075829 -0.0025134 -0.003764 0.0055284 -0.0022329 -0.0020292 0.0070935 0 -0.01718 0 -0.00018675 0 -0.0003402 0 0.10058
1.1055 0.0032041 -0.00022261 0.0075802 0.0062094 -0.00036599 0.01688 -0.0016426 -0.006681 -0.016734 0.00030181 0.0033735 1.5166 -0.0076641 -0.0032762 0.0032805 -0.0025057 -0.003656 0.0036362 -0.0033132 0.0015582 0.0038965 0 -0.017402 0 0.00017207 0 -0.00053128 0 0.038925
1.1094 -6.5945e-05 0.0031483 0.0031801 0.0064658 -0.0087731 0.0070737 0.0069689 0.0088714 0.0072115 0.0033279 0.015935 1.5543 -0.01111 -0.005391 -0.0012555 -0.0019051 -0.0033445 0.0034146 -0.0018992 0.0037486 -0.00011442 0 -0.01704 0 0.00083554 0 -0.001395 0 -0.08126
1.1133 -0.0033131 0.0049631 -0.0044933 0.0064761 -0.012512 -0.0016159 0.013366 0.020969 0.026323 0.0065557 0.023268 1.5702 -0.012193 -0.0052577 -0.0032715 -0.00018808 -0.0029762 0.0046981 0.00018167 0.0036906 -0.0015527 0 -0.016325 0 0.0012423 0 -0.0022607 0 -0.17765
1.1172 -0.0047946 0.0035253 -0.010767 0.0068427 -0.0087456 -0.0040365 0.011795 0.021452 0.027981 0.0068181 0.020299 1.5747 -0.01018 -0.0025982 -0.0017414 0.0026105 -0.0028119 0.0064782 0.0005928 0.0019841 0.0006395 0 -0.015788 0 0.0010285 0 -0.0024749 0 -0.17814
1.1211 -0.003778 -0.00071813 -0.012017 0.0071041 0.00049765 -0.00012359 0.0020682 0.0095116 0.010937 0.0026322 0.0071206 1.5853 -0.0059769 0.0006749 0.0016483 0.0052742 -0.0029711 0.0074253 -0.001173 -0.00019836 0.0042477 0 -0.015836 0 0.00035734 0 -0.0019791 0 -0.069094
1.125 -0.00086689 -0.0053898 -0.008132 0.005771 0.0093227 0.0054958 -0.0098413 -0.0075633 -0.013753 -0.0045399 -0.010776 1.6096 -0.0017805 0.0025616 0.0037874 0.005988 -0.003227 0.0065936 -0.0033807 -0.0020657 0.0058104 0 -0.016402 0 -0.00019622 0 -0.0013084 0 0.093224
1.1289 0.0023154 -0.0077273 -0.0022478 0.0014429 0.011901 0.0070924 -0.016111 -0.019233 -0.030181 -0.011153 -0.024969 1.6398 0.00042608 0.0027047 0.0028584 0.0038184 -0.0031198 0.0039206 -0.0039281 -0.0034782 0.0037101 0 -0.017003 0 -0.00013052 0 -0.0010506 0 0.21747
1.1328 0.0038775 -0.0063613 0.0018017 -0.0056523 0.0066156 0.0018467 -0.012996 -0.018778 -0.02832 -0.013925 -0.028436 1.6618 0.00038499 0.0022655 3.1815e-05 -0.00025431 -0.0023644 0.00022777 -0.0025594 -0.0046097 -0.000548 0 -0.017173 0 0.00053902 0 -0.001304 0 0.23559
1.1367 0.002594 -0.002116 0.0021415 -0.012976 -0.0026883 -0.0084109 -0.0036075 -0.0075562 -0.01048 -0.011889 -0.019612 1.6708 -0.00030173 0.0024276 -0.0016479 -0.0038384 -0.001196 -0.0032441 -0.0011308 -0.0055661 -0.0039169 0 -0.016873 0 0.0012708 0 -0.0016411 0 0.1449
1.1406 -0.0013167 0.0025861 -0.00036858 -0.016788 -0.0094094 -0.018533 0.0046814 0.0064543 0.010899 -0.0067332 -0.0035681 1.6763 0.00032647 0.0031994 -0.00033247 -0.004868 -0.00028245 -0.0054231 -0.0016121 -0.006291 -0.0045329 0 -0.016497 0 0.0014425 0 -0.0015732 0 0.0061582
1.1445 -0.0060485 0.0051662 -0.003413 -0.014656 -0.0089179 -0.023226 0.0059806 0.014422 0.022152 -0.0014102 0.010886 1.6924 0.0027395 0.0036168 0.0025655 -0.0031156 -0.00021027 -0.0057512 -0.0038385 -0.0066234 -0.0029464 0 -0.016458 0 0.00087116 0 -0.0010383 0 -0.098498
1.1484 -0.0090553 0.0042276 -0.005105 -0.0075783 -0.0018455 -0.020013 0.00011833 0.012348 0.017313 0.0017285 0.016593 1.7242 0.0054399 0.0029199 0.0035607 -0.00021477 -0.00097576 -0.0042028 -0.005361 -0.0062923 -0.00096162 0 -0.016768 0 -3.8704e-05 0 -0.00044395 0 -0.11641
1.1523 -0.008647 0.00013525 -0.0049548 0.00015502 0.0063995 -0.010482 -0.0078406 0.0028069 0.00099624 0.0019565 0.012305 1.7622 0.0063472 0.0013898 0.00064227 0.0017226 -0.0019564 -0.0011869 -0.0037084 -0.0049439 0.00034127 0 -0.017017 0 -0.00063873 0 -0.00025818 0 -0.049997
1.1563 -0.0053226 -0.005269 -0.0036105 0.0036926 0.0094087 0.00062146 -0.011984 -0.0077878 -0.015969 -2.741e-05 0.00278 1.791 0.0047456 4.0656e-05 -0.0042555 0.0016274 -0.0024138 0.0024619 0.0010653 -0.0024391 0.0012229 0 -0.016779 0 -0.00056182 0 -0.00057148 0 0.055119
1.1602 -0.0016893 -0.0095594 -0.0021382 0.0011065 0.0040948 0.0079093 -0.010045 -0.013726 -0.024165 -0.0029296 -0.0051877 1.8027 0.0019215 -0.00040273 -0.0065451 -5.892e-05 -0.0020819 0.0054936 0.0060876 0.00068368 0.0021296 0 -0.016064 0 2.4379e-05 0 -0.0010488 0 0.14474
1.1641 -0.00071651 -0.010871 -0.0015757 -0.0051057 -0.0073167 0.0082365 -0.0045655 -0.013051 -0.020995 -0.005543 -0.007624 1.8027 -0.0001131 -0.00014383 -0.0031514 -0.0020648 -0.0013079 0.0065544 0.0080683 0.0031253 0.0024453 0 -0.015357 0 0.00062911 0 -0.0012809 0 0.18681
1.168 -0.0034776 -0.0088743 -0.0027353 -0.0098691 -0.018699 0.0024373 -0.00034346 -0.0076847 -0.010925 -0.0070192 -0.0054738 1.8039 -0.0005202 5.0603e-05 0.0043052 -0.003254 -0.00064028 0.0049005 0.0062162 0.0035327 0.00089902 0 -0.015204 0 0.0008907 0 -0.001161 0 0.1811
1.1719 -0.0081849 -0.0050729 -0.0058477 -0.0094242 -0.02373 -0.0052416 -0.00066526 -0.0015081 -0.0015373 -0.0069784 -0.0027792 1.8162 -0.00024885 -0.00020899 0.010492 -0.0030862 -0.00028957 0.0011003 0.0029032 0.0016241 -0.0026527 0 -0.015718 0 0.00085157 0 -0.00092498 0 0.14925
1.1758 -0.011452 -0.0020782 -0.010083 -0.0042135 -0.01961 -0.0098965 -0.0052458 0.0018862 0.0013747 -0.0056768 -0.0029509 1.8405 -0.00076965 -0.00040305 0.010835 -0.0015632 1.1328e-06 -0.0029748 0.0013919 -0.0012892 -0.0061846 0 -0.016481 0 0.00083076 0 -0.00085829 0 0.11792
1.1797 -0.010888 -0.0020603 -0.01357 0.0015372 -0.0087417 -0.0092215 -0.010943 0.00072648 -0.0031687 -0.0040575 -0.0062958 1.8715 -0.0022806 0.00046146 0.0054516 0.00085776 0.00055982 -0.005178 0.002746 -0.0030792 -0.0067986 0 -0.016906 0 0.0010511 0 -0.0010014 0 0.1058
1.1836 -0.0069396 -0.0052805 -0.014357 0.0031568 0.0025435 -0.0049493 -0.014127 -0.0042731 -0.011321 -0.0033623 -0.010406 1.9041 -0.0033101 0.0028266 -0.0010566 0.0032061 0.0012916 -0.0045668 0.0048636 -0.0024018 -0.0034658 0 -0.016722 0 0.0013904 0 -0.0011516 0 0.11757
1.1875 -0.0024841 -0.0097853 -0.01178 -0.00094131 0.0076253 -0.0013279 -0.012843 -0.010134 -0.016963 -0.00434 -0.012481 1.9356 -0.0022252 0.0059082 -0.0036862 0.0041838 0.0016335 -0.0021704 0.0045791 0.00025203 0.0015072 0 -0.016142 0 0.0014868 0 -0.0011282 0 0.14323
1.1914 -0.00058104 -0.012652 -0.007116 -0.008297 0.0036757 -0.0018005 -0.007679 -0.01297 -0.015476 -0.00661 -0.011413 1.9636 0.0008411 0.0080143 -0.0011751 0.0029267 0.001068 -0.00025963 0.00084654 0.0030482 0.0040821 0 -0.015594 0 0.0010872 0 -0.00099294 0 0.16306
1.1953 -0.0023235 -0.012007 -0.0028205 -0.014548 -0.0063361 -0.0065762 -0.0013437 -0.010329 -0.0068611 -0.0088031 -0.0082547 1.9834 0.0036664 0.0076596 0.0034565 -9.4411e-05 -0.0002737 -0.00053222 -0.0040454 0.0044217 0.0019878 0 -0.015345 0 0.00030937 0 -0.00098103 0 0.15893
1.1992 -0.0064712 -0.0083566 -0.00096875 -0.016746 -0.015374 -0.013023 0.0026021 -0.0032499 0.0037799 -0.009529 -0.0052359 1.9904 0.0037104 0.0046265 0.0060974 -0.0030228 -0.0015314 -0.0026533 -0.0064241 0.0043072 -0.0031056 0 -0.01536 0 -0.00042066 0 -0.0012176 0 0.12843
1.2031 -0.010843 -0.0042156 -0.0021789 -0.015225 -0.017128 -0.018283 0.0014275 0.0037517 0.0091924 -0.0084838 -0.004376 1.9843 0.00039366 0.00017275 0.0051938 -0.0038701 -0.0017175 -0.0044513 -0.0045401 0.0038619 -0.0069087 0 -0.015488 0 -0.00069357 0 -0.001528 0 0.091619
1.207 -0.013943 -0.0023266 -0.0057276 -0.012847 -0.010723 -0.021511 -0.0051799 0.0054153 0.0048712 -0.0068123 -0.0064787 1.9719 -0.0042724 -0.0037456 0.0025479 -0.0022111 -0.0005164 -0.0037293 -0.0001354 0.0040593 -0.0062436 0 -0.015691 0 -0.00042446 0 -0.0015616 0 0.081691
1.2109 -0.015399 -0.0038153 -0.010332 -0.01255 -0.0016555 -0.023597 -0.014487 -0.00046115 -0.0075441 -0.0063806 -0.010771 1.9625 -0.0073177 -0.005637 0.0010161 0.00029249 0.0014326 -0.00021683 0.0031597 0.0046387 -0.0017801 0 -0.016036 0 0.00010142 0 -0.0011307 0 0.12231
1.2148 -0.015248 -0.0076071 -0.014596 -0.015174 0.0022366 -0.024856 -0.021829 -0.011126 -0.021275 -0.0084544 -0.015246 1.962 -0.0072026 -0.0051973 0.0017602 0.0012948 0.0030516 0.0040393 0.0030407 0.0044724 0.0027157 0 -0.016485 0 0.00045461 0 -0.00043676 0 0.20725
1.2188 -0.013295 -0.011372 -0.016925 -0.018907 -0.0029734 -0.023383 -0.023231 -0.020616 -0.029364 -0.012708 -0.017716 1.9691 -0.004819 -0.0031765 0.0036617 1.8649e-06 0.0037063 0.0062557 0.00034485 0.0028978 0.0038413 0 -0.016758 0 0.00036268 0 4.7403e-05 0 0.29944
1.2227 -0.0094814 -0.013127 -0.015708 -0.020423 -0.013808 -0.016286 -0.01795 -0.023853 -0.02958 -0.017216 -0.017128 1.9788 -0.0023646 -0.00065836 0.0049522 -0.0018959 0.0036603 0.0051597 -0.0020952 0.00055701 0.0014708 0 -0.016522 0 -0.00013002 0 -4.3864e-05 0 0.3518
1.2266 -0.0048084 -0.012313 -0.010471 -0.016869 -0.021794 -0.0031421 -0.0089942 -0.01977 -0.025008 -0.019401 -0.014158 1.987 -0.0013487 0.0015835 0.0049377 -0.0017169 0.0036551 0.0019735 -0.002255 -0.0011497 -0.0014834 0 -0.015757 0 -0.0007205 0 -0.00065545 0 0.33491
1.2305 -0.0014472 -0.009774 -0.0032482 -0.0077205 -0.020148 0.011601 -0.00098805 -0.011069 -0.019846 -0.017368 -0.010342 1.9925 -0.0016266 0.003203 0.0040743 0.0014805 0.0039609 -0.00070366 -0.00060695 -0.0013819 -0.0020161 0 -0.014924 0 -0.0010459 0 -0.0013308 0 0.2512
1.2344 -0.0013986 -0.0069631 0.001574 0.0043162 -0.0093841 0.020184 0.0030521 -0.0013911 -0.014625 -0.010951 -0.0063504 1.9941 -0.0021365 0.0040037 0.0028225 0.0055214 0.0037906 -0.0011113 0.0007875 -0.00051499 0.00022499 0 -0.014682 0 -0.00088899 0 -0.0015457 0 0.12829
1.2383 -0.0046831 -0.0050777 -0.00013897 0.013995 0.0028686 0.016682 0.0034712 0.0071119 -0.0059364 -0.0020494 -0.0012545 1.9886 -0.0022878 0.0037785 0.0010346 0.0066514 0.0017684 0.00031609 0.00060643 0.00053058 0.0028981 0 -0.015359 0 -0.00029036 0 -0.0010843 0 0.0023796
1.2422 -0.0088694 -0.0046098 -0.0087214 0.015969 0.0077739 0.0019302 0.0028508 0.013604 0.0085055 0.0059192 0.0058567 1.9731 -0.0024726 0.0025626 -0.001314 0.0028651 -0.002732 0.001599 -0.00047924 0.0014519 0.0034423 0 -0.016642 0 0.00047311 0 -0.00017554 0 -0.092757
1.2461 -0.010725 -0.0053266 -0.019325 0.0080816 0.0021099 -0.015935 0.0031139 0.016691 0.024374 0.0093224 0.013053 1.9499 -0.0032874 0.00099486 -0.0031797 -0.00394 -0.0084238 0.0011886 -0.00083096 0.0028165 0.0015635 0 -0.017795 0 0.0010366 0 0.00068526 0 -0.12719
1.25 -0.0087761 -0.0064895 -0.024612 -0.0065122 -0.0094759 -0.02631 0.00355 0.013757 0.031119 0.0060043 0.014743 1.9292 -0.0044833 0.00017147 -0.0029062 -0.0090953 -0.012267 -0.00058626 0.00012341 0.0050532 -0.00058343 0 -0.018232 0 0.0011613 0 0.0010669 0 -0.077941
1.2539 -0.0045389 -0.0071893 -0.020028 -0.020332 -0.018286 -0.023133 0.0016047 0.003106 0.019622 -0.003356 0.0051401 1.9233 -0.004904 0.00080372 -2.3222e-05 -0.0087996 -0.011224 -0.0019082 0.0011571 0.0073457 -0.00052873 0 -0.017935 0 0.00089689 0 0.00084941 0 0.05598
1.2578 -0.001273 -0.0067633 -0.0075282 -0.025791 -0.01801 -0.0090608 -0.0042832 -0.012845 -0.0086753 -0.015047 -0.015685 1.9362 -0.0035469 0.0023348 0.0035866 -0.003195 -0.0045842 -0.0012748 0.00065191 0.0078642 0.002171 0 -0.01736 0 0.00056717 0 0.00025006 0 0.23444
1.2617 -0.0012938 -0.0051729 0.0055153 -0.020143 -0.0086541 0.0061881 -0.012466 -0.027015 -0.039602 -0.023735 -0.038505 1.9588 -0.00066375 0.0030224 0.004883 0.0037588 0.0048684 0.001006 -0.0014094 0.0053753 0.0055145 0 -0.016968 0 0.00055313 0 -0.00034485 0 0.37669
1.2656 -0.0041813 -0.0030947 0.011621 -0.007543 0.0044451 0.012196 -0.018677 -0.031514 -0.054414 -0.025048 -0.048849 1.9742 0.0022328 0.0012806 0.002507 0.0074652 0.012022 0.0030289 -0.003149 0.00066428 0.006814 0 -0.016831 0 0.0010065 0 -0.0006104 0 0.39769
1.2695 -0.0073607 -0.0015743 0.0085418 0.0036915 0.014754 0.0046327 -0.019097 -0.023412 -0.042895 -0.018006 -0.036901 1.971 0.0034725 -0.0027044 -0.0015332 0.0061837 0.012498 0.003006 -0.0026911 -0.0038113 0.0049723 0 -0.016659 0 0.0017166 0 -0.00044235 0 0.26533
1.2734 -0.0083886 -0.001408 0.00042031 0.0068692 0.018157 -0.011918 -0.013336 -0.0075457 -0.011268 -0.0058108 -0.0061833 1.9513 0.0023952 -0.006656 -0.003359 0.0019809 0.0056415 0.00089495 -0.000297 -0.0058932 0.0013318 0 -0.016176 0 0.0022584 0 2.3257e-05 0 0.036254
1.2773 -0.0068643 -0.0026686 -0.0059335 0.0015093 0.013982 -0.026779 -0.0047831 0.0064986 0.021576 0.0057178 0.026686 1.928 -0.00040415 -0.0078283 -0.00079482 -0.0013856 -0.0047629 -0.001537 0.0016532 -0.0054558 -0.0014752 0 -0.015446 0 0.0023205 0 0.00051732 0 -0.16626
1.2813 -0.0044302 -0.0047037 -0.0063363 -0.0067738 0.004149 -0.02982 0.0019489 0.011151 0.036828 0.011278 0.042404 1.913 -0.0037398 -0.0053996 0.0044075 -0.0016012 -0.012777 -0.0022346 0.0010484 -0.0041981 -0.0015939 0 -0.014842 0 0.0019461 0 0.00079919 0 -0.22751
1.2852 -0.003149 -0.0065554 -0.0018615 -0.010876 -0.0078318 -0.017861 0.0043228 0.00597 0.027933 0.008976 0.032378 1.9066 -0.0065846 -0.0014773 0.0080425 0.00067758 -0.014158 -0.00056717 -0.0015872 -0.0037458 0.00074035 0 -0.014731 0 0.0014788 0 0.00077913 0 -0.11921
1.2891 -0.0038606 -0.0074563 0.0028248 -0.0075559 -0.017496 0.0030597 0.0032542 -0.0029098 0.0035558 0.001182 0.0048158 1.8991 -0.0082638 0.00046308 0.0073525 0.0028529 -0.0090599 0.0022566 -0.0033538 -0.004057 0.0035431 0 -0.015189 0 0.0012591 0 0.00053841 0 0.079079
1.293 -0.0058281 -0.0070924 0.003466 0.00062079 -0.020626 0.021086 0.0016687 -0.0081571 -0.019769 -0.0071798 -0.021407 1.881 -0.0082839 -0.0014107 0.0035621 0.0027265 -0.00164 0.0043193 -0.0018729 -0.0037765 0.0046681 0 -0.015998 0 0.0013396 0 0.00025077 0 0.23466
1.2969 -0.007615 -0.0056037 -0.00082178 0.0079097 -0.015504 0.025799 0.0017078 -0.0067329 -0.028975 -0.011769 -0.03038 1.8529 -0.0064145 -0.0054718 0.00051579 0.00010204 0.0031193 0.0045442 0.0020145 -0.0020741 0.0033864 0 -0.01685 0 0.0014674 0 7.0535e-05 0 0.2538
1.3008 -0.0081532 -0.0034842 -0.0074787 0.010033 -0.0048268 0.014931 0.0029968 -0.0012069 -0.021727 -0.011342 -0.019813 1.8262 -0.0031673 -0.0078145 0.0007826 -0.0033931 0.0029408 0.0032973 0.0046518 0.00012332 0.00081962 0 -0.017531 0 0.0013405 0 6.2931e-05 0 0.1436
1.3047 -0.0071566 -0.0014658 -0.012607 0.0069705 0.005015 -0.00392 0.0032577 0.0033866 -0.005816 -0.0080402 -0.0010106 1.8134 -4.6404e-05 -0.0056021 0.0031781 -0.0057163 -0.00050461 0.0016818 0.0029772 0.0009579 -0.0010344 0 -0.017937 0 0.00089565 0 0.00020385 0 -0.0006913
1.3086 -0.0049278 -0.00030759 -0.013282 0.0020205 0.0078028 -0.018116 0.0005238 0.0037938 0.0072469 -0.0054049 0.010835 1.8176 0.0011144 0.00030865 0.0042178 -0.0057471 -0.0034306 0.00039844 -0.0023021 -0.00030365 -0.00092669 0 -0.017997 0 0.0003713 0 0.00041905 0 -0.069484
1.3125 -0.0021025 -0.00042873 -0.0087633 -0.0014899 0.0020043 -0.018487 -0.0049687 0.00036018 0.0094993 -0.0056051 0.0078538 1.8299 -0.00048354 0.0058466 0.0019758 -0.0037111 -0.0032 -0.00068267 -0.0070279 -0.0022711 0.00062518 0 -0.017671 0 9.9378e-05 0 0.00061875 0 -0.01694
1.3164 0.00042402 -0.0015665 -0.00056324 -0.002764 -0.0078238 -0.0057594 -0.010656 -0.004252 0.0006621 -0.0078721 -0.0060042 1.8361 -0.0036855 0.0069756 -0.0016908 -0.00075811 -0.00034487 -0.001945 -0.0073332 -0.002742 0.001781 0 -0.017034 0 0.00022562 0 0.00071753 0 0.11186
1.3203 0.0016674 -0.0028039 0.0081803 -0.0034107 -0.014267 0.0098477 -0.013245 -0.0074084 -0.012246 -0.0091938 -0.019262 1.8275 -0.0059511 0.0029182 -0.0029371 0.0017662 0.0021665 -0.0032242 -0.0032843 -0.0010637 0.0010176 0 -0.01631 0 0.00059984 0 0.00065996 0 0.21797
1.3242 0.0010682 -0.0031174 0.013886 -0.0052316 -0.012517 0.015889 -0.010816 -0.0077468 -0.019139 -0.0066993 -0.021528 1.8057 -0.005197 -0.0033699 2.9087e-05 0.0029287 0.0016025 -0.0037681 0.0011596 0.0010084 -0.0013591 0 -0.015764 0 0.00090753 0 0.00045742 0 0.2177
1.3281 -0.00096516 -0.0021386 0.014194 -0.0081632 -0.0037035 0.006784 -0.0040567 -0.0050756 -0.013038 8.4327e-06 -0.010003 1.7801 -0.0014604 -0.0077028 0.0048265 0.0025401 -0.0022375 -0.0030971 0.0019242 0.0010578 -0.0032176 0 -0.015517 0 0.00090458 0 0.00020024 0 0.095808
1.332 -0.0031344 -0.0005366 0.0094126 -0.010146 0.0064092 -0.01189 0.0039652 -0.00013955 0.0047903 0.0082108 0.0095358 1.7606 0.0030664 -0.0078104 0.0069884 0.0011435 -0.0069192 -0.0018756 -0.0012956 -0.0013312 -0.0023273 0 -0.015488 0 0.00056153 0 5.4658e-06 0 -0.086952
1.3359 -0.0041411 0.00034961 0.0025408 -0.008866 0.01188 -0.027145 0.0092804 0.0050855 0.024108 0.013532 0.026523 1.7513 0.0057174 -0.0045083 0.004276 -0.00037496 -0.0093324 -0.0017496 -0.0048185 -0.0038446 0.0015455 0 -0.015542 0 3.9699e-05 0 -7.9977e-05 0 -0.22955
1.3398 -0.0037164 -0.00058996 -0.0026426 -0.003838 0.010357 -0.027704 0.0089828 0.0074143 0.031134 0.012491 0.031227 1.7497 0.0053444 -0.00032168 -0.001071 -0.0013775 -0.0079477 -0.0040403 -0.0046177 -0.0036294 0.0060703 0 -0.015675 0 -0.00043208 0 -0.00013336 0 -0.24546
1.3438 -0.0028249 -0.0034597 -0.0042726 0.0027861 0.003538 -0.011956 0.0027942 0.0039341 0.017764 0.0045217 0.019614 1.749 0.0029636 0.0027379 -0.0044083 -0.0018274 -0.0036088 -0.0083459 -0.00022798 -0.0003018 0.0080488 0 -0.016012 0 -0.00067247 0 -0.0002932 0 -0.10844
1.3477 -0.0027828 -0.0072553 -0.0036762 0.0072524 -0.0050677 0.010856 -0.0065674 -0.0055099 -0.011534 -0.0076634 -0.0042318 1.7426 0.00060945 0.0041893 -0.0030479 -0.0020538 0.0014615 -0.012375 0.0048686 0.0033834 0.0061001 0 -0.016594 0 -0.00060976 0 -0.00061174 0 0.13096
1.3516 -0.0040911 -0.010453 -0.0039841 0.0064469 -0.012436 0.026822 -0.014609 -0.017018 -0.040972 -0.019399 -0.029333 1.7273 -0.00049816 0.004453 0.0013604 -0.0021215 0.0052985 -0.013375 0.0066336 0.0041109 0.0020053 0 -0.017193 0 -0.00030499 0 -0.00095936 0 0.36623
1.3555 -0.0060818 -0.011837 -0.0071614 3.3093e-05 -0.016686 0.026432 -0.01746 -0.024376 -0.053218 -0.026208 -0.042962 1.7043 -0.00086309 0.0038245 0.004644 -0.001497 0.0070896 -0.010131 0.0041935 0.0013652 -0.00060811 0 -0.01741 0 6.2603e-05 0 -0.0010981 0 0.48655
1.3594 -0.0076599 -0.011053 -0.012083 -0.0088192 -0.016696 0.010406 -0.014162 -0.023128 -0.041146 -0.025674 -0.037783 1.6785 -0.0019983 0.0023428 0.0041585 0.00047506 0.0069247 -0.0039562 0.00028516 -0.0018881 0.00074243 0 -0.01703 0 0.0002774 0 -0.00089033 0 0.43609
1.3633 -0.0083283 -0.0086849 -0.015417 -0.01481 -0.012248 -0.011244 -0.0072657 -0.013883 -0.012755 -0.018305 -0.016764 1.655 -0.0048195 0.00044048 0.001047 0.0036166 0.0051059 0.002169 -0.001754 -0.002079 0.005265 0 -0.01628 0 0.00022992 0 -0.00046057 0 0.24734
1.3672 -0.0084527 -0.0059413 -0.014502 -0.013586 -0.0049779 -0.025815 -0.0011208 -0.0020547 0.014718 -0.0071865 0.0081189 1.6368 -0.0085793 -0.00081016 -0.0013146 0.0064876 0.0019021 0.0056337 -0.0011874 0.0012918 0.0094842 0 -0.015683 0 2.2854e-05 0 -0.00014058 0 0.024349
1.3711 -0.0085972 -0.0041319 -0.0095833 -0.0048683 0.0013693 -0.025735 0.0011369 0.0058405 0.02693 0.0033363 0.02338 1.6233 -0.011235 -0.00052123 -0.00082195 0.0071851 -0.0021082 0.0058142 -4.3176e-05 0.0049118 0.010065 0 -0.015601 0 -8.3703e-05 0 -0.00021427 0 -0.11857
1.375 -0.0087749 -0.0040928 -0.0034908 0.0065515 0.0027293 -0.012806 -0.00034472 0.0063468 0.021394 0.0094239 0.022721 1.611 -0.010944 0.00091727 0.0015351 0.004901 -0.0057375 0.0040739 -0.00035626 0.0047508 0.0064642 0 -0.015897 0 0.00010712 0 -0.0006739 0 -0.12408
1.3789 -0.0085062 -0.0057509 0.00072259 0.013203 -0.0022361 0.0034006 -0.0027274 0.00051108 0.0067656 0.0092388 0.010351 1.5963 -0.0075218 0.0018853 0.0031633 0.00086128 -0.0075356 0.0023175 -0.001671 3.4179e-05 0.0012412 0 -0.016077 0 0.00051826 0 -0.0012106 0 -0.018918
1.3828 -0.0076125 -0.0081063 0.0018573 0.0096842 -0.010531 0.011769 -0.0033891 -0.0079683 -0.0058536 0.0035001 -0.0035926 1.5775 -0.0027816 0.0010164 0.0027952 -0.0023632 -0.0066433 0.0014251 -0.0015724 -0.0058402 -0.0020889 0 -0.015802 0 0.000819 0 -0.0014614 0 0.11729
1.3867 -0.006774 -0.0097956 0.00064429 -0.0033351 -0.016599 0.0065881 -0.0027157 -0.015711 -0.011648 -0.0051614 -0.01152 1.5542 0.00050629 -0.0012805 0.0016598 -0.002749 -0.0033951 0.00087007 0.0013663 -0.0084084 -0.0017338 0 -0.015259 0 0.00071127 0 -0.0013019 0 0.21514
1.3906 -0.0070794 -0.0099985 -0.0017424 -0.018974 -0.01647 -0.009032 -0.0041535 -0.021152 -0.013812 -0.013641 -0.013511 1.5269 0.00037464 -0.0029725 0.00179 -0.00033036 0.0009065 -0.0003043 0.0055211 -0.006251 0.0012891 0 -0.014992 0 0.00024507 0 -0.00092859 0 0.25978
1.3945 -0.0089153 -0.0090614 -0.0048889 -0.028436 -0.010879 -0.025396 -0.011054 -0.02395 -0.018006 -0.019707 -0.015024 1.4961 -0.0029938 -0.0023164 0.0035047 0.0029683 0.0048398 -0.0021772 0.0074432 -0.0020957 0.0042526 0 -0.015348 0 -0.00015428 0 -0.00066556 0 0.28368
1.3984 -0.011368 -0.0082865 -0.008892 -0.026921 -0.0046541 -0.032657 -0.022734 -0.023806 -0.025517 -0.02252 -0.019938 1.463 -0.0072358 0.00031317 0.0049214 0.0049579 0.007558 -0.00358 0.0052349 9.0465e-05 0.0048384 0 -0.016103 0 -2.8492e-05 0 -0.0006789 0 0.3203
1.4023 -0.012885 -0.0089508 -0.013307 -0.016829 -0.0028777 -0.027175 -0.033324 -0.020317 -0.031523 -0.022262 -0.025843 1.4303 -0.0092155 0.0026408 0.004062 0.0047671 0.0087851 -0.0030343 0.00054356 -0.00095534 0.002597 0 -0.016662 0 0.00068014 0 -0.00085639 0 0.36405
1.4063 -0.01265 -0.011301 -0.016817 -0.0057929 -0.0070514 -0.01347 -0.035081 -0.013903 -0.029606 -0.019507 -0.026106 1.4004 -0.0070619 0.0026962 0.0012435 0.0030652 0.0083465 -0.00016673 -0.0030093 -0.002748 -0.0010722 0 -0.016649 0 0.0015145 0 -0.00094485 0 0.37345
1.4102 -0.011341 -0.014349 -0.018167 -0.0010028 -0.014291 -0.00053548 -0.024219 -0.0064421 -0.018012 -0.014989 -0.016649 1.3727 -0.0015109 0.00082398 -0.0009177 0.0010141 0.00596 0.003677 -0.003408 -0.0018601 -0.0040506 0 -0.016272 0 0.0018552 0 -0.00079744 0 0.31341
1.4141 -0.010497 -0.016619 -0.017332 -0.0041576 -0.019785 0.0045953 -0.0048289 -0.00056988 -0.0020022 -0.0098406 -0.00087649 1.3429 0.0044405 -0.00062646 -3.206e-05 -0.00079491 0.0016803 0.0062157 -0.0021151 0.002346 -0.0048314 0 -0.016063 0 0.0014508 0 -0.0004949 0 0.19601
1.418 -0.011106 -0.01719 -0.01554 -0.010823 -0.020191 0.0011716 0.012586 0.0018241 0.0095629 -0.0057072 0.012043 1.3052 0.0074456 0.00027896 0.0035665 -0.00239 -0.0034271 0.0058225 -0.0022654 0.0068478 -0.0033349 0 -0.016253 0 0.00064207 0 -0.00024315 0 0.081282
1.4219 -0.012784 -0.016154 -0.014067 -0.014466 -0.015417 -0.0060626 0.017533 0.00049569 0.010404 -0.004222 0.014154 1.2577 0.0059929 0.0029889 0.0069453 -0.0036927 -0.0072534 0.002666 -0.0050836 0.0078071 -0.00089614 0 -0.016468 0 5.725e-05 0 -0.00016719 0 0.035667
1.4258 -0.01429 -0.014238 -0.013168 -0.011811 -0.0081347 -0.011525 0.0065764 -0.0035823 0.00089164 -0.0059969 0.004792 1.2046 0.0012807 0.0049588 0.007235 -0.0041212 -0.0076638 -0.0014565 -0.0083548 0.0042714 0.00057785 0 -0.016108 0 4.7373e-05 0 -0.00020776 0 0.083483
1.4297 -0.014735 -0.012116 -0.0123 -0.0053148 -0.0020689 -0.013082 -0.014087 -0.0092642 -0.012689 -0.009988 -0.0093573 1.154 -0.0038449 0.004304 0.0041731 -0.0031518 -0.0039792 -0.004391 -0.0086575 -0.00089565 -6.3952e-05 0 -0.015064 0 0.00038453 0 -0.00020956 0 0.19152
1.4336 -0.014231 -0.010134 -0.011283 -0.0010087 -0.00030738 -0.012531 -0.032535 -0.015678 -0.022646 -0.013976 -0.019827 1.1114 -0.0069995 0.0018965 5.4392e-05 -0.0012058 0.0022629 -0.0049859 -0.0050845 -0.0036591 -0.002207 0 -0.014006 0 0.00050897 0 -9.7073e-05 0 0.2969
1.4375 -0.013429 -0.0085973 -0.010857 -0.0035979 -0.0040133 -0.012562 -0.038817 -0.021794 -0.024768 -0.015982 -0.022493 1.076 -0.0077111 0.00063466 -0.0026966 0.00031932 0.0080271 -0.0035839 -0.00050451 -0.0023676 -0.0036927 0 -0.013849 0 9.4091e-05 0 4.3134e-05 0 0.35213
1.4414 -0.012615 -0.0080457 -0.011792 -0.012674 -0.011581 -0.013672 -0.031066 -0.026013 -0.020469 -0.015553 -0.019345 1.0413 -0.0071365 0.0024882 -0.0037424 0.00019984 0.010601 -0.0014691 0.0011073 0.001135 -0.002446 0 -0.014853 0 -0.00060669 0 5.0571e-05 0 0.35088
1.4453 -0.011482 -0.0089918 -0.013556 -0.022846 -0.018806 -0.014087 -0.015946 -0.026667 -0.015123 -0.013835 -0.015299 1.0015 -0.0065134 0.0062896 -0.0046153 -0.0013599 0.0092342 0.000132 -0.0013581 0.0036062 0.0016124 0 -0.016251 0 -0.00096611 0 -0.00014606 0 0.31858
1.4492 -0.0098247 -0.011254 -0.014318 -0.027564 -0.020849 -0.012471 -0.0034966 -0.023173 -0.013827 -0.012389 -0.013571 0.95531 -0.0058949 0.0086106 -0.0064781 -0.0027804 0.0054173 0.00071804 -0.0049533 0.0033845 0.0061208 0 -0.016858 0 -0.00055775 0 -0.00045584 0 0.28302
1.4531 -0.0082822 -0.013666 -0.012769 -0.023775 -0.015555 -0.010239 -0.00032939 -0.016631 -0.017372 -0.011774 -0.013574 0.90515 -0.0043298 0.0069822 -0.0083811 -0.0026344 0.0016654 0.00050554 -0.005579 0.0013951 0.0080575 0 -0.016143 0 0.00043086 0 -0.00071368 0 0.25278
1.457 -0.0081162 -0.01473 -0.0099921 -0.014072 -0.0058397 -0.010701 -0.0059043 -0.0091662 -0.021295 -0.011168 -0.012402 0.85285 -0.0011924 0.0023062 -0.0079656 -0.0012003 -0.00022992 -2.9613e-05 -0.0021063 -0.00038976 0.0064438 0 -0.014771 0 0.0013252 0 -0.00084107 0 0.21925
1.4609 -0.010064 -0.013832 -0.009105 -0.0048995 0.0014184 -0.015598 -0.014028 -0.0027057 -0.019163 -0.0093631 -0.0079171 0.79676 0.0027659 -0.0019394 -0.0039656 -0.00036724 -0.00018676 -0.0006006 0.0024497 -0.0010753 0.0034691 0 -0.014044 0 0.0015131 0 -0.00092099 0 0.17511
1.4648 -0.013395 -0.011922 -0.012424 -0.0020905 9.1684e-05 -0.022468 -0.017925 0.0015646 -0.0082561 -0.0062632 -0.00082026 0.73399 0.0057693 -0.0029085 0.0020416 -0.0017874 0.00055667 -0.0012469 0.0039068 -0.0013498 0.0026872 0 -0.014724 0 0.00092651 0 -0.0011096 0 0.12981
1.4688 -0.016227 -0.010885 -0.01865 -0.0068266 -0.010148 -0.025756 -0.015012 0.0027184 0.0065987 -0.0035123 0.0054968 0.66538 0.006484 -0.00083692 0.0064771 -0.0050283 0.00074809 -0.002161 0.0010522 -0.0021848 0.0056722 0 -0.016331 0 5.3128e-05 0 -0.0014614 0 0.10833
1.4727 -0.016913 -0.011977 -0.023074 -0.01481 -0.022789 -0.021146 -0.008189 -0.00030711 0.014876 -0.0035985 0.0067966 0.59735 0.0051682 0.0016004 0.0064995 -0.007659 0.00023906 -0.0033889 -0.003205 -0.0034547 0.010271 0 -0.017558 0 -0.00049098 0 -0.001831 0 0.1347
1.4766 -0.015236 -0.014644 -0.021168 -0.019271 -0.028893 -0.0094459 -0.0031846 -0.0078512 0.0077275 -0.0079941 0.00046903 0.53788 0.0033569 0.0021978 0.0021593 -0.0073819 4.3281e-05 -0.0046086 -0.0047599 -0.0040271 0.012368 0 -0.017442 0 -0.00042814 0 -0.0019551 0 0.21228
1.4805 -0.012329 -0.01678 -0.012616 -0.015776 -0.023773 0.0034016 -0.004167 -0.017881 -0.014147 -0.015684 -0.012372 0.48966 0.0023695 0.0013435 -0.003859 -0.0042357 0.0013356 -0.005145 -0.0023299 -0.0030503 0.0097621 0 -0.016192 0 5.2809e-05 0 -0.0016665 0 0.31385
1.4844 -0.0095047 -0.016243 -0.0020566 -0.0054724 -0.010531 0.01031 -0.010707 -0.025599 -0.038719 -0.023195 -0.026255 0.44694 0.0020895 0.001266 -0.0084417 -0.00068612 0.0042212 -0.004294 0.0014218 -0.00085501 0.0044758 0 -0.014944 0 0.00054324 0 -0.0010694 0 0.38845
1.4883 -0.0072239 -0.012374 0.0043745 0.0056187 0.002457 0.0078644 -0.018002 -0.02577 -0.049606 -0.026226 -0.033259 0.39909 0.0012102 0.0033601 -0.010119 0.00058947 0.0072852 -0.0018543 0.0026325 0.0015042 0.0010581 0 -0.014712 0 0.00075756 0 -0.00051725 0 0.38382
1.4922 -0.0050878 -0.0063144 0.0038454 0.010862 0.0079543 -0.0016211 -0.020044 -0.01663 -0.037491 -0.021972 -0.027398 0.33798 -0.0013012 0.0064787 -0.0094088 -0.00085938 0.0083521 0.0014625 -1.6382e-05 0.0033748 0.0022542 0 -0.015527 0 0.00067836 0 -0.00038031 0 0.2753
1.4961 -0.0026149 -2.2404e-05 -0.0010874 0.0077815 0.0048785 -0.011896 -0.013572 -0.0020428 -0.0074555 -0.010794 -0.0092159 0.263 -0.0049691 0.0079432 -0.0076583 -0.0029516 0.0059687 0.0041575 -0.0042248 0.0048844 0.0061644 0 -0.016514 0 0.00045088 0 -0.00076325 0 0.085564
1.5 0.0002289 0.0050405 -0.0047139 -0.00016521 -0.0018429 -0.016625 -0.00029428 0.010549 0.023818 0.0037537 0.013075 0.18036 -0.0080311 0.0061202 -0.0058229 -0.0032048 0.0005426 0.0047368 -0.0064679 0.0061915 0.0078354 0 -0.016751 0 0.00020203 0 -0.0013965 0 -0.12002
1.5039 0.0032952 0.0085159 -0.0026028 -0.0061538 -0.0057585 -0.012624 0.014045 0.01532 0.039327 0.016619 0.027934 0.09865 -0.0089211 0.0018591 -0.0042156 -0.0012111 -0.0057375 0.0027601 -0.0052167 0.0067155 0.0040189 0 -0.016073 0 -3.116e-05 0 -0.001813 0 -0.26606
1.5078 0.0067814 0.010818 0.0054377 -0.0049589 -0.0035641 -0.0010225 0.02317 0.012273 0.033205 0.023825 0.028174 0.024906 -0.0075876 -0.0025478 -0.0029665 0.00097281 -0.010218 -0.00063663 -0.0018364 0.0055525 -0.00338 0 -0.015097 0 -0.00024269 0 -0.0017007 0 -0.31157
1.5117 0.011117 0.012481 0.015804 0.0034124 0.003554 0.013525 0.024132 0.0068943 0.013937 0.024462 0.016375 -0.036883 -0.0053904 -0.0055255 -0.0022893 0.00089042 -0.011434 -0.0032901 0.0013061 0.0027846 -0.008605 0 -0.014571 0 -0.00038441 0 -0.0011575 0 -0.27653
1.5156 0.016122 0.013848 0.023881 0.014057 0.011979 0.024874 0.019028 0.0055006 -0.0025901 0.020886 0.0033259 -0.0864 -0.0037126 -0.0070791 -0.0021906 -0.0018581 -0.0099375 -0.0033932 0.0031516 5.7765e-05 -0.0070924 0 -0.014717 0 -0.00037559 0 -0.00062534 0 -0.2284
1.5195 0.020422 0.01517 0.026695 0.021013 0.018519 0.028164 0.013366 0.01027 -0.0045024 0.016943 6.3425e-05 -0.12818 -0.0026772 -0.007631 -0.0021564 -0.0052079 -0.0077177 -0.00075309 0.00425 -0.00063686 0.00037267 0 -0.015153 0 -0.00017581 0 -0.00052977 0 -0.23413
1.5234 0.022127 0.016683 0.023968 0.021518 0.021759 0.022561 0.01217 0.018037 0.0085946 0.015395 0.0094974 -0.17185 -0.0012393 -0.0065627 -0.0014505 -0.0066667 -0.0066828 0.0030376 0.0051662 0.00099252 0.0082638 0 -0.01537 0 0.00016482 0 -0.00091069 0 -0.31127
1.5273 0.020492 0.0184 0.017806 0.017555 0.021799 0.012453 0.016517 0.023459 0.026733 0.016316 0.02436 -0.22827 0.0014421 -0.0025901 0.0001226 -0.0057576 -0.0073669 0.0056814 0.0052483 0.0029048 0.011107 0 -0.015215 0 0.00052236 0 -0.0013705 0 -0.41565
1.5313 0.017022 0.019869 0.011844 0.013863 0.019707 0.0055437 0.023019 0.023416 0.037372 0.017636 0.033203 -0.30196 0.0047407 0.0041216 0.0018244 -0.0044283 -0.0087978 0.0057093 0.0034065 0.0025775 0.0080204 0 -0.014934 0 0.00075122 0 -0.0014118 0 -0.47663
1.5352 0.014727 0.020362 0.0099728 0.014281 0.017355 0.0080663 0.026667 0.018958 0.033852 0.017337 0.029581 -0.38524 0.0067519 0.010573 0.0025087 -0.005004 -0.0095351 0.0033526 -1.9023e-05 -0.00021559 0.0029412 0 -0.014846 0 0.00072896 0 -0.00089042 0 -0.45356
1.5391 0.015871 0.019552 0.014435 0.019252 0.016995 0.020038 0.02493 0.0138 0.019199 0.015472 0.017021 -0.46081 0.0059039 0.012457 0.0016429 -0.0077057 -0.0089753 0.0002035 -0.0027273 -0.0025885 0.00066184 0 -0.015029 0 0.00039728 0 -0.000177 0 -0.3698
1.543 0.020131 0.018078 0.023978 0.02602 0.019946 0.034404 0.019923 0.011448 0.0037548 0.014284 0.0060361 -0.51294 0.0025523 0.0077976 -0.00017659 -0.010202 -0.0078669 -0.0019503 -0.0023318 -0.00093401 0.0025945 0 -0.01532 0 -0.00017934 0 0.0001437 0 -0.29793
1.5469 0.024853 0.017348 0.033757 0.030921 0.025178 0.041557 0.016837 0.013481 -0.0012925 0.016293 0.0059641 -0.53911 -0.00098561 -0.00070276 -0.0017292 -0.0096949 -0.0076677 -0.0022174 0.0010896 0.0054543 0.0060905 0 -0.015545 0 -0.00077063 0 -0.00020818 0 -0.30775
1.5508 0.027229 0.018581 0.038062 0.031883 0.029546 0.036373 0.019745 0.019575 0.0092917 0.021964 0.018186 -0.5521 -0.0021571 -0.0073013 -0.0021825 -0.0055922 -0.0093131 -0.00095082 0.0045778 0.013045 0.0074704 0 -0.015671 0 -0.0010401 0 -0.00093655 0 -0.41613
1.5547 0.026456 0.021811 0.034432 0.029498 0.030152 0.022357 0.028034 0.028025 0.03118 0.028965 0.035587 -0.5698 -0.00026207 -0.007809 -0.0016416 -0.00023711 -0.012387 0.00068261 0.0048087 0.016621 0.0054788 0 -0.015732 0 -0.00074153 0 -0.0014112 0 -0.57421
1.5586 0.024036 0.025734 0.025823 0.026248 0.026995 0.009327 0.036425 0.035826 0.052221 0.033686 0.047857 -0.60135 0.0029028 -0.0030508 -0.00082085 0.002986 -0.015311 0.001487 0.0012483 0.013629 0.0019246 0 -0.015688 0 5.912e-05 0 -0.0012232 0 -0.69839
1.5625 0.022144 0.02854 0.018514 0.024628 0.023154 0.006183 0.03878 0.03901 0.059229 0.033742 0.0482 -0.6415 0.0044629 0.0021241 -0.00033376 0.0024319 -0.01638 0.00090931 -0.0032217 0.0063807 -0.0006039 0 -0.015433 0 0.00094086 0 -0.00055175 0 -0.72143
1.5664 0.021762 0.029082 0.017096 0.025375 0.021914 0.014378 0.032873 0.034462 0.046424 0.029479 0.036921 -0.67765 0.00281 0.0034598 -0.00034649 -0.00063336 -0.014865 -0.00068345 -0.0049571 4.5753e-05 -0.0012376 0 -0.014965 0 0.0013663 0 3.1676e-06 0 -0.63052
1.5703 0.022244 0.027484 0.020838 0.026908 0.023443 0.027183 0.022374 0.022723 0.020121 0.02341 0.020452 -0.70222 -0.0010749 0.0011967 -0.00075615 -0.0033934 -0.011467 -0.0022406 -0.0029393 -0.0017031 -0.0010696 0 -0.014504 0 0.0010622 0 -2.3183e-05 0 -0.47212
1.5742 0.022423 0.024838 0.024805 0.026433 0.024506 0.035114 0.014346 0.0092265 -0.0043637 0.018338 0.0073601 -0.71849 -0.0044176 -0.00046245 -0.001411 -0.0039988 -0.0078858 -0.0027415 0.00041135 0.00057448 -0.00136 0 -0.014359 0 0.00023774 0 -0.00053119 0 -0.32485
1.5781 0.02184 0.022374 0.024727 0.022199 0.02188 0.032999 0.014027 0.0017536 -0.012516 0.015797 0.0039772 -0.73492 -0.0048903 0.0022075 -0.0019801 -0.0029533 -0.00584 -0.0020502 0.0017266 0.0032763 -0.0020186 0 -0.014655 0 -0.00056127 0 -0.00095848 0 -0.25769
1.582 0.020836 0.020758 0.020987 0.015404 0.016191 0.023206 0.020861 0.0051049 -0.00057736 0.015808 0.011529 -0.75473 -0.0024313 0.0084262 -0.0017467 -0.0022876 -0.0061349 -0.0012586 -7.2327e-05 0.0034115 -0.0020431 0 -0.015179 0 -0.00086391 0 -0.00081954 0 -0.2947
1.5859 0.019635 0.019894 0.017837 0.010056 0.01201 0.013003 0.028876 0.017127 0.021922 0.017605 0.025688 -0.7718 0.00081315 0.013232 7.998e-05 -0.0034818 -0.0082869 -0.0019786 -0.0029757 0.0011123 -0.0011719 0 -0.015539 0 -0.00061421 0 -0.00017423 0 -0.403
1.5898 0.01771 0.019126 0.018625 0.010275 0.01352 0.0087199 0.031142 0.029813 0.039399 0.020248 0.038746 -0.77688 0.0022803 0.01193 0.0034971 -0.006081 -0.010882 -0.0048296 -0.0041219 -0.0011695 -0.00060899 0 -0.015498 0 -0.00016137 0 0.00041875 0 -0.51047
1.5938 0.014308 0.017643 0.02189 0.016648 0.019734 0.011388 0.024929 0.03504 0.041701 0.022601 0.043664 -0.76759 0.00095147 0.0045034 0.0071162 -0.0081231 -0.01244 -0.0083141 -0.00261 -0.0015575 -0.0018144 0 -0.015161 0 7.1201e-05 0 0.0004185 0 -0.54533
1.5977 0.0096272 0.014938 0.022461 0.024609 0.02426 0.016751 0.013585 0.030299 0.03065 0.023147 0.037986 -0.75167 -0.0021017 -0.0040837 0.0087469 -0.0078085 -0.01225 -0.0093847 -4.7213e-05 -0.00061768 -0.0046646 0 -0.014848 0 -6.4023e-05 0 -0.00019985 0 -0.47629
1.6016 0.0052605 0.011219 0.016711 0.026856 0.020586 0.01891 0.0037647 0.019639 0.016524 0.020408 0.025021 -0.74033 -0.0048573 -0.0079286 0.0069999 -0.0048821 -0.010635 -0.005767 0.0014603 -0.00043141 -0.0071361 0 -0.014798 0 -0.00036311 0 -0.00092855 0 -0.32847
1.6055 0.0032084 0.007566 0.0068221 0.018749 0.0083937 0.014575 0.00025721 0.0093641 0.0080456 0.013979 0.011161 -0.73858 -0.0060029 -0.0048794 0.0025748 -0.00068263 -0.0084465 0.0016528 0.0014994 -0.0021037 -0.0070693 0 -0.015008 0 -0.00049666 0 -0.0011926 0 -0.16387
1.6094 0.0042629 0.0055084 -0.00040241 0.0027276 -0.0050761 0.0051089 0.0025027 0.0027501 0.0050384 0.00531 0.0011708 -0.74238 -0.0056652 0.0021459 -0.0020697 0.0029275 -0.0062075 0.0086539 0.0013713 -0.0044446 -0.0042756 0 -0.015325 0 -0.00030354 0 -0.00084786 0 -0.040312
1.6133 0.0072902 0.0060863 0.00058846 -0.012157 -0.010342 -0.0044694 0.0055247 -0.0013821 0.00026895 -0.0026632 -0.0046953 -0.74467 -0.0047921 0.0079686 -0.0045408 0.0047136 -0.0036843 0.010473 0.002131 -0.0051586 -0.00079282 0 -0.01565 0 0.00010254 0 -0.00025539 0 0.020594
1.6172 0.010111 0.0089492 0.0089768 -0.016032 -0.0033381 -0.0085372 0.0044489 -0.0054133 -0.01155 -0.0069511 -0.0091778 -0.7432 -0.0040602 0.0092603 -0.0042413 0.0044809 -0.00039377 0.0056606 0.0030428 -0.0031997 0.0010036 0 -0.015998 0 0.00046235 0 0.00010003 0 0.032648
1.6211 0.01115 0.012283 0.018085 -0.0053937 0.011188 -0.0042025 -0.0010771 -0.0088389 -0.026327 -0.0059706 -0.013477 -0.74184 -0.0034803 0.0064741 -0.0024472 0.0027536 0.0032953 -0.0022797 0.0023206 0.00017439 0.00050385 0 -0.016365 0 0.00057645 0 4.9306e-05 0 0.016131
1.625 0.010347 0.01383 0.021103 0.013786 0.023344 0.0067714 -0.0061986 -0.0078452 -0.03212 -5.657e-05 -0.014265 -0.74437 -0.0029478 0.0025375 -0.00077886 0.00028189 0.0055535 -0.0072612 -0.00062317 0.0026452 -0.00091064 0 -0.016591 0 0.00040819 0 -0.00018109 0 -0.029077
1.6289 0.0086637 0.012356 0.016724 0.029666 0.025488 0.018518 -0.0046117 0.0008173 -0.018906 0.0089936 -0.0058575 -0.74855 -0.0028659 0.00011755 0.00030447 -0.0021814 0.0039062 -0.0053809 -0.0039917 0.002986 -0.0015782 0 -0.016424 0 5.1608e-05 0 -0.00028192 0 -0.11976
1.6328 0.0068944 0.00844 0.0095946 0.032377 0.01711 0.024093 0.0060336 0.015481 0.011676 0.018578 0.013592 -0.7476 -0.0038779 -5.2086e-05 0.0014603 -0.0038836 -0.0027482 0.0018755 -0.0050001 0.0019447 -0.0012521 0 -0.015769 0 -0.00034257 0 -0.00021125 0 -0.25609
1.6367 0.0050353 0.0039526 0.0054957 0.020376 0.0037904 0.019533 0.021255 0.029164 0.045048 0.025611 0.037357 -0.73758 -0.0058407 0.0011107 0.0030612 -0.0041707 -0.012417 0.0088698 -0.0025676 0.0011576 -0.00099702 0 -0.014859 0 -0.00060804 0 -0.00021677 0 -0.39155
1.6406 0.0026881 0.00065064 0.006022 0.00083959 -0.0078221 0.0064854 0.031764 0.033847 0.062327 0.026861 0.051997 -0.72237 -0.0072679 0.0022851 0.0041617 -0.0028059 -0.020278 0.010561 0.0014862 0.0014378 -0.0015905 0 -0.014158 0 -0.00059635 0 -0.0005233 0 -0.4416
1.6445 -0.00016524 -0.00095007 0.0076688 -0.015707 -0.014219 -0.0085658 0.029236 0.025862 0.052351 0.019997 0.045719 -0.70987 -0.0062678 0.0026222 0.0032181 -0.00026464 -0.021277 0.0066393 0.004062 0.0022331 -0.0023945 0 -0.014042 0 -0.00025645 0 -0.0010267 0 -0.33493
1.6484 -0.0029642 -0.0015922 0.0057524 -0.02223 -0.015553 -0.018279 0.011958 0.0080366 0.018441 0.0052882 0.017309 -0.70294 -0.0024782 0.0018957 -6.4901e-06 0.0023543 -0.013504 0.0013821 0.0036231 0.0025959 -0.0020682 0 -0.014551 0 0.00027527 0 -0.0013246 0 -0.071609
1.6523 -0.005113 -0.0023664 -0.00090801 -0.018681 -0.013576 -0.019025 -0.013443 -0.012564 -0.024103 -0.01332 -0.02143 -0.69521 0.0018565 0.00043364 -0.0034301 0.0038809 0.00014215 -0.00056967 0.0013937 0.0023701 -0.00032493 0 -0.015398 0 0.0006955 0 -0.00107 0 0.25953
1.6563 -0.00656 -0.0038056 -0.0089263 -0.01044 -0.00998 -0.01278 -0.035383 -0.028806 -0.056937 -0.029236 -0.052111 -0.67728 0.0031397 -0.00088118 -0.0039587 0.003765 0.013397 0.0014498 -0.00021605 0.0022384 0.0013575 0 -0.016198 0 0.0007253 0 -0.0003108 0 0.52358
1.6602 -0.0077154 -0.0057261 -0.013483 -0.0037852 -0.0064525 -0.0050681 -0.043738 -0.036299 -0.06778 -0.036376 -0.0607 -0.64796 -0.00059781 -0.00089505 -0.00022066 0.002411 0.020328 0.0037378 -0.00019227 0.0027068 0.0010856 0 -0.016687 0 0.00035153 0 0.00050707 0 0.61564
1.6641 -0.0088384 -0.0077126 -0.012352 -0.0020004 -0.0050744 -0.00072433 -0.035438 -0.033851 -0.055009 -0.032587 -0.045402 -0.61869 -0.007508 0.00095798 0.0058266 0.0008833 0.018703 0.0021002 0.00023913 0.0033306 -0.0013484 0 -0.016761 0 -0.00010892 0 0.0008725 0 0.51839
1.668 -0.0096591 -0.009548 -0.0071987 -0.0043461 -0.0072959 -0.000885 -0.015988 -0.022936 -0.026859 -0.020839 -0.016523 -0.60523 -0.012763 0.0038032 0.010153 0.00015402 0.010779 -0.0037573 -0.00068631 0.0031364 -0.003922 0 -0.016416 0 -0.00022953 0 0.00057861 0 0.30411
1.6719 -0.0097143 -0.011116 -0.0016095 -0.0076764 -0.012006 -0.0033177 0.0038247 -0.0074983 0.0030782 -0.0072184 0.010668 -0.61329 -0.012137 0.0055651 0.0098604 0.00040215 0.0012448 -0.0095928 -0.0029747 0.0017492 -0.0041886 0 -0.015729 0 0.00017813 0 -0.00017336 0 0.085127
1.6758 -0.0090047 -0.012025 0.0016912 -0.0089479 -0.015214 -0.0052753 0.014071 0.0064769 0.021951 0.0027909 0.0247 -0.63207 -0.0054471 0.0045706 0.0054902 0.00086583 -0.0058605 -0.010429 -0.004543 -0.00011161 -0.001735 0 -0.014909 0 0.0008961 0 -0.00097254 0 -0.049973
1.6797 -0.008161 -0.011576 0.0019124 -0.0070089 -0.012817 -0.006053 0.01113 0.013006 0.02336 0.0070229 0.022886 -0.64254 0.0031465 0.0012505 0.00035556 0.00038763 -0.0090259 -0.0052057 -0.003258 -0.0013719 0.0012298 0 -0.014296 0 0.0014766 0 -0.0014846 0 -0.074512
1.6836 -0.0078454 -0.0093266 -0.0005682 -0.0029932 -0.0046027 -0.0070512 -0.0006804 0.009567 0.010375 0.0066163 0.01065 -0.63377 0.0083815 -0.0018469 -0.0024176 -0.0016974 -0.0090274 0.0021351 0.00082555 -0.0017375 0.0018662 0 -0.014185 0 0.0016102 0 -0.0015967 0 -0.020505
1.6875 -0.0080168 -0.0057337 -0.0050303 0.00058599 0.0044749 -0.0096248 -0.012219 -0.00064835 -0.0063187 0.0038998 -0.0031012 -0.61238 0.0079155 -0.0021351 -0.0023477 -0.0049616 -0.0074223 0.0061511 0.0054191 -0.0019002 -0.00062392 0 -0.0146 0 0.0013483 0 -0.0013778 0 0.053766
1.6914 -0.0079066 -0.0021599 -0.010105 0.0015396 0.0077238 -0.012995 -0.015525 -0.010376 -0.015125 0.00032749 -0.01126 -0.59634 0.0037087 0.0005731 -0.0013711 -0.0080418 -0.0053082 0.0046344 0.0081765 -0.0025577 -0.0042566 0 -0.015223 0 0.00098243 0 -0.00097453 0 0.10075
1.6953 -0.0067996 -2.9776e-05 -0.013202 -0.00036617 0.0024063 -0.014297 -0.0089387 -0.013402 -0.011363 -0.0038926 -0.011839 -0.59887 -0.00022605 0.0036592 -0.0014228 -0.0094879 -0.0031325 0.00014947 0.0087533 -0.0034014 -0.0061428 0 -0.015633 0 0.00072321 0 -0.00055538 0 0.10568
1.6992 -0.0048042 0.00021233 -0.011355 -0.0029753 -0.0074054 -0.010835 0.0020298 -0.0092284 -0.0005402 -0.0086771 -0.0081302 -0.61682 -0.001419 0.0039627 -0.0023877 -0.0087009 -0.0011413 -0.002878 0.0085948 -0.0033403 -0.0050882 0 -0.015653 0 0.00051276 0 -0.00029538 0 0.086492
1.7031 -0.0027621 -0.00055637 -0.0036271 -0.0031832 -0.013773 -0.0026657 0.0087969 -0.0031082 0.0061055 -0.012988 -0.0058772 -0.63347 -0.00056386 0.00073735 -0.0024501 -0.0062611 0.00036229 -0.00247 0.0088262 -0.0018341 -0.0024119 0 -0.015476 0 0.00015498 0 -0.00033281 0 0.07522
1.707 -0.0013625 -0.00081793 0.0070714 0.00043186 -0.011397 0.0066533 0.0060239 -0.0011641 0.001008 -0.015004 -0.0089281 -0.63231 3.9386e-05 -0.0035233 -0.00034267 -0.0034111 0.0012096 -0.00055502 0.0087192 0.00015318 -0.00038273 0 -0.015443 0 -0.00039071 0 -0.00068892 0 0.091474
1.7109 -0.00041253 0.00044741 0.01509 0.0058365 -0.002034 0.011911 -0.0043203 -0.0047712 -0.012745 -0.013305 -0.015931 -0.60951 -0.00070852 -0.0052821 0.0029297 -0.0011356 0.0015377 -0.00033606 0.0065658 0.00081312 -3.3922e-05 0 -0.015678 0 -0.00088377 0 -0.0012309 0 0.12343
1.7148 0.00092177 0.003084 0.015952 0.008548 0.0070891 0.0095948 -0.014204 -0.0092409 -0.02296 -0.0078634 -0.020579 -0.57527 -0.0016153 -0.0031463 0.0047312 0.00040921 0.0014892 -0.0024752 0.00206 -0.00072316 -0.00054219 0 -0.015967 0 -0.0010006 0 -0.0017439 0 0.13039
1.7188 0.003131 0.0060098 0.010027 0.0052506 0.0094409 0.00059505 -0.015295 -0.008001 -0.017799 3.7345e-05 -0.015933 -0.54517 -0.00080974 0.00099101 0.0032077 0.0017034 0.00070395 -0.0041347 -0.0025492 -0.0033174 -0.00054609 0 -0.01601 0 -0.00066235 0 -0.0020658 0 0.069626
1.7227 0.0056899 0.0080727 0.0026273 -0.0026877 0.0044892 -0.0095992 -0.0050286 0.0014931 0.004223 0.008643 -0.00018548 -0.53015 0.0018445 0.0039159 -0.00091685 0.0031831 -0.0016357 -0.0019319 -0.0041264 -0.0047382 0.00022557 0 -0.015772 0 -0.00014307 0 -0.0021641 0 -0.068154
1.7266 0.0074638 0.008801 8.1671e-05 -0.0090844 -0.0023304 -0.013694 0.01154 0.015352 0.031948 0.016378 0.020597 -0.53237 0.0042437 0.0041825 -0.004925 0.0047551 -0.0058958 0.0042011 -0.0017007 -0.0037942 0.0007674 0 -0.015539 0 0.00017547 0 -0.0020927 0 -0.24148
1.7305 0.0078419 0.0085851 0.0048546 -0.0070684 -0.0045655 -0.0070672 0.025405 0.026277 0.049141 0.021828 0.035563 -0.54737 0.0040784 0.0032561 -0.006475 0.0059326 -0.010956 0.010296 0.0022391 -0.0015518 8.0528e-05 0 -0.015604 0 0.00016939 0 -0.0018986 0 -0.37683
1.7344 0.0074767 0.0083551 0.013734 0.0053559 2.0229e-06 0.0087344 0.029879 0.029113 0.046106 0.02356 0.036371 -0.56766 0.0012833 0.0036178 -0.0054586 0.0063633 -0.014274 0.011734 0.0037885 -0.00031134 -0.0016344 0 -0.015908 0 8.3465e-05 0 -0.0015966 0 -0.41477
1.7383 0.0078975 0.0091046 0.020531 0.022853 0.0082491 0.026073 0.024719 0.024139 0.026304 0.020568 0.023306 -0.58505 -0.0017404 0.0058059 -0.0036594 0.0061354 -0.013473 0.0075687 0.0012425 -0.0012749 -0.003193 0 -0.016058 0 0.00026167 0 -0.0012341 0 -0.35106
1.7422 0.010374 0.011513 0.021029 0.035878 0.015162 0.035552 0.015324 0.015841 0.0031447 0.013385 0.0052952 -0.5923 -0.0024767 0.0074489 -0.0027356 0.0055237 -0.008388 0.0015647 -0.0032045 -0.0032478 -0.0037013 0 -0.015751 0 0.0007628 0 -0.00093636 0 -0.24123
1.7461 0.015073 0.015709 0.016214 0.037388 0.018323 0.032276 0.0082467 0.0090459 -0.0099753 0.0048737 -0.0063892 -0.58608 -0.00083376 0.0053796 -0.0026287 0.0044929 -0.0017443 -0.0011671 -0.0054084 -0.0037589 -0.0033824 0 -0.015177 0 0.001258 0 -0.00083432 0 -0.16467
1.75 0.021128 0.021179 0.011452 0.028055 0.019493 0.019747 0.0069604 0.006151 -0.0082854 -0.00040043 -0.0057581 -0.56972 0.00079135 -0.0011427 -0.0019267 0.002601 0.0024025 0.001189 -0.0030629 -0.0015737 -0.0030519 0 -0.014928 0 0.0013316 0 -0.00092192 0 -0.17592
1.7539 0.027309 0.026895 0.012515 0.015872 0.022372 0.0080985 0.010982 0.0073217 0.0033852 0.0017232 0.0049704 -0.55172 5.5492e-05 -0.009197 0.00032525 -0.00044887 0.0014267 0.0056092 0.0022763 0.0018712 -0.0029505 0 -0.015434 0 0.00089561 0 -0.0010139 0 -0.27991
1.7578 0.032525 0.031732 0.021536 0.010411 0.028978 0.0072591 0.018189 0.012374 0.016914 0.012642 0.019074 -0.53904 -0.0027845 -0.014171 0.0032931 -0.0041067 -0.0041301 0.0071827 0.0067808 0.003583 -0.0023677 0 -0.016469 0 0.00030389 0 -0.00090068 0 -0.44492
1.7617 0.035908 0.03498 0.03563 0.016146 0.037839 0.019722 0.027456 0.021731 0.028322 0.02997 0.031827 -0.53003 -0.0049924 -0.013184 0.0048852 -0.0069283 -0.011289 0.0037055 0.0078817 0.0016855 -0.00053524 0 -0.017265 0 4.4424e-05 0 -0.00057626 0 -0.63486
1.7656 0.036849 0.036621 0.04876 0.029793 0.045183 0.038406 0.038929 0.035361 0.039889 0.048513 0.043706 -0.51414 -0.0040763 -0.0069913 0.0036601 -0.0074518 -0.017142 -0.0023893 0.0062944 -0.0028337 0.0022552 0 -0.017189 0 0.00030986 0 -0.000292 0 -0.8281
1.7695 0.035389 0.037147 0.055328 0.043259 0.047753 0.051533 0.051959 0.051033 0.05555 0.062533 0.057504 -0.48044 -0.00033167 0.00099951 0.00030579 -0.0053397 -0.020869 -0.0064082 0.0047501 -0.006878 0.0046648 0 -0.016371 0 0.0008648 0 -0.00032931 0 -1.0079
1.7734 0.032651 0.037081 0.053249 0.049496 0.044905 0.051055 0.063167 0.063989 0.074087 0.067911 0.072435 -0.42803 0.0034326 0.007358 -0.0026814 -0.0017418 -0.023501 -0.0056421 0.0049733 -0.0077331 0.0055356 0 -0.015642 0 0.0013227 0 -0.0006849 0 -1.1402
1.7773 0.030567 0.036643 0.044832 0.04676 0.03872 0.038308 0.067135 0.068775 0.086644 0.06326 0.081393 -0.36845 0.0047076 0.010487 -0.0028374 0.0015477 -0.025803 -0.0014768 0.0060559 -0.0050469 0.0050063 0 -0.015778 0 0.0015282 0 -0.0010009 0 -1.1698
1.7813 0.030666 0.035815 0.035193 0.038607 0.032488 0.022727 0.059753 0.062055 0.081596 0.049986 0.074948 -0.31654 0.0036983 0.010529 0.0004531 0.0034566 -0.026535 0.0023447 0.0057629 -0.00073493 0.0042741 0 -0.016758 0 0.0016435 0 -0.00086712 0 -1.0491
1.7852 0.032799 0.034625 0.029204 0.030503 0.028793 0.014866 0.04175 0.044615 0.053724 0.031792 0.049526 -0.27703 0.0027946 0.0081904 0.005538 0.0043027 -0.023072 0.0032937 0.0032264 0.002765 0.0042732 0 -0.017732 0 0.0018628 0 -0.00024119 0 -0.78263
1.7891 0.035052 0.033279 0.028779 0.026127 0.028284 0.019182 0.019479 0.021561 0.01073 0.013913 0.012956 -0.23927 0.0036616 0.0040895 0.0096206 0.0051518 -0.01413 0.0019405 0.00011862 0.0041685 0.0047614 0 -0.017777 0 0.0020888 0 0.00043631 0 -0.44935
1.793 0.035197 0.031956 0.032125 0.025927 0.029584 0.031748 0.0020776 0.00079574 -0.028563 0.0019068 -0.01797 -0.18551 0.0050911 -0.00085406 0.010472 0.0064974 -0.0021908 0.00061793 -0.00095198 0.0036863 0.0048232 0 -0.016744 0 0.0019622 0 0.00059753 0 -0.17725
1.7969 0.032533 0.030525 0.0354 0.028188 0.030309 0.043846 -0.0032593 -0.0097089 -0.044235 -0.00016014 -0.027193 -0.10639 0.0040615 -0.0049714 0.0076237 0.0075787 0.0069229 0.00060758 0.00082686 0.0022124 0.0041292 0 -0.015412 0 0.0012632 0 7.7334e-05 0 -0.079886
1.8008 0.028444 0.028605 0.03557 0.03098 0.028688 0.048056 0.0050412 -0.0052241 -0.027366 0.0083578 -0.0097311 -0.0098966 -0.00090302 -0.0064379 0.0025102 0.0070842 0.0075661 0.0008702 0.0034324 0.0004328 0.0033792 0 -0.014824 0 0.00027699 0 -0.00068971 0 -0.19297
1.8047 0.025137 0.026002 0.032389 0.033263 0.024856 0.042389 0.022323 0.012964 0.013856 0.023781 0.024692 0.084098 -0.0075444 -0.0046931 -0.002339 0.0046312 -0.0015726 -0.00050342 0.0037953 -0.0014241 0.0033148 0 -0.015391 0 -0.00031008 0 -0.0010292 0 -0.45179
1.8086 0.023721 0.023111 0.028099 0.034694 0.020865 0.030344 0.040171 0.037041 0.058372 0.039234 0.057365 0.15962 -0.01135 -0.0012413 -0.004629 0.0015675 -0.015964 -0.003843 0.00073907 -0.0033466 0.0034874 0 -0.0166 0 2.7577e-05 0 -0.00063713 0 -0.72403
1.8125 0.023444 0.020782 0.025269 0.034882 0.019154 0.01795 0.050415 0.05567 0.084299 0.047704 0.07168 0.21729 -0.0095436 0.0012669 -0.0035845 0.00015993 -0.027777 -0.0071466 -0.0037481 -0.0053095 0.0024655 0 -0.017516 0 0.0011314 0 0.00012822 0 -0.87794
1.8164 0.022693 0.019669 0.02469 0.033047 0.020482 0.010283 0.048691 0.059659 0.081052 0.045529 0.062205 0.27364 -0.0037806 0.0011019 -0.00051691 0.001722 -0.030761 -0.0078768 -0.0061373 -0.0071982 -0.00039757 0 -0.017596 0 0.002204 0 0.00055945 0 -0.84621
1.8203 0.020648 0.019601 0.025009 0.028385 0.023 0.0092386 0.036106 0.047076 0.053983 0.034223 0.036283 0.34802 0.0011808 -0.0011603 0.0018544 0.0053203 -0.023993 -0.0054813 -0.004409 -0.0086849 -0.0035208 0 -0.017056 0 0.0024519 0 0.0002345 0 -0.65165
1.8242 0.017891 0.019581 0.024178 0.020761 0.023455 0.013 0.018399 0.024235 0.019249 0.019354 0.0081003 0.44812 0.0016883 -0.0032595 0.0011774 0.0083178 -0.01193 -0.0020618 0.00019197 -0.0090765 -0.0039351 0 -0.016531 0 0.0017788 0 -0.00061699 0 -0.38478
1.8281 0.015453 0.018446 0.021173 0.011195 0.019765 0.017098 0.0029446 0.0016107 -0.006851 0.0070844 -0.010113 0.56545 -0.0016562 -0.0033397 -0.0027373 0.0084327 -0.001025 -0.00048279 0.0041619 -0.0075487 -9.0361e-05 0 -0.016435 0 0.00088932 0 -0.0013467 0 -0.1503
1.832 0.01347 0.015639 0.016489 0.001839 0.012853 0.016812 -0.0050215 -0.012458 -0.016742 0.00060047 -0.014083 0.68323 -0.0048307 -0.0015807 -0.0075156 0.0055973 0.0044384 -0.0017622 0.0045273 -0.0039743 0.0060431 0 -0.016631 0 0.00067288 0 -0.0014809 0 -0.014266
1.8359 0.010968 0.011435 0.011241 -0.0046367 0.0060857 0.010128 -0.0049809 -0.015834 -0.013468 -0.0011924 -0.0077795 0.78945 -0.0042923 0.00010508 -0.0097761 0.0019941 0.0043705 -0.0042548 0.0010545 0.00028778 0.010024 0 -0.016666 0 0.0014001 0 -0.0011073 0 0.020466
1.8398 0.0070026 0.0065357 0.0060608 -0.0061624 0.002593 -0.00050361 -0.00090011 -0.011933 -0.0058058 -0.0019212 0.00092565 0.88449 -0.00017167 -4.8083e-05 -0.0076225 0.00019196 0.0017632 -0.0053346 -0.0037717 0.0027469 0.0086343 0 -0.016273 0 0.0024546 0 -0.00071618 0 0.0010782
1.8438 0.0018375 0.0015067 0.00090517 -0.0025993 0.0026249 -0.0093777 0.0017929 -0.0058339 -0.0011919 -0.0044056 0.0056446 0.97822 0.0041522 -0.0019937 -0.0021121 0.00096926 -0.00019009 -0.0038665 -0.0067217 0.0015713 0.0028805 0 -0.015629 0 0.0028555 0 -0.00069276 0 -0.013116
1.8477 -0.0031924 -0.0034325 -0.0043177 0.0034506 0.0031757 -0.011616 4.4205e-05 -0.00086165 -0.0015436 -0.0083978 0.0045584 1.08 0.0054147 -0.0039246 0.0035587 0.0027041 -0.00034972 -0.0011065 -0.0060739 -0.0024937 -0.0026993 0 -0.015166 0 0.0021176 0 -0.00097631 0 0.012823
1.8516 -0.0070534 -0.008199 -0.0092825 0.0072582 0.00028922 -0.0073118 -0.0049436 0.0018937 -0.0040528 -0.011197 -2.1533e-05 1.19 0.003383 -0.0038954 0.00651 0.002857 0.00023474 0.00068751 -0.0025702 -0.0060825 -0.0040025 0 -0.01517 0 0.00068892 0 -0.0011899 0 0.076588
1.8555 -0.010107 -0.012608 -0.013571 0.0043216 -0.0077329 -0.0020812 -0.0092437 0.0019055 -0.0051956 -0.010567 -0.0045107 1.2989 0.00066807 -0.0014814 0.006207 0.00024889 -3.9304e-05 0.00044395 0.001324 -0.0056904 -0.00092786 0 -0.015571 0 -0.0004121 0 -0.0010596 0 0.15357
1.8594 -0.013659 -0.016439 -0.01731 -0.0065524 -0.018738 -0.0028894 -0.0099882 -0.0019115 -0.0043785 -0.0074026 -0.0070611 1.3959 -2.945e-05 0.0019547 0.0044002 -0.0038415 -0.0015371 -0.00085059 0.0031106 -0.00086326 0.0028504 0 -0.016071 0 -0.00043305 0 -0.00067413 0 0.22423
1.8633 -0.01839 -0.019697 -0.021164 -0.021563 -0.028014 -0.012171 -0.0083304 -0.010254 -0.0045845 -0.0057251 -0.0087921 1.4781 0.0016553 0.0044589 0.0032205 -0.0066906 -0.0029086 -0.0012725 0.0017643 0.0048764 0.0036216 0 -0.016419 0 0.00053118 0 -0.00034263 0 0.29131
1.8672 -0.023372 -0.022697 -0.025543 -0.033433 -0.031543 -0.025343 -0.0090054 -0.021636 -0.0098759 -0.0097948 -0.01266 1.5543 0.0038572 0.0049696 0.0033081 -0.0063449 -0.002162 0.00018053 -0.0017559 0.0066574 0.0011604 0 -0.016566 0 0.0016849 0 -0.00024525 0 0.37445
1.8711 -0.026875 -0.025771 -0.029911 -0.035902 -0.028896 -0.034322 -0.016576 -0.03223 -0.021798 -0.020638 -0.020893 1.639 0.0045871 0.0038516 0.0036673 -0.0031338 0.0016955 0.0027964 -0.0051645 0.0024622 -0.0014263 0 -0.016587 0 0.0022251 0 -0.00027043 0 0.48887
1.875 -0.028215 -0.028889 -0.033197 -0.028436 -0.023699 -0.034408 -0.03123 -0.038224 -0.037372 -0.034875 -0.032821 1.7405 0.0034697 0.0022433 0.0031583 0.00073772 0.0077611 0.0050012 -0.006255 -0.0048574 -0.0012253 0 -0.016536 0 0.0019524 0 -0.00019829 0 0.62691
1.8789 -0.028708 -0.031623 -0.035012 -0.017543 -0.021311 -0.028573 -0.047604 -0.038797 -0.050304 -0.046862 -0.044704 1.8533 0.0015371 0.001001 0.0019375 0.0030247 0.013717 0.0058228 -0.0042409 -0.0098145 0.0013242 0 -0.016406 0 0.0013021 0 3.0098e-06 0 0.75803
1.8828 -0.030577 -0.033566 -0.036295 -0.013022 -0.02519 -0.02512 -0.057884 -0.036891 -0.054897 -0.052404 -0.051894 1.9601 -0.00023054 0.00018564 0.0013173 0.0030401 0.017275 0.0055188 -0.00021952 -0.0089764 0.0029564 0 -0.016204 0 0.00085691 0 0.00012169 0 0.84719
1.8867 -0.034772 -0.034782 -0.03843 -0.021186 -0.034371 -0.030462 -0.057156 -0.03681 -0.050115 -0.051103 -0.051944 2.0438 -0.0017409 -0.00062123 0.0022322 0.001723 0.017533 0.0049638 0.0035608 -0.003897 0.0012275 0 -0.016012 0 0.00083713 0 -3.9394e-05 0 0.87693
1.8906 -0.039868 -0.035803 -0.041567 -0.039856 -0.043848 -0.043281 -0.047035 -0.040628 -0.040702 -0.04573 -0.046421 2.1 -0.0031762 -0.0016421 0.003997 0.0003776 0.015342 0.0046565 0.005152 0.00044105 -0.0026104 0 -0.015931 0 0.0010154 0 -0.00038566 0 0.85681
1.8945 -0.043218 -0.037135 -0.044038 -0.05914 -0.047824 -0.055317 -0.034772 -0.046473 -0.034003 -0.039652 -0.039878 2.1393 -0.0039919 -0.0025484 0.0047667 -0.00053785 0.012535 0.0044139 0.0040715 0.00026597 -0.0046951 0 -0.015979 0 0.0010505 0 -0.0005735 0 0.81414
1.8984 -0.043294 -0.038759 -0.043862 -0.067929 -0.043803 -0.058224 -0.028322 -0.050019 -0.034391 -0.034754 -0.036518 2.1787 -0.0030629 -0.0027207 0.0033387 -0.0014132 0.010658 0.0038997 0.0013956 -0.0035839 -0.002662 0 -0.016061 0 0.00085124 0 -0.00036774 0 0.7748
1.9023 -0.040971 -0.04013 -0.041072 -0.061575 -0.034624 -0.050541 -0.030932 -0.047806 -0.039637 -0.031423 -0.037044 2.2283 -5.0538e-05 -0.001874 0.00048194 -0.0024518 0.01012 0.0031956 -0.0011587 -0.0066718 0.0014685 0 -0.01607 0 0.00061061 0 5.6716e-05 0 0.7487
1.9063 -0.038586 -0.04069 -0.038374 -0.045045 -0.02675 -0.038744 -0.039216 -0.039751 -0.042666 -0.029873 -0.038344 2.2846 0.0036052 -0.00051528 -0.001624 -0.0028691 0.010273 0.0026818 -0.0023462 -0.0053759 0.0028588 0 -0.016008 0 0.00052786 0 0.00022139 0 0.73014
1.9102 -0.037781 -0.040349 -0.039006 -0.029153 -0.025769 -0.031587 -0.046142 -0.029288 -0.037956 -0.030918 -0.03652 2.3362 0.0055058 0.00017219 -0.0013722 -0.001356 0.010258 0.002398 -0.0018826 -0.0004757 -0.0013555 0 -0.015991 0 0.00055432 0 -0.00019936 0 0.711
1.9141 -0.03826 -0.039483 -0.043545 -0.02279 -0.032322 -0.032831 -0.046627 -0.021523 -0.027471 -0.035134 -0.030922 2.3747 0.004418 -0.0009702 0.0008065 0.0025096 0.0098707 0.0017307 -0.00018402 0.003498 -0.0087265 0 -0.016125 0 0.00044927 0 -0.0010146 0 0.69494
1.918 -0.038481 -0.038477 -0.048814 -0.027138 -0.041641 -0.038637 -0.041413 -0.020783 -0.020512 -0.041396 -0.02563 2.4018 0.0015771 -0.0042046 0.0029635 0.0073225 0.0097504 -5.6905e-05 0.0021187 0.0025024 -0.013139 0 -0.016384 0 8.1557e-05 0 -0.0016339 0 0.69979
1.9219 -0.037349 -0.037355 -0.050351 -0.036067 -0.047155 -0.041564 -0.036176 -0.028583 -0.026496 -0.046686 -0.026592 2.4255 -0.00034605 -0.0084738 0.0036132 0.010505 0.010756 -0.0029153 0.0043733 -0.003213 -0.010199 0 -0.016613 0 -0.00036211 0 -0.0015884 0 0.74356
1.9258 -0.035078 -0.03589 -0.046371 -0.041783 -0.045382 -0.037289 -0.036525 -0.042473 -0.046038 -0.047867 -0.036281 2.4501 0.00022374 -0.011846 0.0031475 0.010192 0.01305 -0.0057153 0.0058476 -0.009265 -0.0013869 0 -0.016656 0 -0.00051414 0 -0.00096392 0 0.82261
1.9297 -0.032562 -0.034054 -0.039488 -0.040701 -0.038163 -0.028103 -0.042902 -0.056235 -0.068085 -0.044017 -0.05022 2.4712 0.0022247 -0.01267 0.0031993 0.0067296 0.015655 -0.0070194 0.0058397 -0.010999 0.0069836 0 -0.016481 0 -0.00019679 0 -0.0003205 0 0.89955
1.9336 -0.030259 -0.032282 -0.034336 -0.034891 -0.03054 -0.020505 -0.049611 -0.062077 -0.076559 -0.037144 -0.058789 2.4802 0.0030172 -0.010679 0.0045784 0.0023821 0.016862 -0.0062759 0.004128 -0.0073975 0.0091217 0 -0.016174 0 0.00035077 0 -0.00016644 0 0.91512
1.9375 -0.027994 -0.031196 -0.03324 -0.028731 -0.026331 -0.019512 -0.049034 -0.054633 -0.062103 -0.030525 -0.053676 2.4746 0.0010592 -0.0071868 0.0059591 -0.00052436 0.015262 -0.0042956 0.0013594 -0.0015541 0.0045274 0 -0.015851 0 0.00065218 0 -0.00049634 0 0.823
1.9414 -0.025816 -0.031068 -0.034135 -0.024608 -0.02537 -0.024862 -0.037878 -0.034827 -0.029754 -0.026197 -0.034426 2.462 -0.0024437 -0.0041472 0.0048754 -0.0013679 0.010683 -0.0025299 -0.0011765 0.0023934 -0.0020742 0 -0.015579 0 0.00044584 0 -0.00083919 0 0.62763
1.9453 -0.024642 -0.031544 -0.032885 -0.021805 -0.024717 -0.032035 -0.020463 -0.010691 0.0037604 -0.023931 -0.0099708 2.4545 -0.0045492 -0.0027419 0.00027875 -0.0013169 0.00444 -0.0018348 -0.0023868 0.0027731 -0.0052835 0 -0.0154 0 -1.7453e-05 0 -0.000759 0 0.39685
1.9492 -0.02557 -0.031922 -0.027861 -0.019099 -0.02235 -0.036502 -0.0062839 0.0063738 0.021117 -0.022524 0.0064236 2.4574 -0.0032337 -0.0026456 -0.0058115 -0.0017516 -0.0012046 -0.0019045 -0.0021312 0.0011717 -0.0036398 0 -0.015377 0 -0.00014479 0 -0.000303 0 0.23382
1.9531 -0.028391 -0.031685 -0.02222 -0.017688 -0.019514 -0.037014 -0.0035291 0.0080911 0.015314 -0.02185 0.0054446 2.464 0.00089281 -0.0025554 -0.0094068 -0.0026336 -0.0040054 -0.0018721 -0.0011729 0.0002163 -0.00014854 0 -0.015578 0 0.0004768 0 5.1365e-05 0 0.21999
1.957 -0.031017 -0.030759 -0.021353 -0.020799 -0.01935 -0.035288 -0.01344 -0.0057213 -0.007524 -0.023368 -0.012488 2.4615 0.0053352 -0.001488 -0.0077197 -0.0024749 -0.0026424 -0.0013947 -0.0003706 0.00086595 0.0013108 0 -0.01599 0 0.0016665 0 -0.00010535 0 0.36403
1.9609 -0.03088 -0.029311 -0.02766 -0.02995 -0.023165 -0.033127 -0.029645 -0.027209 -0.034277 -0.028366 -0.037758 2.4434 0.0079424 0.00034369 -0.0016707 1.8822e-05 0.0027278 -0.0010689 5.866e-05 0.0018414 -0.00011301 0 -0.016445 0 0.0027289 0 -0.00067419 0 0.59144
1.9648 -0.02723 -0.027399 -0.037531 -0.041639 -0.028227 -0.030309 -0.042635 -0.045395 -0.053743 -0.03566 -0.057566 2.4143 0.0083233 0.0018554 0.0045931 0.0042507 0.010368 -0.0017299 0.00045038 0.0014051 -0.0017834 0 -0.016691 0 0.0029788 0 -0.0011135 0 0.78364
1.9688 -0.022081 -0.024925 -0.043606 -0.048372 -0.02959 -0.025356 -0.045735 -0.05228 -0.061309 -0.04122 -0.062983 2.3854 0.0072987 0.0022434 0.0068957 0.0077414 0.017354 -0.003363 0.00093099 -0.00062285 -0.00068895 0 -0.016571 0 0.0022668 0 -0.00095623 0 0.84206
1.9727 -0.018601 -0.021923 -0.040522 -0.043925 -0.024488 -0.01806 -0.038297 -0.046093 -0.057521 -0.040511 -0.052608 2.363 0.0054433 0.0017899 0.0042516 0.0080241 0.020531 -0.0047925 0.00091423 -0.0027089 0.0032191 0 -0.016163 0 0.001069 0 -0.00027353 0 0.73671
1.9766 -0.018268 -0.018785 -0.029137 -0.028488 -0.015121 -0.010791 -0.0246 -0.030444 -0.044419 -0.031763 -0.031471 2.3428 0.0025897 0.0014936 -0.00060117 0.004779 0.017867 -0.0045641 -0.00045122 -0.0032953 0.0068112 0 -0.015731 0 9.3233e-05 0 0.00037201 0 0.51176
1.9805 -0.019443 -0.016069 -0.015616 -0.0089875 -0.0069887 -0.0068382 -0.010314 -0.011285 -0.02429 -0.017428 -0.0071923 2.3152 -0.0012155 0.0018917 -0.0036704 0.0002487 0.0096601 -0.0022353 -0.0032494 -0.0024272 0.0067926 0 -0.015525 0 -0.00023577 0 0.00044503 0 0.25171
1.9844 -0.018806 -0.014 -0.0063886 0.0059114 -0.004111 -0.0072453 0.0004213 0.0056654 -0.0013336 -0.0026472 0.013534 2.2753 -0.0047292 0.0022968 -0.0028982 -0.0025093 -0.0012207 0.0011504 -0.0062946 -0.0016116 0.0029059 0 -0.015592 0 1.4223e-05 0 -6.8307e-05 0 0.03518
1.9883 -0.01434 -0.012174 -0.0035281 0.011853 -0.0055414 -0.0093602 0.0058082 0.016101 0.017378 0.0079313 0.026498 2.2276 -0.0060969 0.0013334 0.0006623 -0.002037 -0.010533 0.0038733 -0.0078394 -0.0021383 -0.0017645 0 -0.015767 0 0.00048975 0 -0.0006591 0 -0.095287
1.9922 -0.0070903 -0.0098182 -0.0043074 0.010792 -0.0064796 -0.0089144 0.0058649 0.017791 0.024728 0.012453 0.029983 2.1817 -0.0047423 -0.0016095 0.0044075 0.0005047 -0.014841 0.0048818 -0.0069374 -0.0036721 -0.0035693 0 -0.015846 0 0.00091393 0 -0.00077895 0 -0.1373
1.9961 -0.00012057 -0.0064171 -0.0046626 0.0077239 -0.0029701 -0.0039909 0.0019592 0.011501 0.018729 0.011864 0.024483 2.1431 -0.0024936 -0.0053627 0.0067137 0.0024932 -0.013389 0.0044407 -0.0041602 -0.0045848 -0.0014554 0 -0.01577 0 0.0012553 0 -0.0003404 0 -0.11506
2 0.0041741 -0.0021188 -0.0028969 0.0058048 0.0042283 0.0028697 -0.0033083 0.0014045 0.00505 0.0082937 0.012625 2.1095 -0.0023123 -0.0074716 0.0080013 0.0020635 -0.0083573 0.0035712 -0.00096114 -0.0036712 0.0023572 0 -0.015669 0 0.0015986 0 0.000233 0 -0.062771
2.0039 0.0057905 0.0024092 -0.00031465 0.0045706 0.010257 0.0067406 -0.0067349 -0.0064404 -0.0064351 0.0035885 -0.0012169 2.076 -0.0054472 -0.0059638 0.0095533 -0.00051088 -0.003253 0.0029465 0.0016472 -0.0014979 0.0045672 0 -0.015728 0 0.0019175 0 0.0004307 0 -0.012616
2.0078 0.0064276 0.0064536 0.0011732 0.0024416 0.010687 0.005001 -0.0061079 -0.0074894 -0.0088268 -0.00098418 -0.012205 2.0409 -0.0097703 -0.00099279 0.011578 -0.0032657 -0.00056531 0.0023774 0.003721 -1.3156e-05 0.0036438 0 -0.016026 0 0.0020181 0 0.00012869 0 0.012693
2.0117 0.0074227 0.0095452 0.0015405 0.00014536 0.0057051 0.00033795 -0.0017088 -0.0016543 -0.0029658 -0.0042863 -0.016881 2.0079 -0.011237 0.0050008 0.012656 -0.004189 -0.00040949 0.001346 0.005681 -0.00075026 0.00080793 0 -0.016462 0 0.0017105 0 -0.00033676 0 0.0043553
2.0156 0.0085648 0.01135 0.0025992 0.00085731 6.4547e-05 -0.0011005 0.0039114 0.0068566 0.0044938 -0.0051693 -0.014478 1.9798 -0.0074403 0.0087967 0.011183 -0.0025922 -0.0011254 -7.0275e-05 0.0071181 -0.0032925 -0.0014143 0 -0.016841 0 0.0010176 0 -0.00053941 0 -0.032635
2.0195 0.0088349 0.011465 0.0056703 0.006552 -0.0011321 0.0047597 0.0081203 0.012991 0.0078175 -0.0030207 -0.0068061 1.9527 -9.1049e-06 0.0084709 0.0072985 0.00072088 -0.0012047 -0.00095399 0.0065904 -0.0054108 -0.0014375 0 -0.017011 0 0.00019711 0 -0.00039366 0 -0.085434
2.0234 0.0079376 0.0095585 0.0096306 0.014462 0.0030806 0.01552 0.010441 0.014707 0.0073476 0.0016197 0.0030914 1.918 0.0064759 0.0045705 0.0031955 0.0042568 -0.00082732 -0.00033362 0.0029311 -0.0047794 0.00036666 0 -0.016951 0 -0.00044837 0 -0.00022142 0 -0.14149
2.0273 0.0067169 0.0058343 0.011538 0.017976 0.0087984 0.023347 0.012499 0.013821 0.0082871 0.0071335 0.012451 1.8704 0.0081636 -0.00034753 0.0012929 0.0067363 -0.001637 0.0017522 -0.0030738 -0.00083899 0.0024533 0 -0.01676 0 -0.00078401 0 -0.00040316 0 -0.19175
2.0313 0.0059687 0.0013059 0.0093228 0.01207 0.010743 0.021139 0.015487 0.013235 0.014485 0.011576 0.019479 1.8149 0.0048801 -0.0034041 0.0019505 0.0075249 -0.0049346 0.0040283 -0.0084319 0.0046695 0.0035837 0 -0.016569 0 -0.00088135 0 -0.00097075 0 -0.22616
2.0352 0.0051262 -0.0025991 0.0038834 -0.0015009 0.0066873 0.0087829 0.01773 0.01345 0.023403 0.013401 0.023097 1.764 -0.00019628 -0.0031708 0.0030113 0.0066527 -0.0099076 0.0049298 -0.0097626 0.0088603 0.0035616 0 -0.016452 0 -0.00087426 0 -0.001551 0 -0.22782
2.0391 0.0025629 -0.0049472 -0.0015467 -0.014439 -0.0010631 -0.0060556 0.015268 0.011899 0.027286 0.011645 0.022421 1.7277 -0.0035301 -0.00045306 0.0018149 0.0047101 -0.013585 0.0038918 -0.0058876 0.0096346 0.00284 0 -0.016379 0 -0.00080227 0 -0.00172 0 -0.176
2.043 -0.0025393 -0.0059616 -0.0042245 -0.018079 -0.0080617 -0.013693 0.0055378 0.0057682 0.019613 0.0058343 0.016715 1.7054 -0.003924 0.0023368 -0.0020803 0.0026437 -0.012783 0.0017732 0.00099516 0.007011 0.001766 0 -0.016247 0 -0.00060068 0 -0.0014253 0 -0.060486
2.0469 -0.0087181 -0.0067974 -0.0042631 -0.010424 -0.011459 -0.010113 -0.0091955 -0.0046035 0.00098368 -0.0037711 0.0059785 1.6863 -0.0026133 0.0028101 -0.0060575 0.0012916 -0.0065916 1.3077e-05 0.0066733 0.0030041 0.00036211 0 -0.015965 0 -0.00022459 0 -0.0010632 0 0.10347
2.0508 -0.012982 -0.0085679 -0.0043206 0.002086 -0.011723 -0.00011404 -0.022378 -0.015273 -0.0208 -0.01555 -0.0082929 1.6593 -0.0012581 0.00023438 -0.006455 0.00077717 0.0026241 -0.00066432 0.0078279 0.00020264 -0.0012796 0 -0.01555 0 0.00024506 0 -0.0011235 0 0.27474
2.0547 -0.013407 -0.01146 -0.0069403 0.0096555 -0.011285 0.0067244 -0.027904 -0.021739 -0.036287 -0.026313 -0.022889 1.622 -0.00027382 -0.0039082 -0.0017719 0.00031056 0.010597 -0.00075321 0.0042288 2.2402e-05 -0.0026568 0 -0.01516 0 0.00063089 0 -0.0017253 0 0.40518
2.0586 -0.011149 -0.014697 -0.012068 0.0066059 -0.011944 0.0037605 -0.025074 -0.022563 -0.040583 -0.032328 -0.033644 1.5803 0.00086632 -0.0069107 0.0057851 -0.0011741 0.013924 -0.0012337 -0.0013977 0.0017966 -0.0031132 0 -0.015017 0 0.00078746 0 -0.0024721 0 0.46575
2.0625 -0.0098002 -0.017324 -0.017075 -0.0051031 -0.013686 -0.0078895 -0.019139 -0.020112 -0.035253 -0.031324 -0.037084 1.5415 0.0021674 -0.0068 0.011858 -0.0038943 0.012144 -0.0023918 -0.0055431 0.0033397 -0.0024762 0 -0.015242 0 0.00069416 0 -0.002764 0 0.46047
2.0664 -0.012451 -0.019043 -0.019244 -0.018779 -0.015668 -0.02123 -0.016684 -0.017991 -0.025399 -0.024122 -0.032298 1.5063 0.0025814 -0.0038558 0.013281 -0.006653 0.0076411 -0.0034195 -0.0063455 0.0026437 -0.0013585 0 -0.015745 0 0.0004352 0 -0.0022921 0 0.41917
2.0703 -0.019094 -0.020391 -0.018401 -0.029 -0.017849 -0.029772 -0.020005 -0.017925 -0.015567 -0.014531 -0.021991 1.4687 0.0012399 -0.00043615 0.010334 -0.0075943 0.00363 -0.0032195 -0.0045265 -0.0004804 -0.00071448 0 -0.016252 0 0.00011981 0 -0.0012827 0 0.37777
2.0742 -0.026702 -0.022196 -0.017221 -0.035067 -0.021241 -0.032478 -0.025679 -0.019172 -0.0082307 -0.007436 -0.011816 1.4215 -0.001019 0.00088922 0.0060395 -0.0058317 0.0019376 -0.0015951 -0.00241 -0.004084 -0.0010243 0 -0.016497 0 -0.00015676 0 -0.00029557 0 0.36294
2.0781 -0.031817 -0.02491 -0.018886 -0.039344 -0.026516 -0.03314 -0.028615 -0.020609 -0.0051078 -0.0064062 -0.0078672 1.3618 -0.0019217 -0.00055629 0.0033356 -0.0024814 0.0022686 0.00042269 -0.0019957 -0.0054448 -0.0018898 0 -0.016412 0 -0.00029317 0 0.00022547 0 0.38972
2.082 -0.033251 -0.028395 -0.024201 -0.043067 -0.032639 -0.035486 -0.027542 -0.02278 -0.0084315 -0.012342 -0.01348 1.2917 -1.0797e-05 -0.0030127 0.0027628 3.4925e-05 0.0032729 0.0015096 -0.0035334 -0.0031473 -0.0024348 0 -0.016165 0 -0.00018376 0 0.00024946 0 0.46565
2.0859 -0.032567 -0.032179 -0.030789 -0.044373 -0.03728 -0.039198 -0.026484 -0.02745 -0.01978 -0.023663 -0.027223 1.2155 0.0033662 -0.003845 0.0026455 -3.2735e-06 0.0042193 0.001345 -0.0054864 0.0017533 -0.0021113 0 -0.015998 0 0.00019789 0 7.0998e-05 0 0.58982
2.0898 -0.03226 -0.035766 -0.035139 -0.040606 -0.038869 -0.040671 -0.030688 -0.035133 -0.037347 -0.037345 -0.043559 1.1371 0.0047204 -0.0018756 0.0013176 -0.00208 0.0056947 0.00094341 -0.0057729 0.0064632 -0.0011299 0 -0.016011 0 0.00070068 0 -3.3767e-05 0 0.74508
2.0938 -0.033582 -0.038695 -0.035678 -0.03227 -0.038255 -0.037416 -0.040952 -0.043508 -0.054958 -0.049894 -0.055946 1.0597 0.0015583 0.0016195 -0.00094172 -0.0038858 0.0087553 0.001606 -0.0033909 0.0085055 -0.00013307 0 -0.016093 0 0.0010268 0 -6.5128e-05 0 0.89421
2.0977 -0.035931 -0.040467 -0.034059 -0.024189 -0.038077 -0.031344 -0.051974 -0.048798 -0.06493 -0.058035 -0.060402 0.98608 -0.0049239 0.0041748 -0.0021612 -0.0034509 0.013409 0.0034703 0.00068158 0.0074138 0.0004929 0 -0.016053 0 0.00093695 0 -0.00024135 0 0.99136
2.1016 -0.037914 -0.040654 -0.033422 -0.022143 -0.040124 -0.027408 -0.056508 -0.04895 -0.063132 -0.059483 -0.057172 0.91687 -0.010431 0.0044588 -0.00078903 -0.0010159 0.017935 0.0051199 0.0039926 0.0047227 0.00091308 0 -0.015834 0 0.00047907 0 -0.00070885 0 1.0053
2.1055 -0.038647 -0.039237 -0.035138 -0.027812 -0.043141 -0.028849 -0.051538 -0.045337 -0.052008 -0.053898 -0.04954 0.84719 -0.011213 0.003403 0.0025118 0.0011763 0.019798 0.0047606 0.0043064 0.0024359 0.001419 0 -0.0156 0 6.8012e-06 0 -0.0013207 0 0.93756
2.1094 -0.038042 -0.036821 -0.037128 -0.036747 -0.043439 -0.033832 -0.040717 -0.041068 -0.038701 -0.043398 -0.04101 0.7673 -0.0074262 0.0030243 0.0052312 0.0010601 0.017509 0.0019503 0.0013358 0.0014509 0.0017517 0 -0.015615 0 -8.2904e-05 0 -0.0017052 0 0.81909
2.1133 -0.036243 -0.034365 -0.035551 -0.041512 -0.038188 -0.036943 -0.030965 -0.037586 -0.029574 -0.031846 -0.033185 0.66859 -0.002945 0.0041304 0.0052571 -0.0011273 0.01188 -0.0017366 -0.0028595 0.0012824 0.00099288 0 -0.016006 0 0.0003093 0 -0.0015632 0 0.68914
2.1172 -0.033285 -0.032536 -0.028636 -0.037505 -0.028627 -0.034277 -0.026571 -0.03319 -0.025708 -0.022991 -0.025837 0.55117 -0.0017173 0.005291 0.0028577 -0.0028476 0.0055887 -0.0038085 -0.0053299 0.0010591 -0.0016577 0 -0.016635 0 0.00088104 0 -0.00092108 0 0.5737
2.1211 -0.029492 -0.031219 -0.019209 -0.0266 -0.020061 -0.027237 -0.026313 -0.025318 -0.023187 -0.018644 -0.018689 0.4257 -0.0041083 0.0042636 0.00048602 -0.0015114 0.00137 -0.0028122 -0.0045591 0.00056545 -0.0058242 0 -0.017164 0 0.0011827 0 -0.0001162 0 0.48146
2.125 -0.02592 -0.029659 -0.013244 -0.015703 -0.018102 -0.021369 -0.025922 -0.014469 -0.01786 -0.01822 -0.012994 0.30658 -0.0067437 0.00055027 0.00055196 0.0030279 0.00029198 0.00054463 -0.0017403 0.00024602 -0.0096773 0 -0.017266 0 0.0010152 0 0.00046087 0 0.41609
2.1289 -0.023898 -0.027131 -0.015188 -0.0116 -0.023983 -0.021295 -0.023034 -0.0056153 -0.010316 -0.019857 -0.011362 0.20132 -0.0059594 -0.0035432 0.003219 0.0080387 0.0014733 0.0040277 0.00023387 0.00036168 -0.010951 0 -0.016828 0 0.0006019 0 0.00063072 0 0.38767
2.1328 -0.023774 -0.023571 -0.023861 -0.016298 -0.03293 -0.026524 -0.019652 -0.0050944 -0.0064807 -0.022003 -0.015896 0.10519 -0.0014731 -0.0046542 0.0062307 0.0099956 0.003331 0.0056274 -0.00063873 0.00045566 -0.0086101 0 -0.016012 0 0.00036688 0 0.00048337 0 0.40838
2.1367 -0.024182 -0.019646 -0.032706 -0.026212 -0.037297 -0.031962 -0.01987 -0.015265 -0.012885 -0.024069 -0.026139 0.0054983 0.003276 -0.0014468 0.0068633 0.0073939 0.0051099 0.0048954 -0.0035627 -0.00011117 -0.0038015 0 -0.015184 0 0.00052205 0 0.00022454 0 0.4752
2.1406 -0.022931 -0.016292 -0.034622 -0.035144 -0.032261 -0.032463 -0.025319 -0.031585 -0.030213 -0.02585 -0.038435 -0.10876 0.0043865 0.00393 0.0041814 0.001897 0.0072374 0.0028724 -0.0055643 -0.0011315 0.00084182 0 -0.014742 0 0.00085708 0 -1.2043e-05 0 0.55788
2.1445 -0.018993 -0.014135 -0.027584 -0.038292 -0.019554 -0.027057 -0.032804 -0.044861 -0.050509 -0.026646 -0.047194 -0.2403 0.0011496 0.0075716 -0.00037008 -0.0030487 0.010181 0.00095538 -0.0042324 -0.0013555 0.0031071 0 -0.014921 0 0.00093487 0 -0.00021636 0 0.60669
2.1484 -0.013705 -0.013225 -0.016291 -0.034396 -0.0061593 -0.019096 -0.036313 -0.047031 -0.060885 -0.025198 -0.047332 -0.38431 -0.003375 0.0072531 -0.004362 -0.0048143 0.012984 -0.00012236 -9.2569e-05 0.00033028 0.002794 0 -0.015641 0 0.00050919 0 -0.00041408 0 0.57726
2.1523 -0.0098256 -0.013087 -0.0082654 -0.025237 0.0010545 -0.012664 -0.031476 -0.036048 -0.051686 -0.02059 -0.036632 -0.53348 -0.005262 0.0043547 -0.0063082 -0.0032159 0.013135 -0.00041089 0.0037222 0.0034034 0.0016414 0 -0.016489 0 -0.00023115 0 -0.00057449 0 0.45448
2.1563 -0.0090809 -0.012913 -0.0076184 -0.013741 0.00043884 -0.0089739 -0.018621 -0.016504 -0.023492 -0.013168 -0.017009 -0.68139 -0.0032036 0.0024191 -0.00641 -5.3842e-05 0.0083047 -0.00021269 0.0043705 0.0055955 0.0016437 0 -0.016916 0 -0.0008182 0 -0.00062595 0 0.25965
2.1602 -0.010454 -0.011785 -0.011768 -0.0024378 -0.0036741 -0.006088 -0.0022922 0.0037162 0.012162 -0.0045737 0.0058453 -0.82262 0.00066766 0.0036936 -0.0057419 0.0026899 -0.0012682 0.00029979 0.0021019 0.0047017 0.0032373 0 -0.016588 0 -0.00090704 0 -0.00054752 0 0.039776
2.1641 -0.010901 -0.0090123 -0.013937 0.0070076 -0.0049904 -0.0017061 0.011767 0.017786 0.039187 0.0031177 0.024465 -0.9529 0.0030882 0.0069644 -0.0049827 0.0043027 -0.011915 0.00094615 0.00017834 0.00082845 0.0049774 0 -0.015666 0 -0.00054838 0 -0.00041216 0 -0.15086
2.168 -0.0079038 -0.0045516 -0.009204 0.013604 -0.00054474 0.0041445 0.019529 0.02251 0.046357 0.008315 0.032712 -1.0726 0.0026081 0.0087551 -0.0039963 0.0053732 -0.018359 0.0012996 0.0017759 -0.0031689 0.0049908 0 -0.014759 0 -9.655e-05 0 -0.00031698 0 -0.26723
2.1719 -0.0015518 0.00077855 0.001185 0.01689 0.007162 0.0092296 0.019872 0.018554 0.03352 0.010262 0.028681 -1.1901 0.00038071 0.006721 -0.0024544 0.0067173 -0.017211 0.00093745 0.0066835 -0.0038387 0.0028496 0 -0.014519 0 0.0001305 0 -0.00027751 0 -0.28674
2.1758 0.0057141 0.0056595 0.01096 0.017053 0.012752 0.011616 0.014311 0.0093853 0.010725 0.008975 0.015787 -1.32 -0.0015659 0.0019709 -0.00056897 0.0083426 -0.0095317 9.3852e-05 0.011022 -0.00018019 9.6392e-05 0 -0.01514 0 0.00010749 0 -0.00021958 0 -0.21945
2.1797 0.011284 0.0091334 0.014309 0.015062 0.012793 0.011724 0.00621 -0.00011409 -0.0086981 0.005322 0.0010986 -1.4718 -0.0024409 -0.0018715 0.00096695 0.0093098 -0.00031334 -8.7035e-05 0.010496 0.0052004 -0.0011141 0 -0.016195 0 5.5737e-05 0 -9.837e-05 0 -0.11062
2.1836 0.014351 0.01132 0.010836 0.012484 0.0086271 0.011784 -0.00023133 -0.0052666 -0.016031 0.0012655 -0.0083414 -1.6389 -0.0029862 -0.0019006 0.0017072 0.0084652 0.0049184 0.0016866 0.0043185 0.0080877 -1.1451e-06 0 -0.016976 0 0.0001809 0 -1.7036e-05 0 -0.026521
2.1875 0.015941 0.013283 0.0057581 0.010967 0.0049521 0.013415 -0.0015142 -0.0034673 -0.01085 -0.00038999 -0.0089941 -1.7993 -0.0039491 0.0016369 0.0019193 0.0053913 0.0038443 0.0055186 -0.0038101 0.0062108 0.0021199 0 -0.017072 0 0.000468 0 -0.00018755 0 -0.023431
2.1914 0.017325 0.016031 0.0053962 0.011624 0.0057186 0.015993 0.0033917 0.004519 0.0011605 0.0027466 -0.0019005 -1.9294 -0.0047278 0.0058744 0.0021882 0.00091824 -0.0014463 0.0096985 -0.0087079 0.0012184 0.003114 0 -0.016689 0 0.00071512 0 -0.00072793 0 -0.11642
2.1953 0.018655 0.019488 0.012021 0.014544 0.011083 0.017549 0.01232 0.015036 0.013536 0.010978 0.0090763 -2.0239 -0.0038779 0.0080506 0.0026173 -0.0030989 -0.00664 0.011664 -0.0080381 -0.0027445 0.0021239 0 -0.016412 0 0.00073809 0 -0.0014794 0 -0.27106
2.1992 0.0192 0.022423 0.022339 0.018671 0.017876 0.017134 0.021256 0.023904 0.023084 0.021854 0.020167 -2.1016 -0.00099762 0.0076606 0.0026435 -0.0046639 -0.0088575 0.0099732 -0.0040773 -0.0026431 0.00047107 0 -0.016619 0 0.00053176 0 -0.0020489 0 -0.42721
2.2031 0.018659 0.023471 0.030473 0.022191 0.022716 0.016064 0.027085 0.029024 0.030086 0.031397 0.029432 -2.1926 0.0021458 0.0061198 0.0018244 -0.002824 -0.008709 0.0055947 -0.0013788 0.0008556 0.00042423 0 -0.017106 0 0.00025189 0 -0.002089 0 -0.53774
2.207 0.017909 0.022356 0.032506 0.023419 0.024653 0.016614 0.029498 0.03111 0.035647 0.036485 0.036332 -2.3145 0.0027267 0.0046969 0.00075932 0.0014736 -0.0091286 0.0012293 -0.0025345 0.004093 0.0029401 0 -0.017276 0 7.045e-05 0 -0.0015902 0 -0.59157
2.2109 0.018204 0.020166 0.028789 0.021824 0.025081 0.019476 0.030356 0.031994 0.039302 0.036469 0.040241 -2.4591 -0.00061193 0.0031459 0.00094085 0.0055508 -0.012181 -0.00086236 -0.0059085 0.0037559 0.0065315 0 -0.016726 0 5.4681e-05 0 -0.00092119 0 -0.60466
2.2148 0.019708 0.018431 0.022697 0.018543 0.025508 0.022692 0.031159 0.032294 0.039049 0.032777 0.039825 -2.6009 -0.0062038 0.00047977 0.0033508 0.0064402 -0.016773 -0.00062961 -0.0073158 -0.00015468 0.0084349 0 -0.015673 0 0.00015595 0 -0.0005569 0 -0.59191
2.2188 0.021061 0.017893 0.017615 0.015892 0.025795 0.023338 0.031249 0.030809 0.033403 0.027142 0.034106 -2.7185 -0.01038 -0.0031554 0.0070653 0.0029053 -0.019359 1.8606e-05 -0.0039978 -0.0043207 0.0070961 0 -0.01479 0 0.00027324 0 -0.00071527 0 -0.55024
2.2227 0.020653 0.01811 0.014951 0.015989 0.024693 0.020438 0.028627 0.026207 0.023222 0.020375 0.024103 -2.8125 -0.010284 -0.0058346 0.0094475 -0.0033915 -0.017035 -0.00075391 0.0027484 -0.0049941 0.003692 0 -0.01462 0 0.00031549 0 -0.001204 0 -0.46991
2.2266 0.018403 0.018177 0.014346 0.019355 0.021919 0.016233 0.022624 0.019185 0.01164 0.012855 0.013205 -2.9015 -0.0060554 -0.0054468 0.0081501 -0.0086963 -0.010305 -0.0028179 0.0085637 -0.0011925 0.0012207 0 -0.015095 0 0.00023819 0 -0.0015961 0 -0.3606
2.2305 0.01614 0.017735 0.015033 0.024439 0.019272 0.0144 0.01554 0.012708 0.0024063 0.0059353 0.0055715 -3.0043 -0.0005562 -0.0020099 0.00332 -0.0096552 -0.0030313 -0.0041388 0.009618 0.0045269 0.0019049 0 -0.015638 0 7.2251e-05 0 -0.0015713 0 -0.26175
2.2344 0.015997 0.017217 0.016636 0.028462 0.019275 0.016724 0.011325 0.0098956 -0.0017994 0.0022919 0.0037392 -3.1226 0.0029691 0.001827 -0.002078 -0.0057303 0.00041453 -0.0027565 0.0055933 0.0082437 0.0052233 0 -0.015711 0 -6.567e-05 0 -0.0011382 0 -0.22111
2.2383 0.018271 0.017168 0.01888 0.029013 0.022458 0.02129 0.012324 0.011545 2.2145e-05 0.004306 0.0073602 -3.2404 0.003232 0.0029444 -0.0043784 0.00037702 -0.0015894 0.0011883 -0.00037339 0.0078186 0.008345 0 -0.015295 0 -3.3152e-05 0 -0.00058296 0 -0.25772
2.2422 0.020865 0.017481 0.021044 0.025399 0.026055 0.023943 0.017192 0.01565 0.0073648 0.01178 0.013935 -3.3386 0.0014255 0.00067174 -0.0021166 0.0047134 -0.0069576 0.0053231 -0.0044293 0.0043609 0.0085853 0 -0.014833 0 0.00020153 0 -0.00023233 0 -0.34344
2.2461 0.021004 0.017443 0.022135 0.018969 0.02578 0.02182 0.022058 0.019251 0.018292 0.021325 0.02063 -3.4104 -0.00015118 -0.0024157 0.0027765 0.0049247 -0.011885 0.0069757 -0.0048843 0.00096995 0.0057002 0 -0.014752 0 0.00045601 0 -0.00024327 0 -0.42152
2.25 0.01773 0.016543 0.021682 0.012334 0.019427 0.015869 0.023793 0.020677 0.029299 0.028367 0.025536 -3.4657 2.9257e-05 -0.0027887 0.0065676 0.0017182 -0.013909 0.0054043 -0.0029065 3.3818e-05 0.0020158 0 -0.015041 0 0.00041323 0 -0.00055582 0 -0.44696
2.2539 0.012874 0.015119 0.020184 0.008024 0.0091415 0.010123 0.022269 0.020093 0.035855 0.030183 0.02765 -3.5221 0.0017988 0.00070396 0.0067513 -0.0021034 -0.013388 0.0023045 -0.00085239 0.0014344 0.00034996 0 -0.015313 0 -0.00010652 0 -0.00098218 0 -0.4138
2.2578 0.0095876 0.014049 0.018589 0.0072701 0.00022305 0.0083228 0.019575 0.018244 0.034286 0.027293 0.026265 -3.5933 0.0037131 0.0056235 0.0039243 -0.0040232 -0.012353 0.00020053 -2.3827e-05 0.0030476 0.0016077 0 -0.015243 0 -0.00089496 0 -0.0013196 0 -0.34836
2.2617 0.0097451 0.013772 0.017327 0.0094597 -0.0027015 0.010759 0.017337 0.015196 0.024172 0.022122 0.020962 -3.6832 0.0041734 0.0080672 0.00097691 -0.0035426 -0.012067 0.00025931 0.00017646 0.0029142 0.0041325 0 -0.014918 0 -0.0014029 0 -0.0014204 0 -0.2797
2.2656 0.012489 0.013717 0.015938 0.012491 0.00099958 0.014025 0.015052 0.010597 0.009292 0.01648 0.012382 -3.7866 0.0024124 0.0061833 0.00044455 -0.0020137 -0.011713 0.0015032 0.0012151 0.0011091 0.005265 0 -0.01474 0 -0.0011344 0 -0.0012312 0 -0.21748
2.2695 0.015093 0.012833 0.01373 0.013908 0.0077725 0.013903 0.01114 0.0050106 -0.0041645 0.010493 0.0028364 -3.8936 -0.0010796 0.0018071 0.0023889 -0.0011022 -0.0094304 0.001989 0.0037088 -0.00030042 0.0036337 0 -0.014998 0 -9.1544e-05 0 -0.00082287 0 -0.15595
2.2734 0.015238 0.010744 0.01075 0.012277 0.012757 0.0090071 0.0053995 0.00042466 -0.01115 0.0038926 -0.0043281 -3.9929 -0.0047298 -0.0012543 0.0045572 -0.0014561 -0.0046221 0.00070171 0.0066275 0.00085015 0.00018075 0 -0.015574 0 0.0011472 0 -0.00037895 0 -0.094382
2.2773 0.01269 0.0082897 0.0080091 0.0080473 0.013251 0.0021623 0.00011855 -0.0010463 -0.010468 -0.0020419 -0.006457 -4.0746 -0.0065876 -0.00061652 0.0044813 -0.0026157 0.00076011 -0.0016154 0.0080655 0.0046979 -0.0028405 0 -0.016073 0 0.0018444 0 -0.00010011 0 -0.048976
2.2813 0.0091222 0.0067992 0.006698 0.0032888 0.010155 -0.0016768 -0.0015056 0.00092706 -0.0046005 -0.004415 -0.0030999 -4.1354 -0.0053829 0.0027694 0.0015667 -0.0038351 0.0033324 -0.0033104 0.006851 0.0088503 -0.0038567 0 -0.016227 0 0.0016881 0 -5.9616e-05 0 -0.042942
2.2852 0.006534 0.0067686 0.0071851 0.00043209 0.0067256 0.00064451 0.00188 0.0045325 0.0028866 -0.0010646 0.0039458 -4.1822 -0.0014367 0.0058133 -0.0025691 -0.0047373 0.00096028 -0.0033565 0.0036174 0.010062 -0.0031495 0 -0.016139 0 0.0010176 0 -0.00013351 0 -0.085662
2.2891 0.0057849 0.0073115 0.00879 0.00084054 0.0060548 0.0078151 0.008525 0.0076441 0.0099034 0.0068674 0.011983 -4.2309 0.0032842 0.0062633 -0.0055813 -0.0052276 -0.0053131 -0.0020635 0.00045059 0.0068595 -0.002272 0 -0.016107 0 0.00046832 0 -0.00010047 0 -0.16259
2.293 0.0063522 0.0070352 0.010451 0.0041879 0.0091857 0.014817 0.014918 0.00998 0.016203 0.01492 0.018863 -4.2963 0.0062852 0.0046048 -0.0062569 -0.0050931 -0.011825 -0.0004383 -0.00062647 0.0010094 -0.0023856 0 -0.016246 0 0.00035901 0 0.00014756 0 -0.24473
2.2969 0.0071738 0.0055322 0.011495 0.0089432 0.014768 0.01658 0.018275 0.013112 0.021711 0.018309 0.023349 -4.3811 0.0062246 0.0032618 -0.0051992 -0.0040272 -0.01494 0.00096615 0.00083722 -0.0034782 -0.0031237 0 -0.016337 0 0.00040695 0 0.0004755 0 -0.3061
2.3008 0.0075945 0.0039776 0.011726 0.01337 0.019925 0.011724 0.017876 0.018027 0.024957 0.015438 0.024497 -4.4732 0.0038809 0.0041179 -0.0039877 -0.002147 -0.013605 0.0024707 0.003393 -0.0032139 -0.0030356 0 -0.016088 0 6.0927e-05 0 0.00060171 0 -0.33185
2.3047 0.0076325 0.0041452 0.010958 0.016169 0.021603 0.0035033 0.014488 0.022783 0.02349 0.0088077 0.021236 -4.5542 0.0015288 0.0068064 -0.0037608 -0.00030101 -0.0097586 0.0046012 0.0048289 0.0019902 -0.001177 0 -0.015539 0 -0.00086242 0 0.00035646 0 -0.31408
2.3086 0.007595 0.0067077 0.0087615 0.016484 0.017978 -0.0026775 0.0091746 0.023134 0.016059 0.0026584 0.013058 -4.6142 0.001133 0.0092219 -0.004459 0.00041944 -0.0063902 0.0071482 0.0039014 0.0088601 0.0016719 0 -0.01514 0 -0.0018728 0 -0.00013571 0 -0.24802
2.3125 0.0076173 0.010425 0.0049539 0.013784 0.009579 -0.0031719 0.0030247 0.016198 0.0044549 -0.00034451 0.0013505 -4.6585 0.0028342 0.0094768 -0.005203 -0.00039014 -0.0050484 0.0090337 0.0012776 0.012994 0.0033981 0 -0.015361 0 -0.002171 0 -0.00053718 0 -0.1397
2.3164 0.0075694 0.013012 0.00034462 0.008204 -0.00044475 0.0016102 -0.0022213 0.003913 -0.0068325 -0.00038272 -0.010106 -4.7015 0.0049898 0.0073281 -0.005276 -0.002082 -0.0049299 0.0091893 -0.0011019 0.012007 0.0023607 0 -0.016184 0 -0.00138 0 -0.00058395 0 -0.018298
2.3203 0.007288 0.012921 -0.0032205 0.0011781 -0.0075607 0.0080304 -0.0041248 -0.0073032 -0.013031 0.00098441 -0.016519 -4.7542 0.0056691 0.0039417 -0.004789 -0.0036707 -0.0041957 0.0075725 -0.0017115 0.0070649 -0.00094357 0 -0.017011 0 4.303e-05 0 -0.00031675 0 0.06596
2.3242 0.0068067 0.01048 -0.0039016 -0.0045625 -0.0083589 0.012134 -0.00098289 -0.010952 -0.011741 0.0029879 -0.014762 -4.8161 0.0042375 0.00064451 -0.00451 -0.0049319 -0.0021527 0.005269 -0.00070344 0.0017034 -0.0039536 0 -0.017124 0 0.0011232 0 -4.2085e-05 0 0.06767
2.3281 0.0063704 0.0074913 -0.0012373 -0.0062306 -0.0028322 0.012161 0.0063189 -0.0053349 -0.0039988 0.0060644 -0.0054796 -4.8787 0.0016795 -0.0018846 -0.0050731 -0.0066096 -0.00020743 0.0035225 0.00040899 -0.00094528 -0.0040459 0 -0.016323 0 0.0011552 0 -6.5964e-05 0 -0.019941
2.332 0.0062839 0.0058128 0.0033835 -0.0028532 0.0054345 0.0089724 0.014127 0.0052932 0.0066109 0.010301 0.007032 -4.9358 -0.00045401 -0.0033796 -0.0062486 -0.009311 -0.0006493 0.0025933 0.00036794 -0.00023161 -0.00090929 0 -0.015132 0 0.00025893 0 -0.00045452 0 -0.15315
2.3359 0.0067506 0.006176 0.0076469 0.0038026 0.011685 0.0047583 0.018289 0.014232 0.015809 0.01405 0.017211 -4.988 -0.0013555 -0.0034625 -0.0068916 -0.012176 -0.0043335 0.0015514 -0.0004729 0.0021503 0.0028117 0 -0.014372 0 -0.00077911 0 -0.0010303 0 -0.26315
2.3398 0.0077882 0.0080562 0.0098827 0.010309 0.013366 0.0016272 0.017186 0.017313 0.02034 0.014754 0.021312 -5.0395 -0.0013402 -0.0018456 -0.0056883 -0.012942 -0.0094141 -0.00075552 -0.00046377 0.0040398 0.0034266 0 -0.014472 0 -0.0012075 0 -0.0015655 0 -0.30206
2.3438 0.0092277 0.010367 0.0099923 0.013995 0.011782 0.0011184 0.012832 0.015156 0.01912 0.011493 0.019213 -5.0911 -0.0011591 0.00082537 -0.002226 -0.0097956 -0.012448 -0.0044089 0.0015359 0.004568 -0.00069265 0 -0.015143 0 -0.0009063 0 -0.0019482 0 -0.27342
2.3477 0.01081 0.012205 0.0091179 0.014709 0.010647 0.0042013 0.0090421 0.011331 0.013747 0.0066079 0.014004 -5.1382 -0.0011364 0.0026953 0.0024057 -0.0034685 -0.011124 -0.007979 0.0046226 0.0043489 -0.0073859 0 -0.015686 0 -0.00037221 0 -0.0021622 0 -0.22357
2.3516 0.012379 0.013179 0.008589 0.014416 0.012798 0.010817 0.0083813 0.0088155 0.0080455 0.0043107 0.0098902 -5.1772 -0.0010197 0.0018853 0.0060597 0.0025746 -0.0063476 -0.0093904 0.006285 0.0042992 -0.012015 0 -0.015637 0 -0.00017669 0 -0.0021561 0 -0.20343
2.3555 0.014053 0.013437 0.009166 0.015115 0.01792 0.019053 0.010629 0.0081816 0.0062522 0.0071794 0.0098045 -5.2124 -0.00052529 -0.0015849 0.0068817 0.0044936 -0.0018017 -0.0074324 0.0046734 0.0045235 -0.010986 0 -0.01515 0 -0.00044804 0 -0.0018103 0 -0.23364
2.3594 0.016174 0.013639 0.011045 0.017133 0.023159 0.025283 0.013821 0.0086521 0.010345 0.013764 0.014034 -5.2551 0.00019064 -0.0050725 0.004656 0.0011855 -0.0011573 -0.0027131 0.00063167 0.0043832 -0.004678 0 -0.014794 0 -0.00084006 0 -0.0010871 0 -0.29889
2.3633 0.018976 0.014822 0.01421 0.019406 0.025844 0.026222 0.016415 0.010113 0.018294 0.019743 0.020404 -5.3133 0.00071618 -0.0050078 0.001061 -0.0046007 -0.0051358 0.0026966 -0.0026311 0.0034761 0.0026955 0 -0.014995 0 -0.00094573 0 -0.0002069 0 -0.36933
2.3672 0.022215 0.0179 0.018502 0.021227 0.025687 0.021794 0.018357 0.013581 0.025096 0.021782 0.025768 -5.3838 0.00094843 1.9128e-05 -0.0015079 -0.0083276 -0.010878 0.0066437 -0.0022361 0.0022864 0.0062872 0 -0.015646 0 -0.00070431 0 0.000393 0 -0.42584
2.3711 0.025194 0.022937 0.023332 0.023377 0.024553 0.016119 0.020406 0.019731 0.026498 0.020586 0.02795 -5.4521 0.001272 0.0074762 -0.0017121 -0.0072917 -0.014242 0.0082393 0.0016567 0.0017157 0.0042912 0 -0.016239 0 -0.00041446 0 0.00035809 0 -0.46871
2.375 0.027313 0.028782 0.027633 0.027213 0.024363 0.014922 0.023022 0.027415 0.022768 0.020319 0.027118 -5.5027 0.0020273 0.012352 -0.00018002 -0.0027318 -0.013199 0.0081696 0.0057351 0.0020153 -0.00090753 0 -0.016344 0 -0.00039236 0 -0.00027057 0 -0.5096
2.3789 0.028702 0.033611 0.03047 0.0326 0.025437 0.020947 0.026248 0.034076 0.019104 0.024868 0.025739 -5.5296 0.0028297 0.011036 0.0012627 0.0013589 -0.0095158 0.0077962 0.006328 0.002365 -0.0049377 0 -0.01599 0 -0.0006523 0 -0.0010402 0 -0.55998
2.3828 0.030225 0.03609 0.031916 0.037135 0.026874 0.031339 0.03039 0.037795 0.021749 0.034333 0.02702 -5.5381 0.0026034 0.0044361 0.0013908 0.0016285 -0.0072631 0.0078124 0.0026375 0.0016767 -0.0049899 0 -0.015615 0 -0.00091931 0 -0.00142 0 -0.62594
2.3867 0.032611 0.036197 0.033214 0.037993 0.028194 0.039751 0.036027 0.038825 0.032615 0.044792 0.03265 -5.5388 0.00049913 -0.0024602 0.00075139 -0.0019841 -0.0093553 0.0075809 -0.0025945 -0.00015299 -0.0016904 0 -0.015651 0 -0.00092148 0 -0.0012015 0 -0.70659
2.3906 0.035328 0.03489 0.035705 0.034893 0.030087 0.041621 0.042744 0.039006 0.046985 0.051326 0.041325 -5.5395 -0.0031209 -0.0044534 0.0010644 -0.0065005 -0.015022 0.0057524 -0.0056444 -0.0018904 0.0020494 0 -0.016145 0 -0.00064101 0 -0.00061424 0 -0.78973
2.3945 0.036338 0.032936 0.039184 0.031023 0.033091 0.037813 0.047953 0.039683 0.056572 0.051446 0.04911 -5.5437 -0.0066603 -0.0002717 0.0033769 -0.0085956 -0.020372 0.0017141 -0.0051823 -0.0019946 0.0038247 0 -0.016734 0 -0.00028329 0 -7.411e-05 0 -0.84681
2.3984 0.033296 0.03007 0.041184 0.030308 0.03562 0.03299 0.04777 0.04024 0.055615 0.046024 0.051564 -5.5532 -0.0083878 0.0064916 0.0067713 -0.0072494 -0.021599 -0.0033591 -0.003249 -7.6043e-05 0.0035185 0 -0.016952 0 -3.2637e-05 0 0.00016575 0 -0.8382
2.4023 0.025495 0.025406 0.038209 0.033094 0.033926 0.030182 0.039988 0.038577 0.044908 0.037416 0.046202 -5.569 -0.0077218 0.010422 0.0089958 -0.0041709 -0.018054 -0.0069014 -0.002931 0.0026699 0.0026656 0 -0.016606 0 0.00013163 0 0.0001297 0 -0.73349
2.4063 0.014998 0.018745 0.028368 0.034488 0.025 0.027091 0.026527 0.032815 0.030331 0.02703 0.033642 -5.5894 -0.0055514 0.0086948 0.0085304 -0.001941 -0.012554 -0.0067276 -0.0050613 0.0045073 0.0024196 0 -0.015908 0 0.00037887 0 -6.1046e-05 0 -0.53523
2.4102 0.0058311 0.011463 0.013535 0.027792 0.010241 0.01842 0.012592 0.022502 0.017339 0.014784 0.016821 -5.6062 -0.0033589 0.0031366 0.0060905 -0.0017431 -0.0086456 -0.0028571 -0.0072581 0.0046553 0.0023488 0 -0.015293 0 0.00081349 0 -0.00040768 0 -0.28573
2.4141 0.0015951 0.0059604 -0.00083272 0.01083 -0.0037799 0.0025784 0.0027457 0.0086256 0.0065666 0.00076433 -0.00082073 -5.6089 -0.0020304 -0.0016712 0.0039861 -0.0026288 -0.0073284 0.002198 -0.006337 0.0037632 0.0012098 0 -0.015112 0 0.0013357 0 -0.0010146 0 -0.048176
2.418 0.0031949 0.0040613 -0.0084735 -0.010252 -0.0090858 -0.013862 -0.0025019 -0.0067089 -0.0052622 -0.012812 -0.01653 -5.593 -0.0014511 -0.0024259 0.003828 -0.0026966 -0.0062743 0.0051576 -0.0017669 0.0029607 -0.0013032 0 -0.015416 0 0.0017085 0 -0.0018491 0 0.12368
2.4219 0.0083762 0.0057518 -0.0060669 -0.023729 -0.002204 -0.019375 -0.0060507 -0.020021 -0.019877 -0.021522 -0.027918 -5.5665 -0.0011135 0.00025831 0.0048197 -0.0009205 -0.0024052 0.0044699 0.003293 0.0025439 -0.0038228 0 -0.015979 0 0.001747 0 -0.0025816 0 0.2027
2.4258 0.013348 0.0093156 0.0045548 -0.020251 0.012597 -0.0068237 -0.0098592 -0.026238 -0.032699 -0.020962 -0.031922 -5.5451 -0.00093691 0.0027529 0.0044647 0.0019617 0.0044016 0.0015018 0.0045831 0.0017051 -0.004453 0 -0.016483 0 0.0014439 0 -0.0027528 0 0.18237
2.4297 0.015168 0.012558 0.017288 -7.7288e-05 0.025774 0.018949 -0.011369 -0.020221 -0.033911 -0.0096997 -0.024845 -5.5397 -0.0013693 0.0018446 0.0011885 0.0040774 0.0099891 -0.00070776 0.00065092 -0.00040721 -0.002639 0 -0.016719 0 0.0009437 0 -0.0021684 0 0.062939
2.4336 0.013121 0.013896 0.025226 0.026191 0.029067 0.042585 -0.005019 -0.00047239 -0.015657 0.0091591 -0.0046153 -5.5462 -0.0026957 -0.0024187 -0.0036506 0.0038866 0.0086405 -0.00017498 -0.0055936 -0.0034337 0.00019103 0 -0.016675 0 0.0004336 0 -0.001137 0 -0.14592
2.4375 0.0083134 0.01249 0.024447 0.044085 0.020975 0.048507 0.011654 0.027384 0.019911 0.028813 0.025757 -5.5485 -0.0043837 -0.0068747 -0.0065154 0.0013192 -0.0019987 0.0022063 -0.0092135 -0.0057297 0.0019302 0 -0.016477 0 6.6511e-05 0 -0.00027915 0 -0.402
2.4414 0.0022207 0.0078271 0.015683 0.044088 0.006843 0.031986 0.032871 0.051037 0.058439 0.041417 0.056372 -5.5328 -0.0052824 -0.0080743 -0.0047709 -0.0021477 -0.017829 0.003479 -0.0073964 -0.00566 0.0017662 0 -0.01626 0 -5.4512e-05 0 -4.4359e-05 0 -0.61261
2.4453 -0.0043886 -0.00026834 0.0029568 0.026437 -0.0061928 0.0019767 0.046009 0.0572 0.079749 0.041128 0.07289 -5.4996 -0.0045914 -0.0052093 0.00071389 -0.0044164 -0.02992 0.0014718 -0.0016856 -0.0030678 0.00085425 0 -0.016075 0 0.00010901 0 -0.00037436 0 -0.65484
2.4492 -0.011355 -0.010894 -0.0095394 -0.00079096 -0.014833 -0.026223 0.039615 0.039504 0.069134 0.026267 0.063213 -5.4628 -0.002668 -0.00065351 0.0060104 -0.0040759 -0.030059 -0.0028906 0.0036163 0.0004691 0.001018 0 -0.015896 0 0.00048228 0 -0.00082026 0 -0.43815
2.4531 -0.018286 -0.021513 -0.01987 -0.027674 -0.020999 -0.04191 0.01197 0.0028953 0.026244 -5.5632e-05 0.024977 -5.4374 -0.00084725 0.0021651 0.0074137 -0.0013157 -0.016236 -0.0060855 0.0052479 0.0028133 0.0027868 0 -0.015704 0 0.00085491 0 -0.00098463 0 0.028041
2.457 -0.024066 -0.028715 -0.028352 -0.047446 -0.028178 -0.044498 -0.026826 -0.038928 -0.034106 -0.030937 -0.031052 -5.4268 -0.00039236 0.0015813 0.0046236 0.0021275 0.0059988 -0.0050743 0.0034795 0.0027936 0.0047306 0 -0.015565 0 0.00097047 0 -0.0008515 0 0.61421
2.4609 -0.027328 -0.030241 -0.035506 -0.057494 -0.036524 -0.040222 -0.060971 -0.071215 -0.089393 -0.057957 -0.084672 -5.4236 -0.0015142 -0.0011872 0.00087186 0.0040672 0.027168 -0.00025672 0.0012044 0.0008189 0.0047632 0 -0.015604 0 0.00070751 0 -0.00070114 0 1.1219
2.4648 -0.027482 -0.026724 -0.040114 -0.057435 -0.041563 -0.034594 -0.078294 -0.085312 -0.12015 -0.073951 -0.1156 -5.4199 -0.0032968 -0.0033666 -0.00014706 0.0033985 0.039579 0.0045158 0.00079431 -0.0016967 0.0021642 0 -0.015883 0 0.00020295 0 -0.00073804 0 1.3785
2.4688 -0.025288 -0.021486 -0.039466 -0.047554 -0.037934 -0.028162 -0.075755 -0.080661 -0.11785 -0.075219 -0.11324 -5.4164 -0.0044853 -0.0030536 0.0023171 0.00098309 0.040915 0.0051204 0.0018396 -0.0033289 -0.0015985 0 -0.01631 0 -0.00022207 0 -0.00084264 0 1.3156
2.4727 -0.022368 -0.018257 -0.031844 -0.029476 -0.024843 -0.018811 -0.058155 -0.061794 -0.08644 -0.062332 -0.081082 -5.4208 -0.0043516 -0.00063626 0.0054928 -0.00092515 0.033596 0.000811 0.0018269 -0.003216 -0.0039846 0 -0.01666 0 -0.00030324 0 -0.00070575 0 0.9879
2.4766 -0.020058 -0.018583 -0.019068 -0.0078322 -0.0081571 -0.0070126 -0.033008 -0.034399 -0.038512 -0.039446 -0.033618 -5.438 -0.0029461 0.0018168 0.0058101 -0.00046204 0.021419 -0.0049887 -0.0011 -0.0011119 -0.0033852 0 -0.016732 0 -3.9114e-05 0 -0.00018961 0 0.52952
2.4805 -0.018573 -0.021003 -0.006531 0.0098786 0.0030869 0.0021521 -0.0067686 -0.0040134 0.010621 -0.012772 0.011719 -5.4629 -0.00076146 0.0024324 0.0022816 0.0022348 0.0068826 -0.0075865 -0.0060614 0.0026132 -0.00026983 0 -0.016508 0 0.00032652 0 0.00047708 0 0.087953
2.4844 -0.017184 -0.02258 -0.00014649 0.016459 0.0031346 0.0026233 0.015384 0.022913 0.047708 0.011004 0.042136 -5.4844 0.0016305 0.00097694 -0.002653 0.0050418 -0.008604 -0.005091 -0.010013 0.0068119 0.0033545 0 -0.016166 0 0.00053195 0 0.00087954 0 -0.22575
2.4883 -0.015154 -0.021335 -0.0023764 0.0093816 -0.0063564 -0.0069043 0.028391 0.038822 0.064209 0.026044 0.052608 -5.496 0.0036021 -0.001225 -0.0055068 0.0056626 -0.022591 1.1391e-05 -0.010356 0.009669 0.005498 0 -0.015919 0 0.00052203 0 0.0007836 0 -0.35492
2.4922 -0.012569 -0.017567 -0.010573 -0.0070684 -0.017842 -0.020843 0.028077 0.037895 0.057405 0.028606 0.044404 -5.5012 0.004375 -0.0025704 -0.0049512 0.0037353 -0.030498 0.0031945 -0.0071097 0.0095511 0.0054181 0 -0.015821 0 0.00046289 0 0.00031438 0 -0.29442
2.4961 -0.010321 -0.013211 -0.019076 -0.023886 -0.023707 -0.030385 0.01412 0.020269 0.030701 0.018249 0.022023 -5.5091 0.0032744 -0.0024085 -0.0027624 0.0012674 -0.027577 0.0019919 -0.0027186 0.0062601 0.0037553 0 -0.015728 0 0.00054735 0 -0.00021193 0 -0.082709
2.5 -0.0093355 -0.010189 -0.023369 -0.032492 -0.021588 -0.029784 -0.0079526 -0.0064769 -0.0070543 -0.00155 -0.0085259 -5.5251 0.00036324 -0.0012501 -0.0017423 0.00082803 -0.012825 -0.0019011 0.00017572 0.0015692 0.0018132 0 -0.015462 0 0.00079279 0 -0.00059101 0 0.20776
2.5039 -0.0097907 -0.0092718 -0.022898 -0.029504 -0.015155 -0.019986 -0.028791 -0.030904 -0.043912 -0.024193 -0.039801 -5.5479 -0.0031464 -3.2722e-05 -0.0028172 0.0030419 0.0086186 -0.0043893 0.00086808 -0.0017706 0.00069986 0 -0.015031 0 0.0010297 0 -0.0008375 0 0.48826
2.5078 -0.011027 -0.010111 -0.020399 -0.018116 -0.010266 -0.0071475 -0.040544 -0.044216 -0.068783 -0.042312 -0.063328 -5.5751 -0.0053518 0.00070462 -0.0042286 0.0057612 0.027317 -0.0028605 0.00075387 -0.0020085 0.00080185 0 -0.014691 0 0.0010785 0 -0.0010182 0 0.68103
2.5117 -0.01214 -0.011886 -0.018719 -0.0055858 -0.010094 0.001931 -0.041272 -0.04472 -0.075505 -0.050664 -0.072 -5.6082 -0.0049036 0.0010127 -0.0035453 0.0058749 0.03497 0.0014808 0.0015801 0.00029108 0.0016586 0 -0.014753 0 0.00092356 0 -0.0010624 0 0.74472
2.5156 -0.012647 -0.013687 -0.0182 0.0011861 -0.013172 0.0035318 -0.034771 -0.036954 -0.06483 -0.047908 -0.06355 -5.6505 -0.0020994 0.0011309 -0.00037728 0.0022308 0.029558 0.0049526 0.0035636 0.0028329 0.0022045 0 -0.015302 0 0.00070664 0 -0.00082481 0 0.68245
2.5195 -0.012589 -0.014494 -0.016902 -0.00079504 -0.015399 -0.0021391 -0.026229 -0.026784 -0.043054 -0.036303 -0.042244 -5.6985 0.0011774 0.0011048 0.0029977 -0.0030496 0.016203 0.0050049 0.0051433 0.003601 0.0013881 0 -0.016063 0 0.00055745 0 -0.00035509 0 0.52813
2.5234 -0.012074 -0.013321 -0.013107 -0.0096137 -0.013682 -0.012104 -0.017863 -0.016988 -0.018169 -0.019814 -0.016718 -5.7372 0.0027768 0.00086967 0.0037617 -0.0062318 0.0030183 0.0025894 0.0045287 0.0024459 -0.0010293 0 -0.016563 0 0.00044847 0 -3.2673e-05 0 0.32297
2.5273 -0.01083 -0.0098356 -0.0074239 -0.019933 -0.0079915 -0.02192 -0.0083442 -0.0067999 0.0039782 -0.0021902 0.0049322 -5.7514 0.0018619 0.00060734 0.0013338 -0.0052149 -0.0047612 0.0010589 0.0015479 0.00079915 -0.0040696 0 -0.016469 0 0.00023574 0 -0.00031203 0 0.099878
2.5313 -0.0083267 -0.0049479 -0.0024089 -0.025762 -0.00058398 -0.026681 0.00403 0.0050836 0.021185 0.013726 0.019214 -5.742 -0.00053339 0.00079733 -0.001968 -0.0014138 -0.0076893 0.0027663 -0.0019336 -7.999e-05 -0.0060743 0 -0.015839 0 -0.00014964 0 -0.0012503 0 -0.11635
2.5352 -0.0044186 -0.00051315 -0.00019602 -0.023123 0.0062115 -0.022564 0.017947 0.017542 0.03359 0.025517 0.027418 -5.7328 -0.0024115 0.0017021 -0.0030679 0.0014932 -0.0099657 0.0067267 -0.0034338 -0.00045076 -0.0059899 0 -0.015083 0 -0.00055753 0 -0.0022989 0 -0.30019
2.5391 0.00016488 0.0019605 -0.00059374 -0.011693 0.011323 -0.0091178 0.028853 0.026983 0.041186 0.030687 0.032199 -5.7551 -0.0023997 0.0027413 -0.0010254 0.00084148 -0.014427 0.0096048 -0.0018863 -0.0016044 -0.0043432 0 -0.014677 0 -0.00068579 0 -0.0026625 0 -0.42122
2.543 0.0041071 0.0025882 -0.0015166 0.0050252 0.014518 0.0093076 0.032004 0.029909 0.04242 0.027195 0.033836 -5.8206 -0.00070364 0.0025433 0.0020936 -0.0027042 -0.019256 0.0090002 0.0014716 -0.0040701 -0.0028564 0 -0.014846 0 -0.00032317 0 -0.0019808 0 -0.45118
2.5469 0.0064752 0.0031249 -0.0011754 0.021031 0.015375 0.025039 0.025872 0.025389 0.034995 0.014949 0.029582 -5.9076 0.0012853 -4.7046e-05 0.0031696 -0.005864 -0.019394 0.0057665 0.004105 -0.0064878 -0.0028317 0 -0.015432 0 0.00043962 0 -0.00071766 0 -0.3782
2.5508 0.0075509 0.0055382 0.00032009 0.030307 0.013297 0.031411 0.013092 0.015339 0.018171 -0.002898 0.016597 -5.9753 0.0022703 -0.0046956 0.00091698 -0.0057295 -0.011418 0.0030828 0.0042083 -0.0065195 -0.0037525 0 -0.016036 0 0.0012218 0 0.00015105 0 -0.21847
2.5547 0.0086794 0.010317 0.0015902 0.029578 0.0087634 0.027062 -0.0013206 0.0030193 -0.0052095 -0.020158 -0.0041106 -5.997 0.002067 -0.0092373 -0.0030107 -0.0022192 0.002482 0.003223 0.0020319 -0.0030643 -0.0035931 0 -0.016285 0 0.0015926 0 -7.8028e-05 0 -0.019018
2.5586 0.011114 0.015989 0.0020781 0.020102 0.0042919 0.016729 -0.012433 -0.0082751 -0.028379 -0.029662 -0.026073 -5.983 0.0015469 -0.010877 -0.00564 0.0021617 0.015075 0.0052522 -0.00056797 0.002416 -0.00078467 0 -0.016056 0 0.0013584 0 -0.001262 0 0.15017
2.5625 0.014787 0.020234 0.003232 0.0073784 0.0034835 0.0077437 -0.016669 -0.015192 -0.042326 -0.026284 -0.039473 -5.9708 0.001687 -0.0082383 -0.0053808 0.0047957 0.018941 0.0059798 -0.001872 0.0068954 0.0039378 0 -0.015522 0 0.00068439 0 -0.0025537 0 0.21405
2.5664 0.01813 0.021558 0.0072952 -0.0014576 0.0083688 0.0049715 -0.011909 -0.013991 -0.038959 -0.0094322 -0.03571 -5.9917 0.0026458 -0.0026581 -0.0032541 0.0051684 0.011648 0.003292 -0.0017409 0.0082667 0.0077078 0 -0.015028 0 -2.6732e-05 0 -0.0031133 0 0.11858
2.5703 0.019239 0.020138 0.014745 -0.0014297 0.01725 0.0081315 0.0022639 -0.0017016 -0.014848 0.016285 -0.011915 -6.0424 0.0036647 0.0024905 -0.001616 0.0047888 -0.0029114 -0.001405 -0.0014805 0.0069561 0.0078022 0 -0.014869 0 -0.00039788 0 -0.0027403 0 -0.14109
2.5742 0.017489 0.017381 0.022992 0.0074155 0.025291 0.013215 0.023493 0.021041 0.025696 0.042574 0.026606 -6.0896 0.0037972 0.0041234 -0.0017559 0.0051544 -0.017782 -0.004121 -0.0023244 0.0051475 0.0040175 0 -0.015131 0 -0.00029656 0 -0.0018955 0 -0.50331
2.5781 0.014225 0.014862 0.02789 0.019987 0.027865 0.016265 0.045777 0.047716 0.069924 0.060547 0.067014 -6.1017 0.002752 0.0016883 -0.0027169 0.0059795 -0.027687 -0.0018689 -0.0040382 0.0044537 -0.0010934 0 -0.015644 0 0.00012577 0 -0.0011823 0 -0.84881
2.582 0.011855 0.013588 0.026926 0.029257 0.024114 0.016215 0.060509 0.067058 0.099981 0.064097 0.092898 -6.0783 0.0010963 -0.0024731 -0.0023927 0.005491 -0.031246 0.0044079 -0.005055 0.0044026 -0.0044048 0 -0.016102 0 0.00057571 0 -0.00083613 0 -1.0411
2.5859 0.012022 0.013855 0.021177 0.030604 0.017612 0.014876 0.059933 0.068273 0.10037 0.05215 0.09095 -6.0511 -0.00031049 -0.0049842 0.00025211 0.0024135 -0.029452 0.010346 -0.0040919 0.0032353 -0.0047925 0 -0.016262 0 0.00082747 0 -0.00068072 0 -0.98555
2.5898 0.014326 0.015293 0.014233 0.024429 0.013385 0.014764 0.041465 0.047587 0.066669 0.028894 0.058128 -6.0542 -0.001089 -0.0040458 0.0040005 -0.0024419 -0.022891 0.011744 -0.001689 0.00012815 -0.003711 0 -0.016103 0 0.00085469 0 -0.0004886 0 -0.67892
2.5938 0.01668 0.016868 0.0090588 0.01513 0.013682 0.016874 0.010242 0.011702 0.010314 0.0020126 0.0054045 -6.094 -0.0016019 -0.00070685 0.0063461 -0.0066254 -0.01115 0.0080403 -4.9454e-05 -0.0035191 -0.0033609 0 -0.01583 0 0.00080189 0 -0.00029152 0 -0.22121
2.5977 0.01703 0.017128 0.005779 0.0073493 0.016194 0.019949 -0.022015 -0.02466 -0.044867 -0.020187 -0.045464 -6.1437 -0.0024837 0.0021841 0.0056761 -0.0081125 0.0047692 0.0026405 -0.0011134 -0.0051456 -0.0043803 0 -0.015705 0 0.00082804 0 -0.00030477 0 0.21992
2.6016 0.01506 0.015103 0.0024884 0.0026889 0.01645 0.021387 -0.04174 -0.046093 -0.074083 -0.031484 -0.072092 -6.1688 -0.0038996 0.0024031 0.0026729 -0.0069844 0.019901 -9.3767e-05 -0.0045872 -0.0034517 -0.0053554 0 -0.015839 0 0.00094873 0 -0.00059489 0 0.478
2.6055 0.012548 0.011439 -0.0017109 -0.00018743 0.012438 0.019102 -0.039814 -0.044411 -0.064962 -0.029364 -0.063395 -6.1562 -0.0052552 0.00010779 -0.00029427 -0.005156 0.026341 0.0015422 -0.0078901 0.00023104 -0.0045042 0 -0.016098 0 0.0010094 0 -0.00091079 0 0.45776
2.6094 0.01212 0.00864 -0.0044831 -0.0022004 0.007349 0.013417 -0.016347 -0.022331 -0.024444 -0.015269 -0.025691 -6.1232 -0.0056692 -0.0024625 -0.0011867 -0.0045165 0.018377 0.0054691 -0.0082955 0.0030336 -0.0016676 0 -0.016204 0 0.00082329 0 -0.00090516 0 0.1734
2.6133 0.0154 0.0096804 -0.0013177 -0.00069714 0.0076686 0.0079896 0.018826 0.0091136 0.025763 0.0062805 0.021584 -6.0988 -0.0048057 -0.0029504 5.9715e-05 -0.0053133 -0.0021283 0.0079074 -0.0054097 0.0030955 0.001479 0 -0.015962 0 0.00037053 0 -0.00052045 0 -0.26299
2.6172 0.02192 0.015727 0.010602 0.0096655 0.017748 0.0085929 0.050831 0.037485 0.062613 0.029276 0.05795 -6.0984 -0.0032787 -0.0007682 0.001629 -0.0062305 -0.025289 0.006611 -0.0016387 0.0011391 0.0031377 0 -0.015439 0 -0.00011155 0 -0.00010297 0 -0.69671
2.6211 0.029485 0.024875 0.028918 0.031619 0.035225 0.019459 0.06763 0.055558 0.075159 0.048095 0.073457 -6.1145 -0.0021863 0.0026128 0.0014796 -0.0058868 -0.039219 0.0024542 -6.1905e-05 -0.00037631 0.0031463 0 -0.01494 0 -0.00024646 0 -8.1355e-05 0 -1.0014
2.625 0.03555 0.033235 0.046233 0.059835 0.051366 0.038965 0.06658 0.06345 0.069018 0.059122 0.071855 -6.1282 -0.002128 0.0050114 -0.00089089 -0.0041763 -0.03838 -0.0016878 -0.0016022 0.00038009 0.0029275 0 -0.01481 0 0.0002206 0 -0.00051657 0 -1.1286
2.6289 0.038581 0.037681 0.054343 0.081049 0.056649 0.058257 0.055175 0.06539 0.059249 0.061499 0.064084 -6.1274 -0.0026013 0.0052125 -0.0040118 -0.0022156 -0.027451 -0.0034238 -0.0041678 0.0030102 0.0037626 0 -0.015192 0 0.0012081 0 -0.00099432 0 -1.1093
2.6328 0.038574 0.037968 0.049688 0.08164 0.047628 0.065459 0.044942 0.064231 0.057349 0.056614 0.058111 -6.1128 -0.0024008 0.0035927 -0.0056132 -0.0011464 -0.017164 -0.0024607 -0.0046587 0.0054548 0.0053192 0 -0.015921 0 0.0022964 0 -0.00099879 0 -1.0116
2.6367 0.036666 0.03638 0.036009 0.058 0.029849 0.053963 0.042562 0.058451 0.062218 0.046761 0.053374 -6.0893 -0.00074751 0.0014477 -0.0044029 -0.001107 -0.015251 -0.0002504 -0.0019902 0.0059818 0.0060444 0 -0.016606 0 0.0029514 0 -0.00041343 0 -0.88566
2.6406 0.034351 0.035375 0.022128 0.021472 0.014471 0.028891 0.045016 0.044387 0.061791 0.03401 0.043596 -6.056 0.0018613 -8.4186e-05 -0.0010416 -0.0013314 -0.020101 0.0015769 0.001772 0.0045976 0.004978 0 -0.016862 0 0.0028267 0 0.00034887 0 -0.73851
2.6445 0.032867 0.035526 0.016358 -0.0072592 0.010972 0.0056372 0.042977 0.021853 0.044014 0.020218 0.024693 -6.0062 0.0039254 -0.0005047 0.0023872 -0.001077 -0.02269 0.0024242 0.003329 0.0026694 0.0029745 0 -0.016536 0 0.0019539 0 0.00072149 0 -0.55733
2.6484 0.032997 0.035718 0.021472 -0.011363 0.021235 -3.1915e-05 0.030093 -0.0019936 0.0088286 0.0080016 0.00074642 -5.9383 0.0041856 0.00028804 0.0039327 -0.00030238 -0.015335 0.0027189 0.00134 0.0014137 0.0019563 0 -0.015796 0 0.00072293 0 0.00049814 0 -0.35954
2.6523 0.03512 0.035208 0.033658 0.010797 0.039115 0.016411 0.010518 -0.014851 -0.028118 0.0013618 -0.016779 -5.8624 0.0027502 0.0022899 0.0031288 0.00054889 0.00025435 0.0030819 -0.0021833 0.00090017 0.0029501 0 -0.015047 0 -0.00031781 0 -1.4819e-05 0 -0.22213
2.6563 0.039305 0.035281 0.045954 0.04487 0.055348 0.044311 -0.0021682 -0.0069556 -0.043566 0.0046589 -0.015818 -5.794 0.00105 0.005173 0.0011365 0.0012343 0.01289 0.0036457 -0.0036762 0.00044031 0.0049889 0 -0.01469 0 -0.00072767 0 -0.00033945 0 -0.2545
2.6602 0.045311 0.038591 0.053414 0.071055 0.063845 0.06557 0.0053972 0.021373 -0.021673 0.020048 0.0085307 -5.7399 0.00061556 0.0078574 -0.00035326 0.0019627 0.010403 0.0040416 -0.0013503 -0.00032918 0.0060473 0 -0.014876 0 -0.00038651 0 -0.00030224 0 -0.52518
2.6641 0.052596 0.046726 0.056203 0.077992 0.06486 0.06862 0.035524 0.058615 0.034106 0.045167 0.050341 -5.6895 0.0017834 0.0087007 -0.00050878 0.0028946 -0.010083 0.0038187 0.0030994 -0.0010043 0.0050119 0 -0.015394 0 0.00044045 0 -0.00016724 0 -0.99593
2.668 0.060432 0.058361 0.058557 0.06956 0.063372 0.057496 0.076313 0.088953 0.10076 0.073182 0.095186 -5.6225 0.0035224 0.0066205 0.00011331 0.0035416 -0.038734 0.0027872 0.0060068 -0.0010658 0.0026195 0 -0.015807 0 0.0012343 0 -0.00031135 0 -1.5195
2.6719 0.068146 0.069961 0.064754 0.060002 0.064691 0.048391 0.10906 0.1023 0.14814 0.095709 0.12685 -5.5252 0.0045103 0.0023243 0.00030685 0.0029292 -0.059583 0.0010854 0.0049804 -0.00074578 0.00045592 0 -0.015766 0 0.001515 0 -0.00079324 0 -1.9136
2.6758 0.075372 0.078468 0.075424 0.062019 0.070899 0.056226 0.12067 0.099915 0.15659 0.10692 0.13495 -5.4008 0.0043769 -0.0016794 -0.00046878 0.00057595 -0.062032 -0.0008808 0.00081165 -0.00095919 -0.0007743 0 -0.015274 0 0.0011452 0 -0.0012645 0 -2.0652
2.6797 0.08214 0.083516 0.087057 0.077482 0.080363 0.082112 0.11176 0.091623 0.12853 0.10616 0.11994 -5.2649 0.0038906 -0.002743 -0.0014188 -0.0026481 -0.048192 -0.0025055 -0.0036157 -0.0022344 -0.0017618 0 -0.014699 0 0.00043141 0 -0.0013138 0 -1.9935
2.6836 0.088668 0.087174 0.09492 0.097468 0.089782 0.11194 0.094678 0.087507 0.086332 0.097536 0.093067 -5.13 0.0039547 -0.00025821 -0.0010638 -0.004791 -0.030454 -0.0031615 -0.0061118 -0.0038056 -0.0033771 0 -0.014486 0 -9.7899e-05 0 -0.00089439 0 -1.8285
2.6875 0.094952 0.091599 0.096856 0.1104 0.096587 0.12725 0.083964 0.091009 0.057779 0.087203 0.070662 -4.9959 0.00453 0.0035868 0.0013138 -0.0042148 -0.02163 -0.0025744 -0.0068279 -0.0040068 -0.0052145 0 -0.014787 0 -0.00011496 0 -0.00040322 0 -1.722
2.6914 0.10044 0.096929 0.09488 0.111 0.099961 0.1195 0.086656 0.098434 0.058645 0.08035 0.065288 -4.8525 0.0046866 0.0054118 0.0047455 -0.00098607 -0.025761 -0.0011558 -0.007286 -0.0017888 -0.0057033 0 -0.01532 0 0.00021235 0 -0.000328 0 -1.7547
2.6953 0.10411 0.10133 0.093381 0.1031 0.10044 0.096486 0.099232 0.10394 0.084017 0.079588 0.078555 -4.6915 0.0037727 0.0034795 0.0071137 0.0029887 -0.036589 0.00012592 -0.00809 0.0020611 -0.0038215 0 -0.015596 0 0.00033554 0 -0.00080162 0 -1.9
2.6992 0.10508 0.10297 0.095553 0.095257 0.099148 0.07617 0.11203 0.10475 0.11376 0.084895 0.10053 -4.5139 0.0024067 -0.0006474 0.0067896 0.0052776 -0.0441 0.00042646 -0.0079319 0.0052569 -0.00053832 0 -0.015325 0 -0.00019359 0 -0.0014845 0 -2.0607
2.7031 0.10337 0.1018 0.10102 0.093648 0.097477 0.073154 0.1168 0.10221 0.12773 0.094285 0.11675 -4.3263 0.0020505 -0.0032121 0.0039705 0.0046311 -0.04307 -0.00026793 -0.0050371 0.0057069 0.0017653 0 -0.014667 0 -0.001269 0 -0.0018747 0 -2.1448
2.707 0.10031 0.09962 0.10647 0.098143 0.096906 0.088455 0.11189 0.099059 0.11959 0.10462 0.11842 -4.1324 0.003397 -0.001374 0.00051494 0.0017228 -0.036573 -0.0011274 0.00048614 0.0030677 0.0015101 0 -0.014088 0 -0.0022288 0 -0.0017487 0 -2.1265
2.7109 0.098048 0.098435 0.10854 0.10383 0.098507 0.10988 0.10239 0.096756 0.09968 0.11255 0.10834 -3.9279 0.0052188 0.0042632 -0.0015928 -0.0015621 -0.032213 -0.0012947 0.0059984 -0.0011816 -0.00049537 0 -0.013968 0 -0.0023638 0 -0.0013347 0 -2.0533
2.7148 0.098391 0.098977 0.10645 0.10578 0.10215 0.12188 0.096072 0.095503 0.08572 0.11583 0.097986 -3.705 0.0051176 0.009907 -0.0017764 -0.0035657 -0.035026 -0.00079688 0.0082981 -0.0050559 -0.0018456 0 -0.01431 0 -0.0015241 0 -0.0010871 0 -2.006
2.7188 0.10167 0.10057 0.10236 0.10295 0.10627 0.11702 0.098268 0.096116 0.089031 0.11438 0.097998 -3.4602 0.0017818 0.011484 -0.0010542 -0.0038337 -0.043319 -0.00059931 0.0064044 -0.0074461 -0.00099126 0 -0.014813 0 -0.000283 0 -0.001291 0 -2.0394
2.7227 0.10645 0.1022 0.099326 0.09855 0.10879 0.10075 0.10842 0.10044 0.10676 0.11022 0.10971 -3.1968 -0.0033419 0.0078095 -0.00081954 -0.0030187 -0.050623 -0.0016307 0.0024161 -0.0083754 0.0011797 0 -0.015195 0 0.00051536 0 -0.0018431 0 -2.147
2.7266 0.11044 0.10347 0.098897 0.097278 0.10871 0.086662 0.12029 0.10899 0.12522 0.10609 0.12442 -2.9192 -0.0067948 0.0014252 -0.0014722 -0.0020627 -0.051506 -0.0036905 -0.00043904 -0.0082161 0.0023245 0 -0.015435 0 0.00044209 0 -0.0023694 0 -2.2664
2.7305 0.11188 0.10455 0.10022 0.10184 0.10703 0.086426 0.12577 0.11831 0.13084 0.10354 0.13079 -2.6269 -0.0059097 -0.0034874 -0.0022263 -0.0014822 -0.045968 -0.0053876 -0.00067174 -0.0069756 0.001183 0 -0.01569 0 -0.00019753 0 -0.0025418 0 -2.3219
2.7344 0.11065 0.1056 0.10124 0.11098 0.10594 0.10163 0.12039 0.12195 0.11989 0.10221 0.12396 -2.3141 -0.0012142 -0.0042724 -0.0021819 -0.0012531 -0.038887 -0.0053028 0.00046051 -0.0045092 -0.0010386 0 -0.016007 0 -0.00068359 0 -0.0023207 0 -2.2754
2.7383 0.10812 0.10638 0.10066 0.12005 0.107 0.12295 0.10696 0.11538 0.10021 0.10084 0.10894 -1.976 0.003868 -0.0014526 -0.0014568 -0.0011457 -0.035488 -0.0033092 0.00067794 -0.0013323 -0.0019635 0 -0.016164 0 -0.00052563 0 -0.0019522 0 -2.1538
2.7422 0.10621 0.10675 0.099131 0.12377 0.10975 0.13674 0.094388 0.10109 0.084629 0.098914 0.096137 -1.6143 0.0058917 0.0022571 -0.0011384 -0.0010318 -0.037113 -0.00073214 -0.00073279 0.0010765 -0.00067103 0 -0.01586 0 0.00016384 0 -0.0017567 0 -2.0338
2.7461 0.10608 0.10709 0.098691 0.11967 0.11217 0.13427 0.091692 0.088399 0.082095 0.097428 0.093264 -1.2373 0.0042522 0.0044287 -0.0020778 -0.00089535 -0.040834 0.00087176 -0.002139 0.0011192 0.0012023 0 -0.015096 0 0.0008747 0 -0.001886 0 -1.9936
2.75 0.10761 0.10818 0.10107 0.11005 0.11246 0.11735 0.1013 0.087088 0.092876 0.097953 0.1004 -0.85283 0.0013947 0.0046604 -0.003815 -0.00067315 -0.042817 0.0011375 -0.0013509 -0.0015387 0.0011821 0 -0.01432 0 0.0012263 0 -0.0022204 0 -2.0624
2.7539 0.10968 0.11034 0.10628 0.10117 0.11055 0.096909 0.11692 0.099666 0.11021 0.10118 0.11138 -0.46302 0.00023891 0.0042633 -0.0048539 -0.00020572 -0.042036 0.0010817 0.0019078 -0.0053593 -0.0012524 0 -0.014143 0 0.0012741 0 -0.0024611 0 -2.2026
2.7578 0.11099 0.11287 0.11245 0.099305 0.108 0.085586 0.12816 0.11893 0.12575 0.10642 0.11937 -0.064377 0.0013634 0.0045132 -0.0041312 0.00060821 -0.040954 0.0018477 0.0054166 -0.0078077 -0.0038352 0 -0.014812 0 0.0013217 0 -0.0023493 0 -2.3375
2.7617 0.11082 0.11441 0.11694 0.10625 0.10653 0.089544 0.12852 0.1332 0.1343 0.11235 0.12148 0.34753 0.0026965 0.0052509 -0.00222 0.0016157 -0.042737 0.0032896 0.0064011 -0.0070845 -0.0037075 0 -0.015937 0 0.0014926 0 -0.0018637 0 -2.4042
2.7656 0.10929 0.11399 0.11795 0.1174 0.1066 0.10479 0.12024 0.13491 0.13514 0.11801 0.11944 0.77504 0.0019387 0.0050964 -0.00095614 0.0023877 -0.047794 0.003911 0.0040997 -0.0033126 -0.00047775 0 -0.016768 0 0.0015586 0 -0.001253 0 -2.391
2.7695 0.10711 0.11172 0.11547 0.12442 0.10733 0.12024 0.11178 0.12548 0.13043 0.12253 0.11673 1.2197 -0.00082035 0.0029637 -0.0017048 0.002422 -0.052923 0.0023275 0.00046063 0.0017155 0.0030936 0 -0.016799 0 0.0012226 0 -0.00086284 0 -2.3335
2.7734 0.10508 0.10854 0.11106 0.12107 0.1075 0.12511 0.1102 0.11272 0.12279 0.12421 0.11544 1.685 -0.0030472 -0.000602 -0.0038952 0.0014423 -0.053894 -0.0011592 -0.0016324 0.0058632 0.0036881 0 -0.016195 0 0.00054144 0 -0.00087235 0 -2.2751
2.7773 0.10362 0.10536 0.10658 0.10797 0.10654 0.11578 0.11515 0.10378 0.1138 0.12035 0.1149 2.1753 -0.0024115 -0.0035268 -0.0053033 -0.00038184 -0.049143 -0.0044936 -0.0008254 0.0078814 0.00078125 0 -0.015633 0 -5.4653e-06 0 -0.0011508 0 -2.2269
2.7813 0.10261 0.10247 0.10296 0.092477 0.10461 0.097705 0.1195 0.10003 0.10391 0.10923 0.11253 2.6907 0.00056146 -0.0037209 -0.0039411 -0.0024094 -0.041248 -0.0054754 0.0018346 0.0076951 -0.0026991 0 -0.01571 0 6.4138e-05 0 -0.0013759 0 -2.1633
2.7852 0.10153 0.099774 0.099899 0.083653 0.10205 0.081601 0.11617 0.097913 0.093195 0.092727 0.10598 3.2238 0.0026895 -0.00077163 0.00012641 -0.0037363 -0.034874 -0.0035617 0.0041699 0.0058752 -0.0032246 0 -0.01644 0 0.00072985 0 -0.0013345 0 -2.0546
2.7891 0.099866 0.097247 0.09661 0.085862 0.098949 0.076754 0.10464 0.09404 0.082621 0.076882 0.095177 3.7635 0.0012299 0.0035603 0.0046741 -0.0036113 -0.033043 -0.00018337 0.0047579 0.0030535 -0.00025804 0 -0.017274 0 0.0014173 0 -0.0011352 0 -1.9069
2.793 0.097407 0.095059 0.09293 0.096004 0.095496 0.08552 0.091808 0.089199 0.074886 0.068898 0.083521 4.3034 -0.0030977 0.0064679 0.0069876 -0.0019107 -0.03502 0.0026306 0.0036042 -0.00018946 0.003031 0 -0.017577 0 0.0015091 0 -0.0011068 0 -1.7731
2.7969 0.094355 0.093251 0.089676 0.10614 0.092278 0.10216 0.086335 0.087558 0.074035 0.072181 0.076917 4.8482 -0.0062904 0.006046 0.0058107 0.00061753 -0.037583 0.0038856 0.0013486 -0.003127 0.0027346 0 -0.017149 0 0.00094255 0 -0.0014402 0 -1.7205
2.8008 0.091016 0.091528 0.087879 0.10924 0.090071 0.11643 0.091758 0.09219 0.083165 0.083527 0.080405 5.4093 -0.00456 0.0026559 0.0019696 0.0026174 -0.038311 0.0039405 -0.0016476 -0.0048888 -0.0019992 0 -0.016318 0 0.00029236 0 -0.00191 0 -1.7796
2.8047 0.087446 0.089577 0.087661 0.10356 0.089146 0.11973 0.10376 0.10134 0.10111 0.095127 0.093797 5.9954 0.002029 -0.0012765 -0.0025811 0.0028862 -0.037705 0.0034166 -0.0051131 -0.0048665 -0.0080221 0 -0.015622 0 0.00021849 0 -0.0019941 0 -1.9139
2.8086 0.083405 0.087542 0.087944 0.092898 0.088948 0.11025 0.11337 0.10882 0.12064 0.10006 0.10975 6.6049 0.0092724 -0.0029145 -0.0061685 0.0011987 -0.038139 0.0021131 -0.0079606 -0.0031794 -0.010949 0 -0.015383 0 0.00079704 0 -0.0013514 0 -2.0348
2.8125 0.078747 0.085922 0.087369 0.083182 0.088629 0.093874 0.11298 0.10824 0.13069 0.096846 0.11707 7.2289 0.012297 -0.00098498 -0.0080461 -0.0014279 -0.040716 -0.00071748 -0.008186 -0.00070793 -0.0089076 0 -0.01555 0 0.0013936 0 -0.00023697 0 -2.0529
2.8164 0.073856 0.084729 0.085474 0.078403 0.087834 0.079938 0.10079 0.097438 0.1226 0.089353 0.10819 7.8614 0.009655 0.0033042 -0.0081234 -0.003334 -0.043277 -0.0049614 -0.0043469 0.0014002 -0.0037737 0 -0.015854 0 0.0012318 0 0.00058146 0 -1.931
2.8203 0.069573 0.082802 0.082784 0.078505 0.086644 0.074368 0.081259 0.080095 0.096721 0.08264 0.085594 8.5044 0.0043094 0.0070781 -0.0065837 -0.0033296 -0.04184 -0.0087448 0.0025443 0.0023617 0.00095342 0 -0.016052 0 0.00013501 0 0.00041783 0 -1.7039
2.8242 0.066413 0.078282 0.079591 0.079927 0.0845 0.074936 0.062189 0.063375 0.064039 0.078557 0.061341 9.1642 0.00073437 0.0077939 -0.0040118 -0.0015076 -0.034471 -0.0093594 0.0088308 0.0020621 0.003236 0 -0.016042 0 -0.0012593 0 -0.0007178 0 -1.4548
2.8281 0.063622 0.070105 0.074788 0.07784 0.079403 0.072733 0.050584 0.05358 0.040277 0.074897 0.04877 9.8408 0.00095451 0.0050004 -0.0016875 0.0008779 -0.023964 -0.0054894 0.010524 0.00092809 0.0035513 0 -0.015812 0 -0.0020185 0 -0.0020566 0 -1.262
2.832 0.059014 0.05911 0.066361 0.068749 0.06885 0.059465 0.048982 0.052325 0.035558 0.068199 0.052266 10.525 0.0031961 0.0005678 -0.0012045 0.0023772 -0.016349 0.0012812 0.0064384 -0.00037528 0.003351 0 -0.015394 0 -0.0016862 0 -0.0026697 0 -1.1505
2.8359 0.050069 0.047415 0.053458 0.05242 0.052235 0.035166 0.053694 0.05532 0.04679 0.057028 0.063351 11.205 0.0041596 -0.0027703 -0.0032786 0.0023929 -0.015936 0.007261 -0.00066561 -0.001168 0.003051 0 -0.014905 0 -0.00060763 0 -0.002229 0 -1.0756
2.8398 0.035717 0.036393 0.037979 0.03228 0.032441 0.009593 0.056152 0.05452 0.058952 0.042658 0.066781 11.88 0.0024494 -0.0034224 -0.0067662 0.0014982 -0.021076 0.009272 -0.0061798 -0.00091363 0.001829 0 -0.014578 0 0.00044295 0 -0.0012508 0 -0.94908
2.8438 0.017464 0.025173 0.023591 0.013704 0.014479 -0.0049297 0.047601 0.042837 0.055242 0.02707 0.052079 12.562 -0.00022645 -0.0019284 -0.009127 0.00083551 -0.024733 0.0069216 -0.0073025 0.00054078 -0.00081142 0 -0.014668 0 0.00093488 0 -0.00059749 0 -0.69492
2.8477 -0.0012029 0.011361 0.012514 0.00066176 0.0016464 -0.0040431 0.025021 0.018989 0.029177 0.010871 0.02131 13.266 -0.0010906 -0.00021294 -0.0083257 0.0011481 -0.020012 0.0026439 -0.0050494 0.0026942 -0.0038151 0 -0.015228 0 0.00092339 0 -0.00069269 0 -0.30104
2.8516 -0.016941 -0.0064552 0.0030148 -0.0072571 -0.0075057 0.0037121 -0.0059026 -0.010746 -0.010341 -0.0066322 -0.012997 13.993 0.0006605 0.00017653 -0.0046086 0.0022372 -0.0062325 -0.00038387 -0.0028747 0.0044066 -0.0053167 0 -0.015976 0 0.0008108 0 -0.0011766 0 0.16703
2.8555 -0.028758 -0.026795 -0.0094984 -0.01484 -0.018224 0.0027018 -0.033985 -0.035854 -0.045151 -0.025632 -0.037672 14.726 0.0029053 -0.00068832 -0.00040834 0.0032175 0.0098816 -0.00057197 -0.0032662 0.0044458 -0.0045861 0 -0.01644 0 0.00085209 0 -0.0013128 0 0.60328
2.8594 -0.038642 -0.046022 -0.028224 -0.027591 -0.034977 -0.017204 -0.050569 -0.048564 -0.060962 -0.044666 -0.048295 15.439 0.0026427 -0.0014036 0.0017516 0.0032692 0.019438 0.0013389 -0.0055003 0.0023477 -0.0028834 0 -0.016316 0 0.00092886 0 -0.0007455 0 0.92912
2.8633 -0.050099 -0.061269 -0.051384 -0.046951 -0.05725 -0.051694 -0.05637 -0.049741 -0.057835 -0.061597 -0.051101 16.121 -0.0010459 -0.00067404 0.001507 0.0022436 0.018982 0.0033452 -0.0065711 -0.001052 -0.0020674 0 -0.015742 0 0.0007793 0 0.00012526 0 1.1463
2.8672 -0.065583 -0.072823 -0.073079 -0.068644 -0.07978 -0.08481 -0.061089 -0.048828 -0.050112 -0.075676 -0.056992 16.782 -0.0060196 0.0014578 0.00089332 0.00069023 0.013924 0.0037885 -0.0042737 -0.0039492 -0.0023958 0 -0.015202 0 0.00038185 0 0.00052027 0 1.3352
2.8711 -0.084666 -0.083628 -0.088279 -0.086159 -0.097195 -0.10168 -0.075399 -0.057131 -0.055728 -0.088267 -0.073304 17.443 -0.0089613 0.0036728 0.0022389 -0.00061667 0.014434 0.0021862 0.00055221 -0.0046592 -0.0020624 0 -0.015137 0 5.3001e-05 0 5.0684e-05 0 1.5951
2.875 -0.10421 -0.096298 -0.097366 -0.096756 -0.10866 -0.10058 -0.10172 -0.07922 -0.082856 -0.10129 -0.0995 18.114 -0.008252 0.0045615 0.0056741 -0.0012215 0.026854 -0.00091963 0.0047058 -0.0027104 0.00074418 0 -0.015575 0 0.00014762 0 -0.00086151 0 1.9673
2.8789 -0.12036 -0.11054 -0.10561 -0.10442 -0.11794 -0.094013 -0.13175 -0.10926 -0.1238 -0.11499 -0.12866 18.782 -0.0051647 0.003769 0.0087152 -0.0012107 0.047819 -0.00442 0.0054937 0.00085342 0.0053234 0 -0.01613 0 0.00067766 0 -0.0013306 0 2.3978
2.8828 -0.13099 -0.12353 -0.11776 -0.11647 -0.12877 -0.097952 -0.15319 -0.13532 -0.16048 -0.12751 -0.15217 19.422 -0.0024631 0.0020915 0.0084648 -0.0010311 0.066308 -0.0069243 0.0030322 0.0041569 0.0083561 0 -0.016358 0 0.0012485 0 -0.00081207 0 2.7704
2.8867 -0.13693 -0.13292 -0.13302 -0.13631 -0.14048 -0.11878 -0.15967 -0.14832 -0.17718 -0.13675 -0.16401 20.014 -0.0019251 0.00060036 0.0044227 -0.0011029 0.072254 -0.0071146 -9.939e-05 0.0056212 0.0067442 0 -0.016132 0 0.0013851 0 0.00038348 0 2.9868
2.8906 -0.14138 -0.13947 -0.14569 -0.15912 -0.14861 -0.14897 -0.15554 -0.14817 -0.17098 -0.14265 -0.16304 20.565 -0.0030724 -0.00024405 -0.00078692 -0.0015081 0.064638 -0.004517 -0.0013606 0.0047432 0.00077204 0 -0.015713 0 0.00093353 0 0.0013525 0 3.037
2.8945 -0.14791 -0.14675 -0.15133 -0.17514 -0.15034 -0.17463 -0.1515 -0.14277 -0.1527 -0.14744 -0.15334 21.098 -0.0039908 -0.00066547 -0.003549 -0.001938 0.052293 -0.00026517 -0.00045262 0.0021078 -0.0056765 0 -0.015464 0 0.00016925 0 0.001403 0 3.0071
2.8984 -0.15849 -0.1581 -0.15247 -0.17837 -0.14917 -0.18749 -0.1558 -0.14132 -0.13865 -0.15375 -0.14312 21.635 -0.0031561 -0.00094511 -0.0023143 -0.0019116 0.046761 0.003167 0.00077393 -0.0011748 -0.0083531 0 -0.015506 0 -0.00045532 0 0.00066917 0 3.0251
2.9023 -0.17266 -0.17383 -0.15769 -0.17302 -0.1534 -0.19061 -0.1691 -0.14836 -0.14021 -0.16288 -0.14163 22.175 -0.00054803 -0.00090147 0.0012401 -0.0011298 0.053309 0.0036491 0.00041281 -0.0040923 -0.0063646 0 -0.015646 0 -0.0006558 0 -1.8369e-05 0 3.1844
2.9063 -0.18826 -0.19117 -0.17417 -0.17127 -0.16911 -0.19392 -0.18675 -0.163 -0.15875 -0.175 -0.15471 22.696 0.0026457 -4.9151e-05 0.0039544 0.00026151 0.067652 0.0013327 -0.0015406 -0.0060459 -0.002779 0 -0.015612 0 -0.00044869 0 0.00012024 0 3.5007
2.9102 -0.20296 -0.20685 -0.20064 -0.1837 -0.19411 -0.20472 -0.20514 -0.18246 -0.1882 -0.19087 -0.18148 23.174 0.0050715 0.0018159 0.0040885 0.0016988 0.080828 -0.0010955 -0.0032078 -0.0068368 -0.0014949 0 -0.015347 0 -2.1851e-05 0 0.0011227 0 3.9238
2.9141 -0.2157 -0.21957 -0.22756 -0.21051 -0.21922 -0.22223 -0.22492 -0.20521 -0.22117 -0.2122 -0.21483 23.599 0.0059754 0.0043183 0.0026268 0.0025434 0.087525 -0.0005901 -0.0026636 -0.006525 -0.0034298 0 -0.01507 0 0.0004574 0 0.0022555 0 4.3816
2.918 -0.22691 -0.23011 -0.24499 -0.24118 -0.23615 -0.24005 -0.24817 -0.23026 -0.2528 -0.23942 -0.24603 23.981 0.0053547 0.0068088 0.0018885 0.0025136 0.090311 0.0032797 0.00025412 -0.0053241 -0.0057616 0 -0.015057 0 0.00090072 0 0.0026523 0 4.8169
2.9219 -0.2376 -0.23944 -0.25078 -0.26282 -0.24457 -0.25276 -0.27322 -0.25428 -0.28013 -0.26852 -0.26987 24.334 0.0038266 0.00884 0.0030048 0.0018565 0.096136 0.0073833 0.0038227 -0.0035569 -0.0049357 0 -0.015385 0 0.0012353 0 0.0020492 0 5.1926
2.9258 -0.24799 -0.24718 -0.25135 -0.26966 -0.25127 -0.25953 -0.29336 -0.27104 -0.29968 -0.29103 -0.28604 24.667 0.0024691 0.010191 0.0048366 0.0010769 0.10864 0.007426 0.0059506 -0.0016252 -0.00042128 0 -0.01588 0 0.0013772 0 0.00099044 0 5.4756
2.9297 -0.25702 -0.25211 -0.25447 -0.2656 -0.26205 -0.26238 -0.3015 -0.2752 -0.30731 -0.29841 -0.29589 24.972 0.0024337 0.010442 0.0053378 0.00042542 0.12359 0.0018836 0.0057853 4.0615e-05 0.004528 0 -0.016291 0 0.001319 0 0.00036379 0 5.6295
2.9336 -0.26302 -0.25414 -0.26132 -0.25859 -0.27441 -0.26228 -0.29626 -0.26742 -0.30129 -0.28823 -0.29847 25.241 0.0041703 0.0088036 0.0038528 -0.00038137 0.13184 -0.0060984 0.0039821 0.0010592 0.0058818 0 -0.016503 0 0.0012177 0 0.00068596 0 5.6305
2.9375 -0.26538 -0.25543 -0.26596 -0.25315 -0.27916 -0.25836 -0.28352 -0.2553 -0.28502 -0.26677 -0.29053 25.466 0.0067557 0.0047597 0.0019201 -0.0018807 0.12727 -0.010873 0.0016594 0.0012148 0.0026863 0 -0.016577 0 0.001316 0 0.0017296 0 5.4956
2.9414 -0.26573 -0.25916 -0.26273 -0.2486 -0.27026 -0.25117 -0.27181 -0.24819 -0.26589 -0.24541 -0.27115 25.648 0.0081948 -0.00090162 0.0017293 -0.004199 0.11245 -0.0088886 -0.00068282 0.00059342 -0.0019479 0 -0.016613 0 0.0017078 0 0.0027552 0 5.2945
2.9453 -0.26759 -0.26714 -0.25412 -0.24389 -0.25373 -0.24573 -0.26617 -0.24996 -0.25042 -0.23353 -0.24615 25.792 0.0068801 -0.0058298 0.0038062 -0.0066105 0.096919 -0.0016877 -0.0031507 -0.00035983 -0.003627 0 -0.016611 0 0.002175 0 0.0031068 0 5.1305
2.9492 -0.27441 -0.27847 -0.25071 -0.24319 -0.24595 -0.25021 -0.2665 -0.25654 -0.24057 -0.23384 -0.22731 25.899 0.003111 -0.0073514 0.0063142 -0.0078331 0.089648 0.0054192 -0.0055217 -0.00099381 -0.00055382 0 -0.016503 0 0.0023151 0 0.0026764 0 5.0978
2.9531 -0.28719 -0.29035 -0.26248 -0.2551 -0.2613 -0.27032 -0.27124 -0.26115 -0.23546 -0.24359 -0.2258 25.967 -0.0008751 -0.0044828 0.0067359 -0.006953 0.092658 0.0078279 -0.0066103 -0.00081958 0.0050604 0 -0.016281 0 0.0019057 0 0.001908 0 5.2456
2.957 -0.30323 -0.30008 -0.28948 -0.28513 -0.29903 -0.30418 -0.28179 -0.26258 -0.23735 -0.25965 -0.24553 25.993 -0.002708 0.0010092 0.0042998 -0.0042403 0.10141 0.0052342 -0.0048871 0.00013134 0.0091345 0 -0.016073 0 0.0011808 0 0.0014051 0 5.5679
2.9609 -0.31721 -0.30618 -0.3204 -0.32832 -0.34121 -0.34223 -0.30232 -0.26868 -0.25504 -0.28179 -0.282 25.979 -0.0019987 0.0056404 0.00075531 -0.0010868 0.11113 0.0012333 2.2335e-05 0.00128 0.0091951 0 -0.016029 0 0.00071847 0 0.0014908 0 6.0163
2.9648 -0.32379 -0.30793 -0.34058 -0.36924 -0.36426 -0.37183 -0.33456 -0.29056 -0.29878 -0.31073 -0.32686 25.925 -0.0006444 0.0066641 -0.0012637 0.0010097 0.12251 -0.0003991 0.0063808 0.0019099 0.0060182 0 -0.016111 0 0.00098014 0 0.0020474 0 6.5174
2.9688 -0.3204 -0.30467 -0.34207 -0.3906 -0.35521 -0.38284 -0.37262 -0.33146 -0.3683 -0.34304 -0.37234 25.831 -0.00080882 0.0039321 -0.00067494 0.0016413 0.14041 0.00093934 0.011044 0.0017243 0.0022967 0 -0.016035 0 0.0018883 0 0.0026951 0 6.9764
2.9727 -0.30839 -0.29609 -0.32727 -0.38364 -0.3199 -0.37057 -0.40327 -0.37939 -0.44387 -0.36861 -0.41076 25.689 -0.0024511 -0.00037254 0.0011744 0.0018426 0.1664 0.0027452 0.011514 0.0010681 1.116e-05 0 -0.015447 0 0.002837 0 0.0031102 0 7.2755
2.9766 -0.29193 -0.2835 -0.30429 -0.35221 -0.27747 -0.33639 -0.41212 -0.41058 -0.49039 -0.37428 -0.43072 25.492 -0.0029989 -0.0037348 0.001963 0.0032176 0.19214 0.0024516 0.0077607 0.00058882 -0.00092878 0 -0.014234 0 0.0031617 0 0.0032171 0 7.286
2.9805 -0.27557 -0.27008 -0.27974 -0.30848 -0.24655 -0.28779 -0.39093 -0.40243 -0.47539 -0.3518 -0.41702 25.237 0.00019557 -0.0051286 0.0006776 0.0064955 0.20123 0.00015404 0.0023056 0.00063091 -0.0018089 0 -0.012686 0 0.0026775 0 0.003137 0 6.9105
2.9844 -0.26199 -0.25905 -0.256 -0.26482 -0.23425 -0.23806 -0.34136 -0.34755 -0.39018 -0.30382 -0.35899 24.929 0.0068468 -0.0051116 -0.0015009 0.01071 0.17999 -0.0016958 -0.001555 0.00093772 -0.0032797 0 -0.011333 0 0.0018209 0 0.0029938 0 6.143
2.9883 -0.2512 -0.25101 -0.23389 -0.22879 -0.23522 -0.20305 -0.27382 -0.2597 -0.25892 -0.24333 -0.26272 24.578 0.013264 -0.0044728 -0.0024463 0.013746 0.12935 -0.0010864 -0.002013 0.00095416 -0.0045253 0 -0.010575 0 0.0012688 0 0.0027765 0 5.1097
2.9922 -0.24158 -0.24304 -0.21608 -0.20362 -0.23888 -0.19384 -0.204 -0.16792 -0.12821 -0.18729 -0.15588 24.197 0.015231 -0.0031207 -0.0011027 0.013888 0.067893 0.0013411 0.00024117 0.00042625 -0.0041115 0 -0.010403 0 0.0013671 0 0.0023822 0 4.0539
2.9961 -0.23153 -0.23127 -0.2064 -0.19085 -0.23763 -0.20876 -0.14914 -0.10288 -0.043475 -0.14901 -0.077667 23.788 0.011716 -0.00044468 0.0017158 0.011174 0.022177 0.0030012 0.0029318 -0.00032531 -0.0014831 0 -0.010442 0 0.0018631 0 0.0017857 0 3.2566
3 -0.22061 -0.21472 -0.20585 -0.19098 -0.23026 -0.23195 -0.12374 -0.083297 -0.027414 -0.13428 -0.057844 23.352 0.0058446 0.0033836 0.0043364 0.0074725 0.010732 0.0021841 0.0041554 -0.00076011 0.0023705 0 -0.010292 0 0.0021633 0 0.0011605 0 2.9235
3.0039 -0.20939 -0.19692 -0.21015 -0.20135 -0.22005 -0.24217 -0.13388 -0.10899 -0.072986 -0.14172 -0.099431 22.884 0.002048 0.0068476 0.0057891 0.0052049 0.033168 -4.7789e-05 0.0037497 -0.00074032 0.0055707 0 -0.0098636 0 0.0018817 0 0.00081312 0 3.0946
3.0078 -0.19832 -0.1833 -0.21244 -0.21487 -0.21093 -0.22721 -0.17228 -0.16292 -0.15219 -0.16514 -0.17745 22.383 0.00204 0.0081672 0.0062653 0.0056873 0.07211 -0.00092726 0.0030488 -0.00073966 0.006586 0 -0.009439 0 0.001198 0 0.0009625 0 3.6231
3.0117 -0.18686 -0.17638 -0.20835 -0.22239 -0.20467 -0.19282 -0.21871 -0.21987 -0.23187 -0.19532 -0.25425 21.848 0.0035135 0.0070307 0.0061929 0.0083289 0.10581 0.0010875 0.0033912 -0.0013548 0.0050257 0 -0.0094093 0 0.00071964 0 0.0015431 0 4.2352
3.0156 -0.17382 -0.17319 -0.19833 -0.21767 -0.19984 -0.1582 -0.24883 -0.25711 -0.28618 -0.22125 -0.29958 21.286 0.002838 0.0050427 0.00523 0.011221 0.12153 0.004605 0.0047423 -0.0025789 0.0016318 0 -0.0099158 0 0.00096941 0 0.0022111 0 4.6416
3.0195 -0.15867 -0.16754 -0.18487 -0.20064 -0.19222 -0.14088 -0.24739 -0.26248 -0.30149 -0.2322 -0.30196 20.7 -0.00095273 0.0041425 0.0025317 0.012576 0.12021 0.0066383 0.0056195 -0.0036103 -0.002193 0 -0.0107 0 0.0019318 0 0.0025716 0 4.6493
3.0234 -0.14269 -0.15531 -0.1682 -0.17608 -0.17687 -0.14335 -0.21684 -0.23698 -0.27609 -0.22117 -0.2668 20.096 -0.0049609 0.0044432 -0.0018817 0.01189 0.11053 0.0056286 0.0043663 -0.0034793 -0.0049037 0 -0.011287 0 0.003034 0 0.0024562 0 4.2261
3.0273 -0.12868 -0.13801 -0.14613 -0.14947 -0.15168 -0.15253 -0.17406 -0.19162 -0.21859 -0.18807 -0.20755 19.476 -0.0053469 0.0038188 -0.0062467 0.010048 0.099038 0.003004 0.00068775 -0.0019334 -0.0053052 0 -0.011357 0 0.0035744 0 0.0020336 0 3.494
3.0313 -0.11913 -0.12136 -0.1185 -0.12416 -0.12055 -0.15199 -0.13735 -0.14104 -0.14564 -0.14021 -0.13881 18.836 -0.0014952 -6.5461e-06 -0.0079582 0.0084465 0.084994 0.0016278 -0.0038602 0.00029285 -0.0030732 0 -0.010993 0 0.0032497 0 0.001666 0 2.6627
3.0352 -0.11412 -0.11033 -0.091145 -0.10225 -0.092858 -0.13598 -0.11392 -0.097458 -0.077147 -0.089408 -0.074369 18.171 0.0028918 -0.0067036 -0.0057131 0.007967 0.063685 0.0027365 -0.0068905 0.0021186 0.00090622 0 -0.010604 0 0.0023673 0 0.0016292 0 1.9364
3.0391 -0.11079 -0.105 -0.073537 -0.086711 -0.077853 -0.1128 -0.097938 -0.067642 -0.028897 -0.047557 -0.026799 17.478 0.0031608 -0.01273 -0.0008935 0.0085737 0.034123 0.0045868 -0.0069625 0.0030403 0.0047868 0 -0.010588 0 0.001588 0 0.0019166 0 1.4376
3.043 -0.10497 -0.10093 -0.071052 -0.080861 -0.077418 -0.095555 -0.079859 -0.053 -0.0065683 -0.022972 -0.0045097 16.761 -0.0015738 -0.013848 0.0033022 0.0096775 0.003606 0.0043025 -0.0047345 0.0034078 0.0066934 0 -0.011003 0 0.0014186 0 0.0022658 0 1.1808
3.0469 -0.094013 -0.093158 -0.079148 -0.084416 -0.083389 -0.089427 -0.057867 -0.051201 -0.0056854 -0.018749 -0.0076855 16.03 -0.0070629 -0.0087219 0.0043752 0.010758 -0.015351 0.0010762 -0.0025476 0.0037968 0.0058041 0 -0.011521 0 0.0018546 0 0.0023625 0 1.1011
3.0508 -0.078598 -0.080111 -0.086084 -0.09031 -0.083037 -0.087334 -0.040621 -0.057606 -0.017804 -0.032578 -0.027967 15.296 -0.0075595 -0.00033698 0.0024469 0.011624 -0.013505 -0.0026177 -0.0026776 0.0041991 0.0027923 0 -0.011693 0 0.0024318 0 0.0020522 0 1.113
3.0547 -0.062111 -0.063964 -0.082501 -0.087095 -0.069092 -0.077279 -0.038974 -0.066328 -0.037415 -0.057293 -0.053844 14.564 -0.0012677 0.0062031 -0.00014556 0.012167 0.008008 -0.0032107 -0.0055277 0.0039879 -0.00069592 0 -0.011318 0 0.0026156 0 0.0014115 0 1.1583
3.0586 -0.048079 -0.04792 -0.068914 -0.066865 -0.045873 -0.053895 -0.05457 -0.071716 -0.063107 -0.082343 -0.077338 13.829 0.0075213 0.0076097 -0.0011085 0.01204 0.037527 0.00041466 -0.0091444 0.0027796 -0.003081 0 -0.010613 0 0.002201 0 0.00066392 0 1.2127
3.0625 -0.037711 -0.03342 -0.053646 -0.032545 -0.025684 -0.023474 -0.075981 -0.070365 -0.092141 -0.096778 -0.09544 13.084 0.011785 0.0046441 -0.00010886 0.010759 0.059785 0.0055471 -0.010517 0.0012522 -0.0036244 0 -0.010049 0 0.0014209 0 3.4773e-05 0 1.2545
3.0664 -0.02941 -0.019892 -0.043216 0.0024628 -0.018177 0.0014691 -0.085965 -0.06228 -0.11464 -0.093125 -0.10516 12.325 0.0077178 0.0008565 0.0014017 0.008252 0.064691 0.0079192 -0.0078016 0.00085683 -0.0025342 0 -0.0099883 0 0.00072224 0 -0.00034612 0 1.2298
3.0703 -0.020428 -0.0066782 -0.035042 0.023214 -0.022011 0.01237 -0.073471 -0.049714 -0.11498 -0.070099 -0.098674 11.557 -0.0020317 -0.00072482 0.0020535 0.0053281 0.051882 0.005551 -0.001867 0.0024465 -0.00060639 0 -0.010423 0 0.0004311 0 -0.00045694 0 1.054
3.0742 -0.009206 0.0053252 -0.020231 0.024036 -0.026297 0.010341 -0.040421 -0.034146 -0.081454 -0.032265 -0.066051 10.79 -0.01065 0.00019818 0.0020506 0.0034412 0.028618 0.00052151 0.0040477 0.0051114 0.0011895 0 -0.011017 0 0.00058077 0 -0.00034215 0 0.66008
3.0781 0.0034234 0.014152 0.0061076 0.012375 -0.020427 0.0034484 0.001336 -0.014173 -0.016984 0.012871 -0.0053493 10.03 -0.012785 0.0018654 0.0027176 0.003736 0.003636 -0.0029888 0.0064309 0.0065683 0.0020382 0 -0.011401 0 0.0009922 0 -6.7997e-05 0 0.061082
3.082 0.014824 0.01866 0.037656 0.0025836 -0.0032379 -0.00059191 0.038819 0.012971 0.058812 0.057688 0.069188 9.2741 -0.0085342 0.0028472 0.0046474 0.0060819 -0.017906 -0.0024877 0.0039174 0.0050571 0.0016115 0 -0.011449 0 0.0014664 0 0.00029538 0 -0.62384
3.0859 0.022189 0.019676 0.06068 0.0049521 0.016619 0.00066011 0.064545 0.046731 0.11915 0.094938 0.13059 8.5142 -0.0026062 0.0034657 0.0065319 0.0089787 -0.034977 0.00077046 -0.0017224 0.0011072 0.00033977 0 -0.011322 0 0.0018892 0 0.0006634 0 -1.2073
3.0898 0.023988 0.019166 0.065672 0.01888 0.028766 0.0050669 0.076769 0.079367 0.14446 0.1166 0.15412 7.7453 5.432e-05 0.0048854 0.0061073 0.010568 -0.047388 0.0032465 -0.0067811 -0.0026008 -0.00073398 0 -0.011254 0 0.0021918 0 0.00091709 0 -1.5162
3.0938 0.020581 0.018466 0.055561 0.03493 0.029636 0.0097357 0.075719 0.097315 0.13099 0.11425 0.1325 6.9715 -0.0019448 0.0071436 0.0024393 0.010022 -0.052497 0.0025199 -0.0081558 -0.0033995 -0.00071092 0 -0.011309 0 0.0022854 0 0.00090803 0 -1.4675
3.0977 0.014106 0.017515 0.042391 0.042844 0.023835 0.0135 0.061201 0.088334 0.088357 0.083115 0.078961 6.2033 -0.0062538 0.0085323 -0.0027229 0.0081812 -0.045511 -0.00062487 -0.005377 -0.00096795 0.00026505 0 -0.011329 0 0.0021045 0 0.00052061 0 -1.0926
3.1016 0.0079123 0.015811 0.035908 0.038457 0.018232 0.016425 0.034119 0.050036 0.030516 0.027851 0.016349 5.4489 -0.0095904 0.0072128 -0.0060214 0.0068481 -0.023667 -0.0031887 -0.00066705 0.0023648 0.00088555 0 -0.011123 0 0.0017315 0 -0.00021872 0 -0.50993
3.1055 0.0055365 0.013832 0.035449 0.024832 0.015568 0.018347 -0.00035646 -0.0063441 -0.030819 -0.035118 -0.037365 4.7072 -0.010481 0.0034126 -0.005155 0.0072991 0.0090769 -0.0027795 0.0029109 0.0037562 -0.00024323 0 -0.010697 0 0.0014335 0 -0.0010676 0 0.12221
3.1094 0.0091871 0.013217 0.032972 0.0086313 0.013873 0.018858 -0.032057 -0.059958 -0.08544 -0.082637 -0.074675 3.9687 -0.0096113 -0.00026189 -0.00072457 0.0092267 0.041223 0.00051706 0.0036933 0.002501 -0.0030942 0 -0.0103 0 0.0014919 0 -0.0016393 0 0.63971
3.1133 0.018334 0.015443 0.023547 -0.0039312 0.011234 0.018531 -0.049106 -0.089722 -0.12037 -0.095618 -0.092836 3.2236 -0.0081925 -0.00101 0.0044021 0.011 0.058575 0.0047402 0.0023123 0.00065721 -0.0057661 0 -0.010229 0 0.001935 0 -0.0016427 0 0.89128
3.1172 0.029533 0.020477 0.012188 -0.0086707 0.0098683 0.019234 -0.043123 -0.08345 -0.12006 -0.068902 -0.086216 2.469 -0.0065231 0.0014953 0.0075235 0.011007 0.052133 0.0081059 0.00070488 0.00094242 -0.0058257 0 -0.010566 0 0.0024429 0 -0.001146 0 0.76474
3.1211 0.03817 0.02693 0.0099231 -0.0032695 0.01472 0.022502 -0.013018 -0.042196 -0.074459 -0.013518 -0.047449 1.711 -0.0042094 0.0046445 0.0080367 0.008941 0.0237 0.010278 0.00026126 0.0038409 -0.002478 0 -0.011088 0 0.0025779 0 -0.00061934 0 0.23382
3.125 0.041374 0.033526 0.023233 0.012421 0.028129 0.02774 0.034317 0.021056 0.010325 0.049973 0.022241 0.9595 -0.001411 0.0052393 0.0072235 0.006005 -0.014904 0.011794 0.00076268 0.0067645 0.0024348 0 -0.011435 0 0.0021838 0 -0.00063614 0 -0.59716
3.1289 0.040069 0.040266 0.047652 0.035198 0.046459 0.032777 0.085955 0.086463 0.10877 0.10202 0.1045 0.22217 0.00060642 0.0024649 0.0064344 0.0039364 -0.048624 0.012688 0.00092393 0.0062841 0.0057401 0 -0.011396 0 0.0015813 0 -0.0014012 0 -1.4967
3.1328 0.038494 0.048023 0.071744 0.058397 0.062453 0.036718 0.1266 0.13392 0.18538 0.13156 0.16838 -0.49924 0.00039656 -0.0013833 0.0056999 0.003754 -0.067248 0.0121 -0.00013127 0.0015053 0.0055433 0 -0.011065 0 0.0013322 0 -0.0024949 0 -2.1834
3.1367 0.041386 0.057123 0.087048 0.074534 0.07101 0.042018 0.14346 0.14968 0.21213 0.13699 0.18739 -1.2081 -0.0022057 -0.0031286 0.0041404 0.005228 -0.069289 0.0093698 -0.0019235 -0.004597 0.0027711 0 -0.010755 0 0.0017394 0 -0.003116 0 -2.4493
3.1406 0.050956 0.066636 0.093982 0.079601 0.072693 0.052815 0.13164 0.13163 0.1827 0.12271 0.15644 -1.9103 -0.0056402 -0.001726 0.0015147 0.0073518 -0.059751 0.0053194 -0.0030633 -0.0073423 0.00015477 0 -0.010739 0 0.0025357 0 -0.0027011 0 -2.2592
3.1445 0.065894 0.075328 0.098721 0.075684 0.072047 0.070395 0.097447 0.090695 0.11446 0.095699 0.094779 -2.6116 -0.0076783 0.00086695 -0.00098509 0.0092319 -0.044667 0.0020496 -0.0025869 -0.0042652 -0.00041533 0 -0.011046 0 0.0030765 0 -0.0014278 0 -1.7653
3.1484 0.082873 0.083235 0.10567 0.069632 0.073286 0.090241 0.057012 0.046796 0.038118 0.064547 0.03318 -3.3145 -0.0069756 0.0017675 -0.0017382 0.010588 -0.027511 0.0011776 -0.00085586 0.0026579 0.00038931 0 -0.011453 0 0.0028942 0 -0.00014378 0 -1.2289
3.1523 0.098912 0.091946 0.11403 0.06883 0.077998 0.1044 0.029328 0.020019 -0.016935 0.039576 -0.0036811 -4.0156 -0.0037784 0.0001186 -0.00052396 0.011561 -0.010168 0.0021967 0.00082088 0.0084935 0.00024137 0 -0.011672 0 0.0021137 0 0.00027313 0 -0.90111
3.1563 0.11254 0.10298 0.1214 0.077465 0.086301 0.108 0.027253 0.021726 -0.032919 0.031294 -0.0063898 -4.7041 0.00056862 -0.0019853 0.00085482 0.012194 0.0035532 0.0027454 0.0014153 0.0092818 -0.0021958 0 -0.011565 0 0.0013406 0 -0.00039444 0 -0.92958
3.1602 0.12325 0.11579 0.1288 0.095578 0.098519 0.10425 0.052013 0.050749 -0.0061855 0.04642 0.02218 -5.3649 0.0045532 -0.0014859 8.0669e-05 0.012137 0.0065466 0.00076303 0.0010358 0.0050164 -0.0055533 0 -0.011235 0 0.0011149 0 -0.001556 0 -1.327
3.1641 0.13048 0.12755 0.14037 0.12029 0.11429 0.10303 0.094537 0.096566 0.055385 0.0839 0.074561 -5.9874 0.0070307 0.0026657 -0.003303 0.010805 -0.0080427 -0.0034113 0.00062888 -0.00076617 -0.006793 0 -0.010954 0 0.0014374 0 -0.0023378 0 -1.9944
3.168 0.13369 0.13534 0.15741 0.14701 0.13019 0.11337 0.14179 0.14623 0.13588 0.13421 0.14184 -6.573 0.0073168 0.0083708 -0.0069834 0.0077632 -0.040548 -0.007045 0.00093292 -0.004155 -0.0040955 0 -0.010972 0 0.0018063 0 -0.0023094 0 -2.767
3.1719 0.13359 0.13874 0.17409 0.16975 0.14006 0.13597 0.1829 0.18959 0.21438 0.183 0.21098 -7.1367 0.0053256 0.012085 -0.0075468 0.0030249 -0.081357 -0.0072702 0.0018064 -0.0038366 0.0012052 0 -0.011351 0 0.001716 0 -0.0017651 0 -3.4626
3.1758 0.13283 0.14031 0.181 0.18192 0.13987 0.16181 0.21125 0.22004 0.26903 0.21682 0.26315 -7.6977 0.0018817 0.011694 -0.0034277 -0.0028563 -0.11438 -0.0036327 0.002581 -0.0014127 0.0056018 0 -0.011913 0 0.001137 0 -0.0013387 0 -3.9254
3.1797 0.13496 0.14346 0.17397 0.17917 0.13296 0.17833 0.22305 0.23265 0.2836 0.22781 0.27953 -8.2658 -0.0013421 0.0079387 0.0034465 -0.0088464 -0.1259 0.001355 0.0029603 0.00075063 0.0064576 0 -0.01234 0 0.00052751 0 -0.0013587 0 -4.0667
3.1836 0.14193 0.1496 0.15904 0.16314 0.12928 0.17814 0.21629 0.22393 0.25431 0.21528 0.25238 -8.833 -0.0027287 0.0033263 0.0088265 -0.013644 -0.11273 0.0041726 0.0034022 0.0017728 0.0042413 0 -0.01237 0 0.00038696 0 -0.0015794 0 -3.8902
3.1875 0.15241 0.15725 0.1476 0.14259 0.13718 0.1641 0.19223 0.19466 0.19284 0.18493 0.19208 -9.3781 -0.0019809 -0.0001733 0.0091972 -0.016129 -0.083486 0.0030725 0.0045077 0.0025063 0.0018558 0 -0.011978 0 0.00079503 0 -0.0015282 0 -3.4886
3.1914 0.1626 0.16376 0.14606 0.12947 0.15468 0.14714 0.15786 0.15299 0.12242 0.14694 0.12332 -9.8808 -0.0005191 -0.0023998 0.0042296 -0.01597 -0.052545 -0.00066789 0.0060773 0.0039067 0.0017698 0 -0.011417 0 0.0013648 0 -0.0010853 0 -3.0086
3.1953 0.16902 0.16772 0.15062 0.13165 0.1696 0.13908 0.12562 0.11356 0.068474 0.11381 0.072333 -10.335 -0.00032958 -0.0042846 -0.0032106 -0.013973 -0.031395 -0.0039633 0.0069479 0.0055046 0.0037505 0 -0.01106 0 0.0016179 0 -0.00067628 0 -2.6042
3.1992 0.17091 0.16973 0.15283 0.14766 0.1701 0.14538 0.10863 0.091448 0.048619 0.097266 0.054918 -10.752 -0.002099 -0.0062047 -0.0092201 -0.011708 -0.023895 -0.0044283 0.0059596 0.0056557 0.0053275 0 -0.011148 0 0.00139 0 -0.00085603 0 -2.3999
3.2031 0.17022 0.17102 0.14979 0.16783 0.15681 0.1622 0.11423 0.094817 0.067167 0.10437 0.072643 -11.15 -0.0044042 -0.0072337 -0.011297 -0.010467 -0.027841 -0.0020414 0.0031741 0.0032608 0.0044161 0 -0.011616 0 0.00089055 0 -0.0016972 0 -2.4699
3.207 0.16945 0.17181 0.14781 0.1812 0.14413 0.17902 0.14046 0.12144 0.11567 0.13419 0.11688 -11.54 -0.0049053 -0.0060218 -0.0093537 -0.010332 -0.039806 0.0012515 8.0963e-05 -0.00089758 0.0014675 0 -0.012139 0 0.0004181 0 -0.002623 0 -2.8235
3.2109 0.16956 0.17131 0.1549 0.1829 0.14811 0.18511 0.17768 0.16114 0.17768 0.17715 0.17435 -11.922 -0.0025475 -0.0023337 -0.0050649 -0.010255 -0.058053 0.0033862 -0.0015442 -0.0046151 -0.00092795 0 -0.012388 0 7.2561e-05 0 -0.0028997 0 -3.3872
3.2148 0.16984 0.16932 0.17014 0.17636 0.17117 0.17629 0.21346 0.20125 0.2346 0.21841 0.22982 -12.283 0.0013304 0.0023269 -0.00054285 -0.0092846 -0.081099 0.003778 -0.0011207 -0.0060658 -0.00051592 0 -0.012272 0 -0.00024025 0 -0.0023368 0 -4.0007
3.2188 0.16953 0.16737 0.18226 0.16935 0.19841 0.15816 0.23709 0.2309 0.27058 0.24394 0.26736 -12.608 0.0041197 0.0056242 0.0026197 -0.0078727 -0.10437 0.0034192 0.00031828 -0.0051692 0.0025085 0 -0.011997 0 -0.00056675 0 -0.0015058 0 -4.4548
3.2227 0.16926 0.16771 0.1804 0.16774 0.20997 0.14332 0.24181 0.24249 0.27628 0.24617 0.2744 -12.892 0.004253 0.0060005 0.0036902 -0.0078956 -0.11954 0.003654 0.0011566 -0.0032984 0.0057207 0 -0.01187 0 -0.00074784 0 -0.001236 0 -4.576
3.2266 0.17044 0.17092 0.16628 0.17198 0.1985 0.14344 0.22594 0.23222 0.25136 0.22648 0.24837 -13.143 0.0024712 0.0036402 0.0028296 -0.011037 -0.11857 0.0048838 0.00065225 -0.0018368 0.0066701 0 -0.012048 0 -0.00056054 0 -0.001849 0 -4.3195
3.2305 0.17342 0.17466 0.15421 0.17816 0.17551 0.16082 0.19397 0.20198 0.20504 0.19346 0.20048 -13.371 0.00087004 0.00015108 0.00099179 -0.016829 -0.099785 0.0063248 -0.00058466 -0.0011499 0.00489 0 -0.012431 0 -1.9015e-05 0 -0.0028605 0 -3.8033
3.2344 0.17644 0.17537 0.15715 0.18177 0.16036 0.18559 0.15697 0.16111 0.1534 0.15861 0.15103 -13.589 0.00079922 -0.0025654 -0.0004935 -0.022285 -0.070713 0.006874 -0.0014577 -0.00087512 0.0019165 0 -0.012792 0 0.00051587 0 -0.0034401 0 -3.2503
3.2383 0.17689 0.17169 0.17235 0.1805 0.16258 0.20169 0.1294 0.1248 0.1135 0.13178 0.11795 -13.798 0.0017914 -0.0033461 -0.00071987 -0.023857 -0.04457 0.0061616 -0.0015764 -0.00087464 -0.00043264 0 -0.012976 0 0.00059509 0 -0.0031853 0 -2.8673
3.2422 0.17397 0.16639 0.18238 0.17498 0.17439 0.19824 0.12226 0.10736 0.096556 0.11852 0.1072 -13.992 0.00251 -0.0021732 0.00010271 -0.020327 -0.032492 0.004812 -0.0014823 -0.0015183 -0.0016657 0 -0.012994 0 9.6183e-05 0 -0.0024724 0 -2.7456
3.2461 0.1702 0.16451 0.17241 0.16783 0.18035 0.17815 0.13654 0.11408 0.10388 0.11982 0.1129 -14.155 0.0025006 -1.1578e-05 0.00077994 -0.014143 -0.037091 0.0037508 -0.00173 -0.0028918 -0.0026105 0 -0.012931 0 -0.00061335 0 -0.0020563 0 -2.8479
3.25 0.16997 0.16919 0.1472 0.1627 0.17399 0.15662 0.16244 0.13825 0.12798 0.13353 0.12627 -14.277 0.0026995 0.0016885 0.00020305 -0.0098113 -0.052039 0.0033016 -0.0019553 -0.0039823 -0.0040609 0 -0.012815 0 -0.0009558 0 -0.0023242 0 -3.0777
3.2539 0.17599 0.17861 0.1299 0.16306 0.16465 0.15018 0.18644 0.1665 0.1582 0.15612 0.14463 -14.356 0.0041061 0.001713 -0.0015082 -0.010513 -0.067647 0.0029722 -0.001133 -0.0031422 -0.0056601 0 -0.012615 0 -0.00063516 0 -0.0029284 0 -3.3634
3.2578 0.18652 0.18694 0.14135 0.1706 0.16743 0.1642 0.20092 0.18858 0.18692 0.1837 0.17165 -14.399 0.0061916 -0.00012172 -0.0029338 -0.015747 -0.077942 0.0021278 0.0010929 0.00025134 -0.0061988 0 -0.012375 0 0.00010282 0 -0.0031449 0 -3.6846
3.2617 0.19584 0.18854 0.17879 0.18343 0.18658 0.18872 0.20834 0.20338 0.21224 0.21172 0.20942 -14.421 0.0070522 -0.0025705 -0.0025992 -0.021978 -0.083834 0.00084274 0.0034496 0.0045923 -0.0049396 0 -0.012307 0 0.00067759 0 -0.0025969 0 -4.0309
3.2656 0.19756 0.18172 0.21482 0.19583 0.20916 0.20573 0.21614 0.21585 0.23524 0.23429 0.25067 -14.43 0.0054248 -0.0035238 -0.00047168 -0.02567 -0.090311 -5.9398e-06 0.0037359 0.0068698 -0.0025213 0 -0.012676 0 0.00065622 0 -0.0016415 0 -4.3433
3.2695 0.18859 0.16907 0.21921 0.20061 0.21584 0.20195 0.22672 0.22808 0.25435 0.24421 0.27937 -14.427 0.0024459 -0.001509 0.0017476 -0.025985 -0.10026 0.00037814 0.00084025 0.0051919 -0.00048384 0 -0.013522 0 8.3934e-05 0 -0.0010534 0 -4.5042
3.2734 0.17076 0.15458 0.18429 0.19296 0.19853 0.17729 0.23196 0.23328 0.26175 0.23489 0.27958 -14.406 0.00099142 0.0028616 0.0019444 -0.024893 -0.11002 0.0016739 -0.0037825 0.00076988 9.8463e-05 0 -0.014492 0 -0.00060184 0 -0.001321 0 -4.3888
3.2773 0.14935 0.14051 0.13068 0.17304 0.1676 0.1431 0.21802 0.21896 0.2455 0.20358 0.24492 -14.362 0.002871 0.0068391 -0.00060643 -0.024872 -0.1105 0.0024129 -0.0068026 -0.0027225 -0.00049546 0 -0.015007 0 -0.00095492 0 -0.0022174 0 -3.938
3.2813 0.12985 0.12671 0.088594 0.14546 0.14181 0.11326 0.1769 0.1773 0.19735 0.15419 0.18134 -14.296 0.0066148 0.0073175 -0.0046003 -0.026538 -0.09337 0.0012794 -0.0055746 -0.0021778 -0.0010724 0 -0.014683 0 -0.00084672 0 -0.0030259 0 -3.1984
3.2852 0.11512 0.11235 0.072743 0.11628 0.13095 0.095521 0.11517 0.11403 0.12133 0.097549 0.10321 -14.213 0.0083535 0.0032705 -0.0078004 -0.028394 -0.05822 -0.0012987 -0.00042007 0.0021222 -0.00079248 0 -0.013675 0 -0.00048413 0 -0.0031763 0 -2.3081
3.2891 0.10443 0.097714 0.073626 0.09034 0.12789 0.089088 0.052192 0.04787 0.036836 0.048238 0.028121 -14.118 0.0053187 -0.0031707 -0.0088242 -0.028666 -0.015378 -0.0028965 0.0054359 0.0065281 1.8514e-05 0 -0.012607 0 -0.00016901 0 -0.002692 0 -1.4493
3.293 0.094522 0.083959 0.07145 0.070646 0.11728 0.087903 0.0091507 0.00080146 -0.027625 0.019039 -0.025857 -14.004 -0.0013124 -0.0081082 -0.0079812 -0.027186 0.018243 -0.00084385 0.0083202 0.0070444 0.00028965 0 -0.01212 0 -4.9969e-05 0 -0.0020701 0 -0.79922
3.2969 0.081851 0.071385 0.056928 0.058948 0.091455 0.085146 -0.0027457 -0.013696 -0.047743 0.015639 -0.042536 -13.86 -0.0071522 -0.0087781 -0.0065366 -0.025417 0.02827 0.005209 0.0068761 0.002764 -0.00060266 0 -0.01239 0 -6.2708e-05 0 -0.0017652 0 -0.48703
3.3008 0.064816 0.058473 0.038185 0.055468 0.057781 0.075584 0.013183 0.0034796 -0.016894 0.034045 -0.013759 -13.682 -0.0084533 -0.0055961 -0.0053222 -0.024754 0.011434 0.012196 0.0028034 -0.0033019 -0.0020658 0 -0.013042 0 -5.1745e-05 0 -0.0017869 0 -0.54826
3.3047 0.044928 0.043241 0.028601 0.057317 0.030916 0.056243 0.043182 0.039338 0.048246 0.061922 0.051725 -13.479 -0.0054697 -0.001602 -0.0041484 -0.02506 -0.022011 0.015385 -0.00090798 -0.0066966 -0.0027046 0 -0.013496 0 7.4414e-05 0 -0.00176 0 -0.88628
3.3086 0.026208 0.025863 0.030156 0.057839 0.018637 0.027599 0.070878 0.075669 0.11396 0.083376 0.12483 -13.272 -0.0020594 0.00020915 -0.0024928 -0.025027 -0.053822 0.011965 -0.0025288 -0.0050972 -0.0015449 0 -0.013435 0 0.00027924 0 -0.0013402 0 -1.2757
3.3125 0.013018 0.0098333 0.03053 0.049334 0.015653 -0.0045993 0.083255 0.095702 0.14508 0.085379 0.16608 -13.084 -0.0018855 -0.000679 -0.0005442 -0.023928 -0.067862 0.0035911 -0.0026658 3.1761e-05 0.0010512 0 -0.012981 0 0.00043951 0 -0.00056897 0 -1.4414
3.3164 0.007586 0.00011483 0.016886 0.028494 0.010863 -0.029688 0.07339 0.088723 0.12203 0.063324 0.14701 -12.917 -0.0049363 -0.0022227 0.0006612 -0.022737 -0.058377 -0.0044484 -0.003123 0.0048831 0.0035981 0 -0.012485 0 0.0004335 0 0.00014183 0 -1.1964
3.3203 0.0088978 -0.00042163 -0.008618 0.00037923 -0.00028901 -0.036869 0.041893 0.053407 0.050638 0.023293 0.069265 -12.762 -0.0077806 -0.0020485 0.00023266 -0.023215 -0.031503 -0.0070963 -0.004861 0.0063353 0.004644 0 -0.012172 0 0.00021951 0 0.00034676 0 -0.56122
3.3242 0.013799 0.0067981 -0.028393 -0.02321 -0.011248 -0.022388 -0.0018706 -8.81e-05 -0.040363 -0.020374 -0.033378 -12.598 -0.0072299 0.00016145 -0.0015177 -0.025783 5.9429e-05 -0.0033949 -0.0070422 0.0039848 0.0038887 0 -0.01201 0 -0.00012822 0 -9.1691e-05 0 0.22311
3.3281 0.019409 0.017146 -0.025138 -0.030719 -0.011635 0.0065622 -0.040929 -0.051647 -0.11275 -0.051461 -0.11354 -12.415 -0.0036448 0.002391 -0.0031497 -0.028521 0.024684 0.0028639 -0.0079425 -0.00013522 0.0023457 0 -0.011878 0 -0.00045025 0 -0.00092468 0 0.81323
3.332 0.024809 0.026155 0.0019161 -0.018123 0.001869 0.035512 -0.056919 -0.078482 -0.1364 -0.059166 -0.13699 -12.218 -0.00048065 0.0023584 -0.0033305 -0.028659 0.036437 0.0063186 -0.0067003 -0.003369 0.0014449 0 -0.011801 0 -0.00060342 0 -0.0017154 0 0.9448
3.3359 0.030595 0.032175 0.036297 0.0090506 0.022354 0.052057 -0.039959 -0.066235 -0.10242 -0.042338 -0.099265 -12.018 -0.0005286 -8.9532e-05 -0.0020243 -0.025367 0.034677 0.0043995 -0.0041832 -0.004065 0.0018311 0 -0.011936 0 -0.00057674 0 -0.0021209 0 0.56333
3.3398 0.036915 0.036217 0.059313 0.040028 0.039718 0.05368 0.0042128 -0.017399 -0.025786 -0.0084348 -0.022593 -11.823 -0.002759 -0.0026349 -0.00043933 -0.021065 0.021033 -0.00079676 -0.0022032 -0.0020539 0.0028342 0 -0.012332 0 -0.00051449 0 -0.0020584 0 -0.1709
3.3438 0.042125 0.039651 0.065431 0.065173 0.049662 0.047632 0.056254 0.049171 0.063192 0.031567 0.061224 -11.63 -0.0031723 -0.0026493 0.00020886 -0.01964 -0.0023046 -0.0046181 -0.0018931 0.0017053 0.003039 0 -0.01274 0 -0.00058697 0 -0.0016902 0 -0.98793
3.3477 0.043668 0.042294 0.063328 0.07924 0.055128 0.043232 0.094345 0.10808 0.13344 0.06838 0.12743 -11.426 0.00099361 0.00012745 -0.00013214 -0.022951 -0.031446 -0.003996 -0.0027589 0.0055968 0.0015051 0 -0.012745 0 -0.00079694 0 -0.0012878 0 -1.6405
3.3516 0.040507 0.042747 0.063342 0.080293 0.059683 0.043573 0.10679 0.14006 0.16598 0.096265 0.1643 -11.2 0.007897 0.0030045 -0.0004021 -0.028866 -0.059058 3.161e-05 -0.0032196 0.0077899 -0.0013336 0 -0.012169 0 -0.00091806 0 -0.0010696 0 -1.9844
3.3555 0.034687 0.040329 0.065799 0.067706 0.061383 0.043975 0.096752 0.1393 0.15888 0.11141 0.16957 -10.952 0.012163 0.0026146 0.00040429 -0.032883 -0.07545 0.003501 -0.0020829 0.0069769 -0.0038364 0 -0.011337 0 -0.00068041 0 -0.0010887 0 -1.987
3.3594 0.030169 0.03635 0.062526 0.042942 0.054763 0.038162 0.076278 0.11206 0.12315 0.10999 0.14545 -10.693 0.0096976 -0.0018834 0.0021581 -0.032038 -0.073263 0.0031623 0.00035738 0.0033175 -0.0043087 0 -0.010886 0 -7.4832e-05 0 -0.0012202 0 -1.696
3.3633 0.029655 0.033201 0.048784 0.012474 0.03883 0.025936 0.055518 0.070107 0.073859 0.089113 0.097855 -10.437 0.0017631 -0.0076388 0.0036518 -0.027584 -0.052542 -0.00074131 0.0025122 -0.0012578 -0.0022636 0 -0.011221 0 0.00052478 0 -0.0012648 0 -1.2074
3.3672 0.03218 0.032083 0.031422 -0.011732 0.021365 0.014788 0.036629 0.02509 0.022961 0.050547 0.038245 -10.194 -0.0056692 -0.010256 0.0036566 -0.023897 -0.021709 -0.0049126 0.0027818 -0.0041398 0.0012073 0 -0.012097 0 0.00060809 0 -0.001116 0 -0.64472
3.3711 0.033764 0.031657 0.023368 -0.017567 0.013216 0.013586 0.016597 -0.013195 -0.022361 0.0035661 -0.017459 -9.9625 -0.0068866 -0.0075562 0.001913 -0.024527 0.0070268 -0.0060241 0.00088441 -0.0040211 0.004252 0 -0.012764 0 -1.5772e-05 0 -0.00086829 0 -0.13536
3.375 0.030656 0.029076 0.029901 -0.0015172 0.017346 0.023941 -0.0052725 -0.036621 -0.056733 -0.037038 -0.054539 -9.7361 -0.0012509 -0.001656 -0.00079642 -0.028989 0.024565 -0.0034823 -0.0018125 -0.0020494 0.0055866 0 -0.012596 0 -0.00096723 0 -0.00076258 0 0.22284
3.3789 0.022324 0.022529 0.041712 0.026396 0.024271 0.037189 -0.023378 -0.040126 -0.073816 -0.057764 -0.065882 -9.5038 0.0064623 0.0026064 -0.0033382 -0.033183 0.028919 0.00042854 -0.0032351 -0.00080795 0.0052354 0 -0.011666 0 -0.0015374 0 -0.0009865 0 0.38873
3.3828 0.011624 0.012947 0.043153 0.047032 0.02002 0.04014 -0.029477 -0.02492 -0.067651 -0.053606 -0.053852 -9.2575 0.010359 0.0017088 -0.0048805 -0.033053 0.023749 0.0028418 -0.002159 -0.0017564 0.0041226 0 -0.010718 0 -0.0012676 0 -0.0014943 0 0.37935
3.3867 0.0022233 0.0033226 0.027961 0.044075 -7.4655e-05 0.025129 -0.020275 2.166e-06 -0.037786 -0.030313 -0.026828 -8.9965 0.0083357 -0.0034884 -0.0050288 -0.02814 0.013709 0.0027301 0.00076001 -0.0035046 0.0030032 0 -0.010537 0 -0.00036302 0 -0.0020148 0 0.24626
3.3906 -0.0041963 -0.003679 0.0063046 0.015055 -0.025394 -0.003698 -0.0014872 0.021321 0.006453 -0.00016722 0.0055144 -8.7279 0.0032946 -0.0083567 -0.0037183 -0.021923 0.001265 0.0013175 0.0033186 -0.0028518 0.001818 0 -0.011269 0 0.00045572 0 -0.0022558 0 0.050196
3.3945 -0.0084845 -0.007631 -0.0046053 -0.026793 -0.038695 -0.032813 0.015583 0.028673 0.047431 0.025137 0.034218 -8.4628 -1.1307e-05 -0.0083649 -0.0013251 -0.018822 -0.012474 0.00043745 0.0033616 0.0020213 0.00010409 0 -0.012309 0 0.00056032 0 -0.0021225 0 -0.14554
3.3984 -0.012249 -0.010163 0.0026925 -0.061073 -0.031925 -0.048355 0.021762 0.020464 0.067148 0.039069 0.05084 -8.2087 0.00077293 -0.0029308 0.0011187 -0.020681 -0.024809 0.00068212 0.00053781 0.0091298 -0.0020034 0 -0.012856 0 -5.5052e-05 0 -0.0017491 0 -0.26964
3.4023 -0.015873 -0.013107 0.018567 -0.072662 -0.01416 -0.044885 0.015232 0.0035662 0.056972 0.039897 0.048618 -7.9642 0.0041092 0.0040402 0.0022292 -0.025711 -0.030526 0.0011311 -0.0031883 0.013607 -0.0033232 0 -0.012636 0 -0.0007998 0 -0.0013253 0 -0.25123
3.4063 -0.018353 -0.016833 0.02581 -0.059453 -0.0037824 -0.02781 0.00043941 -0.012708 0.022468 0.027745 0.026396 -7.7202 0.0066968 0.0073912 0.0013094 -0.030415 -0.024906 0.00069783 -0.0048716 0.011588 -0.0023968 0 -0.01211 0 -0.0010357 0 -0.00090779 0 -0.054085
3.4102 -0.018843 -0.020223 0.01637 -0.031405 -0.01208 -0.0086777 -0.016966 -0.023198 -0.020275 0.0033731 -0.0082551 -7.468 0.0066998 0.0049515 -0.00070069 -0.032392 -0.0082011 -0.00047847 -0.0028961 0.0037509 0.0010972 0 -0.011986 0 -0.00063462 0 -0.00042056 0 0.28636
3.4141 -0.018003 -0.022049 -0.0014753 -0.0034058 -0.033623 0.0024887 -0.033727 -0.028955 -0.05433 -0.029779 -0.041581 -7.2081 0.0049513 -0.00081909 -0.0015916 -0.031567 0.012962 -0.0010877 0.0015945 -0.0047587 0.0056447 0 -0.012513 0 -4.1834e-05 0 0.00016206 0 0.66309
3.418 -0.017599 -0.022258 -0.01235 0.012447 -0.052046 0.0024175 -0.048298 -0.034038 -0.07095 -0.063138 -0.061841 -6.9516 0.0034274 -0.005074 0.00024651 -0.029264 0.029267 -7.6764e-05 0.0054903 -0.0082092 0.0087572 0 -0.013221 0 0.00017853 0 0.00066803 0 0.9489
3.4219 -0.018819 -0.021983 -0.0095046 0.011231 -0.05505 -0.0052775 -0.058157 -0.04079 -0.071996 -0.084356 -0.066679 -6.7115 0.0029972 -0.0046506 0.0039517 -0.02664 0.03476 0.0020465 0.0062682 -0.0047326 0.0088086 0 -0.013366 0 -0.00014164 0 0.00081538 0 1.0659
3.4258 -0.021204 -0.022486 -0.00090574 -0.0042805 -0.044203 -0.013949 -0.05933 -0.0477 -0.064983 -0.083429 -0.062609 -6.4911 0.0028118 -0.00043868 0.0063264 -0.024159 0.030168 0.0034167 0.0041971 0.0024298 0.0062736 0 -0.012659 0 -0.00067397 0 0.00048418 0 1.0187
3.4297 -0.023421 -0.024221 5.3154e-05 -0.025727 -0.031169 -0.018556 -0.049434 -0.050803 -0.055367 -0.059551 -0.056665 -6.281 0.0016617 0.0038388 0.0044055 -0.022242 0.02081 0.0024201 0.0021853 0.0078131 0.0032506 0 -0.011577 0 -0.00095261 0 -0.00010401 0 0.86686
3.4336 -0.025035 -0.026892 -0.011031 -0.042925 -0.025618 -0.018309 -0.031086 -0.046475 -0.042427 -0.023 -0.048357 -6.0664 -0.00043598 0.0051099 -0.0015649 -0.021794 0.011405 -0.00075887 0.003241 0.0081001 0.0016847 0 -0.010966 0 -0.00080381 0 -0.00052169 0 0.66819
3.4375 -0.02732 -0.030215 -0.025276 -0.048544 -0.027488 -0.01641 -0.011624 -0.033369 -0.02191 0.01009 -0.030646 -5.839 -0.0021675 0.0035049 -0.0076233 -0.023609 0.0027647 -0.0040862 0.0077155 0.004267 0.0018872 0 -0.011293 0 -0.00044027 0 -0.00050183 0 0.44925
3.4414 -0.032142 -0.034443 -0.030643 -0.041977 -0.030469 -0.017631 0.0012078 -0.013287 0.0068517 0.026513 -1.1952e-06 -5.603 -0.0023039 0.0018162 -0.0090163 -0.027169 -0.006686 -0.0051907 0.012841 4.584e-05 0.0026312 0 -0.012246 0 -0.00018936 0 -0.00019445 0 0.23081
3.4453 -0.04003 -0.040082 -0.025552 -0.029857 -0.031441 -0.025333 0.0036528 0.008106 0.035447 0.022026 0.034077 -5.3689 -0.00093364 0.0025993 -0.0043094 -0.030383 -0.016512 -0.0031414 0.015075 -0.0014822 0.0026001 0 -0.013035 0 -0.00018167 0 -4.4175e-05 0 0.075129
3.4492 -0.049491 -0.047219 -0.021438 -0.02214 -0.034867 -0.039492 -0.0037284 0.021128 0.047759 0.00091989 0.050658 -5.1434 0.00072875 0.0056997 0.0029955 -0.03098 -0.021816 0.00095711 0.013167 -6.6466e-05 0.0017206 0 -0.013107 0 -0.00030959 0 -0.00037361 0 0.09447
3.4531 -0.058332 -0.055288 -0.031376 -0.025999 -0.04737 -0.0567 -0.01959 0.014471 0.028619 -0.029131 0.03099 -4.9253 0.0015886 0.0084239 0.0070589 -0.028473 -0.01573 0.0048989 0.009138 0.0022637 0.0011154 0 -0.0126 0 -0.00043707 0 -0.0010539 0 0.39323
3.457 -0.065678 -0.063573 -0.056493 -0.041979 -0.068794 -0.072181 -0.044674 -0.018896 -0.025441 -0.061881 -0.026415 -4.7121 0.0015367 0.0080481 0.0044825 -0.024732 0.0049089 0.0069198 0.0062682 0.0033729 0.0018177 0 -0.012127 0 -0.00057869 0 -0.0015803 0 0.98117
3.4609 -0.072587 -0.071853 -0.084233 -0.065161 -0.089992 -0.082679 -0.080037 -0.075074 -0.10081 -0.093485 -0.10208 -4.5094 0.0011187 0.0042801 -0.0028691 -0.02241 0.035649 0.0066089 0.0060355 0.0026077 0.0035976 0 -0.012142 0 -0.00084274 0 -0.001495 0 1.7307
3.4648 -0.080683 -0.080437 -0.10031 -0.089647 -0.10037 -0.088431 -0.12185 -0.13735 -0.17135 -0.12047 -0.16671 -4.331 0.00064868 -0.00050634 -0.009496 -0.02259 0.065849 0.0047052 0.0069313 0.00070524 0.0050757 0 -0.012513 0 -0.0012312 0 -0.00077207 0 2.4216
3.4688 -0.090249 -0.089497 -0.10211 -0.11182 -0.097724 -0.092791 -0.15865 -0.18263 -0.21098 -0.13834 -0.19844 -4.1878 -2.3799e-05 -0.0033076 -0.010863 -0.023911 0.084531 0.0022938 0.0062515 -0.0012604 0.0049855 0 -0.0127 0 -0.0015577 0 0.00017888 0 2.8491
3.4727 -0.099826 -0.098465 -0.099948 -0.12956 -0.090321 -0.099569 -0.17571 -0.19354 -0.20697 -0.14321 -0.19297 -4.0757 -0.00083477 -0.0028582 -0.006887 -0.024086 0.086225 0.00023336 0.0030338 -0.0025796 0.0033256 0 -0.012356 0 -0.0015968 0 0.00087013 0 2.9217
3.4766 -0.10766 -0.10623 -0.10534 -0.13948 -0.089082 -0.10983 -0.16481 -0.16837 -0.1658 -0.13503 -0.16106 -3.9751 -0.00094836 -0.00031811 -0.0013891 -0.022349 0.072894 -0.00086958 -0.00082157 -0.0028488 0.0013167 0 -0.011726 0 -0.0012979 0 0.0011051 0 2.6912
3.4805 -0.11339 -0.11207 -0.11876 -0.13672 -0.097834 -0.12053 -0.13163 -0.12188 -0.10841 -0.11898 -0.11857 -3.8655 0.00062827 0.0020396 0.0016268 -0.020359 0.051515 -0.00051439 -0.0024016 -0.0018014 0.00030124 0 -0.011452 0 -0.00081615 0 0.0010322 0 2.3078
3.4844 -0.11808 -0.11627 -0.12956 -0.11931 -0.11116 -0.12626 -0.093942 -0.07642 -0.058699 -0.10312 -0.078713 -3.7436 0.0036216 0.002721 0.0012332 -0.020551 0.030088 0.0015183 -0.00076232 0.00039203 0.00071315 0 -0.011953 0 -0.0003299 0 0.00088884 0 1.945
3.4883 -0.12246 -0.11985 -0.12799 -0.093378 -0.12112 -0.12322 -0.0711 -0.050116 -0.032913 -0.09403 -0.05115 -3.6263 0.0058951 0.0018453 -0.00047476 -0.023479 0.014976 0.0046989 0.0019774 0.0027309 0.0020343 0 -0.012989 0 0.00012966 0 0.00073688 0 1.7387
3.4922 -0.1254 -0.12325 -0.1165 -0.072883 -0.12514 -0.11253 -0.072436 -0.049792 -0.035693 -0.093907 -0.044038 -3.5369 0.0048316 0.00052563 -0.0011959 -0.0268 0.010205 0.0075738 0.0026083 0.0037337 0.0035523 0 -0.013833 0 0.00061968 0 0.00046017 0 1.7577
3.4961 -0.12441 -0.12558 -0.10826 -0.071684 -0.12666 -0.10048 -0.093356 -0.071666 -0.062681 -0.10124 -0.062875 -3.485 -0.00016471 -0.00027593 -0.00086719 -0.027091 0.017369 0.0083867 -1.7088e-05 0.0026 0.0049466 0 -0.013891 0 0.0010661 0 -1.0966e-05 0 1.9948
3.5 -0.11804 -0.12492 -0.1141 -0.093069 -0.12905 -0.094918 -0.12103 -0.10637 -0.10505 -0.11342 -0.10526 -3.4595 -0.0064103 -0.00032536 -0.0012971 -0.02295 0.035001 0.0062739 -0.0037629 0.00010292 0.0060773 0 -0.013189 0 0.0011801 0 -0.00052909 0 2.3708
3.5039 -0.10794 -0.11987 -0.13112 -0.12553 -0.13028 -0.099981 -0.14387 -0.14301 -0.15177 -0.12824 -0.1573 -3.4405 -0.0095375 9.1399e-05 -0.0036379 -0.016503 0.05796 0.0021105 -0.0051628 -0.0019105 0.0063935 0 -0.01229 0 0.00069136 0 -0.00082523 0 2.7525
3.5078 -0.098289 -0.11088 -0.14448 -0.14935 -0.12501 -0.11284 -0.15672 -0.17049 -0.18965 -0.14282 -0.19761 -3.4185 -0.0069668 0.000568 -0.0065969 -0.011843 0.078341 -0.0018411 -0.0026731 -0.0021683 0.0049186 0 -0.011736 0 -0.00029254 0 -0.00078008 0 2.9944
3.5117 -0.092884 -0.10033 -0.14093 -0.1497 -0.11165 -0.12486 -0.15915 -0.17841 -0.20488 -0.15186 -0.20809 -3.4025 -0.00029454 0.00066475 -0.007428 -0.011732 0.088411 -0.0034152 0.0019143 -0.0011561 0.0011603 0 -0.011582 0 -0.0012058 0 -0.0005719 0 2.9921
3.5156 -0.092264 -0.091157 -0.12057 -0.12617 -0.095665 -0.12688 -0.15063 -0.16054 -0.1882 -0.14835 -0.18393 -3.4108 0.005695 -0.00014526 -0.0047541 -0.015494 0.084109 -0.002092 0.0052132 -0.00049475 -0.0038625 0 -0.011465 0 -0.0014071 0 -0.00051531 0 2.7215
3.5195 -0.093396 -0.085231 -0.095909 -0.091843 -0.084459 -0.11512 -0.12928 -0.11963 -0.14153 -0.12764 -0.13511 -3.4527 0.0067809 -0.0021979 -0.00026891 -0.019861 0.06682 0.00063563 0.0053623 -0.0010412 -0.0077079 0 -0.011093 0 -0.00073262 0 -0.00072932 0 2.2416
3.5234 -0.092155 -0.082531 -0.07968 -0.063369 -0.078864 -0.093981 -0.095519 -0.069006 -0.079823 -0.092013 -0.079144 -3.5215 0.0026875 -0.0050523 0.0025657 -0.021851 0.042346 0.0024262 0.0034813 -0.0017633 -0.0080517 0 -0.010643 0 0.00031108 0 -0.00097061 0 1.6638
3.5273 -0.086433 -0.081529 -0.074094 -0.050443 -0.071294 -0.073418 -0.056635 -0.027448 -0.024891 -0.051613 -0.031468 -3.6027 -0.0027931 -0.0072878 0.0016663 -0.020961 0.018057 0.0018733 0.0021765 -0.00081676 -0.0045749 0 -0.010631 0 0.0009509 0 -0.00082627 0 1.1141
3.5313 -0.077316 -0.080141 -0.071637 -0.052156 -0.054199 -0.062706 -0.026027 -0.0093524 0.0058507 -0.020034 -0.00077914 -3.6898 -0.005006 -0.0072666 -0.0017496 -0.018873 0.00019359 -0.00052542 0.0027636 0.0021069 0.00046469 0 -0.011373 0 0.00081262 0 -0.00010938 0 0.70576
3.5352 -0.067663 -0.076507 -0.065261 -0.060926 -0.030781 -0.064532 -0.016062 -0.01695 0.0078204 -0.0072068 0.0097082 -3.7894 -0.0021844 -0.0044738 -0.0043734 -0.0173 -0.0075024 -0.0029492 0.0040396 0.0047386 0.0036702 0 -0.012576 0 0.0002306 0 0.00091264 0 0.52267
3.5391 -0.059629 -0.069411 -0.056433 -0.068775 -0.015671 -0.073327 -0.02965 -0.040236 -0.011161 -0.014517 -0.00045862 -3.9116 0.0033638 -0.00021935 -0.0039763 -0.016291 -0.004103 -0.0037907 0.0037345 0.0040387 0.0029293 0 -0.013504 0 -9.7972e-05 0 0.0016875 0 0.5964
3.543 -0.053256 -0.058628 -0.052582 -0.070639 -0.022307 -0.078835 -0.057473 -0.064342 -0.038756 -0.035175 -0.028634 -4.0553 0.0073884 0.003168 -0.0014666 -0.014649 0.0084517 -0.0027817 0.0010122 -0.00056928 -0.0010927 0 -0.01359 0 0.00021216 0 0.0018116 0 0.87785
3.5469 -0.046966 -0.045282 -0.05721 -0.064057 -0.047913 -0.072533 -0.083322 -0.078315 -0.065919 -0.058741 -0.066313 -4.2035 0.007094 0.0041378 0.00011975 -0.011834 0.025464 -0.00081793 -0.0025821 -0.0058381 -0.0055615 0 -0.012929 0 0.00087662 0 0.0013499 0 1.2282
3.5508 -0.039075 -0.031764 -0.063891 -0.048313 -0.0716 -0.052746 -0.093399 -0.078968 -0.088153 -0.075937 -0.098702 -4.3358 0.0029568 0.0031077 -0.0013507 -0.0092235 0.040423 0.0011406 -0.0046272 -0.0070911 -0.0076211 0 -0.012186 0 0.0012363 0 0.00076365 0 1.4581
3.5547 -0.028929 -0.020711 -0.061117 -0.025318 -0.069936 -0.025373 -0.082773 -0.068425 -0.10097 -0.080813 -0.10988 -4.4446 -0.0021989 0.0018746 -0.0050031 -0.0092348 0.047163 0.0028911 -0.0041391 -0.0025849 -0.0063276 0 -0.011974 0 0.00090387 0 0.000516 0 1.4106
3.5586 -0.017032 -0.0133 -0.043309 -0.00084058 -0.037295 -5.8543e-05 -0.055407 -0.049411 -0.096548 -0.070483 -0.091162 -4.5418 -0.0056338 0.0017501 -0.0077274 -0.013026 0.0424 0.0047271 -0.0023094 0.0042851 -0.0029512 0 -0.012307 0 0.00012939 0 0.0007006 0 1.0429
3.5625 -0.0045348 -0.0081096 -0.016573 0.017063 0.0078951 0.015547 -0.019659 -0.023264 -0.067368 -0.044751 -0.046499 -4.6477 -0.0064503 0.0022261 -0.0069863 -0.018979 0.027101 0.0065076 -0.0010348 0.0074596 0.00031429 0 -0.012635 0 -0.00045355 0 0.00099866 0 0.44856
3.5664 0.0073173 -0.0017579 0.0069469 0.02297 0.037931 0.019884 0.016172 0.0081923 -0.014638 -0.0070021 0.0095424 -4.7743 -0.0055359 0.0015392 -0.002987 -0.023533 0.0057745 0.0072413 -0.00092296 0.0035533 0.0019687 0 -0.01242 0 -0.00042672 0 0.0009798 0 -0.19766
3.5703 0.017607 0.0087048 0.020424 0.018679 0.039099 0.017675 0.045644 0.040088 0.04691 0.034902 0.059666 -4.9176 -0.0043006 -0.0013536 0.0016578 -0.023801 -0.015738 0.0058559 -0.00090692 -0.0047523 0.0018767 0 -0.011708 0 5.97e-05 0 0.00047863 0 -0.73513
3.5742 0.026172 0.023338 0.027844 0.012827 0.022479 0.016475 0.064334 0.065013 0.094662 0.070164 0.091948 -5.0646 -0.0036022 -0.0053511 0.0042035 -0.019744 -0.032439 0.0024919 0.00023307 -0.01062 0.00076902 0 -0.01113 0 0.00049449 0 -0.00026049 0 -1.0864
3.5781 0.033899 0.038869 0.0382 0.014875 0.012621 0.021938 0.070551 0.076932 0.11165 0.08959 0.10329 -5.2054 -0.0036098 -0.0078659 0.0037655 -0.014112 -0.041312 -0.001092 0.0022352 -0.0088455 -0.0006356 0 -0.01132 0 0.00052178 0 -0.00077202 0 -1.2615
3.582 0.042401 0.050949 0.05473 0.02807 0.024921 0.034749 0.066749 0.075203 0.097501 0.090494 0.097731 -5.3394 -0.0042458 -0.0070883 0.0014287 -0.010312 -0.041573 -0.002698 0.0035081 -0.0004164 -0.0019923 0 -0.012292 0 0.00023852 0 -0.00073011 0 -1.3137
3.5859 0.05295 0.057549 0.070777 0.047408 0.052847 0.050942 0.059451 0.06515 0.067741 0.078147 0.082674 -5.4689 -0.0054437 -0.0037408 -0.0011506 -0.010091 -0.034708 -0.0015503 0.0029673 0.0082907 -0.0030332 0 -0.013362 0 1.0754e-05 0 -0.00020684 0 -1.2954
3.5898 0.065351 0.060794 0.076879 0.06434 0.076323 0.065166 0.056117 0.054769 0.042033 0.062338 0.065805 -5.591 -0.0069729 -0.00058659 -0.0030237 -0.012821 -0.024365 0.00092951 0.0015155 0.010959 -0.0032149 0 -0.013714 0 4.9409e-05 0 0.00035457 0 -1.2487
3.5938 0.077881 0.0656 0.071862 0.074034 0.082267 0.074622 0.060655 0.050436 0.031543 0.051637 0.053487 -5.6967 -0.0082422 -4.7817e-05 -0.0040446 -0.016603 -0.015445 0.0023305 0.0013745 0.0065235 -0.00192 0 -0.013093 0 0.00020175 0 0.0004275 0 -1.2226
3.5977 0.088682 0.076013 0.066146 0.078885 0.077115 0.080986 0.071472 0.054772 0.035489 0.04978 0.049811 -5.7789 -0.0085187 -0.0020978 -0.0042085 -0.019891 -0.012108 0.0014427 0.0037382 -0.00042459 0.00086243 0 -0.012026 0 0.00014973 0 -0.00024477 0 -1.2806
3.6016 0.097528 0.092038 0.073121 0.08558 0.079625 0.089 0.084206 0.067399 0.047905 0.056482 0.056165 -5.8408 -0.0074534 -0.0043542 -0.0033644 -0.022217 -0.015728 -0.00063356 0.0071329 -0.0040763 0.0040807 0 -0.011369 0 -0.00022937 0 -0.0014626 0 -1.4787
3.6055 0.10627 0.10946 0.096629 0.098785 0.10167 0.10269 0.096793 0.086755 0.066319 0.070797 0.071918 -5.8934 -0.0053808 -0.0042541 -0.0016921 -0.023768 -0.024538 -0.0015825 0.0083739 -0.0023776 0.0060091 0 -0.011601 0 -0.00072919 0 -0.0026751 0 -1.829
3.6094 0.1172 0.12275 0.12683 0.11719 0.13604 0.12186 0.11183 0.11098 0.09338 0.092986 0.096092 -5.9445 -0.0030638 -0.0012891 -0.00017201 -0.024656 -0.035603 -0.0001582 0.0054599 0.0019006 0.0053491 0 -0.012467 0 -0.0010258 0 -0.0033155 0 -2.2836
3.6133 0.13052 0.12886 0.14868 0.13494 0.16281 0.14142 0.13338 0.13757 0.13069 0.12275 0.12829 -5.9892 -0.0011319 0.0026763 -0.00012959 -0.024775 -0.047513 0.0025799 -0.00029975 0.0045 0.0021989 0 -0.013243 0 -0.00098494 0 -0.0031513 0 -2.7552
3.6172 0.14323 0.12893 0.15483 0.14649 0.1674 0.15415 0.16096 0.16303 0.17236 0.15581 0.16705 -6.0131 0.00024996 0.0051333 -0.0020165 -0.024227 -0.061073 0.004335 -0.0050758 0.0038263 -0.0019379 0 -0.013356 0 -0.00074234 0 -0.0024149 0 -3.158
3.6211 0.15067 0.12692 0.15066 0.15028 0.15279 0.15515 0.18656 0.18334 0.20586 0.18307 0.2064 -6.0057 0.0012421 0.0049902 -0.0046621 -0.023587 -0.076902 0.0038806 -0.0056604 0.0019424 -0.0051629 0 -0.012813 0 -0.00051084 0 -0.0016248 0 -3.4324
3.625 0.14982 0.12643 0.14699 0.14845 0.13481 0.14507 0.19851 0.19481 0.21972 0.19433 0.23431 -5.9701 0.0019866 0.0031454 -0.0059835 -0.023486 -0.092051 0.0022314 -0.0021359 0.0018519 -0.0064111 0 -0.012123 0 -0.00036054 0 -0.0012301 0 -3.542
3.6289 0.14178 0.1284 0.14852 0.14371 0.1265 0.12988 0.18965 0.19452 0.21047 0.18442 0.2365 -5.9208 0.0024721 0.0013098 -0.0047127 -0.023901 -0.099404 0.0014105 0.0023464 0.0041774 -0.0059133 0 -0.011824 0 -0.00021515 0 -0.0013398 0 -3.46
3.6328 0.13134 0.13114 0.14982 0.13687 0.12763 0.11763 0.163 0.18045 0.18239 0.15683 0.20497 -5.8685 0.0026777 0.00042325 -0.001557 -0.023988 -0.091704 0.0020517 0.0044197 0.0066482 -0.004582 0 -0.012068 0 -3.0734e-05 0 -0.0017291 0 -3.1748
3.6367 0.124 0.13243 0.14271 0.12721 0.12875 0.11408 0.1302 0.15252 0.14186 0.12198 0.1456 -5.8077 0.0026954 0.00015325 0.0013718 -0.022819 -0.067785 0.0024215 0.0033374 0.006711 -0.0029568 0 -0.012562 0 9.2347e-05 0 -0.0020863 0 -2.7215
3.6406 0.12269 0.13152 0.12705 0.11496 0.124 0.12004 0.10403 0.11463 0.09415 0.091654 0.078769 -5.7196 0.0025896 -0.0003142 0.0023845 -0.020391 -0.03579 0.00011941 0.0012761 0.0043606 -0.00072906 0 -0.01286 0 2.1477e-05 0 -0.002272 0 -2.2098
3.6445 0.12652 0.12946 0.11333 0.10316 0.11827 0.13146 0.091492 0.076363 0.046867 0.074055 0.030917 -5.5875 0.0021621 -0.0012398 0.0015884 -0.01785 -0.0099129 -0.0050839 0.0010167 0.0021885 0.0026811 0 -0.012724 0 -0.00020089 0 -0.0023717 0 -1.8089
3.6484 0.13211 0.1278 0.11369 0.096998 0.12121 0.14211 0.092615 0.051329 0.015269 0.072482 0.021901 -5.4118 0.0010231 -0.0021226 0.00054341 -0.016584 -0.0022786 -0.010229 0.0032916 0.0026375 0.0070289 0 -0.01227 0 -0.00032372 0 -0.0025278 0 -1.6819
3.6523 0.13614 0.12711 0.12994 0.10094 0.13512 0.14684 0.10441 0.051371 0.019574 0.086744 0.055504 -5.2115 -0.00093211 -0.0023278 0.00062367 -0.016973 -0.015755 -0.011355 0.0062205 0.0053661 0.01073 0 -0.011847 0 -0.00011532 0 -0.002743 0 -1.9005
3.6563 0.13711 0.12677 0.15059 0.11582 0.1502 0.14402 0.12469 0.079428 0.071228 0.11417 0.11828 -5.0093 -0.0030803 -0.0016754 0.0017452 -0.017999 -0.042929 -0.0070826 0.0071874 0.0075016 0.011604 0 -0.011778 0 0.00036818 0 -0.0028586 0 -2.398
3.6602 0.13546 0.12597 0.16019 0.13762 0.15323 0.13599 0.15151 0.12603 0.15784 0.14867 0.18633 -4.8148 -0.0042412 -0.0003303 0.0026763 -0.0182 -0.071556 -0.00016857 0.0052846 0.00657 0.008435 0 -0.01215 0 0.00077767 0 -0.0027214 0 -2.9915
3.6641 0.13253 0.1249 0.1525 0.15889 0.14089 0.12755 0.17929 0.17265 0.24229 0.1799 0.23553 -4.6188 -0.0035152 0.0017079 0.0025032 -0.017094 -0.091831 0.0046627 0.0020781 0.0031235 0.0021278 0 -0.012774 0 0.0007755 0 -0.0023601 0 -3.4619
3.668 0.12947 0.12457 0.13502 0.17189 0.12389 0.12338 0.19723 0.20055 0.28202 0.19573 0.25053 -4.4028 -0.0011158 0.0046808 0.0016669 -0.01573 -0.10007 0.0047611 0.0001206 0.00034562 -0.0045934 0 -0.013298 0 0.00036179 0 -0.0019801 0 -3.6462
3.6719 0.12683 0.12551 0.12114 0.17196 0.1169 0.1255 0.1938 0.19958 0.25692 0.18842 0.2293 -4.154 0.0016236 0.0084225 0.0014731 -0.015746 -0.097261 0.0016946 0.00066687 0.00094146 -0.0088093 0 -0.013413 0 -0.00011139 0 -0.001781 0 -3.4951
3.6758 0.12466 0.12671 0.11763 0.15959 0.1239 0.13223 0.16521 0.1718 0.18383 0.16025 0.18254 -3.8726 0.0032102 0.011699 0.0025831 -0.017766 -0.085533 -0.00053488 0.0026412 0.0043686 -0.0091598 0 -0.013048 0 -0.00026409 0 -0.0017829 0 -3.0753
3.6797 0.1228 0.12596 0.11968 0.14013 0.13378 0.13913 0.12071 0.12882 0.10497 0.12346 0.12833 -3.5679 0.003149 0.012543 0.0040725 -0.020616 -0.06665 0.00054246 0.0036826 0.0071929 -0.0064214 0 -0.012443 0 -3.1482e-05 0 -0.0018405 0 -2.5297
3.6836 0.12095 0.12176 0.11758 0.12115 0.13104 0.14169 0.079118 0.085641 0.058187 0.093132 0.084007 -3.2479 0.0022757 0.0096896 0.0041013 -0.022153 -0.04356 0.0035848 0.0022833 0.0063209 -0.0025882 0 -0.012036 0 0.00031305 0 -0.0018249 0 -2.0188
3.6875 0.11879 0.11483 0.1078 0.10889 0.11142 0.13799 0.057838 0.055121 0.052722 0.078118 0.059199 -2.9131 0.0019473 0.0040038 0.0016382 -0.021047 -0.022192 0.0050382 -0.00081262 0.0020383 0.00065489 0 -0.012186 0 0.00046289 0 -0.0017728 0 -1.6685
3.6914 0.11594 0.10783 0.097034 0.10551 0.087002 0.12952 0.062319 0.045018 0.069223 0.076952 0.053808 -2.5593 0.0027976 -0.0015307 -0.0023904 -0.017942 -0.010163 0.0029416 -0.0030936 -0.0020799 0.0027976 0 -0.012911 0 0.00038459 0 -0.0018397 0 -1.5383
3.6953 0.11195 0.10319 0.095272 0.10858 0.075553 0.11964 0.083801 0.056834 0.081881 0.081844 0.062082 -2.1838 0.0041601 -0.0035712 -0.0056549 -0.01502 -0.01236 -0.0009384 -0.00226 -0.0023757 0.0041732 0 -0.013823 0 0.00031086 0 -0.0021005 0 -1.6139
3.6992 0.10625 0.10069 0.10493 0.11264 0.083944 0.11061 0.10679 0.08535 0.081897 0.086708 0.07898 -1.7895 0.0046483 -0.00072088 -0.0062343 -0.014334 -0.027059 -0.0028307 0.0018346 0.0015156 0.0050252 0 -0.014355 0 0.00044516 0 -0.0024191 0 -1.8244
3.7031 0.098156 0.097363 0.11707 0.1116 0.10151 0.10172 0.12 0.11922 0.081733 0.091758 0.10288 -1.3821 0.0033534 0.0054001 -0.004115 -0.01634 -0.046427 -0.00081075 0.0067859 0.0062247 0.0050318 0 -0.014123 0 0.00070812 0 -0.002542 0 -2.0716
3.707 0.087314 0.089738 0.11874 0.10104 0.10948 0.090165 0.12212 0.14407 0.097989 0.1006 0.13191 -0.96573 0.00061278 0.011162 -0.0011279 -0.019749 -0.061463 0.003146 0.0091718 0.0075447 0.003766 0 -0.013189 0 0.00080431 0 -0.0023429 0 -2.2577
3.7109 0.074177 0.076842 0.10456 0.079928 0.097424 0.0741 0.11867 0.14808 0.13022 0.11303 0.1577 -0.54051 -0.0022607 0.013247 0.00053167 -0.022642 -0.067329 0.0050548 0.0069997 0.0040629 0.0015402 0 -0.012019 0 0.00054053 0 -0.0019671 0 -2.3015
3.7148 0.060175 0.061196 0.081414 0.051773 0.071443 0.055419 0.1137 0.1277 0.15609 0.12092 0.16445 -0.10505 -0.0039747 0.010591 -8.7353e-05 -0.02378 -0.064628 0.0029042 0.0013002 -0.0016472 -0.00036253 0 -0.011186 0 5.5463e-05 0 -0.0017104 0 -2.1453
3.7188 0.047099 0.046891 0.06199 0.024346 0.047232 0.039437 0.10431 0.089496 0.14778 0.11207 0.13717 0.34013 -0.0041066 0.0047212 -0.0021915 -0.023103 -0.056114 -0.0013016 -0.0044042 -0.0051973 -0.00050074 0 -0.011036 0 -0.00028892 0 -0.0017301 0 -1.7635
3.7227 0.036005 0.036354 0.053253 0.0069796 0.035444 0.031138 0.082916 0.046474 0.095332 0.079443 0.074474 0.79194 -0.0031729 -0.0014887 -0.0040454 -0.021312 -0.042707 -0.0035715 -0.0065386 -0.0039277 0.0014838 0 -0.011528 0 -0.000251 0 -0.0018669 0 -1.1819
3.7266 0.026517 0.028639 0.050743 0.005523 0.033353 0.030638 0.045475 0.011136 0.016716 0.028279 -0.0050588 1.2475 -0.0020105 -0.0055733 -0.0042687 -0.019196 -0.023211 -0.0020405 -0.0040914 0.0011628 0.0043246 0 -0.01232 0 5.848e-05 0 -0.0017692 0 -0.49309
3.7305 0.017221 0.020654 0.043718 0.017581 0.029678 0.031817 -0.0017583 -0.010336 -0.053569 -0.025119 -0.070511 1.7068 -0.0010878 -0.006632 -0.0026359 -0.017373 0.0018594 0.0010109 0.00062893 0.0064747 0.0058936 0 -0.012989 0 0.00028773 0 -0.0012251 0 0.15336
3.7344 0.0069307 0.010099 0.025945 0.032023 0.016583 0.026033 -0.043217 -0.019245 -0.087583 -0.062238 -0.096691 2.1726 -0.00029273 -0.0054016 1.5927e-05 -0.016413 0.026602 0.001392 0.0038158 0.0086674 0.004758 0 -0.013234 0 0.00018471 0 -0.00039651 0 0.60184
3.7383 -0.004293 -0.0026448 0.0019477 0.034689 -0.0032207 0.0087588 -0.063058 -0.021155 -0.080371 -0.072482 -0.079827 2.6464 0.00074062 -0.0034931 0.0024706 -0.016858 0.040996 -0.0026134 0.0032049 0.0068826 0.0013127 0 -0.012997 0 -0.00016566 0 0.00027118 0 0.76445
3.7422 -0.01533 -0.015272 -0.016863 0.017483 -0.020394 -0.016013 -0.055819 -0.021369 -0.048729 -0.05786 -0.03891 3.1257 0.0021424 -0.0023651 0.0038353 -0.018836 0.03746 -0.0080833 -0.00014358 0.0028059 -0.0024286 0 -0.012476 0 -0.00042423 0 0.00039923 0 0.67308
3.7461 -0.025244 -0.025998 -0.022266 -0.015566 -0.028911 -0.037711 -0.030647 -0.022329 -0.016249 -0.03027 -0.0017468 3.6044 0.0035886 -0.0025741 0.003877 -0.021623 0.017568 -0.0098322 -0.002865 -0.000996 -0.0042412 0 -0.012039 0 -0.00030348 0 -1.3776e-05 0 0.46829
3.75 -0.034365 -0.035174 -0.016309 -0.050418 -0.031725 -0.046865 -0.0056728 -0.023871 0.0020414 -0.0045763 0.013268 4.0771 0.0045157 -0.0036217 0.0029301 -0.023778 -0.0072951 -0.0052217 -0.0022866 -0.0028365 -0.0032379 0 -0.012036 0 0.0001901 0 -0.0005856 0 0.32343
3.7539 -0.044062 -0.044538 -0.0094729 -0.072434 -0.037073 -0.042919 0.0034725 -0.025126 0.0047245 0.0077612 0.0059982 4.542 0.0045852 -0.0044353 0.00153 -0.024023 -0.02286 0.0031429 0.0012028 -0.0025284 -0.00042675 0 -0.01256 0 0.00076876 0 -0.00084643 0 0.35084
3.7578 -0.055344 -0.055067 -0.012257 -0.076236 -0.049896 -0.035711 -0.007403 -0.026341 -0.0018686 0.0018692 -0.01117 5.0004 0.004027 -0.0041678 2.3182e-05 -0.022255 -0.021378 0.0094533 0.0045279 -0.0008808 0.0020811 0 -0.013305 0 0.0010783 0 -0.00058589 0 0.55413
3.7617 -0.067646 -0.065797 -0.02783 -0.06855 -0.067227 -0.038659 -0.030956 -0.029749 -0.012939 -0.020442 -0.026891 5.4524 0.0035524 -0.0027672 -0.0015898 -0.019762 -0.0059837 0.009649 0.0047285 0.0010773 0.0025942 0 -0.0137 0 0.00092064 0 2.189e-05 0 0.85792
3.7656 -0.07909 -0.074945 -0.051453 -0.062193 -0.081743 -0.058449 -0.056332 -0.039292 -0.029978 -0.052507 -0.040318 5.8946 0.0038158 -0.00088965 -0.0034505 -0.018328 0.013404 0.004767 0.001644 0.0024914 0.00099761 0 -0.013287 0 0.00034678 0 0.00058659 0 1.1874
3.7695 -0.088139 -0.082141 -0.075831 -0.066514 -0.089403 -0.089365 -0.078249 -0.059094 -0.05839 -0.085809 -0.059526 6.3213 0.0047793 0.00074664 -0.005432 -0.018863 0.028803 -0.0002463 -0.0019863 0.0027521 -0.0012465 0 -0.012124 0 -0.00038042 0 0.00080396 0 1.5305
3.7734 -0.095082 -0.089301 -0.096749 -0.082009 -0.093422 -0.11716 -0.099544 -0.090724 -0.10093 -0.11349 -0.091863 6.7289 0.0055313 0.0019518 -0.0069138 -0.020686 0.039819 -0.00098255 -0.0030988 0.0016319 -0.0022235 0 -0.010842 0 -0.00090164 0 0.00065862 0 1.9295
3.7773 -0.10186 -0.098955 -0.11435 -0.10255 -0.10092 -0.12976 -0.12545 -0.13035 -0.15209 -0.13282 -0.13514 7.12 0.0048821 0.0030071 -0.0070534 -0.022067 0.051507 0.0028191 -0.0011635 -0.00044424 -0.0010095 0 -0.010263 0 -0.00092789 0 0.00040277 0 2.4101
3.7813 -0.11024 -0.11155 -0.13014 -0.12183 -0.11572 -0.12624 -0.1552 -0.16807 -0.19748 -0.14499 -0.1766 7.5008 0.0024302 0.0040138 -0.005418 -0.021558 0.066916 0.0075192 0.001334 -0.0023829 0.0015981 0 -0.010793 0 -0.00042532 0 0.00035736 0 2.9096
3.7852 -0.12011 -0.12451 -0.14371 -0.13748 -0.13414 -0.11685 -0.17908 -0.19122 -0.21934 -0.15208 -0.19977 7.8758 -0.00076881 0.0043881 -0.0024191 -0.019052 0.081713 0.0090338 0.0012231 -0.0029911 0.0036164 0 -0.012096 0 0.0002957 0 0.00068482 0 3.2764
3.7891 -0.12949 -0.13423 -0.15243 -0.14984 -0.14749 -0.11426 -0.18459 -0.19087 -0.20613 -0.15395 -0.19397 8.2412 -0.0027005 0.0032103 0.0009226 -0.015772 0.086393 0.0061701 -0.0023754 -0.0018571 0.003329 0 -0.013316 0 0.00072861 0 0.0012759 0 3.3554
3.793 -0.13658 -0.13934 -0.15412 -0.15797 -0.14889 -0.1235 -0.16702 -0.16781 -0.16103 -0.14831 -0.16063 8.5859 -0.0019311 0.00028834 0.0037333 -0.013348 0.074589 0.0011129 -0.0071356 0.00020549 0.00059687 0 -0.013712 0 0.00054293 0 0.0018142 0 3.1047
3.7969 -0.14167 -0.14215 -0.14985 -0.15851 -0.13898 -0.13914 -0.13556 -0.13347 -0.10336 -0.13444 -0.11361 8.8984 0.00098452 -0.0030832 0.0058346 -0.012816 0.050165 -0.0027918 -0.0094273 0.0016603 -0.0029886 0 -0.013191 0 -8.605e-05 0 0.0019833 0 2.6568
3.8008 -0.14704 -0.1466 -0.14417 -0.14937 -0.12623 -0.15145 -0.10918 -0.10473 -0.060227 -0.11729 -0.073791 9.1747 0.0035744 -0.0046426 0.0074925 -0.014233 0.026454 -0.0036031 -0.0072424 0.0013813 -0.0052714 0 -0.012305 0 -0.00053158 0 0.0016957 0 2.2675
3.8047 -0.15468 -0.15472 -0.14272 -0.13464 -0.12189 -0.15565 -0.1047 -0.09551 -0.052379 -0.10705 -0.060511 9.4213 0.0032596 -0.002822 0.0085981 -0.016943 0.017659 -0.0016548 -0.0016076 -0.00051959 -0.0051155 0 -0.011748 0 -0.00021713 0 0.0011881 0 2.1801
3.8086 -0.16388 -0.16486 -0.14899 -0.1249 -0.1331 -0.15557 -0.12618 -0.11068 -0.083205 -0.11332 -0.082879 9.6503 -0.00042361 0.00178 0.0082314 -0.020007 0.029173 0.0013402 0.0044754 -0.002875 -0.0031213 0 -0.011785 0 0.00081382 0 0.00088556 0 2.4909
3.8125 -0.17129 -0.17335 -0.16258 -0.13081 -0.15817 -0.15894 -0.16356 -0.14514 -0.13864 -0.13792 -0.13514 9.8696 -0.0051353 0.0065182 0.0053203 -0.022416 0.054558 0.0036034 0.0083061 -0.0044477 -0.00089343 0 -0.012107 0 0.0018073 0 0.0010922 0 3.102
3.8164 -0.17405 -0.17815 -0.17958 -0.15466 -0.18694 -0.1693 -0.20082 -0.1875 -0.19746 -0.17263 -0.19893 10.077 -0.0074133 0.008541 -1.003e-05 -0.023183 0.081175 0.0039833 0.008956 -0.0048024 0.00045666 0 -0.012184 0 0.0018749 0 0.0017285 0 3.7892
3.8203 -0.17333 -0.18097 -0.19486 -0.18716 -0.20656 -0.18277 -0.22661 -0.22483 -0.24338 -0.20428 -0.25198 10.262 -0.0055006 0.0069374 -0.0057365 -0.021641 0.099294 0.0021434 0.007083 -0.0043183 0.0011865 0 -0.011782 0 0.0007977 0 0.0023446 0 4.3292
3.8242 -0.17499 -0.1858 -0.20495 -0.2131 -0.20984 -0.1927 -0.23904 -0.24628 -0.26983 -0.22319 -0.2787 10.414 -0.00092442 0.003404 -0.0088998 -0.017981 0.10713 -0.0012257 0.0038836 -0.0034886 0.0023507 0 -0.011166 0 -0.00067467 0 0.0024494 0 4.6058
3.8281 -0.18603 -0.19546 -0.21003 -0.22212 -0.20109 -0.19757 -0.24264 -0.24575 -0.27593 -0.22828 -0.27625 10.53 0.0026477 0.00085478 -0.0077527 -0.013548 0.10856 -0.0042989 0.00042974 -0.0023493 0.0043451 0 -0.010856 0 -0.0013776 0 0.0019214 0 4.6366
3.832 -0.20904 -0.20917 -0.21396 -0.21646 -0.19458 -0.20385 -0.24208 -0.22472 -0.26106 -0.22523 -0.25319 10.612 0.0024061 0.0011378 -0.0033211 -0.010376 0.10702 -0.0048138 -0.0022909 -0.00067229 0.0060539 0 -0.011169 0 -0.00071243 0 0.0011538 0 4.5279
3.8359 -0.23919 -0.22347 -0.22173 -0.20944 -0.20509 -0.22024 -0.23918 -0.19408 -0.2263 -0.22067 -0.22315 10.666 -0.0013097 0.0037414 0.0011487 -0.0099784 0.10218 -0.0016632 -0.0033127 0.0013407 0.0055927 0 -0.01198 0 0.0008112 0 0.00077493 0 4.4079
3.8398 -0.26622 -0.23505 -0.2357 -0.2158 -0.23627 -0.24846 -0.23533 -0.172 -0.18187 -0.21821 -0.19911 10.695 -0.005414 0.0064543 0.0026035 -0.01221 0.092582 0.0038118 -0.002166 0.0027659 0.0021096 0 -0.012843 0 0.0019911 0 0.001141 0 4.3816
3.8438 -0.28058 -0.24292 -0.25292 -0.24092 -0.27587 -0.27919 -0.23516 -0.1761 -0.15091 -0.21938 -0.19121 10.692 -0.0067732 0.0072611 0.00048329 -0.015145 0.080967 0.0083413 0.00052444 0.0026155 -0.0030354 0 -0.013328 0 0.0019641 0 0.0020221 0 4.5163
3.8477 -0.27899 -0.24773 -0.26604 -0.27651 -0.30262 -0.29774 -0.24593 -0.21288 -0.16027 -0.22651 -0.20635 10.648 -0.0047631 0.0058223 -0.0030748 -0.016245 0.07583 0.0091215 0.0032217 0.00095067 -0.0069622 0 -0.013265 0 0.00093984 0 0.0027653 0 4.8316
3.8516 -0.26559 -0.24956 -0.26758 -0.30536 -0.30095 -0.29501 -0.27164 -0.27139 -0.22101 -0.24262 -0.24561 10.559 -0.0014624 0.0034321 -0.0052623 -0.014052 0.086111 0.0061621 0.0046048 -0.00071236 -0.0074061 0 -0.012746 0 -1.6537e-05 0 0.0028155 0 5.2794
3.8555 -0.24821 -0.24667 -0.25477 -0.31159 -0.27236 -0.27404 -0.30653 -0.32695 -0.31358 -0.26693 -0.29948 10.427 0.00049693 0.0017444 -0.0049728 -0.0091508 0.11262 0.0023124 0.0046243 -0.00036157 -0.0044782 0 -0.011981 0 6.2647e-05 0 0.0021617 0 5.7269
3.8594 -0.23285 -0.23689 -0.23144 -0.28952 -0.23422 -0.24672 -0.33465 -0.35372 -0.39277 -0.29054 -0.34621 10.257 0.0002675 0.0014946 -0.003365 -0.0037065 0.14394 0.00069412 0.0043056 0.0028257 -0.00050353 0 -0.011187 0 0.0012265 0 0.0013325 0 5.9789
3.8633 -0.22071 -0.2202 -0.20546 -0.24619 -0.20679 -0.22372 -0.3374 -0.33841 -0.41296 -0.29846 -0.35919 10.058 -0.00085441 0.002213 -0.0022345 4.0798e-05 0.1617 0.0018382 0.0043807 0.0075608 0.0019045 0 -0.010574 0 0.0026281 0 0.00095238 0 5.8539
3.8672 -0.20929 -0.19996 -0.18383 -0.19683 -0.19868 -0.20683 -0.30453 -0.28618 -0.35683 -0.27854 -0.3221 9.8334 -0.0011611 0.0029165 -0.0019398 0.0011439 0.1524 0.0033153 0.0042176 0.011246 0.0018077 0 -0.010336 0 0.0033024 0 0.001246 0 5.2838
3.8711 -0.19573 -0.18104 -0.16892 -0.15674 -0.20237 -0.19002 -0.24117 -0.21566 -0.2465 -0.23095 -0.24185 9.5809 -0.00042572 0.0030006 -0.0010374 0.0002302 0.11692 0.0023198 0.0023986 0.011939 0.00028428 0 -0.010557 0 0.0029454 0 0.0019022 0 4.3708
3.875 -0.17907 -0.16625 -0.15835 -0.13433 -0.20218 -0.16755 -0.16585 -0.14799 -0.12882 -0.1701 -0.14827 9.2982 3.0424e-06 0.0026 0.0019575 -0.0013105 0.07043 -0.0012954 -0.0014398 0.009811 -0.00093355 0 -0.011103 0 0.0020182 0 0.0023786 0 3.3541
3.8789 -0.1598 -0.15404 -0.1476 -0.12874 -0.18705 -0.14082 -0.10119 -0.097592 -0.046634 -0.11634 -0.077997 8.9847 -0.0010928 0.0023016 0.0064716 -0.0023903 0.032421 -0.00462 -0.00547 0.0068266 -0.0010696 0 -0.011646 0 0.0011937 0 0.0023483 0 2.4947
3.8828 -0.13792 -0.13934 -0.13309 -0.13208 -0.1573 -0.1175 -0.062913 -0.069522 -0.016707 -0.083558 -0.052898 8.6434 -0.0031969 0.0026015 0.0096909 -0.0026612 0.014639 -0.0044619 -0.0067888 0.0049854 -0.00066289 0 -0.011874 0 0.00075551 0 0.0019017 0 1.9461
3.8867 -0.11203 -0.11697 -0.11334 -0.13421 -0.12105 -0.10375 -0.053347 -0.061567 -0.027853 -0.071873 -0.068196 8.2799 -0.0043519 0.0035309 0.0087578 -0.0021632 0.015648 -0.00060708 -0.0040875 0.0047421 -0.00057594 0 -0.011745 0 0.00051335 0 0.0013742 0 1.6895
3.8906 -0.080654 -0.085056 -0.088694 -0.12677 -0.085717 -0.096903 -0.061802 -0.066937 -0.055368 -0.07027 -0.098319 7.9005 -0.0031405 0.0046176 0.0034486 -0.00077697 0.025047 0.0037404 0.0006751 0.0049967 -0.0008967 0 -0.011543 0 0.00020807 0 0.0010062 0 1.5658
3.8945 -0.04439 -0.046073 -0.060334 -0.10486 -0.052723 -0.085412 -0.070641 -0.075369 -0.077375 -0.065438 -0.11476 7.5097 -0.00031642 0.0051341 -0.0031972 0.0018172 0.032526 0.0049072 0.0035292 0.0044988 -0.00093161 0 -0.011642 0 -0.00010237 0 0.00075768 0 1.3747
3.8984 -0.0065947 -0.0051555 -0.029631 -0.066785 -0.01917 -0.056688 -0.063559 -0.074393 -0.081706 -0.049207 -0.10198 7.1106 0.0016851 0.0045213 -0.0070389 0.005574 0.033858 0.0022325 0.0018653 0.0031763 -0.00019118 0 -0.012164 0 -0.00010055 0 0.0004095 0 0.97165
3.9023 0.028512 0.032813 0.0024327 -0.013692 0.017285 -0.00655 -0.032484 -0.053145 -0.063451 -0.019863 -0.061001 6.7059 0.00099107 0.0028116 -0.005996 0.0095028 0.029808 -0.0013909 -0.0031188 0.002074 0.00083769 0 -0.012854 0 0.00038443 0 -0.0001898 0 0.31213
3.9063 0.058748 0.065418 0.035824 0.049786 0.056007 0.056834 0.019678 -0.0078156 -0.02101 0.020944 -0.0019218 6.3002 -0.0019148 0.00076366 -0.0014998 0.01178 0.020778 -0.0024935 -0.0073052 0.0020608 0.0010774 0 -0.013277 0 0.001096 0 -0.00097626 0 -0.5618
3.9102 0.085229 0.0931 0.07136 0.11481 0.094962 0.11724 0.081497 0.055409 0.043697 0.070764 0.065411 5.9022 -0.0046718 -0.00053891 0.0029074 0.01067 0.0036303 -0.00054882 -0.0072165 0.0027387 3.3543e-05 0 -0.013198 0 0.0015205 0 -0.0017314 0 -1.5614
3.9141 0.11075 0.11784 0.10925 0.16962 0.13289 0.15955 0.13941 0.12317 0.12257 0.12583 0.13452 5.5242 -0.0053549 -0.00050336 0.0044392 0.0056101 -0.02564 0.001534 -0.0030181 0.0027599 -0.001534 0 -0.012777 0 0.0013451 0 -0.0022544 0 -2.5821
3.918 0.13667 0.14111 0.14699 0.20376 0.16864 0.17772 0.1844 0.18196 0.20162 0.17955 0.19942 5.1783 -0.0043086 0.00033818 0.0028706 -0.002406 -0.06588 0.00047935 0.0017909 0.0012707 -0.0022385 0 -0.012428 0 0.00073564 0 -0.0024749 0 -3.5157
3.9219 0.16111 0.16235 0.17872 0.21341 0.19869 0.17697 0.21489 0.22404 0.26576 0.22326 0.25174 4.8708 -0.0036364 0.00053771 -3.2674e-05 -0.01147 -0.10762 -0.0038277 0.0036163 -0.0010207 -0.0014021 0 -0.01247 0 0.0001596 0 -0.0024392 0 -4.2574
3.9258 0.17997 0.17899 0.19779 0.20413 0.21698 0.1697 0.23418 0.24792 0.30447 0.24989 0.28255 4.5985 -0.0048476 -0.0011623 -0.0025117 -0.019935 -0.13682 -0.0079973 0.0018216 -0.0023323 0.00028218 0 -0.01289 0 -5.3163e-05 0 -0.0022377 0 -4.7201
3.9297 0.1899 0.18806 0.2012 0.18826 0.21901 0.168 0.24491 0.2546 0.31343 0.25697 0.28711 4.3495 -0.0070625 -0.0046259 -0.0041757 -0.027219 -0.14333 -0.008436 -0.0011938 -0.0014591 0.0014575 0 -0.013431 0 3.0303e-05 0 -0.0019728 0 -4.8569
3.9336 0.19055 0.18852 0.19231 0.17801 0.20657 0.17682 0.24535 0.24448 0.29268 0.24634 0.26754 4.1105 -0.0076684 -0.008102 -0.0056293 -0.033688 -0.12753 -0.005026 -0.0026857 0.0010256 0.0014303 0 -0.013875 0 9.798e-05 0 -0.0017726 0 -4.6764
3.9375 0.18459 0.18235 0.17882 0.1787 0.1878 0.19165 0.23105 0.2184 0.24556 0.22119 0.23081 3.875 -0.0048678 -0.0093523 -0.0071632 -0.03987 -0.099719 -0.0014282 -0.0021747 0.0032408 0.00071865 0 -0.014223 0 -3.9852e-05 0 -0.0017817 0 -4.2409
3.9414 0.17566 0.17354 0.16714 0.1865 0.17128 0.20183 0.20055 0.18113 0.18097 0.18453 0.18482 3.648 0.00038025 -0.0073268 -0.0081514 -0.04573 -0.072893 -0.0015674 -0.0014378 0.003715 0.00028242 0 -0.014609 0 -0.00025941 0 -0.0020828 0 -3.652
3.9453 0.16645 0.16545 0.15791 0.19196 0.15971 0.19792 0.15998 0.1424 0.11539 0.14112 0.13664 3.4435 0.0049832 -0.0030254 -0.0078227 -0.050611 -0.054675 -0.0056995 -0.0021583 0.0026777 0.00035285 0 -0.015055 0 -0.0002831 0 -0.0026043 0 -3.0312
3.9492 0.15822 0.15873 0.14704 0.18659 0.1496 0.17844 0.12216 0.1127 0.068873 0.10038 0.093859 3.2762 0.0063594 0.0011853 -0.0064387 -0.053742 -0.04467 -0.009968 -0.0038866 0.0016697 0.00023667 0 -0.015351 0 8.1446e-06 0 -0.0031184 0 -2.5018
3.9531 0.15158 0.15197 0.13156 0.16808 0.13768 0.15141 0.099965 0.097285 0.054676 0.075198 0.065317 3.1537 0.0045805 0.0032352 -0.0054012 -0.054799 -0.038453 -0.0099755 -0.0044906 0.0018884 -0.00062299 0 -0.015217 0 0.00044305 0 -0.0033651 0 -2.1676
3.957 0.14716 0.14428 0.11481 0.14156 0.12713 0.12932 0.099102 0.094224 0.070445 0.07532 0.058344 3.0726 0.0020058 0.0026404 -0.005982 -0.054033 -0.033897 -0.0049516 -0.0025571 0.0029347 -0.0015377 0 -0.014622 0 0.00072398 0 -0.0032191 0 -2.0881
3.9609 0.14525 0.13758 0.10548 0.11693 0.12624 0.12111 0.11554 0.098847 0.10025 0.099881 0.074133 3.021 0.00088069 0.00049564 -0.0079519 -0.052018 -0.033978 0.0015014 0.0008657 0.0032065 -0.00085236 0 -0.013921 0 0.0006905 0 -0.0027716 0 -2.2588
3.9648 0.14502 0.13567 0.11086 0.10442 0.13984 0.12717 0.13943 0.11007 0.12789 0.13645 0.10637 2.9849 0.0013211 -0.0015799 -0.0096425 -0.049398 -0.043739 0.0047727 0.003077 0.0015326 0.0023691 0 -0.013644 0 0.0004135 0 -0.0022708 0 -2.6142
3.9688 0.14446 0.14059 0.12976 0.11019 0.16197 0.1408 0.16184 0.13156 0.15028 0.16871 0.14552 2.9545 0.0016071 -0.0025029 -0.0095521 -0.046899 -0.064441 0.003438 0.0022806 -0.0015774 0.0068805 0 -0.014078 0 6.4955e-05 0 -0.0019815 0 -3.0539
3.9727 0.1414 0.14937 0.15178 0.13326 0.17826 0.15422 0.17878 0.16541 0.17758 0.18699 0.18488 2.9276 0.00032501 -0.0020284 -0.0079444 -0.045425 -0.090271 0.00028258 -0.0007258 -0.0042825 0.0097195 0 -0.014991 0 -0.00025123 0 -0.002066 0 -3.476
3.9766 0.13491 0.1547 0.16372 0.16468 0.17685 0.1632 0.18987 0.2041 0.21831 0.19227 0.22158 2.9097 -0.0019361 -0.00044071 -0.0067464 -0.04584 -0.11066 -0.00068377 -0.0034073 -0.0049913 0.0085468 0 -0.015765 0 -0.00051757 0 -0.002538 0 -3.7903
3.9805 0.12564 0.14968 0.15782 0.18995 0.15806 0.16655 0.19385 0.22956 0.26254 0.19033 0.25067 2.9096 -0.0030825 0.0017087 -0.0076861 -0.048396 -0.11644 0.0018203 -0.0039187 -0.0036557 0.0038562 0 -0.015838 0 -0.00069196 0 -0.0032658 0 -3.9073
3.9844 0.11486 0.13298 0.13549 0.19461 0.13314 0.16231 0.18558 0.22244 0.28058 0.18194 0.25917 2.9348 -0.0016531 0.0035269 -0.010424 -0.052236 -0.10497 0.0052677 -0.0025803 -0.0016355 -0.0010877 0 -0.015119 0 -0.00065322 0 -0.003996 0 -3.7267
3.9883 0.10306 0.10981 0.10429 0.17113 0.11312 0.14592 0.15824 0.17542 0.24217 0.1595 0.22905 2.9873 0.0016337 0.0037905 -0.012568 -0.05561 -0.080635 0.0060138 -0.0010212 -0.00041586 -0.0027596 0 -0.01403 0 -0.00031337 0 -0.0044103 0 -3.165
3.9922 0.089602 0.087685 0.072058 0.12325 0.098695 0.11395 0.10924 0.099823 0.14216 0.11457 0.15104 3.063 0.0045111 0.0015625 -0.011703 -0.056861 -0.050973 0.0029735 -0.00014617 -0.00046828 -0.00023771 0 -0.013174 0 0.00021758 0 -0.0042492 0 -2.2234
3.9961 0.073555 0.070553 0.043509 0.064741 0.081176 0.070048 0.045542 0.019932 0.01139 0.04991 0.039001 3.1551 0.0053116 -0.002811 -0.0075991 -0.055502 -0.022198 -0.0013244 0.00072406 -0.0011964 0.0040755 0 -0.012902 0 0.0006315 0 -0.0034702 0 -1.0522
4 0.054806 0.056269 0.020661 0.012876 0.053379 0.026544 -0.016368 -0.040414 -0.098295 -0.015999 -0.069696 3.2576 0.0044468 -0.0073213 -0.0025242 -0.052488 0.0023932 -0.0032042 0.0026032 -0.0017324 0.0064841 0 -0.013114 0 0.00064946 0 -0.0023279 0 0.058943
4.0039 0.034311 0.039532 0.0045483 -0.019814 0.018946 -0.0021971 -0.057094 -0.068883 -0.14464 -0.05811 -0.13245 3.368 0.0037733 -0.0093151 0.00064313 -0.049404 0.02076 -0.0012935 0.0049902 -0.0016275 0.0049668 0 -0.013428 0 0.00028443 0 -0.0012711 0 0.79415
4.0078 0.013264 0.017287 -0.0049257 -0.030624 -0.0099074 -0.010278 -0.064267 -0.066675 -0.11912 -0.061801 -0.12754 3.4847 0.0045852 -0.0074336 0.00074882 -0.047261 0.030001 0.0023783 0.0057126 -0.00087907 0.00054996 0 -0.013525 0 -0.00012732 0 -0.00068475 0 0.97846
4.0117 -0.0078282 -0.0084316 -0.010607 -0.026271 -0.024356 -0.0056613 -0.04013 -0.043381 -0.048322 -0.034045 -0.068721 3.6038 0.006327 -0.0028799 -0.0009662 -0.045956 0.026891 0.0045136 0.0029541 0.0003749 -0.0038807 0 -0.013373 0 -0.00018896 0 -0.00064781 0 0.69113
4.0156 -0.02921 -0.032649 -0.018056 -0.018299 -0.028439 -0.0048327 -0.0019934 -0.011536 0.025436 0.00056324 0.0034007 3.7179 0.0072776 0.0013057 -0.0023287 -0.044802 0.011345 0.0036553 -0.0025274 0.0018689 -0.0060141 0 -0.013163 0 0.00022226 0 -0.00089653 0 0.23908
4.0195 -0.051125 -0.052271 -0.032238 -0.017632 -0.03598 -0.020449 0.025357 0.015098 0.067894 0.01593 0.046743 3.8202 0.0063659 0.0026241 -0.0022897 -0.043503 -0.010264 0.0012757 -0.0074506 0.0029137 -0.0055969 0 -0.013071 0 0.00084837 0 -0.0010272 0 -0.0041147
4.0234 -0.073196 -0.068897 -0.05353 -0.031009 -0.057561 -0.05227 0.021632 0.021915 0.065332 0.00011894 0.041055 3.9088 0.0041518 0.0012001 -0.0016063 -0.042495 -0.025823 3.943e-05 -0.0086022 0.0024422 -0.0039434 0 -0.013083 0 0.0012645 0 -0.00078054 0 0.20697
4.0273 -0.094663 -0.087028 -0.077502 -0.05986 -0.090549 -0.08903 -0.019027 -0.0026765 0.022328 -0.040715 -0.0066105 3.987 0.0020034 -0.0003364 -0.0016691 -0.04226 -0.023257 0.0011977 -0.0056032 -0.00017102 -0.0023536 0 -0.013043 0 0.0012188 0 -0.00019051 0 0.88387
4.0313 -0.1151 -0.10951 -0.099525 -0.1008 -0.12231 -0.11915 -0.085627 -0.059779 -0.047373 -0.090932 -0.074431 4.0585 0.00049896 0.00077081 -0.0028361 -0.042343 0.0018974 0.0036787 -0.0011602 -0.0040882 -0.00111 0 -0.012865 0 0.00081084 0 0.00049117 0 1.8418
4.0352 -0.13457 -0.13448 -0.11981 -0.1469 -0.14325 -0.14028 -0.15669 -0.13524 -0.12779 -0.13754 -0.14289 4.1199 -0.0010831 0.0047738 -0.0040108 -0.041224 0.042635 0.0054995 0.0014682 -0.0069842 0.00017915 0 -0.012671 0 0.00038593 0 0.00099616 0 2.8317
4.0391 -0.15279 -0.15633 -0.14301 -0.18949 -0.15618 -0.15914 -0.21152 -0.20431 -0.20319 -0.17586 -0.20249 4.1604 -0.0035729 0.0089231 -0.0038249 -0.0374 0.083794 0.0057861 0.0013134 -0.0065385 0.0015968 0 -0.012714 0 0.00026562 0 0.0011895 0 3.6635
4.043 -0.16802 -0.16972 -0.17153 -0.22031 -0.17184 -0.18217 -0.23965 -0.24499 -0.25979 -0.20629 -0.24957 4.1686 -0.0063884 0.0096983 -0.002131 -0.030761 0.1109 0.0053146 0.00010856 -0.0024346 0.0025287 0 -0.013121 0 0.00053313 0 0.0010817 0 4.2461
4.0469 -0.17731 -0.17278 -0.19897 -0.23341 -0.19496 -0.20651 -0.24329 -0.25069 -0.28912 -0.22774 -0.2789 4.1428 -0.007578 0.0059342 -0.00025844 -0.022914 0.11847 0.0052504 2.1982e-05 0.0029677 0.0022775 0 -0.01371 0 0.00099845 0 0.00075879 0 4.552
4.0508 -0.17814 -0.16756 -0.21125 -0.22638 -0.21558 -0.22014 -0.23221 -0.23188 -0.29099 -0.23523 -0.2827 4.0935 -0.0056956 0.00011298 0.00019469 -0.016041 0.1119 0.005677 0.0011774 0.0061929 0.00093233 0 -0.014073 0 0.001321 0 0.00033562 0 4.5684
4.0547 -0.17053 -0.15788 -0.19677 -0.20088 -0.21564 -0.21166 -0.21547 -0.20549 -0.27184 -0.22338 -0.25703 4.0343 -0.0016514 -0.0034141 -0.0012182 -0.011315 0.10145 0.0055658 0.0015785 0.0053426 -0.0005134 0 -0.013898 0 0.0012003 0 -4.1694e-05 0 4.2908
4.0586 -0.15761 -0.14715 -0.1574 -0.16309 -0.18599 -0.18117 -0.19583 -0.18115 -0.2388 -0.19194 -0.2078 3.9697 0.0016215 -0.0018858 -0.003542 -0.008382 0.093402 0.0041252 -0.00049409 0.0016188 -0.00096481 0 -0.013251 0 0.00055854 0 -0.00020873 0 3.7538
4.0625 -0.14385 -0.13747 -0.11023 -0.12348 -0.13753 -0.14245 -0.17046 -0.15648 -0.19475 -0.14775 -0.14944 3.8889 0.0017779 0.003601 -0.0054577 -0.0063688 0.085342 0.0019179 -0.004166 -0.0017313 -0.00014478 0 -0.012576 0 -0.00035434 0 -6.4643e-05 0 3.057
4.0664 -0.13232 -0.12977 -0.076869 -0.094563 -0.095193 -0.11421 -0.13663 -0.12461 -0.1399 -0.10179 -0.096887 3.7745 -0.00042813 0.0089308 -0.006445 -0.0052698 0.069724 0.00041758 -0.0062716 -0.0021826 0.0012665 0 -0.012351 0 -0.0010183 0 0.00032938 0 2.3478
4.0703 -0.12319 -0.12377 -0.068521 -0.085836 -0.079086 -0.10738 -0.097638 -0.08615 -0.078755 -0.064401 -0.058475 3.617 -0.0013922 0.010253 -0.0069237 -0.0061153 0.042807 0.00043974 -0.0041682 2.211e-05 0.0023493 0 -0.012711 0 -0.00091028 0 0.00075366 0 1.7705
4.0742 -0.11449 -0.11781 -0.079254 -0.097696 -0.089516 -0.11808 -0.064122 -0.053306 -0.025136 -0.042235 -0.035939 3.4236 0.0021128 0.0070176 -0.0074134 -0.0095597 0.011325 0.0011883 0.0016439 0.002339 0.0027671 0 -0.013341 0 0.00012638 0 0.00098061 0 1.4188
4.0781 -0.10447 -0.10938 -0.092875 -0.11907 -0.10878 -0.13119 -0.048987 -0.04178 0.001742 -0.037869 -0.029792 3.212 0.0094932 0.002302 -0.0077786 -0.014327 -0.0095082 0.0010593 0.0077017 0.0024073 0.0029332 0 -0.013767 0 0.0016731 0 0.00096117 0 1.3203
4.082 -0.093161 -0.096829 -0.09704 -0.13239 -0.1172 -0.13106 -0.058911 -0.057378 -0.010911 -0.050231 -0.042655 2.9972 0.016009 0.00018232 -0.0074096 -0.017388 -0.0062424 -0.00055162 0.010463 0.00025448 0.0034856 0 -0.013779 0 0.0029188 0 0.00086583 0 1.4459
4.0859 -0.081978 -0.081083 -0.092074 -0.1243 -0.10838 -0.11135 -0.088088 -0.089544 -0.058488 -0.074269 -0.07563 2.7818 0.016286 0.0023315 -0.0060478 -0.016186 0.021814 -0.0023682 0.0091891 -0.0017515 0.0046872 0 -0.01361 0 0.0031827 0 0.00091433 0 1.7177
4.0898 -0.072014 -0.065554 -0.087378 -0.095102 -0.090668 -0.078124 -0.11917 -0.11775 -0.1182 -0.10074 -0.12094 2.5599 0.0088756 0.0066065 -0.0042234 -0.011057 0.059765 -0.0023634 0.0061769 -0.0010877 0.0063074 0 -0.013687 0 0.0024058 0 0.0011373 0 2.01
4.0938 -0.062829 -0.053717 -0.089827 -0.058972 -0.075732 -0.045042 -0.132 -0.12532 -0.16016 -0.11821 -0.15945 2.3279 -0.0021249 0.0087739 -0.0027606 -0.0054185 0.085573 8.8647e-05 0.0043056 0.002605 0.0079427 0 -0.014191 0 0.0011971 0 0.0013053 0 2.1637
4.0977 -0.052915 -0.046253 -0.095544 -0.033793 -0.066621 -0.024777 -0.11529 -0.10914 -0.16315 -0.11755 -0.16842 2.0901 -0.009962 0.0059941 -0.0019339 -0.0031818 0.084178 0.0032066 0.0043889 0.007094 0.0093002 0 -0.014833 0 0.00036196 0 0.0011243 0 2.0376
4.1016 -0.041264 -0.040372 -0.092593 -0.027846 -0.056507 -0.021601 -0.073713 -0.078334 -0.12463 -0.096425 -0.13543 1.8534 -0.01035 -0.00071927 -0.001312 -0.0054511 0.056986 0.0041167 0.0048364 0.0093024 0.010136 0 -0.015088 0 0.00028967 0 0.00053801 0 1.5822
4.1055 -0.028358 -0.0321 -0.071687 -0.033886 -0.037583 -0.029015 -0.025069 -0.044659 -0.059859 -0.060367 -0.068004 1.6161 -0.0046 -0.0070512 -0.00052639 -0.0095187 0.019773 0.001405 0.0037218 0.0076834 0.010041 0 -0.014672 0 0.00071716 0 -0.00014777 0 0.88373
4.1094 -0.015602 -0.019531 -0.034884 -0.035485 -0.0099431 -0.033601 0.0112 -0.014037 0.0079099 -0.019319 0.0092234 1.3655 0.0017525 -0.0085704 -4.3218e-05 -0.011227 -0.0091279 -0.0034775 0.0010087 0.0032993 0.0084921 0 -0.013832 0 0.0010561 0 -0.00046579 0 0.13063
4.1133 -0.0038127 -0.0041152 0.0053034 -0.02037 0.018373 -0.023241 0.026351 0.014204 0.058976 0.017648 0.068593 1.0893 0.0035415 -0.0040979 -0.0008732 -0.0086875 -0.021149 -0.0073553 -0.0013265 -0.0010908 0.0052854 0 -0.013144 0 0.00096183 0 -0.00016561 0 -0.48653
4.1172 0.0076081 0.01104 0.034963 0.010243 0.039064 0.0047478 0.026749 0.04179 0.084621 0.045674 0.094797 0.79038 -7.7063e-05 0.0033567 -0.0033172 -0.0039935 -0.021158 -0.0080311 -0.0013205 -0.0030472 0.00099053 0 -0.013 0 0.00061218 0 0.00055409 0 -0.87575
4.1211 0.019955 0.02399 0.04779 0.043561 0.050352 0.040855 0.027209 0.066474 0.088008 0.063734 0.091193 0.4903 -0.0053932 0.0088286 -0.0060991 -0.0013295 -0.020572 -0.0060737 0.00089884 -0.0020167 -0.0030614 0 -0.013271 0 0.00045693 0 0.0011694 0 -1.071
4.125 0.033648 0.03515 0.047072 0.065848 0.05636 0.068713 0.038622 0.082598 0.079643 0.072148 0.073872 0.21542 -0.0074805 0.0090632 -0.0070928 -0.003193 -0.026456 -0.0040574 0.0030798 0.00053231 -0.0053692 0 -0.013475 0 0.00071549 0 0.0012165 0 -1.1712
4.1289 0.047453 0.046006 0.040744 0.072333 0.061186 0.075901 0.059678 0.086008 0.070244 0.071069 0.059108 -0.023572 -0.0041292 0.0047637 -0.0052546 -0.0081929 -0.035824 -0.0040067 0.0029083 0.0022813 -0.0050542 0 -0.013291 0 0.0011343 0 0.00062222 0 -1.2488
4.1328 0.059369 0.057075 0.035239 0.068752 0.065126 0.063006 0.078998 0.078012 0.064626 0.061449 0.053559 -0.23996 0.0027308 -0.00028842 -0.0019237 -0.012399 -0.039431 -0.0054703 0.00020069 0.0016422 -0.0023302 0 -0.012917 0 0.0012452 0 -0.00027704 0 -1.3055
4.1367 0.068424 0.067411 0.033294 0.064983 0.067137 0.044028 0.085335 0.06471 0.060101 0.047125 0.053194 -0.45879 0.0088716 -0.0024406 9.4508e-06 -0.012887 -0.031113 -0.0060302 -0.0028137 -0.0012438 0.0016044 0 -0.012895 0 0.00086135 0 -0.0010122 0 -1.3073
4.1406 0.075631 0.076016 0.035766 0.067633 0.069763 0.037156 0.077075 0.053042 0.050903 0.035363 0.050158 -0.69446 0.011002 -0.0010453 -0.0014405 -0.010133 -0.014348 -0.003741 -0.0033495 -0.0046361 0.00512 0 -0.013546 0 0.00030827 0 -0.0013044 0 -1.2565
4.1445 0.083074 0.083282 0.043672 0.077542 0.079449 0.052278 0.063503 0.047776 0.036129 0.034453 0.041623 -0.93817 0.0087647 0.00133 -0.0055038 -0.0071396 -0.00048859 0.00081503 -0.00038045 -0.0063455 0.006843 0 -0.014565 0 0.0001482 0 -0.0011892 0 -1.2275
4.1484 0.091828 0.090573 0.057595 0.092201 0.10023 0.084361 0.057725 0.051693 0.025087 0.049495 0.034113 -1.166 0.0042715 0.0014384 -0.0092484 -0.0063528 -0.00041143 0.0048029 0.004554 -0.0051956 0.0062043 0 -0.01521 0 0.0006496 0 -0.00090133 0 -1.3311
4.1523 0.10059 0.098279 0.075549 0.10862 0.12687 0.11738 0.067817 0.067068 0.034366 0.07911 0.040306 -1.3593 5.1496e-05 -0.0015935 -0.010162 -0.0074901 -0.01669 0.0055065 0.0085938 -0.0018246 0.0036701 0 -0.014947 0 0.0015026 0 -0.00067727 0 -1.6345
4.1563 0.10637 0.10461 0.092551 0.12364 0.14567 0.1355 0.092876 0.094962 0.076563 0.11524 0.070167 -1.5191 -0.0027026 -0.0053418 -0.0083037 -0.0083091 -0.04243 0.0026273 0.0096856 0.0017857 0.00054024 0 -0.013966 0 0.0020481 0 -0.00064418 0 -2.1036
4.1602 0.10671 0.10678 0.10337 0.13312 0.14415 0.13297 0.12508 0.13171 0.14774 0.14627 0.1219 -1.6612 -0.0043554 -0.0060971 -0.0059851 -0.0073299 -0.066871 -0.0015717 0.0078805 0.0037701 -0.0016751 0 -0.013057 0 0.0018134 0 -0.0008265 0 -2.6079
4.1641 0.10175 0.10365 0.10624 0.13336 0.12203 0.11613 0.15378 0.16623 0.22343 0.16187 0.17875 -1.8004 -0.0057537 -0.0020957 -0.0053601 -0.0055854 -0.08236 -0.004356 0.0049726 0.0037051 -0.0020286 0 -0.012933 0 0.00088452 0 -0.0011809 0 -2.9772
4.168 0.094209 0.097055 0.10387 0.12457 0.09296 0.097288 0.16799 0.18265 0.26819 0.15715 0.21484 -1.9373 -0.0070684 0.0047876 -0.0063748 -0.0055501 -0.087031 -0.0048802 0.0029889 0.0026905 -0.00059772 0 -0.013612 0 -0.00018263 0 -0.001592 0 -3.0688
4.1719 0.087372 0.090274 0.10067 0.11245 0.074683 0.086081 0.15813 0.16853 0.25453 0.13419 0.20806 -2.0617 -0.0075851 0.010323 -0.0071166 -0.0083586 -0.082264 -0.0046525 0.0027525 0.0021127 0.0016922 0 -0.014416 0 -0.00079481 0 -0.0018698 0 -2.8131
4.1758 0.082729 0.084969 0.098616 0.10398 0.075237 0.084428 0.12006 0.12362 0.17984 0.10061 0.15332 -2.165 -0.0064905 0.011115 -0.0061008 -0.012253 -0.068932 -0.0057293 0.0034685 0.002244 0.0037377 0 -0.014598 0 -0.00071963 0 -0.0018321 0 -2.2363
4.1797 0.079136 0.07973 0.095556 0.10016 0.086915 0.087272 0.060991 0.062067 0.070787 0.06597 0.068016 -2.2499 -0.0038324 0.0070808 -0.0040084 -0.014002 -0.047035 -0.0083922 0.0034552 0.0020593 0.004869 0 -0.014005 0 -0.00016167 0 -0.0014611 0 -1.4655
4.1836 0.074151 0.071852 0.087653 0.092975 0.093084 0.087125 0.001642 0.0056493 -0.02846 0.038162 -0.014532 -2.3264 -0.00073087 0.0013025 -0.0029606 -0.012026 -0.019071 -0.010554 0.0014292 0.00051111 0.0049385 0 -0.013171 0 0.00046625 0 -0.00099457 0 -0.71003
4.1875 0.066338 0.060652 0.073564 0.071632 0.082007 0.078847 -0.031686 -0.02792 -0.077828 0.0215 -0.061259 -2.4014 0.0014031 -0.0024403 -0.0040551 -0.0081171 0.0070794 -0.0095529 -0.0025116 -0.0019945 0.0039736 0 -0.012791 0 0.00084302 0 -0.00081215 0 -0.19978
4.1914 0.056576 0.048939 0.056724 0.03424 0.056228 0.062321 -0.023157 -0.033474 -0.06139 0.016992 -0.056295 -2.4717 0.0020131 -0.0023619 -0.0058468 -0.0059674 0.02037 -0.0047558 -0.0068321 -0.0035259 0.0019368 0 -0.013086 0 0.00089866 0 -0.0011538 0 -0.086002
4.1953 0.047339 0.040928 0.043681 -0.0059118 0.030242 0.042397 0.019538 -0.018296 0.004931 0.023665 -0.0089107 -2.5292 0.0019093 0.00044456 -0.0056039 -0.0077913 0.013742 0.0014485 -0.009489 -0.002261 -0.0010164 0 -0.013666 0 0.00078689 0 -0.0018941 0 -0.35421
4.1992 0.040615 0.038447 0.039701 -0.027324 0.018999 0.026358 0.067424 0.0052597 0.08233 0.039359 0.052415 -2.5713 0.0026067 0.0032857 -0.0022623 -0.012274 -0.0093307 0.0053197 -0.0092483 0.0016301 -0.0040594 0 -0.013966 0 0.00074798 0 -0.002597 0 -0.81637
4.2031 0.03626 0.039013 0.044915 -0.016783 0.026743 0.019699 0.089169 0.027886 0.13038 0.060455 0.09641 -2.6047 0.0049226 0.0039842 0.0019783 -0.015818 -0.035273 0.0047811 -0.0064706 0.0057531 -0.005721 0 -0.013805 0 0.00095247 0 -0.0028492 0 -1.2087
4.207 0.032125 0.037644 0.053646 0.018076 0.044434 0.022102 0.073456 0.046128 0.12909 0.081561 0.10612 -2.6396 0.0080019 0.0021657 0.0033452 -0.015894 -0.048902 0.0011815 -0.0027622 0.0073358 -0.0047772 0 -0.013499 0 0.0013869 0 -0.002601 0 -1.3417
4.2109 0.025783 0.030752 0.057329 0.051762 0.056695 0.02644 0.036699 0.059184 0.0887 0.096475 0.086382 -2.6791 0.0097479 -0.00093827 0.00011818 -0.013289 -0.043987 -0.0017899 0.00025598 0.0055479 -0.0014336 0 -0.013476 0 0.0018379 0 -0.0022105 0 -1.1986
4.2148 0.016339 0.018655 0.049224 0.058324 0.052222 0.022691 0.0089407 0.064294 0.040437 0.10037 0.057253 -2.7162 0.0085319 -0.0035833 -0.0053189 -0.011163 -0.027331 -0.0011787 0.0020588 0.0021261 0.0023487 0 -0.013808 0 0.0020156 0 -0.0021267 0 -0.91008
4.2188 0.0049074 0.0047692 0.02829 0.029629 0.03015 0.0051879 0.008933 0.05603 0.013319 0.091497 0.037959 -2.741 0.0048602 -0.0045073 -0.0082431 -0.011922 -0.012573 0.0027806 0.003277 -0.00031153 0.0039989 0 -0.014152 0 0.0017741 0 -0.002481 0 -0.62486
4.2227 -0.0064486 -0.0073039 9.5637e-05 -0.019808 -0.0010939 -0.021811 0.028976 0.030544 0.01268 0.070813 0.032423 -2.7519 0.0014615 -0.0033249 -0.0057738 -0.014985 -0.0084445 0.0069341 0.0047051 -0.00065651 0.0022712 0 -0.014132 0 0.0012626 0 -0.0029518 0 -0.38353
4.2266 -0.016181 -0.015997 -0.025834 -0.064326 -0.030271 -0.045238 0.042059 -0.0092053 0.016542 0.040095 0.026829 -2.7589 0.0014116 -0.00046614 0.00039909 -0.017527 -0.011242 0.0079536 0.0062499 -0.00012195 -0.0016101 0 -0.013739 0 0.00084319 0 -0.0030407 0 -0.097986
4.2305 -0.023838 -0.021724 -0.040973 -0.084681 -0.049964 -0.051514 0.024988 -0.052474 -0.0058822 0.0010395 0.0016684 -2.7764 0.0056054 0.0030373 0.0054068 -0.017354 -0.0082458 0.0051638 0.0068894 -0.00075048 -0.0046963 0 -0.013327 0 0.00078589 0 -0.0025256 0 0.34555
4.2344 -0.029479 -0.025429 -0.042358 -0.078089 -0.059219 -0.036597 -0.02198 -0.085546 -0.066363 -0.042892 -0.04995 -2.8125 0.011675 0.0058731 0.0055315 -0.01501 0.010283 0.0010133 0.0057292 -0.0031619 -0.0045074 0 -0.013216 0 0.00099315 0 -0.0016873 0 0.94593
4.2383 -0.032798 -0.027617 -0.033992 -0.055431 -0.061514 -0.010062 -0.074673 -0.098838 -0.14227 -0.083404 -0.11168 -2.8642 0.015479 0.0069605 0.001483 -0.013091 0.040473 -0.0011523 0.0031095 -0.0058032 -0.00094211 0 -0.01335 0 0.0010389 0 -0.0010987 0 1.5286
4.2422 -0.033072 -0.028583 -0.024027 -0.031223 -0.060579 0.010569 -0.10284 -0.090973 -0.18773 -0.10733 -0.15071 -2.9226 0.014177 0.0060007 -0.0024115 -0.013545 0.065051 8.4314e-06 0.00058623 -0.0064256 0.0036499 0 -0.013396 0 0.00054842 0 -0.0011479 0 1.8263
4.2461 -0.030046 -0.028868 -0.019397 -0.01556 -0.057484 0.011728 -0.091055 -0.067472 -0.16529 -0.10236 -0.1391 -2.9817 0.0084825 0.0036466 -0.0023058 -0.015674 0.0653 0.0028163 -0.00032145 -0.0042886 0.0062666 0 -0.013184 0 -0.00040106 0 -0.0017044 0 1.6495
4.25 -0.024796 -0.028867 -0.021433 -0.012083 -0.050917 -0.0065903 -0.047156 -0.036403 -0.075239 -0.066141 -0.075133 -3.0419 0.0021521 0.0010392 0.0016276 -0.016794 0.035869 0.0042519 0.00052514 -0.00091452 0.0054218 0 -0.012999 0 -0.0012586 0 -0.0022125 0 1.0257
4.2539 -0.019472 -0.027925 -0.025473 -0.019233 -0.039813 -0.030651 0.0054694 -0.0052199 0.040152 -0.01164 0.01169 -3.1058 -0.00094225 -0.0009701 0.0054623 -0.014874 -0.0093853 0.0027191 0.0017551 0.00129 0.00197 0 -0.013355 0 -0.0014329 0 -0.002127 0 0.20954
4.2578 -0.015865 -0.02434 -0.024747 -0.031082 -0.025757 -0.042546 0.042998 0.019496 0.12198 0.037119 0.077304 -3.1727 0.00019585 -0.002233 0.0052146 -0.010588 -0.045662 -0.00062177 0.0017392 0.0011259 -0.0018913 0 -0.014426 0 -0.00081276 0 -0.0013243 0 -0.44724
4.2617 -0.013977 -0.016901 -0.01575 -0.038205 -0.012863 -0.032784 0.05251 0.031541 0.13195 0.057944 0.090574 -3.2373 0.0031033 -0.0029941 0.00046596 -0.0068368 -0.053799 -0.003068 4.9692e-05 -0.00059123 -0.0043965 0 -0.015711 0 0.00011958 0 -0.00016321 0 -0.68563
4.2656 -0.011924 -0.0066748 -0.0012635 -0.031734 -0.0050645 -0.0069935 0.034833 0.026913 0.075108 0.043679 0.05221 -3.2943 0.0041207 -0.0032525 -0.0053555 -0.0062611 -0.032825 -0.0028948 -0.0022437 -0.0020902 -0.0052476 0 -0.016343 0 0.00071932 0 0.00081561 0 -0.47245
4.2695 -0.0074259 0.0029974 0.01122 -0.010336 -0.0030132 0.017991 0.0014033 0.0076905 -0.0069297 0.0061785 -0.0081872 -3.344 0.0015389 -0.0025751 -0.0080869 -0.0090576 0.00067413 -0.0008086 -0.0036595 -0.0023024 -0.0052488 0 -0.015821 0 0.00076211 0 0.0012717 0 -0.0025312
4.2734 0.00028773 0.0088026 0.014686 0.01586 -0.0031903 0.026043 -0.030981 -0.016193 -0.065475 -0.031846 -0.053823 -3.3926 -0.0030384 -0.000673 -0.0063343 -0.012985 0.025276 0.00093597 -0.0036456 -0.0014664 -0.0051703 0 -0.014503 0 0.00061567 0 0.0012212 0 0.42385
4.2773 0.0097074 0.010164 0.0078566 0.030558 -0.00010024 0.013432 -0.046405 -0.031047 -0.074816 -0.05094 -0.064338 -3.4467 -0.0061764 0.0018575 -0.0022686 -0.015324 0.029392 0.00079148 -0.002858 -0.00035426 -0.0049984 0 -0.013361 0 0.00081831 0 0.00089776 0 0.56976
4.2813 0.018026 0.0097833 -0.0032194 0.024101 0.010008 -0.0080186 -0.036904 -0.027977 -0.042847 -0.044852 -0.044509 -3.5076 -0.0055337 0.0035724 0.00069163 -0.014892 0.017031 -0.000654 -0.0021995 0.00073245 -0.0041576 0 -0.013182 0 0.0014698 0 0.0005021 0 0.37702
4.2852 0.023072 0.011398 -0.0086983 0.0032287 0.026523 -0.018958 -0.0073984 -0.0091506 0.0017111 -0.020413 -0.014109 -3.5709 -0.0016683 0.003246 0.0009282 -0.012471 0.0014663 -0.0013913 -0.0017241 0.002019 -0.0022888 0 -0.01393 0 0.002051 0 8.0031e-05 0 -0.033689
4.2891 0.02472 0.016804 -0.0015698 -0.012423 0.044615 -0.0065289 0.02649 0.014311 0.032861 0.010242 0.010229 -3.6304 0.0027153 0.001085 -0.00033663 -0.0096647 -0.0068286 -6.5427e-05 -0.0006233 0.003498 0.0002702 0 -0.014832 0 0.0018903 0 -0.00040108 0 -0.46631
4.293 0.024865 0.024855 0.0171 -0.0060885 0.057858 0.025583 0.048835 0.031859 0.0438 0.037675 0.025848 -3.6833 0.0052113 -0.0011687 -0.00064201 -0.0075634 -0.0078221 0.0026388 0.0016592 0.0045228 0.0027295 0 -0.0151 0 0.00085128 0 -0.00090632 0 -0.78094
4.2969 0.026151 0.033045 0.038333 0.021405 0.061677 0.058918 0.055171 0.042199 0.046367 0.057816 0.040692 -3.7315 0.005576 -0.0015902 0.0012111 -0.0063623 -0.009628 0.0046159 0.0043687 0.0044529 0.0044692 0 -0.014603 0 -0.00043327 0 -0.0012909 0 -0.96399
4.3008 0.030387 0.039751 0.05127 0.051841 0.055868 0.073385 0.055211 0.052852 0.056901 0.069781 0.061534 -3.7777 0.0054361 0.00020217 0.0040238 -0.0058892 -0.019377 0.0043075 0.0056503 0.0036264 0.0053715 0 -0.0139 0 -0.0010495 0 -0.0014026 0 -1.0951
4.3047 0.037543 0.044801 0.05099 0.065498 0.04499 0.06236 0.062664 0.070533 0.080736 0.07317 0.085506 -3.8216 0.0063248 0.002559 0.0052056 -0.0061257 -0.035694 0.0020992 0.0040172 0.0033104 0.0055823 0 -0.013643 0 -0.00058979 0 -0.001214 0 -1.2462
4.3086 0.045716 0.048229 0.042037 0.058429 0.036237 0.037931 0.080484 0.091451 0.10684 0.068001 0.10176 -3.8587 0.0080241 0.00315 0.0028421 -0.0071195 -0.04917 -0.00014492 -0.00020199 0.0043394 0.0050623 0 -0.013958 0 0.00049019 0 -0.00084874 0 -1.399
4.3125 0.052033 0.049229 0.034407 0.044845 0.035378 0.021461 0.095721 0.10161 0.11573 0.056323 0.10026 -3.8837 0.0087841 0.0010549 -0.0028712 -0.0085968 -0.050048 -0.00086873 -0.0047792 0.005815 0.0035164 0 -0.014391 0 0.0012864 0 -0.00047943 0 -1.4506
4.3164 0.05418 0.047019 0.034864 0.042229 0.04282 0.026416 0.090405 0.088171 0.094437 0.042544 0.079404 -3.8943 0.0071486 -0.0022783 -0.0097111 -0.0099591 -0.03633 -0.00016354 -0.0070352 0.0055451 0.0008803 0 -0.014404 0 0.0012552 0 -0.00020601 0 -1.3031
4.3203 0.051896 0.042825 0.040976 0.053655 0.052707 0.047396 0.059499 0.052077 0.047457 0.031377 0.046777 -3.8942 0.0035885 -0.0041287 -0.01471 -0.010795 -0.01554 0.00056464 -0.005692 0.0022198 -0.0021044 0 -0.013925 0 0.0006697 0 -2.7198e-05 0 -0.96473
4.3242 0.0475 0.040381 0.043579 0.064898 0.056768 0.064923 0.018899 0.010052 -0.0042268 0.025471 0.014275 -3.8909 0.00032966 -0.0027273 -0.01574 -0.011299 0.00095945 0.00014213 -0.0017311 -0.0027186 -0.0039206 0 -0.01339 0 0.0003123 0 8.6756e-05 0 -0.57388
4.3281 0.044759 0.043491 0.036151 0.059637 0.051055 0.062455 -0.0054028 -0.016601 -0.035612 0.02526 -0.0073461 -3.8911 -0.0005337 0.0013395 -0.012602 -0.012006 0.0060612 -0.0011992 0.002269 -0.0056804 -0.0031564 0 -0.013293 0 0.00070885 0 0.00011589 0 -0.32459
4.332 0.046459 0.052425 0.02272 0.037885 0.040397 0.041293 0.0017463 -0.01684 -0.032888 0.030851 -0.011204 -3.8951 0.0010634 0.0057283 -0.0071678 -0.013044 0.00080666 -0.0021219 0.003716 -0.0039259 0.00031461 0 -0.013697 0 0.0016221 0 -2.9263e-06 0 -0.34723
4.3359 0.052256 0.062702 0.016248 0.018849 0.035905 0.020193 0.032576 0.0044677 -0.00053818 0.043147 0.0050321 -3.8958 0.003008 0.0082978 -0.0024453 -0.013785 -0.0085115 -0.0015343 0.0014384 0.001662 0.004845 0 -0.014208 0 0.0022626 0 -0.0002939 0 -0.63492
4.3398 0.058621 0.068015 0.027633 0.024066 0.046135 0.019476 0.064283 0.033973 0.044298 0.062228 0.038455 -3.8813 0.0028083 0.0086215 -0.00085705 -0.013428 -0.016759 0.00041097 -0.0037597 0.0068153 0.0078279 0 -0.014388 0 0.0020001 0 -0.00067784 0 -1.0636
4.3438 0.061244 0.0651 0.05463 0.056134 0.068653 0.043148 0.079244 0.061816 0.084836 0.084526 0.080221 -3.843 -0.00021334 0.0077986 -0.0026725 -0.012007 -0.023933 0.0025922 -0.0095358 0.0072748 0.0074327 0 -0.014199 0 0.00091746 0 -0.0010011 0 -1.4769
4.3477 0.058173 0.056219 0.081247 0.093452 0.089784 0.074641 0.078274 0.086072 0.11391 0.1025 0.117 -3.7817 -0.0042616 0.0069831 -0.0057517 -0.010715 -0.033336 0.0040309 -0.013138 0.0024496 0.0040195 0 -0.013999 0 -0.00027382 0 -0.0011379 0 -1.7627
4.3516 0.051116 0.046964 0.089421 0.10694 0.094093 0.090044 0.074845 0.10647 0.13232 0.10835 0.13565 -3.7078 -0.0065368 0.0062029 -0.0070749 -0.010989 -0.046022 0.0046217 -0.012752 -0.003991 4.525e-05 0 -0.014154 0 -0.0008382 0 -0.0010738 0 -1.869
4.3555 0.043732 0.041428 0.0734 0.08408 0.07644 0.077407 0.077221 0.11623 0.13953 0.098917 0.12888 -3.6346 -0.0055693 0.0046085 -0.0051174 -0.013111 -0.056998 0.0048019 -0.008482 -0.0072096 -0.0016691 0 -0.01464 0 -0.00057818 0 -0.00089675 0 -1.7738
4.3594 0.038404 0.039183 0.044099 0.038891 0.04632 0.045508 0.077497 0.10328 0.12776 0.07706 0.097987 -3.5691 -0.0024168 0.0017738 -0.0011855 -0.015701 -0.057283 0.004698 -0.0023832 -0.0052299 -0.0001001 0 -0.015058 0 0.00011088 0 -0.00071256 0 -1.4611
4.3633 0.034415 0.036626 0.019382 -0.00070029 0.020341 0.015166 0.059432 0.062026 0.087314 0.048227 0.051039 -3.5085 0.00027457 -0.0013955 0.0015517 -0.016721 -0.04079 0.0038308 0.0026476 -0.00034227 0.0030964 0 -0.015031 0 0.00066367 0 -0.00056457 0 -0.94192
4.3672 0.029166 0.030953 0.0090911 -0.015784 0.0091816 0.0015992 0.017662 0.0042228 0.019731 0.01616 -0.0010842 -3.4453 0.0004976 -0.0031764 0.0006936 -0.015164 -0.010553 0.001772 0.00455 0.0031992 0.0048096 0 -0.014578 0 0.0008096 0 -0.00042368 0 -0.29859
4.3711 0.021175 0.02267 0.0085228 -0.009253 0.010379 0.0035908 -0.031311 -0.043997 -0.054407 -0.017149 -0.047165 -3.3752 -0.0015147 -0.002546 -0.0032979 -0.011876 0.02116 -0.00099467 0.0032258 0.002902 0.0029484 0 -0.014099 0 0.00067994 0 -0.00024296 0 0.30222
4.375 0.011814 0.014411 0.0058841 0.0013142 0.012919 0.0079964 -0.058716 -0.059432 -0.10317 -0.046929 -0.07602 -3.3019 -0.0036243 -0.00025033 -0.0074038 -0.0087671 0.039723 -0.0030816 0.00028097 -0.00018809 -0.0018056 0 -0.013991 0 0.00054354 0 -1.8879e-05 0 0.66601
4.3789 0.0039998 0.0077328 -0.0042088 0.0015986 0.0086064 0.0037822 -0.046275 -0.039439 -0.1034 -0.062445 -0.077745 -3.2322 -0.0036687 0.001646 -0.008531 -0.0072412 0.037353 -0.0032624 -0.0023617 -0.0029734 -0.0064534 0 -0.014273 0 0.00049203 0 0.00019136 0 0.67208
4.3828 -0.00086746 0.0015285 -0.014899 -0.008301 -0.00085066 -0.0082046 -0.0017221 -0.0039019 -0.057785 -0.051389 -0.048433 -3.1672 -0.0012163 0.0013883 -0.0059984 -0.0073133 0.017925 -0.00161 -0.0037675 -0.0033067 -0.0080275 0 -0.014582 0 0.00038309 0 0.00030031 0 0.35122
4.3867 -0.0045307 -0.0063176 -0.014788 -0.018399 -0.0073647 -0.01822 0.046819 0.020859 0.0056908 -0.010922 0.0038525 -3.0992 0.0022424 -0.0010816 -0.0018667 -0.0081338 -0.0060901 0.00046754 -0.0041436 -0.0016312 -0.0059016 0 -0.014518 0 5.3232e-05 0 0.00023944 0 -0.11934
4.3906 -0.010213 -0.016022 -0.0012447 -0.021858 -0.0061596 -0.019108 0.072067 0.022094 0.052344 0.043929 0.058107 -3.0187 0.0046539 -0.0041543 0.0010482 -0.0091357 -0.02212 0.0014258 -0.0039385 -1.4803e-05 -0.0021353 0 -0.01401 0 -0.00045226 0 -1.1556e-06 0 -0.50382
4.3945 -0.019152 -0.025085 0.014553 -0.022137 -0.0012715 -0.014312 0.065421 0.0069888 0.062709 0.084301 0.088643 -2.9252 0.0049828 -0.0058866 0.0015573 -0.010473 -0.024976 0.0009059 -0.0030367 9.4794e-05 0.00037877 0 -0.013355 0 -0.00087267 0 -0.0003549 0 -0.62172
4.3984 -0.028831 -0.030596 0.016669 -0.027648 -0.0013142 -0.014625 0.037266 -0.0089591 0.040931 0.084238 0.079164 -2.8311 0.0036588 -0.0054333 0.00073032 -0.012334 -0.018045 -8.354e-05 -0.0010079 -0.00089462 0.00028939 0 -0.012932 0 -0.00094937 0 -0.00068909 0 -0.41934
4.4023 -0.034936 -0.032213 -0.00084856 -0.040934 -0.010367 -0.027259 0.0029273 -0.01884 0.0052342 0.038682 0.032914 -2.7528 0.0017291 -0.0034246 0.00040775 -0.014085 -0.0081634 -0.00027128 0.0018932 -0.0014728 -0.0013823 0 -0.012882 0 -0.00065271 0 -0.00085095 0 0.031932
4.4063 -0.035364 -0.032586 -0.028007 -0.054569 -0.023918 -0.047999 -0.030144 -0.029581 -0.02854 -0.031652 -0.029241 -2.6971 -0.00023255 -0.0011769 0.0012033 -0.014486 0.0008496 0.00060193 0.0042748 -0.00072286 -0.0025466 0 -0.013055 0 -0.00020762 0 -0.00074158 0 0.59041
4.4102 -0.032445 -0.034658 -0.04781 -0.058142 -0.034164 -0.063879 -0.062414 -0.051125 -0.055318 -0.093221 -0.081774 -2.6542 -0.002332 0.00038456 0.0019295 -0.013028 0.010319 0.0015961 0.0045449 0.00078203 -0.0021111 0 -0.013221 0 9.8161e-05 0 -0.00038014 0 1.1076
4.4141 -0.031051 -0.038631 -0.051526 -0.048808 -0.038687 -0.063703 -0.092759 -0.081661 -0.076117 -0.12083 -0.10879 -2.6066 -0.0046027 0.0011488 0.00086459 -0.010977 0.023048 0.0016075 0.0025379 0.0015693 -0.00082845 0 -0.01331 0 0.00014949 0 9.0753e-05 0 1.4687
4.418 -0.034205 -0.041791 -0.045474 -0.034392 -0.042656 -0.046882 -0.11233 -0.10496 -0.088771 -0.11108 -0.10943 -2.5445 -0.0063001 0.0014198 -0.0024722 -0.010724 0.037783 0.00053461 0.0001297 0.00055392 -0.00024305 0 -0.013437 0 8.5348e-05 0 0.00047354 0 1.6075
4.4219 -0.04028 -0.041365 -0.043024 -0.026119 -0.051735 -0.023372 -0.10989 -0.1035 -0.085906 -0.079399 -0.09245 -2.4745 -0.0062164 0.0013154 -0.0066978 -0.013633 0.047581 -0.00061709 -9.5526e-05 -0.0021729 -0.00093872 0 -0.013696 0 0.00016864 0 0.0006143 0 1.5096
4.4258 -0.044396 -0.037403 -0.05022 -0.028582 -0.063428 -0.0057929 -0.083369 -0.074776 -0.062778 -0.045465 -0.066851 -2.4124 -0.0038634 0.00064783 -0.0095358 -0.01832 0.044388 -0.00076633 0.002869 -0.005474 -0.0019186 0 -0.013976 0 0.00055482 0 0.00046205 0 1.2151
4.4297 -0.042654 -0.032618 -0.059607 -0.036759 -0.067145 -0.0010018 -0.044976 -0.034833 -0.026007 -0.020476 -0.037417 -2.368 -0.0003084 -0.00064072 -0.0093989 -0.021262 0.026314 0.0001594 0.0073584 -0.0077748 -0.0017155 0 -0.014 0 0.0011387 0 5.8552e-05 0 0.81312
4.4336 -0.035211 -0.029356 -0.058227 -0.041966 -0.054335 -0.0073339 -0.013562 -0.005278 0.0074867 -0.0050519 -0.0072305 -2.3372 0.0023962 -0.0020347 -0.0063073 -0.019609 0.0010805 0.0012033 0.010318 -0.0076545 -1.9291e-05 0 -0.013574 0 0.0015945 0 -0.00050471 0 0.41904
4.4375 -0.025518 -0.026923 -0.041327 -0.039652 -0.028732 -0.017837 -0.00071591 0.0038465 0.022109 0.0041892 0.018155 -2.3076 0.002904 -0.0025557 -0.0016995 -0.013852 -0.018145 0.0014261 0.009881 -0.0044062 0.0019271 0 -0.012825 0 0.0015872 0 -0.0011059 0 0.13345
4.4414 -0.01684 -0.022174 -0.017651 -0.03119 -0.0052803 -0.025338 -0.0034054 -0.00042583 0.015467 0.0084703 0.031288 -2.2737 0.0018695 -0.0014415 0.0023942 -0.0078532 -0.021885 0.00092183 0.0068451 0.0013445 0.00262 0 -0.012186 0 0.0010188 0 -0.0015843 0 -4.1218e-05
4.4453 -0.0096487 -0.012886 -0.0010594 -0.019372 0.0027437 -0.025549 -0.0092651 -0.0039893 -0.0006626 0.0071236 0.028509 -2.2437 0.0014958 0.0011567 0.0042013 -0.0059153 -0.011234 0.00074059 0.003669 0.0073613 0.0019374 0 -0.012111 0 0.00013901 0 -0.0017625 0 -0.012073
4.4492 -0.0023051 -0.00051402 0.0027378 -0.0043077 -0.0036737 -0.017709 -0.0084046 -7.8758e-05 -0.011053 0.0018346 0.014723 -2.2314 0.0035392 0.0040698 0.0028779 -0.0092844 0.0032736 0.0017733 0.0020622 0.010571 0.001361 0 -0.012734 0 -0.00057169 0 -0.0015442 0 0.014507
4.4531 0.0061333 0.010537 0.0007649 0.014822 -0.0099516 -0.0042247 -0.00033517 0.0061492 -0.0092673 -0.0019542 0.0013898 -2.241 0.007502 0.0057505 -0.0010117 -0.015107 0.010088 0.0037237 0.0016058 0.0089338 0.002424 0 -0.013755 0 -0.00069632 0 -0.0010329 0 -0.0036913
4.457 0.014231 0.016539 0.0042981 0.034521 -0.0021737 0.010056 0.0091418 0.0060309 -0.00049452 0.00071008 -0.0015977 -2.259 0.01074 0.0052303 -0.0054774 -0.018799 0.0054576 0.0052256 0.00073305 0.0031921 0.0048833 0 -0.014622 0 -0.00016674 0 -0.00053953 0 -0.10037
4.4609 0.019532 0.017552 0.016522 0.045679 0.018693 0.019687 0.015816 -0.0013492 0.0061506 0.0089129 0.0068157 -2.2626 0.010555 0.0027385 -0.0079591 -0.017795 -0.0045979 0.0050454 -0.0011079 -0.0031603 0.0065129 0 -0.014894 0 0.00066606 0 -0.00040191 0 -0.24399
4.4648 0.021502 0.017244 0.029345 0.04 0.037081 0.021718 0.020806 -0.007202 0.0070835 0.015994 0.01893 -2.2369 0.00653 -0.00043624 -0.0068952 -0.013475 -0.010532 0.0032474 -0.0025516 -0.0061486 0.0048966 0 -0.014518 0 0.0012529 0 -0.00071079 0 -0.3689
4.4688 0.022863 0.019865 0.032656 0.019062 0.03818 0.018133 0.027273 -0.0019068 0.0063193 0.016148 0.02557 -2.1857 0.0010458 -0.0027572 -0.0029612 -0.0097026 -0.0080894 0.0012252 -0.001776 -0.0042378 -0.00034336 0 -0.013839 0 0.0012241 0 -0.0011764 0 -0.43281
4.4727 0.027719 0.027345 0.026205 -0.0033857 0.023747 0.01514 0.035469 0.015277 0.009757 0.011163 0.024085 -2.1264 -0.002494 -0.0034101 0.0012098 -0.0093973 -0.0019613 0.00056138 0.0011822 0.00054464 -0.0069216 0 -0.013354 0 0.00065395 0 -0.0013002 0 -0.45983
4.4766 0.038181 0.038886 0.021488 -0.0096956 0.012561 0.01924 0.042681 0.036046 0.019272 0.010176 0.020466 -2.0748 -0.0022522 -0.0028008 0.0028893 -0.012156 -0.0012669 0.0017358 0.0038668 0.0043599 -0.011444 0 -0.013385 0 5.9469e-06 0 -0.00076567 0 -0.53583
4.4805 0.052694 0.052642 0.031301 0.0091212 0.024207 0.033134 0.048094 0.052238 0.033172 0.022149 0.024652 -2.0349 0.00079052 -0.0022208 0.001273 -0.014865 -0.011153 0.0037895 0.0035129 0.0047208 -0.011778 0 -0.013892 0 -0.00021324 0 0.00025925 0 -0.75593
4.4844 0.067525 0.06721 0.057313 0.047333 0.061025 0.054867 0.056172 0.064229 0.051319 0.048193 0.043594 -1.9988 0.0038196 -0.0028489 -0.0020839 -0.014536 -0.028148 0.0051524 -0.00010613 0.0023023 -0.0082877 0 -0.014522 0 0.00016509 0 0.0011872 0 -1.1585
4.4883 0.079758 0.08149 0.087992 0.08971 0.10503 0.080343 0.073378 0.07952 0.07737 0.080938 0.077189 -1.9562 0.004398 -0.0047611 -0.0047801 -0.010792 -0.043354 0.0048549 -0.004054 -0.000117 -0.0031673 0 -0.014859 0 0.0008483 0 0.0014268 0 -1.6905
4.4922 0.088889 0.093755 0.10873 0.12247 0.13254 0.10594 0.10072 0.10317 0.11378 0.11077 0.11848 -1.8995 0.0020403 -0.0067157 -0.0055663 -0.0059808 -0.050325 0.0031242 -0.0047524 -0.00043205 0.0012088 0 -0.014687 0 0.0013124 0 0.00082307 0 -2.2262
4.4961 0.095864 0.10179 0.11394 0.14003 0.13286 0.12831 0.12994 0.13029 0.15411 0.132 0.15614 -1.824 -0.0018894 -0.0070021 -0.0049528 -0.0030828 -0.050256 0.0010136 -0.0013888 0.0009679 0.0034898 0 -0.014119 0 0.0012036 0 -0.00023986 0 -2.6236
4.5 0.10115 0.10452 0.10964 0.14323 0.11457 0.14238 0.14824 0.14859 0.1819 0.14311 0.17762 -1.7247 -0.0054526 -0.0048143 -0.0040525 -0.003415 -0.049716 -0.00047015 0.0031371 0.0019485 0.0035154 0 -0.013499 0 0.00059749 0 -0.0011549 0 -2.7839
4.5039 0.10417 0.1035 0.10528 0.13386 0.095444 0.14164 0.14766 0.14831 0.17993 0.14265 0.17312 -1.5982 -0.0073038 -0.0010735 -0.003148 -0.0059924 -0.053236 -0.00098749 0.0048268 0.001005 0.0019567 0 -0.013175 0 -8.0673e-05 0 -0.0015482 0 -2.6833
4.5078 0.10458 0.10218 0.10431 0.1131 0.087163 0.12289 0.13075 0.12997 0.14377 0.12797 0.14097 -1.4479 -0.007001 0.0020885 -0.0016767 -0.0087722 -0.058047 -0.00085132 0.0023682 -0.0011876 7.3668e-05 0 -0.01328 0 -0.00039841 0 -0.0014928 0 -2.375
4.5117 0.1036 0.10322 0.10316 0.085462 0.088934 0.091976 0.10773 0.10316 0.087932 0.10008 0.091748 -1.2854 -0.0047451 0.0029301 0.00040572 -0.010422 -0.056379 -0.00057425 -0.0015523 -0.0025323 -0.00050561 0 -0.013673 0 -0.00024319 0 -0.0013343 0 -1.9731
4.5156 0.10334 0.10616 0.098363 0.061881 0.0935 0.064165 0.08885 0.079114 0.038793 0.069502 0.04662 -1.1225 -0.001213 0.0015387 0.0017034 -0.011085 -0.043611 -0.0004454 -0.0027598 -0.0016876 0.0014866 0 -0.014045 0 0.00012124 0 -0.0013356 0 -1.6249
4.5195 0.10468 0.10774 0.092765 0.055439 0.096695 0.055835 0.079508 0.06513 0.019273 0.054133 0.027729 -0.96005 0.0023884 -0.00016543 0.00043004 -0.011739 -0.024717 -0.00044429 0.00040315 0.00058762 0.0057879 0 -0.014118 0 0.00030004 0 -0.0014829 0 -1.4689
4.5234 0.1057 0.10472 0.093036 0.071272 0.10003 0.072602 0.08101 0.064458 0.036382 0.066796 0.045167 -0.78446 0.0045405 -4.6837e-06 -0.0033045 -0.012993 -0.01237 -0.00045157 0.0053739 0.0022217 0.010055 0 -0.01381 0 0.0001036 0 -0.0016027 0 -1.5756
4.5273 0.10285 0.096629 0.10123 0.099963 0.10522 0.10352 0.093157 0.078171 0.07939 0.10215 0.089522 -0.57848 0.0042381 0.0025562 -0.006536 -0.014451 -0.017324 -0.00049477 0.007589 0.0018723 0.010999 0 -0.013261 0 -0.00029987 0 -0.0016187 0 -1.8967
4.5313 0.093969 0.085837 0.11007 0.12229 0.10869 0.12732 0.11335 0.10353 0.1274 0.13643 0.13642 -0.33767 0.0019086 0.0058563 -0.0055037 -0.015081 -0.038846 -0.00078973 0.0045472 0.00015895 0.0068435 0 -0.012748 0 -0.00053477 0 -0.0016547 0 -2.2609
4.5352 0.080219 0.07516 0.10818 0.1228 0.10353 0.12678 0.13298 0.12986 0.15944 0.14373 0.16071 -0.077334 -0.00056431 0.0074193 0.00065642 -0.014121 -0.063575 -0.0015314 -0.0020256 -0.0010431 -0.00081063 0 -0.01252 0 -0.00034349 0 -0.0018695 0 -2.443
4.5391 0.065238 0.06547 0.090604 0.10078 0.086762 0.10018 0.13762 0.13909 0.16165 0.11647 0.15045 0.17808 -0.0010933 0.0061326 0.0081564 -0.011742 -0.074458 -0.0026045 -0.0077563 -0.00041208 -0.0076401 0 -0.012678 0 0.00018253 0 -0.0022081 0 -2.2808
4.543 0.052179 0.055597 0.063916 0.068902 0.063489 0.060986 0.11525 0.11583 0.13069 0.07194 0.11115 0.41453 0.00096316 0.003271 0.011027 -0.0089777 -0.062962 -0.0034891 -0.0093012 0.0017268 -0.009633 0 -0.013129 0 0.00065796 0 -0.0023547 0 -1.7692
4.5469 0.041601 0.04433 0.040414 0.041296 0.042635 0.026928 0.067592 0.061054 0.074787 0.037653 0.059 0.6392 0.0042243 0.0013545 0.0061609 -0.0070554 -0.034934 -0.0035338 -0.0067384 0.0039551 -0.0061268 0 -0.013654 0 0.00070366 0 -0.0019798 0 -1.0655
4.5508 0.032044 0.032237 0.027141 0.022685 0.028699 0.0078967 0.013199 -0.0032298 0.011893 0.027694 0.0098921 0.87302 0.006414 0.0017971 -0.0035553 -0.006589 -0.0056775 -0.0024728 -0.0028087 0.0051964 -0.00019958 0 -0.014038 0 0.0002503 0 -0.0010734 0 -0.39709
4.5547 0.02232 0.021359 0.020802 0.008418 0.018633 0.0021424 -0.023564 -0.045959 -0.036628 0.031493 -0.026979 1.132 0.0062427 0.0035067 -0.011213 -0.0071732 0.011427 -0.00078042 -0.00017889 0.0055276 0.004 0 -0.01419 0 -0.00039932 0 -5.0942e-05 0 0.063757
4.5586 0.012882 0.013192 0.013332 -0.0060416 0.007249 0.0018675 -0.03058 -0.048158 -0.055851 0.025735 -0.048424 1.4148 0.0043303 0.0038422 -0.011539 -0.0076644 0.013556 0.00052781 0.00053326 0.0056985 0.0046393 0 -0.014172 0 -0.00079651 0 0.00049266 0 0.27356
4.5625 0.0048827 0.0071083 0.0016275 -0.017303 -0.005246 0.0012873 -0.017353 -0.016184 -0.045018 -0.0013862 -0.053553 1.7069 0.0023486 0.0011757 -0.0052831 -0.0070459 0.0079769 0.00061992 0.00042777 0.006079 0.0033036 0 -0.01413 0 -0.00067271 0 0.00019698 0 0.29866
4.5664 -0.0017835 0.00085141 -0.0092644 -0.016964 -0.012785 -0.00046309 -0.0062776 0.02439 -0.017016 -0.036526 -0.042638 1.995 0.0012921 -0.0032806 0.0016374 -0.005343 0.0040454 -0.00045631 0.00056915 0.0062108 0.0029467 0 -0.01416 0 -0.00010219 0 -0.00080533 0 0.23779
4.5703 -0.0089845 -0.0074641 -0.012846 -0.0026102 -0.011346 -0.0027732 -0.012689 0.048696 0.010669 -0.051914 -0.019576 2.2768 0.00064648 -0.0062059 0.0034279 -0.0038502 0.0051692 -0.0017616 0.00084783 0.005339 0.0047627 0 -0.014243 0 0.00061153 0 -0.0019713 0 0.15938
4.5742 -0.018593 -0.017856 -0.010197 0.015032 -0.0064733 -0.0079478 -0.031774 0.048686 0.026386 -0.031474 0.0060336 2.5573 -0.00070722 -0.0049896 -0.00072465 -0.0042754 0.0074823 -0.0022502 0.00044143 0.0032314 0.0069855 0 -0.014294 0 0.0011975 0 -0.0026847 0 0.099108
4.5781 -0.030313 -0.028827 -0.010948 0.017778 -0.010833 -0.020832 -0.044772 0.032481 0.027786 0.011546 0.021316 2.8382 -0.0028245 -0.00016295 -0.0065323 -0.0072304 0.0055083 -0.0016908 -0.00097876 0.00041056 0.006691 0 -0.014282 0 0.0015841 0 -0.002594 0 0.09814
4.582 -0.041602 -0.038956 -0.024353 -0.0051081 -0.032478 -0.043646 -0.038841 0.010623 0.016952 0.042312 0.01655 3.1127 -0.0041044 0.0048271 -0.0089643 -0.011242 -0.0010512 -0.00083153 -0.0027647 -0.0023106 0.0027691 0 -0.014288 0 0.0018413 0 -0.0017543 0 0.22359
4.5859 -0.050043 -0.048026 -0.049416 -0.046266 -0.065233 -0.071523 -0.021566 -0.01504 -0.0058336 0.031609 -0.0091926 3.3714 -0.0025958 0.0064409 -0.00671 -0.013338 -0.0058827 -0.00057953 -0.0039387 -0.0043617 -0.0028312 0 -0.014435 0 0.0019964 0 -0.00054341 0 0.53484
4.5898 -0.055786 -0.056686 -0.074611 -0.08438 -0.091928 -0.093937 -0.015591 -0.048693 -0.041829 -0.020892 -0.047614 3.6131 0.001912 0.0040188 -0.002642 -0.011133 -0.0013135 -0.00097711 -0.0040472 -0.0054782 -0.0067448 0 -0.014725 0 0.0019453 0 0.00054365 0 1.0199
4.5938 -0.061438 -0.065328 -0.088056 -0.10033 -0.098832 -0.10162 -0.037606 -0.088781 -0.087158 -0.086956 -0.085967 3.8467 0.0070668 0.00024782 -0.00035186 -0.0049537 0.014526 -0.0010771 -0.0032289 -0.0054559 -0.0071041 0 -0.014964 0 0.0015676 0 0.0011106 0 1.5652
4.5977 -0.069336 -0.073499 -0.088229 -0.091579 -0.087893 -0.093298 -0.081235 -0.12208 -0.12834 -0.13236 -0.11324 4.082 0.0093954 -0.0013007 -0.00060827 0.0018011 0.035095 8.2487e-06 -0.0016334 -0.0041413 -0.0049876 0 -0.014883 0 0.00092565 0 0.0010192 0 2
4.6016 -0.079003 -0.080408 -0.084577 -0.072616 -0.074741 -0.076582 -0.12035 -0.13237 -0.14792 -0.14162 -0.12403 4.3194 0.006932 0.00067323 -0.0012661 0.0046903 0.049845 0.0018797 0.0008301 -0.001811 -0.0031762 0 -0.014387 0 0.00031446 0 0.00044715 0 2.1948
4.6055 -0.087474 -0.085789 -0.087628 -0.062014 -0.074128 -0.062595 -0.13062 -0.11612 -0.13789 -0.12483 -0.11928 4.5477 0.00082157 0.004201 -0.00030159 0.0013317 0.052034 0.0028359 0.0039386 0.00056058 -0.0035489 0 -0.013711 0 6.1835e-05 0 -0.00019435 0 2.1425
4.6094 -0.092278 -0.090101 -0.098787 -0.068007 -0.086873 -0.058871 -0.11017 -0.088756 -0.10875 -0.10404 -0.10525 4.7541 -0.0054354 0.0060476 0.0016002 -0.0067642 0.043547 0.0013929 0.0065573 0.0016982 -0.0055634 0 -0.013313 0 0.00024183 0 -0.00047323 0 1.9611
4.6133 -0.093994 -0.093956 -0.10998 -0.084694 -0.10083 -0.065927 -0.080878 -0.073371 -0.083964 -0.093977 -0.091476 4.9351 -0.0084107 0.0047794 0.0017961 -0.015116 0.032908 -0.001963 0.0071205 0.00093165 -0.0070301 0 -0.013532 0 0.00058364 0 -0.00017431 0 1.8154
4.6172 -0.095669 -0.097538 -0.11295 -0.1003 -0.10428 -0.079083 -0.069478 -0.081306 -0.082215 -0.09409 -0.087136 5.0974 -0.0068771 0.00202 -0.0010919 -0.019301 0.028411 -0.0046228 0.0051475 -0.0012156 -0.006178 0 -0.014301 0 0.00069629 0 0.00059587 0 1.8156
4.6211 -0.0996 -0.10066 -0.10817 -0.10827 -0.0979 -0.092867 -0.085454 -0.10298 -0.10223 -0.09584 -0.096261 5.25 -0.0021711 0.00077954 -0.0051102 -0.017795 0.032059 -0.0038239 0.0022745 -0.0033975 -0.0030173 0 -0.015156 0 0.00042504 0 0.0015161 0 1.9592
4.625 -0.10483 -0.10326 -0.10411 -0.11093 -0.093214 -0.10412 -0.11483 -0.11785 -0.12398 -0.094621 -0.11432 5.3946 0.0030596 0.0025166 -0.0065201 -0.012567 0.039021 0.00080667 0.0013221 -0.0044872 0.0010207 0 -0.015567 0 8.095e-06 0 0.0022781 0 2.1515
4.6289 -0.10809 -0.10553 -0.10796 -0.11389 -0.099774 -0.11214 -0.13401 -0.11386 -0.126 -0.093821 -0.12995 5.5267 0.0064453 0.0057494 -0.0035498 -0.0072683 0.042497 0.0065034 0.0037846 -0.0043139 0.00444 0 -0.015326 0 -0.00012622 0 0.0027417 0 2.2788
4.6328 -0.10738 -0.10759 -0.11784 -0.11839 -0.11462 -0.11703 -0.13017 -0.09768 -0.10379 -0.098765 -0.13233 5.6421 0.0067718 0.0074947 0.0015231 -0.0046513 0.039612 0.0093455 0.008023 -0.0034471 0.0065842 0 -0.014669 0 0.00025614 0 0.002903 0 2.2827
4.6367 -0.10451 -0.10918 -0.12466 -0.11979 -0.12511 -0.11857 -0.1106 -0.086556 -0.073636 -0.10907 -0.11939 5.7424 0.0040935 0.0060971 0.0042505 -0.0052166 0.033517 0.0074148 0.010204 -0.0023893 0.0074548 0 -0.01406 0 0.00098319 0 0.0027584 0 2.19
4.6406 -0.10397 -0.11019 -0.12168 -0.11344 -0.12212 -0.11673 -0.094326 -0.090976 -0.058841 -0.11836 -0.10011 5.8313 -0.00040761 0.002731 0.0021281 -0.0077023 0.03039 0.0023597 0.0075566 -0.0011248 0.0070757 0 -0.013818 0 0.0016284 0 0.0022568 0 2.0894
4.6445 -0.1089 -0.11149 -0.11171 -0.1016 -0.10991 -0.1129 -0.095374 -0.10579 -0.071301 -0.12133 -0.088267 5.9077 -0.0046463 0.00020891 -0.0030931 -0.010482 0.034259 -0.0020616 0.0010945 0.00050317 0.0053556 0 -0.013926 0 0.0018703 0 0.0014211 0 2.076
4.6484 -0.11808 -0.11507 -0.10473 -0.094137 -0.10243 -0.11045 -0.11258 -0.11804 -0.10408 -0.11974 -0.092397 5.9642 -0.0062948 0.00034715 -0.0071498 -0.012501 0.044023 -0.0031476 -0.0048591 0.0021212 0.0025849 0 -0.014131 0 0.0017172 0 0.00050491 0 2.1988
4.6523 -0.1269 -0.12266 -0.10846 -0.10177 -0.10972 -0.11359 -0.13323 -0.12215 -0.13973 -0.12079 -0.11025 5.9949 -0.0040412 0.0024599 -0.0072704 -0.013263 0.05477 -0.0012633 -0.0061693 0.0027795 -0.0001881 0 -0.014214 0 0.0014084 0 -4.6762e-05 0 2.4389
4.6563 -0.13139 -0.13388 -0.12161 -0.12726 -0.12792 -0.12492 -0.14499 -0.12585 -0.16485 -0.12939 -0.13211 6.0042 0.0012478 0.0043403 -0.0044852 -0.012487 0.061806 0.0010372 -0.0023411 0.0017512 -0.0015868 0 -0.014148 0 0.0011331 0 0.00010833 0 2.7236
4.6602 -0.1314 -0.14558 -0.13584 -0.16175 -0.14279 -0.14286 -0.14487 -0.14033 -0.17729 -0.14282 -0.14925 6.0055 0.0066164 0.0045956 -0.00214 -0.010197 0.063798 0.0017459 0.0032028 -0.00061758 -0.0009007 0 -0.014034 0 0.0008731 0 0.00088436 0 2.9645
4.6641 -0.13017 -0.15334 -0.14374 -0.18907 -0.14289 -0.16105 -0.13869 -0.16512 -0.18154 -0.15317 -0.15938 6.0078 0.0087733 0.0039287 -0.0023781 -0.0071962 0.062677 0.0012529 0.0062213 -0.0029779 0.001293 0 -0.013916 0 0.00051804 0 0.0017366 0 3.0947
4.668 -0.13072 -0.15418 -0.14439 -0.1948 -0.12942 -0.17057 -0.13366 -0.18419 -0.17944 -0.15477 -0.1646 6.0037 0.006419 0.0041216 -0.0042408 -0.0051344 0.060985 0.0015573 0.0052013 -0.0040175 0.0035065 0 -0.013708 0 8.7454e-05 0 0.0020258 0 3.0868
4.6719 -0.13279 -0.14819 -0.14152 -0.17433 -0.11388 -0.16448 -0.13196 -0.17862 -0.16697 -0.14868 -0.16524 5.9712 0.0012759 0.0058599 -0.0051257 -0.0056106 0.059412 0.0037692 0.002117 -0.0034732 0.0043762 0 -0.013301 0 -0.00021707 0 0.0015129 0 2.9485
4.6758 -0.13309 -0.13782 -0.13788 -0.13536 -0.10697 -0.14221 -0.13028 -0.1444 -0.14002 -0.13992 -0.15731 5.8917 -0.0031559 0.0077245 -0.0037807 -0.0088341 0.056713 0.0065435 -3.5257e-05 -0.0021156 0.0034442 0 -0.012746 0 -0.0002087 0 0.00056234 0 2.7088
4.6797 -0.12835 -0.12575 -0.13258 -0.09388 -0.10978 -0.11081 -0.12435 -0.098184 -0.10244 -0.13119 -0.13706 5.7668 -0.0041837 0.0074716 -0.0015617 -0.013089 0.051718 0.0071331 -0.00026259 -0.00078547 0.0011598 0 -0.012297 0 5.9821e-05 0 -0.00013745 0 2.411
4.6836 -0.11811 -0.11338 -0.12387 -0.066178 -0.11498 -0.081573 -0.11333 -0.065152 -0.067302 -0.12033 -0.10815 5.6186 -0.0017335 0.0043688 -0.00074261 -0.015761 0.045217 0.0040862 -0.00013717 0.00042727 -0.0016055 0 -0.012249 0 0.00031991 0 -0.00010611 0 2.1117
4.6875 -0.10475 -0.10103 -0.11304 -0.060686 -0.11478 -0.063963 -0.10074 -0.0598 -0.049348 -0.10441 -0.082825 5.4718 0.0020162 0.00022514 -0.0018983 -0.015282 0.039755 -0.0010803 -0.0015296 0.0019517 -0.0039144 0 -0.012705 0 0.0003695 0 0.00059143 0 1.874
4.6914 -0.091189 -0.089143 -0.10377 -0.073929 -0.10682 -0.060733 -0.09166 -0.076485 -0.054853 -0.085236 -0.073965 5.334 0.0046409 -0.0019945 -0.003312 -0.012402 0.03749 -0.0049461 -0.0040817 0.0037431 -0.0048322 0 -0.013479 0 0.00031455 0 0.0014638 0 1.7422
4.6953 -0.078804 -0.078693 -0.09709 -0.092884 -0.093215 -0.067447 -0.08894 -0.096531 -0.077294 -0.069577 -0.083761 5.1923 0.0052338 -0.00071153 -0.0030495 -0.0096087 0.03815 -0.005048 -0.0052081 0.0047407 -0.0035986 0 -0.01421 0 0.00047357 0 0.0020158 0 1.706
4.6992 -0.067367 -0.070213 -0.088369 -0.10274 -0.076022 -0.076233 -0.090867 -0.10357 -0.10145 -0.062662 -0.09956 5.0292 0.0045184 0.002964 -0.0013653 -0.009112 0.038992 -0.0018784 -0.0027363 0.0035822 -0.00018367 0 -0.014588 0 0.00099795 0 0.0020784 0 1.6871
4.7031 -0.056588 -0.06277 -0.071065 -0.095463 -0.055792 -0.080577 -0.091517 -0.09315 -0.11186 -0.061638 -0.10186 4.8418 0.0036058 0.0063463 -0.00069576 -0.011083 0.036828 0.0017698 0.0025174 2.1299e-05 0.0041903 0 -0.014504 0 0.0016029 0 0.0017911 0 1.5718
4.707 -0.047181 -0.054404 -0.044748 -0.073685 -0.034416 -0.077729 -0.083721 -0.070647 -0.099822 -0.056575 -0.078836 4.645 0.0028776 0.0075493 -0.0031025 -0.01363 0.03031 0.003349 0.0069933 -0.0043769 0.0073523 0 -0.01404 0 0.0017496 0 0.0013433 0 1.2817
4.7109 -0.04024 -0.044055 -0.018775 -0.047317 -0.017427 -0.067972 -0.063526 -0.043338 -0.066152 -0.039443 -0.035778 4.4562 0.0020466 0.0068422 -0.007836 -0.014508 0.020596 0.0025447 0.0074212 -0.0071069 0.0075064 0 -0.013368 0 0.0011733 0 0.00078813 0 0.83731
4.7148 -0.035807 -0.033087 -0.0062987 -0.025896 -0.010989 -0.052753 -0.033813 -0.016207 -0.020563 -0.013024 0.0082335 4.2771 0.0010107 0.005841 -0.011668 -0.013048 0.010157 0.00099657 0.0037716 -0.0065161 0.0046603 0 -0.012679 0 0.0002505 0 0.00011074 0 0.36332
4.7188 -0.032388 -0.024601 -0.012907 -0.01277 -0.015558 -0.034005 -0.0043322 0.0060546 0.02118 0.0091784 0.033361 4.0915 0.00028842 0.005571 -0.011777 -0.010654 0.0011539 0.0003458 -0.00074519 -0.0029807 0.00082331 0 -0.012167 0 -0.00022194 0 -0.00057905 0 0.023904
4.7227 -0.028139 -0.020825 -0.030607 -0.005419 -0.023466 -0.014853 0.013056 0.016616 0.042634 0.013018 0.031363 3.8809 0.00044485 0.0054513 -0.0083014 -0.0094904 -0.0051075 0.00071171 -0.0026523 0.0014901 -0.001441 0 -0.012025 0 0.00028264 0 -0.0010051 0 -0.071943
4.7266 -0.022532 -0.020975 -0.043681 -0.0006323 -0.024628 6.6758e-05 0.011658 0.0096158 0.034282 -0.0046363 0.0085841 3.6434 0.001221 0.004153 -0.0039936 -0.010551 -0.007608 0.001008 -0.0012889 0.0047389 -0.0010034 0 -0.012367 0 0.0014758 0 -0.00093425 0 0.06875
4.7305 -0.016783 -0.021708 -0.041748 0.0010249 -0.015833 0.0061587 -0.0051975 -0.013047 3.5201e-05 -0.032759 -0.020648 3.3963 0.0015314 0.0012857 -0.0014399 -0.012783 -0.0052761 0.00049669 0.00092461 0.0057084 0.0010367 0 -0.013121 0 0.0024054 0 -0.00043822 0 0.33403
4.7344 -0.012598 -0.019874 -0.028124 -0.0040164 -0.0042214 0.0016169 -0.025767 -0.039231 -0.042679 -0.054125 -0.043296 3.1609 0.00054432 -0.0019397 -0.00075942 -0.013988 0.002058 -0.00022588 0.0011708 0.0046086 0.0024907 0 -0.013998 0 0.0022371 0 8.6208e-05 0 0.57546
4.7383 -0.010518 -0.015011 -0.015726 -0.017143 -0.0005755 -0.010876 -0.037358 -0.053287 -0.071476 -0.057309 -0.05265 2.9445 -0.0012579 -0.0037702 -9.9577e-05 -0.012706 0.012084 0.00014382 -0.00086967 0.0022969 0.0021284 0 -0.01462 0 0.00099352 0 0.00020898 0 0.6831
4.7422 -0.0094857 -0.009327 -0.014489 -0.033307 -0.008482 -0.02502 -0.034297 -0.047398 -0.071778 -0.042889 -0.047763 2.735 -0.0023072 -0.0035427 0.0017973 -0.0094888 0.019804 0.0021237 -0.0027814 -0.00028265 0.00075551 0 -0.014736 0 -0.0004266 0 -0.00017848 0 0.62269
4.7461 -0.0079382 -0.0053652 -0.022211 -0.042437 -0.020214 -0.033732 -0.020489 -0.027285 -0.045003 -0.02001 -0.030805 2.5147 -0.0014428 -0.0021632 0.0038618 -0.0065097 0.019937 0.0047266 -0.0020173 -0.0022279 0.00035376 0 -0.014375 0 -0.00099158 0 -0.00077827 0 0.42704
4.75 -0.0052362 -0.003785 -0.027142 -0.036059 -0.023872 -0.032104 -0.0050417 -0.0067451 -0.0062247 0.0019464 -0.0058684 2.277 0.00078125 -0.00097726 0.0037412 -0.0058606 0.010729 0.006273 0.0013017 -0.0027353 0.0021297 0 -0.013811 0 -0.00039274 0 -0.0011572 0 0.1645
4.7539 -0.002056 -0.0033107 -0.019345 -0.013903 -0.014891 -0.019275 0.0049452 0.0038507 0.026484 0.018744 0.020783 2.0322 0.0023985 -0.00031303 0.00050587 -0.0079082 -0.0039349 0.0058734 0.0042158 -0.0014896 0.0053133 0 -0.013368 0 0.00074304 0 -0.0011239 0 -0.089676
4.7578 0.00043678 -0.0025489 0.0001009 0.014886 -0.00035093 0.00079292 0.0084268 0.0043842 0.042522 0.030246 0.041418 1.7974 0.0017881 0.0006894 -0.0039536 -0.011022 -0.016392 0.0040825 0.0036252 0.00088415 0.0077957 0 -0.013207 0 0.0014524 0 -0.00086685 0 -0.27122
4.7617 0.0016325 -0.0015024 0.02025 0.03685 0.0083094 0.019684 0.0086371 0.0015173 0.041741 0.036189 0.049624 1.5811 -0.00080592 0.0027736 -0.0064614 -0.012866 -0.020182 0.0021869 -0.00070874 0.0030108 0.0079644 0 -0.013264 0 0.0012823 0 -0.00074258 0 -0.33966
4.7656 0.0017425 -0.0011875 0.029813 0.041857 0.0067041 0.027029 0.0081642 -0.00023995 0.029861 0.03437 0.043379 1.3768 -0.0035343 0.005267 -0.0055247 -0.012216 -0.014402 0.00101 -0.0057334 0.0037901 0.0060417 0 -0.013355 0 0.00062209 0 -0.00093274 0 -0.28901
4.7695 0.0012759 -0.0020171 0.025793 0.028272 0.0013113 0.01582 0.0059818 -0.0031082 0.012406 0.023199 0.025744 1.1692 -0.004731 0.0063545 -0.0026689 -0.0098635 -0.0039279 0.00047833 -0.0076835 0.0034301 0.0037844 0 -0.013353 0 0.00025904 0 -0.001292 0 -0.14938
4.7734 0.00050216 -0.0030064 0.014014 0.0031959 0.0018246 -0.011518 -0.00085774 -0.011788 -0.0071401 0.005394 0.0027565 0.94617 -0.0043808 0.004845 -0.00075386 -0.007903 0.0046622 0.0002015 -0.0053004 0.0033642 0.0029303 0 -0.013282 0 0.00060891 0 -0.0015068 0 0.026487
4.7773 -0.00053203 -0.0028406 0.0027008 -0.021391 0.01013 -0.041227 -0.012823 -0.025616 -0.024966 -0.011736 -0.019276 0.70568 -0.0037264 0.0016594 -0.0010536 -0.007976 0.0079859 0.00016523 -0.00079846 0.0048847 0.003818 0 -0.013285 0 0.0013405 0 -0.0013897 0 0.18521
4.7813 -0.00165 -0.0015908 -0.003787 -0.034166 0.017605 -0.054447 -0.025284 -0.036172 -0.035069 -0.020464 -0.034869 0.45465 -0.0034648 -0.00064036 -0.0021754 -0.0098914 0.0074538 0.00063716 0.0021715 0.0076933 0.0052913 0 -0.01349 0 0.0017112 0 -0.0010321 0 0.28771
4.7852 -0.002433 -0.00094007 -0.005797 -0.029454 0.013875 -0.039578 -0.030474 -0.033534 -0.031551 -0.01782 -0.039259 0.20294 -0.0025909 -7.0232e-05 -0.0019199 -0.011745 0.0065167 0.0014703 0.0016033 0.0098488 0.0057915 0 -0.013896 0 0.0012694 0 -0.00069766 0 0.30951
4.7891 -0.0025045 -0.0023469 -0.0049548 -0.0099563 -0.0017875 -0.0022511 -0.022799 -0.015309 -0.013604 -0.0073589 -0.029342 -0.041246 0.0006072 0.0028456 -2.0747e-05 -0.011471 0.0065064 0.0018426 -0.0014613 0.0093397 0.0046138 0 -0.014361 0 0.00027348 0 -0.00058587 0 0.23661
4.793 -0.001785 -0.0049762 -0.0015169 0.014282 -0.018226 0.036121 -0.0034153 0.010352 0.011843 0.0038013 -0.0064959 -0.27347 0.0062012 0.0053501 0.0012862 -0.0085747 0.0052403 0.0010237 -0.0042051 0.0058906 0.0023735 0 -0.01469 0 -0.00052836 0 -0.00068344 0 0.072666
4.7969 -0.0003351 -0.0057976 0.004704 0.031027 -0.022018 0.052282 0.019434 0.030495 0.033114 0.0099956 0.021197 -0.49411 0.011424 0.0048133 -0.00037675 -0.0046431 -0.00020862 -0.00054499 -0.0045478 0.0013029 0.00049096 0 -0.01477 0 -0.00052902 0 -0.00080792 0 -0.14351
4.8008 0.0019967 -0.0021604 0.011992 0.032964 -0.0097153 0.03801 0.034773 0.036368 0.040564 0.010215 0.041024 -0.70892 0.012313 0.001063 -0.0046674 -0.0021887 -0.0093635 -0.0012087 -0.0025888 -0.0019923 0.00019487 0 -0.014629 0 0.00025462 0 -0.00077059 0 -0.33362
4.8047 0.0055553 0.0055116 0.016828 0.022265 0.0091748 0.0065324 0.035268 0.027957 0.032064 0.0076502 0.042591 -0.92697 0.0071265 -0.0034368 -0.008297 -0.002785 -0.017212 0.00047505 3.1133e-05 -0.0027891 0.0016894 0 -0.014395 0 0.0012266 0 -0.00051508 0 -0.41131
4.8086 0.01036 0.013673 0.017049 0.0088565 0.021137 -0.017399 0.021796 0.011699 0.013524 0.0066817 0.025261 -1.1549 -0.0015649 -0.0056813 -0.0079583 -0.0059998 -0.017816 0.0040583 0.0018481 -0.0016931 0.0039034 0 -0.014173 0 0.0016928 0 -0.00014979 0 -0.34082
4.8125 0.015695 0.018568 0.014578 0.0030912 0.020634 -0.016332 0.0034377 -0.0045235 -0.0049788 0.0098207 -0.00011097 -1.3911 -0.008362 -0.0045549 -0.0036229 -0.0099354 -0.009783 0.0070736 0.0025947 -0.00012759 0.0049601 0 -0.013961 0 0.0013597 0 0.00011488 0 -0.1787
4.8164 0.020482 0.019494 0.014234 0.0083601 0.013785 0.0072844 -0.0073632 -0.014127 -0.014184 0.016417 -0.017497 -1.626 -0.0091722 -0.0014647 0.0011338 -0.012801 0.0014555 0.0069401 0.0027609 0.0010042 0.0032464 0 -0.013689 0 0.00048656 0 7.8306e-05 0 -0.054645
4.8203 0.024272 0.019353 0.019324 0.019675 0.011124 0.034751 -0.0020123 -0.011952 -0.0091229 0.02351 -0.015919 -1.8493 -0.0045044 0.0011841 0.002272 -0.014109 0.0071669 0.003336 0.0025311 0.0016428 -0.0013973 0 -0.013347 0 -0.0003516 0 -0.00033014 0 -0.091894
4.8242 0.027826 0.022001 0.028488 0.02926 0.017445 0.047325 0.018811 0.0048381 0.0094215 0.028069 0.0039527 -2.0598 0.0010208 0.0020777 -0.0010513 -0.014537 0.002114 -0.0012448 0.0014511 0.0018608 -0.0071567 0 -0.013094 0 -0.00066229 0 -0.00097296 0 -0.3213
4.8281 0.03245 0.028886 0.037115 0.033872 0.028661 0.040981 0.045127 0.033515 0.03508 0.029305 0.031442 -2.2663 0.0025942 0.0017563 -0.0058072 -0.014774 -0.011045 -0.0035066 -0.00079649 0.0012972 -0.011029 0 -0.013181 0 -0.00032136 0 -0.0015414 0 -0.65652
4.832 0.038562 0.038015 0.041871 0.036973 0.037655 0.027707 0.063605 0.063661 0.057997 0.02956 0.053781 -2.4787 -0.00081617 0.0016181 -0.0080169 -0.014592 -0.023651 -0.0022517 -0.0034639 -0.00038078 -0.010701 0 -0.013727 0 0.0003911 0 -0.0017402 0 -0.95258
4.8359 0.04495 0.04592 0.043559 0.043881 0.041948 0.023513 0.066048 0.081038 0.069238 0.032833 0.063873 -2.6964 -0.0058461 0.0023983 -0.0064153 -0.013066 -0.027823 0.00049942 -0.0048642 -0.0025407 -0.0062853 0 -0.014507 0 0.00098159 0 -0.0015257 0 -1.1038
4.8398 0.04969 0.050535 0.045407 0.054947 0.045112 0.03449 0.054719 0.077066 0.066025 0.041549 0.06269 -2.906 -0.0078312 0.0036221 -0.0033704 -0.0097106 -0.022556 0.0013149 -0.0036693 -0.003552 -0.00047361 0 -0.014996 0 0.0010455 0 -0.0011977 0 -1.1065
4.8438 0.052008 0.052345 0.048927 0.063922 0.051296 0.05284 0.040606 0.056611 0.054183 0.053925 0.056192 -3.0918 -0.0047607 0.0043391 -0.0023369 -0.0053703 -0.014126 -0.0014651 -0.00020016 -0.0021499 0.0032665 0 -0.014705 0 0.00052913 0 -0.0012053 0 -1.0439
4.8477 0.053219 0.05321 0.052095 0.063611 0.059658 0.065069 0.035703 0.036088 0.044956 0.064504 0.050631 -3.2511 0.0012997 0.0041539 -0.0044652 -0.0019414 -0.010691 -0.0060488 0.0036015 0.001038 0.0031784 0 -0.013598 0 -0.00020019 0 -0.0017674 0 -1.015
4.8516 0.055598 0.054512 0.052028 0.05353 0.065092 0.064014 0.044835 0.031705 0.047488 0.068107 0.049827 -3.3992 0.0062417 0.0034633 -0.0076433 -0.0011194 -0.015756 -0.0085956 0.0056198 0.0035923 0.00038493 0 -0.012216 0 -0.00055768 0 -0.0026209 0 -1.0691
4.8555 0.060126 0.056513 0.049137 0.041936 0.064295 0.054173 0.062942 0.047078 0.06237 0.064288 0.054906 -3.5582 0.0072956 0.0028275 -0.0087088 -0.0032497 -0.025835 -0.006509 0.0051632 0.0033375 -0.0022676 0 -0.011373 0 -0.00013691 0 -0.0031628 0 -1.1905
4.8594 0.065368 0.05909 0.047859 0.039725 0.060246 0.04688 0.079447 0.070887 0.081411 0.058201 0.064704 -3.7386 0.0048026 0.0023304 -0.0064931 -0.0072043 -0.03386 -0.0007439 0.0032858 0.00049194 -0.0027029 0 -0.011581 0 0.00095756 0 -0.0029244 0 -1.3302
4.8633 0.068815 0.062497 0.052566 0.051429 0.059924 0.0507 0.085974 0.086708 0.093829 0.056577 0.075749 -3.9291 0.0012533 0.0016577 -0.0027505 -0.01124 -0.035014 0.0048597 0.0016238 -0.00232 -0.0012584 0 -0.012667 0 0.0021151 0 -0.0019897 0 -1.4448
4.8672 0.069558 0.067084 0.062645 0.071429 0.067499 0.065368 0.081572 0.086286 0.093741 0.061951 0.082801 -4.1037 -0.0010172 0.000697 -0.00030647 -0.014007 -0.030042 0.0065931 0.00093793 -0.0024783 -4.9005e-05 0 -0.013887 0 0.0026174 0 -0.00097303 0 -1.5133
4.8711 0.069671 0.07248 0.07216 0.088628 0.080139 0.08315 0.072173 0.074777 0.083117 0.070408 0.081331 -4.2411 -0.001264 -0.0001485 -0.00047038 -0.014973 -0.023752 0.0036695 0.000752 3.4304e-05 -0.00071185 0 -0.014469 0 0.0021665 0 -0.00054008 0 -1.5332
4.875 0.072693 0.0776 0.075159 0.095217 0.0908 0.095057 0.065746 0.064399 0.068921 0.075277 0.071225 -4.3394 -2.2723e-05 -0.00036918 -0.0022286 -0.014262 -0.020634 -0.001442 0.00029281 0.0024799 -0.0026949 0 -0.014153 0 0.0011298 0 -0.00087513 0 -1.5174
4.8789 0.080394 0.081785 0.071775 0.091868 0.094986 0.096543 0.067361 0.063569 0.058172 0.073755 0.058679 -4.4155 0.0019757 -2.3064e-05 -0.0037076 -0.012379 -0.021688 -0.0051899 -0.0004086 0.0019664 -0.0037316 0 -0.013318 0 0.00028182 0 -0.0015615 0 -1.5004
4.8828 0.090822 0.0858 0.068988 0.08561 0.094482 0.08941 0.077355 0.07179 0.055422 0.070352 0.053698 -4.4906 0.0042529 0.00014528 -0.004121 -0.010098 -0.024854 -0.0056499 -0.00052329 -0.0016956 -0.0020745 0 -0.012623 0 0.00022242 0 -0.0019726 0 -1.5376
4.8867 0.099606 0.091206 0.074718 0.083435 0.094484 0.080071 0.092667 0.083644 0.063258 0.073607 0.064004 -4.5748 0.0061455 -0.00063451 -0.0041845 -0.0083079 -0.028 -0.0036071 0.00043545 -0.0057516 0.0016255 0 -0.012499 0 0.00092734 0 -0.0018075 0 -1.6803
4.8906 0.10354 0.098376 0.090397 0.087692 0.097685 0.076006 0.10926 0.09598 0.082758 0.088584 0.089509 -4.6613 0.0064917 -0.0023854 -0.0048243 -0.0075524 -0.031282 -0.0014202 0.0016356 -0.0071737 0.0046219 0 -0.012893 0 0.0017877 0 -0.001289 0 -1.9352
4.8945 0.10328 0.10527 0.10892 0.09639 0.10185 0.081929 0.12373 0.11001 0.11153 0.11167 0.12158 -4.7339 0.0043241 -0.0043385 -0.005828 -0.0075353 -0.03666 -0.000915 0.0013816 -0.005561 0.0043783 0 -0.013434 0 0.0020976 0 -0.00088022 0 -2.2416
4.8984 0.1028 0.1087 0.12016 0.10637 0.10332 0.096939 0.13379 0.12662 0.14121 0.13236 0.14779 -4.7793 0.00010345 -0.0056873 -0.0059954 -0.0072483 -0.045227 -0.002127 -0.0011991 -0.0033045 0.00084844 0 -0.01379 0 0.0015896 0 -0.00083368 0 -2.4949
4.9023 0.10595 0.10735 0.11926 0.11539 0.10225 0.1143 0.13821 0.14112 0.15897 0.14059 0.15875 -4.7955 -0.0039471 -0.0063289 -0.0045749 -0.0059514 -0.055021 -0.0037438 -0.0048925 -0.0028427 -0.0033121 0 -0.013894 0 0.00060307 0 -0.0010182 0 -2.6068
4.9063 0.11317 0.10359 0.11058 0.1218 0.1033 0.12504 0.13664 0.14461 0.15461 0.13363 0.15249 -4.7907 -0.00521 -0.0067683 -0.0023182 -0.0042438 -0.061528 -0.0045846 -0.0070648 -0.0038893 -0.0048292 0 -0.013874 0 -0.00021175 0 -0.001155 0 -2.558
4.9102 0.12097 0.10185 0.10379 0.12372 0.11066 0.12398 0.12934 0.13173 0.12882 0.11728 0.13421 -4.7766 -0.002816 -0.0072754 -0.00091137 -0.0040061 -0.060665 -0.004678 -0.0059685 -0.0036269 -0.0024383 0 -0.01384 0 -0.00038091 0 -0.0011693 0 -2.4019
4.9141 0.12447 0.10457 0.10566 0.12005 0.12237 0.11389 0.11709 0.10742 0.095274 0.10121 0.11253 -4.7594 0.0013949 -0.0072553 -0.0013251 -0.0068453 -0.051947 -0.0050095 -0.0026135 0.00018533 0.0021064 0 -0.013764 0 9.7703e-05 0 -0.0012652 0 -2.2222
4.918 0.12077 0.10949 0.11454 0.11228 0.13045 0.10363 0.10165 0.08504 0.073001 0.092847 0.095413 -4.7365 0.0041794 -0.0056468 -0.0028261 -0.012232 -0.039385 -0.0062547 -0.00023816 0.0063727 0.0053907 0 -0.01356 0 0.00083299 0 -0.0016466 0 -2.0804
4.9219 0.11063 0.11098 0.12188 0.10437 0.12736 0.10089 0.086574 0.076703 0.073949 0.094121 0.087619 -4.6978 0.003484 -0.002104 -0.0037073 -0.017211 -0.029355 -0.0077398 -0.0015316 0.010878 0.0048874 0 -0.013242 0 0.0013682 0 -0.0022011 0 -1.9952
4.9258 0.097514 0.10471 0.11939 0.099663 0.11295 0.10522 0.077016 0.083977 0.095103 0.10212 0.089951 -4.6338 7.2658e-05 0.0021927 -0.0029799 -0.018403 -0.026854 -0.00771 -0.0059986 0.010425 0.00068944 0 -0.012963 0 0.0014783 0 -0.0025192 0 -1.9563
4.9297 0.085309 0.091489 0.10554 0.097456 0.095015 0.108 0.077308 0.097266 0.12122 0.11139 0.099452 -4.5424 -0.0032505 0.005029 -0.0012568 -0.014836 -0.032528 -0.0048488 -0.009996 0.0058026 -0.0047594 0 -0.012887 0 0.0012456 0 -0.0022686 0 -1.9448
4.9336 0.076259 0.07673 0.086625 0.093335 0.082675 0.10008 0.086976 0.1041 0.13559 0.11576 0.11026 -4.4315 -0.0040912 0.0046995 7.6927e-05 -0.0090836 -0.042285 0.00020516 -0.0096725 0.0014076 -0.0085133 0 -0.013031 0 0.00092162 0 -0.0015574 0 -1.9356
4.9375 0.070326 0.065976 0.071565 0.083606 0.078684 0.080509 0.098622 0.098696 0.13009 0.10987 0.11538 -4.3135 -0.002372 0.0013378 0.00047857 -0.0053977 -0.049656 0.0048082 -0.0043304 0.0013044 -0.009067 0 -0.01324 0 0.00072544 0 -0.00090243 0 -1.8857
4.9414 0.065737 0.060477 0.065073 0.069598 0.077559 0.058169 0.10096 0.084645 0.10751 0.091232 0.10935 -4.1955 -7.0996e-05 -0.0030924 0.00086729 -0.006275 -0.049458 0.0060998 0.0028154 0.0054848 -0.0070635 0 -0.01333 0 0.00071859 0 -0.00079799 0 -1.7377
4.9453 0.060123 0.056729 0.064289 0.056909 0.071027 0.044137 0.086358 0.069492 0.07634 0.062485 0.090776 -4.0733 0.00077714 -0.0061307 0.0025028 -0.010438 -0.040627 0.0033651 0.0072464 0.0099211 -0.0044953 0 -0.013243 0 0.00080557 0 -0.0012858 0 -1.4535
4.9492 0.051688 0.050097 0.061353 0.04961 0.05547 0.041411 0.057554 0.057266 0.044244 0.031566 0.063108 -3.9354 -0.00014217 -0.0063966 0.0052496 -0.014091 -0.026568 -0.0010476 0.0068237 0.010351 -0.0031678 0 -0.013071 0 0.00082522 0 -0.0019317 0 -1.0542
4.9531 0.040109 0.038989 0.049698 0.045135 0.034708 0.041691 0.027161 0.045925 0.015546 0.0080479 0.033106 -3.7745 -0.0014447 -0.0042617 0.0071179 -0.01433 -0.012887 -0.0033109 0.0032666 0.0061519 -0.0035514 0 -0.012944 0 0.00066688 0 -0.0022242 0 -0.62723
4.957 0.02678 0.025826 0.029248 0.035754 0.01623 0.032752 0.0090263 0.031183 -0.0070743 -0.0026574 0.0076233 -3.5974 -0.0016235 -0.0013264 0.0057929 -0.011572 -0.0039923 -0.0011644 0.00019471 0.00065316 -0.0047222 0 -0.012903 0 0.00034942 0 -0.0020066 0 -0.27899
4.9609 0.014137 0.014343 0.0066523 0.016273 0.0049545 0.010167 0.0076633 0.012123 -0.020828 -0.0028733 -0.0093668 -3.4232 -0.00050754 0.00069103 0.0008765 -0.008793 -0.0007928 0.0040759 -0.00031618 -0.0022531 -0.0052831 0 -0.012903 0 1.8637e-05 0 -0.0015431 0 -0.066958
4.9648 0.0042596 0.0061285 -0.0094649 -0.0091952 0.00016494 -0.017251 0.014745 -0.0069045 -0.023984 -0.00072564 -0.017928 -3.2697 0.00078449 0.00084416 -0.0052662 -0.0084186 -0.0009643 0.0084122 0.00060314 -0.001787 -0.0045054 0 -0.012918 0 -0.0001451 0 -0.0011936 0 0.034602
4.9688 -0.002432 -0.00031573 -0.014576 -0.028692 -0.0024396 -0.033622 0.016259 -0.019432 -0.018528 -0.0038924 -0.021045 -3.1394 0.0011876 -0.00074222 -0.0089901 -0.0099447 -0.0013802 0.0084156 0.0002088 -0.0007068 -0.0028313 0 -0.013011 0 -5.9038e-05 0 -0.0010529 0 0.10418
4.9727 -0.0074281 -0.0075413 -0.011092 -0.031973 -0.0065033 -0.028888 0.0045983 -0.021749 -0.010418 -0.014059 -0.02208 -3.0166 0.00086053 -0.0030622 -0.0080323 -0.010618 -0.00067821 0.0041268 -0.002689 -0.0022392 -0.0013787 0 -0.013277 0 0.00018509 0 -0.0009122 0 0.20391
4.9766 -0.013098 -0.016528 -0.0060891 -0.020006 -0.012805 -0.007624 -0.014954 -0.015379 -0.0058784 -0.026532 -0.022417 -2.8798 0.00098316 -0.0047066 -0.0031536 -0.0084825 9.8061e-05 -0.00096191 -0.0061564 -0.0066608 -0.00088086 0 -0.013713 0 0.00037364 0 -0.00054991 0 0.33268
4.9805 -0.021097 -0.026088 -0.0060764 -0.0054988 -0.020438 0.013459 -0.029325 -0.005924 -0.0068289 -0.034941 -0.02091 -2.7187 0.0024319 -0.0045283 0.0025289 -0.0047207 -0.00081451 -0.0029087 -0.0067458 -0.010869 -0.00097848 0 -0.014154 0 0.00033317 0 -2.1814e-05 0 0.4421
4.9844 -0.031331 -0.034523 -0.013068 -0.00338 -0.029111 0.017116 -0.029996 -0.00011633 -0.010208 -0.036685 -0.015809 -2.5412 0.0047154 -0.0023233 0.0058422 -0.0028924 -0.003493 -0.00068215 -0.0027686 -0.011257 -0.00053736 0 -0.014367 0 8.2684e-05 0 0.00035769 0 0.49848
4.9883 -0.042108 -0.041454 -0.024695 -0.019236 -0.039612 -0.0028885 -0.02151 -0.0032889 -0.01251 -0.03468 -0.0081436 -2.3667 0.0062796 0.00088325 0.0055834 -0.0056658 -0.0054296 0.0031183 0.0038874 -0.0070456 0.0012035 0 -0.014245 0 -0.00015426 0 0.00031679 0 0.53216
4.9922 -0.05118 -0.04786 -0.037377 -0.045549 -0.052022 -0.038454 -0.018298 -0.017905 -0.01541 -0.034652 -0.0038966 -2.2099 0.00593 0.0033437 0.0028538 -0.012126 -0.0030304 0.0047826 0.0091152 -0.000948 0.0036487 0 -0.0139 0 -0.00010557 0 -0.00010733 0 0.62688
4.9961 -0.056936 -0.054504 -0.049093 -0.068468 -0.064015 -0.073215 -0.032376 -0.04262 -0.026467 -0.040949 -0.012241 -2.0725 0.0040214 0.003749 -0.00017271 -0.018236 0.0056994 0.0028714 0.0098534 0.0032546 0.0050095 0 -0.01358 0 0.00033532 0 -0.00060328 0 0.85531
5 -0.059146 -0.060702 -0.059355 -0.078657 -0.07166 -0.092628 -0.062641 -0.071909 -0.052896 -0.054204 -0.039493 -1.945 0.0022689 0.0022313 -0.0017835 -0.020078 0.019478 -0.00066856 0.0063043 0.0037851 0.0036684 0 -0.013455 0 0.0010031 0 -0.00086751 0 1.2133
5.0039 -0.059072 -0.064899 -0.067287 -0.076972 -0.072518 -0.091417 -0.094939 -0.097281 -0.092942 -0.071617 -0.082231 -1.8178 0.0022929 0.00031193 -0.0014548 -0.016963 0.034313 -0.0025775 0.0012925 0.0018138 -0.00030333 0 -0.013482 0 0.0015514 0 -0.00083587 0 1.6059
5.0078 -0.058966 -0.06646 -0.070778 -0.071305 -0.068259 -0.074967 -0.11258 -0.11062 -0.13254 -0.088339 -0.12522 -1.6891 0.0041468 -0.00029783 0.00034163 -0.011724 0.045645 -0.0014248 -0.0023216 -0.00023328 -0.0047959 0 -0.013464 0 0.0016793 0 -0.0006476 0 1.8954
5.0117 -0.061031 -0.066661 -0.068324 -0.068951 -0.0641 -0.055409 -0.1082 -0.10823 -0.15156 -0.098722 -0.14772 -1.5651 0.0060874 0.00091232 0.002635 -0.0081767 0.050324 0.0012255 -0.0036438 -0.0010419 -0.0069301 0 -0.013248 0 0.0013339 0 -0.00042513 0 1.9772
5.0156 -0.066148 -0.067717 -0.061745 -0.071732 -0.065114 -0.045091 -0.087715 -0.092995 -0.13651 -0.097881 -0.13578 -1.4545 0.0058026 0.0028932 0.0042736 -0.0081878 0.047356 0.002618 -0.0035563 -0.0011847 -0.0050614 0 -0.012896 0 0.00074665 0 -0.0001411 0 1.8339
5.0195 -0.073103 -0.070742 -0.056327 -0.077004 -0.072303 -0.050403 -0.064453 -0.072814 -0.090989 -0.084357 -0.092818 -1.3644 0.0021538 0.0040486 0.0041694 -0.010796 0.037742 0.0016213 -0.0030546 -0.0018881 2.5403e-06 0 -0.012647 0 0.00028486 0 0.00027832 0 1.5427
5.0234 -0.079086 -0.074685 -0.057156 -0.081684 -0.081726 -0.068547 -0.049906 -0.056449 -0.03609 -0.062726 -0.040163 -1.2983 -0.0038655 0.0036863 0.0017894 -0.013678 0.024315 -0.00030147 -0.0021372 -0.0033607 0.0054866 0 -0.012722 0 0.00022074 0 0.00075148 0 1.2383
5.0273 -0.081438 -0.077295 -0.064547 -0.08458 -0.087513 -0.089172 -0.048398 -0.049488 0.00052343 -0.043256 -0.0057598 -1.2552 -0.0096258 0.0025484 -0.0022281 -0.015171 0.011681 -0.00082677 -0.00035333 -0.0044414 0.0084267 0 -0.013122 0 0.00056874 0 0.0010058 0 1.0564
5.0313 -0.079494 -0.077123 -0.07304 -0.085585 -0.086356 -0.10063 -0.05794 -0.052754 0.0003303 -0.036911 -0.0075723 -1.2277 -0.01245 0.0019492 -0.0059761 -0.015035 0.0053102 0.0007226 0.0018799 -0.0037898 0.0074159 0 -0.013619 0 0.0010898 0 0.00079583 0 1.0769
5.0352 -0.074969 -0.074581 -0.075519 -0.084158 -0.079839 -0.097394 -0.073729 -0.063225 -0.035376 -0.048152 -0.042703 -1.2028 -0.011236 0.0024044 -0.0071985 -0.013768 0.0090757 0.0027449 0.0029652 -0.0012772 0.0031769 0 -0.013935 0 0.0014522 0 0.00016808 0 1.2873
5.0391 -0.070397 -0.071172 -0.069055 -0.079681 -0.07273 -0.083374 -0.090126 -0.075987 -0.086564 -0.071002 -0.089622 -1.1678 -0.0070832 0.0031282 -0.0048484 -0.011739 0.022306 0.0031902 0.0014532 0.0018186 -0.0021865 0 -0.013978 0 0.0014408 0 -0.00051736 0 1.5816
5.043 -0.066887 -0.067837 -0.057167 -0.073049 -0.068759 -0.068324 -0.1008 -0.085896 -0.12648 -0.092234 -0.12186 -1.1209 -0.0025371 0.0028907 -0.00011243 -0.009174 0.038822 0.0018175 -0.0022523 0.0039146 -0.0065076 0 -0.013912 0 0.0010807 0 -0.00086753 0 1.804
5.0469 -0.063226 -0.064156 -0.046406 -0.066721 -0.067533 -0.059823 -0.099748 -0.088798 -0.13686 -0.099873 -0.12372 -1.0762 5.5136e-05 0.0013442 0.0041098 -0.0067099 0.0497 0.00042485 -0.0056807 0.0043785 -0.0085397 0 -0.014002 0 0.00059655 0 -0.00078432 0 1.8251
5.0508 -0.057238 -0.059086 -0.040568 -0.062192 -0.065293 -0.057461 -0.084618 -0.082621 -0.11686 -0.090595 -0.09782 -1.0557 1.2566e-05 -0.0005551 0.0051086 -0.0054439 0.048631 0.0008148 -0.0060595 0.0037912 -0.0081927 0 -0.014356 0 0.00024734 0 -0.0005207 0 1.6122
5.0547 -0.048175 -0.052273 -0.038011 -0.057507 -0.058799 -0.054262 -0.059638 -0.068118 -0.080558 -0.070376 -0.060596 -1.0713 -0.0013866 -0.0014871 0.0022714 -0.0060956 0.036105 0.0027358 -0.002582 0.0031281 -0.0061833 0 -0.014795 0 0.00016103 0 -0.00040955 0 1.2456
5.0586 -0.037813 -0.044475 -0.0343 -0.048323 -0.048716 -0.044028 -0.034296 -0.048512 -0.045855 -0.048605 -0.030223 -1.1131 -0.0020134 -0.00112 -0.002524 -0.0081512 0.019011 0.0040946 0.0028678 0.0027616 -0.0034803 0 -0.014978 0 0.00029066 0 -0.00053618 0 0.86569
5.0625 -0.029113 -0.036736 -0.027104 -0.032533 -0.039178 -0.027811 -0.017267 -0.027885 -0.022972 -0.031203 -0.01576 -1.1548 -0.00060726 -0.00047607 -0.0063879 -0.010129 0.005639 0.0032706 0.0071743 0.0022139 -0.00084562 0 -0.014687 0 0.00050788 0 -0.0006786 0 0.58239
5.0664 -0.023658 -0.029355 -0.018283 -0.014038 -0.033673 -0.013441 -0.010292 -0.0093714 -0.010493 -0.018411 -0.014048 -1.1752 0.0022062 -0.00088722 -0.0075923 -0.010934 -7.4208e-05 0.0010128 0.0083132 0.00079488 0.0013659 0 -0.014048 0 0.00073139 0 -0.00056283 0 0.41274
5.0703 -0.020348 -0.021869 -0.011392 -0.0010941 -0.031123 -0.0085174 -0.0076727 0.0054521 -0.00056791 -0.0078593 -0.014875 -1.1773 0.0044268 -0.0025617 -0.006687 -0.010947 -0.00051769 -0.00025309 0.0065743 -0.0015345 0.0030924 0 -0.013467 0 0.00096315 0 -0.0001592 0 0.29148
5.0742 -0.016631 -0.014064 -0.0077255 0.00028163 -0.026268 -0.0134 -0.0022422 0.015742 0.012087 0.001298 -0.0095748 -1.185 0.0043284 -0.0042188 -0.0056948 -0.011563 -0.0012005 0.00090132 0.0038798 -0.0038604 0.0042411 0 -0.013323 0 0.0012051 0 0.00028815 0 0.14344
5.0781 -0.011043 -0.0068039 -0.0053286 -0.0079704 -0.014625 -0.020713 0.0075821 0.020414 0.025124 0.0075242 0.0029944 -1.2208 0.0018777 -0.0042184 -0.0061443 -0.013488 -0.0053679 0.0031331 0.0021037 -0.0048507 0.0044647 0 -0.013657 0 0.0013614 0 0.00051903 0 -0.043764
5.082 -0.0045038 -0.0015443 -0.0018134 -0.01684 0.0023433 -0.021645 0.016292 0.018468 0.031157 0.0094153 0.016476 -1.2821 -0.0012773 -0.0021204 -0.0076538 -0.01554 -0.011174 0.0035606 0.0019077 -0.003743 0.0033643 0 -0.014137 0 0.0012587 0 0.00051642 0 -0.20724
5.0859 0.00093512 0.0011885 0.0025709 -0.017468 0.017139 -0.013084 0.016773 0.010499 0.024949 0.0079743 0.022214 -1.3406 -0.0032032 0.00084422 -0.008272 -0.015375 -0.013693 0.00094346 0.0027815 -0.0010613 0.0010719 0 -0.014324 0 0.00079992 0 0.00048169 0 -0.26524
5.0898 0.004589 0.0028813 0.0054373 -0.008217 0.022209 0.00077444 0.0075146 -0.00029069 0.0085369 0.0057938 0.015759 -1.3668 -0.0031839 0.0028601 -0.0062512 -0.011683 -0.0097089 -0.0025165 0.0037798 0.0015173 -0.0013392 0 -0.014047 0 0.0001085 0 0.00055121 0 -0.19344
5.0938 0.0082793 0.0064249 0.0059409 0.0049471 0.017119 0.01314 -0.0052757 -0.0090016 -0.0098897 0.0043526 0.00046729 -1.3581 -0.0019883 0.0031205 -0.0017084 -0.0057732 -0.0008969 -0.0029165 0.0041006 0.0021877 -0.0022461 0 -0.013533 0 -0.00050069 0 0.00057547 0 -0.057333
5.0977 0.014833 0.014083 0.0072839 0.014981 0.010229 0.020667 -0.012385 -0.011392 -0.02163 0.0031519 -0.013936 -1.3432 -0.00078019 0.0023846 0.0032495 -0.00090098 0.0072694 0.0014953 0.0032462 0.00032128 -0.0006599 0 -0.013202 0 -0.000738 0 0.00023891 0 0.023717
5.1016 0.025319 0.02566 0.014578 0.020767 0.012625 0.025299 -0.0083301 -0.0056102 -0.022185 0.0022815 -0.016735 -1.3586 0.00013441 0.001992 0.0060464 0.00019326 0.0095924 0.0081648 0.0011105 -0.0029179 0.0026986 0 -0.013299 0 -0.00056229 0 -0.00055865 0 -0.051074
5.1055 0.037706 0.03838 0.029658 0.027822 0.029112 0.031094 0.006108 0.0080764 -0.011343 0.0054718 -0.0020476 -1.4162 0.0014034 0.0023568 0.0055337 -0.0026594 0.0044564 0.012145 -0.0017924 -0.0052796 0.0055456 0 -0.013689 0 -0.00019809 0 -0.0014491 0 -0.31093
5.1094 0.048252 0.048579 0.048193 0.042187 0.054018 0.039975 0.026919 0.028704 0.009955 0.019053 0.028428 -1.4912 0.0035012 0.0024747 0.0027268 -0.0072123 -0.0062165 0.010477 -0.0042957 -0.0051198 0.0056127 0 -0.013994 0 8.2959e-05 0 -0.0017885 0 -0.71106
5.1133 0.054287 0.053881 0.062495 0.063535 0.075478 0.050496 0.051009 0.054997 0.041371 0.046022 0.066923 -1.5415 0.0056691 0.0009702 -0.00014644 -0.010868 -0.019517 0.0048753 -0.0051689 -0.0028007 0.0025137 0 -0.013935 0 0.00021273 0 -0.0011912 0 -1.1661
5.1172 0.055819 0.054293 0.067592 0.084099 0.084285 0.059821 0.076411 0.083765 0.080827 0.080167 0.1035 -1.5404 0.0062464 -0.0023298 -0.001422 -0.012625 -0.033545 0.00010125 -0.004083 -0.00052116 -0.0017406 0 -0.013564 0 0.00036113 0 6.3481e-05 0 -1.5814
5.1211 0.054665 0.051698 0.064545 0.094266 0.079517 0.065886 0.098654 0.10805 0.12038 0.10674 0.12923 -1.4957 0.0042895 -0.005865 -0.0011351 -0.013222 -0.046847 -0.00043865 -0.0020354 -0.00049815 -0.0042135 0 -0.013189 0 0.00071247 0 0.0011608 0 -1.8628
5.125 0.052313 0.04838 0.057798 0.089512 0.066676 0.067442 0.10861 0.11796 0.14551 0.11103 0.13716 -1.4386 0.00089661 -0.0074538 -0.00067504 -0.013723 -0.056401 0.0023832 -0.0005976 -0.002942 -0.0033739 0 -0.013091 0 0.0012073 0 0.001359 0 -1.9188
5.1289 0.048756 0.045697 0.049729 0.07271 0.051379 0.06303 0.096366 0.10522 0.14085 0.088748 0.12223 -1.3975 -0.0012857 -0.0060841 -0.0013747 -0.014272 -0.057151 0.0046861 -0.0005063 -0.0056763 -0.00029475 0 -0.013307 0 0.0015276 0 0.00057146 0 -1.6829
5.1328 0.043296 0.043579 0.038652 0.050768 0.035468 0.051515 0.059463 0.06892 0.099727 0.049684 0.082848 -1.3782 -0.00020688 -0.0027582 -0.0032723 -0.014289 -0.044749 0.003596 -0.00096638 -0.0059504 0.002352 0 -0.013654 0 0.0013723 0 -0.00058425 0 -1.1599
5.1367 0.036103 0.04085 0.022678 0.029685 0.019011 0.034513 0.0080999 0.018189 0.03093 0.011223 0.024383 -1.3667 0.0036795 0.00036812 -0.0050456 -0.01364 -0.019849 -8.475e-05 -0.00050756 -0.0029717 0.0026117 0 -0.013935 0 0.00077522 0 -0.0013176 0 -0.46261
5.1406 0.028611 0.036022 0.0049927 0.012441 0.0047487 0.017768 -0.038515 -0.030608 -0.042424 -0.012905 -0.038342 -1.347 0.0076053 0.00176 -0.005112 -0.013194 0.0098845 -0.0031119 0.0013141 0.0011586 0.00079527 0 -0.014092 0 0.00014705 0 -0.0013141 0 0.20395
5.1445 0.022232 0.028165 -0.006209 0.00020719 -0.0013354 0.0084531 -0.06312 -0.060929 -0.092193 -0.019603 -0.083853 -1.3138 0.008752 0.0016054 -0.0029664 -0.013945 0.032531 -0.0034377 0.0030953 0.0031294 -0.0010847 0 -0.014175 0 -2.809e-05 0 -0.00094215 0 0.62186
5.1484 0.016801 0.017529 -0.0045719 -0.0061806 0.0046644 0.0095094 -0.060369 -0.063305 -0.09785 -0.014347 -0.093213 -1.2719 0.0065895 0.0013332 0.00030657 -0.015629 0.038242 -0.0023414 0.0026683 0.0013379 -0.0013602 0 -0.014227 0 0.00041616 0 -0.0008632 0 0.66493
5.1523 0.010563 0.0055957 0.0070673 -0.0068618 0.018523 0.016117 -0.03823 -0.039216 -0.056179 -0.0036533 -0.061111 -1.2259 0.0031675 0.0020913 0.0027292 -0.016506 0.024957 -0.0028237 -0.00076527 -0.0026106 -0.00026494 0 -0.014244 0 0.0011967 0 -0.0014166 0 0.36481
5.1563 0.0019078 -0.0055648 0.016922 -0.0045394 0.028362 0.018533 -0.010727 -0.00036601 0.01625 0.0099838 -0.0012205 -1.1753 0.0011502 0.0036209 0.002811 -0.014877 -0.00034487 -0.0060139 -0.0054943 -0.005282 0.00042013 0 -0.01426 0 0.0018176 0 -0.0023279 0 -0.10326
5.1602 -0.008825 -0.014347 0.013363 -0.0039957 0.023086 0.0097605 0.010986 0.035777 0.088871 0.026281 0.058992 -1.1196 0.001491 0.0045107 0.00060644 -0.010975 -0.025513 -0.0094777 -0.008406 -0.0044846 -0.00080706 0 -0.014402 0 0.0019493 0 -0.0029714 0 -0.50516
5.1641 -0.019233 -0.020375 -0.0048835 -0.0087098 0.0019173 -0.0085555 0.022075 0.052533 0.12927 0.041663 0.091814 -1.0651 0.0028984 0.0035328 -0.0023094 -0.0072349 -0.039462 -0.00938 -0.0074873 -0.001213 -0.0036661 0 -0.014791 0 0.0016158 0 -0.0029147 0 -0.65198
5.168 -0.026566 -0.024392 -0.027174 -0.017563 -0.024052 -0.027571 0.021313 0.040797 0.11733 0.047207 0.083026 -1.0232 0.0034245 0.00082959 -0.0039482 -0.0064045 -0.036978 -0.0044492 -0.0034869 0.0013513 -0.0062949 0 -0.015331 0 0.0010673 0 -0.0022512 0 -0.47003
5.1719 -0.029632 -0.02735 -0.039997 -0.025422 -0.040489 -0.038836 0.0076316 0.003596 0.055272 0.033667 0.037638 -0.99952 0.0024471 -0.0020647 -0.0033454 -0.0090987 -0.019929 0.0022851 0.00075176 0.00084509 -0.0068553 0 -0.015652 0 0.00051759 0 -0.0014606 0 -0.013349
5.1758 -0.029239 -0.029497 -0.03846 -0.027754 -0.041269 -0.040932 -0.018914 -0.04436 -0.032128 -0.00016904 -0.024785 -0.98572 0.0010677 -0.0033311 -0.0013112 -0.013086 0.0047596 0.0058873 0.0026187 -0.0020894 -0.0049881 0 -0.015356 0 2.0456e-05 0 -0.00098214 0 0.57055
5.1797 -0.027081 -0.030253 -0.029506 -0.025009 -0.032463 -0.038975 -0.052757 -0.083187 -0.10876 -0.04355 -0.080862 -0.9643 0.00067338 -0.0021601 9.4483e-05 -0.015085 0.028496 0.0038751 0.0015962 -0.0044758 -0.0018828 0 -0.014415 0 -0.00043612 0 -0.00091188 0 1.0969
5.1836 -0.024439 -0.02899 -0.02409 -0.022184 -0.025467 -0.037914 -0.081094 -0.097766 -0.14496 -0.078598 -0.11321 -0.9242 0.0013094 0.00073415 -0.00092553 -0.013511 0.044087 -0.0015783 -0.00086903 -0.0038514 0.00084548 0 -0.013316 0 -0.00078318 0 -0.0010625 0 1.4029
5.1875 -0.021919 -0.025934 -0.026155 -0.023598 -0.02615 -0.036829 -0.089307 -0.085314 -0.1318 -0.090736 -0.11496 -0.87233 0.0016137 0.0036279 -0.0044617 -0.0097395 0.047705 -0.0056337 -0.0030125 -0.00057394 0.0022511 0 -0.012744 0 -0.00087781 0 -0.0012449 0 1.3989
5.1914 -0.020043 -0.022317 -0.029196 -0.027993 -0.03039 -0.030394 -0.070844 -0.05555 -0.083396 -0.076854 -0.089112 -0.82912 0.00034344 0.0048333 -0.008641 -0.0068276 0.039597 -0.0050102 -0.0041247 0.0025606 0.0022242 0 -0.013014 0 -0.00066709 0 -0.0014412 0 1.1006
5.1953 -0.019558 -0.01961 -0.023543 -0.029186 -0.029835 -0.01621 -0.033387 -0.023449 -0.026165 -0.04557 -0.04566 -0.81101 -0.0021812 0.0035799 -0.010878 -0.006915 0.023527 -0.00052662 -0.004442 0.0029431 0.00096842 0 -0.01376 0 -0.00030773 0 -0.0017029 0 0.62534
5.1992 -0.020812 -0.018561 -0.0069289 -0.022235 -0.021628 -0.00029602 0.0048681 -5.968e-05 0.017002 -0.010623 0.0017941 -0.81611 -0.0042817 0.00034148 -0.0097903 -0.0096202 0.0051076 0.0041128 -0.0040743 0.00049126 -0.0013155 0 -0.014219 0 -6.9962e-05 0 -0.0019354 0 0.14695
5.2031 -0.022929 -0.018914 0.012104 -0.0094091 -0.012109 0.0057369 0.02678 0.01195 0.037043 0.016685 0.039517 -0.82626 -0.0045589 -0.0034092 -0.0063111 -0.012675 -0.01037 0.0057463 -0.0024738 -0.0024499 -0.004127 0 -0.013887 0 -9.312e-05 0 -0.0018681 0 -0.1771
5.207 -0.024005 -0.019973 0.021214 8.4172e-05 -0.010828 -0.0057142 0.02674 0.01572 0.037915 0.03083 0.057524 -0.82344 -0.0032258 -0.0058775 -0.0030454 -0.014001 -0.019575 0.0040649 0.00081375 -0.0034145 -0.0062852 0 -0.012961 0 -0.00024389 0 -0.0013038 0 -0.2686
5.2109 -0.022574 -0.021347 0.014802 -0.0029224 -0.020927 -0.030432 0.012011 0.014328 0.028043 0.030811 0.05271 -0.80486 -0.0017523 -0.0058584 -0.0022793 -0.013295 -0.021515 0.0010227 0.0049686 -0.0020548 -0.0062692 0 -0.012146 0 -0.00024354 0 -0.00040806 0 -0.14711
5.2148 -0.019095 -0.023083 -0.0017717 -0.019683 -0.035528 -0.053918 -0.0052802 0.0075574 0.012464 0.017732 0.029365 -0.78323 -0.001275 -0.0035156 -0.004193 -0.011892 -0.016816 -0.0014389 0.0077979 -0.00025013 -0.003299 0 -0.011997 0 4.6433e-05 0 0.00030108 0 0.10302
5.2188 -0.015897 -0.02512 -0.017588 -0.041623 -0.043725 -0.061625 -0.017975 -0.0061535 -0.0084193 -0.0057685 -0.0035663 -0.77338 -0.0015378 -0.00048099 -0.0067371 -0.01131 -0.0068183 -0.0028237 0.0071907 -0.00014846 0.0017784 0 -0.012434 0 0.00046675 0 0.00033476 0 0.38912
5.2227 -0.015382 -0.026765 -0.025319 -0.056123 -0.040295 -0.04945 -0.027315 -0.025476 -0.034442 -0.034438 -0.036711 -0.77901 -0.0014831 0.0010848 -0.0073033 -0.011945 0.0066849 -0.0035547 0.0029442 -0.0021293 0.0067545 0 -0.012866 0 0.00069734 0 -0.00032742 0 0.6498
5.2266 -0.017982 -0.026918 -0.025518 -0.055268 -0.029855 -0.025945 -0.03815 -0.044645 -0.061385 -0.060284 -0.06317 -0.79198 -0.00072171 0.00010245 -0.0048273 -0.01297 0.021124 -0.0036929 -0.0027563 -0.0045888 0.0094131 0 -0.012801 0 0.00055551 0 -0.0011685 0 0.85629
5.2305 -0.021703 -0.024966 -0.023186 -0.040687 -0.021816 -0.0051027 -0.051467 -0.056465 -0.081257 -0.075004 -0.078788 -0.80298 -8.611e-05 -0.0022935 -0.00060315 -0.013328 0.033038 -0.0027164 -0.0067665 -0.0055903 0.0088868 0 -0.012329 0 0.00015743 0 -0.0015504 0 0.98781
5.2344 -0.023653 -0.021495 -0.021436 -0.021364 -0.021401 0.0036471 -0.061496 -0.056955 -0.086568 -0.073751 -0.081038 -0.8115 -0.0005148 -0.0032483 0.0028083 -0.012759 0.038822 -0.00060871 -0.0071704 -0.0046679 0.00595 0 -0.012005 0 -0.00021069 0 -0.0012652 0 1.0127
5.2383 -0.022198 -0.018018 -0.019006 -0.0069514 -0.025345 0.00024947 -0.059856 -0.047174 -0.074385 -0.057354 -0.068752 -0.8251 -0.0015273 -0.00033025 0.0035869 -0.012015 0.036146 0.0012917 -0.0044616 -0.0030696 0.0022024 0 -0.012279 0 -0.00036339 0 -0.00071011 0 0.89666
5.2422 -0.01795 -0.01583 -0.013259 -0.0019799 -0.025862 -0.008779 -0.042716 -0.030964 -0.047083 -0.031336 -0.043329 -0.84974 -0.0012457 0.0061666 0.0018861 -0.012146 0.025101 0.0011051 -0.00092077 -0.0023305 -0.00096421 0 -0.013055 0 -0.00034404 0 -0.00049651 0 0.63147
5.2461 -0.01298 -0.014967 -0.0043628 -0.0045289 -0.01846 -0.01663 -0.014668 -0.011587 -0.010424 -0.0027875 -0.009864 -0.88217 0.0016598 0.012771 -0.00061589 -0.013535 0.0083228 -0.0016293 0.001099 -0.0026615 -0.0027945 0 -0.013808 0 -0.00029622 0 -0.00083773 0 0.25883
5.25 -0.0091762 -0.014221 0.0042637 -0.0090516 -0.006043 -0.020182 0.013648 0.0089571 0.028232 0.022395 0.023706 -0.9126 0.00601 0.015008 -0.0022539 -0.01546 -0.0098972 -0.0049222 0.00060555 -0.0027247 -0.0030187 0 -0.014115 0 -0.00025253 0 -0.0012934 0 -0.13289
5.2539 -0.0071518 -0.012212 0.009375 -0.010505 0.0040023 -0.019604 0.031864 0.027632 0.060225 0.040266 0.049373 -0.93465 0.0084852 0.010775 -0.0025712 -0.016509 -0.024854 -0.0056394 -0.0016976 -0.00098672 -0.0017349 0 -0.014031 0 -0.00010063 0 -0.0011432 0 -0.43849
5.2578 -0.0062561 -0.0085573 0.010902 -0.0071248 0.0062828 -0.015984 0.035201 0.038594 0.075968 0.048151 0.061643 -0.952 0.0064856 0.0022137 -0.0022531 -0.015604 -0.032505 -0.0022103 -0.0040371 0.0026423 0.00038987 0 -0.013941 0 0.00022913 0 -7.6441e-05 0 -0.57459
5.2617 -0.0052611 -0.0041205 0.011084 -0.00080699 0.001301 -0.010181 0.025589 0.035334 0.067671 0.044224 0.058166 -0.97484 0.00090852 -0.0056457 -0.0021352 -0.01292 -0.030364 0.0037576 -0.0045781 0.0064096 0.0020516 0 -0.01408 0 0.00058564 0 0.0014305 0 -0.50738
5.2656 -0.0030501 -0.00018616 0.011059 0.0045454 -0.0060089 -0.0034011 0.0090623 0.015921 0.03412 0.028362 0.038977 -1.0097 -0.0040934 -0.008559 -0.0023954 -0.0099553 -0.018414 0.00856 -0.00239 0.0079512 0.0019432 0 -0.014257 0 0.00067808 0 0.0024216 0 -0.26208
5.2695 0.00090979 0.0026084 0.0092782 0.0057271 -0.010665 0.0024415 -0.0078429 -0.013336 -0.015897 0.0036418 0.0065561 -1.0532 -0.0045892 -0.0060814 -0.0026504 -0.0085731 0.00021273 0.009256 0.0018951 0.006125 -0.0001547 0 -0.014102 0 0.00038195 0 0.0022123 0 0.083248
5.2734 0.0062143 0.0046257 0.0039185 0.0025723 -0.010604 0.005903 -0.020353 -0.039864 -0.065108 -0.023094 -0.032417 -1.0948 -0.00051199 -0.0014089 -0.0026566 -0.0095769 0.019528 0.0057776 0.0061036 0.0019291 -0.0028928 0 -0.01354 0 -4.8644e-05 0 0.00094092 0 0.41545
5.2773 0.011435 0.0066577 -0.0034406 -0.0016083 -0.0064309 0.0075144 -0.025909 -0.051664 -0.094535 -0.042707 -0.065794 -1.1267 0.0040904 0.0017322 -0.0027329 -0.011953 0.032496 0.00060266 0.0075657 -0.0022242 -0.0042716 0 -0.012979 0 -0.00013773 0 -0.00054798 0 0.61495
5.2813 0.014719 0.0091204 -0.007487 -0.002195 0.00040647 0.0094201 -0.023614 -0.043871 -0.091863 -0.047032 -0.078657 -1.1494 0.0046921 0.0023045 -0.0034235 -0.013562 0.033873 -0.0033664 0.0048837 -0.0042846 -0.0033872 0 -0.012944 0 0.0003766 0 -0.001371 0 0.59325
5.2852 0.015107 0.011843 -0.0033558 0.0032115 0.0085923 0.012979 -0.013603 -0.020195 -0.056654 -0.032532 -0.060657 -1.1699 0.00051984 0.0023776 -0.0048032 -0.012924 0.022599 -0.0046381 -0.00076601 -0.0039998 -0.0013598 0 -0.013547 0 0.0012381 0 -0.0012449 0 0.32799
5.2891 0.013676 0.014582 0.0086485 0.012727 0.016715 0.016914 0.0031957 0.010925 5.1786e-06 -0.0025189 -0.013796 -1.1936 -0.0046611 0.0044763 -0.0062279 -0.010634 0.0023174 -0.0033475 -0.0060807 -0.0029325 -0.00033813 0 -0.014336 0 0.0018333 0 -0.00058864 0 -0.12183
5.293 0.013285 0.017594 0.022801 0.021715 0.023228 0.018569 0.024787 0.041375 0.060325 0.033442 0.045729 -1.22 -0.0060474 0.0085304 -0.0068551 -0.0090487 -0.020309 -0.00036805 -0.007862 -0.0031004 -0.0013313 0 -0.014712 0 0.0017157 0 -7.7579e-05 0 -0.63272
5.2969 0.016635 0.021503 0.032763 0.026992 0.027391 0.017542 0.047494 0.065551 0.10623 0.063174 0.094592 -1.2441 -0.0022978 0.011511 -0.0064362 -0.010259 -0.038387 0.0032893 -0.0053859 -0.0053262 -0.0029914 0 -0.014498 0 0.0010149 0 -9.4715e-05 0 -1.0609
5.3008 0.023943 0.026468 0.036719 0.029934 0.030086 0.017749 0.065738 0.079419 0.12497 0.077189 0.11454 -1.262 0.003266 0.010255 -0.0055845 -0.014038 -0.04718 0.0062961 -0.0008552 -0.0085813 -0.0027747 0 -0.014068 0 0.00033614 0 -0.00053246 0 -1.2936
5.3047 0.032252 0.031422 0.037687 0.035146 0.032994 0.024747 0.073223 0.079508 0.11274 0.072948 0.10163 -1.2745 0.0058873 0.0047925 -0.0052364 -0.017687 -0.045194 0.0069241 0.0025711 -0.010803 0.00040686 0 -0.013909 0 0.00022337 0 -0.0010188 0 -1.2843
5.3086 0.037188 0.034261 0.038845 0.045247 0.03645 0.039742 0.065853 0.064326 0.075736 0.055523 0.066439 -1.2841 0.0038752 -0.0011797 -0.0058092 -0.018157 -0.034082 0.0039942 0.0034273 -0.010497 0.004627 0 -0.014086 0 0.00068121 0 -0.0012704 0 -1.0605
5.3125 0.035928 0.033054 0.038982 0.056371 0.03827 0.055815 0.044967 0.037142 0.027991 0.03403 0.026031 -1.2913 2.2189e-05 -0.0034008 -0.0068171 -0.014692 -0.017882 -0.0016471 0.0028139 -0.0078191 0.0062777 0 -0.01418 0 0.0011957 0 -0.0012474 0 -0.70572
5.3164 0.028993 0.027385 0.033145 0.059114 0.035261 0.060961 0.018202 0.0066088 -0.013939 0.016074 -0.0059034 -1.2928 -0.0013496 -0.0009571 -0.0072512 -0.0096204 -0.0018327 -0.0068303 0.0027351 -0.0043127 0.0033523 0 -0.013766 0 0.0012218 0 -0.0010574 0 -0.32787
5.3203 0.019531 0.018768 0.018082 0.045229 0.026328 0.046803 -0.0037405 -0.016798 -0.037632 0.0039974 -0.024063 -1.2849 0.0012865 0.0027343 -0.0063577 -0.0064777 0.009277 -0.00796 0.0036806 -0.0016211 -0.0023525 0 -0.012921 0 0.00067194 0 -0.00080375 0 -0.023211
5.3242 0.010907 0.0097774 -0.003012 0.01509 0.014093 0.016245 -0.013112 -0.026523 -0.039623 -0.0045738 -0.030119 -1.2678 0.0052382 0.0029767 -0.0041921 -0.0070673 0.01294 -0.0039268 0.0040399 -0.00037842 -0.0064073 0 -0.012207 0 -3.8837e-05 0 -0.00055624 0 0.15369
5.3281 0.0047083 0.0025589 -0.021504 -0.02035 0.0031686 -0.016668 -0.0097751 -0.023381 -0.025742 -0.012742 -0.02824 -1.2463 0.0063866 -0.0018344 -0.0016199 -0.010065 0.010014 0.002583 0.0020445 -0.00020776 -0.0055091 0 -0.012132 0 -0.00039702 0 -0.00040946 0 0.20392
5.332 0.00059835 -0.0021694 -0.02955 -0.045265 -0.0034 -0.035454 -0.00069894 -0.013897 -0.0068354 -0.020527 -0.021941 -1.2274 0.0033175 -0.0085782 0.00013472 -0.012352 0.0040794 0.0069279 -0.0018013 -0.0006292 -0.00049775 0 -0.012657 0 -0.00023645 0 -0.00047378 0 0.17377
5.3359 -0.0024485 -0.0050247 -0.025958 -0.048535 -0.0060848 -0.032218 0.0057078 -0.0050218 0.0074472 -0.024541 -0.013633 -1.2154 -0.0013316 -0.012087 0.00010328 -0.01177 -0.0009007 0.0062005 -0.0045578 -0.0017592 0.0041947 0 -0.013267 0 0.00017856 0 -0.00075151 0 0.12214
5.3398 -0.0050281 -0.0070657 -0.016552 -0.030461 -0.0074538 -0.01277 0.0060364 0.00035627 0.013143 -0.021335 -0.0052305 -1.2096 -0.0035582 -0.0096875 -0.0018883 -0.0087785 -0.0031255 0.001571 -0.003481 -0.0039391 0.0042897 0 -0.013532 0 0.0004568 0 -0.0010451 0 0.084251
5.3438 -0.0072301 -0.0089366 -0.009131 -0.0022843 -0.009138 0.0078205 0.0037497 0.0037341 0.0124 -0.011309 0.0019633 -1.206 -0.0019302 -0.0034408 -0.0049697 -0.0057038 -0.0037567 -0.0028682 0.0010373 -0.0066696 -0.00070391 0 -0.013532 0 0.00043489 0 -0.0010654 0 0.057237
5.3477 -0.0091519 -0.010672 -0.0077754 0.020613 -0.010499 0.015644 0.0048279 0.0075605 0.01008 0.00032519 0.0077256 -1.1999 0.0011723 0.0018786 -0.0075119 -0.0045668 -0.005213 -0.0037589 0.0053298 -0.0081799 -0.0071636 0 -0.013692 0 0.00025317 0 -0.00069913 0 0.020477
5.3516 -0.011039 -0.012113 -0.011122 0.027061 -0.010244 0.0066981 0.010949 0.011513 0.0089132 0.0064371 0.012159 -1.1888 0.0021421 0.0030199 -0.0080338 -0.00565 -0.008298 -0.0013387 0.0056095 -0.0065057 -0.010489 0 -0.014198 0 0.0001422 0 -0.00017633 0 -0.024739
5.3555 -0.01286 -0.013414 -0.015039 0.01524 -0.0088624 -0.01177 0.016378 0.011802 0.0064514 0.0023475 0.013664 -1.1736 -0.00016135 0.00072575 -0.0063134 -0.0079123 -0.010676 0.0010332 0.0015433 -0.0013842 -0.0087758 0 -0.014664 0 0.00018646 0 7.0529e-05 0 -0.031941
5.3594 -0.014111 -0.015151 -0.016496 -0.0075199 -0.0088828 -0.027365 0.011797 0.004047 -0.003793 -0.011646 0.0080286 -1.1586 -0.0033387 -0.0016465 -0.0038327 -0.010391 -0.0082897 0.00013024 -0.0032868 0.004865 -0.0038328 0 -0.014466 0 0.00029799 0 -0.00022697 0 0.069612
5.3633 -0.014464 -0.018004 -0.015423 -0.02937 -0.012499 -0.031275 -0.0076334 -0.012596 -0.026945 -0.031 -0.0089605 -1.149 -0.0039806 -0.0016675 -0.0029067 -0.012911 0.001112 -0.0041525 -0.0046678 0.0086727 0.00097627 0 -0.013441 0 0.00036949 0 -0.00091792 0 0.31721
5.3672 -0.014733 -0.02228 -0.014091 -0.040423 -0.0192 -0.0238 -0.036603 -0.033235 -0.06021 -0.049592 -0.03633 -1.1479 -0.0011394 5.4565e-05 -0.0048735 -0.015509 0.015146 -0.0087212 -0.0017197 0.0079385 0.0036942 0 -0.012204 0 0.00039463 0 -0.0015453 0 0.66304
5.3711 -0.016841 -0.027645 -0.015511 -0.037964 -0.026128 -0.01363 -0.061472 -0.048829 -0.090376 -0.062073 -0.064769 -1.1539 0.0027629 0.0010752 -0.00875 -0.017578 0.027218 -0.0099956 0.0022973 0.003789 0.0047416 0 -0.011675 0 0.00042665 0 -0.0017334 0 0.97576
5.375 -0.022327 -0.033186 -0.022015 -0.027664 -0.030843 -0.011764 -0.068854 -0.051034 -0.099244 -0.064915 -0.079894 -1.1623 0.0043969 4.7054e-05 -0.011688 -0.018054 0.030395 -0.0068486 0.0031519 -0.00034621 0.0054 0 -0.012237 0 0.00046432 0 -0.0014821 0 1.1076
5.3789 -0.03058 -0.037778 -0.033952 -0.019734 -0.033448 -0.023969 -0.054895 -0.037708 -0.075574 -0.056932 -0.071366 -1.1697 0.0027608 -0.0018373 -0.011155 -0.0166 0.022193 -0.0012782 -0.00027409 -0.0016771 0.0058363 0 -0.013354 0 0.00043676 0 -0.0010951 0 0.98912
5.3828 -0.038696 -0.040612 -0.048537 -0.021951 -0.03577 -0.046338 -0.028488 -0.015618 -0.025929 -0.040163 -0.041603 -1.1787 -6.2334e-05 -0.0023502 -0.0071234 -0.014372 0.0068458 0.0034421 -0.0049352 -0.00040194 0.0049324 0 -0.014062 0 0.00031378 0 -0.00084224 0 0.68654
5.3867 -0.043492 -0.041659 -0.060099 -0.034158 -0.038712 -0.066957 -0.0060667 0.0020601 0.024819 -0.020568 -0.0067454 -1.198 -0.0012331 -0.00091638 -0.0022988 -0.013211 -0.0067634 0.0052505 -0.0065568 0.00070718 0.0020305 0 -0.013866 0 0.0001862 0 -0.00071547 0 0.37784
5.3906 -0.044033 -0.041755 -0.062937 -0.048618 -0.041015 -0.073251 -0.0015591 0.0029533 0.046554 -0.006871 0.012223 -1.2352 -4.3179e-05 0.00055851 1.0502e-05 -0.013887 -0.010364 0.0043747 -0.0036213 -0.00088877 -0.0015008 0 -0.013162 0 0.00017889 0 -0.00052118 0 0.25492
5.3945 -0.042252 -0.042096 -0.055635 -0.056414 -0.041008 -0.060773 -0.018144 -0.016551 0.023407 -0.0068025 0.0027223 -1.289 0.0015927 -0.00025182 -0.0013634 -0.015248 -0.0013565 0.0025441 0.001448 -0.0049248 -0.0028948 0 -0.012777 0 0.00027318 0 -0.00017251 0 0.41089
5.3984 -0.040955 -0.043317 -0.043181 -0.054865 -0.039203 -0.037419 -0.046853 -0.048046 -0.034102 -0.022444 -0.031053 -1.3472 0.0013925 -0.0032886 -0.0045116 -0.015389 0.015609 0.0014564 0.00487 -0.0084145 -0.00051799 0 -0.013114 0 0.00026872 0 0.00016853 0 0.78222
5.4023 -0.041086 -0.044768 -0.033981 -0.04942 -0.03829 -0.019156 -0.072348 -0.075552 -0.094272 -0.047931 -0.070546 -1.3957 -0.0007832 -0.0056607 -0.0061992 -0.013768 0.031534 0.0018091 0.005101 -0.0082934 0.0041474 0 -0.013781 0 -7.4193e-06 0 0.00027226 0 1.182
5.4063 -0.040926 -0.044715 -0.03325 -0.047918 -0.03993 -0.019113 -0.081819 -0.085289 -0.12427 -0.071699 -0.094274 -1.4302 -0.0028211 -0.004315 -0.0047538 -0.011974 0.038527 0.0032572 0.0038711 -0.0041404 0.0072524 0 -0.014075 0 -0.0004312 0 0.00013786 0 1.404
5.4102 -0.038059 -0.041547 -0.038399 -0.052148 -0.041813 -0.03736 -0.071602 -0.074066 -0.11088 -0.082284 -0.090412 -1.4616 -0.002693 0.00070632 -0.0014851 -0.012092 0.034255 0.0048378 0.0038633 0.0014958 0.0057077 0 -0.013778 0 -0.00057439 0 4.1782e-05 0 1.3348
5.4141 -0.032092 -0.035193 -0.041081 -0.054821 -0.038849 -0.059453 -0.048026 -0.050181 -0.067041 -0.074153 -0.062485 -1.5074 -0.00069699 0.0057697 0.00061499 -0.014204 0.022614 0.0054316 0.0056595 0.005306 -4.9231e-05 0 -0.01341 0 -5.8921e-05 0 0.00023812 0 1.0082
5.418 -0.025335 -0.027523 -0.034692 -0.045629 -0.028195 -0.066031 -0.022706 -0.026405 -0.020078 -0.05008 -0.025436 -1.5766 0.00082293 0.0066637 -0.00036165 -0.015746 0.01042 0.0042721 0.0071592 0.0057892 -0.0062347 0 -0.013667 0 0.00102 0 0.00061959 0 0.5741
5.4219 -0.020667 -0.021187 -0.02064 -0.021664 -0.013234 -0.047232 -0.005569 -0.010899 0.0080969 -0.019147 0.0042617 -1.6617 3.5171e-05 0.0023949 -0.0035589 -0.013774 0.0026296 0.0015291 0.0059554 0.003915 -0.0088209 0 -0.014625 0 0.0020392 0 0.00074179 0 0.20551
5.4258 -0.018698 -0.017646 -0.0073594 0.0074209 -0.0018938 -0.011112 0.00013315 -0.0032576 0.013567 0.0078616 0.017664 -1.7444 -0.0022146 -0.0038172 -0.0062099 -0.0081382 -0.00045336 -0.001464 0.0020663 0.0016543 -0.0068633 0 -0.015578 0 0.0022945 0 0.00025265 0 0.0043935
5.4297 -0.017122 -0.016004 -0.0027518 0.025162 -0.0001562 0.021034 -0.0018536 0.001918 0.0076478 0.022921 0.016343 -1.8119 -0.0029725 -0.0072862 -0.0060847 -0.0023233 -0.0021352 -0.0028989 -0.0018505 0.00015317 -0.0031263 0 -0.015693 0 0.0015891 0 -0.00068831 0 -0.036369
5.4336 -0.01294 -0.013714 -0.0071097 0.021047 -0.0067421 0.029751 -0.0047733 0.0081661 0.0037411 0.023311 0.0085989 -1.8673 -6.8117e-05 -0.0057471 -0.0032303 -0.0007469 -0.0055594 -0.0019191 -0.0029686 -0.00069136 -0.0014975 0 -0.014837 0 0.00042382 0 -0.0014646 0 0.001255
5.4375 -0.0053374 -0.0086453 -0.013188 -0.00032455 -0.014219 0.011848 -0.0040909 0.013731 0.006131 0.011934 0.0023932 -1.9261 0.0054696 -0.00083567 0.00042578 -0.0048161 -0.010454 0.00039339 -0.00085586 -0.0012648 -0.003522 0 -0.013708 0 -0.00041318 0 -0.0015395 0 0.033452
5.4414 0.0036522 -0.000768 -0.013106 -0.021755 -0.01551 -0.016873 -0.00024113 0.014374 0.0092651 -0.0041712 0.00014285 -2.0007 0.0098914 0.0039219 0.002928 -0.011471 -0.0132 0.0016631 0.0024239 -0.0013749 -0.0071015 0 -0.013141 0 -0.00049187 0 -0.00096944 0 0.028684
5.4453 0.011301 0.0080402 -0.0051483 -0.025926 -0.0093638 -0.032874 0.0029291 0.0090071 0.0058983 -0.016571 -0.0012064 -2.0884 0.0097766 0.0063473 0.0037039 -0.015733 -0.010233 0.00031746 0.0045564 -0.0006107 -0.0084187 0 -0.013307 0 -3.518e-05 0 -0.00036793 0 0.0047947
5.4492 0.016903 0.015841 0.0060384 -0.0078003 0.00042571 -0.021708 0.0026148 0.0022066 -0.0045351 -0.018724 -0.0052863 -2.1738 0.0049141 0.006906 0.003382 -0.014978 -0.0018796 -0.0026454 0.0050692 0.00063948 -0.0053241 0 -0.01363 0 0.00038573 0 -0.00032361 0 -0.020261
5.4531 0.022269 0.0224 0.015427 0.022722 0.010568 0.012191 0.0007076 0.0010442 -0.014397 -0.0085237 -0.01072 -2.2433 -0.0015179 0.0071534 0.0026159 -0.010978 0.0068016 -0.0040855 0.0051442 0.0010217 0.00075233 0 -0.013483 0 0.00042467 0 -0.00083857 0 -0.07416
5.457 0.02957 0.029156 0.023032 0.049158 0.022043 0.049684 0.0034291 0.0094293 -0.013206 0.011248 -0.0098364 -2.2971 -0.0054986 0.0073819 0.0013864 -0.0078996 0.0092074 -0.0013644 0.0056326 -0.00052903 0.0059133 0 -0.0129 0 0.00023274 0 -0.0013546 0 -0.22554
5.4609 0.038786 0.037401 0.032974 0.06033 0.037684 0.071253 0.016768 0.025391 0.0053728 0.034866 0.0063484 -2.3481 -0.0051201 0.0061459 -0.00055234 -0.0083487 0.0019823 0.0049844 0.0056978 -0.0033478 0.0068777 0 -0.01254 0 0.00019539 0 -0.001346 0 -0.52643
5.4648 0.047406 0.046411 0.047423 0.056555 0.056379 0.070243 0.040988 0.043484 0.039729 0.056677 0.040041 -2.4093 -0.0015449 0.0021399 -0.0028479 -0.011242 -0.012451 0.011102 0.0037242 -0.0051963 0.0034407 0 -0.012924 0 0.00045737 0 -0.00087028 0 -0.94854
5.4688 0.052646 0.053445 0.062335 0.046787 0.071056 0.055466 0.0686 0.059335 0.080682 0.073076 0.08199 -2.4809 0.0024481 -0.0037026 -0.0045314 -0.013356 -0.027672 0.012622 -0.00048402 -0.0042762 -0.0015767 0 -0.013791 0 0.00076188 0 -0.0004981 0 -1.3716
5.4727 0.053936 0.055839 0.070096 0.040752 0.073965 0.042434 0.087977 0.071658 0.11454 0.082448 0.115 -2.5503 0.004724 -0.0082936 -0.0049534 -0.012708 -0.03778 0.0081849 -0.0047331 -0.001254 -0.0046194 0 -0.014286 0 0.00077305 0 -0.00068234 0 -1.6434
5.4766 0.05324 0.053422 0.066784 0.042802 0.064617 0.041123 0.090586 0.080307 0.1278 0.084007 0.12431 -2.6029 0.0049642 -0.0087891 -0.00457 -0.01031 -0.040897 0.00059089 -0.005991 0.00089941 -0.0039484 0 -0.013841 0 0.00051409 0 -0.0012283 0 -1.6722
5.4805 0.053079 0.049094 0.056566 0.051072 0.05186 0.049906 0.076886 0.083502 0.11324 0.077427 0.10748 -2.6328 0.0041993 -0.0050243 -0.0045027 -0.0087424 -0.039005 -0.0054502 -0.0030673 -0.0005488 -0.00051851 0 -0.012826 0 0.00041078 0 -0.001449 0 -1.4849
5.4844 0.054358 0.046927 0.048427 0.060609 0.046813 0.05941 0.056419 0.078134 0.07532 0.063997 0.076155 -2.6444 0.0035945 0.00035014 -0.0051689 -0.0092956 -0.034891 -0.0069993 0.0022399 -0.0054272 0.003199 0 -0.012254 0 0.00084442 0 -0.000888 0 -1.207
5.4883 0.056115 0.049298 0.048268 0.06705 0.05287 0.061828 0.041664 0.063415 0.030781 0.047893 0.047924 -2.6463 0.0036368 0.0041003 -0.0054859 -0.010754 -0.029455 -0.0048187 0.0066758 -0.010483 0.005221 0 -0.012788 0 0.0016623 0 0.00012432 0 -0.98142
5.4922 0.057091 0.055328 0.054218 0.068666 0.062719 0.057433 0.039792 0.043969 0.0011333 0.035451 0.034484 -2.6434 0.0041026 0.0048554 -0.0037515 -0.010964 -0.021951 -0.0020634 0.0081938 -0.012038 0.005255 0 -0.014051 0 0.0021875 0 0.00069167 0 -0.88657
5.4961 0.057201 0.061702 0.0597 0.06665 0.065834 0.053214 0.048258 0.028456 -0.00013902 0.032025 0.035367 -2.6373 0.0044256 0.003618 0.00043384 -0.0093341 -0.012612 -0.0011953 0.0071808 -0.009094 0.0044007 0 -0.014957 0 0.0017875 0 0.00018877 0 -0.90962
5.5 0.05729 0.064983 0.060737 0.064105 0.059217 0.055556 0.057593 0.024135 0.023289 0.038598 0.041697 -2.6294 0.0040457 0.0022367 0.0051292 -0.0075464 -0.0045878 -0.0020259 0.0053113 -0.0040191 0.0039447 0 -0.014769 0 0.0004828 0 -0.0010944 0 -0.98417
5.5039 0.057625 0.063538 0.059692 0.063884 0.050392 0.06369 0.059346 0.031903 0.053332 0.051124 0.045971 -2.623 0.0026931 0.0016167 0.0071879 -0.0077444 -0.0027159 -0.0024781 0.0035833 -0.0002636 0.0044006 0 -0.013821 0 -0.0010027 0 -0.0021606 0 -1.0524
5.5078 0.057032 0.057915 0.06157 0.065929 0.049154 0.069612 0.053039 0.046094 0.071373 0.063406 0.048835 -2.6179 0.00067296 0.0013374 0.0047843 -0.010209 -0.0097603 -0.0010029 0.0017379 0.00066231 0.0054501 0 -0.013164 0 -0.0018269 0 -0.0021992 0 -1.1005
5.5117 0.053834 0.049966 0.067071 0.066121 0.056258 0.064531 0.046411 0.058797 0.072367 0.071126 0.056835 -2.606 -0.0010566 0.00064481 -0.00092666 -0.012991 -0.023429 0.0018284 -0.00052396 0.00011622 0.0065105 0 -0.013486 0 -0.0017112 0 -0.0013183 0 -1.1444
5.5156 0.047696 0.041795 0.070223 0.058709 0.061004 0.046495 0.048384 0.064537 0.066808 0.073543 0.073428 -2.5744 -0.0013417 -0.00055109 -0.0066041 -0.013863 -0.037062 0.0039826 -0.0022658 0.00048579 0.0071869 0 -0.01439 0 -0.0010917 0 -0.00041061 0 -1.1884
5.5195 0.04041 0.035202 0.063703 0.041698 0.051203 0.023018 0.060229 0.06158 0.068328 0.071621 0.091863 -2.5156 0.00028087 -0.0017007 -0.0093164 -0.012494 -0.043702 0.0040053 -0.0017973 0.0025918 0.0072167 0 -0.014787 0 -0.00062918 0 -0.00029306 0 -1.1961
5.5234 0.034667 0.031428 0.046781 0.020917 0.026322 0.0065686 0.072486 0.050208 0.078013 0.064995 0.097238 -2.4371 0.0029852 -0.0023201 -0.0086308 -0.010643 -0.040325 0.0023383 0.0013737 0.0049082 0.0062073 0 -0.01402 0 -0.00058578 0 -0.00096192 0 -1.1043
5.5273 0.031996 0.030776 0.027668 0.0080625 0.0005853 0.0062944 0.071119 0.031385 0.080611 0.051405 0.077212 -2.3581 0.0050572 -0.0023395 -0.0064281 -0.010321 -0.028985 0.00073227 0.0053256 0.0052101 0.0037454 0 -0.012601 0 -0.00066971 0 -0.0016704 0 -0.86989
5.5313 0.031819 0.032246 0.017406 0.012508 -0.0080568 0.022 0.048908 0.0079858 0.057705 0.02979 0.033227 -2.2949 0.00516 -0.0017536 -0.0048442 -0.01194 -0.014524 0.00053476 0.0069288 0.0028548 -7.3002e-06 0 -0.011799 0 -0.0004524 0 -0.0017134 0 -0.51886
5.5352 0.032418 0.033786 0.020774 0.032804 0.0065069 0.044446 0.013172 -0.013222 0.0071931 0.0041832 -0.016975 -2.2473 0.0034097 -0.00030685 -0.0044019 -0.014292 -0.0013728 0.001621 0.0046108 -0.00056714 -0.0038269 0 -0.012449 0 0.00011676 0 -0.0011198 0 -0.15763
5.5391 0.032592 0.033436 0.03265 0.055605 0.032827 0.061326 -0.017073 -0.022653 -0.04877 -0.015975 -0.048412 -2.1974 0.0012401 0.0020509 -0.0039987 -0.01606 0.0078026 0.0028699 -4.2865e-05 -0.0027021 -0.0058006 0 -0.014131 0 0.00064409 0 -0.00058011 0 0.06704
5.543 0.03227 0.030668 0.042935 0.064355 0.051382 0.064532 -0.023444 -0.013211 -0.076357 -0.020708 -0.04384 -2.1249 0.00013093 0.004352 -0.0024862 -0.016975 0.011286 0.0034288 -0.0036192 -0.0024486 -0.0046037 0 -0.015507 0 0.00073092 0 -0.00071986 0 0.04358
5.5469 0.031666 0.026749 0.044965 0.051634 0.050547 0.054025 -0.0012279 0.013776 -0.054655 -0.0063937 -0.0046869 -2.0249 0.00038322 0.004701 -8.8627e-05 -0.017373 0.0073999 0.0033266 -0.0039697 -0.00062338 -0.00074017 0 -0.015502 0 0.00043975 0 -0.0014697 0 -0.23484
5.5508 0.030218 0.023645 0.039652 0.025105 0.034701 0.036473 0.036744 0.047437 0.0072601 0.020825 0.049218 -1.9118 0.0010856 0.0017917 0.0017312 -0.016973 -0.0045311 0.0029056 -0.0020145 0.0010827 0.0034422 0 -0.014224 0 0.00027835 0 -0.0021481 0 -0.65036
5.5547 0.026757 0.022303 0.032411 0.0017992 0.01807 0.020389 0.068486 0.072982 0.074771 0.048161 0.090848 -1.8076 0.0012157 -0.0033626 0.0016753 -0.014692 -0.021918 0.0019458 -0.00044767 0.0015817 0.0052609 0 -0.012802 0 0.00069336 0 -0.0021367 0 -1.0097
5.5586 0.020805 0.021803 0.027069 -0.0048704 0.011271 0.011219 0.07728 0.080206 0.11056 0.063655 0.10103 -1.724 0.00068085 -0.0074607 -0.00020938 -0.010067 -0.038083 -0.00030133 -0.00070541 0.00091 0.0036697 0 -0.012344 0 0.0015777 0 -0.0014537 0 -1.1415
5.5625 0.013524 0.020137 0.023006 0.0051459 0.013366 0.0091127 0.061508 0.068521 0.098399 0.062413 0.078214 -1.6541 0.00022581 -0.0072829 -0.0026776 -0.0047131 -0.044921 -0.0040351 -0.0013953 -0.00033426 6.5374e-05 0 -0.013016 0 0.0022986 0 -0.00068042 0 -0.98595
5.5664 0.0070574 0.015888 0.017446 0.019611 0.015597 0.0099874 0.033281 0.045205 0.050686 0.047395 0.037428 -1.5799 0.00039554 -0.0025508 -0.004438 -0.0017924 -0.0379 -0.0079598 0.00010382 -0.0016706 -0.0028167 0 -0.014042 0 0.002244 0 -0.00037331 0 -0.62044
5.5703 0.002749 0.0093042 0.009224 0.024282 0.011365 0.0086168 0.0081184 0.019283 -0.0037968 0.025219 -0.00049516 -1.4881 0.00078065 0.0034628 -0.0050828 -0.003434 -0.019527 -0.0097199 0.0044966 -0.0027741 -0.0030319 0 -0.014503 0 0.001378 0 -0.00058165 0 -0.20257
5.5742 8.5334e-07 0.001909 -0.00036802 0.013515 0.0020374 0.001832 -0.0056955 -0.0035938 -0.040666 0.001276 -0.022208 -1.3785 0.00045008 0.0064661 -0.0050137 -0.0084658 0.0019035 -0.0076397 0.0092381 -0.0031547 -0.00078198 0 -0.014133 0 0.00028811 0 -0.00092157 0 0.1311
5.5781 -0.0030567 -0.004803 -0.0098538 -0.0069405 -0.0061683 -0.009744 -0.010414 -0.021966 -0.053459 -0.021899 -0.028974 -1.2617 -0.00088535 0.0047021 -0.0047299 -0.012942 0.017703 -0.0022841 0.010618 -0.0022646 0.0020974 0 -0.013423 0 -0.00030463 0 -0.0010468 0 0.33956
5.582 -0.0077241 -0.010274 -0.019304 -0.025818 -0.0094307 -0.022144 -0.01385 -0.036126 -0.052036 -0.04268 -0.032879 -1.1484 -0.0023369 0.00025687 -0.0043933 -0.013372 0.024202 0.0036589 0.0073475 -0.00016909 0.0039007 0 -0.013052 0 -0.00011163 0 -0.00097553 0 0.47351
5.5859 -0.013519 -0.014667 -0.028911 -0.034851 -0.0095732 -0.030415 -0.021554 -0.045775 -0.050187 -0.057882 -0.044983 -1.0429 -0.0026788 -0.0031109 -0.0040431 -0.0097687 0.023928 0.007211 0.0020429 0.002028 0.004349 0 -0.013286 0 0.00057247 0 -0.00095241 0 0.6017
5.5898 -0.018657 -0.018012 -0.036301 -0.033161 -0.010624 -0.031639 -0.032573 -0.04975 -0.053502 -0.062883 -0.064395 -0.94344 -0.001776 -0.0034984 -0.0039602 -0.0055904 0.021911 0.0071334 -0.0010211 0.0028006 0.0042703 0 -0.013861 0 0.0012047 0 -0.0010652 0 0.73132
5.5938 -0.021552 -0.019787 -0.036803 -0.02552 -0.013532 -0.02678 -0.041053 -0.047036 -0.056079 -0.054526 -0.077137 -0.84734 -0.001013 -0.0023027 -0.0045404 -0.0045472 0.020615 0.0044801 0.00015756 0.0015318 0.0042048 0 -0.014331 0 0.001449 0 -0.0010947 0 0.78975
5.5977 -0.021747 -0.019378 -0.02778 -0.017588 -0.015264 -0.019944 -0.041063 -0.037449 -0.046897 -0.034169 -0.066587 -0.75393 -0.0020519 -0.0022471 -0.0057447 -0.0072779 0.018015 0.0013755 0.0034842 -0.0007457 0.0035734 0 -0.01445 0 0.0013476 0 -0.00078207 0 0.68416
5.6016 -0.019588 -0.016819 -0.012874 -0.012346 -0.012874 -0.015236 -0.030529 -0.021742 -0.020046 -0.0080772 -0.027958 -0.66375 -0.0050306 -0.0041258 -0.0068469 -0.011011 0.010354 -0.00072395 0.0048179 -0.0021207 0.001418 0 -0.014244 0 0.0011355 0 -0.00020218 0 0.38995
5.6055 -0.015412 -0.012929 -0.00078219 -0.009399 -0.007289 -0.01337 -0.012223 -0.0020836 0.018609 0.01529 0.024753 -0.5769 -0.0080845 -0.0057174 -0.0069498 -0.012375 -0.0030945 -0.0017411 0.0019008 -0.0015085 -0.0020456 0 -0.013843 0 0.00096568 0 0.00021424 0 -0.0058306
5.6094 -0.009452 -0.0086382 0.0016254 -0.0061985 -0.0022024 -0.010866 0.0075904 0.01702 0.052808 0.029092 0.065802 -0.49361 -0.0088895 -0.0040834 -0.0058342 -0.010503 -0.017726 -0.0022812 -0.0036107 0.00034969 -0.0048806 0 -0.013358 0 0.00082016 0 8.3738e-05 0 -0.3438
5.6133 -0.0025449 -0.0042736 -0.0043231 0.00013323 0.00044036 -0.00305 0.021522 0.029048 0.064774 0.030579 0.074301 -0.41563 -0.0068732 0.0010651 -0.0042033 -0.0074704 -0.02605 -0.0025299 -0.0078577 0.0016287 -0.0048396 0 -0.012924 0 0.00062522 0 -0.00050905 0 -0.48667
5.6172 0.0035314 0.00040999 -0.010024 0.010782 0.0026259 0.011092 0.023895 0.028524 0.046489 0.021295 0.048111 -0.34482 -0.0039082 0.0064759 -0.0029578 -0.0059332 -0.023041 -0.0019921 -0.0084118 0.0012123 -0.0016241 0 -0.012772 0 0.00037337 0 -0.001036 0 -0.39967
5.6211 0.0070164 0.0054813 -0.0077627 0.023428 0.0070838 0.026261 0.013723 0.015432 0.0062244 0.0058134 0.0046071 -0.27889 -0.0026575 0.0080683 -0.0022211 -0.006569 -0.010084 -0.00027684 -0.006255 -0.00024264 0.0022828 0 -0.013108 0 0.00010439 0 -0.0010075 0 -0.16255
5.625 0.0077907 0.010247 0.0015595 0.032153 0.012397 0.033438 -0.0036032 -0.0030544 -0.034761 -0.0098937 -0.031837 -0.2089 -0.0040419 0.0047309 -0.0012152 -0.0078804 0.0056198 0.0020495 -0.0043379 -0.0010288 0.0033997 0 -0.013868 0 -0.00018761 0 -0.00044157 0 0.087375
5.6289 0.0078923 0.013571 0.0091511 0.030601 0.012901 0.026654 -0.018058 -0.016324 -0.054501 -0.020023 -0.045579 -0.12356 -0.0062616 -0.00051573 0.0007587 -0.008252 0.015696 0.0036101 -0.004401 -0.00014346 0.00033215 0 -0.014645 0 -0.00055273 0 0.00015241 0 0.23416
5.6328 0.0099616 0.01487 0.0074482 0.017345 0.0049284 0.0089104 -0.020484 -0.017487 -0.044036 -0.020592 -0.036966 -0.018448 -0.0063907 -0.0032044 0.0032134 -0.0078245 0.015782 0.0033578 -0.0053542 0.0017086 -0.0046653 0 -0.014945 0 -0.00095565 0 0.0002578 0 0.23107
5.6367 0.014783 0.014788 -0.0011933 -0.00076277 -0.0067959 -0.0081062 -0.0087011 -0.0079413 -0.012779 -0.010901 -0.017256 0.098106 -0.0030976 -0.0014306 0.0045014 -0.008148 0.0075847 0.0015958 -0.0047636 0.0028493 -0.0073508 0 -0.01462 0 -0.0011834 0 -0.00018268 0 0.097516
5.6406 0.020314 0.014817 -0.0053877 -0.011438 -0.010525 -0.011492 0.010737 0.0050194 0.019019 0.0060871 0.0025523 0.20971 0.0020752 0.002599 0.0031632 -0.01014 -0.0032381 -0.00020402 -0.001765 0.0023038 -0.0051574 0 -0.014026 0 -0.00096212 0 -0.0007689 0 -0.11602
5.6445 0.023393 0.016174 0.0047103 -0.0054725 0.0026693 0.0031978 0.027349 0.015485 0.035492 0.025083 0.019001 0.3049 0.0060781 0.0048391 -0.00059077 -0.012747 -0.011372 -0.0006994 0.0016983 0.00071978 0.00038235 0 -0.013732 0 -0.00022858 0 -0.0010743 0 -0.3608
5.6484 0.022716 0.018947 0.026923 0.015374 0.029193 0.027648 0.034722 0.023991 0.036235 0.040936 0.034658 0.38731 0.0070478 0.0031922 -0.0047139 -0.013878 -0.015055 0.00013055 0.0026631 -0.00032827 0.0047777 0 -0.013988 0 0.00071026 0 -0.0010404 0 -0.60029
5.6523 0.020227 0.022222 0.047135 0.038315 0.053469 0.045966 0.034903 0.035089 0.034153 0.050572 0.051292 0.47335 0.0057672 -0.00079606 -0.0067379 -0.012626 -0.016153 0.0010639 0.00019958 0.00014224 0.0044495 0 -0.014472 0 0.0013415 0 -0.00094462 0 -0.80224
5.6563 0.019481 0.024919 0.050794 0.048581 0.059835 0.046126 0.035092 0.049739 0.041853 0.053167 0.065191 0.57849 0.0045742 -0.0037287 -0.0055711 -0.010325 -0.01751 0.00091649 -0.0033544 0.001696 -6.0978e-05 0 -0.014572 0 0.0013381 0 -0.0010229 0 -0.9296
5.6602 0.022418 0.026493 0.035695 0.040796 0.045773 0.029116 0.039534 0.060741 0.058377 0.048969 0.068856 0.70428 0.0048866 -0.0036315 -0.0021675 -0.0092353 -0.019929 -0.00024185 -0.0043209 0.0030212 -0.0044521 0 -0.013966 0 0.00083378 0 -0.0011855 0 -0.94427
5.6641 0.027606 0.027014 0.01433 0.023125 0.024262 0.0084963 0.044356 0.05717 0.068342 0.038419 0.056949 0.83771 0.0058077 -0.0014821 0.0013537 -0.010206 -0.02119 -0.0011597 -0.0010519 0.0031179 -0.0043438 0 -0.012963 0 0.0003131 0 -0.0011339 0 -0.82507
5.668 0.031614 0.026836 0.0034993 0.010445 0.012675 0.00040288 0.04085 0.034913 0.055093 0.022784 0.031071 0.9634 0.0051483 0.00025776 0.0032088 -0.011813 -0.017923 -0.00071801 0.0043864 0.0019424 0.00094417 0 -0.012277 0 0.00020477 0 -0.00073149 0 -0.59005
5.6719 0.032164 0.02642 0.010489 0.012259 0.018089 0.011599 0.024755 0.0034468 0.017138 0.0056334 -8.1341e-05 1.0772 0.0018057 0.00034498 0.0028345 -0.011872 -0.0089495 0.00082025 0.00779 0.00011251 0.0078209 0 -0.012435 0 0.00054461 0 -0.00020743 0 -0.30835
5.6758 0.030041 0.026383 0.027986 0.025667 0.032278 0.034782 0.0029095 -0.018637 -0.026494 -0.006869 -0.024413 1.1888 -0.0028806 -0.00010155 0.00077412 -0.0096996 0.0025431 0.0019148 0.0062602 -0.0017101 0.011491 0 -0.013346 0 0.0010046 0 3.5937e-05 0 -0.088339
5.6797 0.028042 0.027384 0.041562 0.039074 0.040489 0.054554 -0.0097544 -0.016785 -0.047569 -0.0082399 -0.031199 1.3124 -0.0061487 0.0009707 -0.0018674 -0.0067392 0.010015 0.001188 0.00050784 -0.0030475 0.009902 0 -0.014389 0 0.0012296 0 -0.00019718 0 -0.038136
5.6836 0.028167 0.029577 0.042258 0.042751 0.035346 0.059019 -0.0013777 0.008653 -0.028593 0.004395 -0.015124 1.4538 -0.0062415 0.0041525 -0.0037839 -0.0049471 0.0075638 -0.0011628 -0.0058527 -0.0034832 0.0051668 0 -0.014919 0 0.0011397 0 -0.00073249 0 -0.21105
5.6875 0.029844 0.032071 0.03297 0.036594 0.022879 0.047776 0.026681 0.043115 0.023836 0.027493 0.020755 1.6064 -0.0039194 0.0076451 -0.0037133 -0.0047742 -0.0056762 -0.0033783 -0.0092205 -0.0027553 0.0014414 0 -0.014722 0 0.0009219 0 -0.0012309 0 -0.56407
5.6914 0.030771 0.033156 0.023981 0.028652 0.015689 0.030541 0.059548 0.069082 0.08234 0.051839 0.064035 1.758 -0.0016387 0.0086504 -0.0010159 -0.0049432 -0.024022 -0.0036379 -0.0085715 -0.0012129 0.0013393 0 -0.014076 0 0.00076659 0 -0.0015079 0 -0.95992
5.6953 0.029295 0.03146 0.023032 0.026728 0.020473 0.018447 0.078933 0.077697 0.11598 0.066854 0.096161 1.9006 -0.0012185 0.005698 0.0034989 -0.0041992 -0.038133 -0.0016683 -0.0056823 8.1665e-07 0.0040441 0 -0.013439 0 0.00065594 0 -0.0016087 0 -1.2228
5.6992 0.025835 0.027141 0.029305 0.031265 0.031845 0.015686 0.075442 0.071238 0.10879 0.065952 0.10073 2.0354 -0.0022365 -0.00017568 0.0073856 -0.0030041 -0.040665 0.0010427 -0.0031897 -0.00032228 0.0065124 0 -0.013097 0 0.00042926 0 -0.0015919 0 -1.2243
5.7031 0.022093 0.021934 0.035746 0.035678 0.037684 0.01797 0.053471 0.056364 0.067298 0.049722 0.073512 2.1691 -0.0026609 -0.0062274 0.0078028 -0.0031964 -0.0308 0.002613 -0.0023876 -0.0022083 0.0063626 0 -0.013047 0 3.7226e-05 0 -0.0013356 0 -0.95064
5.707 0.019115 0.01776 0.03603 0.032859 0.030265 0.017955 0.025871 0.036644 0.013882 0.025235 0.02693 2.3083 -0.0010682 -0.0098689 0.0036862 -0.0059041 -0.014399 0.0024008 -0.0025832 -0.0040537 0.0037825 0 -0.013144 0 -0.00031289 0 -0.00066454 0 -0.51006
5.7109 0.016311 0.01506 0.029156 0.021248 0.012699 0.0121 0.0040645 0.012122 -0.027674 0.002153 -0.016075 2.4565 0.0017163 -0.010076 -0.002918 -0.0099963 0.00027251 0.0013775 -0.0022738 -0.0038204 0.00098568 0 -0.013304 0 -0.00030494 0 0.00030127 0 -0.072878
5.7148 0.012336 0.012386 0.018394 0.0052531 -0.0044538 0.0030353 -0.0080984 -0.014986 -0.044462 -0.012065 -0.036319 2.6147 0.003192 -0.007593 -0.0078829 -0.012864 0.0079565 0.00097324 -0.00086259 -0.001037 6.1067e-05 0 -0.013549 0 0.00017534 0 0.0010096 0 0.21841
5.7188 0.0066616 0.0076837 0.0072527 -0.0092028 -0.012243 -0.0037638 -0.013178 -0.036562 -0.038295 -0.015434 -0.030686 2.7821 0.0015339 -0.0042198 -0.0079971 -0.012831 0.0089371 0.0016126 0.00064359 0.0023789 0.0012968 0 -0.013922 0 0.00087956 0 0.00083398 0 0.31575
5.7227 6.6193e-05 0.00010709 -0.0028457 -0.019033 -0.0096924 -0.0052621 -0.014976 -0.042812 -0.021236 -0.011737 -0.012705 2.9551 -0.0024078 -0.0018204 -0.0035876 -0.010705 0.007166 0.0023931 0.00048789 0.0036079 0.0032911 0 -0.014376 0 0.0013615 0 -0.00032014 0 0.27296
5.7266 -0.0064187 -0.0093184 -0.011689 -0.024552 -0.0029397 -0.0033327 -0.015094 -0.031341 -0.0071571 -0.0078309 -0.00070728 3.1264 -0.0053684 -0.0014313 0.0015764 -0.0088451 0.0060822 0.0021491 -0.002233 0.0015721 0.0043822 0 -0.014768 0 0.001327 0 -0.0017628 0 0.19758
5.7305 -0.012778 -0.018685 -0.018658 -0.027151 0.00034247 -0.0028845 -0.013639 -0.011625 -0.0043217 -0.0093862 -0.003304 3.2885 -0.0041539 -0.0026947 0.0032439 -0.0087775 0.0058999 0.00072897 -0.0065846 -0.0018284 0.0039043 0 -0.014947 0 0.00085109 0 -0.002474 0 0.18335
5.7344 -0.019966 -0.026762 -0.023105 -0.027666 -0.0043095 -0.0079952 -0.011692 0.00094484 -0.012269 -0.017436 -0.014302 3.4391 0.0016424 -0.0039808 0.00012041 -0.0099069 0.0044985 -0.00084969 -0.010248 -0.0033159 0.0022883 0 -0.014845 0 0.00028195 0 -0.0019461 0 0.26498
5.7383 -0.028534 -0.033589 -0.026161 -0.027158 -0.017127 -0.019405 -0.011965 -0.0030396 -0.023976 -0.028019 -0.020871 3.5839 0.0089661 -0.0034566 -0.0051186 -0.010631 0.00066982 -0.001478 -0.011085 -0.0013185 0.00031618 0 -0.014511 0 -5.7257e-05 0 -0.0006587 0 0.41705
5.7422 -0.037465 -0.03971 -0.030991 -0.028242 -0.03539 -0.034636 -0.016947 -0.020103 -0.03187 -0.035472 -0.017064 3.7322 0.013318 -0.00062904 -0.0080915 -0.010478 -0.0035851 -0.0010591 -0.0086187 0.0024631 -0.0014808 0 -0.014079 0 -8.81e-05 0 0.00029751 0 0.5892
5.7461 -0.044638 -0.045121 -0.040025 -0.034135 -0.054543 -0.049582 -0.026991 -0.03851 -0.034008 -0.037325 -0.010263 3.8866 0.01194 0.0028836 -0.0062909 -0.010729 -0.0039889 -0.00043038 -0.0043261 0.0046728 -0.0027605 0 -0.0137 0 4.7004e-05 0 0.00015598 0 0.74944
5.75 -0.048631 -0.049199 -0.05164 -0.045496 -0.068984 -0.060035 -0.040594 -0.049778 -0.036026 -0.037022 -0.01483 4.0393 0.0057366 0.0043527 -0.00096955 -0.012713 0.0026221 -0.00023049 -0.00052103 0.0036139 -0.0030541 0 -0.013474 0 0.00017207 0 -0.00086186 0 0.90533
5.7539 -0.0501 -0.051671 -0.060342 -0.058486 -0.074108 -0.062983 -0.056116 -0.055668 -0.046649 -0.041799 -0.038894 4.1765 -0.0014981 0.002224 0.0041016 -0.015685 0.015441 -6.3724e-05 0.0012768 0.00096787 -0.0019079 0 -0.013392 0 0.00022043 0 -0.0017577 0 1.0888
5.7578 -0.051355 -0.053399 -0.061379 -0.067015 -0.069592 -0.05824 -0.072354 -0.063975 -0.0694 -0.056661 -0.076073 4.2911 -0.0058428 -0.0022404 0.0057337 -0.016925 0.029809 0.00094729 0.0012225 0.00012473 0.00044504 0 -0.013346 0 0.00022207 0 -0.0016474 0 1.3156
5.7617 -0.054496 -0.055941 -0.055834 -0.067968 -0.061007 -0.049882 -0.087028 -0.077917 -0.09698 -0.07899 -0.10915 4.3891 -0.0058646 -0.0056642 0.0036079 -0.014391 0.040108 0.0027115 0.00063398 0.0027437 0.0026408 0 -0.013221 0 0.00020787 0 -0.00052168 0 1.5509
5.7656 -0.05987 -0.060218 -0.050883 -0.064503 -0.056789 -0.045551 -0.095523 -0.090641 -0.11398 -0.098574 -0.12215 4.4847 -0.0031927 -0.0052745 5.0026e-05 -0.0093055 0.043008 0.0035293 0.00062397 0.0070167 0.0027554 0 -0.013019 0 0.00016948 0 0.00079011 0 1.7125
5.7695 -0.066179 -0.065727 -0.054119 -0.063724 -0.061774 -0.052376 -0.092867 -0.091167 -0.10742 -0.104 -0.11077 4.5869 -0.00086059 -0.0012862 -0.0021524 -0.0057305 0.038734 0.0013702 0.0011333 0.0094314 -0.00023659 0 -0.012914 0 0.00011067 0 0.0013725 0 1.7208
5.7734 -0.071899 -0.071206 -0.066691 -0.070328 -0.072757 -0.071427 -0.078577 -0.076229 -0.077729 -0.091119 -0.083759 4.6908 -0.00091881 0.0032887 -0.0018665 -0.0070668 0.030047 -0.0038435 0.0012294 0.0082565 -0.005257 0 -0.013135 0 9.7097e-05 0 0.00097594 0 1.5639
5.7773 -0.076486 -0.076024 -0.08175 -0.08207 -0.080834 -0.095216 -0.059888 -0.055875 -0.041016 -0.067154 -0.056126 4.7812 -0.0031785 0.0053022 -5.9299e-05 -0.01271 0.02043 -0.0092647 0.00033315 0.0051686 -0.0093784 0 -0.013745 0 0.00021335 0 0.0001161 0 1.3299
5.7813 -0.080326 -0.080717 -0.090048 -0.091564 -0.079318 -0.1115 -0.048982 -0.046361 -0.01965 -0.046792 -0.040646 4.8458 -0.0058235 0.0041088 0.0014073 -0.01827 0.013022 -0.010909 -0.00088143 0.0033405 -0.0096472 0 -0.014498 0 0.00046128 0 -0.00048337 0 1.1693
5.7852 -0.083843 -0.085947 -0.087932 -0.092967 -0.07028 -0.11165 -0.054905 -0.056327 -0.027244 -0.042861 -0.04317 4.8853 -0.007069 0.0016944 0.001347 -0.019411 0.010386 -0.0070527 -0.00090602 0.0040041 -0.0052274 0 -0.014949 0 0.00072465 0 -0.00051919 0 1.2055
5.7891 -0.086959 -0.091065 -0.080564 -0.087329 -0.063392 -0.0973 -0.076445 -0.079183 -0.059279 -0.058207 -0.062297 4.9119 -0.0063767 0.00031207 -6.3652e-05 -0.015738 0.014156 -0.0002095 0.0011398 0.0051472 0.0018144 0 -0.014773 0 0.00086352 0 -0.00023745 0 1.4518
5.793 -0.089483 -0.094075 -0.077509 -0.081561 -0.067698 -0.079576 -0.10242 -0.098953 -0.096649 -0.084518 -0.090917 4.9374 -0.0043998 0.00014284 -0.0017479 -0.010969 0.024035 0.004438 0.0043701 0.0038146 0.0078032 0 -0.014046 0 0.00085006 0 -3.3921e-05 0 1.7991
5.7969 -0.091758 -0.093424 -0.084666 -0.082037 -0.083664 -0.070983 -0.11975 -0.10414 -0.11948 -0.10845 -0.11833 4.9636 -0.0020768 -0.0005745 -0.0027073 -0.0092041 0.037001 0.0031904 0.0065102 -0.00035202 0.0099408 0 -0.013237 0 0.00079275 0 2.9815e-06 0 2.0879
5.8008 -0.094502 -0.089925 -0.099558 -0.088967 -0.10273 -0.076431 -0.12278 -0.096772 -0.12063 -0.12016 -0.13384 4.9831 7.1475e-05 -0.00314 -0.0027072 -0.010961 0.048107 -0.0029509 0.0056297 -0.0041613 0.0081238 0 -0.012872 0 0.00080563 0 0.00014636 0 2.2125
5.8047 -0.097789 -0.086593 -0.1136 -0.096737 -0.11452 -0.090579 -0.11614 -0.088747 -0.10879 -0.11814 -0.13203 4.9868 0.0018539 -0.0063815 -0.0022876 -0.012873 0.053071 -0.0089518 0.0017724 -0.0037864 0.0047347 0 -0.013145 0 0.00085435 0 0.00067583 0 2.1799
5.8086 -0.10025 -0.086139 -0.11872 -0.099536 -0.11481 -0.10322 -0.10916 -0.089901 -0.099618 -0.10781 -0.11676 4.9721 0.0029216 -0.0073725 -0.0022296 -0.011318 0.051003 -0.0099018 -0.0029613 0.0012273 0.0026219 0 -0.013775 0 0.00075591 0 0.0015153 0 2.0816
5.8125 -0.099628 -0.088337 -0.11246 -0.096587 -0.10717 -0.1075 -0.10749 -0.099384 -0.10267 -0.096186 -0.099344 4.9418 0.0026909 -0.0043447 -0.0028908 -0.0063356 0.044968 -0.0051045 -0.0059758 0.0069913 0.002901 0 -0.014264 0 0.00035886 0 0.0022364 0 2.0078
5.8164 -0.094549 -0.089938 -0.098052 -0.091979 -0.097896 -0.10388 -0.10925 -0.10786 -0.11448 -0.087004 -0.090621 4.8976 0.0009296 0.001183 -0.0038593 -0.0018759 0.039614 0.0014706 -0.0060487 0.0085953 0.004312 0 -0.014307 0 -0.00026603 0 0.0024107 0 1.9757
5.8203 -0.085939 -0.087487 -0.080861 -0.089724 -0.090038 -0.097226 -0.10845 -0.10707 -0.12251 -0.079702 -0.092227 4.8372 -0.0016401 0.0054083 -0.0042117 -0.0021032 0.037606 0.0047312 -0.0039736 0.0046556 0.0045762 0 -0.014029 0 -0.00082804 0 0.0019599 0 1.93
5.8242 -0.076745 -0.08049 -0.065178 -0.089315 -0.082584 -0.091021 -0.10124 -0.09676 -0.11567 -0.071839 -0.095081 4.756 -0.0035771 0.0055788 -0.0032888 -0.0073485 0.03773 0.0028179 -0.001614 -0.001361 0.0025414 0 -0.013848 0 -0.0010351 0 0.001191 0 1.8045
5.8281 -0.069969 -0.07189 -0.053632 -0.086322 -0.074437 -0.084706 -0.088964 -0.082951 -0.092798 -0.062364 -0.087381 4.6538 -0.0038427 0.0023951 -0.0014485 -0.013657 0.036254 -0.0015445 -0.00038726 -0.0044392 -0.00073345 0 -0.014083 0 -0.00083481 0 0.00052674 0 1.5884
5.832 -0.066611 -0.065329 -0.04796 -0.077304 -0.06765 -0.076179 -0.075839 -0.070938 -0.062879 -0.053109 -0.065819 4.5367 -0.0028223 -0.00091 -0.0001015 -0.016337 0.030402 -0.0037305 -0.00049794 -0.0028001 -0.0028871 0 -0.014671 0 -0.00044989 0 0.00020833 0 1.3394
5.8359 -0.065171 -0.06185 -0.048798 -0.063923 -0.065563 -0.065822 -0.064729 -0.061173 -0.03834 -0.047675 -0.039993 4.4136 -0.0021388 -0.0018457 -0.00078062 -0.01407 0.02103 -0.0013622 -0.00132 0.00048517 -0.0023528 0 -0.015212 0 -0.00017328 0 0.00021016 0 1.1392
5.8398 -0.062989 -0.05922 -0.054214 -0.052059 -0.067795 -0.057057 -0.055822 -0.051986 -0.027352 -0.048773 -0.025491 4.2908 -0.0032064 -0.0009091 -0.0038503 -0.0097374 0.012316 0.0037703 -0.0022142 0.00064872 0.00021902 0 -0.015305 0 -0.00011589 0 0.00036772 0 1.0354
5.8438 -0.058189 -0.054448 -0.059252 -0.046781 -0.068354 -0.052593 -0.048861 -0.044761 -0.030605 -0.055887 -0.031266 4.1689 -0.0057603 -0.00051647 -0.0079517 -0.0074029 0.0087636 0.0074986 -0.0028772 -0.0039099 0.002511 0 -0.014888 0 -0.00014126 0 0.00053866 0 1.0174
5.8477 -0.05071 -0.046855 -0.058375 -0.048032 -0.060273 -0.050658 -0.045255 -0.044333 -0.043184 -0.064769 -0.052176 4.0457 -0.0078022 -0.0018467 -0.010813 -0.0085358 0.01189 0.0069145 -0.0030881 -0.0097793 0.0026065 0 -0.014291 0 -3.6263e-05 0 0.00065817 0 1.0375
5.8516 -0.041859 -0.038541 -0.049513 -0.05099 -0.042932 -0.045876 -0.046657 -0.053043 -0.058192 -0.069253 -0.072942 3.9178 -0.0071917 -0.0030886 -0.010885 -0.011051 0.019076 0.0025931 -0.0024881 -0.011528 0.00071199 0 -0.013972 0 0.00025749 0 0.0007079 0 1.0456
5.8555 -0.033068 -0.031851 -0.035937 -0.0503 -0.024286 -0.034552 -0.051158 -0.064852 -0.068884 -0.064505 -0.07954 3.7811 -0.0035621 -0.0011727 -0.0084459 -0.011783 0.025219 -0.0022688 -0.00090282 -0.0067083 -0.001077 0 -0.014143 0 0.00057267 0 0.0006946 0 1.0048
5.8594 -0.024945 -0.026553 -0.023586 -0.043801 -0.014487 -0.018995 -0.051929 -0.067107 -0.069179 -0.049812 -0.06796 3.6305 0.0011674 0.0046422 -0.0052165 -0.0097159 0.025831 -0.0046209 0.0010981 0.0018168 -0.0008194 0 -0.014587 0 0.00066291 0 0.00066479 0 0.88482
5.8633 -0.01715 -0.019831 -0.015746 -0.032457 -0.016119 -0.005911 -0.041349 -0.050161 -0.054675 -0.028959 -0.043768 3.4623 0.0042171 0.011109 -0.0028687 -0.0068083 0.019446 -0.0036593 0.0022262 0.0083258 0.0012886 0 -0.014817 0 0.00042049 0 0.00068949 0 0.65682
5.8672 -0.0089148 -0.0092456 -0.010013 -0.017514 -0.020559 0.00018015 -0.017849 -0.01642 -0.02524 -0.0077118 -0.014974 3.2803 0.0041147 0.013303 -0.0018096 -0.0058687 0.0080473 -0.00074697 0.0014038 0.0090835 0.0029141 0 -0.014463 0 -3.1297e-05 0 0.00077747 0 0.31086
5.8711 0.00030205 0.0043127 -0.00075428 0.0011906 -0.014968 0.0020024 0.011114 0.020164 0.012743 0.0099246 0.013782 3.098 0.0017498 0.0089568 -0.0013027 -0.0077898 -0.0043884 0.0021842 -0.0011268 0.0051483 0.001727 0 -0.013568 0 -0.00043513 0 0.00079374 0 -0.1163
5.875 0.010365 0.01681 0.014878 0.023501 0.0057533 0.0074129 0.033739 0.0445 0.047678 0.023753 0.040692 2.9327 -0.00052749 0.00072365 -0.00062615 -0.010845 -0.014101 0.0039933 -0.0036833 0.00082349 -0.0022003 0 -0.012591 0 -0.0005825 0 0.00051227 0 -0.5357
5.8789 0.020361 0.024446 0.033037 0.045802 0.033116 0.021409 0.042852 0.051501 0.068356 0.035988 0.062529 2.7923 -0.00088404 -0.0058969 4.6274e-05 -0.012495 -0.019271 0.0044652 -0.0043896 -0.00048102 -0.0060077 0 -0.012085 0 -0.00043177 0 -0.00018148 0 -0.84243
5.8828 0.028914 0.027042 0.045442 0.060765 0.051342 0.039856 0.04123 0.047976 0.070443 0.047629 0.073226 2.6678 0.00067133 -0.0070551 -2.6177e-05 -0.011728 -0.020442 0.0037243 -0.0028194 0.0009373 -0.0062268 0 -0.012294 0 -9.8695e-05 0 -0.0011034 0 -0.97379
5.8867 0.034907 0.028153 0.046235 0.061752 0.050743 0.051655 0.03826 0.044231 0.058753 0.056073 0.068086 2.5395 0.0026173 -0.0033259 -0.001049 -0.0096815 -0.01959 0.0019852 -0.00051942 0.0019353 -0.0017322 0 -0.012988 0 0.00023391 0 -0.0018085 0 -0.9454
5.8906 0.038257 0.031783 0.037403 0.04873 0.036325 0.04832 0.040977 0.044155 0.04322 0.056664 0.049463 2.393 0.0033832 0.0015871 -0.0021423 -0.0082509 -0.018477 -9.5746e-05 0.00020505 -0.00010725 0.0051321 0 -0.013646 0 0.00041115 0 -0.0018846 0 -0.83603
5.8945 0.040165 0.038855 0.027771 0.030141 0.023791 0.032518 0.047923 0.043503 0.031804 0.047361 0.027374 2.2318 0.0025494 0.0045775 -0.0020944 -0.0082945 -0.017445 -0.0012195 -0.0017316 -0.0046882 0.010304 0 -0.01386 0 0.00037149 0 -0.0012873 0 -0.73522
5.8984 0.042452 0.046709 0.026306 0.018171 0.026443 0.017392 0.051683 0.037419 0.026307 0.032434 0.013399 2.0738 0.00085401 0.0055029 -0.00070866 -0.0091906 -0.015595 -0.00012066 -0.0051914 -0.0086085 0.011144 0 -0.013621 0 0.00018047 0 -0.00042406 0 -0.69704
5.9023 0.046319 0.051901 0.035474 0.020674 0.04446 0.016583 0.04758 0.028666 0.024354 0.021346 0.013199 1.9347 -0.000723 0.0061323 0.00073138 -0.0098735 -0.0123 0.003226 -0.0077037 -0.0088006 0.0082782 0 -0.013277 0 1.5697e-05 0 0.00010946 0 -0.73276
5.9063 0.051439 0.053402 0.050198 0.036238 0.065589 0.033302 0.039904 0.027373 0.024947 0.022889 0.024455 1.8144 -0.0017844 0.007272 0.0005375 -0.010015 -0.0088017 0.0070826 -0.0074875 -0.0049357 0.0046441 0 -0.0132 0 7.5064e-05 0 -5.8637e-05 0 -0.83511
5.9102 0.056165 0.053139 0.062759 0.056314 0.075953 0.057819 0.039175 0.041836 0.031509 0.038904 0.041408 1.6994 -0.0025438 0.0074306 -0.0017235 -0.010119 -0.0082103 0.0089136 -0.0048519 0.00034947 0.0028 0 -0.013457 0 0.00042962 0 -0.00083881 0 -0.99915
5.9141 0.058685 0.053608 0.068819 0.072242 0.071061 0.07528 0.052388 0.069273 0.048741 0.062666 0.060433 1.5792 -0.0032393 0.0045296 -0.0046463 -0.010649 -0.013385 0.0072561 -0.0018103 0.0035897 0.002982 0 -0.013771 0 0.00092415 0 -0.0017867 0 -1.2142
5.918 0.058201 0.055179 0.069362 0.080942 0.057897 0.076865 0.075135 0.095884 0.075898 0.083273 0.080541 1.4599 -0.0036522 -0.0012413 -0.0061347 -0.01131 -0.024105 0.0029318 -0.00033353 0.0031195 0.0035264 0 -0.013799 0 0.0012384 0 -0.0024352 0 -1.438
5.9219 0.055214 0.0558 0.067632 0.084677 0.04748 0.064987 0.093166 0.10672 0.10323 0.09252 0.098944 1.3594 -0.0032198 -0.0066574 -0.0052059 -0.011301 -0.036023 -0.0014982 -0.00080114 0.0001769 0.0029484 0 -0.013467 0 0.0011073 0 -0.0025744 0 -1.59
5.9258 0.050914 0.053262 0.064914 0.08602 0.045461 0.049182 0.092724 0.09656 0.11623 0.088981 0.10799 1.2894 -0.0015949 -0.0078876 -0.0027174 -0.010204 -0.042828 -0.0036138 -0.0019186 -0.0021769 0.0014792 0 -0.013059 0 0.00054243 0 -0.0022917 0 -1.5844
5.9297 0.046419 0.04763 0.059538 0.083535 0.048831 0.037619 0.071182 0.072233 0.10526 0.076811 0.098786 1.2404 0.00087784 -0.0038818 -0.00039344 -0.0084723 -0.040407 -0.0027922 -0.0020174 -0.0013697 0.00059232 0 -0.01298 0 -0.00013964 0 -0.0018117 0 -1.3864
5.9336 0.042527 0.041454 0.049795 0.072743 0.050365 0.032073 0.039225 0.045388 0.07309 0.061369 0.069521 1.1879 0.003167 0.0025981 0.00075284 -0.0070419 -0.029838 -0.00034886 -0.00051245 0.0028246 0.0011775 0 -0.013401 0 -0.00053262 0 -0.0013207 0 -1.0466
5.9375 0.039882 0.03766 0.037355 0.051674 0.045598 0.029798 0.013051 0.023342 0.03373 0.04591 0.030128 1.113 0.0040538 0.0073286 0.00098364 -0.0065276 -0.016669 0.0017654 0.0017001 0.0081386 0.0023955 0 -0.014088 0 -0.00043721 0 -0.00091187 0 -0.67976
5.9414 0.038934 0.037236 0.02732 0.025624 0.036046 0.028779 0.0032073 0.0065777 0.0034666 0.031656 -0.0024842 1.0202 0.0028449 0.0080959 0.00097568 -0.006874 -0.0069351 0.0024857 0.0030985 0.011432 0.0024917 0 -0.014574 0 2.2743e-06 0 -0.0006338 0 -0.40329
5.9453 0.039451 0.038771 0.024544 0.0060306 0.026903 0.030295 0.008806 -0.0062093 -0.0088751 0.01991 -0.015731 0.93415 -8.0292e-05 0.0060537 0.00072161 -0.007713 -0.0031186 0.002155 0.0027929 0.010934 0.00076259 0 -0.014492 0 0.00042801 0 -0.00053391 0 -0.2781
[truncated: 1,660,975 more chars]
