# Supplementary material for: Dataset from dynamic shake-table testing of five full-scale single leaf and cavity URM walls subjected to out-of-plane two-way bending
Source: Data Brief. 2019 Mar 20;24:103854. doi: 10.1016/j.dib.2019.103854 (PMC6480314; doi:10.1016/j.dib.2019.103854)
Supplement: Multimedia component 2 [file mmc2.zip › DATA/CS-010-RR/Test9.txt]

0 -0.0023664 -0.0012835 0.0018539 -0.0026354 0.0030199 -0.0054441 -0.0045278 -0.0043635 -0.0031041 -0.002499 -0.0024594 0.07423 0 0 0 0 0 0 0 0 0 0 0 0 0 0 0 0 0
0.003906 -0.0022758 -0.0011793 -0.0039583 -0.0016117 -0.0026221 -0.0026511 -0.0048399 -0.0044732 -0.0058436 -0.00034505 -0.0015295 0.071834 0 0 0 0 0 0 0 0 0 0 0 0 0 0 0 0 0
0.007812 -0.0016768 -0.0011451 -0.0092816 -0.00018956 -0.0077211 0.0019513 -0.0019124 -0.0022235 -0.0042749 0.00050825 -0.0019681 0.050046 0 0 0 0 0 0 0 0 0 0 0 0 0 0 0 0 0
0.011719 -0.001319 -0.0011205 -0.011062 0.0010387 -0.0090151 0.0050825 0.0028055 0.00085584 3.6019e-05 -0.00023103 -0.0032288 0.026054 0 0 0 0 0 0 0 0 0 0 0 0 0 0 0 0 0
0.015625 -0.0016347 -0.0010304 -0.0083649 0.0018514 -0.0056398 0.0046153 0.0061469 0.0022981 0.0036042 -0.0014359 -0.0042386 0.015359 0 0 0 0 0 0 0 0 0 0 0 0 0 0 0 0 0
0.019531 -0.0023828 -0.00083946 -0.0028053 0.0019893 0.00033623 0.00090979 0.0054693 0.00076064 0.0037375 -0.0015586 -0.0042607 0.017937 0 0 0 0 0 0 0 0 0 0 0 0 0 0 0 0 0
0.023437 -0.0029471 -0.00055941 0.0026033 0.00096922 0.0053837 -0.0036389 0.00081208 -0.0028109 0.00054004 -7.8525e-05 -0.00322 0.020789 0 0 0 0 0 0 0 0 0 0 0 0 0 0 0 0 0
0.027344 -0.0029484 -0.00022715 0.0052322 -0.0014293 0.0068084 -0.0063305 -0.0048784 -0.0059672 -0.0032671 0.0018648 -0.0015527 0.013486 0 0 0 0 0 0 0 0 0 0 0 0 0 0 0 0 0
0.03125 -0.0025367 0.00010999 0.0041357 -0.0044872 0.0042799 -0.0058803 -0.0078632 -0.0067613 -0.0044983 0.0023069 2.5234e-05 -8.6865e-05 0 0 0 0 0 0 0 0 0 0 0 0 0 0 0 0 0
0.035156 -0.0021017 0.00039618 0.00033695 -0.006595 -0.0002372 -0.0030593 -0.0064826 -0.0051805 -0.0019579 0.00015574 0.00072155 -0.0061978 0 0 0 0 0 0 0 0 0 0 0 0 0 0 0 0 0
0.039062 -0.0017716 0.00057972 -0.0038133 -0.0063007 -0.0038524 -1.6695e-05 -0.0024182 -0.0028333 0.0026501 -0.0036647 4.6472e-05 0.0031969 0 0 0 0 0 0 0 0 0 0 0 0 0 0 0 0 0
0.042969 -0.0012878 0.00064634 -0.0058403 -0.0035451 -0.0044663 0.0011489 0.00077807 -0.0013737 0.006002 -0.006653 -0.0016484 0.020865 0 0 0 0 0 0 0 0 0 0 0 0 0 0 0 0 0
0.046875 -0.00041073 0.00064066 -0.0044604 8.4909e-05 -0.0019021 -0.00031429 0.0007009 -0.0012032 0.0056292 -0.0064978 -0.0029988 0.031273 0 0 0 0 0 0 0 0 0 0 0 0 0 0 0 0 0
0.050781 0.00060032 0.00063166 -0.00042289 0.0024389 0.0020568 -0.003356 -0.0019157 -0.001516 0.0017207 -0.0028309 -0.0023734 0.026822 0 0 0 0 0 0 0 0 0 0 0 0 0 0 0 0 0
0.054687 0.0010145 0.00063046 0.0037268 0.0023638 0.0047184 -0.0057399 -0.0039576 -0.001371 -0.00307 0.0023844 0.00071604 0.015808 0 0 0 0 0 0 0 0 0 0 0 0 0 0 0 0 0
0.058594 0.00023569 0.00053914 0.0051152 0.00044953 0.0041128 -0.0054029 -0.0027805 -0.00059636 -0.0056117 0.0061154 0.0047144 0.013191 0 0 0 0 0 0 0 0 0 0 0 0 0 0 0 0 0
0.0625 -0.0015705 0.00021224 0.0024946 -0.0015811 0.00029844 -0.0018055 0.0013542 0.00026444 -0.0045358 0.00624 0.0067383 0.023702 0 0 0 0 0 0 0 0 0 0 0 0 0 0 0 0 0
0.066406 -0.0034663 -0.00038423 -0.0026962 -0.0022184 -0.0045387 0.0035546 0.0054011 0.00066495 -0.0010574 0.0028531 0.0047084 0.035485 0 0 0 0 0 0 0 0 0 0 0 0 0 0 0 0 0
0.070312 -0.0044079 -0.0010496 -0.0071449 -0.0011281 -0.0074197 0.0078706 0.0060915 0.00054331 0.0021434 -0.0019126 -0.00074792 0.031739 0 0 0 0 0 0 0 0 0 0 0 0 0 0 0 0 0
0.074219 -0.0039946 -0.0014074 -0.0079554 0.00087162 -0.0065432 0.0086508 0.0026753 0.0001438 0.0029973 -0.0053012 -0.0063838 0.0086926 0 0 0 0 0 0 0 0 0 0 0 0 0 0 0 0 0
0.078125 -0.0026354 -0.0011541 -0.0047376 0.0025391 -0.0024961 0.0052598 -0.0025167 -0.00043115 0.0014383 -0.0055768 -0.0086027 -0.019084 0 0 0 0 0 0 0 0 0 0 0 0 0 0 0 0 0
0.082031 -0.0010525 -0.00031991 0.00015855 0.0029617 0.002228 -0.00062254 -0.0060747 -0.0012882 -0.00085905 -0.0028945 -0.0061744 -0.03232 0 0 0 0 0 0 0 0 0 0 0 0 0 0 0 0 0
0.085937 0.00032742 0.00069104 0.0034684 0.0019185 0.0050414 -0.0059576 -0.0062214 -0.0023438 -0.0019925 0.00099757 -0.0011559 -0.026085 0 0 0 0 0 0 0 0 0 0 0 0 0 0 0 0 0
0.089844 0.0014935 0.0013557 0.0034216 -0.00011535 0.0049849 -0.008132 -0.0038925 -0.0030329 -0.0012712 0.0038904 0.0027504 -0.01446 0 0 0 0 0 0 0 0 0 0 0 0 0 0 0 0 0
0.09375 0.0024574 0.0014039 0.00082779 -0.002177 0.0030639 -0.0064536 -0.0014537 -0.0026442 0.0004993 0.0043497 0.0030132 -0.01544 0 0 0 0 0 0 0 0 0 0 0 0 0 0 0 0 0
0.097656 0.0028896 0.0010034 -0.0018821 -0.0032296 0.0011187 -0.0024597 -0.00045882 -0.0010636 0.0018884 0.0023908 -3.1862e-05 -0.031238 0 0 0 0 0 0 0 0 0 0 0 0 0 0 0 0 0
0.10156 0.0022914 0.00059462 -0.0026696 -0.0027576 0.00034798 0.0010883 -0.00055207 0.00086905 0.0019582 -0.00067818 -0.0038117 -0.044637 0 0 0 0 0 0 0 0 0 0 0 0 0 0 0 0 0
0.10547 0.00059329 0.0005072 -0.0012544 -0.0012223 0.00070583 0.0018765 -0.00034723 0.0018987 0.00072031 -0.0030642 -0.0056729 -0.036213 0 0 0 0 0 0 0 0 0 0 0 0 0 0 0 0 0
0.10938 -0.0014676 0.00068755 0.0010768 0.00011409 0.0014103 -0.00060308 0.00081568 0.001392 -0.0012125 -0.0034724 -0.0046826 -0.0057822 0 0 0 0 0 0 0 0 0 0 0 0 0 0 0 0 0
0.11328 -0.0027082 0.00077368 0.0027118 0.0001013 0.001784 -0.0047504 0.0020755 -9.3373e-05 -0.0032111 -0.0017638 -0.0018207 0.023929 0 0 0 0 0 0 0 0 0 0 0 0 0 0 0 0 0
0.11719 -0.002398 0.00044732 0.0027994 -0.0012791 0.0015731 -0.0077672 0.0019861 -0.0012796 -0.004858 0.0010221 0.0011517 0.026629 0 0 0 0 0 0 0 0 0 0 0 0 0 0 0 0 0
0.12109 -0.00090616 -0.00025578 0.0014581 -0.0027376 0.00069259 -0.0072992 0.00018991 -0.0012567 -0.0057884 0.0032682 0.0029341 -0.0026834 0 0 0 0 0 0 0 0 0 0 0 0 0 0 0 0 0
0.125 0.00054307 -0.00095809 -0.00065205 -0.002684 -0.00096519 -0.0029127 -0.0019003 -0.00018773 -0.0055837 0.0036989 0.0031535 -0.041086 0 0 0 0 0 0 0 0 0 0 0 0 0 0 0 0 0
0.12891 0.00085302 -0.0012622 -0.0027436 -0.00065532 -0.0032257 0.0034736 -0.0021779 0.00096511 -0.0040416 0.0021337 0.0021332 -0.056524 0 0 0 0 0 0 0 0 0 0 0 0 0 0 0 0 0
0.13281 -6.4968e-05 -0.0010895 -0.0040397 0.0021266 -0.0052094 0.0085711 0.00025474 0.001334 -0.0016045 -0.00036398 0.0005387 -0.03547 0 0 0 0 0 0 0 0 0 0 0 0 0 0 0 0 0
0.13672 -0.0012792 -0.00073083 -0.0039089 0.0036679 -0.0055552 0.0096426 0.0041039 0.00077558 0.00059914 -0.0020999 -0.00082142 0.0054433 0 0 0 0 0 0 0 0 0 0 0 0 0 0 0 0 0
0.14063 -0.0016801 -0.00057047 -0.0022425 0.0028454 -0.0034518 0.0062118 0.0067641 -0.00025715 0.0013674 -0.0018319 -0.0012351 0.034064 0 0 0 0 0 0 0 0 0 0 0 0 0 0 0 0 0
0.14453 -0.00091069 -0.00073819 0.00020031 0.00032367 0.00037775 0.0004105 0.0063434 -0.0012762 0.0003117 0.00034211 -0.00052566 0.030218 0 0 0 0 0 0 0 0 0 0 0 0 0 0 0 0 0
0.14844 0.0004149 -0.00099875 0.0020268 -0.0020625 0.0038426 -0.0043564 0.0031291 -0.0020653 -0.0017239 0.002945 0.00063779 0.0017808 0 0 0 0 0 0 0 0 0 0 0 0 0 0 0 0 0
0.15234 0.0013259 -0.00096602 0.0021234 -0.0028568 0.0049471 -0.0055922 -0.00069988 -0.0024802 -0.0031449 0.0040822 0.0010826 -0.02392 0 0 0 0 0 0 0 0 0 0 0 0 0 0 0 0 0
0.15625 0.0013241 -0.00044122 0.00057527 -0.0020504 0.0033892 -0.0032606 -0.0028071 -0.0021676 -0.0026949 0.0028119 0.00011609 -0.024618 0 0 0 0 0 0 0 0 0 0 0 0 0 0 0 0 0
0.16016 0.00069384 0.00041615 -0.0012949 -0.00080349 0.00083157 0.0003531 -0.0024207 -0.00075128 -0.00035465 -8.2659e-05 -0.0016459 -0.0017984 0 0 0 0 0 0 0 0 0 0 0 0 0 0 0 0 0
0.16406 0.00010879 0.0012076 -0.0019397 -0.0002643 -0.00048712 0.0023356 -0.00070188 0.0015589 0.0025963 -0.0025834 -0.002518 0.021765 0 0 0 0 0 0 0 0 0 0 0 0 0 0 0 0 0
0.16797 1.5032e-06 0.0015759 -0.00083192 -0.00067665 0.00039652 0.0011677 0.00040308 0.0036269 0.0043731 -0.0029113 -0.0010784 0.022218 0 0 0 0 0 0 0 0 0 0 0 0 0 0 0 0 0
0.17188 0.0002956 0.0014098 0.0011479 -0.0014908 0.0024856 -0.0023156 -0.00020344 0.0039291 0.0037698 -0.00087954 0.0024779 -0.0050562 0 0 0 0 0 0 0 0 0 0 0 0 0 0 0 0 0
0.17578 0.00065779 0.00084839 0.002486 -0.0020978 0.0038316 -0.0055945 -0.0019542 0.0017579 0.00086046 0.0019577 0.006233 -0.041374 0 0 0 0 0 0 0 0 0 0 0 0 0 0 0 0 0
0.17969 0.00090236 0.00014271 0.0022216 -0.0022892 0.0032082 -0.0061898 -0.0031739 -0.0019062 -0.0030325 0.0035026 0.0079145 -0.059253 0 0 0 0 0 0 0 0 0 0 0 0 0 0 0 0 0
0.18359 0.0010987 -0.00047967 0.00050312 -0.0020623 0.00093022 -0.0032515 -0.0024792 -0.0047564 -0.0060134 0.0027058 0.0066314 -0.0434 0 0 0 0 0 0 0 0 0 0 0 0 0 0 0 0 0
0.1875 0.0013259 -0.00087333 -0.0017991 -0.0012525 -0.0017298 0.0019492 9.0024e-05 -0.0046834 -0.0065637 0.00028678 0.0035086 -0.0022169 0 0 0 0 0 0 0 0 0 0 0 0 0 0 0 0 0
0.19141 0.0014327 -0.00098755 -0.0038149 0.00036367 -0.0036964 0.0068101 0.0030404 -0.0013663 -0.0043326 -0.0019313 0.00072461 0.038038 0 0 0 0 0 0 0 0 0 0 0 0 0 0 0 0 0
0.19531 0.0011456 -0.00088237 -0.0049739 0.0025434 -0.0046205 0.0089156 0.0044758 0.0033152 -0.00039176 -0.0024398 -0.00015333 0.051457 0 0 0 0 0 0 0 0 0 0 0 0 0 0 0 0 0
0.19922 0.00044714 -0.00072747 -0.0048216 0.0043688 -0.0044938 0.0074029 0.003434 0.006429 0.0032402 -0.0010483 0.00086199 0.029868 0 0 0 0 0 0 0 0 0 0 0 0 0 0 0 0 0
0.20313 -0.00021194 -0.00072117 -0.0029596 0.0048626 -0.0031463 0.0034371 0.00054572 0.0059203 0.0046754 0.0011993 0.0025439 -0.012434 0 0 0 0 0 0 0 0 0 0 0 0 0 0 0 0 0
0.20703 -0.00019621 -0.00093365 0.00048179 0.0039597 -0.00046403 -0.0004818 -0.0024271 0.0019941 0.0033067 0.0028968 0.0035858 -0.049171 0 0 0 0 0 0 0 0 0 0 0 0 0 0 0 0 0
0.21094 0.00071486 -0.0011945 0.0042807 0.0027504 0.0028634 -0.0020448 -0.0038051 -0.002959 0.00030863 0.0031099 0.003435 -0.059815 0 0 0 0 0 0 0 0 0 0 0 0 0 0 0 0 0
0.21484 0.0019807 -0.0011645 0.0063846 0.0025039 0.0051357 -0.00062389 -0.0030679 -0.0058161 -0.001973 0.0016571 0.0022967 -0.042041 0 0 0 0 0 0 0 0 0 0 0 0 0 0 0 0 0
0.21875 0.002622 -0.0005916 0.0052626 0.0032883 0.0046698 0.0022567 -0.0010533 -0.0046333 -0.0015142 -0.0010183 0.00065408 -0.010817 0 0 0 0 0 0 0 0 0 0 0 0 0 0 0 0 0
0.22266 0.0020222 0.0004368 0.0013803 0.0036454 0.001394 0.0039147 0.00076959 0.00012975 0.0019132 -0.0039908 -0.0010515 0.013838 0 0 0 0 0 0 0 0 0 0 0 0 0 0 0 0 0
0.22656 0.00051938 0.0014741 -0.00268 0.0018926 -0.0025635 0.00242 0.0013222 0.0057949 0.0063275 -0.0059632 -0.0023796 0.020349 0 0 0 0 0 0 0 0 0 0 0 0 0 0 0 0 0
0.23047 -0.00078312 0.0019857 -0.0039558 -0.0020309 -0.0042043 -0.0019051 0.00046974 0.0089922 0.0086193 -0.0056767 -0.0028301 0.010549 0 0 0 0 0 0 0 0 0 0 0 0 0 0 0 0 0
0.23438 -0.00089654 0.0017166 -0.0014844 -0.0060125 -0.0020565 -0.0065636 -0.0011695 0.0076999 0.0065688 -0.0027436 -0.0020949 -0.0056962 0 0 0 0 0 0 0 0 0 0 0 0 0 0 0 0 0
0.23828 0.00021036 0.00086483 0.0027087 -0.0072754 0.002396 -0.0085827 -0.0027936 0.0025904 0.00051439 0.0016526 -0.00044781 -0.019445 0 0 0 0 0 0 0 0 0 0 0 0 0 0 0 0 0
0.24219 0.0015439 -7.4132e-05 0.0050422 -0.0047377 0.0056458 -0.0065978 -0.0038002 -0.0032329 -0.0065166 0.0050605 0.0012383 -0.027056 0 0 0 0 0 0 0 0 0 0 0 0 0 0 0 0 0
0.24609 0.0018845 -0.00065722 0.0032045 -6.3699e-05 0.0048499 -0.0017368 -0.0037909 -0.0061088 -0.010483 0.0052844 0.0020603 -0.028057 0 0 0 0 0 0 0 0 0 0 0 0 0 0 0 0 0
0.25 0.00079358 -0.00075581 -0.0019232 0.0036469 0.00010545 0.003325 -0.0025074 -0.0042115 -0.008888 0.0021397 0.001811 -0.021717 0 0 0 0 0 0 0 0 0 0 0 0 0 0 0 0 0
0.25391 -0.0010178 -0.00055347 -0.0068517 0.0044 -0.0055478 0.0062982 -5.7238e-05 0.0011225 -0.0025865 -0.0021046 0.0011583 -0.0078694 0 0 0 0 0 0 0 0 0 0 0 0 0 0 0 0 0
0.25781 -0.0022663 -0.00033982 -0.0081082 0.0027827 -0.0083724 0.0066241 0.0026966 0.0061521 0.0044663 -0.0042682 0.0010333 0.008915 0 0 0 0 0 0 0 0 0 0 0 0 0 0 0 0 0
0.26172 -0.0021267 -0.00030591 -0.0048014 0.0010854 -0.0066088 0.005299 0.0041743 0.0071945 0.0075955 -0.0027453 0.0017457 0.018459 0 0 0 0 0 0 0 0 0 0 0 0 0 0 0 0 0
0.26563 -0.00086171 -0.00048406 0.00081776 0.0010016 -0.001562 0.0036199 0.0029473 0.0031609 0.0045177 0.0011147 0.0026462 0.011677 0 0 0 0 0 0 0 0 0 0 0 0 0 0 0 0 0
0.26953 0.0004437 -0.00080213 0.0050672 0.0021322 0.0035243 0.0021355 -0.0009882 -0.0036163 -0.002892 0.004004 0.0026665 -0.0097064 0 0 0 0 0 0 0 0 0 0 0 0 0 0 0 0 0
0.27344 0.0007784 -0.0011324 0.0053854 0.002653 0.0057518 0.00066052 -0.00564 -0.0088893 -0.0095533 0.0033032 0.0012706 -0.030725 0 0 0 0 0 0 0 0 0 0 0 0 0 0 0 0 0
0.27734 -2.5436e-05 -0.0012878 0.0019014 0.0013674 0.0043272 -0.00095483 -0.0079834 -0.0093201 -0.010452 -0.00080159 -0.0010113 -0.033291 0 0 0 0 0 0 0 0 0 0 0 0 0 0 0 0 0
0.28125 -0.0012454 -0.001043 -0.0028465 -0.00094617 0.00078566 -0.0023219 -0.0060673 -0.0046895 -0.0041238 -0.00548 -0.002904 -0.01184 0 0 0 0 0 0 0 0 0 0 0 0 0 0 0 0 0
0.28516 -0.0019103 -0.00026562 -0.0055962 -0.0022246 -0.0021856 -0.0028647 -0.00070918 0.0019875 0.006091 -0.0074923 -0.0032684 0.019843 0 0 0 0 0 0 0 0 0 0 0 0 0 0 0 0 0
0.28906 -0.0015564 0.00089684 -0.0043043 -0.0011492 -0.0024382 -0.002569 0.0047299 0.0064623 0.014058 -0.0055835 -0.0018447 0.038526 0 0 0 0 0 0 0 0 0 0 0 0 0 0 0 0 0
0.29297 -0.00050429 0.0019634 0.00067762 0.0014807 0.00036558 -0.0021628 0.006595 0.0059904 0.014857 -0.0011533 0.00063716 0.030707 0 0 0 0 0 0 0 0 0 0 0 0 0 0 0 0 0
0.29688 0.00048251 0.002339 0.0067006 0.0033685 0.0044985 -0.0023628 0.003626 0.0010308 0.0080438 0.0030731 0.0029476 0.0040469 0 0 0 0 0 0 0 0 0 0 0 0 0 0 0 0 0
0.30078 0.0008016 0.0017148 0.010158 0.0027565 0.0070857 -0.0029181 -0.0020016 -0.0051111 -0.0021007 0.0050176 0.0040459 -0.019561 0 0 0 0 0 0 0 0 0 0 0 0 0 0 0 0 0
0.30469 0.00038691 0.00034806 0.0085228 -3.8105e-06 0.0058359 -0.0025663 -0.0061802 -0.0083888 -0.0094951 0.0042837 0.0035601 -0.022902 0 0 0 0 0 0 0 0 0 0 0 0 0 0 0 0 0
0.30859 -0.00036447 -0.0010412 0.0020511 -0.0027404 0.00068304 -0.0001969 -0.0058448 -0.0065253 -0.010259 0.0018114 0.0018727 -0.0068135 0 0 0 0 0 0 0 0 0 0 0 0 0 0 0 0 0
0.3125 -0.00094965 -0.0017295 -0.0059862 -0.0032736 -0.0057853 0.0037673 -0.0011941 -0.00040271 -0.0050378 -0.0010658 -0.0001522 0.013664 0 0 0 0 0 0 0 0 0 0 0 0 0 0 0 0 0
0.31641 -0.0010718 -0.001475 -0.011036 -0.0011248 -0.0096929 0.0071889 0.0044767 0.0064853 0.0018131 -0.0032186 -0.0016348 0.025062 0 0 0 0 0 0 0 0 0 0 0 0 0 0 0 0 0
0.32031 -0.00071107 -0.00065256 -0.010124 0.00226 -0.0083936 0.0076822 0.0071541 0.010178 0.0053976 -0.0038191 -0.0021015 0.026774 0 0 0 0 0 0 0 0 0 0 0 0 0 0 0 0 0
0.32422 -9.1009e-06 6.3044e-05 -0.0039562 0.0047522 -0.0024519 0.0046257 0.0049247 0.0086807 0.0035215 -0.0024512 -0.0016388 0.027323 0 0 0 0 0 0 0 0 0 0 0 0 0 0 0 0 0
0.32813 0.00085559 0.0002089 0.0033922 0.0050549 0.0044905 -3.9711e-05 -0.00075441 0.0031801 -0.0021128 0.00047665 -0.00071025 0.031443 0 0 0 0 0 0 0 0 0 0 0 0 0 0 0 0 0
0.33203 0.0016952 -0.0001612 0.0072034 0.003317 0.0080928 -0.0030785 -0.006115 -0.0027543 -0.0073268 0.0034699 0.00018639 0.03328 0 0 0 0 0 0 0 0 0 0 0 0 0 0 0 0 0
0.33594 0.0022889 -0.00059016 0.0053884 0.0006467 0.0063217 -0.0023973 -0.0076284 -0.005485 -0.0083605 0.0045303 0.00073584 0.023694 0 0 0 0 0 0 0 0 0 0 0 0 0 0 0 0 0
0.33984 0.0024156 -0.00061502 -0.00011922 -0.0017886 0.00087258 0.0012823 -0.0042911 -0.0036334 -0.00431 0.0025422 0.00077836 0.0033661 0 0 0 0 0 0 0 0 0 0 0 0 0 0 0 0 0
0.34375 0.0019761 -0.00010851 -0.0049004 -0.0033187 -0.0040769 0.0048742 0.0018135 0.0011316 0.0023621 -0.0015842 0.00022478 -0.013909 0 0 0 0 0 0 0 0 0 0 0 0 0 0 0 0 0
0.34766 0.0011182 0.0006842 -0.005332 -0.0037911 -0.0048576 0.005175 0.0069568 0.0053532 0.0074576 -0.0051832 -0.000834 -0.01337 0 0 0 0 0 0 0 0 0 0 0 0 0 0 0 0 0
0.35156 0.00023542 0.0013842 -0.0011306 -0.0033621 -0.00084716 0.0012012 0.0082234 0.00618 0.007751 -0.0056019 -0.0018857 0.0047269 0 0 0 0 0 0 0 0 0 0 0 0 0 0 0 0 0
0.35547 -0.00020883 0.0017529 0.0046551 -0.0023592 0.0052147 -0.0050757 0.005381 0.0032124 0.0030851 -0.0021821 -0.0020442 0.022649 0 0 0 0 0 0 0 0 0 0 0 0 0 0 0 0 0
0.35938 5.1312e-05 0.0017849 0.0079993 -0.0012083 0.0092023 -0.010028 0.00093698 -0.0014294 -0.0034869 0.003153 -0.00068417 0.020797 0 0 0 0 0 0 0 0 0 0 0 0 0 0 0 0 0
0.36328 0.00089709 0.0015998 0.0067138 -0.00027483 0.008357 -0.010695 -0.0016727 -0.0047297 -0.0076699 0.0072173 0.0017072 -0.0029737 0 0 0 0 0 0 0 0 0 0 0 0 0 0 0 0 0
0.36719 0.0018567 0.0012888 0.0017281 0.00035446 0.0029578 -0.0065566 -0.00054184 -0.0048311 -0.0067695 0.0077472 0.003382 -0.029831 0 0 0 0 0 0 0 0 0 0 0 0 0 0 0 0 0
0.37109 0.0023627 0.00087028 -0.0038123 0.00091787 -0.00401 0.00026318 0.0033315 -0.0020883 -0.0014877 0.0047894 0.002471 -0.036817 0 0 0 0 0 0 0 0 0 0 0 0 0 0 0 0 0
0.375 0.0020896 0.00036583 -0.0067084 0.0017123 -0.0087514 0.0063295 0.006783 0.0014431 0.0046229 0.00040319 -0.0012149 -0.018261 0 0 0 0 0 0 0 0 0 0 0 0 0 0 0 0 0
0.37891 0.0011559 -0.00012457 -0.0055807 0.002705 -0.0088532 0.008854 0.0068328 0.0035052 0.007694 -0.0028488 -0.0053372 0.0091381 0 0 0 0 0 0 0 0 0 0 0 0 0 0 0 0 0
0.38281 4.6095e-05 -0.00045459 -0.0014106 0.0034128 -0.00454 0.0071548 0.0029051 0.0029884 0.0062086 -0.0034035 -0.0063417 0.022507 0 0 0 0 0 0 0 0 0 0 0 0 0 0 0 0 0
0.38672 -0.00070102 -0.00055163 0.0032848 0.0032353 0.0015845 0.0028638 -0.0027631 0.00033633 0.0018191 -0.0013186 -0.0023258 0.014124 0 0 0 0 0 0 0 0 0 0 0 0 0 0 0 0 0
0.39063 -0.00081898 -0.00049576 0.0059544 0.0019989 0.0060778 -0.001177 -0.0067998 -0.0029989 -0.0022002 0.0020241 0.0048406 -0.0030866 0 0 0 0 0 0 0 0 0 0 0 0 0 0 0 0 0
0.39453 -0.0004173 -0.0004542 0.0053449 0.00022845 0.0066192 -0.0026705 -0.0071076 -0.0054754 -0.0034967 0.0046849 0.010268 -0.010549 0 0 0 0 0 0 0 0 0 0 0 0 0 0 0 0 0
0.39844 0.0002008 -0.00050902 0.002061 -0.0011261 0.0033069 -0.0012283 -0.0041393 -0.0061611 -0.002092 0.0050349 0.0095547 -0.0034355 0 0 0 0 0 0 0 0 0 0 0 0 0 0 0 0 0
0.40234 0.00082743 -0.00053702 -0.0018568 -0.001327 -0.0014706 0.0015072 -0.00020846 -0.0049845 0.00025992 0.0025679 0.0024195 0.0055021 0 0 0 0 0 0 0 0 0 0 0 0 0 0 0 0 0
0.40625 0.0014739 -0.00027839 -0.0041095 -0.00037149 -0.0045498 0.0030694 0.0023724 -0.0026324 0.0019277 -0.0016122 -0.0066463 0.00091691 0 0 0 0 0 0 0 0 0 0 0 0 0 0 0 0 0
0.41016 0.0022168 0.00042983 -0.0034556 0.0009771 -0.0039727 0.0018915 0.0027264 -0.00025127 0.0026315 -0.0050945 -0.011511 -0.017798 0 0 0 0 0 0 0 0 0 0 0 0 0 0 0 0 0
0.41406 0.0029355 0.0014418 -0.00040808 0.0016581 -0.00016681 -0.0016325 0.0014658 0.00098986 0.0030294 -0.0054635 -0.0089771 -0.035478 0 0 0 0 0 0 0 0 0 0 0 0 0 0 0 0 0
0.41797 0.0032504 0.0023122 0.0031342 0.00097609 0.0044299 -0.0054591 -0.0002581 0.00042782 0.0033862 -0.002005 -0.0011468 -0.037547 0 0 0 0 0 0 0 0 0 0 0 0 0 0 0 0 0
0.42188 0.0027955 0.0025598 0.0050958 -0.00092759 0.006984 -0.0072836 -0.0016092 -0.0016647 0.002953 0.0034486 0.0062961 -0.02615 0 0 0 0 0 0 0 0 0 0 0 0 0 0 0 0 0
0.42578 0.0016162 0.0020047 0.0044728 -0.003054 0.0059873 -0.0059742 -0.0021882 -0.004058 0.00085297 0.0074619 0.0084194 -0.01834 0 0 0 0 0 0 0 0 0 0 0 0 0 0 0 0 0
0.42969 0.0002968 0.00091413 0.0018114 -0.0040256 0.0019872 -0.0021091 -0.0017507 -0.0051334 -0.0024535 0.0073265 0.0045034 -0.027531 0 0 0 0 0 0 0 0 0 0 0 0 0 0 0 0 0
0.43359 -0.00038524 -0.00016977 -0.0013062 -0.0028819 -0.0029623 0.0025542 -0.00021176 -0.00384 -0.0048564 0.0031011 -0.0019188 -0.047527 0 0 0 0 0 0 0 0 0 0 0 0 0 0 0 0 0
0.4375 -4.4921e-05 -0.00079748 -0.0032901 0.00021698 -0.0065514 0.0061077 0.0019622 -0.00047062 -0.0041408 -0.0022964 -0.006078 -0.056619 0 0 0 0 0 0 0 0 0 0 0 0 0 0 0 0 0
0.44141 0.00098878 -0.00089049 -0.0033515 0.0038647 -0.007321 0.0073237 0.0036183 0.0033271 -0.00016012 -0.00514 -0.0053974 -0.038788 0 0 0 0 0 0 0 0 0 0 0 0 0 0 0 0 0
0.44531 0.0019342 -0.00071855 -0.0016812 0.0061125 -0.005145 0.0060032 0.0035958 0.0054502 0.0044874 -0.0035569 -0.00080845 -0.0010103 0 0 0 0 0 0 0 0 0 0 0 0 0 0 0 0 0
0.44922 0.0022072 -0.00061336 0.00088198 0.005699 -0.001114 0.0029687 0.0018344 0.0046607 0.0062433 0.0012297 0.0045192 0.031232 0 0 0 0 0 0 0 0 0 0 0 0 0 0 0 0 0
0.45313 0.0018933 -0.00067354 0.0033233 0.002996 0.0029546 -0.000179 -0.00021952 0.0014624 0.0035466 0.0059437 0.0075427 0.036588 0 0 0 0 0 0 0 0 0 0 0 0 0 0 0 0 0
0.45703 0.0016091 -0.00071311 0.0048217 -0.00012289 0.0052425 -0.0016389 -0.00060851 -0.0021193 -0.001576 0.0076466 0.0069826 0.016704 0 0 0 0 0 0 0 0 0 0 0 0 0 0 0 0 0
0.46094 0.0018735 -0.00048407 0.0050031 -0.0015696 0.0047697 -0.00036994 0.0014042 -0.0038034 -0.004828 0.0056204 0.0035153 -0.0068881 0 0 0 0 0 0 0 0 0 0 0 0 0 0 0 0 0
0.46484 0.002567 4.0994e-05 0.0040948 -0.00062164 0.0020145 0.0029868 0.0044525 -0.0025676 -0.0029717 0.0015018 -0.0010002 -0.014228 0 0 0 0 0 0 0 0 0 0 0 0 0 0 0 0 0
0.46875 0.0029919 0.00059188 0.0028667 0.0014511 -0.0011738 0.0060407 0.0060198 0.00062013 0.0034763 -0.0021176 -0.0044907 -0.0050823 0 0 0 0 0 0 0 0 0 0 0 0 0 0 0 0 0
0.47266 0.0024957 0.00080715 0.0022283 0.0023307 -0.002574 0.0059323 0.0045152 0.0034011 0.010364 -0.0033977 -0.005486 0.0038551 0 0 0 0 0 0 0 0 0 0 0 0 0 0 0 0 0
0.47656 0.0010953 0.00054519 0.0026111 0.00054418 -0.0010358 0.0014052 0.00061564 0.0036037 0.012779 -0.0021335 -0.0037394 -0.0011955 0 0 0 0 0 0 0 0 0 0 0 0 0 0 0 0 0
0.48047 -0.00047114 2.4653e-05 0.0035571 -0.0031798 0.0026118 -0.0058199 -0.0033597 0.00075028 0.0085187 0.00047315 -0.00044615 -0.015297 0 0 0 0 0 0 0 0 0 0 0 0 0 0 0 0 0
0.48438 -0.0013199 -0.00033376 0.003924 -0.0062641 0.0059373 -0.01168 -0.0054215 -0.0035368 -0.00034923 0.0027049 0.0022985 -0.019566 0 0 0 0 0 0 0 0 0 0 0 0 0 0 0 0 0
0.48828 -0.0011217 -0.00023709 0.002678 -0.006199 0.0064281 -0.012315 -0.0053409 -0.0065284 -0.0088218 0.0032715 0.0027612 -0.0017049 0 0 0 0 0 0 0 0 0 0 0 0 0 0 0 0 0
0.49219 -0.00032742 0.00024441 -0.00025795 -0.0025732 0.0031458 -0.0068202 -0.0042695 -0.0061396 -0.012144 0.0019144 0.00077859 0.028877 0 0 0 0 0 0 0 0 0 0 0 0 0 0 0 0 0
0.49609 0.00024519 0.0007154 -0.0037524 0.0024128 -0.0026084 0.0018769 -0.0031543 -0.0022998 -0.008731 -0.00050022 -0.0020919 0.047407 0 0 0 0 0 0 0 0 0 0 0 0 0 0 0 0 0
0.5 8.0571e-05 0.00072551 -0.0060555 0.0054458 -0.0080235 0.0088328 -0.0017602 0.0029336 -0.0010755 -0.0024558 -0.0037363 0.036265 0 0 0 0 0 0 0 0 0 0 0 0 0 0 0 0 0
0.50391 -0.00066913 6.8878e-05 -0.0058697 0.0045196 -0.010372 0.010354 0.00063473 0.006583 0.0057841 -0.0026857 -0.0030715 0.0021633 0 0 0 0 0 0 0 0 0 0 0 0 0 0 0 0 0
0.50781 -0.0013704 -0.0010781 -0.0032082 0.00042202 -0.0084811 0.0063601 0.0037237 0.0065322 0.0073231 -0.0010293 -0.0007408 -0.028682 0 0 0 0 0 0 0 0 0 0 0 0 0 0 0 0 0
0.51172 -0.0014292 -0.002236 0.00050047 -0.0038658 -0.0033203 0.00017537 0.0057252 0.0028154 0.0023727 0.0013804 0.0016019 -0.033107 0 0 0 0 0 0 0 0 0 0 0 0 0 0 0 0 0
0.51563 -0.00071388 -0.0028459 0.0031445 -0.0053989 0.0024913 -0.0039839 0.0048447 -0.0023462 -0.005953 0.0028588 0.0026665 -0.010493 0 0 0 0 0 0 0 0 0 0 0 0 0 0 0 0 0
0.51953 0.00039204 -0.0025239 0.00313 -0.0034114 0.0059907 -0.0038946 0.0013453 -0.0058016 -0.012006 0.0023832 0.0023049 0.018176 0 0 0 0 0 0 0 0 0 0 0 0 0 0 0 0 0
0.52344 0.0012657 -0.0012493 0.00043044 0.00025388 0.0054346 -0.00055378 -0.0020409 -0.0053294 -0.011206 0.00034743 0.0011671 0.029788 0 0 0 0 0 0 0 0 0 0 0 0 0 0 0 0 0
0.52734 0.0014222 0.00058518 -0.0031381 0.0026891 0.001399 0.002913 -0.0022156 -0.0010385 -0.0032834 -0.0017634 -0.00013884 0.018788 0 0 0 0 0 0 0 0 0 0 0 0 0 0 0 0 0
0.53125 0.00078416 0.0023143 -0.0047571 0.0021696 -0.0033027 0.0036367 0.0013541 0.0045676 0.007174 -0.0025139 -0.0014024 -4.9482e-06 0 0 0 0 0 0 0 0 0 0 0 0 0 0 0 0 0
0.53516 -0.00025939 0.0033076 -0.0023197 -0.00066225 -0.0051526 0.00091431 0.0056981 0.0080163 0.013588 -0.0015266 -0.0024418 -0.0062197 0 0 0 0 0 0 0 0 0 0 0 0 0 0 0 0 0
0.53906 -0.001036 0.0032991 0.0039071 -0.0035293 -0.00225 -0.003544 0.0066202 0.0070242 0.011892 0.00042015 -0.0027135 0.008131 0 0 0 0 0 0 0 0 0 0 0 0 0 0 0 0 0
0.54297 -0.00097308 0.0025221 0.010895 -0.0044561 0.0040801 -0.006941 0.0024176 0.002057 0.0034469 0.0021381 -0.0016303 0.032995 0 0 0 0 0 0 0 0 0 0 0 0 0 0 0 0 0
0.54688 -1.1426e-05 0.0015262 0.01439 -0.0032746 0.0097843 -0.0072228 -0.00427 -0.0038062 -0.0059131 0.0028573 0.00060412 0.049887 0 0 0 0 0 0 0 0 0 0 0 0 0 0 0 0 0
0.55078 0.0012432 0.00078241 0.011703 -0.0015047 0.01072 -0.0042299 -0.0083127 -0.0067708 -0.010104 0.0024745 0.0026552 0.046735 0 0 0 0 0 0 0 0 0 0 0 0 0 0 0 0 0
0.55469 0.0018481 0.00037756 0.0039018 -0.00082315 0.0057212 0.00039654 -0.0062175 -0.0048308 -0.0071162 0.0012569 0.0028979 0.025541 0 0 0 0 0 0 0 0 0 0 0 0 0 0 0 0 0
0.55859 0.0012126 4.5992e-05 -0.0044044 -0.0015145 -0.0022766 0.0043094 0.00096113 0.00081342 -0.00016081 -0.00045268 0.00088808 -0.0013977 0 0 0 0 0 0 0 0 0 0 0 0 0 0 0 0 0
0.5625 -0.00034343 -0.00049554 -0.0079151 -0.002255 -0.0081522 0.0058087 0.0083915 0.0064721 0.0050961 -0.002181 -0.0019467 -0.021294 0 0 0 0 0 0 0 0 0 0 0 0 0 0 0 0 0
0.56641 -0.0016784 -0.0012193 -0.0043223 -0.0013864 -0.0082888 0.0046978 0.011222 0.0084085 0.004881 -0.0031799 -0.0032674 -0.028335 0 0 0 0 0 0 0 0 0 0 0 0 0 0 0 0 0
0.57031 -0.001623 -0.0017748 0.0038822 0.0014631 -0.0032278 0.002244 0.0081701 0.0053569 -0.00017422 -0.0026933 -0.0017764 -0.024707 0 0 0 0 0 0 0 0 0 0 0 0 0 0 0 0 0
0.57422 8.2665e-05 -0.0018061 0.01099 0.0048461 0.0028253 0.00034261 0.0021206 -0.00062544 -0.0060394 -0.00065715 0.0015413 -0.016814 0 0 0 0 0 0 0 0 0 0 0 0 0 0 0 0 0
0.57813 0.002486 -0.0012904 0.012055 0.0065356 0.0052741 0.00037393 -0.0024378 -0.0055561 -0.0085951 0.0018357 0.0040572 -0.01064 0 0 0 0 0 0 0 0 0 0 0 0 0 0 0 0 0
0.58203 0.0040702 -0.00056152 0.0063986 0.005276 0.0025893 0.0023806 -0.0028237 -0.0061948 -0.0064448 0.0030223 0.0035466 -0.0089018 0 0 0 0 0 0 0 0 0 0 0 0 0 0 0 0 0
0.58594 0.0038801 6.3473e-06 -0.0019633 0.001801 -0.0027335 0.0050116 0.00022929 -0.0021607 -0.0012968 0.0018041 -5.8949e-05 -0.010554 0 0 0 0 0 0 0 0 0 0 0 0 0 0 0 0 0
0.58984 0.0022227 0.00033541 -0.0072518 -0.0016865 -0.006315 0.0062817 0.0036272 0.0038829 0.003781 -0.0011296 -0.0046032 -0.012298 0 0 0 0 0 0 0 0 0 0 0 0 0 0 0 0 0
0.59375 0.00037643 0.00065303 -0.0060273 -0.0031125 -0.005266 0.0047613 0.0043933 0.0080135 0.0064325 -0.0035171 -0.0072455 -0.011269 0 0 0 0 0 0 0 0 0 0 0 0 0 0 0 0 0
0.59766 -0.00042647 0.0011588 0.00052817 -0.0019347 -0.00014266 0.0005544 0.0016213 0.0075718 0.0059312 -0.0031475 -0.0063081 -0.0073634 0 0 0 0 0 0 0 0 0 0 0 0 0 0 0 0 0
0.60156 0.00010272 0.0017038 0.007662 0.00066264 0.0057867 -0.0045228 -0.0031921 0.0027965 0.0028876 0.00032489 -0.0021438 -0.0033515 0 0 0 0 0 0 0 0 0 0 0 0 0 0 0 0 0
0.60547 0.0012251 0.0018481 0.010474 0.0027833 0.0090334 -0.0077803 -0.0072257 -0.0034009 -0.0013683 0.0049026 0.0032747 -0.0023031 0 0 0 0 0 0 0 0 0 0 0 0 0 0 0 0 0
0.60938 0.0018708 0.001285 0.0071718 0.0031681 0.0080769 -0.007165 -0.0079378 -0.0073027 -0.0051356 0.0075911 0.0074577 -0.004452 0 0 0 0 0 0 0 0 0 0 0 0 0 0 0 0 0
0.61328 0.0014647 0.00021574 -1.375e-05 0.0019052 0.0038505 -0.002622 -0.0043992 -0.0066914 -0.0066661 0.0065542 0.0084946 -0.006662 0 0 0 0 0 0 0 0 0 0 0 0 0 0 0 0 0
0.61719 0.0002359 -0.00073718 -0.0066225 0.00013742 -0.0013126 0.0035982 0.0021251 -0.0021645 -0.0049225 0.0024029 0.0058265 -0.0054742 0 0 0 0 0 0 0 0 0 0 0 0 0 0 0 0 0
0.62109 -0.0011052 -0.0010537 -0.0089952 -0.00086384 -0.0051204 0.008086 0.0086151 0.0033373 -0.00052145 -0.0023201 0.00058342 -0.00098502 0 0 0 0 0 0 0 0 0 0 0 0 0 0 0 0 0
0.625 -0.0019215 -0.00079368 -0.0064709 -0.00055627 -0.0062202 0.0083456 0.01175 0.0064623 0.004113 -0.0049507 -0.0047494 0.0025117 0 0 0 0 0 0 0 0 0 0 0 0 0 0 0 0 0
0.62891 -0.0019791 -0.00054409 -0.0014656 0.00061648 -0.0044565 0.0045046 0.0097948 0.0055724 0.006046 -0.0043927 -0.007516 0.00020202 0 0 0 0 0 0 0 0 0 0 0 0 0 0 0 0 0
0.63281 -0.0014297 -0.00084151 0.0023834 0.0016615 -0.00083162 -0.00060831 0.0037932 0.0016557 0.0039493 -0.001553 -0.0065123 -0.0086857 0 0 0 0 0 0 0 0 0 0 0 0 0 0 0 0 0
0.63672 -0.00063261 -0.0016035 0.0026676 0.0018401 0.0027439 -0.0032748 -0.0029083 -0.0025528 -0.00063657 0.0015366 -0.0029393 -0.020094 0 0 0 0 0 0 0 0 0 0 0 0 0 0 0 0 0
0.64063 -7.5243e-06 -0.002133 -0.00031229 0.0012831 0.0041736 -0.0014692 -0.0067069 -0.004562 -0.0041751 0.0030831 0.00029363 -0.029039 0 0 0 0 0 0 0 0 0 0 0 0 0 0 0 0 0
0.64453 8.7064e-05 -0.0017373 -0.0039015 0.00093543 0.0023908 0.003621 -0.0060164 -0.0037585 -0.00372 0.0024643 0.00069251 -0.034131 0 0 0 0 0 0 0 0 0 0 0 0 0 0 0 0 0
0.64844 -0.00047059 -0.00040562 -0.0049758 0.0017568 -0.0016286 0.0083305 -0.0021203 -0.0015329 0.00075504 0.00034276 -0.0018462 -0.037848 0 0 0 0 0 0 0 0 0 0 0 0 0 0 0 0 0
0.65234 -0.0014033 0.001093 -0.0021024 0.0037026 -0.0050803 0.0090724 0.0019855 5.1556e-05 0.0062044 -0.0018683 -0.0049159 -0.042245 0 0 0 0 0 0 0 0 0 0 0 0 0 0 0 0 0
0.65625 -0.0021015 0.0018119 0.0034486 0.0053549 -0.0050851 0.0048834 0.0037854 -0.00011736 0.0087479 -0.0028081 -0.0055741 -0.044984 0 0 0 0 0 0 0 0 0 0 0 0 0 0 0 0 0
0.66016 -0.0020139 0.0013999 0.0085159 0.0047483 -0.0009364 -0.0019061 0.0027661 -0.0015617 0.0065695 -0.0019001 -0.0028047 -0.040621 0 0 0 0 0 0 0 0 0 0 0 0 0 0 0 0 0
0.66406 -0.0011173 0.00036134 0.010128 0.0009853 0.0049535 -0.0073311 0.00027683 -0.0028946 0.0012212 0.00027457 0.0016382 -0.026506 0 0 0 0 0 0 0 0 0 0 0 0 0 0 0 0 0
0.66797 -3.3617e-05 -0.00040844 0.007424 -0.0046179 0.0084533 -0.0084995 -0.0018311 -0.003042 -0.0036184 0.0022091 0.0047085 -0.0072282 0 0 0 0 0 0 0 0 0 0 0 0 0 0 0 0 0
0.67188 0.00040252 -0.00036992 0.0021032 -0.0090108 0.0066633 -0.0053689 -0.0025019 -0.0019235 -0.004882 0.0023387 0.0045334 0.0077512 0 0 0 0 0 0 0 0 0 0 0 0 0 0 0 0 0
0.67578 -0.00018231 0.00028882 -0.0028359 -0.0094463 0.00020666 -0.00044701 -0.0018039 -0.00020548 -0.0022301 0.00013204 0.0017462 0.011881 0 0 0 0 0 0 0 0 0 0 0 0 0 0 0 0 0
0.67969 -0.0013722 0.00092285 -0.0050837 -0.0055953 -0.0070147 0.003132 -0.00041863 0.0013549 0.0019422 -0.0033367 -0.0012902 0.0074463 0 0 0 0 0 0 0 0 0 0 0 0 0 0 0 0 0
0.68359 -0.0022964 0.0010169 -0.004307 4.0657e-05 -0.010545 0.0036374 0.0009624 0.0022448 0.0044141 -0.0058938 -0.0024444 0.0035777 0 0 0 0 0 0 0 0 0 0 0 0 0 0 0 0 0
0.6875 -0.0023463 0.00053466 -0.0019527 0.0039219 -0.0085349 0.0015486 0.0018498 0.0020803 0.0034227 -0.0056726 -0.0011901 0.0078382 0 0 0 0 0 0 0 0 0 0 0 0 0 0 0 0 0
0.69141 -0.0016372 -0.00021069 4.9716e-05 0.0040959 -0.002931 -0.0011204 0.0019264 0.00054918 -0.00029722 -0.0024941 0.0015202 0.019275 0 0 0 0 0 0 0 0 0 0 0 0 0 0 0 0 0
0.69531 -0.00082384 -0.00091708 0.00057676 0.0015006 0.0021547 -0.0022571 0.0011399 -0.0021896 -0.0042565 0.0018207 0.0042905 0.029463 0 0 0 0 0 0 0 0 0 0 0 0 0 0 0 0 0
0.69922 -0.00048526 -0.0014754 -0.00028522 -0.0011148 0.0035193 -0.00088228 -9.4294e-05 -0.0050072 -0.0059914 0.0045324 0.0060447 0.030286 0 0 0 0 0 0 0 0 0 0 0 0 0 0 0 0 0
0.70313 -0.00067355 -0.0018439 -0.0017339 -0.0016382 0.00099615 0.0023839 -0.00096489 -0.0060383 -0.0045724 0.0037688 0.0060722 0.020818 0 0 0 0 0 0 0 0 0 0 0 0 0 0 0 0 0
0.70703 -0.0010069 -0.0018673 -0.0029713 -0.00023805 -0.0028391 0.0056754 -0.00081921 -0.0039438 -0.00094386 -0.0002065 0.0039313 0.0070746 0 0 0 0 0 0 0 0 0 0 0 0 0 0 0 0 0
0.71094 -0.0011256 -0.0013422 -0.003524 0.0011542 -0.0048657 0.0068318 0.0001973 0.00066294 0.0028796 -0.0050996 -0.00017018 -0.0041212 0 0 0 0 0 0 0 0 0 0 0 0 0 0 0 0 0
0.71484 -0.0010039 -0.00030486 -0.003122 0.00086199 -0.0036343 0.0045856 0.0010985 0.0050613 0.0050275 -0.0079816 -0.0048164 -0.010295 0 0 0 0 0 0 0 0 0 0 0 0 0 0 0 0 0
0.71875 -0.00082929 0.00080539 -0.0015702 -0.00099149 -6.5588e-06 -0.00054075 0.00082789 0.006124 0.0046129 -0.0070579 -0.0076359 -0.012554 0 0 0 0 0 0 0 0 0 0 0 0 0 0 0 0 0
0.72266 -0.00066081 0.0013833 0.0010504 -0.0027778 0.003888 -0.0062296 -0.0007636 0.00278 0.0018941 -0.0027252 -0.0067689 -0.011012 0 0 0 0 0 0 0 0 0 0 0 0 0 0 0 0 0
0.72656 -0.00030288 0.001157 0.0040311 -0.0030206 0.0062029 -0.0095175 -0.0026417 -0.0028052 -0.0020201 0.0026769 -0.0025527 -0.0027934 0 0 0 0 0 0 0 0 0 0 0 0 0 0 0 0 0
0.73047 0.00044359 0.00047546 0.0060545 -0.0016978 0.0062051 -0.0085943 -0.0033308 -0.0065332 -0.0055647 0.0062358 0.0022459 0.014218 0 0 0 0 0 0 0 0 0 0 0 0 0 0 0 0 0
0.73438 0.0014498 4.7477e-05 0.0058698 1.0529e-07 0.0041345 -0.004085 -0.0020508 -0.0053227 -0.0071186 0.0061635 0.0042963 0.035919 0 0 0 0 0 0 0 0 0 0 0 0 0 0 0 0 0
0.73828 0.002261 0.00030963 0.003265 0.0009909 0.00073465 0.0012183 0.00071731 0.00057793 -0.0055744 0.0028535 0.0023506 0.051873 0 0 0 0 0 0 0 0 0 0 0 0 0 0 0 0 0
0.74219 0.0024813 0.00099339 -0.00046765 0.0012114 -0.0029274 0.0041553 0.0036316 0.0077235 -0.0010983 -0.0013461 -0.0016238 0.052577 0 0 0 0 0 0 0 0 0 0 0 0 0 0 0 0 0
0.74609 0.0021443 0.0013197 -0.0031438 0.0012413 -0.0054684 0.0033092 0.0053729 0.011871 0.0043829 -0.0035866 -0.0039895 0.038029 0 0 0 0 0 0 0 0 0 0 0 0 0 0 0 0 0
0.75 0.0016494 0.00068039 -0.0031341 0.0012648 -0.0055941 -0.00011463 0.0052506 0.010731 0.0076958 -0.002379 -0.0024767 0.018957 0 0 0 0 0 0 0 0 0 0 0 0 0 0 0 0 0
0.75391 0.0012999 -0.00079622 -0.00064103 0.00071411 -0.00304 -0.0032726 0.0032638 0.0051307 0.0061674 0.0013333 0.0018786 0.0084934 0 0 0 0 0 0 0 0 0 0 0 0 0 0 0 0 0
0.75781 0.00093599 -0.0023058 0.0022388 -0.00090707 0.00071571 -0.0037393 -3.8117e-05 -0.0018964 -0.0002602 0.0047069 0.0055865 0.011375 0 0 0 0 0 0 0 0 0 0 0 0 0 0 0 0 0
0.76172 0.00010141 -0.0029997 0.0029051 -0.0029834 0.0029881 -0.001094 -0.0035594 -0.0070131 -0.0081979 0.0049189 0.0056164 0.020568 0 0 0 0 0 0 0 0 0 0 0 0 0 0 0 0 0
0.76563 -0.0013658 -0.0026283 0.0002169 -0.0039062 0.0017605 0.0030045 -0.0057313 -0.0081359 -0.01242 0.0012177 0.0018789 0.024391 0 0 0 0 0 0 0 0 0 0 0 0 0 0 0 0 0
0.76953 -0.0029184 -0.0016558 -0.0044174 -0.0025302 -0.0024225 0.006071 -0.0051413 -0.0050658 -0.0093229 -0.0043839 -0.0027671 0.017224 0 0 0 0 0 0 0 0 0 0 0 0 0 0 0 0 0
0.77344 -0.0035591 -0.00080523 -0.0077724 0.00042022 -0.0063254 0.0063184 -0.0016687 0.00058251 9.9801e-05 -0.0083788 -0.0048606 0.0037523 0 0 0 0 0 0 0 0 0 0 0 0 0 0 0 0 0
0.77734 -0.0026388 -0.00048201 -0.0070143 0.002592 -0.00622 0.0034917 0.002802 0.005914 0.01025 -0.0081668 -0.0030075 -0.0066838 0 0 0 0 0 0 0 0 0 0 0 0 0 0 0 0 0
0.78125 -0.00050106 -0.00056462 -0.0018684 0.0019491 -0.00093417 -0.001213 0.0051489 0.0078704 0.014399 -0.003866 0.0012313 -0.0092739 0 0 0 0 0 0 0 0 0 0 0 0 0 0 0 0 0
0.78516 0.0016397 -0.00065555 0.0048911 -0.0013058 0.0067563 -0.0057845 0.0032002 0.004912 0.0094294 0.0017914 0.0047219 -0.0071149 0 0 0 0 0 0 0 0 0 0 0 0 0 0 0 0 0
0.78906 0.0025353 -0.00047459 0.0091373 -0.0047216 0.011797 -0.0082025 -0.0022307 -0.0015726 -0.0016468 0.0053835 0.0051194 -0.005977 0 0 0 0 0 0 0 0 0 0 0 0 0 0 0 0 0
0.79297 0.0017787 -3.0001e-05 0.0081741 -0.0056365 0.010509 -0.007269 -0.0073788 -0.0074826 -0.011509 0.0051043 0.0024027 -0.0068062 0 0 0 0 0 0 0 0 0 0 0 0 0 0 0 0 0
0.79688 2.0776e-05 0.00049985 0.0026298 -0.0034249 0.003412 -0.0033107 -0.0080766 -0.0083985 -0.013582 0.0017989 -0.0013471 -0.0045116 0 0 0 0 0 0 0 0 0 0 0 0 0 0 0 0 0
0.80078 -0.0015871 0.00095269 -0.0039347 0.00011064 -0.0050633 0.0016658 -0.0030496 -0.0028537 -0.0067027 -0.0018918 -0.0035069 0.0053982 0 0 0 0 0 0 0 0 0 0 0 0 0 0 0 0 0
0.80469 -0.0022149 0.0012235 -0.007456 0.0024788 -0.0097457 0.004817 0.0047502 0.0060635 0.0040366 -0.0034775 -0.0026356 0.019568 0 0 0 0 0 0 0 0 0 0 0 0 0 0 0 0 0
0.80859 -0.0018067 0.0011893 -0.0061063 0.0026344 -0.0083058 0.0041566 0.010097 0.012468 0.010902 -0.0021811 0.00068989 0.027432 0 0 0 0 0 0 0 0 0 0 0 0 0 0 0 0 0
0.8125 -0.00092894 0.00071015 -0.0014237 0.0015153 -0.0025666 7.9127e-05 0.00937 0.01186 0.008948 0.00087031 0.0043065 0.020323 0 0 0 0 0 0 0 0 0 0 0 0 0 0 0 0 0
0.81641 -0.00027119 -0.00021065 0.0028773 0.00069161 0.0031809 -0.0045607 0.0033042 0.0045908 -0.00061102 0.0036843 0.0058226 0.00051087 0 0 0 0 0 0 0 0 0 0 0 0 0 0 0 0 0
0.82031 -0.00021839 -0.0012704 0.0034812 0.0007063 0.0052772 -0.0062153 -0.0035966 -0.0042444 -0.011354 0.0047263 0.0040865 -0.019176 0 0 0 0 0 0 0 0 0 0 0 0 0 0 0 0 0
0.82422 -0.00071467 -0.0019513 -0.00035884 0.00082865 0.0028611 -0.0031883 -0.0065184 -0.0085524 -0.016076 0.0036369 -0.00011908 -0.025713 0 0 0 0 0 0 0 0 0 0 0 0 0 0 0 0 0
0.82813 -0.0013724 -0.0018638 -0.0064026 0.00029627 -0.0021013 0.0029307 -0.003909 -0.0057279 -0.011534 0.001128 -0.0046123 -0.01692 0 0 0 0 0 0 0 0 0 0 0 0 0 0 0 0 0
0.83203 -0.0016931 -0.0010703 -0.010856 -0.00050623 -0.006387 0.0081558 0.0015808 0.0016059 -0.00038584 -0.0015593 -0.0072368 -0.0028163 0 0 0 0 0 0 0 0 0 0 0 0 0 0 0 0 0
0.83594 -0.0013242 -6.8657e-05 -0.010654 -0.00036097 -0.0073324 0.0087972 0.0053414 0.0078128 0.010739 -0.0031839 -0.0071713 0.0040252 0 0 0 0 0 0 0 0 0 0 0 0 0 0 0 0 0
0.83984 -0.00028952 0.00059129 -0.0052774 0.0012621 -0.0039859 0.0040285 0.0043296 0.0084779 0.015548 -0.0028895 -0.005175 -8.3836e-05 0 0 0 0 0 0 0 0 0 0 0 0 0 0 0 0 0
0.84375 0.00093804 0.00072889 0.0028353 0.0031951 0.0025133 -0.0035189 -0.00082134 0.0033516 0.011955 -0.00054455 -0.0026815 -0.0075287 0 0 0 0 0 0 0 0 0 0 0 0 0 0 0 0 0
0.84766 0.0016586 0.00061069 0.0094681 0.0033606 0.0092173 -0.009504 -0.0064829 -0.0039545 0.0031372 0.002991 -0.00062417 -0.0079778 0 0 0 0 0 0 0 0 0 0 0 0 0 0 0 0 0
0.85156 0.0014026 0.00062589 0.010894 0.00075776 0.012455 -0.010666 -0.0087369 -0.0088176 -0.0047346 0.0059744 0.00095202 0.00075487 0 0 0 0 0 0 0 0 0 0 0 0 0 0 0 0 0
0.85547 0.00030376 0.00088361 0.006121 -0.0033202 0.0097537 -0.0067566 -0.0060377 -0.0086217 -0.006566 0.0065353 0.0022935 0.010385 0 0 0 0 0 0 0 0 0 0 0 0 0 0 0 0 0
0.85938 -0.00096096 0.0011209 -0.0022047 -0.006163 0.0017736 -0.00046889 -8.7029e-05 -0.0039669 -0.0016019 0.0038567 0.0032001 0.010641 0 0 0 0 0 0 0 0 0 0 0 0 0 0 0 0 0
0.86328 -0.0016803 0.00099177 -0.0090784 -0.0058939 -0.0072877 0.0043667 0.0054237 0.0022205 0.0062229 -0.00099452 0.0031157 8.3033e-05 0 0 0 0 0 0 0 0 0 0 0 0 0 0 0 0 0
0.86719 -0.0016602 0.00042824 -0.010182 -0.0030003 -0.011852 0.005088 0.0071967 0.0066055 0.011076 -0.0053906 0.0020253 -0.01166 0 0 0 0 0 0 0 0 0 0 0 0 0 0 0 0 0
0.87109 -0.0013212 -0.00029175 -0.0048797 0.00025685 -0.0087375 0.0016566 0.0043085 0.0071356 0.0092929 -0.006691 0.0010529 -0.01276 0 0 0 0 0 0 0 0 0 0 0 0 0 0 0 0 0
0.875 -0.0012399 -0.00082019 0.0030508 0.0018943 0.00014044 -0.003449 -0.001331 0.0038559 0.0019069 -0.0040801 0.0017532 -0.00076763 0 0 0 0 0 0 0 0 0 0 0 0 0 0 0 0 0
0.87891 -0.0015662 -0.0010537 0.0078323 0.0017292 0.0086088 -0.0067615 -0.0062264 -0.0012482 -0.0061369 0.00066973 0.0044518 0.014392 0 0 0 0 0 0 0 0 0 0 0 0 0 0 0 0 0
0.88281 -0.0018854 -0.0011555 0.0058216 0.0010577 0.010476 -0.0059224 -0.0074751 -0.0052617 -0.0095194 0.0042393 0.0072715 0.019233 0 0 0 0 0 0 0 0 0 0 0 0 0 0 0 0 0
0.88672 -0.0016693 -0.0012783 -0.0016558 0.0010737 0.004153 -0.0011764 -0.0045614 -0.0058894 -0.0062472 0.0040149 0.0071961 0.0091708 0 0 0 0 0 0 0 0 0 0 0 0 0 0 0 0 0
0.89063 -0.00086851 -0.0013128 -0.0090744 0.001752 -0.0060039 0.0046759 0.00036394 -0.0028383 0.0011639 -3.2135e-05 0.0026702 -0.0071505 0 0 0 0 0 0 0 0 0 0 0 0 0 0 0 0 0
0.89453 -3.2297e-05 -0.00096583 -0.010703 0.0022071 -0.012823 0.0079683 0.0039383 0.0018906 0.0077513 -0.005245 -0.0044943 -0.015933 0 0 0 0 0 0 0 0 0 0 0 0 0 0 0 0 0
0.89844 0.00020036 -0.00011764 -0.0048534 0.001879 -0.011541 0.0065277 0.0038436 0.0052231 0.0096879 -0.00809 -0.0098979 -0.011261 0 0 0 0 0 0 0 0 0 0 0 0 0 0 0 0 0
0.90234 -0.00024186 0.00092368 0.0048823 0.0011043 -0.00308 0.0011396 0.00032031 0.0050681 0.0066492 -0.0065881 -0.0097695 -0.00091094 0 0 0 0 0 0 0 0 0 0 0 0 0 0 0 0 0
0.90625 -0.00072182 0.0015842 0.012317 0.00049958 0.0069861 -0.0049545 -0.0041213 0.0017352 0.001412 -0.0016368 -0.0040745 0.00065595 0 0 0 0 0 0 0 0 0 0 0 0 0 0 0 0 0
0.91016 -0.00045517 0.0015089 0.013107 4.1988e-05 0.012634 -0.0082274 -0.0065492 -0.0023841 -0.0025923 0.0036663 0.0031844 -0.01411 0 0 0 0 0 0 0 0 0 0 0 0 0 0 0 0 0
0.91406 0.00072885 0.00091867 0.0075188 -0.0009108 0.011319 -0.0071507 -0.0056122 -0.004605 -0.0036254 0.0061325 0.006891 -0.037926 0 0 0 0 0 0 0 0 0 0 0 0 0 0 0 0 0
0.91797 0.0021531 0.00046475 -0.00032756 -0.0025794 0.0048923 -0.002957 -0.0022308 -0.0037658 -0.0022317 0.004513 0.0046461 -0.053607 0 0 0 0 0 0 0 0 0 0 0 0 0 0 0 0 0
0.92188 0.0028362 0.00066149 -0.0057404 -0.003968 -0.0025005 0.001539 0.0014008 -0.00071732 -0.00013065 0.00014303 -0.0015596 -0.047671 0 0 0 0 0 0 0 0 0 0 0 0 0 0 0 0 0
0.92578 0.0023387 0.0013936 -0.0064943 -0.0035085 -0.0073156 0.0039774 0.0035433 0.0026349 0.0012263 -0.0040545 -0.0070435 -0.0211 0 0 0 0 0 0 0 0 0 0 0 0 0 0 0 0 0
0.92969 0.001144 0.0019557 -0.0035625 -0.00076369 -0.0081581 0.0037539 0.0039513 0.0046905 0.0012384 -0.0054098 -0.0079537 0.011342 0 0 0 0 0 0 0 0 0 0 0 0 0 0 0 0 0
0.93359 0.0002268 0.0016197 0.00035951 0.0025835 -0.0055683 0.0018318 0.0035372 0.0048245 -0.00013612 -0.0030381 -0.0038143 0.031947 0 0 0 0 0 0 0 0 0 0 0 0 0 0 0 0 0
0.9375 0.0001984 0.00025532 0.00286 0.0038114 -0.0011173 -0.00035877 0.0032001 0.0032137 -0.0027054 0.0017189 0.0025957 0.031903 0 0 0 0 0 0 0 0 0 0 0 0 0 0 0 0 0
0.94141 0.0007864 -0.0015168 0.0028599 0.0016307 0.0031957 -0.0017925 0.0029796 0.00047287 -0.005846 0.0060533 0.007478 0.015503 0 0 0 0 0 0 0 0 0 0 0 0 0 0 0 0 0
0.94531 0.0011001 -0.0027583 0.00054465 -0.0022611 0.0053206 -0.0019502 0.0022348 -0.0024003 -0.0081777 0.007227 0.0084369 -0.0047882 0 0 0 0 0 0 0 0 0 0 0 0 0 0 0 0 0
0.94922 0.00043904 -0.0028677 -0.0030578 -0.0042787 0.0039264 -0.00058338 0.00053199 -0.0040443 -0.0079426 0.0041539 0.0055387 -0.017087 0 0 0 0 0 0 0 0 0 0 0 0 0 0 0 0 0
0.95313 -0.0010493 -0.0019494 -0.0063402 -0.0020092 -0.00049364 0.0021638 -0.0016987 -0.003301 -0.0042627 -0.0017801 0.00079878 -0.016212 0 0 0 0 0 0 0 0 0 0 0 0 0 0 0 0 0
0.95703 -0.0024076 -0.00066255 -0.0074839 0.0034578 -0.0052376 0.0052853 -0.0033878 -0.00025615 0.0016699 -0.0072571 -0.0031421 -0.0046168 0 0 0 0 0 0 0 0 0 0 0 0 0 0 0 0 0
0.96094 -0.0025646 0.00026728 -0.0053319 0.008161 -0.0066976 0.0068835 -0.0037167 0.0032345 0.0067587 -0.0088855 -0.0043457 0.01035 0 0 0 0 0 0 0 0 0 0 0 0 0 0 0 0 0
0.96484 -0.0011449 0.00049359 -0.00042663 0.008473 -0.0028996 0.005195 -0.0028463 0.0044838 0.0078536 -0.0054294 -0.0024766 0.020409 0 0 0 0 0 0 0 0 0 0 0 0 0 0 0 0 0
0.96875 0.0012097 0.00018518 0.0048133 0.0041219 0.0046169 0.00017251 -0.0018107 0.0020588 0.004102 0.0010828 0.00099293 0.020315 0 0 0 0 0 0 0 0 0 0 0 0 0 0 0 0 0
0.97266 0.0032202 -0.00015472 0.0073999 -0.0016107 0.011357 -0.0058093 -0.001646 -0.0026628 -0.002063 0.0064077 0.003526 0.010985 0 0 0 0 0 0 0 0 0 0 0 0 0 0 0 0 0
0.97656 0.0037728 -2.3446e-05 0.0058539 -0.0046509 0.012801 -0.0091551 -0.002485 -0.0060838 -0.0062968 0.0068799 0.0031035 -0.00012411 0 0 0 0 0 0 0 0 0 0 0 0 0 0 0 0 0
0.98047 0.0025993 0.00077079 0.0013892 -0.0034003 0.0076177 -0.0075842 -0.0033896 -0.0050384 -0.0052918 0.0020892 -0.00021953 -0.0033339 0 0 0 0 0 0 0 0 0 0 0 0 0 0 0 0 0
0.98438 0.00040469 0.0019517 -0.0029187 0.00026238 -0.0012905 -0.002041 -0.0031006 0.00051676 0.00076076 -0.0046174 -0.0040511 0.0055362 0 0 0 0 0 0 0 0 0 0 0 0 0 0 0 0 0
0.98828 -0.0016123 0.002858 -0.0044137 0.0029029 -0.0087232 0.0037424 -0.0011462 0.0070848 0.0080096 -0.0083917 -0.0052493 0.019724 0 0 0 0 0 0 0 0 0 0 0 0 0 0 0 0 0
0.99219 -0.0025142 0.0027869 -0.0027366 0.0025011 -0.010622 0.0059103 0.0015762 0.010038 0.011308 -0.0063566 -0.0023844 0.02448 0 0 0 0 0 0 0 0 0 0 0 0 0 0 0 0 0
0.99609 -0.002153 0.001465 0.00018804 -0.00010319 -0.0065488 0.0033504 0.0032873 0.0070525 0.0076015 0.00029903 0.0029052 0.0084625 0 0 0 0 0 0 0 0 0 0 0 0 0 0 0 0 0
1 -0.0011392 -0.00064991 0.0018713 -0.0022892 0.00036191 -0.0015199 0.0026373 -0.00011068 -0.0018705 0.0072033 0.0069674 -0.024786 0 0 0 0 0 0 0 0 0 0 0 0 0 0 0 0 0
1.0039 -0.00031593 -0.0025243 0.001111 -0.0020323 0.0056301 -0.0046674 -8.9949e-05 -0.0068191 -0.012011 0.009965 0.006918 -0.056077 0 0 0 0 0 0 0 0 0 0 0 0 0 0 0 0 0
1.0078 -0.00015306 -0.0031644 -0.0014641 0.00053801 0.0061961 -0.0035094 -0.002871 -0.0087738 -0.016778 0.007182 0.0028957 -0.063637 0 0 0 0 0 0 0 0 0 0 0 0 0 0 0 0 0
1.0117 -0.00051198 -0.0023033 -0.0042307 0.0035166 0.0020625 0.0012622 -0.0032239 -0.0048117 -0.012872 0.0011056 -0.0021024 -0.040726 0 0 0 0 0 0 0 0 0 0 0 0 0 0 0 0 0
1.0156 -0.00090679 -0.00062638 -0.0057241 0.0049011 -0.0039 0.0063772 -0.00010676 0.0025401 -0.0019723 -0.0042825 -0.0046433 -0.0027589 0 0 0 0 0 0 0 0 0 0 0 0 0 0 0 0 0
1.0195 -0.00097202 0.00069778 -0.005167 0.0040291 -0.0076811 0.00846 0.0049607 0.0088341 0.0099656 -0.0060729 -0.0034667 0.023574 0 0 0 0 0 0 0 0 0 0 0 0 0 0 0 0 0
1.0234 -0.00070449 0.00086248 -0.0024253 0.0017471 -0.0064644 0.0063074 0.0085748 0.010409 0.016128 -0.0040132 -0.00016649 0.021251 0 0 0 0 0 0 0 0 0 0 0 0 0 0 0 0 0
1.0273 -0.0003078 -1.411e-05 0.0019612 -0.0005137 -0.0004005 0.0014139 0.0076903 0.0063844 0.01304 -5.1604e-05 0.0023979 -0.0036465 0 0 0 0 0 0 0 0 0 0 0 0 0 0 0 0 0
1.0313 0.00012297 -0.001055 0.0065028 -0.0018128 0.0072121 -0.0033173 0.0019327 -0.00097429 0.0029138 0.0033407 0.002402 -0.027818 0 0 0 0 0 0 0 0 0 0 0 0 0 0 0 0 0
1.0352 0.00069382 -0.0013657 0.0089004 -0.0021344 0.011714 -0.0055038 -0.0057646 -0.0075347 -0.0075349 0.0046256 0.00017518 -0.030983 0 0 0 0 0 0 0 0 0 0 0 0 0 0 0 0 0
1.0391 0.0014708 -0.0007227 0.0072473 -0.002065 0.010034 -0.0045338 -0.010857 -0.0095543 -0.011292 0.0036458 -0.0024596 -0.012654 0 0 0 0 0 0 0 0 0 0 0 0 0 0 0 0 0
1.043 0.0022004 0.00034052 0.0017765 -0.0021405 0.0029529 -0.0015788 -0.010177 -0.0058624 -0.0056753 0.0012865 -0.0036868 0.0091502 0 0 0 0 0 0 0 0 0 0 0 0 0 0 0 0 0
1.0469 0.002378 0.001055 -0.0044596 -0.0023817 -0.0051007 0.0013294 -0.0041321 0.0012422 0.0057206 -0.0010564 -0.0027315 0.015335 0 0 0 0 0 0 0 0 0 0 0 0 0 0 0 0 0
1.0508 0.0016933 0.0010358 -0.0071981 -0.0023043 -0.0089389 0.0024844 0.0034872 0.0071654 0.015232 -0.0019662 5.4016e-05 0.0027815 0 0 0 0 0 0 0 0 0 0 0 0 0 0 0 0 0
1.0547 0.00043024 0.0004742 -0.0041512 -0.0013675 -0.0063205 0.0013863 0.00802 0.0078862 0.016188 -0.00059565 0.0036023 -0.014531 0 0 0 0 0 0 0 0 0 0 0 0 0 0 0 0 0
1.0586 -0.00064372 -0.00017319 0.0027278 0.00044799 0.00030536 -0.0010074 0.007039 0.0027897 0.0074593 0.0026839 0.0064992 -0.020414 0 0 0 0 0 0 0 0 0 0 0 0 0 0 0 0 0
1.0625 -0.00089126 -0.00061541 0.0081276 0.0023866 0.0055201 -0.0027824 0.0018997 -0.0046457 -0.0056377 0.006096 0.0073182 -0.012362 0 0 0 0 0 0 0 0 0 0 0 0 0 0 0 0 0
1.0664 -0.00037484 -0.00086029 0.0072069 0.0033039 0.0049789 -0.0021853 -0.0033144 -0.0091234 -0.014808 0.0072703 0.0052166 -0.0031224 0 0 0 0 0 0 0 0 0 0 0 0 0 0 0 0 0
1.0703 0.00019445 -0.0010046 -0.00047175 0.0025462 -0.0012711 0.0011545 -0.0046977 -0.0073321 -0.014319 0.0048214 0.00066341 -0.0070447 0 0 0 0 0 0 0 0 0 0 0 0 0 0 0 0 0
1.0742 0.00013444 -0.00099967 -0.010151 0.00065815 -0.0087591 0.0056705 -0.0012752 -0.00044506 -0.0048554 -0.00041703 -0.0043971 -0.025231 0 0 0 0 0 0 0 0 0 0 0 0 0 0 0 0 0
1.0781 -0.00053081 -0.00068846 -0.015109 -0.00080823 -0.011875 0.0085366 0.0042868 0.0066975 0.0069664 -0.0056415 -0.0074717 -0.044295 0 0 0 0 0 0 0 0 0 0 0 0 0 0 0 0 0
1.082 -0.0010643 -5.9261e-05 -0.011557 -0.00047123 -0.0079503 0.0073838 0.0075314 0.009172 0.013127 -0.0078564 -0.007107 -0.049693 0 0 0 0 0 0 0 0 0 0 0 0 0 0 0 0 0
1.0859 -0.00071878 0.00061692 -0.0014494 0.0015607 0.00088148 0.0020359 0.0054133 0.0055502 0.0096876 -0.0059139 -0.0039143 -0.040015 0 0 0 0 0 0 0 0 0 0 0 0 0 0 0 0 0
1.0898 0.00051299 0.00098141 0.0088888 0.0034277 0.0092737 -0.0049913 -0.0013295 -0.0012719 -0.00054139 -0.0012421 -0.00012212 -0.027761 0 0 0 0 0 0 0 0 0 0 0 0 0 0 0 0 0
1.0938 0.0018266 0.00094614 0.013199 0.002796 0.012336 -0.0097858 -0.0083835 -0.0064837 -0.010004 0.0032635 0.0020131 -0.025863 0 0 0 0 0 0 0 0 0 0 0 0 0 0 0 0 0
1.0977 0.0022872 0.00081877 0.0094392 -0.0011739 0.0087223 -0.0094627 -0.010707 -0.0069383 -0.011707 0.0052326 0.0016223 -0.033652 0 0 0 0 0 0 0 0 0 0 0 0 0 0 0 0 0
1.1016 0.0016136 0.0010064 0.00077942 -0.0067939 0.0011815 -0.0041525 -0.0061802 -0.0031101 -0.0041425 0.0041527 -0.0005792 -0.036799 0 0 0 0 0 0 0 0 0 0 0 0 0 0 0 0 0
1.1055 0.00034175 0.0015595 -0.0069374 -0.010779 -0.0054625 0.002868 0.0025649 0.0017989 0.0076439 0.0012437 -0.0031578 -0.021882 0 0 0 0 0 0 0 0 0 0 0 0 0 0 0 0 0
1.1094 -0.00071907 0.0020322 -0.0091752 -0.01058 -0.0073519 0.0071545 0.0096991 0.00451 0.015592 -0.0016588 -0.0048677 0.0085434 0 0 0 0 0 0 0 0 0 0 0 0 0 0 0 0 0
1.1133 -0.0011452 0.0018568 -0.0053777 -0.0063232 -0.0037753 0.005986 0.010274 0.0038556 0.014267 -0.003149 -0.0048986 0.035557 0 0 0 0 0 0 0 0 0 0 0 0 0 0 0 0 0
1.1172 -0.0010488 0.00090796 0.0011648 -0.0007681 0.0026065 0.00025133 0.0039323 0.0010667 0.0045793 -0.0026345 -0.002779 0.039469 0 0 0 0 0 0 0 0 0 0 0 0 0 0 0 0 0
1.1211 -0.00070285 -0.00029873 0.0057839 0.0027109 0.0074276 -0.0060269 -0.0046433 -0.0015818 -0.0070489 -0.0002901 0.00134 0.017265 0 0 0 0 0 0 0 0 0 0 0 0 0 0 0 0 0
1.125 -0.00018767 -0.0010086 0.0054592 0.0025465 0.0072042 -0.0083363 -0.0091038 -0.0024315 -0.013326 0.002965 0.006028 -0.014271 0 0 0 0 0 0 0 0 0 0 0 0 0 0 0 0 0
1.1289 0.00049685 -0.0008819 0.00056596 -6.7509e-05 0.0014655 -0.0047641 -0.0061995 -0.0012757 -0.011094 0.005512 0.0085468 -0.032656 0 0 0 0 0 0 0 0 0 0 0 0 0 0 0 0 0
1.1328 0.0010455 -0.00028315 -0.0055532 -0.0023369 -0.0067686 0.0026007 0.001748 0.00084151 -0.0030835 0.0055817 0.0063179 -0.028101 0 0 0 0 0 0 0 0 0 0 0 0 0 0 0 0 0
1.1367 0.00080068 7.6923e-05 -0.0088147 -0.0021196 -0.012584 0.0089988 0.0086639 0.0023957 0.0045962 0.00243 -0.00074972 -0.009829 0 0 0 0 0 0 0 0 0 0 0 0 0 0 0 0 0
1.1406 -0.00067457 -0.00018615 -0.0070354 0.00050389 -0.012084 0.010201 0.0094253 0.0022072 0.0070503 -0.002645 -0.0091253 0.0043127 0 0 0 0 0 0 0 0 0 0 0 0 0 0 0 0 0
1.1445 -0.0028955 -0.00078227 -0.0013519 0.0034521 -0.0049173 0.0053537 0.0037098 4.3678e-05 0.0037597 -0.0066059 -0.013365 0.004255 0 0 0 0 0 0 0 0 0 0 0 0 0 0 0 0 0
1.1484 -0.0044674 -0.001045 0.0045274 0.004338 0.0052607 -0.0025437 -0.0040331 -0.003175 -0.0017906 -0.0065993 -0.0099861 -0.0051102 0 0 0 0 0 0 0 0 0 0 0 0 0 0 0 0 0
1.1523 -0.0040696 -0.00057527 0.0068101 0.0022807 0.012855 -0.0087996 -0.0082914 -0.0057531 -0.0052396 -0.0022612 -0.00055535 -0.011438 0 0 0 0 0 0 0 0 0 0 0 0 0 0 0 0 0
1.1563 -0.0016584 0.00039039 0.004194 -0.0014736 0.013706 -0.010209 -0.0067105 -0.0061499 -0.0045327 0.0035642 0.0088435 -0.0085469 0 0 0 0 0 0 0 0 0 0 0 0 0 0 0 0 0
1.1602 0.0012711 0.001222 -0.0012816 -0.0044723 0.0075959 -0.006941 -0.0014324 -0.0039803 -0.00086178 0.0066442 0.011839 -0.0026184 0 0 0 0 0 0 0 0 0 0 0 0 0 0 0 0 0
1.1641 0.0027776 0.0014827 -0.0057329 -0.0047893 -0.0017156 -0.0019482 0.0032172 -0.00034025 0.0028421 0.0045612 0.0065655 -0.0055616 0 0 0 0 0 0 0 0 0 0 0 0 0 0 0 0 0
1.168 0.0020651 0.0012793 -0.0061806 -0.0023449 -0.0088854 0.0013944 0.0043913 0.002917 0.0042229 -0.0012254 -0.002831 -0.02268 0 0 0 0 0 0 0 0 0 0 0 0 0 0 0 0 0
1.1719 0.00014849 0.0010623 -0.0025239 0.0010734 -0.010169 0.0015011 0.0025698 0.0044858 0.0027946 -0.0062713 -0.0092901 -0.046749 0 0 0 0 0 0 0 0 0 0 0 0 0 0 0 0 0
1.1758 -0.0010656 0.0011179 0.0026381 0.0030844 -0.0054148 -0.00085233 0.0003564 0.0044717 -0.00033566 -0.0064684 -0.0081191 -0.063873 0 0 0 0 0 0 0 0 0 0 0 0 0 0 0 0 0
1.1797 -0.00049257 0.0012789 0.0060244 0.0023977 0.0021647 -0.0036071 -0.00024378 0.0041083 -0.0035433 -0.0012447 -0.00032778 -0.065201 0 0 0 0 0 0 0 0 0 0 0 0 0 0 0 0 0
1.1836 0.0011722 0.0011292 0.0058737 -0.00027625 0.0080459 -0.0049665 0.00056132 0.0045995 -0.0055238 0.005878 0.0084347 -0.053573 0 0 0 0 0 0 0 0 0 0 0 0 0 0 0 0 0
1.1875 0.0021273 0.00046414 0.002749 -0.0027709 0.008926 -0.0042376 0.0010875 0.0060996 -0.0055582 0.0098218 0.012234 -0.039532 0 0 0 0 0 0 0 0 0 0 0 0 0 0 0 0 0
1.1914 0.0011477 -0.0004722 -0.0013383 -0.0031004 0.0043855 -0.0017439 0.00018551 0.0076588 -0.0035573 0.0076324 0.008989 -0.03124 0 0 0 0 0 0 0 0 0 0 0 0 0 0 0 0 0
1.1953 -0.0012643 -0.0011988 -0.004464 -0.00097509 -0.0030329 0.001609 -0.0015778 0.0080598 -0.00018992 0.00055422 0.0014445 -0.027908 0 0 0 0 0 0 0 0 0 0 0 0 0 0 0 0 0
1.1992 -0.00329 -0.0014206 -0.0057314 0.0019845 -0.009234 0.0045963 -0.0026065 0.0067243 0.0031109 -0.0069194 -0.0052617 -0.02239 0 0 0 0 0 0 0 0 0 0 0 0 0 0 0 0 0
1.2031 -0.0033517 -0.0012323 -0.0051885 0.0035321 -0.010744 0.0058625 -0.0019509 0.0039564 0.0046755 -0.010169 -0.0072208 -0.0097697 0 0 0 0 0 0 0 0 0 0 0 0 0 0 0 0 0
1.207 -0.0014031 -0.00092956 -0.0032608 0.002563 -0.0065852 0.0044365 -0.0002404 0.00052909 0.0035974 -0.0074577 -0.0039622 0.0065149 0 0 0 0 0 0 0 0 0 0 0 0 0 0 0 0 0
1.2109 0.0011372 -0.00066833 -0.00043516 -6.8987e-05 0.0011374 0.00052367 0.00095749 -0.0027996 0.00050623 -0.0008565 0.0018456 0.016798 0 0 0 0 0 0 0 0 0 0 0 0 0 0 0 0 0
1.2148 0.0026299 -0.00034596 0.0026362 -0.0023359 0.0083554 -0.0041348 0.00059596 -0.0053766 -0.0026297 0.0052933 0.0064508 0.013647 0 0 0 0 0 0 0 0 0 0 0 0 0 0 0 0 0
1.2188 0.0024623 0.0001907 0.0050443 -0.002719 0.011334 -0.0070223 -0.0010104 -0.0064928 -0.0036878 0.0071818 0.0072692 -0.00096473 0 0 0 0 0 0 0 0 0 0 0 0 0 0 0 0 0
1.2227 0.0012789 0.00086855 0.0059514 -0.001347 0.0088286 -0.006494 -0.0026346 -0.0054703 -0.0017514 0.0038002 0.0041369 -0.016266 0 0 0 0 0 0 0 0 0 0 0 0 0 0 0 0 0
1.2266 0.00019342 0.0013696 0.0051844 0.00032217 0.0027527 -0.0030905 -0.0032681 -0.0021974 0.0023138 -0.0025887 -0.00081213 -0.020921 0 0 0 0 0 0 0 0 0 0 0 0 0 0 0 0 0
1.2305 -0.00015909 0.0014073 0.0035089 0.00087619 -0.0031027 0.00069033 -0.0028226 0.0023199 0.0063837 -0.007916 -0.0044025 -0.012244 0 0 0 0 0 0 0 0 0 0 0 0 0 0 0 0 0
1.2344 8.0979e-05 0.0010072 0.0021895 9.3394e-05 -0.005478 0.002174 -0.0019116 0.0060777 0.0082319 -0.0087929 -0.0042167 0.0011827 0 0 0 0 0 0 0 0 0 0 0 0 0 0 0 0 0
1.2383 0.0004122 0.00049207 0.0020869 -0.0010956 -0.0036161 0.00049795 -0.0011555 0.0070858 0.0066019 -0.0045806 -8.7463e-05 0.0058914 0 0 0 0 0 0 0 0 0 0 0 0 0 0 0 0 0
1.2422 0.00052454 0.0001811 0.0029994 -0.0016179 0.00044927 -0.0027821 -0.00074325 0.0046945 0.0017905 0.0021738 0.0056104 -0.0058656 0 0 0 0 0 0 0 0 0 0 0 0 0 0 0 0 0
1.2461 0.00046243 0.00010861 0.0037942 -0.001176 0.003385 -0.0049242 -0.00049814 0.00024639 -0.0043277 0.0072601 0.0092674 -0.029536 0 0 0 0 0 0 0 0 0 0 0 0 0 0 0 0 0
1.25 0.00039744 3.9495e-05 0.003254 -0.00025768 0.0027869 -0.0040223 -0.00013857 -0.003556 -0.008875 0.0074336 0.0083282 -0.050963 0 0 0 0 0 0 0 0 0 0 0 0 0 0 0 0 0
1.2539 0.00038855 -0.00025714 0.0010218 0.00057414 -0.001279 -0.0002408 0.00058322 -0.0042847 -0.0092267 0.0025173 0.0030762 -0.056442 0 0 0 0 0 0 0 0 0 0 0 0 0 0 0 0 0
1.2578 0.0003889 -0.0007712 -0.0020212 0.0012286 -0.0063258 0.0045015 0.0017971 -0.0013958 -0.0046551 -0.0044399 -0.0034387 -0.042449 0 0 0 0 0 0 0 0 0 0 0 0 0 0 0 0 0
1.2617 0.00038673 -0.0012815 -0.0042099 0.0018923 -0.008994 0.0078658 0.0032762 0.003272 0.0026175 -0.0091389 -0.0074254 -0.017691 0 0 0 0 0 0 0 0 0 0 0 0 0 0 0 0 0
1.2656 0.00042285 -0.0015823 -0.0041223 0.002422 -0.0071559 0.0083315 0.0041873 0.0065434 0.0081249 -0.0088575 -0.0069321 0.0037535 0 0 0 0 0 0 0 0 0 0 0 0 0 0 0 0 0
1.2695 0.00045005 -0.0016378 -0.0015751 0.0021545 -0.001335 0.0056827 0.0033287 0.0059462 0.0078142 -0.004194 -0.0030935 0.012349 0 0 0 0 0 0 0 0 0 0 0 0 0 0 0 0 0
1.2734 0.00026903 -0.0015086 0.0020447 0.00049658 0.0054403 0.00087952 6.4629e-05 0.0014735 0.0011391 0.001471 0.0008576 0.0082505 0 0 0 0 0 0 0 0 0 0 0 0 0 0 0 0 0
1.2773 -0.00027887 -0.0011781 0.0044486 -0.0022607 0.0093685 -0.0042854 -0.0046698 -0.0041846 -0.0078575 0.0043764 0.0020115 -0.0016018 0 0 0 0 0 0 0 0 0 0 0 0 0 0 0 0 0
1.2813 -0.0010181 -0.0005271 0.0038821 -0.0048255 0.0082391 -0.0076882 -0.008395 -0.0073097 -0.012856 0.002913 -0.00020435 -0.010676 0 0 0 0 0 0 0 0 0 0 0 0 0 0 0 0 0
1.2852 -0.001411 0.00047245 0.00049365 -0.0057712 0.0029482 -0.0077287 -0.0086035 -0.005767 -0.0097383 -0.0014621 -0.0038427 -0.017464 0 0 0 0 0 0 0 0 0 0 0 0 0 0 0 0 0
1.2891 -0.00094643 0.0015588 -0.0034027 -0.0046593 -0.0029459 -0.0043648 -0.0048179 -0.00072552 5.0795e-05 -0.0054383 -0.0060499 -0.024002 0 0 0 0 0 0 0 0 0 0 0 0 0 0 0 0 0
1.293 0.00035464 0.0022456 -0.004657 -0.0023718 -0.0055118 0.00045899 0.00059494 0.0039674 0.01011 -0.0061808 -0.0051428 -0.031102 0 0 0 0 0 0 0 0 0 0 0 0 0 0 0 0 0
1.2969 0.0018159 0.0021602 -0.0015519 -0.00032786 -0.0031262 0.0037431 0.003871 0.0045749 0.013535 -0.0031083 -0.0016482 -0.036054 0 0 0 0 0 0 0 0 0 0 0 0 0 0 0 0 0
1.3008 0.0025481 0.0013577 0.0045815 0.00067368 0.0023452 0.0034501 0.002664 0.00045302 0.0079844 0.0019719 0.0022704 -0.035337 0 0 0 0 0 0 0 0 0 0 0 0 0 0 0 0 0
1.3047 0.0021021 0.00029855 0.0098246 0.00091977 0.0068006 0.00015413 -0.0020309 -0.0051759 -0.002561 0.006214 0.0043811 -0.029084 0 0 0 0 0 0 0 0 0 0 0 0 0 0 0 0 0
1.3086 0.00076162 -0.00051054 0.010227 0.0012146 0.0067739 -0.0032 -0.0065536 -0.007525 -0.010749 0.0074892 0.0037673 -0.021916 0 0 0 0 0 0 0 0 0 0 0 0 0 0 0 0 0
1.3125 -0.00075838 -0.00088169 0.0047659 0.0019568 0.0018757 -0.0035236 -0.0074276 -0.0040139 -0.011241 0.0054325 0.0011818 -0.018681 0 0 0 0 0 0 0 0 0 0 0 0 0 0 0 0 0
1.3164 -0.0018796 -0.0009873 -0.003546 0.0028152 -0.004948 -0.00011325 -0.0040762 0.0034655 -0.0044137 0.0013552 -0.0016524 -0.019506 0 0 0 0 0 0 0 0 0 0 0 0 0 0 0 0 0
1.3203 -0.0024588 -0.0010779 -0.00948 0.0032414 -0.009468 0.0046603 0.00081214 0.0097266 0.0042946 -0.0026485 -0.0031638 -0.019745 0 0 0 0 0 0 0 0 0 0 0 0 0 0 0 0 0
1.3242 -0.0026094 -0.0011947 -0.0091871 0.0031437 -0.0089881 0.0071903 0.0035077 0.010106 0.008625 -0.0047651 -0.00274 -0.015354 0 0 0 0 0 0 0 0 0 0 0 0 0 0 0 0 0
1.3281 -0.0023498 -0.0011707 -0.0029762 0.0029197 -0.0039435 0.0055197 0.0021491 0.0039452 0.0059628 -0.0042171 -0.00085603 -0.0080004 0 0 0 0 0 0 0 0 0 0 0 0 0 0 0 0 0
1.332 -0.0015319 -0.00088237 0.0048321 0.0028178 0.0026522 0.00086243 -0.0020042 -0.0049718 -0.0011852 -0.0015249 0.0013562 -0.003884 0 0 0 0 0 0 0 0 0 0 0 0 0 0 0 0 0
1.3359 -0.00014332 -0.00043806 0.0089245 0.0024174 0.0072723 -0.0034693 -0.0057987 -0.011247 -0.0073935 0.0017408 0.0027241 -0.0068295 0 0 0 0 0 0 0 0 0 0 0 0 0 0 0 0 0
1.3398 0.0013835 -7.4651e-05 0.0066974 0.00095625 0.0079276 -0.0047377 -0.0066712 -0.011605 -0.0082332 0.0036766 0.0025193 -0.012906 0 0 0 0 0 0 0 0 0 0 0 0 0 0 0 0 0
1.3438 0.0022911 0.00012411 -2.346e-05 -0.001694 0.0050004 -0.0027776 -0.0043505 -0.0067135 -0.0030731 0.0030444 0.00070495 -0.013207 0 0 0 0 0 0 0 0 0 0 0 0 0 0 0 0 0
1.3477 0.0020506 0.00034641 -0.0064046 -0.0044265 0.00066163 0.00021399 -0.00066483 -6.2677e-05 0.0048494 9.0172e-05 -0.0020333 -0.0031325 0 0 0 0 0 0 0 0 0 0 0 0 0 0 0 0 0
1.3516 0.00087236 0.00082937 -0.0080369 -0.0054815 -0.0025015 0.0016628 0.002033 0.0047127 0.010691 -0.0034026 -0.0044853 0.011085 0 0 0 0 0 0 0 0 0 0 0 0 0 0 0 0 0
1.3555 -0.00033892 0.0015044 -0.0039046 -0.0038905 -0.0028335 0.00057339 0.0024149 0.0058701 0.010919 -0.0050952 -0.0053982 0.01636 0 0 0 0 0 0 0 0 0 0 0 0 0 0 0 0 0
1.3594 -0.00062579 0.0019149 0.0031024 -0.00049953 -0.00037714 -0.0020259 0.00068638 0.0038247 0.0051931 -0.0036614 -0.0041645 0.0047667 0 0 0 0 0 0 0 0 0 0 0 0 0 0 0 0 0
1.3633 0.0002835 0.0015698 0.0083095 0.0024859 0.0031876 -0.004155 -0.0019278 0.00020424 -0.0035959 0.00011982 -0.0013472 -0.017768 0 0 0 0 0 0 0 0 0 0 0 0 0 0 0 0 0
1.3672 0.0017465 0.0004412 0.0084211 0.0031991 0.0054309 -0.0043179 -0.0040444 -0.0031146 -0.010952 0.0036888 0.0014546 -0.035386 0 0 0 0 0 0 0 0 0 0 0 0 0 0 0 0 0
1.3711 0.0026762 -0.00088718 0.0035828 0.0016382 0.0045705 -0.0022249 -0.0047468 -0.0044941 -0.013192 0.004435 0.0025652 -0.036141 0 0 0 0 0 0 0 0 0 0 0 0 0 0 0 0 0
1.375 0.0023363 -0.0016229 -0.0029122 -0.00033394 0.00067766 0.0013608 -0.0038453 -0.0029431 -0.0094464 0.0016682 0.0014874 -0.022785 0 0 0 0 0 0 0 0 0 0 0 0 0 0 0 0 0
1.3789 0.00086136 -0.0013988 -0.0069137 -0.00057105 -0.0041324 0.0051309 -0.0018877 0.0012228 -0.0021828 -0.0027046 -0.00054586 -0.009646 0 0 0 0 0 0 0 0 0 0 0 0 0 0 0 0 0
1.3828 -0.00085277 -0.00057289 -0.0060905 0.0015225 -0.0068688 0.0076831 5.5695e-05 0.0059695 0.0041766 -0.0054644 -0.0013861 -0.0082199 0 0 0 0 0 0 0 0 0 0 0 0 0 0 0 0 0
1.3867 -0.0017677 8.584e-05 -0.0012491 0.0044613 -0.0055974 0.0079628 0.00088077 0.0082846 0.0058828 -0.0044614 0.00027181 -0.015617 0 0 0 0 0 0 0 0 0 0 0 0 0 0 0 0 0
1.3906 -0.0013852 4.8877e-05 0.0044564 0.0058902 -0.00084702 0.0058212 8.7887e-05 0.0061302 0.0022111 -0.00026645 0.0035735 -0.017863 0 0 0 0 0 0 0 0 0 0 0 0 0 0 0 0 0
1.3945 -5.2882e-05 -0.00055535 0.0077471 0.0045039 0.0045872 0.0023898 -0.001822 0.00026813 -0.0040019 0.0042372 0.0058967 -0.005447 0 0 0 0 0 0 0 0 0 0 0 0 0 0 0 0 0
1.3984 0.0012795 -0.0011044 0.0072853 0.0010884 0.0074189 -0.00030137 -0.0035602 -0.0057839 -0.0081087 0.006022 0.0048832 0.01428 0 0 0 0 0 0 0 0 0 0 0 0 0 0 0 0 0
1.4023 0.0016899 -0.0010406 0.0042169 -0.0021212 0.0060326 -0.00057562 -0.003826 -0.0080741 -0.0066492 0.0041254 0.00054056 0.021149 0 0 0 0 0 0 0 0 0 0 0 0 0 0 0 0 0
1.4063 0.00090753 -0.00031819 0.00099068 -0.0031794 0.0015322 0.0015593 -0.0021448 -0.0051889 0.00032894 0.00017969 -0.0044306 0.00029607 0 0 0 0 0 0 0 0 0 0 0 0 0 0 0 0 0
1.4102 -0.00048018 0.00061727 -0.00050267 -0.0018478 -0.0030237 0.0041814 0.00080578 0.00056216 0.0091555 -0.00303 -0.0065622 -0.042195 0 0 0 0 0 0 0 0 0 0 0 0 0 0 0 0 0
1.4141 -0.0014176 0.0012296 -5.256e-05 0.00037084 -0.0046369 0.0047737 0.0035734 0.00484 0.014725 -0.0036679 -0.0043318 -0.081352 0 0 0 0 0 0 0 0 0 0 0 0 0 0 0 0 0
1.418 -0.0011476 0.0012832 0.0011656 0.0014944 -0.0022806 0.002199 0.004726 0.0045437 0.013607 -0.001907 0.00058581 -0.09219 0 0 0 0 0 0 0 0 0 0 0 0 0 0 0 0 0
1.4219 0.00017838 0.00092027 0.0017892 0.00056122 0.002472 -0.0022705 0.0035885 3.354e-05 0.0061603 0.0006822 0.0046168 -0.068984 0 0 0 0 0 0 0 0 0 0 0 0 0 0 0 0 0
1.4258 0.0015426 0.00044494 0.0012417 -0.0017615 0.0064098 -0.0057861 0.0005867 -0.0053724 -0.003624 0.0025658 0.0050711 -0.028331 0 0 0 0 0 0 0 0 0 0 0 0 0 0 0 0 0
1.4297 0.0017918 7.0993e-05 -0.00021904 -0.0038042 0.0066205 -0.0059971 -0.0028981 -0.0080177 -0.010434 0.0031482 0.0020962 0.0055565 0 0 0 0 0 0 0 0 0 0 0 0 0 0 0 0 0
1.4336 0.00052992 -0.00016321 -0.0020996 -0.0041573 0.0023038 -0.0027184 -0.0051156 -0.0064486 -0.010746 0.0025903 -0.0017457 0.019198 0 0 0 0 0 0 0 0 0 0 0 0 0 0 0 0 0
1.4375 -0.0015404 -0.00031948 -0.0040942 -0.0025829 -0.0045523 0.0020613 -0.0048165 -0.0020566 -0.0049142 0.0011637 -0.0037431 0.016043 0 0 0 0 0 0 0 0 0 0 0 0 0 0 0 0 0
1.4414 -0.0031321 -0.00046417 -0.0058977 1.5925e-05 -0.010104 0.0056823 -0.0020475 0.0022509 0.0029988 -0.0009293 -0.0031065 0.0076033 0 0 0 0 0 0 0 0 0 0 0 0 0 0 0 0 0
1.4453 -0.0033407 -0.00064023 -0.0068173 0.0023816 -0.010834 0.0065371 0.001656 0.0040036 0.0076413 -0.0031386 -0.0011685 0.0005736 0 0 0 0 0 0 0 0 0 0 0 0 0 0 0 0 0
1.4492 -0.0022753 -0.00087375 -0.0059333 0.003731 -0.0058293 0.0047856 0.004027 0.0023728 0.0056662 -0.0043344 0.00017742 -0.007215 0 0 0 0 0 0 0 0 0 0 0 0 0 0 0 0 0
1.4531 -0.00085707 -0.00115 -0.0029577 0.0040172 0.0023161 0.0018369 0.0034962 -0.0017459 -0.0020811 -0.0034692 0.00018565 -0.020053 0 0 0 0 0 0 0 0 0 0 0 0 0 0 0 0 0
1.457 -1.4192e-05 -0.0013713 0.00099737 0.0035883 0.0088179 -0.00069599 0.00035768 -0.0063367 -0.010922 -0.00075272 -0.0004023 -0.036165 0 0 0 0 0 0 0 0 0 0 0 0 0 0 0 0 0
1.4609 5.1245e-06 -0.0013731 0.0037504 0.0027192 0.0096781 -0.0017693 -0.0032957 -0.0090965 -0.015164 0.0019376 -0.00046085 -0.047759 0 0 0 0 0 0 0 0 0 0 0 0 0 0 0 0 0
1.4648 -0.00034469 -0.0010248 0.0035816 0.0015057 0.0044508 -0.0011649 -0.0049935 -0.0084017 -0.011687 0.0022565 0.00023679 -0.04899 0 0 0 0 0 0 0 0 0 0 0 0 0 0 0 0 0
1.4688 -0.00044863 -0.00034199 0.00080559 0.00014283 -0.0032252 0.00054807 -0.0036797 -0.004281 -0.0020123 -0.00051918 0.00082741 -0.042587 0 0 0 0 0 0 0 0 0 0 0 0 0 0 0 0 0
1.4727 -5.9225e-05 0.00049832 -0.0021145 -0.00084635 -0.0079451 0.0021852 -0.00047269 0.0011836 0.008534 -0.0044036 0.000351 -0.037467 0 0 0 0 0 0 0 0 0 0 0 0 0 0 0 0 0
1.4766 0.00064498 0.0012546 -0.002319 -0.00084273 -0.0062559 0.00238 0.0022469 0.0047146 0.014057 -0.0059325 -0.0011255 -0.039683 0 0 0 0 0 0 0 0 0 0 0 0 0 0 0 0 0
1.4805 0.0013862 0.00174 0.0010861 0.00027916 0.00084563 0.00036591 0.0027054 0.0038675 0.011673 -0.002997 -0.0023682 -0.046334 0 0 0 0 0 0 0 0 0 0 0 0 0 0 0 0 0
1.4844 0.0020479 0.0018696 0.0060284 0.0017973 0.0084931 -0.0032646 0.0010637 -0.0010465 0.0031679 0.0030919 -0.0019655 -0.048947 0 0 0 0 0 0 0 0 0 0 0 0 0 0 0 0 0
1.4883 0.0025858 0.0016398 0.0088152 0.0025303 0.011265 -0.0065286 -0.00082147 -0.0067777 -0.0062207 0.0082717 0.00042672 -0.042699 0 0 0 0 0 0 0 0 0 0 0 0 0 0 0 0 0
1.4922 0.0027801 0.0011169 0.006888 0.0017968 0.0068965 -0.0071155 -0.00091861 -0.0092051 -0.011032 0.0088044 0.0036413 -0.031698 0 0 0 0 0 0 0 0 0 0 0 0 0 0 0 0 0
1.4961 0.0022426 0.00046079 0.00084051 0.00012579 -0.0021944 -0.0040051 0.0014364 -0.0063093 -0.0087769 0.0042686 0.0057152 -0.024901 0 0 0 0 0 0 0 0 0 0 0 0 0 0 0 0 0
1.5 0.00079963 -8.3819e-05 -0.0058866 -0.0010323 -0.010553 0.0015514 0.0051102 0.00022601 -0.001225 -0.0020556 0.005224 -0.027139 0 0 0 0 0 0 0 0 0 0 0 0 0 0 0 0 0
1.5039 -0.0011144 -0.00030743 -0.0093821 -0.00049552 -0.013244 0.0065903 0.0079921 0.0061207 0.0068259 -0.0057423 0.0022897 -0.034749 0 0 0 0 0 0 0 0 0 0 0 0 0 0 0 0 0
1.5078 -0.0025412 -0.00020733 -0.0078915 0.0015373 -0.0088998 0.008307 0.0083068 0.0075251 0.010468 -0.004574 -0.0014218 -0.040089 0 0 0 0 0 0 0 0 0 0 0 0 0 0 0 0 0
1.5117 -0.0026229 -3.3052e-05 -0.0028109 0.0034898 -0.00036014 0.0059533 0.005555 0.0036732 0.00757 1.4655e-05 -0.0037387 -0.039671 0 0 0 0 0 0 0 0 0 0 0 0 0 0 0 0 0
1.5156 -0.0012695 -9.3059e-05 0.0024795 0.0036349 0.0072738 0.0013801 0.0007258 -0.0027638 5.5298e-06 0.0043701 -0.0034392 -0.03703 0 0 0 0 0 0 0 0 0 0 0 0 0 0 0 0 0
1.5195 0.00072912 -0.00044763 0.0049143 0.0015443 0.0097961 -0.0021921 -0.0040952 -0.0076985 -0.0074524 0.0054951 -0.0011836 -0.03748 0 0 0 0 0 0 0 0 0 0 0 0 0 0 0 0 0
1.5234 0.0022671 -0.00078257 0.0035546 -0.0014947 0.0063209 -0.0023329 -0.0065395 -0.0083719 -0.009982 0.0029907 0.00081874 -0.041002 0 0 0 0 0 0 0 0 0 0 0 0 0 0 0 0 0
1.5273 0.0026767 -0.00064106 -0.0001055 -0.0034756 -0.00035646 0.00097075 -0.0050717 -0.0048906 -0.0056719 -0.0011844 0.00038755 -0.041621 0 0 0 0 0 0 0 0 0 0 0 0 0 0 0 0 0
1.5313 0.0020572 0.00014751 -0.0032601 -0.0032275 -0.0055696 0.0052811 -7.1202e-05 0.00022277 0.0032026 -0.0044585 -0.0027956 -0.034537 0 0 0 0 0 0 0 0 0 0 0 0 0 0 0 0 0
1.5352 0.0010023 0.0012354 -0.0035156 -0.0012245 -0.0056837 0.0072772 0.0058597 0.0038144 0.011477 -0.0052715 -0.0065512 -0.023388 0 0 0 0 0 0 0 0 0 0 0 0 0 0 0 0 0
1.5391 8.8007e-05 0.0019743 -0.00027683 0.00094227 -0.00040636 0.0049387 0.0090341 0.0039288 0.014273 -0.0035631 -0.0075585 -0.019185 0 0 0 0 0 0 0 0 0 0 0 0 0 0 0 0 0
1.543 -0.00041031 0.0019222 0.0048448 0.0018464 0.0069097 -0.0010052 0.0070115 0.0007191 0.010076 -0.00033538 -0.0039665 -0.030647 0 0 0 0 0 0 0 0 0 0 0 0 0 0 0 0 0
1.5469 -0.00045932 0.0011863 0.008815 0.0011372 0.011281 -0.0073061 0.00063777 -0.0038125 0.0016683 0.0029491 0.0027426 -0.054819 0 0 0 0 0 0 0 0 0 0 0 0 0 0 0 0 0
1.5508 -0.00012917 0.00028895 0.0088706 -0.00052328 0.0092937 -0.010086 -0.0059955 -0.0069636 -0.005748 0.0047909 0.0083681 -0.077278 0 0 0 0 0 0 0 0 0 0 0 0 0 0 0 0 0
1.5547 0.00039416 -0.00030531 0.0043078 -0.0021513 0.0014616 -0.0073219 -0.0081545 -0.0068232 -0.0079976 0.0041323 0.0089472 -0.082459 0 0 0 0 0 0 0 0 0 0 0 0 0 0 0 0 0
1.5586 0.00074392 -0.00054612 -0.0027481 -0.003003 -0.007903 -0.00034741 -0.0039934 -0.0034068 -0.0045968 0.0010279 0.0038678 -0.065254 0 0 0 0 0 0 0 0 0 0 0 0 0 0 0 0 0
1.5625 0.00052298 -0.0007157 -0.0083318 -0.0026746 -0.013358 0.0067601 0.0037421 0.0012457 0.0011657 -0.0029687 -0.0034292 -0.03416 0 0 0 0 0 0 0 0 0 0 0 0 0 0 0 0 0
1.5664 -0.00031747 -0.0010391 -0.0090482 -0.0010595 -0.011817 0.0097138 0.0094602 0.0042521 0.0047003 -0.0054015 -0.007904 -0.0042502 0 0 0 0 0 0 0 0 0 0 0 0 0 0 0 0 0
1.5703 -0.0012529 -0.0014156 -0.0044115 0.0014556 -0.0044897 0.0068757 0.008834 0.0037617 0.0033358 -0.0044793 -0.0066774 0.013018 0 0 0 0 0 0 0 0 0 0 0 0 0 0 0 0 0
1.5742 -0.0015009 -0.0015419 0.0026079 0.0037383 0.004021 0.0004254 0.0021281 0.00026899 -0.0019497 -0.00053915 -0.0011194 0.014832 0 0 0 0 0 0 0 0 0 0 0 0 0 0 0 0 0
1.5781 -0.00074409 -0.0012628 0.0074443 0.004215 0.0087703 -0.0051108 -0.0059576 -0.0036751 -0.0073729 0.0039141 0.0043459 0.0048479 0 0 0 0 0 0 0 0 0 0 0 0 0 0 0 0 0
1.582 0.00040831 -0.00074107 0.0070403 0.0019489 0.0075282 -0.0060165 -0.0098766 -0.0052637 -0.0090239 0.0058785 0.0056448 -0.011551 0 0 0 0 0 0 0 0 0 0 0 0 0 0 0 0 0
1.5859 0.00080577 -0.00025921 0.0019785 -0.0022503 0.0018609 -0.001963 -0.0074116 -0.0034395 -0.0054765 0.0040361 0.0019204 -0.029402 0 0 0 0 0 0 0 0 0 0 0 0 0 0 0 0 0
1.5898 -0.0002008 0.00010676 -0.0039676 -0.0058794 -0.004226 0.0038697 -0.0011294 0.00042496 0.0013611 -0.00028736 -0.0042123 -0.043375 0 0 0 0 0 0 0 0 0 0 0 0 0 0 0 0 0
1.5938 -0.0019848 0.00053905 -0.0065621 -0.0063659 -0.0069043 0.0071701 0.0039228 0.0036575 0.0075496 -0.0041398 -0.0088402 -0.047763 0 0 0 0 0 0 0 0 0 0 0 0 0 0 0 0 0
1.5977 -0.0029707 0.0011667 -0.0040923 -0.0031702 -0.0046448 0.0055503 0.0042547 0.0042631 0.0095873 -0.0050712 -0.0094075 -0.039503 0 0 0 0 0 0 0 0 0 0 0 0 0 0 0 0 0
1.6016 -0.0019282 0.0017496 0.0015735 0.0014824 0.0012439 6.0379e-05 0.00040421 0.0021879 0.0064554 -0.0026971 -0.0059779 -0.021829 0 0 0 0 0 0 0 0 0 0 0 0 0 0 0 0 0
1.6055 0.00086355 0.0017837 0.0065248 0.0041527 0.0075948 -0.0057643 -0.0039705 -0.00096546 8.3566e-05 0.0013371 -0.00069053 -0.0039767 0 0 0 0 0 0 0 0 0 0 0 0 0 0 0 0 0
1.6094 0.0036764 0.0010137 0.0076498 0.0029432 0.011072 -0.0083888 -0.0053334 -0.0032807 -0.0058865 0.0046585 0.0036957 0.004267 0 0 0 0 0 0 0 0 0 0 0 0 0 0 0 0 0
1.6133 0.0046539 -0.00016094 0.0046294 -0.00085823 0.00972 -0.0064279 -0.0030334 -0.0037235 -0.0082073 0.0055829 0.0051275 -0.00090252 0 0 0 0 0 0 0 0 0 0 0 0 0 0 0 0 0
1.6172 0.0032805 -0.00089192 -0.00022998 -0.0037754 0.0038531 -0.0011489 0.00055148 -0.0024019 -0.0057859 0.0037879 0.0030467 -0.015317 0 0 0 0 0 0 0 0 0 0 0 0 0 0 0 0 0
1.6211 0.00072945 -0.00061954 -0.0039069 -0.0030431 -0.0039903 0.0046254 0.0022898 -8.1328e-05 -0.00018771 0.00021159 -0.0013384 -0.030851 0 0 0 0 0 0 0 0 0 0 0 0 0 0 0 0 0
1.625 -0.0011704 0.00033557 -0.0046964 0.0010554 -0.010088 0.0081989 0.00088955 0.0023285 0.0053 -0.0034151 -0.0054258 -0.041398 0 0 0 0 0 0 0 0 0 0 0 0 0 0 0 0 0
1.6289 -0.0013923 0.00096375 -0.0029352 0.0054466 -0.011327 0.0082454 -0.0022803 0.0039245 0.0074805 -0.005197 -0.0064629 -0.045546 0 0 0 0 0 0 0 0 0 0 0 0 0 0 0 0 0
1.6328 -0.00033401 0.00046294 -0.00022409 0.0068871 -0.0069659 0.0052007 -0.0045452 0.0038636 0.0049666 -0.00392 -0.0033227 -0.044666 0 0 0 0 0 0 0 0 0 0 0 0 0 0 0 0 0
1.6367 0.00079697 -0.00095881 0.0019086 0.00465 0.00068536 0.00090118 -0.0041052 0.0017344 -0.0010666 6.0882e-05 0.0023758 -0.039849 0 0 0 0 0 0 0 0 0 0 0 0 0 0 0 0 0
1.6406 0.0011106 -0.002163 0.0027953 0.00096772 0.0073493 -0.0022978 -0.0012546 -0.0018551 -0.0074595 0.0045693 0.0070086 -0.031482 0 0 0 0 0 0 0 0 0 0 0 0 0 0 0 0 0
1.6445 0.00061054 -0.0020384 0.0025254 -0.0010436 0.0092326 -0.002679 0.0021166 -0.0051455 -0.010692 0.0066272 0.0074375 -0.021366 0 0 0 0 0 0 0 0 0 0 0 0 0 0 0 0 0
1.6484 -0.00014792 -0.00049602 0.001453 -6.3254e-05 0.0054072 -0.00016757 0.0040736 -0.0060689 -0.0087563 0.0044529 0.0034524 -0.013827 0 0 0 0 0 0 0 0 0 0 0 0 0 0 0 0 0
1.6523 -0.00075695 0.0014105 -1.9659e-05 0.0024763 -0.0014858 0.0034453 0.0039232 -0.0037159 -0.0023385 -0.00096059 -0.0019519 -0.013302 0 0 0 0 0 0 0 0 0 0 0 0 0 0 0 0 0
1.6563 -0.0012243 0.0023562 -0.001275 0.0038304 -0.0068207 0.0054509 0.0023733 0.00070659 0.005375 -0.0061614 -0.0049088 -0.020203 0 0 0 0 0 0 0 0 0 0 0 0 0 0 0 0 0
1.6602 -0.0016434 0.0018247 -0.0014168 0.0023566 -0.0069382 0.0039667 0.00069854 0.0043978 0.010294 -0.0075616 -0.0037464 -0.029538 0 0 0 0 0 0 0 0 0 0 0 0 0 0 0 0 0
1.6641 -0.0018116 0.00044819 0.00023933 -0.0012082 -0.001551 -0.00065633 -0.00027487 0.0048238 0.0097041 -0.0041266 -0.00014519 -0.034409 0 0 0 0 0 0 0 0 0 0 0 0 0 0 0 0 0
1.668 -0.0013604 -0.00062941 0.0033458 -0.0045274 0.0060062 -0.005864 -0.00059099 0.0016129 0.0039713 0.0017403 0.002584 -0.031547 0 0 0 0 0 0 0 0 0 0 0 0 0 0 0 0 0
1.6719 -0.00029451 -0.00072301 0.0061994 -0.0055952 0.010885 -0.0084953 -0.00080054 -0.0029971 -0.0034475 0.0059389 0.0024608 -0.023632 0 0 0 0 0 0 0 0 0 0 0 0 0 0 0 0 0
1.6758 0.00073141 -4.436e-05 0.0065655 -0.0041115 0.0098373 -0.0068689 -0.0012307 -0.0056178 -0.0079488 0.005709 0.00031704 -0.016191 0 0 0 0 0 0 0 0 0 0 0 0 0 0 0 0 0
1.6797 0.00086201 0.00067103 0.0033299 -0.0013527 0.0033172 -0.0018731 -0.0015464 -0.0040968 -0.0066703 0.0015571 -0.0014155 -0.012171 0 0 0 0 0 0 0 0 0 0 0 0 0 0 0 0 0
1.6836 -0.0001171 0.00086536 -0.0022707 0.0010146 -0.004782 0.0036709 -0.0010105 0.00087732 -0.00051255 -0.0033721 -0.0012294 -0.0095783 0 0 0 0 0 0 0 0 0 0 0 0 0 0 0 0 0
1.6875 -0.0014074 0.00050828 -0.0070533 0.0020235 -0.0095894 0.0068281 0.00071318 0.0061211 0.0061943 -0.0057996 0.00014865 -0.0044126 0 0 0 0 0 0 0 0 0 0 0 0 0 0 0 0 0
1.6914 -0.0017892 -0.00010629 -0.0079526 0.0016709 -0.0083361 0.0062488 0.0028759 0.0080517 0.0084095 -0.0045922 0.000811 0.0041754 0 0 0 0 0 0 0 0 0 0 0 0 0 0 0 0 0
1.6953 -0.00072296 -0.00073619 -0.004341 0.00053261 -0.002083 0.0027277 0.0037953 0.0051196 0.00384 -0.0011508 -0.00018374 0.011724 0 0 0 0 0 0 0 0 0 0 0 0 0 0 0 0 0
1.6992 0.0010702 -0.0012854 0.0012493 -0.00067578 0.0050043 -0.0014803 0.0019985 -0.0010556 -0.005201 0.0020431 -0.0018422 0.011548 0 0 0 0 0 0 0 0 0 0 0 0 0 0 0 0 0
1.7031 0.0021534 -0.0016039 0.0047752 -0.0012991 0.0083625 -0.0039653 -0.0023543 -0.0066157 -0.012952 0.0032752 -0.0023602 0.00037365 0 0 0 0 0 0 0 0 0 0 0 0 0 0 0 0 0
1.707 0.0016042 -0.0013799 0.0036361 -0.00087763 0.0059707 -0.0033606 -0.0069749 -0.0078881 -0.0138 0.0024283 -0.0010418 -0.01836 0 0 0 0 0 0 0 0 0 0 0 0 0 0 0 0 0
1.7109 -0.00017083 -0.00039657 -0.0012672 0.00058628 -0.00037073 1.9775e-06 -0.0086352 -0.0037661 -0.0060205 0.00053767 0.001033 -0.036155 0 0 0 0 0 0 0 0 0 0 0 0 0 0 0 0 0
1.7148 -0.0017587 0.0010746 -0.0060106 0.0024203 -0.0062355 0.0041667 -0.0055045 0.0034773 0.0068021 -0.0011504 0.0022203 -0.044591 0 0 0 0 0 0 0 0 0 0 0 0 0 0 0 0 0
1.7188 -0.0018837 0.0022521 -0.006422 0.0035339 -0.0074543 0.0064285 0.0010607 0.009505 0.017709 -0.0017827 0.0020189 -0.040212 0 0 0 0 0 0 0 0 0 0 0 0 0 0 0 0 0
1.7227 -0.00034956 0.0023868 -0.001168 0.0031713 -0.0028222 0.004826 0.0069259 0.010582 0.020503 -0.0010099 0.0014377 -0.026296 0 0 0 0 0 0 0 0 0 0 0 0 0 0 0 0 0
1.7266 0.0019718 0.0014409 0.0070963 0.0016003 0.0050867 -0.00042691 0.0079061 0.0059382 0.013536 0.0010269 0.0017042 -0.010969 0 0 0 0 0 0 0 0 0 0 0 0 0 0 0 0 0
1.7305 0.0039392 0.00021883 0.013356 3.0534e-05 0.011487 -0.0065942 0.0029847 -0.0016824 0.00080871 0.0036134 0.0028085 -0.0029275 0 0 0 0 0 0 0 0 0 0 0 0 0 0 0 0 0
1.7344 0.0049195 -0.00027403 0.013514 -0.00032544 0.012325 -0.0097755 -0.0045383 -0.007683 -0.010353 0.0055271 0.0035079 -0.0067876 0 0 0 0 0 0 0 0 0 0 0 0 0 0 0 0 0
1.7383 0.0049246 0.00028807 0.0070958 0.00071726 0.0067839 -0.0074149 -0.0091789 -0.0084792 -0.013666 0.005583 0.0027855 -0.020359 0 0 0 0 0 0 0 0 0 0 0 0 0 0 0 0 0
1.7422 0.0042244 0.0012556 -0.0023735 0.0021604 -0.0021669 -0.00029373 -0.0073279 -0.0037707 -0.007691 0.0034992 0.0011371 -0.035757 0 0 0 0 0 0 0 0 0 0 0 0 0 0 0 0 0
1.7461 0.0030163 0.0016008 -0.0094973 0.0027594 -0.0094949 0.0076215 -0.0001415 0.0032343 0.0032868 0.00038279 0.00023503 -0.044415 0 0 0 0 0 0 0 0 0 0 0 0 0 0 0 0 0
1.75 0.0015049 0.0008634 -0.010282 0.0022198 -0.011084 0.01167 0.0071493 0.0078245 0.011953 -0.0017685 0.0012673 -0.043056 0 0 0 0 0 0 0 0 0 0 0 0 0 0 0 0 0
1.7539 0.00015236 -0.00044463 -0.0045719 0.0014993 -0.006218 0.0096799 0.0091776 0.006788 0.012639 -0.0013833 0.0036753 -0.035982 0 0 0 0 0 0 0 0 0 0 0 0 0 0 0 0 0
1.7578 -0.00039031 -0.001347 0.0037869 0.001862 0.0019515 0.0035044 0.004629 0.00052396 0.0050281 0.0014849 0.0055905 -0.031179 0 0 0 0 0 0 0 0 0 0 0 0 0 0 0 0 0
1.7617 0.00021439 -0.0013122 0.009218 0.0035334 0.0083012 -0.0023119 -0.0026683 -0.0071169 -0.0056192 0.0050394 0.0054829 -0.033015 0 0 0 0 0 0 0 0 0 0 0 0 0 0 0 0 0
1.7656 0.001521 -0.00067801 0.0078639 0.005269 0.0089363 -0.003789 -0.0067159 -0.011239 -0.012009 0.0068706 0.0033372 -0.038026 0 0 0 0 0 0 0 0 0 0 0 0 0 0 0 0 0
1.7695 0.0024426 -0.00020571 0.00018447 0.0053536 0.0037085 -0.00029667 -0.0040958 -0.0090861 -0.0098084 0.005555 0.00031314 -0.038264 0 0 0 0 0 0 0 0 0 0 0 0 0 0 0 0 0
1.7734 0.0020455 -0.00025322 -0.0090446 0.0031932 -0.0036373 0.0051344 0.0032582 -0.0019487 -0.00063839 0.0016043 -0.0024651 -0.029717 0 0 0 0 0 0 0 0 0 0 0 0 0 0 0 0 0
1.7773 0.0003673 -0.00042407 -0.013631 1.6515e-05 -0.0079226 0.0080906 0.0094849 0.0055544 0.0091186 -0.0028488 -0.0045322 -0.017851 0 0 0 0 0 0 0 0 0 0 0 0 0 0 0 0 0
1.7813 -0.0014932 -4.8913e-05 -0.010132 -0.002066 -0.0060537 0.0058932 0.0093119 0.0084746 0.012866 -0.0053654 -0.00559 -0.014194 0 0 0 0 0 0 0 0 0 0 0 0 0 0 0 0 0
1.7852 -0.0021662 0.0010059 -0.00049177 -0.0018967 0.00080073 -0.00064222 0.0021397 0.0048806 0.0084141 -0.0046525 -0.0048921 -0.026151 0 0 0 0 0 0 0 0 0 0 0 0 0 0 0 0 0
1.7891 -0.0010672 0.0020583 0.0089324 -0.00035129 0.0079623 -0.0078686 -0.0074432 -0.00276 -0.00067315 -0.0012867 -0.0017284 -0.04923 0 0 0 0 0 0 0 0 0 0 0 0 0 0 0 0 0
1.793 0.0011354 0.0021943 0.011636 0.00040061 0.010472 -0.01173 -0.01303 -0.0092255 -0.007882 0.0026625 0.0032169 -0.069341 0 0 0 0 0 0 0 0 0 0 0 0 0 0 0 0 0
1.7969 0.0029973 0.0011722 0.0056485 -0.0010923 0.0065306 -0.010249 -0.011012 -0.010137 -0.0084783 0.0048651 0.0073281 -0.073683 0 0 0 0 0 0 0 0 0 0 0 0 0 0 0 0 0
1.8008 0.0033116 -0.00025287 -0.0048709 -0.0040449 -0.0013038 -0.0045713 -0.0030027 -0.004965 -0.0026415 0.0041185 0.0076221 -0.060668 0 0 0 0 0 0 0 0 0 0 0 0 0 0 0 0 0
1.8047 0.0018801 -0.00095453 -0.012533 -0.0058647 -0.007976 0.0018853 0.0055525 0.0027226 0.0050946 0.0010865 0.0034866 -0.040243 0 0 0 0 0 0 0 0 0 0 0 0 0 0 0 0 0
1.8086 -0.00045681 -0.00046389 -0.012107 -0.0043241 -0.0094434 0.0055195 0.009307 0.0079094 0.0093198 -0.0020989 -0.0020606 -0.025078 0 0 0 0 0 0 0 0 0 0 0 0 0 0 0 0 0
1.8125 -0.0024328 0.00056334 -0.0043486 0.00031584 -0.0053002 0.0046255 0.0065308 0.0076432 0.0073775 -0.0032108 -0.0043585 -0.021334 0 0 0 0 0 0 0 0 0 0 0 0 0 0 0 0 0
1.8164 -0.0031124 0.00091007 0.004706 0.0051264 0.001224 0.0003229 -0.00016418 0.0028223 0.00068286 -0.0014496 -0.001078 -0.026968 0 0 0 0 0 0 0 0 0 0 0 0 0 0 0 0 0
1.8203 -0.0023277 -8.8001e-05 0.0084115 0.0066168 0.0056577 -0.0041611 -0.0060577 -0.0028802 -0.0067009 0.0019168 0.0053458 -0.037165 0 0 0 0 0 0 0 0 0 0 0 0 0 0 0 0 0
1.8242 -0.00064548 -0.0018775 0.0044798 0.003515 0.005235 -0.0054756 -0.0076462 -0.0058397 -0.010751 0.0043225 0.0093754 -0.049518 0 0 0 0 0 0 0 0 0 0 0 0 0 0 0 0 0
1.8281 0.0010132 -0.0030846 -0.0035903 -0.002059 0.00044804 -0.0022745 -0.0047129 -0.0047781 -0.009554 0.0036431 0.0070284 -0.063274 0 0 0 0 0 0 0 0 0 0 0 0 0 0 0 0 0
1.832 0.0018684 -0.0026487 -0.0095307 -0.0060876 -0.0055396 0.0038071 3.2313e-05 -0.0010228 -0.0038528 -0.00026928 -0.00050792 -0.074984 0 0 0 0 0 0 0 0 0 0 0 0 0 0 0 0 0
1.8359 0.0016703 -0.00072461 -0.0091477 -0.0057117 -0.0089295 0.0090295 0.0031483 0.0029515 0.0036581 -0.0053513 -0.0076443 -0.07775 0 0 0 0 0 0 0 0 0 0 0 0 0 0 0 0 0
1.8398 0.00079861 0.0014074 -0.0031334 -0.0014381 -0.0074265 0.0098403 0.002798 0.005183 0.0096046 -0.008594 -0.0089984 -0.067128 0 0 0 0 0 0 0 0 0 0 0 0 0 0 0 0 0
1.8438 -6.2625e-06 0.0023398 0.0040678 0.0032666 -0.0014038 0.0051768 -0.00029977 0.0049142 0.011322 -0.007967 -0.0038233 -0.047981 0 0 0 0 0 0 0 0 0 0 0 0 0 0 0 0 0
1.8477 -0.00015273 0.0016139 0.0079658 0.0046746 0.0062955 -0.0027263 -0.0037122 0.0023869 0.0080878 -0.0037221 0.0035826 -0.033536 0 0 0 0 0 0 0 0 0 0 0 0 0 0 0 0 0
1.8516 0.00038382 1.9221e-05 0.0071084 0.001642 0.011728 -0.0095962 -0.0051281 -0.0014587 0.0017077 0.0017395 0.0076582 -0.035041 0 0 0 0 0 0 0 0 0 0 0 0 0 0 0 0 0
1.8555 0.0010621 -0.0010765 0.0033299 -0.0036125 0.011827 -0.011677 -0.0038593 -0.0050141 -0.0041598 0.0053018 0.0060527 -0.050997 0 0 0 0 0 0 0 0 0 0 0 0 0 0 0 0 0
1.8594 0.0012263 -0.00079565 -0.00043333 -0.0073127 0.0061402 -0.0079671 -0.0010671 -0.0062627 -0.0060101 0.0049605 0.00096014 -0.067187 0 0 0 0 0 0 0 0 0 0 0 0 0 0 0 0 0
1.8633 0.00065611 0.00061715 -0.0025038 -0.0069967 -0.0026368 -0.00075994 0.0012727 -0.00383 -0.0027985 0.00097829 -0.003398 -0.068965 0 0 0 0 0 0 0 0 0 0 0 0 0 0 0 0 0
1.8672 -0.00024922 0.0020367 -0.0030976 -0.0031988 -0.0098954 0.0057785 0.0018085 0.001615 0.0031114 -0.0042514 -0.0044202 -0.054651 0 0 0 0 0 0 0 0 0 0 0 0 0 0 0 0 0
1.8711 -0.00081793 0.0023251 -0.0032194 0.001225 -0.011704 0.0080695 0.0006166 0.0069998 0.0073307 -0.0075474 -0.0026031 -0.036775 0 0 0 0 0 0 0 0 0 0 0 0 0 0 0 0 0
1.875 -0.00067644 0.0011479 -0.0033179 0.0033962 -0.0072782 0.0051452 -0.0010984 0.0084996 0.0064267 -0.0067826 -5.1653e-05 -0.029473 0 0 0 0 0 0 0 0 0 0 0 0 0 0 0 0 0
1.8789 -3.7262e-05 -0.00083695 -0.0030571 0.0024492 0.00035593 -0.00089105 -0.0020231 0.0044055 0.00040877 -0.0022141 0.0019213 -0.034432 0 0 0 0 0 0 0 0 0 0 0 0 0 0 0 0 0
1.8828 0.00053482 -0.0024879 -0.0021697 -0.00015879 0.0061788 -0.0061577 -0.0016145 -0.0030802 -0.0071439 0.0035208 0.0035863 -0.039747 0 0 0 0 0 0 0 0 0 0 0 0 0 0 0 0 0
1.8867 0.00063223 -0.0029645 -0.0012245 -0.0020429 0.0064129 -0.0072788 -0.00022534 -0.0089679 -0.011446 0.0068879 0.0055431 -0.033118 0 0 0 0 0 0 0 0 0 0 0 0 0 0 0 0 0
1.8906 0.00030972 -0.0022214 -0.0013276 -0.0017272 0.0010275 -0.0033801 0.0014272 -0.0090391 -0.0096534 0.0056465 0.0072211 -0.015858 0 0 0 0 0 0 0 0 0 0 0 0 0 0 0 0 0
1.8945 -6.1379e-05 -0.00091309 -0.0029667 0.0004383 -0.0062261 0.0033282 0.002818 -0.0031235 -0.0026247 0.00038752 0.0070294 -0.0028029 0 0 0 0 0 0 0 0 0 0 0 0 0 0 0 0 0
1.8984 -0.00018545 0.00014598 -0.0051636 0.0027338 -0.010282 0.008762 0.0036839 0.0046296 0.0057472 -0.0056859 0.0040876 -0.0075075 0 0 0 0 0 0 0 0 0 0 0 0 0 0 0 0 0
1.9023 -6.7653e-05 0.00053067 -0.0059024 0.0033351 -0.0080567 0.0093447 0.0037068 0.0088093 0.01094 -0.0087391 -0.0003647 -0.027698 0 0 0 0 0 0 0 0 0 0 0 0 0 0 0 0 0
1.9063 0.0001161 0.00038423 -0.0036694 0.0014509 -0.00040136 0.0041987 0.0023754 0.0067037 0.010324 -0.0068082 -0.0035496 -0.046425 0 0 0 0 0 0 0 0 0 0 0 0 0 0 0 0 0
1.9102 0.000293 0.00016496 0.0010925 -0.002276 0.0084493 -0.0041972 -0.0005829 5.6816e-05 0.0044383 -0.0011268 -0.0033896 -0.048516 0 0 0 0 0 0 0 0 0 0 0 0 0 0 0 0 0
1.9141 0.00056047 0.00022204 0.0058499 -0.0061564 0.013461 -0.011373 -0.0045009 -0.0065409 -0.0034129 0.0046632 -0.0003665 -0.035788 0 0 0 0 0 0 0 0 0 0 0 0 0 0 0 0 0
1.918 0.00095997 0.00054539 0.0074483 -0.0083372 0.011759 -0.013498 -0.007592 -0.0090499 -0.0088675 0.0068956 0.0027465 -0.024971 0 0 0 0 0 0 0 0 0 0 0 0 0 0 0 0 0
1.9219 0.0012404 0.00084515 0.0042747 -0.0077684 0.0042538 -0.0096716 -0.0078105 -0.0064381 -0.0087661 0.004245 0.0030906 -0.029776 0 0 0 0 0 0 0 0 0 0 0 0 0 0 0 0 0
1.9258 0.00094928 0.00083469 -0.0023637 -0.004821 -0.0049008 -0.002444 -0.0043534 -0.00068676 -0.0029999 -0.0014782 -1.8406e-05 -0.045314 0 0 0 0 0 0 0 0 0 0 0 0 0 0 0 0 0
1.9297 -0.00015085 0.00045587 -0.0086988 -0.0011641 -0.010658 0.00379 0.0013447 0.00501 0.0050685 -0.006544 -0.0046028 -0.051606 0 0 0 0 0 0 0 0 0 0 0 0 0 0 0 0 0
1.9336 -0.001731 -0.00011706 -0.010706 0.0011854 -0.0099606 0.0055163 0.0061108 0.0081172 0.010222 -0.0076637 -0.0075622 -0.033831 0 0 0 0 0 0 0 0 0 0 0 0 0 0 0 0 0
1.9375 -0.0030048 -0.00064555 -0.006782 0.0011641 -0.0035584 0.0022549 0.0069395 0.0076143 0.0085315 -0.0039967 -0.0069182 0.00064837 0 0 0 0 0 0 0 0 0 0 0 0 0 0 0 0 0
1.9414 -0.0032791 -0.00099024 0.00088314 -0.00059148 0.0043368 -0.0031938 0.0030745 0.0040046 0.0002128 0.0023611 -0.0031241 0.026326 0 0 0 0 0 0 0 0 0 0 0 0 0 0 0 0 0
1.9453 -0.0024862 -0.0011442 0.0073679 -0.0022289 0.0085387 -0.0065693 -0.0032515 -0.00091823 -0.0099641 0.0076256 0.0013021 0.022015 0 0 0 0 0 0 0 0 0 0 0 0 0 0 0 0 0
1.9492 -0.0012226 -0.0011571 0.008145 -0.0021534 0.0061503 -0.0049342 -0.0080667 -0.004518 -0.015482 0.0085668 0.003399 -0.0095026 0 0 0 0 0 0 0 0 0 0 0 0 0 0 0 0 0
1.9531 -0.00025973 -0.0010578 0.0023251 -0.00034173 -0.0014355 0.0012932 -0.0081681 -0.0044238 -0.0125 0.004482 0.0016006 -0.043743 0 0 0 0 0 0 0 0 0 0 0 0 0 0 0 0 0
1.957 3.6985e-05 -0.0008454 -0.0063251 0.0016542 -0.0092443 0.0083763 -0.0032559 -0.00018288 -0.0027508 -0.0022599 -0.0032135 -0.056634 0 0 0 0 0 0 0 0 0 0 0 0 0 0 0 0 0
1.9609 -0.00011374 -0.00052253 -0.011644 0.0020941 -0.011868 0.01148 0.0037274 0.005751 0.0074167 -0.0075298 -0.0080486 -0.045234 0 0 0 0 0 0 0 0 0 0 0 0 0 0 0 0 0
1.9648 -0.00022728 -0.00011325 -0.0093326 0.0006295 -0.007059 0.0078127 0.0083411 0.0090654 0.011381 -0.0079594 -0.009484 -0.027627 0 0 0 0 0 0 0 0 0 0 0 0 0 0 0 0 0
1.9688 -1.2006e-05 0.00034838 -0.00024608 -0.0013776 0.0026771 -0.0012792 0.0074427 0.0065663 0.0068769 -0.0031553 -0.0059051 -0.023391 0 0 0 0 0 0 0 0 0 0 0 0 0 0 0 0 0
1.9727 0.00045645 0.00081918 0.0098603 -0.0021414 0.011623 -0.010779 0.0013076 -0.0010128 -0.0025021 0.0039138 0.0011293 -0.034817 0 0 0 0 0 0 0 0 0 0 0 0 0 0 0 0 0
1.9766 0.0009325 0.0012179 0.014209 -0.0011564 0.014511 -0.014962 -0.0063306 -0.0089099 -0.0099711 0.0087851 0.0075709 -0.047253 0 0 0 0 0 0 0 0 0 0 0 0 0 0 0 0 0
1.9805 0.0012865 0.001411 0.0098233 0.0003348 0.0098305 -0.011078 -0.010513 -0.011542 -0.010344 0.0084675 0.0095064 -0.046788 0 0 0 0 0 0 0 0 0 0 0 0 0 0 0 0 0
1.9844 0.0015665 0.0012721 -0.00026229 0.00062756 0.00063171 -0.0013039 -0.0083041 -0.0067545 -0.0034554 0.0034425 0.0060059 -0.035932 0 0 0 0 0 0 0 0 0 0 0 0 0 0 0 0 0
1.9883 0.0018242 0.00079593 -0.0091362 -0.00061534 -0.0075561 0.0084942 -0.00095688 0.0023319 0.0060288 -0.0027617 -3.1499e-05 -0.030667 0 0 0 0 0 0 0 0 0 0 0 0 0 0 0 0 0
1.9922 0.0019673 0.0001598 -0.010956 -0.0018355 -0.010179 0.012502 0.0066345 0.0095189 0.011927 -0.0061068 -0.0039222 -0.042069 0 0 0 0 0 0 0 0 0 0 0 0 0 0 0 0 0
1.9961 0.0018473 -0.0003608 -0.0050738 -0.0010152 -0.0062778 0.0087066 0.0091358 0.010118 0.010501 -0.0047901 -0.0027119 -0.062065 0 0 0 0 0 0 0 0 0 0 0 0 0 0 0 0 0
2 0.0014783 -0.00058031 0.0036604 0.002203 0.0011896 9.6869e-05 0.0046015 0.0042842 0.0025374 -0.00021081 0.002595 -0.068948 0 0 0 0 0 0 0 0 0 0 0 0 0 0 0 0 0
2.0039 0.0010956 -0.00053273 0.0085252 0.0058077 0.0072825 -0.007474 -0.0038474 -0.0034326 -0.007375 0.004363 0.0078997 -0.048147 0 0 0 0 0 0 0 0 0 0 0 0 0 0 0 0 0
2.0078 0.00091969 -0.00041331 0.0057477 0.0069964 0.0080118 -0.0092035 -0.0099995 -0.007707 -0.013579 0.0061809 0.0092481 -0.0079663 0 0 0 0 0 0 0 0 0 0 0 0 0 0 0 0 0
2.0117 0.00085778 -0.00038034 -0.0029349 0.0047219 0.0026427 -0.0043212 -0.0090314 -0.0062024 -0.012454 0.0046056 0.0057921 0.025518 0 0 0 0 0 0 0 0 0 0 0 0 0 0 0 0 0
2.0156 0.00051538 -0.0004102 -0.011615 0.0008243 -0.0058253 0.0037537 -0.0012516 -0.00071114 -0.004381 0.0010059 0.00016533 0.030055 0 0 0 0 0 0 0 0 0 0 0 0 0 0 0 0 0
2.0195 -0.0003877 -0.00035145 -0.014297 -0.0014511 -0.012267 0.0098931 0.0078573 0.0047019 0.0063337 -0.0025036 -0.0037842 0.0052981 0 0 0 0 0 0 0 0 0 0 0 0 0 0 0 0 0
2.0234 -0.0015634 -0.0001171 -0.0088247 -0.00032436 -0.012351 0.010493 0.011574 0.0066668 0.013645 -0.00427 -0.0038477 -0.028716 0 0 0 0 0 0 0 0 0 0 0 0 0 0 0 0 0
2.0273 -0.0021788 0.00019905 0.0018503 0.0028708 -0.0052283 0.00538 0.0069953 0.0043581 0.013188 -0.0035783 -0.00066363 -0.049748 0 0 0 0 0 0 0 0 0 0 0 0 0 0 0 0 0
2.0313 -0.0014858 0.00042256 0.01167 0.004848 0.005638 -0.0024933 -0.0026805 -0.00059612 0.0051273 -0.00063371 0.0032817 -0.050386 0 0 0 0 0 0 0 0 0 0 0 0 0 0 0 0 0
2.0352 0.00041951 0.00051757 0.01526 0.0033572 0.014224 -0.0089857 -0.010472 -0.0054338 -0.0054962 0.003459 0.0056102 -0.039231 0 0 0 0 0 0 0 0 0 0 0 0 0 0 0 0 0
2.0391 0.0024248 0.00067483 0.011121 -0.00070383 0.015461 -0.011012 -0.010798 -0.0076877 -0.011615 0.0067631 0.0053318 -0.028176 0 0 0 0 0 0 0 0 0 0 0 0 0 0 0 0 0
2.043 0.0031066 0.0011302 0.0023746 -0.0040098 0.0084294 -0.007969 -0.003534 -0.0061776 -0.0087233 0.007146 0.0028712 -0.020479 0 0 0 0 0 0 0 0 0 0 0 0 0 0 0 0 0
2.0469 0.0018324 0.0018592 -0.0052825 -0.0037416 -0.0028923 -0.0018366 0.0060941 -0.0015364 0.0018496 0.003628 -0.00056504 -0.011174 0 0 0 0 0 0 0 0 0 0 0 0 0 0 0 0 0
2.0508 -0.0006415 0.0024597 -0.0071229 -9.6599e-05 -0.011951 0.0039526 0.011534 0.0038506 0.013503 -0.0024076 -0.0035138 0.0028663 0 0 0 0 0 0 0 0 0 0 0 0 0 0 0 0 0
2.0547 -0.0026351 0.0023942 -0.002292 0.0038725 -0.013627 0.0063753 0.0096032 0.0068262 0.018677 -0.0074443 -0.0045837 0.015792 0 0 0 0 0 0 0 0 0 0 0 0 0 0 0 0 0
2.0586 -0.002766 0.0014258 0.0057265 0.0049127 -0.0073557 0.0045411 0.0023586 0.0052853 0.013984 -0.0079242 -0.0029546 0.016908 0 0 0 0 0 0 0 0 0 0 0 0 0 0 0 0 0
2.0625 -0.00097945 -0.00012299 0.011405 0.0023315 0.0026495 0.00028009 -0.0049389 -0.0001589 0.0024659 -0.0029422 0.00094145 0.0016089 0 0 0 0 0 0 0 0 0 0 0 0 0 0 0 0 0
2.0664 0.0014282 -0.001529 0.010777 -0.0015362 0.010133 -0.0029679 -0.0078209 -0.0060938 -0.0086322 0.0046211 0.0052108 -0.02274 0 0 0 0 0 0 0 0 0 0 0 0 0 0 0 0 0
2.0703 0.0027979 -0.0021315 0.0039993 -0.0034401 0.01067 -0.0024786 -0.005448 -0.00834 -0.012847 0.0097604 0.0073829 -0.042442 0 0 0 0 0 0 0 0 0 0 0 0 0 0 0 0 0
2.0742 0.0023163 -0.0017387 -0.0048503 -0.0019439 0.0042258 0.0017252 -0.00048034 -0.004907 -0.0085887 0.0088305 0.0060652 -0.049059 0 0 0 0 0 0 0 0 0 0 0 0 0 0 0 0 0
2.0781 0.00051907 -0.00069046 -0.010542 0.0015679 -0.00504 0.0067026 0.0033816 0.0023496 0.0003993 0.0022624 0.0021032 -0.045592 0 0 0 0 0 0 0 0 0 0 0 0 0 0 0 0 0
2.082 -0.0012218 0.00041023 -0.010065 0.0042682 -0.011421 0.0086143 0.004019 0.008808 0.0080675 -0.0056315 -0.0018612 -0.041781 0 0 0 0 0 0 0 0 0 0 0 0 0 0 0 0 0
2.0859 -0.0017382 0.0010527 -0.0042952 0.0042385 -0.011047 0.0055504 0.0018616 0.010229 0.01005 -0.0096827 -0.0032443 -0.044018 0 0 0 0 0 0 0 0 0 0 0 0 0 0 0 0 0
2.0898 -0.00080876 0.0010359 0.0030084 0.001756 -0.0040425 -0.00098223 -0.001045 0.0056561 0.0058978 -0.0074588 -0.0013425 -0.049942 0 0 0 0 0 0 0 0 0 0 0 0 0 0 0 0 0
2.0938 0.00087066 0.00049963 0.0078603 -0.0013255 0.0056846 -0.007105 -0.0027615 -0.0020379 -0.0013952 -0.00079496 0.0023161 -0.052057 0 0 0 0 0 0 0 0 0 0 0 0 0 0 0 0 0
2.0977 0.0023069 -0.00015439 0.0083462 -0.0032293 0.012778 -0.0093536 -0.0026226 -0.0081948 -0.0075673 0.005698 0.0052505 -0.045474 0 0 0 0 0 0 0 0 0 0 0 0 0 0 0 0 0
2.1016 0.0028475 -0.00041315 0.0051606 -0.0034112 0.01352 -0.0070408 -0.001252 -0.0093608 -0.0093391 0.0078775 0.0057638 -0.031736 0 0 0 0 0 0 0 0 0 0 0 0 0 0 0 0 0
2.1055 0.0024066 0.0001057 0.00051877 -0.0024617 0.0079015 -0.0024438 0.00025145 -0.0051615 -0.0057695 0.0047099 0.0037885 -0.01604 0 0 0 0 0 0 0 0 0 0 0 0 0 0 0 0 0
2.1094 0.0012917 0.0013647 -0.0033431 -0.0012413 -0.00051698 0.0011265 0.0011904 0.0018666 0.00139 -0.0013425 0.00048652 -0.0022518 0 0 0 0 0 0 0 0 0 0 0 0 0 0 0 0 0
2.1133 -6.0827e-05 0.002771 -0.0050348 -0.00022641 -0.0068596 0.0016944 0.001595 0.0079391 0.0082573 -0.0061468 -0.0026853 0.0085704 0 0 0 0 0 0 0 0 0 0 0 0 0 0 0 0 0
2.1172 -0.0012076 0.003416 -0.0041469 0.00049394 -0.0079232 -0.00036204 0.0018889 0.0099753 0.010397 -0.0065533 -0.0045992 0.015596 0 0 0 0 0 0 0 0 0 0 0 0 0 0 0 0 0
2.1211 -0.0017268 0.0026624 -0.0011906 0.00091252 -0.0040311 -0.0030924 0.0022689 0.0069551 0.0052341 -0.0022377 -0.0046203 0.016006 0 0 0 0 0 0 0 0 0 0 0 0 0 0 0 0 0
2.125 -0.0013347 0.00068962 0.0023723 0.0010111 0.0014089 -0.0045549 0.0023819 0.00036303 -0.0057996 0.0042087 -0.0027236 0.0067835 0 0 0 0 0 0 0 0 0 0 0 0 0 0 0 0 0
2.1289 -0.00011612 -0.001486 0.0043756 0.00092734 0.0043023 -0.0038705 0.0016455 -0.0063604 -0.017111 0.0088637 0.00025025 -0.011137 0 0 0 0 0 0 0 0 0 0 0 0 0 0 0 0 0
2.1328 0.0013578 -0.002648 0.0029447 0.00099261 0.0025937 -0.0012713 -1.3338e-05 -0.0093676 -0.021712 0.008822 0.0026316 -0.031344 0 0 0 0 0 0 0 0 0 0 0 0 0 0 0 0 0
2.1367 0.0022728 -0.0022429 -0.0020375 0.0014143 -0.0024739 0.0023554 -0.0017248 -0.0065512 -0.015698 0.004004 0.0027621 -0.045521 0 0 0 0 0 0 0 0 0 0 0 0 0 0 0 0 0
2.1406 0.0021213 -0.00077907 -0.0081531 0.0019153 -0.0073112 0.0057782 -0.0021681 0.00082075 -0.0014268 -0.0026691 0.00034833 -0.04909 0 0 0 0 0 0 0 0 0 0 0 0 0 0 0 0 0
2.1445 0.0011493 0.00059487 -0.011436 0.0018498 -0.0084039 0.0075643 -0.00080528 0.0083293 0.013299 -0.0069893 -0.0028317 -0.043693 0 0 0 0 0 0 0 0 0 0 0 0 0 0 0 0 0
2.1484 0.00026148 0.0010041 -0.0089234 0.00084093 -0.0045781 0.006513 0.0012215 0.010903 0.020031 -0.0061349 -0.0038714 -0.034704 0 0 0 0 0 0 0 0 0 0 0 0 0 0 0 0 0
2.1523 0.00034904 0.00049741 -0.0010748 -0.0006726 0.0022791 0.0025193 0.0016382 0.0062744 0.015319 -0.00058966 -0.00098004 -0.026949 0 0 0 0 0 0 0 0 0 0 0 0 0 0 0 0 0
2.1563 0.001529 -9.9443e-05 0.0079368 -0.0016606 0.0083797 -0.0027882 -0.0010057 -0.0030573 0.0031212 0.0060897 0.0047 -0.022835 0 0 0 0 0 0 0 0 0 0 0 0 0 0 0 0 0
2.1602 0.0029406 3.7252e-05 0.012674 -0.0014294 0.010301 -0.0065461 -0.0055085 -0.011093 -0.0079299 0.0096276 0.0094265 -0.02342 0 0 0 0 0 0 0 0 0 0 0 0 0 0 0 0 0
2.1641 0.0033436 0.0010146 0.01012 -0.00037296 0.0070315 -0.0063986 -0.0082069 -0.012294 -0.010492 0.0079138 0.0094309 -0.029346 0 0 0 0 0 0 0 0 0 0 0 0 0 0 0 0 0
2.168 0.0020993 0.0021747 0.0019701 0.00031063 0.00064466 -0.0023405 -0.0056214 -0.0055229 -0.0034332 0.0023653 0.0038822 -0.039496 0 0 0 0 0 0 0 0 0 0 0 0 0 0 0 0 0
2.1719 -0.00024471 0.0026945 -0.0062686 -0.00019336 -0.0048289 0.0029269 0.0022795 0.0049586 0.0077216 -0.0031874 -0.004125 -0.049338 0 0 0 0 0 0 0 0 0 0 0 0 0 0 0 0 0
2.1758 -0.0022695 0.0022577 -0.0089144 -0.0013569 -0.0058099 0.0057194 0.011068 0.012271 0.014909 -0.0052024 -0.0094815 -0.052653 0 0 0 0 0 0 0 0 0 0 0 0 0 0 0 0 0
2.1797 -0.0026915 0.0012246 -0.0040347 -0.0016466 -0.0015357 0.0040534 0.014503 0.011566 0.013064 -0.002723 -0.008548 -0.046769 0 0 0 0 0 0 0 0 0 0 0 0 0 0 0 0 0
2.1836 -0.0012992 0.00023094 0.0050686 -1.2932e-05 0.0051391 -0.00076906 0.009219 0.0032648 0.0032447 0.0022699 -0.0016756 -0.036265 0 0 0 0 0 0 0 0 0 0 0 0 0 0 0 0 0
2.1875 0.00089322 -0.00034368 0.011903 0.0028522 0.0092919 -0.0049982 -0.0022078 -0.0073175 -0.0084519 0.0064365 0.0070187 -0.030009 0 0 0 0 0 0 0 0 0 0 0 0 0 0 0 0 0
2.1914 0.0023686 -0.00055644 0.011075 0.004836 0.0071478 -0.0051525 -0.012547 -0.013562 -0.015029 0.007253 0.012375 -0.032833 0 0 0 0 0 0 0 0 0 0 0 0 0 0 0 0 0
2.1953 0.0021424 -0.00065441 0.0020141 0.0042282 -0.0010568 -0.00060109 -0.014931 -0.011816 -0.012866 0.0043164 0.011456 -0.039823 0 0 0 0 0 0 0 0 0 0 0 0 0 0 0 0 0
2.1992 0.00035696 -0.00073673 -0.010354 0.0014392 -0.010687 0.0058855 -0.0078798 -0.0035516 -0.0036166 -0.00077611 0.0052022 -0.0401 0 0 0 0 0 0 0 0 0 0 0 0 0 0 0 0 0
2.2031 -0.0019249 -0.00068866 -0.01855 -0.0010992 -0.01543 0.0099715 0.0035467 0.005791 0.0070274 -0.0055155 -0.002439 -0.027908 0 0 0 0 0 0 0 0 0 0 0 0 0 0 0 0 0
2.207 -0.0034811 -0.00040905 -0.017329 -0.00099282 -0.011521 0.008633 0.011391 0.010315 0.012687 -0.0077336 -0.0071602 -0.010356 0 0 0 0 0 0 0 0 0 0 0 0 0 0 0 0 0
2.2109 -0.0036645 -2.8671e-05 -0.0072394 0.0018383 -0.00057577 0.0021217 0.010453 0.0072718 0.0098882 -0.0065046 -0.0069487 -0.0030057 0 0 0 0 0 0 0 0 0 0 0 0 0 0 0 0 0
2.2148 -0.0026588 0.00015797 0.0054673 0.0047933 0.011124 -0.0061727 0.0017622 -0.0013518 8.7648e-05 -0.0025309 -0.0031283 -0.015878 0 0 0 0 0 0 0 0 0 0 0 0 0 0 0 0 0
2.2188 -0.0012124 -2.9611e-06 0.012747 0.0046782 0.016587 -0.011743 -0.0084708 -0.010092 -0.010939 0.0020736 0.00077467 -0.042726 0 0 0 0 0 0 0 0 0 0 0 0 0 0 0 0 0
2.2227 -0.00012786 -0.00030851 0.010056 0.00056473 0.012667 -0.011579 -0.013361 -0.013303 -0.016231 0.0047049 0.0015602 -0.064512 0 0 0 0 0 0 0 0 0 0 0 0 0 0 0 0 0
2.2266 0.00016608 -0.00032905 -0.00050816 -0.0050882 0.0021028 -0.0058997 -0.0099118 -0.0085861 -0.011832 0.003699 -0.0013771 -0.064946 0 0 0 0 0 0 0 0 0 0 0 0 0 0 0 0 0
2.2305 -0.00021987 0.00019792 -0.011516 -0.0081691 -0.0083097 0.0019309 -0.00062149 0.00164 0.00037799 -0.0004598 -0.0055814 -0.044044 0 0 0 0 0 0 0 0 0 0 0 0 0 0 0 0 0
2.2344 -0.00074888 0.0010677 -0.01524 -0.0061679 -0.012123 0.0072774 0.0085336 0.011448 0.013262 -0.0051022 -0.0072685 -0.017183 0 0 0 0 0 0 0 0 0 0 0 0 0 0 0 0 0
2.2383 -0.00077891 0.001697 -0.0090063 -0.00025624 -0.0072522 0.006954 0.012057 0.014937 0.018586 -0.0068667 -0.0041366 -0.00087302 0 0 0 0 0 0 0 0 0 0 0 0 0 0 0 0 0
2.2422 3.9049e-05 0.0015562 0.0029348 0.0055564 0.0028995 0.0012816 0.0082459 0.0099366 0.012407 -0.0039459 0.0027312 0.00089631 0 0 0 0 0 0 0 0 0 0 0 0 0 0 0 0 0
2.2461 0.0014857 0.00059618 0.012414 0.0075049 0.011726 -0.0058637 2.3917e-05 -0.00048193 -0.0019419 0.0024673 0.0093298 -0.0029823 0 0 0 0 0 0 0 0 0 0 0 0 0 0 0 0 0
2.25 0.0028301 -0.00067693 0.013091 0.0048755 0.013508 -0.0093138 -0.0069985 -0.009799 -0.015618 0.0087116 0.011356 -0.0026611 0 0 0 0 0 0 0 0 0 0 0 0 0 0 0 0 0
2.2539 0.003267 -0.0015394 0.0048103 0.00033231 0.006808 -0.0059877 -0.0080519 -0.012157 -0.019931 0.010968 0.0071802 0.0017204 0 0 0 0 0 0 0 0 0 0 0 0 0 0 0 0 0
2.2578 0.0024969 -0.0015381 -0.0065223 -0.0023522 -0.0047183 0.0027955 -0.0022963 -0.0061731 -0.012119 0.0078011 -0.00095577 0.0016775 0 0 0 0 0 0 0 0 0 0 0 0 0 0 0 0 0
2.2617 0.0010161 -0.00077482 -0.013288 -0.0012219 -0.014441 0.011825 0.0064534 0.0041092 0.0028155 0.0011531 -0.0083461 -0.0076353 0 0 0 0 0 0 0 0 0 0 0 0 0 0 0 0 0
2.2656 -0.00017248 0.0001968 -0.011439 0.0025705 -0.016572 0.015264 0.012069 0.011843 0.015523 -0.0049108 -0.010805 -0.018834 0 0 0 0 0 0 0 0 0 0 0 0 0 0 0 0 0
2.2695 -0.00028299 0.00076018 -0.0029305 0.0059088 -0.0095549 0.010581 0.010277 0.011876 0.018545 -0.0068277 -0.0071515 -0.017747 0 0 0 0 0 0 0 0 0 0 0 0 0 0 0 0 0
2.2734 0.00063943 0.00063558 0.0061444 0.006167 0.002897 0.00038866 0.001887 0.0041066 0.011006 -0.0037644 0.00035265 0.0013419 0 0 0 0 0 0 0 0 0 0 0 0 0 0 0 0 0
2.2773 0.0017298 3.509e-05 0.010001 0.0030238 0.013824 -0.0091986 -0.0074338 -0.006545 -0.0013293 0.0019658 0.0076354 0.026251 0 0 0 0 0 0 0 0 0 0 0 0 0 0 0 0 0
2.2813 0.0019726 -0.00050633 0.0068667 -0.0015481 0.017079 -0.012622 -0.011047 -0.013481 -0.010306 0.0064613 0.011225 0.034507 0 0 0 0 0 0 0 0 0 0 0 0 0 0 0 0 0
2.2852 0.0010058 -0.00049979 -0.00042417 -0.0048158 0.01106 -0.008504 -0.0062463 -0.012757 -0.010743 0.0066977 0.0099327 0.012756 0 0 0 0 0 0 0 0 0 0 0 0 0 0 0 0 0
2.2891 -0.00060011 0.00016803 -0.0068469 -0.0050676 -0.00023875 -0.00034659 0.0035719 -0.005477 -0.0033313 0.0023689 0.0050609 -0.029634 0 0 0 0 0 0 0 0 0 0 0 0 0 0 0 0 0
2.293 -0.0018102 0.0011547 -0.0085582 -0.0024936 -0.0096659 0.0060543 0.011317 0.0032303 0.0064285 -0.0039528 -0.0006226 -0.066131 0 0 0 0 0 0 0 0 0 0 0 0 0 0 0 0 0
2.2969 -0.0019308 0.0018832 -0.0049883 0.0011555 -0.01141 0.0065431 0.011468 0.0077823 0.012053 -0.0083795 -0.0043808 -0.073755 0 0 0 0 0 0 0 0 0 0 0 0 0 0 0 0 0
2.3008 -0.0010747 0.0019208 0.0012878 0.0036922 -0.0046876 0.0011669 0.0041108 0.0057305 0.010015 -0.0080595 -0.0047416 -0.051013 0 0 0 0 0 0 0 0 0 0 0 0 0 0 0 0 0
2.3047 6.3791e-05 0.0012609 0.0063371 0.0037073 0.0058045 -0.0061768 -0.0053691 -0.00097328 0.0015477 -0.0029497 -0.0020352 -0.0178 0 0 0 0 0 0 0 0 0 0 0 0 0 0 0 0 0
2.3086 0.00084922 0.00031587 0.0070562 0.0013187 0.012964 -0.010469 -0.01054 -0.0076378 -0.0083561 0.0040527 0.001892 0.0016151 0 0 0 0 0 0 0 0 0 0 0 0 0 0 0 0 0
2.3125 0.0011538 -0.00037302 0.0027016 -0.0018598 0.011866 -0.0087094 -0.0085964 -0.010047 -0.013925 0.0087624 0.0046429 -0.0030364 0 0 0 0 0 0 0 0 0 0 0 0 0 0 0 0 0
2.3164 0.0012521 -0.00050058 -0.0047605 -0.0035798 0.0028717 -0.0015525 -0.001845 -0.0070121 -0.011897 0.0082302 0.0044971 -0.023357 0 0 0 0 0 0 0 0 0 0 0 0 0 0 0 0 0
2.3203 0.0013615 -0.00018187 -0.011555 -0.0023203 -0.0086693 0.0072811 0.0047337 -0.00075298 -0.0034326 0.0026366 0.0013132 -0.042761 0 0 0 0 0 0 0 0 0 0 0 0 0 0 0 0 0
2.3242 0.0013509 0.00016436 -0.013942 0.0015921 -0.015808 0.013196 0.0073903 0.0048097 0.0064268 -0.0046615 -0.0033701 -0.050522 0 0 0 0 0 0 0 0 0 0 0 0 0 0 0 0 0
2.3281 0.00092499 0.0001354 -0.010249 0.0059373 -0.01426 0.013199 0.0057474 0.0065117 0.011627 -0.0090737 -0.0071208 -0.047145 0 0 0 0 0 0 0 0 0 0 0 0 0 0 0 0 0
2.332 6.5709e-05 -0.00036152 -0.0020073 0.0079027 -0.0049274 0.0074403 0.0019598 0.0036127 0.0088309 -0.007606 -0.0079095 -0.03919 0 0 0 0 0 0 0 0 0 0 0 0 0 0 0 0 0
2.3359 -0.00077449 -0.0010348 0.0066731 0.0060141 0.0067613 -0.00088048 -0.0016352 -0.0020862 -0.00026458 -0.00084662 -0.0052733 -0.031569 0 0 0 0 0 0 0 0 0 0 0 0 0 0 0 0 0
2.3398 -0.00098836 -0.0013905 0.011368 0.0013121 0.014169 -0.0071779 -0.0040132 -0.0074325 -0.0097298 0.0072023 -0.00074552 -0.025372 0 0 0 0 0 0 0 0 0 0 0 0 0 0 0 0 0
2.3438 -0.00036474 -0.0010493 0.0099894 -0.0032403 0.0134 -0.0079845 -0.0051439 -0.0095957 -0.01311 0.011478 0.0027774 -0.021238 0 0 0 0 0 0 0 0 0 0 0 0 0 0 0 0 0
2.3477 0.00067564 -9.5096e-06 0.0040865 -0.0048454 0.005543 -0.0030137 -0.0048987 -0.0074123 -0.0077343 0.0090456 0.0026143 -0.021866 0 0 0 0 0 0 0 0 0 0 0 0 0 0 0 0 0
2.3516 0.0014295 0.0013017 -0.002141 -0.0029243 -0.0041038 0.0044752 -0.0027823 -0.0019104 0.0033472 0.00114 -0.0018589 -0.029318 0 0 0 0 0 0 0 0 0 0 0 0 0 0 0 0 0
2.3555 0.0015382 0.0022338 -0.0045366 0.00048655 -0.0093521 0.0094785 0.001158 0.0041477 0.013249 -0.0073584 -0.0082417 -0.040196 0 0 0 0 0 0 0 0 0 0 0 0 0 0 0 0 0
2.3594 0.0012837 0.0022834 -0.0016125 0.0023718 -0.0069761 0.0083547 0.0054348 0.0075719 0.015739 -0.010889 -0.01203 -0.045552 0 0 0 0 0 0 0 0 0 0 0 0 0 0 0 0 0
2.3633 0.0012442 0.0014208 0.0045913 0.0011308 0.0012838 0.0013375 0.0075743 0.0064176 0.0092312 -0.006868 -0.0094077 -0.037916 0 0 0 0 0 0 0 0 0 0 0 0 0 0 0 0 0
2.3672 0.0016282 0.00014553 0.0098891 -0.0021899 0.0098457 -0.0073191 0.005879 0.0012139 -0.0023857 0.0023657 -0.0003584 -0.019614 0 0 0 0 0 0 0 0 0 0 0 0 0 0 0 0 0
2.3711 0.0019549 -0.00081229 0.010586 -0.0048046 0.012851 -0.011901 0.0010032 -0.0050718 -0.012441 0.010825 0.010321 -0.0036307 0 0 0 0 0 0 0 0 0 0 0 0 0 0 0 0 0
2.375 0.0014536 -0.00098274 0.005698 -0.0044581 0.0078993 -0.0089583 -0.0041826 -0.0085777 -0.015652 0.012768 0.015537 -0.0044156 0 0 0 0 0 0 0 0 0 0 0 0 0 0 0 0 0
2.3789 -0.00013713 -0.00049319 -0.0024916 -0.0011795 -0.0024347 0.00028316 -0.0065138 -0.0068838 -0.011006 0.006684 0.010821 -0.025613 0 0 0 0 0 0 0 0 0 0 0 0 0 0 0 0 0
2.3828 -0.0021183 2.9458e-05 -0.0097437 0.0028597 -0.012213 0.010535 -0.0047682 -0.0007178 -0.0018336 -0.0034601 -0.0017918 -0.05542 0 0 0 0 0 0 0 0 0 0 0 0 0 0 0 0 0
2.3867 -0.0032168 -4.4176e-05 -0.012224 0.0051442 -0.015775 0.015743 -0.00049637 0.0062136 0.0064891 -0.010808 -0.014295 -0.074267 0 0 0 0 0 0 0 0 0 0 0 0 0 0 0 0 0
2.3906 -0.0025568 -0.0008225 -0.0086482 0.0046927 -0.011079 0.012896 0.0031146 0.0093879 0.0095447 -0.010366 -0.01795 -0.069097 0 0 0 0 0 0 0 0 0 0 0 0 0 0 0 0 0
2.3945 -0.00040899 -0.0017747 -0.0010835 0.0025047 -0.00076244 0.0038253 0.0034281 0.0063761 0.0059994 -0.0025373 -0.0097133 -0.043069 0 0 0 0 0 0 0 0 0 0 0 0 0 0 0 0 0
2.3984 0.001938 -0.0021378 0.0060895 0.00039825 0.0095267 -0.006097 7.6665e-05 -0.0013891 -0.0019103 0.0071562 0.0050944 -0.013382 0 0 0 0 0 0 0 0 0 0 0 0 0 0 0 0 0
2.4023 0.0031096 -0.0015266 0.0086345 -0.00057955 0.014379 -0.011397 -0.0048018 -0.0092606 -0.0095254 0.012016 0.016307 0.00063435 0 0 0 0 0 0 0 0 0 0 0 0 0 0 0 0 0
2.4063 0.0026306 -0.00024282 0.0050515 -0.00077032 0.011563 -0.0097656 -0.0078354 -0.012178 -0.012077 0.0088573 0.016221 -0.0098586 0 0 0 0 0 0 0 0 0 0 0 0 0 0 0 0 0
2.4102 0.0011874 0.00097261 -0.0022878 -0.0011693 0.003141 -0.0031511 -0.0064499 -0.0079181 -0.0072996 5.3936e-05 0.005198 -0.038356 0 0 0 0 0 0 0 0 0 0 0 0 0 0 0 0 0
2.4141 8.4841e-06 0.0015182 -0.0083963 -0.0022059 -0.0057404 0.0037822 -0.00059874 0.0012981 0.0029238 -0.0084114 -0.0087533 -0.068071 0 0 0 0 0 0 0 0 0 0 0 0 0 0 0 0 0
2.418 -8.5473e-05 0.0013443 -0.0087982 -0.0032502 -0.0097238 0.0066613 0.0068054 0.0099859 0.01309 -0.011207 -0.016003 -0.082502 0 0 0 0 0 0 0 0 0 0 0 0 0 0 0 0 0
2.4219 0.00079493 0.00087107 -0.0026177 -0.0032601 -0.0063256 0.0039643 0.011278 0.012748 0.016999 -0.0070365 -0.012223 -0.074679 0 0 0 0 0 0 0 0 0 0 0 0 0 0 0 0 0
2.4258 0.0018397 0.00053829 0.0065172 -0.0018709 0.0024497 -0.0022815 0.0095215 0.007749 0.011634 0.0010612 -0.0010119 -0.050214 0 0 0 0 0 0 0 0 0 0 0 0 0 0 0 0 0
2.4297 0.002227 0.00042338 0.012597 0.00015932 0.011054 -0.0078812 0.0019706 -0.0019509 -0.0005094 0.0081911 0.0093614 -0.023297 0 0 0 0 0 0 0 0 0 0 0 0 0 0 0 0 0
2.4336 0.0016737 0.00025746 0.011141 0.0015755 0.013631 -0.0090076 -0.0068229 -0.010195 -0.012544 0.010724 0.012124 -0.008348 0 0 0 0 0 0 0 0 0 0 0 0 0 0 0 0 0
2.4375 0.00048539 -0.00022696 0.0023059 0.0017272 0.0077782 -0.0044509 -0.010821 -0.011646 -0.017404 0.0079742 0.006333 -0.011953 0 0 0 0 0 0 0 0 0 0 0 0 0 0 0 0 0
2.4414 -0.00078736 -0.00098181 -0.0089862 0.0011157 -0.0035922 0.0036205 -0.0067556 -0.0053155 -0.012451 0.0018756 -0.0033816 -0.029488 0 0 0 0 0 0 0 0 0 0 0 0 0 0 0 0 0
2.4453 -0.0017121 -0.0016572 -0.016075 0.00088983 -0.013767 0.010802 0.0030441 0.004705 -0.0012619 -0.0044614 -0.010666 -0.048358 0 0 0 0 0 0 0 0 0 0 0 0 0 0 0 0 0
2.4492 -0.0020939 -0.0018991 -0.014771 0.0017541 -0.016416 0.012926 0.01174 0.011905 0.0087571 -0.0082069 -0.01162 -0.05597 0 0 0 0 0 0 0 0 0 0 0 0 0 0 0 0 0
2.4531 -0.0018914 -0.0016279 -0.0059884 0.0032605 -0.0097645 0.0085464 0.012693 0.011688 0.011332 -0.0078036 -0.0065849 -0.047531 0 0 0 0 0 0 0 0 0 0 0 0 0 0 0 0 0
2.457 -0.0011398 -0.0010504 0.0048725 0.0040964 0.0021275 -2.7857e-05 0.0044907 0.0044135 0.0054291 -0.0035476 0.00089816 -0.028708 0 0 0 0 0 0 0 0 0 0 0 0 0 0 0 0 0
2.4609 6.8767e-06 -0.00043977 0.011339 0.0031212 0.011979 -0.0079087 -0.0076427 -0.0049809 -0.0042726 0.0023291 0.0065416 -0.011632 0 0 0 0 0 0 0 0 0 0 0 0 0 0 0 0 0
2.4648 0.0012112 7.6377e-05 0.0098543 0.00031264 0.014059 -0.01051 -0.015412 -0.010463 -0.010739 0.006471 0.0075249 -0.0071088 0 0 0 0 0 0 0 0 0 0 0 0 0 0 0 0 0
2.4688 0.0020315 0.00053402 0.0018777 -0.0030971 0.0078607 -0.006462 -0.013483 -0.008999 -0.0093573 0.0061851 0.0036304 -0.018204 0 0 0 0 0 0 0 0 0 0 0 0 0 0 0 0 0
2.4727 0.0021691 0.00099381 -0.0071454 -0.0053626 -0.0017819 0.0013349 -0.0034207 -0.0023638 -0.00090343 0.0013329 -0.0028025 -0.038952 0 0 0 0 0 0 0 0 0 0 0 0 0 0 0 0 0
2.4766 0.001701 0.0014232 -0.01124 -0.0053003 -0.008087 0.0074072 0.0074897 0.0044463 0.0091334 -0.0051498 -0.0079906 -0.058371 0 0 0 0 0 0 0 0 0 0 0 0 0 0 0 0 0
2.4805 0.0010703 0.0017121 -0.0076612 -0.0029992 -0.0068254 0.0072397 0.011628 0.0068423 0.014256 -0.0089166 -0.0086228 -0.066882 0 0 0 0 0 0 0 0 0 0 0 0 0 0 0 0 0
2.4844 0.00078324 0.00177 0.0013575 0.00023462 0.0010442 0.00039688 0.0065182 0.003617 0.011183 -0.0071853 -0.0038241 -0.061442 0 0 0 0 0 0 0 0 0 0 0 0 0 0 0 0 0
2.4883 0.0010139 0.0015813 0.0099731 0.0026313 0.010163 -0.0089342 -0.0036551 -0.002677 0.0018878 -0.00085821 0.0040348 -0.046844 0 0 0 0 0 0 0 0 0 0 0 0 0 0 0 0 0
2.4922 0.0014206 0.001181 0.012445 0.0029854 0.014282 -0.014514 -0.011394 -0.0078468 -0.0077658 0.0059579 0.010512 -0.032632 0 0 0 0 0 0 0 0 0 0 0 0 0 0 0 0 0
2.4961 0.0013485 0.00061918 0.0068777 0.0013932 0.010194 -0.012146 -0.011385 -0.0088923 -0.011867 0.0088149 0.011787 -0.027186 0 0 0 0 0 0 0 0 0 0 0 0 0 0 0 0 0
2.5 0.00031563 -2.2426e-05 -0.003443 -0.00075684 -0.00026387 -0.0025615 -0.0040465 -0.0056264 -0.0082837 0.0060424 0.0071274 -0.032284 0 0 0 0 0 0 0 0 0 0 0 0 0 0 0 0 0
2.5039 -0.00154 -0.00060349 -0.012098 -0.001632 -0.011259 0.0088875 0.0052153 -0.00034215 1.7928e-05 -0.00020914 -0.00063319 -0.041825 0 0 0 0 0 0 0 0 0 0 0 0 0 0 0 0 0
2.5078 -0.0033842 -0.00097467 -0.013695 -0.00020484 -0.016399 0.015599 0.01014 0.0038354 0.00704 -0.0056621 -0.0069605 -0.046344 0 0 0 0 0 0 0 0 0 0 0 0 0 0 0 0 0
2.5117 -0.0041006 -0.001099 -0.0073843 0.0029124 -0.012568 0.013904 0.007958 0.0047093 0.0078673 -0.0069116 -0.0084684 -0.04068 0 0 0 0 0 0 0 0 0 0 0 0 0 0 0 0 0
2.5156 -0.0029977 -0.0011102 0.0026731 0.0057378 -0.0018951 0.0052866 0.00094263 0.0020097 0.0020417 -0.003503 -0.0047867 -0.028946 0 0 0 0 0 0 0 0 0 0 0 0 0 0 0 0 0
2.5195 -0.00037335 -0.00119 0.01016 0.006253 0.0094026 -0.0047821 -0.0055919 -0.0026148 -0.0061382 0.0021624 0.0015864 -0.021983 0 0 0 0 0 0 0 0 0 0 0 0 0 0 0 0 0
2.5234 0.002482 -0.0013401 0.010762 0.0038973 0.014746 -0.010491 -0.0071549 -0.0064608 -0.010621 0.0066257 0.0069834 -0.028371 0 0 0 0 0 0 0 0 0 0 0 0 0 0 0 0 0
2.5273 0.0039608 -0.0012917 0.0047482 5.0308e-05 0.011265 -0.0093147 -0.003026 -0.0071555 -0.0078041 0.0074202 0.0085422 -0.046077 0 0 0 0 0 0 0 0 0 0 0 0 0 0 0 0 0
2.5313 0.0031503 -0.00072052 -0.003627 -0.0029714 0.0015996 -0.0032573 0.0036049 -0.004027 0.0010112 0.0041939 0.0054579 -0.062374 0 0 0 0 0 0 0 0 0 0 0 0 0 0 0 0 0
2.5352 0.00052696 0.00037341 -0.0091889 -0.0036772 -0.0078079 0.0028874 0.0081493 0.0012881 0.010562 -0.0013523 -0.00076415 -0.063085 0 0 0 0 0 0 0 0 0 0 0 0 0 0 0 0 0
2.5391 -0.0022098 0.0014948 -0.0090562 -0.0024925 -0.010895 0.0048716 0.0078568 0.0055881 0.015159 -0.0063478 -0.0069391 -0.043952 0 0 0 0 0 0 0 0 0 0 0 0 0 0 0 0 0
2.543 -0.0031728 0.0019442 -0.0039305 -0.0012378 -0.005843 0.0016179 0.0035047 0.0060303 0.012279 -0.0080421 -0.0095872 -0.014581 0 0 0 0 0 0 0 0 0 0 0 0 0 0 0 0 0
2.5469 -0.0015555 0.0013976 0.0029504 -0.0014182 0.0039163 -0.0044493 -0.0015011 0.0021102 0.0038521 -0.0051664 -0.0067663 0.0083862 0 0 0 0 0 0 0 0 0 0 0 0 0 0 0 0 0
2.5508 0.001753 0.00026636 0.0080058 -0.0028116 0.012122 -0.0092836 -0.0037612 -0.003743 -0.0052767 0.0011509 0.00049201 0.01295 0 0 0 0 0 0 0 0 0 0 0 0 0 0 0 0 0
2.5547 0.0047018 -0.00055333 0.0090887 -0.0036288 0.013736 -0.0098388 -0.0022129 -0.0075853 -0.010359 0.0076235 0.0082991 -0.0013665 0 0 0 0 0 0 0 0 0 0 0 0 0 0 0 0 0
2.5586 0.0054413 -0.00040521 0.0060867 -0.0021514 0.0078896 -0.0057372 0.001498 -0.0065673 -0.0092244 0.01051 0.012041 -0.025864 0 0 0 0 0 0 0 0 0 0 0 0 0 0 0 0 0
2.5625 0.0035694 0.00052886 0.00057925 0.0015769 -0.0019803 0.00083324 0.0046443 -0.00094129 -0.0030227 0.0080279 0.0094375 -0.050091 0 0 0 0 0 0 0 0 0 0 0 0 0 0 0 0 0
2.5664 0.00036875 0.0013074 -0.0049033 0.0055197 -0.010524 0.0066055 0.0055369 0.0059762 0.00471 0.0018254 0.0023249 -0.06676 0 0 0 0 0 0 0 0 0 0 0 0 0 0 0 0 0
2.5703 -0.0021201 0.00097193 -0.0077893 0.0071334 -0.013587 0.0090225 0.0044138 0.0098871 0.0098666 -0.0038395 -0.0044517 -0.071312 0 0 0 0 0 0 0 0 0 0 0 0 0 0 0 0 0
2.5742 -0.0024955 -0.00064214 -0.0065534 0.005332 -0.010209 0.0073597 0.0026066 0.0082311 0.0096518 -0.0049748 -0.006481 -0.060256 0 0 0 0 0 0 0 0 0 0 0 0 0 0 0 0 0
2.5781 -0.00085759 -0.002702 -0.0017019 0.0012975 -0.0026982 0.0028091 0.0010405 0.0017808 0.0039522 -0.00080788 -0.003005 -0.033417 0 0 0 0 0 0 0 0 0 0 0 0 0 0 0 0 0
2.582 0.0014145 -0.003951 0.0040723 -0.0024805 0.0048405 -0.0022799 -0.00040544 -0.0058053 -0.0043283 0.0054824 0.0026375 0.0010552 0 0 0 0 0 0 0 0 0 0 0 0 0 0 0 0 0
2.5859 0.002702 -0.0035945 0.0071519 -0.0040622 0.0086225 -0.0055583 -0.00216 -0.010092 -0.010409 0.0089888 0.00571 0.026195 0 0 0 0 0 0 0 0 0 0 0 0 0 0 0 0 0
2.5898 0.0021958 -0.0018119 0.0052787 -0.0032866 0.0070193 -0.0057702 -0.0037945 -0.0083772 -0.01013 0.0066972 0.0037344 0.02529 0 0 0 0 0 0 0 0 0 0 0 0 0 0 0 0 0
2.5938 0.00026581 0.00044222 -0.00061571 -0.0015298 0.0013859 -0.0033605 -0.0038723 -0.0012759 -0.0026675 -0.00021187 -0.0018011 -0.0044336 0 0 0 0 0 0 0 0 0 0 0 0 0 0 0 0 0
2.5977 -0.0019479 0.0021097 -0.0065897 -0.000429 -0.0045807 -0.00026812 -0.0012339 0.0074468 0.0083189 -0.0071372 -0.0068784 -0.04596 0 0 0 0 0 0 0 0 0 0 0 0 0 0 0 0 0
2.6016 -0.0032944 0.0026358 -0.0081512 -0.00073057 -0.0068648 0.0011446 0.0034193 0.012781 0.016346 -0.0093307 -0.0081429 -0.072623 0 0 0 0 0 0 0 0 0 0 0 0 0 0 0 0 0
2.6055 -0.0031885 0.0021356 -0.0034781 -0.0020617 -0.0036165 -0.00042081 0.0073327 0.011291 0.015995 -0.0052528 -0.0052339 -0.068246 0 0 0 0 0 0 0 0 0 0 0 0 0 0 0 0 0
2.6094 -0.0017633 0.0011455 0.0049413 -0.0034981 0.003416 -0.0041801 0.0074797 0.003364 0.0066553 0.0023878 -0.00063016 -0.040498 0 0 0 0 0 0 0 0 0 0 0 0 0 0 0 0 0
2.6133 0.00031508 0.00024685 0.011635 -0.0042381 0.0096843 -0.0075251 0.0030653 -0.006576 -0.0065541 0.0085402 0.0024677 -0.014755 0 0 0 0 0 0 0 0 0 0 0 0 0 0 0 0 0
2.6172 0.0021713 -0.00018779 0.011721 -0.0038909 0.010665 -0.0076331 -0.0033832 -0.012427 -0.015667 0.0092205 0.0023415 -0.012574 0 0 0 0 0 0 0 0 0 0 0 0 0 0 0 0 0
2.6211 0.003067 -7.5015e-05 0.0043011 -0.0024421 0.0049719 -0.0034937 -0.0074958 -0.010211 -0.014919 0.0040717 -0.00047459 -0.033231 0 0 0 0 0 0 0 0 0 0 0 0 0 0 0 0 0
2.625 0.0027144 0.00040149 -0.0066983 -0.00020818 -0.0044464 0.0030783 -0.0061838 -0.00093146 -0.0046499 -0.0035263 -0.0039799 -0.054773 0 0 0 0 0 0 0 0 0 0 0 0 0 0 0 0 0
2.6289 0.0014465 0.00086882 -0.014918 0.0021459 -0.012028 0.0083445 -5.1876e-05 0.0096528 0.0086288 -0.0087151 -0.0061081 -0.053679 0 0 0 0 0 0 0 0 0 0 0 0 0 0 0 0 0
2.6328 7.8e-05 0.00091533 -0.01562 0.0037579 -0.013197 0.0090376 0.0068275 0.014548 0.016236 -0.0082421 -0.005788 -0.025527 0 0 0 0 0 0 0 0 0 0 0 0 0 0 0 0 0
2.6367 -0.00057552 0.00030609 -0.0087356 0.0040207 -0.0073975 0.0046578 0.0097181 0.010151 0.012897 -0.0024481 -0.0033206 0.011513 0 0 0 0 0 0 0 0 0 0 0 0 0 0 0 0 0
2.6406 -0.0002657 -0.00083819 0.0011081 0.0030541 0.0015443 -0.0020046 0.006594 -0.001203 0.00031451 0.0050043 -0.00016839 0.032596 0 0 0 0 0 0 0 0 0 0 0 0 0 0 0 0 0
2.6445 0.00046974 -0.0020366 0.0076022 0.0017002 0.0079617 -0.0066243 -0.0003626 -0.012634 -0.013612 0.0094417 0.0017242 0.026529 0 0 0 0 0 0 0 0 0 0 0 0 0 0 0 0 0
2.6484 0.00069254 -0.002662 0.0068665 0.00089747 0.0080779 -0.0062498 -0.0062354 -0.017158 -0.019589 0.0081001 0.00097321 0.0028192 0 0 0 0 0 0 0 0 0 0 0 0 0 0 0 0 0
2.6523 -0.00016522 -0.0022665 -2.802e-05 0.00091417 0.0024316 -0.0013623 -0.0068143 -0.012149 -0.012835 0.0018517 -0.0022489 -0.018928 0 0 0 0 0 0 0 0 0 0 0 0 0 0 0 0 0
2.6563 -0.0017428 -0.00083265 -0.0078052 0.0011463 -0.004557 0.0043764 -0.001626 -0.00085631 0.0036103 -0.0053556 -0.0059915 -0.025764 0 0 0 0 0 0 0 0 0 0 0 0 0 0 0 0 0
2.6602 -0.0029097 0.0011805 -0.010572 0.00070935 -0.0075567 0.0065595 0.0055658 0.009867 0.020398 -0.0090106 -0.0075565 -0.019217 0 0 0 0 0 0 0 0 0 0 0 0 0 0 0 0 0
2.6641 -0.0025924 0.0030141 -0.0059042 -0.00070953 -0.0039099 0.00302 0.0092428 0.013908 0.027497 -0.0068921 -0.0053416 -0.0095957 0 0 0 0 0 0 0 0 0 0 0 0 0 0 0 0 0
2.668 -0.00065009 0.0039323 0.0033526 -0.0025347 0.0044695 -0.0046298 0.0060292 0.0094737 0.020532 -0.00040226 -0.00020055 -0.005035 0 0 0 0 0 0 0 0 0 0 0 0 0 0 0 0 0
2.6719 0.0019122 0.0035675 0.010904 -0.0037952 0.012155 -0.011915 -0.0026384 -0.00017059 0.0037619 0.0064644 0.0048592 -0.0063571 0 0 0 0 0 0 0 0 0 0 0 0 0 0 0 0 0
2.6758 0.0036004 0.0021372 0.011321 -0.0039105 0.01367 -0.014273 -0.011073 -0.0089355 -0.012421 0.0097538 0.0066175 -0.010557 0 0 0 0 0 0 0 0 0 0 0 0 0 0 0 0 0
2.6797 0.003477 0.00038352 0.0038939 -0.0030081 0.0072165 -0.0099076 -0.013045 -0.011596 -0.018088 0.0079727 0.0038651 -0.016459 0 0 0 0 0 0 0 0 0 0 0 0 0 0 0 0 0
2.6836 0.0018019 -0.00080867 -0.0067168 -0.0015569 -0.0038018 -0.00097343 -0.0062633 -0.0067884 -0.010236 0.0027437 -0.0017418 -0.025462 0 0 0 0 0 0 0 0 0 0 0 0 0 0 0 0 0
2.6875 -0.00019965 -0.00094632 -0.013587 0.00016166 -0.012679 0.0076467 0.0055604 0.0022819 0.0052134 -0.0025332 -0.0068004 -0.037523 0 0 0 0 0 0 0 0 0 0 0 0 0 0 0 0 0
2.6914 -0.0012306 -0.00026333 -0.012257 0.0020956 -0.013719 0.011217 0.014831 0.0097757 0.017355 -0.0049035 -0.0083694 -0.048538 0 0 0 0 0 0 0 0 0 0 0 0 0 0 0 0 0
2.6953 -0.00078707 0.00043874 -0.0037537 0.0039582 -0.0061699 0.007981 0.015192 0.010772 0.01763 -0.0034591 -0.0056807 -0.053206 0 0 0 0 0 0 0 0 0 0 0 0 0 0 0 0 0
2.6992 0.0006152 0.00039666 0.006191 0.0049166 0.0050103 0.00025329 0.0061032 0.0044137 0.0055941 0.00050003 -0.00032762 -0.050367 0 0 0 0 0 0 0 0 0 0 0 0 0 0 0 0 0
2.7031 0.0019314 -0.00049922 0.01111 0.0040258 0.012308 -0.0069321 -0.0065646 -0.0053403 -0.010813 0.0045012 0.0049047 -0.044353 0 0 0 0 0 0 0 0 0 0 0 0 0 0 0 0 0
2.707 0.0023516 -0.0015913 0.0081074 0.0011858 0.010744 -0.0089009 -0.014534 -0.012092 -0.020693 0.0062847 0.0076007 -0.040307 0 0 0 0 0 0 0 0 0 0 0 0 0 0 0 0 0
2.7109 0.0017721 -0.0019756 -0.00042179 -0.0023251 0.0013986 -0.0043248 -0.012926 -0.011201 -0.017578 0.0048159 0.0067707 -0.038642 0 0 0 0 0 0 0 0 0 0 0 0 0 0 0 0 0
2.7148 0.00071629 -0.0012472 -0.0086539 -0.0044695 -0.0091663 0.0037806 -0.0036074 -0.0030486 -0.0037321 0.00065721 0.003095 -0.035165 0 0 0 0 0 0 0 0 0 0 0 0 0 0 0 0 0
2.7188 -0.00011903 0.00016154 -0.011267 -0.0039109 -0.013294 0.0098335 0.0063677 0.0070274 0.0115 -0.0042639 -0.0014908 -0.026965 0 0 0 0 0 0 0 0 0 0 0 0 0 0 0 0 0
2.7227 -0.00030417 0.0013454 -0.0067409 -0.001117 -0.0074533 0.0092836 0.0099791 0.012307 0.018096 -0.0074264 -0.0046247 -0.017169 0 0 0 0 0 0 0 0 0 0 0 0 0 0 0 0 0
2.7266 0.00016804 0.00167 0.0019776 0.0018967 0.0052621 0.0017702 0.0051716 0.0093649 0.01208 -0.0068982 -0.0045554 -0.012374 0 0 0 0 0 0 0 0 0 0 0 0 0 0 0 0 0
2.7305 0.0010053 0.0012399 0.0095653 0.0030385 0.017038 -0.0083314 -0.0040562 0.00046739 -0.0019718 -0.0025144 -0.0010682 -0.014838 0 0 0 0 0 0 0 0 0 0 0 0 0 0 0 0 0
2.7344 0.0018268 0.00069718 0.011627 0.0016398 0.020325 -0.014538 -0.010921 -0.0080811 -0.014252 0.0036724 0.0042025 -0.018266 0 0 0 0 0 0 0 0 0 0 0 0 0 0 0 0 0
2.7383 0.0022981 0.00057876 0.0071843 -0.001181 0.012635 -0.012481 -0.010783 -0.010451 -0.016491 0.0082437 0.008462 -0.013128 0 0 0 0 0 0 0 0 0 0 0 0 0 0 0 0 0
2.7422 0.0021772 0.00084592 -0.00097037 -0.0034419 -0.001881 -0.0029221 -0.004095 -0.0053454 -0.0075287 0.0083703 0.0092808 0.0027833 0 0 0 0 0 0 0 0 0 0 0 0 0 0 0 0 0
2.7461 0.0013569 0.0010029 -0.0080694 -0.0036469 -0.014963 0.0085492 0.0044299 0.0032946 0.0060829 0.003755 0.0061328 0.019556 0 0 0 0 0 0 0 0 0 0 0 0 0 0 0 0 0
2.75 -5.1715e-05 0.00063999 -0.010211 -0.0015713 -0.019229 0.015052 0.0093777 0.0092615 0.014742 -0.0028369 0.00091897 0.022412 0 0 0 0 0 0 0 0 0 0 0 0 0 0 0 0 0
2.7539 -0.0016682 -0.00015086 -0.006626 0.0018268 -0.012575 0.01284 0.008163 0.0084297 0.012421 -0.007089 -0.0030321 0.0051775 0 0 0 0 0 0 0 0 0 0 0 0 0 0 0 0 0
2.7578 -0.0029434 -0.00087646 -6.4491e-05 0.0049922 0.00059737 0.0036639 0.0022623 0.0013767 0.0006509 -0.0059104 -0.0030356 -0.022935 0 0 0 0 0 0 0 0 0 0 0 0 0 0 0 0 0
2.7617 -0.0034316 -0.0011199 0.0049501 0.006411 0.012057 -0.0065028 -0.0042267 -0.0073219 -0.012779 0.00032481 0.0010361 -0.044321 0 0 0 0 0 0 0 0 0 0 0 0 0 0 0 0 0
2.7656 -0.0030762 -0.00090288 0.0050054 0.0051971 0.014738 -0.011413 -0.0073677 -0.012313 -0.019302 0.0076979 0.0062965 -0.047527 0 0 0 0 0 0 0 0 0 0 0 0 0 0 0 0 0
2.7695 -0.0022744 -0.00059537 1.4812e-05 0.0016411 0.0070829 -0.0084909 -0.0056794 -0.010845 -0.015246 0.011086 0.0083929 -0.03575 0 0 0 0 0 0 0 0 0 0 0 0 0 0 0 0 0
2.7734 -0.0016115 -0.00050937 -0.0067106 -0.0025853 -0.0059293 -0.00021308 -0.00075386 -0.0041994 -0.0038051 0.0075287 0.0043803 -0.021836 0 0 0 0 0 0 0 0 0 0 0 0 0 0 0 0 0
2.7773 -0.0014193 -0.00061267 -0.01064 -0.005083 -0.015819 0.0077683 0.0039108 0.003442 0.0077121 -0.0015776 -0.0048013 -0.015615 0 0 0 0 0 0 0 0 0 0 0 0 0 0 0 0 0
2.7813 -0.0015032 -0.00063364 -0.0090113 -0.0042499 -0.015907 0.010313 0.0050898 0.0076733 0.012966 -0.011019 -0.014095 -0.016328 0 0 0 0 0 0 0 0 0 0 0 0 0 0 0 0 0
2.7852 -0.0012969 -0.00040305 -0.0026063 -0.00070355 -0.0055583 0.0058518 0.0018128 0.0063879 0.010272 -0.014883 -0.017029 -0.016568 0 0 0 0 0 0 0 0 0 0 0 0 0 0 0 0 0
2.7891 -0.00037604 -4.7325e-05 0.0048578 0.0027693 0.0093534 -0.0029426 -0.0039761 0.00076906 0.0026757 -0.010368 -0.010051 -0.011925 0 0 0 0 0 0 0 0 0 0 0 0 0 0 0 0 0
2.793 0.0010663 0.00016279 0.0091958 0.0031598 0.020094 -0.010983 -0.0085492 -0.0056272 -0.0048902 0.00016857 0.004369 -0.0053163 0 0 0 0 0 0 0 0 0 0 0 0 0 0 0 0 0
2.7969 0.0022119 0.00011986 0.008328 -0.00023752 0.020448 -0.013762 -0.0087377 -0.0090362 -0.0087878 0.01042 0.018443 -0.0020093 0 0 0 0 0 0 0 0 0 0 0 0 0 0 0 0 0
2.8008 0.0021649 -5.9939e-06 0.0033015 -0.0049199 0.010368 -0.0097667 -0.0040315 -0.0076231 -0.0080965 0.01401 0.023735 -0.0022841 0 0 0 0 0 0 0 0 0 0 0 0 0 0 0 0 0
2.8047 0.00067662 2.8469e-05 -0.0026735 -0.0069908 -0.004288 -0.0011322 0.0030111 -0.0024085 -0.0040853 0.0086373 0.016929 -0.0011232 0 0 0 0 0 0 0 0 0 0 0 0 0 0 0 0 0
2.8086 -0.0015326 0.00024622 -0.0062745 -0.0044091 -0.01552 0.0076083 0.0084069 0.0034784 0.0010007 -0.0022697 0.0024873 0.0043625 0 0 0 0 0 0 0 0 0 0 0 0 0 0 0 0 0
2.8125 -0.003166 0.00039619 -0.0058349 0.00112 -0.017861 0.011953 0.0093314 0.0066927 0.0047626 -0.011633 -0.01008 0.0089395 0 0 0 0 0 0 0 0 0 0 0 0 0 0 0 0 0
2.8164 -0.0032149 0.0002093 -0.0019519 0.0054374 -0.011135 0.0098268 0.0058175 0.0055453 0.0051544 -0.013318 -0.012714 0.0032077 0 0 0 0 0 0 0 0 0 0 0 0 0 0 0 0 0
2.8203 -0.0016574 -0.00029969 0.0030875 0.0054447 1.0656e-05 0.0027398 0.00043001 0.00079177 0.0013159 -0.0062167 -0.0043955 -0.015196 0 0 0 0 0 0 0 0 0 0 0 0 0 0 0 0 0
2.8242 0.00053796 -0.00080101 0.0065476 0.0017732 0.0091015 -0.0049832 -0.0036727 -0.0049721 -0.0053523 0.0049757 0.0083438 -0.035409 0 0 0 0 0 0 0 0 0 0 0 0 0 0 0 0 0
2.8281 0.002107 -0.00092701 0.00656 -0.001827 0.011412 -0.0086549 -0.0047358 -0.008789 -0.01103 0.012889 0.016337 -0.040869 0 0 0 0 0 0 0 0 0 0 0 0 0 0 0 0 0
2.832 0.0023494 -0.00058305 0.0030492 -0.0018806 0.0062626 -0.0060767 -0.0030831 -0.0088154 -0.011284 0.012414 0.014335 -0.025081 0 0 0 0 0 0 0 0 0 0 0 0 0 0 0 0 0
2.8359 0.0015252 4.1128e-06 -0.002112 0.0016923 -0.0029085 0.00095699 -0.00031586 -0.005129 -0.0042203 0.004073 0.0043145 3.7034e-06 0 0 0 0 0 0 0 0 0 0 0 0 0 0 0 0 0
2.8398 0.00054629 0.00052063 -0.0059308 0.0055549 -0.010541 0.0076376 0.001988 0.00035325 0.0073371 -0.006436 -0.0065957 0.01295 0 0 0 0 0 0 0 0 0 0 0 0 0 0 0 0 0
2.8438 0.00026608 0.00082861 -0.0058936 0.0060127 -0.011973 0.009194 0.0030025 0.0047452 0.016884 -0.012144 -0.011509 0.0020804 0 0 0 0 0 0 0 0 0 0 0 0 0 0 0 0 0
2.8477 0.00092132 0.0010095 -0.0015458 0.0023213 -0.0060186 0.0041061 0.0025592 0.0055769 0.018356 -0.0094106 -0.0082507 -0.02331 0 0 0 0 0 0 0 0 0 0 0 0 0 0 0 0 0
2.8516 0.0020811 0.0011918 0.0049746 -0.0027426 0.0042705 -0.0047378 0.00079543 0.0021974 0.010517 -0.00014947 2.1172e-05 -0.041366 0 0 0 0 0 0 0 0 0 0 0 0 0 0 0 0 0
2.8555 0.0030326 0.0013819 0.0099888 -0.0054328 0.013205 -0.011857 -0.0018722 -0.0035539 -0.0018235 0.0096504 0.0076901 -0.03836 0 0 0 0 0 0 0 0 0 0 0 0 0 0 0 0 0
2.8594 0.003248 0.001471 0.010426 -0.0042449 0.015681 -0.012805 -0.0045102 -0.0080789 -0.010925 0.013897 0.010381 -0.021806 0 0 0 0 0 0 0 0 0 0 0 0 0 0 0 0 0
2.8633 0.0026206 0.0013723 0.0057523 -0.00088525 0.010202 -0.0071005 -0.0057376 -0.0081034 -0.011374 0.01016 0.0070501 -0.013076 0 0 0 0 0 0 0 0 0 0 0 0 0 0 0 0 0
2.8672 0.0014163 0.0011022 -0.0015973 0.001644 -0.00017772 0.0015523 -0.0044395 -0.0029854 -0.0036163 0.00090755 -0.00012345 -0.026487 0 0 0 0 0 0 0 0 0 0 0 0 0 0 0 0 0
2.8711 8.5213e-05 0.00071646 -0.0076143 0.0018039 -0.0096448 0.0078386 -0.0007133 0.0044208 0.006656 -0.0082887 -0.0071541 -0.055062 0 0 0 0 0 0 0 0 0 0 0 0 0 0 0 0 0
2.875 -0.00091556 0.00021039 -0.0090927 0.00052807 -0.013083 0.0083191 0.0038117 0.0093015 0.012547 -0.012236 -0.010064 -0.076557 0 0 0 0 0 0 0 0 0 0 0 0 0 0 0 0 0
2.8789 -0.0012523 -0.00045764 -0.005531 -0.00018535 -0.0090436 0.003436 0.0067737 0.0080738 0.010353 -0.0091116 -0.0067235 -0.073616 0 0 0 0 0 0 0 0 0 0 0 0 0 0 0 0 0
2.8828 -0.00082634 -0.0012169 0.0005774 0.00059577 -0.0004379 -0.0031325 0.0065672 0.001055 0.0014773 -0.0012999 0.0016601 -0.048653 0 0 0 0 0 0 0 0 0 0 0 0 0 0 0 0 0
2.8867 0.00015 -0.0017942 0.0052354 0.0020472 0.0073552 -0.0070444 0.0034543 -0.0074347 -0.0088757 0.0062285 0.010421 -0.020154 0 0 0 0 0 0 0 0 0 0 0 0 0 0 0 0 0
2.8906 0.0011998 -0.001845 0.0053737 0.0028012 0.0097175 -0.0059285 -0.0005527 -0.011815 -0.014871 0.0089654 0.013634 -0.0055837 0 0 0 0 0 0 0 0 0 0 0 0 0 0 0 0 0
2.8945 0.0017993 -0.0012384 0.00082905 0.002534 0.0054431 -0.0005114 -0.0029953 -0.0090057 -0.013099 0.0055601 0.0080417 -0.0082073 0 0 0 0 0 0 0 0 0 0 0 0 0 0 0 0 0
2.8984 0.0016798 -0.00023103 -0.0053525 0.002168 -0.0026247 0.0061084 -0.0025684 -0.00056447 -0.0041977 -0.001407 -0.003886 -0.019227 0 0 0 0 0 0 0 0 0 0 0 0 0 0 0 0 0
2.9023 0.0010148 0.00066601 -0.0086521 0.0025687 -0.0092519 0.010279 5.669e-05 0.0082665 0.0073882 -0.0070799 -0.014669 -0.030002 0 0 0 0 0 0 0 0 0 0 0 0 0 0 0 0 0
2.9063 0.00033223 0.0010434 -0.0060002 0.0032987 -0.0098627 0.0096289 0.0027147 0.011927 0.015426 -0.0074748 -0.016674 -0.039645 0 0 0 0 0 0 0 0 0 0 0 0 0 0 0 0 0
2.9102 0.0001753 0.00087242 0.0018991 0.0029255 -0.0033496 0.0041633 0.0032257 0.0080434 0.015114 -0.0021604 -0.0079002 -0.050307 0 0 0 0 0 0 0 0 0 0 0 0 0 0 0 0 0
2.9141 0.00072114 0.00047791 0.010546 0.00065523 0.0069743 -0.0036892 0.000951 -0.0011412 0.006134 0.0053529 0.0059611 -0.057613 0 0 0 0 0 0 0 0 0 0 0 0 0 0 0 0 0
2.918 0.0016146 0.00025506 0.014298 -0.002452 0.015049 -0.010108 -0.0025792 -0.010161 -0.0064276 0.0099216 0.015321 -0.049849 0 0 0 0 0 0 0 0 0 0 0 0 0 0 0 0 0
2.9219 0.0021497 0.00039025 0.010179 -0.0041135 0.015656 -0.011725 -0.0044885 -0.013599 -0.014614 0.0083086 0.013748 -0.019674 0 0 0 0 0 0 0 0 0 0 0 0 0 0 0 0 0
2.9258 0.0017144 0.00078819 0.00021606 -0.0028581 0.007853 -0.0075564 -0.0024909 -0.0093072 -0.012689 0.0014916 0.0027759 0.023181 0 0 0 0 0 0 0 0 0 0 0 0 0 0 0 0 0
2.9297 0.00024137 0.0011868 -0.0095812 0.00047921 -0.004073 0.00012917 0.0032216 0.00022792 -0.0015348 -0.0059693 -0.0094033 0.053561 0 0 0 0 0 0 0 0 0 0 0 0 0 0 0 0 0
2.9336 -0.0016349 0.0013048 -0.013144 0.0033196 -0.013083 0.0068342 0.0095427 0.0091933 0.011177 -0.009118 -0.014293 0.049072 0 0 0 0 0 0 0 0 0 0 0 0 0 0 0 0 0
2.9375 -0.0028727 0.00093454 -0.0085162 0.0035189 -0.013903 0.0085107 0.012129 0.011842 0.015892 -0.0060531 -0.0093464 0.0096638 0 0 0 0 0 0 0 0 0 0 0 0 0 0 0 0 0
2.9414 -0.0026599 2.5377e-05 0.00075559 0.0011675 -0.0065747 0.0042865 0.0083861 0.0061485 0.0080823 0.00086594 0.00074457 -0.040123 0 0 0 0 0 0 0 0 0 0 0 0 0 0 0 0 0
2.9453 -0.0010161 -0.0012003 0.0080981 -0.0016061 0.0035465 -0.0027427 -0.000256 -0.0045532 -0.0079639 0.0068673 0.0083281 -0.069982 0 0 0 0 0 0 0 0 0 0 0 0 0 0 0 0 0
2.9492 0.0010844 -0.0022041 0.0084852 -0.002551 0.0094592 -0.0074978 -0.0086985 -0.013308 -0.021629 0.0081918 0.0087716 -0.067826 0 0 0 0 0 0 0 0 0 0 0 0 0 0 0 0 0
2.9531 0.00226 -0.0023382 0.0018352 -0.0011096 0.0073202 -0.0064826 -0.011359 -0.013956 -0.02327 0.0045268 0.0033314 -0.047756 0 0 0 0 0 0 0 0 0 0 0 0 0 0 0 0 0
2.957 0.0016564 -0.0012949 -0.0071081 0.0014255 -0.0010071 -0.00039373 -0.006181 -0.0054655 -0.011077 -0.0011909 -0.0028442 -0.035329 0 0 0 0 0 0 0 0 0 0 0 0 0 0 0 0 0
2.9609 -0.00038185 0.00051496 -0.012145 0.0032943 -0.0093946 0.0062386 0.0035002 0.0069337 0.0075424 -0.005149 -0.0052603 -0.044112 0 0 0 0 0 0 0 0 0 0 0 0 0 0 0 0 0
2.9648 -0.0024585 0.0020605 -0.0097448 0.0036955 -0.011742 0.0082371 0.010928 0.015008 0.021057 -0.0052352 -0.0032301 -0.064774 0 0 0 0 0 0 0 0 0 0 0 0 0 0 0 0 0
2.9688 -0.0030828 0.0023446 -0.001155 0.0029786 -0.0060642 0.003514 0.010599 0.013151 0.021617 -0.0020106 0.00049357 -0.075614 0 0 0 0 0 0 0 0 0 0 0 0 0 0 0 0 0
2.9727 -0.00177 0.0011788 0.0086344 0.001752 0.0043296 -0.0053656 0.0023205 0.0024211 0.010006 0.002223 0.0025624 -0.063539 0 0 0 0 0 0 0 0 0 0 0 0 0 0 0 0 0
2.9766 0.00056581 -0.00057295 0.01409 0.00012645 0.013112 -0.012907 -0.0084229 -0.010059 -0.0054461 0.0051428 0.0016076 -0.035827 0 0 0 0 0 0 0 0 0 0 0 0 0 0 0 0 0
2.9805 0.0022707 -0.0015664 0.012364 -0.0020308 0.014971 -0.014412 -0.014227 -0.016015 -0.014782 0.0055694 -0.0013252 -0.012793 0 0 0 0 0 0 0 0 0 0 0 0 0 0 0 0 0
2.9844 0.0021766 -0.000977 0.0047511 -0.0042464 0.0088173 -0.0090489 -0.010986 -0.011703 -0.01283 0.0036098 -0.004199 -0.0093984 0 0 0 0 0 0 0 0 0 0 0 0 0 0 0 0 0
2.9883 0.00044081 0.00085951 -0.0042356 -0.005194 -0.0016641 -0.00023159 -0.00078696 -0.00028371 -0.0019512 0.00024187 -0.0056232 -0.023088 0 0 0 0 0 0 0 0 0 0 0 0 0 0 0 0 0
2.9922 -0.0016432 0.0026834 -0.0094896 -0.0036504 -0.010278 0.0067729 0.0096023 0.010644 0.010144 -0.0030712 -0.0054177 -0.038023 0 0 0 0 0 0 0 0 0 0 0 0 0 0 0 0 0
2.9961 -0.002664 0.0032311 -0.0082242 0.00011511 -0.012031 0.0082399 0.013466 0.014311 0.01556 -0.0047008 -0.0041065 -0.040361 0 0 0 0 0 0 0 0 0 0 0 0 0 0 0 0 0
3 -0.0020915 0.0021079 -0.0016145 0.0039733 -0.0061924 0.004167 0.0086628 0.0090273 0.010968 -0.0034581 -0.0022057 -0.030052 0 0 0 0 0 0 0 0 0 0 0 0 0 0 0 0 0
3.0039 -0.00049952 -2.4478e-05 0.0058233 0.0052567 0.0031331 -0.0019878 -0.0012017 -0.0012971 -0.00071651 0.00051279 -1.1757e-05 -0.01923 0 0 0 0 0 0 0 0 0 0 0 0 0 0 0 0 0
3.0078 0.0010362 -0.0019926 0.0089427 0.0028577 0.0094445 -0.0056417 -0.0095277 -0.010167 -0.012318 0.0052484 0.002133 -0.02005 0 0 0 0 0 0 0 0 0 0 0 0 0 0 0 0 0
3.0117 0.0017528 -0.0028863 0.0052684 -0.0016742 0.0080592 -0.0039746 -0.011251 -0.012621 -0.016675 0.0077094 0.0035959 -0.033654 0 0 0 0 0 0 0 0 0 0 0 0 0 0 0 0 0
3.0156 0.0015673 -0.0025024 -0.0032286 -0.005095 -0.00051253 0.0023247 -0.0059691 -0.0078146 -0.010819 0.0057047 0.003624 -0.049621 0 0 0 0 0 0 0 0 0 0 0 0 0 0 0 0 0
3.0195 0.0008613 -0.0012732 -0.011238 -0.0048422 -0.01048 0.0094168 0.0022424 0.0010424 0.0021894 -0.00026079 0.0018878 -0.055321 0 0 0 0 0 0 0 0 0 0 0 0 0 0 0 0 0
3.0234 7.537e-05 0.00010441 -0.013553 -0.00097557 -0.014434 0.012575 0.0078584 0.0088245 0.014835 -0.0068123 -0.00099598 -0.04636 0 0 0 0 0 0 0 0 0 0 0 0 0 0 0 0 0
3.0273 -0.00046937 0.0010293 -0.008554 0.0038348 -0.0085254 0.0090993 0.0075256 0.011269 0.019425 -0.0097126 -0.0034333 -0.029477 0 0 0 0 0 0 0 0 0 0 0 0 0 0 0 0 0
3.0313 -0.00050865 0.0012065 0.00071245 0.0062453 0.0044756 0.00017997 0.0019479 0.0071005 0.012791 -0.0068042 -0.0035653 -0.01636 0 0 0 0 0 0 0 0 0 0 0 0 0 0 0 0 0
3.0352 0.00015763 0.00072966 0.0086412 0.0046093 0.016665 -0.0095197 -0.0049235 -0.0013329 -0.0014272 0.00029074 -0.00050552 -0.014255 0 0 0 0 0 0 0 0 0 0 0 0 0 0 0 0 0
3.0391 0.001421 4.5284e-05 0.010815 5.0886e-05 0.020235 -0.014509 -0.0085947 -0.0092186 -0.014592 0.0070959 0.0046527 -0.021066 0 0 0 0 0 0 0 0 0 0 0 0 0 0 0 0 0
3.043 0.0026439 -0.00025825 0.0067314 -0.0044324 0.012819 -0.011855 -0.0068158 -0.01187 -0.01824 0.0092656 0.0089936 -0.028264 0 0 0 0 0 0 0 0 0 0 0 0 0 0 0 0 0
3.0469 0.0028893 0.00018193 -0.00026493 -0.0060664 -0.00085882 -0.0031619 -0.00081088 -0.007534 -0.0095731 0.0055103 0.0094516 -0.028512 0 0 0 0 0 0 0 0 0 0 0 0 0 0 0 0 0
3.0508 0.0016393 0.0011927 -0.0055049 -0.0040754 -0.012206 0.0062683 0.0056242 0.0012936 0.0063508 -0.001585 0.0051348 -0.021546 0 0 0 0 0 0 0 0 0 0 0 0 0 0 0 0 0
3.0547 -0.00056281 0.0021006 -0.0060214 1.0797e-05 -0.014509 0.010712 0.0084876 0.0091636 0.019473 -0.0073312 -0.0014755 -0.013749 0 0 0 0 0 0 0 0 0 0 0 0 0 0 0 0 0
3.0586 -0.002252 0.0021802 -0.0021021 0.0035645 -0.0071977 0.0076834 0.0059705 0.011072 0.021101 -0.0079843 -0.0058008 -0.01222 0 0 0 0 0 0 0 0 0 0 0 0 0 0 0 0 0
3.0625 -0.0020665 0.0012079 0.003303 0.0046306 0.0041297 -0.00045336 -0.00048237 0.0058075 0.0096997 -0.0030493 -0.0044398 -0.018625 0 0 0 0 0 0 0 0 0 0 0 0 0 0 0 0 0
3.0664 9.765e-05 -0.00033911 0.0065775 0.0030559 0.011606 -0.0080314 -0.0070318 -0.0031371 -0.007876 0.0045035 0.0019219 -0.02813 0 0 0 0 0 0 0 0 0 0 0 0 0 0 0 0 0
3.0703 0.0028351 -0.0016277 0.0055209 0.00033018 0.010142 -0.009791 -0.0097144 -0.0098671 -0.020753 0.01007 0.0085018 -0.034144 0 0 0 0 0 0 0 0 0 0 0 0 0 0 0 0 0
3.0742 0.0042294 -0.0020706 0.00049906 -0.0015845 0.00044503 -0.0043076 -0.0068028 -0.010062 -0.021205 0.010128 0.009771 -0.034377 0 0 0 0 0 0 0 0 0 0 0 0 0 0 0 0 0
3.0781 0.0033513 -0.0016739 -0.0057396 -0.0015361 -0.011569 0.005098 0.00013324 -0.0038349 -0.009723 0.0043308 0.0038125 -0.032426 0 0 0 0 0 0 0 0 0 0 0 0 0 0 0 0 0
3.082 0.00099943 -0.00086989 -0.009468 0.00026221 -0.018354 0.012508 0.0071097 0.0044952 0.0055326 -0.0041367 -0.0057928 -0.033359 0 0 0 0 0 0 0 0 0 0 0 0 0 0 0 0 0
3.0859 -0.00096639 -6.6691e-05 -0.0080436 0.0026113 -0.015167 0.013171 0.010051 0.0094198 0.01449 -0.010225 -0.012286 -0.037709 0 0 0 0 0 0 0 0 0 0 0 0 0 0 0 0 0
3.0898 -0.0011404 0.00062598 -0.0016339 0.0041687 -0.0029449 0.00645 0.0071807 0.0078656 0.012016 -0.009957 -0.010662 -0.040265 0 0 0 0 0 0 0 0 0 0 0 0 0 0 0 0 0
3.0938 0.00035876 0.0012743 0.0065192 0.004101 0.011965 -0.0038565 4.7445e-05 0.0010001 0.0010169 -0.0030398 -0.0014675 -0.035507 0 0 0 0 0 0 0 0 0 0 0 0 0 0 0 0 0
3.0977 0.0021366 0.0018251 0.011791 0.0022556 0.021235 -0.011927 -0.0073974 -0.0067609 -0.010197 0.006553 0.0094522 -0.024609 0 0 0 0 0 0 0 0 0 0 0 0 0 0 0 0 0
3.1016 0.0027905 0.0020291 0.011024 -0.00094272 0.019433 -0.013494 -0.011104 -0.010648 -0.014064 0.012761 0.015006 -0.016472 0 0 0 0 0 0 0 0 0 0 0 0 0 0 0 0 0
3.1055 0.0020361 0.0016945 0.0046784 -0.0045563 0.0075139 -0.0083407 -0.0092182 -0.0084077 -0.0087999 0.0113 0.01166 -0.020557 0 0 0 0 0 0 0 0 0 0 0 0 0 0 0 0 0
3.1094 0.00075047 0.00097418 -0.0033459 -0.0071865 -0.0074219 -0.00025463 -0.0030349 -0.0015003 0.0011094 0.0027204 0.0016101 -0.037521 0 0 0 0 0 0 0 0 0 0 0 0 0 0 0 0 0
3.1133 2.3329e-05 0.00031653 -0.0082764 -0.0073588 -0.016341 0.0054752 0.00386 0.0058871 0.0087433 -0.007629 -0.0089096 -0.056809 0 0 0 0 0 0 0 0 0 0 0 0 0 0 0 0 0
3.1172 0.00017421 7.0214e-05 -0.0076425 -0.0043866 -0.013979 0.0053837 0.0076892 0.0093237 0.0095988 -0.013006 -0.013667 -0.064433 0 0 0 0 0 0 0 0 0 0 0 0 0 0 0 0 0
3.1211 0.00061683 0.00014026 -0.0027732 0.00078176 -0.0022947 -7.9788e-05 0.0065793 0.0067109 0.0039535 -0.0098494 -0.010095 -0.054575 0 0 0 0 0 0 0 0 0 0 0 0 0 0 0 0 0
3.125 0.00058038 8.4467e-05 0.0023979 0.0056213 0.010775 -0.0069469 0.0015028 -0.00046239 -0.0043106 -0.00027493 -0.00054356 -0.034594 0 0 0 0 0 0 0 0 0 0 0 0 0 0 0 0 0
3.1289 -9.5331e-05 -0.00040784 0.0041949 0.0074012 0.016509 -0.010287 -0.0043884 -0.0079317 -0.010715 0.0093345 0.0092369 -0.018932 0 0 0 0 0 0 0 0 0 0 0 0 0 0 0 0 0
3.1328 -0.00085907 -0.0011371 0.0015783 0.0051249 0.011041 -0.0072885 -0.0076139 -0.011166 -0.012533 0.012672 0.013332 -0.017653 0 0 0 0 0 0 0 0 0 0 0 0 0 0 0 0 0
3.1367 -0.001071 -0.0015314 -0.0035047 0.00050428 -0.0023037 0.0010006 -0.0063676 -0.008159 -0.0093613 0.0076898 0.0089808 -0.029901 0 0 0 0 0 0 0 0 0 0 0 0 0 0 0 0 0
3.1406 -0.00067554 -0.0011982 -0.0076952 -0.0030762 -0.015346 0.010254 -0.0015637 -0.00076209 -0.0025853 -0.0022432 -0.001671 -0.047129 0 0 0 0 0 0 0 0 0 0 0 0 0 0 0 0 0
3.1445 -0.00024962 -0.00034259 -0.0083698 -0.0030587 -0.020251 0.015312 0.0036922 0.0063786 0.0051839 -0.010775 -0.012473 -0.061315 0 0 0 0 0 0 0 0 0 0 0 0 0 0 0 0 0
3.1484 -0.00040073 0.00038959 -0.0049944 0.00024814 -0.014125 0.013038 0.0059773 0.0087123 0.010586 -0.012707 -0.016722 -0.069566 0 0 0 0 0 0 0 0 0 0 0 0 0 0 0 0 0
3.1523 -0.001125 0.00051043 0.00080694 0.0038398 -0.00037854 0.0040595 0.003722 0.0046626 0.010625 -0.0070424 -0.011423 -0.07188 0 0 0 0 0 0 0 0 0 0 0 0 0 0 0 0 0
3.1563 -0.0017533 0.00014289 0.0061608 0.0043987 0.013522 -0.0074837 -0.0016709 -0.0033815 0.0045654 0.0027474 0.00039433 -0.067015 0 0 0 0 0 0 0 0 0 0 0 0 0 0 0 0 0
3.1602 -0.0015382 -0.00012744 0.0083044 0.00099684 0.020263 -0.015981 -0.0065901 -0.010586 -0.0046764 0.011013 0.011277 -0.052983 0 0 0 0 0 0 0 0 0 0 0 0 0 0 0 0 0
3.1641 -0.0003364 0.00014471 0.0059545 -0.0041205 0.016517 -0.017212 -0.007531 -0.012665 -0.011444 0.013164 0.014263 -0.032053 0 0 0 0 0 0 0 0 0 0 0 0 0 0 0 0 0
3.168 0.0012236 0.00080974 0.00018292 -0.0073264 0.0045968 -0.010636 -0.0035078 -0.0084053 -0.010819 0.0081087 0.0078128 -0.013239 0 0 0 0 0 0 0 0 0 0 0 0 0 0 0 0 0
3.1719 0.0022216 0.0012662 -0.0058198 -0.006476 -0.008784 0.0001252 0.0031221 -0.00024022 -0.0024577 -0.0012226 -0.002924 -0.0068309 0 0 0 0 0 0 0 0 0 0 0 0 0 0 0 0 0
3.1758 0.002144 0.0010457 -0.0083709 -0.0024715 -0.016087 0.0090913 0.0081267 0.0073096 0.0084009 -0.009424 -0.009716 -0.014779 0 0 0 0 0 0 0 0 0 0 0 0 0 0 0 0 0
3.1797 0.0012246 0.00024923 -0.0056351 0.0016709 -0.013195 0.011278 0.0082517 0.010245 0.014146 -0.01157 -0.0071696 -0.027312 0 0 0 0 0 0 0 0 0 0 0 0 0 0 0 0 0
3.1836 0.0001928 -0.00058146 0.00087799 0.0033304 -0.0020026 0.0057878 0.0034737 0.00724 0.010191 -0.006152 0.0034334 -0.031417 0 0 0 0 0 0 0 0 0 0 0 0 0 0 0 0 0
3.1875 -0.0003178 -0.0009897 0.0069954 0.0022218 0.010432 -0.0033942 -0.002973 0.00025431 -0.0015086 0.0037195 0.015187 -0.024296 0 0 0 0 0 0 0 0 0 0 0 0 0 0 0 0 0
3.1914 -0.00021937 -0.00097579 0.0085901 0.00027881 0.016073 -0.009736 -0.0068287 -0.0065897 -0.013602 0.011901 0.020533 -0.01782 0 0 0 0 0 0 0 0 0 0 0 0 0 0 0 0 0
3.1953 4.2123e-05 -0.00086682 0.0044841 -0.00018732 0.011018 -0.0084061 -0.0056904 -0.0092666 -0.018374 0.013 0.016326 -0.027432 0 0 0 0 0 0 0 0 0 0 0 0 0 0 0 0 0
3.1992 -9.0291e-05 -0.00088646 -0.002645 0.0016192 -0.0018262 0.00032421 -0.00051434 -0.0061071 -0.012906 0.0060399 0.0054645 -0.054914 0 0 0 0 0 0 0 0 0 0 0 0 0 0 0 0 0
3.2031 -0.00078629 -0.00092578 -0.0081011 0.0045125 -0.014494 0.010993 0.005197 0.0011301 -0.00074655 -0.0046174 -0.0055654 -0.082616 0 0 0 0 0 0 0 0 0 0 0 0 0 0 0 0 0
3.207 -0.0016217 -0.00075432 -0.0083836 0.0064183 -0.019078 0.016458 0.0077672 0.0080898 0.010742 -0.012039 -0.01097 -0.087187 0 0 0 0 0 0 0 0 0 0 0 0 0 0 0 0 0
3.2109 -0.001826 -0.00039022 -0.0034081 0.0059444 -0.012741 0.012701 0.0055614 0.010293 0.0151 -0.011419 -0.0087502 -0.061498 0 0 0 0 0 0 0 0 0 0 0 0 0 0 0 0 0
3.2148 -0.0008432 -0.0001551 0.0037278 0.003212 0.00071377 0.0015725 -0.0002865 0.0059422 0.010382 -0.0033635 -0.001105 -0.023664 0 0 0 0 0 0 0 0 0 0 0 0 0 0 0 0 0
3.2188 0.0011672 -0.0002983 0.0089593 -0.00044974 0.013534 -0.010444 -0.0067616 -0.002694 -0.00019639 0.0066334 0.0073463 -0.0028684 0 0 0 0 0 0 0 0 0 0 0 0 0 0 0 0 0
3.2227 0.0032742 -0.00059876 0.0096851 -0.0034515 0.018868 -0.016533 -0.010632 -0.010396 -0.010347 0.012096 0.012089 -0.013919 0 0 0 0 0 0 0 0 0 0 0 0 0 0 0 0 0
3.2266 0.0042908 -0.00045006 0.0059112 -0.0047748 0.014535 -0.013882 -0.0099356 -0.012155 -0.014093 0.0099274 0.010793 -0.044209 0 0 0 0 0 0 0 0 0 0 0 0 0 0 0 0 0
3.2305 0.0035775 0.00054722 -0.00015873 -0.0042751 0.0036827 -0.0051258 -0.0047963 -0.0064622 -0.0088999 0.0021408 0.0043392 -0.065677 0 0 0 0 0 0 0 0 0 0 0 0 0 0 0 0 0
3.2344 0.0015676 0.0020399 -0.0053896 -0.0025108 -0.0074664 0.0037853 0.0025504 0.0034695 0.0026989 -0.0059567 -0.0035609 -0.060577 0 0 0 0 0 0 0 0 0 0 0 0 0 0 0 0 0
3.2383 -0.00043609 0.0030275 -0.0070999 -0.00034541 -0.013068 0.0075812 0.0085695 0.01152 0.013959 -0.0094525 -0.0082536 -0.036583 0 0 0 0 0 0 0 0 0 0 0 0 0 0 0 0 0
3.2422 -0.0011394 0.0026337 -0.0042362 0.001462 -0.010522 0.0047836 0.010042 0.012496 0.017418 -0.0066994 -0.0068801 -0.017354 0 0 0 0 0 0 0 0 0 0 0 0 0 0 0 0 0
3.2461 -0.00020715 0.00089191 0.001895 0.0025374 -0.0016641 -0.0018369 0.0059495 0.0055329 0.0096146 0.00023918 -0.00037521 -0.018762 0 0 0 0 0 0 0 0 0 0 0 0 0 0 0 0 0
3.25 0.0014509 -0.0011879 0.0078392 0.0029281 0.008113 -0.0073497 -0.0015085 -0.005198 -0.0058823 0.0072685 0.0068955 -0.034586 0 0 0 0 0 0 0 0 0 0 0 0 0 0 0 0 0
3.2539 0.0023301 -0.0023745 0.0095889 0.0028821 0.012578 -0.0077522 -0.0078258 -0.013037 -0.019826 0.010624 0.010003 -0.045245 0 0 0 0 0 0 0 0 0 0 0 0 0 0 0 0 0
3.2578 0.0014637 -0.0021545 0.005108 0.0025497 0.0082436 -0.0022578 -0.0089292 -0.013068 -0.022994 0.0086276 0.0069282 -0.039644 0 0 0 0 0 0 0 0 0 0 0 0 0 0 0 0 0
3.2617 -0.00082375 -0.0010549 -0.003802 0.0018806 -0.0030842 0.0063085 -0.0040763 -0.0053128 -0.01271 0.0023269 -2.0087e-05 -0.027273 0 0 0 0 0 0 0 0 0 0 0 0 0 0 0 0 0
3.2656 -0.0031247 -0.00011707 -0.012007 0.00082405 -0.014722 0.01307 0.0033083 0.0052216 0.004695 -0.0049988 -0.00603 -0.028167 0 0 0 0 0 0 0 0 0 0 0 0 0 0 0 0 0
3.2695 -0.0039558 -3.2819e-05 -0.014139 -0.00039669 -0.018923 0.013803 0.0078235 0.011731 0.017817 -0.0093362 -0.0074002 -0.051178 0 0 0 0 0 0 0 0 0 0 0 0 0 0 0 0 0
3.2734 -0.0027868 -0.00068355 -0.008385 -0.001293 -0.01204 0.0074262 0.0059411 0.010011 0.01805 -0.0080589 -0.0040401 -0.082806 0 0 0 0 0 0 0 0 0 0 0 0 0 0 0 0 0
3.2773 -0.00034227 -0.0013851 0.0018907 -0.0014876 0.0025446 -0.003103 -0.0013356 0.0011914 0.0056693 -0.0016953 0.00099411 -0.097985 0 0 0 0 0 0 0 0 0 0 0 0 0 0 0 0 0
3.2813 0.0019705 -0.0015039 0.010161 -0.00111 0.016174 -0.012215 -0.00911 -0.0089948 -0.010421 0.0059472 0.0041859 -0.082256 0 0 0 0 0 0 0 0 0 0 0 0 0 0 0 0 0
3.2852 0.0029994 -0.00087655 0.011166 -0.00074976 0.020551 -0.014893 -0.012112 -0.013954 -0.019067 0.00988 0.0040134 -0.043948 0 0 0 0 0 0 0 0 0 0 0 0 0 0 0 0 0
3.2891 0.0024597 0.00022243 0.00458 -0.00092102 0.013355 -0.0097669 -0.0084235 -0.01051 -0.014581 0.0072216 0.0013404 -0.0057406 0 0 0 0 0 0 0 0 0 0 0 0 0 0 0 0 0
3.293 0.00089637 0.0013659 -0.0047715 -0.0015352 -0.00021585 -0.00010815 -0.00063574 -0.00091227 -0.00029159 -0.0005891 -0.0019602 0.014701 0 0 0 0 0 0 0 0 0 0 0 0 0 0 0 0 0
3.2969 -0.00080311 0.002175 -0.010288 -0.0019539 -0.011123 0.0081109 0.0062571 0.008718 0.014175 -0.0084959 -0.004425 0.016187 0 0 0 0 0 0 0 0 0 0 0 0 0 0 0 0 0
3.3008 -0.0019083 0.0023461 -0.0081278 -0.0016355 -0.012669 0.0099549 0.0084109 0.012379 0.019459 -0.011208 -0.0052787 0.0088964 0 0 0 0 0 0 0 0 0 0 0 0 0 0 0 0 0
3.3047 -0.0020843 0.0016804 0.00024097 -0.00073713 -0.0047703 0.0046195 0.00546 0.0079709 0.012215 -0.0069018 -0.0040133 0.0013913 0 0 0 0 0 0 0 0 0 0 0 0 0 0 0 0 0
3.3086 -0.0013983 0.00025069 0.0090983 -2.9351e-06 0.0064674 -0.0041671 0.00020917 -0.001543 -0.0033274 0.0014975 -0.00046226 -0.0054818 0 0 0 0 0 0 0 0 0 0 0 0 0 0 0 0 0
3.3125 -0.00024656 -0.0014369 0.012278 2.5044e-05 0.013161 -0.01064 -0.0036185 -0.010173 -0.018268 0.0083844 0.0043811 -0.013366 0 0 0 0 0 0 0 0 0 0 0 0 0 0 0 0 0
3.3164 0.0007568 -0.002575 0.0071966 -0.00031658 0.010789 -0.01065 -0.0037174 -0.012687 -0.024198 0.0093341 0.0079751 -0.01918 0 0 0 0 0 0 0 0 0 0 0 0 0 0 0 0 0
3.3203 0.0010081 -0.0025379 -0.0034079 -2.0814e-05 0.00075628 -0.0041025 -0.00021146 -0.0077473 -0.017774 0.003958 0.007486 -0.016713 0 0 0 0 0 0 0 0 0 0 0 0 0 0 0 0 0
3.3242 0.00027028 -0.0013796 -0.013044 0.0015799 -0.010831 0.0052113 0.0047994 0.0014263 -0.0025631 -0.0040986 0.0022069 -0.0058002 0 0 0 0 0 0 0 0 0 0 0 0 0 0 0 0 0
3.3281 -0.0010501 0.00012238 -0.015428 0.0039532 -0.016993 0.012036 0.0084552 0.0090896 0.012728 -0.0097254 -0.005042 0.0030486 0 0 0 0 0 0 0 0 0 0 0 0 0 0 0 0 0
3.332 -0.0020041 0.001003 -0.0085011 0.0055698 -0.013934 0.012703 0.0084353 0.010437 0.019027 -0.0095486 -0.0093578 -0.0029886 0 0 0 0 0 0 0 0 0 0 0 0 0 0 0 0 0
3.3359 -0.0016644 0.00083008 0.0039997 0.0051028 -0.0031505 0.0070771 0.0040322 0.0044957 0.012412 -0.0037646 -0.007409 -0.024357 0 0 0 0 0 0 0 0 0 0 0 0 0 0 0 0 0
3.3398 0.0001601 1.2323e-05 0.014597 0.0025717 0.0093931 -0.001542 -0.0032574 -0.0051972 -0.0029482 0.0042295 -0.00034559 -0.044331 0 0 0 0 0 0 0 0 0 0 0 0 0 0 0 0 0
3.3438 0.0026054 -0.00056672 0.016732 -0.00062342 0.016624 -0.0083652 -0.010081 -0.01261 -0.016878 0.0098956 0.0067431 -0.042182 0 0 0 0 0 0 0 0 0 0 0 0 0 0 0 0 0
3.3477 0.0041739 -0.00027228 0.0091104 -0.0028086 0.014516 -0.0098505 -0.012804 -0.012885 -0.019702 0.010069 0.0086605 -0.013599 0 0 0 0 0 0 0 0 0 0 0 0 0 0 0 0 0
3.3516 0.0037099 0.00080171 -0.0032684 -0.0032725 0.0046728 -0.0057605 -0.0097306 -0.0055157 -0.0090714 0.0046674 0.00412 0.021984 0 0 0 0 0 0 0 0 0 0 0 0 0 0 0 0 0
3.3555 0.0012733 0.0019524 -0.012354 -0.0025633 -0.0064684 0.00067039 -0.0025504 0.0050589 0.007943 -0.0032301 -0.0034026 0.036417 0 0 0 0 0 0 0 0 0 0 0 0 0 0 0 0 0
3.3594 -0.0017501 0.0024222 -0.012474 -0.0017272 -0.011653 0.0047296 0.0043437 0.012112 0.019538 -0.0090718 -0.0085932 0.017573 0 0 0 0 0 0 0 0 0 0 0 0 0 0 0 0 0
3.3633 -0.0034672 0.0019085 -0.004143 -0.0013465 -0.0076415 0.003331 0.0065791 0.011027 0.017548 -0.0094881 -0.0084001 -0.019464 0 0 0 0 0 0 0 0 0 0 0 0 0 0 0 0 0
3.3672 -0.0027291 0.00068013 0.0064979 -0.0012754 0.0024605 -0.0027397 0.0028188 0.002517 0.0033065 -0.0044067 -0.0039286 -0.045856 0 0 0 0 0 0 0 0 0 0 0 0 0 0 0 0 0
3.3711 3.3514e-05 -0.00067124 0.012145 -0.0011314 0.011217 -0.0091092 -0.0041765 -0.0077125 -0.013445 0.0028163 0.0010644 -0.044589 0 0 0 0 0 0 0 0 0 0 0 0 0 0 0 0 0
3.375 0.0029966 -0.0015729 0.0093648 -0.00082164 0.011988 -0.010692 -0.0093694 -0.012809 -0.021716 0.00753 0.0033293 -0.024155 0 0 0 0 0 0 0 0 0 0 0 0 0 0 0 0 0
3.3789 0.004087 -0.0016935 0.00057718 -0.00049296 0.0035833 -0.0053127 -0.0089223 -0.0095018 -0.016929 0.0068628 0.0021713 -0.0082346 0 0 0 0 0 0 0 0 0 0 0 0 0 0 0 0 0
3.3828 0.0023525 -0.00103 -0.0081493 -8.9037e-05 -0.0088648 0.0045078 -0.0028371 -0.00032312 -0.0034676 0.0016023 -0.00085271 -0.012616 0 0 0 0 0 0 0 0 0 0 0 0 0 0 0 0 0
3.3867 -0.0013582 7.7761e-05 -0.011488 0.00077185 -0.0174 0.012997 0.0050894 0.0082527 0.0092376 -0.0044667 -0.003596 -0.031962 0 0 0 0 0 0 0 0 0 0 0 0 0 0 0 0 0
3.3906 -0.004889 0.0010266 -0.0081299 0.0022686 -0.016542 0.014907 0.009859 0.010332 0.01351 -0.0072452 -0.004594 -0.04776 0 0 0 0 0 0 0 0 0 0 0 0 0 0 0 0 0
3.3945 -0.006145 0.0012071 -0.00095006 0.0037466 -0.0067361 0.008992 0.008536 0.0044923 0.0079831 -0.0050379 -0.0032798 -0.047357 0 0 0 0 0 0 0 0 0 0 0 0 0 0 0 0 0
3.3984 -0.0044347 0.00039244 0.0054262 0.0038669 0.0061788 -0.0011973 0.0020265 -0.0055779 -0.0026735 0.00055989 0.00017058 -0.03432 0 0 0 0 0 0 0 0 0 0 0 0 0 0 0 0 0
3.4023 -0.00088827 -0.00099774 0.0075564 0.0017052 0.014789 -0.0096806 -0.0056114 -0.013783 -0.011551 0.0059705 0.0046385 -0.021365 0 0 0 0 0 0 0 0 0 0 0 0 0 0 0 0 0
3.4063 0.002322 -0.0020494 0.0047961 -0.002123 0.014576 -0.01186 -0.009708 -0.015499 -0.013605 0.0079592 0.0078763 -0.015858 0 0 0 0 0 0 0 0 0 0 0 0 0 0 0 0 0
3.4102 0.0034122 -0.00193 -0.00085594 -0.0055208 0.0063761 -0.00725 -0.0077749 -0.010045 -0.0077869 0.005396 0.0073358 -0.014385 0 0 0 0 0 0 0 0 0 0 0 0 0 0 0 0 0
3.4141 0.002088 -0.00050939 -0.0060658 -0.00638 -0.0043462 0.0004772 -0.00097674 -0.00061265 0.003034 -0.00035524 0.0021053 -0.011108 0 0 0 0 0 0 0 0 0 0 0 0 0 0 0 0 0
3.418 -0.00040233 0.0014715 -0.00783 -0.0043154 -0.010782 0.0059555 0.0065084 0.0077887 0.013494 -0.0062477 -0.0055519 -0.0084824 0 0 0 0 0 0 0 0 0 0 0 0 0 0 0 0 0
3.4219 -0.0022229 0.002864 -0.0049481 -0.0011022 -0.0087834 0.0054588 0.0099333 0.010931 0.017953 -0.0089841 -0.010932 -0.016422 0 0 0 0 0 0 0 0 0 0 0 0 0 0 0 0 0
3.4258 -0.0021871 0.0028823 0.0012016 0.00068345 0.00054225 -0.00083306 0.0069283 0.0073604 0.013219 -0.0065933 -0.010049 -0.039798 0 0 0 0 0 0 0 0 0 0 0 0 0 0 0 0 0
3.4297 -0.00042698 0.0016012 0.0071456 -0.0002726 0.01122 -0.0088797 -0.0008062 -0.00086077 0.00082628 0.00032094 -0.0029431 -0.068545 0 0 0 0 0 0 0 0 0 0 0 0 0 0 0 0 0
3.4336 0.0018701 -0.00016971 0.0091944 -0.0029915 0.015867 -0.013131 -0.0083102 -0.0089768 -0.012842 0.0083761 0.0057797 -0.083287 0 0 0 0 0 0 0 0 0 0 0 0 0 0 0 0 0
3.4375 0.0033404 -0.0014856 0.0058381 -0.0050303 0.010457 -0.009954 -0.010456 -0.011893 -0.019702 0.012879 0.010069 -0.072874 0 0 0 0 0 0 0 0 0 0 0 0 0 0 0 0 0
3.4414 0.0032674 -0.0018524 -0.0009986 -0.0044062 -0.0026151 -0.00016943 -0.0054498 -0.0072165 -0.015098 0.010641 0.0069286 -0.046326 0 0 0 0 0 0 0 0 0 0 0 0 0 0 0 0 0
3.4453 0.0018515 -0.0014035 -0.0070193 -0.0010264 -0.015543 0.010991 0.003703 0.0027868 -0.0014345 0.0024644 -0.0013145 -0.025852 0 0 0 0 0 0 0 0 0 0 0 0 0 0 0 0 0
3.4492 -9.6651e-05 -0.00064862 -0.008429 0.0033808 -0.020004 0.01684 0.01103 0.012016 0.012806 -0.006765 -0.008835 -0.02648 0 0 0 0 0 0 0 0 0 0 0 0 0 0 0 0 0
3.4531 -0.0016943 -8.1913e-05 -0.0045492 0.0065272 -0.01283 0.013493 0.011614 0.014245 0.018543 -0.011044 -0.010695 -0.041994 0 0 0 0 0 0 0 0 0 0 0 0 0 0 0 0 0
3.457 -0.002394 6.4232e-05 0.0018302 0.0069213 0.0015949 0.0026472 0.0049927 0.0074863 0.012316 -0.0074723 -0.0062608 -0.051249 0 0 0 0 0 0 0 0 0 0 0 0 0 0 0 0 0
3.4609 -0.0021204 -0.0001537 0.0065972 0.0044849 0.014148 -0.0092168 -0.0045381 -0.0042214 -0.0013586 0.0014332 0.00084615 -0.038827 0 0 0 0 0 0 0 0 0 0 0 0 0 0 0 0 0
3.4648 -0.0012043 -0.00048268 0.0072073 0.0003853 0.017125 -0.014958 -0.010909 -0.013293 -0.013248 0.009354 0.0058103 -0.0098307 0 0 0 0 0 0 0 0 0 0 0 0 0 0 0 0 0
3.4688 -0.00021091 -0.00059242 0.0041145 -0.0035225 0.0093708 -0.011489 -0.010339 -0.013816 -0.015766 0.010695 0.0059835 0.015305 0 0 0 0 0 0 0 0 0 0 0 0 0 0 0 0 0
3.4727 0.0003036 -0.00021904 -6.8603e-05 -0.0054031 -0.0032473 -0.0017694 -0.0035928 -0.0057091 -0.0077851 0.0046159 0.0021187 0.02004 0 0 0 0 0 0 0 0 0 0 0 0 0 0 0 0 0
3.4766 7.3283e-05 0.00066475 -0.0026277 -0.004275 -0.012119 0.0073342 0.004917 0.0053319 0.0052377 -0.004502 -0.0028582 0.0056707 0 0 0 0 0 0 0 0 0 0 0 0 0 0 0 0 0
3.4805 -0.00068606 0.0017471 -0.0023081 -0.00074929 -0.011686 0.0097462 0.010174 0.011986 0.015291 -0.010387 -0.0060296 -0.012937 0 0 0 0 0 0 0 0 0 0 0 0 0 0 0 0 0
3.4844 -0.0013544 0.0024829 0.00044714 0.0029408 -0.0027391 0.0040946 0.0094929 0.010367 0.016816 -0.0093228 -0.0059611 -0.023755 0 0 0 0 0 0 0 0 0 0 0 0 0 0 0 0 0
3.4883 -0.0012996 0.0024177 0.0041248 0.0040969 0.008612 -0.0057335 0.003625 0.0022845 0.0095207 -0.0024111 -0.0029705 -0.028415 0 0 0 0 0 0 0 0 0 0 0 0 0 0 0 0 0
3.4922 -0.00036782 0.001521 0.0068051 0.001459 0.015066 -0.013413 -0.004118 -0.0065753 -0.0020927 0.0056459 0.0013144 -0.036898 0 0 0 0 0 0 0 0 0 0 0 0 0 0 0 0 0
3.4961 0.00090403 0.00024189 0.0066697 -0.0035368 0.012456 -0.014169 -0.0097415 -0.010758 -0.011539 0.0098778 0.0046158 -0.053215 0 0 0 0 0 0 0 0 0 0 0 0 0 0 0 0 0
3.5 0.0015836 -0.00080175 0.0027319 -0.0074153 0.0018756 -0.0073649 -0.010395 -0.0083215 -0.013774 0.007971 0.0049033 -0.06845 0 0 0 0 0 0 0 0 0 0 0 0 0 0 0 0 0
3.5039 0.00099854 -0.0012676 -0.004191 -0.0070829 -0.011111 0.0034976 -0.0055947 -0.0013938 -0.007751 0.0011677 0.0015688 -0.069066 0 0 0 0 0 0 0 0 0 0 0 0 0 0 0 0 0
3.5078 -0.00071616 -0.0012928 -0.011113 -0.0022475 -0.019425 0.012863 0.0024084 0.0056699 0.0028916 -0.0067837 -0.0037137 -0.051625 0 0 0 0 0 0 0 0 0 0 0 0 0 0 0 0 0
3.5117 -0.002615 -0.0012833 -0.014097 0.0041766 -0.01816 0.01594 0.0094262 0.0088605 0.011535 -0.011603 -0.0074501 -0.02801 0 0 0 0 0 0 0 0 0 0 0 0 0 0 0 0 0
3.5156 -0.0035314 -0.001486 -0.010802 0.0081513 -0.0073794 0.011036 0.01135 0.0063896 0.012275 -0.010467 -0.0064171 -0.015184 0 0 0 0 0 0 0 0 0 0 0 0 0 0 0 0 0
3.5195 -0.0028563 -0.0017399 -0.0025988 0.0074707 0.0074546 0.00054689 0.0066485 -0.00063125 0.0037993 -0.0034694 -0.00020959 -0.019662 0 0 0 0 0 0 0 0 0 0 0 0 0 0 0 0 0
3.5234 -0.00094938 -0.0016305 0.005779 0.0032189 0.018114 -0.0099319 -0.0022468 -0.0086549 -0.0091409 0.0060162 0.0077998 -0.032381 0 0 0 0 0 0 0 0 0 0 0 0 0 0 0 0 0
3.5273 0.001114 -0.00089693 0.0092734 -0.0013566 0.018338 -0.014382 -0.010027 -0.013224 -0.018227 0.012686 0.012286 -0.038832 0 0 0 0 0 0 0 0 0 0 0 0 0 0 0 0 0
3.5313 0.0022728 0.00028954 0.006155 -0.0034594 0.0080019 -0.0099537 -0.01183 -0.011265 -0.016931 0.012268 0.0096402 -0.033805 0 0 0 0 0 0 0 0 0 0 0 0 0 0 0 0 0
3.5352 0.0021654 0.0014244 -0.00060419 -0.0026248 -0.0062731 0.00076116 -0.0066597 -0.0031681 -0.0051781 0.0045715 0.00085088 -0.025768 0 0 0 0 0 0 0 0 0 0 0 0 0 0 0 0 0
3.5391 0.0012981 0.0020453 -0.0054756 -0.00050672 -0.015044 0.010734 0.0017056 0.0068599 0.010162 -0.0057084 -0.0087015 -0.026938 0 0 0 0 0 0 0 0 0 0 0 0 0 0 0 0 0
3.543 0.00060612 0.002043 -0.0044704 0.0008725 -0.012282 0.012797 0.0072584 0.01298 0.01961 -0.011652 -0.012653 -0.039659 0 0 0 0 0 0 0 0 0 0 0 0 0 0 0 0 0
3.5469 0.00074566 0.0016609 0.0019361 0.00068944 0.00035325 0.0046574 0.0060493 0.011447 0.017314 -0.0088714 -0.0079757 -0.053064 0 0 0 0 0 0 0 0 0 0 0 0 0 0 0 0 0
3.5508 0.0016298 0.0012323 0.0092048 -0.0004921 0.014383 -0.0090037 -0.00096217 0.0033446 0.0048144 0.0010684 0.0028164 -0.053333 0 0 0 0 0 0 0 0 0 0 0 0 0 0 0 0 0
3.5547 0.0025282 0.00092459 0.012013 -0.0016346 0.020114 -0.019267 -0.0086406 -0.0058883 -0.010134 0.011413 0.013115 -0.037341 0 0 0 0 0 0 0 0 0 0 0 0 0 0 0 0 0
3.5586 0.0026391 0.00069924 0.0079252 -0.0020802 0.013112 -0.018919 -0.0114 -0.010071 -0.018657 0.014903 0.016382 -0.016666 0 0 0 0 0 0 0 0 0 0 0 0 0 0 0 0 0
3.5625 0.001705 0.0004564 -0.0010496 -0.0016246 -0.0029104 -0.0074401 -0.0071089 -0.0065136 -0.016179 0.0089776 0.01031 -0.0085267 0 0 0 0 0 0 0 0 0 0 0 0 0 0 0 0 0
3.5664 0.00021732 0.00017389 -0.0097945 -0.0001623 -0.018592 0.0085563 0.001603 0.0022049 -0.0047972 -0.0024382 -0.001682 -0.022173 0 0 0 0 0 0 0 0 0 0 0 0 0 0 0 0 0
3.5703 -0.00093624 -9.4176e-05 -0.01322 0.0023187 -0.02488 0.019706 0.0093341 0.010141 0.0084232 -0.01183 -0.012505 -0.052216 0 0 0 0 0 0 0 0 0 0 0 0 0 0 0 0 0
3.5742 -0.0011117 -0.0003107 -0.0092413 0.0052503 -0.018409 0.019896 0.011512 0.012049 0.015796 -0.013353 -0.015756 -0.083102 0 0 0 0 0 0 0 0 0 0 0 0 0 0 0 0 0
3.5781 -0.00035324 -0.00049741 -2.304e-05 0.0072317 -0.003108 0.0097847 0.0070847 0.0066847 0.013375 -0.0065467 -0.0096671 -0.099575 0 0 0 0 0 0 0 0 0 0 0 0 0 0 0 0 0
3.582 0.0006856 -0.00066686 0.0091105 0.0067201 0.012463 -0.0041934 -0.0012037 -0.0026904 0.0030795 0.0039107 0.0017749 -0.095049 0 0 0 0 0 0 0 0 0 0 0 0 0 0 0 0 0
3.5859 0.0012603 -0.00073911 0.012608 0.003361 0.02008 -0.01416 -0.0087132 -0.010562 -0.0084315 0.011677 0.011316 -0.07371 0 0 0 0 0 0 0 0 0 0 0 0 0 0 0 0 0
3.5898 0.001075 -0.00057403 0.0080366 -0.0012778 0.016261 -0.015392 -0.011556 -0.012448 -0.013624 0.012684 0.013017 -0.047222 0 0 0 0 0 0 0 0 0 0 0 0 0 0 0 0 0
3.5938 0.00042964 -0.00012193 -0.0020944 -0.0045298 0.0039296 -0.0085468 -0.0085506 -0.0073162 -0.008742 0.0070424 0.0060301 -0.028617 0 0 0 0 0 0 0 0 0 0 0 0 0 0 0 0 0
3.5977 -9.7842e-05 0.00045603 -0.011476 -0.0045853 -0.0093382 0.0012513 -0.0016961 0.0019375 0.0034841 -0.0016873 -0.0049372 -0.025462 0 0 0 0 0 0 0 0 0 0 0 0 0 0 0 0 0
3.6016 -0.00013048 0.00084797 -0.013862 -0.0019628 -0.01555 0.007545 0.0049205 0.010004 0.015131 -0.0087807 -0.012802 -0.034919 0 0 0 0 0 0 0 0 0 0 0 0 0 0 0 0 0
3.6055 0.00026658 0.00081513 -0.0073489 0.00086274 -0.010894 0.0061509 0.0072972 0.011982 0.01808 -0.010729 -0.012799 -0.044479 0 0 0 0 0 0 0 0 0 0 0 0 0 0 0 0 0
3.6094 0.00073024 0.00039202 0.003982 0.0014575 0.0018689 -0.0024441 0.0038261 0.0062578 0.0096599 -0.0067655 -0.0054782 -0.040367 0 0 0 0 0 0 0 0 0 0 0 0 0 0 0 0 0
3.6133 0.00092837 -0.00012375 0.01259 -0.00062247 0.014823 -0.013119 -0.0035139 -0.004137 -0.0051303 0.00083979 0.0039712 -0.019363 0 0 0 0 0 0 0 0 0 0 0 0 0 0 0 0 0
3.6172 0.0007537 -0.00039737 0.012639 -0.0035657 0.019636 -0.018859 -0.010035 -0.012898 -0.016789 0.0078339 0.0094272 0.0056654 0 0 0 0 0 0 0 0 0 0 0 0 0 0 0 0 0
3.6211 0.00026043 -0.00031245 0.0040939 -0.0048664 0.012837 -0.015028 -0.011129 -0.014236 -0.017888 0.010161 0.0078518 0.013754 0 0 0 0 0 0 0 0 0 0 0 0 0 0 0 0 0
3.625 -0.00049015 -4.6949e-05 -0.007321 -0.0032994 -0.0018236 -0.0026911 -0.005375 -0.0068833 -0.0082659 0.0063631 0.00092662 -0.0066063 0 0 0 0 0 0 0 0 0 0 0 0 0 0 0 0 0
3.6289 -0.0014374 8.1138e-05 -0.014244 0.00031469 -0.015655 0.011458 0.0041766 0.0046132 0.0050507 -0.0012646 -0.0064826 -0.044784 0 0 0 0 0 0 0 0 0 0 0 0 0 0 0 0 0
3.6328 -0.0023614 -0.00013936 -0.012728 0.003976 -0.02055 0.019076 0.011743 0.012675 0.013061 -0.007814 -0.0096132 -0.07316 0 0 0 0 0 0 0 0 0 0 0 0 0 0 0 0 0
3.6367 -0.0027961 -0.00066415 -0.0045312 0.0060276 -0.014049 0.015678 0.012613 0.011904 0.011084 -0.0088084 -0.0065619 -0.068438 0 0 0 0 0 0 0 0 0 0 0 0 0 0 0 0 0
3.6406 -0.0022492 -0.0012289 0.0046872 0.0060285 -0.00062038 0.0038309 0.0064281 0.0029534 0.0014844 -0.0032234 0.00096643 -0.031931 0 0 0 0 0 0 0 0 0 0 0 0 0 0 0 0 0
3.6445 -0.00065058 -0.0015098 0.0094505 0.0045329 0.011511 -0.0084917 -0.0024921 -0.0079306 -0.0087277 0.0056623 0.0088961 0.009543 0 0 0 0 0 0 0 0 0 0 0 0 0 0 0 0 0
3.6484 0.0013685 -0.0012897 0.0077167 0.0023607 0.0156 -0.013372 -0.0081158 -0.01342 -0.013016 0.012298 0.012998 0.024585 0 0 0 0 0 0 0 0 0 0 0 0 0 0 0 0 0
3.6523 0.0027283 -0.00055454 0.0014023 0.0001576 0.010241 -0.0083172 -0.006875 -0.010233 -0.0091854 0.012435 0.010977 0.0028598 0 0 0 0 0 0 0 0 0 0 0 0 0 0 0 0 0
3.6563 0.0026214 0.00049515 -0.0054065 -0.0015809 -0.0003166 0.0023302 -5.1643e-05 -0.0010728 0.00022702 0.0058282 0.0036549 -0.03663 0 0 0 0 0 0 0 0 0 0 0 0 0 0 0 0 0
3.6602 0.0011739 0.0015077 -0.0088493 -0.0024523 -0.0091126 0.010755 0.0072932 0.0077702 0.010261 -0.0036484 -0.0052417 -0.061863 0 0 0 0 0 0 0 0 0 0 0 0 0 0 0 0 0
3.6641 -0.00052985 0.0021188 -0.0069678 -0.0023819 -0.010613 0.011118 0.0099731 0.010967 0.016281 -0.010417 -0.010831 -0.054438 0 0 0 0 0 0 0 0 0 0 0 0 0 0 0 0 0
3.668 -0.0011724 0.0021348 -0.00038955 -0.0018835 -0.0037381 0.0031536 0.0062271 0.0073551 0.015661 -0.010521 -0.009795 -0.023641 0 0 0 0 0 0 0 0 0 0 0 0 0 0 0 0 0
3.6719 -0.00017318 0.0016653 0.0078161 -0.0018174 0.0076082 -0.0082204 -0.0012895 -9.9841e-05 0.008456 -0.0038868 -0.0026134 0.0032321 0 0 0 0 0 0 0 0 0 0 0 0 0 0 0 0 0
3.6758 0.00184 0.0010872 0.013217 -0.0026063 0.016648 -0.016396 -0.0075631 -0.0068048 -0.0024437 0.0056521 0.0063388 0.0044928 0 0 0 0 0 0 0 0 0 0 0 0 0 0 0 0 0
3.6797 0.0034428 0.00080843 0.01215 -0.0036126 0.017475 -0.016974 -0.0086685 -0.0092754 -0.011927 0.012534 0.011347 -0.01925 0 0 0 0 0 0 0 0 0 0 0 0 0 0 0 0 0
3.6836 0.0034185 0.00096668 0.0041785 -0.0034622 0.0086137 -0.009787 -0.0041762 -0.0065145 -0.014767 0.01267 0.0091331 -0.048405 0 0 0 0 0 0 0 0 0 0 0 0 0 0 0 0 0
3.6875 0.0016195 0.001293 -0.00683 -0.0012626 -0.005644 0.0015089 0.0029274 3.0148e-05 -0.0088487 0.0059502 0.0011917 -0.062563 0 0 0 0 0 0 0 0 0 0 0 0 0 0 0 0 0
3.6914 -0.00092745 0.0012823 -0.014427 0.0023252 -0.017332 0.011474 0.0084241 0.0072195 0.002594 -0.0034915 -0.0071562 -0.056649 0 0 0 0 0 0 0 0 0 0 0 0 0 0 0 0 0
3.6953 -0.0027164 0.00057941 -0.013586 0.0052739 -0.019522 0.015423 0.0094783 0.011335 0.012136 -0.0096816 -0.010453 -0.042247 0 0 0 0 0 0 0 0 0 0 0 0 0 0 0 0 0
3.6992 -0.0027471 -0.0007029 -0.0043706 0.0056778 -0.010886 0.011587 0.0060357 0.0096616 0.01288 -0.0086519 -0.0068451 -0.035412 0 0 0 0 0 0 0 0 0 0 0 0 0 0 0 0 0
3.7031 -0.001136 -0.0019913 0.0076603 0.0033228 0.003115 0.0021212 0.00042604 0.002239 0.0036777 -0.0012573 0.00085544 -0.042975 0 0 0 0 0 0 0 0 0 0 0 0 0 0 0 0 0
3.707 0.0010111 -0.0026011 0.014963 -8.0563e-05 0.013585 -0.0077492 -0.0042305 -0.0073986 -0.0093532 0.0071642 0.0073864 -0.058324 0 0 0 0 0 0 0 0 0 0 0 0 0 0 0 0 0
3.7109 0.0023267 -0.0021816 0.013093 -0.0022772 0.014095 -0.012506 -0.0057078 -0.013713 -0.016785 0.010371 0.0086825 -0.068121 0 0 0 0 0 0 0 0 0 0 0 0 0 0 0 0 0
3.7148 0.0020277 -0.00093856 0.003676 -0.002278 0.0050129 -0.0097477 -0.0036165 -0.012594 -0.01272 0.0056592 0.0042748 -0.062967 0 0 0 0 0 0 0 0 0 0 0 0 0 0 0 0 0
3.7188 0.00036265 0.00051123 -0.0068468 -0.0010173 -0.0068571 -0.0019769 0.00061895 -0.0045026 0.00065756 -0.0040898 -0.002929 -0.043867 0 0 0 0 0 0 0 0 0 0 0 0 0 0 0 0 0
3.7227 -0.0015877 0.0015268 -0.011636 -0.00033019 -0.013102 0.004852 0.0045352 0.0053072 0.01442 -0.012377 -0.0088011 -0.02109 0 0 0 0 0 0 0 0 0 0 0 0 0 0 0 0 0
3.7266 -0.0026199 0.0017913 -0.0078338 -0.0012443 -0.0094923 0.005421 0.0058023 0.010171 0.019193 -0.013677 -0.010337 -0.0073545 0 0 0 0 0 0 0 0 0 0 0 0 0 0 0 0 0
3.7305 -0.0021861 0.0014087 0.0019403 -0.0031394 0.0013453 -0.0010483 0.0034012 0.0067553 0.011695 -0.0072504 -0.0069058 -0.0098427 0 0 0 0 0 0 0 0 0 0 0 0 0 0 0 0 0
3.7344 -0.00074448 0.00073973 0.011544 -0.004444 0.012041 -0.01006 -0.0016748 -0.0024402 -0.0032043 0.0025562 -0.00023233 -0.025431 0 0 0 0 0 0 0 0 0 0 0 0 0 0 0 0 0
3.7383 0.00056519 0.00013739 0.01509 -0.0040941 0.015581 -0.014991 -0.0066796 -0.01083 -0.01606 0.0095329 0.0064446 -0.042057 0 0 0 0 0 0 0 0 0 0 0 0 0 0 0 0 0
3.7422 0.00072372 -0.00023356 0.01021 -0.0023625 0.0097489 -0.011837 -0.0084787 -0.012478 -0.019184 0.009781 0.0097203 -0.046245 0 0 0 0 0 0 0 0 0 0 0 0 0 0 0 0 0
3.7461 -0.00043261 -0.00041204 -0.00075972 -0.00038967 -0.0018506 -0.0020339 -0.005459 -0.0062419 -0.011275 0.003895 0.0076549 -0.032745 0 0 0 0 0 0 0 0 0 0 0 0 0 0 0 0 0
3.75 -0.0020798 -0.00053253 -0.012026 0.00096531 -0.012399 0.0086411 0.0011726 0.0036517 0.0023269 -0.0039853 0.0010926 -0.0094503 0 0 0 0 0 0 0 0 0 0 0 0 0 0 0 0 0
3.7539 -0.0029949 -0.0006935 -0.017366 0.0017626 -0.016064 0.014081 0.0077477 0.010772 0.013342 -0.0090987 -0.0063429 0.0072243 0 0 0 0 0 0 0 0 0 0 0 0 0 0 0 0 0
3.7578 -0.0024461 -0.00088432 -0.013588 0.0025554 -0.011219 0.011768 0.010219 0.010851 0.015525 -0.0088103 -0.01014 0.004316 0 0 0 0 0 0 0 0 0 0 0 0 0 0 0 0 0
3.7617 -0.00072236 -0.00099859 -0.0026671 0.0034757 -0.0010645 0.0039816 0.0067622 0.0042836 0.0080692 -0.0037059 -0.0078314 -0.017352 0 0 0 0 0 0 0 0 0 0 0 0 0 0 0 0 0
3.7656 0.001089 -0.00091158 0.0089706 0.0038776 0.0083832 -0.0040944 -0.0008558 -0.004599 -0.0041627 0.0031022 -0.00089995 -0.043278 0 0 0 0 0 0 0 0 0 0 0 0 0 0 0 0 0
3.7695 0.0018896 -0.00057036 0.014118 0.0029496 0.011756 -0.0077321 -0.0082248 -0.010532 -0.013498 0.0077373 0.0060229 -0.056318 0 0 0 0 0 0 0 0 0 0 0 0 0 0 0 0 0
3.7734 0.0013155 -4.0463e-05 0.009478 0.00066593 0.0074307 -0.0052799 -0.01104 -0.010452 -0.013922 0.0075278 0.0083648 -0.049556 0 0 0 0 0 0 0 0 0 0 0 0 0 0 0 0 0
3.7773 -9.669e-05 0.00052149 -0.0018102 -0.0019324 -0.0014257 0.0012169 -0.0078578 -0.0049912 -0.0048084 0.0024371 0.0048696 -0.030197 0 0 0 0 0 0 0 0 0 0 0 0 0 0 0 0 0
3.7813 -0.0013748 0.00095143 -0.011943 -0.0034824 -0.0086549 0.0073576 -0.0010062 0.0021887 0.0083575 -0.0047311 -0.0016242 -0.011865 0 0 0 0 0 0 0 0 0 0 0 0 0 0 0 0 0
3.7852 -0.0017937 0.0011583 -0.0137 -0.0034068 -0.0089483 0.0088245 0.0049664 0.0066212 0.017105 -0.0097386 -0.0064408 -0.0031701 0 0 0 0 0 0 0 0 0 0 0 0 0 0 0 0 0
3.7891 -0.0012738 0.0011449 -0.0055393 -0.0023577 -0.0014818 0.0037991 0.0062526 0.0056005 0.015404 -0.0094541 -0.0064786 -0.0030204 0 0 0 0 0 0 0 0 0 0 0 0 0 0 0 0 0
3.793 -0.00030148 0.0009655 0.007213 -0.0015943 0.009159 -0.0057545 0.002226 -0.0002125 0.0039179 -0.0040307 -0.0021248 -0.0055691 0 0 0 0 0 0 0 0 0 0 0 0 0 0 0 0 0
3.7969 0.00044864 0.00067169 0.016064 -0.0018873 0.015723 -0.014774 -0.0041879 -0.0070747 -0.010071 0.0029533 0.0035149 -0.0078918 0 0 0 0 0 0 0 0 0 0 0 0 0 0 0 0 0
3.8008 0.00048082 0.00030065 0.01521 -0.0029326 0.013135 -0.017772 -0.0084138 -0.010365 -0.017431 0.0068098 0.007033 -0.011703 0 0 0 0 0 0 0 0 0 0 0 0 0 0 0 0 0
3.8047 -0.0003288 -9.4611e-05 0.0053042 -0.0037324 0.0021488 -0.012248 -0.0072104 -0.0075469 -0.013482 0.005027 0.0067598 -0.01815 0 0 0 0 0 0 0 0 0 0 0 0 0 0 0 0 0
3.8086 -0.0016923 -0.0004305 -0.0073857 -0.003505 -0.010852 -0.0007015 -0.00089348 -1.4016e-05 -0.0013019 -0.00091829 0.0032493 -0.023213 0 0 0 0 0 0 0 0 0 0 0 0 0 0 0 0 0
3.8125 -0.0029747 -0.0006372 -0.015423 -0.0022856 -0.017954 0.010435 0.0066361 0.0076018 0.010464 -0.0066506 -0.0014562 -0.020797 0 0 0 0 0 0 0 0 0 0 0 0 0 0 0 0 0
3.8164 -0.0034013 -0.00072912 -0.014862 -0.0007723 -0.014933 0.014657 0.010236 0.010397 0.013708 -0.0080649 -0.0048397 -0.011338 0 0 0 0 0 0 0 0 0 0 0 0 0 0 0 0 0
3.8203 -0.0024418 -0.00081225 -0.0071002 0.00030253 -0.0039978 0.0096539 0.0069312 0.0065015 0.006424 -0.0041463 -0.0047982 -0.0058863 0 0 0 0 0 0 0 0 0 0 0 0 0 0 0 0 0
3.8242 -0.00022913 -0.0009817 0.0027167 0.00065849 0.0077656 -0.0010247 -0.0017758 -0.0016135 -0.0062011 0.0025833 -0.00060052 -0.018659 0 0 0 0 0 0 0 0 0 0 0 0 0 0 0 0 0
3.8281 0.0023123 -0.0011833 0.0090778 0.00047587 0.013083 -0.010238 -0.01045 -0.0087759 -0.015646 0.0080475 0.0062029 -0.052985 0 0 0 0 0 0 0 0 0 0 0 0 0 0 0 0 0
3.832 0.0038686 -0.001189 0.0090373 0.00010007 0.0091002 -0.012014 -0.013125 -0.010545 -0.015806 0.0093072 0.011837 -0.094145 0 0 0 0 0 0 0 0 0 0 0 0 0 0 0 0 0
3.8359 0.0035327 -0.00076235 0.0033548 -0.00019074 -0.0010308 -0.0055104 -0.0075022 -0.006031 -0.0066322 0.0060807 0.012178 -0.11793 0 0 0 0 0 0 0 0 0 0 0 0 0 0 0 0 0
3.8398 0.0014682 9.1376e-05 -0.004251 -0.00022197 -0.010377 0.0045211 0.003066 0.001737 0.0064154 0.00045901 0.0057856 -0.10916 0 0 0 0 0 0 0 0 0 0 0 0 0 0 0 0 0
3.8438 -0.0010939 0.0010223 -0.009134 7.3846e-05 -0.012642 0.011031 0.011535 0.0079436 0.0161 -0.0044861 -0.004205 -0.074138 0 0 0 0 0 0 0 0 0 0 0 0 0 0 0 0 0
3.8477 -0.0026104 0.0015274 -0.008185 0.00054381 -0.0059853 0.0093764 0.012014 0.0090256 0.017615 -0.0061875 -0.011518 -0.03548 0 0 0 0 0 0 0 0 0 0 0 0 0 0 0 0 0
3.8516 -0.0022387 0.0013307 -0.0016815 0.00073104 0.0059374 0.00028217 0.0040736 0.004679 0.01087 -0.0036451 -0.011127 -0.01396 0 0 0 0 0 0 0 0 0 0 0 0 0 0 0 0 0
3.8555 -0.00038743 0.00064329 0.006578 9.4748e-05 0.016168 -0.010754 -0.0067907 -0.0022033 5.9177e-05 0.0020363 -0.0033773 -0.01353 0 0 0 0 0 0 0 0 0 0 0 0 0 0 0 0 0
3.8594 0.0015829 4.6843e-05 0.011322 -0.0014638 0.018529 -0.017046 -0.013055 -0.0073803 -0.0088028 0.0078556 0.005769 -0.02229 0 0 0 0 0 0 0 0 0 0 0 0 0 0 0 0 0
3.8633 0.002277 4.7416e-05 0.0091326 -0.0032058 0.01125 -0.014893 -0.010559 -0.0077295 -0.011044 0.010215 0.0090919 -0.02666 0 0 0 0 0 0 0 0 0 0 0 0 0 0 0 0 0
3.8672 0.0011482 0.00064729 0.00091413 -0.0038093 -0.0019198 -0.0057299 -0.0013102 -0.0030142 -0.0057884 0.0070879 0.0037821 -0.024044 0 0 0 0 0 0 0 0 0 0 0 0 0 0 0 0 0
3.8711 -0.001221 0.0013027 -0.0084117 -0.0022991 -0.013816 0.0049459 0.0083284 0.0039421 0.0034619 -0.00021698 -0.006248 -0.022201 0 0 0 0 0 0 0 0 0 0 0 0 0 0 0 0 0
3.875 -0.0035472 0.0013324 -0.013079 0.0010126 -0.01802 0.011085 0.012447 0.0088117 0.010636 -0.0073008 -0.01344 -0.02771 0 0 0 0 0 0 0 0 0 0 0 0 0 0 0 0 0
3.8789 -0.0046336 0.00046151 -0.010381 0.0044287 -0.012653 0.0097987 0.0095408 0.0083066 0.010643 -0.0093749 -0.012548 -0.036734 0 0 0 0 0 0 0 0 0 0 0 0 0 0 0 0 0
3.8828 -0.0040192 -0.00093979 -0.0024731 0.0058813 -0.0014775 0.0029558 0.0027485 0.0022973 0.002725 -0.0047843 -0.004574 -0.038093 0 0 0 0 0 0 0 0 0 0 0 0 0 0 0 0 0
3.8867 -0.0021622 -0.0021158 0.0052343 0.004388 0.0084589 -0.0042899 -0.0032347 -0.0058789 -0.0086397 0.0033762 0.004402 -0.025329 0 0 0 0 0 0 0 0 0 0 0 0 0 0 0 0 0
3.8906 -0.0001286 -0.0024676 0.0078403 0.00082342 0.011204 -0.0070248 -0.0056485 -0.011335 -0.016264 0.0091398 0.0081754 -0.0049766 0 0 0 0 0 0 0 0 0 0 0 0 0 0 0 0 0
3.8945 0.00101 -0.001942 0.0041077 -0.0026422 0.0055595 -0.003797 -0.0048314 -0.01072 -0.014857 0.0079124 0.0048861 0.007889 0 0 0 0 0 0 0 0 0 0 0 0 0 0 0 0 0
3.8984 0.00076233 -0.00098244 -0.0030925 -0.0040504 -0.0042972 0.0025969 -0.0027842 -0.0044517 -0.0046648 -7.8914e-05 -0.0023934 0.0028661 0 0 0 0 0 0 0 0 0 0 0 0 0 0 0 0 0
3.9023 -0.000514 -0.00013124 -0.0089951 -0.0029743 -0.011578 0.0071972 -0.0010912 0.0034811 0.0084415 -0.009808 -0.0087207 -0.01647 0 0 0 0 0 0 0 0 0 0 0 0 0 0 0 0 0
3.9063 -0.001826 0.00035686 -0.0099903 -0.00068549 -0.011221 0.0063041 -0.00017421 0.0081027 0.016659 -0.014945 -0.010894 -0.035832 0 0 0 0 0 0 0 0 0 0 0 0 0 0 0 0 0
3.9102 -0.0021569 0.00058981 -0.0055175 0.00088792 -0.0030288 -0.00012954 -1.596e-05 0.0066755 0.015261 -0.012175 -0.0087799 -0.042551 0 0 0 0 0 0 0 0 0 0 0 0 0 0 0 0 0
3.9141 -0.0011233 0.00080271 0.002001 0.00057532 0.0082779 -0.0086297 -0.00090065 0.00037954 0.0055572 -0.0032408 -0.0041582 -0.035408 0 0 0 0 0 0 0 0 0 0 0 0 0 0 0 0 0
3.918 0.00075705 0.001075 0.0086876 -0.0012803 0.016035 -0.014511 -0.0030159 -0.0065985 -0.0060912 0.0065048 0.00099038 -0.023809 0 0 0 0 0 0 0 0 0 0 0 0 0 0 0 0 0
3.9219 0.0023959 0.0012631 0.011182 -0.0031811 0.0157 -0.014659 -0.0054387 -0.0098123 -0.012408 0.011655 0.0050825 -0.01862 0 0 0 0 0 0 0 0 0 0 0 0 0 0 0 0 0
3.9258 0.0028484 0.0011793 0.0082289 -0.003584 0.0075398 -0.0090721 -0.0060774 -0.0072576 -0.0097076 0.0098901 0.0066556 -0.023782 0 0 0 0 0 0 0 0 0 0 0 0 0 0 0 0 0
3.9297 0.0019017 0.00081766 0.0013647 -0.0019473 -0.0036304 -0.00056196 -0.0032643 -0.00040236 2.9224e-05 0.0029129 0.004588 -0.035165 0 0 0 0 0 0 0 0 0 0 0 0 0 0 0 0 0
3.9336 0.00013021 0.00040107 -0.0056773 0.00094927 -0.011437 0.006864 0.0022707 0.0068534 0.01061 -0.0049193 -0.00070176 -0.045301 0 0 0 0 0 0 0 0 0 0 0 0 0 0 0 0 0
3.9375 -0.0015681 0.00020583 -0.0088431 0.0035357 -0.011821 0.0099385 0.0071914 0.010465 0.015518 -0.0091344 -0.006367 -0.048146 0 0 0 0 0 0 0 0 0 0 0 0 0 0 0 0 0
3.9414 -0.0025476 0.00032481 -0.0061834 0.0044375 -0.005439 0.0076164 0.0078709 0.0084421 0.011824 -0.0074947 -0.008243 -0.040609 0 0 0 0 0 0 0 0 0 0 0 0 0 0 0 0 0
3.9453 -0.0026767 0.00057825 0.00064927 0.0033036 0.0029024 0.0016186 0.0035121 0.0018818 0.0018508 -0.0011507 -0.0038711 -0.022581 0 0 0 0 0 0 0 0 0 0 0 0 0 0 0 0 0
3.9492 -0.0021928 0.00064757 0.0071312 0.00099526 0.0074401 -0.004276 -0.0027627 -0.005628 -0.0083279 0.005906 0.0049214 0.001808 0 0 0 0 0 0 0 0 0 0 0 0 0 0 0 0 0
3.9531 -0.0014087 0.00032368 0.0087478 -0.00096434 0.0052564 -0.0061841 -0.0061329 -0.0099463 -0.012617 0.0090059 0.012522 0.02277 0 0 0 0 0 0 0 0 0 0 0 0 0 0 0 0 0
3.957 -0.00056615 -0.00032002 0.004217 -0.001357 -0.0018083 -0.002562 -0.0039522 -0.0087374 -0.008621 0.005647 0.013369 0.027393 0 0 0 0 0 0 0 0 0 0 0 0 0 0 0 0 0
3.9609 0.00012356 -0.00095169 -0.0033373 -6.1025e-05 -0.0084445 0.0043695 0.0020001 -0.0029501 0.0009402 -0.002635 0.006322 0.0074648 0 0 0 0 0 0 0 0 0 0 0 0 0 0 0 0 0
3.9648 0.00044994 -0.0011812 -0.0083702 0.0018467 -0.0095385 0.009583 0.0068635 0.0036129 0.010052 -0.01085 -0.004063 -0.032488 0 0 0 0 0 0 0 0 0 0 0 0 0 0 0 0 0
3.9688 0.0003269 -0.00080658 -0.0068217 0.0027775 -0.0037278 0.0084888 0.0065417 0.0066197 0.013298 -0.013623 -0.010653 -0.074893 0 0 0 0 0 0 0 0 0 0 0 0 0 0 0 0 0
3.9727 -5.0653e-05 3.9939e-05 0.00085091 0.0016808 0.0056076 0.00045363 0.0008621 0.0040855 0.0092661 -0.0088753 -0.0089463 -0.099197 0 0 0 0 0 0 0 0 0 0 0 0 0 0 0 0 0
3.9766 -0.00027353 0.00093206 0.0097816 -0.0012304 0.012604 -0.010117 -0.0064322 -0.0021696 0.0011948 0.00051465 -0.00033374 -0.095578 0 0 0 0 0 0 0 0 0 0 0 0 0 0 0 0 0
3.9805 -6.3289e-05 0.0013618 0.013942 -0.004558 0.012844 -0.016373 -0.010602 -0.0076703 -0.005465 0.0084839 0.0090389 -0.07129 0 0 0 0 0 0 0 0 0 0 0 0 0 0 0 0 0
3.9844 0.00040091 0.0010196 0.010251 -0.0065348 0.0062554 -0.013747 -0.0092244 -0.0084012 -0.0067581 0.0098669 0.012806 -0.044228 0 0 0 0 0 0 0 0 0 0 0 0 0 0 0 0 0
3.9883 0.00056156 -1.1744e-05 0.00068762 -0.006036 -0.0029501 -0.0033959 -0.0034511 -0.0036976 -0.0025814 0.0038904 0.0088144 -0.029247 0 0 0 0 0 0 0 0 0 0 0 0 0 0 0 0 0
3.9922 6.718e-06 -0.0012732 -0.0089894 -0.0031711 -0.0091224 0.0083317 0.0032703 0.0032352 0.0037601 -0.0054005 0.00031407 -0.028771 0 0 0 0 0 0 0 0 0 0 0 0 0 0 0 0 0
3.9961 -0.0010121 -0.0021703 -0.01298 0.00082431 -0.0087933 0.01417 0.0075371 0.0076041 0.0081307 -0.011973 -0.0066119 -0.034871 0 0 0 0 0 0 0 0 0 0 0 0 0 0 0 0 0
4 -0.0016273 -0.002309 -0.0091202 0.0042437 -0.0027022 0.010873 0.0076489 0.0064332 0.0082334 -0.011765 -0.0072912 -0.039399 0 0 0 0 0 0 0 0 0 0 0 0 0 0 0 0 0
4.0039 -0.0010577 -0.0017195 -0.0001575 0.0057211 0.0049207 0.0012646 0.0039426 0.00059028 0.0046347 -0.0050689 -0.0014514 -0.042008 0 0 0 0 0 0 0 0 0 0 0 0 0 0 0 0 0
4.0078 0.00060243 -0.00081798 0.0080971 0.0048362 0.0091387 -0.0079169 -0.0017091 -0.0059772 -0.00011435 0.0039964 0.0067827 -0.048894 0 0 0 0 0 0 0 0 0 0 0 0 0 0 0 0 0
4.0117 0.0022684 -0.00012801 0.010484 0.0022903 0.0073133 -0.010655 -0.0066321 -0.009096 -0.0032353 0.010219 0.011609 -0.064287 0 0 0 0 0 0 0 0 0 0 0 0 0 0 0 0 0
4.0156 0.0026509 5.1784e-05 0.0057192 -0.00042935 0.00056193 -0.005457 -0.0082609 -0.0071538 -0.0031503 0.010338 0.0092031 -0.083333 0 0 0 0 0 0 0 0 0 0 0 0 0 0 0 0 0
4.0195 0.001344 -0.00019041 -0.0028744 -0.0018159 -0.0070259 0.0040579 -0.005334 -0.0019059 -4.6809e-05 0.0047066 0.00017193 -0.093261 0 0 0 0 0 0 0 0 0 0 0 0 0 0 0 0 0
4.0234 -0.00073216 -0.00048588 -0.009571 -0.0012183 -0.010812 0.011763 0.0010729 0.0030258 0.0043124 -0.0031056 -0.010613 -0.082126 0 0 0 0 0 0 0 0 0 0 0 0 0 0 0 0 0
4.0273 -0.0019766 -0.00046829 -0.009965 0.00069149 -0.0082679 0.012839 0.0076554 0.0046729 0.0073288 -0.0083741 -0.016795 -0.048089 0 0 0 0 0 0 0 0 0 0 0 0 0 0 0 0 0
4.0313 -0.0013478 -2.7407e-05 -0.0038136 0.0022738 -0.00042418 0.0064377 0.010633 0.0024915 0.0067812 -0.0078936 -0.01442 -0.0023041 0 0 0 0 0 0 0 0 0 0 0 0 0 0 0 0 0
4.0352 0.00082467 0.00063318 0.004861 0.0020074 0.0086317 -0.0040884 0.0082709 -0.0016049 0.0022235 -0.00191 -0.0045835 0.036384 0 0 0 0 0 0 0 0 0 0 0 0 0 0 0 0 0
4.0391 0.0031158 0.0011518 0.010472 -0.00038118 0.013964 -0.01321 0.0022808 -0.004684 -0.0042393 0.0058432 0.0069942 0.05125 0 0 0 0 0 0 0 0 0 0 0 0 0 0 0 0 0
4.043 0.0040996 0.0012529 0.0095518 -0.0036042 0.012527 -0.016257 -0.0032355 -0.0046281 -0.0087094 0.01029 0.013456 0.036354 0 0 0 0 0 0 0 0 0 0 0 0 0 0 0 0 0
4.0469 0.0033387 0.00091173 0.0029328 -0.0056408 0.0049363 -0.011907 -0.004718 -0.0012989 -0.0078295 0.0082693 0.011204 -0.00026197 0 0 0 0 0 0 0 0 0 0 0 0 0 0 0 0 0
4.0508 0.0015169 0.00034494 -0.0049743 -0.0051493 -0.0047773 -0.0028577 -0.0017328 0.0034662 -0.0013451 0.00081362 0.0022397 -0.040339 0 0 0 0 0 0 0 0 0 0 0 0 0 0 0 0 0
4.0547 -0.00024719 -0.00014804 -0.0092034 -0.0024025 -0.011367 0.0057235 0.0028582 0.0068856 0.0070945 -0.0072916 -0.0072415 -0.064666 0 0 0 0 0 0 0 0 0 0 0 0 0 0 0 0 0
4.0586 -0.0012187 -0.0003757 -0.0074194 0.00095868 -0.011336 0.0092106 0.0052676 0.006737 0.011908 -0.010643 -0.011061 -0.06351 0 0 0 0 0 0 0 0 0 0 0 0 0 0 0 0 0
4.0625 -0.0013434 -0.00035216 -0.0011878 0.0031231 -0.0049655 0.0062638 0.0037494 0.0026224 0.0092689 -0.0069582 -0.0071267 -0.04228 0 0 0 0 0 0 0 0 0 0 0 0 0 0 0 0 0
4.0664 -0.0009597 -0.00024699 0.0053046 0.0033018 0.0038051 -0.00043126 -0.00019744 -0.0036462 -5.4047e-05 0.0012975 0.0014415 -0.018098 0 0 0 0 0 0 0 0 0 0 0 0 0 0 0 0 0
4.0703 -0.00037814 -0.00023604 0.0080032 0.0020526 0.0096359 -0.0059815 -0.003218 -0.0088455 -0.010841 0.0086189 0.0087353 -0.0084214 0 0 0 0 0 0 0 0 0 0 0 0 0 0 0 0 0
4.0742 0.00024278 -0.00037009 0.0053754 0.00064817 0.0089165 -0.0064997 -0.0028085 -0.010057 -0.016588 0.01026 0.010135 -0.019031 0 0 0 0 0 0 0 0 0 0 0 0 0 0 0 0 0
4.0781 0.00073662 -0.00056053 -0.0009023 0.00012172 0.0019596 -0.001565 0.00083451 -0.0064307 -0.01357 0.005341 0.0051667 -0.040333 0 0 0 0 0 0 0 0 0 0 0 0 0 0 0 0 0
4.082 0.0008327 -0.00068378 -0.0071124 0.0007065 -0.007062 0.0056687 0.0051092 7.5911e-05 -0.0031305 -0.0028458 -0.0026053 -0.055245 0 0 0 0 0 0 0 0 0 0 0 0 0 0 0 0 0
4.0859 0.00034853 -0.00070344 -0.0096649 0.0018897 -0.012484 0.010635 0.0069824 0.005632 0.0091512 -0.0092833 -0.0082315 -0.052769 0 0 0 0 0 0 0 0 0 0 0 0 0 0 0 0 0
4.0898 -0.00051152 -0.00069077 -0.0070638 0.0028115 -0.01053 0.010207 0.005053 0.006769 0.016724 -0.010461 -0.0085743 -0.036359 0 0 0 0 0 0 0 0 0 0 0 0 0 0 0 0 0
4.0938 -0.0011443 -0.00071977 -0.00071218 0.0026793 -0.0017289 0.0044232 0.00033422 0.0026314 0.015739 -0.0062323 -0.0040043 -0.020279 0 0 0 0 0 0 0 0 0 0 0 0 0 0 0 0 0
4.0977 -0.0009684 -0.0007434 0.0058254 0.0011138 0.0091629 -0.0037543 -0.0045094 -0.0042599 0.0071469 0.00056143 0.0022398 -0.017227 0 0 0 0 0 0 0 0 0 0 0 0 0 0 0 0 0
4.1016 4.0737e-05 -0.00059604 0.0087828 -0.0015477 0.015854 -0.010178 -0.0067507 -0.0094141 -0.0038069 0.0060191 0.0063567 -0.027863 0 0 0 0 0 0 0 0 0 0 0 0 0 0 0 0 0
4.1055 0.0012098 -0.0001566 0.0063984 -0.0041552 0.01434 -0.011669 -0.0050358 -0.009223 -0.010452 0.0073161 0.0063976 -0.040989 0 0 0 0 0 0 0 0 0 0 0 0 0 0 0 0 0
4.1094 0.0016191 0.0004638 9.6072e-05 -0.0051731 0.0054967 -0.0075779 -2.5764e-05 -0.003454 -0.0085899 0.0040302 0.0033176 -0.043682 0 0 0 0 0 0 0 0 0 0 0 0 0 0 0 0 0
4.1133 0.00081311 0.000909 -0.0062147 -0.0036514 -0.005307 -0.00017534 0.0059175 0.0043613 0.00064725 -0.001738 9.1933e-05 -0.032262 0 0 0 0 0 0 0 0 0 0 0 0 0 0 0 0 0
4.1172 -0.00081656 0.00080782 -0.0084905 -0.00014306 -0.011521 0.0063853 0.0098222 0.0090818 0.010938 -0.0064201 -0.00046592 -0.014917 0 0 0 0 0 0 0 0 0 0 0 0 0 0 0 0 0
4.1211 -0.002294 8.6703e-05 -0.0051689 0.0033154 -0.0096222 0.0082831 0.0095531 0.0073572 0.014447 -0.0068641 0.0023002 -0.0045873 0 0 0 0 0 0 0 0 0 0 0 0 0 0 0 0 0
4.125 -0.0027505 -0.00090683 0.0016898 0.0044664 -0.0014386 0.0044593 0.004987 6.0909e-06 0.0072089 -0.002263 0.0064718 -0.0088766 0 0 0 0 0 0 0 0 0 0 0 0 0 0 0 0 0
4.1289 -0.0020017 -0.0016099 0.0076034 0.0025426 0.0070505 -0.0023025 -0.0017326 -0.0083257 -0.0073707 0.0050233 0.0090118 -0.02527 0 0 0 0 0 0 0 0 0 0 0 0 0 0 0 0 0
4.1328 -0.00060412 -0.0016402 0.0085166 -0.00098457 0.009751 -0.0068226 -0.0071651 -0.012117 -0.019943 0.010587 0.0079978 -0.044349 0 0 0 0 0 0 0 0 0 0 0 0 0 0 0 0 0
4.1367 0.00058082 -0.0010656 0.0034519 -0.0034102 0.0046234 -0.0050463 -0.0083961 -0.0086066 -0.021336 0.010684 0.0039232 -0.056919 0 0 0 0 0 0 0 0 0 0 0 0 0 0 0 0 0
4.1406 0.00095409 -0.00032734 -0.004775 -0.00288 -0.0048859 0.002664 -0.0047435 0.00032223 -0.0093644 0.0048565 -0.00087868 -0.058969 0 0 0 0 0 0 0 0 0 0 0 0 0 0 0 0 0
4.1445 0.00050219 0.00011245 -0.011231 0.00013814 -0.012176 0.011156 0.0016895 0.0092896 0.0088634 -0.0034915 -0.0040804 -0.051882 0 0 0 0 0 0 0 0 0 0 0 0 0 0 0 0 0
4.1484 -0.00026293 0.00010155 -0.011862 0.0032439 -0.012007 0.013831 0.0070635 0.012811 0.02142 -0.0092036 -0.0048578 -0.039748 0 0 0 0 0 0 0 0 0 0 0 0 0 0 0 0 0
4.1523 -0.0006468 -0.00014875 -0.0059743 0.0040172 -0.0040891 0.0075404 0.0079643 0.0086976 0.019942 -0.0088108 -0.0038916 -0.026989 0 0 0 0 0 0 0 0 0 0 0 0 0 0 0 0 0
4.1563 -0.00019335 -0.00028799 0.0032551 0.0018179 0.0067074 -0.0047022 0.0034809 -0.0006736 0.0057441 -0.0028449 -0.0022161 -0.017395 0 0 0 0 0 0 0 0 0 0 0 0 0 0 0 0 0
4.1602 0.0010164 -0.00010438 0.01054 -0.00198 0.013622 -0.015514 -0.0040601 -0.0098997 -0.011032 0.0046242 -0.00029573 -0.013564 0 0 0 0 0 0 0 0 0 0 0 0 0 0 0 0 0
4.1641 0.0023442 0.00036474 0.011545 -0.0053103 0.012492 -0.0183 -0.010281 -0.013779 -0.018691 0.0088133 0.0017359 -0.015958 0 0 0 0 0 0 0 0 0 0 0 0 0 0 0 0 0
4.168 0.0029138 0.00091824 0.0055417 -0.0069527 0.0044101 -0.0119 -0.011331 -0.010243 -0.012229 0.007331 0.0032025 -0.022438 0 0 0 0 0 0 0 0 0 0 0 0 0 0 0 0 0
4.1719 0.0021516 0.001333 -0.003918 -0.006977 -0.0051358 -0.0012149 -0.0063832 -0.0013788 0.0034981 0.0014704 0.0027644 -0.029518 0 0 0 0 0 0 0 0 0 0 0 0 0 0 0 0 0
4.1758 0.00022886 0.0014377 -0.010931 -0.00602 -0.0099787 0.0065339 0.0016004 0.0078419 0.017657 -0.0049245 -0.00033759 -0.034783 0 0 0 0 0 0 0 0 0 0 0 0 0 0 0 0 0
4.1797 -0.0019402 0.0011308 -0.010864 -0.0044443 -0.0073033 0.0068971 0.0075692 0.012313 0.021063 -0.0079785 -0.0047807 -0.03808 0 0 0 0 0 0 0 0 0 0 0 0 0 0 0 0 0
4.1836 -0.0032308 0.00042706 -0.003524 -0.0023133 0.00061849 0.00087701 0.007678 0.0095536 0.01194 -0.0060081 -0.0072796 -0.039978 0 0 0 0 0 0 0 0 0 0 0 0 0 0 0 0 0
4.1875 -0.0030471 -0.00046672 0.006338 -4.7912e-06 0.0080202 -0.0064179 0.0020322 0.0010931 -0.003778 -0.00029494 -0.0049327 -0.039097 0 0 0 0 0 0 0 0 0 0 0 0 0 0 0 0 0
4.1914 -0.0017295 -0.0011679 0.011884 0.0015319 0.0094518 -0.0096371 -0.005169 -0.0082832 -0.016915 0.0057427 0.0019156 -0.031944 0 0 0 0 0 0 0 0 0 0 0 0 0 0 0 0 0
4.1953 -0.00029913 -0.0013197 0.0087988 0.0014618 0.0033534 -0.0065782 -0.0084605 -0.013145 -0.020683 0.0084044 0.0090488 -0.016834 0 0 0 0 0 0 0 0 0 0 0 0 0 0 0 0 0
4.1992 0.00027908 -0.00087433 -0.0014781 8.2195e-05 -0.0068424 0.00093482 -0.0050702 -0.010593 -0.013996 0.0057224 0.011149 0.0012316 0 0 0 0 0 0 0 0 0 0 0 0 0 0 0 0 0
4.2031 -0.00024577 -0.0001942 -0.012365 -0.0010578 -0.014755 0.0086104 0.0028779 -0.002173 -0.0012483 -0.0012745 0.0060676 0.010466 0 0 0 0 0 0 0 0 0 0 0 0 0 0 0 0 0
4.207 -0.0013155 0.00019443 -0.016464 -0.00040196 -0.015006 0.012218 0.0097002 0.0068259 0.010489 -0.0088037 -0.0030073 -0.00043392 0 0 0 0 0 0 0 0 0 0 0 0 0 0 0 0 0
4.2109 -0.0020463 4.192e-05 -0.01068 0.0020019 -0.0066694 0.0096643 0.010203 0.010532 0.015116 -0.01226 -0.0096331 -0.032069 0 0 0 0 0 0 0 0 0 0 0 0 0 0 0 0 0
4.2148 -0.0018662 -0.00038085 0.001514 0.0041429 0.0059147 0.0019458 0.0035028 0.006288 0.010461 -0.0090127 -0.0090366 -0.070058 0 0 0 0 0 0 0 0 0 0 0 0 0 0 0 0 0
4.2188 -0.00083028 -0.00050103 0.012368 0.0035575 0.015575 -0.0071776 -0.0062577 -0.0034209 -0.00058324 -0.00039323 -0.0019128 -0.09233 0 0 0 0 0 0 0 0 0 0 0 0 0 0 0 0 0
4.2227 0.00052356 3.0623e-05 0.015084 -0.00045196 0.016614 -0.012835 -0.012833 -0.012386 -0.011465 0.0086752 0.0060609 -0.0843 0 0 0 0 0 0 0 0 0 0 0 0 0 0 0 0 0
4.2266 0.0015591 0.00098582 0.0083017 -0.0058681 0.0083927 -0.011651 -0.012253 -0.014667 -0.01562 0.012548 0.0086316 -0.050524 0 0 0 0 0 0 0 0 0 0 0 0 0 0 0 0 0
4.2305 0.0018565 0.0017331 -0.0032255 -0.0092541 -0.0041082 -0.0040808 -0.005426 -0.0085474 -0.01054 0.0085541 0.003734 -0.012716 0 0 0 0 0 0 0 0 0 0 0 0 0 0 0 0 0
4.2344 0.0013364 0.0018037 -0.012017 -0.0083075 -0.013244 0.0052727 0.0027943 0.0022722 0.00041433 -0.0010087 -0.0051099 0.0056485 0 0 0 0 0 0 0 0 0 0 0 0 0 0 0 0 0
4.2383 0.00025891 0.0013159 -0.012781 -0.0035817 -0.013449 0.01023 0.0071637 0.011077 0.01007 -0.010111 -0.01162 -0.0033 0 0 0 0 0 0 0 0 0 0 0 0 0 0 0 0 0
4.2422 -0.00084073 0.00083386 -0.0055463 0.0019749 -0.0047797 0.00724 0.0055059 0.012513 0.012264 -0.012811 -0.011377 -0.026393 0 0 0 0 0 0 0 0 0 0 0 0 0 0 0 0 0
4.2461 -0.0013285 0.0007867 0.0047863 0.0051664 0.007073 -0.0017608 -0.00026408 0.0059784 0.0060257 -0.0071436 -0.0047301 -0.040665 0 0 0 0 0 0 0 0 0 0 0 0 0 0 0 0 0
4.25 -0.00079943 0.0010223 0.01181 0.004622 0.014396 -0.010306 -0.0058993 -0.0041596 -0.0039962 0.0035139 0.0038001 -0.032368 0 0 0 0 0 0 0 0 0 0 0 0 0 0 0 0 0
4.2539 0.0005916 0.00096449 0.011543 0.0013581 0.012379 -0.011895 -0.0077767 -0.0115 -0.011101 0.012522 0.0087186 -0.0081824 0 0 0 0 0 0 0 0 0 0 0 0 0 0 0 0 0
4.2578 0.0020957 0.00024589 0.0045876 -0.0022318 0.0021515 -0.0048094 -0.0049727 -0.011648 -0.011201 0.01415 0.0069592 0.010648 0 0 0 0 0 0 0 0 0 0 0 0 0 0 0 0 0
4.2617 0.0027912 -0.00081483 -0.0045081 -0.003931 -0.010012 0.0064552 0.00062395 -0.0047693 -0.0050579 0.0071779 -0.00049599 0.0062695 0 0 0 0 0 0 0 0 0 0 0 0 0 0 0 0 0
4.2656 0.0022313 -0.0014092 -0.010093 -0.002782 -0.016719 0.014331 0.0057923 0.0047637 0.0031214 -0.0042927 -0.0093286 -0.020994 0 0 0 0 0 0 0 0 0 0 0 0 0 0 0 0 0
4.2695 0.0008076 -0.00097598 -0.0087702 0.00061971 -0.014032 0.013516 0.0078702 0.011174 0.0089663 -0.013312 -0.014274 -0.053494 0 0 0 0 0 0 0 0 0 0 0 0 0 0 0 0 0
4.2734 -0.00051793 0.00021751 -0.0013938 0.0044345 -0.0037051 0.0044998 0.0060053 0.010703 0.010294 -0.014338 -0.012006 -0.071658 0 0 0 0 0 0 0 0 0 0 0 0 0 0 0 0 0
4.2773 -0.00094176 0.0012433 0.0074378 0.0063398 0.0081522 -0.0071415 0.0013544 0.0036671 0.0073174 -0.0067012 -0.0031882 -0.070185 0 0 0 0 0 0 0 0 0 0 0 0 0 0 0 0 0
4.2813 -0.0004139 0.0013198 0.012174 0.004692 0.014879 -0.014765 -0.0036259 -0.0058802 0.001663 0.0048571 0.0074872 -0.060756 0 0 0 0 0 0 0 0 0 0 0 0 0 0 0 0 0
4.2852 0.00039737 0.00051644 0.0097919 -0.00029078 0.013093 -0.014823 -0.0063936 -0.012547 -0.0042956 0.013033 0.01375 -0.059274 0 0 0 0 0 0 0 0 0 0 0 0 0 0 0 0 0
4.2891 0.00071846 -0.00031945 0.0017764 -0.0061853 0.0043633 -0.0084211 -0.0055514 -0.012667 -0.0076609 0.012544 0.01165 -0.069727 0 0 0 0 0 0 0 0 0 0 0 0 0 0 0 0 0
4.293 0.00030752 -0.0003594 -0.0067755 -0.0095434 -0.0059535 0.00012153 -0.0015761 -0.0063333 -0.0058724 0.0035885 0.0024848 -0.079909 0 0 0 0 0 0 0 0 0 0 0 0 0 0 0 0 0
4.2969 -0.00042564 0.00043295 -0.01047 -0.0081736 -0.011835 0.0061002 0.0033624 0.0026988 0.0013417 -0.0081514 -0.0075888 -0.073231 0 0 0 0 0 0 0 0 0 0 0 0 0 0 0 0 0
4.3008 -0.00086143 0.0012818 -0.0071642 -0.0029071 -0.0099195 0.0067186 0.0065224 0.0092034 0.010424 -0.015128 -0.011511 -0.045686 0 0 0 0 0 0 0 0 0 0 0 0 0 0 0 0 0
4.3047 -0.00072358 0.001344 0.00067452 0.0027498 -0.0013577 0.0020267 0.0061375 0.0095314 0.015143 -0.012861 -0.0062994 -0.011772 0 0 0 0 0 0 0 0 0 0 0 0 0 0 0 0 0
4.3086 -0.00025376 0.00050096 0.0077303 0.0051053 0.0087192 -0.0053171 0.0025135 0.0037503 0.010803 -0.002876 0.004656 0.0068783 0 0 0 0 0 0 0 0 0 0 0 0 0 0 0 0 0
4.3125 7.7411e-05 -0.00055245 0.0094205 0.0030553 0.013961 -0.011132 -0.0020541 -0.0044244 -0.001402 0.0083749 0.013882 0.0002424 0 0 0 0 0 0 0 0 0 0 0 0 0 0 0 0 0
4.3164 -9.0775e-06 -0.00098572 0.0047906 -0.001146 0.010485 -0.011553 -0.0046043 -0.0099109 -0.013966 0.013851 0.015113 -0.021274 0 0 0 0 0 0 0 0 0 0 0 0 0 0 0 0 0
4.3203 -0.00042189 -0.00060759 -0.0031483 -0.0038076 -0.00052133 -0.0052441 -0.0033552 -0.0093948 -0.017984 0.010503 0.0076285 -0.03644 0 0 0 0 0 0 0 0 0 0 0 0 0 0 0 0 0
4.3242 -0.00083492 4.7616e-06 -0.0095904 -0.0028044 -0.013018 0.0051837 0.001062 -0.0033832 -0.010064 0.001002 -0.0035225 -0.032688 0 0 0 0 0 0 0 0 0 0 0 0 0 0 0 0 0
4.3281 -0.00092803 0.00011993 -0.01092 0.00085438 -0.019433 0.013965 0.0058296 0.0041224 0.0044589 -0.008359 -0.011288 -0.01754 0 0 0 0 0 0 0 0 0 0 0 0 0 0 0 0 0
4.332 -0.00053105 -0.00041101 -0.0065908 0.004098 -0.015347 0.01542 0.0076278 0.0081576 0.01516 -0.011891 -0.011301 -0.011248 0 0 0 0 0 0 0 0 0 0 0 0 0 0 0 0 0
4.3359 0.00033219 -0.0010133 0.00094205 0.0044041 -0.0025755 0.0078666 0.0048227 0.0059571 0.014477 -0.0079467 -0.0041628 -0.027316 0 0 0 0 0 0 0 0 0 0 0 0 0 0 0 0 0
4.3398 0.0014099 -0.00096239 0.0077701 0.001648 0.011593 -0.0046834 -0.0012432 -0.0012471 0.0036274 0.00049894 0.0057387 -0.058826 0 0 0 0 0 0 0 0 0 0 0 0 0 0 0 0 0
4.3438 0.0022294 -9.9343e-05 0.010508 -0.0021921 0.018828 -0.014718 -0.0068378 -0.0089527 -0.0083836 0.0080713 0.013297 -0.083078 0 0 0 0 0 0 0 0 0 0 0 0 0 0 0 0 0
4.3477 0.0022937 0.0010011 0.0078344 -0.0048612 0.015048 -0.016143 -0.0081232 -0.012218 -0.011847 0.010314 0.015286 -0.08026 0 0 0 0 0 0 0 0 0 0 0 0 0 0 0 0 0
4.3516 0.0014783 0.0015525 0.0011571 -0.0054086 0.0030267 -0.0084747 -0.0037536 -0.0088307 -0.0037737 0.0060929 0.011298 -0.049336 0 0 0 0 0 0 0 0 0 0 0 0 0 0 0 0 0
4.3555 0.00032343 0.0012548 -0.0058682 -0.0043437 -0.0094701 0.0028106 0.0039839 -0.00080115 0.01013 -0.0020178 0.0033779 -0.0076966 0 0 0 0 0 0 0 0 0 0 0 0 0 0 0 0 0
4.3594 -0.00018023 0.00051422 -0.0090161 -0.0027041 -0.01474 0.010095 0.010416 0.006834 0.02005 -0.0092784 -0.0048729 0.023601 0 0 0 0 0 0 0 0 0 0 0 0 0 0 0 0 0
4.3633 0.00066151 1.7572e-05 -0.0058955 -0.0012064 -0.0099712 0.0088213 0.011434 0.0091891 0.019226 -0.011351 -0.0095149 0.034756 0 0 0 0 0 0 0 0 0 0 0 0 0 0 0 0 0
4.3672 0.0025229 9.3455e-05 0.0021849 -0.00015317 0.0012705 0.00039398 0.0061941 0.0046969 0.0082285 -0.0066844 -0.0079828 0.029865 0 0 0 0 0 0 0 0 0 0 0 0 0 0 0 0 0
4.3711 0.0040877 0.00045228 0.010372 0.00026253 0.011605 -0.0090925 -0.0022701 -0.0037957 -0.0061691 0.0024453 -0.00082536 0.017848 0 0 0 0 0 0 0 0 0 0 0 0 0 0 0 0 0
4.375 0.0039992 0.00049866 0.012939 -4.8586e-05 0.014543 -0.013104 -0.0089744 -0.010775 -0.015832 0.010919 0.0078458 0.0029651 0 0 0 0 0 0 0 0 0 0 0 0 0 0 0 0 0
4.3789 0.0020232 -0.00011724 0.0071233 -0.00071967 0.0082947 -0.0088463 -0.010098 -0.011582 -0.016037 0.013557 0.01227 -0.015547 0 0 0 0 0 0 0 0 0 0 0 0 0 0 0 0 0
4.3828 -0.00062364 -0.0012058 -0.0044822 -0.0008527 -0.0034266 0.0012547 -0.0052134 -0.0054512 -0.0074683 0.0082982 0.0086849 -0.036431 0 0 0 0 0 0 0 0 0 0 0 0 0 0 0 0 0
4.3867 -0.0021836 -0.0022014 -0.015041 0.00033227 -0.013778 0.011328 0.002706 0.0039325 0.0048482 -0.0021907 -0.0017223 -0.051919 0 0 0 0 0 0 0 0 0 0 0 0 0 0 0 0 0
4.3906 -0.0017867 -0.0025704 -0.01776 0.002593 -0.016749 0.015644 0.0092563 0.010739 0.014389 -0.011796 -0.013009 -0.052415 0 0 0 0 0 0 0 0 0 0 0 0 0 0 0 0 0
4.3945 -0.00013713 -0.0021101 -0.010554 0.0045149 -0.010517 0.011813 0.011115 0.010695 0.016305 -0.014629 -0.018153 -0.036109 0 0 0 0 0 0 0 0 0 0 0 0 0 0 0 0 0
4.3984 0.0011749 -0.00097704 0.0022782 0.0045238 0.0015482 0.0019554 0.0076222 0.0038028 0.0098259 -0.0088421 -0.013802 -0.012898 0 0 0 0 0 0 0 0 0 0 0 0 0 0 0 0 0
4.4023 0.0011041 0.0004536 0.012763 0.0022565 0.012743 -0.0085607 0.00082604 -0.0056607 -0.0010978 0.0020135 -0.0026872 0.0027162 0 0 0 0 0 0 0 0 0 0 0 0 0 0 0 0 0
4.4063 -1.1457e-05 0.0017358 0.01457 -0.0010264 0.016843 -0.014088 -0.0057152 -0.011827 -0.0096647 0.011153 0.0080974 0.003645 0 0 0 0 0 0 0 0 0 0 0 0 0 0 0 0 0
4.4102 -0.00096115 0.002467 0.0072426 -0.0034549 0.011781 -0.01185 -0.008661 -0.010882 -0.01017 0.01292 0.011781 -0.0045287 0 0 0 0 0 0 0 0 0 0 0 0 0 0 0 0 0
4.4141 -0.00095906 0.0024242 -0.0036304 -0.0040615 0.00098659 -0.0035916 -0.0064861 -0.0033893 -0.0018735 0.0064588 0.0063412 -0.010211 0 0 0 0 0 0 0 0 0 0 0 0 0 0 0 0 0
4.418 -0.0003994 0.0017087 -0.01034 -0.0033647 -0.0086606 0.0053358 -0.00036342 0.0061035 0.010038 -0.0037737 -0.0042502 -0.0075986 0 0 0 0 0 0 0 0 0 0 0 0 0 0 0 0 0
4.4219 -0.00031216 0.00076104 -0.0082897 -0.0025586 -0.011169 0.0091412 0.0061957 0.011888 0.017587 -0.01095 -0.012641 -0.0017774 0 0 0 0 0 0 0 0 0 0 0 0 0 0 0 0 0
4.4258 -0.0011145 0.00013336 0.0010462 -0.0022576 -0.005318 0.0052407 0.009109 0.010578 0.015384 -0.010306 -0.012822 -0.0023435 0 0 0 0 0 0 0 0 0 0 0 0 0 0 0 0 0
4.4297 -0.0020156 0.00012067 0.011276 -0.0021178 0.0045696 -0.0039507 0.0062207 0.0031386 0.0043968 -0.0021667 -0.0040151 -0.012606 0 0 0 0 0 0 0 0 0 0 0 0 0 0 0 0 0
4.4336 -0.0017868 0.00053759 0.015384 -0.0015997 0.011562 -0.012404 -0.00098926 -0.005735 -0.0087129 0.0083384 0.0086544 -0.025739 0 0 0 0 0 0 0 0 0 0 0 0 0 0 0 0 0
4.4375 -0.00016749 0.00085892 0.01023 -0.00083835 0.010766 -0.014297 -0.0079418 -0.010491 -0.01614 0.014586 0.017193 -0.031709 0 0 0 0 0 0 0 0 0 0 0 0 0 0 0 0 0
4.4414 0.0015894 0.00063497 -0.0015527 -0.00050679 0.0024848 -0.0078071 -0.0098357 -0.0081123 -0.013964 0.01264 0.015816 -0.027424 0 0 0 0 0 0 0 0 0 0 0 0 0 0 0 0 0
4.4453 0.0017632 -0.00016254 -0.013249 -0.00080233 -0.0081633 0.0036361 -0.0051092 3.0943e-05 -0.0041736 0.0036649 0.0049779 -0.019303 0 0 0 0 0 0 0 0 0 0 0 0 0 0 0 0 0
4.4492 -8.3786e-05 -0.0011502 -0.01812 -0.00085331 -0.014672 0.013461 0.0030846 0.0089804 0.0071932 -0.0068789 -0.0084572 -0.015656 0 0 0 0 0 0 0 0 0 0 0 0 0 0 0 0 0
4.4531 -0.0023897 -0.0018573 -0.013357 0.00048781 -0.01316 0.016005 0.0087833 0.013185 0.013922 -0.012689 -0.015461 -0.017173 0 0 0 0 0 0 0 0 0 0 0 0 0 0 0 0 0
4.457 -0.0027969 -0.0020486 -0.0016714 0.0030945 -0.0044396 0.0099016 0.0073969 0.0098892 0.012832 -0.010514 -0.011009 -0.015917 0 0 0 0 0 0 0 0 0 0 0 0 0 0 0 0 0
4.4609 -0.00032963 -0.0017739 0.010295 0.0050167 0.0067629 -0.0012411 -0.00082865 0.00086015 0.0049193 -0.002038 0.0021261 -0.0042749 0 0 0 0 0 0 0 0 0 0 0 0 0 0 0 0 0
4.4648 0.0034628 -0.0011794 0.015819 0.003933 0.014579 -0.011102 -0.010721 -0.008604 -0.0054088 0.0073603 0.015027 0.015312 0 0 0 0 0 0 0 0 0 0 0 0 0 0 0 0 0
4.4688 0.0055867 -0.00034576 0.012018 -0.00046981 0.01506 -0.014376 -0.015679 -0.012826 -0.012308 0.012094 0.018893 0.030218 0 0 0 0 0 0 0 0 0 0 0 0 0 0 0 0 0
4.4727 0.0040919 0.00065738 0.0015906 -0.0055461 0.0081391 -0.0097743 -0.012277 -0.0091847 -0.011201 0.0097842 0.011399 0.027935 0 0 0 0 0 0 0 0 0 0 0 0 0 0 0 0 0
4.4766 -0.00019655 0.0016054 -0.0087546 -0.0074691 -0.0022711 -0.00066064 -0.0026667 0.00023594 -0.0015346 0.0024693 -0.0017515 0.0071403 0 0 0 0 0 0 0 0 0 0 0 0 0 0 0 0 0
4.4805 -0.0042559 0.0021113 -0.012361 -0.0044564 -0.010134 0.0069964 0.0069245 0.0098081 0.011931 -0.0050111 -0.011351 -0.020929 0 0 0 0 0 0 0 0 0 0 0 0 0 0 0 0 0
4.4844 -0.0052797 0.0018888 -0.0068 0.001455 -0.010537 0.0082337 0.010462 0.013716 0.020979 -0.008192 -0.011681 -0.041731 0 0 0 0 0 0 0 0 0 0 0 0 0 0 0 0 0
4.4883 -0.0028583 0.0010654 0.0044842 0.0058846 -0.0028493 0.0022285 0.0061293 0.0095422 0.018883 -0.0056028 -0.0043725 -0.04829 0 0 0 0 0 0 0 0 0 0 0 0 0 0 0 0 0
4.4922 0.00087832 0.00019726 0.01424 0.0057067 0.0082456 -0.006986 -0.0025949 -0.00010404 0.0055721 0.00069366 0.0037506 -0.044037 0 0 0 0 0 0 0 0 0 0 0 0 0 0 0 0 0
4.4961 0.0031309 -0.00012072 0.015996 0.0016206 0.015125 -0.012909 -0.0093954 -0.0090355 -0.011153 0.0066819 0.0066453 -0.036674 0 0 0 0 0 0 0 0 0 0 0 0 0 0 0 0 0
4.5 0.0026054 0.00025186 0.0082474 -0.0025826 0.012134 -0.010814 -0.009355 -0.011299 -0.020279 0.0088754 0.0035886 -0.030658 0 0 0 0 0 0 0 0 0 0 0 0 0 0 0 0 0
4.5039 0.00021034 0.00085427 -0.0045259 -0.0033498 -9.432e-05 -0.0011512 -0.0021739 -0.0050794 -0.015402 0.0061973 -0.0013009 -0.025777 0 0 0 0 0 0 0 0 0 0 0 0 0 0 0 0 0
4.5078 -0.0020494 0.00099319 -0.014712 -0.0002924 -0.014314 0.010365 0.0076431 0.0058484 0.00014763 0.00037432 -0.0034768 -0.021546 0 0 0 0 0 0 0 0 0 0 0 0 0 0 0 0 0
4.5117 -0.0027697 0.00032683 -0.016415 0.0037777 -0.021175 0.016349 0.013688 0.014278 0.015264 -0.0051501 -0.0019077 -0.02071 0 0 0 0 0 0 0 0 0 0 0 0 0 0 0 0 0
4.5156 -0.0019618 -0.00084104 -0.0091002 0.005472 -0.015738 0.012745 0.011779 0.014195 0.019091 -0.0071321 0.00088976 -0.026854 0 0 0 0 0 0 0 0 0 0 0 0 0 0 0 0 0
4.5195 -0.0005647 -0.0018033 0.0022787 0.0035849 -0.0012204 0.0017172 0.0027122 0.0049044 0.0090914 -0.0043564 0.002117 -0.03873 0 0 0 0 0 0 0 0 0 0 0 0 0 0 0 0 0
4.5234 0.00055728 -0.0019968 0.010604 -0.0003391 0.013012 -0.0097484 -0.0081625 -0.0081936 -0.0070929 0.0015192 0.0015745 -0.048502 0 0 0 0 0 0 0 0 0 0 0 0 0 0 0 0 0
4.5273 0.0011162 -0.0013779 0.011068 -0.0037173 0.01792 -0.014608 -0.014311 -0.016933 -0.017389 0.0066893 0.0012827 -0.047468 0 0 0 0 0 0 0 0 0 0 0 0 0 0 0 0 0
4.5313 0.00116 -0.00034887 0.0039393 -0.0050194 0.011028 -0.010486 -0.012199 -0.015733 -0.014141 0.0073646 0.002597 -0.034539 0 0 0 0 0 0 0 0 0 0 0 0 0 0 0 0 0
4.5352 0.00067535 0.00061655 -0.0059442 -0.004418 -0.0021124 -0.00099316 -0.0035189 -0.005358 0.00060764 0.0022983 0.0042157 -0.018946 0 0 0 0 0 0 0 0 0 0 0 0 0 0 0 0 0
4.5391 -0.00036805 0.0012701 -0.012356 -0.0029051 -0.01209 0.0071279 0.0060468 0.0075335 0.016964 -0.0059639 0.0034348 -0.013559 0 0 0 0 0 0 0 0 0 0 0 0 0 0 0 0 0
4.543 -0.0016243 0.0015865 -0.011438 -0.0012167 -0.012196 0.0087527 0.010663 0.014774 0.024233 -0.012255 -0.00057465 -0.024225 0 0 0 0 0 0 0 0 0 0 0 0 0 0 0 0 0
4.5469 -0.0022665 0.0015815 -0.0038236 0.00033029 -0.0026838 0.0035511 0.0081034 0.01201 0.017843 -0.011996 -0.0050543 -0.044561 0 0 0 0 0 0 0 0 0 0 0 0 0 0 0 0 0
4.5508 -0.0015452 0.0012266 0.0059288 0.0013315 0.0098883 -0.0043909 0.00087408 0.0013774 0.0016958 -0.0044472 -0.0057036 -0.060781 0 0 0 0 0 0 0 0 0 0 0 0 0 0 0 0 0
4.5547 0.00040583 0.00056502 0.012085 0.0011656 0.017258 -0.0097544 -0.0058806 -0.010121 -0.014818 0.0063553 -0.0008466 -0.062207 0 0 0 0 0 0 0 0 0 0 0 0 0 0 0 0 0
4.5586 0.002368 -0.00014832 0.011046 -0.00033236 0.014645 -0.0094271 -0.0079584 -0.015238 -0.022544 0.013928 0.0063307 -0.048584 0 0 0 0 0 0 0 0 0 0 0 0 0 0 0 0 0
4.5625 0.0028353 -0.00052829 0.0034073 -0.0021862 0.003383 -0.0039724 -0.0045735 -0.01096 -0.017523 0.013554 0.0099701 -0.028944 0 0 0 0 0 0 0 0 0 0 0 0 0 0 0 0 0
4.5664 0.0012411 -0.00036496 -0.0063642 -0.0026616 -0.010151 0.0033195 0.0017249 -9.8418e-05 -0.0028452 0.0055066 0.0065138 -0.014247 0 0 0 0 0 0 0 0 0 0 0 0 0 0 0 0 0
4.5703 -0.0014596 0.00012926 -0.012495 -0.00071026 -0.0183 0.0086324 0.0071161 0.010677 0.013129 -0.0050155 -0.0019582 -0.01031 0 0 0 0 0 0 0 0 0 0 0 0 0 0 0 0 0
4.5742 -0.0034395 0.00042459 -0.011302 0.0028306 -0.016439 0.0095674 0.0087837 0.014861 0.021231 -0.01129 -0.0091319 -0.015688 0 0 0 0 0 0 0 0 0 0 0 0 0 0 0 0 0
4.5781 -0.0033891 0.00011016 -0.0034506 0.0056048 -0.005633 0.0060235 0.0060414 0.009801 0.0166 -0.0094865 -0.0095098 -0.02433 0 0 0 0 0 0 0 0 0 0 0 0 0 0 0 0 0
4.582 -0.0014951 -0.00070199 0.0063652 0.0055564 0.0077754 1.6541e-05 0.00020676 -0.0018713 0.0018043 -0.0011121 -0.0028072 -0.029909 0 0 0 0 0 0 0 0 0 0 0 0 0 0 0 0 0
4.5859 0.00078774 -0.0013908 0.01225 0.0026261 0.015704 -0.0052794 -0.006098 -0.013653 -0.014175 0.0081033 0.0059384 -0.029177 0 0 0 0 0 0 0 0 0 0 0 0 0 0 0 0 0
4.5898 0.0019313 -0.0012948 0.010756 -0.0012163 0.013253 -0.0070149 -0.009799 -0.018683 -0.021144 0.012018 0.010411 -0.023391 0 0 0 0 0 0 0 0 0 0 0 0 0 0 0 0 0
4.5938 0.0014698 -0.00026347 0.0030489 -0.0036073 0.0020789 -0.0042421 -0.0085278 -0.013629 -0.014226 0.008021 0.007708 -0.017507 0 0 0 0 0 0 0 0 0 0 0 0 0 0 0 0 0
4.5977 0.0001896 0.0011742 -0.0058144 -0.0035788 -0.010281 0.0012358 -0.0021019 -0.0009048 0.0026015 -0.0013956 4.3465e-05 -0.016989 0 0 0 0 0 0 0 0 0 0 0 0 0 0 0 0 0
4.6016 -0.0006585 0.0021731 -0.010069 -0.0019772 -0.01518 0.005585 0.0065188 0.012274 0.018741 -0.010301 -0.0073662 -0.023407 0 0 0 0 0 0 0 0 0 0 0 0 0 0 0 0 0
4.6055 -0.00037675 0.0021789 -0.0068559 -0.00039845 -0.0087953 0.0052467 0.012113 0.017883 0.023801 -0.013054 -0.01008 -0.032037 0 0 0 0 0 0 0 0 0 0 0 0 0 0 0 0 0
4.6094 0.00074656 0.0013011 0.0020015 0.00014102 0.0049702 -0.0004554 0.010243 0.012076 0.014397 -0.0077686 -0.0070039 -0.034561 0 0 0 0 0 0 0 0 0 0 0 0 0 0 0 0 0
4.6133 0.0018088 0.00018727 0.011091 -0.00038645 0.016915 -0.0083293 0.00077683 -0.0019819 -0.0037693 0.0025483 -0.00046613 -0.026075 0 0 0 0 0 0 0 0 0 0 0 0 0 0 0 0 0
4.6172 0.0020347 -0.00046634 0.014657 -0.0015308 0.018779 -0.013031 -0.010981 -0.015637 -0.019822 0.011807 0.0055478 -0.010788 0 0 0 0 0 0 0 0 0 0 0 0 0 0 0 0 0
4.6211 0.0012753 -0.00037783 0.010033 -0.0028714 0.0088902 -0.010624 -0.017197 -0.020083 -0.024679 0.0145 0.00759 -0.00040556 0 0 0 0 0 0 0 0 0 0 0 0 0 0 0 0 0
4.625 -1.8439e-05 0.0001981 -0.00069042 -0.0039028 -0.0067495 -0.0015376 -0.012978 -0.012179 -0.016311 0.0090582 0.004433 -0.0050966 0 0 0 0 0 0 0 0 0 0 0 0 0 0 0 0 0
4.6289 -0.0011802 0.00071583 -0.011692 -0.0037298 -0.01856 0.0093181 -0.00041617 0.0032551 -0.000264 -0.001126 -0.0021813 -0.024317 0 0 0 0 0 0 0 0 0 0 0 0 0 0 0 0 0
4.6328 -0.0017203 0.0007279 -0.016624 -0.0014297 -0.019589 0.015598 0.012255 0.016428 0.014172 -0.0096764 -0.0081035 -0.046135 0 0 0 0 0 0 0 0 0 0 0 0 0 0 0 0 0
4.6367 -0.0015075 0.0001501 -0.012313 0.002866 -0.009613 0.013705 0.016274 0.018959 0.019305 -0.011104 -0.0088888 -0.056598 0 0 0 0 0 0 0 0 0 0 0 0 0 0 0 0 0
4.6406 -0.00074266 -0.00072534 -0.00087842 0.0072706 0.0052246 0.0052069 0.0087348 0.0093202 0.012903 -0.0042455 -0.0027701 -0.051207 0 0 0 0 0 0 0 0 0 0 0 0 0 0 0 0 0
4.6445 0.00017453 -0.0014219 0.011164 0.008977 0.016428 -0.0042066 -0.0051495 -0.0062894 -0.00095951 0.0068815 0.007416 -0.038121 0 0 0 0 0 0 0 0 0 0 0 0 0 0 0 0 0
4.6484 0.00082476 -0.0015371 0.016615 0.00639 0.018015 -0.0085077 -0.01574 -0.018096 -0.014085 0.015452 0.015306 -0.030113 0 0 0 0 0 0 0 0 0 0 0 0 0 0 0 0 0
4.6523 0.00096345 -0.00093513 0.012129 0.00079673 0.00955 -0.0052729 -0.015879 -0.018978 -0.018357 0.016039 0.015115 -0.032857 0 0 0 0 0 0 0 0 0 0 0 0 0 0 0 0 0
4.6563 0.00066593 0.00019879 0.00065022 -0.0041653 -0.0038914 0.0028085 -0.0058204 -0.0086863 -0.010275 0.0080732 0.0061222 -0.040419 0 0 0 0 0 0 0 0 0 0 0 0 0 0 0 0 0
4.6602 0.0003146 0.0014508 -0.010171 -0.0051576 -0.014466 0.0097631 0.0073479 0.0063741 0.0064461 -0.0036762 -0.0060967 -0.041712 0 0 0 0 0 0 0 0 0 0 0 0 0 0 0 0 0
4.6641 0.00037742 0.0023668 -0.012933 -0.0018112 -0.015725 0.010231 0.015013 0.017291 0.0222 -0.011966 -0.013199 -0.031164 0 0 0 0 0 0 0 0 0 0 0 0 0 0 0 0 0
4.668 0.0010803 0.0026492 -0.0056133 0.0029047 -0.0063212 0.0029355 0.012907 0.017921 0.026838 -0.011581 -0.010086 -0.013393 0 0 0 0 0 0 0 0 0 0 0 0 0 0 0 0 0
4.6719 0.0021928 0.0022705 0.0068051 0.0050364 0.008706 -0.0083889 0.0033842 0.0082351 0.016291 -0.0026566 0.0011706 0.0017447 0 0 0 0 0 0 0 0 0 0 0 0 0 0 0 0 0
4.6758 0.003102 0.0014574 0.015608 0.002776 0.020271 -0.017142 -0.0069612 -0.0059302 -0.003986 0.0093101 0.012678 0.0078053 0 0 0 0 0 0 0 0 0 0 0 0 0 0 0 0 0
4.6797 0.0031563 0.00056411 0.014375 -0.0022244 0.020498 -0.017773 -0.011992 -0.016325 -0.021764 0.016848 0.016397 0.0055264 0 0 0 0 0 0 0 0 0 0 0 0 0 0 0 0 0
4.6836 0.002069 -9.5167e-05 0.0034656 -0.0063318 0.0079681 -0.0091843 -0.0095736 -0.016989 -0.025807 0.015207 0.0098259 -0.00071721 0 0 0 0 0 0 0 0 0 0 0 0 0 0 0 0 0
4.6875 0.00012454 -0.00037906 -0.010269 -0.0068067 -0.010655 0.004402 -0.0020254 -0.0076617 -0.013548 0.0053911 -0.0025209 -0.0083678 0 0 0 0 0 0 0 0 0 0 0 0 0 0 0 0 0
4.6914 -0.0019374 -0.00036548 -0.018282 -0.0036724 -0.024294 0.015682 0.0059893 0.0059841 0.0068761 -0.00644 -0.012631 -0.017675 0 0 0 0 0 0 0 0 0 0 0 0 0 0 0 0 0
4.6953 -0.0032862 -0.00029199 -0.016075 0.00071351 -0.02445 0.018427 0.010246 0.015591 0.021945 -0.012872 -0.014529 -0.028121 0 0 0 0 0 0 0 0 0 0 0 0 0 0 0 0 0
4.6992 -0.003408 -0.00040664 -0.0058612 0.0036643 -0.010878 0.011168 0.0088522 0.015126 0.021828 -0.0099459 -0.007788 -0.035993 0 0 0 0 0 0 0 0 0 0 0 0 0 0 0 0 0
4.7031 -0.002346 -0.00079292 0.0054271 0.0039399 0.0080797 -0.0017988 0.0027825 0.0046934 0.0068989 0.00035476 0.0029734 -0.037249 0 0 0 0 0 0 0 0 0 0 0 0 0 0 0 0 0
4.707 -0.0006684 -0.0012756 0.010955 0.0020916 0.020868 -0.012854 -0.0046981 -0.0093511 -0.012737 0.011441 0.011489 -0.032743 0 0 0 0 0 0 0 0 0 0 0 0 0 0 0 0 0
4.7109 0.00081222 -0.0015011 0.0081299 -0.00041686 0.020128 -0.015585 -0.0094773 -0.018298 -0.024128 0.016356 0.013443 -0.028888 0 0 0 0 0 0 0 0 0 0 0 0 0 0 0 0 0
4.7148 0.0014383 -0.0011816 -0.00041192 -0.0022749 0.0071666 -0.0087307 -0.0086241 -0.016611 -0.01992 0.012126 0.0082707 -0.031337 0 0 0 0 0 0 0 0 0 0 0 0 0 0 0 0 0
4.7188 0.001043 -0.00035039 -0.0089919 -0.0028416 -0.0092672 0.0029528 -0.0022587 -0.0054848 -0.0027883 0.0014658 -0.0011339 -0.037782 0 0 0 0 0 0 0 0 0 0 0 0 0 0 0 0 0
4.7227 5.5263e-05 0.00058512 -0.012392 -0.0021522 -0.018717 0.01158 0.0059855 0.0079656 0.016643 -0.0091258 -0.010013 -0.038576 0 0 0 0 0 0 0 0 0 0 0 0 0 0 0 0 0
4.7266 -0.00070956 0.0010867 -0.0085756 -0.00079223 -0.015369 0.011093 0.010773 0.015342 0.02666 -0.013462 -0.013851 -0.026441 0 0 0 0 0 0 0 0 0 0 0 0 0 0 0 0 0
4.7305 -0.00051001 0.00088039 0.00049029 0.00027328 -0.0012388 0.0011996 0.0085045 0.012309 0.021617 -0.0093233 -0.010472 -0.0061477 0 0 0 0 0 0 0 0 0 0 0 0 0 0 0 0 0
4.7344 0.00083062 0.00019628 0.0099312 0.00012496 0.015288 -0.012247 0.00016546 0.0011678 0.0051139 0.00048389 -0.0014226 0.0067453 0 0 0 0 0 0 0 0 0 0 0 0 0 0 0 0 0
4.7383 0.0027029 -0.00037428 0.014409 -0.0014304 0.024345 -0.020817 -0.0087702 -0.010864 -0.012455 0.010038 0.0083371 -0.00106 0 0 0 0 0 0 0 0 0 0 0 0 0 0 0 0 0
4.7422 0.0039687 -0.00033194 0.010962 -0.0034325 0.020141 -0.018811 -0.011808 -0.016309 -0.020363 0.013843 0.012922 -0.027396 0 0 0 0 0 0 0 0 0 0 0 0 0 0 0 0 0
4.7461 0.0036411 0.00031371 0.00095013 -0.0041861 0.0043136 -0.0069526 -0.0060811 -0.011985 -0.014129 0.009902 0.0091671 -0.054589 0 0 0 0 0 0 0 0 0 0 0 0 0 0 0 0 0
4.75 0.00161 0.0010137 -0.01021 -0.0024715 -0.01469 0.0079635 0.0052564 -0.00074734 0.0017405 0.00071645 -0.00091545 -0.063958 0 0 0 0 0 0 0 0 0 0 0 0 0 0 0 0 0
4.7539 -0.0010969 0.0010871 -0.015903 0.0013389 -0.026129 0.017277 0.014887 0.010401 0.016567 -0.0082123 -0.010958 -0.051877 0 0 0 0 0 0 0 0 0 0 0 0 0 0 0 0 0
4.7578 -0.002819 0.00025586 -0.012432 0.0052691 -0.023204 0.015849 0.016304 0.014525 0.020256 -0.011528 -0.014231 -0.032285 0 0 0 0 0 0 0 0 0 0 0 0 0 0 0 0 0
4.7617 -0.0023226 -0.0011144 -0.0017371 0.0070036 -0.0074495 0.0051707 0.0083426 0.008866 0.0097911 -0.0071483 -0.0082267 -0.023273 0 0 0 0 0 0 0 0 0 0 0 0 0 0 0 0 0
4.7656 0.00026822 -0.0022563 0.0094555 0.005502 0.011707 -0.0077477 -0.0040197 -0.0034469 -0.0087207 0.0023554 0.0034652 -0.030713 0 0 0 0 0 0 0 0 0 0 0 0 0 0 0 0 0
4.7695 0.0033922 -0.0025279 0.013892 0.0017033 0.022516 -0.014897 -0.013097 -0.015063 -0.023843 0.011066 0.013447 -0.044474 0 0 0 0 0 0 0 0 0 0 0 0 0 0 0 0 0
4.7734 0.0050075 -0.0018198 0.0086891 -0.002191 0.018385 -0.012232 -0.013611 -0.018669 -0.026031 0.013189 0.015398 -0.050052 0 0 0 0 0 0 0 0 0 0 0 0 0 0 0 0 0
4.7773 0.0039874 -0.00056485 -0.0026143 -0.0042234 0.0023376 -0.001972 -0.0058813 -0.011517 -0.013586 0.0067359 0.0081303 -0.043207 0 0 0 0 0 0 0 0 0 0 0 0 0 0 0 0 0
4.7813 0.00094364 0.00060189 -0.012399 -0.0038193 -0.014817 0.009033 0.0048481 0.002547 0.0063926 -0.0049283 -0.0038627 -0.032864 0 0 0 0 0 0 0 0 0 0 0 0 0 0 0 0 0
4.7852 -0.0021821 0.001236 -0.014098 -0.001856 -0.021581 0.013613 0.012062 0.015079 0.022484 -0.01492 -0.013485 -0.030093 0 0 0 0 0 0 0 0 0 0 0 0 0 0 0 0 0
4.7891 -0.0034963 0.0012611 -0.0065304 0.00013858 -0.013378 0.0085406 0.011885 0.018196 0.025802 -0.017114 -0.015445 -0.035344 0 0 0 0 0 0 0 0 0 0 0 0 0 0 0 0 0
4.793 -0.0024693 0.00087976 0.0054557 0.0009341 0.0045196 -0.003706 0.0048812 0.0097504 0.015038 -0.010146 -0.0091678 -0.037537 0 0 0 0 0 0 0 0 0 0 0 0 0 0 0 0 0
4.7969 -0.00019 0.00036946 0.014248 0.0001342 0.020606 -0.016465 -0.0048423 -0.0049705 -0.0031095 0.0015643 0.0012705 -0.02594 0 0 0 0 0 0 0 0 0 0 0 0 0 0 0 0 0
4.8008 0.0015834 -6.427e-05 0.014291 -0.0017853 0.024657 -0.022642 -0.012144 -0.016446 -0.017995 0.010599 0.0097373 -0.002343 0 0 0 0 0 0 0 0 0 0 0 0 0 0 0 0 0
4.8047 0.0017634 -0.0003222 0.005376 -0.0037579 0.01406 -0.018594 -0.013405 -0.017104 -0.021134 0.011326 0.011467 0.019267 0 0 0 0 0 0 0 0 0 0 0 0 0 0 0 0 0
4.8086 0.00058791 -0.00039124 -0.0074079 -0.0046013 -0.0049442 -0.0061624 -0.0081002 -0.006382 -0.010999 0.0035199 0.0055403 0.02533 0 0 0 0 0 0 0 0 0 0 0 0 0 0 0 0 0
4.8125 -0.00083237 -0.00033157 -0.01676 -0.0036174 -0.021417 0.0081856 0.00099994 0.0088438 0.0060433 -0.0075539 -0.0046731 0.014881 0 0 0 0 0 0 0 0 0 0 0 0 0 0 0 0 0
4.8164 -0.0015408 -0.00026552 -0.017396 -0.0010935 -0.026316 0.01677 0.0090288 0.01877 0.019305 -0.014576 -0.013266 -0.00082937 0 0 0 0 0 0 0 0 0 0 0 0 0 0 0 0 0
4.8203 -0.001396 -0.00032745 -0.0090991 0.0016934 -0.017509 0.014998 0.011391 0.017075 0.020126 -0.012823 -0.014989 -0.010359 0 0 0 0 0 0 0 0 0 0 0 0 0 0 0 0 0
4.8242 -0.00089437 -0.00057588 0.0030612 0.0031798 -0.00060002 0.0042127 0.0064457 0.0049241 0.007461 -0.0030853 -0.0083587 -0.013126 0 0 0 0 0 0 0 0 0 0 0 0 0 0 0 0 0
4.8281 -0.00050841 -0.00093256 0.011589 0.0025748 0.014543 -0.0087964 -0.0030308 -0.0099739 -0.010914 0.0088778 0.003119 -0.018352 0 0 0 0 0 0 0 0 0 0 0 0 0 0 0 0 0
4.832 -0.00028182 -0.0012143 0.011071 0.00047894 0.019466 -0.015737 -0.010975 -0.018412 -0.02291 0.015867 0.012661 -0.033456 0 0 0 0 0 0 0 0 0 0 0 0 0 0 0 0 0
4.8359 -2.5821e-05 -0.0012484 0.0017413 -0.0015263 0.011922 -0.012076 -0.011692 -0.015432 -0.019943 0.01357 0.014236 -0.054191 0 0 0 0 0 0 0 0 0 0 0 0 0 0 0 0 0
4.8398 0.00023763 -0.00098739 -0.010313 -0.0020894 -0.0028514 -0.00023166 -0.0039175 -0.0031737 -0.0029948 0.0031371 0.0065522 -0.066748 0 0 0 0 0 0 0 0 0 0 0 0 0 0 0 0 0
4.8438 0.00019313 -0.00053595 -0.016841 -0.0011431 -0.015226 0.011695 0.0076887 0.010707 0.017536 -0.0094682 -0.0057252 -0.059949 0 0 0 0 0 0 0 0 0 0 0 0 0 0 0 0 0
4.8477 -0.00034058 -7.6061e-05 -0.012895 9.2025e-05 -0.017054 0.015199 0.015223 0.017814 0.028499 -0.01698 -0.014711 -0.035885 0 0 0 0 0 0 0 0 0 0 0 0 0 0 0 0 0
4.8516 -0.00097672 0.00024523 -0.00039924 0.00016994 -0.0068655 0.0072108 0.012935 0.014022 0.022773 -0.015167 -0.01444 -0.0093642 0 0 0 0 0 0 0 0 0 0 0 0 0 0 0 0 0
4.8555 -0.00093033 0.00038725 0.012845 -0.0013514 0.0089949 -0.0075695 0.0015786 0.0018183 0.0040254 -0.0054263 -0.0049735 0.0027132 0 0 0 0 0 0 0 0 0 0 0 0 0 0 0 0 0
4.8594 0.0002155 0.00041123 0.018278 -0.0035453 0.020291 -0.019673 -0.011666 -0.011262 -0.015903 0.0060335 0.0074996 -0.0074722 0 0 0 0 0 0 0 0 0 0 0 0 0 0 0 0 0
4.8633 0.0018751 0.00041857 0.012328 -0.0048776 0.019518 -0.021195 -0.017942 -0.017151 -0.025 0.012035 0.014798 -0.035186 0 0 0 0 0 0 0 0 0 0 0 0 0 0 0 0 0
4.8672 0.0027107 0.00047429 -0.0012411 -0.0043979 0.0068685 -0.011074 -0.012848 -0.012109 -0.01876 0.0089632 0.012308 -0.067635 0 0 0 0 0 0 0 0 0 0 0 0 0 0 0 0 0
4.8711 0.001725 0.00055507 -0.013963 -0.0023705 -0.0098683 0.0043338 0.00046295 0.00092879 -0.0024314 -0.00093283 0.0020521 -0.09099 0 0 0 0 0 0 0 0 0 0 0 0 0 0 0 0 0
4.875 -0.00072927 0.00055211 -0.0183 7.4264e-05 -0.020415 0.01562 0.013443 0.014014 0.013129 -0.011031 -0.0088775 -0.095533 0 0 0 0 0 0 0 0 0 0 0 0 0 0 0 0 0
4.8789 -0.0030086 0.00034146 -0.01232 0.0018266 -0.018667 0.016464 0.01796 0.018998 0.018595 -0.014668 -0.013327 -0.07878 0 0 0 0 0 0 0 0 0 0 0 0 0 0 0 0 0
4.8828 -0.0033904 -0.00010524 -0.00044236 0.0024324 -0.0064387 0.0073897 0.011588 0.012607 0.011505 -0.009433 -0.0089068 -0.047461 0 0 0 0 0 0 0 0 0 0 0 0 0 0 0 0 0
4.8867 -0.0014557 -0.00064558 0.0098003 0.0020674 0.0080158 -0.0051038 -0.0011614 -0.0014351 -0.0030784 0.0014105 0.00072445 -0.016667 0 0 0 0 0 0 0 0 0 0 0 0 0 0 0 0 0
4.8906 0.0015468 -0.0010077 0.012513 0.0011071 0.015512 -0.013013 -0.012173 -0.01471 -0.016171 0.011196 0.0088048 -0.0032499 0 0 0 0 0 0 0 0 0 0 0 0 0 0 0 0 0
4.8945 0.0036713 -0.00095503 0.0066915 -0.00016664 0.011749 -0.011794 -0.015055 -0.019407 -0.020126 0.014165 0.010279 -0.014948 0 0 0 0 0 0 0 0 0 0 0 0 0 0 0 0 0
4.8984 0.0037424 -0.0004663 -0.003623 -0.0014898 -0.00019111 -0.0027983 -0.0088841 -0.013198 -0.012679 0.0089229 0.0050024 -0.043005 0 0 0 0 0 0 0 0 0 0 0 0 0 0 0 0 0
4.9023 0.0020943 0.00022128 -0.011951 -0.0024361 -0.012 0.0079052 0.0017321 -0.00050665 0.0020148 -0.0010272 -0.0026861 -0.066311 0 0 0 0 0 0 0 0 0 0 0 0 0 0 0 0 0
4.9063 7.0218e-05 0.00076857 -0.0131 -0.0025447 -0.015448 0.013305 0.0098656 0.010584 0.015676 -0.0097059 -0.0073033 -0.066393 0 0 0 0 0 0 0 0 0 0 0 0 0 0 0 0 0
4.9102 -0.0011419 0.00098096 -0.006087 -0.0017891 -0.0075903 0.0095491 0.010521 0.013583 0.020496 -0.012285 -0.0058538 -0.041974 0 0 0 0 0 0 0 0 0 0 0 0 0 0 0 0 0
4.9141 -0.0012927 0.00093878 0.005185 -0.00092631 0.0072228 -0.0018137 0.0034495 0.0075056 0.013747 -0.0077189 0.00064528 -0.010336 0 0 0 0 0 0 0 0 0 0 0 0 0 0 0 0 0
4.918 -0.00093961 0.00089199 0.013973 -0.0011939 0.019811 -0.014602 -0.0068844 -0.0029686 -0.00030828 0.00093168 0.0083132 0.0065054 0 0 0 0 0 0 0 0 0 0 0 0 0 0 0 0 0
4.9219 -0.00075321 0.001007 0.014597 -0.0033455 0.021773 -0.02145 -0.014019 -0.010881 -0.012786 0.0084245 0.012957 -0.00084952 0 0 0 0 0 0 0 0 0 0 0 0 0 0 0 0 0
4.9258 -0.0010027 0.0011946 0.006075 -0.0067169 0.01093 -0.018124 -0.013356 -0.011467 -0.015814 0.010328 0.012242 -0.023372 0 0 0 0 0 0 0 0 0 0 0 0 0 0 0 0 0
4.9297 -0.0015811 0.0011804 -0.006886 -0.0092252 -0.006884 -0.0062418 -0.0050071 -0.0048383 -0.007854 0.0055105 0.0065132 -0.043638 0 0 0 0 0 0 0 0 0 0 0 0 0 0 0 0 0
4.9336 -0.0022965 0.00075848 -0.01657 -0.0086135 -0.021148 0.0074486 0.0061194 0.0045203 0.0051171 -0.0031583 -0.0016299 -0.05139 0 0 0 0 0 0 0 0 0 0 0 0 0 0 0 0 0
4.9375 -0.0029756 1.0656e-07 -0.017157 -0.0042202 -0.023242 0.015052 0.013229 0.010789 0.01369 -0.010362 -0.0084403 -0.049998 0 0 0 0 0 0 0 0 0 0 0 0 0 0 0 0 0
4.9414 -0.0033182 -0.00076724 -0.0086142 0.002089 -0.012097 0.012426 0.011917 0.010317 0.011612 -0.011417 -0.010502 -0.049105 0 0 0 0 0 0 0 0 0 0 0 0 0 0 0 0 0
4.9453 -0.0028689 -0.0011846 0.0032592 0.0067819 0.0049918 0.0018005 0.0030733 0.0035903 0.00012658 -0.005202 -0.0063754 -0.052575 0 0 0 0 0 0 0 0 0 0 0 0 0 0 0 0 0
4.9492 -0.0013735 -0.0010908 0.010777 0.0069733 0.017091 -0.0097108 -0.0076415 -0.0052511 -0.013046 0.004919 0.0021677 -0.054644 0 0 0 0 0 0 0 0 0 0 0 0 0 0 0 0 0
4.9531 0.00074371 -0.00058041 0.0095457 0.0025919 0.016785 -0.014753 -0.013515 -0.010888 -0.019181 0.012951 0.010365 -0.04759 0 0 0 0 0 0 0 0 0 0 0 0 0 0 0 0 0
4.957 0.0023814 0.00010659 0.0011979 -0.0033308 0.004902 -0.010405 -0.011205 -0.0098751 -0.01438 0.013948 0.012762 -0.031833 0 0 0 0 0 0 0 0 0 0 0 0 0 0 0 0 0
4.9609 0.002486 0.00072522 -0.0080979 -0.0067017 -0.010315 0.00019655 -0.0027828 -0.0026415 -0.0017594 0.0072171 0.0067386 -0.017129 0 0 0 0 0 0 0 0 0 0 0 0 0 0 0 0 0
4.9648 0.00098471 0.0010863 -0.012026 -0.0053582 -0.01881 0.010151 0.005941 0.0066596 0.011059 -0.0031242 -0.0050423 -0.013426 0 0 0 0 0 0 0 0 0 0 0 0 0 0 0 0 0
4.9688 -0.00096673 0.0010665 -0.0081739 -0.00072914 -0.015147 0.013226 0.0094643 0.012478 0.016918 -0.010695 -0.015519 -0.021126 0 0 0 0 0 0 0 0 0 0 0 0 0 0 0 0 0
4.9727 -0.001808 0.0006575 0.00086995 0.0032333 -0.001596 0.0074904 0.0060641 0.011174 0.013164 -0.010917 -0.017537 -0.031045 0 0 0 0 0 0 0 0 0 0 0 0 0 0 0 0 0
4.9766 -0.0008617 5.4222e-05 0.0096087 0.0031286 0.013743 -0.003874 -0.0015612 0.0033965 0.0026322 -0.0039303 -0.0089101 -0.033894 0 0 0 0 0 0 0 0 0 0 0 0 0 0 0 0 0
4.9805 0.0010496 -0.00035167 0.013108 -0.0011985 0.022088 -0.014647 -0.0084999 -0.006066 -0.0083648 0.005526 0.0055322 -0.029128 0 0 0 0 0 0 0 0 0 0 0 0 0 0 0 0 0
4.9844 0.0022695 -0.00018291 0.0095928 -0.0065114 0.019012 -0.019016 -0.010798 -0.011123 -0.013552 0.011193 0.016813 -0.024042 0 0 0 0 0 0 0 0 0 0 0 0 0 0 0 0 0
4.9883 0.0017237 0.00059901 0.0010086 -0.0087249 0.0065556 -0.014541 -0.0074882 -0.0082929 -0.0099611 0.0093201 0.017874 -0.024743 0 0 0 0 0 0 0 0 0 0 0 0 0 0 0 0 0
4.9922 -0.00015624 0.0015373 -0.008276 -0.0060893 -0.0083302 -0.0033531 -0.00062974 0.00083449 0.00044457 0.001093 0.0085185 -0.029275 0 0 0 0 0 0 0 0 0 0 0 0 0 0 0 0 0
4.9961 -0.0018187 0.0019111 -0.013703 -0.00046308 -0.017793 0.0088761 0.0061015 0.010394 0.011607 -0.0080794 -0.0044402 -0.030453 0 0 0 0 0 0 0 0 0 0 0 0 0 0 0 0 0
5 -0.0019359 0.0012549 -0.012724 0.0042669 -0.017309 0.015815 0.0092262 0.013971 0.016603 -0.011985 -0.011983 -0.024987 0 0 0 0 0 0 0 0 0 0 0 0 0 0 0 0 0
5.0039 -0.00050829 -0.00023182 -0.0061103 0.005214 -0.0080005 0.013963 0.0069837 0.0088842 0.011827 -0.0076341 -0.009143 -0.018439 0 0 0 0 0 0 0 0 0 0 0 0 0 0 0 0 0
5.0078 0.0012109 -0.0017595 0.0022809 0.0024828 0.0041281 0.0048859 0.00022903 -0.0019034 -0.0003821 0.0026432 0.0017689 -0.020035 0 0 0 0 0 0 0 0 0 0 0 0 0 0 0 0 0
5.0117 0.0018288 -0.0024959 0.0074533 -0.0013242 0.011702 -0.0054307 -0.0076522 -0.01162 -0.012735 0.012462 0.01307 -0.032637 0 0 0 0 0 0 0 0 0 0 0 0 0 0 0 0 0
5.0156 0.00093739 -0.0021628 0.0061322 -0.0033977 0.010368 -0.010187 -0.012173 -0.014087 -0.017446 0.015357 0.017113 -0.048759 0 0 0 0 0 0 0 0 0 0 0 0 0 0 0 0 0
5.0195 -0.00068807 -0.0011928 -0.0010855 -0.0027735 0.0014791 -0.0062958 -0.010254 -0.0077256 -0.011375 0.0090182 0.011277 -0.05732 0 0 0 0 0 0 0 0 0 0 0 0 0 0 0 0 0
5.0234 -0.0018495 -0.00032808 -0.009817 -0.00061439 -0.0087134 0.003305 -0.0024746 0.0035002 0.0017654 -0.0029988 -0.00069961 -0.054332 0 0 0 0 0 0 0 0 0 0 0 0 0 0 0 0 0
5.0273 -0.0018648 -1.4455e-05 -0.014428 0.0011285 -0.013046 0.011481 0.0066951 0.012728 0.013806 -0.013366 -0.011509 -0.046433 0 0 0 0 0 0 0 0 0 0 0 0 0 0 0 0 0
5.0313 -0.00089704 -0.00010596 -0.011536 0.0012684 -0.0081015 0.011869 0.011413 0.014553 0.01747 -0.015637 -0.014986 -0.043639 0 0 0 0 0 0 0 0 0 0 0 0 0 0 0 0 0
5.0352 0.00042622 -9.4793e-05 -0.0022167 -7.0353e-05 0.0035228 0.0034847 0.0083661 0.0082333 0.010923 -0.008417 -0.0096964 -0.04908 0 0 0 0 0 0 0 0 0 0 0 0 0 0 0 0 0
5.0391 0.001562 0.00038253 0.0085451 -0.001968 0.014869 -0.0084645 -0.00069649 -0.0021362 -0.0014319 0.0037547 0.00053866 -0.056459 0 0 0 0 0 0 0 0 0 0 0 0 0 0 0 0 0
5.043 0.0022392 0.0012241 0.014807 -0.0034634 0.019044 -0.016197 -0.0098785 -0.01029 -0.012033 0.013398 0.0091831 -0.057526 0 0 0 0 0 0 0 0 0 0 0 0 0 0 0 0 0
5.0469 0.002284 0.0019755 0.013164 -0.0038806 0.013479 -0.014747 -0.013053 -0.011472 -0.014738 0.01491 0.010937 -0.051108 0 0 0 0 0 0 0 0 0 0 0 0 0 0 0 0 0
5.0508 0.0014998 0.0022205 0.0046998 -0.0028217 0.0013502 -0.0052075 -0.0080102 -0.0049838 -0.0080788 0.007987 0.0048709 -0.043865 0 0 0 0 0 0 0 0 0 0 0 0 0 0 0 0 0
5.0547 -0.00012255 0.0018777 -0.0056687 -0.00029614 -0.010511 0.0063021 0.0021487 0.0055801 0.0042284 -0.0024817 -0.0050026 -0.042208 0 0 0 0 0 0 0 0 0 0 0 0 0 0 0 0 0
5.0586 -0.0020889 0.0011794 -0.012009 0.0029519 -0.015704 0.012893 0.01126 0.01432 0.015296 -0.009742 -0.01215 -0.044636 0 0 0 0 0 0 0 0 0 0 0 0 0 0 0 0 0
5.0625 -0.0034598 0.00042653 -0.010792 0.0054394 -0.011865 0.011225 0.014178 0.016149 0.018504 -0.0094103 -0.011632 -0.04322 0 0 0 0 0 0 0 0 0 0 0 0 0 0 0 0 0
5.0664 -0.0034421 -0.00021388 -0.00303 0.0057016 -0.0018576 0.0031411 0.0098013 0.009579 0.011061 -0.0019861 -0.0034351 -0.032772 0 0 0 0 0 0 0 0 0 0 0 0 0 0 0 0 0
5.0703 -0.0020747 -0.0007122 0.0061554 0.0034404 0.0079476 -0.0059586 0.0012527 -0.0022021 -0.0038501 0.0076694 0.0072807 -0.017538 0 0 0 0 0 0 0 0 0 0 0 0 0 0 0 0 0
5.0742 -0.00034354 -0.0010589 0.010536 3.2388e-05 0.011349 -0.01052 -0.006392 -0.012739 -0.017898 0.01334 0.01345 -0.00775 0 0 0 0 0 0 0 0 0 0 0 0 0 0 0 0 0
5.0781 0.00050878 -0.0012047 0.0067871 -0.0022923 0.0060324 -0.0079144 -0.0090624 -0.015825 -0.021923 0.01113 0.010868 -0.0094728 0 0 0 0 0 0 0 0 0 0 0 0 0 0 0 0 0
5.082 -2.9133e-05 -0.001123 -0.003003 -0.0021095 -0.0047495 0.00025116 -0.0056796 -0.0093872 -0.01192 0.0017913 0.0011483 -0.018753 0 0 0 0 0 0 0 0 0 0 0 0 0 0 0 0 0
5.0859 -0.0012962 -0.00088743 -0.012259 7.5166e-05 -0.013793 0.0090111 0.0015032 0.0027437 0.0072266 -0.0095657 -0.0093492 -0.026525 0 0 0 0 0 0 0 0 0 0 0 0 0 0 0 0 0
5.0898 -0.0019869 -0.00063753 -0.014117 0.002253 -0.014307 0.012664 0.0080715 0.012764 0.023719 -0.016325 -0.013917 -0.028887 0 0 0 0 0 0 0 0 0 0 0 0 0 0 0 0 0
5.0938 -0.0012406 -0.00044573 -0.0062916 0.0025481 -0.0045664 0.008055 0.0096767 0.013821 0.026285 -0.014329 -0.010063 -0.031126 0 0 0 0 0 0 0 0 0 0 0 0 0 0 0 0 0
5.0977 0.00061542 -0.00023776 0.0068677 0.00064659 0.010318 -0.0031527 0.0045705 0.0048286 0.012332 -0.0046311 -0.00094158 -0.040564 0 0 0 0 0 0 0 0 0 0 0 0 0 0 0 0 0
5.1016 0.0022968 0.00012043 0.016908 -0.0021554 0.021171 -0.014829 -0.0048133 -0.0083463 -0.0094105 0.0068666 0.007196 -0.055966 0 0 0 0 0 0 0 0 0 0 0 0 0 0 0 0 0
5.1055 0.0025728 0.00063545 0.01691 -0.0041537 0.020682 -0.019766 -0.012618 -0.016607 -0.02443 0.013011 0.0094146 -0.065969 0 0 0 0 0 0 0 0 0 0 0 0 0 0 0 0 0
5.1094 0.001226 0.001092 0.0063261 -0.0044826 0.0085382 -0.014385 -0.012974 -0.013937 -0.022636 0.010076 0.0050951 -0.059909 0 0 0 0 0 0 0 0 0 0 0 0 0 0 0 0 0
5.1133 -0.00080285 0.0011719 -0.0084918 -0.0033581 -0.0079815 -0.0015947 -0.0043036 -0.0018135 -0.0057211 0.00033737 -0.0023288 -0.040565 0 0 0 0 0 0 0 0 0 0 0 0 0 0 0 0 0
5.1172 -0.0021546 0.00070174 -0.018495 -0.0014011 -0.018677 0.010641 0.0086541 0.011645 0.013988 -0.0094376 -0.0081293 -0.024688 0 0 0 0 0 0 0 0 0 0 0 0 0 0 0 0 0
5.1211 -0.0020492 -0.00018779 -0.017923 0.00099987 -0.017236 0.01453 0.0173 0.017336 0.022446 -0.012642 -0.0091991 -0.028701 0 0 0 0 0 0 0 0 0 0 0 0 0 0 0 0 0
5.125 -0.00076701 -0.0011298 -0.007934 0.0035844 -0.0054268 0.0079292 0.015083 0.011572 0.013905 -0.0073255 -0.0052916 -0.052415 0 0 0 0 0 0 0 0 0 0 0 0 0 0 0 0 0
5.1289 0.00068164 -0.001754 0.0044584 0.0056893 0.0082561 -0.0040244 0.0026853 -0.001443 -0.0053232 0.0026961 0.001534 -0.076985 0 0 0 0 0 0 0 0 0 0 0 0 0 0 0 0 0
5.1328 0.0013456 -0.0018898 0.011156 0.0062033 0.014433 -0.012528 -0.011759 -0.012758 -0.021831 0.010768 0.0081994 -0.080312 0 0 0 0 0 0 0 0 0 0 0 0 0 0 0 0 0
5.1367 0.00094226 -0.0016031 0.0081614 0.0043951 0.0090654 -0.0114 -0.018177 -0.015018 -0.024716 0.012012 0.011736 -0.056125 0 0 0 0 0 0 0 0 0 0 0 0 0 0 0 0 0
5.1406 -0.00010769 -0.0010919 -0.0021032 0.00091072 -0.0040855 -0.0013861 -0.011933 -0.0073562 -0.012764 0.0062495 0.010221 -0.019149 0 0 0 0 0 0 0 0 0 0 0 0 0 0 0 0 0
5.1445 -0.0011111 -0.00056174 -0.01254 -0.0022122 -0.016143 0.010594 0.0025997 0.0044569 0.005511 -0.0025132 0.0037538 0.0080106 0 0 0 0 0 0 0 0 0 0 0 0 0 0 0 0 0
5.1484 -0.0015767 -0.00015852 -0.015898 -0.0028687 -0.018904 0.016486 0.015151 0.012325 0.018235 -0.009107 -0.0049129 0.013376 0 0 0 0 0 0 0 0 0 0 0 0 0 0 0 0 0
5.1523 -0.0013939 5.5742e-05 -0.0092898 -0.00058544 -0.009963 0.012565 0.017065 0.011279 0.018049 -0.010279 -0.011087 0.0024581 0 0 0 0 0 0 0 0 0 0 0 0 0 0 0 0 0
5.1563 -0.00071079 0.00012467 0.0039339 0.0028964 0.0058568 0.001497 0.0074505 0.0023786 0.0062698 -0.0060045 -0.010612 -0.011079 0 0 0 0 0 0 0 0 0 0 0 0 0 0 0 0 0
5.1602 0.00024913 0.00019268 0.016076 0.0047889 0.019419 -0.0099648 -0.0065847 -0.0084686 -0.0087491 0.001091 -0.0029152 -0.019454 0 0 0 0 0 0 0 0 0 0 0 0 0 0 0 0 0
5.1641 0.0012363 0.00041622 0.019742 0.003316 0.0227 -0.015541 -0.015459 -0.014524 -0.017336 0.0072215 0.007734 -0.024859 0 0 0 0 0 0 0 0 0 0 0 0 0 0 0 0 0
5.168 0.0019264 0.00080734 0.012507 -0.00096262 0.013591 -0.013002 -0.013915 -0.012284 -0.01444 0.0090217 0.014353 -0.031114 0 0 0 0 0 0 0 0 0 0 0 0 0 0 0 0 0
5.1719 0.0019606 0.0011429 -0.0013745 -0.005561 -0.0027106 -0.0048118 -0.0040751 -0.0032679 -0.0023691 0.0049942 0.011875 -0.034372 0 0 0 0 0 0 0 0 0 0 0 0 0 0 0 0 0
5.1758 0.001166 0.0010762 -0.013556 -0.0078061 -0.016656 0.0038965 0.0069087 0.0071766 0.010956 -0.0034032 0.001088 -0.025092 0 0 0 0 0 0 0 0 0 0 0 0 0 0 0 0 0
5.1797 -0.00019989 0.00042228 -0.016973 -0.0065548 -0.020083 0.0083596 0.012191 0.013084 0.016961 -0.011798 -0.011296 -0.00023045 0 0 0 0 0 0 0 0 0 0 0 0 0 0 0 0 0
5.1836 -0.0014605 -0.00060972 -0.010424 -0.0027449 -0.011329 0.0065693 0.0094312 0.011258 0.011657 -0.014836 -0.016931 0.028132 0 0 0 0 0 0 0 0 0 0 0 0 0 0 0 0 0
5.1875 -0.0018999 -0.0014758 0.00086945 0.0013822 0.0036052 8.187e-05 0.0013869 0.0030428 -0.0019418 -0.0095143 -0.011641 0.039426 0 0 0 0 0 0 0 0 0 0 0 0 0 0 0 0 0
5.1914 -0.0012829 -0.0016601 0.0091166 0.0036903 0.014816 -0.0069042 -0.0066281 -0.0064717 -0.015664 0.0021687 0.0014695 0.022537 0 0 0 0 0 0 0 0 0 0 0 0 0 0 0 0 0
5.1953 -8.8515e-05 -0.0010695 0.0093606 0.0033039 0.014921 -0.0098048 -0.010112 -0.011426 -0.02122 0.013652 0.013956 -0.01203 0 0 0 0 0 0 0 0 0 0 0 0 0 0 0 0 0
5.1992 0.00079906 -0.00012859 0.0024853 0.00097018 0.0039018 -0.0062881 -0.0075589 -0.0087146 -0.015305 0.017734 0.017719 -0.039115 0 0 0 0 0 0 0 0 0 0 0 0 0 0 0 0 0
5.2031 0.00076102 0.00052341 -0.0061276 -0.0014697 -0.010923 0.0020953 -0.00079196 5.904e-05 -0.0015379 0.011557 0.010427 -0.040288 0 0 0 0 0 0 0 0 0 0 0 0 0 0 0 0 0
5.207 -4.846e-05 0.0004959 -0.010827 -0.0022384 -0.019771 0.010481 0.006187 0.0095227 0.011939 -0.0010761 -0.0030757 -0.020161 0 0 0 0 0 0 0 0 0 0 0 0 0 0 0 0 0
5.2109 -0.00079597 -9.4771e-05 -0.0093692 -0.00083732 -0.016761 0.013481 0.0092324 0.013888 0.017546 -0.012053 -0.014201 -0.0018824 0 0 0 0 0 0 0 0 0 0 0 0 0 0 0 0 0
5.2148 -0.00063062 -0.0007506 -0.0035526 0.0014548 -0.003502 0.0086429 0.0062895 0.010612 0.012737 -0.014458 -0.016343 -0.0054466 0 0 0 0 0 0 0 0 0 0 0 0 0 0 0 0 0
5.2188 0.00059926 -0.00096271 0.0028969 0.002336 0.012229 -0.0017301 -0.0011717 0.0019601 0.0011482 -0.0072496 -0.0089838 -0.028983 0 0 0 0 0 0 0 0 0 0 0 0 0 0 0 0 0
5.2227 0.0021589 -0.00052696 0.0069314 0.00020717 0.021506 -0.011814 -0.0086295 -0.0065293 -0.0099442 0.0042493 0.0024152 -0.050709 0 0 0 0 0 0 0 0 0 0 0 0 0 0 0 0 0
5.2266 0.0029393 0.00039005 0.0073407 -0.004329 0.019524 -0.015885 -0.011134 -0.0096243 -0.014042 0.012227 0.010338 -0.049796 0 0 0 0 0 0 0 0 0 0 0 0 0 0 0 0 0
5.2305 0.0022774 0.0014002 0.0044067 -0.0085307 0.0079967 -0.011927 -0.0066829 -0.0056319 -0.0090401 0.011675 0.010159 -0.02651 0 0 0 0 0 0 0 0 0 0 0 0 0 0 0 0 0
5.2344 0.00045115 0.0020985 -0.00072078 -0.0093987 -0.0063069 -0.0027958 0.0020951 0.0027239 0.0018074 0.0034314 0.0028803 -0.0027577 0 0 0 0 0 0 0 0 0 0 0 0 0 0 0 0 0
5.2383 -0.001517 0.0022139 -0.006147 -0.0060599 -0.015611 0.0057583 0.0095269 0.010148 0.01187 -0.006775 -0.0058948 -0.0025133 0 0 0 0 0 0 0 0 0 0 0 0 0 0 0 0 0
5.2422 -0.0025734 0.0017 -0.0093734 -0.00067096 -0.015366 0.0088017 0.010864 0.012024 0.014919 -0.01224 -0.0098404 -0.030199 0 0 0 0 0 0 0 0 0 0 0 0 0 0 0 0 0
5.2461 -0.0023162 0.0007738 -0.0083482 0.0030926 -0.0065361 0.0051852 0.0056689 0.0070636 0.0087554 -0.0094601 -0.0060255 -0.066511 0 0 0 0 0 0 0 0 0 0 0 0 0 0 0 0 0
5.25 -0.0011753 -0.00014582 -0.0031699 0.0028731 0.0051049 -0.0020076 -0.0020449 -0.0020507 -0.0032874 -0.00012885 0.003307 -0.084864 0 0 0 0 0 0 0 0 0 0 0 0 0 0 0 0 0
5.2539 -2.3926e-05 -0.00064656 0.0031576 -0.00052638 0.012315 -0.0076055 -0.007002 -0.010256 -0.014032 0.0099688 0.012291 -0.073209 0 0 0 0 0 0 0 0 0 0 0 0 0 0 0 0 0
5.2578 0.00044144 -0.00058996 0.0062752 -0.0038518 0.010668 -0.00762 -0.0065304 -0.012968 -0.016676 0.014419 0.015215 -0.042354 0 0 0 0 0 0 0 0 0 0 0 0 0 0 0 0 0
5.2617 0.00011609 -0.00022424 0.0036798 -0.0040617 0.0013501 -0.0016704 -0.0020499 -0.0086859 -0.0091542 0.010087 0.010122 -0.015156 0 0 0 0 0 0 0 0 0 0 0 0 0 0 0 0 0
5.2656 -0.00053599 9.0393e-06 -0.0029495 -0.00070309 -0.0094233 0.0067854 0.0026812 7.4609e-05 0.0042661 -0.00073261 2.3233e-05 -0.0078236 0 0 0 0 0 0 0 0 0 0 0 0 0 0 0 0 0
5.2695 -0.0008637 -0.00013751 -0.0085723 0.0039083 -0.014328 0.012497 0.0046746 0.0081415 0.015504 -0.011395 -0.0089569 -0.019671 0 0 0 0 0 0 0 0 0 0 0 0 0 0 0 0 0
5.2734 -0.00048941 -0.00047165 -0.0084805 0.0066514 -0.0098042 0.011574 0.0034782 0.010711 0.01785 -0.014902 -0.011323 -0.037954 0 0 0 0 0 0 0 0 0 0 0 0 0 0 0 0 0
5.2773 0.0004364 -0.00051732 -0.0020028 0.0059046 0.0014631 0.0039302 0.00055711 0.006324 0.010304 -0.0085318 -0.0055641 -0.050437 0 0 0 0 0 0 0 0 0 0 0 0 0 0 0 0 0
5.2813 0.0013297 3.0737e-05 0.0068376 0.0023681 0.012346 -0.0064895 -0.0024477 -0.0021173 -0.0019849 0.0040431 0.004896 -0.053351 0 0 0 0 0 0 0 0 0 0 0 0 0 0 0 0 0
5.2852 0.001559 0.00096972 0.012281 -0.0018895 0.016166 -0.013951 -0.0046448 -0.0091175 -0.011378 0.014922 0.013712 -0.049483 0 0 0 0 0 0 0 0 0 0 0 0 0 0 0 0 0
5.2891 0.00089073 0.0017142 0.011009 -0.0049682 0.011161 -0.014385 -0.0054606 -0.010128 -0.012758 0.017223 0.015424 -0.041585 0 0 0 0 0 0 0 0 0 0 0 0 0 0 0 0 0
5.293 -0.00030012 0.0017994 0.0042894 -0.0059492 0.0013285 -0.0078912 -0.0040469 -0.004527 -0.0063826 0.0097724 0.0088045 -0.029571 0 0 0 0 0 0 0 0 0 0 0 0 0 0 0 0 0
5.2969 -0.0012332 0.0012924 -0.0033133 -0.0047736 -0.0067449 0.0013228 0.00016245 0.0040137 0.0030023 -0.0021924 -0.0022965 -0.01388 0 0 0 0 0 0 0 0 0 0 0 0 0 0 0 0 0
5.3008 -0.0012467 0.00070462 -0.0072923 -0.0019167 -0.0084962 0.0075927 0.0060733 0.010023 0.0095522 -0.010831 -0.011223 0.0005176 0 0 0 0 0 0 0 0 0 0 0 0 0 0 0 0 0
5.3047 -0.00029087 0.00047756 -0.0059832 0.001586 -0.0040666 0.0073107 0.01052 0.0098304 0.0096199 -0.011136 -0.012653 0.005845 0 0 0 0 0 0 0 0 0 0 0 0 0 0 0 0 0
5.3086 0.00098789 0.00055069 -0.0010872 0.004099 0.0024993 0.001068 0.010072 0.0038053 0.0031697 -0.0040116 -0.0060745 -0.0013918 0 0 0 0 0 0 0 0 0 0 0 0 0 0 0 0 0
5.3125 0.0016786 0.00045511 0.0038299 0.004027 0.006399 -0.006854 0.0040231 -0.0041416 -0.0067143 0.0049679 0.0037256 -0.015313 0 0 0 0 0 0 0 0 0 0 0 0 0 0 0 0 0
5.3164 0.0012579 -0.00014676 0.0054869 0.0010726 0.0050773 -0.011184 -0.0041572 -0.0092085 -0.015306 0.0097689 0.0096908 -0.024107 0 0 0 0 0 0 0 0 0 0 0 0 0 0 0 0 0
5.3203 -2.3588e-05 -0.0010266 0.0025105 -0.0030088 -0.00066471 -0.008818 -0.0087867 -0.0086074 -0.018077 0.0077716 0.0072512 -0.020263 0 0 0 0 0 0 0 0 0 0 0 0 0 0 0 0 0
5.3242 -0.0013124 -0.0015347 -0.0039067 -0.0052714 -0.0075302 -0.00060961 -0.0062475 -0.0029721 -0.012753 0.00083056 -0.0023781 -0.0083145 0 0 0 0 0 0 0 0 0 0 0 0 0 0 0 0 0
5.3281 -0.0017388 -0.0012211 -0.010395 -0.0037902 -0.011556 0.0090886 0.0018834 0.004274 -0.0010384 -0.0065433 -0.012778 -0.0019855 0 0 0 0 0 0 0 0 0 0 0 0 0 0 0 0 0
5.332 -0.00096777 -0.00031876 -0.012902 0.00055246 -0.0099669 0.014798 0.0096894 0.0089178 0.011296 -0.010095 -0.016618 -0.012161 0 0 0 0 0 0 0 0 0 0 0 0 0 0 0 0 0
5.3359 0.00066416 0.00042895 -0.0089889 0.0044674 -0.0025777 0.012958 0.011322 0.0081743 0.017085 -0.0079679 -0.010781 -0.036119 0 0 0 0 0 0 0 0 0 0 0 0 0 0 0 0 0
5.3398 0.0024382 0.00047827 0.00021164 0.0048004 0.0076912 0.0040832 0.0054609 0.0021448 0.01235 -0.0013319 0.0013247 -0.058182 0 0 0 0 0 0 0 0 0 0 0 0 0 0 0 0 0
5.3438 0.0036723 4.8327e-05 0.0099657 0.0011585 0.015749 -0.00721 -0.003771 -0.0060688 -0.00025189 0.0063355 0.012029 -0.06202 0 0 0 0 0 0 0 0 0 0 0 0 0 0 0 0 0
5.3477 0.0039738 -5.2101e-05 0.0145 -0.003697 0.016881 -0.014607 -0.010064 -0.011771 -0.012289 0.010885 0.01466 -0.044226 0 0 0 0 0 0 0 0 0 0 0 0 0 0 0 0 0
5.3516 0.003274 0.00077375 0.010823 -0.0061132 0.0098271 -0.013831 -0.0096024 -0.011196 -0.015008 0.0096165 0.0080537 -0.017322 0 0 0 0 0 0 0 0 0 0 0 0 0 0 0 0 0
5.3555 0.0017917 0.0022271 0.0010821 -0.0045247 -0.0017378 -0.0055165 -0.0035073 -0.0039624 -0.0058165 0.0030393 -0.0028945 0.00040324 0 0 0 0 0 0 0 0 0 0 0 0 0 0 0 0 0
5.3594 2.1947e-05 0.0032347 -0.0085826 -0.00057971 -0.01092 0.0048647 0.0035113 0.0061382 0.0092626 -0.0049564 -0.010856 -0.00076965 0 0 0 0 0 0 0 0 0 0 0 0 0 0 0 0 0
5.3633 -0.0013385 0.0028294 -0.012133 0.002461 -0.011941 0.010399 0.0067861 0.013018 0.019499 -0.0092017 -0.011086 -0.015759 0 0 0 0 0 0 0 0 0 0 0 0 0 0 0 0 0
5.3672 -0.0016656 0.0010221 -0.0077617 0.0025004 -0.0042206 0.0074263 0.0047022 0.012101 0.017143 -0.0066823 -0.0042451 -0.031086 0 0 0 0 0 0 0 0 0 0 0 0 0 0 0 0 0
5.3711 -0.00081658 -0.0011251 0.00098308 9.7347e-05 0.0068997 -0.0017606 -0.00077224 0.0036746 0.0031428 0.0010899 0.0046771 -0.036952 0 0 0 0 0 0 0 0 0 0 0 0 0 0 0 0 0
5.375 0.00064189 -0.0023078 0.0078158 -0.0024264 0.013633 -0.010368 -0.0057794 -0.0068021 -0.013456 0.00883 0.010103 -0.033665 0 0 0 0 0 0 0 0 0 0 0 0 0 0 0 0 0
5.3789 0.0016838 -0.001975 0.0080392 -0.0031561 0.01106 -0.011891 -0.0069597 -0.012098 -0.021914 0.011138 0.009387 -0.027564 0 0 0 0 0 0 0 0 0 0 0 0 0 0 0 0 0
5.3828 0.0014894 -0.00067576 0.0014907 -0.0019647 0.00049587 -0.0048082 -0.0031914 -0.0082354 -0.017159 0.0064011 0.0038757 -0.022212 0 0 0 0 0 0 0 0 0 0 0 0 0 0 0 0 0
5.3867 6.1982e-05 0.00047772 -0.0076707 -9.1166e-05 -0.011453 0.0063049 0.0038417 0.0024453 -0.0028411 -0.0021049 -0.002651 -0.014845 0 0 0 0 0 0 0 0 0 0 0 0 0 0 0 0 0
5.3906 -0.0017143 0.00070796 -0.013797 0.0012704 -0.017311 0.014084 0.010304 0.012617 0.011664 -0.008733 -0.006572 -0.0017231 0 0 0 0 0 0 0 0 0 0 0 0 0 0 0 0 0
5.3945 -0.0026753 7.1118e-05 -0.013161 0.0018029 -0.013487 0.013585 0.012015 0.014961 0.017646 -0.0095366 -0.0062794 0.014118 0 0 0 0 0 0 0 0 0 0 0 0 0 0 0 0 0
5.3984 -0.0022011 -0.00076287 -0.005989 0.0016845 -0.0022641 0.0055378 0.0069353 0.0073354 0.012301 -0.0047291 -0.0025345 0.022524 0 0 0 0 0 0 0 0 0 0 0 0 0 0 0 0 0
5.4023 -0.00063859 -0.0011279 0.0037474 0.00080359 0.0098944 -0.0045563 -0.0029873 -0.005599 -0.0002106 0.0020435 0.0023301 0.015513 0 0 0 0 0 0 0 0 0 0 0 0 0 0 0 0 0
5.4063 0.00098139 -0.0008046 0.01051 -0.0012486 0.016297 -0.010495 -0.012236 -0.015493 -0.011843 0.0065483 0.0056451 -0.0026009 0 0 0 0 0 0 0 0 0 0 0 0 0 0 0 0 0
5.4102 0.0016836 -4.527e-06 0.0103 -0.0042842 0.013771 -0.0094566 -0.014882 -0.015929 -0.015495 0.0065296 0.0055889 -0.015888 0 0 0 0 0 0 0 0 0 0 0 0 0 0 0 0 0
5.4141 0.0011827 0.00092373 0.003167 -0.0068498 0.0042593 -0.0033385 -0.0087548 -0.0066271 -0.0088766 0.0024444 0.002053 -0.010294 0 0 0 0 0 0 0 0 0 0 0 0 0 0 0 0 0
5.418 -8.6429e-06 0.0017147 -0.0064234 -0.0068932 -0.0063768 0.0031053 0.0024996 0.0065626 0.0043073 -0.0033763 -0.0031373 0.011502 0 0 0 0 0 0 0 0 0 0 0 0 0 0 0 0 0
5.4219 -0.00099244 0.0021885 -0.012039 -0.003506 -0.011646 0.0055827 0.011496 0.015638 0.016292 -0.007996 -0.0069873 0.028985 0 0 0 0 0 0 0 0 0 0 0 0 0 0 0 0 0
5.4258 -0.001082 0.0021815 -0.0094521 0.0018405 -0.0082052 0.0027563 0.012224 0.015523 0.019465 -0.0089241 -0.0069841 0.020222 0 0 0 0 0 0 0 0 0 0 0 0 0 0 0 0 0
5.4297 -0.00020471 0.0015956 0.00016926 0.0059644 0.0019094 -0.0033271 0.004437 0.0069238 0.010917 -0.005095 -0.002787 -0.017297 0 0 0 0 0 0 0 0 0 0 0 0 0 0 0 0 0
5.4336 0.0010766 0.00054093 0.010618 0.0062752 0.012128 -0.0086646 -0.006154 -0.0045966 -0.0052457 0.0022085 0.0032379 -0.060721 0 0 0 0 0 0 0 0 0 0 0 0 0 0 0 0 0
5.4375 0.0018917 -0.00062362 0.014761 0.0028441 0.015234 -0.0095648 -0.012119 -0.012329 -0.019718 0.0092729 0.0072532 -0.078377 0 0 0 0 0 0 0 0 0 0 0 0 0 0 0 0 0
5.4414 0.0015738 -0.0014728 0.0096398 -0.0015705 0.0081789 -0.0046782 -0.0096924 -0.012363 -0.023501 0.011614 0.0063396 -0.056106 0 0 0 0 0 0 0 0 0 0 0 0 0 0 0 0 0
5.4453 0.0001052 -0.001788 -0.0013188 -0.0036352 -0.0053793 0.004054 -0.0011866 -0.0054705 -0.013893 0.0069717 0.00048222 -0.010558 0 0 0 0 0 0 0 0 0 0 0 0 0 0 0 0 0
5.4492 -0.0017659 -0.0016652 -0.010794 -0.0019519 -0.016954 0.012086 0.0071605 0.0038336 0.0032274 -0.0024678 -0.0072294 0.023203 0 0 0 0 0 0 0 0 0 0 0 0 0 0 0 0 0
5.4531 -0.0028899 -0.0013579 -0.012895 0.0020542 -0.018709 0.014575 0.0098747 0.010121 0.016891 -0.010835 -0.01238 0.020102 0 0 0 0 0 0 0 0 0 0 0 0 0 0 0 0 0
5.457 -0.002429 -0.0010231 -0.0071922 0.0054331 -0.0089256 0.0093353 0.0057884 0.010032 0.01832 -0.01242 -0.011858 -0.014654 0 0 0 0 0 0 0 0 0 0 0 0 0 0 0 0 0
5.4609 -0.00047459 -0.00063319 0.001531 0.0059526 0.0065096 -0.0013483 -0.0018449 0.0038988 0.0069756 -0.0059248 -0.0057144 -0.050785 0 0 0 0 0 0 0 0 0 0 0 0 0 0 0 0 0
5.4648 0.0019204 -0.00011962 0.0072381 0.0034666 0.017887 -0.011572 -0.0080744 -0.0046373 -0.009029 0.004301 0.0028294 -0.05887 0 0 0 0 0 0 0 0 0 0 0 0 0 0 0 0 0
5.4688 0.0034127 0.00044565 0.0069514 -0.00040952 0.018201 -0.015274 -0.0094177 -0.010664 -0.018535 0.011259 0.0091596 -0.03444 0 0 0 0 0 0 0 0 0 0 0 0 0 0 0 0 0
5.4727 0.0033011 0.00086328 0.0021981 -0.0036702 0.0078472 -0.010235 -0.0054788 -0.010665 -0.01498 0.01032 0.0098379 -6.6511e-05 0 0 0 0 0 0 0 0 0 0 0 0 0 0 0 0 0
5.4766 0.0020073 0.0010141 -0.0029164 -0.005088 -0.0057989 0.00018749 0.0013412 -0.004501 -0.00068034 0.0024128 0.0046003 0.014979 0 0 0 0 0 0 0 0 0 0 0 0 0 0 0 0 0
5.4805 0.00070603 0.0010177 -0.0049085 -0.0045072 -0.013513 0.0090747 0.0072601 0.0043572 0.015066 -0.0069085 -0.003303 -0.0010798 0 0 0 0 0 0 0 0 0 0 0 0 0 0 0 0 0
5.4844 0.00039264 0.0011259 -0.0028884 -0.0025249 -0.010408 0.010526 0.0088654 0.01066 0.022378 -0.011513 -0.0087578 -0.034738 0 0 0 0 0 0 0 0 0 0 0 0 0 0 0 0 0
5.4883 0.0011452 0.0014246 0.0015613 -0.00013162 0.00101 0.0036634 0.0047839 0.010439 0.017091 -0.0086605 -0.0077364 -0.060329 0 0 0 0 0 0 0 0 0 0 0 0 0 0 0 0 0
5.4922 0.0021617 0.0016573 0.0057273 0.0015352 0.012754 -0.0067624 -0.0032417 0.0035783 0.0028756 -0.0002815 3.8031e-05 -0.06067 0 0 0 0 0 0 0 0 0 0 0 0 0 0 0 0 0
5.4961 0.0024829 0.0013998 0.0071263 0.0015942 0.016685 -0.013579 -0.01073 -0.0058305 -0.011699 0.0087104 0.010463 -0.037653 0 0 0 0 0 0 0 0 0 0 0 0 0 0 0 0 0
5.5 0.0017526 0.00046376 0.0044804 5.8669e-05 0.009701 -0.011974 -0.012769 -0.011853 -0.018692 0.013393 0.01723 -0.0065176 0 0 0 0 0 0 0 0 0 0 0 0 0 0 0 0 0
5.5039 0.00040732 -0.00085109 -0.0015622 -0.0017999 -0.0044031 -0.0025962 -0.0072972 -0.010515 -0.015255 0.011276 0.01576 0.017756 0 0 0 0 0 0 0 0 0 0 0 0 0 0 0 0 0
5.5078 -0.00075438 -0.0019249 -0.0082059 -0.0020265 -0.017312 0.008968 0.0029333 -0.0025583 -0.0046031 0.0033432 0.0064087 0.028987 0 0 0 0 0 0 0 0 0 0 0 0 0 0 0 0 0
5.5117 -0.0011623 -0.0022797 -0.011505 0.00055292 -0.021202 0.015801 0.011637 0.006869 0.0065009 -0.0063412 -0.0054138 0.028212 0 0 0 0 0 0 0 0 0 0 0 0 0 0 0 0 0
5.5156 -0.0007411 -0.0019194 -0.0087167 0.0050417 -0.013395 0.013886 0.013111 0.011567 0.011859 -0.012374 -0.01259 0.017577 0 0 0 0 0 0 0 0 0 0 0 0 0 0 0 0 0
5.5195 0.00021951 -0.0012462 -0.00066681 0.0086347 0.0020153 0.0043637 0.0063141 0.0084836 0.0091702 -0.010797 -0.011 -0.0019781 0 0 0 0 0 0 0 0 0 0 0 0 0 0 0 0 0
5.5234 0.0013082 -0.0006548 0.0080043 0.0084748 0.016462 -0.0073569 -0.0042994 -0.00019108 0.00094873 -0.0017927 -0.0023138 -0.027419 0 0 0 0 0 0 0 0 0 0 0 0 0 0 0 0 0
5.5273 0.0021047 -0.00020715 0.01162 0.0039199 0.021843 -0.014878 -0.01195 -0.0085267 -0.0072053 0.0095992 0.0071658 -0.050331 0 0 0 0 0 0 0 0 0 0 0 0 0 0 0 0 0
5.5313 0.0022201 0.00031204 0.0075973 -0.0026507 0.015257 -0.01446 -0.012279 -0.010905 -0.009947 0.016035 0.010831 -0.059593 0 0 0 0 0 0 0 0 0 0 0 0 0 0 0 0 0
5.5352 0.0014616 0.0010493 -0.0013284 -0.0073341 0.0007574 -0.0069895 -0.0060344 -0.0057574 -0.0053187 0.012685 0.0062358 -0.04916 0 0 0 0 0 0 0 0 0 0 0 0 0 0 0 0 0
5.5391 0.00010083 0.0018215 -0.0088552 -0.0074666 -0.013009 0.0027194 0.0020938 0.0035555 0.0040495 0.0010495 -0.0033841 -0.023923 0 0 0 0 0 0 0 0 0 0 0 0 0 0 0 0 0
5.543 -0.0010791 0.0022163 -0.0097039 -0.0035037 -0.017931 0.0088211 0.0071367 0.011143 0.012424 -0.011451 -0.01144 0.0023878 0 0 0 0 0 0 0 0 0 0 0 0 0 0 0 0 0
5.5469 -0.0012207 0.0019555 -0.0034643 0.0014539 -0.011276 0.007859 0.0069627 0.012441 0.014387 -0.016371 -0.012414 0.016145 0 0 0 0 0 0 0 0 0 0 0 0 0 0 0 0 0
5.5508 -0.00010693 0.0011619 0.0053078 0.0040574 0.002693 0.00077447 0.0028191 0.0069253 0.0082386 -0.010247 -0.0053504 0.012498 0 0 0 0 0 0 0 0 0 0 0 0 0 0 0 0 0
5.5547 0.0014779 0.00026965 0.010636 0.0030893 0.015309 -0.0076633 -0.0023075 -0.0018659 -0.0027397 0.0028443 0.005708 -0.0026891 0 0 0 0 0 0 0 0 0 0 0 0 0 0 0 0 0
5.5586 0.0022117 -0.00032844 0.0093289 3.4341e-05 0.018708 -0.011708 -0.0056531 -0.0086655 -0.012074 0.014194 0.014338 -0.018086 0 0 0 0 0 0 0 0 0 0 0 0 0 0 0 0 0
5.5625 0.0012789 -0.00055926 0.0026832 -0.0023746 0.01051 -0.0081331 -0.0056538 -0.0095512 -0.013997 0.016609 0.015586 -0.024412 0 0 0 0 0 0 0 0 0 0 0 0 0 0 0 0 0
5.5664 -0.00087015 -0.00063422 -0.0050957 -0.0022688 -0.0047927 0.0017017 -0.0020962 -0.0040449 -0.0071016 0.00917 0.0087487 -0.019051 0 0 0 0 0 0 0 0 0 0 0 0 0 0 0 0 0
5.5703 -0.0027789 -0.00077818 -0.0099431 0.00023732 -0.018481 0.012485 0.0037955 0.0046866 0.0045994 -0.0026975 -0.0023569 -0.0061694 0 0 0 0 0 0 0 0 0 0 0 0 0 0 0 0 0
5.5742 -0.0031278 -0.0010109 -0.010049 0.0035094 -0.022684 0.018004 0.0093155 0.011493 0.013986 -0.01139 -0.011616 0.0061164 0 0 0 0 0 0 0 0 0 0 0 0 0 0 0 0 0
5.5781 -0.0018006 -0.0011755 -0.0060808 0.0057175 -0.014912 0.014854 0.011087 0.011985 0.015182 -0.012138 -0.014063 0.0095859 0 0 0 0 0 0 0 0 0 0 0 0 0 0 0 0 0
5.582 6.3816e-05 -0.0011367 -0.00024177 0.0058721 0.00053082 0.0045975 0.0070798 0.005108 0.0072321 -0.0054734 -0.0086973 -0.00014486 0 0 0 0 0 0 0 0 0 0 0 0 0 0 0 0 0
5.5859 0.0010749 -0.00091069 0.0047597 0.004032 0.015053 -0.0070058 -0.0013536 -0.0058644 -0.0052134 0.003881 0.00090843 -0.020654 0 0 0 0 0 0 0 0 0 0 0 0 0 0 0 0 0
5.5898 0.00073978 -0.000598 0.0065615 0.00096995 0.02075 -0.01336 -0.0094494 -0.014786 -0.014703 0.010261 0.0086754 -0.042786 0 0 0 0 0 0 0 0 0 0 0 0 0 0 0 0 0
5.5938 -0.00025508 -0.00022825 0.0041163 -0.0021866 0.014965 -0.01105 -0.011854 -0.01613 -0.015513 0.010217 0.0096915 -0.055255 0 0 0 0 0 0 0 0 0 0 0 0 0 0 0 0 0
5.5977 -0.00080758 0.00027731 -0.0013969 -0.0042243 0.0017651 -0.0020485 -0.0065939 -0.0085921 -0.0071021 0.0041036 0.0033187 -0.051916 0 0 0 0 0 0 0 0 0 0 0 0 0 0 0 0 0
5.6016 -0.00042214 0.00096071 -0.006657 -0.0042574 -0.0106 0.0074149 0.00298 0.0036462 0.0056147 -0.0042958 -0.0063101 -0.036504 0 0 0 0 0 0 0 0 0 0 0 0 0 0 0 0 0
5.6055 0.00047134 0.0016613 -0.0079574 -0.002317 -0.014731 0.010765 0.01023 0.013207 0.015232 -0.0097795 -0.012885 -0.020356 0 0 0 0 0 0 0 0 0 0 0 0 0 0 0 0 0
5.6094 0.0011109 0.0020442 -0.0038465 0.00037067 -0.0085494 0.0053976 0.0099832 0.014165 0.016185 -0.0086233 -0.012008 -0.014047 0 0 0 0 0 0 0 0 0 0 0 0 0 0 0 0 0
5.6133 0.0012147 0.0018487 0.0033935 0.0019698 0.003546 -0.0054543 0.0023915 0.0059891 0.0078701 -0.0010049 -0.0040602 -0.019554 0 0 0 0 0 0 0 0 0 0 0 0 0 0 0 0 0
5.6172 0.0011617 0.0011411 0.0089821 0.001354 0.013542 -0.014671 -0.0071428 -0.0060309 -0.0051089 0.0086492 0.0061094 -0.029631 0 0 0 0 0 0 0 0 0 0 0 0 0 0 0 0 0
5.6211 0.0014012 0.0003133 0.008984 -0.00084438 0.01485 -0.015873 -0.011882 -0.014259 -0.015567 0.014145 0.012433 -0.034935 0 0 0 0 0 0 0 0 0 0 0 0 0 0 0 0 0
5.625 0.0017855 -0.00020768 0.0032313 -0.0025224 0.0063562 -0.0076841 -0.0084774 -0.013704 -0.017701 0.011628 0.011552 -0.032388 0 0 0 0 0 0 0 0 0 0 0 0 0 0 0 0 0
5.6289 0.0016044 -0.00029973 -0.0045228 -0.0017597 -0.006976 0.0052488 0.00093835 -0.0051057 -0.010305 0.0025107 0.004776 -0.027189 0 0 0 0 0 0 0 0 0 0 0 0 0 0 0 0 0
5.6328 0.00035867 -0.00022947 -0.0093289 0.0014427 -0.017224 0.0152 0.010465 0.0058447 0.0024131 -0.0071994 -0.0030797 -0.026916 0 0 0 0 0 0 0 0 0 0 0 0 0 0 0 0 0
5.6367 -0.0015051 -0.00039478 -0.0084488 0.0049087 -0.018322 0.016288 0.01436 0.012361 0.012973 -0.010984 -0.0069688 -0.033551 0 0 0 0 0 0 0 0 0 0 0 0 0 0 0 0 0
5.6406 -0.002719 -0.00094524 -0.0029001 0.0059141 -0.0096523 0.0081264 0.010401 0.01078 0.014802 -0.0064078 -0.0047344 -0.041052 0 0 0 0 0 0 0 0 0 0 0 0 0 0 0 0 0
5.6445 -0.0021915 -0.0016126 0.0036753 0.0034163 0.0036773 -0.0041179 0.00085896 0.0025064 0.006325 0.0032508 0.0018332 -0.040619 0 0 0 0 0 0 0 0 0 0 0 0 0 0 0 0 0
5.6484 -2.1105e-05 -0.0019025 0.0075508 -0.0010239 0.013944 -0.013091 -0.0090046 -0.0071693 -0.007539 0.011499 0.0083821 -0.028644 0 0 0 0 0 0 0 0 0 0 0 0 0 0 0 0 0
5.6523 0.0024226 -0.0014887 0.006947 -0.0044497 0.015433 -0.013754 -0.013777 -0.012346 -0.017879 0.013207 0.010738 -0.010156 0 0 0 0 0 0 0 0 0 0 0 0 0 0 0 0 0
5.6563 0.0034922 -0.00048345 0.0025929 -0.0048095 0.0078498 -0.0062236 -0.01071 -0.0098635 -0.017303 0.0077962 0.0073244 0.0048984 0 0 0 0 0 0 0 0 0 0 0 0 0 0 0 0 0
5.6602 0.0025201 0.00063009 -0.0029062 -0.0023844 -0.0035276 0.0045648 -0.0013166 -0.0010127 -0.0051352 -0.00098735 1.9545e-06 0.0088614 0 0 0 0 0 0 0 0 0 0 0 0 0 0 0 0 0
5.6641 0.00030034 0.001339 -0.0062553 0.00077069 -0.011121 0.011921 0.0091151 0.0091777 0.011427 -0.0079687 -0.0069979 0.0010534 0 0 0 0 0 0 0 0 0 0 0 0 0 0 0 0 0
5.668 -0.0015693 0.0014387 -0.004931 0.0026731 -0.0098556 0.011315 0.014276 0.014715 0.021596 -0.0096646 -0.0094489 -0.012967 0 0 0 0 0 0 0 0 0 0 0 0 0 0 0 0 0
5.6719 -0.0019033 0.0011182 0.0012833 0.0027991 -0.00050302 0.0029845 0.01069 0.012129 0.018232 -0.0057179 -0.0055906 -0.025749 0 0 0 0 0 0 0 0 0 0 0 0 0 0 0 0 0
5.6758 -0.00072697 0.00075836 0.0094548 0.0019201 0.010664 -0.0081397 0.00032117 0.0027487 0.0030497 0.0015373 0.0026645 -0.032173 0 0 0 0 0 0 0 0 0 0 0 0 0 0 0 0 0
5.6797 0.00088472 0.00062898 0.014476 0.000907 0.015871 -0.015181 -0.010211 -0.0077756 -0.014177 0.0084412 0.010594 -0.031414 0 0 0 0 0 0 0 0 0 0 0 0 0 0 0 0 0
5.6836 0.0016788 0.00072119 0.01207 -6.6899e-05 0.010992 -0.013339 -0.01384 -0.012813 -0.022167 0.011521 0.013323 -0.026763 0 0 0 0 0 0 0 0 0 0 0 0 0 0 0 0 0
5.6875 0.001084 0.00081651 0.0021709 -0.0011488 -0.001579 -0.002949 -0.0079909 -0.0090777 -0.01588 0.0089566 0.0088341 -0.024056 0 0 0 0 0 0 0 0 0 0 0 0 0 0 0 0 0
5.6914 -0.00050885 0.00070202 -0.010068 -0.0019267 -0.014328 0.010379 0.0034142 0.00095669 9.2278e-05 0.0017453 -0.0005641 -0.028838 0 0 0 0 0 0 0 0 0 0 0 0 0 0 0 0 0
5.6953 -0.0020982 0.00034466 -0.017123 -0.0013493 -0.019444 0.018928 0.012618 0.010459 0.014889 -0.0062349 -0.0094255 -0.042803 0 0 0 0 0 0 0 0 0 0 0 0 0 0 0 0 0
5.6992 -0.0027099 -0.00010029 -0.014266 0.0011649 -0.013836 0.017634 0.013519 0.012782 0.018924 -0.010044 -0.012468 -0.061572 0 0 0 0 0 0 0 0 0 0 0 0 0 0 0 0 0
5.7031 -0.0019213 -0.00042314 -0.0032478 0.0045408 -0.0010351 0.0074057 0.0058863 0.0060514 0.010147 -0.0068454 -0.007946 -0.076352 0 0 0 0 0 0 0 0 0 0 0 0 0 0 0 0 0
5.707 -5.3142e-05 -0.00050631 0.0085966 0.0063034 0.011177 -0.0053151 -0.0048144 -0.0054891 -0.005131 0.0016842 0.0011276 -0.079446 0 0 0 0 0 0 0 0 0 0 0 0 0 0 0 0 0
5.7109 0.0020034 -0.00036839 0.013433 0.0044976 0.015707 -0.012669 -0.011605 -0.01438 -0.016913 0.0099097 0.008805 -0.069823 0 0 0 0 0 0 0 0 0 0 0 0 0 0 0 0 0
5.7148 0.0032402 -9.7346e-05 0.0084671 -0.00031575 0.01043 -0.010461 -0.010815 -0.015014 -0.01801 0.011939 0.0099479 -0.053859 0 0 0 0 0 0 0 0 0 0 0 0 0 0 0 0 0
5.7188 0.0030838 0.00023949 -0.0022318 -0.0049991 -0.0007607 -0.00076059 -0.0040194 -0.0072782 -0.0080539 0.0059714 0.0035003 -0.040214 0 0 0 0 0 0 0 0 0 0 0 0 0 0 0 0 0
5.7227 0.0017621 0.00061903 -0.010846 -0.0061295 -0.010526 0.0096794 0.0038186 0.0036373 0.0069779 -0.0041065 -0.0068095 -0.033221 0 0 0 0 0 0 0 0 0 0 0 0 0 0 0 0 0
5.7266 0.00021412 0.0010122 -0.011365 -0.0028321 -0.012536 0.01398 0.0080286 0.010864 0.018706 -0.011337 -0.014772 -0.030839 0 0 0 0 0 0 0 0 0 0 0 0 0 0 0 0 0
5.7305 -0.00048491 0.0013336 -0.003485 0.0023539 -0.0052126 0.0094707 0.0068983 0.010249 0.021048 -0.010661 -0.015547 -0.028834 0 0 0 0 0 0 0 0 0 0 0 0 0 0 0 0 0
5.7344 0.00014662 0.0014628 0.0075873 0.0054596 0.0072903 -0.0009649 0.0019334 0.0026886 0.013232 -0.0024978 -0.0086547 -0.026504 0 0 0 0 0 0 0 0 0 0 0 0 0 0 0 0 0
5.7383 0.0016309 0.00133 0.014793 0.0042802 0.017364 -0.011045 -0.0036548 -0.0067617 -3.4546e-05 0.0076907 0.0017184 -0.027651 0 0 0 0 0 0 0 0 0 0 0 0 0 0 0 0 0
5.7422 0.002838 0.00098287 0.013578 5.2116e-05 0.018329 -0.015003 -0.006773 -0.012104 -0.011135 0.013338 0.0092989 -0.035526 0 0 0 0 0 0 0 0 0 0 0 0 0 0 0 0 0
5.7461 0.0027815 0.0005623 0.0043547 -0.0037422 0.0085683 -0.010747 -0.0056985 -0.0099069 -0.0137 0.01118 0.009598 -0.047188 0 0 0 0 0 0 0 0 0 0 0 0 0 0 0 0 0
5.75 0.0013261 0.00019993 -0.0079451 -0.0042655 -0.0070505 -0.000688 -0.00072249 -0.0012423 -0.0063872 0.0030906 0.0026932 -0.053914 0 0 0 0 0 0 0 0 0 0 0 0 0 0 0 0 0
5.7539 -0.00071502 -6.8865e-05 -0.016602 -0.0013813 -0.019645 0.0098118 0.0057596 0.0088729 0.0059531 -0.0055667 -0.0068399 -0.048291 0 0 0 0 0 0 0 0 0 0 0 0 0 0 0 0 0
5.7578 -0.0021507 -0.00029647 -0.016708 0.0026769 -0.021592 0.0153 0.010043 0.01425 0.014933 -0.0095277 -0.012853 -0.031426 0 0 0 0 0 0 0 0 0 0 0 0 0 0 0 0 0
5.7617 -0.0022119 -0.00053083 -0.0079766 0.0053532 -0.011469 0.013014 0.0090111 0.011165 0.01398 -0.0067308 -0.011584 -0.012996 0 0 0 0 0 0 0 0 0 0 0 0 0 0 0 0 0
5.7656 -0.0010069 -0.00073215 0.0047231 0.005539 0.0046823 0.0043593 0.0023765 0.00086957 0.003051 0.00076454 -0.0040879 -0.0036777 0 0 0 0 0 0 0 0 0 0 0 0 0 0 0 0 0
5.7695 0.00064009 -0.00077981 0.013825 0.0037408 0.016966 -0.0057081 -0.0064109 -0.010718 -0.010831 0.0082236 0.0044868 -0.0070544 0 0 0 0 0 0 0 0 0 0 0 0 0 0 0 0 0
5.7734 0.0017797 -0.00056141 0.013596 0.0010543 0.018001 -0.011343 -0.011825 -0.016366 -0.018065 0.011041 0.0083332 -0.018444 0 0 0 0 0 0 0 0 0 0 0 0 0 0 0 0 0
5.7773 0.0019145 -6.1729e-05 0.0040982 -0.0016923 0.0077833 -0.0093183 -0.0098685 -0.012129 -0.013128 0.0073967 0.0048493 -0.030947 0 0 0 0 0 0 0 0 0 0 0 0 0 0 0 0 0
5.7813 0.0012094 0.00061821 -0.008343 -0.0039009 -0.006362 -0.0012873 -0.0011528 -0.00019258 0.0013887 -0.00062787 -0.0036629 -0.041786 0 0 0 0 0 0 0 0 0 0 0 0 0 0 0 0 0
5.7852 0.00028007 0.0013068 -0.015085 -0.0048374 -0.014769 0.0069593 0.0090338 0.012205 0.016395 -0.0081672 -0.011573 -0.052406 0 0 0 0 0 0 0 0 0 0 0 0 0 0 0 0 0
5.7891 -0.00023501 0.0018177 -0.01115 -0.0038741 -0.011905 0.009185 0.01406 0.017336 0.022467 -0.010476 -0.013652 -0.063204 0 0 0 0 0 0 0 0 0 0 0 0 0 0 0 0 0
5.793 -4.6135e-05 0.0019878 0.0010563 -0.0013398 0.00011081 0.0030862 0.010443 0.012052 0.016088 -0.0059669 -0.008417 -0.069943 0 0 0 0 0 0 0 0 0 0 0 0 0 0 0 0 0
5.7969 0.00065889 0.0017199 0.013253 0.00111 0.013175 -0.007763 0.00027229 -0.00015379 0.0016437 0.0026119 0.0010493 -0.066951 0 0 0 0 0 0 0 0 0 0 0 0 0 0 0 0 0
5.8008 0.0013591 0.0010551 0.017102 0.0014992 0.018672 -0.016049 -0.010162 -0.011497 -0.011864 0.0098279 0.009187 -0.054037 0 0 0 0 0 0 0 0 0 0 0 0 0 0 0 0 0
5.8047 0.0015168 0.00022291 0.010048 -0.00065815 0.012941 -0.015667 -0.014514 -0.014999 -0.016698 0.011072 0.011431 -0.038979 0 0 0 0 0 0 0 0 0 0 0 0 0 0 0 0 0
5.8086 0.00088881 -0.00042167 -0.0031279 -0.003496 -0.00069256 -0.0060336 -0.010401 -0.0088077 -0.01082 0.0055603 0.0068394 -0.031514 0 0 0 0 0 0 0 0 0 0 0 0 0 0 0 0 0
5.8125 -0.00033461 -0.00060342 -0.014003 -0.0040783 -0.014239 0.007328 -0.00069639 0.0029717 0.0015487 -0.0032346 -0.0015972 -0.034206 0 0 0 0 0 0 0 0 0 0 0 0 0 0 0 0 0
5.8164 -0.0016367 -0.0003479 -0.01641 -0.0010036 -0.019943 0.016378 0.0084889 0.01316 0.0129 -0.0099285 -0.0089203 -0.04 0 0 0 0 0 0 0 0 0 0 0 0 0 0 0 0 0
5.8203 -0.0024543 -1.3742e-05 -0.010158 0.0040074 -0.01474 0.015816 0.011619 0.015926 0.016735 -0.010637 -0.011115 -0.039985 0 0 0 0 0 0 0 0 0 0 0 0 0 0 0 0 0
5.8242 -0.002462 -4.5577e-05 -0.00027157 0.0072254 -0.001847 0.0064266 0.006953 0.010004 0.010915 -0.0051922 -0.0072955 -0.033848 0 0 0 0 0 0 0 0 0 0 0 0 0 0 0 0 0
5.8281 -0.0017115 -0.00060375 0.0069886 0.0059888 0.011175 -0.0056039 -0.0026054 -0.00093517 -0.0012954 0.0030296 -3.8422e-05 -0.031509 0 0 0 0 0 0 0 0 0 0 0 0 0 0 0 0 0
5.832 -0.00058661 -0.0013803 0.0080931 0.0010698 0.016777 -0.012744 -0.011341 -0.010588 -0.012846 0.0092112 0.0062114 -0.042792 0 0 0 0 0 0 0 0 0 0 0 0 0 0 0 0 0
5.8359 0.00036453 -0.0017942 0.0036797 -0.0038544 0.011828 -0.010805 -0.014121 -0.013562 -0.01661 0.0097452 0.0077522 -0.064887 0 0 0 0 0 0 0 0 0 0 0 0 0 0 0 0 0
5.8398 0.00064718 -0.0014389 -0.0027163 -0.005231 -0.00038304 -0.0013783 -0.0094267 -0.0083301 -0.0096319 0.0041007 0.0037989 -0.081244 0 0 0 0 0 0 0 0 0 0 0 0 0 0 0 0 0
5.8438 4.5197e-05 -0.00041681 -0.0070895 -0.0024994 -0.011926 0.0093042 -0.00027584 0.0018803 0.0045048 -0.0048168 -0.0030334 -0.075186 0 0 0 0 0 0 0 0 0 0 0 0 0 0 0 0 0
5.8477 -0.0012008 0.00073019 -0.0069495 0.001692 -0.015029 0.014257 0.0076074 0.010819 0.017187 -0.011975 -0.0082817 -0.046406 0 0 0 0 0 0 0 0 0 0 0 0 0 0 0 0 0
5.8516 -0.0023871 0.0014388 -0.0022284 0.0039639 -0.007129 0.010041 0.0093826 0.012839 0.019967 -0.012816 -0.0083692 -0.01404 0 0 0 0 0 0 0 0 0 0 0 0 0 0 0 0 0
5.8555 -0.0026438 0.0015311 0.0047911 0.003039 0.0071392 -0.0010333 0.0042246 0.0064575 0.010404 -0.0060531 -0.0028758 -0.0017145 0 0 0 0 0 0 0 0 0 0 0 0 0 0 0 0 0
5.8594 -0.0014868 0.0012689 0.010396 0.00046337 0.018633 -0.012157 -0.0041047 -0.0044388 -0.0056896 0.0049913 0.0050955 -0.017281 0 0 0 0 0 0 0 0 0 0 0 0 0 0 0 0 0
5.8633 0.00070436 0.0010404 0.011157 -0.0011344 0.019573 -0.016117 -0.0097407 -0.012836 -0.017752 0.013836 0.010742 -0.045847 0 0 0 0 0 0 0 0 0 0 0 0 0 0 0 0 0
5.8672 0.0027252 0.00099095 0.0059415 -0.00038035 0.0087645 -0.0098504 -0.0086452 -0.013111 -0.017692 0.014738 0.010474 -0.062839 0 0 0 0 0 0 0 0 0 0 0 0 0 0 0 0 0
5.8711 0.0032612 0.00093248 -0.0029546 0.0020334 -0.0074545 0.0034126 -0.0012997 -0.0048757 -0.0056774 0.006694 0.0041239 -0.05518 0 0 0 0 0 0 0 0 0 0 0 0 0 0 0 0 0
5.875 0.0018766 0.00058288 -0.010685 0.0044448 -0.019255 0.015978 0.0076694 0.0066266 0.0098928 -0.0054056 -0.0048739 -0.031281 0 0 0 0 0 0 0 0 0 0 0 0 0 0 0 0 0
5.8789 -0.00049647 -0.00012331 -0.012673 0.0057821 -0.019644 0.02049 0.012602 0.013977 0.018304 -0.013734 -0.011426 -0.011434 0 0 0 0 0 0 0 0 0 0 0 0 0 0 0 0 0
5.8828 -0.0020968 -0.00095024 -0.0076931 0.0060136 -0.0088288 0.014616 0.010455 0.012538 0.013965 -0.012791 -0.011697 -0.0088 0 0 0 0 0 0 0 0 0 0 0 0 0 0 0 0 0
5.8867 -0.0016425 -0.0015554 0.0010206 0.005391 0.0061683 0.002472 0.0025717 0.0034436 -4.0881e-05 -0.0032403 -0.0053716 -0.019232 0 0 0 0 0 0 0 0 0 0 0 0 0 0 0 0 0
5.8906 0.00057115 -0.0017505 0.007681 0.0037396 0.016143 -0.0081965 -0.0063679 -0.0073799 -0.014545 0.0085325 0.0040062 -0.028502 0 0 0 0 0 0 0 0 0 0 0 0 0 0 0 0 0
5.8945 0.0027424 -0.0015837 0.0077347 0.00081584 0.015427 -0.011119 -0.011302 -0.013274 -0.020688 0.014812 0.010868 -0.028086 0 0 0 0 0 0 0 0 0 0 0 0 0 0 0 0 0
5.8984 0.0028863 -0.0012119 0.00095496 -0.0027028 0.0051186 -0.0053997 -0.0096814 -0.011072 -0.01538 0.011696 0.010777 -0.023028 0 0 0 0 0 0 0 0 0 0 0 0 0 0 0 0 0
5.9023 0.0004402 -0.00073734 -0.0083035 -0.0049976 -0.0078859 0.0042717 -0.002728 -0.0027523 -0.0024297 0.0014118 0.0032162 -0.024555 0 0 0 0 0 0 0 0 0 0 0 0 0 0 0 0 0
5.9063 -0.003154 -0.00018293 -0.013869 -0.0043625 -0.01518 0.010964 0.0054107 0.006202 0.010561 -0.0094926 -0.0077132 -0.036103 0 0 0 0 0 0 0 0 0 0 0 0 0 0 0 0 0
5.9102 -0.0054405 0.00040852 -0.011704 -0.00094683 -0.011836 0.0099514 0.009968 0.010312 0.016837 -0.014455 -0.015435 -0.047838 0 0 0 0 0 0 0 0 0 0 0 0 0 0 0 0 0
5.9141 -0.0047922 0.00091423 -0.0025057 0.0028333 0.0006918 0.001426 0.0081495 0.0072334 0.013789 -0.010739 -0.014914 -0.04555 0 0 0 0 0 0 0 0 0 0 0 0 0 0 0 0 0
5.918 -0.0016541 0.0012134 0.0086152 0.0039749 0.015286 -0.0098863 0.00076664 -0.0011115 0.0036834 -0.00064898 -0.0060835 -0.024833 0 0 0 0 0 0 0 0 0 0 0 0 0 0 0 0 0
5.9219 0.0018102 0.0013243 0.01514 0.0013933 0.023154 -0.017595 -0.0079656 -0.0097098 -0.0078056 0.010105 0.0057825 0.003799 0 0 0 0 0 0 0 0 0 0 0 0 0 0 0 0 0
5.9258 0.0033798 0.0014151 0.013036 -0.0029899 0.018981 -0.017178 -0.012588 -0.013195 -0.01435 0.015662 0.013372 0.023773 0 0 0 0 0 0 0 0 0 0 0 0 0 0 0 0 0
5.9297 0.0024085 0.0016293 0.0032609 -0.0056753 0.0043248 -0.0083798 -0.0095716 -0.0088322 -0.012075 0.01316 0.012259 0.026196 0 0 0 0 0 0 0 0 0 0 0 0 0 0 0 0 0
5.9336 0.0001532 0.0018841 -0.008644 -0.0043831 -0.012901 0.004574 0.0002735 0.0017007 -0.0018829 0.0043234 0.003953 0.015165 0 0 0 0 0 0 0 0 0 0 0 0 0 0 0 0 0
5.9375 -0.0013801 0.001869 -0.015749 0.00016583 -0.022902 0.015038 0.011826 0.012819 0.010397 -0.0053597 -0.0052759 0.00072891 0 0 0 0 0 0 0 0 0 0 0 0 0 0 0 0 0
5.9414 -0.0010556 0.0012968 -0.013936 0.0049328 -0.019919 0.017439 0.018456 0.017946 0.016889 -0.0097251 -0.0090093 -0.01171 0 0 0 0 0 0 0 0 0 0 0 0 0 0 0 0 0
5.9453 0.00062075 0.00020385 -0.0045497 0.0069755 -0.0059142 0.01053 0.016084 0.013478 0.012532 -0.0058077 -0.005275 -0.024124 0 0 0 0 0 0 0 0 0 0 0 0 0 0 0 0 0
5.9492 0.0021068 -0.00098109 0.0063025 0.0054806 0.01051 -0.0015179 0.0059106 0.0014056 -0.0010352 0.0039097 0.0023524 -0.038964 0 0 0 0 0 0 0 0 0 0 0 0 0 0 0 0 0
5.9531 0.0021781 -0.0016885 0.011547 0.0018942 0.019442 -0.011258 -0.0061127 -0.011393 -0.015666 0.012739 0.007832 -0.051948 0 0 0 0 0 0 0 0 0 0 0 0 0 0 0 0 0
5.957 0.00086693 -0.0015894 0.0077041 -0.0015614 0.015866 -0.012485 -0.012912 -0.017203 -0.02157 0.01416 0.0073142 -0.05427 0 0 0 0 0 0 0 0 0 0 0 0 0 0 0 0 0
5.9609 -0.00071383 -0.00080269 -0.0027901 -0.003451 0.0027094 -0.0044071 -0.01074 -0.012445 -0.013935 0.006472 0.0016995 -0.042964 0 0 0 0 0 0 0 0 0 0 0 0 0 0 0 0 0
5.9648 -0.0013725 0.00021896 -0.013109 -0.0035859 -0.011211 0.0074769 -0.0015515 -0.00022236 0.0033632 -0.0057421 -0.0046082 -0.027906 0 0 0 0 0 0 0 0 0 0 0 0 0 0 0 0 0
5.9688 -0.00074419 0.0010083 -0.016442 -0.0024951 -0.016887 0.01478 0.0082669 0.011509 0.019885 -0.014641 -0.007297 -0.025886 0 0 0 0 0 0 0 0 0 0 0 0 0 0 0 0 0
5.9727 0.00061017 0.0013557 -0.010368 -0.00083077 -0.010732 0.011858 0.012017 0.015087 0.025359 -0.014531 -0.0050153 -0.045336 0 0 0 0 0 0 0 0 0 0 0 0 0 0 0 0 0
5.9766 0.0018459 0.001364 0.0016521 0.0007383 0.0033928 -0.00017019 0.0070199 0.0081937 0.016439 -0.005658 0.00043775 -0.076215 0 0 0 0 0 0 0 0 0 0 0 0 0 0 0 0 0
5.9805 0.0025373 0.0013034 0.012521 0.0014662 0.016757 -0.013929 -0.0036144 -0.0046351 -0.0011523 0.0062919 0.0060211 -0.096319 0 0 0 0 0 0 0 0 0 0 0 0 0 0 0 0 0
5.9844 0.0028257 0.0014022 0.015915 0.000864 0.021144 -0.020572 -0.012942 -0.015024 -0.016446 0.014312 0.0093875 -0.089929 0 0 0 0 0 0 0 0 0 0 0 0 0 0 0 0 0
5.9883 0.002996 0.0016976 0.010049 -0.00067817 0.013711 -0.015605 -0.01465 -0.016245 -0.020285 0.014545 0.0094693 -0.062103 0 0 0 0 0 0 0 0 0 0 0 0 0 0 0 0 0
5.9922 0.003 0.0020064 -0.0014008 -0.0017767 -0.0014345 -0.0018128 -0.0072048 -0.0075126 -0.010934 0.0080543 0.0061176 -0.03496 0 0 0 0 0 0 0 0 0 0 0 0 0 0 0 0 0
5.9961 0.0024399 0.0020201 -0.011578 -0.00098 -0.015701 0.012561 0.0050211 0.0056495 0.0051694 -0.00069856 1.8936e-05 -0.028752 0 0 0 0 0 0 0 0 0 0 0 0 0 0 0 0 0
6 0.0010222 0.0014971 -0.014488 0.0018386 -0.021038 0.019024 0.014466 0.01505 0.017658 -0.0068826 -0.0068098 -0.044867 0 0 0 0 0 0 0 0 0 0 0 0 0 0 0 0 0
6.0039 -0.00098719 0.00046364 -0.0084928 0.0049577 -0.01465 0.014004 0.015256 0.015017 0.018621 -0.0076797 -0.011037 -0.066236 0 0 0 0 0 0 0 0 0 0 0 0 0 0 0 0 0
6.0078 -0.0027883 -0.0007218 0.0026814 0.0059293 -0.00068839 0.00082941 0.0070423 0.0058213 0.0072955 -0.0031166 -0.0096364 -0.074208 0 0 0 0 0 0 0 0 0 0 0 0 0 0 0 0 0
6.0117 -0.0035802 -0.0015414 0.01205 0.0036024 0.012179 -0.012447 -0.0047795 -0.0066944 -0.0095757 0.0042771 -0.0024785 -0.06557 0 0 0 0 0 0 0 0 0 0 0 0 0 0 0 0 0
6.0156 -0.0031489 -0.0016559 0.013552 -0.00071027 0.016036 -0.017908 -0.012663 -0.014887 -0.0218 0.010476 0.0064269 -0.05373 0 0 0 0 0 0 0 0 0 0 0 0 0 0 0 0 0
6.0195 -0.0020009 -0.0011567 0.0059388 -0.0040828 0.0086959 -0.012419 -0.011867 -0.014029 -0.021865 0.011607 0.010925 -0.053607 0 0 0 0 0 0 0 0 0 0 0 0 0 0 0 0 0
6.0234 -0.00093706 -0.00049442 -0.0061096 -0.0042425 -0.0047827 0.00054672 -0.0034236 -0.0050446 -0.0095661 0.0061076 0.007158 -0.065556 0 0 0 0 0 0 0 0 0 0 0 0 0 0 0 0 0
6.0273 -0.00045164 -0.00010473 -0.014661 -0.0013512 -0.015234 0.012919 0.0068129 0.0063153 0.00772 -0.0036897 -0.0029446 -0.074338 0 0 0 0 0 0 0 0 0 0 0 0 0 0 0 0 0
6.0313 -0.00046382 -4.4046e-05 -0.01362 0.0021889 -0.015315 0.016807 0.01219 0.013196 0.019493 -0.012153 -0.012379 -0.064335 0 0 0 0 0 0 0 0 0 0 0 0 0 0 0 0 0
6.0352 -0.00055931 2.1932e-05 -0.002966 0.0036654 -0.0043984 0.0093377 0.0095005 0.011832 0.018729 -0.013617 -0.014031 -0.036224 0 0 0 0 0 0 0 0 0 0 0 0 0 0 0 0 0
6.0391 -0.0004601 0.00044266 0.010872 0.0020368 0.010876 -0.0053593 0.00070217 0.0036262 0.0064144 -0.0065006 -0.0062314 -0.0085976 0 0 0 0 0 0 0 0 0 0 0 0 0 0 0 0 0
6.043 -0.00027177 0.0011684 0.019049 -0.0015818 0.020856 -0.018438 -0.0086927 -0.0060201 -0.0090953 0.0049067 0.0056121 -0.0022355 0 0 0 0 0 0 0 0 0 0 0 0 0 0 0 0 0
6.0469 -0.00031201 0.0017161 0.016139 -0.005033 0.019121 -0.021732 -0.013138 -0.011197 -0.017628 0.012932 0.012842 -0.021302 0 0 0 0 0 0 0 0 0 0 0 0 0 0 0 0 0
6.0508 -0.00073339 0.001588 0.0037656 -0.0066348 0.0065832 -0.012973 -0.010174 -0.0090246 -0.013956 0.011872 0.0099869 -0.049008 0 0 0 0 0 0 0 0 0 0 0 0 0 0 0 0 0
6.0547 -0.0013276 0.00076341 -0.010528 -0.0058952 -0.0092091 0.00259 -0.0015145 -0.0011335 -0.0011171 0.0022653 -0.0011734 -0.062076 0 0 0 0 0 0 0 0 0 0 0 0 0 0 0 0 0
6.0586 -0.0016936 -0.00022062 -0.018324 -0.003261 -0.018971 0.015402 0.0081297 0.0075804 0.011944 -0.009317 -0.012976 -0.05107 0 0 0 0 0 0 0 0 0 0 0 0 0 0 0 0 0
6.0625 -0.0015887 -0.00070853 -0.015729 0.00038304 -0.017464 0.017665 0.013614 0.011987 0.016642 -0.014915 -0.017446 -0.028355 0 0 0 0 0 0 0 0 0 0 0 0 0 0 0 0 0
6.0664 -0.0011211 -0.00049053 -0.0054724 0.0038845 -0.0064878 0.0083047 0.012034 0.0096767 0.010419 -0.010752 -0.011775 -0.016727 0 0 0 0 0 0 0 0 0 0 0 0 0 0 0 0 0
6.0703 -0.00061578 4.0071e-05 0.0053961 0.0058698 0.0066208 -0.0064347 0.0043096 0.0022251 -0.0020016 0.00035975 0.00015376 -0.029127 0 0 0 0 0 0 0 0 0 0 0 0 0 0 0 0 0
6.0742 -0.00031075 0.0002831 0.010285 0.0052265 0.013753 -0.0171 -0.0051486 -0.0058395 -0.012279 0.011258 0.010812 -0.057501 0 0 0 0 0 0 0 0 0 0 0 0 0 0 0 0 0
6.0781 -0.00018348 -6.1092e-06 0.0069857 0.0020057 0.010972 -0.017086 -0.010793 -0.0097199 -0.014113 0.015317 0.014025 -0.080205 0 0 0 0 0 0 0 0 0 0 0 0 0 0 0 0 0
6.082 -4.7552e-05 -0.0005281 -0.0015384 -0.002103 0.00067348 -0.0066939 -0.0092546 -0.0071968 -0.0069544 0.010428 0.0084972 -0.080734 0 0 0 0 0 0 0 0 0 0 0 0 0 0 0 0 0
6.0859 0.00022047 -0.00078219 -0.009488 -0.0045676 -0.010142 0.0072827 -0.0016443 -1.455e-05 0.0043249 -0.00025402 -0.0019605 -0.061097 0 0 0 0 0 0 0 0 0 0 0 0 0 0 0 0 0
6.0898 0.00057407 -0.00056871 -0.011831 -0.0038197 -0.014266 0.015971 0.0069315 0.0070957 0.01298 -0.010627 -0.010992 -0.038737 0 0 0 0 0 0 0 0 0 0 0 0 0 0 0 0 0
6.0938 0.00089911 -0.00013845 -0.0070325 -0.00064151 -0.00868 0.013921 0.010675 0.009311 0.014458 -0.015159 -0.013212 -0.03076 0 0 0 0 0 0 0 0 0 0 0 0 0 0 0 0 0
6.0977 0.0011714 0.00013625 0.0023451 0.0022453 0.0036311 0.0023145 0.0071162 0.0048292 0.0085728 -0.011655 -0.0069107 -0.039825 0 0 0 0 0 0 0 0 0 0 0 0 0 0 0 0 0
6.1016 0.0014591 0.00018883 0.011165 0.0023019 0.015458 -0.011926 -0.0010867 -0.0038296 -0.00098347 -0.0022173 0.005055 -0.05339 0 0 0 0 0 0 0 0 0 0 0 0 0 0 0 0 0
6.1055 0.0017538 0.00030937 0.014492 -0.00068281 0.01968 -0.020399 -0.0080426 -0.011323 -0.0089741 0.007836 0.016542 -0.055616 0 0 0 0 0 0 0 0 0 0 0 0 0 0 0 0 0
6.1094 0.0018411 0.00075869 0.0103 -0.0043057 0.013546 -0.018224 -0.008881 -0.012913 -0.011343 0.012706 0.021181 -0.040609 0 0 0 0 0 0 0 0 0 0 0 0 0 0 0 0 0
6.1133 0.0014201 0.0013713 0.00073963 -0.0054697 0.00035202 -0.0068194 -0.003174 -0.0075574 -0.0071293 0.0094148 0.015966 -0.015959 0 0 0 0 0 0 0 0 0 0 0 0 0 0 0 0 0
6.1172 0.0004225 0.0016088 -0.0088443 -0.002938 -0.012516 0.0071029 0.0049935 0.0014397 0.0011121 -0.00010779 0.0033836 0.0048986 0 0 0 0 0 0 0 0 0 0 0 0 0 0 0 0 0
6.1211 -0.00077914 0.0010608 -0.012905 0.0016274 -0.018003 0.01564 0.010153 0.0086265 0.0085448 -0.0097891 -0.0095949 0.01336 0 0 0 0 0 0 0 0 0 0 0 0 0 0 0 0 0
6.125 -0.0015414 -9.7293e-05 -0.0090969 0.0049886 -0.013578 0.014393 0.0092293 0.0098893 0.010545 -0.013102 -0.01556 0.010126 0 0 0 0 0 0 0 0 0 0 0 0 0 0 0 0 0
6.1289 -0.00143 -0.0011727 6.9761e-05 0.0048669 -0.0026257 0.0049319 0.0032211 0.0048844 0.0053652 -0.0075137 -0.01141 0.001253 0 0 0 0 0 0 0 0 0 0 0 0 0 0 0 0 0
6.1328 -0.00060637 -0.001522 0.0086322 0.0016047 0.0077969 -0.0063983 -0.0040176 -0.0030282 -0.0045184 0.0034967 -0.00051836 -0.0086423 0 0 0 0 0 0 0 0 0 0 0 0 0 0 0 0 0
6.1367 0.00025921 -0.0010849 0.010968 -0.0022694 0.01138 -0.012482 -0.0084906 -0.0090338 -0.01345 0.012622 0.0094262 -0.019104 0 0 0 0 0 0 0 0 0 0 0 0 0 0 0 0 0
6.1406 0.00052995 -0.00038183 0.0055264 -0.0040306 0.0064051 -0.0097444 -0.0082058 -0.0097022 -0.015777 0.013756 0.011604 -0.030967 0 0 0 0 0 0 0 0 0 0 0 0 0 0 0 0 0
6.1445 0.000152 4.9997e-06 -0.0040713 -0.0026464 -0.0033581 -0.00015578 -0.0037296 -0.0047797 -0.0094219 0.0062166 0.0046413 -0.042324 0 0 0 0 0 0 0 0 0 0 0 0 0 0 0 0 0
6.1484 -0.00028561 -5.3433e-05 -0.011405 0.00074731 -0.011163 0.01013 0.0024975 0.0028319 0.0024653 -0.0049501 -0.0066647 -0.048417 0 0 0 0 0 0 0 0 0 0 0 0 0 0 0 0 0
6.1523 -6.6633e-05 -0.00020622 -0.011485 0.0038375 -0.011572 0.014541 0.0072981 0.0086861 0.013091 -0.012684 -0.01488 -0.045761 0 0 0 0 0 0 0 0 0 0 0 0 0 0 0 0 0
6.1563 0.00099181 -5.6472e-05 -0.0039682 0.0046573 -0.0038305 0.0099709 0.0080024 0.009174 0.01609 -0.012727 -0.015032 -0.036037 0 0 0 0 0 0 0 0 0 0 0 0 0 0 0 0 0
6.1602 0.002317 0.00042622 0.0067492 0.0026445 0.0077086 -0.0014132 0.0037584 0.0036129 0.0096068 -0.0060579 -0.0076353 -0.025371 0 0 0 0 0 0 0 0 0 0 0 0 0 0 0 0 0
6.1641 0.0030116 0.00093139 0.014448 -0.0011762 0.01629 -0.013358 -0.003555 -0.0050399 -0.0023125 0.002438 0.0022151 -0.019424 0 0 0 0 0 0 0 0 0 0 0 0 0 0 0 0 0
6.168 0.0025809 0.0011944 0.014927 -0.0047611 0.016853 -0.019021 -0.0097701 -0.011536 -0.012084 0.0075524 0.0085992 -0.019014 0 0 0 0 0 0 0 0 0 0 0 0 0 0 0 0 0
6.1719 0.0013338 0.0012818 0.0082976 -0.006057 0.0090034 -0.014908 -0.010684 -0.011397 -0.01337 0.0068747 0.008522 -0.020491 0 0 0 0 0 0 0 0 0 0 0 0 0 0 0 0 0
6.1758 0.00011528 0.0014457 -0.0014658 -0.004103 -0.0028777 -0.0030712 -0.005041 -0.0040292 -0.0052626 0.0016436 0.0032711 -0.020279 0 0 0 0 0 0 0 0 0 0 0 0 0 0 0 0 0
6.1797 -0.00039219 0.0017162 -0.009107 0.00026925 -0.012347 0.0098004 0.0040245 0.0063405 0.0069015 -0.0045676 -0.0030081 -0.018926 0 0 0 0 0 0 0 0 0 0 0 0 0 0 0 0 0
6.1836 -0.00019178 0.0017202 -0.011047 0.0046843 -0.014698 0.016184 0.010668 0.013013 0.014814 -0.0080501 -0.0061131 -0.020564 0 0 0 0 0 0 0 0 0 0 0 0 0 0 0 0 0
6.1875 0.00011495 0.00099854 -0.0070807 0.0065632 -0.0095493 0.012368 0.010341 0.011262 0.012587 -0.0068203 -0.0041147 -0.028365 0 0 0 0 0 0 0 0 0 0 0 0 0 0 0 0 0
6.1914 -7.9086e-05 -0.00045141 -0.00013375 0.0048584 -0.00077781 0.0010486 0.0031817 0.0018099 0.00080807 -0.0015325 0.001864 -0.040539 0 0 0 0 0 0 0 0 0 0 0 0 0 0 0 0 0
6.1953 -0.00082565 -0.0019725 0.0055204 0.00091772 0.0060071 -0.0101 -0.0059625 -0.0093799 -0.013503 0.0047749 0.0084456 -0.050903 0 0 0 0 0 0 0 0 0 0 0 0 0 0 0 0 0
6.1992 -0.0015772 -0.0026643 0.0065693 -0.0023717 0.006846 -0.013335 -0.011015 -0.01509 -0.021196 0.0081525 0.011776 -0.053644 0 0 0 0 0 0 0 0 0 0 0 0 0 0 0 0 0
6.2031 -0.0016719 -0.0020993 0.0023842 -0.0027001 0.0016763 -0.0061317 -0.0089691 -0.011816 -0.016869 0.0060187 0.0095107 -0.048007 0 0 0 0 0 0 0 0 0 0 0 0 0 0 0 0 0
6.207 -0.00089935 -0.00069851 -0.0046383 -0.00011019 -0.005777 0.0068638 -0.0017291 -0.0020764 -0.0024944 -0.00093648 0.0022049 -0.038808 0 0 0 0 0 0 0 0 0 0 0 0 0 0 0 0 0
6.2109 0.00034276 0.00058638 -0.010323 0.0030466 -0.010314 0.016811 0.0056678 0.0075291 0.013644 -0.008694 -0.0066308 -0.032529 0 0 0 0 0 0 0 0 0 0 0 0 0 0 0 0 0
6.2148 0.0014052 0.0010128 -0.011027 0.0039961 -0.0084183 0.016671 0.008718 0.010939 0.022085 -0.012225 -0.012149 -0.032434 0 0 0 0 0 0 0 0 0 0 0 0 0 0 0 0 0
6.2188 0.0019045 0.00057304 -0.0058424 0.001739 -0.00045691 0.0060235 0.0061366 0.0065006 0.018073 -0.0089087 -0.010879 -0.036611 0 0 0 0 0 0 0 0 0 0 0 0 0 0 0 0 0
6.2227 0.0019429 -0.00010734 0.0026171 -0.0022437 0.0093586 -0.0087097 -2.4916e-05 -0.0024191 0.0044277 -0.00058747 -0.0030353 -0.040025 0 0 0 0 0 0 0 0 0 0 0 0 0 0 0 0 0
6.2266 0.0018803 -0.00034401 0.0095246 -0.0052806 0.015335 -0.018671 -0.0061941 -0.010016 -0.010356 0.0074771 0.0072095 -0.038559 0 0 0 0 0 0 0 0 0 0 0 0 0 0 0 0 0
6.2305 0.0019305 8.4654e-05 0.010691 -0.0056073 0.013709 -0.018367 -0.009301 -0.011688 -0.017427 0.010196 0.013998 -0.031966 0 0 0 0 0 0 0 0 0 0 0 0 0 0 0 0 0
6.2344 0.0019862 0.00086183 0.005291 -0.0035031 0.0051008 -0.0088273 -0.0079122 -0.0064353 -0.012915 0.0061876 0.013385 -0.023968 0 0 0 0 0 0 0 0 0 0 0 0 0 0 0 0 0
6.2383 0.0018144 0.0014556 -0.0033703 -0.00069451 -0.0056253 0.0036841 -0.0025454 0.0029453 -6.8945e-05 -0.0013744 0.0059102 -0.019737 0 0 0 0 0 0 0 0 0 0 0 0 0 0 0 0 0
6.2422 0.0013793 0.0014935 -0.0097771 0.0011913 -0.012225 0.012002 0.0044392 0.011466 0.012917 -0.0071474 -0.0036984 -0.022403 0 0 0 0 0 0 0 0 0 0 0 0 0 0 0 0 0
6.2461 0.00092552 0.00091314 -0.009769 0.0016756 -0.011009 0.012264 0.0095155 0.014411 0.017909 -0.0073628 -0.009594 -0.030597 0 0 0 0 0 0 0 0 0 0 0 0 0 0 0 0 0
6.25 0.0007165 -0.00010255 -0.0034372 0.0012605 -0.0032977 0.0055179 0.0096282 0.0097528 0.011691 -0.0021916 -0.0086142 -0.038712 0 0 0 0 0 0 0 0 0 0 0 0 0 0 0 0 0
6.2539 0.00070266 -0.0012385 0.0047247 0.0005749 0.0053708 -0.0035929 0.0043306 -0.00043138 -0.0021229 0.0047278 -0.0022134 -0.040235 0 0 0 0 0 0 0 0 0 0 0 0 0 0 0 0 0
6.2578 0.00050426 -0.0021205 0.0087365 -0.00012881 0.0089138 -0.0097104 -0.0031844 -0.010531 -0.015176 0.008909 0.0047535 -0.032414 0 0 0 0 0 0 0 0 0 0 0 0 0 0 0 0 0
6.2617 -0.00020809 -0.0024095 0.0052846 -0.00073106 0.0048594 -0.0094981 -0.0076475 -0.014318 -0.019358 0.0078043 0.00746 -0.018871 0 0 0 0 0 0 0 0 0 0 0 0 0 0 0 0 0
6.2656 -0.0012772 -0.0019718 -0.0037393 -0.00082324 -0.0038914 -0.0031676 -0.0054138 -0.0089653 -0.011849 0.0020817 0.0043258 -0.0075187 0 0 0 0 0 0 0 0 0 0 0 0 0 0 0 0 0
6.2695 -0.0020296 -0.0010204 -0.012213 0.00012995 -0.01098 0.0056237 0.0023691 0.0024926 0.0028603 -0.0050162 -0.00213 -0.0046525 0 0 0 0 0 0 0 0 0 0 0 0 0 0 0 0 0
6.2734 -0.0017712 -4.6069e-05 -0.013799 0.0020521 -0.010918 0.011531 0.010012 0.012538 0.015486 -0.0095435 -0.0072121 -0.0098756 0 0 0 0 0 0 0 0 0 0 0 0 0 0 0 0 0
6.2773 -0.00041446 0.0004966 -0.0063419 0.0037953 -0.0028721 0.010438 0.011328 0.014111 0.017808 -0.0089066 -0.0072768 -0.016665 0 0 0 0 0 0 0 0 0 0 0 0 0 0 0 0 0
6.2813 0.0013351 0.0005228 0.0063915 0.0037283 0.0086689 0.0021921 0.0045541 0.0058172 0.0082504 -0.0032228 -0.0020601 -0.018724 0 0 0 0 0 0 0 0 0 0 0 0 0 0 0 0 0
6.2852 0.0024584 0.00036711 0.016927 0.0011127 0.016759 -0.0086946 -0.0058763 -0.0066667 -0.0066771 0.0045969 0.0052991 -0.016514 0 0 0 0 0 0 0 0 0 0 0 0 0 0 0 0 0
6.2891 0.0023934 0.00047411 0.018859 -0.0029338 0.016444 -0.015425 -0.012397 -0.014442 -0.016466 0.010231 0.010348 -0.017238 0 0 0 0 0 0 0 0 0 0 0 0 0 0 0 0 0
6.293 0.0014464 0.00099189 0.011002 -0.0059135 0.0078777 -0.013335 -0.0099676 -0.011845 -0.013783 0.010331 0.010064 -0.027288 0 0 0 0 0 0 0 0 0 0 0 0 0 0 0 0 0
6.2969 0.00049394 0.0016354 -0.0018296 -0.0056671 -0.0038189 -0.0034038 9.0535e-05 -0.00061883 0.00020308 0.0046745 0.0045884 -0.043871 0 0 0 0 0 0 0 0 0 0 0 0 0 0 0 0 0
6.3008 0.00025029 0.0019405 -0.01191 -0.0019897 -0.011777 0.0079726 0.011039 0.011422 0.016298 -0.0033676 -0.0029285 -0.054631 0 0 0 0 0 0 0 0 0 0 0 0 0 0 0 0 0
6.3047 0.00074095 0.0016652 -0.013483 0.0031714 -0.011604 0.013239 0.015603 0.016137 0.023482 -0.0086773 -0.0081553 -0.047336 0 0 0 0 0 0 0 0 0 0 0 0 0 0 0 0 0
6.3086 0.0013986 0.00097028 -0.0062534 0.0070674 -0.0040335 0.0090769 0.010992 0.010759 0.01654 -0.0076268 -0.0080142 -0.021787 0 0 0 0 0 0 0 0 0 0 0 0 0 0 0 0 0
6.3125 0.0016174 0.0002427 0.0046523 0.0079352 0.0055883 -0.0011006 0.00049777 -0.00060718 -0.00032938 -0.00059606 -0.0024507 0.0073791 0 0 0 0 0 0 0 0 0 0 0 0 0 0 0 0 0
6.3164 0.0012234 -0.00023399 0.0121 0.0058922 0.01066 -0.0095721 -0.0091011 -0.010378 -0.016473 0.0080602 0.0054036 0.020935 0 0 0 0 0 0 0 0 0 0 0 0 0 0 0 0 0
6.3203 0.0004789 -0.00044308 0.01144 0.0024946 0.00753 -0.0099136 -0.012065 -0.012806 -0.022073 0.012739 0.010862 0.010306 0 0 0 0 0 0 0 0 0 0 0 0 0 0 0 0 0
6.3242 -0.00026109 -0.00052015 0.0032796 -0.00041719 -0.002043 -0.0016068 -0.0070467 -0.0073245 -0.014502 0.010238 0.01037 -0.01557 0 0 0 0 0 0 0 0 0 0 0 0 0 0 0 0 0
6.3281 -0.0008184 -0.00053725 -0.0070926 -0.0016531 -0.01182 0.0097105 0.0025404 0.0019121 0.00053782 0.0018704 0.0037851 -0.038003 0 0 0 0 0 0 0 0 0 0 0 0 0 0 0 0 0
6.332 -0.0011419 -0.00043347 -0.013116 -0.00097213 -0.014992 0.016351 0.010835 0.009192 0.013414 -0.007365 -0.0052223 -0.043961 0 0 0 0 0 0 0 0 0 0 0 0 0 0 0 0 0
6.3359 -0.0011174 -0.0001423 -0.011042 0.001045 -0.0086879 0.013873 0.012919 0.010612 0.016991 -0.011972 -0.011185 -0.035274 0 0 0 0 0 0 0 0 0 0 0 0 0 0 0 0 0
6.3398 -0.00058899 0.00026175 -0.0021957 0.0032309 0.0038778 0.0038033 0.0075073 0.0057921 0.010674 -0.0093934 -0.010267 -0.024018 0 0 0 0 0 0 0 0 0 0 0 0 0 0 0 0 0
6.3438 0.00034708 0.00058643 0.0079269 0.0041866 0.015213 -0.0077608 -0.0023078 -0.0023827 -0.00014461 -0.0015309 -0.0029432 -0.019684 0 0 0 0 0 0 0 0 0 0 0 0 0 0 0 0 0
6.3477 0.0011366 0.00069884 0.013111 0.002924 0.018299 -0.014284 -0.010668 -0.0093721 -0.0081391 0.0065277 0.0060403 -0.021098 0 0 0 0 0 0 0 0 0 0 0 0 0 0 0 0 0
6.3516 0.0010456 0.00065949 0.010284 -0.00037855 0.011195 -0.012686 -0.012305 -0.011182 -0.0086026 0.0097002 0.010654 -0.020364 0 0 0 0 0 0 0 0 0 0 0 0 0 0 0 0 0
6.3555 -0.00016808 0.00065846 0.0013837 -0.0041275 -0.0016275 -0.0047234 -0.0058923 -0.006448 -0.0018252 0.0060434 0.0076576 -0.013598 0 0 0 0 0 0 0 0 0 0 0 0 0 0 0 0 0
6.3594 -0.0018047 0.00081306 -0.0079374 -0.0060875 -0.012169 0.0045288 0.0047749 0.0025321 0.0075887 -0.0020619 -0.001079 -0.0065423 0 0 0 0 0 0 0 0 0 0 0 0 0 0 0 0 0
6.3633 -0.0025723 0.0010343 -0.011929 -0.0048895 -0.014101 0.009779 0.012932 0.010711 0.013627 -0.0093836 -0.0097448 -0.0091267 0 0 0 0 0 0 0 0 0 0 0 0 0 0 0 0 0
6.3672 -0.0016147 0.0010952 -0.0083686 -0.0011797 -0.0068017 0.0084028 0.013259 0.013144 0.012307 -0.011094 -0.012522 -0.025005 0 0 0 0 0 0 0 0 0 0 0 0 0 0 0 0 0
6.3711 0.00062853 0.00082597 0.00013684 0.0026295 0.0043982 0.0017164 0.005586 0.0082349 0.0039233 -0.0058298 -0.0075377 -0.047409 0 0 0 0 0 0 0 0 0 0 0 0 0 0 0 0 0
6.375 0.0025793 0.00024835 0.0079657 0.0040065 0.011807 -0.0058634 -0.0049092 -0.00093638 -0.0070178 0.003362 0.0019269 -0.06572 0 0 0 0 0 0 0 0 0 0 0 0 0 0 0 0 0
6.3789 0.0027033 -0.00045616 0.01016 0.002156 0.010353 -0.0093436 -0.011331 -0.0084939 -0.014291 0.010847 0.009754 -0.075477 0 0 0 0 0 0 0 0 0 0 0 0 0 0 0 0 0
6.3828 0.00077141 -0.0010734 0.005529 -0.0013743 0.00075689 -0.0061127 -0.0099051 -0.0097514 -0.013642 0.011907 0.011089 -0.080827 0 0 0 0 0 0 0 0 0 0 0 0 0 0 0 0 0
6.3867 -0.0019008 -0.0014456 -0.0027852 -0.003842 -0.011007 0.0023116 -0.002419 -0.0044279 -0.005494 0.0057242 0.0053735 -0.08689 0 0 0 0 0 0 0 0 0 0 0 0 0 0 0 0 0
6.3906 -0.0034772 -0.0014795 -0.0094927 -0.0033446 -0.017464 0.010942 0.0054453 0.0033235 0.0051882 -0.0040611 -0.0035953 -0.091038 0 0 0 0 0 0 0 0 0 0 0 0 0 0 0 0 0
6.3945 -0.003021 -0.0011417 -0.010528 -0.0002029 -0.014222 0.014241 0.0083965 0.008034 0.012026 -0.011576 -0.010318 -0.083963 0 0 0 0 0 0 0 0 0 0 0 0 0 0 0 0 0
6.3984 -0.0011047 -0.00050132 -0.0054214 0.0032894 -0.0026435 0.009624 0.0050747 0.0067341 0.011336 -0.012301 -0.011003 -0.060738 0 0 0 0 0 0 0 0 0 0 0 0 0 0 0 0 0
6.4023 0.00084225 0.00023399 0.0026683 0.0044967 0.010947 -0.00072907 -0.0016002 0.00066483 0.004382 -0.0057899 -0.0056098 -0.030145 0 0 0 0 0 0 0 0 0 0 0 0 0 0 0 0 0
6.4063 0.0017725 0.00078715 0.0090524 0.0022604 0.018994 -0.01107 -0.0070236 -0.0060607 -0.0037826 0.0041128 0.0024455 -0.010593 0 0 0 0 0 0 0 0 0 0 0 0 0 0 0 0 0
6.4102 0.0017141 0.00098605 0.010281 -0.0023037 0.017169 -0.015597 -0.008098 -0.0094442 -0.0079198 0.011592 0.0084028 -0.014306 0 0 0 0 0 0 0 0 0 0 0 0 0 0 0 0 0
6.4141 0.0014047 0.00089306 0.0059662 -0.0064766 0.0068872 -0.012016 -0.0047445 -0.0079485 -0.0059701 0.012302 0.00879 -0.03476 0 0 0 0 0 0 0 0 0 0 0 0 0 0 0 0 0
6.418 0.0013836 0.00074032 -0.0012334 -0.0076094 -0.0056336 -0.0028493 0.00077533 -0.0028991 8.7278e-05 0.0059238 0.0032603 -0.051019 0 0 0 0 0 0 0 0 0 0 0 0 0 0 0 0 0
6.4219 0.0015041 0.00070509 -0.0072515 -0.0047835 -0.013219 0.0062647 0.0055897 0.0027301 0.0060606 -0.0036236 -0.0051612 -0.046616 0 0 0 0 0 0 0 0 0 0 0 0 0 0 0 0 0
6.4258 0.0012885 0.00074233 -0.008908 0.000529 -0.012086 0.010076 0.0076162 0.0059874 0.0083518 -0.010444 -0.011561 -0.025407 0 0 0 0 0 0 0 0 0 0 0 0 0 0 0 0 0
6.4297 0.00063645 0.00065386 -0.005639 0.0052599 -0.0039713 0.0067989 0.0061424 0.0052227 0.0057875 -0.01019 -0.011778 -0.0084215 0 0 0 0 0 0 0 0 0 0 0 0 0 0 0 0 0
6.4336 5.2501e-05 0.00032611 0.00021276 0.0066176 0.0052461 -0.0010212 0.0018982 0.00075781 -0.00025726 -0.0028231 -0.004944 -0.013727 0 0 0 0 0 0 0 0 0 0 0 0 0 0 0 0 0
6.4375 0.0001156 -0.00012677 0.0047289 0.0039163 0.0094383 -0.0081883 -0.0031164 -0.0051139 -0.0068786 0.0071325 0.0055852 -0.038385 0 0 0 0 0 0 0 0 0 0 0 0 0 0 0 0 0
6.4414 0.00076277 -0.00048846 0.0047115 -0.00090672 0.0060446 -0.0099914 -0.0062592 -0.0090303 -0.010951 0.013224 0.013812 -0.060359 0 0 0 0 0 0 0 0 0 0 0 0 0 0 0 0 0
6.4453 0.0011986 -0.00070342 -0.00031414 -0.0045991 -0.0025664 -0.0050017 -0.0055317 -0.0083686 -0.010361 0.011163 0.014606 -0.059137 0 0 0 0 0 0 0 0 0 0 0 0 0 0 0 0 0
6.4492 0.00061317 -0.00095937 -0.0076343 -0.0049192 -0.010841 0.0040048 -0.0010104 -0.0031265 -0.0050786 0.0017863 0.0070961 -0.035371 0 0 0 0 0 0 0 0 0 0 0 0 0 0 0 0 0
6.4531 -0.00096319 -0.0014415 -0.012859 -0.0022663 -0.013553 0.011554 0.0047187 0.003576 0.0023815 -0.0092176 -0.0043964 -0.010407 0 0 0 0 0 0 0 0 0 0 0 0 0 0 0 0 0
6.457 -0.0025369 -0.0019932 -0.012622 0.00071539 -0.0088367 0.012675 0.007881 0.0072419 0.0078689 -0.014872 -0.012828 -0.006089 0 0 0 0 0 0 0 0 0 0 0 0 0 0 0 0 0
6.4609 -0.0029428 -0.0020957 -0.0067824 0.0013188 0.00091629 0.0060193 0.0060028 0.0051268 0.0079926 -0.011511 -0.012924 -0.024429 0 0 0 0 0 0 0 0 0 0 0 0 0 0 0 0 0
6.4648 -0.001843 -0.0013048 0.001356 -0.0010188 0.010565 -0.0050134 -0.00018426 -0.0015369 0.0026678 -0.0012748 -0.0047275 -0.04681 0 0 0 0 0 0 0 0 0 0 0 0 0 0 0 0 0
6.4688 -8.7467e-06 0.00021492 0.007084 -0.0043394 0.015092 -0.014086 -0.0069867 -0.0081622 -0.0042928 0.009285 0.0062809 -0.053092 0 0 0 0 0 0 0 0 0 0 0 0 0 0 0 0 0
6.4727 0.0013667 0.00162 0.007284 -0.0059254 0.0123 -0.015768 -0.010151 -0.01006 -0.0075628 0.013542 0.012734 -0.041504 0 0 0 0 0 0 0 0 0 0 0 0 0 0 0 0 0
6.4766 0.0016722 0.0019756 0.0024008 -0.0046291 0.0039717 -0.0090491 -0.0077455 -0.005895 -0.0042457 0.0090932 0.010254 -0.029769 0 0 0 0 0 0 0 0 0 0 0 0 0 0 0 0 0
6.4805 0.0012864 0.0010509 -0.0039421 -0.0017061 -0.0050945 0.0018501 -0.0014426 0.0013686 0.0036957 -0.0008776 0.00037859 -0.036707 0 0 0 0 0 0 0 0 0 0 0 0 0 0 0 0 0
6.4844 0.0010725 -0.00040625 -0.0074006 0.0005176 -0.009776 0.010091 0.0046858 0.0067609 0.010693 -0.0099295 -0.010457 -0.062752 0 0 0 0 0 0 0 0 0 0 0 0 0 0 0 0 0
6.4883 0.0014958 -0.0012374 -0.0057666 0.00081264 -0.0076567 0.010616 0.0069236 0.0069687 0.011714 -0.012598 -0.015186 -0.088549 0 0 0 0 0 0 0 0 0 0 0 0 0 0 0 0 0
6.4922 0.0021953 -0.00083538 -0.00033082 8.3316e-07 -0.00058675 0.003414 0.0042723 0.0025174 0.0060156 -0.0076701 -0.010775 -0.092752 0 0 0 0 0 0 0 0 0 0 0 0 0 0 0 0 0
6.4961 0.0023539 0.00034431 0.0050688 -0.00011056 0.0063882 -0.0065398 -0.0010951 -0.0030097 -0.0024905 0.0014358 -0.00021236 -0.071532 0 0 0 0 0 0 0 0 0 0 0 0 0 0 0 0 0
6.5 0.0014606 0.0011917 0.0065886 0.0013549 0.0082737 -0.012593 -0.0053995 -0.0057806 -0.0083655 0.0090909 0.0094796 -0.041246 0 0 0 0 0 0 0 0 0 0 0 0 0 0 0 0 0
6.5039 -0.0002415 0.00090875 0.0028313 0.0035082 0.0034991 -0.010705 -0.0056874 -0.0042547 -0.0085431 0.010911 0.011865 -0.022674 0 0 0 0 0 0 0 0 0 0 0 0 0 0 0 0 0
6.5078 -0.0019574 -0.00033147 -0.0042929 0.0046984 -0.004936 -0.0019148 -0.0016051 0.00022652 -0.0039292 0.0061671 0.0053158 -0.022753 0 0 0 0 0 0 0 0 0 0 0 0 0 0 0 0 0
6.5117 -0.002929 -0.0015988 -0.010722 0.0042161 -0.011445 0.0084859 0.0044401 0.0047261 0.0020604 -0.0020479 -0.0059327 -0.030982 0 0 0 0 0 0 0 0 0 0 0 0 0 0 0 0 0
6.5156 -0.0028804 -0.0020485 -0.012642 0.0028931 -0.011618 0.014336 0.0087096 0.0065773 0.0062058 -0.0087801 -0.01459 -0.032345 0 0 0 0 0 0 0 0 0 0 0 0 0 0 0 0 0
6.5195 -0.002036 -0.0015927 -0.0087186 0.002018 -0.0051203 0.012317 0.0083033 0.0046358 0.0070988 -0.010109 -0.01513 -0.022714 0 0 0 0 0 0 0 0 0 0 0 0 0 0 0 0 0
6.5234 -0.00084728 -0.00081781 -0.00091708 0.001816 0.004257 0.0037709 0.0028843 -0.00039001 0.0049927 -0.0054009 -0.0074275 -0.011655 0 0 0 0 0 0 0 0 0 0 0 0 0 0 0 0 0
6.5273 0.00026818 -0.0003142 0.0065433 0.0012177 0.01121 -0.0062853 -0.004988 -0.0062609 0.0010079 0.0023303 0.003234 -0.011256 0 0 0 0 0 0 0 0 0 0 0 0 0 0 0 0 0
6.5313 0.0010241 -0.00012318 0.0095495 -0.00075097 0.012227 -0.012203 -0.011163 -0.01001 -0.0031429 0.0082202 0.0097757 -0.023329 0 0 0 0 0 0 0 0 0 0 0 0 0 0 0 0 0
6.5352 0.001281 0.00016775 0.0064981 -0.0034622 0.0073954 -0.01099 -0.012202 -0.0092588 -0.0051573 0.0085422 0.0080878 -0.037811 0 0 0 0 0 0 0 0 0 0 0 0 0 0 0 0 0
6.5391 0.0010886 0.00083398 -0.00065355 -0.0048416 -0.00010584 -0.0039862 -0.0074144 -0.0037436 -0.0030061 0.0030842 -0.00031129 -0.042953 0 0 0 0 0 0 0 0 0 0 0 0 0 0 0 0 0
6.543 0.00071796 0.0015768 -0.0074231 -0.0032938 -0.0060694 0.0040158 0.00060116 0.0039221 0.0031906 -0.0046581 -0.009485 -0.036311 0 0 0 0 0 0 0 0 0 0 0 0 0 0 0 0 0
6.5469 0.00056264 0.0017196 -0.0094717 0.00045395 -0.0074662 0.0077312 0.0073454 0.0092596 0.0099573 -0.0096985 -0.013198 -0.02585 0 0 0 0 0 0 0 0 0 0 0 0 0 0 0 0 0
6.5508 0.00089173 0.00086817 -0.0053632 0.0035962 -0.0038054 0.0047157 0.009036 0.0086294 0.011947 -0.0087856 -0.0090052 -0.021243 0 0 0 0 0 0 0 0 0 0 0 0 0 0 0 0 0
6.5547 0.0016258 -0.0006129 0.0023684 0.003626 0.0026806 -0.0029814 0.0049273 0.0019785 0.0059579 -0.00248 0.00044639 -0.024886 0 0 0 0 0 0 0 0 0 0 0 0 0 0 0 0 0
6.5586 0.0023405 -0.0017959 0.0086872 0.00069474 0.0080185 -0.010011 -0.0021282 -0.006567 -0.0055749 0.0053008 0.0095561 -0.031181 0 0 0 0 0 0 0 0 0 0 0 0 0 0 0 0 0
6.5625 0.0025283 -0.0019188 0.0092618 -0.0023688 0.0084614 -0.011163 -0.0073563 -0.011157 -0.015148 0.0099015 0.013569 -0.033393 0 0 0 0 0 0 0 0 0 0 0 0 0 0 0 0 0
6.5664 0.001931 -0.0010131 0.0033595 -0.002559 0.0027845 -0.0048965 -0.0070737 -0.0082673 -0.015352 0.0088829 0.011338 -0.030196 0 0 0 0 0 0 0 0 0 0 0 0 0 0 0 0 0
6.5703 0.00071122 0.00011237 -0.0055433 0.00054931 -0.006403 0.0054426 -0.0011915 0.00058277 -0.004933 0.0033749 0.0054042 -0.025696 0 0 0 0 0 0 0 0 0 0 0 0 0 0 0 0 0
6.5742 -0.00062864 0.00050524 -0.011931 0.0043685 -0.013627 0.013648 0.0064925 0.0095966 0.0093791 -0.0029006 -0.0002157 -0.024316 0 0 0 0 0 0 0 0 0 0 0 0 0 0 0 0 0
6.5781 -0.0014978 -0.00021478 -0.011798 0.0056145 -0.013808 0.014667 0.010621 0.012565 0.017336 -0.0061059 -0.0027046 -0.026759 0 0 0 0 0 0 0 0 0 0 0 0 0 0 0 0 0
6.582 -0.0014994 -0.0016165 -0.0052242 0.003211 -0.0059096 0.0078937 0.0078829 0.007115 0.012772 -0.0046087 -0.0018371 -0.030819 0 0 0 0 0 0 0 0 0 0 0 0 0 0 0 0 0
6.5859 -0.00063874 -0.0028192 0.00373 -0.00088216 0.005778 -0.0024778 -0.00049475 -0.0036512 -0.0016064 0.00019784 0.00046739 -0.034852 0 0 0 0 0 0 0 0 0 0 0 0 0 0 0 0 0
6.5898 0.00062223 -0.0031138 0.0096846 -0.0035625 0.014125 -0.01025 -0.0092614 -0.013186 -0.01607 0.0049026 0.001745 -0.039237 0 0 0 0 0 0 0 0 0 0 0 0 0 0 0 0 0
6.5938 0.0015484 -0.0023719 0.0093596 -0.003299 0.013998 -0.011201 -0.012571 -0.015686 -0.020849 0.006211 0.00058694 -0.044452 0 0 0 0 0 0 0 0 0 0 0 0 0 0 0 0 0
6.5977 0.0015524 -0.0010213 0.0035415 -0.001149 0.0059496 -0.0055751 -0.0080867 -0.0096135 -0.012856 0.0029738 -0.0025944 -0.048892 0 0 0 0 0 0 0 0 0 0 0 0 0 0 0 0 0
6.6016 0.00064932 0.00029075 -0.0035736 0.00063815 -0.0041055 0.0024239 0.0011996 0.0015652 0.0026863 -0.0030217 -0.0058626 -0.049702 0 0 0 0 0 0 0 0 0 0 0 0 0 0 0 0 0
6.6055 -0.00042021 0.0010619 -0.0071279 0.00081646 -0.0090947 0.0075731 0.0089084 0.011599 0.016267 -0.0080039 -0.0068685 -0.045835 0 0 0 0 0 0 0 0 0 0 0 0 0 0 0 0 0
6.6094 -0.00063264 0.0011212 -0.0046683 -4.1864e-05 -0.0057672 0.0069179 0.0097173 0.015077 0.020299 -0.0084731 -0.0042453 -0.039452 0 0 0 0 0 0 0 0 0 0 0 0 0 0 0 0 0
6.6133 0.00052241 0.00060935 0.0023309 -0.00066713 0.0031945 0.0013573 0.0031052 0.010368 0.013198 -0.00349 0.0014011 -0.033612 0 0 0 0 0 0 0 0 0 0 0 0 0 0 0 0 0
6.6172 0.0025076 -0.00015874 0.0093589 -0.00068184 0.01129 -0.0052262 -0.0063532 0.00040446 -0.00057911 0.0044735 0.0075383 -0.028919 0 0 0 0 0 0 0 0 0 0 0 0 0 0 0 0 0
6.6211 0.0039993 -0.00085006 0.011627 -0.00085994 0.012756 -0.0084904 -0.012308 -0.0089677 -0.013572 0.010836 0.010963 -0.023473 0 0 0 0 0 0 0 0 0 0 0 0 0 0 0 0 0
6.625 0.0038572 -0.0012294 0.0070764 -0.0018579 0.0062727 -0.0061966 -0.011038 -0.012219 -0.019176 0.011693 0.0096723 -0.016686 0 0 0 0 0 0 0 0 0 0 0 0 0 0 0 0 0
6.6289 0.0020562 -0.0012153 -0.0021704 -0.0029773 -0.004488 0.000583 -0.0037232 -0.0073037 -0.014649 0.0063264 0.0041862 -0.012437 0 0 0 0 0 0 0 0 0 0 0 0 0 0 0 0 0
6.6328 -0.00023132 -0.00087777 -0.010887 -0.0025336 -0.013355 0.0081287 0.0048093 0.0029802 -0.0024419 -0.0022575 -0.0026468 -0.016822 0 0 0 0 0 0 0 0 0 0 0 0 0 0 0 0 0
6.6367 -0.0015262 -0.00039355 -0.013859 0.00034755 -0.015318 0.012156 0.0095858 0.012422 0.010672 -0.0091521 -0.0073541 -0.031525 0 0 0 0 0 0 0 0 0 0 0 0 0 0 0 0 0
6.6406 -0.0011779 2.301e-05 -0.0092006 0.0043517 -0.0092247 0.010222 0.0085199 0.015061 0.016856 -0.010545 -0.0079501 -0.049533 0 0 0 0 0 0 0 0 0 0 0 0 0 0 0 0 0
6.6445 0.00021983 0.00020292 0.0002702 0.0066375 0.0016955 0.0032049 0.0031032 0.0089991 0.011825 -0.0059255 -0.0050297 -0.058808 0 0 0 0 0 0 0 0 0 0 0 0 0 0 0 0 0
6.6484 0.0014551 0.00010962 0.0086855 0.0051864 0.011526 -0.0050107 -0.0031217 -0.0021566 -0.0018163 0.0018034 -0.0011546 -0.051926 0 0 0 0 0 0 0 0 0 0 0 0 0 0 0 0 0
6.6523 0.0017551 -0.00010748 0.010903 0.00072601 0.01479 -0.0096586 -0.0067793 -0.01142 -0.015367 0.008198 0.00093922 -0.033086 0 0 0 0 0 0 0 0 0 0 0 0 0 0 0 0 0
6.6563 0.0013119 -0.00015816 0.0059438 -0.0036411 0.0095864 -0.0079671 -0.006182 -0.012935 -0.01939 0.0098386 3.9758e-05 -0.015528 0 0 0 0 0 0 0 0 0 0 0 0 0 0 0 0 0
6.6602 0.00086918 0.00021359 -0.0023095 -0.0048912 -0.00096867 -0.001086 -0.00179 -0.0058792 -0.010414 0.0061042 -0.002981 -0.011202 0 0 0 0 0 0 0 0 0 0 0 0 0 0 0 0 0
6.6641 0.00087178 0.0010045 -0.007769 -0.0024842 -0.010214 0.0063311 0.004076 0.0049729 0.0060298 -0.00066034 -0.005899 -0.02176 0 0 0 0 0 0 0 0 0 0 0 0 0 0 0 0 0
6.668 0.0010553 0.0018579 -0.0063614 0.0013516 -0.011949 0.0089343 0.0080953 0.012483 0.01885 -0.0065026 -0.0065331 -0.038557 0 0 0 0 0 0 0 0 0 0 0 0 0 0 0 0 0
6.6719 0.0008446 0.0022387 0.0011307 0.0035798 -0.0046565 0.0042691 0.0074667 0.01194 0.019205 -0.0080059 -0.0039794 -0.050674 0 0 0 0 0 0 0 0 0 0 0 0 0 0 0 0 0
6.6758 8.137e-05 0.001809 0.0096041 0.0027428 0.007032 -0.0052444 0.0017591 0.0040695 0.0069277 -0.0041966 0.00085207 -0.053035 0 0 0 0 0 0 0 0 0 0 0 0 0 0 0 0 0
6.6797 -0.00072314 0.00072309 0.01313 -0.00022318 0.015103 -0.013515 -0.00609 -0.0057112 -0.0093617 0.002761 0.0055623 -0.04792 0 0 0 0 0 0 0 0 0 0 0 0 0 0 0 0 0
6.6836 -0.00089924 -0.00043527 0.0089221 -0.0031448 0.013559 -0.014649 -0.010934 -0.011089 -0.018561 0.0086214 0.0073664 -0.040569 0 0 0 0 0 0 0 0 0 0 0 0 0 0 0 0 0
6.6875 -0.0003647 -0.0010699 -0.00093025 -0.0044124 0.0026942 -0.007009 -0.0086809 -0.0089466 -0.014969 0.0095252 0.0046315 -0.034755 0 0 0 0 0 0 0 0 0 0 0 0 0 0 0 0 0
6.6914 0.00019164 -0.0010186 -0.010962 -0.0038173 -0.010911 0.0053583 0.00039095 -0.0010677 -0.001916 0.0045414 -0.0018484 -0.032289 0 0 0 0 0 0 0 0 0 0 0 0 0 0 0 0 0
6.6953 -7.209e-05 -0.00064017 -0.015836 -0.0020375 -0.018779 0.0151 0.01103 0.0073822 0.011199 -0.0034226 -0.0087359 -0.034579 0 0 0 0 0 0 0 0 0 0 0 0 0 0 0 0 0
6.6992 -0.0013101 -0.0004586 -0.01345 0.00028781 -0.016153 0.016277 0.0162 0.01126 0.015766 -0.0092414 -0.01168 -0.042118 0 0 0 0 0 0 0 0 0 0 0 0 0 0 0 0 0
6.7031 -0.0027539 -0.00068444 -0.0058234 0.0028157 -0.0049237 0.008285 0.01208 0.0084506 0.0095553 -0.0089119 -0.0079438 -0.051661 0 0 0 0 0 0 0 0 0 0 0 0 0 0 0 0 0
6.707 -0.0033394 -0.0010548 0.0024609 0.0050212 0.0079459 -0.0037387 0.0010727 0.00080588 -0.0025794 -0.0024059 0.0014553 -0.055649 0 0 0 0 0 0 0 0 0 0 0 0 0 0 0 0 0
6.7109 -0.0026229 -0.0011316 0.0070243 0.0058626 0.015058 -0.012298 -0.0097012 -0.0072155 -0.01262 0.0060686 0.011739 -0.04728 0 0 0 0 0 0 0 0 0 0 0 0 0 0 0 0 0
6.7148 -0.0011471 -0.00075383 0.0060234 0.0043187 0.012998 -0.012433 -0.013482 -0.011183 -0.014684 0.010763 0.016917 -0.027763 0 0 0 0 0 0 0 0 0 0 0 0 0 0 0 0 0
6.7188 5.4324e-05 -0.00019 0.00090918 0.00046793 0.0038894 -0.0048239 -0.0086502 -0.0091286 -0.0082226 0.0082591 0.013501 -0.007656 0 0 0 0 0 0 0 0 0 0 0 0 0 0 0 0 0
6.7227 0.00032848 0.00015734 -0.004598 -0.0040203 -0.0063712 0.0048944 0.0004083 -0.0025537 0.0023582 -0.00017644 0.0029463 0.0014694 0 0 0 0 0 0 0 0 0 0 0 0 0 0 0 0 0
6.7266 -0.00013132 0.00018368 -0.0066984 -0.0067377 -0.011713 0.009987 0.0068292 0.0044743 0.010779 -0.0093868 -0.0089285 -0.0015536 0 0 0 0 0 0 0 0 0 0 0 0 0 0 0 0 0
6.7305 -0.00057463 0.00019077 -0.0037404 -0.0062532 -0.0092188 0.0069697 0.0062751 0.0077168 0.012539 -0.013694 -0.015365 -0.0048563 0 0 0 0 0 0 0 0 0 0 0 0 0 0 0 0 0
6.7344 -0.00038912 0.00053925 0.0027195 -0.0032906 -0.00060752 -0.0023696 -0.00035976 0.005363 0.0071792 -0.01053 -0.012794 0.0054823 0 0 0 0 0 0 0 0 0 0 0 0 0 0 0 0 0
6.7383 0.00044013 0.001194 0.0087334 -0.00028346 0.0087404 -0.012376 -0.0081788 -0.00075584 -0.0018319 -0.0019718 -0.0030552 0.029963 0 0 0 0 0 0 0 0 0 0 0 0 0 0 0 0 0
6.7422 0.0014334 0.0016493 0.010345 0.00044712 0.012771 -0.01719 -0.011989 -0.0062724 -0.0093234 0.0066859 0.0077019 0.051434 0 0 0 0 0 0 0 0 0 0 0 0 0 0 0 0 0
6.7461 0.0020684 0.0013589 0.0061646 -0.0015261 0.0083677 -0.014219 -0.009548 -0.0071826 -0.011452 0.010275 0.012742 0.048666 0 0 0 0 0 0 0 0 0 0 0 0 0 0 0 0 0
6.75 0.0021336 0.00028041 -0.0015751 -0.004426 -0.0024458 -0.0053891 -0.0023928 -0.0026431 -0.0077939 0.0068913 0.0088251 0.016793 0 0 0 0 0 0 0 0 0 0 0 0 0 0 0 0 0
6.7539 0.0017509 -0.00099662 -0.0083233 -0.0056905 -0.013322 0.0043 0.005618 0.0043635 -0.0012859 -0.0010242 -0.0017984 -0.024935 0 0 0 0 0 0 0 0 0 0 0 0 0 0 0 0 0
6.7578 0.0011832 -0.0016902 -0.010127 -0.004009 -0.017368 0.0097652 0.01057 0.0090986 0.0038594 -0.0082399 -0.012684 -0.047352 0 0 0 0 0 0 0 0 0 0 0 0 0 0 0 0 0
6.7617 0.00066743 -0.0014423 -0.0061887 -0.00038912 -0.011679 0.0085746 0.010257 0.0084306 0.004817 -0.0099777 -0.017056 -0.03615 0 0 0 0 0 0 0 0 0 0 0 0 0 0 0 0 0
6.7656 0.00035341 -0.000556 0.0006899 0.0025724 0.00049858 0.0020209 0.0049933 0.0030131 0.0016451 -0.0049309 -0.012011 -0.004681 0 0 0 0 0 0 0 0 0 0 0 0 0 0 0 0 0
6.7695 0.0002689 0.00033051 0.0060587 0.0026541 0.011723 -0.0058337 -0.0025151 -0.0033186 -0.003166 0.0037987 -0.00049967 0.017647 0 0 0 0 0 0 0 0 0 0 0 0 0 0 0 0 0
6.7734 0.00025639 0.00079028 0.0067254 -0.00029032 0.015251 -0.010493 -0.0082658 -0.0063871 -0.0064646 0.010534 0.010276 0.01127 0 0 0 0 0 0 0 0 0 0 0 0 0 0 0 0 0
6.7773 -1.8286e-05 0.00085931 0.0026337 -0.0041971 0.0094781 -0.0095043 -0.008953 -0.0045405 -0.0062056 0.010617 0.013284 -0.01705 0 0 0 0 0 0 0 0 0 0 0 0 0 0 0 0 0
6.7813 -0.00086471 0.00081862 -0.0033957 -0.0063383 -0.0012111 -0.0038278 -0.0040731 0.00050828 -0.0023055 0.0035092 0.0062438 -0.042114 0 0 0 0 0 0 0 0 0 0 0 0 0 0 0 0 0
6.7852 -0.0022459 0.00080936 -0.0076235 -0.0053743 -0.0096208 0.0026761 0.0033125 0.0052081 0.0034656 -0.0066894 -0.0066589 -0.044547 0 0 0 0 0 0 0 0 0 0 0 0 0 0 0 0 0
6.7891 -0.0036156 0.00071209 -0.007618 -0.0023295 -0.010534 0.0054747 0.0081897 0.0066379 0.0082051 -0.013774 -0.017273 -0.028326 0 0 0 0 0 0 0 0 0 0 0 0 0 0 0 0 0
6.793 -0.0041498 0.00039059 -0.0034503 0.00028358 -0.0037901 0.0021851 0.006939 0.0041102 0.009049 -0.013402 -0.018758 -0.015544 0 0 0 0 0 0 0 0 0 0 0 0 0 0 0 0 0
6.7969 -0.0032919 -1.7251e-05 0.0025614 0.00051032 0.0061024 -0.005675 0.00011393 -0.00085515 0.0047162 -0.0058521 -0.010139 -0.024379 0 0 0 0 0 0 0 0 0 0 0 0 0 0 0 0 0
6.8008 -0.0012241 -0.00013541 0.0071558 -0.0014665 0.013058 -0.013265 -0.0076355 -0.0056486 -0.0031668 0.0042686 0.0030358 -0.051667 0 0 0 0 0 0 0 0 0 0 0 0 0 0 0 0 0
6.8047 0.0011193 0.00027642 0.0077612 -0.0035096 0.012957 -0.015259 -0.010744 -0.0078227 -0.010152 0.011054 0.012468 -0.076022 0 0 0 0 0 0 0 0 0 0 0 0 0 0 0 0 0
6.8086 0.0025493 0.00099049 0.003792 -0.0033362 0.0056593 -0.0093291 -0.0067524 -0.0060207 -0.01125 0.010968 0.01271 -0.077314 0 0 0 0 0 0 0 0 0 0 0 0 0 0 0 0 0
6.8125 0.0023128 0.0013972 -0.0029243 -0.00045608 -0.0051751 0.0020197 0.0018925 -0.00063554 -0.0045012 0.0047702 0.0046599 -0.053592 0 0 0 0 0 0 0 0 0 0 0 0 0 0 0 0 0
6.8164 0.00053705 0.00098393 -0.0089242 0.0033825 -0.014023 0.012678 0.0096325 0.0058971 0.0067443 -0.0033147 -0.0054067 -0.020761 0 0 0 0 0 0 0 0 0 0 0 0 0 0 0 0 0
6.8203 -0.0018252 -0.00021573 -0.010934 0.0056049 -0.016236 0.016663 0.011733 0.0097429 0.015183 -0.0083668 -0.010418 0.002294 0 0 0 0 0 0 0 0 0 0 0 0 0 0 0 0 0
6.8242 -0.0034981 -0.0016071 -0.007873 0.0048643 -0.010481 0.011948 0.0073512 0.0076299 0.014365 -0.0076484 -0.0072978 0.0077134 0 0 0 0 0 0 0 0 0 0 0 0 0 0 0 0 0
6.8281 -0.0035615 -0.0024583 -0.001722 0.0020081 0.00028658 0.0018016 -0.00036586 -0.00064082 0.0036887 -0.0019859 0.0013449 8.1976e-06 0 0 0 0 0 0 0 0 0 0 0 0 0 0 0 0 0
6.832 -0.0019662 -0.0023805 0.0035625 -0.000782 0.010144 -0.0073812 -0.0068046 -0.011037 -0.010414 0.0049022 0.0095174 -0.012832 0 0 0 0 0 0 0 0 0 0 0 0 0 0 0 0 0
6.8359 0.00039892 -0.0014843 0.0046261 -0.0018177 0.013526 -0.010273 -0.0088634 -0.01707 -0.018522 0.008614 0.012153 -0.026794 0 0 0 0 0 0 0 0 0 0 0 0 0 0 0 0 0
6.8398 0.0021893 -0.00018076 0.0010758 -0.0010854 0.0087587 -0.0059784 -0.0063509 -0.014005 -0.014793 0.006626 0.0082908 -0.04066 0 0 0 0 0 0 0 0 0 0 0 0 0 0 0 0 0
6.8438 0.0024361 0.0010987 -0.0041388 0.00011001 -0.00061576 0.0017001 -0.0013885 -0.0026923 -0.0012079 -0.00013035 0.0011507 -0.050556 0 0 0 0 0 0 0 0 0 0 0 0 0 0 0 0 0
6.8477 0.0012236 0.0020143 -0.0067395 0.00048943 -0.0079928 0.0071037 0.0031597 0.010166 0.0137 -0.0076364 -0.0044893 -0.049605 0 0 0 0 0 0 0 0 0 0 0 0 0 0 0 0 0
6.8516 -0.00031906 0.0022927 -0.0041598 -0.00020088 -0.0081436 0.0065427 0.0050364 0.01614 0.020631 -0.011112 -0.0054914 -0.035066 0 0 0 0 0 0 0 0 0 0 0 0 0 0 0 0 0
6.8555 -0.00082929 0.0017722 0.0025725 -0.0013239 -0.00088546 0.00045976 0.0033155 0.010953 0.015585 -0.008084 -0.0020059 -0.014929 0 0 0 0 0 0 0 0 0 0 0 0 0 0 0 0 0
6.8594 0.00020287 0.00058522 0.0094509 -0.002208 0.0087115 -0.0073049 -0.0012855 -0.0022136 0.0020709 -0.00022968 0.00316 -0.0045279 0 0 0 0 0 0 0 0 0 0 0 0 0 0 0 0 0
6.8633 0.0019423 -0.00072509 0.012135 -0.0026985 0.01379 -0.012275 -0.0064556 -0.014641 -0.011552 0.0074658 0.0066194 -0.013887 0 0 0 0 0 0 0 0 0 0 0 0 0 0 0 0 0
6.8672 0.0028074 -0.0014191 0.0087609 -0.0029113 0.010374 -0.012044 -0.0090719 -0.017989 -0.017354 0.0099452 0.0064198 -0.037396 0 0 0 0 0 0 0 0 0 0 0 0 0 0 0 0 0
6.8711 0.0017666 -0.0010701 0.0010864 -0.0026925 -2.0011e-05 -0.0072773 -0.0068713 -0.0099763 -0.012271 0.0055793 0.0028921 -0.0568 0 0 0 0 0 0 0 0 0 0 0 0 0 0 0 0 0
6.875 -0.00072414 2.977e-05 -0.0066329 -0.0016095 -0.01146 -0.00080242 -0.00023427 0.004211 0.00053388 -0.002615 -0.001857 -0.055985 0 0 0 0 0 0 0 0 0 0 0 0 0 0 0 0 0
6.8789 -0.0029813 0.00098923 -0.010173 0.00039512 -0.017403 0.0041911 0.0073874 0.015584 0.013603 -0.0090264 -0.0052615 -0.034247 0 0 0 0 0 0 0 0 0 0 0 0 0 0 0 0 0
6.8828 -0.0033969 0.00096594 -0.0077303 0.0024711 -0.014606 0.0056747 0.011279 0.017291 0.019148 -0.0093361 -0.0056513 -0.0058777 0 0 0 0 0 0 0 0 0 0 0 0 0 0 0 0 0
6.8867 -0.0017083 -0.00015192 -0.00088551 0.0032649 -0.0048443 0.0034634 0.0086543 0.0087466 0.013273 -0.003427 -0.0030455 0.012833 0 0 0 0 0 0 0 0 0 0 0 0 0 0 0 0 0
6.8906 0.00083389 -0.0016148 0.0062889 0.0021063 0.0062951 -0.00088357 0.00094177 -0.0045001 -0.0014771 0.0047078 0.00089297 0.016289 0 0 0 0 0 0 0 0 0 0 0 0 0 0 0 0 0
6.8945 0.00251 -0.0023709 0.0095059 -0.0001496 0.012618 -0.0047562 -0.0068282 -0.014545 -0.016828 0.0097997 0.0037032 0.010459 0 0 0 0 0 0 0 0 0 0 0 0 0 0 0 0 0
6.8984 0.0024545 -0.0018622 0.0067772 -0.0016082 0.010766 -0.005694 -0.0094038 -0.015852 -0.023106 0.0087183 0.0034358 0.0031881 0 0 0 0 0 0 0 0 0 0 0 0 0 0 0 0 0
6.9023 0.0011449 -0.00041062 -0.00022274 -0.00089149 0.0021493 -0.0028154 -0.005085 -0.0081456 -0.015255 0.0021842 -0.00016505 -0.0043767 0 0 0 0 0 0 0 0 0 0 0 0 0 0 0 0 0
6.9063 -0.00023448 0.0010866 -0.0069115 0.0016099 -0.0076975 0.0022854 0.0029809 0.0038059 0.0032079 -0.006015 -0.005268 -0.016147 0 0 0 0 0 0 0 0 0 0 0 0 0 0 0 0 0
6.9102 -0.00083676 0.0018403 -0.0085289 0.003987 -0.012241 0.0060903 0.0090373 0.013032 0.02153 -0.011404 -0.0087456 -0.032347 0 0 0 0 0 0 0 0 0 0 0 0 0 0 0 0 0
6.9141 -0.00064192 0.0016536 -0.0033432 0.0043818 -0.0080131 0.0053144 0.0088431 0.014201 0.028289 -0.011212 -0.0079238 -0.045008 0 0 0 0 0 0 0 0 0 0 0 0 0 0 0 0 0
6.918 -0.00010691 0.00088282 0.0058115 0.0024621 0.0028506 -0.00053301 0.0026256 0.0065703 0.019045 -0.0056492 -0.0023807 -0.044239 0 0 0 0 0 0 0 0 0 0 0 0 0 0 0 0 0
6.9219 0.00045391 3.6835e-05 0.013006 -0.00048449 0.013534 -0.0081707 -0.0052326 -0.0054782 -0.00038487 0.0022691 0.0053886 -0.029206 0 0 0 0 0 0 0 0 0 0 0 0 0 0 0 0 0
6.9258 0.0010336 -0.00056613 0.013036 -0.0027676 0.016776 -0.012339 -0.0093671 -0.014754 -0.017706 0.0081711 0.011135 -0.011414 0 0 0 0 0 0 0 0 0 0 0 0 0 0 0 0 0
6.9297 0.001557 -0.00084119 0.005098 -0.0035604 0.0098088 -0.0094718 -0.0070514 -0.015408 -0.022431 0.0085518 0.011412 -0.0052512 0 0 0 0 0 0 0 0 0 0 0 0 0 0 0 0 0
6.9336 0.0015674 -0.00079082 -0.0063522 -0.0030882 -0.0034936 -0.0006066 0.00022831 -0.0066023 -0.012748 0.0028779 0.0059857 -0.014424 0 0 0 0 0 0 0 0 0 0 0 0 0 0 0 0 0
6.9375 0.0005307 -0.00043559 -0.014362 -0.0018532 -0.01498 0.0088856 0.0080362 0.0066878 0.0038252 -0.0056768 -0.0016293 -0.028235 0 0 0 0 0 0 0 0 0 0 0 0 0 0 0 0 0
6.9414 -0.001433 9.026e-05 -0.014087 8.2158e-06 -0.017619 0.012879 0.011907 0.016545 0.01611 -0.01175 -0.0062054 -0.032264 0 0 0 0 0 0 0 0 0 0 0 0 0 0 0 0 0
6.9453 -0.0032104 0.00045834 -0.0060411 0.0024565 -0.010146 0.0088677 0.009902 0.017042 0.016829 -0.011088 -0.0042954 -0.023111 0 0 0 0 0 0 0 0 0 0 0 0 0 0 0 0 0
6.9492 -0.0033308 0.00029375 0.0042939 0.0048004 0.0022908 -0.00015335 0.003414 0.0080382 0.0067988 -0.0035991 0.0031659 -0.012111 0 0 0 0 0 0 0 0 0 0 0 0 0 0 0 0 0
6.9531 -0.0012059 -0.00049172 0.010191 0.0056126 0.011782 -0.007795 -0.0038892 -0.0047461 -0.0065527 0.006184 0.011151 -0.013692 0 0 0 0 0 0 0 0 0 0 0 0 0 0 0 0 0
6.957 0.0021283 -0.0014897 0.0081351 0.0037952 0.012888 -0.0088142 -0.0081171 -0.013475 -0.014537 0.011939 0.013792 -0.029883 0 0 0 0 0 0 0 0 0 0 0 0 0 0 0 0 0
6.9609 0.0045717 -0.0019834 -8.4495e-06 -9.8188e-05 0.005853 -0.002743 -0.0071364 -0.013211 -0.01253 0.0098868 0.0084595 -0.046897 0 0 0 0 0 0 0 0 0 0 0 0 0 0 0 0 0
6.9648 0.0045006 -0.0014648 -0.0084267 -0.0037544 -0.0040377 0.005953 -0.0016604 -0.0048629 -0.0021865 0.0014652 -0.0022331 -0.047978 0 0 0 0 0 0 0 0 0 0 0 0 0 0 0 0 0
6.9688 0.0020367 -7.4159e-05 -0.011285 -0.0046861 -0.010116 0.01109 0.0050054 0.0057496 0.010093 -0.0077058 -0.012041 -0.030167 0 0 0 0 0 0 0 0 0 0 0 0 0 0 0 0 0
6.9727 -0.0010368 0.0014299 -0.0064905 -0.0023017 -0.0084265 0.0089013 0.0085973 0.011852 0.017055 -0.011785 -0.015257 -0.0082694 0 0 0 0 0 0 0 0 0 0 0 0 0 0 0 0 0
6.9766 -0.0026559 0.0021879 0.0030539 0.001424 0.00010425 0.00027844 0.0063278 0.0099528 0.014644 -0.0086203 -0.010499 -0.0016668 0 0 0 0 0 0 0 0 0 0 0 0 0 0 0 0 0
6.9805 -0.0020034 0.0018466 0.01136 0.0034328 0.010377 -0.010053 -0.001133 0.0017352 0.0042446 -0.00081734 -0.0014558 -0.016477 0 0 0 0 0 0 0 0 0 0 0 0 0 0 0 0 0
6.9844 3.1727e-05 0.00077677 0.013119 0.0020425 0.016075 -0.016503 -0.0095449 -0.0073244 -0.008036 0.006494 0.0058096 -0.04022 0 0 0 0 0 0 0 0 0 0 0 0 0 0 0 0 0
6.9883 0.0017216 -0.00025057 0.006988 -0.0017165 0.013283 -0.015734 -0.013397 -0.011491 -0.014892 0.0092191 0.0069742 -0.053884 0 0 0 0 0 0 0 0 0 0 0 0 0 0 0 0 0
6.9922 0.0018585 -0.00064759 -0.0035754 -0.0049889 0.0029151 -0.0082615 -0.0095232 -0.0082327 -0.012353 0.0065966 0.0020838 -0.049431 0 0 0 0 0 0 0 0 0 0 0 0 0 0 0 0 0
6.9961 0.00049584 -0.00038637 -0.012416 -0.0053691 -0.0094681 0.0019877 0.00034695 0.00035777 -0.0025019 0.0010255 -0.004915 -0.035979 0 0 0 0 0 0 0 0 0 0 0 0 0 0 0 0 0
7 -0.0013697 8.6921e-05 -0.01444 -0.0026192 -0.016689 0.0097423 0.010185 0.0089134 0.0077208 -0.0038686 -0.0090872 -0.029482 0 0 0 0 0 0 0 0 0 0 0 0 0 0 0 0 0
7.0039 -0.0026988 0.00027024 -0.0087401 0.0014326 -0.014346 0.011091 0.013449 0.012073 0.01119 -0.0053476 -0.00769 -0.03681 0 0 0 0 0 0 0 0 0 0 0 0 0 0 0 0 0
7.0078 -0.0030677 -8.4415e-06 0.00087914 0.0044272 -0.0038797 0.0056182 0.0076522 0.0077846 0.0055915 -0.0027488 -0.0016166 -0.049848 0 0 0 0 0 0 0 0 0 0 0 0 0 0 0 0 0
7.0117 -0.002666 -0.00051751 0.0083252 0.0050122 0.007991 -0.0031761 -0.0035972 -0.001373 -0.0049573 0.002427 0.0054726 -0.054546 0 0 0 0 0 0 0 0 0 0 0 0 0 0 0 0 0
7.0156 -0.0018704 -0.00085482 0.0090803 0.0033249 0.0135 -0.009691 -0.012823 -0.009747 -0.012961 0.0072553 0.0094392 -0.045047 0 0 0 0 0 0 0 0 0 0 0 0 0 0 0 0 0
7.0195 -0.00091152 -0.00075556 0.0030227 0.00050083 0.0090779 -0.009567 -0.013813 -0.012198 -0.012966 0.008728 0.0079308 -0.02882 0 0 0 0 0 0 0 0 0 0 0 0 0 0 0 0 0
7.0234 0.00010824 -0.00024004 -0.0055958 -0.0020442 -0.0020833 -0.0026245 -0.0060082 -0.0074487 -0.0052564 0.0053943 0.0015391 -0.018577 0 0 0 0 0 0 0 0 0 0 0 0 0 0 0 0 0
7.0273 0.0010185 0.00046011 -0.01095 -0.003098 -0.012106 0.0066814 0.0050796 0.0010686 0.0047948 -0.0014445 -0.0065011 -0.020007 0 0 0 0 0 0 0 0 0 0 0 0 0 0 0 0 0
7.0313 0.0015317 0.0010852 -0.0093536 -0.0020372 -0.013792 0.011942 0.011783 0.007524 0.010821 -0.0079988 -0.011854 -0.027691 0 0 0 0 0 0 0 0 0 0 0 0 0 0 0 0 0
7.0352 0.0014447 0.0014868 -0.0015048 0.00071447 -0.0054978 0.0090566 0.009656 0.0076457 0.0096806 -0.010077 -0.011261 -0.032374 0 0 0 0 0 0 0 0 0 0 0 0 0 0 0 0 0
7.0391 0.00087735 0.0016528 0.0080439 0.003509 0.007829 -0.00082694 0.00042147 0.0015941 0.0028975 -0.0059457 -0.0044398 -0.031126 0 0 0 0 0 0 0 0 0 0 0 0 0 0 0 0 0
7.043 0.00026787 0.0016503 0.013707 0.0041773 0.01799 -0.011851 -0.009514 -0.006234 -0.0050342 0.0020804 0.005346 -0.029661 0 0 0 0 0 0 0 0 0 0 0 0 0 0 0 0 0
7.0469 6.6826e-05 0.0015566 0.012151 0.0015634 0.018774 -0.017211 -0.013658 -0.010288 -0.009631 0.0088156 0.012684 -0.034876 0 0 0 0 0 0 0 0 0 0 0 0 0 0 0 0 0
7.0508 0.00037297 0.0014176 0.0041281 -0.0032084 0.0096086 -0.013583 -0.009692 -0.0076411 -0.0086379 0.0096396 0.01298 -0.045933 0 0 0 0 0 0 0 0 0 0 0 0 0 0 0 0 0
7.0547 0.00083275 0.0012338 -0.0060609 -0.0070607 -0.0044175 -0.0032038 -0.00051225 0.00011631 -0.0027268 0.0038205 0.00539 -0.053477 0 0 0 0 0 0 0 0 0 0 0 0 0 0 0 0 0
7.0586 0.00092157 0.00096838 -0.013023 -0.0070548 -0.015747 0.0076764 0.008245 0.0080331 0.0049776 -0.0047839 -0.0062068 -0.04806 0 0 0 0 0 0 0 0 0 0 0 0 0 0 0 0 0
7.0625 0.00040304 0.0005795 -0.013249 -0.0027499 -0.018618 0.012789 0.011999 0.011064 0.010167 -0.010282 -0.015177 -0.029552 0 0 0 0 0 0 0 0 0 0 0 0 0 0 0 0 0
7.0664 -0.00041233 7.3734e-05 -0.0070055 0.0031972 -0.012058 0.0096026 0.0096491 0.0072295 0.0093644 -0.0087767 -0.016068 -0.0084807 0 0 0 0 0 0 0 0 0 0 0 0 0 0 0 0 0
7.0703 -0.00086306 -0.0004521 0.0018587 0.0068972 -0.00023158 0.00058434 0.0034095 -0.0012691 0.0022163 -0.0010086 -0.0080899 0.0018475 0 0 0 0 0 0 0 0 0 0 0 0 0 0 0 0 0
7.0742 -0.00048665 -0.0008313 0.0081316 0.006139 0.0099137 -0.0085279 -0.0031426 -0.0094932 -0.0073812 0.0081598 0.0042104 -0.0047498 0 0 0 0 0 0 0 0 0 0 0 0 0 0 0 0 0
7.0781 0.00050387 -0.00092396 0.0082848 0.0019522 0.012545 -0.012197 -0.0071116 -0.012739 -0.012904 0.012942 0.013648 -0.023591 0 0 0 0 0 0 0 0 0 0 0 0 0 0 0 0 0
7.082 0.0012618 -0.00073201 0.002601 -0.0024355 0.0063982 -0.0082527 -0.0072912 -0.0092575 -0.0093995 0.010276 0.014809 -0.043424 0 0 0 0 0 0 0 0 0 0 0 0 0 0 0 0 0
7.0859 0.00094052 -0.00043099 -0.0049636 -0.0042494 -0.0042584 0.00093026 -0.0041635 -0.0012185 0.0024192 0.0016142 0.0073485 -0.05395 0 0 0 0 0 0 0 0 0 0 0 0 0 0 0 0 0
7.0898 -0.00052743 -0.0002614 -0.0092057 -0.0031292 -0.012056 0.0097997 0.00052161 0.0065678 0.015664 -0.0080761 -0.0039166 -0.05076 0 0 0 0 0 0 0 0 0 0 0 0 0 0 0 0 0
7.0938 -0.0021849 -0.00033757 -0.0069509 -0.00089309 -0.011201 0.012824 0.0042927 0.0094428 0.021537 -0.013308 -0.012098 -0.035932 0 0 0 0 0 0 0 0 0 0 0 0 0 0 0 0 0
7.0977 -0.0026728 -0.0005246 0.00089194 0.00036433 -0.0014695 0.0077966 0.0048218 0.0056498 0.01564 -0.011244 -0.01248 -0.016233 0 0 0 0 0 0 0 0 0 0 0 0 0 0 0 0 0
7.1016 -0.0013309 -0.00050754 0.0098387 -3.8834e-05 0.011325 -0.0026775 0.0011785 -0.0025515 0.0014659 -0.0032725 -0.0052659 -0.00078384 0 0 0 0 0 0 0 0 0 0 0 0 0 0 0 0 0
7.1055 0.0011221 -3.1917e-05 0.014587 -0.0012696 0.01901 -0.012565 -0.0051426 -0.010133 -0.011857 0.005833 0.0047726 0.0021601 0 0 0 0 0 0 0 0 0 0 0 0 0 0 0 0 0
7.1094 0.0030023 0.00085861 0.012263 -0.0021674 0.016486 -0.01602 -0.010458 -0.012262 -0.016021 0.010701 0.011375 -0.010266 0 0 0 0 0 0 0 0 0 0 0 0 0 0 0 0 0
7.1133 0.0029503 0.0017856 0.0041368 -0.0023118 0.0051362 -0.011043 -0.010839 -0.0072509 -0.0092184 0.0085582 0.010621 -0.032041 0 0 0 0 0 0 0 0 0 0 0 0 0 0 0 0 0
7.1172 0.0010701 0.002255 -0.0051836 -0.0019942 -0.0081747 -0.0007625 -0.0048352 0.0023226 0.0031265 0.00095693 0.0031989 -0.049927 0 0 0 0 0 0 0 0 0 0 0 0 0 0 0 0 0
7.1211 -0.0010896 0.0019832 -0.010493 -0.0014485 -0.015715 0.0086116 0.0049587 0.01104 0.012707 -0.0071043 -0.0061561 -0.051506 0 0 0 0 0 0 0 0 0 0 0 0 0 0 0 0 0
7.125 -0.0017682 0.0010898 -0.0090046 -0.00043596 -0.013787 0.011818 0.012997 0.013795 0.014009 -0.010264 -0.011638 -0.034615 0 0 0 0 0 0 0 0 0 0 0 0 0 0 0 0 0
7.1289 -0.0004331 1.6323e-05 -0.0019253 0.0012961 -0.0046573 0.0078282 0.014208 0.008803 0.0071777 -0.0062294 -0.0099331 -0.010173 0 0 0 0 0 0 0 0 0 0 0 0 0 0 0 0 0
7.1328 0.0018103 -0.00075658 0.0062635 0.0033059 0.0054052 0.00019809 0.0075547 -0.0013023 -0.0032211 0.0026664 -0.0022315 0.0052898 0 0 0 0 0 0 0 0 0 0 0 0 0 0 0 0 0
7.1367 0.0031849 -0.00098058 0.010418 0.0045059 0.010264 -0.0055737 -0.0028968 -0.010881 -0.011587 0.010867 0.0065153 0.0021262 0 0 0 0 0 0 0 0 0 0 0 0 0 0 0 0 0
7.1406 0.0027238 -0.00072217 0.0078195 0.0041337 0.0074322 -0.0057109 -0.010413 -0.014428 -0.014072 0.013108 0.010658 -0.015304 0 0 0 0 0 0 0 0 0 0 0 0 0 0 0 0 0
7.1445 0.00097 -0.0002489 -4.0532e-05 0.0026718 -0.00089068 -0.0003906 -0.010073 -0.0097175 -0.0096064 0.0077812 0.0073733 -0.033142 0 0 0 0 0 0 0 0 0 0 0 0 0 0 0 0 0
7.1484 -0.00065523 0.00015071 -0.008162 0.0016075 -0.0093797 0.0066799 -0.0022085 0.00077484 0.00015589 -0.0020254 -0.0015418 -0.040131 0 0 0 0 0 0 0 0 0 0 0 0 0 0 0 0 0
7.1523 -0.0011447 0.00028628 -0.011041 0.0020458 -0.012593 0.010736 0.0076723 0.011055 0.011201 -0.010446 -0.01076 -0.036408 0 0 0 0 0 0 0 0 0 0 0 0 0 0 0 0 0
7.1563 -0.00064365 0.00010275 -0.0062685 0.0034595 -0.0079165 0.0087939 0.01256 0.014932 0.018148 -0.012459 -0.014762 -0.03133 0 0 0 0 0 0 0 0 0 0 0 0 0 0 0 0 0
7.1602 -3.6949e-05 -0.0003099 0.0036377 0.0039157 0.0028523 0.0013014 0.0087488 0.0097572 0.016611 -0.0069395 -0.011299 -0.033086 0 0 0 0 0 0 0 0 0 0 0 0 0 0 0 0 0
7.1641 7.5744e-05 -0.00071292 0.012585 0.0017846 0.014104 -0.0080644 -0.0015471 -0.0016505 0.006307 0.0026897 -0.0027617 -0.040445 0 0 0 0 0 0 0 0 0 0 0 0 0 0 0 0 0
7.168 -5.9153e-05 -0.0007787 0.014794 -0.0025454 0.01924 -0.014251 -0.011616 -0.01234 -0.0074589 0.010555 0.0054548 -0.044537 0 0 0 0 0 0 0 0 0 0 0 0 0 0 0 0 0
7.1719 0.00022795 -0.00026813 0.0086594 -0.0065862 0.01453 -0.013505 -0.014772 -0.015379 -0.016148 0.01189 0.0084908 -0.038448 0 0 0 0 0 0 0 0 0 0 0 0 0 0 0 0 0
7.1758 0.0011417 0.0007445 -0.0021125 -0.0075441 0.0018053 -0.0056578 -0.0088819 -0.008393 -0.013574 0.0059329 0.0051061 -0.024739 0 0 0 0 0 0 0 0 0 0 0 0 0 0 0 0 0
7.1797 0.0020456 0.001791 -0.010963 -0.0045501 -0.012041 0.0053159 0.0021876 0.0045648 -0.00088743 -0.0036077 -0.00171 -0.013172 0 0 0 0 0 0 0 0 0 0 0 0 0 0 0 0 0
7.1836 0.0020124 0.0022224 -0.012831 0.00055132 -0.018969 0.013182 0.011202 0.01535 0.013303 -0.010821 -0.0069218 -0.010842 0 0 0 0 0 0 0 0 0 0 0 0 0 0 0 0 0
7.1875 0.00074039 0.0016372 -0.0073605 0.0045115 -0.014889 0.013132 0.012435 0.016984 0.018588 -0.011274 -0.0068536 -0.014682 0 0 0 0 0 0 0 0 0 0 0 0 0 0 0 0 0
7.1914 -0.0011034 0.000221 0.0011716 0.0050006 -0.0025114 0.0051195 0.0054472 0.0083357 0.01037 -0.0048089 -0.0015074 -0.014168 0 0 0 0 0 0 0 0 0 0 0 0 0 0 0 0 0
7.1953 -0.0024586 -0.0013018 0.0069302 0.0021072 0.010224 -0.0056258 -0.004768 -0.0050711 -0.0063665 0.0043788 0.0056525 -0.0020323 0 0 0 0 0 0 0 0 0 0 0 0 0 0 0 0 0
7.1992 -0.0027812 -0.0021202 0.0063242 -0.0020082 0.015267 -0.011748 -0.0113 -0.014754 -0.020279 0.010449 0.010111 0.017375 0 0 0 0 0 0 0 0 0 0 0 0 0 0 0 0 0
7.2031 -0.0023896 -0.0018721 3.3245e-05 -0.0048023 0.0097002 -0.0087798 -0.010007 -0.014924 -0.02165 0.0096643 0.0091837 0.030649 0 0 0 0 0 0 0 0 0 0 0 0 0 0 0 0 0
7.207 -0.001951 -0.00085354 -0.0077593 -0.0049637 -0.0024677 0.0014871 -0.0021672 -0.00616 -0.0092441 0.0026759 0.0035299 0.027127 0 0 0 0 0 0 0 0 0 0 0 0 0 0 0 0 0
7.2109 -0.0016927 0.00025541 -0.012082 -0.0028857 -0.013073 0.011932 0.0066038 0.0053067 0.0089741 -0.0060888 -0.0034536 0.0091673 0 0 0 0 0 0 0 0 0 0 0 0 0 0 0 0 0
7.2148 -0.0011761 0.00091025 -0.010054 -4.4815e-06 -0.015142 0.014916 0.010282 0.01198 0.02154 -0.011385 -0.0077443 -0.0089456 0 0 0 0 0 0 0 0 0 0 0 0 0 0 0 0 0
7.2188 0.00013689 0.0010441 -0.0024255 0.0022092 -0.0072357 0.0076092 0.0064412 0.0099723 0.021267 -0.010367 -0.0069562 -0.013147 0 0 0 0 0 0 0 0 0 0 0 0 0 0 0 0 0
7.2227 0.0021197 0.00098621 0.006816 0.0028814 0.0058792 -0.0059977 -0.0023317 0.0011543 0.009599 -0.0040203 -0.001565 -0.0021951 0 0 0 0 0 0 0 0 0 0 0 0 0 0 0 0 0
7.2266 0.003817 0.001084 0.012495 0.0018549 0.016363 -0.017818 -0.010367 -0.0085118 -0.0050826 0.0038073 0.0053819 0.010703 0 0 0 0 0 0 0 0 0 0 0 0 0 0 0 0 0
7.2305 0.0040936 0.0013877 0.01104 -0.00041209 0.018096 -0.021062 -0.012709 -0.01297 -0.013445 0.0088257 0.0098372 0.0091419 0 0 0 0 0 0 0 0 0 0 0 0 0 0 0 0 0
7.2344 0.0025336 0.001655 0.0027057 -0.0029597 0.010222 -0.014468 -0.0081826 -0.0097007 -0.011127 0.0085951 0.0088889 -0.011863 0 0 0 0 0 0 0 0 0 0 0 0 0 0 0 0 0
7.2383 -0.0001789 0.0016211 -0.0081347 -0.0045518 -0.002516 -0.0026223 0.0001242 -0.00090432 -0.00087999 0.0035738 0.0024933 -0.040639 0 0 0 0 0 0 0 0 0 0 0 0 0 0 0 0 0
7.2422 -0.0026754 0.0012498 -0.015204 -0.0041797 -0.012688 0.0074257 0.0070457 0.0081102 0.0099041 -0.0032974 -0.0061548 -0.057822 0 0 0 0 0 0 0 0 0 0 0 0 0 0 0 0 0
7.2461 -0.0037349 0.00074292 -0.014122 -0.0017053 -0.014611 0.01064 0.0085812 0.012138 0.014177 -0.008096 -0.012102 -0.05216 0 0 0 0 0 0 0 0 0 0 0 0 0 0 0 0 0
7.25 -0.0029219 0.0003361 -0.0054739 0.0018312 -0.0077239 0.0066535 0.0041704 0.0090176 0.0094652 -0.007893 -0.011461 -0.029822 0 0 0 0 0 0 0 0 0 0 0 0 0 0 0 0 0
7.2539 -0.00071353 0.00010208 0.0051566 0.0046419 0.0031049 -0.00067994 -0.0032188 0.00076434 -0.0010245 -0.0024361 -0.0040104 -0.0092891 0 0 0 0 0 0 0 0 0 0 0 0 0 0 0 0 0
7.2578 0.0017966 -5.7942e-05 0.010639 0.0052448 0.010653 -0.0060472 -0.0090113 -0.0076667 -0.010748 0.0053678 0.0062247 -0.0060373 0 0 0 0 0 0 0 0 0 0 0 0 0 0 0 0 0
7.2617 0.0033812 -0.0002601 0.0071031 0.0034685 0.0099807 -0.0058634 -0.009706 -0.011313 -0.013949 0.010797 0.013181 -0.019858 0 0 0 0 0 0 0 0 0 0 0 0 0 0 0 0 0
7.2656 0.0031997 -0.00049839 -0.0032674 0.00065309 0.0017007 -0.00017232 -0.0048156 -0.0081918 -0.0090545 0.010109 0.012559 -0.035504 0 0 0 0 0 0 0 0 0 0 0 0 0 0 0 0 0
7.2695 0.0012372 -0.00065716 -0.013591 -0.0011959 -0.0083601 0.0075224 0.0029064 -0.00053653 0.0006018 0.0031792 0.0047038 -0.036153 0 0 0 0 0 0 0 0 0 0 0 0 0 0 0 0 0
7.2734 -0.0015611 -0.00064179 -0.016924 -0.00077802 -0.01301 0.01227 0.0090052 0.0066192 0.0090327 -0.0059993 -0.0055516 -0.018329 0 0 0 0 0 0 0 0 0 0 0 0 0 0 0 0 0
7.2773 -0.0036986 -0.00047793 -0.010904 0.0015499 -0.0085382 0.010519 0.0098114 0.0087141 0.011347 -0.011682 -0.012093 0.0044339 0 0 0 0 0 0 0 0 0 0 0 0 0 0 0 0 0
7.2813 -0.0040056 -0.00027737 0.00083939 0.0039435 0.0027416 0.0023319 0.0045664 0.0046745 0.0066643 -0.010237 -0.011549 0.012541 0 0 0 0 0 0 0 0 0 0 0 0 0 0 0 0 0
7.2852 -0.0024494 -0.00011564 0.011292 0.0043036 0.013983 -0.0083379 -0.0040019 -0.0024172 -0.0015535 -0.0027405 -0.0052906 -0.0031343 0 0 0 0 0 0 0 0 0 0 0 0 0 0 0 0 0
7.2891 -0.00021231 4.4679e-05 0.014647 0.0017619 0.018297 -0.015741 -0.0111 -0.0075162 -0.0078376 0.0056857 0.0019134 -0.033118 0 0 0 0 0 0 0 0 0 0 0 0 0 0 0 0 0
7.293 0.0011391 0.00030461 0.009701 -0.0026038 0.013166 -0.01575 -0.012617 -0.0071389 -0.008161 0.0094289 0.0053991 -0.056703 0 0 0 0 0 0 0 0 0 0 0 0 0 0 0 0 0
7.2969 0.00080238 0.00070338 7.1766e-05 -0.0063523 0.0018665 -0.0085213 -0.0076483 -0.0017117 -0.0023509 0.0062268 0.0036694 -0.058838 0 0 0 0 0 0 0 0 0 0 0 0 0 0 0 0 0
7.3008 -0.0007153 0.0011398 -0.0084182 -0.0072162 -0.0088511 0.0014614 0.0008226 0.0048839 0.0059162 -0.0014522 -0.0010143 -0.042341 0 0 0 0 0 0 0 0 0 0 0 0 0 0 0 0 0
7.3047 -0.0020967 0.0014141 -0.011232 -0.0045789 -0.01311 0.008166 0.0076641 0.0081304 0.011404 -0.008316 -0.0045606 -0.025052 0 0 0 0 0 0 0 0 0 0 0 0 0 0 0 0 0
7.3086 -0.0023055 0.0013517 -0.0074278 9.9988e-05 -0.0094018 0.0078623 0.0088092 0.0059559 0.010457 -0.0098686 -0.003875 -0.024382 0 0 0 0 0 0 0 0 0 0 0 0 0 0 0 0 0
7.3125 -0.001329 0.00090777 0.00018863 0.0042021 -0.0011538 0.001462 0.0038823 -6.172e-05 0.0031898 -0.0051782 0.0012773 -0.042523 0 0 0 0 0 0 0 0 0 0 0 0 0 0 0 0 0
7.3164 -6.8991e-06 0.00018136 0.0068321 0.0055911 0.0057461 -0.0062176 -0.0035598 -0.0060107 -0.0065005 0.0028279 0.0082371 -0.064948 0 0 0 0 0 0 0 0 0 0 0 0 0 0 0 0 0
7.3203 0.00077539 -0.00064635 0.0084103 0.0038821 0.006735 -0.0097064 -0.0084215 -0.0083343 -0.013086 0.0093306 0.012933 -0.073241 0 0 0 0 0 0 0 0 0 0 0 0 0 0 0 0 0
7.3242 0.0007432 -0.0013897 0.0038161 0.00052812 0.0013359 -0.0064203 -0.0075095 -0.0059844 -0.012588 0.010403 0.012011 -0.060785 0 0 0 0 0 0 0 0 0 0 0 0 0 0 0 0 0
7.3281 0.00023071 -0.001904 -0.0043331 -0.0022619 -0.006689 0.0017969 -0.0016571 -0.00077251 -0.0049947 0.0050968 0.0047363 -0.037691 0 0 0 0 0 0 0 0 0 0 0 0 0 0 0 0 0
7.332 -0.00029481 -0.0020981 -0.011076 -0.0029853 -0.011783 0.0099535 0.0049336 0.0040051 0.0055494 -0.004021 -0.0061416 -0.021169 0 0 0 0 0 0 0 0 0 0 0 0 0 0 0 0 0
7.3359 -0.00061436 -0.0019395 -0.01206 -0.0017074 -0.010114 0.013016 0.0076235 0.0055792 0.013059 -0.012063 -0.015237 -0.020552 0 0 0 0 0 0 0 0 0 0 0 0 0 0 0 0 0
7.3398 -0.00073109 -0.001464 -0.0063841 0.00017749 -0.0020118 0.0088698 0.0044581 0.0031529 0.013281 -0.014339 -0.017201 -0.030468 0 0 0 0 0 0 0 0 0 0 0 0 0 0 0 0 0
7.3438 -0.00064228 -0.00078242 0.0026149 0.0010248 0.0081759 -0.00052845 -0.0026492 -0.0018452 0.0063445 -0.0091387 -0.01012 -0.037564 0 0 0 0 0 0 0 0 0 0 0 0 0 0 0 0 0
7.3477 -0.0002913 -6.4293e-05 0.0093916 7.6572e-05 0.014735 -0.010303 -0.009325 -0.0066166 -0.0032721 0.00080134 0.0025427 -0.033558 0 0 0 0 0 0 0 0 0 0 0 0 0 0 0 0 0
7.3516 0.00023884 0.00051007 0.0098374 -0.0020875 0.014089 -0.01538 -0.011578 -0.0084386 -0.0095495 0.0094802 0.013335 -0.02201 0 0 0 0 0 0 0 0 0 0 0 0 0 0 0 0 0
7.3555 0.00060642 0.00081741 0.0040226 -0.0040236 0.0069249 -0.013283 -0.0081039 -0.0060496 -0.0087377 0.011273 0.015326 -0.012937 0 0 0 0 0 0 0 0 0 0 0 0 0 0 0 0 0
7.3594 0.00043154 0.00084989 -0.0039483 -0.004448 -0.0023668 -0.0055149 -0.00073664 -0.00038214 -0.0016791 0.0048687 0.0069587 -0.011487 0 0 0 0 0 0 0 0 0 0 0 0 0 0 0 0 0
7.3633 -0.00031216 0.00072383 -0.0088581 -0.0031067 -0.0085061 0.0032877 0.006886 0.0057569 0.0068569 -0.0054247 -0.0063805 -0.012483 0 0 0 0 0 0 0 0 0 0 0 0 0 0 0 0 0
7.3672 -0.0011872 0.00061177 -0.0079174 -0.00091135 -0.0085174 0.0080597 0.011328 0.0090451 0.011308 -0.012387 -0.015685 -0.0064625 0 0 0 0 0 0 0 0 0 0 0 0 0 0 0 0 0
7.3711 -0.0016656 0.00061771 -0.0023983 0.00073674 -0.0033144 0.006377 0.010888 0.0074715 0.0087974 -0.010977 -0.014502 0.0089219 0 0 0 0 0 0 0 0 0 0 0 0 0 0 0 0 0
7.375 -0.0016439 0.00067481 0.0036181 0.00096182 0.0031556 8.8794e-07 0.0061482 0.0016413 0.00074743 -0.0020764 -0.0035134 0.024004 0 0 0 0 0 0 0 0 0 0 0 0 0 0 0 0 0
7.3789 -0.0015414 0.00056163 0.0062079 4.4728e-05 0.0064762 -0.0062081 -0.00040459 -0.0053295 -0.0082089 0.0080614 0.0099303 0.02444 0 0 0 0 0 0 0 0 0 0 0 0 0 0 0 0 0
7.3828 -0.0018317 6.4784e-05 0.0040644 -0.00079941 0.0043991 -0.0074659 -0.0054305 -0.0094766 -0.013108 0.012358 0.017029 0.0045013 0 0 0 0 0 0 0 0 0 0 0 0 0 0 0 0 0
7.3867 -0.0024792 -0.000809 -0.0010708 -0.00035483 -0.0019139 -0.0023074 -0.0062289 -0.008347 -0.011468 0.0080093 0.013624 -0.026161 0 0 0 0 0 0 0 0 0 0 0 0 0 0 0 0 0
7.3906 -0.0028956 -0.0017446 -0.0058871 0.001633 -0.0086031 0.0063097 -0.0022077 -0.0026033 -0.0044778 -0.0016991 0.0027528 -0.049065 0 0 0 0 0 0 0 0 0 0 0 0 0 0 0 0 0
7.3945 -0.0024964 -0.0022639 -0.0075855 0.0041948 -0.011302 0.012866 0.004477 0.0042534 0.0038894 -0.010044 -0.0079424 -0.051266 0 0 0 0 0 0 0 0 0 0 0 0 0 0 0 0 0
7.3984 -0.0012908 -0.002034 -0.0052535 0.0057799 -0.0076659 0.012902 0.009836 0.008009 0.0091614 -0.011734 -0.011706 -0.034942 0 0 0 0 0 0 0 0 0 0 0 0 0 0 0 0 0
7.4023 0.00011518 -0.0011145 -4.6861e-05 0.0053163 0.0010916 0.0059551 0.010376 0.0064187 0.0087799 -0.0062993 -0.0070009 -0.014212 0 0 0 0 0 0 0 0 0 0 0 0 0 0 0 0 0
7.4063 0.0010927 5.9321e-05 0.0055393 0.002899 0.010566 -0.0041264 0.0055038 0.00068369 0.0034279 0.0021703 0.0020971 -0.0028439 0 0 0 0 0 0 0 0 0 0 0 0 0 0 0 0 0
7.4102 0.00151 0.00095915 0.0088079 -0.00034954 0.015475 -0.01165 -0.0017841 -0.0053105 -0.0033965 0.0082158 0.0091733 -0.0041115 0 0 0 0 0 0 0 0 0 0 0 0 0 0 0 0 0
7.4141 0.0016525 0.0013005 0.0080327 -0.003032 0.012782 -0.012604 -0.006739 -0.0075363 -0.0073842 0.0085263 0.0097963 -0.010951 0 0 0 0 0 0 0 0 0 0 0 0 0 0 0 0 0
7.418 0.0017021 0.00118 0.0033433 -0.0042142 0.0037754 -0.0069735 -0.0061362 -0.0044583 -0.0059763 0.0035355 0.0040746 -0.014478 0 0 0 0 0 0 0 0 0 0 0 0 0 0 0 0 0
7.4219 0.0014602 0.00092922 -0.0031053 -0.0036825 -0.0064066 0.0015103 -0.00062103 0.0020026 -1.9769e-05 -0.0033838 -0.0037992 -0.011929 0 0 0 0 0 0 0 0 0 0 0 0 0 0 0 0 0
7.4258 0.00070654 0.00083264 -0.0080217 -0.0017664 -0.011791 0.007818 0.0057279 0.0077897 0.006592 -0.0080947 -0.0083548 -0.0072623 0 0 0 0 0 0 0 0 0 0 0 0 0 0 0 0 0
7.4297 -0.00022752 0.00094127 -0.0087325 0.00090628 -0.0093549 0.0086446 0.0083793 0.0093689 0.0092699 -0.0078673 -0.0062203 -0.0056842 0 0 0 0 0 0 0 0 0 0 0 0 0 0 0 0 0
7.4336 -0.00047615 0.001098 -0.0048859 0.0035048 -0.0010645 0.0042126 0.0056428 0.0059282 0.0057241 -0.0026592 0.0017813 -0.0087988 0 0 0 0 0 0 0 0 0 0 0 0 0 0 0 0 0
7.4375 0.00053484 0.0010985 0.001075 0.0050948 0.0073035 -0.0020634 -0.0002072 -0.00026295 -0.0023362 0.0048552 0.010961 -0.014876 0 0 0 0 0 0 0 0 0 0 0 0 0 0 0 0 0
7.4414 0.0022312 0.00082828 0.0052326 0.0049923 0.00989 -0.0057224 -0.0047412 -0.0054167 -0.010057 0.010555 0.015461 -0.022389 0 0 0 0 0 0 0 0 0 0 0 0 0 0 0 0 0
7.4453 0.0030552 0.00029287 0.0046674 0.0032766 0.0045817 -0.0039438 -0.0046308 -0.0065804 -0.012465 0.011074 0.011918 -0.031698 0 0 0 0 0 0 0 0 0 0 0 0 0 0 0 0 0
7.4492 0.001787 -0.00041494 -0.0004906 0.00097419 -0.0055759 0.0027219 9.8791e-05 -0.0033097 -0.0077696 0.0058904 0.0018477 -0.042826 0 0 0 0 0 0 0 0 0 0 0 0 0 0 0 0 0
7.4531 -0.0011189 -0.0011337 -0.0068984 -0.00048393 -0.014259 0.010547 0.0062923 0.0022135 0.0012899 -0.0020727 -0.0089992 -0.052602 0 0 0 0 0 0 0 0 0 0 0 0 0 0 0 0 0
7.457 -0.0035808 -0.0016377 -0.010018 -0.00029281 -0.015773 0.014701 0.0099088 0.0065227 0.0090519 -0.0080807 -0.01419 -0.055695 0 0 0 0 0 0 0 0 0 0 0 0 0 0 0 0 0
7.4609 -0.0035284 -0.001697 -0.0071182 0.0010391 -0.0085241 0.012096 0.0085433 0.0068495 0.010568 -0.0086325 -0.010805 -0.04952 0 0 0 0 0 0 0 0 0 0 0 0 0 0 0 0 0
7.4648 -0.00075404 -0.001215 0.00070727 0.0020453 0.0039961 0.0033817 0.0026685 0.0027207 0.004908 -0.003848 -0.001303 -0.037956 0 0 0 0 0 0 0 0 0 0 0 0 0 0 0 0 0
7.4688 0.0027611 -0.00035019 0.0089603 0.0015263 0.015194 -0.007193 -0.0048204 -0.00364 -0.004087 0.0026243 0.0083065 -0.029205 0 0 0 0 0 0 0 0 0 0 0 0 0 0 0 0 0
7.4727 0.0044517 0.00052115 0.012491 -0.00037685 0.019106 -0.014112 -0.010172 -0.0084076 -0.01022 0.0062016 0.012606 -0.029058 0 0 0 0 0 0 0 0 0 0 0 0 0 0 0 0 0
7.4766 0.0032983 0.0010291 0.008887 -0.0022505 0.013762 -0.013832 -0.010593 -0.0083417 -0.0090183 0.0045577 0.010114 -0.036056 0 0 0 0 0 0 0 0 0 0 0 0 0 0 0 0 0
7.4805 0.00056304 0.001063 0.00024047 -0.002622 0.0023024 -0.0069467 -0.0056407 -0.002933 -0.00081763 -0.00092548 0.0035466 -0.043524 0 0 0 0 0 0 0 0 0 0 0 0 0 0 0 0 0
7.4844 -0.0014714 0.00083332 -0.0080266 -0.0012602 -0.0088205 0.0021389 0.0023263 0.0048912 0.0092618 -0.0063683 -0.0027274 -0.046461 0 0 0 0 0 0 0 0 0 0 0 0 0 0 0 0 0
7.4883 -0.0015017 0.00067026 -0.01065 0.00062104 -0.013596 0.007923 0.009055 0.010276 0.014536 -0.0081553 -0.0056801 -0.046029 0 0 0 0 0 0 0 0 0 0 0 0 0 0 0 0 0
7.4922 -8.4965e-05 0.00072484 -0.0060533 0.0014532 -0.010006 0.0072289 0.010606 0.0095143 0.011123 -0.0051821 -0.0048531 -0.046798 0 0 0 0 0 0 0 0 0 0 0 0 0 0 0 0 0
7.4961 0.0012432 0.000838 0.0025144 0.00070771 -0.0011828 0.0011501 0.005872 0.0027258 0.00057242 0.0007735 -0.0015638 -0.049807 0 0 0 0 0 0 0 0 0 0 0 0 0 0 0 0 0
7.5 0.0015268 0.000696 0.0091066 -0.00067222 0.0066524 -0.0057564 -0.002299 -0.0058844 -0.011026 0.0063907 0.0024699 -0.0495 0 0 0 0 0 0 0 0 0 0 0 0 0 0 0 0 0
7.5039 0.0010311 0.00013016 0.0090734 -0.0011697 0.0082271 -0.008511 -0.0085753 -0.010668 -0.016891 0.0086955 0.0057266 -0.038898 0 0 0 0 0 0 0 0 0 0 0 0 0 0 0 0 0
7.5078 0.00051311 -0.00070919 0.0021862 -6.82e-05 0.0026076 -0.0049975 -0.0086584 -0.0083925 -0.013822 0.0064419 0.0067771 -0.018376 0 0 0 0 0 0 0 0 0 0 0 0 0 0 0 0 0
7.5117 0.00016315 -0.0014522 -0.0072509 0.0019398 -0.006319 0.0026594 -0.0024675 -0.00055451 -0.0040945 0.00058486 0.0045354 0.0015112 0 0 0 0 0 0 0 0 0 0 0 0 0 0 0 0 0
7.5156 -0.00050459 -0.0017789 -0.013314 0.0033876 -0.012546 0.0095049 0.0055399 0.0076016 0.0061661 -0.0061054 -0.00071154 0.0076367 0 0 0 0 0 0 0 0 0 0 0 0 0 0 0 0 0
7.5195 -0.0017348 -0.0016186 -0.01232 0.0032442 -0.01192 0.010994 0.0094607 0.010697 0.010947 -0.010191 -0.0065189 -0.0038133 0 0 0 0 0 0 0 0 0 0 0 0 0 0 0 0 0
7.5234 -0.0027802 -0.0011302 -0.0050242 0.0016016 -0.0046743 0.0059153 0.0062884 0.006841 0.0080133 -0.0092607 -0.0091843 -0.02275 0 0 0 0 0 0 0 0 0 0 0 0 0 0 0 0 0
7.5273 -0.0023913 -0.00052921 0.0041505 -0.00064105 0.0050067 -0.0028807 -0.0018188 -0.0012821 5.7741e-06 -0.0034796 -0.0063366 -0.033428 0 0 0 0 0 0 0 0 0 0 0 0 0 0 0 0 0
7.5313 -0.00020072 5.4977e-05 0.010065 -0.0026021 0.011834 -0.010356 -0.0091449 -0.0084464 -0.0075063 0.0040708 0.00076443 -0.028686 0 0 0 0 0 0 0 0 0 0 0 0 0 0 0 0 0
7.5352 0.0024959 0.0005805 0.0099282 -0.0039003 0.012603 -0.012457 -0.010651 -0.010375 -0.0095873 0.0089387 0.0075338 -0.016751 0 0 0 0 0 0 0 0 0 0 0 0 0 0 0 0 0
7.5391 0.0036137 0.0010063 0.0046169 -0.0044711 0.0077605 -0.0085236 -0.0055476 -0.0062435 -0.0048657 0.0080965 0.0092644 -0.013455 0 0 0 0 0 0 0 0 0 0 0 0 0 0 0 0 0
7.543 0.0021576 0.0012462 -0.0022365 -0.0041669 0.00071782 -0.0014619 0.002452 0.0012221 0.0038148 0.0021421 0.0048238 -0.0265 0 0 0 0 0 0 0 0 0 0 0 0 0 0 0 0 0
7.5469 -0.00071926 0.0012186 -0.0065532 -0.0027635 -0.004367 0.0042769 0.0081021 0.0076809 0.011212 -0.0048595 -0.0023066 -0.046595 0 0 0 0 0 0 0 0 0 0 0 0 0 0 0 0 0
7.5508 -0.0026426 0.00092548 -0.0060892 -0.0004329 -0.0049499 0.0055184 0.0083146 0.0096771 0.012793 -0.0080521 -0.0066865 -0.054549 0 0 0 0 0 0 0 0 0 0 0 0 0 0 0 0 0
7.5547 -0.0021641 0.00046335 -0.0015492 0.001911 -0.0014249 0.0022002 0.0038216 0.0063232 0.0073552 -0.0051757 -0.0051357 -0.038675 0 0 0 0 0 0 0 0 0 0 0 0 0 0 0 0 0
7.5586 -9.8143e-05 -4.4684e-05 0.003913 0.0029724 0.0031786 -0.0028142 -0.0019916 -0.00042639 -0.0022584 0.0018178 0.00095074 -0.0068781 0 0 0 0 0 0 0 0 0 0 0 0 0 0 0 0 0
7.5625 0.0012545 -0.00051834 0.0065208 0.0020215 0.0050141 -0.0056823 -0.005679 -0.0068192 -0.010743 0.0081346 0.0069518 0.017976 0 0 0 0 0 0 0 0 0 0 0 0 0 0 0 0 0
7.5664 0.00026493 -0.00092246 0.0041327 -0.00036772 0.0019005 -0.0040155 -0.005675 -0.0092074 -0.01335 0.009484 0.0086665 0.016062 0 0 0 0 0 0 0 0 0 0 0 0 0 0 0 0 0
7.5703 -0.0025387 -0.0012236 -0.0022941 -0.0025287 -0.0049527 0.0016561 -0.0025834 -0.0060717 -0.0086601 0.0049605 0.0051759 -0.013244 0 0 0 0 0 0 0 0 0 0 0 0 0 0 0 0 0
7.5742 -0.0050175 -0.0013764 -0.0090303 -0.0028161 -0.011287 0.0081886 0.001699 0.0008656 0.00052836 -0.0025153 -0.0010961 -0.050608 0 0 0 0 0 0 0 0 0 0 0 0 0 0 0 0 0
7.5781 -0.0053709 -0.0013676 -0.011748 -0.00078825 -0.012384 0.011666 0.0050031 0.0073472 0.0088042 -0.0083227 -0.0065808 -0.071625 0 0 0 0 0 0 0 0 0 0 0 0 0 0 0 0 0
7.582 -0.0035849 -0.0012521 -0.0083351 0.0024513 -0.0064104 0.009705 0.0055883 0.00909 0.011362 -0.0091955 -0.0088778 -0.064739 0 0 0 0 0 0 0 0 0 0 0 0 0 0 0 0 0
7.5859 -0.0011189 -0.0011104 -0.00047364 0.0049893 0.003875 0.0029134 0.002728 0.0046963 0.0068954 -0.0051358 -0.0075954 -0.038062 0 0 0 0 0 0 0 0 0 0 0 0 0 0 0 0 0
7.5898 0.00062561 -0.00094742 0.0072837 0.0053435 0.012602 -0.005341 -0.0027074 -0.0031185 -0.0016351 0.00088665 -0.0038367 -0.011141 0 0 0 0 0 0 0 0 0 0 0 0 0 0 0 0 0
7.5938 0.0014161 -0.00065155 0.010484 0.0033461 0.014676 -0.010765 -0.0081639 -0.0091561 -0.0088573 0.0050115 0.00059896 0.00013253 0 0 0 0 0 0 0 0 0 0 0 0 0 0 0 0 0
7.5977 0.0018982 -9.7523e-05 0.007769 0.00016087 0.0093202 -0.010576 -0.010456 -0.0093002 -0.010296 0.0049002 0.0037226 -0.0067268 0 0 0 0 0 0 0 0 0 0 0 0 0 0 0 0 0
7.6016 0.0024879 0.00067595 0.0017341 -0.0024653 0.00058169 -0.0051392 -0.0077646 -0.0034518 -0.0050734 0.0010385 0.0039154 -0.022451 0 0 0 0 0 0 0 0 0 0 0 0 0 0 0 0 0
7.6055 0.0028131 0.0013957 -0.0030065 -0.003212 -0.0056163 0.0021986 -0.0012504 0.0044154 0.0036232 -0.0037297 0.00088001 -0.03546 0 0 0 0 0 0 0 0 0 0 0 0 0 0 0 0 0
7.6094 0.0022958 0.0017042 -0.0031216 -0.0018989 -0.0056441 0.0070441 0.0052402 0.0091508 0.010527 -0.0060552 -0.0036214 -0.040471 0 0 0 0 0 0 0 0 0 0 0 0 0 0 0 0 0
7.6133 0.0010921 0.0014356 0.0011675 0.00045733 -0.00045262 0.0065681 0.0075975 0.0080562 0.011453 -0.0041816 -0.0063805 -0.040194 0 0 0 0 0 0 0 0 0 0 0 0 0 0 0 0 0
7.6172 0.00018501 0.0007741 0.0064194 0.0022941 0.0055247 0.0012214 0.0044133 0.0025442 0.005759 0.00097386 -0.0049211 -0.040496 0 0 0 0 0 0 0 0 0 0 0 0 0 0 0 0 0
7.6211 0.00040854 0.00013195 0.0085173 0.0025381 0.0077197 -0.0055133 -0.0018188 -0.0032248 -0.0033053 0.006413 0.00025728 -0.044119 0 0 0 0 0 0 0 0 0 0 0 0 0 0 0 0 0
7.625 0.0014546 -0.00016837 0.0055037 0.0013859 0.0044145 -0.0092308 -0.0063702 -0.0054347 -0.010523 0.0089506 0.0055042 -0.048114 0 0 0 0 0 0 0 0 0 0 0 0 0 0 0 0 0
7.6289 0.0020327 -0.00013722 -0.0012348 0.00021189 -0.0025577 -0.0073219 -0.0056822 -0.0030592 -0.011799 0.0071932 0.0065593 -0.04668 0 0 0 0 0 0 0 0 0 0 0 0 0 0 0 0 0
7.6328 0.0011404 -7.7695e-05 -0.0080402 0.00051213 -0.0093611 -0.00064107 3.8454e-05 0.0018657 -0.0066269 0.002322 0.0019779 -0.037008 0 0 0 0 0 0 0 0 0 0 0 0 0 0 0 0 0
7.6367 -0.0008356 -0.00030674 -0.011363 0.002579 -0.012478 0.0069285 0.0069763 0.0058883 0.0015496 -0.0027846 -0.0054764 -0.023488 0 0 0 0 0 0 0 0 0 0 0 0 0 0 0 0 0
7.6406 -0.0023744 -0.00088696 -0.0098207 0.0049971 -0.010347 0.010796 0.010436 0.0062962 0.0074061 -0.005429 -0.010828 -0.016468 0 0 0 0 0 0 0 0 0 0 0 0 0 0 0 0 0
7.6445 -0.0022422 -0.0015872 -0.0047644 0.0055537 -0.0038183 0.0084869 0.0080599 0.0025015 0.0070835 -0.0046911 -0.010693 -0.025376 0 0 0 0 0 0 0 0 0 0 0 0 0 0 0 0 0
7.6484 -0.00067055 -0.002069 0.00075233 0.0030106 0.004322 0.0012205 0.0012453 -0.0037734 0.00074649 -0.0017728 -0.0057197 -0.05056 0 0 0 0 0 0 0 0 0 0 0 0 0 0 0 0 0
7.6523 0.00088815 -0.0021097 0.0038169 -0.0016709 0.010462 -0.0067789 -0.0060362 -0.009314 -0.0073662 0.00096272 0.00028765 -0.080408 0 0 0 0 0 0 0 0 0 0 0 0 0 0 0 0 0
7.6563 0.0011615 -0.0016871 0.0032279 -0.0057761 0.011738 -0.010884 -0.009915 -0.010902 -0.011587 0.0015059 0.0035774 -0.097492 0 0 0 0 0 0 0 0 0 0 0 0 0 0 0 0 0
7.6602 0.00019537 -0.00091869 -5.3626e-06 -0.0067549 0.0076298 -0.0089679 -0.0088643 -0.007052 -0.0085404 -0.00065225 0.0031469 -0.090619 0 0 0 0 0 0 0 0 0 0 0 0 0 0 0 0 0
7.6641 -0.00086226 2.2521e-05 -0.0034161 -0.004139 0.00060338 -0.0027277 -0.0042035 0.00078066 0.00050872 -0.0042751 0.00085344 -0.063843 0 0 0 0 0 0 0 0 0 0 0 0 0 0 0 0 0
7.668 -0.001001 0.00092783 -0.0046131 9.2474e-05 -0.0050473 0.0034816 0.0010854 0.008504 0.010281 -0.007052 -0.00066059 -0.034532 0 0 0 0 0 0 0 0 0 0 0 0 0 0 0 0 0
7.6719 -0.00027025 0.00155 -0.0027096 0.0030068 -0.0058653 0.0055917 0.0041923 0.011562 0.014743 -0.0068431 -8.9726e-05 -0.020906 0 0 0 0 0 0 0 0 0 0 0 0 0 0 0 0 0
7.6758 0.00051242 0.0016706 0.0011847 0.0028674 -0.0017022 0.0025752 0.0038584 0.0079341 0.010905 -0.0029574 0.0020457 -0.028656 0 0 0 0 0 0 0 0 0 0 0 0 0 0 0 0 0
7.6797 0.00080978 0.0012406 0.0046921 0.0002611 0.0039755 -0.0028829 0.00076193 -0.00014453 0.00073051 0.0031845 0.0043841 -0.047805 0 0 0 0 0 0 0 0 0 0 0 0 0 0 0 0 0
7.6836 0.00092904 0.00047022 0.0056472 -0.0025528 0.0064721 -0.0062918 -0.0030215 -0.0073356 -0.01001 0.0085405 0.0058074 -0.06247 0 0 0 0 0 0 0 0 0 0 0 0 0 0 0 0 0
7.6875 0.0014775 -0.00025607 0.0033945 -0.0033821 0.0033204 -0.0045298 -0.0051161 -0.0087586 -0.01519 0.010087 0.0057108 -0.064696 0 0 0 0 0 0 0 0 0 0 0 0 0 0 0 0 0
7.6914 0.0023868 -0.00061552 -0.0008777 -0.0015243 -0.0038039 0.0019205 -0.0040613 -0.0034664 -0.011978 0.006783 0.0038046 -0.059738 0 0 0 0 0 0 0 0 0 0 0 0 0 0 0 0 0
7.6953 0.0027146 -0.00055331 -0.0048904 0.0020334 -0.010213 0.0092253 -0.0001707 0.004835 -0.00255 0.00050644 0.00026306 -0.05823 0 0 0 0 0 0 0 0 0 0 0 0 0 0 0 0 0
7.6992 0.0015867 -0.0002885 -0.006573 0.0054579 -0.011529 0.012736 0.0044386 0.01045 0.0071456 -0.0049151 -0.0037614 -0.063297 0 0 0 0 0 0 0 0 0 0 0 0 0 0 0 0 0
7.7031 -0.00067443 -0.00012046 -0.0051326 0.0071277 -0.0066971 0.010041 0.0068604 0.0097365 0.010921 -0.0061744 -0.0061755 -0.065795 0 0 0 0 0 0 0 0 0 0 0 0 0 0 0 0 0
7.707 -0.0025161 -0.00020665 -0.0013808 0.006268 0.0014368 0.0024924 0.0051029 0.0034889 0.0062079 -0.0027788 -0.0051813 -0.053063 0 0 0 0 0 0 0 0 0 0 0 0 0 0 0 0 0
7.7109 -0.0024301 -0.00048578 0.0027368 0.0031067 0.0081808 -0.0057134 -0.00046757 -0.0039589 -0.0040831 0.0025564 -0.00097695 -0.023027 0 0 0 0 0 0 0 0 0 0 0 0 0 0 0 0 0
7.7148 -0.00036262 -0.00076799 0.0051265 -0.0012256 0.010046 -0.010179 -0.0069896 -0.0079581 -0.013061 0.0058121 0.0037605 0.010474 0 0 0 0 0 0 0 0 0 0 0 0 0 0 0 0 0
7.7188 0.0021462 -0.00087023 0.0046192 -0.0050081 0.0067264 -0.0089289 -0.01064 -0.0065519 -0.014124 0.004513 0.005529 0.027435 0 0 0 0 0 0 0 0 0 0 0 0 0 0 0 0 0
7.7227 0.0032911 -0.00067944 0.0016563 -0.0065886 0.0009736 -0.0034539 -0.0090595 -0.0012677 -0.0054766 -0.00056083 0.0027308 0.018325 0 0 0 0 0 0 0 0 0 0 0 0 0 0 0 0 0
7.7266 0.0025527 -0.00014746 -0.0018273 -0.0052853 -0.0032671 0.0023392 -0.0030953 0.0043845 0.0082148 -0.0059951 -0.0028368 -0.0075768 0 0 0 0 0 0 0 0 0 0 0 0 0 0 0 0 0
7.7305 0.0010095 0.00069567 -0.0034493 -0.001971 -0.00324 0.0045405 0.0034824 0.0072365 0.018494 -0.0081345 -0.0071772 -0.029932 0 0 0 0 0 0 0 0 0 0 0 0 0 0 0 0 0
7.7344 0.00017432 0.0016759 -0.0019154 0.0012819 0.00097981 0.0016106 0.0063335 0.0060434 0.018655 -0.0054776 -0.0071144 -0.034011 0 0 0 0 0 0 0 0 0 0 0 0 0 0 0 0 0
7.7383 0.000538 0.0024414 0.0019086 0.002484 0.0064149 -0.0046286 0.0035117 0.0017348 0.0083884 0.00049158 -0.0026668 -0.02119 0 0 0 0 0 0 0 0 0 0 0 0 0 0 0 0 0
7.7422 0.0012197 0.0025737 0.0052828 0.0010826 0.0088306 -0.0099938 -0.0030342 -0.0033172 -0.0058981 0.0063574 0.0030969 -0.0046871 0 0 0 0 0 0 0 0 0 0 0 0 0 0 0 0 0
7.7461 0.00096736 0.0018335 0.0053124 -0.0016799 0.0053924 -0.010462 -0.0086191 -0.0064484 -0.015463 0.00882 0.0064093 0.003825 0 0 0 0 0 0 0 0 0 0 0 0 0 0 0 0 0
7.75 -0.00055861 0.00037464 0.0010561 -0.0037281 -0.0031561 -0.0048077 -0.008992 -0.0059148 -0.015189 0.0064813 0.0053473 0.0032044 0 0 0 0 0 0 0 0 0 0 0 0 0 0 0 0 0
7.7539 -0.0024711 -0.0012635 -0.0055111 -0.0036691 -0.012384 0.004314 -0.0033515 -0.0018485 -0.0067548 0.00053397 0.00075815 -0.00023222 0 0 0 0 0 0 0 0 0 0 0 0 0 0 0 0 0
7.7578 -0.0035241 -0.0024189 -0.010554 -0.0016673 -0.016647 0.011721 0.0049636 0.0035644 0.0032032 -0.0058355 -0.0046441 -0.002588 0 0 0 0 0 0 0 0 0 0 0 0 0 0 0 0 0
7.7617 -0.0032313 -0.0026559 -0.010868 0.00090644 -0.012809 0.012875 0.010684 0.0071144 0.0082494 -0.0090349 -0.0079236 -0.0072888 0 0 0 0 0 0 0 0 0 0 0 0 0 0 0 0 0
7.7656 -0.0021692 -0.001972 -0.0060902 0.0025735 -0.0026677 0.0068824 0.010204 0.00651 0.0065597 -0.0070037 -0.0072502 -0.019562 0 0 0 0 0 0 0 0 0 0 0 0 0 0 0 0 0
7.7695 -0.0013009 -0.00075141 0.00096928 0.0026163 0.0079009 -0.0027395 0.0040294 0.0020277 0.0013963 -0.000569 -0.0026455 -0.037121 0 0 0 0 0 0 0 0 0 0 0 0 0 0 0 0 0
7.7734 -0.0010924 0.00046147 0.0061558 0.0011762 0.012744 -0.010225 -0.0036484 -0.0034646 -0.0021899 0.0067026 0.0037644 -0.048465 0 0 0 0 0 0 0 0 0 0 0 0 0 0 0 0 0
7.7773 -0.0012597 0.001216 0.0066869 -0.0011484 0.0095567 -0.011279 -0.0078801 -0.0063875 -0.0013989 0.010418 0.008281 -0.04239 0 0 0 0 0 0 0 0 0 0 0 0 0 0 0 0 0
7.7813 -0.0012415 0.0013229 0.0029049 -0.0036103 0.0013389 -0.0058295 -0.0062863 -0.0049837 0.002691 0.0081123 0.0074 -0.01997 0 0 0 0 0 0 0 0 0 0 0 0 0 0 0 0 0
7.7852 -0.00079466 0.00090491 -0.0020742 -0.0053457 -0.0058506 0.0020606 -0.00046845 -0.00059233 0.0066799 0.0010501 0.00035675 0.003593 0 0 0 0 0 0 0 0 0 0 0 0 0 0 0 0 0
7.7891 -0.00013272 0.00033215 -0.0045008 -0.0054852 -0.007128 0.0069904 0.0053435 0.0033637 0.0077604 -0.0063618 -0.0093605 0.010563 0 0 0 0 0 0 0 0 0 0 0 0 0 0 0 0 0
7.793 0.00039017 4.1514e-05 -0.0024668 -0.0036534 -0.0019327 0.0057479 0.0072999 0.0039247 0.0055227 -0.0093867 -0.015427 -0.0042403 0 0 0 0 0 0 0 0 0 0 0 0 0 0 0 0 0
7.7969 0.00060579 0.00028304 0.0028626 -0.00054741 0.005956 -0.00078145 0.0044529 0.000729 0.001637 -0.0061174 -0.012894 -0.028853 0 0 0 0 0 0 0 0 0 0 0 0 0 0 0 0 0
7.8008 0.00054944 0.00092578 0.007992 0.0021368 0.011187 -0.0083869 -0.00084017 -0.0038401 -0.0017074 0.001277 -0.0023254 -0.044509 0 0 0 0 0 0 0 0 0 0 0 0 0 0 0 0 0
7.8047 0.00028248 0.0014878 0.0093189 0.0027441 0.010244 -0.012235 -0.0047154 -0.0064928 -0.0031021 0.0080965 0.0097609 -0.041486 0 0 0 0 0 0 0 0 0 0 0 0 0 0 0 0 0
7.8086 -0.00017518 0.0014341 0.0054601 0.00099461 0.0033252 -0.0096987 -0.0044556 -0.0053894 -0.0022627 0.010268 0.015222 -0.026269 0 0 0 0 0 0 0 0 0 0 0 0 0 0 0 0 0
7.8125 -0.00072635 0.00056599 -0.0017661 -0.0015913 -0.0060689 -0.0017412 -0.00023839 -0.0013152 0.00021473 0.0068355 0.010408 -0.014422 0 0 0 0 0 0 0 0 0 0 0 0 0 0 0 0 0
7.8164 -0.001115 -0.00079234 -0.008364 -0.0027632 -0.013181 0.0076877 0.0050652 0.0030117 0.0031118 0.00020579 -0.00084407 -0.016759 0 0 0 0 0 0 0 0 0 0 0 0 0 0 0 0 0
7.8203 -0.0010728 -0.0019815 -0.010616 -0.0013528 -0.014414 0.013747 0.0078135 0.0048325 0.0048487 -0.0056901 -0.010006 -0.031495 0 0 0 0 0 0 0 0 0 0 0 0 0 0 0 0 0
7.8242 -0.00056971 -0.0024412 -0.0074255 0.0017194 -0.0090588 0.013233 0.0059792 0.0030859 0.0041102 -0.0077977 -0.010395 -0.048096 0 0 0 0 0 0 0 0 0 0 0 0 0 0 0 0 0
7.8281 0.00013443 -0.0020568 -0.00099438 0.0041803 0.00029019 0.0063518 0.00049387 -0.0010631 0.00078705 -0.0054053 -0.0021995 -0.057331 0 0 0 0 0 0 0 0 0 0 0 0 0 0 0 0 0
7.832 0.0007271 -0.0011644 0.0046687 0.0042893 0.0088943 -0.003204 -0.0053071 -0.0050783 -0.003514 -0.00015262 0.0079508 -0.057634 0 0 0 0 0 0 0 0 0 0 0 0 0 0 0 0 0
7.8359 0.0011023 -0.00025468 0.0063974 0.0022267 0.012279 -0.010138 -0.0078271 -0.0066465 -0.0061526 0.0050029 0.012311 -0.053411 0 0 0 0 0 0 0 0 0 0 0 0 0 0 0 0 0
7.8398 0.001334 0.00034657 0.0038338 -0.00021775 0.0088097 -0.010607 -0.0055834 -0.0050293 -0.0051531 0.0072034 0.0077575 -0.049348 0 0 0 0 0 0 0 0 0 0 0 0 0 0 0 0 0
7.8438 0.0014125 0.00057813 -0.00062976 -0.0013108 0.00087409 -0.0046989 -0.00023109 -0.001415 -0.00070321 0.0050254 -0.0024455 -0.047291 0 0 0 0 0 0 0 0 0 0 0 0 0 0 0 0 0
7.8477 0.0011283 0.00052895 -0.0037637 -0.00085386 -0.006383 0.003391 0.0045229 0.0018909 0.0047993 -0.00065992 -0.011636 -0.047474 0 0 0 0 0 0 0 0 0 0 0 0 0 0 0 0 0
7.8516 0.00034408 0.00030494 -0.0037584 -0.00016956 -0.0082468 0.0079183 0.0054321 0.0029188 0.008276 -0.0068175 -0.014551 -0.050385 0 0 0 0 0 0 0 0 0 0 0 0 0 0 0 0 0
7.8555 -0.00061318 2.1905e-05 -0.0011995 -0.00071133 -0.0035331 0.0053788 0.0019143 0.0012296 0.0079144 -0.0097057 -0.010224 -0.055826 0 0 0 0 0 0 0 0 0 0 0 0 0 0 0 0 0
7.8594 -0.00098738 -0.00013683 0.0017321 -0.0026376 0.0045829 -0.0030457 -0.0036244 -0.0018932 0.0041168 -0.0071781 -0.0015504 -0.060677 0 0 0 0 0 0 0 0 0 0 0 0 0 0 0 0 0
7.8633 -0.00022295 3.419e-05 0.0029642 -0.0046262 0.010664 -0.012173 -0.0075546 -0.0043393 -0.0010385 -0.00039695 0.0071381 -0.059794 0 0 0 0 0 0 0 0 0 0 0 0 0 0 0 0 0
7.8672 0.0013511 0.00057496 0.0017896 -0.0050016 0.010581 -0.016218 -0.0075379 -0.004522 -0.0051434 0.006524 0.012313 -0.051052 0 0 0 0 0 0 0 0 0 0 0 0 0 0 0 0 0
7.8711 0.0025647 0.0012106 -0.0010289 -0.0031035 0.0040842 -0.012519 -0.0039378 -0.0022889 -0.0065922 0.0091201 0.012324 -0.039499 0 0 0 0 0 0 0 0 0 0 0 0 0 0 0 0 0
7.875 0.0023381 0.0014604 -0.0039912 0.00024806 -0.0052563 -0.0030585 0.00078726 0.0011175 -0.005034 0.0057581 0.007671 -0.034612 0 0 0 0 0 0 0 0 0 0 0 0 0 0 0 0 0
7.8789 0.00072028 0.00099711 -0.0056808 0.0034148 -0.012428 0.007064 0.0040231 0.0038733 -0.0013449 -0.0010213 0.00091174 -0.041283 0 0 0 0 0 0 0 0 0 0 0 0 0 0 0 0 0
7.8828 -0.0010104 -3.5252e-05 -0.0052551 0.0050185 -0.013902 0.01288 0.0046533 0.0045529 0.0026288 -0.0062236 -0.0041175 -0.05296 0 0 0 0 0 0 0 0 0 0 0 0 0 0 0 0 0
7.8867 -0.0014188 -0.0010621 -0.002702 0.0045915 -0.0093199 0.012259 0.0032794 0.002752 0.0046802 -0.006039 -0.0041747 -0.055261 0 0 0 0 0 0 0 0 0 0 0 0 0 0 0 0 0
7.8906 -0.00022753 -0.0014926 0.00099439 0.0025541 -0.0012759 0.0065734 0.0011982 -0.00079806 0.0033689 -0.00065819 0.001124 -0.038809 0 0 0 0 0 0 0 0 0 0 0 0 0 0 0 0 0
7.8945 0.0013869 -0.0011685 0.0039938 -0.00015267 0.0062648 -0.00060231 -0.0007032 -0.0045254 -0.00078332 0.0059015 0.008466 -0.0099215 0 0 0 0 0 0 0 0 0 0 0 0 0 0 0 0 0
7.8984 0.0018609 -0.00045224 0.004397 -0.0024215 0.0099273 -0.0055971 -0.0021847 -0.0066266 -0.0050752 0.0088043 0.012701 0.012072 0 0 0 0 0 0 0 0 0 0 0 0 0 0 0 0 0
7.9023 0.00069795 0.00011962 0.0015336 -0.0033067 0.008431 -0.0063775 -0.0031188 -0.0059105 -0.0060952 0.005907 0.01048 0.010356 0 0 0 0 0 0 0 0 0 0 0 0 0 0 0 0 0
7.9063 -0.0010773 0.00029205 -0.0031634 -0.0024479 0.0031374 -0.0033078 -0.00306 -0.0025906 -0.0022191 -0.00083738 0.002896 -0.014206 0 0 0 0 0 0 0 0 0 0 0 0 0 0 0 0 0
7.9102 -0.0019015 0.00024431 -0.0066753 -0.0004311 -0.0026167 0.001173 -0.0015591 0.0015207 0.0047375 -0.0069531 -0.0051929 -0.042444 0 0 0 0 0 0 0 0 0 0 0 0 0 0 0 0 0
7.9141 -0.0011405 0.00032853 -0.0063278 0.0013507 -0.0052784 0.0038364 0.0010797 0.0038427 0.010327 -0.0086188 -0.0087691 -0.052328 0 0 0 0 0 0 0 0 0 0 0 0 0 0 0 0 0
7.918 0.00036807 0.00067988 -0.0018564 0.0015406 -0.003179 0.0025066 0.0035233 0.0026367 0.010513 -0.0050886 -0.0062885 -0.037223 0 0 0 0 0 0 0 0 0 0 0 0 0 0 0 0 0
7.9219 0.0011819 0.001085 0.0040732 -0.00011377 0.002279 -0.0024198 0.0041674 -0.0016243 0.0047649 0.0011678 -0.0004305 -0.010842 0 0 0 0 0 0 0 0 0 0 0 0 0 0 0 0 0
7.9258 0.00064062 0.0012166 0.0075291 -0.0023776 0.0073263 -0.0078618 0.00244 -0.006246 -0.0032716 0.0063588 0.0043932 0.0052233 0 0 0 0 0 0 0 0 0 0 0 0 0 0 0 0 0
7.9297 -0.00057524 0.00097374 0.0060681 -0.0033351 0.0082254 -0.0098027 -0.00050202 -0.0079216 -0.0082153 0.007789 0.0054138 -0.00020164 0 0 0 0 0 0 0 0 0 0 0 0 0 0 0 0 0
7.9336 -0.0011841 0.00057764 0.0005344 -0.001868 0.0038437 -0.0060178 -0.0024443 -0.0049664 -0.0067551 0.0052635 0.0029919 -0.020033 0 0 0 0 0 0 0 0 0 0 0 0 0 0 0 0 0
7.9375 -0.00052934 0.000336 -0.0054657 0.0014045 -0.0034488 0.0021074 -0.001755 0.0014075 1.4194e-05 0.0008672 -0.00053121 -0.03755 0 0 0 0 0 0 0 0 0 0 0 0 0 0 0 0 0
7.9414 0.00092097 0.00032652 -0.0080238 0.004562 -0.0093006 0.010185 0.0012846 0.0077288 0.0074023 -0.0024746 -0.0030189 -0.04227 0 0 0 0 0 0 0 0 0 0 0 0 0 0 0 0 0
7.9453 0.0021882 0.00032217 -0.0055295 0.0058524 -0.010291 0.013646 0.0045604 0.010402 0.010389 -0.0027176 -0.0037126 -0.038087 0 0 0 0 0 0 0 0 0 0 0 0 0 0 0 0 0
7.9492 0.0027649 2.9058e-05 0.00036724 0.0049377 -0.0061566 0.010815 0.0056174 0.0078908 0.006965 0.00019032 -0.0028662 -0.037011 0 0 0 0 0 0 0 0 0 0 0 0 0 0 0 0 0
7.9531 0.0029333 -0.00060085 0.0059378 0.0028895 0.00021266 0.0039723 0.0034617 0.0015755 -0.00067283 0.0043195 -0.00094958 -0.045692 0 0 0 0 0 0 0 0 0 0 0 0 0 0 0 0 0
7.957 0.0031856 -0.0012816 0.0077631 0.0010662 0.0048976 -0.0023458 -0.00066528 -0.0051182 -0.0076585 0.0068755 0.0014394 -0.058078 0 0 0 0 0 0 0 0 0 0 0 0 0 0 0 0 0
7.9609 0.0034796 -0.0016018 0.0047856 -9.498e-06 0.0055897 -0.0044959 -0.0041122 -0.0086548 -0.0095452 0.0058565 0.00315 -0.060893 0 0 0 0 0 0 0 0 0 0 0 0 0 0 0 0 0
7.9648 0.0031905 -0.0013279 -0.0011119 -0.00076859 0.0029203 -0.0020271 -0.0046694 -0.0072707 -0.0049918 0.0013321 0.0026722 -0.046395 0 0 0 0 0 0 0 0 0 0 0 0 0 0 0 0 0
7.9688 0.0018219 -0.00054578 -0.0062124 -0.0017573 -0.00028621 0.0023573 -0.0021606 -0.0018799 0.0034654 -0.0044672 -0.00059839 -0.020551 0 0 0 0 0 0 0 0 0 0 0 0 0 0 0 0 0
7.9727 -0.00029372 0.00043752 -0.0071162 -0.0028203 -0.0011447 0.0048859 0.0013452 0.004395 0.010911 -0.0083989 -0.005122 0.00050091 0 0 0 0 0 0 0 0 0 0 0 0 0 0 0 0 0
7.9766 -0.0020668 0.0012958 -0.0028108 -0.003179 0.0012856 0.0032533 0.0029199 0.0078948 0.012959 -0.0082831 -0.0076342 0.0023688 0 0 0 0 0 0 0 0 0 0 0 0 0 0 0 0 0
7.9805 -0.0024609 0.0018154 0.0045073 -0.0022967 0.0054011 -0.0020025 0.00090216 0.0065513 0.0084159 -0.0042278 -0.0054807 -0.017127 0 0 0 0 0 0 0 0 0 0 0 0 0 0 0 0 0
7.9844 -0.0012849 0.0019114 0.010508 -0.00058542 0.0081579 -0.0079128 -0.0036811 0.0013 8.8416e-05 0.0014463 0.0009211 -0.046602 0 0 0 0 0 0 0 0 0 0 0 0 0 0 0 0 0
7.9883 0.000718 0.0016045 0.011308 0.00083536 0.0071226 -0.010843 -0.0075242 -0.0042752 -0.0069241 0.0056168 0.0078369 -0.068864 0 0 0 0 0 0 0 0 0 0 0 0 0 0 0 0 0
7.9922 0.0024568 0.0010215 0.0060683 0.0011343 0.0021608 -0.0086051 -0.0072391 -0.0061671 -0.0085085 0.0061902 0.010774 -0.07161 0 0 0 0 0 0 0 0 0 0 0 0 0 0 0 0 0
7.9961 0.0031584 0.0003853 -0.0021905 0.00053855 -0.0043181 -0.0018417 -0.0019541 -0.0027546 -0.0042634 0.0032376 0.0078877 -0.054231 0 0 0 0 0 0 0 0 0 0 0 0 0 0 0 0 0
8 0.0026226 -7.4836e-05 -0.0083717 9.6984e-05 -0.0087735 0.0060828 0.0056085 0.0038273 0.0022774 -0.0011724 0.0013915 -0.027461 0 0 0 0 0 0 0 0 0 0 0 0 0 0 0 0 0
8.0039 0.0011023 -0.00027035 -0.0086625 0.00064332 -0.0087565 0.010847 0.01064 0.0090014 0.0061824 -0.00424 -0.0042138 -0.0068483 0 0 0 0 0 0 0 0 0 0 0 0 0 0 0 0 0
8.0078 -0.00086068 -0.00032945 -0.0031538 0.0019569 -0.0045074 0.0097928 0.0095364 0.0090027 0.004626 -0.0040355 -0.0055436 -0.0037162 0 0 0 0 0 0 0 0 0 0 0 0 0 0 0 0 0
8.0117 -0.0025205 -0.00049671 0.0042198 0.002926 0.0011746 0.0037959 0.0026591 0.0036792 -0.0012075 -0.00058104 -0.0025591 -0.018314 0 0 0 0 0 0 0 0 0 0 0 0 0 0 0 0 0
8.0156 -0.0031324 -0.0009087 0.0084202 0.002554 0.0047548 -0.0030734 -0.0056275 -0.0033645 -0.007167 0.0041269 0.0019635 -0.039235 0 0 0 0 0 0 0 0 0 0 0 0 0 0 0 0 0
8.0195 -0.0024019 -0.0014358 0.0067279 0.00086123 0.0042675 -0.0062202 -0.0098941 -0.0074407 -0.0092042 0.0071847 0.0048818 -0.050357 0 0 0 0 0 0 0 0 0 0 0 0 0 0 0 0 0
8.0234 -0.00086933 -0.0017439 0.00040013 -0.0011274 0.00053223 -0.003797 -0.0075059 -0.0061775 -0.0060911 0.0064398 0.0048453 -0.041772 0 0 0 0 0 0 0 0 0 0 0 0 0 0 0 0 0
8.0273 0.00028884 -0.001538 -0.0064493 -0.0022385 -0.003507 0.0018871 -0.00050692 -0.0010205 9.38e-05 0.0018669 0.0026621 -0.017407 0 0 0 0 0 0 0 0 0 0 0 0 0 0 0 0 0
8.0313 0.00012351 -0.00078719 -0.0096933 -0.0020367 -0.0047909 0.0060698 0.0059173 0.004146 0.0057053 -0.0042041 0.0001484 0.0069133 0 0 0 0 0 0 0 0 0 0 0 0 0 0 0 0 0
8.0352 -0.0012135 0.0002503 -0.0076573 -0.0010004 -0.0020989 0.0051706 0.0072136 0.0059241 0.0079101 -0.0083274 -0.0012051 0.014645 0 0 0 0 0 0 0 0 0 0 0 0 0 0 0 0 0
8.0391 -0.0024584 0.0011998 -0.0017416 2.0702e-05 0.0032727 -0.00046247 0.0025962 0.0035215 0.0060497 -0.0080545 -0.00082279 0.0010141 0 0 0 0 0 0 0 0 0 0 0 0 0 0 0 0 0
8.043 -0.0022663 0.0017828 0.0047612 0.00046038 0.0083704 -0.0068643 -0.0047139 -0.0012741 0.0014952 -0.0036069 0.0010151 -0.023107 0 0 0 0 0 0 0 0 0 0 0 0 0 0 0 0 0
8.0469 -0.00043985 0.0019144 0.0085575 0.00025287 0.010292 -0.0095172 -0.010064 -0.0057204 -0.0033753 0.0021051 0.0033586 -0.039536 0 0 0 0 0 0 0 0 0 0 0 0 0 0 0 0 0
8.0508 0.0017965 0.0016649 0.0078687 -0.00037519 0.0077303 -0.0066642 -0.010589 -0.0077824 -0.00628 0.0053121 0.0048076 -0.037017 0 0 0 0 0 0 0 0 0 0 0 0 0 0 0 0 0
8.0547 0.0028079 0.0011786 0.0030988 -0.0011303 0.0016402 -0.00031964 -0.0067254 -0.0068003 -0.0059206 0.0039272 0.0040978 -0.019915 0 0 0 0 0 0 0 0 0 0 0 0 0 0 0 0 0
8.0586 0.0019587 0.00062686 -0.0033705 -0.0016457 -0.0051924 0.0055338 -0.0012877 -0.0033158 -0.0026471 -0.00096409 0.0010531 -0.0043451 0 0 0 0 0 0 0 0 0 0 0 0 0 0 0 0 0
8.0625 0.00011988 0.00018472 -0.0082009 -0.0014374 -0.009483 0.0078306 0.0027374 0.0012703 0.0013908 -0.0057925 -0.0028432 -0.0049837 0 0 0 0 0 0 0 0 0 0 0 0 0 0 0 0 0
8.0664 -0.001184 -2.3193e-05 -0.0087422 -0.00015422 -0.0091607 0.0061258 0.0039075 0.0050017 0.0031329 -0.0069641 -0.0051197 -0.023304 0 0 0 0 0 0 0 0 0 0 0 0 0 0 0 0 0
8.0703 -0.0011527 -1.9759e-06 -0.0046351 0.0019347 -0.0046378 0.0022187 0.0026376 0.0060011 0.00052435 -0.0033791 -0.0040995 -0.046479 0 0 0 0 0 0 0 0 0 0 0 0 0 0 0 0 0
8.0742 -0.00030789 9.0273e-05 0.0016996 0.0037414 0.0012155 -0.0014332 0.00043672 0.0035716 -0.0056649 0.0027803 -0.00042717 -0.057348 0 0 0 0 0 0 0 0 0 0 0 0 0 0 0 0 0
8.0781 0.00018919 4.1075e-05 0.0063701 0.003908 0.0046878 -0.0030723 -0.001079 -0.00095212 -0.011741 0.0075473 0.0031374 -0.047299 0 0 0 0 0 0 0 0 0 0 0 0 0 0 0 0 0
8.082 -0.00025996 -0.00024216 0.0065521 0.0018766 0.0036533 -0.002127 -0.00089093 -0.0046527 -0.013324 0.0078718 0.0037506 -0.022406 0 0 0 0 0 0 0 0 0 0 0 0 0 0 0 0 0
8.0859 -0.0011763 -0.00062216 0.0025125 -0.0014119 -0.000806 0.00082545 0.0010146 -0.004933 -0.0085696 0.0036258 0.00075102 0.001071 0 0 0 0 0 0 0 0 0 0 0 0 0 0 0 0 0
8.0898 -0.0016158 -0.00079437 -0.0025175 -0.0039679 -0.0049445 0.0041775 0.0035227 -0.0015677 0.00013985 -0.0024288 -0.0037668 0.0078173 0 0 0 0 0 0 0 0 0 0 0 0 0 0 0 0 0
8.0938 -0.0011949 -0.00049242 -0.0046946 -0.0041904 -0.0049524 0.005671 0.0047893 0.0029007 0.0076318 -0.0065734 -0.0065673 -0.0067262 0 0 0 0 0 0 0 0 0 0 0 0 0 0 0 0 0
8.0977 -0.00045715 0.00031031 -0.0023966 -0.0021677 0.00014823 0.0034698 0.0033085 0.0050157 0.0095989 -0.0065473 -0.0056854 -0.034044 0 0 0 0 0 0 0 0 0 0 0 0 0 0 0 0 0
8.1016 -0.00025926 0.0013437 0.0026594 0.00031249 0.0075147 -0.002347 -0.00083656 0.0031269 0.0056632 -0.0028271 -0.0016547 -0.058498 0 0 0 0 0 0 0 0 0 0 0 0 0 0 0 0 0
8.1055 -0.00088013 0.0021595 0.0068332 0.0011649 0.012293 -0.0090902 -0.0055521 -0.0012852 -0.00056393 0.0019371 0.0032353 -0.067293 0 0 0 0 0 0 0 0 0 0 0 0 0 0 0 0 0
8.1094 -0.0017842 0.0023498 0.0072891 -0.00029972 0.010989 -0.01267 -0.0078118 -0.0048107 -0.0043869 0.0047551 0.0067095 -0.058126 0 0 0 0 0 0 0 0 0 0 0 0 0 0 0 0 0
8.1133 -0.0022221 0.0017534 0.0038664 -0.0028117 0.0039442 -0.010333 -0.0057237 -0.0047989 -0.0034865 0.0041069 0.0077363 -0.039836 0 0 0 0 0 0 0 0 0 0 0 0 0 0 0 0 0
8.1172 -0.0019718 0.00056437 -0.0011777 -0.0041937 -0.0048805 -0.0029369 -6.0657e-05 -0.0012903 0.00073881 0.00065491 0.0065314 -0.025681 0 0 0 0 0 0 0 0 0 0 0 0 0 0 0 0 0
8.1211 -0.0014399 -0.00071586 -0.0050196 -0.0031285 -0.010567 0.0052524 0.0060519 0.0032631 0.0046981 -0.0033662 0.0039237 -0.023795 0 0 0 0 0 0 0 0 0 0 0 0 0 0 0 0 0
8.125 -0.001094 -0.0014985 -0.0060818 -0.00015436 -0.010378 0.0094201 0.0091832 0.0059756 0.0054339 -0.0055157 0.00097649 -0.031648 0 0 0 0 0 0 0 0 0 0 0 0 0 0 0 0 0
8.1289 -0.00092145 -0.0014316 -0.0045852 0.0028882 -0.0052322 0.0076032 0.0078509 0.0054332 0.002465 -0.0044343 -0.0010279 -0.038881 0 0 0 0 0 0 0 0 0 0 0 0 0 0 0 0 0
8.1328 -0.00052945 -0.00064927 -0.0018872 0.0043884 0.001233 0.0019738 0.0033075 0.0021896 -0.0024211 -0.00047725 -0.00087756 -0.036538 0 0 0 0 0 0 0 0 0 0 0 0 0 0 0 0 0
8.1367 0.00025982 0.00025949 0.00050703 0.0041224 0.0051135 -0.0029661 -0.001572 -0.0020382 -0.0067131 0.0044687 0.0016695 -0.025214 0 0 0 0 0 0 0 0 0 0 0 0 0 0 0 0 0
8.1406 0.0010377 0.00061695 0.0015554 0.0031244 0.0045095 -0.0037454 -0.0042406 -0.0054405 -0.0086054 0.0078408 0.0050903 -0.014921 0 0 0 0 0 0 0 0 0 0 0 0 0 0 0 0 0
8.1445 0.0011336 0.00014038 0.00090378 0.0025482 0.00037176 -0.00020158 -0.0037849 -0.0067191 -0.0075168 0.0076289 0.0065755 -0.016283 0 0 0 0 0 0 0 0 0 0 0 0 0 0 0 0 0
8.1484 0.00032221 -0.00082658 -0.00098511 0.0026296 -0.0042906 0.0048401 -0.00093821 -0.0053501 -0.003944 0.0035208 0.0040011 -0.030525 0 0 0 0 0 0 0 0 0 0 0 0 0 0 0 0 0
8.1523 -0.00084981 -0.0015571 -0.0028245 0.0026366 -0.0062063 0.0078241 0.0027079 -0.0018856 0.00077665 -0.0026344 -0.0019982 -0.047483 0 0 0 0 0 0 0 0 0 0 0 0 0 0 0 0 0
8.1563 -0.0014988 -0.0014988 -0.0029824 0.0017171 -0.0036755 0.0067303 0.0054586 0.0018835 0.0047101 -0.0075261 -0.0078257 -0.054043 0 0 0 0 0 0 0 0 0 0 0 0 0 0 0 0 0
8.1602 -0.001183 -0.00069607 -0.00053214 -0.00022652 0.0024328 0.0019161 0.0059533 0.0035473 0.0059238 -0.0081632 -0.0092404 -0.045851 0 0 0 0 0 0 0 0 0 0 0 0 0 0 0 0 0
8.1641 -0.00024947 0.00028279 0.0037653 -0.0024182 0.0090319 -0.0044768 0.003583 0.0016285 0.0035325 -0.0038379 -0.0046243 -0.031572 0 0 0 0 0 0 0 0 0 0 0 0 0 0 0 0 0
8.168 0.00056631 0.00084626 0.0075131 -0.0038544 0.012437 -0.009682 -0.00096201 -0.0029429 -0.0014555 0.0030645 0.0034472 -0.025352 0 0 0 0 0 0 0 0 0 0 0 0 0 0 0 0 0
8.1719 0.00084051 0.00085882 0.0080905 -0.0040499 0.010467 -0.01137 -0.0055114 -0.0069213 -0.0063795 0.0082522 0.0097809 -0.033936 0 0 0 0 0 0 0 0 0 0 0 0 0 0 0 0 0
8.1758 0.00074998 0.00067556 0.0045641 -0.0032421 0.0038063 -0.0085295 -0.0072919 -0.0068649 -0.0084491 0.0082305 0.010206 -0.050084 0 0 0 0 0 0 0 0 0 0 0 0 0 0 0 0 0
8.1797 0.00072559 0.00072951 -0.0013847 -0.0020036 -0.0042918 -0.0021291 -0.004754 -0.0018867 -0.0066135 0.0027847 0.0045145 -0.0584 0 0 0 0 0 0 0 0 0 0 0 0 0 0 0 0 0
8.1836 0.00091575 0.0010864 -0.0063811 -0.00074735 -0.0098724 0.0049105 0.00090948 0.0052511 -0.0023749 -0.0046119 -0.0034737 -0.048491 0 0 0 0 0 0 0 0 0 0 0 0 0 0 0 0 0
8.1875 0.0010427 0.0013931 -0.0075653 0.00040739 -0.010564 0.0089871 0.0060439 0.0098662 0.0011626 -0.0089941 -0.0086191 -0.023777 0 0 0 0 0 0 0 0 0 0 0 0 0 0 0 0 0
8.1914 0.00074406 0.001245 -0.0045042 0.0013983 -0.0068161 0.0080048 0.0068576 0.0087478 0.001391 -0.0073194 -0.0078433 0.0015314 0 0 0 0 0 0 0 0 0 0 0 0 0 0 0 0 0
8.1953 -3.5905e-05 0.00059143 0.00055139 0.0019857 -0.0013675 0.0030261 0.0022436 0.0025716 -0.0020264 -0.00067726 -0.0018611 0.014035 0 0 0 0 0 0 0 0 0 0 0 0 0 0 0 0 0
8.1992 -0.0010248 -0.00021971 0.0041906 0.0018364 0.0025504 -0.0021527 -0.0051506 -0.0045651 -0.0069074 0.0063788 0.0056069 0.010843 0 0 0 0 0 0 0 0 0 0 0 0 0 0 0 0 0
8.2031 -0.0019094 -0.00077119 0.0040502 0.00085188 0.0030523 -0.0036007 -0.010638 -0.0080807 -0.0099467 0.0089814 0.010274 -0.00041025 0 0 0 0 0 0 0 0 0 0 0 0 0 0 0 0 0
8.207 -0.0025259 -0.00092336 0.00027263 -0.00060988 0.00043427 -0.00021633 -0.010811 -0.0060269 -0.0088152 0.0053421 0.0097331 -0.0096949 0 0 0 0 0 0 0 0 0 0 0 0 0 0 0 0 0
8.2109 -0.0027482 -0.00083629 -0.0046158 -0.0018777 -0.0032367 0.0053187 -0.0059373 -0.00016471 -0.0036709 -0.0020463 0.0046269 -0.012501 0 0 0 0 0 0 0 0 0 0 0 0 0 0 0 0 0
8.2148 -0.0023314 -0.0006962 -0.0072561 -0.002385 -0.0053308 0.008489 0.00035648 0.0054853 0.0028032 -0.00822 -0.0018807 -0.01093 0 0 0 0 0 0 0 0 0 0 0 0 0 0 0 0 0
8.2188 -0.0010861 -0.00049122 -0.0055352 -0.002034 -0.0040189 0.0063272 0.0038007 0.0073048 0.0068831 -0.009204 -0.0059546 -0.0088562 0 0 0 0 0 0 0 0 0 0 0 0 0 0 0 0 0
8.2227 0.00068242 -0.00010055 -3.269e-05 -0.0012482 0.00072731 -0.00041444 0.0024621 0.0041363 0.0060398 -0.0046399 -0.0053494 -0.0073924 0 0 0 0 0 0 0 0 0 0 0 0 0 0 0 0 0
8.2266 0.0020151 0.00042249 0.0060643 -0.00070714 0.0068917 -0.0079019 -0.0021412 -0.0022756 0.00065617 0.002183 -0.00086259 -0.0052377 0 0 0 0 0 0 0 0 0 0 0 0 0 0 0 0 0
8.2305 0.0018421 0.00074693 0.0087343 -0.00095121 0.011201 -0.011973 -0.0063652 -0.0083631 -0.0059215 0.006738 0.0040327 -0.0024021 0 0 0 0 0 0 0 0 0 0 0 0 0 0 0 0 0
8.2344 -8.1872e-05 0.00053524 0.0057126 -0.0020587 0.010831 -0.01079 -0.0070192 -0.01062 -0.0092863 0.006305 0.0054311 -0.0021958 0 0 0 0 0 0 0 0 0 0 0 0 0 0 0 0 0
8.2383 -0.0027358 -0.00015331 -0.0017329 -0.0035274 0.0052514 -0.005587 -0.0033723 -0.00747 -0.0068376 0.001579 0.0018063 -0.0087348 0 0 0 0 0 0 0 0 0 0 0 0 0 0 0 0 0
8.2422 -0.0044683 -0.00078452 -0.0092547 -0.0044424 -0.0030398 0.00056692 0.0025551 -0.00029982 0.00025354 -0.0040615 -0.0046519 -0.022511 0 0 0 0 0 0 0 0 0 0 0 0 0 0 0 0 0
8.2461 -0.004288 -0.00077222 -0.012139 -0.0039422 -0.0096976 0.0047027 0.0073397 0.0070179 0.0075086 -0.0069094 -0.0094164 -0.03887 0 0 0 0 0 0 0 0 0 0 0 0 0 0 0 0 0
8.25 -0.002662 -5.2165e-05 -0.0085686 -0.0018197 -0.01117 0.0052818 0.0082013 0.010218 0.0099806 -0.0052443 -0.0089353 -0.05118 0 0 0 0 0 0 0 0 0 0 0 0 0 0 0 0 0
8.2539 -0.0010467 0.00076617 -0.0010386 0.0011285 -0.0070703 0.0025376 0.0046235 0.0073485 0.0056304 -0.00019315 -0.003414 -0.055612 0 0 0 0 0 0 0 0 0 0 0 0 0 0 0 0 0
8.2578 -0.0005659 0.00088831 0.0052998 0.0033876 -0.00050006 -0.0018415 -0.0012763 0.00027768 -0.0031604 0.0051952 0.0031801 -0.05302 0 0 0 0 0 0 0 0 0 0 0 0 0 0 0 0 0
8.2617 -0.00109 6.1316e-05 0.0062799 0.0036441 0.0040624 -0.0053977 -0.0058781 -0.0063387 -0.011095 0.0078803 0.0060055 -0.046699 0 0 0 0 0 0 0 0 0 0 0 0 0 0 0 0 0
8.2656 -0.0015773 -0.0011375 0.0016478 0.0017654 0.0038508 -0.0059682 -0.0062079 -0.0082006 -0.013454 0.006523 0.0029038 -0.039033 0 0 0 0 0 0 0 0 0 0 0 0 0 0 0 0 0
8.2695 -0.0012744 -0.0017517 -0.0049133 -0.00096278 -0.00036544 -0.0029686 -0.0019196 -0.0043996 -0.0091069 0.0020363 -0.0041252 -0.030632 0 0 0 0 0 0 0 0 0 0 0 0 0 0 0 0 0
8.2734 -0.00051153 -0.0012539 -0.0085853 -0.0026872 -0.0050054 0.0018546 0.0042392 0.0020039 -0.0010029 -0.0031331 -0.010547 -0.022166 0 0 0 0 0 0 0 0 0 0 0 0 0 0 0 0 0
8.2773 -0.0002702 1.1607e-05 -0.006812 -0.0023841 -0.0063059 0.0051132 0.0080498 0.0063545 0.0060065 -0.0064228 -0.012554 -0.015853 0 0 0 0 0 0 0 0 0 0 0 0 0 0 0 0 0
8.2813 -0.0010042 0.0011393 -0.00078733 -0.00069504 -0.0028834 0.0039352 0.0066543 0.0058477 0.0083116 -0.0064566 -0.0094176 -0.014116 0 0 0 0 0 0 0 0 0 0 0 0 0 0 0 0 0
8.2852 -0.0020082 0.001423 0.0057602 0.00055648 0.0035043 -0.0017582 0.00063538 0.0013462 0.0055219 -0.0036206 -0.0034051 -0.016658 0 0 0 0 0 0 0 0 0 0 0 0 0 0 0 0 0
8.2891 -0.0020799 0.00088088 0.0091965 -0.00014497 0.0092732 -0.00873 -0.0062801 -0.0036821 0.0002158 0.0002568 0.0021651 -0.019705 0 0 0 0 0 0 0 0 0 0 0 0 0 0 0 0 0
8.293 -0.00084756 0.00012122 0.0080003 -0.0027108 0.011282 -0.012413 -0.0098069 -0.0059564 -0.0040154 0.0028916 0.0049801 -0.01938 0 0 0 0 0 0 0 0 0 0 0 0 0 0 0 0 0
8.2969 0.00063548 -0.00024776 0.003101 -0.0054391 0.0085507 -0.010128 -0.0080801 -0.0045399 -0.004788 0.0027384 0.0045787 -0.016516 0 0 0 0 0 0 0 0 0 0 0 0 0 0 0 0 0
8.3008 0.00075979 -8.7127e-05 -0.0030751 -0.0063188 0.0025885 -0.0030942 -0.0027742 -0.00089233 -0.0021244 -0.00013865 0.0019862 -0.017847 0 0 0 0 0 0 0 0 0 0 0 0 0 0 0 0 0
8.3047 -0.0010573 0.00029956 -0.0078449 -0.0045709 -0.0035835 0.0044039 0.0024076 0.0026913 0.00184 -0.0039673 -0.0010769 -0.031104 0 0 0 0 0 0 0 0 0 0 0 0 0 0 0 0 0
8.3086 -0.003619 0.00054651 -0.0092303 -0.0011828 -0.0070449 0.0080696 0.004545 0.0046263 0.0042728 -0.0061242 -0.0028681 -0.057266 0 0 0 0 0 0 0 0 0 0 0 0 0 0 0 0 0
8.3125 -0.0048422 0.00052154 -0.0066833 0.0019168 -0.0064547 0.0065268 0.0033559 0.0044772 0.0033459 -0.0046516 -0.0022335 -0.086578 0 0 0 0 0 0 0 0 0 0 0 0 0 0 0 0 0
8.3164 -0.0035446 0.00028522 -0.0015548 0.0032647 -0.0027416 0.0019621 0.00081666 0.0025439 -0.00068324 0.0003651 0.00073628 -0.1027 0 0 0 0 0 0 0 0 0 0 0 0 0 0 0 0 0
8.3203 -0.00050166 -0.00012796 0.0031815 0.0027052 0.0013927 -0.0017997 -0.00079628 -0.00048926 -0.0056067 0.0065017 0.0044076 -0.093045 0 0 0 0 0 0 0 0 0 0 0 0 0 0 0 0 0
8.3242 0.002181 -0.00077525 0.004398 0.0011527 0.0030638 -0.0021248 -0.00063128 -0.0034912 -0.008578 0.010223 0.0062906 -0.058182 0 0 0 0 0 0 0 0 0 0 0 0 0 0 0 0 0
8.3281 0.0027828 -0.0016189 0.00095702 -0.00028831 0.0010906 0.00080082 0.00053001 -0.0049436 -0.0078449 0.0090716 0.0046772 -0.013392 0 0 0 0 0 0 0 0 0 0 0 0 0 0 0 0 0
8.332 0.0012369 -0.0023356 -0.0050341 -0.0010136 -0.003055 0.0044666 0.0013504 -0.0036921 -0.0038079 0.0034145 0.00013333 0.019429 0 0 0 0 0 0 0 0 0 0 0 0 0 0 0 0 0
8.3359 -0.0010659 -0.0024257 -0.0092439 -0.001001 -0.0060786 0.0059509 0.0010636 -3.8873e-05 0.0012982 -0.0035517 -0.0045299 0.024666 0 0 0 0 0 0 0 0 0 0 0 0 0 0 0 0 0
8.3398 -0.0025717 -0.0016057 -0.008124 -0.00052155 -0.0051236 0.0037746 -0.00026886 0.0039523 0.0048511 -0.0077476 -0.0061083 0.002541 0 0 0 0 0 0 0 0 0 0 0 0 0 0 0 0 0
8.3438 -0.0026991 -0.00012904 -0.0017495 6.7241e-05 6.5621e-05 -0.0013699 -0.0022048 0.0056379 0.0053774 -0.0068677 -0.0033791 -0.031039 0 0 0 0 0 0 0 0 0 0 0 0 0 0 0 0 0
8.3477 -0.0019225 0.0013138 0.0058941 0.00033732 0.0067243 -0.0071388 -0.0042817 0.0037827 0.0031689 -0.0018963 0.0019172 -0.05464 0 0 0 0 0 0 0 0 0 0 0 0 0 0 0 0 0
8.3516 -0.0010161 0.0020724 0.0096714 -0.00012136 0.010828 -0.010784 -0.0059064 -0.00030133 -0.00024241 0.0036133 0.0063319 -0.055211 0 0 0 0 0 0 0 0 0 0 0 0 0 0 0 0 0
8.3555 -0.00036642 0.001983 0.0070714 -0.0013686 0.0098122 -0.010487 -0.0062018 -0.0035848 -0.0031306 0.0059771 0.0071869 -0.036448 0 0 0 0 0 0 0 0 0 0 0 0 0 0 0 0 0
8.3594 5.1227e-05 0.0013984 2.6461e-05 -0.0028144 0.0042802 -0.0062706 -0.0044226 -0.0035762 -0.004369 0.0037918 0.0043008 -0.015488 0 0 0 0 0 0 0 0 0 0 0 0 0 0 0 0 0
8.3633 0.00026507 0.00081293 -0.006638 -0.0034275 -0.0025137 -0.00011071 -0.00082545 -0.00019294 -0.0036939 -0.0013231 -0.00024263 -0.0097957 0 0 0 0 0 0 0 0 0 0 0 0 0 0 0 0 0
8.3672 0.00011294 0.00046229 -0.0088079 -0.0025094 -0.0069155 0.0049588 0.0029259 0.0042404 -0.0016724 -0.0060009 -0.0037928 -0.023737 0 0 0 0 0 0 0 0 0 0 0 0 0 0 0 0 0
8.3711 -0.00048378 0.00025224 -0.0058697 -0.00042097 -0.0071732 0.0064672 0.0045961 0.0067656 0.00042084 -0.0073613 -0.0047768 -0.045315 0 0 0 0 0 0 0 0 0 0 0 0 0 0 0 0 0
8.375 -0.0011761 8.3066e-06 -0.00068255 0.0015162 -0.0042361 0.004011 0.0030863 0.0058385 0.000992 -0.0046681 -0.003206 -0.056092 0 0 0 0 0 0 0 0 0 0 0 0 0 0 0 0 0
8.3789 -0.0013096 -0.00027644 0.0028819 0.0020462 -0.00074107 -0.00038588 -0.00040784 0.0021347 -0.00099563 0.0004828 -0.00018274 -0.046498 0 0 0 0 0 0 0 0 0 0 0 0 0 0 0 0 0
8.3828 -0.00051667 -0.00046383 0.0026749 0.0010988 0.00087515 -0.0034847 -0.003012 -0.0022154 -0.0049985 0.005267 0.0027701 -0.023745 0 0 0 0 0 0 0 0 0 0 0 0 0 0 0 0 0
8.3867 0.00081247 -0.00049485 -0.00068795 -7.2575e-05 -0.00017992 -0.00296 -0.0023192 -0.0050985 -0.0086636 0.0071965 0.0041165 -0.0053935 0 0 0 0 0 0 0 0 0 0 0 0 0 0 0 0 0
8.3906 0.0017344 -0.00051169 -0.0047856 1.1479e-05 -0.0028086 0.00097886 0.0016136 -0.0054973 -0.0090825 0.0053328 0.0027274 -0.0040337 0 0 0 0 0 0 0 0 0 0 0 0 0 0 0 0 0
8.3945 0.0015309 -0.00069806 -0.0071669 0.0016439 -0.0048709 0.0056435 0.0061286 -0.0037192 -0.004991 0.00070351 -0.0013863 -0.016668 0 0 0 0 0 0 0 0 0 0 0 0 0 0 0 0 0
8.3984 0.00035267 -0.0010028 -0.0065982 0.0035142 -0.0044886 0.0076256 0.0078986 -0.0010044 0.0017842 -0.0041995 -0.0064771 -0.028317 0 0 0 0 0 0 0 0 0 0 0 0 0 0 0 0 0
8.4023 -0.0008892 -0.0010856 -0.0033286 0.0037459 -0.0011168 0.0050744 0.0053987 0.0011087 0.0071384 -0.0066992 -0.0095432 -0.026373 0 0 0 0 0 0 0 0 0 0 0 0 0 0 0 0 0
8.4063 -0.001298 -0.00061518 0.0012549 0.0015152 0.0040805 -0.0010503 -3.5052e-05 0.0014772 0.0075378 -0.0054888 -0.0081744 -0.01221 0 0 0 0 0 0 0 0 0 0 0 0 0 0 0 0 0
8.4102 -0.0007275 0.0003409 0.0051651 -0.0021776 0.0087304 -0.0075602 -0.0052864 -2.5162e-05 0.0028059 -0.0015885 -0.0026084 0.00081163 0 0 0 0 0 0 0 0 0 0 0 0 0 0 0 0 0
8.4141 0.00016299 0.0012466 0.0065181 -0.0052478 0.010455 -0.011023 -0.0076676 -0.0022995 -0.003501 0.0021089 0.0038697 0.00069262 0 0 0 0 0 0 0 0 0 0 0 0 0 0 0 0 0
8.418 0.00052698 0.0014858 0.0044556 -0.0060874 0.0082251 -0.0098279 -0.0065 -0.0035889 -0.006653 0.0027038 0.0070005 -0.011715 0 0 0 0 0 0 0 0 0 0 0 0 0 0 0 0 0
8.4219 3.0534e-05 0.00089066 -0.00011147 -0.0045922 0.0030693 -0.0050509 -0.003081 -0.0026891 -0.0043179 -0.00056811 0.0047574 -0.024299 0 0 0 0 0 0 0 0 0 0 0 0 0 0 0 0 0
8.4258 -0.00095625 -8.2906e-05 -0.0046756 -0.0019117 -0.002397 0.00035291 0.00053967 1.9194e-05 0.0016879 -0.0055545 -0.00093152 -0.026443 0 0 0 0 0 0 0 0 0 0 0 0 0 0 0 0 0
8.4297 -0.0017491 -0.00072848 -0.0065308 0.00061502 -0.0054847 0.0034385 0.002795 0.0026536 0.0068435 -0.008576 -0.0055762 -0.019779 0 0 0 0 0 0 0 0 0 0 0 0 0 0 0 0 0
8.4336 -0.0019021 -0.00069531 -0.0046501 0.0022667 -0.0050715 0.0030504 0.0030731 0.0031709 0.007349 -0.0071145 -0.005663 -0.01582 0 0 0 0 0 0 0 0 0 0 0 0 0 0 0 0 0
8.4375 -0.0014622 -0.00028019 -0.00060836 0.0029226 -0.0022751 0.00041536 0.0015622 0.00098889 0.0028187 -0.0017598 -0.0014465 -0.022877 0 0 0 0 0 0 0 0 0 0 0 0 0 0 0 0 0
8.4414 -0.0008085 -0.0001338 0.002378 0.0026149 0.00033944 -0.0017722 -0.00097231 -0.0024613 -0.0036942 0.0041639 0.0033443 -0.035977 0 0 0 0 0 0 0 0 0 0 0 0 0 0 0 0 0
8.4453 -0.0003092 -0.00064448 0.001763 0.001396 0.0005174 -0.0011707 -0.0032857 -0.0047786 -0.0080686 0.0070383 0.0046053 -0.040894 0 0 0 0 0 0 0 0 0 0 0 0 0 0 0 0 0
8.4492 -8.862e-05 -0.0015576 -0.0023842 -0.00031835 -0.0021376 0.0026311 -0.0039583 -0.0044113 -0.0078962 0.005529 0.0011269 -0.028976 0 0 0 0 0 0 0 0 0 0 0 0 0 0 0 0 0
8.4531 -1.988e-05 -0.0021722 -0.0073392 -0.0015397 -0.0058555 0.0077627 -0.002177 -0.0017746 -0.0037443 0.0013129 -0.0046347 -0.007889 0 0 0 0 0 0 0 0 0 0 0 0 0 0 0 0 0
8.457 0.00012431 -0.001936 -0.0096582 -0.0012339 -0.0078267 0.011159 0.0014073 0.0011849 0.0016055 -0.002448 -0.0087063 0.0034584 0 0 0 0 0 0 0 0 0 0 0 0 0 0 0 0 0
8.4609 0.00048767 -0.00090855 -0.0076182 0.00067946 -0.0060296 0.010401 0.0046313 0.0025176 0.0050413 -0.0034726 -0.0086658 -0.0080086 0 0 0 0 0 0 0 0 0 0 0 0 0 0 0 0 0
8.4648 0.0010124 0.00030126 -0.0023472 0.0028821 -0.00060562 0.0052021 0.0050483 0.0016157 0.0048461 -0.0016746 -0.0051188 -0.036614 0 0 0 0 0 0 0 0 0 0 0 0 0 0 0 0 0
8.4688 0.0014554 0.0010451 0.0030843 0.0034941 0.0060716 -0.0023295 0.00177 -0.00057685 0.0014773 0.001336 -0.00072916 -0.062047 0 0 0 0 0 0 0 0 0 0 0 0 0 0 0 0 0
8.4727 0.0015568 0.0011321 0.0057919 0.0016804 0.010689 -0.0087693 -0.0035387 -0.002415 -0.0027531 0.0037497 0.0019511 -0.067149 0 0 0 0 0 0 0 0 0 0 0 0 0 0 0 0 0
8.4766 0.0012647 0.00089467 0.0048344 -0.0014269 0.010901 -0.011177 -0.0075429 -0.0026474 -0.0049035 0.0046634 0.0019441 -0.052707 0 0 0 0 0 0 0 0 0 0 0 0 0 0 0 0 0
8.4805 0.00082296 0.00080999 0.0014885 -0.0035116 0.0067212 -0.0086654 -0.0075617 -0.0010154 -0.0030916 0.0041426 -0.00021587 -0.035415 0 0 0 0 0 0 0 0 0 0 0 0 0 0 0 0 0
8.4844 0.00058222 0.0010449 -0.0018809 -0.0030277 0.00053347 -0.0029193 -0.0036078 0.0017857 0.0021486 0.0026925 -0.0033656 -0.031361 0 0 0 0 0 0 0 0 0 0 0 0 0 0 0 0 0
8.4883 0.00064932 0.0013314 -0.0033832 -0.00058265 -0.0043293 0.0026535 0.0015045 0.0044973 0.007812 0.00092351 -0.0062909 -0.041125 0 0 0 0 0 0 0 0 0 0 0 0 0 0 0 0 0
8.4922 0.00070675 0.0012548 -0.0025793 0.0015881 -0.0055978 0.0047969 0.0041641 0.0057879 0.010088 -0.00041037 -0.0077161 -0.050578 0 0 0 0 0 0 0 0 0 0 0 0 0 0 0 0 0
8.4961 0.00025259 0.00066952 -0.00046174 0.0016501 -0.0033988 0.0023677 0.0025839 0.0047955 0.0069345 -0.00049161 -0.0063748 -0.04593 0 0 0 0 0 0 0 0 0 0 0 0 0 0 0 0 0
8.5 -0.00088186 -0.00014328 0.0013124 -0.00014937 -3.8827e-05 -0.002792 -0.0019479 0.0016458 -0.00023613 0.00099554 -0.0017487 -0.027994 0 0 0 0 0 0 0 0 0 0 0 0 0 0 0 0 0
8.5039 -0.0022204 -0.00071011 0.0013878 -0.0017243 0.0016198 -0.006812 -0.0060836 -0.0023663 -0.0072118 0.0032232 0.0049568 -0.011951 0 0 0 0 0 0 0 0 0 0 0 0 0 0 0 0 0
8.5078 -0.0029136 -0.00077505 -0.00058486 -0.0011004 8.9745e-05 -0.0062485 -0.0068507 -0.0052754 -0.0097407 0.0043675 0.01076 -0.013277 0 0 0 0 0 0 0 0 0 0 0 0 0 0 0 0 0
8.5117 -0.0024389 -0.00051717 -0.0037555 0.0017469 -0.0037936 -0.00055741 -0.003668 -0.0055476 -0.0064318 0.0028489 0.012406 -0.033478 0 0 0 0 0 0 0 0 0 0 0 0 0 0 0 0 0
8.5156 -0.0011069 -0.000385 -0.0064517 0.0048597 -0.007488 0.0071931 0.0014265 -0.0031258 0.00039038 -0.0011797 0.0086153 -0.058754 0 0 0 0 0 0 0 0 0 0 0 0 0 0 0 0 0
8.5195 0.00013884 -0.00069449 -0.0070047 0.0060321 -0.0084241 0.012129 0.005292 0.00038794 0.0064721 -0.0054854 0.0013063 -0.071935 0 0 0 0 0 0 0 0 0 0 0 0 0 0 0 0 0
8.5234 0.00050039 -0.0013384 -0.004687 0.0046374 -0.0055977 0.010845 0.0057202 0.0026724 0.0085842 -0.0071463 -0.0054069 -0.066122 0 0 0 0 0 0 0 0 0 0 0 0 0 0 0 0 0
8.5273 -1.8141e-05 -0.0018531 -0.00026608 0.0018902 -0.00010989 0.0038437 0.002626 0.0021706 0.0063948 -0.0047554 -0.0078875 -0.048276 0 0 0 0 0 0 0 0 0 0 0 0 0 0 0 0 0
8.5313 -0.00069077 -0.0017795 0.0042367 -0.00051286 0.005529 -0.0047177 -0.0021585 -0.00089255 0.0021138 0.00034517 -0.0053625 -0.031456 0 0 0 0 0 0 0 0 0 0 0 0 0 0 0 0 0
8.5352 -0.00079829 -0.0010118 0.0065825 -0.0018867 0.0087796 -0.00987 -0.0060854 -0.0046382 -0.0013905 0.0049006 -0.00023908 -0.024362 0 0 0 0 0 0 0 0 0 0 0 0 0 0 0 0 0
8.5391 -0.00028794 0.00014326 0.0056167 -0.0027238 0.0083337 -0.0091861 -0.0072425 -0.006689 -0.0023504 0.0060608 0.0038121 -0.027288 0 0 0 0 0 0 0 0 0 0 0 0 0 0 0 0 0
8.543 0.00027389 0.0012157 0.0020298 -0.0035683 0.0046754 -0.004176 -0.0051885 -0.005599 -0.00066474 0.0033826 0.0044762 -0.035746 0 0 0 0 0 0 0 0 0 0 0 0 0 0 0 0 0
8.5469 0.00037193 0.0018897 -0.0019777 -0.0040038 -0.00023014 0.0011851 -0.0010277 -0.001713 0.0025519 -0.00098049 0.0021811 -0.045838 0 0 0 0 0 0 0 0 0 0 0 0 0 0 0 0 0
8.5508 0.00011958 0.0021277 -0.0040038 -0.0029844 -0.0039457 0.0034908 0.003197 0.0029963 0.0056499 -0.0039144 -0.00058713 -0.055756 0 0 0 0 0 0 0 0 0 0 0 0 0 0 0 0 0
8.5547 0.00013511 0.0020445 -0.0029324 -0.00021013 -0.0048266 0.0021347 0.0055344 0.0060162 0.0069612 -0.003466 -0.0013001 -0.063578 0 0 0 0 0 0 0 0 0 0 0 0 0 0 0 0 0
8.5586 0.00084445 0.0017144 0.00036927 0.0029999 -0.0029246 -0.00075219 0.0051569 0.0057442 0.0053635 5.2799e-05 0.00083087 -0.065773 0 0 0 0 0 0 0 0 0 0 0 0 0 0 0 0 0
8.5625 0.0019421 0.0011243 0.0036232 0.0044958 2.8662e-05 -0.0022428 0.0028524 0.0025052 0.00103 0.0045184 0.0044666 -0.059128 0 0 0 0 0 0 0 0 0 0 0 0 0 0 0 0 0
8.5664 0.0025846 0.00030526 0.0046223 0.0032077 0.0016836 -0.00072315 0.00057444 -0.0015439 -0.0041594 0.0074196 0.0071919 -0.044113 0 0 0 0 0 0 0 0 0 0 0 0 0 0 0 0 0
8.5703 0.0021399 -0.00053769 0.0026499 0.00034888 0.00062018 0.0032896 0.00016978 -0.00373 -0.0073277 0.0072376 0.0071366 -0.025638 0 0 0 0 0 0 0 0 0 0 0 0 0 0 0 0 0
8.5742 0.0007526 -0.0010844 -0.0010822 -0.0014138 -0.0026255 0.0078011 0.0020483 -0.0026841 -0.0064327 0.0041033 0.0041112 -0.010017 0 0 0 0 0 0 0 0 0 0 0 0 0 0 0 0 0
8.5781 -0.00081287 -0.0011354 -0.0042226 -0.0002442 -0.0058261 0.01061 0.0047737 0.00059145 -0.0019767 -0.00038314 -0.00033692 -0.00099344 0 0 0 0 0 0 0 0 0 0 0 0 0 0 0 0 0
8.582 -0.001849 -0.00080064 -0.0047418 0.0031678 -0.0065168 0.010302 0.0060136 0.0033223 0.0029946 -0.0039593 -0.0038674 0.0016012 0 0 0 0 0 0 0 0 0 0 0 0 0 0 0 0 0
8.5859 -0.0022076 -0.00042879 -0.0021311 0.0061027 -0.0036546 0.0067096 0.0042723 0.002971 0.0049839 -0.0048178 -0.0047056 8.7812e-05 0 0 0 0 0 0 0 0 0 0 0 0 0 0 0 0 0
8.5898 -0.0021822 -0.00030642 0.0023453 0.0061118 0.0016649 0.00099168 0.00013683 -0.0007801 0.0027444 -0.0026048 -0.0026598 -0.0034175 0 0 0 0 0 0 0 0 0 0 0 0 0 0 0 0 0
8.5938 -0.0020145 -0.00039381 0.0064007 0.0030692 0.0068907 -0.0046253 -0.0039792 -0.005641 -0.0016404 0.0012477 0.00077336 -0.0077595 0 0 0 0 0 0 0 0 0 0 0 0 0 0 0 0 0
8.5977 -0.0016364 -0.00035697 0.00798 -0.00083514 0.0095589 -0.0076601 -0.0054976 -0.0083116 -0.0043244 0.0042343 0.0032997 -0.012314 0 0 0 0 0 0 0 0 0 0 0 0 0 0 0 0 0
8.6016 -0.00092138 0.00011233 0.0063401 -0.003069 0.0086425 -0.0066907 -0.0035452 -0.0068726 -0.0027207 0.0043016 0.0032186 -0.017014 0 0 0 0 0 0 0 0 0 0 0 0 0 0 0 0 0
8.6055 -8.1427e-05 0.00097203 0.0024404 -0.0028476 0.0049361 -0.0024533 0.00037783 -0.0021286 0.0024624 0.0012636 0.00047178 -0.022902 0 0 0 0 0 0 0 0 0 0 0 0 0 0 0 0 0
8.6094 0.00035091 0.0017999 -0.0015387 -0.0014994 0.0004308 0.0022815 0.003447 0.0030644 0.0077734 -0.0029419 -0.0033214 -0.031442 0 0 0 0 0 0 0 0 0 0 0 0 0 0 0 0 0
8.6133 3.4077e-05 0.0020928 -0.0033646 -0.00094732 -0.0028069 0.0043684 0.0035083 0.0058332 0.009603 -0.0054799 -0.0058731 -0.041934 0 0 0 0 0 0 0 0 0 0 0 0 0 0 0 0 0
8.6172 -0.00072418 0.0016358 -0.0020748 -0.0018495 -0.0036401 0.0025062 0.00056238 0.0050585 0.0067023 -0.0045437 -0.0056224 -0.04958 0 0 0 0 0 0 0 0 0 0 0 0 0 0 0 0 0
8.6211 -0.0011443 0.00063418 0.0013035 -0.0031043 -0.002348 -0.0016785 -0.0032862 0.0017054 0.00082374 -0.00061194 -0.0026241 -0.047725 0 0 0 0 0 0 0 0 0 0 0 0 0 0 0 0 0
8.625 -0.00071578 -0.00046906 0.0042309 -0.0030206 -0.0004241 -0.0046892 -0.0052941 -0.0021736 -0.0046599 0.0038737 0.0015769 -0.034085 0 0 0 0 0 0 0 0 0 0 0 0 0 0 0 0 0
8.6289 0.00023187 -0.0012941 0.0042678 -0.00092184 0.00028188 -0.0037024 -0.0038769 -0.0047372 -0.0068621 0.0061593 0.004902 -0.015419 0 0 0 0 0 0 0 0 0 0 0 0 0 0 0 0 0
8.6328 0.0007751 -0.0016908 0.00088045 0.0022874 -0.0012502 0.0013086 0.00044841 -0.0050891 -0.0047893 0.0049706 0.0058719 -0.0046609 0 0 0 0 0 0 0 0 0 0 0 0 0 0 0 0 0
8.6367 0.00029523 -0.0016958 -0.0038953 0.004938 -0.0043613 0.0074882 0.0054604 -0.0033625 0.0004653 0.0012392 0.004283 -0.010991 0 0 0 0 0 0 0 0 0 0 0 0 0 0 0 0 0
8.6406 -0.00085083 -0.0014095 -0.0066657 0.0058691 -0.0068938 0.011067 0.0085628 -0.00053797 0.0063969 -0.002616 0.0011799 -0.031146 0 0 0 0 0 0 0 0 0 0 0 0 0 0 0 0 0
8.6445 -0.001606 -0.00094516 -0.005116 0.0050132 -0.0065347 0.0098538 0.0081777 0.0018388 0.010154 -0.0042638 -0.0017389 -0.050831 0 0 0 0 0 0 0 0 0 0 0 0 0 0 0 0 0
8.6484 -0.0012194 -0.00045038 9.1314e-05 0.0030227 -0.0025416 0.0044698 0.0044758 0.0022519 0.0097588 -0.0028547 -0.0029665 -0.056389 0 0 0 0 0 0 0 0 0 0 0 0 0 0 0 0 0
8.6523 3.9885e-07 -8.8856e-05 0.0055391 0.00060354 0.0034384 -0.0023368 -0.0007992 0.0001677 0.0052283 0.00055221 -0.001942 -0.046638 0 0 0 0 0 0 0 0 0 0 0 0 0 0 0 0 0
8.6563 0.00095983 7.0591e-05 0.0074307 -0.0017165 0.0082465 -0.0075252 -0.0052072 -0.0032492 -0.0010545 0.0036846 0.00061052 -0.033613 0 0 0 0 0 0 0 0 0 0 0 0 0 0 0 0 0
8.6602 0.00084268 0.0001496 0.0043989 -0.0033807 0.0092985 -0.0093875 -0.0067511 -0.0055246 -0.005368 0.0044287 0.0030143 -0.031021 0 0 0 0 0 0 0 0 0 0 0 0 0 0 0 0 0
8.6641 -8.6217e-05 0.00038736 -0.0014303 -0.0037407 0.0063558 -0.0080885 -0.0047948 -0.0045251 -0.0049115 0.0021102 0.0036151 -0.041198 0 0 0 0 0 0 0 0 0 0 0 0 0 0 0 0 0
8.668 -0.00074885 0.00090603 -0.0059875 -0.0024941 0.0016154 -0.005149 -0.00036381 -0.00027774 8.7546e-05 -0.0020387 0.0019138 -0.053169 0 0 0 0 0 0 0 0 0 0 0 0 0 0 0 0 0
8.6719 -0.00034521 0.0015273 -0.0062298 -0.0002364 -0.0019504 -0.0024402 0.0043492 0.0046479 0.0061547 -0.0055544 -0.00093252 -0.053717 0 0 0 0 0 0 0 0 0 0 0 0 0 0 0 0 0
8.6758 0.00080964 0.0018575 -0.002245 0.0016164 -0.0026957 -0.0012348 0.0070919 0.0068339 0.0087869 -0.0062402 -0.0027767 -0.040466 0 0 0 0 0 0 0 0 0 0 0 0 0 0 0 0 0
8.6797 0.0015409 0.0016113 0.0030259 0.0017517 -0.0012521 -0.001634 0.0067328 0.0046265 0.0056827 -0.0036012 -0.0020407 -0.024056 0 0 0 0 0 0 0 0 0 0 0 0 0 0 0 0 0
8.6836 0.00092687 0.00088492 0.0060392 3.4294e-05 0.00026175 -0.0025589 0.0038585 -0.00046512 -0.0014757 0.00074769 0.0009199 -0.017518 0 0 0 0 0 0 0 0 0 0 0 0 0 0 0 0 0
8.6875 -0.00080467 9.7472e-05 0.0050321 -0.0022721 -1.6043e-05 -0.0023998 0.00040703 -0.0048402 -0.0081724 0.0040581 0.0037933 -0.023807 0 0 0 0 0 0 0 0 0 0 0 0 0 0 0 0 0
8.6914 -0.0024516 -0.00036559 0.00087027 -0.0034413 -0.0023767 -0.00011757 -0.0014831 -0.0055441 -0.010311 0.0042171 0.0038688 -0.034047 0 0 0 0 0 0 0 0 0 0 0 0 0 0 0 0 0
8.6953 -0.0028971 -0.00047076 -0.0039039 -0.0026153 -0.0054939 0.0038377 -0.00074277 -0.0024432 -0.0070546 0.0011152 0.00014368 -0.037703 0 0 0 0 0 0 0 0 0 0 0 0 0 0 0 0 0
8.6992 -0.0020407 -0.00049906 -0.0067816 -0.00038761 -0.0074246 0.0075313 0.0019989 0.0018831 -0.0011099 -0.0033245 -0.0056312 -0.033573 0 0 0 0 0 0 0 0 0 0 0 0 0 0 0 0 0
8.7031 -0.0007617 -0.0006903 -0.0065209 0.0018003 -0.0068066 0.0086842 0.0048085 0.0042916 0.0035529 -0.0064419 -0.0098967 -0.030088 0 0 0 0 0 0 0 0 0 0 0 0 0 0 0 0 0
8.707 -3.51e-05 -0.00094077 -0.0034319 0.0028044 -0.0035461 0.0062622 0.0056354 0.0033887 0.0045809 -0.0065299 -0.0096598 -0.035102 0 0 0 0 0 0 0 0 0 0 0 0 0 0 0 0 0
8.7109 -9.3163e-05 -0.00088503 0.0010013 0.0024146 0.0011868 0.0013387 0.003593 0.00021385 0.0025085 -0.003791 -0.004606 -0.046696 0 0 0 0 0 0 0 0 0 0 0 0 0 0 0 0 0
8.7148 -0.00039151 -0.00029827 0.0047575 0.0010705 0.0054858 -0.0035057 -0.00043918 -0.002942 -0.00023777 -4.5394e-05 0.002591 -0.055255 0 0 0 0 0 0 0 0 0 0 0 0 0 0 0 0 0
8.7188 -0.00030327 0.0005953 0.0060714 -0.00079538 0.0075408 -0.0058754 -0.0042822 -0.0043118 -0.0014253 0.0024677 0.0079801 -0.054536 0 0 0 0 0 0 0 0 0 0 0 0 0 0 0 0 0
8.7227 0.00021264 0.0012538 0.0043302 -0.0029639 0.0065354 -0.0051094 -0.0057655 -0.0035772 -0.00044096 0.0023802 0.0088305 -0.049271 0 0 0 0 0 0 0 0 0 0 0 0 0 0 0 0 0
8.7266 0.0006118 0.0012946 0.00065137 -0.0050268 0.0032033 -0.0025679 -0.0041017 -0.0015538 0.0017668 -0.00011795 0.0052091 -0.050233 0 0 0 0 0 0 0 0 0 0 0 0 0 0 0 0 0
8.7305 0.00036613 0.00085237 -0.0025067 -0.0060447 -0.00042935 -0.00052144 -0.00043937 0.00066142 0.0037107 -0.0034419 -0.00029465 -0.061483 0 0 0 0 0 0 0 0 0 0 0 0 0 0 0 0 0
8.7344 -0.00046663 0.00044643 -0.0028401 -0.0049639 -0.0022074 -0.00053058 0.0028463 0.0022323 0.0042988 -0.00547 -0.0043077 -0.073787 0 0 0 0 0 0 0 0 0 0 0 0 0 0 0 0 0
8.7383 -0.0012469 0.00046914 7.8464e-05 -0.0016233 -0.0012907 -0.0024627 0.0037447 0.0026448 0.00314 -0.0047014 -0.004635 -0.072484 0 0 0 0 0 0 0 0 0 0 0 0 0 0 0 0 0
8.7422 -0.0012904 0.00079706 0.0042544 0.0026505 0.0011818 -0.004708 0.0020269 0.0016952 0.00046066 -0.0011828 -0.0012991 -0.052744 0 0 0 0 0 0 0 0 0 0 0 0 0 0 0 0 0
8.7461 -0.00043322 0.00091968 0.0065835 0.0056883 0.0028489 -0.0052951 -0.00055732 -0.00030995 -0.0029371 0.0033343 0.0037253 -0.026351 0 0 0 0 0 0 0 0 0 0 0 0 0 0 0 0 0
8.75 0.00083419 0.00046655 0.0051631 0.0060429 0.0018602 -0.0031285 -0.0015457 -0.0024004 -0.0056879 0.0062747 0.0077102 -0.011859 0 0 0 0 0 0 0 0 0 0 0 0 0 0 0 0 0
8.7539 0.001708 -0.00039273 0.00076211 0.0041371 -0.0017063 0.0013337 0.00035727 -0.0032851 -0.0062513 0.0058079 0.0086074 -0.017009 0 0 0 0 0 0 0 0 0 0 0 0 0 0 0 0 0
8.7578 0.001581 -0.0010837 -0.0037873 0.0018769 -0.0058439 0.0062415 0.0041806 -0.0021874 -0.0038244 0.0021479 0.0060684 -0.03099 0 0 0 0 0 0 0 0 0 0 0 0 0 0 0 0 0
8.7617 0.00039207 -0.0011723 -0.0057727 0.00097817 -0.0080162 0.0092383 0.0072576 0.00045825 0.00077364 -0.0024114 0.0016185 -0.034991 0 0 0 0 0 0 0 0 0 0 0 0 0 0 0 0 0
8.7656 -0.0013298 -0.00078139 -0.0045228 0.0014992 -0.0068507 0.0086786 0.007111 0.0031308 0.0051477 -0.0049425 -0.0021604 -0.021132 0 0 0 0 0 0 0 0 0 0 0 0 0 0 0 0 0
8.7695 -0.0027049 -0.00046037 -0.0015487 0.0019472 -0.0028971 0.0046024 0.0032729 0.0042035 0.0066638 -0.0039034 -0.0031421 -0.0010032 0 0 0 0 0 0 0 0 0 0 0 0 0 0 0 0 0
8.7734 -0.0029367 -0.00063307 0.00098056 0.00087131 0.0019214 -0.0011137 -0.0023152 0.0030614 0.004325 -0.00026523 -0.001063 0.0050234 0 0 0 0 0 0 0 0 0 0 0 0 0 0 0 0 0
8.7773 -0.0017779 -0.0011657 0.0019179 -0.0015764 0.0055383 -0.005675 -0.0065983 0.00050173 -0.0002479 0.0031489 0.0021623 -0.012539 0 0 0 0 0 0 0 0 0 0 0 0 0 0 0 0 0
8.7813 0.00023483 -0.0014784 0.0015705 -0.0036374 0.0067386 -0.0069572 -0.007408 -0.001851 -0.0036986 0.0036797 0.0036768 -0.042839 0 0 0 0 0 0 0 0 0 0 0 0 0 0 0 0 0
8.7852 0.0020226 -0.0010909 0.00085063 -0.0035581 0.0054747 -0.0047994 -0.0047298 -0.0026321 -0.0032548 0.0007249 0.0018205 -0.064501 0 0 0 0 0 0 0 0 0 0 0 0 0 0 0 0 0
8.7891 0.00264 -7.7919e-05 0.00028779 -0.0013105 0.0026604 -0.0010842 -0.00046025 -0.0015633 0.0011547 -0.0038654 -0.0023626 -0.06477 0 0 0 0 0 0 0 0 0 0 0 0 0 0 0 0 0
8.793 0.0019483 0.00098499 -9.8229e-05 0.0012359 -0.00025319 0.0015448 0.0029641 0.00044903 0.0066378 -0.0071174 -0.0055849 -0.049435 0 0 0 0 0 0 0 0 0 0 0 0 0 0 0 0 0
8.7969 0.00072517 0.0015066 -0.00022038 0.0019141 -0.0018381 0.0014838 0.0039948 0.0019045 0.0092735 -0.0069614 -0.0046816 -0.034912 0 0 0 0 0 0 0 0 0 0 0 0 0 0 0 0 0
8.8008 3.9845e-05 0.0013274 0.000373 0.00018959 -0.0013901 -0.00077702 0.0025879 0.0016163 0.0069243 -0.0035299 0.0007836 -0.031781 0 0 0 0 0 0 0 0 0 0 0 0 0 0 0 0 0
8.8047 0.00035898 0.00074408 0.0019525 -0.002348 0.0005101 -0.0030844 -0.00010443 -0.00051921 0.00087528 0.0010522 0.0077793 -0.036621 0 0 0 0 0 0 0 0 0 0 0 0 0 0 0 0 0
8.8086 0.001149 0.00016548 0.0038135 -0.0033738 0.0021173 -0.0031944 -0.0025049 -0.0033094 -0.0049505 0.0040873 0.011744 -0.039052 0 0 0 0 0 0 0 0 0 0 0 0 0 0 0 0 0
8.8125 0.0013515 -0.00021993 0.0043612 -0.0018306 0.0015769 -0.00034841 -0.0033429 -0.0048515 -0.0066873 0.0039397 0.0098908 -0.034751 0 0 0 0 0 0 0 0 0 0 0 0 0 0 0 0 0
8.8164 0.00033392 -0.00046853 0.0023952 0.0012341 -0.0016353 0.0042094 -0.0021386 -0.0037554 -0.0032159 0.00092444 0.0033411 -0.029753 0 0 0 0 0 0 0 0 0 0 0 0 0 0 0 0 0
8.8203 -0.0015275 -0.00066542 -0.0014707 0.0036475 -0.0060099 0.0080312 0.00058859 -0.00029504 0.0030631 -0.0029548 -0.0036367 -0.031953 0 0 0 0 0 0 0 0 0 0 0 0 0 0 0 0 0
8.8242 -0.0031467 -0.0007681 -0.0047697 0.0039214 -0.0087959 0.0089634 0.0034693 0.0034418 0.0078855 -0.0051997 -0.0067617 -0.040238 0 0 0 0 0 0 0 0 0 0 0 0 0 0 0 0 0
8.8281 -0.0036161 -0.00068516 -0.0049197 0.0022716 -0.0078751 0.0063809 0.0048937 0.0047995 0.0079887 -0.0042937 -0.0048166 -0.044322 0 0 0 0 0 0 0 0 0 0 0 0 0 0 0 0 0
8.832 -0.0028767 -0.0004562 -0.0014086 0.00010245 -0.0033337 0.0014854 0.0039227 0.0025028 0.003189 -0.00067327 -0.00030013 -0.036252 0 0 0 0 0 0 0 0 0 0 0 0 0 0 0 0 0
8.8359 -0.0016192 -0.00027173 0.0035306 -0.0013447 0.0025078 -0.0034039 0.00095817 -0.0021624 -0.0036459 0.0034074 0.002734 -0.020954 0 0 0 0 0 0 0 0 0 0 0 0 0 0 0 0 0
8.8398 -0.00061508 -0.00026747 0.0065129 -0.0018596 0.0066365 -0.0061258 -0.002412 -0.006034 -0.0085152 0.0051744 0.0018155 -0.01323 0 0 0 0 0 0 0 0 0 0 0 0 0 0 0 0 0
8.8438 -0.00016516 -0.00031859 0.0056283 -0.0020028 0.007273 -0.0058326 -0.0044391 -0.0062998 -0.0086855 0.0031238 -0.0023025 -0.022827 0 0 0 0 0 0 0 0 0 0 0 0 0 0 0 0 0
8.8477 -0.00012383 -0.00010176 0.0019124 -0.002244 0.0047953 -0.0034158 -0.0044128 -0.0026134 -0.0040901 -0.0018317 -0.0065892 -0.042772 0 0 0 0 0 0 0 0 0 0 0 0 0 0 0 0 0
8.8516 -0.00030629 0.00058193 -0.0015537 -0.0024954 0.0011774 -0.00093703 -0.00309 0.0025821 0.002865 -0.0067358 -0.0082159 -0.054168 0 0 0 0 0 0 0 0 0 0 0 0 0 0 0 0 0
8.8555 -0.00072264 0.0015334 -0.0021131 -0.0024283 -0.0014209 -0.00033487 -0.0019786 0.0058097 0.0086687 -0.0083899 -0.0064639 -0.044269 0 0 0 0 0 0 0 0 0 0 0 0 0 0 0 0 0
8.8594 -0.0013715 0.0022345 0.0004793 -0.0020383 -0.0018641 -0.0021584 -0.0020586 0.0050253 0.010387 -0.0054468 -0.0027354 -0.02033 0 0 0 0 0 0 0 0 0 0 0 0 0 0 0 0 0
8.8633 -0.0019106 0.0022491 0.0040589 -0.0016959 -0.00044239 -0.0051554 -0.0030017 0.00092707 0.00697 0.00063783 0.00091922 -0.004601 0 0 0 0 0 0 0 0 0 0 0 0 0 0 0 0 0
8.8672 -0.0017245 0.0015854 0.0058317 -0.001589 0.0014829 -0.0070491 -0.003513 -0.0037385 -0.00019076 0.0064819 0.0032514 -0.013906 0 0 0 0 0 0 0 0 0 0 0 0 0 0 0 0 0
8.8711 -0.00047365 0.00068036 0.0043871 -0.0012571 0.0022369 -0.006035 -0.0024506 -0.0061373 -0.0076869 0.0088893 0.0041315 -0.042837 0 0 0 0 0 0 0 0 0 0 0 0 0 0 0 0 0
8.875 0.0013968 2.3805e-05 0.00048191 0.00010112 0.00070811 -0.0019982 0.00023158 -0.005058 -0.011573 0.0067775 0.0038975 -0.067051 0 0 0 0 0 0 0 0 0 0 0 0 0 0 0 0 0
8.8789 0.0027978 -0.00022363 -0.0036983 0.0027024 -0.0029069 0.0033665 0.0034227 -0.0013578 -0.0094953 0.001698 0.0027413 -0.064452 0 0 0 0 0 0 0 0 0 0 0 0 0 0 0 0 0
8.8828 0.0028063 -0.00027552 -0.0059931 0.0055752 -0.0069014 0.0075774 0.005586 0.0027802 -0.0023649 -0.0032605 0.00080196 -0.035071 0 0 0 0 0 0 0 0 0 0 0 0 0 0 0 0 0
8.8867 0.0014625 -0.00042812 -0.0054104 0.0070465 -0.0087947 0.0088021 0.0056302 0.0050407 0.0057398 -0.0053729 -0.0013523 -0.0014584 0 0 0 0 0 0 0 0 0 0 0 0 0 0 0 0 0
8.8906 -0.00019978 -0.00074726 -0.0024595 0.0060542 -0.0068716 0.0067926 0.0033731 0.0040039 0.0098714 -0.0038001 -0.0026916 0.010636 0 0 0 0 0 0 0 0 0 0 0 0 0 0 0 0 0
8.8945 -0.00096901 -0.0010319 0.0012422 0.0031285 -0.0015858 0.002848 -0.00045839 -0.00021798 0.0075086 7.4923e-05 -0.002464 -0.0061563 0 0 0 0 0 0 0 0 0 0 0 0 0 0 0 0 0
8.8984 -0.00041132 -0.001046 0.0037887 8.0564e-05 0.0043662 -0.0010141 -0.0044714 -0.0058512 0.0005226 0.0035635 -0.0010543 -0.035751 0 0 0 0 0 0 0 0 0 0 0 0 0 0 0 0 0
8.9023 0.00086386 -0.00074731 0.0039404 -0.0014098 0.007673 -0.0031275 -0.0070149 -0.010081 -0.005905 0.0042727 3.4319e-05 -0.053335 0 0 0 0 0 0 0 0 0 0 0 0 0 0 0 0 0
8.9063 0.0018076 -0.00028597 0.001852 -0.0010824 0.006715 -0.0029661 -0.0068606 -0.01047 -0.006946 0.0015197 -0.00067045 -0.045957 0 0 0 0 0 0 0 0 0 0 0 0 0 0 0 0 0
8.9102 0.0017988 0.00018237 -0.00088879 -0.00013621 0.0027709 -0.001349 -0.0040432 -0.0065673 -0.0017537 -0.0032205 -0.0032258 -0.021423 0 0 0 0 0 0 0 0 0 0 0 0 0 0 0 0 0
8.9141 0.0010072 0.00062844 -0.0021631 -3.8074e-05 -0.00092691 3.9249e-05 -0.00026468 -0.000526 0.0057865 -0.0071416 -0.0059485 0.00027006 0 0 0 0 0 0 0 0 0 0 0 0 0 0 0 0 0
8.918 4.2968e-05 0.0010788 -0.00077563 -0.0012235 -0.0016297 -0.00032301 0.001816 0.00405 0.0099184 -0.0078004 -0.0066019 0.003637 0 0 0 0 0 0 0 0 0 0 0 0 0 0 0 0 0
8.9219 -0.00063291 0.0014516 0.0025249 -0.0028346 0.00089626 -0.0026853 0.00034422 0.004511 0.0073713 -0.0046664 -0.0041957 -0.011878 0 0 0 0 0 0 0 0 0 0 0 0 0 0 0 0 0
8.9258 -0.00094663 0.0015325 0.0053554 -0.0036104 0.0043083 -0.0055668 -0.0040788 0.0010912 -0.00015718 0.00051072 0.00011352 -0.034562 0 0 0 0 0 0 0 0 0 0 0 0 0 0 0 0 0
8.9297 -0.00099074 0.001166 0.0053062 -0.0029849 0.0055451 -0.0064975 -0.0083535 -0.0032259 -0.0073096 0.0048221 0.0038103 -0.05137 0 0 0 0 0 0 0 0 0 0 0 0 0 0 0 0 0
8.9336 -0.00075161 0.00047539 0.0017388 -0.0013756 0.0030767 -0.0037291 -0.008901 -0.0049336 -0.009104 0.0060661 0.0048581 -0.057029 0 0 0 0 0 0 0 0 0 0 0 0 0 0 0 0 0
8.9375 -0.00017559 -0.00015326 -0.0036081 0.0004601 -0.0021083 0.0021998 -0.0044378 -0.0026188 -0.0045457 0.0040551 0.0030988 -0.05514 0 0 0 0 0 0 0 0 0 0 0 0 0 0 0 0 0
8.9414 0.00052362 -0.00036373 -0.0077304 0.0021861 -0.0072823 0.0083528 0.0027137 0.0020733 0.0028643 0.00048872 0.00016832 -0.052668 0 0 0 0 0 0 0 0 0 0 0 0 0 0 0 0 0
8.9453 0.00078387 -0.0001441 -0.0083912 0.0039356 -0.0097183 0.011122 0.0080463 0.0058056 0.0078894 -0.0023725 -0.0018429 -0.053572 0 0 0 0 0 0 0 0 0 0 0 0 0 0 0 0 0
8.9492 0.00010407 0.00014906 -0.0055789 0.0056622 -0.008163 0.0087199 0.008095 0.0060471 0.0073113 -0.0031475 -0.0018133 -0.05622 0 0 0 0 0 0 0 0 0 0 0 0 0 0 0 0 0
8.9531 -0.0013735 0.00010732 -0.0013742 0.0066243 -0.0033366 0.0025777 0.0029646 0.0027371 0.0019179 -0.0019007 -7.076e-05 -0.055461 0 0 0 0 0 0 0 0 0 0 0 0 0 0 0 0 0
8.957 -0.0027386 -0.0003517 0.001571 0.0057395 0.002523 -0.0035235 -0.0038488 -0.001967 -0.0044285 0.00029481 0.002159 -0.047292 0 0 0 0 0 0 0 0 0 0 0 0 0 0 0 0 0
8.9609 -0.0029196 -0.00089455 0.0017841 0.0026289 0.0067179 -0.0060488 -0.008144 -0.0053475 -0.0075963 0.0021589 0.0036401 -0.032972 0 0 0 0 0 0 0 0 0 0 0 0 0 0 0 0 0
8.9648 -0.0015743 -0.0010538 -0.00022748 -0.0016459 0.0073847 -0.0041236 -0.0079863 -0.0057937 -0.0057418 0.0027295 0.0036679 -0.019792 0 0 0 0 0 0 0 0 0 0 0 0 0 0 0 0 0
8.9688 0.00053653 -0.00062164 -0.0025172 -0.0050003 0.0045633 7.4411e-06 -0.0046554 -0.0034498 -7.8055e-05 0.0015441 0.0021618 -0.017172 0 0 0 0 0 0 0 0 0 0 0 0 0 0 0 0 0
8.9727 0.0020874 0.00019566 -0.0030718 -0.0057272 0.00038832 0.0027259 -0.0011014 0.00019805 0.0062351 -0.0011972 -0.0003688 -0.029755 0 0 0 0 0 0 0 0 0 0 0 0 0 0 0 0 0
8.9766 0.0022083 0.00097561 -0.0010959 -0.003765 -0.0020549 0.0015982 0.00051107 0.0032235 0.010056 -0.0044114 -0.0028288 -0.052236 0 0 0 0 0 0 0 0 0 0 0 0 0 0 0 0 0
8.9805 0.0011143 0.0014171 0.0025156 -0.0007493 -0.00081758 -0.0030895 0.00010583 0.0041564 0.0098693 -0.0062787 -0.0037678 -0.07091 0 0 0 0 0 0 0 0 0 0 0 0 0 0 0 0 0
8.9844 -0.00017399 0.0015055 0.0057126 0.0012283 0.0032668 -0.0087042 -0.00089647 0.0026623 0.00633 -0.0051615 -0.0021189 -0.07256 0 0 0 0 0 0 0 0 0 0 0 0 0 0 0 0 0
8.9883 -0.00072034 0.0013944 0.0065012 0.0011551 0.0068359 -0.012005 -0.0010966 -0.00018456 0.0016778 -0.00093737 0.0018261 -0.054749 0 0 0 0 0 0 0 0 0 0 0 0 0 0 0 0 0
8.9922 -0.00036931 0.0011745 0.0041669 -0.00028288 0.0063336 -0.010968 -7.7047e-05 -0.0023528 -0.0015776 0.0043751 0.006053 -0.028911 0 0 0 0 0 0 0 0 0 0 0 0 0 0 0 0 0
8.9961 0.0003001 0.00078621 -0.00019331 -0.0014058 0.00083622 -0.0057113 0.0017499 -0.0020881 -0.0020359 0.0076057 0.0077579 -0.012448 0 0 0 0 0 0 0 0 0 0 0 0 0 0 0 0 0
9 0.00060193 0.00015433 -0.0042118 -0.00090953 -0.0068943 0.001693 0.003757 0.00071131 -0.00013279 0.0066456 0.0052601 -0.015337 0 0 0 0 0 0 0 0 0 0 0 0 0 0 0 0 0
9.0039 0.00031673 -0.00061974 -0.005639 0.0011984 -0.012161 0.008182 0.0053251 0.0041003 0.0022348 0.0022106 -0.00045731 -0.032234 0 0 0 0 0 0 0 0 0 0 0 0 0 0 0 0 0
9.0078 -0.00025462 -0.0012339 -0.003764 0.003724 -0.011664 0.011025 0.0056494 0.0053037 0.0030085 -0.0024548 -0.0059703 -0.047073 0 0 0 0 0 0 0 0 0 0 0 0 0 0 0 0 0
9.0117 -0.00066427 -0.0013832 7.7102e-05 0.005223 -0.0058464 0.0090964 0.0038488 0.0028543 0.0013769 -0.003941 -0.007571 -0.046436 0 0 0 0 0 0 0 0 0 0 0 0 0 0 0 0 0
9.0156 -0.00066986 -0.0010085 0.0033226 0.0049624 0.0015416 0.0035871 -0.00021219 -0.0020417 -0.0016783 -0.0012997 -0.0039443 -0.030153 0 0 0 0 0 0 0 0 0 0 0 0 0 0 0 0 0
9.0195 -0.00027125 -0.00036514 0.003851 0.0032613 0.0062197 -0.00241 -0.0050526 -0.0061949 -0.0040978 0.0032276 0.0026588 -0.010076 0 0 0 0 0 0 0 0 0 0 0 0 0 0 0 0 0
9.0234 0.00045332 0.00015991 0.0013835 0.0011302 0.0062579 -0.0055268 -0.0078592 -0.0067956 -0.0042044 0.006004 0.0077852 0.001262 0 0 0 0 0 0 0 0 0 0 0 0 0 0 0 0 0
9.0273 0.0014125 0.00033457 -0.0023361 -0.00041097 0.0029757 -0.004185 -0.0062879 -0.0035712 -0.0018461 0.0048319 0.0078202 0.0013305 0 0 0 0 0 0 0 0 0 0 0 0 0 0 0 0 0
9.0313 0.0023852 0.00023907 -0.0047062 -0.00087008 -0.00048243 0.00028063 -0.00056476 0.0010483 0.001566 0.00052023 0.0025314 -0.0020236 0 0 0 0 0 0 0 0 0 0 0 0 0 0 0 0 0
9.0352 0.0029524 0.00017591 -0.0039783 -0.00043482 -0.0014905 0.0044148 0.0060491 0.003876 0.0040588 -0.0039554 -0.0047337 -0.00011851 0 0 0 0 0 0 0 0 0 0 0 0 0 0 0 0 0
9.0391 0.002711 0.0004152 -0.00037646 0.00024381 0.00054612 0.0049909 0.0092497 0.0033677 0.0043507 -0.0058015 -0.0093332 0.0068855 0 0 0 0 0 0 0 0 0 0 0 0 0 0 0 0 0
9.043 0.0016611 0.00097593 0.0040709 0.0004728 0.0042347 0.0012999 0.0068346 0.00053613 0.0025116 -0.0042718 -0.0084553 0.0097364 0 0 0 0 0 0 0 0 0 0 0 0 0 0 0 0 0
9.0469 0.00035821 0.0016 0.0068186 -6.1885e-05 0.0072962 -0.0043158 0.00048075 -0.0021787 -0.00027094 -0.00074955 -0.0029029 -0.00052459 0 0 0 0 0 0 0 0 0 0 0 0 0 0 0 0 0
9.0508 -0.00043946 0.0019238 0.0063554 -0.0010775 0.0078001 -0.0080965 -0.0054069 -0.002916 -0.0024966 0.0026104 0.0035985 -0.022713 0 0 0 0 0 0 0 0 0 0 0 0 0 0 0 0 0
9.0547 -0.00040165 0.0017157 0.0030545 -0.0018202 0.0049946 -0.0074576 -0.0069404 -0.001577 -0.0031603 0.0043114 0.0069559 -0.044839 0 0 0 0 0 0 0 0 0 0 0 0 0 0 0 0 0
9.0586 4.7971e-05 0.0010163 -0.0011577 -0.0015124 -0.00035726 -0.0026603 -0.0035007 0.00054297 -0.002164 0.0040094 0.0053252 -0.053621 0 0 0 0 0 0 0 0 0 0 0 0 0 0 0 0 0
9.0625 8.9045e-05 0.00010008 -0.0040514 0.00011419 -0.0061612 0.0035192 0.0021322 0.0020064 -0.00024614 0.0021691 0.00010202 -0.04568 0 0 0 0 0 0 0 0 0 0 0 0 0 0 0 0 0
9.0664 -0.00071051 -0.00070208 -0.0044451 0.0025455 -0.0098149 0.0076929 0.0061673 0.0021757 0.0014515 -0.00038432 -0.0052006 -0.030405 0 0 0 0 0 0 0 0 0 0 0 0 0 0 0 0 0
9.0703 -0.0018988 -0.001186 -0.0027921 0.004694 -0.0095377 0.0078971 0.0065902 0.0012654 0.0019804 -0.0026233 -0.0073097 -0.022071 0 0 0 0 0 0 0 0 0 0 0 0 0 0 0 0 0
9.0742 -0.0024513 -0.0013427 -0.00065594 0.0055045 -0.0055217 0.0044955 0.0041527 -0.00014996 0.0010957 -0.0034712 -0.0052326 -0.028208 0 0 0 0 0 0 0 0 0 0 0 0 0 0 0 0 0
9.0781 -0.0016784 -0.0012817 0.00050403 0.0045873 -3.7316e-06 -0.00034281 0.0011171 -0.0015319 -0.00058404 -0.0023351 -0.00075598 -0.044131 0 0 0 0 0 0 0 0 0 0 0 0 0 0 0 0 0
9.082 6.8352e-05 -0.0010943 0.0003295 0.0024636 0.0040329 -0.0039942 -0.00079871 -0.0024614 -0.0019038 0.00021446 0.0028063 -0.05772 0 0 0 0 0 0 0 0 0 0 0 0 0 0 0 0 0
9.0859 0.0015681 -0.00078278 -0.00038446 0.00025001 0.0047424 -0.004723 -0.0014542 -0.0026663 -0.001849 0.0023988 0.0027787 -0.059724 0 0 0 0 0 0 0 0 0 0 0 0 0 0 0 0 0
9.0898 0.0016892 -0.000314 -0.00054209 -0.0010314 0.0025268 -0.0024563 -0.0017076 -0.0022015 -0.00017532 0.0022791 -0.0011415 -0.050714 0 0 0 0 0 0 0 0 0 0 0 0 0 0 0 0 0
9.0938 0.00033295 0.00026622 0.00027171 -0.001075 -0.00043285 0.0012152 -0.0021607 -0.0015862 0.0024051 -0.00068613 -0.0066413 -0.039384 0 0 0 0 0 0 0 0 0 0 0 0 0 0 0 0 0
9.0977 -0.0014576 0.00078845 0.0015295 -0.00042847 -0.0017921 0.0038097 -0.0025494 -0.0015548 0.0045968 -0.0048863 -0.010199 -0.03447 0 0 0 0 0 0 0 0 0 0 0 0 0 0 0 0 0
9.1016 -0.0023277 0.0010543 0.0023811 -2.6859e-05 -0.00054219 0.0032819 -0.0022086 -0.0024583 0.0052193 -0.0074594 -0.0092877 -0.037493 0 0 0 0 0 0 0 0 0 0 0 0 0 0 0 0 0
9.1055 -0.0016837 0.0010008 0.0024864 -0.00041926 0.0025915 -0.00066174 -0.00091577 -0.0038323 0.0038423 -0.0063393 -0.0040079 -0.042172 0 0 0 0 0 0 0 0 0 0 0 0 0 0 0 0 0
9.1094 -0.00012402 0.00077888 0.0022168 -0.0012489 0.005838 -0.0060788 0.00082252 -0.0046208 0.001063 -0.0018677 0.0029043 -0.040465 0 0 0 0 0 0 0 0 0 0 0 0 0 0 0 0 0
9.1133 0.0010893 0.00065113 0.0020456 -0.001444 0.0074074 -0.0096878 0.0022489 -0.003952 -0.0016904 0.0033553 0.0077233 -0.029834 0 0 0 0 0 0 0 0 0 0 0 0 0 0 0 0 0
9.1172 0.0010319 0.00077759 0.0018251 -9.2927e-05 0.0062121 -0.0088394 0.0029882 -0.0018152 -0.0027992 0.0063065 0.008 -0.015724 0 0 0 0 0 0 0 0 0 0 0 0 0 0 0 0 0
9.1211 -0.00023335 0.001069 0.000813 0.002603 0.0022061 -0.0033575 0.003167 0.00092559 -0.0013613 0.005638 0.0039947 -0.0073907 0 0 0 0 0 0 0 0 0 0 0 0 0 0 0 0 0
9.125 -0.0018187 0.0012399 -0.0014463 0.0051157 -0.0034707 0.0040894 0.0030034 0.0031124 0.002039 0.0024611 -0.0016177 -0.010563 0 0 0 0 0 0 0 0 0 0 0 0 0 0 0 0 0
9.1289 -0.0027505 0.0010205 -0.0042557 0.0054898 -0.008624 0.0095132 0.0024416 0.0039047 0.0052781 -0.00066148 -0.0055155 -0.022811 0 0 0 0 0 0 0 0 0 0 0 0 0 0 0 0 0
9.1328 -0.0026397 0.00035667 -0.0059368 0.0028481 -0.010757 0.010091 0.0012898 0.0029996 0.0057226 -0.0016239 -0.0057624 -0.035227 0 0 0 0 0 0 0 0 0 0 0 0 0 0 0 0 0
9.1367 -0.001805 -0.00055282 -0.0051257 -0.001646 -0.0084401 0.0059131 -0.00031206 0.00057106 0.0020008 -0.00014899 -0.0028021 -0.039008 0 0 0 0 0 0 0 0 0 0 0 0 0 0 0 0 0
9.1406 -0.00088848 -0.0013806 -0.0021104 -0.0052908 -0.0025131 -0.00020653 -0.0016936 -0.0027233 -0.0046183 0.0022423 0.001104 -0.0318 0 0 0 0 0 0 0 0 0 0 0 0 0 0 0 0 0
9.1445 -0.00037149 -0.0018362 0.0011064 -0.0056607 0.0039875 -0.0046807 -0.0020628 -0.0056565 -0.010469 0.0034508 0.0034597 -0.019046 0 0 0 0 0 0 0 0 0 0 0 0 0 0 0 0 0
9.1484 -0.00036108 -0.0017631 0.0022786 -0.0024474 0.0075334 -0.00545 -0.0011949 -0.0066953 -0.011618 0.0022612 0.0030202 -0.009715 0 0 0 0 0 0 0 0 0 0 0 0 0 0 0 0 0
9.1523 -0.00068587 -0.0011644 0.00075382 0.0021491 0.0064272 -0.0030768 0.00026753 -0.0048845 -0.0066297 -0.00089316 0.00030113 -0.010069 0 0 0 0 0 0 0 0 0 0 0 0 0 0 0 0 0
9.1563 -0.0010897 -0.00020908 -0.001931 0.0049186 0.0019968 -2.4478e-05 0.0012328 -0.00086016 0.0020436 -0.0042455 -0.0030129 -0.020211 0 0 0 0 0 0 0 0 0 0 0 0 0 0 0 0 0
9.1602 -0.0013348 0.0007701 -0.0032842 0.0039573 -0.0023544 0.0012001 0.00094747 0.0030411 0.0093349 -0.0058205 -0.0051942 -0.035327 0 0 0 0 0 0 0 0 0 0 0 0 0 0 0 0 0
9.1641 -0.0012233 0.0013577 -0.0019161 1.2235e-05 -0.0035772 -0.00031361 -0.00051754 0.0041285 0.010817 -0.0046838 -0.0053857 -0.049588 0 0 0 0 0 0 0 0 0 0 0 0 0 0 0 0 0
9.168 -0.0006599 0.0012594 0.0013111 -0.0041913 -0.0010486 -0.0034877 -0.0024249 0.0014008 0.0056917 -0.0015775 -0.0038631 -0.059224 0 0 0 0 0 0 0 0 0 0 0 0 0 0 0 0 0
9.1719 0.00021488 0.00053193 0.0039751 -0.0060552 0.0032051 -0.0061843 -0.0039134 -0.0033816 -0.0026708 0.001482 -0.0016679 -0.063028 0 0 0 0 0 0 0 0 0 0 0 0 0 0 0 0 0
9.1758 0.00096375 -0.00036569 0.0039964 -0.0049254 0.0061065 -0.0066754 -0.0044077 -0.0067289 -0.0090348 0.0024742 6.7107e-05 -0.061392 0 0 0 0 0 0 0 0 0 0 0 0 0 0 0 0 0
9.1797 0.001026 -0.00082637 0.0011828 -0.0022223 0.0055951 -0.0046556 -0.003672 -0.0059726 -0.0097796 0.00075081 0.00072425 -0.055764 0 0 0 0 0 0 0 0 0 0 0 0 0 0 0 0 0
9.1836 9.6538e-05 -0.00052788 -0.0027279 2.396e-05 0.0017303 -0.0012529 -0.0017281 -0.0013415 -0.005116 -0.0024243 0.00046561 -0.048769 0 0 0 0 0 0 0 0 0 0 0 0 0 0 0 0 0
9.1875 -0.0015543 0.00028494 -0.0053808 0.00083067 -0.0036253 0.0018054 0.0010625 0.0041607 0.0013417 -0.0046456 3.5672e-05 -0.043651 0 0 0 0 0 0 0 0 0 0 0 0 0 0 0 0 0
9.1914 -0.0031172 0.00093296 -0.0053601 0.00070377 -0.0079781 0.0032365 0.0038225 0.0070081 0.0051141 -0.0040127 0.00019225 -0.042279 0 0 0 0 0 0 0 0 0 0 0 0 0 0 0 0 0
9.1953 -0.0036907 0.00079303 -0.0029267 0.00068513 -0.009408 0.0028175 0.0052905 0.0057098 0.0036785 -0.00052849 0.0010856 -0.043343 0 0 0 0 0 0 0 0 0 0 0 0 0 0 0 0 0
9.1992 -0.0028601 -0.00022155 0.00033621 0.0011055 -0.0073456 0.0013068 0.0044945 0.0016783 -0.0021432 0.0037822 0.0020214 -0.043187 0 0 0 0 0 0 0 0 0 0 0 0 0 0 0 0 0
9.2031 -0.00099423 -0.0015716 0.002529 0.0012902 -0.0028085 -0.0001499 0.0016074 -0.0020895 -0.0088253 0.0061743 0.0018672 -0.039431 0 0 0 0 0 0 0 0 0 0 0 0 0 0 0 0 0
9.207 0.0009667 -0.0024635 0.0024723 0.00042174 0.0019922 -0.00071843 -0.0017956 -0.0032535 -0.012219 0.0050195 -8.7053e-05 -0.034028 0 0 0 0 0 0 0 0 0 0 0 0 0 0 0 0 0
9.2109 0.0020929 -0.0023849 0.0003507 -0.0014068 0.0047268 -0.0003085 -0.0035544 -0.001525 -0.0098852 0.00090151 -0.0034263 -0.03201 0 0 0 0 0 0 0 0 0 0 0 0 0 0 0 0 0
9.2148 0.0020135 -0.0013997 -0.0022821 -0.0030756 0.0043399 0.00042399 -0.0024133 0.0015761 -0.002534 -0.0037682 -0.0066652 -0.036199 0 0 0 0 0 0 0 0 0 0 0 0 0 0 0 0 0
9.2188 0.0010722 -2.9191e-05 -0.0032601 -0.0034184 0.0018529 0.00046905 0.00092802 0.0040081 0.0061852 -0.0063128 -0.0081327 -0.042996 0 0 0 0 0 0 0 0 0 0 0 0 0 0 0 0 0
9.2227 2.3379e-05 0.0011217 -0.0011414 -0.0023432 -0.00025206 -0.00092138 0.004145 0.004404 0.011578 -0.0054549 -0.0070759 -0.044426 0 0 0 0 0 0 0 0 0 0 0 0 0 0 0 0 0
9.2266 -0.00048326 0.0016851 0.0035793 -0.00097166 9.8066e-05 -0.0036624 0.0049153 0.0025528 0.010643 -0.002012 -0.0041439 -0.035706 0 0 0 0 0 0 0 0 0 0 0 0 0 0 0 0 0
9.2305 -0.00027259 0.0016196 0.0083517 -0.00062085 0.0028128 -0.0066413 0.0026844 -0.00070296 0.0040721 0.0017557 -0.00087499 -0.021232 0 0 0 0 0 0 0 0 0 0 0 0 0 0 0 0 0
9.2344 0.00034371 0.001121 0.009991 -0.0015668 0.0055504 -0.00815 -0.00081225 -0.0038083 -0.0039475 0.0036456 0.0013735 -0.012077 0 0 0 0 0 0 0 0 0 0 0 0 0 0 0 0 0
9.2383 0.00086052 0.00049978 0.0069042 -0.0027491 0.0055797 -0.0068704 -0.0027703 -0.0050337 -0.0083252 0.0028726 0.0021786 -0.016008 0 0 0 0 0 0 0 0 0 0 0 0 0 0 0 0 0
9.2422 0.0009368 8.6786e-05 0.00048986 -0.0026962 0.0021331 -0.0028809 -0.0014422 -0.0033098 -0.0064878 0.00044628 0.0019517 -0.029284 0 0 0 0 0 0 0 0 0 0 0 0 0 0 0 0 0
9.2461 0.0005762 0.00011915 -0.0055593 -0.00082776 -0.0027935 0.0020756 0.0024199 0.00091275 -0.00019319 -0.0016216 0.00125 -0.039197 0 0 0 0 0 0 0 0 0 0 0 0 0 0 0 0 0
9.25 4.7776e-05 0.00058922 -0.0077625 0.0020234 -0.0059822 0.0054753 0.0059566 0.0055071 0.0057357 -0.0017164 0.0002716 -0.036358 0 0 0 0 0 0 0 0 0 0 0 0 0 0 0 0 0
9.2539 -0.00034943 0.0011664 -0.0053329 0.0042834 -0.0056074 0.0056363 0.0062432 0.0077309 0.0069406 0.00032011 -0.00098392 -0.025286 0 0 0 0 0 0 0 0 0 0 0 0 0 0 0 0 0
9.2578 -0.00048855 0.0013427 -0.00068051 0.0048556 -0.0026765 0.0029553 0.002537 0.0060532 0.0026888 0.003168 -0.0021853 -0.021964 0 0 0 0 0 0 0 0 0 0 0 0 0 0 0 0 0
9.2617 -0.00045238 0.00079055 0.0024934 0.0038382 -6.7591e-05 -0.00027239 -0.0029557 0.0014125 -0.0037409 0.0050101 -0.0025277 -0.038922 0 0 0 0 0 0 0 0 0 0 0 0 0 0 0 0 0
9.2656 -0.00041658 -0.00031953 0.0020017 0.0022389 -4.398e-05 -0.0014869 -0.0064723 -0.0032452 -0.0076734 0.0047664 -0.0013489 -0.071306 0 0 0 0 0 0 0 0 0 0 0 0 0 0 0 0 0
9.2695 -0.00050048 -0.0013443 -0.0013251 0.0010866 -0.0023994 0.00019982 -0.0053622 -0.0049967 -0.0065204 0.0026916 0.0010111 -0.098113 0 0 0 0 0 0 0 0 0 0 0 0 0 0 0 0 0
9.2734 -0.00070609 -0.0015944 -0.0045156 0.00074779 -0.0047338 0.0032763 -0.00013547 -0.003044 -0.0014379 -8.7956e-06 0.0030836 -0.099255 0 0 0 0 0 0 0 0 0 0 0 0 0 0 0 0 0
9.2773 -0.00096562 -0.00085731 -0.0048574 0.00090484 -0.0044777 0.0049506 0.0056666 0.00076313 0.0039174 -0.0021011 0.0032911 -0.073644 0 0 0 0 0 0 0 0 0 0 0 0 0 0 0 0 0
9.2813 -0.0012157 0.00041843 -0.001863 0.0010048 -0.00090843 0.0032937 0.007828 0.0033925 0.0062654 -0.0029922 0.0013791 -0.041265 0 0 0 0 0 0 0 0 0 0 0 0 0 0 0 0 0
9.2852 -0.0014096 0.0014559 0.0025931 0.00068139 0.0043622 -0.0012561 0.0044396 0.0029037 0.0048655 -0.0027236 -0.0010903 -0.026363 0 0 0 0 0 0 0 0 0 0 0 0 0 0 0 0 0
9.2891 -0.0014713 0.0017353 0.0058012 -0.0001198 0.0085462 -0.0061735 -0.0026388 -0.0002294 0.0015193 -0.0015657 -0.0018721 -0.036514 0 0 0 0 0 0 0 0 0 0 0 0 0 0 0 0 0
9.293 -0.0012853 0.0013439 0.0060585 -0.0012061 0.0094091 -0.0086354 -0.0089552 -0.0036541 -0.0011587 0.00020462 -4.7002e-06 -0.056601 0 0 0 0 0 0 0 0 0 0 0 0 0 0 0 0 0
9.2969 -0.00079879 0.00081021 0.0035309 -0.0021914 0.0064103 -0.0074034 -0.01049 -0.0049558 -0.0016083 0.0021276 0.0031246 -0.063155 0 0 0 0 0 0 0 0 0 0 0 0 0 0 0 0 0
9.3008 -0.00017511 0.00059685 -0.00018733 -0.0025511 0.00083184 -0.0034556 -0.0063687 -0.003317 -5.1559e-05 0.0033838 0.004751 -0.045772 0 0 0 0 0 0 0 0 0 0 0 0 0 0 0 0 0
9.3047 0.00017389 0.00071759 -0.0032124 -0.0018442 -0.004865 0.00088509 0.00066348 9.7437e-05 0.0020297 0.0031321 0.0031076 -0.016182 0 0 0 0 0 0 0 0 0 0 0 0 0 0 0 0 0
9.3086 -0.00019812 0.00080102 -0.0043828 -9.7437e-05 -0.0080962 0.0034808 0.0062682 0.0030911 0.0029387 0.0012908 -0.00080312 0.0025052 0 0 0 0 0 0 0 0 0 0 0 0 0 0 0 0 0
9.3125 -0.0014037 0.00049972 -0.0036843 0.0019708 -0.0073609 0.0034814 0.0074737 0.0039038 0.0016408 -0.0010078 -0.00372 -0.0044022 0 0 0 0 0 0 0 0 0 0 0 0 0 0 0 0 0
9.3164 -0.0029892 -0.00016176 -0.0020697 0.0032433 -0.0031934 0.0015092 0.0044287 0.0022323 -0.001752 -0.0020075 -0.0026947 -0.032339 0 0 0 0 0 0 0 0 0 0 0 0 0 0 0 0 0
9.3203 -0.0040969 -0.00081672 -0.00085739 0.0029542 0.0018058 -0.00085713 -0.00014634 -0.00070846 -0.0058945 -0.00075088 0.0023349 -0.063761 0 0 0 0 0 0 0 0 0 0 0 0 0 0 0 0 0
9.3242 -0.0039882 -0.0011027 -0.00096743 0.0013301 0.0042985 -0.0018727 -0.0031402 -0.0029968 -0.0086426 0.0018501 0.0081717 -0.083434 0 0 0 0 0 0 0 0 0 0 0 0 0 0 0 0 0
9.3281 -0.0025719 -0.00097191 -0.0023461 -0.00048268 0.0023965 -0.00044793 -0.0031253 -0.0031827 -0.0081083 0.0034396 0.010623 -0.087886 0 0 0 0 0 0 0 0 0 0 0 0 0 0 0 0 0
9.332 -0.00051823 -0.00067757 -0.0039579 -0.00125 -0.0027626 0.0031487 -0.00093455 -0.0011843 -0.0039478 0.0020591 0.0076569 -0.082328 0 0 0 0 0 0 0 0 0 0 0 0 0 0 0 0 0
9.3359 0.0011609 -0.00048433 -0.0044568 -0.00059227 -0.0074551 0.0070671 0.0013506 0.0016269 0.0020282 -0.0020399 0.00096049 -0.071617 0 0 0 0 0 0 0 0 0 0 0 0 0 0 0 0 0
9.3398 0.0017671 -0.00041333 -0.0031471 0.00075824 -0.0078382 0.0085924 0.0019815 0.00327 0.0066663 -0.006243 -0.0052806 -0.05634 0 0 0 0 0 0 0 0 0 0 0 0 0 0 0 0 0
9.3438 0.0013153 -0.00027315 -0.00052064 0.0016013 -0.0027623 0.0057817 0.00054707 0.0024677 0.0074174 -0.0073976 -0.0073665 -0.037248 0 0 0 0 0 0 0 0 0 0 0 0 0 0 0 0 0
9.3477 0.00040702 7.9386e-05 0.0020831 0.0012418 0.0052223 -0.00089404 -0.0020496 -0.00043248 0.0040731 -0.0042342 -0.0045355 -0.020722 0 0 0 0 0 0 0 0 0 0 0 0 0 0 0 0 0
9.3516 -0.0002668 0.00053889 0.0034376 -3.8188e-05 0.011511 -0.0082645 -0.0043197 -0.0036201 -0.001089 0.0015744 0.00081226 -0.016692 0 0 0 0 0 0 0 0 0 0 0 0 0 0 0 0 0
9.3555 -0.00036888 0.00083078 0.0032229 -0.0013413 0.012527 -0.012164 -0.0050401 -0.0050202 -0.0049207 0.0065685 0.0050172 -0.029491 0 0 0 0 0 0 0 0 0 0 0 0 0 0 0 0 0
9.3594 5.2332e-06 0.00079228 0.0020324 -0.0019238 0.0079539 -0.010198 -0.0038374 -0.0036922 -0.0055145 0.0079328 0.0056215 -0.05131 0 0 0 0 0 0 0 0 0 0 0 0 0 0 0 0 0
9.3633 0.00056678 0.00055932 0.00070557 -0.0016552 0.00062468 -0.0035492 -0.001366 -0.00042249 -0.0031872 0.0053198 0.002718 -0.066443 0 0 0 0 0 0 0 0 0 0 0 0 0 0 0 0 0
9.3672 0.0010955 0.00044943 -0.00031992 -0.00085737 -0.0055635 0.0036983 0.00098545 0.0028759 0.00022941 0.00082146 -0.0014377 -0.063651 0 0 0 0 0 0 0 0 0 0 0 0 0 0 0 0 0
9.3711 0.0014926 0.00063736 -0.0010704 0.00014429 -0.0080053 0.0073525 0.0018426 0.0044347 0.002913 -0.0026371 -0.0039965 -0.045162 0 0 0 0 0 0 0 0 0 0 0 0 0 0 0 0 0
9.375 0.0016637 0.00094211 -0.0016189 0.0012268 -0.0064868 0.0059589 0.0007549 0.0036246 0.0040184 -0.0031562 -0.0032076 -0.023727 0 0 0 0 0 0 0 0 0 0 0 0 0 0 0 0 0
9.3789 0.0014487 0.00095548 -0.0017826 0.0022848 -0.0027288 0.0015492 -0.0013446 0.0010788 0.0035478 -0.00077974 0.00061315 -0.01097 0 0 0 0 0 0 0 0 0 0 0 0 0 0 0 0 0
9.3828 0.00072143 0.00041843 -0.0013275 0.0030157 0.00086808 -0.002151 -0.0026434 -0.0019097 0.001757 0.0028044 0.0052091 -0.0087118 0 0 0 0 0 0 0 0 0 0 0 0 0 0 0 0 0
9.3867 -0.00044059 -0.00049805 -0.00042112 0.0030638 0.0023963 -0.002513 -0.0017593 -0.0041321 -0.00098431 0.0053021 0.0075489 -0.011191 0 0 0 0 0 0 0 0 0 0 0 0 0 0 0 0 0
9.3906 -0.0017221 -0.0012821 0.00027751 0.0024367 0.0011617 0.00035823 0.0010777 -0.0049067 -0.0037897 0.0049701 0.0055769 -0.014296 0 0 0 0 0 0 0 0 0 0 0 0 0 0 0 0 0
9.3945 -0.0027336 -0.0014818 0.00014255 0.0016755 -0.0020463 0.0041385 0.0040072 -0.0041893 -0.0051312 0.0014952 -0.00032089 -0.020793 0 0 0 0 0 0 0 0 0 0 0 0 0 0 0 0 0
9.3984 -0.0032216 -0.0010682 -0.00074019 0.0014291 -0.0051962 0.0061739 0.0048597 -0.0025181 -0.0036816 -0.0036936 -0.0071405 -0.03558 0 0 0 0 0 0 0 0 0 0 0 0 0 0 0 0 0
9.4023 -0.0031322 -0.00043712 -0.0014774 0.0017396 -0.005931 0.005137 0.0028282 -0.00083412 0.00033415 -0.0079615 -0.010817 -0.056698 0 0 0 0 0 0 0 0 0 0 0 0 0 0 0 0 0
9.4063 -0.0025118 -4.5951e-05 -0.0010846 0.0017997 -0.0029709 0.0014483 -0.00089034 -7.5809e-05 0.0046521 -0.0088617 -0.0087949 -0.073204 0 0 0 0 0 0 0 0 0 0 0 0 0 0 0 0 0
9.4102 -0.0014214 -1.1506e-05 0.00057392 0.00060814 0.0027971 -0.0033352 -0.0040387 -0.00060761 0.0062576 -0.0057442 -0.0019184 -0.073879 0 0 0 0 0 0 0 0 0 0 0 0 0 0 0 0 0
9.4141 -7.8589e-06 -3e-05 0.0025016 -0.0019404 0.0084936 -0.0073551 -0.0050063 -0.0018573 0.0037333 -0.00044306 0.0058652 -0.058588 0 0 0 0 0 0 0 0 0 0 0 0 0 0 0 0 0
9.418 0.0013558 0.00030891 0.0032657 -0.0045755 0.010876 -0.0090406 -0.0038369 -0.0025828 -0.0012931 0.0037247 0.01002 -0.04004 0 0 0 0 0 0 0 0 0 0 0 0 0 0 0 0 0
9.4219 0.0021108 0.001096 0.0021092 -0.0054177 0.0084427 -0.0075692 -0.0017728 -0.0017456 -0.0050863 0.0041912 0.0084582 -0.032858 0 0 0 0 0 0 0 0 0 0 0 0 0 0 0 0 0
9.4258 0.0018401 0.0019475 -0.00045459 -0.0034962 0.0024877 -0.0033567 5.1601e-05 0.00061984 -0.0046338 0.0010166 0.0028593 -0.040106 0 0 0 0 0 0 0 0 0 0 0 0 0 0 0 0 0
9.4297 0.00065908 0.0022672 -0.0030214 0.0002777 -0.0037166 0.0017575 0.0014303 0.0032775 -0.00013258 -0.0030969 -0.0026994 -0.050788 0 0 0 0 0 0 0 0 0 0 0 0 0 0 0 0 0
9.4336 -0.00072979 0.0017061 -0.0042824 0.0036306 -0.0070228 0.0051967 0.0027089 0.0045975 0.0049772 -0.0047774 -0.0047377 -0.051346 0 0 0 0 0 0 0 0 0 0 0 0 0 0 0 0 0
9.4375 -0.0014816 0.00043875 -0.0038302 0.0046073 -0.0062757 0.0051866 0.0038096 0.0037109 0.0065645 -0.0024607 -0.0026933 -0.039952 0 0 0 0 0 0 0 0 0 0 0 0 0 0 0 0 0
9.4414 -0.0012475 -0.00096211 -0.0022809 0.0030254 -0.002722 0.0021569 0.0038994 0.0011221 0.0029504 0.0025131 0.0010759 -0.029199 0 0 0 0 0 0 0 0 0 0 0 0 0 0 0 0 0
[truncated: 3,053,410 more chars]
