# Supplementary material for: Dataset from dynamic shake-table testing of five full-scale single leaf and cavity URM walls subjected to out-of-plane two-way bending
Source: Data Brief. 2019 Mar 20;24:103854. doi: 10.1016/j.dib.2019.103854 (PMC6480314; doi:10.1016/j.dib.2019.103854)
Supplement: Multimedia component 2 [file mmc2.zip › DATA/CSW-000-RF/Test1.txt]

0 -0.00363 -0.0024599 0.018409 0.045309 0 0.038796 -0.00031231 0.0019168 -0.01164 0.020658 -0.029298 1.4606 0 0 0 0 0 0 0 0 0 0 0 0 0 0 0 0 0 -0.0088265 0.0045953 0.011757 0.030577 0 0 0 0 0
0.003906 0.00082801 0.00070296 -0.011533 0.012707 0 0.0094324 0.0016383 -0.00064728 0.007087 0.0067908 -0.0066112 0.12288 0 0 0 0 0 0 0 0 0 0 0 0 0 0 0 0 0 -0.0091011 0.0056528 0.0063626 0.0067782 0 0 0 0 0
0.007812 0.0041152 0.0011345 -0.019311 -0.017111 0 -0.014275 0.0016133 -0.0055832 0.013685 -0.0090361 0.0070766 -0.40334 0 0 0 0 0 0 0 0 0 0 0 0 0 0 0 0 0 -0.0083436 0.0046179 0.00035069 -0.015742 0 0 0 0 0
0.011719 0.0048603 -2.4396e-06 -0.010699 -0.019081 0 -0.012603 0.0012611 -0.0064858 0.0060154 -0.013174 0.0031463 -0.24083 0 0 0 0 0 0 0 0 0 0 0 0 0 0 0 0 0 -0.0031085 0.0048798 -0.0031531 -0.016877 0 0 0 0 0
0.015625 0.0035672 -0.00079473 -0.0019405 -0.0013996 0 0.0043103 0.0013326 -0.0027091 -0.0048741 -0.0063389 -0.0075941 0.10095 0 0 0 0 0 0 0 0 0 0 0 0 0 0 0 0 0 0.0047097 0.0065682 -0.004285 -0.0014302 0 0 0 0 0
0.019531 0.0019165 -0.00033085 -0.0011775 0.01187 0 0.014285 0.0006767 0.0014564 -0.0078124 0.0018364 -0.0097536 0.20286 0 0 0 0 0 0 0 0 0 0 0 0 0 0 0 0 0 0.0095242 0.0067352 -0.0039435 0.011402 0 0 0 0 0
0.023437 0.0010694 0.00065705 -0.0043123 0.008299 0 0.0076501 -0.002252 0.0020801 -0.0022511 0.0045088 -0.00014028 0.037392 0 0 0 0 0 0 0 0 0 0 0 0 0 0 0 0 0 0.0076552 0.0025 -0.0022726 0.0093706 0 0 0 0 0
0.027344 0.00073928 0.0008324 -0.0043453 -0.0038615 0 -0.0063447 -0.0070793 -0.00054508 0.0033969 0.0030249 0.010843 -0.13969 0 0 0 0 0 0 0 0 0 0 0 0 0 0 0 0 0 0.0010648 -0.0058238 0.00040663 -0.0029159 0 0 0 0 0
0.03125 -0.00014617 -0.00018655 -0.00035272 -0.0095097 0 -0.013196 -0.011118 -0.002888 0.0020107 0.0025244 0.012278 -0.12558 0 0 0 0 0 0 0 0 0 0 0 0 0 0 0 0 0 -0.0044403 -0.014299 0.0023758 -0.012222 0 0 0 0 0
0.035156 -0.0020509 -0.0014037 0.0032084 -0.0041351 0 -0.0087021 -0.011514 -0.0021226 -0.0050953 0.0047678 0.0045216 0.030722 0 0 0 0 0 0 0 0 0 0 0 0 0 0 0 0 0 -0.0044646 -0.017927 0.001501 -0.010952 0 0 0 0 0
0.039062 -0.004216 -0.0015567 0.0032857 0.0038996 0 -0.00039833 -0.0077433 0.0013077 -0.010753 0.0064657 -0.0026055 0.13161 0 0 0 0 0 0 0 0 0 0 0 0 0 0 0 0 0 0.00049267 -0.014171 -0.0022042 -0.0023946 0 0 0 0 0
0.042969 -0.0053797 -0.00051434 0.001754 0.0053047 0 0.0031976 -0.0018994 0.0046231 -0.0099554 0.0038874 -0.0015681 0.069644 0 0 0 0 0 0 0 0 0 0 0 0 0 0 0 0 0 0.0062 -0.0048279 -0.0055816 0.0055237 0 0 0 0 0
0.046875 -0.0049709 0.00056925 0.0021793 0.00020419 0 0.0014499 0.0033365 0.0055066 -0.0042548 -0.0023852 0.0050087 -0.071974 0 0 0 0 0 0 0 0 0 0 0 0 0 0 0 0 0 0.0085909 0.0050697 -0.004714 0.0084801 0 0 0 0 0
0.050781 -0.0035307 0.00050328 0.0048827 -0.004123 0 -0.00032527 0.006775 0.0038278 0.0012091 -0.0079062 0.0083832 -0.13939 0 0 0 0 0 0 0 0 0 0 0 0 0 0 0 0 0 0.006447 0.010524 0.0012821 0.0073445 0 0 0 0 0
0.054687 -0.0020473 -0.0006412 0.0065507 -0.0031333 0 0.0011536 0.008816 0.0011248 0.0035728 -0.0089794 0.0039595 -0.083325 0 0 0 0 0 0 0 0 0 0 0 0 0 0 0 0 0 0.0011396 0.0097509 0.0089379 0.0041732 0 0 0 0 0
0.058594 -0.0010173 -0.0015772 0.0044163 0.00015941 0 0.0035348 0.0099722 -0.00098743 0.004339 -0.006062 -0.0040232 0.0078151 0 0 0 0 0 0 0 0 0 0 0 0 0 0 0 0 0 -0.0050518 0.0050902 0.013157 -0.00050611 0 0 0 0 0
0.0625 -0.00018639 -0.0011376 -0.00034333 0.0002703 0 0.00298 0.0099126 -0.0018128 0.0062356 -0.002603 -0.0078573 0.029454 0 0 0 0 0 0 0 0 0 0 0 0 0 0 0 0 0 -0.0099175 0.0010492 0.011446 -0.0060563 0 0 0 0 0
0.066406 0.00092235 0.00051382 -0.0038841 -0.0032356 0 -0.00029325 0.0081797 -0.0015055 0.0092836 -0.0012171 -0.0049024 -0.02152 0 0 0 0 0 0 0 0 0 0 0 0 0 0 0 0 0 -0.01145 0.00093687 0.0056429 -0.0095523 0 0 0 0 0
0.070312 0.0023923 0.0020385 -0.0038275 -0.0052998 0 -0.0022013 0.0054393 -0.00058906 0.01067 -0.0015203 0.00028811 -0.062846 0 0 0 0 0 0 0 0 0 0 0 0 0 0 0 0 0 -0.0084343 0.0045465 -0.00022062 -0.0075481 0 0 0 0 0
0.074219 0.003838 0.0022321 -0.001449 -0.0020812 0 -3.5019e-05 0.0033353 0.00032819 0.0081373 -0.0014377 0.0018231 -0.037573 0 0 0 0 0 0 0 0 0 0 0 0 0 0 0 0 0 -0.0017731 0.0085419 -0.0034502 -0.0003996 0 0 0 0 0
0.078125 0.0047926 0.0011073 0.00016511 0.0038162 0 0.0040646 0.0027444 0.00067588 0.0026889 0.00016154 -0.00094649 0.021491 0 0 0 0 0 0 0 0 0 0 0 0 0 0 0 0 0 0.0050773 0.009143 -0.0041807 0.0065502 0 0 0 0 0
0.082031 0.0050208 -0.00028878 -0.00054363 0.0060284 0 0.0055871 0.0024181 0.00014879 -0.0023606 0.0025662 -0.0033534 0.042355 0 0 0 0 0 0 0 0 0 0 0 0 0 0 0 0 0 0.0080162 0.0050075 -0.0039733 0.007477 0 0 0 0 0
0.085937 0.0044727 -0.00098753 -0.0024827 0.0017483 0 0.0028611 -7.7466e-05 -0.0010281 -0.0046348 0.0045513 -0.0011799 0.0057946 0 0 0 0 0 0 0 0 0 0 0 0 0 0 0 0 0 0.0055164 -0.0018135 -0.0036958 0.0019402 0 0 0 0 0
0.089844 0.0031191 -0.00091439 -0.0036904 -0.0049471 0 -0.0012449 -0.0056814 -0.0021067 -0.0045766 0.0058294 0.0046629 -0.035525 0 0 0 0 0 0 0 0 0 0 0 0 0 0 0 0 0 0.00014219 -0.0073931 -0.0030856 -0.0043735 0 0 0 0 0
0.09375 0.0010172 -0.00065577 -0.0034797 -0.0074405 0 -0.002807 -0.012139 -0.0021894 -0.004255 0.0068253 0.0094461 -0.027125 0 0 0 0 0 0 0 0 0 0 0 0 0 0 0 0 0 -0.0034397 -0.0086431 -0.0019814 -0.0051217 0 0 0 0 0
0.097656 -0.0014562 -0.00063098 -0.0025582 -0.0034367 0 -0.0010891 -0.01532 -0.00072815 -0.0048802 0.0073857 0.0097354 0.019767 0 0 0 0 0 0 0 0 0 0 0 0 0 0 0 0 0 -0.0023665 -0.0052691 -0.001205 0.00067034 0 0 0 0 0
0.10156 -0.0035926 -0.0006798 -0.0015296 0.0031904 0 0.0012671 -0.012595 0.0021222 -0.0058308 0.0063895 0.0063467 0.04495 0 0 0 0 0 0 0 0 0 0 0 0 0 0 0 0 0 0.0021675 0.00024491 -0.0017512 0.0081212 0 0 0 0 0
0.10547 -0.0047431 -0.0004513 -7.2392e-06 0.0069268 0 0.0017202 -0.0051761 0.0053957 -0.005828 0.0029871 0.0024457 0.015154 0 0 0 0 0 0 0 0 0 0 0 0 0 0 0 0 0 0.0062603 0.0044314 -0.0032546 0.011516 0 0 0 0 0
0.10938 -0.0047706 6.0855e-06 0.0025474 0.0059183 0 0.00047216 0.0027679 0.0075285 -0.004455 -0.0019738 -0.00018296 -0.035572 0 0 0 0 0 0 0 0 0 0 0 0 0 0 0 0 0 0.0067153 0.0051586 -0.0037801 0.0092562 0 0 0 0 0
0.11328 -0.0040731 0.00023979 0.0055087 0.0025201 0 -0.00056831 0.0073123 0.0070352 -0.00226 -0.0061664 -0.0022179 -0.047925 0 0 0 0 0 0 0 0 0 0 0 0 0 0 0 0 0 0.0032915 0.0029937 -0.0015216 0.0040716 0 0 0 0 0
0.11719 -0.003127 -1.4102e-05 0.0071732 -0.00033173 0 -0.00054739 0.0073988 0.0035304 0.00027615 -0.007641 -0.0046108 -0.0078832 0 0 0 0 0 0 0 0 0 0 0 0 0 0 0 0 0 -0.0018272 0.00071118 0.0032619 -0.00056796 0 0 0 0 0
0.12109 -0.002048 -0.00039863 0.0063745 -0.0019717 0 -0.00039576 0.0048683 -0.0015978 0.0032908 -0.0064284 -0.0065063 0.039317 0 0 0 0 0 0 0 0 0 0 0 0 0 0 0 0 0 -0.0061239 0.0011718 0.0081564 -0.0033419 0 0 0 0 0
0.125 -0.00064102 -0.00025879 0.0038146 -0.0031775 0 -0.00087232 0.002482 -0.0057147 0.0068573 -0.0042498 -0.0060722 0.045273 0 0 0 0 0 0 0 0 0 0 0 0 0 0 0 0 0 -0.0081858 0.004957 0.010534 -0.0047149 0 0 0 0 0
0.12891 0.0011581 0.00059073 0.0014972 -0.0038271 0 -0.00094731 0.002011 -0.0066748 0.010074 -0.0027367 -0.0030589 0.014604 0 0 0 0 0 0 0 0 0 0 0 0 0 0 0 0 0 -0.007698 0.0095755 0.009621 -0.0050243 0 0 0 0 0
0.13281 0.0030063 0.0015399 0.00074078 -0.0027166 0 0.0009729 0.0036955 -0.004493 0.0113 -0.0020765 0.00034627 -0.004858 0 0 0 0 0 0 0 0 0 0 0 0 0 0 0 0 0 -0.0049458 0.01113 0.0067698 -0.0039678 0 0 0 0 0
0.13672 0.004379 0.0017386 0.00086437 0.00026639 0 0.004419 0.0066603 -0.0013764 0.0095152 -0.0013526 0.0016495 0.017617 0 0 0 0 0 0 0 0 0 0 0 0 0 0 0 0 0 -0.00080027 0.0074045 0.0039418 -0.0017903 0 0 0 0 0
0.14063 0.0050139 0.00098437 -1.9978e-05 0.0029313 0 0.0064471 0.0093076 0.00012301 0.0053574 7.9981e-05 0.00071247 0.058915 0 0 0 0 0 0 0 0 0 0 0 0 0 0 0 0 0 0.0031214 -9.3258e-05 0.0020926 8.1249e-05 0 0 0 0 0
0.14453 0.0050197 -2.2938e-05 -0.0028738 0.002712 0 0.0045259 0.0095866 -0.00076014 0.00070642 0.0018421 -0.0002144 0.070956 0 0 0 0 0 0 0 0 0 0 0 0 0 0 0 0 0 0.0050215 -0.0070361 0.00091241 0.00030486 0 0 0 0 0
0.14844 0.0045302 -0.00037582 -0.0064398 -0.00033232 0 -0.00040476 0.0058241 -0.0025732 -0.0027696 0.0031147 0.00085543 0.037896 0 0 0 0 0 0 0 0 0 0 0 0 0 0 0 0 0 0.0041725 -0.0095767 -0.00025499 -0.00072863 0 0 0 0 0
0.15234 0.0033937 9.3821e-05 -0.0081508 -0.0032521 0 -0.004441 -0.0018177 -0.0032712 -0.0046609 0.0036287 0.0033832 -0.006546 0 0 0 0 0 0 0 0 0 0 0 0 0 0 0 0 0 0.0016329 -0.0072704 -0.0015762 -0.0011839 0 0 0 0 0
0.15625 0.0013896 0.00060615 -0.0064221 -0.0033225 0 -0.004566 -0.010501 -0.0022016 -0.0056305 0.0037354 0.0049793 -0.019124 0 0 0 0 0 0 0 0 0 0 0 0 0 0 0 0 0 -0.00052052 -0.0030433 -0.0027733 0.00012023 0 0 0 0 0
0.16016 -0.0012029 0.00020969 -0.002153 -0.00097762 0 -0.00169 -0.015885 -0.00045475 -0.0065032 0.0035006 0.0041175 0.0053681 0 0 0 0 0 0 0 0 0 0 0 0 0 0 0 0 0 -0.00085036 -0.00030384 -0.0036586 0.0023856 0 0 0 0 0
0.16406 -0.0034193 -0.0012092 0.0019714 0.00093125 0 0.00048796 -0.015032 0.00062441 -0.007641 0.0021321 0.0017335 0.033235 0 0 0 0 0 0 0 0 0 0 0 0 0 0 0 0 0 0.0004537 3.018e-05 -0.0043296 0.0039874 0 0 0 0 0
0.16797 -0.0042377 -0.0026708 0.0037133 0.00065484 0 -0.00049221 -0.0087894 0.0010079 -0.0089285 -0.0011942 -2.2477e-06 0.033427 0 0 0 0 0 0 0 0 0 0 0 0 0 0 0 0 0 0.0020416 -0.00019227 -0.004834 0.0045876 0 0 0 0 0
0.17188 -0.0035237 -0.0028628 0.0029906 -0.00043677 0 -0.0033851 -0.0013987 0.0018852 -0.0099167 -0.0057576 -0.00015959 0.009408 0 0 0 0 0 0 0 0 0 0 0 0 0 0 0 0 0 0.0025586 0.0011732 -0.0048554 0.0053227 0 0 0 0 0
0.17578 -0.0022808 -0.0012479 0.0015783 0.00019804 0 -0.004882 0.0026399 0.0040407 -0.0097912 -0.0088771 8.4292e-05 -0.013116 0 0 0 0 0 0 0 0 0 0 0 0 0 0 0 0 0 0.0012721 0.0040438 -0.0038901 0.0066377 0 0 0 0 0
0.17969 -0.0017791 0.0014241 0.0012368 0.0027612 0 -0.0032767 0.001921 0.0065584 -0.0074923 -0.0077519 -0.00097239 -0.021065 0 0 0 0 0 0 0 0 0 0 0 0 0 0 0 0 0 -0.0020092 0.0061827 -0.0017191 0.0066617 0 0 0 0 0
0.18359 -0.0023098 0.0035912 0.0021105 0.0044374 0 -3.9536e-05 -0.0010994 0.0073565 -0.0024147 -0.0023027 -0.0034762 -0.025972 0 0 0 0 0 0 0 0 0 0 0 0 0 0 0 0 0 -0.0069011 0.0057263 0.0013397 0.0028062 0 0 0 0 0
0.1875 -0.0028141 0.0039418 0.0028547 0.002583 0 0.0021447 -0.0024544 0.0050979 0.0046518 0.003768 -0.0057767 -0.041382 0 0 0 0 0 0 0 0 0 0 0 0 0 0 0 0 0 -0.011924 0.003403 0.0045477 -0.0046621 0 0 0 0 0
0.19141 -0.0018581 0.0022918 0.0022034 -0.0019082 0 0.0023019 8.0886e-07 0.00059017 0.011349 0.0053463 -0.006137 -0.05911 0 0 0 0 0 0 0 0 0 0 0 0 0 0 0 0 0 -0.014397 0.0019728 0.0069384 -0.011333 0 0 0 0 0
0.19531 0.00091995 -0.00028695 0.00032544 -0.0051399 0 0.0017431 0.0050496 -0.0036785 0.014898 0.00024281 -0.0044001 -0.057284 0 0 0 0 0 0 0 0 0 0 0 0 0 0 0 0 0 -0.011819 0.0033251 0.0074287 -0.011987 0 0 0 0 0
0.19922 0.0042776 -0.0021333 -0.001359 -0.0042393 0 0.0020283 0.009364 -0.005401 0.013845 -0.008229 -0.0019114 -0.03006 0 0 0 0 0 0 0 0 0 0 0 0 0 0 0 0 0 -0.0041698 0.0061742 0.0051322 -0.0057377 0 0 0 0 0
0.20313 0.0062844 -0.0020391 -0.0016215 -0.00037786 0 0.0030479 0.010168 -0.0040547 0.0089891 -0.013171 -5.4527e-05 0.00035693 0 0 0 0 0 0 0 0 0 0 0 0 0 0 0 0 0 0.0050556 0.0068074 9.9942e-05 0.0024149 0 0 0 0 0
0.20703 0.0058324 -3.6755e-05 -0.00060071 0.0025918 0 0.0034456 0.0070628 -0.0010447 0.0027245 -0.0094846 0.00089118 0.0070174 0 0 0 0 0 0 0 0 0 0 0 0 0 0 0 0 0 0.010725 0.0023734 -0.0060081 0.0056982 0 0 0 0 0
0.21094 0.0033728 0.002585 0.00044833 0.0022698 0 0.0025528 0.0018627 0.0014587 -0.002526 0.0016214 0.0015481 -0.010431 0 0 0 0 0 0 0 0 0 0 0 0 0 0 0 0 0 0.0097965 -0.0062799 -0.010288 0.001607 0 0 0 0 0
0.21484 0.00032827 0.0041027 0.00046876 -3.37e-05 0 0.0012645 -0.0029546 0.0019497 -0.0055036 0.013071 0.0024599 -0.024994 0 0 0 0 0 0 0 0 0 0 0 0 0 0 0 0 0 0.0037439 -0.0148 -0.010285 -0.005996 0 0 0 0 0
0.21875 -0.0021049 0.0035058 -0.00043273 -0.0012238 0 0.0008221 -0.0057263 0.00038547 -0.0062462 0.017303 0.0035156 -0.014151 0 0 0 0 0 0 0 0 0 0 0 0 0 0 0 0 0 -0.002588 -0.018393 -0.0058889 -0.010594 0 0 0 0 0
0.22266 -0.0036121 0.0011559 -0.0013005 -2.5796e-05 0 0.0011694 -0.0060655 -0.0019311 -0.0055371 0.012223 0.0041828 0.013411 0 0 0 0 0 0 0 0 0 0 0 0 0 0 0 0 0 -0.0047516 -0.015166 0.00030041 -0.0086673 0 0 0 0 0
0.22656 -0.0044487 -0.0015428 -0.0014417 0.0019002 0 0.0010213 -0.0044403 -0.0032172 -0.0043584 0.0026253 0.0040169 0.027853 0 0 0 0 0 0 0 0 0 0 0 0 0 0 0 0 0 -0.0018178 -0.0071899 0.0047481 -0.001941 0 0 0 0 0
0.23047 -0.0047563 -0.0031849 -0.0010714 0.002305 0 -0.0004368 -0.0016087 -0.0023968 -0.0035506 -0.0041594 0.0028957 0.012674 0 0 0 0 0 0 0 0 0 0 0 0 0 0 0 0 0 0.0035814 0.0012075 0.0055256 0.005163 0 0 0 0 0
0.23438 -0.0043461 -0.003259 -0.00087073 0.0010709 0 -0.0023705 0.0015737 7.3218e-05 -0.0034645 -0.0044836 0.001023 -0.01728 0 0 0 0 0 0 0 0 0 0 0 0 0 0 0 0 0 0.0077515 0.0063184 0.0034349 0.0094738 0 0 0 0 0
0.23828 -0.0031103 -0.002212 -0.0010911 6.3313e-05 0 -0.003138 0.004086 0.0024397 -0.003641 -0.0009204 -0.0010497 -0.034466 0 0 0 0 0 0 0 0 0 0 0 0 0 0 0 0 0 0.0084411 0.0070199 0.00082944 0.010496 0 0 0 0 0
0.24219 -0.0014529 -0.00079474 -0.0012815 0.00054193 0 -0.002153 0.0048803 0.0030077 -0.0029773 0.00099573 -0.0024971 -0.030341 0 0 0 0 0 0 0 0 0 0 0 0 0 0 0 0 0 0.005539 0.00483 -0.00058435 0.0089458 0 0 0 0 0
0.24609 -0.00012724 0.00056216 -0.00090789 0.0014803 0 -0.00051884 0.0034521 0.0016137 -0.00059938 -0.0015096 -0.002675 -0.02237 0 0 0 0 0 0 0 0 0 0 0 0 0 0 0 0 0 0.00030562 0.0024558 -0.00083647 0.0051726 0 0 0 0 0
0.25 0.00042651 0.001752 -8.125e-05 0.00088072 0 0.00030066 0.00047904 -0.00017712 0.0031688 -0.005848 -0.0017408 -0.029806 0 0 0 0 0 0 0 0 0 0 0 0 0 0 0 0 0 -0.0054516 0.0019734 -0.00086515 -0.00042665 0 0 0 0 0
0.25391 0.0005431 0.0025499 0.00047971 -0.0015763 0 0.00013715 -0.0021832 -0.00053278 0.006744 -0.0070144 -0.00070042 -0.048971 0 0 0 0 0 0 0 0 0 0 0 0 0 0 0 0 0 -0.0096707 0.0037081 -0.00099548 -0.0060485 0 0 0 0 0
0.25781 0.001056 0.0024201 0.00020088 -0.0038419 0 0.00011886 -0.0025241 0.00081452 0.0083903 -0.0029879 -0.0005354 -0.057637 0 0 0 0 0 0 0 0 0 0 0 0 0 0 0 0 0 -0.010418 0.0063155 -0.00054306 -0.0086709 0 0 0 0 0
0.26172 0.0024862 0.00096201 -0.00074879 -0.0036835 0 0.0010885 8.1249e-05 0.0022369 0.0075251 0.0029528 -0.0011501 -0.041965 0 0 0 0 0 0 0 0 0 0 0 0 0 0 0 0 0 -0.0068738 0.0078483 0.0010461 -0.00635 0 0 0 0 0
0.26563 0.0044452 -0.0014163 -0.0016703 -0.0012089 0 0.0024188 0.0040041 0.0018681 0.0049578 0.0054264 -0.0013424 -0.013068 0 0 0 0 0 0 0 0 0 0 0 0 0 0 0 0 0 -0.00025201 0.0070152 0.0029226 -0.00034741 0 0 0 0 0
0.26953 0.0058129 -0.003406 -0.0020726 0.0012055 0 0.0026783 0.0061062 -0.0003455 0.0018927 0.0024704 -2.9886e-05 0.0055264 0 0 0 0 0 0 0 0 0 0 0 0 0 0 0 0 0 0.0065107 0.0037738 0.0030702 0.0054054 0 0 0 0 0
0.27344 0.005545 -0.0036001 -0.0020821 0.0014806 0 0.0013361 0.0038478 -0.0023569 -0.0011478 -0.0022442 0.002493 0.0030376 0 0 0 0 0 0 0 0 0 0 0 0 0 0 0 0 0 0.010451 -0.0010018 0.00010178 0.0072821 0 0 0 0 0
0.27734 0.0034376 -0.0016024 -0.0020921 -3.1579e-05 0 -0.00054022 -0.0027001 -0.001928 -0.004286 -0.0028917 0.0046901 -0.010394 0 0 0 0 0 0 0 0 0 0 0 0 0 0 0 0 0 0.010345 -0.0062209 -0.0050609 0.0046169 0 0 0 0 0
0.28125 0.00026499 0.0015287 -0.0020903 -0.0011496 0 -0.0014053 -0.010512 0.0011227 -0.0073011 0.0026755 0.0052564 -0.0193 0 0 0 0 0 0 0 0 0 0 0 0 0 0 0 0 0 0.007115 -0.010859 -0.0093591 -0.00027679 0 0 0 0 0
0.28516 -0.0027403 0.003924 -0.0014486 -0.00034307 0 -0.00083588 -0.015309 0.0046106 -0.0090417 0.010495 0.0043298 -0.020655 0 0 0 0 0 0 0 0 0 0 0 0 0 0 0 0 0 0.0028082 -0.013703 -0.0096875 -0.0043041 0 0 0 0 0
0.28906 -0.004611 0.0041305 0.00054208 0.001728 0 0.00020945 -0.014137 0.0059324 -0.0081825 0.013883 0.003085 -0.022803 0 0 0 0 0 0 0 0 0 0 0 0 0 0 0 0 0 -0.00067646 -0.013285 -0.0052191 -0.0056633 0 0 0 0 0
0.29297 -0.005067 0.0019977 0.00386 0.0031176 0 0.00062611 -0.0070661 0.0043192 -0.004658 0.0093689 0.0022114 -0.030526 0 0 0 0 0 0 0 0 0 0 0 0 0 0 0 0 0 -0.0021421 -0.0086744 0.0019213 -0.0042089 0 0 0 0 0
0.29688 -0.0044455 -0.0013215 0.007394 0.0026567 0 0.00032868 0.0029548 0.0012486 -0.00014531 -0.00043936 0.0011158 -0.038003 0 0 0 0 0 0 0 0 0 0 0 0 0 0 0 0 0 -0.001152 -0.00073202 0.0081033 -0.00065634 0 0 0 0 0
0.30078 -0.0033116 -0.0040803 0.0093938 0.00088854 0 4.4132e-05 0.011743 -0.0011443 0.0031547 -0.0094207 -0.00113 -0.038435 0 0 0 0 0 0 0 0 0 0 0 0 0 0 0 0 0 0.0017202 0.0075191 0.010559 0.0038976 0 0 0 0 0
0.30469 -0.0020767 -0.0048252 0.0084908 -0.00079266 0 0.00021186 0.015892 -0.0018661 0.0043576 -0.013045 -0.0041925 -0.035233 0 0 0 0 0 0 0 0 0 0 0 0 0 0 0 0 0 0.0045723 0.012311 0.0089406 0.0077373 0 0 0 0 0
0.30859 -0.00085417 -0.0030502 0.0046643 -0.0014787 0 0.0004945 0.014203 -0.0013911 0.0045146 -0.01113 -0.0062401 -0.037371 0 0 0 0 0 0 0 0 0 0 0 0 0 0 0 0 0 0.0047474 0.011578 0.0051434 0.0085898 0 0 0 0 0
0.3125 0.00042519 0.00053465 -0.00050291 -0.0011538 0 0.00045779 0.008091 -0.00063708 0.0053638 -0.0063866 -0.0056087 -0.04404 0 0 0 0 0 0 0 0 0 0 0 0 0 0 0 0 0 0.0006633 0.0064628 0.0017895 0.0048535 0 0 0 0 0
0.31641 0.0017949 0.0042106 -0.0046014 -0.00024771 0 0.00036575 0.00093179 -4.8737e-05 0.0074616 -0.0012842 -0.0026452 -0.040787 0 0 0 0 0 0 0 0 0 0 0 0 0 0 0 0 0 -0.0063814 0.00051236 0.00052998 -0.0026797 0 0 0 0 0
0.32031 0.0031193 0.0060039 -0.0058634 0.0006955 0 0.0008723 -0.0035563 0.00028631 0.0095322 0.0031742 0.0004037 -0.016496 0 0 0 0 0 0 0 0 0 0 0 0 0 0 0 0 0 -0.012369 -0.0028057 0.0012356 -0.010353 0 0 0 0 0
0.32422 0.0041337 0.004792 -0.0043368 0.00095207 0 0.0019069 -0.003317 7.1873e-05 0.0095903 0.0061867 0.0015323 0.0177 0 0 0 0 0 0 0 0 0 0 0 0 0 0 0 0 0 -0.013141 -0.0022391 0.0024106 -0.013416 0 0 0 0 0
0.32813 0.0045921 0.0011339 -0.0017764 -0.00015876 0 0.0022882 0.00074461 -0.0011037 0.0066585 0.0060695 0.00093645 0.033519 0 0 0 0 0 0 0 0 0 0 0 0 0 0 0 0 0 -0.0074986 0.000957 0.0023796 -0.0091289 0 0 0 0 0
0.33203 0.0043844 -0.0028901 -0.00021043 -0.0024498 0 0.00086307 0.0052122 -0.002958 0.0015006 0.001636 0.00066684 0.014024 0 0 0 0 0 0 0 0 0 0 0 0 0 0 0 0 0 0.0018116 0.0042926 0.00039562 0.0010152 0 0 0 0 0
0.33594 0.0035423 -0.0049417 -0.00037728 -0.004378 0 -0.0019694 0.0063281 -0.0041329 -0.0040621 -0.0052256 0.0023055 -0.025116 0 0 0 0 0 0 0 0 0 0 0 0 0 0 0 0 0 0.010003 0.0054971 -0.0030076 0.011695 0 0 0 0 0
0.33984 0.0021841 -0.0039879 -0.0014733 -0.0040151 0 -0.004239 0.002462 -0.0031057 -0.0083604 -0.0093771 0.0051512 -0.048011 0 0 0 0 0 0 0 0 0 0 0 0 0 0 0 0 0 0.013327 0.0032946 -0.0064898 0.016804 0 0 0 0 0
0.34375 0.00048943 -0.00097523 -0.0023908 -0.00099093 0 -0.0042297 -0.0049141 0.00029183 -0.010551 -0.0062283 0.0068741 -0.034278 0 0 0 0 0 0 0 0 0 0 0 0 0 0 0 0 0 0.010905 -0.0022237 -0.0087059 0.01336 0 0 0 0 0
0.34766 -0.0012805 0.0019412 -0.0030139 0.0026528 0 -0.0023022 -0.012362 0.0043794 -0.01055 0.0034941 0.0059456 -3.832e-06 0 0 0 0 0 0 0 0 0 0 0 0 0 0 0 0 0 0.0044803 -0.0091937 -0.008847 0.0037352 0 0 0 0 0
0.35156 -0.0028049 0.0030014 -0.0040004 0.0040575 0 -0.00063153 -0.01663 0.0068825 -0.0087345 0.013018 0.0032487 0.019584 0 0 0 0 0 0 0 0 0 0 0 0 0 0 0 0 0 -0.002914 -0.014042 -0.0067466 -0.0055261 0 0 0 0 0
0.35547 -0.0038264 0.0019948 -0.0052222 0.0023201 0 -0.0009524 -0.016132 0.0068032 -0.0057949 0.014547 0.0011584 0.0073333 0 0 0 0 0 0 0 0 0 0 0 0 0 0 0 0 0 -0.0081479 -0.012998 -0.0028186 -0.0079926 0 0 0 0 0
0.35938 -0.0042913 0.00012613 -0.0048533 -0.00045356 0 -0.0026495 -0.011034 0.0050636 -0.0025816 0.0060235 0.0010627 -0.01908 0 0 0 0 0 0 0 0 0 0 0 0 0 0 0 0 0 -0.008954 -0.0048368 0.0019353 -0.0020327 0 0 0 0 0
0.36328 -0.0043423 -0.001128 -0.00072258 -0.0011719 0 -0.0032985 -0.0026449 0.003353 0.00027552 -0.0066385 0.0019139 -0.028226 0 0 0 0 0 0 0 0 0 0 0 0 0 0 0 0 0 -0.0050514 0.0072132 0.0060278 0.0076272 0 0 0 0 0
0.36719 -0.0041168 -0.0011193 0.0069709 0.0010679 0 -0.0012008 0.0069451 0.0024655 0.0027434 -0.014277 0.0013164 -0.0095058 0 0 0 0 0 0 0 0 0 0 0 0 0 0 0 0 0 0.0010612 0.016725 0.0080508 0.013142 0 0 0 0 0
0.37109 -0.0035323 -0.0002461 0.014491 0.0039774 0 0.0026906 0.01497 0.0018231 0.005262 -0.012106 -0.0019305 0.016604 0 0 0 0 0 0 0 0 0 0 0 0 0 0 0 0 0 0.0049922 0.018337 0.0075973 0.0095139 0 0 0 0 0
0.375 -0.0023142 0.00067033 0.01681 0.0043608 0 0.0054719 0.018654 0.00047243 0.0080683 -0.0033887 -0.0063431 0.022033 0 0 0 0 0 0 0 0 0 0 0 0 0 0 0 0 0 0.0033818 0.011848 0.0057503 -0.0013926 0 0 0 0 0
0.37891 -0.0003069 0.0011315 0.011716 0.0013144 0 0.0049411 0.016686 -0.0017139 0.010596 0.0039894 -0.0087808 0.00079128 0 0 0 0 0 0 0 0 0 0 0 0 0 0 0 0 0 -0.0030983 0.0024582 0.0043803 -0.01226 0 0 0 0 0
0.38281 0.0021972 0.00119 0.0019356 -0.0029592 0 0.0015848 0.010436 -0.0039108 0.011637 0.0046539 -0.0070838 -0.026992 0 0 0 0 0 0 0 0 0 0 0 0 0 0 0 0 0 -0.009614 -0.0033821 0.0045223 -0.016146 0 0 0 0 0
0.38672 0.0044555 0.0011327 -0.0069368 -0.0054046 0 -0.0019532 0.0034482 -0.0052012 0.010215 -1.4256e-05 -0.0019961 -0.038074 0 0 0 0 0 0 0 0 0 0 0 0 0 0 0 0 0 -0.01072 -0.0030791 0.0052363 -0.011807 0 0 0 0 0
0.39063 0.0056637 0.0010754 -0.010889 -0.0049084 0 -0.0032444 -0.00087588 -0.00529 0.0063812 -0.0040347 0.0032658 -0.028872 0 0 0 0 0 0 0 0 0 0 0 0 0 0 0 0 0 -0.0048392 0.00049185 0.0042685 -0.0040175 0 0 0 0 0
0.39453 0.0054308 0.00087738 -0.010128 -0.0028184 0 -0.0019687 -0.001616 -0.0043689 0.0012404 -0.0028244 0.0054427 -0.014721 0 0 0 0 0 0 0 0 0 0 0 0 0 0 0 0 0 0.0043678 0.0021415 0.00025475 0.0010889 0 0 0 0 0
0.39844 0.0039541 0.0003732 -0.0076457 -0.0010855 0 0.00023642 -0.00062493 -0.0026195 -0.0037156 0.002747 0.0037223 -0.010655 0 0 0 0 0 0 0 0 0 0 0 0 0 0 0 0 0 0.01107 -0.00078744 -0.005461 0.0012075 0 0 0 0 0
0.40234 0.0017977 -0.00038895 -0.0056593 -0.00041307 0 0.001443 -0.00052441 -0.00022267 -0.0073183 0.0076706 0.00034538 -0.017183 0 0 0 0 0 0 0 0 0 0 0 0 0 0 0 0 0 0.011925 -0.0063321 -0.0093157 -0.0010245 0 0 0 0 0
0.40625 -0.00046604 -0.0011488 -0.0038162 -0.00031901 0 0.00087515 -0.0023346 0.0021316 -0.009028 0.0076866 -0.0011814 -0.024397 0 0 0 0 0 0 0 0 0 0 0 0 0 0 0 0 0 0.0080818 -0.010183 -0.0082781 -0.001441 0 0 0 0 0
0.41016 -0.0024352 -0.0016326 -0.00077808 -0.00047277 0 -0.00096333 -0.0049207 0.0031717 -0.0089309 0.0029446 0.0010399 -0.025153 0 0 0 0 0 0 0 0 0 0 0 0 0 0 0 0 0 0.0031231 -0.0097652 -0.0026059 0.0014558 0 0 0 0 0
0.41406 -0.0038282 -0.00172 0.0030922 -0.0012541 0 -0.0030857 -0.0065213 0.0019903 -0.0076754 -0.0026726 0.0055612 -0.020618 0 0 0 0 0 0 0 0 0 0 0 0 0 0 0 0 0 -0.00044384 -0.0061667 0.0039116 0.0055129 0 0 0 0 0
0.41797 -0.0044187 -0.0014332 0.0053329 -0.0027952 0 -0.0046891 -0.0065637 -0.00075323 -0.0062741 -0.005395 0.0085032 -0.014814 0 0 0 0 0 0 0 0 0 0 0 0 0 0 0 0 0 -0.0025294 -0.0023896 0.0066621 0.0075804 0 0 0 0 0
0.42188 -0.0041269 -0.00081792 0.0038716 -0.0039843 0 -0.0052298 -0.0059056 -0.0028315 -0.0055435 -0.0047504 0.0066171 -0.0089534 0 0 0 0 0 0 0 0 0 0 0 0 0 0 0 0 0 -0.003906 -9.9166e-05 0.0037151 0.0066914 0 0 0 0 0
0.42578 -0.0031678 9.7527e-05 -0.00043818 -0.0031373 0 -0.0043167 -0.0055043 -0.0021026 -0.0053899 -0.003366 0.00011669 -0.0035002 0 0 0 0 0 0 0 0 0 0 0 0 0 0 0 0 0 -0.0043138 0.0017568 -0.0027369 0.0045919 0 0 0 0 0
0.42969 -0.0020063 0.0011913 -0.0042149 6.466e-05 0 -0.0019284 -0.0051794 0.0015074 -0.0046628 -0.004032 -0.007171 -0.0024462 0 0 0 0 0 0 0 0 0 0 0 0 0 0 0 0 0 -0.0028169 0.0052537 -0.0080758 0.0034874 0 0 0 0 0
0.43359 -0.0010489 0.0021189 -0.0046041 0.0036228 0 0.0012041 -0.0038566 0.0056182 -0.0020426 -0.0069988 -0.010682 -0.010178 0 0 0 0 0 0 0 0 0 0 0 0 0 0 0 0 0 0.00011576 0.010684 -0.008591 0.003634 0 0 0 0 0
0.4375 -0.00032804 0.0023834 -0.0017869 0.0046955 0 0.0036732 -0.00091868 0.0071555 0.0026029 -0.0098849 -0.008703 -0.022741 0 0 0 0 0 0 0 0 0 0 0 0 0 0 0 0 0 0.0017792 0.015596 -0.0038535 0.0032241 0 0 0 0 0
0.44141 0.00048682 0.0016618 0.0015966 0.0022599 0 0.0042049 0.0029035 0.0047804 0.0076719 -0.009988 -0.003568 -0.026337 0 0 0 0 0 0 0 0 0 0 0 0 0 0 0 0 0 -0.00058679 0.016672 0.0033571 0.0004829 0 0 0 0 0
0.44531 0.0017063 0.00016472 0.0032523 -0.0017669 0 0.0026586 0.0060428 -0.00011221 0.010797 -0.0067236 0.00057415 -0.009779 0 0 0 0 0 0 0 0 0 0 0 0 0 0 0 0 0 -0.006478 0.012652 0.0090508 -0.0042334 0 0 0 0 0
0.44922 0.0032052 -0.0013248 0.00316 -0.0041848 0 0.00030332 0.0073624 -0.0045688 0.010574 -0.0020411 0.0013582 0.020301 0 0 0 0 0 0 0 0 0 0 0 0 0 0 0 0 0 -0.011408 0.0055553 0.010321 -0.0083413 0 0 0 0 0
0.45313 0.0043761 -0.0018866 0.0027944 -0.0033223 0 -0.0010232 0.0068153 -0.0062459 0.0074924 0.0013797 -0.00012487 0.040064 0 0 0 0 0 0 0 0 0 0 0 0 0 0 0 0 0 -0.010256 -0.00087854 0.0066506 -0.0089757 0 0 0 0 0
0.45703 0.0045214 -0.0011177 0.0029379 -0.00027814 0 -0.00030055 0.0049879 -0.0047716 0.0032704 0.0024189 -0.0009412 0.02865 0 0 0 0 0 0 0 0 0 0 0 0 0 0 0 0 0 -0.0019471 -0.0041005 -5.5092e-05 -0.0052997 0 0 0 0 0
0.46094 0.0033533 0.00050973 0.0027486 0.0023841 0 0.0018361 0.002312 -0.0015229 -0.00059408 0.0022591 0.00060312 -0.010396 0 0 0 0 0 0 0 0 0 0 0 0 0 0 0 0 0 0.0089986 -0.0044908 -0.0064302 0.00064292 0 0 0 0 0
0.46484 0.0011936 0.001926 0.0010139 0.0029189 0 0.0035145 -0.0010574 0.0015436 -0.0035926 0.0030045 0.003491 -0.048881 0 0 0 0 0 0 0 0 0 0 0 0 0 0 0 0 0 0.015723 -0.0045411 -0.0092116 0.0051593 0 0 0 0 0
0.46875 -0.0012461 0.0022059 -0.0020796 0.0014583 0 0.0030312 -0.0046786 0.0029478 -0.0057485 0.0054906 0.0053669 -0.057174 0 0 0 0 0 0 0 0 0 0 0 0 0 0 0 0 0 0.014326 -0.0063298 -0.0069117 0.0054016 0 0 0 0 0
0.47266 -0.0032706 0.0011968 -0.0047784 -0.00070427 0 0.00018788 -0.0074626 0.0021643 -0.0068225 0.0082898 0.0050452 -0.029555 0 0 0 0 0 0 0 0 0 0 0 0 0 0 0 0 0 0.0066171 -0.0094984 -0.0007696 0.0014595 0 0 0 0 0
0.47656 -0.0044831 -0.00045464 -0.00533 -0.0023557 0 -0.0034715 -0.0081426 -0.00029521 -0.0063273 0.0088362 0.0034821 0.011897 0 0 0 0 0 0 0 0 0 0 0 0 0 0 0 0 0 -0.0017463 -0.01142 0.0058293 -0.003453 0 0 0 0 0
0.48047 -0.0048192 -0.0018412 -0.0034917 -0.0028496 0 -0.0057284 -0.0061744 -0.0030322 -0.0043354 0.0056888 0.0024097 0.037487 0 0 0 0 0 0 0 0 0 0 0 0 0 0 0 0 0 -0.0057124 -0.0093971 0.009398 -0.005091 0 0 0 0 0
0.48438 -0.004431 -0.0023994 -0.0004747 -0.0019043 0 -0.0052638 -0.0021415 -0.0042982 -0.0019267 -6.7497e-05 0.0023562 0.034489 0 0 0 0 0 0 0 0 0 0 0 0 0 0 0 0 0 -0.0040635 -0.0030838 0.0085585 -0.0013049 0 0 0 0 0
0.48828 -0.0035609 -0.0021057 0.0022966 0.00040835 0 -0.0025519 0.0026776 -0.0029755 -0.0004376 -0.0055121 0.0022419 0.014475 0 0 0 0 0 0 0 0 0 0 0 0 0 0 0 0 0 0.00065015 0.0048442 0.0047455 0.0060604 0 0 0 0 0
0.49219 -0.0024453 -0.0012441 0.0041011 0.0032494 0 0.00057574 0.0070051 0.00051721 -0.00013247 -0.0080327 0.00081738 -0.00055822 0 0 0 0 0 0 0 0 0 0 0 0 0 0 0 0 0 0.0045253 0.010358 0.00085249 0.012136 0 0 0 0 0
0.49609 -0.0012355 -0.00011635 0.0047795 0.0049624 0 0.0022909 0.0098259 0.0042084 0.00020921 -0.0070642 -0.0018089 0.0014178 0 0 0 0 0 0 0 0 0 0 0 0 0 0 0 0 0 0.0047638 0.010844 -0.0010005 0.012399 0 0 0 0 0
0.5 3.9256e-05 0.00099892 0.0042201 0.0040339 0 0.001966 0.01027 0.0057218 0.0021247 -0.0040733 -0.0042206 0.013489 0 0 0 0 0 0 0 0 0 0 0 0 0 0 0 0 0 0.00080663 0.0068966 -0.00069712 0.0059661 0 0 0 0 0
0.50391 0.0014079 0.0017302 0.0023874 0.00045194 0 0.00035042 0.00777 0.0038645 0.0057533 -0.0011045 -0.0050961 0.018266 0 0 0 0 0 0 0 0 0 0 0 0 0 0 0 0 0 -0.0057142 0.0018071 0.00046606 -0.0036986 0 0 0 0 0
0.50781 0.0028076 0.0016611 -0.0002344 -0.0039246 0 -0.0012265 0.0027408 -0.00052952 0.0092973 0.00063877 -0.0043117 0.0051351 0 0 0 0 0 0 0 0 0 0 0 0 0 0 0 0 0 -0.011647 -0.00081606 0.0012623 -0.011158 0 0 0 0 0
0.51172 0.0039835 0.00065039 -0.0026449 -0.0065736 0 -0.001844 -0.0029225 -0.0051191 0.010272 0.0010868 -0.002671 -0.018591 0 0 0 0 0 0 0 0 0 0 0 0 0 0 0 0 0 -0.013552 0.00045232 0.0013216 -0.012546 0 0 0 0 0
0.51563 0.0045723 -0.00088019 -0.0040388 -0.0061034 0 -0.0014243 -0.006498 -0.0075008 0.0074216 0.00070454 -0.00088407 -0.032334 0 0 0 0 0 0 0 0 0 0 0 0 0 0 0 0 0 -0.0094988 0.0039583 0.00068036 -0.0077352 0 0 0 0 0
0.51953 0.00433 -0.002085 -0.0044183 -0.0030593 0 -0.00049793 -0.0062214 -0.0065478 0.0016402 -8.926e-06 0.00086147 -0.019998 0 0 0 0 0 0 0 0 0 0 0 0 0 0 0 0 0 -0.00064469 0.0061666 -0.0009405 1.9676e-05 0 0 0 0 0
0.52344 0.0033037 -0.0022656 -0.0043034 0.00078572 0 0.00028618 -0.0028615 -0.0028811 -0.0047228 -0.00045485 0.0023967 0.013479 0 0 0 0 0 0 0 0 0 0 0 0 0 0 0 0 0 0.008809 0.0040472 -0.0039196 0.0062541 0 0 0 0 0
0.52734 0.0017755 -0.0014028 -0.0038955 0.0037476 0 0.00050142 0.00045985 0.0016039 -0.0093354 0.00017116 0.0031166 0.042648 0 0 0 0 0 0 0 0 0 0 0 0 0 0 0 0 0 0.013876 -0.0028681 -0.0076745 0.0077336 0 0 0 0 0
0.53125 3.9717e-05 -0.0001571 -0.0028132 0.0049671 0 7.2036e-05 0.00042033 0.0047477 -0.010954 0.0023619 0.0024596 0.042128 0 0 0 0 0 0 0 0 0 0 0 0 0 0 0 0 0 0.011989 -0.011928 -0.010165 0.0040343 0 0 0 0 0
0.53516 -0.0017476 0.0006682 -0.00078804 0.0043397 0 -0.00070884 -0.0038937 0.0051779 -0.0096408 0.0054324 0.00081843 0.01089 0 0 0 0 0 0 0 0 0 0 0 0 0 0 0 0 0 0.004772 -0.018607 -0.0090549 -0.00225 0 0 0 0 0
0.53906 -0.0034849 0.00070529 0.0016361 0.0022855 0 -0.0012929 -0.0099784 0.0029666 -0.0064509 0.0074042 -0.00046348 -0.023646 0 0 0 0 0 0 0 0 0 0 0 0 0 0 0 0 0 -0.003085 -0.018964 -0.0038238 -0.0068539 0 0 0 0 0
0.54297 -0.0049152 0.0001535 0.0034746 -0.00022474 0 -0.0012165 -0.013398 -0.00044534 -0.0029249 0.006265 -0.00041094 -0.029562 0 0 0 0 0 0 0 0 0 0 0 0 0 0 0 0 0 -0.007024 -0.012048 0.0032131 -0.0064127 0 0 0 0 0
0.54688 -0.0055719 -0.00054117 0.0044121 -0.0017656 0 -0.00052563 -0.010774 -0.00312 -0.0004112 0.0017595 0.00028099 -0.0019955 0 0 0 0 0 0 0 0 0 0 0 0 0 0 0 0 0 -0.0054639 -0.00081616 0.0083069 -0.00092637 0 0 0 0 0
0.55078 -0.0050321 -0.0010456 0.0051576 -0.0011781 0 0.00013623 -0.0021848 -0.0038368 0.00067678 -0.0039857 -0.00035144 0.029926 0 0 0 0 0 0 0 0 0 0 0 0 0 0 0 0 0 -0.00035209 0.0092841 0.009117 0.0058337 0 0 0 0 0
0.55469 -0.0033003 -0.0012028 0.0063268 0.0014228 0 3.1381e-05 0.0086719 -0.0028188 0.001133 -0.0078191 -0.0034774 0.0314 0 0 0 0 0 0 0 0 0 0 0 0 0 0 0 0 0 0.0045876 0.013474 0.0064703 0.0088555 0 0 0 0 0
0.55859 -0.00095863 -0.00088938 0.0071022 0.0043929 0 -0.00092674 0.01665 -0.0013989 0.0022683 -0.0078543 -0.0078042 -0.00086699 0 0 0 0 0 0 0 0 0 0 0 0 0 0 0 0 0 0.006314 0.010579 0.0033983 0.0057404 0 0 0 0 0
0.5625 0.00112 -3.4288e-06 0.0055812 0.0056078 0 -0.0019368 0.018237 -0.00089142 0.0046322 -0.0046982 -0.010286 -0.03214 0 0 0 0 0 0 0 0 0 0 0 0 0 0 0 0 0 0.0039806 0.0036089 0.0023606 -0.0013498 0 0 0 0 0
0.56641 0.0023127 0.0013066 0.00091324 0.0040546 0 -0.0019454 0.013569 -0.001623 0.0073247 -0.00063612 -0.0088313 -0.024193 0 0 0 0 0 0 0 0 0 0 0 0 0 0 0 0 0 -0.0010429 -0.0025529 0.0032562 -0.0075549 0 0 0 0 0
0.57031 0.0026162 0.0024652 -0.0050346 0.00055753 0 -0.00062958 0.0061123 -0.0029037 0.0087 0.0022767 -0.0044081 0.022919 0 0 0 0 0 0 0 0 0 0 0 0 0 0 0 0 0 -0.0061413 -0.0045982 0.0039587 -0.0094007 0 0 0 0 0
0.57422 0.0025435 0.0027016 -0.0087103 -0.0029704 0 0.0012428 0.00025923 -0.0038125 0.007843 0.0034018 -0.00032894 0.066948 0 0 0 0 0 0 0 0 0 0 0 0 0 0 0 0 0 -0.0086883 -0.0027024 0.0026172 -0.007291 0 0 0 0 0
0.57813 0.0026382 0.0016361 -0.0080212 -0.0049469 0 0.0024654 -0.001523 -0.0039451 0.0052873 0.0031902 0.00074075 0.064806 0 0 0 0 0 0 0 0 0 0 0 0 0 0 0 0 0 -0.0071315 0.00043966 -0.0006332 -0.0041444 0 0 0 0 0
0.58203 0.0030063 -0.0002824 -0.0044366 -0.00492 0 0.002412 -6.593e-05 -0.0034521 0.002211 0.0022053 -0.00081669 0.017552 0 0 0 0 0 0 0 0 0 0 0 0 0 0 0 0 0 -0.0017162 0.0022502 -0.0040654 -0.0018758 0 0 0 0 0
0.58594 0.0032361 -0.0019621 -0.0016637 -0.0033169 0 0.0014077 0.0014878 -0.0025441 -0.00091742 0.00081047 -0.0020959 -0.02912 0 0 0 0 0 0 0 0 0 0 0 0 0 0 0 0 0 0.0054361 0.00207 -0.0061325 0.00036343 0 0 0 0 0
0.58984 0.0027481 -0.0024181 -0.0020656 -0.00082176 0 0.00017434 0.00020649 -0.0011859 -0.0045785 -0.00032202 -0.00057778 -0.031142 0 0 0 0 0 0 0 0 0 0 0 0 0 0 0 0 0 0.011145 0.00075018 -0.0066409 0.0043088 0 0 0 0 0
0.59375 0.0012809 -0.0014933 -0.0044839 0.0018435 0 -0.00092123 -0.0044627 0.00063315 -0.0089533 7.6305e-06 0.0034152 0.0089355 0 0 0 0 0 0 0 0 0 0 0 0 0 0 0 0 0 0.012695 -0.00097527 -0.0062812 0.009363 0 0 0 0 0
0.59766 -0.00086311 4.0297e-05 -0.0056931 0.0038024 0 -0.0019522 -0.010373 0.0024547 -0.012708 0.002582 0.0070147 0.045891 0 0 0 0 0 0 0 0 0 0 0 0 0 0 0 0 0 0.0093056 -0.0032291 -0.0053876 0.012028 0 0 0 0 0
0.60156 -0.002974 0.0010701 -0.0038404 0.0042113 0 -0.0028642 -0.014221 0.0034247 -0.013544 0.0063633 0.0074273 0.040265 0 0 0 0 0 0 0 0 0 0 0 0 0 0 0 0 0 0.002634 -0.0060038 -0.0035308 0.0091551 0 0 0 0 0
0.60547 -0.0043473 0.0009349 -0.00016702 0.0029249 0 -0.0031033 -0.013659 0.0029962 -0.010322 0.0083911 0.0043235 -0.00065821 0 0 0 0 0 0 0 0 0 0 0 0 0 0 0 0 0 -0.0040583 -0.007827 -0.00039026 0.0017695 0 0 0 0 0
0.60938 -0.0046428 -0.00017536 0.0026647 0.00093115 0 -0.0020588 -0.0085415 0.0015741 -0.0045448 0.0058006 -0.0001187 -0.032353 0 0 0 0 0 0 0 0 0 0 0 0 0 0 0 0 0 -0.0076321 -0.0061134 0.0032634 -0.0048415 0 0 0 0 0
0.61328 -0.0039651 -0.0014418 0.0035377 -0.00021516 0 0.00010391 -0.00076626 0.0003256 0.00060702 -0.0014509 -0.0032785 -0.020999 0 0 0 0 0 0 0 0 0 0 0 0 0 0 0 0 0 -0.0067102 0.00052152 0.0058248 -0.0054764 0 0 0 0 0
0.61719 -0.0026726 -0.0020183 0.0037618 0.00029303 0 0.0022443 0.0068295 0.00018192 0.0030191 -0.0097494 -0.0041783 0.022564 0 0 0 0 0 0 0 0 0 0 0 0 0 0 0 0 0 -0.0023496 0.010084 0.0062409 0.00017524 0 0 0 0 0
0.62109 -0.0011131 -0.0015592 0.005046 0.0016808 0 0.0030846 0.011738 0.00093422 0.0034188 -0.014124 -0.0037933 0.057528 0 0 0 0 0 0 0 0 0 0 0 0 0 0 0 0 0 0.0025795 0.017634 0.0050325 0.0069681 0 0 0 0 0
0.625 0.00050729 -0.0003535 0.0071029 0.0021934 0 0.0023159 0.012688 0.0013404 0.0043174 -0.012047 -0.0036411 0.056945 0 0 0 0 0 0 0 0 0 0 0 0 0 0 0 0 0 0.004982 0.018543 0.0037584 0.0086447 0 0 0 0 0
0.62891 0.0020691 0.00094613 0.0077519 0.00070903 0 0.00083298 0.010016 0.00024042 0.0071813 -0.0054682 -0.0042065 0.031621 0 0 0 0 0 0 0 0 0 0 0 0 0 0 0 0 0 0.0032952 0.012036 0.003428 0.0030801 0 0 0 0 0
0.63281 0.0034109 0.0017615 0.0054158 -0.0021297 0 -0.00013882 0.0054183 -0.0022963 0.010773 0.00081938 -0.0046287 0.011154 0 0 0 0 0 0 0 0 0 0 0 0 0 0 0 0 0 -0.0015289 0.0019379 0.0035553 -0.0062269 0 0 0 0 0
0.63672 0.0042895 0.0018816 0.0011232 -0.0043672 0 -0.00010493 0.0011298 -0.0048575 0.012347 0.003127 -0.0037241 0.0083237 0 0 0 0 0 0 0 0 0 0 0 0 0 0 0 0 0 -0.0064637 -0.0061197 0.0028658 -0.013316 0 0 0 0 0
0.64063 0.0044862 0.0014375 -0.0022981 -0.0043896 0 0.00048977 -0.0011418 -0.0057733 0.010345 0.0016598 -0.0012343 0.0088198 0 0 0 0 0 0 0 0 0 0 0 0 0 0 0 0 0 -0.0081805 -0.0087297 0.00085503 -0.014334 0 0 0 0 0
0.64453 0.0039638 0.00064705 -0.0029758 -0.0022959 0 0.00093354 -0.00095665 -0.0044995 0.0057422 -0.00026225 0.0018466 -0.0049265 0 0 0 0 0 0 0 0 0 0 0 0 0 0 0 0 0 -0.0051821 -0.0067308 -0.0015368 -0.0096393 0 0 0 0 0
0.64844 0.0029196 -0.00038695 -0.001704 0.00020506 0 0.00090913 0.00085573 -0.0021011 0.00079782 0.00034281 0.004075 -0.0278 0 0 0 0 0 0 0 0 0 0 0 0 0 0 0 0 0 0.001099 -0.0038323 -0.0028829 -0.0024855 0 0 0 0 0
0.65234 0.0016665 -0.0016025 -0.00086105 0.0012252 0 0.00046155 0.0028016 -0.00038032 -0.0031773 0.0033292 0.0047155 -0.036546 0 0 0 0 0 0 0 0 0 0 0 0 0 0 0 0 0 0.0071061 -0.0033233 -0.0028005 0.0036917 0 0 0 0 0
0.65625 0.00042835 -0.0027194 -0.0018419 0.00020831 0 -0.00042527 0.0034313 -0.00034183 -0.0065126 0.0058743 0.0042345 -0.019047 0 0 0 0 0 0 0 0 0 0 0 0 0 0 0 0 0 0.0094447 -0.0056715 -0.0023541 0.0069853 0 0 0 0 0
0.66016 -0.00077409 -0.003154 -0.003762 -0.0016945 0 -0.0018652 0.0018168 -0.0012927 -0.0097732 0.0055422 0.0037244 0.0078933 0 0 0 0 0 0 0 0 0 0 0 0 0 0 0 0 0 0.0070756 -0.0086844 -0.0028711 0.007148 0 0 0 0 0
0.66406 -0.0020373 -0.0023693 -0.0045939 -0.0026116 0 -0.0035751 -0.0021103 -0.0014113 -0.012175 0.0027791 0.0037806 0.014898 0 0 0 0 0 0 0 0 0 0 0 0 0 0 0 0 0 0.0018204 -0.0096301 -0.0044366 0.0050557 0 0 0 0 0
0.66797 -0.0033504 -0.00045549 -0.0032713 -0.0014667 0 -0.0045964 -0.007228 0.00059547 -0.0119 0.00029047 0.0038544 -0.0076255 0 0 0 0 0 0 0 0 0 0 0 0 0 0 0 0 0 -0.0031494 -0.0073226 -0.0056777 0.0022385 0 0 0 0 0
0.67188 -0.0044273 0.0016366 -0.0005283 0.0011602 0 -0.0039063 -0.011208 0.0041205 -0.008094 -4.0163e-05 0.0027285 -0.038621 0 0 0 0 0 0 0 0 0 0 0 0 0 0 0 0 0 -0.0055872 -0.0026308 -0.0050621 0.00032922 0 0 0 0 0
0.67578 -0.0047729 0.0026062 0.002104 0.0034685 0 -0.0014959 -0.01137 0.006843 -0.0022703 0.00057466 -0.00023219 -0.049869 0 0 0 0 0 0 0 0 0 0 0 0 0 0 0 0 0 -0.0054084 0.0025779 -0.0023621 0.00021328 0 0 0 0 0
0.67969 -0.0039827 0.0017787 0.0037529 0.0038198 0 0.0012848 -0.0063793 0.0064961 0.0026284 -0.0010684 -0.0041841 -0.037157 0 0 0 0 0 0 0 0 0 0 0 0 0 0 0 0 0 -0.0040743 0.0068412 0.0011534 0.0014171 0 0 0 0 0
0.68359 -0.0020753 -0.00026954 0.0045581 0.0019736 0 0.002718 0.0023022 0.002824 0.0046968 -0.0065469 -0.0071825 -0.023985 0 0 0 0 0 0 0 0 0 0 0 0 0 0 0 0 0 -0.0029564 0.009665 0.0038501 0.0025006 0 0 0 0 0
0.6875 0.000404 -0.0020557 0.0048675 -0.00081353 0 0.0021907 0.010633 -0.0019848 0.0045459 -0.013326 -0.0076295 -0.034275 0 0 0 0 0 0 0 0 0 0 0 0 0 0 0 0 0 -0.0023096 0.011048 0.004934 0.0022977 0 0 0 0 0
0.69141 0.0026255 -0.0022889 0.0044747 -0.0028772 0 0.00065639 0.014228 -0.0048899 0.0043113 -0.016223 -0.0055383 -0.065233 0 0 0 0 0 0 0 0 0 0 0 0 0 0 0 0 0 -0.0016851 0.010746 0.004629 0.00081661 0 0 0 0 0
0.69531 0.0039182 -0.00081713 0.0028242 -0.0034306 0 -0.00039589 0.011194 -0.0043457 0.0053028 -0.011825 -0.0024511 -0.090041 0 0 0 0 0 0 0 0 0 0 0 0 0 0 0 0 0 -0.0010474 0.008191 0.0034718 -0.001107 0 0 0 0 0
0.69922 0.0041085 0.0013407 -0.00010637 -0.002892 0 -0.00035421 0.0034498 -0.0014017 0.0067426 -0.0017827 -8.454e-05 -0.085903 0 0 0 0 0 0 0 0 0 0 0 0 0 0 0 0 0 -0.0011264 0.0032412 0.0017488 -0.002888 0 0 0 0 0
0.70313 0.0035188 0.0028175 -0.003253 -0.0020604 0 0.00020499 -0.0045343 0.0013638 0.0067597 0.0082361 0.0010158 -0.055938 0 0 0 0 0 0 0 0 0 0 0 0 0 0 0 0 0 -0.0024402 -0.0029844 -0.00031784 -0.0046153 0 0 0 0 0
0.70703 0.0026538 0.0028128 -0.004861 -0.0011348 0 0.00049376 -0.0086018 0.0020525 0.0044199 0.01307 0.0015801 -0.022757 0 0 0 0 0 0 0 0 0 0 0 0 0 0 0 0 0 -0.0040505 -0.0081947 -0.0021031 -0.0062742 0 0 0 0 0
0.71094 0.0018352 0.0014155 -0.0035924 0.00028812 0 0.0004992 -0.0073017 0.00079325 0.00065118 0.011851 0.0025296 -0.0039148 0 0 0 0 0 0 0 0 0 0 0 0 0 0 0 0 0 -0.0036931 -0.010188 -0.0026952 -0.0068426 0 0 0 0 0
0.71484 0.0010557 -0.00068677 0.00040273 0.0022555 0 0.00078158 -0.0023515 -0.00084001 -0.0027267 0.0076947 0.0039211 0.0027514 0 0 0 0 0 0 0 0 0 0 0 0 0 0 0 0 0 0.00032823 -0.0084328 -0.0017132 -0.0047252 0 0 0 0 0
0.71875 0.00011123 -0.0026473 0.0051783 0.0037849 0 0.0014158 0.002736 -0.0015192 -0.0046567 0.0040887 0.004983 0.010444 0 0 0 0 0 0 0 0 0 0 0 0 0 0 0 0 0 0.0070534 -0.004625 3.3287e-05 0.00049078 0 0 0 0 0
0.72266 -0.0011517 -0.0037108 0.0078325 0.0035387 0 0.0015402 0.0047359 -0.0011933 -0.005454 0.0019044 0.0050278 0.024933 0 0 0 0 0 0 0 0 0 0 0 0 0 0 0 0 0 0.012759 -0.0016214 0.00093079 0.0067292 0 0 0 0 0
0.72656 -0.0026814 -0.0033771 0.0062758 0.001349 0 0.00028738 0.0023963 -0.00060012 -0.0059376 -7.697e-05 0.0041018 0.038128 0 0 0 0 0 0 0 0 0 0 0 0 0 0 0 0 0 0.013416 -0.0014533 -0.00014137 0.010277 0 0 0 0 0
0.73047 -0.0042174 -0.0016781 0.00090959 -0.0011292 0 -0.001889 -0.0028775 -9.9421e-05 -0.0062086 -0.0023337 0.0026733 0.038741 0 0 0 0 0 0 0 0 0 0 0 0 0 0 0 0 0 0.0078663 -0.0039217 -0.0027257 0.008486 0 0 0 0 0
0.73438 -0.0053586 0.00059085 -0.0051888 -0.001687 0 -0.0031916 -0.0076217 0.00069348 -0.0054041 -0.003219 0.00091549 0.025549 0 0 0 0 0 0 0 0 0 0 0 0 0 0 0 0 0 -0.00099829 -0.0067774 -0.0049415 0.002099 0 0 0 0 0
0.73828 -0.0056392 0.0021243 -0.0081742 0.00027587 0 -0.0021163 -0.0081794 0.0020794 -0.002618 -0.00094797 -0.0013502 0.0084451 0 0 0 0 0 0 0 0 0 0 0 0 0 0 0 0 0 -0.0081821 -0.0072316 -0.0048315 -0.0048923 0 0 0 0 0
0.74219 -0.0046615 0.0019551 -0.0062553 0.0029444 0 0.00086954 -0.0031051 0.0033724 0.0019825 0.0033274 -0.0038832 -0.0016578 0 0 0 0 0 0 0 0 0 0 0 0 0 0 0 0 0 -0.010075 -0.0036697 -0.0018436 -0.0078655 0 0 0 0 0
0.74609 -0.0023416 0.00030213 -0.0010822 0.0036953 0 0.0035279 0.0054431 0.0032207 0.0069042 0.0053957 -0.005501 -0.0016621 0 0 0 0 0 0 0 0 0 0 0 0 0 0 0 0 0 -0.0066745 0.0034207 0.0026671 -0.0047072 0 0 0 0 0
0.75 0.00084916 -0.001439 0.0036787 0.0016468 0 0.0039324 0.012702 0.0010295 0.010148 0.0018544 -0.004839 0.0039588 0 0 0 0 0 0 0 0 0 0 0 0 0 0 0 0 0 -0.001011 0.01157 0.00623 0.0027251 0 0 0 0 0
0.75391 0.0039207 -0.0017606 0.0053984 -0.0014625 0 0.0023357 0.014418 -0.0020536 0.010442 -0.0057256 -0.0019218 0.0087867 0 0 0 0 0 0 0 0 0 0 0 0 0 0 0 0 0 0.00333 0.017279 0.0067639 0.0096754 0 0 0 0 0
0.75781 0.0058316 -0.00032232 0.0043271 -0.0030354 0 0.00080601 0.0098458 -0.0038594 0.0080087 -0.011148 0.0012249 0.0083247 0 0 0 0 0 0 0 0 0 0 0 0 0 0 0 0 0 0.0043954 0.017544 0.0038396 0.011364 0 0 0 0 0
0.76172 0.0061465 0.0017296 0.0025688 -0.002203 0 0.0009506 0.0021247 -0.003107 0.0043577 -0.0089994 0.0020592 0.000957 0 0 0 0 0 0 0 0 0 0 0 0 0 0 0 0 0 0.0024101 0.011574 -0.0010439 0.0060502 0 0 0 0 0
0.76563 0.0053468 0.0027633 0.0015052 -0.00051538 0 0.0021389 -0.0043417 -0.00059807 0.0012288 -0.00016896 2.1305e-05 -0.010802 0 0 0 0 0 0 0 0 0 0 0 0 0 0 0 0 0 -0.00098067 0.00181 -0.0053648 -0.0034633 0 0 0 0 0
0.76953 0.0044322 0.0020962 0.00057283 -4.333e-05 0 0.0021839 -0.0072319 0.0015977 -0.00062041 0.0082934 -0.0025058 -0.019148 0 0 0 0 0 0 0 0 0 0 0 0 0 0 0 0 0 -0.0036791 -0.0069089 -0.007182 -0.011096 0 0 0 0 0
0.77344 0.0040558 0.00054908 -0.0013403 -0.00099788 0 -0.000166 -0.0074619 0.0022013 -0.00188 0.0094481 -0.0021645 -0.014565 0 0 0 0 0 0 0 0 0 0 0 0 0 0 0 0 0 -0.0038433 -0.010203 -0.0064175 -0.011333 0 0 0 0 0
0.77734 0.0039227 -0.00037112 -0.0037109 -0.0014859 0 -0.0035658 -0.0073902 0.0019202 -0.0039034 0.003074 0.0020253 0.0053508 0 0 0 0 0 0 0 0 0 0 0 0 0 0 0 0 0 -0.00063825 -0.0073613 -0.0048111 -0.0034452 0 0 0 0 0
0.78125 0.0030393 0.00013369 -0.0042388 0.00032797 0 -0.005107 -0.008126 0.0025146 -0.0071613 -0.0039629 0.0072143 0.030228 0 0 0 0 0 0 0 0 0 0 0 0 0 0 0 0 0 0.0049213 -0.0021862 -0.0043902 0.0072139 0 0 0 0 0
0.78516 0.0006688 0.001464 -0.001218 0.0040062 0 -0.0031339 -0.0086342 0.0046724 -0.010275 -0.0042681 0.008939 0.043217 0 0 0 0 0 0 0 0 0 0 0 0 0 0 0 0 0 0.0098695 -0.00015187 -0.0055597 0.012646 0 0 0 0 0
0.78906 -0.0028231 0.0022067 0.0041886 0.0069717 0 0.00095457 -0.0072557 0.0069017 -0.010739 0.0027823 0.005217 0.03592 0 0 0 0 0 0 0 0 0 0 0 0 0 0 0 0 0 0.010793 -0.0037705 -0.0064915 0.0084115 0 0 0 0 0
0.79297 -0.0060043 0.001392 0.0085341 0.0068627 0 0.0037636 -0.0037412 0.0066752 -0.0070054 0.01014 -0.0013489 0.01711 0 0 0 0 0 0 0 0 0 0 0 0 0 0 0 0 0 0.0063878 -0.010131 -0.0046066 -0.002382 0 0 0 0 0
0.79688 -0.007316 -0.00069025 0.009182 0.0036791 0 0.0028796 0.00042038 0.0028223 -0.00016444 0.0096444 -0.0056665 0.0048676 0 0 0 0 0 0 0 0 0 0 0 0 0 0 0 0 0 -0.001015 -0.01315 0.00091461 -0.011179 0 0 0 0 0
0.80078 -0.0061537 -0.0027177 0.0066597 -0.00035438 0 -0.00099907 0.0035504 -0.0030826 0.0064674 -0.00010126 -0.0046888 0.0093438 0 0 0 0 0 0 0 0 0 0 0 0 0 0 0 0 0 -0.0067216 -0.0089139 0.0078077 -0.010992 0 0 0 0 0
0.80469 -0.0032289 -0.0033057 0.0037364 -0.002841 0 -0.0046686 0.0053351 -0.0076615 0.0097472 -0.012001 -0.00018337 0.024146 0 0 0 0 0 0 0 0 0 0 0 0 0 0 0 0 0 -0.0071772 0.00058264 0.012002 -0.0024573 0 0 0 0 0
0.80859 7.0149e-06 -0.0019374 0.0023089 -0.0030116 0 -0.0051011 0.0066927 -0.0082157 0.0090672 -0.016544 0.0029073 0.034854 0 0 0 0 0 0 0 0 0 0 0 0 0 0 0 0 0 -0.0028326 0.0088641 0.010677 0.0065994 0 0 0 0 0
0.8125 0.002331 0.0007259 0.0015947 -0.0017431 0 -0.001802 0.0082886 -0.004683 0.0065766 -0.01007 0.0010382 0.033908 0 0 0 0 0 0 0 0 0 0 0 0 0 0 0 0 0 0.0022494 0.010443 0.0045973 0.0079544 0 0 0 0 0
0.81641 0.0033535 0.003228 -0.00043823 -0.00031658 0 0.0030106 0.0095306 0.00040494 0.0051113 0.0022413 -0.0046467 0.024924 0 0 0 0 0 0 0 0 0 0 0 0 0 0 0 0 0 0.003843 0.0054251 -0.0022695 0.00016105 0 0 0 0 0
0.82031 0.0034412 0.0041176 -0.0042245 0.00051362 0 0.0062387 0.009196 0.0037399 0.00578 0.011097 -0.0092842 0.013596 0 0 0 0 0 0 0 0 0 0 0 0 0 0 0 0 0 0.00105 -0.00092034 -0.0055927 -0.010324 0 0 0 0 0
0.82422 0.0032212 0.0027655 -0.0077414 0.00044353 0 0.0060654 0.0068893 0.0033689 0.007337 0.010987 -0.0085512 -0.0009262 0 0 0 0 0 0 0 0 0 0 0 0 0 0 0 0 0 -0.0032176 -0.0031006 -0.003723 -0.014938 0 0 0 0 0
0.82813 0.0031364 -0.00020512 -0.0086454 -0.00073583 0 0.0028757 0.0035821 -0.00025825 0.0076215 0.0042491 -0.00234 -0.022046 0 0 0 0 0 0 0 0 0 0 0 0 0 0 0 0 0 -0.0049987 -0.00019728 0.0013221 -0.010297 0 0 0 0 0
0.83203 0.0032851 -0.0031843 -0.0068695 -0.0029107 0 -0.0013858 0.00059671 -0.0047711 0.0054349 -0.0018418 0.005279 -0.044902 0 0 0 0 0 0 0 0 0 0 0 0 0 0 0 0 0 -0.0026112 0.0037968 0.0054161 -0.00047573 0 0 0 0 0
0.83594 0.0034713 -0.0045006 -0.0046166 -0.005117 0 -0.0046267 -0.0017958 -0.0073855 0.0011447 -0.0018058 0.009484 -0.055307 0 0 0 0 0 0 0 0 0 0 0 0 0 0 0 0 0 0.0023566 0.0040696 0.0050566 0.0072636 0 0 0 0 0
0.83984 0.0033201 -0.0034803 -0.00378 -0.0057569 0 -0.0057696 -0.0045444 -0.0064985 -0.0040938 0.0035877 0.0083613 -0.043532 0 0 0 0 0 0 0 0 0 0 0 0 0 0 0 0 0 0.006836 -0.00056543 -0.0005772 0.0088117 0 0 0 0 0
0.84375 0.0024395 -0.00088265 -0.0038685 -0.0038402 0 -0.0050909 -0.0085257 -0.0025136 -0.0092358 0.0087043 0.0038381 -0.017765 0 0 0 0 0 0 0 0 0 0 0 0 0 0 0 0 0 0.0087418 -0.0069064 -0.0092399 0.0057867 0 0 0 0 0
0.84766 0.00066139 0.001658 -0.0028973 -0.00013289 0 -0.0037493 -0.013173 0.0025269 -0.013384 0.0084815 -0.00040815 0.00075188 0 0 0 0 0 0 0 0 0 0 0 0 0 0 0 0 0 0.0078533 -0.010546 -0.016793 0.0026875 0 0 0 0 0
0.85156 -0.0017298 0.0027685 -0.0001511 0.0031442 0 -0.0029041 -0.016485 0.006253 -0.015365 0.0028392 -0.001894 -0.0017704 0 0 0 0 0 0 0 0 0 0 0 0 0 0 0 0 0 0.0048955 -0.0096486 -0.019243 0.0021515 0 0 0 0 0
0.85547 -0.0039936 0.0021547 0.0025692 0.0040212 0 -0.0029764 -0.016426 0.0073487 -0.013932 -0.0036721 -0.00073716 -0.018045 0 0 0 0 0 0 0 0 0 0 0 0 0 0 0 0 0 0.00046622 -0.0058818 -0.014809 0.0030366 0 0 0 0 0
0.85938 -0.0052615 0.0005257 0.0028714 0.0023335 0 -0.0034983 -0.012383 0.0060605 -0.0088255 -0.0062959 0.0011227 -0.029237 0 0 0 0 0 0 0 0 0 0 0 0 0 0 0 0 0 -0.0048193 -0.0021582 -0.0051005 0.0026195 0 0 0 0 0
0.86328 -0.0050221 -0.001131 0.00074969 -0.00032385 0 -0.003603 -0.0054726 0.0035793 -0.0016216 -0.0043578 0.0017248 -0.026925 0 0 0 0 0 0 0 0 0 0 0 0 0 0 0 0 0 -0.0094434 0.00016382 0.0054257 2.2282e-05 0 0 0 0 0
0.86719 -0.0034096 -0.0021686 -0.00092236 -0.0020643 0 -0.0027442 0.0022658 0.00098816 0.0048507 -0.0015567 0.00035436 -0.021302 0 0 0 0 0 0 0 0 0 0 0 0 0 0 0 0 0 -0.011002 0.0019039 0.01177 -0.0028149 0 0 0 0 0
0.87109 -0.0010861 -0.0023386 0.00076363 -0.0020948 0 -0.0010713 0.0088656 -0.0012392 0.0083301 -0.0021298 -0.0023606 -0.025536 0 0 0 0 0 0 0 0 0 0 0 0 0 0 0 0 0 -0.007841 0.0042891 0.011293 -0.0033762 0 0 0 0 0
0.875 0.0011644 -0.0015312 0.0054946 -0.00086051 0 0.00077 0.012915 -0.0029139 0.0086288 -0.0065264 -0.0051229 -0.035805 0 0 0 0 0 0 0 0 0 0 0 0 0 0 0 0 0 -0.001021 0.0069226 0.0052865 -0.0014674 0 0 0 0 0
0.87891 0.0028061 0.00025304 0.0096125 0.00075705 0 0.0021263 0.013655 -0.0036701 0.0074388 -0.010675 -0.0067174 -0.033257 0 0 0 0 0 0 0 0 0 0 0 0 0 0 0 0 0 0.0055473 0.0076501 -0.0020054 0.00025341 0 0 0 0 0
0.88281 0.0036621 0.0025832 0.0094021 0.0020815 0 0.0026499 0.011138 -0.003167 0.0066682 -0.0096357 -0.0064852 -0.0078999 0 0 0 0 0 0 0 0 0 0 0 0 0 0 0 0 0 0.0075166 0.0044697 -0.0062388 -0.0013653 0 0 0 0 0
0.88672 0.0038023 0.0044114 0.0045176 0.0026164 0 0.0022924 0.0064448 -0.0018184 0.006888 -0.0023287 -0.004503 0.024272 0 0 0 0 0 0 0 0 0 0 0 0 0 0 0 0 0 0.0033957 -0.0023139 -0.0056055 -0.0069551 0 0 0 0 0
0.89063 0.0033964 0.0045198 -0.0017776 0.0018894 0 0.0012105 0.0014976 -0.0010118 0.0071974 0.0070488 -0.0014908 0.034588 0 0 0 0 0 0 0 0 0 0 0 0 0 0 0 0 0 -0.0040077 -0.0096587 -0.0014399 -0.013651 0 0 0 0 0
0.89453 0.0026444 0.0024292 -0.0055706 -0.000214 0 -0.00020518 -0.0017911 -0.0021003 0.0063254 0.012345 0.0015594 0.013555 0 0 0 0 0 0 0 0 0 0 0 0 0 0 0 0 0 -0.0093449 -0.013556 0.0032544 -0.016922 0 0 0 0 0
0.89844 0.0017501 -0.0010218 -0.0054456 -0.0029034 0 -0.0013235 -0.0025772 -0.0048585 0.0037137 0.01054 0.0038908 -0.015394 0 0 0 0 0 0 0 0 0 0 0 0 0 0 0 0 0 -0.0084508 -0.01174 0.0058604 -0.013706 0 0 0 0 0
0.90234 0.00085992 -0.004062 -0.0030585 -0.0046096 0 -0.001572 -0.0015589 -0.0070441 -0.00031478 0.0040282 0.0052806 -0.019074 0 0 0 0 0 0 0 0 0 0 0 0 0 0 0 0 0 -0.001258 -0.005408 0.0052712 -0.0045545 0 0 0 0 0
0.90625 -1.0511e-05 -0.0051279 -0.0011727 -0.0040606 0 -0.00095263 -0.00047467 -0.005942 -0.0050386 -0.0018028 0.0058842 0.008871 0 0 0 0 0 0 0 0 0 0 0 0 0 0 0 0 0 0.0081513 0.0012866 0.0018037 0.006503 0 0 0 0 0
0.91016 -0.000967 -0.0038593 -0.0013685 -0.0014239 0 -0.00022474 -0.00099022 -0.0008104 -0.0096328 -0.0032036 0.0057957 0.039357 0 0 0 0 0 0 0 0 0 0 0 0 0 0 0 0 0 0.014206 0.0037695 -0.003329 0.014114 0 0 0 0 0
0.91406 -0.0020986 -0.0012051 -0.0032732 0.001651 0 -0.00034074 -0.00371 0.0060116 -0.013003 -0.00062429 0.0048197 0.038863 0 0 0 0 0 0 0 0 0 0 0 0 0 0 0 0 0 0.013252 0.00010696 -0.0083373 0.014489 0 0 0 0 0
0.91797 -0.0033023 0.0013157 -0.0053091 0.0032291 0 -0.001489 -0.0078201 0.010571 -0.013743 0.0026838 0.0027628 0.006558 0 0 0 0 0 0 0 0 0 0 0 0 0 0 0 0 0 0.0055348 -0.0073798 -0.011138 0.0075444 0 0 0 0 0
0.92188 -0.0042267 0.0025206 -0.0058446 0.0024595 0 -0.0027022 -0.011422 0.010237 -0.010802 0.0039788 -3.0336e-05 -0.024334 0 0 0 0 0 0 0 0 0 0 0 0 0 0 0 0 0 -0.0051769 -0.013191 -0.010099 -0.0027943 0 0 0 0 0
0.92578 -0.0044102 0.0020398 -0.0039953 -2.1337e-05 0 -0.0026098 -0.012359 0.0056023 -0.0045654 0.0027912 -0.0025416 -0.023162 0 0 0 0 0 0 0 0 0 0 0 0 0 0 0 0 0 -0.013764 -0.012016 -0.0051372 -0.010482 0 0 0 0 0
0.92969 -0.0035452 0.00028588 -4.7595e-05 -0.0027492 0 -0.0007718 -0.0092596 -0.00020777 0.0027428 -1.7883e-05 -0.0036883 0.0045447 0 0 0 0 0 0 0 0 0 0 0 0 0 0 0 0 0 -0.016372 -0.0023855 0.0017441 -0.010735 0 0 0 0 0
0.93359 -0.0017006 -0.0018141 0.0044903 -0.0043569 0 0.0017067 -0.002415 -0.0040134 0.0080366 -0.0039049 -0.0032547 0.024467 0 0 0 0 0 0 0 0 0 0 0 0 0 0 0 0 0 -0.012202 0.011844 0.007254 -0.0031384 0 0 0 0 0
0.9375 0.00064006 -0.0031533 0.0074974 -0.0040979 0 0.0030146 0.0059838 -0.0046267 0.0092451 -0.0085937 -0.0022572 0.013311 0 0 0 0 0 0 0 0 0 0 0 0 0 0 0 0 0 -0.0037569 0.023377 0.0086868 0.0075864 0 0 0 0 0
0.94141 0.0027673 -0.0028861 0.0074784 -0.0020116 0 0.0022397 0.012584 -0.0029723 0.0066689 -0.01256 -0.0022245 -0.014484 0 0 0 0 0 0 0 0 0 0 0 0 0 0 0 0 0 0.004462 0.025726 0.0055894 0.014138 0 0 0 0 0
0.94531 0.0040711 -0.00092676 0.0045913 0.00099717 0 0.00021564 0.014386 -0.0007375 0.0027147 -0.012636 -0.0038426 -0.023537 0 0 0 0 0 0 0 0 0 0 0 0 0 0 0 0 0 0.0082719 0.017174 1.1286e-05 0.011314 0 0 0 0 0
0.94922 0.0043238 0.0018238 0.00049148 0.0033213 0 -0.0012344 0.010305 0.00088678 0.00017595 -0.0063342 -0.0061142 0.001673 0 0 0 0 0 0 0 0 0 0 0 0 0 0 0 0 0 0.006063 0.0019321 -0.0048172 -0.00020869 0 0 0 0 0
0.95313 0.0037395 0.0038726 -0.0029259 0.0034357 0 -0.00094582 0.0019233 0.0014432 0.00034822 0.0049144 -0.0068968 0.038714 0 0 0 0 0 0 0 0 0 0 0 0 0 0 0 0 0 -0.00021278 -0.012266 -0.0064279 -0.013855 0 0 0 0 0
0.95703 0.0027623 0.0040398 -0.0046525 0.0010608 0 0.00062133 -0.0070384 0.00083214 0.0023224 0.015318 -0.004567 0.052049 0 0 0 0 0 0 0 0 0 0 0 0 0 0 0 0 0 -0.0060598 -0.018626 -0.0044439 -0.0213 0 0 0 0 0
0.96094 0.0017346 0.0022386 -0.004557 -0.0023247 0 0.0019628 -0.012371 -0.00079878 0.0038513 0.018518 0.00047547 0.031936 0 0 0 0 0 0 0 0 0 0 0 0 0 0 0 0 0 -0.007106 -0.015114 -0.00060045 -0.018067 0 0 0 0 0
0.96484 0.00070977 -0.00049976 -0.0026688 -0.0044139 0 0.0019873 -0.011475 -0.002763 0.0030475 0.01273 0.0057696 0.0032914 0 0 0 0 0 0 0 0 0 0 0 0 0 0 0 0 0 -0.001909 -0.0053502 0.0024312 -0.0065455 0 0 0 0 0
0.96875 -0.00044405 -0.0027676 0.00096135 -0.0038717 0 0.00090059 -0.0049003 -0.0038206 -0.00031575 0.0024672 0.0084171 -0.0041652 0 0 0 0 0 0 0 0 0 0 0 0 0 0 0 0 0 0.0069441 0.0038713 0.0027147 0.0058609 0 0 0 0 0
0.97266 -0.001766 -0.0036527 0.0054599 -0.0013765 0 -0.00023197 0.0036416 -0.0029124 -0.0047193 -0.0049952 0.0071916 0.010951 0 0 0 0 0 0 0 0 0 0 0 0 0 0 0 0 0 0.014337 0.0068875 0.00028055 0.012027 0 0 0 0 0
0.97656 -0.0030409 -0.0030802 0.008627 0.0011216 0 -0.00062961 0.009186 -0.00012769 -0.0079425 -0.0053655 0.0034627 0.022837 0 0 0 0 0 0 0 0 0 0 0 0 0 0 0 0 0 0.015849 0.0025855 -0.002859 0.0098206 0 0 0 0 0
0.98047 -0.0039207 -0.0015384 0.0080671 0.0021581 0 -0.00043173 0.0085439 0.0031178 -0.008416 -0.00024171 0.00012913 0.010583 0 0 0 0 0 0 0 0 0 0 0 0 0 0 0 0 0 0.010547 -0.0052071 -0.0040574 0.0027767 0 0 0 0 0
0.98438 -0.0041939 0.00035746 0.0033954 0.0017394 0 -0.00029364 0.0025512 0.0050403 -0.0059807 0.0050218 -0.00065526 -0.017432 0 0 0 0 0 0 0 0 0 0 0 0 0 0 0 0 0 0.0014045 -0.010545 -0.0019564 -0.0033436 0 0 0 0 0
0.98828 -0.0039005 0.0020458 -0.0027679 0.00071448 0 -0.00053119 -0.0042801 0.004781 -0.0017073 0.0060192 0.00083922 -0.034621 0 0 0 0 0 0 0 0 0 0 0 0 0 0 0 0 0 -0.0068238 -0.0094026 0.0024006 -0.0049821 0 0 0 0 0
0.99219 -0.0031726 0.0029925 -0.0065281 -0.00046145 0 -0.00076833 -0.0068287 0.0028909 0.0028676 0.0022405 0.0022084 -0.02794 0 0 0 0 0 0 0 0 0 0 0 0 0 0 0 0 0 -0.010618 -0.0021154 0.0062175 -0.0026599 0 0 0 0 0
0.99609 -0.0020109 0.0027895 -0.0058762 -0.0019867 0 -0.00038699 -0.0030556 0.00069727 0.0064425 -0.0036927 0.00097211 -0.011986 0 0 0 0 0 0 0 0 0 0 0 0 0 0 0 0 0 -0.0094421 0.0073403 0.0069674 0.00065345 0 0 0 0 0
1 -0.00031209 0.0014733 -0.0022288 -0.0037844 0 0.00077515 0.004527 -0.00071131 0.00824 -0.0087712 -0.0032516 -0.0095337 0 0 0 0 0 0 0 0 0 0 0 0 0 0 0 0 0 -0.0052802 0.014364 0.0042115 0.0025793 0 0 0 0 0
1.0039 0.0018303 -0.00027434 0.0012095 -0.0048124 0 0.0021901 0.010802 -0.00098209 0.0080255 -0.011385 -0.0082182 -0.022973 0 0 0 0 0 0 0 0 0 0 0 0 0 0 0 0 0 -0.00082676 0.016547 -0.0002325 0.0028944 0 0 0 0 0
1.0078 0.0038926 -0.0014247 0.0025106 -0.0038505 0 0.0030153 0.011798 -0.00032538 0.0061341 -0.011142 -0.010611 -0.031347 0 0 0 0 0 0 0 0 0 0 0 0 0 0 0 0 0 0.0020533 0.014297 -0.0038097 0.0026407 0 0 0 0 0
1.0117 0.0051096 -0.0013043 0.0023114 -0.0010945 0 0.0026605 0.0072098 0.00081306 0.0034771 -0.008052 -0.0084534 -0.016349 0 0 0 0 0 0 0 0 0 0 0 0 0 0 0 0 0 0.0027049 0.00938 -0.005061 0.0022921 0 0 0 0 0
1.0156 0.0050123 -0.0001224 0.0022046 0.00143 0 0.0011153 -9.0586e-05 0.001862 0.0012176 -0.0025848 -0.0025328 0.014186 0 0 0 0 0 0 0 0 0 0 0 0 0 0 0 0 0 0.0013276 0.0032257 -0.0043054 0.0011391 0 0 0 0 0
1.0195 0.0038198 0.0011819 0.0023889 0.0015543 0 -0.0010415 -0.0066266 0.002217 4.2962e-05 0.0036738 0.0041625 0.033606 0 0 0 0 0 0 0 0 0 0 0 0 0 0 0 0 0 -0.0012392 -0.0033739 -0.0029101 -0.0015371 0 0 0 0 0
1.0234 0.002265 0.001671 0.0014475 -0.00077027 0 -0.0028283 -0.010489 0.0016206 -0.0004439 0.0081769 0.0084311 0.026103 0 0 0 0 0 0 0 0 0 0 0 0 0 0 0 0 0 -0.003429 -0.0093348 -0.002099 -0.0049387 0 0 0 0 0
1.0273 0.00097756 0.001087 -0.0015328 -0.0031373 0 -0.0032331 -0.011561 0.00058323 -0.0014906 0.0089094 0.008765 0.0038029 0 0 0 0 0 0 0 0 0 0 0 0 0 0 0 0 0 -0.0032573 -0.012715 -0.0023157 -0.0066967 0 0 0 0 0
1.0313 9.6705e-06 -7.6265e-05 -0.0051769 -0.002929 0 -0.0018028 -0.010398 0.00019409 -0.0040386 0.0059626 0.0059474 -0.0084957 0 0 0 0 0 0 0 0 0 0 0 0 0 0 0 0 0 0.00046843 -0.011682 -0.0032901 -0.0046205 0 0 0 0 0
1.0352 -0.0010428 -0.0010763 -0.0067352 2.4377e-05 0 0.00081261 -0.007437 0.0011591 -0.0075664 0.0015312 0.0022018 -0.0024325 0 0 0 0 0 0 0 0 0 0 0 0 0 0 0 0 0 0.0067187 -0.006368 -0.0042943 0.0012157 0 0 0 0 0
1.0391 -0.0024717 -0.0014818 -0.0048666 0.0031603 0 0.0029309 -0.0032935 0.0028962 -0.010117 -0.0018004 -0.00031454 0.0054191 0 0 0 0 0 0 0 0 0 0 0 0 0 0 0 0 0 0.012095 0.00033468 -0.0043105 0.0079147 0 0 0 0 0
1.043 -0.0040375 -0.0013284 -0.0011441 0.0036625 0 0.0028417 0.00071692 0.0037797 -0.0097255 -0.002892 -0.00069561 -0.004708 0 0 0 0 0 0 0 0 0 0 0 0 0 0 0 0 0 0.012741 0.0042884 -0.0023979 0.011356 0 0 0 0 0
1.0469 -0.0051137 -0.00086902 0.001534 0.0011894 0 0.00020814 0.0029824 0.0025955 -0.0060942 -0.0024023 0.0004096 -0.030122 0 0 0 0 0 0 0 0 0 0 0 0 0 0 0 0 0 0.0072321 0.003075 0.0015387 0.0088931 0 0 0 0 0
1.0508 -0.0052112 -0.00027652 0.0019294 -0.0019093 0 -0.0033181 0.0028653 -0.00011176 -0.00096163 -0.0016613 0.0013861 -0.046919 0 0 0 0 0 0 0 0 0 0 0 0 0 0 0 0 0 -0.0018969 -0.0019756 0.006137 0.0012887 0 0 0 0 0
1.0547 -0.0043297 0.00040462 0.0015218 -0.0029883 0 -0.0050566 0.0015133 -0.0022736 0.0032288 -0.0014193 0.00076137 -0.037047 0 0 0 0 0 0 0 0 0 0 0 0 0 0 0 0 0 -0.0095027 -0.006532 0.009052 -0.0074693 0 0 0 0 0
1.0586 -0.0028233 0.00109 0.0024826 -0.0015575 0 -0.0033065 0.0011444 -0.0021281 0.0051748 -0.0015921 -0.0017664 -0.0095564 0 0 0 0 0 0 0 0 0 0 0 0 0 0 0 0 0 -0.01129 -0.0064038 0.0086099 -0.012475 0 0 0 0 0
1.0625 -0.0010132 0.0015233 0.0049064 0.00060753 0 0.0011903 0.0032593 2.585e-05 0.0054048 -0.001829 -0.0050182 0.0090145 0 0 0 0 0 0 0 0 0 0 0 0 0 0 0 0 0 -0.00676 -0.00073289 0.0053516 -0.010997 0 0 0 0 0
1.0664 0.00098379 0.0013653 0.0064618 0.0014776 0 0.0056319 0.0073432 0.0019185 0.0052972 -0.0019707 -0.0070553 0.0042438 0 0 0 0 0 0 0 0 0 0 0 0 0 0 0 0 0 0.00061988 0.0071963 0.0018522 -0.0043776 0 0 0 0 0
1.0703 0.0030521 0.0004564 0.0048622 0.00059166 0 0.0071685 0.011155 0.0012962 0.0055245 -0.0019301 -0.0065457 -0.010623 0 0 0 0 0 0 0 0 0 0 0 0 0 0 0 0 0 0.0060549 0.012152 0.00064293 0.0026919 0 0 0 0 0
1.0742 0.0048104 -0.00095712 0.00039003 -0.0010365 0 0.0049331 0.012241 -0.0020048 0.0054625 -0.0014014 -0.0037671 -0.010939 0 0 0 0 0 0 0 0 0 0 0 0 0 0 0 0 0 0.0067424 0.010564 0.0019871 0.0053196 0 0 0 0 0
1.0781 0.0056704 -0.0022317 -0.0042824 -0.0023432 0 0.00049312 0.0093828 -0.0058209 0.0040094 3.5764e-05 -0.00037242 0.010122 0 0 0 0 0 0 0 0 0 0 0 0 0 0 0 0 0 0.0034063 0.0029863 0.0036279 0.0019119 0 0 0 0 0
1.082 0.0052312 -0.0026328 -0.0066753 -0.0031125 0 -0.0034936 0.0030928 -0.0074349 0.00082584 0.0024533 0.0019666 0.032963 0 0 0 0 0 0 0 0 0 0 0 0 0 0 0 0 0 -0.00079748 -0.0062658 0.002845 -0.0046071 0 0 0 0 0
1.0859 0.0036224 -0.0018109 -0.0066058 -0.0035162 0 -0.0051813 -0.004784 -0.0057027 -0.003282 0.0052711 0.0028608 0.033414 0 0 0 0 0 0 0 0 0 0 0 0 0 0 0 0 0 -0.0028198 -0.012002 -0.0010712 -0.0089786 0 0 0 0 0
1.0898 0.0014475 -0.00015365 -0.0056817 -0.003293 0 -0.0045032 -0.011791 -0.0017098 -0.0070807 0.0074293 0.0032362 0.010159 0 0 0 0 0 0 0 0 0 0 0 0 0 0 0 0 0 -0.0016936 -0.011529 -0.006213 -0.0076303 0 0 0 0 0
1.0938 -0.00061079 0.0013002 -0.005077 -0.0018952 0 -0.0027119 -0.015637 0.0023439 -0.0098254 0.0078522 0.0040674 -0.013288 0 0 0 0 0 0 0 0 0 0 0 0 0 0 0 0 0 0.0012718 -0.0062019 -0.0097417 -0.0013444 0 0 0 0 0
1.0977 -0.0021514 0.0014673 -0.0042727 0.00051217 0 -0.0011963 -0.015045 0.0047746 -0.011417 0.0058895 0.0051132 -0.01425 0 0 0 0 0 0 0 0 0 0 0 0 0 0 0 0 0 0.0038053 -0.00012874 -0.010111 0.0055734 0 0 0 0 0
1.1016 -0.0031084 1.5376e-05 -0.0020906 0.0026137 0 -0.00062303 -0.010484 0.0051734 -0.011818 0.0016627 0.0050349 0.004473 0 0 0 0 0 0 0 0 0 0 0 0 0 0 0 0 0 0.0042781 0.0029484 -0.0077928 0.0088109 0 0 0 0 0
1.1055 -0.0035711 -0.0022512 0.0013858 0.0029269 0 -0.00085805 -0.004198 0.0040469 -0.010602 -0.0036947 0.0028862 0.018236 0 0 0 0 0 0 0 0 0 0 0 0 0 0 0 0 0 0.0024971 0.0022598 -0.0042177 0.0071975 0 0 0 0 0
1.1094 -0.0036276 -0.0038209 0.0043537 0.0013051 0 -0.0013771 0.00086249 0.002129 -0.0072739 -0.0081858 -0.00055357 0.0082778 0 0 0 0 0 0 0 0 0 0 0 0 0 0 0 0 0 -0.00058279 0.00017928 -0.00043392 0.0029576 0 0 0 0 0
1.1133 -0.0033481 -0.003504 0.0048683 -0.0007429 0 -0.0016652 0.0027512 9.1877e-05 -0.0020771 -0.009823 -0.0031374 -0.016885 0 0 0 0 0 0 0 0 0 0 0 0 0 0 0 0 0 -0.0037103 -6.6776e-05 0.0031114 -0.00073329 0 0 0 0 0
1.1172 -0.0028076 -0.0013115 0.0027235 -0.001412 0 -0.0014077 0.0017291 -0.001412 0.0036322 -0.0079305 -0.0032679 -0.029587 0 0 0 0 0 0 0 0 0 0 0 0 0 0 0 0 0 -0.0060118 0.0027723 0.0058684 -0.0023995 0 0 0 0 0
1.1211 -0.0020336 0.0015122 -0.00034115 -0.00028175 0 -0.00057081 3.8136e-05 -0.001881 0.0079679 -0.0038316 -0.0015328 -0.012031 0 0 0 0 0 0 0 0 0 0 0 0 0 0 0 0 0 -0.0071054 0.0069307 0.0069071 -0.002846 0 0 0 0 0
1.125 -0.00094786 0.0033413 -0.0021986 0.0013991 0 0.00055628 0.00033832 -0.0013783 0.0096415 -6.2613e-05 -0.00029337 0.024246 0 0 0 0 0 0 0 0 0 0 0 0 0 0 0 0 0 -0.0068358 0.0091816 0.0057305 -0.0036239 0 0 0 0 0
1.1289 0.00055145 0.0032459 -0.0019872 0.002011 0 0.0014603 0.003834 -0.00072439 0.0087119 0.0014555 -0.0014135 0.048362 0 0 0 0 0 0 0 0 0 0 0 0 0 0 0 0 0 -0.0051016 0.0076064 0.0032411 -0.0052322 0 0 0 0 0
1.1328 0.0023725 0.0015063 -0.00038777 0.0009939 0 0.0017106 0.0092787 -0.00099991 0.0063912 0.0007244 -0.004258 0.039058 0 0 0 0 0 0 0 0 0 0 0 0 0 0 0 0 0 -0.0020454 0.0031938 0.0014204 -0.006758 0 0 0 0 0
1.1367 0.0040941 -0.00071303 0.0013323 -0.00097553 0 0.0012909 0.013486 -0.0026142 0.0041369 -0.00070457 -0.0060126 0.0038891 0 0 0 0 0 0 0 0 0 0 0 0 0 0 0 0 0 0.0016187 -0.0010704 0.0016381 -0.0069728 0 0 0 0 0
1.1406 0.0051029 -0.0021716 0.0022909 -0.0029101 0 0.00063755 0.013151 -0.0047822 0.0027373 -0.001279 -0.0042192 -0.029008 0 0 0 0 0 0 0 0 0 0 0 0 0 0 0 0 0 0.0046461 -0.0027847 0.0032216 -0.0055765 0 0 0 0 0
1.1445 0.0049342 -0.0022437 0.0022051 -0.0042782 0 0.00028281 0.0070562 -0.0059931 0.0019616 -0.00053852 0.00077152 -0.037013 0 0 0 0 0 0 0 0 0 0 0 0 0 0 0 0 0 0.0058987 -0.0021278 0.0039308 -0.0034545 0 0 0 0 0
1.1484 0.003543 -0.0011413 0.0011372 -0.0048667 0 0.0003879 -0.0026985 -0.005153 0.00088643 0.0011553 0.0057823 -0.021641 0 0 0 0 0 0 0 0 0 0 0 0 0 0 0 0 0 0.0051719 -0.0015485 0.0020881 -0.0019242 0 0 0 0 0
1.1523 0.0013142 0.00031698 -0.00061253 -0.004322 0 0.00058865 -0.011515 -0.0024484 -0.001374 0.003462 0.0073798 -0.0036655 0 0 0 0 0 0 0 0 0 0 0 0 0 0 0 0 0 0.0034544 -0.0034226 -0.0016999 -0.0017234 0 0 0 0 0
1.1563 -0.00113 0.0011901 -0.0024223 -0.0023216 0 0.00030728 -0.015064 0.00078293 -0.0049499 0.0061168 0.0047886 -0.0017322 0 0 0 0 0 0 0 0 0 0 0 0 0 0 0 0 0 0.0022447 -0.0076947 -0.0050009 -0.0024323 0 0 0 0 0
1.1602 -0.0031511 0.00093947 -0.0034915 0.00067448 0 -0.00073305 -0.012271 0.0030283 -0.0089087 0.0081503 0.00054869 -0.015579 0 0 0 0 0 0 0 0 0 0 0 0 0 0 0 0 0 0.0023882 -0.011556 -0.0057699 -0.002617 0 0 0 0 0
1.1641 -0.0042751 -0.0002373 -0.0033213 0.003176 0 -0.0022154 -0.0061534 0.0036112 -0.011596 0.0077444 -0.0016755 -0.028495 0 0 0 0 0 0 0 0 0 0 0 0 0 0 0 0 0 0.0034002 -0.011527 -0.0041092 -0.00071106 0 0 0 0 0
1.168 -0.0043725 -0.0015055 -0.0020756 0.0036156 0 -0.0033761 -0.0015433 0.0029858 -0.011522 0.0037267 -0.00023 -0.024884 0 0 0 0 0 0 0 0 0 0 0 0 0 0 0 0 0 0.0038668 -0.0063132 -0.001875 0.0036557 0 0 0 0 0
1.1719 -0.0037771 -0.0019725 -0.0004002 0.0017539 0 -0.0034705 -0.0013065 0.0021859 -0.0082901 -0.0025252 0.0031366 -0.0056434 0 0 0 0 0 0 0 0 0 0 0 0 0 0 0 0 0 0.0025837 0.0019109 -0.0006826 0.0087247 0 0 0 0 0
1.1758 -0.0031371 -0.0013947 0.001096 -0.00096197 0 -0.0022529 -0.0042382 0.0019352 -0.0029472 -0.0072795 0.0047706 0.012611 0 0 0 0 0 0 0 0 0 0 0 0 0 0 0 0 0 -0.0005124 0.0089168 -0.00045452 0.011189 0 0 0 0 0
1.1797 -0.0029158 -0.00040803 0.0021221 -0.0026128 0 -0.00019084 -0.0064913 0.002114 0.0025455 -0.0074808 0.0022125 0.012955 0 0 0 0 0 0 0 0 0 0 0 0 0 0 0 0 0 -0.0042961 0.011483 5.763e-05 0.0085267 0 0 0 0 0
1.1836 -0.0028788 2.139e-05 0.0025518 -0.0024388 0 0.0017265 -0.005219 0.001975 0.0063689 -0.0039825 -0.0036632 -0.0064458 0 0 0 0 0 0 0 0 0 0 0 0 0 0 0 0 0 -0.0071721 0.0096497 0.0015101 0.001552 0 0 0 0 0
1.1875 -0.0021414 -0.00047854 0.0022331 -0.0012628 0 0.0025451 -0.0010502 0.0009246 0.0077229 -0.0012737 -0.009191 -0.03099 0 0 0 0 0 0 0 0 0 0 0 0 0 0 0 0 0 -0.007924 0.0063157 0.0029687 -0.0053379 0 0 0 0 0
1.1914 3.5354e-05 -0.001255 0.0011402 -0.00038507 0 0.0019933 0.0027969 -0.00077498 0.0069975 -0.0031379 -0.010695 -0.043098 0 0 0 0 0 0 0 0 0 0 0 0 0 0 0 0 0 -0.0062076 0.0045161 0.0027699 -0.0072479 0 0 0 0 0
1.1953 0.0032974 -0.0011939 -0.00034611 -0.00025103 0 0.00075714 0.0036619 -0.0020475 0.0052733 -0.0082308 -0.0073112 -0.037597 0 0 0 0 0 0 0 0 0 0 0 0 0 0 0 0 0 -0.0026449 0.0047502 0.00031406 -0.0030914 0 0 0 0 0
1.1992 0.0060716 0.00016683 -0.0015388 -0.00030307 0 3.9604e-05 0.0016669 -0.0018924 0.0036092 -0.010487 -0.0016242 -0.024793 0 0 0 0 0 0 0 0 0 0 0 0 0 0 0 0 0 0.0013634 0.0047279 -0.0030972 0.0028547 0 0 0 0 0
1.2031 0.0066159 0.0020302 -0.0019536 1.5634e-05 0 0.00057797 -0.00094894 -0.00043694 0.0025595 -0.0048321 0.0023909 -0.019125 0 0 0 0 0 0 0 0 0 0 0 0 0 0 0 0 0 0.0041516 0.0017886 -0.0052313 0.0042335 0 0 0 0 0
1.207 0.0044583 0.0028927 -0.0016277 0.00043282 0 0.001877 -0.0022735 0.00087214 0.0020606 0.0070224 0.0025064 -0.025102 0 0 0 0 0 0 0 0 0 0 0 0 0 0 0 0 0 0.0046632 -0.0042218 -0.0047368 -0.0016299 0 0 0 0 0
1.2109 0.00090061 0.0018179 -0.0008163 0.0002001 0 0.0024401 -0.0022183 0.00035549 0.0015984 0.016795 -8.0487e-05 -0.034209 0 0 0 0 0 0 0 0 0 0 0 0 0 0 0 0 0 0.0032793 -0.01035 -0.002115 -0.010698 0 0 0 0 0
1.2148 -0.0019739 -0.00071976 0.00051922 -0.00084595 0 0.0010058 -0.0017783 -0.0022941 0.00053376 0.016492 -0.0019453 -0.034793 0 0 0 0 0 0 0 0 0 0 0 0 0 0 0 0 0 0.0018151 -0.01291 0.00085251 -0.015164 0 0 0 0 0
1.2188 -0.0029545 -0.003179 0.0026208 -0.0018465 0 -0.0021965 -0.0014035 -0.0053508 -0.001501 0.0058282 -0.00054698 -0.023807 0 0 0 0 0 0 0 0 0 0 0 0 0 0 0 0 0 0.0022796 -0.010734 0.0024643 -0.010206 0 0 0 0 0
1.2227 -0.0025205 -0.0041391 0.0051913 -0.0016967 0 -0.0053669 -0.0006231 -0.0061783 -0.0042751 -0.006981 0.0034132 -0.0084513 0 0 0 0 0 0 0 0 0 0 0 0 0 0 0 0 0 0.0051145 -0.0062745 0.0020341 0.0014345 0 0 0 0 0
1.2266 -0.0021241 -0.0032647 0.0070024 -0.00019849 0 -0.006474 0.00076997 -0.0033994 -0.0069057 -0.012161 0.0065112 0.0025179 0 0 0 0 0 0 0 0 0 0 0 0 0 0 0 0 0 0.008424 -0.0034426 -4.948e-05 0.011369 0 0 0 0 0
1.2305 -0.002716 -0.0013088 0.0067238 0.0016842 0 -0.0049136 0.001768 0.0017305 -0.0081859 -0.0068083 0.0056307 0.0069836 0 0 0 0 0 0 0 0 0 0 0 0 0 0 0 0 0 0.0091551 -0.004118 -0.0026981 0.012452 0 0 0 0 0
1.2344 -0.0039569 0.0006295 0.0043838 0.0027184 0 -0.0019817 0.0010097 0.006069 -0.0071616 0.0029576 0.00082728 0.0083205 0 0 0 0 0 0 0 0 0 0 0 0 0 0 0 0 0 0.0055127 -0.0065012 -0.0044455 0.0045865 0 0 0 0 0
1.2383 -0.0047607 0.0018024 0.0017633 0.0024444 0 0.00029926 -0.0012908 0.0069462 -0.0036493 0.0079291 -0.0046 0.0080912 0 0 0 0 0 0 0 0 0 0 0 0 0 0 0 0 0 -0.0013696 -0.006788 -0.0038126 -0.0055649 0 0 0 0 0
1.2422 -0.0044408 0.0019638 0.00087082 0.0013138 0 0.0009084 -0.0027082 0.0041585 0.0015674 0.0040951 -0.0069377 0.0032144 0 0 0 0 0 0 0 0 0 0 0 0 0 0 0 0 0 -0.0080104 -0.0025927 -4.2321e-05 -0.01041 0 0 0 0 0
1.2461 -0.0032255 0.0011627 0.0018165 -2.3988e-05 0 0.00048717 -0.00047215 -8.4859e-05 0.0069272 -0.0043414 -0.0051939 -0.0080635 0 0 0 0 0 0 0 0 0 0 0 0 0 0 0 0 0 -0.011 0.0049454 0.0060234 -0.0074069 0 0 0 0 0
1.25 -0.0017356 -0.00035314 0.0024375 -0.0013193 0 0.00038146 0.0057183 -0.0031099 0.010596 -0.0095096 -0.0016683 -0.019378 0 0 0 0 0 0 0 0 0 0 0 0 0 0 0 0 0 -0.0092642 0.012081 0.011786 -0.00017243 0 0 0 0 0
1.2539 -0.00019381 -0.0020193 0.00041664 -0.0025521 0 0.0011241 0.012759 -0.0038173 0.011162 -0.0071862 0.00045182 -0.019273 0 0 0 0 0 0 0 0 0 0 0 0 0 0 0 0 0 -0.004416 0.015344 0.014067 0.0055338 0 0 0 0 0
1.2578 0.0016503 -0.0029736 -0.0041215 -0.0034044 0 0.0019284 0.016183 -0.0030728 0.0083115 -1.4667e-05 4.6141e-05 -0.0031945 0 0 0 0 0 0 0 0 0 0 0 0 0 0 0 0 0 0.00077044 0.013808 0.01109 0.0067257 0 0 0 0 0
1.2617 0.0038239 -0.0024929 -0.0083673 -0.0032498 0 0.0016524 0.013395 -0.0023558 0.0031283 0.0057921 -0.0012595 0.018811 0 0 0 0 0 0 0 0 0 0 0 0 0 0 0 0 0 0.0042152 0.0090861 0.0037989 0.0046745 0 0 0 0 0
1.2656 0.005576 -0.00060312 -0.0094451 -0.0018393 0 0.00013815 0.0052953 -0.0021693 -0.0023211 0.0064687 -0.0011311 0.029393 0 0 0 0 0 0 0 0 0 0 0 0 0 0 0 0 0 0.0052611 0.0036211 -0.0045915 0.002412 0 0 0 0 0
1.2695 0.0057615 0.001729 -0.0072799 0.00011914 0 -0.0015369 -0.0047332 -0.00176 -0.0060616 0.0036065 0.00098044 0.020488 0 0 0 0 0 0 0 0 0 0 0 0 0 0 0 0 0 0.0042205 -0.00095515 -0.010548 0.0014025 0 0 0 0 0
1.2734 0.003894 0.0031238 -0.0046328 0.0013322 0 -0.0021579 -0.01306 -0.00026787 -0.0073136 0.0016991 0.0034255 0.0016667 0 0 0 0 0 0 0 0 0 0 0 0 0 0 0 0 0 0.0017596 -0.0041749 -0.012176 0.00071958 0 0 0 0 0
1.2773 0.00077765 0.0026851 -0.0041381 0.0010573 0 -0.0016262 -0.017298 0.0020108 -0.0068011 0.0032884 0.0042375 -0.00971 0 0 0 0 0 0 0 0 0 0 0 0 0 0 0 0 0 -0.001144 -0.0060812 -0.0098534 -0.00094009 0 0 0 0 0
1.2813 -0.0020065 0.00057123 -0.0054223 -0.00011784 0 -0.0010177 -0.01653 0.003619 -0.0059866 0.0065458 0.0031356 -0.0066976 0 0 0 0 0 0 0 0 0 0 0 0 0 0 0 0 0 -0.0030308 -0.0066044 -0.0054131 -0.0029847 0 0 0 0 0
1.2852 -0.0033231 -0.00215 -0.0054203 -0.00072393 0 -0.0013998 -0.011176 0.0032615 -0.0058466 0.0073241 0.0015346 0.00039205 0 0 0 0 0 0 0 0 0 0 0 0 0 0 0 0 0 -0.0024091 -0.0055709 -0.00085248 -0.0030073 0 0 0 0 0
1.2891 -0.0032614 -0.0041578 -0.0016776 0.00026628 0 -0.00269 -0.0031229 0.0011739 -0.0062167 0.0033717 0.0007449 -0.0038187 0 0 0 0 0 0 0 0 0 0 0 0 0 0 0 0 0 0.0010805 -0.003107 0.0024523 0.00075394 0 0 0 0 0
1.293 -0.0027951 -0.0045403 0.0047482 0.0024906 0 -0.0037644 0.0044556 -0.00084775 -0.0061912 -0.0033707 0.00050025 -0.022053 0 0 0 0 0 0 0 0 0 0 0 0 0 0 0 0 0 0.0057912 0.00010646 0.0038763 0.0070299 0 0 0 0 0
1.2969 -0.0027588 -0.0031307 0.0098278 0.0045095 0 -0.0036513 0.0083904 -0.00092023 -0.00507 -0.0083779 -0.00055883 -0.040983 0 0 0 0 0 0 0 0 0 0 0 0 0 0 0 0 0 0.008608 0.0029658 0.0034971 0.011692 0 0 0 0 0
1.3008 -0.0031575 -0.0005125 0.010085 0.0050325 0 -0.0024925 0.0074662 0.0011948 -0.002887 -0.0083885 -0.0030992 -0.045956 0 0 0 0 0 0 0 0 0 0 0 0 0 0 0 0 0 0.0068774 0.0043626 0.0021588 0.010637 0 0 0 0 0
1.3047 -0.0033506 0.0022009 0.0056907 0.0038878 0 -0.0012651 0.0033797 0.0036606 -0.00010703 -0.0040071 -0.006107 -0.03715 0 0 0 0 0 0 0 0 0 0 0 0 0 0 0 0 0 0.0003943 0.0037417 0.0013588 0.003084 0 0 0 0 0
1.3086 -0.0027375 0.0037818 0.00023958 0.0019268 0 -0.00065156 -0.00038742 0.0039283 0.0029864 0.0010424 -0.0078132 -0.028796 0 0 0 0 0 0 0 0 0 0 0 0 0 0 0 0 0 -0.008087 0.0016362 0.0025401 -0.0074066 0 0 0 0 0
1.3125 -0.0012084 0.0034552 -0.0023775 0.0001315 0 -0.00036234 -0.00097689 0.00084244 0.0063901 0.0030807 -0.0074341 -0.032381 0 0 0 0 0 0 0 0 0 0 0 0 0 0 0 0 0 -0.014261 -0.00020787 0.0059895 -0.015068 0 0 0 0 0
1.3164 0.00093739 0.001373 -0.0010142 -0.0011251 0 0.00034766 0.0021241 -0.004246 0.0098131 0.001214 -0.0057445 -0.042933 0 0 0 0 0 0 0 0 0 0 0 0 0 0 0 0 0 -0.014678 0.00038401 0.010213 -0.015617 0 0 0 0 0
1.3203 0.0032837 -0.0013662 0.002295 -0.0020301 0 0.0016097 0.0071889 -0.0083258 0.012176 -0.0024683 -0.0039288 -0.044057 0 0 0 0 0 0 0 0 0 0 0 0 0 0 0 0 0 -0.0086878 0.0043704 0.012559 -0.0088854 0 0 0 0 0
1.3242 0.0053962 -0.0032863 0.0043716 -0.0027315 0 0.0025965 0.011555 -0.0088892 0.011977 -0.0049476 -0.0021902 -0.026265 0 0 0 0 0 0 0 0 0 0 0 0 0 0 0 0 0 0.0011087 0.010059 0.010878 0.0012631 0 0 0 0 0
1.3281 0.0067437 -0.0033751 0.0032989 -0.0029446 0 0.0023566 0.012801 -0.0056876 0.0084473 -0.0044904 0.00016425 0.0016903 0 0 0 0 0 0 0 0 0 0 0 0 0 0 0 0 0 0.01004 0.013388 0.0050763 0.0093649 0 0 0 0 0
1.332 0.0067724 -0.0016404 -0.00061553 -0.0022156 0 0.00092286 0.0093627 -0.00071969 0.002463 -0.0012571 0.0032906 0.02081 0 0 0 0 0 0 0 0 0 0 0 0 0 0 0 0 0 0.013657 0.010426 -0.0026437 0.011423 0 0 0 0 0
1.3359 0.0052586 0.00095422 -0.0054602 -0.00055975 0 -0.00057194 0.0011591 0.0034019 -0.0037295 0.0035951 0.0059037 0.020267 0 0 0 0 0 0 0 0 0 0 0 0 0 0 0 0 0 0.010128 0.0006165 -0.0090438 0.0068841 0 0 0 0 0
1.3398 0.0026211 0.0030514 -0.0089429 0.0012384 0 -0.00098061 -0.0096269 0.0052464 -0.0079046 0.0088275 0.0062874 0.0066977 0 0 0 0 0 0 0 0 0 0 0 0 0 0 0 0 0 0.0015111 -0.011818 -0.011708 -0.0012243 0 0 0 0 0
1.3438 -0.00020433 0.0035665 -0.009394 0.0020793 0 -0.00030585 -0.018609 0.0050971 -0.0092322 0.013037 0.0043083 -0.0042592 0 0 0 0 0 0 0 0 0 0 0 0 0 0 0 0 0 -0.0070951 -0.019915 -0.010239 -0.007829 0 0 0 0 0
1.3477 -0.0023152 0.0021582 -0.0063755 0.0014506 0 0.00030993 -0.021148 0.0040789 -0.0085198 0.014207 0.0020677 -0.0036404 0 0 0 0 0 0 0 0 0 0 0 0 0 0 0 0 0 -0.010428 -0.018416 -0.0061644 -0.0083615 0 0 0 0 0
1.3516 -0.0033492 -0.00059849 -0.00091175 -1.376e-05 0 -0.00020666 -0.015458 0.0029914 -0.0072225 0.010345 0.0020521 0.0044829 0 0 0 0 0 0 0 0 0 0 0 0 0 0 0 0 0 -0.0064138 -0.0074912 -0.0018582 -0.0013888 0 0 0 0 0
1.3555 -0.0035261 -0.0033762 0.0048312 -0.00089613 0 -0.0017033 -0.0043617 0.0019903 -0.0061656 0.0014466 0.0044209 0.010381 0 0 0 0 0 0 0 0 0 0 0 0 0 0 0 0 0 0.0022926 0.0070325 0.00072778 0.0099717 0 0 0 0 0
1.3594 -0.0032733 -0.0046559 0.0084993 -8.4965e-05 0 -0.0029032 0.0062403 0.0011338 -0.0050495 -0.0090109 0.0063412 0.0093091 0 0 0 0 0 0 0 0 0 0 0 0 0 0 0 0 0 0.0099146 0.01725 0.0008799 0.019123 0 0 0 0 0
1.3633 -0.002856 -0.0035672 0.0087189 0.0022729 0 -0.0026594 0.01133 0.00082807 -0.0029979 -0.015268 0.0044504 0.0038581 0 0 0 0 0 0 0 0 0 0 0 0 0 0 0 0 0 0.011366 0.018103 -0.00073766 0.019675 0 0 0 0 0
1.3672 -0.0023141 -0.0005439 0.0057511 0.0047847 0 -0.0010708 0.0099602 0.0014397 0.00049495 -0.013207 -0.0016989 -0.0019006 0 0 0 0 0 0 0 0 0 0 0 0 0 0 0 0 0 0.0056023 0.010355 -0.0025395 0.0098724 0 0 0 0 0
1.3711 -0.0016123 0.0027836 0.001258 0.0058402 0 0.00065951 0.0051754 0.0025075 0.0050532 -0.0040152 -0.0086226 -0.0073079 0 0 0 0 0 0 0 0 0 0 0 0 0 0 0 0 0 -0.0038791 -0.00021298 -0.0028769 -0.0054558 0 0 0 0 0
1.375 -0.00073035 0.0045771 -0.0025512 0.0048368 0 0.001438 0.0011607 0.0026814 0.0096365 0.0059934 -0.011567 -0.013473 0 0 0 0 0 0 0 0 0 0 0 0 0 0 0 0 0 -0.011562 -0.0066544 -0.00097852 -0.017489 0 0 0 0 0
1.3789 0.00037284 0.0040198 -0.0038614 0.0025964 0 0.001311 0.00040013 0.00082635 0.013117 0.0099621 -0.0085605 -0.019317 0 0 0 0 0 0 0 0 0 0 0 0 0 0 0 0 0 -0.013432 -0.0052037 0.0024979 -0.019311 0 0 0 0 0
1.3828 0.0017339 0.0018157 -0.0019893 0.00065781 0 0.0012953 0.0029179 -0.0026693 0.014684 0.0059475 -0.0021403 -0.022185 0 0 0 0 0 0 0 0 0 0 0 0 0 0 0 0 0 -0.0090187 0.0025708 0.005733 -0.010841 0 0 0 0 0
1.3867 0.0031926 -0.00045779 0.0021887 8.3151e-05 0 0.0022258 0.0072274 -0.005845 0.013918 -0.0015249 0.0028325 -0.022539 0 0 0 0 0 0 0 0 0 0 0 0 0 0 0 0 0 -0.00097889 0.011 0.0068267 0.0011773 0 0 0 0 0
1.3906 0.0042442 -0.0015763 0.0063919 0.00076892 0 0.0037871 0.011278 -0.0067079 0.010745 -0.005364 0.0032771 -0.025349 0 0 0 0 0 0 0 0 0 0 0 0 0 0 0 0 0 0.0068588 0.014032 0.0050658 0.0083297 0 0 0 0 0
1.3945 0.0042467 -0.0014223 0.0079933 0.0017274 0 0.004663 0.012721 -0.0050056 0.0055685 -0.0019534 0.00025914 -0.034341 0 0 0 0 0 0 0 0 0 0 0 0 0 0 0 0 0 0.011407 0.0090453 0.0014747 0.0067361 0 0 0 0 0
1.3984 0.0029457 -0.00072634 0.0056897 0.0019479 0 0.0036475 0.0094153 -0.0024669 -0.00055117 0.005969 -0.0023202 -0.045158 0 0 0 0 0 0 0 0 0 0 0 0 0 0 0 0 0 0.011307 -0.001667 -0.0018409 -0.00065174 0 0 0 0 0
1.4023 0.00083916 -0.00022604 0.00061208 0.0010744 0 0.00071316 0.00093649 -0.0011883 -0.00602 0.011998 -0.0013357 -0.046804 0 0 0 0 0 0 0 0 0 0 0 0 0 0 0 0 0 0.0070996 -0.012571 -0.0031581 -0.0072108 0 0 0 0 0
1.4063 -0.0010706 -0.00011996 -0.0042829 -0.0005103 0 -0.0028512 -0.010002 -0.0017055 -0.0093564 0.011669 0.0028718 -0.031995 0 0 0 0 0 0 0 0 0 0 0 0 0 0 0 0 0 0.00092171 -0.01845 -0.0023474 -0.0081776 0 0 0 0 0
1.4102 -0.002018 -0.00021968 -0.0063455 -0.0020252 0 -0.0052839 -0.018251 -0.0026261 -0.010039 0.0058721 0.0068883 -0.0060039 0 0 0 0 0 0 0 0 0 0 0 0 0 0 0 0 0 -0.0042718 -0.017316 -0.00089595 -0.0037935 0 0 0 0 0
1.4141 -0.0020455 -0.00040699 -0.0051362 -0.0026872 0 -0.0054856 -0.019447 -0.0021238 -0.008852 -0.00070099 0.0071245 0.016235 0 0 0 0 0 0 0 0 0 0 0 0 0 0 0 0 0 -0.0060474 -0.010862 -0.00068244 0.0020767 0 0 0 0 0
1.418 -0.0018449 -0.00077136 -0.0023572 -0.0020219 0 -0.0036562 -0.013335 0.00025141 -0.0072717 -0.0041439 0.0027067 0.0228 0 0 0 0 0 0 0 0 0 0 0 0 0 0 0 0 0 -0.0039195 -0.0026002 -0.0023984 0.0058192 0 0 0 0 0
1.4219 -0.0020149 -0.0013173 8.2418e-05 -0.00013964 0 -0.0010938 -0.0040776 0.0032039 -0.0062449 -0.0044546 -0.0038759 0.01463 0 0 0 0 0 0 0 0 0 0 0 0 0 0 0 0 0 0.00016189 0.0044891 -0.0048256 0.0066338 0 0 0 0 0
1.4258 -0.0024648 -0.0017152 0.00187 0.0021138 0 0.00063705 0.002975 0.0049662 -0.0053769 -0.0045223 -0.0086678 0.0028964 0 0 0 0 0 0 0 0 0 0 0 0 0 0 0 0 0 0.002932 0.0090495 -0.0055954 0.0059181 0 0 0 0 0
1.4297 -0.0025432 -0.0015126 0.0041107 0.0034331 0 0.00064825 0.0052271 0.0048059 -0.0033491 -0.0064709 -0.0090997 -0.0024793 0 0 0 0 0 0 0 0 0 0 0 0 0 0 0 0 0 0.0019873 0.010924 -0.0029805 0.0049095 0 0 0 0 0
1.4336 -0.0017251 -0.00061947 0.0074679 0.0028526 0 -0.00076149 0.0040102 0.0033397 0.00065882 -0.0092275 -0.0056855 -0.00093859 0 0 0 0 0 0 0 0 0 0 0 0 0 0 0 0 0 -0.0025345 0.010328 0.002544 0.0033506 0 0 0 0 0
1.4375 -0.00013923 0.00051038 0.010777 0.00058354 0 -0.0023313 0.0023502 0.0016412 0.0057871 -0.0096667 -0.0014412 0.001183 0 0 0 0 0 0 0 0 0 0 0 0 0 0 0 0 0 -0.0080444 0.0076912 0.0081873 0.00034926 0 0 0 0 0
1.4414 0.0015718 0.0012626 0.011782 -0.0019043 0 -0.0026852 0.0019369 0.00030853 0.0097435 -0.0060224 0.00043348 -0.0010408 0 0 0 0 0 0 0 0 0 0 0 0 0 0 0 0 0 -0.011252 0.004056 0.010454 -0.0038834 0 0 0 0 0
1.4453 0.0028512 0.0014105 0.009289 -0.0028553 0 -0.0012652 0.0022285 -0.00060462 0.010447 -7.578e-05 -0.0011273 -0.0068513 0 0 0 0 0 0 0 0 0 0 0 0 0 0 0 0 0 -0.010217 0.0010776 0.0075069 -0.007501 0 0 0 0 0
1.4492 0.0036263 0.0012216 0.0044443 -0.0015791 0 0.0012969 0.0019857 -0.001079 0.0077017 0.0040976 -0.0044199 -0.012978 0 0 0 0 0 0 0 0 0 0 0 0 0 0 0 0 0 -0.0053044 8.9236e-05 0.00062818 -0.0083307 0 0 0 0 0
1.4531 0.0041235 0.0010244 -0.00022589 0.00097592 0 0.0036458 0.0010092 -0.00093314 0.003391 0.0036992 -0.0064279 -0.018572 0 0 0 0 0 0 0 0 0 0 0 0 0 0 0 0 0 0.0012956 0.0009147 -0.0063827 -0.0057466 0 0 0 0 0
1.457 0.0043795 0.00077925 -0.0029555 0.0029783 0 0.0046415 0.00012187 -0.00022166 -1.4605e-05 -0.00021691 -0.0051821 -0.02528 0 0 0 0 0 0 0 0 0 0 0 0 0 0 0 0 0 0.0068241 0.0016863 -0.0096172 -0.0013625 0 0 0 0 0
1.4609 0.004048 0.00018857 -0.003825 0.0031626 0 0.0040414 -0.00019633 0.00043398 -0.0013314 -0.0035579 -0.001155 -0.033077 0 0 0 0 0 0 0 0 0 0 0 0 0 0 0 0 0 0.00914 0.0001505 -0.0076285 0.0020313 0 0 0 0 0
1.4648 0.0027433 -0.0007716 -0.0038681 0.0017221 0 0.0024478 -0.00057551 0.00025471 -0.0012918 -0.0027147 0.0033371 -0.038082 0 0 0 0 0 0 0 0 0 0 0 0 0 0 0 0 0 0.0074912 -0.0044531 -0.0023021 0.0024011 0 0 0 0 0
1.4688 0.00055162 -0.0015684 -0.0035005 -4.5583e-05 0 0.00070128 -0.0019242 -0.00083581 -0.0015189 0.0022848 0.0060502 -0.035778 0 0 0 0 0 0 0 0 0 0 0 0 0 0 0 0 0 0.0028641 -0.010482 0.0026168 -0.00014436 0 0 0 0 0
1.4727 -0.0018574 -0.0015123 -0.0021684 -0.00088836 0 -0.00067617 -0.0040667 -0.0019088 -0.0029448 0.0077094 0.0063175 -0.025949 0 0 0 0 0 0 0 0 0 0 0 0 0 0 0 0 0 -0.0022419 -0.014756 0.0042085 -0.003402 0 0 0 0 0
1.4766 -0.0036669 -0.00049217 0.00050609 -0.00048132 0 -0.0015604 -0.0055569 -0.0018 -0.0051171 0.0091564 0.0049577 -0.013427 0 0 0 0 0 0 0 0 0 0 0 0 0 0 0 0 0 -0.0049018 -0.014604 0.0022485 -0.0045159 0 0 0 0 0
1.4805 -0.0044745 0.0007519 0.0036509 0.00058654 0 -0.0019534 -0.0049409 -0.00025906 -0.0067937 0.0050768 0.0030051 -0.0039006 0 0 0 0 0 0 0 0 0 0 0 0 0 0 0 0 0 -0.0035229 -0.0096328 -0.0010343 -0.0019797 0 0 0 0 0
1.4844 -0.0044457 0.0011913 0.0056017 0.0014521 0 -0.0018026 -0.0020745 0.00172 -0.0069849 -0.0021107 0.00074277 0.0002235 0 0 0 0 0 0 0 0 0 0 0 0 0 0 0 0 0 0.00079019 -0.0020467 -0.0028761 0.0030592 0 0 0 0 0
1.4883 -0.0039594 0.00041458 0.0054591 0.0015467 0 -0.0011301 0.001844 0.0027546 -0.0054178 -0.0080577 -0.0020006 -0.00030766 0 0 0 0 0 0 0 0 0 0 0 0 0 0 0 0 0 0.0045716 0.0046721 -0.0019134 0.0072654 0 0 0 0 0
1.4922 -0.0031629 -0.00099507 0.0039318 0.00072875 0 -0.00024405 0.0053322 0.0022361 -0.0022928 -0.0097791 -0.0048326 -0.0044131 0 0 0 0 0 0 0 0 0 0 0 0 0 0 0 0 0 0.004285 0.0078738 0.001265 0.0073871 0 0 0 0 0
1.4961 -0.0019011 -0.0019673 0.0024361 -0.0008342 0 0.00033702 0.0075077 0.00066122 0.0019915 -0.0074643 -0.0064466 -0.011605 0 0 0 0 0 0 0 0 0 0 0 0 0 0 0 0 0 -0.00088687 0.0073389 0.0049767 0.0028826 0 0 0 0 0
1.5 -6.1585e-05 -0.0018377 0.0014723 -0.0027193 0 0.00027415 0.0080936 -0.0010286 0.0066555 -0.0036136 -0.0055817 -0.019867 0 0 0 0 0 0 0 0 0 0 0 0 0 0 0 0 0 -0.0080001 0.0052886 0.0076365 -0.0032482 0 0 0 0 0
1.5039 0.0020673 -0.00081102 0.00019402 -0.0042406 0 -0.00026728 0.0070712 -0.0022219 0.010265 -0.00067048 -0.0024006 -0.024331 0 0 0 0 0 0 0 0 0 0 0 0 0 0 0 0 0 -0.01218 0.004646 0.0083061 -0.0064729 0 0 0 0 0
1.5078 0.0038315 0.00033575 -0.0022732 -0.0046349 0 -0.00073217 0.0047555 -0.0027371 0.011096 0.00064349 0.0012417 -0.020178 0 0 0 0 0 0 0 0 0 0 0 0 0 0 0 0 0 -0.010137 0.0066306 0.006605 -0.0042469 0 0 0 0 0
1.5117 0.0046369 0.00091848 -0.0052731 -0.0035203 0 -0.00066577 0.0021129 -0.0024401 0.0082207 0.0011246 0.003142 -0.0076299 0 0 0 0 0 0 0 0 0 0 0 0 0 0 0 0 0 -0.0026683 0.0095143 0.0026541 0.00185 0 0 0 0 0
1.5156 0.0043683 0.00076169 -0.0067327 -0.0013196 0 -0.00011843 0.00045772 -0.0011679 0.0024335 0.0017213 0.0025564 0.0067524 0 0 0 0 0 0 0 0 0 0 0 0 0 0 0 0 0 0.0058588 0.0097877 -0.0026223 0.0073144 0 0 0 0 0
1.5195 0.0034196 0.00012784 -0.0050617 0.00078972 0 0.00042129 0.00034723 0.00080091 -0.0039541 0.0025641 0.00077099 0.014832 0 0 0 0 0 0 0 0 0 0 0 0 0 0 0 0 0 0.010639 0.0051297 -0.007343 0.0083435 0 0 0 0 0
1.5234 0.002321 -0.00059338 -0.00092804 0.0015113 0 0.00048767 0.00077351 0.002443 -0.0084475 0.0031587 -0.00011143 0.013455 0 0 0 0 0 0 0 0 0 0 0 0 0 0 0 0 0 0.0097013 -0.0031743 -0.0093603 0.0047834 0 0 0 0 0
1.5273 0.0013158 -0.0010977 0.003011 0.00029109 0 4.713e-05 -0.00014733 0.002603 -0.0097932 0.0031594 0.00097242 0.0064678 0 0 0 0 0 0 0 0 0 0 0 0 0 0 0 0 0 0.0048664 -0.010633 -0.0076594 -7.4559e-05 0 0 0 0 0
1.5313 0.00025096 -0.0012072 0.0042945 -0.0021814 0 -0.00050627 -0.0032907 0.0011846 -0.0084196 0.0027174 0.003224 0.00077224 0 0 0 0 0 0 0 0 0 0 0 0 0 0 0 0 0 -6.6599e-05 -0.012796 -0.0033275 -0.0024613 0 0 0 0 0
1.5352 -0.0011546 -0.0008799 0.0026901 -0.0042306 0 -0.00072174 -0.0072415 -0.00037246 -0.0057717 0.0021479 0.0047986 0.00094268 0 0 0 0 0 0 0 0 0 0 0 0 0 0 0 0 0 -0.0021941 -0.0087886 0.0009968 -0.001112 0 0 0 0 0
1.5391 -0.0029251 -0.00026183 0.00018443 -0.0041629 0 -0.00046939 -0.0090674 -0.00014787 -0.0032978 0.0015183 0.0043456 0.0072042 0 0 0 0 0 0 0 0 0 0 0 0 0 0 0 0 0 -0.0011752 -0.0020491 0.0030071 0.0021968 0 0 0 0 0
1.543 -0.0046557 0.0003236 -0.00092922 -0.0014332 0 -1.1222e-05 -0.0066187 0.0024353 -0.0018289 0.00070852 0.0018885 0.016872 0 0 0 0 0 0 0 0 0 0 0 0 0 0 0 0 0 0.0012444 0.0024721 0.0024335 0.0045853 0 0 0 0 0
1.5469 -0.0056843 0.0005513 3.3325e-05 0.0027539 0 0.00025733 -0.00030078 0.0057872 -0.0014384 -0.00025605 -0.0014803 0.026084 0 0 0 0 0 0 0 0 0 0 0 0 0 0 0 0 0 0.0029695 0.0023043 0.0010779 0.0044329 0 0 0 0 0
1.5508 -0.0054754 0.00034123 0.0019202 0.0059752 0 0.00017235 0.0071846 0.0072925 -0.0014874 -0.0011721 -0.0044874 0.030425 0 0 0 0 0 0 0 0 0 0 0 0 0 0 0 0 0 0.0029366 -0.00080145 0.0011455 0.0022088 0 0 0 0 0
1.5547 -0.0039529 -5.0142e-05 0.0031332 0.0061217 0 2.0471e-06 0.012695 0.0054804 -0.00080296 -0.0019991 -0.0062839 0.026196 0 0 0 0 0 0 0 0 0 0 0 0 0 0 0 0 0 0.0012796 -0.0027646 0.0033686 -0.00045293 0 0 0 0 0
1.5586 -0.0015766 -0.00020599 0.0031052 0.0029517 0 0.00032044 0.014435 0.0012412 0.001745 -0.0029961 -0.0065317 0.013345 0 0 0 0 0 0 0 0 0 0 0 0 0 0 0 0 0 -0.0013179 -0.00086315 0.0065351 -0.002206 0 0 0 0 0
1.5625 0.00088327 0.00013661 0.0025159 -0.0015729 0 0.001572 0.012537 -0.0029828 0.0062949 -0.0042592 -0.0053426 -0.0027118 0 0 0 0 0 0 0 0 0 0 0 0 0 0 0 0 0 -0.004149 0.0040473 0.0086648 -0.0027583 0 0 0 0 0
1.5664 0.0027467 0.00087902 0.0022874 -0.0046137 0 0.0035634 0.0086009 -0.0051842 0.011364 -0.0051605 -0.003328 -0.014002 0 0 0 0 0 0 0 0 0 0 0 0 0 0 0 0 0 -0.0064686 0.0084844 0.008593 -0.0026968 0 0 0 0 0
1.5703 0.0037634 0.0016034 0.0025184 -0.004518 0 0.0052851 0.0048651 -0.005108 0.01436 -0.0045997 -0.0015113 -0.016318 0 0 0 0 0 0 0 0 0 0 0 0 0 0 0 0 0 -0.0073419 0.0092799 0.006554 -0.0028143 0 0 0 0 0
1.5742 0.0041653 0.001827 0.0023791 -0.001946 0 0.0053784 0.0032381 -0.0038956 0.013194 -0.0021366 -0.00077243 -0.012551 0 0 0 0 0 0 0 0 0 0 0 0 0 0 0 0 0 -0.0059408 0.0058469 0.0035217 -0.003425 0 0 0 0 0
1.5781 0.0043636 0.0013199 0.00094768 0.00087899 0 0.0031184 0.004168 -0.0027115 0.0078262 0.0011695 -0.0010799 -0.0087354 0 0 0 0 0 0 0 0 0 0 0 0 0 0 0 0 0 -0.0022767 0.00013073 0.00026688 -0.0039994 0 0 0 0 0
1.582 0.0044906 0.0003061 -0.0018707 0.0020844 0 -0.0007711 0.0059396 -0.0017995 0.00042099 0.0034193 -0.0013079 -0.0068082 0 0 0 0 0 0 0 0 0 0 0 0 0 0 0 0 0 0.0023249 -0.0051919 -0.0028779 -0.003428 0 0 0 0 0
1.5859 0.0041691 -0.00061126 -0.0051524 0.0014883 0 -0.0042636 0.0054586 -0.00070651 -0.0060685 0.0036715 -0.00011271 -0.0028097 0 0 0 0 0 0 0 0 0 0 0 0 0 0 0 0 0 0.0056858 -0.0084587 -0.0055521 -0.00098147 0 0 0 0 0
1.5898 0.0027841 -0.00084979 -0.0075656 0.00027164 0 -0.0052915 0.00065462 0.00084316 -0.0097249 0.0029981 0.0027174 0.0065182 0 0 0 0 0 0 0 0 0 0 0 0 0 0 0 0 0 0.0060776 -0.0094697 -0.0070367 0.0026626 0 0 0 0 0
1.5938 0.00012638 -0.0003588 -0.0082007 -0.0004388 0 -0.0032861 -0.0072263 0.0024467 -0.010466 0.0033698 0.0057318 0.016433 0 0 0 0 0 0 0 0 0 0 0 0 0 0 0 0 0 0.0034518 -0.0088004 -0.0066469 0.0054741 0 0 0 0 0
1.5977 -0.0031258 0.00020071 -0.0069838 -0.00052254 0 0.00027273 -0.013813 0.0033434 -0.0094417 0.0052567 0.0068379 0.016417 0 0 0 0 0 0 0 0 0 0 0 0 0 0 0 0 0 -0.00039974 -0.0069444 -0.00448 0.0056787 0 0 0 0 0
1.6016 -0.0056073 -7.5504e-05 -0.0045027 -0.00049742 0 0.0028917 -0.014751 0.003142 -0.0078592 0.0065492 0.005138 0.0018214 0 0 0 0 0 0 0 0 0 0 0 0 0 0 0 0 0 -0.0029863 -0.004001 -0.0016233 0.003723 0 0 0 0 0
1.6055 -0.0061442 -0.0014605 -0.0015648 -0.00051907 0 0.0029444 -0.0093305 0.0022376 -0.0062951 0.0043723 0.0018915 -0.017465 0 0 0 0 0 0 0 0 0 0 0 0 0 0 0 0 0 -0.0028059 5.4436e-05 0.00054975 0.0024435 0 0 0 0 0
1.6094 -0.0046563 -0.0030948 0.0011015 -7.9861e-05 0 0.00085914 -0.0012327 0.0015702 -0.004759 -0.0016877 -0.00045132 -0.023028 0 0 0 0 0 0 0 0 0 0 0 0 0 0 0 0 0 -0.00038878 0.0048831 0.0013903 0.0045935 0 0 0 0 0
1.6133 -0.0022849 -0.0035019 0.0028985 0.0012028 0 -0.0013815 0.0044467 0.0019172 -0.0030316 -0.0083016 -0.00042197 -0.0052433 0 0 0 0 0 0 0 0 0 0 0 0 0 0 0 0 0 0.0020488 0.0094664 0.0013399 0.0096574 0 0 0 0 0
1.6172 -0.00053686 -0.0018703 0.0033968 0.0027174 0 -0.001962 0.005255 0.0032148 -0.00083357 -0.010833 0.0010641 0.025122 0 0 0 0 0 0 0 0 0 0 0 0 0 0 0 0 0 0.0021311 0.012266 0.001358 0.013278 0 0 0 0 0
1.6211 -0.00010623 0.0010162 0.0025546 0.0031123 0 -0.00065992 0.0028639 0.0043924 0.0020879 -0.007516 0.0014856 0.044225 0 0 0 0 0 0 0 0 0 0 0 0 0 0 0 0 0 -0.00098125 0.011986 0.0020433 0.010631 0 0 0 0 0
1.625 -0.00038361 0.0031939 0.00096094 0.0015977 0 0.0012116 0.0009343 0.0039658 0.0056793 -0.0013395 -0.0009007 0.035896 0 0 0 0 0 0 0 0 0 0 0 0 0 0 0 0 0 -0.0058599 0.0086166 0.003281 0.0011512 0 0 0 0 0
1.6289 -9.5887e-05 0.0030839 -0.00030248 -0.0010716 0 0.0021413 0.0017594 0.0011556 0.0092315 0.0024456 -0.0052211 0.0061197 0 0 0 0 0 0 0 0 0 0 0 0 0 0 0 0 0 -0.0095701 0.0039246 0.0045889 -0.009926 0 0 0 0 0
1.6328 0.0014876 0.00084304 -0.00032882 -0.0030856 0 0.0017156 0.0048326 -0.003236 0.01145 0.0010334 -0.0084695 -0.02271 0 0 0 0 0 0 0 0 0 0 0 0 0 0 0 0 0 -0.0094943 0.00061556 0.0055931 -0.015247 0 0 0 0 0
1.6367 0.0038614 -0.0017727 0.00086796 -0.0031543 0 0.00072434 0.008073 -0.00705 0.011152 -0.003439 -0.0080105 -0.031717 0 0 0 0 0 0 0 0 0 0 0 0 0 0 0 0 0 -0.0050604 0.00039514 0.006075 -0.011377 0 0 0 0 0
1.6406 0.0057003 -0.0029343 0.0022588 -0.0016042 0 0.0001411 0.0097581 -0.0082185 0.0080869 -0.0059808 -0.0039019 -0.020294 0 0 0 0 0 0 0 0 0 0 0 0 0 0 0 0 0 0.0017841 0.002388 0.0056802 -0.0017727 0 0 0 0 0
1.6445 0.0059552 -0.0022237 0.0026072 6.8325e-05 0 8.8823e-05 0.0091331 -0.0064016 0.0031558 -0.0034163 0.0010789 -0.0029505 0 0 0 0 0 0 0 0 0 0 0 0 0 0 0 0 0 0.0077229 0.0035127 0.0038694 0.0061383 0 0 0 0 0
1.6484 0.0046107 -0.0007176 0.0015447 0.00065412 0 -0.00020193 0.0058274 -0.0033241 -0.0021707 0.0027708 0.0037624 0.0060232 0 0 0 0 0 0 0 0 0 0 0 0 0 0 0 0 0 0.010102 0.0009167 0.00041138 0.0071708 0 0 0 0 0
1.6523 0.002488 0.00026167 -8.8943e-05 0.00020182 0 -0.0014818 -0.00028136 -0.0013014 -0.006637 0.0079464 0.0031863 0.0038736 0 0 0 0 0 0 0 0 0 0 0 0 0 0 0 0 0 0.0084518 -0.0053933 -0.003993 0.0022963 0 0 0 0 0
1.6563 0.00042599 0.00036555 -0.0010083 -0.00033369 0 -0.0035773 -0.0080839 -0.0011674 -0.0095224 0.0085447 0.0011499 -0.0025661 0 0 0 0 0 0 0 0 0 0 0 0 0 0 0 0 0 0.004471 -0.012087 -0.0076867 -0.003024 0 0 0 0 0
1.6602 -0.0012934 0.00020829 -0.00062915 -0.000176 0 -0.0053827 -0.01452 -0.0015758 -0.010478 0.0049745 0.00031407 -0.0066065 0 0 0 0 0 0 0 0 0 0 0 0 0 0 0 0 0 0.00060591 -0.014854 -0.0088836 -0.0040779 0 0 0 0 0
1.6641 -0.0027823 0.00032913 0.00051705 0.00064828 0 -0.0057428 -0.01583 -0.00047181 -0.0094171 0.00071779 0.0016928 -0.0075896 0 0 0 0 0 0 0 0 0 0 0 0 0 0 0 0 0 -0.0016064 -0.011699 -0.0067994 -0.00066121 0 0 0 0 0
1.668 -0.0039867 0.00042171 0.0014652 0.0016001 0 -0.0044005 -0.010385 0.0026203 -0.0067369 -0.0011787 0.0038564 -0.0084049 0 0 0 0 0 0 0 0 0 0 0 0 0 0 0 0 0 -0.0021894 -0.0043926 -0.0022256 0.0037512 0 0 0 0 0
1.6719 -0.0044546 -0.00026186 0.0018178 0.0022342 0 -0.002184 -0.00054173 0.0057931 -0.0034812 -0.00075978 0.0044596 -0.010139 0 0 0 0 0 0 0 0 0 0 0 0 0 0 0 0 0 -0.0020968 0.0030803 0.0028642 0.0058902 0 0 0 0 0
1.6758 -0.0037254 -0.0018166 0.0019858 0.0023801 0 -0.00033388 0.0085744 0.0063808 -0.00088209 -0.00061945 0.0025005 -0.010825 0 0 0 0 0 0 0 0 0 0 0 0 0 0 0 0 0 -0.0021266 0.0075933 0.0063554 0.005496 0 0 0 0 0
1.6797 -0.0019006 -0.0032097 0.0024576 0.0019162 0 0.00040657 0.012569 0.0035316 0.00054049 -0.0029406 -0.00085552 -0.0085163 0 0 0 0 0 0 0 0 0 0 0 0 0 0 0 0 0 -0.0024402 0.0087736 0.0070066 0.0046034 0 0 0 0 0
1.6836 0.00026658 -0.0030809 0.0029735 0.00071615 0 0.00020169 0.010572 -0.00079954 0.0014066 -0.007045 -0.0035159 -0.0036485 0 0 0 0 0 0 0 0 0 0 0 0 0 0 0 0 0 -0.0029544 0.0083396 0.0049384 0.0046842 0 0 0 0 0
1.6875 0.0019061 -0.0010696 0.0025941 -0.0010204 0 -0.00019988 0.0050825 -0.0034892 0.0027852 -0.0097445 -0.0043624 0.0020013 0 0 0 0 0 0 0 0 0 0 0 0 0 0 0 0 0 -0.0038942 0.0079295 0.0014714 0.0049334 0 0 0 0 0
1.6914 0.002667 0.0016834 0.00066822 -0.0025627 0 -0.00015557 -0.00048557 -0.0030053 0.0049197 -0.0081677 -0.0039209 0.0071514 0 0 0 0 0 0 0 0 0 0 0 0 0 0 0 0 0 -0.0056676 0.00766 -0.0015621 0.0033516 0 0 0 0 0
1.6953 0.0028385 0.0033891 -0.002288 -0.0031035 0 0.00039472 -0.0040293 -0.00068259 0.0066995 -0.0025326 -0.0033461 0.010436 0 0 0 0 0 0 0 0 0 0 0 0 0 0 0 0 0 -0.0080732 0.006597 -0.0027726 -0.00078327 0 0 0 0 0
1.6992 0.0028935 0.0030026 -0.0047335 -0.0025671 0 0.00098504 -0.0051031 0.00064755 0.0065731 0.0036328 -0.0030303 0.0088378 0 0 0 0 0 0 0 0 0 0 0 0 0 0 0 0 0 -0.009765 0.004288 -0.0019971 -0.0057306 0 0 0 0 0
1.7031 0.0029731 0.00089872 -0.0051965 -0.0018268 0 0.0010787 -0.0040286 -0.00067759 0.0040803 0.0061534 -0.0023801 -0.00081054 0 0 0 0 0 0 0 0 0 0 0 0 0 0 0 0 0 -0.0088457 0.0015655 -0.00039644 -0.0085246 0 0 0 0 0
1.707 0.0028159 -0.001611 -0.0033712 -0.0018769 0 0.00051191 -0.0014019 -0.0036669 0.00042096 0.0036129 -0.00085352 -0.017119 0 0 0 0 0 0 0 0 0 0 0 0 0 0 0 0 0 -0.0043858 -0.00022094 0.00034241 -0.0073497 0 0 0 0 0
1.7109 0.0021166 -0.0032664 -0.00033872 -0.0027042 0 -0.00041614 0.0015371 -0.0056129 -0.002591 -0.0013705 0.0010955 -0.031891 0 0 0 0 0 0 0 0 0 0 0 0 0 0 0 0 0 0.002385 -0.00067162 -0.00075918 -0.002911 0 0 0 0 0
1.7148 0.00086118 -0.0034626 0.0021696 -0.0031176 0 -0.0012282 0.0027771 -0.0044556 -0.0041394 -0.0041867 0.0023556 -0.035161 0 0 0 0 0 0 0 0 0 0 0 0 0 0 0 0 0 0.0083969 -0.00092204 -0.0032284 0.0021388 0 0 0 0 0
1.7188 -0.0006945 -0.0022465 0.0028709 -0.0018793 0 -0.0016482 0.00064806 -0.00046164 -0.0049076 -0.0019894 0.0024061 -0.024337 0 0 0 0 0 0 0 0 0 0 0 0 0 0 0 0 0 0.010551 -0.002664 -0.0055075 0.0049523 0 0 0 0 0
1.7227 -0.0022793 -0.00012381 0.0017143 0.00093329 0 -0.0017419 -0.0044867 0.0040527 -0.0059623 0.0039761 0.0019623 -0.0080788 0 0 0 0 0 0 0 0 0 0 0 0 0 0 0 0 0 0.0077403 -0.006435 -0.0061109 0.0040665 0 0 0 0 0
1.7266 -0.0037308 0.0020116 -3.9376e-05 0.0037557 0 -0.0017262 -0.0097508 0.0064862 -0.0072549 0.009438 0.0021471 0.00049333 0 0 0 0 0 0 0 0 0 0 0 0 0 0 0 0 0 0.0016056 -0.01069 -0.0045631 6.5919e-05 0 0 0 0 0
1.7305 -0.0048595 0.0030383 -0.00052478 0.0047992 0 -0.0016712 -0.011395 0.0056988 -0.0074021 0.010556 0.0030541 -0.0043477 0 0 0 0 0 0 0 0 0 0 0 0 0 0 0 0 0 -0.0044424 -0.012497 -0.0013993 -0.0046819 0 0 0 0 0
1.7344 -0.0053079 0.0021733 0.0014798 0.0035359 0 -0.0014201 -0.0074397 0.0025511 -0.0050576 0.0067034 0.0034052 -0.015664 0 0 0 0 0 0 0 0 0 0 0 0 0 0 0 0 0 -0.0072002 -0.0094163 0.0024981 -0.0070492 0 0 0 0 0
1.7383 -0.0046996 -0.00030298 0.0054517 0.0010093 0 -0.00081723 0.0008255 -0.00088344 -0.00048658 0.00030018 0.0018765 -0.020742 0 0 0 0 0 0 0 0 0 0 0 0 0 0 0 0 0 -0.0053934 -0.0012996 0.0063536 -0.0047782 0 0 0 0 0
1.7422 -0.0030097 -0.0029116 0.0090925 -0.0011912 0 7.6903e-06 0.009613 -0.0027131 0.0042884 -0.0056436 -0.0012602 -0.013449 0 0 0 0 0 0 0 0 0 0 0 0 0 0 0 0 0 -0.00028653 0.009135 0.009325 0.0018426 0 0 0 0 0
1.7461 -0.00075754 -0.0038564 0.0097414 -0.0021804 0 0.00064768 0.014944 -0.0023136 0.0069767 -0.0095755 -0.0040621 0.00014349 0 0 0 0 0 0 0 0 0 0 0 0 0 0 0 0 0 0.0049811 0.017346 0.010255 0.0094132 0 0 0 0 0
1.75 0.0012618 -0.0023666 0.0063905 -0.0021278 0 0.00077505 0.014773 -0.00052099 0.0067494 -0.011213 -0.0046897 0.008194 0 0 0 0 0 0 0 0 0 0 0 0 0 0 0 0 0 0.0069969 0.019199 0.0081623 0.012948 0 0 0 0 0
1.7539 0.0025248 0.00064607 0.00063877 -0.0016758 0 0.00049979 0.009756 0.0010986 0.0046548 -0.010106 -0.0032294 0.0050064 0 0 0 0 0 0 0 0 0 0 0 0 0 0 0 0 0 0.0039834 0.013337 0.0033551 0.0090851 0 0 0 0 0
1.7578 0.0031101 0.0032493 -0.004405 -0.0012717 0 0.00031619 0.0025852 0.001378 0.0024786 -0.0054113 -0.0015502 -0.0030872 0 0 0 0 0 0 0 0 0 0 0 0 0 0 0 0 0 -0.0028862 0.0023664 -0.0020159 -0.0010918 0 0 0 0 0
1.7617 0.0035049 0.0039205 -0.006444 -0.0010471 0 0.00062025 -0.0035092 0.00028965 0.0012145 0.0023523 -0.0012232 -0.0032132 0 0 0 0 0 0 0 0 0 0 0 0 0 0 0 0 0 -0.0097136 -0.0081289 -0.0050369 -0.011985 0 0 0 0 0
1.7656 0.0040721 0.0025348 -0.0054905 -0.0010529 0 0.0012623 -0.006382 -0.0012116 0.00047821 0.0097602 -0.0017145 0.01227 0 0 0 0 0 0 0 0 0 0 0 0 0 0 0 0 0 -0.011954 -0.012632 -0.00424 -0.016788 0 0 0 0 0
1.7695 0.0046662 0.00018436 -0.0032568 -0.0013117 0 0.0016339 -0.0059809 -0.0020349 -0.00081861 0.011947 -0.00093188 0.037875 0 0 0 0 0 0 0 0 0 0 0 0 0 0 0 0 0 -0.0073629 -0.0092139 -0.0010148 -0.012121 0 0 0 0 0
1.7734 0.0047215 -0.0018054 -0.0012578 -0.0016098 0 0.0012674 -0.0041185 -0.0017194 -0.0033132 0.0067957 0.0022694 0.057541 0 0 0 0 0 0 0 0 0 0 0 0 0 0 0 0 0 0.0021711 -0.0011151 0.0013362 -0.00063783 0 0 0 0 0
1.7773 0.0037081 -0.0027217 0.00033033 -0.001478 0 0.0003557 -0.0030237 -0.00051174 -0.0065531 -0.0020927 0.0062706 0.056064 0 0 0 0 0 0 0 0 0 0 0 0 0 0 0 0 0 0.011503 0.0051693 0.00035709 0.010573 0 0 0 0 0
1.7813 0.0015757 -0.0026037 0.002012 -0.00062518 0 -0.00039666 -0.0036865 0.0011015 -0.009261 -0.007426 0.0077366 0.031236 0 0 0 0 0 0 0 0 0 0 0 0 0 0 0 0 0 0.01549 0.0044261 -0.003387 0.014832 0 0 0 0 0
1.7852 -0.0011285 -0.001873 0.0035969 0.00058883 0 -0.00051529 -0.0053643 0.0027453 -0.010166 -0.0044143 0.0047916 -0.0025945 0 0 0 0 0 0 0 0 0 0 0 0 0 0 0 0 0 0.012357 -0.0032409 -0.0067576 0.0105 0 0 0 0 0
1.7891 -0.0035111 -0.0009739 0.0039901 0.0013001 0 -0.00033873 -0.0066279 0.0040347 -0.0087797 0.0044123 -0.0007952 -0.02364 0 0 0 0 0 0 0 0 0 0 0 0 0 0 0 0 0 0.004664 -0.012118 -0.0067729 0.0019416 0 0 0 0 0
1.793 -0.0047838 -0.0002437 0.0025472 0.00093522 0 -0.00074208 -0.0067811 0.0043693 -0.0056468 0.010829 -0.0048113 -0.019271 0 0 0 0 0 0 0 0 0 0 0 0 0 0 0 0 0 -0.0027822 -0.014964 -0.0031454 -0.0039391 0 0 0 0 0
1.7969 -0.0046674 0.00013543 0.00034436 -0.00012816 0 -0.0021382 -0.0061008 0.0032448 -0.0019668 0.0081637 -0.0043195 0.0027275 0 0 0 0 0 0 0 0 0 0 0 0 0 0 0 0 0 -0.0063111 -0.008577 0.0016328 -0.0029919 0 0 0 0 0
1.8008 -0.0035329 0.00022624 -0.00041851 -0.00080873 0 -0.0037271 -0.0047492 0.0009716 0.001176 -0.0023975 -0.00042715 0.019359 0 0 0 0 0 0 0 0 0 0 0 0 0 0 0 0 0 -0.0054549 0.0035129 0.0045839 0.0030949 0 0 0 0 0
1.8047 -0.0021617 0.00032423 0.0014375 -0.00033343 0 -0.0038991 -0.0019141 -0.0011055 0.0034589 -0.012577 0.0026211 0.012327 0 0 0 0 0 0 0 0 0 0 0 0 0 0 0 0 0 -0.002447 0.013539 0.0047047 0.0082929 0 0 0 0 0
1.8086 -0.0012208 0.00068671 0.0046503 0.00097259 0 -0.0016576 0.0033673 -0.0015549 0.0053586 -0.01441 0.0013153 -0.013922 0 0 0 0 0 0 0 0 0 0 0 0 0 0 0 0 0 -7.4815e-05 0.015329 0.0034436 0.0071331 0 0 0 0 0
1.8125 -0.00078354 0.0011866 0.0065302 0.0019213 0 0.0021618 0.010305 -0.00034723 0.0075111 -0.007392 -0.0038194 -0.034123 0 0 0 0 0 0 0 0 0 0 0 0 0 0 0 0 0 0.00017561 0.0088171 0.0030587 -0.00084977 0 0 0 0 0
1.8164 -0.00029039 0.0013108 0.0054963 0.0015023 0 0.0051308 0.015686 0.00068639 0.009901 0.001396 -0.0085276 -0.025271 0 0 0 0 0 0 0 0 0 0 0 0 0 0 0 0 0 -0.0014533 -0.00035597 0.0045768 -0.010639 0 0 0 0 0
1.8203 0.00094703 0.0006445 0.0024798 -0.00026092 0 0.0049863 0.015868 -0.00068987 0.011602 0.004173 -0.0084616 0.0094964 0 0 0 0 0 0 0 0 0 0 0 0 0 0 0 0 0 -0.0036592 -0.0056677 0.0070826 -0.015578 0 0 0 0 0
1.8242 0.003054 -0.00058579 -0.00028256 -0.0023707 0 0.0015384 0.0099901 -0.0047965 0.011343 -0.00030772 -0.0029089 0.040534 0 0 0 0 0 0 0 0 0 0 0 0 0 0 0 0 0 -0.0048966 -0.0048212 0.0085763 -0.01245 0 0 0 0 0
1.8281 0.0052955 -0.0015216 -0.0016766 -0.0036508 0 -0.0029496 0.0012062 -0.0091082 0.0084353 -0.0060102 0.0045884 0.037983 0 0 0 0 0 0 0 0 0 0 0 0 0 0 0 0 0 -0.0039267 -0.0009552 0.0073619 -0.0037762 0 0 0 0 0
1.832 0.0064721 -0.0013494 -0.0026475 -0.00351 0 -0.0053877 -0.00564 -0.0099616 0.0032903 -0.0057731 0.0090912 0.00075946 0 0 0 0 0 0 0 0 0 0 0 0 0 0 0 0 0 -0.00033999 0.00070962 0.0029563 0.0043616 0 0 0 0 0
1.8359 0.0057257 -5.5456e-05 -0.0046672 -0.0021436 0 -0.0042392 -0.0079221 -0.0056696 -0.0028122 0.0017448 0.0080464 -0.040637 0 0 0 0 0 0 0 0 0 0 0 0 0 0 0 0 0 0.0048774 -0.002426 -0.0036616 0.0070483 0 0 0 0 0
1.8398 0.0031242 0.0014677 -0.0075848 -0.00025942 0 -0.00068804 -0.0069981 0.00173 -0.0083657 0.010858 0.0029265 -0.051671 0 0 0 0 0 0 0 0 0 0 0 0 0 0 0 0 0 0.0093171 -0.0083516 -0.01022 0.0039517 0 0 0 0 0
1.8438 -0.00039744 0.0020861 -0.0094094 0.0013005 0 0.0023824 -0.0062044 0.0078067 -0.012124 0.014162 -0.0023057 -0.025327 0 0 0 0 0 0 0 0 0 0 0 0 0 0 0 0 0 0.010278 -0.012534 -0.013802 -0.0011114 0 0 0 0 0
1.8477 -0.0036144 0.0012647 -0.0083504 0.0018566 0 0.0027149 -0.007263 0.0091088 -0.013278 0.0090819 -0.0043553 0.013124 0 0 0 0 0 0 0 0 0 0 0 0 0 0 0 0 0 0.0066473 -0.011834 -0.012193 -0.0037174 0 0 0 0 0
1.8516 -0.0056239 -0.00061177 -0.0048442 0.0011463 0 0.00034125 -0.0087883 0.0056945 -0.011606 -0.00032921 -0.0028225 0.031761 0 0 0 0 0 0 0 0 0 0 0 0 0 0 0 0 0 5.0417e-05 -0.006764 -0.005534 -0.0023146 0 0 0 0 0
1.8555 -0.0061189 -0.002586 -0.0012885 -0.00049524 0 -0.0027303 -0.0082039 0.00075399 -0.0077343 -0.007443 -1.9245e-05 0.02112 0 0 0 0 0 0 0 0 0 0 0 0 0 0 0 0 0 -0.0059754 -0.00048885 0.0030369 0.0011426 0 0 0 0 0
1.8594 -0.0053203 -0.003724 0.00023549 -0.0022276 0 -0.0043477 -0.0047547 -0.0021256 -0.0031976 -0.0087592 0.0011197 -0.0019856 0 0 0 0 0 0 0 0 0 0 0 0 0 0 0 0 0 -0.0084074 0.0039931 0.0088347 0.0035101 0 0 0 0 0
1.8633 -0.0037767 -0.0035119 -0.00022347 -0.0031665 0 -0.0038577 -0.00033811 -0.0015885 0.00017467 -0.0060864 -0.00073858 -0.016533 0 0 0 0 0 0 0 0 0 0 0 0 0 0 0 0 0 -0.0068483 0.0058233 0.0086727 0.0033355 0 0 0 0 0
1.8672 -0.0021503 -0.0019775 -0.001002 -0.0029482 0 -0.0022119 0.0025384 0.0010105 0.0013826 -0.0038339 -0.0045472 -0.018912 0 0 0 0 0 0 0 0 0 0 0 0 0 0 0 0 0 -0.0035702 0.0060164 0.0032895 0.0017167 0 0 0 0 0
1.8711 -0.00096169 0.00031164 -0.0008961 -0.0019522 0 -0.00073015 0.0032418 0.0032201 0.0010149 -0.0045392 -0.007878 -0.021059 0 0 0 0 0 0 0 0 0 0 0 0 0 0 0 0 0 -0.0015339 0.0058187 -0.0029754 0.00064882 0 0 0 0 0
1.875 -0.00031921 0.0023614 -0.00039259 -0.0010031 0 9.8019e-05 0.0032557 0.0034812 0.00082359 -0.0068542 -0.0087469 -0.030412 0 0 0 0 0 0 0 0 0 0 0 0 0 0 0 0 0 -0.0021448 0.0055378 -0.0052742 0.0007282 0 0 0 0 0
1.8789 0.00016532 0.0031388 -0.00078084 -0.0008103 0 0.00066668 0.004174 0.001884 0.0022868 -0.0074212 -0.0068624 -0.037568 0 0 0 0 0 0 0 0 0 0 0 0 0 0 0 0 0 -0.0045314 0.004768 -0.0017718 0.00056917 0 0 0 0 0
1.8828 0.0010862 0.0022029 -0.0023299 -0.0015593 0 0.0013751 0.0058801 -0.00048354 0.0053203 -0.0044038 -0.0034915 -0.027099 0 0 0 0 0 0 0 0 0 0 0 0 0 0 0 0 0 -0.0065882 0.0033527 0.0051523 -0.001487 0 0 0 0 0
1.8867 0.0026976 0.00013583 -0.0036896 -0.0028348 0 0.0019728 0.0068773 -0.0025888 0.0082429 0.00075363 -0.00026437 0.001404 0 0 0 0 0 0 0 0 0 0 0 0 0 0 0 0 0 -0.0065579 0.0018327 0.01082 -0.0051118 0 0 0 0 0
1.8906 0.0045501 -0.0017256 -0.0031877 -0.0038025 0 0.0018828 0.0061294 -0.0039156 0.0089968 0.0047728 0.001987 0.027976 0 0 0 0 0 0 0 0 0 0 0 0 0 0 0 0 0 -0.0038804 0.00089905 0.011588 -0.0075867 0 0 0 0 0
1.8945 0.0056829 -0.0022147 -0.00057076 -0.0035659 0 0.0010387 0.0041447 -0.004225 0.0065673 0.0055979 0.0034382 0.03084 0 0 0 0 0 0 0 0 0 0 0 0 0 0 0 0 0 0.00087822 0.00051047 0.0070334 -0.0059782 0 0 0 0 0
1.8984 0.0052815 -0.0011966 0.0026561 -0.0016797 0 0.00013688 0.0021405 -0.0032346 0.0015304 0.0041494 0.0045595 0.0092386 0 0 0 0 0 0 0 0 0 0 0 0 0 0 0 0 0 0.006375 -0.00032106 -0.00028267 -8.1208e-05 0 0 0 0 0
1.9023 0.0032775 0.00039335 0.0045441 0.0013599 0 -0.00010598 0.00048634 -0.00076732 -0.004429 0.0032419 0.0053478 -0.01488 0 0 0 0 0 0 0 0 0 0 0 0 0 0 0 0 0 0.010723 -0.0027375 -0.0067533 0.0066788 0 0 0 0 0
1.9063 0.00040529 0.0013642 0.0042672 0.004094 0 0.00013304 -0.0016004 0.0027188 -0.0093758 0.0047796 0.0053091 -0.018647 0 0 0 0 0 0 0 0 0 0 0 0 0 0 0 0 0 0.011931 -0.0068343 -0.0097249 0.0095746 0 0 0 0 0
1.9102 -0.0022943 0.0011784 0.0025271 0.0048696 0 -0.00015161 -0.0047387 0.0058493 -0.01175 0.0078501 0.0041313 -0.00020697 0 0 0 0 0 0 0 0 0 0 0 0 0 0 0 0 0 0.0089047 -0.011043 -0.0084497 0.0064259 0 0 0 0 0
1.9141 -0.0040806 0.00016754 0.00073052 0.0030432 0 -0.0016457 -0.0080683 0.0068578 -0.010723 0.0094414 0.0022237 0.021942 0 0 0 0 0 0 0 0 0 0 0 0 0 0 0 0 0 0.0025345 -0.012709 -0.003961 -0.00031167 0 0 0 0 0
1.918 -0.0047785 -0.00098931 -7.9848e-05 -0.00034944 0 -0.0036912 -0.0095748 0.0048021 -0.0065319 0.0071001 0.00045513 0.02952 0 0 0 0 0 0 0 0 0 0 0 0 0 0 0 0 0 -0.0042455 -0.0096627 0.001632 -0.0051897 0 0 0 0 0
1.9219 -0.0046182 -0.0018603 0.00027643 -0.0031842 0 -0.0046398 -0.0078094 0.00060242 -0.00067392 0.0011313 -0.00066805 0.021464 0 0 0 0 0 0 0 0 0 0 0 0 0 0 0 0 0 -0.0080035 -0.0018891 0.0060439 -0.0039735 0 0 0 0 0
1.9258 -0.0039142 -0.0023387 0.0012295 -0.0037457 0 -0.0034151 -0.0032137 -0.0031307 0.0044942 -0.0055561 -0.0014764 0.010355 0 0 0 0 0 0 0 0 0 0 0 0 0 0 0 0 0 -0.0070752 0.0078589 0.0077161 0.0029756 0 0 0 0 0
1.9297 -0.0028681 -0.0023119 0.0018672 -0.0018958 0 -0.00071696 0.0022284 -0.003736 0.0069325 -0.0096784 -0.0026968 0.0057571 0 0 0 0 0 0 0 0 0 0 0 0 0 0 0 0 0 -0.0027866 0.01517 0.0064455 0.010873 0 0 0 0 0
1.9336 -0.0015643 -0.0015116 0.0014858 0.0010349 0 0.0014889 0.0064618 -0.00058816 0.0062134 -0.0098247 -0.0045242 0.0053685 0 0 0 0 0 0 0 0 0 0 0 0 0 0 0 0 0 0.0014443 0.016429 0.0033904 0.01404 0 0 0 0 0
1.9375 -5.4683e-05 0.00015237 0.00015185 0.0033691 0 0.0018047 0.008422 0.0040871 0.0038617 -0.006918 -0.0061952 0.0027738 0 0 0 0 0 0 0 0 0 0 0 0 0 0 0 0 0 0.0024971 0.011163 0.00037684 0.0099589 0 0 0 0 0
1.9414 0.0015651 0.0021553 -0.0011561 0.0041047 0 0.00071933 0.0079742 0.0066416 0.0022688 -0.0029358 -0.0065448 -0.00063006 0 0 0 0 0 0 0 0 0 0 0 0 0 0 0 0 0 -0.0003647 0.0026172 -0.0010872 0.0008744 0 0 0 0 0
1.9453 0.0031073 0.0034463 -0.0012311 0.0031006 0 2.7568e-05 0.0054157 0.0048072 0.0029052 0.00056238 -0.0050018 0.0037359 0 0 0 0 0 0 0 0 0 0 0 0 0 0 0 0 0 -0.0051387 -0.0040955 -0.00050001 -0.0079243 0 0 0 0 0
1.9492 0.0042855 0.0031697 0.00021585 0.00073505 0 0.0009289 0.0014562 -0.00038042 0.0052159 0.0028409 -0.0020523 0.018857 0 0 0 0 0 0 0 0 0 0 0 0 0 0 0 0 0 -0.0084882 -0.0052134 0.0015363 -0.011553 0 0 0 0 0
1.9531 0.0047964 0.0014011 0.0020765 -0.0022333 0 0.0027829 -0.0024668 -0.0052781 0.0070485 0.0035663 0.0011923 0.034226 0 0 0 0 0 0 0 0 0 0 0 0 0 0 0 0 0 -0.0077991 -0.0007479 0.003685 -0.0083167 0 0 0 0 0
1.957 0.0044809 -0.00082568 0.0027623 -0.0045383 0 0.0038002 -0.0044869 -0.0064976 0.0062294 0.0026602 0.00377 0.034856 0 0 0 0 0 0 0 0 0 0 0 0 0 0 0 0 0 -0.0026634 0.005571 0.0044667 -0.0003646 0 0 0 0 0
1.9609 0.0034391 -0.0022699 0.0017634 -0.0046964 0 0.0028897 -0.0035497 -0.0035311 0.0020733 0.00080355 0.0052333 0.018261 0 0 0 0 0 0 0 0 0 0 0 0 0 0 0 0 0 0.0048493 0.0087777 0.0029547 0.0077554 0 0 0 0 0
1.9648 0.00196 -0.002348 0.0001721 -0.0020631 0 0.00068793 -0.00056998 0.0010835 -0.0041836 -0.00031784 0.0054923 -0.00086624 0 0 0 0 0 0 0 0 0 0 0 0 0 0 0 0 0 0.011162 0.0058788 -0.00058358 0.011649 0 0 0 0 0
1.9688 0.00029927 -0.001388 -0.0005461 0.0021716 0 -0.0012433 0.0018784 0.004063 -0.010139 0.001001 0.0046426 -0.0055609 0 0 0 0 0 0 0 0 0 0 0 0 0 0 0 0 0 0.013016 -0.0022852 -0.0045095 0.0094711 0 0 0 0 0
1.9727 -0.0014585 -0.0001769 -0.00022436 0.005367 0 -0.0020419 0.0014497 0.0039778 -0.013508 0.004756 0.0031029 0.0045062 0 0 0 0 0 0 0 0 0 0 0 0 0 0 0 0 0 0.0093563 -0.011558 -0.0065321 0.0029872 0 0 0 0 0
1.9766 -0.0032669 0.00066472 -8.8284e-05 0.0053638 0 -0.0021577 -0.0020169 0.0019193 -0.013159 0.0085546 0.0017062 0.011614 0 0 0 0 0 0 0 0 0 0 0 0 0 0 0 0 0 0.0021848 -0.016885 -0.0051509 -0.0034621 0 0 0 0 0
1.9805 -0.0048351 0.00093476 -0.0009586 0.0023712 0 -0.0023782 -0.0061821 -8.4004e-06 -0.0094464 0.0091477 0.0012197 -0.0012524 0 0 0 0 0 0 0 0 0 0 0 0 0 0 0 0 0 -0.004437 -0.015143 -0.00083505 -0.0057362 0 0 0 0 0
1.9844 -0.0055523 0.00068799 -0.0016259 -0.0011067 0 -0.0025727 -0.0078097 -0.00063939 -0.0038733 0.0051302 0.0014941 -0.031315 0 0 0 0 0 0 0 0 0 0 0 0 0 0 0 0 0 -0.0068755 -0.0068409 0.0041378 -0.0027177 0 0 0 0 0
1.9883 -0.0048323 3.3322e-05 0.00037069 -0.0024404 0 -0.0017634 -0.004964 -0.00033247 0.0016587 -0.0016685 0.0012347 -0.057183 0 0 0 0 0 0 0 0 0 0 0 0 0 0 0 0 0 -0.0042803 0.0041995 0.0072496 0.0029597 0 0 0 0 0
1.9922 -0.0026447 -0.00083502 0.0059258 -0.001118 0 0.00048678 0.0017927 -3.7207e-05 0.005636 -0.0075191 -0.00093153 -0.059086 0 0 0 0 0 0 0 0 0 0 0 0 0 0 0 0 0 0.00097246 0.013012 0.0074942 0.00704 0 0 0 0 0
1.9961 0.00027656 -0.0015033 0.012477 0.0011046 0 0.0030569 0.0097625 -0.00016477 0.0074232 -0.009642 -0.0048049 -0.037029 0 0 0 0 0 0 0 0 0 0 0 0 0 0 0 0 0 0.0051267 0.01627 0.0058407 0.0069997 0 0 0 0 0
2 0.0028249 -0.0014271 0.015483 0.0021665 0 0.004021 0.015496 -0.00043825 0.0072996 -0.007924 -0.0080808 -0.0092017 0 0 0 0 0 0 0 0 0 0 0 0 0 0 0 0 0 0.0057092 0.013968 0.0040972 0.0037762 0 0 0 0 0
2.0039 0.004236 -0.00032178 0.012277 0.0016278 0 0.0025641 0.016378 -0.00056448 0.0061139 -0.0041504 -0.0078997 0.0054764 0 0 0 0 0 0 0 0 0 0 0 0 0 0 0 0 0 0.0029397 0.0089022 0.0033243 0.00039702 0 0 0 0 0
2.0078 0.0045237 0.0014628 0.0045772 0.0006072 0 -1.4522e-05 0.011864 -0.00069811 0.0047843 -9.0338e-08 -0.0034043 0.0017641 0 0 0 0 0 0 0 0 0 0 0 0 0 0 0 0 0 -0.00095857 0.0043622 0.0032335 -0.0010534 0 0 0 0 0
2.0117 0.0042831 0.0029939 -0.0029225 9.1205e-05 0 -0.0014482 0.0039235 -0.0011428 0.0038535 0.0039098 0.0030677 -0.012821 0 0 0 0 0 0 0 0 0 0 0 0 0 0 0 0 0 -0.0035787 0.0018832 0.0028822 -0.0010988 0 0 0 0 0
2.0156 0.0040822 0.0033081 -0.0065349 -0.00023278 0 -0.00072332 -0.0037574 -0.001788 0.0032257 0.0072112 0.0075314 -0.028458 0 0 0 0 0 0 0 0 0 0 0 0 0 0 0 0 0 -0.0036502 0.00082085 0.0016947 -0.001587 0 0 0 0 0
2.0195 0.0039973 0.0020892 -0.0062127 -0.0012444 0 0.00094761 -0.0077912 -0.0020767 0.0021978 0.0087494 0.0074827 -0.039312 0 0 0 0 0 0 0 0 0 0 0 0 0 0 0 0 0 -0.00117 -0.00015774 -0.00025333 -0.0029981 0 0 0 0 0
2.0234 0.0036469 -4.6687e-05 -0.0044963 -0.0027769 0 0.0014509 -0.0072642 -0.0015622 -0.00010335 0.0071206 0.0038416 -0.041291 0 0 0 0 0 0 0 0 0 0 0 0 0 0 0 0 0 0.0030478 -0.0013685 -0.0026917 -0.0034342 0 0 0 0 0
2.0273 0.0025965 -0.0019042 -0.0033506 -0.0032979 0 -4.4811e-06 -0.0043912 -0.00035663 -0.003961 0.0024983 -3.9232e-05 -0.029426 0 0 0 0 0 0 0 0 0 0 0 0 0 0 0 0 0 0.0075837 -0.0020008 -0.0054891 -0.00062254 0 0 0 0 0
2.0313 0.0007357 -0.0024705 -0.0024334 -0.0015446 0 -0.0021157 -0.0028166 0.0010522 -0.0084517 -0.0024899 -0.0013268 -0.0023801 0 0 0 0 0 0 0 0 0 0 0 0 0 0 0 0 0 0.010453 -0.0016012 -0.0083298 0.0050546 0 0 0 0 0
2.0352 -0.0016364 -0.0015635 -0.00035697 0.0016786 0 -0.0029309 -0.0046716 0.0023106 -0.011604 -0.0044311 0.00010751 0.030523 0 0 0 0 0 0 0 0 0 0 0 0 0 0 0 0 0 0.0097082 -0.0012701 -0.010247 0.0098614 0 0 0 0 0
2.0391 -0.0039714 7.9757e-05 0.0029657 0.003793 0 -0.0018938 -0.0087741 0.0033504 -0.011524 -0.002174 0.0020982 0.051176 0 0 0 0 0 0 0 0 0 0 0 0 0 0 0 0 0 0.0047657 -0.002848 -0.0099096 0.0095291 0 0 0 0 0
2.043 -0.0056852 0.0013286 0.0058038 0.002842 0 -0.00029254 -0.011545 0.0040429 -0.0077927 0.001773 0.0024671 0.046148 0 0 0 0 0 0 0 0 0 0 0 0 0 0 0 0 0 -0.0025692 -0.0065996 -0.0067218 0.0031894 0 0 0 0 0
2.0469 -0.006323 0.0014226 0.0064369 -0.00045666 0 0.00027473 -0.009882 0.0039508 -0.0019688 0.0032292 0.00084298 0.019762 0 0 0 0 0 0 0 0 0 0 0 0 0 0 0 0 0 -0.0086755 -0.0098905 -0.0016577 -0.0053399 0 0 0 0 0
2.0508 -0.0056822 0.00043498 0.0050322 -0.0032788 0 -0.00034207 -0.003544 0.0026827 0.0034049 0.00011767 -0.0015068 -0.0075644 0 0 0 0 0 0 0 0 0 0 0 0 0 0 0 0 0 -0.010319 -0.0087821 0.003199 -0.010329 0 0 0 0 0
2.0547 -0.0038915 -0.00087558 0.0033262 -0.0034085 0 -0.00077539 0.0048351 0.00051609 0.0065935 -0.0055208 -0.0032127 -0.015851 0 0 0 0 0 0 0 0 0 0 0 0 0 0 0 0 0 -0.0068803 -0.0016013 0.006167 -0.0086299 0 0 0 0 0
2.0586 -0.0013815 -0.0016614 0.0025636 -0.0012993 0 0.00024667 0.011801 -0.0015517 0.0077433 -0.0092721 -0.0039134 -0.0014641 0 0 0 0 0 0 0 0 0 0 0 0 0 0 0 0 0 -0.00074884 0.0087705 0.0071045 -0.0020265 0 0 0 0 0
2.0625 0.0012787 -0.0015424 0.0021883 0.00062279 0 0.0024208 0.015223 -0.0025848 0.0082912 -0.0082569 -0.0039915 0.022513 0 0 0 0 0 0 0 0 0 0 0 0 0 0 0 0 0 0.0044386 0.016369 0.0070564 0.0043925 0 0 0 0 0
2.0664 0.0035796 -0.00071826 0.00079559 0.00056706 0 0.0040969 0.014895 -0.0025467 0.0092961 -0.0035449 -0.0036517 0.040196 0 0 0 0 0 0 0 0 0 0 0 0 0 0 0 0 0 0.0062257 0.01648 0.0068354 0.0061816 0 0 0 0 0
2.0703 0.0051638 0.00034424 -0.0018732 -0.0009202 0 0.0038902 0.01168 -0.0022161 0.010298 0.0010973 -0.0026302 0.045996 0 0 0 0 0 0 0 0 0 0 0 0 0 0 0 0 0 0.0045576 0.0091996 0.0060857 0.0024992 0 0 0 0 0
2.0742 0.0058083 0.0012747 -0.0043139 -0.0018489 0 0.0019463 0.0065524 -0.002204 0.0097833 0.0027836 -0.0008118 0.044844 0 0 0 0 0 0 0 0 0 0 0 0 0 0 0 0 0 0.0012228 -0.00082389 0.0038406 -0.003899 0 0 0 0 0
2.0781 0.0054253 0.0018856 -0.0047539 -0.0010955 0 -0.0003458 0.00051212 -0.0021846 0.0067537 0.0019654 0.0011957 0.042569 0 0 0 0 0 0 0 0 0 0 0 0 0 0 0 0 0 -0.0015596 -0.0080779 -4.2933e-05 -0.0089782 0 0 0 0 0
2.082 0.0041581 0.0020255 -0.0030188 0.00045996 0 -0.0017007 -0.004978 -0.0012912 0.0018424 0.0015528 0.0024351 0.039079 0 0 0 0 0 0 0 0 0 0 0 0 0 0 0 0 0 -0.0022027 -0.010016 -0.004164 -0.0099395 0 0 0 0 0
2.0859 0.0024496 0.001509 -0.00067435 0.0010749 0 -0.0019002 -0.0080826 0.00070024 -0.0030899 0.0037214 0.0025943 0.031259 0 0 0 0 0 0 0 0 0 0 0 0 0 0 0 0 0 -0.0001321 -0.0079815 -0.0064519 -0.0063831 0 0 0 0 0
2.0898 0.00088394 0.00030352 0.00059116 0.00011299 0 -0.0016002 -0.0076394 0.0027694 -0.006427 0.0075416 0.0024192 0.019893 0 0 0 0 0 0 0 0 0 0 0 0 0 0 0 0 0 0.004105 -0.0050821 -0.005879 -5.5949e-06 0 0 0 0 0
2.0938 -0.00018025 -0.0012216 0.00043974 -0.0013738 0 -0.001502 -0.0043492 0.0034546 -0.0079056 0.0096734 0.0029192 0.010744 0 0 0 0 0 0 0 0 0 0 0 0 0 0 0 0 0 0.0087962 -0.0034414 -0.0033967 0.0064617 0 0 0 0 0
2.0977 -0.00087381 -0.0023425 -0.00030392 -0.0019374 0 -0.0018455 -0.00081964 0.0023241 -0.0083941 0.007452 0.0041508 0.008283 0 0 0 0 0 0 0 0 0 0 0 0 0 0 0 0 0 0.011487 -0.0031842 -0.0012113 0.010457 0 0 0 0 0
2.1016 -0.0016665 -0.0024109 -0.00094716 -0.0012965 0 -0.0025066 -3.0784e-06 0.00055234 -0.0087215 0.0014939 0.004955 0.010261 0 0 0 0 0 0 0 0 0 0 0 0 0 0 0 0 0 0.010196 -0.0033521 -0.0010393 0.010628 0 0 0 0 0
2.1055 -0.0028658 -0.0013365 -0.0016065 -0.00044338 0 -0.0032314 -0.0029864 -8.7248e-05 -0.0087781 -0.0045836 0.0040589 0.010412 0 0 0 0 0 0 0 0 0 0 0 0 0 0 0 0 0 0.0048573 -0.0031727 -0.0028139 0.0073938 0 0 0 0 0
2.1094 -0.0042153 0.00031531 -0.0025572 -0.00036979 0 -0.0036418 -0.0078384 0.0011418 -0.0076915 -0.0071083 0.0014461 0.0064478 0 0 0 0 0 0 0 0 0 0 0 0 0 0 0 0 0 -0.0022655 -0.0023563 -0.0048143 0.0026776 0 0 0 0 0
2.1133 -0.0049981 0.001699 -0.0033195 -0.0010055 0 -0.0032341 -0.010602 0.0032707 -0.0047716 -0.005352 -0.0014553 0.0036996 0 0 0 0 0 0 0 0 0 0 0 0 0 0 0 0 0 -0.0078186 -0.00064048 -0.0049845 -0.0011888 0 0 0 0 0
2.1172 -0.0045755 0.0022056 -0.0028408 -0.0015266 0 -0.001725 -0.0079598 0.0044999 -0.00025948 -0.0019405 -0.0030052 0.0094975 0 0 0 0 0 0 0 0 0 0 0 0 0 0 0 0 0 -0.0094666 0.0023304 -0.0023953 -0.0027425 0 0 0 0 0
2.1211 -0.0028732 0.0017253 -0.00067406 -0.0014905 0 0.0004791 0.0002242 0.0036718 0.0047467 -0.00036283 -0.0027609 0.024162 0 0 0 0 0 0 0 0 0 0 0 0 0 0 0 0 0 -0.0072109 0.0063811 0.0021273 -0.0020173 0 0 0 0 0
2.125 -0.00040283 0.00057831 0.0022617 -0.0013562 0 0.0023463 0.010376 0.00098609 0.0089742 -0.0018703 -0.0016599 0.038654 0 0 0 0 0 0 0 0 0 0 0 0 0 0 0 0 0 -0.0029611 0.010234 0.006511 -0.00020088 0 0 0 0 0
2.1289 0.0021182 -0.00067713 0.0042849 -0.0018113 0 0.0030083 0.017228 -0.0024321 0.011588 -0.0045436 -0.00088376 0.041889 0 0 0 0 0 0 0 0 0 0 0 0 0 0 0 0 0 0.0010462 0.011948 0.0086818 0.001238 0 0 0 0 0
2.1328 0.0041304 -0.0013986 0.0042677 -0.0027941 0 0.002553 0.017102 -0.0053763 0.012297 -0.0052395 -0.00066139 0.030475 0 0 0 0 0 0 0 0 0 0 0 0 0 0 0 0 0 0.003535 0.010222 0.0077521 0.0012567 0 0 0 0 0
2.1367 0.0052974 -0.0010537 0.0022821 -0.0034181 0 0.0019032 0.010186 -0.0069991 0.011093 -0.0024509 -0.00024314 0.011434 0 0 0 0 0 0 0 0 0 0 0 0 0 0 0 0 0 0.0043448 0.0053804 0.004429 -0.00051312 0 0 0 0 0
2.1406 0.0053981 0.00044212 -0.00086059 -0.002893 0 0.0018084 0.00026284 -0.0068268 0.0080629 0.0026005 0.0010379 -0.0040803 0 0 0 0 0 0 0 0 0 0 0 0 0 0 0 0 0 0.0038582 -0.00091221 0.00041829 -0.0037737 0 0 0 0 0
2.1445 0.0043467 0.0024281 -0.0043 -0.0013923 0 0.0020257 -0.0077966 -0.0048524 0.0035051 0.0074013 0.002844 -0.009482 0 0 0 0 0 0 0 0 0 0 0 0 0 0 0 0 0 0.0026116 -0.0068414 -0.0027 -0.0075703 0 0 0 0 0
2.1484 0.0023929 0.0036462 -0.0071756 6.6631e-05 0 0.0016371 -0.010895 -0.0018247 -0.00181 0.010324 0.004065 -0.0062427 0 0 0 0 0 0 0 0 0 0 0 0 0 0 0 0 0 0.001376 -0.011316 -0.0042696 -0.010378 0 0 0 0 0
2.1523 0.00020398 0.002994 -0.0083439 0.00053109 0 0.00017402 -0.0090309 0.00080249 -0.0066317 0.011249 0.0039417 -0.00067762 0 0 0 0 0 0 0 0 0 0 0 0 0 0 0 0 0 0.0011675 -0.01381 -0.0045093 -0.010535 0 0 0 0 0
2.1563 -0.0014331 0.00043155 -0.0067313 -0.00015688 0 -0.0017356 -0.0045749 0.0016953 -0.0096797 0.010381 0.0028648 0.0015479 0 0 0 0 0 0 0 0 0 0 0 0 0 0 0 0 0 0.0026806 -0.013759 -0.0039034 -0.0070732 0 0 0 0 0
2.1602 -0.002137 -0.0027426 -0.0024221 -0.0014145 0 -0.0029588 -0.00046487 0.0007608 -0.010338 0.007207 0.0019839 -0.0014989 0 0 0 0 0 0 0 0 0 0 0 0 0 0 0 0 0 0.0054656 -0.010632 -0.0027877 -0.00054609 0 0 0 0 0
2.1641 -0.0021972 -0.0046423 0.0027124 -0.0024722 0 -0.0030114 0.001318 -0.00055885 -0.0090464 0.0013491 0.0019988 -0.0082934 0 0 0 0 0 0 0 0 0 0 0 0 0 0 0 0 0 0.007761 -0.0048992 -0.0014978 0.0067222 0 0 0 0 0
2.168 -0.0022655 -0.0040996 0.0059517 -0.002804 0 -0.0024452 0.00038027 -0.00038177 -0.0069681 -0.00557 0.0023577 -0.01564 0 0 0 0 0 0 0 0 0 0 0 0 0 0 0 0 0 0.0074625 0.0012402 -0.00062662 0.011389 0 0 0 0 0
2.1719 -0.0027052 -0.0015135 0.0057055 -0.0022291 0 -0.0020653 -0.0021652 0.0019186 -0.0050693 -0.0097633 0.0017159 -0.020364 0 0 0 0 0 0 0 0 0 0 0 0 0 0 0 0 0 0.0036542 0.0047186 -0.00072838 0.010759 0 0 0 0 0
2.1758 -0.0031891 0.0014458 0.0027057 -0.0009184 0 -0.0019727 -0.0042063 0.0049585 -0.0033546 -0.0081214 -0.00069496 -0.020579 0 0 0 0 0 0 0 0 0 0 0 0 0 0 0 0 0 -0.0024801 0.0039059 -0.0015707 0.0046359 0 0 0 0 0
2.1797 -0.002932 0.003042 -0.00075402 0.00057787 0 -0.0016037 -0.0035796 0.0063375 -0.0010074 -0.0017379 -0.0040367 -0.016329 0 0 0 0 0 0 0 0 0 0 0 0 0 0 0 0 0 -0.0081207 0.00044576 -0.0019003 -0.0038473 0 0 0 0 0
2.1836 -0.0013726 0.002645 -0.0027213 0.0015137 0 -0.00064912 0.00062509 0.004614 0.0025654 0.0039134 -0.0062062 -0.0090734 0 0 0 0 0 0 0 0 0 0 0 0 0 0 0 0 0 -0.010385 -0.0014556 -0.00042433 -0.0095134 0 0 0 0 0
2.1875 0.0012655 0.0010194 -0.0027684 0.0014655 0 0.00039907 0.00711 0.00056867 0.0067154 0.0034102 -0.0054354 -0.00019825 0 0 0 0 0 0 0 0 0 0 0 0 0 0 0 0 0 -0.0080188 0.0016633 0.0026711 -0.0083825 0 0 0 0 0
2.1914 0.0039895 -0.00038972 -0.0016109 0.00077235 0 0.0008663 0.012745 -0.00333 0.009648 -0.0032534 -0.0019059 0.0098881 0 0 0 0 0 0 0 0 0 0 0 0 0 0 0 0 0 -0.0021996 0.0091363 0.0053201 -0.00093327 0 0 0 0 0
2.1953 0.005613 -0.00055891 -7.538e-05 0.00030288 0 0.00090929 0.014437 -0.0048134 0.0097449 -0.0098652 0.0020421 0.02074 0 0 0 0 0 0 0 0 0 0 0 0 0 0 0 0 0 0.0040065 0.015855 0.0051455 0.0074057 0 0 0 0 0
2.1992 0.0054862 0.00043007 0.0012718 0.00058794 0 0.0014823 0.01124 -0.0035035 0.0069659 -0.0093487 0.0035201 0.02983 0 0 0 0 0 0 0 0 0 0 0 0 0 0 0 0 0 0.0073362 0.015882 0.0017744 0.0097854 0 0 0 0 0
2.2031 0.0038996 0.0015584 0.0017837 0.0011808 0 0.0030263 0.0049544 -0.0010784 0.0029365 -0.00064466 0.0014316 0.032133 0 0 0 0 0 0 0 0 0 0 0 0 0 0 0 0 0 0.0063081 0.0073674 -0.0024541 0.0033933 0 0 0 0 0
2.207 0.0019016 0.0017153 0.00073549 0.0010502 0 0.0044068 -0.0013793 0.0001707 -0.00047466 0.0096351 -0.0023749 0.022767 0 0 0 0 0 0 0 0 0 0 0 0 0 0 0 0 0 0.0022772 -0.0053851 -0.0044245 -0.0076172 0 0 0 0 0
2.2109 0.00061375 0.000595 -0.001849 -0.00025914 0 0.0036835 -0.0057381 -0.00077283 -0.0027422 0.012881 -0.0043514 0.00095533 0 0 0 0 0 0 0 0 0 0 0 0 0 0 0 0 0 -0.0013473 -0.014811 -0.0031716 -0.014822 0 0 0 0 0
2.2148 0.0004519 -0.0010236 -0.0045369 -0.0019071 0 0.00028021 -0.0081158 -0.0028043 -0.0048302 0.0064244 -0.0021754 -0.028031 0 0 0 0 0 0 0 0 0 0 0 0 0 0 0 0 0 -0.0014786 -0.015823 -0.00087747 -0.012287 0 0 0 0 0
2.2188 0.00080129 -0.0018712 -0.0052429 -0.0023563 0 -0.003768 -0.0095177 -0.003593 -0.0077168 -0.0038294 0.0030125 -0.054554 0 0 0 0 0 0 0 0 0 0 0 0 0 0 0 0 0 0.0022802 -0.0096396 -0.00074271 -0.0018116 0 0 0 0 0
2.2227 0.00047931 -0.0012507 -0.0030629 -0.00079944 0 -0.0052206 -0.01023 -0.0015747 -0.01083 -0.0087198 0.007202 -0.068618 0 0 0 0 0 0 0 0 0 0 0 0 0 0 0 0 0 0.0071967 -0.0023965 -0.0036655 0.008226 0 0 0 0 0
2.2266 -0.0012484 0.00028818 0.00073029 0.0019941 0 -0.0026605 -0.0092688 0.0025387 -0.012111 -0.0041696 0.0067876 -0.063974 0 0 0 0 0 0 0 0 0 0 0 0 0 0 0 0 0 0.009464 0.00026497 -0.0069978 0.0098555 0 0 0 0 0
2.2305 -0.0038731 0.0013094 0.0038418 0.004254 0 0.0018716 -0.0055528 0.0060605 -0.0097983 0.005239 0.0018429 -0.041233 0 0 0 0 0 0 0 0 0 0 0 0 0 0 0 0 0 0.0071962 -0.0021246 -0.00672 0.0023441 0 0 0 0 0
2.2344 -0.005816 0.00069586 0.0051983 0.0046174 0 0.0045172 0.00054014 0.0063655 -0.004208 0.010608 -0.0036535 -0.0092963 0 0 0 0 0 0 0 0 0 0 0 0 0 0 0 0 0 0.001875 -0.0050088 -0.0010795 -0.0072705 0 0 0 0 0
2.2383 -0.0055678 -0.0012981 0.0058119 0.0030294 0 0.0031082 0.0069353 0.0030715 0.0022421 0.0067251 -0.0051703 0.016625 0 0 0 0 0 0 0 0 0 0 0 0 0 0 0 0 0 -0.0029675 -0.0034504 0.0076231 -0.010489 0 0 0 0 0
2.2422 -0.0029063 -0.0031221 0.0072192 0.00047579 0 -0.00086165 0.011218 -0.0015124 0.006817 -0.0035952 -0.0017364 0.022007 0 0 0 0 0 0 0 0 0 0 0 0 0 0 0 0 0 -0.0046104 0.003123 0.014591 -0.0047911 0 0 0 0 0
2.2461 0.00087 -0.0031556 0.0092573 -0.0018988 0 -0.0037294 0.012224 -0.0041566 0.0083536 -0.012344 0.0030012 0.0026821 0 0 0 0 0 0 0 0 0 0 0 0 0 0 0 0 0 -0.0030339 0.010408 0.015907 0.0044646 0 0 0 0 0
2.25 0.0039258 -0.0010486 0.0098446 -0.0033526 0 -0.0030909 0.010426 -0.0032443 0.0076092 -0.013228 0.0039916 -0.030087 0 0 0 0 0 0 0 0 0 0 0 0 0 0 0 0 0 -0.00038428 0.013196 0.010929 0.0091482 0 0 0 0 0
2.2539 0.0052253 0.0019924 0.0072193 -0.0035557 0 0.00019847 0.0070608 0.00010242 0.0060757 -0.0064337 -0.00050505 -0.055583 0 0 0 0 0 0 0 0 0 0 0 0 0 0 0 0 0 0.0011335 0.0099279 0.0022656 0.0055147 0 0 0 0 0
2.2578 0.005053 0.0041704 0.0021841 -0.002532 0 0.0031975 0.0031855 0.0031953 0.0046794 0.0023429 -0.0070612 -0.058375 0 0 0 0 0 0 0 0 0 0 0 0 0 0 0 0 0 0.00084844 0.0036392 -0.0059898 -0.00305 0 0 0 0 0
2.2617 0.0043708 0.0043945 -0.0022806 -0.0008398 0 0.0037545 -0.00042376 0.0040585 0.0035381 0.0070059 -0.0099328 -0.040104 0 0 0 0 0 0 0 0 0 0 0 0 0 0 0 0 0 -0.00047913 -0.0011898 -0.01026 -0.0096532 0 0 0 0 0
2.2656 0.0037803 0.0028034 -0.0037875 0.0004133 0 0.0021679 -0.0028578 0.0027406 0.0025474 0.0056612 -0.0060905 -0.017044 0 0 0 0 0 0 0 0 0 0 0 0 0 0 0 0 0 -0.001781 -0.0025337 -0.0089232 -0.0099494 0 0 0 0 0
2.2695 0.0031355 0.00029729 -0.0027365 0.00021971 0 0.0003252 -0.0031619 0.00071931 0.0017303 0.0012958 0.0021484 -0.0045894 0 0 0 0 0 0 0 0 0 0 0 0 0 0 0 0 0 -0.0023947 -0.0018111 -0.0030743 -0.0050258 0 0 0 0 0
2.2734 0.0020513 -0.0022001 -0.00156 -0.0013499 0 -0.00034029 -0.0012134 -0.00064998 0.00089926 -0.0013397 0.0092024 -0.0029936 0 0 0 0 0 0 0 0 0 0 0 0 0 0 0 0 0 -0.0018877 -0.0015563 0.0036468 0.00081332 0 0 0 0 0
2.2773 0.00057534 -0.004011 -0.001926 -0.0029101 0 0.00011809 0.0015414 -0.00099797 -0.00067857 0.00023584 0.010936 0.0014425 0 0 0 0 0 0 0 0 0 0 0 0 0 0 0 0 0 0.00019328 -0.0026279 0.0067112 0.0043706 0 0 0 0 0
2.2813 -0.00079771 -0.0045535 -0.0030385 -0.0028375 0 0.00081268 0.0026346 -0.00055028 -0.0037709 0.0044013 0.0076393 0.020366 0 0 0 0 0 0 0 0 0 0 0 0 0 0 0 0 0 0.0038281 -0.0038156 0.0035287 0.0056419 0 0 0 0 0
2.2852 -0.0017411 -0.0033929 -0.0028531 -0.00082536 0 0.0011687 0.00036105 0.00061624 -0.0080729 0.0070029 0.0028621 0.048548 0 0 0 0 0 0 0 0 0 0 0 0 0 0 0 0 0 0.0077002 -0.0037977 -0.0043551 0.0062818 0 0 0 0 0
2.2891 -0.0025364 -0.00074052 -0.00069007 0.0016538 0 0.0012169 -0.0046159 0.002574 -0.011742 0.004972 -0.00025472 0.065931 0 0 0 0 0 0 0 0 0 0 0 0 0 0 0 0 0 0.0093162 -0.0028937 -0.0118 0.0068574 0 0 0 0 0
2.293 -0.0037257 0.0021704 0.0017963 0.0025883 0 0.0010536 -0.0093339 0.0048694 -0.012397 -0.00094162 -0.0014138 0.055718 0 0 0 0 0 0 0 0 0 0 0 0 0 0 0 0 0 0.0065899 -0.0025699 -0.013513 0.0060711 0 0 0 0 0
2.2969 -0.0053056 0.003579 0.0023794 0.0012276 0 0.00050601 -0.010404 0.0062414 -0.0089106 -0.0066949 -0.002342 0.021138 0 0 0 0 0 0 0 0 0 0 0 0 0 0 0 0 0 -0.0002402 -0.003375 -0.0078879 0.0025866 0 0 0 0 0
2.3008 -0.0063966 0.0024577 0.00073013 -0.0013306 0 -0.00046714 -0.0062879 0.0054006 -0.0024024 -0.0084961 -0.004178 -0.015832 0 0 0 0 0 0 0 0 0 0 0 0 0 0 0 0 0 -0.008181 -0.0037978 0.0019177 -0.0027751 0 0 0 0 0
2.3047 -0.0058685 -0.00053704 -0.0011674 -0.0032838 0 -0.0012885 0.0017206 0.0022181 0.0044733 -0.006313 -0.0060975 -0.033172 0 0 0 0 0 0 0 0 0 0 0 0 0 0 0 0 0 -0.013185 -0.0015105 0.010513 -0.0069731 0 0 0 0 0
2.3086 -0.0033739 -0.0034239 -0.0010674 -0.0037293 0 -0.0010663 0.01039 -0.0019299 0.0092354 -0.0039206 -0.0064691 -0.027397 0 0 0 0 0 0 0 0 0 0 0 0 0 0 0 0 0 -0.012722 0.0041529 0.014104 -0.0070361 0 0 0 0 0
2.3125 0.00022799 -0.0043671 0.0012676 -0.0031018 0 0.00045554 0.016487 -0.0050775 0.010802 -0.0050624 -0.0049345 -0.014741 0 0 0 0 0 0 0 0 0 0 0 0 0 0 0 0 0 -0.0072451 0.010966 0.012454 -0.0026135 0 0 0 0 0
2.3164 0.0034728 -0.0029713 0.0038941 -0.0022306 0 0.0023881 0.018324 -0.0059628 0.0094828 -0.0092492 -0.0029244 -0.014541 0 0 0 0 0 0 0 0 0 0 0 0 0 0 0 0 0 0.00034486 0.015064 0.0078917 0.0034674 0 0 0 0 0
2.3203 0.005322 -0.00030968 0.0045655 -0.0013294 0 0.0033373 0.016068 -0.0045649 0.0062781 -0.011577 -0.0020558 -0.030947 0 0 0 0 0 0 0 0 0 0 0 0 0 0 0 0 0 0.0064812 0.013566 0.0030322 0.0070661 0 0 0 0 0
2.3242 0.0056757 0.0021368 0.0026121 -0.00012593 0 0.0026131 0.010999 -0.0017265 0.0023846 -0.0072822 -0.0022942 -0.049706 0 0 0 0 0 0 0 0 0 0 0 0 0 0 0 0 0 0.0086294 0.0064363 -0.00052819 0.0055178 0 0 0 0 0
2.3281 0.0050469 0.0034762 -0.00084052 0.0011902 0 0.00077516 0.0045781 0.0013866 -0.0009183 0.0031573 -0.002002 -0.051989 0 0 0 0 0 0 0 0 0 0 0 0 0 0 0 0 0 0.006203 -0.0035429 -0.0020477 -0.0006146 0 0 0 0 0
2.332 0.0039178 0.0035161 -0.0040372 0.0016001 0 -0.00098045 -0.0019426 0.0034784 -0.0025615 0.013578 0.00015524 -0.031836 0 0 0 0 0 0 0 0 0 0 0 0 0 0 0 0 0 0.00076809 -0.012224 -0.0012261 -0.0078193 0 0 0 0 0
2.3359 0.002469 0.0022978 -0.0057317 0.00017978 0 -0.0018629 -0.0073501 0.0033428 -0.0024018 0.017155 0.0035458 -0.001691 0 0 0 0 0 0 0 0 0 0 0 0 0 0 0 0 0 -0.0044112 -0.01591 0.0014651 -0.011613 0 0 0 0 0
2.3398 0.00079149 -6.4072e-05 -0.0055125 -0.0026205 0 -0.0019211 -0.010329 0.00063124 -0.0016902 0.012187 0.0059806 0.017912 0 0 0 0 0 0 0 0 0 0 0 0 0 0 0 0 0 -0.0057528 -0.012942 0.0042995 -0.00908 0 0 0 0 0
2.3438 -0.00086788 -0.0029737 -0.0036773 -0.0049084 0 -0.0016695 -0.0099278 -0.0032825 -0.0024127 0.0030968 0.0057641 0.014797 0 0 0 0 0 0 0 0 0 0 0 0 0 0 0 0 0 -0.0015379 -0.0047668 0.0049134 -0.00068443 0 0 0 0 0
2.3477 -0.0022008 -0.0050895 -0.0011623 -0.0048452 0 -0.0015521 -0.0064915 -0.005581 -0.005643 -0.0040163 0.0032307 -0.0059722 0 0 0 0 0 0 0 0 0 0 0 0 0 0 0 0 0 0.0063487 0.0041635 0.0020554 0.0096122 0 0 0 0 0
2.3516 -0.0031172 -0.0049575 0.00066658 -0.0023256 0 -0.0017876 -0.0021548 -0.0039054 -0.010274 -0.0065023 0.00024153 -0.027019 0 0 0 0 0 0 0 0 0 0 0 0 0 0 0 0 0 0.012844 0.0083901 -0.0031072 0.01621 0 0 0 0 0
2.3555 -0.0037875 -0.0022533 0.00075786 0.00084484 0 -0.0024333 2.8998e-05 0.0014643 -0.013459 -0.0059821 -0.0016758 -0.032222 0 0 0 0 0 0 0 0 0 0 0 0 0 0 0 0 0 0.012756 0.0048971 -0.0076006 0.014965 0 0 0 0 0
2.3594 -0.0043362 0.0015905 -0.00072738 0.0024609 0 -0.0032727 -0.0018448 0.0073114 -0.012623 -0.0049762 -0.0025281 -0.017858 0 0 0 0 0 0 0 0 0 0 0 0 0 0 0 0 0 0.004583 -0.0041977 -0.0087855 0.0058497 0 0 0 0 0
2.3633 -0.0045495 0.0042191 -0.0023754 0.0016519 0 -0.0036474 -0.0067417 0.0097525 -0.0074314 -0.0039383 -0.0032837 0.0065586 0 0 0 0 0 0 0 0 0 0 0 0 0 0 0 0 0 -0.0078857 -0.012258 -0.0061118 -0.0065555 0 0 0 0 0
2.3672 -0.0039871 0.0040964 -0.0026897 -0.00071534 0 -0.0027546 -0.010875 0.0072625 -7.9451e-05 -0.002134 -0.0044149 0.026941 0 0 0 0 0 0 0 0 0 0 0 0 0 0 0 0 0 -0.017763 -0.012415 -0.0010892 -0.01542 0 0 0 0 0
2.3711 -0.0024242 0.0016277 -0.0014373 -0.0030618 0 -0.00044498 -0.010178 0.0017514 0.0062191 -0.00056657 -0.0053048 0.034936 0 0 0 0 0 0 0 0 0 0 0 0 0 0 0 0 0 -0.019607 -0.0027071 0.004049 -0.015712 0 0 0 0 0
2.375 -0.00016158 -0.0013062 0.00022628 -0.0043306 0 0.0022958 -0.0033713 -0.0032045 0.0092215 -0.0022941 -0.0051198 0.031804 0 0 0 0 0 0 0 0 0 0 0 0 0 0 0 0 0 -0.012942 0.011952 0.0074901 -0.007489 0 0 0 0 0
2.3789 0.0021136 -0.0028839 0.00096097 -0.004342 0 0.0039652 0.0067636 -0.0051968 0.0086496 -0.0087014 -0.0039998 0.02411 0 0 0 0 0 0 0 0 0 0 0 0 0 0 0 0 0 -0.0022425 0.022766 0.0081194 0.0038546 0 0 0 0 0
2.3828 0.003749 -0.0025305 0.00039772 -0.0033636 0 0.0038715 0.015015 -0.0043205 0.0057997 -0.015913 -0.003064 0.016605 0 0 0 0 0 0 0 0 0 0 0 0 0 0 0 0 0 0.0063145 0.022912 0.0055762 0.01083 0 0 0 0 0
2.3867 0.0044173 -0.00089485 -0.00097017 -0.0017308 0 0.0027788 0.017038 -0.0022365 0.002464 -0.01658 -0.0031363 0.0093923 0 0 0 0 0 0 0 0 0 0 0 0 0 0 0 0 0 0.0087372 0.01195 0.0007249 0.0087086 0 0 0 0 0
2.3906 0.0040991 0.00098432 -0.0027294 6.2837e-05 0 0.0020305 0.011892 -0.00044398 1.6293e-05 -0.006717 -0.0036307 0.0012494 0 0 0 0 0 0 0 0 0 0 0 0 0 0 0 0 0 0.005156 -0.0042064 -0.0040613 -0.0012311 0 0 0 0 0
2.3945 0.0029551 0.0023385 -0.004861 0.0012361 0 0.002025 0.0022348 0.00044492 -0.0010159 0.0090373 -0.0029674 -0.0058019 0 0 0 0 0 0 0 0 0 0 0 0 0 0 0 0 0 -0.00097526 -0.017312 -0.0059443 -0.012421 0 0 0 0 0
2.3984 0.0013065 0.0027225 -0.006938 0.0010889 0 0.001806 -0.0074805 0.00026658 -0.00099284 0.019934 -0.0002525 -0.0068615 0 0 0 0 0 0 0 0 0 0 0 0 0 0 0 0 0 -0.0053366 -0.021688 -0.003809 -0.017412 0 0 0 0 0
2.4023 -0.00035234 0.0018726 -0.0074829 -0.00033259 0 0.00035869 -0.013271 -0.0010731 -0.00089335 0.018066 0.0034763 0.00022984 0 0 0 0 0 0 0 0 0 0 0 0 0 0 0 0 0 -0.0051746 -0.016925 0.00038945 -0.012954 0 0 0 0 0
2.4063 -0.0015359 -0.00012997 -0.0049056 -0.002051 0 -0.0018424 -0.013133 -0.0031881 -0.0017117 0.0054704 0.005816 0.010399 0 0 0 0 0 0 0 0 0 0 0 0 0 0 0 0 0 -0.000552 -0.00728 0.0029295 -0.002078 0 0 0 0 0
2.4102 -0.0021145 -0.0025478 0.00053307 -0.0028405 0 -0.0029804 -0.007562 -0.0047803 -0.0037145 -0.007642 0.0049892 0.014162 0 0 0 0 0 0 0 0 0 0 0 0 0 0 0 0 0 0.0059162 0.0012737 0.0015697 0.0083351 0 0 0 0 0
2.4141 -0.0024518 -0.0041351 0.0060233 -0.0022133 0 -0.0018315 0.000707 -0.0043106 -0.0060704 -0.011952 0.0014542 0.0063015 0 0 0 0 0 0 0 0 0 0 0 0 0 0 0 0 0 0.010549 0.0044587 -0.0022648 0.012577 0 0 0 0 0
2.418 -0.003045 -0.0039265 0.0081382 -0.00076897 0 0.00061658 0.0077541 -0.0015052 -0.0072589 -0.0067353 -0.0023552 -0.0081194 0 0 0 0 0 0 0 0 0 0 0 0 0 0 0 0 0 0.010576 0.001822 -0.0046664 0.0097898 0 0 0 0 0
2.4219 -0.0039247 -0.0020325 0.0058441 0.00038776 0 0.0018765 0.010315 0.0019637 -0.0060658 0.00079584 -0.0039508 -0.017229 0 0 0 0 0 0 0 0 0 0 0 0 0 0 0 0 0 0.0055983 -0.0034051 -0.0028349 0.0036274 0 0 0 0 0
2.4258 -0.0044428 0.00037686 0.0014762 0.00052969 0 0.00050236 0.0076943 0.0037144 -0.002438 0.0030466 -0.0027252 -0.01275 0 0 0 0 0 0 0 0 0 0 0 0 0 0 0 0 0 -0.0022627 -0.0066003 0.0023677 -0.0013375 0 0 0 0 0
2.4297 -0.0037767 0.0019678 -0.0015243 -0.00032269 0 -0.0022225 0.0023565 0.0027949 0.0024215 -0.0013659 -0.0003215 0.0025294 0 0 0 0 0 0 0 0 0 0 0 0 0 0 0 0 0 -0.0095808 -0.0048226 0.0072938 -0.0030899 0 0 0 0 0
2.4336 -0.001725 0.0022009 -0.0018291 -0.0016852 0 -0.0034035 -0.0016186 0.00051879 0.0067092 -0.0078681 0.00076737 0.017349 0 0 0 0 0 0 0 0 0 0 0 0 0 0 0 0 0 -0.013374 0.0013641 0.0087523 -0.0026898 0 0 0 0 0
2.4375 0.0010023 0.0015071 -0.0010101 -0.0030352 0 -0.0014174 -0.0013756 -0.00092927 0.0088994 -0.011458 -0.00081411 0.021749 0 0 0 0 0 0 0 0 0 0 0 0 0 0 0 0 0 -0.012359 0.0085864 0.0063855 -0.0020216 0 0 0 0 0
2.4414 0.0033188 0.00067164 -0.0011993 -0.003946 0 0.0024434 0.0027174 -0.00063702 0.0083476 -0.011116 -0.0042275 0.014475 0 0 0 0 0 0 0 0 0 0 0 0 0 0 0 0 0 -0.0072401 0.013222 0.0022418 -0.0015147 0 0 0 0 0
2.4453 0.0045987 0.00016306 -0.0024314 -0.0040565 0 0.0052603 0.0074832 0.00040968 0.0054665 -0.0090996 -0.0070246 0.0018951 0 0 0 0 0 0 0 0 0 0 0 0 0 0 0 0 0 -0.00026643 0.013666 -0.001357 -0.00019524 0 0 0 0 0
2.4492 0.0049872 2.1028e-05 -0.0027477 -0.0032165 0 0.0052651 0.0093326 0.00072355 0.0015365 -0.0071751 -0.0068866 -0.0086776 0 0 0 0 0 0 0 0 0 0 0 0 0 0 0 0 0 0.0055799 0.010559 -0.0032262 0.0023079 0 0 0 0 0
2.4531 0.0049448 0.00017691 -0.0008242 -0.0017525 0 0.0031745 0.0066591 -7.9659e-06 -0.0018185 -0.0046486 -0.0032781 -0.013797 0 0 0 0 0 0 0 0 0 0 0 0 0 0 0 0 0 0.0077128 0.0052834 -0.0031237 0.0043617 0 0 0 0 0
2.457 0.0046031 0.00064714 0.0021294 -0.0004075 0 0.00092711 0.00055336 -0.00084094 -0.0034129 -0.00011828 0.0021226 -0.013447 0 0 0 0 0 0 0 0 0 0 0 0 0 0 0 0 0 0.0052916 -0.0013109 -0.0011787 0.003434 0 0 0 0 0
2.4609 0.0036591 0.0013589 0.0035869 0.00023729 0 -0.00043301 -0.0062125 -0.00092757 -0.0031802 0.0057469 0.0065197 -0.0085703 0 0 0 0 0 0 0 0 0 0 0 0 0 0 0 0 0 0.00011573 -0.0085634 0.0018288 -0.0011746 0 0 0 0 0
2.4648 0.001874 0.0019427 0.002656 0.00034993 0 -0.0012869 -0.010767 -0.00047215 -0.0022182 0.010003 0.0078594 -0.0007834 0 0 0 0 0 0 0 0 0 0 0 0 0 0 0 0 0 -0.0039853 -0.014749 0.0039819 -0.0068158 0 0 0 0 0
2.4688 -0.00045296 0.001897 0.0012007 0.0007204 0 -0.0021077 -0.011296 -0.00015298 -0.0019916 0.01005 0.0061146 0.0063822 0 0 0 0 0 0 0 0 0 0 0 0 0 0 0 0 0 -0.0035175 -0.01698 0.0031093 -0.0090855 0 0 0 0 0
2.4727 -0.0026029 0.0010283 0.0016565 0.0018751 0 -0.0022924 -0.0076249 3.9775e-05 -0.0031929 0.0060382 0.0030456 0.008733 0 0 0 0 0 0 0 0 0 0 0 0 0 0 0 0 0 0.0019522 -0.013185 -0.00099722 -0.0054207 0 0 0 0 0
2.4766 -0.00401 -0.00032629 0.0040261 0.0033014 0 -0.00085037 -0.0013758 0.00082549 -0.005151 0.00050351 0.00067113 0.005796 0 0 0 0 0 0 0 0 0 0 0 0 0 0 0 0 0 0.0089837 -0.004562 -0.005359 0.0024597 0 0 0 0 0
2.4805 -0.0046363 -0.0015576 0.0056591 0.0037001 0 0.0018759 0.0045403 0.0023579 -0.0062797 -0.0040153 -0.00025713 0.0031638 0 0 0 0 0 0 0 0 0 0 0 0 0 0 0 0 0 0.012455 0.0042296 -0.0056755 0.0095314 0 0 0 0 0
2.4844 -0.0047621 -0.0022258 0.0042508 0.0021771 0 0.0038196 0.0073668 0.0034039 -0.0051995 -0.006645 -0.00051296 0.0079008 0 0 0 0 0 0 0 0 0 0 0 0 0 0 0 0 0 0.0093179 0.0080728 -0.00022413 0.011134 0 0 0 0 0
2.4883 -0.0045058 -0.0022135 0.00066875 -0.00075071 0 0.0030513 0.0062913 0.0024034 -0.0016686 -0.007724 -0.0012886 0.019922 0 0 0 0 0 0 0 0 0 0 0 0 0 0 0 0 0 0.0009393 0.0053891 0.0079571 0.0063324 0 0 0 0 0
2.4922 -0.0036785 -0.0015401 -0.001737 -0.0033793 0 1.8668e-05 0.0031371 -0.00053655 0.0032658 -0.007481 -0.0028837 0.028804 0 0 0 0 0 0 0 0 0 0 0 0 0 0 0 0 0 -0.0079056 -0.00042506 0.013198 -0.0016223 0 0 0 0 0
2.4961 -0.0021334 -0.0002394 -0.00071287 -0.0041378 0 -0.0024803 0.0010243 -0.0031687 0.00783 -0.0057692 -0.0044661 0.0217 0 0 0 0 0 0 0 0 0 0 0 0 0 0 0 0 0 -0.012477 -0.0036448 0.011971 -0.0078198 0 0 0 0 0
2.5 -0.00014284 0.0014373 0.002402 -0.002808 0 -0.0018866 0.0018783 -0.0031428 0.010355 -0.0029706 -0.0050291 -0.0036552 0 0 0 0 0 0 0 0 0 0 0 0 0 0 0 0 0 -0.011108 -0.00086202 0.0057972 -0.0090393 0 0 0 0 0
2.5039 0.0017059 0.0027915 0.0040638 -0.00058076 0 0.0015615 0.0049461 -0.00056475 0.010003 -0.00047372 -0.0044333 -0.033893 0 0 0 0 0 0 0 0 0 0 0 0 0 0 0 0 0 -0.00564 0.0062619 -0.00049244 -0.0054997 0 0 0 0 0
2.5078 0.0030088 0.0029287 0.0022428 0.00097769 0 0.004991 0.0076564 0.0018471 0.0071623 0.00029759 -0.0034061 -0.049372 0 0 0 0 0 0 0 0 0 0 0 0 0 0 0 0 0 0.00050227 0.012382 -0.0032038 -0.00015418 0 0 0 0 0
2.5117 0.0038482 0.0014845 -0.0016329 0.0010376 0 0.0055953 0.0078876 0.0014576 0.0032823 -0.00067436 -0.0025829 -0.040137 0 0 0 0 0 0 0 0 0 0 0 0 0 0 0 0 0 0.0046036 0.0127 -0.0024993 0.0035279 0 0 0 0 0
2.5156 0.0045137 -0.00086496 -0.0044973 -0.00017501 0 0.0030574 0.0053881 -0.0015269 2.6924e-05 -0.0018425 -0.001761 -0.01364 0 0 0 0 0 0 0 0 0 0 0 0 0 0 0 0 0 0.0056801 0.0065217 -0.0011082 0.0036522 0 0 0 0 0
2.5195 0.0049571 -0.0027586 -0.0049614 -0.001827 0 -0.00062981 0.0011967 -0.0042519 -0.0018794 -0.0015366 -0.00026518 0.012597 0 0 0 0 0 0 0 0 0 0 0 0 0 0 0 0 0 0.0042117 -0.0025265 -0.0010741 0.00072966 0 0 0 0 0
2.5234 0.0046502 -0.0031812 -0.0043562 -0.0030501 0 -0.0033579 -0.0038072 -0.0041671 -0.0032075 0.00052291 0.0020021 0.02549 0 0 0 0 0 0 0 0 0 0 0 0 0 0 0 0 0 0.0015278 -0.0094071 -0.0022184 -0.0029282 0 0 0 0 0
2.5273 0.0030933 -0.002226 -0.0045598 -0.0031952 0 -0.0045579 -0.0092675 -0.0014971 -0.0054778 0.0031695 0.0041165 0.024278 0 0 0 0 0 0 0 0 0 0 0 0 0 0 0 0 0 -0.00064365 -0.011154 -0.0034341 -0.0047022 0 0 0 0 0
2.5313 0.00046789 -0.00087562 -0.0053814 -0.0019089 0 -0.0048127 -0.014272 0.0013909 -0.0093254 0.0049927 0.0049271 0.016333 0 0 0 0 0 0 0 0 0 0 0 0 0 0 0 0 0 -0.00076089 -0.0083604 -0.0045019 -0.0032035 0 0 0 0 0
2.5352 -0.0022872 -7.6944e-05 -0.0046063 0.0006595 0 -0.0044714 -0.016559 0.0027708 -0.013429 0.0053214 0.0042571 0.0080232 0 0 0 0 0 0 0 0 0 0 0 0 0 0 0 0 0 0.0016134 -0.0039711 -0.0059079 0.00094423 0 0 0 0 0
2.5391 -0.0041157 -5.6417e-05 -0.00057301 0.0036142 0 -0.0032428 -0.013708 0.0031673 -0.015187 0.0041353 0.0031052 0.00087845 0 0 0 0 0 0 0 0 0 0 0 0 0 0 0 0 0 0.0051954 -0.00071275 -0.0071274 0.0055201 0 0 0 0 0
2.543 -0.0045942 -0.00044354 0.0057261 0.005493 0 -0.001133 -0.0056594 0.0040376 -0.012736 0.0015499 0.0025214 -0.0050155 0 0 0 0 0 0 0 0 0 0 0 0 0 0 0 0 0 0.0075641 0.00076758 -0.0061172 0.0081042 0 0 0 0 0
2.5469 -0.0040857 -0.00083825 0.011313 0.0050803 0 0.00083519 0.0040926 0.0053751 -0.0065239 -0.0021191 0.0023934 -0.007421 0 0 0 0 0 0 0 0 0 0 0 0 0 0 0 0 0 0.0068464 0.0018243 -0.0013439 0.0075827 0 0 0 0 0
2.5508 -0.0032259 -0.0010793 0.013738 0.0023694 0 0.0014171 0.010453 0.0053813 0.0010158 -0.0058399 0.0015878 -0.0041151 0 0 0 0 0 0 0 0 0 0 0 0 0 0 0 0 0 0.0031443 0.0041184 0.0057501 0.00472 0 0 0 0 0
2.5547 -0.0023246 -0.0010282 0.012672 -0.0011845 0 0.00064843 0.010558 0.0027692 0.0072961 -0.0079665 -0.00061121 0.0020269 0 0 0 0 0 0 0 0 0 0 0 0 0 0 0 0 0 -0.0016291 0.0077916 0.011064 0.0013784 0 0 0 0 0
2.5586 -0.0012601 -0.00040104 0.0092895 -0.003524 0 6.0334e-05 0.0060847 -0.0011083 0.011115 -0.0073747 -0.0033877 0.0029641 0 0 0 0 0 0 0 0 0 0 0 0 0 0 0 0 0 -0.0053296 0.01102 0.011279 -0.00098959 0 0 0 0 0
2.5625 0.00015049 0.000903 0.0047823 -0.0034216 0 0.0010175 0.0018474 -0.0031443 0.012601 -0.0045756 -0.0049883 -0.0070191 0 0 0 0 0 0 0 0 0 0 0 0 0 0 0 0 0 -0.0070111 0.01135 0.00705 -0.0023248 0 0 0 0 0
2.5664 0.0018036 0.0023158 -4.7995e-05 -0.001379 0 0.0029759 0.0018677 -0.0017125 0.012096 -0.0014577 -0.004497 -0.023406 0 0 0 0 0 0 0 0 0 0 0 0 0 0 0 0 0 -0.0069288 0.0077773 0.002455 -0.0035766 0 0 0 0 0
2.5703 0.0033493 0.0027432 -0.0041081 0.00075006 0 0.0038382 0.0062965 0.0013625 0.0095652 0.00025704 -0.0028133 -0.032518 0 0 0 0 0 0 0 0 0 0 0 0 0 0 0 0 0 -0.0055062 0.001842 0.0010766 -0.0053196 0 0 0 0 0
2.5742 0.0044825 0.0015087 -0.0058742 0.0011515 0 0.0022608 0.011566 0.0025304 0.0052237 0.00029289 -0.0016305 -0.022381 0 0 0 0 0 0 0 0 0 0 0 0 0 0 0 0 0 -0.002755 -0.003277 0.0027424 -0.0067319 0 0 0 0 0
2.5781 0.0050847 -0.00077895 -0.0046048 -0.00061394 0 -0.00062396 0.013225 0.00024419 0.00033735 -0.00037979 -0.0014819 0.0061294 0 0 0 0 0 0 0 0 0 0 0 0 0 0 0 0 0 0.0011043 -0.0050631 0.0042137 -0.0060871 0 0 0 0 0
2.582 0.0050802 -0.002495 -0.0015503 -0.0033487 0 -0.0021603 0.0089887 -0.0033445 -0.0032123 -0.00071372 -0.0011276 0.038383 0 0 0 0 0 0 0 0 0 0 0 0 0 0 0 0 0 0.0047732 -0.0035295 0.0028481 -0.0025201 0 0 0 0 0
2.5859 0.0042774 -0.0023802 0.00070303 -0.0051873 0 -0.00093494 8.3295e-06 -0.0045983 -0.0045268 -0.00027406 0.00084484 0.05636 0 0 0 0 0 0 0 0 0 0 0 0 0 0 0 0 0 0.0062485 -0.001109 -0.00079759 0.0025669 0 0 0 0 0
2.5898 0.0025057 -0.00074692 0.00053173 -0.0049945 0 0.0016292 -0.0099041 -0.0021131 -0.0047241 0.0010342 0.00393 0.05126 0 0 0 0 0 0 0 0 0 0 0 0 0 0 0 0 0 0.0045282 -0.00062712 -0.0039934 0.0060768 0 0 0 0 0
2.5938 -3.3629e-05 0.00076014 -0.0011901 -0.00309 0 0.0026444 -0.016276 0.0020303 -0.005977 0.0032295 0.0056725 0.02832 0 0 0 0 0 0 0 0 0 0 0 0 0 0 0 0 0 0.00093836 -0.0029936 -0.0049377 0.0056924 0 0 0 0 0
2.5977 -0.0026225 0.00070275 -0.0021525 -0.00079417 0 0.00066597 -0.016261 0.0046263 -0.0092468 0.0056943 0.0041105 0.0015286 0 0 0 0 0 0 0 0 0 0 0 0 0 0 0 0 0 -0.0016233 -0.0064538 -0.004327 0.002188 0 0 0 0 0
2.6016 -0.0043691 -0.00080512 -0.0011991 0.00072321 0 -0.0029235 -0.010326 0.0045451 -0.012994 0.00662 0.00019826 -0.01602 0 0 0 0 0 0 0 0 0 0 0 0 0 0 0 0 0 -0.0011767 -0.0079389 -0.0039154 -0.00078491 0 0 0 0 0
2.6055 -0.0048136 -0.0022683 0.00046558 0.0012612 0 -0.0053771 -0.0022762 0.0033583 -0.014311 0.0039933 -0.0026649 -0.018931 0 0 0 0 0 0 0 0 0 0 0 0 0 0 0 0 0 0.0014372 -0.0053966 -0.0041433 0.00024993 0 0 0 0 0
2.6094 -0.0042469 -0.0022858 0.00083234 0.0014145 0 -0.0051603 0.0029928 0.0030961 -0.01143 -0.0020602 -0.0019592 -0.010436 0 0 0 0 0 0 0 0 0 0 0 0 0 0 0 0 0 0.0032027 0.00068352 -0.0037325 0.0051717 0 0 0 0 0
2.6133 -0.0034159 -0.00083963 -0.00042012 0.0016993 0 -0.0029622 0.0029736 0.0039581 -0.0051742 -0.0081234 0.0010779 0.0011802 0 0 0 0 0 0 0 0 0 0 0 0 0 0 0 0 0 0.0016362 0.0076089 -0.001525 0.0097528 0 0 0 0 0
2.6172 -0.0028518 0.0008052 -0.0014511 0.0019132 0 -0.00047465 -0.00043368 0.0044596 0.0019459 -0.0097395 0.0022714 0.0078119 0 0 0 0 0 0 0 0 0 0 0 0 0 0 0 0 0 -0.0029717 0.012316 0.001862 0.0090301 0 0 0 0 0
2.6211 -0.0024194 0.001344 -0.00042004 0.0013831 0 0.001293 -0.0024777 0.0034412 0.0077698 -0.0057307 -0.0013742 0.0059491 0 0 0 0 0 0 0 0 0 0 0 0 0 0 0 0 0 -0.0078185 0.013312 0.0045738 0.0018899 0 0 0 0 0
2.625 -0.001492 0.0005263 0.0021894 -0.00017873 0 0.0023143 0.00020502 0.0013762 0.011534 -0.00017427 -0.0082659 -0.001731 0 0 0 0 0 0 0 0 0 0 0 0 0 0 0 0 0 -0.0099357 0.011379 0.0054463 -0.007328 0 0 0 0 0
2.6289 0.00039311 -0.00083127 0.0037873 -0.0021296 0 0.0026583 0.0063807 -0.0003783 0.013218 0.0008919 -0.01316 -0.0087195 0 0 0 0 0 0 0 0 0 0 0 0 0 0 0 0 0 -0.0083484 0.0086196 0.0048893 -0.012047 0 0 0 0 0
2.6328 0.0029615 -0.0016703 0.0022525 -0.003279 0 0.0020466 0.011189 -0.0011282 0.01254 -0.0044197 -0.011857 -0.0096815 0 0 0 0 0 0 0 0 0 0 0 0 0 0 0 0 0 -0.0043027 0.0066511 0.0037851 -0.0089718 0 0 0 0 0
2.6367 0.0052006 -0.0014455 -0.00195 -0.0028667 0 0.00057632 0.010546 -0.0012123 0.0091343 -0.011083 -0.0051878 -0.0043658 0 0 0 0 0 0 0 0 0 0 0 0 0 0 0 0 0 0.0001161 0.0053381 0.0020744 -0.0010417 0 0 0 0 0
2.6406 0.0059648 -0.00028591 -0.0062971 -0.0012036 0 -0.00057769 0.0047957 -0.0010436 0.0036856 -0.011321 0.0016628 0.0028228 0 0 0 0 0 0 0 0 0 0 0 0 0 0 0 0 0 0.0033401 0.0031171 -0.00092503 0.0049471 0 0 0 0 0
2.6445 0.0047445 0.0012271 -0.0085618 0.00060776 0 7.9982e-05 -0.0018781 -0.00044681 -0.0016775 -0.0023021 0.0039061 0.0069781 0 0 0 0 0 0 0 0 0 0 0 0 0 0 0 0 0 0.0046433 -0.0013017 -0.0047872 0.004096 0 0 0 0 0
2.6484 0.0020386 0.0022866 -0.0083503 0.0015485 0 0.0026046 -0.0054676 0.00069336 -0.0047158 0.010231 0.0013867 0.0065144 0 0 0 0 0 0 0 0 0 0 0 0 0 0 0 0 0 0.0038775 -0.0072746 -0.0072436 -0.0024952 0 0 0 0 0
2.6523 -0.00094286 0.0021024 -0.0065061 0.0013343 0 0.0049633 -0.0053801 0.0015449 -0.0049925 0.016551 -0.0017146 0.0033624 0 0 0 0 0 0 0 0 0 0 0 0 0 0 0 0 0 0.0015035 -0.01215 -0.0059118 -0.0088028 0 0 0 0 0
2.6563 -0.0030269 0.00036594 -0.0036921 0.00037844 0 0.0047156 -0.003834 0.00087584 -0.0042609 0.011749 -0.0012312 0.00031504 0 0 0 0 0 0 0 0 0 0 0 0 0 0 0 0 0 -0.0011289 -0.013071 -0.0009271 -0.0090286 0 0 0 0 0
2.6602 -0.0037418 -0.0022601 -0.00012636 -0.00067219 0 0.0015518 -0.00267 -0.0012008 -0.0047048 0.00027054 0.0029445 -0.0011377 0 0 0 0 0 0 0 0 0 0 0 0 0 0 0 0 0 -0.0021519 -0.0092607 0.0045256 -0.0022725 0 0 0 0 0
2.6641 -0.003443 -0.0042404 0.0034536 -0.0012983 0 -0.002089 -0.0015087 -0.0025356 -0.0067476 -0.0083406 0.0069429 -0.00081142 0 0 0 0 0 0 0 0 0 0 0 0 0 0 0 0 0 -0.00054916 -0.0028039 0.0067356 0.0070773 0 0 0 0 0
2.668 -0.0028696 -0.0041373 0.0053893 -0.0012015 0 -0.0032458 0.00075478 -0.00079015 -0.0086675 -0.0083429 0.0067522 0.00084224 0 0 0 0 0 0 0 0 0 0 0 0 0 0 0 0 0 0.0025601 0.0028571 0.0046629 0.013087 0 0 0 0 0
2.6719 -0.0025316 -0.0017961 0.004379 -0.00036387 0 -0.001313 0.0033396 0.0037537 -0.0083452 -0.0026568 0.001917 0.0024053 0 0 0 0 0 0 0 0 0 0 0 0 0 0 0 0 0 0.004283 0.0054758 0.00062938 0.012646 0 0 0 0 0
2.6758 -0.0024091 0.0013813 0.0011656 0.00079795 0 0.0014615 0.0035534 0.0076952 -0.0052478 0.00081494 -0.0042889 0.0012771 0 0 0 0 0 0 0 0 0 0 0 0 0 0 0 0 0 0.0021423 0.0054296 -0.0020168 0.007021 0 0 0 0 0
2.6797 -0.0021244 0.0034843 -0.0016075 0.0014608 0 0.0023724 -4.8372e-05 0.0074671 -0.00068901 -0.0026254 -0.0079561 -0.0042197 0 0 0 0 0 0 0 0 0 0 0 0 0 0 0 0 0 -0.0036769 0.004889 -0.0016899 4.6926e-05 0 0 0 0 0
2.6836 -0.0013345 0.0035737 -0.0017074 0.00089592 0 0.00094951 -0.0048803 0.0029706 0.0035776 -0.010015 -0.007688 -0.011464 0 0 0 0 0 0 0 0 0 0 0 0 0 0 0 0 0 -0.010153 0.0056536 0.00085163 -0.004883 0 0 0 0 0
2.6875 3.3113e-05 0.0022311 0.00052263 -0.00082232 0 -0.00087615 -0.0057086 -0.0020558 0.0066595 -0.01411 -0.005047 -0.013582 0 0 0 0 0 0 0 0 0 0 0 0 0 0 0 0 0 -0.013629 0.007679 0.0040491 -0.0065402 0 0 0 0 0
2.6914 0.0018236 0.00074958 0.0025749 -0.0026356 0 -0.0010938 0.00039155 -0.003613 0.0084262 -0.010763 -0.0024757 -0.0054609 0 0 0 0 0 0 0 0 0 0 0 0 0 0 0 0 0 -0.012447 0.0094586 0.0069377 -0.0055771 0 0 0 0 0
2.6953 0.003784 -9.19e-05 0.0024271 -0.0032408 0 0.00029485 0.010366 -0.0013324 0.0086088 -0.0028003 -0.0010999 0.0091267 0 0 0 0 0 0 0 0 0 0 0 0 0 0 0 0 0 -0.0077422 0.0095795 0.008913 -0.0032735 0 0 0 0 0
2.6992 0.0055591 -0.00040729 0.00055712 -0.0021879 0 0.0016399 0.01693 0.0014392 0.0066185 0.0031324 -0.00036849 0.018041 0 0 0 0 0 0 0 0 0 0 0 0 0 0 0 0 0 -0.0020121 0.007812 0.0088766 -0.00065838 0 0 0 0 0
2.7031 0.006608 -0.00053702 -0.00086241 -0.00026791 0 0.0017563 0.014554 0.0014171 0.0024893 0.0031853 0.00067546 0.011352 0 0 0 0 0 0 0 0 0 0 0 0 0 0 0 0 0 0.0028397 0.0048535 0.0056357 0.0015565 0 0 0 0 0
2.707 0.0063066 -0.00033391 -0.00058316 0.0012396 0 0.0011738 0.0041647 -0.0011145 -0.0023294 -0.00027853 0.0021543 -0.0073266 0 0 0 0 0 0 0 0 0 0 0 0 0 0 0 0 0 0.0061054 0.0013476 -0.00042441 0.0026992 0 0 0 0 0
2.7109 0.004346 0.00063629 0.00032362 0.001708 0 0.0011508 -0.0078136 -0.0028444 -0.0056552 -0.0015268 0.0033264 -0.021598 0 0 0 0 0 0 0 0 0 0 0 0 0 0 0 0 0 0.0074693 -0.0025699 -0.006503 0.0021318 0 0 0 0 0
2.7148 0.0011433 0.0022173 -0.00012291 0.0015293 0 0.001855 -0.014863 -0.0012981 -0.0063269 0.0026019 0.0034754 -0.016975 0 0 0 0 0 0 0 0 0 0 0 0 0 0 0 0 0 0.0063599 -0.00674 -0.0090034 -0.00031186 0 0 0 0 0
2.7188 -0.0021836 0.0032742 -0.0022665 0.0014114 0 0.0020627 -0.014983 0.00233 -0.0051891 0.0095029 0.0026363 0.0042221 0 0 0 0 0 0 0 0 0 0 0 0 0 0 0 0 0 0.0026343 -0.010212 -0.0064546 -0.0037777 0 0 0 0 0
2.7227 -0.0044111 0.0024948 -0.0041014 0.0015069 0 0.00079187 -0.01064 0.0044694 -0.0041389 0.013177 0.001524 0.023961 0 0 0 0 0 0 0 0 0 0 0 0 0 0 0 0 0 -0.0021523 -0.011293 -0.00081232 -0.0063032 0 0 0 0 0
2.7266 -0.0049635 -0.0002854 -0.0032754 0.0014052 0 -0.001158 -0.0051907 0.0030713 -0.0041804 0.0096569 0.00091173 0.026184 0 0 0 0 0 0 0 0 0 0 0 0 0 0 0 0 0 -0.0048078 -0.0086259 0.0042743 -0.0056243 0 0 0 0 0
2.7305 -0.0042065 -0.0036078 0.00035618 0.00092031 0 -0.0017696 -4.9979e-05 -0.00020479 -0.0045488 0.00044498 0.0010642 0.013419 0 0 0 0 0 0 0 0 0 0 0 0 0 0 0 0 0 -0.0026929 -0.0024564 0.0064677 -0.00073624 0 0 0 0 0
2.7344 -0.0030369 -0.0053644 0.0043702 0.00058613 0 -9.6798e-06 0.0048295 -0.0017997 -0.0037691 -0.0088371 0.0015718 0.0041969 0 0 0 0 0 0 0 0 0 0 0 0 0 0 0 0 0 0.003568 0.004998 0.0060398 0.0067416 0 0 0 0 0
2.7383 -0.0021405 -0.0043842 0.0059485 0.0010959 0 0.0028069 0.0087804 4.2275e-05 -0.0013634 -0.012995 0.0016006 0.012805 0 0 0 0 0 0 0 0 0 0 0 0 0 0 0 0 0 0.0095898 0.010481 0.0045774 0.012729 0 0 0 0 0
2.7422 -0.001552 -0.0012351 0.0043155 0.0022651 0 0.0041338 0.0098832 0.0036278 0.0017202 -0.010898 0.00043941 0.032457 0 0 0 0 0 0 0 0 0 0 0 0 0 0 0 0 0 0.010068 0.011456 0.0030711 0.012932 0 0 0 0 0
2.7461 -0.00082986 0.0023213 0.0011361 0.002839 0 0.0026902 0.0070347 0.005695 0.0043121 -0.0054377 -0.0018875 0.040661 0 0 0 0 0 0 0 0 0 0 0 0 0 0 0 0 0 0.0030382 0.0076915 0.0016282 0.0060064 0 0 0 0 0
2.75 0.00041184 0.0045493 -0.0011668 0.0016186 0 -0.00029376 0.002108 0.0045245 0.0063053 -0.00051835 -0.004375 0.022533 0 0 0 0 0 0 0 0 0 0 0 0 0 0 0 0 0 -0.0079825 0.0017268 0.00061531 -0.0047577 0 0 0 0 0
2.7539 0.0021251 0.0045926 -0.0013074 -0.0011807 0 -0.0023412 -0.00077492 0.0010813 0.0084305 0.0018648 -0.0055477 -0.011781 0 0 0 0 0 0 0 0 0 0 0 0 0 0 0 0 0 -0.016013 -0.0022966 0.0010889 -0.012993 0 0 0 0 0
2.7578 0.0038791 0.002594 0.00032632 -0.0038614 0 -0.0020931 0.0012767 -0.0024607 0.010787 0.0020929 -0.0045423 -0.034264 0 0 0 0 0 0 0 0 0 0 0 0 0 0 0 0 0 -0.015455 -0.0011218 0.0034284 -0.013351 0 0 0 0 0
2.7617 0.0051846 -0.00055372 0.0023983 -0.0046809 0 -0.00035315 0.0069933 -0.0047083 0.01194 0.0012843 -0.0018931 -0.02442 0 0 0 0 0 0 0 0 0 0 0 0 0 0 0 0 0 -0.0060807 0.0051451 0.0058209 -0.0052341 0 0 0 0 0
2.7656 0.0057506 -0.0034741 0.0035477 -0.0033657 0 0.0010144 0.01159 -0.0054814 0.009852 -0.00014477 0.00081017 0.012081 0 0 0 0 0 0 0 0 0 0 0 0 0 0 0 0 0 0.0068018 0.012388 0.0050456 0.0066611 0 0 0 0 0
2.7695 0.0055003 -0.0047187 0.0029125 -0.0011635 0 0.00092229 0.010558 -0.0049017 0.0038629 -0.0020825 0.002226 0.049289 0 0 0 0 0 0 0 0 0 0 0 0 0 0 0 0 0 0.01597 0.014691 -0.000472 0.015409 0 0 0 0 0
2.7734 0.0044532 -0.0035164 0.00043979 0.00051171 0 -0.00024895 0.0032063 -0.0028507 -0.0042538 -0.0033287 0.0023368 0.064373 0 0 0 0 0 0 0 0 0 0 0 0 0 0 0 0 0 0.016884 0.0084073 -0.0083755 0.016238 0 0 0 0 0
2.7773 0.0026696 -0.0004894 -0.0028822 0.0012905 0 -0.0014599 -0.0070276 0.00042101 -0.011266 -0.0015628 0.0022299 0.055244 0 0 0 0 0 0 0 0 0 0 0 0 0 0 0 0 0 0.010088 -0.0046898 -0.013674 0.0092464 0 0 0 0 0
2.7813 0.00032334 0.0024545 -0.0052771 0.0016648 0 -0.0021142 -0.015329 0.0036025 -0.0146 0.0043331 0.0028183 0.037247 0 0 0 0 0 0 0 0 0 0 0 0 0 0 0 0 0 0.00019573 -0.017806 -0.012829 -0.00098828 0 0 0 0 0
2.7852 -0.0022054 0.0033337 -0.0051879 0.0018721 0 -0.0022993 -0.018607 0.0048918 -0.013769 0.011655 0.0038531 0.025662 0 0 0 0 0 0 0 0 0 0 0 0 0 0 0 0 0 -0.0072923 -0.023248 -0.0067406 -0.0082347 0 0 0 0 0
2.7891 -0.004359 0.0015833 -0.0023977 0.0013933 0 -0.0022647 -0.016567 0.0035406 -0.010151 0.014372 0.0042481 0.022883 0 0 0 0 0 0 0 0 0 0 0 0 0 0 0 0 0 -0.0090453 -0.017527 0.00028756 -0.0080861 0 0 0 0 0
2.793 -0.0055919 -0.0014822 0.0018313 -0.00022932 0 -0.0020181 -0.010704 0.00069518 -0.0056898 0.0076768 0.0032738 0.020847 0 0 0 0 0 0 0 0 0 0 0 0 0 0 0 0 0 -0.0052041 -0.0037611 0.0044422 -0.00044886 0 0 0 0 0
2.7969 -0.0056223 -0.0037193 0.0058157 -0.0023009 0 -0.0014642 -0.0028984 -0.0015045 -0.0017463 -0.0068721 0.0012456 0.012314 0 0 0 0 0 0 0 0 0 0 0 0 0 0 0 0 0 0.00127 0.010369 0.0052209 0.010091 0 0 0 0 0
2.8008 -0.0045802 -0.0038057 0.0085892 -0.0031718 0 -0.00068502 0.005068 -0.0017061 0.0012919 -0.020817 -0.00098958 -0.0022151 0 0 0 0 0 0 0 0 0 0 0 0 0 0 0 0 0 0.0064051 0.017559 0.0047273 0.016543 0 0 0 0 0
2.8047 -0.0029272 -0.0020439 0.0099238 -0.001833 0 0.00010826 0.011325 -0.00025326 0.0037751 -0.024613 -0.002983 -0.017064 0 0 0 0 0 0 0 0 0 0 0 0 0 0 0 0 0 0.0072089 0.015251 0.0048507 0.013767 0 0 0 0 0
2.8086 -0.0011699 0.00023862 0.0094722 0.00076829 0 0.00080159 0.014087 0.0014482 0.0062772 -0.015471 -0.004783 -0.027562 0 0 0 0 0 0 0 0 0 0 0 0 0 0 0 0 0 0.0030895 0.0066399 0.005611 0.0023552 0 0 0 0 0
2.8125 0.00043903 0.0019062 0.0064855 0.0023263 0 0.0013501 0.012572 0.0021615 0.0089674 -0.00020491 -0.0061195 -0.03251 0 0 0 0 0 0 0 0 0 0 0 0 0 0 0 0 0 -0.0038201 -0.0019336 0.0060299 -0.010973 0 0 0 0 0
2.8164 0.001956 0.0026508 0.00087879 0.0013286 0 0.0015457 0.0078774 0.0014337 0.011121 0.010022 -0.0059546 -0.032574 0 0 0 0 0 0 0 0 0 0 0 0 0 0 0 0 0 -0.0096808 -0.0051886 0.0057826 -0.017657 0 0 0 0 0
2.8203 0.003477 0.0026907 -0.0055146 -0.0013842 0 0.0011044 0.0027335 -0.00051955 0.011286 0.0088027 -0.0034096 -0.029013 0 0 0 0 0 0 0 0 0 0 0 0 0 0 0 0 0 -0.010994 -0.00202 0.0053429 -0.013666 0 0 0 0 0
2.8242 0.0047757 0.0021989 -0.0094173 -0.0033268 0 0.00020604 -2.6579e-05 -0.0029619 0.0083378 -0.00054327 0.00071975 -0.024234 0 0 0 0 0 0 0 0 0 0 0 0 0 0 0 0 0 -0.0066482 0.0041778 0.0047025 -0.0028334 0 0 0 0 0
2.8281 0.0052471 0.0012149 -0.0085447 -0.0027128 0 -0.00022121 0.00070923 -0.0046101 0.0027412 -0.0084786 0.0038379 -0.02118 0 0 0 0 0 0 0 0 0 0 0 0 0 0 0 0 0 0.0013065 0.0079728 0.0028169 0.0061114 0 0 0 0 0
2.832 0.0043241 -1.4513e-05 -0.0038244 -0.00011394 0 0.00077918 0.0035659 -0.0040606 -0.0032764 -0.007793 0.0036229 -0.020059 0 0 0 0 0 0 0 0 0 0 0 0 0 0 0 0 0 0.0087935 0.0055731 -0.0010238 0.0067179 0 0 0 0 0
2.8359 0.002058 -0.0009238 0.0010427 0.0021549 0 0.0028942 0.0055984 -0.00096599 -0.0071816 0.0006398 0.00054732 -0.016571 0 0 0 0 0 0 0 0 0 0 0 0 0 0 0 0 0 0.012106 -0.0025894 -0.0054615 7.9134e-05 0 0 0 0 0
2.8398 -0.00070425 -0.0010717 0.0025885 0.0022027 0 0.0041678 0.00432 0.003045 -0.0081161 0.0096602 -0.001961 -0.0063397 0 0 0 0 0 0 0 0 0 0 0 0 0 0 0 0 0 0.01002 -0.012107 -0.007506 -0.0065544 0 0 0 0 0
2.8438 -0.0028155 -0.00065563 0.00036562 0.00013265 0 0.002481 -0.00052369 0.0051374 -0.0074937 0.0127 -0.00047908 0.0074228 0 0 0 0 0 0 0 0 0 0 0 0 0 0 0 0 0 0.0042749 -0.017604 -0.0053271 -0.0065289 0 0 0 0 0
2.8477 -0.0036258 -0.00039653 -0.003104 -0.0023056 0 -0.0021706 -0.0066649 0.0036392 -0.0074773 0.008994 0.0048928 0.012826 0 0 0 0 0 0 0 0 0 0 0 0 0 0 0 0 0 -0.0017404 -0.016383 -0.00056305 0.00036082 0 0 0 0 0
2.8516 -0.0033769 -0.00079255 -0.0049375 -0.0033236 0 -0.0069308 -0.01075 -0.00011611 -0.0087499 0.0028456 0.010039 -0.00024962 0 0 0 0 0 0 0 0 0 0 0 0 0 0 0 0 0 -0.0050806 -0.0099664 0.002668 0.0082395 0 0 0 0 0
2.8555 -0.0028403 -0.0015375 -0.0042881 -0.0023207 0 -0.0080554 -0.010528 -0.0026078 -0.0098249 -0.0012639 0.010228 -0.026829 0 0 0 0 0 0 0 0 0 0 0 0 0 0 0 0 0 -0.0047487 -0.0023959 0.0014846 0.011016 0 0 0 0 0
2.8594 -0.0025715 -0.0017985 -0.0023592 0.00010077 0 -0.0041127 -0.0062552 -0.0012291 -0.0086212 -0.0024579 0.0043848 -0.046168 0 0 0 0 0 0 0 0 0 0 0 0 0 0 0 0 0 -0.0018896 0.0031236 -0.0029464 0.0078496 0 0 0 0 0
2.8633 -0.002504 -0.0011097 -0.00063776 0.0028086 0 0.0025359 -0.00032095 0.0032118 -0.0046609 -0.0029601 -0.003841 -0.038584 0 0 0 0 0 0 0 0 0 0 0 0 0 0 0 0 0 0.0011422 0.0062498 -0.006386 0.0030928 0 0 0 0 0
2.8672 -0.0022103 7.9276e-05 0.00036042 0.0046415 0 0.0074855 0.0045068 0.0071154 0.00040182 -0.0047988 -0.009235 -0.0054708 0 0 0 0 0 0 0 0 0 0 0 0 0 0 0 0 0 0.002141 0.0085673 -0.0053332 0.0012967 0 0 0 0 0
2.8711 -0.0014534 0.00081222 0.00069801 0.0046303 0 0.0077669 0.0068053 0.007299 0.0044086 -0.0075368 -0.0093509 0.028355 0 0 0 0 0 0 0 0 0 0 0 0 0 0 0 0 0 0.00016224 0.010967 4.987e-05 0.0026579 0 0 0 0 0
2.875 -0.00039818 0.00056884 0.00011458 0.0023922 0 0.0039922 0.0069166 0.003673 0.0066525 -0.0089965 -0.0059854 0.035083 0 0 0 0 0 0 0 0 0 0 0 0 0 0 0 0 0 -0.0040161 0.012223 0.006444 0.0033975 0 0 0 0 0
2.8789 0.00067971 -0.0002534 -0.0017757 -0.0012966 0 -0.00052823 0.0060239 -0.0010573 0.0080504 -0.0076205 -0.0027835 0.0089027 0 0 0 0 0 0 0 0 0 0 0 0 0 0 0 0 0 -0.0082426 0.010294 0.010289 0.00027892 0 0 0 0 0
2.8828 0.0017376 -0.00079612 -0.0043933 -0.0045074 0 -0.0025897 0.0049651 -0.0040181 0.0094674 -0.0038714 -0.0017324 -0.028818 0 0 0 0 0 0 0 0 0 0 0 0 0 0 0 0 0 -0.010057 0.0049216 0.01009 -0.0056428 0 0 0 0 0
2.8867 0.0028783 -0.00060835 -0.0059919 -0.0052937 0 -0.0012799 0.0038483 -0.0043356 0.010217 0.00037104 -0.0019804 -0.049654 0 0 0 0 0 0 0 0 0 0 0 0 0 0 0 0 0 -0.0080213 -0.0013729 0.0064747 -0.0098377 0 0 0 0 0
2.8906 0.0039313 -1.7014e-05 -0.005213 -0.0032797 0 0.0019556 0.0025188 -0.0030184 0.008565 0.0033676 -0.0016049 -0.043896 0 0 0 0 0 0 0 0 0 0 0 0 0 0 0 0 0 -0.002606 -0.0051838 0.0010191 -0.0086734 0 0 0 0 0
2.8945 0.0042889 0.00030776 -0.0028395 -0.00018455 0 0.0048094 0.0010607 -0.0013603 0.003796 0.0045233 7.5319e-05 -0.027006 0 0 0 0 0 0 0 0 0 0 0 0 0 0 0 0 0 0.0039524 -0.005263 -0.0044311 -0.0028921 0 0 0 0 0
2.8984 0.0033507 4.3697e-05 -0.0014123 0.0014752 0 0.0056345 -0.00030636 8.0414e-05 -0.0023992 0.0043622 0.0021382 -0.021688 0 0 0 0 0 0 0 0 0 0 0 0 0 0 0 0 0 0.008802 -0.0036411 -0.0077948 0.0030657 0 0 0 0 0
2.9023 0.001194 -0.000559 -0.0026024 0.00048846 0 0.0040847 -0.0016638 0.0011504 -0.0068631 0.0039263 0.003567 -0.034744 0 0 0 0 0 0 0 0 0 0 0 0 0 0 0 0 0 0.0099715 -0.0035954 -0.0073439 0.0049846 0 0 0 0 0
2.9063 -0.0012811 -0.0010394 -0.0050578 -0.0020727 0 0.00099851 -0.0033957 0.001505 -0.0074706 0.0040718 0.0044745 -0.051673 0 0 0 0 0 0 0 0 0 0 0 0 0 0 0 0 0 0.0073513 -0.0063608 -0.0031725 0.0022985 0 0 0 0 0
2.9102 -0.0029927 -0.0011715 -0.0053739 -0.0038944 0 -0.0020727 -0.0055198 0.0009183 -0.004821 0.0048568 0.0055636 -0.052643 0 0 0 0 0 0 0 0 0 0 0 0 0 0 0 0 0 0.0026699 -0.0097416 0.0020236 -0.0017968 0 0 0 0 0
2.9141 -0.0035155 -0.0010247 -0.0015529 -0.0034206 0 -0.0035825 -0.007059 7.3484e-05 -0.0015611 0.0053262 0.0067105 -0.03222 0 0 0 0 0 0 0 0 0 0 0 0 0 0 0 0 0 -0.0014463 -0.0099602 0.0045045 -0.0031529 0 0 0 0 0
2.918 -0.0032721 -0.00070532 0.00462 -0.00093465 0 -0.0028515 -0.0063709 0.00042004 -7.4903e-05 0.0041213 0.0066539 -0.0034438 0 0 0 0 0 0 0 0 0 0 0 0 0 0 0 0 0 -0.0028564 -0.0050431 0.0026132 0.00019793 0 0 0 0 0
2.9219 -0.002907 -0.00019399 0.0089655 0.0020525 0 -0.00055333 -0.002462 0.0027517 -0.0006921 0.00075256 0.0043469 0.015701 0 0 0 0 0 0 0 0 0 0 0 0 0 0 0 0 0 -0.0011205 0.0032845 -0.001506 0.0068162 0 0 0 0 0
2.9258 -0.0025485 0.00052031 0.0087723 0.0041541 0 0.0017424 0.0037948 0.0059805 -0.0018396 -0.0035681 0.0003901 0.018284 0 0 0 0 0 0 0 0 0 0 0 0 0 0 0 0 0 0.0020776 0.010753 -0.0036655 0.012918 0 0 0 0 0
2.9297 -0.0017667 0.0012419 0.0051393 0.0047769 0 0.0027673 0.009743 0.007735 -0.0016635 -0.0066225 -0.0032528 0.011753 0 0 0 0 0 0 0 0 0 0 0 0 0 0 0 0 0 0.0037526 0.013645 -0.0014544 0.0147 0 0 0 0 0
2.9336 -0.00023767 0.0016262 0.0014307 0.0038036 0 0.0024407 0.012472 0.0064722 0.00047928 -0.0070544 -0.0050501 0.0079175 0 0 0 0 0 0 0 0 0 0 0 0 0 0 0 0 0 0.0015338 0.011303 0.0036004 0.010603 0 0 0 0 0
2.9375 0.0016777 0.0014771 -0.00031844 0.001211 0 0.0015969 0.01069 0.0029729 0.0037608 -0.0056003 -0.0051921 0.011403 0 0 0 0 0 0 0 0 0 0 0 0 0 0 0 0 0 -0.0043875 0.0063011 0.0076486 0.0024276 0 0 0 0 0
2.9414 0.0031348 0.00095124 -0.001102 -0.002598 0 0.00092713 0.005536 -0.00036922 0.0066727 -0.0042599 -0.0049279 0.017205 0 0 0 0 0 0 0 0 0 0 0 0 0 0 0 0 0 -0.010817 0.0024244 0.0081302 -0.0054178 0 0 0 0 0
2.9453 0.0035892 0.0004348 -0.0030775 -0.0062085 0 0.00036459 -0.00020769 -0.0016961 0.0079665 -0.0041359 -0.0048142 0.017292 0 0 0 0 0 0 0 0 0 0 0 0 0 0 0 0 0 -0.013398 0.0020359 0.005661 -0.0084896 0 0 0 0 0
2.9492 0.0032974 0.00022271 -0.0064925 -0.0075072 0 -0.00044117 -0.0038594 -0.0010331 0.0071141 -0.0042718 -0.0040442 0.0082619 0 0 0 0 0 0 0 0 0 0 0 0 0 0 0 0 0 -0.0097297 0.0045368 0.0025666 -0.0053247 0 0 0 0 0
2.9531 0.0029687 0.00032047 -0.0090002 -0.0051914 0 -0.0012977 -0.0043456 0.00033907 0.0043051 -0.0028657 -0.001722 -0.0064968 0 0 0 0 0 0 0 0 0 0 0 0 0 0 0 0 0 -0.0013979 0.006818 0.00014197 0.0013201 0 0 0 0 0
2.957 0.0029465 0.00050997 -0.0081325 -0.00023647 0 -0.0014944 -0.0026097 0.001412 0.00027309 0.0004142 0.0014744 -0.020178 0 0 0 0 0 0 0 0 0 0 0 0 0 0 0 0 0 0.0068918 0.005439 -0.0021632 0.006338 0 0 0 0 0
2.9609 0.0028148 0.00054099 -0.0040936 0.0043123 0 -0.00077353 -0.0008358 0.0020469 -0.0039094 0.0036566 0.0034339 -0.027425 0 0 0 0 0 0 0 0 0 0 0 0 0 0 0 0 0 0.0106 -0.00076259 -0.0050099 0.0061308 0 0 0 0 0
2.9648 0.0018597 0.00026161 0.00027084 0.0054522 0 1.2218e-05 -0.0010312 0.0022908 -0.0071064 0.0044993 0.0027184 -0.027321 0 0 0 0 0 0 0 0 0 0 0 0 0 0 0 0 0 0.0084675 -0.0093904 -0.0073679 0.0013957 0 0 0 0 0
2.9688 -0.00011555 -0.0003356 0.0022815 0.0025877 0 -0.00037805 -0.003764 0.0017597 -0.0084656 0.0026021 0.0003568 -0.023434 0 0 0 0 0 0 0 0 0 0 0 0 0 0 0 0 0 0.0029861 -0.015679 -0.0071194 -0.0035803 0 0 0 0 0
2.9727 -0.0024813 -0.0010837 0.0019325 -0.0019342 0 -0.0020843 -0.0077263 0.00018454 -0.0077158 3.7949e-05 -0.00089514 -0.021103 0 0 0 0 0 0 0 0 0 0 0 0 0 0 0 0 0 -0.0019439 -0.015641 -0.0035065 -0.0045755 0 0 0 0 0
2.9766 -0.0042761 -0.0016582 0.0014868 -0.0046572 0 -0.0036741 -0.010387 -0.0015992 -0.0052798 -0.00090699 0.00063417 -0.023106 0 0 0 0 0 0 0 0 0 0 0 0 0 0 0 0 0 -0.00394 -0.0089929 0.0015227 -0.00088196 0 0 0 0 0
2.9805 -0.0049643 -0.0017468 0.0027924 -0.003701 0 -0.003516 -0.0094213 -0.0018545 -0.0021378 -0.00013948 0.003547 -0.026516 0 0 0 0 0 0 0 0 0 0 0 0 0 0 0 0 0 -0.0032351 0.00045645 0.0048702 0.004379 0 0 0 0 0
2.9844 -0.0047094 -0.0013206 0.005291 -9.6421e-05 0 -0.0016504 -0.004153 0.0003686 0.00056666 0.00026343 0.004493 -0.024101 0 0 0 0 0 0 0 0 0 0 0 0 0 0 0 0 0 -0.0015272 0.0074429 0.005198 0.0071225 0 0 0 0 0
2.9883 -0.0039938 -0.0007284 0.0066996 0.0031978 0 2.7461e-05 0.003837 0.003804 0.0021006 -0.0015483 0.0014865 -0.010561 0 0 0 0 0 0 0 0 0 0 0 0 0 0 0 0 0 -0.00021536 0.0089406 0.0040097 0.0056344 0 0 0 0 0
2.9922 -0.0030878 -0.00040665 0.0053966 0.0036384 0 -0.00025926 0.011318 0.005663 0.0026185 -0.005062 -0.0038806 0.011175 0 0 0 0 0 0 0 0 0 0 0 0 0 0 0 0 0 0.00024857 0.0060132 0.0037482 0.0015373 0 0 0 0 0
2.9961 -0.0019182 -0.00041554 0.001952 0.00089262 0 -0.0020701 0.014974 0.0040813 0.0031186 -0.0077802 -0.0076543 0.029957 0 0 0 0 0 0 0 0 0 0 0 0 0 0 0 0 0 -0.00018751 0.0024692 0.0050916 -0.0020607 0 0 0 0 0
3 -0.00036847 -0.00032062 -0.0015338 -0.0031756 0 -0.0029409 0.013148 -0.00011181 0.0046832 -0.0075744 -0.0070724 0.034063 0 0 0 0 0 0 0 0 0 0 0 0 0 0 0 0 0 -0.0016541 0.0016307 0.0064503 -0.0032279 0 0 0 0 0
3.0039 0.001416 0.00033215 -0.0032772 -0.0060787 0 -0.00091011 0.0068457 -0.0041638 0.0074289 -0.0044966 -0.0030252 0.020478 0 0 0 0 0 0 0 0 0 0 0 0 0 0 0 0 0 -0.0039451 0.0039343 0.0060571 -0.0023472 0 0 0 0 0
3.0078 0.0030549 0.0013711 -0.0029616 -0.0064822 0 0.0032043 -0.00063292 -0.0058878 0.01005 -0.00041707 0.00091048 -0.0024118 0 0 0 0 0 0 0 0 0 0 0 0 0 0 0 0 0 -0.0058802 0.0070992 0.0040754 -0.0011224 0 0 0 0 0
3.0117 0.0042009 0.0019352 -0.0014565 -0.0048651 0 0.006267 -0.0054626 -0.005282 0.010526 0.0027015 0.0018336 -0.02103 0 0 0 0 0 0 0 0 0 0 0 0 0 0 0 0 0 -0.0056866 0.0083039 0.0022516 -0.00074228 0 0 0 0 0
3.0156 0.0047181 0.0012344 0.00013257 -0.002732 0 0.0056885 -0.0056242 -0.0038068 0.0075771 0.0039902 3.5297e-05 -0.026069 0 0 0 0 0 0 0 0 0 0 0 0 0 0 0 0 0 -0.0024805 0.006336 0.0016126 -0.00091091 0 0 0 0 0
3.0195 0.0046204 -0.00053504 0.0010916 -0.0011921 0 0.0018261 -0.0023335 -0.0024769 0.0017108 0.0036016 -0.0015756 -0.017379 0 0 0 0 0 0 0 0 0 0 0 0 0 0 0 0 0 0.0025859 0.0021198 0.0010598 -0.00039219 0 0 0 0 0
3.0234 0.0039211 -0.0021122 0.0012211 -0.00016066 0 -0.0024421 0.00065572 -0.001032 -0.0050098 0.0022375 -0.00036517 -0.0017074 0 0 0 0 0 0 0 0 0 0 0 0 0 0 0 0 0 0.0069013 -0.0023729 -0.0013255 0.0016108 0 0 0 0 0
3.0273 0.0026063 -0.0021827 0.00081255 0.0011577 0 -0.004394 -0.00026071 0.0010995 -0.010246 0.0010566 0.0036075 0.012894 0 0 0 0 0 0 0 0 0 0 0 0 0 0 0 0 0 0.0083478 -0.0056144 -0.0056612 0.0044627 0 0 0 0 0
3.0313 0.00074679 -0.00060831 0.00055898 0.0030375 0 -0.0036462 -0.0056613 0.003515 -0.01263 0.0014526 0.0077153 0.021004 0 0 0 0 0 0 0 0 0 0 0 0 0 0 0 0 0 0.0067802 -0.0072366 -0.009396 0.0063091 0 0 0 0 0
3.0352 -0.0014024 0.0013235 0.0011439 0.0045496 0 -0.0018897 -0.012347 0.0049284 -0.012111 0.0039205 0.0090483 0.020769 0 0 0 0 0 0 0 0 0 0 0 0 0 0 0 0 0 0.0036816 -0.00767 -0.0094357 0.0054288 0 0 0 0 0
3.0391 -0.0034149 0.0019485 0.0026091 0.004268 0 -0.00088762 -0.015553 0.0045004 -0.0094935 0.0067295 0.0067107 0.013597 0 0 0 0 0 0 0 0 0 0 0 0 0 0 0 0 0 0.00060719 -0.0072568 -0.0051934 0.0018008 0 0 0 0 0
3.043 -0.0047911 0.00064815 0.0041632 0.0018187 0 -0.00098657 -0.012518 0.002749 -0.0058233 0.0063859 0.0022953 0.0036217 0 0 0 0 0 0 0 0 0 0 0 0 0 0 0 0 0 -0.0017947 -0.0056752 0.0006149 -0.0023866 0 0 0 0 0
3.0469 -0.0050953 -0.0016356 0.0048645 -0.0012971 0 -0.0013843 -0.0045149 0.00098796 -0.0020692 0.0005873 -0.001568 -0.0039651 0 0 0 0 0 0 0 0 0 0 0 0 0 0 0 0 0 -0.0033547 -0.0022202 0.0042968 -0.0040288 0 0 0 0 0
3.0508 -0.0041417 -0.0032045 0.0045926 -0.0026744 0 -0.0013362 0.0042936 6.458e-05 0.0010465 -0.0086873 -0.003213 -0.0059514 0 0 0 0 0 0 0 0 0 0 0 0 0 0 0 0 0 -0.0035911 0.0031816 0.0043089 -0.0015779 0 0 0 0 0
3.0547 -0.0021945 -0.0029372 0.0041756 -0.0011051 0 -0.0007686 0.010035 -0.00012045 0.0033019 -0.015532 -0.0029484 -0.0032127 0 0 0 0 0 0 0 0 0 0 0 0 0 0 0 0 0 -0.0020275 0.0090559 0.0021721 0.0032052 0 0 0 0 0
3.0586 1.2618e-05 -0.0010022 0.0043757 0.0021593 0 9.6997e-05 0.011552 -6.5872e-06 0.0051114 -0.014662 -0.002474 0.00059038 0 0 0 0 0 0 0 0 0 0 0 0 0 0 0 0 0 0.00054877 0.012612 0.00056809 0.0060221 0 0 0 0 0
3.0625 0.0016214 0.0014783 0.0048377 0.0043546 0 0.0012133 0.010224 0.00023774 0.007142 -0.0063603 -0.0032861 0.0026237 0 0 0 0 0 0 0 0 0 0 0 0 0 0 0 0 0 0.0017453 0.011439 0.00078867 0.0032525 0 0 0 0 0
3.0664 0.0022268 0.0032938 0.0043279 0.0036373 0 0.0025295 0.0079468 0.00048796 0.009506 0.00319 -0.0053121 0.0026846 0 0 0 0 0 0 0 0 0 0 0 0 0 0 0 0 0 -0.0006079 0.005605 0.0020238 -0.0047811 0 0 0 0 0
3.0703 0.0022015 0.0037604 0.0021502 0.00073489 0 0.0035733 0.0055726 0.00018622 0.011293 0.0071539 -0.0068392 0.0011868 0 0 0 0 0 0 0 0 0 0 0 0 0 0 0 0 0 -0.0057989 -0.0017357 0.002773 -0.013415 0 0 0 0 0
3.0742 0.0023643 0.0028045 -0.00086671 -0.0017996 0 0.003653 0.0031414 -0.0012726 0.011095 0.0041454 -0.0058768 -0.0033962 0 0 0 0 0 0 0 0 0 0 0 0 0 0 0 0 0 -0.0097217 -0.0062492 0.0025206 -0.016873 0 0 0 0 0
3.0781 0.0031835 0.00079195 -0.0030771 -0.0020119 0 0.0026463 0.0010168 -0.0034473 0.0082 -0.0007696 -0.0019484 -0.012926 0 0 0 0 0 0 0 0 0 0 0 0 0 0 0 0 0 -0.0078732 -0.0056825 0.0019022 -0.012687 0 0 0 0 0
3.082 0.0042448 -0.0015962 -0.0037269 -0.00027981 0 0.0013533 0.0001004 -0.0045903 0.0033253 -0.0012647 0.0031927 -0.024593 0 0 0 0 0 0 0 0 0 0 0 0 0 0 0 0 0 0.00041115 -0.0017558 0.0014969 -0.0036212 0 0 0 0 0
3.0859 0.0045532 -0.0034851 -0.0036748 0.0012918 0 0.0007477 0.00065271 -0.0031422 -0.0018668 0.0039713 0.0066996 -0.029418 0 0 0 0 0 0 0 0 0 0 0 0 0 0 0 0 0 0.010577 0.0011965 0.00086253 0.0045767 0 0 0 0 0
3.0898 0.0034338 -0.004118 -0.0041843 0.0010814 0 0.00085682 0.0012282 0.00033629 -0.0059664 0.010099 0.0068252 -0.019139 0 0 0 0 0 0 0 0 0 0 0 0 0 0 0 0 0 0.016108 -0.00010789 -0.0010202 0.0076327 0 0 0 0 0
3.0938 0.0011646 -0.0032927 -0.005161 -0.00053025 0 0.0006491 -0.00056054 0.0031784 -0.0085198 0.011125 0.0043042 0.0035621 0 0 0 0 0 0 0 0 0 0 0 0 0 0 0 0 0 0.013779 -0.0050975 -0.0043931 0.00561 0 0 0 0 0
3.0977 -0.001273 -0.0015592 -0.0050282 -0.0017893 0 -0.00076652 -0.0057088 0.0030924 -0.0096663 0.0058576 0.0016281 0.023192 0 0 0 0 0 0 0 0 0 0 0 0 0 0 0 0 0 0.0061241 -0.0099236 -0.0079612 0.0019705 0 0 0 0 0
3.1016 -0.00303 8.0997e-05 -0.0025975 -0.001516 0 -0.0029363 -0.01217 0.0006641 -0.0094001 -0.0011714 0.00079531 0.023284 0 0 0 0 0 0 0 0 0 0 0 0 0 0 0 0 0 -0.0010579 -0.010838 -0.0096095 0.00012765 0 0 0 0 0
3.1055 -0.0039247 0.00078923 0.001181 -0.00024843 0 -0.0043129 -0.015838 -0.0010487 -0.0075082 -0.0044789 0.0015899 0.0024584 0 0 0 0 0 0 0 0 0 0 0 0 0 0 0 0 0 -0.0037001 -0.0072352 -0.0080128 0.00080906 0 0 0 0 0
3.1094 -0.0041813 0.00034468 0.0038233 0.00053098 0 -0.0037991 -0.013637 0.00025903 -0.0042525 -0.0030486 0.0019854 -0.021869 0 0 0 0 0 0 0 0 0 0 0 0 0 0 0 0 0 -0.0022659 -0.0016961 -0.0037403 0.0023477 0 0 0 0 0
3.1133 -0.0038118 -0.00084902 0.0038777 9.0759e-05 0 -0.0018851 -0.0060416 0.0035029 -0.00076684 -0.00092974 0.00024779 -0.028207 0 0 0 0 0 0 0 0 0 0 0 0 0 0 0 0 0 -0.00014005 0.0026304 0.0010478 0.0030036 0 0 0 0 0
3.1172 -0.0024764 -0.0020814 0.0026107 -0.00083519 0 -9.5152e-05 0.0031835 0.0052263 0.0016341 -0.0026723 -0.0033159 -0.011276 0 0 0 0 0 0 0 0 0 0 0 0 0 0 0 0 0 0.00020458 0.0045492 0.0040225 0.0026629 0 0 0 0 0
3.1211 -5.1661e-05 -0.0026699 0.0026791 -0.0010178 0 0.00061057 0.0096971 0.0033725 0.0026612 -0.0084042 -0.0066087 0.012309 0 0 0 0 0 0 0 0 0 0 0 0 0 0 0 0 0 -0.00075476 0.0049518 0.0041277 0.0023283 0 0 0 0 0
3.125 0.0027849 -0.0021787 0.0050019 -0.00020687 0 0.00064838 0.011317 -0.00031986 0.0033395 -0.013442 -0.0076344 0.019559 0 0 0 0 0 0 0 0 0 0 0 0 0 0 0 0 0 -0.0010078 0.0049513 0.0020502 0.0023477 0 0 0 0 0
3.1289 0.0047767 -0.00059441 0.0073124 0.00056098 0 0.00098374 0.008704 -0.0020967 0.0048194 -0.01264 -0.0061215 0.0030811 0 0 0 0 0 0 0 0 0 0 0 0 0 0 0 0 0 0.00021302 0.0043598 -0.00048662 0.0016123 0 0 0 0 0
3.1328 0.0050639 0.0015332 0.0063053 0.00013001 0 0.0017673 0.0040556 -0.00032363 0.0068826 -0.0051544 -0.0034245 -0.022078 0 0 0 0 0 0 0 0 0 0 0 0 0 0 0 0 0 0.0015451 0.0021287 -0.0019854 -0.001244 0 0 0 0 0
3.1367 0.0039521 0.0031883 0.0013621 -0.0014582 0 0.002129 -0.00050364 0.0025922 0.0078671 0.0047362 -0.001081 -0.033173 0 0 0 0 0 0 0 0 0 0 0 0 0 0 0 0 0 0.0013312 -0.0019745 -0.0020585 -0.0058931 0 0 0 0 0
3.1406 0.0026265 0.0033843 -0.0041583 -0.0029395 0 0.0013534 -0.003548 0.0027223 0.006282 0.011192 0.0003647 -0.021058 0 0 0 0 0 0 0 0 0 0 0 0 0 0 0 0 0 -9.0959e-05 -0.0065038 -0.0013622 -0.009789 0 0 0 0 0
3.1445 0.0020407 0.0018432 -0.0057515 -0.0030813 0 -6.4674e-05 -0.0042111 -0.0010935 0.0024505 0.011286 0.0012434 0.0025901 0 0 0 0 0 0 0 0 0 0 0 0 0 0 0 0 0 -0.00034186 -0.0093104 -0.00078791 -0.0098902 0 0 0 0 0
3.1484 0.0020848 -0.00068118 -0.0020773 -0.0018435 0 -0.00085143 -0.0022764 -0.0058423 -0.0016462 0.0066367 0.001867 0.0176 0 0 0 0 0 0 0 0 0 0 0 0 0 0 0 0 0 0.0026246 -0.009329 -0.0006955 -0.0052132 0 0 0 0 0
3.1523 0.0018388 -0.0027988 0.0036097 -0.00025544 0 -0.00040452 0.0012567 -0.0073081 -0.0042296 0.0013834 0.002088 0.013509 0 0 0 0 0 0 0 0 0 0 0 0 0 0 0 0 0 0.0081484 -0.0073747 -0.00085239 0.0020551 0 0 0 0 0
3.1563 0.00058236 -0.0033661 0.00643 0.00073899 0 0.00049196 0.0040224 -0.004177 -0.0052815 -0.0012137 0.0017235 -0.0037019 0 0 0 0 0 0 0 0 0 0 0 0 0 0 0 0 0 0.012897 -0.0053165 -0.00098639 0.007884 0 0 0 0 0
3.1602 -0.0015076 -0.00219 0.0043236 0.0011518 0 0.00058808 0.0034354 0.00099704 -0.0060871 -0.00065375 0.0010532 -0.02009 0 0 0 0 0 0 0 0 0 0 0 0 0 0 0 0 0 0.013304 -0.00461 -0.0012132 0.0090561 0 0 0 0 0
3.1641 -0.0035982 -5.2929e-05 -0.00036692 0.0016406 0 -0.00035338 -0.0013011 0.0046236 -0.0073097 0.0014535 0.00054234 -0.026484 0 0 0 0 0 0 0 0 0 0 0 0 0 0 0 0 0 0.0082237 -0.0054791 -0.0017683 0.0051007 0 0 0 0 0
3.168 -0.0049645 0.0018554 -0.0034955 0.0024725 0 -0.0012916 -0.0079733 0.0053396 -0.0078347 0.0032917 7.89e-05 -0.023356 0 0 0 0 0 0 0 0 0 0 0 0 0 0 0 0 0 -0.00028247 -0.0070264 -0.0023438 -0.0016824 0 0 0 0 0
3.1719 -0.0053972 0.0026044 -0.0030305 0.0029929 0 -0.0011732 -0.01228 0.0043669 -0.0058111 0.0040297 -0.0011416 -0.016431 0 0 0 0 0 0 0 0 0 0 0 0 0 0 0 0 0 -0.0083069 -0.0076885 -0.001948 -0.0077066 0 0 0 0 0
3.1758 -0.0049486 0.0018928 -0.0004187 0.0022276 0 -0.00019533 -0.010579 0.0032631 -0.00085542 0.0035251 -0.0036028 -0.010458 0 0 0 0 0 0 0 0 0 0 0 0 0 0 0 0 0 -0.012294 -0.0057089 0.00023492 -0.0098894 0 0 0 0 0
3.1797 -0.0035604 9.1089e-05 0.0015196 -8.8527e-06 0 0.00046112 -0.0025641 0.0021558 0.0049861 0.0014645 -0.0063523 -0.0070564 0 0 0 0 0 0 0 0 0 0 0 0 0 0 0 0 0 -0.010718 3.7413e-05 0.0036731 -0.0069389 0 0 0 0 0
3.1836 -0.0011872 -0.0019084 0.0015162 -0.002678 0 9.6254e-05 0.0081405 0.00039773 0.0086656 -0.0026038 -0.0073113 -0.0056188 0 0 0 0 0 0 0 0 0 0 0 0 0 0 0 0 0 -0.0047042 0.0087641 0.0063152 1.478e-05 0 0 0 0 0
3.1875 0.0017201 -0.0030173 0.00051162 -0.0042547 0 -0.00064297 0.015999 -0.0017077 0.0085912 -0.0080568 -0.0051526 -0.00382 0 0 0 0 0 0 0 0 0 0 0 0 0 0 0 0 0 0.0024321 0.017047 0.0059611 0.0075337 0 0 0 0 0
3.1914 0.0041163 -0.002491 -0.00021892 -0.003964 0 -0.00057219 0.0169 -0.0027077 0.0057271 -0.012236 -0.00097386 0.002103 0 0 0 0 0 0 0 0 0 0 0 0 0 0 0 0 0 0.0066827 0.020086 0.0021718 0.011138 0 0 0 0 0
3.1953 0.0050333 -0.00048205 -0.00094268 -0.0023824 0 0.00050867 0.010619 -0.0017178 0.0024228 -0.011518 0.0022262 0.014636 0 0 0 0 0 0 0 0 0 0 0 0 0 0 0 0 0 0.005565 0.014955 -0.0030413 0.0077996 0 0 0 0 0
3.1992 0.0044482 0.0018607 -0.0030716 -0.00089366 0 0.0014353 0.00080256 0.00022668 0.00032975 -0.0043734 0.0021936 0.030725 0 0 0 0 0 0 0 0 0 0 0 0 0 0 0 0 0 -7.2057e-05 0.0035286 -0.0065624 -0.0015227 0 0 0 0 0
3.2031 0.0033662 0.0030454 -0.0069896 -0.00052673 0 0.00095215 -0.0074438 0.0011367 -0.00059264 0.0061333 -0.00026051 0.041469 0 0 0 0 0 0 0 0 0 0 0 0 0 0 0 0 0 -0.0061752 -0.0078263 -0.0065301 -0.011459 0 0 0 0 0
3.207 0.0028679 0.0022967 -0.010713 -0.0011813 0 -0.00081466 -0.010712 0.00035353 -0.0013948 0.013412 -0.0017668 0.038871 0 0 0 0 0 0 0 0 0 0 0 0 0 0 0 0 0 -0.0080216 -0.012415 -0.0037111 -0.015206 0 0 0 0 0
3.2109 0.0030093 0.00017283 -0.011135 -0.0018208 0 -0.0023808 -0.0090455 -0.00065451 -0.0028843 0.012175 0.00039837 0.024197 0 0 0 0 0 0 0 0 0 0 0 0 0 0 0 0 0 -0.0036288 -0.0082876 -0.00073969 -0.0094623 0 0 0 0 0
3.2148 0.0027277 -0.0018556 -0.0068067 -0.0013781 0 -0.0023828 -0.0051998 -8.189e-05 -0.00507 0.0032897 0.005372 0.008257 0 0 0 0 0 0 0 0 0 0 0 0 0 0 0 0 0 0.0046075 5.3149e-05 7.7347e-05 0.0024557 0 0 0 0 0
3.2188 0.00093285 -0.0025601 0.00048735 0.00038422 0 -0.00085141 -0.0022028 0.0019308 -0.0074053 -0.0061143 0.0090417 0.00131 0 0 0 0 0 0 0 0 0 0 0 0 0 0 0 0 0 0.011522 0.0050728 -0.0014627 0.012408 0 0 0 0 0
3.2227 -0.0022679 -0.0018501 0.0069503 0.0026775 0 0.0010115 -0.0012434 0.0033188 -0.0090888 -0.0082866 0.0076548 0.0024205 0 0 0 0 0 0 0 0 0 0 0 0 0 0 0 0 0 0.012863 0.0021854 -0.0034586 0.01342 0 0 0 0 0
3.2266 -0.0054367 -0.0006464 0.0096488 0.0042174 0 0.0020652 -0.0014704 0.002475 -0.0091009 -0.0017337 0.0014411 0.00055684 0 0 0 0 0 0 0 0 0 0 0 0 0 0 0 0 0 0.0081338 -0.0065975 -0.0035129 0.0052483 0 0 0 0 0
3.2305 -0.0069121 7.0438e-05 0.0084381 0.0040631 0 0.0020061 -0.001478 0.00016398 -0.006471 0.0070882 -0.0052428 -0.012289 0 0 0 0 0 0 0 0 0 0 0 0 0 0 0 0 0 0.00050086 -0.014325 -0.00060352 -0.0052734 0 0 0 0 0
3.2344 -0.0061046 0.00010765 0.0054276 0.0022139 0 0.0011001 -0.00077338 -0.0013215 -0.0011316 0.0093727 -0.0075792 -0.029746 0 0 0 0 0 0 0 0 0 0 0 0 0 0 0 0 0 -0.0057925 -0.014624 0.0041312 -0.009759 0 0 0 0 0
3.2383 -0.003811 5.556e-05 0.002855 -0.00037391 0 -0.00031051 0.00020247 -0.0007208 0.0053263 0.0020591 -0.0044972 -0.034927 0 0 0 0 0 0 0 0 0 0 0 0 0 0 0 0 0 -0.0081991 -0.0065417 0.0081323 -0.0051427 0 0 0 0 0
3.2422 -0.0013931 0.00055349 0.0014881 -0.0023352 0 -0.0016762 0.0012122 0.00099736 0.010151 -0.0091398 0.00042723 -0.017086 0 0 0 0 0 0 0 0 0 0 0 0 0 0 0 0 0 -0.0068556 0.0049913 0.0091154 0.0039564 0 0 0 0 0
3.2461 0.00029285 0.0016024 0.00077459 -0.0026941 0 -0.0019197 0.0029109 0.0021119 0.011279 -0.01484 0.0022261 0.015877 0 0 0 0 0 0 0 0 0 0 0 0 0 0 0 0 0 -0.0036727 0.013083 0.0066205 0.0093809 0 0 0 0 0
3.25 0.0012737 0.0025465 0.00010621 -0.0014616 0 -1.5985e-05 0.0060435 0.0022515 0.0090134 -0.010551 -0.00098723 0.04264 0 0 0 0 0 0 0 0 0 0 0 0 0 0 0 0 0 -0.00080966 0.013811 0.0024196 0.0063924 0 0 0 0 0
3.2539 0.0020299 0.0026488 -0.00034191 0.00033541 0 0.0035977 0.0099655 0.0023703 0.0057987 -0.00063673 -0.0063192 0.046817 0 0 0 0 0 0 0 0 0 0 0 0 0 0 0 0 0 0.00032618 0.0084301 -0.00057623 -0.0026046 0 0 0 0 0
3.2578 0.002885 0.0016875 2.1549e-05 0.0012789 0 0.0064633 0.012354 0.002739 0.0040847 0.0060151 -0.0086172 0.030376 0 0 0 0 0 0 0 0 0 0 0 0 0 0 0 0 0 -0.00058064 0.0016229 -0.0003195 -0.010528 0 0 0 0 0
3.2617 0.0037932 0.00010714 0.0012437 0.00051796 0 0.005766 0.010866 0.0019014 0.0042093 0.0043208 -0.0049238 0.0096975 0 0 0 0 0 0 0 0 0 0 0 0 0 0 0 0 0 -0.0027075 -0.002369 0.0027909 -0.011692 0 0 0 0 0
3.2656 0.004515 -0.0012808 0.002449 -0.0015564 0 0.0011504 0.0053224 -0.001497 0.0042912 -0.0026337 0.0029921 -0.0001429 0 0 0 0 0 0 0 0 0 0 0 0 0 0 0 0 0 -0.0043217 -0.0026351 0.0059826 -0.0060568 0 0 0 0 0
3.2695 0.0047951 -0.0017559 0.0025004 -0.0034711 0 -0.0042491 -0.001849 -0.0059816 0.0021281 -0.0070783 0.010054 0.0032878 0 0 0 0 0 0 0 0 0 0 0 0 0 0 0 0 0 -0.003616 -0.0015559 0.0059765 0.0016238 0 0 0 0 0
3.2734 0.0043601 -0.0010491 0.0010423 -0.0036934 0 -0.0062017 -0.007558 -0.0074247 -0.0028048 -0.0041619 0.011878 0.011926 0 0 0 0 0 0 0 0 0 0 0 0 0 0 0 0 0 -4.0485e-05 -0.0022816 0.0013997 0.0062475 0 0 0 0 0
3.2773 0.0029293 0.00049943 -0.0011077 -0.0018437 0 -0.0032766 -0.010531 -0.002938 -0.0090172 0.0036933 0.0079822 0.017015 0 0 0 0 0 0 0 0 0 0 0 0 0 0 0 0 0 0.0048285 -0.0059263 -0.0060274 0.0061351 0 0 0 0 0
3.2813 0.00044701 0.0020404 -0.0025843 0.0008739 0 0.0016617 -0.011838 0.005389 -0.014243 0.0094599 0.0017713 0.015082 0 0 0 0 0 0 0 0 0 0 0 0 0 0 0 0 0 0.0079268 -0.010639 -0.012423 0.0032459 0 0 0 0 0
3.2852 -0.002623 0.0026137 -0.0025224 0.002501 0 0.0041176 -0.01299 0.011445 -0.016772 0.0081239 -0.0023761 0.0065135 0 0 0 0 0 0 0 0 0 0 0 0 0 0 0 0 0 0.0067528 -0.0131 -0.014112 0.00057833 0 0 0 0 0
3.2891 -0.0053318 0.001724 -0.0011015 0.0018591 0 0.0022548 -0.013743 0.010527 -0.015839 0.000865 -0.0023884 -0.0072478 0 0 0 0 0 0 0 0 0 0 0 0 0 0 0 0 0 0.0013341 -0.011108 -0.0097964 -0.00032418 0 0 0 0 0
3.293 -0.0067417 -0.00026554 0.00080529 -0.00047108 0 -0.0015354 -0.012092 0.0038883 -0.011461 -0.0066472 0.00035415 -0.022634 0 0 0 0 0 0 0 0 0 0 0 0 0 0 0 0 0 -0.0055668 -0.0051748 -0.0012074 0.00021956 0 0 0 0 0
3.2969 -0.0065182 -0.0022776 0.0024436 -0.0026235 0 -0.0033369 -0.0065855 -0.0024791 -0.0045592 -0.0095553 0.0025844 -0.032135 0 0 0 0 0 0 0 0 0 0 0 0 0 0 0 0 0 -0.010299 0.0020113 0.0078976 0.0012438 0 0 0 0 0
3.3008 -0.0050929 -0.0031896 0.003675 -0.0030148 0 -0.0017299 0.0014871 -0.003718 0.0027369 -0.0075661 0.0018886 -0.028059 0 0 0 0 0 0 0 0 0 0 0 0 0 0 0 0 0 -0.010783 0.0076177 0.013648 0.0022161 0 0 0 0 0
3.3047 -0.0032637 -0.0025509 0.0047665 -0.0016269 0 0.0011134 0.0085085 -0.00051174 0.0076438 -0.0041902 -0.0015817 -0.010743 0 0 0 0 0 0 0 0 0 0 0 0 0 0 0 0 0 -0.007671 0.010421 0.0139 0.003014 0 0 0 0 0
3.3086 -0.0016202 -0.00080467 0.005776 0.00014505 0 0.0021943 0.011347 0.0024581 0.0084637 -0.00294 -0.0055628 0.0083395 0 0 0 0 0 0 0 0 0 0 0 0 0 0 0 0 0 -0.0034951 0.010949 0.0092597 0.0033321 0 0 0 0 0
3.3125 -0.00029216 0.001104 0.0061955 0.00087353 0 0.0010338 0.009868 0.001955 0.006166 -0.0043007 -0.0076408 0.014989 0 0 0 0 0 0 0 0 0 0 0 0 0 0 0 0 0 -0.00074086 0.010248 0.0028032 0.0025296 0 0 0 0 0
3.3164 0.000862 0.0023407 0.0052494 0.00033107 0 -0.00011754 0.0066967 -0.00064662 0.0039302 -0.0059015 -0.0070021 0.0056144 0 0 0 0 0 0 0 0 0 0 0 0 0 0 0 0 0 -0.00041016 0.0086954 -0.0015675 0.00016861 0 0 0 0 0
3.3203 0.0019373 0.0025301 0.0026232 -0.00058865 0 0.00077712 0.004575 -0.0017756 0.0045013 -0.0051543 -0.004646 -0.0085841 0 0 0 0 0 0 0 0 0 0 0 0 0 0 0 0 0 -0.001883 0.0060213 -0.00144 -0.0033618 0 0 0 0 0
3.3242 0.002862 0.0017159 -0.001023 -0.0010276 0 0.002995 0.0039935 -0.00045105 0.0075976 -0.0017144 -0.00215 -0.012206 0 0 0 0 0 0 0 0 0 0 0 0 0 0 0 0 0 -0.0036909 0.0023238 0.0025375 -0.0067528 0 0 0 0 0
3.3281 0.0034894 0.00018423 -0.0042649 -0.0010495 0 0.003856 0.0033463 0.0004097 0.0099535 0.0022741 -0.0002661 -0.00061938 0 0 0 0 0 0 0 0 0 0 0 0 0 0 0 0 0 -0.0043532 -0.0012299 0.007083 -0.0082721 0 0 0 0 0
3.332 0.0036834 -0.0016051 -0.0057673 -0.0012806 0 0.0018718 0.0011658 -0.0022044 0.0081777 0.0041004 0.0013828 0.016241 0 0 0 0 0 0 0 0 0 0 0 0 0 0 0 0 0 -0.002877 -0.0029927 0.0085994 -0.0065522 0 0 0 0 0
3.3359 0.0032915 -0.0030335 -0.0051485 -0.0017969 0 -0.001456 -0.0020518 -0.0070042 0.0018093 0.0028208 0.0033867 0.024541 0 0 0 0 0 0 0 0 0 0 0 0 0 0 0 0 0 0.00088973 -0.0023193 0.0056954 -0.0014122 0 0 0 0 0
3.3398 0.0021449 -0.0034956 -0.0031738 -0.0016727 0 -0.0032666 -0.0043065 -0.0088639 -0.0062715 6.2631e-05 0.0054799 0.019303 0 0 0 0 0 0 0 0 0 0 0 0 0 0 0 0 0 0.0058997 -0.00048612 -4.85e-05 0.0055673 0 0 0 0 0
3.3438 0.00023489 -0.0027462 -0.001115 9.9581e-05 0 -0.0024919 -0.0042291 -0.004121 -0.012287 -0.0013658 0.0064954 0.0058997 0 0 0 0 0 0 0 0 0 0 0 0 0 0 0 0 0 0.0098904 5.1778e-05 -0.0055373 0.01126 0 0 0 0 0
3.3477 -0.0020511 -0.0011388 0.00019621 0.0032186 0 -0.00091004 -0.002589 0.0049636 -0.014342 4.0801e-05 0.0054398 -0.0086857 0 0 0 0 0 0 0 0 0 0 0 0 0 0 0 0 0 0.010245 -0.0023009 -0.0084045 0.012454 0 0 0 0 0
3.3516 -0.0039526 0.00052182 0.00082745 0.005825 0 -0.00094875 -0.0016138 0.011654 -0.013026 0.0029875 0.0025995 -0.022135 0 0 0 0 0 0 0 0 0 0 0 0 0 0 0 0 0 0.0056361 -0.0065737 -0.0081373 0.0080707 0 0 0 0 0
3.3555 -0.0047484 0.0014531 0.0013488 0.0059196 0 -0.0028242 -0.0028175 0.010881 -0.0098519 0.0042668 -0.00050689 -0.033163 0 0 0 0 0 0 0 0 0 0 0 0 0 0 0 0 0 -0.0026047 -0.0093946 -0.0055409 0.00053101 0 0 0 0 0
3.3594 -0.0042659 0.0013314 0.0020047 0.0031888 0 -0.0042941 -0.0054575 0.0038604 -0.0057027 0.0014475 -0.0023773 -0.035526 0 0 0 0 0 0 0 0 0 0 0 0 0 0 0 0 0 -0.010671 -0.0071822 -0.0016566 -0.0053125 0 0 0 0 0
3.3633 -0.0030045 0.00039012 0.0023132 -0.00057968 0 -0.0032445 -0.0070405 -0.0033773 -0.00094019 -0.004893 -0.0027851 -0.021712 0 0 0 0 0 0 0 0 0 0 0 0 0 0 0 0 0 -0.014362 0.0010616 0.0025743 -0.0054526 0 0 0 0 0
3.3672 -0.0017017 -0.00079127 0.0015563 -0.0029577 0 -0.00011186 -0.005364 -0.0057201 0.0034928 -0.011393 -0.0028084 0.0049281 0 0 0 0 0 0 0 0 0 0 0 0 0 0 0 0 0 -0.011823 0.012381 0.0059277 0.00014246 0 0 0 0 0
3.3711 -0.00071743 -0.0015715 -0.00029871 -0.0028268 0 0.0025758 -0.00032202 -0.0031068 0.0059114 -0.014426 -0.0036136 0.025515 0 0 0 0 0 0 0 0 0 0 0 0 0 0 0 0 0 -0.0049532 0.021107 0.0069185 0.0072223 0 0 0 0 0
3.375 0.00018374 -0.001467 -0.0022551 -0.0010137 0 0.0029213 0.0058821 0.00058023 0.0053298 -0.012678 -0.0052295 0.019746 0 0 0 0 0 0 0 0 0 0 0 0 0 0 0 0 0 0.0017373 0.022187 0.0048251 0.010283 0 0 0 0 0
3.3789 0.0014425 -0.0003492 -0.0030462 0.00078157 0 0.0015351 0.010077 0.0018621 0.0029155 -0.0076067 -0.0065273 -0.01202 0 0 0 0 0 0 0 0 0 0 0 0 0 0 0 0 0 0.0041479 0.014551 0.00078536 0.0066107 0 0 0 0 0
3.3828 0.0030947 0.0013789 -0.002371 0.0014892 0 0.00057458 0.0099493 0.00047255 0.0014483 -0.0017746 -0.0063534 -0.043348 0 0 0 0 0 0 0 0 0 0 0 0 0 0 0 0 0 0.0013356 0.002182 -0.0025415 -0.0018416 0 0 0 0 0
3.3867 0.0045551 0.002817 -0.0013107 0.0011556 0 0.0012271 0.0052606 -0.0016236 0.0028448 0.0030204 -0.0045995 -0.043652 0 0 0 0 0 0 0 0 0 0 0 0 0 0 0 0 0 -0.0039914 -0.0080986 -0.0029377 -0.010042 0 0 0 0 0
3.3906 0.0050279 0.003005 -0.0013069 0.00029608 0 0.0025396 -0.002016 -0.0029248 0.0061128 0.0061081 -0.0021586 -0.0082581 0 0 0 0 0 0 0 0 0 0 0 0 0 0 0 0 0 -0.007523 -0.010946 -0.00053403 -0.013406 0 0 0 0 0
3.3945 0.0041683 0.0015966 -0.0025754 -0.00078906 0 0.0027525 -0.0085834 -0.0034938 0.0079539 0.0071387 2.2932e-05 0.034934 0 0 0 0 0 0 0 0 0 0 0 0 0 0 0 0 0 -0.0063526 -0.0060236 0.0022663 -0.010525 0 0 0 0 0
3.3984 0.0023794 -0.00076648 -0.003632 -0.0018958 0 0.0013932 -0.011372 -0.0037847 0.0056427 0.0057405 0.0016544 0.051515 0 0 0 0 0 0 0 0 0 0 0 0 0 0 0 0 0 -0.00077386 0.0018093 0.0029182 -0.0034949 0 0 0 0 0
3.4023 0.00047911 -0.002805 -0.0026779 -0.0024104 0 -0.00030234 -0.0091625 -0.0033485 -0.00051049 0.0023527 0.0028582 0.033786 0 0 0 0 0 0 0 0 0 0 0 0 0 0 0 0 0 0.00621 0.0059676 0.00091835 0.0037466 0 0 0 0 0
3.4063 -0.00093782 -0.0034835 0.00034042 -0.0014421 0 -0.00094741 -0.003435 -0.0012964 -0.007389 -0.0010096 0.0034915 0.0064802 0 0 0 0 0 0 0 0 0 0 0 0 0 0 0 0 0 0.011 0.0028521 -0.0019914 0.0076528 0 0 0 0 0
3.4102 -0.0018591 -0.0027049 0.0031468 0.0012111 0 -0.00055239 0.0022736 0.0021828 -0.011601 -0.0016945 0.0030862 -0.00098032 0 0 0 0 0 0 0 0 0 0 0 0 0 0 0 0 0 0.011486 -0.0056168 -0.0035947 0.0067362 0 0 0 0 0
3.4141 -0.0026482 -0.001241 0.0029545 0.0043232 0 -0.00027378 0.0044569 0.0053953 -0.011824 0.0012314 0.0016148 0.014524 0 0 0 0 0 0 0 0 0 0 0 0 0 0 0 0 0 0.0078261 -0.013475 -0.0030236 0.0021905 0 0 0 0 0
3.418 -0.0035204 -3.5813e-05 -0.00079681 0.0058466 0 -0.00083005 0.002011 0.006547 -0.0090091 0.0055543 6.4997e-05 0.029161 0 0 0 0 0 0 0 0 0 0 0 0 0 0 0 0 0 0.0018649 -0.015009 -0.00095079 -0.0027614 0 0 0 0 0
3.4219 -0.0042173 0.00043124 -0.0054583 0.0045903 0 -0.0015838 -0.0027888 0.0054073 -0.0048516 0.0073165 -0.00022517 0.02162 0 0 0 0 0 0 0 0 0 0 0 0 0 0 0 0 0 -0.0040364 -0.0086305 0.0015874 -0.0047544 0 0 0 0 0
3.4258 -0.0041728 0.00021535 -0.0071591 0.0013839 0 -0.0013536 -0.0056628 0.0033455 -0.00044496 0.004142 0.00091294 -0.0012841 0 0 0 0 0 0 0 0 0 0 0 0 0 0 0 0 0 -0.0079404 0.0023735 0.0040963 -0.0025566 0 0 0 0 0
3.4297 -0.0029956 -0.00043353 -0.004131 -0.0015282 0 0.00011173 -0.0033396 0.0018115 0.0036694 -0.0026014 0.001796 -0.012316 0 0 0 0 0 0 0 0 0 0 0 0 0 0 0 0 0 -0.0088256 0.012398 0.0062999 0.001911 0 0 0 0 0
3.4336 -0.00082741 -0.0012858 0.0016847 -0.0023788 0 0.0017934 0.0038831 0.0010782 0.0067268 -0.0089007 0.00022552 0.0037673 0 0 0 0 0 0 0 0 0 0 0 0 0 0 0 0 0 -0.006794 0.017183 0.0073822 0.0049697 0 0 0 0 0
3.4375 0.0017116 -0.0020058 0.0062654 -0.0012605 0 0.0025381 0.012004 0.00052941 0.0076617 -0.011339 -0.0040941 0.030436 0 0 0 0 0 0 0 0 0 0 0 0 0 0 0 0 0 -0.0030674 0.015938 0.0061936 0.0041775 0 0 0 0 0
3.4414 0.0038973 -0.0020384 0.0068334 0.00025181 0 0.0022417 0.015889 -0.00017338 0.0060612 -0.0093685 -0.0085151 0.035964 0 0 0 0 0 0 0 0 0 0 0 0 0 0 0 0 0 0.00040377 0.010837 0.0025284 0.00036597 0 0 0 0 0
3.4453 0.005266 -0.00093333 0.0038036 0.00070088 0 0.0016943 0.012771 -0.00062318 0.0029887 -0.0048231 -0.0092715 0.0089372 0 0 0 0 0 0 0 0 0 0 0 0 0 0 0 0 0 0.0018252 0.0048626 -0.0020172 -0.0032682 0 0 0 0 0
3.4492 0.0057196 0.0010546 -0.0002319 -8.6027e-05 0 0.0014099 0.0041274 -0.00035788 0.00045455 0.00015389 -0.0048443 -0.027077 0 0 0 0 0 0 0 0 0 0 0 0 0 0 0 0 0 0.00060112 -0.00013011 -0.0049537 -0.0042476 0 0 0 0 0
3.4531 0.0053967 0.0027893 -0.0031256 -0.0012472 0 0.00098394 -0.0054092 0.00037161 -0.00021696 0.0043176 0.0022952 -0.037155 0 0 0 0 0 0 0 0 0 0 0 0 0 0 0 0 0 -0.0021591 -0.0038563 -0.0050011 -0.0030155 0 0 0 0 0
3.457 0.0045042 0.0029549 -0.0046742 -0.0019676 0 -0.00021079 -0.01122 0.00083309 0.00043806 0.0068779 0.0074795 -0.011992 0 0 0 0 0 0 0 0 0 0 0 0 0 0 0 0 0 -0.0041747 -0.0067014 -0.0032921 -0.001968 0 0 0 0 0
3.4609 0.0032465 0.0011813 -0.0057557 -0.0021028 0 -0.0019123 -0.011523 0.00071031 0.00052659 0.0068745 0.0077423 0.021961 0 0 0 0 0 0 0 0 0 0 0 0 0 0 0 0 0 -0.0033896 -0.0086009 -0.0022899 -0.0023475 0 0 0 0 0
3.4648 0.0018251 -0.0014625 -0.0064734 -0.0018559 0 -0.0029323 -0.0079005 0.00044346 -0.001449 0.0038548 0.004229 0.030273 0 0 0 0 0 0 0 0 0 0 0 0 0 0 0 0 0 0.00061182 -0.0087913 -0.0033679 -0.002462 0 0 0 0 0
3.4688 0.00041066 -0.0032039 -0.0055928 -0.0012156 0 -0.0023891 -0.0035199 0.00056841 -0.0052207 -0.00082368 0.00084789 0.0061185 0 0 0 0 0 0 0 0 0 0 0 0 0 0 0 0 0 0.0061219 -0.0066343 -0.0054512 0.00054282 0 0 0 0 0
3.4727 -0.00092054 -0.0029721 -0.0019328 -6.7664e-06 0 -0.00080581 -0.00076181 0.00096833 -0.0089494 -0.004166 0.0004887 -0.024244 0 0 0 0 0 0 0 0 0 0 0 0 0 0 0 0 0 0.010152 -0.0027111 -0.0060779 0.0069777 0 0 0 0 0
3.4766 -0.0021938 -0.0012127 0.0039 0.0015534 0 0.00028006 -7.374e-05 0.0010643 -0.010648 -0.0038681 0.0024579 -0.030584 0 0 0 0 0 0 0 0 0 0 0 0 0 0 0 0 0 0.010152 0.0009727 -0.0037845 0.013012 0 0 0 0 0
3.4805 -0.0034275 0.00062173 0.0094478 0.0026761 0 -0.00011637 -0.00047048 0.00069034 -0.0094894 -0.00070024 0.0035005 -0.0098605 0 0 0 0 0 0 0 0 0 0 0 0 0 0 0 0 0 0.0055685 0.0021838 0.00055536 0.013406 0 0 0 0 0
3.4844 -0.0044862 0.0013842 0.012212 0.0026508 0 -0.0013608 -0.00069565 0.00043409 -0.0060366 0.0018408 0.0012198 0.013371 0 0 0 0 0 0 0 0 0 0 0 0 0 0 0 0 0 -0.0017234 0.00031347 0.0046392 0.0063721 0 0 0 0 0
3.4883 -0.0050517 0.001096 0.011546 0.0016618 0 -0.0018009 9.9614e-05 0.0008911 -0.0015758 0.00075355 -0.00355 0.015061 0 0 0 0 0 0 0 0 0 0 0 0 0 0 0 0 0 -0.0084292 -0.0026988 0.0068011 -0.0041295 0 0 0 0 0
3.4922 -0.0047742 0.00061934 0.0088133 0.0007356 0 -0.00041271 0.0023438 0.0017417 0.0026329 -0.0034597 -0.007629 -0.0041792 0 0 0 0 0 0 0 0 0 0 0 0 0 0 0 0 0 -0.011672 -0.0034916 0.0071509 -0.01117 0 0 0 0 0
3.4961 -0.0034978 0.00060535 0.0058329 0.00070154 0 0.0021969 0.0060568 0.0018915 0.0056745 -0.007177 -0.0085294 -0.024138 0 0 0 0 0 0 0 0 0 0 0 0 0 0 0 0 0 -0.010527 7.9843e-05 0.0068779 -0.010419 0 0 0 0 0
3.5 -0.0013829 0.00084534 0.0033133 0.0012468 0 0.0043666 0.010483 0.00061919 0.0070199 -0.0071712 -0.0065497 -0.030346 0 0 0 0 0 0 0 0 0 0 0 0 0 0 0 0 0 -0.0063245 0.0068407 0.0067255 -0.0035234 0 0 0 0 0
3.5039 0.0011386 0.00064542 0.00074119 0.0011738 0 0.0048335 0.013827 -0.0016152 0.0066078 -0.0036723 -0.0040415 -0.029206 0 0 0 0 0 0 0 0 0 0 0 0 0 0 0 0 0 -0.0016362 0.012667 0.0062865 0.0036054 0 0 0 0 0
3.5078 0.0035022 -0.00024975 -0.0024511 -0.00030659 0 0.003628 0.01387 -0.0036511 0.0049306 0.0001483 -0.0029002 -0.036626 0 0 0 0 0 0 0 0 0 0 0 0 0 0 0 0 0 0.0012912 0.01334 0.0046749 0.0058028 0 0 0 0 0
3.5117 0.0051426 -0.0012061 -0.0058667 -0.0025953 0 0.0017509 0.0094611 -0.004735 0.0028175 0.0016028 -0.0029182 -0.055495 0 0 0 0 0 0 0 0 0 0 0 0 0 0 0 0 0 0.0016339 0.0077262 0.0016762 0.0024376 0 0 0 0 0
3.5156 0.0056124 -0.001226 -0.0083115 -0.0041232 0 0.0002183 0.0017295 -0.0048561 0.00087441 0.001126 -0.0024446 -0.069548 0 0 0 0 0 0 0 0 0 0 0 0 0 0 0 0 0 9.818e-05 -0.0013105 -0.0018429 -0.0029369 0 0 0 0 0
3.5195 0.0047368 5.1996e-05 -0.0088197 -0.0037867 0 -0.00055836 -0.0062163 -0.0040384 -0.00096756 0.0014168 -0.00034164 -0.061066 0 0 0 0 0 0 0 0 0 0 0 0 0 0 0 0 0 -0.0017598 -0.0089898 -0.0045589 -0.0060298 0 0 0 0 0
3.5234 0.002762 0.0018616 -0.0074171 -0.0019459 0 -0.0007147 -0.011119 -0.0018324 -0.0032866 0.004172 0.0028764 -0.03188 0 0 0 0 0 0 0 0 0 0 0 0 0 0 0 0 0 -0.0024354 -0.011938 -0.0056397 -0.0049606 0 0 0 0 0
3.5273 0.00034028 0.0028254 -0.0049603 -8.9602e-06 0 -0.00056823 -0.011567 0.0019551 -0.0064266 0.007975 0.0056651 -0.0035274 0 0 0 0 0 0 0 0 0 0 0 0 0 0 0 0 0 -0.00118 -0.010078 -0.0051873 -0.00078102 0 0 0 0 0
3.5313 -0.0017531 0.0020494 -0.0023971 0.00089759 0 -0.0003737 -0.0086088 0.006091 -0.0098305 0.0095122 0.0068783 0.0037361 0 0 0 0 0 0 0 0 0 0 0 0 0 0 0 0 0 0.0016348 -0.0058617 -0.0039698 0.0041535 0 0 0 0 0
3.5352 -0.0030367 -0.00013209 -0.00022045 0.00080429 0 -0.00025094 -0.0046578 0.0081612 -0.012119 0.0067454 0.0064688 -0.010048 0 0 0 0 0 0 0 0 0 0 0 0 0 0 0 0 0 0.0045775 -0.0019676 -0.0028143 0.0079233 0 0 0 0 0
3.5391 -0.0035528 -0.0023592 0.0015134 0.00055575 0 -0.00015705 -0.0017672 0.0066743 -0.011933 0.00082141 0.0050345 -0.027333 0 0 0 0 0 0 0 0 0 0 0 0 0 0 0 0 0 0.0057747 0.00042132 -0.0021055 0.0096126 0 0 0 0 0
3.543 -0.0036987 -0.003201 0.0028403 0.00080306 0 7.2792e-05 -0.00061655 0.0029782 -0.008881 -0.0049614 0.0030737 -0.032728 0 0 0 0 0 0 0 0 0 0 0 0 0 0 0 0 0 0.0039921 0.0016255 -0.0016222 0.0090365 0 0 0 0 0
3.5469 -0.0037997 -0.0021122 0.0036356 0.0014544 0 0.00052481 -0.00065519 0.00052925 -0.0038444 -0.0078365 0.0008491 -0.027016 0 0 0 0 0 0 0 0 0 0 0 0 0 0 0 0 0 -0.00041505 0.0024056 -0.00076581 0.0065196 0 0 0 0 0
3.5508 -0.0038082 0.00027278 0.0036491 0.0020207 0 0.00099492 -0.00083087 0.0016925 0.001559 -0.0073537 -0.0012552 -0.021446 0 0 0 0 0 0 0 0 0 0 0 0 0 0 0 0 0 -0.0054917 0.0031804 0.00090544 0.0029246 0 0 0 0 0
3.5547 -0.0033887 0.0026226 0.0027688 0.0022556 0 0.0010901 -0.00017805 0.0052089 0.0058882 -0.005067 -0.002666 -0.021422 0 0 0 0 0 0 0 0 0 0 0 0 0 0 0 0 0 -0.0088485 0.0040889 0.0031703 -0.00054071 0 0 0 0 0
3.5586 -0.0022719 0.003749 0.0013275 0.0022891 0 0.00067021 0.0018922 0.0071851 0.0085163 -0.0030041 -0.0031157 -0.019649 0 0 0 0 0 0 0 0 0 0 0 0 0 0 0 0 0 -0.0092043 0.0053421 0.00514 -0.0029088 0 0 0 0 0
3.5625 -0.00052262 0.0032342 0.00017939 0.0022 0 0.00014995 0.0053362 0.0048682 0.0096436 -0.0024359 -0.0030461 -0.0062965 0 0 0 0 0 0 0 0 0 0 0 0 0 0 0 0 0 -0.0070439 0.007138 0.005914 -0.0039035 0 0 0 0 0
3.5664 0.0014949 0.001531 0.00028144 0.0017024 0 0.00017891 0.0091993 -0.00061312 0.0098247 -0.0035272 -0.0031929 0.016488 0 0 0 0 0 0 0 0 0 0 0 0 0 0 0 0 0 -0.0038755 0.0091874 0.0053752 -0.0037431 0 0 0 0 0
3.5703 0.0033389 -0.0003987 0.0018519 0.00045031 0 0.00090808 0.011691 -0.0053845 0.0094204 -0.0054752 -0.0036269 0.033117 0 0 0 0 0 0 0 0 0 0 0 0 0 0 0 0 0 -0.0009021 0.010521 0.0042899 -0.0026058 0 0 0 0 0
3.5742 0.0046395 -0.0016047 0.0037572 -0.0013471 0 0.0016729 0.010948 -0.0065838 0.0083467 -0.0067778 -0.00338 0.028563 0 0 0 0 0 0 0 0 0 0 0 0 0 0 0 0 0 0.0015507 0.0099497 0.0034768 -0.00057787 0 0 0 0 0
3.5781 0.0051 -0.0015602 0.0039546 -0.0027741 0 0.0016036 0.0062279 -0.004762 0.0062421 -0.0057931 -0.0013312 0.0032401 0 0 0 0 0 0 0 0 0 0 0 0 0 0 0 0 0 0.0034325 0.0068002 0.0028635 0.001736 0 0 0 0 0
3.582 0.0045131 -0.00035808 0.0010543 -0.0028422 0 0.00061168 -0.0012725 -0.0026054 0.0029098 -0.0017212 0.0023911 -0.026281 0 0 0 0 0 0 0 0 0 0 0 0 0 0 0 0 0 0.0041809 0.0013124 0.001566 0.0028767 0 0 0 0 0
3.5859 0.0029249 0.0013121 -0.0041657 -0.001372 0 -0.0003846 -0.0086716 -0.0017588 -0.0012915 0.0045173 0.0060322 -0.040717 0 0 0 0 0 0 0 0 0 0 0 0 0 0 0 0 0 0.0029973 -0.0054108 -0.00088869 0.0014607 0 0 0 0 0
3.5898 0.00079941 0.0024203 -0.0088353 0.00073296 0 -0.00040494 -0.012737 -0.0014174 -0.0054201 0.010349 0.0075118 -0.032288 0 0 0 0 0 0 0 0 0 0 0 0 0 0 0 0 0 0.00010856 -0.011563 -0.0034716 -0.0020685 0 0 0 0 0
3.5938 -0.0011061 0.0020955 -0.0099685 0.0021106 0 0.00042939 -0.011615 -8.1238e-06 -0.0083693 0.012797 0.0062882 -0.0077492 0 0 0 0 0 0 0 0 0 0 0 0 0 0 0 0 0 -0.0025303 -0.014838 -0.0041323 -0.0047654 0 0 0 0 0
3.5977 -0.0022031 0.00021351 -0.0067828 0.0019213 0 0.00087865 -0.005994 0.0023905 -0.0094718 0.010187 0.0038938 0.019521 0 0 0 0 0 0 0 0 0 0 0 0 0 0 0 0 0 -0.0024188 -0.013144 -0.0017472 -0.0030282 0 0 0 0 0
3.6016 -0.002504 -0.0023163 -0.0012519 0.00037596 0 -8.8674e-05 0.0010393 0.0039408 -0.0088368 0.0032053 0.00245 0.039137 0 0 0 0 0 0 0 0 0 0 0 0 0 0 0 0 0 0.0010798 -0.0060667 0.0023343 0.0040092 0 0 0 0 0
3.6055 -0.002565 -0.0039435 0.0036357 -0.0015286 0 -0.0019915 0.0055948 0.0033231 -0.0071372 -0.0052694 0.0025221 0.047666 0 0 0 0 0 0 0 0 0 0 0 0 0 0 0 0 0 0.0054656 0.0038658 0.0049903 0.012606 0 0 0 0 0
3.6094 -0.0029077 -0.0034847 0.0062018 -0.0027425 0 -0.0030788 0.0053315 0.0015044 -0.0050144 -0.011473 0.0024875 0.047008 0 0 0 0 0 0 0 0 0 0 0 0 0 0 0 0 0 0.0066797 0.011764 0.0040096 0.016444 0 0 0 0 0
3.6133 -0.0034344 -0.0010776 0.0067527 -0.0027848 0 -0.0020584 0.0011267 0.00072214 -0.0026229 -0.012655 0.00020514 0.041222 0 0 0 0 0 0 0 0 0 0 0 0 0 0 0 0 0 0.0025581 0.013337 0.00031634 0.011565 0 0 0 0 0
3.6172 -0.0034319 0.0017561 0.0062201 -0.0019089 0 0.00043213 -0.0033281 0.0018237 0.00026195 -0.0087589 -0.0045189 0.034189 0 0 0 0 0 0 0 0 0 0 0 0 0 0 0 0 0 -0.0049266 0.008354 -0.0025858 0.00018876 0 0 0 0 0
3.6211 -0.002219 0.0031692 0.0046077 -0.00082791 0 0.0022529 -0.0041201 0.0031793 0.0036659 -0.0027839 -0.0091313 0.028001 0 0 0 0 0 0 0 0 0 0 0 0 0 0 0 0 0 -0.01091 0.0014287 -0.0017164 -0.010275 0 0 0 0 0
3.625 0.00013858 0.0024158 0.0011893 -0.00022802 0 0.0018152 -0.00016418 0.0025712 0.0069431 0.00093586 -0.010224 0.022242 0 0 0 0 0 0 0 0 0 0 0 0 0 0 0 0 0 -0.011478 -0.0013225 0.0025365 -0.012739 0 0 0 0 0
3.6289 0.0027171 0.00044132 -0.0037936 -0.00034664 0 -0.00025329 0.0058037 -9.4515e-05 0.0089446 -7.5367e-05 -0.0066066 0.015266 0 0 0 0 0 0 0 0 0 0 0 0 0 0 0 0 0 -0.006746 0.0025646 0.006578 -0.0061249 0 0 0 0 0
3.6328 0.0043443 -0.00094053 -0.0081619 -0.000866 0 -0.0015665 0.0093797 -0.0024709 0.0087921 -0.0041227 -0.00075862 0.0070068 0 0 0 0 0 0 0 0 0 0 0 0 0 0 0 0 0 -0.00048871 0.0094364 0.0067608 0.0036491 0 0 0 0 0
3.6367 0.004401 -0.00061742 -0.0091591 -0.0012296 0 -0.00022693 0.0081344 -0.0023221 0.0066116 -0.0063449 0.0028808 0.00032083 0 0 0 0 0 0 0 0 0 0 0 0 0 0 0 0 0 0.0031684 0.012357 0.0026712 0.0084117 0 0 0 0 0
3.6406 0.0031628 0.0008885 -0.0060578 -0.0011797 0 0.0032485 0.0035329 -7.5789e-05 0.0035328 -0.0029291 0.0015601 -0.0014014 0 0 0 0 0 0 0 0 0 0 0 0 0 0 0 0 0 0.0029198 0.0071301 -0.0024745 0.0043719 0 0 0 0 0
3.6445 0.0014858 0.001961 -0.0012254 -0.0010428 0 0.006156 -0.00066714 0.001543 0.00086903 0.0048971 -0.0032748 0.0018256 0 0 0 0 0 0 0 0 0 0 0 0 0 0 0 0 0 0.00069305 -0.0037805 -0.0046673 -0.0048635 0 0 0 0 0
3.6484 0.00018231 0.001396 0.0017589 -0.0014054 0 0.0058262 -0.0020279 0.00041526 -0.00086233 0.011134 -0.00692 0.0059739 0 0 0 0 0 0 0 0 0 0 0 0 0 0 0 0 0 -0.0005667 -0.013079 -0.0025802 -0.011351 0 0 0 0 0
3.6523 -0.00042335 -0.00051342 0.0012265 -0.0023823 0 0.0019048 -0.0015367 -0.0027253 -0.002221 0.010039 -0.0052742 0.0072465 0 0 0 0 0 0 0 0 0 0 0 0 0 0 0 0 0 0.00060663 -0.014714 0.001393 -0.0093163 0 0 0 0 0
3.6563 -0.00054639 -0.0022772 -0.001347 -0.0031957 0 -0.0032206 -0.0021396 -0.0050688 -0.0041481 0.0016306 0.0014851 0.0065327 0 0 0 0 0 0 0 0 0 0 0 0 0 0 0 0 0 0.0034704 -0.0087904 0.0033236 0.00027564 0 0 0 0 0
3.6602 -0.00070037 -0.0025551 -0.0031767 -0.0026428 0 -0.0061494 -0.0052464 -0.0045228 -0.0068753 -0.0077226 0.0085936 0.0082986 0 0 0 0 0 0 0 0 0 0 0 0 0 0 0 0 0 0.0061239 -0.0010376 0.0011362 0.010672 0 0 0 0 0
3.6641 -0.0013558 -0.0012893 -0.0030032 -0.00021235 0 -0.0049572 -0.0088449 -0.0015035 -0.009397 -0.01073 0.010294 0.014439 0 0 0 0 0 0 0 0 0 0 0 0 0 0 0 0 0 0.0068986 0.0024566 -0.0036624 0.014743 0 0 0 0 0
3.668 -0.0026244 0.00034307 -0.0019049 0.0031435 0 -0.00058234 -0.0092229 0.0018591 -0.010012 -0.0058244 0.0045751 0.020254 0 0 0 0 0 0 0 0 0 0 0 0 0 0 0 0 0 0.0050129 0.00034076 -0.0071681 0.010347 0 0 0 0 0
3.6719 -0.0040793 0.0009907 -0.001443 0.0054352 0 0.0038442 -0.0045703 0.0037763 -0.0075451 0.0013258 -0.0048881 0.018109 0 0 0 0 0 0 0 0 0 0 0 0 0 0 0 0 0 0.00064554 -0.0034589 -0.0060287 0.0015404 0 0 0 0 0
3.6758 -0.0048643 0.00019398 -0.0015196 0.0050742 0 0.0052134 0.0031811 0.0038265 -0.0023011 0.0030796 -0.011398 0.0054994 0 0 0 0 0 0 0 0 0 0 0 0 0 0 0 0 0 -0.0049954 -0.0037314 0.00014239 -0.0048934 0 0 0 0 0
3.6797 -0.0041542 -0.0013876 -0.00055894 0.0021512 0 0.0026377 0.010032 0.0023983 0.0039534 -0.0030422 -0.010522 -0.011515 0 0 0 0 0 0 0 0 0 0 0 0 0 0 0 0 0 -0.0097249 0.0014412 0.0084701 -0.0045364 0 0 0 0 0
3.6836 -0.0017486 -0.0025824 0.0021879 -0.0015652 0 -0.0019323 0.01322 -6.1008e-05 0.0089222 -0.012093 -0.0036668 -0.023773 0 0 0 0 0 0 0 0 0 0 0 0 0 0 0 0 0 -0.011208 0.0094241 0.014569 0.0017941 0 0 0 0 0
3.6875 0.0016402 -0.0025117 0.0050274 -0.0039296 0 -0.0051741 0.012802 -0.0028625 0.010933 -0.016329 0.0031227 -0.027424 0 0 0 0 0 0 0 0 0 0 0 0 0 0 0 0 0 -0.0085507 0.015543 0.015052 0.0091399 0 0 0 0 0
3.6914 0.0047025 -0.0010256 0.0050715 -0.0039109 0 -0.0049089 0.010311 -0.0046289 0.0096152 -0.012169 0.0042247 -0.025895 0 0 0 0 0 0 0 0 0 0 0 0 0 0 0 0 0 -0.0033974 0.016622 0.009351 0.012174 0 0 0 0 0
3.6953 0.0062802 0.0013184 0.001271 -0.0020734 0 -0.001725 0.0065306 -0.0039194 0.0058661 -0.002975 -0.00088953 -0.023832 0 0 0 0 0 0 0 0 0 0 0 0 0 0 0 0 0 0.0008339 0.012626 -1.5733e-05 0.0087732 0 0 0 0 0
3.6992 0.0060075 0.0035269 -0.0040546 0.00017446 0 0.0016287 0.0011636 -0.00075271 0.0013284 0.0045092 -0.0073375 -0.021155 0 0 0 0 0 0 0 0 0 0 0 0 0 0 0 0 0 0.0014285 0.0058472 -0.0087325 0.0011151 0 0 0 0 0
3.7031 0.0043901 0.0045483 -0.0070624 0.0017226 0 0.0025845 -0.005415 0.002809 -0.002316 0.0061787 -0.0090888 -0.014939 0 0 0 0 0 0 0 0 0 0 0 0 0 0 0 0 0 -0.001423 -0.00088369 -0.012883 -0.0060619 0 0 0 0 0
3.707 0.0023474 0.0037331 -0.0058938 0.0022966 0 0.00079499 -0.010829 0.00421 -0.0040334 0.0033571 -0.0040887 -0.0063616 0 0 0 0 0 0 0 0 0 0 0 0 0 0 0 0 0 -0.0047362 -0.005417 -0.010967 -0.0086143 0 0 0 0 0
3.7109 0.0006369 0.001247 -0.0022792 0.0021641 0 -0.0019066 -0.012008 0.0027805 -0.0039308 0.00037618 0.0041379 -0.0026619 0 0 0 0 0 0 0 0 0 0 0 0 0 0 0 0 0 -0.0051985 -0.006725 -0.0046781 -0.00548 0 0 0 0 0
3.7148 -0.00044531 -0.0018673 0.00038206 0.0016011 0 -0.0034438 -0.0082075 0.000343 -0.0032635 2.1764e-05 0.0095957 -0.0097292 0 0 0 0 0 0 0 0 0 0 0 0 0 0 0 0 0 -0.0018576 -0.0050856 0.0020658 0.00098559 0 0 0 0 0
3.7188 -0.0010228 -0.0041729 0.00043004 0.00076366 0 -0.003346 -0.0024479 -0.00076876 -0.0037169 0.0013743 0.0087358 -0.023477 0 0 0 0 0 0 0 0 0 0 0 0 0 0 0 0 0 0.003273 -0.0020876 0.0053773 0.0068662 0 0 0 0 0
3.7227 -0.0014386 -0.0046384 -0.00067031 -4.1942e-05 0 -0.0027284 0.0006539 -0.00011122 -0.006175 0.0015841 0.0029291 -0.031682 0 0 0 0 0 0 0 0 0 0 0 0 0 0 0 0 0 0.0070134 4.1081e-05 0.0036639 0.0093368 0 0 0 0 0
3.7266 -0.0020475 -0.0032018 -0.00025778 -0.00023672 0 -0.0026485 -0.0010648 0.00078854 -0.0097669 -0.00079072 -0.0032968 -0.026486 0 0 0 0 0 0 0 0 0 0 0 0 0 0 0 0 0 0.0074075 -0.00016023 -0.0014733 0.0081933 0 0 0 0 0
3.7305 -0.0030137 -0.00070698 0.0024612 0.00063547 0 -0.0027865 -0.0052909 0.00068784 -0.01207 -0.0042972 -0.0062493 -0.014003 0 0 0 0 0 0 0 0 0 0 0 0 0 0 0 0 0 0.0046635 -0.0022283 -0.0062864 0.0052434 0 0 0 0 0
3.7344 -0.0041333 0.001661 0.0054497 0.0023058 0 -0.0019323 -0.0073291 0.00035874 -0.010614 -0.0061032 -0.0056385 -0.0087403 0 0 0 0 0 0 0 0 0 0 0 0 0 0 0 0 0 0.00027764 -0.0040464 -0.0072288 0.0023107 0 0 0 0 0
3.7383 -0.0048244 0.002965 0.0058868 0.0036751 0 0.00035564 -0.0043379 0.0014855 -0.0047367 -0.0047635 -0.0038396 -0.017271 0 0 0 0 0 0 0 0 0 0 0 0 0 0 0 0 0 -0.0043154 -0.0034998 -0.0031222 -0.00021621 0 0 0 0 0
3.7422 -0.0044165 0.0027954 0.0030123 0.0035258 0 0.0029284 0.0023309 0.0039547 0.0036285 -0.0016282 -0.0031492 -0.02923 0 0 0 0 0 0 0 0 0 0 0 0 0 0 0 0 0 -0.0081787 -7.2111e-05 0.004205 -0.0029447 0 0 0 0 0
3.7461 -0.0026193 0.0012916 -0.0011236 0.0015529 0 0.0041164 0.0087134 0.0050665 0.010965 0.00023482 -0.0038598 -0.027106 0 0 0 0 0 0 0 0 0 0 0 0 0 0 0 0 0 -0.010396 0.0050122 0.011127 -0.0057712 0 0 0 0 0
3.75 0.00019248 -0.0008938 -0.0036259 -0.0011991 0 0.0035217 0.011853 0.0022248 0.014313 -0.0013963 -0.0046698 -0.0054614 0 0 0 0 0 0 0 0 0 0 0 0 0 0 0 0 0 -0.0098193 0.0099476 0.014382 -0.0069843 0 0 0 0 0
3.7539 0.0031509 -0.0027024 -0.0033568 -0.002971 0 0.0024403 0.011824 -0.003582 0.012957 -0.0059084 -0.0044667 0.021564 0 0 0 0 0 0 0 0 0 0 0 0 0 0 0 0 0 -0.0058249 0.013368 0.012756 -0.0045727 0 0 0 0 0
3.7578 0.0054011 -0.0030535 -0.0016751 -0.0025488 0 0.0023398 0.010518 -0.0077156 0.0084821 -0.0099796 -0.0034074 0.033681 0 0 0 0 0 0 0 0 0 0 0 0 0 0 0 0 0 0.00052092 0.014267 0.0073424 0.0012564 0 0 0 0 0
3.7617 0.006513 -0.0015026 -0.00084722 -0.00016025 0 0.0030881 0.0089893 -0.0060404 0.003359 -0.009846 -0.0023457 0.024855 0 0 0 0 0 0 0 0 0 0 0 0 0 0 0 0 0 0.0062807 0.0115 0.00052344 0.0070358 0 0 0 0 0
3.7656 0.0064975 0.0012631 -0.0018949 0.0026799 0 0.0030282 0.0063574 0.00070767 -0.00067975 -0.0041837 -0.0015598 0.0084681 0 0 0 0 0 0 0 0 0 0 0 0 0 0 0 0 0 0.0081645 0.0043041 -0.0053754 0.0081745 0 0 0 0 0
3.7695 0.0055453 0.003639 -0.0039109 0.0042007 0 0.00094222 0.0012992 0.0070751 -0.0032729 0.0045292 -0.00035982 0.0017992 0 0 0 0 0 0 0 0 0 0 0 0 0 0 0 0 0 0.0048762 -0.0060799 -0.0088749 0.0029185 0 0 0 0 0
3.7734 0.0038457 0.0040646 -0.0052038 0.0034795 0 -0.0022695 -0.005702 0.0078 -0.0049336 0.011385 0.0019872 0.0075449 0 0 0 0 0 0 0 0 0 0 0 0 0 0 0 0 0 -0.0015579 -0.015483 -0.0094312 -0.0053979 0 0 0 0 0
3.7773 0.0016534 0.0020791 -0.0048986 0.00089423 0 -0.0041952 -0.011885 0.0026824 -0.0062199 0.012331 0.0051065 0.013153 0 0 0 0 0 0 0 0 0 0 0 0 0 0 0 0 0 -0.0067555 -0.018519 -0.0072901 -0.010272 0 0 0 0 0
3.7813 -0.0005921 -0.0013513 -0.0034564 -0.002214 0 -0.0033175 -0.014107 -0.0034367 -0.0073759 0.0069148 0.007475 0.007945 0 0 0 0 0 0 0 0 0 0 0 0 0 0 0 0 0 -0.0068269 -0.012434 -0.0034787 -0.006962 0 0 0 0 0
3.7852 -0.002372 -0.0044715 -0.0018724 -0.0042937 0 -0.00067432 -0.011316 -0.0053976 -0.0084842 -0.0016311 0.0076137 -0.0027505 0 0 0 0 0 0 0 0 0 0 0 0 0 0 0 0 0 -0.0012006 -9.5605e-06 0.00026254 0.0035648 0 0 0 0 0
3.7891 -0.0033908 -0.0058029 -0.0006068 -0.0043016 0 0.0010737 -0.0053788 -0.0022499 -0.0095768 -0.0088709 0.0053367 -0.0036598 0 0 0 0 0 0 0 0 0 0 0 0 0 0 0 0 0 0.0066305 0.011498 0.0020778 0.015002 0 0 0 0 0
3.793 -0.00375 -0.00486 0.00062936 -0.0021568 0 0.00025852 0.00031574 0.0027239 -0.010364 -0.012 0.0018521 0.011056 0 0 0 0 0 0 0 0 0 0 0 0 0 0 0 0 0 0.011166 0.015175 0.0011172 0.020109 0 0 0 0 0
3.7969 -0.003763 -0.0021857 0.0021584 0.0011561 0 -0.0022037 0.0031358 0.0058267 -0.0099412 -0.010859 -0.001291 0.028411 0 0 0 0 0 0 0 0 0 0 0 0 0 0 0 0 0 0.0085351 0.0094248 -0.0016083 0.015655 0 0 0 0 0
3.8008 -0.0035825 0.0010556 0.0036215 0.0039291 0 -0.0038447 0.0026307 0.0061712 -0.0071065 -0.0069853 -0.0033086 0.02956 0 0 0 0 0 0 0 0 0 0 0 0 0 0 0 0 0 -0.00072475 -0.00089648 -0.0035823 0.0042662 0 0 0 0 0
3.8047 -0.0030434 0.0035529 0.0041706 0.0045504 0 -0.0031216 0.0003909 0.0052072 -0.0013757 -0.002338 -0.004341 0.01121 0 0 0 0 0 0 0 0 0 0 0 0 0 0 0 0 0 -0.01175 -0.0080266 -0.0024313 -0.0076753 0 0 0 0 0
3.8086 -0.0018916 0.0042808 0.0034581 0.0024982 0 -0.00074849 -0.0011591 0.0039413 0.0061095 0.0010702 -0.0047601 -0.0094538 0 0 0 0 0 0 0 0 0 0 0 0 0 0 0 0 0 -0.018374 -0.0066854 0.0022468 -0.014089 0 0 0 0 0
3.8125 -0.00013792 0.0029373 0.00235 -0.0011498 0 0.0013274 -0.00014223 0.0016129 0.012754 0.001229 -0.0045701 -0.013211 0 0 0 0 0 0 0 0 0 0 0 0 0 0 0 0 0 -0.017049 0.0026467 0.0083483 -0.012418 0 0 0 0 0
3.8164 0.0018488 0.00023982 0.0023813 -0.0042414 0 0.0019752 0.0038064 -0.0026378 0.015908 -0.0028339 -0.0035755 -0.00047063 0 0 0 0 0 0 0 0 0 0 0 0 0 0 0 0 0 -0.0089581 0.014429 0.012556 -0.0045225 0 0 0 0 0
3.8203 0.0035788 -0.0022846 0.0041932 -0.0049434 0 0.0017259 0.0092522 -0.0074715 0.014514 -0.0093105 -0.0019842 0.0088661 0 0 0 0 0 0 0 0 0 0 0 0 0 0 0 0 0 0.0010904 0.021641 0.012526 0.0046651 0 0 0 0 0
3.8242 0.0047126 -0.003143 0.0064177 -0.0030406 0 0.0017331 0.013481 -0.0096575 0.0097001 -0.013383 -0.00054714 -0.0015873 0 0 0 0 0 0 0 0 0 0 0 0 0 0 0 0 0 0.0079619 0.019714 0.0083512 0.0098004 0 0 0 0 0
3.8281 0.0050931 -0.0018763 0.006394 -9.5673e-05 0 0.0022681 0.013761 -0.0071057 0.0038788 -0.01016 0.00012353 -0.024088 0 0 0 0 0 0 0 0 0 0 0 0 0 0 0 0 0 0.0092098 0.0088498 0.0023145 0.0080047 0 0 0 0 0
3.832 0.0046203 0.00059178 0.0024928 0.0017247 0 0.0024881 0.0088554 -0.0013614 -0.00086637 0.0008371 0.00035684 -0.032395 0 0 0 0 0 0 0 0 0 0 0 0 0 0 0 0 0 0.0058352 -0.0060643 -0.0026903 0.00061531 0 0 0 0 0
3.8359 0.0032562 0.0026213 -0.0039307 0.0012381 0 0.0015855 -4.3284e-05 0.0033745 -0.0038294 0.013829 0.0012987 -0.0090988 0 0 0 0 0 0 0 0 0 0 0 0 0 0 0 0 0 0.00080609 -0.017836 -0.0048419 -0.0074482 0 0 0 0 0
3.8398 0.0012285 0.0030269 -0.0090021 -0.0010112 0 -0.00014045 -0.0096077 0.0039357 -0.0055336 0.020247 0.0036901 0.034133 0 0 0 0 0 0 0 0 0 0 0 0 0 0 0 0 0 -0.0030609 -0.02078 -0.0041425 -0.010796 0 0 0 0 0
3.8438 -0.00086508 0.0017915 -0.0092242 -0.0033625 0 -0.0015267 -0.015871 0.00091215 -0.0068154 0.015346 0.0066612 0.065401 0 0 0 0 0 0 0 0 0 0 0 0 0 0 0 0 0 -0.0042992 -0.014113 -0.0020342 -0.0072953 0 0 0 0 0
3.8477 -0.0023376 -0.00017687 -0.0044165 -0.0043501 0 -0.0017467 -0.016189 -0.0022359 -0.0080452 0.0022827 0.0079396 0.061883 0 0 0 0 0 0 0 0 0 0 0 0 0 0 0 0 0 -0.0028047 -0.0025884 -0.00035431 0.00044642 0 0 0 0 0
3.8516 -0.0029185 -0.0018547 0.0020302 -0.0035957 0 -0.0010785 -0.010647 -0.0025777 -0.0089857 -0.010215 0.0056618 0.029842 0 0 0 0 0 0 0 0 0 0 0 0 0 0 0 0 0 0.00056284 0.0066265 -0.00025952 0.0072238 0 0 0 0 0
3.8555 -0.0029571 -0.0026853 0.0059667 -0.001726 0 -0.00047469 -0.0021415 -0.00017613 -0.0090956 -0.014729 0.00031062 -0.0038345 0 0 0 0 0 0 0 0 0 0 0 0 0 0 0 0 0 0.0041789 0.0089877 -0.0015909 0.0093268 0 0 0 0 0
3.8594 -0.0030251 -0.0025718 0.0058359 0.00029859 0 -0.00055676 0.0050506 0.002517 -0.0078524 -0.010563 -0.0051317 -0.017923 0 0 0 0 0 0 0 0 0 0 0 0 0 0 0 0 0 0.0058996 0.0056304 -0.0029779 0.0070604 0 0 0 0 0
3.8633 -0.0032645 -0.0016062 0.0034665 0.00171 0 -0.0011626 0.0076176 0.0032408 -0.0049607 -0.0031994 -0.0072894 -0.013683 0 0 0 0 0 0 0 0 0 0 0 0 0 0 0 0 0 0.0039236 0.0017985 -0.0027343 0.0036006 0 0 0 0 0
3.8672 -0.0031688 -1.5526e-05 0.0017148 0.0020344 0 -0.0017505 0.00518 0.0017497 -0.00059361 0.0010792 -0.0051244 -0.0075724 0 0 0 0 0 0 0 0 0 0 0 0 0 0 0 0 0 -0.0018719 0.0019586 -0.00013859 0.001586 0 0 0 0 0
3.8711 -0.0020818 0.0016749 0.0014771 0.0010844 0 -0.001964 0.00051795 -0.00053976 0.004345 0.00017028 -0.00088009 -0.01125 0 0 0 0 0 0 0 0 0 0 0 0 0 0 0 0 0 -0.0091956 0.0060122 0.0037629 0.00093193 0 0 0 0 0
3.875 6.4636e-05 0.0026908 0.0011253 -0.0008504 0 -0.0016862 -0.00236 -0.0021437 0.0082918 -0.0033594 0.0017307 -0.021092 0 0 0 0 0 0 0 0 0 0 0 0 0 0 0 0 0 -0.014219 0.010021 0.0066108 -0.00012695 0 0 0 0 0
3.8789 0.0025361 0.0024879 -0.0012156 -0.0028326 0 -0.00077225 -0.0011278 -0.0025676 0.0097192 -0.0056793 0.00061019 -0.025757 0 0 0 0 0 0 0 0 0 0 0 0 0 0 0 0 0 -0.013849 0.010466 0.0063579 -0.002255 0 0 0 0 0
3.8828 0.0043331 0.0012687 -0.0051581 -0.0036174 0 0.00088724 0.0031425 -0.0021617 0.0081458 -0.0051067 -0.0030399 -0.020074 0 0 0 0 0 0 0 0 0 0 0 0 0 0 0 0 0 -0.0078507 0.0076199 0.0029164 -0.003785 0 0 0 0 0
3.8867 0.0049378 -7.4766e-05 -0.0081206 -0.0025326 0 0.0028829 0.0069088 -0.0014688 0.004625 -0.0026098 -0.0058682 -0.0093121 0 0 0 0 0 0 0 0 0 0 0 0 0 0 0 0 0 0.00080263 0.0046684 -0.0015635 -0.0025097 0 0 0 0 0
3.8906 0.0045467 -0.00067048 -0.0079307 -0.00017258 0 0.0040996 0.0070338 -0.0008773 0.0011216 7.6202e-05 -0.0052524 -0.0015787 0 0 0 0 0 0 0 0 0 0 0 0 0 0 0 0 0 0.0077346 0.0037618 -0.0041804 0.0014693 0 0 0 0 0
3.8945 0.0036562 -0.0003758 -0.0051231 0.001913 0 0.0034244 0.0031978 -0.00059449 -0.00086393 0.0021748 -0.0013345 0.00035862 0 0 0 0 0 0 0 0 0 0 0 0 0 0 0 0 0 0.0098598 0.0034285 -0.003437 0.0051059 0 0 0 0 0
3.8984 0.0025354 0.00022443 -0.0023993 0.0024744 0 0.0008815 -0.0021635 -0.00055928 -0.0013048 0.0039008 0.0034197 -0.0015417 0 0 0 0 0 0 0 0 0 0 0 0 0 0 0 0 0 0.0071243 0.00027272 -0.0003249 0.0049729 0 0 0 0 0
3.9023 0.0011422 0.00050459 -0.0018006 0.0016739 0 -0.0020207 -0.0061249 -0.00032778 -0.0014256 0.0054732 0.0064247 -0.0066844 0 0 0 0 0 0 0 0 0 0 0 0 0 0 0 0 0 0.0022111 -0.0067995 0.0025481 0.00058526 0 0 0 0 0
3.9063 -0.00054257 0.00040862 -0.0026431 0.00093102 0 -0.0033409 -0.0074849 0.00066057 -0.0024658 0.0065519 0.006784 -0.017558 0 0 0 0 0 0 0 0 0 0 0 0 0 0 0 0 0 -0.0014214 -0.014434 0.00304 -0.0048706 0 0 0 0 0
3.9102 -0.0022555 0.00033529 -0.0024389 0.0015363 0 -0.0023232 -0.0069474 0.0024362 -0.0045344 0.0065166 0.0052742 -0.034365 0 0 0 0 0 0 0 0 0 0 0 0 0 0 0 0 0 -0.0017639 -0.017301 0.0010539 -0.007196 0 0 0 0 0
3.9141 -0.003581 0.00049579 0.00021392 0.0033189 0 -4.5975e-05 -0.0055152 0.0041593 -0.0065014 0.0049207 0.0030317 -0.050459 0 0 0 0 0 0 0 0 0 0 0 0 0 0 0 0 0 0.00067112 -0.012897 -0.0015766 -0.0047121 0 0 0 0 0
3.918 -0.0042639 0.00055392 0.0039046 0.0046925 0 0.001552 -0.003154 0.0046734 -0.006888 0.0016316 0.00057094 -0.056338 0 0 0 0 0 0 0 0 0 0 0 0 0 0 0 0 0 0.0034724 -0.0039309 -0.0026246 0.00055033 0 0 0 0 0
3.9219 -0.0042926 2.2334e-05 0.0057008 0.0041069 0 0.0013364 0.00071728 0.0035545 -0.0049057 -0.0030553 -0.0020008 -0.049013 0 0 0 0 0 0 0 0 0 0 0 0 0 0 0 0 0 0.0040827 0.004018 -0.0010856 0.0047918 0 0 0 0 0
3.9258 -0.003695 -0.0010232 0.0040751 0.0015491 0 -0.00022298 0.0055972 0.0015575 -0.00087679 -0.0080454 -0.0042595 -0.035649 0 0 0 0 0 0 0 0 0 0 0 0 0 0 0 0 0 0.0014588 0.0071656 0.0023064 0.0054392 0 0 0 0 0
3.9297 -0.0024035 -0.0017811 0.00039792 -0.0013403 0 -0.001726 0.009276 -8.5813e-05 0.0040355 -0.011338 -0.005431 -0.026123 0 0 0 0 0 0 0 0 0 0 0 0 0 0 0 0 0 -0.0034012 0.0060487 0.0057883 0.0026058 0 0 0 0 0
3.9336 -0.00044887 -0.0014075 -0.0024707 -0.0026506 0 -0.0021495 0.0093585 -0.00078645 0.0083473 -0.010946 -0.0052057 -0.02227 0 0 0 0 0 0 0 0 0 0 0 0 0 0 0 0 0 -0.0082469 0.0039462 0.0077239 -0.0016618 0 0 0 0 0
3.9375 0.0017538 0.00011449 -0.0029091 -0.0017938 0 -0.0015093 0.0056346 -0.00092707 0.010704 -0.0065223 -0.0043046 -0.016294 0 0 0 0 0 0 0 0 0 0 0 0 0 0 0 0 0 -0.010959 0.0033786 0.0073711 -0.0050401 0 0 0 0 0
3.9414 0.0034948 0.0018391 -0.0017818 0.00012376 0 -0.00047163 0.00078302 -0.001125 0.010285 -0.00015725 -0.0038406 -0.00081906 0 0 0 0 0 0 0 0 0 0 0 0 0 0 0 0 0 -0.010548 0.004296 0.005006 -0.0060166 0 0 0 0 0
3.9453 0.0042938 0.0026324 -0.0011576 0.0013702 0 0.00039666 -0.001648 -0.0014072 0.0072163 0.0048178 -0.0039865 0.020509 0 0 0 0 0 0 0 0 0 0 0 0 0 0 0 0 0 -0.0073092 0.0051758 0.0016467 -0.0041776 0 0 0 0 0
3.9492 0.0043244 0.0020973 -0.0021047 0.0010121 0 0.00091055 -0.0003183 -0.0013198 0.0027099 0.0062534 -0.0035222 0.034324 0 0 0 0 0 0 0 0 0 0 0 0 0 0 0 0 0 -0.002413 0.0050782 -0.0013593 -0.00027094 0 0 0 0 0
3.9531 0.0041898 0.00077422 -0.0038869 -0.00056354 0 0.0010158 0.0026245 -0.0007675 -0.0014358 0.0046262 -0.0010642 0.030294 0 0 0 0 0 0 0 0 0 0 0 0 0 0 0 0 0 0.0025358 0.004217 -0.0028483 0.003832 0 0 0 0 0
3.957 0.004199 -0.00046853 -0.0051262 -0.0022772 0 0.00057927 0.003316 -0.00039733 -0.0038747 0.0021751 0.0031346 0.012032 0 0 0 0 0 0 0 0 0 0 0 0 0 0 0 0 0 0.0058507 0.0029019 -0.002429 0.005825 0 0 0 0 0
3.9609 0.0039252 -0.0011458 -0.0053798 -0.0033102 0 -0.00041643 -0.00056186 -0.0008719 -0.0045551 0.0007382 0.0068388 -0.0055285 0 0 0 0 0 0 0 0 0 0 0 0 0 0 0 0 0 0.0062885 0.00074629 -0.00084757 0.0044574 0 0 0 0 0
3.9648 0.0026085 -0.0012991 -0.0053652 -0.0034591 0 -0.0015803 -0.0078577 -0.0018294 -0.0046043 0.00051905 0.0076282 -0.0097122 0 0 0 0 0 0 0 0 0 0 0 0 0 0 0 0 0 0.0038068 -0.0025884 0.00031664 0.00077679 0 0 0 0 0
3.9688 5.3038e-05 -0.0011296 -0.0057591 -0.0027872 0 -0.002249 -0.014832 -0.0019071 -0.0052734 0.00075534 0.0051969 -0.00073277 0 0 0 0 0 0 0 0 0 0 0 0 0 0 0 0 0 -2.08e-05 -0.0061249 -0.0002997 -0.0023039 0 0 0 0 0
3.9727 -0.0029354 -0.00070698 -0.0060696 -0.0012423 0 -0.0020509 -0.017807 -8.7337e-05 -0.0068246 0.0010477 0.0017449 0.010848 0 0 0 0 0 0 0 0 0 0 0 0 0 0 0 0 0 -0.0026632 -0.0077371 -0.0026829 -0.0022037 0 0 0 0 0
3.9766 -0.0050896 -9.3715e-05 -0.0048907 0.0011743 0 -0.0012991 -0.015341 0.0029773 -0.0083016 0.001567 -0.00011737 0.015989 0 0 0 0 0 0 0 0 0 0 0 0 0 0 0 0 0 -0.0022945 -0.0060288 -0.0051487 0.0011385 0 0 0 0 0
3.9805 -0.0056816 0.00040568 -0.0012968 0.0038816 0 -0.00071263 -0.0085592 0.00519 -0.0083056 0.0020542 0.0001041 0.015387 0 0 0 0 0 0 0 0 0 0 0 0 0 0 0 0 0 0.00073591 -0.0019156 -0.0053861 0.0051569 0 0 0 0 0
3.9844 -0.0049784 0.000357 0.0040263 0.0055906 0 -0.0006948 -7.971e-05 0.0047589 -0.0060294 0.0012725 0.00047736 0.016096 0 0 0 0 0 0 0 0 0 0 0 0 0 0 0 0 0 0.0039941 0.0020852 -0.0022117 0.006846 0 0 0 0 0
3.9883 -0.0037516 -0.00032781 0.0089717 0.005027 0 -0.00091871 0.0072823 0.0018091 -0.0017293 -0.0018935 -0.001059 0.021398 0 0 0 0 0 0 0 0 0 0 0 0 0 0 0 0 0 0.0047622 0.0043283 0.0033206 0.0052314 0 0 0 0 0
3.9922 -0.002461 -0.0011051 0.01131 0.0020546 0 -0.00067492 0.011362 -0.0017132 0.0035238 -0.0066921 -0.0042099 0.025527 0 0 0 0 0 0 0 0 0 0 0 0 0 0 0 0 0 0.0021289 0.0055724 0.0084418 0.0018403 0 0 0 0 0
3.9961 -0.001013 -0.0011598 0.010017 -0.0018341 0 0.00036348 0.01123 -0.003696 0.0083772 -0.010312 -0.0063847 0.019115 0 0 0 0 0 0 0 0 0 0 0 0 0 0 0 0 0 -0.0023821 0.0077208 0.010521 -0.001091 0 0 0 0 0
4 0.00075092 -0.00016783 0.005757 -0.0043083 0 0.0017369 0.0076978 -0.0034598 0.011603 -0.009978 -0.0053806 -0.00028135 0 0 0 0 0 0 0 0 0 0 0 0 0 0 0 0 0 -0.0060899 0.011047 0.0088376 -0.0027101 0 0 0 0 0
4.0039 0.0025445 0.0012934 0.00037741 -0.0038332 0 0.0025557 0.0032689 -0.0019303 0.012377 -0.0054694 -0.0018808 -0.023389 0 0 0 0 0 0 0 0 0 0 0 0 0 0 0 0 0 -0.0071058 0.013103 0.0048945 -0.0038325 0 0 0 0 0
4.0078 0.0037874 0.0021549 -0.0040996 -0.0008838 0 0.0022577 0.00095346 -0.00055117 0.010576 0.00051999 0.0010094 -0.035393 0 0 0 0 0 0 0 0 0 0 0 0 0 0 0 0 0 -0.0053166 0.010864 0.0011203 -0.0053233 0 0 0 0 0
4.0117 0.0042276 0.0017439 -0.0064374 0.0023092 0 0.0010599 0.0022341 -0.00016685 0.0069333 0.0046316 0.00089584 -0.027907 0 0 0 0 0 0 0 0 0 0 0 0 0 0 0 0 0 -0.001914 0.0041124 -0.00091522 -0.0065123 0 0 0 0 0
4.0156 0.0042139 0.00033629 -0.0066322 0.0033804 0 -0.00025085 0.0056476 -0.00074896 0.0027396 0.0054886 -0.001317 -0.0062664 0 0 0 0 0 0 0 0 0 0 0 0 0 0 0 0 0 0.0016609 -0.0035899 -0.0013421 -0.0055022 0 0 0 0 0
4.0195 0.0041959 -0.0011028 -0.0056331 0.001581 0 -0.00092591 0.0074536 -0.0017646 -0.00092006 0.0042612 -0.0022107 0.014228 0 0 0 0 0 0 0 0 0 0 0 0 0 0 0 0 0 0.0043105 -0.0076849 -0.0013967 -0.0011971 0 0 0 0 0
4.0234 0.0040162 -0.0016976 -0.0045169 -0.0017198 0 -0.00073163 0.0043411 -0.0025293 -0.003783 0.002981 0.0006088 0.020164 0 0 0 0 0 0 0 0 0 0 0 0 0 0 0 0 0 0.0052962 -0.006622 -0.0021248 0.0050018 0 0 0 0 0
4.0273 0.0029234 -0.0012634 -0.0037197 -0.0041531 0 2.1125e-06 -0.0037426 -0.0023575 -0.0062566 0.0026372 0.0057977 0.010296 0 0 0 0 0 0 0 0 0 0 0 0 0 0 0 0 0 0.004302 -0.0031289 -0.0035486 0.009706 0 0 0 0 0
4.0313 0.00046312 -0.00030982 -0.0029489 -0.0041367 0 0.00067138 -0.013002 -0.00082826 -0.0085964 0.0028401 0.0092759 -0.0041358 0 0 0 0 0 0 0 0 0 0 0 0 0 0 0 0 0 0.0018153 -0.0014385 -0.0048514 0.010074 0 0 0 0 0
4.0352 -0.0026797 0.00041943 -0.0018069 -0.0018785 0 0.0007703 -0.018203 0.0017654 -0.010282 0.0027884 0.008094 -0.0093545 0 0 0 0 0 0 0 0 0 0 0 0 0 0 0 0 0 -0.00074826 -0.0031807 -0.0051812 0.0062389 0 0 0 0 0
4.0391 -0.0049241 0.00045269 -0.00043554 0.001108 0 0.00016938 -0.016405 0.004305 -0.010316 0.0020315 0.0033397 -0.00096087 0 0 0 0 0 0 0 0 0 0 0 0 0 0 0 0 0 -0.0018134 -0.0059382 -0.004284 0.0014387 0 0 0 0 0
4.043 -0.0050676 -0.00015004 0.00055728 0.0033688 0 -0.00077406 -0.0091104 0.0055396 -0.0081849 0.00037166 -0.00086554 0.012449 0 0 0 0 0 0 0 0 0 0 0 0 0 0 0 0 0 -0.00094123 -0.0057778 -0.0025443 -0.00044484 0 0 0 0 0
4.0469 -0.0033814 -0.0008501 0.0008328 0.0044634 0 -0.0013356 -0.0010741 0.0051575 -0.0044404 -0.0022941 -0.00133 0.017292 0 0 0 0 0 0 0 0 0 0 0 0 0 0 0 0 0 0.00060589 -0.0011822 -0.00060256 0.001953 0 0 0 0 0
4.0508 -0.001387 -0.00096215 0.00085558 0.0047643 0 -0.00080483 0.0033356 0.0041252 -0.00024359 -0.0054553 0.0012 0.0075212 0 0 0 0 0 0 0 0 0 0 0 0 0 0 0 0 0 0.00082698 0.0054131 0.0010539 0.0062059 0 0 0 0 0
4.0547 -0.00046841 -0.00015629 0.0015052 0.0045558 0 0.0010107 0.0033129 0.0037192 0.0036181 -0.0075167 0.0029406 -0.0099981 0 0 0 0 0 0 0 0 0 0 0 0 0 0 0 0 0 -0.001244 0.0098004 0.0023072 0.0078976 0 0 0 0 0
4.0586 -0.00064877 0.0011619 0.0030749 0.0035424 0 0.0034924 0.0017746 0.0040742 0.0071225 -0.0066928 0.00094201 -0.02252 0 0 0 0 0 0 0 0 0 0 0 0 0 0 0 0 0 -0.0046067 0.0096827 0.0034018 0.0042586 0 0 0 0 0
4.0625 -0.00069496 0.0019925 0.0047442 0.0013422 0 0.0054389 0.0024459 0.0038072 0.010377 -0.0030168 -0.0039107 -0.024101 0 0 0 0 0 0 0 0 0 0 0 0 0 0 0 0 0 -0.0070929 0.0064401 0.0046981 -0.0032194 0 0 0 0 0
4.0664 0.00060145 0.0015028 0.0051872 -0.0016118 0 0.0057817 0.0063884 0.0013517 0.012764 0.00078299 -0.0076753 -0.021172 0 0 0 0 0 0 0 0 0 0 0 0 0 0 0 0 0 -0.0070866 0.003577 0.006203 -0.0094923 0 0 0 0 0
4.0703 0.0032208 -0.00011769 0.0037582 -0.0038858 0 0.0043284 0.01095 -0.0031454 0.013015 0.0013196 -0.0070777 -0.025066 0 0 0 0 0 0 0 0 0 0 0 0 0 0 0 0 0 -0.004557 0.0034886 0.0071629 -0.0097782 0 0 0 0 0
4.0742 0.0058655 -0.0015606 0.0010451 -0.004021 0 0.0019587 0.012011 -0.0073064 0.010328 -0.0018731 -0.0025583 -0.039061 0 0 0 0 0 0 0 0 0 0 0 0 0 0 0 0 0 -0.00069025 0.0054401 0.0062454 -0.0036007 0 0 0 0 0
4.0781 0.0069831 -0.0013893 -0.0017357 -0.0018701 0 4.8852e-05 0.0075486 -0.0081771 0.00538 -0.0050296 0.0021969 -0.053679 0 0 0 0 0 0 0 0 0 0 0 0 0 0 0 0 0 0.0031177 0.0063139 0.0025472 0.0043721 0 0 0 0 0
4.082 0.0058664 0.00061294 -0.0037809 0.0010249 0 -0.00049575 -0.00056268 -0.0047674 7.1653e-05 -0.0033015 0.0036445 -0.055832 0 0 0 0 0 0 0 0 0 0 0 0 0 0 0 0 0 0.0057941 0.0032938 -0.0031736 0.007781 0 0 0 0 0
4.0859 0.0029758 0.0030081 -0.0050604 0.002527 0 0.00013343 -0.0079815 0.00079802 -0.0038442 0.0041098 0.0014382 -0.042688 0 0 0 0 0 0 0 0 0 0 0 0 0 0 0 0 0 0.0065243 -0.0037151 -0.0082496 0.0037946 0 0 0 0 0
4.0898 -0.00053355 0.0037623 -0.0057769 0.0015925 0 0.00087825 -0.011171 0.0046938 -0.0058931 0.012108 -0.0015677 -0.025529 0 0 0 0 0 0 0 0 0 0 0 0 0 0 0 0 0 0.0048763 -0.011679 -0.0095487 -0.0042406 0 0 0 0 0
4.0938 -0.0034968 0.001973 -0.0057764 -0.00092744 0 0.00073704 -0.0096622 0.0043221 -0.0067135 0.013732 -0.0021237 -0.018857 0 0 0 0 0 0 0 0 0 0 0 0 0 0 0 0 0 0.0014596 -0.016232 -0.005832 -0.0092124 0 0 0 0 0
4.0977 -0.0051627 -0.0012964 -0.0047344 -0.0030688 0 -0.00038022 -0.0056322 0.00036133 -0.0069704 0.0066695 0.00050343 -0.025478 0 0 0 0 0 0 0 0 0 0 0 0 0 0 0 0 0 -0.0017314 -0.014444 0.00088962 -0.0059762 0 0 0 0 0
4.1016 -0.0053209 -0.003867 -0.0028546 -0.0033843 0 -0.001607 -0.0016821 -0.0037671 -0.0066623 -0.0041489 0.00403 -0.033009 0 0 0 0 0 0 0 0 0 0 0 0 0 0 0 0 0 -0.0023611 -0.00678 0.0064183 0.0043177 0 0 0 0 0
4.1055 -0.004286 -0.0041989 -0.0010651 -0.0019858 0 -0.0019407 0.00089985 -0.0045982 -0.0055196 -0.010816 0.0052396 -0.025823 0 0 0 0 0 0 0 0 0 0 0 0 0 0 0 0 0 0.00019429 0.0030239 0.0072988 0.01499 0 0 0 0 0
4.1094 -0.002754 -0.0024498 -0.00025533 -0.00019959 0 -0.0011909 0.0020638 -0.0013159 -0.0038 -0.0096258 0.0026495 -0.00087821 0 0 0 0 0 0 0 0 0 0 0 0 0 0 0 0 0 0.0037277 0.010183 0.0033418 0.019048 0 0 0 0 0
4.1133 -0.0014528 2.9336e-06 -0.00034869 0.00067897 0 -0.00016161 0.0019027 0.0037061 -0.0023084 -0.0041414 -0.002442 0.027998 0 0 0 0 0 0 0 0 0 0 0 0 0 0 0 0 0 0.0045976 0.011815 -0.0023218 0.014441 0 0 0 0 0
4.1172 -0.000713 0.0018937 -0.00037792 0.00034818 0 0.00013185 0.00024972 0.0068988 -0.001487 -0.0011476 -0.0071082 0.041266 0 0 0 0 0 0 0 0 0 0 0 0 0 0 0 0 0 0.00084086 0.0086392 -0.0056609 0.0050527 0 0 0 0 0
4.1211 -0.00029443 0.0028717 0.00036146 -0.00054899 0 -0.00052971 -0.0024867 0.0063406 -0.00070367 -0.0036881 -0.0089469 0.02966 0 0 0 0 0 0 0 0 0 0 0 0 0 0 0 0 0 -0.005795 0.0042056 -0.0046062 -0.0029534 0 0 0 0 0
4.125 0.00032956 0.0031697 0.0013516 -0.0011952 0 -0.0013366 -0.0045195 0.0030792 0.0012 -0.0082574 -0.0075114 0.0010315 0 0 0 0 0 0 0 0 0 0 0 0 0 0 0 0 0 -0.010988 0.0022068 -0.00014233 -0.0059219 0 0 0 0 0
4.1289 0.0014652 0.0028392 0.0013047 -0.0012433 0 -0.0012531 -0.0034515 -0.0001126 0.0044821 -0.0088376 -0.0041739 -0.026317 0 0 0 0 0 0 0 0 0 0 0 0 0 0 0 0 0 -0.011272 0.0038998 0.0048787 -0.0045669 0 0 0 0 0
4.1328 0.0029357 0.00162 -0.00031631 -0.00082252 0 -6.9707e-05 0.0015685 -0.0013292 0.0077376 -0.0033913 -0.00086278 -0.036602 0 0 0 0 0 0 0 0 0 0 0 0 0 0 0 0 0 -0.0066469 0.0075301 0.0078375 -0.0019735 0 0 0 0 0
4.1367 0.0042668 -0.00039938 -0.0023994 -0.00012855 0 0.0013612 0.0083395 -0.0010419 0.0087974 0.0039682 0.0012074 -0.025668 0 0 0 0 0 0 0 0 0 0 0 0 0 0 0 0 0 -0.00010213 0.0099787 0.0076462 -0.00032024 0 0 0 0 0
4.1406 0.0050442 -0.0022562 -0.003095 0.000834 0 0.0019482 0.012596 -0.0011356 0.0065453 0.0072636 0.0019727 -0.001772 0 0 0 0 0 0 0 0 0 0 0 0 0 0 0 0 0 0.0051485 0.0090896 0.0046967 0.00045251 0 0 0 0 0
4.1445 0.0050471 -0.0025989 -0.0017607 0.0020942 0 0.0013912 0.011055 -0.0025236 0.0018927 0.0048088 0.0020736 0.020024 0 0 0 0 0 0 0 0 0 0 0 0 0 0 0 0 0 0.0078688 0.0048277 0.00017637 0.0012735 0 0 0 0 0
4.1484 0.0041197 -0.00091003 0.00013535 0.0034041 0 0.00035901 0.0039903 -0.0038895 -0.0029919 0.00083949 0.0021188 0.025948 0 0 0 0 0 0 0 0 0 0 0 0 0 0 0 0 0 0.0085909 -0.0012737 -0.0044029 0.0019452 0 0 0 0 0
4.1523 0.0021249 0.0017648 0.00030951 0.0041999 0 -0.0003164 -0.0049243 -0.003034 -0.0063253 0.0010222 0.0022968 0.011052 0 0 0 0 0 0 0 0 0 0 0 0 0 0 0 0 0 0.0079232 -0.0073767 -0.0074004 0.0009636 0 0 0 0 0
4.1563 -0.00079434 0.0034546 -0.0019798 0.0039434 0 -0.00049607 -0.01129 0.00044873 -0.0076184 0.0065191 0.0025032 -0.017074 0 0 0 0 0 0 0 0 0 0 0 0 0 0 0 0 0 0.0057121 -0.012022 -0.0074532 -0.0026135 0 0 0 0 0
4.1602 -0.0039105 0.0027961 -0.0049012 0.0025425 0 -0.0006907 -0.012775 0.0040712 -0.007262 0.012609 0.0026392 -0.041768 0 0 0 0 0 0 0 0 0 0 0 0 0 0 0 0 0 0.0019973 -0.013981 -0.0042215 -0.0073409 0 0 0 0 0
4.1641 -0.0060687 8.6119e-05 -0.0055394 0.00047245 0 -0.0012259 -0.0098355 0.0044507 -0.0056838 0.013139 0.002661 -0.047825 0 0 0 0 0 0 0 0 0 0 0 0 0 0 0 0 0 -0.0017176 -0.01213 0.0011097 -0.0097664 0 0 0 0 0
4.168 -0.0063946 -0.0030435 -0.0025993 -0.0014908 0 -0.0016642 -0.0043753 0.00069634 -0.0031825 0.0063211 0.0023684 -0.032481 0 0 0 0 0 0 0 0 0 0 0 0 0 0 0 0 0 -0.0029145 -0.0060958 0.0062332 -0.007019 0 0 0 0 0
4.1719 -0.0049831 -0.0049045 0.0022434 -0.00269 0 -0.0012481 0.0018151 -0.0042625 -0.00039636 -0.0036625 0.0013402 -0.0077139 0 0 0 0 0 0 0 0 0 0 0 0 0 0 0 0 0 -0.00027714 0.0027105 0.0089359 0.00057078 0 0 0 0 0
4.1758 -0.002862 -0.0047821 0.0056515 -0.0028634 0 9.8941e-05 0.0073787 -0.0060565 0.0016174 -0.01042 -0.00067372 0.0090017 0 0 0 0 0 0 0 0 0 0 0 0 0 0 0 0 0 0.0045243 0.01093 0.0082753 0.0091296 0 0 0 0 0
4.1797 -0.0011676 -0.0029918 0.0053871 -0.0021767 0 0.0014309 0.010837 -0.0028933 0.0022131 -0.010589 -0.0031915 0.0078764 0 0 0 0 0 0 0 0 0 0 0 0 0 0 0 0 0 0.0075914 0.014726 0.0049119 0.013576 0 0 0 0 0
4.1836 -0.00026502 -0.00030654 0.0020261 -0.0011108 0 0.0016533 0.010642 0.0026837 0.0020538 -0.005776 -0.0049701 -0.0076128 0 0 0 0 0 0 0 0 0 0 0 0 0 0 0 0 0 0.0057682 0.012192 0.0005515 0.010908 0 0 0 0 0
4.1875 0.00037024 0.0024519 -0.0017791 -0.00030754 0 0.00074829 0.0064098 0.00608 0.0027801 -0.00012066 -0.0048382 -0.02668 0 0 0 0 0 0 0 0 0 0 0 0 0 0 0 0 0 -0.00072443 0.004919 -0.002937 0.002145 0 0 0 0 0
4.1914 0.0014423 0.004398 -0.0036135 -0.0003686 0 -5.9665e-05 0.00011424 0.0047702 0.0053785 0.0034532 -0.0027766 -0.041324 0 0 0 0 0 0 0 0 0 0 0 0 0 0 0 0 0 -0.0082657 -0.0026391 -0.0042327 -0.0081932 0 0 0 0 0
4.1953 0.0030373 0.0046104 -0.00305 -0.0015587 0 0.00044636 -0.0045011 0.00028505 0.0087919 0.0046559 -0.00013376 -0.050247 0 0 0 0 0 0 0 0 0 0 0 0 0 0 0 0 0 -0.012326 -0.0057976 -0.0030291 -0.014545 0 0 0 0 0
4.1992 0.0045132 0.0026408 -0.0014879 -0.0035115 0 0.0020519 -0.0044439 -0.0036333 0.01037 0.0043563 0.0014587 -0.054582 0 0 0 0 0 0 0 0 0 0 0 0 0 0 0 0 0 -0.010361 -0.0025998 -0.000286 -0.01323 0 0 0 0 0
4.2031 0.0051018 -0.00081277 -0.00058261 -0.0052043 0 0.0030985 7.4251e-06 -0.0045448 0.0079958 0.0027285 0.0015561 -0.05291 0 0 0 0 0 0 0 0 0 0 0 0 0 0 0 0 0 -0.0031098 0.0047967 0.0019809 -0.0044364 0 0 0 0 0
4.207 0.0045474 -0.0039086 -0.00087199 -0.0054158 0 0.002061 0.0051239 -0.0029382 0.0019643 -0.00054991 0.0012587 -0.042623 0 0 0 0 0 0 0 0 0 0 0 0 0 0 0 0 0 0.0060771 0.011203 0.001675 0.0075991 0 0 0 0 0
4.2109 0.0031654 -0.0047176 -0.0017057 -0.0035288 0 -0.00083114 0.0063281 -0.00077963 -0.0051389 -0.0044836 0.0019526 -0.025527 0 0 0 0 0 0 0 0 0 0 0 0 0 0 0 0 0 0.01297 0.011388 -0.0019303 0.016456 0 0 0 0 0
4.2148 0.0013945 -0.0026519 -0.0022061 -0.00014775 0 -0.0036362 0.0015884 0.00088355 -0.010361 -0.0060444 0.0036531 -0.0094149 0 0 0 0 0 0 0 0 0 0 0 0 0 0 0 0 0 0.014307 0.003349 -0.0072955 0.016904 0 0 0 0 0
4.2188 -0.00056713 0.00096027 -0.0021211 0.0030355 0 -0.0044564 -0.0070709 0.0024828 -0.012257 -0.0023266 0.004769 -0.0020749 0 0 0 0 0 0 0 0 0 0 0 0 0 0 0 0 0 0.0093154 -0.0099747 -0.011247 0.0082252 0 0 0 0 0
4.2227 -0.002648 0.0037504 -0.0017693 0.0042119 0 -0.0031824 -0.014997 0.0043868 -0.011197 0.0059725 0.0037252 -0.0040413 0 0 0 0 0 0 0 0 0 0 0 0 0 0 0 0 0 0.00041777 -0.021756 -0.010982 -0.0046417 0 0 0 0 0
4.2266 -0.0045408 0.0039869 -0.0013176 0.0026613 0 -0.001485 -0.017963 0.0055608 -0.0083273 0.013453 0.00082165 -0.0087537 0 0 0 0 0 0 0 0 0 0 0 0 0 0 0 0 0 -0.0075941 -0.024924 -0.0060406 -0.01355 0 0 0 0 0
4.2305 -0.0056312 0.0017231 -0.00031024 -0.00070018 0 -0.0010893 -0.014535 0.0043725 -0.0046112 0.013393 -0.0017909 -0.01023 0 0 0 0 0 0 0 0 0 0 0 0 0 0 0 0 0 -0.010143 -0.016575 0.0013156 -0.012293 0 0 0 0 0
4.2344 -0.00541 -0.0014196 0.001928 -0.0038966 0 -0.0020882 -0.0063613 0.00071986 -0.00076594 0.0034824 -0.0022735 -0.0091848 0 0 0 0 0 0 0 0 0 0 0 0 0 0 0 0 0 -0.0059183 -0.00039426 0.0076196 -0.0012175 0 0 0 0 0
4.2383 -0.0039739 -0.0035112 0.0053255 -0.0051989 0 -0.0029576 0.0032408 -0.0031543 0.0024151 -0.0111 -0.0012359 -0.010297 0 0 0 0 0 0 0 0 0 0 0 0 0 0 0 0 0 0.0019244 0.014969 0.010426 0.012328 0 0 0 0 0
4.2422 -0.0020546 -0.0035556 0.0085226 -0.0042004 0 -0.0021809 0.011059 -0.0044587 0.0042826 -0.020661 -0.0013778 -0.014302 0 0 0 0 0 0 0 0 0 0 0 0 0 0 0 0 0 0.0077663 0.021113 0.0095973 0.018716 0 0 0 0 0
4.2461 -0.0004743 -0.0018729 0.0094866 -0.0019141 0 0.00019077 0.015097 -0.0025615 0.0050261 -0.018274 -0.0046102 -0.015274 0 0 0 0 0 0 0 0 0 0 0 0 0 0 0 0 0 0.0075284 0.015439 0.0069149 0.012934 0 0 0 0 0
4.25 0.00049073 0.00040487 0.0069943 5.5502e-05 0 0.0025541 0.014869 0.000284 0.0057963 -0.0054993 -0.0094671 -0.0072239 0 0 0 0 0 0 0 0 0 0 0 0 0 0 0 0 0 0.0015811 0.0030169 0.0045801 -0.001506 0 0 0 0 0
4.2539 0.0012445 0.0021456 0.0017973 0.00055734 0 0.0032433 0.011226 0.0010631 0.0076383 0.0085356 -0.011751 0.0077409 0 0 0 0 0 0 0 0 0 0 0 0 0 0 0 0 0 -0.0057517 -0.0069932 0.0037845 -0.014937 0 0 0 0 0
4.2578 0.0023775 0.0027588 -0.0036173 -0.00054403 0 0.0020113 0.0059635 -0.0011642 0.010097 0.014247 -0.0082951 0.02007 0 0 0 0 0 0 0 0 0 0 0 0 0 0 0 0 0 -0.0095532 -0.0079962 0.0041686 -0.018645 0 0 0 0 0
4.2617 0.0039933 0.0022873 -0.0066385 -0.0024649 0 0.00016438 0.0012031 -0.0045311 0.011082 0.0090822 -0.0003834 0.022227 0 0 0 0 0 0 0 0 0 0 0 0 0 0 0 0 0 -0.0076911 -0.0007135 0.0042711 -0.011243 0 0 0 0 0
4.2656 0.0054563 0.0011981 -0.0062849 -0.0039824 0 -0.0006415 -0.0014401 -0.0062706 0.0085012 -0.00090991 0.0067134 0.015953 0 0 0 0 0 0 0 0 0 0 0 0 0 0 0 0 0 -0.0016926 0.0077335 0.0025934 0.00072956 0 0 0 0 0
4.2695 0.0057875 8.2007e-05 -0.0036882 -0.0040032 0 0.0002183 -0.0015837 -0.0051587 0.0022753 -0.0065984 0.0080971 0.0086906 0 0 0 0 0 0 0 0 0 0 0 0 0 0 0 0 0 0.0049975 0.0097075 -0.0012775 0.0083433 0 0 0 0 0
4.2734 0.0043969 -0.00061325 -0.00097682 -0.0021122 0 0.0019109 -0.00026223 -0.0021862 -0.0052087 -0.003461 0.0036293 0.0038758 0 0 0 0 0 0 0 0 0 0 0 0 0 0 0 0 0 0.0094389 0.0031325 -0.0061052 0.0072767 0 0 0 0 0
4.2773 0.0015833 -0.00075188 0.00039518 0.00103 0 0.0028664 0.00065201 0.00073093 -0.010752 0.0051664 -0.0018045 -0.0023083 0 0 0 0 0 0 0 0 0 0 0 0 0 0 0 0 0 0.010429 -0.0071698 -0.0094938 0.00055611 0 0 0 0 0
4.2813 -0.001578 -0.0005186 0.00043929 0.003781 0 0.0019589 -0.00044112 0.0023199 -0.01261 0.011693 -0.0025748 -0.013256 0 0 0 0 0 0 0 0 0 0 0 0 0 0 0 0 0 0.0082936 -0.013778 -0.0093806 -0.0048654 0 0 0 0 0
4.2852 -0.0038873 -0.0002532 4.4726e-05 0.0043827 0 -0.00070314 -0.0038266 0.0023977 -0.011376 0.011043 0.0026851 -0.023494 0 0 0 0 0 0 0 0 0 0 0 0 0 0 0 0 0 0.0042075 -0.012724 -0.0056422 -0.0042992 0 0 0 0 0
4.2891 -0.0047452 -0.00020085 -0.00016791 0.0022652 0 -0.0038107 -0.0081334 0.0014181 -0.0089459 0.0044699 0.0098465 -0.022082 0 0 0 0 0 0 0 0 0 0 0 0 0 0 0 0 0 -0.00019802 -0.0061165 -0.0005357 0.001174 0 0 0 0 0
4.293 -0.0044332 -0.00034103 -0.00034091 -0.001221 0 -0.0056132 -0.010998 0.00013191 -0.0067997 -0.0025242 0.012841 -0.0061395 0 0 0 0 0 0 0 0 0 0 0 0 0 0 0 0 0 -0.003146 0.00056981 0.0026394 0.0065325 0 0 0 0 0
4.2969 -0.0037523 -0.00041683 -0.00086246 -0.0035275 0 -0.0049579 -0.010451 -0.00042183 -0.0051661 -0.0055574 0.0087323 0.011666 0 0 0 0 0 0 0 0 0 0 0 0 0 0 0 0 0 -0.003421 0.0036263 0.0018633 0.0077228 0 0 0 0 0
4.3008 -0.003317 -0.00015196 -0.001603 -0.0028204 0 -0.0020268 -0.00621 0.00070339 -0.0034445 -0.0048046 -8.4681e-05 0.013358 0 0 0 0 0 0 0 0 0 0 0 0 0 0 0 0 0 -0.001248 0.003845 -0.0020424 0.0049363 0 0 0 0 0
4.3047 -0.0030796 0.00048934 -0.0018648 0.00041943 0 0.0016992 1.1147e-05 0.0033581 -0.0010208 -0.0036852 -0.0081062 -0.005088 0 0 0 0 0 0 0 0 0 0 0 0 0 0 0 0 0 0.0015511 0.0046445 -0.0058885 0.0015527 0 0 0 0 0
4.3086 -0.0024785 0.0011912 -0.0011236 0.0036132 0 0.0043032 0.0055115 0.0057149 0.0023529 -0.0047309 -0.011044 -0.027045 0 0 0 0 0 0 0 0 0 0 0 0 0 0 0 0 0 0.0026451 0.0078821 -0.0063353 0.00032322 0 0 0 0 0
4.3125 -0.0010632 0.001445 0.00028688 0.0041341 0 0.0046108 0.0082828 0.00532 0.0065588 -0.0069646 -0.0085343 -0.030977 0 0 0 0 0 0 0 0 0 0 0 0 0 0 0 0 0 0.00088573 0.011672 -0.0022218 0.00075581 0 0 0 0 0
4.3164 0.00098287 0.00092266 0.0013486 0.001494 0 0.0028828 0.0081449 0.0013346 0.010979 -0.0071684 -0.0034785 -0.013374 0 0 0 0 0 0 0 0 0 0 0 0 0 0 0 0 0 -0.0027387 0.012277 0.0046192 0.000114 0 0 0 0 0
4.3203 0.00291 -0.00018659 0.0012414 -0.0022701 0 0.00053865 0.0064795 -0.004189 0.014243 -0.0034126 0.00073511 0.0063385 0 0 0 0 0 0 0 0 0 0 0 0 0 0 0 0 0 -0.0057101 0.0079863 0.010493 -0.0032682 0 0 0 0 0
4.3242 0.0039884 -0.0011879 2.2703e-05 -0.0043624 0 -0.0008422 0.0048507 -0.0076426 0.014512 0.0028171 0.0025227 0.0058158 0 0 0 0 0 0 0 0 0 0 0 0 0 0 0 0 0 -0.0056951 0.0010153 0.012052 -0.0078273 0 0 0 0 0
4.3281 0.0040443 -0.0013405 -0.0015636 -0.0035478 0 -0.0004889 0.0037369 -0.0068699 0.010641 0.0078793 0.0024226 -0.016043 0 0 0 0 0 0 0 0 0 0 0 0 0 0 0 0 0 -0.0020975 -0.0044313 0.0082113 -0.0099328 0 0 0 0 0
4.332 0.0034451 -0.00047777 -0.0028652 -0.0009768 0 0.0012427 0.0024534 -0.0029848 0.003434 0.0091889 0.001903 -0.037197 0 0 0 0 0 0 0 0 0 0 0 0 0 0 0 0 0 0.003566 -0.0059071 0.00078884 -0.0072327 0 0 0 0 0
4.3359 0.002601 0.00074262 -0.0038223 0.0010597 0 0.003241 0.00020384 0.00082139 -0.0043062 0.0072263 0.0020657 -0.035496 0 0 0 0 0 0 0 0 0 0 0 0 0 0 0 0 0 0.0085536 -0.0045876 -0.006413 -0.00097799 0 0 0 0 0
4.3398 0.0015437 0.0012709 -0.0047111 0.0011247 0 0.0043034 -0.0028566 0.0022468 -0.0093776 0.0046288 0.0031372 -0.011885 0 0 0 0 0 0 0 0 0 0 0 0 0 0 0 0 0 0.010398 -0.0035937 -0.0096489 0.0048442 0 0 0 0 0
4.3438 3.1905e-05 0.00051386 -0.0055184 -0.00044025 0 0.0037141 -0.0056019 0.0016115 -0.010271 0.0035424 0.0046673 0.011342 0 0 0 0 0 0 0 0 0 0 0 0 0 0 0 0 0 0.0081965 -0.0046679 -0.0073803 0.0067761 0 0 0 0 0
4.3477 -0.0019535 -0.0011077 -0.0057131 -0.0022322 0 0.0015847 -0.0069103 0.00081572 -0.0079963 0.0038763 0.0059299 0.014883 0 0 0 0 0 0 0 0 0 0 0 0 0 0 0 0 0 0.0031005 -0.0065443 -0.0012568 0.0046607 0 0 0 0 0
4.3516 -0.0038966 -0.0024222 -0.0046949 -0.0031338 0 -0.0011173 -0.0065757 0.0010234 -0.004979 0.0039117 0.0062428 0.0024336 0 0 0 0 0 0 0 0 0 0 0 0 0 0 0 0 0 -0.0022458 -0.0064278 0.0048739 0.0015847 0 0 0 0 0
4.3555 -0.004999 -0.0024164 -0.0024463 -0.0029413 0 -0.0029761 -0.0052251 0.001748 -0.0031011 0.002321 0.0052071 -0.0051096 0 0 0 0 0 0 0 0 0 0 0 0 0 0 0 0 0 -0.0051295 -0.0028639 0.0074684 0.0011663 0 0 0 0 0
4.3594 -0.0047768 -0.0010193 0.00029147 -0.0019697 0 -0.002947 -0.0034353 0.002109 -0.0025845 -0.00053702 0.0028786 0.0062299 0 0 0 0 0 0 0 0 0 0 0 0 0 0 0 0 0 -0.0043665 0.0028683 0.0056026 0.004532 0 0 0 0 0
4.3633 -0.0034136 0.00090087 0.0024865 -0.00045349 0 -0.001138 -0.0011342 0.002367 -0.0024198 -0.0031779 -0.00022046 0.028108 0 0 0 0 0 0 0 0 0 0 0 0 0 0 0 0 0 -0.0010931 0.0079518 0.0013669 0.0094101 0 0 0 0 0
4.3672 -0.0015433 0.0022649 0.0034739 0.0014442 0 0.0011332 0.0019551 0.0036116 -0.0015572 -0.0045645 -0.0032864 0.039284 0 0 0 0 0 0 0 0 0 0 0 0 0 0 0 0 0 0.0018912 0.010348 -0.0019284 0.01193 0 0 0 0 0
4.3711 0.00027514 0.0025438 0.0032397 0.0031599 0 0.0022555 0.0053038 0.0059013 0.00035716 -0.0049495 -0.005501 0.028071 0 0 0 0 0 0 0 0 0 0 0 0 0 0 0 0 0 0.0019417 0.009999 -0.0022123 0.009598 0 0 0 0 0
4.375 0.0018536 0.0019321 0.0021912 0.0036315 0 0.0015778 0.0072753 0.0072948 0.0030806 -0.0052007 -0.0062538 0.0029791 0 0 0 0 0 0 0 0 0 0 0 0 0 0 0 0 0 -0.0016149 0.0081761 0.00020114 0.0031747 0 0 0 0 0
4.3789 0.00321 0.00094813 0.00073293 0.0020155 0 -9.1462e-05 0.0062103 0.0053956 0.0061156 -0.0055128 -0.0053238 -0.018078 0 0 0 0 0 0 0 0 0 0 0 0 0 0 0 0 0 -0.0069076 0.006134 0.0034214 -0.0038584 0 0 0 0 0
4.3828 0.0042365 -9.1304e-06 -0.00095099 -0.0013483 0 -0.0012473 0.0020931 7.7706e-05 0.008703 -0.0050328 -0.0030478 -0.025604 0 0 0 0 0 0 0 0 0 0 0 0 0 0 0 0 0 -0.010604 0.0044602 0.0056228 -0.0077057 0 0 0 0 0
4.3867 0.0046353 -0.00074209 -0.0027766 -0.004746 0 -0.001041 -0.0028568 -0.0056131 0.0096668 -0.0028756 -0.00033861 -0.02362 0 0 0 0 0 0 0 0 0 0 0 0 0 0 0 0 0 -0.0099493 0.0032886 0.0059517 -0.0067538 0 0 0 0 0
4.3906 0.0042034 -0.0010888 -0.0044735 -0.006065 0 3.5424e-05 -0.0055428 -0.0077145 0.0077732 0.00058195 0.0016686 -0.01972 0 0 0 0 0 0 0 0 0 0 0 0 0 0 0 0 0 -0.00449 0.0025185 0.0043029 -0.0024469 0 0 0 0 0
4.3945 0.0031134 -0.0008961 -0.0054344 -0.0042577 0 0.00073616 -0.004377 -0.0047816 0.0027191 0.0036353 0.0022873 -0.015332 0 0 0 0 0 0 0 0 0 0 0 0 0 0 0 0 0 0.0035444 0.0015868 0.00088157 0.0019169 0 0 0 0 0
4.3984 0.0018314 -0.00024015 -0.0049184 -0.00015243 0 0.00026906 -0.00067482 0.00081776 -0.0040752 0.0046681 0.0017769 -0.0082735 0 0 0 0 0 0 0 0 0 0 0 0 0 0 0 0 0 0.01039 -0.00058645 -0.0035979 0.0034886 0 0 0 0 0
4.4023 0.00072489 0.00043083 -0.0025834 0.0040006 0 -0.0010791 0.002249 0.0049695 -0.0098566 0.0036688 0.0011297 -0.0016913 0 0 0 0 0 0 0 0 0 0 0 0 0 0 0 0 0 0.012786 -0.0047425 -0.0074591 0.0016396 0 0 0 0 0
4.4063 -0.00023122 0.00056047 0.0010008 0.0059119 0 -0.0024027 0.0016387 0.0052008 -0.012136 0.0022264 0.0011975 -0.0044234 0 0 0 0 0 0 0 0 0 0 0 0 0 0 0 0 0 0.009773 -0.0099847 -0.0084882 -0.0019075 0 0 0 0 0
4.4102 -0.0013355 -4.4545e-07 0.004373 0.0046426 0 -0.003082 -0.0025498 0.0022921 -0.010322 0.0018898 0.0019023 -0.019598 0 0 0 0 0 0 0 0 0 0 0 0 0 0 0 0 0 0.0031924 -0.013574 -0.0055 -0.0044932 0 0 0 0 0
4.4141 -0.0027404 -0.000775 0.0059735 0.0011666 0 -0.0031511 -0.007588 -0.0009705 -0.0060564 0.0025215 0.0022937 -0.035695 0 0 0 0 0 0 0 0 0 0 0 0 0 0 0 0 0 -0.0034446 -0.012691 0.00026764 -0.0043764 0 0 0 0 0
4.418 -0.0041495 -0.0010596 0.0052704 -0.0022135 0 -0.0029066 -0.0099342 -0.002285 -0.001949 0.0023998 0.0014316 -0.034372 0 0 0 0 0 0 0 0 0 0 0 0 0 0 0 0 0 -0.0070727 -0.0069948 0.00559 -0.00177 0 0 0 0 0
4.4219 -0.0049259 -0.00060203 0.0032643 -0.0032998 0 -0.0024256 -0.0076047 -0.0012692 0.00023942 6.8531e-05 -0.00074802 -0.0099546 0 0 0 0 0 0 0 0 0 0 0 0 0 0 0 0 0 -0.0068022 0.00047907 0.0075731 0.0015147 0 0 0 0 0
4.4258 -0.0045158 0.00014295 0.0017346 -0.0014675 0 -0.00164 -0.0012803 0.00089573 0.00057177 -0.0039145 -0.0033849 0.020619 0 0 0 0 0 0 0 0 0 0 0 0 0 0 0 0 0 -0.0041282 0.0053425 0.0059017 0.0034194 0 0 0 0 0
4.4297 -0.0028334 0.00048424 0.0016924 0.0018133 0 -0.0007737 0.0063159 0.002642 0.00047265 -0.0071698 -0.0054113 0.030937 0 0 0 0 0 0 0 0 0 0 0 0 0 0 0 0 0 -0.0015858 0.0053387 0.0029028 0.0029968 0 0 0 0 0
4.4336 -0.0003355 0.00022198 0.0024221 0.0039311 0 -0.00038569 0.011996 0.0028768 0.0014093 -0.0075163 -0.0062439 0.010182 0 0 0 0 0 0 0 0 0 0 0 0 0 0 0 0 0 -0.00095589 0.0021774 0.0013395 0.00088455 0 0 0 0 0
4.4375 0.0022193 -0.0001455 0.0021504 0.0030496 0 -0.00075061 0.013566 0.0013195 0.0038079 -0.0048407 -0.0058443 -0.025235 0 0 0 0 0 0 0 0 0 0 0 0 0 0 0 0 0 -0.0023291 -5.8944e-05 0.0020489 -0.0013379 0 0 0 0 0
4.4414 0.0041392 1.4267e-05 -0.00012997 -0.00043118 0 -0.0012706 0.010612 -0.0013804 0.0068729 -0.0010201 -0.0043567 -0.045923 0 0 0 0 0 0 0 0 0 0 0 0 0 0 0 0 0 -0.0044678 0.0014227 0.0035945 -0.0023648 0 0 0 0 0
4.4453 0.0050903 0.00070907 -0.0034172 -0.0041331 0 -0.00081809 0.0045876 -0.003815 0.0091789 0.0018616 -0.0019679 -0.035716 0 0 0 0 0 0 0 0 0 0 0 0 0 0 0 0 0 -0.0058364 0.0057059 0.0039945 -0.0020184 0 0 0 0 0
4.4492 0.005186 0.0011885 -0.0053904 -0.0055772 0 0.0010743 -0.0017727 -0.0046043 0.0094539 0.0030877 0.00082237 -0.0044301 0 0 0 0 0 0 0 0 0 0 0 0 0 0 0 0 0 -0.0053933 0.0091284 0.0025701 -0.0010991 0 0 0 0 0
4.4531 0.0048313 0.00063776 -0.0045275 -0.0041184 0 0.0033833 -0.0057196 -0.0034864 0.0070994 0.0032206 0.0030614 0.023324 0 0 0 0 0 0 0 0 0 0 0 0 0 0 0 0 0 -0.0028331 0.0086124 0.00012892 -0.00041452 0 0 0 0 0
4.457 0.0043888 -0.0009507 -0.0016197 -0.001247 0 0.004221 -0.0060573 -0.0016311 0.0023696 0.0028867 0.0038694 0.029886 0 0 0 0 0 0 0 0 0 0 0 0 0 0 0 0 0 0.0014009 0.0042403 -0.0023088 8.7165e-05 0 0 0 0 0
4.4609 0.0038695 -0.0025924 0.00088428 0.00093891 0 0.0025669 -0.0040413 -0.00053752 -0.0036714 0.0021427 0.0033023 0.015915 0 0 0 0 0 0 0 0 0 0 0 0 0 0 0 0 0 0.0060713 -0.001149 -0.0045169 0.0011849 0 0 0 0 0
4.4648 0.0029032 -0.0030418 0.0011565 0.0015688 0 -0.00054945 -0.0026357 -0.00044083 -0.0093766 0.0011384 0.0025481 -0.0054844 0 0 0 0 0 0 0 0 0 0 0 0 0 0 0 0 0 0.0093247 -0.0046863 -0.0066684 0.0032807 0 0 0 0 0
4.4688 0.0010799 -0.0018183 -0.00032964 0.0013968 0 -0.0027431 -0.0042564 -2.7072e-05 -0.013 0.00088732 0.0029313 -0.021336 0 0 0 0 0 0 0 0 0 0 0 0 0 0 0 0 0 0.0094778 -0.0058027 -0.008255 0.0054154 0 0 0 0 0
4.4727 -0.0015658 0.00035669 -0.0013788 0.0015533 0 -0.002368 -0.0085905 0.0019483 -0.013402 0.0025832 0.0045064 -0.025242 0 0 0 0 0 0 0 0 0 0 0 0 0 0 0 0 0 0.0061669 -0.0060742 -0.0079234 0.0056198 0 0 0 0 0
4.4766 -0.0043426 0.0020666 -0.00030749 0.0021413 0 -5.336e-05 -0.012424 0.004777 -0.010643 0.005746 0.0057024 -0.01627 0 0 0 0 0 0 0 0 0 0 0 0 0 0 0 0 0 0.00092613 -0.0070004 -0.0047163 0.0026443 0 0 0 0 0
4.4805 -0.0062046 0.0022282 0.0024344 0.0022266 0 0.0018539 -0.011962 0.0059471 -0.0060116 0.0074473 0.0046107 0.0026933 0 0 0 0 0 0 0 0 0 0 0 0 0 0 0 0 0 -0.0035448 -0.0080541 0.00057028 -0.00239 0 0 0 0 0
4.4844 -0.0063783 0.00084724 0.0048427 0.0011493 0 0.0014802 -0.005932 0.0035893 -0.0013034 0.0043236 0.00083582 0.023884 0 0 0 0 0 0 0 0 0 0 0 0 0 0 0 0 0 -0.0050691 -0.0069549 0.005538 -0.0061983 0 0 0 0 0
4.4883 -0.0048365 -0.0010154 0.0054269 -0.00043015 0 -0.00081804 0.0031421 -0.0012176 0.0022327 -0.0038773 -0.0038847 0.035663 0 0 0 0 0 0 0 0 0 0 0 0 0 0 0 0 0 -0.0033463 -0.0019522 0.0079323 -0.0057062 0 0 0 0 0
4.4922 -0.0022676 -0.0019887 0.0045628 -0.0010505 0 -0.0028029 0.010679 -0.0049606 0.0045158 -0.012769 -0.0069793 0.029597 0 0 0 0 0 0 0 0 0 0 0 0 0 0 0 0 0 6.8231e-05 0.0059786 0.0073543 -0.00080876 0 0 0 0 0
4.4961 0.00038175 -0.0013044 0.0037879 -4.8084e-05 0 -0.0024607 0.013379 -0.0048702 0.0063141 -0.016086 -0.0070812 0.0084391 0 0 0 0 0 0 0 0 0 0 0 0 0 0 0 0 0 0.0029914 0.013088 0.0053196 0.0049861 0 0 0 0 0
4.5 0.0024025 0.0007226 0.0039375 0.0015532 0 0.00014162 0.011362 -0.0016371 0.0082662 -0.010892 -0.0049227 -0.014745 0 0 0 0 0 0 0 0 0 0 0 0 0 0 0 0 0 0.0039419 0.015209 0.0037357 0.0069457 0 0 0 0 0
4.5039 0.0035324 0.0029314 0.0042157 0.001961 0 0.002964 0.0074488 0.0012211 0.010122 -0.00050921 -0.0023742 -0.027686 0 0 0 0 0 0 0 0 0 0 0 0 0 0 0 0 0 0.0026798 0.010778 0.0033752 0.0028158 0 0 0 0 0
4.5078 0.0038656 0.0040841 0.0031931 0.00047275 0 0.0038865 0.004523 0.0008176 0.010893 0.007894 -0.00072982 -0.029342 0 0 0 0 0 0 0 0 0 0 0 0 0 0 0 0 0 -2.5417e-06 0.0021791 0.0036926 -0.005191 0 0 0 0 0
4.5117 0.0036594 0.0036296 0.0005676 -0.0016967 0 0.0025705 0.0034636 -0.002332 0.0097363 0.009229 8.1701e-05 -0.028108 0 0 0 0 0 0 0 0 0 0 0 0 0 0 0 0 0 -0.0026735 -0.0056944 0.0037934 -0.011839 0 0 0 0 0
4.5156 0.0031911 0.0019427 -0.0023045 -0.0025694 0 0.0005974 0.0032636 -0.0050272 0.0066826 0.0045808 0.0008252 -0.029735 0 0 0 0 0 0 0 0 0 0 0 0 0 0 0 0 0 -0.003631 -0.0087018 0.003293 -0.012634 0 0 0 0 0
4.5195 0.0026578 -7.2218e-05 -0.0037261 -0.0013967 0 -0.00013747 0.0026728 -0.0047143 0.0025238 -0.00026665 0.0018265 -0.029251 0 0 0 0 0 0 0 0 0 0 0 0 0 0 0 0 0 -0.0015525 -0.0062064 0.0022558 -0.0069334 0 0 0 0 0
4.5234 0.0020846 -0.0016266 -0.0033935 0.00056888 0 0.00078645 0.0013884 -0.0018844 -0.0019198 -0.00038037 0.002667 -0.017083 0 0 0 0 0 0 0 0 0 0 0 0 0 0 0 0 0 0.0034945 -0.0013159 0.00064658 0.0018775 0 0 0 0 0
4.5273 0.0013 -0.0023998 -0.0026416 0.0013333 0 0.0019772 -0.00029007 0.00084045 -0.0062661 0.0039834 0.0028746 0.0070355 0 0 0 0 0 0 0 0 0 0 0 0 0 0 0 0 0 0.00942 0.0015504 -0.0017702 0.0089723 0 0 0 0 0
4.5313 7.266e-05 -0.0024064 -0.0029217 0.00015992 0 0.0015858 -0.002488 0.0016812 -0.010245 0.0081859 0.0026222 0.028814 0 0 0 0 0 0 0 0 0 0 0 0 0 0 0 0 0 0.012848 -5.4785e-05 -0.004871 0.011211 0 0 0 0 0
4.5352 -0.0016358 -0.0017021 -0.0041646 -0.0017271 0 -0.00092202 -0.005837 0.0014048 -0.013057 0.0080126 0.0025409 0.030439 0 0 0 0 0 0 0 0 0 0 0 0 0 0 0 0 0 0.011225 -0.0049231 -0.0076987 0.0086186 0 0 0 0 0
4.5391 -0.0035131 -0.00036737 -0.0048175 -0.0024078 0 -0.0041681 -0.010234 0.0020465 -0.013408 0.0036026 0.0028795 0.0074301 0 0 0 0 0 0 0 0 0 0 0 0 0 0 0 0 0 0.0048371 -0.0092826 -0.0088183 0.0036661 0 0 0 0 0
4.543 -0.0050037 0.0012078 -0.0035206 -0.0011746 0 -0.0059417 -0.01374 0.0042932 -0.010505 -0.0011935 0.0030474 -0.026047 0 0 0 0 0 0 0 0 0 0 0 0 0 0 0 0 0 -0.0030404 -0.0096739 -0.0073249 -0.00059564 0 0 0 0 0
4.5469 -0.0056094 0.0022051 -0.00061128 0.00082325 0 -0.0049948 -0.01331 0.0065135 -0.0051197 -0.0030122 0.0021353 -0.048835 0 0 0 0 0 0 0 0 0 0 0 0 0 0 0 0 0 -0.00825 -0.0053147 -0.003577 -0.0021387 0 0 0 0 0
4.5508 -0.0051242 0.0018236 0.0021693 0.0017564 0 -0.0020137 -0.0072528 0.006434 0.00055042 -0.0022884 -0.00011403 -0.049626 0 0 0 0 0 0 0 0 0 0 0 0 0 0 0 0 0 -0.0085259 0.001726 0.0009941 -0.00064211 0 0 0 0 0
4.5547 -0.0036368 4.5784e-05 0.0034291 0.00086559 0 0.0010176 0.0027401 0.0035361 0.0043989 -0.0023843 -0.0029207 -0.03337 0 0 0 0 0 0 0 0 0 0 0 0 0 0 0 0 0 -0.0047665 0.0083014 0.0047498 0.0026343 0 0 0 0 0
4.5586 -0.0013977 -0.0020459 0.0034138 -0.00091187 0 0.0024525 0.012126 -0.00038058 0.0060064 -0.0055946 -0.0050499 -0.013792 0 0 0 0 0 0 0 0 0 0 0 0 0 0 0 0 0 3.7726e-05 0.012189 0.006625 0.0054954 0 0 0 0 0
4.5625 0.0012338 -0.002904 0.0034289 -0.001916 0 0.0021857 0.016486 -0.0028945 0.0067405 -0.010212 -0.005721 -0.0017932 0 0 0 0 0 0 0 0 0 0 0 0 0 0 0 0 0 0.0030869 0.012808 0.0063886 0.0058197 0 0 0 0 0
4.5664 0.0037248 -0.0017035 0.0040736 -0.0012823 0 0.001442 0.01451 -0.0030054 0.0081677 -0.01171 -0.0049579 -0.00019202 0 0 0 0 0 0 0 0 0 0 0 0 0 0 0 0 0 0.0033788 0.010615 0.0045324 0.0026862 0 0 0 0 0
4.5703 0.0053911 0.00094544 0.0043262 0.0004136 0 0.0014579 0.0085135 -0.0015639 0.010294 -0.0069864 -0.0032181 -0.0057146 0 0 0 0 0 0 0 0 0 0 0 0 0 0 0 0 0 0.0017084 0.0063127 0.0020673 -0.0029518 0 0 0 0 0
4.5742 0.0056814 0.003422 0.0026369 0.0018198 0 0.0023292 0.0022824 -8.3168e-05 0.011404 0.002389 -0.00091933 -0.012552 0 0 0 0 0 0 0 0 0 0 0 0 0 0 0 0 0 -0.00037162 0.00077287 0.00020721 -0.008622 0 0 0 0 0
4.5781 0.0045789 0.0042824 -0.0010581 0.0020057 0 0.0030665 -0.0016165 0.00051667 0.0096958 0.011031 0.0015779 -0.014475 0 0 0 0 0 0 0 0 0 0 0 0 0 0 0 0 0 -0.0014958 -0.0045988 -0.00018465 -0.011674 0 0 0 0 0
4.582 0.002724 0.0031748 -0.0046531 0.0011139 0 0.0027026 -0.0027935 0.00011427 0.0051351 0.013958 0.0037022 -0.0075462 0 0 0 0 0 0 0 0 0 0 0 0 0 0 0 0 0 -0.00082516 -0.0080094 0.00083926 -0.01075 0 0 0 0 0
4.5859 0.0010315 0.00081535 -0.0055136 6.2568e-05 0 0.00129 -0.0020383 -0.001068 -0.00030868 0.010392 0.0047322 0.0058577 0 0 0 0 0 0 0 0 0 0 0 0 0 0 0 0 0 0.0018991 -0.0082842 0.0022739 -0.0063611 0 0 0 0 0
4.5898 5.3377e-05 -0.001695 -0.0029817 -0.0002572 0 -0.00020255 -4.5635e-05 -0.0025998 -0.0042503 0.0038807 0.0043727 0.016329 0 0 0 0 0 0 0 0 0 0 0 0 0 0 0 0 0 0.0061706 -0.0059156 0.0028737 -0.00028635 0 0 0 0 0
4.5938 -0.00036863 -0.0034467 0.00078866 0.00042371 0 -0.00092335 0.0026266 -0.0035627 -0.0057556 -0.0010092 0.0032432 0.014232 0 0 0 0 0 0 0 0 0 0 0 0 0 0 0 0 0 0.010527 -0.0029893 0.0020871 0.0055256 0 0 0 0 0
4.5977 -0.00084507 -0.0038426 0.0026614 0.0017148 0 -0.00096073 0.0047262 -0.0026989 -0.0057482 -0.0022387 0.0025449 -0.00045476 0 0 0 0 0 0 0 0 0 0 0 0 0 0 0 0 0 0.012846 -0.0017817 0.0003771 0.0096033 0 0 0 0 0
4.6016 -0.001816 -0.0025976 0.0013446 0.0029388 0 -0.0010658 0.0042699 0.00057055 -0.0057217 -0.0010246 0.0029767 -0.01613 0 0 0 0 0 0 0 0 0 0 0 0 0 0 0 0 0 0.011308 -0.0031042 -0.0013147 0.010926 0 0 0 0 0
4.6055 -0.003126 -6.6247e-06 -0.0015097 0.0035502 0 -0.0016022 0.00012302 0.0051317 -0.0061353 0.00031623 0.0038985 -0.0198 0 0 0 0 0 0 0 0 0 0 0 0 0 0 0 0 0 0.0055679 -0.0057318 -0.0023202 0.0088624 0 0 0 0 0
4.6094 -0.0041367 0.002762 -0.0029775 0.0033427 0 -0.0019409 -0.0061173 0.0085004 -0.0060353 0.00076569 0.0037097 -0.0098677 0 0 0 0 0 0 0 0 0 0 0 0 0 0 0 0 0 -0.0026372 -0.0072604 -0.0024346 0.003708 0 0 0 0 0
4.6133 -0.0042073 0.0040159 -0.0016158 0.002414 0 -0.0010797 -0.010216 0.0086 -0.0041411 0.00079328 0.0013073 0.0030542 0 0 0 0 0 0 0 0 0 0 0 0 0 0 0 0 0 -0.0099753 -0.0055784 -0.0015501 -0.0025119 0 0 0 0 0
4.6172 -0.0030975 0.0026881 0.0013972 0.0010247 0 0.0010922 -0.0081084 0.0054806 -0.0002623 0.0006123 -0.0026509 0.0092101 0 0 0 0 0 0 0 0 0 0 0 0 0 0 0 0 0 -0.013028 5.5502e-05 0.00051844 -0.0062149 0 0 0 0 0
4.6211 -0.0010368 -0.00057167 0.0036963 -0.00049367 0 0.0032901 0.00058108 0.0013172 0.0042689 -0.00093097 -0.0059429 0.011723 0 0 0 0 0 0 0 0 0 0 0 0 0 0 0 0 0 -0.010182 0.0086361 0.003551 -0.0042143 0 0 0 0 0
4.625 0.0014441 -0.0035441 0.0040715 -0.0017382 0 0.0038082 0.011473 -0.0013533 0.0074626 -0.0050016 -0.0064504 0.022326 0 0 0 0 0 0 0 0 0 0 0 0 0 0 0 0 0 -0.0028747 0.017509 0.0063487 0.0034689 0 0 0 0 0
4.6289 0.0036965 -0.0040213 0.0032588 -0.002259 0 0.0021296 0.018148 -0.0015175 0.008037 -0.01022 -0.0039296 0.044443 0 0 0 0 0 0 0 0 0 0 0 0 0 0 0 0 0 0.0047732 0.022951 0.0070917 0.01236 0 0 0 0 0
4.6328 0.0051046 -0.0015918 0.0025441 -0.0017588 0 -0.00046779 0.016686 -7.2845e-05 0.0062003 -0.012222 -0.00030264 0.064038 0 0 0 0 0 0 0 0 0 0 0 0 0 0 0 0 0 0.0081989 0.021615 0.004764 0.015749 0 0 0 0 0
4.6367 0.0052943 0.0019784 0.0019666 -0.00041499 0 -0.0020386 0.0083618 0.0013167 0.0033471 -0.006989 0.0018831 0.061906 0 0 0 0 0 0 0 0 0 0 0 0 0 0 0 0 0 0.0054085 0.01272 0.0003951 0.0095644 0 0 0 0 0
4.6406 0.00437 0.0041704 0.00029893 0.00099747 0 -0.0017924 -0.0016193 0.0015786 0.00098668 0.0045686 0.0015728 0.036095 0 0 0 0 0 0 0 0 0 0 0 0 0 0 0 0 0 -0.0013334 -0.0003967 -0.003356 -0.0036917 0 0 0 0 0
4.6445 0.0029303 0.0036917 -0.0030766 0.0014969 0 -0.00077742 -0.0081139 0.00067646 -0.00029425 0.01559 5.9789e-05 0.0085657 0 0 0 0 0 0 0 0 0 0 0 0 0 0 0 0 0 -0.0067592 -0.011273 -0.0042599 -0.015664 0 0 0 0 0
4.6484 0.0016823 0.0012905 -0.0065514 0.00067325 0 -0.0006784 -0.0093573 -0.0007821 -0.001107 0.01804 -0.00023045 0.0051626 0 0 0 0 0 0 0 0 0 0 0 0 0 0 0 0 0 -0.0063162 -0.014163 -0.0024227 -0.017874 0 0 0 0 0
4.6523 0.00087507 -0.0011573 -0.0070291 -0.00078914 0 -0.0019192 -0.0071345 -0.0020041 -0.0025572 0.0098038 0.0019651 0.028133 0 0 0 0 0 0 0 0 0 0 0 0 0 0 0 0 0 0.00033089 -0.0083298 -0.00012628 -0.0083999 0 0 0 0 0
4.6563 8.6254e-05 -0.0022635 -0.0026846 -0.0014769 0 -0.003049 -0.0042857 -0.0022042 -0.0050577 -0.0025369 0.0054036 0.051471 0 0 0 0 0 0 0 0 0 0 0 0 0 0 0 0 0 0.0088711 0.00088891 0.00040362 0.0060497 0 0 0 0 0
4.6602 -0.0013245 -0.0019749 0.004875 -0.00040963 0 -0.0021629 -0.0021954 -0.00088141 -0.0076207 -0.0087183 0.0072525 0.046556 0 0 0 0 0 0 0 0 0 0 0 0 0 0 0 0 0 0.013503 0.0058445 -0.00078074 0.01496 0 0 0 0 0
4.6641 -0.0034336 -0.001146 0.011339 0.0019391 0 0.00097606 -0.00043399 0.0016187 -0.0083592 -0.0038114 0.0056001 0.012346 0 0 0 0 0 0 0 0 0 0 0 0 0 0 0 0 0 0.011186 0.0026344 -0.0013327 0.012233 0 0 0 0 0
4.668 -0.0054067 -0.0005666 0.012884 0.0037748 0 0.004275 0.0016699 0.003827 -0.0059693 0.0069452 0.001351 -0.022175 0 0 0 0 0 0 0 0 0 0 0 0 0 0 0 0 0 0.0035736 -0.0055627 0.0010874 0.0010684 0 0 0 0 0
4.6719 -0.0060287 -0.00043628 0.0090322 0.0033479 0 0.004949 0.0035973 0.0039054 -0.0010024 0.012463 -0.0023441 -0.026894 0 0 0 0 0 0 0 0 0 0 0 0 0 0 0 0 0 -0.004694 -0.010997 0.0063346 -0.0087936 0 0 0 0 0
4.6758 -0.0047176 -0.00052955 0.0026856 0.00046517 0 0.0020705 0.0039974 0.0012021 0.0042785 0.0058387 -0.0028323 -0.00087548 0 0 0 0 0 0 0 0 0 0 0 0 0 0 0 0 0 -0.0095804 -0.0078492 0.011474 -0.0092877 0 0 0 0 0
4.6797 -0.0020963 -0.0005618 -0.00246 -0.0031948 0 -0.0023374 0.0023948 -0.0027782 0.0074934 -0.0090078 -0.00048045 0.02741 0 0 0 0 0 0 0 0 0 0 0 0 0 0 0 0 0 -0.010037 0.0027866 0.012995 -0.00071589 0 0 0 0 0
4.6836 0.00044607 -0.00031663 -0.0046452 -0.0053198 0 -0.0047774 0.00025941 -0.0052111 0.0078763 -0.020409 0.0014725 0.029441 0 0 0 0 0 0 0 0 0 0 0 0 0 0 0 0 0 -0.0076554 0.01376 0.0096262 0.0088473 0 0 0 0 0
4.6875 0.0018332 0.00035903 -0.0046412 -0.0047522 0 -0.0031246 3.2528e-05 -0.0041962 0.0066246 -0.01913 -0.00012218 0.0043731 0 0 0 0 0 0 0 0 0 0 0 0 0 0 0 0 0 -0.0046439 0.017781 0.003399 0.010803 0 0 0 0 0
4.6914 0.0020534 0.0013911 -0.0041978 -0.0023395 0 0.0015911 0.0028174 -0.00049713 0.0056103 -0.0064063 -0.005096 -0.022708 0 0 0 0 0 0 0 0 0 0 0 0 0 0 0 0 0 -0.0022746 0.013199 -0.0018047 0.0034624 0 0 0 0 0
4.6953 0.0019439 0.0022492 -0.0042381 -0.00018558 0 0.0059614 0.0069598 0.0028916 0.0057112 0.0074248 -0.0095564 -0.027798 0 0 0 0 0 0 0 0 0 0 0 0 0 0 0 0 0 -0.00080626 0.0047383 -0.0029629 -0.006796 0 0 0 0 0
4.6992 0.0022939 0.002117 -0.0044727 1.4767e-05 0 0.0068408 0.0090728 0.0031165 0.0062696 0.012159 -0.0089988 -0.010928 0 0 0 0 0 0 0 0 0 0 0 0 0 0 0 0 0 -0.00014488 -0.0010445 0.00013486 -0.01137 0 0 0 0 0
4.7031 0.0031416 0.00060259 -0.0043486 -0.0017931 0 0.0036677 0.0067833 -0.00020439 0.0059633 0.0062342 -0.0023673 0.006865 0 0 0 0 0 0 0 0 0 0 0 0 0 0 0 0 0 -8.5295e-05 -0.0012696 0.0048749 -0.0067993 0 0 0 0 0
4.707 0.0038567 -0.0016175 -0.0039536 -0.0040902 0 -0.0012976 0.00077062 -0.0046202 0.0040148 -0.0029695 0.0066052 0.0057662 0 0 0 0 0 0 0 0 0 0 0 0 0 0 0 0 0 -3.7021e-05 0.0015717 0.0075181 0.0028079 0 0 0 0 0
4.7109 0.0037915 -0.0030339 -0.0038816 -0.00494 0 -0.0048025 -0.0057675 -0.006672 0.00057956 -0.0066052 0.012161 -0.015701 0 0 0 0 0 0 0 0 0 0 0 0 0 0 0 0 0 0.00091342 0.002687 0.005467 0.00993 0 0 0 0 0
4.7148 0.0027995 -0.0024655 -0.0043976 -0.0033088 0 -0.0049236 -0.0097281 -0.0043863 -0.0037065 -0.0022304 0.011086 -0.043075 0 0 0 0 0 0 0 0 0 0 0 0 0 0 0 0 0 0.0031575 -0.00045868 -0.0011416 0.010134 0 0 0 0 0
4.7188 0.0011907 -0.00016321 -0.0049633 0.00030524 0 -0.0021601 -0.010392 0.0013984 -0.008123 0.0049176 0.0051235 -0.060279 0 0 0 0 0 0 0 0 0 0 0 0 0 0 0 0 0 0.0057061 -0.0062 -0.0093223 0.0050827 0 0 0 0 0
4.7227 -0.000658 0.0022485 -0.0046416 0.0042059 0 0.0012759 -0.0093564 0.0076333 -0.011669 0.0075712 -0.00081446 -0.059673 0 0 0 0 0 0 0 0 0 0 0 0 0 0 0 0 0 0.006498 -0.010564 -0.014725 -1.6855e-05 0 0 0 0 0
4.7266 -0.0025203 0.003048 -0.0029049 0.0064945 0 0.0031838 -0.0083823 0.010985 -0.012836 0.0031131 -0.0028813 -0.042145 0 0 0 0 0 0 0 0 0 0 0 0 0 0 0 0 0 0.0039851 -0.010714 -0.014025 -0.0014586 0 0 0 0 0
4.7305 -0.0041657 0.0017824 -5.1536e-05 0.0061448 0 0.0027794 -0.0074208 0.0097929 -0.010235 -0.0047518 -0.0011845 -0.013917 0 0 0 0 0 0 0 0 0 0 0 0 0 0 0 0 0 -0.0013278 -0.0067898 -0.006914 0.00023381 0 0 0 0 0
4.7344 -0.0051413 -0.00049025 0.0030304 0.0035768 0 0.00091055 -0.004808 0.0049333 -0.0039366 -0.010074 0.0010227 0.014211 0 0 0 0 0 0 0 0 0 0 0 0 0 0 0 0 0 -0.0068842 -0.00102 0.0035748 0.0018621 0 0 0 0 0
4.7383 -0.0048926 -0.0021896 0.0053904 0.00039563 0 -0.00082428 0.0006189 -0.00083467 0.003826 -0.010016 0.00070848 0.028791 0 0 0 0 0 0 0 0 0 0 0 0 0 0 0 0 0 -0.0097506 0.0043726 0.012705 0.0011891 0 0 0 0 0
4.7422 -0.00321 -0.0024146 0.006404 -0.0015861 0 -0.0012661 0.0077006 -0.0046202 0.0097141 -0.0065852 -0.0022943 0.021749 0 0 0 0 0 0 0 0 0 0 0 0 0 0 0 0 0 -0.0085897 0.0083623 0.016662 -0.0010692 0 0 0 0 0
4.7461 -0.00055925 -0.0013212 0.0059286 -0.0014505 0 -0.00035579 0.013368 -0.0051439 0.011555 -0.0038169 -0.0056019 -0.00066092 0 0 0 0 0 0 0 0 0 0 0 0 0 0 0 0 0 -0.0043889 0.010738 0.014523 -0.00248 0 0 0 0 0
4.75 0.0021021 0.00038155 0.0043092 0.00032667 0 0.0010652 0.014988 -0.0033072 0.0098524 -0.0036896 -0.0068031 -0.019964 0 0 0 0 0 0 0 0 0 0 0 0 0 0 0 0 0 0.00039723 0.011211 0.0084347 -0.0016775 0 0 0 0 0
4.7539 0.0039166 0.0020507 0.0022101 0.0023011 0 0.002005 0.012428 -0.0012194 0.0070845 -0.0046296 -0.0055337 -0.021215 0 0 0 0 0 0 0 0 0 0 0 0 0 0 0 0 0 0.0033918 0.0092935 0.0021041 0.00020063 0 0 0 0 0
4.7578 0.0046195 0.0032335 0.00022351 0.0030456 0 0.0019938 0.0078947 -0.00051658 0.0054405 -0.0035938 -0.0032724 -0.007986 0 0 0 0 0 0 0 0 0 0 0 0 0 0 0 0 0 0.0034399 0.0050747 -0.0013216 0.00068535 0 0 0 0 0
4.7617 0.0045221 0.0034778 -0.0015115 0.001962 0 0.0012264 0.0038616 -0.0013627 0.0051144 0.00061088 -0.0014823 0.00081782 0 0 0 0 0 0 0 0 0 0 0 0 0 0 0 0 0 0.00095007 -0.00012727 -0.00078388 -0.001538 0 0 0 0 0
4.7656 0.0040738 0.0023994 -0.003254 -0.00055677 0 0.00021153 0.0011508 -0.0028283 0.0046374 0.005932 -0.00022318 -0.0087445 0 0 0 0 0 0 0 0 0 0 0 0 0 0 0 0 0 -0.0023832 -0.0041401 0.0023959 -0.0051755 0 0 0 0 0
4.7695 0.0034559 0.00012782 -0.0050809 -0.003494 0 -0.00066627 -0.001057 -0.0039953 0.0026221 0.0087544 0.0014332 -0.029667 0 0 0 0 0 0 0 0 0 0 0 0 0 0 0 0 0 -0.0042891 -0.0052177 0.0054423 -0.007139 0 0 0 0 0
4.7734 0.0025527 -0.0024099 -0.0063597 -0.0056762 0 -0.0012981 -0.0036288 -0.0045393 -0.00097706 0.0070464 0.0038891 -0.041138 0 0 0 0 0 0 0 0 0 0 0 0 0 0 0 0 0 -0.0030211 -0.0032387 0.0057614 -0.0048925 0 0 0 0 0
4.7773 0.0012338 -0.0039004 -0.006007 -0.0061172 0 -0.0017058 -0.0062005 -0.0043382 -0.0051652 0.0021777 0.006191 -0.032211 0 0 0 0 0 0 0 0 0 0 0 0 0 0 0 0 0 0.0014657 9.7202e-05 0.0024769 0.0015107 0 0 0 0 0
4.7813 -0.00039468 -0.0035525 -0.0035188 -0.0043558 0 -0.0018783 -0.007593 -0.0029286 -0.0090213 -0.0021483 0.0067966 -0.015385 0 0 0 0 0 0 0 0 0 0 0 0 0 0 0 0 0 0.0070362 0.0022356 -0.003003 0.0091499 0 0 0 0 0
4.7852 -0.0020053 -0.0016982 0.00021084 -0.00086195 0 -0.0018004 -0.0073337 0.00015291 -0.012146 -0.0029341 0.0050953 -0.013269 0 0 0 0 0 0 0 0 0 0 0 0 0 0 0 0 0 0.010275 0.0013145 -0.0078314 0.013875 0 0 0 0 0
4.7891 -0.0032538 0.00047645 0.0032816 0.0028144 0 -0.001577 -0.0064494 0.0043056 -0.01406 -0.00033254 0.002073 -0.031847 0 0 0 0 0 0 0 0 0 0 0 0 0 0 0 0 0 0.0085121 -0.0025685 -0.009519 0.012826 0 0 0 0 0
4.793 -0.0039402 0.0018042 0.0042342 0.0046247 0 -0.0014017 -0.0064969 0.0074504 -0.013656 0.0025507 -0.00055318 -0.050661 0 0 0 0 0 0 0 0 0 0 0 0 0 0 0 0 0 0.0016901 -0.0070971 -0.0074449 0.0063204 0 0 0 0 0
4.7969 -0.0040093 0.0018244 0.0032242 0.0032911 0 -0.0013294 -0.0077494 0.0072735 -0.0098279 0.0022826 -0.0018303 -0.0429 0 0 0 0 0 0 0 0 0 0 0 0 0 0 0 0 0 -0.0072852 -0.0088002 -0.0029865 -0.0020716 0 0 0 0 0
4.8008 -0.0034721 0.00081629 0.0017467 -0.00058234 0 -0.00113 -0.0084675 0.0033337 -0.0028972 -0.0021135 -0.0022208 -0.0051055 0 0 0 0 0 0 0 0 0 0 0 0 0 0 0 0 0 -0.014064 -0.005106 0.0017066 -0.0074714 0 0 0 0 0
4.8047 -0.0023782 -0.00059457 0.0011808 -0.0046051 0 -0.0004943 -0.0061773 -0.0020409 0.004794 -0.0085258 -0.0028609 0.035858 0 0 0 0 0 0 0 0 0 0 0 0 0 0 0 0 0 -0.015287 0.0036764 0.0051403 -0.0066636 0 0 0 0 0
4.8086 -0.0008482 -0.0017544 0.001621 -0.0061121 0 0.00054264 8.1834e-05 -0.0052894 0.010128 -0.013572 -0.0042819 0.047338 0 0 0 0 0 0 0 0 0 0 0 0 0 0 0 0 0 -0.010461 0.013829 0.0069273 -0.00030908 0 0 0 0 0
4.8125 0.00092052 -0.0020745 0.002103 -0.0040669 0 0.0014475 0.0085207 -0.0044603 0.011416 -0.01501 -0.005886 0.022067 0 0 0 0 0 0 0 0 0 0 0 0 0 0 0 0 0 -0.0022439 0.019909 0.0072036 0.0071628 0 0 0 0 0
4.8164 0.0027062 -0.0011645 0.0017946 0.00013986 0 0.0016052 0.015434 -0.00079747 0.0095384 -0.012659 -0.006599 -0.015804 0 0 0 0 0 0 0 0 0 0 0 0 0 0 0 0 0 0.0049676 0.01795 0.0060139 0.010206 0 0 0 0 0
4.8203 0.0043008 0.00083896 0.00075377 0.0036687 0 0.00097472 0.017408 0.0024155 0.0069463 -0.0075404 -0.0059068 -0.034697 0 0 0 0 0 0 0 0 0 0 0 0 0 0 0 0 0 0.007442 0.0082059 0.0035121 0.0058437 0 0 0 0 0
4.8242 0.0054704 0.0030541 -0.0004742 0.0042287 0 0.00026861 0.013283 0.0026639 0.0054923 -0.0007767 -0.0041907 -0.023884 0 0 0 0 0 0 0 0 0 0 0 0 0 0 0 0 0 0.0043098 -0.00458 0.00063177 -0.0040473 0 0 0 0 0
4.8281 0.005905 0.0041908 -0.0016861 0.001569 0 0.00032864 0.004725 9.1323e-05 0.0050932 0.0063761 -0.0021327 0.0015026 0 0 0 0 0 0 0 0 0 0 0 0 0 0 0 0 0 -0.0017436 -0.013837 -0.00091645 -0.013591 0 0 0 0 0
4.832 0.0053043 0.0033906 -0.0030721 -0.0025489 0 0.0012348 -0.0046188 -0.0030519 0.0042648 0.011827 7.9802e-06 0.01959 0 0 0 0 0 0 0 0 0 0 0 0 0 0 0 0 0 -0.0059889 -0.015183 0.00016799 -0.0166 0 0 0 0 0
4.8359 0.0036139 0.00090646 -0.0044018 -0.0056695 0 0.0020882 -0.010777 -0.0045482 0.0017298 0.012976 0.0023608 0.021836 0 0 0 0 0 0 0 0 0 0 0 0 0 0 0 0 0 -0.0047383 -0.0091316 0.0033581 -0.010751 0 0 0 0 0
4.8398 0.0012149 -0.002023 -0.0045722 -0.0061663 0 0.0018064 -0.011273 -0.003819 -0.0024902 0.0086744 0.0047128 0.014457 0 0 0 0 0 0 0 0 0 0 0 0 0 0 0 0 0 0.0019682 -0.00066079 0.0062314 0.00068784 0 0 0 0 0
4.8438 -0.0011768 -0.0040327 -0.002524 -0.0039946 0 0.00019738 -0.0064678 -0.0017947 -0.0072445 0.0010931 0.0060607 0.0051821 0 0 0 0 0 0 0 0 0 0 0 0 0 0 0 0 0 0.010142 0.0041361 0.0062204 0.010929 0 0 0 0 0
4.8477 -0.002903 -0.0044756 0.0011738 -0.0004494 0 -0.0017991 0.00034227 0.00030971 -0.011109 -0.0049521 0.0052408 -0.0058502 0 0 0 0 0 0 0 0 0 0 0 0 0 0 0 0 0 0.014496 0.0020819 0.002808 0.01422 0 0 0 0 0
4.8516 -0.0037448 -0.0035879 0.0039744 0.0026702 0 -0.0030018 0.004592 0.0018867 -0.012989 -0.0054724 0.0022223 -0.02128 0 0 0 0 0 0 0 0 0 0 0 0 0 0 0 0 0 0.012087 -0.005043 -0.001847 0.0096288 0 0 0 0 0
4.8555 -0.0039484 -0.002028 0.0031942 0.0039537 0 -0.0030981 0.0033165 0.0028667 -0.012229 -0.00074969 -0.001319 -0.037038 0 0 0 0 0 0 0 0 0 0 0 0 0 0 0 0 0 0.0041603 -0.011809 -0.0045357 0.0013 0 0 0 0 0
4.8594 -0.0038655 -0.00038727 -0.0013664 0.002976 0 -0.0027887 -0.0026037 0.0032361 -0.0086979 0.0046274 -0.0030785 -0.042543 0 0 0 0 0 0 0 0 0 0 0 0 0 0 0 0 0 -0.0050809 -0.012894 -0.003499 -0.0049303 0 0 0 0 0
4.8633 -0.0035513 0.00091265 -0.0066589 0.0004254 0 -0.0028154 -0.0087294 0.0028944 -0.0030995 0.0055196 -0.0021562 -0.031434 0 0 0 0 0 0 0 0 0 0 0 0 0 0 0 0 0 -0.011527 -0.006697 0.00033323 -0.0058032 0 0 0 0 0
4.8672 -0.0027161 0.0015041 -0.0086133 -0.0022935 0 -0.0029816 -0.010084 0.0018943 0.002898 0.00049742 -0.00013006 -0.0097491 0 0 0 0 0 0 0 0 0 0 0 0 0 0 0 0 0 -0.013453 0.0036921 0.0042754 -0.0024336 0 0 0 0 0
4.8711 -0.0010819 0.001148 -0.0055673 -0.0038372 0 -0.0023335 -0.0048262 0.00057136 0.0072557 -0.0072283 0.0001468 0.0086544 0 0 0 0 0 0 0 0 0 0 0 0 0 0 0 0 0 -0.011568 0.012792 0.0059737 0.001521 0 0 0 0 0
4.875 0.0012065 3.7626e-05 0.0002499 -0.0036698 0 -0.00037803 0.0042817 -0.00065701 0.0087024 -0.012798 -0.0027707 0.014292 0 0 0 0 0 0 0 0 0 0 0 0 0 0 0 0 0 -0.0075734 0.016503 0.0048529 0.0033276 0 0 0 0 0
4.8789 0.0035242 -0.0010904 0.0045954 -0.0022941 0 0.0020299 0.011795 -0.0015141 0.0075005 -0.013527 -0.0071871 0.0083154 0 0 0 0 0 0 0 0 0 0 0 0 0 0 0 0 0 -0.0029947 0.014482 0.0020206 0.0030585 0 0 0 0 0
4.8828 0.0051271 -0.0013746 0.0047123 -0.0008029 0 0.0032484 0.013359 -0.0018131 0.0051065 -0.010105 -0.0093294 -0.0025226 0 0 0 0 0 0 0 0 0 0 0 0 0 0 0 0 0 0.00087316 0.0094633 -0.0008407 0.0024543 0 0 0 0 0
4.8867 0.0056067 -0.00052164 0.0012648 -8.5101e-05 0 0.0024066 0.0084125 -0.0013457 0.0029965 -0.0047897 -0.00654 -0.014021 0 0 0 0 0 0 0 0 0 0 0 0 0 0 0 0 0 0.0027004 0.0044374 -0.0024988 0.0023856 0 0 0 0 0
4.8906 0.0050504 0.00088139 -0.0028127 -0.00027758 0 0.00032688 5.9787e-06 -9.2695e-05 0.0016903 0.00078639 0.00019471 -0.025632 0 0 0 0 0 0 0 0 0 0 0 0 0 0 0 0 0 0.001619 0.00036214 -0.0025575 0.0018011 0 0 0 0 0
4.8945 0.003828 0.0017947 -0.0050947 -0.00081387 0 -0.0012352 -0.0076107 0.0013933 0.00073464 0.0058641 0.0067748 -0.035334 0 0 0 0 0 0 0 0 0 0 0 0 0 0 0 0 0 -0.001694 -0.0035962 -0.0013752 -0.00070629 0 0 0 0 0
4.8984 0.00227 0.0015379 -0.0053223 -0.00093283 0 -0.0012835 -0.011507 0.002085 -0.00055896 0.0093508 0.0092502 -0.037804 0 0 0 0 0 0 0 0 0 0 0 0 0 0 0 0 0 -0.0047284 -0.0078704 0.00017612 -0.0045272 0 0 0 0 0
4.9023 0.00054213 0.00026618 -0.0046912 -0.000216 0 -0.00042166 -0.011074 0.001327 -0.0024336 0.0095075 0.0069574 -0.030283 0 0 0 0 0 0 0 0 0 0 0 0 0 0 0 0 0 -0.0045793 -0.010907 0.0011104 -0.0066894 0 0 0 0 0
4.9063 -0.0012371 -0.0012503 -0.004024 0.0011776 0 1.9875e-05 -0.0075045 -0.00031502 -0.0045859 0.005533 0.0027644 -0.018508 0 0 0 0 0 0 0 0 0 0 0 0 0 0 0 0 0 -0.00026865 -0.01015 0.00092388 -0.004324 0 0 0 0 0
4.9102 -0.0028475 -0.002244 -0.0029538 0.0026204 0 -0.00046723 -0.0027586 -0.0012999 -0.0064655 -0.00074333 0.00033072 -0.012844 0 0 0 0 0 0 0 0 0 0 0 0 0 0 0 0 0 0.0060765 -0.0048361 5.5749e-05 0.002297 0 0 0 0 0
4.9141 -0.0039934 -0.0023883 -0.00080474 0.0033353 0 -0.0011132 0.0012432 -0.00052253 -0.0075169 -0.0055422 0.00098141 -0.016592 0 0 0 0 0 0 0 0 0 0 0 0 0 0 0 0 0 0.010426 0.0022918 -0.00032281 0.0092407 0 0 0 0 0
4.918 -0.0044783 -0.0017978 0.0021174 0.0027926 0 -0.00098222 0.0031955 0.0014567 -0.0072394 -0.0061666 0.002974 -0.020062 0 0 0 0 0 0 0 0 0 0 0 0 0 0 0 0 0 0.0096138 0.0065184 0.00075955 0.011707 0 0 0 0 0
4.9219 -0.0043278 -0.00078962 0.0044558 0.0010579 0 -0.00026221 0.002918 0.0027984 -0.0053089 -0.0034627 0.0035359 -0.00966 0 0 0 0 0 0 0 0 0 0 0 0 0 0 0 0 0 0.0035282 0.004992 0.0031601 0.0077838 0 0 0 0 0
4.9258 -0.0037171 0.00028846 0.0050746 -0.0011094 0 -9.0034e-05 0.0015512 0.0021957 -0.0018934 -0.00098371 0.001505 0.015873 0 0 0 0 0 0 0 0 0 0 0 0 0 0 0 0 0 -0.0048479 -0.0005568 0.0056293 -8.8268e-05 0 0 0 0 0
4.9297 -0.0027819 0.0011063 0.004221 -0.0025986 0 -0.0010114 0.00098911 0.00025848 0.0021336 -0.0014929 -0.0018762 0.040065 0 0 0 0 0 0 0 0 0 0 0 0 0 0 0 0 0 -0.011345 -0.0049162 0.0068299 -0.0070326 0 0 0 0 0
4.9336 -0.0015118 0.0014109 0.0032283 -0.0026536 0 -0.0019277 0.0026435 -0.0011033 0.0054761 -0.0043425 -0.0044244 0.042193 0 0 0 0 0 0 0 0 0 0 0 0 0 0 0 0 0 -0.012987 -0.0036111 0.0064342 -0.0092115 0 0 0 0 0
4.9375 0.00015982 0.0011457 0.0030263 -0.0014759 0 -0.0010199 0.0063749 -0.00075303 0.0071359 -0.0064129 -0.0050044 0.017438 0 0 0 0 0 0 0 0 0 0 0 0 0 0 0 0 0 -0.0094221 0.0033572 0.0052444 -0.0060583 0 0 0 0 0
4.9414 0.002157 0.00050064 0.0030608 -0.00017008 0 0.0021057 0.010457 0.0003757 0.0069894 -0.0055191 -0.0041239 -0.016721 0 0 0 0 0 0 0 0 0 0 0 0 0 0 0 0 0 -0.0028813 0.011456 0.0042534 -1.7066e-05 0 0 0 0 0
4.9453 0.0041397 -0.00020396 0.0018366 6.9855e-05 0 0.0054312 0.01262 0.00026292 0.0056851 -0.0025901 -0.0029075 -0.034957 0 0 0 0 0 0 0 0 0 0 0 0 0 0 0 0 0 0.0030761 0.015172 0.0036265 0.0053345 0 0 0 0 0
4.9492 0.0055747 -0.00069338 -0.001391 -0.0010546 0 0.0060825 0.01134 -0.0019069 0.0039577 -0.00035575 -0.0018296 -0.025679 0 0 0 0 0 0 0 0 0 0 0 0 0 0 0 0 0 0.0054256 0.01204 0.0026276 0.0071981 0 0 0 0 0
4.9531 0.0059565 -0.00080053 -0.0054852 -0.0026393 0 0.0030877 0.0065284 -0.0046402 0.0020102 -0.00013496 -0.000533 0.00038119 0 0 0 0 0 0 0 0 0 0 0 0 0 0 0 0 0 0.0033318 0.00396 0.00050942 0.0046935 0 0 0 0 0
4.957 0.0050479 -0.00042915 -0.0080755 -0.0032898 0 -0.0014972 -0.00056648 -0.0055055 -0.00047345 -0.00037489 0.0013421 0.021086 0 0 0 0 0 0 0 0 0 0 0 0 0 0 0 0 0 -0.0013315 -0.0047393 -0.0025795 -0.00077941 0 0 0 0 0
4.9609 0.0030165 0.00039402 -0.007479 -0.0022972 0 -0.0043945 -0.0078473 -0.0035898 -0.0037543 0.0013984 0.0034526 0.021489 0 0 0 0 0 0 0 0 0 0 0 0 0 0 0 0 0 -0.0051215 -0.010341 -0.0055601 -0.0060002 0 0 0 0 0
4.9648 0.00040702 0.0013341 -0.0041383 -0.0002648 0 -0.0041007 -0.01295 -0.00044521 -0.0074787 0.0053589 0.0049564 0.0036345 0 0 0 0 0 0 0 0 0 0 0 0 0 0 0 0 0 -0.005295 -0.011461 -0.0072212 -0.0074667 0 0 0 0 0
4.9688 -0.002056 0.0017059 -0.00024594 0.0013756 0 -0.0020415 -0.013999 0.0014623 -0.010635 0.0084935 0.0052678 -0.018093 0 0 0 0 0 0 0 0 0 0 0 0 0 0 0 0 0 -0.0016656 -0.0088011 -0.0070354 -0.0036386 0 0 0 0 0
4.9727 -0.003767 0.00087002 0.0020901 0.0015418 0 -0.00078438 -0.010544 0.0011205 -0.012035 0.0072161 0.0044502 -0.028776 0 0 0 0 0 0 0 0 0 0 0 0 0 0 0 0 0 0.0033628 -0.0040498 -0.0053065 0.0036142 0 0 0 0 0
4.9766 -0.004494 -0.0011018 0.0024562 0.00034629 0 -0.0013042 -0.0041461 -0.00031189 -0.010931 0.00095296 0.0029099 -0.02187 0 0 0 0 0 0 0 0 0 0 0 0 0 0 0 0 0 0.0065929 0.00090688 -0.0027176 0.0099102 0 0 0 0 0
4.9805 -0.0044238 -0.0031412 0.0020945 -0.0010939 0 -0.0022154 0.0021563 -0.0010194 -0.0073765 -0.0068898 0.00092505 -0.0012284 0 0 0 0 0 0 0 0 0 0 0 0 0 0 0 0 0 0.0061807 0.0043769 0.00014125 0.0114 0 0 0 0 0
4.9844 -0.0039471 -0.00377 0.0023777 -0.0016394 0 -0.0016428 0.0055592 -0.00046449 -0.0022057 -0.011575 -0.0013672 0.02194 0 0 0 0 0 0 0 0 0 0 0 0 0 0 0 0 0 0.0024988 0.0053933 0.00287 0.00761 0 0 0 0 0
4.9883 -0.0033356 -0.0022439 0.0033463 -0.0009949 0 0.00049295 0.0053158 0.00033557 0.0032978 -0.010816 -0.0036232 0.034689 0 0 0 0 0 0 0 0 0 0 0 0 0 0 0 0 0 -0.0026208 0.0043529 0.0051077 0.0015774 0 0 0 0 0
4.9922 -0.0025678 0.00072727 0.0037453 0.00024878 0 0.0023631 0.003205 0.00025021 0.007864 -0.0063 -0.0052203 0.028976 0 0 0 0 0 0 0 0 0 0 0 0 0 0 0 0 0 -0.0072146 0.0029689 0.0064835 -0.0028887 0 0 0 0 0
4.9961 -0.001445 0.0034028 0.0024862 0.0012773 0 0.0023536 0.0021471 -0.00064715 0.010658 -0.0018839 -0.0057344 0.006586 0 0 0 0 0 0 0 0 0 0 0 0 0 0 0 0 0 -0.0099196 0.0030752 0.0067839 -0.0042527 0 0 0 0 0
5 0.00012372 0.0042765 2.6111e-05 0.0016916 0 0.00095011 0.0040019 -0.001388 0.011488 -0.00041175 -0.0054297 -0.021536 0 0 0 0 0 0 0 0 0 0 0 0 0 0 0 0 0 -0.0099651 0.0050776 0.006132 -0.0038066 0 0 0 0 0
5.0039 0.0019436 0.0031029 -0.0018041 0.0015584 0 0.00020411 0.0082501 -0.0015071 0.010704 -0.0019381 -0.0050374 -0.042264 0 0 0 0 0 0 0 0 0 0 0 0 0 0 0 0 0 -0.007128 0.0075397 0.0049514 -0.0035045 0 0 0 0 0
5.0078 0.0036179 0.00087285 -0.0014652 0.0010148 0 0.0013712 0.012447 -0.0017137 0.0088815 -0.0044275 -0.0048906 -0.048494 0 0 0 0 0 0 0 0 0 0 0 0 0 0 0 0 0 -0.0020648 0.0084487 0.0037191 -0.0036034 0 0 0 0 0
5.0117 0.0047768 -0.0010658 0.00071791 2.8028e-05 0 0.0034009 0.013887 -0.0029577 0.0065067 -0.0057161 -0.0043602 -0.041854 0 0 0 0 0 0 0 0 0 0 0 0 0 0 0 0 0 0.0034614 0.0069806 0.0026847 -0.0026673 0 0 0 0 0
5.0156 0.0052088 -0.0018643 0.0026617 -0.0013561 0 0.0040173 0.011172 -0.0049968 0.0038287 -0.0048477 -0.0024008 -0.028704 0 0 0 0 0 0 0 0 0 0 0 0 0 0 0 0 0 0.0071766 0.0039782 0.0017222 0.00020274 0 0 0 0 0
5.0195 0.0048077 -0.0014044 0.002311 -0.0026244 0 0.0022181 0.0048032 -0.0062299 0.00089521 -0.0020401 0.0011582 -0.014884 0 0 0 0 0 0 0 0 0 0 0 0 0 0 0 0 0 0.0076083 0.00070977 0.00039902 0.0035626 0 0 0 0 0
5.0234 0.0034995 -7.0029e-05 -0.00052739 -0.0029035 0 -0.0005822 -0.0031656 -0.0051341 -0.0023237 0.0020013 0.0048958 -0.0043912 0 0 0 0 0 0 0 0 0 0 0 0 0 0 0 0 0 0.0050721 -0.0025955 -0.0017052 0.0045041 0 0 0 0 0
5.0273 0.0013485 0.001456 -0.0039983 -0.0017007 0 -0.0020389 -0.009969 -0.001811 -0.0057713 0.0063793 0.0066023 -0.0007338 0 0 0 0 0 0 0 0 0 0 0 0 0 0 0 0 0 0.0014175 -0.0066208 -0.0045192 0.001589 0 0 0 0 0
5.0313 -0.0012239 0.0022837 -0.0057765 0.00038791 0 -0.0013607 -0.013162 0.0020015 -0.00911 0.0097395 0.005074 -0.0059983 0 0 0 0 0 0 0 0 0 0 0 0 0 0 0 0 0 -0.0012638 -0.011237 -0.0071657 -0.0031264 0 0 0 0 0
5.0352 -0.0034214 0.0016377 -0.0048909 0.0018584 0 -7.0665e-05 -0.011694 0.0044295 -0.011604 0.010226 0.0012858 -0.017135 0 0 0 0 0 0 0 0 0 0 0 0 0 0 0 0 0 -0.0018731 -0.014233 -0.0082393 -0.0052616 0 0 0 0 0
5.0391 -0.0044641 -0.00049652 -0.0021894 0.0014534 0 -0.00024287 -0.0066011 0.0048977 -0.012285 0.0063817 -0.0022322 -0.025336 0 0 0 0 0 0 0 0 0 0 0 0 0 0 0 0 0 -0.00065032 -0.012443 -0.0067398 -0.0017328 0 0 0 0 0
5.043 -0.0041576 -0.0029761 0.00071265 -0.00066984 0 -0.002169 -0.0006753 0.0041605 -0.010461 -0.0013438 -0.0033723 -0.022594 0 0 0 0 0 0 0 0 0 0 0 0 0 0 0 0 0 0.0012469 -0.0047779 -0.0030333 0.0063013 0 0 0 0 0
5.0469 -0.003102 -0.004056 0.0027385 -0.0029214 0 -0.0039876 0.0030848 0.0031926 -0.0062739 -0.0098652 -0.0020903 -0.0099877 0 0 0 0 0 0 0 0 0 0 0 0 0 0 0 0 0 0.0023134 0.0057192 0.001102 0.013802 0 0 0 0 0
5.0508 -0.0022233 -0.0027519 0.0036891 -0.0035805 0 -0.003642 0.0033937 0.0022958 -0.00078943 -0.014744 -0.00030394 0.0026496 0 0 0 0 0 0 0 0 0 0 0 0 0 0 0 0 0 0.0011998 0.0133 0.0036672 0.01536 0 0 0 0 0
5.0547 -0.0019497 0.00015962 0.0036581 -0.0022838 0 -0.0010499 0.0015175 0.0012471 0.0045536 -0.013148 -0.00016713 0.0074461 0 0 0 0 0 0 0 0 0 0 0 0 0 0 0 0 0 -0.0026024 0.013798 0.0040031 0.0091675 0 0 0 0 0
5.0586 -0.0017888 0.0026117 0.0025481 -0.00028915 0 0.0017751 0.00022658 -5.5082e-06 0.0087254 -0.006348 -0.0022106 0.0077784 0 0 0 0 0 0 0 0 0 0 0 0 0 0 0 0 0 -0.0079687 0.0081682 0.0032838 -0.001521 0 0 0 0 0
5.0625 -0.00077933 0.0029658 0.00034765 0.00076609 0 0.0026918 0.0015794 -0.0010891 0.011425 0.00069095 -0.0048919 0.013492 0 0 0 0 0 0 0 0 0 0 0 0 0 0 0 0 0 -0.012083 0.0019039 0.0033373 -0.010461 0 0 0 0 0
5.0664 0.0015133 0.0014286 -0.0023068 0.00041092 0 0.0014179 0.0052937 -0.0016325 0.012717 0.0029596 -0.005883 0.025644 0 0 0 0 0 0 0 0 0 0 0 0 0 0 0 0 0 -0.011886 0.00046414 0.0047957 -0.012608 0 0 0 0 0
5.0703 0.0043679 -0.00022832 -0.0042256 -0.00033966 0 -0.00038999 0.009004 -0.0017038 0.012498 -0.00034333 -0.0040124 0.029674 0 0 0 0 0 0 0 0 0 0 0 0 0 0 0 0 0 -0.0064466 0.0045515 0.0063721 -0.0075843 0 0 0 0 0
5.0742 0.0062914 -0.0004194 -0.0045588 -0.00019732 0 -0.00084634 0.010127 -0.0016701 0.010492 -0.0047984 -0.00027804 0.009401 0 0 0 0 0 0 0 0 0 0 0 0 0 0 0 0 0 0.0017177 0.0094232 0.0060814 1.1032e-05 0 0 0 0 0
5.0781 0.0061508 0.00073634 -0.0035529 0.00091811 0 0.00045297 0.0077747 -0.0017318 0.0067994 -0.0044764 0.0029112 -0.030491 0 0 0 0 0 0 0 0 0 0 0 0 0 0 0 0 0 0.0079977 0.0089863 0.0033112 0.0038884 0 0 0 0 0
5.082 0.0040804 0.0016142 -0.0022465 0.0016926 0 0.0022415 0.0032527 -0.0018046 0.0023172 0.0024487 0.0037027 -0.060632 0 0 0 0 0 0 0 0 0 0 0 0 0 0 0 0 0 0.0090722 0.0012129 -0.00029919 0.00086126 0 0 0 0 0
5.0859 0.0013645 0.00076624 -0.0013595 0.0007755 0 0.0028174 -0.0010729 -0.0018636 -0.0016588 0.011323 0.00239 -0.052435 0 0 0 0 0 0 0 0 0 0 0 0 0 0 0 0 0 0.0055467 -0.0098022 -0.0021479 -0.0064048 0 0 0 0 0
5.0898 -0.00058649 -0.0016039 -0.00061266 -0.0016758 0 0.0014278 -0.0034993 -0.0021275 -0.0043776 0.014611 0.0012077 -0.0097966 0 0 0 0 0 0 0 0 0 0 0 0 0 0 0 0 0 0.0014024 -0.016942 -0.0010063 -0.011177 0 0 0 0 0
5.0938 -0.0012625 -0.0037876 0.00071231 -0.0038561 0 -0.0012577 -0.0039851 -0.0026283 -0.0061339 0.0087128 0.0023038 0.028637 0 0 0 0 0 0 0 0 0 0 0 0 0 0 0 0 0 0.00056511 -0.015718 0.0017832 -0.0080693 0 0 0 0 0
5.0977 -0.0012357 -0.0041087 0.0025945 -0.0037901 0 -0.0036676 -0.0038167 -0.0026587 -0.0076851 -0.0022263 0.0054984 0.024773 0 0 0 0 0 0 0 0 0 0 0 0 0 0 0 0 0 0.0035667 -0.0077378 0.0034037 0.0021145 0 0 0 0 0
5.1016 -0.0014507 -0.0023275 0.0038939 -0.0010486 0 -0.0042914 -0.004343 -0.001058 -0.0091119 -0.009479 0.0079178 -0.019431 0 0 0 0 0 0 0 0 0 0 0 0 0 0 0 0 0 0.0072233 0.00082056 0.0019963 0.012429 0 0 0 0 0
5.1055 -0.0023378 0.00031109 0.0033634 0.0028616 0 -0.002556 -0.0057592 0.002534 -0.0093531 -0.0074191 0.0062213 -0.060659 0 0 0 0 0 0 0 0 0 0 0 0 0 0 0 0 0 0.0075057 0.0043247 -0.0017036 0.015202 0 0 0 0 0
5.1094 -0.0035007 0.0022009 0.0010564 0.0056834 0 0.00073233 -0.0068189 0.006645 -0.0070207 0.0012758 -0.00020426 -0.055942 0 0 0 0 0 0 0 0 0 0 0 0 0 0 0 0 0 0.0029654 0.0020945 -0.004868 0.0084935 0 0 0 0 0
5.1133 -0.0041163 0.0025008 -0.001424 0.0059881 0 0.0036815 -0.0057059 0.008537 -0.001767 0.0079278 -0.0079539 -0.0059229 0 0 0 0 0 0 0 0 0 0 0 0 0 0 0 0 0 -0.0041986 -0.001459 -0.0047033 -0.0020823 0 0 0 0 0
5.1172 -0.0035663 0.0013968 -0.0022419 0.0038359 0 0.0044261 -0.0014929 0.0062956 0.0051188 0.0057444 -0.011796 0.045684 0 0 0 0 0 0 0 0 0 0 0 0 0 0 0 0 0 -0.010028 -0.0008885 -0.00048692 -0.0079757 0 0 0 0 0
5.1211 -0.0017675 -0.0003566 -0.00096665 0.00031103 0 0.0024953 0.004863 0.00067909 0.011422 -0.0039905 -0.0088744 0.05639 0 0 0 0 0 0 0 0 0 0 0 0 0 0 0 0 0 -0.011718 0.0055269 0.0058807 -0.0048479 0 0 0 0 0
5.125 0.00091613 -0.001937 0.0010738 -0.0032667 0 -0.00066207 0.010802 -0.0050981 0.015269 -0.013174 -0.0013345 0.026339 0 0 0 0 0 0 0 0 0 0 0 0 0 0 0 0 0 -0.0091417 0.014227 0.01097 0.0040418 0 0 0 0 0
5.1289 0.0039029 -0.002657 0.0020369 -0.0057333 0 -0.0026794 0.013616 -0.0076575 0.01583 -0.01431 0.005186 -0.0064543 0 0 0 0 0 0 0 0 0 0 0 0 0 0 0 0 0 -0.0042227 0.019174 0.011733 0.011057 0 0 0 0 0
5.1328 0.0065171 -0.0020876 0.0011581 -0.0061859 0 -0.0021637 0.012053 -0.0059017 0.013184 -0.0070727 0.0061684 -0.0098804 0 0 0 0 0 0 0 0 0 0 0 0 0 0 0 0 0 0.00074617 0.016599 0.0071962 0.010859 0 0 0 0 0
5.1367 0.0080489 -0.00032539 -0.00076707 -0.0043047 0 0.00015639 0.0068962 -0.0015665 0.0080036 0.0019917 0.0019581 0.0086147 0 0 0 0 0 0 0 0 0 0 0 0 0 0 0 0 0 0.0042917 0.0078017 -0.00086584 0.0044636 0 0 0 0 0
5.1406 0.0079411 0.0018231 -0.0022583 -0.00085221 0 0.002125 0.00022436 0.0024048 0.0016128 0.0059205 -0.0027281 0.014961 0 0 0 0 0 0 0 0 0 0 0 0 0 0 0 0 0 0.0058991 -0.0020788 -0.0086355 -0.0025574 0 0 0 0 0
5.1445 0.0061131 0.0031539 -0.0023626 0.0023671 0 0.0020785 -0.0058607 0.0040773 -0.003958 0.0035337 -0.0031128 -0.0085518 0 0 0 0 0 0 0 0 0 0 0 0 0 0 0 0 0 0.0056267 -0.0080686 -0.012202 -0.0054258 0 0 0 0 0
5.1484 0.0031539 0.0028386 -0.0011203 0.0035635 0 0.00018198 -0.0099868 0.0035029 -0.0066834 -0.00035413 0.0014324 -0.040252 0 0 0 0 0 0 0 0 0 0 0 0 0 0 0 0 0 0.0038887 -0.0087284 -0.0098316 -0.003825 0 0 0 0 0
5.1523 0.0001109 0.0010412 0.00084495 0.0023927 0 -0.0020005 -0.011443 0.002016 -0.0059231 -0.00036658 0.0070589 -0.042613 0 0 0 0 0 0 0 0 0 0 0 0 0 0 0 0 0 0.0015141 -0.0063206 -0.0031333 -0.00093789 0 0 0 0 0
5.1563 -0.0020724 -0.0012039 0.0029348 0.0003938 0 -0.0030925 -0.009917 0.00086464 -0.0032135 0.0040281 0.0091043 -0.0056129 0 0 0 0 0 0 0 0 0 0 0 0 0 0 0 0 0 -0.00030498 -0.0041118 0.0038737 0.00038844 0 0 0 0 0
5.1602 -0.003077 -0.0027504 0.004799 -0.00023187 0 -0.0029766 -0.0057064 0.00043551 -0.0013129 0.008329 0.0061865 0.039536 0 0 0 0 0 0 0 0 0 0 0 0 0 0 0 0 0 -0.0004691 -0.0035056 0.0073546 0.0002008 0 0 0 0 0
5.1641 -0.0032886 -0.0030363 0.0061999 0.0014406 0 -0.0024378 -0.0001768 0.0004395 -0.001963 0.0078132 0.0009998 0.05223 0 0 0 0 0 0 0 0 0 0 0 0 0 0 0 0 0 0.0013308 -0.003493 0.006114 0.00050028 0 0 0 0 0
5.168 -0.0033876 -0.002175 0.00687 0.0041938 0 -0.0020745 0.0044075 0.00051503 -0.0043275 0.0023279 -0.0025732 0.024488 0 0 0 0 0 0 0 0 0 0 0 0 0 0 0 0 0 0.0041586 -0.0024973 0.0021061 0.0023638 0 0 0 0 0
5.1719 -0.0037795 -0.00058567 0.006526 0.0057402 0 -0.0018084 0.006106 0.00056977 -0.0056839 -0.0035905 -0.0029649 -0.013312 0 0 0 0 0 0 0 0 0 0 0 0 0 0 0 0 0 0.0060609 -0.00043639 -0.001273 0.0043806 0 0 0 0 0
5.1758 -0.0042864 0.0012898 0.004962 0.0047378 0 -0.0013746 0.004757 0.00066336 -0.0038353 -0.0051357 -0.0017461 -0.028192 0 0 0 0 0 0 0 0 0 0 0 0 0 0 0 0 0 0.0050659 0.00117 -0.0016292 0.003923 0 0 0 0 0
5.1797 -0.0042876 0.0029332 0.0021905 0.0018519 0 -0.00092031 0.002255 0.00069549 0.00098944 -0.0017286 -0.0014165 -0.0207 0 0 0 0 0 0 0 0 0 0 0 0 0 0 0 0 0 0.00054067 0.001077 0.0011262 -0.00019756 0 0 0 0 0
5.1836 -0.0031739 0.0036707 -0.0013202 -0.0010388 0 -0.0008154 0.0011376 0.0002647 0.0064458 0.0026729 -0.0027601 -0.020895 0 0 0 0 0 0 0 0 0 0 0 0 0 0 0 0 0 -0.0059218 9.5668e-05 0.0052723 -0.0062979 0 0 0 0 0
5.1875 -0.00080309 0.0029615 -0.0044835 -0.0025529 0 -0.00095298 0.002581 -0.0011024 0.010075 0.0035194 -0.0043993 -0.049789 0 0 0 0 0 0 0 0 0 0 0 0 0 0 0 0 0 -0.010911 0.00072807 0.0086896 -0.010823 0 0 0 0 0
5.1914 0.0023129 0.00093296 -0.0059379 -0.0027055 0 -0.00062132 0.0055412 -0.0034219 0.010923 -3.3376e-05 -0.0045958 -0.090792 0 0 0 0 0 0 0 0 0 0 0 0 0 0 0 0 0 -0.011037 0.0047414 0.0098862 -0.010791 0 0 0 0 0
5.1953 0.0051942 -0.0014183 -0.005031 -0.0022942 0 0.00063271 0.0077103 -0.0057991 0.0094074 -0.0044635 -0.0030686 -0.10409 0 0 0 0 0 0 0 0 0 0 0 0 0 0 0 0 0 -0.0052306 0.010911 0.0082012 -0.0057915 0 0 0 0 0
5.1992 0.0068569 -0.0027399 -0.002733 -0.0017068 0 0.0020991 0.0072655 -0.0065966 0.0061109 -0.0052481 -0.00093829 -0.068764 0 0 0 0 0 0 0 0 0 0 0 0 0 0 0 0 0 0.0041092 0.015209 0.0037075 0.0016731 0 0 0 0 0
5.2031 0.0068055 -0.0022351 -0.0013423 -0.00057981 0 0.0022327 0.0038281 -0.0044572 0.0012114 -0.00094362 0.00079662 -0.0068661 0 0 0 0 0 0 0 0 0 0 0 0 0 0 0 0 0 0.012189 0.01359 -0.0026618 0.0074947 0 0 0 0 0
5.207 0.0052604 -0.00022999 -0.0027074 0.0013761 0 0.00018142 -0.0018699 0.00037863 -0.004821 0.0057305 0.0022872 0.036352 0 0 0 0 0 0 0 0 0 0 0 0 0 0 0 0 0 0.014647 0.0052105 -0.0089945 0.0082074 0 0 0 0 0
5.2109 0.0029705 0.002053 -0.006309 0.0034694 0 -0.0030294 -0.008705 0.0056527 -0.010403 0.010504 0.0042169 0.034795 0 0 0 0 0 0 0 0 0 0 0 0 0 0 0 0 0 0.01028 -0.0064916 -0.012926 0.0031608 0 0 0 0 0
5.2148 0.00073859 0.0032766 -0.0091742 0.004253 0 -0.005088 -0.015245 0.0083403 -0.013361 0.011135 0.0064565 0.0029368 0 0 0 0 0 0 0 0 0 0 0 0 0 0 0 0 0 0.0018234 -0.015701 -0.012876 -0.0045739 0 0 0 0 0
5.2188 -0.0009961 0.0027244 -0.0081762 0.0028253 0 -0.0043955 -0.01939 0.0069049 -0.012656 0.0086174 0.0077594 -0.022882 0 0 0 0 0 0 0 0 0 0 0 0 0 0 0 0 0 -0.0057356 -0.017698 -0.0091535 -0.0095347 0 0 0 0 0
5.2227 -0.0022258 0.00059626 -0.0028942 -0.00010914 0 -0.0015492 -0.018732 0.002684 -0.0095361 0.0052599 0.0069614 -0.020615 0 0 0 0 0 0 0 0 0 0 0 0 0 0 0 0 0 -0.0081569 -0.011562 -0.0038965 -0.0072372 0 0 0 0 0
5.2266 -0.0031085 -0.0021275 0.0036725 -0.0026004 0 0.0011819 -0.012169 -0.0010253 -0.0066388 0.0020306 0.0042867 0.00080744 0 0 0 0 0 0 0 0 0 0 0 0 0 0 0 0 0 -0.0044042 -0.00060431 0.00023378 0.0023464 0 0 0 0 0
5.2305 -0.0036735 -0.0040972 0.0074333 -0.003021 0 0.001867 -0.0015859 -0.0016192 -0.0056673 -0.0019018 0.0011684 0.016597 0 0 0 0 0 0 0 0 0 0 0 0 0 0 0 0 0 0.0028095 0.0094611 0.0016571 0.013898 0 0 0 0 0
5.2344 -0.0037837 -0.0041948 0.0065638 -0.0014175 0 0.00044719 0.0083406 0.00070685 -0.0058448 -0.0070442 -0.0012632 0.012332 0 0 0 0 0 0 0 0 0 0 0 0 0 0 0 0 0 0.0086111 0.013518 0.00061658 0.019744 0 0 0 0 0
5.2383 -0.0033387 -0.0021809 0.0028147 0.00058722 0 -0.0015481 0.012825 0.0033158 -0.0046878 -0.011496 -0.0032384 -0.0058589 0 0 0 0 0 0 0 0 0 0 0 0 0 0 0 0 0 0.0088393 0.0098011 -0.0012775 0.01506 0 0 0 0 0
5.2422 -0.0024366 0.00099498 -0.00033868 0.0012159 0 -0.0025384 0.010341 0.0035903 -0.00037094 -0.011749 -0.0056209 -0.022391 0 0 0 0 0 0 0 0 0 0 0 0 0 0 0 0 0 0.0026841 0.0010944 -0.002135 0.0015743 0 0 0 0 0
5.2461 -0.0012853 0.0036254 -0.00077492 -1.4969e-05 0 -0.0020405 0.0038718 0.0011597 0.0065367 -0.0061749 -0.0081927 -0.027848 0 0 0 0 0 0 0 0 0 0 0 0 0 0 0 0 0 -0.0064894 -0.0065383 -0.0007499 -0.013197 0 0 0 0 0
5.25 2.2833e-05 0.0043182 0.00091233 -0.002038 0 -0.0005274 -0.0012035 -0.0021183 0.01343 0.0022752 -0.0091087 -0.022997 0 0 0 0 0 0 0 0 0 0 0 0 0 0 0 0 0 -0.012937 -0.0073052 0.0028823 -0.020831 0 0 0 0 0
5.2539 0.0015626 0.002953 0.0027367 -0.0032489 0 0.0013889 -0.00099789 -0.0041494 0.017536 0.0075179 -0.0065516 -0.012256 0 0 0 0 0 0 0 0 0 0 0 0 0 0 0 0 0 -0.012171 0.00027504 0.0074753 -0.01755 0 0 0 0 0
5.2578 0.0033283 0.00069319 0.0035243 -0.0028087 0 0.0033315 0.0042823 -0.0044233 0.017514 0.0054129 -0.0010666 0.0015838 0 0 0 0 0 0 0 0 0 0 0 0 0 0 0 0 0 -0.0041087 0.011681 0.010839 -0.0064727 0 0 0 0 0
5.2617 0.0049409 -0.00099733 0.0035821 -0.0011582 0 0.0048553 0.010868 -0.0039497 0.013725 -0.0020452 0.0040879 0.015734 0 0 0 0 0 0 0 0 0 0 0 0 0 0 0 0 0 0.0066431 0.018875 0.010872 0.0048637 0 0 0 0 0
5.2656 0.0056956 -0.0014591 0.0034349 0.00052867 0 0.0052308 0.014299 -0.0037135 0.0075366 -0.0077793 0.0054552 0.024719 0 0 0 0 0 0 0 0 0 0 0 0 0 0 0 0 0 0.01387 0.015833 0.0068789 0.0097468 0 0 0 0 0
5.2695 0.0050245 -0.0010864 0.0024996 0.0013383 0 0.0039166 0.012218 -0.003531 0.00066245 -0.0056104 0.0026073 0.023336 0 0 0 0 0 0 0 0 0 0 0 0 0 0 0 0 0 0.013993 0.0031974 0.00034471 0.0065242 0 0 0 0 0
5.2734 0.0029906 -0.00062545 -0.00046932 0.0012018 0 0.0012854 0.0052669 -0.002498 -0.0051601 0.0040431 -0.0011703 0.01256 0 0 0 0 0 0 0 0 0 0 0 0 0 0 0 0 0 0.0082286 -0.011771 -0.0056891 -0.0009367 0 0 0 0 0
5.2773 0.00033389 -0.00036521 -0.0055353 0.00069651 0 -0.0013555 -0.0038561 -0.00031952 -0.0085581 0.014113 -0.0017414 5.7792e-06 0 0 0 0 0 0 0 0 0 0 0 0 0 0 0 0 0 0.0010897 -0.020269 -0.0085164 -0.0065323 0 0 0 0 0
5.2813 -0.002009 -6.5758e-05 -0.010509 0.00038984 0 -0.0026913 -0.011914 0.0021215 -0.0091734 0.016763 0.0019689 -0.007177 0 0 0 0 0 0 0 0 0 0 0 0 0 0 0 0 0 -0.0032551 -0.018218 -0.0075865 -0.0063615 0 0 0 0 0
5.2852 -0.0034882 0.00044428 -0.012155 0.00037859 0 -0.0024038 -0.016247 0.0035962 -0.0079961 0.009933 0.0067532 -0.0091699 0 0 0 0 0 0 0 0 0 0 0 0 0 0 0 0 0 -0.003637 -0.0087217 -0.0047567 -0.0011253 0 0 0 0 0
5.2891 -0.0041266 0.00083509 -0.0087548 0.00040306 0 -0.0012461 -0.01544 0.0037425 -0.0066983 -0.0013226 0.0079101 -0.011998 0 0 0 0 0 0 0 0 0 0 0 0 0 0 0 0 0 -0.0016701 0.001117 -0.0027009 0.0050378 0 0 0 0 0
5.293 -0.0042225 0.00059353 -0.0016249 0.00032278 0 -0.00019993 -0.0098475 0.0032597 -0.0062435 -0.0096131 0.0035512 -0.019625 0 0 0 0 0 0 0 0 0 0 0 0 0 0 0 0 0 0.00041361 0.0060568 -0.0027718 0.0080956 0 0 0 0 0
5.2969 -0.003949 -0.00027385 0.0058264 0.00037666 0 0.00031317 -0.0017715 0.0029399 -0.0060195 -0.011352 -0.0035549 -0.029267 0 0 0 0 0 0 0 0 0 0 0 0 0 0 0 0 0 0.0014524 0.0061614 -0.0040779 0.0071021 0 0 0 0 0
5.3008 -0.0032526 -0.001038 0.010529 0.00088239 0 0.00040476 0.005302 0.0027427 -0.004447 -0.0086698 -0.008301 -0.035182 0 0 0 0 0 0 0 0 0 0 0 0 0 0 0 0 0 0.001252 0.0052157 -0.0044464 0.0042637 0 0 0 0 0
5.3047 -0.0020646 -0.00088888 0.011464 0.0016717 0 0.00017524 0.0084847 0.0019976 -0.00059984 -0.0060074 -0.0075759 -0.035594 0 0 0 0 0 0 0 0 0 0 0 0 0 0 0 0 0 -0.00038769 0.006186 -0.0023496 0.0022971 0 0 0 0 0
5.3086 -0.00049845 0.00022327 0.0094823 0.0019589 0 -0.00047878 0.0072577 0.00043249 0.0046932 -0.0054406 -0.0027166 -0.033897 0 0 0 0 0 0 0 0 0 0 0 0 0 0 0 0 0 -0.0037879 0.008297 0.0018123 0.0016815 0 0 0 0 0
5.3125 0.0012059 0.0014745 0.0059832 0.00099249 0 -0.0014327 0.0037886 -0.0012515 0.0093122 -0.0054035 0.0019347 -0.033217 0 0 0 0 0 0 0 0 0 0 0 0 0 0 0 0 0 -0.0083256 0.0083524 0.0059686 0.00047182 0 0 0 0 0
5.3164 0.0028662 0.0019381 0.0019928 -0.0010259 0 -0.0019618 0.0013042 -0.0019863 0.011391 -0.0034568 0.0028243 -0.032102 0 0 0 0 0 0 0 0 0 0 0 0 0 0 0 0 0 -0.011685 0.0046122 0.0078014 -0.0031474 0 0 0 0 0
5.3203 0.0043796 0.0014348 -0.0017659 -0.0027585 0 -0.0011648 0.001656 -0.001458 0.010497 0.00045719 -9.1311e-05 -0.027393 0 0 0 0 0 0 0 0 0 0 0 0 0 0 0 0 0 -0.010919 -0.0009029 0.0062236 -0.0081743 0 0 0 0 0
5.3242 0.0055353 0.00058772 -0.0045083 -0.0027314 0 0.0010636 0.004009 -0.00047833 0.0075425 0.0038745 -0.0037996 -0.020451 0 0 0 0 0 0 0 0 0 0 0 0 0 0 0 0 0 -0.0048462 -0.0040873 0.0020122 -0.01091 0 0 0 0 0
5.3281 0.0059073 9.3119e-05 -0.0055559 -0.0007484 0 0.0035781 0.0057027 -0.00018821 0.0038413 0.0046442 -0.0050085 -0.017871 0 0 0 0 0 0 0 0 0 0 0 0 0 0 0 0 0 0.0044043 -0.0027682 -0.0026343 -0.0081726 0 0 0 0 0
5.332 0.0050926 4.8893e-05 -0.0049035 0.0016864 0 0.0047067 0.0045064 -0.0009545 0.00035626 0.0033624 -0.002629 -0.02447 0 0 0 0 0 0 0 0 0 0 0 0 0 0 0 0 0 0.012401 0.00092968 -0.0052884 -0.00069679 0 0 0 0 0
5.3359 0.003141 3.7564e-05 -0.0033542 0.0025631 0 0.0035763 0.00036367 -0.0020836 -0.0023913 0.0026958 0.0018856 -0.036522 0 0 0 0 0 0 0 0 0 0 0 0 0 0 0 0 0 0.015347 0.002284 -0.0046408 0.0067243 0 0 0 0 0
5.3398 0.00070036 -0.00023369 -0.00185 0.001204 0 0.00079723 -0.0047302 -0.0025306 -0.0041383 0.0044314 0.0060539 -0.043925 0 0 0 0 0 0 0 0 0 0 0 0 0 0 0 0 0 0.012535 -0.0017352 -0.0013097 0.0089119 0 0 0 0 0
5.3438 -0.0013838 -0.00053691 -0.00064511 -0.0010305 0 -0.0020758 -0.0083812 -0.0017746 -0.0049112 0.0075043 0.0080857 -0.039829 0 0 0 0 0 0 0 0 0 0 0 0 0 0 0 0 0 0.006422 -0.0094961 0.0024518 0.0046953 0 0 0 0 0
5.3477 -0.0026919 -0.00042253 0.00074708 -0.001972 0 -0.0036794 -0.0094044 -4.9148e-05 -0.0051363 0.009035 0.0075526 -0.027404 0 0 0 0 0 0 0 0 0 0 0 0 0 0 0 0 0 0.00060955 -0.01573 0.0041668 -0.0019451 0 0 0 0 0
5.3516 -0.0034471 0.00017536 0.0027368 -0.00070854 0 -0.0035321 -0.0080929 0.0020442 -0.0053517 0.0071385 0.0050481 -0.016581 0 0 0 0 0 0 0 0 0 0 0 0 0 0 0 0 0 -0.0024259 -0.015631 0.002849 -0.0051196 0 0 0 0 0
5.3555 -0.0040714 0.00076154 0.0048733 0.0015346 0 -0.0019399 -0.0052797 0.0039241 -0.0055479 0.0025617 0.0016117 -0.014774 0 0 0 0 0 0 0 0 0 0 0 0 0 0 0 0 0 -0.0022929 -0.0085108 -0.00023325 -0.0018661 0 0 0 0 0
5.3594 -0.00454 0.00075012 0.0060009 0.0025904 0 0.00039196 -0.0014353 0.0050789 -0.004875 -0.002289 -0.0016168 -0.021395 0 0 0 0 0 0 0 0 0 0 0 0 0 0 0 0 0 -0.00025389 0.0018734 -0.0024566 0.0055502 0 0 0 0 0
5.3633 -0.0042609 6.5929e-05 0.0052592 0.001437 0 0.0025587 0.0032202 0.0050403 -0.0023144 -0.0055663 -0.0036603 -0.030281 0 0 0 0 0 0 0 0 0 0 0 0 0 0 0 0 0 0.0017438 0.010255 -0.0018301 0.011647 0 0 0 0 0
5.3672 -0.0026835 -0.00076097 0.0029294 -0.00091087 0 0.0036157 0.0078969 0.0036267 0.0021241 -0.0070719 -0.0041003 -0.035131 0 0 0 0 0 0 0 0 0 0 0 0 0 0 0 0 0 0.0019568 0.013442 0.0014669 0.012083 0 0 0 0 0
5.3711 -3.5076e-05 -0.001069 0.00027905 -0.002538 0 0.003059 0.010927 0.0012933 0.0068951 -0.0074508 -0.0033692 -0.031898 0 0 0 0 0 0 0 0 0 0 0 0 0 0 0 0 0 -0.00037135 0.011859 0.0052208 0.006713 0 0 0 0 0
5.375 0.002623 -0.00059596 -0.0014425 -0.0025369 0 0.0013986 0.010701 -0.00092073 0.0098036 -0.0068781 -0.002485 -0.018731 0 0 0 0 0 0 0 0 0 0 0 0 0 0 0 0 0 -0.0043959 0.0083762 0.0068431 -0.00081411 0 0 0 0 0
5.3789 0.0041735 0.00040343 -0.0019138 -0.0016999 0 5.4502e-05 0.0071674 -0.0020038 0.009597 -0.0049174 -0.0022322 0.0022918 0 0 0 0 0 0 0 0 0 0 0 0 0 0 0 0 0 -0.0077629 0.0058582 0.0051818 -0.0060242 0 0 0 0 0
5.3828 0.004338 0.0014217 -0.0017768 -0.0013929 0 0.00026606 0.0023405 -0.0016441 0.0067968 -0.0015744 -0.0024665 0.022239 0 0 0 0 0 0 0 0 0 0 0 0 0 0 0 0 0 -0.0078583 0.0053888 0.001127 -0.0065915 0 0 0 0 0
5.3867 0.0038073 0.0019907 -0.0018722 -0.0019654 0 0.0018761 -0.00097737 -0.00034135 0.0030452 0.0019497 -0.0022624 0.027876 0 0 0 0 0 0 0 0 0 0 0 0 0 0 0 0 0 -0.0036744 0.0061109 -0.0032234 -0.0033335 0 0 0 0 0
5.3906 0.0034749 0.0018063 -0.0024225 -0.0024625 0 0.0033001 -0.0013686 0.0010775 -0.00028117 0.0039345 -0.00084378 0.012357 0 0 0 0 0 0 0 0 0 0 0 0 0 0 0 0 0 0.0031556 0.0062747 -0.0059537 0.00090499 0 0 0 0 0
5.3945 0.0035354 0.00080076 -0.0028676 -0.0018702 0 0.0029438 5.3526e-05 0.0019899 -0.0028123 0.0036644 0.0015909 -0.014967 0 0 0 0 0 0 0 0 0 0 0 0 0 0 0 0 0 0.0092333 0.0045107 -0.0062359 0.0032927 0 0 0 0 0
5.3984 0.0033317 -0.00072743 -0.0024429 -0.0003975 0 0.00075752 0.00063341 0.0021165 -0.004764 0.0021723 0.0039894 -0.032879 0 0 0 0 0 0 0 0 0 0 0 0 0 0 0 0 0 0.011673 0.00061345 -0.0044031 0.0026586 0 0 0 0 0
5.4023 0.0020715 -0.0020919 -0.00098068 0.00069776 0 -0.0016789 -0.0015133 0.0014168 -0.0061362 0.0013475 0.0053944 -0.027276 0 0 0 0 0 0 0 0 0 0 0 0 0 0 0 0 0 0.0099738 -0.004367 -0.0015322 -1.862e-05 0 0 0 0 0
5.4063 -0.00032895 -0.0025445 0.00076289 0.00054105 0 -0.0026711 -0.0058651 0.00013677 -0.0065761 0.0022379 0.0057174 -0.0071473 0 0 0 0 0 0 0 0 0 0 0 0 0 0 0 0 0 0.0060127 -0.008637 0.0010531 -0.0024216 0 0 0 0 0
5.4102 -0.0030887 -0.0018386 0.0016011 -0.00031793 0 -0.0019541 -0.0098732 -0.0010249 -0.0059621 0.0041502 0.0055088 0.0016363 0 0 0 0 0 0 0 0 0 0 0 0 0 0 0 0 0 0.0023387 -0.01056 0.0022685 -0.0025659 0 0 0 0 0
5.4141 -0.005179 -0.00052481 0.00092775 -0.00047753 0 -0.00067727 -0.010865 -0.0011168 -0.0047935 0.005291 0.0049999 -0.017444 0 0 0 0 0 0 0 0 0 0 0 0 0 0 0 0 0 0.00035958 -0.0095497 0.0017719 -0.00031472 0 0 0 0 0
5.418 -0.0060517 0.00041264 -0.00057926 0.00072101 0 2.196e-05 -0.0077934 0.0002996 -0.0037067 0.00423 0.0035714 -0.050892 0 0 0 0 0 0 0 0 0 0 0 0 0 0 0 0 0 -0.00016532 -0.0064132 0.00026562 0.0024349 0 0 0 0 0
5.4219 -0.0058091 0.0003471 -0.0013066 0.0023273 0 0.00017777 -0.0016273 0.0024512 -0.0026033 0.00088392 0.00042821 -0.063937 0 0 0 0 0 0 0 0 0 0 0 0 0 0 0 0 0 -0.00027866 -0.0027845 -0.00078795 0.0032646 0 0 0 0 0
5.4258 -0.0048046 -0.00047845 -4.394e-05 0.0026198 0 0.00062415 0.0054607 0.0036453 -0.0005228 -0.0035948 -0.0040856 -0.033666 0 0 0 0 0 0 0 0 0 0 0 0 0 0 0 0 0 -0.0007044 2.9399e-05 -9.1092e-05 0.001361 0 0 0 0 0
5.4297 -0.0032353 -0.0012058 0.0027325 0.00078926 0 0.0016756 0.011134 0.0026117 0.0033422 -0.0076043 -0.0080163 0.025502 0 0 0 0 0 0 0 0 0 0 0 0 0 0 0 0 0 -0.0014462 0.0018933 0.0024933 -0.0016433 0 0 0 0 0
5.4336 -0.0011754 -0.0011349 0.0048902 -0.0022594 0 0.0025484 0.013597 -0.00027099 0.0084327 -0.0097998 -0.0090328 0.071117 0 0 0 0 0 0 0 0 0 0 0 0 0 0 0 0 0 -0.0021542 0.0035896 0.0056822 -0.0030939 0 0 0 0 0
5.4375 0.0010965 -0.00028805 0.00424 -0.0047278 0 0.0022672 0.012135 -0.003165 0.012755 -0.0094191 -0.0064933 0.069908 0 0 0 0 0 0 0 0 0 0 0 0 0 0 0 0 0 -0.0026058 0.0056306 0.0075514 -0.0018687 0 0 0 0 0
5.4414 0.0029935 0.00070323 0.00046547 -0.0054223 0 0.00094376 0.0076097 -0.004351 0.014212 -0.0064302 -0.0023609 0.027389 0 0 0 0 0 0 0 0 0 0 0 0 0 0 0 0 0 -0.0027793 0.0072773 0.0068088 0.00038552 0 0 0 0 0
5.4453 0.0039803 0.0011838 -0.0043866 -0.0044412 0 -0.00020152 0.0024274 -0.0036867 0.012137 -0.0016786 0.00021298 -0.018589 0 0 0 0 0 0 0 0 0 0 0 0 0 0 0 0 0 -0.0025948 0.0068867 0.0036128 0.00076092 0 0 0 0 0
5.4492 0.0040458 0.00095088 -0.0074682 -0.0026194 0 -0.00021851 -0.00068019 -0.0024794 0.007618 0.0031718 -0.00037108 -0.033144 0 0 0 0 0 0 0 0 0 0 0 0 0 0 0 0 0 -0.0017543 0.003494 -0.00062139 -0.001889 0 0 0 0 0
5.4531 0.0037226 0.00027951 -0.0074431 -0.00063459 0 0.00040023 -0.00063368 -0.0019427 0.0024232 0.0062322 -0.0025938 -0.013811 0 0 0 0 0 0 0 0 0 0 0 0 0 0 0 0 0 5.5603e-05 -0.0018161 -0.0041832 -0.0053644 0 0 0 0 0
5.457 0.0035309 -0.00036786 -0.0054472 0.0012002 0 0.00023137 0.00087762 -0.0019098 -0.0023043 0.0064183 -0.003095 0.012506 0 0 0 0 0 0 0 0 0 0 0 0 0 0 0 0 0 0.0027319 -0.0062822 -0.0060522 -0.0058135 0 0 0 0 0
5.4609 0.0033701 -0.00063376 -0.0038154 0.0024946 0 -0.0013599 0.00054381 -0.0011826 -0.006344 0.004232 0.00013705 0.018399 0 0 0 0 0 0 0 0 0 0 0 0 0 0 0 0 0 0.0054704 -0.0075828 -0.0062804 -0.0014185 0 0 0 0 0
5.4648 0.0025205 -0.0004224 -0.0038304 0.0025856 0 -0.0032852 -0.0037113 0.00091141 -0.0096655 0.0015245 0.0055632 0.00046035 0 0 0 0 0 0 0 0 0 0 0 0 0 0 0 0 0 0.0069585 -0.0058824 -0.0056611 0.0053862 0 0 0 0 0
5.4688 0.00035965 4.5735e-05 -0.0046662 0.0010974 0 -0.0037958 -0.010604 0.0035169 -0.011738 0.00014756 0.0090907 -0.022184 0 0 0 0 0 0 0 0 0 0 0 0 0 0 0 0 0 0.0060949 -0.0037448 -0.0050231 0.0095388 0 0 0 0 0
5.4727 -0.0028349 0.0003099 -0.0044571 -0.0013334 0 -0.0024674 -0.016202 0.0049569 -0.011769 0.00039083 0.0075854 -0.029028 0 0 0 0 0 0 0 0 0 0 0 0 0 0 0 0 0 0.0028742 -0.0037035 -0.0046513 0.0076724 0 0 0 0 0
5.4766 -0.0057891 -2.3194e-05 -0.0022878 -0.0031752 0 -0.00085196 -0.017035 0.0044195 -0.0095839 0.00055851 0.0017662 -0.015734 0 0 0 0 0 0 0 0 0 0 0 0 0 0 0 0 0 -0.0012372 -0.0056431 -0.0041985 0.0012832 0 0 0 0 0
5.4805 -0.0070368 -0.00084181 0.00093056 -0.0031139 0 -0.00091459 -0.012825 0.0028221 -0.0060852 -0.0016428 -0.0042417 0.0066029 0 0 0 0 0 0 0 0 0 0 0 0 0 0 0 0 0 -0.0039797 -0.0066329 -0.0031256 -0.004304 0 0 0 0 0
5.4844 -0.0060004 -0.0013818 0.0034611 -0.0011631 0 -0.0028424 -0.0063651 0.001932 -0.0026518 -0.0067455 -0.0064026 0.024525 0 0 0 0 0 0 0 0 0 0 0 0 0 0 0 0 0 -0.0038337 -0.0037058 -0.0013185 -0.0044949 0 0 0 0 0
5.4883 -0.0034342 -0.00072475 0.0044164 0.001336 0 -0.0046235 -0.00083839 0.0026498 -8.5247e-06 -0.012205 -0.0041797 0.032195 0 0 0 0 0 0 0 0 0 0 0 0 0 0 0 0 0 -0.001326 0.0028704 0.00067407 0.00045527 0 0 0 0 0
5.4922 -0.00084464 0.0013074 0.0043334 0.0028284 0 -0.003971 0.002708 0.0041574 0.0023049 -0.013723 -0.00076546 0.03109 0 0 0 0 0 0 0 0 0 0 0 0 0 0 0 0 0 0.0011276 0.0090927 0.0020876 0.0054879 0 0 0 0 0
5.4961 0.00063773 0.0036854 0.0042006 0.0026756 0 -0.00067182 0.0053791 0.0046588 0.0053082 -0.008721 2.4497e-05 0.024816 0 0 0 0 0 0 0 0 0 0 0 0 0 0 0 0 0 0.0010363 0.010373 0.0027345 0.0050614 0 0 0 0 0
5.5 0.0010087 0.0047617 0.004183 0.0013068 0 0.0030417 0.0083179 0.0028728 0.0093651 0.00077223 -0.0027168 0.016633 0 0 0 0 0 0 0 0 0 0 0 0 0 0 0 0 0 -0.0020064 0.0056856 0.0033184 -0.0019439 0 0 0 0 0
5.5039 0.0011847 0.0035813 0.0034987 -0.00049174 0 0.0044686 0.010967 -0.0010556 0.013484 0.0087094 -0.0062615 0.010045 0 0 0 0 0 0 0 0 0 0 0 0 0 0 0 0 0 -0.005685 -0.0011991 0.0047373 -0.010991 0 0 0 0 0
5.5078 0.0020759 0.00077076 0.0015068 -0.0022041 0 0.0027988 0.01157 -0.0057271 0.015747 0.009396 -0.0068787 0.0079153 0 0 0 0 0 0 0 0 0 0 0 0 0 0 0 0 0 -0.0065832 -0.004812 0.0068488 -0.015429 0 0 0 0 0
5.5117 0.0037525 -0.0018698 -0.0013056 -0.0035165 0 -0.00035404 0.0091852 -0.0092464 0.014512 0.0024147 -0.0032812 0.0092907 0 0 0 0 0 0 0 0 0 0 0 0 0 0 0 0 0 -0.0028667 -0.002816 0.0079547 -0.011842 0 0 0 0 0
5.5156 0.0053792 -0.0027681 -0.0035829 -0.0039364 0 -0.0025325 0.0048747 -0.0099717 0.0094751 -0.006299 0.0022767 0.0087098 0 0 0 0 0 0 0 0 0 0 0 0 0 0 0 0 0 0.0041518 0.0018273 0.0058693 -0.002748 0 0 0 0 0
5.5195 0.005904 -0.0017347 -0.0043195 -0.002881 0 -0.0024605 0.00075279 -0.0071708 0.001923 -0.0088261 0.006109 0.0011404 0 0 0 0 0 0 0 0 0 0 0 0 0 0 0 0 0 0.010818 0.0034387 -3.4271e-05 0.0054974 0 0 0 0 0
5.5234 0.004864 9.9205e-05 -0.0037039 -0.00035724 0 -0.00074853 -0.0019681 -0.001629 -0.0058689 -0.0018796 0.0063221 -0.011816 0 0 0 0 0 0 0 0 0 0 0 0 0 0 0 0 0 0.013607 -0.0012733 -0.007601 0.0077058 0 0 0 0 0
5.5273 0.002645 0.0013515 -0.0027392 0.0025484 0 0.00097178 -0.0037554 0.0042445 -0.011648 0.0099926 0.0042065 -0.022025 0 0 0 0 0 0 0 0 0 0 0 0 0 0 0 0 0 0.011324 -0.010112 -0.012885 0.0036529 0 0 0 0 0
5.5313 7.8445e-05 0.001389 -0.0021632 0.0041526 0 0.0013913 -0.0055967 0.0074594 -0.014062 0.017749 0.0027116 -0.022387 0 0 0 0 0 0 0 0 0 0 0 0 0 0 0 0 0 0.0055786 -0.017 -0.01286 -0.0022376 0 0 0 0 0
5.5352 -0.0021593 0.00046104 -0.0018862 0.0034186 0 0.00026026 -0.0073604 0.0064179 -0.013053 0.015199 0.0035923 -0.014162 0 0 0 0 0 0 0 0 0 0 0 0 0 0 0 0 0 -0.00047232 -0.016797 -0.0076817 -0.0047103 0 0 0 0 0
5.5391 -0.0037913 -0.00083989 -0.0014444 0.00085034 0 -0.0016831 -0.0076264 0.0023434 -0.0096751 0.0040618 0.0058557 -0.0059359 0 0 0 0 0 0 0 0 0 0 0 0 0 0 0 0 0 -0.0039974 -0.0091672 -0.00057338 -0.0016861 0 0 0 0 0
5.543 -0.004724 -0.002029 -0.00076643 -0.001852 0 -0.0032124 -0.0052284 -0.0013749 -0.0054793 -0.0076734 0.0067765 -0.0052695 0 0 0 0 0 0 0 0 0 0 0 0 0 0 0 0 0 -0.0038684 0.001529 0.0045715 0.004632 0 0 0 0 0
5.5469 -0.0047633 -0.0027094 -0.0002703 -0.0031074 0 -0.0032533 -0.00080617 -0.0017655 -0.0017936 -0.012573 0.0044288 -0.012047 0 0 0 0 0 0 0 0 0 0 0 0 0 0 0 0 0 -0.001022 0.0097622 0.0058221 0.0099809 0 0 0 0 0
5.5508 -0.0036831 -0.0024287 -0.00021936 -0.0025793 0 -0.0015413 0.0033459 0.0013263 0.00076366 -0.0096119 -0.00052528 -0.020051 0 0 0 0 0 0 0 0 0 0 0 0 0 0 0 0 0 0.0021897 0.012561 0.0039835 0.011349 0 0 0 0 0
5.5547 -0.0016103 -0.00089377 -0.00023075 -0.0011971 0 0.0010326 0.0050244 0.0052298 0.0023489 -0.0039747 -0.0052534 -0.023706 0 0 0 0 0 0 0 0 0 0 0 0 0 0 0 0 0 0.0033611 0.010652 0.001251 0.0086642 0 0 0 0 0
5.5586 0.00075515 0.0015579 0.00033909 -0.00022834 0 0.0028657 0.0037458 0.0068777 0.0035861 -0.0014624 -0.0069304 -0.021894 0 0 0 0 0 0 0 0 0 0 0 0 0 0 0 0 0 0.0014879 0.0068417 -0.00067591 0.003943 0 0 0 0 0
5.5625 0.0024758 0.0038438 0.0015151 -0.00032512 0 0.0028338 0.00084201 0.0053795 0.0050932 -0.0030882 -0.0048484 -0.015796 0 0 0 0 0 0 0 0 0 0 0 0 0 0 0 0 0 -0.0023632 0.0036065 -0.0013393 -0.00076253 0 0 0 0 0
5.5664 0.0030807 0.0047315 0.0024302 -0.0012777 0 0.001298 -0.0017522 0.002359 0.0070541 -0.0049084 -0.00080789 -0.0057393 0 0 0 0 0 0 0 0 0 0 0 0 0 0 0 0 0 -0.0057447 0.0018595 -0.00095032 -0.0045938 0 0 0 0 0
5.5703 0.0029754 0.0037172 0.0021597 -0.0024255 0 -0.00013916 -0.0026973 -2.2897e-05 0.0089985 -0.0028035 0.0024168 0.0075129 0 0 0 0 0 0 0 0 0 0 0 0 0 0 0 0 0 -0.0064801 0.0012524 0.00031698 -0.0074836 0 0 0 0 0
5.5742 0.0030721 0.0013853 0.00085394 -0.0031768 0 -0.00010129 -0.0015972 -0.0011403 0.0099152 0.002888 0.0032314 0.018988 0 0 0 0 0 0 0 0 0 0 0 0 0 0 0 0 0 -0.0040143 0.0010492 0.0021859 -0.0090772 0 0 0 0 0
5.5781 0.0038867 -0.001063 -0.00015005 -0.0032434 0 0.0012294 0.0011763 -0.0019606 0.008741 0.0075997 0.0022649 0.020297 0 0 0 0 0 0 0 0 0 0 0 0 0 0 0 0 0 0.00056357 0.00060314 0.0036703 -0.0084868 0 0 0 0 0
5.582 0.0049287 -0.0026193 0.00041866 -0.0026298 0 0.002296 0.0045263 -0.0033001 0.0050557 0.007285 0.0015281 0.0071722 0 0 0 0 0 0 0 0 0 0 0 0 0 0 0 0 0 0.0055884 -0.00066359 0.003189 -0.0053085 0 0 0 0 0
5.5859 0.005014 -0.0029015 0.0023244 -0.0015749 0 0.0017408 0.0066351 -0.0044448 -0.00042576 0.0027448 0.002491 -0.013609 0 0 0 0 0 0 0 0 0 0 0 0 0 0 0 0 0 0.0097546 -0.0032686 -0.00016925 -0.00078986 0 0 0 0 0
5.5898 0.0032904 -0.0020401 0.0037697 -0.00047719 0 -0.00024422 0.0056177 -0.0037874 -0.0059756 -0.00096015 0.0047726 -0.027189 0 0 0 0 0 0 0 0 0 0 0 0 0 0 0 0 0 0.012117 -0.0073348 -0.0053101 0.0023565 0 0 0 0 0
5.5938 7.1071e-05 -0.00043693 0.003019 0.00029068 0 -0.0021834 0.00092768 -0.00078751 -0.0096279 0.0004709 0.0065601 -0.023049 0 0 0 0 0 0 0 0 0 0 0 0 0 0 0 0 0 0.011702 -0.012126 -0.0092897 0.0017836 0 0 0 0 0
5.5977 -0.0032853 0.0012522 0.00025327 0.00062267 0 -0.0028455 -0.0055735 0.002973 -0.010153 0.0060982 0.0062908 -0.0052919 0 0 0 0 0 0 0 0 0 0 0 0 0 0 0 0 0 0.0078635 -0.015935 -0.0092681 -0.0024077 0 0 0 0 0
5.6016 -0.0053446 0.002109 -0.0022072 0.00073525 0 -0.0023361 -0.010217 0.0049253 -0.0076063 0.010297 0.0039761 0.010244 0 0 0 0 0 0 0 0 0 0 0 0 0 0 0 0 0 0.0014745 -0.016618 -0.0047443 -0.0072428 0 0 0 0 0
5.6055 -0.0055553 0.0013412 -0.0017357 0.00090906 0 -0.001637 -0.0098116 0.003768 -0.0031608 0.0079151 0.00095761 0.010139 0 0 0 0 0 0 0 0 0 0 0 0 0 0 0 0 0 -0.0045098 -0.012647 0.0019103 -0.0087599 0 0 0 0 0
5.6094 -0.0043981 -0.001002 0.0022423 0.0011468 0 -0.0012918 -0.0039522 0.00059076 0.0015451 -0.00088425 -0.0015075 -0.0047677 0 0 0 0 0 0 0 0 0 0 0 0 0 0 0 0 0 -0.0065072 -0.0042076 0.0071563 -0.0049058 0 0 0 0 0
5.6133 -0.0027249 -0.0036838 0.0074795 0.001143 0 -0.00086702 0.0045313 -0.002175 0.0050823 -0.010627 -0.0032578 -0.021291 0 0 0 0 0 0 0 0 0 0 0 0 0 0 0 0 0 -0.0031682 0.0063197 0.0087647 0.002791 0 0 0 0 0
5.6172 -0.0010148 -0.0049026 0.010466 0.00065882 0 0.00020951 0.011359 -0.0028247 0.006654 -0.015204 -0.0047819 -0.027139 0 0 0 0 0 0 0 0 0 0 0 0 0 0 0 0 0 0.0029413 0.015048 0.0069985 0.010071 0 0 0 0 0
5.6211 0.00076044 -0.0035829 0.0090148 -9.018e-05 0 0.001571 0.013356 -0.0014781 0.0062766 -0.012691 -0.0059747 -0.022059 0 0 0 0 0 0 0 0 0 0 0 0 0 0 0 0 0 0.0068811 0.018414 0.00375 0.012654 0 0 0 0 0
5.625 0.0026666 -0.00026923 0.0037334 -0.00052188 0 0.0020649 0.0099501 0.00054016 0.0047483 -0.0060291 -0.0057489 -0.016388 0 0 0 0 0 0 0 0 0 0 0 0 0 0 0 0 0 0.0052179 0.015263 0.00075095 0.008845 0 0 0 0 0
5.6289 0.0043571 0.0031945 -0.0026574 -0.00026337 0 0.0010906 0.0029391 0.0020207 0.0032901 0.00038616 -0.0032108 -0.019461 0 0 0 0 0 0 0 0 0 0 0 0 0 0 0 0 0 -0.0010921 0.0077918 -0.0014271 0.00038424 0 0 0 0 0
5.6328 0.0051897 0.0049396 -0.0073489 0.00035137 0 -0.00048017 -0.0047397 0.002493 0.0028053 0.0043422 0.00083708 -0.029769 0 0 0 0 0 0 0 0 0 0 0 0 0 0 0 0 0 -0.0074567 0.00044352 -0.0029596 -0.0086595 0 0 0 0 0
5.6367 0.0048029 0.0042297 -0.0090433 0.00045707 0 -0.001062 -0.010256 0.0019214 0.003118 0.0062314 0.0040012 -0.036032 0 0 0 0 0 0 0 0 0 0 0 0 0 0 0 0 0 -0.0093379 -0.0027727 -0.0038407 -0.013975 0 0 0 0 0
5.6406 0.0035247 0.0016727 -0.0080743 -0.0005291 0 -0.00010778 -0.011782 0.0003619 0.0028725 0.0067311 0.0043435 -0.027578 0 0 0 0 0 0 0 0 0 0 0 0 0 0 0 0 0 -0.005544 -0.0007838 -0.0036912 -0.01295 0 0 0 0 0
5.6445 0.0021388 -0.0014018 -0.0054664 -0.002181 0 0.0011265 -0.0091469 -0.0017799 0.00046672 0.0051828 0.0023974 -0.0044167 0 0 0 0 0 0 0 0 0 0 0 0 0 0 0 0 0 0.0015216 0.0039578 -0.0024972 -0.0058518 0 0 0 0 0
5.6484 0.001195 -0.0036916 -0.0021093 -0.0031822 0 0.00080977 -0.0040835 -0.0033807 -0.0044933 0.00090082 0.00082889 0.021412 0 0 0 0 0 0 0 0 0 0 0 0 0 0 0 0 0 0.0082053 0.0071945 -0.0012573 0.0040151 0 0 0 0 0
5.6523 0.00053538 -0.0043333 0.0012983 -0.0023294 0 -0.0014714 0.00039903 -0.003048 -0.010395 -0.0042838 0.0017494 0.034095 0 0 0 0 0 0 0 0 0 0 0 0 0 0 0 0 0 0.011936 0.0056742 -0.0014875 0.011505 0 0 0 0 0
5.6563 -0.0004794 -0.0030839 0.0039304 0.00037412 0 -0.004132 0.0016292 -0.00036625 -0.014325 -0.0059877 0.0043668 0.025601 0 0 0 0 0 0 0 0 0 0 0 0 0 0 0 0 0 0.011774 -0.00078319 -0.0037729 0.012196 0 0 0 0 0
5.6602 -0.0022371 -0.00048895 0.0049212 0.0034963 0 -0.0051043 -0.0010057 0.0032977 -0.013933 -0.001006 0.0056295 0.0021137 0 0 0 0 0 0 0 0 0 0 0 0 0 0 0 0 0 0.0078186 -0.009118 -0.0067381 0.0053115 0 0 0 0 0
5.6641 -0.0043337 0.00214 0.0040209 0.0051094 0 -0.0038334 -0.0055338 0.0055629 -0.0090695 0.0085184 0.0034649 -0.019727 0 0 0 0 0 0 0 0 0 0 0 0 0 0 0 0 0 0.0010873 -0.014691 -0.007672 -0.0050505 0 0 0 0 0
5.668 -0.0057593 0.0033068 0.0021344 0.0042068 0 -0.0016163 -0.0085972 0.0049646 -0.0019199 0.015344 -0.00073913 -0.024953 0 0 0 0 0 0 0 0 0 0 0 0 0 0 0 0 0 -0.005932 -0.013813 -0.0045775 -0.012007 0 0 0 0 0
5.6719 -0.0056722 0.002346 0.00097658 0.0014966 0 -1.2123e-05 -0.0075429 0.0022708 0.0044584 0.012811 -0.0032574 -0.012322 0 0 0 0 0 0 0 0 0 0 0 0 0 0 0 0 0 -0.0095978 -0.0059126 0.0020011 -0.010563 0 0 0 0 0
5.6758 -0.0040782 6.1612e-05 0.001891 -0.0010799 0 0.00081207 -0.0019328 -0.00018077 0.0080563 0.0012417 -0.0018741 0.0036276 0 0 0 0 0 0 0 0 0 0 0 0 0 0 0 0 0 -0.0072936 0.0057762 0.0090194 -0.0015794 0 0 0 0 0
5.6797 -0.0018178 -0.0017685 0.0047446 -0.0017746 0 0.0019365 0.006373 -0.00058784 0.0088967 -0.011285 0.0015358 0.0037311 0 0 0 0 0 0 0 0 0 0 0 0 0 0 0 0 0 -2.4619e-05 0.015633 0.012978 0.0084386 0 0 0 0 0
5.6836 0.00011254 -0.0017891 0.0078396 -0.00033543 0 0.0039916 0.014263 0.00075348 0.0085226 -0.015307 0.0026461 -0.01946 0 0 0 0 0 0 0 0 0 0 0 0 0 0 0 0 0 0.0074007 0.018771 0.01239 0.012126 0 0 0 0 0
5.6875 0.0012974 -0.00016864 0.0089536 0.001811 0 0.0059573 0.018717 0.001887 0.0085599 -0.008121 -0.00084978 -0.054188 0 0 0 0 0 0 0 0 0 0 0 0 0 0 0 0 0 0.0096377 0.014146 0.0086828 0.0070291 0 0 0 0 0
5.6914 0.0020725 0.0016373 0.0067349 0.0026509 0 0.0059592 0.017911 0.0011323 0.0094537 0.0038196 -0.0064889 -0.078351 0 0 0 0 0 0 0 0 0 0 0 0 0 0 0 0 0 0.005082 0.0054063 0.0048458 -0.0024662 0 0 0 0 0
5.6953 0.0030302 0.0022454 0.0015096 0.0011338 0 0.0032939 0.011948 -0.0013699 0.010189 0.010695 -0.0090411 -0.077522 0 0 0 0 0 0 0 0 0 0 0 0 0 0 0 0 0 -0.0027046 -0.0015369 0.0029866 -0.0088168 0 0 0 0 0
5.6992 0.0043426 0.0015218 -0.0048947 -0.0019919 0 -0.00050887 0.0030166 -0.0038573 0.0090699 0.0080065 -0.0054868 -0.055918 0 0 0 0 0 0 0 0 0 0 0 0 0 0 0 0 0 -0.0078556 -0.0027554 0.0028253 -0.0075049 0 0 0 0 0
5.7031 0.0055057 0.00048313 -0.010053 -0.004691 0 -0.0028039 -0.0053856 -0.0044909 0.0049969 0.00014738 0.0019423 -0.030661 0 0 0 0 0 0 0 0 0 0 0 0 0 0 0 0 0 -0.0068173 0.00089211 0.0022908 -0.00039398 0 0 0 0 0
5.707 0.0056971 0.00013438 -0.012044 -0.0051066 0 -0.0020738 -0.010187 -0.0027114 -0.0015834 -0.0042888 0.0077146 -0.015957 0 0 0 0 0 0 0 0 0 0 0 0 0 0 0 0 0 -0.00069653 0.0047711 -0.00040133 0.0064811 0 0 0 0 0
5.7109 0.0044107 0.0004826 -0.01029 -0.0028763 0 0.00085253 -0.010495 0.0006339 -0.008689 -0.00076362 0.0080256 -0.013139 0 0 0 0 0 0 0 0 0 0 0 0 0 0 0 0 0 0.0062939 0.0045458 -0.0049948 0.0083907 0 0 0 0 0
5.7148 0.0018413 0.00067478 -0.0058211 0.00065372 0 0.0036226 -0.0080246 0.0040944 -0.013837 0.0072205 0.0039955 -0.015065 0 0 0 0 0 0 0 0 0 0 0 0 0 0 0 0 0 0.010282 -0.00015402 -0.0091982 0.0055903 0 0 0 0 0
5.7188 -0.0012317 -7.7289e-06 -0.00077141 0.0034067 0 0.0042472 -0.0056567 0.0063889 -0.015461 0.011845 0.00011088 -0.017412 0 0 0 0 0 0 0 0 0 0 0 0 0 0 0 0 0 0.0098814 -0.0056408 -0.010376 0.002156 0 0 0 0 0
5.7227 -0.0038885 -0.0013866 0.0027497 0.0039728 0 0.0023295 -0.0052016 0.0066932 -0.013729 0.0084346 -0.00026344 -0.022789 0 0 0 0 0 0 0 0 0 0 0 0 0 0 0 0 0 0.0058627 -0.0076048 -0.0075245 0.0016069 0 0 0 0 0
5.7266 -0.005474 -0.0025708 0.0038117 0.0024321 0 -0.0010831 -0.0061872 0.0047784 -0.01015 -0.00051576 0.0021625 -0.033416 0 0 0 0 0 0 0 0 0 0 0 0 0 0 0 0 0 -0.00019013 -0.0048621 -0.0020276 0.0037211 0 0 0 0 0
5.7305 -0.0057549 -0.002769 0.0030475 0.00012377 0 -0.0043863 -0.0066247 0.0013257 -0.0063128 -0.0081399 0.0037499 -0.042744 0 0 0 0 0 0 0 0 0 0 0 0 0 0 0 0 0 -0.0064882 -5.1613e-05 0.0032603 0.0053406 0 0 0 0 0
5.7344 -0.0048742 -0.0018699 0.0019498 -0.0013556 0 -0.0061436 -0.0049134 -0.0019595 -0.0028276 -0.0095896 0.0016042 -0.038227 0 0 0 0 0 0 0 0 0 0 0 0 0 0 0 0 0 -0.010917 0.0031111 0.0058309 0.0038872 0 0 0 0 0
5.7383 -0.0032469 -0.00035169 0.0016382 -0.0011903 0 -0.0054807 -0.0011208 -0.0030959 0.00067341 -0.005835 -0.0038933 -0.014091 0 0 0 0 0 0 0 0 0 0 0 0 0 0 0 0 0 -0.011499 0.0032341 0.0049863 -0.00010488 0 0 0 0 0
5.7422 -0.0014306 0.0011628 0.0021208 0.00021868 0 -0.0024643 0.0033346 -0.0013127 0.0046179 -0.0018092 -0.0097006 0.020073 0 0 0 0 0 0 0 0 0 0 0 0 0 0 0 0 0 -0.0078408 0.0021245 0.0021213 -0.0037438 0 0 0 0 0
5.7461 7.7943e-05 0.0021786 0.0026005 0.0016172 0 0.0016162 0.0069875 0.0019539 0.0086551 -0.0013878 -0.012705 0.045815 0 0 0 0 0 0 0 0 0 0 0 0 0 0 0 0 0 -0.0021362 0.0025677 -0.00020609 -0.0047044 0 0 0 0 0
5.75 0.0010868 0.0023358 0.0023829 0.0017763 0 0.004656 0.0092497 0.0037886 0.011735 -0.0041836 -0.011726 0.051768 0 0 0 0 0 0 0 0 0 0 0 0 0 0 0 0 0 0.0019228 0.0053683 0.00016596 -0.0032824 0 0 0 0 0
5.7539 0.0018023 0.0014634 0.0014494 0.00032665 0 0.005026 0.010275 0.0020307 0.012949 -0.0066799 -0.0076556 0.042398 0 0 0 0 0 0 0 0 0 0 0 0 0 0 0 0 0 0.0019519 0.0084944 0.003631 -0.0017662 0 0 0 0 0
5.7578 0.0026092 -0.00017745 0.00025505 -0.0019806 0 0.0028631 0.010278 -0.0028022 0.012187 -0.005887 -0.0024035 0.030617 0 0 0 0 0 0 0 0 0 0 0 0 0 0 0 0 0 -0.0010601 0.0089663 0.0083857 -0.002067 0 0 0 0 0
5.7617 0.0036444 -0.0017756 -0.00080671 -0.0037718 0 6.1383e-05 0.0092058 -0.0077142 0.0099554 -0.0018129 0.0021216 0.023322 0 0 0 0 0 0 0 0 0 0 0 0 0 0 0 0 0 -0.0035131 0.0055644 0.011328 -0.0039945 0 0 0 0 0
5.7656 0.0045332 -0.0023597 -0.0015824 -0.0039882 0 -0.0012844 0.0069986 -0.0095369 0.0066684 0.0031237 0.0046257 0.016419 0 0 0 0 0 0 0 0 0 0 0 0 0 0 0 0 0 -0.0022409 -0.00012679 0.0099524 -0.0055946 0 0 0 0 0
5.7695 0.0045893 -0.0015422 -0.0019047 -0.0025994 0 -0.00065088 0.0039349 -0.0073602 0.0023145 0.0064914 0.0048831 0.0042331 0 0 0 0 0 0 0 0 0 0 0 0 0 0 0 0 0 0.0028749 -0.0050987 0.0041363 -0.004934 0 0 0 0 0
5.7734 0.0033694 5.6448e-05 -0.0014781 -0.00056248 0 0.00061283 0.00056208 -0.0029767 -0.0030602 0.0075516 0.003924 -0.0091744 0 0 0 0 0 0 0 0 0 0 0 0 0 0 0 0 0 0.0089289 -0.0073109 -0.0034876 -0.0016692 0 0 0 0 0
5.7773 0.0011092 0.0012091 -0.0002738 0.0009204 0 0.0007348 -0.0026493 0.00089102 -0.0086258 0.0070661 0.0034192 -0.011765 0 0 0 0 0 0 0 0 0 0 0 0 0 0 0 0 0 0.012325 -0.0070022 -0.0090589 0.0027207 0 0 0 0 0
5.7813 -0.001373 0.0010384 0.0010316 0.0012313 0 -0.00075323 -0.0054363 0.002784 -0.012743 0.0060083 0.0043055 0.0023012 0 0 0 0 0 0 0 0 0 0 0 0 0 0 0 0 0 0.011211 -0.0059853 -0.0099676 0.0059626 0 0 0 0 0
5.7852 -0.0032385 -0.00031814 0.0013719 0.00060685 0 -0.0027079 -0.0075156 0.0031379 -0.013883 0.004668 0.005808 0.022503 0 0 0 0 0 0 0 0 0 0 0 0 0 0 0 0 0 0.0062486 -0.00574 -0.0064729 0.0064751 0 0 0 0 0
5.7891 -0.0041605 -0.0019126 0.00037585 -0.0002521 0 -0.0036464 -0.0083836 0.0031135 -0.011727 0.0027849 0.0060618 0.029189 0 0 0 0 0 0 0 0 0 0 0 0 0 0 0 0 0 -0.0002419 -0.0059996 -0.0012494 0.0044437 0 0 0 0 0
5.793 -0.0043691 -0.0028022 -0.00087175 -0.00075644 0 -0.0031544 -0.0075317 0.003169 -0.0074191 0.00020917 0.0040025 0.012359 0 0 0 0 0 0 0 0 0 0 0 0 0 0 0 0 0 -0.0055988 -0.0049909 0.0026844 0.0018414 0 0 0 0 0
5.7969 -0.0042338 -0.0026892 -0.00048933 -0.00067379 0 -0.0020089 -0.0049148 0.0029096 -0.0027647 -0.002699 0.00064148 -0.017709 0 0 0 0 0 0 0 0 0 0 0 0 0 0 0 0 0 -0.0078314 -0.0011261 0.0039172 0.0011745 0 0 0 0 0
5.8008 -0.0038379 -0.0018843 0.0024258 -8.6597e-06 0 -0.001109 -0.0011447 0.0021108 0.00089491 -0.0052218 -0.0017666 -0.039899 0 0 0 0 0 0 0 0 0 0 0 0 0 0 0 0 0 -0.0063449 0.0052185 0.0030235 0.0035241 0 0 0 0 0
5.8047 -0.0029593 -0.00082359 0.0065991 0.0011058 0 -0.00054102 0.002818 0.0014364 0.0032251 -0.0067206 -0.0019517 -0.042366 0 0 0 0 0 0 0 0 0 0 0 0 0 0 0 0 0 -0.0023724 0.011358 0.0014483 0.0072879 0 0 0 0 0
5.8086 -0.001427 0.00026616 0.0093552 0.0022761 0 0.00023669 0.0061143 0.0018014 0.0046369 -0.0069605 -0.00089733 -0.032482 0 0 0 0 0 0 0 0 0 0 0 0 0 0 0 0 0 0.0014174 0.013902 0.00022609 0.0089642 0 0 0 0 0
5.8125 0.00055291 0.0012714 0.0088513 0.0027439 0 0.0014906 0.0081089 0.0030405 0.005698 -0.006124 -0.00070418 -0.026836 0 0 0 0 0 0 0 0 0 0 0 0 0 0 0 0 0 0.0024745 0.011275 -0.00033793 0.0058414 0 0 0 0 0
5.8164 0.0024406 0.0019413 0.0056642 0.0017398 0 0.0027497 0.0082416 0.0035539 0.0067267 -0.0045695 -0.0022093 -0.032845 0 0 0 0 0 0 0 0 0 0 0 0 0 0 0 0 0 0.00025623 0.0051839 -0.00016946 -0.0014256 0 0 0 0 0
5.8203 0.0037167 0.0019067 0.0021665 -0.00076446 0 0.0032879 0.0061192 0.0016761 0.0076461 -0.0025646 -0.0039615 -0.041721 0 0 0 0 0 0 0 0 0 0 0 0 0 0 0 0 0 -0.0031862 -0.00036865 0.00088591 -0.0087491 0 0 0 0 0
5.8242 0.0041906 0.0010187 0.00034074 -0.0036046 0 0.0028901 0.0020668 -0.0024249 0.0079334 -0.00025417 -0.0037221 -0.039286 0 0 0 0 0 0 0 0 0 0 0 0 0 0 0 0 0 -0.0047115 -0.0020254 0.002649 -0.011513 0 0 0 0 0
5.8281 0.003996 -0.00036686 0.0002354 -0.0049426 0 0.0019805 -0.0024257 -0.0063307 0.0067112 0.0020901 -0.0008977 -0.021761 0 0 0 0 0 0 0 0 0 0 0 0 0 0 0 0 0 -0.0025439 0.00026442 0.0040843 -0.0081922 0 0 0 0 0
5.832 0.0033463 -0.0015172 0.00049191 -0.0035759 0 0.0010559 -0.0051883 -0.007142 0.0032126 0.0038553 0.0027204 0.00068732 0 0 0 0 0 0 0 0 0 0 0 0 0 0 0 0 0 0.0024482 0.0031129 0.0036688 -0.0015565 0 0 0 0 0
5.8359 0.0023342 -0.0018074 0.00012928 9.8865e-06 0 0.00021222 -0.0048269 -0.0039532 -0.0024379 0.0043316 0.0046782 0.015231 0 0 0 0 0 0 0 0 0 0 0 0 0 0 0 0 0 0.0076494 0.0023783 0.00070452 0.0036115 0 0 0 0 0
5.8398 0.00095343 -0.001157 -0.00045493 0.0038271 0 -0.00066375 -0.0020283 0.0012623 -0.0087387 0.003389 0.0041679 0.018857 0 0 0 0 0 0 0 0 0 0 0 0 0 0 0 0 0 0.010687 -0.0034097 -0.0036215 0.0042888 0 0 0 0 0
5.8438 -0.00073565 -6.4227e-05 -0.00022357 0.0057466 0 -0.0013972 0.00063403 0.0052087 -0.013278 0.0019009 0.0025268 0.018296 0 0 0 0 0 0 0 0 0 0 0 0 0 0 0 0 0 0.010636 -0.01164 -0.0066903 0.0012329 0 0 0 0 0
5.8477 -0.0024974 0.00075935 0.0011212 0.0049331 0 -0.0015009 0.00057987 0.0058528 -0.014075 0.0011881 0.0015991 0.018912 0 0 0 0 0 0 0 0 0 0 0 0 0 0 0 0 0 0.00778 -0.01735 -0.0063025 -0.0022081 0 0 0 0 0
5.8516 -0.0039673 0.00085177 0.0028386 0.0022329 0 -0.00075604 -0.0025967 0.0037626 -0.010842 0.0017015 0.0018705 0.016642 0 0 0 0 0 0 0 0 0 0 0 0 0 0 0 0 0 0.0029135 -0.016685 -0.0023877 -0.0030598 0 0 0 0 0
5.8555 -0.0047862 0.00024451 0.0041762 -0.00063812 0 0.00034243 -0.0064998 0.0012191 -0.0051411 0.0022225 0.002265 0.002997 0 0 0 0 0 0 0 0 0 0 0 0 0 0 0 0 0 -0.0027257 -0.0094449 0.0029331 -0.00078284 0 0 0 0 0
5.8594 -0.0047151 -0.00062667 0.0052587 -0.0022899 0 0.0009485 -0.0075353 0.00018066 0.00067431 0.0007186 0.0014906 -0.022513 0 0 0 0 0 0 0 0 0 0 0 0 0 0 0 0 0 -0.0071839 0.00097975 0.0069281 0.0029396 0 0 0 0 0
5.8633 -0.0036951 -0.0012358 0.006568 -0.0023192 0 0.00072312 -0.0036055 0.00097389 0.0048267 -0.0035871 -0.00072606 -0.047315 0 0 0 0 0 0 0 0 0 0 0 0 0 0 0 0 0 -0.0083535 0.0099029 0.0080304 0.0058695 0 0 0 0 0
5.8672 -0.0018797 -0.0012838 0.0076438 -0.0012027 0 0.0001807 0.004144 0.0025716 0.0067902 -0.0088827 -0.0036481 -0.055196 0 0 0 0 0 0 0 0 0 0 0 0 0 0 0 0 0 -0.0055891 0.014041 0.0064064 0.0066446 0 0 0 0 0
5.8711 0.00036822 -0.00081844 0.0068731 0.00018234 0 5.6336e-05 0.011833 0.0037537 0.007036 -0.011768 -0.0062875 -0.041312 0 0 0 0 0 0 0 0 0 0 0 0 0 0 0 0 0 -0.00086803 0.012949 0.0032413 0.0051388 0 0 0 0 0
5.875 0.0025576 -0.00010237 0.0031011 0.0009878 0 0.00041428 0.015254 0.0039215 0.0063942 -0.0099883 -0.007817 -0.017154 0 0 0 0 0 0 0 0 0 0 0 0 0 0 0 0 0 0.0021995 0.0086714 -0.00021958 0.0021232 0 0 0 0 0
5.8789 0.0042311 0.0006315 -0.0025468 0.00069847 0 0.00059847 0.012502 0.0030941 0.0055988 -0.0044273 -0.0074901 0.00012168 0 0 0 0 0 0 0 0 0 0 0 0 0 0 0 0 0 0.0011973 0.0041705 -0.0030232 -0.0011669 0 0 0 0 0
5.8828 0.0051191 0.0012952 -0.0069529 -0.00062419 0 0.00014397 0.0051201 0.0015612 0.0050651 0.001595 -0.0048638 0.0034663 0 0 0 0 0 0 0 0 0 0 0 0 0 0 0 0 0 -0.0029066 0.0015599 -0.004424 -0.0034705 0 0 0 0 0
5.8867 0.0051857 0.0018249 -0.0076274 -0.0022779 0 -0.00045655 -0.0029316 -0.00024122 0.0046892 0.0050522 -0.00059218 0.00098992 0 0 0 0 0 0 0 0 0 0 0 0 0 0 0 0 0 -0.0064322 0.0010885 -0.0040425 -0.0040633 0 0 0 0 0
5.8906 0.0045614 0.0019992 -0.005135 -0.0032486 0 -0.00017915 -0.0077544 -0.0016723 0.0037539 0.0053479 0.0032467 0.0055808 0 0 0 0 0 0 0 0 0 0 0 0 0 0 0 0 0 -0.0060723 0.0014014 -0.0023663 -0.0031461 0 0 0 0 0
5.8945 0.0034485 0.0014978 -0.0026137 -0.0028461 0 0.0012613 -0.0078263 -0.0020524 0.0013101 0.0039845 0.0043762 0.020197 0 0 0 0 0 0 0 0 0 0 0 0 0 0 0 0 0 -0.0015684 0.00087203 -0.0008741 -0.0015521 0 0 0 0 0
5.8984 0.0020656 0.00026568 -0.0025999 -0.0011627 0 0.0027794 -0.0046868 -0.0011141 -0.0029352 0.0025555 0.0024372 0.034195 0 0 0 0 0 0 0 0 0 0 0 0 0 0 0 0 0 0.0043757 -0.00099155 -0.0011735 0.00010652 0 0 0 0 0
5.9023 0.00060726 -0.0011725 -0.0043817 0.0010558 0 0.0028421 -0.001591 0.00072843 -0.007916 0.0014512 -0.00023691 0.034503 0 0 0 0 0 0 0 0 0 0 0 0 0 0 0 0 0 0.0085206 -0.0032467 -0.0036255 0.0019103 0 0 0 0 0
5.9063 -0.00082312 -0.0019057 -0.0047796 0.0029804 0 0.0011023 -0.0011151 0.002671 -0.011536 0.00047521 -0.00053784 0.019997 0 0 0 0 0 0 0 0 0 0 0 0 0 0 0 0 0 0.0093351 -0.0046167 -0.006739 0.0040187 0 0 0 0 0
5.9102 -0.0022492 -0.0013507 -0.0016849 0.0041278 0 -0.0010525 -0.0034143 0.0041069 -0.012024 8.3563e-05 0.0023114 0.003956 0 0 0 0 0 0 0 0 0 0 0 0 0 0 0 0 0 0.0072131 -0.0049071 -0.0081022 0.0056184 0 0 0 0 0
5.9141 -0.0037154 0.00011695 0.0033666 0.0043093 0 -0.0017756 -0.006322 0.0048587 -0.0092047 0.0012019 0.0056617 0.0014835 0 0 0 0 0 0 0 0 0 0 0 0 0 0 0 0 0 0.003236 -0.0051657 -0.0061783 0.0049724 0 0 0 0 0
5.918 -0.0050538 0.0013091 0.0064459 0.003393 0 -0.00059123 -0.0070698 0.0048454 -0.0045186 0.0035437 0.0058193 0.01433 0 0 0 0 0 0 0 0 0 0 0 0 0 0 0 0 0 -0.0016492 -0.0062053 -0.0014337 0.0011318 0 0 0 0 0
5.9219 -0.0057531 0.0011793 0.0051497 0.0013924 0 0.0011862 -0.0042347 0.0037378 0.00023443 0.0046654 0.0017174 0.028653 0 0 0 0 0 0 0 0 0 0 0 0 0 0 0 0 0 -0.0062768 -0.00699 0.0040948 -0.0042439 0 0 0 0 0
5.9258 -0.0051826 -0.00022078 0.0011083 -0.0011375 0 0.0019236 0.0014707 0.0012477 0.0041652 0.0016553 -0.003902 0.028526 0 0 0 0 0 0 0 0 0 0 0 0 0 0 0 0 0 -0.0088595 -0.0049294 0.0082356 -0.0073026 0 0 0 0 0
5.9297 -0.0031112 -0.0017031 -0.0016135 -0.0030304 0 0.0014273 0.0078546 -0.0021234 0.0073794 -0.0056273 -0.0071139 0.011926 0 0 0 0 0 0 0 0 0 0 0 0 0 0 0 0 0 -0.0078542 0.001607 0.009815 -0.0050816 0 0 0 0 0
5.9336 -9.1285e-05 -0.0019316 -0.00063202 -0.0032122 0 0.0010371 0.012542 -0.0048381 0.010007 -0.01317 -0.0065343 -0.0069945 0 0 0 0 0 0 0 0 0 0 0 0 0 0 0 0 0 -0.0036333 0.010754 0.008787 0.0013097 0 0 0 0 0
5.9375 0.0027281 -0.00056263 0.0023718 -0.0016891 0 0.0019421 0.01394 -0.0052419 0.011452 -0.015383 -0.0042468 -0.011958 0 0 0 0 0 0 0 0 0 0 0 0 0 0 0 0 0 0.0010037 0.017402 0.0057757 0.0067614 0 0 0 0 0
5.9414 0.0043219 0.0014927 0.0034483 0.00025478 0 0.0036145 0.011584 -0.0030453 0.010818 -0.0097796 -0.0030889 -0.00076838 0 0 0 0 0 0 0 0 0 0 0 0 0 0 0 0 0 0.0026364 0.016736 0.0017773 0.0061035 0 0 0 0 0
5.9453 0.0044717 0.0028654 0.00046523 0.0010932 0 0.0041718 0.0061757 9.0583e-05 0.0079997 0.00057143 -0.0034172 0.013071 0 0 0 0 0 0 0 0 0 0 0 0 0 0 0 0 0 6.2035e-05 0.0083158 -0.0018825 -0.0012996 0 0 0 0 0
5.9492 0.0038077 0.0027887 -0.0047061 0.00043534 0 0.0023586 -0.0004928 0.0016938 0.0040925 0.0093076 -0.0029549 0.015202 0 0 0 0 0 0 0 0 0 0 0 0 0 0 0 0 0 -0.004485 -0.0030051 -0.0038684 -0.010526 0 0 0 0 0
5.9531 0.003174 0.0014827 -0.008023 -0.00067345 0 -0.00098702 -0.0059997 0.0005176 0.00049492 0.011758 0.00021472 0.0062321 0 0 0 0 0 0 0 0 0 0 0 0 0 0 0 0 0 -0.0070236 -0.010438 -0.0036527 -0.014782 0 0 0 0 0
5.957 0.0029081 -0.00029713 -0.0071014 -0.00090907 0 -0.0035991 -0.0083809 -0.0023542 -0.00237 0.0081377 0.0050044 0.0014864 0 0 0 0 0 0 0 0 0 0 0 0 0 0 0 0 0 -0.0049826 -0.010251 -0.0021648 -0.010659 0 0 0 0 0
5.9609 0.0026824 -0.0019035 -0.0031665 -8.039e-05 0 -0.0039102 -0.0073784 -0.0043939 -0.0052556 0.0023781 0.0081009 0.01423 0 0 0 0 0 0 0 0 0 0 0 0 0 0 0 0 0 0.00091435 -0.0042598 -0.0013571 -0.00049699 0 0 0 0 0
5.9648 0.0019763 -0.0029841 0.0005691 0.00075431 0 -0.0024126 -0.0048056 -0.0037265 -0.0089005 -0.0016856 0.0073459 0.039734 0 0 0 0 0 0 0 0 0 0 0 0 0 0 0 0 0 0.0074026 0.0020672 -0.0027074 0.0097932 0 0 0 0 0
5.9688 0.00063906 -0.0032492 0.0021023 0.00060999 0 -0.00090806 -0.0034173 -0.0005548 -0.012721 -0.0029392 0.0039551 0.057522 0 0 0 0 0 0 0 0 0 0 0 0 0 0 0 0 0 0.011023 0.0040172 -0.0058771 0.015109 0 0 0 0 0
5.9727 -0.0010129 -0.0023727 0.0020985 -0.00017301 0 -0.00058549 -0.0049261 0.0032556 -0.014877 -0.0024772 0.0011359 0.050539 0 0 0 0 0 0 0 0 0 0 0 0 0 0 0 0 0 0.010019 0.00083721 -0.0088236 0.014013 0 0 0 0 0
5.9766 -0.002562 -0.00032852 0.0024769 -0.00025005 0 -0.0010244 -0.0086862 0.0058443 -0.013744 -0.0014877 0.00069413 0.02205 0 0 0 0 0 0 0 0 0 0 0 0 0 0 0 0 0 0.0047666 -0.0044517 -0.0093665 0.0084429 0 0 0 0 0
5.9805 -0.0038214 0.0022016 0.0040497 0.0011029 0 -0.0010461 -0.012099 0.0066476 -0.0093233 -0.00025753 0.0013911 -0.0071367 0 0 0 0 0 0 0 0 0 0 0 0 0 0 0 0 0 -0.0027482 -0.00777 -0.0068196 0.0015913 0 0 0 0 0
5.9844 -0.0047423 0.0039642 0.0058254 0.0029077 0 -0.00023831 -0.012364 0.006273 -0.0031737 0.00098296 0.0007322 -0.018375 0 0 0 0 0 0 0 0 0 0 0 0 0 0 0 0 0 -0.0096515 -0.0066825 -0.0022859 -0.0038385 0 0 0 0 0
5.9883 -0.005069 0.0039119 0.0064514 0.0033114 0 0.00065684 -0.0081933 0.0053955 0.0029231 0.0011289 -0.0020005 -0.011821 0 0 0 0 0 0 0 0 0 0 0 0 0 0 0 0 0 -0.013044 -0.0013407 0.0024381 -0.0062114 0 0 0 0 0
5.9922 -0.0042664 0.002008 0.0058926 0.0015666 0 0.00084027 -0.00037282 0.0039564 0.0080926 -0.0011014 -0.0049202 -0.0036525 0 0 0 0 0 0 0 0 0 0 0 0 0 0 0 0 0 -0.011289 0.0061829 0.0061214 -0.0050868 0 0 0 0 0
5.9961 -0.001964 -0.00067374 0.0053906 -0.00099917 0 0.00060386 0.008793 0.0014404 0.012208 -0.0054226 -0.0057092 -0.0079982 0 0 0 0 0 0 0 0 0 0 0 0 0 0 0 0 0 -0.00525 0.013036 0.0083925 -0.0014897 0 0 0 0 0
6 0.0014641 -0.0026549 0.005855 -0.0022029 0 0.0010594 0.016419 -0.0021736 0.014937 -0.0093895 -0.0041758 -0.022999 0 0 0 0 0 0 0 0 0 0 0 0 0 0 0 0 0 0.0017521 0.016532 0.0091637 0.002165 0 0 0 0 0
6.0039 0.0048258 -0.0029663 0.0066067 -0.0012082 0 0.0027073 0.019863 -0.0058402 0.015374 -0.010042 -0.0022781 -0.034692 0 0 0 0 0 0 0 0 0 0 0 0 0 0 0 0 0 0.0058369 0.014989 0.0081878 0.0032219 0 0 0 0 0
6.0078 0.0067618 -0.0015933 0.0059343 0.00064477 0 0.004549 0.017534 -0.0078958 0.012839 -0.0063337 -0.0017227 -0.03292 0 0 0 0 0 0 0 0 0 0 0 0 0 0 0 0 0 0.0051768 0.0085612 0.005381 0.00057881 0 0 0 0 0
6.0117 0.0066346 0.0006964 0.0028865 0.0013006 0 0.0049005 0.0097903 -0.0072165 0.0079435 6.4744e-05 -0.0020089 -0.021606 0 0 0 0 0 0 0 0 0 0 0 0 0 0 0 0 0 0.0011901 -0.00047324 0.0014529 -0.0043864 0 0 0 0 0
6.0156 0.0049063 0.0028047 -0.0015864 0.00016625 0 0.003126 -0.00061012 -0.0041528 0.0025502 0.0062811 -0.0011608 -0.013488 0 0 0 0 0 0 0 0 0 0 0 0 0 0 0 0 0 -0.0027389 -0.0085629 -0.0020956 -0.0087358 0 0 0 0 0
6.0195 0.0027019 0.0037052 -0.0052819 -0.0013539 0 0.00040358 -0.0093381 -0.00046649 -0.0015234 0.010341 0.0017687 -0.016674 0 0 0 0 0 0 0 0 0 0 0 0 0 0 0 0 0 -0.0038573 -0.012673 -0.0038529 -0.0099881 0 0 0 0 0
6.0234 0.0009703 0.0027782 -0.0064735 -0.0015088 0 -0.0013625 -0.01266 0.0017743 -0.0038151 0.011809 0.0053474 -0.027868 0 0 0 0 0 0 0 0 0 0 0 0 0 0 0 0 0 -0.0017119 -0.01186 -0.003483 -0.0074707 0 0 0 0 0
6.0273 -5.0819e-05 0.00015972 -0.0050524 -0.00016501 0 -0.0013498 -0.0097167 0.0016231 -0.0052033 0.010868 0.0071082 -0.037894 0 0 0 0 0 0 0 0 0 0 0 0 0 0 0 0 0 0.0022329 -0.0075196 -0.0018738 -0.0021156 0 0 0 0 0
6.0313 -0.00071138 -0.003074 -0.0022162 0.0011069 0 -0.00044403 -0.0031776 -2.2633e-05 -0.0066419 0.0075263 0.0060608 -0.041427 0 0 0 0 0 0 0 0 0 0 0 0 0 0 0 0 0 0.0061053 -0.0022527 -0.00035982 0.0045268 0 0 0 0 0
6.0352 -0.0014171 -0.0052461 0.00067184 0.00089085 0 -9.2776e-05 0.0024105 -0.0010399 -0.0080107 0.00215 0.0036008 -0.040121 0 0 0 0 0 0 0 0 0 0 0 0 0 0 0 0 0 0.0085735 0.0016511 0.0001919 0.010772 0 0 0 0 0
6.0391 -0.0022212 -0.0050049 0.0028487 -0.00039754 0 -0.00071509 0.0035244 0.00027427 -0.0082419 -0.0035335 0.0019158 -0.037871 0 0 0 0 0 0 0 0 0 0 0 0 0 0 0 0 0 0.0086945 0.0030922 -0.00031453 0.01464 0 0 0 0 0
6.043 -0.0028403 -0.0022905 0.0040697 -0.00093989 0 -0.0013888 -0.00020718 0.003731 -0.0064672 -0.0067648 0.0017309 -0.035863 0 0 0 0 0 0 0 0 0 0 0 0 0 0 0 0 0 0.0056422 0.0022183 -0.0014784 0.014121 0 0 0 0 0
6.0469 -0.0029624 0.0014531 0.0042186 0.00038856 0 -0.0010494 -0.005993 0.007197 -0.0029111 -0.0057971 0.0017904 -0.033078 0 0 0 0 0 0 0 0 0 0 0 0 0 0 0 0 0 -0.00067741 0.00014877 -0.0027007 0.0085436 0 0 0 0 0
6.0508 -0.0025003 0.0041227 0.0032934 0.0025813 0 0.00022788 -0.0097499 0.0081556 0.001324 -0.0018084 0.00043746 -0.029482 0 0 0 0 0 0 0 0 0 0 0 0 0 0 0 0 0 -0.0085561 -0.0012976 -0.0032406 1.7014e-05 0 0 0 0 0
6.0547 -0.0015868 0.0043047 0.0017377 0.003363 0 0.0012911 -0.0084909 0.0056814 0.0051677 0.0015066 -0.0025498 -0.026031 0 0 0 0 0 0 0 0 0 0 0 0 0 0 0 0 0 -0.01448 -0.00011447 -0.0023499 -0.0069092 0 0 0 0 0
6.0586 -0.00039065 0.0021415 0.00049376 0.0015012 0 0.0011818 -0.0018912 0.0011574 0.0081395 0.00072956 -0.0057238 -0.021502 0 0 0 0 0 0 0 0 0 0 0 0 0 0 0 0 0 -0.014982 0.0048177 0.00019824 -0.007959 0 0 0 0 0
6.0625 0.0010154 -0.0008713 0.00041662 -0.0018513 0 0.00015792 0.0075472 -0.0028854 0.010107 -0.0044326 -0.0073212 -0.012018 0 0 0 0 0 0 0 0 0 0 0 0 0 0 0 0 0 -0.009201 0.012475 0.0035311 -0.0023968 0 0 0 0 0
6.0664 0.0025964 -0.0029144 0.0014846 -0.0041666 0 -0.00062428 0.01561 -0.0047429 0.010795 -0.010721 -0.0066718 0.0040041 0 0 0 0 0 0 0 0 0 0 0 0 0 0 0 0 0 2.8346e-05 0.019351 0.0058346 0.0059379 0 0 0 0 0
6.0703 0.0041729 -0.0029265 0.0026168 -0.0038454 0 -0.00034044 0.018297 -0.0045555 0.0097922 -0.013627 -0.0044483 0.021244 0 0 0 0 0 0 0 0 0 0 0 0 0 0 0 0 0 0.0077505 0.020915 0.005515 0.010995 0 0 0 0 0
6.0742 0.005321 -0.0010903 0.0024176 -0.0015139 0 0.00071855 0.013853 -0.0036028 0.0070574 -0.010484 -0.0019213 0.030692 0 0 0 0 0 0 0 0 0 0 0 0 0 0 0 0 0 0.010069 0.014409 0.0025456 0.0086532 0 0 0 0 0
6.0781 0.0055179 0.0014112 0.0003038 0.00080805 0 0.0015504 0.003938 -0.0028186 0.0032316 -0.0021348 -0.00013132 0.02907 0 0 0 0 0 0 0 0 0 0 0 0 0 0 0 0 0 0.006587 0.0012084 -0.0012642 -0.00041409 0 0 0 0 0
6.082 0.0044865 0.0030996 -0.0029091 0.0016155 0 0.0014457 -0.0069111 -0.0021153 -0.0007116 0.0076073 0.00053209 0.02362 0 0 0 0 0 0 0 0 0 0 0 0 0 0 0 0 0 0.00042988 -0.013201 -0.003501 -0.011102 0 0 0 0 0
6.0859 0.0024812 0.0029807 -0.0054402 0.00098796 0 0.00050185 -0.013553 -0.0010443 -0.0041242 0.01401 0.00045352 0.024968 0 0 0 0 0 0 0 0 0 0 0 0 0 0 0 0 0 -0.0039555 -0.022071 -0.0029179 -0.017037 0 0 0 0 0
6.0898 0.00022638 0.0010703 -0.0056815 4.2074e-05 0 -0.00070077 -0.01308 0.00022584 -0.0069026 0.013858 0.00065842 0.034748 0 0 0 0 0 0 0 0 0 0 0 0 0 0 0 0 0 -0.003579 -0.021456 -0.00024139 -0.014391 0 0 0 0 0
6.0938 -0.0015284 -0.0015922 -0.0032538 -0.00032359 0 -0.001651 -0.0064243 0.00091798 -0.0090457 0.0072888 0.0021536 0.042546 0 0 0 0 0 0 0 0 0 0 0 0 0 0 0 0 0 0.0014407 -0.012742 0.0026043 -0.0041223 0 0 0 0 0
6.0977 -0.0025113 -0.0035193 0.00068312 -4.9227e-05 0 -0.0020523 0.0023577 0.00067269 -0.010128 -0.0019268 0.0048427 0.037188 0 0 0 0 0 0 0 0 0 0 0 0 0 0 0 0 0 0.0081133 -0.0017458 0.0040629 0.0084902 0 0 0 0 0
6.1016 -0.0030341 -0.0036779 0.0040433 0.00043899 0 -0.0016805 0.00866 0.00028202 -0.0093771 -0.0083375 0.0069898 0.020309 0 0 0 0 0 0 0 0 0 0 0 0 0 0 0 0 0 0.012376 0.0051832 0.0039336 0.016785 0 0 0 0 0
6.1055 -0.0035497 -0.0021388 0.0050193 0.0008193 0 -0.00049708 0.0099996 0.0010434 -0.0063385 -0.0083829 0.0062503 0.005908 0 0 0 0 0 0 0 0 0 0 0 0 0 0 0 0 0 0.011417 0.0053638 0.0031269 0.016619 0 0 0 0 0
6.1094 -0.0040435 2.2397e-05 0.0032164 0.00098818 0 0.00094999 0.007089 0.0032516 -0.0014544 -0.0032102 0.00186 0.0050625 0 0 0 0 0 0 0 0 0 0 0 0 0 0 0 0 0 0.0052807 0.0012772 0.0026802 0.0089734 0 0 0 0 0
6.1133 -0.0038821 0.00153 -9.9041e-06 0.00081105 0 0.001512 0.002838 0.0055076 0.004013 0.0019128 -0.0040415 0.012997 0 0 0 0 0 0 0 0 0 0 0 0 0 0 0 0 0 -0.0031697 -0.0017372 0.0029758 -0.00065192 0 0 0 0 0
6.1172 -0.0023718 0.0017883 -0.0023849 8.8643e-05 0 0.00028832 0.00021867 0.0058134 0.0085762 0.0018083 -0.0076882 0.014293 0 0 0 0 0 0 0 0 0 0 0 0 0 0 0 0 0 -0.0099531 0.00021977 0.0036337 -0.0060202 0 0 0 0 0
6.1211 0.00043238 0.0011393 -0.0023275 -0.001108 0 -0.0022711 0.00049739 0.0035004 0.011085 -0.0040233 -0.0068624 0.0012588 0 0 0 0 0 0 0 0 0 0 0 0 0 0 0 0 0 -0.012283 0.0066576 0.0038768 -0.0046004 0 0 0 0 0
6.125 0.0034727 0.00036083 -0.00022752 -0.0022248 0 -0.0042851 0.0028354 2.3796e-05 0.010971 -0.01067 -0.0030246 -0.015838 0 0 0 0 0 0 0 0 0 0 0 0 0 0 0 0 0 -0.0099755 0.013322 0.0029934 0.00079251 0 0 0 0 0
6.1289 0.0053571 -6.8017e-05 0.0017228 -0.0025782 0 -0.0038721 0.0052312 -0.0022776 0.0083508 -0.012021 -5.8499e-05 -0.019641 0 0 0 0 0 0 0 0 0 0 0 0 0 0 0 0 0 -0.0050931 0.015694 0.0007564 0.0046319 0 0 0 0 0
6.1328 0.0054338 -0.00026252 0.0012321 -0.002014 0 -0.00095728 0.0059599 -0.0022683 0.0041483 -0.0063119 -0.00054292 -0.0059645 0 0 0 0 0 0 0 0 0 0 0 0 0 0 0 0 0 -0.00031708 0.012365 -0.0022506 0.0034535 0 0 0 0 0
6.1367 0.0042973 -0.00060614 -0.0021275 -0.0011429 0 0.0023488 0.0045143 -0.00089106 -4.1017e-05 0.0021865 -0.0031454 0.010392 0 0 0 0 0 0 0 0 0 0 0 0 0 0 0 0 0 0.0026105 0.0056127 -0.0046667 -0.0013641 0 0 0 0 0
6.1406 0.0032221 -0.0012201 -0.0064068 -0.00081693 0 0.003395 0.0015503 -2.9363e-05 -0.0027023 0.0070442 -0.0038684 0.012174 0 0 0 0 0 0 0 0 0 0 0 0 0 0 0 0 0 0.0033809 -0.00093482 -0.0050653 -0.0052187 0 0 0 0 0
6.1445 0.0030165 -0.0017736 -0.0088012 -0.0013279 0 0.0012593 -0.001897 -0.00058228 -0.0034799 0.0054776 -9.9486e-05 -3.0166e-05 0 0 0 0 0 0 0 0 0 0 0 0 0 0 0 0 0 0.0026563 -0.0051899 -0.0031228 -0.004671 0 0 0 0 0
6.1484 0.0033419 -0.0017741 -0.0079545 -0.0021119 0 -0.0024496 -0.0051569 -0.0016632 -0.0035873 0.00055761 0.0064963 -0.0079482 0 0 0 0 0 0 0 0 0 0 0 0 0 0 0 0 0 0.0014383 -0.0075169 -0.00030518 -0.00044448 0 0 0 0 0
6.1523 0.0030983 -0.001008 -0.0049618 -0.0022182 0 -0.0049745 -0.0080059 -0.001571 -0.0048172 -0.0021393 0.011174 0.002745 0 0 0 0 0 0 0 0 0 0 0 0 0 0 0 0 0 0.00074446 -0.009254 0.00086408 0.0036441 0 0 0 0 0
6.1563 0.0014737 0.00027262 -0.0021314 -0.0010718 0 -0.0046352 -0.010148 0.00056348 -0.007729 3.1735e-05 0.010324 0.024197 0 0 0 0 0 0 0 0 0 0 0 0 0 0 0 0 0 0.0013667 -0.01069 -0.0012228 0.0045085 0 0 0 0 0
6.1602 -0.0013219 0.0015103 -0.00071282 0.001108 0 -0.00191 -0.010782 0.0040037 -0.010669 0.0045576 0.0046782 0.033921 0 0 0 0 0 0 0 0 0 0 0 0 0 0 0 0 0 0.0033746 -0.010606 -0.0055464 0.0025097 0 0 0 0 0
6.1641 -0.0042329 0.0021453 0.0001463 0.0034341 0 0.0013197 -0.0088732 0.006986 -0.0108 0.0065945 -0.0014748 0.020921 0 0 0 0 0 0 0 0 0 0 0 0 0 0 0 0 0 0.0056463 -0.0076969 -0.0086815 0.0005632 0 0 0 0 0
6.168 -0.0061529 0.0018422 0.0021557 0.0047944 0 0.0033248 -0.0040391 0.0078903 -0.0064858 0.0036794 -0.004159 0.00039461 0 0 0 0 0 0 0 0 0 0 0 0 0 0 0 0 0 0.0061801 -0.0022682 -0.0071712 0.00085758 0 0 0 0 0
6.1719 -0.0065531 0.00060895 0.0056494 0.004359 0 0.003445 0.0027797 0.0060597 0.0010662 -0.0023166 -0.0029474 -0.0015927 0 0 0 0 0 0 0 0 0 0 0 0 0 0 0 0 0 0.0034366 0.0035812 -0.00035374 0.0026634 0 0 0 0 0
6.1758 -0.0054964 -0.0011393 0.0087703 0.0020472 0 0.0019801 0.0095711 0.0020101 0.0084811 -0.0074151 -0.00074215 0.022101 0 0 0 0 0 0 0 0 0 0 0 0 0 0 0 0 0 -0.0021621 0.0074646 0.0086751 0.0033456 0 0 0 0 0
6.1797 -0.0032818 -0.0026189 0.0090842 -0.0012146 0 -0.00026441 0.014308 -0.0027366 0.012678 -0.0091635 -0.00070351 0.049 0 0 0 0 0 0 0 0 0 0 0 0 0 0 0 0 0 -0.0079798 0.0084357 0.014905 0.0013189 0 0 0 0 0
6.1836 -0.00024952 -0.002955 0.0060693 -0.0037834 0 -0.0021979 0.015931 -0.0061281 0.012934 -0.0080411 -0.0034105 0.049075 0 0 0 0 0 0 0 0 0 0 0 0 0 0 0 0 0 -0.010713 0.0073702 0.014752 -0.0021835 0 0 0 0 0
6.1875 0.0030858 -0.0016902 0.0018712 -0.004256 0 -0.0026637 0.014521 -0.0065175 0.010821 -0.0058965 -0.006684 0.016826 0 0 0 0 0 0 0 0 0 0 0 0 0 0 0 0 0 -0.0087206 0.0058228 0.008408 -0.0042784 0 0 0 0 0
6.1914 0.0059109 0.00077408 -0.00060417 -0.0025447 0 -0.0011015 0.010785 -0.0037919 0.0083442 -0.0037688 -0.0077793 -0.02137 0 0 0 0 0 0 0 0 0 0 0 0 0 0 0 0 0 -0.0032911 0.0045802 -0.0004567 -0.0032654 0 0 0 0 0
6.1953 0.0073658 0.0032125 -0.00041392 -0.00010779 0 0.0016887 0.0055859 0.0002157 0.0062505 -0.0014947 -0.0056684 -0.032959 0 0 0 0 0 0 0 0 0 0 0 0 0 0 0 0 0 0.0022024 0.0032328 -0.0072277 -0.00028255 0 0 0 0 0
6.1992 0.007073 0.0042195 0.00068109 0.0011052 0 0.0036961 -2.854e-05 0.0027778 0.0040036 0.0010451 -0.0015218 -0.010725 0 0 0 0 0 0 0 0 0 0 0 0 0 0 0 0 0 0.0046465 0.00097911 -0.0091676 0.0017795 0 0 0 0 0
6.2031 0.0054437 0.0031058 0.00027156 0.0002457 0 0.0031532 -0.0046847 0.002281 0.0010755 0.0030773 0.0025758 0.022653 0 0 0 0 0 0 0 0 0 0 0 0 0 0 0 0 0 0.0032487 -0.0022583 -0.0066775 0.00099913 0 0 0 0 0
6.207 0.0034058 0.00041626 -0.0019686 -0.0017105 0 0.00019444 -0.0070674 -0.00045815 -0.002097 0.0036816 0.005212 0.039851 0 0 0 0 0 0 0 0 0 0 0 0 0 0 0 0 0 -0.00013577 -0.005482 -0.0025141 -0.0017691 0 0 0 0 0
6.2109 0.0017515 -0.0023479 -0.0037706 -0.0028149 0 -0.0030011 -0.006808 -0.0028549 -0.004551 0.0030786 0.006238 0.035476 0 0 0 0 0 0 0 0 0 0 0 0 0 0 0 0 0 -0.0024992 -0.0073127 0.00014793 -0.0035992 0 0 0 0 0
6.2148 0.00066863 -0.0036521 -0.002593 -0.001805 0 -0.0040175 -0.0049964 -0.0026982 -0.0059905 0.0026267 0.006245 0.026736 0 0 0 0 0 0 0 0 0 0 0 0 0 0 0 0 0 -0.0018195 -0.0070834 -0.00051567 -0.0020333 0 0 0 0 0
6.2188 -0.0001828 -0.0028731 0.0016108 0.00094352 0 -0.0023663 -0.0035243 0.00015586 -0.0072005 0.0033117 0.0057222 0.031065 0 0 0 0 0 0 0 0 0 0 0 0 0 0 0 0 0 0.001622 -0.0054061 -0.0042097 0.0027294 0 0 0 0 0
6.2227 -0.0012072 -0.00062504 0.0060923 0.0039172 0 0.00014348 -0.0035954 0.0039976 -0.0090337 0.0044728 0.0046842 0.047454 0 0 0 0 0 0 0 0 0 0 0 0 0 0 0 0 0 0.005516 -0.0037398 -0.0088456 0.0077879 0 0 0 0 0
6.2266 -0.0024852 0.0017159 0.0078419 0.0057224 0 0.0012459 -0.0047271 0.0069202 -0.010996 0.0043781 0.0029319 0.060599 0 0 0 0 0 0 0 0 0 0 0 0 0 0 0 0 0 0.0070964 -0.00326 -0.011616 0.0096546 0 0 0 0 0
6.2305 -0.0037432 0.0029113 0.0063624 0.0058259 0 0.00041224 -0.0052402 0.0081294 -0.011074 0.0021324 0.00055057 0.059594 0 0 0 0 0 0 0 0 0 0 0 0 0 0 0 0 0 0.0049491 -0.0038542 -0.010351 0.0068791 0 0 0 0 0
6.2344 -0.0045769 0.0025478 0.0038692 0.0043339 0 -0.000833 -0.0037908 0.0077836 -0.0072978 -0.0012105 -0.0018713 0.048299 0 0 0 0 0 0 0 0 0 0 0 0 0 0 0 0 0 -8.3519e-05 -0.004029 -0.004649 0.0011821 0 0 0 0 0
6.2383 -0.0046559 0.0010995 0.0028355 0.0015158 0 -0.00070384 -0.00044818 0.0060379 0.00026781 -0.0036252 -0.0035266 0.037436 0 0 0 0 0 0 0 0 0 0 0 0 0 0 0 0 0 -0.0054335 -0.0019078 0.0037338 -0.0037497 0 0 0 0 0
6.2422 -0.0038009 -0.00054752 0.0035506 -0.0021199 0 0.00093561 0.0036676 0.002783 0.008962 -0.0041319 -0.0039623 0.03078 0 0 0 0 0 0 0 0 0 0 0 0 0 0 0 0 0 -0.0083819 0.0032845 0.011553 -0.0049022 0 0 0 0 0
6.2461 -0.0020273 -0.0016626 0.0042004 -0.0053844 0 0.002561 0.0076108 -0.0015219 0.015063 -0.0036228 -0.0034458 0.022714 0 0 0 0 0 0 0 0 0 0 0 0 0 0 0 0 0 -0.0076261 0.01028 0.015614 -0.0020336 0 0 0 0 0
6.25 0.00036773 -0.0019275 0.003158 -0.0065639 0 0.0027481 0.011217 -0.0051588 0.016209 -0.0036092 -0.0027543 0.0083797 0 0 0 0 0 0 0 0 0 0 0 0 0 0 0 0 0 -0.0038744 0.016108 0.014393 0.002291 0 0 0 0 0
6.2539 0.0027805 -0.0013488 0.00081886 -0.0045801 0 0.0016594 0.014393 -0.0059558 0.012766 -0.0043118 -0.0025004 -0.0078645 0 0 0 0 0 0 0 0 0 0 0 0 0 0 0 0 0 0.00076513 0.017599 0.0088029 0.0046413 0 0 0 0 0
6.2578 0.0044947 -0.00010096 -0.0010233 -0.00023806 0 0.00064036 0.016032 -0.0032327 0.0071867 -0.0042247 -0.0025688 -0.016333 0 0 0 0 0 0 0 0 0 0 0 0 0 0 0 0 0 0.0040402 0.01318 0.0016154 0.0030717 0 0 0 0 0
6.2617 0.0050487 0.0014671 -0.0014058 0.0038666 0 0.00052177 0.014123 0.0010797 0.0021223 -0.0016489 -0.0021977 -0.012638 0 0 0 0 0 0 0 0 0 0 0 0 0 0 0 0 0 0.0046549 0.0038962 -0.0040604 -0.0018077 0 0 0 0 0
6.2656 0.0044962 0.0027455 -0.0013563 0.0050958 0 0.00066329 0.0074449 0.00364 -0.0011326 0.0034015 -0.00066841 -0.00168 0 0 0 0 0 0 0 0 0 0 0 0 0 0 0 0 0 0.0027579 -0.0068425 -0.0063204 -0.0075003 0 0 0 0 0
6.2695 0.0033108 0.0029889 -0.002564 0.0027999 0 -0.00016505 -0.0026105 0.0024282 -0.0028511 0.0088272 0.0020129 0.0087229 0 0 0 0 0 0 0 0 0 0 0 0 0 0 0 0 0 -0.00020024 -0.014702 -0.0051702 -0.011147 0 0 0 0 0
6.2734 0.0020007 0.0017624 -0.005062 -0.0011811 0 -0.0021477 -0.012034 -0.0014817 -0.0040221 0.011874 0.0050345 0.015179 0 0 0 0 0 0 0 0 0 0 0 0 0 0 0 0 0 -0.0021203 -0.016426 -0.0021827 -0.010765 0 0 0 0 0
6.2773 0.00077825 -0.00059348 -0.0066808 -0.0040078 0 -0.0039983 -0.016495 -0.0048369 -0.0054191 0.010959 0.0072973 0.018038 0 0 0 0 0 0 0 0 0 0 0 0 0 0 0 0 0 -0.0013108 -0.01159 0.00048992 -0.0058669 0 0 0 0 0
6.2813 -0.00043527 -0.0029639 -0.0051575 -0.0039746 0 -0.0042881 -0.014271 -0.0049811 -0.0072463 0.006452 0.0080033 0.015988 0 0 0 0 0 0 0 0 0 0 0 0 0 0 0 0 0 0.0023724 -0.0031535 0.0011639 0.0022603 0 0 0 0 0
6.2852 -0.0017259 -0.0040824 -0.0007778 -0.0014901 0 -0.0030231 -0.0074645 -0.0019344 -0.0092465 0.00022522 0.0068795 0.0059089 0 0 0 0 0 0 0 0 0 0 0 0 0 0 0 0 0 0.0070181 0.0038717 -0.00065272 0.010557 0 0 0 0 0
6.2891 -0.0029458 -0.0033618 0.0033745 0.0016491 0 -0.0016522 -0.00053138 0.001985 -0.010821 -0.0052761 0.0041189 -0.010437 0 0 0 0 0 0 0 0 0 0 0 0 0 0 0 0 0 0.0094691 0.0053622 -0.0040198 0.0151 0 0 0 0 0
6.293 -0.0037575 -0.0012733 0.0041057 0.0037128 0 -0.0014757 0.0027115 0.004345 -0.011042 -0.0079175 0.00036575 -0.023104 0 0 0 0 0 0 0 0 0 0 0 0 0 0 0 0 0 0.0073017 0.001013 -0.0069032 0.013208 0 0 0 0 0
6.2969 -0.0038899 0.0010248 0.0011819 0.0039202 0 -0.0022279 0.0013698 0.004406 -0.0088881 -0.0067756 -0.0032534 -0.022106 0 0 0 0 0 0 0 0 0 0 0 0 0 0 0 0 0 0.00069776 -0.0050114 -0.0071265 0.0056514 0 0 0 0 0
6.3008 -0.0033301 0.0024687 -0.0023083 0.0023976 0 -0.0023974 -0.0023763 0.0030956 -0.0039135 -0.0029489 -0.0054339 -0.0097594 0 0 0 0 0 0 0 0 0 0 0 0 0 0 0 0 0 -0.007323 -0.0067573 -0.0036642 -0.003092 0 0 0 0 0
6.3047 -0.0022725 0.0026463 -0.0027554 -0.00021024 0 -0.00089214 -0.0050122 0.0016658 0.0030154 0.00052919 -0.0054837 -0.001311 0 0 0 0 0 0 0 0 0 0 0 0 0 0 0 0 0 -0.012712 -0.00095474 0.0024382 -0.007549 0 0 0 0 0
6.3086 -0.00092303 0.0017985 0.00065433 -0.0029346 0 0.0017909 -0.0039516 0.00062647 0.0096764 0.00038634 -0.004031 -0.0095815 0 0 0 0 0 0 0 0 0 0 0 0 0 0 0 0 0 -0.012965 0.010125 0.0083077 -0.0052761 0 0 0 0 0
6.3125 0.00060851 0.00047349 0.0052098 -0.0046238 0 0.0040846 0.0010114 -0.00016233 0.013512 -0.0042983 -0.0027681 -0.029362 0 0 0 0 0 0 0 0 0 0 0 0 0 0 0 0 0 -0.0085228 0.019972 0.010803 0.0011382 0 0 0 0 0
6.3164 0.0022209 -0.00075734 0.0070917 -0.0044193 0 0.0048488 0.0076496 -0.00078023 0.013151 -0.010754 -0.0030998 -0.040595 0 0 0 0 0 0 0 0 0 0 0 0 0 0 0 0 0 -0.0020981 0.022512 0.0085089 0.0060946 0 0 0 0 0
6.3203 0.0036664 -0.0013862 0.0045786 -0.0024255 0 0.0041812 0.01249 -0.00096917 0.0092814 -0.014094 -0.0047625 -0.029221 0 0 0 0 0 0 0 0 0 0 0 0 0 0 0 0 0 0.0032573 0.016425 0.0027455 0.0054971 0 0 0 0 0
6.3242 0.0045386 -0.0010613 -0.00079665 0.00012934 0 0.0028613 0.012636 -0.00056638 0.0041378 -0.011003 -0.0058154 -0.0032186 0 0 0 0 0 0 0 0 0 0 0 0 0 0 0 0 0 0.0057252 0.0055992 -0.0032468 -0.00013816 0 0 0 0 0
6.3281 0.0044696 0.00016196 -0.0058288 0.001656 0 0.0013575 0.0073845 3.3567e-05 -2.4769e-05 -0.0025207 -0.0042653 0.015013 0 0 0 0 0 0 0 0 0 0 0 0 0 0 0 0 0 0.0050686 -0.0043815 -0.006426 -0.0066196 0 0 0 0 0
6.332 0.0033848 0.0016224 -0.0081852 0.0013742 0 -0.00033842 -0.0012228 8.3059e-05 -0.0022767 0.006595 2.6167e-05 0.01238 0 0 0 0 0 0 0 0 0 0 0 0 0 0 0 0 0 0.0021644 -0.010358 -0.0058271 -0.0099137 0 0 0 0 0
6.3359 0.0016001 0.0022881 -0.0076573 -0.0001483 0 -0.0020232 -0.0093383 -0.0007881 -0.0031984 0.011466 0.0049399 -0.0015745 0 0 0 0 0 0 0 0 0 0 0 0 0 0 0 0 0 -0.0014508 -0.012767 -0.0028689 -0.0091557 0 0 0 0 0
6.3398 -0.00033011 0.0014594 -0.0054594 -0.0015676 0 -0.0028817 -0.013348 -0.0020954 -0.0039496 0.010522 0.0076763 -0.0068275 0 0 0 0 0 0 0 0 0 0 0 0 0 0 0 0 0 -0.003864 -0.013416 -2.2247e-05 -0.0062799 0 0 0 0 0
6.3438 -0.0019035 -0.00058491 -0.0027465 -0.0018595 0 -0.0021438 -0.011836 -0.0027933 -0.0051433 0.0059254 0.0069522 0.0036955 0 0 0 0 0 0 0 0 0 0 0 0 0 0 0 0 0 -0.0034013 -0.012729 0.0010087 -0.0032802 0 0 0 0 0
6.3477 -0.0028977 -0.0026355 0.00012657 -0.00093146 0 -0.00012438 -0.0062559 -0.0020689 -0.0064217 0.0010975 0.0038954 0.016586 0 0 0 0 0 0 0 0 0 0 0 0 0 0 0 0 0 0.00025641 -0.0094969 0.00025378 -0.00032302 0 0 0 0 0
6.3516 -0.0033938 -0.0033832 0.0031877 0.00063141 0 0.0017056 9.758e-05 6.3532e-05 -0.0068736 -0.0019855 0.00094664 0.014521 0 0 0 0 0 0 0 0 0 0 0 0 0 0 0 0 0 0.0052694 -0.0031876 -0.00089565 0.0034041 0 0 0 0 0
6.3555 -0.0036048 -0.0023827 0.0060732 0.0021768 0 0.0019574 0.0041217 0.0027839 -0.0057445 -0.0033477 -0.0001416 -0.0033231 0 0 0 0 0 0 0 0 0 0 0 0 0 0 0 0 0 0.0082668 0.0040418 -0.0008674 0.0074698 0 0 0 0 0
6.3594 -0.0036423 -0.0003389 0.0078577 0.00327 0 0.00065042 0.004634 0.0049592 -0.0028646 -0.0036075 0.00052858 -0.021244 0 0 0 0 0 0 0 0 0 0 0 0 0 0 0 0 0 0.0064804 0.0082591 0.0010208 0.0095133 0 0 0 0 0
6.3633 -0.0033892 0.0014961 0.0076593 0.0035838 0 -0.00082535 0.0027942 0.0057128 0.0013198 -0.0027412 0.0014626 -0.026421 0 0 0 0 0 0 0 0 0 0 0 0 0 0 0 0 0 -5.8189e-05 0.0071172 0.0041859 0.0072341 0 0 0 0 0
6.3672 -0.0025722 0.0022493 0.0053816 0.0028533 0 -0.0011044 0.0010816 0.0048041 0.0058868 -0.0004947 0.0012034 -0.02322 0 0 0 0 0 0 0 0 0 0 0 0 0 0 0 0 0 -0.0080949 0.0024157 0.007141 0.0011059 0 0 0 0 0
6.3711 -0.0009933 0.0018979 0.0018772 0.0011437 0 -0.00010505 0.001548 0.0027246 0.0096176 0.0023442 -0.00055518 -0.024723 0 0 0 0 0 0 0 0 0 0 0 0 0 0 0 0 0 -0.013064 -0.00089363 0.0083083 -0.00516 0 0 0 0 0
6.375 0.001241 0.0010155 -0.0015969 -0.0009149 0 0.0011459 0.0044336 0.00045816 0.011317 0.0037671 -0.0029098 -0.03283 0 0 0 0 0 0 0 0 0 0 0 0 0 0 0 0 0 -0.012022 0.0012784 0.0068931 -0.0072356 0 0 0 0 0
6.3789 0.0036721 0.00018821 -0.0041388 -0.002403 0 0.0017753 0.0079804 -0.0010658 0.010332 0.0021458 -0.0045232 -0.033404 0 0 0 0 0 0 0 0 0 0 0 0 0 0 0 0 0 -0.0054968 0.0085513 0.0033897 -0.0036574 0 0 0 0 0
6.3828 0.0056793 -0.00033215 -0.0055572 -0.002785 0 0.0018856 0.0095606 -0.0015401 0.0069839 -0.001911 -0.0045083 -0.014481 0 0 0 0 0 0 0 0 0 0 0 0 0 0 0 0 0 0.0029437 0.016036 -0.00063622 0.0029333 0 0 0 0 0
6.3867 0.0067791 -0.00055096 -0.0061085 -0.0023029 0 0.002056 0.0074018 -0.001405 0.0024976 -0.0055495 -0.0028498 0.014434 0 0 0 0 0 0 0 0 0 0 0 0 0 0 0 0 0 0.0089523 0.01794 -0.0034798 0.0078349 0 0 0 0 0
6.3906 0.0068141 -0.00049422 -0.0059597 -0.0016243 0 0.0022895 0.0017593 -0.0013344 -0.0016803 -0.0058429 -0.00024247 0.027921 0 0 0 0 0 0 0 0 0 0 0 0 0 0 0 0 0 0.0099118 0.011884 -0.0043776 0.0077939 0 0 0 0 0
6.3945 0.0059048 -0.00013769 -0.0049393 -0.0011103 0 0.0018349 -0.0052593 -0.0014944 -0.0046877 -0.0022242 0.0024192 0.011954 0 0 0 0 0 0 0 0 0 0 0 0 0 0 0 0 0 0.006222 0.00058334 -0.0039242 0.0031559 0 0 0 0 0
6.3984 0.0042544 0.00046449 -0.002825 -0.00052255 0 0.0001981 -0.01103 -0.0013129 -0.0065442 0.0030492 0.0045072 -0.018097 0 0 0 0 0 0 0 0 0 0 0 0 0 0 0 0 0 0.00078679 -0.010119 -0.0034524 -0.0027307 0 0 0 0 0
6.4023 0.0020286 0.0010681 0.00015314 0.00050757 0 -0.0018941 -0.013849 -7.7276e-05 -0.0077405 0.0067172 0.0057726 -0.031599 0 0 0 0 0 0 0 0 0 0 0 0 0 0 0 0 0 -0.0028608 -0.015143 -0.0038646 -0.0060053 0 0 0 0 0
6.4063 -0.00055627 0.0013144 0.0031929 0.0018272 0 -0.0028863 -0.013447 0.0021747 -0.0085569 0.0068518 0.0060979 -0.014956 0 0 0 0 0 0 0 0 0 0 0 0 0 0 0 0 0 -0.0026807 -0.013114 -0.0048965 -0.0047271 0 0 0 0 0
6.4102 -0.0030526 0.00094415 0.0054176 0.0027368 0 -0.0019018 -0.010467 0.0043926 -0.0087292 0.0037451 0.0052493 0.014295 0 0 0 0 0 0 0 0 0 0 0 0 0 0 0 0 0 0.00075082 -0.0065891 -0.0054045 0.00019824 0 0 0 0 0
6.4141 -0.0047787 -1.4328e-05 0.0065396 0.0026613 0 0.0002603 -0.0057277 0.0052465 -0.007675 -0.00094066 0.0030315 0.028076 0 0 0 0 0 0 0 0 0 0 0 0 0 0 0 0 0 0.0048096 0.00012862 -0.0043536 0.0058163 0 0 0 0 0
6.418 -0.0051347 -0.0011943 0.0069685 0.0017514 0 0.001811 -8.939e-05 0.0042275 -0.0049802 -0.0054836 -0.00020858 0.019338 0 0 0 0 0 0 0 0 0 0 0 0 0 0 0 0 0 0.0066866 0.003813 -0.0016281 0.0089279 0 0 0 0 0
6.4219 -0.0040446 -0.0019943 0.0071818 0.0007122 0 0.0016801 0.0051864 0.0020841 -0.00073949 -0.0086703 -0.0033354 0.0078135 0 0 0 0 0 0 0 0 0 0 0 0 0 0 0 0 0 0.005198 0.0039088 0.0019197 0.0078491 0 0 0 0 0
6.4258 -0.0021241 -0.0018346 0.0070322 7.0351e-05 0 0.00044768 0.0084449 0.00017877 0.0043852 -0.0096874 -0.0049825 0.013576 0 0 0 0 0 0 0 0 0 0 0 0 0 0 0 0 0 0.0012434 0.0021455 0.0050375 0.0032075 0 0 0 0 0
6.4297 -0.00032583 -0.00052399 0.0058497 -0.0002567 0 -0.00044185 0.0085512 -0.00062724 0.0092908 -0.0081758 -0.0046403 0.030603 0 0 0 0 0 0 0 0 0 0 0 0 0 0 0 0 0 -0.0032262 0.00081955 0.0067109 -0.0026276 0 0 0 0 0
6.4336 0.0007269 0.0014501 0.0033653 -0.00061863 0 -0.0002401 0.0060709 -0.00055706 0.012703 -0.0047137 -0.0032249 0.033025 0 0 0 0 0 0 0 0 0 0 0 0 0 0 0 0 0 -0.0066122 0.0011589 0.006531 -0.007069 0 0 0 0 0
6.4375 0.0011777 0.0030055 0.00045195 -0.00102 0 0.00048634 0.0033849 -0.00053024 0.013639 -0.00098882 -0.0023556 0.0075679 0 0 0 0 0 0 0 0 0 0 0 0 0 0 0 0 0 -0.0082033 0.0028547 0.0048043 -0.0087272 0 0 0 0 0
6.4414 0.0017338 0.003059 -0.0013253 -0.0010885 0 0.00073352 0.0031373 -0.0012695 0.011939 0.0010723 -0.0028302 -0.026963 0 0 0 0 0 0 0 0 0 0 0 0 0 0 0 0 0 -0.0077371 0.0047629 0.0024584 -0.0077731 0 0 0 0 0
6.4453 0.002955 0.0013228 -0.0011397 -0.00072582 0 0.00028083 0.0060328 -0.0027165 0.0084384 0.00077437 -0.00377 -0.038443 0 0 0 0 0 0 0 0 0 0 0 0 0 0 0 0 0 -0.0049948 0.0058764 0.00062397 -0.0052252 0 0 0 0 0
6.4492 0.0046446 -0.0013263 0.0001018 -0.00058496 0 -0.00018764 0.0098812 -0.0041438 0.0044385 -0.00066563 -0.0034006 -0.018299 0 0 0 0 0 0 0 0 0 0 0 0 0 0 0 0 0 -0.00022503 0.0057005 -0.00010463 -0.0020509 0 0 0 0 0
6.4531 0.0058973 -0.0033234 0.00038684 -0.0015748 0 -0.00011204 0.010924 -0.0047016 0.00075504 -0.0010804 -0.00080094 0.0070345 0 0 0 0 0 0 0 0 0 0 0 0 0 0 0 0 0 0.0051071 0.0040012 -0.00025057 0.0010688 0 0 0 0 0
6.457 0.0057871 -0.0034751 -0.0015661 -0.0037244 0 9.8676e-05 0.0065547 -0.0039001 -0.0028002 0.00078774 0.003103 0.0056387 0 0 0 0 0 0 0 0 0 0 0 0 0 0 0 0 0 0.0085293 0.00060556 -0.0011853 0.0033799 0 0 0 0 0
6.4609 0.0040989 -0.0017978 -0.0050144 -0.0056752 0 -0.00050809 -0.0026627 -0.0017833 -0.0068959 0.0042217 0.0062915 -0.022038 0 0 0 0 0 0 0 0 0 0 0 0 0 0 0 0 0 0.0081487 -0.0042581 -0.0039191 0.0039395 0 0 0 0 0
6.4648 0.0014784 0.00053171 -0.0077472 -0.0056111 0 -0.0022043 -0.013154 0.0011265 -0.011521 0.0071748 0.0073496 -0.041462 0 0 0 0 0 0 0 0 0 0 0 0 0 0 0 0 0 0.0043489 -0.0094306 -0.0078836 0.0022644 0 0 0 0 0
6.4688 -0.0010814 0.0020409 -0.0079511 -0.0029411 0 -0.0040297 -0.020418 0.0039812 -0.015376 0.0078654 0.0063949 -0.022725 0 0 0 0 0 0 0 0 0 0 0 0 0 0 0 0 0 -0.00020931 -0.012916 -0.010954 -0.00079296 0 0 0 0 0
6.4727 -0.0029077 0.0019273 -0.0055463 0.00090614 0 -0.004641 -0.021456 0.0058565 -0.016601 0.0057817 0.0044777 0.023106 0 0 0 0 0 0 0 0 0 0 0 0 0 0 0 0 0 -0.0026017 -0.012881 -0.010961 -0.0030471 0 0 0 0 0
6.4766 -0.0038895 0.00043133 -0.0018211 0.0034876 0 -0.0036672 -0.016088 0.00612 -0.01428 0.0014528 0.0023851 0.052038 0 0 0 0 0 0 0 0 0 0 0 0 0 0 0 0 0 -0.0019331 -0.0088448 -0.0074862 -0.0022871 0 0 0 0 0
6.4805 -0.0042038 -0.001491 0.0019474 0.0033211 0 -0.0020662 -0.0067558 0.0047794 -0.0092828 -0.004239 0.00025554 0.03255 0 0 0 0 0 0 0 0 0 0 0 0 0 0 0 0 0 0.00021278 -0.0020662 -0.0022877 0.0019761 0 0 0 0 0
6.4844 -0.003946 -0.0027821 0.0052352 0.0010206 0 -0.0010885 0.0027175 0.0025465 -0.0035574 -0.01015 -0.0018002 -0.020874 0 0 0 0 0 0 0 0 0 0 0 0 0 0 0 0 0 0.0014707 0.0051714 0.0020458 0.0077649 0 0 0 0 0
6.4883 -0.0030867 -0.0027545 0.0077153 -0.0014122 0 -0.0010085 0.0087777 0.00047812 0.00142 -0.014466 -0.0031964 -0.062584 0 0 0 0 0 0 0 0 0 0 0 0 0 0 0 0 0 0.00074533 0.010664 0.003988 0.01161 0 0 0 0 0
6.4922 -0.0017173 -0.0013153 0.0084637 -0.0023786 0 -0.0010049 0.0096923 -0.00063456 0.0054999 -0.014924 -0.0033759 -0.06225 0 0 0 0 0 0 0 0 0 0 0 0 0 0 0 0 0 -0.0013043 0.012983 0.0038408 0.010643 0 0 0 0 0
6.4961 -0.00018016 0.00097815 0.0063383 -0.0018563 0 -0.00024752 0.006419 -0.00073123 0.0092196 -0.010316 -0.0027046 -0.032426 0 0 0 0 0 0 0 0 0 0 0 0 0 0 0 0 0 -0.0033954 0.011686 0.0029386 0.004455 0 0 0 0 0
6.5 0.0011661 0.0030616 0.0014355 -0.0010069 0 0.001092 0.0021456 -0.00046719 0.012502 -0.0021708 -0.0023645 -0.009469 0 0 0 0 0 0 0 0 0 0 0 0 0 0 0 0 0 -0.0047444 0.0074515 0.0023543 -0.004402 0 0 0 0 0
6.5039 0.0022908 0.0038371 -0.0040639 -0.000838 0 0.0020377 0.00038729 -0.00069591 0.01422 0.0053629 -0.0029797 -0.012161 0 0 0 0 0 0 0 0 0 0 0 0 0 0 0 0 0 -0.0049758 0.0021995 0.0023641 -0.011584 0 0 0 0 0
6.5078 0.003474 0.0028644 -0.0070354 -0.0013173 0 0.0019294 0.0026312 -0.0017805 0.013155 0.0081433 -0.0035029 -0.02464 0 0 0 0 0 0 0 0 0 0 0 0 0 0 0 0 0 -0.0034368 -0.0014802 0.0027897 -0.013312 0 0 0 0 0
6.5117 0.004833 0.00077798 -0.0058449 -0.0016779 0 0.0011542 0.0072128 -0.0032324 0.0093031 0.0053304 -0.0020005 -0.019614 0 0 0 0 0 0 0 0 0 0 0 0 0 0 0 0 0 0.00058966 -0.0019206 0.0033583 -0.008767 0 0 0 0 0
6.5156 0.0058873 -0.001059 -0.0018059 -0.0013948 0 0.00066701 0.010455 -0.0040067 0.0040717 0.00034355 0.002085 0.0082053 0 0 0 0 0 0 0 0 0 0 0 0 0 0 0 0 0 0.0065605 -1.3552e-05 0.0035567 -0.0010094 0 0 0 0 0
6.5195 0.0057497 -0.0015529 0.0018425 -0.00075936 0 0.00087067 0.00935 -0.0033187 -0.00084981 -0.0018075 0.0066331 0.037311 0 0 0 0 0 0 0 0 0 0 0 0 0 0 0 0 0 0.011884 0.00094325 0.0025063 0.0046533 0 0 0 0 0
6.5234 0.0039217 -0.00073735 0.0025511 -0.00054101 0 0.0011286 0.0037349 -0.001359 -0.0047231 0.0011984 0.00834 0.046272 0 0 0 0 0 0 0 0 0 0 0 0 0 0 0 0 0 0.013275 -0.0021451 -0.00039388 0.0043247 0 0 0 0 0
6.5273 0.00095704 0.00030912 0.00027817 -0.0011725 0 0.00044129 -0.003715 0.00076338 -0.00781 0.006864 0.0059016 0.038583 0 0 0 0 0 0 0 0 0 0 0 0 0 0 0 0 0 0.0095524 -0.0089692 -0.0044016 -0.0012688 0 0 0 0 0
6.5313 -0.0017495 0.00047329 -0.0029526 -0.0022656 0 -0.0014579 -0.0095085 0.0019416 -0.010352 0.0099643 0.0016269 0.03646 0 0 0 0 0 0 0 0 0 0 0 0 0 0 0 0 0 0.0031578 -0.015162 -0.007315 -0.0068687 0 0 0 0 0
6.5352 -0.0029889 -0.00036285 -0.0049655 -0.0028558 0 -0.0037347 -0.011607 0.0021103 -0.011801 0.0071657 -0.00051229 0.052479 0 0 0 0 0 0 0 0 0 0 0 0 0 0 0 0 0 -0.0015655 -0.01549 -0.0070505 -0.0066869 0 0 0 0 0
6.5391 -0.0026792 -0.0012438 -0.0048637 -0.002121 0 -0.0051274 -0.010201 0.0023769 -0.011263 8.5631e-05 0.0012657 0.073534 0 0 0 0 0 0 0 0 0 0 0 0 0 0 0 0 0 -0.0020731 -0.0084878 -0.0037176 0.00057487 0 0 0 0 0
6.543 -0.001838 -0.0010949 -0.0029787 -2.8073e-05 0 -0.0049249 -0.006787 0.0039386 -0.0086147 -0.0060051 0.0046466 0.075648 0 0 0 0 0 0 0 0 0 0 0 0 0 0 0 0 0 0.00018397 0.0017312 5.7937e-05 0.010074 0 0 0 0 0
6.5469 -0.0016023 0.00020167 -4.475e-05 0.0025071 0 -0.0033514 -0.0027325 0.0066821 -0.00489 -0.0067588 0.0053447 0.051618 0 0 0 0 0 0 0 0 0 0 0 0 0 0 0 0 0 0.0012975 0.0085832 0.0013699 0.014459 0 0 0 0 0
6.5508 -0.0022089 0.0016322 0.0032126 0.0040426 0 -0.0012149 0.0013373 0.0088652 -0.0013703 -0.0025608 0.0012881 0.019465 0 0 0 0 0 0 0 0 0 0 0 0 0 0 0 0 0 -0.0012629 0.0085482 -0.00010369 0.010013 0 0 0 0 0
6.5547 -0.0028533 0.0019358 0.0058925 0.0034385 0 0.00063828 0.0051505 0.0084062 0.0016332 0.0018295 -0.00523 0.0030965 0 0 0 0 0 0 0 0 0 0 0 0 0 0 0 0 0 -0.0062471 0.0041195 -0.0016032 -4.7861e-05 0 0 0 0 0
6.5586 -0.0024743 0.00072047 0.0069335 0.000668 0 0.001598 0.0081866 0.0047577 0.004833 0.0015263 -0.0095173 0.0081617 0 0 0 0 0 0 0 0 0 0 0 0 0 0 0 0 0 -0.0098945 0.001346 -2.2235e-05 -0.0081974 0 0 0 0 0
6.5625 -0.00067814 -0.0011857 0.0057643 -0.0029282 0 0.0013677 0.009645 -0.00036168 0.0086527 -0.0040525 -0.0086061 0.019353 0 0 0 0 0 0 0 0 0 0 0 0 0 0 0 0 0 -0.0094318 0.0041465 0.0046409 -0.0089179 0 0 0 0 0
6.5664 0.0019893 -0.0023994 0.0029196 -0.005283 0 0.00012352 0.0089678 -0.0041477 0.01198 -0.010436 -0.0036355 0.019184 0 0 0 0 0 0 0 0 0 0 0 0 0 0 0 0 0 -0.0053136 0.010603 0.0086781 -0.003127 0 0 0 0 0
6.5703 0.0044989 -0.0020346 -0.00029353 -0.0048824 0 -0.0013267 0.0063098 -0.0047997 0.012542 -0.011701 0.0014725 0.0051326 0 0 0 0 0 0 0 0 0 0 0 0 0 0 0 0 0 -0.00029843 0.014593 0.0078337 0.0030945 0 0 0 0 0
6.5742 0.0059703 -0.0002894 -0.0029012 -0.001832 0 -0.0017989 0.0025037 -0.0026871 0.0088315 -0.0053738 0.0034491 -0.012203 0 0 0 0 0 0 0 0 0 0 0 0 0 0 0 0 0 0.0032601 0.011195 0.0013714 0.0040439 0 0 0 0 0
6.5781 0.0059765 0.0017727 -0.0048938 0.0021357 0 -0.00052126 -0.0013582 0.00030035 0.0018001 0.0054421 0.0020328 -0.023134 0 0 0 0 0 0 0 0 0 0 0 0 0 0 0 0 0 0.0050355 0.00099077 -0.0068535 -0.00090601 0 0 0 0 0
6.582 0.0045239 0.002933 -0.0065893 0.0047996 0 0.0021057 -0.0043316 0.002385 -0.0054046 0.014388 -0.00042451 -0.026346 0 0 0 0 0 0 0 0 0 0 0 0 0 0 0 0 0 0.0060099 -0.010358 -0.011383 -0.0073705 0 0 0 0 0
6.5859 0.0019951 0.0024755 -0.0075278 0.0048885 0 0.0045647 -0.0058279 0.00294 -0.0095789 0.016583 -0.0011547 -0.023669 0 0 0 0 0 0 0 0 0 0 0 0 0 0 0 0 0 0.0067813 -0.01657 -0.0094398 -0.010118 0 0 0 0 0
6.5898 -0.00085525 0.00048026 -0.0064587 0.0027384 0 0.0052402 -0.0057213 0.0022602 -0.00967 0.011894 0.0010591 -0.013934 0 0 0 0 0 0 0 0 0 0 0 0 0 0 0 0 0 0.0069794 -0.015249 -0.002751 -0.0072476 0 0 0 0 0
6.5938 -0.0030743 -0.0022507 -0.0027654 -0.00022056 0 0.0036168 -0.0044305 0.00080551 -0.0072361 0.0043633 0.0052975 0.0030391 0 0 0 0 0 0 0 0 0 0 0 0 0 0 0 0 0 0.0061932 -0.0089516 0.0042779 -0.00097029 0 0 0 0 0
6.5977 -0.003978 -0.0045245 0.002224 -0.0025554 0 0.00063582 -0.0028285 -0.0010109 -0.0049577 -0.0013271 0.009155 0.018466 0 0 0 0 0 0 0 0 0 0 0 0 0 0 0 0 0 0.0049324 -0.0025532 0.0078945 0.0048667 0 0 0 0 0
6.6016 -0.0036111 -0.0052501 0.0058229 -0.0035735 0 -0.0020637 -0.0018258 -0.0024256 -0.0045749 -0.0031766 0.010048 0.017663 0 0 0 0 0 0 0 0 0 0 0 0 0 0 0 0 0 0.004247 0.00045081 0.0069582 0.0077183 0 0 0 0 0
6.6055 -0.002709 -0.0039549 0.0062496 -0.0033233 0 -0.0033132 -0.0018015 -0.0022576 -0.0058132 -0.0024254 0.0067232 -0.0042098 0 0 0 0 0 0 0 0 0 0 0 0 0 0 0 0 0 0.0043989 -0.00011169 0.0026493 0.0073442 0 0 0 0 0
6.6094 -0.0020657 -0.0010802 0.0042852 -0.0022178 0 -0.0030275 -0.0023335 0.00020536 -0.0068077 -0.00147 0.00033372 -0.031525 0 0 0 0 0 0 0 0 0 0 0 0 0 0 0 0 0 0.0042267 -0.0018269 -0.0027791 0.0048617 0 0 0 0 0
6.6133 -0.001843 0.0021681 0.0024259 -0.00081617 0 -0.0019311 -0.0025079 0.0040723 -0.0054433 -0.001465 -0.0058658 -0.039284 0 0 0 0 0 0 0 0 0 0 0 0 0 0 0 0 0 0.0021176 -0.0019554 -0.0068516 0.0014703 0 0 0 0 0
6.6172 -0.0014844 0.0043964 0.0022858 0.00017101 0 -0.00086044 -0.0015802 0.0068803 -0.00070852 -0.0017925 -0.0085329 -0.018425 0 0 0 0 0 0 0 0 0 0 0 0 0 0 0 0 0 -0.0022931 0.00062064 -0.0074067 -0.0019544 0 0 0 0 0
6.6211 -0.00032488 0.0047136 0.0030278 3.3949e-05 0 -0.00028524 0.00055326 0.0062619 0.0065456 -0.0014658 -0.0067283 0.01161 0 0 0 0 0 0 0 0 0 0 0 0 0 0 0 0 0 -0.0073891 0.004906 -0.0035897 -0.0045983 0 0 0 0 0
6.625 0.0017135 0.0031436 0.0025683 -0.0014331 0 -0.00025575 0.0033827 0.0019721 0.013732 -0.00063642 -0.0026928 0.019471 0 0 0 0 0 0 0 0 0 0 0 0 0 0 0 0 0 -0.010526 0.0087258 0.002979 -0.0056297 0 0 0 0 0
6.6289 0.0040133 0.00056548 0.00021312 -0.0034862 0 -0.00054676 0.0061173 -0.0036306 0.017611 -0.0005042 9.3669e-05 -0.0072917 0 0 0 0 0 0 0 0 0 0 0 0 0 0 0 0 0 -0.0097983 0.010211 0.0083493 -0.0045998 0 0 0 0 0
6.6328 0.0057787 -0.001728 -0.002311 -0.0046854 0 -0.00078329 0.0079217 -0.0072468 0.015991 -0.0017896 -2.8263e-05 -0.049202 0 0 0 0 0 0 0 0 0 0 0 0 0 0 0 0 0 -0.0052008 0.0087883 0.0085434 -0.0018683 0 0 0 0 0
6.6367 0.0065855 -0.0026179 -0.0027268 -0.0039157 0 -0.00059995 0.0079557 -0.007039 0.0091522 -0.003531 -0.0016296 -0.073751 0 0 0 0 0 0 0 0 0 0 0 0 0 0 0 0 0 0.0014513 0.0051013 0.0026144 0.0014295 0 0 0 0 0
6.6406 0.0064322 -0.0016668 -0.00094279 -0.0013845 0 7.4761e-05 0.0055075 -0.00372 -7.4043e-05 -0.0036549 -0.0019666 -0.066378 0 0 0 0 0 0 0 0 0 0 0 0 0 0 0 0 0 0.0074614 0.00016523 -0.0062611 0.0038343 0 0 0 0 0
6.6445 0.0053938 0.00063326 0.0005293 0.0013805 0 0.00079522 0.00046339 0.00040486 -0.0078554 -0.00090404 7.149e-05 -0.041395 0 0 0 0 0 0 0 0 0 0 0 0 0 0 0 0 0 0.010399 -0.005334 -0.012953 0.0041138 0 0 0 0 0
6.6484 0.0034245 0.0030214 -0.00081033 0.0026809 0 0.00078586 -0.0061363 0.0032953 -0.011565 0.0037508 0.0029313 -0.023414 0 0 0 0 0 0 0 0 0 0 0 0 0 0 0 0 0 0.0091164 -0.010886 -0.014096 0.0017746 0 0 0 0 0
6.6523 0.00060156 0.0040655 -0.0045292 0.0019908 0 -0.00042244 -0.012073 0.0042423 -0.011065 0.0076335 0.0042553 -0.02163 0 0 0 0 0 0 0 0 0 0 0 0 0 0 0 0 0 0.0044124 -0.015421 -0.010141 -0.0024661 0 0 0 0 0
6.6563 -0.0025159 0.0029684 -0.0073007 0.00029562 0 -0.0024121 -0.014812 0.0035927 -0.0081947 0.0083642 0.0034465 -0.024776 0 0 0 0 0 0 0 0 0 0 0 0 0 0 0 0 0 -0.0010865 -0.017068 -0.0042077 -0.0065307 0 0 0 0 0
6.6602 -0.0049609 0.00011353 -0.0060689 -0.00085079 0 -0.0039912 -0.01286 0.0019741 -0.0051011 0.0055134 0.0020639 -0.01924 0 0 0 0 0 0 0 0 0 0 0 0 0 0 0 0 0 -0.0041645 -0.014134 0.00076764 -0.0076856 0 0 0 0 0
6.6641 -0.0059465 -0.0030623 -0.0011135 -0.00062674 0 -0.004065 -0.0067074 2.2421e-05 -0.0028426 0.00056996 0.0017387 -0.0069142 0 0 0 0 0 0 0 0 0 0 0 0 0 0 0 0 0 -0.0029345 -0.0067433 0.0037712 -0.0041907 0 0 0 0 0
6.668 -0.0054338 -0.004862 0.0041695 0.00059373 0 -0.0025564 0.0013166 -0.0014089 -0.0012408 -0.0043969 0.0021521 -0.0019388 0 0 0 0 0 0 0 0 0 0 0 0 0 0 0 0 0 0.0018266 0.0024249 0.005162 0.0030418 0 0 0 0 0
6.6719 -0.0041002 -0.0042997 0.0064982 0.0018947 0 -0.00050343 0.0081868 -0.0013532 0.00033527 -0.0079077 0.0014713 -0.011689 0 0 0 0 0 0 0 0 0 0 0 0 0 0 0 0 0 0.0070209 0.0093211 0.0052062 0.010252 0 0 0 0 0
6.6758 -0.0027283 -0.0016265 0.0055582 0.0027384 0 0.00082576 0.011591 0.00049419 0.0022532 -0.0091814 -0.0013004 -0.02572 0 0 0 0 0 0 0 0 0 0 0 0 0 0 0 0 0 0.0091261 0.010994 0.0037029 0.012771 0 0 0 0 0
6.6797 -0.0016156 0.0018769 0.0036692 0.0031461 0 0.0010136 0.01086 0.0030619 0.0045478 -0.0077249 -0.0048687 -0.02627 0 0 0 0 0 0 0 0 0 0 0 0 0 0 0 0 0 0.0063326 0.0074858 0.00098143 0.0080882 0 0 0 0 0
6.6836 -0.00053764 0.004621 0.0029669 0.0030922 0 0.00075433 0.0071242 0.004295 0.0071884 -0.0034846 -0.0068308 -0.008408 0 0 0 0 0 0 0 0 0 0 0 0 0 0 0 0 0 -0.0004341 0.0017287 -0.0013247 -0.0020964 0 0 0 0 0
6.6875 0.00080507 0.0054666 0.0033262 0.0020412 0 0.0010378 0.0027721 0.0026865 0.01006 0.0023325 -0.0061224 0.013087 0 0 0 0 0 0 0 0 0 0 0 0 0 0 0 0 0 -0.007996 -0.002348 -0.001135 -0.012443 0 0 0 0 0
6.6914 0.0023789 0.0041599 0.0031109 -0.00058099 0 0.0020435 0.00042917 -0.001318 0.01257 0.0069688 -0.0038996 0.017843 0 0 0 0 0 0 0 0 0 0 0 0 0 0 0 0 0 -0.012398 -0.0021031 0.0021446 -0.016997 0 0 0 0 0
6.6953 0.0038158 0.0013635 0.0015096 -0.0043465 0 0.0028377 0.0016662 -0.0054251 0.01345 0.0074686 -0.0019396 -0.00021941 0 0 0 0 0 0 0 0 0 0 0 0 0 0 0 0 0 -0.010707 0.0024433 0.0065764 -0.012817 0 0 0 0 0
6.6992 0.0046977 -0.0016449 -0.00045915 -0.0074669 0 0.0022191 0.0059139 -0.0071673 0.011285 0.0031096 -0.0006135 -0.027616 0 0 0 0 0 0 0 0 0 0 0 0 0 0 0 0 0 -0.0026493 0.008557 0.0087733 -0.001965 0 0 0 0 0
6.7031 0.0047666 -0.0035082 -0.0014005 -0.0078774 0 -5.2436e-05 0.010313 -0.0057257 0.0055693 -0.0032331 0.0010948 -0.044479 0 0 0 0 0 0 0 0 0 0 0 0 0 0 0 0 0 0.0086058 0.011912 0.0063071 0.0094455 0 0 0 0 0
6.707 0.0039296 -0.0034252 -0.0015366 -0.0050184 0 -0.002821 0.011027 -0.00234 -0.0025311 -0.0065441 0.0036644 -0.041654 0 0 0 0 0 0 0 0 0 0 0 0 0 0 0 0 0 0.017407 0.0086937 -0.00052286 0.014723 0 0 0 0 0
6.7109 0.002233 -0.0016079 -0.0026124 -0.00061817 0 -0.0043701 0.0056297 0.0009289 -0.01045 -0.0033428 0.0058013 -0.025934 0 0 0 0 0 0 0 0 0 0 0 0 0 0 0 0 0 0.018607 -0.001852 -0.0088129 0.01071 0 0 0 0 0
6.7148 -4.7126e-05 0.00077012 -0.0055714 0.0024796 0 -0.0038309 -0.0048632 0.0028487 -0.015459 0.0052422 0.0056919 -0.011637 0 0 0 0 0 0 0 0 0 0 0 0 0 0 0 0 0 0.011104 -0.015825 -0.01472 1.619e-05 0 0 0 0 0
6.7188 -0.0023424 0.0022245 -0.0086722 0.0025548 0 -0.0019107 -0.015935 0.0036182 -0.016098 0.0137 0.0033764 -0.0087268 0 0 0 0 0 0 0 0 0 0 0 0 0 0 0 0 0 -0.00077334 -0.02584 -0.015454 -0.010317 0 0 0 0 0
6.7227 -0.0039914 0.0018666 -0.0085313 0.00032027 0 -0.00027959 -0.021939 0.0041027 -0.012887 0.015805 0.0011944 -0.017004 0 0 0 0 0 0 0 0 0 0 0 0 0 0 0 0 0 -0.0097579 -0.025287 -0.010625 -0.01328 0 0 0 0 0
6.7266 -0.0046388 -4.7804e-05 -0.0034365 -0.0018804 0 -0.00015235 -0.019535 0.0046783 -0.0078934 0.009049 0.001329 -0.027808 0 0 0 0 0 0 0 0 0 0 0 0 0 0 0 0 0 -0.010667 -0.013228 -0.0025416 -0.0067006 0 0 0 0 0
6.7305 -0.0044486 -0.0023221 0.0044094 -0.002174 0 -0.0013223 -0.0098491 0.0048899 -0.0034423 -0.0035041 0.0030452 -0.029896 0 0 0 0 0 0 0 0 0 0 0 0 0 0 0 0 0 -0.0041244 0.0040223 0.0047439 0.0050575 0 0 0 0 0
6.7344 -0.0038593 -0.0036137 0.010239 -0.00057207 0 -0.0024721 0.0022337 0.0041697 -0.00077555 -0.015249 0.003005 -0.016801 0 0 0 0 0 0 0 0 0 0 0 0 0 0 0 0 0 0.0041317 0.016687 0.0075545 0.014028 0 0 0 0 0
6.7383 -0.0031086 -0.0032324 0.0106 0.0014737 0 -0.0024229 0.011143 0.0027399 0.00051477 -0.020338 -0.0011974 0.0070311 0 0 0 0 0 0 0 0 0 0 0 0 0 0 0 0 0 0.0078006 0.018319 0.0049582 0.014242 0 0 0 0 0
6.7422 -0.0020518 -0.0014247 0.00611 0.0026478 0 -0.001156 0.013861 0.0016375 0.0018966 -0.017149 -0.0079223 0.026395 0 0 0 0 0 0 0 0 0 0 0 0 0 0 0 0 0 0.0046079 0.010265 -0.0003341 0.0058155 0 0 0 0 0
6.7461 -0.00048732 0.0009154 0.000514 0.0027586 0 0.00029093 0.011143 0.0017138 0.0045495 -0.0087487 -0.012372 0.025488 0 0 0 0 0 0 0 0 0 0 0 0 0 0 0 0 0 -0.0027111 6.6577e-05 -0.0037234 -0.0055509 0 0 0 0 0
6.75 0.0013935 0.0027734 -0.0028303 0.0023092 0 0.00087708 0.0062243 0.0025764 0.008238 -0.00043643 -0.010946 0.0027232 0 0 0 0 0 0 0 0 0 0 0 0 0 0 0 0 0 -0.00926 -0.004822 -0.0022355 -0.013057 0 0 0 0 0
6.7539 0.0029966 0.0034261 -0.003549 0.001497 0 0.00052211 0.0023601 0.0026597 0.011292 0.0036756 -0.0047484 -0.023764 0 0 0 0 0 0 0 0 0 0 0 0 0 0 0 0 0 -0.01166 -0.0026071 0.0029876 -0.013541 0 0 0 0 0
6.7578 0.003818 0.0026368 -0.0036295 3.3772e-05 0 9.4504e-05 0.0010884 0.00061576 0.011759 0.0028112 0.0013474 -0.029227 0 0 0 0 0 0 0 0 0 0 0 0 0 0 0 0 0 -0.0095084 0.0025312 0.0075378 -0.0088414 0 0 0 0 0
6.7617 0.0038891 0.0007151 -0.0046748 -0.0019907 0 0.00050184 0.0020575 -0.0031335 0.0088363 -0.00067048 0.0031772 -0.0053708 0 0 0 0 0 0 0 0 0 0 0 0 0 0 0 0 0 -0.0042924 0.0050104 0.0074229 -0.0032863 0 0 0 0 0
6.7656 0.0036391 -0.0015431 -0.0061101 -0.0034339 0 0.0017853 0.0038805 -0.0062496 0.0034804 -0.0033161 0.00087117 0.028695 0 0 0 0 0 0 0 0 0 0 0 0 0 0 0 0 0 0.0022222 0.0027073 0.0024104 1.0047e-05 0 0 0 0 0
6.7695 0.003313 -0.0031349 -0.0060983 -0.0028021 0 0.0030446 0.0050006 -0.0061983 -0.002239 -0.0029197 -0.0017768 0.041287 0 0 0 0 0 0 0 0 0 0 0 0 0 0 0 0 0 0.008393 -0.0021486 -0.0039112 0.00087458 0 0 0 0 0
6.7734 0.0026385 -0.0033574 -0.00391 0.00011326 0 0.0031971 0.0041613 -0.0025237 -0.0064358 0.00033786 -0.0011666 0.017294 0 0 0 0 0 0 0 0 0 0 0 0 0 0 0 0 0 0.01229 -0.0060945 -0.0072841 0.0009311 0 0 0 0 0
6.7773 0.0011827 -0.0022704 -0.0010404 0.0034664 0 0.0018471 0.00079719 0.002426 -0.008345 0.004478 0.0029432 -0.026221 0 0 0 0 0 0 0 0 0 0 0 0 0 0 0 0 0 0.012023 -0.0078881 -0.0061819 0.00134 0 0 0 0 0
6.7813 -0.00097202 -0.00071389 0.00014693 0.0046469 0 -0.00043784 -0.004429 0.0052498 -0.0083567 0.0073352 0.007667 -0.054306 0 0 0 0 0 0 0 0 0 0 0 0 0 0 0 0 0 0.0072231 -0.0088808 -0.0025288 0.0017762 0 0 0 0 0
6.7852 -0.0030314 0.00025245 -0.0012087 0.0026667 0 -0.0025335 -0.0094135 0.004378 -0.0073827 0.0078591 0.0097595 -0.045451 0 0 0 0 0 0 0 0 0 0 0 0 0 0 0 0 0 0.00016271 -0.010445 0.00046867 0.0013619 0 0 0 0 0
6.7891 -0.00408 0.00011341 -0.0035589 -0.00071275 0 -0.0034126 -0.011429 0.0014858 -0.0061578 0.0062337 0.0080189 -0.010049 0 0 0 0 0 0 0 0 0 0 0 0 0 0 0 0 0 -0.0051808 -0.011588 0.0010226 0.00024678 0 0 0 0 0
6.793 -0.0038718 -0.00075582 -0.0043944 -0.0024478 0 -0.0026133 -0.0088634 -2.3096e-05 -0.0048642 0.0030853 0.0035553 0.020819 0 0 0 0 0 0 0 0 0 0 0 0 0 0 0 0 0 -0.005874 -0.0094427 -0.00034307 1.165e-05 0 0 0 0 0
6.7969 -0.0029713 -0.0014681 -0.0025462 -0.0010365 0 -0.00041388 -0.0026292 0.0017855 -0.0031259 -0.0011632 -0.0014696 0.023776 0 0 0 0 0 0 0 0 0 0 0 0 0 0 0 0 0 -0.0022989 -0.0022134 -0.001909 0.0023336 0 0 0 0 0
6.8008 -0.0020913 -0.0013958 0.0008835 0.0020217 0 0.0022215 0.0041566 0.0054614 -0.00032678 -0.0060716 -0.0050917 0.001129 0 0 0 0 0 0 0 0 0 0 0 0 0 0 0 0 0 0.0021371 0.0083433 -0.002316 0.0070694 0 0 0 0 0
6.8047 -0.0013628 -0.00064626 0.0036626 0.0036138 0 0.0039609 0.0082387 0.007431 0.0038007 -0.010501 -0.006156 -0.025917 0 0 0 0 0 0 0 0 0 0 0 0 0 0 0 0 0 0.0036452 0.017374 -0.0012043 0.011573 0 0 0 0 0
6.8086 -0.00033708 0.00016532 0.0043235 0.0019552 0 0.0037515 0.0084251 0.00534 0.008575 -0.012583 -0.00463 -0.038025 0 0 0 0 0 0 0 0 0 0 0 0 0 0 0 0 0 0.00079351 0.020117 0.0010026 0.01216 0 0 0 0 0
6.8125 0.0013169 0.00057465 0.0030167 -0.0017322 0 0.0015651 0.0060544 0.00033702 0.012301 -0.010861 -0.0017356 -0.031236 0 0 0 0 0 0 0 0 0 0 0 0 0 0 0 0 0 -0.0047564 0.015277 0.0033808 0.0068898 0 0 0 0 0
6.8164 0.0032443 0.00068645 0.00085438 -0.0043631 0 -0.0013422 0.0034307 -0.0038755 0.013113 -0.0057566 0.00061117 -0.01408 0 0 0 0 0 0 0 0 0 0 0 0 0 0 0 0 0 -0.0096751 0.0059953 0.0046424 -0.002424 0 0 0 0 0
6.8203 0.0046239 0.0009411 -0.0012126 -0.0037729 0 -0.0030974 0.0018153 -0.0043129 0.010324 0.00019014 0.0011706 0.0030741 0 0 0 0 0 0 0 0 0 0 0 0 0 0 0 0 0 -0.011072 -0.0022542 0.003625 -0.010789 0 0 0 0 0
6.8242 0.0049225 0.0014961 -0.0027915 -0.00050553 0 -0.002507 0.00085731 -0.0012129 0.005143 0.0039153 0.00048481 0.013913 0 0 0 0 0 0 0 0 0 0 0 0 0 0 0 0 0 -0.0078458 -0.0052806 0.00027169 -0.013211 0 0 0 0 0
6.8281 0.0043295 0.0018969 -0.0036536 0.0028954 0 2.8789e-06 -0.00025891 0.0024642 -3.4982e-05 0.0040911 0.00038313 0.015185 0 0 0 0 0 0 0 0 0 0 0 0 0 0 0 0 0 -0.00096155 -0.002815 -0.003776 -0.0083274 0 0 0 0 0
6.832 0.0034079 0.0014364 -0.0034259 0.0041623 0 0.0026538 -0.001478 0.0038309 -0.0033567 0.0020419 0.0020708 0.0056159 0 0 0 0 0 0 0 0 0 0 0 0 0 0 0 0 0 0.0069723 0.0015649 -0.0059874 0.0003658 0 0 0 0 0
6.8359 0.0024136 -0.00010033 -0.0019454 0.0029594 0 0.0036422 -0.001937 0.0024039 -0.0047298 0.0004216 0.0047266 -0.011635 0 0 0 0 0 0 0 0 0 0 0 0 0 0 0 0 0 0.012617 0.0031419 -0.004876 0.0069238 0 0 0 0 0
6.8398 0.001096 -0.0020365 0.00019104 0.00065983 0 0.0024346 -0.0012891 -2.5484e-05 -0.0054122 0.00084753 0.0062619 -0.027683 0 0 0 0 0 0 0 0 0 0 0 0 0 0 0 0 0 0.013356 -0.00045588 -0.001374 0.0073201 0 0 0 0 0
6.8438 -0.00080461 -0.0031996 0.0017851 -0.0011177 0 -2.4075e-05 -0.0005755 -0.0014099 -0.0064164 0.0026774 0.0055521 -0.033046 0 0 0 0 0 0 0 0 0 0 0 0 0 0 0 0 0 0.0088593 -0.0074575 0.0018157 0.0023116 0 0 0 0 0
6.8477 -0.0029818 -0.0028248 0.0020374 -0.0016679 0 -0.0022331 -0.0013322 -0.001139 -0.0073764 0.0039658 0.0036498 -0.025741 0 0 0 0 0 0 0 0 0 0 0 0 0 0 0 0 0 0.0016452 -0.013198 0.0024713 -0.0035146 0 0 0 0 0
6.8516 -0.0046243 -0.0011847 0.0014312 -0.0012324 0 -0.0032544 -0.0036609 3.064e-05 -0.0070174 0.0034821 0.0024985 -0.013128 0 0 0 0 0 0 0 0 0 0 0 0 0 0 0 0 0 -0.0042229 -0.013535 0.00067613 -0.0055988 0 0 0 0 0
6.8555 -0.0050729 0.00060797 0.0014475 -0.00034804 0 -0.0030818 -0.0054158 0.0012005 -0.004649 0.0017069 0.0025485 -0.0043366 0 0 0 0 0 0 0 0 0 0 0 0 0 0 0 0 0 -0.0057296 -0.007846 -0.0014311 -0.0028223 0 0 0 0 0
6.8594 -0.0043431 0.0014553 0.0031937 0.00060281 0 -0.002191 -0.0037685 0.0021092 -0.0010138 -7.0233e-05 0.0021065 -0.0012642 0 0 0 0 0 0 0 0 0 0 0 0 0 0 0 0 0 -0.0029041 0.00071483 -0.0016169 0.0022569 0 0 0 0 0
6.8633 -0.0029536 0.0010606 0.0062011 0.0013388 0 -0.00096912 0.0020353 0.0027816 0.0024194 -0.0013683 -0.0006217 0.0017778 0 0 0 0 0 0 0 0 0 0 0 0 0 0 0 0 0 0.0013974 0.0077451 0.00066114 0.0060703 0 0 0 0 0
6.8672 -0.0013228 3.2805e-05 0.0085791 0.0015191 0 0.00037785 0.0093699 0.0028737 0.0048726 -0.0029366 -0.0050184 0.0099274 0 0 0 0 0 0 0 0 0 0 0 0 0 0 0 0 0 0.003742 0.01071 0.0040962 0.0068639 0 0 0 0 0
6.8711 0.0005285 -0.00068616 0.008429 0.00088348 0 0.0015626 0.013848 0.0018081 0.0067483 -0.005467 -0.0080709 0.02136 0 0 0 0 0 0 0 0 0 0 0 0 0 0 0 0 0 0.0025459 0.01012 0.006745 0.0053112 0 0 0 0 0
6.875 0.0026464 -0.00053025 0.0052589 -0.00041463 0 0.0021564 0.012611 -0.00035764 0.0086457 -0.0080834 -0.0072022 0.030095 0 0 0 0 0 0 0 0 0 0 0 0 0 0 0 0 0 -0.001157 0.0081709 0.0072743 0.0030274 0 0 0 0 0
6.8789 0.0046664 0.00039023 0.00024872 -0.0017075 0 0.0019393 0.0064472 -0.0024642 0.010091 -0.0085014 -0.0029707 0.033501 0 0 0 0 0 0 0 0 0 0 0 0 0 0 0 0 0 -0.004874 0.0064746 0.0053692 0.00098629 0 0 0 0 0
6.8828 0.0058685 0.0015012 -0.0046275 -0.0021498 0 0.001227 -0.0009911 -0.0029765 0.0095618 -0.0050499 0.001339 0.034162 0 0 0 0 0 0 0 0 0 0 0 0 0 0 0 0 0 -0.0064808 0.0050007 0.0015443 -0.00066799 0 0 0 0 0
6.8867 0.0057965 0.0021887 -0.007699 -0.0012666 0 0.00065526 -0.0059939 -0.0013361 0.0059511 0.0013304 0.002884 0.033805 0 0 0 0 0 0 0 0 0 0 0 0 0 0 0 0 0 -0.0053013 0.0028211 -0.0030493 -0.0018292 0 0 0 0 0
6.8906 0.0047438 0.0020961 -0.0081405 0.00067281 0 0.00052965 -0.0071478 0.0014181 -3.6926e-05 0.0072228 0.0018519 0.028366 0 0 0 0 0 0 0 0 0 0 0 0 0 0 0 0 0 -0.0020299 -0.00050819 -0.0068076 -0.002043 0 0 0 0 0
6.8945 0.0034914 0.0012084 -0.0059837 0.0026856 0 0.00045736 -0.0055895 0.0034332 -0.0060943 0.0091685 0.00082152 0.012565 0 0 0 0 0 0 0 0 0 0 0 0 0 0 0 0 0 0.0019506 -0.0043785 -0.0082705 -0.0010193 0 0 0 0 0
6.8984 0.0025202 -0.00017169 -0.0020161 0.0035249 0 -0.00022486 -0.0035559 0.0035164 -0.0099832 0.00634 0.0017896 -0.010519 0 0 0 0 0 0 0 0 0 0 0 0 0 0 0 0 0 0.0052075 -0.0076555 -0.0070687 0.00081328 0 0 0 0 0
6.9023 0.001549 -0.0014941 0.0023611 0.0024103 0 -0.001593 -0.002806 0.00198 -0.011043 0.0011112 0.004158 -0.027911 0 0 0 0 0 0 0 0 0 0 0 0 0 0 0 0 0 0.0066768 -0.0094741 -0.0043754 0.0025894 0 0 0 0 0
6.9063 -7.1086e-05 -0.0021462 0.0056221 -0.00030424 0 -0.0027978 -0.0039348 0.00023447 -0.010167 -0.0029109 0.0056493 -0.027951 0 0 0 0 0 0 0 0 0 0 0 0 0 0 0 0 0 0.0059646 -0.0095486 -0.0021353 0.0037673 0 0 0 0 0
6.9102 -0.0025017 -0.0017828 0.0069585 -0.0030579 0 -0.0027524 -0.0064007 -0.0003514 -0.0085488 -0.0036026 0.0047919 -0.012676 0 0 0 0 0 0 0 0 0 0 0 0 0 0 0 0 0 0.0035009 -0.0080608 -0.0015086 0.0043094 0 0 0 0 0
6.9141 -0.0050088 -0.00061658 0.0068129 -0.0039535 0 -0.0012596 -0.0087147 0.00064101 -0.006628 -0.0015436 0.002138 0.0038641 0 0 0 0 0 0 0 0 0 0 0 0 0 0 0 0 0 0.00036128 -0.0055574 -0.0019266 0.0040816 0 0 0 0 0
6.918 -0.006438 0.00062675 0.0064097 -0.0021813 0 0.00058446 -0.0088252 0.0025276 -0.0041831 0.0009693 -0.00078482 0.010925 0 0 0 0 0 0 0 0 0 0 0 0 0 0 0 0 0 -0.0022411 -0.0028661 -0.001698 0.0025439 0 0 0 0 0
6.9219 -0.0060996 0.0011811 0.0065373 0.00113 0 0.0012561 -0.0051058 0.0040119 -0.0010849 0.0019265 -0.0030959 0.012437 0 0 0 0 0 0 0 0 0 0 0 0 0 0 0 0 0 -0.0034924 -0.00068555 0.00039844 -0.00041049 0 0 0 0 0
6.9258 -0.0042253 0.00082559 0.0067811 0.0035853 0 0.0002211 0.0022731 0.0039489 0.0023659 0.00091811 -0.0047524 0.019958 0 0 0 0 0 0 0 0 0 0 0 0 0 0 0 0 0 -0.003227 0.00106 0.0040552 -0.0033311 0 0 0 0 0
6.9297 -0.0016631 7.9296e-05 0.0061034 0.0034006 0 -0.0014491 0.010734 0.0020405 0.0058151 -0.00096821 -0.0054997 0.034624 0 0 0 0 0 0 0 0 0 0 0 0 0 0 0 0 0 -0.0018687 0.0033053 0.0078024 -0.0036611 0 0 0 0 0
6.9336 0.00076822 -0.00022336 0.0042091 0.00089712 0 -0.0019337 0.016458 -0.00089625 0.00921 -0.0021413 -0.0044876 0.040554 0 0 0 0 0 0 0 0 0 0 0 0 0 0 0 0 0 -0.00022874 0.0068177 0.010234 -0.00014903 0 0 0 0 0
6.9375 0.0026556 0.00034414 0.0021248 -0.001839 0 -0.00029249 0.016841 -0.0033866 0.012459 -0.0015085 -0.0014436 0.020611 0 0 0 0 0 0 0 0 0 0 0 0 0 0 0 0 0 0.00079216 0.010813 0.010829 0.0050552 0 0 0 0 0
6.9414 0.0039321 0.001404 0.0011649 -0.0029008 0 0.0025844 0.012349 -0.0043395 0.01477 0.00095589 0.0021114 -0.021345 0 0 0 0 0 0 0 0 0 0 0 0 0 0 0 0 0 0.00067838 0.012857 0.0097919 0.0074471 0 0 0 0 0
6.9453 0.0046764 0.0020755 0.0013305 -0.0022455 0 0.0045774 0.0060939 -0.003884 0.014685 0.0041264 0.0036661 -0.058132 0 0 0 0 0 0 0 0 0 0 0 0 0 0 0 0 0 -0.00019999 0.010744 0.0074751 0.0042483 0 0 0 0 0
6.9492 0.0050307 0.0017324 0.0010492 -0.0014418 0 0.0040024 0.0014052 -0.0031414 0.011128 0.006204 0.0022577 -0.062959 0 0 0 0 0 0 0 0 0 0 0 0 0 0 0 0 0 -0.00058055 0.0048465 0.0041589 -0.002258 0 0 0 0 0
6.9531 0.0051592 0.00055725 -0.0011671 -0.001767 0 0.00094587 -0.00054981 -0.0029934 0.00455 0.0058148 -3.3616e-05 -0.035496 0 0 0 0 0 0 0 0 0 0 0 0 0 0 0 0 0 0.00082205 -0.0015947 0.00027285 -0.0060245 0 0 0 0 0
6.957 0.0050772 -0.00059399 -0.0048078 -0.0026981 0 -0.0028002 -0.0011293 -0.0030378 -0.0030594 0.0032366 0.00020605 -0.0018749 0 0 0 0 0 0 0 0 0 0 0 0 0 0 0 0 0 0.0040173 -0.0050574 -0.0034875 -0.0027144 0 0 0 0 0
6.9609 0.0044712 -0.00090453 -0.0074145 -0.0024625 0 -0.0050875 -0.0024761 -0.0019495 -0.0093898 0.00064452 0.004132 0.012148 0 0 0 0 0 0 0 0 0 0 0 0 0 0 0 0 0 0.0071991 -0.0049737 -0.0064233 0.0057266 0 0 0 0 0
6.9648 0.002845 -0.00027642 -0.0068387 -0.00011189 0 -0.0049256 -0.0054017 0.00093774 -0.013096 0.00062725 0.0089431 0.0058695 0 0 0 0 0 0 0 0 0 0 0 0 0 0 0 0 0 0.0078022 -0.0042592 -0.0081125 0.012254 0 0 0 0 0
6.9688 5.491e-05 0.00059079 -0.0034437 0.0031151 0 -0.0030129 -0.0087216 0.0044666 -0.014027 0.0037524 0.010222 -0.00044183 0 0 0 0 0 0 0 0 0 0 0 0 0 0 0 0 0 0.0045673 -0.0062087 -0.008306 0.011074 0 0 0 0 0
6.9727 -0.0032339 0.00077501 0.00016913 0.0047054 0 -0.0010018 -0.010365 0.0063401 -0.012536 0.0073356 0.0062008 0.0075907 0 0 0 0 0 0 0 0 0 0 0 0 0 0 0 0 0 -0.0011418 -0.010633 -0.0066979 0.0032179 0 0 0 0 0
6.9766 -0.005748 -0.0001174 0.0017501 0.0032361 0 -0.00019284 -0.0090583 0.0052058 -0.0089668 0.007071 -0.00039311 0.020609 0 0 0 0 0 0 0 0 0 0 0 0 0 0 0 0 0 -0.0061095 -0.013306 -0.0031867 -0.0041836 0 0 0 0 0
6.9805 -0.0064571 -0.0016133 0.0015581 -0.00019446 0 -0.00069535 -0.0051821 0.0020721 -0.0039373 0.00072195 -0.0049045 0.017689 0 0 0 0 0 0 0 0 0 0 0 0 0 0 0 0 0 -0.0076478 -0.0097623 0.0013969 -0.0044348 0 0 0 0 0
6.9844 -0.0053541 -0.002683 0.0017092 -0.0029231 0 -0.0016027 -0.00034839 -0.00049396 0.001214 -0.0092176 -0.0051279 -0.0058927 0 0 0 0 0 0 0 0 0 0 0 0 0 0 0 0 0 -0.0055841 -2.9576e-05 0.0050568 0.0025713 0 0 0 0 0
6.9883 -0.0034156 -0.0024432 0.0034277 -0.00309 0 -0.0018884 0.003689 -0.00068816 0.0048388 -0.016645 -0.0030666 -0.028742 0 0 0 0 0 0 0 0 0 0 0 0 0 0 0 0 0 -0.0021752 0.010425 0.0057298 0.010339 0 0 0 0 0
6.9922 -0.0017575 -0.00075296 0.0053379 -0.0010938 0 -0.0012117 0.0059554 0.00099297 0.0062114 -0.016354 -0.0024438 -0.024785 0 0 0 0 0 0 0 0 0 0 0 0 0 0 0 0 0 -0.00014375 0.014859 0.003125 0.011662 0 0 0 0 0
6.9961 -0.00078846 0.0016694 0.0048765 0.0011202 0 -9.1753e-06 0.0065545 0.0024754 0.0062949 -0.0082933 -0.0047356 0.006951 0 0 0 0 0 0 0 0 0 0 0 0 0 0 0 0 0 -0.00063323 0.010929 -0.00050154 0.0047324 0 0 0 0 0
7 -0.00012389 0.0036366 0.0013863 0.0019659 0 0.0010685 0.0063603 0.0021951 0.0069466 0.0022176 -0.0077951 0.038331 0 0 0 0 0 0 0 0 0 0 0 0 0 0 0 0 0 -0.0027123 0.0026755 -0.0018172 -0.0059032 0 0 0 0 0
7.0039 0.0007834 0.0041257 -0.00263 0.0013438 0 0.0017507 0.0063438 0.00033652 0.0090796 0.0086774 -0.008199 0.040102 0 0 0 0 0 0 0 0 0 0 0 0 0 0 0 0 0 -0.0044656 -0.0029958 0.00084205 -0.013633 0 0 0 0 0
7.0078 0.0020319 0.0028072 -0.0037702 0.00014213 0 0.0022021 0.0068889 -0.0018565 0.011566 0.0084522 -0.0046308 0.012323 0 0 0 0 0 0 0 0 0 0 0 0 0 0 0 0 0 -0.0044014 -0.0021308 0.005909 -0.014813 0 0 0 0 0
7.0117 0.0032675 0.00022288 -0.0012889 -0.00094325 0 0.0025647 0.0075116 -0.0035711 0.012065 0.0043491 0.0010721 -0.015618 0 0 0 0 0 0 0 0 0 0 0 0 0 0 0 0 0 -0.0020617 0.0033027 0.0097394 -0.010353 0 0 0 0 0
7.0156 0.0041303 -0.0024534 0.0019139 -0.0018511 0 0.0025626 0.007215 -0.0048789 0.0090438 0.0015646 0.00582 -0.01535 0 0 0 0 0 0 0 0 0 0 0 0 0 0 0 0 0 0.0021512 0.0075844 0.0094715 -0.0036464 0 0 0 0 0
7.0195 0.0045352 -0.0039622 0.0021496 -0.0026078 0 0.0016856 0.0052371 -0.0058161 0.0030759 0.0030013 0.0078212 0.012282 0 0 0 0 0 0 0 0 0 0 0 0 0 0 0 0 0 0.0072254 0.0062142 0.0050222 0.002228 0 0 0 0 0
7.0234 0.0044882 -0.003575 -0.0012157 -0.0027959 0 -0.00017051 0.0015828 -0.0055738 -0.0036795 0.0071667 0.0073779 0.040147 0 0 0 0 0 0 0 0 0 0 0 0 0 0 0 0 0 0.011564 -0.0007216 -0.0013394 0.0056535 0 0 0 0 0
7.0273 0.0037901 -0.0014883 -0.0049747 -0.0019015 0 -0.0022974 -0.0030672 -0.003154 -0.0090642 0.010167 0.0058006 0.043691 0 0 0 0 0 0 0 0 0 0 0 0 0 0 0 0 0 0.013235 -0.0091999 -0.0069798 0.0061591 0 0 0 0 0
7.0313 0.0021422 0.0012269 -0.0052394 -0.0001538 0 -0.0035518 -0.007817 0.0010953 -0.01198 0.0094554 0.0040954 0.024072 0 0 0 0 0 0 0 0 0 0 0 0 0 0 0 0 0 0.010884 -0.014637 -0.010369 0.004111 0 0 0 0 0
7.0352 -0.00035788 0.003146 -0.0012869 0.0012896 0 -0.0032946 -0.011767 0.0050189 -0.012251 0.0057063 0.0026477 0.0030814 0 0 0 0 0 0 0 0 0 0 0 0 0 0 0 0 0 0.0048866 -0.014837 -0.011048 0.00086504 0 0 0 0 0
7.0391 -0.0029138 0.0032402 0.0038622 0.0012677 0 -0.0020199 -0.013802 0.0062218 -0.010057 0.0014384 0.0015616 -0.0010488 0 0 0 0 0 0 0 0 0 0 0 0 0 0 0 0 0 -0.0023566 -0.010534 -0.0089698 -0.001508 0 0 0 0 0
7.043 -0.0043944 0.0014468 0.0065973 -0.00021679 0 -0.00099331 -0.012554 0.0042712 -0.0058987 -0.0016984 0.00074522 0.010357 0 0 0 0 0 0 0 0 0 0 0 0 0 0 0 0 0 -0.0075811 -0.0039928 -0.0045346 -0.0014497 0 0 0 0 0
7.0469 -0.0041326 -0.001279 0.006181 -0.0018555 0 -0.0011456 -0.0071841 0.0011977 -0.00098449 -0.0040746 -0.00029307 0.022784 0 0 0 0 0 0 0 0 0 0 0 0 0 0 0 0 0 -0.008634 0.0025734 0.000785 0.00086712 0 0 0 0 0
7.0508 -0.0024123 -0.0034786 0.0049483 -0.0021556 0 -0.0022266 0.0013406 -0.0003607 0.0029471 -0.0067866 -0.0022016 0.025665 0 0 0 0 0 0 0 0 0 0 0 0 0 0 0 0 0 -0.0057883 0.0076634 0.0045147 0.0037105 0 0 0 0 0
7.0547 -0.00017939 -0.0039752 0.0052883 -0.00075423 0 -0.0030382 0.00982 0.00047886 0.0047448 -0.0096982 -0.0049269 0.020149 0 0 0 0 0 0 0 0 0 0 0 0 0 0 0 0 0 -0.0014296 0.010412 0.0046512 0.005284 0 0 0 0 0
7.0586 0.0017158 -0.0024788 0.006843 0.0013181 0 -0.0025474 0.014257 0.0023437 0.0049014 -0.01111 -0.0072111 0.012589 0 0 0 0 0 0 0 0 0 0 0 0 0 0 0 0 0 0.0015469 0.010479 0.0014043 0.0049384 0 0 0 0 0
7.0625 0.0030084 0.00030545 0.0069367 0.0025799 0 -0.00082899 0.012488 0.0032789 0.0052058 -0.0093815 -0.0074034 0.0060522 0 0 0 0 0 0 0 0 0 0 0 0 0 0 0 0 0 0.0014072 0.008143 -0.0026852 0.0028995 0 0 0 0 0
7.0664 0.0038629 0.0030734 0.0036534 0.0022707 0 0.001051 0.005909 0.0026255 0.0069948 -0.0046927 -0.0050739 0.0008324 0 0 0 0 0 0 0 0 0 0 0 0 0 0 0 0 0 -0.0016832 0.0043193 -0.0046938 -0.00074375 0 0 0 0 0
7.0703 0.0043954 0.0045585 -0.0018145 0.00074058 0 0.0020582 -0.0013516 0.0011695 0.0096386 0.00091334 -0.0017136 -0.00026552 0 0 0 0 0 0 0 0 0 0 0 0 0 0 0 0 0 -0.0059772 0.00025066 -0.0036058 -0.0060536 0 0 0 0 0
7.0742 0.0044615 0.0040846 -0.0060168 -0.0010485 0 0.0020865 -0.0052769 -0.00021162 0.010882 0.0051309 0.00046808 0.00688 0 0 0 0 0 0 0 0 0 0 0 0 0 0 0 0 0 -0.0090324 -0.0029438 -0.00078874 -0.01193 0 0 0 0 0
7.0781 0.0038903 0.0018256 -0.0063443 -0.002237 0 0.001851 -0.0045226 -0.0015029 0.0088331 0.0069163 0.00058462 0.019403 0 0 0 0 0 0 0 0 0 0 0 0 0 0 0 0 0 -0.0087215 -0.004567 0.0016228 -0.015304 0 0 0 0 0
7.082 0.0027949 -0.0012795 -0.0032225 -0.0024023 0 0.0019418 -0.00073999 -0.0029525 0.0036903 0.0065848 -0.00016527 0.02455 0 0 0 0 0 0 0 0 0 0 0 0 0 0 0 0 0 -0.0041862 -0.0044556 0.0025928 -0.012734 0 0 0 0 0
7.0859 0.0015378 -0.0038991 0.00058366 -0.0015165 0 0.0020671 0.0031633 -0.0039079 -0.0024413 0.0048888 0.00014401 0.010798 0 0 0 0 0 0 0 0 0 0 0 0 0 0 0 0 0 0.0034745 -0.0030858 0.0024481 -0.0036754 0 0 0 0 0
7.0898 0.00038379 -0.0048606 0.0025386 0.0001437 0 0.0013311 0.0049756 -0.0029157 -0.0072889 0.0024931 0.0021163 -0.016799 0 0 0 0 0 0 0 0 0 0 0 0 0 0 0 0 0 0.011242 -0.0016435 0.0016943 0.0077313 0 0 0 0 0
7.0938 -0.00073305 -0.0036957 0.0021685 0.002006 0 -0.00068318 0.0038677 0.00064214 -0.0098672 0.00038236 0.0044422 -0.036335 0 0 0 0 0 0 0 0 0 0 0 0 0 0 0 0 0 0.015334 -0.0016922 0.0001736 0.0148 0 0 0 0 0
7.0977 -0.0020363 -0.00093238 0.00074781 0.0033037 0 -0.0031356 5.168e-05 0.0051945 -0.010356 0.00015974 0.0052836 -0.02885 0 0 0 0 0 0 0 0 0 0 0 0 0 0 0 0 0 0.013207 -0.0041934 -0.0022818 0.013149 0 0 0 0 0
7.1016 -0.00351 0.0020773 -0.00025727 0.0033847 0 -0.0043513 -0.0054028 0.0077477 -0.0089889 0.0030287 0.0040425 0.00080725 0 0 0 0 0 0 0 0 0 0 0 0 0 0 0 0 0 0.0053043 -0.008335 -0.0046218 0.0041991 0 0 0 0 0
7.1055 -0.0047198 0.0037983 -0.0001962 0.0020588 0 -0.003199 -0.010249 0.0063639 -0.0055446 0.0079533 0.0016892 0.025989 0 0 0 0 0 0 0 0 0 0 0 0 0 0 0 0 0 -0.0047249 -0.011237 -0.0046632 -0.0057597 0 0 0 0 0
7.1094 -0.005058 0.0033297 0.00095087 -0.00028629 0 -0.00019909 -0.011278 0.001935 -0.00010907 0.011142 -0.00042674 0.023981 0 0 0 0 0 0 0 0 0 0 0 0 0 0 0 0 0 -0.011797 -0.0093234 -0.00096684 -0.010133 0 0 0 0 0
7.1133 -0.0041777 0.00093994 0.0030917 -0.0028475 0 0.0027114 -0.0060475 -0.0025748 0.0059546 0.0083788 -0.0017516 -0.00056426 0 0 0 0 0 0 0 0 0 0 0 0 0 0 0 0 0 -0.012275 -0.00091357 0.0052451 -0.0064235 0 0 0 0 0
7.1172 -0.0022282 -0.0020333 0.0059111 -0.004688 0 0.0036486 0.0046909 -0.0046533 0.010291 -0.0010847 -0.0024923 -0.020142 0 0 0 0 0 0 0 0 0 0 0 0 0 0 0 0 0 -0.0062095 0.011725 0.010319 0.0026576 0 0 0 0 0
7.1211 0.00025216 -0.0039043 0.0083403 -0.0050308 0 0.0022497 0.01618 -0.0040257 0.011176 -0.012562 -0.0028181 -0.01325 0 0 0 0 0 0 0 0 0 0 0 0 0 0 0 0 0 0.0025638 0.022717 0.010737 0.011438 0 0 0 0 0
7.125 0.002617 -0.0035898 0.0086458 -0.0035972 0 -0.00012453 0.022 -0.0021659 0.0089336 -0.018427 -0.002574 0.012774 0 0 0 0 0 0 0 0 0 0 0 0 0 0 0 0 0 0.0086699 0.025725 0.0058389 0.014662 0 0 0 0 0
7.1289 0.0043409 -0.0012355 0.005587 -0.00091976 0 -0.0016007 0.018327 -0.00047454 0.0056586 -0.01376 -0.0018345 0.029507 0 0 0 0 0 0 0 0 0 0 0 0 0 0 0 0 0 0.0084676 0.018154 -0.0016896 0.010002 0 0 0 0 0
7.1328 0.0051402 0.0018553 -0.0002328 0.0016941 0 -0.0013349 0.0068285 0.00075862 0.0034002 -0.00065122 -0.0012843 0.017522 0 0 0 0 0 0 0 0 0 0 0 0 0 0 0 0 0 0.0023078 0.0034615 -0.0078725 -0.0008811 0 0 0 0 0
7.1367 0.0050311 0.0039641 -0.0062032 0.002818 0 -5.9129e-05 -0.0063063 0.0017699 0.0025302 0.012747 -0.0015422 -0.013347 0 0 0 0 0 0 0 0 0 0 0 0 0 0 0 0 0 -0.0056951 -0.010464 -0.010141 -0.012754 0 0 0 0 0
7.1406 0.0043048 0.0039402 -0.0091771 0.0019001 0 0.00075766 -0.014506 0.0022987 0.0017595 0.018019 -0.002087 -0.034752 0 0 0 0 0 0 0 0 0 0 0 0 0 0 0 0 0 -0.010272 -0.016183 -0.0085677 -0.018992 0 0 0 0 0
7.1445 0.0033395 0.0018438 -0.0075555 -0.00021275 0 0.00029158 -0.014903 0.0016693 -0.00038655 0.012576 -0.0013573 -0.029256 0 0 0 0 0 0 0 0 0 0 0 0 0 0 0 0 0 -0.00832 -0.01162 -0.0051575 -0.01533 0 0 0 0 0
7.1484 0.0023073 -0.0011384 -0.0023941 -0.0018204 0 -0.00096849 -0.0094354 -7.9401e-05 -0.0041405 0.0011808 0.0015603 -0.0069459 0 0 0 0 0 0 0 0 0 0 0 0 0 0 0 0 0 -0.00079435 -0.0014308 -0.0022748 -0.0032189 0 0 0 0 0
7.1523 0.0010333 -0.0034413 0.0032842 -0.0016577 0 -0.0017957 -0.0026863 -0.0015723 -0.0083258 -0.0080959 0.0053248 0.0070692 0 0 0 0 0 0 0 0 0 0 0 0 0 0 0 0 0 0.0079856 0.0063807 -0.0013862 0.010184 0 0 0 0 0
7.1563 -0.00077264 -0.0040425 0.0064271 0.00014909 0 -0.0014257 0.0013656 -0.0010663 -0.011306 -0.0099228 0.0069209 -0.00097389 0 0 0 0 0 0 0 0 0 0 0 0 0 0 0 0 0 0.013055 0.0061971 -0.0024934 0.016535 0 0 0 0 0
7.1602 -0.00305 -0.0029619 0.0057842 0.0022686 0 -0.00025457 0.0013159 0.0017961 -0.011994 -0.0049333 0.0043892 -0.021641 0 0 0 0 0 0 0 0 0 0 0 0 0 0 0 0 0 0.011713 -0.0013537 -0.0041553 0.01245 0 0 0 0 0
7.1641 -0.0051422 -0.0010579 0.0024754 0.0032449 0 0.0005632 -0.0017194 0.0053153 -0.010165 0.0018738 -0.00089419 -0.035339 0 0 0 0 0 0 0 0 0 0 0 0 0 0 0 0 0 0.0048675 -0.010248 -0.0041884 0.0021574 0 0 0 0 0
7.168 -0.0061078 0.0006518 -0.00094312 0.0024738 0 0.00019867 -0.0053289 0.0069826 -0.0062269 0.005479 -0.0049957 -0.033417 0 0 0 0 0 0 0 0 0 0 0 0 0 0 0 0 0 -0.0037896 -0.013774 -0.0011064 -0.0060023 0 0 0 0 0
7.1719 -0.0054008 0.0016092 -0.0022107 0.00036855 0 -0.0010677 -0.007087 0.0055198 -0.00096981 0.0041373 -0.00492 -0.024122 0 0 0 0 0 0 0 0 0 0 0 0 0 0 0 0 0 -0.0099937 -0.009303 0.0044197 -0.0064554 0 0 0 0 0
7.1758 -0.0033255 0.0018606 -0.00073154 -0.0021054 0 -0.0020216 -0.0054541 0.0018316 0.0045286 -0.00048195 -0.0015303 -0.019506 0 0 0 0 0 0 0 0 0 0 0 0 0 0 0 0 0 -0.011127 0.00041262 0.0094689 -0.0006229 0 0 0 0 0
7.1797 -0.00083196 0.0017489 0.0022871 -0.0039126 0 -0.0014715 -0.00035348 -0.0018463 0.0090993 -0.0054224 0.001133 -0.020539 0 0 0 0 0 0 0 0 0 0 0 0 0 0 0 0 0 -0.0073245 0.009933 0.010812 0.0051576 0 0 0 0 0
7.1836 0.0011773 0.0015248 0.0049193 -0.0042194 0 0.00078974 0.006661 -0.0036414 0.011913 -0.0084938 -0.00030038 -0.017423 0 0 0 0 0 0 0 0 0 0 0 0 0 0 0 0 0 -0.001111 0.015128 0.0076309 0.0057528 0 0 0 0 0
7.1875 0.0024123 0.0012193 0.0059222 -0.0027185 0 0.0037287 0.012935 -0.0031401 0.012832 -0.0088625 -0.0051556 -0.00288 0 0 0 0 0 0 0 0 0 0 0 0 0 0 0 0 0 0.0040793 0.015232 0.0025405 0.0014985 0 0 0 0 0
7.1914 0.0031701 0.00080106 0.0053474 -7.1408e-05 0 0.0056745 0.015926 -0.001316 0.012278 -0.0065942 -0.0091067 0.018311 0 0 0 0 0 0 0 0 0 0 0 0 0 0 0 0 0 0.0057099 0.011905 -0.00037368 -0.0031143 0 0 0 0 0
7.1953 0.003836 0.00036431 0.0039881 0.0020776 0 0.0053676 0.014469 0.0002752 0.010683 -0.0022673 -0.0080341 0.034278 0 0 0 0 0 0 0 0 0 0 0 0 0 0 0 0 0 0.0033928 0.0069448 0.00095241 -0.0044149 0 0 0 0 0
7.1992 0.0044338 0.00011868 0.0023515 0.0020614 0 0.0028018 0.0093036 0.00042313 0.008067 0.0029796 -0.0017581 0.038629 0 0 0 0 0 0 0 0 0 0 0 0 0 0 0 0 0 -0.0010399 0.001088 0.0046824 -0.0029227 0 0 0 0 0
7.2031 0.0046157 0.00020221 0.00023964 -0.00033476 0 -0.00066144 0.002554 -0.00099906 0.0041871 0.0075167 0.0057332 0.035748 0 0 0 0 0 0 0 0 0 0 0 0 0 0 0 0 0 -0.0046608 -0.0053151 0.0066256 -0.0019617 0 0 0 0 0
7.207 0.0040073 0.00052511 -0.0026728 -0.0032967 0 -0.0030376 -0.0034183 -0.0027615 -0.00090892 0.009863 0.0096088 0.033757 0 0 0 0 0 0 0 0 0 0 0 0 0 0 0 0 0 -0.0051171 -0.011024 0.0038633 -0.003459 0 0 0 0 0
7.2109 0.0025303 0.00079915 -0.0059592 -0.0042528 0 -0.0029504 -0.0070858 -0.0028959 -0.0064854 0.0094918 0.0079776 0.03467 0 0 0 0 0 0 0 0 0 0 0 0 0 0 0 0 0 -0.0018965 -0.013846 -0.0027962 -0.0055876 0 0 0 0 0
7.2148 0.00044692 0.00071489 -0.0083034 -0.0021494 0 -0.00059374 -0.008263 -0.00021385 -0.011258 0.0069953 0.0029443 0.033256 0 0 0 0 0 0 0 0 0 0 0 0 0 0 0 0 0 0.0034588 -0.012182 -0.0095723 -0.0046975 0 0 0 0 0
7.2188 -0.0018096 0.00012047 -0.0083752 0.0014168 0 0.0022987 -0.0079121 0.0043075 -0.013924 0.0034387 -0.0015621 0.024575 0 0 0 0 0 0 0 0 0 0 0 0 0 0 0 0 0 0.0081785 -0.0067367 -0.012705 0.00058332 0 0 0 0 0
7.2227 -0.0038049 -0.00089251 -0.0059202 0.0035251 0 0.0036016 -0.007359 0.0077675 -0.013699 -0.000365 -0.0029652 0.01004 0 0 0 0 0 0 0 0 0 0 0 0 0 0 0 0 0 0.0096203 -0.00062354 -0.010937 0.0073652 0 0 0 0 0
7.2266 -0.0051794 -0.0019955 -0.0020256 0.0026242 0 0.0023345 -0.0072909 0.0075429 -0.010615 -0.0039046 -0.0015893 -0.0048689 0 0 0 0 0 0 0 0 0 0 0 0 0 0 0 0 0 0.0065498 0.0026092 -0.0056942 0.010698 0 0 0 0 0
7.2305 -0.0056952 -0.0027107 0.0016536 -1.8479e-05 0 -0.00056613 -0.0071761 0.0037262 -0.0055741 -0.006521 0.00025295 -0.016872 0 0 0 0 0 0 0 0 0 0 0 0 0 0 0 0 0 -0.00012969 0.001595 0.00045365 0.0079 0 0 0 0 0
7.2344 -0.0053073 -0.0026029 0.0039581 -0.001604 0 -0.0029065 -0.0056706 -0.00062721 -0.00012423 -0.0073529 0.0004042 -0.026209 0 0 0 0 0 0 0 0 0 0 0 0 0 0 0 0 0 -0.007549 -0.0016771 0.0053083 0.0010065 0 0 0 0 0
7.2383 -0.0041931 -0.0015488 0.0046873 -0.00057211 0 -0.0028773 -0.0018746 -0.0020537 0.0041254 -0.0060915 -0.0016008 -0.031753 0 0 0 0 0 0 0 0 0 0 0 0 0 0 0 0 0 -0.012116 -0.0032085 0.007589 -0.0047981 0 0 0 0 0
7.2422 -0.0026518 7.9365e-05 0.0042864 0.0019209 0 -0.00040073 0.0035787 0.00017829 0.0063135 -0.0037583 -0.0045283 -0.028038 0 0 0 0 0 0 0 0 0 0 0 0 0 0 0 0 0 -0.011474 -1.3522e-05 0.0069673 -0.00532 0 0 0 0 0
7.2461 -0.0009266 0.0015249 0.0032816 0.0032465 0 0.0028709 0.0086973 0.0033881 0.0068138 -0.0023056 -0.0065844 -0.010617 0 0 0 0 0 0 0 0 0 0 0 0 0 0 0 0 0 -0.0060942 0.0073706 0.0042421 -0.00057035 0 0 0 0 0
7.25 0.00087477 0.0020721 0.0019859 0.0018966 0 0.004842 0.011567 0.0040182 0.0068583 -0.0029618 -0.0066678 0.015222 0 0 0 0 0 0 0 0 0 0 0 0 0 0 0 0 0 0.00074514 0.014835 0.0013594 0.0054037 0 0 0 0 0
7.2539 0.0026647 0.0015135 0.00051296 -0.0012288 0 0.0044606 0.011739 0.0009331 0.0074222 -0.0048152 -0.0049101 0.034051 0 0 0 0 0 0 0 0 0 0 0 0 0 0 0 0 0 0.0049736 0.017353 0.00050049 0.0077058 0 0 0 0 0
7.2578 0.0041942 0.0002813 -0.0011419 -0.0039628 0 0.0022673 0.010198 -0.0037161 0.0082783 -0.0052911 -0.0023235 0.03213 0 0 0 0 0 0 0 0 0 0 0 0 0 0 0 0 0 0.0045024 0.012561 0.0023933 0.0042356 0 0 0 0 0
7.2617 0.0050372 -0.00087716 -0.0030178 -0.0049853 0 -0.00025 0.0079936 -0.006723 0.0081331 -0.0024396 3.6932e-05 0.010922 0 0 0 0 0 0 0 0 0 0 0 0 0 0 0 0 0 0.00067821 0.0026252 0.0053214 -0.0028571 0 0 0 0 0
7.2656 0.0048204 -0.0014137 -0.0049713 -0.0046394 0 -0.0017933 0.0051209 -0.0066894 0.0057964 0.0030281 0.001734 -0.0124 0 0 0 0 0 0 0 0 0 0 0 0 0 0 0 0 0 -0.002819 -0.0071292 0.0061746 -0.0088011 0 0 0 0 0
7.2695 0.0035157 -0.0012698 -0.0064031 -0.0038699 0 -0.0019717 0.0010216 -0.0046752 0.0013133 0.0080381 0.0029675 -0.01977 0 0 0 0 0 0 0 0 0 0 0 0 0 0 0 0 0 -0.0028119 -0.01193 0.003028 -0.0096157 0 0 0 0 0
7.2734 0.0015222 -0.00076923 -0.0063419 -0.0028436 0 -0.0012388 -0.0038376 -0.0024049 -0.0039928 0.0096847 0.0040211 -0.0083549 0 0 0 0 0 0 0 0 0 0 0 0 0 0 0 0 0 0.0010651 -0.010817 -0.0029906 -0.0048392 0 0 0 0 0
7.2773 -0.00055182 -0.00030147 -0.0041496 -0.00097832 0 -0.00035594 -0.0073175 -0.00040268 -0.0085186 0.0076347 0.0047099 0.0081001 0 0 0 0 0 0 0 0 0 0 0 0 0 0 0 0 0 0.006332 -0.006914 -0.0083778 0.0023244 0 0 0 0 0
7.2813 -0.002226 -0.00010291 -0.00040115 0.0017578 0 0.00010937 -0.0071196 0.0018453 -0.011356 0.0041126 0.0044243 0.013727 0 0 0 0 0 0 0 0 0 0 0 0 0 0 0 0 0 0.0096672 -0.0045276 -0.0099591 0.0074477 0 0 0 0 0
7.2852 -0.0033383 -0.00023693 0.0030083 0.0040357 0 -5.1582e-06 -0.0032315 0.0042456 -0.012335 0.0015916 0.0027993 0.0056328 0 0 0 0 0 0 0 0 0 0 0 0 0 0 0 0 0 0.0091414 -0.005525 -0.0071815 0.0080233 0 0 0 0 0
7.2891 -0.0039748 -0.00064007 0.0039935 0.0040805 0 -0.00049219 0.0013658 0.0053387 -0.011381 0.00059241 0.00036493 -0.0054947 0 0 0 0 0 0 0 0 0 0 0 0 0 0 0 0 0 0.0050665 -0.007973 -0.0020503 0.0049627 0 0 0 0 0
7.293 -0.0042514 -0.0011116 0.0019151 0.0015008 0 -0.00094456 0.0029626 0.0036722 -0.0082095 -0.00025508 -0.001568 -0.0085208 0 0 0 0 0 0 0 0 0 0 0 0 0 0 0 0 0 -0.00066786 -0.0080551 0.0028638 0.0014654 0 0 0 0 0
7.2969 -0.0041473 -0.001319 -0.0017179 -0.0019629 0 -0.00099925 0.00051289 -0.00016112 -0.0029223 -0.0022126 -0.0018755 -0.0037609 0 0 0 0 0 0 0 0 0 0 0 0 0 0 0 0 0 -0.0057715 -0.0034883 0.0061953 0.00035733 0 0 0 0 0
7.3008 -0.0035104 -0.00096301 -0.0042657 -0.0037282 0 -0.00057334 -0.0031703 -0.0033501 0.0031827 -0.0048386 -0.00066998 -0.0011682 0 0 0 0 0 0 0 0 0 0 0 0 0 0 0 0 0 -0.0084096 0.0044721 0.0078176 0.0020723 0 0 0 0 0
7.3047 -0.0022059 -5.0212e-05 -0.003968 -0.0025379 0 6.5394e-05 -0.003836 -0.0031713 0.0077954 -0.0065287 0.00056795 -0.0079897 0 0 0 0 0 0 0 0 0 0 0 0 0 0 0 0 0 -0.0077358 0.011942 0.0077339 0.0046898 0 0 0 0 0
7.3086 -0.00029358 0.00099991 -0.0012843 0.00053703 0 0.00049218 0.00027304 0.00039872 0.009044 -0.0064241 7.2361e-05 -0.020215 0 0 0 0 0 0 0 0 0 0 0 0 0 0 0 0 0 -0.0043473 0.015215 0.0055699 0.0056667 0 0 0 0 0
7.3125 0.0018921 0.0016108 0.0015372 0.0030897 0 0.00046037 0.0066478 0.004459 0.0070354 -0.0053766 -0.0026797 -0.027019 0 0 0 0 0 0 0 0 0 0 0 0 0 0 0 0 0 -0.00035055 0.013126 0.0013952 0.0037141 0 0 0 0 0
7.3164 0.0038261 0.0014979 0.0022444 0.0032914 0 9.9146e-05 0.010529 0.0056771 0.0039281 -0.0047991 -0.0062633 -0.022593 0 0 0 0 0 0 0 0 0 0 0 0 0 0 0 0 0 0.0015902 0.0073694 -0.0032782 -0.00047964 0 0 0 0 0
7.3203 0.0050121 0.0008862 0.00024384 0.0010302 0 -0.00019024 0.0087832 0.0031224 0.002233 -0.0047655 -0.0081381 -0.011989 0 0 0 0 0 0 0 0 0 0 0 0 0 0 0 0 0 8.6564e-05 0.0010432 -0.0059461 -0.004864 0 0 0 0 0
7.3242 0.0052071 0.00026158 -0.0030876 -0.0023834 0 -2.4818e-05 0.0021662 -0.0011578 0.0027378 -0.0037106 -0.0065181 -0.0049824 0 0 0 0 0 0 0 0 0 0 0 0 0 0 0 0 0 -0.003619 -0.0032481 -0.0050634 -0.0073109 0 0 0 0 0
7.3281 0.0044937 -0.00010344 -0.0055012 -0.0052551 0 0.00072996 -0.0056539 -0.0040931 0.0038918 -0.00030588 -0.0018669 -0.0054204 0 0 0 0 0 0 0 0 0 0 0 0 0 0 0 0 0 -0.0062578 -0.0045611 -0.0016718 -0.0067849 0 0 0 0 0
7.332 0.0031562 -0.00036022 -0.0054475 -0.0063285 0 0.0019036 -0.010929 -0.0040261 0.0031966 0.0045118 0.0032323 -0.0079385 0 0 0 0 0 0 0 0 0 0 0 0 0 0 0 0 0 -0.0050087 -0.0037531 0.0011362 -0.0038848 0 0 0 0 0
7.3359 0.0014824 -0.00081678 -0.0030312 -0.0051167 0 0.0030666 -0.011919 -0.0015347 -0.00062739 0.0078086 0.0058828 -0.0050365 0 0 0 0 0 0 0 0 0 0 0 0 0 0 0 0 0 0.00013432 -0.0027916 0.00073533 -0.00048311 0 0 0 0 0
7.3398 -0.00032251 -0.001495 0.00018329 -0.0020191 0 0.0036253 -0.0090576 0.0015906 -0.0065288 0.0072781 0.0050353 0.0041064 0 0 0 0 0 0 0 0 0 0 0 0 0 0 0 0 0 0.0062414 -0.0035203 -0.0027307 0.0014816 0 0 0 0 0
7.3438 -0.0020638 -0.0020056 0.0023009 0.0016929 0 0.0030465 -0.004022 0.0038265 -0.011855 0.003603 0.0022696 0.012983 0 0 0 0 0 0 0 0 0 0 0 0 0 0 0 0 0 0.0097461 -0.0063484 -0.0063791 0.0013991 0 0 0 0 0
7.3477 -0.0034722 -0.0018899 0.0024075 0.0043098 0 0.0012478 0.0010558 0.0045784 -0.014141 -1.8917e-05 0.00046167 0.015372 0 0 0 0 0 0 0 0 0 0 0 0 0 0 0 0 0 0.0091 -0.0096793 -0.0069376 0.00045681 0 0 0 0 0
7.3516 -0.004276 -0.0010772 0.0011782 0.0046003 0 -0.001104 0.0041055 0.0039571 -0.012491 -0.00088876 0.0013382 0.011984 0 0 0 0 0 0 0 0 0 0 0 0 0 0 0 0 0 0.0054799 -0.010779 -0.0033338 0.00054609 0 0 0 0 0
7.3555 -0.004389 4.0992e-06 0.00029553 0.0026206 0 -0.0028014 0.0039525 0.0023738 -0.0077306 0.00063158 0.0039601 0.0085868 0 0 0 0 0 0 0 0 0 0 0 0 0 0 0 0 0 0.0012361 -0.007776 0.0026267 0.0023679 0 0 0 0 0
7.3594 -0.0039779 0.00075252 0.0010335 -0.00033957 0 -0.0028823 0.0013442 0.00037331 -0.0016003 0.0016095 0.005497 0.0082566 0 0 0 0 0 0 0 0 0 0 0 0 0 0 0 0 0 -0.0021037 -0.0012968 0.0078175 0.004536 0 0 0 0 0
7.3633 -0.0032582 0.00082693 0.0031162 -0.0027034 0 -0.0014236 -0.0010237 -0.0014433 0.0041516 -0.00041962 0.0037063 0.0073156 0 0 0 0 0 0 0 0 0 0 0 0 0 0 0 0 0 -0.0043626 0.0057718 0.010042 0.0047972 0 0 0 0 0
7.3672 -0.0022018 0.00032287 0.0048739 -0.003608 0 0.00043928 -0.00028409 -0.0026027 0.0082579 -0.0049285 -0.0010237 0.00012621 0 0 0 0 0 0 0 0 0 0 0 0 0 0 0 0 0 -0.0057181 0.010364 0.0091693 0.0023871 0 0 0 0 0
7.3711 -0.00052696 -0.00035805 0.0046532 -0.0031264 0 0.0014257 0.0040839 -0.0029141 0.010046 -0.008825 -0.0058798 -0.012578 0 0 0 0 0 0 0 0 0 0 0 0 0 0 0 0 0 -0.0057806 0.01136 0.0066176 -0.00088848 0 0 0 0 0
7.375 0.0018961 -0.00074394 0.0022559 -0.0017736 0 0.0011709 0.00934 -0.0024119 0.0094729 -0.0092298 -0.0078982 -0.021791 0 0 0 0 0 0 0 0 0 0 0 0 0 0 0 0 0 -0.004005 0.0098414 0.0040063 -0.0022394 0 0 0 0 0
7.3789 0.0045861 -0.00048848 -0.00092899 -5.628e-05 0 0.00041052 0.011409 -0.0012443 0.0071623 -0.0058024 -0.0062701 -0.018046 0 0 0 0 0 0 0 0 0 0 0 0 0 0 0 0 0 -0.00088095 0.0074026 0.002158 -0.00078652 0 0 0 0 0
7.3828 0.0064891 0.00044757 -0.0032089 0.0014748 0 0.00010458 0.008205 0.00022198 0.0042513 -0.0006062 -0.0026835 -0.0013959 0 0 0 0 0 0 0 0 0 0 0 0 0 0 0 0 0 0.0017642 0.0044384 0.00096305 0.0012475 0 0 0 0 0
7.3867 0.0066554 0.0016334 -0.0040091 0.0020711 0 0.00042276 0.0013783 0.0012315 0.0018991 0.0038533 0.00041198 0.017063 0 0 0 0 0 0 0 0 0 0 0 0 0 0 0 0 0 0.0021071 0.00028138 -0.0001401 0.00061356 0 0 0 0 0
7.3906 0.005021 0.0022249 -0.0040426 0.0011491 0 0.00067052 -0.005097 0.00092324 0.00063637 0.0062328 0.0018519 0.02448 0 0 0 0 0 0 0 0 0 0 0 0 0 0 0 0 0 0.00014608 -0.0050315 -0.0015786 -0.0034188 0 0 0 0 0
7.3945 0.0025431 0.0014359 -0.0041647 -0.00097631 0 0.00020876 -0.0081406 -0.00083092 7.3538e-06 0.0063908 0.002263 0.017673 0 0 0 0 0 0 0 0 0 0 0 0 0 0 0 0 0 -0.0019371 -0.009542 -0.0033071 -0.0076558 0 0 0 0 0
7.3984 0.00047874 -0.00076615 -0.0042281 -0.0029087 0 -0.00069253 -0.0076493 -0.0028321 -0.0011232 0.0046465 0.0028514 0.0056436 0 0 0 0 0 0 0 0 0 0 0 0 0 0 0 0 0 -0.0014951 -0.010465 -0.0048504 -0.0074843 0 0 0 0 0
7.4023 -0.0005815 -0.0033419 -0.0031976 -0.0031077 0 -0.0010674 -0.0058415 -0.0031691 -0.0036678 0.0016102 0.0039397 0.00084753 0 0 0 0 0 0 0 0 0 0 0 0 0 0 0 0 0 0.0022214 -0.0068505 -0.0056733 -0.0012009 0 0 0 0 0
7.4063 -0.0010508 -0.0047074 -0.00037936 -0.0012599 0 -0.00033069 -0.0049319 -0.00087464 -0.0073892 -0.0013819 0.0047232 0.007708 0 0 0 0 0 0 0 0 0 0 0 0 0 0 0 0 0 0.0071794 -0.0011053 -0.0056109 0.0079098 0 0 0 0 0
7.4102 -0.0017696 -0.0038569 0.0035946 0.001307 0 0.00099298 -0.0054715 0.0029016 -0.010678 -0.0024591 0.00427 0.019115 0 0 0 0 0 0 0 0 0 0 0 0 0 0 0 0 0 0.0099586 0.0025177 -0.0049476 0.013856 0 0 0 0 0
7.4141 -0.0031004 -0.0011836 0.0070934 0.0027347 0 0.001747 -0.0065209 0.0056036 -0.011362 -0.00065554 0.00253 0.023576 0 0 0 0 0 0 0 0 0 0 0 0 0 0 0 0 0 0.0082462 0.0014408 -0.003974 0.012641 0 0 0 0 0
7.418 -0.0045518 0.0017499 0.0087774 0.0022602 0 0.0013462 -0.0068367 0.0054519 -0.0081177 0.0026505 0.00032241 0.015737 0 0 0 0 0 0 0 0 0 0 0 0 0 0 0 0 0 0.0024583 -0.0028657 -0.0024228 0.0052944 0 0 0 0 0
7.4219 -0.0052185 0.0033381 0.008541 0.00075838 0 0.00040164 -0.0056222 0.003018 -0.0014988 0.0042339 -0.0014965 0.00064808 0 0 0 0 0 0 0 0 0 0 0 0 0 0 0 0 0 -0.0045799 -0.0059316 0.00047207 -0.0032 0 0 0 0 0
7.4258 -0.0045262 0.0030117 0.0072758 -0.0002849 0 9.3273e-05 -0.002467 0.00055583 0.0062283 0.0016587 -0.0026769 -0.011316 0 0 0 0 0 0 0 0 0 0 0 0 0 0 0 0 0 -0.0094326 -0.0039403 0.0050332 -0.0077843 0 0 0 0 0
7.4297 -0.0025719 0.0014173 0.0058894 -0.00023321 0 0.00098579 0.0027406 -0.00026069 0.012375 -0.0042328 -0.0034396 -0.013462 0 0 0 0 0 0 0 0 0 0 0 0 0 0 0 0 0 -0.010014 0.0031416 0.010086 -0.0066458 0 0 0 0 0
7.4336 0.00012799 -0.00028573 0.0046389 0.0002968 0 0.0025369 0.0093383 0.00015554 0.015301 -0.0096077 -0.0039433 -0.007716 0 0 0 0 0 0 0 0 0 0 0 0 0 0 0 0 0 -0.0066028 0.011507 0.013065 -0.001668 0 0 0 0 0
7.4375 0.0030508 -0.0012582 0.0032719 0.00034041 0 0.0037099 0.015396 8.9306e-05 0.015002 -0.010776 -0.0040755 -0.0020117 0 0 0 0 0 0 0 0 0 0 0 0 0 0 0 0 0 -0.0015045 0.016331 0.011689 0.0035673 0 0 0 0 0
7.4414 0.0057703 -0.0012822 0.0015424 -0.0003382 0 0.0038946 0.018222 -0.0013542 0.012545 -0.0073008 -0.0037043 -0.0031856 0 0 0 0 0 0 0 0 0 0 0 0 0 0 0 0 0 0.0023588 0.015018 0.0060094 0.0061885 0 0 0 0 0
7.4453 0.0077788 -0.00054922 -0.00053244 -0.0011455 0 0.0031542 0.015937 -0.0031606 0.0090174 -0.0020774 -0.002895 -0.011384 0 0 0 0 0 0 0 0 0 0 0 0 0 0 0 0 0 0.0031841 0.0085201 -0.001113 0.0053016 0 0 0 0 0
7.4492 0.0084533 0.00058678 -0.0027507 -0.0014484 0 0.0017651 0.0089211 -0.0035045 0.0049614 0.0015991 -0.0017352 -0.019986 0 0 0 0 0 0 0 0 0 0 0 0 0 0 0 0 0 0.0013381 0.00022347 -0.0058909 0.0019538 0 0 0 0 0
7.4531 0.0074021 0.0016302 -0.0047704 -0.0012081 0 -0.00014232 -0.00021053 -0.0017371 0.00057168 0.0029303 -8.1695e-05 -0.020761 0 0 0 0 0 0 0 0 0 0 0 0 0 0 0 0 0 -0.001025 -0.0063071 -0.0064302 -0.0016584 0 0 0 0 0
7.457 0.0048928 0.0019617 -0.0059957 -0.00078364 0 -0.0023329 -0.0081345 0.00094616 -0.0038255 0.003575 0.0022345 -0.010611 0 0 0 0 0 0 0 0 0 0 0 0 0 0 0 0 0 -0.0016134 -0.0091442 -0.0040223 -0.0033271 0 0 0 0 0
[truncated: 9,131,972 more chars]
